# Supplementary material for: Methylobacterium Species Promoting Rice and Barley Growth and Interaction Specificity Revealed with Whole-Cell Matrix-Assisted Laser Desorption / Ionization-Time-of-Flight Mass Spectrometry (MALDI-TOF/MS) Analysis
Source: PLoS One. 2015 Jun 8;10(6):e0129509. doi: 10.1371/journal.pone.0129509 (PMC4460032; doi:10.1371/journal.pone.0129509)
Supplement: S3 Data — (ZIP) [file pone.0129509.s003.zip › Supplementary data 3 (ms from barley)/30c.txt]

781.20 0
781.26 0
781.33 0
781.39 0
781.45 0
781.52 0
781.58 0
781.65 0
781.71 0
781.77 0
781.84 0
781.90 0
781.97 0
782.03 0
782.09 0
782.16 0
782.22 0
782.29 0
782.35 0
782.41 0
782.48 0
782.54 0
782.61 0
782.67 0
782.73 0
782.80 0
782.86 0
782.93 0
782.99 0
783.05 0
783.12 0
783.18 0
783.25 0
783.31 0
783.38 0
783.44 0
783.50 0
783.57 0
783.63 0
783.70 0
783.76 0
783.82 0
783.89 0
783.95 0
784.02 0
784.08 0
784.15 0
784.21 0
784.27 0
784.34 0
784.40 0
784.47 0
784.53 0
784.59 0
784.66 0
784.72 0
784.79 0
784.85 0
784.91 0
784.98 0
785.04 0
785.11 0
785.17 0
785.24 0
785.30 0
785.36 0
785.43 0
785.49 0
785.56 0
785.62 0
785.69 0
785.75 0
785.81 0
785.88 0
785.94 0
786.01 0
786.07 0
786.13 0
786.20 0
786.26 0
786.33 0
786.39 0
786.46 0
786.52 0
786.58 0
786.65 0
786.71 0
786.78 0
786.84 0
786.91 0
786.97 0
787.03 0
787.10 0
787.16 0
787.23 0
787.29 0
787.36 0
787.42 0
787.48 0
787.55 0
787.61 0
787.68 0
787.74 0
787.81 0
787.87 0
787.93 0
788.00 0
788.06 0
788.13 0
788.19 0
788.26 0
788.32 0
788.38 0
788.45 0
788.51 0
788.58 0
788.64 0
788.71 0
788.77 0
788.83 0
788.90 0
788.96 0
789.03 0
789.09 0
789.16 0
789.22 0
789.29 0
789.35 0
789.41 0
789.48 0
789.54 0
789.61 0
789.67 0
789.74 0
789.80 0
789.86 0
789.93 0
789.99 0
790.06 0
790.12 0
790.19 0
790.25 0
790.32 0
790.38 0
790.44 0
790.51 0
790.57 0
790.64 0
790.70 0
790.77 0
790.83 0
790.89 0
790.96 0
791.02 0
791.09 0
791.15 0
791.22 0
791.28 0
791.35 0
791.41 0
791.47 0
791.54 0
791.60 0
791.67 0
791.73 0
791.80 0
791.86 0
791.93 0
791.99 0
792.06 0
792.12 0
792.18 0
792.25 0
792.31 0
792.38 0
792.44 0
792.51 0
792.57 0
792.64 0
792.70 0
792.76 0
792.83 0
792.89 0
792.96 0
793.02 0
793.09 0
793.15 0
793.22 0
793.28 0
793.34 0
793.41 0
793.47 0
793.54 0
793.60 0
793.67 0
793.73 0
793.80 0
793.86 0
793.93 0
793.99 0
794.05 0
794.12 0
794.18 0
794.25 0
794.31 0
794.38 0
794.44 0
794.51 0
794.57 0
794.64 0
794.70 0
794.77 0
794.83 0
794.89 0
794.96 0
795.02 0
795.09 0
795.15 0
795.22 0
795.28 0
795.35 0
795.41 0
795.48 0
795.54 0
795.60 0
795.67 0
795.73 0
795.80 0
795.86 0
795.93 0
795.99 0
796.06 0
796.12 0
796.19 0
796.25 0
796.32 0
796.38 0
796.45 0
796.51 0
796.57 0
796.64 0
796.70 0
796.77 0
796.83 0
796.90 0
796.96 0
797.03 0
797.09 0
797.16 0
797.22 0
797.29 0
797.35 0
797.42 0
797.48 0
797.54 0
797.61 0
797.67 0
797.74 0
797.80 0
797.87 0
797.93 0
798.00 0
798.06 0
798.13 0
798.19 0
798.26 0
798.32 0
798.39 0
798.45 0
798.52 0
798.58 0
798.64 0
798.71 0
798.77 0
798.84 0
798.90 0
798.97 0
799.03 0
799.10 0
799.16 0
799.23 0
799.29 0
799.36 0
799.42 0
799.49 0
799.55 0
799.62 0
799.68 0
799.75 0
799.81 0
799.88 0
799.94 0
800.00 0
800.07 0
800.13 0
800.20 0
800.26 0
800.33 0
800.39 0
800.46 0
800.52 0
800.59 0
800.65 0
800.72 0
800.78 0
800.85 0
800.91 0
800.98 0
801.04 0
801.11 0
801.17 0
801.24 0
801.30 0
801.37 0
801.43 0
801.50 0
801.56 0
801.63 0
801.69 0
801.76 0
801.82 0
801.88 0
801.95 0
802.01 0
802.08 0
802.14 0
802.21 0
802.27 0
802.34 0
802.40 0
802.47 0
802.53 0
802.60 0
802.66 0
802.73 0
802.79 0
802.86 0
802.92 0
802.99 0
803.05 0
803.12 0
803.18 0
803.25 0
803.31 0
803.38 0
803.44 0
803.51 0
803.57 0
803.64 0
803.70 0
803.77 0
803.83 0
803.90 0
803.96 0
804.03 0
804.09 0
804.16 0
804.22 0
804.29 0
804.35 0
804.42 0
804.48 0
804.55 0
804.61 0
804.68 0
804.74 0
804.81 0
804.87 0
804.94 0
805.00 0
805.07 0
805.13 0
805.20 0
805.26 0
805.33 0
805.39 0
805.46 0
805.52 0
805.59 0
805.65 0
805.72 0
805.78 0
805.85 0
805.91 0
805.98 0
806.04 0
806.11 0
806.17 0
806.24 0
806.30 0
806.37 0
806.43 0
806.50 0
806.56 1
806.63 1
806.69 1
806.76 1
806.82 1
806.89 0
806.95 0
807.02 0
807.08 0
807.15 0
807.21 0
807.28 0
807.34 0
807.41 0
807.47 0
807.54 0
807.60 0
807.67 0
807.73 0
807.80 0
807.86 0
807.93 0
807.99 0
808.06 0
808.12 0
808.19 0
808.25 0
808.32 0
808.39 0
808.45 1
808.52 1
808.58 1
808.65 1
808.71 1
808.78 1
808.84 1
808.91 1
808.97 0
809.04 0
809.10 0
809.17 0
809.23 0
809.30 0
809.36 0
809.43 0
809.49 0
809.56 0
809.62 0
809.69 0
809.75 0
809.82 0
809.88 0
809.95 0
810.01 0
810.08 0
810.14 0
810.21 0
810.28 0
810.34 0
810.41 0
810.47 0
810.54 0
810.60 0
810.67 0
810.73 0
810.80 0
810.86 0
810.93 0
810.99 0
811.06 0
811.12 0
811.19 0
811.25 0
811.32 0
811.38 0
811.45 0
811.51 0
811.58 0
811.64 0
811.71 0
811.78 0
811.84 0
811.91 0
811.97 0
812.04 0
812.10 0
812.17 0
812.23 0
812.30 0
812.36 0
812.43 0
812.49 0
812.56 0
812.62 0
812.69 0
812.75 0
812.82 0
812.89 0
812.95 0
813.02 0
813.08 0
813.15 0
813.21 0
813.28 0
813.34 0
813.41 0
813.47 0
813.54 0
813.60 0
813.67 0
813.73 0
813.80 0
813.87 0
813.93 0
814.00 0
814.06 0
814.13 0
814.19 0
814.26 0
814.32 0
814.39 0
814.45 0
814.52 0
814.58 0
814.65 0
814.72 0
814.78 0
814.85 0
814.91 0
814.98 0
815.04 0
815.11 0
815.17 0
815.24 0
815.30 0
815.37 0
815.43 0
815.50 0
815.57 0
815.63 0
815.70 0
815.76 0
815.83 0
815.89 0
815.96 0
816.02 0
816.09 0
816.15 0
816.22 0
816.29 0
816.35 0
816.42 0
816.48 0
816.55 0
816.61 0
816.68 0
816.74 0
816.81 0
816.87 0
816.94 0
817.01 0
817.07 0
817.14 0
817.20 0
817.27 0
817.33 0
817.40 0
817.46 0
817.53 0
817.59 0
817.66 0
817.73 0
817.79 0
817.86 0
817.92 0
817.99 0
818.05 0
818.12 0
818.18 0
818.25 0
818.32 0
818.38 0
818.45 0
818.51 0
818.58 0
818.64 0
818.71 0
818.77 0
818.84 0
818.91 0
818.97 0
819.04 0
819.10 0
819.17 0
819.23 0
819.30 0
819.36 0
819.43 0
819.50 0
819.56 0
819.63 0
819.69 0
819.76 0
819.82 0
819.89 0
819.95 0
820.02 0
820.09 0
820.15 0
820.22 0
820.28 0
820.35 0
820.41 0
820.48 0
820.55 0
820.61 0
820.68 0
820.74 0
820.81 0
820.87 0
820.94 0
821.00 0
821.07 0
821.14 0
821.20 0
821.27 0
821.33 0
821.40 0
821.46 0
821.53 0
821.60 0
821.66 0
821.73 0
821.79 0
821.86 0
821.92 0
821.99 0
822.06 0
822.12 0
822.19 0
822.25 0
822.32 0
822.38 0
822.45 0
822.51 0
822.58 0
822.65 0
822.71 0
822.78 0
822.84 0
822.91 0
822.97 0
823.04 0
823.11 0
823.17 0
823.24 0
823.30 0
823.37 0
823.44 0
823.50 0
823.57 0
823.63 0
823.70 0
823.76 0
823.83 0
823.90 0
823.96 0
824.03 0
824.09 0
824.16 0
824.22 0
824.29 0
824.36 0
824.42 0
824.49 0
824.55 0
824.62 0
824.68 0
824.75 0
824.82 0
824.88 0
824.95 0
825.01 0
825.08 0
825.15 0
825.21 0
825.28 0
825.34 0
825.41 0
825.47 0
825.54 0
825.61 0
825.67 0
825.74 0
825.80 0
825.87 0
825.93 0
826.00 0
826.07 0
826.13 0
826.20 0
826.26 0
826.33 0
826.40 0
826.46 0
826.53 0
826.59 0
826.66 0
826.73 0
826.79 0
826.86 0
826.92 0
826.99 0
827.05 0
827.12 0
827.19 0
827.25 0
827.32 0
827.38 0
827.45 0
827.52 0
827.58 0
827.65 0
827.71 0
827.78 0
827.85 0
827.91 0
827.98 0
828.04 0
828.11 0
828.17 0
828.24 0
828.31 0
828.37 0
828.44 0
828.50 0
828.57 0
828.64 0
828.70 0
828.77 0
828.83 0
828.90 0
828.97 0
829.03 0
829.10 0
829.16 0
829.23 0
829.30 0
829.36 0
829.43 0
829.49 0
829.56 0
829.63 0
829.69 0
829.76 0
829.82 0
829.89 0
829.96 0
830.02 0
830.09 0
830.15 0
830.22 0
830.29 0
830.35 0
830.42 0
830.48 0
830.55 0
830.62 0
830.68 0
830.75 0
830.81 0
830.88 0
830.95 0
831.01 0
831.08 0
831.14 0
831.21 0
831.28 0
831.34 0
831.41 0
831.47 0
831.54 0
831.61 0
831.67 0
831.74 0
831.80 0
831.87 0
831.94 0
832.00 0
832.07 0
832.14 0
832.20 0
832.27 0
832.33 0
832.40 0
832.47 0
832.53 0
832.60 0
832.66 0
832.73 0
832.80 0
832.86 0
832.93 0
832.99 0
833.06 0
833.13 0
833.19 0
833.26 0
833.33 0
833.39 0
833.46 0
833.52 0
833.59 0
833.66 0
833.72 0
833.79 0
833.85 0
833.92 0
833.99 0
834.05 0
834.12 0
834.18 0
834.25 0
834.32 0
834.38 0
834.45 0
834.52 0
834.58 0
834.65 0
834.71 0
834.78 0
834.85 0
834.91 0
834.98 0
835.05 0
835.11 0
835.18 0
835.24 0
835.31 0
835.38 0
835.44 0
835.51 0
835.58 0
835.64 0
835.71 0
835.77 0
835.84 0
835.91 0
835.97 0
836.04 0
836.10 0
836.17 0
836.24 0
836.30 0
836.37 0
836.44 0
836.50 0
836.57 0
836.63 0
836.70 0
836.77 0
836.83 0
836.90 0
836.97 0
837.03 0
837.10 0
837.17 0
837.23 0
837.30 0
837.36 0
837.43 0
837.50 0
837.56 0
837.63 0
837.70 0
837.76 0
837.83 0
837.89 0
837.96 0
838.03 0
838.09 0
838.16 0
838.23 0
838.29 0
838.36 0
838.42 0
838.49 0
838.56 0
838.62 0
838.69 0
838.76 0
838.82 0
838.89 0
838.96 0
839.02 0
839.09 0
839.15 0
839.22 0
839.29 0
839.35 0
839.42 0
839.49 0
839.55 0
839.62 0
839.69 0
839.75 0
839.82 0
839.88 0
839.95 0
840.02 0
840.08 0
840.15 0
840.22 0
840.28 0
840.35 0
840.42 0
840.48 0
840.55 0
840.62 0
840.68 0
840.75 0
840.81 0
840.88 0
840.95 0
841.01 0
841.08 0
841.15 0
841.21 0
841.28 0
841.35 0
841.41 0
841.48 0
841.55 0
841.61 0
841.68 0
841.74 0
841.81 0
841.88 0
841.94 0
842.01 0
842.08 0
842.14 0
842.21 0
842.28 0
842.34 0
842.41 0
842.48 0
842.54 0
842.61 0
842.68 0
842.74 0
842.81 0
842.88 0
842.94 0
843.01 0
843.07 0
843.14 0
843.21 0
843.27 0
843.34 0
843.41 0
843.47 0
843.54 0
843.61 0
843.67 0
843.74 0
843.81 0
843.87 0
843.94 0
844.01 0
844.07 0
844.14 0
844.21 0
844.27 0
844.34 0
844.41 0
844.47 0
844.54 0
844.61 0
844.67 0
844.74 0
844.80 0
844.87 0
844.94 0
845.00 0
845.07 0
845.14 0
845.20 0
845.27 0
845.34 0
845.40 0
845.47 0
845.54 0
845.60 0
845.67 0
845.74 0
845.80 0
845.87 0
845.94 0
846.00 0
846.07 0
846.14 0
846.20 0
846.27 0
846.34 0
846.40 0
846.47 0
846.54 0
846.60 0
846.67 0
846.74 0
846.80 0
846.87 0
846.94 0
847.00 0
847.07 0
847.14 0
847.20 0
847.27 0
847.34 0
847.40 0
847.47 0
847.54 0
847.60 0
847.67 0
847.74 0
847.80 0
847.87 0
847.94 0
848.00 0
848.07 0
848.14 0
848.20 0
848.27 0
848.34 0
848.40 0
848.47 0
848.54 0
848.60 0
848.67 0
848.74 0
848.80 0
848.87 0
848.94 0
849.00 0
849.07 0
849.14 0
849.21 0
849.27 0
849.34 0
849.41 0
849.47 0
849.54 0
849.61 0
849.67 0
849.74 0
849.81 0
849.87 0
849.94 0
850.01 0
850.07 0
850.14 0
850.21 0
850.27 0
850.34 0
850.41 0
850.47 0
850.54 0
850.61 0
850.67 0
850.74 0
850.81 0
850.88 0
850.94 0
851.01 0
851.08 0
851.14 0
851.21 0
851.28 0
851.34 0
851.41 0
851.48 0
851.54 0
851.61 0
851.68 0
851.74 0
851.81 0
851.88 0
851.94 0
852.01 0
852.08 0
852.15 0
852.21 0
852.28 0
852.35 0
852.41 0
852.48 0
852.55 0
852.61 0
852.68 0
852.75 0
852.81 0
852.88 0
852.95 0
853.01 0
853.08 0
853.15 0
853.22 0
853.28 0
853.35 0
853.42 0
853.48 0
853.55 0
853.62 0
853.68 0
853.75 0
853.82 0
853.88 0
853.95 0
854.02 0
854.09 0
854.15 0
854.22 0
854.29 0
854.35 0
854.42 0
854.49 0
854.55 0
854.62 0
854.69 0
854.76 0
854.82 0
854.89 0
854.96 0
855.02 0
855.09 0
855.16 0
855.22 0
855.29 0
855.36 0
855.43 0
855.49 0
855.56 0
855.63 0
855.69 0
855.76 0
855.83 0
855.89 0
855.96 0
856.03 0
856.10 0
856.16 0
856.23 0
856.30 0
856.36 0
856.43 0
856.50 0
856.56 0
856.63 0
856.70 0
856.77 0
856.83 0
856.90 0
856.97 0
857.03 0
857.10 0
857.17 0
857.24 0
857.30 0
857.37 0
857.44 0
857.50 0
857.57 0
857.64 0
857.70 0
857.77 0
857.84 0
857.91 0
857.97 0
858.04 0
858.11 0
858.17 0
858.24 0
858.31 0
858.38 0
858.44 0
858.51 0
858.58 0
858.64 0
858.71 0
858.78 0
858.85 0
858.91 0
858.98 0
859.05 0
859.11 0
859.18 0
859.25 0
859.32 0
859.38 0
859.45 0
859.52 0
859.58 0
859.65 0
859.72 0
859.79 0
859.85 0
859.92 0
859.99 0
860.05 0
860.12 0
860.19 0
860.26 0
860.32 0
860.39 0
860.46 0
860.52 0
860.59 0
860.66 0
860.73 0
860.79 0
860.86 0
860.93 0
861.00 0
861.06 0
861.13 0
861.20 0
861.26 0
861.33 0
861.40 0
861.47 0
861.53 0
861.60 0
861.67 0
861.73 0
861.80 0
861.87 0
861.94 0
862.00 0
862.07 0
862.14 0
862.21 0
862.27 0
862.34 0
862.41 0
862.47 0
862.54 0
862.61 0
862.68 0
862.74 0
862.81 0
862.88 0
862.95 0
863.01 0
863.08 0
863.15 0
863.22 0
863.28 0
863.35 0
863.42 0
863.48 0
863.55 0
863.62 0
863.69 0
863.75 0
863.82 0
863.89 0
863.96 0
864.02 0
864.09 0
864.16 0
864.22 0
864.29 0
864.36 0
864.43 0
864.49 0
864.56 0
864.63 0
864.70 0
864.76 0
864.83 0
864.90 0
864.97 0
865.03 0
865.10 0
865.17 0
865.24 0
865.30 0
865.37 0
865.44 0
865.51 0
865.57 0
865.64 0
865.71 0
865.77 0
865.84 0
865.91 0
865.98 0
866.04 0
866.11 0
866.18 0
866.25 0
866.31 0
866.38 0
866.45 0
866.52 0
866.58 0
866.65 0
866.72 0
866.79 0
866.85 0
866.92 0
866.99 0
867.06 0
867.12 0
867.19 0
867.26 0
867.33 0
867.39 0
867.46 0
867.53 0
867.60 0
867.66 0
867.73 0
867.80 0
867.87 0
867.93 0
868.00 0
868.07 0
868.14 0
868.20 0
868.27 0
868.34 0
868.41 0
868.47 0
868.54 0
868.61 0
868.68 0
868.74 0
868.81 0
868.88 0
868.95 0
869.01 0
869.08 0
869.15 0
869.22 0
869.28 0
869.35 0
869.42 0
869.49 0
869.55 0
869.62 0
869.69 0
869.76 0
869.82 0
869.89 0
869.96 0
870.03 0
870.09 0
870.16 0
870.23 0
870.30 0
870.36 0
870.43 0
870.50 0
870.57 0
870.63 0
870.70 0
870.77 0
870.84 0
870.91 0
870.97 0
871.04 0
871.11 0
871.18 0
871.24 0
871.31 0
871.38 0
871.45 0
871.51 0
871.58 0
871.65 0
871.72 0
871.78 0
871.85 0
871.92 0
871.99 0
872.05 0
872.12 0
872.19 0
872.26 0
872.33 0
872.39 0
872.46 0
872.53 0
872.60 0
872.66 0
872.73 0
872.80 0
872.87 0
872.93 0
873.00 0
873.07 0
873.14 0
873.21 0
873.27 0
873.34 0
873.41 0
873.48 0
873.54 0
873.61 0
873.68 0
873.75 0
873.81 0
873.88 0
873.95 0
874.02 0
874.09 0
874.15 0
874.22 0
874.29 0
874.36 0
874.42 0
874.49 0
874.56 0
874.63 0
874.70 0
874.76 0
874.83 0
874.90 0
874.97 0
875.03 0
875.10 0
875.17 0
875.24 0
875.31 0
875.37 0
875.44 0
875.51 0
875.58 0
875.64 0
875.71 0
875.78 0
875.85 0
875.92 0
875.98 0
876.05 0
876.12 0
876.19 0
876.25 0
876.32 0
876.39 0
876.46 0
876.53 0
876.59 0
876.66 0
876.73 0
876.80 0
876.86 0
876.93 0
877.00 0
877.07 0
877.14 0
877.20 0
877.27 0
877.34 0
877.41 0
877.48 0
877.54 0
877.61 0
877.68 0
877.75 0
877.81 0
877.88 0
877.95 0
878.02 0
878.09 0
878.15 0
878.22 0
878.29 0
878.36 0
878.43 0
878.49 0
878.56 0
878.63 0
878.70 0
878.77 0
878.83 0
878.90 0
878.97 0
879.04 0
879.10 0
879.17 0
879.24 0
879.31 0
879.38 0
879.44 0
879.51 0
879.58 0
879.65 0
879.72 0
879.78 0
879.85 0
879.92 0
879.99 0
880.06 0
880.12 0
880.19 0
880.26 0
880.33 0
880.40 0
880.46 0
880.53 0
880.60 0
880.67 0
880.74 0
880.80 0
880.87 0
880.94 0
881.01 0
881.08 0
881.14 0
881.21 0
881.28 0
881.35 0
881.42 0
881.48 0
881.55 0
881.62 0
881.69 0
881.76 0
881.82 0
881.89 0
881.96 0
882.03 0
882.10 0
882.16 0
882.23 0
882.30 0
882.37 0
882.44 0
882.50 0
882.57 0
882.64 0
882.71 0
882.78 0
882.84 0
882.91 0
882.98 0
883.05 0
883.12 0
883.18 0
883.25 0
883.32 0
883.39 0
883.46 0
883.53 0
883.59 0
883.66 0
883.73 0
883.80 0
883.87 0
883.93 0
884.00 0
884.07 0
884.14 0
884.21 0
884.27 0
884.34 0
884.41 0
884.48 0
884.55 0
884.62 0
884.68 0
884.75 0
884.82 0
884.89 0
884.96 0
885.02 0
885.09 0
885.16 0
885.23 0
885.30 0
885.36 0
885.43 0
885.50 0
885.57 0
885.64 0
885.71 0
885.77 0
885.84 0
885.91 0
885.98 0
886.05 0
886.11 0
886.18 0
886.25 0
886.32 0
886.39 0
886.46 0
886.52 0
886.59 0
886.66 0
886.73 0
886.80 0
886.87 0
886.93 0
887.00 0
887.07 0
887.14 0
887.21 0
887.27 0
887.34 0
887.41 0
887.48 0
887.55 0
887.62 0
887.68 0
887.75 0
887.82 0
887.89 0
887.96 0
888.03 0
888.09 0
888.16 0
888.23 0
888.30 0
888.37 0
888.44 0
888.50 0
888.57 0
888.64 0
888.71 0
888.78 0
888.84 0
888.91 0
888.98 0
889.05 0
889.12 0
889.19 0
889.25 0
889.32 0
889.39 0
889.46 0
889.53 0
889.60 0
889.66 0
889.73 0
889.80 0
889.87 0
889.94 0
890.01 0
890.07 0
890.14 0
890.21 0
890.28 0
890.35 0
890.42 0
890.48 0
890.55 0
890.62 0
890.69 0
890.76 0
890.83 0
890.89 0
890.96 0
891.03 0
891.10 0
891.17 0
891.24 0
891.31 0
891.37 0
891.44 0
891.51 0
891.58 0
891.65 0
891.72 0
891.78 0
891.85 0
891.92 0
891.99 0
892.06 0
892.13 0
892.19 0
892.26 0
892.33 0
892.40 0
892.47 0
892.54 0
892.61 0
892.67 0
892.74 0
892.81 0
892.88 0
892.95 0
893.02 0
893.08 0
893.15 0
893.22 0
893.29 0
893.36 0
893.43 0
893.50 0
893.56 0
893.63 0
893.70 0
893.77 0
893.84 0
893.91 0
893.97 0
894.04 0
894.11 0
894.18 0
894.25 0
894.32 0
894.39 0
894.45 0
894.52 0
894.59 0
894.66 0
894.73 0
894.80 0
894.87 0
894.93 0
895.00 0
895.07 0
895.14 0
895.21 0
895.28 0
895.35 0
895.41 0
895.48 0
895.55 0
895.62 0
895.69 0
895.76 0
895.83 0
895.89 0
895.96 0
896.03 0
896.10 0
896.17 0
896.24 0
896.31 0
896.37 0
896.44 0
896.51 0
896.58 0
896.65 0
896.72 0
896.79 0
896.85 0
896.92 0
896.99 0
897.06 0
897.13 0
897.20 0
897.27 0
897.33 0
897.40 0
897.47 0
897.54 0
897.61 0
897.68 0
897.75 0
897.81 0
897.88 0
897.95 0
898.02 0
898.09 0
898.16 0
898.23 0
898.30 0
898.36 0
898.43 0
898.50 0
898.57 0
898.64 0
898.71 0
898.78 0
898.84 0
898.91 0
898.98 0
899.05 0
899.12 0
899.19 0
899.26 0
899.33 0
899.39 0
899.46 0
899.53 0
899.60 0
899.67 0
899.74 0
899.81 0
899.88 0
899.94 0
900.01 0
900.08 0
900.15 0
900.22 0
900.29 0
900.36 0
900.42 0
900.49 0
900.56 0
900.63 0
900.70 0
900.77 0
900.84 0
900.91 0
900.98 0
901.04 0
901.11 0
901.18 0
901.25 0
901.32 0
901.39 0
901.46 0
901.53 0
901.59 0
901.66 0
901.73 0
901.80 0
901.87 0
901.94 0
902.01 0
902.08 0
902.14 0
902.21 0
902.28 0
902.35 0
902.42 0
902.49 0
902.56 0
902.63 0
902.69 0
902.76 0
902.83 0
902.90 0
902.97 0
903.04 0
903.11 0
903.18 0
903.25 0
903.31 0
903.38 0
903.45 0
903.52 0
903.59 0
903.66 0
903.73 0
903.80 0
903.87 0
903.93 0
904.00 0
904.07 0
904.14 0
904.21 0
904.28 0
904.35 0
904.42 0
904.49 0
904.55 0
904.62 0
904.69 0
904.76 0
904.83 0
904.90 0
904.97 0
905.04 0
905.11 0
905.17 0
905.24 0
905.31 0
905.38 0
905.45 0
905.52 0
905.59 0
905.66 0
905.73 0
905.79 0
905.86 0
905.93 0
906.00 0
906.07 0
906.14 0
906.21 0
906.28 0
906.35 0
906.42 0
906.48 0
906.55 0
906.62 0
906.69 0
906.76 0
906.83 0
906.90 0
906.97 0
907.04 0
907.11 0
907.17 0
907.24 0
907.31 0
907.38 0
907.45 0
907.52 0
907.59 0
907.66 0
907.73 0
907.80 0
907.86 0
907.93 0
908.00 0
908.07 0
908.14 0
908.21 0
908.28 0
908.35 0
908.42 0
908.49 0
908.56 0
908.62 0
908.69 0
908.76 0
908.83 0
908.90 0
908.97 0
909.04 0
909.11 0
909.18 0
909.25 0
909.31 0
909.38 0
909.45 0
909.52 0
909.59 0
909.66 0
909.73 0
909.80 0
909.87 0
909.94 0
910.01 0
910.07 0
910.14 0
910.21 0
910.28 0
910.35 0
910.42 0
910.49 0
910.56 0
910.63 0
910.70 0
910.77 0
910.84 0
910.90 0
910.97 0
911.04 0
911.11 0
911.18 0
911.25 0
911.32 0
911.39 0
911.46 0
911.53 0
911.60 0
911.67 0
911.73 0
911.80 0
911.87 0
911.94 0
912.01 0
912.08 0
912.15 0
912.22 0
912.29 0
912.36 0
912.43 0
912.50 0
912.56 0
912.63 0
912.70 0
912.77 0
912.84 0
912.91 0
912.98 0
913.05 0
913.12 0
913.19 0
913.26 0
913.33 0
913.40 0
913.46 0
913.53 0
913.60 0
913.67 0
913.74 0
913.81 0
913.88 0
913.95 0
914.02 0
914.09 0
914.16 0
914.23 0
914.30 0
914.36 0
914.43 0
914.50 0
914.57 0
914.64 0
914.71 0
914.78 0
914.85 0
914.92 0
914.99 0
915.06 0
915.13 0
915.20 0
915.27 0
915.33 0
915.40 0
915.47 0
915.54 0
915.61 0
915.68 0
915.75 0
915.82 0
915.89 0
915.96 0
916.03 0
916.10 0
916.17 0
916.24 0
916.31 0
916.37 0
916.44 0
916.51 0
916.58 0
916.65 0
916.72 0
916.79 0
916.86 0
916.93 0
917.00 0
917.07 0
917.14 0
917.21 0
917.28 0
917.35 0
917.42 0
917.48 0
917.55 0
917.62 0
917.69 0
917.76 0
917.83 0
917.90 0
917.97 0
918.04 0
918.11 0
918.18 0
918.25 0
918.32 0
918.39 0
918.46 0
918.53 0
918.60 0
918.66 0
918.73 0
918.80 0
918.87 0
918.94 0
919.01 0
919.08 0
919.15 0
919.22 0
919.29 0
919.36 0
919.43 0
919.50 0
919.57 0
919.64 0
919.71 0
919.78 0
919.85 0
919.92 0
919.98 0
920.05 0
920.12 0
920.19 0
920.26 0
920.33 0
920.40 0
920.47 0
920.54 0
920.61 0
920.68 0
920.75 0
920.82 0
920.89 0
920.96 0
921.03 0
921.10 0
921.17 0
921.24 0
921.31 0
921.37 0
921.44 0
921.51 0
921.58 0
921.65 0
921.72 0
921.79 0
921.86 0
921.93 0
922.00 0
922.07 0
922.14 0
922.21 0
922.28 0
922.35 0
922.42 0
922.49 0
922.56 0
922.63 0
922.70 0
922.77 0
922.84 0
922.91 0
922.98 0
923.04 0
923.11 0
923.18 0
923.25 0
923.32 0
923.39 0
923.46 0
923.53 0
923.60 0
923.67 0
923.74 0
923.81 0
923.88 0
923.95 0
924.02 0
924.09 0
924.16 0
924.23 0
924.30 0
924.37 0
924.44 0
924.51 0
924.58 0
924.65 0
924.72 0
924.79 0
924.86 0
924.92 0
924.99 0
925.06 0
925.13 0
925.20 0
925.27 0
925.34 0
925.41 0
925.48 0
925.55 0
925.62 0
925.69 0
925.76 0
925.83 0
925.90 0
925.97 0
926.04 0
926.11 0
926.18 0
926.25 0
926.32 0
926.39 0
926.46 0
926.53 0
926.60 0
926.67 0
926.74 0
926.81 0
926.88 0
926.95 0
927.02 0
927.09 0
927.16 0
927.23 0
927.30 0
927.37 0
927.43 0
927.50 0
927.57 0
927.64 0
927.71 0
927.78 0
927.85 0
927.92 0
927.99 0
928.06 0
928.13 0
928.20 0
928.27 0
928.34 0
928.41 0
928.48 0
928.55 0
928.62 0
928.69 0
928.76 0
928.83 0
928.90 0
928.97 0
929.04 0
929.11 0
929.18 0
929.25 0
929.32 0
929.39 0
929.46 0
929.53 0
929.60 0
929.67 0
929.74 0
929.81 0
929.88 0
929.95 0
930.02 0
930.09 0
930.16 0
930.23 0
930.30 0
930.37 0
930.44 0
930.51 0
930.58 0
930.65 0
930.72 0
930.79 0
930.86 0
930.93 0
931.00 0
931.07 0
931.14 0
931.21 0
931.28 0
931.35 0
931.42 0
931.49 0
931.56 0
931.63 0
931.70 0
931.77 0
931.84 0
931.91 0
931.98 0
932.05 0
932.12 0
932.19 0
932.26 0
932.32 0
932.39 0
932.46 0
932.53 0
932.60 0
932.67 0
932.74 0
932.81 0
932.88 0
932.95 0
933.02 0
933.09 0
933.16 0
933.23 0
933.30 0
933.37 0
933.44 0
933.51 0
933.58 0
933.65 0
933.72 0
933.79 0
933.86 0
933.93 0
934.00 0
934.07 0
934.14 0
934.21 0
934.28 0
934.35 0
934.42 0
934.49 0
934.56 0
934.63 0
934.70 0
934.77 0
934.84 0
934.92 0
934.99 0
935.06 0
935.13 0
935.20 0
935.27 0
935.34 0
935.41 0
935.48 0
935.55 0
935.62 0
935.69 0
935.76 0
935.83 0
935.90 0
935.97 0
936.04 0
936.11 0
936.18 0
936.25 0
936.32 0
936.39 0
936.46 0
936.53 0
936.60 0
936.67 0
936.74 0
936.81 0
936.88 0
936.95 0
937.02 0
937.09 0
937.16 0
937.23 0
937.30 0
937.37 0
937.44 0
937.51 0
937.58 0
937.65 0
937.72 0
937.79 0
937.86 0
937.93 0
938.00 0
938.07 0
938.14 0
938.21 0
938.28 0
938.35 0
938.42 0
938.49 0
938.56 0
938.63 0
938.70 0
938.77 0
938.84 0
938.91 0
938.98 0
939.05 0
939.12 0
939.19 0
939.26 0
939.33 0
939.40 0
939.47 0
939.54 0
939.61 0
939.68 0
939.75 0
939.82 0
939.90 0
939.97 0
940.04 0
940.11 0
940.18 0
940.25 0
940.32 0
940.39 0
940.46 0
940.53 0
940.60 0
940.67 0
940.74 0
940.81 0
940.88 0
940.95 0
941.02 0
941.09 0
941.16 0
941.23 0
941.30 0
941.37 0
941.44 0
941.51 0
941.58 0
941.65 0
941.72 0
941.79 0
941.86 0
941.93 0
942.00 0
942.07 0
942.14 0
942.21 0
942.28 0
942.35 0
942.43 0
942.50 0
942.57 0
942.64 0
942.71 0
942.78 0
942.85 0
942.92 0
942.99 0
943.06 0
943.13 0
943.20 0
943.27 0
943.34 0
943.41 0
943.48 0
943.55 0
943.62 0
943.69 0
943.76 0
943.83 0
943.90 0
943.97 0
944.04 0
944.11 0
944.18 0
944.25 0
944.33 0
944.40 0
944.47 0
944.54 0
944.61 0
944.68 0
944.75 0
944.82 0
944.89 0
944.96 0
945.03 0
945.10 0
945.17 0
945.24 0
945.31 0
945.38 0
945.45 0
945.52 0
945.59 0
945.66 0
945.73 0
945.80 0
945.87 0
945.95 0
946.02 0
946.09 0
946.16 0
946.23 0
946.30 0
946.37 0
946.44 0
946.51 0
946.58 0
946.65 0
946.72 0
946.79 0
946.86 0
946.93 0
947.00 0
947.07 0
947.14 0
947.21 0
947.28 0
947.35 0
947.43 0
947.50 0
947.57 0
947.64 0
947.71 0
947.78 0
947.85 0
947.92 0
947.99 0
948.06 0
948.13 0
948.20 0
948.27 0
948.34 0
948.41 0
948.48 0
948.55 0
948.62 0
948.70 0
948.77 0
948.84 0
948.91 0
948.98 0
949.05 0
949.12 0
949.19 0
949.26 0
949.33 0
949.40 0
949.47 0
949.54 0
949.61 0
949.68 0
949.75 0
949.82 0
949.90 0
949.97 0
950.04 0
950.11 0
950.18 0
950.25 0
950.32 0
950.39 0
950.46 0
950.53 0
950.60 0
950.67 0
950.74 0
950.81 0
950.88 0
950.95 0
951.03 0
951.10 0
951.17 0
951.24 0
951.31 0
951.38 0
951.45 0
951.52 0
951.59 0
951.66 0
951.73 0
951.80 0
951.87 0
951.94 0
952.01 0
952.09 0
952.16 0
952.23 0
952.30 0
952.37 0
952.44 0
952.51 0
952.58 0
952.65 0
952.72 0
952.79 0
952.86 0
952.93 0
953.00 0
953.08 0
953.15 0
953.22 0
953.29 0
953.36 0
953.43 0
953.50 0
953.57 0
953.64 0
953.71 0
953.78 0
953.85 0
953.92 0
953.99 0
954.07 0
954.14 0
954.21 0
954.28 0
954.35 0
954.42 0
954.49 0
954.56 0
954.63 0
954.70 0
954.77 0
954.84 0
954.91 0
954.99 0
955.06 0
955.13 0
955.20 0
955.27 0
955.34 0
955.41 0
955.48 0
955.55 0
955.62 0
955.69 0
955.76 0
955.84 0
955.91 0
955.98 0
956.05 0
956.12 0
956.19 0
956.26 0
956.33 0
956.40 0
956.47 0
956.54 0
956.61 0
956.69 0
956.76 0
956.83 0
956.90 0
956.97 0
957.04 0
957.11 0
957.18 0
957.25 0
957.32 0
957.39 0
957.47 0
957.54 0
957.61 0
957.68 0
957.75 0
957.82 0
957.89 0
957.96 0
958.03 0
958.10 0
958.17 0
958.25 0
958.32 0
958.39 0
958.46 0
958.53 0
958.60 0
958.67 0
958.74 0
958.81 0
958.88 0
958.95 0
959.03 0
959.10 0
959.17 0
959.24 0
959.31 0
959.38 0
959.45 0
959.52 0
959.59 0
959.66 0
959.74 0
959.81 0
959.88 0
959.95 0
960.02 0
960.09 0
960.16 0
960.23 0
960.30 0
960.37 0
960.44 0
960.52 0
960.59 0
960.66 0
960.73 0
960.80 0
960.87 0
960.94 0
961.01 0
961.08 0
961.16 0
961.23 0
961.30 0
961.37 0
961.44 0
961.51 0
961.58 0
961.65 0
961.72 0
961.79 0
961.87 0
961.94 0
962.01 0
962.08 0
962.15 0
962.22 0
962.29 0
962.36 0
962.43 0
962.51 0
962.58 0
962.65 0
962.72 0
962.79 0
962.86 0
962.93 0
963.00 0
963.07 0
963.14 0
963.22 0
963.29 0
963.36 0
963.43 0
963.50 0
963.57 0
963.64 0
963.71 0
963.78 0
963.86 0
963.93 0
964.00 0
964.07 0
964.14 0
964.21 0
964.28 0
964.35 0
964.43 0
964.50 0
964.57 0
964.64 0
964.71 0
964.78 0
964.85 0
964.92 0
964.99 0
965.07 0
965.14 0
965.21 0
965.28 0
965.35 0
965.42 0
965.49 0
965.56 0
965.63 0
965.71 0
965.78 0
965.85 0
965.92 0
965.99 0
966.06 0
966.13 0
966.20 0
966.28 0
966.35 0
966.42 0
966.49 0
966.56 0
966.63 0
966.70 0
966.77 0
966.85 0
966.92 0
966.99 0
967.06 0
967.13 0
967.20 0
967.27 0
967.34 0
967.42 0
967.49 0
967.56 0
967.63 0
967.70 0
967.77 0
967.84 0
967.91 0
967.99 0
968.06 0
968.13 0
968.20 0
968.27 0
968.34 0
968.41 0
968.48 0
968.56 0
968.63 0
968.70 0
968.77 0
968.84 0
968.91 0
968.98 0
969.06 0
969.13 0
969.20 0
969.27 0
969.34 0
969.41 0
969.48 0
969.55 0
969.63 0
969.70 0
969.77 0
969.84 0
969.91 0
969.98 0
970.05 0
970.13 0
970.20 0
970.27 0
970.34 0
970.41 0
970.48 0
970.55 0
970.62 0
970.70 0
970.77 0
970.84 0
970.91 0
970.98 0
971.05 0
971.12 0
971.20 0
971.27 0
971.34 0
971.41 0
971.48 0
971.55 0
971.62 0
971.70 0
971.77 0
971.84 0
971.91 0
971.98 0
972.05 0
972.12 0
972.20 0
972.27 0
972.34 0
972.41 0
972.48 0
972.55 0
972.62 0
972.70 0
972.77 0
972.84 0
972.91 0
972.98 0
973.05 0
973.12 0
973.20 0
973.27 0
973.34 0
973.41 0
973.48 0
973.55 0
973.62 0
973.70 0
973.77 0
973.84 0
973.91 0
973.98 0
974.05 0
974.13 0
974.20 0
974.27 0
974.34 0
974.41 0
974.48 0
974.55 0
974.63 0
974.70 0
974.77 0
974.84 0
974.91 0
974.98 0
975.06 0
975.13 0
975.20 0
975.27 0
975.34 0
975.41 0
975.48 0
975.56 0
975.63 0
975.70 0
975.77 0
975.84 0
975.91 0
975.99 0
976.06 0
976.13 0
976.20 0
976.27 0
976.34 0
976.41 0
976.49 0
976.56 0
976.63 0
976.70 0
976.77 0
976.84 0
976.92 0
976.99 0
977.06 0
977.13 0
977.20 0
977.27 0
977.35 0
977.42 0
977.49 0
977.56 0
977.63 0
977.70 0
977.78 0
977.85 0
977.92 0
977.99 0
978.06 0
978.13 0
978.21 0
978.28 0
978.35 0
978.42 0
978.49 0
978.56 0
978.64 0
978.71 0
978.78 0
978.85 0
978.92 0
978.99 0
979.07 0
979.14 0
979.21 0
979.28 0
979.35 0
979.42 0
979.50 0
979.57 0
979.64 0
979.71 0
979.78 0
979.85 0
979.93 0
980.00 0
980.07 0
980.14 0
980.21 0
980.28 0
980.36 0
980.43 0
980.50 0
980.57 0
980.64 0
980.71 0
980.79 0
980.86 0
980.93 0
981.00 0
981.07 0
981.15 0
981.22 0
981.29 0
981.36 0
981.43 0
981.50 0
981.58 0
981.65 0
981.72 0
981.79 0
981.86 0
981.93 0
982.01 0
982.08 0
982.15 0
982.22 0
982.29 0
982.37 0
982.44 0
982.51 0
982.58 0
982.65 0
982.72 0
982.80 0
982.87 0
982.94 0
983.01 0
983.08 0
983.16 0
983.23 0
983.30 0
983.37 0
983.44 0
983.51 0
983.59 0
983.66 0
983.73 0
983.80 0
983.87 0
983.95 0
984.02 0
984.09 0
984.16 0
984.23 0
984.31 0
984.38 0
984.45 0
984.52 0
984.59 0
984.66 0
984.74 0
984.81 0
984.88 0
984.95 0
985.02 0
985.10 0
985.17 0
985.24 0
985.31 0
985.38 0
985.46 0
985.53 0
985.60 0
985.67 0
985.74 0
985.82 0
985.89 0
985.96 0
986.03 0
986.10 0
986.18 0
986.25 0
986.32 0
986.39 0
986.46 0
986.53 0
986.61 0
986.68 0
986.75 0
986.82 0
986.89 0
986.97 0
987.04 0
987.11 0
987.18 0
987.25 0
987.33 0
987.40 0
987.47 0
987.54 0
987.61 0
987.69 0
987.76 0
987.83 0
987.90 0
987.97 0
988.05 0
988.12 0
988.19 0
988.26 0
988.33 0
988.41 0
988.48 0
988.55 0
988.62 0
988.69 0
988.77 0
988.84 0
988.91 0
988.98 0
989.06 0
989.13 0
989.20 0
989.27 0
989.34 0
989.42 0
989.49 0
989.56 0
989.63 0
989.70 0
989.78 0
989.85 0
989.92 0
989.99 0
990.06 0
990.14 0
990.21 0
990.28 0
990.35 0
990.42 0
990.50 0
990.57 0
990.64 0
990.71 0
990.79 0
990.86 0
990.93 0
991.00 0
991.07 0
991.15 0
991.22 0
991.29 0
991.36 0
991.43 0
991.51 0
991.58 0
991.65 0
991.72 0
991.79 0
991.87 0
991.94 0
992.01 0
992.08 0
992.16 0
992.23 0
992.30 0
992.37 0
992.44 0
992.52 0
992.59 0
992.66 0
992.73 0
992.81 0
992.88 0
992.95 0
993.02 0
993.09 0
993.17 0
993.24 0
993.31 0
993.38 0
993.46 0
993.53 0
993.60 0
993.67 0
993.74 0
993.82 0
993.89 0
993.96 0
994.03 0
994.11 0
994.18 0
994.25 0
994.32 0
994.39 0
994.47 0
994.54 0
994.61 0
994.68 0
994.76 0
994.83 0
994.90 0
994.97 0
995.04 0
995.12 0
995.19 0
995.26 0
995.33 0
995.41 0
995.48 0
995.55 0
995.62 0
995.69 0
995.77 0
995.84 0
995.91 0
995.98 0
996.06 0
996.13 0
996.20 0
996.27 0
996.35 0
996.42 0
996.49 0
996.56 0
996.63 0
996.71 0
996.78 0
996.85 0
996.92 0
997.00 0
997.07 0
997.14 0
997.21 0
997.29 0
997.36 0
997.43 0
997.50 0
997.58 0
997.65 0
997.72 0
997.79 0
997.86 0
997.94 0
998.01 0
998.08 0
998.15 0
998.23 0
998.30 0
998.37 0
998.44 0
998.52 0
998.59 0
998.66 0
998.73 0
998.81 0
998.88 0
998.95 0
999.02 0
999.10 0
999.17 0
999.24 0
999.31 0
999.39 0
999.46 0
999.53 0
999.60 0
999.67 0
999.75 0
999.82 0
999.89 0
999.96 0
1000.04 0
1000.11 0
1000.18 0
1000.25 0
1000.33 0
1000.40 0
1000.47 0
1000.54 0
1000.62 0
1000.69 0
1000.76 0
1000.83 0
1000.91 0
1000.98 0
1001.05 0
1001.12 0
1001.20 0
1001.27 0
1001.34 0
1001.41 0
1001.49 0
1001.56 0
1001.63 0
1001.70 0
1001.78 0
1001.85 0
1001.92 0
1001.99 0
1002.07 0
1002.14 0
1002.21 0
1002.28 0
1002.36 0
1002.43 0
1002.50 0
1002.57 0
1002.65 0
1002.72 0
1002.79 0
1002.86 0
1002.94 0
1003.01 0
1003.08 0
1003.15 0
1003.23 0
1003.30 0
1003.37 0
1003.45 0
1003.52 0
1003.59 0
1003.66 0
1003.74 0
1003.81 0
1003.88 0
1003.95 0
1004.03 0
1004.10 0
1004.17 0
1004.24 0
1004.32 0
1004.39 0
1004.46 0
1004.53 0
1004.61 0
1004.68 0
1004.75 0
1004.82 0
1004.90 0
1004.97 0
1005.04 0
1005.12 0
1005.19 0
1005.26 0
1005.33 0
1005.41 0
1005.48 0
1005.55 0
1005.62 0
1005.70 0
1005.77 0
1005.84 0
1005.91 0
1005.99 0
1006.06 0
1006.13 0
1006.20 0
1006.28 0
1006.35 0
1006.42 0
1006.50 0
1006.57 0
1006.64 0
1006.71 0
1006.79 0
1006.86 0
1006.93 0
1007.00 0
1007.08 0
1007.15 0
1007.22 0
1007.30 0
1007.37 0
1007.44 0
1007.51 0
1007.59 0
1007.66 0
1007.73 0
1007.80 0
1007.88 0
1007.95 0
1008.02 0
1008.10 0
1008.17 0
1008.24 0
1008.31 0
1008.39 0
1008.46 0
1008.53 0
1008.60 0
1008.68 0
1008.75 0
1008.82 0
1008.90 0
1008.97 0
1009.04 0
1009.11 0
1009.19 0
1009.26 0
1009.33 0
1009.41 0
1009.48 0
1009.55 0
1009.62 1
1009.70 0
1009.77 0
1009.84 0
1009.91 0
1009.99 0
1010.06 0
1010.13 0
1010.21 0
1010.28 0
1010.35 0
1010.42 0
1010.50 0
1010.57 0
1010.64 0
1010.72 0
1010.79 0
1010.86 0
1010.93 0
1011.01 0
1011.08 0
1011.15 0
1011.23 0
1011.30 0
1011.37 0
1011.44 0
1011.52 0
1011.59 0
1011.66 0
1011.74 0
1011.81 0
1011.88 0
1011.95 0
1012.03 0
1012.10 0
1012.17 0
1012.25 0
1012.32 0
1012.39 0
1012.46 0
1012.54 0
1012.61 0
1012.68 0
1012.76 0
1012.83 0
1012.90 0
1012.97 0
1013.05 0
1013.12 0
1013.19 0
1013.27 0
1013.34 0
1013.41 0
1013.49 0
1013.56 0
1013.63 0
1013.70 0
1013.78 0
1013.85 0
1013.92 0
1014.00 0
1014.07 0
1014.14 0
1014.21 0
1014.29 0
1014.36 0
1014.43 0
1014.51 0
1014.58 0
1014.65 0
1014.73 0
1014.80 0
1014.87 0
1014.94 0
1015.02 1
1015.09 1
1015.16 1
1015.24 1
1015.31 1
1015.38 1
1015.46 0
1015.53 0
1015.60 0
1015.67 0
1015.75 0
1015.82 0
1015.89 0
1015.97 0
1016.04 0
1016.11 0
1016.19 0
1016.26 0
1016.33 0
1016.40 0
1016.48 0
1016.55 0
1016.62 0
1016.70 0
1016.77 0
1016.84 0
1016.92 0
1016.99 0
1017.06 0
1017.14 0
1017.21 0
1017.28 0
1017.35 0
1017.43 0
1017.50 0
1017.57 0
1017.65 0
1017.72 0
1017.79 0
1017.87 0
1017.94 0
1018.01 0
1018.09 0
1018.16 0
1018.23 0
1018.30 0
1018.38 0
1018.45 0
1018.52 1
1018.60 1
1018.67 1
1018.74 1
1018.82 1
1018.89 1
1018.96 1
1019.04 1
1019.11 1
1019.18 1
1019.26 0
1019.33 0
1019.40 0
1019.47 0
1019.55 0
1019.62 0
1019.69 1
1019.77 1
1019.84 1
1019.91 1
1019.99 1
1020.06 1
1020.13 0
1020.21 0
1020.28 0
1020.35 0
1020.43 0
1020.50 0
1020.57 0
1020.65 0
1020.72 0
1020.79 0
1020.87 0
1020.94 0
1021.01 0
1021.08 0
1021.16 0
1021.23 1
1021.30 1
1021.38 1
1021.45 1
1021.52 1
1021.60 1
1021.67 1
1021.74 0
1021.82 0
1021.89 0
1021.96 0
1022.04 0
1022.11 0
1022.18 0
1022.26 0
1022.33 1
1022.40 1
1022.48 1
1022.55 1
1022.62 1
1022.70 1
1022.77 0
1022.84 0
1022.92 0
1022.99 0
1023.06 0
1023.14 0
1023.21 0
1023.28 0
1023.36 0
1023.43 1
1023.50 1
1023.58 1
1023.65 1
1023.72 1
1023.80 1
1023.87 1
1023.94 1
1024.02 0
1024.09 0
1024.16 0
1024.24 0
1024.31 0
1024.38 0
1024.46 0
1024.53 0
1024.60 0
1024.68 0
1024.75 0
1024.82 0
1024.90 0
1024.97 0
1025.04 0
1025.12 0
1025.19 0
1025.26 0
1025.34 0
1025.41 0
1025.48 0
1025.56 0
1025.63 0
1025.70 0
1025.78 0
1025.85 0
1025.92 0
1026.00 0
1026.07 0
1026.14 0
1026.22 0
1026.29 0
1026.36 0
1026.44 0
1026.51 0
1026.58 0
1026.66 0
1026.73 0
1026.80 1
1026.88 1
1026.95 1
1027.02 1
1027.10 1
1027.17 0
1027.24 0
1027.32 0
1027.39 0
1027.46 0
1027.54 0
1027.61 0
1027.68 0
1027.76 0
1027.83 0
1027.90 0
1027.98 0
1028.05 0
1028.13 0
1028.20 1
1028.27 1
1028.35 1
1028.42 1
1028.49 1
1028.57 1
1028.64 0
1028.71 0
1028.79 0
1028.86 0
1028.93 0
1029.01 0
1029.08 0
1029.15 0
1029.23 0
1029.30 0
1029.37 0
1029.45 1
1029.52 1
1029.59 0
1029.67 0
1029.74 0
1029.82 0
1029.89 0
1029.96 0
1030.04 0
1030.11 0
1030.18 0
1030.26 0
1030.33 0
1030.40 0
1030.48 0
1030.55 0
1030.62 0
1030.70 0
1030.77 0
1030.84 0
1030.92 0
1030.99 0
1031.07 0
1031.14 0
1031.21 0
1031.29 0
1031.36 0
1031.43 0
1031.51 0
1031.58 0
1031.65 0
1031.73 0
1031.80 0
1031.87 0
1031.95 0
1032.02 0
1032.10 0
1032.17 0
1032.24 0
1032.32 0
1032.39 0
1032.46 0
1032.54 0
1032.61 0
1032.68 0
1032.76 0
1032.83 0
1032.91 0
1032.98 1
1033.05 1
1033.13 0
1033.20 0
1033.27 0
1033.35 0
1033.42 0
1033.49 0
1033.57 0
1033.64 0
1033.72 0
1033.79 0
1033.86 0
1033.94 0
1034.01 0
1034.08 0
1034.16 0
1034.23 1
1034.31 1
1034.38 1
1034.45 1
1034.53 1
1034.60 1
1034.67 0
1034.75 0
1034.82 0
1034.89 0
1034.97 0
1035.04 0
1035.12 1
1035.19 1
1035.26 1
1035.34 1
1035.41 1
1035.48 1
1035.56 1
1035.63 1
1035.71 1
1035.78 1
1035.85 1
1035.93 2
1036.00 2
1036.07 2
1036.15 2
1036.22 2
1036.30 2
1036.37 2
1036.44 2
1036.52 1
1036.59 1
1036.66 1
1036.74 1
1036.81 1
1036.89 1
1036.96 1
1037.03 0
1037.11 0
1037.18 1
1037.25 1
1037.33 1
1037.40 1
1037.48 1
1037.55 2
1037.62 2
1037.70 2
1037.77 2
1037.84 1
1037.92 1
1037.99 1
1038.07 1
1038.14 1
1038.21 0
1038.29 0
1038.36 0
1038.44 1
1038.51 1
1038.58 1
1038.66 1
1038.73 1
1038.80 1
1038.88 1
1038.95 2
1039.03 2
1039.10 2
1039.17 2
1039.25 2
1039.32 2
1039.40 2
1039.47 1
1039.54 2
1039.62 2
1039.69 2
1039.76 2
1039.84 2
1039.91 2
1039.99 2
1040.06 2
1040.13 1
1040.21 1
1040.28 1
1040.36 1
1040.43 1
1040.50 1
1040.58 1
1040.65 1
1040.73 1
1040.80 1
1040.87 1
1040.95 1
1041.02 1
1041.09 1
1041.17 1
1041.24 1
1041.32 1
1041.39 1
1041.46 1
1041.54 1
1041.61 1
1041.69 1
1041.76 0
1041.83 0
1041.91 0
1041.98 0
1042.06 0
1042.13 0
1042.20 1
1042.28 1
1042.35 1
1042.43 1
1042.50 1
1042.57 1
1042.65 1
1042.72 1
1042.80 1
1042.87 1
1042.94 1
1043.02 1
1043.09 1
1043.17 1
1043.24 1
1043.31 1
1043.39 1
1043.46 1
1043.54 1
1043.61 1
1043.68 1
1043.76 1
1043.83 1
1043.91 1
1043.98 1
1044.05 1
1044.13 1
1044.20 1
1044.28 1
1044.35 2
1044.42 2
1044.50 2
1044.57 2
1044.65 2
1044.72 2
1044.79 1
1044.87 1
1044.94 1
1045.02 0
1045.09 0
1045.16 0
1045.24 0
1045.31 1
1045.39 1
1045.46 1
1045.54 1
1045.61 1
1045.68 1
1045.76 1
1045.83 1
1045.91 1
1045.98 1
1046.05 1
1046.13 2
1046.20 2
1046.28 3
1046.35 3
1046.42 3
1046.50 3
1046.57 2
1046.65 2
1046.72 1
1046.79 1
1046.87 1
1046.94 1
1047.02 1
1047.09 1
1047.17 1
1047.24 1
1047.31 1
1047.39 1
1047.46 1
1047.54 1
1047.61 1
1047.68 1
1047.76 1
1047.83 1
1047.91 2
1047.98 2
1048.06 2
1048.13 3
1048.20 3
1048.28 3
1048.35 3
1048.43 3
1048.50 3
1048.57 3
1048.65 3
1048.72 3
1048.80 3
1048.87 3
1048.95 3
1049.02 3
1049.09 4
1049.17 4
1049.24 4
1049.32 4
1049.39 4
1049.47 4
1049.54 4
1049.61 4
1049.69 3
1049.76 3
1049.84 3
1049.91 3
1049.98 3
1050.06 3
1050.13 3
1050.21 3
1050.28 4
1050.36 4
1050.43 4
1050.50 4
1050.58 4
1050.65 4
1050.73 3
1050.80 3
1050.88 3
1050.95 2
1051.02 2
1051.10 2
1051.17 1
1051.25 1
1051.32 1
1051.40 1
1051.47 1
1051.54 2
1051.62 2
1051.69 2
1051.77 3
1051.84 3
1051.92 3
1051.99 4
1052.06 4
1052.14 4
1052.21 4
1052.29 3
1052.36 3
1052.44 2
1052.51 2
1052.58 1
1052.66 1
1052.73 1
1052.81 1
1052.88 1
1052.96 1
1053.03 1
1053.11 1
1053.18 1
1053.25 1
1053.33 2
1053.40 2
1053.48 2
1053.55 2
1053.63 2
1053.70 2
1053.77 2
1053.85 2
1053.92 2
1054.00 2
1054.07 2
1054.15 2
1054.22 2
1054.29 2
1054.37 2
1054.44 2
1054.52 2
1054.59 2
1054.67 2
1054.74 2
1054.82 2
1054.89 2
1054.96 3
1055.04 3
1055.11 3
1055.19 3
1055.26 3
1055.34 3
1055.41 3
1055.49 2
1055.56 2
1055.63 2
1055.71 2
1055.78 2
1055.86 2
1055.93 2
1056.01 2
1056.08 1
1056.16 1
1056.23 1
1056.30 1
1056.38 1
1056.45 1
1056.53 1
1056.60 1
1056.68 1
1056.75 1
1056.83 1
1056.90 1
1056.97 2
1057.05 2
1057.12 3
1057.20 3
1057.27 3
1057.35 4
1057.42 3
1057.50 3
1057.57 3
1057.65 2
1057.72 1
1057.79 1
1057.87 0
1057.94 0
1058.02 0
1058.09 0
1058.17 0
1058.24 0
1058.32 0
1058.39 0
1058.47 0
1058.54 0
1058.61 0
1058.69 0
1058.76 0
1058.84 1
1058.91 1
1058.99 2
1059.06 3
1059.14 3
1059.21 3
1059.29 4
1059.36 3
1059.43 3
1059.51 3
1059.58 2
1059.66 2
1059.73 2
1059.81 2
1059.88 2
1059.96 1
1060.03 1
1060.11 1
1060.18 1
1060.25 0
1060.33 0
1060.40 0
1060.48 1
1060.55 1
1060.63 2
1060.70 2
1060.78 3
1060.85 3
1060.93 3
1061.00 2
1061.08 2
1061.15 2
1061.22 2
1061.30 1
1061.37 1
1061.45 1
1061.52 1
1061.60 1
1061.67 1
1061.75 2
1061.82 3
1061.90 3
1061.97 4
1062.05 5
1062.12 5
1062.20 5
1062.27 5
1062.34 5
1062.42 5
1062.49 5
1062.57 6
1062.64 5
1062.72 5
1062.79 5
1062.87 4
1062.94 4
1063.02 3
1063.09 3
1063.17 3
1063.24 4
1063.32 4
1063.39 5
1063.46 5
1063.54 6
1063.61 5
1063.69 5
1063.76 4
1063.84 4
1063.91 3
1063.99 3
1064.06 3
1064.14 3
1064.21 3
1064.29 3
1064.36 4
1064.44 4
1064.51 4
1064.59 4
1064.66 4
1064.74 4
1064.81 4
1064.89 4
1064.96 3
1065.03 3
1065.11 2
1065.18 2
1065.26 2
1065.33 2
1065.41 1
1065.48 1
1065.56 1
1065.63 1
1065.71 2
1065.78 2
1065.86 2
1065.93 2
1066.01 2
1066.08 2
1066.16 2
1066.23 1
1066.31 1
1066.38 0
1066.46 0
1066.53 0
1066.61 0
1066.68 1
1066.75 1
1066.83 2
1066.90 2
1066.98 3
1067.05 3
1067.13 3
1067.20 3
1067.28 3
1067.35 3
1067.43 3
1067.50 4
1067.58 4
1067.65 5
1067.73 6
1067.80 7
1067.88 7
1067.95 8
1068.03 8
1068.10 8
1068.18 8
1068.25 8
1068.33 7
1068.40 6
1068.48 6
1068.55 5
1068.63 4
1068.70 4
1068.78 4
1068.85 4
1068.93 4
1069.00 4
1069.08 4
1069.15 4
1069.23 3
1069.30 3
1069.38 2
1069.45 2
1069.53 1
1069.60 1
1069.68 1
1069.75 2
1069.83 2
1069.90 2
1069.98 2
1070.05 2
1070.12 2
1070.20 2
1070.27 2
1070.35 2
1070.42 2
1070.50 2
1070.57 2
1070.65 2
1070.72 2
1070.80 1
1070.87 1
1070.95 1
1071.02 1
1071.10 1
1071.17 1
1071.25 2
1071.32 2
1071.40 2
1071.47 2
1071.55 2
1071.62 2
1071.70 3
1071.77 3
1071.85 3
1071.92 3
1072.00 3
1072.07 3
1072.15 3
1072.22 3
1072.30 4
1072.37 4
1072.45 5
1072.52 6
1072.60 6
1072.67 6
1072.75 6
1072.82 6
1072.90 5
1072.97 4
1073.05 3
1073.13 3
1073.20 2
1073.28 1
1073.35 1
1073.43 1
1073.50 1
1073.58 2
1073.65 3
1073.73 4
1073.80 5
1073.88 6
1073.95 6
1074.03 7
1074.10 7
1074.18 7
1074.25 8
1074.33 8
1074.40 7
1074.48 7
1074.55 7
1074.63 7
1074.70 8
1074.78 8
1074.85 9
1074.93 9
1075.00 9
1075.08 9
1075.15 9
1075.23 9
1075.30 9
1075.38 8
1075.45 8
1075.53 9
1075.60 9
1075.68 10
1075.75 11
1075.83 12
1075.90 13
1075.98 13
1076.05 13
1076.13 12
1076.20 11
1076.28 10
1076.35 9
1076.43 8
1076.51 7
1076.58 7
1076.66 8
1076.73 8
1076.81 9
1076.88 9
1076.96 9
1077.03 10
1077.11 10
1077.18 10
1077.26 10
1077.33 10
1077.41 10
1077.48 9
1077.56 9
1077.63 9
1077.71 9
1077.78 9
1077.86 9
1077.93 10
1078.01 11
1078.08 11
1078.16 12
1078.23 13
1078.31 13
1078.39 13
1078.46 12
1078.54 12
1078.61 11
1078.69 10
1078.76 9
1078.84 9
1078.91 8
1078.99 9
1079.06 9
1079.14 10
1079.21 11
1079.29 11
1079.36 11
1079.44 11
1079.51 11
1079.59 11
1079.66 11
1079.74 11
1079.82 10
1079.89 10
1079.97 9
1080.04 8
1080.12 7
1080.19 6
1080.27 5
1080.34 5
1080.42 5
1080.49 4
1080.57 4
1080.64 3
1080.72 3
1080.79 3
1080.87 3
1080.94 3
1081.02 3
1081.10 3
1081.17 3
1081.25 3
1081.32 3
1081.40 3
1081.47 4
1081.55 4
1081.62 4
1081.70 4
1081.77 3
1081.85 3
1081.92 2
1082.00 2
1082.07 2
1082.15 2
1082.23 2
1082.30 2
1082.38 3
1082.45 3
1082.53 3
1082.60 3
1082.68 3
1082.75 3
1082.83 3
1082.90 3
1082.98 3
1083.05 3
1083.13 3
1083.21 3
1083.28 3
1083.36 3
1083.43 3
1083.51 2
1083.58 2
1083.66 2
1083.73 2
1083.81 2
1083.88 2
1083.96 1
1084.04 1
1084.11 1
1084.19 0
1084.26 0
1084.34 0
1084.41 0
1084.49 0
1084.56 0
1084.64 0
1084.71 0
1084.79 0
1084.87 0
1084.94 1
1085.02 1
1085.09 1
1085.17 1
1085.24 2
1085.32 2
1085.39 3
1085.47 4
1085.54 5
1085.62 5
1085.70 6
1085.77 6
1085.85 6
1085.92 6
1086.00 6
1086.07 6
1086.15 6
1086.22 6
1086.30 6
1086.38 6
1086.45 7
1086.53 8
1086.60 9
1086.68 9
1086.75 9
1086.83 9
1086.90 9
1086.98 9
1087.05 8
1087.13 7
1087.21 7
1087.28 6
1087.36 5
1087.43 5
1087.51 4
1087.58 3
1087.66 2
1087.73 2
1087.81 1
1087.89 0
1087.96 0
1088.04 0
1088.11 1
1088.19 2
1088.26 3
1088.34 4
1088.41 5
1088.49 5
1088.57 5
1088.64 5
1088.72 4
1088.79 3
1088.87 2
1088.94 2
1089.02 2
1089.10 2
1089.17 2
1089.25 3
1089.32 3
1089.40 3
1089.47 2
1089.55 2
1089.62 2
1089.70 1
1089.78 1
1089.85 2
1089.93 2
1090.00 3
1090.08 4
1090.15 5
1090.23 5
1090.31 5
1090.38 5
1090.46 5
1090.53 5
1090.61 5
1090.68 5
1090.76 6
1090.84 7
1090.91 9
1090.99 10
1091.06 11
1091.14 13
1091.21 14
1091.29 16
1091.36 17
1091.44 19
1091.52 20
1091.59 21
1091.67 22
1091.74 23
1091.82 24
1091.89 25
1091.97 25
1092.05 25
1092.12 25
1092.20 25
1092.27 25
1092.35 25
1092.42 25
1092.50 25
1092.58 25
1092.65 25
1092.73 25
1092.80 24
1092.88 23
1092.95 23
1093.03 22
1093.11 21
1093.18 20
1093.26 20
1093.33 20
1093.41 20
1093.49 21
1093.56 21
1093.64 22
1093.71 23
1093.79 24
1093.86 24
1093.94 24
1094.02 24
1094.09 23
1094.17 22
1094.24 20
1094.32 19
1094.39 17
1094.47 16
1094.55 15
1094.62 14
1094.70 14
1094.77 14
1094.85 15
1094.93 16
1095.00 18
1095.08 19
1095.15 21
1095.23 22
1095.30 23
1095.38 23
1095.46 23
1095.53 22
1095.61 21
1095.68 19
1095.76 18
1095.84 17
1095.91 16
1095.99 15
1096.06 15
1096.14 15
1096.21 15
1096.29 15
1096.37 15
1096.44 15
1096.52 16
1096.59 16
1096.67 17
1096.75 17
1096.82 17
1096.90 16
1096.97 15
1097.05 15
1097.12 14
1097.20 14
1097.28 15
1097.35 16
1097.43 18
1097.50 20
1097.58 22
1097.66 23
1097.73 23
1097.81 23
1097.88 23
1097.96 22
1098.04 21
1098.11 20
1098.19 19
1098.26 18
1098.34 17
1098.42 17
1098.49 18
1098.57 18
1098.64 18
1098.72 18
1098.80 17
1098.87 16
1098.95 14
1099.02 12
1099.10 10
1099.17 9
1099.25 9
1099.33 9
1099.40 10
1099.48 10
1099.55 10
1099.63 10
1099.71 9
1099.78 8
1099.86 8
1099.93 9
1100.01 10
1100.09 13
1100.16 15
1100.24 17
1100.31 18
1100.39 17
1100.47 16
1100.54 13
1100.62 11
1100.69 8
1100.77 6
1100.85 4
1100.92 4
1101.00 4
1101.07 4
1101.15 5
1101.23 5
1101.30 5
1101.38 4
1101.45 3
1101.53 1
1101.61 0
1101.68 0
1101.76 0
1101.83 0
1101.91 0
1101.99 0
1102.06 0
1102.14 0
1102.22 0
1102.29 1
1102.37 3
1102.44 4
1102.52 5
1102.60 7
1102.67 8
1102.75 10
1102.82 11
1102.90 12
1102.98 13
1103.05 13
1103.13 13
1103.20 13
1103.28 13
1103.36 13
1103.43 13
1103.51 12
1103.58 11
1103.66 10
1103.74 9
1103.81 8
1103.89 7
1103.97 6
1104.04 5
1104.12 6
1104.19 6
1104.27 8
1104.35 9
1104.42 11
1104.50 14
1104.57 16
1104.65 18
1104.73 19
1104.80 19
1104.88 19
1104.96 18
1105.03 17
1105.11 16
1105.18 15
1105.26 14
1105.34 14
1105.41 15
1105.49 15
1105.56 16
1105.64 17
1105.72 18
1105.79 18
1105.87 18
1105.95 17
1106.02 17
1106.10 16
1106.17 16
1106.25 16
1106.33 17
1106.40 17
1106.48 17
1106.56 17
1106.63 17
1106.71 17
1106.78 17
1106.86 17
1106.94 17
1107.01 17
1107.09 17
1107.17 17
1107.24 16
1107.32 15
1107.39 14
1107.47 14
1107.55 14
1107.62 14
1107.70 14
1107.77 15
1107.85 17
1107.93 18
1108.00 19
1108.08 20
1108.16 20
1108.23 20
1108.31 20
1108.39 20
1108.46 20
1108.54 20
1108.61 19
1108.69 19
1108.77 18
1108.84 18
1108.92 17
1109.00 17
1109.07 17
1109.15 17
1109.22 18
1109.30 19
1109.38 20
1109.45 22
1109.53 23
1109.61 25
1109.68 26
1109.76 27
1109.83 28
1109.91 29
1109.99 29
1110.06 29
1110.14 28
1110.22 28
1110.29 27
1110.37 26
1110.45 25
1110.52 24
1110.60 24
1110.67 23
1110.75 23
1110.83 23
1110.90 23
1110.98 23
1111.06 23
1111.13 23
1111.21 21
1111.29 20
1111.36 18
1111.44 16
1111.51 14
1111.59 12
1111.67 11
1111.74 10
1111.82 9
1111.90 8
1111.97 7
1112.05 6
1112.13 5
1112.20 5
1112.28 6
1112.36 7
1112.43 8
1112.51 9
1112.58 10
1112.66 11
1112.74 11
1112.81 10
1112.89 9
1112.97 9
1113.04 9
1113.12 10
1113.20 11
1113.27 13
1113.35 15
1113.43 17
1113.50 19
1113.58 20
1113.65 20
1113.73 20
1113.81 19
1113.88 19
1113.96 18
1114.04 18
1114.11 19
1114.19 19
1114.27 20
1114.34 20
1114.42 20
1114.50 19
1114.57 18
1114.65 17
1114.73 16
1114.80 15
1114.88 15
1114.95 15
1115.03 15
1115.11 15
1115.18 15
1115.26 15
1115.34 15
1115.41 15
1115.49 15
1115.57 15
1115.64 16
1115.72 16
1115.80 16
1115.87 16
1115.95 16
1116.03 15
1116.10 15
1116.18 14
1116.26 14
1116.33 14
1116.41 15
1116.49 15
1116.56 16
1116.64 16
1116.72 17
1116.79 17
1116.87 16
1116.94 16
1117.02 15
1117.10 15
1117.17 15
1117.25 15
1117.33 16
1117.40 16
1117.48 16
1117.56 16
1117.63 16
1117.71 16
1117.79 15
1117.86 16
1117.94 16
1118.02 17
1118.09 19
1118.17 21
1118.25 23
1118.32 24
1118.40 26
1118.48 27
1118.55 28
1118.63 28
1118.71 28
1118.78 28
1118.86 27
1118.94 26
1119.01 26
1119.09 25
1119.17 26
1119.24 27
1119.32 28
1119.40 31
1119.47 33
1119.55 35
1119.63 37
1119.70 37
1119.78 37
1119.86 37
1119.93 36
1120.01 35
1120.09 35
1120.16 35
1120.24 35
1120.32 35
1120.39 34
1120.47 34
1120.55 33
1120.62 32
1120.70 31
1120.78 30
1120.85 30
1120.93 30
1121.01 31
1121.08 31
1121.16 32
1121.24 32
1121.31 32
1121.39 31
1121.47 30
1121.54 29
1121.62 28
1121.70 29
1121.77 30
1121.85 31
1121.93 33
1122.00 35
1122.08 36
1122.16 36
1122.23 34
1122.31 33
1122.39 31
1122.46 30
1122.54 30
1122.62 30
1122.69 31
1122.77 32
1122.85 32
1122.93 32
1123.00 31
1123.08 30
1123.16 28
1123.23 27
1123.31 26
1123.39 25
1123.46 25
1123.54 25
1123.62 24
1123.69 24
1123.77 23
1123.85 23
1123.92 23
1124.00 23
1124.08 23
1124.15 24
1124.23 24
1124.31 24
1124.38 24
1124.46 23
1124.54 22
1124.62 20
1124.69 18
1124.77 17
1124.85 15
1124.92 14
1125.00 13
1125.08 13
1125.15 13
1125.23 13
1125.31 13
1125.38 12
1125.46 12
1125.54 11
1125.61 10
1125.69 9
1125.77 8
1125.84 8
1125.92 8
1126.00 8
1126.08 8
1126.15 8
1126.23 7
1126.31 7
1126.38 7
1126.46 7
1126.54 7
1126.61 8
1126.69 9
1126.77 10
1126.84 11
1126.92 12
1127.00 12
1127.08 11
1127.15 11
1127.23 10
1127.31 9
1127.38 8
1127.46 8
1127.54 7
1127.61 6
1127.69 5
1127.77 4
1127.84 2
1127.92 1
1128.00 0
1128.08 0
1128.15 1
1128.23 2
1128.31 3
1128.38 4
1128.46 4
1128.54 5
1128.61 5
1128.69 5
1128.77 5
1128.84 5
1128.92 5
1129.00 5
1129.08 5
1129.15 4
1129.23 3
1129.31 3
1129.38 2
1129.46 2
1129.54 1
1129.61 1
1129.69 1
1129.77 0
1129.85 0
1129.92 0
1130.00 0
1130.08 0
1130.15 0
1130.23 0
1130.31 1
1130.39 2
1130.46 4
1130.54 5
1130.62 6
1130.69 7
1130.77 8
1130.85 8
1130.92 8
1131.00 8
1131.08 7
1131.16 7
1131.23 5
1131.31 5
1131.39 4
1131.46 4
1131.54 6
1131.62 8
1131.69 10
1131.77 13
1131.85 15
1131.93 16
1132.00 17
1132.08 17
1132.16 16
1132.23 16
1132.31 16
1132.39 16
1132.47 16
1132.54 16
1132.62 15
1132.70 15
1132.77 14
1132.85 14
1132.93 14
1133.01 15
1133.08 16
1133.16 19
1133.24 21
1133.31 24
1133.39 27
1133.47 30
1133.55 33
1133.62 35
1133.70 36
1133.78 37
1133.85 37
1133.93 37
1134.01 36
1134.09 35
1134.16 34
1134.24 33
1134.32 32
1134.39 32
1134.47 32
1134.55 33
1134.63 35
1134.70 37
1134.78 39
1134.86 41
1134.93 43
1135.01 45
1135.09 47
1135.17 49
1135.24 50
1135.32 50
1135.40 50
1135.47 49
1135.55 47
1135.63 46
1135.71 46
1135.78 46
1135.86 48
1135.94 51
1136.02 54
1136.09 58
1136.17 62
1136.25 66
1136.32 69
1136.40 72
1136.48 73
1136.56 75
1136.63 75
1136.71 76
1136.79 76
1136.86 76
1136.94 75
1137.02 75
1137.10 75
1137.17 75
1137.25 76
1137.33 78
1137.41 81
1137.48 85
1137.56 89
1137.64 94
1137.71 98
1137.79 101
1137.87 104
1137.95 105
1138.02 105
1138.10 105
1138.18 104
1138.26 102
1138.33 101
1138.41 100
1138.49 98
1138.57 96
1138.64 93
1138.72 92
1138.80 90
1138.87 89
1138.95 90
1139.03 91
1139.11 92
1139.18 94
1139.26 95
1139.34 96
1139.42 95
1139.49 93
1139.57 90
1139.65 87
1139.73 84
1139.80 81
1139.88 79
1139.96 77
1140.03 75
1140.11 73
1140.19 71
1140.27 69
1140.34 67
1140.42 65
1140.50 62
1140.58 60
1140.65 58
1140.73 56
1140.81 54
1140.89 52
1140.96 50
1141.04 48
1141.12 46
1141.20 43
1141.27 41
1141.35 39
1141.43 38
1141.50 38
1141.58 40
1141.66 42
1141.74 43
1141.81 44
1141.89 43
1141.97 41
1142.05 37
1142.12 32
1142.20 28
1142.28 24
1142.36 22
1142.43 21
1142.51 21
1142.59 22
1142.67 24
1142.74 25
1142.82 25
1142.90 25
1142.98 24
1143.05 23
1143.13 22
1143.21 21
1143.29 19
1143.36 18
1143.44 16
1143.52 15
1143.60 13
1143.67 12
1143.75 10
1143.83 9
1143.91 9
1143.98 8
1144.06 8
1144.14 7
1144.22 7
1144.29 7
1144.37 7
1144.45 7
1144.53 7
1144.60 7
1144.68 8
1144.76 9
1144.84 10
1144.91 11
1144.99 13
1145.07 14
1145.15 14
1145.22 13
1145.30 12
1145.38 10
1145.46 7
1145.53 5
1145.61 3
1145.69 1
1145.77 1
1145.84 1
1145.92 2
1146.00 3
1146.08 5
1146.15 6
1146.23 6
1146.31 6
1146.39 6
1146.46 6
1146.54 5
1146.62 4
1146.70 3
1146.77 2
1146.85 1
1146.93 2
1147.01 3
1147.09 4
1147.16 6
1147.24 7
1147.32 9
1147.40 10
1147.47 11
1147.55 11
1147.63 12
1147.71 12
1147.78 12
1147.86 12
1147.94 11
1148.02 11
1148.09 10
1148.17 11
1148.25 11
1148.33 12
1148.40 13
1148.48 14
1148.56 15
1148.64 16
1148.72 17
1148.79 18
1148.87 20
1148.95 22
1149.03 24
1149.10 27
1149.18 29
1149.26 31
1149.34 31
1149.41 31
1149.49 30
1149.57 28
1149.65 26
1149.73 24
1149.80 21
1149.88 18
1149.96 16
1150.04 13
1150.11 11
1150.19 10
1150.27 9
1150.35 9
1150.42 10
1150.50 11
1150.58 13
1150.66 14
1150.74 16
1150.81 17
1150.89 17
1150.97 17
1151.05 16
1151.12 14
1151.20 13
1151.28 12
1151.36 13
1151.43 14
1151.51 17
1151.59 20
1151.67 23
1151.75 26
1151.82 29
1151.90 30
1151.98 31
1152.06 32
1152.13 32
1152.21 31
1152.29 31
1152.37 30
1152.45 29
1152.52 27
1152.60 25
1152.68 24
1152.76 22
1152.83 22
1152.91 22
1152.99 23
1153.07 26
1153.15 28
1153.22 32
1153.30 35
1153.38 38
1153.46 40
1153.53 42
1153.61 43
1153.69 43
1153.77 43
1153.85 42
1153.92 40
1154.00 38
1154.08 35
1154.16 32
1154.24 30
1154.31 28
1154.39 28
1154.47 28
1154.55 31
1154.62 34
1154.70 37
1154.78 40
1154.86 43
1154.94 44
1155.01 45
1155.09 46
1155.17 46
1155.25 47
1155.33 48
1155.40 48
1155.48 49
1155.56 49
1155.64 48
1155.71 47
1155.79 45
1155.87 43
1155.95 41
1156.03 39
1156.10 37
1156.18 35
1156.26 34
1156.34 32
1156.42 31
1156.49 31
1156.57 31
1156.65 31
1156.73 31
1156.81 31
1156.88 30
1156.96 29
1157.04 28
1157.12 26
1157.20 25
1157.27 24
1157.35 23
1157.43 23
1157.51 22
1157.58 22
1157.66 22
1157.74 22
1157.82 22
1157.90 22
1157.97 23
1158.05 24
1158.13 26
1158.21 27
1158.29 28
1158.36 29
1158.44 29
1158.52 28
1158.60 27
1158.68 26
1158.75 26
1158.83 27
1158.91 28
1158.99 31
1159.07 33
1159.14 35
1159.22 36
1159.30 36
1159.38 35
1159.46 34
1159.53 33
1159.61 32
1159.69 32
1159.77 32
1159.85 33
1159.92 35
1160.00 35
1160.08 36
1160.16 35
1160.24 34
1160.31 31
1160.39 28
1160.47 25
1160.55 22
1160.63 19
1160.71 17
1160.78 17
1160.86 18
1160.94 20
1161.02 23
1161.10 25
1161.17 28
1161.25 29
1161.33 29
1161.41 28
1161.49 27
1161.56 26
1161.64 24
1161.72 24
1161.80 23
1161.88 22
1161.95 21
1162.03 20
1162.11 18
1162.19 16
1162.27 14
1162.35 13
1162.42 12
1162.50 13
1162.58 14
1162.66 16
1162.74 19
1162.81 21
1162.89 23
1162.97 24
1163.05 24
1163.13 22
1163.20 19
1163.28 16
1163.36 13
1163.44 9
1163.52 7
1163.60 5
1163.67 4
1163.75 3
1163.83 2
1163.91 1
1163.99 1
1164.06 1
1164.14 2
1164.22 3
1164.30 5
1164.38 7
1164.46 9
1164.53 11
1164.61 13
1164.69 14
1164.77 14
1164.85 14
1164.92 14
1165.00 13
1165.08 12
1165.16 11
1165.24 10
1165.32 7
1165.39 5
1165.47 2
1165.55 0
1165.63 0
1165.71 0
1165.78 0
1165.86 0
1165.94 0
1166.02 0
1166.10 0
1166.18 1
1166.25 2
1166.33 2
1166.41 3
1166.49 3
1166.57 4
1166.65 4
1166.72 5
1166.80 5
1166.88 6
1166.96 7
1167.04 8
1167.11 9
1167.19 9
1167.27 10
1167.35 10
1167.43 10
1167.51 9
1167.58 9
1167.66 9
1167.74 9
1167.82 9
1167.90 9
1167.98 9
1168.05 9
1168.13 8
1168.21 6
1168.29 4
1168.37 2
1168.45 0
1168.52 0
1168.60 0
1168.68 0
1168.76 0
1168.84 0
1168.92 0
1168.99 0
1169.07 0
1169.15 0
1169.23 1
1169.31 1
1169.39 2
1169.46 4
1169.54 6
1169.62 8
1169.70 10
1169.78 13
1169.86 15
1169.93 17
1170.01 19
1170.09 21
1170.17 22
1170.25 24
1170.33 26
1170.40 27
1170.48 28
1170.56 29
1170.64 29
1170.72 29
1170.80 28
1170.88 26
1170.95 24
1171.03 22
1171.11 19
1171.19 16
1171.27 13
1171.35 10
1171.42 7
1171.50 4
1171.58 2
1171.66 1
1171.74 0
1171.82 0
1171.89 1
1171.97 3
1172.05 6
1172.13 9
1172.21 12
1172.29 16
1172.37 19
1172.44 21
1172.52 23
1172.60 24
1172.68 24
1172.76 24
1172.84 24
1172.91 24
1172.99 24
1173.07 24
1173.15 24
1173.23 24
1173.31 23
1173.39 22
1173.46 21
1173.54 20
1173.62 20
1173.70 19
1173.78 18
1173.86 18
1173.93 17
1174.01 16
1174.09 16
1174.17 15
1174.25 14
1174.33 13
1174.41 13
1174.48 13
1174.56 14
1174.64 15
1174.72 17
1174.80 19
1174.88 21
1174.96 24
1175.03 27
1175.11 29
1175.19 32
1175.27 34
1175.35 36
1175.43 37
1175.51 37
1175.58 36
1175.66 35
1175.74 33
1175.82 32
1175.90 31
1175.98 31
1176.06 31
1176.13 32
1176.21 33
1176.29 34
1176.37 35
1176.45 35
1176.53 35
1176.61 35
1176.68 33
1176.76 32
1176.84 30
1176.92 28
1177.00 26
1177.08 26
1177.16 26
1177.23 27
1177.31 28
1177.39 29
1177.47 29
1177.55 29
1177.63 27
1177.71 25
1177.78 24
1177.86 22
1177.94 21
1178.02 20
1178.10 20
1178.18 20
1178.26 20
1178.34 21
1178.41 21
1178.49 22
1178.57 24
1178.65 26
1178.73 29
1178.81 31
1178.89 34
1178.96 36
1179.04 37
1179.12 37
1179.20 36
1179.28 35
1179.36 33
1179.44 32
1179.52 31
1179.59 31
1179.67 31
1179.75 31
1179.83 31
1179.91 32
1179.99 32
1180.07 32
1180.14 31
1180.22 30
1180.30 29
1180.38 28
1180.46 27
1180.54 26
1180.62 27
1180.70 28
1180.77 29
1180.85 32
1180.93 34
1181.01 37
1181.09 39
1181.17 43
1181.25 46
1181.33 50
1181.40 55
1181.48 59
1181.56 63
1181.64 66
1181.72 67
1181.80 67
1181.88 66
1181.96 64
1182.03 62
1182.11 59
1182.19 57
1182.27 55
1182.35 54
1182.43 54
1182.51 53
1182.59 53
1182.66 51
1182.74 49
1182.82 47
1182.90 44
1182.98 42
1183.06 39
1183.14 37
1183.22 35
1183.30 34
1183.37 32
1183.45 31
1183.53 29
1183.61 28
1183.69 28
1183.77 29
1183.85 30
1183.93 31
1184.00 32
1184.08 33
1184.16 33
1184.24 32
1184.32 31
1184.40 29
1184.48 28
1184.56 27
1184.64 26
1184.71 25
1184.79 25
1184.87 26
1184.95 27
1185.03 28
1185.11 30
1185.19 31
1185.27 32
1185.35 32
1185.42 31
1185.50 29
1185.58 26
1185.66 23
1185.74 21
1185.82 21
1185.90 21
1185.98 22
1186.06 24
1186.13 27
1186.21 29
1186.29 31
1186.37 32
1186.45 33
1186.53 33
1186.61 33
1186.69 34
1186.77 34
1186.84 35
1186.92 36
1187.00 36
1187.08 36
1187.16 35
1187.24 33
1187.32 32
1187.40 31
1187.48 31
1187.56 32
1187.63 34
1187.71 36
1187.79 38
1187.87 40
1187.95 41
1188.03 42
1188.11 42
1188.19 41
1188.27 40
1188.34 38
1188.42 37
1188.50 35
1188.58 33
1188.66 32
1188.74 31
1188.82 31
1188.90 31
1188.98 30
1189.06 28
1189.13 25
1189.21 22
1189.29 19
1189.37 17
1189.45 15
1189.53 15
1189.61 16
1189.69 18
1189.77 21
1189.85 24
1189.92 28
1190.00 31
1190.08 35
1190.16 38
1190.24 41
1190.32 43
1190.40 45
1190.48 45
1190.56 44
1190.64 43
1190.72 40
1190.79 37
1190.87 33
1190.95 30
1191.03 27
1191.11 25
1191.19 24
1191.27 24
1191.35 26
1191.43 29
1191.51 32
1191.59 36
1191.66 39
1191.74 42
1191.82 44
1191.90 43
1191.98 42
1192.06 40
1192.14 38
1192.22 36
1192.30 34
1192.38 33
1192.46 33
1192.53 33
1192.61 34
1192.69 36
1192.77 37
1192.85 39
1192.93 39
1193.01 40
1193.09 39
1193.17 39
1193.25 39
1193.33 39
1193.41 39
1193.48 40
1193.56 41
1193.64 43
1193.72 45
1193.80 47
1193.88 49
1193.96 52
1194.04 55
1194.12 59
1194.20 64
1194.28 68
1194.36 72
1194.43 75
1194.51 76
1194.59 75
1194.67 72
1194.75 67
1194.83 62
1194.91 56
1194.99 51
1195.07 46
1195.15 42
1195.23 38
1195.31 37
1195.38 36
1195.46 36
1195.54 37
1195.62 39
1195.70 41
1195.78 44
1195.86 45
1195.94 45
1196.02 44
1196.10 42
1196.18 40
1196.26 36
1196.34 34
1196.41 31
1196.49 30
1196.57 30
1196.65 29
1196.73 29
1196.81 29
1196.89 28
1196.97 27
1197.05 27
1197.13 27
1197.21 27
1197.29 27
1197.37 29
1197.45 30
1197.52 32
1197.60 34
1197.68 37
1197.76 39
1197.84 42
1197.92 45
1198.00 47
1198.08 49
1198.16 51
1198.24 52
1198.32 53
1198.40 54
1198.48 55
1198.56 56
1198.63 57
1198.71 59
1198.79 61
1198.87 62
1198.95 64
1199.03 65
1199.11 66
1199.19 67
1199.27 67
1199.35 67
1199.43 68
1199.51 67
1199.59 67
1199.67 66
1199.75 66
1199.83 65
1199.90 65
1199.98 65
1200.06 66
1200.14 65
1200.22 64
1200.30 63
1200.38 60
1200.46 56
1200.54 51
1200.62 46
1200.70 42
1200.78 39
1200.86 38
1200.94 38
1201.02 41
1201.10 44
1201.17 48
1201.25 52
1201.33 57
1201.41 60
1201.49 63
1201.57 66
1201.65 68
1201.73 69
1201.81 70
1201.89 70
1201.97 70
1202.05 68
1202.13 66
1202.21 63
1202.29 59
1202.37 56
1202.45 52
1202.53 49
1202.60 47
1202.68 46
1202.76 47
1202.84 49
1202.92 52
1203.00 55
1203.08 59
1203.16 61
1203.24 61
1203.32 60
1203.40 57
1203.48 53
1203.56 49
1203.64 45
1203.72 43
1203.80 42
1203.88 42
1203.96 43
1204.04 44
1204.11 43
1204.19 42
1204.27 39
1204.35 34
1204.43 30
1204.51 26
1204.59 23
1204.67 21
1204.75 21
1204.83 23
1204.91 25
1204.99 27
1205.07 29
1205.15 29
1205.23 28
1205.31 25
1205.39 21
1205.47 16
1205.55 12
1205.63 7
1205.71 4
1205.78 2
1205.86 1
1205.94 0
1206.02 0
1206.10 0
1206.18 0
1206.26 0
1206.34 0
1206.42 0
1206.50 0
1206.58 0
1206.66 0
1206.74 1
1206.82 3
1206.90 4
1206.98 6
1207.06 9
1207.14 13
1207.22 17
1207.30 22
1207.38 27
1207.46 31
1207.54 34
1207.62 36
1207.70 37
1207.77 37
1207.85 37
1207.93 37
1208.01 37
1208.09 38
1208.17 39
1208.25 40
1208.33 41
1208.41 41
1208.49 40
1208.57 38
1208.65 35
1208.73 32
1208.81 30
1208.89 28
1208.97 28
1209.05 29
1209.13 31
1209.21 34
1209.29 36
1209.37 38
1209.45 40
1209.53 42
1209.61 44
1209.69 45
1209.77 46
1209.85 47
1209.93 48
1210.01 48
1210.09 49
1210.16 50
1210.24 51
1210.32 53
1210.40 56
1210.48 58
1210.56 60
1210.64 61
1210.72 61
1210.80 61
1210.88 60
1210.96 59
1211.04 59
1211.12 59
1211.20 59
1211.28 59
1211.36 59
1211.44 58
1211.52 57
1211.60 57
1211.68 57
1211.76 58
1211.84 59
1211.92 62
1212.00 65
1212.08 68
1212.16 71
1212.24 75
1212.32 79
1212.40 84
1212.48 90
1212.56 95
1212.64 100
1212.72 103
1212.80 105
1212.88 105
1212.96 104
1213.04 101
1213.12 97
1213.20 93
1213.28 90
1213.36 88
1213.43 87
1213.51 88
1213.59 91
1213.67 96
1213.75 103
1213.83 112
1213.91 120
1213.99 128
1214.07 133
1214.15 135
1214.23 134
1214.31 128
1214.39 120
1214.47 111
1214.55 102
1214.63 94
1214.71 88
1214.79 84
1214.87 82
1214.95 81
1215.03 79
1215.11 77
1215.19 73
1215.27 69
1215.35 65
1215.43 62
1215.51 60
1215.59 61
1215.67 64
1215.75 68
1215.83 74
1215.91 80
1215.99 85
1216.07 90
1216.15 95
1216.23 97
1216.31 99
1216.39 98
1216.47 96
1216.55 91
1216.63 84
1216.71 77
1216.79 69
1216.87 62
1216.95 56
1217.03 52
1217.11 48
1217.19 46
1217.27 44
1217.35 44
1217.43 46
1217.51 50
1217.59 55
1217.67 63
1217.75 71
1217.83 78
1217.91 84
1217.99 87
1218.07 87
1218.15 83
1218.23 77
1218.31 69
1218.39 61
1218.47 53
1218.55 46
1218.63 41
1218.71 36
1218.79 33
1218.87 31
1218.95 30
1219.03 31
1219.11 33
1219.19 35
1219.27 36
1219.35 36
1219.43 35
1219.51 33
1219.59 30
1219.67 28
1219.75 26
1219.83 26
1219.91 28
1219.99 32
1220.07 35
1220.15 39
1220.23 43
1220.31 45
1220.39 47
1220.47 49
1220.55 49
1220.63 49
1220.71 48
1220.79 46
1220.87 42
1220.95 38
1221.03 34
1221.11 29
1221.19 26
1221.27 24
1221.35 22
1221.43 21
1221.51 20
1221.59 20
1221.67 19
1221.75 19
1221.83 19
1221.91 21
1221.99 23
1222.07 25
1222.15 29
1222.23 31
1222.31 34
1222.39 35
1222.47 36
1222.55 36
1222.63 35
1222.71 33
1222.79 31
1222.87 28
1222.95 25
1223.03 22
1223.11 18
1223.19 15
1223.27 11
1223.35 7
1223.43 5
1223.51 3
1223.59 2
1223.67 3
1223.75 5
1223.83 9
1223.91 13
1223.99 18
1224.07 23
1224.15 27
1224.23 29
1224.31 31
1224.39 31
1224.47 31
1224.55 31
1224.63 31
1224.71 31
1224.79 32
1224.88 33
1224.96 33
1225.04 33
1225.12 32
1225.20 31
1225.28 30
1225.36 29
1225.44 29
1225.52 28
1225.60 27
1225.68 26
1225.76 23
1225.84 19
1225.92 13
1226.00 8
1226.08 3
1226.16 0
1226.24 0
1226.32 1
1226.40 4
1226.48 8
1226.56 11
1226.64 14
1226.72 15
1226.80 16
1226.88 16
1226.96 16
1227.04 18
1227.12 19
1227.20 21
1227.28 24
1227.36 26
1227.44 28
1227.52 30
1227.60 32
1227.68 34
1227.76 37
1227.84 40
1227.92 42
1228.00 42
1228.08 42
1228.17 40
1228.25 38
1228.33 36
1228.41 34
1228.49 34
1228.57 34
1228.65 35
1228.73 35
1228.81 36
1228.89 35
1228.97 33
1229.05 29
1229.13 24
1229.21 18
1229.29 13
1229.37 7
1229.45 2
1229.53 0
1229.61 0
1229.69 0
1229.77 0
1229.85 1
1229.93 6
1230.01 11
1230.09 17
1230.17 23
1230.25 29
1230.33 34
1230.41 39
1230.49 44
1230.58 48
1230.66 51
1230.74 54
1230.82 55
1230.90 54
1230.98 53
1231.06 51
1231.14 48
1231.22 45
1231.30 43
1231.38 42
1231.46 42
1231.54 43
1231.62 45
1231.70 48
1231.78 50
1231.86 52
1231.94 52
1232.02 51
1232.10 49
1232.18 46
1232.26 43
1232.34 40
1232.42 38
1232.51 36
1232.59 35
1232.67 35
1232.75 37
1232.83 40
1232.91 44
1232.99 49
1233.07 56
1233.15 62
1233.23 69
1233.31 74
1233.39 79
1233.47 82
1233.55 84
1233.63 83
1233.71 80
1233.79 76
1233.87 71
1233.95 65
1234.03 59
1234.11 53
1234.19 48
1234.28 45
1234.36 42
1234.44 39
1234.52 38
1234.60 37
1234.68 36
1234.76 37
1234.84 37
1234.92 38
1235.00 38
1235.08 37
1235.16 35
1235.24 34
1235.32 32
1235.40 31
1235.48 31
1235.56 31
1235.64 33
1235.72 35
1235.81 37
1235.89 39
1235.97 41
1236.05 42
1236.13 43
1236.21 43
1236.29 43
1236.37 42
1236.45 42
1236.53 41
1236.61 40
1236.69 38
1236.77 36
1236.85 33
1236.93 29
1237.01 25
1237.09 20
1237.18 17
1237.26 14
1237.34 12
1237.42 12
1237.50 14
1237.58 16
1237.66 19
1237.74 22
1237.82 25
1237.90 27
1237.98 29
1238.06 31
1238.14 31
1238.22 31
1238.30 31
1238.38 31
1238.46 30
1238.55 30
1238.63 30
1238.71 31
1238.79 32
1238.87 34
1238.95 36
1239.03 38
1239.11 39
1239.19 39
1239.27 37
1239.35 34
1239.43 31
1239.51 27
1239.59 24
1239.67 23
1239.76 23
1239.84 25
1239.92 28
1240.00 32
1240.08 36
1240.16 39
1240.24 40
1240.32 40
1240.40 38
1240.48 35
1240.56 34
1240.64 33
1240.72 34
1240.80 35
1240.89 37
1240.97 39
1241.05 39
1241.13 39
1241.21 38
1241.29 37
1241.37 37
1241.45 36
1241.53 35
1241.61 35
1241.69 34
1241.77 33
1241.85 32
1241.93 32
1242.02 31
1242.10 31
1242.18 32
1242.26 33
1242.34 36
1242.42 39
1242.50 44
1242.58 49
1242.66 54
1242.74 58
1242.82 62
1242.90 64
1242.98 65
1243.07 64
1243.15 61
1243.23 57
1243.31 52
1243.39 46
1243.47 42
1243.55 38
1243.63 36
1243.71 35
1243.79 36
1243.87 38
1243.95 40
1244.03 42
1244.12 44
1244.20 46
1244.28 47
1244.36 47
1244.44 47
1244.52 47
1244.60 47
1244.68 47
1244.76 47
1244.84 48
1244.92 50
1245.00 51
1245.09 53
1245.17 53
1245.25 52
1245.33 51
1245.41 48
1245.49 45
1245.57 42
1245.65 39
1245.73 37
1245.81 34
1245.89 32
1245.98 29
1246.06 27
1246.14 26
1246.22 24
1246.30 23
1246.38 21
1246.46 20
1246.54 17
1246.62 15
1246.70 13
1246.78 10
1246.86 9
1246.95 7
1247.03 6
1247.11 4
1247.19 3
1247.27 1
1247.35 0
1247.43 0
1247.51 0
1247.59 0
1247.67 0
1247.76 0
1247.84 0
1247.92 2
1248.00 8
1248.08 16
1248.16 24
1248.24 31
1248.32 37
1248.40 41
1248.48 44
1248.56 45
1248.65 46
1248.73 45
1248.81 44
1248.89 43
1248.97 41
1249.05 40
1249.13 40
1249.21 40
1249.29 41
1249.37 43
1249.46 45
1249.54 46
1249.62 46
1249.70 45
1249.78 42
1249.86 38
1249.94 35
1250.02 32
1250.10 31
1250.18 31
1250.27 32
1250.35 33
1250.43 34
1250.51 35
1250.59 35
1250.67 35
1250.75 35
1250.83 36
1250.91 38
1250.99 41
1251.08 44
1251.16 47
1251.24 51
1251.32 53
1251.40 55
1251.48 54
1251.56 52
1251.64 49
1251.72 45
1251.81 41
1251.89 37
1251.97 36
1252.05 37
1252.13 40
1252.21 45
1252.29 51
1252.37 57
1252.45 61
1252.53 62
1252.62 60
1252.70 55
1252.78 48
1252.86 39
1252.94 29
1253.02 19
1253.10 10
1253.18 4
1253.26 1
1253.35 0
1253.43 3
1253.51 8
1253.59 15
1253.67 25
1253.75 35
1253.83 44
1253.91 52
1253.99 58
1254.08 61
1254.16 61
1254.24 59
1254.32 55
1254.40 51
1254.48 47
1254.56 45
1254.64 44
1254.73 44
1254.81 44
1254.89 45
1254.97 44
1255.05 42
1255.13 39
1255.21 35
1255.29 31
1255.37 26
1255.46 23
1255.54 19
1255.62 17
1255.70 16
1255.78 16
1255.86 16
1255.94 18
1256.02 22
1256.11 26
1256.19 32
1256.27 37
1256.35 42
1256.43 47
1256.51 49
1256.59 51
1256.67 51
1256.76 51
1256.84 50
1256.92 50
1257.00 51
1257.08 53
1257.16 56
1257.24 59
1257.32 61
1257.41 63
1257.49 62
1257.57 61
1257.65 58
1257.73 54
1257.81 50
1257.89 47
1257.97 46
1258.06 47
1258.14 49
1258.22 53
1258.30 56
1258.38 59
1258.46 61
1258.54 61
1258.62 60
1258.71 58
1258.79 57
1258.87 57
1258.95 59
1259.03 62
1259.11 66
1259.19 70
1259.27 74
1259.36 75
1259.44 74
1259.52 71
1259.60 66
1259.68 60
1259.76 54
1259.84 50
1259.93 47
1260.01 46
1260.09 47
1260.17 49
1260.25 52
1260.33 53
1260.41 52
1260.49 51
1260.58 48
1260.66 45
1260.74 43
1260.82 43
1260.90 44
1260.98 48
1261.06 52
1261.15 57
1261.23 60
1261.31 60
1261.39 58
1261.47 53
1261.55 46
1261.63 37
1261.71 28
1261.80 21
1261.88 17
1261.96 15
1262.04 14
1262.12 15
1262.20 16
1262.28 16
1262.37 15
1262.45 13
1262.53 9
1262.61 5
1262.69 2
1262.77 0
1262.85 0
1262.94 0
1263.02 0
1263.10 0
1263.18 0
1263.26 0
1263.34 0
1263.42 2
1263.51 6
1263.59 12
1263.67 19
1263.75 26
1263.83 34
1263.91 41
1263.99 45
1264.08 47
1264.16 46
1264.24 42
1264.32 36
1264.40 30
1264.48 24
1264.57 19
1264.65 15
1264.73 10
1264.81 6
1264.89 2
1264.97 0
1265.05 0
1265.14 0
1265.22 0
1265.30 0
1265.38 0
1265.46 0
1265.54 0
1265.62 4
1265.71 8
1265.79 12
1265.87 16
1265.95 18
1266.03 21
1266.11 25
1266.20 28
1266.28 32
1266.36 35
1266.44 37
1266.52 37
1266.60 36
1266.68 33
1266.77 29
1266.85 24
1266.93 21
1267.01 17
1267.09 15
1267.17 14
1267.26 13
1267.34 14
1267.42 15
1267.50 17
1267.58 19
1267.66 22
1267.74 25
1267.83 27
1267.91 29
1267.99 31
1268.07 32
1268.15 33
1268.23 33
1268.32 33
1268.40 33
1268.48 33
1268.56 32
1268.64 30
1268.72 29
1268.81 27
1268.89 27
1268.97 28
1269.05 30
1269.13 35
1269.21 41
1269.30 46
1269.38 51
1269.46 54
1269.54 54
1269.62 52
1269.70 47
1269.79 42
1269.87 36
1269.95 32
1270.03 29
1270.11 28
1270.19 28
1270.28 30
1270.36 31
1270.44 33
1270.52 35
1270.60 35
1270.68 34
1270.77 33
1270.85 31
1270.93 29
1271.01 27
1271.09 26
1271.17 26
1271.26 26
1271.34 27
1271.42 27
1271.50 27
1271.58 27
1271.66 28
1271.75 28
1271.83 29
1271.91 31
1271.99 34
1272.07 38
1272.15 40
1272.24 43
1272.32 44
1272.40 46
1272.48 48
1272.56 49
1272.64 52
1272.73 54
1272.81 57
1272.89 58
1272.97 58
1273.05 57
1273.14 55
1273.22 53
1273.30 52
1273.38 52
1273.46 54
1273.54 58
1273.63 63
1273.71 67
1273.79 70
1273.87 72
1273.95 72
1274.03 70
1274.12 66
1274.20 62
1274.28 59
1274.36 57
1274.44 56
1274.53 56
1274.61 57
1274.69 58
1274.77 59
1274.85 58
1274.93 56
1275.02 52
1275.10 49
1275.18 45
1275.26 42
1275.34 39
1275.43 36
1275.51 32
1275.59 28
1275.67 23
1275.75 19
1275.83 16
1275.92 13
1276.00 12
1276.08 12
1276.16 12
1276.24 13
1276.33 14
1276.41 14
1276.49 15
1276.57 17
1276.65 19
1276.73 22
1276.82 26
1276.90 32
1276.98 39
1277.06 47
1277.14 55
1277.23 63
1277.31 70
1277.39 75
1277.47 77
1277.55 77
1277.64 75
1277.72 71
1277.80 66
1277.88 60
1277.96 53
1278.05 46
1278.13 39
1278.21 31
1278.29 23
1278.37 15
1278.45 8
1278.54 3
1278.62 0
1278.70 0
1278.78 0
1278.86 0
1278.95 0
1279.03 0
1279.11 2
1279.19 5
1279.27 8
1279.36 11
1279.44 15
1279.52 18
1279.60 22
1279.68 25
1279.77 29
1279.85 33
1279.93 37
1280.01 40
1280.09 42
1280.18 43
1280.26 43
1280.34 41
1280.42 39
1280.50 38
1280.59 38
1280.67 39
1280.75 43
1280.83 48
1280.91 52
1281.00 56
1281.08 59
1281.16 59
1281.24 57
1281.32 55
1281.41 51
1281.49 48
1281.57 43
1281.65 38
1281.73 33
1281.82 27
1281.90 20
1281.98 14
1282.06 8
1282.14 3
1282.23 0
1282.31 0
1282.39 0
1282.47 0
1282.55 0
1282.64 0
1282.72 0
1282.80 0
1282.88 0
1282.96 2
1283.05 8
1283.13 15
1283.21 22
1283.29 27
1283.38 30
1283.46 32
1283.54 33
1283.62 33
1283.70 35
1283.79 38
1283.87 42
1283.95 46
1284.03 50
1284.11 54
1284.20 56
1284.28 56
1284.36 57
1284.44 57
1284.52 58
1284.61 59
1284.69 60
1284.77 62
1284.85 62
1284.94 61
1285.02 59
1285.10 56
1285.18 54
1285.26 51
1285.35 49
1285.43 47
1285.51 45
1285.59 44
1285.67 44
1285.76 43
1285.84 43
1285.92 44
1286.00 46
1286.09 48
1286.17 52
1286.25 57
1286.33 62
1286.41 67
1286.50 71
1286.58 74
1286.66 74
1286.74 71
1286.83 66
1286.91 59
1286.99 51
1287.07 44
1287.15 38
1287.24 35
1287.32 36
1287.40 40
1287.48 48
1287.56 58
1287.65 69
1287.73 81
1287.81 91
1287.89 100
1287.98 105
1288.06 107
1288.14 106
1288.22 101
1288.30 95
1288.39 87
1288.47 82
1288.55 79
1288.63 79
1288.72 83
1288.80 89
1288.88 97
1288.96 104
1289.05 109
1289.13 110
1289.21 108
1289.29 103
1289.37 96
1289.46 88
1289.54 79
1289.62 71
1289.70 63
1289.79 57
1289.87 53
1289.95 49
1290.03 48
1290.11 48
1290.20 50
1290.28 54
1290.36 59
1290.44 64
1290.53 69
1290.61 72
1290.69 75
1290.77 76
1290.86 76
1290.94 75
1291.02 74
1291.10 72
1291.19 69
1291.27 65
1291.35 59
1291.43 53
1291.51 46
1291.60 40
1291.68 35
1291.76 31
1291.84 30
1291.93 30
1292.01 31
1292.09 32
1292.17 31
1292.26 29
1292.34 26
1292.42 22
1292.50 18
1292.59 13
1292.67 9
1292.75 5
1292.83 1
1292.91 0
1293.00 0
1293.08 0
1293.16 0
1293.24 0
1293.33 0
1293.41 0
1293.49 2
1293.57 7
1293.66 11
1293.74 13
1293.82 13
1293.90 12
1293.99 10
1294.07 8
1294.15 5
1294.23 2
1294.32 0
1294.40 0
1294.48 0
1294.56 0
1294.65 0
1294.73 0
1294.81 4
1294.89 11
1294.98 17
1295.06 24
1295.14 31
1295.22 37
1295.31 42
1295.39 47
1295.47 50
1295.55 52
1295.63 52
1295.72 51
1295.80 50
1295.88 50
1295.96 51
1296.05 54
1296.13 59
1296.21 65
1296.29 71
1296.38 75
1296.46 78
1296.54 79
1296.62 78
1296.71 75
1296.79 71
1296.87 68
1296.95 66
1297.04 65
1297.12 65
1297.20 66
1297.28 66
1297.37 67
1297.45 66
1297.53 64
1297.62 62
1297.70 60
1297.78 59
1297.86 59
1297.95 60
1298.03 63
1298.11 67
1298.19 71
1298.28 75
1298.36 77
1298.44 79
1298.52 81
1298.61 83
1298.69 86
1298.77 90
1298.85 96
1298.94 102
1299.02 106
1299.10 109
1299.18 109
1299.27 106
1299.35 101
1299.43 95
1299.51 89
1299.60 84
1299.68 81
1299.76 79
1299.84 77
1299.93 76
1300.01 74
1300.09 71
1300.18 69
1300.26 68
1300.34 69
1300.42 71
1300.51 75
1300.59 79
1300.67 83
1300.75 86
1300.84 88
1300.92 89
1301.00 88
1301.08 86
1301.17 83
1301.25 80
1301.33 76
1301.41 73
1301.50 70
1301.58 69
1301.66 70
1301.75 72
1301.83 78
1301.91 85
1301.99 93
1302.08 101
1302.16 109
1302.24 115
1302.32 118
1302.41 119
1302.49 118
1302.57 116
1302.65 113
1302.74 110
1302.82 107
1302.90 105
1302.99 102
1303.07 100
1303.15 98
1303.23 97
1303.32 96
1303.40 97
1303.48 97
1303.56 99
1303.65 100
1303.73 100
1303.81 100
1303.90 98
1303.98 95
1304.06 91
1304.14 86
1304.23 81
1304.31 77
1304.39 74
1304.47 71
1304.56 70
1304.64 70
1304.72 70
1304.81 71
1304.89 72
1304.97 72
1305.05 72
1305.14 71
1305.22 69
1305.30 68
1305.39 68
1305.47 69
1305.55 72
1305.63 75
1305.72 79
1305.80 82
1305.88 84
1305.96 84
1306.05 83
1306.13 80
1306.21 75
1306.30 69
1306.38 63
1306.46 56
1306.54 50
1306.63 44
1306.71 39
1306.79 34
1306.88 30
1306.96 26
1307.04 23
1307.12 21
1307.21 20
1307.29 21
1307.37 23
1307.46 25
1307.54 27
1307.62 29
1307.70 30
1307.79 30
1307.87 29
1307.95 27
1308.04 25
1308.12 22
1308.20 20
1308.28 18
1308.37 18
1308.45 18
1308.53 19
1308.62 21
1308.70 24
1308.78 26
1308.86 29
1308.95 31
1309.03 32
1309.11 34
1309.20 35
1309.28 35
1309.36 35
1309.45 34
1309.53 33
1309.61 32
1309.69 31
1309.78 29
1309.86 28
1309.94 27
1310.03 25
1310.11 24
1310.19 22
1310.27 19
1310.36 17
1310.44 16
1310.52 15
1310.61 15
1310.69 15
1310.77 16
1310.86 16
1310.94 15
1311.02 13
1311.10 11
1311.19 8
1311.27 5
1311.35 4
1311.44 3
1311.52 2
1311.60 2
1311.68 1
1311.77 0
1311.85 0
1311.93 0
1312.02 0
1312.10 0
1312.18 0
1312.27 0
1312.35 1
1312.43 4
1312.51 8
1312.60 12
1312.68 15
1312.76 17
1312.85 20
1312.93 23
1313.01 26
1313.10 30
1313.18 35
1313.26 41
1313.34 47
1313.43 53
1313.51 58
1313.59 64
1313.68 68
1313.76 72
1313.84 74
1313.93 77
1314.01 79
1314.09 81
1314.18 84
1314.26 88
1314.34 91
1314.42 94
1314.51 96
1314.59 95
1314.67 92
1314.76 88
1314.84 83
1314.92 79
1315.01 77
1315.09 77
1315.17 79
1315.26 83
1315.34 89
1315.42 97
1315.50 106
1315.59 117
1315.67 128
1315.75 137
1315.84 145
1315.92 151
1316.00 154
1316.09 156
1316.17 156
1316.25 156
1316.34 156
1316.42 155
1316.50 155
1316.59 153
1316.67 151
1316.75 148
1316.83 145
1316.92 143
1317.00 140
1317.08 138
1317.17 134
1317.25 131
1317.33 128
1317.42 126
1317.50 126
1317.58 129
1317.67 134
1317.75 142
1317.83 150
1317.92 155
1318.00 157
1318.08 154
1318.17 148
1318.25 137
1318.33 126
1318.42 114
1318.50 105
1318.58 99
1318.66 96
1318.75 95
1318.83 97
1318.91 100
1319.00 103
1319.08 105
1319.16 108
1319.25 109
1319.33 111
1319.41 114
1319.50 117
1319.58 122
1319.66 128
1319.75 135
1319.83 142
1319.91 149
1320.00 154
1320.08 157
1320.16 159
1320.25 158
1320.33 155
1320.41 151
1320.50 145
1320.58 139
1320.66 132
1320.75 126
1320.83 118
1320.91 110
1321.00 101
1321.08 91
1321.16 80
1321.25 68
1321.33 57
1321.41 48
1321.50 41
1321.58 38
1321.66 38
1321.75 41
1321.83 47
1321.91 53
1322.00 58
1322.08 62
1322.16 64
1322.25 65
1322.33 65
1322.41 65
1322.50 65
1322.58 66
1322.66 67
1322.75 70
1322.83 73
1322.91 77
1323.00 81
1323.08 86
1323.16 90
1323.25 93
1323.33 94
1323.41 93
1323.50 89
1323.58 84
1323.66 78
1323.75 72
1323.83 66
1323.91 61
1324.00 57
1324.08 54
1324.16 52
1324.25 50
1324.33 48
1324.41 45
1324.50 43
1324.58 41
1324.66 39
1324.75 39
1324.83 39
1324.91 39
1325.00 38
1325.08 38
1325.16 38
1325.25 37
1325.33 37
1325.41 37
1325.50 38
1325.58 39
1325.66 39
1325.75 40
1325.83 39
1325.91 39
1326.00 38
1326.08 37
1326.16 36
1326.25 35
1326.33 33
1326.41 32
1326.50 32
1326.58 31
1326.66 31
1326.75 31
1326.83 31
1326.92 30
1327.00 28
1327.08 26
1327.17 22
1327.25 17
1327.33 11
1327.42 5
1327.50 0
1327.58 0
1327.67 0
1327.75 0
1327.83 0
1327.92 0
1328.00 0
1328.08 0
1328.17 2
1328.25 8
1328.33 13
1328.42 18
1328.50 22
1328.59 25
1328.67 27
1328.75 29
1328.84 30
1328.92 31
1329.00 33
1329.09 35
1329.17 37
1329.25 40
1329.34 44
1329.42 48
1329.50 52
1329.59 55
1329.67 57
1329.75 57
1329.84 56
1329.92 55
1330.01 53
1330.09 52
1330.17 54
1330.26 56
1330.34 60
1330.42 65
1330.51 70
1330.59 76
1330.67 80
1330.76 83
1330.84 86
1330.92 87
1331.01 88
1331.09 88
1331.18 87
1331.26 87
1331.34 87
1331.43 88
1331.51 89
1331.59 91
1331.68 94
1331.76 96
1331.84 98
1331.93 100
1332.01 101
1332.10 103
1332.18 104
1332.26 106
1332.35 108
1332.43 111
1332.51 114
1332.60 116
1332.68 116
1332.76 115
1332.85 112
1332.93 107
1333.02 101
1333.10 95
1333.18 88
1333.27 83
1333.35 79
1333.43 77
1333.52 76
1333.60 75
1333.68 75
1333.77 76
1333.85 76
1333.94 76
1334.02 74
1334.10 72
1334.19 69
1334.27 66
1334.35 64
1334.44 62
1334.52 63
1334.61 64
1334.69 66
1334.77 68
1334.86 69
1334.94 71
1335.02 72
1335.11 72
1335.19 72
1335.27 72
1335.36 70
1335.44 67
1335.53 63
1335.61 58
1335.69 52
1335.78 47
1335.86 43
1335.94 41
1336.03 39
1336.11 39
1336.20 39
1336.28 39
1336.36 39
1336.45 37
1336.53 36
1336.61 35
1336.70 36
1336.78 39
1336.87 43
1336.95 49
1337.03 55
1337.12 61
1337.20 64
1337.29 66
1337.37 65
1337.45 62
1337.54 60
1337.62 57
1337.70 57
1337.79 59
1337.87 64
1337.96 70
1338.04 78
1338.12 86
1338.21 92
1338.29 96
1338.37 97
1338.46 95
1338.54 91
1338.63 85
1338.71 78
1338.79 72
1338.88 69
1338.96 68
1339.05 70
1339.13 74
1339.21 79
1339.30 84
1339.38 88
1339.46 88
1339.55 86
1339.63 80
1339.72 74
1339.80 67
1339.88 60
1339.97 55
1340.05 52
1340.14 50
1340.22 50
1340.30 49
1340.39 49
1340.47 49
1340.56 49
1340.64 50
1340.72 51
1340.81 54
1340.89 57
1340.97 60
1341.06 61
1341.14 61
1341.23 59
1341.31 55
1341.39 51
1341.48 48
1341.56 48
1341.65 51
1341.73 56
1341.81 64
1341.90 73
1341.98 82
1342.07 88
1342.15 92
1342.23 93
1342.32 91
1342.40 87
1342.49 83
1342.57 81
1342.65 82
1342.74 87
1342.82 96
1342.91 107
1342.99 121
1343.07 134
1343.16 144
1343.24 151
1343.33 154
1343.41 154
1343.49 151
1343.58 148
1343.66 146
1343.75 145
1343.83 146
1343.91 148
1344.00 150
1344.08 152
1344.17 152
1344.25 151
1344.33 150
1344.42 147
1344.50 144
1344.59 142
1344.67 139
1344.75 137
1344.84 136
1344.92 134
1345.01 133
1345.09 132
1345.17 131
1345.26 130
1345.34 130
1345.43 131
1345.51 132
1345.59 133
1345.68 135
1345.76 138
1345.85 140
1345.93 143
1346.01 146
1346.10 149
1346.18 150
1346.27 150
1346.35 148
1346.43 145
1346.52 140
1346.60 135
1346.69 131
1346.77 129
1346.85 128
1346.94 129
1347.02 132
1347.11 134
1347.19 135
1347.28 134
1347.36 131
1347.44 125
1347.53 118
1347.61 110
1347.70 102
1347.78 94
1347.86 88
1347.95 83
1348.03 79
1348.12 76
1348.20 73
1348.28 73
1348.37 73
1348.45 76
1348.54 80
1348.62 84
1348.71 89
1348.79 93
1348.87 95
1348.96 96
1349.04 96
1349.13 95
1349.21 93
1349.29 90
1349.38 88
1349.46 85
1349.55 81
1349.63 77
1349.72 73
1349.80 69
1349.88 65
1349.97 61
1350.05 57
1350.14 52
1350.22 46
1350.30 38
1350.39 28
1350.47 17
1350.56 6
1350.64 0
1350.73 0
1350.81 0
1350.89 0
1350.98 0
1351.06 0
1351.15 0
1351.23 1
1351.32 3
1351.40 4
1351.48 5
1351.57 6
1351.65 9
1351.74 14
1351.82 20
1351.90 27
1351.99 35
1352.07 43
1352.16 49
1352.24 53
1352.33 56
1352.41 58
1352.49 61
1352.58 63
1352.66 67
1352.75 71
1352.83 74
1352.92 75
1353.00 74
1353.08 68
1353.17 58
1353.25 46
1353.34 31
1353.42 17
1353.51 4
1353.59 0
1353.67 0
1353.76 0
1353.84 0
1353.93 0
1354.01 1
1354.10 5
1354.18 9
1354.27 10
1354.35 12
1354.43 13
1354.52 16
1354.60 20
1354.69 26
1354.77 33
1354.86 40
1354.94 45
1355.02 49
1355.11 49
1355.19 45
1355.28 40
1355.36 33
1355.45 27
1355.53 23
1355.61 23
1355.70 26
1355.78 32
1355.87 40
1355.95 48
1356.04 54
1356.12 59
1356.21 60
1356.29 59
1356.37 57
1356.46 53
1356.54 48
1356.63 43
1356.71 39
1356.80 34
1356.88 29
1356.96 25
1357.05 21
1357.13 18
1357.22 17
1357.30 18
1357.39 20
1357.47 24
1357.56 30
1357.64 37
1357.72 43
1357.81 49
1357.89 54
1357.98 59
1358.06 63
1358.15 68
1358.23 75
1358.32 81
1358.40 89
1358.48 96
1358.57 101
1358.65 105
1358.74 108
1358.82 110
1358.91 112
1358.99 114
1359.08 118
1359.16 123
1359.24 128
1359.33 132
1359.41 133
1359.50 131
1359.58 126
1359.67 119
1359.75 109
1359.84 100
1359.92 93
1360.01 88
1360.09 87
1360.17 88
1360.26 92
1360.34 98
1360.43 104
1360.51 111
1360.60 118
1360.68 124
1360.77 128
1360.85 132
1360.93 133
1361.02 132
1361.10 130
1361.19 127
1361.27 125
1361.36 123
1361.44 123
1361.53 125
1361.61 129
1361.70 134
1361.78 140
1361.86 147
1361.95 154
1362.03 160
1362.12 166
1362.20 172
1362.29 177
1362.37 184
1362.46 190
1362.54 196
1362.63 203
1362.71 208
1362.80 213
1362.88 215
1362.96 216
1363.05 215
1363.13 212
1363.22 208
1363.30 202
1363.39 195
1363.47 189
1363.56 182
1363.64 177
1363.73 174
1363.81 174
1363.89 176
1363.98 180
1364.06 186
1364.15 190
1364.23 193
1364.32 193
1364.40 189
1364.49 181
1364.57 169
1364.66 156
1364.74 142
1364.83 131
1364.91 121
1365.00 116
1365.08 113
1365.16 113
1365.25 114
1365.33 115
1365.42 115
1365.50 115
1365.59 113
1365.67 111
1365.76 108
1365.84 104
1365.93 99
1366.01 94
1366.10 89
1366.18 84
1366.27 80
1366.35 76
1366.43 73
1366.52 71
1366.60 70
1366.69 68
1366.77 67
1366.86 66
1366.94 65
1367.03 67
1367.11 69
1367.20 72
1367.28 75
1367.37 76
1367.45 74
1367.54 69
1367.62 60
1367.71 49
1367.79 36
1367.88 24
1367.96 13
1368.04 4
1368.13 0
1368.21 0
1368.30 0
1368.38 0
1368.47 0
1368.55 0
1368.64 0
1368.72 0
1368.81 0
1368.89 2
1368.98 6
1369.06 11
1369.15 16
1369.23 22
1369.32 27
1369.40 33
1369.49 36
1369.57 38
1369.66 36
1369.74 32
1369.83 25
1369.91 16
1369.99 7
1370.08 0
1370.16 0
1370.25 0
1370.33 0
1370.42 0
1370.50 7
1370.59 15
1370.67 24
1370.76 32
1370.84 39
1370.93 45
1371.01 50
1371.10 53
1371.18 54
1371.27 54
1371.35 53
1371.44 50
1371.52 47
1371.61 43
1371.69 40
1371.78 37
1371.86 35
1371.95 34
1372.03 32
1372.12 31
1372.20 29
1372.29 26
1372.37 22
1372.46 17
1372.54 13
1372.63 10
1372.71 8
1372.79 8
1372.88 9
1372.96 11
1373.05 14
1373.13 15
1373.22 16
1373.30 15
1373.39 14
1373.47 13
1373.56 14
1373.64 17
1373.73 23
1373.81 30
1373.90 38
1373.98 44
1374.07 48
1374.15 48
1374.24 44
1374.32 37
1374.41 29
1374.49 20
1374.58 13
1374.66 9
1374.75 7
1374.83 8
1374.92 11
1375.00 16
1375.09 22
1375.17 28
1375.26 34
1375.34 38
1375.43 40
1375.51 40
1375.60 38
1375.68 35
1375.77 32
1375.85 29
1375.94 28
1376.02 28
1376.11 30
1376.19 33
1376.28 37
1376.36 42
1376.45 46
1376.53 51
1376.62 55
1376.70 60
1376.79 63
1376.87 66
1376.96 68
1377.04 70
1377.13 72
1377.21 74
1377.30 76
1377.38 78
1377.47 81
1377.55 84
1377.64 86
1377.72 87
1377.81 85
1377.89 82
1377.98 78
1378.06 73
1378.15 69
1378.23 66
1378.32 64
1378.40 64
1378.49 65
1378.57 65
1378.66 64
1378.74 62
1378.83 60
1378.91 56
1379.00 54
1379.08 53
1379.17 53
1379.25 57
1379.34 63
1379.43 70
1379.51 79
1379.60 88
1379.68 97
1379.77 106
1379.85 112
1379.94 118
1380.02 121
1380.11 123
1380.19 124
1380.28 123
1380.36 122
1380.45 120
1380.53 117
1380.62 112
1380.70 107
1380.79 100
1380.87 93
1380.96 86
1381.04 80
1381.13 75
1381.21 73
1381.30 72
1381.38 74
1381.47 76
1381.55 79
1381.64 81
1381.72 81
1381.81 79
1381.89 75
1381.98 69
1382.06 63
1382.15 57
1382.23 51
1382.32 47
1382.41 44
1382.49 41
1382.58 40
1382.66 38
1382.75 37
1382.83 36
1382.92 36
1383.00 38
1383.09 39
1383.17 42
1383.26 44
1383.34 45
1383.43 45
1383.51 43
1383.60 39
1383.68 33
1383.77 25
1383.85 16
1383.94 8
1384.02 2
1384.11 0
1384.19 0
1384.28 0
1384.37 5
1384.45 12
1384.54 19
1384.62 26
1384.71 31
1384.79 35
1384.88 37
1384.96 39
1385.05 39
1385.13 39
1385.22 38
1385.30 37
1385.39 35
1385.47 32
1385.56 29
1385.64 26
1385.73 24
1385.82 22
1385.90 21
1385.99 20
1386.07 19
1386.16 18
1386.24 17
1386.33 15
1386.41 13
1386.50 12
1386.58 11
1386.67 13
1386.75 16
1386.84 22
1386.92 29
1387.01 36
1387.10 44
1387.18 50
1387.27 57
1387.35 62
1387.44 67
1387.52 71
1387.61 75
1387.69 78
1387.78 79
1387.86 78
1387.95 73
1388.03 66
1388.12 57
1388.20 46
1388.29 35
1388.38 26
1388.46 19
1388.55 15
1388.63 15
1388.72 17
1388.80 21
1388.89 25
1388.97 28
1389.06 30
1389.14 31
1389.23 30
1389.31 29
1389.40 29
1389.49 30
1389.57 32
1389.66 34
1389.74 36
1389.83 38
1389.91 40
1390.00 41
1390.08 42
1390.17 46
1390.25 51
1390.34 57
1390.43 64
1390.51 68
1390.60 70
1390.68 68
1390.77 62
1390.85 54
1390.94 45
1391.02 36
1391.11 30
1391.19 26
1391.28 25
1391.37 24
1391.45 24
1391.54 23
1391.62 21
1391.71 19
1391.79 16
1391.88 14
1391.96 13
1392.05 14
1392.13 16
1392.22 19
1392.31 22
1392.39 25
1392.48 27
1392.56 29
1392.65 30
1392.73 30
1392.82 31
1392.90 33
1392.99 36
1393.08 39
1393.16 45
1393.25 51
1393.33 57
1393.42 62
1393.50 65
1393.59 66
1393.67 65
1393.76 63
1393.85 58
1393.93 52
1394.02 45
1394.10 37
1394.19 28
1394.27 19
1394.36 9
1394.44 1
1394.53 0
1394.62 0
1394.70 0
1394.79 0
1394.87 0
1394.96 0
1395.04 0
1395.13 0
1395.21 5
1395.30 9
1395.39 13
1395.47 16
1395.56 19
1395.64 22
1395.73 25
1395.81 29
1395.90 33
1395.98 37
1396.07 42
1396.16 47
1396.24 52
1396.33 58
1396.41 64
1396.50 70
1396.58 74
1396.67 76
1396.76 75
1396.84 70
1396.93 61
1397.01 50
1397.10 39
1397.18 29
1397.27 23
1397.35 21
1397.44 23
1397.53 29
1397.61 35
1397.70 40
1397.78 44
1397.87 44
1397.95 43
1398.04 40
1398.13 38
1398.21 38
1398.30 40
1398.38 43
1398.47 47
1398.55 50
1398.64 53
1398.73 55
1398.81 56
1398.90 58
1398.98 61
1399.07 65
1399.15 69
1399.24 73
1399.33 77
1399.41 79
1399.50 79
1399.58 78
1399.67 77
1399.75 77
1399.84 79
1399.93 83
1400.01 88
1400.10 94
1400.18 100
1400.27 104
1400.35 104
1400.44 101
1400.53 94
1400.61 85
1400.70 73
1400.78 59
1400.87 46
1400.95 33
1401.04 22
1401.13 15
1401.21 12
1401.30 14
1401.38 19
1401.47 29
1401.56 41
1401.64 53
1401.73 64
1401.81 72
1401.90 77
1401.98 79
1402.07 80
1402.16 79
1402.24 77
1402.33 75
1402.41 73
1402.50 71
1402.58 68
1402.67 64
1402.76 60
1402.84 57
1402.93 55
1403.01 54
1403.10 55
1403.19 58
1403.27 62
1403.36 66
1403.44 69
1403.53 71
1403.61 74
1403.70 76
1403.79 79
1403.87 82
1403.96 85
1404.04 88
1404.13 91
1404.22 93
1404.30 95
1404.39 96
1404.47 96
1404.56 96
1404.65 95
1404.73 94
1404.82 91
1404.90 87
1404.99 83
1405.07 79
1405.16 78
1405.25 79
1405.33 84
1405.42 92
1405.50 102
1405.59 113
1405.68 123
1405.76 130
1405.85 133
1405.93 133
1406.02 129
1406.11 124
1406.19 117
1406.28 109
1406.36 102
1406.45 94
1406.54 86
1406.62 77
1406.71 70
1406.79 63
1406.88 59
1406.96 56
1407.05 56
1407.14 58
1407.22 60
1407.31 62
1407.39 63
1407.48 63
1407.57 63
1407.65 63
1407.74 64
1407.82 65
1407.91 68
1408.00 72
1408.08 76
1408.17 80
1408.25 84
1408.34 88
1408.43 92
1408.51 96
1408.60 98
1408.68 99
1408.77 99
1408.86 99
1408.94 98
1409.03 99
1409.11 100
1409.20 102
1409.29 105
1409.37 107
1409.46 106
1409.54 104
1409.63 101
1409.72 96
1409.80 91
1409.89 88
1409.97 86
1410.06 87
1410.15 89
1410.23 92
1410.32 95
1410.40 96
1410.49 96
1410.58 95
1410.66 92
1410.75 89
1410.84 86
1410.92 83
1411.01 81
1411.09 79
1411.18 77
1411.27 76
1411.35 74
1411.44 72
1411.52 71
1411.61 70
1411.70 70
1411.78 70
1411.87 72
1411.95 74
1412.04 75
1412.13 76
1412.21 75
1412.30 72
1412.38 67
1412.47 63
1412.56 59
1412.64 56
1412.73 54
1412.82 55
1412.90 56
1412.99 57
1413.07 57
1413.16 55
1413.25 52
1413.33 47
1413.42 42
1413.50 36
1413.59 32
1413.68 27
1413.76 23
1413.85 18
1413.94 13
1414.02 7
1414.11 1
1414.19 0
1414.28 0
1414.37 0
1414.45 0
1414.54 0
1414.62 0
1414.71 0
1414.80 0
1414.88 3
1414.97 8
1415.06 13
1415.14 18
1415.23 23
1415.31 27
1415.40 30
1415.49 32
1415.57 32
1415.66 30
1415.75 27
1415.83 25
1415.92 23
1416.00 23
1416.09 25
1416.18 29
1416.26 34
1416.35 39
1416.44 45
1416.52 50
1416.61 54
1416.69 57
1416.78 58
1416.87 58
1416.95 57
1417.04 56
1417.13 54
1417.21 53
1417.30 53
1417.38 55
1417.47 60
1417.56 67
1417.64 75
1417.73 83
1417.82 92
1417.90 99
1417.99 104
1418.07 107
1418.16 108
1418.25 107
1418.33 105
1418.42 102
1418.51 99
1418.59 96
1418.68 94
1418.76 93
1418.85 93
1418.94 93
1419.02 93
1419.11 93
1419.20 92
1419.28 90
1419.37 89
1419.46 87
1419.54 88
1419.63 91
1419.71 96
1419.80 103
1419.89 112
1419.97 120
1420.06 127
1420.15 132
1420.23 134
1420.32 134
1420.41 131
1420.49 126
1420.58 122
1420.66 117
1420.75 112
1420.84 107
1420.92 103
1421.01 99
1421.10 95
1421.18 93
1421.27 92
1421.36 93
1421.44 97
1421.53 102
1421.61 109
1421.70 117
1421.79 125
1421.87 132
1421.96 136
1422.05 138
1422.13 138
1422.22 137
1422.31 135
1422.39 135
1422.48 137
1422.56 140
1422.65 145
1422.74 150
1422.82 154
1422.91 157
1423.00 158
1423.08 158
1423.17 158
1423.26 157
1423.34 158
1423.43 159
1423.52 161
1423.60 163
1423.69 164
1423.78 163
1423.86 160
1423.95 155
1424.03 148
1424.12 140
1424.21 132
1424.29 124
1424.38 118
1424.47 113
1424.55 111
1424.64 110
1424.73 111
1424.81 114
1424.90 117
1424.99 122
1425.07 126
1425.16 131
1425.25 134
1425.33 136
1425.42 135
1425.50 133
1425.59 128
1425.68 122
1425.76 116
1425.85 112
1425.94 110
1426.02 109
1426.11 110
1426.20 111
1426.28 110
1426.37 108
1426.46 103
1426.54 96
1426.63 89
1426.72 82
1426.80 76
1426.89 72
1426.98 70
1427.06 70
1427.15 71
1427.24 72
1427.32 72
1427.41 71
1427.50 68
1427.58 65
1427.67 61
1427.76 59
1427.84 58
1427.93 60
1428.01 65
1428.10 72
1428.19 80
1428.27 88
1428.36 96
1428.45 102
1428.53 105
1428.62 105
1428.71 102
1428.79 97
1428.88 91
1428.97 84
1429.05 79
1429.14 77
1429.23 77
1429.31 79
1429.40 84
1429.49 90
1429.57 96
1429.66 104
1429.75 111
1429.83 118
1429.92 125
1430.01 130
1430.09 134
1430.18 136
1430.27 134
1430.35 128
1430.44 120
1430.53 111
1430.61 101
1430.70 93
1430.79 86
1430.87 81
1430.96 78
1431.05 77
1431.13 77
1431.22 77
1431.31 77
1431.39 78
1431.48 78
1431.57 77
1431.65 76
1431.74 73
1431.83 68
1431.91 61
1432.00 53
1432.09 44
1432.17 36
1432.26 31
1432.35 28
1432.43 30
1432.52 34
1432.61 42
1432.69 52
1432.78 63
1432.87 75
1432.95 86
1433.04 94
1433.13 99
1433.22 100
1433.30 96
1433.39 87
1433.48 74
1433.56 58
1433.65 42
1433.74 28
1433.82 17
1433.91 12
1434.00 12
1434.08 16
1434.17 24
1434.26 34
1434.34 44
1434.43 53
1434.52 61
1434.60 68
1434.69 73
1434.78 77
1434.86 80
1434.95 82
1435.04 83
1435.12 83
1435.21 82
1435.30 81
1435.38 80
1435.47 79
1435.56 79
1435.65 80
1435.73 81
1435.82 82
1435.91 84
1435.99 84
1436.08 83
1436.17 82
1436.25 79
1436.34 76
1436.43 73
1436.51 71
1436.60 69
1436.69 69
1436.77 71
1436.86 74
1436.95 80
1437.03 86
1437.12 93
1437.21 100
1437.30 107
1437.38 113
1437.47 117
1437.56 120
1437.64 122
1437.73 122
1437.82 120
1437.90 118
1437.99 114
1438.08 111
1438.16 109
1438.25 107
1438.34 108
1438.42 109
1438.51 112
1438.60 117
1438.69 122
1438.77 129
1438.86 137
1438.95 147
1439.03 159
1439.12 172
1439.21 185
1439.29 196
1439.38 203
1439.47 206
1439.55 204
1439.64 197
1439.73 188
1439.82 177
1439.90 166
1439.99 156
1440.08 147
1440.16 139
1440.25 133
1440.34 126
1440.42 119
1440.51 112
1440.60 105
1440.69 100
1440.77 96
1440.86 95
1440.95 97
1441.03 100
1441.12 106
1441.21 111
1441.29 116
1441.38 121
1441.47 123
1441.56 125
1441.64 128
1441.73 132
1441.82 138
1441.90 146
1441.99 157
1442.08 169
1442.16 180
1442.25 190
1442.34 198
1442.43 203
1442.51 206
1442.60 208
1442.69 209
1442.77 210
1442.86 208
1442.95 204
1443.03 196
1443.12 184
1443.21 168
1443.30 150
1443.38 132
1443.47 115
1443.56 102
1443.64 94
1443.73 90
1443.82 90
1443.91 93
1443.99 97
1444.08 101
1444.17 104
1444.25 103
1444.34 100
1444.43 93
1444.51 85
1444.60 76
1444.69 68
1444.78 62
1444.86 58
1444.95 56
1445.04 55
1445.12 54
1445.21 53
1445.30 51
1445.39 49
1445.47 48
1445.56 48
1445.65 50
1445.73 52
1445.82 56
1445.91 59
1446.00 60
1446.08 58
1446.17 56
1446.26 52
1446.34 49
1446.43 49
1446.52 52
1446.61 60
1446.69 71
1446.78 85
1446.87 100
1446.95 114
1447.04 125
1447.13 132
1447.22 134
1447.30 133
1447.39 129
1447.48 122
1447.56 116
1447.65 110
1447.74 105
1447.83 100
1447.91 97
1448.00 94
1448.09 91
1448.17 86
1448.26 79
1448.35 71
1448.44 61
1448.52 50
1448.61 39
1448.70 30
1448.79 24
1448.87 22
1448.96 24
1449.05 29
1449.13 37
1449.22 47
1449.31 58
1449.40 69
1449.48 79
1449.57 86
1449.66 91
1449.75 92
1449.83 90
1449.92 85
1450.01 78
1450.09 71
1450.18 64
1450.27 60
1450.36 57
1450.44 57
1450.53 58
1450.62 59
1450.70 60
1450.79 61
1450.88 60
1450.97 60
1451.05 60
1451.14 61
1451.23 63
1451.32 64
1451.40 65
1451.49 65
1451.58 63
1451.67 60
1451.75 56
1451.84 54
1451.93 52
1452.01 52
1452.10 54
1452.19 57
1452.28 59
1452.36 61
1452.45 62
1452.54 62
1452.63 62
1452.71 60
1452.80 59
1452.89 58
1452.98 57
1453.06 57
1453.15 58
1453.24 59
1453.32 61
1453.41 63
1453.50 65
1453.59 68
1453.67 70
1453.76 73
1453.85 75
1453.94 76
1454.02 76
1454.11 76
1454.20 76
1454.29 76
1454.37 77
1454.46 77
1454.55 78
1454.64 79
1454.72 80
1454.81 80
1454.90 79
1454.98 78
1455.07 76
1455.16 75
1455.25 74
1455.33 75
1455.42 77
1455.51 79
1455.60 83
1455.68 87
1455.77 91
1455.86 94
1455.95 96
1456.03 98
1456.12 98
1456.21 98
1456.30 99
1456.38 99
1456.47 100
1456.56 100
1456.65 99
1456.73 96
1456.82 92
1456.91 87
1457.00 81
1457.08 76
1457.17 72
1457.26 69
1457.35 68
1457.43 68
1457.52 68
1457.61 67
1457.70 65
1457.78 62
1457.87 59
1457.96 54
1458.05 49
1458.13 45
1458.22 40
1458.31 36
1458.40 32
1458.48 29
1458.57 27
1458.66 26
1458.75 26
1458.83 27
1458.92 29
1459.01 34
1459.10 40
1459.18 47
1459.27 56
1459.36 65
1459.45 74
1459.53 82
1459.62 88
1459.71 93
1459.80 95
1459.88 95
1459.97 94
1460.06 93
1460.15 91
1460.23 90
1460.32 90
1460.41 91
1460.50 91
1460.58 91
1460.67 91
1460.76 91
1460.85 91
1460.93 90
1461.02 90
1461.11 89
1461.20 87
1461.28 84
1461.37 79
1461.46 72
1461.55 64
1461.64 56
1461.72 47
1461.81 39
1461.90 31
1461.99 25
1462.07 20
1462.16 15
1462.25 11
1462.34 7
1462.42 3
1462.51 0
1462.60 0
1462.69 0
1462.77 0
1462.86 0
1462.95 0
1463.04 0
1463.12 0
1463.21 1
1463.30 12
1463.39 24
1463.48 38
1463.56 51
1463.65 62
1463.74 71
1463.83 76
1463.91 79
1464.00 80
1464.09 80
1464.18 81
1464.26 83
1464.35 87
1464.44 93
1464.53 100
1464.62 109
1464.70 118
1464.79 128
1464.88 137
1464.97 146
1465.05 154
1465.14 160
1465.23 165
1465.32 169
1465.40 170
1465.49 170
1465.58 166
1465.67 160
1465.76 152
1465.84 142
1465.93 131
1466.02 122
1466.11 113
1466.19 107
1466.28 103
1466.37 99
1466.46 96
1466.55 92
1466.63 87
1466.72 82
1466.81 77
1466.90 74
1466.98 73
1467.07 74
1467.16 77
1467.25 82
1467.34 87
1467.42 91
1467.51 95
1467.60 98
1467.69 100
1467.77 102
1467.86 104
1467.95 106
1468.04 107
1468.13 109
1468.21 110
1468.30 110
1468.39 110
1468.48 109
1468.56 107
1468.65 105
1468.74 102
1468.83 100
1468.92 97
1469.00 95
1469.09 93
1469.18 92
1469.27 93
1469.35 95
1469.44 97
1469.53 101
1469.62 105
1469.71 109
1469.79 113
1469.88 116
1469.97 117
1470.06 118
1470.15 117
1470.23 115
1470.32 112
1470.41 108
1470.50 105
1470.58 102
1470.67 99
1470.76 96
1470.85 93
1470.94 90
1471.02 86
1471.11 82
1471.20 78
1471.29 74
1471.38 69
1471.46 62
1471.55 53
1471.64 40
1471.73 25
1471.82 10
1471.90 0
1471.99 0
1472.08 0
1472.17 0
1472.25 0
1472.34 0
1472.43 0
1472.52 10
1472.61 21
1472.69 29
1472.78 33
1472.87 35
1472.96 35
1473.05 35
1473.13 34
1473.22 33
1473.31 32
1473.40 31
1473.49 31
1473.57 31
1473.66 32
1473.75 34
1473.84 38
1473.93 42
1474.01 47
1474.10 52
1474.19 56
1474.28 58
1474.37 59
1474.45 59
1474.54 59
1474.63 58
1474.72 58
1474.81 59
1474.89 60
1474.98 63
1475.07 67
1475.16 73
1475.25 80
1475.33 88
1475.42 96
1475.51 104
1475.60 109
1475.69 111
1475.77 110
1475.86 106
1475.95 98
1476.04 87
1476.13 74
1476.21 59
1476.30 42
1476.39 24
1476.48 7
1476.57 0
1476.65 0
1476.74 0
1476.83 0
1476.92 0
1477.01 0
1477.09 0
1477.18 0
1477.27 16
1477.36 30
1477.45 40
1477.53 44
1477.62 42
1477.71 37
1477.80 29
1477.89 22
1477.98 16
1478.06 12
1478.15 12
1478.24 16
1478.33 22
1478.42 30
1478.50 40
1478.59 50
1478.68 61
1478.77 69
1478.86 76
1478.94 79
1479.03 80
1479.12 77
1479.21 72
1479.30 66
1479.39 60
1479.47 55
1479.56 53
1479.65 54
1479.74 59
1479.83 67
1479.91 77
1480.00 89
1480.09 100
1480.18 110
1480.27 116
1480.35 118
1480.44 116
1480.53 110
1480.62 100
1480.71 88
1480.80 77
1480.88 66
1480.97 60
1481.06 57
1481.15 60
1481.24 68
1481.32 80
1481.41 93
1481.50 106
1481.59 115
1481.68 121
1481.77 121
1481.85 117
1481.94 109
1482.03 100
1482.12 91
1482.21 83
1482.30 79
1482.38 76
1482.47 76
1482.56 75
1482.65 74
1482.74 73
1482.82 70
1482.91 68
1483.00 66
1483.09 65
1483.18 65
1483.27 67
1483.35 68
1483.44 70
1483.53 71
1483.62 70
1483.71 69
1483.80 66
1483.88 63
1483.97 61
1484.06 58
1484.15 55
1484.24 53
1484.33 52
1484.41 50
1484.50 48
1484.59 47
1484.68 45
1484.77 42
1484.85 38
1484.94 33
1485.03 27
1485.12 21
1485.21 15
1485.30 10
1485.38 7
1485.47 8
1485.56 11
1485.65 17
1485.74 24
1485.83 31
1485.91 38
1486.00 43
1486.09 48
1486.18 54
1486.27 61
1486.36 69
1486.44 78
1486.53 88
1486.62 97
1486.71 104
1486.80 108
1486.89 108
1486.97 108
1487.06 106
1487.15 105
1487.24 105
1487.33 106
1487.42 106
1487.51 107
1487.59 106
1487.68 104
1487.77 101
1487.86 99
1487.95 98
1488.04 98
1488.12 97
1488.21 96
1488.30 94
1488.39 90
1488.48 84
1488.57 77
1488.65 69
1488.74 61
1488.83 55
1488.92 49
1489.01 43
1489.10 39
1489.18 35
1489.27 32
1489.36 31
1489.45 32
1489.54 35
1489.63 39
1489.72 44
1489.80 48
1489.89 51
1489.98 53
1490.07 54
1490.16 56
1490.25 57
1490.33 58
1490.42 58
1490.51 59
1490.60 57
1490.69 55
1490.78 52
1490.87 50
1490.95 48
1491.04 47
1491.13 49
1491.22 51
1491.31 55
1491.40 58
1491.48 62
1491.57 65
1491.66 67
1491.75 70
1491.84 72
1491.93 75
1492.02 79
1492.10 83
1492.19 87
1492.28 91
1492.37 95
1492.46 99
1492.55 103
1492.64 106
1492.72 110
1492.81 112
1492.90 114
1492.99 116
1493.08 117
1493.17 116
1493.26 115
1493.34 114
1493.43 113
1493.52 113
1493.61 112
1493.70 111
1493.79 110
1493.88 107
1493.96 103
1494.05 97
1494.14 90
1494.23 82
1494.32 73
1494.41 66
1494.50 60
1494.58 56
1494.67 54
1494.76 53
1494.85 54
1494.94 56
1495.03 58
1495.12 59
1495.20 60
1495.29 60
1495.38 60
1495.47 59
1495.56 59
1495.65 60
1495.74 63
1495.82 67
1495.91 72
1496.00 76
1496.09 78
1496.18 77
1496.27 74
1496.36 68
1496.44 63
1496.53 60
1496.62 60
1496.71 63
1496.80 69
1496.89 76
1496.98 81
1497.07 86
1497.15 88
1497.24 88
1497.33 87
1497.42 86
1497.51 84
1497.60 82
1497.69 80
1497.77 78
1497.86 76
1497.95 75
1498.04 75
1498.13 75
1498.22 74
1498.31 74
1498.40 73
1498.48 73
1498.57 73
1498.66 75
1498.75 77
1498.84 80
1498.93 80
1499.02 78
1499.11 73
1499.19 64
1499.28 53
1499.37 43
1499.46 36
1499.55 33
1499.64 34
1499.73 41
1499.82 50
1499.90 60
1499.99 70
1500.08 78
1500.17 83
1500.26 86
1500.35 86
1500.44 83
1500.53 77
1500.61 67
1500.70 55
1500.79 42
1500.88 28
1500.97 16
1501.06 6
1501.15 0
1501.24 0
1501.32 0
1501.41 0
1501.50 4
1501.59 9
1501.68 15
1501.77 22
1501.86 29
1501.95 36
1502.03 42
1502.12 48
1502.21 53
1502.30 55
1502.39 54
1502.48 49
1502.57 42
1502.66 33
1502.75 22
1502.83 13
1502.92 5
1503.01 0
1503.10 0
1503.19 0
1503.28 0
1503.37 0
1503.46 0
1503.54 0
1503.63 0
1503.72 0
1503.81 12
1503.90 26
1503.99 41
1504.08 56
1504.17 70
1504.26 81
1504.34 90
1504.43 96
1504.52 99
1504.61 100
1504.70 97
1504.79 91
1504.88 81
1504.97 68
1505.06 52
1505.14 35
1505.23 20
1505.32 6
1505.41 0
1505.50 0
1505.59 0
1505.68 0
1505.77 0
1505.86 0
1505.94 0
1506.03 0
1506.12 1
1506.21 6
1506.30 10
1506.39 14
1506.48 18
1506.57 23
1506.66 26
1506.75 30
1506.83 34
1506.92 38
1507.01 42
1507.10 47
1507.19 51
1507.28 55
1507.37 58
1507.46 59
1507.55 58
1507.63 55
1507.72 50
1507.81 46
1507.90 43
1507.99 43
1508.08 49
1508.17 59
1508.26 72
1508.35 88
1508.44 102
1508.52 113
1508.61 118
1508.70 117
1508.79 111
1508.88 102
1508.97 91
1509.06 82
1509.15 74
1509.24 69
1509.33 66
1509.41 63
1509.50 60
1509.59 57
1509.68 53
1509.77 49
1509.86 46
1509.95 45
1510.04 45
1510.13 47
1510.22 51
1510.31 55
1510.39 60
1510.48 65
1510.57 71
1510.66 77
1510.75 82
1510.84 88
1510.93 91
1511.02 93
1511.11 92
1511.20 89
1511.29 83
1511.37 77
1511.46 71
1511.55 67
1511.64 65
1511.73 67
1511.82 70
1511.91 76
1512.00 82
1512.09 89
1512.18 96
1512.27 103
1512.35 110
1512.44 117
1512.53 123
1512.62 127
1512.71 129
1512.80 129
1512.89 128
1512.98 126
1513.07 126
1513.16 129
1513.25 134
1513.33 141
1513.42 149
1513.51 157
1513.60 162
1513.69 166
1513.78 166
1513.87 163
1513.96 159
1514.05 153
1514.14 145
1514.23 136
1514.32 124
1514.40 112
1514.49 98
1514.58 85
1514.67 71
1514.76 59
1514.85 49
1514.94 41
1515.03 36
1515.12 34
1515.21 34
1515.30 35
1515.39 36
1515.47 37
1515.56 37
1515.65 36
1515.74 35
1515.83 34
1515.92 34
1516.01 35
1516.10 38
1516.19 42
1516.28 49
1516.37 57
1516.46 67
1516.55 77
1516.63 87
1516.72 95
1516.81 100
1516.90 101
1516.99 98
1517.08 92
1517.17 84
1517.26 76
1517.35 69
1517.44 63
1517.53 59
1517.62 57
1517.71 56
1517.80 55
1517.88 54
1517.97 52
1518.06 51
1518.15 49
1518.24 48
1518.33 46
1518.42 46
1518.51 46
1518.60 45
1518.69 45
1518.78 43
1518.87 40
1518.96 36
1519.05 29
1519.13 21
1519.22 12
1519.31 3
1519.40 0
1519.49 0
1519.58 0
1519.67 0
1519.76 0
1519.85 0
1519.94 0
1520.03 0
1520.12 7
1520.21 21
1520.30 36
1520.39 48
1520.47 58
1520.56 64
1520.65 66
1520.74 64
1520.83 60
1520.92 55
1521.01 50
1521.10 47
1521.19 44
1521.28 42
1521.37 40
1521.46 37
1521.55 33
1521.64 28
1521.73 23
1521.82 20
1521.90 20
1521.99 25
1522.08 33
1522.17 44
1522.26 56
1522.35 67
1522.44 75
1522.53 78
1522.62 77
1522.71 72
1522.80 65
1522.89 60
1522.98 57
1523.07 57
1523.16 61
1523.25 67
1523.34 73
1523.42 79
1523.51 83
1523.60 85
1523.69 86
1523.78 86
1523.87 87
1523.96 88
1524.05 89
1524.14 90
1524.23 90
1524.32 90
1524.41 88
1524.50 85
1524.59 82
1524.68 79
1524.77 78
1524.86 79
1524.95 81
1525.04 86
1525.12 91
1525.21 97
1525.30 102
1525.39 106
1525.48 109
1525.57 111
1525.66 113
1525.75 116
1525.84 118
1525.93 122
1526.02 126
1526.11 129
1526.20 129
1526.29 128
1526.38 124
1526.47 117
1526.56 108
1526.65 99
1526.74 90
1526.83 81
1526.91 72
1527.00 63
1527.09 54
1527.18 44
1527.27 32
1527.36 21
1527.45 9
1527.54 0
1527.63 0
1527.72 0
1527.81 0
1527.90 1
1527.99 9
1528.08 18
1528.17 26
1528.26 32
1528.35 36
1528.44 38
1528.53 38
1528.62 39
1528.71 39
1528.80 40
1528.89 40
1528.98 40
1529.06 37
1529.15 32
1529.24 24
1529.33 14
1529.42 4
1529.51 0
1529.60 0
1529.69 0
1529.78 0
1529.87 0
1529.96 0
1530.05 0
1530.14 3
1530.23 16
1530.32 27
1530.41 35
1530.50 40
1530.59 41
1530.68 39
1530.77 34
1530.86 29
1530.95 25
1531.04 23
1531.13 21
1531.22 19
1531.31 17
1531.40 14
1531.49 9
1531.57 4
1531.66 0
1531.75 0
1531.84 0
1531.93 0
1532.02 0
1532.11 0
1532.20 0
1532.29 0
1532.38 0
1532.47 4
1532.56 7
1532.65 11
1532.74 14
1532.83 16
1532.92 17
1533.01 16
1533.10 15
1533.19 13
1533.28 10
1533.37 9
1533.46 7
1533.55 7
1533.64 7
1533.73 9
1533.82 12
1533.91 17
1534.00 23
1534.09 31
1534.18 38
1534.27 44
1534.36 48
1534.45 48
1534.54 44
1534.63 37
1534.72 27
1534.80 16
1534.89 6
1534.98 0
1535.07 0
1535.16 0
1535.25 6
1535.34 16
1535.43 29
1535.52 40
1535.61 49
1535.70 53
1535.79 54
1535.88 50
1535.97 44
1536.06 37
1536.15 31
1536.24 26
1536.33 23
1536.42 22
1536.51 22
1536.60 21
1536.69 20
1536.78 19
1536.87 20
1536.96 24
1537.05 32
1537.14 42
1537.23 54
1537.32 66
1537.41 75
1537.50 81
1537.59 84
1537.68 85
1537.77 86
1537.86 89
1537.95 96
1538.04 106
1538.13 118
1538.22 129
1538.31 139
1538.40 146
1538.49 150
1538.58 150
1538.67 149
1538.76 146
1538.85 143
1538.94 139
1539.03 133
1539.12 126
1539.21 117
1539.30 107
1539.39 96
1539.48 86
1539.57 78
1539.66 72
1539.75 68
1539.84 67
1539.93 67
1540.02 69
1540.11 71
1540.20 74
1540.29 76
1540.38 78
1540.47 79
1540.56 81
1540.65 82
1540.74 83
1540.83 84
1540.92 83
1541.01 82
1541.10 79
1541.19 77
1541.28 75
1541.37 75
1541.46 77
1541.55 81
1541.64 87
1541.73 95
1541.82 103
1541.91 110
1542.00 116
1542.09 120
1542.18 123
1542.27 125
1542.36 125
1542.45 126
1542.54 126
1542.63 126
1542.72 124
1542.81 121
1542.90 114
1542.99 104
1543.08 92
1543.17 77
1543.26 63
1543.35 50
1543.44 40
1543.53 35
1543.62 33
1543.71 34
1543.80 37
1543.89 39
1543.98 40
1544.07 39
1544.16 36
1544.25 31
1544.34 26
1544.43 22
1544.52 20
1544.61 20
1544.70 24
1544.79 29
1544.88 36
1544.97 43
1545.06 49
1545.15 54
1545.24 56
1545.33 58
1545.42 59
1545.51 61
1545.60 64
1545.69 70
1545.78 78
1545.87 87
1545.96 96
1546.05 103
1546.14 107
1546.23 107
1546.32 104
1546.41 99
1546.50 93
1546.59 87
1546.68 82
1546.77 79
1546.86 78
1546.95 78
1547.04 80
1547.13 82
1547.22 84
1547.31 85
1547.40 85
1547.49 84
1547.58 82
1547.67 80
1547.76 78
1547.85 77
1547.94 76
1548.03 76
1548.12 78
1548.21 80
1548.30 82
1548.39 83
1548.48 82
1548.57 78
1548.66 72
1548.75 63
1548.84 55
1548.93 47
1549.02 43
1549.11 41
1549.20 44
1549.29 50
1549.38 58
1549.47 68
1549.56 78
1549.65 88
1549.74 97
1549.83 105
1549.92 109
1550.01 108
1550.10 104
1550.19 95
1550.29 84
1550.38 71
1550.47 58
1550.56 48
1550.65 40
1550.74 36
1550.83 34
1550.92 35
1551.01 36
1551.10 37
1551.19 38
1551.28 39
1551.37 38
1551.46 37
1551.55 35
1551.64 33
1551.73 32
1551.82 31
1551.91 33
1552.00 37
1552.09 44
1552.18 53
1552.27 63
1552.36 74
1552.45 84
1552.54 93
1552.63 101
1552.72 108
1552.81 114
1552.90 119
1552.99 124
1553.08 127
1553.17 129
1553.26 129
1553.35 127
1553.44 122
1553.53 114
1553.63 104
1553.72 94
1553.81 83
1553.90 74
1553.99 69
1554.08 66
1554.17 67
1554.26 70
1554.35 74
1554.44 79
1554.53 81
1554.62 81
1554.71 78
1554.80 74
1554.89 70
1554.98 66
1555.07 64
1555.16 65
1555.25 69
1555.34 75
1555.43 83
1555.52 92
1555.61 102
1555.70 111
1555.79 118
1555.88 125
1555.97 129
1556.06 131
1556.16 132
1556.25 131
1556.34 129
1556.43 126
1556.52 123
1556.61 121
1556.70 120
1556.79 119
1556.88 119
1556.97 119
1557.06 117
1557.15 113
1557.24 107
1557.33 99
1557.42 90
1557.51 84
1557.60 81
1557.69 83
1557.78 89
1557.87 100
1557.96 111
1558.05 122
1558.14 131
1558.24 137
1558.33 141
1558.42 144
1558.51 148
1558.60 154
1558.69 162
1558.78 171
1558.87 180
1558.96 187
1559.05 189
1559.14 188
1559.23 181
1559.32 170
1559.41 157
1559.50 141
1559.59 126
1559.68 113
1559.77 102
1559.86 95
1559.95 90
1560.04 87
1560.14 86
1560.23 86
1560.32 87
1560.41 88
1560.50 89
1560.59 91
1560.68 94
1560.77 98
1560.86 102
1560.95 105
1561.04 107
1561.13 107
1561.22 106
1561.31 101
1561.40 95
1561.49 86
1561.58 77
1561.67 67
1561.77 59
1561.86 54
1561.95 51
1562.04 52
1562.13 56
1562.22 62
1562.31 68
1562.40 75
1562.49 82
1562.58 89
1562.67 95
1562.76 101
1562.85 107
1562.94 111
1563.03 115
1563.12 117
1563.21 118
1563.30 117
1563.40 115
1563.49 111
1563.58 105
1563.67 97
1563.76 89
1563.85 80
1563.94 73
1564.03 66
1564.12 62
1564.21 59
1564.30 57
1564.39 55
1564.48 54
1564.57 52
1564.66 49
1564.76 47
1564.85 45
1564.94 43
1565.03 42
1565.12 42
1565.21 43
1565.30 45
1565.39 47
1565.48 49
1565.57 53
1565.66 57
1565.75 63
1565.84 69
1565.93 76
1566.02 83
1566.12 90
1566.21 95
1566.30 101
1566.39 106
1566.48 111
1566.57 117
1566.66 124
1566.75 132
1566.84 138
1566.93 143
1567.02 145
1567.11 143
1567.20 138
1567.29 131
1567.38 122
1567.48 113
1567.57 106
1567.66 101
1567.75 100
1567.84 102
1567.93 106
1568.02 112
1568.11 118
1568.20 124
1568.29 128
1568.38 130
1568.47 130
1568.56 128
1568.66 126
1568.75 123
1568.84 121
1568.93 121
1569.02 122
1569.11 124
1569.20 128
1569.29 131
1569.38 134
1569.47 135
1569.56 134
1569.65 132
1569.74 127
1569.84 121
1569.93 115
1570.02 108
1570.11 101
1570.20 94
1570.29 88
1570.38 81
1570.47 75
1570.56 69
1570.65 65
1570.74 61
1570.83 59
1570.93 59
1571.02 60
1571.11 63
1571.20 69
1571.29 77
1571.38 88
1571.47 101
1571.56 114
1571.65 125
1571.74 134
1571.83 138
1571.92 138
1572.02 134
1572.11 128
1572.20 120
1572.29 114
1572.38 108
1572.47 105
1572.56 104
1572.65 105
1572.74 107
1572.83 108
1572.92 108
1573.01 105
1573.11 98
1573.20 88
1573.29 75
1573.38 61
1573.47 48
1573.56 37
1573.65 32
1573.74 32
1573.83 37
1573.92 47
1574.01 58
1574.11 68
1574.20 77
1574.29 83
1574.38 87
1574.47 89
1574.56 91
1574.65 94
1574.74 98
1574.83 105
1574.92 113
1575.01 121
1575.11 128
1575.20 134
1575.29 138
1575.38 140
1575.47 139
1575.56 135
1575.65 129
1575.74 121
1575.83 113
1575.92 104
1576.02 96
1576.11 88
1576.20 80
1576.29 73
1576.38 65
1576.47 55
1576.56 44
1576.65 32
1576.74 20
1576.83 7
1576.93 0
1577.02 0
1577.11 0
1577.20 0
1577.29 0
1577.38 0
1577.47 1
1577.56 7
1577.65 12
1577.74 13
1577.84 12
1577.93 9
1578.02 5
1578.11 2
1578.20 0
1578.29 1
1578.38 6
1578.47 13
1578.56 21
1578.65 30
1578.75 37
1578.84 44
1578.93 49
1579.02 53
1579.11 56
1579.20 60
1579.29 65
1579.38 70
1579.47 74
1579.57 76
1579.66 77
1579.75 76
1579.84 72
1579.93 67
1580.02 61
1580.11 54
1580.20 48
1580.29 41
1580.39 35
1580.48 30
1580.57 26
1580.66 23
1580.75 22
1580.84 23
1580.93 25
1581.02 28
1581.11 31
1581.21 34
1581.30 36
1581.39 38
1581.48 40
1581.57 43
1581.66 45
1581.75 48
1581.84 51
1581.93 52
1582.03 51
1582.12 48
1582.21 43
1582.30 37
1582.39 32
1582.48 29
1582.57 29
1582.66 31
1582.75 35
1582.85 40
1582.94 44
1583.03 47
1583.12 49
1583.21 52
1583.30 56
1583.39 62
1583.48 72
1583.58 83
1583.67 96
1583.76 108
1583.85 120
1583.94 130
1584.03 140
1584.12 148
1584.21 157
1584.30 168
1584.40 178
1584.49 189
1584.58 198
1584.67 205
1584.76 208
1584.85 208
1584.94 206
1585.03 202
1585.13 199
1585.22 198
1585.31 199
1585.40 201
1585.49 204
1585.58 207
1585.67 211
1585.76 217
1585.86 223
1585.95 231
1586.04 240
1586.13 248
1586.22 253
1586.31 254
1586.40 248
1586.49 237
1586.59 223
1586.68 208
1586.77 195
1586.86 185
1586.95 178
1587.04 175
1587.13 173
1587.23 172
1587.32 170
1587.41 167
1587.50 163
1587.59 159
1587.68 155
1587.77 152
1587.86 149
1587.96 147
1588.05 144
1588.14 141
1588.23 138
1588.32 136
1588.41 135
1588.50 134
1588.59 133
1588.69 131
1588.78 127
1588.87 121
1588.96 114
1589.05 106
1589.14 99
1589.23 94
1589.33 91
1589.42 89
1589.51 87
1589.60 85
1589.69 82
1589.78 78
1589.87 74
1589.97 72
1590.06 72
1590.15 74
1590.24 79
1590.33 86
1590.42 93
1590.51 100
1590.60 105
1590.70 109
1590.79 112
1590.88 114
1590.97 115
1591.06 117
1591.15 119
1591.24 122
1591.34 125
1591.43 128
1591.52 130
1591.61 133
1591.70 135
1591.79 136
1591.88 137
1591.98 138
1592.07 138
1592.16 139
1592.25 138
1592.34 135
1592.43 129
1592.52 121
1592.62 110
1592.71 97
1592.80 85
1592.89 75
1592.98 69
1593.07 66
1593.16 68
1593.26 73
1593.35 79
1593.44 85
1593.53 89
1593.62 91
1593.71 90
1593.81 87
1593.90 81
1593.99 73
1594.08 63
1594.17 53
1594.26 42
1594.35 33
1594.45 25
1594.54 20
1594.63 17
1594.72 16
1594.81 16
1594.90 17
1594.99 19
1595.09 21
1595.18 23
1595.27 26
1595.36 30
1595.45 34
1595.54 38
1595.64 42
1595.73 47
1595.82 53
1595.91 59
1596.00 65
1596.09 71
1596.18 74
1596.28 75
1596.37 73
1596.46 68
1596.55 62
1596.64 56
1596.73 51
1596.83 47
1596.92 45
1597.01 43
1597.10 42
1597.19 39
1597.28 36
1597.38 31
1597.47 26
1597.56 21
1597.65 16
1597.74 13
1597.83 10
1597.92 9
1598.02 10
1598.11 12
1598.20 18
1598.29 25
1598.38 34
1598.47 44
1598.57 54
1598.66 63
1598.75 71
1598.84 77
1598.93 81
1599.02 85
1599.12 88
1599.21 91
1599.30 93
1599.39 94
1599.48 95
1599.57 95
1599.67 93
1599.76 90
1599.85 85
1599.94 78
1600.03 70
1600.12 61
1600.22 51
1600.31 42
1600.40 34
1600.49 28
1600.58 24
1600.67 22
1600.77 22
1600.86 23
1600.95 25
1601.04 29
1601.13 33
1601.22 37
1601.32 42
1601.41 46
1601.50 49
1601.59 50
1601.68 49
1601.77 46
1601.87 43
1601.96 41
1602.05 42
1602.14 47
1602.23 55
1602.32 65
1602.42 76
1602.51 85
1602.60 92
1602.69 95
1602.78 93
1602.88 86
1602.97 75
1603.06 63
1603.15 49
1603.24 36
1603.33 27
1603.43 21
1603.52 20
1603.61 23
1603.70 28
1603.79 34
1603.88 39
1603.98 43
1604.07 46
1604.16 47
1604.25 47
1604.34 48
1604.44 50
1604.53 53
1604.62 57
1604.71 62
1604.80 66
1604.89 69
1604.99 70
1605.08 70
1605.17 68
1605.26 66
1605.35 64
1605.45 63
1605.54 64
1605.63 66
1605.72 69
1605.81 71
1605.90 71
1606.00 70
1606.09 66
1606.18 60
1606.27 55
1606.36 50
1606.46 47
1606.55 46
1606.64 46
1606.73 47
1606.82 49
1606.91 50
1607.01 51
1607.10 51
1607.19 53
1607.28 56
1607.37 60
1607.47 66
1607.56 71
1607.65 75
1607.74 76
1607.83 73
1607.93 66
1608.02 56
1608.11 45
1608.20 33
1608.29 24
1608.38 18
1608.48 16
1608.57 18
1608.66 22
1608.75 28
1608.84 33
1608.94 36
1609.03 37
1609.12 35
1609.21 31
1609.30 26
1609.40 20
1609.49 15
1609.58 10
1609.67 4
1609.76 0
1609.86 0
1609.95 0
1610.04 0
1610.13 0
1610.22 0
1610.32 0
1610.41 0
1610.50 7
1610.59 17
1610.68 25
1610.78 32
1610.87 35
1610.96 37
1611.05 39
1611.14 41
1611.24 45
1611.33 51
1611.42 58
1611.51 64
1611.60 69
1611.70 71
1611.79 69
1611.88 64
1611.97 55
1612.06 45
1612.16 36
1612.25 28
1612.34 24
1612.43 21
1612.52 20
1612.62 19
1612.71 17
1612.80 14
1612.89 9
1612.98 5
1613.08 1
1613.17 0
1613.26 0
1613.35 3
1613.44 8
1613.54 14
1613.63 21
1613.72 28
1613.81 35
1613.90 42
1614.00 49
1614.09 56
1614.18 62
1614.27 67
1614.36 70
1614.46 72
1614.55 73
1614.64 72
1614.73 71
1614.82 69
1614.92 65
1615.01 61
1615.10 55
1615.19 50
1615.29 45
1615.38 44
1615.47 46
1615.56 53
1615.65 63
1615.75 76
1615.84 89
1615.93 99
1616.02 106
1616.11 108
1616.21 105
1616.30 98
1616.39 91
1616.48 83
1616.57 78
1616.67 76
1616.76 77
1616.85 80
1616.94 83
1617.04 86
1617.13 87
1617.22 86
1617.31 84
1617.40 81
1617.50 77
1617.59 73
1617.68 68
1617.77 64
1617.86 58
1617.96 52
1618.05 46
1618.14 40
1618.23 35
1618.33 33
1618.42 33
1618.51 36
1618.60 40
1618.69 44
1618.79 47
1618.88 49
1618.97 50
1619.06 50
1619.16 50
1619.25 51
1619.34 54
1619.43 56
1619.52 59
1619.62 60
1619.71 60
1619.80 58
1619.89 55
1619.99 51
1620.08 47
1620.17 44
1620.26 41
1620.35 38
1620.45 34
1620.54 30
1620.63 24
1620.72 19
1620.82 15
1620.91 12
1621.00 11
1621.09 10
1621.18 9
1621.28 7
1621.37 3
1621.46 0
1621.55 0
1621.65 0
1621.74 0
1621.83 0
1621.92 0
1622.02 0
1622.11 6
1622.20 16
1622.29 25
1622.38 34
1622.48 42
1622.57 50
1622.66 58
1622.75 67
1622.85 76
1622.94 86
1623.03 95
1623.12 103
1623.22 109
1623.31 114
1623.40 116
1623.49 116
1623.58 116
1623.68 116
1623.77 116
1623.86 118
1623.95 122
1624.05 127
1624.14 133
1624.23 138
1624.32 141
1624.42 142
1624.51 139
1624.60 134
1624.69 126
1624.79 116
1624.88 104
1624.97 91
1625.06 78
1625.15 66
1625.25 55
1625.34 46
1625.43 42
1625.52 42
1625.62 45
1625.71 52
1625.80 61
1625.89 69
1625.99 75
1626.08 78
1626.17 78
1626.26 75
1626.36 70
1626.45 66
1626.54 63
1626.63 61
1626.73 61
1626.82 63
1626.91 65
1627.00 67
1627.10 68
1627.19 68
1627.28 69
1627.37 69
1627.47 70
1627.56 71
1627.65 73
1627.74 76
1627.84 78
1627.93 80
1628.02 82
1628.11 81
1628.21 80
1628.30 77
1628.39 75
1628.48 73
1628.57 73
1628.67 76
1628.76 80
1628.85 85
1628.94 90
1629.04 94
1629.13 96
1629.22 97
1629.31 95
1629.41 92
1629.50 87
1629.59 82
1629.68 75
1629.78 67
1629.87 59
1629.96 52
1630.05 46
1630.15 41
1630.24 39
1630.33 37
1630.43 37
1630.52 36
1630.61 34
1630.70 32
1630.80 30
1630.89 30
1630.98 32
1631.07 36
1631.17 43
1631.26 52
1631.35 62
1631.44 71
1631.54 79
1631.63 84
1631.72 87
1631.81 87
1631.91 87
1632.00 86
1632.09 85
1632.18 85
1632.28 85
1632.37 86
1632.46 85
1632.55 83
1632.65 80
1632.74 75
1632.83 70
1632.92 65
1633.02 62
1633.11 60
1633.20 61
1633.29 65
1633.39 69
1633.48 75
1633.57 80
1633.67 86
1633.76 91
1633.85 97
1633.94 102
1634.04 107
1634.13 111
1634.22 113
1634.31 112
1634.41 109
1634.50 105
1634.59 100
1634.68 95
1634.78 92
1634.87 90
1634.96 89
1635.05 87
1635.15 83
1635.24 75
1635.33 64
1635.43 51
1635.52 36
1635.61 22
1635.70 9
1635.80 0
1635.89 0
1635.98 0
1636.07 0
1636.17 0
1636.26 0
1636.35 0
1636.45 0
1636.54 0
1636.63 10
1636.72 21
1636.82 30
1636.91 36
1637.00 38
1637.09 38
1637.19 36
1637.28 32
1637.37 29
1637.47 26
1637.56 25
1637.65 26
1637.74 28
1637.84 31
1637.93 33
1638.02 35
1638.11 35
1638.21 35
1638.30 34
1638.39 34
1638.49 35
1638.58 39
1638.67 44
1638.76 50
1638.86 56
1638.95 59
1639.04 60
1639.13 57
1639.23 51
1639.32 44
1639.41 36
1639.51 29
1639.60 23
1639.69 18
1639.78 15
1639.88 13
1639.97 12
1640.06 13
1640.16 15
1640.25 19
1640.34 24
1640.43 29
1640.53 34
1640.62 38
1640.71 41
1640.81 41
1640.90 40
1640.99 37
1641.08 34
1641.18 31
1641.27 29
1641.36 29
1641.46 31
1641.55 35
1641.64 41
1641.73 48
1641.83 55
1641.92 59
1642.01 62
1642.10 61
1642.20 58
1642.29 52
1642.38 45
1642.48 38
1642.57 32
1642.66 28
1642.76 27
1642.85 27
1642.94 30
1643.03 34
1643.13 39
1643.22 43
1643.31 46
1643.41 47
1643.50 47
1643.59 46
1643.68 44
1643.78 43
1643.87 42
1643.96 41
1644.06 42
1644.15 42
1644.24 43
1644.33 45
1644.43 47
1644.52 51
1644.61 55
1644.71 59
1644.80 62
1644.89 64
1644.99 65
1645.08 63
1645.17 61
1645.26 59
1645.36 58
1645.45 57
1645.54 58
1645.64 59
1645.73 60
1645.82 62
1645.91 63
1646.01 65
1646.10 66
1646.19 68
1646.29 71
1646.38 75
1646.47 80
1646.57 85
1646.66 90
1646.75 95
1646.84 99
1646.94 102
1647.03 104
1647.12 106
1647.22 107
1647.31 107
1647.40 106
1647.50 105
1647.59 103
1647.68 101
1647.77 100
1647.87 101
1647.96 105
1648.05 112
1648.15 120
1648.24 130
1648.33 138
1648.43 145
1648.52 147
1648.61 144
1648.70 137
1648.80 124
1648.89 106
1648.98 86
1649.08 64
1649.17 43
1649.26 26
1649.36 15
1649.45 11
1649.54 14
1649.64 22
1649.73 34
1649.82 46
1649.91 57
1650.01 67
1650.10 74
1650.19 80
1650.29 85
1650.38 90
1650.47 94
1650.57 95
1650.66 95
1650.75 92
1650.85 89
1650.94 87
1651.03 87
1651.13 92
1651.22 100
1651.31 110
1651.40 121
1651.50 128
1651.59 129
1651.68 124
1651.78 113
1651.87 97
1651.96 80
1652.06 65
1652.15 54
1652.24 48
1652.34 49
1652.43 55
1652.52 65
1652.62 75
1652.71 86
1652.80 94
1652.89 98
1652.99 99
1653.08 96
1653.17 92
1653.27 86
1653.36 80
1653.45 77
1653.55 75
1653.64 76
1653.73 78
1653.83 79
1653.92 80
1654.01 78
1654.11 75
1654.20 70
1654.29 65
1654.39 61
1654.48 60
1654.57 61
1654.67 63
1654.76 64
1654.85 63
1654.95 59
1655.04 52
1655.13 41
1655.22 31
1655.32 22
1655.41 16
1655.50 13
1655.60 14
1655.69 16
1655.78 19
1655.88 20
1655.97 19
1656.06 17
1656.16 13
1656.25 10
1656.34 7
1656.44 6
1656.53 5
1656.62 4
1656.72 2
1656.81 0
1656.90 0
1657.00 0
1657.09 0
1657.18 0
1657.28 0
1657.37 0
1657.46 2
1657.56 9
1657.65 16
1657.74 22
1657.84 26
1657.93 30
1658.02 33
1658.12 36
1658.21 41
1658.30 49
1658.40 59
1658.49 72
1658.58 87
1658.68 103
1658.77 117
1658.86 129
1658.96 137
1659.05 141
1659.14 139
1659.24 132
1659.33 122
1659.42 109
1659.52 93
1659.61 77
1659.70 62
1659.80 48
1659.89 35
1659.98 25
1660.08 18
1660.17 13
1660.26 9
1660.36 7
1660.45 6
1660.54 5
1660.64 6
1660.73 7
1660.82 10
1660.92 13
1661.01 16
1661.10 21
1661.20 27
1661.29 33
1661.38 39
1661.48 46
1661.57 52
1661.66 57
1661.76 62
1661.85 65
1661.94 65
1662.04 64
1662.13 61
1662.22 56
1662.32 50
1662.41 44
1662.51 39
1662.60 35
1662.69 33
1662.79 33
1662.88 34
1662.97 35
1663.07 35
1663.16 34
1663.25 31
1663.35 26
1663.44 21
1663.53 16
1663.63 13
1663.72 14
1663.81 18
1663.91 24
1664.00 32
1664.09 39
1664.19 44
1664.28 47
1664.37 45
1664.47 41
1664.56 35
1664.65 31
1664.75 28
1664.84 28
1664.94 31
1665.03 35
1665.12 38
1665.22 39
1665.31 36
1665.40 30
1665.50 21
1665.59 12
1665.68 4
1665.78 0
1665.87 0
1665.96 0
1666.06 0
1666.15 0
1666.24 0
1666.34 0
1666.43 5
1666.53 10
1666.62 15
1666.71 19
1666.81 21
1666.90 21
1666.99 21
1667.09 22
1667.18 24
1667.27 30
1667.37 39
1667.46 50
1667.55 61
1667.65 71
1667.74 77
1667.84 79
1667.93 74
1668.02 65
1668.12 51
1668.21 34
1668.30 18
1668.40 3
1668.49 0
1668.58 0
1668.68 0
1668.77 0
1668.87 0
1668.96 7
1669.05 18
1669.15 28
1669.24 35
1669.33 38
1669.43 38
1669.52 37
1669.61 37
1669.71 38
1669.80 43
1669.90 51
1669.99 61
1670.08 70
1670.18 78
1670.27 82
1670.36 83
1670.46 80
1670.55 75
1670.64 68
1670.74 62
1670.83 56
1670.93 50
1671.02 44
1671.11 39
1671.21 35
1671.30 33
1671.39 33
1671.49 37
1671.58 44
1671.67 52
1671.77 60
1671.86 66
1671.96 68
1672.05 67
1672.14 62
1672.24 55
1672.33 47
1672.42 39
1672.52 34
1672.61 30
1672.71 28
1672.80 27
1672.89 28
1672.99 29
1673.08 31
1673.17 34
1673.27 36
1673.36 37
1673.46 37
1673.55 35
1673.64 30
1673.74 24
1673.83 16
1673.92 10
1674.02 6
1674.11 4
1674.21 6
1674.30 10
1674.39 14
1674.49 16
1674.58 17
1674.67 15
1674.77 12
1674.86 9
1674.96 8
1675.05 9
1675.14 14
1675.24 21
1675.33 29
1675.42 39
1675.52 48
1675.61 59
1675.71 70
1675.80 83
1675.89 97
1675.99 111
1676.08 124
1676.18 134
1676.27 139
1676.36 140
1676.46 138
1676.55 133
1676.64 129
1676.74 125
1676.83 124
1676.93 126
1677.02 128
1677.11 131
1677.21 132
1677.30 132
1677.40 128
1677.49 121
1677.58 111
1677.68 99
1677.77 85
1677.86 69
1677.96 54
1678.05 41
1678.15 31
1678.24 26
1678.33 26
1678.43 31
1678.52 41
1678.62 52
1678.71 63
1678.80 72
1678.90 78
1678.99 81
1679.09 80
1679.18 76
1679.27 70
1679.37 63
1679.46 55
1679.55 46
1679.65 36
1679.74 25
1679.84 14
1679.93 4
1680.02 0
1680.12 0
1680.21 0
1680.31 0
1680.40 3
1680.49 16
1680.59 30
1680.68 44
1680.78 55
1680.87 62
1680.96 63
1681.06 61
1681.15 54
1681.25 46
1681.34 37
1681.43 28
1681.53 21
1681.62 15
1681.72 10
1681.81 5
1681.90 0
1682.00 0
1682.09 0
1682.19 0
1682.28 0
1682.37 0
1682.47 0
1682.56 0
1682.66 1
1682.75 8
1682.84 15
1682.94 21
1683.03 27
1683.13 33
1683.22 39
1683.31 45
1683.41 51
1683.50 55
1683.60 57
1683.69 56
1683.78 52
1683.88 44
1683.97 34
1684.07 22
1684.16 9
1684.25 0
1684.35 0
1684.44 0
1684.54 0
1684.63 0
1684.72 0
1684.82 0
1684.91 2
1685.01 18
1685.10 36
1685.19 54
1685.29 72
1685.38 87
1685.48 99
1685.57 107
1685.66 109
1685.76 107
1685.85 101
1685.95 94
1686.04 87
1686.14 80
1686.23 75
1686.32 72
1686.42 70
1686.51 68
1686.61 67
1686.70 66
1686.79 67
1686.89 69
1686.98 71
1687.08 73
1687.17 73
1687.26 70
1687.36 64
1687.45 54
1687.55 45
1687.64 37
1687.74 33
1687.83 35
1687.92 41
1688.02 51
1688.11 63
1688.21 74
1688.30 83
1688.39 89
1688.49 92
1688.58 93
1688.68 92
1688.77 92
1688.87 90
1688.96 88
1689.05 84
1689.15 79
1689.24 72
1689.34 66
1689.43 61
1689.52 58
1689.62 57
1689.71 60
1689.81 64
1689.90 68
1690.00 70
1690.09 70
1690.18 67
1690.28 62
1690.37 57
1690.47 55
1690.56 55
1690.66 59
1690.75 66
1690.84 73
1690.94 77
1691.03 78
1691.13 75
1691.22 68
1691.31 61
1691.41 55
1691.50 53
1691.60 55
1691.69 61
1691.79 69
1691.88 77
1691.97 82
1692.07 85
1692.16 83
1692.26 80
1692.35 75
1692.45 72
1692.54 71
1692.63 74
1692.73 80
1692.82 88
1692.92 97
1693.01 104
1693.11 109
1693.20 109
1693.29 104
1693.39 95
1693.48 84
1693.58 71
1693.67 58
1693.77 48
1693.86 41
1693.95 38
1694.05 38
1694.14 42
1694.24 46
1694.33 51
1694.43 56
1694.52 59
1694.62 61
1694.71 61
1694.80 61
1694.90 61
1694.99 61
1695.09 60
1695.18 60
1695.28 59
1695.37 59
1695.46 58
1695.56 57
1695.65 55
1695.75 53
1695.84 51
1695.94 49
1696.03 47
1696.12 46
1696.22 46
1696.31 47
1696.41 49
1696.50 51
1696.60 53
1696.69 54
1696.79 54
1696.88 53
1696.97 50
1697.07 47
1697.16 43
1697.26 39
1697.35 34
1697.45 31
1697.54 29
1697.64 30
1697.73 33
1697.82 39
1697.92 48
1698.01 58
1698.11 69
1698.20 79
1698.30 87
1698.39 92
1698.49 93
1698.58 91
1698.67 85
1698.77 76
1698.86 66
1698.96 57
1699.05 49
1699.15 43
1699.24 40
1699.34 40
1699.43 42
1699.52 44
1699.62 46
1699.71 47
1699.81 47
1699.90 45
1700.00 42
1700.09 39
1700.19 37
1700.28 37
1700.37 38
1700.47 42
1700.56 47
1700.66 52
1700.75 56
1700.85 59
1700.94 59
1701.04 57
1701.13 54
1701.23 51
1701.32 50
1701.41 51
1701.51 55
1701.60 61
1701.70 68
1701.79 76
1701.89 83
1701.98 87
1702.08 90
1702.17 91
1702.27 88
1702.36 83
1702.45 75
1702.55 66
1702.64 57
1702.74 49
1702.83 42
1702.93 37
1703.02 33
1703.12 31
1703.21 27
1703.31 23
1703.40 16
1703.49 7
1703.59 0
1703.68 0
1703.78 0
1703.87 0
1703.97 0
1704.06 0
1704.16 0
1704.25 0
1704.35 7
1704.44 24
1704.54 40
1704.63 54
1704.72 65
1704.82 71
1704.91 72
1705.01 69
1705.10 64
1705.20 59
1705.29 57
1705.39 58
1705.48 63
1705.58 71
1705.67 83
1705.77 96
1705.86 109
1705.95 120
1706.05 128
1706.14 132
1706.24 132
1706.33 127
1706.43 118
1706.52 107
1706.62 94
1706.71 81
1706.81 69
1706.90 61
1707.00 56
1707.09 55
1707.19 57
1707.28 61
1707.37 66
1707.47 72
1707.56 78
1707.66 82
1707.75 84
1707.85 84
1707.94 81
1708.04 76
1708.13 69
1708.23 61
1708.32 53
1708.42 49
1708.51 49
1708.61 53
1708.70 62
1708.80 73
1708.89 84
1708.99 93
1709.08 98
1709.17 98
1709.27 95
1709.36 90
1709.46 84
1709.55 78
1709.65 74
1709.74 72
1709.84 72
1709.93 73
1710.03 75
1710.12 78
1710.22 82
1710.31 87
1710.41 94
1710.50 103
1710.60 113
1710.69 123
1710.79 132
1710.88 139
1710.98 144
1711.07 146
1711.16 147
1711.26 146
1711.35 146
1711.45 146
1711.54 146
1711.64 146
1711.73 146
1711.83 145
1711.92 142
1712.02 137
1712.11 129
1712.21 120
1712.30 110
1712.40 100
1712.49 91
1712.59 86
1712.68 84
1712.78 83
1712.87 83
1712.97 81
1713.06 76
1713.16 68
1713.25 59
1713.35 50
1713.44 42
1713.54 39
1713.63 39
1713.73 42
1713.82 46
1713.92 50
1714.01 53
1714.10 55
1714.20 57
1714.29 60
1714.39 65
1714.48 72
1714.58 82
1714.67 92
1714.77 102
1714.86 110
1714.96 115
1715.05 117
1715.15 118
1715.24 119
1715.34 119
1715.43 121
1715.53 122
1715.62 123
1715.72 123
1715.81 121
1715.91 117
1716.00 112
1716.10 106
1716.19 99
1716.29 94
1716.38 90
1716.48 90
1716.57 92
1716.67 97
1716.76 105
1716.86 113
1716.95 121
1717.05 128
1717.14 131
1717.24 130
1717.33 125
1717.43 117
1717.52 107
1717.62 95
1717.71 83
1717.81 73
1717.90 64
1718.00 57
1718.09 54
1718.19 53
1718.28 55
1718.38 60
1718.47 65
1718.57 69
1718.66 70
1718.76 68
1718.85 63
1718.95 57
1719.04 52
1719.14 51
1719.23 54
1719.33 63
1719.42 76
1719.52 92
1719.61 109
1719.71 123
1719.80 134
1719.90 139
1719.99 137
1720.09 130
1720.18 118
1720.28 103
1720.37 88
1720.47 74
1720.56 64
1720.66 58
1720.75 58
1720.85 64
1720.94 73
1721.04 86
1721.13 100
1721.23 114
1721.32 127
1721.42 138
1721.51 146
1721.61 152
1721.70 154
1721.80 153
1721.89 149
1721.99 144
1722.08 136
1722.18 126
1722.27 114
1722.37 102
1722.46 88
1722.56 76
1722.65 66
1722.75 61
1722.84 60
1722.94 64
1723.04 72
1723.13 83
1723.23 95
1723.32 106
1723.42 114
1723.51 120
1723.61 122
1723.70 123
1723.80 122
1723.89 119
1723.99 116
1724.08 111
1724.18 106
1724.27 100
1724.37 93
1724.46 86
1724.56 79
1724.65 75
1724.75 74
1724.84 77
1724.94 82
1725.03 90
1725.13 98
1725.22 105
1725.32 110
1725.41 113
1725.51 116
1725.60 118
1725.70 122
1725.79 127
1725.89 133
1725.99 140
1726.08 146
1726.18 150
1726.27 152
1726.37 151
1726.46 149
1726.56 145
1726.65 142
1726.75 137
1726.84 133
1726.94 127
1727.03 121
1727.13 113
1727.22 104
1727.32 95
1727.41 85
1727.51 76
1727.60 66
1727.70 57
1727.79 49
1727.89 41
1727.99 34
1728.08 28
1728.18 24
1728.27 22
1728.37 22
1728.46 24
1728.56 28
1728.65 35
1728.75 45
1728.84 57
1728.94 69
1729.03 82
1729.13 93
1729.22 100
1729.32 103
1729.41 100
1729.51 93
1729.61 82
1729.70 71
1729.80 61
1729.89 54
1729.99 51
1730.08 52
1730.18 56
1730.27 62
1730.37 69
1730.46 77
1730.56 84
1730.65 91
1730.75 97
1730.84 102
1730.94 104
1731.04 105
1731.13 103
1731.23 98
1731.32 92
1731.42 84
1731.51 76
1731.61 68
1731.70 61
1731.80 54
1731.89 48
1731.99 42
1732.08 35
1732.18 30
1732.27 25
1732.37 22
1732.47 21
1732.56 22
1732.66 25
1732.75 29
1732.85 34
1732.94 38
1733.04 41
1733.13 44
1733.23 47
1733.32 51
1733.42 56
1733.52 63
1733.61 70
1733.71 78
1733.80 84
1733.90 88
1733.99 90
1734.09 90
1734.18 88
1734.28 85
1734.37 81
1734.47 76
1734.56 72
1734.66 67
1734.76 61
1734.85 54
1734.95 46
1735.04 39
1735.14 33
1735.23 29
1735.33 28
1735.42 30
1735.52 35
1735.61 42
1735.71 50
1735.81 56
1735.90 60
1736.00 61
1736.09 60
1736.19 56
1736.28 50
1736.38 43
1736.47 35
1736.57 27
1736.67 18
1736.76 11
1736.86 6
1736.95 3
1737.05 4
1737.14 8
1737.24 15
1737.33 25
1737.43 36
1737.52 47
1737.62 58
1737.72 67
1737.81 73
1737.91 77
1738.00 77
1738.10 75
1738.19 69
1738.29 61
1738.38 50
1738.48 38
1738.58 26
1738.67 13
1738.77 1
1738.86 0
1738.96 0
1739.05 0
1739.15 0
1739.24 0
1739.34 0
1739.44 0
1739.53 0
1739.63 6
1739.72 11
1739.82 16
1739.91 21
1740.01 26
1740.11 30
1740.20 33
1740.30 34
1740.39 33
1740.49 31
1740.58 26
1740.68 20
1740.77 14
1740.87 9
1740.97 6
1741.06 6
1741.16 10
1741.25 17
1741.35 27
1741.44 36
1741.54 44
1741.63 51
1741.73 54
1741.83 55
1741.92 55
1742.02 54
1742.11 53
1742.21 53
1742.30 53
1742.40 54
1742.50 53
1742.59 52
1742.69 50
1742.78 48
1742.88 46
1742.97 46
1743.07 46
1743.17 49
1743.26 53
1743.36 58
1743.45 64
1743.55 69
1743.64 74
1743.74 77
1743.84 79
1743.93 81
1744.03 81
1744.12 82
1744.22 83
1744.31 83
1744.41 85
1744.51 85
1744.60 85
1744.70 84
1744.79 82
1744.89 79
1744.98 76
1745.08 72
1745.18 69
1745.27 67
1745.37 66
1745.46 66
1745.56 67
1745.65 69
1745.75 72
1745.85 76
1745.94 81
1746.04 87
1746.13 94
1746.23 102
1746.32 110
1746.42 117
1746.52 123
1746.61 128
1746.71 130
1746.80 131
1746.90 131
1746.99 132
1747.09 133
1747.19 136
1747.28 140
1747.38 144
1747.47 148
1747.57 151
1747.67 151
1747.76 149
1747.86 145
1747.95 139
1748.05 132
1748.14 124
1748.24 116
1748.34 108
1748.43 100
1748.53 94
1748.62 89
1748.72 87
1748.82 89
1748.91 96
1749.01 106
1749.10 120
1749.20 133
1749.29 145
1749.39 153
1749.49 157
1749.58 158
1749.68 158
1749.77 158
1749.87 161
1749.97 168
1750.06 179
1750.16 192
1750.25 205
1750.35 216
1750.44 224
1750.54 229
1750.64 229
1750.73 226
1750.83 220
1750.92 212
1751.02 204
1751.12 197
1751.21 191
1751.31 187
1751.40 186
1751.50 187
1751.60 189
1751.69 192
1751.79 193
1751.88 192
1751.98 190
1752.08 186
1752.17 183
1752.27 182
1752.36 184
1752.46 188
1752.55 193
1752.65 200
1752.75 205
1752.84 209
1752.94 211
1753.03 212
1753.13 212
1753.23 212
1753.32 211
1753.42 210
1753.51 207
1753.61 201
1753.71 192
1753.80 179
1753.90 165
1753.99 149
1754.09 134
1754.19 121
1754.28 111
1754.38 102
1754.47 96
1754.57 90
1754.67 85
1754.76 81
1754.86 78
1754.95 78
1755.05 81
1755.15 86
1755.24 92
1755.34 97
1755.43 100
1755.53 99
1755.63 96
1755.72 90
1755.82 83
1755.91 77
1756.01 72
1756.11 69
1756.20 68
1756.30 66
1756.39 63
1756.49 59
1756.59 52
1756.68 43
1756.78 33
1756.87 23
1756.97 14
1757.07 8
1757.16 5
1757.26 4
1757.36 5
1757.45 6
1757.55 9
1757.64 13
1757.74 17
1757.84 23
1757.93 29
1758.03 36
1758.12 42
1758.22 46
1758.32 48
1758.41 48
1758.51 47
1758.60 45
1758.70 44
1758.80 44
1758.89 46
1758.99 50
1759.08 54
1759.18 58
1759.28 62
1759.37 65
1759.47 69
1759.57 73
1759.66 77
1759.76 82
1759.85 86
1759.95 90
1760.05 91
1760.14 90
1760.24 86
1760.33 81
1760.43 75
1760.53 70
1760.62 67
1760.72 67
1760.82 69
1760.91 73
1761.01 79
1761.10 84
1761.20 89
1761.30 92
1761.39 93
1761.49 92
1761.58 89
1761.68 83
1761.78 76
1761.87 68
1761.97 60
1762.07 53
1762.16 49
1762.26 46
1762.35 45
1762.45 46
1762.55 46
1762.64 44
1762.74 40
1762.84 35
1762.93 30
1763.03 25
1763.12 22
1763.22 22
1763.32 25
1763.41 30
1763.51 36
1763.61 42
1763.70 48
1763.80 54
1763.89 60
1763.99 68
1764.09 78
1764.18 91
1764.28 106
1764.38 121
1764.47 136
1764.57 149
1764.66 158
1764.76 161
1764.86 158
1764.95 149
1765.05 134
1765.15 117
1765.24 99
1765.34 83
1765.43 71
1765.53 65
1765.63 64
1765.72 67
1765.82 73
1765.92 78
1766.01 82
1766.11 82
1766.20 80
1766.30 75
1766.40 69
1766.49 63
1766.59 57
1766.69 52
1766.78 48
1766.88 44
1766.98 40
1767.07 37
1767.17 35
1767.26 34
1767.36 34
1767.46 36
1767.55 40
1767.65 44
1767.75 48
1767.84 51
1767.94 53
1768.04 56
1768.13 60
1768.23 66
1768.32 74
1768.42 84
1768.52 93
1768.61 99
1768.71 100
1768.81 94
1768.90 82
1769.00 66
1769.10 48
1769.19 30
1769.29 16
1769.38 9
1769.48 7
1769.58 11
1769.67 19
1769.77 30
1769.87 40
1769.96 49
1770.06 57
1770.16 61
1770.25 64
1770.35 64
1770.45 62
1770.54 58
1770.64 51
1770.73 44
1770.83 36
1770.93 29
1771.02 22
1771.12 19
1771.22 18
1771.31 20
1771.41 24
1771.51 28
1771.60 32
1771.70 34
1771.80 34
1771.89 31
1771.99 25
1772.08 19
1772.18 13
1772.28 10
1772.37 9
1772.47 11
1772.57 16
1772.66 23
1772.76 29
1772.86 34
1772.95 36
1773.05 35
1773.15 33
1773.24 31
1773.34 29
1773.44 29
1773.53 31
1773.63 32
1773.73 33
1773.82 31
1773.92 26
1774.01 19
1774.11 10
1774.21 0
1774.30 0
1774.40 0
1774.50 0
1774.59 0
1774.69 0
1774.79 0
1774.88 0
1774.98 3
1775.08 18
1775.17 33
1775.27 44
1775.37 51
1775.46 51
1775.56 46
1775.66 37
1775.75 27
1775.85 17
1775.95 9
1776.04 4
1776.14 2
1776.24 2
1776.33 6
1776.43 10
1776.53 16
1776.62 23
1776.72 30
1776.82 38
1776.91 46
1777.01 52
1777.11 57
1777.20 58
1777.30 57
1777.39 52
1777.49 45
1777.59 38
1777.68 32
1777.78 29
1777.88 30
1777.97 35
1778.07 43
1778.17 53
1778.26 62
1778.36 68
1778.46 70
1778.55 67
1778.65 60
1778.75 51
1778.84 42
1778.94 35
1779.04 33
1779.13 35
1779.23 42
1779.33 51
1779.42 60
1779.52 69
1779.62 76
1779.71 80
1779.81 82
1779.91 85
1780.00 87
1780.10 90
1780.20 92
1780.29 93
1780.39 90
1780.49 83
1780.58 72
1780.68 60
1780.78 47
1780.87 38
1780.97 35
1781.07 40
1781.17 54
1781.26 74
1781.36 99
1781.46 124
1781.55 146
1781.65 162
1781.75 170
1781.84 171
1781.94 166
1782.04 156
1782.13 144
1782.23 132
1782.33 120
1782.42 111
1782.52 103
1782.62 96
1782.71 92
1782.81 90
1782.91 89
1783.00 89
1783.10 91
1783.20 94
1783.29 99
1783.39 104
1783.49 108
1783.58 110
1783.68 109
1783.78 104
1783.87 94
1783.97 80
1784.07 64
1784.16 46
1784.26 30
1784.36 18
1784.46 10
1784.55 7
1784.65 8
1784.75 11
1784.84 15
1784.94 17
1785.04 18
1785.13 16
1785.23 12
1785.33 8
1785.42 6
1785.52 6
1785.62 9
1785.71 15
1785.81 21
1785.91 28
1786.00 33
1786.10 35
1786.20 35
1786.29 32
1786.39 26
1786.49 20
1786.59 14
1786.68 9
1786.78 7
1786.88 9
1786.97 13
1787.07 20
1787.17 28
1787.26 34
1787.36 37
1787.46 36
1787.55 31
1787.65 23
1787.75 14
1787.85 6
1787.94 0
1788.04 0
1788.14 0
1788.23 3
1788.33 9
1788.43 17
1788.52 24
1788.62 31
1788.72 38
1788.81 42
1788.91 43
1789.01 42
1789.10 38
1789.20 34
1789.30 30
1789.40 29
1789.49 31
1789.59 36
1789.69 44
1789.78 53
1789.88 59
1789.98 62
1790.07 62
1790.17 58
1790.27 51
1790.37 44
1790.46 38
1790.56 34
1790.66 33
1790.75 35
1790.85 38
1790.95 42
1791.04 45
1791.14 47
1791.24 47
1791.34 45
1791.43 42
1791.53 39
1791.63 37
1791.72 37
1791.82 40
1791.92 47
1792.01 56
1792.11 67
1792.21 77
1792.31 85
1792.40 90
1792.50 92
1792.60 91
1792.69 88
1792.79 85
1792.89 84
1792.98 84
1793.08 88
1793.18 93
1793.28 101
1793.37 109
1793.47 116
1793.57 122
1793.66 125
1793.76 126
1793.86 124
1793.96 118
1794.05 112
1794.15 104
1794.25 98
1794.34 94
1794.44 94
1794.54 98
1794.63 105
1794.73 114
1794.83 122
1794.93 127
1795.02 128
1795.12 123
1795.22 113
1795.31 100
1795.41 85
1795.51 71
1795.61 59
1795.70 51
1795.80 46
1795.90 44
1795.99 45
1796.09 48
1796.19 51
1796.29 54
1796.38 55
1796.48 55
1796.58 52
1796.67 47
1796.77 40
1796.87 33
1796.97 26
1797.06 19
1797.16 12
1797.26 5
1797.35 0
1797.45 0
1797.55 0
1797.65 0
1797.74 0
1797.84 0
1797.94 0
1798.03 0
1798.13 3
1798.23 14
1798.33 27
1798.42 37
1798.52 46
1798.62 52
1798.71 55
1798.81 54
1798.91 52
1799.01 48
1799.10 43
1799.20 39
1799.30 35
1799.40 32
1799.49 30
1799.59 29
1799.69 28
1799.78 28
1799.88 29
1799.98 31
1800.08 34
1800.17 36
1800.27 38
1800.37 39
1800.46 38
1800.56 38
1800.66 37
1800.76 40
1800.85 47
1800.95 59
1801.05 75
1801.15 93
1801.24 112
1801.34 128
1801.44 140
1801.53 146
1801.63 148
1801.73 145
1801.83 140
1801.92 134
1802.02 129
1802.12 124
1802.22 121
1802.31 119
1802.41 117
1802.51 116
1802.60 116
1802.70 116
1802.80 116
1802.90 116
1802.99 117
1803.09 117
1803.19 116
1803.29 113
1803.38 109
1803.48 103
1803.58 96
1803.68 88
1803.77 81
1803.87 73
1803.97 67
1804.06 61
1804.16 57
1804.26 52
1804.36 48
1804.45 43
1804.55 39
1804.65 34
1804.75 29
1804.84 24
1804.94 20
1805.04 17
1805.14 17
1805.23 20
1805.33 26
1805.43 35
1805.52 46
1805.62 57
1805.72 66
1805.82 73
1805.91 77
1806.01 80
1806.11 82
1806.21 84
1806.30 89
1806.40 94
1806.50 99
1806.60 103
1806.69 104
1806.79 104
1806.89 101
1806.99 98
1807.08 95
1807.18 94
1807.28 93
1807.38 94
1807.47 97
1807.57 101
1807.67 107
1807.77 116
1807.86 129
1807.96 143
1808.06 159
1808.16 175
1808.25 190
1808.35 202
1808.45 213
1808.54 221
1808.64 228
1808.74 234
1808.84 241
1808.93 247
1809.03 251
1809.13 254
1809.23 254
1809.32 252
1809.42 250
1809.52 248
1809.62 247
1809.71 248
1809.81 250
1809.91 253
1810.01 254
1810.10 253
1810.20 247
1810.30 238
1810.40 225
1810.49 210
1810.59 196
1810.69 183
1810.79 173
1810.88 166
1810.98 160
1811.08 153
1811.18 146
1811.27 137
1811.37 126
1811.47 115
1811.57 105
1811.66 98
1811.76 94
1811.86 93
1811.96 95
1812.06 98
1812.15 100
1812.25 100
1812.35 96
1812.45 88
1812.54 77
1812.64 63
1812.74 50
1812.84 37
1812.93 27
1813.03 21
1813.13 20
1813.23 22
1813.32 29
1813.42 39
1813.52 50
1813.62 61
1813.71 70
1813.81 77
1813.91 80
1814.01 81
1814.10 80
1814.20 79
1814.30 77
1814.40 77
1814.49 78
1814.59 78
1814.69 78
1814.79 76
1814.89 72
1814.98 64
1815.08 55
1815.18 45
1815.28 35
1815.37 25
1815.47 17
1815.57 11
1815.67 5
1815.76 1
1815.86 0
1815.96 0
1816.06 0
1816.15 0
1816.25 0
1816.35 0
1816.45 0
1816.55 0
1816.64 4
1816.74 9
1816.84 13
1816.94 15
1817.03 17
1817.13 17
1817.23 16
1817.33 14
1817.42 12
1817.52 8
1817.62 4
1817.72 0
1817.82 0
1817.91 0
1818.01 0
1818.11 0
1818.21 1
1818.30 7
1818.40 14
1818.50 19
1818.60 24
1818.70 26
1818.79 26
1818.89 25
1818.99 23
1819.09 19
1819.18 16
1819.28 14
1819.38 14
1819.48 16
1819.57 21
1819.67 28
1819.77 36
1819.87 44
1819.97 51
1820.06 56
1820.16 60
1820.26 62
1820.36 65
1820.45 67
1820.55 71
1820.65 75
1820.75 77
1820.85 78
1820.94 77
1821.04 73
1821.14 68
1821.24 63
1821.33 61
1821.43 63
1821.53 68
1821.63 75
1821.73 84
1821.82 92
1821.92 97
1822.02 98
1822.12 94
1822.22 86
1822.31 77
1822.41 66
1822.51 56
1822.61 48
1822.70 43
1822.80 39
1822.90 38
1823.00 37
1823.10 37
1823.19 37
1823.29 38
1823.39 38
1823.49 40
1823.59 44
1823.68 50
1823.78 57
1823.88 66
1823.98 74
1824.07 80
1824.17 84
1824.27 84
1824.37 80
1824.47 74
1824.56 66
1824.66 57
1824.76 50
1824.86 45
1824.96 41
1825.05 39
1825.15 37
1825.25 34
1825.35 29
1825.45 23
1825.54 16
1825.64 10
1825.74 6
1825.84 5
1825.93 9
1826.03 17
1826.13 30
1826.23 45
1826.33 61
1826.42 77
1826.52 92
1826.62 106
1826.72 119
1826.82 132
1826.91 143
1827.01 155
1827.11 165
1827.21 172
1827.31 176
1827.40 175
1827.50 169
1827.60 160
1827.70 147
1827.80 134
1827.89 121
1827.99 109
1828.09 100
1828.19 93
1828.29 87
1828.38 82
1828.48 77
1828.58 72
1828.68 69
1828.78 67
1828.87 68
1828.97 72
1829.07 79
1829.17 89
1829.27 101
1829.36 113
1829.46 124
1829.56 132
1829.66 136
1829.76 136
1829.85 130
1829.95 121
1830.05 109
1830.15 96
1830.25 84
1830.34 73
1830.44 67
1830.54 66
1830.64 71
1830.74 79
1830.83 91
1830.93 105
1831.03 118
1831.13 128
1831.23 135
1831.32 139
1831.42 140
1831.52 138
1831.62 134
1831.72 129
1831.82 123
1831.91 117
1832.01 110
1832.11 103
1832.21 97
1832.31 92
1832.40 86
1832.50 81
1832.60 76
1832.70 70
1832.80 64
1832.89 58
1832.99 53
1833.09 52
1833.19 53
1833.29 58
1833.39 65
1833.48 72
1833.58 78
1833.68 80
1833.78 79
1833.88 74
1833.97 67
1834.07 59
1834.17 51
1834.27 45
1834.37 41
1834.46 38
1834.56 36
1834.66 35
1834.76 35
1834.86 36
1834.96 38
1835.05 41
1835.15 44
1835.25 48
1835.35 51
1835.45 54
1835.54 55
1835.64 55
1835.74 54
1835.84 52
1835.94 49
1836.04 46
1836.13 44
1836.23 42
1836.33 42
1836.43 44
1836.53 49
1836.62 57
1836.72 68
1836.82 81
1836.92 95
1837.02 108
1837.12 119
1837.21 125
1837.31 126
1837.41 119
1837.51 107
1837.61 90
1837.71 71
1837.80 51
1837.90 33
1838.00 18
1838.10 7
1838.20 1
1838.29 0
1838.39 0
1838.49 0
1838.59 0
1838.69 0
1838.79 0
1838.88 0
1838.98 0
1839.08 0
1839.18 1
1839.28 5
1839.38 9
1839.47 13
1839.57 17
1839.67 21
1839.77 24
1839.87 29
1839.97 35
1840.06 45
1840.16 58
1840.26 74
1840.36 93
1840.46 113
1840.56 132
1840.65 147
1840.75 157
1840.85 161
1840.95 159
1841.05 151
1841.15 140
1841.24 128
1841.34 118
1841.44 111
1841.54 108
1841.64 110
1841.74 116
1841.83 125
1841.93 134
1842.03 142
1842.13 147
1842.23 148
1842.33 145
1842.42 137
1842.52 127
1842.62 117
1842.72 108
1842.82 103
1842.92 102
1843.01 104
1843.11 108
1843.21 112
1843.31 115
1843.41 116
1843.51 114
1843.60 110
1843.70 105
1843.80 99
1843.90 93
1844.00 88
1844.10 84
1844.20 80
1844.29 77
1844.39 74
1844.49 71
1844.59 68
1844.69 64
1844.79 60
1844.88 54
1844.98 46
1845.08 38
1845.18 29
1845.28 21
1845.38 13
1845.47 6
1845.57 0
1845.67 0
1845.77 0
1845.87 0
1845.97 0
1846.07 0
1846.16 0
1846.26 0
1846.36 0
1846.46 0
1846.56 3
1846.66 10
1846.76 21
1846.85 33
1846.95 48
1847.05 61
1847.15 72
1847.25 78
1847.35 79
1847.44 75
1847.54 67
1847.64 58
1847.74 51
1847.84 48
1847.94 48
1848.04 53
1848.13 60
1848.23 68
1848.33 76
1848.43 83
1848.53 89
1848.63 93
1848.73 94
1848.82 94
1848.92 93
1849.02 92
1849.12 90
1849.22 90
1849.32 91
1849.42 92
1849.51 93
1849.61 91
1849.71 87
1849.81 80
1849.91 70
1850.01 59
1850.11 50
1850.20 43
1850.30 39
1850.40 38
1850.50 40
1850.60 43
1850.70 47
1850.80 50
1850.89 53
1850.99 56
1851.09 57
1851.19 58
1851.29 58
1851.39 57
1851.49 53
1851.58 47
1851.68 38
1851.78 29
1851.88 20
1851.98 12
1852.08 8
1852.18 7
1852.27 11
1852.37 19
1852.47 29
1852.57 41
1852.67 53
1852.77 65
1852.87 75
1852.96 82
1853.06 86
1853.16 88
1853.26 88
1853.36 88
1853.46 87
1853.56 87
1853.66 88
1853.75 90
1853.85 92
1853.95 97
1854.05 102
1854.15 110
1854.25 120
1854.35 131
1854.45 141
1854.54 150
1854.64 154
1854.74 154
1854.84 146
1854.94 133
1855.04 114
1855.14 93
1855.23 73
1855.33 55
1855.43 42
1855.53 35
1855.63 36
1855.73 43
1855.83 55
1855.93 69
1856.02 83
1856.12 94
1856.22 102
1856.32 105
1856.42 104
1856.52 100
1856.62 93
1856.72 86
1856.81 79
1856.91 72
1857.01 65
1857.11 60
1857.21 54
1857.31 49
1857.41 46
1857.51 43
1857.60 44
1857.70 46
1857.80 51
1857.90 57
1858.00 64
1858.10 69
1858.20 72
1858.30 71
1858.39 68
1858.49 62
1858.59 53
1858.69 43
1858.79 33
1858.89 24
1858.99 16
1859.09 9
1859.19 3
1859.28 0
1859.38 0
1859.48 0
1859.58 0
1859.68 0
1859.78 0
1859.88 0
1859.98 0
1860.07 0
1860.17 3
1860.27 7
1860.37 12
1860.47 16
1860.57 20
1860.67 23
1860.77 26
1860.87 29
1860.96 32
1861.06 34
1861.16 35
1861.26 34
1861.36 32
1861.46 29
1861.56 26
1861.66 23
1861.76 21
1861.85 21
1861.95 23
1862.05 27
1862.15 32
1862.25 39
1862.35 47
1862.45 54
1862.55 62
1862.65 69
1862.74 75
1862.84 82
1862.94 88
1863.04 94
1863.14 98
1863.24 101
1863.34 102
1863.44 99
1863.54 93
1863.63 84
1863.73 74
1863.83 64
1863.93 55
1864.03 47
1864.13 41
1864.23 36
1864.33 31
1864.43 27
1864.53 22
1864.62 17
1864.72 14
1864.82 11
1864.92 11
1865.02 12
1865.12 15
1865.22 18
1865.32 21
1865.42 22
1865.52 23
1865.61 23
1865.71 23
1865.81 24
1865.91 25
1866.01 26
1866.11 28
1866.21 32
1866.31 37
1866.41 43
1866.51 52
1866.60 62
1866.70 73
1866.80 83
1866.90 92
1867.00 96
1867.10 96
1867.20 93
1867.30 87
1867.40 81
1867.50 75
1867.59 71
1867.69 70
1867.79 71
1867.89 74
1867.99 79
1868.09 83
1868.19 87
1868.29 92
1868.39 97
1868.49 104
1868.59 111
1868.68 119
1868.78 129
1868.88 139
1868.98 146
1869.08 152
1869.18 154
1869.28 154
1869.38 149
1869.48 142
1869.58 133
1869.67 122
1869.77 112
1869.87 102
1869.97 95
1870.07 90
1870.17 90
1870.27 94
1870.37 102
1870.47 113
1870.57 125
1870.67 135
1870.77 140
1870.86 140
1870.96 134
1871.06 125
1871.16 114
1871.26 103
1871.36 94
1871.46 87
1871.56 81
1871.66 77
1871.76 71
1871.86 64
1871.95 55
1872.05 43
1872.15 32
1872.25 21
1872.35 12
1872.45 6
1872.55 3
1872.65 2
1872.75 4
1872.85 8
1872.95 13
1873.05 20
1873.14 26
1873.24 33
1873.34 38
1873.44 42
1873.54 43
1873.64 44
1873.74 43
1873.84 43
1873.94 45
1874.04 48
1874.14 53
1874.24 59
1874.34 64
1874.43 69
1874.53 71
1874.63 71
1874.73 69
1874.83 66
1874.93 63
1875.03 60
1875.13 58
1875.23 58
1875.33 59
1875.43 62
1875.53 66
1875.63 71
1875.72 75
1875.82 78
1875.92 80
1876.02 80
1876.12 78
1876.22 76
1876.32 74
1876.42 75
1876.52 77
1876.62 83
1876.72 89
1876.82 96
1876.92 101
1877.02 103
1877.11 102
1877.21 99
1877.31 95
1877.41 92
1877.51 92
1877.61 95
1877.71 101
1877.81 109
1877.91 117
1878.01 124
1878.11 130
1878.21 135
1878.31 140
1878.41 144
1878.51 149
1878.60 152
1878.70 155
1878.80 154
1878.90 148
1879.00 137
1879.10 121
1879.20 100
1879.30 78
1879.40 56
1879.50 36
1879.60 22
1879.70 16
1879.80 18
1879.90 27
1880.00 44
1880.09 66
1880.19 89
1880.29 111
1880.39 128
1880.49 139
1880.59 143
1880.69 141
1880.79 134
1880.89 123
1880.99 112
1881.09 102
1881.19 93
1881.29 87
1881.39 82
1881.49 78
1881.59 73
1881.69 68
1881.78 63
1881.88 56
1881.98 50
1882.08 45
1882.18 43
1882.28 43
1882.38 46
1882.48 51
1882.58 58
1882.68 65
1882.78 70
1882.88 74
1882.98 76
1883.08 75
1883.18 72
1883.28 67
1883.38 62
1883.47 56
1883.57 50
1883.67 44
1883.77 37
1883.87 30
1883.97 22
1884.07 14
1884.17 6
1884.27 0
1884.37 0
1884.47 0
1884.57 0
1884.67 0
1884.77 0
1884.87 0
1884.97 0
1885.07 3
1885.17 9
1885.27 14
1885.37 18
1885.46 21
1885.56 24
1885.66 24
1885.76 23
1885.86 22
1885.96 20
1886.06 16
1886.16 12
1886.26 7
1886.36 0
1886.46 0
1886.56 0
1886.66 0
1886.76 0
1886.86 0
1886.96 0
1887.06 0
1887.16 7
1887.26 18
1887.36 27
1887.46 34
1887.56 40
1887.65 46
1887.75 53
1887.85 63
1887.95 74
1888.05 85
1888.15 95
1888.25 101
1888.35 102
1888.45 97
1888.55 87
1888.65 74
1888.75 59
1888.85 45
1888.95 32
1889.05 22
1889.15 16
1889.25 13
1889.35 13
1889.45 17
1889.55 24
1889.65 32
1889.75 42
1889.85 51
1889.95 60
1890.05 68
1890.14 74
1890.24 77
1890.34 79
1890.44 80
1890.54 78
1890.64 76
1890.74 74
1890.84 72
1890.94 71
1891.04 71
1891.14 70
1891.24 68
1891.34 65
1891.44 60
1891.54 53
1891.64 46
1891.74 41
1891.84 39
1891.94 41
1892.04 47
1892.14 55
1892.24 62
1892.34 67
1892.44 67
1892.54 61
1892.64 52
1892.74 41
1892.84 30
1892.94 21
1893.04 17
1893.14 15
1893.23 15
1893.33 15
1893.43 13
1893.53 10
1893.63 7
1893.73 3
1893.83 1
1893.93 2
1894.03 5
1894.13 8
1894.23 11
1894.33 11
1894.43 9
1894.53 4
1894.63 0
1894.73 0
1894.83 0
1894.93 4
1895.03 13
1895.13 25
1895.23 38
1895.33 51
1895.43 61
1895.53 69
1895.63 73
1895.73 73
1895.83 70
1895.93 65
1896.03 57
1896.13 50
1896.23 42
1896.33 35
1896.43 28
1896.53 22
1896.63 15
1896.73 9
1896.83 4
1896.93 0
1897.03 0
1897.13 3
1897.23 7
1897.33 10
1897.43 12
1897.53 9
1897.63 3
1897.73 0
1897.82 0
1897.92 0
1898.02 0
1898.12 0
1898.22 8
1898.32 23
1898.42 38
1898.52 49
1898.62 55
1898.72 57
1898.82 57
1898.92 55
1899.02 55
1899.12 58
1899.22 63
1899.32 70
1899.42 77
1899.52 83
1899.62 87
1899.72 90
1899.82 92
1899.92 94
1900.02 97
1900.12 99
1900.22 100
1900.32 99
1900.42 95
1900.52 88
1900.62 78
1900.72 68
1900.82 59
1900.92 53
1901.02 51
1901.12 54
1901.22 60
1901.32 69
1901.42 79
1901.52 89
1901.62 98
1901.72 105
1901.82 111
1901.92 114
1902.02 116
1902.12 116
1902.22 113
1902.32 109
1902.42 103
1902.52 96
1902.62 89
1902.72 81
1902.82 74
1902.92 68
1903.02 62
1903.12 57
1903.22 53
1903.32 49
1903.42 45
1903.52 41
1903.62 37
1903.72 32
1903.82 27
1903.92 20
1904.02 14
1904.12 7
1904.22 1
1904.32 0
1904.42 0
1904.52 0
1904.62 0
1904.72 0
1904.82 0
1904.92 0
1905.02 0
1905.12 0
1905.22 1
1905.32 5
1905.42 11
1905.52 19
1905.62 31
1905.72 44
1905.82 57
1905.92 69
1906.02 78
1906.12 84
1906.22 85
1906.32 83
1906.42 79
1906.52 76
1906.62 75
1906.72 78
1906.82 84
1906.92 91
1907.02 97
1907.12 102
1907.22 102
1907.32 99
1907.42 92
1907.52 85
1907.62 79
1907.72 76
1907.82 77
1907.92 83
1908.02 90
1908.12 98
1908.22 104
1908.32 106
1908.42 104
1908.52 98
1908.62 88
1908.72 78
1908.82 68
1908.92 60
1909.02 55
1909.12 54
1909.22 57
1909.32 61
1909.42 66
1909.52 69
1909.62 70
1909.72 67
1909.82 62
1909.93 56
1910.03 50
1910.13 47
1910.23 48
1910.33 53
1910.43 61
1910.53 69
1910.63 77
1910.73 83
1910.83 87
1910.93 90
1911.03 95
1911.13 103
1911.23 115
1911.33 129
1911.43 143
1911.53 155
1911.63 163
1911.73 165
1911.83 162
1911.93 156
1912.03 148
1912.13 141
1912.23 136
1912.33 135
1912.43 138
1912.53 143
1912.63 151
1912.73 159
1912.83 166
1912.93 170
1913.03 171
1913.13 169
1913.23 164
1913.33 157
1913.43 148
1913.53 139
1913.63 132
1913.73 127
1913.83 123
1913.93 120
1914.03 117
1914.13 113
1914.23 107
1914.33 98
1914.43 86
1914.54 71
1914.64 54
1914.74 38
1914.84 24
1914.94 13
1915.04 8
1915.14 8
1915.24 12
1915.34 19
1915.44 27
1915.54 35
1915.64 41
1915.74 45
1915.84 48
1915.94 50
1916.04 52
1916.14 55
1916.24 59
1916.34 63
1916.44 66
1916.54 68
1916.64 68
1916.74 64
1916.84 58
1916.94 51
1917.04 44
1917.14 38
1917.24 36
1917.34 37
1917.44 40
1917.54 44
1917.65 48
1917.75 49
1917.85 46
1917.95 40
1918.05 32
1918.15 22
1918.25 12
1918.35 3
1918.45 0
1918.55 0
1918.65 0
1918.75 0
1918.85 0
1918.95 0
1919.05 0
1919.15 0
1919.25 0
1919.35 4
1919.45 11
1919.55 18
1919.65 25
1919.75 32
1919.85 39
1919.95 46
1920.05 54
1920.16 62
1920.26 69
1920.36 75
1920.46 80
1920.56 82
1920.66 82
1920.76 81
1920.86 78
1920.96 76
1921.06 73
1921.16 70
1921.26 66
1921.36 62
1921.46 57
1921.56 53
1921.66 50
1921.76 48
1921.86 49
1921.96 53
1922.06 58
1922.16 62
1922.26 66
1922.37 69
1922.47 69
1922.57 70
1922.67 69
1922.77 69
1922.87 68
1922.97 67
1923.07 63
1923.17 57
1923.27 47
1923.37 37
1923.47 27
1923.57 19
1923.67 17
1923.77 20
1923.87 27
1923.97 37
1924.07 46
1924.17 50
1924.27 49
1924.38 41
1924.48 29
1924.58 13
1924.68 0
1924.78 0
1924.88 0
1924.98 0
1925.08 0
1925.18 0
1925.28 0
1925.38 0
1925.48 5
1925.58 16
1925.68 25
1925.78 33
1925.88 39
1925.98 43
1926.08 46
1926.19 47
1926.29 48
1926.39 49
1926.49 51
1926.59 53
1926.69 56
1926.79 59
1926.89 62
1926.99 66
1927.09 69
1927.19 72
1927.29 74
1927.39 76
1927.49 79
1927.59 82
1927.69 87
1927.80 91
1927.90 94
1928.00 96
1928.10 95
1928.20 91
1928.30 86
1928.40 81
1928.50 77
1928.60 74
1928.70 72
1928.80 72
1928.90 73
1929.00 75
1929.10 75
1929.20 75
1929.30 74
1929.41 73
1929.51 71
1929.61 71
1929.71 74
1929.81 81
1929.91 91
1930.01 105
1930.11 119
1930.21 132
1930.31 143
1930.41 148
1930.51 151
1930.61 151
1930.71 151
1930.82 152
1930.92 157
1931.02 164
1931.12 172
1931.22 180
1931.32 185
1931.42 187
1931.52 184
1931.62 178
1931.72 168
1931.82 156
1931.92 142
1932.02 127
1932.12 112
1932.23 98
1932.33 85
1932.43 76
1932.53 68
1932.63 62
1932.73 56
1932.83 50
1932.93 43
1933.03 35
1933.13 29
1933.23 25
1933.33 24
1933.43 27
1933.54 33
1933.64 41
1933.74 49
1933.84 56
1933.94 61
1934.04 64
1934.14 65
1934.24 64
1934.34 61
1934.44 58
1934.54 53
1934.64 50
1934.74 47
1934.85 46
1934.95 48
1935.05 53
1935.15 62
1935.25 73
1935.35 86
1935.45 99
1935.55 112
1935.65 124
1935.75 133
1935.85 140
1935.95 145
1936.06 147
1936.16 146
1936.26 142
1936.36 135
1936.46 126
1936.56 115
1936.66 102
1936.76 90
1936.86 79
1936.96 70
1937.06 64
1937.16 60
1937.27 58
1937.37 56
1937.47 54
1937.57 52
1937.67 48
1937.77 45
1937.87 41
1937.97 38
1938.07 36
1938.17 35
1938.27 34
1938.38 34
1938.48 34
1938.58 35
1938.68 37
1938.78 38
1938.88 40
1938.98 43
1939.08 45
1939.18 48
1939.28 51
1939.38 54
1939.49 57
1939.59 57
1939.69 54
1939.79 47
1939.89 35
1939.99 19
1940.09 3
1940.19 0
1940.29 0
1940.39 0
1940.50 0
1940.60 0
1940.70 0
1940.80 0
1940.90 9
1941.00 17
1941.10 24
1941.20 32
1941.30 39
1941.40 46
1941.50 52
1941.61 56
1941.71 56
1941.81 52
1941.91 44
1942.01 34
1942.11 24
1942.21 17
1942.31 14
1942.41 16
1942.51 22
1942.62 31
1942.72 40
1942.82 48
1942.92 54
1943.02 56
1943.12 57
1943.22 56
1943.32 54
1943.42 53
1943.53 52
1943.63 51
1943.73 50
1943.83 48
1943.93 43
1944.03 35
1944.13 26
1944.23 16
1944.33 7
1944.43 0
1944.54 0
1944.64 2
1944.74 11
1944.84 26
1944.94 43
1945.04 61
1945.14 77
1945.24 90
1945.34 99
1945.45 104
1945.55 106
1945.65 106
1945.75 105
1945.85 105
1945.95 105
1946.05 105
1946.15 103
1946.25 100
1946.36 94
1946.46 87
1946.56 78
1946.66 69
1946.76 61
1946.86 55
1946.96 50
1947.06 47
1947.16 44
1947.27 44
1947.37 44
1947.47 46
1947.57 50
1947.67 55
1947.77 61
1947.87 66
1947.97 69
1948.07 69
1948.18 68
1948.28 66
1948.38 63
1948.48 63
1948.58 64
1948.68 66
1948.78 70
1948.88 72
1948.99 73
1949.09 70
1949.19 64
1949.29 56
1949.39 46
1949.49 37
1949.59 30
1949.69 25
1949.79 24
1949.90 27
1950.00 32
1950.10 40
1950.20 48
1950.30 58
1950.40 68
1950.50 77
1950.60 86
1950.71 94
1950.81 99
1950.91 102
1951.01 103
1951.11 101
1951.21 98
1951.31 94
1951.41 89
1951.52 84
1951.62 79
1951.72 74
1951.82 69
1951.92 63
1952.02 57
1952.12 52
1952.22 47
1952.33 43
1952.43 41
1952.53 42
1952.63 44
1952.73 48
1952.83 51
1952.93 54
1953.03 54
1953.14 52
1953.24 48
1953.34 43
1953.44 37
1953.54 33
1953.64 31
1953.74 31
1953.84 34
1953.95 38
1954.05 44
1954.15 50
1954.25 56
1954.35 62
1954.45 66
1954.55 68
1954.66 69
1954.76 67
1954.86 65
1954.96 61
1955.06 56
1955.16 52
1955.26 49
1955.36 48
1955.47 49
1955.57 51
1955.67 54
1955.77 57
1955.87 59
1955.97 60
1956.07 58
1956.18 55
1956.28 51
1956.38 46
1956.48 41
1956.58 36
1956.68 32
1956.78 28
1956.89 25
1956.99 23
1957.09 21
1957.19 20
1957.29 21
1957.39 22
1957.49 25
1957.59 29
1957.70 35
1957.80 41
1957.90 48
1958.00 55
1958.10 61
1958.20 64
1958.30 65
1958.41 65
1958.51 63
1958.61 61
1958.71 58
1958.81 55
1958.91 53
1959.01 51
1959.12 49
1959.22 47
1959.32 45
1959.42 45
1959.52 44
1959.62 44
1959.73 43
1959.83 41
1959.93 38
1960.03 35
1960.13 31
1960.23 29
1960.33 28
1960.44 29
1960.54 32
1960.64 34
1960.74 37
1960.84 39
1960.94 40
1961.04 40
1961.15 40
1961.25 41
1961.35 42
1961.45 46
1961.55 51
1961.65 57
1961.75 65
1961.86 71
1961.96 76
1962.06 77
1962.16 74
1962.26 67
1962.36 56
1962.47 43
1962.57 29
1962.67 16
1962.77 4
1962.87 0
1962.97 0
1963.07 0
1963.18 0
1963.28 0
1963.38 0
1963.48 2
1963.58 7
1963.68 11
1963.79 12
1963.89 11
1963.99 8
1964.09 4
1964.19 0
1964.29 0
1964.39 0
1964.50 0
1964.60 0
1964.70 0
1964.80 0
1964.90 0
1965.00 6
1965.11 12
1965.21 18
1965.31 22
1965.41 25
1965.51 26
1965.61 27
1965.72 27
1965.82 29
1965.92 31
1966.02 35
1966.12 41
1966.22 48
1966.33 56
1966.43 63
1966.53 69
1966.63 74
1966.73 75
1966.83 75
1966.94 73
1967.04 71
1967.14 70
1967.24 70
1967.34 72
1967.44 76
1967.55 80
1967.65 85
1967.75 88
1967.85 91
1967.95 92
1968.05 92
1968.16 91
1968.26 88
1968.36 85
1968.46 81
1968.56 78
1968.66 75
1968.77 73
1968.87 73
1968.97 74
1969.07 77
1969.17 80
1969.27 83
1969.38 86
1969.48 88
1969.58 88
1969.68 87
1969.78 85
1969.88 82
1969.99 79
1970.09 76
1970.19 74
1970.29 74
1970.39 76
1970.49 81
1970.60 86
1970.70 91
1970.80 95
1970.90 97
1971.00 96
1971.10 92
1971.21 85
1971.31 76
1971.41 67
1971.51 57
1971.61 47
1971.72 38
1971.82 30
1971.92 23
1972.02 18
1972.12 16
1972.22 15
1972.33 16
1972.43 17
1972.53 17
1972.63 17
1972.73 16
1972.84 15
1972.94 15
1973.04 16
1973.14 18
1973.24 20
1973.34 22
1973.45 21
1973.55 18
1973.65 13
1973.75 7
1973.85 2
1973.96 0
1974.06 0
1974.16 3
1974.26 9
1974.36 15
1974.46 21
1974.57 27
1974.67 32
1974.77 38
1974.87 43
1974.97 49
1975.08 55
1975.18 61
1975.28 67
1975.38 72
1975.48 77
1975.58 82
1975.69 87
1975.79 91
1975.89 94
1975.99 94
1976.09 91
1976.20 84
1976.30 76
1976.40 65
1976.50 54
1976.60 44
1976.71 37
1976.81 32
1976.91 30
1977.01 31
1977.11 35
1977.21 40
1977.32 46
1977.42 52
1977.52 57
1977.62 61
1977.72 64
1977.83 66
1977.93 66
1978.03 65
1978.13 63
1978.23 61
1978.34 58
1978.44 55
1978.54 53
1978.64 51
1978.74 51
1978.85 51
1978.95 52
1979.05 53
1979.15 53
1979.25 52
1979.36 50
1979.46 48
1979.56 44
1979.66 40
1979.76 36
1979.87 32
1979.97 29
1980.07 29
1980.17 31
1980.27 37
1980.38 47
1980.48 60
1980.58 75
1980.68 89
1980.78 100
1980.89 107
1980.99 110
1981.09 112
1981.19 113
1981.29 116
1981.40 122
1981.50 131
1981.60 141
1981.70 151
1981.80 158
1981.91 161
1982.01 160
1982.11 155
1982.21 148
1982.31 139
1982.42 132
1982.52 127
1982.62 127
1982.72 130
1982.82 137
1982.93 146
1983.03 157
1983.13 167
1983.23 175
1983.33 179
1983.44 179
1983.54 175
1983.64 169
1983.74 163
1983.84 158
1983.95 156
1984.05 158
1984.15 162
1984.25 167
1984.36 170
1984.46 172
1984.56 171
1984.66 168
1984.76 162
1984.87 155
1984.97 149
1985.07 144
1985.17 139
1985.27 135
1985.38 130
1985.48 124
1985.58 117
1985.68 110
1985.78 105
1985.89 103
1985.99 104
1986.09 108
1986.19 114
1986.30 121
1986.40 126
1986.50 127
1986.60 126
1986.70 121
1986.81 114
1986.91 105
1987.01 98
1987.11 93
1987.21 90
1987.32 89
1987.42 91
1987.52 94
1987.62 98
1987.73 101
1987.83 101
1987.93 100
1988.03 98
1988.13 95
1988.24 93
1988.34 93
1988.44 96
1988.54 103
1988.65 110
1988.75 118
1988.85 123
1988.95 125
1989.05 122
1989.16 116
1989.26 109
1989.36 102
1989.46 100
1989.57 102
1989.67 109
1989.77 119
1989.87 131
1989.97 141
1990.08 147
1990.18 149
1990.28 147
1990.38 141
1990.49 134
1990.59 127
1990.69 121
1990.79 117
1990.89 115
1991.00 114
1991.10 111
1991.20 107
1991.30 99
1991.41 89
1991.51 78
1991.61 67
1991.71 59
1991.82 55
1991.92 54
1992.02 58
1992.12 64
1992.22 70
1992.33 73
1992.43 73
1992.53 70
1992.63 64
1992.74 58
1992.84 52
1992.94 49
1993.04 49
1993.15 53
1993.25 60
1993.35 67
1993.45 76
1993.55 83
1993.66 90
1993.76 94
1993.86 97
1993.96 96
1994.07 94
1994.17 89
1994.27 82
1994.37 74
1994.48 65
1994.58 57
1994.68 49
1994.78 44
1994.88 40
1994.99 39
1995.09 40
1995.19 43
1995.29 47
1995.40 51
1995.50 54
1995.60 55
1995.70 52
1995.81 45
1995.91 36
1996.01 24
1996.11 12
1996.22 1
1996.32 0
1996.42 0
1996.52 0
1996.63 0
1996.73 0
1996.83 0
1996.93 0
1997.04 0
1997.14 3
1997.24 11
1997.34 20
1997.44 29
1997.55 38
1997.65 46
1997.75 53
1997.85 60
1997.96 66
1998.06 73
1998.16 82
1998.26 91
1998.37 100
1998.47 109
1998.57 117
1998.67 124
1998.78 128
1998.88 130
1998.98 131
1999.08 132
1999.19 133
1999.29 135
1999.39 137
1999.49 140
1999.60 142
1999.70 142
1999.80 140
1999.90 136
2000.01 130
2000.11 124
2000.21 119
2000.31 116
2000.42 115
2000.52 115
2000.62 116
2000.72 117
2000.83 116
2000.93 114
2001.03 109
2001.13 103
2001.24 96
2001.34 87
2001.44 78
2001.54 67
2001.65 56
2001.75 46
2001.85 37
2001.95 32
2002.06 30
2002.16 32
2002.26 37
2002.36 46
2002.47 55
2002.57 65
2002.67 72
2002.77 78
2002.88 81
2002.98 81
2003.08 79
2003.19 74
2003.29 69
2003.39 62
2003.49 55
2003.60 47
2003.70 41
2003.80 37
2003.90 35
2004.01 35
2004.11 38
2004.21 42
2004.31 46
2004.42 50
2004.52 52
2004.62 52
2004.72 51
2004.83 48
2004.93 44
2005.03 40
2005.13 35
2005.24 31
2005.34 28
2005.44 25
2005.55 25
2005.65 27
2005.75 31
2005.85 38
2005.96 48
2006.06 61
2006.16 75
2006.26 89
2006.37 102
2006.47 112
2006.57 119
2006.67 122
2006.78 122
2006.88 119
2006.98 114
2007.09 106
2007.19 95
2007.29 81
2007.39 65
2007.50 47
2007.60 29
2007.70 13
2007.80 2
2007.91 0
2008.01 0
2008.11 1
2008.21 9
2008.32 18
2008.42 27
2008.52 35
2008.63 41
2008.73 46
2008.83 50
2008.93 53
2009.04 54
2009.14 56
2009.24 57
2009.34 59
2009.45 64
2009.55 71
2009.65 81
2009.76 91
2009.86 101
2009.96 109
2010.06 115
2010.17 118
2010.27 120
2010.37 121
2010.48 122
2010.58 123
2010.68 124
2010.78 123
2010.89 122
2010.99 119
2011.09 115
2011.19 111
2011.30 108
2011.40 107
2011.50 107
2011.61 108
2011.71 110
2011.81 112
2011.91 114
2012.02 114
2012.12 113
2012.22 110
2012.33 106
2012.43 100
2012.53 96
2012.63 94
2012.74 97
2012.84 105
2012.94 118
2013.05 135
2013.15 153
2013.25 168
2013.35 179
2013.46 184
2013.56 182
2013.66 176
2013.76 166
2013.87 155
2013.97 143
2014.07 131
2014.18 121
2014.28 111
2014.38 102
2014.48 95
2014.59 90
2014.69 88
2014.79 88
2014.90 90
2015.00 93
2015.10 96
2015.21 97
2015.31 98
2015.41 97
2015.51 96
2015.62 96
2015.72 97
2015.82 99
2015.93 102
2016.03 105
2016.13 108
2016.23 111
2016.34 112
2016.44 112
2016.54 111
2016.65 110
2016.75 110
2016.85 110
2016.95 111
2017.06 115
2017.16 122
2017.26 133
2017.37 147
2017.47 162
2017.57 178
2017.68 191
2017.78 200
2017.88 203
2017.98 200
2018.09 192
2018.19 181
2018.29 167
2018.40 153
2018.50 139
2018.60 125
2018.70 112
2018.81 99
2018.91 85
2019.01 71
2019.12 57
2019.22 43
2019.32 30
2019.43 21
2019.53 17
2019.63 19
2019.73 29
2019.84 46
2019.94 68
2020.04 94
2020.15 119
2020.25 142
2020.35 159
2020.46 170
2020.56 173
2020.66 170
2020.76 161
2020.87 148
2020.97 134
2021.07 119
2021.18 106
2021.28 94
2021.38 85
2021.49 79
2021.59 75
2021.69 73
2021.80 73
2021.90 73
2022.00 73
2022.10 71
2022.21 67
2022.31 62
2022.41 55
2022.52 48
2022.62 41
2022.72 34
2022.83 30
2022.93 27
2023.03 26
2023.14 27
2023.24 29
2023.34 32
2023.44 34
2023.55 35
2023.65 35
2023.75 31
2023.86 26
2023.96 21
2024.06 16
2024.17 14
2024.27 15
2024.37 18
2024.48 23
2024.58 26
2024.68 27
2024.78 24
2024.89 16
2024.99 5
2025.09 0
2025.20 0
2025.30 0
2025.40 0
2025.51 0
2025.61 0
2025.71 0
2025.82 4
2025.92 18
2026.02 31
2026.13 41
2026.23 49
2026.33 53
2026.44 55
2026.54 56
2026.64 55
2026.74 54
2026.85 54
2026.95 54
2027.05 55
2027.16 56
2027.26 57
2027.36 56
2027.47 54
2027.57 49
2027.67 44
2027.78 40
2027.88 37
2027.98 37
2028.09 40
2028.19 46
2028.29 53
2028.40 59
2028.50 63
2028.60 66
2028.71 69
2028.81 73
2028.91 78
2029.02 87
2029.12 97
2029.22 107
2029.33 115
2029.43 120
2029.53 121
2029.64 120
2029.74 117
2029.84 115
2029.94 115
2030.05 116
2030.15 118
2030.25 118
2030.36 116
2030.46 112
2030.56 106
2030.67 100
2030.77 96
2030.87 95
2030.98 96
2031.08 100
2031.18 104
2031.29 108
2031.39 111
2031.49 113
2031.60 115
2031.70 117
2031.80 118
2031.91 119
2032.01 119
2032.11 116
2032.22 110
2032.32 100
2032.42 89
2032.53 77
2032.63 67
2032.73 59
2032.84 55
2032.94 55
2033.04 60
2033.15 67
2033.25 77
2033.35 87
2033.46 96
2033.56 103
2033.66 108
2033.77 110
2033.87 111
2033.97 111
2034.08 111
2034.18 112
2034.28 114
2034.39 117
2034.49 119
2034.59 119
2034.70 115
2034.80 107
2034.90 95
2035.01 82
2035.11 68
2035.21 56
2035.32 49
2035.42 47
2035.52 51
2035.63 60
2035.73 71
2035.84 82
2035.94 92
2036.04 98
2036.15 99
2036.25 96
2036.35 88
2036.46 77
2036.56 65
2036.66 51
2036.77 39
2036.87 30
2036.97 25
2037.08 24
2037.18 27
2037.28 32
2037.39 39
2037.49 45
2037.59 48
2037.70 49
2037.80 46
2037.90 42
2038.01 37
2038.11 32
2038.21 27
2038.32 24
2038.42 23
2038.52 23
2038.63 25
2038.73 28
2038.84 33
2038.94 39
2039.04 46
2039.15 53
2039.25 59
2039.35 64
2039.46 68
2039.56 70
2039.66 71
2039.77 71
2039.87 70
2039.97 67
2040.08 61
2040.18 53
2040.28 43
2040.39 33
2040.49 23
2040.59 17
2040.70 14
2040.80 14
2040.91 16
2041.01 19
2041.11 20
2041.22 20
2041.32 19
2041.42 19
2041.53 20
2041.63 24
2041.73 31
2041.84 39
2041.94 48
2042.04 55
2042.15 59
2042.25 60
2042.36 59
2042.46 57
2042.56 56
2042.67 57
2042.77 60
2042.87 63
2042.98 65
2043.08 64
2043.18 60
2043.29 52
2043.39 40
2043.49 27
2043.60 14
2043.70 4
2043.81 0
2043.91 0
2044.01 0
2044.12 1
2044.22 11
2044.32 23
2044.43 38
2044.53 53
2044.63 68
2044.74 82
2044.84 93
2044.95 103
2045.05 110
2045.15 114
2045.26 116
2045.36 115
2045.46 111
2045.57 104
2045.67 95
2045.77 85
2045.88 74
2045.98 64
2046.09 55
2046.19 48
2046.29 43
2046.40 38
2046.50 34
2046.60 30
2046.71 26
2046.81 23
2046.92 21
2047.02 20
2047.12 21
2047.23 25
2047.33 31
2047.43 38
2047.54 46
2047.64 52
2047.75 56
2047.85 57
2047.95 54
2048.06 48
2048.16 39
2048.26 30
2048.37 20
2048.47 10
2048.57 0
2048.68 0
2048.78 0
2048.89 0
2048.99 0
2049.09 0
2049.20 0
2049.30 0
2049.40 2
2049.51 23
2049.61 45
2049.72 65
2049.82 82
2049.92 92
2050.03 96
2050.13 94
2050.23 87
2050.34 77
2050.44 67
2050.55 56
2050.65 47
2050.75 41
2050.86 36
2050.96 33
2051.07 31
2051.17 30
2051.27 29
2051.38 28
2051.48 27
2051.58 28
2051.69 29
2051.79 31
2051.90 34
2052.00 36
2052.10 37
2052.21 36
2052.31 33
2052.41 28
2052.52 23
2052.62 17
2052.73 13
2052.83 11
2052.93 10
2053.04 11
2053.14 13
2053.25 15
2053.35 19
2053.45 23
2053.56 28
2053.66 34
2053.76 41
2053.87 49
2053.97 57
2054.08 65
2054.18 73
2054.28 79
2054.39 85
2054.49 88
2054.60 89
2054.70 87
2054.80 84
2054.91 78
2055.01 73
2055.12 70
2055.22 69
2055.32 72
2055.43 79
2055.53 88
2055.64 98
2055.74 107
2055.84 114
2055.95 118
2056.05 119
2056.15 118
2056.26 115
2056.36 112
2056.47 110
2056.57 109
2056.67 110
2056.78 112
2056.88 115
2056.99 117
2057.09 119
2057.19 118
2057.30 117
2057.40 113
2057.51 108
2057.61 103
2057.71 97
2057.82 91
2057.92 87
2058.03 85
2058.13 86
2058.23 90
2058.34 97
2058.44 105
2058.55 114
2058.65 121
2058.75 126
2058.86 129
2058.96 128
2059.07 125
2059.17 120
2059.27 116
2059.38 111
2059.48 109
2059.59 107
2059.69 107
2059.79 107
2059.90 106
2060.00 106
2060.11 107
2060.21 109
2060.31 114
2060.42 120
2060.52 128
2060.63 136
2060.73 142
2060.83 144
2060.94 143
2061.04 140
2061.15 135
2061.25 131
2061.35 128
2061.46 126
2061.56 126
2061.67 126
2061.77 124
2061.87 121
2061.98 115
2062.08 108
2062.19 101
2062.29 94
2062.40 88
2062.50 83
2062.60 80
2062.71 78
2062.81 76
2062.92 75
2063.02 75
2063.12 75
2063.23 75
2063.33 76
2063.44 78
2063.54 81
2063.64 86
2063.75 93
2063.85 101
2063.96 110
2064.06 119
2064.16 126
2064.27 132
2064.37 134
2064.48 134
2064.58 132
2064.69 130
2064.79 128
2064.89 128
2065.00 130
2065.10 133
2065.21 138
2065.31 143
2065.41 148
2065.52 151
2065.62 152
2065.73 150
2065.83 145
2065.94 138
2066.04 130
2066.14 122
2066.25 116
2066.35 114
2066.46 114
2066.56 118
2066.66 123
2066.77 128
2066.87 133
2066.98 136
2067.08 137
2067.19 137
2067.29 135
2067.39 132
2067.50 128
2067.60 125
2067.71 121
2067.81 117
2067.92 114
2068.02 113
2068.12 111
2068.23 109
2068.33 107
2068.44 104
2068.54 100
2068.65 97
2068.75 95
2068.85 94
2068.96 95
2069.06 97
2069.17 99
2069.27 99
2069.37 96
2069.48 92
2069.58 87
2069.69 82
2069.79 78
2069.90 77
2070.00 79
2070.10 84
2070.21 88
2070.31 91
2070.42 90
2070.52 85
2070.63 74
2070.73 58
2070.83 40
2070.94 22
2071.04 7
2071.15 0
2071.25 0
2071.36 0
2071.46 5
2071.56 17
2071.67 31
2071.77 43
2071.88 54
2071.98 61
2072.09 65
2072.19 66
2072.30 63
2072.40 57
2072.50 50
2072.61 41
2072.71 32
2072.82 23
2072.92 14
2073.03 7
2073.13 3
2073.23 3
2073.34 8
2073.44 16
2073.55 28
2073.65 41
2073.76 55
2073.86 66
2073.96 76
2074.07 82
2074.17 84
2074.28 84
2074.38 81
2074.49 75
2074.59 67
2074.70 57
2074.80 47
2074.90 39
2075.01 32
2075.11 29
2075.22 29
2075.32 32
2075.43 34
2075.53 36
2075.64 35
2075.74 32
2075.84 25
2075.95 17
2076.05 8
2076.16 0
2076.26 0
2076.37 0
2076.47 0
2076.58 0
2076.68 3
2076.78 10
2076.89 18
2076.99 23
2077.10 26
2077.20 25
2077.31 20
2077.41 12
2077.52 2
2077.62 0
2077.72 0
2077.83 0
2077.93 0
2078.04 0
2078.14 0
2078.25 0
2078.35 9
2078.46 25
2078.56 40
2078.66 51
2078.77 57
2078.87 58
2078.98 56
2079.08 52
2079.19 50
2079.29 50
2079.40 54
2079.50 61
2079.61 71
2079.71 82
2079.81 92
2079.92 100
2080.02 106
2080.13 107
2080.23 106
2080.34 102
2080.44 97
2080.55 92
2080.65 89
2080.76 90
2080.86 95
2080.96 103
2081.07 113
2081.17 123
2081.28 130
2081.38 134
2081.49 133
2081.59 128
2081.70 121
2081.80 111
2081.91 101
2082.01 92
2082.11 84
2082.22 78
2082.32 72
2082.43 68
2082.53 64
2082.64 61
2082.74 58
2082.85 56
2082.95 55
2083.06 54
2083.16 54
2083.27 54
2083.37 52
2083.47 50
2083.58 46
2083.68 42
2083.79 38
2083.89 35
2084.00 35
2084.10 38
2084.21 43
2084.31 49
2084.42 53
2084.52 54
2084.63 51
2084.73 46
2084.83 39
2084.94 31
2085.04 24
2085.15 19
2085.25 15
2085.36 13
2085.46 12
2085.57 12
2085.67 11
2085.78 10
2085.88 9
2085.99 8
2086.09 7
2086.20 7
2086.30 9
2086.40 12
2086.51 18
2086.61 26
2086.72 34
2086.82 43
2086.93 50
2087.03 55
2087.14 58
2087.24 58
2087.35 56
2087.45 53
2087.56 51
2087.66 50
2087.77 51
2087.87 54
2087.98 57
2088.08 62
2088.18 66
2088.29 71
2088.39 74
2088.50 77
2088.60 79
2088.71 80
2088.81 81
2088.92 80
2089.02 78
2089.13 76
2089.23 74
2089.34 71
2089.44 70
2089.55 69
2089.65 71
2089.76 76
2089.86 83
2089.97 93
2090.07 104
2090.18 116
2090.28 126
2090.38 132
2090.49 135
2090.59 132
2090.70 125
2090.80 114
2090.91 100
2091.01 86
2091.12 73
2091.22 61
2091.33 51
2091.43 45
2091.54 44
2091.64 46
2091.75 52
2091.85 60
2091.96 68
2092.06 76
2092.17 81
2092.27 84
2092.38 84
2092.48 82
2092.59 79
2092.69 76
2092.80 71
2092.90 65
2093.01 57
2093.11 47
2093.22 36
2093.32 25
2093.42 17
2093.53 14
2093.63 17
2093.74 25
2093.84 37
2093.95 51
2094.05 66
2094.16 79
2094.26 88
2094.37 94
2094.47 95
2094.58 93
2094.68 87
2094.79 77
2094.89 64
2095.00 50
2095.10 35
2095.21 20
2095.31 7
2095.42 0
2095.52 0
2095.63 0
2095.73 0
2095.84 0
2095.94 0
2096.05 0
2096.15 0
2096.26 8
2096.36 26
2096.47 45
2096.57 65
2096.68 84
2096.78 99
2096.89 109
2096.99 114
2097.10 115
2097.20 111
2097.31 106
2097.41 100
2097.52 94
2097.62 89
2097.73 88
2097.83 89
2097.94 93
2098.04 99
2098.15 106
2098.25 113
2098.36 120
2098.46 124
2098.57 126
2098.67 125
2098.78 122
2098.88 116
2098.99 109
2099.09 101
2099.20 93
2099.30 85
2099.41 79
2099.51 74
2099.62 70
2099.72 66
2099.83 62
2099.93 57
2100.04 52
2100.14 47
2100.25 43
2100.35 41
2100.46 41
2100.56 43
2100.67 47
2100.77 51
2100.88 55
2100.98 60
2101.09 64
2101.19 69
2101.30 73
2101.40 76
2101.51 78
2101.61 78
2101.72 76
2101.82 72
2101.93 67
2102.03 62
2102.14 58
2102.24 57
2102.35 59
2102.45 64
2102.56 71
2102.66 79
2102.77 86
2102.87 92
2102.98 94
2103.08 93
2103.19 88
2103.29 81
2103.40 72
2103.50 62
2103.61 53
2103.71 45
2103.82 38
2103.92 33
2104.03 30
2104.14 29
2104.24 31
2104.35 35
2104.45 43
2104.56 54
2104.66 67
2104.77 81
2104.87 95
2104.98 107
2105.08 114
2105.19 117
2105.29 114
2105.40 105
2105.50 92
2105.61 76
2105.71 60
2105.82 44
2105.92 30
2106.03 18
2106.13 9
2106.24 1
2106.34 0
2106.45 0
2106.55 0
2106.66 0
2106.76 0
2106.87 0
2106.97 0
2107.08 0
2107.19 3
2107.29 8
2107.40 13
2107.50 16
2107.61 18
2107.71 18
2107.82 18
2107.92 17
2108.03 18
2108.13 20
2108.24 24
2108.34 30
2108.45 37
2108.55 45
2108.66 51
2108.76 54
2108.87 56
2108.97 55
2109.08 54
2109.18 52
2109.29 53
2109.40 55
2109.50 60
2109.61 66
2109.71 71
2109.82 74
2109.92 75
2110.03 71
2110.13 64
2110.24 53
2110.34 41
2110.45 27
2110.55 13
2110.66 0
2110.76 0
2110.87 0
2110.97 0
2111.08 0
2111.19 0
2111.29 0
2111.40 0
2111.50 0
2111.61 9
2111.71 23
2111.82 37
2111.92 47
2112.03 53
2112.13 54
2112.24 49
2112.34 41
2112.45 31
2112.55 22
2112.66 14
2112.77 9
2112.87 8
2112.98 10
2113.08 15
2113.19 22
2113.29 31
2113.40 41
2113.50 51
2113.61 60
2113.71 68
2113.82 74
2113.92 78
2114.03 79
2114.13 78
2114.24 76
2114.35 72
2114.45 68
2114.56 63
2114.66 58
2114.77 53
2114.87 49
2114.98 45
2115.08 44
2115.19 44
2115.29 46
2115.40 49
2115.51 52
2115.61 56
2115.72 58
2115.82 59
2115.93 59
2116.03 61
2116.14 64
2116.24 70
2116.35 81
2116.45 96
2116.56 114
2116.66 134
2116.77 153
2116.88 167
2116.98 176
2117.09 178
2117.19 172
2117.30 160
2117.40 144
2117.51 127
2117.61 112
2117.72 100
2117.82 91
2117.93 87
2118.04 86
2118.14 86
2118.25 88
2118.35 90
2118.46 93
2118.56 97
2118.67 102
2118.77 108
2118.88 116
2118.99 125
2119.09 133
2119.20 139
2119.30 144
2119.41 146
2119.51 147
2119.62 145
2119.72 143
2119.83 140
2119.94 138
2120.04 134
2120.15 130
2120.25 127
2120.36 122
2120.46 118
2120.57 115
2120.67 114
2120.78 117
2120.88 123
2120.99 132
2121.10 142
2121.20 153
2121.31 162
2121.41 168
2121.52 172
2121.62 172
2121.73 169
2121.83 164
2121.94 159
2122.05 153
2122.15 148
2122.26 145
2122.36 144
2122.47 144
2122.57 146
2122.68 148
2122.79 149
2122.89 149
2123.00 148
2123.10 145
2123.21 141
2123.31 138
2123.42 137
2123.52 138
2123.63 140
2123.74 141
2123.84 141
2123.95 138
2124.05 131
2124.16 119
2124.26 105
2124.37 89
2124.48 74
2124.58 61
2124.69 51
2124.79 45
2124.90 41
2125.00 40
2125.11 41
2125.21 43
2125.32 48
2125.43 54
2125.53 62
2125.64 70
2125.74 79
2125.85 87
2125.95 92
2126.06 95
2126.17 94
2126.27 91
2126.38 88
2126.48 84
2126.59 83
2126.69 85
2126.80 90
2126.91 97
2127.01 104
2127.12 109
2127.22 112
2127.33 111
2127.43 108
2127.54 103
2127.65 99
2127.75 97
2127.86 96
2127.96 99
2128.07 102
2128.17 106
2128.28 109
2128.39 110
2128.49 109
2128.60 105
2128.70 100
2128.81 93
2128.91 85
2129.02 77
2129.13 70
2129.23 63
2129.34 59
2129.44 58
2129.55 59
2129.65 65
2129.76 73
2129.87 83
2129.97 95
2130.08 107
2130.18 116
2130.29 121
2130.40 123
2130.50 122
2130.61 119
2130.71 116
2130.82 114
2130.92 113
2131.03 115
2131.14 118
2131.24 121
2131.35 126
2131.45 132
2131.56 139
2131.67 149
2131.77 160
2131.88 171
2131.98 182
2132.09 190
2132.19 195
2132.30 196
2132.41 194
2132.51 191
2132.62 188
2132.72 185
2132.83 184
2132.94 184
2133.04 184
2133.15 184
2133.25 182
2133.36 178
2133.46 172
2133.57 165
2133.68 156
2133.78 145
2133.89 134
2133.99 124
2134.10 116
2134.21 111
2134.31 112
2134.42 118
2134.52 130
2134.63 145
2134.74 161
2134.84 176
2134.95 187
2135.05 194
2135.16 196
2135.26 195
2135.37 191
2135.48 186
2135.58 181
2135.69 176
2135.79 171
2135.90 166
2136.01 161
2136.11 156
2136.22 150
2136.32 144
2136.43 139
2136.54 134
2136.64 131
2136.75 132
2136.85 135
2136.96 141
2137.07 150
2137.17 159
2137.28 168
2137.38 175
2137.49 179
2137.60 180
2137.70 179
2137.81 176
2137.91 173
2138.02 168
2138.13 164
2138.23 159
2138.34 154
2138.44 149
2138.55 143
2138.66 137
2138.76 130
2138.87 125
2138.97 120
2139.08 116
2139.19 112
2139.29 108
2139.40 103
2139.50 99
2139.61 95
2139.72 94
2139.82 96
2139.93 103
2140.03 115
2140.14 131
2140.25 147
2140.35 163
2140.46 175
2140.56 182
2140.67 184
2140.78 182
2140.88 177
2140.99 171
2141.09 165
2141.20 160
2141.31 156
2141.41 152
2141.52 148
2141.62 144
2141.73 138
2141.84 131
2141.94 123
2142.05 115
2142.15 108
2142.26 102
2142.37 98
2142.47 94
2142.58 91
2142.68 87
2142.79 82
2142.90 74
2143.00 65
2143.11 54
2143.22 42
2143.32 31
2143.43 19
2143.53 9
2143.64 0
2143.75 0
2143.85 0
2143.96 0
2144.06 0
2144.17 0
2144.28 0
2144.38 0
2144.49 0
2144.60 15
2144.70 34
2144.81 56
2144.91 78
2145.02 100
2145.13 120
2145.23 139
2145.34 156
2145.44 168
2145.55 177
2145.66 181
2145.76 181
2145.87 176
2145.98 170
2146.08 162
2146.19 156
2146.29 152
2146.40 152
2146.51 154
2146.61 157
2146.72 160
2146.82 161
2146.93 158
2147.04 152
2147.14 143
2147.25 133
2147.36 123
2147.46 115
2147.57 111
2147.67 111
2147.78 115
2147.89 122
2147.99 130
2148.10 138
2148.21 146
2148.31 151
2148.42 154
2148.52 153
2148.63 149
2148.74 141
2148.84 130
2148.95 117
2149.06 104
2149.16 92
2149.27 83
2149.37 79
2149.48 79
2149.59 83
2149.69 91
2149.80 100
2149.91 110
2150.01 120
2150.12 128
2150.22 133
2150.33 136
2150.44 134
2150.54 129
2150.65 120
2150.76 108
2150.86 94
2150.97 80
2151.07 69
2151.18 62
2151.29 59
2151.39 62
2151.50 69
2151.61 80
2151.71 92
2151.82 103
2151.93 114
2152.03 121
2152.14 125
2152.24 124
2152.35 120
2152.46 113
2152.56 104
2152.67 93
2152.78 84
2152.88 77
2152.99 74
2153.09 75
2153.20 79
2153.31 87
2153.41 96
2153.52 107
2153.63 118
2153.73 129
2153.84 139
2153.95 148
2154.05 156
2154.16 162
2154.26 167
2154.37 169
2154.48 169
2154.58 166
2154.69 161
2154.80 155
2154.90 148
2155.01 141
2155.12 135
2155.22 132
2155.33 132
2155.44 136
2155.54 142
2155.65 150
2155.75 158
2155.86 165
2155.97 170
2156.07 173
2156.18 174
2156.29 173
2156.39 171
2156.50 168
2156.61 165
2156.71 160
2156.82 155
2156.93 149
2157.03 143
2157.14 137
2157.24 132
2157.35 129
2157.46 130
2157.56 133
2157.67 139
2157.78 147
2157.88 156
2157.99 164
2158.10 172
2158.20 177
2158.31 180
2158.42 182
2158.52 182
2158.63 181
2158.74 179
2158.84 177
2158.95 173
2159.05 168
2159.16 161
2159.27 152
2159.37 141
2159.48 128
2159.59 116
2159.69 106
2159.80 98
2159.91 95
2160.01 95
2160.12 99
2160.23 104
2160.33 111
2160.44 116
2160.55 118
2160.65 118
2160.76 114
2160.87 107
2160.97 98
2161.08 90
2161.19 83
2161.29 78
2161.40 77
2161.51 80
2161.61 87
2161.72 96
2161.82 106
2161.93 118
2162.04 129
2162.14 140
2162.25 149
2162.36 157
2162.46 164
2162.57 167
2162.68 168
2162.78 164
2162.89 156
2163.00 144
2163.10 128
2163.21 109
2163.32 90
2163.42 72
2163.53 57
2163.64 45
2163.74 39
2163.85 37
2163.96 39
2164.06 45
2164.17 54
2164.28 65
2164.38 76
2164.49 87
2164.60 95
2164.70 101
2164.81 103
2164.92 103
2165.02 101
2165.13 98
2165.24 96
2165.34 93
2165.45 91
2165.56 88
2165.66 85
2165.77 82
2165.88 80
2165.98 79
2166.09 81
2166.20 85
2166.30 91
2166.41 99
2166.52 107
2166.62 113
2166.73 119
2166.84 123
2166.94 126
2167.05 127
2167.16 128
2167.26 127
2167.37 124
2167.48 118
2167.58 108
2167.69 95
2167.80 80
2167.90 63
2168.01 46
2168.12 32
2168.22 22
2168.33 16
2168.44 14
2168.54 15
2168.65 19
2168.76 23
2168.86 26
2168.97 28
2169.08 30
2169.18 31
2169.29 33
2169.40 37
2169.50 42
2169.61 48
2169.72 55
2169.82 63
2169.93 70
2170.04 77
2170.15 82
2170.25 87
2170.36 91
2170.47 94
2170.57 97
2170.68 99
2170.79 100
2170.89 100
2171.00 98
2171.11 95
2171.21 91
2171.32 87
2171.43 84
2171.53 82
2171.64 82
2171.75 84
2171.85 87
2171.96 92
2172.07 97
2172.17 104
2172.28 112
2172.39 120
2172.49 127
2172.60 134
2172.71 140
2172.82 143
2172.92 143
2173.03 140
2173.14 135
2173.24 128
2173.35 120
2173.46 111
2173.56 102
2173.67 93
2173.78 85
2173.88 76
2173.99 67
2174.10 56
2174.20 46
2174.31 35
2174.42 26
2174.53 18
2174.63 12
2174.74 9
2174.85 9
2174.95 12
2175.06 17
2175.17 24
2175.27 32
2175.38 40
2175.49 46
2175.59 49
2175.70 47
2175.81 40
2175.91 29
2176.02 14
2176.13 0
2176.24 0
2176.34 0
2176.45 0
2176.56 0
2176.66 0
2176.77 0
2176.88 0
2176.98 14
2177.09 40
2177.20 67
2177.30 90
2177.41 107
2177.52 118
2177.63 121
2177.73 118
2177.84 107
2177.95 93
2178.05 77
2178.16 61
2178.27 48
2178.37 38
2178.48 33
2178.59 32
2178.70 34
2178.80 38
2178.91 43
2179.02 48
2179.12 52
2179.23 54
2179.34 55
2179.44 56
2179.55 57
2179.66 60
2179.77 65
2179.87 71
2179.98 77
2180.09 80
2180.19 79
2180.30 73
2180.41 63
2180.51 51
2180.62 39
2180.73 29
2180.84 24
2180.94 24
2181.05 26
2181.16 31
2181.26 35
2181.37 38
2181.48 40
2181.59 42
2181.69 45
2181.80 50
2181.91 57
2182.01 66
2182.12 74
2182.23 81
2182.33 85
2182.44 86
2182.55 84
2182.66 80
2182.76 73
2182.87 65
2182.98 56
2183.08 48
2183.19 42
2183.30 38
2183.41 40
2183.51 46
2183.62 58
2183.73 73
2183.83 90
2183.94 106
2184.05 119
2184.16 128
2184.26 132
2184.37 130
2184.48 125
2184.58 117
2184.69 106
2184.80 94
2184.91 81
2185.01 67
2185.12 53
2185.23 40
2185.33 30
2185.44 24
2185.55 21
2185.66 23
2185.76 29
2185.87 37
2185.98 47
2186.08 56
2186.19 64
2186.30 71
2186.41 76
2186.51 79
2186.62 81
2186.73 83
2186.83 85
2186.94 89
2187.05 93
2187.16 98
2187.26 103
2187.37 107
2187.48 110
2187.58 111
2187.69 108
2187.80 103
2187.91 96
2188.01 87
2188.12 77
2188.23 68
2188.33 59
2188.44 52
2188.55 45
2188.66 39
2188.76 34
2188.87 28
2188.98 22
2189.09 15
2189.19 9
2189.30 4
2189.41 0
2189.51 0
2189.62 0
2189.73 0
2189.84 2
2189.94 5
2190.05 9
2190.16 11
2190.27 12
2190.37 11
2190.48 8
2190.59 3
2190.69 0
2190.80 0
2190.91 0
2191.02 0
2191.12 0
2191.23 6
2191.34 13
2191.45 20
2191.55 25
2191.66 28
2191.77 29
2191.87 28
2191.98 25
2192.09 21
2192.20 16
2192.30 11
2192.41 5
2192.52 0
2192.63 0
2192.73 0
2192.84 0
2192.95 0
2193.06 0
2193.16 0
2193.27 0
2193.38 1
2193.48 7
2193.59 13
2193.70 19
2193.81 25
2193.91 33
2194.02 42
2194.13 53
2194.24 64
2194.34 73
2194.45 78
2194.56 79
2194.67 74
2194.77 66
2194.88 56
2194.99 44
2195.10 35
2195.20 28
2195.31 25
2195.42 27
2195.52 34
2195.63 44
2195.74 58
2195.85 74
2195.95 90
2196.06 106
2196.17 120
2196.28 132
2196.38 142
2196.49 150
2196.60 156
2196.71 160
2196.81 161
2196.92 159
2197.03 153
2197.14 144
2197.24 132
2197.35 117
2197.46 102
2197.57 87
2197.67 75
2197.78 66
2197.89 61
2198.00 61
2198.10 64
2198.21 70
2198.32 77
2198.43 82
2198.53 84
2198.64 82
2198.75 75
2198.86 64
2198.96 52
2199.07 41
2199.18 33
2199.29 29
2199.39 29
2199.50 34
2199.61 41
2199.72 50
2199.82 58
2199.93 65
2200.04 71
2200.15 76
2200.25 81
2200.36 87
2200.47 93
2200.58 100
2200.68 105
2200.79 108
2200.90 108
2201.01 105
2201.11 99
2201.22 92
2201.33 86
2201.44 80
2201.54 78
2201.65 78
2201.76 80
2201.87 83
2201.97 85
2202.08 86
2202.19 85
2202.30 84
2202.40 84
2202.51 84
2202.62 88
2202.73 93
2202.83 98
2202.94 102
2203.05 102
2203.16 98
2203.26 90
2203.37 77
2203.48 63
2203.59 50
2203.69 38
2203.80 29
2203.91 23
2204.02 19
2204.12 18
2204.23 18
2204.34 20
2204.45 23
2204.56 27
2204.66 33
2204.77 39
2204.88 47
2204.99 54
2205.09 60
2205.20 66
2205.31 69
2205.42 71
2205.52 70
2205.63 66
2205.74 60
2205.85 51
2205.95 41
2206.06 29
2206.17 16
2206.28 4
2206.39 0
2206.49 0
2206.60 0
2206.71 0
2206.82 0
2206.92 0
2207.03 0
2207.14 6
2207.25 15
2207.35 20
2207.46 21
2207.57 20
2207.68 16
2207.79 12
2207.89 8
2208.00 7
2208.11 8
2208.22 12
2208.32 17
2208.43 23
2208.54 29
2208.65 35
2208.75 38
2208.86 38
2208.97 35
2209.08 30
2209.19 23
2209.29 17
2209.40 14
2209.51 14
2209.62 19
2209.72 27
2209.83 37
2209.94 48
2210.05 59
2210.16 68
2210.26 76
2210.37 82
2210.48 88
2210.59 92
2210.69 96
2210.80 99
2210.91 100
2211.02 100
2211.13 98
2211.23 96
2211.34 93
2211.45 90
2211.56 88
2211.66 88
2211.77 88
2211.88 90
2211.99 93
2212.10 96
2212.20 98
2212.31 98
2212.42 96
2212.53 91
2212.63 85
2212.74 78
2212.85 72
2212.96 67
2213.07 63
2213.17 62
2213.28 62
2213.39 63
2213.50 65
2213.60 68
2213.71 70
2213.82 73
2213.93 74
2214.04 74
2214.14 74
2214.25 72
2214.36 69
2214.47 66
2214.58 65
2214.68 65
2214.79 66
2214.90 68
2215.01 72
2215.11 75
2215.22 76
2215.33 75
2215.44 71
2215.55 65
2215.65 58
2215.76 50
2215.87 44
2215.98 39
2216.09 36
2216.19 35
2216.30 36
2216.41 37
2216.52 38
2216.63 37
2216.73 35
2216.84 31
2216.95 25
2217.06 18
2217.16 9
2217.27 1
2217.38 0
2217.49 0
2217.60 0
2217.70 0
2217.81 9
2217.92 24
2218.03 41
2218.14 57
2218.24 72
2218.35 82
2218.46 87
2218.57 86
2218.68 81
2218.78 73
2218.89 63
2219.00 53
2219.11 45
2219.22 39
2219.32 35
2219.43 33
2219.54 32
2219.65 31
2219.76 31
2219.86 32
2219.97 34
2220.08 38
2220.19 45
2220.30 53
2220.40 64
2220.51 76
2220.62 87
2220.73 96
2220.84 103
2220.94 107
2221.05 108
2221.16 107
2221.27 105
2221.38 102
2221.48 98
2221.59 94
2221.70 90
2221.81 86
2221.92 83
2222.02 81
2222.13 82
2222.24 85
2222.35 89
2222.46 94
2222.56 97
2222.67 98
2222.78 96
2222.89 92
2223.00 87
2223.10 81
2223.21 76
2223.32 72
2223.43 68
2223.54 64
2223.65 59
2223.75 54
2223.86 47
2223.97 41
2224.08 36
2224.19 33
2224.29 34
2224.40 37
2224.51 42
2224.62 47
2224.73 49
2224.83 48
2224.94 43
2225.05 34
2225.16 23
2225.27 13
2225.37 6
2225.48 4
2225.59 7
2225.70 13
2225.81 22
2225.92 30
2226.02 37
2226.13 41
2226.24 43
2226.35 43
2226.46 43
2226.56 42
2226.67 39
2226.78 35
2226.89 29
2227.00 21
2227.11 15
2227.21 11
2227.32 11
2227.43 15
2227.54 24
2227.65 36
2227.75 49
2227.86 61
2227.97 71
2228.08 79
2228.19 85
2228.30 89
2228.40 93
2228.51 97
2228.62 102
2228.73 107
2228.84 113
2228.94 117
2229.05 119
2229.16 119
2229.27 116
2229.38 111
2229.49 105
2229.59 98
2229.70 91
2229.81 83
2229.92 76
2230.03 69
2230.13 61
2230.24 54
2230.35 48
2230.46 44
2230.57 42
2230.68 42
2230.78 43
2230.89 44
2231.00 45
2231.11 43
2231.22 39
2231.33 32
2231.43 25
2231.54 18
2231.65 11
2231.76 7
2231.87 4
2231.98 3
2232.08 4
2232.19 6
2232.30 8
2232.41 11
2232.52 13
2232.63 15
2232.73 17
2232.84 17
2232.95 16
2233.06 14
2233.17 12
2233.28 8
2233.38 5
2233.49 1
2233.60 0
2233.71 0
2233.82 0
2233.93 0
2234.03 0
2234.14 0
2234.25 0
2234.36 0
2234.47 0
2234.58 3
2234.68 6
2234.79 9
2234.90 12
2235.01 12
2235.12 12
2235.23 10
2235.33 9
2235.44 8
2235.55 9
2235.66 12
2235.77 15
2235.88 20
2235.98 24
2236.09 26
2236.20 26
2236.31 24
2236.42 20
2236.53 14
2236.63 7
2236.74 0
2236.85 0
2236.96 0
2237.07 0
2237.18 0
2237.28 0
2237.39 2
2237.50 14
2237.61 28
2237.72 45
2237.83 62
2237.94 80
2238.04 98
2238.15 115
2238.26 128
2238.37 139
2238.48 147
2238.59 151
2238.69 151
2238.80 149
2238.91 146
2239.02 142
2239.13 138
2239.24 135
2239.35 132
2239.45 131
2239.56 130
2239.67 129
2239.78 128
2239.89 127
2240.00 124
2240.10 121
2240.21 116
2240.32 111
2240.43 104
2240.54 97
2240.65 88
2240.76 80
2240.86 73
2240.97 66
2241.08 62
2241.19 58
2241.30 57
2241.41 56
2241.51 56
2241.62 55
2241.73 54
2241.84 53
2241.95 51
2242.06 52
2242.17 54
2242.27 58
2242.38 65
2242.49 75
2242.60 85
2242.71 96
2242.82 105
2242.93 113
2243.03 119
2243.14 122
2243.25 123
2243.36 121
2243.47 119
2243.58 115
2243.69 110
2243.79 105
2243.90 99
2244.01 91
2244.12 82
2244.23 70
2244.34 56
2244.45 42
2244.55 29
2244.66 19
2244.77 12
2244.88 10
2244.99 10
2245.10 13
2245.21 15
2245.31 17
2245.42 17
2245.53 17
2245.64 17
2245.75 17
2245.86 16
2245.97 15
2246.08 13
2246.18 9
2246.29 3
2246.40 0
2246.51 0
2246.62 0
2246.73 0
2246.84 0
2246.94 0
2247.05 0
2247.16 1
2247.27 14
2247.38 29
2247.49 46
2247.60 62
2247.70 75
2247.81 84
2247.92 88
2248.03 85
2248.14 78
2248.25 67
2248.36 54
2248.47 40
2248.57 28
2248.68 19
2248.79 13
2248.90 11
2249.01 11
2249.12 14
2249.23 18
2249.34 21
2249.44 24
2249.55 25
2249.66 24
2249.77 23
2249.88 22
2249.99 22
2250.10 22
2250.20 23
2250.31 26
2250.42 29
2250.53 32
2250.64 36
2250.75 38
2250.86 40
2250.97 40
2251.07 38
2251.18 34
2251.29 28
2251.40 20
2251.51 9
2251.62 0
2251.73 0
2251.84 0
2251.94 0
2252.05 0
2252.16 0
2252.27 0
2252.38 0
2252.49 8
2252.60 27
2252.71 45
2252.82 60
2252.92 72
2253.03 79
2253.14 83
2253.25 85
2253.36 87
2253.47 92
2253.58 100
2253.69 112
2253.79 128
2253.90 145
2254.01 161
2254.12 174
2254.23 182
2254.34 186
2254.45 185
2254.56 182
2254.66 177
2254.77 172
2254.88 167
2254.99 164
2255.10 161
2255.21 159
2255.32 155
2255.43 150
2255.54 143
2255.64 135
2255.75 125
2255.86 114
2255.97 103
2256.08 93
2256.19 85
2256.30 78
2256.41 72
2256.52 66
2256.62 59
2256.73 51
2256.84 43
2256.95 36
2257.06 30
2257.17 27
2257.28 28
2257.39 32
2257.50 39
2257.60 50
2257.71 64
2257.82 79
2257.93 97
2258.04 115
2258.15 131
2258.26 143
2258.37 149
2258.48 147
2258.58 138
2258.69 123
2258.80 104
2258.91 84
2259.02 67
2259.13 54
2259.24 45
2259.35 39
2259.46 35
2259.57 32
2259.67 29
2259.78 27
2259.89 25
2260.00 23
2260.11 23
2260.22 25
2260.33 26
2260.44 28
2260.55 30
2260.65 31
2260.76 33
2260.87 36
2260.98 40
2261.09 47
2261.20 56
2261.31 67
2261.42 77
2261.53 86
2261.64 93
2261.74 98
2261.85 101
2261.96 103
2262.07 105
2262.18 107
2262.29 110
2262.40 111
2262.51 112
2262.62 110
2262.73 105
2262.84 97
2262.94 87
2263.05 75
2263.16 64
2263.27 57
2263.38 53
2263.49 55
2263.60 61
2263.71 70
2263.82 81
2263.93 91
2264.03 100
2264.14 105
2264.25 107
2264.36 107
2264.47 104
2264.58 101
2264.69 99
2264.80 99
2264.91 100
2265.02 103
2265.13 107
2265.23 109
2265.34 110
2265.45 107
2265.56 100
2265.67 91
2265.78 79
2265.89 65
2266.00 52
2266.11 40
2266.22 31
2266.33 26
2266.43 25
2266.54 27
2266.65 33
2266.76 39
2266.87 45
2266.98 49
2267.09 50
2267.20 50
2267.31 47
2267.42 44
2267.53 39
2267.64 34
2267.74 28
2267.85 21
2267.96 14
2268.07 7
2268.18 1
2268.29 0
2268.40 0
2268.51 0
2268.62 0
2268.73 0
2268.84 0
2268.95 0
2269.05 0
2269.16 0
2269.27 0
2269.38 4
2269.49 13
2269.60 24
2269.71 36
2269.82 50
2269.93 61
2270.04 70
2270.15 75
2270.26 77
2270.36 77
2270.47 77
2270.58 77
2270.69 77
2270.80 79
2270.91 81
2271.02 82
2271.13 84
2271.24 85
2271.35 86
2271.46 87
2271.57 88
2271.68 89
2271.78 89
2271.89 91
2272.00 93
2272.11 96
2272.22 102
2272.33 110
2272.44 119
2272.55 129
2272.66 137
2272.77 142
2272.88 143
2272.99 138
2273.10 130
2273.21 118
2273.31 104
2273.42 92
2273.53 81
2273.64 72
2273.75 65
2273.86 59
2273.97 54
2274.08 49
2274.19 44
2274.30 41
2274.41 39
2274.52 42
2274.63 47
2274.74 56
2274.84 65
2274.95 73
2275.06 77
2275.17 76
2275.28 72
2275.39 64
2275.50 56
2275.61 51
2275.72 50
2275.83 54
2275.94 63
2276.05 74
2276.16 88
2276.27 101
2276.38 113
2276.48 122
2276.59 130
2276.70 136
2276.81 140
2276.92 144
2277.03 146
2277.14 148
2277.25 150
2277.36 152
2277.47 155
2277.58 158
2277.69 162
2277.80 165
2277.91 168
2278.02 168
2278.13 166
2278.24 160
2278.34 150
2278.45 136
2278.56 119
2278.67 101
2278.78 84
2278.89 70
2279.00 61
2279.11 59
2279.22 63
2279.33 73
2279.44 87
2279.55 103
2279.66 119
2279.77 132
2279.88 141
2279.99 146
2280.10 147
2280.20 144
2280.31 140
2280.42 135
2280.53 131
2280.64 128
2280.75 127
2280.86 130
2280.97 137
2281.08 148
2281.19 161
2281.30 176
2281.41 190
2281.52 199
2281.63 201
2281.74 197
2281.85 186
2281.96 171
2282.07 155
2282.18 141
2282.28 131
2282.39 127
2282.50 129
2282.61 134
2282.72 141
2282.83 148
2282.94 152
2283.05 152
2283.16 149
2283.27 143
2283.38 135
2283.49 128
2283.60 123
2283.71 120
2283.82 122
2283.93 129
2284.04 139
2284.15 154
2284.26 172
2284.37 192
2284.48 211
2284.59 225
2284.69 234
2284.80 235
2284.91 229
2285.02 218
2285.13 203
2285.24 188
2285.35 176
2285.46 169
2285.57 165
2285.68 165
2285.79 165
2285.90 164
2286.01 161
2286.12 154
2286.23 145
2286.34 134
2286.45 124
2286.56 117
2286.67 113
2286.78 111
2286.89 112
2287.00 113
2287.11 115
2287.22 116
2287.32 116
2287.43 116
2287.54 118
2287.65 121
2287.76 126
2287.87 130
2287.98 133
2288.09 132
2288.20 128
2288.31 119
2288.42 107
2288.53 93
2288.64 81
2288.75 70
2288.86 63
2288.97 59
2289.08 59
2289.19 61
2289.30 65
2289.41 69
2289.52 74
2289.63 79
2289.74 84
2289.85 88
2289.96 91
2290.07 93
2290.18 94
2290.29 93
2290.40 91
2290.51 86
2290.61 79
2290.72 71
2290.83 61
2290.94 50
2291.05 38
2291.16 28
2291.27 20
2291.38 15
2291.49 13
2291.60 14
2291.71 16
2291.82 20
2291.93 22
2292.04 23
2292.15 22
2292.26 19
2292.37 17
2292.48 15
2292.59 14
2292.70 13
2292.81 13
2292.92 13
2293.03 12
2293.14 13
2293.25 15
2293.36 21
2293.47 30
2293.58 43
2293.69 58
2293.80 73
2293.91 85
2294.02 92
2294.13 93
2294.24 90
2294.35 83
2294.46 76
2294.57 69
2294.68 66
2294.79 67
2294.90 71
2295.00 78
2295.11 87
2295.22 95
2295.33 103
2295.44 109
2295.55 114
2295.66 118
2295.77 121
2295.88 125
2295.99 129
2296.10 133
2296.21 137
2296.32 141
2296.43 142
2296.54 142
2296.65 139
2296.76 134
2296.87 127
2296.98 118
2297.09 110
2297.20 102
2297.31 96
2297.42 94
2297.53 94
2297.64 97
2297.75 103
2297.86 109
2297.97 114
2298.08 118
2298.19 120
2298.30 118
2298.41 114
2298.52 106
2298.63 97
2298.74 87
2298.85 77
2298.96 68
2299.07 60
2299.18 55
2299.29 52
2299.40 52
2299.51 54
2299.62 56
2299.73 59
2299.84 61
2299.95 61
2300.06 60
2300.17 57
2300.28 52
2300.39 46
2300.50 39
2300.61 33
2300.72 27
2300.83 24
2300.94 24
2301.05 25
2301.16 30
2301.27 35
2301.38 41
2301.49 46
2301.60 50
2301.71 51
2301.82 51
2301.93 50
2302.04 49
2302.15 49
2302.26 50
2302.37 52
2302.48 54
2302.59 56
2302.70 56
2302.81 55
2302.92 52
2303.03 48
2303.14 46
2303.25 47
2303.36 52
2303.47 63
2303.58 78
2303.69 96
2303.80 115
2303.91 130
2304.02 140
2304.13 143
2304.24 140
2304.35 133
2304.46 125
2304.57 118
2304.68 115
2304.79 117
2304.90 121
2305.01 126
2305.12 127
2305.23 123
2305.34 111
2305.45 92
2305.56 70
2305.67 47
2305.78 27
2305.89 15
2306.00 10
2306.11 13
2306.22 20
2306.33 29
2306.44 38
2306.55 44
2306.66 48
2306.77 49
2306.88 48
2306.99 46
2307.10 45
2307.21 43
2307.32 41
2307.43 39
2307.54 35
2307.65 30
2307.76 22
2307.87 13
2307.98 2
2308.09 0
2308.20 0
2308.31 0
2308.42 0
2308.53 0
2308.64 0
2308.75 0
2308.86 5
2308.97 28
2309.08 51
2309.19 73
2309.30 91
2309.41 106
2309.52 117
2309.63 126
2309.74 133
2309.85 138
2309.96 142
2310.07 146
2310.18 147
2310.29 146
2310.40 142
2310.51 136
2310.62 129
2310.73 122
2310.84 114
2310.95 106
2311.06 98
2311.18 91
2311.29 82
2311.40 73
2311.51 63
2311.62 54
2311.73 46
2311.84 41
2311.95 40
2312.06 42
2312.17 48
2312.28 58
2312.39 69
2312.50 80
2312.61 90
2312.72 98
2312.83 103
2312.94 104
2313.05 102
2313.16 98
2313.27 91
2313.38 84
2313.49 77
2313.60 72
2313.71 67
2313.82 63
2313.93 61
2314.04 60
2314.15 59
2314.26 59
2314.37 58
2314.48 59
2314.59 60
2314.70 61
2314.81 62
2314.92 61
2315.03 60
2315.14 57
2315.25 53
2315.36 48
2315.47 44
2315.58 40
2315.70 37
2315.81 37
2315.92 40
2316.03 44
2316.14 49
2316.25 53
2316.36 57
2316.47 59
2316.58 58
2316.69 55
2316.80 51
2316.91 48
2317.02 48
2317.13 51
2317.24 59
2317.35 71
2317.46 86
2317.57 103
2317.68 118
2317.79 131
2317.90 140
2318.01 145
2318.12 148
2318.23 148
2318.34 148
2318.45 149
2318.56 152
2318.67 158
2318.78 166
2318.90 175
2319.01 183
2319.12 189
2319.23 190
2319.34 186
2319.45 177
2319.56 164
2319.67 149
2319.78 137
2319.89 129
2320.00 127
2320.11 130
2320.22 137
2320.33 146
2320.44 154
2320.55 159
2320.66 160
2320.77 160
2320.88 158
2320.99 158
2321.10 159
2321.21 162
2321.32 168
2321.43 175
2321.54 184
2321.66 193
2321.77 201
2321.88 208
2321.99 213
2322.10 214
2322.21 212
2322.32 205
2322.43 197
2322.54 186
2322.65 175
2322.76 163
2322.87 153
2322.98 142
2323.09 132
2323.20 122
2323.31 113
2323.42 105
2323.53 98
2323.64 93
2323.75 89
2323.86 85
2323.98 81
2324.09 74
2324.20 65
2324.31 54
2324.42 41
2324.53 28
2324.64 15
2324.75 6
2324.86 1
2324.97 0
2325.08 3
2325.19 9
2325.30 16
2325.41 22
2325.52 25
2325.63 25
2325.74 21
2325.85 16
2325.96 11
2326.08 6
2326.19 2
2326.30 0
2326.41 0
2326.52 0
2326.63 0
2326.74 0
2326.85 0
2326.96 0
2327.07 0
2327.18 0
2327.29 7
2327.40 21
2327.51 37
2327.62 53
2327.73 65
2327.84 74
2327.96 78
2328.07 78
2328.18 76
2328.29 72
2328.40 68
2328.51 65
2328.62 63
2328.73 60
2328.84 56
2328.95 52
2329.06 46
2329.17 39
2329.28 34
2329.39 29
2329.50 27
2329.61 27
2329.72 30
2329.84 35
2329.95 40
2330.06 43
2330.17 45
2330.28 43
2330.39 37
2330.50 29
2330.61 18
2330.72 7
2330.83 0
2330.94 0
2331.05 0
2331.16 0
2331.27 0
2331.38 0
2331.50 0
2331.61 0
2331.72 0
2331.83 3
2331.94 9
2332.05 18
2332.16 29
2332.27 41
2332.38 51
2332.49 58
2332.60 61
2332.71 59
2332.82 53
2332.93 45
2333.05 37
2333.16 32
2333.27 31
2333.38 35
2333.49 42
2333.60 51
2333.71 61
2333.82 69
2333.93 74
2334.04 77
2334.15 76
2334.26 72
2334.37 68
2334.48 63
2334.60 60
2334.71 60
2334.82 63
2334.93 71
2335.04 82
2335.15 96
2335.26 112
2335.37 128
2335.48 142
2335.59 153
2335.70 160
2335.81 163
2335.92 162
2336.04 159
2336.15 157
2336.26 156
2336.37 158
2336.48 163
2336.59 171
2336.70 180
2336.81 189
2336.92 196
2337.03 200
2337.14 201
2337.25 200
2337.37 196
2337.48 190
2337.59 184
2337.70 177
2337.81 171
2337.92 166
2338.03 162
2338.14 160
2338.25 161
2338.36 164
2338.47 169
2338.58 174
2338.70 178
2338.81 180
2338.92 179
2339.03 172
2339.14 162
2339.25 148
2339.36 133
2339.47 117
2339.58 104
2339.69 95
2339.80 90
2339.91 92
2340.03 99
2340.14 112
2340.25 129
2340.36 147
2340.47 165
2340.58 182
2340.69 194
2340.80 202
2340.91 205
2341.02 203
2341.13 197
2341.25 189
2341.36 180
2341.47 171
2341.58 162
2341.69 153
2341.80 146
2341.91 141
2342.02 137
2342.13 134
2342.24 131
2342.35 128
2342.47 124
2342.58 119
2342.69 113
2342.80 109
2342.91 106
2343.02 106
2343.13 109
2343.24 115
2343.35 123
2343.46 131
2343.57 138
2343.69 142
2343.80 143
2343.91 141
2344.02 135
2344.13 126
2344.24 116
2344.35 105
2344.46 96
2344.57 90
2344.68 87
2344.80 86
2344.91 88
2345.02 91
2345.13 92
2345.24 91
2345.35 88
2345.46 83
2345.57 78
2345.68 72
2345.79 69
2345.91 69
2346.02 71
2346.13 77
2346.24 84
2346.35 92
2346.46 100
2346.57 108
2346.68 115
2346.79 121
2346.91 126
2347.02 129
2347.13 132
2347.24 134
2347.35 135
2347.46 136
2347.57 135
2347.68 134
2347.79 133
2347.90 132
2348.02 131
2348.13 131
2348.24 132
2348.35 134
2348.46 138
2348.57 142
2348.68 145
2348.79 147
2348.90 147
2349.02 145
2349.13 140
2349.24 134
2349.35 129
2349.46 123
2349.57 119
2349.68 115
2349.79 111
2349.90 107
2350.02 102
2350.13 97
2350.24 92
2350.35 88
2350.46 86
2350.57 87
2350.68 89
2350.79 96
2350.90 106
2351.02 119
2351.13 136
2351.24 155
2351.35 174
2351.46 191
2351.57 205
2351.68 213
2351.79 215
2351.90 212
2352.02 203
2352.13 192
2352.24 177
2352.35 161
2352.46 144
2352.57 127
2352.68 109
2352.79 93
2352.91 79
2353.02 68
2353.13 63
2353.24 63
2353.35 67
2353.46 75
2353.57 83
2353.68 89
2353.79 92
2353.91 92
2354.02 89
2354.13 88
2354.24 89
2354.35 95
2354.46 107
2354.57 124
2354.68 143
2354.80 162
2354.91 179
2355.02 191
2355.13 197
2355.24 199
2355.35 196
2355.46 190
2355.57 182
2355.69 172
2355.80 161
2355.91 149
2356.02 137
2356.13 125
2356.24 114
2356.35 104
2356.46 97
2356.58 92
2356.69 89
2356.80 90
2356.91 92
2357.02 97
2357.13 104
2357.24 113
2357.35 124
2357.47 136
2357.58 149
2357.69 163
2357.80 177
2357.91 188
2358.02 198
2358.13 204
2358.25 208
2358.36 209
2358.47 209
2358.58 207
2358.69 206
2358.80 205
2358.91 203
2359.02 199
2359.14 194
2359.25 186
2359.36 176
2359.47 164
2359.58 151
2359.69 138
2359.80 127
2359.92 118
2360.03 112
2360.14 109
2360.25 108
2360.36 110
2360.47 113
2360.58 116
2360.69 118
2360.81 119
2360.92 118
2361.03 116
2361.14 112
2361.25 109
2361.36 105
2361.47 101
2361.59 98
2361.70 96
2361.81 93
2361.92 90
2362.03 86
2362.14 83
2362.25 79
2362.37 74
2362.48 69
2362.59 65
2362.70 61
2362.81 59
2362.92 58
2363.03 57
2363.15 58
2363.26 59
2363.37 60
2363.48 60
2363.59 60
2363.70 61
2363.81 63
2363.93 68
2364.04 74
2364.15 82
2364.26 91
2364.37 100
2364.48 107
2364.59 111
2364.71 112
2364.82 110
2364.93 104
2365.04 96
2365.15 87
2365.26 78
2365.37 70
2365.49 64
2365.60 59
2365.71 56
2365.82 53
2365.93 48
2366.04 42
2366.16 35
2366.27 27
2366.38 20
2366.49 15
2366.60 13
2366.71 16
2366.82 21
2366.94 28
2367.05 36
2367.16 43
2367.27 50
2367.38 55
2367.49 59
2367.60 62
2367.72 64
2367.83 67
2367.94 68
2368.05 69
2368.16 69
2368.27 68
2368.39 65
2368.50 61
2368.61 55
2368.72 47
2368.83 39
2368.94 30
2369.05 21
2369.17 13
2369.28 7
2369.39 4
2369.50 2
2369.61 3
2369.72 4
2369.84 5
2369.95 6
2370.06 7
2370.17 10
2370.28 15
2370.39 22
2370.51 33
2370.62 45
2370.73 59
2370.84 73
2370.95 87
2371.06 99
2371.18 109
2371.29 117
2371.40 121
2371.51 123
2371.62 121
2371.73 115
2371.84 106
2371.96 94
2372.07 81
2372.18 68
2372.29 56
2372.40 47
2372.51 39
2372.63 34
2372.74 30
2372.85 26
2372.96 22
2373.07 16
2373.18 9
2373.30 0
2373.41 0
2373.52 0
2373.63 0
2373.74 0
2373.85 0
2373.97 0
2374.08 0
2374.19 4
2374.30 14
2374.41 23
2374.52 30
2374.64 34
2374.75 37
2374.86 39
2374.97 40
2375.08 42
2375.20 44
2375.31 47
2375.42 50
2375.53 54
2375.64 58
2375.75 64
2375.87 72
2375.98 81
2376.09 91
2376.20 101
2376.31 109
2376.42 114
2376.54 114
2376.65 110
2376.76 103
2376.87 94
2376.98 87
2377.09 81
2377.21 76
2377.32 73
2377.43 68
2377.54 62
2377.65 53
2377.77 42
2377.88 30
2377.99 17
2378.10 7
2378.21 0
2378.32 0
2378.44 0
2378.55 2
2378.66 7
2378.77 14
2378.88 20
2378.99 27
2379.11 35
2379.22 44
2379.33 53
2379.44 62
2379.55 71
2379.67 79
2379.78 85
2379.89 88
2380.00 88
2380.11 86
2380.22 84
2380.34 82
2380.45 82
2380.56 84
2380.67 90
2380.78 99
2380.90 110
2381.01 121
2381.12 132
2381.23 139
2381.34 143
2381.46 143
2381.57 140
2381.68 135
2381.79 129
2381.90 122
2382.01 116
2382.13 111
2382.24 106
2382.35 101
2382.46 97
2382.57 92
2382.69 87
2382.80 82
2382.91 78
2383.02 74
2383.13 73
2383.25 75
2383.36 79
2383.47 85
2383.58 93
2383.69 101
2383.80 109
2383.92 116
2384.03 121
2384.14 124
2384.25 123
2384.36 120
2384.48 115
2384.59 108
2384.70 101
2384.81 93
2384.92 85
2385.04 77
2385.15 68
2385.26 57
2385.37 45
2385.48 31
2385.60 17
2385.71 3
2385.82 0
2385.93 0
2386.04 0
2386.16 0
2386.27 0
2386.38 0
2386.49 0
2386.60 0
2386.72 4
2386.83 9
2386.94 15
2387.05 21
2387.16 28
2387.28 35
2387.39 42
2387.50 50
2387.61 57
2387.72 63
2387.84 68
2387.95 71
2388.06 74
2388.17 75
2388.28 75
2388.40 74
2388.51 74
2388.62 75
2388.73 77
2388.84 80
2388.96 85
2389.07 91
2389.18 98
2389.29 105
2389.40 112
2389.52 117
2389.63 121
2389.74 122
2389.85 123
2389.96 122
2390.08 122
2390.19 122
2390.30 124
2390.41 127
2390.52 131
2390.64 135
2390.75 139
2390.86 141
2390.97 141
2391.08 138
2391.20 132
2391.31 124
2391.42 118
2391.53 113
2391.65 113
2391.76 118
2391.87 128
2391.98 142
2392.09 159
2392.21 176
2392.32 191
2392.43 205
2392.54 217
2392.65 226
2392.77 233
2392.88 237
2392.99 236
2393.10 231
2393.21 220
2393.33 205
2393.44 185
2393.55 164
2393.66 143
2393.78 124
2393.89 109
2394.00 99
2394.11 94
2394.22 92
2394.34 95
2394.45 100
2394.56 108
2394.67 116
2394.79 125
2394.90 131
2395.01 134
2395.12 133
2395.23 127
2395.35 117
2395.46 105
2395.57 94
2395.68 85
2395.79 79
2395.91 76
2396.02 76
2396.13 76
2396.24 76
2396.36 74
2396.47 70
2396.58 65
2396.69 61
2396.80 59
2396.92 60
2397.03 63
2397.14 68
2397.25 73
2397.37 77
2397.48 79
2397.59 77
2397.70 72
2397.81 66
2397.93 58
2398.04 50
2398.15 43
2398.26 37
2398.38 32
2398.49 28
2398.60 24
2398.71 22
2398.83 22
2398.94 25
2399.05 32
2399.16 43
2399.27 57
2399.39 73
2399.50 90
2399.61 107
2399.72 124
2399.84 139
2399.95 152
2400.06 163
2400.17 171
2400.28 175
2400.40 174
2400.51 169
2400.62 162
2400.73 154
2400.85 149
2400.96 148
2401.07 152
2401.18 161
2401.30 172
2401.41 184
2401.52 193
2401.63 198
2401.74 198
2401.86 193
2401.97 183
2402.08 172
2402.19 159
2402.31 148
2402.42 140
2402.53 136
2402.64 136
2402.76 141
2402.87 149
2402.98 158
2403.09 167
2403.21 173
2403.32 175
2403.43 173
2403.54 168
2403.66 159
2403.77 151
2403.88 145
2403.99 143
2404.10 146
2404.22 153
2404.33 163
2404.44 173
2404.55 182
2404.67 188
2404.78 191
2404.89 192
2405.00 192
2405.12 194
2405.23 196
2405.34 199
2405.45 200
2405.57 197
2405.68 188
2405.79 173
2405.90 154
2406.02 133
2406.13 112
2406.24 95
2406.35 82
2406.47 73
2406.58 68
2406.69 65
2406.80 63
2406.92 62
2407.03 61
2407.14 62
2407.25 64
2407.36 67
2407.48 70
2407.59 72
2407.70 73
2407.81 74
2407.93 74
2408.04 75
2408.15 76
2408.26 79
2408.38 84
2408.49 88
2408.60 92
2408.71 94
2408.83 93
2408.94 88
2409.05 81
2409.16 72
2409.28 62
2409.39 54
2409.50 47
2409.61 44
2409.73 43
2409.84 45
2409.95 48
2410.06 52
2410.18 55
2410.29 57
2410.40 58
2410.52 57
2410.63 54
2410.74 47
2410.85 39
2410.97 29
2411.08 19
2411.19 12
2411.30 8
2411.42 7
2411.53 10
2411.64 16
2411.75 21
2411.87 25
2411.98 27
2412.09 26
2412.20 24
2412.32 20
2412.43 16
2412.54 12
2412.65 7
2412.77 2
2412.88 0
2412.99 0
2413.10 0
2413.22 0
2413.33 0
2413.44 0
2413.55 0
2413.67 1
2413.78 9
2413.89 16
2414.01 21
2414.12 24
2414.23 25
2414.34 27
2414.46 31
2414.57 37
2414.68 46
2414.79 58
2414.91 71
2415.02 84
2415.13 96
2415.24 104
2415.36 110
2415.47 113
2415.58 115
2415.69 116
2415.81 119
2415.92 122
2416.03 126
2416.15 130
2416.26 132
2416.37 132
2416.48 128
2416.60 123
2416.71 116
2416.82 109
2416.93 102
2417.05 96
2417.16 91
2417.27 86
2417.39 80
2417.50 73
2417.61 66
2417.72 57
2417.84 49
2417.95 40
2418.06 33
2418.17 28
2418.29 26
2418.40 28
2418.51 34
2418.62 41
2418.74 50
2418.85 59
2418.96 65
2419.08 69
2419.19 69
2419.30 66
2419.41 63
2419.53 59
2419.64 57
2419.75 57
2419.87 60
2419.98 64
2420.09 69
2420.20 73
2420.32 77
2420.43 79
2420.54 80
2420.65 80
2420.77 78
2420.88 76
2420.99 74
2421.11 73
2421.22 71
2421.33 70
2421.44 69
2421.56 68
2421.67 66
2421.78 64
2421.90 63
2422.01 62
2422.12 61
2422.23 62
2422.35 62
2422.46 63
2422.57 62
2422.68 59
2422.80 55
2422.91 49
2423.02 42
2423.14 37
2423.25 33
2423.36 33
2423.47 35
2423.59 41
2423.70 47
2423.81 54
2423.93 57
2424.04 58
2424.15 54
2424.26 47
2424.38 39
2424.49 30
2424.60 24
2424.72 21
2424.83 23
2424.94 29
2425.05 39
2425.17 49
2425.28 59
2425.39 67
2425.51 73
2425.62 77
2425.73 80
2425.85 84
2425.96 89
2426.07 95
2426.18 102
2426.30 109
2426.41 115
2426.52 119
2426.64 120
2426.75 118
2426.86 114
2426.97 108
2427.09 101
2427.20 93
2427.31 84
2427.43 76
2427.54 67
2427.65 60
2427.76 53
2427.88 48
2427.99 45
2428.10 46
2428.22 50
2428.33 57
2428.44 65
2428.56 72
2428.67 76
2428.78 76
2428.89 70
2429.01 59
2429.12 46
2429.23 33
2429.35 21
2429.46 13
2429.57 9
2429.69 8
2429.80 9
2429.91 12
2430.02 15
2430.14 17
2430.25 19
2430.36 21
2430.48 22
2430.59 22
2430.70 21
2430.82 18
2430.93 14
2431.04 7
2431.15 0
2431.27 0
2431.38 0
2431.49 0
2431.61 0
2431.72 0
2431.83 0
2431.95 1
2432.06 17
2432.17 34
2432.28 50
2432.40 62
2432.51 71
2432.62 76
2432.74 78
2432.85 77
2432.96 73
2433.08 67
2433.19 62
2433.30 56
2433.42 51
2433.53 49
2433.64 49
2433.75 52
2433.87 57
2433.98 64
2434.09 72
2434.21 79
2434.32 86
2434.43 92
2434.55 96
2434.66 98
2434.77 98
2434.89 97
2435.00 96
2435.11 95
2435.22 93
2435.34 92
2435.45 91
2435.56 91
2435.68 91
2435.79 93
2435.90 96
2436.02 100
2436.13 105
2436.24 109
2436.36 112
2436.47 112
2436.58 109
2436.70 105
2436.81 99
2436.92 94
2437.03 90
2437.15 89
2437.26 90
2437.37 94
2437.49 99
2437.60 104
2437.71 109
2437.83 114
2437.94 119
2438.05 124
2438.17 128
2438.28 132
2438.39 134
2438.51 135
2438.62 135
2438.73 135
2438.85 136
2438.96 137
2439.07 140
2439.19 143
2439.30 145
2439.41 147
2439.53 146
2439.64 143
2439.75 138
2439.86 132
2439.98 126
2440.09 119
2440.20 112
2440.32 105
2440.43 96
2440.54 85
2440.66 72
2440.77 58
2440.88 45
2441.00 35
2441.11 29
2441.22 27
2441.34 29
2441.45 36
2441.56 47
2441.68 59
2441.79 72
2441.90 84
2442.02 94
2442.13 103
2442.24 110
2442.36 115
2442.47 117
2442.58 118
2442.70 117
2442.81 114
2442.92 108
2443.04 101
2443.15 93
2443.26 82
2443.38 69
2443.49 54
2443.60 38
2443.72 23
2443.83 9
2443.94 0
2444.06 0
2444.17 0
2444.28 0
2444.40 6
2444.51 16
2444.62 27
2444.74 38
2444.85 47
2444.96 55
2445.08 61
2445.19 66
2445.30 70
2445.42 73
2445.53 76
2445.64 78
2445.76 77
2445.87 75
2445.98 71
2446.10 65
2446.21 57
2446.32 48
2446.44 40
2446.55 33
2446.66 28
2446.78 25
2446.89 24
2447.00 25
2447.12 28
2447.23 30
2447.34 32
2447.46 32
2447.57 30
2447.68 26
2447.80 20
2447.91 13
2448.02 6
2448.14 1
2448.25 0
2448.36 3
2448.48 10
2448.59 21
2448.70 33
2448.82 46
2448.93 57
2449.04 64
2449.16 68
2449.27 68
2449.38 65
2449.50 60
2449.61 55
2449.73 50
2449.84 46
2449.95 44
2450.07 42
2450.18 41
2450.29 42
2450.41 44
2450.52 46
2450.63 50
2450.75 55
2450.86 60
2450.97 64
2451.09 67
2451.20 69
2451.31 71
2451.43 73
2451.54 76
2451.65 82
2451.77 90
2451.88 98
2451.99 105
2452.11 111
2452.22 113
2452.34 111
2452.45 106
2452.56 99
2452.68 90
2452.79 80
2452.90 70
2453.02 58
2453.13 46
2453.24 34
2453.36 22
2453.47 12
2453.58 4
2453.70 0
2453.81 0
2453.92 0
2454.04 0
2454.15 0
2454.27 0
2454.38 0
2454.49 0
2454.61 0
2454.72 0
2454.83 0
2454.95 9
2455.06 22
2455.17 37
2455.29 52
2455.40 66
2455.51 75
2455.63 81
2455.74 82
2455.86 82
2455.97 80
2456.08 81
2456.20 84
2456.31 90
2456.42 100
2456.54 111
2456.65 122
2456.76 131
2456.88 135
2456.99 135
2457.11 130
2457.22 121
2457.33 108
2457.45 92
2457.56 75
2457.67 57
2457.79 38
2457.90 20
2458.01 3
2458.13 0
2458.24 0
2458.36 0
2458.47 0
2458.58 0
2458.70 0
2458.81 4
2458.92 14
2459.04 20
2459.15 23
2459.26 20
2459.38 15
2459.49 9
2459.61 3
2459.72 0
2459.83 0
2459.95 3
2460.06 11
2460.17 21
2460.29 34
2460.40 47
2460.52 59
2460.63 68
2460.74 72
2460.86 71
2460.97 66
2461.08 58
2461.20 50
2461.31 42
2461.43 36
2461.54 31
2461.65 28
2461.77 25
2461.88 22
2461.99 18
2462.11 13
2462.22 6
2462.33 0
2462.45 0
2462.56 0
2462.68 0
2462.79 0
2462.90 0
2463.02 0
2463.13 0
2463.24 7
2463.36 14
2463.47 17
2463.59 17
2463.70 14
2463.81 9
2463.93 5
2464.04 2
2464.16 1
2464.27 3
2464.38 6
2464.50 9
2464.61 13
2464.72 16
2464.84 19
2464.95 23
2465.07 29
2465.18 36
2465.29 44
2465.41 53
2465.52 62
2465.63 68
2465.75 72
2465.86 74
2465.98 73
2466.09 70
2466.20 65
2466.32 59
2466.43 51
2466.55 42
2466.66 32
2466.77 22
2466.89 12
2467.00 3
2467.11 0
2467.23 0
2467.34 0
2467.46 0
2467.57 0
2467.68 0
2467.80 0
2467.91 0
2468.03 4
2468.14 12
2468.25 21
2468.37 31
2468.48 41
2468.59 51
2468.71 58
2468.82 61
2468.94 60
2469.05 56
2469.16 51
2469.28 45
2469.39 42
2469.51 41
2469.62 43
2469.73 46
2469.85 48
2469.96 48
2470.08 46
2470.19 41
2470.30 35
2470.42 30
2470.53 27
2470.65 26
2470.76 27
2470.87 29
2470.99 33
2471.10 36
2471.22 39
2471.33 42
2471.44 44
2471.56 47
2471.67 50
2471.78 55
2471.90 61
2472.01 67
2472.13 74
2472.24 81
2472.35 87
2472.47 91
2472.58 93
2472.70 92
2472.81 88
2472.92 81
2473.04 71
2473.15 59
2473.27 47
2473.38 34
2473.49 22
2473.61 12
2473.72 4
2473.84 0
2473.95 0
2474.06 0
2474.18 0
2474.29 0
2474.41 0
2474.52 0
2474.63 0
2474.75 0
2474.86 5
2474.98 17
2475.09 31
2475.21 44
2475.32 55
2475.43 62
2475.55 65
2475.66 63
2475.78 59
2475.89 52
2476.00 46
2476.12 40
2476.23 37
2476.35 36
2476.46 38
2476.57 41
2476.69 46
2476.80 50
2476.92 53
2477.03 53
2477.14 52
2477.26 49
2477.37 45
2477.49 42
2477.60 40
2477.71 40
2477.83 43
2477.94 49
2478.06 58
2478.17 70
2478.29 82
2478.40 93
2478.51 102
2478.63 107
2478.74 108
2478.86 106
2478.97 101
2479.08 93
2479.20 86
2479.31 78
2479.43 72
2479.54 66
2479.65 61
2479.77 57
2479.88 54
2480.00 55
2480.11 58
2480.23 64
2480.34 71
2480.45 80
2480.57 87
2480.68 91
2480.80 92
2480.91 88
2481.02 81
2481.14 71
2481.25 60
2481.37 48
2481.48 37
2481.60 27
2481.71 18
2481.82 11
2481.94 6
2482.05 3
2482.17 3
2482.28 4
2482.39 6
2482.51 8
2482.62 9
2482.74 7
2482.85 4
2482.97 0
2483.08 0
2483.19 0
2483.31 0
2483.42 0
2483.54 0
2483.65 2
2483.77 13
2483.88 28
2483.99 43
2484.11 60
2484.22 75
2484.34 89
2484.45 101
2484.57 110
2484.68 116
2484.79 118
2484.91 119
2485.02 117
2485.14 114
2485.25 111
2485.37 107
2485.48 103
2485.59 98
2485.71 92
2485.82 83
2485.94 73
2486.05 62
2486.17 51
2486.28 41
2486.39 31
2486.51 23
2486.62 17
2486.74 13
2486.85 11
2486.97 10
2487.08 11
2487.19 13
2487.31 17
2487.42 23
2487.54 30
2487.65 39
2487.77 49
2487.88 60
2487.99 71
2488.11 80
2488.22 86
2488.34 88
2488.45 85
2488.57 78
2488.68 68
2488.79 56
2488.91 46
2489.02 37
2489.14 33
2489.25 32
2489.37 34
2489.48 39
2489.60 44
2489.71 49
2489.82 52
2489.94 55
2490.05 56
2490.17 57
2490.28 58
2490.40 60
2490.51 64
2490.62 69
2490.74 77
2490.85 86
2490.97 96
2491.08 105
2491.20 113
2491.31 118
2491.43 121
2491.54 122
2491.65 122
2491.77 121
2491.88 119
2492.00 117
2492.11 114
2492.23 108
2492.34 100
2492.46 89
2492.57 77
2492.68 65
2492.80 57
2492.91 53
2493.03 55
2493.14 64
2493.26 78
2493.37 94
2493.49 108
2493.60 119
2493.71 123
2493.83 120
2493.94 112
2494.06 99
2494.17 85
2494.29 73
2494.40 64
2494.52 58
2494.63 54
2494.74 52
2494.86 50
2494.97 49
2495.09 47
2495.20 46
2495.32 46
2495.43 48
2495.55 52
2495.66 55
2495.78 59
2495.89 62
2496.00 65
2496.12 67
2496.23 69
2496.35 73
2496.46 79
2496.58 86
2496.69 93
2496.81 100
2496.92 105
2497.04 108
2497.15 109
2497.26 107
2497.38 103
2497.49 98
2497.61 92
2497.72 86
2497.84 78
2497.95 70
2498.07 61
2498.18 52
2498.30 44
2498.41 39
2498.52 38
2498.64 41
2498.75 48
2498.87 59
2498.98 71
2499.10 81
2499.21 88
2499.33 89
2499.44 85
2499.56 76
2499.67 64
2499.79 51
2499.90 39
2500.01 29
2500.13 22
2500.24 19
2500.36 21
2500.47 28
2500.59 40
2500.70 56
2500.82 76
2500.93 96
2501.05 115
2501.16 131
2501.28 140
2501.39 143
2501.50 138
2501.62 128
2501.73 113
2501.85 96
2501.96 78
2502.08 60
2502.19 44
2502.31 30
2502.42 20
2502.54 14
2502.65 12
2502.77 14
2502.88 19
2503.00 27
2503.11 36
2503.22 46
2503.34 56
2503.45 63
2503.57 69
2503.68 72
2503.80 74
2503.91 75
2504.03 78
2504.14 84
2504.26 93
2504.37 105
2504.49 119
2504.60 132
2504.72 142
2504.83 146
2504.95 145
2505.06 137
2505.17 125
2505.29 110
2505.40 95
2505.52 80
2505.63 67
2505.75 55
2505.86 44
2505.98 33
2506.09 22
2506.21 12
2506.32 3
2506.44 0
2506.55 0
2506.67 0
2506.78 0
2506.90 0
2507.01 0
2507.13 0
2507.24 0
2507.36 0
2507.47 1
2507.58 2
2507.70 6
2507.81 12
2507.93 19
2508.04 27
2508.16 33
2508.27 38
2508.39 40
2508.50 41
2508.62 41
2508.73 41
2508.85 42
2508.96 45
2509.08 50
2509.19 56
2509.31 62
2509.42 68
2509.54 71
2509.65 73
2509.77 73
2509.88 73
2510.00 73
2510.11 75
2510.23 79
2510.34 84
2510.46 89
2510.57 94
2510.68 97
2510.80 98
2510.91 97
2511.03 94
2511.14 89
2511.26 84
2511.37 79
2511.49 74
2511.60 70
2511.72 67
2511.83 64
2511.95 62
2512.06 61
2512.18 60
2512.29 59
2512.41 59
2512.52 60
2512.64 63
2512.75 66
2512.87 72
2512.98 79
2513.10 85
2513.21 90
2513.33 92
2513.44 89
2513.56 82
2513.67 71
2513.79 57
2513.90 43
2514.02 30
2514.13 21
2514.25 17
2514.36 19
2514.48 25
2514.59 34
2514.71 47
2514.82 61
2514.94 75
2515.05 89
2515.17 100
2515.28 110
2515.40 116
2515.51 119
2515.63 119
2515.74 114
2515.86 106
2515.97 96
2516.09 85
2516.20 75
2516.32 66
2516.43 60
2516.55 57
2516.66 54
2516.78 52
2516.89 49
2517.01 45
2517.12 40
2517.24 35
2517.35 31
2517.47 29
2517.58 29
2517.70 30
2517.81 32
2517.93 33
2518.04 34
2518.16 34
2518.27 33
2518.39 31
2518.50 29
2518.62 27
2518.73 26
2518.85 26
2518.96 27
2519.08 30
2519.19 35
2519.31 42
2519.42 49
2519.54 56
2519.65 62
2519.77 67
2519.88 71
2520.00 75
2520.11 80
2520.23 87
2520.34 96
2520.46 106
2520.57 116
2520.69 124
2520.80 129
2520.92 129
2521.03 123
2521.15 113
2521.26 98
2521.38 81
2521.49 62
2521.61 45
2521.72 31
2521.84 21
2521.95 17
2522.07 18
2522.18 23
2522.30 30
2522.41 38
2522.53 45
2522.64 50
2522.76 53
2522.87 56
2522.99 59
2523.11 64
2523.22 71
2523.34 81
2523.45 93
2523.57 105
2523.68 117
2523.80 127
2523.91 135
2524.03 141
2524.14 144
2524.26 144
2524.37 142
2524.49 136
2524.60 128
2524.72 118
2524.83 108
2524.95 99
2525.06 90
2525.18 83
2525.29 77
2525.41 72
2525.52 67
2525.64 62
2525.75 57
2525.87 53
2525.98 50
2526.10 48
2526.21 47
2526.33 46
2526.45 44
2526.56 42
2526.68 39
2526.79 36
2526.91 36
2527.02 38
2527.14 44
2527.25 53
2527.37 65
2527.48 77
2527.60 88
2527.71 95
2527.83 98
2527.94 97
2528.06 91
2528.17 81
2528.29 70
2528.40 59
2528.52 52
2528.63 48
2528.75 50
2528.87 57
2528.98 68
2529.10 80
2529.21 92
2529.33 100
2529.44 103
2529.56 103
2529.67 98
2529.79 92
2529.90 85
2530.02 79
2530.13 75
2530.25 72
2530.36 70
2530.48 68
2530.59 65
2530.71 60
2530.83 54
2530.94 48
2531.06 43
2531.17 41
2531.29 43
2531.40 49
2531.52 58
2531.63 70
2531.75 83
2531.86 96
2531.98 109
2532.09 121
2532.21 132
2532.32 141
2532.44 148
2532.56 152
2532.67 153
2532.79 151
2532.90 147
2533.02 141
2533.13 136
2533.25 131
2533.36 128
2533.48 126
2533.59 124
2533.71 120
2533.82 115
2533.94 107
2534.06 97
2534.17 85
2534.29 73
2534.40 62
2534.52 52
2534.63 42
2534.75 34
2534.86 28
2534.98 23
2535.09 19
2535.21 18
2535.33 19
2535.44 22
2535.56 26
2535.67 31
2535.79 36
2535.90 39
2536.02 40
2536.13 40
2536.25 38
2536.36 36
2536.48 35
2536.59 37
2536.71 43
2536.83 53
2536.94 66
2537.06 80
2537.17 95
2537.29 107
2537.40 115
2537.52 118
2537.63 117
2537.75 112
2537.86 105
2537.98 97
2538.10 89
2538.21 83
2538.33 78
2538.44 74
2538.56 72
2538.67 71
2538.79 70
2538.90 71
2539.02 75
2539.14 80
2539.25 89
2539.37 100
2539.48 112
2539.60 124
2539.71 134
2539.83 139
2539.94 137
2540.06 130
2540.18 118
2540.29 104
2540.41 91
2540.52 82
2540.64 79
2540.75 84
2540.87 96
2540.98 113
2541.10 131
2541.21 146
2541.33 156
2541.45 160
2541.56 156
2541.68 148
2541.79 135
2541.91 123
2542.02 112
2542.14 104
2542.26 100
2542.37 99
2542.49 101
2542.60 106
2542.72 113
2542.83 121
2542.95 130
2543.06 141
2543.18 153
2543.30 166
2543.41 177
2543.53 187
2543.64 194
2543.76 198
2543.87 199
2543.99 197
2544.10 194
2544.22 191
2544.34 189
2544.45 189
2544.57 190
2544.68 192
2544.80 193
2544.91 192
2545.03 186
2545.15 176
2545.26 162
2545.38 145
2545.49 127
2545.61 109
2545.72 93
2545.84 78
2545.96 65
2546.07 54
2546.19 43
2546.30 35
2546.42 29
2546.53 26
2546.65 27
2546.76 31
2546.88 37
2547.00 45
2547.11 53
2547.23 61
2547.34 69
2547.46 76
2547.57 84
2547.69 90
2547.81 96
2547.92 100
2548.04 102
2548.15 102
2548.27 100
2548.38 98
2548.50 96
2548.62 94
2548.73 92
2548.85 91
2548.96 89
2549.08 86
2549.19 81
2549.31 75
2549.43 68
2549.54 60
2549.66 53
2549.77 47
2549.89 43
2550.00 42
2550.12 46
2550.24 53
2550.35 62
2550.47 73
2550.58 83
2550.70 92
2550.82 96
2550.93 94
2551.05 88
2551.16 77
2551.28 64
2551.39 50
2551.51 37
2551.63 25
2551.74 15
2551.86 7
2551.97 0
2552.09 0
2552.20 0
2552.32 0
2552.44 0
2552.55 0
2552.67 0
2552.78 0
2552.90 3
2553.02 11
2553.13 17
2553.25 20
2553.36 20
2553.48 19
2553.59 16
2553.71 12
2553.83 9
2553.94 7
2554.06 7
2554.17 8
2554.29 10
2554.41 13
2554.52 17
2554.64 22
2554.75 28
2554.87 34
2554.98 40
2555.10 45
2555.22 50
2555.33 53
2555.45 55
2555.56 54
2555.68 53
2555.80 51
2555.91 50
2556.03 52
2556.14 57
2556.26 65
2556.38 76
2556.49 87
2556.61 97
2556.72 103
2556.84 105
2556.96 103
2557.07 98
2557.19 93
2557.30 88
2557.42 84
2557.53 81
2557.65 79
2557.77 77
2557.88 75
2558.00 73
2558.11 72
2558.23 71
2558.35 72
2558.46 74
2558.58 77
2558.69 80
2558.81 82
2558.93 83
2559.04 82
2559.16 81
2559.27 79
2559.39 78
2559.51 76
2559.62 74
2559.74 73
2559.85 70
2559.97 67
2560.09 64
2560.20 60
2560.32 55
2560.43 51
2560.55 49
2560.67 49
2560.78 51
2560.90 55
2561.01 61
2561.13 66
2561.25 71
2561.36 74
2561.48 75
2561.59 74
2561.71 72
2561.83 70
2561.94 70
2562.06 72
2562.17 76
2562.29 83
2562.41 91
2562.52 99
2562.64 107
2562.75 114
2562.87 120
2562.99 125
2563.10 130
2563.22 134
2563.33 136
2563.45 136
2563.57 132
2563.68 124
2563.80 111
2563.91 94
2564.03 74
2564.15 54
2564.26 35
2564.38 18
2564.49 4
2564.61 0
2564.73 0
2564.84 0
2564.96 0
2565.08 0
2565.19 0
2565.31 0
2565.42 0
2565.54 0
2565.66 3
2565.77 13
2565.89 24
2566.00 37
2566.12 48
2566.24 56
2566.35 60
2566.47 60
2566.58 56
2566.70 51
2566.82 46
2566.93 42
2567.05 42
2567.17 46
2567.28 53
2567.40 64
2567.51 77
2567.63 92
2567.75 106
2567.86 118
2567.98 130
2568.09 139
2568.21 148
2568.33 155
2568.44 162
2568.56 166
2568.68 168
2568.79 166
2568.91 161
2569.02 151
2569.14 139
2569.26 125
2569.37 112
2569.49 101
2569.61 92
2569.72 86
2569.84 82
2569.95 81
2570.07 82
2570.19 84
2570.30 85
2570.42 87
2570.53 89
2570.65 89
2570.77 88
2570.88 85
2571.00 79
2571.12 70
2571.23 58
2571.35 43
2571.46 27
2571.58 12
2571.70 0
2571.81 0
2571.93 0
2572.05 0
2572.16 0
2572.28 0
2572.39 4
2572.51 12
2572.63 17
2572.74 21
2572.86 24
2572.98 25
2573.09 27
2573.21 30
2573.33 33
2573.44 37
2573.56 41
2573.67 45
2573.79 49
2573.91 51
2574.02 53
2574.14 54
2574.26 55
2574.37 56
2574.49 57
2574.60 59
2574.72 62
2574.84 65
2574.95 69
2575.07 73
2575.19 77
2575.30 79
2575.42 79
2575.53 78
2575.65 77
2575.77 76
2575.88 76
2576.00 77
2576.12 79
2576.23 82
2576.35 84
2576.47 83
2576.58 80
2576.70 76
2576.81 69
2576.93 62
2577.05 54
2577.16 45
2577.28 36
2577.40 24
2577.51 10
2577.63 0
2577.75 0
2577.86 0
2577.98 0
2578.09 0
2578.21 0
2578.33 0
2578.44 0
2578.56 13
2578.68 31
2578.79 47
2578.91 62
2579.03 75
2579.14 87
2579.26 98
2579.38 107
2579.49 115
2579.61 120
2579.72 123
2579.84 124
2579.96 123
2580.07 120
2580.19 115
2580.31 108
2580.42 99
2580.54 88
2580.66 76
2580.77 64
2580.89 55
2581.01 49
2581.12 47
2581.24 49
2581.36 54
2581.47 60
2581.59 65
2581.70 68
2581.82 69
2581.94 68
2582.05 66
2582.17 65
2582.29 66
2582.40 70
2582.52 75
2582.64 80
2582.75 85
2582.87 87
2582.99 86
2583.10 81
2583.22 74
2583.34 65
2583.45 56
2583.57 49
2583.68 45
2583.80 42
2583.92 41
2584.03 42
2584.15 42
2584.27 42
2584.38 42
2584.50 43
2584.62 46
2584.73 51
2584.85 57
2584.97 62
2585.08 67
2585.20 69
2585.32 68
2585.43 63
2585.55 56
2585.67 48
2585.78 41
2585.90 36
2586.02 33
2586.13 33
2586.25 34
2586.37 36
2586.48 38
2586.60 37
2586.72 36
2586.83 32
2586.95 29
2587.07 25
2587.18 23
2587.30 23
2587.41 24
2587.53 28
2587.65 32
2587.76 35
2587.88 37
2588.00 38
2588.11 39
2588.23 40
2588.35 43
2588.46 49
2588.58 58
2588.70 68
2588.81 78
2588.93 87
2589.05 93
2589.16 96
2589.28 97
2589.40 97
2589.51 97
2589.63 97
2589.75 98
2589.86 99
2589.98 99
2590.10 97
2590.21 93
2590.33 88
2590.45 81
2590.56 75
2590.68 69
2590.80 65
2590.91 63
2591.03 64
2591.15 67
2591.26 71
2591.38 76
2591.50 81
2591.61 84
2591.73 85
2591.85 84
2591.96 81
2592.08 77
2592.20 73
2592.31 69
2592.43 67
2592.55 66
2592.66 66
2592.78 68
2592.90 71
2593.01 74
2593.13 77
2593.25 81
2593.37 85
2593.48 90
2593.60 95
2593.72 100
2593.83 104
2593.95 107
2594.07 107
2594.18 106
2594.30 102
2594.42 97
2594.53 90
2594.65 81
2594.77 71
2594.88 59
2595.00 46
2595.12 32
2595.23 17
2595.35 3
2595.47 0
2595.58 0
2595.70 0
2595.82 0
2595.93 0
2596.05 0
2596.17 0
2596.28 0
2596.40 5
2596.52 15
2596.63 26
2596.75 37
2596.87 48
2596.99 58
2597.10 66
2597.22 71
2597.34 72
2597.45 68
2597.57 62
2597.69 53
2597.80 44
2597.92 37
2598.04 32
2598.15 31
2598.27 32
2598.39 35
2598.50 37
2598.62 38
2598.74 38
2598.85 36
2598.97 33
2599.09 31
2599.21 30
2599.32 31
2599.44 32
2599.56 34
2599.67 34
2599.79 32
2599.91 28
2600.02 23
2600.14 17
2600.26 12
2600.37 8
2600.49 7
2600.61 9
2600.72 15
2600.84 25
2600.96 39
2601.08 56
2601.19 74
2601.31 91
2601.43 103
2601.54 109
2601.66 109
2601.78 103
2601.89 95
2602.01 85
2602.13 76
2602.24 71
2602.36 67
2602.48 66
2602.60 64
2602.71 62
2602.83 59
2602.95 56
2603.06 53
2603.18 53
2603.30 56
2603.41 63
2603.53 72
2603.65 82
2603.77 91
2603.88 98
2604.00 102
2604.12 104
2604.23 103
2604.35 103
2604.47 103
2604.58 104
2604.70 105
2604.82 105
2604.94 103
2605.05 97
2605.17 88
2605.29 77
2605.40 65
2605.52 53
2605.64 43
2605.75 38
2605.87 37
2605.99 40
2606.11 47
2606.22 58
2606.34 70
2606.46 81
2606.57 91
2606.69 97
2606.81 99
2606.92 96
2607.04 90
2607.16 80
2607.28 69
2607.39 58
2607.51 49
2607.63 42
2607.74 37
2607.86 34
2607.98 34
2608.09 34
2608.21 36
2608.33 38
2608.45 42
2608.56 48
2608.68 57
2608.80 69
2608.91 83
2609.03 99
2609.15 114
2609.27 128
2609.38 139
2609.50 146
2609.62 151
2609.73 154
2609.85 156
2609.97 157
2610.09 157
2610.20 157
2610.32 156
2610.44 155
2610.55 152
2610.67 149
2610.79 146
2610.91 143
2611.02 140
2611.14 138
2611.26 138
2611.37 140
2611.49 147
2611.61 158
2611.73 174
2611.84 195
2611.96 217
2612.08 239
2612.19 258
2612.31 273
2612.43 281
2612.55 284
2612.66 282
2612.78 277
2612.90 271
2613.01 265
2613.13 262
2613.25 260
2613.37 261
2613.48 264
2613.60 267
2613.72 268
2613.83 266
2613.95 261
2614.07 251
2614.19 239
2614.30 225
2614.42 211
2614.54 200
2614.65 191
2614.77 186
2614.89 183
2615.01 180
2615.12 175
2615.24 168
2615.36 159
2615.48 147
2615.59 133
2615.71 119
2615.83 105
2615.94 94
2616.06 84
2616.18 79
2616.30 76
2616.41 78
2616.53 83
2616.65 90
2616.77 99
2616.88 110
2617.00 121
2617.12 131
2617.23 140
2617.35 146
2617.47 148
2617.59 144
2617.70 136
2617.82 122
2617.94 104
2618.06 84
2618.17 64
2618.29 47
2618.41 33
2618.52 26
2618.64 24
2618.76 27
2618.88 33
2618.99 42
2619.11 52
2619.23 61
2619.35 70
2619.46 78
2619.58 86
2619.70 93
2619.82 99
2619.93 105
2620.05 108
2620.17 110
2620.28 110
2620.40 109
2620.52 109
2620.64 109
2620.75 110
2620.87 113
2620.99 114
2621.11 114
2621.22 110
2621.34 101
2621.46 88
2621.58 73
2621.69 58
2621.81 46
2621.93 38
2622.04 36
2622.16 38
2622.28 44
2622.40 51
2622.51 59
2622.63 64
2622.75 67
2622.87 68
2622.98 66
2623.10 62
2623.22 58
2623.34 54
2623.45 53
2623.57 55
2623.69 60
2623.81 68
2623.92 78
2624.04 86
2624.16 91
2624.28 92
2624.39 88
2624.51 80
2624.63 71
2624.75 62
2624.86 56
2624.98 54
2625.10 58
2625.22 68
2625.33 81
2625.45 96
2625.57 111
2625.68 125
2625.80 136
2625.92 145
2626.04 150
2626.15 152
2626.27 152
2626.39 148
2626.51 142
2626.62 135
2626.74 127
2626.86 121
2626.98 115
2627.09 112
2627.21 110
2627.33 108
2627.45 106
2627.56 103
2627.68 98
2627.80 91
2627.92 82
2628.03 72
2628.15 61
2628.27 49
2628.39 38
2628.50 28
2628.62 21
2628.74 16
2628.86 15
2628.97 17
2629.09 22
2629.21 28
2629.33 35
2629.45 41
2629.56 44
2629.68 44
2629.80 41
2629.92 36
2630.03 29
2630.15 24
2630.27 20
2630.39 19
2630.50 21
2630.62 27
2630.74 35
2630.86 46
2630.97 56
2631.09 66
2631.21 74
2631.33 80
2631.44 84
2631.56 86
2631.68 87
2631.80 87
2631.91 85
2632.03 82
2632.15 77
2632.27 71
2632.38 62
2632.50 52
2632.62 42
2632.74 31
2632.86 21
2632.97 12
2633.09 6
2633.21 2
2633.33 3
2633.44 9
2633.56 21
2633.68 38
2633.80 60
2633.91 85
2634.03 110
2634.15 133
2634.27 152
2634.38 164
2634.50 169
2634.62 168
2634.74 164
2634.86 157
2634.97 150
2635.09 144
2635.21 140
2635.33 137
2635.44 133
2635.56 127
2635.68 118
2635.80 106
2635.91 93
2636.03 81
2636.15 71
2636.27 66
2636.39 66
2636.50 72
2636.62 83
2636.74 96
2636.86 109
2636.97 119
2637.09 126
2637.21 128
2637.33 127
2637.44 122
2637.56 117
2637.68 113
2637.80 111
2637.92 111
2638.03 112
2638.15 114
2638.27 117
2638.39 119
2638.50 121
2638.62 123
2638.74 125
2638.86 125
2638.98 125
2639.09 123
2639.21 119
2639.33 112
2639.45 103
2639.56 93
2639.68 83
2639.80 75
2639.92 69
2640.04 65
2640.15 64
2640.27 65
2640.39 66
2640.51 68
2640.62 70
2640.74 71
2640.86 73
2640.98 74
2641.10 74
2641.21 73
2641.33 72
2641.45 72
2641.57 72
2641.68 75
2641.80 79
2641.92 84
2642.04 89
2642.16 94
2642.27 96
2642.39 95
2642.51 92
2642.63 87
2642.74 79
2642.86 70
2642.98 59
2643.10 48
2643.22 36
2643.33 26
2643.45 17
2643.57 11
2643.69 8
2643.81 9
2643.92 11
2644.04 13
2644.16 13
2644.28 11
2644.40 7
2644.51 2
2644.63 0
2644.75 0
2644.87 0
2644.98 0
2645.10 0
2645.22 3
2645.34 5
2645.46 4
2645.57 3
2645.69 1
2645.81 0
2645.93 0
2646.05 0
2646.16 0
2646.28 2
2646.40 3
2646.52 5
2646.64 8
2646.75 12
2646.87 19
2646.99 29
2647.11 41
2647.22 55
2647.34 69
2647.46 84
2647.58 96
2647.70 106
2647.81 111
2647.93 111
2648.05 105
2648.17 94
2648.29 78
2648.40 61
2648.52 44
2648.64 31
2648.76 23
2648.88 23
2648.99 29
2649.11 40
2649.23 54
2649.35 66
2649.47 76
2649.58 81
2649.70 84
2649.82 84
2649.94 85
2650.06 87
2650.17 91
2650.29 98
2650.41 103
2650.53 106
2650.65 105
2650.76 98
2650.88 86
2651.00 72
2651.12 57
2651.24 46
2651.35 42
2651.47 44
2651.59 53
2651.71 67
2651.83 82
2651.94 95
2652.06 104
2652.18 108
2652.30 108
2652.42 105
2652.54 102
2652.65 100
2652.77 99
2652.89 101
2653.01 103
2653.13 103
2653.24 102
2653.36 98
2653.48 93
2653.60 88
2653.72 87
2653.83 90
2653.95 97
2654.07 109
2654.19 123
2654.31 135
2654.42 145
2654.54 151
2654.66 151
2654.78 148
2654.90 143
2655.02 138
2655.13 134
2655.25 132
2655.37 132
2655.49 134
2655.61 137
2655.72 138
2655.84 138
2655.96 137
2656.08 136
2656.20 134
2656.31 133
2656.43 133
2656.55 134
2656.67 134
2656.79 133
2656.91 129
2657.02 122
2657.14 114
2657.26 105
2657.38 98
2657.50 93
2657.61 91
2657.73 92
2657.85 94
2657.97 95
2658.09 94
2658.21 91
2658.32 86
2658.44 79
2658.56 72
2658.68 67
2658.80 64
2658.91 63
2659.03 66
2659.15 69
2659.27 74
2659.39 78
2659.51 81
2659.62 83
2659.74 84
2659.86 86
2659.98 87
2660.10 89
2660.21 91
2660.33 92
2660.45 93
2660.57 92
2660.69 90
2660.81 88
2660.92 88
2661.04 88
2661.16 91
2661.28 94
2661.40 98
2661.52 100
2661.63 100
2661.75 97
2661.87 92
2661.99 85
2662.11 78
2662.23 72
2662.34 67
2662.46 64
2662.58 62
2662.70 61
2662.82 60
2662.94 56
2663.05 51
2663.17 42
2663.29 30
2663.41 16
2663.53 2
2663.64 0
2663.76 0
2663.88 0
2664.00 0
2664.12 0
2664.24 0
2664.35 0
2664.47 6
2664.59 13
2664.71 19
2664.83 22
2664.95 23
2665.06 21
2665.18 18
2665.30 14
2665.42 9
2665.54 6
2665.66 4
2665.77 3
2665.89 5
2666.01 8
2666.13 12
2666.25 17
2666.37 23
2666.49 28
2666.60 33
2666.72 38
2666.84 43
2666.96 49
2667.08 57
2667.20 64
2667.31 71
2667.43 78
2667.55 82
2667.67 84
2667.79 83
2667.91 81
2668.02 79
2668.14 76
2668.26 73
2668.38 69
2668.50 65
2668.62 60
2668.73 55
2668.85 51
2668.97 48
2669.09 49
2669.21 53
2669.33 59
2669.45 66
2669.56 73
2669.68 77
2669.80 79
2669.92 78
2670.04 75
2670.16 71
2670.27 67
2670.39 64
2670.51 62
2670.63 61
2670.75 59
2670.87 58
2670.99 57
2671.10 57
2671.22 56
2671.34 55
2671.46 54
2671.58 52
2671.70 49
2671.81 45
2671.93 39
2672.05 33
2672.17 27
2672.29 21
2672.41 16
2672.53 11
2672.64 6
2672.76 0
2672.88 0
2673.00 0
2673.12 0
2673.24 0
2673.36 0
2673.47 0
2673.59 0
2673.71 3
2673.83 6
2673.95 9
2674.07 12
2674.19 16
2674.30 22
2674.42 31
2674.54 43
2674.66 56
2674.78 68
2674.90 76
2675.01 80
2675.13 80
2675.25 75
2675.37 69
2675.49 62
2675.61 55
2675.73 49
2675.84 43
2675.96 36
2676.08 29
2676.20 23
2676.32 18
2676.44 14
2676.56 13
2676.68 15
2676.79 19
2676.91 25
2677.03 31
2677.15 36
2677.27 41
2677.39 45
2677.51 46
2677.62 46
2677.74 45
2677.86 41
2677.98 36
2678.10 31
2678.22 27
2678.34 24
2678.45 23
2678.57 24
2678.69 28
2678.81 33
2678.93 40
2679.05 46
2679.17 52
2679.28 57
2679.40 59
2679.52 58
2679.64 54
2679.76 48
2679.88 42
2680.00 35
2680.12 30
2680.23 29
2680.35 31
2680.47 36
2680.59 44
2680.71 53
2680.83 62
2680.95 69
2681.07 74
2681.18 77
2681.30 78
2681.42 79
2681.54 79
2681.66 80
2681.78 82
2681.90 86
2682.01 91
2682.13 97
2682.25 104
2682.37 111
2682.49 119
2682.61 127
2682.73 138
2682.85 150
2682.96 164
2683.08 179
2683.20 194
2683.32 206
2683.44 216
2683.56 220
2683.68 218
2683.80 210
2683.91 198
2684.03 183
2684.15 167
2684.27 153
2684.39 141
2684.51 132
2684.63 127
2684.75 123
2684.86 120
2684.98 118
2685.10 115
2685.22 112
2685.34 108
2685.46 105
2685.58 102
2685.70 100
2685.82 99
2685.93 101
2686.05 105
2686.17 111
2686.29 119
2686.41 128
2686.53 137
2686.65 146
2686.77 155
2686.88 164
2687.00 175
2687.12 188
2687.24 204
2687.36 223
2687.48 244
2687.60 265
2687.72 287
2687.84 308
2687.95 330
2688.07 353
2688.19 378
2688.31 406
2688.43 436
2688.55 469
2688.67 503
2688.79 540
2688.90 578
2689.02 619
2689.14 665
2689.26 715
2689.38 770
2689.50 825
2689.62 878
2689.74 927
2689.86 969
2689.97 1004
2690.09 1032
2690.21 1057
2690.33 1082
2690.45 1111
2690.57 1147
2690.69 1190
2690.81 1238
2690.93 1290
2691.05 1342
2691.16 1391
2691.28 1435
2691.40 1472
2691.52 1503
2691.64 1530
2691.76 1552
2691.88 1570
2692.00 1584
2692.12 1595
2692.23 1600
2692.35 1601
2692.47 1596
2692.59 1585
2692.71 1569
2692.83 1546
2692.95 1517
2693.07 1480
2693.19 1437
2693.30 1390
2693.42 1340
2693.54 1292
2693.66 1247
2693.78 1210
2693.90 1181
2694.02 1160
2694.14 1145
2694.26 1135
2694.38 1125
2694.49 1113
2694.61 1099
2694.73 1081
2694.85 1060
2694.97 1038
2695.09 1016
2695.21 997
2695.33 982
2695.45 971
2695.57 967
2695.68 969
2695.80 979
2695.92 997
2696.04 1021
2696.16 1052
2696.28 1087
2696.40 1126
2696.52 1164
2696.64 1201
2696.76 1234
2696.88 1263
2696.99 1290
2697.11 1315
2697.23 1340
2697.35 1369
2697.47 1402
2697.59 1439
2697.71 1478
2697.83 1517
2697.95 1554
2698.07 1584
2698.18 1606
2698.30 1618
2698.42 1623
2698.54 1620
2698.66 1613
2698.78 1604
2698.90 1595
2699.02 1588
2699.14 1582
2699.26 1577
2699.38 1572
2699.49 1566
2699.61 1558
2699.73 1548
2699.85 1535
2699.97 1517
2700.09 1497
2700.21 1471
2700.33 1442
2700.45 1408
2700.57 1373
2700.69 1336
2700.81 1299
2700.92 1263
2701.04 1229
2701.16 1196
2701.28 1163
2701.40 1127
2701.52 1087
2701.64 1042
2701.76 993
2701.88 941
2702.00 889
2702.12 839
2702.24 793
2702.35 753
2702.47 719
2702.59 689
2702.71 664
2702.83 641
2702.95 620
2703.07 599
2703.19 579
2703.31 559
2703.43 539
2703.55 517
2703.67 495
2703.78 471
2703.90 446
2704.02 420
2704.14 395
2704.26 372
2704.38 353
2704.50 338
2704.62 329
2704.74 323
2704.86 321
2704.98 319
2705.10 317
2705.22 310
2705.33 299
2705.45 283
2705.57 262
2705.69 241
2705.81 220
2705.93 202
2706.05 190
2706.17 184
2706.29 181
2706.41 182
2706.53 183
2706.65 183
2706.77 181
2706.88 176
2707.00 170
2707.12 163
2707.24 156
2707.36 151
2707.48 148
2707.60 147
2707.72 149
2707.84 154
2707.96 160
2708.08 165
2708.20 168
2708.32 168
2708.44 165
2708.55 159
2708.67 150
2708.79 141
2708.91 133
2709.03 127
2709.15 121
2709.27 117
2709.39 115
2709.51 112
2709.63 111
2709.75 109
2709.87 108
2709.99 105
2710.11 101
2710.23 95
2710.34 86
2710.46 74
2710.58 63
2710.70 52
2710.82 45
2710.94 42
2711.06 45
2711.18 52
2711.30 62
2711.42 73
2711.54 81
2711.66 87
2711.78 89
2711.90 88
2712.02 84
2712.14 79
2712.25 74
2712.37 69
2712.49 66
2712.61 65
2712.73 65
2712.85 68
2712.97 72
2713.09 79
2713.21 88
2713.33 101
2713.45 118
2713.57 137
2713.69 160
2713.81 182
2713.93 205
2714.05 223
2714.16 238
2714.28 247
2714.40 253
2714.52 256
2714.64 258
2714.76 261
2714.88 267
2715.00 274
2715.12 283
2715.24 291
2715.36 296
2715.48 298
2715.60 297
2715.72 292
2715.84 286
2715.96 281
2716.08 278
2716.20 278
2716.32 282
2716.43 288
2716.55 295
2716.67 301
2716.79 304
2716.91 303
2717.03 298
2717.15 290
2717.27 278
2717.39 265
2717.51 251
2717.63 239
2717.75 228
2717.87 219
2717.99 213
2718.11 209
2718.23 206
2718.35 202
2718.47 198
2718.59 193
2718.71 188
2718.82 184
2718.94 182
2719.06 182
2719.18 185
2719.30 191
2719.42 196
2719.54 200
2719.66 201
2719.78 200
2719.90 197
2720.02 196
2720.14 197
2720.26 203
2720.38 214
2720.50 228
2720.62 244
2720.74 258
2720.86 271
2720.98 279
2721.10 284
2721.22 286
2721.34 286
2721.46 285
2721.57 284
2721.69 284
2721.81 286
2721.93 291
2722.05 300
2722.17 313
2722.29 330
2722.41 348
2722.53 367
2722.65 383
2722.77 395
2722.89 402
2723.01 406
2723.13 405
2723.25 403
2723.37 399
2723.49 396
2723.61 394
2723.73 393
2723.85 393
2723.97 395
2724.09 398
2724.21 403
2724.33 406
2724.45 409
2724.57 408
2724.68 405
2724.80 398
2724.92 388
2725.04 377
2725.16 366
2725.28 356
2725.40 349
2725.52 345
2725.64 344
2725.76 344
2725.88 343
2726.00 342
2726.12 338
2726.24 332
2726.36 323
2726.48 313
2726.60 301
2726.72 289
2726.84 277
2726.96 266
2727.08 257
2727.20 249
2727.32 244
2727.44 240
2727.56 238
2727.68 236
2727.80 234
2727.92 232
2728.04 232
2728.16 231
2728.28 231
2728.40 230
2728.52 227
2728.64 222
2728.75 213
2728.87 201
2728.99 187
2729.11 173
2729.23 160
2729.35 150
2729.47 142
2729.59 138
2729.71 136
2729.83 136
2729.95 138
2730.07 140
2730.19 142
2730.31 142
2730.43 142
2730.55 140
2730.67 136
2730.79 132
2730.91 128
2731.03 125
2731.15 124
2731.27 126
2731.39 129
2731.51 132
2731.63 135
2731.75 134
2731.87 129
2731.99 121
2732.11 110
2732.23 98
2732.35 87
2732.47 77
2732.59 72
2732.71 70
2732.83 73
2732.95 81
2733.07 92
2733.19 107
2733.31 122
2733.43 135
2733.55 145
2733.67 149
2733.79 147
2733.91 137
2734.03 122
2734.15 102
2734.27 79
2734.39 56
2734.51 34
2734.63 15
2734.75 0
2734.87 0
2734.99 0
2735.11 0
2735.23 0
2735.35 0
2735.47 0
2735.59 0
2735.70 0
2735.82 8
2735.94 25
2736.06 41
2736.18 56
2736.30 68
2736.42 77
2736.54 82
2736.66 84
2736.78 85
2736.90 86
2737.02 86
2737.14 86
2737.26 83
2737.38 79
2737.50 72
2737.62 64
2737.74 55
2737.86 48
2737.98 44
2738.10 44
2738.22 49
2738.34 57
2738.46 68
2738.58 81
2738.70 94
2738.82 106
2738.94 115
2739.06 122
2739.18 126
2739.30 126
2739.42 125
2739.54 121
2739.66 117
2739.78 113
2739.90 109
2740.02 107
2740.14 106
2740.26 108
2740.38 113
2740.50 120
2740.62 128
2740.74 137
2740.86 147
2740.98 155
2741.10 160
2741.22 162
2741.34 161
2741.46 155
2741.58 145
2741.70 132
2741.82 115
2741.94 97
2742.06 79
2742.18 62
2742.30 48
2742.42 40
2742.54 37
2742.66 41
2742.78 50
2742.90 62
2743.02 74
2743.14 84
2743.26 91
2743.38 94
2743.50 94
2743.62 93
2743.74 92
2743.86 92
2743.98 93
2744.10 96
2744.22 98
2744.34 102
2744.46 106
2744.59 112
2744.71 120
2744.83 133
2744.95 149
2745.07 168
2745.19 187
2745.31 206
2745.43 223
2745.55 236
2745.67 245
2745.79 249
2745.91 251
2746.03 250
2746.15 247
2746.27 243
2746.39 237
2746.51 230
2746.63 221
2746.75 211
2746.87 198
2746.99 185
2747.11 172
2747.23 160
2747.35 152
2747.47 147
2747.59 144
2747.71 144
2747.83 144
2747.95 141
2748.07 136
2748.19 128
2748.31 119
2748.43 109
2748.55 101
2748.67 96
2748.79 93
2748.91 92
2749.03 92
2749.15 91
2749.27 90
2749.39 89
2749.51 89
2749.63 91
2749.75 96
2749.87 105
2749.99 117
2750.11 133
2750.23 149
2750.35 166
2750.47 180
2750.59 191
2750.71 199
2750.83 203
2750.95 204
2751.07 205
2751.19 204
2751.31 203
2751.43 202
2751.56 201
2751.68 200
2751.80 198
2751.92 197
2752.04 197
2752.16 198
2752.28 200
2752.40 202
2752.52 203
2752.64 202
2752.76 199
2752.88 195
2753.00 189
2753.12 183
2753.24 179
2753.36 175
2753.48 173
2753.60 170
2753.72 168
2753.84 164
2753.96 160
2754.08 157
2754.20 156
2754.32 157
2754.44 160
2754.56 166
2754.68 173
2754.80 180
2754.92 186
2755.04 191
2755.16 195
2755.28 197
2755.40 200
2755.52 204
2755.65 209
2755.77 216
2755.89 225
2756.01 234
2756.13 241
2756.25 246
2756.37 247
2756.49 242
2756.61 233
2756.73 219
2756.85 202
2756.97 181
2757.09 159
2757.21 137
2757.33 117
2757.45 100
2757.57 87
2757.69 81
2757.81 81
2757.93 85
2758.05 93
2758.17 102
2758.29 110
2758.41 117
2758.53 121
2758.65 123
2758.77 123
2758.90 122
2759.02 119
2759.14 116
2759.26 113
2759.38 109
2759.50 105
2759.62 101
2759.74 99
2759.86 97
2759.98 96
2760.10 96
2760.22 95
2760.34 94
2760.46 92
2760.58 90
2760.70 89
2760.82 89
2760.94 90
2761.06 93
2761.18 97
2761.30 103
2761.42 108
2761.55 113
2761.67 116
2761.79 117
2761.91 116
2762.03 111
2762.15 104
2762.27 94
2762.39 84
2762.51 74
2762.63 66
2762.75 59
2762.87 56
2762.99 55
2763.11 56
2763.23 61
2763.35 68
2763.47 78
2763.59 90
2763.71 104
2763.83 118
2763.96 131
2764.08 143
2764.20 150
2764.32 152
2764.44 149
2764.56 140
2764.68 126
2764.80 109
2764.92 92
2765.04 77
2765.16 68
2765.28 66
2765.40 70
2765.52 80
2765.64 92
2765.76 104
2765.88 111
2766.00 113
2766.12 109
2766.25 101
2766.37 89
2766.49 78
2766.61 69
2766.73 62
2766.85 57
2766.97 54
2767.09 50
2767.21 45
2767.33 40
2767.45 35
2767.57 32
2767.69 32
2767.81 36
2767.93 46
2768.05 61
2768.17 78
2768.30 97
2768.42 115
2768.54 131
2768.66 144
2768.78 155
2768.90 166
2769.02 177
2769.14 189
2769.26 203
2769.38 218
2769.50 234
2769.62 249
2769.74 261
2769.86 269
2769.98 274
2770.11 276
2770.23 276
2770.35 276
2770.47 277
2770.59 280
2770.71 286
2770.83 293
2770.95 302
2771.07 311
2771.19 320
2771.31 327
2771.43 334
2771.55 338
2771.67 342
2771.79 345
2771.92 347
2772.04 349
2772.16 350
2772.28 351
2772.40 352
2772.52 352
2772.64 350
2772.76 346
2772.88 337
2773.00 324
2773.12 308
2773.24 288
2773.36 268
2773.48 250
2773.61 235
2773.73 224
2773.85 219
2773.97 217
2774.09 217
2774.21 216
2774.33 212
2774.45 206
2774.57 196
2774.69 185
2774.81 172
2774.93 161
2775.05 153
2775.17 146
2775.30 141
2775.42 137
2775.54 133
2775.66 128
2775.78 122
2775.90 115
2776.02 106
2776.14 98
2776.26 89
2776.38 82
2776.50 76
2776.62 71
2776.75 68
2776.87 66
2776.99 66
2777.11 67
2777.23 70
2777.35 75
2777.47 81
2777.59 88
2777.71 95
2777.83 99
2777.95 99
2778.07 95
2778.19 86
2778.32 74
2778.44 61
2778.56 48
2778.68 36
2778.80 28
2778.92 24
2779.04 22
2779.16 21
2779.28 20
2779.40 19
2779.52 16
2779.65 12
2779.77 7
2779.89 2
2780.01 0
2780.13 0
2780.25 0
2780.37 0
2780.49 0
2780.61 0
2780.73 0
2780.85 0
2780.97 3
2781.10 11
2781.22 20
2781.34 31
2781.46 43
2781.58 55
2781.70 67
2781.82 78
2781.94 88
2782.06 96
2782.18 102
2782.30 106
2782.43 106
2782.55 101
2782.67 90
2782.79 74
2782.91 54
2783.03 32
2783.15 13
2783.27 0
2783.39 0
2783.51 0
2783.64 2
2783.76 14
2783.88 28
2784.00 41
2784.12 51
2784.24 58
2784.36 61
2784.48 61
2784.60 61
2784.72 59
2784.84 58
2784.97 57
2785.09 55
2785.21 52
2785.33 47
2785.45 41
2785.57 34
2785.69 27
2785.81 20
2785.93 15
2786.05 11
2786.18 9
2786.30 8
2786.42 8
2786.54 10
2786.66 13
2786.78 18
2786.90 24
2787.02 30
2787.14 33
2787.26 34
2787.39 31
2787.51 26
2787.63 19
2787.75 13
2787.87 7
2787.99 4
2788.11 3
2788.23 2
2788.35 1
2788.48 0
2788.60 0
2788.72 0
2788.84 0
2788.96 0
2789.08 0
2789.20 0
2789.32 8
2789.44 17
2789.56 24
2789.69 27
2789.81 26
2789.93 21
2790.05 14
2790.17 6
2790.29 0
2790.41 0
2790.53 0
2790.65 0
2790.78 0
2790.90 0
2791.02 0
2791.14 0
2791.26 15
2791.38 35
2791.50 59
2791.62 86
2791.74 114
2791.87 142
2791.99 167
2792.11 188
2792.23 205
2792.35 218
2792.47 227
2792.59 234
2792.71 240
2792.83 245
2792.96 250
2793.08 255
2793.20 260
2793.32 263
2793.44 264
2793.56 262
2793.68 258
2793.80 251
2793.93 242
2794.05 232
2794.17 220
2794.29 208
2794.41 195
2794.53 182
2794.65 167
2794.77 151
2794.89 137
2795.02 125
2795.14 117
2795.26 114
2795.38 116
2795.50 123
2795.62 134
2795.74 147
2795.86 161
2795.99 174
2796.11 184
2796.23 191
2796.35 195
2796.47 197
2796.59 196
2796.71 195
2796.83 192
2796.96 187
2797.08 181
2797.20 171
2797.32 159
2797.44 143
2797.56 126
2797.68 108
2797.80 93
2797.93 81
2798.05 73
2798.17 68
2798.29 63
2798.41 58
2798.53 49
2798.65 38
2798.77 24
2798.90 11
2799.02 0
2799.14 0
2799.26 0
2799.38 0
2799.50 0
2799.62 0
2799.74 5
2799.87 12
2799.99 21
2800.11 31
2800.23 44
2800.35 58
2800.47 73
2800.59 88
2800.72 100
2800.84 109
2800.96 115
2801.08 118
2801.20 119
2801.32 119
2801.44 119
2801.56 119
2801.69 119
2801.81 118
2801.93 115
2802.05 109
2802.17 101
2802.29 91
2802.41 81
2802.54 74
2802.66 70
2802.78 71
2802.90 77
2803.02 88
2803.14 102
2803.26 118
2803.39 134
2803.51 147
2803.63 156
2803.75 161
2803.87 161
2803.99 156
2804.11 149
2804.23 139
2804.36 130
2804.48 122
2804.60 117
2804.72 114
2804.84 113
2804.96 116
2805.08 119
2805.21 124
2805.33 130
2805.45 135
2805.57 140
2805.69 145
2805.81 148
2805.93 149
2806.06 149
2806.18 146
2806.30 141
2806.42 134
2806.54 124
2806.66 114
2806.78 103
2806.91 93
2807.03 85
2807.15 80
2807.27 77
2807.39 76
2807.51 78
2807.63 83
2807.76 90
2807.88 101
2808.00 116
2808.12 134
2808.24 152
2808.36 170
2808.49 184
2808.61 192
2808.73 193
2808.85 188
2808.97 179
2809.09 167
2809.21 155
2809.34 147
2809.46 142
2809.58 140
2809.70 143
2809.82 148
2809.94 155
2810.06 162
2810.19 168
2810.31 172
2810.43 174
2810.55 172
2810.67 166
2810.79 155
2810.92 142
2811.04 128
2811.16 114
2811.28 104
2811.40 98
2811.52 97
2811.65 102
2811.77 110
2811.89 121
2812.01 130
2812.13 137
2812.25 139
2812.37 135
2812.50 126
2812.62 113
2812.74 98
2812.86 85
2812.98 74
2813.10 69
2813.23 68
2813.35 71
2813.47 75
2813.59 81
2813.71 86
2813.83 90
2813.96 93
2814.08 94
2814.20 94
2814.32 92
2814.44 88
2814.56 83
2814.68 75
2814.81 65
2814.93 56
2815.05 47
2815.17 42
2815.29 38
2815.41 38
2815.54 40
2815.66 42
2815.78 44
2815.90 46
2816.02 46
2816.14 46
2816.27 46
2816.39 49
2816.51 54
2816.63 63
2816.75 75
2816.87 88
2817.00 101
2817.12 113
2817.24 121
2817.36 127
2817.48 130
2817.60 131
2817.73 132
2817.85 133
2817.97 134
2818.09 136
2818.21 137
2818.33 138
2818.46 138
2818.58 138
2818.70 139
2818.82 142
2818.94 148
2819.07 156
2819.19 166
2819.31 176
2819.43 183
2819.55 186
2819.67 184
2819.80 179
2819.92 171
2820.04 163
2820.16 156
2820.28 154
2820.40 154
2820.53 157
2820.65 161
2820.77 162
2820.89 160
2821.01 154
2821.13 144
2821.26 132
2821.38 120
2821.50 110
2821.62 104
2821.74 100
2821.87 100
2821.99 101
2822.11 102
2822.23 101
2822.35 99
2822.47 94
2822.60 87
2822.72 78
2822.84 69
2822.96 60
2823.08 53
2823.21 47
2823.33 43
2823.45 42
2823.57 43
2823.69 45
2823.81 47
2823.94 48
2824.06 48
2824.18 47
2824.30 45
2824.42 43
2824.55 42
2824.67 43
2824.79 47
2824.91 51
2825.03 56
2825.15 62
2825.28 67
2825.40 73
2825.52 78
2825.64 83
2825.76 89
2825.89 94
2826.01 99
2826.13 103
2826.25 105
2826.37 105
2826.49 104
2826.62 101
2826.74 99
2826.86 97
2826.98 98
2827.10 101
2827.23 105
2827.35 110
2827.47 112
2827.59 112
2827.71 106
2827.84 95
2827.96 80
2828.08 61
2828.20 41
2828.32 22
2828.45 6
2828.57 0
2828.69 0
2828.81 0
2828.93 0
2829.05 0
2829.18 0
2829.30 0
2829.42 0
2829.54 3
2829.66 12
2829.79 19
2829.91 26
2830.03 29
2830.15 31
2830.27 30
2830.40 29
2830.52 28
2830.64 28
2830.76 31
2830.88 37
2831.01 45
2831.13 55
2831.25 65
2831.37 74
2831.49 82
2831.62 88
2831.74 92
2831.86 93
2831.98 91
2832.10 87
2832.23 80
2832.35 69
2832.47 55
2832.59 40
2832.71 25
2832.84 11
2832.96 0
2833.08 0
2833.20 0
2833.32 0
2833.45 0
2833.57 0
2833.69 0
2833.81 0
2833.93 0
2834.06 1
2834.18 5
2834.30 9
2834.42 14
2834.54 18
2834.67 23
2834.79 27
2834.91 31
2835.03 35
2835.15 37
2835.28 39
2835.40 39
2835.52 38
2835.64 37
2835.77 37
2835.89 39
2836.01 43
2836.13 49
2836.25 56
2836.38 63
2836.50 69
2836.62 73
2836.74 76
2836.86 79
2836.99 83
2837.11 89
2837.23 97
2837.35 107
2837.47 115
2837.60 121
2837.72 123
2837.84 121
2837.96 113
2838.09 102
2838.21 89
2838.33 76
2838.45 63
2838.57 50
2838.70 38
2838.82 26
2838.94 16
2839.06 7
2839.18 0
2839.31 0
2839.43 0
2839.55 4
2839.67 12
2839.80 22
2839.92 30
2840.04 37
2840.16 43
2840.28 47
2840.41 52
2840.53 59
2840.65 69
2840.77 81
2840.89 93
2841.02 104
2841.14 112
2841.26 114
2841.38 113
2841.51 108
2841.63 101
2841.75 94
2841.87 88
2841.99 82
2842.12 78
2842.24 74
2842.36 71
2842.48 68
2842.61 67
2842.73 68
2842.85 71
2842.97 75
2843.09 80
2843.22 85
2843.34 87
2843.46 86
2843.58 82
2843.71 75
2843.83 65
2843.95 55
2844.07 46
2844.20 40
2844.32 38
2844.44 41
2844.56 47
2844.68 56
2844.81 67
2844.93 78
2845.05 89
2845.17 98
2845.30 105
2845.42 109
2845.54 109
2845.66 106
2845.78 99
2845.91 90
2846.03 80
2846.15 68
2846.27 57
2846.40 47
2846.52 40
2846.64 36
2846.76 35
2846.89 39
2847.01 48
2847.13 61
2847.25 78
2847.37 97
2847.50 117
2847.62 137
2847.74 153
2847.86 165
2847.99 171
2848.11 172
2848.23 169
2848.35 162
2848.48 154
2848.60 144
2848.72 134
2848.84 124
2848.97 115
2849.09 108
2849.21 101
2849.33 97
2849.45 95
2849.58 95
2849.70 97
2849.82 99
2849.94 100
2850.07 101
2850.19 101
2850.31 99
2850.43 96
2850.56 93
2850.68 90
2850.80 87
2850.92 84
2851.05 82
2851.17 82
2851.29 82
2851.41 84
2851.54 87
2851.66 91
2851.78 93
2851.90 95
2852.03 96
2852.15 96
2852.27 96
2852.39 97
2852.51 100
2852.64 105
2852.76 111
2852.88 118
2853.00 122
2853.13 123
2853.25 119
2853.37 110
2853.49 98
2853.62 83
2853.74 68
2853.86 54
2853.98 40
2854.11 28
2854.23 17
2854.35 8
2854.47 0
2854.60 0
2854.72 0
2854.84 0
2854.96 8
2855.09 21
2855.21 38
2855.33 58
2855.45 79
2855.58 99
2855.70 118
2855.82 133
2855.94 145
2856.07 151
2856.19 153
2856.31 149
2856.43 140
2856.56 128
2856.68 112
2856.80 94
2856.92 77
2857.05 60
2857.17 46
2857.29 37
2857.41 32
2857.54 33
2857.66 39
2857.78 50
2857.90 63
2858.03 77
2858.15 88
2858.27 94
2858.40 95
2858.52 91
2858.64 82
2858.76 73
2858.89 64
2859.01 58
2859.13 57
2859.25 59
2859.38 64
2859.50 71
2859.62 79
2859.74 88
2859.87 95
2859.99 102
2860.11 107
2860.23 111
2860.36 113
2860.48 114
2860.60 113
2860.72 111
2860.85 110
2860.97 110
2861.09 112
2861.21 115
2861.34 120
2861.46 125
2861.58 130
2861.71 132
2861.83 133
2861.95 132
2862.07 129
2862.20 127
2862.32 124
2862.44 122
2862.56 121
2862.69 121
2862.81 120
2862.93 119
2863.05 117
2863.18 114
2863.30 107
2863.42 99
2863.55 90
2863.67 82
2863.79 75
2863.91 72
2864.04 72
2864.16 75
2864.28 78
2864.40 80
2864.53 78
2864.65 71
2864.77 60
2864.89 49
2865.02 38
2865.14 33
2865.26 34
2865.39 43
2865.51 57
2865.63 76
2865.75 95
2865.88 112
2866.00 125
2866.12 134
2866.24 138
2866.37 138
2866.49 135
2866.61 127
2866.74 117
2866.86 104
2866.98 88
2867.10 70
2867.23 54
2867.35 40
2867.47 31
2867.60 28
2867.72 32
2867.84 40
2867.96 52
2868.09 64
2868.21 75
2868.33 82
2868.45 85
2868.58 85
2868.70 82
2868.82 79
2868.95 76
2869.07 75
2869.19 75
2869.31 75
2869.44 73
2869.56 67
2869.68 58
2869.81 46
2869.93 30
2870.05 14
2870.17 0
2870.30 0
2870.42 0
2870.54 0
2870.67 0
2870.79 0
2870.91 0
2871.03 2
2871.16 7
2871.28 11
2871.40 12
2871.52 14
2871.65 15
2871.77 17
2871.89 22
2872.02 28
2872.14 37
2872.26 46
2872.38 56
2872.51 67
2872.63 77
2872.75 88
2872.88 99
2873.00 111
2873.12 125
2873.25 140
2873.37 156
2873.49 173
2873.61 190
2873.74 205
2873.86 218
2873.98 229
2874.11 238
2874.23 246
2874.35 254
2874.47 263
2874.60 272
2874.72 283
2874.84 295
2874.97 308
2875.09 322
2875.21 337
2875.33 353
2875.46 369
2875.58 386
2875.70 401
2875.83 413
2875.95 423
2876.07 427
2876.20 427
2876.32 422
2876.44 413
2876.56 400
2876.69 385
2876.81 370
2876.93 356
2877.06 346
2877.18 341
2877.30 340
2877.42 342
2877.55 345
2877.67 347
2877.79 347
2877.92 341
2878.04 331
2878.16 316
2878.29 299
2878.41 279
2878.53 259
2878.65 239
2878.78 220
2878.90 203
2879.02 188
2879.15 175
2879.27 164
2879.39 157
2879.52 152
2879.64 149
2879.76 147
2879.88 144
2880.01 140
2880.13 133
2880.25 124
2880.38 113
2880.50 102
2880.62 90
2880.75 80
2880.87 73
2880.99 68
2881.12 67
2881.24 68
2881.36 73
2881.48 80
2881.61 87
2881.73 95
2881.85 100
2881.98 102
2882.10 100
2882.22 95
2882.35 87
2882.47 79
2882.59 71
2882.72 65
2882.84 62
2882.96 63
2883.08 66
2883.21 71
2883.33 77
2883.45 82
2883.58 86
2883.70 88
2883.82 87
2883.95 83
2884.07 76
2884.19 69
2884.32 60
2884.44 53
2884.56 46
2884.68 42
2884.81 41
2884.93 42
2885.05 46
2885.18 52
2885.30 60
2885.42 68
2885.55 75
2885.67 81
2885.79 85
2885.92 86
2886.04 88
2886.16 89
2886.29 91
2886.41 92
2886.53 93
2886.66 91
2886.78 85
2886.90 75
2887.02 62
2887.15 48
2887.27 36
2887.39 28
2887.52 25
2887.64 29
2887.76 36
2887.89 47
2888.01 60
2888.13 74
2888.26 88
2888.38 102
2888.50 116
2888.63 129
2888.75 141
2888.87 152
2889.00 160
2889.12 166
2889.24 169
2889.37 171
2889.49 171
2889.61 169
2889.74 166
2889.86 160
2889.98 153
2890.11 143
2890.23 132
2890.35 120
2890.47 109
2890.60 99
2890.72 93
2890.84 88
2890.97 86
2891.09 84
2891.21 82
2891.34 79
2891.46 76
2891.58 72
2891.71 68
2891.83 66
2891.95 64
2892.08 64
2892.20 64
2892.32 64
2892.45 64
2892.57 62
2892.69 60
2892.82 56
2892.94 50
2893.06 43
2893.19 35
2893.31 26
2893.43 15
2893.56 6
2893.68 0
2893.80 0
2893.93 0
2894.05 0
2894.17 0
2894.30 0
2894.42 0
2894.54 0
2894.67 2
2894.79 15
2894.91 30
2895.04 46
2895.16 62
2895.28 77
2895.41 92
2895.53 106
2895.65 118
2895.78 127
2895.90 134
2896.02 139
2896.15 142
2896.27 145
2896.39 149
2896.52 156
2896.64 165
2896.76 175
2896.89 186
2897.01 195
2897.13 202
2897.26 205
2897.38 206
2897.50 207
2897.63 208
2897.75 211
2897.87 215
2898.00 220
2898.12 224
2898.25 227
2898.37 229
2898.49 230
2898.62 232
2898.74 237
2898.86 245
2898.99 256
2899.11 270
2899.23 285
2899.36 301
2899.48 316
2899.60 328
2899.73 338
2899.85 344
2899.97 346
2900.10 345
2900.22 340
2900.34 333
2900.47 325
2900.59 318
2900.71 312
2900.84 310
2900.96 311
2901.08 314
2901.21 319
2901.33 325
2901.45 330
2901.58 333
2901.70 334
2901.83 334
2901.95 332
2902.07 331
2902.20 331
2902.32 333
2902.44 338
2902.57 344
2902.69 351
2902.81 356
2902.94 358
2903.06 355
2903.18 346
2903.31 331
2903.43 312
2903.55 289
2903.68 266
2903.80 243
2903.93 223
2904.05 208
2904.17 197
2904.30 191
2904.42 189
2904.54 190
2904.67 191
2904.79 192
2904.91 189
2905.04 183
2905.16 173
2905.28 160
2905.41 145
2905.53 131
2905.66 121
2905.78 117
2905.90 118
2906.03 123
2906.15 132
2906.27 141
2906.40 147
2906.52 149
2906.64 145
2906.77 137
2906.89 126
2907.01 113
2907.14 102
2907.26 92
2907.39 86
2907.51 82
2907.63 81
2907.76 80
2907.88 81
2908.00 82
2908.13 85
2908.25 88
2908.37 91
2908.50 95
2908.62 100
2908.75 106
2908.87 113
2908.99 122
2909.12 133
2909.24 144
2909.36 155
2909.49 164
2909.61 170
2909.73 172
2909.86 171
2909.98 166
2910.11 160
2910.23 153
2910.35 145
2910.48 137
2910.60 129
2910.72 122
2910.85 116
2910.97 110
2911.10 107
2911.22 105
2911.34 105
2911.47 106
2911.59 108
2911.71 111
2911.84 113
2911.96 115
2912.08 117
2912.21 118
2912.33 118
2912.46 118
2912.58 119
2912.70 120
2912.83 122
2912.95 124
2913.07 128
2913.20 132
2913.32 136
2913.45 140
2913.57 142
2913.69 143
2913.82 140
2913.94 135
2914.06 128
2914.19 117
2914.31 105
2914.44 91
2914.56 77
2914.68 65
2914.81 55
2914.93 49
2915.05 47
2915.18 49
2915.30 54
2915.43 60
2915.55 66
2915.67 69
2915.80 69
2915.92 66
2916.04 60
2916.17 52
2916.29 43
2916.42 35
2916.54 27
2916.66 22
2916.79 18
2916.91 17
2917.04 18
2917.16 22
2917.28 28
2917.41 38
2917.53 49
2917.65 61
2917.78 74
2917.90 85
2918.03 95
2918.15 101
2918.27 105
2918.40 106
2918.52 105
2918.65 101
2918.77 97
2918.89 91
2919.02 86
2919.14 81
2919.26 79
2919.39 80
2919.51 83
2919.64 89
2919.76 96
2919.88 103
2920.01 107
2920.13 108
2920.26 105
2920.38 100
2920.50 96
2920.63 95
2920.75 99
2920.88 112
2921.00 132
2921.12 159
2921.25 190
2921.37 219
2921.49 244
2921.62 260
2921.74 267
2921.87 266
2921.99 259
2922.11 248
2922.24 238
2922.36 233
2922.49 233
2922.61 240
2922.73 252
2922.86 266
2922.98 283
2923.11 299
2923.23 313
2923.35 325
2923.48 335
2923.60 343
2923.73 348
2923.85 351
2923.97 349
2924.10 343
2924.22 331
2924.35 313
2924.47 290
2924.59 265
2924.72 240
2924.84 218
2924.97 201
2925.09 191
2925.21 188
2925.34 193
2925.46 202
2925.59 216
2925.71 231
2925.83 248
2925.96 264
2926.08 278
2926.21 288
2926.33 293
2926.45 293
2926.58 286
2926.70 274
2926.83 259
2926.95 241
2927.07 224
2927.20 210
2927.32 200
2927.45 193
2927.57 191
2927.69 190
2927.82 191
2927.94 191
2928.07 189
2928.19 185
2928.31 179
2928.44 172
2928.56 164
2928.69 155
2928.81 146
2928.93 137
2929.06 130
2929.18 123
2929.31 117
2929.43 112
2929.55 107
2929.68 102
2929.80 99
2929.93 96
2930.05 95
2930.18 97
2930.30 100
2930.42 103
2930.55 107
2930.67 109
2930.80 108
2930.92 105
2931.04 97
2931.17 87
2931.29 74
2931.42 61
2931.54 48
2931.66 39
2931.79 34
2931.91 34
2932.04 39
2932.16 50
2932.29 63
2932.41 78
2932.53 92
2932.66 104
2932.78 113
2932.91 119
2933.03 122
2933.15 125
2933.28 128
2933.40 132
2933.53 137
2933.65 141
2933.78 143
2933.90 144
2934.02 142
2934.15 138
2934.27 135
2934.40 134
2934.52 137
2934.64 146
2934.77 159
2934.89 174
2935.02 189
2935.14 203
2935.27 214
2935.39 223
2935.51 230
2935.64 238
2935.76 247
2935.89 259
2936.01 273
2936.13 290
2936.26 309
2936.38 330
2936.51 352
2936.63 375
2936.76 400
2936.88 424
2937.00 449
2937.13 472
2937.25 495
2937.38 518
2937.50 539
2937.63 560
2937.75 579
2937.87 596
2938.00 611
2938.12 622
2938.25 630
2938.37 636
2938.50 640
2938.62 645
2938.74 653
2938.87 665
2938.99 681
2939.12 701
2939.24 725
2939.37 750
2939.49 775
2939.61 797
2939.74 818
2939.86 837
2939.99 857
2940.11 876
2940.24 897
2940.36 917
2940.48 935
2940.61 949
2940.73 958
2940.86 959
2940.98 956
2941.11 950
2941.23 941
2941.35 932
2941.48 922
2941.60 912
2941.73 901
2941.85 889
2941.98 876
2942.10 862
2942.23 847
2942.35 831
2942.47 812
2942.60 791
2942.72 766
2942.85 739
2942.97 709
2943.10 679
2943.22 649
2943.34 621
2943.47 596
2943.59 573
2943.72 552
2943.84 533
2943.97 517
2944.09 502
2944.22 489
2944.34 478
2944.46 468
2944.59 458
2944.71 447
2944.84 432
2944.96 413
2945.09 389
2945.21 362
2945.33 330
2945.46 298
2945.58 266
2945.71 238
2945.83 213
2945.96 194
2946.08 182
2946.21 177
2946.33 178
2946.45 184
2946.58 191
2946.70 199
2946.83 207
2946.95 213
2947.08 216
2947.20 217
2947.33 216
2947.45 213
2947.57 208
2947.70 201
2947.82 192
2947.95 183
2948.07 174
2948.20 168
2948.32 164
2948.45 161
2948.57 160
2948.70 158
2948.82 155
2948.94 151
2949.07 145
2949.19 138
2949.32 129
2949.44 120
2949.57 111
2949.69 101
2949.82 89
2949.94 76
2950.06 61
2950.19 46
2950.31 30
2950.44 15
2950.56 1
2950.69 0
2950.81 0
2950.94 0
2951.06 0
2951.19 0
2951.31 0
2951.43 9
2951.56 17
2951.68 21
2951.81 22
2951.93 18
2952.06 10
2952.18 1
2952.31 0
2952.43 0
2952.56 0
2952.68 0
2952.80 0
2952.93 6
2953.05 19
2953.18 32
2953.30 41
2953.43 46
2953.55 49
2953.68 50
2953.80 52
2953.93 57
2954.05 65
2954.18 75
2954.30 86
2954.42 94
2954.55 100
2954.67 99
2954.80 94
2954.92 87
2955.05 79
2955.17 72
2955.30 67
2955.42 66
2955.55 66
2955.67 68
2955.80 70
2955.92 72
2956.04 75
2956.17 80
2956.29 85
2956.42 92
2956.54 98
2956.67 102
2956.79 102
2956.92 98
2957.04 89
2957.17 77
2957.29 63
2957.42 50
2957.54 39
2957.67 31
2957.79 25
2957.91 23
2958.04 24
2958.16 27
2958.29 32
2958.41 38
2958.54 45
2958.66 52
2958.79 60
2958.91 69
2959.04 77
2959.16 85
2959.29 93
2959.41 100
2959.54 107
2959.66 114
2959.79 122
2959.91 131
2960.03 141
2960.16 152
2960.28 162
2960.41 169
2960.53 172
2960.66 169
2960.78 160
2960.91 148
2961.03 133
2961.16 119
2961.28 108
2961.41 100
2961.53 95
2961.66 92
2961.78 89
2961.91 86
2962.03 83
2962.16 80
2962.28 78
2962.40 79
2962.53 82
2962.65 86
2962.78 91
2962.90 95
2963.03 96
2963.15 95
2963.28 92
2963.40 87
2963.53 80
2963.65 72
2963.78 64
2963.90 56
2964.03 50
2964.15 44
2964.28 41
2964.40 40
2964.53 41
2964.65 42
2964.78 43
2964.90 43
2965.03 42
2965.15 41
2965.28 40
2965.40 41
2965.53 43
2965.65 45
2965.78 47
2965.90 47
2966.02 45
2966.15 40
2966.27 35
2966.40 30
2966.52 29
2966.65 30
2966.77 35
2966.90 42
2967.02 50
2967.15 57
2967.27 62
2967.40 66
2967.52 69
2967.65 72
2967.77 75
2967.90 79
2968.02 83
2968.15 85
2968.27 86
2968.40 86
2968.52 84
2968.65 83
2968.77 82
2968.90 82
2969.02 82
2969.15 82
2969.27 83
2969.40 83
2969.52 83
2969.65 83
2969.77 86
2969.90 90
2970.02 96
2970.15 104
2970.27 112
2970.40 119
2970.52 125
2970.65 128
2970.77 129
2970.90 129
2971.02 128
2971.15 127
2971.27 128
2971.40 130
2971.52 133
2971.65 139
2971.77 145
2971.90 151
2972.02 157
2972.15 163
2972.27 166
2972.40 168
2972.52 166
2972.65 161
2972.77 153
2972.90 143
2973.02 132
2973.15 121
2973.27 114
2973.40 109
2973.52 108
2973.65 110
2973.77 114
2973.90 117
2974.02 120
2974.15 122
2974.27 121
2974.40 120
2974.52 120
2974.65 120
2974.77 121
2974.90 123
2975.02 124
2975.15 125
2975.27 124
2975.40 121
2975.52 116
2975.65 110
2975.77 102
2975.90 94
2976.02 85
2976.15 74
2976.27 62
2976.40 49
2976.52 36
2976.65 23
2976.77 13
2976.90 4
2977.02 0
2977.15 0
2977.27 0
2977.40 0
2977.52 0
2977.65 0
2977.77 0
2977.90 0
2978.02 0
2978.15 2
2978.27 8
2978.40 13
2978.52 17
2978.65 20
2978.77 20
2978.90 20
2979.02 21
2979.15 22
2979.27 25
2979.40 28
2979.52 32
2979.65 37
2979.77 41
2979.90 46
2980.03 52
2980.15 60
2980.28 70
2980.40 79
2980.53 85
2980.65 87
2980.78 82
2980.90 72
2981.03 57
2981.15 40
2981.28 25
2981.40 15
2981.53 10
2981.65 11
2981.78 16
2981.90 24
2982.03 34
2982.15 43
2982.28 50
2982.40 55
2982.53 59
2982.65 60
2982.78 60
2982.90 58
2983.03 55
2983.15 52
2983.28 48
2983.41 44
2983.53 42
2983.66 43
2983.78 47
2983.91 55
2984.03 66
2984.16 78
2984.28 91
2984.41 101
2984.53 106
2984.66 105
2984.78 98
2984.91 85
2985.03 70
2985.16 53
2985.28 38
2985.41 26
2985.53 16
2985.66 9
2985.79 4
2985.91 0
2986.04 0
2986.16 0
2986.29 0
2986.41 0
2986.54 0
2986.66 0
2986.79 0
2986.91 0
2987.04 10
2987.16 25
2987.29 41
2987.41 56
2987.54 68
2987.66 76
2987.79 77
2987.92 74
2988.04 67
2988.17 60
2988.29 54
2988.42 51
2988.54 52
2988.67 55
2988.79 59
2988.92 62
2989.04 63
2989.17 61
2989.29 57
2989.42 53
2989.54 51
2989.67 50
2989.80 51
2989.92 54
2990.05 57
2990.17 58
2990.30 58
2990.42 58
2990.55 57
2990.67 59
2990.80 64
2990.92 72
2991.05 81
2991.17 91
2991.30 101
2991.42 108
2991.55 114
2991.68 119
2991.80 123
2991.93 127
2992.05 130
2992.18 132
2992.30 132
2992.43 128
2992.55 121
2992.68 111
2992.80 101
2992.93 93
2993.06 87
2993.18 84
2993.31 82
2993.43 81
2993.56 80
2993.68 77
2993.81 71
2993.93 63
2994.06 54
2994.18 44
2994.31 34
2994.44 24
2994.56 13
2994.69 3
2994.81 0
2994.94 0
2995.06 0
2995.19 0
2995.31 0
2995.44 0
2995.56 0
2995.69 0
2995.82 8
2995.94 23
2996.07 38
2996.19 53
2996.32 69
2996.44 84
2996.57 99
2996.69 113
2996.82 126
2996.94 137
2997.07 144
2997.20 148
2997.32 148
2997.45 143
2997.57 136
2997.70 127
2997.82 119
2997.95 111
2998.07 106
2998.20 102
2998.33 100
2998.45 97
2998.58 93
2998.70 87
2998.83 80
2998.95 73
2999.08 68
2999.20 64
2999.33 64
2999.46 66
2999.58 71
2999.71 77
2999.83 84
2999.96 90
3000.08 93
3000.21 94
3000.33 93
3000.46 90
3000.59 86
3000.71 84
3000.84 83
3000.96 85
3001.09 89
3001.21 92
3001.34 94
3001.46 92
3001.59 86
3001.72 78
3001.84 68
3001.97 58
3002.09 51
3002.22 47
3002.34 46
3002.47 47
3002.60 49
3002.72 49
3002.85 48
3002.97 46
3003.10 42
3003.22 38
3003.35 35
3003.47 33
3003.60 31
3003.73 30
3003.85 29
3003.98 26
3004.10 24
3004.23 23
3004.35 23
3004.48 27
3004.61 34
3004.73 45
3004.86 58
3004.98 72
3005.11 86
3005.23 98
3005.36 107
3005.49 113
3005.61 115
3005.74 115
3005.86 113
3005.99 109
3006.11 106
3006.24 103
3006.37 102
3006.49 102
3006.62 102
3006.74 103
3006.87 102
3006.99 99
3007.12 94
3007.25 86
3007.37 78
3007.50 70
3007.62 64
3007.75 61
3007.87 60
3008.00 61
3008.13 64
3008.25 68
3008.38 71
3008.50 73
3008.63 74
3008.75 73
3008.88 71
3009.01 69
3009.13 68
3009.26 68
3009.38 70
3009.51 74
3009.63 79
3009.76 83
3009.89 86
3010.01 86
3010.14 84
3010.26 78
3010.39 71
3010.51 62
3010.64 53
3010.77 45
3010.89 38
3011.02 32
3011.14 27
3011.27 25
3011.40 25
3011.52 27
3011.65 31
3011.77 35
3011.90 40
3012.02 44
3012.15 47
3012.28 50
3012.40 53
3012.53 57
3012.65 61
3012.78 64
3012.91 67
3013.03 67
3013.16 65
3013.28 61
3013.41 55
3013.53 49
3013.66 43
3013.79 39
3013.91 36
3014.04 35
3014.16 36
3014.29 38
3014.42 42
3014.54 48
3014.67 55
3014.79 63
3014.92 71
3015.05 80
3015.17 87
3015.30 92
3015.42 95
3015.55 96
3015.67 95
3015.80 95
3015.93 96
3016.05 99
3016.18 105
3016.30 112
3016.43 121
3016.56 129
3016.68 136
3016.81 141
3016.93 143
3017.06 144
3017.19 143
3017.31 140
3017.44 136
3017.56 130
3017.69 121
3017.82 110
3017.94 98
3018.07 84
3018.19 70
3018.32 58
3018.44 50
3018.57 46
3018.70 46
3018.82 49
3018.95 54
3019.07 60
3019.20 66
3019.33 69
3019.45 70
3019.58 69
3019.70 67
3019.83 64
3019.96 60
3020.08 56
3020.21 53
3020.33 52
3020.46 53
3020.59 57
3020.71 64
3020.84 75
3020.96 89
3021.09 105
3021.22 120
3021.34 133
3021.47 143
3021.59 148
3021.72 149
3021.85 144
3021.97 137
3022.10 127
3022.22 116
3022.35 107
3022.48 100
3022.60 97
3022.73 98
3022.86 104
3022.98 114
3023.11 125
3023.23 135
3023.36 142
3023.49 144
3023.61 141
3023.74 133
3023.86 122
3023.99 111
3024.12 100
3024.24 92
3024.37 87
3024.49 85
3024.62 84
3024.75 85
3024.87 87
3025.00 90
3025.12 93
3025.25 96
3025.38 99
3025.50 101
3025.63 101
3025.75 98
3025.88 93
3026.01 85
3026.13 76
3026.26 67
3026.39 59
3026.51 54
3026.64 50
3026.76 49
3026.89 49
3027.02 49
3027.14 48
3027.27 46
3027.39 43
3027.52 41
3027.65 40
3027.77 40
3027.90 42
3028.03 45
3028.15 48
3028.28 50
3028.40 49
3028.53 46
3028.66 40
3028.78 33
3028.91 26
3029.03 19
3029.16 15
3029.29 13
3029.41 13
3029.54 15
3029.67 18
3029.79 22
3029.92 27
3030.04 31
3030.17 35
3030.30 37
3030.42 38
3030.55 38
3030.68 36
3030.80 33
3030.93 30
3031.05 28
3031.18 25
3031.31 20
3031.43 15
3031.56 8
3031.68 1
3031.81 0
3031.94 0
3032.06 0
3032.19 0
3032.32 5
3032.44 18
3032.57 31
3032.69 42
3032.82 49
3032.95 51
3033.07 48
3033.20 40
3033.33 30
3033.45 18
3033.58 6
3033.71 0
3033.83 0
3033.96 0
3034.08 0
3034.21 0
3034.34 0
3034.46 0
3034.59 5
3034.72 11
3034.84 14
3034.97 14
3035.09 13
3035.22 10
3035.35 8
3035.47 8
3035.60 10
3035.73 15
3035.85 22
3035.98 31
3036.10 42
3036.23 53
3036.36 65
3036.48 77
3036.61 87
3036.74 96
3036.86 103
3036.99 107
3037.12 108
3037.24 105
3037.37 100
3037.49 90
3037.62 78
3037.75 63
3037.87 49
3038.00 35
3038.13 25
3038.25 20
3038.38 21
3038.51 27
3038.63 37
3038.76 50
3038.88 63
3039.01 74
3039.14 83
3039.26 89
3039.39 93
3039.52 94
3039.64 93
3039.77 91
3039.90 88
3040.02 84
3040.15 79
3040.27 74
3040.40 68
3040.53 64
3040.65 61
3040.78 60
3040.91 61
3041.03 62
3041.16 63
3041.29 62
3041.41 57
3041.54 49
3041.67 38
3041.79 27
3041.92 16
3042.05 7
3042.17 2
3042.30 0
3042.42 0
3042.55 0
3042.68 0
3042.80 0
3042.93 0
3043.06 0
3043.18 0
3043.31 0
3043.44 0
3043.56 5
3043.69 14
3043.82 25
3043.94 35
3044.07 42
3044.20 46
3044.32 45
3044.45 39
3044.57 31
3044.70 22
3044.83 14
3044.95 9
3045.08 8
3045.21 11
3045.33 16
3045.46 23
3045.59 31
3045.71 39
3045.84 47
3045.97 55
3046.09 64
3046.22 72
3046.35 81
3046.47 90
3046.60 100
3046.73 109
3046.85 118
3046.98 126
3047.11 131
3047.23 132
3047.36 128
3047.48 119
3047.61 107
3047.74 92
3047.86 76
3047.99 62
3048.12 50
3048.24 42
3048.37 37
3048.50 34
3048.62 33
3048.75 33
3048.88 34
3049.00 34
3049.13 35
3049.26 34
3049.38 34
3049.51 34
3049.64 36
3049.76 40
3049.89 46
3050.02 54
3050.14 63
3050.27 72
3050.40 80
3050.52 87
3050.65 93
3050.78 98
3050.90 104
3051.03 111
3051.16 119
3051.28 127
3051.41 134
3051.54 138
3051.66 141
3051.79 142
3051.92 142
3052.04 143
3052.17 145
3052.30 149
3052.42 154
3052.55 158
3052.68 161
3052.80 160
3052.93 155
3053.06 147
3053.18 136
3053.31 124
3053.44 114
3053.56 105
3053.69 100
3053.82 98
3053.94 97
3054.07 99
3054.20 100
3054.32 101
3054.45 100
3054.58 97
3054.70 93
3054.83 87
3054.96 79
3055.08 70
3055.21 60
3055.34 50
3055.46 42
3055.59 35
3055.72 32
3055.84 33
3055.97 37
3056.10 44
3056.22 52
3056.35 58
3056.48 62
3056.60 61
3056.73 56
3056.86 48
3056.98 37
3057.11 26
3057.24 17
3057.36 12
3057.49 12
3057.62 19
3057.75 30
3057.87 43
3058.00 57
3058.13 68
3058.25 74
3058.38 75
3058.51 71
3058.63 65
3058.76 58
3058.89 52
3059.01 48
3059.14 47
3059.27 47
3059.39 47
3059.52 46
3059.65 45
3059.77 42
3059.90 38
3060.03 34
3060.15 30
3060.28 25
3060.41 21
3060.53 17
3060.66 13
3060.79 8
3060.92 4
3061.04 0
3061.17 0
3061.30 0
3061.42 0
3061.55 0
3061.68 0
3061.80 0
3061.93 0
3062.06 4
3062.18 13
3062.31 21
3062.44 29
3062.56 36
3062.69 42
3062.82 46
3062.95 48
3063.07 46
3063.20 40
3063.33 30
3063.45 17
3063.58 3
3063.71 0
3063.83 0
3063.96 0
3064.09 0
3064.21 0
3064.34 4
3064.47 24
3064.59 44
3064.72 63
3064.85 75
3064.98 80
3065.10 76
3065.23 67
3065.36 54
3065.48 40
3065.61 29
3065.74 23
3065.86 23
3065.99 29
3066.12 40
3066.24 53
3066.37 68
3066.50 82
3066.63 93
3066.75 101
3066.88 105
3067.01 105
3067.13 100
3067.26 94
3067.39 86
3067.51 78
3067.64 74
3067.77 73
3067.90 75
3068.02 82
3068.15 92
3068.28 103
3068.40 115
3068.53 124
3068.66 130
3068.78 133
3068.91 134
3069.04 134
3069.17 134
3069.29 137
3069.42 143
3069.55 153
3069.67 165
3069.80 178
3069.93 190
3070.05 199
3070.18 203
3070.31 202
3070.44 196
3070.56 188
3070.69 179
3070.82 170
3070.94 163
3071.07 159
3071.20 156
3071.33 156
3071.45 156
3071.58 157
3071.71 158
3071.83 160
3071.96 163
3072.09 167
3072.21 172
3072.34 178
3072.47 182
3072.60 185
3072.72 184
3072.85 179
3072.98 170
3073.10 158
3073.23 144
3073.36 130
3073.49 118
3073.61 109
3073.74 104
3073.87 102
3073.99 103
3074.12 105
3074.25 106
3074.38 107
3074.50 107
3074.63 106
3074.76 105
3074.88 105
3075.01 105
3075.14 106
3075.27 107
3075.39 107
3075.52 104
3075.65 98
3075.77 89
3075.90 76
3076.03 62
3076.16 47
3076.28 34
3076.41 23
3076.54 14
3076.66 9
3076.79 6
3076.92 6
3077.05 7
3077.17 10
3077.30 14
3077.43 19
3077.55 26
3077.68 33
3077.81 41
3077.94 49
3078.06 57
3078.19 65
3078.32 72
3078.44 79
3078.57 86
3078.70 93
3078.83 99
3078.95 106
3079.08 112
3079.21 116
3079.33 120
3079.46 121
3079.59 121
3079.72 118
3079.84 115
3079.97 110
3080.10 106
3080.23 101
3080.35 96
3080.48 90
3080.61 84
3080.73 78
3080.86 72
3080.99 68
3081.12 67
3081.24 70
3081.37 76
3081.50 86
3081.63 97
3081.75 108
3081.88 119
3082.01 127
3082.13 133
3082.26 136
3082.39 137
3082.52 137
3082.64 134
3082.77 129
3082.90 122
3083.03 112
3083.15 100
3083.28 88
3083.41 75
3083.53 65
3083.66 57
3083.79 53
3083.92 52
3084.04 55
3084.17 60
3084.30 68
3084.43 77
3084.55 87
3084.68 99
3084.81 110
3084.94 120
3085.06 130
3085.19 137
3085.32 141
3085.44 143
3085.57 142
3085.70 138
3085.83 132
3085.95 124
3086.08 114
3086.21 102
3086.34 89
3086.46 76
3086.59 64
3086.72 51
3086.85 40
3086.97 30
3087.10 23
3087.23 18
3087.36 16
3087.48 17
3087.61 22
3087.74 30
3087.86 40
3087.99 50
3088.12 61
3088.25 70
3088.37 77
3088.50 81
3088.63 83
3088.76 82
3088.88 79
3089.01 74
3089.14 67
3089.27 59
3089.39 51
3089.52 42
3089.65 33
3089.78 25
3089.90 19
3090.03 14
3090.16 10
3090.29 8
3090.41 7
3090.54 7
3090.67 8
3090.80 9
3090.92 11
3091.05 13
3091.18 16
3091.31 19
3091.43 21
3091.56 23
3091.69 23
3091.82 23
3091.94 21
3092.07 19
3092.20 16
3092.33 14
3092.45 12
3092.58 8
3092.71 4
3092.84 0
3092.96 0
3093.09 0
3093.22 0
3093.35 0
3093.47 0
3093.60 0
3093.73 0
3093.86 8
3093.98 19
3094.11 30
3094.24 39
3094.37 47
3094.49 53
3094.62 56
3094.75 57
3094.88 54
3095.00 49
3095.13 42
3095.26 36
3095.39 30
3095.51 27
3095.64 25
3095.77 24
3095.90 23
3096.02 20
3096.15 16
3096.28 11
3096.41 6
3096.53 1
3096.66 0
3096.79 0
3096.92 2
3097.04 5
3097.17 8
3097.30 9
3097.43 9
3097.55 6
3097.68 2
3097.81 0
3097.94 0
3098.07 0
3098.19 0
3098.32 8
3098.45 21
3098.58 36
3098.70 52
3098.83 67
3098.96 79
3099.09 87
3099.21 90
3099.34 89
3099.47 87
3099.60 84
3099.72 81
3099.85 81
3099.98 81
3100.11 82
3100.24 83
3100.36 84
3100.49 84
3100.62 84
3100.75 86
3100.87 90
3101.00 95
3101.13 101
3101.26 107
3101.38 111
3101.51 114
3101.64 113
3101.77 111
3101.89 107
3102.02 104
3102.15 103
3102.28 105
3102.41 109
3102.53 116
3102.66 124
3102.79 132
3102.92 137
3103.04 138
3103.17 137
3103.30 133
3103.43 129
3103.55 128
3103.68 130
3103.81 137
3103.94 147
3104.07 159
3104.19 169
3104.32 175
3104.45 175
3104.58 169
3104.70 156
3104.83 138
3104.96 116
3105.09 93
3105.22 70
3105.34 51
3105.47 35
3105.60 26
3105.73 23
3105.85 26
3105.98 32
3106.11 40
3106.24 46
3106.37 50
3106.49 49
3106.62 46
3106.75 41
3106.88 37
3107.00 37
3107.13 42
3107.26 52
3107.39 65
3107.52 78
3107.64 91
3107.77 99
3107.90 102
3108.03 100
3108.15 94
3108.28 87
3108.41 81
3108.54 78
3108.67 78
3108.79 81
3108.92 85
3109.05 88
3109.18 88
3109.31 84
3109.43 77
3109.56 69
3109.69 60
3109.82 54
3109.94 50
3110.07 49
3110.20 48
3110.33 46
3110.46 43
3110.58 38
3110.71 30
3110.84 22
3110.97 14
3111.10 8
3111.22 3
3111.35 1
3111.48 1
3111.61 2
3111.73 4
3111.86 6
3111.99 9
3112.12 13
3112.25 18
3112.37 24
3112.50 30
3112.63 36
3112.76 42
3112.89 48
3113.01 54
3113.14 61
3113.27 68
3113.40 74
3113.53 80
3113.65 82
3113.78 82
3113.91 78
3114.04 70
3114.17 61
3114.29 50
3114.42 41
3114.55 33
3114.68 29
3114.80 28
3114.93 30
3115.06 35
3115.19 41
3115.32 47
3115.44 52
3115.57 54
3115.70 54
3115.83 52
3115.96 47
3116.08 40
3116.21 33
3116.34 26
3116.47 20
3116.60 15
3116.72 12
3116.85 13
3116.98 18
3117.11 27
3117.24 38
3117.36 50
3117.49 62
3117.62 73
3117.75 82
3117.88 90
3118.00 99
3118.13 110
3118.26 124
3118.39 141
3118.52 158
3118.64 174
3118.77 187
3118.90 195
3119.03 198
3119.16 195
3119.28 189
3119.41 178
3119.54 166
3119.67 152
3119.80 137
3119.93 122
3120.05 108
3120.18 95
3120.31 85
3120.44 78
3120.57 73
3120.69 72
3120.82 72
3120.95 74
3121.08 79
3121.21 85
3121.33 93
3121.46 101
3121.59 110
3121.72 118
3121.85 124
3121.97 127
3122.10 129
3122.23 129
3122.36 130
3122.49 132
3122.62 136
3122.74 142
3122.87 150
3123.00 158
3123.13 166
3123.26 173
3123.38 179
3123.51 184
3123.64 187
3123.77 188
3123.90 188
3124.02 186
3124.15 182
3124.28 177
3124.41 172
3124.54 168
3124.67 165
3124.79 165
3124.92 166
3125.05 168
3125.18 168
3125.31 167
3125.43 162
3125.56 153
3125.69 142
3125.82 130
3125.95 118
3126.08 109
3126.20 102
3126.33 99
3126.46 98
3126.59 100
3126.72 103
3126.84 107
3126.97 112
3127.10 116
3127.23 121
3127.36 124
3127.49 125
3127.61 123
3127.74 118
3127.87 111
3128.00 100
3128.13 87
3128.25 73
3128.38 60
3128.51 48
3128.64 39
3128.77 33
3128.90 31
3129.02 33
3129.15 39
3129.28 46
3129.41 54
3129.54 60
3129.67 64
3129.79 65
3129.92 61
3130.05 54
3130.18 44
3130.31 31
3130.44 17
3130.56 3
3130.69 0
3130.82 0
3130.95 0
3131.08 0
3131.20 0
3131.33 0
3131.46 0
3131.59 0
3131.72 14
3131.85 30
3131.97 44
3132.10 53
3132.23 57
3132.36 56
3132.49 50
3132.62 42
3132.74 34
3132.87 28
3133.00 25
3133.13 26
3133.26 32
3133.39 42
3133.51 56
3133.64 70
3133.77 83
3133.90 93
3134.03 98
3134.16 99
3134.28 96
3134.41 89
3134.54 81
3134.67 72
3134.80 65
3134.93 60
3135.05 56
3135.18 54
3135.31 54
3135.44 56
3135.57 57
3135.70 58
3135.82 57
3135.95 53
3136.08 45
3136.21 35
3136.34 23
3136.47 11
3136.60 3
3136.72 0
3136.85 0
3136.98 4
3137.11 10
3137.24 18
3137.37 23
3137.49 28
3137.62 31
3137.75 33
3137.88 36
3138.01 39
3138.14 43
3138.26 48
3138.39 54
3138.52 60
3138.65 67
3138.78 74
3138.91 82
3139.04 89
3139.16 95
3139.29 100
3139.42 101
3139.55 99
3139.68 94
3139.81 87
3139.93 78
3140.06 70
3140.19 64
3140.32 60
3140.45 59
3140.58 60
3140.71 61
3140.83 62
3140.96 61
3141.09 58
3141.22 53
3141.35 46
3141.48 39
3141.61 31
3141.73 24
3141.86 17
3141.99 11
3142.12 6
3142.25 2
3142.38 0
3142.50 0
3142.63 0
3142.76 1
3142.89 4
3143.02 9
3143.15 13
3143.28 15
3143.40 15
3143.53 12
3143.66 7
3143.79 1
3143.92 0
3144.05 0
3144.18 0
3144.30 0
3144.43 0
3144.56 0
3144.69 0
3144.82 2
3144.95 7
3145.08 11
3145.20 15
3145.33 20
3145.46 26
3145.59 36
3145.72 47
3145.85 61
3145.98 75
3146.10 88
3146.23 97
3146.36 102
3146.49 103
3146.62 99
3146.75 91
3146.88 81
3147.00 70
3147.13 58
3147.26 47
3147.39 37
3147.52 29
3147.65 25
3147.78 23
3147.90 24
3148.03 28
3148.16 34
3148.29 40
3148.42 47
3148.55 53
3148.68 60
3148.81 67
3148.93 74
3149.06 81
3149.19 89
3149.32 97
3149.45 104
3149.58 112
3149.71 118
3149.83 123
3149.96 128
3150.09 132
3150.22 135
3150.35 138
3150.48 140
3150.61 142
3150.74 145
3150.86 147
3150.99 149
3151.12 150
3151.25 150
3151.38 150
3151.51 149
3151.64 149
3151.77 150
3151.89 150
3152.02 151
3152.15 149
3152.28 144
3152.41 133
3152.54 117
3152.67 95
3152.80 71
3152.92 49
3153.05 30
3153.18 18
3153.31 14
3153.44 18
3153.57 26
3153.70 35
3153.82 43
3153.95 48
3154.08 52
3154.21 54
3154.34 59
3154.47 67
3154.60 78
3154.73 92
3154.86 106
3154.98 119
3155.11 127
3155.24 130
3155.37 129
3155.50 126
3155.63 122
3155.76 119
3155.89 118
3156.01 117
3156.14 117
3156.27 116
3156.40 113
3156.53 108
3156.66 102
3156.79 95
3156.92 88
3157.04 83
3157.17 79
3157.30 76
3157.43 73
3157.56 70
3157.69 63
3157.82 54
3157.95 43
3158.08 30
3158.20 17
3158.33 7
3158.46 0
3158.59 0
3158.72 0
3158.85 2
3158.98 7
3159.11 11
3159.24 13
3159.36 11
3159.49 6
3159.62 0
3159.75 0
3159.88 0
3160.01 0
3160.14 0
3160.27 0
3160.39 13
3160.52 30
3160.65 50
3160.78 69
3160.91 89
3161.04 106
3161.17 121
3161.30 133
3161.43 142
3161.56 146
3161.68 148
3161.81 147
3161.94 144
3162.07 141
3162.20 138
3162.33 135
3162.46 134
3162.59 134
3162.72 139
3162.84 147
3162.97 161
3163.10 181
3163.23 206
3163.36 235
3163.49 267
3163.62 297
3163.75 326
3163.88 351
3164.00 373
3164.13 396
3164.26 420
3164.39 449
3164.52 483
3164.65 522
3164.78 567
3164.91 613
3165.04 660
3165.17 706
3165.29 751
3165.42 793
3165.55 832
3165.68 868
3165.81 901
3165.94 932
3166.07 964
3166.20 997
3166.33 1034
3166.46 1075
3166.58 1121
3166.71 1167
3166.84 1210
3166.97 1248
3167.10 1280
3167.23 1305
3167.36 1326
3167.49 1346
3167.62 1365
3167.75 1384
3167.87 1402
3168.00 1416
3168.13 1422
3168.26 1421
3168.39 1413
3168.52 1401
3168.65 1388
3168.78 1377
3168.91 1370
3169.04 1369
3169.17 1373
3169.29 1377
3169.42 1380
3169.55 1378
3169.68 1371
3169.81 1357
3169.94 1335
3170.07 1308
3170.20 1276
3170.33 1243
3170.46 1210
3170.59 1180
3170.71 1153
3170.84 1128
3170.97 1106
3171.10 1084
3171.23 1061
3171.36 1037
3171.49 1012
3171.62 985
3171.75 958
3171.88 931
3172.01 905
3172.13 878
3172.26 852
3172.39 825
3172.52 797
3172.65 768
3172.78 737
3172.91 705
3173.04 673
3173.17 641
3173.30 612
3173.43 586
3173.56 565
3173.68 547
3173.81 533
3173.94 520
3174.07 506
3174.20 492
3174.33 476
3174.46 460
3174.59 445
3174.72 431
3174.85 419
3174.98 407
3175.11 395
3175.23 381
3175.36 364
3175.49 344
3175.62 321
3175.75 296
3175.88 271
3176.01 246
3176.14 223
3176.27 201
3176.40 182
3176.53 164
3176.66 150
3176.79 138
3176.91 129
3177.04 123
3177.17 120
3177.30 120
3177.43 123
3177.56 128
3177.69 133
3177.82 137
3177.95 140
3178.08 139
3178.21 136
3178.34 130
3178.47 122
3178.59 114
3178.72 106
3178.85 99
3178.98 93
3179.11 88
3179.24 83
3179.37 77
3179.50 71
3179.63 65
3179.76 61
3179.89 59
3180.02 61
3180.15 66
3180.28 75
3180.40 88
3180.53 101
3180.66 115
3180.79 127
3180.92 136
3181.05 141
3181.18 142
3181.31 139
3181.44 133
3181.57 125
3181.70 116
3181.83 107
3181.96 99
3182.09 91
3182.21 84
3182.34 77
3182.47 68
3182.60 58
3182.73 48
3182.86 37
3182.99 26
3183.12 19
3183.25 14
3183.38 14
3183.51 17
3183.64 23
3183.77 30
3183.90 38
3184.03 45
3184.16 49
3184.28 50
3184.41 47
3184.54 41
3184.67 32
3184.80 22
3184.93 13
3185.06 6
3185.19 1
3185.32 0
3185.45 1
3185.58 2
3185.71 3
3185.84 3
3185.97 0
3186.10 0
3186.23 0
3186.36 0
3186.48 0
3186.61 0
3186.74 7
3186.87 20
3187.00 34
3187.13 46
3187.26 56
3187.39 61
3187.52 61
3187.65 57
3187.78 49
3187.91 38
3188.04 25
3188.17 12
3188.30 1
3188.43 0
3188.56 0
3188.68 0
3188.81 4
3188.94 15
3189.07 26
3189.20 37
3189.33 46
3189.46 52
3189.59 58
3189.72 64
3189.85 73
3189.98 86
3190.11 100
3190.24 117
3190.37 133
3190.50 149
3190.63 161
3190.76 170
3190.89 174
3191.02 172
3191.15 165
3191.27 153
3191.40 136
3191.53 117
3191.66 98
3191.79 82
3191.92 69
3192.05 61
3192.18 57
3192.31 56
3192.44 58
3192.57 61
3192.70 65
3192.83 69
3192.96 73
3193.09 77
3193.22 81
3193.35 85
3193.48 88
3193.61 91
3193.74 94
3193.87 96
3194.00 100
3194.12 103
3194.25 105
3194.38 105
3194.51 104
3194.64 102
3194.77 99
3194.90 98
3195.03 98
3195.16 100
3195.29 104
3195.42 107
3195.55 110
3195.68 110
3195.81 107
3195.94 102
3196.07 94
3196.20 86
3196.33 79
3196.46 72
3196.59 69
3196.72 68
3196.85 69
3196.98 74
3197.11 80
3197.24 87
3197.37 95
3197.49 101
3197.62 105
3197.75 107
3197.88 106
3198.01 104
3198.14 100
3198.27 95
3198.40 92
3198.53 89
3198.66 88
3198.79 88
3198.92 88
3199.05 88
3199.18 87
3199.31 85
3199.44 84
3199.57 84
3199.70 86
3199.83 90
3199.96 96
3200.09 103
3200.22 111
3200.35 118
3200.48 123
3200.61 128
3200.74 133
3200.87 137
3201.00 142
3201.13 146
3201.26 149
3201.39 149
3201.52 147
3201.64 142
3201.77 136
3201.90 129
3202.03 121
3202.16 113
3202.29 104
3202.42 96
3202.55 88
3202.68 80
3202.81 72
3202.94 67
3203.07 62
3203.20 60
3203.33 58
3203.46 57
3203.59 56
3203.72 55
3203.85 54
3203.98 52
3204.11 52
3204.24 52
3204.37 53
3204.50 55
3204.63 58
3204.76 59
3204.89 59
3205.02 58
3205.15 55
3205.28 52
3205.41 49
3205.54 46
3205.67 45
3205.80 45
3205.93 46
3206.06 46
3206.19 47
3206.32 48
3206.45 49
3206.58 51
3206.71 53
3206.84 57
3206.97 60
3207.10 64
3207.23 67
3207.36 70
3207.49 71
3207.62 71
3207.75 68
3207.87 61
3208.00 51
3208.13 39
3208.26 25
3208.39 11
3208.52 0
3208.65 0
3208.78 0
3208.91 0
3209.04 0
3209.17 0
3209.30 0
3209.43 1
3209.56 4
3209.69 6
3209.82 7
3209.95 9
3210.08 10
3210.21 13
3210.34 15
3210.47 17
3210.60 19
3210.73 21
3210.86 22
3210.99 22
3211.12 22
3211.25 22
3211.38 24
3211.51 27
3211.64 33
3211.77 41
3211.90 53
3212.03 66
3212.16 81
3212.29 95
3212.42 107
3212.55 115
3212.68 120
3212.81 122
3212.94 122
3213.07 121
3213.20 119
3213.33 119
3213.46 119
3213.59 121
3213.72 122
3213.85 123
3213.98 123
3214.11 121
3214.24 118
3214.37 115
3214.50 113
3214.63 114
3214.76 117
3214.89 124
3215.02 135
3215.15 148
3215.28 163
3215.41 178
3215.54 193
3215.67 208
3215.80 220
3215.93 231
3216.06 238
3216.19 244
3216.32 249
3216.45 255
3216.58 262
3216.71 270
3216.84 281
3216.97 294
3217.10 308
3217.23 322
3217.36 338
3217.49 354
3217.62 370
3217.75 385
3217.88 397
3218.01 404
3218.14 404
3218.27 397
3218.40 382
3218.53 362
3218.66 337
3218.79 313
3218.92 290
3219.05 273
3219.18 263
3219.31 258
3219.44 258
3219.57 261
3219.70 265
3219.83 267
3219.96 266
3220.09 259
3220.22 250
3220.35 237
3220.48 224
3220.61 213
3220.74 204
3220.87 198
3221.00 195
3221.13 195
3221.26 195
3221.39 195
3221.52 193
3221.65 190
3221.78 186
3221.91 182
3222.04 179
3222.17 177
3222.31 176
3222.44 176
3222.57 176
3222.70 175
3222.83 173
3222.96 168
3223.09 161
3223.22 151
3223.35 139
3223.48 127
3223.61 116
3223.74 105
3223.87 96
3224.00 89
3224.13 84
3224.26 80
3224.39 77
3224.52 76
3224.65 76
3224.78 76
3224.91 77
3225.04 77
3225.17 77
3225.30 76
3225.43 73
3225.56 67
3225.69 59
3225.82 48
3225.95 36
3226.08 23
3226.21 12
3226.34 2
3226.47 0
3226.60 0
3226.73 0
3226.86 0
3226.99 6
3227.12 17
3227.25 28
3227.38 39
3227.51 48
3227.64 52
3227.77 54
3227.90 52
3228.03 48
3228.16 45
3228.29 43
3228.43 43
3228.56 45
3228.69 47
3228.82 49
3228.95 49
3229.08 47
3229.21 43
3229.34 40
3229.47 40
3229.60 43
3229.73 50
3229.86 59
3229.99 69
3230.12 76
3230.25 79
3230.38 77
3230.51 70
3230.64 59
3230.77 48
3230.90 37
3231.03 28
3231.16 23
3231.29 20
3231.42 20
3231.55 23
3231.68 28
3231.81 34
3231.94 43
3232.07 53
3232.20 65
3232.33 78
3232.46 93
3232.60 109
3232.73 126
3232.86 142
3232.99 155
3233.12 164
3233.25 169
3233.38 170
3233.51 166
3233.64 160
3233.77 153
3233.90 146
3234.03 141
3234.16 139
3234.29 137
3234.42 136
3234.55 136
3234.68 136
3234.81 137
3234.94 139
3235.07 142
3235.20 147
3235.33 152
3235.46 157
3235.59 158
3235.72 157
3235.85 151
3235.99 142
3236.12 130
3236.25 117
3236.38 103
3236.51 91
3236.64 79
3236.77 68
3236.90 57
3237.03 46
3237.16 35
3237.29 24
3237.42 13
3237.55 3
3237.68 0
3237.81 0
3237.94 0
3238.07 0
3238.20 0
3238.33 0
3238.46 0
3238.59 0
3238.72 4
3238.86 10
3238.99 17
3239.12 22
3239.25 28
3239.38 33
3239.51 38
3239.64 43
3239.77 46
3239.90 47
3240.03 46
3240.16 42
3240.29 36
3240.42 30
3240.55 25
3240.68 21
3240.81 18
3240.94 18
3241.07 18
3241.20 20
3241.33 23
3241.47 27
3241.60 34
3241.73 44
3241.86 56
3241.99 68
3242.12 79
3242.25 87
3242.38 91
3242.51 90
3242.64 84
3242.77 76
3242.90 67
3243.03 57
3243.16 47
3243.29 37
3243.42 27
3243.55 18
3243.68 10
3243.82 3
3243.95 0
3244.08 0
3244.21 1
3244.34 4
3244.47 8
3244.60 12
3244.73 16
3244.86 19
3244.99 21
3245.12 24
3245.25 27
3245.38 29
3245.51 31
3245.64 32
3245.77 31
3245.91 28
3246.04 22
3246.17 15
3246.30 7
3246.43 0
3246.56 0
3246.69 0
3246.82 0
3246.95 0
3247.08 0
3247.21 0
3247.34 0
3247.47 0
3247.60 6
3247.73 13
3247.86 18
3248.00 22
3248.13 26
3248.26 28
3248.39 31
3248.52 35
3248.65 41
3248.78 51
3248.91 66
3249.04 86
3249.17 111
3249.30 141
3249.43 173
3249.56 205
3249.69 235
3249.83 261
3249.96 282
3250.09 299
3250.22 312
3250.35 321
3250.48 327
3250.61 331
3250.74 333
3250.87 332
3251.00 331
3251.13 330
3251.26 329
3251.39 330
3251.52 333
3251.66 337
3251.79 341
3251.92 345
3252.05 348
3252.18 351
3252.31 356
3252.44 364
3252.57 375
3252.70 389
3252.83 406
3252.96 423
3253.09 439
3253.22 452
3253.36 463
3253.49 470
3253.62 476
3253.75 481
3253.88 485
3254.01 489
3254.14 493
3254.27 495
3254.40 494
3254.53 491
3254.66 486
3254.79 480
3254.92 475
3255.06 470
3255.19 467
3255.32 463
3255.45 457
3255.58 447
3255.71 434
3255.84 415
3255.97 392
3256.10 367
3256.23 343
3256.36 323
3256.49 308
3256.63 298
3256.76 292
3256.89 290
3257.02 289
3257.15 288
3257.28 287
3257.41 287
3257.54 288
3257.67 292
3257.80 297
3257.93 303
3258.06 308
3258.20 311
3258.33 311
3258.46 308
3258.59 302
3258.72 294
3258.85 286
3258.98 277
3259.11 269
3259.24 261
3259.37 252
3259.50 244
3259.64 235
3259.77 228
3259.90 222
3260.03 219
3260.16 219
3260.29 221
3260.42 227
3260.55 234
3260.68 242
3260.81 249
3260.94 254
3261.08 255
3261.21 252
3261.34 245
3261.47 234
3261.60 219
3261.73 203
3261.86 187
3261.99 171
3262.12 155
3262.25 141
3262.38 128
3262.52 114
3262.65 101
3262.78 88
3262.91 76
3263.04 66
3263.17 58
3263.30 55
3263.43 56
3263.56 63
3263.69 75
3263.83 92
3263.96 112
3264.09 135
3264.22 157
3264.35 176
3264.48 192
3264.61 205
3264.74 214
3264.87 220
3265.00 226
3265.14 230
3265.27 234
3265.40 238
3265.53 240
3265.66 241
3265.79 242
3265.92 242
3266.05 244
3266.18 248
3266.31 255
3266.45 265
3266.58 278
3266.71 295
3266.84 314
3266.97 336
3267.10 360
3267.23 386
3267.36 414
3267.49 444
3267.63 475
3267.76 505
3267.89 536
3268.02 569
3268.15 604
3268.28 644
3268.41 689
3268.54 742
3268.67 800
3268.80 864
3268.94 931
3269.07 999
3269.20 1067
3269.33 1133
3269.46 1196
3269.59 1257
3269.72 1316
3269.85 1374
3269.98 1430
3270.12 1485
3270.25 1540
3270.38 1594
3270.51 1648
3270.64 1702
3270.77 1755
3270.90 1808
3271.03 1860
3271.16 1910
3271.30 1959
3271.43 2005
3271.56 2048
3271.69 2088
3271.82 2122
3271.95 2151
3272.08 2174
3272.21 2192
3272.35 2206
3272.48 2218
3272.61 2226
3272.74 2231
3272.87 2231
3273.00 2223
3273.13 2205
3273.26 2178
3273.39 2143
3273.53 2103
3273.66 2062
3273.79 2024
3273.92 1990
3274.05 1961
3274.18 1937
3274.31 1915
3274.44 1893
3274.58 1870
3274.71 1844
3274.84 1814
3274.97 1780
3275.10 1741
3275.23 1698
3275.36 1650
3275.49 1597
3275.62 1540
3275.76 1480
3275.89 1416
3276.02 1351
3276.15 1285
3276.28 1219
3276.41 1155
3276.54 1094
3276.67 1037
3276.81 982
3276.94 930
3277.07 879
3277.20 830
3277.33 783
3277.46 740
3277.59 702
3277.72 671
3277.86 645
3277.99 626
3278.12 612
3278.25 601
3278.38 592
3278.51 584
3278.64 576
3278.77 568
3278.91 558
3279.04 545
3279.17 527
3279.30 503
3279.43 474
3279.56 441
3279.69 406
3279.83 372
3279.96 342
3280.09 317
3280.22 299
3280.35 285
3280.48 277
3280.61 271
3280.74 267
3280.88 263
3281.01 260
3281.14 256
3281.27 252
3281.40 248
3281.53 245
3281.66 243
3281.80 243
3281.93 244
3282.06 246
3282.19 246
3282.32 244
3282.45 239
3282.58 229
3282.71 217
3282.85 202
3282.98 188
3283.11 176
3283.24 167
3283.37 161
3283.50 158
3283.63 157
3283.77 157
3283.90 155
3284.03 151
3284.16 145
3284.29 138
3284.42 130
3284.55 124
3284.69 120
3284.82 118
3284.95 119
3285.08 122
3285.21 127
3285.34 132
3285.47 137
3285.61 144
3285.74 153
3285.87 164
3286.00 176
3286.13 188
3286.26 200
3286.39 211
3286.53 218
3286.66 224
3286.79 227
3286.92 228
3287.05 228
3287.18 227
3287.31 225
3287.45 221
3287.58 216
3287.71 211
3287.84 208
3287.97 207
3288.10 209
3288.23 214
3288.37 219
3288.50 224
3288.63 227
3288.76 227
3288.89 225
3289.02 221
3289.15 217
3289.29 214
3289.42 214
3289.55 217
3289.68 221
3289.81 226
3289.94 230
3290.08 233
3290.21 233
3290.34 230
3290.47 226
3290.60 219
3290.73 211
3290.86 200
3291.00 188
3291.13 173
3291.26 158
3291.39 143
3291.52 131
3291.65 122
3291.79 117
3291.92 117
3292.05 120
3292.18 126
3292.31 133
3292.44 141
3292.57 147
3292.71 152
3292.84 156
3292.97 157
3293.10 155
3293.23 151
3293.36 146
3293.50 140
3293.63 133
3293.76 128
3293.89 125
3294.02 125
3294.15 129
3294.28 137
3294.42 148
3294.55 161
3294.68 175
3294.81 189
3294.94 200
3295.07 208
3295.21 213
3295.34 213
3295.47 210
3295.60 204
3295.73 197
3295.86 189
3296.00 182
3296.13 175
3296.26 169
3296.39 163
3296.52 158
3296.65 154
3296.79 152
3296.92 151
3297.05 150
3297.18 148
3297.31 146
3297.44 141
3297.58 135
3297.71 130
3297.84 127
3297.97 131
3298.10 140
3298.23 156
3298.37 175
3298.50 194
3298.63 210
3298.76 221
3298.89 226
3299.02 225
3299.16 222
3299.29 220
3299.42 220
3299.55 226
3299.68 238
3299.81 255
3299.95 275
3300.08 297
3300.21 317
3300.34 336
3300.47 353
3300.60 369
3300.74 383
3300.87 398
3301.00 414
3301.13 431
3301.26 449
3301.40 469
3301.53 490
3301.66 512
3301.79 536
3301.92 561
3302.05 586
3302.19 613
3302.32 639
3302.45 665
3302.58 692
3302.71 719
3302.84 746
3302.98 772
3303.11 796
3303.24 816
3303.37 831
3303.50 840
3303.63 842
3303.77 837
3303.90 826
3304.03 812
3304.16 795
3304.29 776
3304.43 758
3304.56 740
3304.69 724
3304.82 711
3304.95 698
3305.08 687
3305.22 676
3305.35 664
3305.48 648
3305.61 628
3305.74 604
3305.88 578
3306.01 549
3306.14 520
3306.27 490
3306.40 463
3306.53 437
3306.67 412
3306.80 388
3306.93 366
3307.06 346
3307.19 330
3307.33 318
3307.46 311
3307.59 308
3307.72 309
3307.85 314
3307.99 320
3308.12 327
3308.25 333
3308.38 336
3308.51 334
3308.64 328
3308.78 317
3308.91 302
3309.04 284
3309.17 265
3309.30 247
3309.44 229
3309.57 211
3309.70 194
3309.83 177
3309.96 160
3310.10 143
3310.23 127
3310.36 113
3310.49 100
3310.62 90
3310.76 83
3310.89 79
3311.02 78
3311.15 79
3311.28 81
3311.41 83
3311.55 85
3311.68 87
3311.81 88
3311.94 89
3312.07 90
3312.21 92
3312.34 94
3312.47 96
3312.60 96
3312.73 93
3312.87 88
3313.00 81
3313.13 72
3313.26 63
3313.39 56
3313.53 51
3313.66 48
3313.79 48
3313.92 48
3314.05 47
3314.19 46
3314.32 42
3314.45 38
3314.58 34
3314.71 32
3314.85 33
3314.98 37
3315.11 43
3315.24 50
3315.37 56
3315.51 60
3315.64 62
3315.77 62
3315.90 62
3316.03 61
3316.17 63
3316.30 67
3316.43 74
3316.56 82
3316.69 92
3316.83 101
3316.96 110
3317.09 118
3317.22 124
3317.35 129
3317.49 134
3317.62 138
3317.75 142
3317.88 146
3318.02 151
3318.15 154
3318.28 158
3318.41 163
3318.54 168
3318.68 173
3318.81 180
3318.94 187
3319.07 193
3319.20 198
3319.34 201
3319.47 203
3319.60 203
3319.73 201
3319.86 197
3320.00 191
3320.13 182
3320.26 172
3320.39 160
3320.52 149
3320.66 138
3320.79 130
3320.92 124
3321.05 120
3321.19 118
3321.32 116
3321.45 115
3321.58 115
3321.71 117
3321.85 122
3321.98 128
3322.11 136
3322.24 144
3322.37 151
3322.51 154
3322.64 154
3322.77 152
3322.90 147
3323.04 142
3323.17 138
3323.30 136
3323.43 134
3323.56 133
3323.70 131
3323.83 129
3323.96 126
3324.09 121
3324.23 117
3324.36 114
3324.49 114
3324.62 117
3324.75 121
3324.89 126
3325.02 131
3325.15 133
3325.28 132
3325.42 128
3325.55 120
3325.68 111
3325.81 102
3325.94 92
3326.08 84
3326.21 77
3326.34 73
3326.47 70
3326.61 67
3326.74 63
3326.87 56
3327.00 46
3327.13 32
3327.27 16
3327.40 0
3327.53 0
3327.66 0
3327.80 0
3327.93 0
3328.06 0
3328.19 14
3328.32 34
3328.46 56
3328.59 77
3328.72 96
3328.85 111
3328.99 122
3329.12 129
3329.25 131
3329.38 130
3329.52 128
3329.65 125
3329.78 125
3329.91 126
3330.04 130
3330.18 134
3330.31 139
3330.44 142
3330.57 142
3330.71 141
3330.84 138
3330.97 135
3331.10 133
3331.24 132
3331.37 132
3331.50 132
3331.63 132
3331.76 129
3331.90 124
3332.03 116
3332.16 106
3332.29 95
3332.43 85
3332.56 77
3332.69 73
3332.82 72
3332.96 75
3333.09 81
3333.22 87
3333.35 94
3333.49 100
3333.62 104
3333.75 106
3333.88 106
3334.01 104
3334.15 101
3334.28 99
3334.41 97
3334.54 97
3334.68 99
3334.81 103
3334.94 110
3335.07 118
3335.21 126
3335.34 132
3335.47 134
3335.60 132
3335.74 125
3335.87 115
3336.00 105
3336.13 94
3336.27 86
3336.40 81
3336.53 77
3336.66 75
3336.80 74
3336.93 73
3337.06 71
3337.19 71
3337.33 74
3337.46 80
3337.59 90
3337.72 103
3337.86 117
3337.99 128
3338.12 135
3338.25 136
3338.39 130
3338.52 118
3338.65 102
3338.78 85
3338.92 68
3339.05 54
3339.18 44
3339.31 36
3339.44 32
3339.58 28
3339.71 25
3339.84 22
3339.97 17
3340.11 10
3340.24 3
3340.37 0
3340.51 0
3340.64 0
3340.77 0
3340.90 0
3341.04 0
3341.17 0
3341.30 0
3341.43 5
3341.57 11
3341.70 16
3341.83 20
3341.96 23
3342.10 25
3342.23 26
3342.36 27
3342.49 27
3342.63 27
3342.76 28
3342.89 31
3343.02 36
3343.16 42
3343.29 50
3343.42 56
3343.55 62
3343.69 65
3343.82 66
3343.95 65
3344.08 62
3344.22 59
3344.35 56
3344.48 53
3344.61 49
3344.75 45
3344.88 41
3345.01 37
3345.14 33
3345.28 29
3345.41 26
3345.54 24
3345.68 22
3345.81 21
3345.94 20
3346.07 19
3346.21 19
3346.34 19
3346.47 19
3346.60 18
3346.74 18
3346.87 17
3347.00 16
3347.13 14
3347.27 11
3347.40 8
3347.53 5
3347.66 2
3347.80 0
3347.93 0
3348.06 0
3348.20 0
3348.33 2
3348.46 8
3348.59 15
3348.73 24
3348.86 34
3348.99 42
3349.12 49
3349.26 52
3349.39 53
3349.52 51
3349.66 49
3349.79 47
3349.92 48
3350.05 50
3350.19 55
3350.32 60
3350.45 64
3350.58 66
3350.72 66
3350.85 63
3350.98 59
3351.11 55
3351.25 53
3351.38 53
3351.51 55
3351.65 58
3351.78 62
3351.91 66
3352.04 69
3352.18 73
3352.31 76
3352.44 81
3352.58 87
3352.71 95
3352.84 102
3352.97 108
3353.11 113
3353.24 114
3353.37 113
3353.50 109
3353.64 104
3353.77 99
3353.90 96
3354.04 95
3354.17 96
3354.30 97
3354.43 98
3354.57 96
3354.70 93
3354.83 86
3354.97 77
3355.10 66
3355.23 55
3355.36 43
3355.50 33
3355.63 23
3355.76 16
3355.89 9
3356.03 5
3356.16 2
3356.29 0
3356.43 0
3356.56 0
3356.69 0
3356.82 0
3356.96 0
3357.09 0
3357.22 0
3357.36 0
3357.49 1
3357.62 8
3357.75 15
3357.89 23
3358.02 31
3358.15 37
3358.29 40
3358.42 41
3358.55 39
3358.68 34
3358.82 28
3358.95 22
3359.08 15
3359.22 8
3359.35 2
3359.48 0
3359.61 0
3359.75 0
3359.88 0
3360.01 6
3360.15 17
3360.28 32
3360.41 50
3360.55 67
3360.68 82
3360.81 93
3360.94 98
3361.08 97
3361.21 90
3361.34 78
3361.48 63
3361.61 47
3361.74 34
3361.87 24
3362.01 19
3362.14 21
3362.27 29
3362.41 42
3362.54 58
3362.67 74
3362.81 89
3362.94 100
3363.07 107
3363.20 108
3363.34 106
3363.47 102
3363.60 96
3363.74 91
3363.87 86
3364.00 82
3364.13 78
3364.27 75
3364.40 73
3364.53 71
3364.67 69
3364.80 68
3364.93 68
3365.07 67
3365.20 67
3365.33 68
3365.46 68
3365.60 70
3365.73 73
3365.86 78
3366.00 85
3366.13 94
3366.26 103
3366.40 111
3366.53 118
3366.66 122
3366.80 123
3366.93 121
3367.06 116
3367.19 110
3367.33 104
3367.46 101
3367.59 101
3367.73 104
3367.86 111
3367.99 119
3368.13 125
3368.26 129
3368.39 129
3368.52 125
3368.66 120
3368.79 116
3368.92 115
3369.06 120
3369.19 132
3369.32 150
3369.46 173
3369.59 197
3369.72 220
3369.86 240
3369.99 256
3370.12 267
3370.26 275
3370.39 281
3370.52 286
3370.65 291
3370.79 296
3370.92 300
3371.05 303
3371.19 304
3371.32 303
3371.45 300
3371.59 297
3371.72 295
3371.85 293
3371.99 292
3372.12 292
3372.25 294
3372.39 296
3372.52 300
3372.65 306
3372.78 313
3372.92 321
3373.05 328
3373.18 335
3373.32 340
3373.45 341
3373.58 339
3373.72 335
3373.85 330
3373.98 324
3374.12 320
3374.25 317
3374.38 316
3374.52 316
3374.65 317
3374.78 318
3374.92 319
3375.05 319
3375.18 319
3375.32 317
3375.45 315
3375.58 313
3375.71 311
3375.85 309
3375.98 307
3376.11 303
3376.25 297
3376.38 290
3376.51 281
3376.65 272
3376.78 264
3376.91 259
3377.05 257
3377.18 259
3377.31 264
3377.45 269
3377.58 273
3377.71 274
3377.85 271
3377.98 265
3378.11 256
3378.25 248
3378.38 242
3378.51 239
3378.65 240
3378.78 243
3378.91 245
3379.05 245
3379.18 240
3379.31 231
3379.45 218
3379.58 205
3379.71 194
3379.85 187
3379.98 184
3380.11 184
3380.25 185
3380.38 184
3380.51 179
3380.65 169
3380.78 155
3380.91 137
3381.05 118
3381.18 100
3381.31 84
3381.45 71
3381.58 62
3381.71 56
3381.85 53
3381.98 53
3382.11 55
3382.25 59
3382.38 65
3382.51 70
3382.65 76
3382.78 79
3382.91 81
3383.05 81
3383.18 80
3383.31 79
3383.45 78
3383.58 80
3383.71 83
3383.85 88
3383.98 94
3384.11 101
3384.25 108
3384.38 115
3384.51 121
3384.65 126
3384.78 131
3384.91 134
3385.05 137
3385.18 140
3385.31 144
3385.45 148
3385.58 152
3385.71 156
3385.85 159
3385.98 161
3386.11 161
3386.25 159
3386.38 155
3386.51 150
3386.65 145
3386.78 142
3386.91 139
3387.05 139
3387.18 141
3387.31 144
3387.45 148
3387.58 153
3387.71 156
3387.85 159
3387.98 160
3388.12 160
3388.25 159
3388.38 157
3388.52 154
3388.65 153
3388.78 152
3388.92 151
3389.05 151
3389.18 151
3389.32 150
3389.45 148
3389.58 143
3389.72 136
3389.85 128
3389.98 119
3390.12 110
3390.25 102
3390.38 94
3390.52 88
3390.65 84
3390.78 82
3390.92 82
3391.05 84
3391.19 90
3391.32 98
3391.45 106
3391.59 116
3391.72 123
3391.85 129
3391.99 131
3392.12 131
3392.25 127
3392.39 122
3392.52 115
3392.65 107
3392.79 99
3392.92 92
3393.06 86
3393.19 82
3393.32 79
3393.46 80
3393.59 83
3393.72 87
3393.86 93
3393.99 99
3394.12 104
3394.26 107
3394.39 108
3394.52 107
3394.66 105
3394.79 102
3394.93 98
3395.06 93
3395.19 88
3395.33 83
3395.46 78
3395.59 75
3395.73 72
3395.86 71
3395.99 71
3396.13 72
3396.26 72
3396.39 70
3396.53 65
3396.66 59
3396.80 51
3396.93 42
3397.06 34
3397.20 29
3397.33 28
3397.46 31
3397.60 38
3397.73 48
3397.86 58
3398.00 68
3398.13 76
3398.27 78
3398.40 76
3398.53 69
3398.67 58
3398.80 46
3398.93 33
3399.07 22
3399.20 13
3399.34 8
3399.47 5
3399.60 3
3399.74 2
3399.87 1
3400.00 0
3400.14 0
3400.27 0
3400.40 0
3400.54 0
3400.67 0
3400.81 0
3400.94 6
3401.07 22
3401.21 39
3401.34 55
3401.47 68
3401.61 77
3401.74 81
3401.88 81
3402.01 81
3402.14 82
3402.28 85
3402.41 90
3402.54 97
3402.68 104
3402.81 111
3402.95 115
3403.08 117
3403.21 116
3403.35 115
3403.48 112
3403.61 111
3403.75 110
3403.88 110
3404.02 110
3404.15 109
3404.28 109
3404.42 107
3404.55 106
3404.68 104
3404.82 101
3404.95 99
3405.09 96
3405.22 94
3405.35 91
3405.49 90
3405.62 90
3405.75 93
3405.89 98
3406.02 107
3406.16 121
3406.29 138
3406.42 159
3406.56 182
3406.69 207
3406.83 231
3406.96 253
3407.09 270
3407.23 283
3407.36 290
3407.49 292
3407.63 290
3407.76 288
3407.90 286
3408.03 287
3408.16 292
3408.30 299
3408.43 309
3408.57 319
3408.70 328
3408.83 335
3408.97 340
3409.10 344
3409.23 346
3409.37 347
3409.50 347
3409.64 346
3409.77 342
3409.90 334
3410.04 322
3410.17 307
3410.31 289
3410.44 270
3410.57 252
3410.71 238
3410.84 227
3410.98 220
3411.11 217
3411.24 216
3411.38 217
3411.51 220
3411.65 225
3411.78 233
3411.91 243
3412.05 254
3412.18 267
3412.31 278
3412.45 285
3412.58 288
3412.72 285
3412.85 277
3412.98 265
3413.12 249
3413.25 231
3413.39 213
3413.52 196
3413.65 180
3413.79 166
3413.92 156
3414.06 149
3414.19 146
3414.32 148
3414.46 153
3414.59 161
3414.73 171
3414.86 182
3414.99 194
3415.13 205
3415.26 215
3415.40 225
3415.53 235
3415.66 244
3415.80 251
3415.93 256
3416.07 258
3416.20 258
3416.33 256
3416.47 254
3416.60 253
3416.74 253
3416.87 255
3417.00 258
3417.14 261
3417.27 264
3417.41 266
3417.54 270
3417.67 274
3417.81 280
3417.94 287
3418.08 294
3418.21 298
3418.34 300
3418.48 300
3418.61 296
3418.75 292
3418.88 289
3419.01 288
3419.15 291
3419.28 295
3419.42 300
3419.55 303
3419.69 304
3419.82 301
3419.95 296
3420.09 289
3420.22 281
3420.36 274
3420.49 269
3420.62 264
3420.76 259
3420.89 252
3421.03 245
3421.16 238
3421.29 231
3421.43 226
3421.56 223
3421.70 223
3421.83 226
3421.97 231
3422.10 235
3422.23 239
3422.37 240
3422.50 240
3422.64 239
3422.77 238
3422.90 240
3423.04 244
3423.17 251
3423.31 260
3423.44 270
3423.57 279
3423.71 286
3423.84 289
3423.98 289
3424.11 286
3424.25 281
3424.38 277
3424.51 275
3424.65 274
3424.78 275
3424.92 276
3425.05 276
3425.18 273
3425.32 268
3425.45 260
3425.59 252
3425.72 244
3425.86 237
3425.99 231
3426.12 225
3426.26 216
3426.39 205
3426.53 190
3426.66 174
3426.80 159
3426.93 146
3427.06 140
3427.20 140
3427.33 145
3427.47 155
3427.60 165
3427.73 174
3427.87 180
3428.00 182
3428.14 182
3428.27 179
3428.41 176
3428.54 173
3428.67 171
3428.81 169
3428.94 169
3429.08 169
3429.21 170
3429.35 172
3429.48 175
3429.61 179
3429.75 186
3429.88 194
3430.02 204
3430.15 216
3430.29 230
3430.42 246
3430.55 262
3430.69 278
3430.82 292
3430.96 304
3431.09 310
3431.23 312
3431.36 308
3431.49 299
3431.63 288
3431.76 276
3431.90 265
3432.03 257
3432.17 252
3432.30 249
3432.43 249
3432.57 248
3432.70 247
3432.84 246
3432.97 245
3433.11 245
3433.24 248
3433.38 254
3433.51 264
3433.64 277
3433.78 292
3433.91 308
3434.05 321
3434.18 330
3434.32 336
3434.45 337
3434.58 334
3434.72 328
3434.85 320
3434.99 314
3435.12 309
3435.26 307
3435.39 309
3435.53 314
3435.66 324
3435.79 337
3435.93 353
3436.06 372
3436.20 391
3436.33 411
3436.47 429
3436.60 444
3436.73 456
3436.87 463
3437.00 467
3437.14 466
3437.27 462
3437.41 457
3437.54 450
3437.68 442
3437.81 434
3437.94 426
3438.08 418
3438.21 412
3438.35 407
3438.48 406
3438.62 408
3438.75 412
3438.89 418
3439.02 423
3439.15 426
3439.29 425
3439.42 416
3439.56 401
3439.69 379
3439.83 352
3439.96 323
3440.10 292
3440.23 263
3440.37 237
3440.50 214
3440.63 196
3440.77 182
3440.90 172
3441.04 166
3441.17 163
3441.31 163
3441.44 164
3441.58 166
3441.71 168
3441.84 169
3441.98 168
3442.11 166
3442.25 163
3442.38 159
3442.52 156
3442.65 153
3442.79 151
3442.92 150
3443.06 149
3443.19 148
3443.32 147
3443.46 144
3443.59 140
3443.73 136
3443.86 133
3444.00 130
3444.13 126
3444.27 122
3444.40 118
3444.54 114
3444.67 110
3444.80 106
3444.94 103
3445.07 100
3445.21 97
3445.34 92
3445.48 83
3445.61 71
3445.75 57
3445.88 42
3446.02 31
3446.15 26
3446.29 29
3446.42 40
3446.55 57
3446.69 77
3446.82 96
3446.96 112
3447.09 124
3447.23 131
3447.36 134
3447.50 135
3447.63 134
3447.77 132
3447.90 129
3448.04 123
3448.17 113
3448.30 98
3448.44 80
3448.57 59
3448.71 39
3448.84 19
3448.98 2
3449.11 0
3449.25 0
3449.38 0
3449.52 0
3449.65 0
3449.79 0
3449.92 0
3450.06 4
3450.19 10
3450.32 14
3450.46 17
3450.59 18
3450.73 17
3450.86 15
3451.00 11
3451.13 6
3451.27 1
3451.40 0
3451.54 0
3451.67 0
3451.81 0
3451.94 0
3452.08 0
3452.21 6
3452.35 15
3452.48 24
3452.61 31
3452.75 37
3452.88 41
3453.02 44
3453.15 46
3453.29 47
3453.42 47
3453.56 44
3453.69 41
3453.83 37
3453.96 33
3454.10 32
3454.23 32
3454.37 36
3454.50 42
3454.64 49
3454.77 56
3454.91 64
3455.04 73
3455.17 84
3455.31 97
3455.44 112
3455.58 127
3455.71 140
3455.85 151
3455.98 156
3456.12 157
3456.25 155
3456.39 153
3456.52 153
3456.66 156
3456.79 160
3456.93 166
3457.06 170
3457.20 170
3457.33 167
3457.47 159
3457.60 150
3457.74 141
3457.87 135
3458.01 133
3458.14 134
3458.28 138
3458.41 145
3458.55 151
3458.68 158
3458.81 163
3458.95 168
3459.08 172
3459.22 177
3459.35 182
3459.49 186
3459.62 191
3459.76 196
3459.89 200
3460.03 204
3460.16 207
3460.30 209
3460.43 210
3460.57 209
3460.70 206
3460.84 199
3460.97 190
3461.11 178
3461.24 163
3461.38 146
3461.51 129
3461.65 112
3461.78 97
3461.92 87
3462.05 82
3462.19 83
3462.32 88
3462.46 98
3462.59 108
3462.73 119
3462.86 128
3463.00 134
3463.13 138
3463.27 139
3463.40 139
3463.54 138
3463.67 137
3463.81 137
3463.94 138
3464.08 139
3464.21 141
3464.35 142
3464.48 141
3464.62 138
3464.75 132
3464.89 125
3465.02 115
3465.16 103
3465.29 91
3465.43 77
3465.56 62
3465.70 47
3465.83 34
3465.97 23
3466.10 17
3466.24 16
3466.37 21
3466.51 30
3466.64 43
3466.78 57
3466.91 68
3467.05 77
3467.18 80
3467.32 78
3467.45 71
3467.59 61
3467.72 51
3467.86 42
3467.99 37
3468.13 36
3468.26 39
3468.40 45
3468.53 52
3468.67 57
3468.80 60
3468.94 60
3469.07 57
3469.21 53
3469.34 50
3469.48 49
3469.61 51
3469.75 56
3469.88 63
3470.02 70
3470.15 77
3470.29 82
3470.42 85
3470.56 86
3470.69 86
3470.83 87
3470.96 89
3471.10 91
3471.23 94
3471.37 97
3471.50 98
3471.64 98
3471.77 96
3471.91 92
3472.04 87
3472.18 82
3472.31 76
3472.45 72
3472.58 67
3472.72 63
3472.85 60
3472.99 57
3473.12 56
3473.26 57
3473.39 60
3473.53 67
3473.66 77
3473.80 89
3473.93 102
3474.07 115
3474.20 126
3474.34 134
3474.47 138
3474.61 138
3474.75 135
3474.88 130
3475.02 125
3475.15 120
3475.29 115
3475.42 113
3475.56 111
3475.69 110
3475.83 109
3475.96 108
3476.10 105
3476.23 101
3476.37 95
3476.50 90
3476.64 85
3476.77 82
3476.91 80
3477.04 81
3477.18 84
3477.31 87
3477.45 91
3477.58 94
3477.72 96
3477.85 97
3477.99 97
3478.12 96
3478.26 93
3478.40 90
3478.53 87
3478.67 85
3478.80 85
3478.94 88
3479.07 94
3479.21 102
3479.34 113
3479.48 123
3479.61 132
3479.75 139
3479.88 142
3480.02 142
3480.15 140
3480.29 135
3480.42 129
3480.56 121
3480.69 113
3480.83 105
3480.97 96
3481.10 87
3481.24 79
3481.37 71
3481.51 66
3481.64 63
3481.78 62
3481.91 63
3482.05 64
3482.18 65
3482.32 66
3482.45 68
3482.59 70
3482.72 74
3482.86 80
3482.99 87
3483.13 93
3483.27 99
3483.40 101
3483.54 101
3483.67 96
3483.81 87
3483.94 75
3484.08 61
3484.21 46
3484.35 32
3484.48 20
3484.62 11
3484.75 5
3484.89 2
3485.02 1
3485.16 1
3485.30 1
3485.43 1
3485.57 0
3485.70 0
3485.84 0
3485.97 0
3486.11 0
3486.24 0
3486.38 0
3486.51 8
3486.65 18
3486.78 29
3486.92 40
3487.06 50
3487.19 57
3487.33 61
3487.46 62
3487.60 58
3487.73 51
3487.87 43
3488.00 34
3488.14 26
3488.27 21
3488.41 21
3488.55 26
3488.68 37
3488.82 52
3488.95 69
3489.09 84
3489.22 96
3489.36 102
3489.49 101
3489.63 93
3489.76 81
3489.90 69
3490.03 60
3490.17 57
3490.31 59
3490.44 67
3490.58 78
3490.71 90
3490.85 99
3490.98 104
3491.12 106
3491.25 106
3491.39 104
3491.53 102
3491.66 100
3491.80 97
3491.93 94
3492.07 89
3492.20 83
3492.34 76
3492.47 70
3492.61 64
3492.74 60
3492.88 56
3493.02 53
3493.15 50
3493.29 47
3493.42 42
3493.56 36
3493.69 30
3493.83 23
3493.96 16
3494.10 9
3494.24 3
3494.37 0
3494.51 0
3494.64 0
3494.78 0
3494.91 0
3495.05 2
3495.18 6
3495.32 8
3495.46 9
3495.59 9
3495.73 7
3495.86 3
3496.00 0
3496.13 0
3496.27 0
3496.40 0
3496.54 0
3496.68 0
3496.81 2
3496.95 13
3497.08 28
3497.22 46
3497.35 65
3497.49 82
3497.62 96
3497.76 106
3497.90 111
3498.03 110
3498.17 107
3498.30 101
3498.44 94
3498.57 88
3498.71 83
3498.85 79
3498.98 75
3499.12 71
3499.25 67
3499.39 62
3499.52 57
3499.66 53
3499.79 51
3499.93 50
3500.07 51
3500.20 53
3500.34 56
3500.47 58
3500.61 59
3500.74 60
3500.88 61
3501.02 61
3501.15 62
3501.29 63
3501.42 65
3501.56 66
3501.69 66
3501.83 64
3501.97 61
3502.10 57
3502.24 53
3502.37 49
3502.51 46
3502.64 45
3502.78 47
3502.92 51
3503.05 58
3503.19 66
3503.32 76
3503.46 86
3503.59 96
3503.73 104
3503.87 109
3504.00 110
3504.14 107
3504.27 101
3504.41 91
3504.54 80
3504.68 68
3504.82 56
3504.95 44
3505.09 32
3505.22 20
3505.36 9
3505.49 0
3505.63 0
3505.77 0
3505.90 0
3506.04 0
3506.17 9
3506.31 17
3506.44 25
3506.58 30
3506.72 31
3506.85 28
3506.99 23
3507.12 15
3507.26 7
3507.39 0
3507.53 0
3507.67 0
3507.80 0
3507.94 0
3508.07 0
3508.21 0
3508.35 3
3508.48 9
3508.62 13
3508.75 15
3508.89 15
3509.02 12
3509.16 8
3509.30 4
3509.43 1
3509.57 0
3509.70 0
3509.84 0
3509.98 2
3510.11 3
3510.25 2
3510.38 0
3510.52 0
3510.65 0
3510.79 0
3510.93 0
3511.06 1
3511.20 11
3511.33 25
3511.47 42
3511.61 58
3511.74 74
3511.88 86
3512.01 96
3512.15 103
3512.29 109
3512.42 115
3512.56 122
3512.69 131
3512.83 142
3512.96 154
3513.10 165
3513.24 175
3513.37 182
3513.51 184
3513.64 182
3513.78 177
3513.92 169
3514.05 159
3514.19 149
3514.32 140
3514.46 136
3514.60 135
3514.73 139
3514.87 147
3515.00 159
3515.14 173
3515.28 188
3515.41 200
3515.55 211
3515.68 220
3515.82 229
3515.96 238
3516.09 250
3516.23 263
3516.36 279
3516.50 296
3516.64 314
3516.77 331
3516.91 350
3517.04 371
3517.18 394
3517.31 422
3517.45 452
3517.59 484
3517.72 514
3517.86 542
3517.99 565
3518.13 583
3518.27 596
3518.40 606
3518.54 614
3518.67 621
3518.81 627
3518.95 631
3519.08 632
3519.22 631
3519.36 628
3519.49 623
3519.63 618
3519.76 614
3519.90 614
3520.04 617
3520.17 623
3520.31 630
3520.44 637
3520.58 641
3520.72 641
3520.85 639
3520.99 635
3521.12 633
3521.26 634
3521.40 639
3521.53 649
3521.67 661
3521.80 672
3521.94 679
3522.08 681
3522.21 676
3522.35 664
3522.48 647
3522.62 627
3522.76 608
3522.89 590
3523.03 575
3523.16 563
3523.30 553
3523.44 545
3523.57 537
3523.71 528
3523.85 518
3523.98 507
3524.12 495
3524.25 482
3524.39 467
3524.53 450
3524.66 431
3524.80 412
3524.93 393
3525.07 376
3525.21 364
3525.34 359
3525.48 361
3525.61 369
3525.75 381
3525.89 395
3526.02 407
3526.16 418
3526.30 425
3526.43 430
3526.57 433
3526.70 437
3526.84 442
3526.98 448
3527.11 454
3527.25 457
3527.39 458
3527.52 455
3527.66 448
3527.79 437
3527.93 422
3528.07 404
3528.20 383
3528.34 361
3528.47 337
3528.61 313
3528.75 291
3528.88 271
3529.02 254
3529.16 241
3529.29 232
3529.43 226
3529.56 224
3529.70 224
3529.84 226
3529.97 230
3530.11 235
3530.25 241
3530.38 247
3530.52 252
3530.65 256
3530.79 258
3530.93 257
3531.06 254
3531.20 248
3531.34 239
3531.47 227
3531.61 211
3531.74 193
3531.88 174
3532.02 155
3532.15 137
3532.29 122
3532.43 112
3532.56 108
3532.70 111
3532.83 120
3532.97 132
3533.11 145
3533.24 156
3533.38 165
3533.52 168
3533.65 168
3533.79 164
3533.92 159
3534.06 154
3534.20 149
3534.33 146
3534.47 142
3534.61 139
3534.74 136
3534.88 133
3535.02 133
3535.15 137
3535.29 146
3535.42 159
3535.56 175
3535.70 191
3535.83 204
3535.97 212
3536.11 212
3536.24 205
3536.38 192
3536.52 176
3536.65 158
3536.79 141
3536.92 126
3537.06 113
3537.20 103
3537.33 94
3537.47 88
3537.61 84
3537.74 83
3537.88 86
3538.02 92
3538.15 100
3538.29 110
3538.42 119
3538.56 126
3538.70 130
3538.83 131
3538.97 130
3539.11 126
3539.24 121
3539.38 115
3539.52 109
3539.65 102
3539.79 95
3539.92 86
3540.06 77
3540.20 68
3540.33 59
3540.47 51
3540.61 46
3540.74 43
3540.88 43
3541.02 44
3541.15 46
3541.29 46
3541.43 45
3541.56 40
3541.70 33
3541.84 25
3541.97 17
3542.11 11
3542.24 9
3542.38 11
3542.52 17
3542.65 27
3542.79 39
3542.93 52
3543.06 63
3543.20 72
3543.34 79
3543.47 85
3543.61 91
3543.75 97
3543.88 104
3544.02 111
3544.16 115
3544.29 116
3544.43 113
3544.56 108
3544.70 102
3544.84 96
3544.97 91
3545.11 89
3545.25 89
3545.38 89
3545.52 89
3545.66 87
3545.79 84
3545.93 78
3546.07 71
3546.20 62
3546.34 53
3546.48 43
3546.61 35
3546.75 28
3546.89 24
3547.02 23
3547.16 24
3547.30 29
3547.43 35
3547.57 43
3547.71 50
3547.84 56
3547.98 62
3548.12 67
3548.25 72
3548.39 77
3548.52 82
3548.66 88
3548.80 95
3548.93 101
3549.07 106
3549.21 110
3549.34 113
3549.48 114
3549.62 112
3549.75 109
3549.89 105
3550.03 99
3550.16 93
3550.30 87
3550.44 82
3550.57 80
3550.71 80
3550.85 82
3550.98 87
3551.12 94
3551.26 101
3551.39 107
3551.53 112
3551.67 115
3551.80 114
3551.94 111
3552.08 106
3552.21 98
3552.35 89
3552.49 80
3552.62 71
3552.76 63
3552.90 56
3553.03 51
3553.17 48
3553.31 48
3553.44 48
3553.58 49
3553.72 50
3553.85 49
3553.99 46
3554.13 40
3554.26 34
3554.40 28
3554.54 23
3554.67 20
3554.81 20
3554.95 21
3555.08 22
3555.22 22
3555.36 19
3555.49 13
3555.63 5
3555.77 0
3555.90 0
3556.04 0
3556.18 0
3556.31 0
3556.45 0
3556.59 0
3556.72 0
3556.86 9
3557.00 21
3557.14 34
3557.27 48
3557.41 61
3557.55 74
3557.68 85
3557.82 93
3557.96 97
3558.09 97
3558.23 91
3558.37 82
3558.50 70
3558.64 59
3558.78 48
3558.91 42
3559.05 40
3559.19 43
3559.32 50
3559.46 59
3559.60 68
3559.73 76
3559.87 82
3560.01 85
3560.14 86
3560.28 86
3560.42 86
3560.55 87
3560.69 88
3560.83 89
3560.97 89
3561.10 88
3561.24 86
3561.38 81
3561.51 75
3561.65 68
3561.79 62
3561.92 56
3562.06 52
3562.20 49
3562.33 47
3562.47 46
3562.61 46
3562.74 45
3562.88 44
3563.02 43
3563.15 42
3563.29 43
3563.43 44
3563.57 47
3563.70 50
3563.84 54
3563.98 57
3564.11 60
3564.25 63
3564.39 67
3564.52 70
3564.66 74
3564.80 77
3564.93 80
3565.07 81
3565.21 80
3565.35 78
3565.48 75
3565.62 73
3565.76 72
3565.89 72
3566.03 73
3566.17 75
3566.30 76
3566.44 77
3566.58 76
3566.71 74
3566.85 69
3566.99 64
3567.13 58
3567.26 51
3567.40 43
3567.54 36
3567.67 30
3567.81 23
3567.95 18
3568.08 12
3568.22 8
3568.36 5
3568.49 2
3568.63 2
3568.77 3
3568.91 5
3569.04 10
3569.18 14
3569.32 19
3569.45 22
3569.59 23
3569.73 20
3569.86 14
3570.00 6
3570.14 0
3570.28 0
3570.41 0
3570.55 0
3570.69 0
3570.82 0
3570.96 0
3571.10 0
3571.23 8
3571.37 19
3571.51 32
3571.65 45
3571.78 57
3571.92 69
3572.06 78
3572.19 85
3572.33 88
3572.47 88
3572.61 87
3572.74 85
3572.88 83
3573.02 82
3573.15 82
3573.29 83
3573.43 86
3573.56 91
3573.70 98
3573.84 107
3573.98 117
3574.11 126
3574.25 134
3574.39 138
3574.52 138
3574.66 132
3574.80 123
3574.94 110
3575.07 96
3575.21 81
3575.35 67
3575.48 54
3575.62 44
3575.76 37
3575.90 34
3576.03 35
3576.17 38
3576.31 44
3576.44 52
3576.58 59
3576.72 66
3576.86 72
3576.99 77
3577.13 80
3577.27 81
3577.40 80
3577.54 76
3577.68 69
3577.82 61
3577.95 51
3578.09 40
3578.23 29
3578.36 19
3578.50 9
3578.64 1
3578.78 0
3578.91 0
3579.05 0
3579.19 0
3579.32 0
3579.46 0
3579.60 12
3579.74 26
3579.87 39
3580.01 50
3580.15 57
3580.28 61
3580.42 60
3580.56 57
3580.70 52
3580.83 46
3580.97 40
3581.11 35
3581.24 30
3581.38 27
3581.52 24
3581.66 22
3581.79 19
3581.93 18
3582.07 17
3582.21 16
3582.34 16
3582.48 16
3582.62 18
3582.75 20
3582.89 21
3583.03 22
3583.17 22
3583.30 19
3583.44 14
3583.58 8
3583.72 0
3583.85 0
3583.99 0
3584.13 0
3584.26 0
3584.40 0
3584.54 0
3584.68 0
3584.81 0
3584.95 9
3585.09 22
3585.23 36
3585.36 51
3585.50 66
3585.64 78
3585.77 86
3585.91 89
3586.05 87
3586.19 84
3586.32 80
3586.46 81
3586.60 87
3586.74 99
3586.87 116
3587.01 136
3587.15 155
3587.28 170
3587.42 178
3587.56 179
3587.70 173
3587.83 162
3587.97 150
3588.11 139
3588.25 132
3588.38 129
3588.52 133
3588.66 142
3588.80 155
3588.93 172
3589.07 189
3589.21 205
3589.35 219
3589.48 229
3589.62 234
3589.76 233
3589.89 229
3590.03 221
3590.17 211
3590.31 201
3590.44 192
3590.58 186
3590.72 182
3590.86 182
3590.99 185
3591.13 189
3591.27 194
3591.41 198
3591.54 199
3591.68 196
3591.82 189
3591.96 180
3592.09 169
3592.23 158
3592.37 148
3592.51 141
3592.64 136
3592.78 133
3592.92 131
3593.06 129
3593.19 127
3593.33 124
3593.47 119
3593.61 113
3593.74 104
3593.88 95
3594.02 84
3594.15 75
3594.29 67
3594.43 63
3594.57 63
3594.70 67
3594.84 74
3594.98 82
3595.12 92
3595.25 101
3595.39 110
3595.53 117
3595.67 124
3595.80 129
3595.94 133
3596.08 134
3596.22 132
3596.35 128
3596.49 122
3596.63 114
3596.77 107
3596.90 101
3597.04 94
3597.18 88
3597.32 81
3597.45 73
3597.59 64
3597.73 56
3597.87 50
3598.01 48
3598.14 51
3598.28 59
3598.42 70
3598.56 82
3598.69 94
3598.83 104
3598.97 110
3599.11 114
3599.24 114
3599.38 112
3599.52 109
3599.66 104
3599.79 100
3599.93 97
3600.07 95
3600.21 94
3600.34 94
3600.48 95
3600.62 95
3600.76 95
3600.89 93
3601.03 90
3601.17 85
3601.31 80
3601.44 75
3601.58 72
3601.72 71
3601.86 72
3601.99 77
3602.13 85
3602.27 97
3602.41 111
3602.55 127
3602.68 142
3602.82 157
3602.96 170
3603.10 181
3603.23 188
3603.37 194
3603.51 198
3603.65 201
3603.78 204
3603.92 208
3604.06 212
3604.20 216
3604.33 221
3604.47 224
3604.61 226
3604.75 227
3604.89 226
3605.02 225
3605.16 225
3605.30 226
3605.44 229
3605.57 233
3605.71 239
3605.85 244
3605.99 247
3606.12 248
3606.26 246
3606.40 242
3606.54 236
3606.68 229
3606.81 222
3606.95 214
3607.09 204
3607.23 191
3607.36 176
3607.50 160
3607.64 143
3607.78 129
3607.91 118
3608.05 112
3608.19 112
3608.33 115
3608.47 121
3608.60 126
3608.74 129
3608.88 129
3609.02 127
3609.15 121
3609.29 113
3609.43 105
3609.57 97
3609.71 90
3609.84 84
3609.98 79
3610.12 76
3610.26 73
3610.39 70
3610.53 68
3610.67 65
3610.81 64
3610.95 63
3611.08 64
3611.22 68
3611.36 73
3611.50 80
3611.63 86
3611.77 91
3611.91 94
3612.05 92
3612.19 88
3612.32 81
3612.46 73
3612.60 65
3612.74 59
3612.87 55
3613.01 55
3613.15 58
3613.29 62
3613.43 67
3613.56 70
3613.70 70
3613.84 67
3613.98 60
3614.12 51
3614.25 41
3614.39 32
3614.53 27
3614.67 27
3614.80 34
3614.94 47
3615.08 65
3615.22 85
3615.36 106
3615.49 124
3615.63 139
3615.77 148
3615.91 153
3616.05 154
3616.18 153
3616.32 150
3616.46 147
3616.60 145
3616.73 144
3616.87 143
3617.01 141
3617.15 137
3617.29 130
3617.42 119
3617.56 106
3617.70 92
3617.84 80
3617.98 70
3618.11 65
3618.25 62
3618.39 62
3618.53 62
3618.67 62
3618.80 58
3618.94 53
3619.08 47
3619.22 43
3619.36 42
3619.49 45
3619.63 53
3619.77 64
3619.91 77
3620.05 90
3620.18 101
3620.32 109
3620.46 113
3620.60 114
3620.73 113
3620.87 110
3621.01 108
3621.15 108
3621.29 110
3621.42 115
3621.56 122
3621.70 130
3621.84 139
3621.98 147
3622.11 154
3622.25 158
3622.39 160
3622.53 159
3622.67 156
3622.80 152
3622.94 148
3623.08 145
3623.22 143
3623.36 144
3623.49 146
3623.63 149
3623.77 154
3623.91 158
3624.05 162
3624.19 164
3624.32 164
3624.46 162
3624.60 156
3624.74 148
3624.88 136
3625.01 123
3625.15 108
3625.29 94
3625.43 80
3625.57 70
3625.70 63
3625.84 60
3625.98 63
3626.12 70
3626.26 82
3626.39 96
3626.53 110
3626.67 122
3626.81 131
3626.95 135
3627.08 132
3627.22 124
3627.36 109
3627.50 91
3627.64 69
3627.78 46
3627.91 24
3628.05 5
3628.19 0
3628.33 0
3628.47 0
3628.60 0
3628.74 0
3628.88 0
3629.02 0
3629.16 0
3629.29 6
3629.43 14
3629.57 22
3629.71 28
3629.85 34
3629.99 39
3630.12 43
3630.26 45
3630.40 46
3630.54 46
3630.68 46
3630.81 48
3630.95 52
3631.09 59
3631.23 70
3631.37 85
3631.50 103
3631.64 122
3631.78 139
3631.92 153
3632.06 162
3632.20 164
3632.33 162
3632.47 154
3632.61 144
3632.75 132
3632.89 121
3633.03 111
3633.16 102
3633.30 94
3633.44 87
3633.58 81
3633.72 76
3633.85 71
3633.99 69
3634.13 68
3634.27 70
3634.41 72
3634.55 76
3634.68 78
3634.82 80
3634.96 81
3635.10 81
3635.24 81
3635.37 82
3635.51 85
3635.65 90
3635.79 95
3635.93 101
3636.07 107
3636.20 113
3636.34 119
3636.48 127
3636.62 136
3636.76 145
3636.90 154
3637.03 161
3637.17 165
3637.31 164
3637.45 158
3637.59 148
3637.73 135
3637.86 122
3638.00 110
3638.14 102
3638.28 97
3638.42 97
3638.56 101
3638.69 108
3638.83 116
3638.97 124
3639.11 132
3639.25 138
3639.39 143
3639.52 146
3639.66 147
3639.80 146
3639.94 142
3640.08 136
3640.22 128
3640.35 120
3640.49 112
3640.63 106
3640.77 102
3640.91 101
3641.05 102
3641.18 104
3641.32 107
3641.46 112
3641.60 117
3641.74 123
3641.88 130
3642.01 136
3642.15 142
3642.29 147
3642.43 150
3642.57 149
3642.71 145
3642.84 139
3642.98 131
3643.12 123
3643.26 117
3643.40 116
3643.54 121
3643.67 134
3643.81 155
3643.95 180
3644.09 208
3644.23 234
3644.37 255
3644.51 266
3644.64 267
3644.78 258
3644.92 240
3645.06 216
3645.20 189
3645.34 162
3645.47 137
3645.61 117
3645.75 103
3645.89 93
3646.03 89
3646.17 89
3646.31 93
3646.44 99
3646.58 106
3646.72 112
3646.86 116
3647.00 116
3647.14 112
3647.27 105
3647.41 95
3647.55 85
3647.69 75
3647.83 67
3647.97 61
3648.11 58
3648.24 57
3648.38 60
3648.52 65
3648.66 71
3648.80 79
3648.94 88
3649.07 97
3649.21 106
3649.35 113
3649.49 118
3649.63 121
3649.77 121
3649.91 119
3650.04 115
3650.18 111
3650.32 109
3650.46 109
3650.60 111
3650.74 115
3650.88 118
3651.01 120
3651.15 118
3651.29 115
3651.43 110
3651.57 106
3651.71 104
3651.85 105
3651.98 109
3652.12 114
3652.26 121
3652.40 126
3652.54 129
3652.68 129
3652.82 126
3652.95 122
3653.09 116
3653.23 110
3653.37 104
3653.51 98
3653.65 95
3653.79 93
3653.92 94
3654.06 97
3654.20 101
3654.34 106
3654.48 108
3654.62 107
3654.76 102
3654.89 95
3655.03 87
3655.17 81
3655.31 80
3655.45 85
3655.59 95
3655.73 111
3655.87 130
3656.00 148
3656.14 163
3656.28 173
3656.42 178
3656.56 177
3656.70 170
3656.84 159
3656.97 144
3657.11 130
3657.25 116
3657.39 106
3657.53 100
3657.67 100
3657.81 106
3657.95 115
3658.08 127
3658.22 137
3658.36 146
3658.50 152
3658.64 155
3658.78 156
3658.92 156
3659.05 158
3659.19 161
3659.33 168
3659.47 179
3659.61 194
3659.75 214
3659.89 236
3660.03 261
3660.16 287
3660.30 311
3660.44 333
3660.58 351
3660.72 365
3660.86 376
3661.00 384
3661.14 392
3661.27 400
3661.41 409
3661.55 420
3661.69 430
3661.83 438
3661.97 443
3662.11 444
3662.25 443
3662.38 440
3662.52 437
3662.66 435
3662.80 434
3662.94 435
3663.08 436
3663.22 436
3663.36 435
3663.49 431
3663.63 424
3663.77 415
3663.91 405
3664.05 395
3664.19 384
3664.33 374
3664.47 364
3664.61 354
3664.74 344
3664.88 334
3665.02 327
3665.16 321
3665.30 319
3665.44 319
3665.58 320
3665.72 323
3665.85 325
3665.99 327
3666.13 327
3666.27 326
3666.41 324
3666.55 322
3666.69 320
3666.83 316
3666.97 313
3667.10 309
3667.24 304
3667.38 299
3667.52 293
3667.66 285
3667.80 275
3667.94 262
3668.08 245
3668.22 226
3668.35 204
3668.49 181
3668.63 160
3668.77 143
3668.91 130
3669.05 122
3669.19 120
3669.33 123
3669.47 130
3669.60 138
3669.74 146
3669.88 152
3670.02 157
3670.16 158
3670.30 157
3670.44 153
3670.58 145
3670.72 135
3670.85 123
3670.99 109
3671.13 96
3671.27 85
3671.41 79
3671.55 76
3671.69 77
3671.83 80
3671.97 84
3672.10 86
3672.24 84
3672.38 78
3672.52 68
3672.66 56
3672.80 43
3672.94 31
3673.08 21
3673.22 12
3673.36 5
3673.49 0
3673.63 0
3673.77 0
3673.91 0
3674.05 0
3674.19 0
3674.33 0
3674.47 0
3674.61 0
3674.75 2
3674.88 9
3675.02 17
3675.16 23
3675.30 28
3675.44 32
3675.58 33
3675.72 32
3675.86 31
3676.00 31
3676.14 33
3676.27 37
3676.41 44
3676.55 53
3676.69 64
3676.83 75
3676.97 86
3677.11 95
3677.25 101
3677.39 104
3677.53 103
3677.66 98
3677.80 90
3677.94 82
3678.08 76
3678.22 72
3678.36 73
3678.50 78
3678.64 85
3678.78 91
3678.92 94
3679.06 93
3679.19 87
3679.33 75
3679.47 61
3679.61 46
3679.75 31
3679.89 20
3680.03 12
3680.17 8
3680.31 9
3680.45 13
3680.59 20
3680.72 29
3680.86 40
3681.00 50
3681.14 59
3681.28 66
3681.42 70
3681.56 71
3681.70 68
3681.84 63
3681.98 55
3682.12 46
3682.26 36
3682.39 27
3682.53 20
3682.67 14
3682.81 10
3682.95 6
3683.09 2
3683.23 0
3683.37 0
3683.51 0
3683.65 0
3683.79 0
3683.93 0
3684.06 0
3684.20 0
3684.34 4
3684.48 9
3684.62 12
3684.76 14
3684.90 15
3685.04 15
3685.18 15
3685.32 16
3685.46 18
3685.60 22
3685.73 27
3685.87 33
3686.01 40
3686.15 48
3686.29 57
3686.43 67
3686.57 78
3686.71 89
3686.85 99
3686.99 108
3687.13 116
3687.27 121
3687.41 123
3687.54 123
3687.68 121
3687.82 117
3687.96 113
3688.10 109
3688.24 106
3688.38 103
3688.52 101
3688.66 99
3688.80 98
3688.94 97
3689.08 97
3689.22 97
3689.35 98
3689.49 98
3689.63 98
3689.77 98
3689.91 97
3690.05 94
3690.19 92
3690.33 91
3690.47 91
3690.61 94
3690.75 99
3690.89 106
3691.03 114
3691.17 121
3691.30 126
3691.44 128
3691.58 127
3691.72 123
3691.86 117
3692.00 109
3692.14 100
3692.28 91
3692.42 81
3692.56 71
3692.70 61
3692.84 52
3692.98 44
3693.12 40
3693.26 40
3693.40 43
3693.53 49
3693.67 55
3693.81 61
3693.95 64
3694.09 63
3694.23 57
3694.37 48
3694.51 37
3694.65 26
3694.79 17
3694.93 11
3695.07 7
3695.21 7
3695.35 9
3695.49 11
3695.63 13
3695.76 15
3695.90 17
3696.04 19
3696.18 21
3696.32 25
3696.46 29
3696.60 34
3696.74 39
3696.88 43
3697.02 46
3697.16 47
3697.30 47
3697.44 45
3697.58 44
3697.72 43
3697.86 42
3698.00 42
3698.13 42
3698.27 43
3698.41 43
3698.55 45
3698.69 47
3698.83 50
3698.97 53
3699.11 56
3699.25 55
3699.39 52
3699.53 44
3699.67 34
3699.81 23
3699.95 14
3700.09 7
3700.23 6
3700.37 8
3700.51 14
3700.65 21
3700.78 26
3700.92 30
3701.06 30
3701.20 29
3701.34 26
3701.48 25
3701.62 25
3701.76 29
3701.90 35
3702.04 43
3702.18 52
3702.32 59
3702.46 65
3702.60 67
3702.74 66
3702.88 62
3703.02 54
3703.16 44
3703.30 34
3703.44 25
3703.57 19
3703.71 17
3703.85 19
3703.99 24
3704.13 30
3704.27 37
3704.41 42
3704.55 47
3704.69 52
3704.83 57
3704.97 63
3705.11 71
3705.25 79
3705.39 86
3705.53 91
3705.67 92
3705.81 91
3705.95 87
3706.09 84
3706.23 81
3706.37 81
3706.51 83
3706.65 86
3706.79 90
3706.92 93
3707.06 95
3707.20 95
3707.34 95
3707.48 96
3707.62 96
3707.76 96
3707.90 96
3708.04 93
3708.18 89
3708.32 84
3708.46 78
3708.60 72
3708.74 68
3708.88 65
3709.02 64
3709.16 64
3709.30 65
3709.44 66
3709.58 66
3709.72 65
3709.86 63
3710.00 59
3710.14 53
3710.28 47
3710.42 40
3710.56 34
3710.70 29
3710.83 24
3710.97 21
3711.11 18
3711.25 17
3711.39 17
3711.53 19
3711.67 23
3711.81 30
3711.95 38
3712.09 49
3712.23 61
3712.37 72
3712.51 83
3712.65 92
3712.79 99
3712.93 103
3713.07 104
3713.21 102
3713.35 98
3713.49 94
3713.63 89
3713.77 84
3713.91 78
3714.05 72
3714.19 65
3714.33 56
3714.47 44
3714.61 32
3714.75 20
3714.89 10
3715.03 2
3715.17 0
3715.31 0
3715.45 0
3715.59 0
3715.73 0
3715.87 0
3716.00 0
3716.14 0
3716.28 0
3716.42 4
3716.56 9
3716.70 15
3716.84 20
3716.98 25
3717.12 29
3717.26 32
3717.40 34
3717.54 34
3717.68 33
3717.82 30
3717.96 27
3718.10 24
3718.24 21
3718.38 20
3718.52 19
3718.66 20
3718.80 23
3718.94 28
3719.08 33
3719.22 39
3719.36 44
3719.50 48
3719.64 51
3719.78 51
3719.92 49
3720.06 45
3720.20 40
3720.34 34
3720.48 26
3720.62 17
3720.76 9
3720.90 0
3721.04 0
3721.18 0
3721.32 0
3721.46 0
3721.60 0
3721.74 9
3721.88 22
3722.02 36
3722.16 49
3722.30 61
3722.44 71
3722.58 79
3722.72 84
3722.86 87
3723.00 86
3723.14 81
3723.28 71
3723.42 58
3723.56 43
3723.70 27
3723.84 14
3723.98 6
3724.12 3
3724.26 7
3724.40 15
3724.54 27
3724.68 39
3724.82 51
3724.96 61
3725.10 70
3725.24 77
3725.38 83
3725.52 88
3725.66 93
3725.80 99
3725.94 105
3726.08 111
3726.22 118
3726.36 125
3726.50 133
3726.64 142
3726.78 150
3726.92 159
3727.06 168
3727.20 177
3727.34 188
3727.48 200
3727.62 214
3727.76 227
3727.90 240
3728.04 250
3728.18 256
3728.32 258
3728.46 254
3728.60 246
3728.74 234
3728.88 220
3729.02 205
3729.16 191
3729.30 180
3729.44 171
3729.58 165
3729.72 162
3729.86 160
3730.00 157
3730.14 155
3730.28 150
3730.42 144
3730.56 137
3730.70 130
3730.84 124
3730.98 120
3731.12 118
3731.26 118
3731.40 120
3731.54 122
3731.68 125
3731.82 127
3731.96 129
3732.10 132
3732.24 135
3732.38 141
3732.52 147
3732.66 154
3732.80 160
3732.94 164
3733.08 163
3733.22 158
3733.36 150
3733.50 140
3733.64 131
3733.78 122
3733.92 115
3734.06 110
3734.20 106
3734.34 102
3734.48 98
3734.62 93
3734.76 88
3734.90 84
3735.04 82
3735.18 81
3735.32 83
3735.46 88
3735.60 95
3735.74 104
3735.88 115
3736.02 125
3736.16 134
3736.30 142
3736.44 147
3736.58 149
3736.72 148
3736.86 144
3737.00 139
3737.14 134
3737.28 130
3737.42 128
3737.56 131
3737.70 139
3737.84 151
3737.98 168
3738.12 187
3738.26 208
3738.40 230
3738.54 252
3738.68 273
3738.82 294
3738.96 316
3739.10 340
3739.24 369
3739.39 404
3739.53 445
3739.67 492
3739.81 543
3739.95 599
3740.09 655
3740.23 713
3740.37 771
3740.51 831
3740.65 894
3740.79 960
3740.93 1030
3741.07 1105
3741.21 1184
3741.35 1267
3741.49 1354
3741.63 1443
3741.77 1537
3741.91 1634
3742.05 1737
3742.19 1843
3742.33 1951
3742.47 2059
3742.61 2166
3742.75 2269
3742.89 2365
3743.03 2455
3743.17 2539
3743.31 2617
3743.45 2690
3743.59 2757
3743.73 2818
3743.87 2869
3744.01 2912
3744.15 2944
3744.29 2966
3744.43 2980
3744.58 2990
3744.72 2998
3744.86 3007
3745.00 3017
3745.14 3027
3745.28 3034
3745.42 3035
3745.56 3026
3745.70 3002
3745.84 2964
3745.98 2910
3746.12 2845
3746.26 2772
3746.40 2695
3746.54 2618
3746.68 2543
3746.82 2471
3746.96 2402
3747.10 2333
3747.24 2263
3747.38 2190
3747.52 2114
3747.66 2036
3747.80 1957
3747.94 1877
3748.08 1798
3748.22 1721
3748.36 1645
3748.51 1569
3748.65 1492
3748.79 1415
3748.93 1338
3749.07 1262
3749.21 1189
3749.35 1120
3749.49 1057
3749.63 1000
3749.77 950
3749.91 904
3750.05 863
3750.19 824
3750.33 786
3750.47 749
3750.61 710
3750.75 672
3750.89 634
3751.03 600
3751.17 568
3751.31 540
3751.45 516
3751.59 495
3751.73 476
3751.88 458
3752.02 439
3752.16 420
3752.30 401
3752.44 383
3752.58 367
3752.72 355
3752.86 347
3753.00 343
3753.14 341
3753.28 343
3753.42 345
3753.56 346
3753.70 348
3753.84 348
3753.98 348
3754.12 346
3754.26 344
3754.40 340
3754.54 334
3754.68 327
3754.83 318
3754.97 307
3755.11 294
3755.25 282
3755.39 270
3755.53 260
3755.67 253
3755.81 248
3755.95 247
3756.09 250
3756.23 255
3756.37 262
3756.51 267
3756.65 270
3756.79 269
3756.93 263
3757.07 252
3757.21 239
3757.35 225
3757.50 211
3757.64 199
3757.78 190
3757.92 182
3758.06 176
3758.20 169
3758.34 163
3758.48 158
3758.62 155
3758.76 155
3758.90 159
3759.04 167
3759.18 180
3759.32 195
3759.46 212
3759.60 228
3759.74 243
3759.89 256
3760.03 266
3760.17 272
3760.31 272
3760.45 266
3760.59 253
3760.73 234
3760.87 210
3761.01 184
3761.15 159
3761.29 138
3761.43 125
3761.57 118
3761.71 119
3761.85 126
3761.99 136
3762.14 148
3762.28 158
3762.42 165
3762.56 166
3762.70 161
3762.84 149
3762.98 133
3763.12 116
3763.26 98
3763.40 85
3763.54 78
3763.68 77
3763.82 82
3763.96 92
3764.10 104
3764.25 117
3764.39 127
3764.53 134
3764.67 137
3764.81 138
3764.95 137
3765.09 136
3765.23 135
3765.37 135
3765.51 137
3765.65 139
3765.79 143
3765.93 147
3766.07 151
3766.22 155
3766.36 160
3766.50 166
3766.64 173
3766.78 181
3766.92 189
3767.06 197
3767.20 204
3767.34 210
3767.48 216
3767.62 219
3767.76 220
3767.90 218
3768.04 213
3768.19 206
3768.33 197
3768.47 187
3768.61 178
3768.75 170
3768.89 165
3769.03 162
3769.17 162
3769.31 165
3769.45 170
3769.59 176
3769.73 182
3769.88 187
3770.02 192
3770.16 197
3770.30 202
3770.44 206
3770.58 210
3770.72 212
3770.86 211
3771.00 206
3771.14 196
3771.28 183
3771.42 167
3771.56 151
3771.71 136
3771.85 124
3771.99 115
3772.13 110
3772.27 106
3772.41 104
3772.55 102
3772.69 99
3772.83 95
3772.97 89
3773.11 82
3773.25 75
3773.40 67
3773.54 61
3773.68 59
3773.82 60
3773.96 66
3774.10 75
3774.24 87
3774.38 101
3774.52 116
3774.66 129
3774.80 141
3774.95 151
3775.09 160
3775.23 166
3775.37 171
3775.51 176
3775.65 181
3775.79 187
3775.93 196
3776.07 206
3776.21 219
3776.35 232
3776.50 245
3776.64 256
3776.78 265
3776.92 272
3777.06 276
3777.20 278
3777.34 279
3777.48 278
3777.62 278
3777.76 276
3777.90 273
3778.05 270
3778.19 265
3778.33 258
3778.47 250
3778.61 240
3778.75 230
3778.89 219
3779.03 209
3779.17 200
3779.31 191
3779.46 183
3779.60 176
3779.74 170
3779.88 164
3780.02 158
3780.16 154
3780.30 150
3780.44 147
3780.58 143
3780.72 137
3780.86 130
3781.01 120
3781.15 110
3781.29 99
3781.43 90
3781.57 83
3781.71 80
3781.85 79
3781.99 80
3782.13 82
3782.27 84
3782.42 85
3782.56 84
3782.70 83
3782.84 83
3782.98 84
3783.12 89
3783.26 97
3783.40 109
3783.54 123
3783.69 140
3783.83 157
3783.97 172
3784.11 185
3784.25 193
3784.39 197
3784.53 196
3784.67 191
3784.81 182
3784.95 171
3785.10 158
3785.24 145
3785.38 132
3785.52 120
3785.66 108
3785.80 96
3785.94 84
3786.08 71
3786.22 56
3786.37 42
3786.51 27
3786.65 13
3786.79 0
3786.93 0
3787.07 0
3787.21 0
3787.35 0
3787.49 0
3787.64 0
3787.78 0
3787.92 0
3788.06 8
3788.20 20
3788.34 31
3788.48 41
3788.62 51
3788.76 59
3788.91 67
3789.05 74
3789.19 81
3789.33 86
3789.47 90
3789.61 91
3789.75 91
3789.89 91
3790.04 90
3790.18 91
3790.32 94
3790.46 98
3790.60 102
3790.74 106
3790.88 106
3791.02 103
3791.16 94
3791.31 82
3791.45 68
3791.59 54
3791.73 41
3791.87 33
3792.01 30
3792.15 32
3792.29 37
3792.44 45
3792.58 55
3792.72 64
3792.86 73
3793.00 79
3793.14 85
3793.28 89
3793.42 93
3793.57 95
3793.71 97
3793.85 99
3793.99 101
3794.13 104
3794.27 106
3794.41 108
3794.55 109
3794.70 110
3794.84 109
3794.98 106
3795.12 101
3795.26 93
3795.40 83
3795.54 73
3795.68 63
3795.83 56
3795.97 51
3796.11 50
3796.25 51
3796.39 54
3796.53 58
3796.67 63
3796.81 68
3796.96 74
3797.10 80
3797.24 88
3797.38 96
3797.52 104
3797.66 113
3797.80 121
3797.94 127
3798.09 132
3798.23 135
3798.37 137
3798.51 138
3798.65 138
3798.79 138
3798.93 137
3799.08 135
3799.22 132
3799.36 128
3799.50 123
3799.64 118
3799.78 112
3799.92 106
3800.06 100
3800.21 96
3800.35 93
3800.49 91
3800.63 91
3800.77 94
3800.91 99
3801.05 106
3801.20 114
3801.34 123
3801.48 131
3801.62 137
3801.76 141
3801.90 141
3802.04 138
3802.19 133
3802.33 128
3802.47 123
3802.61 118
3802.75 116
3802.89 116
3803.03 117
3803.18 120
3803.32 123
3803.46 126
3803.60 128
3803.74 129
3803.88 128
3804.02 125
3804.17 119
3804.31 111
3804.45 102
3804.59 93
3804.73 85
3804.87 80
3805.01 78
3805.16 79
3805.30 82
3805.44 85
3805.58 87
3805.72 86
3805.86 83
3806.00 77
3806.15 70
3806.29 64
3806.43 60
3806.57 61
3806.71 65
3806.85 73
3806.99 83
3807.14 93
3807.28 101
3807.42 107
3807.56 109
3807.70 110
3807.84 110
3807.99 109
3808.13 110
3808.27 111
3808.41 112
3808.55 114
3808.69 116
3808.83 117
3808.98 117
3809.12 115
3809.26 112
3809.40 107
3809.54 102
3809.68 96
3809.82 92
3809.97 90
3810.11 91
3810.25 94
3810.39 100
3810.53 108
3810.67 117
3810.82 126
3810.96 133
3811.10 139
3811.24 143
3811.38 144
3811.52 144
3811.66 143
3811.81 142
3811.95 143
3812.09 147
3812.23 155
3812.37 167
3812.51 181
3812.66 196
3812.80 210
3812.94 222
3813.08 232
3813.22 241
3813.36 249
3813.51 257
3813.65 268
3813.79 281
3813.93 295
3814.07 312
3814.21 328
3814.36 343
3814.50 356
3814.64 366
3814.78 376
3814.92 386
3815.06 398
3815.21 414
3815.35 435
3815.49 460
3815.63 489
3815.77 518
3815.91 547
3816.05 572
3816.20 591
3816.34 606
3816.48 615
3816.62 620
3816.76 624
3816.90 628
3817.05 633
3817.19 639
3817.33 646
3817.47 653
3817.61 659
3817.76 662
3817.90 661
3818.04 656
3818.18 649
3818.32 640
3818.46 631
3818.61 622
3818.75 612
3818.89 603
3819.03 592
3819.17 578
3819.31 562
3819.46 543
3819.60 522
3819.74 499
3819.88 476
3820.02 452
3820.16 429
3820.31 407
3820.45 386
3820.59 367
3820.73 352
3820.87 339
3821.01 328
3821.16 321
3821.30 314
3821.44 307
3821.58 299
3821.72 288
3821.87 275
3822.01 259
3822.15 241
3822.29 222
3822.43 204
3822.57 187
3822.72 173
3822.86 162
3823.00 155
3823.14 151
3823.28 150
3823.42 151
3823.57 153
3823.71 156
3823.85 159
3823.99 161
3824.13 163
3824.28 162
3824.42 159
3824.56 154
3824.70 148
3824.84 142
3824.98 135
3825.13 130
3825.27 128
3825.41 127
3825.55 128
3825.69 130
3825.84 133
3825.98 134
3826.12 134
3826.26 133
3826.40 130
3826.54 128
3826.69 126
3826.83 125
3826.97 126
3827.11 126
3827.25 125
3827.40 121
3827.54 114
3827.68 102
3827.82 87
3827.96 71
3828.11 56
3828.25 43
3828.39 35
3828.53 32
3828.67 35
3828.81 41
3828.96 50
3829.10 58
3829.24 66
3829.38 71
3829.52 73
3829.67 73
3829.81 70
3829.95 66
3830.09 62
3830.23 58
3830.38 55
3830.52 53
3830.66 54
3830.80 55
3830.94 57
3831.09 61
3831.23 65
3831.37 69
3831.51 75
3831.65 81
3831.79 87
3831.94 93
3832.08 97
3832.22 97
3832.36 94
3832.50 88
3832.65 78
3832.79 67
3832.93 55
3833.07 44
3833.21 35
3833.36 28
3833.50 23
3833.64 19
3833.78 16
3833.92 14
3834.07 12
3834.21 12
3834.35 12
3834.49 16
3834.63 22
3834.78 31
3834.92 42
3835.06 54
3835.20 65
3835.34 73
3835.49 77
3835.63 76
3835.77 70
3835.91 60
3836.05 48
3836.20 36
3836.34 25
3836.48 17
3836.62 12
3836.76 9
3836.91 9
3837.05 8
3837.19 6
3837.33 2
3837.47 0
3837.62 0
3837.76 0
3837.90 0
3838.04 0
3838.19 0
3838.33 1
3838.47 13
3838.61 26
3838.75 38
3838.90 47
3839.04 52
3839.18 54
3839.32 53
3839.46 50
3839.61 45
3839.75 38
3839.89 31
3840.03 24
3840.17 17
3840.32 14
3840.46 14
3840.60 17
3840.74 24
3840.88 32
3841.03 40
3841.17 46
3841.31 48
3841.45 46
3841.60 41
3841.74 35
3841.88 30
3842.02 28
3842.16 29
3842.31 33
3842.45 40
3842.59 47
3842.73 54
3842.87 57
3843.02 58
3843.16 55
3843.30 51
3843.44 45
3843.59 40
3843.73 37
3843.87 37
3844.01 39
3844.15 42
3844.30 45
3844.44 48
3844.58 49
3844.72 49
3844.86 49
3845.01 49
3845.15 49
3845.29 50
3845.43 54
3845.58 60
3845.72 68
3845.86 77
3846.00 88
3846.14 98
3846.29 106
3846.43 112
3846.57 114
3846.71 111
3846.86 106
3847.00 97
3847.14 87
3847.28 76
3847.42 65
3847.57 54
3847.71 45
3847.85 37
3847.99 31
3848.14 28
3848.28 27
3848.42 29
3848.56 33
3848.71 39
3848.85 45
3848.99 51
3849.13 55
3849.27 59
3849.42 62
3849.56 65
3849.70 70
3849.84 77
3849.99 85
3850.13 95
3850.27 104
3850.41 113
3850.55 120
3850.70 126
3850.84 131
3850.98 136
3851.12 141
3851.27 146
3851.41 150
3851.55 151
3851.69 149
3851.84 142
3851.98 133
3852.12 122
3852.26 111
3852.40 104
3852.55 101
3852.69 101
3852.83 105
3852.97 110
3853.12 115
3853.26 119
3853.40 119
3853.54 115
3853.69 108
3853.83 99
3853.97 89
3854.11 82
3854.26 78
3854.40 77
3854.54 80
3854.68 85
3854.82 90
3854.97 93
3855.11 92
3855.25 88
3855.39 79
3855.54 68
3855.68 55
3855.82 43
3855.96 31
3856.11 22
3856.25 16
3856.39 12
3856.53 11
3856.68 13
3856.82 17
3856.96 22
3857.10 26
3857.25 31
3857.39 33
3857.53 34
3857.67 32
3857.82 29
3857.96 26
3858.10 25
3858.24 25
3858.38 28
3858.53 34
3858.67 42
3858.81 50
3858.95 57
3859.10 62
3859.24 64
3859.38 65
3859.52 65
3859.67 64
3859.81 65
3859.95 67
3860.09 70
3860.24 74
3860.38 79
3860.52 83
3860.66 88
3860.81 93
3860.95 99
3861.09 106
3861.23 114
3861.38 122
3861.52 130
3861.66 137
3861.80 141
3861.95 142
3862.09 139
3862.23 131
3862.37 120
3862.52 105
3862.66 89
3862.80 72
3862.94 56
3863.09 44
3863.23 33
3863.37 26
3863.51 20
3863.66 16
3863.80 13
3863.94 10
3864.08 6
3864.23 2
3864.37 0
3864.51 0
3864.65 0
3864.80 0
3864.94 0
3865.08 0
3865.22 0
3865.37 0
3865.51 7
3865.65 18
3865.80 29
3865.94 38
3866.08 42
3866.22 43
3866.37 39
3866.51 33
3866.65 26
3866.79 18
3866.94 11
3867.08 5
3867.22 1
3867.36 0
3867.51 0
3867.65 0
3867.79 0
3867.93 0
3868.08 0
3868.22 4
3868.36 12
3868.50 22
3868.65 36
3868.79 52
3868.93 68
3869.08 84
3869.22 97
3869.36 107
3869.50 113
3869.65 115
3869.79 114
3869.93 110
3870.07 106
3870.22 100
3870.36 94
3870.50 87
3870.64 82
3870.79 77
3870.93 75
3871.07 76
3871.21 80
3871.36 84
3871.50 87
3871.64 88
3871.79 85
3871.93 78
3872.07 68
3872.21 58
3872.36 48
3872.50 41
3872.64 38
3872.78 36
3872.93 37
3873.07 38
3873.21 39
3873.36 40
3873.50 41
3873.64 45
3873.78 51
3873.93 60
3874.07 72
3874.21 85
3874.35 98
3874.50 109
3874.64 117
3874.78 121
3874.93 123
3875.07 121
3875.21 118
3875.35 112
3875.50 106
3875.64 99
3875.78 93
3875.92 88
3876.07 86
3876.21 88
3876.35 93
3876.50 102
3876.64 114
3876.78 128
3876.92 141
3877.07 154
3877.21 164
3877.35 171
3877.50 176
3877.64 179
3877.78 181
3877.92 184
3878.07 187
3878.21 191
3878.35 197
3878.49 204
3878.64 210
3878.78 216
3878.92 221
3879.07 223
3879.21 222
3879.35 219
3879.49 216
3879.64 213
3879.78 212
3879.92 214
3880.07 219
3880.21 227
3880.35 235
3880.49 244
3880.64 252
3880.78 257
3880.92 261
3881.07 263
3881.21 262
3881.35 260
3881.49 257
3881.64 252
3881.78 247
3881.92 243
3882.07 238
3882.21 234
3882.35 231
3882.49 229
3882.64 228
3882.78 229
3882.92 231
3883.07 235
3883.21 241
3883.35 247
3883.49 254
3883.64 260
3883.78 264
3883.92 266
3884.07 265
3884.21 261
3884.35 255
3884.50 248
3884.64 241
3884.78 234
3884.92 228
3885.07 224
3885.21 221
3885.35 219
3885.50 217
3885.64 214
3885.78 209
3885.92 203
3886.07 194
3886.21 183
3886.35 171
3886.50 158
3886.64 146
3886.78 136
3886.93 130
3887.07 128
3887.21 129
3887.35 133
3887.50 137
3887.64 139
3887.78 139
3887.93 137
3888.07 134
3888.21 132
3888.35 133
3888.50 137
3888.64 144
3888.78 154
3888.93 164
3889.07 173
3889.21 178
3889.36 179
3889.50 177
3889.64 173
3889.78 167
3889.93 162
3890.07 159
3890.21 156
3890.36 153
3890.50 149
3890.64 144
3890.79 137
3890.93 130
3891.07 122
3891.22 115
3891.36 111
3891.50 109
3891.64 109
3891.79 111
3891.93 113
3892.07 113
3892.22 113
3892.36 110
3892.50 105
3892.65 100
3892.79 94
3892.93 87
3893.08 79
3893.22 71
3893.36 61
3893.50 49
3893.65 37
3893.79 24
3893.93 12
3894.08 2
3894.22 0
3894.36 0
3894.51 0
3894.65 1
3894.79 9
3894.94 19
3895.08 30
3895.22 40
3895.36 48
3895.51 53
3895.65 55
3895.79 55
3895.94 53
3896.08 49
3896.22 45
3896.37 43
3896.51 43
3896.65 45
3896.80 50
3896.94 57
3897.08 64
3897.23 71
3897.37 76
3897.51 78
3897.65 77
3897.80 73
3897.94 66
3898.08 57
3898.23 48
3898.37 38
3898.51 28
3898.66 20
3898.80 13
3898.94 8
3899.09 5
3899.23 5
3899.37 8
3899.52 14
3899.66 23
3899.80 33
3899.95 43
3900.09 52
3900.23 59
3900.38 62
3900.52 63
3900.66 60
3900.81 56
3900.95 49
3901.09 41
3901.23 31
3901.38 20
3901.52 7
3901.66 0
3901.81 0
3901.95 0
3902.09 0
3902.24 0
3902.38 0
3902.52 0
3902.67 0
3902.81 8
3902.95 17
3903.10 25
3903.24 31
3903.38 35
3903.53 39
3903.67 43
3903.81 46
3903.96 47
3904.10 47
3904.24 46
3904.39 43
3904.53 41
3904.67 41
3904.82 42
3904.96 45
3905.10 50
3905.25 56
3905.39 61
3905.53 66
3905.68 70
3905.82 72
3905.96 74
3906.11 76
3906.25 77
3906.39 77
3906.54 75
3906.68 71
3906.82 67
3906.97 62
3907.11 59
3907.25 58
3907.40 60
3907.54 66
3907.68 73
3907.83 81
3907.97 87
3908.11 92
3908.26 94
3908.40 94
3908.54 92
3908.69 88
3908.83 83
3908.97 77
3909.12 72
3909.26 69
3909.40 67
3909.55 69
3909.69 74
3909.83 80
3909.98 87
3910.12 91
3910.26 92
3910.41 89
3910.55 83
3910.69 74
3910.84 65
3910.98 56
3911.12 47
3911.27 40
3911.41 35
3911.55 30
3911.70 27
3911.84 27
3911.98 31
3912.13 37
3912.27 45
3912.41 53
3912.56 59
3912.70 61
3912.85 60
3912.99 55
3913.13 49
3913.28 42
3913.42 36
3913.56 31
3913.71 28
3913.85 26
3913.99 23
3914.14 20
3914.28 18
3914.42 16
3914.57 16
3914.71 19
3914.85 25
3915.00 36
3915.14 49
3915.28 65
3915.43 82
3915.57 97
3915.71 108
3915.86 114
3916.00 113
3916.14 106
3916.29 94
3916.43 78
3916.58 60
3916.72 42
3916.86 25
3917.01 10
3917.15 0
3917.29 0
3917.44 0
3917.58 0
3917.72 0
3917.87 0
3918.01 0
3918.15 0
3918.30 6
3918.44 10
3918.58 13
3918.73 15
3918.87 17
3919.02 21
3919.16 27
3919.30 35
3919.45 45
3919.59 56
3919.73 67
3919.88 74
3920.02 78
3920.16 78
3920.31 74
3920.45 65
3920.59 54
3920.74 40
3920.88 26
3921.03 14
3921.17 4
3921.31 0
3921.46 0
3921.60 0
3921.74 2
3921.89 9
3922.03 18
3922.17 27
3922.32 35
3922.46 42
3922.61 47
3922.75 50
3922.89 52
3923.04 52
3923.18 50
3923.32 47
3923.47 44
3923.61 40
3923.75 38
3923.90 37
3924.04 39
3924.19 41
3924.33 45
3924.47 48
3924.62 51
3924.76 52
3924.90 51
3925.05 49
3925.19 47
3925.33 46
3925.48 48
3925.62 51
3925.77 56
3925.91 61
3926.05 65
3926.20 67
3926.34 66
3926.48 60
3926.63 51
3926.77 39
3926.92 25
3927.06 11
3927.20 0
3927.35 0
3927.49 0
3927.63 0
3927.78 0
3927.92 0
3928.06 3
3928.21 9
3928.35 12
3928.50 12
3928.64 10
3928.78 6
3928.93 3
3929.07 2
3929.21 2
3929.36 5
3929.50 10
3929.65 16
3929.79 21
3929.93 25
3930.08 28
3930.22 29
3930.36 29
3930.51 28
3930.65 29
3930.80 32
3930.94 37
3931.08 46
3931.23 56
3931.37 66
3931.51 75
3931.66 80
3931.80 82
3931.95 80
3932.09 76
3932.23 71
3932.38 68
3932.52 69
3932.67 74
3932.81 83
3932.95 95
3933.10 108
3933.24 120
3933.38 130
3933.53 139
3933.67 146
3933.82 153
3933.96 160
3934.10 166
3934.25 171
3934.39 174
3934.53 174
3934.68 170
3934.82 163
3934.97 155
3935.11 145
3935.25 135
3935.40 125
3935.54 115
3935.69 104
3935.83 94
3935.97 83
3936.12 74
3936.26 67
3936.40 63
3936.55 61
3936.69 62
3936.84 63
3936.98 62
3937.12 60
3937.27 55
3937.41 48
3937.56 40
3937.70 31
3937.84 22
3937.99 15
3938.13 9
3938.28 4
3938.42 2
3938.56 1
3938.71 2
3938.85 5
3939.00 7
3939.14 10
3939.28 11
3939.43 11
3939.57 10
3939.71 11
3939.86 13
3940.00 17
3940.15 24
3940.29 33
3940.43 42
3940.58 51
3940.72 57
3940.87 61
3941.01 63
3941.15 63
3941.30 62
3941.44 62
3941.59 62
3941.73 62
3941.87 62
3942.02 63
3942.16 63
3942.31 63
3942.45 64
3942.59 66
3942.74 69
3942.88 73
3943.03 76
3943.17 79
3943.31 81
3943.46 83
3943.60 86
3943.75 91
3943.89 98
3944.03 107
3944.18 117
3944.32 127
3944.47 134
3944.61 139
3944.75 140
3944.90 139
3945.04 136
3945.19 133
3945.33 129
3945.47 126
3945.62 124
3945.76 124
3945.91 126
3946.05 130
3946.19 136
3946.34 144
3946.48 154
3946.63 163
3946.77 172
3946.91 179
3947.06 183
3947.20 186
3947.35 186
3947.49 184
3947.64 181
3947.78 179
3947.92 177
3948.07 177
3948.21 179
3948.36 183
3948.50 188
3948.64 193
3948.79 197
3948.93 198
3949.08 197
3949.22 194
3949.36 190
3949.51 186
3949.65 183
3949.80 180
3949.94 178
3950.08 175
3950.23 172
3950.37 167
3950.52 164
3950.66 160
3950.81 158
3950.95 156
3951.09 155
3951.24 154
3951.38 154
3951.53 154
3951.67 156
3951.81 161
3951.96 170
3952.10 183
3952.25 197
3952.39 211
3952.54 222
3952.68 225
3952.82 221
3952.97 210
3953.11 194
3953.26 175
3953.40 158
3953.54 143
3953.69 133
3953.83 126
3953.98 122
3954.12 117
3954.27 113
3954.41 107
3954.55 102
3954.70 99
3954.84 97
3954.99 99
3955.13 103
3955.28 108
3955.42 111
3955.56 111
3955.71 108
3955.85 102
3956.00 94
3956.14 85
3956.28 78
3956.43 74
3956.57 73
3956.72 76
3956.86 81
3957.01 88
3957.15 93
3957.29 96
3957.44 96
3957.58 93
3957.73 88
3957.87 83
3958.02 79
3958.16 77
3958.30 77
3958.45 78
3958.59 80
3958.74 80
3958.88 78
3959.03 75
3959.17 73
3959.31 71
3959.46 73
3959.60 76
3959.75 81
3959.89 85
3960.04 87
3960.18 86
3960.32 83
3960.47 79
3960.61 75
3960.76 72
3960.90 70
3961.05 69
3961.19 69
3961.33 68
3961.48 67
3961.62 66
3961.77 66
3961.91 66
3962.06 67
3962.20 68
3962.35 70
3962.49 70
3962.63 69
3962.78 67
3962.92 65
3963.07 62
3963.21 60
3963.36 57
3963.50 53
3963.64 48
3963.79 43
3963.93 37
3964.08 30
3964.22 24
3964.37 19
3964.51 15
3964.65 14
3964.80 15
3964.94 18
3965.09 23
3965.23 29
3965.38 34
3965.52 38
3965.67 39
3965.81 38
3965.95 35
3966.10 31
3966.24 27
3966.39 23
3966.53 20
3966.68 19
3966.82 19
3966.97 21
3967.11 23
3967.25 28
3967.40 36
3967.54 47
3967.69 61
3967.83 77
3967.98 94
3968.12 110
3968.27 122
3968.41 130
3968.55 133
3968.70 132
3968.84 130
3968.99 127
3969.13 125
3969.28 126
3969.42 130
3969.57 137
3969.71 145
3969.85 153
3970.00 160
3970.14 165
3970.29 168
3970.43 169
3970.58 169
3970.72 166
3970.87 162
3971.01 157
3971.16 149
3971.30 140
3971.44 129
3971.59 119
3971.73 108
3971.88 100
3972.02 93
3972.17 89
3972.31 87
3972.46 85
3972.60 82
3972.74 77
3972.89 71
3973.03 62
3973.18 53
3973.32 43
3973.47 34
3973.61 26
3973.76 21
3973.90 16
3974.05 14
3974.19 14
3974.33 16
3974.48 21
3974.62 28
3974.77 38
3974.91 48
3975.06 57
3975.20 65
3975.35 69
3975.49 69
3975.64 66
3975.78 61
3975.93 56
3976.07 54
3976.21 54
3976.36 57
3976.50 62
3976.65 68
3976.79 73
3976.94 78
3977.08 81
3977.23 84
3977.37 86
3977.52 88
3977.66 90
3977.81 92
3977.95 93
3978.09 93
3978.24 91
3978.38 87
3978.53 81
3978.67 74
3978.82 64
3978.96 55
3979.11 45
3979.25 35
3979.40 26
3979.54 18
3979.69 11
3979.83 6
3979.98 2
3980.12 0
3980.26 0
3980.41 0
3980.55 0
3980.70 0
3980.84 0
3980.99 0
3981.13 0
3981.28 2
3981.42 7
3981.57 13
3981.71 21
3981.86 31
3982.00 40
3982.15 50
3982.29 59
3982.43 67
3982.58 74
3982.72 80
3982.87 86
3983.01 89
3983.16 89
3983.30 86
3983.45 78
3983.59 67
3983.74 53
3983.88 36
3984.03 20
3984.17 5
3984.32 0
3984.46 0
3984.61 0
3984.75 0
3984.90 0
3985.04 0
3985.18 0
3985.33 0
3985.47 3
3985.62 18
3985.76 33
3985.91 48
3986.05 60
3986.20 69
3986.34 74
3986.49 76
3986.63 75
3986.78 72
3986.92 67
3987.07 62
3987.21 57
3987.36 53
3987.50 49
3987.65 46
3987.79 43
3987.94 43
3988.08 43
3988.23 45
3988.37 47
3988.52 49
3988.66 51
3988.80 51
3988.95 51
3989.09 49
3989.24 47
3989.38 45
3989.53 43
3989.67 43
3989.82 45
3989.96 48
3990.11 53
3990.25 59
3990.40 65
3990.54 72
3990.69 78
3990.83 81
3990.98 83
3991.12 81
3991.27 76
3991.41 70
3991.56 62
3991.70 55
3991.85 48
3991.99 44
3992.14 40
3992.28 37
3992.43 34
3992.57 31
3992.72 28
3992.86 25
3993.01 21
3993.15 18
3993.30 15
3993.44 13
3993.59 10
3993.73 7
3993.88 4
3994.02 1
3994.17 0
3994.31 0
3994.46 0
3994.60 0
3994.75 0
3994.89 0
3995.04 0
3995.18 0
3995.32 0
3995.47 1
3995.61 5
3995.76 11
3995.90 19
3996.05 28
3996.19 38
3996.34 47
3996.48 54
3996.63 60
3996.77 64
3996.92 67
3997.06 68
3997.21 69
3997.35 70
3997.50 70
3997.64 71
3997.79 71
3997.93 70
3998.08 70
3998.22 69
3998.37 69
3998.51 69
3998.66 69
3998.80 69
3998.95 68
3999.09 66
3999.24 62
3999.38 56
3999.53 47
3999.67 36
3999.82 24
3999.96 10
4000.11 0
4000.25 0
4000.40 0
4000.54 0
4000.69 0
4000.83 0
4000.98 0
4001.12 7
4001.27 20
4001.42 31
4001.56 38
4001.71 40
4001.85 38
4002.00 32
4002.14 25
4002.29 18
4002.43 14
4002.58 15
4002.72 19
4002.87 26
4003.01 35
4003.16 43
4003.30 50
4003.45 54
4003.59 57
4003.74 59
4003.88 61
4004.03 64
4004.17 68
4004.32 72
4004.46 74
4004.61 75
4004.75 74
4004.90 70
4005.04 64
4005.19 57
4005.33 50
4005.48 44
4005.62 38
4005.77 33
4005.91 27
4006.06 20
4006.20 12
4006.35 4
4006.49 0
4006.64 0
4006.78 0
4006.93 1
4007.07 13
4007.22 29
4007.36 46
4007.51 63
4007.66 77
4007.80 87
4007.95 91
4008.09 91
4008.24 86
4008.38 80
4008.53 71
4008.67 62
4008.82 54
4008.96 45
4009.11 36
4009.25 29
4009.40 22
4009.54 17
4009.69 15
4009.83 16
4009.98 21
4010.12 30
4010.27 41
4010.41 55
4010.56 70
4010.70 83
4010.85 93
4010.99 99
4011.14 101
4011.29 99
4011.43 96
4011.58 94
4011.72 93
4011.87 95
4012.01 98
4012.16 102
4012.30 104
4012.45 102
4012.59 96
4012.74 85
4012.88 71
4013.03 55
4013.17 41
4013.32 30
4013.46 22
4013.61 16
4013.75 12
4013.90 9
4014.05 7
4014.19 5
4014.34 4
4014.48 5
4014.63 10
4014.77 19
4014.92 30
4015.06 43
4015.21 56
4015.35 66
4015.50 72
4015.64 74
4015.79 72
4015.93 67
4016.08 61
4016.22 54
4016.37 47
4016.52 40
4016.66 34
4016.81 28
4016.95 24
4017.10 23
4017.24 24
4017.39 29
4017.53 38
4017.68 49
4017.82 61
4017.97 73
4018.11 82
4018.26 88
4018.41 91
4018.55 93
4018.70 92
4018.84 92
4018.99 92
4019.13 91
4019.28 90
4019.42 87
4019.57 81
4019.71 71
4019.86 58
4020.00 43
4020.15 28
4020.30 17
4020.44 10
4020.59 9
4020.73 12
4020.88 19
4021.02 26
4021.17 33
4021.31 38
4021.46 42
4021.60 47
4021.75 56
4021.89 69
4022.04 85
4022.19 103
4022.33 121
4022.48 135
4022.62 142
4022.77 143
4022.91 138
4023.06 127
4023.20 112
4023.35 96
4023.49 80
4023.64 66
4023.79 54
4023.93 44
4024.08 37
4024.22 31
4024.37 26
4024.51 23
4024.66 20
4024.80 18
4024.95 16
4025.09 15
4025.24 15
4025.39 15
4025.53 17
4025.68 19
4025.82 23
4025.97 28
4026.11 35
4026.26 42
4026.40 49
4026.55 56
4026.70 64
4026.84 70
4026.99 75
4027.13 77
4027.28 78
4027.42 75
4027.57 70
4027.71 63
4027.86 54
4028.01 44
4028.15 35
4028.30 26
4028.44 18
4028.59 13
4028.73 10
4028.88 9
4029.02 8
4029.17 8
4029.32 6
4029.46 2
4029.61 0
4029.75 0
4029.90 0
4030.04 0
4030.19 0
4030.33 0
4030.48 1
4030.63 10
4030.77 18
4030.92 21
4031.06 20
4031.21 15
4031.35 6
4031.50 0
4031.64 0
4031.79 0
4031.94 0
4032.08 0
4032.23 4
4032.37 17
4032.52 31
4032.66 44
4032.81 56
4032.96 66
4033.10 73
4033.25 77
4033.39 78
4033.54 75
4033.68 71
4033.83 64
4033.97 57
4034.12 50
4034.27 44
4034.41 39
4034.56 36
4034.70 33
4034.85 31
4034.99 27
4035.14 22
4035.29 18
4035.43 14
4035.58 11
4035.72 11
4035.87 13
4036.01 16
4036.16 19
4036.31 22
4036.45 24
4036.60 25
4036.74 24
4036.89 23
4037.03 22
4037.18 23
4037.33 25
4037.47 29
4037.62 35
4037.76 43
4037.91 53
4038.05 63
4038.20 73
4038.35 81
4038.49 87
4038.64 90
4038.78 92
4038.93 92
4039.07 93
4039.22 95
4039.37 98
4039.51 103
4039.66 108
4039.80 114
4039.95 120
4040.09 125
4040.24 129
4040.39 132
4040.53 133
4040.68 132
4040.82 129
4040.97 127
4041.11 125
4041.26 125
4041.41 127
4041.55 131
4041.70 136
4041.84 142
4041.99 148
4042.14 153
4042.28 158
4042.43 161
4042.57 163
4042.72 164
4042.86 162
4043.01 158
4043.16 153
4043.30 145
4043.45 137
4043.59 128
4043.74 120
4043.88 113
4044.03 108
4044.18 105
4044.32 102
4044.47 99
4044.61 97
4044.76 94
4044.91 90
4045.05 86
4045.20 81
4045.34 76
4045.49 71
4045.63 65
4045.78 59
4045.93 52
4046.07 45
4046.22 39
4046.36 33
4046.51 29
4046.66 27
4046.80 26
4046.95 26
4047.09 26
4047.24 26
4047.39 25
4047.53 22
4047.68 20
4047.82 17
4047.97 16
4048.11 17
4048.26 21
4048.41 28
4048.55 36
4048.70 44
4048.84 51
4048.99 57
4049.14 59
4049.28 59
4049.43 56
4049.57 52
4049.72 47
4049.87 43
4050.01 39
4050.16 35
4050.30 33
4050.45 32
4050.60 30
4050.74 27
4050.89 26
4051.03 25
4051.18 26
4051.33 31
4051.47 39
4051.62 49
4051.76 62
4051.91 74
4052.06 83
4052.20 89
4052.35 90
4052.49 88
4052.64 84
4052.79 81
4052.93 80
4053.08 82
4053.22 87
4053.37 93
4053.52 98
4053.66 102
4053.81 102
4053.95 99
4054.10 94
4054.25 89
4054.39 84
4054.54 81
4054.68 81
4054.83 84
4054.98 91
4055.12 100
4055.27 111
4055.41 123
4055.56 135
4055.71 147
4055.85 158
4056.00 167
4056.14 175
4056.29 180
4056.44 184
4056.58 187
4056.73 189
4056.87 192
4057.02 195
4057.17 200
4057.31 207
4057.46 214
4057.60 221
4057.75 228
4057.90 233
4058.04 237
4058.19 240
4058.33 241
4058.48 242
4058.63 243
4058.77 242
4058.92 241
4059.07 238
4059.21 233
4059.36 226
4059.50 218
4059.65 209
4059.80 201
4059.94 196
4060.09 193
4060.23 191
4060.38 190
4060.53 189
4060.67 186
4060.82 182
4060.96 175
4061.11 167
4061.26 159
4061.40 151
4061.55 142
4061.70 132
4061.84 121
4061.99 107
4062.13 90
4062.28 72
4062.43 54
4062.57 38
4062.72 25
4062.86 16
4063.01 12
4063.16 10
4063.30 10
4063.45 9
4063.60 8
4063.74 6
4063.89 4
4064.03 1
4064.18 0
4064.33 0
4064.47 0
4064.62 0
4064.77 0
4064.91 0
4065.06 0
4065.20 0
4065.35 0
4065.50 0
4065.64 1
4065.79 6
4065.93 14
4066.08 23
4066.23 34
4066.37 45
4066.52 55
4066.67 62
4066.81 66
4066.96 67
4067.10 63
4067.25 58
4067.40 51
4067.54 45
4067.69 41
4067.84 40
4067.98 42
4068.13 45
4068.27 50
4068.42 54
4068.57 55
4068.71 55
4068.86 53
4069.01 51
4069.15 49
4069.30 49
4069.45 53
4069.59 59
4069.74 68
4069.88 77
4070.03 86
4070.18 93
4070.32 97
4070.47 98
4070.62 97
4070.76 95
4070.91 91
4071.05 88
4071.20 86
4071.35 84
4071.49 83
4071.64 83
4071.79 83
4071.93 83
4072.08 82
4072.23 81
4072.37 79
4072.52 76
4072.66 74
4072.81 73
4072.96 74
4073.10 76
4073.25 79
4073.40 82
4073.54 85
4073.69 86
4073.84 85
4073.98 84
4074.13 81
4074.27 78
4074.42 74
4074.57 71
4074.71 67
4074.86 61
4075.01 54
4075.15 47
4075.30 39
4075.45 32
4075.59 26
4075.74 21
4075.88 18
4076.03 17
4076.18 18
4076.32 19
4076.47 22
4076.62 25
4076.76 30
4076.91 35
4077.06 42
4077.20 51
4077.35 60
4077.50 70
4077.64 80
4077.79 88
4077.93 92
4078.08 94
4078.23 91
4078.37 85
4078.52 77
4078.67 67
4078.81 56
4078.96 47
4079.11 39
4079.25 32
4079.40 27
4079.55 22
4079.69 19
4079.84 16
4079.98 13
4080.13 12
4080.28 11
4080.42 13
4080.57 17
4080.72 23
4080.86 31
4081.01 39
4081.16 48
4081.30 55
4081.45 60
4081.60 64
4081.74 66
4081.89 67
4082.04 67
4082.18 66
4082.33 65
4082.48 64
4082.62 64
4082.77 67
4082.92 75
4083.06 87
4083.21 106
4083.35 128
4083.50 152
4083.65 175
4083.79 195
4083.94 211
4084.09 223
4084.23 232
4084.38 241
4084.53 250
4084.67 262
4084.82 277
4084.97 294
4085.11 311
4085.26 328
4085.41 342
4085.55 352
4085.70 357
4085.85 359
4085.99 357
4086.14 354
4086.29 351
4086.43 350
4086.58 351
4086.73 354
4086.87 360
4087.02 365
4087.17 370
4087.31 373
4087.46 373
4087.61 371
4087.75 368
4087.90 364
4088.05 361
4088.19 359
4088.34 357
4088.49 355
4088.63 354
4088.78 352
4088.93 351
4089.07 349
4089.22 347
4089.36 345
4089.51 343
4089.66 338
4089.80 330
4089.95 318
4090.10 302
4090.24 283
4090.39 261
4090.54 238
4090.68 216
4090.83 195
4090.98 177
4091.12 161
4091.27 148
4091.42 137
4091.56 128
4091.71 120
4091.86 114
4092.01 109
4092.15 106
4092.30 104
4092.45 104
4092.59 105
4092.74 106
4092.89 108
4093.03 109
4093.18 110
4093.33 111
4093.47 111
4093.62 112
4093.77 113
4093.91 114
4094.06 115
4094.21 118
4094.35 120
4094.50 123
4094.65 125
4094.79 126
4094.94 125
4095.09 123
4095.23 119
4095.38 112
4095.53 103
4095.67 94
4095.82 85
4095.97 77
4096.11 73
4096.26 73
4096.41 79
4096.55 89
4096.70 103
4096.85 119
4096.99 133
4097.14 145
4097.29 153
4097.43 156
4097.58 155
4097.73 151
4097.87 147
4098.02 144
4098.17 144
4098.32 145
4098.46 148
4098.61 152
4098.76 155
4098.90 156
4099.05 155
4099.20 154
4099.34 152
4099.49 150
4099.64 149
4099.78 146
4099.93 142
4100.08 136
4100.22 129
4100.37 122
4100.52 115
4100.66 111
4100.81 112
4100.96 117
4101.11 127
4101.25 141
4101.40 155
4101.55 170
4101.69 183
4101.84 193
4101.99 200
4102.13 204
4102.28 206
4102.43 206
4102.57 205
4102.72 202
4102.87 198
4103.01 193
4103.16 186
4103.31 178
4103.46 169
4103.60 160
4103.75 151
4103.90 142
4104.04 134
4104.19 128
4104.34 124
4104.48 122
4104.63 124
4104.78 127
4104.92 133
4105.07 139
4105.22 145
4105.37 148
4105.51 148
4105.66 144
4105.81 137
4105.95 127
4106.10 114
4106.25 100
4106.39 87
4106.54 76
4106.69 67
4106.83 61
4106.98 59
4107.13 60
4107.28 62
4107.42 66
4107.57 71
4107.72 75
4107.86 79
4108.01 83
4108.16 87
4108.30 91
4108.45 95
4108.60 100
4108.75 105
4108.89 111
4109.04 116
4109.19 120
4109.33 124
4109.48 125
4109.63 123
4109.77 120
4109.92 115
4110.07 111
4110.22 108
4110.36 109
4110.51 113
4110.66 122
4110.80 134
4110.95 147
4111.10 161
4111.24 172
4111.39 180
4111.54 184
4111.69 183
4111.83 180
4111.98 173
4112.13 164
4112.27 154
4112.42 143
4112.57 131
4112.72 121
4112.86 111
4113.01 103
4113.16 99
4113.30 97
4113.45 98
4113.60 100
4113.74 102
4113.89 104
4114.04 105
4114.19 106
4114.33 107
4114.48 109
4114.63 112
4114.77 117
4114.92 122
4115.07 126
4115.22 128
4115.36 125
4115.51 120
4115.66 111
4115.80 101
4115.95 90
4116.10 79
4116.25 69
4116.39 59
4116.54 51
4116.69 44
4116.83 40
4116.98 37
4117.13 37
4117.28 39
4117.42 42
4117.57 45
4117.72 47
4117.86 47
4118.01 45
4118.16 41
4118.31 36
4118.45 31
4118.60 26
4118.75 21
4118.89 17
4119.04 12
4119.19 6
4119.34 0
4119.48 0
4119.63 0
4119.78 0
4119.92 0
4120.07 0
4120.22 0
4120.37 0
4120.51 3
4120.66 9
4120.81 14
4120.96 16
4121.10 15
4121.25 13
4121.40 10
4121.54 7
4121.69 5
4121.84 3
4121.99 1
4122.13 0
4122.28 0
4122.43 0
4122.57 0
4122.72 0
4122.87 0
4123.02 1
4123.16 3
4123.31 4
4123.46 5
4123.61 5
4123.75 5
4123.90 4
4124.05 3
4124.19 3
4124.34 3
4124.49 6
4124.64 9
4124.78 15
4124.93 24
4125.08 35
4125.23 48
4125.37 63
4125.52 78
4125.67 92
4125.81 105
4125.96 115
4126.11 122
4126.26 127
4126.40 130
4126.55 131
4126.70 129
4126.85 124
4126.99 116
4127.14 105
4127.29 93
4127.44 82
4127.58 71
4127.73 63
4127.88 59
4128.02 59
4128.17 63
4128.32 71
4128.47 81
4128.61 92
4128.76 102
4128.91 110
4129.06 115
4129.20 115
4129.35 111
4129.50 102
4129.65 92
4129.79 81
4129.94 72
4130.09 65
4130.23 62
4130.38 63
4130.53 66
4130.68 72
4130.82 78
4130.97 83
4131.12 87
4131.27 89
4131.41 88
4131.56 85
4131.71 80
4131.86 73
4132.00 67
4132.15 63
4132.30 62
4132.45 65
4132.59 72
4132.74 80
4132.89 88
4133.04 95
4133.18 100
4133.33 101
4133.48 99
4133.63 95
4133.77 91
4133.92 86
4134.07 82
4134.22 77
4134.36 73
4134.51 67
4134.66 61
4134.81 56
4134.95 50
4135.10 46
4135.25 43
4135.39 42
4135.54 42
4135.69 43
4135.84 44
4135.98 46
4136.13 48
4136.28 49
4136.43 50
4136.57 51
4136.72 53
4136.87 54
4137.02 55
4137.16 56
4137.31 58
4137.46 59
4137.61 62
4137.75 66
4137.90 71
4138.05 77
4138.20 83
4138.34 88
4138.49 91
4138.64 91
4138.79 88
4138.93 83
4139.08 75
4139.23 65
4139.38 54
4139.53 44
4139.67 36
4139.82 29
4139.97 24
4140.12 20
4140.26 18
4140.41 16
4140.56 15
4140.71 14
4140.85 14
4141.00 15
4141.15 20
4141.30 28
4141.44 38
4141.59 50
4141.74 63
4141.89 73
4142.03 81
4142.18 85
4142.33 85
4142.48 83
4142.62 79
4142.77 74
4142.92 70
4143.07 66
4143.21 63
4143.36 60
4143.51 58
4143.66 56
4143.81 55
4143.95 55
4144.10 56
4144.25 60
4144.40 65
4144.54 72
4144.69 79
4144.84 86
4144.99 91
4145.13 93
4145.28 92
4145.43 86
4145.58 76
4145.72 64
4145.87 50
4146.02 37
4146.17 25
4146.32 16
4146.46 9
4146.61 5
4146.76 5
4146.91 7
4147.05 11
4147.20 18
4147.35 25
4147.50 32
4147.64 37
4147.79 39
4147.94 37
4148.09 33
4148.23 25
4148.38 17
4148.53 10
4148.68 6
4148.83 4
4148.97 6
4149.12 11
4149.27 16
4149.42 22
4149.56 26
4149.71 29
4149.86 31
4150.01 33
4150.16 36
4150.30 41
4150.45 47
4150.60 53
4150.75 61
4150.89 68
4151.04 75
4151.19 80
4151.34 84
4151.49 86
4151.63 88
4151.78 90
4151.93 92
4152.08 95
4152.22 100
4152.37 107
4152.52 114
4152.67 120
4152.82 126
4152.96 129
4153.11 129
4153.26 127
4153.41 122
4153.55 116
4153.70 110
4153.85 104
4154.00 99
4154.15 94
4154.29 90
4154.44 86
4154.59 83
4154.74 80
4154.88 78
4155.03 77
4155.18 77
4155.33 77
4155.48 78
4155.62 80
4155.77 81
4155.92 83
4156.07 84
4156.21 86
4156.36 87
4156.51 90
4156.66 93
4156.81 97
4156.95 103
4157.10 110
4157.25 119
4157.40 128
4157.55 137
4157.69 144
4157.84 149
4157.99 151
4158.14 149
4158.28 145
4158.43 140
4158.58 135
4158.73 131
4158.88 128
4159.02 127
4159.17 126
4159.32 125
4159.47 124
4159.62 124
4159.76 124
4159.91 126
4160.06 128
4160.21 130
4160.36 132
4160.50 133
4160.65 133
4160.80 131
4160.95 129
4161.10 126
4161.24 123
4161.39 119
4161.54 112
4161.69 102
4161.83 88
4161.98 71
4162.13 52
4162.28 35
4162.43 20
4162.57 10
4162.72 4
4162.87 2
4163.02 3
4163.17 5
4163.31 7
4163.46 7
4163.61 6
4163.76 4
4163.91 1
4164.05 0
4164.20 0
4164.35 0
4164.50 0
4164.65 0
4164.79 0
4164.94 4
4165.09 13
4165.24 22
4165.39 32
4165.53 40
4165.68 46
4165.83 49
4165.98 47
4166.13 43
4166.27 37
4166.42 30
4166.57 25
4166.72 23
4166.87 25
4167.01 32
4167.16 42
4167.31 54
4167.46 67
4167.61 80
4167.75 91
4167.90 100
4168.05 107
4168.20 111
4168.35 114
4168.49 115
4168.64 113
4168.79 109
4168.94 104
4169.09 98
4169.24 91
4169.38 84
4169.53 79
4169.68 74
4169.83 70
4169.98 67
4170.12 64
4170.27 63
4170.42 62
4170.57 63
4170.72 66
4170.86 71
4171.01 78
4171.16 85
4171.31 91
4171.46 96
4171.60 99
4171.75 101
4171.90 101
4172.05 100
4172.20 98
4172.35 98
4172.49 99
4172.64 103
4172.79 108
4172.94 116
4173.09 124
4173.23 132
4173.38 139
4173.53 143
4173.68 144
4173.83 143
4173.98 139
4174.12 135
4174.27 131
4174.42 128
4174.57 125
4174.72 123
4174.86 120
4175.01 115
4175.16 107
4175.31 97
4175.46 86
4175.60 74
4175.75 63
4175.90 55
4176.05 50
4176.20 49
4176.35 50
4176.49 53
4176.64 57
4176.79 60
4176.94 64
4177.09 67
4177.24 72
4177.38 78
4177.53 86
4177.68 95
4177.83 104
4177.98 114
4178.12 121
4178.27 127
4178.42 129
4178.57 129
4178.72 127
4178.87 124
4179.01 121
4179.16 119
4179.31 119
4179.46 121
4179.61 124
4179.76 128
4179.90 132
4180.05 136
4180.20 140
4180.35 143
4180.50 145
4180.64 145
4180.79 144
4180.94 142
4181.09 140
4181.24 138
4181.39 139
4181.53 144
4181.68 152
4181.83 163
4181.98 175
4182.13 187
4182.28 197
4182.42 202
4182.57 204
4182.72 202
4182.87 198
4183.02 195
4183.17 194
4183.31 195
4183.46 199
4183.61 204
4183.76 209
4183.91 213
4184.06 217
4184.20 219
4184.35 221
4184.50 221
4184.65 222
4184.80 223
4184.95 225
4185.09 229
4185.24 233
4185.39 238
4185.54 243
4185.69 246
4185.84 247
4185.98 246
4186.13 241
4186.28 236
4186.43 230
4186.58 225
4186.73 223
4186.87 222
4187.02 223
4187.17 224
4187.32 225
4187.47 226
4187.62 227
4187.77 228
4187.91 230
4188.06 232
4188.21 233
4188.36 232
4188.51 227
4188.66 217
4188.80 201
4188.95 182
4189.10 161
4189.25 141
4189.40 124
4189.55 110
4189.69 102
4189.84 98
4189.99 98
4190.14 102
4190.29 106
4190.44 110
4190.59 114
4190.73 117
4190.88 118
4191.03 118
4191.18 118
4191.33 117
4191.48 118
4191.62 120
4191.77 122
4191.92 127
4192.07 132
4192.22 138
4192.37 143
4192.52 148
4192.66 151
4192.81 152
4192.96 151
4193.11 148
4193.26 143
4193.41 139
4193.56 136
4193.70 135
4193.85 136
4194.00 139
4194.15 145
4194.30 151
4194.45 154
4194.59 153
4194.74 147
4194.89 135
4195.04 118
4195.19 99
4195.34 80
4195.49 65
4195.63 57
4195.78 55
4195.93 60
4196.08 70
4196.23 83
4196.38 96
4196.53 107
4196.67 114
4196.82 116
4196.97 113
4197.12 106
4197.27 96
4197.42 83
4197.57 69
4197.71 55
4197.86 43
4198.01 32
4198.16 25
4198.31 22
4198.46 22
4198.61 26
4198.75 31
4198.90 35
4199.05 36
4199.20 34
4199.35 28
4199.50 19
4199.65 8
4199.79 0
4199.94 0
4200.09 0
4200.24 0
4200.39 0
4200.54 0
4200.69 0
4200.84 0
4200.98 0
4201.13 2
4201.28 5
4201.43 8
4201.58 11
4201.73 14
4201.88 14
4202.02 12
4202.17 9
4202.32 5
4202.47 3
4202.62 3
4202.77 5
4202.92 11
4203.07 18
4203.21 27
4203.36 36
4203.51 46
4203.66 57
4203.81 70
4203.96 84
4204.11 100
4204.25 117
4204.40 134
4204.55 149
4204.70 163
4204.85 175
4205.00 183
4205.15 187
4205.30 188
4205.44 187
4205.59 184
4205.74 181
4205.89 178
4206.04 177
4206.19 177
4206.34 180
4206.49 184
4206.63 188
4206.78 192
4206.93 195
4207.08 196
4207.23 196
4207.38 196
4207.53 196
4207.68 198
4207.82 204
4207.97 214
4208.12 228
4208.27 246
4208.42 266
4208.57 288
4208.72 309
4208.87 328
4209.01 344
4209.16 356
4209.31 366
4209.46 375
4209.61 383
4209.76 390
4209.91 397
4210.06 403
4210.20 406
4210.35 405
4210.50 400
4210.65 391
4210.80 381
4210.95 370
4211.10 360
4211.25 352
4211.40 346
4211.54 343
4211.69 342
4211.84 343
4211.99 346
4212.14 351
4212.29 360
4212.44 371
4212.59 384
4212.73 398
4212.88 410
4213.03 418
4213.18 421
4213.33 418
4213.48 410
4213.63 396
4213.78 381
4213.93 366
4214.07 353
4214.22 343
4214.37 336
4214.52 332
4214.67 328
4214.82 323
4214.97 317
4215.12 308
4215.27 299
4215.41 289
4215.56 281
4215.71 273
4215.86 267
4216.01 263
4216.16 260
4216.31 257
4216.46 254
4216.61 250
4216.75 245
4216.90 238
4217.05 229
4217.20 218
4217.35 208
4217.50 199
4217.65 192
4217.80 187
4217.95 185
4218.09 185
4218.24 185
4218.39 187
4218.54 190
4218.69 193
4218.84 199
4218.99 206
4219.14 215
4219.29 223
4219.44 229
4219.58 233
4219.73 234
4219.88 232
4220.03 229
4220.18 226
4220.33 224
4220.48 223
4220.63 222
4220.78 219
4220.93 214
4221.07 205
4221.22 194
4221.37 181
4221.52 167
4221.67 154
4221.82 144
4221.97 136
4222.12 132
4222.27 130
4222.42 131
4222.56 133
4222.71 135
4222.86 138
4223.01 140
4223.16 143
4223.31 146
4223.46 149
4223.61 152
4223.76 154
4223.91 155
4224.05 154
4224.20 151
4224.35 146
4224.50 138
4224.65 129
4224.80 119
4224.95 110
4225.10 102
4225.25 98
4225.40 96
4225.55 97
4225.69 102
4225.84 109
4225.99 119
4226.14 130
4226.29 142
4226.44 154
4226.59 164
4226.74 171
4226.89 175
4227.04 175
4227.19 173
4227.33 168
4227.48 161
4227.63 153
4227.78 145
4227.93 136
4228.08 127
4228.23 117
4228.38 107
4228.53 96
4228.68 86
4228.83 77
4228.97 70
4229.12 65
4229.27 64
4229.42 66
4229.57 72
4229.72 80
4229.87 90
4230.02 99
4230.17 107
4230.32 112
4230.47 113
4230.62 113
4230.76 112
4230.91 113
4231.06 117
4231.21 125
4231.36 136
4231.51 148
4231.66 158
4231.81 165
4231.96 166
4232.11 161
4232.26 151
4232.41 138
4232.55 121
4232.70 104
4232.85 89
4233.00 76
4233.15 65
4233.30 58
4233.45 54
4233.60 50
4233.75 47
4233.90 43
4234.05 37
4234.20 31
4234.35 26
4234.49 23
4234.64 24
4234.79 28
4234.94 34
4235.09 42
4235.24 49
4235.39 52
4235.54 50
4235.69 43
4235.84 32
4235.99 19
4236.14 5
4236.29 0
4236.43 0
4236.58 0
4236.73 0
4236.88 0
4237.03 0
4237.18 0
4237.33 6
4237.48 14
4237.63 20
4237.78 24
4237.93 26
4238.08 26
4238.23 25
4238.38 22
4238.52 19
4238.67 15
4238.82 11
4238.97 7
4239.12 3
4239.27 0
4239.42 0
4239.57 0
4239.72 0
4239.87 0
4240.02 0
4240.17 3
4240.32 6
4240.47 7
4240.62 8
4240.76 8
4240.91 6
4241.06 5
4241.21 3
4241.36 2
4241.51 0
4241.66 0
4241.81 0
4241.96 0
4242.11 0
4242.26 0
4242.41 0
4242.56 0
4242.71 0
4242.86 2
4243.01 4
4243.15 6
4243.30 8
4243.45 9
4243.60 11
4243.75 13
4243.90 17
4244.05 22
4244.20 30
4244.35 40
4244.50 51
4244.65 63
4244.80 75
4244.95 85
4245.10 92
4245.25 97
4245.40 99
4245.54 98
4245.69 96
4245.84 92
4245.99 87
4246.14 82
4246.29 75
4246.44 67
4246.59 60
4246.74 55
4246.89 52
4247.04 54
4247.19 60
4247.34 70
4247.49 86
4247.64 103
4247.79 121
4247.94 137
4248.09 150
4248.24 160
4248.38 164
4248.53 166
4248.68 164
4248.83 160
4248.98 157
4249.13 155
4249.28 155
4249.43 158
4249.58 163
4249.73 171
4249.88 180
4250.03 188
4250.18 194
4250.33 197
4250.48 194
4250.63 187
4250.78 177
4250.93 164
4251.08 151
4251.23 139
4251.37 130
4251.52 123
4251.67 118
4251.82 113
4251.97 108
4252.12 103
4252.27 99
4252.42 96
4252.57 97
4252.72 103
4252.87 112
4253.02 123
4253.17 136
4253.32 148
4253.47 157
4253.62 164
4253.77 169
4253.92 171
4254.07 173
4254.22 172
4254.37 171
4254.52 167
4254.66 163
4254.81 158
4254.96 154
4255.11 152
4255.26 151
4255.41 153
4255.56 157
4255.71 160
4255.86 161
4256.01 160
4256.16 156
4256.31 150
4256.46 143
4256.61 136
4256.76 130
4256.91 128
4257.06 129
4257.21 134
4257.36 142
4257.51 154
4257.66 168
4257.81 184
4257.96 201
4258.11 216
4258.26 228
4258.41 235
4258.56 236
4258.70 231
4258.85 220
4259.00 204
4259.15 185
4259.30 166
4259.45 148
4259.60 133
4259.75 123
4259.90 119
4260.05 119
4260.20 126
4260.35 137
4260.50 153
4260.65 172
4260.80 194
4260.95 219
4261.10 246
4261.25 273
4261.40 300
4261.55 327
4261.70 354
4261.85 381
4262.00 409
4262.15 437
4262.30 467
4262.45 498
4262.60 531
4262.75 565
4262.90 600
4263.05 634
4263.20 669
4263.35 706
4263.50 745
4263.64 789
4263.79 836
4263.94 888
4264.09 943
4264.24 998
4264.39 1054
4264.54 1110
4264.69 1167
4264.84 1229
4264.99 1296
4265.14 1369
4265.29 1448
4265.44 1531
4265.59 1613
4265.74 1691
4265.89 1762
4266.04 1825
4266.19 1881
4266.34 1932
4266.49 1981
4266.64 2030
4266.79 2080
4266.94 2132
4267.09 2184
4267.24 2234
4267.39 2281
4267.54 2322
4267.69 2358
4267.84 2389
4267.99 2415
4268.14 2435
4268.29 2448
4268.44 2454
4268.59 2451
4268.74 2439
4268.89 2418
4269.04 2388
4269.19 2352
4269.34 2313
4269.49 2271
4269.64 2229
4269.79 2188
4269.94 2148
4270.09 2109
4270.24 2069
4270.39 2026
4270.54 1981
4270.69 1930
4270.84 1875
4270.99 1815
4271.14 1750
4271.29 1684
4271.44 1617
4271.59 1552
4271.74 1492
4271.89 1436
4272.03 1387
4272.18 1342
4272.33 1301
4272.48 1262
4272.63 1223
4272.78 1183
4272.93 1139
4273.08 1093
4273.23 1044
4273.38 993
4273.53 942
4273.68 892
4273.83 843
4273.98 797
4274.13 753
4274.28 712
4274.43 674
4274.58 638
4274.73 607
4274.88 580
4275.03 557
4275.18 539
4275.33 524
4275.48 513
4275.63 504
4275.78 496
4275.93 489
4276.08 483
4276.23 479
4276.38 477
4276.53 476
4276.68 476
4276.83 476
4276.98 475
4277.13 469
4277.28 460
4277.43 446
4277.58 428
4277.73 408
4277.88 386
4278.03 366
4278.18 349
4278.33 336
4278.48 327
4278.63 322
4278.78 320
4278.93 318
4279.08 316
4279.23 313
4279.38 309
4279.53 304
4279.68 299
4279.83 294
4279.98 288
4280.13 283
4280.28 278
4280.43 274
4280.58 270
4280.73 267
4280.88 263
4281.03 258
4281.18 252
4281.33 246
4281.48 238
4281.63 229
4281.78 220
4281.93 211
4282.08 204
4282.23 198
4282.38 194
4282.53 192
4282.68 192
4282.83 195
4282.98 199
4283.13 203
4283.28 207
4283.43 210
4283.58 212
4283.73 211
4283.88 209
4284.03 205
4284.18 200
4284.34 194
4284.49 188
4284.64 181
4284.79 174
4284.94 167
4285.09 160
4285.24 153
4285.39 145
4285.54 137
4285.69 128
4285.84 119
4285.99 111
4286.14 106
4286.29 103
4286.44 105
4286.59 110
4286.74 118
4286.89 127
4287.04 134
4287.19 137
4287.34 137
4287.49 133
4287.64 126
4287.79 116
4287.94 104
4288.09 93
4288.24 81
4288.39 71
4288.54 63
4288.69 57
4288.84 56
4288.99 60
4289.14 69
4289.29 82
4289.44 98
4289.59 114
4289.74 129
4289.89 140
4290.04 147
4290.19 149
4290.34 147
4290.49 139
4290.64 128
4290.79 113
4290.94 96
4291.09 80
4291.24 65
4291.39 53
4291.54 45
4291.69 42
4291.84 42
4291.99 44
4292.14 45
4292.29 45
4292.44 44
4292.60 40
4292.75 37
4292.90 35
4293.05 35
4293.20 37
4293.35 40
4293.50 43
4293.65 46
4293.80 47
4293.95 48
4294.10 47
4294.25 47
4294.40 47
4294.55 47
4294.70 49
4294.85 50
4295.00 51
4295.15 52
4295.30 53
4295.45 56
4295.60 62
4295.75 69
4295.90 79
4296.05 89
4296.20 99
4296.35 107
4296.50 114
4296.65 120
4296.80 125
4296.95 129
4297.10 134
4297.25 138
4297.40 142
4297.55 144
4297.71 145
4297.86 146
4298.01 147
4298.16 148
4298.31 149
4298.46 151
4298.61 153
4298.76 155
4298.91 156
4299.06 155
4299.21 152
4299.36 147
4299.51 139
4299.66 129
4299.81 116
4299.96 103
4300.11 90
4300.26 80
4300.41 73
4300.56 72
4300.71 75
4300.86 83
4301.01 94
4301.16 105
4301.31 117
4301.46 127
4301.62 137
4301.77 146
4301.92 154
4302.07 161
4302.22 166
4302.37 168
4302.52 167
4302.67 162
4302.82 153
4302.97 142
4303.12 130
4303.27 118
4303.42 107
4303.57 99
4303.72 94
4303.87 91
4304.02 91
4304.17 94
4304.32 97
4304.47 101
4304.62 105
4304.77 109
4304.92 112
4305.08 116
4305.23 120
4305.38 125
4305.53 129
4305.68 131
4305.83 130
4305.98 127
4306.13 122
4306.28 116
4306.43 110
4306.58 106
4306.73 106
4306.88 107
4307.03 109
4307.18 111
4307.33 111
4307.48 109
4307.63 104
4307.78 99
4307.93 91
4308.09 83
4308.24 74
4308.39 64
4308.54 54
4308.69 45
4308.84 38
4308.99 32
4309.14 29
4309.29 29
4309.44 30
4309.59 34
4309.74 39
4309.89 44
4310.04 50
4310.19 56
4310.34 61
4310.49 66
4310.64 69
4310.80 71
4310.95 71
4311.10 69
4311.25 66
4311.40 63
4311.55 59
4311.70 54
4311.85 51
4312.00 49
4312.15 49
4312.30 51
4312.45 56
4312.60 63
4312.75 71
4312.90 79
4313.05 86
4313.20 89
4313.36 88
4313.51 82
4313.66 73
4313.81 60
4313.96 45
4314.11 29
4314.26 13
4314.41 0
4314.56 0
4314.71 0
4314.86 0
4315.01 0
4315.16 0
4315.31 5
4315.46 21
4315.61 39
4315.77 55
4315.92 69
4316.07 80
4316.22 88
4316.37 93
4316.52 97
4316.67 100
4316.82 104
4316.97 108
4317.12 111
4317.27 113
4317.42 113
4317.57 111
4317.72 106
4317.88 100
4318.03 92
4318.18 83
4318.33 75
4318.48 68
4318.63 62
4318.78 58
4318.93 55
4319.08 52
4319.23 49
4319.38 45
4319.53 41
4319.68 35
4319.83 30
4319.99 24
4320.14 20
4320.29 17
4320.44 16
4320.59 16
4320.74 15
4320.89 13
4321.04 10
4321.19 4
4321.34 0
4321.49 0
4321.64 0
4321.79 0
4321.94 0
4322.10 0
4322.25 0
4322.40 3
4322.55 17
4322.70 31
4322.85 44
4323.00 55
4323.15 64
4323.30 71
4323.45 75
4323.60 78
4323.75 78
4323.91 76
4324.06 70
4324.21 60
4324.36 46
4324.51 30
4324.66 14
4324.81 0
4324.96 0
4325.11 0
4325.26 0
4325.41 0
4325.56 0
4325.71 0
4325.87 0
4326.02 5
4326.17 12
4326.32 18
4326.47 22
4326.62 24
4326.77 24
4326.92 24
4327.07 24
4327.22 22
4327.37 20
4327.53 18
4327.68 17
4327.83 16
4327.98 17
4328.13 19
4328.28 22
4328.43 27
4328.58 32
4328.73 35
4328.88 37
4329.03 38
4329.18 37
4329.34 37
4329.49 37
4329.64 39
4329.79 44
4329.94 51
4330.09 59
4330.24 67
4330.39 74
4330.54 79
4330.69 82
4330.84 84
4331.00 85
4331.15 88
4331.30 91
4331.45 98
4331.60 106
4331.75 116
4331.90 127
4332.05 137
4332.20 146
4332.35 152
4332.51 155
4332.66 153
4332.81 148
4332.96 140
4333.11 129
4333.26 117
4333.41 104
4333.56 92
4333.71 81
4333.86 71
4334.01 62
4334.17 54
4334.32 47
4334.47 39
4334.62 32
4334.77 24
4334.92 16
4335.07 9
4335.22 2
4335.37 0
4335.52 0
4335.68 0
4335.83 0
4335.98 0
4336.13 2
4336.28 7
4336.43 12
4336.58 13
4336.73 11
4336.88 7
4337.04 1
4337.19 0
4337.34 0
4337.49 0
4337.64 0
4337.79 4
4337.94 15
4338.09 27
4338.24 38
4338.39 48
4338.55 55
4338.70 59
4338.85 60
4339.00 60
4339.15 60
4339.30 59
4339.45 60
4339.60 63
4339.75 68
4339.91 74
4340.06 80
4340.21 85
4340.36 87
4340.51 87
4340.66 84
4340.81 79
4340.96 72
4341.11 66
4341.26 62
4341.42 58
4341.57 57
4341.72 57
4341.87 58
4342.02 59
4342.17 60
4342.32 61
4342.47 61
4342.63 60
4342.78 58
4342.93 56
4343.08 53
4343.23 51
4343.38 50
4343.53 51
4343.68 54
4343.83 59
4343.99 65
4344.14 72
4344.29 79
4344.44 86
4344.59 93
4344.74 101
4344.89 109
4345.04 117
4345.19 124
4345.35 129
4345.50 131
4345.65 130
4345.80 126
4345.95 120
4346.10 113
4346.25 106
4346.40 100
4346.56 96
4346.71 92
4346.86 89
4347.01 87
4347.16 85
4347.31 85
4347.46 86
4347.61 89
4347.76 94
4347.92 100
4348.07 106
4348.22 112
4348.37 115
4348.52 116
4348.67 115
4348.82 113
4348.97 109
4349.13 104
4349.28 98
4349.43 91
4349.58 81
4349.73 69
4349.88 55
4350.03 38
4350.18 22
4350.34 8
4350.49 0
4350.64 0
4350.79 0
4350.94 0
4351.09 0
4351.24 0
4351.39 0
4351.55 2
4351.70 6
4351.85 8
4352.00 9
4352.15 10
4352.30 9
4352.45 8
4352.61 8
4352.76 8
4352.91 11
4353.06 14
4353.21 19
4353.36 24
4353.51 29
4353.66 34
4353.82 39
4353.97 43
4354.12 48
4354.27 52
4354.42 55
4354.57 56
4354.72 56
4354.88 53
4355.03 50
4355.18 46
4355.33 43
4355.48 43
4355.63 48
4355.78 55
4355.93 65
4356.09 76
4356.24 86
4356.39 92
4356.54 93
4356.69 90
4356.84 84
4356.99 76
4357.15 68
4357.30 63
4357.45 61
4357.60 63
4357.75 68
4357.90 75
4358.05 81
4358.21 85
4358.36 86
4358.51 83
4358.66 77
4358.81 68
4358.96 58
4359.11 48
4359.27 39
4359.42 33
4359.57 29
4359.72 29
4359.87 30
4360.02 33
4360.17 36
4360.33 41
4360.48 44
4360.63 47
4360.78 50
4360.93 51
4361.08 51
4361.23 51
4361.39 50
4361.54 51
4361.69 53
4361.84 56
4361.99 62
4362.14 69
4362.29 76
4362.45 82
4362.60 87
4362.75 89
4362.90 90
4363.05 89
4363.20 88
4363.35 88
4363.51 90
4363.66 93
4363.81 98
4363.96 103
4364.11 107
4364.26 108
4364.42 107
4364.57 102
4364.72 96
4364.87 89
4365.02 82
4365.17 76
4365.32 71
4365.48 67
4365.63 63
4365.78 58
4365.93 53
4366.08 48
4366.23 44
4366.38 41
4366.54 39
4366.69 39
4366.84 40
4366.99 41
4367.14 41
4367.29 41
4367.45 40
4367.60 38
4367.75 37
4367.90 37
4368.05 38
4368.20 41
4368.36 44
4368.51 46
4368.66 48
4368.81 46
4368.96 43
4369.11 39
4369.26 35
4369.42 31
4369.57 30
4369.72 29
4369.87 30
4370.02 29
4370.17 27
4370.33 24
4370.48 20
4370.63 16
4370.78 13
4370.93 12
4371.08 12
4371.24 14
4371.39 15
4371.54 15
4371.69 14
4371.84 10
4371.99 5
4372.15 0
4372.30 0
4372.45 0
4372.60 0
4372.75 0
4372.90 0
4373.06 0
4373.21 0
4373.36 4
4373.51 9
4373.66 13
4373.81 16
4373.97 17
4374.12 18
4374.27 19
4374.42 20
4374.57 22
4374.72 26
4374.88 30
4375.03 35
4375.18 40
4375.33 44
4375.48 47
4375.63 49
4375.79 49
4375.94 48
4376.09 46
4376.24 43
4376.39 40
4376.54 38
4376.70 38
4376.85 38
4377.00 40
4377.15 41
4377.30 41
4377.45 40
4377.61 35
4377.76 29
4377.91 22
4378.06 15
4378.21 10
4378.37 8
4378.52 10
4378.67 16
4378.82 24
4378.97 34
4379.12 43
4379.28 50
4379.43 52
4379.58 50
4379.73 45
4379.88 37
4380.03 29
4380.19 23
4380.34 19
4380.49 18
4380.64 21
4380.79 27
4380.95 35
4381.10 45
4381.25 55
4381.40 65
4381.55 75
4381.70 82
4381.86 87
4382.01 89
4382.16 87
4382.31 81
4382.46 72
4382.62 61
4382.77 48
4382.92 33
4383.07 19
4383.22 4
4383.37 0
4383.53 0
4383.68 0
4383.83 0
4383.98 0
4384.13 0
4384.29 0
4384.44 0
4384.59 6
4384.74 24
4384.89 44
4385.04 63
4385.20 80
4385.35 94
4385.50 105
4385.65 111
4385.80 114
4385.96 115
4386.11 114
4386.26 113
4386.41 113
4386.56 113
4386.72 115
4386.87 118
4387.02 121
4387.17 124
4387.32 128
4387.47 130
4387.63 132
4387.78 132
4387.93 131
4388.08 130
4388.23 127
4388.39 124
4388.54 120
4388.69 115
4388.84 109
4388.99 102
4389.15 95
4389.30 88
4389.45 83
4389.60 80
4389.75 79
4389.91 81
4390.06 85
4390.21 90
4390.36 95
4390.51 99
4390.67 102
4390.82 104
4390.97 105
4391.12 107
4391.27 110
4391.43 115
4391.58 121
4391.73 129
4391.88 137
4392.03 144
4392.19 149
4392.34 149
4392.49 145
4392.64 138
4392.79 127
4392.95 115
4393.10 102
4393.25 90
4393.40 81
4393.55 74
4393.71 70
4393.86 71
4394.01 75
4394.16 81
4394.31 89
4394.47 96
4394.62 104
4394.77 109
4394.92 114
4395.07 118
4395.23 121
4395.38 125
4395.53 129
4395.68 132
4395.83 133
4395.99 131
4396.14 126
4396.29 118
4396.44 108
4396.59 98
4396.75 87
4396.90 78
4397.05 70
4397.20 64
4397.35 59
4397.51 55
4397.66 51
4397.81 47
4397.96 45
4398.11 43
4398.27 43
4398.42 45
4398.57 49
4398.72 56
4398.88 64
4399.03 75
4399.18 87
4399.33 99
4399.48 112
4399.64 123
4399.79 131
4399.94 137
4400.09 140
4400.24 140
4400.40 139
4400.55 139
4400.70 141
4400.85 144
4401.01 148
4401.16 153
4401.31 159
4401.46 165
4401.61 170
4401.77 175
4401.92 179
4402.07 182
4402.22 185
4402.37 188
4402.53 190
4402.68 192
4402.83 195
4402.98 197
4403.14 199
4403.29 201
4403.44 203
4403.59 204
4403.74 206
4403.90 209
4404.05 213
4404.20 220
4404.35 227
4404.51 236
4404.66 244
4404.81 253
4404.96 260
4405.11 266
4405.27 271
4405.42 274
4405.57 276
4405.72 276
4405.88 275
4406.03 273
4406.18 268
4406.33 262
4406.48 255
4406.64 247
4406.79 239
4406.94 232
4407.09 228
4407.25 225
4407.40 223
4407.55 222
4407.70 221
4407.85 219
4408.01 215
4408.16 209
4408.31 203
4408.46 196
4408.62 190
4408.77 184
4408.92 178
4409.07 172
4409.22 165
4409.38 158
4409.53 149
4409.68 141
4409.83 133
4409.99 126
4410.14 120
4410.29 114
4410.44 108
4410.60 102
4410.75 95
4410.90 88
4411.05 81
4411.20 75
4411.36 70
4411.51 67
4411.66 65
4411.81 66
4411.97 67
4412.12 68
4412.27 69
4412.42 69
4412.58 69
4412.73 68
4412.88 68
4413.03 70
4413.19 74
4413.34 79
4413.49 84
4413.64 88
4413.79 88
4413.95 84
4414.10 76
4414.25 64
4414.40 50
4414.56 37
4414.71 27
4414.86 21
4415.01 21
4415.17 26
4415.32 36
4415.47 50
4415.62 66
4415.78 83
4415.93 99
4416.08 113
4416.23 126
4416.39 138
4416.54 148
4416.69 159
4416.84 169
4416.99 179
4417.15 186
4417.30 191
4417.45 190
4417.60 183
4417.76 171
4417.91 156
4418.06 138
4418.21 122
4418.37 108
4418.52 98
4418.67 93
4418.82 91
4418.98 93
4419.13 97
4419.28 105
4419.43 114
4419.59 126
4419.74 137
4419.89 148
4420.04 156
4420.20 160
4420.35 160
4420.50 158
4420.65 155
4420.81 153
4420.96 157
4421.11 165
4421.26 180
4421.42 199
4421.57 220
4421.72 239
4421.87 253
4422.03 261
4422.18 260
4422.33 253
4422.48 241
4422.64 228
4422.79 218
4422.94 213
4423.09 216
4423.25 226
4423.40 242
4423.55 262
4423.70 285
4423.86 308
4424.01 331
4424.16 353
4424.31 374
4424.47 393
4424.62 411
4424.77 427
4424.92 440
4425.08 452
4425.23 462
4425.38 473
4425.53 485
4425.69 500
4425.84 517
4425.99 535
4426.14 552
4426.30 565
4426.45 573
4426.60 574
4426.76 572
4426.91 567
4427.06 564
4427.21 564
4427.37 571
4427.52 584
4427.67 602
4427.82 622
4427.98 643
4428.13 662
4428.28 676
4428.43 687
4428.59 694
4428.74 698
4428.89 701
4429.04 704
4429.20 705
4429.35 707
4429.50 708
4429.65 710
4429.81 711
4429.96 711
4430.11 710
4430.27 708
4430.42 703
4430.57 694
4430.72 683
4430.88 670
4431.03 656
4431.18 643
4431.33 632
4431.49 623
4431.64 616
4431.79 607
4431.94 596
4432.10 580
4432.25 558
4432.40 530
4432.56 500
4432.71 468
4432.86 438
4433.01 414
4433.17 395
4433.32 382
4433.47 375
4433.62 373
4433.78 372
4433.93 372
4434.08 371
4434.24 368
4434.39 362
4434.54 352
4434.69 338
4434.85 321
4435.00 302
4435.15 281
4435.30 259
4435.46 237
4435.61 216
4435.76 196
4435.92 178
4436.07 162
4436.22 150
4436.37 142
4436.53 138
4436.68 140
4436.83 148
4436.98 158
4437.14 171
4437.29 183
4437.44 191
4437.60 194
4437.75 190
4437.90 180
4438.05 164
4438.21 146
4438.36 128
4438.51 112
4438.67 100
4438.82 91
4438.97 87
4439.12 86
4439.28 86
4439.43 87
4439.58 88
4439.73 87
4439.89 86
4440.04 83
4440.19 79
4440.35 75
4440.50 70
4440.65 66
4440.80 62
4440.96 58
4441.11 54
4441.26 51
4441.42 49
4441.57 47
4441.72 46
4441.87 47
4442.03 48
4442.18 49
4442.33 50
4442.49 49
4442.64 47
4442.79 42
4442.94 38
4443.10 34
4443.25 34
4443.40 36
4443.56 43
4443.71 53
4443.86 63
4444.01 73
4444.17 81
4444.32 86
4444.47 88
4444.63 88
4444.78 86
4444.93 85
4445.08 83
4445.24 80
4445.39 76
4445.54 72
4445.70 67
4445.85 62
4446.00 58
4446.16 56
4446.31 55
4446.46 55
4446.61 56
4446.77 55
4446.92 52
4447.07 47
4447.23 40
4447.38 33
4447.53 26
4447.68 23
4447.84 23
4447.99 26
4448.14 31
4448.30 36
4448.45 39
4448.60 39
4448.76 36
4448.91 29
4449.06 21
4449.21 14
4449.37 10
4449.52 9
4449.67 11
4449.83 16
4449.98 24
4450.13 32
4450.29 40
4450.44 48
4450.59 55
4450.74 60
4450.90 63
4451.05 64
4451.20 63
4451.36 60
4451.51 56
4451.66 52
4451.82 48
4451.97 46
4452.12 46
4452.27 48
4452.43 54
4452.58 61
4452.73 70
4452.89 79
4453.04 87
4453.19 94
4453.35 98
4453.50 101
4453.65 101
4453.80 101
4453.96 100
4454.11 100
4454.26 99
4454.42 98
4454.57 96
4454.72 94
4454.88 91
4455.03 88
4455.18 86
4455.34 84
4455.49 83
4455.64 80
4455.79 78
4455.95 74
4456.10 70
4456.25 66
4456.41 63
4456.56 60
4456.71 58
4456.87 58
4457.02 57
4457.17 56
4457.33 55
4457.48 54
4457.63 52
4457.79 49
4457.94 45
4458.09 41
4458.24 37
4458.40 34
4458.55 34
4458.70 37
4458.86 44
4459.01 54
4459.16 66
4459.32 78
4459.47 88
4459.62 95
4459.78 100
4459.93 104
4460.08 107
4460.24 111
4460.39 118
4460.54 126
4460.70 134
4460.85 140
4461.00 142
4461.15 141
4461.31 135
4461.46 128
4461.61 119
4461.77 112
4461.92 107
4462.07 104
4462.23 102
4462.38 101
4462.53 100
4462.69 99
4462.84 97
4462.99 96
4463.15 95
4463.30 93
4463.45 89
4463.61 85
4463.76 78
4463.91 70
4464.07 62
4464.22 55
4464.37 50
4464.53 48
4464.68 48
4464.83 48
4464.99 47
4465.14 45
4465.29 41
4465.44 35
4465.60 28
4465.75 21
4465.90 14
4466.06 8
4466.21 3
4466.36 0
4466.52 0
4466.67 0
4466.82 0
4466.98 0
4467.13 0
4467.28 0
4467.44 0
4467.59 1
4467.74 9
4467.90 16
4468.05 21
4468.20 23
4468.36 24
4468.51 24
4468.66 25
4468.82 27
4468.97 33
4469.12 41
4469.28 53
4469.43 67
4469.58 83
4469.74 99
4469.89 115
4470.04 129
4470.20 140
4470.35 149
4470.50 154
4470.66 156
4470.81 154
4470.96 150
4471.12 143
4471.27 137
4471.42 131
4471.58 129
4471.73 130
4471.88 135
4472.04 145
4472.19 157
4472.34 170
4472.50 183
4472.65 193
4472.80 201
4472.96 205
4473.11 207
4473.26 207
4473.42 205
4473.57 203
4473.72 200
4473.88 197
4474.03 194
4474.18 192
4474.34 190
4474.49 190
4474.64 191
4474.80 193
4474.95 196
4475.11 199
4475.26 201
4475.41 202
4475.57 202
4475.72 201
4475.87 199
4476.03 196
4476.18 192
4476.33 188
4476.49 183
4476.64 177
4476.79 171
4476.95 167
4477.10 163
4477.25 162
4477.41 163
4477.56 166
4477.71 171
4477.87 176
4478.02 179
4478.17 179
4478.33 177
4478.48 173
4478.63 167
4478.79 162
4478.94 158
4479.10 157
4479.25 159
4479.40 163
4479.56 169
4479.71 177
4479.86 186
4480.02 195
4480.17 201
4480.32 205
4480.48 205
4480.63 200
4480.78 191
4480.94 179
4481.09 166
4481.24 154
4481.40 145
4481.55 140
4481.70 137
4481.86 137
4482.01 138
4482.17 139
4482.32 137
4482.47 133
4482.63 126
4482.78 118
4482.93 110
4483.09 103
4483.24 98
4483.39 98
4483.55 101
4483.70 106
4483.85 114
4484.01 121
4484.16 128
4484.32 134
4484.47 137
4484.62 140
4484.78 141
4484.93 141
4485.08 141
4485.24 141
4485.39 138
4485.54 135
4485.70 130
4485.85 125
4486.00 121
4486.16 118
4486.31 118
4486.47 119
4486.62 122
4486.77 125
4486.93 127
4487.08 128
4487.23 128
4487.39 128
4487.54 127
4487.69 127
4487.85 128
4488.00 129
4488.16 130
4488.31 131
4488.46 131
4488.62 130
4488.77 129
4488.92 128
4489.08 127
4489.23 127
4489.38 127
4489.54 127
4489.69 127
4489.85 128
4490.00 130
4490.15 133
4490.31 137
4490.46 142
4490.61 149
4490.77 155
4490.92 162
4491.08 168
4491.23 172
4491.38 174
4491.54 174
4491.69 171
4491.84 166
4492.00 159
4492.15 151
4492.30 143
4492.46 136
4492.61 130
4492.77 126
4492.92 124
4493.07 125
4493.23 128
4493.38 133
4493.53 139
4493.69 146
4493.84 153
4494.00 158
4494.15 162
4494.30 164
4494.46 164
4494.61 162
4494.76 159
4494.92 155
4495.07 151
4495.23 146
4495.38 140
4495.53 133
4495.69 126
4495.84 118
4495.99 111
4496.15 104
4496.30 98
4496.46 93
4496.61 89
4496.76 86
4496.92 82
4497.07 79
4497.23 74
4497.38 67
4497.53 60
4497.69 51
4497.84 42
4497.99 34
4498.15 29
4498.30 26
4498.46 24
4498.61 23
4498.76 21
4498.92 19
4499.07 16
4499.22 13
4499.38 9
4499.53 6
4499.69 6
4499.84 8
4499.99 12
4500.15 18
4500.30 26
4500.46 34
4500.61 43
4500.76 50
4500.92 55
4501.07 58
4501.23 59
4501.38 58
4501.53 56
4501.69 55
4501.84 54
4501.99 54
4502.15 54
4502.30 55
4502.46 57
4502.61 58
4502.76 60
4502.92 62
4503.07 66
4503.23 72
4503.38 79
4503.53 87
4503.69 94
4503.84 101
4504.00 106
4504.15 108
4504.30 108
4504.46 106
4504.61 102
4504.76 97
4504.92 91
4505.07 85
4505.23 79
4505.38 73
4505.53 67
4505.69 62
4505.84 56
4506.00 50
4506.15 44
4506.30 37
4506.46 30
4506.61 23
4506.77 17
4506.92 13
4507.07 10
4507.23 8
4507.38 7
4507.54 7
4507.69 6
4507.84 5
4508.00 3
4508.15 0
4508.31 0
4508.46 0
4508.61 0
4508.77 0
4508.92 0
4509.08 0
4509.23 0
4509.38 3
4509.54 8
4509.69 11
4509.85 13
4510.00 14
4510.15 14
4510.31 13
4510.46 13
4510.62 14
4510.77 14
4510.92 14
4511.08 14
4511.23 13
4511.39 11
4511.54 8
4511.69 5
4511.85 4
4512.00 4
4512.16 6
4512.31 9
4512.46 14
4512.62 21
4512.77 28
4512.93 35
4513.08 41
4513.23 46
4513.39 49
4513.54 51
4513.70 51
4513.85 51
4514.01 53
4514.16 57
4514.31 63
4514.47 72
4514.62 81
4514.78 89
4514.93 95
4515.08 96
4515.24 93
4515.39 85
4515.55 76
4515.70 66
4515.85 58
4516.01 52
4516.16 48
4516.32 48
4516.47 49
4516.63 51
4516.78 53
4516.93 55
4517.09 56
4517.24 58
4517.40 59
4517.55 61
4517.70 64
4517.86 68
4518.01 73
4518.17 79
4518.32 85
4518.48 90
4518.63 93
4518.78 95
4518.94 95
4519.09 96
4519.25 96
4519.40 97
4519.55 101
4519.71 106
4519.86 114
4520.02 121
4520.17 129
4520.33 135
4520.48 140
4520.63 143
4520.79 143
4520.94 142
4521.10 139
4521.25 134
4521.40 129
4521.56 122
4521.71 114
4521.87 106
4522.02 99
4522.18 92
4522.33 87
4522.48 84
4522.64 83
4522.79 84
4522.95 85
4523.10 86
4523.26 87
4523.41 87
4523.56 87
4523.72 86
4523.87 84
4524.03 82
4524.18 80
4524.34 78
4524.49 77
4524.64 77
4524.80 77
4524.95 76
4525.11 74
4525.26 71
4525.42 67
4525.57 62
4525.72 57
4525.88 55
4526.03 54
4526.19 54
4526.34 56
4526.50 57
4526.65 58
4526.80 59
4526.96 59
4527.11 61
4527.27 65
4527.42 71
4527.58 77
4527.73 82
4527.88 85
4528.04 84
4528.19 80
4528.35 73
4528.50 65
4528.66 58
4528.81 53
4528.96 50
4529.12 50
4529.27 50
4529.43 48
4529.58 44
4529.74 36
4529.89 25
4530.04 10
4530.20 0
4530.35 0
4530.51 0
4530.66 0
4530.82 0
4530.97 0
4531.13 0
4531.28 0
4531.43 12
4531.59 28
4531.74 41
4531.90 50
4532.05 56
4532.21 58
4532.36 58
4532.51 57
4532.67 57
4532.82 56
4532.98 56
4533.13 56
4533.29 56
4533.44 56
4533.60 56
4533.75 57
4533.90 58
4534.06 60
4534.21 63
4534.37 65
4534.52 66
4534.68 67
4534.83 67
4534.99 67
4535.14 68
4535.29 69
4535.45 70
4535.60 72
4535.76 72
4535.91 70
4536.07 65
4536.22 57
4536.38 47
4536.53 35
4536.68 24
4536.84 15
4536.99 9
4537.15 7
4537.30 10
4537.46 17
4537.61 26
4537.77 35
4537.92 43
4538.08 47
4538.23 47
4538.38 41
4538.54 33
4538.69 22
4538.85 10
4539.00 0
4539.16 0
4539.31 0
4539.47 0
4539.62 0
4539.77 0
4539.93 0
4540.08 0
4540.24 0
4540.39 7
4540.55 16
4540.70 25
4540.86 33
4541.01 39
4541.17 44
4541.32 48
4541.47 53
4541.63 58
4541.78 63
4541.94 67
4542.09 71
4542.25 74
4542.40 75
4542.56 76
4542.71 76
4542.87 77
4543.02 78
4543.18 79
4543.33 81
4543.48 82
4543.64 83
4543.79 83
4543.95 83
4544.10 84
4544.26 87
4544.41 92
4544.57 100
4544.72 109
4544.88 117
4545.03 124
4545.19 127
4545.34 126
4545.49 121
4545.65 115
4545.80 108
4545.96 103
4546.11 101
4546.27 102
4546.42 105
4546.58 109
4546.73 113
4546.89 116
4547.04 117
4547.20 115
4547.35 113
4547.50 109
4547.66 106
4547.81 104
4547.97 104
4548.12 106
4548.28 111
4548.43 117
4548.59 123
4548.74 129
4548.90 134
4549.05 136
4549.21 137
4549.36 134
4549.52 131
4549.67 126
4549.82 122
4549.98 119
4550.13 119
4550.29 121
4550.44 127
4550.60 134
4550.75 142
4550.91 148
4551.06 150
4551.22 148
4551.37 141
4551.53 128
4551.68 113
4551.84 97
4551.99 83
4552.15 74
4552.30 70
4552.46 72
4552.61 79
4552.76 90
4552.92 102
4553.07 114
4553.23 125
4553.38 135
4553.54 144
4553.69 153
4553.85 163
4554.00 175
4554.16 188
4554.31 203
4554.47 217
4554.62 230
4554.78 240
4554.93 246
4555.09 249
4555.24 249
4555.40 248
4555.55 247
4555.71 248
4555.86 251
4556.02 255
4556.17 263
4556.32 273
4556.48 285
4556.63 301
4556.79 321
4556.94 346
4557.10 375
4557.25 407
4557.41 440
4557.56 473
4557.72 504
4557.87 530
4558.03 552
4558.18 569
4558.34 583
4558.49 597
4558.65 611
4558.80 628
4558.96 647
4559.11 670
4559.27 695
4559.42 721
4559.58 749
4559.73 777
4559.89 804
4560.04 829
4560.20 852
4560.35 870
4560.51 884
4560.66 892
4560.82 897
4560.97 900
4561.13 901
4561.28 901
4561.43 901
4561.59 897
4561.74 889
4561.90 875
4562.05 853
4562.21 825
4562.36 793
4562.52 762
4562.67 734
4562.83 714
4562.98 703
4563.14 700
4563.29 703
4563.45 710
4563.60 717
4563.76 721
4563.91 721
4564.07 714
4564.22 700
4564.38 680
4564.53 656
4564.69 629
4564.84 602
4565.00 577
4565.15 557
4565.31 543
4565.46 534
4565.62 528
4565.77 525
4565.93 523
4566.08 521
4566.24 518
4566.39 514
4566.55 510
4566.70 505
4566.86 499
4567.01 492
4567.17 485
4567.32 476
4567.48 466
4567.63 456
4567.79 445
4567.94 432
4568.10 416
4568.25 398
4568.41 377
4568.56 355
4568.72 332
4568.87 313
4569.03 298
4569.18 291
4569.34 290
4569.49 296
4569.65 306
4569.80 318
4569.96 329
4570.11 340
4570.27 348
4570.42 354
4570.58 358
4570.73 361
4570.89 363
4571.04 364
4571.20 364
4571.35 364
4571.51 361
4571.66 358
4571.82 353
4571.97 346
4572.13 337
4572.28 327
4572.44 318
4572.59 311
4572.75 307
4572.90 307
4573.06 312
4573.21 321
4573.37 332
4573.52 346
4573.68 360
4573.84 376
4573.99 391
4574.15 408
4574.30 425
4574.46 442
4574.61 456
4574.77 468
4574.92 475
4575.08 477
4575.23 475
4575.39 470
4575.54 465
4575.70 461
4575.85 459
4576.01 461
4576.16 465
4576.32 470
4576.47 474
4576.63 475
4576.78 471
4576.94 462
4577.09 449
4577.25 432
4577.40 413
4577.56 394
4577.71 376
4577.87 362
4578.02 350
4578.18 341
4578.33 335
4578.49 330
4578.64 326
4578.80 322
4578.96 319
4579.11 315
4579.27 312
4579.42 310
4579.58 307
4579.73 303
4579.89 300
4580.04 295
4580.20 288
4580.35 279
4580.51 268
4580.66 254
4580.82 238
4580.97 220
4581.13 201
4581.28 183
4581.44 166
4581.59 150
4581.75 136
4581.90 123
4582.06 112
4582.21 104
4582.37 99
4582.53 98
4582.68 102
4582.84 110
4582.99 121
4583.15 135
4583.30 148
4583.46 159
4583.61 167
4583.77 170
4583.92 170
4584.08 165
4584.23 158
4584.39 149
4584.54 140
4584.70 131
4584.85 123
4585.01 116
4585.17 110
4585.32 106
4585.48 105
4585.63 106
4585.79 109
4585.94 114
4586.10 120
4586.25 126
4586.41 129
4586.56 130
4586.72 128
4586.87 123
4587.03 118
4587.18 113
4587.34 110
4587.49 109
4587.65 109
4587.81 111
4587.96 112
4588.12 114
4588.27 115
4588.43 117
4588.58 118
4588.74 120
4588.89 123
4589.05 126
4589.20 130
4589.36 135
4589.51 141
4589.67 148
4589.83 155
4589.98 161
4590.14 166
4590.29 168
4590.45 167
4590.60 162
4590.76 155
4590.91 145
4591.07 135
4591.22 125
4591.38 116
4591.53 108
4591.69 103
4591.85 100
4592.00 101
4592.16 105
4592.31 112
4592.47 121
4592.62 133
4592.78 144
4592.93 154
4593.09 162
4593.24 166
4593.40 165
4593.56 160
4593.71 152
4593.87 140
4594.02 126
4594.18 111
4594.33 97
4594.49 83
4594.64 71
4594.80 61
4594.95 53
4595.11 46
4595.27 40
4595.42 34
4595.58 30
4595.73 25
4595.89 22
4596.04 20
4596.20 19
4596.35 18
4596.51 19
4596.66 19
4596.82 19
4596.98 18
4597.13 17
4597.29 15
4597.44 13
4597.60 11
4597.75 8
4597.91 5
4598.06 1
4598.22 0
4598.38 0
4598.53 0
4598.69 0
4598.84 1
4599.00 8
4599.15 16
4599.31 21
4599.46 23
4599.62 20
4599.78 13
4599.93 3
4600.09 0
4600.24 0
4600.40 0
4600.55 0
4600.71 0
4600.86 0
4601.02 0
4601.18 1
4601.33 11
4601.49 21
4601.64 31
4601.80 41
4601.95 50
4602.11 57
4602.26 63
4602.42 68
4602.58 71
4602.73 73
4602.89 75
4603.04 77
4603.20 77
4603.35 76
4603.51 72
4603.66 66
4603.82 59
4603.98 51
4604.13 44
4604.29 38
4604.44 33
4604.60 28
4604.75 24
4604.91 19
4605.07 14
4605.22 11
4605.38 10
4605.53 13
4605.69 20
4605.84 32
4606.00 45
4606.15 58
4606.31 71
4606.47 80
4606.62 86
4606.78 88
4606.93 86
4607.09 81
4607.24 74
4607.40 67
4607.56 61
4607.71 58
4607.87 58
4608.02 63
4608.18 73
4608.33 86
4608.49 99
4608.65 111
4608.80 118
4608.96 119
4609.11 115
4609.27 105
4609.42 93
4609.58 79
4609.74 67
4609.89 57
4610.05 50
4610.20 44
4610.36 40
4610.51 35
4610.67 30
4610.83 24
4610.98 18
4611.14 12
4611.29 9
4611.45 9
4611.60 12
4611.76 20
4611.92 31
4612.07 44
4612.23 57
4612.38 69
4612.54 79
4612.69 86
4612.85 90
4613.01 92
4613.16 92
4613.32 92
4613.47 91
4613.63 91
4613.79 92
4613.94 92
4614.10 94
4614.25 95
4614.41 96
4614.56 96
4614.72 95
4614.88 92
4615.03 88
4615.19 83
4615.34 78
4615.50 76
4615.65 76
4615.81 80
4615.97 87
4616.12 96
4616.28 106
4616.43 115
4616.59 122
4616.75 126
4616.90 126
4617.06 123
4617.21 117
4617.37 111
4617.52 105
4617.68 99
4617.84 95
4617.99 92
4618.15 89
4618.30 85
4618.46 81
4618.62 77
4618.77 72
4618.93 68
4619.08 66
4619.24 65
4619.40 66
4619.55 67
4619.71 69
4619.86 71
4620.02 72
4620.17 75
4620.33 77
4620.49 81
4620.64 86
4620.80 90
4620.95 95
4621.11 98
4621.27 101
4621.42 104
4621.58 107
4621.73 113
4621.89 121
4622.05 132
4622.20 145
4622.36 160
4622.51 173
4622.67 183
4622.83 188
4622.98 187
4623.14 181
4623.29 169
4623.45 154
4623.60 138
4623.76 123
4623.92 111
4624.07 102
4624.23 98
4624.38 98
4624.54 102
4624.70 108
4624.85 115
4625.01 123
4625.16 130
4625.32 134
4625.48 137
4625.63 135
4625.79 131
4625.94 123
4626.10 112
4626.26 100
4626.41 88
4626.57 78
4626.72 72
4626.88 70
4627.04 73
4627.19 79
4627.35 89
4627.50 98
4627.66 106
4627.82 111
4627.97 112
4628.13 111
4628.28 109
4628.44 107
4628.60 107
4628.75 110
4628.91 116
4629.06 122
4629.22 126
4629.38 127
4629.53 122
4629.69 113
4629.85 99
4630.00 84
4630.16 70
4630.31 60
4630.47 54
4630.63 54
4630.78 58
4630.94 64
4631.09 72
4631.25 79
4631.41 83
4631.56 84
4631.72 82
4631.87 79
4632.03 76
4632.19 74
4632.34 75
4632.50 81
4632.65 91
4632.81 104
4632.97 118
4633.12 130
4633.28 140
4633.44 145
4633.59 144
4633.75 139
4633.90 130
4634.06 119
4634.22 108
4634.37 98
4634.53 90
4634.68 85
4634.84 81
4635.00 78
4635.15 75
4635.31 71
4635.46 67
4635.62 62
4635.78 57
4635.93 52
4636.09 47
4636.25 43
4636.40 40
4636.56 39
4636.71 40
4636.87 43
4637.03 49
4637.18 57
4637.34 66
4637.50 77
4637.65 88
4637.81 100
4637.96 111
4638.12 123
4638.28 134
4638.43 144
4638.59 153
4638.74 158
4638.90 160
4639.06 159
4639.21 154
4639.37 147
4639.53 140
4639.68 133
4639.84 127
4639.99 122
4640.15 115
4640.31 107
4640.46 97
4640.62 85
4640.78 72
4640.93 59
4641.09 47
4641.24 37
4641.40 30
4641.56 26
4641.71 25
4641.87 26
4642.03 30
4642.18 34
4642.34 38
4642.49 42
4642.65 43
4642.81 41
4642.96 36
4643.12 29
4643.28 20
4643.43 13
4643.59 10
4643.74 11
4643.90 17
4644.06 27
4644.21 40
4644.37 53
4644.53 65
4644.68 75
4644.84 83
4645.00 88
4645.15 92
4645.31 95
4645.46 98
4645.62 101
4645.78 104
4645.93 107
4646.09 110
4646.25 113
4646.40 117
4646.56 121
4646.71 124
4646.87 125
4647.03 125
4647.18 123
4647.34 119
4647.50 116
4647.65 113
4647.81 113
4647.97 115
4648.12 120
4648.28 128
4648.43 137
4648.59 146
4648.75 155
4648.90 163
4649.06 168
4649.22 171
4649.37 171
4649.53 170
4649.69 166
4649.84 160
4650.00 154
4650.15 147
4650.31 139
4650.47 130
4650.62 120
4650.78 110
4650.94 99
4651.09 88
4651.25 78
4651.41 69
4651.56 62
4651.72 57
4651.88 56
4652.03 56
4652.19 58
4652.34 61
4652.50 64
4652.66 67
4652.81 68
4652.97 69
4653.13 68
4653.28 67
4653.44 65
4653.60 64
4653.75 63
4653.91 63
4654.07 64
4654.22 66
4654.38 69
4654.54 72
4654.69 75
4654.85 79
4655.00 82
4655.16 85
4655.32 87
4655.47 89
4655.63 90
4655.79 89
4655.94 87
4656.10 83
4656.26 77
4656.41 71
4656.57 63
4656.73 57
4656.88 51
4657.04 47
4657.20 43
4657.35 39
4657.51 35
4657.67 29
4657.82 21
4657.98 12
4658.13 3
4658.29 0
4658.45 0
4658.60 0
4658.76 0
4658.92 0
4659.07 0
4659.23 0
4659.39 1
4659.54 2
4659.70 3
4659.86 4
4660.01 7
4660.17 12
4660.33 18
4660.48 26
4660.64 35
4660.80 44
4660.95 54
4661.11 62
4661.27 70
4661.42 75
4661.58 79
4661.74 81
4661.89 80
4662.05 79
4662.21 78
4662.36 76
4662.52 75
4662.68 75
4662.83 73
4662.99 70
4663.15 65
4663.30 58
4663.46 50
4663.61 42
4663.77 36
4663.93 32
4664.08 31
4664.24 32
4664.40 35
4664.55 39
4664.71 42
4664.87 44
4665.02 45
4665.18 45
4665.34 45
4665.49 46
4665.65 48
4665.81 52
4665.96 56
4666.12 61
4666.28 67
4666.43 73
4666.59 79
4666.75 83
4666.90 87
4667.06 88
4667.22 87
4667.37 83
4667.53 78
4667.69 71
4667.84 66
4668.00 62
4668.16 59
4668.31 59
4668.47 60
4668.63 61
4668.79 62
4668.94 62
4669.10 63
4669.26 62
4669.41 62
4669.57 60
4669.73 57
4669.88 52
4670.04 47
4670.20 42
4670.35 36
4670.51 31
4670.67 28
4670.82 27
4670.98 27
4671.14 29
4671.29 31
4671.45 32
4671.61 33
4671.76 32
4671.92 30
4672.08 28
4672.23 25
4672.39 23
4672.55 22
4672.70 22
4672.86 23
4673.02 25
4673.17 27
4673.33 29
4673.49 31
4673.64 32
4673.80 34
4673.96 35
4674.11 36
4674.27 37
4674.43 36
4674.59 35
4674.74 32
4674.90 28
4675.06 24
4675.21 19
4675.37 15
4675.53 12
4675.68 10
4675.84 8
4676.00 8
4676.15 9
4676.31 11
4676.47 13
4676.62 17
4676.78 19
4676.94 21
4677.09 23
4677.25 24
4677.41 25
4677.57 27
4677.72 30
4677.88 36
4678.04 44
4678.19 52
4678.35 61
4678.51 68
4678.66 73
4678.82 75
4678.98 75
4679.13 74
4679.29 72
4679.45 70
4679.60 68
4679.76 67
4679.92 66
4680.08 65
4680.23 62
4680.39 57
4680.55 52
4680.70 45
4680.86 38
4681.02 32
4681.17 25
4681.33 20
4681.49 15
4681.64 11
4681.80 8
4681.96 6
4682.12 4
4682.27 3
4682.43 3
4682.59 3
4682.74 5
4682.90 8
4683.06 12
4683.21 18
4683.37 25
4683.53 31
4683.68 35
4683.84 37
4684.00 36
4684.16 36
4684.31 36
4684.47 38
4684.63 44
4684.78 54
4684.94 67
4685.10 81
4685.25 96
4685.41 109
4685.57 120
4685.73 129
4685.88 134
4686.04 136
4686.20 135
4686.35 133
4686.51 130
4686.67 126
4686.82 123
4686.98 121
4687.14 119
4687.30 117
4687.45 112
4687.61 105
4687.77 96
4687.92 85
4688.08 73
4688.24 62
4688.39 54
4688.55 48
4688.71 44
4688.87 41
4689.02 37
4689.18 31
4689.34 24
4689.49 15
4689.65 6
4689.81 0
4689.97 0
4690.12 0
4690.28 0
4690.44 0
4690.59 4
4690.75 15
4690.91 27
4691.07 40
4691.22 53
4691.38 63
4691.54 72
4691.69 78
4691.85 81
4692.01 84
4692.16 88
4692.32 95
4692.48 103
4692.64 114
4692.79 126
4692.95 137
4693.11 145
4693.26 149
4693.42 148
4693.58 144
4693.74 136
4693.89 128
4694.05 119
4694.21 113
4694.36 108
4694.52 105
4694.68 103
4694.84 102
4694.99 102
4695.15 102
4695.31 103
4695.46 104
4695.62 103
4695.78 101
4695.94 98
4696.09 93
4696.25 87
4696.41 81
4696.56 76
4696.72 72
4696.88 68
4697.04 67
4697.19 66
4697.35 67
4697.51 68
4697.67 71
4697.82 76
4697.98 82
4698.14 89
4698.29 96
4698.45 100
4698.61 101
4698.77 98
4698.92 90
4699.08 78
4699.24 64
4699.39 50
4699.55 37
4699.71 26
4699.87 18
4700.02 11
4700.18 7
4700.34 4
4700.50 3
4700.65 3
4700.81 4
4700.97 7
4701.12 9
4701.28 10
4701.44 10
4701.60 7
4701.75 2
4701.91 0
4702.07 0
4702.22 0
4702.38 0
4702.54 0
4702.70 0
4702.85 8
4703.01 19
4703.17 30
4703.33 39
4703.48 47
4703.64 51
4703.80 53
4703.96 52
4704.11 49
4704.27 44
4704.43 38
4704.58 34
4704.74 30
4704.90 30
4705.06 31
4705.21 35
4705.37 40
4705.53 45
4705.69 49
4705.84 53
4706.00 57
4706.16 60
4706.31 64
4706.47 70
4706.63 76
4706.79 82
4706.94 87
4707.10 92
4707.26 94
4707.42 93
4707.57 91
4707.73 87
4707.89 81
4708.05 75
4708.20 69
4708.36 62
4708.52 55
4708.68 48
4708.83 40
4708.99 33
4709.15 27
4709.30 23
4709.46 21
4709.62 22
4709.78 26
4709.93 32
4710.09 40
4710.25 50
4710.41 60
4710.56 69
4710.72 78
4710.88 84
4711.04 87
4711.19 87
4711.35 83
4711.51 76
4711.67 67
4711.82 58
4711.98 50
4712.14 45
4712.30 42
4712.45 43
4712.61 46
4712.77 51
4712.93 56
4713.08 61
4713.24 64
4713.40 64
4713.56 63
4713.71 59
4713.87 56
4714.03 54
4714.19 53
4714.34 54
4714.50 58
4714.66 62
4714.82 66
4714.97 69
4715.13 70
4715.29 69
4715.45 67
4715.60 63
4715.76 59
4715.92 54
4716.08 48
4716.23 41
4716.39 33
4716.55 25
4716.71 16
4716.86 8
4717.02 2
4717.18 0
4717.34 0
4717.49 0
4717.65 0
4717.81 0
4717.97 0
4718.12 4
4718.28 9
4718.44 13
4718.60 16
4718.75 18
4718.91 18
4719.07 17
4719.23 13
4719.38 8
4719.54 3
4719.70 0
4719.86 0
4720.01 0
4720.17 3
4720.33 7
4720.49 11
4720.64 12
4720.80 11
4720.96 7
4721.12 2
4721.27 0
4721.43 0
4721.59 0
4721.75 0
4721.90 0
4722.06 0
4722.22 0
4722.38 3
4722.54 6
4722.69 10
4722.85 12
4723.01 15
4723.17 18
4723.32 22
4723.48 26
4723.64 32
4723.80 39
4723.95 48
4724.11 58
4724.27 69
4724.43 80
4724.58 89
4724.74 95
4724.90 97
4725.06 95
4725.22 92
4725.37 86
4725.53 80
4725.69 76
4725.85 74
4726.00 73
4726.16 75
4726.32 76
4726.48 77
4726.63 77
4726.79 76
4726.95 72
4727.11 67
4727.27 61
4727.42 54
4727.58 46
4727.74 39
4727.90 33
4728.05 29
4728.21 27
4728.37 27
4728.53 29
4728.68 32
4728.84 35
4729.00 36
4729.16 35
4729.32 31
4729.47 24
4729.63 17
4729.79 9
4729.95 2
4730.10 0
4730.26 0
4730.42 0
4730.58 2
4730.73 7
4730.89 12
4731.05 15
4731.21 16
4731.37 15
4731.52 13
4731.68 11
4731.84 10
4732.00 10
4732.15 14
4732.31 19
4732.47 26
4732.63 34
4732.79 42
4732.94 47
4733.10 51
4733.26 52
4733.42 50
4733.57 46
4733.73 40
4733.89 34
4734.05 27
4734.21 22
4734.36 17
4734.52 14
4734.68 13
4734.84 14
4735.00 17
4735.15 21
4735.31 27
4735.47 33
4735.63 40
4735.78 47
4735.94 53
4736.10 59
4736.26 63
4736.42 67
4736.57 71
4736.73 75
4736.89 80
4737.05 86
4737.20 93
4737.36 101
4737.52 108
4737.68 113
4737.84 116
4737.99 113
4738.15 107
4738.31 97
4738.47 85
4738.63 72
4738.78 61
4738.94 53
4739.10 48
4739.26 46
4739.42 46
4739.57 47
4739.73 48
4739.89 49
4740.05 50
4740.20 52
4740.36 53
4740.52 56
4740.68 58
4740.84 60
4740.99 61
4741.15 60
4741.31 58
4741.47 55
4741.63 50
4741.78 45
4741.94 41
4742.10 37
4742.26 35
4742.42 34
4742.57 35
4742.73 37
4742.89 39
4743.05 42
4743.21 44
4743.36 45
4743.52 46
4743.68 47
4743.84 49
4744.00 51
4744.15 54
4744.31 57
4744.47 58
4744.63 57
4744.79 54
4744.94 51
4745.10 48
4745.26 48
4745.42 51
4745.58 57
4745.73 65
4745.89 74
4746.05 81
4746.21 86
4746.37 89
4746.52 89
4746.68 89
4746.84 88
4747.00 87
4747.16 86
4747.31 84
4747.47 80
4747.63 74
4747.79 65
4747.95 55
4748.10 44
4748.26 34
4748.42 25
4748.58 19
4748.74 14
4748.89 10
4749.05 7
4749.21 3
4749.37 0
4749.53 0
4749.68 0
4749.84 0
4750.00 0
4750.16 0
4750.32 0
4750.47 0
4750.63 3
4750.79 9
4750.95 15
4751.11 20
4751.26 24
4751.42 25
4751.58 26
4751.74 25
4751.90 25
4752.06 25
4752.21 26
4752.37 28
4752.53 29
4752.69 30
4752.85 31
4753.00 30
4753.16 29
4753.32 27
4753.48 25
4753.64 25
4753.79 25
4753.95 27
4754.11 30
4754.27 33
4754.43 36
4754.59 38
4754.74 39
4754.90 38
4755.06 35
4755.22 30
4755.38 23
4755.53 16
4755.69 7
4755.85 0
4756.01 0
4756.17 0
4756.33 0
4756.48 0
4756.64 3
4756.80 12
4756.96 19
4757.12 26
4757.27 29
4757.43 30
4757.59 28
4757.75 26
4757.91 25
4758.07 24
4758.22 24
4758.38 25
4758.54 27
4758.70 28
4758.86 28
4759.01 27
4759.17 27
4759.33 27
4759.49 29
4759.65 33
4759.81 40
4759.96 49
4760.12 58
4760.28 67
4760.44 73
4760.60 77
4760.76 77
4760.91 74
4761.07 68
4761.23 61
4761.39 53
4761.55 46
4761.70 40
4761.86 36
4762.02 35
4762.18 36
4762.34 40
4762.50 47
4762.65 55
4762.81 63
4762.97 70
4763.13 74
4763.29 74
4763.45 70
4763.60 64
4763.76 55
4763.92 46
4764.08 37
4764.24 30
4764.40 24
4764.55 20
4764.71 17
4764.87 16
4765.03 17
4765.19 20
4765.35 26
4765.50 33
4765.66 42
4765.82 53
4765.98 64
4766.14 76
4766.30 88
4766.45 99
4766.61 111
4766.77 121
4766.93 130
4767.09 136
4767.25 139
4767.40 137
4767.56 131
4767.72 121
4767.88 110
4768.04 98
4768.20 89
4768.35 83
4768.51 81
4768.67 83
4768.83 88
4768.99 92
4769.15 95
4769.30 94
4769.46 89
4769.62 83
4769.78 75
4769.94 69
4770.10 64
4770.26 61
4770.41 60
4770.57 60
4770.73 59
4770.89 57
4771.05 55
4771.21 53
4771.36 51
4771.52 51
4771.68 53
4771.84 55
4772.00 58
4772.16 61
4772.31 65
4772.47 69
4772.63 75
4772.79 81
4772.95 87
4773.11 93
4773.27 96
4773.42 97
4773.58 92
4773.74 85
4773.90 74
4774.06 63
4774.22 51
4774.37 40
4774.53 32
4774.69 26
4774.85 22
4775.01 20
4775.17 20
4775.33 20
4775.48 20
4775.64 20
4775.80 19
4775.96 17
4776.12 16
4776.28 16
4776.44 19
4776.59 25
4776.75 34
4776.91 45
4777.07 58
4777.23 70
4777.39 79
4777.55 86
4777.70 89
4777.86 89
4778.02 86
4778.18 83
4778.34 81
4778.50 81
4778.65 82
4778.81 84
4778.97 88
4779.13 91
4779.29 94
4779.45 96
4779.61 96
4779.76 95
4779.92 93
4780.08 90
4780.24 88
4780.40 86
4780.56 85
4780.72 85
4780.87 87
4781.03 89
4781.19 90
4781.35 91
4781.51 90
4781.67 89
4781.83 88
4781.98 89
4782.14 92
4782.30 98
4782.46 105
4782.62 113
4782.78 119
4782.94 123
4783.10 122
4783.25 118
4783.41 111
4783.57 103
4783.73 96
4783.89 90
4784.05 86
4784.21 85
4784.36 87
4784.52 92
4784.68 99
4784.84 108
4785.00 118
4785.16 127
4785.32 135
4785.47 140
4785.63 143
4785.79 145
4785.95 147
4786.11 150
4786.27 154
4786.43 159
4786.59 163
4786.74 164
4786.90 161
4787.06 154
4787.22 145
4787.38 134
4787.54 125
4787.70 119
4787.86 117
4788.01 120
4788.17 127
4788.33 135
4788.49 142
4788.65 148
4788.81 149
4788.97 147
4789.12 140
4789.28 131
4789.44 121
4789.60 112
4789.76 104
4789.92 97
4790.08 92
4790.24 89
4790.39 86
4790.55 82
4790.71 78
4790.87 73
4791.03 67
4791.19 60
4791.35 53
4791.51 45
4791.66 39
4791.82 34
4791.98 33
4792.14 35
4792.30 41
4792.46 48
4792.62 56
4792.78 61
4792.94 64
4793.09 62
4793.25 56
4793.41 49
4793.57 42
4793.73 38
4793.89 37
4794.05 40
4794.21 46
4794.36 54
4794.52 63
4794.68 72
4794.84 79
4795.00 84
4795.16 86
4795.32 85
4795.48 82
4795.63 76
4795.79 70
4795.95 63
4796.11 57
4796.27 53
4796.43 51
4796.59 51
4796.75 52
4796.91 54
4797.06 57
4797.22 61
4797.38 66
4797.54 70
4797.70 73
4797.86 75
4798.02 75
4798.18 71
4798.34 65
4798.49 56
4798.65 47
4798.81 40
4798.97 35
4799.13 32
4799.29 32
4799.45 35
4799.61 39
4799.77 44
4799.92 49
4800.08 55
4800.24 60
4800.40 66
4800.56 72
4800.72 79
4800.88 85
4801.04 91
4801.20 95
4801.35 98
4801.51 100
4801.67 102
4801.83 105
4801.99 109
4802.15 115
4802.31 123
4802.47 131
4802.63 137
4802.79 142
4802.94 143
4803.10 141
4803.26 136
4803.42 128
4803.58 120
4803.74 110
4803.90 101
4804.06 93
4804.22 85
4804.37 78
4804.53 71
4804.69 64
4804.85 57
4805.01 51
4805.17 44
4805.33 37
4805.49 30
4805.65 23
4805.81 18
4805.96 14
4806.12 12
4806.28 14
4806.44 17
4806.60 23
4806.76 29
4806.92 36
4807.08 40
4807.24 43
4807.40 44
4807.55 43
4807.71 41
4807.87 38
4808.03 36
4808.19 34
4808.35 35
4808.51 37
4808.67 41
4808.83 47
4808.99 55
4809.15 66
4809.30 77
4809.46 89
4809.62 100
4809.78 109
4809.94 115
4810.10 118
4810.26 116
4810.42 111
4810.58 103
4810.74 94
4810.89 84
4811.05 74
4811.21 65
4811.37 57
4811.53 50
4811.69 43
4811.85 38
4812.01 33
4812.17 28
4812.33 23
4812.49 19
4812.65 15
4812.80 12
4812.96 9
4813.12 6
4813.28 4
4813.44 2
4813.60 1
4813.76 0
4813.92 0
4814.08 0
4814.24 0
4814.40 0
4814.55 0
4814.71 0
4814.87 0
4815.03 3
4815.19 8
4815.35 16
4815.51 24
4815.67 34
4815.83 42
4815.99 49
4816.15 54
4816.31 55
4816.46 54
4816.62 52
4816.78 50
4816.94 50
4817.10 52
4817.26 58
4817.42 66
4817.58 74
4817.74 81
4817.90 86
4818.06 88
4818.22 88
4818.37 86
4818.53 83
4818.69 78
4818.85 74
4819.01 70
4819.17 66
4819.33 62
4819.49 60
4819.65 59
4819.81 60
4819.97 62
4820.13 65
4820.29 68
4820.44 71
4820.60 72
4820.76 72
4820.92 68
4821.08 62
4821.24 53
4821.40 42
4821.56 30
4821.72 17
4821.88 5
4822.04 0
4822.20 0
4822.36 0
4822.52 0
4822.67 0
4822.83 0
4822.99 0
4823.15 0
4823.31 3
4823.47 10
4823.63 18
4823.79 24
4823.95 30
4824.11 33
4824.27 35
4824.43 36
4824.59 36
4824.75 35
4824.90 36
4825.06 38
4825.22 43
4825.38 51
4825.54 60
4825.70 69
4825.86 76
4826.02 79
4826.18 77
4826.34 71
4826.50 63
4826.66 54
4826.82 47
4826.98 43
4827.14 43
4827.29 48
4827.45 54
4827.61 61
4827.77 68
4827.93 73
4828.09 77
4828.25 80
4828.41 83
4828.57 88
4828.73 93
4828.89 100
4829.05 108
4829.21 116
4829.37 123
4829.53 128
4829.69 131
4829.84 132
4830.00 131
4830.16 126
4830.32 118
4830.48 108
4830.64 95
4830.80 82
4830.96 69
4831.12 57
4831.28 48
4831.44 42
4831.60 39
4831.76 40
4831.92 44
4832.08 51
4832.24 60
4832.40 70
4832.56 82
4832.71 94
4832.87 104
4833.03 113
4833.19 119
4833.35 122
4833.51 122
4833.67 119
4833.83 115
4833.99 110
4834.15 105
4834.31 100
4834.47 97
4834.63 94
4834.79 92
4834.95 90
4835.11 87
4835.27 84
4835.43 82
4835.58 81
4835.74 80
4835.90 80
4836.06 81
4836.22 80
4836.38 79
4836.54 76
4836.70 73
4836.86 68
4837.02 64
4837.18 61
4837.34 59
4837.50 59
4837.66 60
4837.82 63
4837.98 65
4838.14 67
4838.30 69
4838.46 68
4838.62 65
4838.78 60
4838.93 53
4839.09 45
4839.25 38
4839.41 33
4839.57 31
4839.73 33
4839.89 38
4840.05 47
4840.21 57
4840.37 67
4840.53 75
[truncated: 722,094 more chars]
