# Supplementary material for: Methylobacterium Species Promoting Rice and Barley Growth and Interaction Specificity Revealed with Whole-Cell Matrix-Assisted Laser Desorption / Ionization-Time-of-Flight Mass Spectrometry (MALDI-TOF/MS) Analysis
Source: PLoS One. 2015 Jun 8;10(6):e0129509. doi: 10.1371/journal.pone.0129509 (PMC4460032; doi:10.1371/journal.pone.0129509)
Supplement: S3 Data — (ZIP) [file pone.0129509.s003.zip › Supplementary data 3 (ms from barley)/31a.txt]

776.95 0
777.01 0
777.08 0
777.14 0
777.20 0
777.27 0
777.33 0
777.40 0
777.46 0
777.52 0
777.59 0
777.65 0
777.72 0
777.78 0
777.84 0
777.91 0
777.97 0
778.04 0
778.10 0
778.17 0
778.23 0
778.29 0
778.36 0
778.42 0
778.49 0
778.55 0
778.61 0
778.68 0
778.74 0
778.81 0
778.87 0
778.93 0
779.00 0
779.06 0
779.13 0
779.19 0
779.25 0
779.32 0
779.38 0
779.45 0
779.51 0
779.58 0
779.64 0
779.70 0
779.77 0
779.83 0
779.90 0
779.96 0
780.02 0
780.09 0
780.15 0
780.22 0
780.28 0
780.34 0
780.41 0
780.47 0
780.54 0
780.60 0
780.67 0
780.73 0
780.79 0
780.86 0
780.92 0
780.99 0
781.05 0
781.11 0
781.18 0
781.24 0
781.31 0
781.37 0
781.44 0
781.50 0
781.56 0
781.63 0
781.69 0
781.76 0
781.82 0
781.88 0
781.95 0
782.01 0
782.08 0
782.14 0
782.21 0
782.27 0
782.33 0
782.40 0
782.46 0
782.53 0
782.59 0
782.66 0
782.72 0
782.78 0
782.85 0
782.91 0
782.98 0
783.04 0
783.11 0
783.17 0
783.23 0
783.30 0
783.36 0
783.43 0
783.49 0
783.56 0
783.62 0
783.68 0
783.75 0
783.81 0
783.88 0
783.94 0
784.01 0
784.07 0
784.13 0
784.20 0
784.26 0
784.33 0
784.39 0
784.46 0
784.52 0
784.58 0
784.65 0
784.71 0
784.78 0
784.84 0
784.91 0
784.97 0
785.03 0
785.10 0
785.16 0
785.23 0
785.29 0
785.36 0
785.42 0
785.48 0
785.55 0
785.61 0
785.68 0
785.74 0
785.81 0
785.87 0
785.94 0
786.00 0
786.06 0
786.13 0
786.19 0
786.26 0
786.32 0
786.39 0
786.45 0
786.51 0
786.58 0
786.64 0
786.71 0
786.77 0
786.84 0
786.90 0
786.97 0
787.03 0
787.09 0
787.16 0
787.22 0
787.29 0
787.35 0
787.42 0
787.48 0
787.55 0
787.61 0
787.67 0
787.74 0
787.80 0
787.87 0
787.93 0
788.00 0
788.06 0
788.13 0
788.19 0
788.25 0
788.32 0
788.38 0
788.45 0
788.51 0
788.58 0
788.64 0
788.71 0
788.77 0
788.83 0
788.90 0
788.96 0
789.03 0
789.09 0
789.16 0
789.22 0
789.29 0
789.35 0
789.41 0
789.48 0
789.54 0
789.61 0
789.67 0
789.74 0
789.80 0
789.87 0
789.93 0
790.00 0
790.06 0
790.12 0
790.19 0
790.25 0
790.32 0
790.38 0
790.45 0
790.51 0
790.58 0
790.64 0
790.71 0
790.77 0
790.83 0
790.90 0
790.96 0
791.03 0
791.09 0
791.16 0
791.22 0
791.29 0
791.35 0
791.42 0
791.48 0
791.55 0
791.61 0
791.67 0
791.74 0
791.80 0
791.87 0
791.93 0
792.00 0
792.06 0
792.13 0
792.19 0
792.26 0
792.32 0
792.39 0
792.45 0
792.51 0
792.58 0
792.64 0
792.71 0
792.77 0
792.84 0
792.90 0
792.97 0
793.03 0
793.10 0
793.16 0
793.23 0
793.29 0
793.36 0
793.42 0
793.48 0
793.55 0
793.61 0
793.68 0
793.74 0
793.81 0
793.87 0
793.94 0
794.00 0
794.07 0
794.13 0
794.20 0
794.26 0
794.33 0
794.39 0
794.46 0
794.52 0
794.58 0
794.65 0
794.71 0
794.78 0
794.84 0
794.91 0
794.97 0
795.04 0
795.10 0
795.17 0
795.23 0
795.30 0
795.36 0
795.43 0
795.49 0
795.56 0
795.62 0
795.69 0
795.75 0
795.81 0
795.88 0
795.94 0
796.01 0
796.07 0
796.14 0
796.20 0
796.27 0
796.33 0
796.40 0
796.46 0
796.53 0
796.59 0
796.66 0
796.72 0
796.79 0
796.85 0
796.92 0
796.98 0
797.05 0
797.11 0
797.18 0
797.24 0
797.31 0
797.37 0
797.44 0
797.50 0
797.56 0
797.63 0
797.69 0
797.76 0
797.82 0
797.89 0
797.95 0
798.02 0
798.08 0
798.15 0
798.21 0
798.28 0
798.34 0
798.41 0
798.47 0
798.54 0
798.60 0
798.67 0
798.73 0
798.80 0
798.86 0
798.93 0
798.99 0
799.06 0
799.12 0
799.19 0
799.25 0
799.32 0
799.38 0
799.45 0
799.51 0
799.58 0
799.64 0
799.71 0
799.77 0
799.84 0
799.90 0
799.97 0
800.03 0
800.10 0
800.16 0
800.23 0
800.29 0
800.36 0
800.42 0
800.49 0
800.55 0
800.62 0
800.68 0
800.75 0
800.81 0
800.88 0
800.94 0
801.01 0
801.07 0
801.14 0
801.20 0
801.27 0
801.33 0
801.40 0
801.46 0
801.53 0
801.59 0
801.66 0
801.72 0
801.79 0
801.85 0
801.92 0
801.98 0
802.05 0
802.11 0
802.18 0
802.24 0
802.31 0
802.37 0
802.44 0
802.50 0
802.57 0
802.63 0
802.70 0
802.76 0
802.83 0
802.89 0
802.96 0
803.02 0
803.09 0
803.15 0
803.22 0
803.28 0
803.35 0
803.41 0
803.48 0
803.54 0
803.61 0
803.67 0
803.74 0
803.80 0
803.87 0
803.93 0
804.00 0
804.06 0
804.13 0
804.19 0
804.26 0
804.32 0
804.39 0
804.45 0
804.52 0
804.58 0
804.65 0
804.71 0
804.78 0
804.84 0
804.91 0
804.97 0
805.04 0
805.10 0
805.17 0
805.24 0
805.30 0
805.37 0
805.43 0
805.50 0
805.56 0
805.63 0
805.69 0
805.76 0
805.82 0
805.89 0
805.95 0
806.02 0
806.08 0
806.15 0
806.21 0
806.28 0
806.34 0
806.41 0
806.47 0
806.54 0
806.60 0
806.67 0
806.73 0
806.80 0
806.86 0
806.93 0
807.00 0
807.06 0
807.13 0
807.19 0
807.26 0
807.32 0
807.39 0
807.45 0
807.52 0
807.58 0
807.65 0
807.71 0
807.78 0
807.84 0
807.91 0
807.97 0
808.04 0
808.10 0
808.17 0
808.24 0
808.30 0
808.37 0
808.43 0
808.50 0
808.56 0
808.63 0
808.69 0
808.76 0
808.82 0
808.89 0
808.95 0
809.02 0
809.08 0
809.15 0
809.21 0
809.28 0
809.35 0
809.41 0
809.48 0
809.54 0
809.61 0
809.67 0
809.74 0
809.80 0
809.87 0
809.93 0
810.00 0
810.06 0
810.13 0
810.19 0
810.26 0
810.33 0
810.39 0
810.46 0
810.52 0
810.59 0
810.65 0
810.72 0
810.78 0
810.85 0
810.91 0
810.98 0
811.04 0
811.11 0
811.18 0
811.24 0
811.31 0
811.37 0
811.44 0
811.50 0
811.57 0
811.63 0
811.70 0
811.76 0
811.83 0
811.89 0
811.96 0
812.03 0
812.09 0
812.16 0
812.22 0
812.29 0
812.35 0
812.42 0
812.48 0
812.55 0
812.61 0
812.68 0
812.75 0
812.81 0
812.88 0
812.94 0
813.01 0
813.07 0
813.14 0
813.20 0
813.27 0
813.33 0
813.40 0
813.47 0
813.53 0
813.60 0
813.66 0
813.73 0
813.79 0
813.86 0
813.92 0
813.99 0
814.06 0
814.12 0
814.19 0
814.25 0
814.32 0
814.38 0
814.45 0
814.51 0
814.58 0
814.65 0
814.71 0
814.78 0
814.84 0
814.91 0
814.97 0
815.04 0
815.10 0
815.17 0
815.24 0
815.30 0
815.37 0
815.43 0
815.50 0
815.56 0
815.63 0
815.69 0
815.76 0
815.83 0
815.89 0
815.96 0
816.02 0
816.09 0
816.15 0
816.22 0
816.28 0
816.35 0
816.42 0
816.48 0
816.55 0
816.61 0
816.68 0
816.74 0
816.81 0
816.87 0
816.94 0
817.01 0
817.07 0
817.14 0
817.20 0
817.27 0
817.33 0
817.40 0
817.47 0
817.53 0
817.60 0
817.66 0
817.73 0
817.79 0
817.86 0
817.93 0
817.99 0
818.06 0
818.12 0
818.19 0
818.25 0
818.32 0
818.39 0
818.45 0
818.52 0
818.58 0
818.65 0
818.71 0
818.78 0
818.84 0
818.91 0
818.98 0
819.04 0
819.11 0
819.17 0
819.24 0
819.30 0
819.37 0
819.44 0
819.50 0
819.57 0
819.63 0
819.70 0
819.77 0
819.83 0
819.90 0
819.96 0
820.03 0
820.09 0
820.16 0
820.23 0
820.29 0
820.36 0
820.42 0
820.49 0
820.55 0
820.62 0
820.69 0
820.75 0
820.82 0
820.88 0
820.95 0
821.01 0
821.08 0
821.15 0
821.21 0
821.28 0
821.34 0
821.41 0
821.48 0
821.54 0
821.61 0
821.67 0
821.74 0
821.80 0
821.87 0
821.94 0
822.00 0
822.07 0
822.13 0
822.20 0
822.27 0
822.33 0
822.40 0
822.46 0
822.53 0
822.59 0
822.66 0
822.73 0
822.79 0
822.86 0
822.92 0
822.99 0
823.06 0
823.12 0
823.19 0
823.25 0
823.32 0
823.38 0
823.45 0
823.52 0
823.58 0
823.65 0
823.71 0
823.78 0
823.85 0
823.91 0
823.98 0
824.04 0
824.11 0
824.18 0
824.24 0
824.31 0
824.37 0
824.44 0
824.51 0
824.57 0
824.64 0
824.70 0
824.77 0
824.84 0
824.90 0
824.97 0
825.03 0
825.10 0
825.16 0
825.23 0
825.30 0
825.36 0
825.43 0
825.49 0
825.56 0
825.63 0
825.69 0
825.76 0
825.82 0
825.89 0
825.96 0
826.02 0
826.09 0
826.15 0
826.22 0
826.29 0
826.35 0
826.42 0
826.48 0
826.55 0
826.62 0
826.68 0
826.75 0
826.81 0
826.88 0
826.95 0
827.01 0
827.08 0
827.14 0
827.21 0
827.28 0
827.34 0
827.41 0
827.48 0
827.54 0
827.61 0
827.67 0
827.74 0
827.81 0
827.87 0
827.94 0
828.00 0
828.07 0
828.14 0
828.20 0
828.27 0
828.33 0
828.40 0
828.47 0
828.53 0
828.60 0
828.66 0
828.73 0
828.80 0
828.86 0
828.93 0
828.99 0
829.06 0
829.13 0
829.19 0
829.26 0
829.33 0
829.39 0
829.46 0
829.52 0
829.59 0
829.66 0
829.72 0
829.79 0
829.85 0
829.92 0
829.99 0
830.05 0
830.12 0
830.19 0
830.25 0
830.32 0
830.38 0
830.45 0
830.52 0
830.58 0
830.65 0
830.71 0
830.78 0
830.85 0
830.91 0
830.98 0
831.05 0
831.11 0
831.18 0
831.24 0
831.31 0
831.38 0
831.44 0
831.51 0
831.58 0
831.64 0
831.71 0
831.77 0
831.84 0
831.91 0
831.97 0
832.04 0
832.11 0
832.17 0
832.24 0
832.30 0
832.37 0
832.44 0
832.50 0
832.57 0
832.64 0
832.70 0
832.77 0
832.83 0
832.90 0
832.97 0
833.03 0
833.10 0
833.17 0
833.23 0
833.30 0
833.36 0
833.43 0
833.50 0
833.56 0
833.63 0
833.70 0
833.76 0
833.83 0
833.89 0
833.96 0
834.03 0
834.09 0
834.16 0
834.23 0
834.29 0
834.36 0
834.42 0
834.49 0
834.56 0
834.62 0
834.69 0
834.76 0
834.82 0
834.89 0
834.96 0
835.02 0
835.09 0
835.15 0
835.22 0
835.29 0
835.35 0
835.42 0
835.49 0
835.55 0
835.62 0
835.69 0
835.75 0
835.82 0
835.88 0
835.95 0
836.02 0
836.08 0
836.15 0
836.22 0
836.28 0
836.35 0
836.42 0
836.48 0
836.55 0
836.62 0
836.68 0
836.75 0
836.81 0
836.88 0
836.95 0
837.01 0
837.08 0
837.15 0
837.21 0
837.28 0
837.35 0
837.41 0
837.48 0
837.55 0
837.61 0
837.68 0
837.74 0
837.81 0
837.88 0
837.94 0
838.01 0
838.08 0
838.14 0
838.21 0
838.28 0
838.34 0
838.41 0
838.48 0
838.54 0
838.61 0
838.68 0
838.74 0
838.81 0
838.87 0
838.94 0
839.01 0
839.07 0
839.14 0
839.21 0
839.27 0
839.34 0
839.41 0
839.47 0
839.54 0
839.61 0
839.67 0
839.74 0
839.81 0
839.87 0
839.94 0
840.01 0
840.07 0
840.14 0
840.21 0
840.27 0
840.34 0
840.41 0
840.47 0
840.54 0
840.60 0
840.67 0
840.74 0
840.80 0
840.87 0
840.94 0
841.00 0
841.07 0
841.14 0
841.20 0
841.27 0
841.34 0
841.40 0
841.47 0
841.54 0
841.60 0
841.67 0
841.74 0
841.80 0
841.87 0
841.94 0
842.00 0
842.07 0
842.14 0
842.20 0
842.27 0
842.34 0
842.40 0
842.47 0
842.54 0
842.60 0
842.67 0
842.74 0
842.80 0
842.87 0
842.94 0
843.00 0
843.07 0
843.14 0
843.20 0
843.27 0
843.34 0
843.40 0
843.47 0
843.54 0
843.60 0
843.67 0
843.74 0
843.80 0
843.87 0
843.94 0
844.00 0
844.07 0
844.14 0
844.20 0
844.27 0
844.34 0
844.40 0
844.47 0
844.54 0
844.60 0
844.67 0
844.74 0
844.80 0
844.87 0
844.94 0
845.00 0
845.07 0
845.14 0
845.20 0
845.27 0
845.34 0
845.40 0
845.47 0
845.54 0
845.61 0
845.67 0
845.74 0
845.81 0
845.87 0
845.94 0
846.01 0
846.07 0
846.14 0
846.21 0
846.27 0
846.34 0
846.41 0
846.47 0
846.54 0
846.61 0
846.67 0
846.74 0
846.81 0
846.87 0
846.94 0
847.01 0
847.07 0
847.14 0
847.21 0
847.28 0
847.34 0
847.41 0
847.48 0
847.54 0
847.61 0
847.68 0
847.74 0
847.81 0
847.88 0
847.94 0
848.01 0
848.08 0
848.14 0
848.21 0
848.28 0
848.34 0
848.41 0
848.48 0
848.55 0
848.61 0
848.68 0
848.75 0
848.81 0
848.88 0
848.95 0
849.01 0
849.08 0
849.15 0
849.21 0
849.28 0
849.35 0
849.42 0
849.48 0
849.55 0
849.62 0
849.68 0
849.75 0
849.82 0
849.88 0
849.95 0
850.02 0
850.08 0
850.15 0
850.22 0
850.29 0
850.35 0
850.42 0
850.49 0
850.55 0
850.62 0
850.69 0
850.75 0
850.82 0
850.89 0
850.96 0
851.02 0
851.09 0
851.16 0
851.22 0
851.29 0
851.36 0
851.42 0
851.49 0
851.56 0
851.63 0
851.69 0
851.76 0
851.83 0
851.89 0
851.96 0
852.03 0
852.09 0
852.16 0
852.23 0
852.30 0
852.36 0
852.43 0
852.50 0
852.56 0
852.63 0
852.70 0
852.76 0
852.83 0
852.90 0
852.97 0
853.03 0
853.10 0
853.17 0
853.23 0
853.30 0
853.37 0
853.44 0
853.50 0
853.57 0
853.64 0
853.70 0
853.77 0
853.84 0
853.90 0
853.97 0
854.04 0
854.11 0
854.17 0
854.24 0
854.31 0
854.37 0
854.44 0
854.51 0
854.58 0
854.64 0
854.71 0
854.78 0
854.84 0
854.91 0
854.98 0
855.05 0
855.11 0
855.18 0
855.25 0
855.31 0
855.38 0
855.45 0
855.52 0
855.58 0
855.65 0
855.72 0
855.78 0
855.85 0
855.92 0
855.99 0
856.05 0
856.12 0
856.19 0
856.25 0
856.32 0
856.39 0
856.46 0
856.52 0
856.59 0
856.66 0
856.73 0
856.79 0
856.86 0
856.93 0
856.99 0
857.06 0
857.13 0
857.20 0
857.26 0
857.33 0
857.40 0
857.46 0
857.53 0
857.60 0
857.67 0
857.73 0
857.80 0
857.87 0
857.94 0
858.00 0
858.07 0
858.14 0
858.20 0
858.27 0
858.34 0
858.41 0
858.47 0
858.54 0
858.61 0
858.68 0
858.74 0
858.81 0
858.88 0
858.94 0
859.01 0
859.08 0
859.15 0
859.21 0
859.28 0
859.35 0
859.42 0
859.48 0
859.55 0
859.62 0
859.68 0
859.75 0
859.82 0
859.89 0
859.95 0
860.02 0
860.09 0
860.16 0
860.22 0
860.29 0
860.36 0
860.43 0
860.49 0
860.56 0
860.63 0
860.70 0
860.76 0
860.83 0
860.90 0
860.96 0
861.03 0
861.10 0
861.17 0
861.23 0
861.30 0
861.37 0
861.44 0
861.50 0
861.57 0
861.64 0
861.71 0
861.77 0
861.84 0
861.91 0
861.98 0
862.04 0
862.11 0
862.18 0
862.25 0
862.31 0
862.38 0
862.45 0
862.51 0
862.58 0
862.65 0
862.72 0
862.78 0
862.85 0
862.92 0
862.99 0
863.05 0
863.12 0
863.19 0
863.26 0
863.32 0
863.39 0
863.46 0
863.53 0
863.59 0
863.66 0
863.73 0
863.80 0
863.86 0
863.93 0
864.00 0
864.07 0
864.13 0
864.20 0
864.27 0
864.34 0
864.40 0
864.47 0
864.54 0
864.61 0
864.67 0
864.74 0
864.81 0
864.88 0
864.94 0
865.01 0
865.08 0
865.15 0
865.21 0
865.28 0
865.35 0
865.42 0
865.48 0
865.55 0
865.62 0
865.69 0
865.75 0
865.82 0
865.89 0
865.96 0
866.03 0
866.09 0
866.16 0
866.23 0
866.30 0
866.36 0
866.43 0
866.50 0
866.57 0
866.63 0
866.70 0
866.77 0
866.84 0
866.90 0
866.97 0
867.04 0
867.11 0
867.17 0
867.24 0
867.31 0
867.38 0
867.44 0
867.51 0
867.58 0
867.65 0
867.72 0
867.78 0
867.85 0
867.92 0
867.99 0
868.05 0
868.12 0
868.19 0
868.26 0
868.32 0
868.39 0
868.46 0
868.53 0
868.59 0
868.66 0
868.73 0
868.80 0
868.87 0
868.93 0
869.00 0
869.07 0
869.14 0
869.20 0
869.27 0
869.34 0
869.41 0
869.47 0
869.54 0
869.61 0
869.68 0
869.75 0
869.81 0
869.88 0
869.95 0
870.02 0
870.08 0
870.15 0
870.22 0
870.29 0
870.36 0
870.42 0
870.49 0
870.56 0
870.63 0
870.69 0
870.76 0
870.83 0
870.90 0
870.96 0
871.03 0
871.10 0
871.17 0
871.24 0
871.30 0
871.37 0
871.44 0
871.51 0
871.57 0
871.64 0
871.71 0
871.78 0
871.85 0
871.91 0
871.98 0
872.05 0
872.12 0
872.18 0
872.25 0
872.32 0
872.39 0
872.46 0
872.52 0
872.59 0
872.66 0
872.73 0
872.80 0
872.86 0
872.93 0
873.00 0
873.07 0
873.13 0
873.20 0
873.27 0
873.34 0
873.41 0
873.47 0
873.54 0
873.61 0
873.68 0
873.75 0
873.81 0
873.88 0
873.95 0
874.02 0
874.08 0
874.15 0
874.22 0
874.29 0
874.36 0
874.42 0
874.49 0
874.56 0
874.63 0
874.70 0
874.76 0
874.83 0
874.90 0
874.97 0
875.04 0
875.10 0
875.17 0
875.24 0
875.31 0
875.37 0
875.44 0
875.51 0
875.58 0
875.65 0
875.71 0
875.78 0
875.85 0
875.92 0
875.99 0
876.05 0
876.12 0
876.19 0
876.26 0
876.33 0
876.39 0
876.46 0
876.53 0
876.60 0
876.67 0
876.73 0
876.80 0
876.87 0
876.94 0
877.01 0
877.07 0
877.14 0
877.21 0
877.28 0
877.35 0
877.41 0
877.48 0
877.55 0
877.62 0
877.69 0
877.75 0
877.82 0
877.89 0
877.96 0
878.03 0
878.09 0
878.16 0
878.23 0
878.30 0
878.37 0
878.43 0
878.50 0
878.57 0
878.64 0
878.71 0
878.77 0
878.84 0
878.91 0
878.98 0
879.05 0
879.12 0
879.18 0
879.25 0
879.32 0
879.39 0
879.46 0
879.52 0
879.59 0
879.66 0
879.73 0
879.80 0
879.86 0
879.93 0
880.00 0
880.07 0
880.14 0
880.20 0
880.27 0
880.34 0
880.41 0
880.48 0
880.55 0
880.61 0
880.68 0
880.75 0
880.82 0
880.89 0
880.95 0
881.02 0
881.09 0
881.16 0
881.23 0
881.30 0
881.36 0
881.43 0
881.50 0
881.57 0
881.64 0
881.70 0
881.77 0
881.84 0
881.91 0
881.98 0
882.05 0
882.11 0
882.18 0
882.25 0
882.32 0
882.39 0
882.45 0
882.52 0
882.59 0
882.66 0
882.73 0
882.80 0
882.86 0
882.93 0
883.00 0
883.07 0
883.14 0
883.20 0
883.27 0
883.34 0
883.41 0
883.48 0
883.55 0
883.61 0
883.68 0
883.75 0
883.82 0
883.89 0
883.96 0
884.02 0
884.09 0
884.16 0
884.23 0
884.30 0
884.37 0
884.43 0
884.50 0
884.57 0
884.64 0
884.71 0
884.78 0
884.84 0
884.91 0
884.98 0
885.05 0
885.12 0
885.18 0
885.25 0
885.32 0
885.39 0
885.46 0
885.53 0
885.59 0
885.66 0
885.73 0
885.80 0
885.87 0
885.94 0
886.00 0
886.07 0
886.14 0
886.21 0
886.28 0
886.35 0
886.41 0
886.48 0
886.55 0
886.62 0
886.69 0
886.76 0
886.83 0
886.89 0
886.96 0
887.03 0
887.10 0
887.17 0
887.24 0
887.30 0
887.37 0
887.44 0
887.51 0
887.58 0
887.65 0
887.71 0
887.78 0
887.85 0
887.92 0
887.99 0
888.06 0
888.12 0
888.19 0
888.26 0
888.33 0
888.40 0
888.47 0
888.54 0
888.60 0
888.67 0
888.74 0
888.81 0
888.88 0
888.95 0
889.01 0
889.08 0
889.15 0
889.22 0
889.29 0
889.36 0
889.43 0
889.49 0
889.56 0
889.63 0
889.70 0
889.77 0
889.84 0
889.90 0
889.97 0
890.04 0
890.11 0
890.18 0
890.25 0
890.32 0
890.38 0
890.45 0
890.52 0
890.59 0
890.66 0
890.73 0
890.80 0
890.86 0
890.93 0
891.00 0
891.07 0
891.14 0
891.21 0
891.28 0
891.34 0
891.41 0
891.48 0
891.55 0
891.62 0
891.69 0
891.76 0
891.82 0
891.89 0
891.96 0
892.03 0
892.10 0
892.17 0
892.24 0
892.30 0
892.37 0
892.44 0
892.51 0
892.58 0
892.65 0
892.72 0
892.78 0
892.85 0
892.92 0
892.99 0
893.06 0
893.13 0
893.20 0
893.26 0
893.33 0
893.40 0
893.47 0
893.54 0
893.61 0
893.68 0
893.74 0
893.81 0
893.88 0
893.95 0
894.02 0
894.09 0
894.16 0
894.23 0
894.29 0
894.36 0
894.43 0
894.50 0
894.57 0
894.64 0
894.71 0
894.77 0
894.84 0
894.91 0
894.98 0
895.05 0
895.12 0
895.19 0
895.26 0
895.32 0
895.39 0
895.46 0
895.53 0
895.60 0
895.67 0
895.74 0
895.81 0
895.87 0
895.94 0
896.01 0
896.08 0
896.15 0
896.22 0
896.29 0
896.36 0
896.42 0
896.49 0
896.56 0
896.63 0
896.70 0
896.77 0
896.84 0
896.91 0
896.97 0
897.04 0
897.11 0
897.18 0
897.25 0
897.32 0
897.39 0
897.46 0
897.52 0
897.59 0
897.66 0
897.73 0
897.80 0
897.87 0
897.94 0
898.01 0
898.07 0
898.14 0
898.21 0
898.28 0
898.35 0
898.42 0
898.49 0
898.56 0
898.63 0
898.69 0
898.76 0
898.83 0
898.90 0
898.97 0
899.04 0
899.11 0
899.18 0
899.24 0
899.31 0
899.38 0
899.45 0
899.52 0
899.59 0
899.66 0
899.73 0
899.80 0
899.86 0
899.93 0
900.00 0
900.07 0
900.14 0
900.21 0
900.28 0
900.35 0
900.42 0
900.48 0
900.55 0
900.62 0
900.69 0
900.76 0
900.83 0
900.90 0
900.97 0
901.04 0
901.10 0
901.17 0
901.24 0
901.31 0
901.38 0
901.45 0
901.52 0
901.59 0
901.66 0
901.73 0
901.79 0
901.86 0
901.93 0
902.00 0
902.07 0
902.14 0
902.21 0
902.28 0
902.35 0
902.41 0
902.48 0
902.55 0
902.62 0
902.69 0
902.76 0
902.83 0
902.90 0
902.97 0
903.04 0
903.10 0
903.17 0
903.24 0
903.31 0
903.38 0
903.45 0
903.52 0
903.59 0
903.66 0
903.73 0
903.79 0
903.86 0
903.93 0
904.00 0
904.07 0
904.14 0
904.21 0
904.28 0
904.35 0
904.42 0
904.49 0
904.55 0
904.62 0
904.69 0
904.76 0
904.83 0
904.90 0
904.97 0
905.04 0
905.11 0
905.18 0
905.24 0
905.31 0
905.38 0
905.45 0
905.52 0
905.59 0
905.66 0
905.73 0
905.80 0
905.87 0
905.94 0
906.00 0
906.07 0
906.14 0
906.21 0
906.28 0
906.35 0
906.42 0
906.49 0
906.56 0
906.63 0
906.70 0
906.77 0
906.83 0
906.90 0
906.97 0
907.04 0
907.11 0
907.18 0
907.25 0
907.32 0
907.39 0
907.46 0
907.53 0
907.60 0
907.66 0
907.73 0
907.80 0
907.87 0
907.94 0
908.01 0
908.08 0
908.15 0
908.22 0
908.29 0
908.36 0
908.43 0
908.49 0
908.56 0
908.63 0
908.70 0
908.77 0
908.84 0
908.91 0
908.98 0
909.05 0
909.12 0
909.19 0
909.26 0
909.33 0
909.39 0
909.46 0
909.53 0
909.60 0
909.67 0
909.74 0
909.81 0
909.88 0
909.95 0
910.02 0
910.09 0
910.16 0
910.23 0
910.29 0
910.36 0
910.43 0
910.50 0
910.57 0
910.64 0
910.71 0
910.78 0
910.85 0
910.92 0
910.99 0
911.06 0
911.13 0
911.20 0
911.27 0
911.33 0
911.40 0
911.47 0
911.54 0
911.61 0
911.68 0
911.75 0
911.82 0
911.89 0
911.96 0
912.03 0
912.10 0
912.17 0
912.24 0
912.31 0
912.37 0
912.44 0
912.51 0
912.58 0
912.65 0
912.72 0
912.79 0
912.86 0
912.93 0
913.00 0
913.07 0
913.14 0
913.21 0
913.28 0
913.35 0
913.42 0
913.48 0
913.55 0
913.62 0
913.69 0
913.76 0
913.83 0
913.90 0
913.97 0
914.04 0
914.11 0
914.18 0
914.25 0
914.32 0
914.39 0
914.46 0
914.53 0
914.60 0
914.66 0
914.73 0
914.80 0
914.87 0
914.94 0
915.01 0
915.08 0
915.15 0
915.22 0
915.29 0
915.36 0
915.43 0
915.50 0
915.57 0
915.64 0
915.71 0
915.78 0
915.85 0
915.91 0
915.98 0
916.05 0
916.12 0
916.19 0
916.26 0
916.33 0
916.40 0
916.47 0
916.54 0
916.61 0
916.68 0
916.75 0
916.82 0
916.89 0
916.96 0
917.03 0
917.10 0
917.17 0
917.24 0
917.31 0
917.37 0
917.44 0
917.51 0
917.58 0
917.65 0
917.72 0
917.79 0
917.86 0
917.93 0
918.00 0
918.07 0
918.14 0
918.21 0
918.28 0
918.35 0
918.42 0
918.49 0
918.56 0
918.63 0
918.70 0
918.77 0
918.84 0
918.91 0
918.98 0
919.04 0
919.11 0
919.18 0
919.25 0
919.32 0
919.39 0
919.46 0
919.53 0
919.60 0
919.67 0
919.74 0
919.81 0
919.88 0
919.95 0
920.02 0
920.09 0
920.16 0
920.23 0
920.30 0
920.37 0
920.44 0
920.51 0
920.58 0
920.65 0
920.72 0
920.79 0
920.86 0
920.92 0
920.99 0
921.06 0
921.13 0
921.20 0
921.27 0
921.34 0
921.41 0
921.48 0
921.55 0
921.62 0
921.69 0
921.76 0
921.83 0
921.90 0
921.97 0
922.04 0
922.11 0
922.18 0
922.25 0
922.32 0
922.39 0
922.46 0
922.53 0
922.60 0
922.67 0
922.74 0
922.81 0
922.88 0
922.95 0
923.02 0
923.09 0
923.16 0
923.23 0
923.30 0
923.37 0
923.44 0
923.50 0
923.57 0
923.64 0
923.71 0
923.78 0
923.85 0
923.92 0
923.99 0
924.06 0
924.13 0
924.20 0
924.27 0
924.34 0
924.41 0
924.48 0
924.55 0
924.62 0
924.69 0
924.76 0
924.83 0
924.90 0
924.97 0
925.04 0
925.11 0
925.18 0
925.25 0
925.32 0
925.39 0
925.46 0
925.53 0
925.60 0
925.67 0
925.74 0
925.81 0
925.88 0
925.95 0
926.02 0
926.09 0
926.16 0
926.23 0
926.30 0
926.37 0
926.44 0
926.51 0
926.58 0
926.65 0
926.72 0
926.79 0
926.86 0
926.93 0
927.00 0
927.07 0
927.14 0
927.21 0
927.28 0
927.35 0
927.42 0
927.49 0
927.56 0
927.63 0
927.70 0
927.77 0
927.84 0
927.91 0
927.98 0
928.05 0
928.12 0
928.19 0
928.26 0
928.33 0
928.40 0
928.47 0
928.54 0
928.61 0
928.68 0
928.75 0
928.82 0
928.89 0
928.96 0
929.03 0
929.10 0
929.17 0
929.24 0
929.31 0
929.38 0
929.45 0
929.52 0
929.59 0
929.66 0
929.73 0
929.80 0
929.87 0
929.94 0
930.01 0
930.08 0
930.15 0
930.22 0
930.29 0
930.36 0
930.43 0
930.50 0
930.57 0
930.64 0
930.71 0
930.78 0
930.85 0
930.92 0
930.99 0
931.06 0
931.13 0
931.20 0
931.27 0
931.34 0
931.41 0
931.48 0
931.55 0
931.62 0
931.69 0
931.76 0
931.83 0
931.90 0
931.97 0
932.04 0
932.11 0
932.18 0
932.25 0
932.32 0
932.39 0
932.46 0
932.53 0
932.60 0
932.67 0
932.74 0
932.81 0
932.88 0
932.95 0
933.02 0
933.09 0
933.16 0
933.23 0
933.30 0
933.37 0
933.44 0
933.51 0
933.58 0
933.65 0
933.72 0
933.79 0
933.86 0
933.93 0
934.00 0
934.07 0
934.14 0
934.21 0
934.28 0
934.35 0
934.42 0
934.49 0
934.56 0
934.63 0
934.70 0
934.77 0
934.84 0
934.91 0
934.98 0
935.05 0
935.12 0
935.19 0
935.26 0
935.33 0
935.40 0
935.48 0
935.55 0
935.62 0
935.69 0
935.76 0
935.83 0
935.90 0
935.97 0
936.04 0
936.11 0
936.18 0
936.25 0
936.32 0
936.39 0
936.46 0
936.53 0
936.60 0
936.67 0
936.74 0
936.81 0
936.88 0
936.95 0
937.02 0
937.09 0
937.16 0
937.23 0
937.30 0
937.37 0
937.44 0
937.51 0
937.58 0
937.65 0
937.72 0
937.79 0
937.86 0
937.93 0
938.01 0
938.08 0
938.15 0
938.22 0
938.29 0
938.36 0
938.43 0
938.50 0
938.57 0
938.64 0
938.71 0
938.78 0
938.85 0
938.92 0
938.99 0
939.06 0
939.13 0
939.20 0
939.27 0
939.34 0
939.41 0
939.48 0
939.55 0
939.62 0
939.69 0
939.76 0
939.83 0
939.90 0
939.98 0
940.05 0
940.12 0
940.19 0
940.26 0
940.33 0
940.40 0
940.47 0
940.54 0
940.61 0
940.68 0
940.75 0
940.82 0
940.89 0
940.96 0
941.03 0
941.10 0
941.17 0
941.24 0
941.31 0
941.38 0
941.45 0
941.52 0
941.59 0
941.67 0
941.74 0
941.81 0
941.88 0
941.95 0
942.02 0
942.09 0
942.16 0
942.23 0
942.30 0
942.37 0
942.44 0
942.51 0
942.58 0
942.65 0
942.72 0
942.79 0
942.86 0
942.93 0
943.00 0
943.07 0
943.15 0
943.22 0
943.29 0
943.36 0
943.43 0
943.50 0
943.57 0
943.64 0
943.71 0
943.78 0
943.85 0
943.92 0
943.99 0
944.06 0
944.13 0
944.20 0
944.27 0
944.34 0
944.42 0
944.49 0
944.56 0
944.63 0
944.70 0
944.77 0
944.84 0
944.91 0
944.98 0
945.05 0
945.12 0
945.19 0
945.26 0
945.33 0
945.40 0
945.47 0
945.54 0
945.62 0
945.69 0
945.76 0
945.83 0
945.90 0
945.97 0
946.04 0
946.11 0
946.18 0
946.25 0
946.32 0
946.39 0
946.46 0
946.53 0
946.60 0
946.67 0
946.75 0
946.82 0
946.89 0
946.96 0
947.03 0
947.10 0
947.17 0
947.24 0
947.31 0
947.38 0
947.45 0
947.52 0
947.59 0
947.66 0
947.73 0
947.81 0
947.88 0
947.95 0
948.02 0
948.09 0
948.16 0
948.23 0
948.30 0
948.37 0
948.44 0
948.51 0
948.58 0
948.65 0
948.72 0
948.80 0
948.87 0
948.94 0
949.01 0
949.08 0
949.15 0
949.22 0
949.29 0
949.36 0
949.43 0
949.50 0
949.57 0
949.64 0
949.71 0
949.79 0
949.86 0
949.93 0
950.00 0
950.07 0
950.14 0
950.21 0
950.28 0
950.35 0
950.42 0
950.49 0
950.56 0
950.63 0
950.71 0
950.78 0
950.85 0
950.92 0
950.99 0
951.06 0
951.13 0
951.20 0
951.27 0
951.34 0
951.41 0
951.48 0
951.56 0
951.63 0
951.70 0
951.77 0
951.84 0
951.91 0
951.98 0
952.05 0
952.12 0
952.19 0
952.26 0
952.33 0
952.41 0
952.48 0
952.55 0
952.62 0
952.69 0
952.76 0
952.83 0
952.90 0
952.97 0
953.04 0
953.11 0
953.18 0
953.26 0
953.33 0
953.40 0
953.47 0
953.54 0
953.61 0
953.68 0
953.75 0
953.82 0
953.89 0
953.96 0
954.04 0
954.11 0
954.18 0
954.25 0
954.32 0
954.39 0
954.46 0
954.53 0
954.60 0
954.67 0
954.75 0
954.82 0
954.89 0
954.96 0
955.03 0
955.10 0
955.17 0
955.24 0
955.31 0
955.38 0
955.45 0
955.53 0
955.60 0
955.67 0
955.74 0
955.81 0
955.88 0
955.95 0
956.02 0
956.09 0
956.16 0
956.24 0
956.31 0
956.38 0
956.45 0
956.52 0
956.59 0
956.66 0
956.73 0
956.80 0
956.87 0
956.95 0
957.02 0
957.09 0
957.16 0
957.23 0
957.30 0
957.37 0
957.44 0
957.51 0
957.59 0
957.66 0
957.73 0
957.80 0
957.87 0
957.94 0
958.01 0
958.08 0
958.15 0
958.22 0
958.30 0
958.37 0
958.44 0
958.51 0
958.58 0
958.65 0
958.72 0
958.79 0
958.86 0
958.94 0
959.01 0
959.08 0
959.15 0
959.22 0
959.29 0
959.36 0
959.43 0
959.50 0
959.58 0
959.65 0
959.72 0
959.79 0
959.86 0
959.93 0
960.00 0
960.07 0
960.14 0
960.22 0
960.29 0
960.36 0
960.43 0
960.50 0
960.57 0
960.64 0
960.71 0
960.79 0
960.86 0
960.93 0
961.00 0
961.07 0
961.14 0
961.21 0
961.28 0
961.35 0
961.43 0
961.50 0
961.57 0
961.64 0
961.71 0
961.78 0
961.85 0
961.92 0
962.00 0
962.07 0
962.14 0
962.21 0
962.28 0
962.35 0
962.42 0
962.49 0
962.57 0
962.64 0
962.71 0
962.78 0
962.85 0
962.92 0
962.99 0
963.06 0
963.14 0
963.21 0
963.28 0
963.35 0
963.42 0
963.49 0
963.56 0
963.63 0
963.71 0
963.78 0
963.85 0
963.92 0
963.99 0
964.06 0
964.13 0
964.20 0
964.28 0
964.35 0
964.42 0
964.49 0
964.56 0
964.63 0
964.70 0
964.77 0
964.85 0
964.92 0
964.99 0
965.06 0
965.13 0
965.20 0
965.27 0
965.35 0
965.42 0
965.49 0
965.56 0
965.63 0
965.70 0
965.77 0
965.84 0
965.92 0
965.99 0
966.06 0
966.13 0
966.20 0
966.27 0
966.34 0
966.42 0
966.49 0
966.56 0
966.63 0
966.70 0
966.77 0
966.84 0
966.92 0
966.99 0
967.06 0
967.13 0
967.20 0
967.27 0
967.34 0
967.42 0
967.49 0
967.56 0
967.63 0
967.70 0
967.77 0
967.84 0
967.92 0
967.99 0
968.06 0
968.13 0
968.20 0
968.27 0
968.34 0
968.42 0
968.49 0
968.56 0
968.63 0
968.70 0
968.77 0
968.84 0
968.92 0
968.99 0
969.06 0
969.13 0
969.20 0
969.27 0
969.34 0
969.42 0
969.49 0
969.56 0
969.63 0
969.70 0
969.77 0
969.84 0
969.92 0
969.99 0
970.06 0
970.13 0
970.20 0
970.27 0
970.35 0
970.42 0
970.49 0
970.56 0
970.63 0
970.70 0
970.77 0
970.85 0
970.92 0
970.99 0
971.06 0
971.13 0
971.20 0
971.28 0
971.35 0
971.42 0
971.49 0
971.56 0
971.63 0
971.70 0
971.78 0
971.85 0
971.92 0
971.99 0
972.06 0
972.13 0
972.21 0
972.28 0
972.35 0
972.42 0
972.49 0
972.56 0
972.64 0
972.71 0
972.78 0
972.85 0
972.92 0
972.99 0
973.07 0
973.14 0
973.21 0
973.28 0
973.35 0
973.42 0
973.49 0
973.57 0
973.64 0
973.71 0
973.78 0
973.85 0
973.92 0
974.00 0
974.07 0
974.14 0
974.21 0
974.28 0
974.35 0
974.43 0
974.50 0
974.57 0
974.64 0
974.71 0
974.78 0
974.86 0
974.93 0
975.00 0
975.07 0
975.14 0
975.22 0
975.29 0
975.36 0
975.43 0
975.50 0
975.57 0
975.65 0
975.72 0
975.79 0
975.86 0
975.93 0
976.00 0
976.08 0
976.15 0
976.22 0
976.29 0
976.36 0
976.43 0
976.51 0
976.58 0
976.65 0
976.72 0
976.79 0
976.86 0
976.94 0
977.01 0
977.08 0
977.15 0
977.22 0
977.30 0
977.37 0
977.44 0
977.51 0
977.58 0
977.65 0
977.73 0
977.80 0
977.87 0
977.94 0
978.01 0
978.09 0
978.16 0
978.23 0
978.30 0
978.37 0
978.44 0
978.52 0
978.59 0
978.66 0
978.73 0
978.80 0
978.88 0
978.95 0
979.02 0
979.09 0
979.16 0
979.23 0
979.31 0
979.38 0
979.45 0
979.52 0
979.59 0
979.67 0
979.74 0
979.81 0
979.88 0
979.95 0
980.02 0
980.10 0
980.17 0
980.24 0
980.31 0
980.38 0
980.46 0
980.53 0
980.60 0
980.67 0
980.74 0
980.82 0
980.89 0
980.96 0
981.03 0
981.10 0
981.18 0
981.25 0
981.32 0
981.39 0
981.46 0
981.54 0
981.61 0
981.68 0
981.75 0
981.82 0
981.89 0
981.97 0
982.04 0
982.11 0
982.18 0
982.25 0
982.33 0
982.40 0
982.47 0
982.54 0
982.61 0
982.69 0
982.76 0
982.83 0
982.90 0
982.97 0
983.05 0
983.12 0
983.19 0
983.26 0
983.33 0
983.41 0
983.48 0
983.55 0
983.62 0
983.69 0
983.77 0
983.84 0
983.91 0
983.98 0
984.05 0
984.13 0
984.20 0
984.27 0
984.34 0
984.41 0
984.49 0
984.56 0
984.63 0
984.70 0
984.77 0
984.85 0
984.92 0
984.99 0
985.06 0
985.13 0
985.21 0
985.28 0
985.35 0
985.42 0
985.50 0
985.57 0
985.64 0
985.71 0
985.78 0
985.86 0
985.93 0
986.00 0
986.07 0
986.14 0
986.22 0
986.29 0
986.36 0
986.43 0
986.50 0
986.58 0
986.65 0
986.72 0
986.79 0
986.87 0
986.94 0
987.01 0
987.08 0
987.15 0
987.23 0
987.30 0
987.37 0
987.44 0
987.51 0
987.59 0
987.66 0
987.73 0
987.80 0
987.88 0
987.95 0
988.02 0
988.09 0
988.16 0
988.24 0
988.31 0
988.38 0
988.45 0
988.52 0
988.60 0
988.67 0
988.74 0
988.81 0
988.89 0
988.96 0
989.03 0
989.10 0
989.17 0
989.25 0
989.32 0
989.39 0
989.46 0
989.54 0
989.61 0
989.68 0
989.75 0
989.82 0
989.90 0
989.97 0
990.04 0
990.11 0
990.19 0
990.26 0
990.33 0
990.40 0
990.48 0
990.55 0
990.62 0
990.69 0
990.76 0
990.84 0
990.91 0
990.98 0
991.05 0
991.13 0
991.20 0
991.27 0
991.34 0
991.41 0
991.49 0
991.56 0
991.63 0
991.70 0
991.78 0
991.85 0
991.92 0
991.99 0
992.07 0
992.14 0
992.21 0
992.28 0
992.35 0
992.43 0
992.50 0
992.57 0
992.64 0
992.72 0
992.79 0
992.86 0
992.93 0
993.01 0
993.08 0
993.15 0
993.22 0
993.30 0
993.37 0
993.44 0
993.51 0
993.58 0
993.66 0
993.73 0
993.80 0
993.87 0
993.95 0
994.02 0
994.09 0
994.16 0
994.24 0
994.31 0
994.38 0
994.45 0
994.53 0
994.60 0
994.67 0
994.74 0
994.82 0
994.89 0
994.96 0
995.03 0
995.11 0
995.18 0
995.25 0
995.32 0
995.39 0
995.47 0
995.54 0
995.61 0
995.68 0
995.76 0
995.83 0
995.90 0
995.97 0
996.05 0
996.12 0
996.19 0
996.26 0
996.34 0
996.41 0
996.48 0
996.55 0
996.63 0
996.70 0
996.77 0
996.84 0
996.92 0
996.99 0
997.06 0
997.13 0
997.21 0
997.28 0
997.35 0
997.42 0
997.50 0
997.57 0
997.64 0
997.71 0
997.79 0
997.86 0
997.93 0
998.00 0
998.08 0
998.15 0
998.22 0
998.29 0
998.37 0
998.44 0
998.51 0
998.58 0
998.66 0
998.73 0
998.80 0
998.87 0
998.95 0
999.02 0
999.09 0
999.17 0
999.24 0
999.31 0
999.38 1
999.46 1
999.53 1
999.60 1
999.67 1
999.75 1
999.82 1
999.89 1
999.96 1
1000.04 1
1000.11 1
1000.18 0
1000.25 0
1000.33 0
1000.40 0
1000.47 0
1000.54 0
1000.62 0
1000.69 0
1000.76 0
1000.84 0
1000.91 0
1000.98 0
1001.05 0
1001.13 0
1001.20 0
1001.27 0
1001.34 0
1001.42 0
1001.49 0
1001.56 0
1001.63 0
1001.71 0
1001.78 0
1001.85 0
1001.93 0
1002.00 0
1002.07 0
1002.14 0
1002.22 0
1002.29 0
1002.36 0
1002.43 0
1002.51 0
1002.58 0
1002.65 0
1002.72 0
1002.80 0
1002.87 0
1002.94 0
1003.02 0
1003.09 0
1003.16 0
1003.23 0
1003.31 0
1003.38 0
1003.45 0
1003.52 0
1003.60 0
1003.67 0
1003.74 0
1003.82 0
1003.89 1
1003.96 1
1004.03 1
1004.11 1
1004.18 1
1004.25 1
1004.32 0
1004.40 0
1004.47 0
1004.54 0
1004.62 0
1004.69 0
1004.76 0
1004.83 0
1004.91 0
1004.98 0
1005.05 0
1005.13 0
1005.20 0
1005.27 0
1005.34 0
1005.42 0
1005.49 0
1005.56 0
1005.63 1
1005.71 1
1005.78 1
1005.85 1
1005.93 1
1006.00 1
1006.07 1
1006.14 0
1006.22 0
1006.29 0
1006.36 0
1006.44 0
1006.51 0
1006.58 0
1006.65 0
1006.73 0
1006.80 0
1006.87 0
1006.95 0
1007.02 0
1007.09 0
1007.16 0
1007.24 0
1007.31 0
1007.38 0
1007.46 1
1007.53 1
1007.60 1
1007.67 1
1007.75 1
1007.82 0
1007.89 0
1007.97 0
1008.04 0
1008.11 0
1008.18 0
1008.26 0
1008.33 0
1008.40 0
1008.48 0
1008.55 0
1008.62 0
1008.70 0
1008.77 0
1008.84 0
1008.91 0
1008.99 0
1009.06 0
1009.13 0
1009.21 0
1009.28 0
1009.35 0
1009.42 0
1009.50 0
1009.57 0
1009.64 0
1009.72 0
1009.79 0
1009.86 0
1009.94 0
1010.01 0
1010.08 0
1010.15 0
1010.23 0
1010.30 0
1010.37 0
1010.45 0
1010.52 0
1010.59 0
1010.67 0
1010.74 1
1010.81 1
1010.88 1
1010.96 1
1011.03 1
1011.10 1
1011.18 1
1011.25 1
1011.32 1
1011.40 0
1011.47 0
1011.54 0
1011.61 0
1011.69 0
1011.76 0
1011.83 0
1011.91 0
1011.98 1
1012.05 1
1012.13 1
1012.20 1
1012.27 1
1012.34 1
1012.42 0
1012.49 0
1012.56 0
1012.64 0
1012.71 0
1012.78 0
1012.86 0
1012.93 0
1013.00 0
1013.08 0
1013.15 0
1013.22 0
1013.29 0
1013.37 0
1013.44 0
1013.51 0
1013.59 0
1013.66 0
1013.73 0
1013.81 0
1013.88 0
1013.95 0
1014.03 0
1014.10 0
1014.17 0
1014.24 0
1014.32 0
1014.39 0
1014.46 0
1014.54 0
1014.61 0
1014.68 0
1014.76 0
1014.83 0
1014.90 1
1014.98 1
1015.05 1
1015.12 1
1015.20 1
1015.27 1
1015.34 1
1015.42 1
1015.49 1
1015.56 1
1015.63 1
1015.71 0
1015.78 0
1015.85 0
1015.93 0
1016.00 0
1016.07 0
1016.15 0
1016.22 0
1016.29 0
1016.37 0
1016.44 0
1016.51 0
1016.59 0
1016.66 0
1016.73 0
1016.81 0
1016.88 0
1016.95 0
1017.03 0
1017.10 0
1017.17 0
1017.25 0
1017.32 0
1017.39 0
1017.46 0
1017.54 1
1017.61 1
1017.68 1
1017.76 1
1017.83 1
1017.90 1
1017.98 0
1018.05 0
1018.12 0
1018.20 0
1018.27 0
1018.34 1
1018.42 1
1018.49 1
1018.56 2
1018.64 2
1018.71 2
1018.78 1
1018.86 1
1018.93 1
1019.00 1
1019.08 0
1019.15 0
1019.22 0
1019.30 0
1019.37 0
1019.44 0
1019.52 0
1019.59 0
1019.66 0
1019.74 0
1019.81 0
1019.88 0
1019.96 0
1020.03 0
1020.10 0
1020.18 0
1020.25 0
1020.32 0
1020.40 0
1020.47 0
1020.54 1
1020.62 1
1020.69 1
1020.76 1
1020.84 1
1020.91 1
1020.98 1
1021.06 1
1021.13 1
1021.20 1
1021.28 1
1021.35 1
1021.42 1
1021.50 0
1021.57 0
1021.64 0
1021.72 0
1021.79 0
1021.86 0
1021.94 0
1022.01 0
1022.08 0
1022.16 0
1022.23 0
1022.30 0
1022.38 0
1022.45 0
1022.52 0
1022.60 0
1022.67 0
1022.74 0
1022.82 0
1022.89 0
1022.97 0
1023.04 0
1023.11 0
1023.19 0
1023.26 0
1023.33 0
1023.41 0
1023.48 0
1023.55 0
1023.63 0
1023.70 0
1023.77 0
1023.85 0
1023.92 0
1023.99 0
1024.07 0
1024.14 0
1024.21 1
1024.29 1
1024.36 1
1024.43 1
1024.51 1
1024.58 1
1024.65 1
1024.73 1
1024.80 1
1024.88 1
1024.95 1
1025.02 1
1025.10 0
1025.17 0
1025.24 0
1025.32 0
1025.39 0
1025.46 0
1025.54 0
1025.61 0
1025.68 0
1025.76 0
1025.83 0
1025.90 0
1025.98 1
1026.05 1
1026.13 1
1026.20 1
1026.27 1
1026.35 0
1026.42 0
1026.49 0
1026.57 0
1026.64 0
1026.71 0
1026.79 0
1026.86 1
1026.93 1
1027.01 1
1027.08 1
1027.16 2
1027.23 1
1027.30 1
1027.38 1
1027.45 1
1027.52 1
1027.60 1
1027.67 1
1027.74 1
1027.82 1
1027.89 1
1027.96 1
1028.04 1
1028.11 1
1028.19 0
1028.26 0
1028.33 0
1028.41 0
1028.48 0
1028.55 0
1028.63 0
1028.70 0
1028.77 0
1028.85 0
1028.92 0
1029.00 0
1029.07 0
1029.14 0
1029.22 0
1029.29 0
1029.36 0
1029.44 0
1029.51 0
1029.58 0
1029.66 0
1029.73 0
1029.81 0
1029.88 0
1029.95 0
1030.03 0
1030.10 0
1030.17 0
1030.25 1
1030.32 1
1030.40 1
1030.47 2
1030.54 2
1030.62 2
1030.69 2
1030.76 2
1030.84 2
1030.91 2
1030.99 2
1031.06 2
1031.13 2
1031.21 2
1031.28 2
1031.35 2
1031.43 2
1031.50 2
1031.57 2
1031.65 2
1031.72 2
1031.80 3
1031.87 3
1031.94 3
1032.02 3
1032.09 3
1032.16 3
1032.24 3
1032.31 3
1032.39 3
1032.46 3
1032.53 3
1032.61 3
1032.68 3
1032.76 3
1032.83 3
1032.90 3
1032.98 3
1033.05 3
1033.12 3
1033.20 3
1033.27 3
1033.35 3
1033.42 4
1033.49 4
1033.57 4
1033.64 4
1033.71 4
1033.79 4
1033.86 4
1033.94 4
1034.01 4
1034.08 3
1034.16 3
1034.23 3
1034.31 3
1034.38 2
1034.45 2
1034.53 2
1034.60 1
1034.67 1
1034.75 0
1034.82 0
1034.90 0
1034.97 0
1035.04 0
1035.12 0
1035.19 1
1035.27 1
1035.34 1
1035.41 1
1035.49 1
1035.56 0
1035.63 0
1035.71 0
1035.78 0
1035.86 1
1035.93 1
1036.00 1
1036.08 1
1036.15 1
1036.23 2
1036.30 2
1036.37 1
1036.45 1
1036.52 1
1036.60 1
1036.67 1
1036.74 1
1036.82 0
1036.89 1
1036.97 1
1037.04 1
1037.11 1
1037.19 2
1037.26 2
1037.33 2
1037.41 2
1037.48 2
1037.56 1
1037.63 1
1037.70 1
1037.78 0
1037.85 0
1037.93 0
1038.00 0
1038.07 0
1038.15 0
1038.22 0
1038.30 0
1038.37 0
1038.44 0
1038.52 1
1038.59 1
1038.67 1
1038.74 1
1038.81 0
1038.89 0
1038.96 0
1039.04 0
1039.11 1
1039.18 1
1039.26 1
1039.33 1
1039.41 2
1039.48 2
1039.55 2
1039.63 3
1039.70 3
1039.78 3
1039.85 3
1039.92 3
1040.00 3
1040.07 3
1040.15 3
1040.22 3
1040.29 2
1040.37 2
1040.44 2
1040.52 2
1040.59 1
1040.67 1
1040.74 1
1040.81 1
1040.89 1
1040.96 2
1041.04 2
1041.11 2
1041.18 2
1041.26 2
1041.33 2
1041.41 1
1041.48 1
1041.55 1
1041.63 0
1041.70 0
1041.78 1
1041.85 1
1041.92 1
1042.00 1
1042.07 2
1042.15 2
1042.22 2
1042.30 2
1042.37 2
1042.44 2
1042.52 2
1042.59 2
1042.67 2
1042.74 1
1042.81 1
1042.89 1
1042.96 1
1043.04 1
1043.11 1
1043.19 0
1043.26 0
1043.33 0
1043.41 0
1043.48 0
1043.56 0
1043.63 0
1043.70 0
1043.78 0
1043.85 0
1043.93 0
1044.00 0
1044.08 0
1044.15 0
1044.22 0
1044.30 0
1044.37 0
1044.45 0
1044.52 0
1044.59 0
1044.67 0
1044.74 0
1044.82 1
1044.89 1
1044.97 2
1045.04 2
1045.11 2
1045.19 2
1045.26 2
1045.34 2
1045.41 1
1045.49 1
1045.56 1
1045.63 1
1045.71 1
1045.78 1
1045.86 2
1045.93 2
1046.00 2
1046.08 2
1046.15 2
1046.23 2
1046.30 2
1046.38 2
1046.45 2
1046.52 3
1046.60 3
1046.67 3
1046.75 3
1046.82 3
1046.90 3
1046.97 3
1047.04 3
1047.12 3
1047.19 3
1047.27 3
1047.34 3
1047.42 3
1047.49 3
1047.56 3
1047.64 3
1047.71 3
1047.79 3
1047.86 3
1047.94 3
1048.01 2
1048.09 2
1048.16 2
1048.23 2
1048.31 2
1048.38 2
1048.46 2
1048.53 2
1048.61 2
1048.68 2
1048.75 2
1048.83 1
1048.90 1
1048.98 1
1049.05 1
1049.13 2
1049.20 2
1049.27 2
1049.35 2
1049.42 2
1049.50 2
1049.57 2
1049.65 2
1049.72 2
1049.80 1
1049.87 1
1049.94 1
1050.02 1
1050.09 1
1050.17 1
1050.24 1
1050.32 1
1050.39 2
1050.47 3
1050.54 3
1050.61 3
1050.69 3
1050.76 3
1050.84 2
1050.91 2
1050.99 1
1051.06 0
1051.13 0
1051.21 0
1051.28 0
1051.36 0
1051.43 0
1051.51 0
1051.58 0
1051.66 0
1051.73 0
1051.80 0
1051.88 0
1051.95 0
1052.03 0
1052.10 0
1052.18 0
1052.25 0
1052.33 0
1052.40 0
1052.48 0
1052.55 0
1052.62 0
1052.70 1
1052.77 1
1052.85 1
1052.92 1
1053.00 2
1053.07 2
1053.15 2
1053.22 2
1053.29 2
1053.37 2
1053.44 3
1053.52 3
1053.59 3
1053.67 3
1053.74 3
1053.82 3
1053.89 3
1053.97 3
1054.04 2
1054.11 2
1054.19 2
1054.26 1
1054.34 1
1054.41 1
1054.49 1
1054.56 1
1054.64 1
1054.71 1
1054.79 2
1054.86 2
1054.93 2
1055.01 3
1055.08 3
1055.16 2
1055.23 2
1055.31 2
1055.38 2
1055.46 2
1055.53 2
1055.61 3
1055.68 3
1055.76 4
1055.83 4
1055.90 5
1055.98 4
1056.05 4
1056.13 3
1056.20 2
1056.28 2
1056.35 2
1056.43 2
1056.50 2
1056.58 3
1056.65 4
1056.73 5
1056.80 6
1056.87 6
1056.95 6
1057.02 6
1057.10 5
1057.17 4
1057.25 3
1057.32 2
1057.40 1
1057.47 0
1057.55 0
1057.62 0
1057.70 0
1057.77 1
1057.85 1
1057.92 1
1057.99 2
1058.07 2
1058.14 3
1058.22 3
1058.29 4
1058.37 5
1058.44 5
1058.52 6
1058.59 6
1058.67 6
1058.74 6
1058.82 6
1058.89 5
1058.97 5
1059.04 5
1059.11 4
1059.19 4
1059.26 4
1059.34 4
1059.41 5
1059.49 5
1059.56 5
1059.64 5
1059.71 5
1059.79 5
1059.86 4
1059.94 4
1060.01 4
1060.09 4
1060.16 4
1060.24 4
1060.31 4
1060.39 4
1060.46 4
1060.54 5
1060.61 5
1060.68 5
1060.76 4
1060.83 4
1060.91 4
1060.98 4
1061.06 4
1061.13 5
1061.21 5
1061.28 6
1061.36 7
1061.43 7
1061.51 8
1061.58 8
1061.66 9
1061.73 9
1061.81 10
1061.88 11
1061.96 11
1062.03 11
1062.11 11
1062.18 11
1062.26 10
1062.33 9
1062.41 9
1062.48 9
1062.55 8
1062.63 8
1062.70 8
1062.78 8
1062.85 8
1062.93 7
1063.00 7
1063.08 6
1063.15 5
1063.23 5
1063.30 5
1063.38 5
1063.45 5
1063.53 6
1063.60 6
1063.68 6
1063.75 6
1063.83 5
1063.90 5
1063.98 4
1064.05 3
1064.13 3
1064.20 2
1064.28 2
1064.35 2
1064.43 1
1064.50 1
1064.58 1
1064.65 1
1064.73 2
1064.80 2
1064.88 2
1064.95 3
1065.03 3
1065.10 3
1065.18 4
1065.25 4
1065.33 4
1065.40 4
1065.48 4
1065.55 4
1065.63 5
1065.70 4
1065.78 4
1065.85 4
1065.93 4
1066.00 3
1066.08 2
1066.15 2
1066.23 1
1066.30 0
1066.38 0
1066.45 0
1066.53 0
1066.60 0
1066.68 0
1066.75 0
1066.83 0
1066.90 0
1066.98 0
1067.05 1
1067.13 1
1067.20 2
1067.28 2
1067.35 2
1067.43 2
1067.50 2
1067.58 2
1067.65 2
1067.73 2
1067.80 2
1067.88 2
1067.95 2
1068.03 2
1068.10 2
1068.18 3
1068.25 3
1068.33 4
1068.40 4
1068.48 4
1068.55 4
1068.63 3
1068.70 2
1068.78 2
1068.85 1
1068.93 0
1069.00 0
1069.08 0
1069.15 0
1069.23 1
1069.30 2
1069.38 3
1069.45 4
1069.53 5
1069.60 6
1069.68 7
1069.75 7
1069.83 7
1069.90 6
1069.98 6
1070.05 5
1070.13 5
1070.20 4
1070.28 4
1070.35 4
1070.43 3
1070.50 2
1070.58 1
1070.65 0
1070.73 0
1070.80 0
1070.88 0
1070.95 0
1071.03 0
1071.10 0
1071.18 1
1071.25 1
1071.33 2
1071.40 2
1071.48 2
1071.55 3
1071.63 3
1071.71 4
1071.78 5
1071.86 6
1071.93 6
1072.01 6
1072.08 5
1072.16 4
1072.23 3
1072.31 3
1072.38 2
1072.46 2
1072.53 2
1072.61 2
1072.68 2
1072.76 3
1072.83 3
1072.91 3
1072.98 3
1073.06 3
1073.13 4
1073.21 4
1073.28 4
1073.36 4
1073.43 4
1073.51 4
1073.58 4
1073.66 4
1073.74 4
1073.81 4
1073.89 5
1073.96 6
1074.04 8
1074.11 9
1074.19 11
1074.26 12
1074.34 14
1074.41 14
1074.49 14
1074.56 14
1074.64 13
1074.71 12
1074.79 10
1074.86 9
1074.94 8
1075.01 8
1075.09 8
1075.17 8
1075.24 8
1075.32 8
1075.39 8
1075.47 8
1075.54 9
1075.62 9
1075.69 9
1075.77 10
1075.84 10
1075.92 10
1075.99 10
1076.07 10
1076.14 11
1076.22 11
1076.29 12
1076.37 12
1076.45 12
1076.52 12
1076.60 12
1076.67 12
1076.75 11
1076.82 10
1076.90 9
1076.97 8
1077.05 7
1077.12 6
1077.20 6
1077.27 5
1077.35 5
1077.43 5
1077.50 5
1077.58 6
1077.65 6
1077.73 6
1077.80 6
1077.88 5
1077.95 4
1078.03 2
1078.10 1
1078.18 0
1078.25 0
1078.33 0
1078.41 1
1078.48 2
1078.56 3
1078.63 3
1078.71 3
1078.78 3
1078.86 2
1078.93 1
1079.01 1
1079.08 1
1079.16 1
1079.23 2
1079.31 2
1079.39 3
1079.46 3
1079.54 3
1079.61 3
1079.69 2
1079.76 2
1079.84 1
1079.91 1
1079.99 0
1080.06 1
1080.14 1
1080.22 1
1080.29 2
1080.37 2
1080.44 2
1080.52 2
1080.59 2
1080.67 1
1080.74 1
1080.82 1
1080.89 0
1080.97 0
1081.05 1
1081.12 1
1081.20 2
1081.27 3
1081.35 4
1081.42 5
1081.50 5
1081.57 6
1081.65 5
1081.73 5
1081.80 4
1081.88 3
1081.95 2
1082.03 1
1082.10 1
1082.18 0
1082.25 0
1082.33 0
1082.40 0
1082.48 0
1082.56 0
1082.63 1
1082.71 1
1082.78 1
1082.86 1
1082.93 1
1083.01 2
1083.08 2
1083.16 2
1083.24 2
1083.31 2
1083.39 2
1083.46 2
1083.54 2
1083.61 2
1083.69 2
1083.76 2
1083.84 2
1083.92 2
1083.99 3
1084.07 3
1084.14 4
1084.22 4
1084.29 4
1084.37 4
1084.45 4
1084.52 3
1084.60 3
1084.67 3
1084.75 4
1084.82 4
1084.90 4
1084.97 4
1085.05 4
1085.13 3
1085.20 3
1085.28 2
1085.35 2
1085.43 1
1085.50 1
1085.58 1
1085.66 2
1085.73 2
1085.81 2
1085.88 2
1085.96 2
1086.03 2
1086.11 2
1086.18 2
1086.26 1
1086.34 1
1086.41 1
1086.49 1
1086.56 1
1086.64 1
1086.71 2
1086.79 3
1086.87 4
1086.94 5
1087.02 6
1087.09 7
1087.17 8
1087.24 8
1087.32 8
1087.40 8
1087.47 8
1087.55 7
1087.62 6
1087.70 5
1087.77 4
1087.85 3
1087.93 2
1088.00 1
1088.08 1
1088.15 1
1088.23 2
1088.30 3
1088.38 3
1088.46 4
1088.53 4
1088.61 4
1088.68 4
1088.76 4
1088.83 5
1088.91 6
1088.99 7
1089.06 9
1089.14 10
1089.21 11
1089.29 12
1089.37 12
1089.44 11
1089.52 11
1089.59 10
1089.67 9
1089.74 9
1089.82 9
1089.90 9
1089.97 10
1090.05 11
1090.12 12
1090.20 13
1090.27 14
1090.35 15
1090.43 15
1090.50 14
1090.58 14
1090.65 12
1090.73 11
1090.81 10
1090.88 9
1090.96 9
1091.03 8
1091.11 9
1091.18 9
1091.26 9
1091.34 10
1091.41 10
1091.49 11
1091.56 11
1091.64 11
1091.72 11
1091.79 11
1091.87 11
1091.94 10
1092.02 10
1092.10 10
1092.17 10
1092.25 9
1092.32 9
1092.40 8
1092.47 8
1092.55 8
1092.63 9
1092.70 10
1092.78 10
1092.85 11
1092.93 12
1093.01 12
1093.08 12
1093.16 12
1093.23 12
1093.31 12
1093.39 11
1093.46 11
1093.54 11
1093.61 10
1093.69 9
1093.76 8
1093.84 6
1093.92 5
1093.99 4
1094.07 4
1094.14 3
1094.22 4
1094.30 4
1094.37 5
1094.45 6
1094.52 6
1094.60 7
1094.68 7
1094.75 7
1094.83 6
1094.90 5
1094.98 4
1095.06 3
1095.13 3
1095.21 3
1095.28 3
1095.36 3
1095.44 3
1095.51 4
1095.59 4
1095.66 3
1095.74 3
1095.82 3
1095.89 3
1095.97 4
1096.04 5
1096.12 6
1096.20 7
1096.27 7
1096.35 7
1096.42 7
1096.50 7
1096.58 6
1096.65 6
1096.73 6
1096.80 7
1096.88 7
1096.96 8
1097.03 8
1097.11 9
1097.18 9
1097.26 9
1097.34 10
1097.41 10
1097.49 10
1097.56 10
1097.64 10
1097.72 9
1097.79 9
1097.87 9
1097.95 9
1098.02 9
1098.10 9
1098.17 9
1098.25 9
1098.33 9
1098.40 9
1098.48 9
1098.55 10
1098.63 10
1098.71 10
1098.78 10
1098.86 9
1098.93 8
1099.01 7
1099.09 5
1099.16 4
1099.24 3
1099.31 3
1099.39 2
1099.47 2
1099.54 2
1099.62 2
1099.70 2
1099.77 2
1099.85 2
1099.92 1
1100.00 1
1100.08 1
1100.15 1
1100.23 2
1100.30 2
1100.38 3
1100.46 4
1100.53 4
1100.61 4
1100.69 4
1100.76 4
1100.84 3
1100.91 2
1100.99 2
1101.07 2
1101.14 3
1101.22 4
1101.30 5
1101.37 6
1101.45 8
1101.52 9
1101.60 10
1101.68 10
1101.75 10
1101.83 9
1101.90 8
1101.98 6
1102.06 4
1102.13 3
1102.21 1
1102.29 0
1102.36 0
1102.44 0
1102.51 0
1102.59 0
1102.67 0
1102.74 0
1102.82 0
1102.90 0
1102.97 0
1103.05 0
1103.12 0
1103.20 1
1103.28 1
1103.35 2
1103.43 3
1103.51 3
1103.58 4
1103.66 4
1103.73 3
1103.81 3
1103.89 2
1103.96 1
1104.04 0
1104.12 0
1104.19 0
1104.27 1
1104.34 1
1104.42 2
1104.50 3
1104.57 3
1104.65 3
1104.73 4
1104.80 3
1104.88 3
1104.96 3
1105.03 3
1105.11 3
1105.18 3
1105.26 4
1105.34 5
1105.41 5
1105.49 6
1105.57 7
1105.64 7
1105.72 8
1105.80 8
1105.87 8
1105.95 8
1106.02 7
1106.10 7
1106.18 6
1106.25 6
1106.33 6
1106.41 7
1106.48 8
1106.56 9
1106.64 10
1106.71 10
1106.79 11
1106.86 11
1106.94 10
1107.02 10
1107.09 9
1107.17 9
1107.25 9
1107.32 9
1107.40 9
1107.48 10
1107.55 10
1107.63 9
1107.70 9
1107.78 9
1107.86 8
1107.93 8
1108.01 7
1108.09 7
1108.16 8
1108.24 8
1108.32 8
1108.39 8
1108.47 8
1108.55 7
1108.62 6
1108.70 5
1108.77 3
1108.85 2
1108.93 2
1109.00 2
1109.08 3
1109.16 4
1109.23 6
1109.31 7
1109.39 9
1109.46 10
1109.54 11
1109.62 12
1109.69 13
1109.77 13
1109.85 14
1109.92 14
1110.00 14
1110.07 13
1110.15 11
1110.23 10
1110.30 9
1110.38 8
1110.46 7
1110.53 8
1110.61 8
1110.69 10
1110.76 11
1110.84 12
1110.92 12
1110.99 13
1111.07 13
1111.15 14
1111.22 14
1111.30 15
1111.38 17
1111.45 18
1111.53 20
1111.61 21
1111.68 22
1111.76 22
1111.83 22
1111.91 21
1111.99 21
1112.06 20
1112.14 19
1112.22 17
1112.29 16
1112.37 14
1112.45 12
1112.52 10
1112.60 9
1112.68 7
1112.75 7
1112.83 6
1112.91 6
1112.98 6
1113.06 6
1113.14 6
1113.21 6
1113.29 6
1113.37 7
1113.44 8
1113.52 9
1113.60 11
1113.67 13
1113.75 15
1113.83 15
1113.90 16
1113.98 15
1114.06 15
1114.13 15
1114.21 15
1114.29 15
1114.36 16
1114.44 17
1114.52 18
1114.59 18
1114.67 18
1114.75 17
1114.82 17
1114.90 16
1114.98 16
1115.05 16
1115.13 17
1115.21 19
1115.28 20
1115.36 21
1115.44 22
1115.51 23
1115.59 23
1115.67 22
1115.74 22
1115.82 21
1115.90 19
1115.97 18
1116.05 16
1116.13 15
1116.20 14
1116.28 13
1116.36 12
1116.43 12
1116.51 11
1116.59 11
1116.66 11
1116.74 11
1116.82 12
1116.89 12
1116.97 12
1117.05 12
1117.12 12
1117.20 12
1117.28 12
1117.35 12
1117.43 11
1117.51 11
1117.58 10
1117.66 10
1117.74 10
1117.81 11
1117.89 11
1117.97 12
1118.04 14
1118.12 15
1118.20 16
1118.27 17
1118.35 18
1118.43 19
1118.51 18
1118.58 18
1118.66 17
1118.74 16
1118.81 15
1118.89 14
1118.97 13
1119.04 12
1119.12 11
1119.20 10
1119.27 9
1119.35 8
1119.43 8
1119.50 8
1119.58 8
1119.66 9
1119.73 10
1119.81 11
1119.89 12
1119.96 13
1120.04 13
1120.12 14
1120.20 13
1120.27 12
1120.35 11
1120.43 11
1120.50 10
1120.58 9
1120.66 9
1120.73 9
1120.81 9
1120.89 9
1120.96 8
1121.04 8
1121.12 8
1121.19 7
1121.27 7
1121.35 6
1121.42 6
1121.50 5
1121.58 5
1121.66 6
1121.73 6
1121.81 7
1121.89 8
1121.96 8
1122.04 8
1122.12 7
1122.19 6
1122.27 5
1122.35 4
1122.42 2
1122.50 0
1122.58 0
1122.66 0
1122.73 0
1122.81 0
1122.89 0
1122.96 0
1123.04 0
1123.12 0
1123.19 1
1123.27 2
1123.35 4
1123.42 5
1123.50 5
1123.58 5
1123.66 5
1123.73 5
1123.81 5
1123.89 6
1123.96 6
1124.04 7
1124.12 8
1124.19 9
1124.27 10
1124.35 10
1124.43 10
1124.50 11
1124.58 11
1124.66 11
1124.73 12
1124.81 11
1124.89 11
1124.96 11
1125.04 10
1125.12 9
1125.20 9
1125.27 8
1125.35 8
1125.43 8
1125.50 8
1125.58 9
1125.66 9
1125.73 10
1125.81 10
1125.89 11
1125.97 11
1126.04 11
1126.12 11
1126.20 10
1126.27 10
1126.35 8
1126.43 7
1126.50 7
1126.58 6
1126.66 6
1126.74 6
1126.81 7
1126.89 8
1126.97 10
1127.04 11
1127.12 11
1127.20 12
1127.28 11
1127.35 10
1127.43 9
1127.51 7
1127.58 5
1127.66 4
1127.74 2
1127.82 2
1127.89 2
1127.97 2
1128.05 3
1128.12 5
1128.20 5
1128.28 6
1128.36 6
1128.43 6
1128.51 5
1128.59 5
1128.66 4
1128.74 4
1128.82 5
1128.90 6
1128.97 7
1129.05 8
1129.13 8
1129.20 9
1129.28 9
1129.36 9
1129.44 9
1129.51 9
1129.59 9
1129.67 8
1129.74 7
1129.82 7
1129.90 6
1129.98 6
1130.05 7
1130.13 7
1130.21 8
1130.28 9
1130.36 9
1130.44 9
1130.52 7
1130.59 6
1130.67 4
1130.75 3
1130.82 2
1130.90 3
1130.98 5
1131.06 8
1131.13 10
1131.21 13
1131.29 15
1131.36 16
1131.44 16
1131.52 15
1131.60 14
1131.67 13
1131.75 11
1131.83 10
1131.91 9
1131.98 9
1132.06 9
1132.14 9
1132.21 10
1132.29 12
1132.37 15
1132.45 18
1132.52 22
1132.60 25
1132.68 27
1132.76 29
1132.83 30
1132.91 29
1132.99 28
1133.06 26
1133.14 25
1133.22 23
1133.30 23
1133.37 23
1133.45 23
1133.53 22
1133.61 22
1133.68 21
1133.76 20
1133.84 18
1133.91 17
1133.99 16
1134.07 15
1134.15 14
1134.22 14
1134.30 14
1134.38 14
1134.46 15
1134.53 15
1134.61 16
1134.69 16
1134.77 16
1134.84 15
1134.92 15
1135.00 14
1135.07 13
1135.15 13
1135.23 13
1135.31 12
1135.38 12
1135.46 11
1135.54 10
1135.62 9
1135.69 8
1135.77 7
1135.85 7
1135.93 7
1136.00 7
1136.08 7
1136.16 7
1136.24 7
1136.31 7
1136.39 6
1136.47 6
1136.54 6
1136.62 6
1136.70 6
1136.78 6
1136.85 6
1136.93 6
1137.01 5
1137.09 4
1137.16 4
1137.24 3
1137.32 3
1137.40 2
1137.47 2
1137.55 2
1137.63 2
1137.71 2
1137.78 1
1137.86 1
1137.94 0
1138.02 0
1138.09 0
1138.17 0
1138.25 0
1138.33 0
1138.40 0
1138.48 0
1138.56 0
1138.64 0
1138.71 0
1138.79 1
1138.87 2
1138.95 3
1139.02 4
1139.10 5
1139.18 6
1139.26 6
1139.33 7
1139.41 7
1139.49 7
1139.57 6
1139.64 5
1139.72 5
1139.80 4
1139.88 4
1139.95 5
1140.03 5
1140.11 6
1140.19 7
1140.26 7
1140.34 6
1140.42 5
1140.50 4
1140.57 2
1140.65 1
1140.73 0
1140.81 0
1140.88 0
1140.96 1
1141.04 2
1141.12 3
1141.19 5
1141.27 6
1141.35 6
1141.43 7
1141.50 7
1141.58 7
1141.66 7
1141.74 7
1141.81 7
1141.89 7
1141.97 7
1142.05 7
1142.12 6
1142.20 6
1142.28 5
1142.36 4
1142.44 3
1142.51 2
1142.59 1
1142.67 0
1142.75 1
1142.82 2
1142.90 3
1142.98 4
1143.06 6
1143.13 6
1143.21 6
1143.29 6
1143.37 6
1143.44 5
1143.52 5
1143.60 5
1143.68 5
1143.75 6
1143.83 7
1143.91 8
1143.99 9
1144.07 10
1144.14 10
1144.22 10
1144.30 9
1144.38 8
1144.45 8
1144.53 7
1144.61 7
1144.69 7
1144.76 8
1144.84 9
1144.92 10
1145.00 11
1145.08 13
1145.15 14
1145.23 15
1145.31 15
1145.39 16
1145.46 17
1145.54 17
1145.62 18
1145.70 18
1145.77 17
1145.85 17
1145.93 15
1146.01 14
1146.09 13
1146.16 12
1146.24 11
1146.32 11
1146.40 11
1146.47 12
1146.55 12
1146.63 13
1146.71 13
1146.78 14
1146.86 15
1146.94 16
1147.02 18
1147.10 19
1147.17 21
1147.25 23
1147.33 24
1147.41 26
1147.48 28
1147.56 31
1147.64 33
1147.72 36
1147.80 38
1147.87 40
1147.95 42
1148.03 43
1148.11 44
1148.18 45
1148.26 44
1148.34 44
1148.42 43
1148.50 43
1148.57 41
1148.65 40
1148.73 38
1148.81 36
1148.89 33
1148.96 30
1149.04 27
1149.12 24
1149.20 21
1149.27 19
1149.35 17
1149.43 15
1149.51 14
1149.59 12
1149.66 11
1149.74 9
1149.82 8
1149.90 8
1149.97 8
1150.05 9
1150.13 9
1150.21 10
1150.29 10
1150.36 11
1150.44 11
1150.52 11
1150.60 11
1150.68 11
1150.75 11
1150.83 12
1150.91 13
1150.99 14
1151.07 15
1151.14 16
1151.22 16
1151.30 16
1151.38 16
1151.45 15
1151.53 15
1151.61 14
1151.69 13
1151.77 12
1151.84 11
1151.92 11
1152.00 11
1152.08 11
1152.16 12
1152.23 12
1152.31 13
1152.39 13
1152.47 12
1152.55 11
1152.62 9
1152.70 7
1152.78 4
1152.86 3
1152.94 2
1153.01 1
1153.09 1
1153.17 1
1153.25 2
1153.33 2
1153.40 2
1153.48 2
1153.56 3
1153.64 4
1153.71 5
1153.79 7
1153.87 9
1153.95 11
1154.03 14
1154.10 16
1154.18 19
1154.26 22
1154.34 25
1154.42 27
1154.49 30
1154.57 32
1154.65 33
1154.73 33
1154.81 32
1154.89 31
1154.96 28
1155.04 25
1155.12 22
1155.20 19
1155.28 16
1155.35 13
1155.43 11
1155.51 9
1155.59 7
1155.67 6
1155.74 6
1155.82 6
1155.90 7
1155.98 8
1156.06 8
1156.13 8
1156.21 8
1156.29 8
1156.37 8
1156.45 9
1156.52 9
1156.60 11
1156.68 12
1156.76 13
1156.84 13
1156.91 13
1156.99 13
1157.07 12
1157.15 11
1157.23 11
1157.31 11
1157.38 12
1157.46 13
1157.54 14
1157.62 15
1157.70 15
1157.77 15
1157.85 15
1157.93 15
1158.01 15
1158.09 15
1158.16 16
1158.24 17
1158.32 17
1158.40 17
1158.48 15
1158.56 13
1158.63 10
1158.71 6
1158.79 3
1158.87 0
1158.95 0
1159.02 0
1159.10 0
1159.18 0
1159.26 0
1159.34 0
1159.41 0
1159.49 1
1159.57 2
1159.65 4
1159.73 5
1159.81 6
1159.88 6
1159.96 6
1160.04 6
1160.12 5
1160.20 4
1160.27 3
1160.35 2
1160.43 1
1160.51 1
1160.59 2
1160.67 3
1160.74 5
1160.82 7
1160.90 10
1160.98 11
1161.06 13
1161.14 13
1161.21 13
1161.29 13
1161.37 13
1161.45 14
1161.53 14
1161.60 15
1161.68 16
1161.76 17
1161.84 18
1161.92 18
1162.00 18
1162.07 18
1162.15 18
1162.23 18
1162.31 18
1162.39 18
1162.47 18
1162.54 18
1162.62 18
1162.70 17
1162.78 16
1162.86 15
1162.94 13
1163.01 12
1163.09 11
1163.17 11
1163.25 10
1163.33 9
1163.41 8
1163.48 8
1163.56 7
1163.64 7
1163.72 7
1163.80 8
1163.88 9
1163.95 10
1164.03 10
1164.11 11
1164.19 11
1164.27 10
1164.35 10
1164.42 9
1164.50 9
1164.58 9
1164.66 9
1164.74 9
1164.82 9
1164.89 9
1164.97 9
1165.05 8
1165.13 8
1165.21 7
1165.29 8
1165.36 8
1165.44 9
1165.52 10
1165.60 12
1165.68 13
1165.76 15
1165.83 17
1165.91 19
1165.99 20
1166.07 20
1166.15 21
1166.23 21
1166.30 22
1166.38 22
1166.46 23
1166.54 23
1166.62 23
1166.70 22
1166.77 21
1166.85 20
1166.93 19
1167.01 18
1167.09 17
1167.17 17
1167.25 16
1167.32 16
1167.40 16
1167.48 16
1167.56 15
1167.64 15
1167.72 16
1167.79 17
1167.87 18
1167.95 19
1168.03 20
1168.11 20
1168.19 20
1168.27 20
1168.34 18
1168.42 17
1168.50 15
1168.58 13
1168.66 11
1168.74 9
1168.81 8
1168.89 6
1168.97 4
1169.05 2
1169.13 0
1169.21 0
1169.29 0
1169.36 0
1169.44 0
1169.52 0
1169.60 2
1169.68 4
1169.76 6
1169.84 9
1169.91 12
1169.99 14
1170.07 16
1170.15 17
1170.23 17
1170.31 17
1170.39 17
1170.46 16
1170.54 15
1170.62 14
1170.70 13
1170.78 12
1170.86 12
1170.94 11
1171.01 11
1171.09 12
1171.17 13
1171.25 15
1171.33 17
1171.41 19
1171.49 22
1171.56 25
1171.64 28
1171.72 30
1171.80 33
1171.88 35
1171.96 36
1172.04 36
1172.11 36
1172.19 36
1172.27 35
1172.35 34
1172.43 33
1172.51 32
1172.59 31
1172.66 30
1172.74 28
1172.82 27
1172.90 25
1172.98 24
1173.06 24
1173.14 25
1173.21 25
1173.29 26
1173.37 27
1173.45 27
1173.53 27
1173.61 27
1173.69 26
1173.77 25
1173.84 24
1173.92 23
1174.00 22
1174.08 20
1174.16 19
1174.24 19
1174.32 18
1174.39 17
1174.47 16
1174.55 14
1174.63 12
1174.71 10
1174.79 8
1174.87 5
1174.95 3
1175.02 1
1175.10 0
1175.18 0
1175.26 0
1175.34 0
1175.42 0
1175.50 0
1175.57 0
1175.65 0
1175.73 1
1175.81 1
1175.89 1
1175.97 1
1176.05 1
1176.13 0
1176.20 0
1176.28 0
1176.36 0
1176.44 1
1176.52 1
1176.60 2
1176.68 2
1176.76 2
1176.83 1
1176.91 1
1176.99 0
1177.07 0
1177.15 1
1177.23 2
1177.31 4
1177.39 7
1177.46 10
1177.54 13
1177.62 16
1177.70 19
1177.78 21
1177.86 22
1177.94 22
1178.02 22
1178.10 22
1178.17 21
1178.25 20
1178.33 19
1178.41 19
1178.49 18
1178.57 17
1178.65 16
1178.73 16
1178.80 15
1178.88 14
1178.96 14
1179.04 13
1179.12 13
1179.20 13
1179.28 14
1179.36 14
1179.44 14
1179.51 14
1179.59 13
1179.67 12
1179.75 10
1179.83 8
1179.91 6
1179.99 4
1180.07 3
1180.14 3
1180.22 3
1180.30 4
1180.38 6
1180.46 8
1180.54 10
1180.62 11
1180.70 13
1180.78 13
1180.85 12
1180.93 11
1181.01 10
1181.09 8
1181.17 7
1181.25 6
1181.33 6
1181.41 7
1181.49 8
1181.57 9
1181.64 10
1181.72 10
1181.80 10
1181.88 10
1181.96 10
1182.04 10
1182.12 11
1182.20 13
1182.28 15
1182.35 16
1182.43 18
1182.51 19
1182.59 21
1182.67 23
1182.75 25
1182.83 27
1182.91 28
1182.99 28
1183.07 28
1183.14 27
1183.22 25
1183.30 24
1183.38 23
1183.46 22
1183.54 22
1183.62 22
1183.70 22
1183.78 21
1183.85 20
1183.93 18
1184.01 16
1184.09 14
1184.17 12
1184.25 12
1184.33 12
1184.41 13
1184.49 15
1184.57 18
1184.64 20
1184.72 22
1184.80 24
1184.88 24
1184.96 24
1185.04 23
1185.12 21
1185.20 19
1185.28 17
1185.36 15
1185.44 14
1185.51 13
1185.59 13
1185.67 14
1185.75 15
1185.83 16
1185.91 17
1185.99 17
1186.07 16
1186.15 14
1186.23 12
1186.30 9
1186.38 6
1186.46 3
1186.54 0
1186.62 0
1186.70 0
1186.78 0
1186.86 0
1186.94 0
1187.02 1
1187.10 3
1187.17 5
1187.25 7
1187.33 9
1187.41 10
1187.49 10
1187.57 9
1187.65 8
1187.73 7
1187.81 6
1187.89 6
1187.97 6
1188.05 7
1188.12 9
1188.20 12
1188.28 14
1188.36 17
1188.44 18
1188.52 19
1188.60 20
1188.68 19
1188.76 19
1188.84 18
1188.92 18
1189.00 18
1189.07 18
1189.15 18
1189.23 18
1189.31 17
1189.39 16
1189.47 15
1189.55 14
1189.63 12
1189.71 12
1189.79 12
1189.87 12
1189.95 13
1190.02 15
1190.10 16
1190.18 18
1190.26 19
1190.34 20
1190.42 20
1190.50 20
1190.58 19
1190.66 18
1190.74 16
1190.82 14
1190.90 11
1190.98 9
1191.05 7
1191.13 5
1191.21 4
1191.29 4
1191.37 5
1191.45 7
1191.53 9
1191.61 12
1191.69 15
1191.77 17
1191.85 19
1191.93 21
1192.01 21
1192.08 22
1192.16 22
1192.24 21
1192.32 20
1192.40 18
1192.48 16
1192.56 14
1192.64 11
1192.72 9
1192.80 7
1192.88 6
1192.96 5
1193.04 4
1193.12 4
1193.19 3
1193.27 2
1193.35 2
1193.43 2
1193.51 3
1193.59 5
1193.67 8
1193.75 11
1193.83 14
1193.91 16
1193.99 18
1194.07 19
1194.15 19
1194.23 18
1194.31 16
1194.38 13
1194.46 10
1194.54 6
1194.62 3
1194.70 1
1194.78 1
1194.86 1
1194.94 3
1195.02 6
1195.10 8
1195.18 10
1195.26 11
1195.34 12
1195.42 12
1195.50 11
1195.57 11
1195.65 11
1195.73 11
1195.81 12
1195.89 13
1195.97 14
1196.05 15
1196.13 16
1196.21 17
1196.29 18
1196.37 19
1196.45 19
1196.53 20
1196.61 20
1196.69 20
1196.77 20
1196.85 20
1196.92 20
1197.00 20
1197.08 19
1197.16 18
1197.24 17
1197.32 15
1197.40 12
1197.48 9
1197.56 5
1197.64 2
1197.72 0
1197.80 0
1197.88 0
1197.96 0
1198.04 0
1198.12 0
1198.20 0
1198.28 1
1198.36 2
1198.43 2
1198.51 2
1198.59 2
1198.67 2
1198.75 3
1198.83 5
1198.91 6
1198.99 8
1199.07 9
1199.15 9
1199.23 8
1199.31 6
1199.39 5
1199.47 3
1199.55 3
1199.63 4
1199.71 7
1199.79 10
1199.87 14
1199.95 18
1200.02 20
1200.10 21
1200.18 20
1200.26 18
1200.34 14
1200.42 11
1200.50 7
1200.58 4
1200.66 1
1200.74 0
1200.82 0
1200.90 0
1200.98 0
1201.06 1
1201.14 3
1201.22 5
1201.30 6
1201.38 7
1201.46 7
1201.54 7
1201.62 6
1201.70 6
1201.77 6
1201.85 5
1201.93 5
1202.01 5
1202.09 4
1202.17 4
1202.25 4
1202.33 4
1202.41 5
1202.49 7
1202.57 9
1202.65 11
1202.73 13
1202.81 14
1202.89 14
1202.97 13
1203.05 11
1203.13 10
1203.21 8
1203.29 7
1203.37 6
1203.45 5
1203.53 5
1203.61 4
1203.69 3
1203.77 3
1203.85 3
1203.92 4
1204.00 5
1204.08 8
1204.16 11
1204.24 14
1204.32 17
1204.40 19
1204.48 21
1204.56 22
1204.64 21
1204.72 21
1204.80 20
1204.88 20
1204.96 19
1205.04 19
1205.12 20
1205.20 20
1205.28 21
1205.36 22
1205.44 22
1205.52 23
1205.60 25
1205.68 26
1205.76 29
1205.84 31
1205.92 34
1206.00 36
1206.08 39
1206.16 42
1206.24 45
1206.32 47
1206.40 49
1206.48 49
1206.56 48
1206.63 46
1206.71 43
1206.79 40
1206.87 37
1206.95 33
1207.03 30
1207.11 28
1207.19 26
1207.27 24
1207.35 24
1207.43 24
1207.51 25
1207.59 27
1207.67 29
1207.75 31
1207.83 31
1207.91 31
1207.99 29
1208.07 27
1208.15 23
1208.23 20
1208.31 17
1208.39 15
1208.47 14
1208.55 14
1208.63 15
1208.71 16
1208.79 18
1208.87 21
1208.95 24
1209.03 27
1209.11 30
1209.19 33
1209.27 35
1209.35 36
1209.43 35
1209.51 34
1209.59 31
1209.67 27
1209.75 24
1209.83 20
1209.91 17
1209.99 15
1210.07 15
1210.15 15
1210.23 17
1210.31 20
1210.39 22
1210.47 25
1210.55 28
1210.63 30
1210.71 31
1210.79 31
1210.87 31
1210.95 30
1211.03 28
1211.11 26
1211.18 24
1211.26 22
1211.34 20
1211.42 19
1211.50 17
1211.58 16
1211.66 15
1211.74 14
1211.82 14
1211.90 13
1211.98 13
1212.06 13
1212.14 14
1212.22 14
1212.30 13
1212.38 13
1212.46 11
1212.54 9
1212.62 8
1212.70 6
1212.78 5
1212.86 5
1212.94 5
1213.02 6
1213.10 7
1213.18 8
1213.26 9
1213.34 9
1213.42 9
1213.50 9
1213.58 7
1213.66 5
1213.74 3
1213.82 1
1213.90 0
1213.98 0
1214.06 0
1214.14 0
1214.22 0
1214.30 0
1214.38 0
1214.46 1
1214.54 3
1214.62 3
1214.70 4
1214.78 4
1214.86 4
1214.94 5
1215.02 6
1215.10 7
1215.18 8
1215.26 8
1215.34 9
1215.42 9
1215.50 10
1215.58 11
1215.66 12
1215.74 12
1215.82 13
1215.90 12
1215.98 11
1216.06 10
1216.14 10
1216.22 9
1216.30 9
1216.38 8
1216.46 8
1216.54 6
1216.62 4
1216.70 2
1216.78 0
1216.86 0
1216.94 0
1217.02 0
1217.10 0
1217.18 2
1217.26 4
1217.35 7
1217.43 9
1217.51 10
1217.59 12
1217.67 13
1217.75 13
1217.83 13
1217.91 12
1217.99 11
1218.07 10
1218.15 8
1218.23 7
1218.31 7
1218.39 7
1218.47 7
1218.55 8
1218.63 8
1218.71 8
1218.79 8
1218.87 7
1218.95 7
1219.03 7
1219.11 8
1219.19 11
1219.27 14
1219.35 16
1219.43 19
1219.51 19
1219.59 19
1219.67 17
1219.75 13
1219.83 10
1219.91 7
1219.99 5
1220.07 5
1220.15 5
1220.23 7
1220.31 8
1220.39 9
1220.47 10
1220.55 10
1220.63 10
1220.71 10
1220.79 9
1220.87 9
1220.95 9
1221.03 10
1221.11 12
1221.19 13
1221.27 16
1221.35 19
1221.43 22
1221.51 25
1221.59 27
1221.67 29
1221.75 30
1221.84 29
1221.92 27
1222.00 25
1222.08 21
1222.16 18
1222.24 15
1222.32 12
1222.40 10
1222.48 9
1222.56 9
1222.64 10
1222.72 11
1222.80 12
1222.88 12
1222.96 11
1223.04 11
1223.12 10
1223.20 9
1223.28 8
1223.36 9
1223.44 11
1223.52 14
1223.60 17
1223.68 19
1223.76 21
1223.84 21
1223.92 21
1224.00 19
1224.08 17
1224.16 15
1224.24 14
1224.32 13
1224.40 12
1224.48 12
1224.57 13
1224.65 14
1224.73 14
1224.81 15
1224.89 15
1224.97 15
1225.05 14
1225.13 14
1225.21 13
1225.29 13
1225.37 13
1225.45 13
1225.53 14
1225.61 16
1225.69 17
1225.77 18
1225.85 19
1225.93 18
1226.01 16
1226.09 14
1226.17 11
1226.25 8
1226.33 7
1226.41 6
1226.49 8
1226.57 10
1226.65 12
1226.74 15
1226.82 18
1226.90 20
1226.98 22
1227.06 23
1227.14 25
1227.22 27
1227.30 29
1227.38 31
1227.46 32
1227.54 33
1227.62 34
1227.70 35
1227.78 36
1227.86 37
1227.94 39
1228.02 41
1228.10 42
1228.18 42
1228.26 41
1228.34 39
1228.42 36
1228.50 33
1228.59 31
1228.67 30
1228.75 30
1228.83 32
1228.91 35
1228.99 39
1229.07 43
1229.15 46
1229.23 47
1229.31 46
1229.39 43
1229.47 40
1229.55 36
1229.63 33
1229.71 31
1229.79 29
1229.87 29
1229.95 28
1230.03 27
1230.11 26
1230.20 24
1230.28 21
1230.36 17
1230.44 15
1230.52 13
1230.60 12
1230.68 13
1230.76 16
1230.84 20
1230.92 24
1231.00 27
1231.08 29
1231.16 29
1231.24 28
1231.32 26
1231.40 23
1231.48 20
1231.56 17
1231.65 16
1231.73 15
1231.81 14
1231.89 14
1231.97 14
1232.05 14
1232.13 15
1232.21 17
1232.29 20
1232.37 23
1232.45 25
1232.53 28
1232.61 29
1232.69 29
1232.77 28
1232.85 26
1232.93 24
1233.02 22
1233.10 21
1233.18 22
1233.26 23
1233.34 25
1233.42 27
1233.50 29
1233.58 29
1233.66 28
1233.74 26
1233.82 23
1233.90 19
1233.98 14
1234.06 10
1234.14 6
1234.22 3
1234.31 0
1234.39 0
1234.47 0
1234.55 0
1234.63 0
1234.71 0
1234.79 0
1234.87 0
1234.95 0
1235.03 0
1235.11 0
1235.19 1
1235.27 3
1235.35 6
1235.44 9
1235.52 12
1235.60 13
1235.68 14
1235.76 15
1235.84 14
1235.92 14
1236.00 14
1236.08 13
1236.16 13
1236.24 12
1236.32 11
1236.40 10
1236.48 8
1236.57 6
1236.65 5
1236.73 4
1236.81 5
1236.89 6
1236.97 8
1237.05 10
1237.13 11
1237.21 13
1237.29 13
1237.37 13
1237.45 13
1237.53 12
1237.61 11
1237.70 10
1237.78 9
1237.86 7
1237.94 5
1238.02 3
1238.10 2
1238.18 1
1238.26 0
1238.34 0
1238.42 0
1238.50 0
1238.58 1
1238.66 1
1238.75 2
1238.83 3
1238.91 5
1238.99 6
1239.07 8
1239.15 10
1239.23 12
1239.31 13
1239.39 15
1239.47 16
1239.55 18
1239.63 19
1239.72 21
1239.80 22
1239.88 24
1239.96 25
1240.04 26
1240.12 26
1240.20 25
1240.28 23
1240.36 20
1240.44 17
1240.52 14
1240.60 12
1240.69 10
1240.77 9
1240.85 8
1240.93 7
1241.01 7
1241.09 8
1241.17 11
1241.25 15
1241.33 19
1241.41 24
1241.49 29
1241.58 32
1241.66 33
1241.74 32
1241.82 31
1241.90 29
1241.98 26
1242.06 25
1242.14 25
1242.22 26
1242.30 28
1242.38 31
1242.47 34
1242.55 36
1242.63 37
1242.71 38
1242.79 38
1242.87 37
1242.95 36
1243.03 34
1243.11 31
1243.19 29
1243.27 27
1243.36 26
1243.44 26
1243.52 26
1243.60 26
1243.68 27
1243.76 27
1243.84 27
1243.92 27
1244.00 26
1244.08 25
1244.17 24
1244.25 23
1244.33 22
1244.41 22
1244.49 23
1244.57 23
1244.65 24
1244.73 25
1244.81 25
1244.89 26
1244.98 25
1245.06 24
1245.14 23
1245.22 21
1245.30 20
1245.38 18
1245.46 17
1245.54 17
1245.62 16
1245.70 16
1245.79 16
1245.87 16
1245.95 16
1246.03 16
1246.11 17
1246.19 18
1246.27 20
1246.35 23
1246.43 25
1246.52 27
1246.60 28
1246.68 28
1246.76 27
1246.84 26
1246.92 25
1247.00 23
1247.08 22
1247.16 20
1247.24 18
1247.33 16
1247.41 14
1247.49 13
1247.57 13
1247.65 14
1247.73 17
1247.81 20
1247.89 22
1247.97 25
1248.06 26
1248.14 26
1248.22 26
1248.30 26
1248.38 25
1248.46 25
1248.54 24
1248.62 24
1248.70 24
1248.79 24
1248.87 24
1248.95 25
1249.03 26
1249.11 27
1249.19 27
1249.27 27
1249.35 25
1249.43 23
1249.52 20
1249.60 16
1249.68 13
1249.76 11
1249.84 8
1249.92 7
1250.00 5
1250.08 2
1250.17 0
1250.25 0
1250.33 0
1250.41 0
1250.49 0
1250.57 0
1250.65 3
1250.73 8
1250.81 12
1250.90 15
1250.98 18
1251.06 20
1251.14 22
1251.22 24
1251.30 25
1251.38 27
1251.46 29
1251.55 31
1251.63 32
1251.71 33
1251.79 34
1251.87 34
1251.95 34
1252.03 35
1252.11 35
1252.20 36
1252.28 37
1252.36 37
1252.44 37
1252.52 37
1252.60 36
1252.68 36
1252.76 35
1252.85 35
1252.93 35
1253.01 36
1253.09 38
1253.17 39
1253.25 40
1253.33 41
1253.41 40
1253.50 38
1253.58 36
1253.66 33
1253.74 31
1253.82 28
1253.90 26
1253.98 24
1254.06 22
1254.15 19
1254.23 17
1254.31 16
1254.39 15
1254.47 15
1254.55 17
1254.63 19
1254.72 23
1254.80 26
1254.88 29
1254.96 31
1255.04 33
1255.12 33
1255.20 33
1255.28 32
1255.37 31
1255.45 30
1255.53 29
1255.61 28
1255.69 28
1255.77 27
1255.85 26
1255.94 25
1256.02 23
1256.10 22
1256.18 21
1256.26 21
1256.34 22
1256.42 24
1256.51 27
1256.59 30
1256.67 33
1256.75 37
1256.83 41
1256.91 44
1256.99 46
1257.07 48
1257.16 48
1257.24 48
1257.32 46
1257.40 44
1257.48 41
1257.56 37
1257.64 34
1257.73 31
1257.81 28
1257.89 26
1257.97 25
1258.05 25
1258.13 24
1258.21 24
1258.30 24
1258.38 23
1258.46 22
1258.54 21
1258.62 20
1258.70 19
1258.78 18
1258.87 18
1258.95 17
1259.03 16
1259.11 15
1259.19 14
1259.27 13
1259.35 13
1259.44 13
1259.52 13
1259.60 13
1259.68 13
1259.76 13
1259.84 14
1259.93 14
1260.01 14
1260.09 14
1260.17 14
1260.25 14
1260.33 13
1260.41 12
1260.50 11
1260.58 10
1260.66 10
1260.74 9
1260.82 9
1260.90 10
1260.98 10
1261.07 9
1261.15 8
1261.23 7
1261.31 6
1261.39 4
1261.47 4
1261.56 4
1261.64 4
1261.72 5
1261.80 5
1261.88 6
1261.96 7
1262.05 9
1262.13 11
1262.21 15
1262.29 18
1262.37 22
1262.45 26
1262.53 29
1262.62 31
1262.70 32
1262.78 31
1262.86 30
1262.94 29
1263.02 27
1263.11 24
1263.19 21
1263.27 17
1263.35 13
1263.43 9
1263.51 5
1263.60 2
1263.68 0
1263.76 0
1263.84 0
1263.92 0
1264.00 0
1264.08 0
1264.17 0
1264.25 0
1264.33 3
1264.41 5
1264.49 7
1264.57 7
1264.66 6
1264.74 4
1264.82 2
1264.90 0
1264.98 0
1265.06 0
1265.15 0
1265.23 0
1265.31 2
1265.39 5
1265.47 8
1265.55 10
1265.64 12
1265.72 12
1265.80 12
1265.88 11
1265.96 11
1266.04 10
1266.13 10
1266.21 11
1266.29 13
1266.37 15
1266.45 17
1266.53 19
1266.62 21
1266.70 21
1266.78 20
1266.86 19
1266.94 17
1267.03 15
1267.11 13
1267.19 13
1267.27 14
1267.35 16
1267.43 19
1267.52 23
1267.60 27
1267.68 31
1267.76 34
1267.84 36
1267.92 38
1268.01 40
1268.09 41
1268.17 43
1268.25 44
1268.33 44
1268.41 44
1268.50 42
1268.58 40
1268.66 37
1268.74 34
1268.82 32
1268.91 30
1268.99 28
1269.07 27
1269.15 25
1269.23 23
1269.31 20
1269.40 18
1269.48 16
1269.56 14
1269.64 13
1269.72 13
1269.81 14
1269.89 16
1269.97 18
1270.05 20
1270.13 23
1270.21 25
1270.30 26
1270.38 27
1270.46 27
1270.54 27
1270.62 26
1270.71 26
1270.79 26
1270.87 27
1270.95 29
1271.03 32
1271.11 34
1271.20 36
1271.28 38
1271.36 40
1271.44 42
1271.52 43
1271.61 44
1271.69 44
1271.77 45
1271.85 46
1271.93 47
1272.01 48
1272.10 50
1272.18 51
1272.26 52
1272.34 52
1272.42 51
1272.51 50
1272.59 48
1272.67 45
1272.75 43
1272.83 42
1272.92 41
1273.00 40
1273.08 40
1273.16 40
1273.24 39
1273.33 38
1273.41 36
1273.49 33
1273.57 30
1273.65 26
1273.74 23
1273.82 20
1273.90 17
1273.98 15
1274.06 13
1274.14 11
1274.23 9
1274.31 7
1274.39 4
1274.47 1
1274.55 0
1274.64 0
1274.72 0
1274.80 0
1274.88 0
1274.96 0
1275.05 0
1275.13 0
1275.21 1
1275.29 5
1275.37 11
1275.46 17
1275.54 23
1275.62 28
1275.70 31
1275.78 33
1275.87 34
1275.95 33
1276.03 30
1276.11 27
1276.19 24
1276.28 20
1276.36 18
1276.44 16
1276.52 16
1276.60 17
1276.69 19
1276.77 21
1276.85 24
1276.93 25
1277.01 25
1277.10 25
1277.18 23
1277.26 22
1277.34 20
1277.42 19
1277.51 19
1277.59 20
1277.67 22
1277.75 23
1277.84 25
1277.92 25
1278.00 26
1278.08 25
1278.16 24
1278.25 23
1278.33 21
1278.41 20
1278.49 20
1278.57 21
1278.66 23
1278.74 26
1278.82 30
1278.90 35
1278.98 40
1279.07 44
1279.15 48
1279.23 50
1279.31 51
1279.39 51
1279.48 52
1279.56 54
1279.64 56
1279.72 59
1279.81 61
1279.89 63
1279.97 62
1280.05 60
1280.13 57
1280.22 52
1280.30 48
1280.38 43
1280.46 40
1280.54 38
1280.63 36
1280.71 34
1280.79 33
1280.87 31
1280.96 29
1281.04 27
1281.12 28
1281.20 30
1281.28 35
1281.37 43
1281.45 52
1281.53 63
1281.61 73
1281.70 81
1281.78 87
1281.86 89
1281.94 89
1282.02 87
1282.11 84
1282.19 81
1282.27 78
1282.35 75
1282.44 73
1282.52 72
1282.60 70
1282.68 69
1282.76 67
1282.85 66
1282.93 64
1283.01 64
1283.09 64
1283.18 65
1283.26 66
1283.34 67
1283.42 68
1283.50 68
1283.59 68
1283.67 67
1283.75 65
1283.83 62
1283.92 58
1284.00 54
1284.08 50
1284.16 45
1284.24 40
1284.33 36
1284.41 33
1284.49 31
1284.57 30
1284.66 30
1284.74 30
1284.82 30
1284.90 29
1284.99 29
1285.07 28
1285.15 29
1285.23 30
1285.31 32
1285.40 35
1285.48 38
1285.56 41
1285.64 43
1285.73 44
1285.81 45
1285.89 45
1285.97 44
1286.06 42
1286.14 39
1286.22 35
1286.30 30
1286.38 24
1286.47 18
1286.55 12
1286.63 7
1286.71 3
1286.80 0
1286.88 0
1286.96 0
1287.04 0
1287.13 0
1287.21 0
1287.29 0
1287.37 0
1287.46 0
1287.54 0
1287.62 1
1287.70 4
1287.78 7
1287.87 11
1287.95 15
1288.03 18
1288.11 20
1288.20 21
1288.28 21
1288.36 20
1288.44 20
1288.53 19
1288.61 19
1288.69 20
1288.77 20
1288.86 21
1288.94 21
1289.02 20
1289.10 19
1289.19 16
1289.27 13
1289.35 10
1289.43 6
1289.52 4
1289.60 3
1289.68 3
1289.76 5
1289.85 7
1289.93 10
1290.01 13
1290.09 16
1290.17 19
1290.26 23
1290.34 27
1290.42 32
1290.50 38
1290.59 44
1290.67 50
1290.75 55
1290.83 61
1290.92 65
1291.00 67
1291.08 69
1291.16 68
1291.25 66
1291.33 62
1291.41 57
1291.49 52
1291.58 48
1291.66 45
1291.74 44
1291.82 44
1291.91 46
1291.99 49
1292.07 53
1292.15 57
1292.24 61
1292.32 64
1292.40 67
1292.48 69
1292.57 71
1292.65 71
1292.73 71
1292.82 69
1292.90 67
1292.98 63
1293.06 59
1293.15 54
1293.23 48
1293.31 42
1293.39 36
1293.48 31
1293.56 26
1293.64 22
1293.72 19
1293.81 18
1293.89 18
1293.97 20
1294.05 22
1294.14 24
1294.22 26
1294.30 27
1294.38 27
1294.47 27
1294.55 25
1294.63 25
1294.71 25
1294.80 26
1294.88 28
1294.96 32
1295.04 35
1295.13 39
1295.21 43
1295.29 45
1295.38 47
1295.46 48
1295.54 49
1295.62 50
1295.71 51
1295.79 53
1295.87 55
1295.95 57
1296.04 59
1296.12 60
1296.20 61
1296.28 59
1296.37 56
1296.45 51
1296.53 46
1296.62 41
1296.70 38
1296.78 37
1296.86 39
1296.95 43
1297.03 49
1297.11 56
1297.19 61
1297.28 64
1297.36 64
1297.44 62
1297.52 58
1297.61 53
1297.69 47
1297.77 41
1297.86 36
1297.94 32
1298.02 30
1298.10 28
1298.19 29
1298.27 31
1298.35 34
1298.43 38
1298.52 42
1298.60 45
1298.68 48
1298.77 51
1298.85 53
1298.93 55
1299.01 57
1299.10 59
1299.18 60
1299.26 61
1299.34 61
1299.43 60
1299.51 59
1299.59 57
1299.68 54
1299.76 51
1299.84 48
1299.92 44
1300.01 41
1300.09 37
1300.17 34
1300.26 31
1300.34 30
1300.42 29
1300.50 30
1300.59 32
1300.67 34
1300.75 36
1300.83 38
1300.92 41
1301.00 43
1301.08 45
1301.17 47
1301.25 48
1301.33 48
1301.41 47
1301.50 45
1301.58 42
1301.66 38
1301.75 35
1301.83 33
1301.91 32
1301.99 32
1302.08 32
1302.16 32
1302.24 32
1302.33 31
1302.41 30
1302.49 30
1302.57 29
1302.66 30
1302.74 31
1302.82 33
1302.91 34
1302.99 36
1303.07 37
1303.15 37
1303.24 38
1303.32 38
1303.40 38
1303.49 38
1303.57 38
1303.65 38
1303.73 36
1303.82 35
1303.90 32
1303.98 30
1304.07 27
1304.15 26
1304.23 24
1304.31 24
1304.40 25
1304.48 27
1304.56 29
1304.65 30
1304.73 31
1304.81 31
1304.90 30
1304.98 27
1305.06 23
1305.14 19
1305.23 15
1305.31 11
1305.39 8
1305.48 6
1305.56 6
1305.64 8
1305.72 10
1305.81 12
1305.89 14
1305.97 15
1306.06 16
1306.14 16
1306.22 16
1306.31 16
1306.39 17
1306.47 19
1306.55 22
1306.64 26
1306.72 31
1306.80 36
1306.89 41
1306.97 44
1307.05 45
1307.14 46
1307.22 46
1307.30 46
1307.38 46
1307.47 48
1307.55 49
1307.63 51
1307.72 51
1307.80 50
1307.88 48
1307.97 44
1308.05 41
1308.13 39
1308.21 38
1308.30 40
1308.38 43
1308.46 48
1308.55 53
1308.63 57
1308.71 60
1308.80 61
1308.88 61
1308.96 60
1309.05 59
1309.13 58
1309.21 57
1309.29 58
1309.38 60
1309.46 63
1309.54 66
1309.63 69
1309.71 72
1309.79 74
1309.88 76
1309.96 77
1310.04 77
1310.13 77
1310.21 77
1310.29 77
1310.37 75
1310.46 72
1310.54 69
1310.62 64
1310.71 60
1310.79 57
1310.87 55
1310.96 56
1311.04 58
1311.12 62
1311.21 66
1311.29 70
1311.37 71
1311.45 71
1311.54 67
1311.62 63
1311.70 58
1311.79 53
1311.87 49
1311.95 47
1312.04 47
1312.12 47
1312.20 47
1312.29 47
1312.37 46
1312.45 43
1312.54 41
1312.62 39
1312.70 37
1312.79 38
1312.87 39
1312.95 41
1313.04 43
1313.12 44
1313.20 45
1313.28 44
1313.37 43
1313.45 42
1313.53 42
1313.62 42
1313.70 44
1313.78 47
1313.87 50
1313.95 53
1314.03 56
1314.12 58
1314.20 60
1314.28 61
1314.37 61
1314.45 61
1314.53 61
1314.62 60
1314.70 59
1314.78 58
1314.87 58
1314.95 57
1315.03 57
1315.12 56
1315.20 55
1315.28 52
1315.37 48
1315.45 43
1315.53 36
1315.62 28
1315.70 20
1315.78 13
1315.87 8
1315.95 4
1316.03 3
1316.11 4
1316.20 6
1316.28 10
1316.36 15
1316.45 21
1316.53 27
1316.61 32
1316.70 37
1316.78 40
1316.86 43
1316.95 45
1317.03 46
1317.11 46
1317.20 46
1317.28 45
1317.36 42
1317.45 39
1317.53 35
1317.61 31
1317.70 29
1317.78 27
1317.86 27
1317.95 28
1318.03 29
1318.11 31
1318.20 31
1318.28 32
1318.36 32
1318.45 32
1318.53 32
1318.61 34
1318.70 37
1318.78 42
1318.86 48
1318.95 56
1319.03 63
1319.11 71
1319.20 77
1319.28 82
1319.37 85
1319.45 86
1319.53 85
1319.62 83
1319.70 79
1319.78 73
1319.87 67
1319.95 60
1320.03 53
1320.12 46
1320.20 40
1320.28 36
1320.37 33
1320.45 32
1320.53 32
1320.62 33
1320.70 34
1320.78 35
1320.87 36
1320.95 37
1321.03 37
1321.12 37
1321.20 38
1321.28 37
1321.37 37
1321.45 35
1321.53 31
1321.62 28
1321.70 23
1321.78 20
1321.87 17
1321.95 16
1322.03 17
1322.12 19
1322.20 23
1322.29 27
1322.37 31
1322.45 35
1322.54 37
1322.62 38
1322.70 37
1322.79 35
1322.87 32
1322.95 29
1323.04 26
1323.12 25
1323.20 25
1323.29 26
1323.37 29
1323.45 32
1323.54 37
1323.62 43
1323.70 49
1323.79 56
1323.87 63
1323.96 68
1324.04 72
1324.12 73
1324.21 72
1324.29 68
1324.37 63
1324.46 56
1324.54 49
1324.62 42
1324.71 36
1324.79 32
1324.87 29
1324.96 28
1325.04 28
1325.13 28
1325.21 28
1325.29 28
1325.38 28
1325.46 28
1325.54 29
1325.63 29
1325.71 31
1325.79 33
1325.88 35
1325.96 37
1326.04 39
1326.13 40
1326.21 40
1326.30 40
1326.38 38
1326.46 37
1326.55 35
1326.63 32
1326.71 29
1326.80 27
1326.88 24
1326.96 22
1327.05 20
1327.13 19
1327.22 19
1327.30 20
1327.38 21
1327.47 22
1327.55 23
1327.63 24
1327.72 24
1327.80 23
1327.88 23
1327.97 24
1328.05 25
1328.14 26
1328.22 28
1328.30 29
1328.39 29
1328.47 28
1328.55 26
1328.64 24
1328.72 22
1328.81 21
1328.89 20
1328.97 21
1329.06 22
1329.14 22
1329.22 22
1329.31 21
1329.39 20
1329.47 19
1329.56 18
1329.64 18
1329.73 19
1329.81 21
1329.89 22
1329.98 23
1330.06 23
1330.14 23
1330.23 21
1330.31 20
1330.40 17
1330.48 15
1330.56 12
1330.65 8
1330.73 4
1330.81 0
1330.90 0
1330.98 0
1331.07 0
1331.15 0
1331.23 0
1331.32 0
1331.40 0
1331.48 0
1331.57 5
1331.65 11
1331.74 18
1331.82 25
1331.90 32
1331.99 38
1332.07 43
1332.15 46
1332.24 48
1332.32 49
1332.41 50
1332.49 51
1332.57 52
1332.66 54
1332.74 57
1332.83 59
1332.91 62
1332.99 64
1333.08 66
1333.16 66
1333.24 66
1333.33 64
1333.41 63
1333.50 62
1333.58 61
1333.66 62
1333.75 64
1333.83 68
1333.91 73
1334.00 79
1334.08 85
1334.17 90
1334.25 95
1334.33 99
1334.42 102
1334.50 104
1334.59 106
1334.67 106
1334.75 106
1334.84 105
1334.92 103
1335.01 101
1335.09 99
1335.17 98
1335.26 98
1335.34 100
1335.42 102
1335.51 104
1335.59 106
1335.68 107
1335.76 106
1335.84 103
1335.93 99
1336.01 93
1336.10 88
1336.18 83
1336.26 79
1336.35 76
1336.43 75
1336.52 75
1336.60 76
1336.68 77
1336.77 78
1336.85 79
1336.94 79
1337.02 77
1337.10 74
1337.19 69
1337.27 63
1337.35 58
1337.44 53
1337.52 49
1337.61 47
1337.69 47
1337.77 49
1337.86 52
1337.94 56
1338.03 60
1338.11 65
1338.19 71
1338.28 76
1338.36 82
1338.45 87
1338.53 92
1338.61 94
1338.70 95
1338.78 94
1338.87 90
1338.95 86
1339.03 80
1339.12 75
1339.20 70
1339.29 65
1339.37 62
1339.45 59
1339.54 58
1339.62 58
1339.71 60
1339.79 62
1339.87 64
1339.96 67
1340.04 70
1340.13 72
1340.21 73
1340.29 74
1340.38 74
1340.46 73
1340.55 72
1340.63 71
1340.72 68
1340.80 66
1340.88 63
1340.97 60
1341.05 57
1341.14 55
1341.22 52
1341.30 51
1341.39 48
1341.47 46
1341.56 43
1341.64 39
1341.72 36
1341.81 32
1341.89 30
1341.98 28
1342.06 27
1342.14 26
1342.23 26
1342.31 25
1342.40 25
1342.48 24
1342.57 23
1342.65 22
1342.73 21
1342.82 21
1342.90 21
1342.99 22
1343.07 24
1343.15 27
1343.24 32
1343.32 38
1343.41 44
1343.49 50
1343.57 55
1343.66 58
1343.74 60
1343.83 60
1343.91 58
1344.00 54
1344.08 50
1344.16 45
1344.25 40
1344.33 34
1344.42 29
1344.50 24
1344.58 22
1344.67 22
1344.75 23
1344.84 26
1344.92 29
1345.01 31
1345.09 32
1345.17 31
1345.26 28
1345.34 25
1345.43 22
1345.51 21
1345.60 20
1345.68 21
1345.76 23
1345.85 24
1345.93 24
1346.02 23
1346.10 20
1346.18 17
1346.27 13
1346.35 10
1346.44 7
1346.52 6
1346.61 6
1346.69 7
1346.77 9
1346.86 13
1346.94 17
1347.03 21
1347.11 25
1347.20 28
1347.28 29
1347.36 30
1347.45 29
1347.53 28
1347.62 26
1347.70 25
1347.79 23
1347.87 23
1347.95 22
1348.04 22
1348.12 22
1348.21 22
1348.29 21
1348.38 20
1348.46 19
1348.54 18
1348.63 17
1348.71 17
1348.80 18
1348.88 19
1348.97 21
1349.05 23
1349.13 27
1349.22 32
1349.30 38
1349.39 46
1349.47 55
1349.56 63
1349.64 71
1349.72 78
1349.81 82
1349.89 83
1349.98 82
1350.06 80
1350.15 77
1350.23 74
1350.32 70
1350.40 67
1350.48 62
1350.57 58
1350.65 53
1350.74 48
1350.82 44
1350.91 41
1350.99 38
1351.07 36
1351.16 35
1351.24 34
1351.33 32
1351.41 31
1351.50 31
1351.58 32
1351.67 33
1351.75 36
1351.83 39
1351.92 42
1352.00 45
1352.09 47
1352.17 48
1352.26 48
1352.34 48
1352.43 48
1352.51 49
1352.59 51
1352.68 54
1352.76 58
1352.85 62
1352.93 67
1353.02 70
1353.10 73
1353.19 74
1353.27 73
1353.35 71
1353.44 68
1353.52 65
1353.61 62
1353.69 58
1353.78 54
1353.86 50
1353.95 45
1354.03 39
1354.11 33
1354.20 28
1354.28 24
1354.37 23
1354.45 23
1354.54 25
1354.62 28
1354.71 32
1354.79 37
1354.87 40
1354.96 43
1355.04 45
1355.13 46
1355.21 46
1355.30 45
1355.38 44
1355.47 42
1355.55 40
1355.64 37
1355.72 35
1355.80 34
1355.89 32
1355.97 31
1356.06 31
1356.14 30
1356.23 30
1356.31 30
1356.40 31
1356.48 32
1356.57 34
1356.65 35
1356.73 37
1356.82 38
1356.90 39
1356.99 39
1357.07 38
1357.16 36
1357.24 33
1357.33 29
1357.41 26
1357.50 23
1357.58 21
1357.66 20
1357.75 20
1357.83 21
1357.92 22
1358.00 23
1358.09 24
1358.17 23
1358.26 22
1358.34 21
1358.43 19
1358.51 18
1358.60 17
1358.68 17
1358.76 18
1358.85 18
1358.93 19
1359.02 21
1359.10 22
1359.19 23
1359.27 25
1359.36 27
1359.44 30
1359.53 35
1359.61 40
1359.70 46
1359.78 52
1359.87 59
1359.95 64
1360.03 69
1360.12 71
1360.20 71
1360.29 69
1360.37 65
1360.46 60
1360.54 54
1360.63 49
1360.71 44
1360.80 40
1360.88 36
1360.97 33
1361.05 29
1361.14 25
1361.22 20
1361.30 15
1361.39 10
1361.47 6
1361.56 3
1361.64 0
1361.73 0
1361.81 0
1361.90 0
1361.98 0
1362.07 0
1362.15 1
1362.24 4
1362.32 8
1362.41 11
1362.49 15
1362.58 18
1362.66 20
1362.74 21
1362.83 21
1362.91 19
1363.00 17
1363.08 15
1363.17 14
1363.25 15
1363.34 17
1363.42 20
1363.51 24
1363.59 27
1363.68 30
1363.76 32
1363.85 32
1363.93 30
1364.02 27
1364.10 23
1364.19 19
1364.27 17
1364.36 15
1364.44 14
1364.53 14
1364.61 15
1364.69 17
1364.78 18
1364.86 20
1364.95 23
1365.03 28
1365.12 33
1365.20 40
1365.29 47
1365.37 52
1365.46 54
1365.54 53
1365.63 49
1365.71 41
1365.80 33
1365.88 26
1365.97 22
1366.05 21
1366.14 23
1366.22 28
1366.31 35
1366.39 41
1366.48 45
1366.56 47
1366.65 46
1366.73 43
1366.82 39
1366.90 33
1366.99 27
1367.07 22
1367.16 18
1367.24 15
1367.33 14
1367.41 13
1367.50 13
1367.58 15
1367.66 16
1367.75 19
1367.83 21
1367.92 25
1368.00 29
1368.09 33
1368.17 37
1368.26 40
1368.34 42
1368.43 42
1368.51 40
1368.60 37
1368.68 32
1368.77 27
1368.85 22
1368.94 18
1369.02 14
1369.11 12
1369.19 9
1369.28 7
1369.36 4
1369.45 1
1369.53 0
1369.62 0
1369.70 0
1369.79 0
1369.87 0
1369.96 1
1370.04 4
1370.13 6
1370.21 7
1370.30 6
1370.38 5
1370.47 2
1370.55 0
1370.64 0
1370.72 0
1370.81 0
1370.89 0
1370.98 0
1371.06 0
1371.15 0
1371.23 1
1371.32 4
1371.40 8
1371.49 12
1371.57 16
1371.66 21
1371.74 25
1371.83 28
1371.91 30
1372.00 31
1372.08 31
1372.17 30
1372.25 27
1372.34 24
1372.42 20
1372.51 15
1372.59 10
1372.68 6
1372.76 4
1372.85 2
1372.93 2
1373.02 4
1373.10 7
1373.19 10
1373.27 14
1373.36 18
1373.44 22
1373.53 25
1373.61 29
1373.70 33
1373.78 38
1373.87 42
1373.95 47
1374.04 52
1374.12 57
1374.21 61
1374.30 64
1374.38 66
1374.47 67
1374.55 67
1374.64 67
1374.72 66
1374.81 64
1374.89 61
1374.98 57
1375.06 52
1375.15 46
1375.23 40
1375.32 35
1375.40 31
1375.49 30
1375.57 30
1375.66 31
1375.74 33
1375.83 34
1375.91 35
1376.00 35
1376.08 34
1376.17 33
1376.25 32
1376.34 31
1376.42 31
1376.51 31
1376.59 32
1376.68 33
1376.76 34
1376.85 36
1376.93 37
1377.02 37
1377.11 37
1377.19 37
1377.28 35
1377.36 33
1377.45 31
1377.53 28
1377.62 26
1377.70 24
1377.79 22
1377.87 20
1377.96 19
1378.04 18
1378.13 18
1378.21 18
1378.30 19
1378.38 21
1378.47 23
1378.55 25
1378.64 26
1378.72 26
1378.81 24
1378.89 22
1378.98 18
1379.07 13
1379.15 8
1379.24 3
1379.32 0
1379.41 0
1379.49 0
1379.58 0
1379.66 3
1379.75 10
1379.83 20
1379.92 30
1380.00 39
1380.09 47
1380.17 51
1380.26 53
1380.34 51
1380.43 46
1380.51 40
1380.60 33
1380.69 26
1380.77 22
1380.86 21
1380.94 23
1381.03 28
1381.11 35
1381.20 43
1381.28 50
1381.37 55
1381.45 57
1381.54 56
1381.62 54
1381.71 50
1381.79 46
1381.88 43
1381.97 41
1382.05 41
1382.14 41
1382.22 43
1382.31 45
1382.39 48
1382.48 51
1382.56 52
1382.65 53
1382.73 51
1382.82 49
1382.90 45
1382.99 41
1383.08 38
1383.16 36
1383.25 36
1383.33 38
1383.42 41
1383.50 46
1383.59 51
1383.67 55
1383.76 59
1383.84 62
1383.93 63
1384.01 63
1384.10 63
1384.19 61
1384.27 59
1384.36 57
1384.44 54
1384.53 51
1384.61 49
1384.70 48
1384.78 47
1384.87 47
1384.95 48
1385.04 50
1385.12 51
1385.21 52
1385.30 51
1385.38 49
1385.47 46
1385.55 43
1385.64 40
1385.72 37
1385.81 36
1385.89 36
1385.98 37
1386.06 39
1386.15 39
1386.24 38
1386.32 36
1386.41 34
1386.49 31
1386.58 29
1386.66 28
1386.75 29
1386.83 32
1386.92 35
1387.01 39
1387.09 42
1387.18 44
1387.26 46
1387.35 47
1387.43 47
1387.52 47
1387.60 46
1387.69 45
1387.77 43
1387.86 41
1387.95 38
1388.03 34
1388.12 30
1388.20 25
1388.29 20
1388.37 17
1388.46 16
1388.54 19
1388.63 24
1388.72 32
1388.80 42
1388.89 52
1388.97 60
1389.06 65
1389.14 68
1389.23 68
1389.31 68
1389.40 66
1389.49 65
1389.57 63
1389.66 61
1389.74 59
1389.83 57
1389.91 54
1390.00 52
1390.08 50
1390.17 50
1390.26 52
1390.34 56
1390.43 60
1390.51 65
1390.60 68
1390.68 70
1390.77 70
1390.86 70
1390.94 68
1391.03 67
1391.11 67
1391.20 68
1391.28 70
1391.37 73
1391.45 76
1391.54 78
1391.63 80
1391.71 79
1391.80 77
1391.88 74
1391.97 68
1392.05 62
1392.14 56
1392.23 50
1392.31 45
1392.40 43
1392.48 43
1392.57 47
1392.65 53
1392.74 61
1392.83 71
1392.91 80
1393.00 87
1393.08 93
1393.17 96
1393.25 96
1393.34 94
1393.43 91
1393.51 87
1393.60 82
1393.68 77
1393.77 72
1393.85 67
1393.94 62
1394.03 58
1394.11 54
1394.20 52
1394.28 50
1394.37 51
1394.45 54
1394.54 58
1394.63 64
1394.71 71
1394.80 78
1394.88 83
1394.97 88
1395.05 90
1395.14 90
1395.23 87
1395.31 83
1395.40 77
1395.48 71
1395.57 66
1395.65 61
1395.74 58
1395.83 58
1395.91 59
1396.00 61
1396.08 65
1396.17 69
1396.25 71
1396.34 73
1396.43 73
1396.51 71
1396.60 67
1396.68 63
1396.77 59
1396.86 56
1396.94 54
1397.03 52
1397.11 51
1397.20 50
1397.28 49
1397.37 47
1397.46 44
1397.54 42
1397.63 40
1397.71 39
1397.80 39
1397.88 42
1397.97 45
1398.06 50
1398.14 54
1398.23 56
1398.31 57
1398.40 56
1398.49 53
1398.57 51
1398.66 49
1398.74 49
1398.83 49
1398.92 50
1399.00 50
1399.09 48
1399.17 42
1399.26 33
1399.34 23
1399.43 13
1399.52 5
1399.60 1
1399.69 1
1399.77 5
1399.86 10
1399.95 16
1400.03 21
1400.12 23
1400.20 24
1400.29 24
1400.38 24
1400.46 25
1400.55 27
1400.63 32
1400.72 37
1400.80 43
1400.89 47
1400.98 50
1401.06 52
1401.15 53
1401.23 53
1401.32 52
1401.41 51
1401.49 50
1401.58 50
1401.66 51
1401.75 52
1401.84 54
1401.92 57
1402.01 61
1402.09 64
1402.18 68
1402.27 71
1402.35 75
1402.44 79
1402.52 83
1402.61 88
1402.70 93
1402.78 96
1402.87 98
1402.95 97
1403.04 94
1403.13 88
1403.21 81
1403.30 75
1403.38 69
1403.47 66
1403.56 66
1403.64 69
1403.73 74
1403.81 80
1403.90 87
1403.99 93
1404.07 98
1404.16 102
1404.24 103
1404.33 103
1404.42 101
1404.50 98
1404.59 94
1404.67 89
1404.76 84
1404.85 80
1404.93 77
1405.02 76
1405.10 76
1405.19 77
1405.28 78
1405.36 79
1405.45 79
1405.53 78
1405.62 75
1405.71 71
1405.79 66
1405.88 61
1405.96 55
1406.05 48
1406.14 41
1406.22 35
1406.31 31
1406.40 29
1406.48 31
1406.57 35
1406.65 42
1406.74 49
1406.83 57
1406.91 64
1407.00 69
1407.08 72
1407.17 74
1407.26 74
1407.34 73
1407.43 70
1407.51 66
1407.60 60
1407.69 55
1407.77 49
1407.86 43
1407.95 39
1408.03 36
1408.12 35
1408.20 35
1408.29 36
1408.38 37
1408.46 37
1408.55 37
1408.63 36
1408.72 36
1408.81 35
1408.89 36
1408.98 37
1409.07 40
1409.15 43
1409.24 46
1409.32 50
1409.41 54
1409.50 57
1409.58 61
1409.67 64
1409.76 67
1409.84 70
1409.93 72
1410.01 74
1410.10 76
1410.19 79
1410.27 82
1410.36 86
1410.44 90
1410.53 93
1410.62 95
1410.70 95
1410.79 93
1410.88 91
1410.96 87
1411.05 84
1411.13 80
1411.22 77
1411.31 75
1411.39 72
1411.48 69
1411.57 66
1411.65 62
1411.74 59
1411.82 56
1411.91 52
1412.00 50
1412.08 47
1412.17 43
1412.26 39
1412.34 35
1412.43 30
1412.51 25
1412.60 20
1412.69 15
1412.77 11
1412.86 9
1412.95 8
1413.03 9
1413.12 12
1413.21 16
1413.29 20
1413.38 24
1413.46 28
1413.55 32
1413.64 34
1413.72 36
1413.81 37
1413.90 39
1413.98 40
1414.07 40
1414.15 41
1414.24 41
1414.33 40
1414.41 39
1414.50 38
1414.59 36
1414.67 33
1414.76 31
1414.85 27
1414.93 23
1415.02 18
1415.10 14
1415.19 11
1415.28 8
1415.36 7
1415.45 7
1415.54 8
1415.62 9
1415.71 8
1415.80 7
1415.88 4
1415.97 0
1416.05 0
1416.14 0
1416.23 0
1416.31 0
1416.40 0
1416.49 0
1416.57 0
1416.66 2
1416.75 7
1416.83 13
1416.92 19
1417.00 25
1417.09 31
1417.18 37
1417.26 41
1417.35 45
1417.44 47
1417.52 46
1417.61 45
1417.70 42
1417.78 39
1417.87 35
1417.96 32
1418.04 29
1418.13 28
1418.21 27
1418.30 29
1418.39 31
1418.47 37
1418.56 44
1418.65 54
1418.73 65
1418.82 77
1418.91 89
1418.99 98
1419.08 105
1419.17 107
1419.25 105
1419.34 101
1419.43 95
1419.51 90
1419.60 86
1419.69 83
1419.77 81
1419.86 80
1419.94 77
1420.03 73
1420.12 66
1420.20 57
1420.29 47
1420.38 38
1420.46 31
1420.55 25
1420.64 22
1420.72 20
1420.81 19
1420.90 20
1420.98 20
1421.07 21
1421.16 21
1421.24 22
1421.33 23
1421.42 23
1421.50 23
1421.59 23
1421.68 22
1421.76 23
1421.85 23
1421.93 24
1422.02 27
1422.11 31
1422.19 35
1422.28 40
1422.37 45
1422.45 50
1422.54 54
1422.63 58
1422.71 60
1422.80 61
1422.89 62
1422.97 62
1423.06 61
1423.15 58
1423.23 55
1423.32 50
1423.41 45
1423.49 40
1423.58 35
1423.67 32
1423.75 30
1423.84 31
1423.93 34
1424.01 37
1424.10 40
1424.19 43
1424.27 43
1424.36 41
1424.45 38
1424.53 34
1424.62 29
1424.71 26
1424.79 24
1424.88 24
1424.97 26
1425.05 29
1425.14 34
1425.23 40
1425.31 45
1425.40 50
1425.49 53
1425.57 55
1425.66 55
1425.75 54
1425.83 52
1425.92 51
1426.01 53
1426.09 57
1426.18 64
1426.27 74
1426.35 85
1426.44 97
1426.53 107
1426.61 114
1426.70 118
1426.79 119
1426.87 118
1426.96 117
1427.05 115
1427.13 114
1427.22 114
1427.31 114
1427.39 114
1427.48 114
1427.57 114
1427.65 112
1427.74 110
1427.83 108
1427.91 106
1428.00 104
1428.09 103
1428.17 101
1428.26 98
1428.35 93
1428.44 88
1428.52 80
1428.61 71
1428.70 61
1428.78 52
1428.87 44
1428.96 38
1429.04 34
1429.13 32
1429.22 31
1429.30 31
1429.39 32
1429.48 33
1429.56 35
1429.65 38
1429.74 42
1429.82 48
1429.91 55
1430.00 64
1430.08 75
1430.17 86
1430.26 99
1430.34 110
1430.43 120
1430.52 127
1430.60 130
1430.69 129
1430.78 126
1430.87 122
1430.95 119
1431.04 118
1431.13 119
1431.21 124
1431.30 130
1431.39 139
1431.47 147
1431.56 154
1431.65 159
1431.73 162
1431.82 162
1431.91 160
1431.99 156
1432.08 150
1432.17 144
1432.26 138
1432.34 133
1432.43 130
1432.52 128
1432.60 127
1432.69 127
1432.78 125
1432.86 123
1432.95 119
1433.04 114
1433.12 107
1433.21 100
1433.30 93
1433.38 87
1433.47 84
1433.56 85
1433.65 88
1433.73 94
1433.82 101
1433.91 107
1433.99 111
1434.08 113
1434.17 111
1434.25 109
1434.34 105
1434.43 103
1434.52 102
1434.60 103
1434.69 105
1434.78 109
1434.86 114
1434.95 118
1435.04 122
1435.12 125
1435.21 127
1435.30 128
1435.38 127
1435.47 124
1435.56 120
1435.65 115
1435.73 109
1435.82 102
1435.91 94
1435.99 86
1436.08 78
1436.17 70
1436.25 63
1436.34 57
1436.43 53
1436.52 50
1436.60 47
1436.69 45
1436.78 43
1436.86 42
1436.95 42
1437.04 42
1437.12 44
1437.21 46
1437.30 49
1437.39 52
1437.47 55
1437.56 58
1437.65 62
1437.73 65
1437.82 68
1437.91 72
1438.00 77
1438.08 81
1438.17 86
1438.26 90
1438.34 95
1438.43 99
1438.52 103
1438.60 107
1438.69 110
1438.78 111
1438.87 110
1438.95 107
1439.04 103
1439.13 97
1439.21 91
1439.30 85
1439.39 81
1439.48 78
1439.56 76
1439.65 74
1439.74 74
1439.82 73
1439.91 73
1440.00 72
1440.09 71
1440.17 70
1440.26 68
1440.35 66
1440.43 64
1440.52 62
1440.61 60
1440.70 60
1440.78 59
1440.87 59
1440.96 58
1441.04 56
1441.13 55
1441.22 53
1441.31 51
1441.39 49
1441.48 48
1441.57 46
1441.65 45
1441.74 44
1441.83 43
1441.92 43
1442.00 44
1442.09 44
1442.18 45
1442.26 45
1442.35 44
1442.44 41
1442.53 37
1442.61 33
1442.70 30
1442.79 28
1442.87 27
1442.96 28
1443.05 30
1443.14 32
1443.22 34
1443.31 34
1443.40 34
1443.48 33
1443.57 32
1443.66 30
1443.75 28
1443.83 27
1443.92 26
1444.01 27
1444.10 30
1444.18 33
1444.27 38
1444.36 42
1444.44 46
1444.53 48
1444.62 49
1444.71 49
1444.79 47
1444.88 44
1444.97 41
1445.06 39
1445.14 38
1445.23 38
1445.32 39
1445.40 42
1445.49 45
1445.58 48
1445.67 51
1445.75 52
1445.84 53
1445.93 52
1446.02 52
1446.10 52
1446.19 54
1446.28 59
1446.36 67
1446.45 77
1446.54 88
1446.63 98
1446.71 107
1446.80 113
1446.89 115
1446.98 112
1447.06 107
1447.15 98
1447.24 88
1447.33 77
1447.41 67
1447.50 57
1447.59 49
1447.67 42
1447.76 37
1447.85 33
1447.94 32
1448.02 34
1448.11 37
1448.20 42
1448.29 47
1448.37 52
1448.46 55
1448.55 57
1448.64 57
1448.72 55
1448.81 54
1448.90 55
1448.99 56
1449.07 59
1449.16 63
1449.25 67
1449.33 69
1449.42 69
1449.51 67
1449.60 62
1449.68 56
1449.77 51
1449.86 47
1449.95 46
1450.03 48
1450.12 52
1450.21 58
1450.30 65
1450.38 72
1450.47 78
1450.56 84
1450.65 87
1450.73 89
1450.82 90
1450.91 90
1451.00 90
1451.08 90
1451.17 89
1451.26 89
1451.35 88
1451.43 87
1451.52 85
1451.61 82
1451.70 78
1451.78 73
1451.87 66
1451.96 58
1452.05 51
1452.13 45
1452.22 40
1452.31 37
1452.40 36
1452.48 37
1452.57 40
1452.66 44
1452.75 49
1452.83 52
1452.92 55
1453.01 57
1453.10 57
1453.18 57
1453.27 55
1453.36 54
1453.45 53
1453.53 53
1453.62 54
1453.71 56
1453.80 58
1453.88 61
1453.97 65
1454.06 69
1454.15 72
1454.23 76
1454.32 80
1454.41 83
1454.50 86
1454.58 89
1454.67 91
1454.76 94
1454.85 95
1454.93 97
1455.02 97
1455.11 98
1455.20 98
1455.28 98
1455.37 97
1455.46 97
1455.55 97
1455.63 96
1455.72 96
1455.81 94
1455.90 92
1455.98 88
1456.07 83
1456.16 77
1456.25 70
1456.33 62
1456.42 55
1456.51 48
1456.60 42
1456.69 37
1456.77 33
1456.86 31
1456.95 30
1457.04 29
1457.12 28
1457.21 28
1457.30 28
1457.39 28
1457.47 28
1457.56 30
1457.65 33
1457.74 38
1457.82 45
1457.91 53
1458.00 61
1458.09 69
1458.18 76
1458.26 82
1458.35 85
1458.44 87
1458.53 86
1458.61 83
1458.70 79
1458.79 75
1458.88 73
1458.96 72
1459.05 72
1459.14 73
1459.23 75
1459.32 77
1459.40 77
1459.49 76
1459.58 73
1459.67 70
1459.75 65
1459.84 60
1459.93 55
1460.02 50
1460.10 45
1460.19 40
1460.28 35
1460.37 30
1460.46 25
1460.54 22
1460.63 21
1460.72 23
1460.81 27
1460.89 33
1460.98 39
1461.07 45
1461.16 49
1461.25 49
1461.33 46
1461.42 39
1461.51 29
1461.60 19
1461.68 9
1461.77 0
1461.86 0
1461.95 0
1462.03 0
1462.12 0
1462.21 0
1462.30 0
1462.39 0
1462.47 0
1462.56 5
1462.65 10
1462.74 15
1462.83 20
1462.91 25
1463.00 31
1463.09 36
1463.18 42
1463.26 48
1463.35 53
1463.44 58
1463.53 62
1463.62 64
1463.70 65
1463.79 63
1463.88 60
1463.97 55
1464.05 49
1464.14 43
1464.23 37
1464.32 34
1464.41 32
1464.49 33
1464.58 37
1464.67 43
1464.76 51
1464.85 59
1464.93 68
1465.02 75
1465.11 81
1465.20 85
1465.28 85
1465.37 84
1465.46 80
1465.55 76
1465.64 70
1465.72 65
1465.81 59
1465.90 55
1465.99 51
1466.08 48
1466.16 45
1466.25 43
1466.34 42
1466.43 41
1466.52 41
1466.60 41
1466.69 41
1466.78 41
1466.87 40
1466.95 39
1467.04 38
1467.13 35
1467.22 33
1467.31 30
1467.39 27
1467.48 24
1467.57 21
1467.66 19
1467.75 17
1467.83 16
1467.92 17
1468.01 19
1468.10 22
1468.19 26
1468.27 31
1468.36 36
1468.45 40
1468.54 42
1468.63 43
1468.71 42
1468.80 39
1468.89 36
1468.98 33
1469.07 32
1469.15 32
1469.24 33
1469.33 36
1469.42 40
1469.51 44
1469.59 47
1469.68 50
1469.77 52
1469.86 53
1469.95 52
1470.03 51
1470.12 48
1470.21 46
1470.30 43
1470.39 42
1470.47 42
1470.56 43
1470.65 45
1470.74 47
1470.83 50
1470.91 53
1471.00 56
1471.09 61
1471.18 66
1471.27 72
1471.35 77
1471.44 83
1471.53 88
1471.62 92
1471.71 95
1471.79 96
1471.88 95
1471.97 94
1472.06 91
1472.15 88
1472.24 86
1472.32 85
1472.41 85
1472.50 88
1472.59 92
1472.68 96
1472.76 100
1472.85 102
1472.94 101
1473.03 99
1473.12 96
1473.20 92
1473.29 88
1473.38 85
1473.47 83
1473.56 82
1473.64 80
1473.73 78
1473.82 74
1473.91 71
1474.00 67
1474.09 64
1474.17 65
1474.26 68
1474.35 75
1474.44 84
1474.53 93
1474.61 103
1474.70 110
1474.79 114
1474.88 116
1474.97 114
1475.06 111
1475.14 107
1475.23 102
1475.32 96
1475.41 90
1475.50 84
1475.58 79
1475.67 74
1475.76 70
1475.85 68
1475.94 66
1476.03 65
1476.11 64
1476.20 61
1476.29 58
1476.38 53
1476.47 47
1476.55 41
1476.64 36
1476.73 33
1476.82 32
1476.91 34
1477.00 36
1477.08 38
1477.17 40
1477.26 41
1477.35 40
1477.44 37
1477.52 34
1477.61 30
1477.70 27
1477.79 26
1477.88 26
1477.97 28
1478.05 30
1478.14 33
1478.23 36
1478.32 37
1478.41 37
1478.50 36
1478.58 36
1478.67 36
1478.76 38
1478.85 41
1478.94 45
1479.03 50
1479.11 55
1479.20 59
1479.29 61
1479.38 62
1479.47 61
1479.56 59
1479.64 57
1479.73 55
1479.82 54
1479.91 53
1480.00 53
1480.09 53
1480.17 55
1480.26 57
1480.35 59
1480.44 62
1480.53 64
1480.62 67
1480.70 69
1480.79 71
1480.88 72
1480.97 73
1481.06 72
1481.15 69
1481.23 65
1481.32 59
1481.41 52
1481.50 45
1481.59 39
1481.68 34
1481.76 31
1481.85 29
1481.94 29
1482.03 30
1482.12 32
1482.21 35
1482.29 38
1482.38 43
1482.47 47
1482.56 50
1482.65 53
1482.74 55
1482.82 56
1482.91 56
1483.00 54
1483.09 52
1483.18 49
1483.27 45
1483.35 40
1483.44 35
1483.53 30
1483.62 25
1483.71 20
1483.80 17
1483.89 14
1483.97 14
1484.06 15
1484.15 19
1484.24 24
1484.33 30
1484.42 36
1484.50 42
1484.59 47
1484.68 50
1484.77 51
1484.86 50
1484.95 47
1485.04 43
1485.12 38
1485.21 32
1485.30 25
1485.39 18
1485.48 12
1485.57 7
1485.65 4
1485.74 5
1485.83 7
1485.92 12
1486.01 18
1486.10 24
1486.19 29
1486.27 32
1486.36 34
1486.45 36
1486.54 36
1486.63 37
1486.72 37
1486.80 36
1486.89 34
1486.98 32
1487.07 30
1487.16 29
1487.25 29
1487.34 33
1487.42 39
1487.51 47
1487.60 56
1487.69 65
1487.78 73
1487.87 80
1487.96 85
1488.04 88
1488.13 89
1488.22 88
1488.31 85
1488.40 81
1488.49 75
1488.58 68
1488.66 62
1488.75 57
1488.84 54
1488.93 54
1489.02 57
1489.11 64
1489.20 72
1489.28 82
1489.37 90
1489.46 97
1489.55 102
1489.64 104
1489.73 104
1489.82 104
1489.90 103
1489.99 103
1490.08 104
1490.17 106
1490.26 109
1490.35 111
1490.44 112
1490.53 112
1490.61 110
1490.70 106
1490.79 101
1490.88 95
1490.97 88
1491.06 80
1491.15 73
1491.23 65
1491.32 58
1491.41 52
1491.50 46
1491.59 41
1491.68 37
1491.77 34
1491.85 33
1491.94 33
1492.03 34
1492.12 35
1492.21 37
1492.30 38
1492.39 38
1492.48 37
1492.56 35
1492.65 31
1492.74 25
1492.83 19
1492.92 14
1493.01 10
1493.10 10
1493.19 13
1493.27 20
1493.36 30
1493.45 41
1493.54 53
1493.63 63
1493.72 70
1493.81 74
1493.89 76
1493.98 76
1494.07 76
1494.16 77
1494.25 79
1494.34 82
1494.43 86
1494.52 89
1494.60 91
1494.69 92
1494.78 92
1494.87 91
1494.96 89
1495.05 88
1495.14 88
1495.23 89
1495.31 89
1495.40 89
1495.49 87
1495.58 82
1495.67 76
1495.76 68
1495.85 59
1495.94 51
1496.03 43
1496.11 36
1496.20 29
1496.29 23
1496.38 17
1496.47 10
1496.56 4
1496.65 0
1496.74 0
1496.82 0
1496.91 0
1497.00 0
1497.09 0
1497.18 2
1497.27 9
1497.36 16
1497.45 24
1497.54 32
1497.62 40
1497.71 47
1497.80 53
1497.89 57
1497.98 59
1498.07 58
1498.16 56
1498.25 52
1498.33 46
1498.42 39
1498.51 32
1498.60 25
1498.69 18
1498.78 11
1498.87 5
1498.96 1
1499.05 0
1499.13 0
1499.22 0
1499.31 0
1499.40 0
1499.49 0
1499.58 0
1499.67 0
1499.76 0
1499.85 1
1499.93 4
1500.02 9
1500.11 14
1500.20 21
1500.29 30
1500.38 41
1500.47 54
1500.56 67
1500.65 81
1500.73 94
1500.82 104
1500.91 111
1501.00 115
1501.09 115
1501.18 111
1501.27 104
1501.36 95
1501.45 87
1501.54 79
1501.62 73
1501.71 69
1501.80 68
1501.89 68
1501.98 69
1502.07 71
1502.16 72
1502.25 72
1502.34 70
1502.43 65
1502.51 57
1502.60 49
1502.69 41
1502.78 34
1502.87 29
1502.96 28
1503.05 31
1503.14 36
1503.23 43
1503.32 51
1503.40 60
1503.49 67
1503.58 74
1503.67 81
1503.76 87
1503.85 92
1503.94 96
1504.03 101
1504.12 105
1504.21 109
1504.29 112
1504.38 115
1504.47 118
1504.56 120
1504.65 122
1504.74 122
1504.83 121
1504.92 118
1505.01 114
1505.10 107
1505.18 98
1505.27 89
1505.36 79
1505.45 70
1505.54 63
1505.63 58
1505.72 55
1505.81 56
1505.90 59
1505.99 64
1506.08 71
1506.16 80
1506.25 89
1506.34 97
1506.43 105
1506.52 110
1506.61 114
1506.70 115
1506.79 116
1506.88 116
1506.97 116
1507.06 116
1507.14 117
1507.23 118
1507.32 119
1507.41 120
1507.50 121
1507.59 121
1507.68 121
1507.77 120
1507.86 119
1507.95 118
1508.04 117
1508.13 116
1508.21 115
1508.30 114
1508.39 111
1508.48 108
1508.57 104
1508.66 100
1508.75 97
1508.84 96
1508.93 98
1509.02 102
1509.11 108
1509.20 115
1509.28 122
1509.37 128
1509.46 132
1509.55 135
1509.64 137
1509.73 139
1509.82 141
1509.91 143
1510.00 145
1510.09 147
1510.18 148
1510.27 149
1510.35 150
1510.44 151
1510.53 151
1510.62 151
1510.71 151
1510.80 150
1510.89 147
1510.98 141
1511.07 134
1511.16 125
1511.25 114
1511.34 104
1511.43 96
1511.51 89
1511.60 85
1511.69 83
1511.78 82
1511.87 83
1511.96 85
1512.05 87
1512.14 89
1512.23 91
1512.32 92
1512.41 93
1512.50 92
1512.59 91
1512.68 89
1512.76 86
1512.85 84
1512.94 80
1513.03 77
1513.12 74
1513.21 71
1513.30 69
1513.39 68
1513.48 68
1513.57 69
1513.66 71
1513.75 73
1513.84 75
1513.93 76
1514.02 76
1514.10 75
1514.19 73
1514.28 70
1514.37 65
1514.46 60
1514.55 55
1514.64 49
1514.73 44
1514.82 39
1514.91 36
1515.00 35
1515.09 35
1515.18 36
1515.27 38
1515.36 42
1515.44 46
1515.53 52
1515.62 60
1515.71 69
1515.80 79
1515.89 88
1515.98 96
1516.07 101
1516.16 102
1516.25 99
1516.34 93
1516.43 86
1516.52 78
1516.61 74
1516.70 72
1516.79 74
1516.87 78
1516.96 83
1517.05 87
1517.14 90
1517.23 89
1517.32 87
1517.41 84
1517.50 80
1517.59 76
1517.68 74
1517.77 74
1517.86 74
1517.95 75
1518.04 75
1518.13 75
1518.22 74
1518.31 71
1518.40 68
1518.48 64
1518.57 59
1518.66 53
1518.75 46
1518.84 39
1518.93 32
1519.02 26
1519.11 22
1519.20 20
1519.29 21
1519.38 23
1519.47 28
1519.56 34
1519.65 42
1519.74 50
1519.83 59
1519.92 68
1520.01 76
1520.10 85
1520.18 93
1520.27 100
1520.36 106
1520.45 112
1520.54 116
1520.63 118
1520.72 120
1520.81 119
1520.90 118
1520.99 116
1521.08 113
1521.17 110
1521.26 107
1521.35 104
1521.44 102
1521.53 102
1521.62 102
1521.71 103
1521.80 105
1521.89 108
1521.98 110
1522.06 111
1522.15 111
1522.24 108
1522.33 104
1522.42 98
1522.51 92
1522.60 87
1522.69 82
1522.78 77
1522.87 73
1522.96 70
1523.05 65
1523.14 60
1523.23 55
1523.32 51
1523.41 48
1523.50 47
1523.59 49
1523.68 52
1523.77 57
1523.86 61
1523.95 64
1524.04 65
1524.13 63
1524.22 60
1524.30 55
1524.39 49
1524.48 44
1524.57 39
1524.66 35
1524.75 33
1524.84 31
1524.93 29
1525.02 27
1525.11 26
1525.20 26
1525.29 26
1525.38 27
1525.47 30
1525.56 35
1525.65 41
1525.74 48
1525.83 54
1525.92 58
1526.01 61
1526.10 60
1526.19 56
1526.28 50
1526.37 42
1526.46 33
1526.55 25
1526.64 17
1526.73 12
1526.82 8
1526.91 5
1526.99 5
1527.08 6
1527.17 9
1527.26 14
1527.35 19
1527.44 26
1527.53 33
1527.62 40
1527.71 48
1527.80 54
1527.89 61
1527.98 68
1528.07 74
1528.16 81
1528.25 87
1528.34 92
1528.43 95
1528.52 96
1528.61 94
1528.70 90
1528.79 85
1528.88 80
1528.97 76
1529.06 74
1529.15 74
1529.24 76
1529.33 79
1529.42 83
1529.51 88
1529.60 92
1529.69 96
1529.78 99
1529.87 102
1529.96 103
1530.05 103
1530.14 100
1530.23 94
1530.32 87
1530.41 78
1530.50 69
1530.59 61
1530.68 54
1530.76 51
1530.85 50
1530.94 50
1531.03 51
1531.12 52
1531.21 51
1531.30 50
1531.39 48
1531.48 45
1531.57 44
1531.66 45
1531.75 47
1531.84 52
1531.93 57
1532.02 62
1532.11 67
1532.20 70
1532.29 71
1532.38 70
1532.47 67
1532.56 63
1532.65 58
1532.74 53
1532.83 48
1532.92 44
1533.01 40
1533.10 38
1533.19 36
1533.28 33
1533.37 29
1533.46 25
1533.55 19
1533.64 12
1533.73 4
1533.82 0
1533.91 0
1534.00 0
1534.09 0
1534.18 0
1534.27 0
1534.36 0
1534.45 0
1534.54 5
1534.63 13
1534.72 19
1534.81 25
1534.90 29
1534.99 32
1535.08 35
1535.17 38
1535.26 40
1535.35 41
1535.44 42
1535.53 42
1535.62 40
1535.71 38
1535.80 37
1535.89 35
1535.98 35
1536.07 36
1536.16 37
1536.25 39
1536.34 40
1536.43 40
1536.52 40
1536.61 39
1536.70 38
1536.79 37
1536.88 37
1536.97 39
1537.06 43
1537.15 47
1537.24 52
1537.33 57
1537.42 60
1537.51 63
1537.60 63
1537.69 62
1537.78 60
1537.87 58
1537.96 56
1538.05 54
1538.14 55
1538.23 56
1538.32 60
1538.41 65
1538.50 71
1538.59 78
1538.68 84
1538.77 90
1538.86 95
1538.95 98
1539.04 99
1539.13 99
1539.22 98
1539.31 99
1539.40 102
1539.49 107
1539.58 113
1539.67 120
1539.76 126
1539.85 129
1539.94 128
1540.03 123
1540.12 114
1540.21 102
1540.30 89
1540.39 75
1540.48 63
1540.57 52
1540.66 42
1540.75 36
1540.84 32
1540.93 30
1541.02 32
1541.11 35
1541.20 40
1541.29 45
1541.38 48
1541.47 50
1541.56 51
1541.65 50
1541.74 48
1541.83 46
1541.92 45
1542.01 44
1542.10 43
1542.19 42
1542.28 40
1542.37 36
1542.46 32
1542.55 27
1542.64 24
1542.73 22
1542.82 22
1542.91 24
1543.00 28
1543.09 34
1543.18 40
1543.27 46
1543.37 52
1543.46 57
1543.55 62
1543.64 65
1543.73 68
1543.82 70
1543.91 72
1544.00 75
1544.09 77
1544.18 80
1544.27 82
1544.36 83
1544.45 83
1544.54 81
1544.63 77
1544.72 72
1544.81 65
1544.90 58
1544.99 51
1545.08 44
1545.17 38
1545.26 34
1545.35 31
1545.44 30
1545.53 31
1545.62 34
1545.71 38
1545.80 42
1545.89 46
1545.98 51
1546.07 55
1546.16 58
1546.25 61
1546.34 62
1546.43 60
1546.52 56
1546.61 50
1546.70 41
1546.79 31
1546.88 21
1546.97 13
1547.06 7
1547.16 3
1547.25 3
1547.34 6
1547.43 9
1547.52 12
1547.61 15
1547.70 15
1547.79 14
1547.88 11
1547.97 7
1548.06 3
1548.15 0
1548.24 0
1548.33 0
1548.42 0
1548.51 0
1548.60 0
1548.69 0
1548.78 1
1548.87 1
1548.96 0
1549.05 0
1549.14 0
1549.23 1
1549.32 4
1549.41 8
1549.50 13
1549.59 19
1549.68 25
1549.77 30
1549.87 35
1549.96 38
1550.05 40
1550.14 40
1550.23 39
1550.32 38
1550.41 37
1550.50 36
1550.59 37
1550.68 39
1550.77 43
1550.86 49
1550.95 56
1551.04 63
1551.13 70
1551.22 75
1551.31 80
1551.40 82
1551.49 83
1551.58 83
1551.67 81
1551.76 79
1551.85 76
1551.94 72
1552.04 69
1552.13 67
1552.22 65
1552.31 63
1552.40 62
1552.49 60
1552.58 58
1552.67 55
1552.76 50
1552.85 43
1552.94 35
1553.03 26
1553.12 18
1553.21 11
1553.30 8
1553.39 7
1553.48 11
1553.57 17
1553.66 26
1553.75 36
1553.84 47
1553.93 58
1554.03 68
1554.12 78
1554.21 88
1554.30 97
1554.39 105
1554.48 114
1554.57 121
1554.66 127
1554.75 132
1554.84 136
1554.93 136
1555.02 134
1555.11 128
1555.20 119
1555.29 108
1555.38 97
1555.47 87
1555.56 79
1555.65 76
1555.75 76
1555.84 79
1555.93 83
1556.02 86
1556.11 88
1556.20 86
1556.29 83
1556.38 79
1556.47 76
1556.56 74
1556.65 74
1556.74 77
1556.83 81
1556.92 85
1557.01 87
1557.10 86
1557.19 82
1557.28 75
1557.38 68
1557.47 61
1557.56 56
1557.65 54
1557.74 55
1557.83 59
1557.92 65
1558.01 71
1558.10 78
1558.19 83
1558.28 88
1558.37 93
1558.46 97
1558.55 101
1558.64 105
1558.73 107
1558.83 108
1558.92 106
1559.01 101
1559.10 95
1559.19 89
1559.28 83
1559.37 80
1559.46 80
1559.55 83
1559.64 89
1559.73 95
1559.82 101
1559.91 104
1560.00 106
1560.09 104
1560.19 101
1560.28 98
1560.37 94
1560.46 91
1560.55 88
1560.64 85
1560.73 81
1560.82 75
1560.91 68
1561.00 59
1561.09 50
1561.18 41
1561.27 33
1561.36 28
1561.45 24
1561.55 22
1561.64 21
1561.73 21
1561.82 22
1561.91 24
1562.00 27
1562.09 33
1562.18 40
1562.27 48
1562.36 55
1562.45 62
1562.54 67
1562.63 69
1562.73 69
1562.82 67
1562.91 65
1563.00 63
1563.09 64
1563.18 66
1563.27 71
1563.36 78
1563.45 88
1563.54 99
1563.63 110
1563.72 121
1563.81 130
1563.91 138
1564.00 142
1564.09 144
1564.18 142
1564.27 138
1564.36 133
1564.45 125
1564.54 116
1564.63 106
1564.72 96
1564.81 87
1564.90 78
1564.99 70
1565.09 62
1565.18 56
1565.27 50
1565.36 44
1565.45 39
1565.54 35
1565.63 34
1565.72 35
1565.81 38
1565.90 45
1565.99 53
1566.08 64
1566.18 75
1566.27 85
1566.36 94
1566.45 103
1566.54 109
1566.63 113
1566.72 116
1566.81 115
1566.90 112
1566.99 106
1567.08 99
1567.17 90
1567.27 81
1567.36 73
1567.45 65
1567.54 60
1567.63 55
1567.72 52
1567.81 49
1567.90 46
1567.99 44
1568.08 41
1568.17 38
1568.27 35
1568.36 32
1568.45 29
1568.54 26
1568.63 22
1568.72 19
1568.81 16
1568.90 13
1568.99 10
1569.08 6
1569.17 2
1569.27 0
1569.36 0
1569.45 0
1569.54 0
1569.63 0
1569.72 0
1569.81 0
1569.90 2
1569.99 5
1570.08 6
1570.18 7
1570.27 7
1570.36 8
1570.45 9
1570.54 12
1570.63 14
1570.72 16
1570.81 18
1570.90 17
1570.99 16
1571.09 15
1571.18 13
1571.27 12
1571.36 10
1571.45 8
1571.54 5
1571.63 1
1571.72 0
1571.81 0
1571.90 0
1572.00 0
1572.09 0
1572.18 5
1572.27 14
1572.36 23
1572.45 30
1572.54 34
1572.63 36
1572.72 35
1572.81 32
1572.91 30
1573.00 27
1573.09 26
1573.18 26
1573.27 28
1573.36 31
1573.45 35
1573.54 40
1573.63 45
1573.73 50
1573.82 54
1573.91 56
1574.00 57
1574.09 55
1574.18 52
1574.27 49
1574.36 46
1574.45 45
1574.54 44
1574.64 44
1574.73 44
1574.82 44
1574.91 44
1575.00 43
1575.09 43
1575.18 44
1575.27 46
1575.36 49
1575.46 54
1575.55 59
1575.64 63
1575.73 66
1575.82 67
1575.91 68
1576.00 69
1576.09 70
1576.18 72
1576.28 75
1576.37 79
1576.46 84
1576.55 89
1576.64 95
1576.73 100
1576.82 106
1576.91 112
1577.01 116
1577.10 120
1577.19 123
1577.28 124
1577.37 123
1577.46 121
1577.55 117
1577.64 112
1577.73 107
1577.83 103
1577.92 102
1578.01 103
1578.10 106
1578.19 112
1578.28 118
1578.37 124
1578.46 126
1578.56 126
1578.65 121
1578.74 113
1578.83 102
1578.92 90
1579.01 78
1579.10 68
1579.19 60
1579.29 56
1579.38 54
1579.47 54
1579.56 56
1579.65 59
1579.74 63
1579.83 68
1579.92 74
1580.01 81
1580.11 88
1580.20 95
1580.29 101
1580.38 104
1580.47 103
1580.56 98
1580.65 90
1580.75 79
1580.84 67
1580.93 56
1581.02 46
1581.11 39
1581.20 36
1581.29 36
1581.38 39
1581.48 44
1581.57 51
1581.66 58
1581.75 67
1581.84 76
1581.93 85
1582.02 94
1582.11 102
1582.21 110
1582.30 117
1582.39 122
1582.48 126
1582.57 129
1582.66 131
1582.75 131
1582.84 131
1582.94 129
1583.03 128
1583.12 127
1583.21 126
1583.30 126
1583.39 126
1583.48 125
1583.58 124
1583.67 121
1583.76 116
1583.85 109
1583.94 101
1584.03 91
1584.12 81
1584.22 72
1584.31 62
1584.40 54
1584.49 47
1584.58 41
1584.67 37
1584.76 34
1584.85 34
1584.95 35
1585.04 37
1585.13 39
1585.22 40
1585.31 40
1585.40 38
1585.49 36
1585.59 33
1585.68 30
1585.77 28
1585.86 28
1585.95 28
1586.04 30
1586.13 31
1586.23 33
1586.32 34
1586.41 35
1586.50 36
1586.59 37
1586.68 38
1586.77 41
1586.87 44
1586.96 49
1587.05 54
1587.14 61
1587.23 68
1587.32 75
1587.41 81
1587.51 86
1587.60 90
1587.69 91
1587.78 90
1587.87 87
1587.96 83
1588.06 79
1588.15 76
1588.24 75
1588.33 76
1588.42 79
1588.51 84
1588.60 89
1588.70 92
1588.79 93
1588.88 92
1588.97 89
1589.06 86
1589.15 83
1589.24 81
1589.34 81
1589.43 82
1589.52 83
1589.61 85
1589.70 85
1589.79 83
1589.89 80
1589.98 76
1590.07 70
1590.16 65
1590.25 59
1590.34 55
1590.43 52
1590.53 51
1590.62 52
1590.71 55
1590.80 59
1590.89 64
1590.98 69
1591.08 75
1591.17 81
1591.26 87
1591.35 92
1591.44 95
1591.53 98
1591.62 99
1591.72 98
1591.81 95
1591.90 92
1591.99 88
1592.08 83
1592.17 79
1592.27 76
1592.36 74
1592.45 72
1592.54 70
1592.63 68
1592.72 66
1592.82 63
1592.91 59
1593.00 56
1593.09 53
1593.18 51
1593.27 49
1593.37 47
1593.46 44
1593.55 40
1593.64 35
1593.73 30
1593.82 26
1593.92 24
1594.01 24
1594.10 27
1594.19 30
1594.28 33
1594.37 33
1594.47 31
1594.56 25
1594.65 16
1594.74 6
1594.83 0
1594.92 0
1595.02 0
1595.11 0
1595.20 0
1595.29 0
1595.38 0
1595.47 0
1595.57 5
1595.66 12
1595.75 17
1595.84 21
1595.93 24
1596.02 27
1596.12 30
1596.21 34
1596.30 38
1596.39 42
1596.48 44
1596.57 46
1596.67 45
1596.76 43
1596.85 40
1596.94 36
1597.03 31
1597.12 26
1597.22 21
1597.31 17
1597.40 12
1597.49 7
1597.58 2
1597.68 0
1597.77 0
1597.86 0
1597.95 0
1598.04 0
1598.13 0
1598.23 0
1598.32 0
1598.41 5
1598.50 11
1598.59 16
1598.68 21
1598.78 26
1598.87 32
1598.96 38
1599.05 43
1599.14 48
1599.24 50
1599.33 50
1599.42 48
1599.51 44
1599.60 40
1599.69 37
1599.79 34
1599.88 32
1599.97 31
1600.06 30
1600.15 30
1600.25 30
1600.34 31
1600.43 34
1600.52 37
1600.61 42
1600.70 47
1600.80 52
1600.89 56
1600.98 58
1601.07 59
1601.16 59
1601.26 58
1601.35 58
1601.44 58
1601.53 59
1601.62 60
1601.72 61
1601.81 62
1601.90 62
1601.99 61
1602.08 60
1602.17 59
1602.27 58
1602.36 59
1602.45 61
1602.54 64
1602.63 69
1602.73 74
1602.82 78
1602.91 81
1603.00 84
1603.09 85
1603.19 85
1603.28 84
1603.37 82
1603.46 79
1603.55 77
1603.64 73
1603.74 70
1603.83 68
1603.92 65
1604.01 62
1604.10 59
1604.20 55
1604.29 51
1604.38 49
1604.47 49
1604.56 52
1604.66 60
1604.75 70
1604.84 80
1604.93 89
1605.02 95
1605.12 97
1605.21 96
1605.30 91
1605.39 86
1605.48 82
1605.58 79
1605.67 79
1605.76 80
1605.85 81
1605.94 83
1606.04 84
1606.13 84
1606.22 84
1606.31 83
1606.40 82
1606.50 81
1606.59 79
1606.68 77
1606.77 74
1606.86 71
1606.96 68
1607.05 66
1607.14 65
1607.23 67
1607.32 71
1607.42 76
1607.51 82
1607.60 87
1607.69 91
1607.78 93
1607.88 92
1607.97 89
1608.06 84
1608.15 78
1608.24 71
1608.34 64
1608.43 58
1608.52 55
1608.61 53
1608.71 53
1608.80 55
1608.89 57
1608.98 60
1609.07 62
1609.17 63
1609.26 64
1609.35 63
1609.44 63
1609.53 63
1609.63 64
1609.72 65
1609.81 67
1609.90 68
1609.99 68
1610.09 65
1610.18 61
1610.27 55
1610.36 49
1610.45 43
1610.55 39
1610.64 37
1610.73 39
1610.82 42
1610.92 47
1611.01 52
1611.10 56
1611.19 57
1611.28 56
1611.38 54
1611.47 50
1611.56 46
1611.65 44
1611.74 44
1611.84 46
1611.93 50
1612.02 54
1612.11 58
1612.21 60
1612.30 61
1612.39 61
1612.48 61
1612.57 60
1612.67 61
1612.76 61
1612.85 61
1612.94 61
1613.04 60
1613.13 57
1613.22 54
1613.31 49
1613.40 45
1613.50 41
1613.59 38
1613.68 36
1613.77 37
1613.87 41
1613.96 47
1614.05 56
1614.14 66
1614.23 77
1614.33 87
1614.42 95
1614.51 101
1614.60 104
1614.70 104
1614.79 102
1614.88 101
1614.97 100
1615.06 100
1615.16 103
1615.25 108
1615.34 114
1615.43 123
1615.53 131
1615.62 140
1615.71 147
1615.80 152
1615.89 155
1615.99 157
1616.08 157
1616.17 156
1616.26 155
1616.36 154
1616.45 153
1616.54 153
1616.63 153
1616.73 152
1616.82 151
1616.91 149
1617.00 145
1617.09 140
1617.19 134
1617.28 128
1617.37 122
1617.46 117
1617.56 112
1617.65 108
1617.74 105
1617.83 104
1617.93 105
1618.02 107
1618.11 112
1618.20 117
1618.29 123
1618.39 128
1618.48 132
1618.57 134
1618.66 134
1618.76 133
1618.85 131
1618.94 129
1619.03 126
1619.13 123
1619.22 119
1619.31 114
1619.40 107
1619.50 99
1619.59 90
1619.68 81
1619.77 72
1619.87 64
1619.96 56
1620.05 49
1620.14 43
1620.23 38
1620.33 36
1620.42 36
1620.51 39
1620.60 46
1620.70 55
1620.79 65
1620.88 76
1620.97 86
1621.07 94
1621.16 99
1621.25 101
1621.34 100
1621.44 97
1621.53 91
1621.62 84
1621.71 76
1621.81 67
1621.90 57
1621.99 46
1622.08 35
1622.18 24
1622.27 15
1622.36 7
1622.45 1
1622.55 0
1622.64 0
1622.73 0
1622.82 0
1622.92 0
1623.01 0
1623.10 0
1623.19 0
1623.29 0
1623.38 1
1623.47 4
1623.56 8
1623.66 13
1623.75 19
1623.84 25
1623.93 31
1624.03 37
1624.12 43
1624.21 48
1624.30 53
1624.40 58
1624.49 60
1624.58 62
1624.67 61
1624.77 58
1624.86 52
1624.95 44
1625.04 36
1625.14 28
1625.23 21
1625.32 17
1625.41 16
1625.51 19
1625.60 24
1625.69 32
1625.78 42
1625.88 53
1625.97 65
1626.06 77
1626.15 87
1626.25 94
1626.34 99
1626.43 99
1626.52 96
1626.62 90
1626.71 82
1626.80 75
1626.89 69
1626.99 67
1627.08 66
1627.17 69
1627.26 73
1627.36 77
1627.45 82
1627.54 86
1627.64 90
1627.73 92
1627.82 94
1627.91 95
1628.01 95
1628.10 94
1628.19 91
1628.28 87
1628.38 80
1628.47 72
1628.56 62
1628.65 51
1628.75 39
1628.84 28
1628.93 19
1629.02 14
1629.12 11
1629.21 13
1629.30 17
1629.40 24
1629.49 32
1629.58 39
1629.67 45
1629.77 50
1629.86 52
1629.95 52
1630.04 51
1630.14 49
1630.23 46
1630.32 43
1630.41 41
1630.51 39
1630.60 39
1630.69 39
1630.79 41
1630.88 44
1630.97 47
1631.06 49
1631.16 51
1631.25 50
1631.34 48
1631.43 44
1631.53 40
1631.62 36
1631.71 33
1631.81 31
1631.90 31
1631.99 32
1632.08 34
1632.18 35
1632.27 36
1632.36 36
1632.45 35
1632.55 32
1632.64 29
1632.73 26
1632.83 23
1632.92 22
1633.01 22
1633.10 25
1633.20 30
1633.29 36
1633.38 42
1633.48 49
1633.57 55
1633.66 60
1633.75 65
1633.85 71
1633.94 77
1634.03 82
1634.12 87
1634.22 90
1634.31 91
1634.40 89
1634.50 84
1634.59 77
1634.68 68
1634.77 58
1634.87 48
1634.96 38
1635.05 28
1635.15 20
1635.24 13
1635.33 9
1635.42 7
1635.52 7
1635.61 10
1635.70 13
1635.80 17
1635.89 20
1635.98 21
1636.07 21
1636.17 20
1636.26 19
1636.35 18
1636.45 18
1636.54 20
1636.63 24
1636.72 28
1636.82 33
1636.91 37
1637.00 40
1637.10 40
1637.19 38
1637.28 36
1637.37 33
1637.47 31
1637.56 31
1637.65 32
1637.75 35
1637.84 37
1637.93 40
1638.02 41
1638.12 41
1638.21 41
1638.30 41
1638.40 41
1638.49 40
1638.58 39
1638.68 36
1638.77 30
1638.86 22
1638.95 13
1639.05 4
1639.14 0
1639.23 0
1639.33 0
1639.42 0
1639.51 3
1639.60 15
1639.70 29
1639.79 44
1639.88 59
1639.98 74
1640.07 87
1640.16 98
1640.26 105
1640.35 109
1640.44 111
1640.53 110
1640.63 107
1640.72 103
1640.81 97
1640.91 92
1641.00 87
1641.09 82
1641.18 78
1641.28 74
1641.37 70
1641.46 66
1641.56 63
1641.65 60
1641.74 59
1641.84 60
1641.93 65
1642.02 72
1642.12 81
1642.21 89
1642.30 95
1642.39 98
1642.49 96
1642.58 91
1642.67 84
1642.77 75
1642.86 66
1642.95 59
1643.05 52
1643.14 46
1643.23 40
1643.32 34
1643.42 28
1643.51 22
1643.60 17
1643.70 14
1643.79 14
1643.88 18
1643.98 25
1644.07 35
1644.16 46
1644.26 56
1644.35 65
1644.44 71
1644.53 72
1644.63 70
1644.72 65
1644.81 59
1644.91 53
1645.00 48
1645.09 45
1645.19 44
1645.28 44
1645.37 45
1645.47 45
1645.56 45
1645.65 46
1645.75 47
1645.84 49
1645.93 52
1646.02 56
1646.12 59
1646.21 61
1646.30 63
1646.40 62
1646.49 61
1646.58 60
1646.68 58
1646.77 57
1646.86 57
1646.96 56
1647.05 56
1647.14 56
1647.24 57
1647.33 58
1647.42 59
1647.51 60
1647.61 61
1647.70 61
1647.79 61
1647.89 59
1647.98 56
1648.07 52
1648.17 46
1648.26 41
1648.35 36
1648.45 32
1648.54 30
1648.63 30
1648.73 31
1648.82 35
1648.91 39
1649.01 43
1649.10 48
1649.19 53
1649.29 58
1649.38 63
1649.47 68
1649.57 72
1649.66 75
1649.75 76
1649.85 75
1649.94 71
1650.03 67
1650.12 61
1650.22 55
1650.31 50
1650.40 46
1650.50 42
1650.59 39
1650.68 36
1650.78 32
1650.87 28
1650.96 25
1651.06 22
1651.15 21
1651.24 21
1651.34 23
1651.43 27
1651.52 30
1651.62 33
1651.71 35
1651.80 35
1651.90 33
1651.99 30
1652.08 27
1652.18 23
1652.27 19
1652.36 15
1652.46 12
1652.55 9
1652.64 6
1652.74 2
1652.83 0
1652.92 0
1653.02 0
1653.11 0
1653.20 0
1653.30 0
1653.39 0
1653.48 0
1653.58 5
1653.67 15
1653.76 26
1653.86 38
1653.95 50
1654.04 61
1654.14 69
1654.23 74
1654.32 76
1654.42 75
1654.51 72
1654.60 68
1654.70 65
1654.79 62
1654.88 61
1654.98 62
1655.07 64
1655.16 67
1655.26 70
1655.35 72
1655.44 73
1655.54 74
1655.63 74
1655.72 73
1655.82 73
1655.91 73
1656.00 72
1656.10 72
1656.19 70
1656.29 69
1656.38 66
1656.47 64
1656.57 63
1656.66 62
1656.75 62
1656.85 63
1656.94 64
1657.03 64
1657.13 62
1657.22 58
1657.31 51
1657.41 44
1657.50 36
1657.59 29
1657.69 24
1657.78 23
1657.87 24
1657.97 28
1658.06 36
1658.15 45
1658.25 54
1658.34 63
1658.43 71
1658.53 77
1658.62 80
1658.72 80
1658.81 79
1658.90 75
1659.00 71
1659.09 67
1659.18 64
1659.28 63
1659.37 65
1659.46 69
1659.56 76
1659.65 83
1659.74 89
1659.84 94
1659.93 98
1660.02 100
1660.12 101
1660.21 103
1660.30 106
1660.40 110
1660.49 115
1660.59 119
1660.68 123
1660.77 124
1660.87 122
1660.96 119
1661.05 114
1661.15 107
1661.24 100
1661.33 93
1661.43 87
1661.52 82
1661.61 79
1661.71 78
1661.80 80
1661.90 85
1661.99 91
1662.08 98
1662.18 106
1662.27 113
1662.36 119
1662.46 122
1662.55 124
1662.64 123
1662.74 119
1662.83 114
1662.92 107
1663.02 99
1663.11 92
1663.21 85
1663.30 80
1663.39 76
1663.49 73
1663.58 71
1663.67 69
1663.77 69
1663.86 69
1663.95 71
1664.05 74
1664.14 80
1664.24 88
1664.33 97
1664.42 106
1664.52 114
1664.61 119
1664.70 123
1664.80 125
1664.89 127
1664.98 131
1665.08 135
1665.17 141
1665.27 146
1665.36 151
1665.45 152
1665.55 150
1665.64 144
1665.73 135
1665.83 126
1665.92 117
1666.02 110
1666.11 105
1666.20 102
1666.30 101
1666.39 100
1666.48 100
1666.58 98
1666.67 95
1666.77 91
1666.86 86
1666.95 82
1667.05 78
1667.14 78
1667.23 80
1667.33 85
1667.42 93
1667.51 101
1667.61 109
1667.70 114
1667.80 116
1667.89 113
1667.98 107
1668.08 99
1668.17 91
1668.26 83
1668.36 77
1668.45 72
1668.55 68
1668.64 64
1668.73 60
1668.83 57
1668.92 54
1669.02 53
1669.11 53
1669.20 54
1669.30 57
1669.39 61
1669.48 63
1669.58 63
1669.67 61
1669.77 56
1669.86 49
1669.95 40
1670.05 33
1670.14 28
1670.23 27
1670.33 31
1670.42 39
1670.52 51
1670.61 65
1670.70 78
1670.80 89
1670.89 97
1670.99 101
1671.08 101
1671.17 100
1671.27 98
1671.36 96
1671.45 96
1671.55 98
1671.64 100
1671.74 102
1671.83 102
1671.92 101
1672.02 99
1672.11 97
1672.21 95
1672.30 94
1672.39 96
1672.49 99
1672.58 105
1672.67 112
1672.77 119
1672.86 126
1672.96 130
1673.05 133
1673.14 133
1673.24 132
1673.33 130
1673.43 129
1673.52 128
1673.61 128
1673.71 130
1673.80 133
1673.90 135
1673.99 137
1674.08 137
1674.18 136
1674.27 133
1674.36 127
1674.46 121
1674.55 113
1674.65 105
1674.74 99
1674.83 94
1674.93 92
1675.02 91
1675.12 91
1675.21 91
1675.30 90
1675.40 88
1675.49 84
1675.59 77
1675.68 69
1675.77 61
1675.87 53
1675.96 47
1676.06 42
1676.15 38
1676.24 35
1676.34 33
1676.43 31
1676.53 27
1676.62 23
1676.71 18
1676.81 12
1676.90 6
1677.00 1
1677.09 0
1677.18 0
1677.28 0
1677.37 0
1677.47 0
1677.56 0
1677.65 0
1677.75 0
1677.84 3
1677.94 8
1678.03 13
1678.12 18
1678.22 23
1678.31 28
1678.41 34
1678.50 40
1678.59 47
1678.69 54
1678.78 61
1678.88 67
1678.97 72
1679.06 75
1679.16 77
1679.25 78
1679.35 79
1679.44 80
1679.54 80
1679.63 79
1679.72 77
1679.82 74
1679.91 69
1680.01 62
1680.10 56
1680.19 49
1680.29 44
1680.38 40
1680.48 38
1680.57 38
1680.66 39
1680.76 40
1680.85 42
1680.95 44
1681.04 45
1681.13 45
1681.23 45
1681.32 44
1681.42 42
1681.51 40
1681.61 38
1681.70 37
1681.79 37
1681.89 38
1681.98 42
1682.08 47
1682.17 53
1682.26 60
1682.36 67
1682.45 73
1682.55 79
1682.64 84
1682.74 89
1682.83 94
1682.92 99
1683.02 103
1683.11 106
1683.21 109
1683.30 110
1683.39 110
1683.49 110
1683.58 110
1683.68 111
1683.77 114
1683.87 118
1683.96 124
1684.05 131
1684.15 137
1684.24 143
1684.34 147
1684.43 148
1684.52 147
1684.62 144
1684.71 140
1684.81 136
1684.90 134
1685.00 134
1685.09 135
1685.18 138
1685.28 142
1685.37 146
1685.47 149
1685.56 152
1685.66 154
1685.75 154
1685.84 152
1685.94 149
1686.03 143
1686.13 136
1686.22 128
1686.32 120
1686.41 114
1686.50 110
1686.60 109
1686.69 110
1686.79 114
1686.88 118
1686.98 122
1687.07 124
1687.16 125
1687.26 124
1687.35 120
1687.45 115
1687.54 108
1687.64 101
1687.73 94
1687.82 89
1687.92 86
1688.01 86
1688.11 88
1688.20 91
1688.30 95
1688.39 98
1688.48 100
1688.58 101
1688.67 101
1688.77 101
1688.86 102
1688.96 105
1689.05 108
1689.14 113
1689.24 117
1689.33 121
1689.43 124
1689.52 128
1689.62 131
1689.71 134
1689.81 139
1689.90 145
1689.99 152
1690.09 160
1690.18 167
1690.28 174
1690.37 179
1690.47 181
1690.56 182
1690.65 181
1690.75 180
1690.84 179
1690.94 180
1691.03 183
1691.13 186
1691.22 189
1691.32 190
1691.41 188
1691.50 183
1691.60 174
1691.69 162
1691.79 148
1691.88 133
1691.98 120
1692.07 107
1692.17 98
1692.26 90
1692.35 85
1692.45 82
1692.54 81
1692.64 81
1692.73 83
1692.83 85
1692.92 89
1693.02 92
1693.11 96
1693.20 99
1693.30 101
1693.39 100
1693.49 98
1693.58 94
1693.68 87
1693.77 80
1693.87 72
1693.96 64
1694.05 57
1694.15 51
1694.24 48
1694.34 46
1694.43 45
1694.53 46
1694.62 47
1694.72 49
1694.81 50
1694.90 50
1695.00 50
1695.09 49
1695.19 48
1695.28 47
1695.38 46
1695.47 46
1695.57 46
1695.66 45
1695.76 44
1695.85 43
1695.94 40
1696.04 36
1696.13 32
1696.23 27
1696.32 22
1696.42 19
1696.51 18
1696.61 19
1696.70 22
1696.80 28
1696.89 36
1696.98 43
1697.08 51
1697.17 57
1697.27 61
1697.36 63
1697.46 63
1697.55 61
1697.65 57
1697.74 53
1697.84 47
1697.93 40
1698.02 33
1698.12 27
1698.21 22
1698.31 19
1698.40 17
1698.50 17
1698.59 20
1698.69 23
1698.78 27
1698.88 32
1698.97 35
1699.07 38
1699.16 40
1699.25 42
1699.35 44
1699.44 47
1699.54 52
1699.63 58
1699.73 64
1699.82 69
1699.92 73
1700.01 74
1700.11 72
1700.20 68
1700.30 61
1700.39 55
1700.49 48
1700.58 43
1700.67 40
1700.77 39
1700.86 39
1700.96 40
1701.05 41
1701.15 42
1701.24 42
1701.34 42
1701.43 40
1701.53 38
1701.62 35
1701.72 30
1701.81 25
1701.91 20
1702.00 15
1702.09 11
1702.19 8
1702.28 7
1702.38 8
1702.47 11
1702.57 15
1702.66 18
1702.76 21
1702.85 23
1702.95 23
1703.04 22
1703.14 22
1703.23 22
1703.33 25
1703.42 29
1703.52 34
1703.61 39
1703.71 44
1703.80 46
1703.89 45
1703.99 42
1704.08 37
1704.18 30
1704.27 24
1704.37 20
1704.46 17
1704.56 16
1704.65 16
1704.75 17
1704.84 17
1704.94 17
1705.03 16
1705.13 15
1705.22 14
1705.32 14
1705.41 15
1705.51 17
1705.60 21
1705.70 24
1705.79 27
1705.89 30
1705.98 31
1706.07 32
1706.17 33
1706.26 35
1706.36 38
1706.45 40
1706.55 43
1706.64 44
1706.74 43
1706.83 40
1706.93 34
1707.02 27
1707.12 20
1707.21 13
1707.31 8
1707.40 4
1707.50 2
1707.59 1
1707.69 2
1707.78 5
1707.88 11
1707.97 19
1708.07 29
1708.16 41
1708.26 53
1708.35 63
1708.45 71
1708.54 75
1708.64 77
1708.73 75
1708.83 72
1708.92 68
1709.02 65
1709.11 63
1709.21 62
1709.30 60
1709.39 59
1709.49 58
1709.58 55
1709.68 51
1709.77 46
1709.87 40
1709.96 32
1710.06 23
1710.15 15
1710.25 8
1710.34 2
1710.44 0
1710.53 0
1710.63 0
1710.72 0
1710.82 0
1710.91 0
1711.01 0
1711.10 0
1711.20 0
1711.29 0
1711.39 2
1711.48 7
1711.58 13
1711.67 20
1711.77 28
1711.86 37
1711.96 48
1712.05 58
1712.15 69
1712.24 80
1712.34 88
1712.43 94
1712.53 97
1712.62 96
1712.72 92
1712.81 86
1712.91 79
1713.00 71
1713.10 63
1713.19 55
1713.29 48
1713.38 40
1713.48 32
1713.57 25
1713.67 18
1713.76 11
1713.86 6
1713.95 3
1714.05 2
1714.14 2
1714.24 3
1714.33 6
1714.43 9
1714.52 12
1714.62 15
1714.71 17
1714.81 19
1714.90 21
1715.00 23
1715.09 25
1715.19 26
1715.28 27
1715.38 27
1715.47 25
1715.57 22
1715.66 17
1715.76 10
1715.85 3
1715.95 0
1716.04 0
1716.14 0
1716.24 0
1716.33 3
1716.43 10
1716.52 17
1716.62 23
1716.71 27
1716.81 28
1716.90 27
1717.00 24
1717.09 20
1717.19 16
1717.28 13
1717.38 10
1717.47 8
1717.57 6
1717.66 7
1717.76 9
1717.85 14
1717.95 23
1718.04 33
1718.14 45
1718.23 56
1718.33 65
1718.42 70
1718.52 71
1718.61 68
1718.71 63
1718.80 57
1718.90 52
1718.99 50
1719.09 49
1719.18 50
1719.28 52
1719.37 53
1719.47 54
1719.57 54
1719.66 52
1719.76 49
1719.85 46
1719.95 44
1720.04 43
1720.14 44
1720.23 46
1720.33 50
1720.42 55
1720.52 60
1720.61 64
1720.71 67
1720.80 69
1720.90 69
1720.99 68
1721.09 66
1721.18 63
1721.28 61
1721.37 59
1721.47 58
1721.56 58
1721.66 59
1721.76 61
1721.85 64
1721.95 66
1722.04 69
1722.14 72
1722.23 75
1722.33 76
1722.42 77
1722.52 77
1722.61 76
1722.71 74
1722.80 71
1722.90 68
1722.99 64
1723.09 62
1723.18 62
1723.28 64
1723.37 67
1723.47 72
1723.57 77
1723.66 81
1723.76 82
1723.85 80
1723.95 76
1724.04 69
1724.14 62
1724.23 54
1724.33 46
1724.42 39
1724.52 33
1724.61 27
1724.71 21
1724.80 14
1724.90 7
1725.00 0
1725.09 0
1725.19 0
1725.28 0
1725.38 0
1725.47 0
1725.57 0
1725.66 0
1725.76 1
1725.85 9
1725.95 16
1726.04 20
1726.14 21
1726.23 19
1726.33 14
1726.43 8
1726.52 3
1726.62 1
1726.71 4
1726.81 11
1726.90 22
1727.00 37
1727.09 54
1727.19 70
1727.28 84
1727.38 94
1727.48 100
1727.57 100
1727.67 96
1727.76 90
1727.86 82
1727.95 74
1728.05 69
1728.14 66
1728.24 66
1728.33 68
1728.43 72
1728.52 76
1728.62 80
1728.72 83
1728.81 86
1728.91 87
1729.00 89
1729.10 91
1729.19 92
1729.29 95
1729.38 97
1729.48 99
1729.57 101
1729.67 102
1729.77 102
1729.86 102
1729.96 100
1730.05 97
1730.15 93
1730.24 87
1730.34 81
1730.43 76
1730.53 73
1730.63 71
1730.72 73
1730.82 76
1730.91 80
1731.01 84
1731.10 86
1731.20 87
1731.29 85
1731.39 82
1731.48 78
1731.58 75
1731.68 71
1731.77 69
1731.87 66
1731.96 65
1732.06 64
1732.15 64
1732.25 65
1732.34 67
1732.44 70
1732.54 73
1732.63 75
1732.73 76
1732.82 76
1732.92 74
1733.01 71
1733.11 67
1733.20 62
1733.30 58
1733.40 54
1733.49 50
1733.59 46
1733.68 41
1733.78 37
1733.87 32
1733.97 28
1734.06 24
1734.16 22
1734.26 20
1734.35 19
1734.45 19
1734.54 18
1734.64 18
1734.73 17
1734.83 16
1734.92 16
1735.02 18
1735.12 20
1735.21 22
1735.31 24
1735.40 24
1735.50 24
1735.59 23
1735.69 22
1735.79 24
1735.88 28
1735.98 35
1736.07 44
1736.17 53
1736.26 61
1736.36 66
1736.46 68
1736.55 67
1736.65 65
1736.74 64
1736.84 63
1736.93 64
1737.03 66
1737.12 67
1737.22 66
1737.32 63
1737.41 59
1737.51 54
1737.60 50
1737.70 48
1737.79 49
1737.89 53
1737.99 60
1738.08 67
1738.18 74
1738.27 80
1738.37 83
1738.46 83
1738.56 81
1738.66 79
1738.75 77
1738.85 76
1738.94 79
1739.04 85
1739.13 93
1739.23 103
1739.33 113
1739.42 123
1739.52 132
1739.61 141
1739.71 149
1739.80 158
1739.90 170
1740.00 182
1740.09 196
1740.19 210
1740.28 221
1740.38 229
1740.48 232
1740.57 231
1740.67 224
1740.76 215
1740.86 204
1740.95 193
1741.05 183
1741.15 177
1741.24 173
1741.34 173
1741.43 175
1741.53 179
1741.62 184
1741.72 188
1741.82 191
1741.91 192
1742.01 191
1742.10 188
1742.20 183
1742.30 177
1742.39 170
1742.49 164
1742.58 158
1742.68 154
1742.77 151
1742.87 151
1742.97 154
1743.06 158
1743.16 164
1743.25 171
1743.35 177
1743.45 182
1743.54 185
1743.64 184
1743.73 182
1743.83 179
1743.92 176
1744.02 175
1744.12 177
1744.21 182
1744.31 192
1744.40 206
1744.50 223
1744.60 244
1744.69 269
1744.79 297
1744.88 329
1744.98 364
1745.07 401
1745.17 440
1745.27 479
1745.36 517
1745.46 554
1745.55 588
1745.65 618
1745.75 644
1745.84 667
1745.94 687
1746.03 706
1746.13 726
1746.23 747
1746.32 770
1746.42 794
1746.51 817
1746.61 835
1746.71 846
1746.80 850
1746.90 844
1746.99 831
1747.09 813
1747.19 792
1747.28 770
1747.38 750
1747.47 732
1747.57 715
1747.66 700
1747.76 685
1747.86 672
1747.95 659
1748.05 647
1748.14 637
1748.24 628
1748.34 621
1748.43 616
1748.53 611
1748.62 608
1748.72 603
1748.82 597
1748.91 589
1749.01 577
1749.10 563
1749.20 545
1749.30 526
1749.39 505
1749.49 484
1749.58 462
1749.68 440
1749.78 418
1749.87 395
1749.97 372
1750.06 347
1750.16 323
1750.26 300
1750.35 279
1750.45 260
1750.55 244
1750.64 229
1750.74 217
1750.83 205
1750.93 194
1751.03 182
1751.12 170
1751.22 157
1751.31 145
1751.41 133
1751.51 121
1751.60 110
1751.70 100
1751.79 91
1751.89 82
1751.99 73
1752.08 65
1752.18 58
1752.27 54
1752.37 52
1752.47 53
1752.56 55
1752.66 60
1752.75 64
1752.85 68
1752.95 71
1753.04 73
1753.14 74
1753.24 74
1753.33 74
1753.43 73
1753.52 73
1753.62 72
1753.72 71
1753.81 70
1753.91 68
1754.00 66
1754.10 64
1754.20 62
1754.29 60
1754.39 58
1754.49 57
1754.58 57
1754.68 57
1754.77 58
1754.87 59
1754.97 62
1755.06 64
1755.16 67
1755.25 70
1755.35 71
1755.45 72
1755.54 72
1755.64 71
1755.74 70
1755.83 70
1755.93 72
1756.02 74
1756.12 78
1756.22 83
1756.31 88
1756.41 93
1756.50 98
1756.60 101
1756.70 102
1756.79 101
1756.89 99
1756.99 95
1757.08 91
1757.18 89
1757.27 89
1757.37 93
1757.47 99
1757.56 106
1757.66 114
1757.76 120
1757.85 123
1757.95 123
1758.04 121
1758.14 117
1758.24 114
1758.33 114
1758.43 117
1758.53 122
1758.62 128
1758.72 134
1758.81 137
1758.91 136
1759.01 129
1759.10 118
1759.20 103
1759.30 89
1759.39 76
1759.49 67
1759.58 62
1759.68 61
1759.78 62
1759.87 64
1759.97 64
1760.07 61
1760.16 57
1760.26 51
1760.36 45
1760.45 40
1760.55 36
1760.64 34
1760.74 32
1760.84 31
1760.93 30
1761.03 29
1761.13 29
1761.22 29
1761.32 30
1761.41 33
1761.51 38
1761.61 45
1761.70 54
1761.80 64
1761.90 76
1761.99 88
1762.09 99
1762.19 107
1762.28 111
1762.38 112
1762.47 109
1762.57 104
1762.67 98
1762.76 94
1762.86 92
1762.96 93
1763.05 96
1763.15 101
1763.25 104
1763.34 106
1763.44 105
1763.53 102
1763.63 97
1763.73 93
1763.82 90
1763.92 89
1764.02 90
1764.11 92
1764.21 95
1764.31 97
1764.40 98
1764.50 98
1764.60 97
1764.69 95
1764.79 93
1764.88 91
1764.98 88
1765.08 86
1765.17 82
1765.27 77
1765.37 71
1765.46 63
1765.56 53
1765.66 41
1765.75 28
1765.85 15
1765.95 2
1766.04 0
1766.14 0
1766.24 0
1766.33 0
1766.43 0
1766.52 0
1766.62 0
1766.72 0
1766.81 5
1766.91 13
1767.01 22
1767.10 32
1767.20 43
1767.30 55
1767.39 66
1767.49 76
1767.59 84
1767.68 90
1767.78 94
1767.88 98
1767.97 101
1768.07 104
1768.17 106
1768.26 107
1768.36 107
1768.45 105
1768.55 101
1768.65 96
1768.74 90
1768.84 84
1768.94 79
1769.03 73
1769.13 69
1769.23 64
1769.32 60
1769.42 56
1769.52 53
1769.61 49
1769.71 46
1769.81 43
1769.90 40
1770.00 38
1770.10 35
1770.19 31
1770.29 27
1770.39 22
1770.48 16
1770.58 10
1770.68 4
1770.77 0
1770.87 0
1770.97 0
1771.06 0
1771.16 3
1771.26 9
1771.35 16
1771.45 23
1771.55 29
1771.64 34
1771.74 37
1771.83 39
1771.93 38
1772.03 37
1772.12 34
1772.22 33
1772.32 32
1772.41 34
1772.51 39
1772.61 45
1772.70 53
1772.80 61
1772.90 68
1772.99 75
1773.09 79
1773.19 82
1773.28 84
1773.38 86
1773.48 88
1773.57 91
1773.67 94
1773.77 96
1773.86 98
1773.96 99
1774.06 100
1774.15 100
1774.25 101
1774.35 104
1774.44 109
1774.54 114
1774.64 120
1774.73 124
1774.83 126
1774.93 126
1775.02 122
1775.12 117
1775.22 111
1775.32 105
1775.41 102
1775.51 100
1775.61 100
1775.70 102
1775.80 104
1775.90 107
1775.99 108
1776.09 108
1776.19 106
1776.28 101
1776.38 96
1776.48 89
1776.57 82
1776.67 77
1776.77 74
1776.86 73
1776.96 74
1777.06 76
1777.15 80
1777.25 84
1777.35 89
1777.44 94
1777.54 99
1777.64 106
1777.73 114
1777.83 122
1777.93 130
1778.02 138
1778.12 143
1778.22 145
1778.31 143
1778.41 137
1778.51 128
1778.61 117
1778.70 105
1778.80 94
1778.90 85
1778.99 79
1779.09 76
1779.19 78
1779.28 81
1779.38 87
1779.48 92
1779.57 96
1779.67 98
1779.77 98
1779.86 96
1779.96 92
1780.06 87
1780.15 82
1780.25 78
1780.35 76
1780.44 74
1780.54 74
1780.64 76
1780.74 79
1780.83 83
1780.93 87
1781.03 92
1781.12 94
1781.22 96
1781.32 95
1781.41 93
1781.51 89
1781.61 85
1781.70 80
1781.80 77
1781.90 77
1782.00 78
1782.09 82
1782.19 89
1782.29 97
1782.38 106
1782.48 117
1782.58 128
1782.67 139
1782.77 151
1782.87 163
1782.96 173
1783.06 181
1783.16 184
1783.25 184
1783.35 178
1783.45 169
1783.55 158
1783.64 147
1783.74 138
1783.84 129
1783.93 122
1784.03 115
1784.13 107
1784.22 97
1784.32 86
1784.42 76
1784.52 69
1784.61 68
1784.71 73
1784.81 86
1784.90 103
1785.00 123
1785.10 141
1785.19 156
1785.29 166
1785.39 170
1785.49 169
1785.58 166
1785.68 161
1785.78 155
1785.87 151
1785.97 147
1786.07 142
1786.16 138
1786.26 132
1786.36 125
1786.46 116
1786.55 107
1786.65 97
1786.75 88
1786.84 81
1786.94 76
1787.04 72
1787.13 70
1787.23 70
1787.33 70
1787.43 72
1787.52 74
1787.62 78
1787.72 82
1787.81 88
1787.91 94
1788.01 101
1788.11 106
1788.20 109
1788.30 110
1788.40 108
1788.49 104
1788.59 99
1788.69 95
1788.78 92
1788.88 90
1788.98 90
1789.08 90
1789.17 91
1789.27 91
1789.37 91
1789.46 92
1789.56 93
1789.66 95
1789.76 97
1789.85 99
1789.95 100
1790.05 99
1790.14 97
1790.24 95
1790.34 93
1790.44 93
1790.53 94
1790.63 97
1790.73 100
1790.82 102
1790.92 104
1791.02 104
1791.12 102
1791.21 100
1791.31 96
1791.41 92
1791.50 86
1791.60 78
1791.70 70
1791.80 61
1791.89 53
1791.99 48
1792.09 45
1792.18 46
1792.28 49
1792.38 53
1792.48 57
1792.57 60
1792.67 62
1792.77 62
1792.86 63
1792.96 65
1793.06 68
1793.16 74
1793.25 81
1793.35 88
1793.45 94
1793.54 98
1793.64 99
1793.74 98
1793.84 94
1793.93 90
1794.03 87
1794.13 84
1794.23 82
1794.32 80
1794.42 78
1794.52 76
1794.61 72
1794.71 68
1794.81 64
1794.91 59
1795.00 55
1795.10 52
1795.20 48
1795.30 46
1795.39 44
1795.49 44
1795.59 44
1795.68 46
1795.78 49
1795.88 52
1795.98 55
1796.07 59
1796.17 62
1796.27 65
1796.37 68
1796.46 72
1796.56 76
1796.66 81
1796.75 87
1796.85 94
1796.95 101
1797.05 109
1797.14 117
1797.24 124
1797.34 129
1797.44 133
1797.53 135
1797.63 135
1797.73 133
1797.82 129
1797.92 125
1798.02 119
1798.12 113
1798.21 106
1798.31 98
1798.41 89
1798.51 80
1798.60 70
1798.70 61
1798.80 53
1798.90 47
1798.99 42
1799.09 38
1799.19 34
1799.29 33
1799.38 34
1799.48 38
1799.58 46
1799.67 58
1799.77 72
1799.87 88
1799.97 104
1800.06 117
1800.16 128
1800.26 135
1800.36 140
1800.45 144
1800.55 147
1800.65 150
1800.75 154
1800.84 158
1800.94 164
1801.04 171
1801.14 179
1801.23 190
1801.33 203
1801.43 218
1801.53 234
1801.62 251
1801.72 268
1801.82 286
1801.92 306
1802.01 326
1802.11 348
1802.21 369
1802.30 390
1802.40 408
1802.50 421
1802.60 431
1802.69 437
1802.79 442
1802.89 446
1802.99 451
1803.08 458
1803.18 467
1803.28 476
1803.38 486
1803.47 495
1803.57 503
1803.67 511
1803.77 519
1803.86 527
1803.96 536
1804.06 544
1804.16 550
1804.25 553
1804.35 552
1804.45 548
1804.55 540
1804.64 532
1804.74 524
1804.84 517
1804.94 512
1805.03 509
1805.13 507
1805.23 503
1805.33 495
1805.42 483
1805.52 467
1805.62 447
1805.72 425
1805.81 403
1805.91 382
1806.01 364
1806.11 347
1806.21 332
1806.30 317
1806.40 303
1806.50 289
1806.60 275
1806.69 263
1806.79 251
1806.89 241
1806.99 232
1807.08 224
1807.18 217
1807.28 212
1807.38 209
1807.47 210
1807.57 213
1807.67 219
1807.77 225
1807.86 229
1807.96 230
1808.06 226
1808.16 217
1808.25 205
1808.35 190
1808.45 176
1808.55 164
1808.64 155
1808.74 149
1808.84 147
1808.94 146
1809.04 145
1809.13 144
1809.23 142
1809.33 139
1809.43 135
1809.52 130
1809.62 125
1809.72 121
1809.82 117
1809.91 113
1810.01 110
1810.11 107
1810.21 103
1810.30 97
1810.40 91
1810.50 83
1810.60 76
1810.70 71
1810.79 67
1810.89 65
1810.99 65
1811.09 66
1811.18 67
1811.28 64
1811.38 59
1811.48 50
1811.57 39
1811.67 25
1811.77 12
1811.87 0
1811.97 0
1812.06 0
1812.16 0
1812.26 0
1812.36 0
1812.45 0
1812.55 0
1812.65 0
1812.75 9
1812.84 20
1812.94 30
1813.04 39
1813.14 45
1813.24 49
1813.33 51
1813.43 49
1813.53 46
1813.63 40
1813.72 35
1813.82 30
1813.92 27
1814.02 26
1814.12 29
1814.21 34
1814.31 42
1814.41 50
1814.51 60
1814.60 70
1814.70 80
1814.80 90
1814.90 100
1815.00 111
1815.09 124
1815.19 136
1815.29 149
1815.39 161
1815.48 170
1815.58 177
1815.68 180
1815.78 179
1815.88 177
1815.97 173
1816.07 170
1816.17 166
1816.27 164
1816.37 160
1816.46 156
1816.56 150
1816.66 141
1816.76 130
1816.85 118
1816.95 107
1817.05 98
1817.15 92
1817.25 90
1817.34 91
1817.44 96
1817.54 102
1817.64 109
1817.74 116
1817.83 121
1817.93 126
1818.03 130
1818.13 133
1818.22 137
1818.32 141
1818.42 146
1818.52 152
1818.62 159
1818.71 164
1818.81 169
1818.91 172
1819.01 173
1819.11 172
1819.20 169
1819.30 164
1819.40 158
1819.50 153
1819.60 148
1819.69 144
1819.79 142
1819.89 141
1819.99 141
1820.08 142
1820.18 143
1820.28 145
1820.38 146
1820.48 146
1820.57 146
1820.67 145
1820.77 142
1820.87 137
1820.97 129
1821.06 120
1821.16 111
1821.26 101
1821.36 94
1821.46 90
1821.55 90
1821.65 94
1821.75 102
1821.85 113
1821.95 124
1822.04 135
1822.14 145
1822.24 152
1822.34 158
1822.44 163
1822.53 168
1822.63 173
1822.73 179
1822.83 184
1822.93 189
1823.02 192
1823.12 193
1823.22 189
1823.32 183
1823.42 173
1823.51 161
1823.61 149
1823.71 138
1823.81 128
1823.91 119
1824.00 113
1824.10 109
1824.20 105
1824.30 104
1824.40 103
1824.49 104
1824.59 107
1824.69 110
1824.79 115
1824.89 121
1824.98 125
1825.08 129
1825.18 130
1825.28 130
1825.38 129
1825.47 127
1825.57 124
1825.67 122
1825.77 121
1825.87 120
1825.97 119
1826.06 117
1826.16 113
1826.26 108
1826.36 101
1826.46 93
1826.55 86
1826.65 80
1826.75 75
1826.85 72
1826.95 70
1827.04 67
1827.14 63
1827.24 57
1827.34 48
1827.44 38
1827.53 28
1827.63 18
1827.73 10
1827.83 4
1827.93 1
1828.03 0
1828.12 0
1828.22 1
1828.32 3
1828.42 6
1828.52 8
1828.61 10
1828.71 11
1828.81 9
1828.91 5
1829.01 0
1829.11 0
1829.20 0
1829.30 0
1829.40 0
1829.50 0
1829.60 0
1829.69 9
1829.79 20
1829.89 29
1829.99 36
1830.09 41
1830.19 43
1830.28 43
1830.38 42
1830.48 41
1830.58 39
1830.68 37
1830.77 35
1830.87 33
1830.97 30
1831.07 29
1831.17 29
1831.27 30
1831.36 32
1831.46 34
1831.56 37
1831.66 40
1831.76 42
1831.86 44
1831.95 46
1832.05 47
1832.15 48
1832.25 49
1832.35 50
1832.44 52
1832.54 54
1832.64 57
1832.74 60
1832.84 64
1832.94 69
1833.03 74
1833.13 78
1833.23 83
1833.33 86
1833.43 87
1833.53 88
1833.62 88
1833.72 88
1833.82 89
1833.92 90
1834.02 91
1834.12 92
1834.21 93
1834.31 93
1834.41 93
1834.51 94
1834.61 94
1834.71 95
1834.80 95
1834.90 94
1835.00 92
1835.10 87
1835.20 80
1835.30 71
1835.39 63
1835.49 55
1835.59 50
1835.69 48
1835.79 49
1835.89 54
1835.98 60
1836.08 68
1836.18 75
1836.28 81
1836.38 86
1836.48 89
1836.57 92
1836.67 94
1836.77 98
1836.87 103
1836.97 108
1837.07 114
1837.16 118
1837.26 119
1837.36 117
1837.46 111
1837.56 103
1837.66 93
1837.75 83
1837.85 76
1837.95 72
1838.05 70
1838.15 72
1838.25 76
1838.35 81
1838.44 87
1838.54 93
1838.64 99
1838.74 104
1838.84 108
1838.94 109
1839.03 107
1839.13 102
1839.23 93
1839.33 83
1839.43 72
1839.53 60
1839.62 49
1839.72 39
1839.82 30
1839.92 22
1840.02 15
1840.12 10
1840.22 6
1840.31 5
1840.41 7
1840.51 12
1840.61 22
1840.71 35
1840.81 51
1840.91 68
1841.00 85
1841.10 99
1841.20 109
1841.30 114
1841.40 113
1841.50 108
1841.59 101
1841.69 92
1841.79 85
1841.89 78
1841.99 73
1842.09 70
1842.19 67
1842.28 65
1842.38 62
1842.48 59
1842.58 56
1842.68 54
1842.78 54
1842.88 54
1842.97 58
1843.07 63
1843.17 71
1843.27 81
1843.37 90
1843.47 98
1843.57 105
1843.66 110
1843.76 111
1843.86 110
1843.96 107
1844.06 102
1844.16 98
1844.26 95
1844.35 94
1844.45 95
1844.55 99
1844.65 105
1844.75 111
1844.85 117
1844.95 120
1845.04 122
1845.14 121
1845.24 119
1845.34 116
1845.44 112
1845.54 110
1845.64 107
1845.73 105
1845.83 101
1845.93 96
1846.03 89
1846.13 79
1846.23 68
1846.33 55
1846.42 42
1846.52 31
1846.62 23
1846.72 18
1846.82 16
1846.92 18
1847.02 22
1847.12 26
1847.21 29
1847.31 30
1847.41 28
1847.51 24
1847.61 18
1847.71 12
1847.81 7
1847.90 5
1848.00 7
1848.10 13
1848.20 22
1848.30 32
1848.40 41
1848.50 49
1848.60 54
1848.69 58
1848.79 60
1848.89 62
1848.99 65
1849.09 68
1849.19 73
1849.29 78
1849.38 81
1849.48 83
1849.58 82
1849.68 79
1849.78 75
1849.88 70
1849.98 66
1850.08 63
1850.17 61
1850.27 61
1850.37 62
1850.47 63
1850.57 62
1850.67 60
1850.77 57
1850.87 54
1850.96 52
1851.06 52
1851.16 54
1851.26 58
1851.36 63
1851.46 68
1851.56 72
1851.66 74
1851.75 75
1851.85 73
1851.95 71
1852.05 69
1852.15 67
1852.25 65
1852.35 63
1852.45 61
1852.55 59
1852.64 55
1852.74 50
1852.84 43
1852.94 36
1853.04 30
1853.14 25
1853.24 22
1853.34 22
1853.43 24
1853.53 28
1853.63 34
1853.73 39
1853.83 44
1853.93 47
1854.03 48
1854.13 47
1854.23 44
1854.32 39
1854.42 33
1854.52 26
1854.62 19
1854.72 13
1854.82 9
1854.92 7
1855.02 7
1855.11 10
1855.21 15
1855.31 23
1855.41 33
1855.51 44
1855.61 54
1855.71 63
1855.81 70
1855.91 75
1856.00 76
1856.10 76
1856.20 74
1856.30 72
1856.40 69
1856.50 66
1856.60 64
1856.70 60
1856.80 57
1856.89 54
1856.99 50
1857.09 47
1857.19 44
1857.29 42
1857.39 41
1857.49 41
1857.59 42
1857.69 45
1857.79 50
1857.88 57
1857.98 66
1858.08 76
1858.18 87
1858.28 97
1858.38 105
1858.48 111
1858.58 114
1858.68 113
1858.77 110
1858.87 104
1858.97 97
1859.07 90
1859.17 85
1859.27 82
1859.37 82
1859.47 84
1859.57 88
1859.67 92
1859.76 97
1859.86 102
1859.96 107
1860.06 112
1860.16 117
1860.26 122
1860.36 127
1860.46 130
1860.56 131
1860.66 130
1860.75 129
1860.85 127
1860.95 127
1861.05 129
1861.15 133
1861.25 137
1861.35 142
1861.45 146
1861.55 148
1861.65 147
1861.74 144
1861.84 138
1861.94 131
1862.04 122
1862.14 113
1862.24 104
1862.34 97
1862.44 94
1862.54 94
1862.64 99
1862.74 107
1862.83 117
1862.93 127
1863.03 134
1863.13 138
1863.23 137
1863.33 132
1863.43 124
1863.53 116
1863.63 109
1863.73 104
1863.83 103
1863.92 105
1864.02 108
1864.12 113
1864.22 118
1864.32 122
1864.42 124
1864.52 125
1864.62 124
1864.72 122
1864.82 120
1864.92 117
1865.01 116
1865.11 116
1865.21 118
1865.31 120
1865.41 123
1865.51 126
1865.61 127
1865.71 128
1865.81 126
1865.91 123
1866.01 118
1866.11 111
1866.20 104
1866.30 96
1866.40 87
1866.50 79
1866.60 71
1866.70 64
1866.80 58
1866.90 53
1867.00 49
1867.10 47
1867.20 46
1867.30 46
1867.39 48
1867.49 51
1867.59 54
1867.69 56
1867.79 59
1867.89 62
1867.99 65
1868.09 69
1868.19 72
1868.29 76
1868.39 79
1868.49 79
1868.59 77
1868.68 71
1868.78 62
1868.88 51
1868.98 39
1869.08 28
1869.18 20
1869.28 15
1869.38 15
1869.48 20
1869.58 29
1869.68 41
1869.78 56
1869.88 73
1869.97 91
1870.07 108
1870.17 125
1870.27 140
1870.37 153
1870.47 163
1870.57 169
1870.67 169
1870.77 165
1870.87 157
1870.97 147
1871.07 136
1871.17 127
1871.27 121
1871.36 120
1871.46 123
1871.56 129
1871.66 136
1871.76 142
1871.86 145
1871.96 143
1872.06 137
1872.16 127
1872.26 114
1872.36 99
1872.46 84
1872.56 72
1872.66 63
1872.75 59
1872.85 60
1872.95 66
1873.05 76
1873.15 87
1873.25 98
1873.35 105
1873.45 109
1873.55 108
1873.65 105
1873.75 102
1873.85 100
1873.95 99
1874.05 100
1874.15 102
1874.25 103
1874.34 101
1874.44 96
1874.54 88
1874.64 78
1874.74 67
1874.84 57
1874.94 50
1875.04 47
1875.14 46
1875.24 48
1875.34 52
1875.44 56
1875.54 60
1875.64 64
1875.74 68
1875.84 70
1875.93 72
1876.03 73
1876.13 71
1876.23 68
1876.33 62
1876.43 53
1876.53 43
1876.63 31
1876.73 20
1876.83 9
1876.93 0
1877.03 0
1877.13 0
1877.23 0
1877.33 0
1877.43 0
1877.53 0
1877.63 0
1877.72 0
1877.82 5
1877.92 11
1878.02 17
1878.12 25
1878.22 32
1878.32 40
1878.42 47
1878.52 52
1878.62 56
1878.72 57
1878.82 57
1878.92 55
1879.02 52
1879.12 49
1879.22 45
1879.32 42
1879.42 39
1879.52 36
1879.62 33
1879.71 30
1879.81 27
1879.91 23
1880.01 19
1880.11 15
1880.21 11
1880.31 7
1880.41 3
1880.51 1
1880.61 1
1880.71 2
1880.81 5
1880.91 8
1881.01 12
1881.11 17
1881.21 23
1881.31 31
1881.41 40
1881.51 51
1881.61 64
1881.71 79
1881.81 93
1881.90 106
1882.00 117
1882.10 125
1882.20 129
1882.30 130
1882.40 128
1882.50 124
1882.60 117
1882.70 109
1882.80 99
1882.90 88
1883.00 76
1883.10 65
1883.20 54
1883.30 44
1883.40 34
1883.50 26
1883.60 19
1883.70 12
1883.80 7
1883.90 2
1884.00 0
1884.10 0
1884.20 1
1884.30 6
1884.40 14
1884.49 24
1884.59 34
1884.69 44
1884.79 53
1884.89 61
1884.99 68
1885.09 74
1885.19 80
1885.29 87
1885.39 93
1885.49 98
1885.59 101
1885.69 99
1885.79 93
1885.89 84
1885.99 73
1886.09 62
1886.19 51
1886.29 42
1886.39 36
1886.49 31
1886.59 27
1886.69 23
1886.79 20
1886.89 18
1886.99 15
1887.09 12
1887.19 9
1887.29 5
1887.39 1
1887.49 0
1887.59 0
1887.68 0
1887.78 0
1887.88 0
1887.98 0
1888.08 0
1888.18 1
1888.28 9
1888.38 18
1888.48 26
1888.58 33
1888.68 39
1888.78 45
1888.88 49
1888.98 52
1889.08 52
1889.18 51
1889.28 48
1889.38 45
1889.48 43
1889.58 42
1889.68 43
1889.78 45
1889.88 48
1889.98 51
1890.08 52
1890.18 52
1890.28 51
1890.38 49
1890.48 47
1890.58 46
1890.68 44
1890.78 43
1890.88 41
1890.98 39
1891.08 37
1891.18 36
1891.28 34
1891.38 34
1891.48 34
1891.58 35
1891.68 35
1891.78 35
1891.88 33
1891.98 31
1892.08 27
1892.18 22
1892.28 17
1892.38 13
1892.47 11
1892.57 12
1892.67 16
1892.77 23
1892.87 32
1892.97 42
1893.07 52
1893.17 58
1893.27 62
1893.37 62
1893.47 60
1893.57 56
1893.67 53
1893.77 52
1893.87 53
1893.97 57
1894.07 65
1894.17 74
1894.27 84
1894.37 96
1894.47 106
1894.57 115
1894.67 121
1894.77 123
1894.87 121
1894.97 114
1895.07 104
1895.17 92
1895.27 79
1895.37 67
1895.47 55
1895.57 46
1895.67 38
1895.77 32
1895.87 28
1895.97 27
1896.07 27
1896.17 28
1896.27 30
1896.37 32
1896.47 33
1896.57 33
1896.67 32
1896.77 29
1896.87 26
1896.97 22
1897.07 18
1897.17 15
1897.27 14
1897.37 15
1897.47 18
1897.57 24
1897.67 33
1897.77 42
1897.87 51
1897.97 56
1898.07 59
1898.17 57
1898.27 52
1898.37 46
1898.47 40
1898.57 36
1898.67 35
1898.77 39
1898.87 46
1898.97 55
1899.07 64
1899.17 72
1899.27 77
1899.37 79
1899.47 78
1899.57 76
1899.67 72
1899.77 70
1899.87 68
1899.97 67
1900.07 68
1900.17 69
1900.27 69
1900.37 68
1900.47 66
1900.57 60
1900.67 53
1900.77 45
1900.87 37
1900.97 30
1901.07 25
1901.17 22
1901.27 22
1901.37 25
1901.47 30
1901.57 35
1901.67 39
1901.77 42
1901.87 40
1901.97 34
1902.07 24
1902.17 10
1902.27 0
1902.37 0
1902.47 0
1902.57 0
1902.67 0
1902.77 0
1902.87 0
1902.97 0
1903.07 12
1903.17 30
1903.27 48
1903.38 64
1903.48 78
1903.58 89
1903.68 97
1903.78 101
1903.88 102
1903.98 101
1904.08 98
1904.18 94
1904.28 90
1904.38 86
1904.48 81
1904.58 75
1904.68 69
1904.78 62
1904.88 56
1904.98 50
1905.08 44
1905.18 41
1905.28 39
1905.38 39
1905.48 41
1905.58 44
1905.68 49
1905.78 55
1905.88 62
1905.98 67
1906.08 70
1906.18 71
1906.28 68
1906.38 62
1906.48 53
1906.58 44
1906.68 34
1906.78 26
1906.88 19
1906.98 14
1907.08 11
1907.18 9
1907.28 8
1907.38 8
1907.48 8
1907.58 8
1907.68 7
1907.78 5
1907.88 2
1907.98 0
1908.08 0
1908.18 0
1908.29 0
1908.39 0
1908.49 0
1908.59 0
1908.69 5
1908.79 12
1908.89 19
1908.99 24
1909.09 26
1909.19 26
1909.29 24
1909.39 21
1909.49 19
1909.59 18
1909.69 18
1909.79 20
1909.89 24
1909.99 28
1910.09 31
1910.19 33
1910.29 33
1910.39 32
1910.49 31
1910.59 28
1910.69 27
1910.79 25
1910.89 24
1910.99 23
1911.09 22
1911.19 21
1911.29 20
1911.39 20
1911.50 22
1911.60 26
1911.70 31
1911.80 38
1911.90 47
1912.00 57
1912.10 66
1912.20 74
1912.30 79
1912.40 82
1912.50 82
1912.60 80
1912.70 77
1912.80 74
1912.90 71
1913.00 70
1913.10 70
1913.20 71
1913.30 71
1913.40 72
1913.50 71
1913.60 70
1913.70 68
1913.80 66
1913.90 64
1914.01 63
1914.11 64
1914.21 67
1914.31 71
1914.41 77
1914.51 84
1914.61 91
1914.71 98
1914.81 102
1914.91 103
1915.01 101
1915.11 96
1915.21 91
1915.31 86
1915.41 83
1915.51 84
1915.61 88
1915.71 95
1915.81 102
1915.91 107
1916.01 108
1916.11 103
1916.22 94
1916.32 82
1916.42 71
1916.52 63
1916.62 63
1916.72 70
1916.82 84
1916.92 104
1917.02 124
1917.12 141
1917.22 152
1917.32 154
1917.42 147
1917.52 133
1917.62 116
1917.72 98
1917.82 82
1917.92 69
1918.02 61
1918.12 56
1918.23 53
1918.33 51
1918.43 49
1918.53 45
1918.63 40
1918.73 34
1918.83 30
1918.93 27
1919.03 27
1919.13 29
1919.23 34
1919.33 40
1919.43 46
1919.53 50
1919.63 53
1919.73 54
1919.83 53
1919.93 51
1920.04 49
1920.14 48
1920.24 49
1920.34 52
1920.44 57
1920.54 63
1920.64 70
1920.74 77
1920.84 83
1920.94 88
1921.04 91
1921.14 93
1921.24 93
1921.34 93
1921.44 91
1921.54 88
1921.64 85
1921.75 82
1921.85 80
1921.95 80
1922.05 82
1922.15 86
1922.25 92
1922.35 98
1922.45 104
1922.55 108
1922.65 109
1922.75 109
1922.85 108
1922.95 106
1923.05 104
1923.15 104
1923.26 105
1923.36 106
1923.46 109
1923.56 112
1923.66 115
1923.76 118
1923.86 121
1923.96 124
1924.06 126
1924.16 127
1924.26 128
1924.36 128
1924.46 129
1924.56 130
1924.66 133
1924.77 137
1924.87 143
1924.97 150
1925.07 157
1925.17 163
1925.27 169
1925.37 172
1925.47 172
1925.57 170
1925.67 166
1925.77 159
1925.87 152
1925.97 145
1926.07 138
1926.18 132
1926.28 129
1926.38 127
1926.48 126
1926.58 126
1926.68 127
1926.78 127
1926.88 126
1926.98 123
1927.08 117
1927.18 108
1927.28 96
1927.38 84
1927.49 72
1927.59 63
1927.69 57
1927.79 56
1927.89 58
1927.99 62
1928.09 67
1928.19 73
1928.29 76
1928.39 78
1928.49 80
1928.59 81
1928.69 83
1928.80 87
1928.90 93
1929.00 100
1929.10 107
1929.20 113
1929.30 120
1929.40 126
1929.50 132
1929.60 140
1929.70 150
1929.80 161
1929.90 172
1930.01 182
1930.11 189
1930.21 192
1930.31 191
1930.41 187
1930.51 180
1930.61 172
1930.71 164
1930.81 156
1930.91 149
1931.01 141
1931.12 133
1931.22 124
1931.32 114
1931.42 102
1931.52 90
1931.62 77
1931.72 66
1931.82 58
1931.92 53
1932.02 51
1932.12 53
1932.22 59
1932.33 68
1932.43 79
1932.53 92
1932.63 104
1932.73 116
1932.83 126
1932.93 135
1933.03 141
1933.13 145
1933.23 149
1933.33 153
1933.44 156
1933.54 159
1933.64 161
1933.74 161
1933.84 158
1933.94 151
1934.04 141
1934.14 129
1934.24 117
1934.34 105
1934.45 96
1934.55 88
1934.65 83
1934.75 80
1934.85 77
1934.95 76
1935.05 75
1935.15 74
1935.25 76
1935.35 79
1935.45 83
1935.56 89
1935.66 96
1935.76 102
1935.86 109
1935.96 115
1936.06 120
1936.16 125
1936.26 127
1936.36 129
1936.46 129
1936.57 127
1936.67 124
1936.77 119
1936.87 113
1936.97 106
1937.07 99
1937.17 93
1937.27 87
1937.37 83
1937.48 82
1937.58 81
1937.68 81
1937.78 81
1937.88 79
1937.98 76
1938.08 71
1938.18 65
1938.28 59
1938.38 53
1938.49 47
1938.59 41
1938.69 36
1938.79 32
1938.89 27
1938.99 23
1939.09 21
1939.19 21
1939.29 23
1939.40 28
1939.50 35
1939.60 44
1939.70 53
1939.80 62
1939.90 69
1940.00 74
1940.10 77
1940.20 77
1940.31 76
1940.41 74
1940.51 72
1940.61 70
1940.71 69
1940.81 69
1940.91 70
1941.01 71
1941.11 72
1941.22 72
1941.32 69
1941.42 65
1941.52 60
1941.62 53
1941.72 46
1941.82 41
1941.92 37
1942.02 36
1942.13 36
1942.23 37
1942.33 38
1942.43 38
1942.53 36
1942.63 33
1942.73 28
1942.83 23
1942.93 17
1943.04 11
1943.14 6
1943.24 0
1943.34 0
1943.44 0
1943.54 0
1943.64 0
1943.74 0
1943.85 0
1943.95 0
1944.05 0
1944.15 10
1944.25 21
1944.35 31
1944.45 40
1944.55 47
1944.66 52
1944.76 57
1944.86 62
1944.96 67
1945.06 74
1945.16 81
1945.26 88
1945.36 93
1945.47 96
1945.57 95
1945.67 93
1945.77 91
1945.87 89
1945.97 88
1946.07 90
1946.17 94
1946.28 99
1946.38 103
1946.48 106
1946.58 107
1946.68 106
1946.78 102
1946.88 98
1946.98 91
1947.09 85
1947.19 78
1947.29 72
1947.39 67
1947.49 63
1947.59 61
1947.69 61
1947.79 61
1947.90 61
1948.00 59
1948.10 56
1948.20 51
1948.30 44
1948.40 37
1948.50 29
1948.61 24
1948.71 22
1948.81 23
1948.91 26
1949.01 32
1949.11 37
1949.21 42
1949.31 45
1949.42 46
1949.52 46
1949.62 45
1949.72 45
1949.82 47
1949.92 52
1950.02 60
1950.13 70
1950.23 81
1950.33 91
1950.43 99
1950.53 103
1950.63 104
1950.73 100
1950.83 95
1950.94 87
1951.04 80
1951.14 74
1951.24 69
1951.34 67
1951.44 66
1951.54 68
1951.65 70
1951.75 73
1951.85 76
1951.95 78
1952.05 80
1952.15 82
1952.25 84
1952.36 86
1952.46 89
1952.56 92
1952.66 95
1952.76 98
1952.86 100
1952.96 101
1953.07 102
1953.17 101
1953.27 99
1953.37 96
1953.47 92
1953.57 88
1953.67 85
1953.78 84
1953.88 85
1953.98 87
1954.08 91
1954.18 95
1954.28 99
1954.38 103
1954.49 105
1954.59 107
1954.69 108
1954.79 109
1954.89 109
1954.99 110
1955.10 111
1955.20 112
1955.30 113
1955.40 116
1955.50 118
1955.60 119
1955.70 119
1955.81 117
1955.91 113
1956.01 106
1956.11 98
1956.21 90
1956.31 83
1956.41 77
1956.52 74
1956.62 72
1956.72 69
1956.82 67
1956.92 63
1957.02 57
1957.13 52
1957.23 48
1957.33 46
1957.43 46
1957.53 50
1957.63 56
1957.74 63
1957.84 70
1957.94 77
1958.04 82
1958.14 86
1958.24 89
1958.34 92
1958.45 94
1958.55 98
1958.65 101
1958.75 105
1958.85 107
1958.95 106
1959.06 103
1959.16 98
1959.26 91
1959.36 85
1959.46 81
1959.56 80
1959.67 83
1959.77 88
1959.87 94
1959.97 99
1960.07 100
1960.17 98
1960.27 93
1960.38 86
1960.48 80
1960.58 76
1960.68 75
1960.78 78
1960.88 82
1960.99 88
1961.09 94
1961.19 99
1961.29 104
1961.39 109
1961.49 114
1961.60 120
1961.70 125
1961.80 130
1961.90 133
1962.00 134
1962.10 133
1962.21 130
1962.31 127
1962.41 124
1962.51 122
1962.61 120
1962.71 118
1962.82 117
1962.92 115
1963.02 113
1963.12 110
1963.22 107
1963.32 102
1963.43 96
1963.53 88
1963.63 79
1963.73 69
1963.83 60
1963.94 52
1964.04 46
1964.14 42
1964.24 40
1964.34 41
1964.44 43
1964.55 48
1964.65 53
1964.75 59
1964.85 67
1964.95 74
1965.05 81
1965.16 86
1965.26 88
1965.36 88
1965.46 84
1965.56 78
1965.66 72
1965.77 66
1965.87 63
1965.97 62
1966.07 64
1966.17 67
1966.28 71
1966.38 74
1966.48 76
1966.58 77
1966.68 78
1966.78 79
1966.89 80
1966.99 82
1967.09 84
1967.19 87
1967.29 90
1967.40 93
1967.50 98
1967.60 103
1967.70 110
1967.80 116
1967.90 121
1968.01 123
1968.11 122
1968.21 118
1968.31 111
1968.41 104
1968.52 98
1968.62 94
1968.72 93
1968.82 93
1968.92 93
1969.02 92
1969.13 89
1969.23 85
1969.33 80
1969.43 75
1969.53 73
1969.64 74
1969.74 77
1969.84 81
1969.94 84
1970.04 85
1970.15 83
1970.25 78
1970.35 72
1970.45 66
1970.55 63
1970.65 63
1970.76 68
1970.86 76
1970.96 88
1971.06 101
1971.16 115
1971.27 128
1971.37 139
1971.47 147
1971.57 151
1971.67 152
1971.78 148
1971.88 142
1971.98 136
1972.08 131
1972.18 129
1972.29 132
1972.39 138
1972.49 148
1972.59 159
1972.69 169
1972.80 177
1972.90 181
1973.00 182
1973.10 179
1973.20 174
1973.30 170
1973.41 165
1973.51 162
1973.61 160
1973.71 158
1973.81 156
1973.92 153
1974.02 148
1974.12 141
1974.22 132
1974.32 123
1974.43 113
1974.53 103
1974.63 96
1974.73 91
1974.83 90
1974.94 93
1975.04 100
1975.14 108
1975.24 116
1975.34 122
1975.45 125
1975.55 124
1975.65 119
1975.75 111
1975.85 104
1975.96 98
1976.06 96
1976.16 98
1976.26 103
1976.37 110
1976.47 118
1976.57 124
1976.67 129
1976.77 130
1976.88 130
1976.98 128
1977.08 123
1977.18 116
1977.28 107
1977.39 95
1977.49 81
1977.59 66
1977.69 52
1977.79 40
1977.90 31
1978.00 26
1978.10 24
1978.20 24
1978.30 25
1978.41 26
1978.51 25
1978.61 23
1978.71 21
1978.81 18
1978.92 15
1979.02 12
1979.12 9
1979.22 5
1979.33 0
1979.43 0
1979.53 0
1979.63 0
1979.73 0
1979.84 0
1979.94 0
1980.04 0
1980.14 10
1980.24 23
1980.35 35
1980.45 45
1980.55 52
1980.65 56
1980.76 59
1980.86 61
1980.96 62
1981.06 64
1981.16 64
1981.27 62
1981.37 58
1981.47 51
1981.57 43
1981.67 35
1981.78 29
1981.88 26
1981.98 28
1982.08 33
1982.19 41
1982.29 50
1982.39 58
1982.49 65
1982.59 69
1982.70 72
1982.80 73
1982.90 73
1983.00 73
1983.11 72
1983.21 70
1983.31 68
1983.41 65
1983.51 62
1983.62 59
1983.72 57
1983.82 56
1983.92 55
1984.03 54
1984.13 55
1984.23 55
1984.33 56
1984.43 57
1984.54 58
1984.64 58
1984.74 58
1984.84 58
1984.95 56
1985.05 54
1985.15 50
1985.25 46
1985.36 41
1985.46 37
1985.56 32
1985.66 29
1985.76 28
1985.87 29
1985.97 32
1986.07 37
1986.17 42
1986.28 47
1986.38 52
1986.48 54
1986.58 55
1986.69 53
1986.79 51
1986.89 50
1986.99 50
1987.09 53
1987.20 59
1987.30 67
1987.40 77
1987.50 88
1987.61 98
1987.71 106
1987.81 111
1987.91 113
1988.02 113
1988.12 112
1988.22 110
1988.32 110
1988.42 110
1988.53 112
1988.63 115
1988.73 119
1988.83 122
1988.94 125
1989.04 125
1989.14 124
1989.24 120
1989.35 114
1989.45 107
1989.55 98
1989.65 90
1989.76 82
1989.86 77
1989.96 72
1990.06 68
1990.17 65
1990.27 61
1990.37 57
1990.47 53
1990.57 49
1990.68 46
1990.78 45
1990.88 44
1990.98 45
1991.09 45
1991.19 45
1991.29 44
1991.39 42
1991.50 40
1991.60 36
1991.70 33
1991.80 30
1991.91 26
1992.01 23
1992.11 19
1992.21 17
1992.32 15
1992.42 15
1992.52 17
1992.62 19
1992.73 22
1992.83 25
1992.93 26
1993.03 27
1993.14 27
1993.24 28
1993.34 31
1993.44 37
1993.55 45
1993.65 57
1993.75 69
1993.85 81
1993.96 92
1994.06 99
1994.16 104
1994.26 107
1994.37 107
1994.47 107
1994.57 107
1994.67 107
1994.78 108
1994.88 109
1994.98 109
1995.08 110
1995.19 112
1995.29 114
1995.39 117
1995.49 121
1995.60 125
1995.70 128
1995.80 129
1995.90 127
1996.01 123
1996.11 117
1996.21 110
1996.31 101
1996.42 93
1996.52 86
1996.62 81
1996.72 78
1996.83 78
1996.93 80
1997.03 84
1997.13 88
1997.24 92
1997.34 95
1997.44 96
1997.54 96
1997.65 97
1997.75 98
1997.85 101
1997.96 106
1998.06 112
1998.16 117
1998.26 121
1998.37 123
1998.47 122
1998.57 118
1998.67 112
1998.78 105
1998.88 96
1998.98 88
1999.08 79
1999.19 72
1999.29 67
1999.39 65
1999.49 65
1999.60 69
1999.70 74
1999.80 82
1999.90 90
2000.01 98
2000.11 106
2000.21 115
2000.32 122
2000.42 128
2000.52 132
2000.62 133
2000.73 131
2000.83 128
2000.93 124
2001.03 120
2001.14 118
2001.24 117
2001.34 118
2001.44 119
2001.55 119
2001.65 118
2001.75 114
2001.86 108
2001.96 100
2002.06 93
2002.16 88
2002.27 85
2002.37 84
2002.47 86
2002.57 90
2002.68 93
2002.78 95
2002.88 96
2002.99 96
2003.09 94
2003.19 92
2003.29 91
2003.40 92
2003.50 95
2003.60 100
2003.70 107
2003.81 115
2003.91 124
2004.01 132
2004.12 139
2004.22 142
2004.32 143
2004.42 140
2004.53 134
2004.63 127
2004.73 122
2004.84 119
2004.94 122
2005.04 129
2005.14 141
2005.25 155
2005.35 171
2005.45 184
2005.55 192
2005.66 195
2005.76 191
2005.86 182
2005.97 170
2006.07 157
2006.17 145
2006.27 137
2006.38 133
2006.48 134
2006.58 137
2006.69 141
2006.79 146
2006.89 149
2006.99 149
2007.10 147
2007.20 142
2007.30 135
2007.41 127
2007.51 119
2007.61 110
2007.71 101
2007.82 94
2007.92 88
2008.02 83
2008.13 80
2008.23 79
2008.33 78
2008.43 79
2008.54 80
2008.64 81
2008.74 82
2008.85 82
2008.95 80
2009.05 77
2009.15 72
2009.26 65
2009.36 59
2009.46 54
2009.57 53
2009.67 55
2009.77 61
2009.87 71
2009.98 83
2010.08 96
2010.18 108
2010.29 119
2010.39 130
2010.49 139
2010.59 147
2010.70 153
2010.80 159
2010.90 162
2011.01 164
2011.11 163
2011.21 161
2011.32 158
2011.42 156
2011.52 154
2011.62 154
2011.73 155
2011.83 158
2011.93 162
2012.04 165
2012.14 168
2012.24 170
2012.34 170
2012.45 168
2012.55 165
2012.65 160
2012.76 154
2012.86 148
2012.96 141
2013.07 134
2013.17 127
2013.27 121
2013.37 114
2013.48 106
2013.58 98
2013.68 89
2013.79 80
2013.89 71
2013.99 63
2014.10 57
2014.20 52
2014.30 50
2014.40 51
2014.51 54
2014.61 58
2014.71 63
2014.82 68
2014.92 72
2015.02 75
2015.13 76
2015.23 75
2015.33 73
2015.44 70
2015.54 68
2015.64 67
2015.74 67
2015.85 68
2015.95 68
2016.05 68
2016.16 67
2016.26 63
2016.36 58
2016.47 52
2016.57 46
2016.67 39
2016.77 33
2016.88 27
2016.98 20
2017.08 14
2017.19 8
2017.29 2
2017.39 0
2017.50 0
2017.60 0
2017.70 0
2017.81 0
2017.91 0
2018.01 0
2018.12 0
2018.22 0
2018.32 1
2018.42 6
2018.53 14
2018.63 25
2018.73 37
2018.84 49
2018.94 61
2019.04 72
2019.15 81
2019.25 90
2019.35 98
2019.46 105
2019.56 111
2019.66 116
2019.77 119
2019.87 122
2019.97 123
2020.07 124
2020.18 124
2020.28 124
2020.38 124
2020.49 124
2020.59 123
2020.69 120
2020.80 116
2020.90 109
2021.00 100
2021.11 89
2021.21 78
2021.31 68
2021.42 59
2021.52 54
2021.62 53
2021.73 55
2021.83 61
2021.93 70
2022.04 80
2022.14 89
2022.24 97
2022.35 102
2022.45 104
2022.55 103
2022.65 100
2022.76 95
2022.86 90
2022.96 85
2023.07 81
2023.17 78
2023.27 76
2023.38 74
2023.48 73
2023.58 72
2023.69 73
2023.79 74
2023.89 77
2024.00 83
2024.10 90
2024.20 98
2024.31 108
2024.41 118
2024.51 128
2024.62 137
2024.72 144
2024.82 149
2024.93 153
2025.03 155
2025.13 156
2025.24 157
2025.34 157
2025.44 156
2025.55 155
2025.65 154
2025.75 153
2025.86 151
2025.96 150
2026.06 149
2026.17 147
2026.27 144
2026.37 141
2026.48 136
2026.58 131
2026.68 126
2026.79 123
2026.89 124
2026.99 127
2027.10 134
2027.20 143
2027.30 152
2027.41 161
2027.51 169
2027.61 174
2027.72 178
2027.82 180
2027.92 181
2028.03 183
2028.13 185
2028.23 187
2028.34 188
2028.44 187
2028.54 183
2028.65 176
2028.75 165
2028.85 152
2028.96 139
2029.06 127
2029.16 117
2029.27 112
2029.37 110
2029.47 113
2029.58 119
2029.68 128
2029.78 140
2029.89 152
2029.99 163
2030.09 173
2030.20 180
2030.30 183
2030.40 183
2030.51 179
2030.61 172
2030.71 162
2030.82 150
2030.92 138
2031.03 125
2031.13 113
2031.23 102
2031.34 95
2031.44 90
2031.54 88
2031.65 89
2031.75 90
2031.85 90
2031.96 88
2032.06 84
2032.16 77
2032.27 69
2032.37 61
2032.47 53
2032.58 47
2032.68 43
2032.78 41
2032.89 40
2032.99 41
2033.09 42
2033.20 42
2033.30 41
2033.41 39
2033.51 35
2033.61 31
2033.72 27
2033.82 23
2033.92 21
2034.03 21
2034.13 22
2034.23 25
2034.34 29
2034.44 33
2034.54 37
2034.65 41
2034.75 44
2034.85 48
2034.96 53
2035.06 56
2035.17 59
2035.27 61
2035.37 61
2035.48 60
2035.58 57
2035.68 55
2035.79 54
2035.89 54
2035.99 56
2036.10 60
2036.20 64
2036.30 68
2036.41 69
2036.51 69
2036.61 65
2036.72 60
2036.82 55
2036.93 50
2037.03 46
2037.13 45
2037.24 47
2037.34 50
2037.44 55
2037.55 59
2037.65 61
2037.75 60
2037.86 56
2037.96 48
2038.07 37
2038.17 25
2038.27 13
2038.38 4
2038.48 0
2038.58 0
2038.69 0
2038.79 0
2038.89 2
2039.00 4
2039.10 3
2039.21 0
2039.31 0
2039.41 0
2039.52 0
2039.62 0
2039.72 2
2039.83 11
2039.93 22
2040.03 33
2040.14 44
2040.24 54
2040.35 64
2040.45 72
2040.55 78
2040.66 83
2040.76 86
2040.86 87
2040.97 85
2041.07 81
2041.18 75
2041.28 70
2041.38 65
2041.49 61
2041.59 60
2041.69 61
2041.80 65
2041.90 68
2042.01 71
2042.11 73
2042.21 71
2042.32 68
2042.42 62
2042.52 56
2042.63 51
2042.73 48
2042.83 49
2042.94 52
2043.04 56
2043.15 62
2043.25 68
2043.35 74
2043.46 81
2043.56 89
2043.66 98
2043.77 109
2043.87 122
2043.98 133
2044.08 143
2044.18 148
2044.29 149
2044.39 145
2044.50 136
2044.60 123
2044.70 109
2044.81 95
2044.91 84
2045.01 76
2045.12 71
2045.22 71
2045.33 72
2045.43 74
2045.53 74
2045.64 72
2045.74 68
2045.84 61
2045.95 52
2046.05 43
2046.16 34
2046.26 25
2046.36 17
2046.47 11
2046.57 7
2046.68 6
2046.78 9
2046.88 15
2046.99 24
2047.09 34
2047.19 43
2047.30 50
2047.40 52
2047.51 49
2047.61 42
2047.71 34
2047.82 25
2047.92 19
2048.03 17
2048.13 20
2048.23 26
2048.34 34
2048.44 44
2048.54 53
2048.65 60
2048.75 65
2048.86 67
2048.96 68
2049.06 67
2049.17 65
2049.27 63
2049.38 60
2049.48 57
2049.58 53
2049.69 49
2049.79 45
2049.90 40
2050.00 35
2050.10 30
2050.21 25
2050.31 20
2050.42 16
2050.52 13
2050.62 11
2050.73 10
2050.83 10
2050.94 12
2051.04 14
2051.14 16
2051.25 19
2051.35 21
2051.45 22
2051.56 23
2051.66 23
2051.77 23
2051.87 22
2051.97 21
2052.08 20
2052.18 19
2052.29 19
2052.39 18
2052.49 18
2052.60 18
2052.70 17
2052.81 15
2052.91 12
2053.01 9
2053.12 5
2053.22 0
2053.33 0
2053.43 0
2053.53 0
2053.64 0
2053.74 0
2053.85 0
2053.95 0
2054.05 4
2054.16 17
2054.26 30
2054.37 41
2054.47 48
2054.57 50
2054.68 47
2054.78 40
2054.89 30
2054.99 20
2055.10 11
2055.20 5
2055.30 3
2055.41 4
2055.51 6
2055.62 8
2055.72 10
2055.82 8
2055.93 5
2056.03 1
2056.14 0
2056.24 0
2056.34 0
2056.45 2
2056.55 11
2056.66 21
2056.76 31
2056.86 39
2056.97 44
2057.07 46
2057.18 45
2057.28 43
2057.38 42
2057.49 44
2057.59 48
2057.70 53
2057.80 59
2057.91 64
2058.01 67
2058.11 67
2058.22 64
2058.32 59
2058.43 54
2058.53 48
2058.63 42
2058.74 37
2058.84 32
2058.95 28
2059.05 24
2059.16 20
2059.26 17
2059.36 15
2059.47 13
2059.57 14
2059.68 15
2059.78 18
2059.88 23
2059.99 28
2060.09 35
2060.20 43
2060.30 51
2060.41 60
2060.51 68
2060.61 75
2060.72 79
2060.82 81
2060.93 79
2061.03 73
2061.13 65
2061.24 55
2061.34 45
2061.45 37
2061.55 30
2061.66 27
2061.76 27
2061.86 29
2061.97 33
2062.07 37
2062.18 40
2062.28 41
2062.39 40
2062.49 37
2062.59 32
2062.70 27
2062.80 23
2062.91 19
2063.01 17
2063.12 16
2063.22 17
2063.32 17
2063.43 17
2063.53 17
2063.64 16
2063.74 15
2063.85 15
2063.95 16
2064.05 20
2064.16 26
2064.26 35
2064.37 44
2064.47 54
2064.58 62
2064.68 68
2064.78 72
2064.89 73
2064.99 73
2065.10 73
2065.20 72
2065.31 72
2065.41 70
2065.51 68
2065.62 63
2065.72 56
2065.83 48
2065.93 39
2066.04 32
2066.14 27
2066.24 26
2066.35 29
2066.45 35
2066.56 43
2066.66 50
2066.77 55
2066.87 58
2066.97 56
2067.08 51
2067.18 43
2067.29 34
2067.39 25
2067.50 17
2067.60 11
2067.71 8
2067.81 8
2067.91 10
2068.02 13
2068.12 19
2068.23 24
2068.33 30
2068.44 37
2068.54 42
2068.64 47
2068.75 51
2068.85 53
2068.96 55
2069.06 55
2069.17 53
2069.27 51
2069.38 48
2069.48 44
2069.58 41
2069.69 37
2069.79 36
2069.90 35
2070.00 37
2070.11 39
2070.21 42
2070.32 45
2070.42 47
2070.52 48
2070.63 50
2070.73 52
2070.84 55
2070.94 61
2071.05 69
2071.15 78
2071.26 88
2071.36 98
2071.46 106
2071.57 112
2071.67 116
2071.78 117
2071.88 117
2071.99 116
2072.09 115
2072.20 114
2072.30 114
2072.40 114
2072.51 114
2072.61 114
2072.72 112
2072.82 111
2072.93 111
2073.03 113
2073.14 118
2073.24 127
2073.35 139
2073.45 154
2073.55 169
2073.66 183
2073.76 195
2073.87 203
2073.97 208
2074.08 210
2074.18 212
2074.29 214
2074.39 219
2074.49 226
2074.60 235
2074.70 244
2074.81 252
2074.91 256
2075.02 256
2075.12 253
2075.23 246
2075.33 239
2075.44 232
2075.54 227
2075.65 224
2075.75 223
2075.85 223
2075.96 223
2076.06 221
2076.17 218
2076.27 212
2076.38 203
2076.48 193
2076.59 182
2076.69 170
2076.80 158
2076.90 148
2077.00 139
2077.11 134
2077.21 131
2077.32 129
2077.42 128
2077.53 126
2077.63 123
2077.74 116
2077.84 107
2077.95 97
2078.05 86
2078.16 77
2078.26 70
2078.36 67
2078.47 67
2078.57 69
2078.68 73
2078.78 77
2078.89 80
2078.99 82
2079.10 83
2079.20 82
2079.31 80
2079.41 77
2079.52 74
2079.62 71
2079.73 68
2079.83 65
2079.93 64
2080.04 65
2080.14 68
2080.25 73
2080.35 81
2080.46 90
2080.56 99
2080.67 107
2080.77 113
2080.88 115
2080.98 115
2081.09 111
2081.19 104
2081.30 96
2081.40 87
2081.51 79
2081.61 71
2081.71 66
2081.82 62
2081.92 60
2082.03 60
2082.13 62
2082.24 65
2082.34 67
2082.45 68
2082.55 69
2082.66 69
2082.76 70
2082.87 73
2082.97 77
2083.08 84
2083.18 93
2083.29 102
2083.39 111
2083.50 118
2083.60 123
2083.70 126
2083.81 127
2083.91 127
2084.02 126
2084.12 126
2084.23 125
2084.33 125
2084.44 126
2084.54 126
2084.65 126
2084.75 125
2084.86 123
2084.96 119
2085.07 114
2085.17 107
2085.28 100
2085.38 94
2085.49 89
2085.59 86
2085.70 86
2085.80 88
2085.91 93
2086.01 100
2086.12 107
2086.22 114
2086.33 120
2086.43 123
2086.53 124
2086.64 123
2086.74 119
2086.85 115
2086.95 110
2087.06 107
2087.16 106
2087.27 106
2087.37 108
2087.48 109
2087.58 110
2087.69 109
2087.79 107
2087.90 103
2088.00 100
2088.11 97
2088.21 97
2088.32 99
2088.42 102
2088.53 107
2088.63 111
2088.74 115
2088.84 116
2088.95 115
2089.05 113
2089.16 110
2089.26 106
2089.37 103
2089.47 99
2089.58 94
2089.68 88
2089.79 82
2089.89 74
2090.00 67
2090.10 62
2090.21 59
2090.31 58
2090.42 60
2090.52 64
2090.63 69
2090.73 74
2090.84 78
2090.94 82
2091.05 85
2091.15 86
2091.26 86
2091.36 84
2091.47 81
2091.57 79
2091.68 78
2091.78 78
2091.89 82
2091.99 86
2092.10 90
2092.20 93
2092.31 92
2092.41 88
2092.52 80
2092.62 69
2092.73 57
2092.83 46
2092.94 36
2093.04 30
2093.15 27
2093.25 27
2093.36 30
2093.46 35
2093.57 40
2093.67 45
2093.78 49
2093.88 51
2093.99 51
2094.09 50
2094.20 49
2094.30 49
2094.41 51
2094.51 54
2094.62 58
2094.72 62
2094.83 66
2094.93 70
2095.04 72
2095.14 73
2095.25 74
2095.35 76
2095.46 77
2095.56 79
2095.67 80
2095.77 80
2095.88 78
2095.98 74
2096.09 69
2096.19 62
2096.30 56
2096.40 52
2096.51 49
2096.61 49
2096.72 51
2096.82 52
2096.93 52
2097.03 51
2097.14 47
2097.24 41
2097.35 34
2097.45 28
2097.56 21
2097.66 16
2097.77 13
2097.87 12
2097.98 12
2098.08 16
2098.19 22
2098.29 30
2098.40 40
2098.50 50
2098.61 61
2098.71 72
2098.82 81
2098.93 90
2099.03 99
2099.14 107
2099.24 116
2099.35 124
2099.45 131
2099.56 135
2099.66 137
2099.77 135
2099.87 129
2099.98 122
2100.08 113
2100.19 105
2100.29 100
2100.40 97
2100.50 96
2100.61 96
2100.71 97
2100.82 97
2100.92 96
2101.03 93
2101.13 91
2101.24 89
2101.34 88
2101.45 87
2101.55 87
2101.66 87
2101.77 85
2101.87 82
2101.98 76
2102.08 69
2102.19 61
2102.29 52
2102.40 42
2102.50 32
2102.61 22
2102.71 13
2102.82 4
2102.92 0
2103.03 0
2103.13 0
2103.24 0
2103.34 0
2103.45 0
2103.55 0
2103.66 0
2103.77 5
2103.87 11
2103.98 15
2104.08 16
2104.19 15
2104.29 13
2104.40 10
2104.50 7
2104.61 6
2104.71 7
2104.82 9
2104.92 11
2105.03 13
2105.13 14
2105.24 13
2105.34 12
2105.45 12
2105.56 12
2105.66 13
2105.77 16
2105.87 20
2105.98 23
2106.08 27
2106.19 30
2106.29 32
2106.40 34
2106.50 36
2106.61 38
2106.71 41
2106.82 43
2106.92 45
2107.03 47
2107.14 48
2107.24 49
2107.35 48
2107.45 47
2107.56 44
2107.66 42
2107.77 39
2107.87 37
2107.98 37
2108.08 38
2108.19 41
2108.29 45
2108.40 48
2108.51 49
2108.61 48
2108.72 46
2108.82 42
2108.93 38
2109.03 36
2109.14 36
2109.24 39
2109.35 45
2109.45 51
2109.56 56
2109.66 60
2109.77 60
2109.88 58
2109.98 55
2110.09 52
2110.19 51
2110.30 53
2110.40 59
2110.51 66
2110.61 75
2110.72 84
2110.82 90
2110.93 96
2111.04 100
2111.14 104
2111.25 108
2111.35 112
2111.46 118
2111.56 124
2111.67 129
2111.77 133
2111.88 136
2111.98 138
2112.09 140
2112.20 140
2112.30 140
2112.41 139
2112.51 135
2112.62 128
2112.72 117
2112.83 104
2112.93 90
2113.04 75
2113.15 63
2113.25 54
2113.36 49
2113.46 49
2113.57 51
2113.67 55
2113.78 60
2113.88 63
2113.99 64
2114.10 63
2114.20 59
2114.31 53
2114.41 46
2114.52 39
2114.62 33
2114.73 28
2114.83 24
2114.94 23
2115.05 23
2115.15 25
2115.26 29
2115.36 34
2115.47 40
2115.57 46
2115.68 53
2115.78 60
2115.89 66
2116.00 71
2116.10 74
2116.21 75
2116.31 74
2116.42 71
2116.52 65
2116.63 58
2116.73 49
2116.84 39
2116.95 29
2117.05 19
2117.16 10
2117.26 1
2117.37 0
2117.47 0
2117.58 0
2117.68 0
2117.79 0
2117.90 0
2118.00 0
2118.11 0
2118.21 13
2118.32 28
2118.42 41
2118.53 51
2118.64 58
2118.74 62
2118.85 63
2118.95 63
2119.06 62
2119.16 60
2119.27 56
2119.38 51
2119.48 46
2119.59 40
2119.69 35
2119.80 31
2119.90 30
2120.01 30
2120.12 33
2120.22 37
2120.33 41
2120.43 44
2120.54 48
2120.64 51
2120.75 53
2120.85 56
2120.96 58
2121.07 61
2121.17 63
2121.28 65
2121.38 66
2121.49 66
2121.59 65
2121.70 63
2121.81 61
2121.91 59
2122.02 59
2122.12 61
2122.23 65
2122.34 71
2122.44 78
2122.55 84
2122.65 88
2122.76 89
2122.86 88
2122.97 85
2123.08 83
2123.18 83
2123.29 85
2123.39 90
2123.50 97
2123.60 104
2123.71 111
2123.82 114
2123.92 114
2124.03 112
2124.13 107
2124.24 100
2124.34 92
2124.45 83
2124.56 74
2124.66 65
2124.77 56
2124.87 48
2124.98 39
2125.09 32
2125.19 27
2125.30 23
2125.40 23
2125.51 25
2125.61 29
2125.72 35
2125.83 42
2125.93 48
2126.04 53
2126.14 57
2126.25 61
2126.36 64
2126.46 65
2126.57 66
2126.67 64
2126.78 61
2126.88 56
2126.99 50
2127.10 44
2127.20 40
2127.31 37
2127.41 37
2127.52 37
2127.63 39
2127.73 40
2127.84 40
2127.94 40
2128.05 39
2128.15 38
2128.26 37
2128.37 35
2128.47 32
2128.58 29
2128.68 26
2128.79 24
2128.90 24
2129.00 28
2129.11 33
2129.21 42
2129.32 51
2129.43 59
2129.53 66
2129.64 71
2129.74 74
2129.85 77
2129.96 80
2130.06 83
2130.17 87
2130.27 91
2130.38 95
2130.49 98
2130.59 100
2130.70 100
2130.80 99
2130.91 98
2131.01 95
2131.12 93
2131.23 91
2131.33 90
2131.44 90
2131.54 91
2131.65 95
2131.76 100
2131.86 106
2131.97 113
2132.07 118
2132.18 121
2132.29 122
2132.39 122
2132.50 120
2132.60 118
2132.71 117
2132.82 116
2132.92 116
2133.03 116
2133.13 115
2133.24 115
2133.35 114
2133.45 115
2133.56 117
2133.66 121
2133.77 126
2133.88 131
2133.98 135
2134.09 136
2134.19 134
2134.30 129
2134.41 123
2134.51 117
2134.62 111
2134.72 107
2134.83 104
2134.94 102
2135.04 100
2135.15 98
2135.26 95
2135.36 91
2135.47 87
2135.57 84
2135.68 81
2135.79 79
2135.89 77
2136.00 75
2136.10 74
2136.21 74
2136.32 75
2136.42 77
2136.53 81
2136.63 86
2136.74 92
2136.85 97
2136.95 100
2137.06 100
2137.16 96
2137.27 89
2137.38 79
2137.48 68
2137.59 57
2137.70 48
2137.80 43
2137.91 40
2138.01 39
2138.12 40
2138.23 41
2138.33 42
2138.44 43
2138.54 44
2138.65 45
2138.76 49
2138.86 55
2138.97 63
2139.08 73
2139.18 83
2139.29 94
2139.39 104
2139.50 113
2139.61 121
2139.71 129
2139.82 137
2139.92 144
2140.03 150
2140.14 155
2140.24 157
2140.35 155
2140.46 150
2140.56 143
2140.67 135
2140.77 126
2140.88 119
2140.99 113
2141.09 108
2141.20 105
2141.31 101
2141.41 98
2141.52 95
2141.62 92
2141.73 89
2141.84 88
2141.94 89
2142.05 90
2142.15 92
2142.26 94
2142.37 94
2142.47 93
2142.58 90
2142.69 85
2142.79 78
2142.90 71
2143.00 64
2143.11 57
2143.22 51
2143.32 47
2143.43 44
2143.54 43
2143.64 46
2143.75 51
2143.85 59
2143.96 69
2144.07 81
2144.17 92
2144.28 101
2144.39 108
2144.49 112
2144.60 115
2144.71 118
2144.81 121
2144.92 126
2145.02 134
2145.13 144
2145.24 154
2145.34 164
2145.45 173
2145.56 178
2145.66 180
2145.77 178
2145.87 173
2145.98 165
2146.09 155
2146.19 145
2146.30 135
2146.41 127
2146.51 120
2146.62 115
2146.73 111
2146.83 108
2146.94 105
2147.04 101
2147.15 96
2147.26 90
2147.36 83
2147.47 75
2147.58 68
2147.68 60
2147.79 54
2147.90 49
2148.00 45
2148.11 42
2148.21 41
2148.32 41
2148.43 44
2148.53 48
2148.64 54
2148.75 62
2148.85 72
2148.96 84
2149.07 96
2149.17 107
2149.28 118
2149.38 128
2149.49 136
2149.60 144
2149.70 149
2149.81 153
2149.92 154
2150.02 153
2150.13 149
2150.24 144
2150.34 138
2150.45 131
2150.56 125
2150.66 120
2150.77 115
2150.87 110
2150.98 106
2151.09 100
2151.19 96
2151.30 92
2151.41 89
2151.51 89
2151.62 92
2151.73 96
2151.83 102
2151.94 107
2152.05 112
2152.15 114
2152.26 114
2152.37 111
2152.47 107
2152.58 101
2152.68 96
2152.79 93
2152.90 91
2153.00 92
2153.11 96
2153.22 101
2153.32 108
2153.43 114
2153.54 121
2153.64 127
2153.75 131
2153.86 134
2153.96 135
2154.07 136
2154.18 138
2154.28 141
2154.39 145
2154.50 151
2154.60 158
2154.71 166
2154.82 173
2154.92 178
2155.03 180
2155.13 179
2155.24 174
2155.35 166
2155.45 156
2155.56 143
2155.67 130
2155.77 118
2155.88 108
2155.99 100
2156.09 95
2156.20 94
2156.31 96
2156.41 100
2156.52 107
2156.63 114
2156.73 121
2156.84 127
2156.95 130
2157.05 129
2157.16 125
2157.27 119
2157.37 110
2157.48 103
2157.59 97
2157.69 96
2157.80 97
2157.91 102
2158.01 109
2158.12 116
2158.23 122
2158.33 128
2158.44 134
2158.55 141
2158.65 149
2158.76 159
2158.87 170
2158.97 181
2159.08 191
2159.19 198
2159.29 203
2159.40 206
2159.51 207
2159.61 207
2159.72 206
2159.83 205
2159.93 201
2160.04 195
2160.15 187
2160.25 179
2160.36 170
2160.47 164
2160.57 162
2160.68 163
2160.79 167
2160.89 174
2161.00 180
2161.11 186
2161.21 189
2161.32 192
2161.43 194
2161.53 197
2161.64 202
2161.75 209
2161.85 219
2161.96 232
2162.07 245
2162.17 260
2162.28 273
2162.39 284
2162.49 292
2162.60 297
2162.71 299
2162.81 298
2162.92 294
2163.03 288
2163.13 280
2163.24 271
2163.35 260
2163.45 249
2163.56 239
2163.67 228
2163.77 217
2163.88 207
2163.99 196
2164.09 183
2164.20 170
2164.31 155
2164.42 141
2164.52 130
2164.63 122
2164.74 119
2164.84 120
2164.95 125
2165.06 132
2165.16 140
2165.27 147
2165.38 152
2165.48 155
2165.59 156
2165.70 153
2165.80 146
2165.91 136
2166.02 124
2166.12 110
2166.23 97
2166.34 87
2166.44 81
2166.55 81
2166.66 85
2166.77 91
2166.87 98
2166.98 103
2167.09 106
2167.19 106
2167.30 104
2167.41 102
2167.51 100
2167.62 101
2167.73 104
2167.83 110
2167.94 116
2168.05 122
2168.15 127
2168.26 128
2168.37 127
2168.47 123
2168.58 116
2168.69 108
2168.80 100
2168.90 91
2169.01 84
2169.12 78
2169.22 73
2169.33 70
2169.44 67
2169.54 67
2169.65 67
2169.76 67
2169.86 68
2169.97 68
2170.08 69
2170.19 71
2170.29 72
2170.40 75
2170.51 78
2170.61 82
2170.72 84
2170.83 85
2170.93 84
2171.04 79
2171.15 71
2171.25 60
2171.36 47
2171.47 34
2171.58 22
2171.68 13
2171.79 8
2171.90 6
2172.00 7
2172.11 8
2172.22 8
2172.32 6
2172.43 2
2172.54 0
2172.65 0
2172.75 0
2172.86 0
2172.97 0
2173.07 0
2173.18 0
2173.29 4
2173.39 8
2173.50 12
2173.61 17
2173.72 24
2173.82 31
2173.93 40
2174.04 48
2174.14 54
2174.25 58
2174.36 58
2174.46 55
2174.57 52
2174.68 49
2174.79 47
2174.89 48
2175.00 51
2175.11 57
2175.21 65
2175.32 73
2175.43 80
2175.53 87
2175.64 93
2175.75 98
2175.86 102
2175.96 105
2176.07 108
2176.18 111
2176.28 113
2176.39 116
2176.50 117
2176.61 117
2176.71 114
2176.82 109
2176.93 102
2177.03 94
2177.14 86
2177.25 80
2177.36 75
2177.46 73
2177.57 74
2177.68 77
2177.78 82
2177.89 89
2178.00 99
2178.11 109
2178.21 121
2178.32 134
2178.43 147
2178.53 159
2178.64 169
2178.75 178
2178.86 184
2178.96 188
2179.07 189
2179.18 186
2179.28 181
2179.39 172
2179.50 163
2179.61 152
2179.71 142
2179.82 132
2179.93 123
2180.03 115
2180.14 106
2180.25 98
2180.36 90
2180.46 82
2180.57 75
2180.68 71
2180.78 68
2180.89 67
2181.00 66
2181.11 65
2181.21 63
2181.32 60
2181.43 56
2181.53 52
2181.64 48
2181.75 47
2181.86 47
2181.96 49
2182.07 53
2182.18 57
2182.28 61
2182.39 64
2182.50 67
2182.61 69
2182.71 71
2182.82 73
2182.93 73
2183.04 73
2183.14 71
2183.25 69
2183.36 66
2183.46 63
2183.57 62
2183.68 62
2183.79 65
2183.89 70
2184.00 76
2184.11 82
2184.22 88
2184.32 93
2184.43 97
2184.54 100
2184.64 103
2184.75 106
2184.86 110
2184.97 114
2185.07 119
2185.18 122
2185.29 123
2185.40 122
2185.50 120
2185.61 116
2185.72 111
2185.82 106
2185.93 101
2186.04 96
2186.15 90
2186.25 84
2186.36 78
2186.47 71
2186.58 64
2186.68 58
2186.79 56
2186.90 56
2187.01 61
2187.11 67
2187.22 75
2187.33 83
2187.43 88
2187.54 92
2187.65 93
2187.76 92
2187.86 90
2187.97 89
2188.08 89
2188.19 90
2188.29 91
2188.40 93
2188.51 95
2188.62 97
2188.72 98
2188.83 99
2188.94 99
2189.05 99
2189.15 98
2189.26 96
2189.37 93
2189.47 90
2189.58 87
2189.69 85
2189.80 85
2189.90 87
2190.01 92
2190.12 99
2190.23 107
2190.33 116
2190.44 123
2190.55 130
2190.66 135
2190.76 139
2190.87 141
2190.98 142
2191.09 142
2191.19 141
2191.30 139
2191.41 136
2191.52 130
2191.62 123
2191.73 115
2191.84 108
2191.95 103
2192.05 100
2192.16 100
2192.27 104
2192.38 109
2192.48 116
2192.59 123
2192.70 128
2192.81 132
2192.91 134
2193.02 135
2193.13 133
2193.24 131
2193.34 129
2193.45 127
2193.56 126
2193.67 126
2193.77 127
2193.88 128
2193.99 129
2194.10 129
2194.20 128
2194.31 126
2194.42 123
2194.53 119
2194.63 114
2194.74 108
2194.85 101
2194.96 93
2195.06 85
2195.17 76
2195.28 67
2195.39 60
2195.49 54
2195.60 50
2195.71 49
2195.82 50
2195.92 53
2196.03 57
2196.14 61
2196.25 65
2196.35 68
2196.46 70
2196.57 71
2196.68 71
2196.78 69
2196.89 67
2197.00 65
2197.11 64
2197.21 62
2197.32 62
2197.43 61
2197.54 60
2197.64 58
2197.75 57
2197.86 56
2197.97 55
2198.08 56
2198.18 58
2198.29 61
2198.40 65
2198.51 67
2198.61 67
2198.72 65
2198.83 60
2198.94 53
2199.04 44
2199.15 35
2199.26 27
2199.37 18
2199.47 10
2199.58 3
2199.69 0
2199.80 0
2199.90 0
2200.01 0
2200.12 0
2200.23 0
2200.34 0
2200.44 0
2200.55 1
2200.66 4
2200.77 7
2200.87 11
2200.98 17
2201.09 25
2201.20 35
2201.30 47
2201.41 60
2201.52 74
2201.63 87
2201.74 98
2201.84 107
2201.95 112
2202.06 114
2202.17 113
2202.27 111
2202.38 108
2202.49 106
2202.60 104
2202.70 103
2202.81 102
2202.92 101
2203.03 100
2203.14 98
2203.24 96
2203.35 94
2203.46 91
2203.57 89
2203.67 87
2203.78 86
2203.89 87
2204.00 89
2204.11 92
2204.21 96
2204.32 99
2204.43 101
2204.54 102
2204.64 102
2204.75 102
2204.86 104
2204.97 107
2205.08 114
2205.18 123
2205.29 133
2205.40 143
2205.51 149
2205.61 152
2205.72 151
2205.83 148
2205.94 142
2206.05 136
2206.15 131
2206.26 128
2206.37 126
2206.48 124
2206.58 121
2206.69 118
2206.80 113
2206.91 107
2207.02 101
2207.12 95
2207.23 89
2207.34 84
2207.45 80
2207.56 76
2207.66 73
2207.77 70
2207.88 69
2207.99 68
2208.09 69
2208.20 71
2208.31 74
2208.42 78
2208.53 80
2208.63 82
2208.74 82
2208.85 80
2208.96 76
2209.07 70
2209.17 63
2209.28 54
2209.39 45
2209.50 37
2209.60 32
2209.71 30
2209.82 32
2209.93 40
2210.04 51
2210.14 65
2210.25 81
2210.36 97
2210.47 111
2210.58 122
2210.68 130
2210.79 134
2210.90 135
2211.01 135
2211.12 134
2211.22 133
2211.33 133
2211.44 134
2211.55 134
2211.65 134
2211.76 132
2211.87 127
2211.98 121
2212.09 114
2212.19 109
2212.30 107
2212.41 109
2212.52 115
2212.63 125
2212.73 137
2212.84 149
2212.95 158
2213.06 165
2213.17 167
2213.27 165
2213.38 159
2213.49 151
2213.60 142
2213.71 133
2213.81 124
2213.92 117
2214.03 112
2214.14 110
2214.25 110
2214.35 112
2214.46 114
2214.57 118
2214.68 124
2214.79 131
2214.89 141
2215.00 152
2215.11 166
2215.22 181
2215.33 194
2215.43 205
2215.54 212
2215.65 215
2215.76 214
2215.87 211
2215.97 205
2216.08 200
2216.19 196
2216.30 193
2216.41 193
2216.51 194
2216.62 196
2216.73 197
2216.84 197
2216.95 193
2217.06 187
2217.16 177
2217.27 166
2217.38 155
2217.49 146
2217.60 140
2217.70 139
2217.81 143
2217.92 150
2218.03 159
2218.14 168
2218.24 174
2218.35 178
2218.46 178
2218.57 177
2218.68 174
2218.78 173
2218.89 173
2219.00 176
2219.11 181
2219.22 187
2219.33 191
2219.43 193
2219.54 193
2219.65 190
2219.76 185
2219.87 180
2219.97 176
2220.08 173
2220.19 173
2220.30 175
2220.41 178
2220.52 183
2220.62 187
2220.73 191
2220.84 193
2220.95 195
2221.06 196
2221.16 197
2221.27 197
2221.38 197
2221.49 197
2221.60 197
2221.70 196
2221.81 193
2221.92 190
2222.03 186
2222.14 181
2222.25 177
2222.35 174
2222.46 173
2222.57 174
2222.68 177
2222.79 180
2222.90 182
2223.00 183
2223.11 181
2223.22 175
2223.33 166
2223.44 154
2223.54 142
2223.65 129
2223.76 119
2223.87 111
2223.98 106
2224.09 104
2224.19 105
2224.30 107
2224.41 108
2224.52 108
2224.63 106
2224.74 102
2224.84 97
2224.95 92
2225.06 87
2225.17 84
2225.28 82
2225.38 81
2225.49 80
2225.60 79
2225.71 78
2225.82 78
2225.93 78
2226.03 81
2226.14 85
2226.25 92
2226.36 100
2226.47 108
2226.58 117
2226.68 124
2226.79 129
2226.90 134
2227.01 136
2227.12 138
2227.23 139
2227.33 138
2227.44 136
2227.55 131
2227.66 126
2227.77 120
2227.88 115
2227.98 112
2228.09 111
2228.20 113
2228.31 116
2228.42 120
2228.53 124
2228.63 125
2228.74 124
2228.85 121
2228.96 118
2229.07 117
2229.18 119
2229.28 126
2229.39 136
2229.50 150
2229.61 166
2229.72 183
2229.83 199
2229.93 212
2230.04 221
2230.15 226
2230.26 227
2230.37 223
2230.48 217
2230.59 209
2230.69 200
2230.80 193
2230.91 186
2231.02 180
2231.13 175
2231.24 170
2231.34 165
2231.45 159
2231.56 153
2231.67 148
2231.78 145
2231.89 143
2231.99 143
2232.10 143
2232.21 142
2232.32 139
2232.43 134
2232.54 129
2232.65 123
2232.75 118
2232.86 116
2232.97 118
2233.08 122
2233.19 130
2233.30 139
2233.40 147
2233.51 155
2233.62 162
2233.73 166
2233.84 168
2233.95 168
2234.06 166
2234.16 162
2234.27 157
2234.38 151
2234.49 144
2234.60 137
2234.71 130
2234.81 124
2234.92 118
2235.03 112
2235.14 108
2235.25 107
2235.36 108
2235.47 112
2235.57 118
2235.68 127
2235.79 136
2235.90 145
2236.01 152
2236.12 156
2236.23 159
2236.33 161
2236.44 162
2236.55 164
2236.66 165
2236.77 166
2236.88 165
2236.99 161
2237.09 154
2237.20 144
2237.31 132
2237.42 118
2237.53 104
2237.64 92
2237.75 82
2237.85 74
2237.96 69
2238.07 67
2238.18 68
2238.29 72
2238.40 80
2238.51 90
2238.61 102
2238.72 114
2238.83 125
2238.94 133
2239.05 138
2239.16 140
2239.27 139
2239.37 137
2239.48 135
2239.59 132
2239.70 129
2239.81 127
2239.92 125
2240.03 123
2240.13 123
2240.24 124
2240.35 128
2240.46 133
2240.57 138
2240.68 144
2240.79 147
2240.90 147
2241.00 144
2241.11 140
2241.22 135
2241.33 130
2241.44 128
2241.55 127
2241.66 128
2241.76 130
2241.87 130
2241.98 129
2242.09 125
2242.20 119
2242.31 113
2242.42 106
2242.53 100
2242.63 96
2242.74 94
2242.85 95
2242.96 96
2243.07 99
2243.18 103
2243.29 108
2243.39 114
2243.50 121
2243.61 129
2243.72 137
2243.83 144
2243.94 150
2244.05 154
2244.16 154
2244.26 152
2244.37 149
2244.48 143
2244.59 138
2244.70 133
2244.81 129
2244.92 127
2245.03 127
2245.13 131
2245.24 137
2245.35 147
2245.46 159
2245.57 173
2245.68 187
2245.79 200
2245.90 211
2246.00 218
2246.11 219
2246.22 216
2246.33 208
2246.44 197
2246.55 185
2246.66 173
2246.77 164
2246.88 158
2246.98 156
2247.09 158
2247.20 162
2247.31 168
2247.42 174
2247.53 179
2247.64 183
2247.75 185
2247.85 184
2247.96 182
2248.07 178
2248.18 173
2248.29 167
2248.40 162
2248.51 158
2248.62 156
2248.72 156
2248.83 157
2248.94 158
2249.05 158
2249.16 158
2249.27 156
2249.38 154
2249.49 153
2249.60 152
2249.70 154
2249.81 156
2249.92 158
2250.03 158
2250.14 156
2250.25 151
2250.36 143
2250.47 134
2250.58 124
2250.68 115
2250.79 108
2250.90 103
2251.01 100
2251.12 98
2251.23 97
2251.34 97
2251.45 99
2251.56 102
2251.66 108
2251.77 117
2251.88 128
2251.99 142
2252.10 157
2252.21 171
2252.32 184
2252.43 193
2252.54 199
2252.64 199
2252.75 194
2252.86 183
2252.97 167
2253.08 149
2253.19 129
2253.30 109
2253.41 92
2253.52 77
2253.63 66
2253.73 57
2253.84 51
2253.95 46
2254.06 43
2254.17 42
2254.28 42
2254.39 44
2254.50 48
2254.61 55
2254.72 64
2254.82 74
2254.93 83
2255.04 91
2255.15 94
2255.26 93
2255.37 85
2255.48 73
2255.59 58
2255.70 41
2255.81 24
2255.91 10
2256.02 0
2256.13 0
2256.24 0
2256.35 0
2256.46 0
2256.57 0
2256.68 0
2256.79 0
2256.90 0
2257.00 5
2257.11 12
2257.22 17
2257.33 22
2257.44 24
2257.55 26
2257.66 27
2257.77 28
2257.88 31
2257.99 37
2258.10 45
2258.20 56
2258.31 69
2258.42 83
2258.53 97
2258.64 111
2258.75 122
2258.86 132
2258.97 138
2259.08 141
2259.19 142
2259.30 141
2259.40 139
2259.51 138
2259.62 139
2259.73 141
2259.84 144
2259.95 147
2260.06 148
2260.17 146
2260.28 143
2260.39 138
2260.50 132
2260.60 127
2260.71 124
2260.82 121
2260.93 119
2261.04 115
2261.15 109
2261.26 101
2261.37 91
2261.48 81
2261.59 73
2261.70 67
2261.80 64
2261.91 65
2262.02 69
2262.13 74
2262.24 80
2262.35 86
2262.46 93
2262.57 101
2262.68 109
2262.79 119
2262.90 129
2263.01 140
2263.12 149
2263.22 157
2263.33 162
2263.44 164
2263.55 161
2263.66 156
2263.77 149
2263.88 141
2263.99 134
2264.10 128
2264.21 124
2264.32 121
2264.43 119
2264.53 118
2264.64 118
2264.75 119
2264.86 121
2264.97 125
2265.08 131
2265.19 138
2265.30 145
2265.41 151
2265.52 157
2265.63 160
2265.74 161
2265.85 160
2265.95 157
2266.06 152
2266.17 144
2266.28 135
2266.39 123
2266.50 110
2266.61 96
2266.72 84
2266.83 74
2266.94 68
2267.05 66
2267.16 68
2267.27 74
2267.38 82
2267.48 91
2267.59 101
2267.70 110
2267.81 119
2267.92 127
2268.03 133
2268.14 138
2268.25 141
2268.36 143
2268.47 145
2268.58 147
2268.69 149
2268.80 152
2268.91 155
2269.02 158
2269.12 160
2269.23 160
2269.34 159
2269.45 156
2269.56 151
2269.67 147
2269.78 142
2269.89 138
2270.00 134
2270.11 130
2270.22 126
2270.33 122
2270.44 116
2270.55 109
2270.66 101
2270.76 93
2270.87 85
2270.98 77
2271.09 70
2271.20 66
2271.31 65
2271.42 66
2271.53 70
2271.64 76
2271.75 82
2271.86 87
2271.97 91
2272.08 94
2272.19 95
2272.30 96
2272.41 98
2272.52 100
2272.62 102
2272.73 105
2272.84 108
2272.95 110
2273.06 111
2273.17 112
2273.28 113
2273.39 115
2273.50 117
2273.61 120
2273.72 122
2273.83 125
2273.94 126
2274.05 127
2274.16 129
2274.27 130
2274.38 132
2274.48 135
2274.59 137
2274.70 139
2274.81 139
2274.92 137
2275.03 133
2275.14 127
2275.25 121
2275.36 115
2275.47 109
2275.58 105
2275.69 103
2275.80 104
2275.91 107
2276.02 112
2276.13 119
2276.24 125
2276.35 132
2276.46 137
2276.57 141
2276.67 146
2276.78 150
2276.89 156
2277.00 164
2277.11 173
2277.22 184
2277.33 197
2277.44 211
2277.55 226
2277.66 241
2277.77 257
2277.88 272
2277.99 285
2278.10 294
2278.21 299
2278.32 299
2278.43 294
2278.54 286
2278.65 275
2278.76 264
2278.87 254
2278.98 247
2279.08 242
2279.19 239
2279.30 238
2279.41 238
2279.52 237
2279.63 235
2279.74 231
2279.85 225
2279.96 217
2280.07 208
2280.18 200
2280.29 194
2280.40 190
2280.51 189
2280.62 188
2280.73 188
2280.84 187
2280.95 183
2281.06 177
2281.17 169
2281.28 160
2281.39 152
2281.50 147
2281.61 146
2281.72 149
2281.82 157
2281.93 168
2282.04 180
2282.15 192
2282.26 202
2282.37 209
2282.48 213
2282.59 214
2282.70 214
2282.81 212
2282.92 211
2283.03 209
2283.14 207
2283.25 204
2283.36 199
2283.47 194
2283.58 187
2283.69 179
2283.80 170
2283.91 161
2284.02 151
2284.13 141
2284.24 132
2284.35 123
2284.46 114
2284.57 106
2284.68 100
2284.79 95
2284.90 91
2285.01 88
2285.12 85
2285.22 82
2285.33 80
2285.44 79
2285.55 79
2285.66 81
2285.77 84
2285.88 88
2285.99 91
2286.10 93
2286.21 92
2286.32 88
2286.43 83
2286.54 77
2286.65 71
2286.76 66
2286.87 63
2286.98 63
2287.09 65
2287.20 69
2287.31 75
2287.42 82
2287.53 89
2287.64 96
2287.75 102
2287.86 107
2287.97 111
2288.08 115
2288.19 119
2288.30 125
2288.41 132
2288.52 140
2288.63 149
2288.74 157
2288.85 163
2288.96 167
2289.07 166
2289.18 161
2289.29 153
2289.40 143
2289.51 131
2289.62 119
2289.73 109
2289.84 100
2289.95 93
2290.06 90
2290.17 89
2290.27 91
2290.38 95
2290.49 101
2290.60 105
2290.71 108
2290.82 109
2290.93 106
2291.04 101
2291.15 94
2291.26 88
2291.37 83
2291.48 82
2291.59 83
2291.70 88
2291.81 95
2291.92 102
2292.03 109
2292.14 115
2292.25 117
2292.36 116
2292.47 112
2292.58 106
2292.69 99
2292.80 92
2292.91 88
2293.02 86
2293.13 87
2293.24 89
2293.35 93
2293.46 95
2293.57 96
2293.68 94
2293.79 88
2293.90 81
2294.01 74
2294.12 67
2294.23 62
2294.34 60
2294.45 59
2294.56 59
2294.67 59
2294.78 59
2294.89 58
2295.00 57
2295.11 55
2295.22 54
2295.33 53
2295.44 53
2295.55 55
2295.66 58
2295.77 63
2295.88 68
2295.99 75
2296.10 81
2296.21 87
2296.32 92
2296.43 96
2296.54 98
2296.65 100
2296.76 102
2296.87 103
2296.98 103
2297.09 102
2297.20 102
2297.31 100
2297.42 98
2297.53 95
2297.64 91
2297.75 86
2297.86 79
2297.97 70
2298.08 59
2298.19 47
2298.30 34
2298.41 23
2298.52 14
2298.63 8
2298.74 4
2298.85 3
2298.96 4
2299.07 6
2299.18 7
2299.29 8
2299.40 7
2299.51 6
2299.62 3
2299.73 0
2299.84 0
2299.95 0
2300.06 0
2300.17 0
2300.28 0
2300.39 0
2300.50 0
2300.61 1
2300.72 6
2300.83 10
2300.94 15
2301.05 19
2301.16 25
2301.27 33
2301.38 43
2301.49 55
2301.60 68
2301.71 81
2301.82 90
2301.93 95
2302.04 95
2302.15 90
2302.26 83
2302.37 75
2302.48 68
2302.59 65
2302.70 65
2302.81 68
2302.92 72
2303.03 76
2303.14 79
2303.25 81
2303.36 80
2303.47 78
2303.58 75
2303.70 72
2303.81 69
2303.92 67
2304.03 67
2304.14 69
2304.25 73
2304.36 80
2304.47 90
2304.58 102
2304.69 115
2304.80 128
2304.91 137
2305.02 142
2305.13 142
2305.24 138
2305.35 131
2305.46 123
2305.57 116
2305.68 110
2305.79 107
2305.90 104
2306.01 101
2306.12 97
2306.23 91
2306.34 84
2306.45 76
2306.56 70
2306.67 65
2306.78 65
2306.89 68
2307.00 73
2307.11 82
2307.22 92
2307.33 103
2307.44 114
2307.55 125
2307.66 136
2307.77 145
2307.88 152
2307.99 157
2308.10 158
2308.21 157
2308.32 152
2308.43 146
2308.54 138
2308.66 132
2308.77 127
2308.88 126
2308.99 129
2309.10 136
2309.21 145
2309.32 156
2309.43 168
2309.54 178
2309.65 185
2309.76 188
2309.87 187
2309.98 182
2310.09 173
2310.20 163
2310.31 153
2310.42 145
2310.53 138
2310.64 135
2310.75 133
2310.86 133
2310.97 134
2311.08 133
2311.19 130
2311.30 125
2311.41 119
2311.52 111
2311.63 102
2311.74 95
2311.85 89
2311.96 86
2312.08 86
2312.19 90
2312.30 95
2312.41 102
2312.52 109
2312.63 113
2312.74 113
2312.85 110
2312.96 102
2313.07 91
2313.18 78
2313.29 65
2313.40 52
2313.51 43
2313.62 38
2313.73 36
2313.84 38
2313.95 43
2314.06 49
2314.17 56
2314.28 63
2314.39 70
2314.50 78
2314.61 88
2314.72 98
2314.83 110
2314.95 122
2315.06 133
2315.17 141
2315.28 145
2315.39 144
2315.50 140
2315.61 132
2315.72 123
2315.83 114
2315.94 106
2316.05 98
2316.16 91
2316.27 85
2316.38 78
2316.49 70
2316.60 63
2316.71 56
2316.82 52
2316.93 51
2317.04 54
2317.15 61
2317.27 69
2317.38 78
2317.49 85
2317.60 91
2317.71 93
2317.82 91
2317.93 86
2318.04 77
2318.15 65
2318.26 50
2318.37 35
2318.48 21
2318.59 10
2318.70 3
2318.81 1
2318.92 2
2319.03 7
2319.14 12
2319.25 18
2319.36 21
2319.48 24
2319.59 26
2319.70 29
2319.81 34
2319.92 40
2320.03 49
2320.14 59
2320.25 70
2320.36 80
2320.47 88
2320.58 96
2320.69 101
2320.80 105
2320.91 107
2321.02 108
2321.13 109
2321.24 109
2321.35 109
2321.47 108
2321.58 107
2321.69 106
2321.80 104
2321.91 102
2322.02 100
2322.13 97
2322.24 93
2322.35 88
2322.46 83
2322.57 77
2322.68 71
2322.79 68
2322.90 66
2323.01 68
2323.12 72
2323.24 78
2323.35 84
2323.46 91
2323.57 96
2323.68 99
2323.79 99
2323.90 96
2324.01 92
2324.12 85
2324.23 79
2324.34 72
2324.45 66
2324.56 63
2324.67 60
2324.78 59
2324.89 58
2325.01 56
2325.12 52
2325.23 47
2325.34 39
2325.45 29
2325.56 19
2325.67 10
2325.78 5
2325.89 3
2326.00 5
2326.11 10
2326.22 17
2326.33 23
2326.44 27
2326.56 29
2326.67 29
2326.78 28
2326.89 27
2327.00 27
2327.11 28
2327.22 32
2327.33 36
2327.44 41
2327.55 46
2327.66 50
2327.77 53
2327.88 55
2327.99 55
2328.11 54
2328.22 51
2328.33 46
2328.44 40
2328.55 35
2328.66 32
2328.77 32
2328.88 35
2328.99 41
2329.10 50
2329.21 59
2329.32 67
2329.43 72
2329.55 73
2329.66 69
2329.77 62
2329.88 51
2329.99 39
2330.10 28
2330.21 18
2330.32 12
2330.43 9
2330.54 9
2330.65 13
2330.76 19
2330.87 24
2330.99 29
2331.10 31
2331.21 31
2331.32 29
2331.43 25
2331.54 21
2331.65 18
2331.76 17
2331.87 17
2331.98 19
2332.09 22
2332.20 23
2332.32 23
2332.43 21
2332.54 18
2332.65 15
2332.76 14
2332.87 15
2332.98 22
2333.09 33
2333.20 49
2333.31 68
2333.42 89
2333.53 109
2333.65 128
2333.76 146
2333.87 163
2333.98 178
2334.09 194
2334.20 208
2334.31 221
2334.42 232
2334.53 239
2334.64 242
2334.75 243
2334.87 240
2334.98 235
2335.09 228
2335.20 221
2335.31 213
2335.42 207
2335.53 201
2335.64 196
2335.75 193
2335.86 190
2335.97 187
2336.09 182
2336.20 176
2336.31 167
2336.42 158
2336.53 149
2336.64 141
2336.75 136
2336.86 134
2336.97 134
2337.08 138
2337.20 143
2337.31 149
2337.42 155
2337.53 162
2337.64 168
2337.75 173
2337.86 176
2337.97 178
2338.08 177
2338.19 174
2338.30 169
2338.42 163
2338.53 156
2338.64 149
2338.75 143
2338.86 137
2338.97 132
2339.08 129
2339.19 128
2339.30 130
2339.41 133
2339.53 138
2339.64 144
2339.75 149
2339.86 152
2339.97 152
2340.08 148
2340.19 141
2340.30 132
2340.41 122
2340.53 112
2340.64 103
2340.75 94
2340.86 87
2340.97 81
2341.08 74
2341.19 67
2341.30 59
2341.41 52
2341.52 46
2341.64 41
2341.75 38
2341.86 36
2341.97 35
2342.08 34
2342.19 33
2342.30 29
2342.41 25
2342.52 20
2342.64 13
2342.75 7
2342.86 0
2342.97 0
2343.08 0
2343.19 0
2343.30 0
2343.41 0
2343.52 0
2343.64 0
2343.75 0
2343.86 8
2343.97 15
2344.08 22
2344.19 28
2344.30 33
2344.41 38
2344.52 42
2344.64 46
2344.75 49
2344.86 49
2344.97 47
2345.08 42
2345.19 35
2345.30 26
2345.41 18
2345.52 11
2345.64 9
2345.75 11
2345.86 18
2345.97 31
2346.08 47
2346.19 66
2346.30 86
2346.41 104
2346.53 118
2346.64 127
2346.75 131
2346.86 129
2346.97 123
2347.08 114
2347.19 105
2347.30 97
2347.41 90
2347.53 86
2347.64 82
2347.75 78
2347.86 73
2347.97 68
2348.08 63
2348.19 59
2348.30 57
2348.42 58
2348.53 61
2348.64 64
2348.75 66
2348.86 67
2348.97 65
2349.08 63
2349.19 61
2349.31 61
2349.42 64
2349.53 71
2349.64 80
2349.75 91
2349.86 101
2349.97 109
2350.08 115
2350.20 118
2350.31 118
2350.42 116
2350.53 114
2350.64 111
2350.75 110
2350.86 109
2350.97 107
2351.09 104
2351.20 100
2351.31 94
2351.42 86
2351.53 79
2351.64 74
2351.75 71
2351.86 72
2351.98 77
2352.09 85
2352.20 94
2352.31 103
2352.42 110
2352.53 116
2352.64 119
2352.76 121
2352.87 124
2352.98 126
2353.09 130
2353.20 135
2353.31 139
2353.42 142
2353.53 143
2353.65 140
2353.76 134
2353.87 126
2353.98 117
2354.09 108
2354.20 100
2354.31 95
2354.43 92
2354.54 92
2354.65 92
2354.76 93
2354.87 93
2354.98 94
2355.09 93
2355.21 90
2355.32 87
2355.43 83
2355.54 80
2355.65 76
2355.76 74
2355.87 72
2355.99 71
2356.10 69
2356.21 68
2356.32 66
2356.43 63
2356.54 62
2356.65 62
2356.76 64
2356.88 67
2356.99 73
2357.10 80
2357.21 87
2357.32 95
2357.43 102
2357.54 108
2357.66 112
2357.77 115
2357.88 115
2357.99 113
2358.10 109
2358.21 105
2358.33 100
2358.44 96
2358.55 94
2358.66 94
2358.77 97
2358.88 100
2358.99 103
2359.11 106
2359.22 109
2359.33 111
2359.44 113
2359.55 116
2359.66 119
2359.77 123
2359.89 127
2360.00 130
2360.11 132
2360.22 134
2360.33 135
2360.44 137
2360.55 139
2360.67 143
2360.78 148
2360.89 153
2361.00 157
2361.11 161
2361.22 162
2361.34 161
2361.45 158
2361.56 153
2361.67 148
2361.78 144
2361.89 140
2362.00 139
2362.12 139
2362.23 141
2362.34 145
2362.45 149
2362.56 153
2362.67 155
2362.79 155
2362.90 152
2363.01 146
2363.12 138
2363.23 128
2363.34 115
2363.46 101
2363.57 87
2363.68 71
2363.79 55
2363.90 40
2364.01 26
2364.12 15
2364.24 6
2364.35 0
2364.46 0
2364.57 0
2364.68 0
2364.79 0
2364.91 0
2365.02 0
2365.13 0
2365.24 0
2365.35 2
2365.46 9
2365.58 17
2365.69 27
2365.80 37
2365.91 49
2366.02 63
2366.13 78
2366.25 93
2366.36 109
2366.47 123
2366.58 134
2366.69 143
2366.80 147
2366.92 148
2367.03 146
2367.14 142
2367.25 136
2367.36 130
2367.47 125
2367.59 122
2367.70 121
2367.81 123
2367.92 129
2368.03 137
2368.14 147
2368.26 157
2368.37 166
2368.48 175
2368.59 181
2368.70 185
2368.81 186
2368.93 185
2369.04 181
2369.15 176
2369.26 170
2369.37 162
2369.48 153
2369.60 143
2369.71 134
2369.82 125
2369.93 118
2370.04 112
2370.15 109
2370.27 107
2370.38 107
2370.49 108
2370.60 110
2370.71 111
2370.83 113
2370.94 115
2371.05 119
2371.16 124
2371.27 131
2371.38 140
2371.50 151
2371.61 162
2371.72 174
2371.83 185
2371.94 194
2372.05 201
2372.17 204
2372.28 205
2372.39 202
2372.50 196
2372.61 188
2372.73 179
2372.84 169
2372.95 159
2373.06 150
2373.17 141
2373.28 133
2373.40 126
2373.51 119
2373.62 114
2373.73 108
2373.84 102
2373.96 94
2374.07 86
2374.18 77
2374.29 68
2374.40 61
2374.51 55
2374.63 53
2374.74 52
2374.85 54
2374.96 57
2375.07 58
2375.19 60
2375.30 60
2375.41 60
2375.52 59
2375.63 59
2375.74 58
2375.86 57
2375.97 54
2376.08 48
2376.19 40
2376.30 29
2376.42 18
2376.53 6
2376.64 0
2376.75 0
2376.86 0
2376.98 0
2377.09 0
2377.20 0
2377.31 0
2377.42 0
2377.54 7
2377.65 12
2377.76 16
2377.87 18
2377.98 20
2378.09 20
2378.21 20
2378.32 20
2378.43 18
2378.54 17
2378.65 16
2378.77 17
2378.88 20
2378.99 27
2379.10 36
2379.21 47
2379.33 59
2379.44 69
2379.55 77
2379.66 83
2379.77 86
2379.89 88
2380.00 89
2380.11 90
2380.22 91
2380.33 92
2380.45 94
2380.56 95
2380.67 98
2380.78 101
2380.89 105
2381.01 111
2381.12 118
2381.23 126
2381.34 136
2381.45 146
2381.57 156
2381.68 165
2381.79 171
2381.90 173
2382.01 170
2382.13 162
2382.24 152
2382.35 140
2382.46 129
2382.57 121
2382.69 117
2382.80 117
2382.91 120
2383.02 125
2383.13 130
2383.25 134
2383.36 136
2383.47 137
2383.58 137
2383.69 136
2383.81 137
2383.92 138
2384.03 140
2384.14 143
2384.25 148
2384.37 153
2384.48 159
2384.59 168
2384.70 179
2384.82 193
2384.93 210
2385.04 229
2385.15 251
2385.26 274
2385.38 299
2385.49 325
2385.60 353
2385.71 382
2385.82 409
2385.94 434
2386.05 454
2386.16 469
2386.27 478
2386.38 482
2386.50 482
2386.61 480
2386.72 478
2386.83 476
2386.95 475
2387.06 477
2387.17 480
2387.28 486
2387.39 494
2387.51 502
2387.62 512
2387.73 520
2387.84 526
2387.95 528
2388.07 527
2388.18 521
2388.29 513
2388.40 503
2388.52 493
2388.63 482
2388.74 473
2388.85 463
2388.96 453
2389.08 442
2389.19 430
2389.30 418
2389.41 406
2389.52 395
2389.64 384
2389.75 374
2389.86 363
2389.97 351
2390.09 338
2390.20 324
2390.31 308
2390.42 293
2390.53 278
2390.65 265
2390.76 254
2390.87 243
2390.98 232
2391.10 220
2391.21 206
2391.32 190
2391.43 172
2391.54 153
2391.66 135
2391.77 119
2391.88 105
2391.99 96
2392.11 89
2392.22 86
2392.33 86
2392.44 87
2392.56 90
2392.67 93
2392.78 97
2392.89 101
2393.00 105
2393.12 108
2393.23 111
2393.34 113
2393.45 114
2393.57 113
2393.68 113
2393.79 115
2393.90 118
2394.01 125
2394.13 135
2394.24 147
2394.35 160
2394.46 172
2394.58 181
2394.69 187
2394.80 189
2394.91 188
2395.03 184
2395.14 178
2395.25 172
2395.36 166
2395.47 160
2395.59 157
2395.70 157
2395.81 159
2395.92 164
2396.04 171
2396.15 177
2396.26 182
2396.37 183
2396.49 180
2396.60 173
2396.71 162
2396.82 150
2396.94 138
2397.05 128
2397.16 119
2397.27 113
2397.38 109
2397.50 104
2397.61 99
2397.72 93
2397.83 87
2397.95 79
2398.06 72
2398.17 66
2398.28 61
2398.40 57
2398.51 53
2398.62 50
2398.73 48
2398.85 45
2398.96 43
2399.07 41
2399.18 41
2399.30 43
2399.41 48
2399.52 55
2399.63 64
2399.75 75
2399.86 87
2399.97 98
2400.08 108
2400.20 114
2400.31 117
2400.42 116
2400.53 114
2400.64 111
2400.76 107
2400.87 105
2400.98 104
2401.09 103
2401.21 103
2401.32 101
2401.43 99
2401.54 96
2401.66 93
2401.77 89
2401.88 86
2401.99 84
2402.11 83
2402.22 81
2402.33 80
2402.44 78
2402.56 77
2402.67 75
2402.78 74
2402.89 71
2403.01 69
2403.12 65
2403.23 60
2403.34 54
2403.46 49
2403.57 45
2403.68 43
2403.79 44
2403.91 47
2404.02 52
2404.13 59
2404.24 65
2404.36 70
2404.47 73
2404.58 75
2404.70 75
2404.81 74
2404.92 73
2405.03 71
2405.15 69
2405.26 66
2405.37 63
2405.48 58
2405.60 51
2405.71 43
2405.82 33
2405.93 22
2406.05 13
2406.16 7
2406.27 6
2406.38 8
2406.50 14
2406.61 23
2406.72 33
2406.83 44
2406.95 53
2407.06 60
2407.17 64
2407.28 66
2407.40 67
2407.51 66
2407.62 65
2407.73 65
2407.85 65
2407.96 65
2408.07 66
2408.19 66
2408.30 66
2408.41 65
2408.52 64
2408.64 62
2408.75 60
2408.86 58
2408.97 57
2409.09 55
2409.20 53
2409.31 51
2409.42 49
2409.54 48
2409.65 49
2409.76 51
2409.88 54
2409.99 58
2410.10 62
2410.21 63
2410.33 62
2410.44 57
2410.55 48
2410.66 39
2410.78 30
2410.89 23
2411.00 19
2411.11 19
2411.23 20
2411.34 21
2411.45 22
2411.57 19
2411.68 13
2411.79 5
2411.90 0
2412.02 0
2412.13 0
2412.24 0
2412.35 0
2412.47 0
2412.58 0
2412.69 7
2412.81 15
2412.92 19
2413.03 21
2413.14 18
2413.26 12
2413.37 4
2413.48 0
2413.59 0
2413.71 0
2413.82 0
2413.93 0
2414.05 0
2414.16 0
2414.27 1
2414.38 8
2414.50 14
2414.61 17
2414.72 19
2414.84 19
2414.95 18
2415.06 16
2415.17 15
2415.29 14
2415.40 14
2415.51 14
2415.62 15
2415.74 15
2415.85 16
2415.96 17
2416.08 18
2416.19 19
2416.30 19
2416.41 19
2416.53 20
2416.64 21
2416.75 22
2416.87 24
2416.98 26
2417.09 27
2417.20 28
2417.32 27
2417.43 25
2417.54 21
2417.66 17
2417.77 12
2417.88 7
2417.99 3
2418.11 1
2418.22 0
2418.33 2
2418.45 6
2418.56 11
2418.67 17
2418.78 25
2418.90 33
2419.01 41
2419.12 50
2419.24 59
2419.35 70
2419.46 82
2419.57 95
2419.69 108
2419.80 119
2419.91 128
2420.03 132
2420.14 131
2420.25 125
2420.36 115
2420.48 100
2420.59 84
2420.70 68
2420.82 51
2420.93 36
2421.04 24
2421.16 15
2421.27 11
2421.38 13
2421.49 21
2421.61 35
2421.72 53
2421.83 73
2421.95 93
2422.06 111
2422.17 125
2422.28 135
2422.40 140
2422.51 143
2422.62 143
2422.74 144
2422.85 145
2422.96 148
2423.08 154
2423.19 162
2423.30 173
2423.41 186
2423.53 199
2423.64 210
2423.75 218
2423.87 222
2423.98 222
2424.09 217
2424.21 209
2424.32 198
2424.43 188
2424.54 177
2424.66 166
2424.77 154
2424.88 141
2425.00 127
2425.11 111
2425.22 96
2425.34 82
2425.45 72
2425.56 65
2425.67 62
2425.79 64
2425.90 68
2426.01 74
2426.13 81
2426.24 88
2426.35 95
2426.47 102
2426.58 108
2426.69 113
2426.81 117
2426.92 119
2427.03 118
2427.14 115
2427.26 110
2427.37 103
2427.48 96
2427.60 89
2427.71 82
2427.82 75
2427.94 69
2428.05 63
2428.16 58
2428.28 55
2428.39 53
2428.50 53
2428.61 54
2428.73 58
2428.84 63
2428.95 69
2429.07 73
2429.18 77
2429.29 80
2429.41 82
2429.52 85
2429.63 88
2429.75 92
2429.86 97
2429.97 102
2430.09 106
2430.20 108
2430.31 108
2430.42 106
2430.54 103
2430.65 98
2430.76 92
2430.88 87
2430.99 81
2431.10 75
2431.22 70
2431.33 67
2431.44 67
2431.56 70
2431.67 76
2431.78 84
2431.90 93
2432.01 102
2432.12 110
2432.24 115
2432.35 116
2432.46 112
2432.57 105
2432.69 94
2432.80 81
2432.91 67
2433.03 55
2433.14 46
2433.25 41
2433.37 40
2433.48 42
2433.59 48
2433.71 55
2433.82 64
2433.93 72
2434.05 80
2434.16 87
2434.27 93
2434.39 99
2434.50 105
2434.61 110
2434.73 115
2434.84 118
2434.95 120
2435.07 120
2435.18 117
2435.29 112
2435.41 105
2435.52 96
2435.63 88
2435.75 80
2435.86 73
2435.97 69
2436.09 66
2436.20 65
2436.31 65
2436.43 67
2436.54 70
2436.65 74
2436.77 78
2436.88 82
2436.99 85
2437.11 86
2437.22 85
2437.33 82
2437.44 76
2437.56 69
2437.67 61
2437.78 52
2437.90 43
2438.01 34
2438.12 26
2438.24 18
2438.35 12
2438.46 7
2438.58 4
2438.69 5
2438.80 8
2438.92 15
2439.03 25
2439.14 38
2439.26 52
2439.37 67
2439.49 80
2439.60 92
2439.71 101
2439.83 106
2439.94 108
2440.05 107
2440.17 104
2440.28 98
2440.39 91
2440.51 83
2440.62 76
2440.73 70
2440.85 65
2440.96 61
2441.07 58
2441.19 55
2441.30 52
2441.41 49
2441.53 46
2441.64 43
2441.75 41
2441.87 41
2441.98 42
2442.09 45
2442.21 49
2442.32 53
2442.43 57
2442.55 60
2442.66 61
2442.77 61
2442.89 61
2443.00 62
2443.11 65
2443.23 70
2443.34 76
2443.45 84
2443.57 92
2443.68 99
2443.79 105
2443.91 110
2444.02 114
2444.13 118
2444.25 123
2444.36 128
2444.48 133
2444.59 139
2444.70 144
2444.82 147
2444.93 148
2445.04 147
2445.16 143
2445.27 138
2445.38 132
2445.50 124
2445.61 116
2445.72 107
2445.84 97
2445.95 87
2446.06 76
2446.18 66
2446.29 57
2446.40 51
2446.52 49
2446.63 49
2446.75 53
2446.86 58
2446.97 63
2447.09 69
2447.20 74
2447.31 78
2447.43 82
2447.54 87
2447.65 95
2447.77 105
2447.88 119
2447.99 134
2448.11 150
2448.22 166
2448.34 177
2448.45 184
2448.56 184
2448.68 178
2448.79 166
2448.90 151
2449.02 134
2449.13 118
2449.24 104
2449.36 94
2449.47 89
2449.58 90
2449.70 94
2449.81 101
2449.93 110
2450.04 119
2450.15 127
2450.27 132
2450.38 135
2450.49 135
2450.61 133
2450.72 128
2450.83 121
2450.95 114
2451.06 107
2451.18 103
2451.29 101
2451.40 103
2451.52 108
2451.63 115
2451.74 123
2451.86 130
2451.97 135
2452.08 136
2452.20 133
2452.31 126
2452.43 115
2452.54 102
2452.65 88
2452.77 74
2452.88 61
2452.99 51
2453.11 44
2453.22 41
2453.33 41
2453.45 44
2453.56 49
2453.68 53
2453.79 55
2453.90 56
2454.02 54
2454.13 50
2454.24 44
2454.36 37
2454.47 28
2454.59 18
2454.70 8
2454.81 0
2454.93 0
2455.04 0
2455.15 0
2455.27 0
2455.38 0
2455.49 0
2455.61 0
2455.72 4
2455.84 10
2455.95 16
2456.06 19
2456.18 22
2456.29 23
2456.40 22
2456.52 21
2456.63 19
2456.75 16
2456.86 14
2456.97 11
2457.09 8
2457.20 6
2457.31 4
2457.43 3
2457.54 3
2457.66 4
2457.77 6
2457.88 7
2458.00 8
2458.11 7
2458.23 5
2458.34 2
2458.45 0
2458.57 0
2458.68 0
2458.79 0
2458.91 1
2459.02 9
2459.14 18
2459.25 30
2459.36 42
2459.48 53
2459.59 62
2459.70 69
2459.82 72
2459.93 72
2460.05 70
2460.16 68
2460.27 67
2460.39 68
2460.50 70
2460.62 74
2460.73 76
2460.84 76
2460.96 72
2461.07 64
2461.18 54
2461.30 42
2461.41 31
2461.53 21
2461.64 14
2461.75 10
2461.87 9
2461.98 10
2462.10 13
2462.21 18
2462.32 24
2462.44 30
2462.55 37
2462.67 43
2462.78 48
2462.89 51
2463.01 52
2463.12 52
2463.23 50
2463.35 47
2463.46 42
2463.58 37
2463.69 30
2463.80 21
2463.92 11
2464.03 1
2464.15 0
2464.26 0
2464.37 0
2464.49 0
2464.60 0
2464.72 0
2464.83 0
2464.94 1
2465.06 11
2465.17 19
2465.29 27
2465.40 34
2465.51 41
2465.63 49
2465.74 58
2465.86 68
2465.97 78
2466.08 86
2466.20 92
2466.31 94
2466.43 92
2466.54 86
2466.65 77
2466.77 67
2466.88 56
2467.00 44
2467.11 33
2467.22 22
2467.34 12
2467.45 4
2467.57 0
2467.68 0
2467.79 0
2467.91 0
2468.02 1
2468.14 3
2468.25 5
2468.36 4
2468.48 2
2468.59 0
2468.71 0
2468.82 0
2468.93 0
2469.05 0
2469.16 4
2469.28 7
2469.39 12
2469.50 19
2469.62 27
2469.73 38
2469.85 50
2469.96 63
2470.07 75
2470.19 83
2470.30 89
2470.42 90
2470.53 89
2470.64 86
2470.76 83
2470.87 80
2470.99 79
2471.10 79
2471.21 80
2471.33 81
2471.44 82
2471.56 83
2471.67 84
2471.79 84
2471.90 83
2472.01 83
2472.13 83
2472.24 83
2472.36 84
2472.47 87
2472.58 90
2472.70 94
2472.81 98
2472.93 102
2473.04 104
2473.15 103
2473.27 100
2473.38 94
2473.50 86
2473.61 76
2473.73 65
2473.84 54
2473.95 43
2474.07 34
2474.18 26
2474.30 21
2474.41 19
2474.52 19
2474.64 22
2474.75 26
2474.87 31
2474.98 36
2475.10 40
2475.21 44
2475.32 47
2475.44 48
2475.55 49
2475.67 50
2475.78 48
2475.89 46
2476.01 43
2476.12 40
2476.24 35
2476.35 31
2476.47 26
2476.58 22
2476.69 18
2476.81 15
2476.92 13
2477.04 12
2477.15 13
2477.27 16
2477.38 20
2477.49 24
2477.61 29
2477.72 33
2477.84 37
2477.95 42
2478.07 47
2478.18 54
2478.29 62
2478.41 71
2478.52 79
2478.64 85
2478.75 88
2478.86 86
2478.98 82
2479.09 75
2479.21 68
2479.32 62
2479.44 58
2479.55 56
2479.66 54
2479.78 52
2479.89 48
2480.01 42
2480.12 34
2480.24 25
2480.35 18
2480.46 14
2480.58 14
2480.69 19
2480.81 26
2480.92 37
2481.04 48
2481.15 58
2481.27 68
2481.38 75
2481.49 79
2481.61 80
2481.72 78
2481.84 72
2481.95 65
2482.07 55
2482.18 45
2482.29 36
2482.41 28
2482.52 21
2482.64 14
2482.75 8
2482.87 2
2482.98 0
2483.09 0
2483.21 0
2483.32 0
2483.44 0
2483.55 0
2483.67 3
2483.78 5
2483.90 6
2484.01 5
2484.12 3
2484.24 2
2484.35 2
2484.47 5
2484.58 11
2484.70 18
2484.81 26
2484.92 33
2485.04 40
2485.15 46
2485.27 51
2485.38 58
2485.50 64
2485.61 71
2485.73 78
2485.84 83
2485.95 86
2486.07 85
2486.18 82
2486.30 76
2486.41 69
2486.53 62
2486.64 54
2486.76 49
2486.87 45
2486.98 43
2487.10 43
2487.21 45
2487.33 48
2487.44 52
2487.56 55
2487.67 55
2487.79 54
2487.90 50
2488.01 44
2488.13 37
2488.24 30
2488.36 24
2488.47 19
2488.59 15
2488.70 12
2488.82 10
2488.93 9
2489.05 8
2489.16 9
2489.27 11
2489.39 15
2489.50 21
2489.62 29
2489.73 38
2489.85 48
2489.96 58
2490.08 68
2490.19 77
2490.31 84
2490.42 90
2490.53 92
2490.65 92
2490.76 88
2490.88 83
2490.99 76
2491.11 70
2491.22 64
2491.34 60
2491.45 57
2491.57 56
2491.68 56
2491.79 58
2491.91 60
2492.02 63
2492.14 66
2492.25 69
2492.37 70
2492.48 68
2492.60 64
2492.71 57
2492.83 48
2492.94 40
2493.05 34
2493.17 31
2493.28 32
2493.40 36
2493.51 42
2493.63 49
2493.74 55
2493.86 58
2493.97 59
2494.09 58
2494.20 56
2494.32 53
2494.43 52
2494.54 53
2494.66 57
2494.77 63
2494.89 71
2495.00 80
2495.12 90
2495.23 99
2495.35 108
2495.46 114
2495.58 119
2495.69 122
2495.81 123
2495.92 123
2496.04 122
2496.15 120
2496.26 117
2496.38 113
2496.49 109
2496.61 104
2496.72 98
2496.84 92
2496.95 87
2497.07 82
2497.18 79
2497.30 77
2497.41 76
2497.53 75
2497.64 75
2497.76 73
2497.87 71
2497.98 68
2498.10 64
2498.21 61
2498.33 57
2498.44 55
2498.56 55
2498.67 56
2498.79 59
2498.90 64
2499.02 69
2499.13 74
2499.25 79
2499.36 83
2499.48 85
2499.59 86
2499.71 87
2499.82 87
2499.94 87
2500.05 87
2500.16 88
2500.28 90
2500.39 91
2500.51 92
2500.62 93
2500.74 94
2500.85 95
2500.97 97
2501.08 100
2501.20 103
2501.31 107
2501.43 111
2501.54 113
2501.66 114
2501.77 113
2501.89 109
2502.00 103
2502.12 95
2502.23 85
2502.35 74
2502.46 62
2502.58 50
2502.69 39
2502.80 28
2502.92 18
2503.03 9
2503.15 1
2503.26 0
2503.38 0
2503.49 0
2503.61 0
2503.72 0
2503.84 0
2503.95 0
2504.07 0
2504.18 3
2504.30 8
2504.41 13
2504.53 18
2504.64 23
2504.76 28
2504.87 33
2504.99 36
2505.10 37
2505.22 38
2505.33 37
2505.45 36
2505.56 36
2505.68 36
2505.79 37
2505.91 37
2506.02 37
2506.14 37
2506.25 36
2506.37 37
2506.48 38
2506.60 41
2506.71 45
2506.83 49
2506.94 51
2507.05 52
2507.17 51
2507.28 50
2507.40 49
2507.51 50
2507.63 53
2507.74 56
2507.86 59
2507.97 61
2508.09 60
2508.20 57
2508.32 53
2508.43 50
2508.55 49
2508.66 51
2508.78 54
2508.89 57
2509.01 57
2509.12 55
2509.24 48
2509.35 39
2509.47 30
2509.58 23
2509.70 20
2509.81 23
2509.93 32
2510.04 45
2510.16 59
2510.27 74
2510.39 86
2510.50 93
2510.62 95
2510.73 92
2510.85 85
2510.96 74
2511.08 62
2511.19 51
2511.31 40
2511.42 31
2511.54 24
2511.65 20
2511.77 16
2511.88 14
2512.00 13
2512.11 13
2512.23 13
2512.34 13
2512.46 15
2512.57 16
2512.69 17
2512.80 16
2512.92 14
2513.03 11
2513.15 6
2513.26 1
2513.38 0
2513.49 0
2513.61 0
2513.72 0
2513.84 0
2513.95 0
2514.07 0
2514.18 1
2514.30 4
2514.42 6
2514.53 8
2514.65 9
2514.76 11
2514.88 13
2514.99 16
2515.11 20
2515.22 25
2515.34 31
2515.45 36
2515.57 40
2515.68 43
2515.80 45
2515.91 44
2516.03 42
2516.14 40
2516.26 40
2516.37 42
2516.49 48
2516.60 57
2516.72 68
2516.83 82
2516.95 96
2517.06 109
2517.18 120
2517.29 128
2517.41 132
2517.52 134
2517.64 133
2517.75 132
2517.87 130
2517.98 129
2518.10 130
2518.21 133
2518.33 138
2518.44 144
2518.56 151
2518.68 158
2518.79 162
2518.91 164
2519.02 162
2519.14 158
2519.25 152
2519.37 145
2519.48 139
2519.60 134
2519.71 129
2519.83 125
2519.94 121
2520.06 115
2520.17 109
2520.29 102
2520.40 96
2520.52 93
2520.63 93
2520.75 97
2520.86 103
2520.98 109
2521.09 113
2521.21 114
2521.32 111
2521.44 105
2521.56 98
2521.67 92
2521.79 88
2521.90 88
2522.02 92
2522.13 100
2522.25 110
2522.36 120
2522.48 131
2522.59 140
2522.71 149
2522.82 157
2522.94 165
2523.05 171
2523.17 177
2523.28 182
2523.40 184
2523.52 184
2523.63 180
2523.75 175
2523.86 169
2523.98 162
2524.09 156
2524.21 149
2524.32 144
2524.44 138
2524.55 132
2524.67 125
2524.78 118
2524.90 111
2525.01 105
2525.13 99
2525.24 95
2525.36 94
2525.48 94
2525.59 97
2525.71 102
2525.82 107
2525.94 113
2526.05 118
2526.17 122
2526.28 124
2526.40 124
2526.51 122
2526.63 118
2526.74 111
2526.86 103
2526.98 94
2527.09 84
2527.21 74
2527.32 66
2527.44 61
2527.55 59
2527.67 60
2527.78 66
2527.90 75
2528.01 86
2528.13 99
2528.24 113
2528.36 125
2528.48 135
2528.59 141
2528.71 143
2528.82 143
2528.94 141
2529.05 139
2529.17 141
2529.28 147
2529.40 157
2529.51 171
2529.63 187
2529.74 203
2529.86 217
2529.98 229
2530.09 237
2530.21 242
2530.32 246
2530.44 250
2530.55 254
2530.67 259
2530.78 265
2530.90 270
2531.01 274
2531.13 275
2531.25 272
2531.36 266
2531.48 259
2531.59 252
2531.71 245
2531.82 242
2531.94 240
2532.05 241
2532.17 244
2532.28 247
2532.40 252
2532.52 258
2532.63 267
2532.75 278
2532.86 293
2532.98 309
2533.09 327
2533.21 343
2533.32 357
2533.44 366
2533.56 370
2533.67 368
2533.79 362
2533.90 352
2534.02 340
2534.13 328
2534.25 315
2534.36 304
2534.48 295
2534.60 288
2534.71 285
2534.83 285
2534.94 289
2535.06 298
2535.17 313
2535.29 332
2535.40 358
2535.52 390
2535.64 430
2535.75 478
2535.87 535
2535.98 601
2536.10 675
2536.21 755
2536.33 837
2536.44 918
2536.56 996
2536.68 1072
2536.79 1144
2536.91 1217
2537.02 1292
2537.14 1371
2537.25 1455
2537.37 1543
2537.48 1633
2537.60 1722
2537.72 1807
2537.83 1886
2537.95 1958
2538.06 2025
2538.18 2088
2538.29 2148
2538.41 2206
2538.53 2263
2538.64 2318
2538.76 2367
2538.87 2410
2538.99 2444
2539.10 2469
2539.22 2483
2539.33 2488
2539.45 2485
2539.57 2475
2539.68 2459
2539.80 2440
2539.91 2418
2540.03 2393
2540.14 2366
2540.26 2338
2540.38 2306
2540.49 2269
2540.61 2226
2540.72 2175
2540.84 2115
2540.95 2047
2541.07 1975
2541.19 1902
2541.30 1833
2541.42 1770
2541.53 1714
2541.65 1666
2541.76 1623
2541.88 1584
2542.00 1546
2542.11 1506
2542.23 1462
2542.34 1414
2542.46 1360
2542.57 1302
2542.69 1241
2542.81 1178
2542.92 1116
2543.04 1058
2543.15 1004
2543.27 955
2543.38 911
2543.50 870
2543.62 830
2543.73 791
2543.85 752
2543.96 714
2544.08 678
2544.19 645
2544.31 615
2544.43 590
2544.54 569
2544.66 550
2544.77 532
2544.89 515
2545.01 498
2545.12 479
2545.24 459
2545.35 439
2545.47 419
2545.58 401
2545.70 384
2545.82 369
2545.93 355
2546.05 342
2546.16 329
2546.28 313
2546.39 294
2546.51 274
2546.63 253
2546.74 234
2546.86 219
2546.97 208
2547.09 204
2547.21 205
2547.32 211
2547.44 218
2547.55 226
2547.67 232
2547.78 235
2547.90 235
2548.02 231
2548.13 224
2548.25 214
2548.36 200
2548.48 186
2548.60 171
2548.71 157
2548.83 146
2548.94 137
2549.06 132
2549.17 128
2549.29 126
2549.41 124
2549.52 121
2549.64 118
2549.75 116
2549.87 116
2549.99 118
2550.10 122
2550.22 128
2550.33 134
2550.45 140
2550.57 143
2550.68 143
2550.80 141
2550.91 138
2551.03 135
2551.15 134
2551.26 135
2551.38 139
2551.49 144
2551.61 150
2551.72 155
2551.84 158
2551.96 159
2552.07 157
2552.19 152
2552.30 145
2552.42 137
2552.54 129
2552.65 121
2552.77 115
2552.88 112
2553.00 110
2553.12 110
2553.23 111
2553.35 112
2553.46 112
2553.58 112
2553.70 111
2553.81 109
2553.93 109
2554.04 108
2554.16 108
2554.28 107
2554.39 106
2554.51 102
2554.62 97
2554.74 89
2554.86 80
2554.97 69
2555.09 58
2555.20 47
2555.32 37
2555.44 29
2555.55 23
2555.67 17
2555.78 13
2555.90 10
2556.02 7
2556.13 3
2556.25 0
2556.36 0
2556.48 0
2556.60 0
2556.71 0
2556.83 0
2556.94 0
2557.06 0
2557.18 2
2557.29 3
2557.41 4
2557.52 5
2557.64 7
2557.76 10
2557.87 15
2557.99 21
2558.11 30
2558.22 40
2558.34 52
2558.45 64
2558.57 75
2558.69 84
2558.80 91
2558.92 95
2559.03 95
2559.15 91
2559.27 85
2559.38 78
2559.50 71
2559.61 65
2559.73 59
2559.85 55
2559.96 52
2560.08 50
2560.20 49
2560.31 49
2560.43 53
2560.54 60
2560.66 71
2560.78 86
2560.89 102
2561.01 118
2561.12 133
2561.24 146
2561.36 158
2561.47 169
2561.59 179
2561.71 191
2561.82 202
2561.94 211
2562.05 217
2562.17 218
2562.29 215
2562.40 206
2562.52 196
2562.63 185
2562.75 178
2562.87 175
2562.98 177
2563.10 182
2563.22 189
2563.33 196
2563.45 202
2563.56 206
2563.68 210
2563.80 214
2563.91 221
2564.03 229
2564.15 238
2564.26 245
2564.38 249
2564.49 247
2564.61 239
2564.73 226
2564.84 210
2564.96 192
2565.07 175
2565.19 160
2565.31 149
2565.42 142
2565.54 138
2565.66 138
2565.77 139
2565.89 142
2566.00 146
2566.12 150
2566.24 153
2566.35 156
2566.47 159
2566.59 163
2566.70 166
2566.82 170
2566.94 173
2567.05 174
2567.17 173
2567.28 171
2567.40 167
2567.52 161
2567.63 155
2567.75 149
2567.87 144
2567.98 140
2568.10 138
2568.21 138
2568.33 139
2568.45 142
2568.56 146
2568.68 150
2568.80 154
2568.91 156
2569.03 156
2569.14 155
2569.26 152
2569.38 149
2569.49 145
2569.61 140
2569.73 136
2569.84 131
2569.96 127
2570.08 124
2570.19 122
2570.31 124
2570.42 130
2570.54 139
2570.66 151
2570.77 165
2570.89 178
2571.01 190
2571.12 197
2571.24 200
2571.36 198
2571.47 191
2571.59 179
2571.70 164
2571.82 147
2571.94 129
2572.05 113
2572.17 100
2572.29 90
2572.40 84
2572.52 81
2572.64 80
2572.75 81
2572.87 83
2572.99 87
2573.10 91
2573.22 96
2573.33 102
2573.45 109
2573.57 114
2573.68 116
2573.80 115
2573.92 110
2574.03 103
2574.15 94
2574.27 85
2574.38 78
2574.50 74
2574.62 73
2574.73 74
2574.85 78
2574.96 83
2575.08 89
2575.20 95
2575.31 101
2575.43 106
2575.55 111
2575.66 114
2575.78 116
2575.90 119
2576.01 122
2576.13 128
2576.25 136
2576.36 145
2576.48 155
2576.60 165
2576.71 174
2576.83 180
2576.94 182
2577.06 181
2577.18 176
2577.29 168
2577.41 159
2577.53 148
2577.64 137
2577.76 128
2577.88 122
2577.99 118
2578.11 118
2578.23 121
2578.34 127
2578.46 135
2578.58 144
2578.69 152
2578.81 160
2578.93 166
2579.04 169
2579.16 169
2579.28 167
2579.39 163
2579.51 158
2579.63 155
2579.74 153
2579.86 154
2579.97 158
2580.09 163
2580.21 170
2580.32 177
2580.44 181
2580.56 183
2580.67 182
2580.79 178
2580.91 172
2581.02 165
2581.14 158
2581.26 151
2581.37 144
2581.49 137
2581.61 130
2581.72 121
2581.84 112
2581.96 103
2582.07 95
2582.19 88
2582.31 82
2582.42 78
2582.54 73
2582.66 68
2582.77 60
2582.89 49
2583.01 36
2583.12 22
2583.24 7
2583.36 0
2583.47 0
2583.59 0
2583.71 0
2583.82 0
2583.94 0
2584.06 0
2584.17 0
2584.29 2
2584.41 13
2584.52 26
2584.64 38
2584.76 50
2584.87 60
2584.99 68
2585.11 73
2585.22 75
2585.34 73
2585.46 70
2585.57 66
2585.69 62
2585.81 59
2585.92 58
2586.04 58
2586.16 60
2586.27 64
2586.39 69
2586.51 76
2586.62 83
2586.74 90
2586.86 98
2586.97 104
2587.09 109
2587.21 112
2587.32 113
2587.44 110
2587.56 105
2587.67 98
2587.79 89
2587.91 79
2588.02 68
2588.14 59
2588.26 51
2588.38 45
2588.49 42
2588.61 42
2588.73 44
2588.84 48
2588.96 53
2589.08 58
2589.19 62
2589.31 65
2589.43 67
2589.54 69
2589.66 71
2589.78 73
2589.89 76
2590.01 80
2590.13 83
2590.24 85
2590.36 87
2590.48 88
2590.59 88
2590.71 88
2590.83 88
2590.94 90
2591.06 93
2591.18 97
2591.29 103
2591.41 108
2591.53 114
2591.65 119
2591.76 125
2591.88 130
2592.00 136
2592.11 143
2592.23 151
2592.35 158
2592.46 163
2592.58 166
2592.70 166
2592.81 164
2592.93 161
2593.05 158
2593.16 156
2593.28 156
2593.40 157
2593.52 159
2593.63 160
2593.75 160
2593.87 157
2593.98 152
2594.10 146
2594.22 139
2594.33 132
2594.45 125
2594.57 118
2594.68 111
2594.80 103
2594.92 95
2595.03 87
2595.15 80
2595.27 75
2595.39 71
2595.50 68
2595.62 68
2595.74 68
2595.85 69
2595.97 71
2596.09 74
2596.20 78
2596.32 83
2596.44 89
2596.55 96
2596.67 104
2596.79 110
2596.91 116
2597.02 120
2597.14 122
2597.26 122
2597.37 122
2597.49 121
2597.61 121
2597.72 121
2597.84 121
2597.96 118
2598.08 113
2598.19 105
2598.31 94
2598.43 83
2598.54 74
2598.66 69
2598.78 69
2598.89 74
2599.01 83
2599.13 93
2599.25 103
2599.36 110
2599.48 114
2599.60 118
2599.71 122
2599.83 128
2599.95 136
2600.06 145
2600.18 153
2600.30 158
2600.42 160
2600.53 156
2600.65 149
2600.77 140
2600.88 133
2601.00 128
2601.12 127
2601.24 132
2601.35 141
2601.47 151
2601.59 160
2601.70 166
2601.82 168
2601.94 165
2602.05 158
2602.17 149
2602.29 140
2602.41 133
2602.52 130
2602.64 129
2602.76 131
2602.87 136
2602.99 142
2603.11 150
2603.23 160
2603.34 172
2603.46 185
2603.58 200
2603.69 215
2603.81 229
2603.93 240
2604.05 247
2604.16 251
2604.28 252
2604.40 252
2604.51 252
2604.63 253
2604.75 258
2604.86 268
2604.98 282
2605.10 299
2605.22 319
2605.33 340
2605.45 361
2605.57 381
2605.68 400
2605.80 419
2605.92 441
2606.04 466
2606.15 496
2606.27 532
2606.39 573
2606.51 620
2606.62 669
2606.74 721
2606.86 773
2606.97 825
2607.09 876
2607.21 926
2607.33 974
2607.44 1018
2607.56 1059
2607.68 1093
2607.79 1121
2607.91 1144
2608.03 1161
2608.15 1174
2608.26 1185
2608.38 1193
2608.50 1199
2608.61 1202
2608.73 1200
2608.85 1194
2608.97 1181
2609.08 1163
2609.20 1140
2609.32 1113
2609.44 1083
2609.55 1052
2609.67 1020
2609.79 989
2609.90 960
2610.02 934
2610.14 912
2610.26 894
2610.37 879
2610.49 867
2610.61 856
2610.72 845
2610.84 834
2610.96 821
2611.08 807
2611.19 791
2611.31 773
2611.43 752
2611.55 728
2611.66 702
2611.78 673
2611.90 641
2612.02 607
2612.13 572
2612.25 540
2612.37 511
2612.48 488
2612.60 472
2612.72 462
2612.84 457
2612.95 454
2613.07 451
2613.19 444
2613.31 432
2613.42 416
2613.54 396
2613.66 373
2613.77 351
2613.89 331
2614.01 312
2614.13 296
2614.24 280
2614.36 265
2614.48 249
2614.60 232
2614.71 215
2614.83 199
2614.95 183
2615.07 171
2615.18 161
2615.30 154
2615.42 149
2615.54 147
2615.65 145
2615.77 145
2615.89 144
2616.00 143
2616.12 142
2616.24 142
2616.36 143
2616.47 146
2616.59 149
2616.71 153
2616.83 157
2616.94 160
2617.06 163
2617.18 166
2617.30 168
2617.41 170
2617.53 172
2617.65 176
2617.77 180
2617.88 186
2618.00 192
2618.12 200
2618.24 208
2618.35 219
2618.47 231
2618.59 247
2618.71 265
2618.82 284
2618.94 304
2619.06 324
2619.17 340
2619.29 354
2619.41 363
2619.53 369
2619.64 371
2619.76 370
2619.88 367
2620.00 362
2620.11 355
2620.23 348
2620.35 340
2620.47 332
2620.58 325
2620.70 318
2620.82 313
2620.94 307
2621.05 302
2621.17 297
2621.29 293
2621.41 291
2621.52 290
2621.64 291
2621.76 294
2621.88 296
2621.99 298
2622.11 297
2622.23 292
2622.35 284
2622.46 274
2622.58 261
2622.70 247
2622.82 232
2622.93 217
2623.05 203
2623.17 188
2623.29 174
2623.41 160
2623.52 147
2623.64 136
2623.76 127
2623.88 120
2623.99 114
2624.11 108
2624.23 103
2624.35 98
2624.46 92
2624.58 85
2624.70 79
2624.82 74
2624.93 70
2625.05 67
2625.17 65
2625.29 63
2625.40 63
2625.52 62
2625.64 60
2625.76 58
2625.87 53
2625.99 48
2626.11 42
2626.23 35
2626.34 29
2626.46 25
2626.58 23
2626.70 23
2626.82 24
2626.93 25
2627.05 27
2627.17 29
2627.29 31
2627.40 34
2627.52 38
2627.64 42
2627.76 46
2627.87 50
2627.99 52
2628.11 52
2628.23 50
2628.34 48
2628.46 45
2628.58 44
2628.70 44
2628.82 46
2628.93 48
2629.05 49
2629.17 50
2629.29 49
2629.40 48
2629.52 45
2629.64 41
2629.76 37
2629.87 33
2629.99 28
2630.11 22
2630.23 15
2630.35 8
2630.46 2
2630.58 0
2630.70 0
2630.82 0
2630.93 0
2631.05 0
2631.17 0
2631.29 3
2631.40 5
2631.52 7
2631.64 7
2631.76 7
2631.88 6
2631.99 3
2632.11 0
2632.23 0
2632.35 0
2632.46 0
2632.58 0
2632.70 0
2632.82 0
2632.94 3
2633.05 9
2633.17 14
2633.29 18
2633.41 20
2633.52 22
2633.64 23
2633.76 26
2633.88 29
2634.00 34
2634.11 41
2634.23 49
2634.35 57
2634.47 64
2634.58 69
2634.70 70
2634.82 69
2634.94 66
2635.06 62
2635.17 58
2635.29 57
2635.41 60
2635.53 68
2635.64 79
2635.76 92
2635.88 106
2636.00 119
2636.12 129
2636.23 136
2636.35 140
2636.47 140
2636.59 137
2636.71 130
2636.82 121
2636.94 110
2637.06 97
2637.18 82
2637.29 67
2637.41 51
2637.53 36
2637.65 21
2637.77 8
2637.88 0
2638.00 0
2638.12 0
2638.24 0
2638.36 0
2638.47 0
2638.59 0
2638.71 8
2638.83 19
2638.94 30
2639.06 39
2639.18 48
2639.30 54
2639.42 60
2639.53 64
2639.65 68
2639.77 70
2639.89 72
2640.01 74
2640.12 76
2640.24 79
2640.36 83
2640.48 86
2640.60 87
2640.71 86
2640.83 80
2640.95 70
2641.07 56
2641.19 40
2641.30 26
2641.42 14
2641.54 6
2641.66 3
2641.78 5
2641.89 10
2642.01 17
2642.13 23
2642.25 28
2642.36 31
2642.48 32
2642.60 30
2642.72 27
2642.84 23
2642.95 19
2643.07 16
2643.19 14
2643.31 13
2643.43 15
2643.54 17
2643.66 21
2643.78 26
2643.90 32
2644.02 39
2644.13 46
2644.25 55
2644.37 64
2644.49 74
2644.61 83
2644.72 91
2644.84 97
2644.96 99
2645.08 99
2645.20 97
2645.32 92
2645.43 87
2645.55 82
2645.67 78
2645.79 75
2645.91 73
2646.02 71
2646.14 70
2646.26 68
2646.38 66
2646.50 63
2646.61 58
2646.73 53
2646.85 48
2646.97 44
2647.09 42
2647.20 43
2647.32 47
2647.44 55
2647.56 65
2647.68 76
2647.79 87
2647.91 96
2648.03 102
2648.15 105
2648.27 105
2648.38 103
2648.50 100
2648.62 97
2648.74 94
2648.86 92
2648.98 89
2649.09 87
2649.21 83
2649.33 79
2649.45 75
2649.57 72
2649.68 71
2649.80 72
2649.92 76
2650.04 82
2650.16 87
2650.28 91
2650.39 91
2650.51 87
2650.63 82
2650.75 76
2650.87 71
2650.98 69
2651.10 69
2651.22 71
2651.34 72
2651.46 72
2651.57 69
2651.69 64
2651.81 58
2651.93 53
2652.05 52
2652.17 55
2652.28 64
2652.40 77
2652.52 93
2652.64 111
2652.76 128
2652.87 143
2652.99 154
2653.11 161
2653.23 163
2653.35 162
2653.47 157
2653.58 152
2653.70 148
2653.82 144
2653.94 144
2654.06 145
2654.18 148
2654.29 152
2654.41 155
2654.53 156
2654.65 154
2654.77 151
2654.88 146
2655.00 140
2655.12 135
2655.24 131
2655.36 129
2655.48 128
2655.59 129
2655.71 130
2655.83 131
2655.95 131
2656.07 130
2656.19 128
2656.30 126
2656.42 124
2656.54 124
2656.66 125
2656.78 127
2656.90 129
2657.01 130
2657.13 130
2657.25 128
2657.37 124
2657.49 119
2657.61 114
2657.72 109
2657.84 104
2657.96 100
2658.08 96
2658.20 91
2658.32 86
2658.43 79
2658.55 70
2658.67 60
2658.79 48
2658.91 36
2659.03 25
2659.14 15
2659.26 6
2659.38 0
2659.50 0
2659.62 0
2659.74 0
2659.85 0
2659.97 0
2660.09 0
2660.21 0
2660.33 0
2660.45 8
2660.56 16
2660.68 22
2660.80 25
2660.92 26
2661.04 24
2661.16 22
2661.27 20
2661.39 18
2661.51 18
2661.63 20
2661.75 24
2661.87 29
2661.98 33
2662.10 37
2662.22 40
2662.34 42
2662.46 43
2662.58 44
2662.70 45
2662.81 47
2662.93 51
2663.05 57
2663.17 64
2663.29 71
2663.41 79
2663.52 85
2663.64 91
2663.76 94
2663.88 96
2664.00 96
2664.12 94
2664.24 89
2664.35 82
2664.47 73
2664.59 64
2664.71 54
2664.83 47
2664.95 41
2665.06 38
2665.18 38
2665.30 39
2665.42 43
2665.54 48
2665.66 54
2665.78 63
2665.89 72
2666.01 82
2666.13 90
2666.25 98
2666.37 104
2666.49 108
2666.60 113
2666.72 117
2666.84 123
2666.96 131
2667.08 139
2667.20 147
2667.32 153
2667.43 157
2667.55 157
2667.67 154
2667.79 150
2667.91 145
2668.03 142
2668.15 141
2668.26 142
2668.38 144
2668.50 147
2668.62 149
2668.74 150
2668.86 150
2668.98 150
2669.09 153
2669.21 159
2669.33 169
2669.45 183
2669.57 201
2669.69 221
2669.81 238
2669.92 253
2670.04 263
2670.16 269
2670.28 270
2670.40 268
2670.52 264
2670.64 258
2670.75 252
2670.87 244
2670.99 234
2671.11 221
2671.23 205
2671.35 186
2671.47 165
2671.58 143
2671.70 120
2671.82 98
2671.94 78
2672.06 61
2672.18 46
2672.30 36
2672.42 29
2672.53 26
2672.65 27
2672.77 32
2672.89 39
2673.01 48
2673.13 58
2673.25 68
2673.36 78
2673.48 87
2673.60 95
2673.72 102
2673.84 107
2673.96 112
2674.08 115
2674.20 118
2674.31 121
2674.43 125
2674.55 130
2674.67 137
2674.79 145
2674.91 154
2675.03 163
2675.14 173
2675.26 182
2675.38 191
2675.50 199
2675.62 208
2675.74 216
2675.86 225
2675.98 233
2676.09 240
2676.21 246
2676.33 251
2676.45 254
2676.57 257
2676.69 261
2676.81 264
2676.93 268
2677.04 271
2677.16 275
2677.28 278
2677.40 281
2677.52 284
2677.64 286
2677.76 288
2677.88 288
2677.99 286
2678.11 281
2678.23 273
2678.35 263
2678.47 252
2678.59 241
2678.71 233
2678.83 227
2678.94 226
2679.06 228
2679.18 232
2679.30 236
2679.42 240
2679.54 243
2679.66 243
2679.78 240
2679.89 235
2680.01 229
2680.13 222
2680.25 216
2680.37 212
2680.49 209
2680.61 208
2680.73 208
2680.85 210
2680.96 212
2681.08 215
2681.20 218
2681.32 221
2681.44 224
2681.56 226
2681.68 226
2681.80 224
2681.91 221
2682.03 218
2682.15 215
2682.27 214
2682.39 215
2682.51 218
2682.63 223
2682.75 228
2682.87 233
2682.98 235
2683.10 233
2683.22 228
2683.34 220
2683.46 210
2683.58 198
2683.70 188
2683.82 181
2683.94 178
2684.05 181
2684.17 190
2684.29 205
2684.41 223
2684.53 244
2684.65 264
2684.77 283
2684.89 298
2685.01 310
2685.12 318
2685.24 323
2685.36 327
2685.48 330
2685.60 336
2685.72 345
2685.84 360
2685.96 381
2686.08 408
2686.20 439
2686.31 470
2686.43 501
2686.55 528
2686.67 550
2686.79 567
2686.91 581
2687.03 593
2687.15 606
2687.27 622
2687.38 642
2687.50 666
2687.62 694
2687.74 722
2687.86 749
2687.98 770
2688.10 783
2688.22 787
2688.34 782
2688.46 771
2688.57 756
2688.69 742
2688.81 732
2688.93 728
2689.05 731
2689.17 740
2689.29 754
2689.41 771
2689.53 787
2689.65 803
2689.76 817
2689.88 831
2690.00 846
2690.12 861
2690.24 879
2690.36 901
2690.48 927
2690.60 958
2690.72 992
2690.84 1032
2690.96 1076
2691.07 1125
2691.19 1179
2691.31 1237
2691.43 1299
2691.55 1365
2691.67 1435
2691.79 1508
2691.91 1585
2692.03 1667
2692.15 1757
2692.27 1856
2692.38 1965
2692.50 2083
2692.62 2208
2692.74 2336
2692.86 2462
2692.98 2582
2693.10 2695
2693.22 2799
2693.34 2897
2693.46 2991
2693.58 3084
2693.69 3174
2693.81 3260
2693.93 3340
2694.05 3409
2694.17 3466
2694.29 3511
2694.41 3547
2694.53 3574
2694.65 3595
2694.77 3610
2694.89 3617
2695.00 3612
2695.12 3595
2695.24 3566
2695.36 3527
2695.48 3482
2695.60 3436
2695.72 3392
2695.84 3349
2695.96 3305
2696.08 3255
2696.20 3193
2696.32 3115
2696.43 3021
2696.55 2914
2696.67 2797
2696.79 2679
2696.91 2564
2697.03 2456
2697.15 2356
2697.27 2263
2697.39 2174
2697.51 2085
2697.63 1995
2697.75 1903
2697.86 1812
2697.98 1723
2698.10 1639
2698.22 1561
2698.34 1492
2698.46 1429
2698.58 1373
2698.70 1323
2698.82 1278
2698.94 1238
2699.06 1203
2699.18 1171
2699.30 1141
2699.41 1113
2699.53 1085
2699.65 1056
2699.77 1027
2699.89 996
2700.01 964
2700.13 931
2700.25 898
2700.37 866
2700.49 834
2700.61 805
2700.73 778
2700.85 754
2700.97 733
2701.08 713
2701.20 694
2701.32 672
2701.44 647
2701.56 618
2701.68 587
2701.80 555
2701.92 525
2702.04 499
2702.16 478
2702.28 461
2702.40 446
2702.52 432
2702.64 417
2702.75 400
2702.87 381
2702.99 361
2703.11 341
2703.23 323
2703.35 308
2703.47 295
2703.59 286
2703.71 277
2703.83 269
2703.95 261
2704.07 252
2704.19 243
2704.31 234
2704.43 225
2704.54 218
2704.66 213
2704.78 211
2704.90 211
2705.02 212
2705.14 212
2705.26 213
2705.38 211
2705.50 208
2705.62 203
2705.74 197
2705.86 190
2705.98 182
2706.10 173
2706.22 164
2706.34 154
2706.45 143
2706.57 132
2706.69 120
2706.81 107
2706.93 95
2707.05 85
2707.17 77
2707.29 73
2707.41 72
2707.53 75
2707.65 80
2707.77 87
2707.89 95
2708.01 101
2708.13 106
2708.25 111
2708.37 116
2708.48 122
2708.60 130
2708.72 139
2708.84 149
2708.96 159
2709.08 166
2709.20 171
2709.32 174
2709.44 175
2709.56 174
2709.68 174
2709.80 173
2709.92 174
2710.04 175
2710.16 176
2710.28 179
2710.40 181
2710.52 183
2710.63 183
2710.75 183
2710.87 181
2710.99 177
2711.11 175
2711.23 174
2711.35 176
2711.47 182
2711.59 191
2711.71 204
2711.83 217
2711.95 229
2712.07 240
2712.19 248
2712.31 254
2712.43 259
2712.55 263
2712.67 268
2712.79 273
2712.91 277
2713.03 280
2713.14 280
2713.26 278
2713.38 273
2713.50 266
2713.62 258
2713.74 250
2713.86 242
2713.98 237
2714.10 234
2714.22 233
2714.34 233
2714.46 233
2714.58 231
2714.70 229
2714.82 224
2714.94 218
2715.06 211
2715.18 205
2715.30 200
2715.42 197
2715.54 196
2715.66 196
2715.78 196
2715.89 197
2716.01 198
2716.13 200
2716.25 203
2716.37 209
2716.49 216
2716.61 226
2716.73 237
2716.85 249
2716.97 260
2717.09 270
2717.21 279
2717.33 287
2717.45 295
2717.57 307
2717.69 323
2717.81 346
2717.93 374
2718.05 405
2718.17 438
2718.29 469
2718.41 495
2718.53 515
2718.65 529
2718.77 538
2718.89 542
2719.01 545
2719.13 548
2719.24 550
2719.36 553
2719.48 555
2719.60 558
2719.72 560
2719.84 560
2719.96 558
2720.08 552
2720.20 542
2720.32 529
2720.44 511
2720.56 491
2720.68 470
2720.80 449
2720.92 429
2721.04 411
2721.16 394
2721.28 381
2721.40 370
2721.52 361
2721.64 356
2721.76 351
2721.88 347
2722.00 342
2722.12 336
2722.24 328
2722.36 318
2722.48 307
2722.60 294
2722.72 281
2722.84 267
2722.96 252
2723.08 237
2723.20 223
2723.32 211
2723.44 200
2723.55 193
2723.67 188
2723.79 186
2723.91 186
2724.03 187
2724.15 188
2724.27 188
2724.39 189
2724.51 190
2724.63 191
2724.75 195
2724.87 201
2724.99 209
2725.11 220
2725.23 233
2725.35 247
2725.47 259
2725.59 269
2725.71 276
2725.83 277
2725.95 274
2726.07 267
2726.19 257
2726.31 245
2726.43 232
2726.55 220
2726.67 209
2726.79 199
2726.91 189
2727.03 180
2727.15 172
2727.27 164
2727.39 157
2727.51 150
2727.63 143
2727.75 136
2727.87 128
2727.99 118
2728.11 108
2728.23 97
2728.35 86
2728.47 77
2728.59 69
2728.71 64
2728.83 60
2728.95 58
2729.07 57
2729.19 56
2729.31 55
2729.43 54
2729.55 52
2729.67 50
2729.79 48
2729.91 45
2730.03 41
2730.15 36
2730.27 30
2730.39 25
2730.51 19
2730.63 14
2730.75 11
2730.87 10
2730.99 11
2731.11 13
2731.23 16
2731.35 19
2731.47 20
2731.59 19
2731.71 15
2731.83 10
2731.95 3
2732.07 0
2732.19 0
2732.31 0
2732.43 0
2732.54 0
2732.66 0
2732.78 0
2732.90 1
2733.02 16
2733.14 33
2733.26 49
2733.38 62
2733.50 72
2733.62 78
2733.74 79
2733.86 76
2733.98 71
2734.10 65
2734.22 58
2734.34 52
2734.46 47
2734.58 43
2734.70 41
2734.82 42
2734.94 45
2735.06 50
2735.18 56
2735.30 64
2735.42 72
2735.55 79
2735.67 85
2735.79 89
2735.91 94
2736.03 98
2736.15 104
2736.27 112
2736.39 121
2736.51 132
2736.63 141
2736.75 149
2736.87 152
2736.99 151
2737.11 144
2737.23 134
2737.35 122
2737.47 110
2737.59 99
2737.71 90
2737.83 85
2737.95 83
2738.07 84
2738.19 88
2738.31 95
2738.43 103
2738.55 114
2738.67 126
2738.79 138
2738.91 150
2739.03 158
2739.15 164
2739.27 166
2739.39 166
2739.51 163
2739.63 158
2739.75 153
2739.87 146
2739.99 139
2740.11 130
2740.23 118
2740.35 103
2740.47 87
2740.59 69
2740.71 52
2740.83 37
2740.95 25
2741.07 17
2741.19 14
2741.31 14
2741.43 17
2741.55 21
2741.67 24
2741.79 28
2741.91 30
2742.03 34
2742.15 38
2742.27 44
2742.39 52
2742.51 62
2742.63 72
2742.75 82
2742.87 90
2742.99 96
2743.11 100
2743.23 103
2743.35 106
2743.47 110
2743.59 117
2743.71 124
2743.83 134
2743.95 143
2744.07 153
2744.19 162
2744.31 169
2744.43 173
2744.55 175
2744.68 175
2744.80 172
2744.92 167
2745.04 160
2745.16 152
2745.28 145
2745.40 138
2745.52 131
2745.64 125
2745.76 118
2745.88 112
2746.00 106
2746.12 101
2746.24 97
2746.36 97
2746.48 100
2746.60 106
2746.72 116
2746.84 128
2746.96 142
2747.08 157
2747.20 171
2747.32 186
2747.44 200
2747.56 215
2747.68 228
2747.80 241
2747.92 252
2748.04 260
2748.16 266
2748.28 268
2748.40 265
2748.52 258
2748.64 247
2748.76 233
2748.88 217
2749.01 200
2749.13 183
2749.25 168
2749.37 155
2749.49 143
2749.61 132
2749.73 122
2749.85 113
2749.97 106
2750.09 100
2750.21 95
2750.33 92
2750.45 92
2750.57 92
2750.69 95
2750.81 98
2750.93 101
2751.05 104
2751.17 107
2751.29 108
2751.41 108
2751.53 106
2751.65 103
2751.77 98
2751.89 93
2752.01 87
2752.13 82
2752.26 77
2752.38 74
2752.50 72
2752.62 71
2752.74 72
2752.86 74
2752.98 77
2753.10 79
2753.22 80
2753.34 79
2753.46 77
2753.58 72
2753.70 65
2753.82 57
2753.94 48
2754.06 39
2754.18 31
2754.30 25
2754.42 22
2754.54 21
2754.66 23
2754.78 28
2754.90 34
2755.03 39
2755.15 43
2755.27 43
2755.39 40
2755.51 34
2755.63 27
2755.75 21
2755.87 18
2755.99 19
2756.11 24
2756.23 33
2756.35 42
2756.47 51
2756.59 56
2756.71 57
2756.83 55
2756.95 49
2757.07 43
2757.19 39
2757.31 38
2757.43 41
2757.56 48
2757.68 58
2757.80 70
2757.92 81
2758.04 90
2758.16 96
2758.28 100
2758.40 101
2758.52 100
2758.64 99
2758.76 96
2758.88 93
2759.00 89
2759.12 84
2759.24 78
2759.36 71
2759.48 65
2759.60 59
2759.72 53
2759.85 46
2759.97 37
2760.09 26
2760.21 12
2760.33 0
2760.45 0
2760.57 0
2760.69 0
2760.81 0
2760.93 0
2761.05 0
2761.17 0
2761.29 13
2761.41 31
2761.53 46
2761.65 56
2761.77 64
2761.90 69
2762.02 75
2762.14 82
2762.26 91
2762.38 103
2762.50 116
2762.62 129
2762.74 141
2762.86 153
2762.98 164
2763.10 175
2763.22 186
2763.34 199
2763.46 213
2763.58 229
2763.70 247
2763.83 268
2763.95 290
2764.07 314
2764.19 337
2764.31 360
2764.43 382
2764.55 404
2764.67 427
2764.79 449
2764.91 473
2765.03 498
2765.15 523
2765.27 548
2765.39 572
2765.52 595
2765.64 617
2765.76 638
2765.88 658
2766.00 676
2766.12 691
2766.24 704
2766.36 714
2766.48 720
2766.60 723
2766.72 724
2766.84 722
2766.96 719
2767.08 714
2767.20 708
2767.33 700
2767.45 693
2767.57 685
2767.69 677
2767.81 668
2767.93 657
2768.05 646
2768.17 632
2768.29 616
2768.41 599
2768.53 581
2768.65 562
2768.77 544
2768.90 525
2769.02 507
2769.14 489
2769.26 472
2769.38 457
2769.50 443
2769.62 431
2769.74 419
2769.86 407
2769.98 394
2770.10 380
2770.22 362
2770.34 343
2770.47 323
2770.59 303
2770.71 284
2770.83 265
2770.95 248
2771.07 230
2771.19 213
2771.31 194
2771.43 175
2771.55 155
2771.67 136
2771.79 118
2771.92 102
2772.04 90
2772.16 81
2772.28 77
2772.40 76
2772.52 77
2772.64 80
2772.76 84
2772.88 87
2773.00 89
2773.12 88
2773.24 84
2773.37 78
2773.49 71
2773.61 64
2773.73 57
2773.85 52
2773.97 47
2774.09 44
2774.21 40
2774.33 36
2774.45 33
2774.57 29
2774.69 26
2774.82 26
2774.94 27
2775.06 30
2775.18 35
2775.30 42
2775.42 50
2775.54 58
2775.66 66
2775.78 75
2775.90 83
2776.02 90
2776.15 96
2776.27 100
2776.39 103
2776.51 106
2776.63 108
2776.75 111
2776.87 115
2776.99 118
2777.11 121
2777.23 121
2777.36 118
2777.48 112
2777.60 104
2777.72 94
2777.84 85
2777.96 78
2778.08 74
2778.20 73
2778.32 74
2778.44 78
2778.56 83
2778.69 89
2778.81 94
2778.93 98
2779.05 99
2779.17 97
2779.29 92
2779.41 83
2779.53 72
2779.65 59
2779.77 46
2779.90 34
2780.02 25
2780.14 19
2780.26 16
2780.38 18
2780.50 23
2780.62 30
2780.74 38
2780.86 46
2780.98 51
2781.11 55
2781.23 57
2781.35 56
2781.47 55
2781.59 54
2781.71 54
2781.83 55
2781.95 56
2782.07 56
2782.20 56
2782.32 55
2782.44 54
2782.56 52
2782.68 50
2782.80 49
2782.92 50
2783.04 52
2783.16 54
2783.28 57
2783.41 60
2783.53 62
2783.65 64
2783.77 64
2783.89 62
2784.01 59
2784.13 55
2784.25 50
2784.37 44
2784.50 37
2784.62 30
2784.74 22
2784.86 15
2784.98 9
2785.10 4
2785.22 2
2785.34 2
2785.46 5
2785.59 11
2785.71 20
2785.83 31
2785.95 45
2786.07 61
2786.19 75
2786.31 88
2786.43 98
2786.55 103
2786.68 102
2786.80 97
2786.92 88
2787.04 79
2787.16 69
2787.28 62
2787.40 58
2787.52 56
2787.65 57
2787.77 59
2787.89 61
2788.01 64
2788.13 66
2788.25 68
2788.37 71
2788.49 74
2788.61 77
2788.74 78
2788.86 78
2788.98 75
2789.10 70
2789.22 63
2789.34 54
2789.46 44
2789.58 34
2789.71 26
2789.83 21
2789.95 18
2790.07 19
2790.19 23
2790.31 30
2790.43 38
2790.55 46
2790.68 53
2790.80 59
2790.92 64
2791.04 68
2791.16 71
2791.28 73
2791.40 73
2791.52 73
2791.65 72
2791.77 71
2791.89 71
2792.01 71
2792.13 72
2792.25 73
2792.37 75
2792.49 75
2792.62 73
2792.74 68
2792.86 60
2792.98 48
2793.10 35
2793.22 21
2793.34 9
2793.46 1
2793.59 0
2793.71 0
2793.83 3
2793.95 13
2794.07 24
2794.19 34
2794.31 44
2794.43 51
2794.56 55
2794.68 58
2794.80 58
2794.92 58
2795.04 59
2795.16 61
2795.28 63
2795.41 66
2795.53 68
2795.65 69
2795.77 68
2795.89 65
2796.01 60
2796.13 53
2796.25 46
2796.38 39
2796.50 33
2796.62 28
2796.74 26
2796.86 25
2796.98 26
2797.10 29
2797.23 32
2797.35 37
2797.47 41
2797.59 44
2797.71 46
2797.83 46
2797.95 44
2798.08 39
2798.20 34
2798.32 30
2798.44 28
2798.56 27
2798.68 29
2798.80 31
2798.93 32
2799.05 31
2799.17 27
2799.29 19
2799.41 10
2799.53 0
2799.65 0
2799.78 0
2799.90 0
2800.02 0
2800.14 0
2800.26 0
2800.38 0
2800.50 1
2800.63 11
2800.75 21
2800.87 31
2800.99 40
2801.11 47
2801.23 54
2801.35 58
2801.48 62
2801.60 64
2801.72 66
2801.84 67
2801.96 70
2802.08 73
2802.20 77
2802.33 83
2802.45 89
2802.57 96
2802.69 101
2802.81 103
2802.93 103
2803.05 100
2803.18 95
2803.30 90
2803.42 84
2803.54 80
2803.66 76
2803.78 74
2803.91 71
2804.03 69
2804.15 66
2804.27 62
2804.39 60
2804.51 58
2804.63 58
2804.76 58
2804.88 60
2805.00 64
2805.12 69
2805.24 77
2805.36 87
2805.49 98
2805.61 111
2805.73 124
2805.85 136
2805.97 145
2806.09 150
2806.21 153
2806.34 154
2806.46 154
2806.58 154
2806.70 155
2806.82 156
2806.94 158
2807.07 158
2807.19 156
2807.31 153
2807.43 147
2807.55 140
2807.67 131
2807.80 120
2807.92 108
2808.04 96
2808.16 85
2808.28 75
2808.40 68
2808.53 65
2808.65 66
2808.77 69
2808.89 73
2809.01 77
2809.13 80
2809.26 81
2809.38 82
2809.50 84
2809.62 89
2809.74 97
2809.86 108
2809.98 122
2810.11 138
2810.23 154
2810.35 169
2810.47 179
2810.59 184
2810.71 184
2810.84 179
2810.96 169
2811.08 158
2811.20 147
2811.32 137
2811.45 130
2811.57 126
2811.69 125
2811.81 124
2811.93 124
2812.05 123
2812.18 121
2812.30 118
2812.42 115
2812.54 112
2812.66 109
2812.78 107
2812.91 104
2813.03 100
2813.15 94
2813.27 86
2813.39 78
2813.51 69
2813.64 60
2813.76 54
2813.88 50
2814.00 49
2814.12 51
2814.24 54
2814.37 58
2814.49 61
2814.61 64
2814.73 67
2814.85 70
2814.98 74
2815.10 80
2815.22 87
2815.34 94
2815.46 101
2815.58 106
2815.71 108
2815.83 107
2815.95 103
2816.07 99
2816.19 96
2816.31 94
2816.44 94
2816.56 96
2816.68 98
2816.80 99
2816.92 97
2817.05 93
2817.17 87
2817.29 79
2817.41 71
2817.53 64
2817.65 58
2817.78 56
2817.90 56
2818.02 58
2818.14 63
2818.26 69
2818.39 75
2818.51 81
2818.63 85
2818.75 88
2818.87 89
2818.99 87
2819.12 85
2819.24 81
2819.36 78
2819.48 74
2819.60 71
2819.73 68
2819.85 68
2819.97 69
2820.09 71
2820.21 76
2820.34 80
2820.46 82
2820.58 82
2820.70 76
2820.82 66
2820.94 51
2821.07 33
2821.19 14
2821.31 0
2821.43 0
2821.55 0
2821.68 0
2821.80 0
2821.92 0
2822.04 0
2822.16 0
2822.29 0
2822.41 7
2822.53 15
2822.65 24
2822.77 33
2822.90 41
2823.02 49
2823.14 55
2823.26 59
2823.38 62
2823.50 63
2823.63 63
2823.75 62
2823.87 59
2823.99 55
2824.11 51
2824.24 46
2824.36 42
2824.48 37
2824.60 33
2824.72 28
2824.85 24
2824.97 20
2825.09 17
2825.21 17
2825.33 21
2825.46 29
2825.58 43
2825.70 61
2825.82 83
2825.94 104
2826.07 124
2826.19 139
2826.31 149
2826.43 152
2826.55 150
2826.68 144
2826.80 136
2826.92 128
2827.04 121
2827.16 117
2827.29 116
2827.41 117
2827.53 119
2827.65 122
2827.77 124
2827.90 124
2828.02 122
2828.14 117
2828.26 110
2828.38 102
2828.51 94
2828.63 86
2828.75 80
2828.87 76
2829.00 73
2829.12 71
2829.24 70
2829.36 70
2829.48 69
2829.61 69
2829.73 69
2829.85 70
2829.97 71
2830.09 74
2830.22 77
2830.34 82
2830.46 88
2830.58 94
2830.70 100
2830.83 104
2830.95 105
2831.07 104
2831.19 98
2831.31 90
2831.44 79
2831.56 68
2831.68 57
2831.80 48
2831.93 42
2832.05 39
2832.17 40
2832.29 44
2832.41 50
2832.54 57
2832.66 63
2832.78 68
2832.90 71
2833.02 71
2833.15 68
2833.27 62
2833.39 54
2833.51 44
2833.64 32
2833.76 21
2833.88 10
2834.00 1
2834.12 0
2834.25 0
2834.37 1
2834.49 9
2834.61 19
2834.74 30
2834.86 41
2834.98 50
2835.10 57
2835.22 62
2835.35 67
2835.47 72
2835.59 77
2835.71 82
2835.83 88
2835.96 94
2836.08 99
2836.20 104
2836.32 108
2836.45 111
2836.57 113
2836.69 115
2836.81 115
2836.93 114
2837.06 111
2837.18 106
2837.30 99
2837.42 90
2837.55 81
2837.67 71
2837.79 61
2837.91 52
2838.04 44
2838.16 37
2838.28 32
2838.40 27
2838.52 23
2838.65 19
2838.77 14
2838.89 10
2839.01 6
2839.14 3
2839.26 1
2839.38 2
2839.50 5
2839.62 9
2839.75 13
2839.87 17
2839.99 19
2840.11 19
2840.24 17
2840.36 14
2840.48 10
2840.60 7
2840.73 4
2840.85 3
2840.97 4
2841.09 5
2841.21 8
2841.34 11
2841.46 13
2841.58 17
2841.70 22
2841.83 29
2841.95 37
2842.07 48
2842.19 61
2842.32 74
2842.44 88
2842.56 100
2842.68 110
2842.81 117
2842.93 121
2843.05 121
2843.17 119
2843.29 113
2843.42 107
2843.54 100
2843.66 94
2843.78 89
2843.91 86
2844.03 84
2844.15 84
2844.27 83
2844.40 81
2844.52 77
2844.64 69
2844.76 59
2844.89 46
2845.01 33
2845.13 21
2845.25 11
2845.38 3
2845.50 0
2845.62 0
2845.74 0
2845.87 0
2845.99 0
2846.11 0
2846.23 0
2846.35 0
2846.48 0
2846.60 7
2846.72 19
2846.84 33
2846.97 48
2847.09 61
2847.21 72
2847.33 80
2847.46 84
2847.58 83
2847.70 77
2847.82 67
2847.95 55
2848.07 43
2848.19 32
2848.31 24
2848.44 19
2848.56 18
2848.68 19
2848.80 21
2848.93 24
2849.05 26
2849.17 27
2849.29 27
2849.42 26
2849.54 26
2849.66 26
2849.78 27
2849.91 27
2850.03 28
2850.15 30
2850.27 31
2850.40 35
2850.52 40
2850.64 47
2850.76 55
2850.89 65
2851.01 73
2851.13 80
2851.25 83
2851.38 83
2851.50 80
2851.62 78
2851.74 76
2851.87 76
2851.99 79
2852.11 85
2852.23 93
2852.36 101
2852.48 108
2852.60 113
2852.73 115
2852.85 114
2852.97 111
2853.09 107
2853.22 101
2853.34 96
2853.46 91
2853.58 88
2853.71 86
2853.83 85
2853.95 85
2854.07 85
2854.20 83
2854.32 79
2854.44 72
2854.56 64
2854.69 55
2854.81 45
2854.93 38
2855.05 32
2855.18 30
2855.30 30
2855.42 32
2855.55 36
2855.67 41
2855.79 46
2855.91 49
2856.04 51
2856.16 52
2856.28 52
2856.40 51
2856.53 51
2856.65 52
2856.77 53
2856.89 53
2857.02 53
2857.14 51
2857.26 47
2857.38 41
2857.51 35
2857.63 30
2857.75 28
2857.88 30
2858.00 37
2858.12 47
2858.24 60
2858.37 72
2858.49 84
2858.61 92
2858.73 96
2858.86 97
2858.98 96
2859.10 93
2859.23 91
2859.35 89
2859.47 87
2859.59 85
2859.72 82
2859.84 78
2859.96 73
2860.08 67
2860.21 61
2860.33 56
2860.45 52
2860.58 49
2860.70 48
2860.82 50
2860.94 54
2861.07 61
2861.19 71
2861.31 82
2861.43 94
2861.56 105
2861.68 114
2861.80 120
2861.93 123
2862.05 123
2862.17 120
2862.29 116
2862.42 110
2862.54 103
2862.66 96
2862.79 90
2862.91 84
2863.03 80
2863.15 78
2863.28 78
2863.40 80
2863.52 83
2863.64 86
2863.77 88
2863.89 88
2864.01 85
2864.14 81
2864.26 75
2864.38 70
2864.50 65
2864.63 62
2864.75 62
2864.87 64
2865.00 68
2865.12 73
2865.24 77
2865.36 80
2865.49 80
2865.61 77
2865.73 71
2865.86 65
2865.98 58
2866.10 53
2866.22 50
2866.35 49
2866.47 48
2866.59 48
2866.72 46
2866.84 44
2866.96 41
2867.08 38
2867.21 37
2867.33 39
2867.45 44
2867.58 51
2867.70 58
2867.82 64
2867.94 66
2868.07 63
2868.19 57
2868.31 48
2868.44 37
2868.56 29
2868.68 23
2868.80 22
2868.93 25
2869.05 33
2869.17 43
2869.30 55
2869.42 67
2869.54 79
2869.67 89
2869.79 98
2869.91 105
2870.03 111
2870.16 116
2870.28 120
2870.40 124
2870.53 130
2870.65 138
2870.77 149
2870.90 165
2871.02 183
2871.14 204
2871.26 225
2871.39 246
2871.51 263
2871.63 276
2871.76 284
2871.88 288
2872.00 288
2872.12 286
2872.25 284
2872.37 282
2872.49 284
2872.62 288
2872.74 295
2872.86 304
2872.99 314
2873.11 322
2873.23 328
2873.35 332
2873.48 332
2873.60 330
2873.72 327
2873.85 322
2873.97 316
2874.09 308
2874.22 298
2874.34 286
2874.46 272
2874.59 256
2874.71 241
2874.83 226
2874.95 214
2875.08 205
2875.20 199
2875.32 195
2875.45 193
2875.57 190
2875.69 187
2875.82 182
2875.94 175
2876.06 167
2876.18 157
2876.31 145
2876.43 133
2876.55 120
2876.68 109
2876.80 99
2876.92 91
2877.05 84
2877.17 79
2877.29 74
2877.42 69
2877.54 64
2877.66 58
2877.79 52
2877.91 47
2878.03 44
2878.15 43
2878.28 44
2878.40 46
2878.52 49
2878.65 52
2878.77 54
2878.89 55
2879.02 56
2879.14 55
2879.26 54
2879.39 51
2879.51 47
2879.63 41
2879.76 34
2879.88 27
2880.00 19
2880.12 12
2880.25 5
2880.37 0
2880.49 0
2880.62 0
2880.74 0
2880.86 0
2880.99 0
2881.11 0
2881.23 0
2881.36 0
2881.48 6
2881.60 16
2881.73 26
2881.85 35
2881.97 42
2882.10 47
2882.22 49
2882.34 49
2882.47 49
2882.59 48
2882.71 46
2882.83 44
2882.96 41
2883.08 38
2883.20 35
2883.33 31
2883.45 29
2883.57 29
2883.70 31
2883.82 35
2883.94 40
2884.07 45
2884.19 51
2884.31 55
2884.44 59
2884.56 62
2884.68 67
2884.81 72
2884.93 80
2885.05 88
2885.18 96
2885.30 102
2885.42 104
2885.55 102
2885.67 95
2885.79 86
2885.92 76
2886.04 66
2886.16 59
2886.29 56
2886.41 57
2886.53 62
2886.66 69
2886.78 78
2886.90 89
2887.03 100
2887.15 110
2887.27 119
2887.40 125
2887.52 128
2887.64 126
2887.77 118
2887.89 106
2888.01 90
2888.14 72
2888.26 55
2888.38 41
2888.51 32
2888.63 28
2888.75 29
2888.88 33
2889.00 39
2889.12 44
2889.25 47
2889.37 48
2889.49 46
2889.62 42
2889.74 35
2889.86 27
2889.99 19
2890.11 11
2890.23 4
2890.36 0
2890.48 0
2890.60 0
2890.73 2
2890.85 5
2890.97 6
2891.10 6
2891.22 3
2891.34 0
2891.47 0
2891.59 0
2891.71 0
2891.84 0
2891.96 3
2892.08 14
2892.21 29
2892.33 44
2892.45 60
2892.58 74
2892.70 85
2892.82 92
2892.95 95
2893.07 93
2893.19 86
2893.32 77
2893.44 66
2893.56 58
2893.69 53
2893.81 53
2893.94 60
2894.06 73
2894.18 91
2894.31 112
2894.43 133
2894.55 152
2894.68 167
2894.80 176
2894.92 180
2895.05 178
2895.17 173
2895.29 165
2895.42 158
2895.54 152
2895.66 149
2895.79 149
2895.91 152
2896.03 158
2896.16 165
2896.28 171
2896.40 174
2896.53 172
2896.65 164
2896.78 151
2896.90 134
2897.02 117
2897.15 102
2897.27 93
2897.39 90
2897.52 93
2897.64 102
2897.76 113
2897.89 123
2898.01 131
2898.13 135
2898.26 135
2898.38 132
2898.50 127
2898.63 122
2898.75 118
2898.88 117
2899.00 118
2899.12 122
2899.25 129
2899.37 138
2899.49 148
2899.62 159
2899.74 170
2899.86 180
2899.99 188
2900.11 195
2900.23 201
2900.36 206
2900.48 210
2900.61 214
2900.73 218
2900.85 222
2900.98 228
2901.10 234
2901.22 242
2901.35 250
2901.47 258
2901.59 265
2901.72 270
2901.84 273
2901.97 274
2902.09 272
2902.21 268
2902.34 263
2902.46 256
2902.58 249
2902.71 241
2902.83 234
2902.95 229
2903.08 226
2903.20 225
2903.33 227
2903.45 232
2903.57 238
2903.70 243
2903.82 247
2903.94 249
2904.07 249
2904.19 246
2904.31 240
2904.44 234
2904.56 226
2904.69 217
2904.81 208
2904.93 199
2905.06 190
2905.18 181
2905.30 174
2905.43 167
2905.55 161
2905.68 155
2905.80 147
2905.92 138
2906.05 128
2906.17 118
2906.29 108
2906.42 101
2906.54 98
2906.67 99
2906.79 104
2906.91 112
2907.04 122
2907.16 131
2907.28 137
2907.41 141
2907.53 140
2907.66 136
2907.78 128
2907.90 118
2908.03 108
2908.15 98
2908.27 91
2908.40 86
2908.52 84
2908.65 83
2908.77 81
2908.89 78
2909.02 72
2909.14 64
2909.26 55
2909.39 46
2909.51 39
2909.64 36
2909.76 36
2909.88 39
2910.01 43
2910.13 46
2910.25 47
2910.38 44
2910.50 38
2910.63 30
2910.75 20
2910.87 11
2911.00 4
2911.12 1
2911.24 0
2911.37 1
2911.49 3
2911.62 4
2911.74 2
2911.86 0
2911.99 0
2912.11 0
2912.24 0
2912.36 0
2912.48 0
2912.61 12
2912.73 26
2912.85 40
2912.98 52
2913.10 61
2913.23 66
2913.35 69
2913.47 69
2913.60 70
2913.72 71
2913.85 73
2913.97 76
2914.09 79
2914.22 83
2914.34 85
2914.47 87
2914.59 87
2914.71 87
2914.84 86
2914.96 86
2915.08 87
2915.21 89
2915.33 91
2915.46 92
2915.58 93
2915.70 91
2915.83 89
2915.95 85
2916.08 83
2916.20 84
2916.32 89
2916.45 100
2916.57 116
2916.70 135
2916.82 157
2916.94 178
2917.07 198
2917.19 215
2917.32 230
2917.44 242
2917.56 252
2917.69 261
2917.81 269
2917.94 276
2918.06 282
2918.18 286
2918.31 287
2918.43 288
2918.56 288
2918.68 289
2918.80 291
2918.93 295
2919.05 298
2919.18 302
2919.30 304
2919.42 304
2919.55 303
2919.67 301
2919.80 299
2919.92 299
2920.04 300
2920.17 303
2920.29 306
2920.42 308
2920.54 309
2920.66 307
2920.79 303
2920.91 298
2921.04 292
2921.16 286
2921.28 280
2921.41 274
2921.53 269
2921.66 265
2921.78 261
2921.90 259
2922.03 258
2922.15 259
2922.28 260
2922.40 262
2922.52 262
2922.65 261
2922.77 258
2922.90 252
2923.02 244
2923.14 234
2923.27 224
2923.39 214
2923.52 205
2923.64 197
2923.76 192
2923.89 188
2924.01 186
2924.14 186
2924.26 185
2924.39 185
2924.51 184
2924.63 182
2924.76 177
2924.88 170
2925.01 162
2925.13 152
2925.25 143
2925.38 135
2925.50 130
2925.63 128
2925.75 128
2925.87 130
2926.00 131
2926.12 129
2926.25 122
2926.37 109
2926.50 93
2926.62 73
2926.74 54
2926.87 38
2926.99 27
2927.12 21
2927.24 21
2927.36 26
2927.49 32
2927.61 40
2927.74 48
2927.86 55
2927.99 61
2928.11 67
2928.23 73
2928.36 78
2928.48 83
2928.61 88
2928.73 93
2928.85 97
2928.98 101
2929.10 104
2929.23 107
2929.35 110
2929.48 113
2929.60 116
2929.72 119
2929.85 123
2929.97 127
2930.10 133
2930.22 138
2930.35 144
2930.47 149
2930.59 152
2930.72 154
2930.84 154
2930.97 153
2931.09 153
2931.21 153
2931.34 155
2931.46 160
2931.59 168
2931.71 178
2931.84 191
2931.96 206
2932.08 221
2932.21 236
2932.33 251
2932.46 266
2932.58 280
2932.71 294
2932.83 310
2932.95 327
2933.08 348
2933.20 372
2933.33 400
2933.45 432
2933.58 467
2933.70 505
2933.82 544
2933.95 585
2934.07 626
2934.20 668
2934.32 712
2934.45 758
2934.57 808
2934.69 859
2934.82 912
2934.94 965
2935.07 1015
2935.19 1061
2935.32 1102
2935.44 1137
2935.57 1168
2935.69 1195
2935.81 1219
2935.94 1242
2936.06 1264
2936.19 1287
2936.31 1309
2936.44 1330
2936.56 1347
2936.68 1360
2936.81 1368
2936.93 1371
2937.06 1369
2937.18 1363
2937.31 1354
2937.43 1342
2937.55 1327
2937.68 1308
2937.80 1285
2937.93 1255
2938.05 1221
2938.18 1181
2938.30 1140
2938.43 1099
2938.55 1060
2938.67 1024
2938.80 992
2938.92 965
2939.05 939
2939.17 916
2939.30 892
2939.42 868
2939.55 842
2939.67 815
2939.79 787
2939.92 757
2940.04 728
2940.17 699
2940.29 672
2940.42 647
2940.54 626
2940.67 607
2940.79 590
2940.91 573
2941.04 554
2941.16 534
2941.29 511
2941.41 487
2941.54 463
2941.66 441
2941.79 421
2941.91 404
2942.03 389
2942.16 375
2942.28 360
2942.41 343
2942.53 323
2942.66 301
2942.78 277
2942.91 252
2943.03 228
2943.15 206
2943.28 189
2943.40 176
2943.53 169
2943.65 166
2943.78 166
2943.90 167
2944.03 168
2944.15 167
2944.28 162
2944.40 154
2944.52 145
2944.65 135
2944.77 125
2944.90 117
2945.02 112
2945.15 110
2945.27 111
2945.40 113
2945.52 116
2945.65 118
2945.77 118
2945.89 116
2946.02 111
2946.14 103
2946.27 92
2946.39 80
2946.52 69
2946.64 59
2946.77 53
2946.89 50
2947.02 49
2947.14 50
2947.26 50
2947.39 50
2947.51 47
2947.64 43
2947.76 39
2947.89 34
2948.01 32
2948.14 31
2948.26 32
2948.39 36
2948.51 40
2948.64 44
2948.76 47
2948.88 48
2949.01 48
2949.13 45
2949.26 42
2949.38 37
2949.51 34
2949.63 33
2949.76 36
2949.88 42
2950.01 51
2950.13 61
2950.26 71
2950.38 79
2950.50 85
2950.63 88
2950.75 89
2950.88 91
2951.00 94
2951.13 99
2951.25 106
2951.38 115
2951.50 125
2951.63 134
2951.75 141
2951.88 147
2952.00 150
2952.13 152
2952.25 152
2952.37 149
2952.50 145
2952.62 141
2952.75 137
2952.87 134
2953.00 132
2953.12 134
2953.25 137
2953.37 142
2953.50 147
2953.62 150
2953.75 152
2953.87 151
2954.00 150
2954.12 148
2954.25 148
2954.37 149
2954.50 153
2954.62 156
2954.74 159
2954.87 159
2954.99 157
2955.12 154
2955.24 150
2955.37 147
2955.49 147
2955.62 151
2955.74 159
2955.87 169
2955.99 182
2956.12 194
2956.24 204
2956.37 213
2956.49 220
2956.62 225
2956.74 229
2956.87 234
2956.99 240
2957.12 248
2957.24 256
2957.36 264
2957.49 270
2957.61 274
2957.74 274
2957.86 271
2957.99 267
2958.11 263
2958.24 259
2958.36 257
2958.49 256
2958.61 256
2958.74 255
2958.86 252
2958.99 247
2959.11 240
2959.24 230
2959.36 219
2959.49 206
2959.61 193
2959.74 181
2959.86 171
2959.99 163
2960.11 157
2960.24 155
2960.36 156
2960.49 158
2960.61 161
2960.74 163
2960.86 163
2960.99 161
2961.11 159
2961.23 157
2961.36 157
2961.48 160
2961.61 164
2961.73 170
2961.86 174
2961.98 176
2962.11 174
2962.23 168
2962.36 159
2962.48 149
2962.61 140
2962.73 132
2962.86 128
2962.98 126
2963.11 125
2963.23 125
2963.36 126
2963.48 126
2963.61 125
2963.73 124
2963.86 121
2963.98 118
2964.11 112
2964.23 105
2964.36 95
2964.48 84
2964.61 74
2964.73 66
2964.86 60
2964.98 57
2965.11 55
2965.23 56
2965.36 56
2965.48 56
2965.61 56
2965.73 57
2965.86 60
2965.98 64
2966.11 70
2966.23 76
2966.36 83
2966.48 88
2966.61 92
2966.73 93
2966.86 93
2966.98 91
2967.11 87
2967.23 82
2967.36 75
2967.48 66
2967.61 57
2967.73 49
2967.86 43
2967.98 40
2968.11 41
2968.23 45
2968.36 50
2968.48 55
2968.61 57
2968.73 55
2968.86 48
2968.98 38
2969.11 25
2969.23 12
2969.36 1
2969.48 0
2969.61 0
2969.73 0
2969.86 0
2969.98 0
2970.11 0
2970.23 4
2970.36 7
2970.48 9
2970.61 9
2970.73 7
2970.86 4
2970.98 2
2971.11 1
2971.23 1
2971.36 4
2971.48 9
2971.61 16
2971.73 25
2971.86 34
2971.98 42
2972.11 49
2972.23 54
2972.36 60
2972.48 65
2972.61 70
2972.74 77
2972.86 83
2972.99 91
2973.11 98
2973.24 105
2973.36 111
2973.49 117
2973.61 122
2973.74 125
2973.86 127
2973.99 128
2974.11 128
2974.24 128
2974.36 128
2974.49 130
2974.61 131
2974.74 133
2974.86 134
2974.99 132
2975.11 128
2975.24 120
2975.36 110
2975.49 98
2975.61 85
2975.74 72
2975.86 60
2975.99 50
2976.11 43
2976.24 39
2976.36 38
2976.49 42
2976.62 49
2976.74 59
2976.87 70
2976.99 81
2977.12 90
2977.24 97
2977.37 102
2977.49 104
2977.62 105
2977.74 103
2977.87 100
2977.99 96
2978.12 90
2978.24 83
2978.37 74
2978.49 66
2978.62 59
2978.74 54
2978.87 49
2978.99 45
2979.12 42
2979.25 39
2979.37 36
2979.50 34
2979.62 33
2979.75 33
2979.87 36
2980.00 40
2980.12 43
2980.25 47
2980.37 49
2980.50 51
2980.62 53
2980.75 56
2980.87 62
2981.00 69
2981.12 78
2981.25 87
2981.37 94
2981.50 99
2981.63 102
2981.75 101
2981.88 98
2982.00 94
2982.13 91
2982.25 88
2982.38 88
2982.50 88
2982.63 89
2982.75 91
2982.88 92
2983.00 93
2983.13 94
2983.25 94
2983.38 96
2983.51 99
2983.63 102
2983.76 107
2983.88 110
2984.01 111
2984.13 109
2984.26 104
2984.38 96
2984.51 87
2984.63 79
2984.76 75
2984.88 75
2985.01 78
2985.14 86
2985.26 94
2985.39 102
2985.51 107
2985.64 108
2985.76 105
2985.89 99
2986.01 92
2986.14 84
2986.26 77
2986.39 72
2986.51 70
2986.64 68
2986.77 67
2986.89 66
2987.02 64
2987.14 61
2987.27 58
2987.39 54
2987.52 50
2987.64 48
2987.77 45
2987.89 43
2988.02 41
2988.15 40
2988.27 39
2988.40 39
2988.52 38
2988.65 38
2988.77 36
2988.90 34
2989.02 29
2989.15 24
2989.27 17
2989.40 9
2989.53 1
2989.65 0
2989.78 0
2989.90 0
2990.03 0
2990.15 0
2990.28 0
2990.40 0
2990.53 0
2990.65 7
2990.78 19
2990.91 30
2991.03 39
2991.16 48
2991.28 55
2991.41 62
2991.53 70
2991.66 78
2991.78 86
2991.91 94
2992.04 102
2992.16 107
2992.29 110
2992.41 111
2992.54 110
2992.66 109
2992.79 109
2992.91 112
2993.04 116
2993.17 121
2993.29 127
2993.42 133
2993.54 138
2993.67 142
2993.79 143
2993.92 144
2994.04 145
2994.17 146
2994.30 146
2994.42 147
2994.55 147
2994.67 147
2994.80 147
2994.92 147
2995.05 147
2995.17 147
2995.30 148
2995.43 149
2995.55 151
2995.68 154
2995.80 156
2995.93 157
2996.05 158
2996.18 158
2996.30 155
2996.43 151
2996.56 144
2996.68 134
2996.81 121
2996.93 107
2997.06 92
2997.18 78
2997.31 66
2997.44 58
2997.56 55
2997.69 55
2997.81 58
2997.94 63
2998.06 69
2998.19 75
2998.32 82
2998.44 88
2998.57 95
2998.69 100
2998.82 104
2998.94 105
2999.07 102
2999.19 98
2999.32 91
2999.45 83
2999.57 77
2999.70 74
2999.82 74
2999.95 77
3000.07 82
3000.20 88
3000.33 93
3000.45 98
3000.58 102
3000.70 104
3000.83 106
3000.95 108
3001.08 109
3001.21 110
3001.33 111
3001.46 110
3001.58 109
3001.71 105
3001.83 98
3001.96 89
3002.09 77
3002.21 65
3002.34 52
3002.46 40
3002.59 33
3002.71 29
3002.84 30
3002.97 35
3003.09 43
3003.22 52
3003.34 63
3003.47 74
3003.60 84
3003.72 95
3003.85 104
3003.97 112
3004.10 118
3004.22 122
3004.35 123
3004.48 121
3004.60 118
3004.73 114
3004.85 110
3004.98 107
3005.10 105
3005.23 102
3005.36 100
3005.48 96
3005.61 90
3005.73 84
3005.86 78
3005.99 73
3006.11 70
3006.24 68
3006.36 68
3006.49 68
3006.61 67
3006.74 67
3006.87 66
3006.99 65
3007.12 64
3007.24 63
3007.37 61
3007.50 58
3007.62 53
3007.75 47
3007.87 40
3008.00 33
3008.12 27
3008.25 21
3008.38 15
3008.50 9
3008.63 2
3008.75 0
3008.88 0
3009.01 0
3009.13 0
3009.26 0
3009.38 0
3009.51 0
3009.64 5
3009.76 21
3009.89 36
3010.01 47
3010.14 53
3010.26 55
3010.39 53
3010.52 49
3010.64 44
3010.77 39
3010.89 35
3011.02 33
3011.15 32
3011.27 32
3011.40 33
3011.52 35
3011.65 38
3011.78 41
3011.90 45
3012.03 50
3012.15 56
3012.28 62
3012.41 69
3012.53 76
3012.66 85
3012.78 93
3012.91 101
3013.04 107
3013.16 112
3013.29 114
3013.41 113
3013.54 109
3013.67 104
3013.79 98
3013.92 93
3014.04 89
3014.17 87
3014.30 88
3014.42 91
3014.55 94
3014.67 97
3014.80 99
3014.93 100
3015.05 99
3015.18 97
3015.30 94
3015.43 90
3015.56 86
3015.68 83
3015.81 82
3015.93 84
3016.06 89
3016.19 98
3016.31 111
3016.44 129
3016.56 148
3016.69 169
3016.82 188
3016.94 204
3017.07 217
3017.19 226
3017.32 231
3017.45 235
3017.57 236
3017.70 236
3017.82 235
3017.95 232
3018.08 227
3018.20 219
3018.33 211
3018.45 202
3018.58 194
3018.71 188
3018.83 184
3018.96 181
3019.08 179
3019.21 176
3019.34 172
3019.46 167
3019.59 160
3019.72 154
3019.84 150
3019.97 150
3020.09 152
3020.22 156
3020.35 162
3020.47 167
3020.60 169
3020.72 167
3020.85 160
3020.98 149
3021.10 135
3021.23 120
3021.35 106
3021.48 95
3021.61 87
3021.73 83
3021.86 84
3021.99 89
3022.11 96
3022.24 106
3022.36 116
3022.49 126
3022.62 134
3022.74 139
3022.87 142
3022.99 143
3023.12 143
3023.25 143
3023.37 143
3023.50 144
3023.63 147
3023.75 150
3023.88 154
3024.00 158
3024.13 162
3024.26 165
3024.38 167
3024.51 167
3024.64 166
3024.76 162
3024.89 156
3025.01 148
3025.14 139
3025.27 130
3025.39 123
3025.52 118
3025.65 115
3025.77 113
3025.90 111
3026.02 109
3026.15 105
3026.28 99
3026.40 93
3026.53 85
3026.66 77
3026.78 70
3026.91 65
3027.03 62
3027.16 61
3027.29 61
3027.41 63
3027.54 65
3027.67 66
3027.79 66
3027.92 65
3028.04 62
3028.17 59
3028.30 58
3028.42 59
3028.55 64
3028.68 72
3028.80 81
3028.93 90
3029.05 97
3029.18 99
3029.31 97
3029.43 92
3029.56 87
3029.69 83
3029.81 83
3029.94 86
3030.06 95
3030.19 105
3030.32 117
3030.44 127
3030.57 135
3030.70 139
3030.82 140
3030.95 139
3031.08 138
3031.20 137
3031.33 140
3031.45 145
3031.58 153
3031.71 163
3031.83 171
3031.96 178
3032.09 180
3032.21 177
3032.34 169
3032.47 158
3032.59 144
3032.72 130
3032.84 117
3032.97 106
3033.10 98
3033.22 93
3033.35 90
3033.48 87
3033.60 84
3033.73 80
3033.86 73
3033.98 63
3034.11 51
3034.24 39
3034.36 27
3034.49 16
3034.61 9
3034.74 6
3034.87 6
3034.99 8
3035.12 12
3035.25 16
3035.37 18
3035.50 18
3035.63 15
3035.75 9
3035.88 0
3036.01 0
3036.13 0
3036.26 0
3036.38 0
3036.51 0
3036.64 0
3036.76 6
3036.89 22
3037.02 37
3037.14 49
3037.27 58
3037.40 63
3037.52 65
3037.65 65
3037.78 63
3037.90 60
3038.03 58
3038.15 57
3038.28 57
3038.41 57
3038.53 59
3038.66 61
3038.79 64
3038.91 66
3039.04 68
3039.17 69
3039.29 69
3039.42 69
3039.55 68
3039.67 69
3039.80 71
3039.93 76
3040.05 84
3040.18 95
3040.31 108
3040.43 123
3040.56 137
3040.69 148
3040.81 153
3040.94 153
3041.06 145
3041.19 132
3041.32 115
3041.44 98
3041.57 83
3041.70 72
3041.82 66
3041.95 64
3042.08 65
3042.20 68
3042.33 71
3042.46 75
3042.58 78
3042.71 83
3042.84 88
3042.96 94
3043.09 99
3043.22 102
3043.34 102
3043.47 100
3043.60 95
3043.72 89
3043.85 84
3043.98 83
3044.10 84
3044.23 90
3044.36 98
3044.48 108
3044.61 116
3044.74 122
3044.86 125
3044.99 124
3045.12 121
3045.24 117
3045.37 112
3045.50 108
3045.62 104
3045.75 102
3045.88 100
3046.00 98
3046.13 97
3046.26 95
3046.38 95
3046.51 95
3046.64 97
3046.76 100
3046.89 105
3047.02 111
3047.14 118
3047.27 123
3047.40 126
3047.52 126
3047.65 123
3047.78 117
3047.90 109
3048.03 100
3048.16 92
3048.28 85
3048.41 81
3048.54 78
3048.66 78
3048.79 79
3048.92 83
3049.04 87
3049.17 94
3049.30 103
3049.42 115
3049.55 130
3049.68 150
3049.80 172
3049.93 195
3050.06 218
3050.18 238
3050.31 255
3050.44 266
3050.56 270
3050.69 269
3050.82 264
3050.94 256
3051.07 247
3051.20 238
3051.32 231
3051.45 225
3051.58 221
3051.70 218
3051.83 216
3051.96 216
3052.08 217
3052.21 220
3052.34 226
3052.47 234
3052.59 244
3052.72 255
3052.85 263
3052.97 267
3053.10 266
3053.23 260
3053.35 250
3053.48 237
3053.61 223
3053.73 209
3053.86 197
3053.99 185
3054.11 174
3054.24 163
3054.37 153
3054.49 143
3054.62 135
3054.75 128
3054.87 123
3055.00 120
3055.13 118
3055.26 118
3055.38 118
3055.51 119
3055.64 121
3055.76 124
3055.89 127
3056.02 129
3056.14 131
3056.27 132
3056.40 131
3056.52 130
3056.65 129
3056.78 127
3056.90 125
3057.03 123
3057.16 121
3057.29 119
3057.41 116
3057.54 114
3057.67 112
3057.79 111
3057.92 109
3058.05 108
3058.17 105
3058.30 102
3058.43 98
3058.55 96
3058.68 96
3058.81 99
3058.93 105
3059.06 114
3059.19 122
3059.32 129
3059.44 132
3059.57 132
3059.70 128
3059.82 121
3059.95 112
3060.08 101
3060.20 91
3060.33 80
3060.46 69
3060.59 57
3060.71 46
3060.84 34
3060.97 24
3061.09 16
3061.22 11
3061.35 9
3061.47 12
3061.60 19
3061.73 31
3061.85 46
3061.98 64
3062.11 81
3062.24 97
3062.36 109
3062.49 116
3062.62 116
3062.74 112
3062.87 104
3063.00 94
3063.12 85
3063.25 77
3063.38 72
3063.51 70
3063.63 71
3063.76 73
3063.89 77
3064.01 81
3064.14 85
3064.27 88
3064.40 90
3064.52 91
3064.65 91
3064.78 90
3064.90 88
3065.03 84
3065.16 81
3065.28 77
3065.41 75
3065.54 76
3065.67 79
3065.79 85
3065.92 92
3066.05 99
3066.17 106
3066.30 109
3066.43 110
3066.56 107
3066.68 103
3066.81 97
3066.94 92
3067.06 88
3067.19 84
3067.32 82
3067.44 80
3067.57 77
3067.70 74
3067.83 71
3067.95 69
3068.08 69
3068.21 72
3068.33 79
3068.46 88
3068.59 99
3068.72 110
3068.84 121
3068.97 128
3069.10 133
3069.22 134
3069.35 133
3069.48 131
3069.61 129
3069.73 128
3069.86 129
3069.99 133
3070.11 139
3070.24 144
3070.37 148
3070.50 149
3070.62 147
3070.75 140
3070.88 128
3071.00 114
3071.13 98
3071.26 82
3071.39 66
3071.51 50
3071.64 37
3071.77 25
3071.89 15
3072.02 8
3072.15 3
3072.28 1
3072.40 1
3072.53 3
3072.66 6
3072.79 8
3072.91 9
3073.04 8
3073.17 6
3073.29 3
3073.42 0
3073.55 0
3073.68 0
3073.80 0
3073.93 0
3074.06 0
3074.18 0
3074.31 4
3074.44 15
3074.57 29
3074.69 46
3074.82 64
3074.95 81
3075.08 97
3075.20 108
3075.33 117
3075.46 122
3075.58 126
3075.71 128
3075.84 129
3075.97 128
3076.09 124
3076.22 117
3076.35 107
3076.48 96
3076.60 84
3076.73 73
3076.86 66
3076.98 64
3077.11 66
3077.24 73
3077.37 83
3077.49 95
3077.62 108
3077.75 121
3077.88 132
3078.00 142
3078.13 148
3078.26 153
3078.38 156
3078.51 159
3078.64 163
3078.77 168
3078.89 174
3079.02 181
3079.15 186
3079.28 188
3079.40 185
3079.53 178
3079.66 168
3079.79 156
3079.91 144
3080.04 133
3080.17 122
3080.30 112
3080.42 103
3080.55 95
3080.68 88
3080.80 83
3080.93 81
3081.06 82
3081.19 84
3081.31 87
3081.44 89
3081.57 89
3081.70 88
3081.82 84
3081.95 80
3082.08 76
3082.21 73
3082.33 73
3082.46 76
3082.59 79
3082.72 84
3082.84 88
3082.97 90
3083.10 90
3083.23 88
3083.35 84
3083.48 81
3083.61 80
3083.73 82
3083.86 89
3083.99 99
3084.12 113
3084.24 128
3084.37 141
3084.50 151
3084.63 156
3084.75 156
3084.88 151
3085.01 142
3085.14 131
3085.26 118
3085.39 104
3085.52 91
3085.65 78
3085.77 67
3085.90 58
3086.03 53
3086.16 51
3086.28 53
3086.41 57
3086.54 63
3086.67 67
3086.79 69
3086.92 68
3087.05 63
3087.18 56
3087.30 47
3087.43 39
3087.56 33
3087.69 28
3087.81 24
3087.94 22
3088.07 20
3088.20 17
3088.32 15
3088.45 13
3088.58 13
3088.71 17
3088.83 23
3088.96 34
3089.09 47
3089.22 62
3089.34 75
3089.47 85
3089.60 91
3089.73 93
3089.85 91
3089.98 88
3090.11 83
3090.24 79
3090.37 75
3090.49 71
3090.62 66
3090.75 59
3090.88 51
3091.00 42
3091.13 33
3091.26 25
3091.39 20
3091.51 17
3091.64 15
3091.77 14
3091.90 12
3092.02 10
3092.15 5
3092.28 0
3092.41 0
3092.53 0
3092.66 0
3092.79 0
3092.92 0
3093.04 0
3093.17 0
3093.30 0
3093.43 1
3093.56 6
3093.68 10
3093.81 16
3093.94 24
3094.07 33
3094.19 44
3094.32 57
3094.45 69
3094.58 80
3094.70 88
3094.83 93
3094.96 95
3095.09 93
3095.21 89
3095.34 83
3095.47 76
3095.60 69
3095.73 61
3095.85 55
3095.98 51
3096.11 48
3096.24 46
3096.36 45
3096.49 46
3096.62 47
3096.75 49
3096.87 53
3097.00 59
3097.13 68
3097.26 78
3097.39 90
3097.51 100
3097.64 109
3097.77 114
3097.90 115
3098.02 112
3098.15 106
3098.28 98
3098.41 90
3098.54 85
3098.66 82
3098.79 83
3098.92 87
3099.05 95
3099.17 104
3099.30 114
3099.43 122
3099.56 128
3099.68 131
3099.81 131
3099.94 127
3100.07 119
3100.20 108
3100.32 96
3100.45 82
3100.58 70
3100.71 61
3100.83 55
3100.96 53
3101.09 56
3101.22 61
3101.35 66
3101.47 71
3101.60 75
3101.73 77
3101.86 78
3101.98 79
3102.11 81
3102.24 84
3102.37 90
3102.50 97
3102.62 106
3102.75 114
3102.88 122
3103.01 128
3103.14 132
3103.26 132
3103.39 129
3103.52 123
3103.65 115
3103.77 105
3103.90 94
3104.03 85
3104.16 77
3104.29 72
3104.41 70
3104.54 70
3104.67 72
3104.80 73
3104.93 72
3105.05 68
3105.18 62
3105.31 55
3105.44 48
3105.56 42
3105.69 39
3105.82 41
3105.95 46
3106.08 54
3106.20 62
3106.33 70
3106.46 75
3106.59 78
3106.72 79
3106.84 77
3106.97 75
3107.10 72
3107.23 69
3107.36 67
3107.48 66
3107.61 67
3107.74 69
3107.87 71
3108.00 73
3108.12 75
3108.25 75
3108.38 73
3108.51 69
3108.63 62
3108.76 53
3108.89 44
3109.02 35
3109.15 27
3109.27 21
3109.40 18
3109.53 17
3109.66 17
3109.79 19
3109.91 21
3110.04 25
3110.17 28
3110.30 33
3110.43 38
3110.55 44
3110.68 50
3110.81 57
3110.94 63
3111.07 69
3111.19 74
3111.32 77
3111.45 79
3111.58 78
3111.71 76
3111.83 70
3111.96 64
3112.09 56
3112.22 48
3112.35 42
3112.47 37
3112.60 35
3112.73 36
3112.86 41
3112.99 48
3113.11 57
3113.24 68
3113.37 80
3113.50 91
3113.63 101
3113.75 109
3113.88 117
3114.01 124
3114.14 131
3114.27 140
3114.40 149
3114.52 159
3114.65 169
3114.78 177
3114.91 183
3115.04 187
3115.16 189
3115.29 190
3115.42 192
3115.55 198
3115.68 209
3115.80 225
3115.93 247
3116.06 272
3116.19 299
3116.32 324
3116.44 346
3116.57 363
3116.70 376
3116.83 385
3116.96 393
3117.09 400
3117.21 406
3117.34 413
3117.47 420
3117.60 427
3117.73 433
3117.85 438
3117.98 441
3118.11 442
3118.24 441
3118.37 437
3118.49 431
3118.62 421
3118.75 411
3118.88 400
3119.01 390
3119.14 381
3119.26 374
3119.39 368
3119.52 362
3119.65 357
3119.78 351
3119.90 346
3120.03 342
3120.16 339
3120.29 338
3120.42 337
3120.55 337
3120.67 337
3120.80 334
3120.93 329
3121.06 321
3121.19 310
3121.31 299
3121.44 286
3121.57 275
3121.70 265
3121.83 258
3121.96 254
3122.08 253
3122.21 255
3122.34 258
3122.47 260
3122.60 261
3122.72 258
3122.85 251
3122.98 240
3123.11 226
3123.24 212
3123.37 197
3123.49 184
3123.62 172
3123.75 163
3123.88 155
3124.01 149
3124.14 144
3124.26 140
3124.39 138
3124.52 137
3124.65 138
3124.78 140
3124.91 143
3125.03 148
3125.16 154
3125.29 160
3125.42 167
3125.55 172
3125.68 174
3125.80 173
3125.93 167
3126.06 159
3126.19 149
3126.32 140
3126.44 133
3126.57 129
3126.70 127
3126.83 126
3126.96 126
3127.09 124
3127.21 120
3127.34 116
3127.47 110
3127.60 106
3127.73 103
3127.86 103
3127.98 104
3128.11 106
3128.24 109
3128.37 112
3128.50 114
3128.63 115
3128.76 117
3128.88 118
3129.01 119
3129.14 120
3129.27 121
3129.40 121
3129.53 120
3129.65 118
3129.78 116
3129.91 114
3130.04 112
3130.17 109
3130.30 105
3130.42 100
3130.55 94
3130.68 88
3130.81 83
3130.94 78
3131.07 74
3131.19 73
3131.32 73
3131.45 74
3131.58 77
3131.71 80
3131.84 84
3131.96 87
3132.09 91
3132.22 94
3132.35 97
3132.48 99
3132.61 99
3132.74 99
3132.86 97
3132.99 93
3133.12 87
3133.25 78
3133.38 68
3133.51 55
3133.63 42
3133.76 28
3133.89 15
3134.02 5
3134.15 0
3134.28 0
3134.41 0
3134.53 0
3134.66 0
3134.79 0
3134.92 0
3135.05 0
3135.18 0
3135.30 4
3135.43 9
3135.56 16
3135.69 22
3135.82 29
3135.95 34
3136.08 38
3136.20 40
3136.33 40
3136.46 38
3136.59 36
3136.72 33
3136.85 31
3136.98 29
3137.10 28
3137.23 27
3137.36 27
3137.49 28
3137.62 31
3137.75 35
3137.88 39
3138.00 45
3138.13 49
3138.26 53
3138.39 53
3138.52 52
3138.65 48
3138.78 44
3138.90 39
3139.03 37
3139.16 38
3139.29 42
3139.42 49
3139.55 58
3139.68 65
3139.80 70
3139.93 71
3140.06 67
3140.19 61
3140.32 53
3140.45 46
3140.58 44
3140.70 47
3140.83 56
3140.96 71
3141.09 89
3141.22 109
3141.35 128
3141.48 145
3141.60 157
3141.73 165
3141.86 168
3141.99 166
3142.12 161
3142.25 155
3142.38 148
3142.50 141
3142.63 136
3142.76 131
3142.89 128
3143.02 126
3143.15 125
3143.28 126
3143.41 129
3143.53 134
3143.66 140
3143.79 147
3143.92 153
3144.05 159
3144.18 165
3144.31 170
3144.43 176
3144.56 183
3144.69 192
3144.82 202
3144.95 215
3145.08 227
3145.21 239
3145.34 249
3145.46 257
3145.59 262
3145.72 263
3145.85 262
3145.98 259
3146.11 255
3146.24 252
3146.37 249
3146.49 247
3146.62 246
3146.75 244
3146.88 242
3147.01 240
3147.14 237
3147.27 233
3147.40 230
3147.52 227
3147.65 224
3147.78 222
3147.91 219
3148.04 215
3148.17 210
3148.30 203
3148.43 194
3148.55 184
3148.68 173
3148.81 161
3148.94 150
3149.07 141
3149.20 133
3149.33 130
3149.46 130
3149.58 134
3149.71 142
3149.84 151
3149.97 161
3150.10 169
3150.23 175
3150.36 177
3150.49 174
3150.61 169
3150.74 163
3150.87 156
3151.00 151
3151.13 149
3151.26 151
3151.39 158
3151.52 169
3151.65 182
3151.77 196
3151.90 206
3152.03 212
3152.16 213
3152.29 209
3152.42 201
3152.55 193
3152.68 186
3152.80 182
3152.93 181
3153.06 183
3153.19 186
3153.32 189
3153.45 189
3153.58 188
3153.71 185
3153.84 181
3153.96 177
3154.09 175
3154.22 174
3154.35 175
3154.48 176
3154.61 177
3154.74 178
3154.87 176
3155.00 173
3155.12 167
3155.25 160
3155.38 151
3155.51 142
3155.64 134
3155.77 127
3155.90 124
3156.03 123
3156.16 127
3156.28 135
3156.41 145
3156.54 158
3156.67 172
3156.80 186
3156.93 198
3157.06 208
3157.19 216
3157.32 221
3157.45 224
3157.57 226
3157.70 229
3157.83 232
3157.96 236
3158.09 242
3158.22 250
3158.35 259
3158.48 270
3158.61 282
3158.73 296
3158.86 312
3158.99 330
3159.12 351
3159.25 374
3159.38 402
3159.51 433
3159.64 467
3159.77 505
3159.90 546
3160.02 588
3160.15 631
3160.28 675
3160.41 719
3160.54 764
3160.67 808
3160.80 852
3160.93 896
3161.06 942
3161.19 990
3161.31 1041
3161.44 1099
3161.57 1163
3161.70 1235
3161.83 1314
3161.96 1399
3162.09 1488
3162.22 1577
3162.35 1664
3162.48 1747
3162.61 1824
3162.73 1895
3162.86 1960
3162.99 2022
3163.12 2081
3163.25 2139
3163.38 2196
3163.51 2253
3163.64 2308
3163.77 2358
3163.90 2400
3164.02 2431
3164.15 2449
3164.28 2452
3164.41 2442
3164.54 2421
3164.67 2393
3164.80 2362
3164.93 2331
3165.06 2301
3165.19 2272
3165.32 2243
3165.44 2211
3165.57 2173
3165.70 2130
3165.83 2080
3165.96 2026
3166.09 1971
3166.22 1919
3166.35 1871
3166.48 1827
3166.61 1788
3166.74 1750
3166.87 1712
3166.99 1673
3167.12 1632
3167.25 1588
3167.38 1543
3167.51 1498
3167.64 1452
3167.77 1408
3167.90 1364
3168.03 1321
3168.16 1279
3168.29 1239
3168.42 1200
3168.54 1161
3168.67 1122
3168.80 1082
3168.93 1041
3169.06 999
3169.19 956
3169.32 915
3169.45 876
3169.58 839
3169.71 805
3169.84 773
3169.97 743
3170.09 714
3170.22 686
3170.35 658
3170.48 633
3170.61 609
3170.74 587
3170.87 569
3171.00 554
3171.13 541
3171.26 530
3171.39 520
3171.52 508
3171.65 495
3171.77 479
3171.90 461
3172.03 441
3172.16 420
3172.29 398
3172.42 377
3172.55 358
3172.68 340
3172.81 324
3172.94 309
3173.07 295
3173.20 283
3173.33 270
3173.45 258
3173.58 246
3173.71 237
3173.84 230
3173.97 228
3174.10 229
3174.23 235
3174.36 243
3174.49 251
3174.62 258
3174.75 262
3174.88 262
3175.01 259
3175.14 252
3175.26 243
3175.39 233
3175.52 222
3175.65 210
3175.78 198
3175.91 187
3176.04 176
3176.17 167
3176.30 159
3176.43 154
3176.56 151
3176.69 148
3176.82 146
3176.95 143
3177.08 139
3177.20 132
3177.33 122
3177.46 110
3177.59 98
3177.72 86
3177.85 76
3177.98 68
3178.11 62
3178.24 59
3178.37 58
3178.50 58
3178.63 59
3178.76 61
3178.89 63
3179.02 65
3179.15 68
3179.27 71
3179.40 73
3179.53 75
3179.66 77
3179.79 79
3179.92 82
3180.05 85
3180.18 88
3180.31 92
3180.44 94
3180.57 95
3180.70 93
3180.83 88
3180.96 81
3181.09 73
3181.22 64
3181.35 56
3181.47 49
3181.60 45
3181.73 41
3181.86 38
3181.99 34
3182.12 29
3182.25 23
3182.38 16
3182.51 8
3182.64 0
3182.77 0
3182.90 0
3183.03 0
3183.16 0
3183.29 0
3183.42 0
3183.55 0
3183.68 3
3183.81 11
3183.93 18
3184.06 23
3184.19 25
3184.32 26
3184.45 24
3184.58 23
3184.71 22
3184.84 22
3184.97 25
3185.10 29
3185.23 35
3185.36 42
3185.49 49
3185.62 56
3185.75 61
3185.88 64
3186.01 67
3186.14 69
3186.27 70
3186.40 71
3186.52 73
3186.65 75
3186.78 77
3186.91 79
3187.04 81
3187.17 80
3187.30 77
3187.43 69
3187.56 59
3187.69 46
3187.82 33
3187.95 20
3188.08 11
3188.21 5
3188.34 2
3188.47 2
3188.60 3
3188.73 5
3188.86 7
3188.99 10
3189.12 14
3189.25 21
3189.38 29
3189.50 38
3189.63 46
3189.76 51
3189.89 54
3190.02 52
3190.15 48
3190.28 42
3190.41 35
3190.54 29
3190.67 25
3190.80 20
3190.93 17
3191.06 13
3191.19 8
3191.32 2
3191.45 0
3191.58 0
3191.71 0
3191.84 0
3191.97 1
3192.10 11
3192.23 22
3192.36 35
3192.49 47
3192.62 58
3192.75 66
3192.88 70
3193.01 71
3193.13 70
3193.26 68
3193.39 66
3193.52 65
3193.65 65
3193.78 65
3193.91 66
3194.04 65
3194.17 63
3194.30 57
3194.43 50
3194.56 40
3194.69 30
3194.82 19
3194.95 10
3195.08 2
3195.21 0
3195.34 0
3195.47 0
3195.60 0
3195.73 0
3195.86 0
3195.99 0
3196.12 0
3196.25 0
3196.38 2
3196.51 7
3196.64 13
3196.77 19
3196.90 25
3197.03 30
3197.16 36
3197.29 43
3197.42 51
3197.55 61
3197.67 74
3197.80 87
3197.93 101
3198.06 112
3198.19 121
3198.32 126
3198.45 126
3198.58 122
3198.71 113
3198.84 104
3198.97 95
3199.10 90
3199.23 89
3199.36 94
3199.49 103
3199.62 114
3199.75 125
3199.88 132
3200.01 134
3200.14 132
3200.27 125
3200.40 116
3200.53 106
3200.66 98
3200.79 93
3200.92 91
3201.05 90
3201.18 92
3201.31 95
3201.44 98
3201.57 100
3201.70 99
3201.83 96
3201.96 90
3202.09 81
3202.22 71
3202.35 62
3202.48 55
3202.61 51
3202.74 51
3202.87 54
3203.00 58
3203.13 60
3203.26 60
3203.39 57
3203.52 50
3203.65 42
3203.78 35
3203.91 30
3204.04 29
3204.17 30
3204.30 31
3204.43 32
3204.56 30
3204.69 26
3204.82 20
3204.95 14
3205.08 11
3205.21 12
3205.34 18
3205.47 28
3205.60 39
3205.73 50
3205.86 57
3205.99 61
3206.12 61
3206.25 57
3206.38 52
3206.51 47
3206.63 43
3206.76 42
3206.89 45
3207.02 51
3207.15 59
3207.28 68
3207.41 78
3207.54 88
3207.67 95
3207.80 101
3207.93 104
3208.06 107
3208.19 109
3208.32 112
3208.45 115
3208.58 120
3208.71 124
3208.84 126
3208.97 127
3209.10 125
3209.23 120
3209.36 114
3209.49 107
3209.62 101
3209.75 96
3209.88 92
3210.01 89
3210.14 88
3210.27 87
3210.40 87
3210.53 88
3210.66 91
3210.79 95
3210.92 101
3211.05 108
3211.18 117
3211.31 125
3211.44 133
3211.57 141
3211.70 149
3211.83 157
3211.97 167
3212.10 179
3212.23 194
3212.36 213
3212.49 235
3212.62 259
3212.75 284
3212.88 309
3213.01 331
3213.14 349
3213.27 364
3213.40 375
3213.53 384
3213.66 391
3213.79 398
3213.92 406
3214.05 413
3214.18 419
3214.31 424
3214.44 427
3214.57 426
3214.70 420
3214.83 410
3214.96 395
3215.09 378
3215.22 360
3215.35 344
3215.48 330
3215.61 321
3215.74 315
3215.87 309
3216.00 303
3216.13 292
3216.26 277
3216.39 256
3216.52 232
3216.65 206
3216.78 181
3216.91 158
3217.04 140
3217.17 126
3217.30 117
3217.43 111
3217.56 107
3217.69 104
3217.82 101
3217.95 98
3218.08 93
3218.21 88
3218.34 83
3218.47 77
3218.60 70
3218.73 64
3218.86 57
3218.99 51
3219.12 45
3219.25 41
3219.38 40
3219.51 41
3219.64 44
3219.77 48
3219.90 53
3220.03 56
3220.16 57
3220.29 55
3220.42 50
3220.55 42
3220.68 34
3220.81 27
3220.95 20
3221.08 14
3221.21 10
3221.34 8
3221.47 9
3221.60 11
3221.73 15
3221.86 22
3221.99 32
3222.12 45
3222.25 60
3222.38 77
3222.51 95
3222.64 111
3222.77 124
3222.90 132
3223.03 134
3223.16 132
3223.29 125
3223.42 114
3223.55 101
3223.68 86
3223.81 71
3223.94 55
3224.07 40
3224.20 26
3224.33 15
3224.46 7
3224.59 3
3224.72 2
3224.85 5
3224.98 10
3225.11 16
3225.24 23
3225.37 29
3225.50 35
3225.64 39
3225.77 42
3225.90 43
3226.03 43
3226.16 40
3226.29 36
3226.42 30
3226.55 23
3226.68 17
3226.81 11
3226.94 6
3227.07 3
3227.20 1
3227.33 0
3227.46 1
3227.59 3
3227.72 6
3227.85 9
3227.98 12
3228.11 15
3228.24 17
3228.37 18
3228.50 19
3228.63 20
3228.76 23
3228.89 27
3229.02 33
3229.16 40
3229.29 45
3229.42 49
3229.55 50
3229.68 48
3229.81 44
3229.94 39
3230.07 35
3230.20 31
3230.33 29
3230.46 27
3230.59 27
3230.72 27
3230.85 27
3230.98 28
3231.11 29
3231.24 30
3231.37 33
3231.50 35
3231.63 36
3231.76 36
3231.89 35
3232.02 32
3232.16 27
3232.29 20
3232.42 12
3232.55 4
3232.68 0
3232.81 0
3232.94 0
3233.07 0
3233.20 0
3233.33 0
3233.46 0
3233.59 0
3233.72 3
3233.85 17
3233.98 32
3234.11 49
3234.24 66
3234.37 82
3234.50 95
3234.63 106
3234.76 113
3234.90 116
3235.03 114
3235.16 108
3235.29 98
3235.42 87
3235.55 74
3235.68 63
3235.81 55
3235.94 49
3236.07 46
3236.20 44
3236.33 42
3236.46 39
3236.59 33
3236.72 24
3236.85 13
3236.98 1
3237.11 0
3237.25 0
3237.38 0
3237.51 0
3237.64 0
3237.77 0
3237.90 0
3238.03 0
3238.16 9
3238.29 19
3238.42 28
3238.55 34
3238.68 36
3238.81 36
3238.94 32
3239.07 28
3239.20 24
3239.33 22
3239.47 23
3239.60 27
3239.73 34
3239.86 41
3239.99 47
3240.12 52
3240.25 53
3240.38 52
3240.51 49
3240.64 45
3240.77 40
3240.90 36
3241.03 32
3241.16 29
3241.29 28
3241.42 29
3241.56 32
3241.69 37
3241.82 43
3241.95 49
3242.08 56
3242.21 62
3242.34 67
3242.47 73
3242.60 78
3242.73 84
3242.86 89
3242.99 94
3243.12 98
3243.25 100
3243.38 100
3243.52 99
3243.65 97
3243.78 97
3243.91 98
3244.04 101
3244.17 107
3244.30 115
3244.43 125
3244.56 135
3244.69 145
3244.82 156
3244.95 165
3245.08 174
3245.21 183
3245.35 193
3245.48 203
3245.61 213
3245.74 225
3245.87 238
3246.00 253
3246.13 270
3246.26 289
3246.39 311
3246.52 336
3246.65 364
3246.78 394
3246.91 424
3247.04 454
3247.18 482
3247.31 505
3247.44 524
3247.57 538
3247.70 549
3247.83 560
3247.96 571
3248.09 585
3248.22 602
3248.35 620
3248.48 638
3248.61 654
3248.75 667
3248.88 676
3249.01 681
3249.14 684
3249.27 687
3249.40 692
3249.53 700
3249.66 712
3249.79 725
3249.92 739
3250.05 750
3250.18 757
3250.31 758
3250.45 753
3250.58 744
3250.71 733
3250.84 722
3250.97 714
3251.10 710
3251.23 710
3251.36 713
3251.49 717
3251.62 722
3251.75 727
3251.88 731
3252.02 734
3252.15 735
3252.28 735
3252.41 734
3252.54 730
3252.67 724
3252.80 715
3252.93 704
3253.06 689
3253.19 673
3253.32 654
3253.46 633
3253.59 612
3253.72 591
3253.85 572
3253.98 556
3254.11 542
3254.24 531
3254.37 522
3254.50 514
3254.63 506
3254.76 497
3254.90 485
3255.03 473
3255.16 459
3255.29 445
3255.42 432
3255.55 419
3255.68 408
3255.81 398
3255.94 389
3256.07 382
3256.20 375
3256.34 370
3256.47 364
3256.60 359
3256.73 352
3256.86 345
3256.99 335
3257.12 325
3257.25 313
3257.38 301
3257.51 291
3257.65 282
3257.78 276
3257.91 272
3258.04 269
3258.17 267
3258.30 265
3258.43 262
3258.56 259
3258.69 257
3258.82 255
3258.96 255
3259.09 258
3259.22 261
3259.35 265
3259.48 269
3259.61 270
3259.74 270
3259.87 266
3260.00 261
3260.13 255
3260.27 252
3260.40 251
3260.53 253
3260.66 258
3260.79 265
3260.92 273
3261.05 280
3261.18 285
3261.31 289
3261.44 293
3261.58 296
3261.71 301
3261.84 309
3261.97 320
3262.10 335
3262.23 353
3262.36 373
3262.49 396
3262.62 420
3262.76 446
3262.89 474
3263.02 504
3263.15 536
3263.28 570
3263.41 606
3263.54 644
3263.67 683
3263.80 721
3263.94 760
3264.07 798
3264.20 837
3264.33 876
3264.46 919
3264.59 964
3264.72 1015
3264.85 1070
3264.98 1129
3265.12 1192
3265.25 1260
3265.38 1333
3265.51 1409
3265.64 1489
3265.77 1574
3265.90 1663
3266.03 1755
3266.16 1847
3266.30 1939
3266.43 2029
3266.56 2115
3266.69 2195
3266.82 2270
3266.95 2340
3267.08 2403
3267.21 2462
3267.34 2515
3267.48 2563
3267.61 2605
3267.74 2643
3267.87 2677
3268.00 2706
3268.13 2732
3268.26 2755
3268.39 2775
3268.53 2793
3268.66 2806
3268.79 2812
3268.92 2806
3269.05 2788
3269.18 2754
3269.31 2707
3269.44 2648
3269.57 2582
3269.71 2515
3269.84 2451
3269.97 2394
3270.10 2344
3270.23 2301
3270.36 2264
3270.49 2230
3270.62 2195
3270.76 2158
3270.89 2117
3271.02 2070
3271.15 2019
3271.28 1963
3271.41 1906
3271.54 1848
3271.67 1792
3271.81 1738
3271.94 1685
3272.07 1636
3272.20 1587
3272.33 1541
3272.46 1495
3272.59 1450
3272.72 1405
3272.86 1360
3272.99 1313
3273.12 1266
3273.25 1218
3273.38 1170
3273.51 1123
3273.64 1078
3273.78 1033
3273.91 990
3274.04 948
3274.17 906
3274.30 865
3274.43 825
3274.56 785
3274.69 748
3274.83 713
3274.96 679
3275.09 647
3275.22 617
3275.35 589
3275.48 562
3275.61 538
3275.74 517
3275.88 499
3276.01 484
3276.14 470
3276.27 457
3276.40 441
3276.53 423
3276.66 400
3276.80 374
3276.93 347
3277.06 319
3277.19 295
3277.32 275
3277.45 261
3277.58 253
3277.72 252
3277.85 255
3277.98 261
3278.11 268
3278.24 276
3278.37 282
3278.50 287
3278.64 289
3278.77 288
3278.90 286
3279.03 283
3279.16 280
3279.29 276
3279.42 273
3279.55 269
3279.69 264
3279.82 259
3279.95 252
3280.08 245
3280.21 238
3280.34 231
3280.47 224
3280.61 219
3280.74 214
3280.87 209
3281.00 205
3281.13 203
3281.26 203
3281.39 205
3281.53 212
3281.66 222
3281.79 235
3281.92 248
3282.05 259
3282.18 265
3282.32 267
3282.45 264
3282.58 258
3282.71 249
3282.84 241
3282.97 236
3283.10 235
3283.24 236
3283.37 239
3283.50 241
3283.63 243
3283.76 242
3283.89 239
3284.02 236
3284.16 233
3284.29 233
3284.42 235
3284.55 238
3284.68 242
3284.81 247
3284.95 252
3285.08 255
3285.21 259
3285.34 262
3285.47 266
3285.60 269
3285.73 272
3285.87 273
3286.00 273
3286.13 271
3286.26 270
3286.39 268
3286.52 268
3286.66 268
3286.79 268
3286.92 267
3287.05 265
3287.18 259
3287.31 251
3287.44 242
3287.58 232
3287.71 223
3287.84 217
3287.97 215
3288.10 215
3288.23 216
3288.37 218
3288.50 217
3288.63 214
3288.76 208
3288.89 201
3289.02 192
3289.16 185
3289.29 179
3289.42 176
3289.55 175
3289.68 173
3289.81 171
3289.94 168
3290.08 162
3290.21 155
3290.34 149
3290.47 143
3290.60 140
3290.73 138
3290.87 137
3291.00 136
3291.13 134
3291.26 131
3291.39 126
3291.52 120
3291.66 114
3291.79 108
3291.92 104
3292.05 100
3292.18 98
3292.31 97
3292.45 97
3292.58 97
3292.71 97
3292.84 96
3292.97 93
3293.10 89
3293.24 84
3293.37 77
3293.50 70
3293.63 63
3293.76 57
3293.89 53
3294.03 49
3294.16 47
3294.29 44
3294.42 40
3294.55 35
3294.68 29
3294.82 21
3294.95 12
3295.08 2
3295.21 0
3295.34 0
3295.48 0
3295.61 0
3295.74 0
3295.87 0
3296.00 0
3296.13 0
3296.27 7
3296.40 15
3296.53 22
3296.66 29
3296.79 36
3296.92 43
3297.06 50
3297.19 56
3297.32 60
3297.45 63
3297.58 64
3297.72 63
3297.85 61
3297.98 59
3298.11 57
3298.24 57
3298.37 58
3298.51 60
3298.64 62
3298.77 64
3298.90 66
3299.03 69
3299.16 74
3299.30 81
3299.43 90
3299.56 101
3299.69 110
3299.82 117
3299.96 120
3300.09 118
3300.22 111
3300.35 102
3300.48 91
3300.61 81
3300.75 75
3300.88 73
3301.01 75
3301.14 81
3301.27 89
3301.41 99
3301.54 107
3301.67 115
3301.80 122
3301.93 128
3302.07 134
3302.20 140
3302.33 147
3302.46 154
3302.59 162
3302.72 168
3302.86 174
3302.99 178
3303.12 181
3303.25 182
3303.38 182
3303.52 181
3303.65 179
3303.78 176
3303.91 173
3304.04 170
3304.18 168
3304.31 165
3304.44 162
3304.57 159
3304.70 154
3304.83 149
3304.97 143
3305.10 136
3305.23 130
3305.36 126
3305.49 122
3305.63 120
3305.76 119
3305.89 118
3306.02 118
3306.15 118
3306.29 118
3306.42 118
3306.55 119
3306.68 121
3306.81 123
3306.95 125
3307.08 127
3307.21 128
3307.34 129
3307.47 129
3307.61 128
3307.74 128
3307.87 127
3308.00 127
3308.13 127
3308.27 126
3308.40 126
3308.53 125
3308.66 124
3308.79 121
3308.93 118
3309.06 112
3309.19 106
3309.32 98
3309.45 91
3309.59 84
3309.72 80
3309.85 78
3309.98 80
3310.11 86
3310.25 94
3310.38 105
3310.51 116
3310.64 125
3310.77 133
3310.91 137
3311.04 138
3311.17 135
3311.30 130
3311.43 124
3311.57 119
3311.70 117
3311.83 117
3311.96 120
3312.09 125
3312.23 131
3312.36 135
3312.49 137
3312.62 137
3312.75 135
3312.89 131
3313.02 126
3313.15 122
3313.28 118
3313.42 113
3313.55 108
3313.68 101
3313.81 95
3313.94 89
3314.08 84
3314.21 81
3314.34 80
3314.47 79
3314.60 78
3314.74 75
3314.87 70
3315.00 62
3315.13 53
3315.26 43
3315.40 33
3315.53 25
3315.66 19
3315.79 16
3315.93 16
3316.06 17
3316.19 20
3316.32 23
3316.45 26
3316.59 28
3316.72 29
3316.85 30
3316.98 29
3317.11 29
3317.25 29
3317.38 29
3317.51 29
3317.64 29
3317.78 29
3317.91 28
3318.04 28
3318.17 28
3318.30 28
3318.44 28
3318.57 28
3318.70 28
3318.83 27
3318.97 27
3319.10 27
3319.23 28
3319.36 29
3319.49 30
3319.63 31
3319.76 31
3319.89 30
3320.02 27
3320.16 22
3320.29 17
3320.42 12
3320.55 7
3320.68 2
3320.82 0
3320.95 0
3321.08 0
3321.21 0
3321.35 0
3321.48 0
3321.61 0
3321.74 0
3321.87 3
3322.01 11
3322.14 19
3322.27 27
3322.40 35
3322.54 44
3322.67 54
3322.80 66
3322.93 80
3323.06 98
3323.20 117
3323.33 136
3323.46 154
3323.59 168
3323.73 179
3323.86 186
3323.99 190
3324.12 193
3324.26 197
3324.39 204
3324.52 214
3324.65 226
3324.78 239
3324.92 251
3325.05 259
3325.18 264
3325.31 263
3325.45 258
3325.58 249
3325.71 239
3325.84 230
3325.98 223
3326.11 221
3326.24 223
3326.37 229
3326.51 240
3326.64 252
3326.77 266
3326.90 279
3327.03 291
3327.17 299
3327.30 303
3327.43 302
3327.56 295
3327.70 284
3327.83 268
3327.96 251
3328.09 232
3328.23 216
3328.36 201
3328.49 190
3328.62 183
3328.76 180
3328.89 181
3329.02 185
3329.15 192
3329.28 199
3329.42 206
3329.55 212
3329.68 216
3329.81 217
3329.95 217
3330.08 217
3330.21 215
3330.34 212
3330.48 208
3330.61 202
3330.74 195
3330.87 187
3331.01 180
3331.14 172
3331.27 167
3331.40 162
3331.54 158
3331.67 155
3331.80 151
3331.93 149
3332.07 147
3332.20 148
3332.33 150
3332.46 156
3332.60 163
3332.73 170
3332.86 178
3332.99 183
3333.13 186
3333.26 186
3333.39 184
3333.52 181
3333.66 177
3333.79 174
3333.92 171
3334.05 169
3334.19 165
3334.32 159
3334.45 150
3334.58 137
3334.72 123
3334.85 109
3334.98 96
3335.11 85
3335.25 79
3335.38 76
3335.51 76
3335.64 79
3335.78 83
3335.91 88
3336.04 94
3336.17 100
3336.31 106
3336.44 111
3336.57 114
3336.70 115
3336.84 112
3336.97 106
3337.10 99
3337.23 91
3337.37 85
3337.50 80
3337.63 76
3337.76 74
3337.90 71
3338.03 68
3338.16 63
3338.29 57
3338.43 51
3338.56 47
3338.69 46
3338.82 47
3338.96 51
3339.09 57
3339.22 64
3339.36 71
3339.49 77
3339.62 81
3339.75 86
3339.89 89
3340.02 93
3340.15 96
3340.28 98
3340.42 100
3340.55 99
3340.68 96
3340.81 91
3340.95 84
3341.08 77
3341.21 71
3341.34 67
3341.48 65
3341.61 66
3341.74 68
3341.88 71
3342.01 73
3342.14 76
3342.27 78
3342.41 79
3342.54 82
3342.67 87
3342.80 93
3342.94 102
3343.07 111
3343.20 121
3343.33 129
3343.47 135
3343.60 137
3343.73 135
3343.87 129
3344.00 121
3344.13 110
3344.26 100
3344.40 89
3344.53 80
3344.66 73
3344.79 68
3344.93 64
3345.06 62
3345.19 61
3345.33 63
3345.46 66
3345.59 72
3345.72 79
3345.86 89
3345.99 98
3346.12 107
3346.25 113
3346.39 116
3346.52 114
3346.65 109
3346.79 100
3346.92 90
3347.05 81
3347.18 73
3347.32 68
3347.45 66
3347.58 67
3347.71 70
3347.85 74
3347.98 77
3348.11 78
3348.25 78
3348.38 77
3348.51 75
3348.64 73
3348.78 74
3348.91 76
3349.04 80
3349.18 87
3349.31 95
3349.44 105
3349.57 115
3349.71 126
3349.84 136
3349.97 144
3350.11 149
3350.24 151
3350.37 148
3350.50 142
3350.64 133
3350.77 124
3350.90 116
3351.03 110
3351.17 108
3351.30 110
3351.43 115
3351.57 122
3351.70 131
3351.83 140
3351.96 148
3352.10 153
3352.23 153
3352.36 148
3352.50 138
3352.63 123
3352.76 103
3352.89 83
3353.03 62
3353.16 43
3353.29 28
3353.43 16
3353.56 7
3353.69 0
3353.83 0
3353.96 0
3354.09 0
3354.22 0
3354.36 0
3354.49 0
3354.62 0
3354.76 0
3354.89 4
3355.02 8
3355.15 11
3355.29 13
3355.42 15
3355.55 17
3355.69 19
3355.82 22
3355.95 26
3356.08 31
3356.22 35
3356.35 40
3356.48 44
3356.62 47
3356.75 49
3356.88 51
3357.02 52
3357.15 53
3357.28 55
3357.41 57
3357.55 60
3357.68 64
3357.81 70
3357.95 76
3358.08 84
3358.21 92
3358.34 100
3358.48 108
3358.61 114
3358.74 119
3358.88 122
3359.01 121
3359.14 118
3359.28 114
3359.41 107
3359.54 101
3359.67 94
3359.81 88
3359.94 82
3360.07 75
3360.21 68
3360.34 58
3360.47 48
3360.61 36
3360.74 24
3360.87 13
3361.01 4
3361.14 0
3361.27 0
3361.40 0
3361.54 0
3361.67 0
3361.80 0
3361.94 0
3362.07 0
3362.20 1
3362.34 5
3362.47 9
3362.60 12
3362.73 13
3362.87 13
3363.00 13
3363.13 12
3363.27 12
3363.40 14
3363.53 16
3363.67 20
3363.80 24
3363.93 28
3364.07 32
3364.20 35
3364.33 38
3364.46 41
3364.60 44
3364.73 46
3364.86 48
3365.00 48
3365.13 48
3365.26 45
3365.40 42
3365.53 38
3365.66 35
3365.80 34
3365.93 33
3366.06 35
3366.20 38
3366.33 43
3366.46 48
3366.59 55
3366.73 62
3366.86 71
3366.99 82
3367.13 96
3367.26 110
3367.39 125
3367.53 141
3367.66 155
3367.79 167
3367.93 176
3368.06 183
3368.19 188
3368.33 192
3368.46 193
3368.59 193
3368.73 191
3368.86 187
3368.99 180
3369.13 172
3369.26 161
3369.39 149
3369.52 136
3369.66 123
3369.79 111
3369.92 101
3370.06 94
3370.19 91
3370.32 91
3370.46 95
3370.59 102
3370.72 112
3370.86 126
3370.99 141
3371.12 158
3371.26 175
3371.39 191
3371.52 206
3371.66 217
3371.79 225
3371.92 227
3372.06 225
3372.19 220
3372.32 211
3372.46 201
3372.59 191
3372.72 182
3372.86 175
3372.99 171
3373.12 169
3373.26 169
3373.39 170
3373.52 171
3373.66 171
3373.79 168
3373.92 162
3374.06 154
3374.19 145
3374.32 135
3374.45 127
3374.59 122
3374.72 120
3374.85 123
3374.99 129
3375.12 139
3375.25 151
3375.39 164
3375.52 176
3375.65 186
3375.79 194
3375.92 199
3376.05 201
3376.19 200
3376.32 197
3376.45 192
3376.59 185
3376.72 178
3376.85 170
3376.99 161
3377.12 152
3377.25 143
3377.39 133
3377.52 124
3377.65 113
3377.79 103
3377.92 92
3378.05 81
3378.19 70
3378.32 62
3378.46 55
3378.59 52
3378.72 52
3378.86 55
3378.99 61
3379.12 68
3379.26 74
3379.39 79
3379.52 80
3379.66 79
3379.79 75
3379.92 70
3380.06 63
3380.19 57
3380.32 52
3380.46 47
3380.59 43
3380.72 39
3380.86 37
3380.99 37
3381.12 39
3381.26 45
3381.39 53
3381.52 63
3381.66 74
3381.79 85
3381.92 95
3382.06 102
3382.19 106
3382.32 107
3382.46 106
3382.59 103
3382.72 99
3382.86 94
3382.99 90
3383.12 85
3383.26 80
3383.39 75
3383.53 73
3383.66 72
3383.79 73
3383.93 77
3384.06 82
3384.19 87
3384.33 91
3384.46 92
3384.59 90
3384.73 85
3384.86 79
3384.99 74
3385.13 70
3385.26 70
3385.39 72
3385.53 76
3385.66 81
3385.79 87
3385.93 92
3386.06 96
3386.20 98
3386.33 100
3386.46 101
3386.60 100
3386.73 99
3386.86 97
3387.00 95
3387.13 92
3387.26 89
3387.40 87
3387.53 85
3387.66 85
3387.80 86
3387.93 88
3388.07 91
3388.20 95
3388.33 97
3388.47 98
3388.60 97
3388.73 93
3388.87 88
3389.00 82
3389.13 77
3389.27 73
3389.40 72
3389.53 75
3389.67 81
3389.80 89
3389.94 98
3390.07 107
3390.20 114
3390.34 119
3390.47 122
3390.60 124
3390.74 126
3390.87 127
3391.00 129
3391.14 130
3391.27 129
3391.41 124
3391.54 116
3391.67 104
3391.81 91
3391.94 77
3392.07 66
3392.21 60
3392.34 58
3392.47 61
3392.61 65
3392.74 70
3392.88 74
3393.01 75
3393.14 72
3393.28 65
3393.41 57
3393.54 46
3393.68 36
3393.81 26
3393.94 18
3394.08 11
3394.21 6
3394.35 1
3394.48 0
3394.61 0
3394.75 0
3394.88 0
3395.01 0
3395.15 0
3395.28 0
3395.42 0
3395.55 4
3395.68 12
3395.82 22
3395.95 31
3396.08 40
3396.22 50
3396.35 59
3396.49 67
3396.62 73
3396.75 76
3396.89 76
3397.02 73
3397.15 67
3397.29 60
3397.42 54
3397.56 49
3397.69 48
3397.82 50
3397.96 57
3398.09 66
3398.22 77
3398.36 89
3398.49 100
3398.63 109
3398.76 114
3398.89 116
3399.03 113
3399.16 106
3399.29 97
3399.43 87
3399.56 78
3399.70 70
3399.83 64
3399.96 60
3400.10 58
3400.23 57
3400.36 55
3400.50 52
3400.63 49
3400.77 44
3400.90 39
3401.03 35
3401.17 32
3401.30 31
3401.44 33
3401.57 38
3401.70 45
3401.84 54
3401.97 62
3402.10 70
3402.24 77
3402.37 83
3402.51 88
3402.64 92
3402.77 96
3402.91 100
3403.04 102
3403.18 102
3403.31 100
3403.44 95
3403.58 88
3403.71 80
3403.84 74
3403.98 69
3404.11 69
3404.25 72
3404.38 79
3404.51 87
3404.65 95
3404.78 100
3404.92 103
3405.05 101
3405.18 97
3405.32 89
3405.45 82
3405.59 75
3405.72 71
3405.85 72
3405.99 76
3406.12 84
3406.25 95
3406.39 106
3406.52 117
3406.66 125
3406.79 129
3406.92 130
3407.06 127
3407.19 122
3407.33 116
3407.46 109
3407.59 102
3407.73 96
3407.86 91
3408.00 86
3408.13 82
3408.26 79
3408.40 77
3408.53 74
3408.67 71
3408.80 67
3408.93 60
3409.07 50
3409.20 38
3409.34 23
3409.47 8
3409.60 0
3409.74 0
3409.87 0
3410.01 0
3410.14 0
3410.27 0
3410.41 0
3410.54 4
3410.68 10
3410.81 13
3410.94 14
3411.08 15
3411.21 17
3411.35 22
3411.48 29
3411.61 39
3411.75 50
3411.88 60
3412.02 70
3412.15 78
3412.28 83
3412.42 85
3412.55 85
3412.69 81
3412.82 76
3412.95 70
3413.09 64
3413.22 60
3413.36 59
3413.49 63
3413.62 70
3413.76 80
3413.89 90
3414.03 99
3414.16 104
3414.30 105
3414.43 101
3414.56 93
3414.70 83
3414.83 73
3414.97 64
3415.10 55
3415.23 48
3415.37 41
3415.50 34
3415.64 28
3415.77 21
3415.90 15
3416.04 10
3416.17 7
3416.31 6
3416.44 6
3416.57 8
3416.71 12
3416.84 18
3416.98 25
3417.11 33
3417.25 41
3417.38 49
3417.51 55
3417.65 60
3417.78 62
3417.92 62
3418.05 62
3418.18 62
3418.32 62
3418.45 63
3418.59 64
3418.72 65
3418.86 63
3418.99 61
3419.12 57
3419.26 54
3419.39 53
3419.53 55
3419.66 60
3419.79 66
3419.93 74
3420.06 79
3420.20 82
3420.33 82
3420.47 79
3420.60 76
3420.73 74
3420.87 74
3421.00 75
3421.14 79
3421.27 82
3421.41 85
3421.54 86
3421.67 84
3421.81 78
3421.94 69
3422.08 58
3422.21 45
3422.34 31
3422.48 18
3422.61 7
3422.75 0
3422.88 0
3423.02 0
3423.15 0
3423.28 2
3423.42 9
3423.55 17
3423.69 25
3423.82 33
3423.96 42
3424.09 50
3424.22 58
3424.36 64
3424.49 67
3424.63 68
3424.76 65
3424.90 58
3425.03 49
3425.16 39
3425.30 31
3425.43 25
3425.57 22
3425.70 25
3425.84 32
3425.97 43
3426.10 57
3426.24 73
3426.37 89
3426.51 104
3426.64 118
3426.78 131
3426.91 143
3427.04 154
3427.18 163
3427.31 171
3427.45 177
3427.58 180
3427.72 181
3427.85 180
3427.99 177
3428.12 175
3428.25 172
3428.39 172
3428.52 175
3428.66 180
3428.79 189
3428.93 201
3429.06 216
3429.19 234
3429.33 254
3429.46 276
3429.60 299
3429.73 322
3429.87 345
3430.00 367
3430.14 391
3430.27 415
3430.40 442
3430.54 471
3430.67 501
3430.81 531
3430.94 560
3431.08 585
3431.21 604
3431.34 617
3431.48 624
3431.61 625
3431.75 622
3431.88 617
3432.02 611
3432.15 607
3432.29 605
3432.42 607
3432.55 613
3432.69 621
3432.82 632
3432.96 642
3433.09 651
3433.23 656
3433.36 658
3433.50 654
3433.63 647
3433.76 637
3433.90 625
3434.03 613
3434.17 601
3434.30 591
3434.44 584
3434.57 577
3434.71 573
3434.84 570
3434.98 568
3435.11 566
3435.24 563
3435.38 559
3435.51 552
3435.65 542
3435.78 529
3435.92 513
3436.05 494
3436.19 474
3436.32 454
3436.45 436
3436.59 421
3436.72 408
3436.86 398
3436.99 388
3437.13 378
3437.26 367
3437.40 354
3437.53 340
3437.67 324
3437.80 309
3437.93 295
3438.07 281
3438.20 268
3438.34 256
3438.47 244
3438.61 231
3438.74 217
3438.88 201
3439.01 185
3439.15 169
3439.28 154
3439.41 142
3439.55 133
3439.68 128
3439.82 127
3439.95 128
3440.09 131
3440.22 134
3440.36 135
3440.49 133
3440.63 129
3440.76 124
3440.90 117
3441.03 110
3441.16 103
3441.30 96
3441.43 90
3441.57 83
3441.70 76
3441.84 69
3441.97 63
3442.11 60
3442.24 60
3442.38 64
3442.51 71
3442.65 79
3442.78 87
3442.91 92
3443.05 93
3443.18 88
3443.32 78
3443.45 66
3443.59 53
3443.72 41
3443.86 32
3443.99 25
3444.13 20
3444.26 17
3444.40 15
3444.53 13
3444.67 10
3444.80 7
3444.93 3
3445.07 0
3445.20 0
3445.34 0
3445.47 0
3445.61 0
3445.74 0
3445.88 0
3446.01 0
3446.15 7
3446.28 17
3446.42 29
3446.55 40
3446.69 51
3446.82 62
3446.95 72
3447.09 81
3447.22 89
3447.36 95
3447.49 100
3447.63 103
3447.76 104
3447.90 104
3448.03 103
3448.17 101
3448.30 97
3448.44 93
3448.57 87
3448.71 82
3448.84 75
3448.98 68
3449.11 61
3449.25 53
3449.38 47
3449.52 42
3449.65 39
3449.78 39
3449.92 42
3450.05 46
3450.19 50
3450.32 54
3450.46 55
3450.59 55
3450.73 52
3450.86 49
3451.00 48
3451.13 48
3451.27 51
3451.40 57
3451.54 64
3451.67 70
3451.81 76
3451.94 81
3452.08 85
3452.21 88
3452.35 92
3452.48 98
3452.62 105
3452.75 113
3452.89 122
3453.02 129
3453.15 135
3453.29 139
3453.42 141
3453.56 141
3453.69 140
3453.83 136
3453.96 131
3454.10 123
3454.23 113
3454.37 101
3454.50 89
3454.64 78
3454.77 69
3454.91 62
3455.04 59
3455.18 59
3455.31 62
3455.45 69
3455.58 78
3455.72 89
3455.85 103
3455.99 117
3456.12 131
3456.26 144
3456.39 156
3456.53 164
3456.66 169
3456.80 171
3456.93 169
3457.07 164
3457.20 157
3457.34 151
3457.47 145
3457.61 141
3457.74 140
3457.88 141
3458.01 144
3458.15 147
3458.28 150
3458.42 151
3458.55 149
3458.69 145
3458.82 139
3458.96 132
3459.09 125
3459.23 117
3459.36 109
3459.50 101
3459.63 93
3459.77 85
3459.90 78
3460.04 73
3460.17 70
3460.31 70
3460.44 72
3460.58 76
3460.71 81
3460.85 87
3460.98 93
3461.12 100
3461.25 106
3461.39 111
3461.52 114
3461.66 114
3461.79 112
3461.93 107
3462.06 100
3462.20 93
3462.33 86
3462.47 81
3462.60 78
3462.74 77
3462.87 76
3463.01 75
3463.14 73
3463.28 70
3463.41 66
3463.55 61
3463.68 57
3463.82 55
3463.95 54
3464.09 55
3464.22 58
3464.36 60
3464.49 62
3464.63 61
3464.76 57
3464.90 51
3465.03 43
3465.17 33
3465.30 23
3465.44 15
3465.57 8
3465.71 4
3465.84 1
3465.98 0
3466.11 0
3466.25 0
3466.38 0
3466.52 0
3466.65 0
3466.79 0
3466.92 0
3467.06 0
3467.19 0
3467.33 2
3467.46 8
3467.60 14
3467.73 20
3467.87 27
3468.00 32
3468.14 37
3468.27 40
3468.41 41
3468.54 42
3468.68 43
3468.81 45
3468.95 48
3469.08 54
3469.22 61
3469.36 69
3469.49 79
3469.63 88
3469.76 97
3469.90 104
3470.03 110
3470.17 115
3470.30 119
3470.44 121
3470.57 123
3470.71 125
3470.84 126
3470.98 128
3471.11 130
3471.25 132
3471.38 136
3471.52 141
3471.65 147
3471.79 154
3471.92 162
3472.06 172
3472.19 183
3472.33 195
3472.46 209
3472.60 222
3472.73 235
3472.87 245
3473.01 253
3473.14 258
3473.28 260
3473.41 258
3473.55 253
3473.68 247
3473.82 239
3473.95 230
3474.09 222
3474.22 215
3474.36 209
3474.49 205
3474.63 202
3474.76 200
3474.90 197
3475.03 193
3475.17 189
3475.30 185
3475.44 181
3475.58 178
3475.71 176
3475.85 176
3475.98 177
3476.12 178
3476.25 179
3476.39 178
3476.52 177
3476.66 175
3476.79 173
3476.93 172
3477.06 172
3477.20 173
3477.33 173
3477.47 172
3477.60 170
3477.74 165
3477.88 159
3478.01 152
3478.15 146
3478.28 140
3478.42 136
3478.55 134
3478.69 131
3478.82 128
3478.96 124
3479.09 119
3479.23 113
3479.36 107
3479.50 102
3479.63 98
3479.77 95
3479.91 94
3480.04 94
3480.18 95
3480.31 95
3480.45 96
3480.58 95
3480.72 92
3480.85 89
3480.99 84
3481.12 80
3481.26 75
3481.39 71
3481.53 69
3481.67 68
3481.80 70
3481.94 74
3482.07 80
3482.21 87
3482.34 95
3482.48 101
3482.61 105
3482.75 106
3482.88 102
3483.02 94
3483.15 83
3483.29 68
3483.43 52
3483.56 35
3483.70 20
3483.83 6
3483.97 0
3484.10 0
3484.24 0
3484.37 0
3484.51 0
3484.64 0
3484.78 0
3484.92 0
3485.05 3
3485.19 7
3485.32 10
3485.46 13
3485.59 16
3485.73 20
3485.86 24
3486.00 29
3486.14 35
3486.27 41
3486.41 48
3486.54 55
3486.68 63
3486.81 70
3486.95 78
3487.08 87
3487.22 94
3487.35 98
3487.49 100
3487.63 98
3487.76 93
3487.90 88
3488.03 83
3488.17 80
3488.30 81
3488.44 85
3488.57 92
3488.71 99
3488.85 106
3488.98 110
3489.12 111
3489.25 109
3489.39 104
3489.52 97
3489.66 91
3489.79 84
3489.93 80
3490.07 76
3490.20 75
3490.34 75
3490.47 77
3490.61 79
3490.74 83
3490.88 87
3491.01 93
3491.15 100
3491.29 108
3491.42 118
3491.56 128
3491.69 138
3491.83 146
3491.96 153
3492.10 157
3492.23 159
3492.37 161
3492.51 164
3492.64 167
3492.78 171
3492.91 176
3493.05 179
3493.18 181
3493.32 180
3493.46 177
3493.59 171
3493.73 165
3493.86 158
3494.00 152
3494.13 147
3494.27 142
3494.40 140
3494.54 139
3494.68 140
3494.81 144
3494.95 151
3495.08 159
3495.22 169
3495.35 178
3495.49 184
3495.63 187
3495.76 185
3495.90 179
3496.03 171
3496.17 162
3496.30 154
3496.44 148
3496.58 144
3496.71 142
3496.85 139
3496.98 135
3497.12 128
3497.25 118
3497.39 105
3497.53 91
3497.66 78
3497.80 67
3497.93 59
3498.07 54
3498.20 53
3498.34 53
3498.48 55
3498.61 57
3498.75 61
3498.88 65
3499.02 72
3499.15 80
3499.29 89
3499.43 99
3499.56 109
3499.70 118
3499.83 124
3499.97 129
3500.10 131
3500.24 131
3500.38 130
3500.51 130
3500.65 131
3500.78 132
3500.92 134
3501.05 136
3501.19 137
3501.33 137
3501.46 135
3501.60 132
3501.73 129
3501.87 126
3502.00 123
3502.14 121
3502.28 120
3502.41 118
3502.55 116
3502.68 115
3502.82 113
3502.96 113
3503.09 114
3503.23 117
3503.36 119
3503.50 122
3503.63 123
3503.77 124
3503.91 124
3504.04 124
3504.18 122
3504.31 121
3504.45 119
3504.59 117
3504.72 114
3504.86 111
3504.99 108
3505.13 105
3505.26 103
3505.40 101
3505.54 100
3505.67 100
3505.81 100
3505.94 101
3506.08 104
3506.22 108
3506.35 113
3506.49 119
3506.62 124
3506.76 129
3506.90 133
3507.03 136
3507.17 139
3507.30 141
3507.44 142
3507.57 144
3507.71 144
3507.85 142
3507.98 138
3508.12 133
3508.25 126
3508.39 120
3508.53 115
3508.66 114
3508.80 116
3508.93 120
3509.07 126
3509.21 131
3509.34 135
3509.48 137
3509.61 138
3509.75 140
3509.89 142
3510.02 147
3510.16 154
3510.29 162
3510.43 168
3510.56 172
3510.70 172
3510.84 168
3510.97 159
3511.11 149
3511.24 138
3511.38 129
3511.52 123
3511.65 120
3511.79 122
3511.92 126
3512.06 133
3512.20 143
3512.33 153
3512.47 163
3512.60 173
3512.74 184
3512.88 194
3513.01 205
3513.15 217
3513.28 232
3513.42 249
3513.56 268
3513.69 288
3513.83 308
3513.96 328
3514.10 347
3514.24 365
3514.37 383
3514.51 403
3514.64 424
3514.78 448
3514.92 473
3515.05 499
3515.19 524
3515.33 550
3515.46 575
3515.60 602
3515.73 630
3515.87 659
3516.01 686
3516.14 711
3516.28 730
3516.41 742
3516.55 747
3516.69 746
3516.82 741
3516.96 734
3517.09 729
3517.23 726
3517.37 726
3517.50 729
3517.64 732
3517.77 733
3517.91 731
3518.05 726
3518.18 718
3518.32 708
3518.45 697
3518.59 686
3518.73 675
3518.86 663
3519.00 652
3519.14 640
3519.27 626
3519.41 612
3519.54 595
3519.68 577
3519.82 558
3519.95 536
3520.09 515
3520.22 494
3520.36 477
3520.50 463
3520.63 455
3520.77 451
3520.91 452
3521.04 454
3521.18 457
3521.31 458
3521.45 456
3521.59 452
3521.72 446
3521.86 440
3521.99 435
3522.13 430
3522.27 427
3522.40 424
3522.54 420
3522.68 415
3522.81 408
3522.95 399
3523.08 388
3523.22 376
3523.36 366
3523.49 359
3523.63 355
3523.77 355
3523.90 358
3524.04 362
3524.17 365
3524.31 364
3524.45 356
3524.58 342
3524.72 322
3524.86 297
3524.99 269
3525.13 241
3525.26 216
3525.40 194
3525.54 176
3525.67 163
3525.81 152
3525.94 144
3526.08 138
3526.22 132
3526.35 126
3526.49 120
3526.63 113
3526.76 105
3526.90 96
3527.04 87
3527.17 79
3527.31 71
3527.44 66
3527.58 64
3527.72 65
3527.85 70
3527.99 78
3528.13 88
3528.26 100
3528.40 110
3528.53 120
3528.67 127
3528.81 131
3528.94 133
3529.08 133
3529.22 131
3529.35 128
3529.49 123
3529.62 119
3529.76 114
3529.90 110
3530.03 106
3530.17 103
3530.31 102
3530.44 103
3530.58 108
3530.72 116
3530.85 126
3530.99 138
3531.12 151
3531.26 161
3531.40 169
3531.53 174
3531.67 175
3531.81 176
3531.94 175
3532.08 176
3532.22 177
3532.35 180
3532.49 184
3532.62 188
3532.76 191
3532.90 194
3533.03 195
3533.17 193
3533.31 189
3533.44 182
3533.58 173
3533.72 163
3533.85 152
3533.99 144
3534.13 139
3534.26 138
3534.40 143
3534.53 152
3534.67 164
3534.81 176
3534.94 187
3535.08 194
3535.22 195
3535.35 191
3535.49 182
3535.63 170
3535.76 157
3535.90 148
3536.04 142
3536.17 140
3536.31 142
3536.44 147
3536.58 152
3536.72 155
3536.85 155
3536.99 153
3537.13 149
3537.26 143
3537.40 137
3537.54 130
3537.67 122
3537.81 114
3537.95 105
3538.08 97
3538.22 90
3538.36 86
3538.49 84
3538.63 86
3538.76 88
3538.90 90
3539.04 90
3539.17 87
3539.31 82
3539.45 75
3539.58 67
3539.72 59
3539.86 51
3539.99 43
3540.13 34
3540.27 25
3540.40 14
3540.54 2
3540.68 0
3540.81 0
3540.95 0
3541.09 0
3541.22 0
3541.36 0
3541.50 0
3541.63 0
3541.77 16
3541.90 33
3542.04 49
3542.18 62
3542.31 72
3542.45 78
3542.59 80
3542.72 80
3542.86 80
3543.00 79
3543.13 80
3543.27 82
3543.41 86
3543.54 90
3543.68 96
3543.82 102
3543.95 109
3544.09 117
3544.23 126
3544.36 133
3544.50 138
3544.64 141
3544.77 140
3544.91 136
3545.05 130
3545.18 124
3545.32 118
3545.46 113
3545.59 109
3545.73 105
3545.87 101
3546.00 96
3546.14 90
3546.28 83
3546.41 75
3546.55 67
3546.69 60
3546.82 55
3546.96 52
3547.10 51
3547.23 52
3547.37 53
3547.51 56
3547.64 59
3547.78 60
3547.92 61
3548.05 60
3548.19 58
3548.33 56
3548.46 53
3548.60 50
3548.74 48
3548.87 48
3549.01 51
3549.15 56
3549.28 63
3549.42 72
3549.56 80
3549.69 86
3549.83 90
3549.97 89
3550.10 85
3550.24 80
3550.38 73
3550.51 67
3550.65 63
3550.79 61
3550.92 61
3551.06 63
3551.20 64
3551.33 63
3551.47 61
3551.61 56
3551.74 50
3551.88 42
3552.02 33
3552.15 25
3552.29 18
3552.43 13
3552.56 11
3552.70 10
3552.84 12
3552.98 15
3553.11 18
3553.25 22
3553.39 24
3553.52 24
3553.66 23
3553.80 20
3553.93 16
3554.07 11
3554.21 7
3554.34 5
3554.48 5
3554.62 7
3554.75 9
3554.89 10
3555.03 10
3555.16 7
3555.30 2
3555.44 0
3555.57 0
3555.71 0
3555.85 0
3555.98 0
3556.12 0
3556.26 7
3556.40 22
3556.53 37
3556.67 53
3556.81 68
3556.94 80
3557.08 89
3557.22 93
3557.35 93
3557.49 88
3557.63 78
3557.76 67
3557.90 54
3558.04 42
3558.17 32
3558.31 24
3558.45 17
3558.59 13
3558.72 9
3558.86 6
3559.00 3
3559.13 2
3559.27 2
3559.41 3
3559.54 4
3559.68 7
3559.82 9
3559.95 10
3560.09 11
3560.23 11
3560.36 11
3560.50 12
3560.64 14
3560.78 16
3560.91 20
3561.05 24
3561.19 28
3561.32 32
3561.46 36
3561.60 39
3561.73 43
3561.87 46
3562.01 49
3562.14 52
3562.28 54
3562.42 56
3562.56 58
3562.69 60
3562.83 61
3562.97 60
3563.10 57
3563.24 53
3563.38 47
3563.51 39
3563.65 32
3563.79 27
3563.93 23
3564.06 23
3564.20 25
3564.34 28
3564.47 33
3564.61 38
3564.75 43
3564.88 47
3565.02 50
3565.16 52
3565.30 55
3565.43 57
3565.57 61
3565.71 65
3565.84 70
3565.98 76
3566.12 82
3566.25 88
3566.39 92
3566.53 96
3566.67 99
3566.80 102
3566.94 104
3567.08 108
3567.21 113
3567.35 119
3567.49 126
3567.63 132
3567.76 139
3567.90 143
3568.04 146
3568.17 146
3568.31 146
3568.45 146
3568.58 146
3568.72 149
3568.86 153
3569.00 159
3569.13 165
3569.27 171
3569.41 175
3569.54 178
3569.68 180
3569.82 180
3569.96 179
3570.09 177
3570.23 175
3570.37 171
3570.50 166
3570.64 161
3570.78 156
3570.92 153
3571.05 151
3571.19 150
3571.33 148
3571.46 145
3571.60 138
3571.74 128
3571.88 114
3572.01 98
3572.15 82
3572.29 67
3572.42 55
3572.56 47
3572.70 42
3572.84 38
3572.97 36
3573.11 32
3573.25 27
3573.38 20
3573.52 13
3573.66 6
3573.80 0
3573.93 0
3574.07 0
3574.21 0
3574.34 0
3574.48 0
3574.62 0
3574.76 0
3574.89 0
3575.03 0
3575.17 1
3575.30 7
3575.44 15
3575.58 23
3575.72 31
3575.85 37
3575.99 42
3576.13 43
3576.26 43
3576.40 40
3576.54 37
3576.68 34
3576.81 32
3576.95 33
3577.09 36
3577.23 42
3577.36 50
3577.50 60
3577.64 70
3577.77 80
3577.91 89
3578.05 96
3578.19 100
3578.32 102
3578.46 101
3578.60 99
3578.74 96
3578.87 93
3579.01 90
3579.15 87
3579.28 83
3579.42 80
3579.56 77
3579.70 75
3579.83 74
3579.97 75
3580.11 78
3580.25 84
3580.38 90
3580.52 96
3580.66 100
3580.79 102
3580.93 102
3581.07 99
3581.21 96
3581.34 95
3581.48 95
3581.62 98
3581.76 104
3581.89 112
3582.03 123
3582.17 135
3582.31 148
3582.44 163
3582.58 179
3582.72 197
3582.85 215
3582.99 233
3583.13 252
3583.27 270
3583.40 289
3583.54 308
3583.68 327
3583.82 346
3583.95 365
3584.09 382
3584.23 397
3584.37 410
3584.50 420
3584.64 427
3584.78 431
3584.92 433
3585.05 430
3585.19 425
3585.33 416
3585.46 405
3585.60 393
3585.74 380
3585.88 370
3586.01 362
3586.15 358
3586.29 358
3586.43 360
3586.56 366
3586.70 371
3586.84 377
3586.98 381
3587.11 381
3587.25 379
3587.39 372
3587.53 362
3587.66 348
3587.80 332
3587.94 316
3588.08 300
3588.21 288
3588.35 279
3588.49 276
3588.63 276
3588.76 279
3588.90 282
3589.04 281
3589.18 274
3589.31 262
3589.45 244
3589.59 223
3589.73 201
3589.86 181
3590.00 164
3590.14 151
3590.28 142
3590.41 136
3590.55 132
3590.69 130
3590.83 128
3590.96 129
3591.10 131
3591.24 135
3591.38 141
3591.51 149
3591.65 158
3591.79 167
3591.93 176
3592.06 183
3592.20 186
3592.34 186
3592.48 181
3592.61 172
3592.75 158
3592.89 143
3593.03 129
3593.16 116
3593.30 106
3593.44 100
3593.58 97
3593.71 96
3593.85 96
3593.99 97
3594.13 99
3594.26 101
3594.40 103
3594.54 107
3594.68 112
3594.81 117
3594.95 122
3595.09 127
3595.23 129
3595.36 129
3595.50 128
3595.64 124
3595.78 121
3595.91 120
3596.05 122
3596.19 126
3596.33 134
3596.47 143
3596.60 151
3596.74 158
3596.88 161
3597.02 160
3597.15 157
3597.29 152
3597.43 146
3597.57 142
3597.70 139
3597.84 137
3597.98 138
3598.12 139
3598.25 141
3598.39 143
3598.53 144
3598.67 143
3598.80 140
3598.94 134
3599.08 125
3599.22 116
3599.36 108
3599.49 102
3599.63 100
3599.77 103
3599.91 111
3600.04 123
3600.18 137
3600.32 152
3600.46 167
3600.59 180
3600.73 191
3600.87 201
3601.01 210
3601.15 220
3601.28 229
3601.42 238
3601.56 246
3601.70 252
3601.83 256
3601.97 257
3602.11 257
3602.25 256
3602.38 254
3602.52 254
3602.66 255
3602.80 256
3602.94 257
3603.07 259
3603.21 260
3603.35 260
3603.49 260
3603.62 258
3603.76 256
3603.90 252
3604.04 246
3604.18 239
3604.31 229
3604.45 218
3604.59 205
3604.73 192
3604.86 179
3605.00 166
3605.14 153
3605.28 141
3605.42 128
3605.55 117
3605.69 106
3605.83 98
3605.97 93
3606.10 92
3606.24 97
3606.38 106
3606.52 119
3606.66 133
3606.79 148
3606.93 160
3607.07 168
3607.21 170
3607.34 168
3607.48 161
3607.62 152
3607.76 142
3607.90 134
3608.03 128
3608.17 125
3608.31 123
3608.45 122
3608.58 121
3608.72 119
3608.86 115
3609.00 111
3609.14 107
3609.27 104
3609.41 102
3609.55 100
3609.69 99
3609.83 96
3609.96 93
3610.10 89
3610.24 84
3610.38 78
3610.52 73
3610.65 68
3610.79 64
3610.93 61
3611.07 59
3611.20 61
3611.34 65
3611.48 72
3611.62 82
3611.76 92
3611.89 102
3612.03 111
3612.17 119
3612.31 127
3612.45 136
3612.58 146
3612.72 158
3612.86 170
3613.00 181
3613.14 190
3613.27 193
3613.41 192
3613.55 186
3613.69 177
3613.82 164
3613.96 150
3614.10 135
3614.24 119
3614.38 104
3614.51 90
3614.65 79
3614.79 71
3614.93 66
3615.07 66
3615.20 69
3615.34 73
3615.48 78
3615.62 82
3615.76 84
3615.89 83
3616.03 80
3616.17 74
3616.31 67
3616.45 59
3616.58 52
3616.72 46
3616.86 40
3617.00 36
3617.14 32
3617.27 28
3617.41 24
3617.55 20
3617.69 15
3617.83 11
3617.96 6
3618.10 1
3618.24 0
3618.38 0
3618.52 0
3618.65 0
3618.79 0
3618.93 3
3619.07 6
3619.21 8
3619.34 7
3619.48 5
3619.62 2
3619.76 0
3619.90 0
3620.03 0
3620.17 0
3620.31 0
3620.45 0
3620.59 0
3620.73 3
3620.86 6
3621.00 8
3621.14 11
3621.28 13
3621.42 16
3621.55 19
3621.69 23
3621.83 27
3621.97 31
3622.11 35
3622.24 38
3622.38 40
3622.52 41
3622.66 40
3622.80 39
3622.93 38
3623.07 38
3623.21 39
3623.35 40
3623.49 42
3623.63 42
3623.76 40
3623.90 37
3624.04 31
3624.18 25
3624.32 19
3624.45 16
3624.59 15
3624.73 18
3624.87 22
3625.01 28
3625.14 33
3625.28 37
3625.42 40
3625.56 40
3625.70 39
3625.84 38
3625.97 35
3626.11 31
3626.25 25
3626.39 18
3626.53 9
3626.66 0
3626.80 0
3626.94 0
3627.08 0
3627.22 0
3627.36 0
3627.49 0
3627.63 0
3627.77 5
3627.91 10
3628.05 13
3628.18 15
3628.32 17
3628.46 18
3628.60 19
3628.74 20
3628.88 22
3629.01 23
3629.15 25
3629.29 28
3629.43 32
3629.57 37
3629.71 44
3629.84 53
3629.98 62
3630.12 72
3630.26 82
3630.40 90
3630.53 97
3630.67 103
3630.81 108
3630.95 111
3631.09 112
3631.23 112
3631.36 109
3631.50 103
3631.64 96
3631.78 87
3631.92 76
3632.06 66
3632.19 57
3632.33 49
3632.47 43
3632.61 39
3632.75 36
3632.89 35
3633.02 36
3633.16 37
3633.30 38
3633.44 40
3633.58 40
3633.72 39
3633.85 38
3633.99 36
3634.13 35
3634.27 34
3634.41 33
3634.55 32
3634.68 31
3634.82 29
3634.96 24
3635.10 19
3635.24 13
3635.38 9
3635.51 8
3635.65 13
3635.79 22
3635.93 36
3636.07 52
3636.21 68
3636.34 83
3636.48 96
3636.62 105
3636.76 112
3636.90 117
3637.04 121
3637.17 126
3637.31 130
3637.45 135
3637.59 139
3637.73 142
3637.87 143
3638.00 141
3638.14 135
3638.28 126
3638.42 114
3638.56 100
3638.70 84
3638.84 69
3638.97 55
3639.11 44
3639.25 37
3639.39 34
3639.53 36
3639.67 42
3639.80 50
3639.94 59
3640.08 68
3640.22 75
3640.36 81
3640.50 85
3640.63 89
3640.77 92
3640.91 94
3641.05 95
3641.19 95
3641.33 92
3641.47 87
3641.60 82
3641.74 76
3641.88 71
3642.02 68
3642.16 67
3642.30 66
3642.43 66
3642.57 66
3642.71 64
3642.85 60
3642.99 56
3643.13 51
3643.27 47
3643.40 44
3643.54 44
3643.68 45
3643.82 48
3643.96 52
3644.10 57
3644.24 61
3644.37 64
3644.51 67
3644.65 70
3644.79 73
3644.93 78
3645.07 85
3645.21 93
3645.34 103
3645.48 114
3645.62 125
3645.76 135
3645.90 144
3646.04 150
3646.17 154
3646.31 155
3646.45 154
3646.59 151
3646.73 147
3646.87 143
3647.01 139
3647.14 135
3647.28 132
3647.42 130
3647.56 130
3647.70 131
3647.84 133
3647.98 136
3648.11 138
3648.25 139
3648.39 138
3648.53 134
3648.67 128
3648.81 121
3648.95 113
3649.09 106
3649.22 100
3649.36 96
3649.50 94
3649.64 94
3649.78 95
3649.92 97
3650.06 98
3650.19 97
3650.33 95
3650.47 91
3650.61 87
3650.75 83
3650.89 80
3651.03 80
3651.16 82
3651.30 85
3651.44 89
3651.58 92
3651.72 92
3651.86 91
3652.00 87
3652.14 83
3652.27 81
3652.41 80
3652.55 82
3652.69 87
3652.83 93
3652.97 98
3653.11 102
3653.24 101
3653.38 96
3653.52 88
3653.66 76
3653.80 62
3653.94 47
3654.08 34
3654.22 24
3654.35 16
3654.49 13
3654.63 13
3654.77 16
3654.91 24
3655.05 34
3655.19 48
3655.33 64
3655.46 82
3655.60 100
3655.74 117
3655.88 132
3656.02 144
3656.16 152
3656.30 155
3656.44 155
3656.57 153
3656.71 149
3656.85 145
3656.99 140
3657.13 136
3657.27 132
3657.41 126
3657.55 120
3657.68 112
3657.82 104
3657.96 98
3658.10 93
3658.24 91
3658.38 92
3658.52 94
3658.66 99
3658.79 105
3658.93 111
3659.07 116
3659.21 120
3659.35 122
3659.49 121
3659.63 118
3659.77 113
3659.90 107
3660.04 101
3660.18 96
3660.32 94
3660.46 93
3660.60 94
3660.74 95
3660.88 96
3661.02 96
3661.15 93
3661.29 88
3661.43 81
3661.57 73
3661.71 66
3661.85 60
3661.99 57
3662.13 55
3662.27 56
3662.40 58
3662.54 60
3662.68 62
3662.82 63
3662.96 63
3663.10 64
3663.24 65
3663.38 67
3663.51 69
3663.65 71
3663.79 73
3663.93 75
3664.07 77
3664.21 79
3664.35 81
3664.49 86
3664.63 92
3664.77 100
3664.90 110
3665.04 121
3665.18 131
3665.32 139
3665.46 144
3665.60 146
3665.74 144
3665.88 140
3666.02 134
3666.15 127
3666.29 120
3666.43 115
3666.57 112
3666.71 110
3666.85 109
3666.99 108
3667.13 108
3667.27 108
3667.40 109
3667.54 112
3667.68 117
3667.82 125
3667.96 134
3668.10 143
3668.24 150
3668.38 152
3668.52 148
3668.66 139
3668.79 125
3668.93 109
3669.07 94
3669.21 82
3669.35 75
3669.49 73
3669.63 75
3669.77 80
3669.91 87
3670.05 93
3670.18 98
3670.32 99
3670.46 98
3670.60 94
3670.74 89
3670.88 84
3671.02 81
3671.16 79
3671.30 80
3671.44 82
3671.57 85
3671.71 86
3671.85 85
3671.99 81
3672.13 75
3672.27 69
3672.41 63
3672.55 59
3672.69 57
3672.83 57
3672.97 58
3673.10 59
3673.24 57
3673.38 52
3673.52 44
3673.66 34
3673.80 22
3673.94 10
3674.08 0
3674.22 0
3674.36 0
3674.50 0
3674.63 0
3674.77 0
3674.91 0
3675.05 0
3675.19 3
3675.33 8
3675.47 12
3675.61 14
3675.75 13
3675.89 12
3676.03 11
3676.16 10
3676.30 11
3676.44 15
3676.58 22
3676.72 31
3676.86 41
3677.00 52
3677.14 64
3677.28 75
3677.42 86
3677.56 96
3677.69 105
3677.83 111
3677.97 116
3678.11 118
3678.25 118
3678.39 115
3678.53 110
3678.67 104
3678.81 97
3678.95 89
3679.09 82
3679.23 76
3679.36 70
3679.50 67
3679.64 66
3679.78 66
3679.92 68
3680.06 71
3680.20 75
3680.34 79
3680.48 82
3680.62 83
3680.76 83
3680.90 81
3681.04 77
3681.17 73
3681.31 68
3681.45 64
3681.59 61
3681.73 61
3681.87 61
3682.01 63
3682.15 65
3682.29 65
3682.43 65
3682.57 63
3682.71 60
3682.85 57
3682.98 56
3683.12 57
3683.26 61
3683.40 68
3683.54 77
3683.68 87
3683.82 96
3683.96 104
3684.10 110
3684.24 114
3684.38 116
3684.52 118
3684.66 118
3684.80 119
3684.93 118
3685.07 117
3685.21 114
3685.35 110
3685.49 106
3685.63 102
3685.77 99
3685.91 96
3686.05 95
3686.19 94
3686.33 94
3686.47 95
3686.61 95
3686.75 95
3686.88 95
3687.02 94
3687.16 92
3687.30 89
3687.44 84
3687.58 79
3687.72 72
3687.86 65
3688.00 59
3688.14 54
3688.28 50
3688.42 49
3688.56 49
3688.70 50
3688.84 52
3688.97 52
3689.11 51
3689.25 46
3689.39 39
3689.53 30
3689.67 21
3689.81 14
3689.95 10
3690.09 13
3690.23 20
3690.37 33
3690.51 48
3690.65 64
3690.79 78
3690.93 88
3691.07 91
3691.21 90
3691.34 82
3691.48 71
3691.62 58
3691.76 44
3691.90 31
3692.04 21
3692.18 15
3692.32 12
3692.46 12
3692.60 16
3692.74 21
3692.88 28
3693.02 33
3693.16 37
3693.30 39
3693.44 40
3693.58 39
3693.71 38
3693.85 36
3693.99 34
3694.13 32
3694.27 29
3694.41 27
3694.55 26
3694.69 26
3694.83 27
3694.97 31
3695.11 36
3695.25 41
3695.39 47
3695.53 51
3695.67 55
3695.81 59
3695.95 63
3696.09 68
3696.23 74
3696.36 81
3696.50 87
3696.64 92
3696.78 95
3696.92 95
3697.06 93
3697.20 91
3697.34 90
3697.48 91
3697.62 94
3697.76 100
3697.90 109
3698.04 118
3698.18 126
3698.32 132
3698.46 137
3698.60 138
3698.74 137
3698.88 133
3699.02 127
3699.16 118
3699.30 107
3699.43 94
3699.57 81
3699.71 69
3699.85 58
3699.99 52
3700.13 49
3700.27 50
3700.41 55
3700.55 62
3700.69 70
3700.83 79
3700.97 88
3701.11 98
3701.25 108
3701.39 119
3701.53 131
3701.67 145
3701.81 161
3701.95 177
3702.09 192
3702.23 205
3702.37 215
3702.51 220
3702.65 222
3702.78 221
3702.92 217
3703.06 212
3703.20 204
3703.34 196
3703.48 186
3703.62 175
3703.76 164
3703.90 152
3704.04 142
3704.18 135
3704.32 130
3704.46 128
3704.60 129
3704.74 131
3704.88 133
3705.02 134
3705.16 134
3705.30 133
3705.44 132
3705.58 131
3705.72 131
3705.86 131
3706.00 133
3706.14 134
3706.28 134
3706.42 132
3706.56 128
3706.70 122
3706.84 115
3706.97 108
3707.11 102
3707.25 97
3707.39 93
3707.53 90
3707.67 86
3707.81 83
3707.95 81
3708.09 79
3708.23 79
3708.37 81
3708.51 85
3708.65 91
3708.79 99
3708.93 107
3709.07 114
3709.21 121
3709.35 125
3709.49 125
3709.63 122
3709.77 115
3709.91 105
3710.05 92
3710.19 77
3710.33 62
3710.47 48
3710.61 35
3710.75 25
3710.89 18
3711.03 14
3711.17 13
3711.31 15
3711.45 20
3711.59 27
3711.73 34
3711.87 41
3712.01 46
3712.15 48
3712.29 46
3712.43 39
3712.57 30
3712.71 19
3712.84 9
3712.98 1
3713.12 0
3713.26 0
3713.40 3
3713.54 12
3713.68 23
3713.82 35
3713.96 45
3714.10 53
3714.24 59
3714.38 63
3714.52 66
3714.66 69
3714.80 74
3714.94 81
3715.08 89
3715.22 99
3715.36 108
3715.50 114
3715.64 119
3715.78 121
3715.92 122
3716.06 122
3716.20 122
3716.34 123
3716.48 124
3716.62 125
3716.76 125
3716.90 124
3717.04 121
3717.18 116
3717.32 111
3717.46 106
3717.60 101
3717.74 97
3717.88 94
3718.02 93
3718.16 92
3718.30 93
3718.44 95
3718.58 98
3718.72 101
3718.86 104
3719.00 108
3719.14 110
3719.28 112
3719.42 113
3719.56 112
3719.70 111
3719.84 108
3719.98 104
3720.12 99
3720.26 93
3720.40 88
3720.54 85
3720.68 84
3720.82 87
3720.96 93
3721.10 103
3721.24 114
3721.38 126
3721.52 137
3721.66 147
3721.80 155
3721.94 160
3722.08 165
3722.22 170
3722.36 173
3722.50 175
3722.64 175
3722.78 172
3722.92 166
3723.06 158
3723.20 148
3723.34 140
3723.48 136
3723.62 136
3723.76 141
3723.90 150
3724.04 161
3724.18 173
3724.32 184
3724.46 192
3724.60 198
3724.74 202
3724.88 205
3725.02 208
3725.16 211
3725.30 214
3725.44 218
3725.58 221
3725.72 223
3725.86 224
3726.00 224
3726.14 221
3726.28 218
3726.42 214
3726.56 210
3726.70 207
3726.84 203
3726.98 200
3727.12 196
3727.26 191
3727.40 186
3727.54 180
3727.68 173
3727.82 167
3727.96 161
3728.10 156
3728.24 151
3728.38 146
3728.52 141
3728.66 136
3728.80 130
3728.94 124
3729.08 119
3729.22 115
3729.36 112
3729.50 110
3729.64 111
3729.78 113
3729.92 116
3730.06 120
3730.20 124
3730.34 127
3730.48 128
3730.62 128
3730.76 127
3730.90 126
3731.04 127
3731.18 129
3731.32 135
3731.46 142
3731.60 149
3731.74 155
3731.88 157
3732.02 154
3732.16 146
3732.30 133
3732.44 117
3732.58 100
3732.73 82
3732.87 66
3733.01 52
3733.15 41
3733.29 33
3733.43 26
3733.57 19
3733.71 12
3733.85 4
3733.99 0
3734.13 0
3734.27 0
3734.41 0
3734.55 0
3734.69 0
3734.83 0
3734.97 0
3735.11 15
3735.25 30
3735.39 43
3735.53 53
3735.67 60
3735.81 64
3735.95 65
3736.09 66
3736.23 65
3736.37 63
3736.51 60
3736.65 56
3736.79 49
3736.93 42
3737.07 35
3737.21 29
3737.35 24
3737.49 21
3737.63 21
3737.77 23
3737.91 29
3738.05 37
3738.19 49
3738.33 64
3738.48 81
3738.62 100
3738.76 120
3738.90 139
3739.04 155
3739.18 168
3739.32 176
3739.46 180
3739.60 180
3739.74 180
3739.88 181
3740.02 185
3740.16 192
3740.30 203
3740.44 217
3740.58 231
3740.72 245
3740.86 255
3741.00 263
3741.14 267
3741.28 268
3741.42 267
3741.56 266
3741.70 265
3741.84 264
3741.98 263
3742.12 263
3742.26 262
3742.40 259
3742.54 256
3742.69 251
3742.83 247
3742.97 243
3743.11 240
3743.25 240
3743.39 243
3743.53 247
3743.67 252
3743.81 257
3743.95 260
3744.09 260
3744.23 259
3744.37 256
3744.51 253
3744.65 250
3744.79 247
3744.93 245
3745.07 244
3745.21 244
3745.35 245
3745.49 246
3745.63 247
3745.77 248
3745.91 250
3746.05 251
3746.20 252
3746.34 253
3746.48 254
3746.62 255
3746.76 256
3746.90 257
3747.04 258
3747.18 258
3747.32 257
3747.46 254
3747.60 248
3747.74 241
3747.88 231
3748.02 218
3748.16 203
3748.30 187
3748.44 170
3748.58 152
3748.72 136
3748.86 123
3749.00 113
3749.15 109
3749.29 109
3749.43 113
3749.57 118
3749.71 124
3749.85 126
3749.99 124
3750.13 118
3750.27 109
3750.41 100
3750.55 91
3750.69 84
3750.83 82
3750.97 84
3751.11 89
3751.25 94
3751.39 98
3751.53 100
3751.67 98
3751.82 93
3751.96 86
3752.10 77
3752.24 70
3752.38 64
3752.52 62
3752.66 63
3752.80 66
3752.94 72
3753.08 77
3753.22 82
3753.36 86
3753.50 87
3753.64 87
3753.78 85
3753.92 85
3754.06 86
3754.20 90
3754.35 97
3754.49 107
3754.63 120
3754.77 133
3754.91 146
3755.05 157
3755.19 166
3755.33 172
3755.47 176
3755.61 178
3755.75 178
3755.89 177
3756.03 174
3756.17 169
3756.31 163
3756.45 156
3756.60 149
3756.74 140
3756.88 132
3757.02 124
3757.16 118
3757.30 112
3757.44 108
3757.58 106
3757.72 105
3757.86 105
3758.00 105
3758.14 104
3758.28 102
3758.42 97
3758.56 92
3758.71 86
3758.85 81
3758.99 76
3759.13 73
3759.27 71
3759.41 70
3759.55 71
3759.69 73
3759.83 77
3759.97 85
3760.11 95
3760.25 106
3760.39 118
3760.53 129
3760.67 138
3760.82 144
3760.96 147
3761.10 146
3761.24 143
3761.38 138
3761.52 131
3761.66 122
3761.80 113
3761.94 103
3762.08 94
3762.22 86
3762.36 80
3762.50 76
3762.64 75
3762.79 75
3762.93 76
3763.07 77
3763.21 77
3763.35 76
3763.49 72
3763.63 66
3763.77 58
3763.91 50
3764.05 41
3764.19 33
3764.33 27
3764.47 24
3764.62 24
3764.76 27
3764.90 34
3765.04 43
3765.18 53
3765.32 62
3765.46 70
3765.60 75
3765.74 76
3765.88 75
3766.02 71
3766.16 66
3766.31 62
3766.45 60
3766.59 60
3766.73 63
3766.87 66
3767.01 69
3767.15 71
3767.29 70
3767.43 67
3767.57 63
3767.71 59
3767.85 56
3768.00 54
3768.14 53
3768.28 52
3768.42 50
3768.56 48
3768.70 45
3768.84 41
3768.98 39
3769.12 38
3769.26 40
3769.40 45
3769.54 51
3769.69 58
3769.83 65
3769.97 71
3770.11 77
3770.25 83
3770.39 88
3770.53 95
3770.67 104
3770.81 114
3770.95 124
3771.09 134
3771.24 142
3771.38 148
3771.52 152
3771.66 151
3771.80 147
3771.94 139
3772.08 130
3772.22 119
3772.36 109
3772.50 100
3772.64 92
3772.79 86
3772.93 82
3773.07 78
3773.21 75
3773.35 72
3773.49 69
3773.63 66
3773.77 63
3773.91 60
3774.05 57
3774.20 55
3774.34 53
3774.48 53
3774.62 54
3774.76 55
3774.90 58
3775.04 60
3775.18 61
3775.32 60
3775.46 57
3775.60 53
3775.75 49
3775.89 45
3776.03 41
3776.17 40
3776.31 40
3776.45 41
3776.59 44
3776.73 48
3776.87 54
3777.01 60
3777.16 67
3777.30 72
3777.44 76
3777.58 77
3777.72 75
3777.86 71
3778.00 63
3778.14 55
3778.28 45
3778.43 36
3778.57 27
3778.71 19
3778.85 12
3778.99 5
3779.13 0
3779.27 0
3779.41 0
3779.55 0
3779.69 0
3779.84 0
3779.98 0
3780.12 0
3780.26 0
3780.40 10
3780.54 23
3780.68 37
3780.82 51
3780.96 62
3781.11 70
3781.25 73
3781.39 72
3781.53 68
3781.67 61
3781.81 54
3781.95 47
3782.09 43
3782.23 42
3782.38 43
3782.52 45
3782.66 47
3782.80 48
3782.94 49
3783.08 49
3783.22 49
3783.36 50
3783.50 53
3783.65 57
3783.79 61
3783.93 64
3784.07 65
3784.21 65
3784.35 62
3784.49 59
3784.63 55
3784.77 51
3784.92 48
3785.06 46
3785.20 43
3785.34 40
3785.48 37
3785.62 33
3785.76 29
3785.90 25
3786.05 21
3786.19 18
3786.33 15
3786.47 12
3786.61 11
3786.75 11
3786.89 12
3787.03 14
3787.18 16
3787.32 19
3787.46 21
3787.60 23
3787.74 25
3787.88 26
3788.02 27
3788.16 28
3788.30 31
3788.45 34
3788.59 38
3788.73 42
3788.87 45
3789.01 46
3789.15 46
3789.29 44
3789.43 41
3789.58 39
3789.72 38
3789.86 40
3790.00 45
3790.14 51
3790.28 58
3790.42 65
3790.56 71
3790.71 76
3790.85 80
3790.99 84
3791.13 90
3791.27 95
3791.41 101
3791.55 107
3791.69 110
3791.84 111
3791.98 108
3792.12 104
3792.26 98
3792.40 92
3792.54 88
3792.68 87
3792.83 90
3792.97 98
3793.11 109
3793.25 122
3793.39 137
3793.53 150
3793.67 162
3793.81 172
3793.96 180
3794.10 187
3794.24 194
3794.38 201
3794.52 208
3794.66 216
3794.80 223
3794.95 228
3795.09 230
3795.23 228
3795.37 223
3795.51 215
3795.65 205
3795.79 193
3795.93 180
3796.08 168
3796.22 157
3796.36 148
3796.50 140
3796.64 134
3796.78 131
3796.92 131
3797.07 133
3797.21 137
3797.35 145
3797.49 153
3797.63 162
3797.77 170
3797.91 176
3798.06 179
3798.20 180
3798.34 179
3798.48 179
3798.62 179
3798.76 182
3798.90 186
3799.05 191
3799.19 195
3799.33 196
3799.47 191
3799.61 182
3799.75 168
3799.89 151
3800.04 133
3800.18 114
3800.32 96
3800.46 80
3800.60 66
3800.74 55
3800.88 47
3801.03 42
3801.17 40
3801.31 41
3801.45 44
3801.59 50
3801.73 57
3801.87 64
3802.02 70
3802.16 75
3802.30 79
3802.44 81
3802.58 83
3802.72 83
3802.87 84
3803.01 85
3803.15 86
3803.29 89
3803.43 93
3803.57 99
3803.71 106
3803.86 113
3804.00 120
3804.14 126
3804.28 129
3804.42 131
3804.56 130
3804.70 128
3804.85 125
3804.99 122
3805.13 120
3805.27 120
3805.41 121
3805.55 126
3805.70 133
3805.84 143
3805.98 154
3806.12 166
3806.26 177
3806.40 186
3806.54 191
3806.69 193
3806.83 190
3806.97 185
3807.11 177
3807.25 170
3807.39 165
3807.54 163
3807.68 166
3807.82 174
3807.96 188
3808.10 208
3808.24 233
3808.39 262
3808.53 295
3808.67 330
3808.81 367
3808.95 406
3809.09 447
3809.24 491
3809.38 536
3809.52 584
3809.66 634
3809.80 687
3809.94 740
3810.08 792
3810.23 842
3810.37 891
3810.51 937
3810.65 981
3810.79 1024
3810.93 1067
3811.08 1113
3811.22 1161
3811.36 1211
3811.50 1264
3811.64 1316
3811.78 1368
3811.93 1418
3812.07 1464
3812.21 1506
3812.35 1542
3812.49 1571
3812.63 1594
3812.78 1609
3812.92 1616
3813.06 1616
3813.20 1609
3813.34 1598
3813.48 1584
3813.63 1567
3813.77 1549
3813.91 1530
3814.05 1510
3814.19 1488
3814.34 1465
3814.48 1439
3814.62 1411
3814.76 1381
3814.90 1350
3815.04 1316
3815.19 1280
3815.33 1240
3815.47 1197
3815.61 1149
3815.75 1098
3815.89 1045
3816.04 992
3816.18 940
3816.32 892
3816.46 847
3816.60 804
3816.74 764
3816.89 726
3817.03 688
3817.17 652
3817.31 617
3817.45 585
3817.60 555
3817.74 529
3817.88 507
3818.02 487
3818.16 469
3818.30 453
3818.45 437
3818.59 420
3818.73 404
3818.87 388
3819.01 372
3819.15 356
3819.30 342
3819.44 328
3819.58 314
3819.72 299
3819.86 282
3820.01 265
3820.15 248
3820.29 231
3820.43 216
3820.57 205
3820.71 198
3820.86 195
3821.00 194
3821.14 195
3821.28 196
3821.42 197
3821.57 197
3821.71 195
3821.85 193
3821.99 189
3822.13 185
3822.27 180
3822.42 175
3822.56 171
3822.70 168
3822.84 167
3822.98 168
3823.13 170
3823.27 173
3823.41 174
3823.55 172
3823.69 167
3823.84 158
3823.98 147
3824.12 136
3824.26 128
3824.40 124
3824.55 124
3824.69 127
3824.83 133
3824.97 139
3825.11 141
3825.25 140
3825.40 134
3825.54 125
3825.68 114
3825.82 102
3825.96 93
3826.11 86
3826.25 82
3826.39 81
3826.53 83
3826.67 87
3826.82 91
3826.96 96
3827.10 102
3827.24 107
3827.38 113
3827.53 119
3827.67 125
3827.81 131
3827.95 135
3828.09 137
3828.24 137
3828.38 133
3828.52 125
3828.66 114
3828.80 101
3828.95 86
3829.09 73
3829.23 61
3829.37 52
3829.51 45
3829.66 42
3829.80 40
3829.94 40
3830.08 41
3830.22 41
3830.37 42
3830.51 42
3830.65 42
3830.79 42
3830.93 43
3831.08 46
3831.22 49
3831.36 54
3831.50 60
3831.64 66
3831.79 71
3831.93 75
3832.07 77
3832.21 77
3832.35 75
3832.50 72
3832.64 67
3832.78 63
3832.92 58
3833.06 55
3833.21 54
3833.35 55
3833.49 59
3833.63 66
3833.77 76
3833.92 86
3834.06 96
3834.20 104
3834.34 110
3834.48 112
3834.63 111
3834.77 108
3834.91 102
3835.05 94
3835.19 86
3835.34 78
3835.48 71
3835.62 65
3835.76 60
3835.91 58
3836.05 57
3836.19 58
3836.33 59
3836.47 59
3836.62 57
3836.76 52
3836.90 43
3837.04 31
3837.18 17
3837.33 2
3837.47 0
3837.61 0
3837.75 0
3837.90 0
3838.04 0
3838.18 0
3838.32 0
3838.46 7
3838.61 16
3838.75 22
3838.89 25
3839.03 25
3839.17 23
3839.32 20
3839.46 19
3839.60 21
3839.74 25
3839.89 31
3840.03 37
3840.17 42
3840.31 45
3840.45 45
3840.60 42
3840.74 37
3840.88 33
3841.02 30
3841.17 31
3841.31 34
3841.45 39
3841.59 46
3841.73 53
3841.88 58
3842.02 62
3842.16 64
3842.30 65
3842.45 65
3842.59 65
3842.73 65
3842.87 65
3843.01 65
3843.16 66
3843.30 68
3843.44 70
3843.58 73
3843.73 76
3843.87 76
3844.01 75
3844.15 72
3844.29 67
3844.44 61
3844.58 55
3844.72 49
3844.86 46
3845.01 44
3845.15 43
3845.29 43
3845.43 45
3845.58 46
3845.72 49
3845.86 53
3846.00 57
3846.14 62
3846.29 67
3846.43 70
3846.57 71
3846.71 71
3846.86 70
3847.00 70
3847.14 71
3847.28 74
3847.43 79
3847.57 87
3847.71 97
3847.85 107
3847.99 117
3848.14 127
3848.28 136
3848.42 144
3848.56 150
3848.71 156
3848.85 160
3848.99 163
3849.13 166
3849.28 168
3849.42 169
3849.56 171
3849.70 172
3849.84 173
3849.99 174
3850.13 174
3850.27 173
3850.41 173
3850.56 171
3850.70 169
3850.84 165
3850.98 160
3851.13 153
3851.27 144
3851.41 134
3851.55 123
3851.70 112
3851.84 103
3851.98 96
3852.12 91
3852.27 87
3852.41 84
3852.55 80
3852.69 77
3852.84 73
3852.98 69
3853.12 66
3853.26 66
3853.40 68
3853.55 72
3853.69 80
3853.83 89
3853.97 98
3854.12 107
3854.26 114
3854.40 119
3854.54 120
3854.69 119
3854.83 115
3854.97 110
3855.11 104
3855.26 98
3855.40 92
3855.54 88
3855.68 85
3855.83 84
3855.97 84
3856.11 85
3856.25 87
3856.40 90
3856.54 92
3856.68 94
3856.82 96
3856.97 97
3857.11 97
3857.25 96
3857.39 95
3857.54 94
3857.68 92
3857.82 88
3857.96 83
3858.11 75
3858.25 66
3858.39 55
3858.53 42
3858.68 30
3858.82 20
3858.96 10
3859.10 3
3859.25 0
3859.39 0
3859.53 0
3859.67 0
3859.82 0
3859.96 0
3860.10 0
3860.24 0
3860.39 0
3860.53 6
3860.67 16
3860.82 27
3860.96 37
3861.10 45
3861.24 53
3861.39 60
3861.53 67
3861.67 75
3861.81 84
3861.96 93
3862.10 100
3862.24 106
3862.38 108
3862.53 106
3862.67 101
3862.81 94
3862.95 87
3863.10 80
3863.24 76
3863.38 74
3863.52 74
3863.67 76
3863.81 80
3863.95 83
3864.09 86
3864.24 89
3864.38 90
3864.52 92
3864.67 93
3864.81 95
3864.95 96
3865.09 97
3865.24 96
3865.38 95
3865.52 93
3865.66 92
3865.81 92
3865.95 93
3866.09 97
3866.23 102
3866.38 108
3866.52 113
3866.66 116
3866.81 118
3866.95 117
3867.09 115
3867.23 111
3867.38 107
3867.52 104
3867.66 103
3867.80 103
3867.95 105
3868.09 108
3868.23 112
3868.37 116
3868.52 119
3868.66 122
3868.80 124
3868.95 124
3869.09 124
3869.23 123
3869.37 121
3869.52 118
3869.66 115
3869.80 111
3869.94 107
3870.09 103
3870.23 99
3870.37 96
3870.52 93
3870.66 93
3870.80 93
3870.94 94
3871.09 96
3871.23 99
3871.37 101
3871.52 103
3871.66 104
3871.80 102
3871.94 98
3872.09 92
3872.23 84
3872.37 74
3872.51 64
3872.66 54
3872.80 44
3872.94 36
3873.09 29
3873.23 23
3873.37 19
3873.51 17
3873.66 16
3873.80 16
3873.94 18
3874.09 21
3874.23 23
3874.37 23
3874.51 22
3874.66 20
3874.80 17
3874.94 14
3875.09 13
3875.23 14
3875.37 17
3875.51 23
3875.66 30
3875.80 38
3875.94 47
3876.09 55
3876.23 63
3876.37 70
3876.51 75
3876.66 77
3876.80 78
3876.94 75
3877.09 70
3877.23 62
3877.37 52
3877.51 42
3877.66 33
3877.80 24
3877.94 18
3878.09 14
3878.23 12
3878.37 12
3878.51 13
3878.66 15
3878.80 17
3878.94 21
3879.09 24
3879.23 28
3879.37 31
3879.51 33
3879.66 34
3879.80 32
3879.94 29
3880.09 25
3880.23 22
3880.37 21
3880.51 22
3880.66 24
3880.80 29
3880.94 35
3881.09 43
3881.23 51
3881.37 60
3881.52 69
3881.66 78
3881.80 86
3881.94 92
3882.09 96
3882.23 99
3882.37 102
3882.52 106
3882.66 113
3882.80 123
3882.95 134
3883.09 146
3883.23 157
3883.37 166
3883.52 171
3883.66 173
3883.80 172
3883.95 168
3884.09 163
3884.23 157
3884.37 150
3884.52 143
3884.66 138
3884.80 135
3884.95 133
3885.09 134
3885.23 135
3885.38 136
3885.52 135
3885.66 131
3885.81 123
3885.95 112
3886.09 100
3886.23 88
3886.38 77
3886.52 68
3886.66 61
3886.81 58
3886.95 56
3887.09 57
3887.24 60
3887.38 63
3887.52 68
3887.66 73
3887.81 78
3887.95 82
3888.09 83
3888.24 81
3888.38 77
3888.52 69
3888.67 59
3888.81 49
3888.95 39
3889.10 31
3889.24 25
3889.38 21
3889.52 20
3889.67 20
3889.81 21
3889.95 22
3890.10 25
3890.24 29
3890.38 35
3890.53 42
3890.67 50
3890.81 59
3890.96 66
3891.10 71
3891.24 74
3891.39 72
3891.53 67
3891.67 58
3891.81 46
3891.96 31
3892.10 15
3892.24 0
3892.39 0
3892.53 0
3892.67 0
3892.82 0
3892.96 0
3893.10 0
3893.25 0
3893.39 7
3893.53 15
3893.68 21
3893.82 23
3893.96 23
3894.11 22
3894.25 20
3894.39 18
3894.53 17
3894.68 18
3894.82 18
3894.96 19
3895.11 19
3895.25 19
3895.39 18
3895.54 16
3895.68 16
3895.82 15
3895.97 16
3896.11 17
3896.25 19
3896.40 21
3896.54 24
3896.68 28
3896.83 32
3896.97 38
3897.11 45
3897.26 51
3897.40 57
3897.54 62
3897.69 64
3897.83 63
3897.97 60
3898.12 54
3898.26 47
3898.40 39
3898.55 31
3898.69 25
3898.83 22
3898.98 21
3899.12 22
3899.26 26
3899.40 33
3899.55 43
3899.69 55
3899.83 69
3899.98 83
3900.12 96
3900.26 105
3900.41 109
3900.55 107
3900.69 100
3900.84 89
3900.98 75
3901.12 61
3901.27 48
3901.41 37
3901.55 28
3901.70 22
3901.84 18
3901.98 18
3902.13 20
3902.27 24
3902.41 31
3902.56 38
3902.70 44
3902.84 49
3902.99 52
3903.13 52
3903.27 49
3903.42 45
3903.56 39
3903.70 32
3903.85 25
3903.99 18
3904.13 11
3904.28 6
3904.42 2
3904.56 0
3904.71 0
3904.85 0
3904.99 0
3905.14 0
3905.28 0
3905.42 0
3905.57 2
3905.71 4
3905.86 8
3906.00 11
3906.14 14
3906.29 15
3906.43 15
3906.57 14
3906.72 10
3906.86 4
3907.00 0
3907.15 0
3907.29 0
3907.43 0
3907.58 0
3907.72 0
3907.86 0
3908.01 0
3908.15 5
3908.29 12
3908.44 18
3908.58 23
3908.72 26
3908.87 27
3909.01 25
3909.15 23
3909.30 19
3909.44 15
3909.58 12
3909.73 10
3909.87 10
3910.01 12
3910.16 15
3910.30 18
3910.45 23
3910.59 29
3910.73 36
3910.88 44
3911.02 53
3911.16 62
3911.31 70
3911.45 77
3911.59 81
3911.74 82
3911.88 80
3912.02 75
3912.17 70
3912.31 65
3912.45 62
3912.60 61
3912.74 63
3912.88 67
3913.03 70
3913.17 72
3913.32 71
3913.46 67
3913.60 60
3913.75 52
3913.89 44
3914.03 38
3914.18 34
3914.32 33
3914.46 34
3914.61 35
3914.75 36
3914.89 34
3915.04 30
3915.18 24
3915.33 17
3915.47 10
3915.61 6
3915.76 3
3915.90 4
3916.04 7
3916.19 12
3916.33 17
3916.47 21
3916.62 24
3916.76 26
3916.90 27
3917.05 28
3917.19 30
3917.34 33
3917.48 38
3917.62 45
3917.77 52
3917.91 60
3918.05 68
3918.20 74
3918.34 78
3918.48 78
3918.63 75
3918.77 68
3918.92 59
3919.06 48
3919.20 38
3919.35 28
3919.49 22
3919.63 18
3919.78 19
3919.92 21
3920.06 26
3920.21 33
3920.35 40
3920.50 47
3920.64 54
3920.78 60
3920.93 65
3921.07 69
3921.21 71
3921.36 73
3921.50 73
3921.64 74
3921.79 75
3921.93 76
3922.08 78
3922.22 80
3922.36 81
3922.51 82
3922.65 82
3922.79 80
3922.94 76
3923.08 72
3923.23 67
3923.37 63
3923.51 61
3923.66 62
3923.80 66
3923.94 72
3924.09 82
3924.23 92
3924.38 102
3924.52 111
3924.66 117
3924.81 120
3924.95 119
3925.09 116
3925.24 111
3925.38 106
3925.53 101
3925.67 98
3925.81 95
3925.96 94
3926.10 93
3926.24 92
3926.39 90
3926.53 87
3926.68 85
3926.82 82
3926.96 81
3927.11 79
3927.25 78
3927.39 75
3927.54 70
3927.68 64
3927.83 56
3927.97 47
3928.11 40
3928.26 33
3928.40 29
3928.54 26
3928.69 24
3928.83 20
3928.98 16
3929.12 10
3929.26 3
3929.41 0
3929.55 0
3929.70 0
3929.84 0
3929.98 0
3930.13 0
3930.27 0
3930.41 4
3930.56 25
3930.70 48
3930.85 71
3930.99 92
3931.13 109
3931.28 119
3931.42 123
3931.57 122
3931.71 116
3931.85 108
3932.00 99
3932.14 91
3932.28 85
3932.43 83
3932.57 84
3932.72 88
3932.86 94
3933.00 102
3933.15 108
3933.29 113
3933.44 116
3933.58 116
3933.72 114
3933.87 111
3934.01 107
3934.16 105
3934.30 104
3934.44 104
3934.59 105
3934.73 107
3934.88 109
3935.02 110
3935.16 112
3935.31 112
3935.45 111
3935.59 109
3935.74 104
3935.88 98
3936.03 92
3936.17 85
3936.31 79
3936.46 74
3936.60 72
3936.75 73
3936.89 74
3937.03 76
3937.18 77
3937.32 78
3937.47 78
3937.61 78
3937.75 78
3937.90 81
3938.04 86
3938.19 94
3938.33 104
3938.47 115
3938.62 126
3938.76 135
3938.91 142
3939.05 146
3939.19 145
3939.34 140
3939.48 133
3939.63 124
3939.77 115
3939.91 108
3940.06 105
3940.20 106
3940.35 111
3940.49 118
3940.63 125
3940.78 132
3940.92 136
3941.07 138
3941.21 136
3941.35 133
3941.50 127
3941.64 120
3941.79 113
3941.93 104
3942.08 96
3942.22 87
3942.36 81
3942.51 77
3942.65 76
3942.80 80
3942.94 86
3943.08 95
3943.23 104
3943.37 112
3943.52 117
3943.66 118
3943.80 115
3943.95 110
3944.09 104
3944.24 98
3944.38 94
3944.52 93
3944.67 94
3944.81 99
3944.96 105
3945.10 113
3945.25 122
3945.39 129
3945.53 135
3945.68 138
3945.82 139
3945.97 138
3946.11 135
3946.25 132
3946.40 130
3946.54 130
3946.69 132
3946.83 136
3946.97 142
3947.12 149
3947.26 155
3947.41 160
3947.55 162
3947.70 161
3947.84 157
3947.98 150
3948.13 142
3948.27 132
3948.42 124
3948.56 117
3948.70 112
3948.85 110
3948.99 109
3949.14 109
3949.28 109
3949.43 110
3949.57 111
3949.71 113
3949.86 115
3950.00 119
3950.15 125
3950.29 133
3950.43 143
3950.58 154
3950.72 167
3950.87 179
3951.01 190
3951.16 200
3951.30 208
3951.44 213
3951.59 217
3951.73 219
3951.88 221
3952.02 222
3952.17 223
3952.31 224
3952.45 223
3952.60 221
3952.74 217
3952.89 212
3953.03 205
3953.18 198
3953.32 192
3953.46 188
3953.61 185
3953.75 183
3953.90 182
3954.04 181
3954.19 178
3954.33 173
3954.47 168
3954.62 163
3954.76 159
3954.91 155
3955.05 153
3955.20 151
3955.34 150
3955.48 148
3955.63 146
3955.77 144
3955.92 142
3956.06 141
3956.21 140
3956.35 139
3956.49 138
3956.64 137
3956.78 135
3956.93 133
3957.07 132
3957.22 132
3957.36 135
3957.50 141
3957.65 151
3957.79 161
3957.94 172
3958.08 180
3958.23 185
3958.37 186
3958.52 182
3958.66 175
3958.80 167
3958.95 160
3959.09 154
3959.24 151
3959.38 150
3959.53 151
3959.67 152
3959.81 153
3959.96 155
3960.10 156
3960.25 158
3960.39 163
3960.54 169
3960.68 177
3960.83 184
3960.97 189
3961.11 192
3961.26 191
3961.40 186
3961.55 180
3961.69 173
3961.84 166
3961.98 161
3962.12 157
3962.27 154
3962.41 151
3962.56 149
3962.70 146
3962.85 144
3962.99 141
3963.14 138
3963.28 133
3963.42 126
3963.57 117
3963.71 105
3963.86 91
3964.00 77
3964.15 64
3964.29 52
3964.44 43
3964.58 35
3964.73 29
3964.87 22
3965.01 17
3965.16 12
3965.30 7
3965.45 4
3965.59 1
3965.74 0
3965.88 0
3966.03 0
3966.17 0
3966.31 0
3966.46 0
3966.60 0
3966.75 0
3966.89 0
3967.04 6
3967.18 17
3967.33 29
3967.47 43
3967.62 56
3967.76 70
3967.90 82
3968.05 94
3968.19 103
3968.34 111
3968.48 117
3968.63 122
3968.77 126
3968.92 130
3969.06 134
3969.20 140
3969.35 147
3969.49 155
3969.64 166
3969.78 176
3969.93 186
3970.07 193
3970.22 195
3970.36 192
3970.51 184
3970.65 172
3970.80 157
3970.94 142
3971.08 128
3971.23 116
3971.37 107
3971.52 100
3971.66 94
3971.81 89
3971.95 84
3972.10 79
3972.24 74
3972.39 69
3972.53 66
3972.68 65
3972.82 67
3972.96 73
3973.11 83
3973.25 96
3973.40 110
3973.54 124
3973.69 136
3973.83 143
3973.98 145
3974.12 143
3974.27 137
3974.41 129
3974.56 121
3974.70 114
3974.84 108
3974.99 104
3975.13 103
3975.28 102
3975.42 101
3975.57 99
3975.71 98
3975.86 96
3976.00 93
3976.15 91
3976.29 89
3976.44 88
3976.58 89
3976.73 91
3976.87 95
3977.01 100
3977.16 105
3977.30 110
3977.45 114
3977.59 116
3977.74 117
3977.88 117
3978.03 119
3978.17 122
3978.32 126
3978.46 132
3978.61 139
3978.75 147
3978.90 152
3979.04 156
3979.19 156
3979.33 155
3979.47 151
3979.62 145
3979.76 137
3979.91 129
3980.05 121
3980.20 113
3980.34 106
3980.49 101
3980.63 98
3980.78 97
3980.92 98
3981.07 100
3981.21 102
3981.36 105
3981.50 106
3981.65 106
3981.79 106
3981.94 107
3982.08 108
3982.23 111
3982.37 115
3982.52 119
3982.66 122
3982.80 123
3982.95 122
3983.09 118
3983.24 112
3983.38 104
3983.53 96
3983.67 88
3983.82 81
3983.96 75
3984.11 70
3984.25 65
3984.40 61
3984.54 56
3984.69 51
3984.83 47
3984.98 43
3985.12 41
3985.27 41
3985.41 42
3985.56 44
3985.70 45
3985.85 45
3985.99 43
3986.14 40
3986.28 35
3986.43 29
3986.57 22
3986.72 16
3986.86 11
3987.01 7
3987.15 5
3987.29 4
3987.44 4
3987.58 4
3987.73 4
3987.87 3
3988.02 1
3988.16 0
3988.31 0
3988.45 0
3988.60 0
3988.74 0
3988.89 0
3989.03 2
3989.18 8
3989.32 13
3989.47 18
3989.61 23
3989.76 27
3989.90 33
3990.05 39
3990.19 46
3990.34 53
3990.48 59
3990.63 63
3990.77 63
3990.92 61
3991.06 56
3991.21 50
3991.35 46
3991.50 44
3991.64 44
3991.79 46
3991.93 49
3992.08 53
3992.22 54
3992.37 54
3992.51 53
3992.66 51
3992.80 50
3992.95 50
3993.09 51
3993.24 54
3993.38 55
3993.53 56
3993.67 53
3993.82 47
3993.96 38
3994.11 27
3994.25 17
3994.40 8
3994.54 3
3994.69 1
3994.83 1
3994.98 2
3995.12 2
3995.27 1
3995.41 0
3995.56 0
3995.70 0
3995.85 1
3995.99 9
3996.14 21
3996.28 35
3996.43 49
3996.57 60
3996.72 68
3996.86 71
3997.01 71
3997.15 67
3997.30 63
3997.44 58
3997.59 55
3997.73 54
3997.88 53
3998.02 53
3998.17 52
3998.31 50
3998.46 47
3998.60 45
3998.75 43
3998.89 42
3999.04 42
3999.18 44
3999.33 47
3999.47 48
3999.62 49
3999.76 47
3999.91 44
4000.05 39
4000.20 33
4000.35 28
4000.49 24
4000.64 22
4000.78 23
4000.93 25
4001.07 28
4001.22 31
4001.36 32
4001.51 32
4001.65 31
4001.80 30
4001.94 30
4002.09 31
4002.23 35
4002.38 42
4002.52 49
4002.67 56
4002.81 60
4002.96 62
4003.10 61
4003.25 59
4003.39 57
4003.54 57
4003.68 58
4003.83 63
4003.97 68
4004.12 72
4004.26 74
4004.41 73
4004.55 68
4004.70 62
4004.85 55
4004.99 49
4005.14 45
4005.28 44
4005.43 45
4005.57 47
4005.72 49
4005.86 52
4006.01 54
4006.15 57
4006.30 59
4006.44 62
4006.59 65
4006.73 67
4006.88 69
4007.02 71
4007.17 72
4007.31 74
4007.46 78
4007.60 82
4007.75 88
4007.89 95
4008.04 103
4008.19 112
4008.33 120
4008.48 127
4008.62 132
4008.77 134
4008.91 134
4009.06 130
4009.20 125
4009.35 118
4009.49 113
4009.64 109
4009.78 107
4009.93 108
4010.07 110
4010.22 114
4010.36 119
4010.51 125
4010.66 130
4010.80 135
4010.95 139
4011.09 141
4011.24 140
4011.38 137
4011.53 132
4011.67 124
4011.82 116
4011.96 108
4012.11 103
4012.25 103
4012.40 107
4012.54 115
4012.69 126
4012.84 140
4012.98 153
4013.13 166
4013.27 177
4013.42 186
4013.56 195
4013.71 202
4013.85 207
4014.00 209
4014.14 208
4014.29 204
4014.43 197
4014.58 188
4014.72 178
4014.87 170
4015.02 162
4015.16 157
4015.31 153
4015.45 149
4015.60 146
4015.74 144
4015.89 141
4016.03 139
4016.18 138
4016.32 138
4016.47 139
4016.62 141
4016.76 144
4016.91 148
4017.05 152
4017.20 155
4017.34 157
4017.49 155
4017.63 150
4017.78 142
4017.92 131
4018.07 119
4018.21 106
4018.36 95
4018.51 86
4018.65 80
4018.80 76
4018.94 75
4019.09 77
4019.23 80
4019.38 85
4019.52 92
4019.67 100
4019.81 110
4019.96 120
4020.11 129
4020.25 138
4020.40 146
4020.54 153
4020.69 158
4020.83 160
4020.98 159
4021.12 157
4021.27 152
4021.42 145
4021.56 139
4021.71 133
4021.85 129
4022.00 126
4022.14 126
4022.29 128
4022.43 132
4022.58 136
4022.72 140
4022.87 144
4023.02 145
4023.16 143
4023.31 137
4023.45 128
4023.60 117
4023.74 103
4023.89 90
4024.03 78
4024.18 68
4024.33 62
4024.47 58
4024.62 57
4024.76 57
4024.91 58
4025.05 60
4025.20 62
4025.34 66
4025.49 70
4025.64 76
4025.78 83
4025.93 91
4026.07 97
4026.22 103
4026.36 106
4026.51 108
4026.65 107
4026.80 105
4026.95 102
4027.09 99
4027.24 95
4027.38 92
4027.53 88
4027.67 85
4027.82 81
4027.97 78
4028.11 74
4028.26 70
4028.40 65
4028.55 61
4028.69 57
4028.84 53
4028.98 50
4029.13 46
4029.28 43
4029.42 41
4029.57 40
4029.71 42
4029.86 46
4030.00 52
4030.15 59
4030.30 66
4030.44 72
4030.59 76
4030.73 78
4030.88 77
4031.02 75
4031.17 72
4031.32 68
4031.46 64
4031.61 61
4031.75 58
4031.90 54
4032.04 50
4032.19 46
4032.34 41
4032.48 37
4032.63 35
4032.77 34
4032.92 37
4033.06 43
4033.21 50
4033.36 58
4033.50 63
4033.65 65
4033.79 63
4033.94 58
4034.08 52
4034.23 46
4034.38 43
4034.52 42
4034.67 46
4034.81 52
4034.96 61
4035.10 71
4035.25 82
4035.40 93
4035.54 103
4035.69 114
4035.83 124
4035.98 135
4036.12 146
4036.27 158
4036.42 170
4036.56 181
4036.71 193
4036.85 203
4037.00 213
4037.14 222
4037.29 229
4037.44 234
4037.58 236
4037.73 236
4037.87 232
4038.02 224
4038.17 213
4038.31 199
4038.46 185
4038.60 172
4038.75 160
4038.89 152
4039.04 147
4039.19 147
4039.33 149
4039.48 154
4039.62 159
4039.77 165
4039.92 171
4040.06 176
4040.21 179
4040.35 182
4040.50 184
4040.64 185
4040.79 185
4040.94 184
4041.08 182
4041.23 178
4041.37 173
4041.52 168
4041.67 162
4041.81 155
4041.96 150
4042.10 144
4042.25 137
4042.39 129
4042.54 120
4042.69 109
4042.83 99
4042.98 89
4043.12 82
4043.27 77
4043.42 75
4043.56 74
4043.71 73
4043.85 71
4044.00 67
4044.15 61
4044.29 55
4044.44 49
4044.58 44
4044.73 40
4044.87 38
4045.02 37
4045.17 37
4045.31 38
4045.46 40
4045.60 43
4045.75 48
4045.90 54
4046.04 61
4046.19 70
4046.33 79
4046.48 89
4046.63 98
4046.77 104
4046.92 108
4047.06 107
4047.21 102
4047.36 93
4047.50 80
4047.65 65
4047.79 49
4047.94 35
4048.09 23
4048.23 14
4048.38 8
4048.52 6
4048.67 6
4048.82 6
4048.96 7
4049.11 8
4049.25 6
4049.40 4
4049.55 0
4049.69 0
4049.84 0
4049.98 0
4050.13 0
4050.28 0
4050.42 0
4050.57 0
4050.71 6
4050.86 13
4051.01 21
4051.15 28
4051.30 34
4051.44 37
4051.59 38
4051.74 36
4051.88 33
4052.03 29
4052.17 27
4052.32 26
4052.47 28
4052.61 33
4052.76 39
4052.90 47
4053.05 55
4053.20 63
4053.34 71
4053.49 78
4053.64 85
4053.78 90
4053.93 92
4054.07 92
4054.22 88
4054.37 82
4054.51 74
4054.66 67
4054.80 61
4054.95 59
4055.10 62
4055.24 68
4055.39 77
4055.53 86
4055.68 95
4055.83 101
4055.97 105
4056.12 107
4056.27 107
4056.41 106
4056.56 107
4056.70 108
4056.85 110
4057.00 114
4057.14 120
4057.29 127
4057.43 136
4057.58 147
4057.73 159
4057.87 170
4058.02 179
4058.17 185
4058.31 188
4058.46 186
4058.60 182
4058.75 175
4058.90 169
4059.04 164
4059.19 161
4059.33 160
4059.48 161
4059.63 162
4059.77 162
4059.92 160
4060.07 156
4060.21 149
4060.36 141
4060.50 132
4060.65 123
4060.80 114
4060.94 106
4061.09 99
4061.24 93
4061.38 88
4061.53 85
4061.67 82
4061.82 80
4061.97 79
4062.11 78
4062.26 78
4062.40 77
4062.55 77
4062.70 79
4062.84 82
4062.99 87
4063.14 93
4063.28 99
4063.43 105
4063.57 111
4063.72 115
4063.87 117
4064.01 120
4064.16 121
4064.31 122
4064.45 123
4064.60 124
4064.75 126
4064.89 128
4065.04 131
4065.18 135
4065.33 141
4065.48 149
4065.62 157
4065.77 166
4065.92 174
4066.06 181
4066.21 188
4066.35 194
4066.50 198
4066.65 203
4066.79 206
4066.94 209
4067.09 211
4067.23 213
4067.38 213
4067.52 212
4067.67 209
4067.82 205
4067.96 197
4068.11 188
4068.26 177
4068.40 165
4068.55 154
4068.70 145
4068.84 139
4068.99 136
4069.13 136
4069.28 139
4069.43 143
4069.57 149
4069.72 155
4069.87 162
4070.01 168
4070.16 175
4070.31 182
4070.45 189
4070.60 197
4070.74 203
4070.89 207
4071.04 207
4071.18 203
4071.33 195
4071.48 184
4071.62 171
4071.77 157
4071.92 143
4072.06 131
4072.21 121
4072.36 113
4072.50 106
4072.65 99
4072.79 94
4072.94 88
4073.09 82
4073.23 75
4073.38 69
4073.53 64
4073.67 61
4073.82 61
4073.97 65
4074.11 73
4074.26 84
4074.41 97
4074.55 111
4074.70 122
4074.84 130
4074.99 134
4075.14 134
4075.28 131
4075.43 127
4075.58 123
4075.72 120
4075.87 119
4076.02 118
4076.16 119
4076.31 119
4076.46 118
4076.60 117
4076.75 115
4076.90 114
4077.04 113
4077.19 114
4077.34 116
4077.48 118
4077.63 121
4077.77 122
4077.92 123
4078.07 121
4078.21 119
4078.36 115
4078.51 110
4078.65 105
4078.80 100
4078.95 95
4079.09 92
4079.24 90
4079.39 89
4079.53 88
4079.68 87
4079.83 86
4079.97 82
4080.12 76
4080.27 69
4080.41 60
4080.56 51
4080.71 43
4080.85 36
4081.00 31
4081.15 27
4081.29 24
4081.44 22
4081.58 19
4081.73 16
4081.88 12
4082.02 9
4082.17 5
4082.32 1
4082.46 0
4082.61 0
4082.76 0
4082.90 0
4083.05 0
4083.20 0
4083.34 0
4083.49 0
4083.64 11
4083.78 25
4083.93 39
4084.08 53
4084.22 64
4084.37 71
4084.52 74
4084.66 73
4084.81 70
4084.96 64
4085.10 60
4085.25 57
4085.40 57
4085.54 59
4085.69 63
4085.84 67
4085.98 70
4086.13 72
4086.28 71
4086.42 70
4086.57 68
4086.72 66
4086.86 65
4087.01 65
4087.16 69
4087.30 74
4087.45 81
4087.60 89
4087.74 96
4087.89 104
4088.04 109
4088.18 114
4088.33 116
4088.48 117
4088.62 117
4088.77 115
4088.92 112
4089.06 108
4089.21 103
4089.36 97
4089.50 91
4089.65 86
4089.80 81
4089.94 77
4090.09 74
4090.24 70
4090.38 67
4090.53 63
4090.68 61
4090.82 61
4090.97 63
4091.12 69
4091.27 78
4091.41 89
4091.56 100
4091.71 110
4091.85 117
4092.00 122
4092.15 124
4092.29 127
4092.44 130
4092.59 136
4092.73 147
4092.88 160
4093.03 176
4093.17 192
4093.32 206
4093.47 218
4093.61 226
4093.76 229
4093.91 230
4094.05 230
4094.20 229
4094.35 228
4094.49 227
4094.64 226
4094.79 225
4094.93 224
4095.08 223
4095.23 222
4095.38 220
4095.52 216
4095.67 210
4095.82 201
4095.96 189
4096.11 175
4096.26 162
4096.40 152
4096.55 145
4096.70 142
4096.84 143
4096.99 145
4097.14 147
4097.28 148
4097.43 147
4097.58 145
4097.73 142
4097.87 139
4098.02 135
4098.17 131
4098.31 126
4098.46 120
4098.61 112
4098.75 104
4098.90 97
4099.05 91
4099.19 88
4099.34 87
4099.49 88
4099.63 90
4099.78 94
4099.93 97
4100.08 99
4100.22 99
4100.37 99
4100.52 98
4100.66 98
4100.81 99
4100.96 102
4101.10 107
4101.25 113
4101.40 120
4101.54 126
4101.69 131
4101.84 134
4101.99 135
4102.13 134
4102.28 133
4102.43 132
4102.57 132
4102.72 134
4102.87 135
4103.01 136
4103.16 135
4103.31 133
4103.46 129
4103.60 124
4103.75 119
4103.90 116
4104.04 116
4104.19 118
4104.34 124
4104.48 130
4104.63 138
4104.78 144
4104.93 148
4105.07 149
4105.22 148
4105.37 145
4105.51 142
4105.66 139
4105.81 138
4105.95 139
4106.10 142
4106.25 146
4106.40 152
4106.54 158
4106.69 164
4106.84 168
4106.98 171
4107.13 173
4107.28 174
4107.42 174
4107.57 175
4107.72 177
4107.87 179
4108.01 181
4108.16 182
4108.31 181
4108.45 179
4108.60 175
4108.75 170
4108.90 165
4109.04 160
4109.19 156
4109.34 153
4109.48 148
4109.63 142
4109.78 135
4109.92 126
4110.07 116
4110.22 107
4110.37 99
4110.51 92
4110.66 86
4110.81 80
4110.95 73
4111.10 65
4111.25 55
4111.40 44
4111.54 33
4111.69 21
4111.84 10
4111.98 0
4112.13 0
4112.28 0
4112.43 0
4112.57 0
4112.72 0
4112.87 0
4113.01 2
4113.16 5
4113.31 6
4113.46 6
4113.60 5
4113.75 5
4113.90 6
4114.04 9
4114.19 15
4114.34 22
4114.49 30
4114.63 38
4114.78 44
4114.93 48
4115.07 48
4115.22 47
4115.37 43
4115.52 40
4115.66 37
4115.81 36
4115.96 37
4116.10 40
4116.25 45
4116.40 50
4116.55 54
4116.69 56
4116.84 57
4116.99 56
4117.14 54
4117.28 53
4117.43 52
4117.58 52
4117.72 55
4117.87 60
4118.02 67
4118.17 77
4118.31 89
4118.46 99
4118.61 108
4118.75 113
4118.90 112
4119.05 107
4119.20 97
4119.34 84
4119.49 71
4119.64 61
4119.79 53
4119.93 50
4120.08 49
4120.23 51
4120.37 54
4120.52 57
4120.67 61
4120.82 65
4120.96 71
4121.11 78
4121.26 88
4121.41 100
4121.55 113
4121.70 126
4121.85 139
4122.00 149
4122.14 157
4122.29 161
4122.44 161
4122.58 158
4122.73 152
4122.88 143
4123.03 133
4123.17 124
4123.32 115
4123.47 109
4123.62 105
4123.76 104
4123.91 106
4124.06 109
4124.20 113
4124.35 117
4124.50 119
4124.65 120
4124.79 120
4124.94 118
4125.09 117
4125.24 117
4125.38 119
4125.53 124
4125.68 131
4125.83 140
4125.97 149
4126.12 157
4126.27 165
4126.42 170
4126.56 175
4126.71 179
4126.86 182
4127.00 186
4127.15 190
4127.30 194
4127.45 196
4127.59 197
4127.74 196
4127.89 194
4128.04 190
4128.18 185
4128.33 179
4128.48 174
4128.63 169
4128.77 164
4128.92 160
4129.07 156
4129.22 154
4129.36 152
4129.51 150
4129.66 149
4129.81 148
4129.95 147
4130.10 143
4130.25 138
4130.40 130
4130.54 120
4130.69 109
4130.84 97
4130.99 85
4131.13 74
4131.28 64
4131.43 56
4131.58 50
4131.72 47
4131.87 47
4132.02 50
4132.17 56
4132.31 64
4132.46 74
4132.61 84
4132.76 93
4132.90 101
4133.05 107
4133.20 110
4133.35 111
4133.49 108
4133.64 102
4133.79 92
4133.94 81
4134.08 68
4134.23 56
4134.38 45
4134.53 37
4134.67 30
4134.82 24
4134.97 20
4135.12 15
4135.26 9
4135.41 2
4135.56 0
4135.71 0
4135.85 0
4136.00 0
4136.15 0
4136.30 0
4136.44 0
4136.59 2
4136.74 10
4136.89 17
4137.03 21
4137.18 25
4137.33 29
4137.48 35
4137.62 43
4137.77 52
4137.92 63
4138.07 74
4138.21 84
4138.36 90
4138.51 94
4138.66 94
4138.81 92
4138.95 89
4139.10 85
4139.25 82
4139.40 78
4139.54 76
4139.69 75
4139.84 76
4139.99 78
4140.13 85
4140.28 95
4140.43 110
4140.58 127
4140.72 143
4140.87 158
4141.02 167
4141.17 170
4141.31 165
4141.46 154
4141.61 141
4141.76 127
4141.91 114
4142.05 105
4142.20 99
4142.35 96
4142.50 94
4142.64 92
4142.79 90
4142.94 87
4143.09 84
4143.23 81
4143.38 77
4143.53 73
4143.68 67
4143.83 61
4143.97 54
4144.12 48
4144.27 44
4144.42 42
4144.56 42
4144.71 45
4144.86 49
4145.01 54
4145.15 60
4145.30 65
4145.45 70
4145.60 75
4145.75 81
4145.89 88
4146.04 95
4146.19 102
4146.34 109
4146.48 114
4146.63 118
4146.78 120
4146.93 120
4147.08 118
4147.22 116
4147.37 113
4147.52 110
4147.67 107
4147.81 105
4147.96 103
4148.11 102
4148.26 102
4148.41 103
4148.55 104
4148.70 107
4148.85 110
4149.00 114
4149.14 119
4149.29 125
4149.44 132
4149.59 140
4149.74 147
4149.88 153
4150.03 156
4150.18 154
4150.33 148
4150.47 137
4150.62 122
4150.77 106
4150.92 91
4151.07 79
4151.21 71
4151.36 69
4151.51 72
4151.66 79
4151.80 89
4151.95 102
4152.10 115
4152.25 127
4152.40 138
4152.54 146
4152.69 152
4152.84 155
4152.99 155
4153.14 153
4153.28 151
4153.43 148
4153.58 147
4153.73 147
4153.87 150
4154.02 155
4154.17 164
4154.32 173
4154.47 181
4154.61 188
4154.76 191
4154.91 192
4155.06 190
4155.21 187
4155.35 185
4155.50 186
4155.65 189
4155.80 193
4155.95 197
4156.09 198
4156.24 196
4156.39 190
4156.54 181
4156.68 170
4156.83 160
4156.98 153
4157.13 149
4157.28 149
4157.42 151
4157.57 155
4157.72 157
4157.87 157
4158.02 154
4158.16 146
4158.31 135
4158.46 121
4158.61 105
4158.76 88
4158.90 72
4159.05 55
4159.20 40
4159.35 27
4159.50 15
4159.64 6
4159.79 0
4159.94 0
4160.09 0
4160.24 0
4160.38 0
4160.53 0
4160.68 0
4160.83 0
4160.98 0
4161.12 0
4161.27 0
4161.42 2
4161.57 8
4161.72 15
4161.86 23
4162.01 30
4162.16 37
4162.31 43
4162.46 49
4162.60 56
4162.75 61
4162.90 66
4163.05 70
4163.20 72
4163.34 71
4163.49 69
4163.64 65
4163.79 62
4163.94 59
4164.08 59
4164.23 60
4164.38 63
4164.53 66
4164.68 69
4164.82 71
4164.97 71
4165.12 71
4165.27 71
4165.42 72
4165.57 75
4165.71 79
4165.86 84
4166.01 90
4166.16 95
4166.31 99
4166.45 103
4166.60 108
4166.75 116
4166.90 125
4167.05 137
4167.19 150
4167.34 163
4167.49 173
4167.64 180
4167.79 183
4167.93 182
4168.08 180
4168.23 178
4168.38 179
4168.53 183
4168.68 193
4168.82 207
4168.97 224
4169.12 243
4169.27 260
4169.42 275
4169.56 284
4169.71 288
4169.86 287
4170.01 282
4170.16 273
4170.31 262
4170.45 250
4170.60 238
4170.75 225
4170.90 213
4171.05 203
4171.19 195
4171.34 190
4171.49 189
4171.64 190
4171.79 194
4171.94 197
4172.08 200
4172.23 200
4172.38 198
4172.53 193
4172.68 187
4172.82 181
4172.97 176
4173.12 172
4173.27 171
4173.42 171
4173.57 171
4173.71 172
4173.86 171
4174.01 168
4174.16 163
4174.31 156
4174.45 146
4174.60 136
4174.75 127
4174.90 119
4175.05 115
4175.20 113
4175.34 114
4175.49 118
4175.64 121
4175.79 124
4175.94 125
4176.09 124
4176.23 121
4176.38 117
4176.53 114
4176.68 111
4176.83 109
4176.98 108
4177.12 108
4177.27 106
4177.42 104
4177.57 101
4177.72 97
4177.86 94
4178.01 91
4178.16 89
4178.31 88
4178.46 89
4178.61 89
4178.75 90
4178.90 90
4179.05 89
4179.20 87
4179.35 85
4179.50 83
4179.64 83
4179.79 84
4179.94 86
4180.09 90
4180.24 95
4180.39 100
4180.53 104
4180.68 108
4180.83 110
4180.98 112
4181.13 114
4181.28 116
4181.42 117
4181.57 117
4181.72 117
4181.87 114
4182.02 110
4182.17 105
4182.32 99
4182.46 93
4182.61 88
4182.76 84
4182.91 80
4183.06 78
4183.21 75
4183.35 72
4183.50 69
4183.65 65
4183.80 61
4183.95 58
4184.10 56
4184.24 54
4184.39 54
4184.54 54
4184.69 55
4184.84 54
4184.99 53
4185.13 51
4185.28 48
4185.43 45
4185.58 42
4185.73 40
4185.88 39
4186.03 41
4186.17 46
4186.32 52
4186.47 61
4186.62 71
4186.77 82
4186.92 93
4187.06 101
4187.21 106
4187.36 107
4187.51 102
4187.66 94
4187.81 82
4187.96 70
4188.10 59
4188.25 52
4188.40 48
4188.55 49
4188.70 53
4188.85 58
4188.99 63
4189.14 67
4189.29 71
4189.44 73
4189.59 76
4189.74 79
4189.89 82
4190.03 84
4190.18 86
4190.33 88
4190.48 90
4190.63 93
4190.78 96
4190.93 100
4191.07 104
4191.22 106
4191.37 106
4191.52 101
4191.67 91
4191.82 78
4191.97 63
4192.11 47
4192.26 34
4192.41 24
4192.56 19
4192.71 18
4192.86 20
4193.01 25
4193.15 30
4193.30 36
4193.45 41
4193.60 46
4193.75 50
4193.90 55
4194.05 60
4194.19 64
4194.34 70
4194.49 75
4194.64 81
4194.79 87
4194.94 92
4195.09 96
4195.23 98
4195.38 98
4195.53 97
4195.68 96
4195.83 95
4195.98 95
4196.13 97
4196.27 100
4196.42 104
4196.57 109
4196.72 116
4196.87 122
4197.02 128
4197.17 133
4197.31 136
4197.46 137
4197.61 136
4197.76 132
4197.91 127
4198.06 121
4198.21 114
4198.36 107
4198.50 102
4198.65 98
4198.80 96
4198.95 96
4199.10 98
4199.25 101
4199.40 104
4199.54 106
4199.69 105
4199.84 99
4199.99 89
4200.14 75
4200.29 57
4200.44 38
4200.59 19
4200.73 2
4200.88 0
4201.03 0
4201.18 0
4201.33 0
4201.48 0
4201.63 0
4201.78 0
4201.92 0
4202.07 9
4202.22 20
4202.37 29
4202.52 38
4202.67 44
4202.82 50
4202.97 56
4203.11 62
4203.26 68
4203.41 76
4203.56 84
4203.71 94
4203.86 104
4204.01 113
4204.16 122
4204.30 128
4204.45 132
4204.60 133
4204.75 130
4204.90 124
4205.05 116
4205.20 108
4205.35 100
4205.49 93
4205.64 89
4205.79 87
4205.94 87
4206.09 90
4206.24 95
4206.39 100
4206.54 106
4206.68 111
4206.83 113
4206.98 111
4207.13 107
4207.28 100
4207.43 92
4207.58 83
4207.73 77
4207.88 75
4208.02 75
4208.17 78
4208.32 83
4208.47 88
4208.62 91
4208.77 91
4208.92 89
4209.07 85
4209.21 80
4209.36 76
4209.51 73
4209.66 72
4209.81 74
4209.96 76
4210.11 79
4210.26 80
4210.41 80
4210.55 79
4210.70 75
4210.85 71
4211.00 67
4211.15 64
4211.30 62
4211.45 62
4211.60 64
4211.75 67
4211.89 72
4212.04 77
4212.19 84
4212.34 90
4212.49 97
4212.64 104
4212.79 110
4212.94 116
4213.09 122
4213.24 126
4213.38 128
4213.53 129
4213.68 127
4213.83 123
4213.98 117
4214.13 107
4214.28 95
4214.43 82
4214.58 69
4214.72 58
4214.87 49
4215.02 44
4215.17 42
4215.32 43
4215.47 46
4215.62 48
4215.77 49
4215.92 50
4216.07 49
4216.21 48
4216.36 47
4216.51 46
4216.66 46
4216.81 47
4216.96 48
4217.11 51
4217.26 55
4217.41 60
4217.56 68
4217.70 76
4217.85 85
4218.00 94
4218.15 101
4218.30 105
4218.45 107
4218.60 107
4218.75 106
4218.90 104
4219.05 102
4219.19 100
4219.34 100
4219.49 100
4219.64 100
4219.79 100
4219.94 98
4220.09 95
4220.24 90
4220.39 84
4220.54 77
4220.68 70
4220.83 63
4220.98 57
4221.13 52
4221.28 49
4221.43 47
4221.58 47
4221.73 49
4221.88 52
4222.03 56
4222.18 61
4222.32 65
4222.47 70
4222.62 75
4222.77 80
4222.92 85
4223.07 89
4223.22 93
4223.37 95
4223.52 96
4223.67 95
4223.82 92
4223.96 86
4224.11 77
4224.26 67
4224.41 56
4224.56 45
4224.71 37
4224.86 31
4225.01 29
4225.16 31
4225.31 35
4225.46 40
4225.60 44
4225.75 47
4225.90 47
4226.05 45
4226.20 41
4226.35 37
4226.50 34
4226.65 33
4226.80 35
4226.95 40
4227.10 49
4227.25 61
4227.39 75
4227.54 88
4227.69 99
4227.84 106
4227.99 109
4228.14 106
4228.29 99
4228.44 90
4228.59 80
4228.74 72
4228.89 66
4229.04 63
4229.19 63
4229.33 65
4229.48 68
4229.63 70
4229.78 73
4229.93 75
4230.08 76
4230.23 75
4230.38 74
4230.53 72
4230.68 70
4230.83 69
4230.98 68
4231.13 70
4231.27 73
4231.42 78
4231.57 85
4231.72 93
4231.87 101
4232.02 110
4232.17 119
4232.32 128
4232.47 137
4232.62 146
4232.77 154
4232.92 161
4233.07 165
4233.21 168
4233.36 168
4233.51 165
4233.66 161
4233.81 156
4233.96 149
4234.11 143
4234.26 136
4234.41 129
4234.56 122
4234.71 115
4234.86 109
4235.01 103
4235.16 98
4235.30 94
4235.45 90
4235.60 88
4235.75 86
4235.90 85
4236.05 85
4236.20 86
4236.35 87
4236.50 87
4236.65 87
4236.80 85
4236.95 82
4237.10 77
4237.25 70
4237.40 64
4237.54 58
4237.69 52
4237.84 46
4237.99 42
4238.14 40
4238.29 40
4238.44 42
4238.59 47
4238.74 53
4238.89 60
4239.04 68
4239.19 76
4239.34 83
4239.49 90
4239.64 95
4239.79 100
4239.93 105
4240.08 108
4240.23 111
4240.38 112
4240.53 112
4240.68 110
4240.83 107
4240.98 103
4241.13 99
4241.28 95
4241.43 90
4241.58 85
4241.73 79
4241.88 72
4242.03 63
4242.18 52
4242.33 41
4242.48 32
4242.62 24
4242.77 20
4242.92 19
4243.07 20
4243.22 23
4243.37 25
4243.52 27
4243.67 27
4243.82 26
4243.97 24
4244.12 21
4244.27 19
4244.42 17
4244.57 14
4244.72 12
4244.87 9
4245.02 6
4245.17 2
4245.31 0
4245.46 0
4245.61 0
4245.76 0
4245.91 0
4246.06 0
4246.21 0
4246.36 0
4246.51 0
4246.66 2
4246.81 6
4246.96 9
4247.11 12
4247.26 15
4247.41 17
4247.56 18
4247.71 19
4247.86 18
4248.01 17
4248.16 16
4248.31 15
4248.45 15
4248.60 16
4248.75 19
4248.90 23
4249.05 27
4249.20 32
4249.35 37
4249.50 42
4249.65 47
4249.80 53
4249.95 60
4250.10 67
4250.25 73
4250.40 79
4250.55 83
4250.70 86
4250.85 86
4251.00 86
4251.15 85
4251.30 83
4251.45 79
4251.60 73
4251.75 66
4251.90 57
4252.04 47
4252.19 37
4252.34 28
4252.49 21
4252.64 17
4252.79 14
4252.94 13
4253.09 14
4253.24 17
4253.39 21
4253.54 25
4253.69 30
4253.84 35
4253.99 39
4254.14 42
4254.29 44
4254.44 45
4254.59 47
4254.74 51
4254.89 55
4255.04 61
4255.19 68
4255.34 76
4255.49 83
4255.64 90
4255.79 95
4255.94 100
4256.09 103
4256.23 105
4256.38 106
4256.53 106
4256.68 106
4256.83 106
4256.98 106
4257.13 106
4257.28 106
4257.43 107
4257.58 108
4257.73 109
4257.88 109
4258.03 109
4258.18 109
4258.33 109
4258.48 109
4258.63 109
4258.78 110
4258.93 111
4259.08 114
4259.23 118
4259.38 122
4259.53 127
4259.68 133
4259.83 138
4259.98 143
4260.13 147
4260.28 150
4260.43 151
4260.58 150
4260.73 147
4260.88 142
4261.03 137
4261.18 133
4261.33 129
4261.48 128
4261.63 128
4261.77 128
4261.92 129
4262.07 128
4262.22 126
4262.37 123
4262.52 120
4262.67 119
4262.82 120
4262.97 123
4263.12 128
4263.27 135
4263.42 143
4263.57 150
4263.72 155
4263.87 160
4264.02 164
4264.17 167
4264.32 170
4264.47 173
4264.62 177
4264.77 180
4264.92 182
4265.07 183
4265.22 181
4265.37 176
4265.52 167
4265.67 155
4265.82 142
4265.97 128
4266.12 116
4266.27 107
4266.42 103
4266.57 102
4266.72 105
4266.87 109
4267.02 114
4267.17 117
4267.32 119
4267.47 118
4267.62 115
4267.77 111
4267.92 107
4268.07 104
4268.22 103
4268.37 103
4268.52 104
4268.67 105
4268.82 105
4268.97 104
4269.12 101
4269.27 97
4269.42 93
4269.57 91
4269.72 90
4269.87 93
4270.02 98
4270.17 106
4270.32 115
4270.47 124
4270.62 131
4270.77 135
4270.92 135
4271.07 130
4271.22 122
4271.37 110
4271.52 96
4271.67 84
4271.82 74
4271.97 67
4272.12 65
4272.27 66
4272.42 69
4272.57 73
4272.72 75
4272.87 76
4273.02 75
4273.17 72
4273.32 69
4273.47 67
4273.62 66
4273.77 66
4273.92 67
4274.07 68
4274.22 68
4274.37 68
4274.52 66
4274.67 64
4274.82 61
4274.97 57
4275.12 55
4275.27 53
4275.42 52
4275.57 53
4275.72 55
4275.87 59
4276.02 64
4276.17 71
4276.32 77
4276.47 83
4276.62 88
4276.77 90
4276.92 90
4277.07 87
4277.22 83
4277.37 77
4277.52 71
4277.67 66
4277.82 62
4277.97 60
4278.12 60
4278.27 61
4278.42 62
4278.57 64
4278.72 65
4278.87 67
4279.02 68
4279.17 71
4279.32 73
4279.47 74
4279.62 75
4279.77 74
4279.92 71
4280.07 67
4280.22 63
4280.37 59
4280.52 57
4280.67 57
4280.82 58
4280.97 59
4281.12 60
4281.27 62
4281.42 64
4281.57 68
4281.72 72
4281.87 78
4282.02 85
4282.17 91
4282.32 96
4282.47 99
4282.62 99
4282.77 98
4282.92 96
4283.07 92
4283.22 87
4283.37 80
4283.52 73
4283.67 66
4283.82 60
4283.97 55
4284.12 54
4284.27 56
4284.42 63
4284.57 75
4284.72 89
4284.87 106
4285.02 122
4285.17 137
4285.32 148
4285.47 154
4285.62 155
4285.77 151
4285.92 144
4286.07 136
4286.22 127
4286.37 118
4286.52 111
4286.67 106
4286.82 102
4286.98 98
4287.13 95
4287.28 93
4287.43 90
4287.58 87
4287.73 84
4287.88 83
4288.03 82
4288.18 82
4288.33 84
4288.48 87
4288.63 91
4288.78 94
4288.93 97
4289.08 100
4289.23 101
4289.38 101
4289.53 99
4289.68 97
4289.83 93
4289.98 88
4290.13 83
4290.28 77
4290.43 70
4290.58 63
4290.73 55
4290.88 47
4291.03 40
4291.18 33
4291.33 28
4291.48 26
4291.63 26
4291.78 28
4291.93 32
4292.08 36
4292.23 40
4292.38 42
4292.54 44
4292.69 44
4292.84 44
4292.99 45
4293.14 45
4293.29 47
4293.44 49
4293.59 50
4293.74 51
4293.89 50
4294.04 47
4294.19 42
4294.34 35
4294.49 27
4294.64 19
4294.79 12
4294.94 7
4295.09 4
4295.24 5
4295.39 10
4295.54 17
4295.69 26
4295.84 36
4295.99 46
4296.14 54
4296.29 62
4296.44 69
4296.59 77
4296.75 85
4296.90 94
4297.05 104
4297.20 114
4297.35 123
4297.50 129
4297.65 130
4297.80 128
4297.95 123
4298.10 116
4298.25 109
4298.40 102
4298.55 96
4298.70 93
4298.85 92
4299.00 92
4299.15 93
4299.30 94
4299.45 95
4299.60 97
4299.75 97
4299.90 97
4300.05 94
4300.20 88
4300.36 80
4300.51 69
4300.66 58
4300.81 47
4300.96 40
4301.11 36
4301.26 35
4301.41 37
4301.56 39
4301.71 41
4301.86 40
4302.01 36
4302.16 29
4302.31 21
4302.46 13
4302.61 6
4302.76 0
4302.91 0
4303.06 0
4303.21 1
4303.37 6
4303.52 14
4303.67 23
4303.82 34
4303.97 43
4304.12 50
4304.27 54
4304.42 55
4304.57 51
4304.72 45
4304.87 37
4305.02 29
4305.17 22
4305.32 15
4305.47 10
4305.62 6
4305.77 2
4305.92 0
4306.07 0
4306.23 0
4306.38 0
4306.53 0
4306.68 0
4306.83 0
4306.98 0
4307.13 1
4307.28 7
4307.43 15
4307.58 23
4307.73 30
4307.88 37
4308.03 42
4308.18 48
4308.33 53
4308.48 58
4308.63 64
4308.79 70
4308.94 76
4309.09 80
4309.24 81
4309.39 81
4309.54 80
4309.69 79
4309.84 77
4309.99 77
4310.14 77
4310.29 77
4310.44 76
4310.59 75
4310.74 72
4310.89 69
4311.04 67
4311.20 66
4311.35 66
4311.50 67
4311.65 70
4311.80 74
4311.95 78
4312.10 82
4312.25 88
4312.40 94
4312.55 101
4312.70 109
4312.85 117
4313.00 125
4313.15 133
4313.30 139
4313.46 144
4313.61 147
4313.76 148
4313.91 147
4314.06 144
4314.21 139
4314.36 135
4314.51 132
4314.66 129
4314.81 127
4314.96 124
4315.11 121
4315.26 115
4315.41 109
4315.56 101
4315.72 92
4315.87 82
4316.02 73
4316.17 64
4316.32 55
4316.47 47
4316.62 40
4316.77 34
4316.92 29
4317.07 27
4317.22 27
4317.37 29
4317.52 32
4317.68 37
4317.83 43
4317.98 49
4318.13 57
4318.28 65
4318.43 73
4318.58 83
4318.73 92
4318.88 100
4319.03 108
4319.18 114
4319.33 118
4319.48 120
4319.64 121
4319.79 120
4319.94 118
4320.09 116
4320.24 111
4320.39 106
4320.54 100
4320.69 93
4320.84 87
4320.99 83
4321.14 82
4321.29 83
4321.45 89
4321.60 96
4321.75 105
4321.90 115
4322.05 124
4322.20 133
4322.35 140
4322.50 145
4322.65 148
4322.80 149
4322.95 148
4323.10 144
4323.26 137
4323.41 129
4323.56 118
4323.71 105
4323.86 92
4324.01 78
4324.16 65
4324.31 54
4324.46 46
4324.61 43
4324.76 45
4324.91 50
4325.07 58
4325.22 66
4325.37 73
4325.52 78
4325.67 81
4325.82 83
4325.97 84
4326.12 85
4326.27 88
4326.42 90
4326.57 93
4326.73 95
4326.88 95
4327.03 92
4327.18 87
4327.33 80
4327.48 72
4327.63 64
4327.78 57
4327.93 51
4328.08 46
4328.23 43
4328.39 40
4328.54 37
4328.69 35
4328.84 33
4328.99 32
4329.14 32
4329.29 33
4329.44 35
4329.59 39
4329.74 46
4329.90 53
4330.05 62
4330.20 70
4330.35 79
4330.50 86
4330.65 91
4330.80 92
4330.95 90
4331.10 85
4331.25 78
4331.41 70
4331.56 63
4331.71 58
4331.86 57
4332.01 60
4332.16 67
4332.31 76
4332.46 86
4332.61 96
4332.76 102
4332.92 104
4333.07 102
4333.22 97
4333.37 88
4333.52 79
4333.67 68
4333.82 59
4333.97 49
4334.12 40
4334.27 31
4334.43 23
4334.58 15
4334.73 8
4334.88 2
4335.03 0
4335.18 0
4335.33 0
4335.48 2
4335.63 6
4335.79 12
4335.94 18
4336.09 25
4336.24 33
4336.39 39
4336.54 45
4336.69 50
4336.84 52
4336.99 53
4337.14 52
4337.30 51
4337.45 49
4337.60 47
4337.75 45
4337.90 44
4338.05 43
4338.20 43
4338.35 43
4338.50 44
4338.66 44
4338.81 44
4338.96 43
4339.11 39
4339.26 32
4339.41 24
4339.56 14
4339.71 5
4339.87 0
4340.02 0
4340.17 0
4340.32 0
4340.47 4
4340.62 12
4340.77 21
4340.92 29
4341.07 34
4341.23 37
4341.38 37
4341.53 34
4341.68 31
4341.83 27
4341.98 24
4342.13 22
4342.28 20
4342.43 19
4342.59 17
4342.74 13
4342.89 9
4343.04 4
4343.19 0
4343.34 0
4343.49 0
4343.64 0
4343.80 0
4343.95 2
4344.10 5
4344.25 6
4344.40 6
4344.55 3
4344.70 0
4344.85 0
4345.01 0
4345.16 0
4345.31 3
4345.46 10
4345.61 19
4345.76 26
4345.91 32
4346.06 36
4346.22 37
4346.37 35
4346.52 31
4346.67 26
4346.82 21
4346.97 16
4347.12 13
4347.27 11
4347.43 11
4347.58 11
4347.73 12
4347.88 11
4348.03 9
4348.18 5
4348.33 0
4348.48 0
4348.64 0
4348.79 0
4348.94 0
4349.09 0
4349.24 0
4349.39 1
4349.54 10
4349.70 20
4349.85 28
4350.00 35
4350.15 40
4350.30 45
4350.45 48
4350.60 49
4350.75 50
4350.91 50
4351.06 50
4351.21 48
4351.36 44
4351.51 39
4351.66 33
4351.81 25
4351.97 17
4352.12 11
4352.27 5
4352.42 2
4352.57 3
4352.72 6
4352.87 12
4353.02 20
4353.18 29
4353.33 37
4353.48 43
4353.63 46
4353.78 46
4353.93 43
4354.08 38
4354.24 32
4354.39 27
4354.54 23
4354.69 20
4354.84 19
4354.99 20
4355.14 21
4355.30 21
4355.45 22
4355.60 22
4355.75 24
4355.90 26
4356.05 29
4356.20 34
4356.36 39
4356.51 43
4356.66 46
4356.81 46
4356.96 45
4357.11 43
4357.26 39
4357.42 35
4357.57 30
4357.72 26
4357.87 21
4358.02 15
4358.17 10
4358.32 6
4358.48 4
4358.63 4
4358.78 8
4358.93 14
4359.08 23
4359.23 32
4359.38 41
4359.54 49
4359.69 56
4359.84 61
4359.99 64
4360.14 67
4360.29 70
4360.45 72
4360.60 75
4360.75 76
4360.90 77
4361.05 77
4361.20 76
4361.35 74
4361.51 71
4361.66 67
4361.81 62
4361.96 58
4362.11 54
4362.26 51
4362.41 50
4362.57 50
4362.72 51
4362.87 53
4363.02 55
4363.17 56
4363.32 56
4363.48 55
4363.63 53
4363.78 51
4363.93 49
4364.08 48
4364.23 48
4364.39 49
4364.54 51
4364.69 52
4364.84 54
4364.99 55
4365.14 56
4365.29 57
4365.45 56
4365.60 55
4365.75 52
4365.90 48
4366.05 45
4366.20 43
4366.36 43
4366.51 46
4366.66 50
4366.81 56
4366.96 63
4367.11 68
4367.27 72
4367.42 73
4367.57 72
4367.72 70
4367.87 68
4368.02 68
4368.18 69
4368.33 72
4368.48 76
4368.63 78
4368.78 78
4368.93 75
4369.09 71
4369.24 67
4369.39 65
4369.54 65
4369.69 70
4369.84 78
4369.99 87
4370.15 96
4370.30 103
4370.45 108
4370.60 109
4370.75 109
4370.91 108
4371.06 106
4371.21 105
4371.36 103
4371.51 101
4371.66 97
4371.82 92
4371.97 85
4372.12 77
4372.27 68
4372.42 60
4372.57 52
4372.73 47
4372.88 42
4373.03 39
4373.18 37
4373.33 35
4373.48 33
4373.64 33
4373.79 33
4373.94 35
4374.09 38
4374.24 42
4374.39 47
4374.55 51
4374.70 53
4374.85 52
4375.00 50
4375.15 45
4375.30 38
4375.46 29
4375.61 21
4375.76 12
4375.91 5
4376.06 0
4376.22 0
4376.37 0
4376.52 0
4376.67 0
4376.82 2
4376.97 5
4377.13 6
4377.28 6
4377.43 4
4377.58 1
4377.73 0
4377.89 0
4378.04 0
4378.19 1
4378.34 10
4378.49 23
4378.64 39
4378.80 56
4378.95 72
4379.10 85
4379.25 95
4379.40 100
4379.56 103
4379.71 104
4379.86 104
4380.01 104
4380.16 105
4380.31 105
4380.47 105
4380.62 103
4380.77 101
4380.92 97
4381.07 94
4381.23 91
4381.38 88
4381.53 87
4381.68 88
4381.83 90
4381.98 94
4382.14 100
4382.29 106
4382.44 114
4382.59 121
4382.74 126
4382.90 129
4383.05 129
4383.20 126
4383.35 120
4383.50 112
4383.66 103
4383.81 96
4383.96 91
4384.11 91
4384.26 94
4384.42 99
4384.57 106
4384.72 111
4384.87 113
4385.02 110
4385.17 103
4385.33 93
4385.48 83
4385.63 76
4385.78 72
4385.93 72
4386.09 76
4386.24 82
4386.39 88
4386.54 92
4386.69 94
4386.85 91
4387.00 86
4387.15 78
4387.30 69
4387.45 60
4387.61 52
4387.76 45
4387.91 41
4388.06 39
4388.21 38
4388.37 40
4388.52 42
4388.67 43
4388.82 43
4388.97 41
4389.13 37
4389.28 31
4389.43 23
4389.58 16
4389.73 8
4389.89 2
4390.04 0
4390.19 0
4390.34 0
4390.49 0
4390.65 0
4390.80 0
4390.95 3
4391.10 9
4391.25 15
4391.41 22
4391.56 30
4391.71 38
4391.86 45
4392.01 51
4392.17 56
4392.32 59
4392.47 60
4392.62 60
4392.77 61
4392.93 62
4393.08 66
4393.23 70
4393.38 77
4393.54 86
4393.69 94
4393.84 102
4393.99 109
4394.14 114
4394.30 116
4394.45 114
4394.60 109
4394.75 100
4394.90 90
4395.06 79
4395.21 67
4395.36 56
4395.51 49
4395.66 44
4395.82 44
4395.97 46
4396.12 52
4396.27 59
4396.42 67
4396.58 74
4396.73 81
4396.88 86
4397.03 91
4397.19 97
4397.34 103
4397.49 111
4397.64 121
4397.79 131
4397.95 142
4398.10 152
4398.25 161
4398.40 168
4398.55 173
4398.71 178
4398.86 183
4399.01 188
4399.16 193
4399.32 199
4399.47 204
4399.62 208
4399.77 211
4399.92 211
4400.08 209
4400.23 205
4400.38 201
4400.53 196
4400.69 192
4400.84 188
4400.99 185
4401.14 182
4401.29 179
4401.45 175
4401.60 171
4401.75 166
4401.90 161
4402.06 156
4402.21 150
4402.36 146
4402.51 141
4402.66 138
4402.82 136
4402.97 134
4403.12 134
4403.27 133
4403.43 133
4403.58 132
4403.73 131
4403.88 130
4404.03 129
4404.19 129
4404.34 129
4404.49 130
4404.64 132
4404.80 133
4404.95 134
4405.10 133
4405.25 130
4405.40 124
4405.56 114
4405.71 103
4405.86 89
4406.01 74
4406.17 61
4406.32 50
4406.47 42
4406.62 39
4406.78 42
4406.93 50
4407.08 61
4407.23 74
4407.38 88
4407.54 99
4407.69 107
4407.84 111
4407.99 111
4408.15 107
4408.30 101
4408.45 91
4408.60 80
4408.76 68
4408.91 56
4409.06 45
4409.21 34
4409.37 27
4409.52 21
4409.67 19
4409.82 20
4409.97 22
4410.13 26
4410.28 30
4410.43 32
4410.58 34
4410.74 34
4410.89 33
4411.04 31
4411.19 30
4411.35 29
4411.50 29
4411.65 31
4411.80 32
4411.96 33
4412.11 33
4412.26 31
4412.41 27
4412.56 21
4412.72 13
4412.87 4
4413.02 0
4413.17 0
4413.33 0
4413.48 0
4413.63 0
4413.78 0
4413.94 0
4414.09 0
4414.24 6
4414.39 19
4414.55 31
4414.70 42
4414.85 52
4415.00 59
4415.16 64
4415.31 69
4415.46 73
4415.61 77
4415.77 83
4415.92 91
4416.07 100
4416.22 112
4416.38 125
4416.53 139
4416.68 153
4416.83 167
4416.99 180
4417.14 191
4417.29 201
4417.44 209
4417.60 214
4417.75 218
4417.90 220
4418.05 220
4418.21 219
4418.36 217
4418.51 216
4418.66 216
4418.82 218
4418.97 223
4419.12 229
4419.27 238
4419.43 246
4419.58 255
4419.73 263
4419.88 271
4420.04 280
4420.19 289
4420.34 301
4420.49 314
4420.65 330
4420.80 347
4420.95 365
4421.10 383
4421.26 400
4421.41 415
4421.56 428
4421.71 440
4421.87 450
4422.02 460
4422.17 471
4422.32 485
4422.48 501
4422.63 522
4422.78 548
4422.93 578
4423.09 612
4423.24 648
4423.39 685
4423.54 720
4423.70 752
4423.85 777
4424.00 796
4424.16 808
4424.31 813
4424.46 815
4424.61 813
4424.77 810
4424.92 806
4425.07 802
4425.22 797
4425.38 792
4425.53 787
4425.68 783
4425.83 781
4425.99 782
4426.14 785
4426.29 790
4426.44 793
4426.60 794
4426.75 790
4426.90 778
4427.06 761
4427.21 738
4427.36 712
4427.51 686
4427.67 663
4427.82 644
4427.97 631
4428.12 620
4428.28 612
4428.43 605
4428.58 594
4428.73 581
4428.89 563
4429.04 540
4429.19 513
4429.35 484
4429.50 453
4429.65 422
4429.80 392
4429.96 365
4430.11 342
4430.26 324
4430.41 311
4430.57 303
4430.72 301
4430.87 302
4431.03 305
4431.18 308
4431.33 310
4431.48 310
4431.64 306
4431.79 299
4431.94 290
4432.09 280
4432.25 270
4432.40 260
4432.55 250
4432.71 240
4432.86 229
4433.01 217
4433.16 204
4433.32 192
4433.47 180
4433.62 171
4433.77 165
4433.93 161
4434.08 160
4434.23 158
4434.39 157
4434.54 153
4434.69 148
4434.84 141
4435.00 132
4435.15 122
4435.30 111
4435.46 100
4435.61 90
4435.76 82
4435.91 76
4436.07 73
4436.22 72
4436.37 73
4436.52 73
4436.68 73
4436.83 71
4436.98 67
4437.14 62
4437.29 55
4437.44 47
4437.59 37
4437.75 26
4437.90 15
4438.05 3
4438.21 0
4438.36 0
4438.51 0
4438.66 0
4438.82 0
4438.97 0
4439.12 0
4439.28 0
4439.43 7
4439.58 17
4439.73 27
4439.89 35
4440.04 40
4440.19 44
4440.35 45
4440.50 45
4440.65 43
4440.80 40
4440.96 37
4441.11 35
4441.26 34
4441.42 33
4441.57 34
4441.72 36
4441.87 38
4442.03 41
4442.18 42
4442.33 41
4442.49 39
4442.64 35
4442.79 29
4442.95 24
4443.10 21
4443.25 20
4443.40 22
4443.56 28
4443.71 36
4443.86 44
4444.02 53
4444.17 62
4444.32 70
4444.47 78
4444.63 86
4444.78 94
4444.93 101
4445.09 106
4445.24 109
4445.39 108
4445.55 104
4445.70 97
4445.85 87
4446.00 78
4446.16 70
4446.31 64
4446.46 61
4446.62 60
4446.77 62
4446.92 65
4447.08 69
4447.23 73
4447.38 76
4447.53 78
4447.69 79
4447.84 79
4447.99 80
4448.15 81
4448.30 85
4448.45 91
4448.61 100
4448.76 112
4448.91 125
4449.06 138
4449.22 150
4449.37 160
4449.52 167
4449.68 172
4449.83 175
4449.98 176
4450.14 176
4450.29 174
4450.44 171
4450.59 166
4450.75 160
4450.90 153
4451.05 146
4451.21 140
4451.36 135
4451.51 133
4451.67 134
4451.82 136
4451.97 139
4452.13 142
4452.28 142
4452.43 140
4452.58 134
4452.74 125
4452.89 115
4453.04 104
4453.20 95
4453.35 88
4453.50 82
4453.66 77
4453.81 74
4453.96 70
4454.12 65
4454.27 59
4454.42 52
4454.58 46
4454.73 42
4454.88 39
4455.03 38
4455.19 40
4455.34 43
4455.49 47
4455.65 50
4455.80 52
4455.95 52
4456.11 51
4456.26 48
4456.41 44
4456.57 40
4456.72 34
4456.87 27
4457.03 18
4457.18 8
4457.33 0
4457.49 0
4457.64 0
4457.79 0
4457.94 0
4458.10 0
4458.25 0
4458.40 0
4458.56 5
4458.71 15
4458.86 23
4459.02 29
4459.17 32
4459.32 33
4459.48 33
4459.63 31
4459.78 29
4459.94 26
4460.09 24
4460.24 23
4460.40 23
4460.55 25
4460.70 26
4460.86 27
4461.01 26
4461.16 24
4461.32 20
4461.47 15
4461.62 11
4461.78 7
4461.93 5
4462.08 4
4462.23 4
4462.39 4
4462.54 4
4462.69 5
4462.85 7
4463.00 11
4463.15 16
4463.31 21
4463.46 26
4463.61 29
4463.77 29
4463.92 28
4464.07 26
4464.23 25
4464.38 26
4464.53 29
4464.69 36
4464.84 44
4464.99 54
4465.15 64
4465.30 72
4465.45 80
4465.61 87
4465.76 93
4465.91 98
4466.07 104
4466.22 108
4466.37 111
4466.53 113
4466.68 113
4466.83 111
4466.99 106
4467.14 99
4467.29 91
4467.45 83
4467.60 74
4467.75 66
4467.91 58
4468.06 51
4468.21 43
4468.37 35
4468.52 25
4468.67 16
4468.83 6
4468.98 0
4469.13 0
4469.29 0
4469.44 0
4469.59 0
4469.75 7
4469.90 19
4470.05 30
4470.21 38
4470.36 43
4470.51 43
4470.67 40
4470.82 33
4470.97 26
4471.13 20
4471.28 18
4471.44 19
4471.59 23
4471.74 30
4471.90 38
4472.05 45
4472.20 52
4472.36 56
4472.51 60
4472.66 62
4472.82 64
4472.97 65
4473.12 66
4473.28 64
4473.43 60
4473.58 55
4473.74 47
4473.89 37
4474.04 28
4474.20 20
4474.35 14
4474.50 11
4474.66 9
4474.81 9
4474.96 9
4475.12 10
4475.27 10
4475.42 10
4475.58 11
4475.73 14
4475.89 18
4476.04 24
4476.19 31
4476.35 38
4476.50 44
4476.65 47
4476.81 47
4476.96 44
4477.11 39
4477.27 32
4477.42 24
4477.57 16
4477.73 10
4477.88 5
4478.03 3
4478.19 2
4478.34 2
4478.50 3
4478.65 5
4478.80 6
4478.96 6
4479.11 5
4479.26 4
4479.42 3
4479.57 1
4479.72 1
4479.88 1
4480.03 3
4480.18 5
4480.34 7
4480.49 7
4480.64 6
4480.80 3
4480.95 0
4481.11 0
4481.26 0
4481.41 0
4481.57 0
4481.72 0
4481.87 2
4482.03 9
4482.18 17
4482.33 25
4482.49 33
4482.64 41
4482.80 49
4482.95 58
4483.10 66
4483.26 75
4483.41 83
4483.56 90
4483.72 96
4483.87 100
4484.02 102
4484.18 102
4484.33 100
4484.48 95
4484.64 87
4484.79 78
4484.95 68
4485.10 59
4485.25 50
4485.41 45
4485.56 45
4485.71 49
4485.87 57
4486.02 69
4486.18 81
4486.33 92
4486.48 99
4486.64 102
4486.79 100
4486.94 93
4487.10 85
4487.25 77
4487.40 71
4487.56 68
4487.71 68
4487.87 70
4488.02 72
4488.17 74
4488.33 74
4488.48 72
4488.63 69
4488.79 67
4488.94 65
4489.10 66
4489.25 68
4489.40 71
4489.56 75
4489.71 79
4489.86 82
4490.02 85
4490.17 86
4490.33 86
4490.48 85
4490.63 83
4490.79 79
4490.94 74
4491.09 67
4491.25 59
4491.40 50
4491.56 42
4491.71 35
4491.86 31
4492.02 30
4492.17 31
4492.32 35
4492.48 40
4492.63 45
4492.79 50
4492.94 54
4493.09 56
4493.25 57
4493.40 58
4493.55 59
4493.71 61
4493.86 64
4494.02 69
4494.17 75
4494.32 80
4494.48 85
4494.63 88
4494.78 89
4494.94 86
4495.09 82
4495.25 75
4495.40 69
4495.55 64
4495.71 61
4495.86 61
4496.02 65
4496.17 72
4496.32 82
4496.48 94
4496.63 106
4496.78 118
4496.94 129
4497.09 137
4497.25 141
4497.40 141
4497.55 136
4497.71 125
4497.86 111
4498.02 94
4498.17 78
4498.32 64
4498.48 55
4498.63 52
4498.78 55
4498.94 62
4499.09 73
4499.25 85
4499.40 96
4499.55 105
4499.71 112
4499.86 116
4500.02 119
4500.17 120
4500.32 120
4500.48 118
4500.63 114
4500.79 108
4500.94 99
4501.09 89
4501.25 79
4501.40 71
4501.56 65
4501.71 64
4501.86 67
4502.02 73
4502.17 81
4502.32 90
4502.48 98
4502.63 104
4502.79 108
4502.94 109
4503.09 106
4503.25 101
4503.40 93
4503.56 82
4503.71 70
4503.86 58
4504.02 46
4504.17 36
4504.33 27
4504.48 19
4504.63 12
4504.79 6
4504.94 0
4505.10 0
4505.25 0
4505.40 0
4505.56 0
4505.71 0
4505.87 0
4506.02 0
4506.17 0
4506.33 2
4506.48 7
4506.64 13
4506.79 19
4506.94 25
4507.10 30
4507.25 32
4507.41 33
4507.56 31
4507.71 30
4507.87 29
4508.02 30
4508.18 34
4508.33 40
4508.48 47
4508.64 55
4508.79 60
4508.95 64
4509.10 65
4509.25 64
4509.41 61
4509.56 57
4509.72 53
4509.87 49
4510.03 45
4510.18 40
4510.33 35
4510.49 30
4510.64 25
4510.80 19
4510.95 13
4511.10 8
4511.26 4
4511.41 1
4511.57 1
4511.72 4
4511.87 10
4512.03 19
4512.18 29
4512.34 40
4512.49 50
4512.64 58
4512.80 63
4512.95 65
4513.11 64
4513.26 59
4513.42 53
4513.57 44
4513.72 36
4513.88 27
4514.03 19
4514.19 12
4514.34 6
4514.49 0
4514.65 0
4514.80 0
4514.96 0
4515.11 0
4515.27 0
4515.42 9
4515.57 22
4515.73 37
4515.88 52
4516.04 64
4516.19 72
4516.34 76
4516.50 76
4516.65 75
4516.81 73
4516.96 74
4517.12 77
4517.27 82
4517.42 89
4517.58 95
4517.73 98
4517.89 98
4518.04 95
4518.19 88
4518.35 80
4518.50 70
4518.66 61
4518.81 54
4518.97 49
4519.12 45
4519.27 42
4519.43 40
4519.58 38
4519.74 37
4519.89 37
4520.05 37
4520.20 40
4520.35 43
4520.51 48
4520.66 53
4520.82 57
4520.97 60
4521.13 61
4521.28 60
4521.43 57
4521.59 54
4521.74 51
4521.90 50
4522.05 50
4522.21 53
4522.36 57
4522.51 63
4522.67 69
4522.82 74
4522.98 79
4523.13 82
4523.29 84
4523.44 85
4523.59 86
4523.75 87
4523.90 88
4524.06 89
4524.21 91
4524.37 93
4524.52 96
4524.67 98
4524.83 101
4524.98 103
4525.14 103
4525.29 102
4525.45 98
4525.60 92
4525.75 84
4525.91 76
4526.06 67
4526.22 60
4526.37 56
4526.53 54
4526.68 56
4526.84 61
4526.99 67
4527.14 74
4527.30 79
4527.45 82
4527.61 81
4527.76 78
4527.92 71
4528.07 64
4528.22 56
4528.38 49
4528.53 44
4528.69 41
4528.84 40
4529.00 40
4529.15 42
4529.31 45
4529.46 48
4529.61 51
4529.77 54
4529.92 58
4530.08 61
4530.23 64
4530.39 67
4530.54 69
4530.69 69
4530.85 68
4531.00 64
4531.16 60
4531.31 54
4531.47 47
4531.62 41
4531.78 35
4531.93 29
4532.08 25
4532.24 21
4532.39 18
4532.55 16
4532.70 14
4532.86 14
4533.01 14
4533.17 15
4533.32 17
4533.48 20
4533.63 22
4533.78 25
4533.94 28
4534.09 31
4534.25 35
4534.40 38
4534.56 40
4534.71 42
4534.87 43
4535.02 42
4535.17 39
4535.33 33
4535.48 25
4535.64 16
4535.79 7
4535.95 0
4536.10 0
4536.26 0
4536.41 1
4536.57 6
4536.72 12
4536.87 17
4537.03 19
4537.18 18
4537.34 13
4537.49 6
4537.65 0
4537.80 0
4537.96 0
4538.11 0
4538.26 0
4538.42 0
4538.57 0
4538.73 0
4538.88 2
4539.04 7
4539.19 12
4539.35 16
4539.50 18
4539.66 19
4539.81 19
4539.97 19
4540.12 18
4540.27 19
4540.43 21
4540.58 24
4540.74 27
4540.89 28
4541.05 28
4541.20 25
4541.36 20
4541.51 15
4541.67 12
4541.82 12
4541.98 15
4542.13 21
4542.28 29
4542.44 37
4542.59 43
4542.75 47
4542.90 49
4543.06 50
4543.21 52
4543.37 55
4543.52 59
4543.68 65
4543.83 72
4543.99 77
4544.14 81
4544.29 81
4544.45 78
4544.60 73
4544.76 67
4544.91 59
4545.07 52
4545.22 46
4545.38 41
4545.53 39
4545.69 39
4545.84 40
4546.00 43
4546.15 47
4546.31 52
4546.46 57
4546.61 62
4546.77 68
4546.92 73
4547.08 80
4547.23 87
4547.39 95
4547.54 102
4547.70 108
4547.85 113
4548.01 114
4548.16 113
4548.32 108
4548.47 101
4548.63 91
4548.78 79
4548.94 66
4549.09 53
4549.25 39
4549.40 26
4549.55 14
4549.71 3
4549.86 0
4550.02 0
4550.17 0
4550.33 0
4550.48 0
4550.64 0
4550.79 0
4550.95 0
4551.10 6
4551.26 14
4551.41 21
4551.57 27
4551.72 33
4551.88 39
4552.03 44
4552.19 50
4552.34 55
4552.50 59
4552.65 64
4552.80 68
4552.96 73
4553.11 78
4553.27 85
4553.42 94
4553.58 104
4553.73 114
4553.89 122
4554.04 129
4554.20 134
4554.35 136
4554.51 138
4554.66 139
4554.82 142
4554.97 146
4555.13 152
4555.28 160
4555.44 167
4555.59 174
4555.75 178
4555.90 180
4556.06 180
4556.21 179
4556.37 177
4556.52 175
4556.68 174
4556.83 174
4556.99 175
4557.14 175
4557.30 173
4557.45 170
4557.61 165
4557.76 157
4557.91 148
4558.07 137
4558.22 126
4558.38 115
4558.53 105
4558.69 98
4558.84 94
4559.00 92
4559.15 94
4559.31 99
4559.46 106
4559.62 114
4559.77 124
4559.93 134
4560.08 144
4560.24 153
4560.39 162
4560.55 169
4560.70 175
4560.86 179
4561.01 182
4561.17 185
4561.32 187
4561.48 192
4561.63 198
4561.79 207
4561.94 218
4562.10 230
4562.25 242
4562.41 252
4562.56 261
4562.72 265
4562.87 267
4563.03 266
4563.18 263
4563.34 259
4563.49 253
4563.65 248
4563.80 243
4563.96 239
4564.11 235
4564.27 232
4564.42 230
4564.58 228
4564.73 225
4564.89 220
4565.04 213
4565.20 205
4565.35 194
4565.51 181
4565.66 167
4565.82 153
4565.97 138
4566.13 124
4566.28 112
4566.44 102
4566.59 94
4566.75 89
4566.90 86
4567.06 85
4567.21 84
4567.37 83
4567.52 81
4567.68 76
4567.83 70
4567.99 62
4568.14 53
4568.30 45
4568.45 40
4568.61 38
4568.76 41
4568.92 47
4569.07 55
4569.23 65
4569.38 74
4569.54 82
4569.69 86
4569.85 87
4570.00 84
4570.16 77
4570.31 68
4570.47 57
4570.62 46
4570.78 36
4570.93 30
4571.09 27
4571.25 28
4571.40 33
4571.56 40
4571.71 48
4571.87 54
4572.02 57
4572.18 57
4572.33 53
4572.49 47
4572.64 39
4572.80 32
4572.95 26
4573.11 23
4573.26 22
4573.42 22
4573.57 23
4573.73 23
4573.88 22
4574.04 19
4574.19 15
4574.35 10
4574.50 7
4574.66 4
4574.81 4
4574.97 5
4575.12 7
4575.28 10
4575.43 12
4575.59 12
4575.74 10
4575.90 5
4576.05 0
4576.21 0
4576.37 0
4576.52 0
4576.68 0
4576.83 0
4576.99 1
4577.14 13
4577.30 26
4577.45 38
4577.61 47
4577.76 53
4577.92 55
4578.07 54
4578.23 50
4578.38 45
4578.54 39
4578.69 34
4578.85 30
4579.00 29
4579.16 30
4579.31 34
4579.47 39
4579.63 46
4579.78 52
4579.94 58
4580.09 63
4580.25 66
4580.40 67
4580.56 68
4580.71 68
4580.87 68
4581.02 68
4581.18 69
4581.33 72
4581.49 75
4581.64 78
4581.80 79
4581.95 79
4582.11 77
4582.26 72
4582.42 65
4582.58 57
4582.73 49
4582.89 44
4583.04 40
4583.20 39
4583.35 40
4583.51 41
4583.66 42
4583.82 41
4583.97 39
4584.13 35
4584.28 32
4584.44 29
4584.59 27
4584.75 28
4584.91 31
4585.06 36
4585.22 42
4585.37 50
4585.53 60
4585.68 70
4585.84 79
4585.99 88
4586.15 95
4586.30 100
4586.46 103
4586.61 105
4586.77 107
4586.93 109
4587.08 111
4587.24 113
4587.39 115
4587.55 115
4587.70 114
4587.86 111
4588.01 107
4588.17 103
4588.32 100
4588.48 99
4588.63 99
4588.79 100
4588.95 103
4589.10 105
4589.26 106
4589.41 104
4589.57 100
4589.72 92
4589.88 81
4590.03 67
4590.19 51
4590.34 35
4590.50 19
4590.66 6
4590.81 0
4590.97 0
4591.12 0
4591.28 0
4591.43 0
4591.59 0
4591.74 0
4591.90 3
4592.05 6
4592.21 8
4592.37 9
4592.52 10
4592.68 10
4592.83 10
4592.99 8
4593.14 4
4593.30 0
4593.45 0
4593.61 0
4593.76 0
4593.92 0
4594.08 0
4594.23 8
4594.39 17
4594.54 27
4594.70 36
4594.85 43
4595.01 49
4595.16 54
4595.32 56
4595.48 57
4595.63 57
4595.79 56
4595.94 53
4596.10 48
4596.25 42
4596.41 35
4596.56 28
4596.72 20
4596.87 13
4597.03 7
4597.19 4
4597.34 3
4597.50 6
4597.65 11
4597.81 17
4597.96 24
4598.12 30
4598.27 34
4598.43 37
4598.59 37
4598.74 36
4598.90 33
4599.05 30
4599.21 28
4599.36 26
4599.52 26
4599.68 28
4599.83 31
4599.99 36
4600.14 42
4600.30 48
4600.45 52
4600.61 55
4600.76 56
4600.92 53
4601.08 47
4601.23 39
4601.39 31
4601.54 23
4601.70 19
4601.85 18
4602.01 21
4602.17 28
4602.32 37
4602.48 47
4602.63 56
4602.79 61
4602.94 62
4603.10 60
4603.25 56
4603.41 49
4603.57 43
4603.72 38
4603.88 35
4604.03 34
4604.19 35
4604.34 37
4604.50 41
4604.66 44
4604.81 48
4604.97 52
4605.12 56
4605.28 60
4605.43 65
4605.59 69
4605.75 73
4605.90 77
4606.06 79
4606.21 80
4606.37 79
4606.52 76
4606.68 72
4606.84 68
4606.99 63
4607.15 58
4607.30 53
4607.46 48
4607.61 43
4607.77 39
4607.93 34
4608.08 29
4608.24 25
4608.39 21
4608.55 16
4608.70 12
4608.86 9
4609.02 5
4609.17 3
4609.33 2
4609.48 2
4609.64 2
4609.79 3
4609.95 3
4610.11 2
4610.26 1
4610.42 0
4610.57 0
4610.73 0
4610.89 0
4611.04 0
4611.20 0
4611.35 4
4611.51 9
4611.66 14
4611.82 17
4611.98 20
4612.13 22
4612.29 24
4612.44 27
4612.60 31
4612.75 35
4612.91 40
4613.07 45
4613.22 46
4613.38 45
4613.53 41
4613.69 33
4613.85 24
4614.00 15
4614.16 7
4614.31 1
4614.47 0
4614.62 0
4614.78 0
4614.94 1
4615.09 6
4615.25 11
4615.40 16
4615.56 22
4615.72 26
4615.87 30
4616.03 32
4616.18 35
4616.34 36
4616.49 39
4616.65 42
4616.81 48
4616.96 54
4617.12 62
4617.27 69
4617.43 75
4617.59 79
4617.74 81
4617.90 79
4618.05 75
4618.21 69
4618.37 64
4618.52 61
4618.68 59
4618.83 61
4618.99 66
4619.15 73
4619.30 80
4619.46 86
4619.61 89
4619.77 88
4619.93 83
4620.08 73
4620.24 61
4620.39 47
4620.55 33
4620.70 19
4620.86 8
4621.02 0
4621.17 0
4621.33 0
4621.48 0
4621.64 0
4621.80 0
4621.95 3
4622.11 10
4622.26 17
4622.42 21
4622.58 24
4622.73 25
4622.89 24
4623.04 23
4623.20 21
4623.36 21
4623.51 21
4623.67 22
4623.82 23
4623.98 24
4624.14 25
4624.29 24
4624.45 22
4624.60 18
4624.76 13
4624.92 8
4625.07 3
4625.23 0
4625.38 0
4625.54 0
4625.70 0
4625.85 0
4626.01 0
4626.16 0
4626.32 0
4626.48 0
4626.63 0
4626.79 5
4626.94 12
4627.10 19
4627.26 25
4627.41 30
4627.57 31
4627.73 30
4627.88 25
4628.04 17
4628.19 8
4628.35 0
4628.51 0
4628.66 0
4628.82 0
4628.97 0
4629.13 0
4629.29 0
4629.44 3
4629.60 8
4629.75 11
4629.91 14
4630.07 18
4630.22 22
4630.38 26
4630.53 32
4630.69 37
4630.85 42
4631.00 47
4631.16 51
4631.32 54
4631.47 55
4631.63 55
4631.78 53
4631.94 51
4632.10 48
4632.25 45
4632.41 44
4632.56 44
4632.72 46
4632.88 50
4633.03 56
4633.19 62
4633.35 69
4633.50 76
4633.66 81
4633.81 86
4633.97 90
4634.13 92
4634.28 94
4634.44 95
4634.59 96
4634.75 95
4634.91 94
4635.06 91
4635.22 87
4635.38 80
4635.53 72
4635.69 62
4635.84 54
4636.00 47
4636.16 43
4636.31 41
4636.47 43
4636.63 48
4636.78 54
4636.94 61
4637.09 68
4637.25 74
4637.41 79
4637.56 83
4637.72 85
4637.88 85
4638.03 84
4638.19 80
4638.34 75
4638.50 69
4638.66 63
4638.81 59
4638.97 58
4639.13 60
4639.28 64
4639.44 70
4639.59 77
4639.75 82
4639.91 85
4640.06 85
4640.22 83
4640.38 78
4640.53 73
4640.69 68
4640.84 66
4641.00 68
4641.16 73
4641.31 81
4641.47 91
4641.63 102
4641.78 113
4641.94 122
4642.09 129
4642.25 134
4642.41 136
4642.56 137
4642.72 136
4642.88 135
4643.03 133
4643.19 131
4643.35 130
4643.50 131
4643.66 135
4643.81 139
4643.97 145
4644.13 152
4644.28 157
4644.44 162
4644.60 164
4644.75 164
4644.91 161
4645.07 157
4645.22 151
4645.38 144
4645.53 137
4645.69 131
4645.85 125
4646.00 121
4646.16 117
4646.32 115
4646.47 114
4646.63 114
4646.79 116
4646.94 118
4647.10 121
4647.25 123
4647.41 124
4647.57 124
4647.72 121
4647.88 115
4648.04 107
4648.19 99
4648.35 90
4648.51 84
4648.66 80
4648.82 79
4648.97 82
4649.13 87
4649.29 93
4649.44 99
4649.60 104
4649.76 108
4649.91 110
4650.07 110
4650.23 109
4650.38 108
4650.54 107
4650.70 107
4650.85 106
4651.01 106
4651.17 106
4651.32 105
4651.48 103
4651.63 101
4651.79 98
4651.95 96
4652.10 95
4652.26 95
4652.42 95
4652.57 97
4652.73 98
4652.89 100
4653.04 100
4653.20 100
4653.36 98
4653.51 94
4653.67 88
4653.83 79
4653.98 68
4654.14 55
4654.30 41
4654.45 27
4654.61 13
4654.76 0
4654.92 0
4655.08 0
4655.23 0
4655.39 0
4655.55 0
4655.70 0
4655.86 0
4656.02 0
4656.17 13
4656.33 25
4656.49 35
4656.64 42
4656.80 45
4656.96 46
4657.11 44
4657.27 39
4657.43 32
4657.58 25
4657.74 17
4657.90 9
4658.05 3
4658.21 0
4658.37 0
4658.52 0
4658.68 5
4658.84 12
4658.99 19
4659.15 26
4659.30 31
4659.46 33
4659.62 34
4659.77 34
4659.93 33
4660.09 33
4660.24 35
4660.40 38
4660.56 42
4660.71 47
4660.87 50
4661.03 50
4661.18 45
4661.34 36
4661.50 23
4661.65 8
4661.81 0
4661.97 0
4662.12 0
4662.28 0
4662.44 0
4662.59 0
4662.75 0
4662.91 8
4663.06 14
4663.22 16
4663.38 15
4663.53 13
4663.69 11
4663.85 10
4664.00 10
4664.16 11
4664.32 15
4664.47 19
4664.63 22
4664.79 24
4664.94 24
4665.10 22
4665.26 18
4665.41 12
4665.57 7
4665.73 3
4665.88 0
4666.04 0
4666.20 2
4666.35 6
4666.51 12
4666.67 19
4666.82 26
4666.98 33
4667.14 39
4667.29 42
4667.45 42
4667.61 40
4667.77 36
4667.92 31
4668.08 27
4668.24 25
4668.39 25
4668.55 26
4668.71 28
4668.86 30
4669.02 30
4669.18 27
4669.33 22
4669.49 15
4669.65 7
4669.80 0
4669.96 0
4670.12 0
4670.27 0
4670.43 1
4670.59 11
4670.74 23
4670.90 35
4671.06 45
4671.21 52
4671.37 54
4671.53 53
4671.68 49
4671.84 44
4672.00 41
4672.15 39
4672.31 41
4672.47 45
4672.63 52
4672.78 59
4672.94 64
4673.10 66
4673.25 65
4673.41 60
4673.57 52
4673.72 45
4673.88 39
4674.04 37
4674.19 39
4674.35 45
4674.51 52
4674.66 62
4674.82 71
4674.98 79
4675.13 87
4675.29 94
4675.45 100
4675.61 105
4675.76 110
4675.92 114
4676.08 116
4676.23 118
4676.39 118
4676.55 117
4676.70 116
4676.86 115
4677.02 113
4677.17 110
4677.33 106
4677.49 102
4677.65 97
4677.80 92
4677.96 85
4678.12 78
4678.27 71
4678.43 63
4678.59 56
4678.74 50
4678.90 45
4679.06 41
4679.21 38
4679.37 35
4679.53 31
4679.69 27
4679.84 21
4680.00 16
4680.16 10
4680.31 6
4680.47 4
4680.63 5
4680.78 8
4680.94 15
4681.10 23
4681.25 34
4681.41 44
4681.57 54
4681.73 62
4681.88 68
4682.04 73
4682.20 77
4682.35 82
4682.51 88
4682.67 95
4682.82 103
4682.98 111
4683.14 119
4683.30 127
4683.45 134
4683.61 142
4683.77 151
4683.92 160
4684.08 168
4684.24 175
4684.39 179
4684.55 178
4684.71 173
4684.87 166
4685.02 157
4685.18 151
4685.34 147
4685.49 148
4685.65 151
4685.81 156
4685.96 163
4686.12 168
4686.28 172
4686.44 175
4686.59 177
4686.75 180
4686.91 183
4687.06 189
4687.22 196
4687.38 206
4687.54 218
4687.69 231
4687.85 245
4688.01 258
4688.16 271
4688.32 281
4688.48 288
4688.64 291
4688.79 291
4688.95 287
4689.11 280
4689.26 269
4689.42 254
4689.58 237
4689.73 219
4689.89 200
4690.05 182
4690.21 166
4690.36 154
4690.52 145
4690.68 140
4690.83 136
4690.99 134
4691.15 131
4691.31 128
4691.46 125
4691.62 121
4691.78 117
4691.93 114
4692.09 112
4692.25 111
4692.41 110
4692.56 109
4692.72 108
4692.88 105
4693.03 101
4693.19 96
4693.35 90
4693.51 83
4693.66 74
4693.82 65
4693.98 55
4694.13 46
4694.29 38
4694.45 32
4694.61 28
4694.76 27
4694.92 26
4695.08 26
4695.24 26
4695.39 27
4695.55 30
4695.71 34
4695.86 41
4696.02 50
4696.18 59
4696.34 66
4696.49 70
4696.65 70
4696.81 67
4696.96 62
4697.12 57
4697.28 52
4697.44 51
4697.59 51
4697.75 52
4697.91 53
4698.07 54
4698.22 55
4698.38 53
4698.54 52
4698.69 50
4698.85 50
4699.01 50
4699.17 52
4699.32 54
4699.48 58
4699.64 61
4699.80 64
4699.95 66
4700.11 66
4700.27 64
4700.42 61
4700.58 56
4700.74 50
4700.90 44
4701.05 37
4701.21 30
4701.37 24
4701.53 20
4701.68 18
4701.84 18
4702.00 21
4702.15 25
4702.31 29
4702.47 34
4702.63 38
4702.78 41
4702.94 44
4703.10 47
4703.26 50
4703.41 55
4703.57 59
4703.73 64
4703.89 68
4704.04 72
4704.20 75
4704.36 77
4704.51 80
4704.67 82
4704.83 84
4704.99 85
4705.14 86
4705.30 85
4705.46 82
4705.62 79
4705.77 75
4705.93 73
4706.09 73
4706.25 75
4706.40 79
4706.56 84
4706.72 89
4706.88 92
4707.03 93
4707.19 93
4707.35 93
4707.51 95
4707.66 99
4707.82 106
4707.98 115
4708.13 127
4708.29 139
4708.45 150
4708.61 160
4708.76 168
4708.92 173
4709.08 175
4709.24 173
4709.39 168
4709.55 159
4709.71 144
4709.87 127
4710.02 107
4710.18 87
4710.34 70
4710.50 56
4710.65 48
4710.81 46
4710.97 48
4711.13 55
4711.28 64
4711.44 73
4711.60 81
4711.76 87
4711.91 91
4712.07 93
4712.23 94
4712.39 93
4712.54 93
4712.70 92
4712.86 93
4713.02 94
4713.17 95
4713.33 96
4713.49 96
4713.65 95
4713.80 92
4713.96 87
4714.12 81
4714.28 74
4714.43 68
4714.59 62
4714.75 59
4714.91 57
4715.06 56
4715.22 56
4715.38 56
4715.54 56
4715.69 55
4715.85 54
4716.01 53
4716.17 52
4716.32 52
4716.48 52
4716.64 52
4716.80 52
4716.95 52
4717.11 53
4717.27 53
4717.43 55
4717.58 57
4717.74 62
4717.90 67
4718.06 74
4718.21 82
4718.37 90
4718.53 97
4718.69 102
4718.85 105
4719.00 107
4719.16 108
4719.32 109
4719.48 110
4719.63 112
4719.79 115
4719.95 117
4720.11 119
4720.26 119
4720.42 119
4720.58 117
4720.74 116
4720.89 116
4721.05 119
4721.21 123
4721.37 128
4721.52 134
4721.68 138
4721.84 140
4722.00 139
4722.16 135
4722.31 128
4722.47 119
4722.63 109
4722.79 101
4722.94 94
4723.10 90
4723.26 88
4723.42 88
4723.57 88
4723.73 89
4723.89 88
4724.05 86
4724.21 82
4724.36 78
4724.52 74
4724.68 71
4724.84 69
4724.99 70
4725.15 70
4725.31 71
4725.47 71
4725.62 69
4725.78 67
4725.94 64
4726.10 61
4726.26 59
4726.41 58
4726.57 58
4726.73 57
4726.89 56
4727.04 54
4727.20 51
4727.36 48
4727.52 45
4727.67 44
4727.83 43
4727.99 42
4728.15 40
4728.31 38
4728.46 34
4728.62 29
4728.78 26
4728.94 24
4729.09 26
4729.25 30
4729.41 36
4729.57 42
4729.73 48
4729.88 53
4730.04 56
4730.20 60
4730.36 65
4730.51 71
4730.67 79
4730.83 90
4730.99 102
4731.15 113
4731.30 123
4731.46 131
4731.62 135
4731.78 138
4731.93 139
4732.09 139
4732.25 140
4732.41 142
4732.57 145
4732.72 148
4732.88 152
4733.04 155
4733.20 156
4733.36 156
4733.51 155
4733.67 154
4733.83 151
4733.99 148
4734.14 145
4734.30 140
4734.46 134
4734.62 127
4734.78 118
4734.93 108
4735.09 97
4735.25 87
4735.41 77
4735.57 68
4735.72 59
4735.88 50
4736.04 42
4736.20 34
4736.35 27
4736.51 20
4736.67 13
4736.83 7
4736.99 3
4737.14 0
4737.30 0
4737.46 0
4737.62 0
4737.78 0
4737.93 3
4738.09 5
4738.25 5
4738.41 4
4738.57 2
4738.72 0
4738.88 0
4739.04 0
4739.20 0
4739.35 3
4739.51 9
4739.67 17
4739.83 26
4739.99 34
4740.14 43
4740.30 52
4740.46 61
4740.62 69
4740.78 76
4740.93 81
4741.09 84
4741.25 84
4741.41 81
4741.57 78
4741.72 74
4741.88 71
4742.04 70
4742.20 74
4742.36 81
4742.51 92
4742.67 105
4742.83 119
4742.99 131
4743.15 142
4743.30 149
4743.46 152
4743.62 152
4743.78 150
4743.94 146
4744.09 143
4744.25 140
4744.41 138
4744.57 136
4744.73 133
4744.88 129
4745.04 123
4745.20 115
4745.36 105
4745.52 96
4745.67 87
4745.83 80
4745.99 76
4746.15 75
4746.31 75
4746.46 77
4746.62 78
4746.78 77
4746.94 75
4747.10 71
4747.26 66
4747.41 59
4747.57 51
4747.73 44
4747.89 38
4748.05 34
4748.20 32
4748.36 33
4748.52 36
4748.68 41
4748.84 46
4748.99 51
4749.15 53
4749.31 54
4749.47 53
4749.63 50
4749.78 46
4749.94 42
4750.10 39
4750.26 35
4750.42 31
4750.58 26
4750.73 20
4750.89 13
4751.05 5
4751.21 0
4751.37 0
4751.52 0
4751.68 0
4751.84 0
4752.00 0
4752.16 5
4752.31 10
4752.47 15
4752.63 20
4752.79 26
4752.95 33
4753.11 41
4753.26 50
4753.42 59
4753.58 66
4753.74 71
4753.90 72
4754.05 69
4754.21 64
4754.37 57
4754.53 49
4754.69 44
4754.85 40
4755.00 40
4755.16 42
4755.32 47
4755.48 54
4755.64 61
4755.79 69
4755.95 74
4756.11 78
4756.27 80
4756.43 79
4756.59 76
4756.74 71
4756.90 66
4757.06 61
4757.22 55
4757.38 49
4757.54 42
4757.69 34
4757.85 26
4758.01 17
4758.17 9
4758.33 3
4758.48 0
4758.64 1
4758.80 4
4758.96 10
4759.12 17
4759.28 23
4759.43 28
4759.59 31
4759.75 31
4759.91 28
4760.07 23
4760.23 16
4760.38 8
4760.54 0
4760.70 0
4760.86 0
4761.02 0
4761.18 0
4761.33 0
4761.49 0
4761.65 0
4761.81 0
4761.97 8
4762.13 19
4762.28 30
4762.44 39
4762.60 47
4762.76 52
4762.92 55
4763.08 56
4763.23 57
4763.39 57
4763.55 57
4763.71 57
4763.87 57
4764.03 57
4764.18 56
4764.34 53
4764.50 50
4764.66 45
4764.82 39
4764.98 34
4765.13 29
4765.29 26
4765.45 25
4765.61 26
4765.77 27
4765.93 29
4766.08 31
4766.24 32
4766.40 33
4766.56 32
4766.72 32
4766.88 31
4767.03 31
4767.19 32
4767.35 34
4767.51 36
4767.67 39
4767.83 41
4767.98 43
4768.14 42
4768.30 40
4768.46 36
4768.62 31
4768.78 26
4768.94 21
4769.09 18
4769.25 16
4769.41 16
4769.57 18
4769.73 20
4769.89 24
4770.04 29
4770.20 34
4770.36 40
4770.52 47
4770.68 53
4770.84 58
4771.00 62
4771.15 65
4771.31 65
4771.47 64
4771.63 63
4771.79 60
4771.95 57
4772.10 54
4772.26 50
4772.42 47
4772.58 44
4772.74 42
4772.90 41
4773.06 41
4773.21 42
4773.37 42
4773.53 42
4773.69 39
4773.85 36
4774.01 33
4774.16 30
4774.32 28
4774.48 29
4774.64 31
4774.80 35
4774.96 37
4775.12 39
4775.27 38
4775.43 35
4775.59 31
4775.75 27
4775.91 23
4776.07 21
4776.23 21
4776.38 22
4776.54 25
4776.70 29
4776.86 33
4777.02 36
4777.18 37
4777.34 36
4777.49 33
4777.65 28
4777.81 22
4777.97 18
4778.13 16
4778.29 17
4778.45 21
4778.60 27
4778.76 33
4778.92 39
4779.08 43
4779.24 46
4779.40 48
4779.56 50
4779.71 53
4779.87 57
4780.03 63
4780.19 69
4780.35 76
4780.51 83
4780.67 90
4780.82 98
4780.98 105
4781.14 112
4781.30 119
4781.46 123
4781.62 126
4781.78 127
4781.94 127
4782.09 125
4782.25 123
4782.41 119
4782.57 116
4782.73 112
4782.89 109
4783.05 105
4783.20 102
4783.36 100
4783.52 101
4783.68 104
4783.84 109
4784.00 116
4784.16 123
4784.32 129
4784.47 132
4784.63 131
4784.79 127
4784.95 120
4785.11 112
4785.27 104
4785.43 98
4785.58 95
4785.74 95
4785.90 97
4786.06 101
4786.22 105
4786.38 108
4786.54 110
4786.70 108
4786.85 106
4787.01 101
4787.17 97
4787.33 94
4787.49 93
4787.65 95
4787.81 98
4787.97 103
4788.12 109
4788.28 115
4788.44 120
4788.60 125
4788.76 130
4788.92 134
4789.08 137
4789.24 141
4789.39 143
4789.55 145
4789.71 146
4789.87 146
4790.03 145
4790.19 143
4790.35 139
4790.51 135
4790.66 130
4790.82 124
4790.98 120
4791.14 117
4791.30 115
4791.46 115
4791.62 117
4791.78 120
4791.94 124
4792.09 128
4792.25 130
4792.41 131
4792.57 131
4792.73 129
4792.89 127
4793.05 125
4793.21 124
4793.36 123
4793.52 123
4793.68 122
4793.84 120
4794.00 118
4794.16 114
4794.32 111
4794.48 107
4794.64 105
4794.79 103
4794.95 103
4795.11 104
4795.27 105
4795.43 105
4795.59 105
4795.75 103
4795.91 99
4796.07 94
4796.22 88
4796.38 81
4796.54 73
4796.70 65
4796.86 56
4797.02 49
4797.18 41
4797.34 35
4797.50 31
4797.65 29
4797.81 28
4797.97 29
4798.13 30
4798.29 31
4798.45 32
4798.61 34
4798.77 36
4798.93 39
4799.08 43
4799.24 48
4799.40 54
4799.56 59
4799.72 62
4799.88 63
4800.04 62
4800.20 58
4800.36 51
4800.51 44
4800.67 36
4800.83 31
4800.99 27
4801.15 25
4801.31 26
4801.47 27
4801.63 29
4801.79 31
4801.95 32
4802.10 32
4802.26 32
4802.42 33
4802.58 34
4802.74 36
4802.90 36
4803.06 35
4803.22 32
4803.38 28
4803.54 23
4803.69 19
4803.85 16
4804.01 17
4804.17 20
4804.33 26
4804.49 32
4804.65 38
4804.81 42
4804.97 43
4805.13 43
4805.28 42
4805.44 40
4805.60 39
4805.76 39
4805.92 39
4806.08 41
4806.24 44
4806.40 49
4806.56 55
4806.72 62
4806.88 71
4807.03 80
4807.19 88
4807.35 94
4807.51 97
4807.67 98
4807.83 97
4807.99 94
4808.15 91
4808.31 88
4808.47 87
4808.62 86
4808.78 86
4808.94 84
4809.10 81
4809.26 76
4809.42 69
4809.58 61
4809.74 53
4809.90 46
4810.06 41
4810.22 39
4810.37 41
4810.53 44
4810.69 48
4810.85 51
4811.01 53
4811.17 53
4811.33 50
4811.49 45
4811.65 41
4811.81 36
4811.97 34
4812.13 33
4812.28 34
4812.44 36
4812.60 38
4812.76 40
4812.92 41
4813.08 40
4813.24 39
4813.40 38
4813.56 37
4813.72 36
4813.88 35
4814.04 34
4814.19 34
4814.35 33
4814.51 33
4814.67 33
4814.83 34
4814.99 35
4815.15 37
4815.31 40
4815.47 43
4815.63 47
4815.79 52
4815.95 58
4816.10 65
4816.26 72
4816.42 79
4816.58 84
4816.74 86
4816.90 87
4817.06 84
4817.22 78
4817.38 70
4817.54 59
4817.70 48
4817.86 38
4818.02 30
4818.17 25
4818.33 25
4818.49 29
4818.65 36
4818.81 45
4818.97 52
4819.13 58
4819.29 60
4819.45 59
4819.61 56
4819.77 53
4819.93 51
4820.09 51
4820.25 51
4820.40 53
4820.56 55
4820.72 56
4820.88 56
4821.04 55
4821.20 53
4821.36 49
4821.52 46
4821.68 44
4821.84 43
4822.00 44
4822.16 49
4822.32 55
4822.48 64
4822.63 73
4822.79 80
4822.95 86
4823.11 87
4823.27 84
4823.43 77
4823.59 70
4823.75 62
4823.91 56
4824.07 54
4824.23 57
4824.39 63
4824.55 72
4824.71 82
4824.87 91
4825.02 97
4825.18 99
4825.34 96
4825.50 88
4825.66 75
4825.82 60
4825.98 44
4826.14 29
4826.30 16
4826.46 8
4826.62 3
4826.78 3
4826.94 5
4827.10 7
4827.26 9
4827.42 8
4827.57 4
4827.73 0
4827.89 0
4828.05 0
4828.21 0
4828.37 0
4828.53 0
4828.69 3
4828.85 14
4829.01 27
4829.17 41
4829.33 54
4829.49 65
4829.65 75
4829.81 82
4829.97 87
4830.13 90
4830.28 91
4830.44 91
4830.60 92
4830.76 93
4830.92 94
4831.08 96
4831.24 99
4831.40 100
4831.56 99
4831.72 97
4831.88 92
4832.04 86
4832.20 79
4832.36 72
4832.52 66
4832.68 61
4832.84 55
4833.00 51
4833.16 45
4833.31 40
4833.47 35
4833.63 31
4833.79 27
4833.95 25
4834.11 22
4834.27 19
4834.43 15
4834.59 9
4834.75 2
4834.91 0
4835.07 0
4835.23 0
4835.39 0
4835.55 0
4835.71 0
4835.87 0
4836.03 0
4836.19 7
4836.35 15
4836.51 22
4836.66 30
4836.82 37
4836.98 45
4837.14 52
[truncated: 751,029 more chars]
