# Supplementary material for: Methylobacterium Species Promoting Rice and Barley Growth and Interaction Specificity Revealed with Whole-Cell Matrix-Assisted Laser Desorption / Ionization-Time-of-Flight Mass Spectrometry (MALDI-TOF/MS) Analysis
Source: PLoS One. 2015 Jun 8;10(6):e0129509. doi: 10.1371/journal.pone.0129509 (PMC4460032; doi:10.1371/journal.pone.0129509)
Supplement: S3 Data — (ZIP) [file pone.0129509.s003.zip › Supplementary data 3 (ms from barley)/31b.txt]

781.20 0
781.26 0
781.33 0
781.39 0
781.45 0
781.52 0
781.58 0
781.65 0
781.71 0
781.77 0
781.84 0
781.90 0
781.97 0
782.03 0
782.09 0
782.16 0
782.22 0
782.29 0
782.35 0
782.41 0
782.48 0
782.54 0
782.61 0
782.67 0
782.73 0
782.80 0
782.86 0
782.93 0
782.99 0
783.05 0
783.12 0
783.18 0
783.25 0
783.31 0
783.38 0
783.44 0
783.50 0
783.57 0
783.63 0
783.70 0
783.76 0
783.82 0
783.89 0
783.95 0
784.02 0
784.08 0
784.15 0
784.21 0
784.27 0
784.34 0
784.40 0
784.47 0
784.53 0
784.59 0
784.66 0
784.72 0
784.79 0
784.85 0
784.91 0
784.98 0
785.04 0
785.11 0
785.17 0
785.24 0
785.30 0
785.36 0
785.43 0
785.49 0
785.56 0
785.62 0
785.69 0
785.75 0
785.81 0
785.88 0
785.94 0
786.01 0
786.07 0
786.13 0
786.20 0
786.26 0
786.33 0
786.39 0
786.46 0
786.52 0
786.58 0
786.65 0
786.71 0
786.78 0
786.84 0
786.91 0
786.97 0
787.03 0
787.10 0
787.16 0
787.23 0
787.29 0
787.36 0
787.42 0
787.48 0
787.55 0
787.61 0
787.68 0
787.74 0
787.81 0
787.87 0
787.93 0
788.00 0
788.06 0
788.13 0
788.19 0
788.26 0
788.32 0
788.38 0
788.45 0
788.51 0
788.58 0
788.64 0
788.71 0
788.77 0
788.83 0
788.90 0
788.96 0
789.03 0
789.09 0
789.16 0
789.22 0
789.29 0
789.35 0
789.41 0
789.48 0
789.54 0
789.61 0
789.67 0
789.74 0
789.80 0
789.86 0
789.93 0
789.99 0
790.06 0
790.12 0
790.19 0
790.25 0
790.32 0
790.38 0
790.44 0
790.51 0
790.57 0
790.64 0
790.70 0
790.77 0
790.83 0
790.89 0
790.96 0
791.02 0
791.09 0
791.15 0
791.22 0
791.28 0
791.35 0
791.41 0
791.47 0
791.54 0
791.60 0
791.67 0
791.73 0
791.80 0
791.86 0
791.93 0
791.99 0
792.06 0
792.12 0
792.18 0
792.25 0
792.31 0
792.38 0
792.44 0
792.51 0
792.57 0
792.64 0
792.70 0
792.76 0
792.83 0
792.89 0
792.96 0
793.02 0
793.09 0
793.15 0
793.22 0
793.28 0
793.34 0
793.41 0
793.47 0
793.54 0
793.60 0
793.67 0
793.73 0
793.80 0
793.86 0
793.93 0
793.99 0
794.05 0
794.12 0
794.18 0
794.25 0
794.31 0
794.38 0
794.44 0
794.51 0
794.57 0
794.64 0
794.70 0
794.77 0
794.83 0
794.89 0
794.96 0
795.02 0
795.09 0
795.15 0
795.22 0
795.28 0
795.35 0
795.41 0
795.48 0
795.54 0
795.60 0
795.67 0
795.73 0
795.80 0
795.86 0
795.93 0
795.99 0
796.06 0
796.12 0
796.19 0
796.25 0
796.32 0
796.38 0
796.45 0
796.51 0
796.57 0
796.64 0
796.70 0
796.77 0
796.83 0
796.90 0
796.96 0
797.03 0
797.09 0
797.16 0
797.22 0
797.29 0
797.35 0
797.42 0
797.48 0
797.54 0
797.61 0
797.67 0
797.74 0
797.80 0
797.87 0
797.93 0
798.00 0
798.06 0
798.13 0
798.19 0
798.26 0
798.32 0
798.39 0
798.45 0
798.52 0
798.58 0
798.64 0
798.71 0
798.77 0
798.84 0
798.90 0
798.97 0
799.03 0
799.10 0
799.16 0
799.23 0
799.29 0
799.36 0
799.42 0
799.49 0
799.55 0
799.62 0
799.68 0
799.75 0
799.81 0
799.88 0
799.94 0
800.00 0
800.07 0
800.13 0
800.20 0
800.26 0
800.33 0
800.39 0
800.46 0
800.52 0
800.59 0
800.65 0
800.72 0
800.78 0
800.85 0
800.91 0
800.98 0
801.04 0
801.11 0
801.17 0
801.24 0
801.30 0
801.37 0
801.43 0
801.50 0
801.56 0
801.63 0
801.69 0
801.76 0
801.82 0
801.88 0
801.95 0
802.01 0
802.08 0
802.14 0
802.21 0
802.27 0
802.34 0
802.40 0
802.47 0
802.53 0
802.60 0
802.66 0
802.73 0
802.79 0
802.86 0
802.92 0
802.99 0
803.05 0
803.12 0
803.18 0
803.25 0
803.31 0
803.38 0
803.44 0
803.51 0
803.57 0
803.64 0
803.70 0
803.77 0
803.83 0
803.90 0
803.96 0
804.03 0
804.09 0
804.16 0
804.22 0
804.29 0
804.35 0
804.42 0
804.48 0
804.55 0
804.61 0
804.68 0
804.74 0
804.81 0
804.87 0
804.94 0
805.00 0
805.07 0
805.13 0
805.20 0
805.26 0
805.33 0
805.39 0
805.46 0
805.52 0
805.59 0
805.65 0
805.72 0
805.78 0
805.85 0
805.91 0
805.98 0
806.04 0
806.11 0
806.17 0
806.24 0
806.30 0
806.37 0
806.43 0
806.50 0
806.56 0
806.63 0
806.69 0
806.76 0
806.82 0
806.89 0
806.95 0
807.02 0
807.08 0
807.15 0
807.21 0
807.28 0
807.34 0
807.41 0
807.47 0
807.54 0
807.60 0
807.67 0
807.73 0
807.80 0
807.86 0
807.93 0
807.99 0
808.06 0
808.12 0
808.19 0
808.25 0
808.32 0
808.39 0
808.45 0
808.52 0
808.58 1
808.65 1
808.71 1
808.78 1
808.84 0
808.91 0
808.97 0
809.04 0
809.10 0
809.17 0
809.23 0
809.30 0
809.36 0
809.43 0
809.49 0
809.56 0
809.62 0
809.69 0
809.75 0
809.82 0
809.88 0
809.95 0
810.01 0
810.08 0
810.14 0
810.21 0
810.28 0
810.34 0
810.41 0
810.47 0
810.54 0
810.60 0
810.67 0
810.73 0
810.80 0
810.86 0
810.93 0
810.99 0
811.06 0
811.12 0
811.19 0
811.25 0
811.32 0
811.38 0
811.45 0
811.51 0
811.58 0
811.64 0
811.71 0
811.78 0
811.84 0
811.91 0
811.97 0
812.04 0
812.10 0
812.17 0
812.23 0
812.30 0
812.36 0
812.43 0
812.49 0
812.56 0
812.62 0
812.69 0
812.75 0
812.82 0
812.89 0
812.95 0
813.02 0
813.08 0
813.15 0
813.21 0
813.28 0
813.34 0
813.41 0
813.47 0
813.54 0
813.60 0
813.67 0
813.73 0
813.80 0
813.87 0
813.93 0
814.00 0
814.06 0
814.13 0
814.19 0
814.26 0
814.32 0
814.39 0
814.45 0
814.52 0
814.58 0
814.65 0
814.72 0
814.78 0
814.85 0
814.91 0
814.98 0
815.04 0
815.11 0
815.17 0
815.24 0
815.30 0
815.37 0
815.43 0
815.50 0
815.57 0
815.63 0
815.70 0
815.76 0
815.83 0
815.89 0
815.96 0
816.02 0
816.09 0
816.15 0
816.22 0
816.29 0
816.35 0
816.42 0
816.48 0
816.55 0
816.61 0
816.68 0
816.74 0
816.81 0
816.87 0
816.94 0
817.01 0
817.07 0
817.14 0
817.20 0
817.27 0
817.33 0
817.40 0
817.46 0
817.53 0
817.59 0
817.66 0
817.73 0
817.79 0
817.86 0
817.92 0
817.99 0
818.05 0
818.12 0
818.18 0
818.25 0
818.32 0
818.38 0
818.45 0
818.51 0
818.58 0
818.64 0
818.71 0
818.77 0
818.84 0
818.91 0
818.97 0
819.04 0
819.10 0
819.17 0
819.23 0
819.30 0
819.36 0
819.43 0
819.50 0
819.56 0
819.63 0
819.69 0
819.76 0
819.82 0
819.89 0
819.95 0
820.02 0
820.09 0
820.15 0
820.22 0
820.28 0
820.35 0
820.41 0
820.48 0
820.55 0
820.61 0
820.68 0
820.74 0
820.81 0
820.87 0
820.94 0
821.00 0
821.07 0
821.14 0
821.20 0
821.27 0
821.33 0
821.40 0
821.46 0
821.53 0
821.60 0
821.66 0
821.73 0
821.79 0
821.86 0
821.92 0
821.99 0
822.06 0
822.12 0
822.19 0
822.25 0
822.32 0
822.38 0
822.45 0
822.51 0
822.58 0
822.65 0
822.71 0
822.78 0
822.84 0
822.91 0
822.97 0
823.04 0
823.11 0
823.17 0
823.24 0
823.30 0
823.37 0
823.44 0
823.50 0
823.57 0
823.63 0
823.70 0
823.76 0
823.83 0
823.90 0
823.96 0
824.03 0
824.09 0
824.16 0
824.22 0
824.29 0
824.36 0
824.42 0
824.49 0
824.55 0
824.62 0
824.68 0
824.75 0
824.82 0
824.88 0
824.95 0
825.01 0
825.08 0
825.15 0
825.21 0
825.28 0
825.34 0
825.41 0
825.47 0
825.54 0
825.61 0
825.67 0
825.74 0
825.80 0
825.87 0
825.93 0
826.00 0
826.07 0
826.13 0
826.20 0
826.26 0
826.33 0
826.40 0
826.46 0
826.53 0
826.59 0
826.66 0
826.73 0
826.79 0
826.86 0
826.92 0
826.99 0
827.05 0
827.12 0
827.19 0
827.25 0
827.32 0
827.38 0
827.45 0
827.52 0
827.58 0
827.65 0
827.71 0
827.78 0
827.85 0
827.91 0
827.98 0
828.04 0
828.11 0
828.17 0
828.24 0
828.31 0
828.37 0
828.44 0
828.50 0
828.57 0
828.64 0
828.70 0
828.77 0
828.83 0
828.90 0
828.97 0
829.03 0
829.10 0
829.16 0
829.23 0
829.30 0
829.36 0
829.43 0
829.49 0
829.56 0
829.63 0
829.69 0
829.76 0
829.82 0
829.89 0
829.96 0
830.02 0
830.09 0
830.15 0
830.22 0
830.29 0
830.35 0
830.42 0
830.48 0
830.55 0
830.62 0
830.68 0
830.75 0
830.81 0
830.88 0
830.95 0
831.01 0
831.08 0
831.14 0
831.21 0
831.28 0
831.34 0
831.41 0
831.47 0
831.54 0
831.61 0
831.67 0
831.74 0
831.80 0
831.87 0
831.94 0
832.00 0
832.07 0
832.14 0
832.20 0
832.27 0
832.33 0
832.40 0
832.47 0
832.53 0
832.60 0
832.66 0
832.73 0
832.80 0
832.86 0
832.93 0
832.99 0
833.06 0
833.13 0
833.19 0
833.26 0
833.33 0
833.39 0
833.46 0
833.52 0
833.59 0
833.66 0
833.72 0
833.79 0
833.85 0
833.92 0
833.99 0
834.05 0
834.12 0
834.18 0
834.25 0
834.32 0
834.38 0
834.45 0
834.52 0
834.58 0
834.65 0
834.71 0
834.78 0
834.85 0
834.91 0
834.98 0
835.05 0
835.11 0
835.18 0
835.24 0
835.31 0
835.38 0
835.44 0
835.51 0
835.58 0
835.64 0
835.71 0
835.77 0
835.84 0
835.91 0
835.97 0
836.04 0
836.10 0
836.17 0
836.24 0
836.30 0
836.37 0
836.44 0
836.50 0
836.57 0
836.63 0
836.70 0
836.77 0
836.83 0
836.90 0
836.97 0
837.03 0
837.10 0
837.17 0
837.23 0
837.30 0
837.36 0
837.43 0
837.50 0
837.56 0
837.63 0
837.70 0
837.76 0
837.83 0
837.89 0
837.96 0
838.03 0
838.09 0
838.16 0
838.23 0
838.29 0
838.36 0
838.42 0
838.49 0
838.56 0
838.62 0
838.69 0
838.76 0
838.82 0
838.89 0
838.96 0
839.02 0
839.09 0
839.15 0
839.22 0
839.29 0
839.35 0
839.42 0
839.49 0
839.55 0
839.62 0
839.69 0
839.75 0
839.82 0
839.88 0
839.95 0
840.02 0
840.08 0
840.15 0
840.22 0
840.28 0
840.35 0
840.42 0
840.48 0
840.55 0
840.62 0
840.68 0
840.75 0
840.81 0
840.88 0
840.95 0
841.01 0
841.08 0
841.15 0
841.21 0
841.28 0
841.35 0
841.41 0
841.48 0
841.55 0
841.61 0
841.68 0
841.74 0
841.81 0
841.88 0
841.94 0
842.01 0
842.08 0
842.14 0
842.21 0
842.28 0
842.34 0
842.41 0
842.48 0
842.54 0
842.61 0
842.68 0
842.74 0
842.81 0
842.88 0
842.94 0
843.01 0
843.07 0
843.14 0
843.21 0
843.27 0
843.34 0
843.41 0
843.47 0
843.54 0
843.61 0
843.67 0
843.74 0
843.81 0
843.87 0
843.94 0
844.01 0
844.07 0
844.14 0
844.21 0
844.27 0
844.34 0
844.41 0
844.47 0
844.54 0
844.61 0
844.67 0
844.74 0
844.80 0
844.87 0
844.94 0
845.00 0
845.07 0
845.14 0
845.20 0
845.27 0
845.34 0
845.40 0
845.47 0
845.54 0
845.60 0
845.67 0
845.74 0
845.80 0
845.87 0
845.94 0
846.00 0
846.07 0
846.14 0
846.20 0
846.27 0
846.34 0
846.40 0
846.47 0
846.54 0
846.60 0
846.67 0
846.74 0
846.80 0
846.87 0
846.94 0
847.00 0
847.07 0
847.14 0
847.20 0
847.27 0
847.34 0
847.40 0
847.47 0
847.54 0
847.60 0
847.67 0
847.74 0
847.80 0
847.87 0
847.94 0
848.00 0
848.07 0
848.14 0
848.20 0
848.27 0
848.34 0
848.40 0
848.47 0
848.54 0
848.60 0
848.67 0
848.74 0
848.80 0
848.87 0
848.94 0
849.00 0
849.07 0
849.14 0
849.21 0
849.27 0
849.34 0
849.41 0
849.47 0
849.54 0
849.61 0
849.67 0
849.74 0
849.81 0
849.87 0
849.94 0
850.01 0
850.07 0
850.14 0
850.21 0
850.27 0
850.34 0
850.41 0
850.47 0
850.54 0
850.61 0
850.67 0
850.74 0
850.81 0
850.88 0
850.94 0
851.01 0
851.08 0
851.14 0
851.21 0
851.28 0
851.34 0
851.41 0
851.48 0
851.54 0
851.61 0
851.68 0
851.74 0
851.81 0
851.88 0
851.94 0
852.01 0
852.08 0
852.15 0
852.21 0
852.28 0
852.35 0
852.41 0
852.48 0
852.55 0
852.61 0
852.68 0
852.75 0
852.81 0
852.88 0
852.95 0
853.01 0
853.08 0
853.15 0
853.22 0
853.28 0
853.35 0
853.42 0
853.48 0
853.55 0
853.62 0
853.68 0
853.75 0
853.82 0
853.88 0
853.95 0
854.02 0
854.09 0
854.15 0
854.22 0
854.29 0
854.35 0
854.42 0
854.49 0
854.55 0
854.62 0
854.69 0
854.76 0
854.82 0
854.89 0
854.96 0
855.02 0
855.09 0
855.16 0
855.22 0
855.29 0
855.36 0
855.43 0
855.49 0
855.56 0
855.63 0
855.69 0
855.76 0
855.83 0
855.89 0
855.96 0
856.03 0
856.10 0
856.16 0
856.23 0
856.30 0
856.36 0
856.43 0
856.50 0
856.56 0
856.63 0
856.70 0
856.77 0
856.83 0
856.90 0
856.97 0
857.03 0
857.10 0
857.17 0
857.24 0
857.30 0
857.37 0
857.44 0
857.50 0
857.57 0
857.64 0
857.70 0
857.77 0
857.84 0
857.91 0
857.97 0
858.04 0
858.11 0
858.17 0
858.24 0
858.31 0
858.38 0
858.44 0
858.51 0
858.58 0
858.64 0
858.71 0
858.78 0
858.85 0
858.91 0
858.98 0
859.05 0
859.11 0
859.18 0
859.25 0
859.32 0
859.38 0
859.45 0
859.52 0
859.58 0
859.65 0
859.72 0
859.79 0
859.85 0
859.92 0
859.99 0
860.05 0
860.12 0
860.19 0
860.26 0
860.32 0
860.39 0
860.46 0
860.52 0
860.59 0
860.66 0
860.73 0
860.79 0
860.86 0
860.93 0
861.00 0
861.06 0
861.13 0
861.20 0
861.26 0
861.33 0
861.40 0
861.47 0
861.53 0
861.60 0
861.67 0
861.73 0
861.80 0
861.87 0
861.94 0
862.00 0
862.07 0
862.14 0
862.21 0
862.27 0
862.34 0
862.41 0
862.47 0
862.54 0
862.61 0
862.68 0
862.74 0
862.81 0
862.88 0
862.95 0
863.01 0
863.08 0
863.15 0
863.22 0
863.28 0
863.35 0
863.42 0
863.48 0
863.55 0
863.62 0
863.69 0
863.75 0
863.82 0
863.89 0
863.96 0
864.02 0
864.09 0
864.16 0
864.22 0
864.29 0
864.36 0
864.43 0
864.49 0
864.56 0
864.63 0
864.70 0
864.76 0
864.83 0
864.90 0
864.97 0
865.03 0
865.10 0
865.17 0
865.24 0
865.30 0
865.37 0
865.44 0
865.51 0
865.57 0
865.64 0
865.71 0
865.77 0
865.84 0
865.91 0
865.98 0
866.04 0
866.11 0
866.18 0
866.25 0
866.31 0
866.38 0
866.45 0
866.52 0
866.58 0
866.65 0
866.72 0
866.79 0
866.85 0
866.92 0
866.99 0
867.06 0
867.12 0
867.19 0
867.26 0
867.33 0
867.39 0
867.46 0
867.53 0
867.60 0
867.66 0
867.73 0
867.80 0
867.87 0
867.93 0
868.00 0
868.07 0
868.14 0
868.20 0
868.27 0
868.34 0
868.41 0
868.47 0
868.54 0
868.61 0
868.68 0
868.74 0
868.81 0
868.88 0
868.95 0
869.01 0
869.08 0
869.15 0
869.22 0
869.28 0
869.35 0
869.42 0
869.49 0
869.55 0
869.62 0
869.69 0
869.76 0
869.82 0
869.89 0
869.96 0
870.03 0
870.09 0
870.16 0
870.23 0
870.30 0
870.36 0
870.43 0
870.50 0
870.57 0
870.63 0
870.70 0
870.77 0
870.84 0
870.91 0
870.97 0
871.04 0
871.11 0
871.18 0
871.24 0
871.31 0
871.38 0
871.45 0
871.51 0
871.58 0
871.65 0
871.72 0
871.78 0
871.85 0
871.92 0
871.99 0
872.05 0
872.12 0
872.19 0
872.26 0
872.33 0
872.39 0
872.46 0
872.53 0
872.60 0
872.66 0
872.73 0
872.80 0
872.87 0
872.93 0
873.00 0
873.07 0
873.14 0
873.21 0
873.27 0
873.34 0
873.41 0
873.48 0
873.54 0
873.61 0
873.68 0
873.75 0
873.81 0
873.88 0
873.95 0
874.02 0
874.09 0
874.15 0
874.22 0
874.29 0
874.36 0
874.42 0
874.49 0
874.56 0
874.63 0
874.70 0
874.76 0
874.83 0
874.90 0
874.97 0
875.03 0
875.10 0
875.17 0
875.24 0
875.31 0
875.37 0
875.44 0
875.51 0
875.58 0
875.64 0
875.71 0
875.78 0
875.85 0
875.92 0
875.98 0
876.05 0
876.12 0
876.19 0
876.25 0
876.32 0
876.39 0
876.46 0
876.53 0
876.59 0
876.66 0
876.73 0
876.80 0
876.86 0
876.93 0
877.00 0
877.07 0
877.14 0
877.20 0
877.27 0
877.34 0
877.41 0
877.48 0
877.54 0
877.61 0
877.68 0
877.75 0
877.81 0
877.88 0
877.95 0
878.02 0
878.09 0
878.15 0
878.22 0
878.29 0
878.36 0
878.43 0
878.49 0
878.56 0
878.63 0
878.70 0
878.77 0
878.83 0
878.90 0
878.97 0
879.04 0
879.10 0
879.17 0
879.24 0
879.31 0
879.38 0
879.44 0
879.51 0
879.58 0
879.65 0
879.72 0
879.78 0
879.85 0
879.92 0
879.99 0
880.06 0
880.12 0
880.19 0
880.26 0
880.33 0
880.40 0
880.46 0
880.53 0
880.60 0
880.67 0
880.74 0
880.80 0
880.87 0
880.94 0
881.01 0
881.08 0
881.14 0
881.21 0
881.28 0
881.35 0
881.42 0
881.48 0
881.55 0
881.62 0
881.69 0
881.76 0
881.82 0
881.89 0
881.96 0
882.03 0
882.10 0
882.16 0
882.23 0
882.30 0
882.37 0
882.44 0
882.50 0
882.57 0
882.64 0
882.71 0
882.78 0
882.84 0
882.91 0
882.98 0
883.05 0
883.12 0
883.18 0
883.25 0
883.32 0
883.39 0
883.46 0
883.53 0
883.59 0
883.66 0
883.73 0
883.80 0
883.87 0
883.93 0
884.00 0
884.07 0
884.14 0
884.21 0
884.27 0
884.34 0
884.41 0
884.48 0
884.55 0
884.62 0
884.68 0
884.75 0
884.82 0
884.89 0
884.96 0
885.02 0
885.09 0
885.16 0
885.23 0
885.30 0
885.36 0
885.43 0
885.50 0
885.57 0
885.64 0
885.71 0
885.77 0
885.84 0
885.91 0
885.98 0
886.05 0
886.11 0
886.18 0
886.25 0
886.32 0
886.39 0
886.46 0
886.52 0
886.59 0
886.66 0
886.73 0
886.80 0
886.87 0
886.93 0
887.00 0
887.07 0
887.14 0
887.21 0
887.27 0
887.34 0
887.41 0
887.48 0
887.55 0
887.62 0
887.68 0
887.75 0
887.82 0
887.89 0
887.96 0
888.03 0
888.09 0
888.16 0
888.23 0
888.30 0
888.37 0
888.44 0
888.50 0
888.57 0
888.64 0
888.71 0
888.78 0
888.84 0
888.91 0
888.98 0
889.05 0
889.12 0
889.19 0
889.25 0
889.32 0
889.39 0
889.46 0
889.53 0
889.60 0
889.66 0
889.73 0
889.80 0
889.87 0
889.94 0
890.01 0
890.07 0
890.14 0
890.21 0
890.28 0
890.35 0
890.42 0
890.48 0
890.55 0
890.62 0
890.69 0
890.76 0
890.83 0
890.89 0
890.96 0
891.03 0
891.10 0
891.17 0
891.24 0
891.31 0
891.37 0
891.44 0
891.51 0
891.58 0
891.65 0
891.72 0
891.78 0
891.85 0
891.92 0
891.99 0
892.06 0
892.13 0
892.19 0
892.26 0
892.33 0
892.40 0
892.47 0
892.54 0
892.61 0
892.67 0
892.74 0
892.81 0
892.88 0
892.95 0
893.02 0
893.08 0
893.15 0
893.22 0
893.29 0
893.36 0
893.43 0
893.50 0
893.56 0
893.63 0
893.70 0
893.77 0
893.84 0
893.91 0
893.97 0
894.04 0
894.11 0
894.18 0
894.25 0
894.32 0
894.39 0
894.45 0
894.52 0
894.59 0
894.66 0
894.73 0
894.80 0
894.87 0
894.93 0
895.00 0
895.07 0
895.14 0
895.21 0
895.28 0
895.35 0
895.41 0
895.48 0
895.55 0
895.62 0
895.69 0
895.76 0
895.83 0
895.89 0
895.96 0
896.03 0
896.10 0
896.17 0
896.24 0
896.31 0
896.37 0
896.44 0
896.51 0
896.58 0
896.65 0
896.72 0
896.79 0
896.85 0
896.92 0
896.99 0
897.06 0
897.13 0
897.20 0
897.27 0
897.33 0
897.40 0
897.47 0
897.54 0
897.61 0
897.68 0
897.75 0
897.81 0
897.88 0
897.95 0
898.02 0
898.09 0
898.16 0
898.23 0
898.30 0
898.36 0
898.43 0
898.50 0
898.57 0
898.64 0
898.71 0
898.78 0
898.84 0
898.91 0
898.98 0
899.05 0
899.12 0
899.19 0
899.26 0
899.33 0
899.39 0
899.46 0
899.53 0
899.60 0
899.67 0
899.74 0
899.81 0
899.88 0
899.94 0
900.01 0
900.08 0
900.15 0
900.22 0
900.29 0
900.36 0
900.42 0
900.49 0
900.56 0
900.63 0
900.70 0
900.77 0
900.84 0
900.91 0
900.98 0
901.04 0
901.11 0
901.18 0
901.25 0
901.32 0
901.39 0
901.46 0
901.53 0
901.59 0
901.66 0
901.73 0
901.80 0
901.87 0
901.94 0
902.01 0
902.08 0
902.14 0
902.21 0
902.28 0
902.35 0
902.42 0
902.49 0
902.56 0
902.63 0
902.69 0
902.76 0
902.83 0
902.90 0
902.97 0
903.04 0
903.11 0
903.18 0
903.25 0
903.31 0
903.38 0
903.45 0
903.52 0
903.59 0
903.66 0
903.73 0
903.80 0
903.87 0
903.93 0
904.00 0
904.07 0
904.14 0
904.21 0
904.28 0
904.35 0
904.42 0
904.49 0
904.55 0
904.62 0
904.69 0
904.76 0
904.83 0
904.90 0
904.97 0
905.04 0
905.11 0
905.17 0
905.24 0
905.31 0
905.38 0
905.45 0
905.52 0
905.59 0
905.66 0
905.73 0
905.79 0
905.86 0
905.93 0
906.00 0
906.07 0
906.14 0
906.21 0
906.28 0
906.35 0
906.42 0
906.48 0
906.55 0
906.62 0
906.69 0
906.76 0
906.83 0
906.90 0
906.97 0
907.04 0
907.11 0
907.17 0
907.24 0
907.31 0
907.38 0
907.45 0
907.52 0
907.59 0
907.66 0
907.73 0
907.80 0
907.86 0
907.93 0
908.00 0
908.07 0
908.14 0
908.21 0
908.28 0
908.35 0
908.42 0
908.49 0
908.56 0
908.62 0
908.69 0
908.76 0
908.83 0
908.90 0
908.97 0
909.04 0
909.11 0
909.18 0
909.25 0
909.31 0
909.38 0
909.45 0
909.52 0
909.59 0
909.66 0
909.73 0
909.80 0
909.87 0
909.94 0
910.01 0
910.07 0
910.14 0
910.21 0
910.28 0
910.35 0
910.42 0
910.49 0
910.56 0
910.63 0
910.70 0
910.77 0
910.84 0
910.90 0
910.97 0
911.04 0
911.11 0
911.18 0
911.25 0
911.32 0
911.39 0
911.46 0
911.53 0
911.60 0
911.67 0
911.73 0
911.80 0
911.87 0
911.94 0
912.01 0
912.08 0
912.15 0
912.22 0
912.29 0
912.36 0
912.43 0
912.50 0
912.56 0
912.63 0
912.70 0
912.77 0
912.84 0
912.91 0
912.98 0
913.05 0
913.12 0
913.19 0
913.26 0
913.33 0
913.40 0
913.46 0
913.53 0
913.60 0
913.67 0
913.74 0
913.81 0
913.88 0
913.95 0
914.02 0
914.09 0
914.16 0
914.23 0
914.30 0
914.36 0
914.43 0
914.50 0
914.57 0
914.64 0
914.71 0
914.78 0
914.85 0
914.92 0
914.99 0
915.06 0
915.13 0
915.20 0
915.27 0
915.33 0
915.40 0
915.47 0
915.54 0
915.61 0
915.68 0
915.75 0
915.82 0
915.89 0
915.96 0
916.03 0
916.10 0
916.17 0
916.24 0
916.31 0
916.37 0
916.44 0
916.51 0
916.58 0
916.65 0
916.72 0
916.79 0
916.86 0
916.93 0
917.00 0
917.07 0
917.14 0
917.21 0
917.28 0
917.35 0
917.42 0
917.48 0
917.55 0
917.62 0
917.69 0
917.76 0
917.83 0
917.90 0
917.97 0
918.04 0
918.11 0
918.18 0
918.25 0
918.32 0
918.39 0
918.46 0
918.53 0
918.60 0
918.66 0
918.73 0
918.80 0
918.87 0
918.94 0
919.01 0
919.08 0
919.15 0
919.22 0
919.29 0
919.36 0
919.43 0
919.50 0
919.57 0
919.64 0
919.71 0
919.78 0
919.85 0
919.92 0
919.98 0
920.05 0
920.12 0
920.19 0
920.26 0
920.33 0
920.40 0
920.47 0
920.54 0
920.61 0
920.68 0
920.75 0
920.82 0
920.89 0
920.96 0
921.03 0
921.10 0
921.17 0
921.24 0
921.31 0
921.37 0
921.44 0
921.51 0
921.58 0
921.65 0
921.72 0
921.79 0
921.86 0
921.93 0
922.00 0
922.07 0
922.14 0
922.21 0
922.28 0
922.35 0
922.42 0
922.49 0
922.56 0
922.63 0
922.70 0
922.77 0
922.84 0
922.91 0
922.98 0
923.04 0
923.11 0
923.18 0
923.25 0
923.32 0
923.39 0
923.46 0
923.53 0
923.60 0
923.67 0
923.74 0
923.81 0
923.88 0
923.95 0
924.02 0
924.09 0
924.16 0
924.23 0
924.30 0
924.37 0
924.44 0
924.51 0
924.58 0
924.65 0
924.72 0
924.79 0
924.86 0
924.92 0
924.99 0
925.06 0
925.13 0
925.20 0
925.27 0
925.34 0
925.41 0
925.48 0
925.55 0
925.62 0
925.69 0
925.76 0
925.83 0
925.90 0
925.97 0
926.04 0
926.11 0
926.18 0
926.25 0
926.32 0
926.39 0
926.46 0
926.53 0
926.60 0
926.67 0
926.74 0
926.81 0
926.88 0
926.95 0
927.02 0
927.09 0
927.16 0
927.23 0
927.30 0
927.37 0
927.43 0
927.50 0
927.57 0
927.64 0
927.71 0
927.78 0
927.85 0
927.92 0
927.99 0
928.06 0
928.13 0
928.20 0
928.27 0
928.34 0
928.41 0
928.48 0
928.55 0
928.62 0
928.69 0
928.76 0
928.83 0
928.90 0
928.97 0
929.04 0
929.11 0
929.18 0
929.25 0
929.32 0
929.39 0
929.46 0
929.53 0
929.60 0
929.67 0
929.74 0
929.81 0
929.88 0
929.95 0
930.02 0
930.09 0
930.16 0
930.23 0
930.30 0
930.37 0
930.44 0
930.51 0
930.58 0
930.65 0
930.72 0
930.79 0
930.86 0
930.93 0
931.00 0
931.07 0
931.14 0
931.21 0
931.28 0
931.35 0
931.42 0
931.49 0
931.56 0
931.63 0
931.70 0
931.77 0
931.84 0
931.91 0
931.98 0
932.05 0
932.12 0
932.19 0
932.26 0
932.32 0
932.39 0
932.46 0
932.53 0
932.60 0
932.67 0
932.74 0
932.81 0
932.88 0
932.95 0
933.02 0
933.09 0
933.16 0
933.23 0
933.30 0
933.37 0
933.44 0
933.51 0
933.58 0
933.65 0
933.72 0
933.79 0
933.86 0
933.93 0
934.00 0
934.07 0
934.14 0
934.21 0
934.28 0
934.35 0
934.42 0
934.49 0
934.56 0
934.63 0
934.70 0
934.77 0
934.84 0
934.92 0
934.99 0
935.06 0
935.13 0
935.20 0
935.27 0
935.34 0
935.41 0
935.48 0
935.55 0
935.62 0
935.69 0
935.76 0
935.83 0
935.90 0
935.97 0
936.04 0
936.11 0
936.18 0
936.25 0
936.32 0
936.39 0
936.46 0
936.53 0
936.60 0
936.67 0
936.74 0
936.81 0
936.88 0
936.95 0
937.02 0
937.09 0
937.16 0
937.23 0
937.30 0
937.37 0
937.44 0
937.51 0
937.58 0
937.65 0
937.72 0
937.79 0
937.86 0
937.93 0
938.00 0
938.07 0
938.14 0
938.21 0
938.28 0
938.35 0
938.42 0
938.49 0
938.56 0
938.63 0
938.70 0
938.77 0
938.84 0
938.91 0
938.98 0
939.05 0
939.12 0
939.19 0
939.26 0
939.33 0
939.40 0
939.47 0
939.54 0
939.61 0
939.68 0
939.75 0
939.82 0
939.90 0
939.97 0
940.04 0
940.11 0
940.18 0
940.25 0
940.32 0
940.39 0
940.46 0
940.53 0
940.60 0
940.67 0
940.74 0
940.81 0
940.88 0
940.95 0
941.02 0
941.09 0
941.16 0
941.23 0
941.30 0
941.37 0
941.44 0
941.51 0
941.58 0
941.65 0
941.72 0
941.79 0
941.86 0
941.93 0
942.00 0
942.07 0
942.14 0
942.21 0
942.28 0
942.35 0
942.43 0
942.50 0
942.57 0
942.64 0
942.71 0
942.78 0
942.85 0
942.92 0
942.99 0
943.06 0
943.13 0
943.20 0
943.27 0
943.34 0
943.41 0
943.48 0
943.55 0
943.62 0
943.69 0
943.76 0
943.83 0
943.90 0
943.97 0
944.04 0
944.11 0
944.18 0
944.25 0
944.33 0
944.40 0
944.47 0
944.54 0
944.61 0
944.68 0
944.75 0
944.82 0
944.89 0
944.96 0
945.03 0
945.10 0
945.17 0
945.24 0
945.31 0
945.38 0
945.45 0
945.52 0
945.59 0
945.66 0
945.73 0
945.80 0
945.87 0
945.95 0
946.02 0
946.09 0
946.16 0
946.23 0
946.30 0
946.37 0
946.44 0
946.51 0
946.58 0
946.65 0
946.72 0
946.79 0
946.86 0
946.93 0
947.00 0
947.07 0
947.14 0
947.21 0
947.28 0
947.35 0
947.43 0
947.50 0
947.57 0
947.64 0
947.71 0
947.78 0
947.85 0
947.92 0
947.99 0
948.06 0
948.13 0
948.20 0
948.27 0
948.34 0
948.41 0
948.48 0
948.55 0
948.62 0
948.70 0
948.77 0
948.84 0
948.91 0
948.98 0
949.05 0
949.12 0
949.19 0
949.26 0
949.33 0
949.40 0
949.47 0
949.54 0
949.61 0
949.68 0
949.75 0
949.82 0
949.90 0
949.97 0
950.04 0
950.11 0
950.18 0
950.25 0
950.32 0
950.39 0
950.46 0
950.53 0
950.60 0
950.67 0
950.74 0
950.81 0
950.88 0
950.95 0
951.03 0
951.10 0
951.17 0
951.24 0
951.31 0
951.38 0
951.45 0
951.52 0
951.59 0
951.66 0
951.73 0
951.80 0
951.87 0
951.94 0
952.01 0
952.09 0
952.16 0
952.23 0
952.30 0
952.37 0
952.44 0
952.51 0
952.58 0
952.65 0
952.72 0
952.79 0
952.86 0
952.93 0
953.00 0
953.08 0
953.15 0
953.22 0
953.29 0
953.36 0
953.43 0
953.50 0
953.57 0
953.64 0
953.71 0
953.78 0
953.85 0
953.92 0
953.99 0
954.07 0
954.14 0
954.21 0
954.28 0
954.35 0
954.42 0
954.49 0
954.56 0
954.63 0
954.70 0
954.77 0
954.84 0
954.91 0
954.99 0
955.06 0
955.13 0
955.20 0
955.27 0
955.34 0
955.41 0
955.48 0
955.55 0
955.62 0
955.69 0
955.76 0
955.84 0
955.91 0
955.98 0
956.05 0
956.12 0
956.19 0
956.26 0
956.33 0
956.40 0
956.47 0
956.54 0
956.61 0
956.69 0
956.76 0
956.83 0
956.90 0
956.97 0
957.04 0
957.11 0
957.18 0
957.25 0
957.32 0
957.39 0
957.47 0
957.54 0
957.61 0
957.68 0
957.75 0
957.82 0
957.89 0
957.96 0
958.03 0
958.10 0
958.17 0
958.25 0
958.32 0
958.39 0
958.46 0
958.53 0
958.60 0
958.67 0
958.74 0
958.81 0
958.88 0
958.95 0
959.03 0
959.10 0
959.17 0
959.24 0
959.31 0
959.38 0
959.45 0
959.52 0
959.59 0
959.66 0
959.74 0
959.81 0
959.88 0
959.95 0
960.02 0
960.09 0
960.16 0
960.23 0
960.30 0
960.37 0
960.44 0
960.52 0
960.59 0
960.66 0
960.73 0
960.80 0
960.87 0
960.94 0
961.01 0
961.08 0
961.16 0
961.23 0
961.30 0
961.37 0
961.44 0
961.51 0
961.58 0
961.65 0
961.72 0
961.79 0
961.87 0
961.94 0
962.01 0
962.08 0
962.15 0
962.22 0
962.29 0
962.36 0
962.43 0
962.51 0
962.58 0
962.65 0
962.72 0
962.79 0
962.86 0
962.93 0
963.00 0
963.07 0
963.14 0
963.22 0
963.29 0
963.36 0
963.43 0
963.50 0
963.57 0
963.64 0
963.71 0
963.78 0
963.86 0
963.93 0
964.00 0
964.07 0
964.14 0
964.21 0
964.28 0
964.35 0
964.43 0
964.50 0
964.57 0
964.64 0
964.71 0
964.78 0
964.85 0
964.92 0
964.99 0
965.07 0
965.14 0
965.21 0
965.28 0
965.35 0
965.42 0
965.49 0
965.56 0
965.63 0
965.71 0
965.78 0
965.85 0
965.92 0
965.99 0
966.06 0
966.13 0
966.20 0
966.28 0
966.35 0
966.42 0
966.49 0
966.56 0
966.63 0
966.70 0
966.77 0
966.85 0
966.92 0
966.99 0
967.06 0
967.13 0
967.20 0
967.27 0
967.34 0
967.42 0
967.49 0
967.56 0
967.63 0
967.70 0
967.77 0
967.84 0
967.91 0
967.99 0
968.06 0
968.13 0
968.20 0
968.27 0
968.34 0
968.41 0
968.48 0
968.56 0
968.63 0
968.70 0
968.77 0
968.84 0
968.91 0
968.98 0
969.06 0
969.13 0
969.20 0
969.27 0
969.34 0
969.41 0
969.48 0
969.55 0
969.63 0
969.70 0
969.77 0
969.84 0
969.91 0
969.98 0
970.05 0
970.13 0
970.20 0
970.27 0
970.34 0
970.41 0
970.48 0
970.55 0
970.62 1
970.70 1
970.77 1
970.84 1
970.91 1
970.98 1
971.05 1
971.12 1
971.20 0
971.27 0
971.34 0
971.41 0
971.48 0
971.55 0
971.62 0
971.70 0
971.77 0
971.84 0
971.91 0
971.98 0
972.05 0
972.12 0
972.20 0
972.27 0
972.34 0
972.41 0
972.48 0
972.55 0
972.62 0
972.70 0
972.77 0
972.84 0
972.91 0
972.98 0
973.05 0
973.12 0
973.20 0
973.27 0
973.34 0
973.41 0
973.48 0
973.55 0
973.62 0
973.70 0
973.77 0
973.84 0
973.91 0
973.98 0
974.05 0
974.13 0
974.20 0
974.27 0
974.34 0
974.41 0
974.48 1
974.55 1
974.63 1
974.70 0
974.77 0
974.84 0
974.91 0
974.98 0
975.06 0
975.13 0
975.20 0
975.27 0
975.34 0
975.41 0
975.48 0
975.56 0
975.63 0
975.70 0
975.77 0
975.84 0
975.91 0
975.99 0
976.06 0
976.13 0
976.20 0
976.27 1
976.34 1
976.41 1
976.49 1
976.56 0
976.63 0
976.70 0
976.77 0
976.84 0
976.92 0
976.99 0
977.06 0
977.13 0
977.20 0
977.27 0
977.35 0
977.42 0
977.49 0
977.56 0
977.63 0
977.70 0
977.78 0
977.85 0
977.92 0
977.99 0
978.06 0
978.13 0
978.21 0
978.28 0
978.35 0
978.42 0
978.49 0
978.56 0
978.64 0
978.71 0
978.78 0
978.85 0
978.92 0
978.99 0
979.07 0
979.14 0
979.21 0
979.28 0
979.35 0
979.42 0
979.50 0
979.57 0
979.64 0
979.71 0
979.78 0
979.85 0
979.93 0
980.00 0
980.07 0
980.14 0
980.21 0
980.28 0
980.36 0
980.43 0
980.50 0
980.57 0
980.64 0
980.71 0
980.79 0
980.86 0
980.93 0
981.00 0
981.07 0
981.15 0
981.22 0
981.29 0
981.36 0
981.43 0
981.50 0
981.58 0
981.65 0
981.72 0
981.79 0
981.86 0
981.93 0
982.01 0
982.08 0
982.15 0
982.22 0
982.29 0
982.37 0
982.44 0
982.51 0
982.58 0
982.65 0
982.72 0
982.80 0
982.87 0
982.94 0
983.01 0
983.08 0
983.16 0
983.23 0
983.30 0
983.37 0
983.44 0
983.51 0
983.59 0
983.66 0
983.73 0
983.80 0
983.87 0
983.95 0
984.02 0
984.09 0
984.16 0
984.23 0
984.31 0
984.38 0
984.45 0
984.52 0
984.59 0
984.66 0
984.74 0
984.81 0
984.88 0
984.95 0
985.02 0
985.10 0
985.17 0
985.24 0
985.31 0
985.38 0
985.46 0
985.53 0
985.60 0
985.67 0
985.74 0
985.82 0
985.89 0
985.96 0
986.03 0
986.10 0
986.18 0
986.25 0
986.32 0
986.39 0
986.46 0
986.53 0
986.61 0
986.68 0
986.75 0
986.82 0
986.89 0
986.97 0
987.04 0
987.11 0
987.18 0
987.25 0
987.33 0
987.40 0
987.47 0
987.54 0
987.61 0
987.69 0
987.76 0
987.83 0
987.90 0
987.97 0
988.05 0
988.12 0
988.19 0
988.26 0
988.33 0
988.41 0
988.48 0
988.55 0
988.62 0
988.69 0
988.77 0
988.84 0
988.91 0
988.98 0
989.06 0
989.13 0
989.20 0
989.27 0
989.34 0
989.42 0
989.49 0
989.56 0
989.63 0
989.70 0
989.78 0
989.85 0
989.92 0
989.99 0
990.06 0
990.14 0
990.21 0
990.28 0
990.35 0
990.42 0
990.50 0
990.57 0
990.64 0
990.71 0
990.79 0
990.86 0
990.93 0
991.00 1
991.07 1
991.15 1
991.22 1
991.29 1
991.36 1
991.43 1
991.51 1
991.58 1
991.65 1
991.72 1
991.79 1
991.87 1
991.94 1
992.01 1
992.08 1
992.16 1
992.23 1
992.30 1
992.37 1
992.44 1
992.52 1
992.59 1
992.66 1
992.73 1
992.81 2
992.88 2
992.95 1
993.02 1
993.09 1
993.17 1
993.24 1
993.31 0
993.38 0
993.46 0
993.53 0
993.60 0
993.67 0
993.74 0
993.82 0
993.89 0
993.96 0
994.03 0
994.11 0
994.18 0
994.25 0
994.32 0
994.39 0
994.47 0
994.54 0
994.61 0
994.68 0
994.76 0
994.83 0
994.90 0
994.97 0
995.04 0
995.12 0
995.19 0
995.26 0
995.33 0
995.41 0
995.48 0
995.55 0
995.62 0
995.69 0
995.77 0
995.84 0
995.91 0
995.98 0
996.06 0
996.13 0
996.20 0
996.27 0
996.35 0
996.42 0
996.49 0
996.56 0
996.63 0
996.71 0
996.78 0
996.85 0
996.92 1
997.00 0
997.07 0
997.14 0
997.21 0
997.29 0
997.36 0
997.43 0
997.50 0
997.58 0
997.65 0
997.72 0
997.79 0
997.86 0
997.94 0
998.01 0
998.08 0
998.15 0
998.23 0
998.30 0
998.37 0
998.44 0
998.52 0
998.59 0
998.66 0
998.73 0
998.81 0
998.88 0
998.95 0
999.02 0
999.10 0
999.17 0
999.24 0
999.31 0
999.39 0
999.46 0
999.53 0
999.60 0
999.67 0
999.75 0
999.82 0
999.89 0
999.96 0
1000.04 0
1000.11 0
1000.18 0
1000.25 0
1000.33 0
1000.40 0
1000.47 0
1000.54 0
1000.62 0
1000.69 0
1000.76 0
1000.83 0
1000.91 0
1000.98 0
1001.05 0
1001.12 0
1001.20 0
1001.27 0
1001.34 0
1001.41 0
1001.49 0
1001.56 0
1001.63 0
1001.70 0
1001.78 0
1001.85 0
1001.92 0
1001.99 0
1002.07 0
1002.14 0
1002.21 0
1002.28 0
1002.36 0
1002.43 0
1002.50 0
1002.57 0
1002.65 0
1002.72 0
1002.79 0
1002.86 0
1002.94 0
1003.01 0
1003.08 0
1003.15 0
1003.23 0
1003.30 0
1003.37 0
1003.45 0
1003.52 0
1003.59 0
1003.66 0
1003.74 1
1003.81 1
1003.88 1
1003.95 0
1004.03 0
1004.10 0
1004.17 0
1004.24 0
1004.32 0
1004.39 0
1004.46 0
1004.53 1
1004.61 1
1004.68 1
1004.75 1
1004.82 1
1004.90 0
1004.97 0
1005.04 0
1005.12 0
1005.19 0
1005.26 0
1005.33 0
1005.41 0
1005.48 0
1005.55 0
1005.62 0
1005.70 0
1005.77 0
1005.84 0
1005.91 0
1005.99 0
1006.06 0
1006.13 0
1006.20 0
1006.28 0
1006.35 1
1006.42 1
1006.50 1
1006.57 1
1006.64 1
1006.71 1
1006.79 1
1006.86 1
1006.93 1
1007.00 1
1007.08 2
1007.15 2
1007.22 2
1007.30 1
1007.37 1
1007.44 1
1007.51 1
1007.59 1
1007.66 1
1007.73 1
1007.80 1
1007.88 1
1007.95 1
1008.02 2
1008.10 2
1008.17 2
1008.24 2
1008.31 2
1008.39 2
1008.46 2
1008.53 1
1008.60 1
1008.68 1
1008.75 1
1008.82 1
1008.90 1
1008.97 1
1009.04 1
1009.11 1
1009.19 1
1009.26 1
1009.33 1
1009.41 1
1009.48 1
1009.55 1
1009.62 1
1009.70 1
1009.77 1
1009.84 1
1009.91 1
1009.99 1
1010.06 1
1010.13 1
1010.21 1
1010.28 1
1010.35 1
1010.42 2
1010.50 2
1010.57 2
1010.64 2
1010.72 2
1010.79 2
1010.86 2
1010.93 2
1011.01 2
1011.08 1
1011.15 1
1011.23 1
1011.30 1
1011.37 1
1011.44 2
1011.52 2
1011.59 2
1011.66 2
1011.74 2
1011.81 2
1011.88 2
1011.95 2
1012.03 1
1012.10 1
1012.17 1
1012.25 1
1012.32 1
1012.39 1
1012.46 1
1012.54 1
1012.61 1
1012.68 1
1012.76 1
1012.83 1
1012.90 1
1012.97 1
1013.05 1
1013.12 0
1013.19 0
1013.27 0
1013.34 0
1013.41 0
1013.49 0
1013.56 0
1013.63 0
1013.70 0
1013.78 0
1013.85 1
1013.92 1
1014.00 1
1014.07 1
1014.14 1
1014.21 1
1014.29 2
1014.36 2
1014.43 2
1014.51 2
1014.58 2
1014.65 2
1014.73 2
1014.80 2
1014.87 2
1014.94 2
1015.02 2
1015.09 2
1015.16 1
1015.24 1
1015.31 1
1015.38 1
1015.46 1
1015.53 1
1015.60 1
1015.67 1
1015.75 1
1015.82 1
1015.89 1
1015.97 1
1016.04 1
1016.11 1
1016.19 1
1016.26 1
1016.33 1
1016.40 1
1016.48 2
1016.55 2
1016.62 2
1016.70 1
1016.77 1
1016.84 1
1016.92 1
1016.99 1
1017.06 1
1017.14 1
1017.21 1
1017.28 1
1017.35 1
1017.43 1
1017.50 1
1017.57 1
1017.65 1
1017.72 1
1017.79 1
1017.87 0
1017.94 0
1018.01 0
1018.09 0
1018.16 0
1018.23 0
1018.30 0
1018.38 0
1018.45 0
1018.52 0
1018.60 0
1018.67 0
1018.74 1
1018.82 1
1018.89 1
1018.96 1
1019.04 1
1019.11 1
1019.18 1
1019.26 1
1019.33 1
1019.40 1
1019.47 1
1019.55 1
1019.62 1
1019.69 2
1019.77 2
1019.84 2
1019.91 2
1019.99 2
1020.06 2
1020.13 2
1020.21 2
1020.28 2
1020.35 2
1020.43 2
1020.50 2
1020.57 1
1020.65 1
1020.72 1
1020.79 1
1020.87 2
1020.94 2
1021.01 2
1021.08 2
1021.16 2
1021.23 2
1021.30 2
1021.38 1
1021.45 1
1021.52 1
1021.60 1
1021.67 1
1021.74 0
1021.82 0
1021.89 0
1021.96 0
1022.04 0
1022.11 0
1022.18 0
1022.26 0
1022.33 0
1022.40 1
1022.48 1
1022.55 1
1022.62 1
1022.70 1
1022.77 2
1022.84 2
1022.92 2
1022.99 2
1023.06 2
1023.14 2
1023.21 1
1023.28 1
1023.36 1
1023.43 1
1023.50 1
1023.58 1
1023.65 1
1023.72 1
1023.80 1
1023.87 1
1023.94 1
1024.02 1
1024.09 1
1024.16 1
1024.24 1
1024.31 1
1024.38 1
1024.46 1
1024.53 1
1024.60 1
1024.68 1
1024.75 1
1024.82 1
1024.90 1
1024.97 1
1025.04 1
1025.12 1
1025.19 1
1025.26 0
1025.34 0
1025.41 1
1025.48 1
1025.56 1
1025.63 1
1025.70 1
1025.78 1
1025.85 1
1025.92 1
1026.00 1
1026.07 1
1026.14 1
1026.22 1
1026.29 1
1026.36 1
1026.44 1
1026.51 2
1026.58 2
1026.66 2
1026.73 2
1026.80 2
1026.88 1
1026.95 1
1027.02 1
1027.10 1
1027.17 1
1027.24 1
1027.32 1
1027.39 1
1027.46 1
1027.54 1
1027.61 1
1027.68 1
1027.76 1
1027.83 1
1027.90 1
1027.98 1
1028.05 1
1028.13 1
1028.20 1
1028.27 1
1028.35 1
1028.42 1
1028.49 1
1028.57 1
1028.64 1
1028.71 1
1028.79 1
1028.86 1
1028.93 1
1029.01 1
1029.08 1
1029.15 1
1029.23 1
1029.30 1
1029.37 1
1029.45 1
1029.52 1
1029.59 1
1029.67 0
1029.74 0
1029.82 1
1029.89 1
1029.96 1
1030.04 1
1030.11 1
1030.18 1
1030.26 1
1030.33 0
1030.40 0
1030.48 0
1030.55 0
1030.62 0
1030.70 1
1030.77 1
1030.84 1
1030.92 1
1030.99 1
1031.07 1
1031.14 1
1031.21 1
1031.29 1
1031.36 1
1031.43 1
1031.51 1
1031.58 1
1031.65 1
1031.73 2
1031.80 2
1031.87 3
1031.95 3
1032.02 3
1032.10 4
1032.17 4
1032.24 4
1032.32 4
1032.39 4
1032.46 4
1032.54 4
1032.61 4
1032.68 3
1032.76 3
1032.83 3
1032.91 3
1032.98 3
1033.05 4
1033.13 4
1033.20 4
1033.27 4
1033.35 4
1033.42 3
1033.49 3
1033.57 3
1033.64 2
1033.72 2
1033.79 2
1033.86 2
1033.94 2
1034.01 2
1034.08 2
1034.16 2
1034.23 2
1034.31 2
1034.38 2
1034.45 1
1034.53 1
1034.60 1
1034.67 1
1034.75 2
1034.82 2
1034.89 2
1034.97 2
1035.04 2
1035.12 2
1035.19 2
1035.26 2
1035.34 2
1035.41 2
1035.48 2
1035.56 2
1035.63 3
1035.71 3
1035.78 3
1035.85 3
1035.93 3
1036.00 4
1036.07 4
1036.15 4
1036.22 5
1036.30 5
1036.37 5
1036.44 6
1036.52 6
1036.59 7
1036.66 7
1036.74 7
1036.81 6
1036.89 6
1036.96 5
1037.03 5
1037.11 4
1037.18 4
1037.25 4
1037.33 4
1037.40 4
1037.48 5
1037.55 5
1037.62 5
1037.70 5
1037.77 5
1037.84 5
1037.92 5
1037.99 4
1038.07 4
1038.14 3
1038.21 3
1038.29 3
1038.36 3
1038.44 2
1038.51 3
1038.58 3
1038.66 3
1038.73 4
1038.80 4
1038.88 5
1038.95 5
1039.03 6
1039.10 6
1039.17 6
1039.25 6
1039.32 6
1039.40 6
1039.47 5
1039.54 5
1039.62 5
1039.69 5
1039.76 5
1039.84 5
1039.91 4
1039.99 4
1040.06 4
1040.13 3
1040.21 3
1040.28 3
1040.36 3
1040.43 3
1040.50 3
1040.58 3
1040.65 4
1040.73 4
1040.80 4
1040.87 5
1040.95 6
1041.02 6
1041.09 6
1041.17 7
1041.24 7
1041.32 7
1041.39 6
1041.46 6
1041.54 5
1041.61 5
1041.69 5
1041.76 4
1041.83 4
1041.91 3
1041.98 3
1042.06 3
1042.13 2
1042.20 2
1042.28 2
1042.35 2
1042.43 2
1042.50 2
1042.57 2
1042.65 2
1042.72 2
1042.80 2
1042.87 2
1042.94 2
1043.02 2
1043.09 3
1043.17 3
1043.24 4
1043.31 4
1043.39 5
1043.46 5
1043.54 5
1043.61 5
1043.68 5
1043.76 4
1043.83 4
1043.91 4
1043.98 3
1044.05 3
1044.13 3
1044.20 3
1044.28 3
1044.35 3
1044.42 3
1044.50 3
1044.57 3
1044.65 2
1044.72 2
1044.79 2
1044.87 2
1044.94 3
1045.02 3
1045.09 3
1045.16 3
1045.24 4
1045.31 4
1045.39 3
1045.46 3
1045.54 3
1045.61 2
1045.68 2
1045.76 2
1045.83 2
1045.91 2
1045.98 2
1046.05 3
1046.13 3
1046.20 4
1046.28 5
1046.35 5
1046.42 5
1046.50 6
1046.57 6
1046.65 6
1046.72 5
1046.79 5
1046.87 6
1046.94 5
1047.02 5
1047.09 5
1047.17 5
1047.24 5
1047.31 5
1047.39 5
1047.46 5
1047.54 5
1047.61 5
1047.68 5
1047.76 5
1047.83 5
1047.91 4
1047.98 4
1048.06 4
1048.13 4
1048.20 4
1048.28 4
1048.35 4
1048.43 5
1048.50 5
1048.57 5
1048.65 6
1048.72 6
1048.80 6
1048.87 6
1048.95 6
1049.02 6
1049.09 5
1049.17 5
1049.24 4
1049.32 4
1049.39 4
1049.47 4
1049.54 3
1049.61 3
1049.69 3
1049.76 3
1049.84 3
1049.91 3
1049.98 3
1050.06 3
1050.13 3
1050.21 3
1050.28 4
1050.36 4
1050.43 5
1050.50 5
1050.58 6
1050.65 6
1050.73 7
1050.80 7
1050.88 8
1050.95 8
1051.02 8
1051.10 8
1051.17 9
1051.25 9
1051.32 9
1051.40 10
1051.47 10
1051.54 10
1051.62 10
1051.69 10
1051.77 10
1051.84 10
1051.92 10
1051.99 9
1052.06 9
1052.14 8
1052.21 7
1052.29 7
1052.36 6
1052.44 6
1052.51 6
1052.58 5
1052.66 5
1052.73 5
1052.81 5
1052.88 5
1052.96 5
1053.03 5
1053.11 6
1053.18 6
1053.25 7
1053.33 7
1053.40 8
1053.48 8
1053.55 8
1053.63 8
1053.70 8
1053.77 8
1053.85 7
1053.92 7
1054.00 7
1054.07 6
1054.15 6
1054.22 6
1054.29 6
1054.37 6
1054.44 6
1054.52 6
1054.59 7
1054.67 7
1054.74 7
1054.82 7
1054.89 8
1054.96 8
1055.04 8
1055.11 8
1055.19 8
1055.26 9
1055.34 9
1055.41 9
1055.49 9
1055.56 9
1055.63 8
1055.71 7
1055.78 6
1055.86 6
1055.93 5
1056.01 4
1056.08 4
1056.16 4
1056.23 5
1056.30 5
1056.38 6
1056.45 6
1056.53 7
1056.60 7
1056.68 7
1056.75 7
1056.83 6
1056.90 6
1056.97 6
1057.05 6
1057.12 5
1057.20 5
1057.27 5
1057.35 5
1057.42 4
1057.50 4
1057.57 4
1057.65 3
1057.72 3
1057.79 2
1057.87 2
1057.94 2
1058.02 2
1058.09 3
1058.17 3
1058.24 4
1058.32 4
1058.39 5
1058.47 5
1058.54 5
1058.61 5
1058.69 5
1058.76 5
1058.84 5
1058.91 5
1058.99 5
1059.06 5
1059.14 5
1059.21 5
1059.29 5
1059.36 5
1059.43 4
1059.51 4
1059.58 4
1059.66 3
1059.73 3
1059.81 3
1059.88 3
1059.96 3
1060.03 3
1060.11 3
1060.18 4
1060.25 4
1060.33 4
1060.40 4
1060.48 5
1060.55 5
1060.63 5
1060.70 6
1060.78 6
1060.85 6
1060.93 6
1061.00 7
1061.08 7
1061.15 7
1061.22 7
1061.30 8
1061.37 8
1061.45 8
1061.52 8
1061.60 7
1061.67 7
1061.75 6
1061.82 6
1061.90 5
1061.97 5
1062.05 6
1062.12 7
1062.20 7
1062.27 8
1062.34 8
1062.42 9
1062.49 9
1062.57 9
1062.64 9
1062.72 9
1062.79 10
1062.87 11
1062.94 12
1063.02 13
1063.09 13
1063.17 13
1063.24 13
1063.32 13
1063.39 12
1063.46 12
1063.54 11
1063.61 11
1063.69 11
1063.76 11
1063.84 12
1063.91 12
1063.99 12
1064.06 12
1064.14 11
1064.21 11
1064.29 11
1064.36 10
1064.44 10
1064.51 10
1064.59 11
1064.66 11
1064.74 11
1064.81 12
1064.89 12
1064.96 12
1065.03 12
1065.11 12
1065.18 12
1065.26 13
1065.33 13
1065.41 14
1065.48 14
1065.56 14
1065.63 14
1065.71 14
1065.78 14
1065.86 13
1065.93 13
1066.01 12
1066.08 12
1066.16 11
1066.23 11
1066.31 10
1066.38 10
1066.46 10
1066.53 10
1066.61 10
1066.68 10
1066.75 11
1066.83 11
1066.90 11
1066.98 11
1067.05 11
1067.13 11
1067.20 10
1067.28 9
1067.35 7
1067.43 7
1067.50 6
1067.58 6
1067.65 6
1067.73 7
1067.80 8
1067.88 9
1067.95 10
1068.03 11
1068.10 11
1068.18 12
1068.25 13
1068.33 13
1068.40 13
1068.48 12
1068.55 11
1068.63 11
1068.70 10
1068.78 9
1068.85 8
1068.93 9
1069.00 9
1069.08 10
1069.15 11
1069.23 12
1069.30 12
1069.38 12
1069.45 12
1069.53 11
1069.60 11
1069.68 10
1069.75 10
1069.83 10
1069.90 10
1069.98 11
1070.05 12
1070.12 12
1070.20 13
1070.27 13
1070.35 14
1070.42 14
1070.50 14
1070.57 13
1070.65 13
1070.72 13
1070.80 12
1070.87 12
1070.95 11
1071.02 10
1071.10 10
1071.17 9
1071.25 9
1071.32 10
1071.40 10
1071.47 11
1071.55 12
1071.62 12
1071.70 13
1071.77 13
1071.85 13
1071.92 12
1072.00 12
1072.07 11
1072.15 11
1072.22 10
1072.30 10
1072.37 9
1072.45 9
1072.52 9
1072.60 9
1072.67 9
1072.75 10
1072.82 10
1072.90 11
1072.97 12
1073.05 12
1073.13 13
1073.20 13
1073.28 13
1073.35 13
1073.43 13
1073.50 13
1073.58 12
1073.65 12
1073.73 11
1073.80 10
1073.88 10
1073.95 9
1074.03 9
1074.10 9
1074.18 9
1074.25 9
1074.33 9
1074.40 8
1074.48 8
1074.55 7
1074.63 7
1074.70 7
1074.78 7
1074.85 8
1074.93 9
1075.00 9
1075.08 10
1075.15 11
1075.23 12
1075.30 12
1075.38 12
1075.45 13
1075.53 13
1075.60 13
1075.68 13
1075.75 13
1075.83 13
1075.90 12
1075.98 12
1076.05 11
1076.13 11
1076.20 11
1076.28 11
1076.35 12
1076.43 12
1076.51 13
1076.58 14
1076.66 14
1076.73 14
1076.81 14
1076.88 13
1076.96 12
1077.03 12
1077.11 12
1077.18 12
1077.26 12
1077.33 12
1077.41 13
1077.48 14
1077.56 15
1077.63 15
1077.71 16
1077.78 17
1077.86 17
1077.93 18
1078.01 18
1078.08 18
1078.16 19
1078.23 19
1078.31 19
1078.39 19
1078.46 18
1078.54 18
1078.61 18
1078.69 19
1078.76 19
1078.84 20
1078.91 21
1078.99 21
1079.06 22
1079.14 22
1079.21 23
1079.29 23
1079.36 23
1079.44 24
1079.51 23
1079.59 23
1079.66 22
1079.74 21
1079.82 19
1079.89 18
1079.97 17
1080.04 16
1080.12 15
1080.19 15
1080.27 16
1080.34 17
1080.42 17
1080.49 19
1080.57 20
1080.64 22
1080.72 23
1080.79 25
1080.87 26
1080.94 27
1081.02 27
1081.10 27
1081.17 27
1081.25 27
1081.32 27
1081.40 27
1081.47 27
1081.55 28
1081.62 28
1081.70 28
1081.77 28
1081.85 27
1081.92 26
1082.00 25
1082.07 24
1082.15 23
1082.23 22
1082.30 21
1082.38 21
1082.45 21
1082.53 22
1082.60 22
1082.68 22
1082.75 23
1082.83 23
1082.90 23
1082.98 23
1083.05 23
1083.13 23
1083.21 23
1083.28 23
1083.36 22
1083.43 22
1083.51 22
1083.58 21
1083.66 21
1083.73 21
1083.81 21
1083.88 22
1083.96 23
1084.04 25
1084.11 27
1084.19 28
1084.26 30
1084.34 30
1084.41 30
1084.49 29
1084.56 28
1084.64 26
1084.71 25
1084.79 24
1084.87 23
1084.94 22
1085.02 22
1085.09 23
1085.17 23
1085.24 24
1085.32 25
1085.39 25
1085.47 26
1085.54 27
1085.62 27
1085.70 27
1085.77 26
1085.85 25
1085.92 24
1086.00 22
1086.07 20
1086.15 19
1086.22 18
1086.30 17
1086.38 17
1086.45 17
1086.53 18
1086.60 19
1086.68 20
1086.75 22
1086.83 23
1086.90 24
1086.98 24
1087.05 24
1087.13 24
1087.21 23
1087.28 23
1087.36 21
1087.43 20
1087.51 19
1087.58 18
1087.66 18
1087.73 17
1087.81 17
1087.89 17
1087.96 17
1088.04 17
1088.11 18
1088.19 18
1088.26 18
1088.34 18
1088.41 18
1088.49 18
1088.57 18
1088.64 18
1088.72 18
1088.79 19
1088.87 19
1088.94 20
1089.02 20
1089.10 20
1089.17 21
1089.25 21
1089.32 21
1089.40 20
1089.47 20
1089.55 20
1089.62 20
1089.70 20
1089.78 20
1089.85 19
1089.93 19
1090.00 19
1090.08 19
1090.15 19
1090.23 20
1090.31 20
1090.38 21
1090.46 21
1090.53 22
1090.61 23
1090.68 24
1090.76 25
1090.84 26
1090.91 28
1090.99 30
1091.06 31
1091.14 32
1091.21 33
1091.29 34
1091.36 34
1091.44 34
1091.52 34
1091.59 33
1091.67 32
1091.74 32
1091.82 31
1091.89 30
1091.97 29
1092.05 28
1092.12 27
1092.20 27
1092.27 26
1092.35 26
1092.42 25
1092.50 26
1092.58 26
1092.65 27
1092.73 28
1092.80 29
1092.88 31
1092.95 32
1093.03 33
1093.11 34
1093.18 35
1093.26 36
1093.33 37
1093.41 38
1093.49 38
1093.56 38
1093.64 38
1093.71 37
1093.79 36
1093.86 34
1093.94 33
1094.02 32
1094.09 31
1094.17 31
1094.24 31
1094.32 31
1094.39 30
1094.47 29
1094.55 28
1094.62 26
1094.70 24
1094.77 23
1094.85 22
1094.93 22
1095.00 24
1095.08 26
1095.15 29
1095.23 31
1095.30 34
1095.38 35
1095.46 37
1095.53 37
1095.61 37
1095.68 36
1095.76 36
1095.84 34
1095.91 33
1095.99 32
1096.06 32
1096.14 32
1096.21 32
1096.29 32
1096.37 32
1096.44 32
1096.52 32
1096.59 32
1096.67 31
1096.75 31
1096.82 31
1096.90 31
1096.97 32
1097.05 33
1097.12 35
1097.20 36
1097.28 36
1097.35 36
1097.43 36
1097.50 35
1097.58 34
1097.66 33
1097.73 31
1097.81 30
1097.88 29
1097.96 28
1098.04 27
1098.11 26
1098.19 26
1098.26 26
1098.34 25
1098.42 25
1098.49 25
1098.57 25
1098.64 25
1098.72 25
1098.80 26
1098.87 27
1098.95 29
1099.02 30
1099.10 32
1099.17 33
1099.25 34
1099.33 35
1099.40 35
1099.48 35
1099.55 36
1099.63 36
1099.71 36
1099.78 36
1099.86 36
1099.93 35
1100.01 34
1100.09 33
1100.16 31
1100.24 30
1100.31 29
1100.39 28
1100.47 28
1100.54 28
1100.62 29
1100.69 29
1100.77 30
1100.85 30
1100.92 30
1101.00 29
1101.07 28
1101.15 28
1101.23 27
1101.30 26
1101.38 25
1101.45 24
1101.53 24
1101.61 24
1101.68 24
1101.76 25
1101.83 26
1101.91 26
1101.99 27
1102.06 27
1102.14 27
1102.22 26
1102.29 25
1102.37 25
1102.44 24
1102.52 24
1102.60 25
1102.67 26
1102.75 27
1102.82 28
1102.90 29
1102.98 29
1103.05 28
1103.13 27
1103.20 25
1103.28 23
1103.36 21
1103.43 20
1103.51 20
1103.58 21
1103.66 22
1103.74 25
1103.81 28
1103.89 30
1103.97 33
1104.04 34
1104.12 34
1104.19 33
1104.27 32
1104.35 30
1104.42 28
1104.50 27
1104.57 26
1104.65 25
1104.73 25
1104.80 24
1104.88 24
1104.96 23
1105.03 22
1105.11 22
1105.18 22
1105.26 23
1105.34 24
1105.41 25
1105.49 27
1105.56 28
1105.64 29
1105.72 29
1105.79 30
1105.87 30
1105.95 30
1106.02 30
1106.10 31
1106.17 31
1106.25 32
1106.33 32
1106.40 32
1106.48 32
1106.56 32
1106.63 32
1106.71 32
1106.78 32
1106.86 32
1106.94 33
1107.01 34
1107.09 35
1107.17 35
1107.24 35
1107.32 35
1107.39 34
1107.47 34
1107.55 34
1107.62 34
1107.70 35
1107.77 35
1107.85 35
1107.93 35
1108.00 35
1108.08 35
1108.16 35
1108.23 36
1108.31 36
1108.39 37
1108.46 37
1108.54 38
1108.61 39
1108.69 40
1108.77 41
1108.84 42
1108.92 44
1109.00 45
1109.07 47
1109.15 49
1109.22 51
1109.30 52
1109.38 54
1109.45 55
1109.53 55
1109.61 55
1109.68 54
1109.76 53
1109.83 51
1109.91 50
1109.99 49
1110.06 48
1110.14 48
1110.22 48
1110.29 48
1110.37 47
1110.45 46
1110.52 44
1110.60 42
1110.67 39
1110.75 37
1110.83 35
1110.90 34
1110.98 34
1111.06 34
1111.13 35
1111.21 37
1111.29 38
1111.36 40
1111.44 41
1111.51 42
1111.59 43
1111.67 44
1111.74 44
1111.82 44
1111.90 43
1111.97 43
1112.05 43
1112.13 43
1112.20 44
1112.28 44
1112.36 44
1112.43 44
1112.51 43
1112.58 42
1112.66 42
1112.74 41
1112.81 41
1112.89 40
1112.97 40
1113.04 39
1113.12 38
1113.20 36
1113.27 34
1113.35 32
1113.43 30
1113.50 29
1113.58 29
1113.65 30
1113.73 31
1113.81 33
1113.88 34
1113.96 36
1114.04 37
1114.11 38
1114.19 39
1114.27 39
1114.34 40
1114.42 41
1114.50 41
1114.57 41
1114.65 41
1114.73 40
1114.80 40
1114.88 40
1114.95 40
1115.03 40
1115.11 40
1115.18 41
1115.26 40
1115.34 40
1115.41 40
1115.49 39
1115.57 37
1115.64 36
1115.72 36
1115.80 36
1115.87 36
1115.95 38
1116.03 40
1116.10 42
1116.18 44
1116.26 45
1116.33 45
1116.41 45
1116.49 45
1116.56 44
1116.64 43
1116.72 43
1116.79 44
1116.87 45
1116.94 46
1117.02 46
1117.10 47
1117.17 48
1117.25 48
1117.33 48
1117.40 48
1117.48 49
1117.56 49
1117.63 49
1117.71 49
1117.79 49
1117.86 49
1117.94 48
1118.02 47
1118.09 46
1118.17 45
1118.25 44
1118.32 44
1118.40 45
1118.48 46
1118.55 47
1118.63 48
1118.71 49
1118.78 50
1118.86 50
1118.94 50
1119.01 49
1119.09 48
1119.17 47
1119.24 46
1119.32 46
1119.40 46
1119.47 46
1119.55 45
1119.63 45
1119.70 44
1119.78 43
1119.86 41
1119.93 40
1120.01 40
1120.09 40
1120.16 40
1120.24 41
1120.32 43
1120.39 44
1120.47 45
1120.55 46
1120.62 47
1120.70 48
1120.78 49
1120.85 51
1120.93 54
1121.01 56
1121.08 58
1121.16 59
1121.24 59
1121.31 59
1121.39 57
1121.47 56
1121.54 55
1121.62 54
1121.70 54
1121.77 55
1121.85 56
1121.93 58
1122.00 59
1122.08 59
1122.16 59
1122.23 58
1122.31 57
1122.39 55
1122.46 54
1122.54 53
1122.62 53
1122.69 52
1122.77 52
1122.85 51
1122.93 50
1123.00 48
1123.08 46
1123.16 45
1123.23 43
1123.31 43
1123.39 43
1123.46 44
1123.54 46
1123.62 48
1123.69 50
1123.77 51
1123.85 53
1123.92 53
1124.00 54
1124.08 54
1124.15 55
1124.23 55
1124.31 56
1124.38 56
1124.46 57
1124.54 57
1124.62 58
1124.69 58
1124.77 57
1124.85 56
1124.92 55
1125.00 53
1125.08 51
1125.15 49
1125.23 48
1125.31 47
1125.38 48
1125.46 49
1125.54 50
1125.61 51
1125.69 51
1125.77 51
1125.84 49
1125.92 48
1126.00 47
1126.08 46
1126.15 45
1126.23 45
1126.31 46
1126.38 46
1126.46 45
1126.54 45
1126.61 44
1126.69 43
1126.77 42
1126.84 42
1126.92 42
1127.00 44
1127.08 45
1127.15 47
1127.23 49
1127.31 50
1127.38 51
1127.46 51
1127.54 51
1127.61 51
1127.69 50
1127.77 49
1127.84 47
1127.92 45
1128.00 43
1128.08 41
1128.15 39
1128.23 38
1128.31 37
1128.38 36
1128.46 37
1128.54 37
1128.61 38
1128.69 40
1128.77 41
1128.84 43
1128.92 44
1129.00 44
1129.08 43
1129.15 42
1129.23 40
1129.31 38
1129.38 36
1129.46 35
1129.54 34
1129.61 35
1129.69 35
1129.77 35
1129.85 36
1129.92 35
1130.00 35
1130.08 34
1130.15 33
1130.23 33
1130.31 34
1130.39 35
1130.46 36
1130.54 37
1130.62 37
1130.69 37
1130.77 37
1130.85 35
1130.92 34
1131.00 33
1131.08 33
1131.16 34
1131.23 35
1131.31 36
1131.39 37
1131.46 38
1131.54 39
1131.62 40
1131.69 40
1131.77 40
1131.85 41
1131.93 41
1132.00 42
1132.08 42
1132.16 43
1132.23 42
1132.31 42
1132.39 42
1132.47 41
1132.54 41
1132.62 42
1132.70 43
1132.77 45
1132.85 47
1132.93 49
1133.01 51
1133.08 54
1133.16 56
1133.24 58
1133.31 60
1133.39 62
1133.47 63
1133.55 64
1133.62 63
1133.70 63
1133.78 61
1133.85 59
1133.93 57
1134.01 55
1134.09 54
1134.16 53
1134.24 52
1134.32 52
1134.39 53
1134.47 54
1134.55 54
1134.63 55
1134.70 55
1134.78 56
1134.86 57
1134.93 59
1135.01 62
1135.09 66
1135.17 70
1135.24 73
1135.32 75
1135.40 77
1135.47 77
1135.55 76
1135.63 76
1135.71 76
1135.78 76
1135.86 78
1135.94 80
1136.02 82
1136.09 85
1136.17 88
1136.25 90
1136.32 93
1136.40 96
1136.48 99
1136.56 102
1136.63 105
1136.71 107
1136.79 108
1136.86 109
1136.94 109
1137.02 108
1137.10 108
1137.17 107
1137.25 106
1137.33 105
1137.41 105
1137.48 105
1137.56 105
1137.64 106
1137.71 106
1137.79 107
1137.87 107
1137.95 108
1138.02 108
1138.10 109
1138.18 110
1138.26 111
1138.33 112
1138.41 114
1138.49 115
1138.57 117
1138.64 120
1138.72 122
1138.80 125
1138.87 127
1138.95 128
1139.03 128
1139.11 127
1139.18 125
1139.26 121
1139.34 117
1139.42 112
1139.49 107
1139.57 103
1139.65 99
1139.73 96
1139.80 94
1139.88 92
1139.96 91
1140.03 91
1140.11 90
1140.19 90
1140.27 90
1140.34 89
1140.42 89
1140.50 88
1140.58 87
1140.65 85
1140.73 84
1140.81 82
1140.89 80
1140.96 78
1141.04 77
1141.12 75
1141.20 74
1141.27 73
1141.35 73
1141.43 72
1141.50 73
1141.58 73
1141.66 74
1141.74 75
1141.81 75
1141.89 76
1141.97 76
1142.05 75
1142.12 75
1142.20 76
1142.28 76
1142.36 77
1142.43 77
1142.51 77
1142.59 77
1142.67 77
1142.74 76
1142.82 75
1142.90 74
1142.98 72
1143.05 70
1143.13 68
1143.21 65
1143.29 62
1143.36 60
1143.44 57
1143.52 55
1143.60 53
1143.67 52
1143.75 51
1143.83 50
1143.91 50
1143.98 51
1144.06 52
1144.14 53
1144.22 55
1144.29 56
1144.37 58
1144.45 59
1144.53 61
1144.60 61
1144.68 62
1144.76 62
1144.84 63
1144.91 63
1144.99 64
1145.07 64
1145.15 63
1145.22 62
1145.30 61
1145.38 59
1145.46 58
1145.53 57
1145.61 56
1145.69 56
1145.77 56
1145.84 56
1145.92 57
1146.00 57
1146.08 57
1146.15 57
1146.23 56
1146.31 56
1146.39 56
1146.46 55
1146.54 55
1146.62 56
1146.70 56
1146.77 57
1146.85 58
1146.93 59
1147.01 60
1147.09 60
1147.16 60
1147.24 60
1147.32 59
1147.40 58
1147.47 57
1147.55 56
1147.63 55
1147.71 54
1147.78 53
1147.86 52
1147.94 52
1148.02 51
1148.09 50
1148.17 49
1148.25 48
1148.33 48
1148.40 48
1148.48 48
1148.56 50
1148.64 52
1148.72 55
1148.79 58
1148.87 60
1148.95 61
1149.03 62
1149.10 62
1149.18 62
1149.26 61
1149.34 59
1149.41 58
1149.49 56
1149.57 54
1149.65 53
1149.73 51
1149.80 50
1149.88 51
1149.96 52
1150.04 54
1150.11 57
1150.19 61
1150.27 64
1150.35 68
1150.42 70
1150.50 73
1150.58 74
1150.66 75
1150.74 75
1150.81 75
1150.89 74
1150.97 72
1151.05 69
1151.12 67
1151.20 64
1151.28 61
1151.36 60
1151.43 60
1151.51 61
1151.59 65
1151.67 69
1151.75 74
1151.82 78
1151.90 82
1151.98 84
1152.06 85
1152.13 85
1152.21 85
1152.29 85
1152.37 86
1152.45 88
1152.52 91
1152.60 94
1152.68 98
1152.76 100
1152.83 102
1152.91 102
1152.99 102
1153.07 101
1153.15 99
1153.22 99
1153.30 98
1153.38 99
1153.46 100
1153.53 100
1153.61 101
1153.69 100
1153.77 99
1153.85 97
1153.92 95
1154.00 93
1154.08 91
1154.16 89
1154.24 88
1154.31 87
1154.39 87
1154.47 86
1154.55 86
1154.62 87
1154.70 87
1154.78 88
1154.86 90
1154.94 91
1155.01 93
1155.09 94
1155.17 96
1155.25 98
1155.33 101
1155.40 104
1155.48 108
1155.56 112
1155.64 116
1155.71 119
1155.79 120
1155.87 121
1155.95 120
1156.03 117
1156.10 114
1156.18 111
1156.26 107
1156.34 105
1156.42 103
1156.49 101
1156.57 100
1156.65 99
1156.73 99
1156.81 97
1156.88 96
1156.96 95
1157.04 94
1157.12 93
1157.20 93
1157.27 93
1157.35 94
1157.43 94
1157.51 95
1157.58 95
1157.66 95
1157.74 95
1157.82 95
1157.90 94
1157.97 94
1158.05 95
1158.13 96
1158.21 98
1158.29 99
1158.36 99
1158.44 98
1158.52 96
1158.60 93
1158.68 89
1158.75 85
1158.83 82
1158.91 79
1158.99 78
1159.07 78
1159.14 79
1159.22 80
1159.30 82
1159.38 84
1159.46 86
1159.53 89
1159.61 92
1159.69 95
1159.77 98
1159.85 100
1159.92 102
1160.00 104
1160.08 104
1160.16 103
1160.24 102
1160.31 101
1160.39 101
1160.47 101
1160.55 102
1160.63 104
1160.71 105
1160.78 106
1160.86 106
1160.94 105
1161.02 102
1161.10 99
1161.17 95
1161.25 91
1161.33 88
1161.41 85
1161.49 83
1161.56 81
1161.64 79
1161.72 76
1161.80 74
1161.88 71
1161.95 69
1162.03 69
1162.11 69
1162.19 71
1162.27 74
1162.35 78
1162.42 81
1162.50 83
1162.58 84
1162.66 84
1162.74 83
1162.81 81
1162.89 79
1162.97 78
1163.05 77
1163.13 76
1163.20 76
1163.28 76
1163.36 75
1163.44 75
1163.52 75
1163.60 74
1163.67 74
1163.75 73
1163.83 73
1163.91 73
1163.99 73
1164.06 72
1164.14 72
1164.22 71
1164.30 71
1164.38 71
1164.46 72
1164.53 73
1164.61 75
1164.69 78
1164.77 81
1164.85 83
1164.92 84
1165.00 84
1165.08 83
1165.16 81
1165.24 78
1165.32 74
1165.39 71
1165.47 68
1165.55 67
1165.63 66
1165.71 67
1165.78 69
1165.86 72
1165.94 75
1166.02 79
1166.10 81
1166.18 82
1166.25 83
1166.33 81
1166.41 79
1166.49 75
1166.57 72
1166.65 70
1166.72 68
1166.80 67
1166.88 67
1166.96 68
1167.04 68
1167.11 69
1167.19 70
1167.27 70
1167.35 71
1167.43 73
1167.51 75
1167.58 77
1167.66 78
1167.74 79
1167.82 79
1167.90 79
1167.98 78
1168.05 76
1168.13 76
1168.21 76
1168.29 76
1168.37 76
1168.45 76
1168.52 76
1168.60 76
1168.68 76
1168.76 76
1168.84 75
1168.92 74
1168.99 73
1169.07 71
1169.15 69
1169.23 66
1169.31 63
1169.39 59
1169.46 56
1169.54 54
1169.62 52
1169.70 52
1169.78 52
1169.86 53
1169.93 55
1170.01 57
1170.09 59
1170.17 61
1170.25 63
1170.33 65
1170.40 66
1170.48 68
1170.56 69
1170.64 71
1170.72 73
1170.80 76
1170.88 79
1170.95 81
1171.03 82
1171.11 82
1171.19 81
1171.27 78
1171.35 74
1171.42 69
1171.50 65
1171.58 63
1171.66 62
1171.74 62
1171.82 65
1171.89 68
1171.97 71
1172.05 73
1172.13 75
1172.21 77
1172.29 79
1172.37 81
1172.44 83
1172.52 87
1172.60 92
1172.68 96
1172.76 101
1172.84 104
1172.91 106
1172.99 106
1173.07 105
1173.15 102
1173.23 99
1173.31 96
1173.39 94
1173.46 93
1173.54 93
1173.62 94
1173.70 95
1173.78 96
1173.86 96
1173.93 96
1174.01 95
1174.09 94
1174.17 93
1174.25 92
1174.33 92
1174.41 93
1174.48 94
1174.56 94
1174.64 95
1174.72 96
1174.80 96
1174.88 96
1174.96 96
1175.03 96
1175.11 97
1175.19 98
1175.27 99
1175.35 100
1175.43 100
1175.51 100
1175.58 99
1175.66 99
1175.74 98
1175.82 97
1175.90 96
1175.98 96
1176.06 96
1176.13 97
1176.21 97
1176.29 98
1176.37 99
1176.45 100
1176.53 101
1176.61 103
1176.68 104
1176.76 105
1176.84 106
1176.92 108
1177.00 109
1177.08 111
1177.16 113
1177.23 114
1177.31 114
1177.39 114
1177.47 114
1177.55 113
1177.63 113
1177.71 112
1177.78 111
1177.86 111
1177.94 111
1178.02 110
1178.10 110
1178.18 109
1178.26 110
1178.34 110
1178.41 112
1178.49 115
1178.57 118
1178.65 120
1178.73 123
1178.81 125
1178.89 125
1178.96 125
1179.04 125
1179.12 125
1179.20 125
1179.28 125
1179.36 127
1179.44 128
1179.52 129
1179.59 130
1179.67 130
1179.75 128
1179.83 126
1179.91 124
1179.99 120
1180.07 117
1180.14 115
1180.22 113
1180.30 111
1180.38 111
1180.46 111
1180.54 111
1180.62 112
1180.70 113
1180.77 113
1180.85 114
1180.93 115
1181.01 116
1181.09 117
1181.17 118
1181.25 119
1181.33 119
1181.40 119
1181.48 118
1181.56 115
1181.64 112
1181.72 108
1181.80 104
1181.88 101
1181.96 97
1182.03 94
1182.11 92
1182.19 91
1182.27 90
1182.35 89
1182.43 89
1182.51 88
1182.59 88
1182.66 88
1182.74 88
1182.82 89
1182.90 91
1182.98 93
1183.06 95
1183.14 98
1183.22 99
1183.30 100
1183.37 99
1183.45 98
1183.53 95
1183.61 93
1183.69 92
1183.77 91
1183.85 92
1183.93 93
1184.00 96
1184.08 98
1184.16 101
1184.24 103
1184.32 104
1184.40 104
1184.48 103
1184.56 101
1184.64 98
1184.71 95
1184.79 92
1184.87 90
1184.95 90
1185.03 91
1185.11 93
1185.19 96
1185.27 99
1185.35 102
1185.42 104
1185.50 106
1185.58 107
1185.66 107
1185.74 108
1185.82 110
1185.90 111
1185.98 113
1186.06 114
1186.13 114
1186.21 114
1186.29 112
1186.37 109
1186.45 106
1186.53 103
1186.61 101
1186.69 99
1186.77 99
1186.84 99
1186.92 100
1187.00 101
1187.08 100
1187.16 98
1187.24 96
1187.32 92
1187.40 88
1187.48 85
1187.56 82
1187.63 80
1187.71 79
1187.79 77
1187.87 76
1187.95 75
1188.03 75
1188.11 75
1188.19 77
1188.27 80
1188.34 83
1188.42 87
1188.50 90
1188.58 92
1188.66 93
1188.74 93
1188.82 92
1188.90 90
1188.98 89
1189.06 88
1189.13 89
1189.21 90
1189.29 92
1189.37 94
1189.45 95
1189.53 96
1189.61 97
1189.69 98
1189.77 98
1189.85 98
1189.92 99
1190.00 99
1190.08 99
1190.16 99
1190.24 99
1190.32 98
1190.40 98
1190.48 97
1190.56 97
1190.64 97
1190.72 97
1190.79 98
1190.87 99
1190.95 100
1191.03 102
1191.11 104
1191.19 106
1191.27 107
1191.35 109
1191.43 110
1191.51 111
1191.59 111
1191.66 112
1191.74 113
1191.82 113
1191.90 113
1191.98 113
1192.06 112
1192.14 112
1192.22 112
1192.30 112
1192.38 112
1192.46 112
1192.53 112
1192.61 112
1192.69 112
1192.77 110
1192.85 109
1192.93 107
1193.01 105
1193.09 103
1193.17 101
1193.25 100
1193.33 100
1193.41 101
1193.48 103
1193.56 107
1193.64 111
1193.72 116
1193.80 121
1193.88 125
1193.96 128
1194.04 129
1194.12 127
1194.20 124
1194.28 120
1194.36 116
1194.43 112
1194.51 109
1194.59 108
1194.67 107
1194.75 108
1194.83 109
1194.91 111
1194.99 112
1195.07 113
1195.15 114
1195.23 114
1195.31 114
1195.38 113
1195.46 112
1195.54 111
1195.62 111
1195.70 112
1195.78 114
1195.86 117
1195.94 121
1196.02 124
1196.10 129
1196.18 133
1196.26 137
1196.34 140
1196.41 142
1196.49 142
1196.57 141
1196.65 139
1196.73 136
1196.81 132
1196.89 129
1196.97 127
1197.05 126
1197.13 127
1197.21 127
1197.29 128
1197.37 129
1197.45 130
1197.52 130
1197.60 131
1197.68 132
1197.76 133
1197.84 135
1197.92 136
1198.00 138
1198.08 139
1198.16 140
1198.24 141
1198.32 141
1198.40 142
1198.48 144
1198.56 145
1198.63 147
1198.71 148
1198.79 149
1198.87 149
1198.95 147
1199.03 144
1199.11 140
1199.19 136
1199.27 132
1199.35 129
1199.43 128
1199.51 127
1199.59 128
1199.67 130
1199.75 132
1199.83 136
1199.90 140
1199.98 143
1200.06 147
1200.14 150
1200.22 151
1200.30 152
1200.38 152
1200.46 151
1200.54 150
1200.62 149
1200.70 148
1200.78 149
1200.86 150
1200.94 151
1201.02 152
1201.10 153
1201.17 152
1201.25 151
1201.33 148
1201.41 145
1201.49 142
1201.57 139
1201.65 136
1201.73 134
1201.81 133
1201.89 132
1201.97 132
1202.05 133
1202.13 133
1202.21 133
1202.29 132
1202.37 131
1202.45 130
1202.53 128
1202.60 127
1202.68 126
1202.76 125
1202.84 125
1202.92 126
1203.00 128
1203.08 129
1203.16 130
1203.24 130
1203.32 129
1203.40 126
1203.48 122
1203.56 118
1203.64 113
1203.72 109
1203.80 104
1203.88 100
1203.96 96
1204.04 92
1204.11 89
1204.19 87
1204.27 86
1204.35 86
1204.43 88
1204.51 90
1204.59 93
1204.67 96
1204.75 100
1204.83 104
1204.91 107
1204.99 111
1205.07 113
1205.15 115
1205.23 117
1205.31 118
1205.39 119
1205.47 120
1205.55 122
1205.63 125
1205.71 127
1205.78 129
1205.86 130
1205.94 130
1206.02 127
1206.10 124
1206.18 120
1206.26 116
1206.34 114
1206.42 113
1206.50 115
1206.58 118
1206.66 122
1206.74 126
1206.82 129
1206.90 132
1206.98 134
1207.06 134
1207.14 134
1207.22 132
1207.30 130
1207.38 127
1207.46 124
1207.54 122
1207.62 121
1207.70 121
1207.77 122
1207.85 124
1207.93 126
1208.01 128
1208.09 128
1208.17 128
1208.25 127
1208.33 124
1208.41 121
1208.49 118
1208.57 116
1208.65 113
1208.73 111
1208.81 109
1208.89 107
1208.97 105
1209.05 103
1209.13 102
1209.21 101
1209.29 101
1209.37 101
1209.45 102
1209.53 104
1209.61 106
1209.69 108
1209.77 110
1209.85 111
1209.93 112
1210.01 112
1210.09 112
1210.16 113
1210.24 114
1210.32 117
1210.40 121
1210.48 126
1210.56 133
1210.64 140
1210.72 146
1210.80 150
1210.88 153
1210.96 153
1211.04 152
1211.12 150
1211.20 148
1211.28 146
1211.36 145
1211.44 145
1211.52 145
1211.60 146
1211.68 146
1211.76 146
1211.84 146
1211.92 146
1212.00 146
1212.08 146
1212.16 147
1212.24 147
1212.32 148
1212.40 147
1212.48 146
1212.56 145
1212.64 142
1212.72 140
1212.80 137
1212.88 134
1212.96 133
1213.04 132
1213.12 132
1213.20 132
1213.28 133
1213.36 134
1213.43 134
1213.51 133
1213.59 132
1213.67 130
1213.75 127
1213.83 125
1213.91 124
1213.99 123
1214.07 124
1214.15 125
1214.23 128
1214.31 131
1214.39 134
1214.47 138
1214.55 142
1214.63 145
1214.71 147
1214.79 149
1214.87 149
1214.95 148
1215.03 147
1215.11 146
1215.19 146
1215.27 147
1215.35 150
1215.43 155
1215.51 160
1215.59 166
1215.67 171
1215.75 177
1215.83 181
1215.91 184
1215.99 186
1216.07 188
1216.15 188
1216.23 187
1216.31 186
1216.39 184
1216.47 182
1216.55 181
1216.63 179
1216.71 178
1216.79 178
1216.87 177
1216.95 177
1217.03 176
1217.11 176
1217.19 176
1217.27 176
1217.35 177
1217.43 179
1217.51 182
1217.59 185
1217.67 189
1217.75 193
1217.83 197
1217.91 199
1217.99 200
1218.07 199
1218.15 196
1218.23 191
1218.31 186
1218.39 182
1218.47 177
1218.55 173
1218.63 171
1218.71 169
1218.79 168
1218.87 167
1218.95 166
1219.03 164
1219.11 162
1219.19 159
1219.27 155
1219.35 152
1219.43 148
1219.51 145
1219.59 143
1219.67 142
1219.75 142
1219.83 143
1219.91 144
1219.99 145
1220.07 145
1220.15 144
1220.23 143
1220.31 141
1220.39 138
1220.47 136
1220.55 133
1220.63 132
1220.71 132
1220.79 132
1220.87 134
1220.95 135
1221.03 137
1221.11 139
1221.19 140
1221.27 141
1221.35 143
1221.43 147
1221.51 151
1221.59 156
1221.67 161
1221.75 165
1221.83 167
1221.91 168
1221.99 167
1222.07 165
1222.15 163
1222.23 161
1222.31 160
1222.39 160
1222.47 160
1222.55 161
1222.63 161
1222.71 160
1222.79 159
1222.87 156
1222.95 153
1223.03 149
1223.11 146
1223.19 143
1223.27 141
1223.35 140
1223.43 141
1223.51 144
1223.59 147
1223.67 150
1223.75 154
1223.83 156
1223.91 158
1223.99 160
1224.07 161
1224.15 161
1224.23 160
1224.31 159
1224.39 156
1224.47 153
1224.55 148
1224.63 143
1224.71 139
1224.79 136
1224.88 136
1224.96 137
1225.04 140
1225.12 143
1225.20 146
1225.28 148
1225.36 148
1225.44 147
1225.52 146
1225.60 144
1225.68 144
1225.76 145
1225.84 147
1225.92 148
1226.00 150
1226.08 150
1226.16 149
1226.24 146
1226.32 142
1226.40 138
1226.48 135
1226.56 132
1226.64 131
1226.72 130
1226.80 130
1226.88 129
1226.96 128
1227.04 126
1227.12 123
1227.20 119
1227.28 117
1227.36 115
1227.44 114
1227.52 115
1227.60 116
1227.68 118
1227.76 120
1227.84 120
1227.92 120
1228.00 119
1228.08 118
1228.17 116
1228.25 116
1228.33 117
1228.41 118
1228.49 121
1228.57 124
1228.65 127
1228.73 132
1228.81 136
1228.89 140
1228.97 144
1229.05 149
1229.13 152
1229.21 155
1229.29 157
1229.37 157
1229.45 156
1229.53 154
1229.61 151
1229.69 149
1229.77 146
1229.85 145
1229.93 144
1230.01 144
1230.09 144
1230.17 144
1230.25 144
1230.33 145
1230.41 146
1230.49 148
1230.58 151
1230.66 154
1230.74 158
1230.82 162
1230.90 166
1230.98 169
1231.06 171
1231.14 172
1231.22 174
1231.30 175
1231.38 177
1231.46 179
1231.54 181
1231.62 184
1231.70 186
1231.78 188
1231.86 189
1231.94 189
1232.02 190
1232.10 189
1232.18 189
1232.26 188
1232.34 186
1232.42 183
1232.51 179
1232.59 175
1232.67 171
1232.75 168
1232.83 166
1232.91 166
1232.99 166
1233.07 168
1233.15 170
1233.23 172
1233.31 174
1233.39 175
1233.47 176
1233.55 176
1233.63 176
1233.71 175
1233.79 173
1233.87 171
1233.95 168
1234.03 164
1234.11 161
1234.19 158
1234.28 156
1234.36 155
1234.44 155
1234.52 156
1234.60 156
1234.68 156
1234.76 156
1234.84 155
1234.92 154
1235.00 152
1235.08 150
1235.16 149
1235.24 149
1235.32 149
1235.40 151
1235.48 154
1235.56 158
1235.64 162
1235.72 165
1235.81 167
1235.89 169
1235.97 169
1236.05 169
1236.13 168
1236.21 166
1236.29 165
1236.37 165
1236.45 164
1236.53 164
1236.61 164
1236.69 162
1236.77 160
1236.85 158
1236.93 155
1237.01 153
1237.09 151
1237.18 151
1237.26 153
1237.34 156
1237.42 160
1237.50 164
1237.58 169
1237.66 172
1237.74 176
1237.82 179
1237.90 182
1237.98 186
1238.06 189
1238.14 191
1238.22 192
1238.30 192
1238.38 191
1238.46 188
1238.55 185
1238.63 182
1238.71 179
1238.79 177
1238.87 176
1238.95 177
1239.03 181
1239.11 186
1239.19 192
1239.27 198
1239.35 204
1239.43 207
1239.51 209
1239.59 209
1239.67 207
1239.76 203
1239.84 199
1239.92 194
1240.00 188
1240.08 183
1240.16 178
1240.24 175
1240.32 174
1240.40 175
1240.48 178
1240.56 183
1240.64 188
1240.72 192
1240.80 196
1240.89 197
1240.97 196
1241.05 193
1241.13 190
1241.21 187
1241.29 185
1241.37 185
1241.45 185
1241.53 187
1241.61 189
1241.69 190
1241.77 190
1241.85 190
1241.93 190
1242.02 190
1242.10 191
1242.18 193
1242.26 195
1242.34 197
1242.42 198
1242.50 197
1242.58 195
1242.66 191
1242.74 187
1242.82 182
1242.90 177
1242.98 172
1243.07 168
1243.15 165
1243.23 162
1243.31 160
1243.39 159
1243.47 158
1243.55 158
1243.63 159
1243.71 159
1243.79 161
1243.87 163
1243.95 165
1244.03 169
1244.12 173
1244.20 178
1244.28 183
1244.36 188
1244.44 193
1244.52 198
1244.60 202
1244.68 207
1244.76 213
1244.84 220
1244.92 227
1245.00 233
1245.09 237
1245.17 239
1245.25 238
1245.33 234
1245.41 228
1245.49 222
1245.57 217
1245.65 213
1245.73 212
1245.81 213
1245.89 214
1245.98 216
1246.06 216
1246.14 216
1246.22 214
1246.30 211
1246.38 207
1246.46 204
1246.54 202
1246.62 200
1246.70 199
1246.78 198
1246.86 196
1246.95 193
1247.03 189
1247.11 184
1247.19 178
1247.27 171
1247.35 165
1247.43 160
1247.51 155
1247.59 151
1247.67 148
1247.76 146
1247.84 145
1247.92 144
1248.00 144
1248.08 144
1248.16 144
1248.24 144
1248.32 143
1248.40 143
1248.48 143
1248.56 143
1248.65 145
1248.73 147
1248.81 150
1248.89 154
1248.97 158
1249.05 162
1249.13 165
1249.21 168
1249.29 170
1249.37 171
1249.46 172
1249.54 172
1249.62 172
1249.70 172
1249.78 172
1249.86 171
1249.94 171
1250.02 170
1250.10 169
1250.18 167
1250.27 164
1250.35 160
1250.43 156
1250.51 152
1250.59 149
1250.67 148
1250.75 148
1250.83 151
1250.91 154
1250.99 159
1251.08 164
1251.16 169
1251.24 174
1251.32 179
1251.40 185
1251.48 192
1251.56 200
1251.64 207
1251.72 214
1251.81 218
1251.89 221
1251.97 222
1252.05 221
1252.13 218
1252.21 215
1252.29 211
1252.37 209
1252.45 206
1252.53 205
1252.62 204
1252.70 203
1252.78 203
1252.86 203
1252.94 204
1253.02 205
1253.10 206
1253.18 207
1253.26 207
1253.35 208
1253.43 207
1253.51 205
1253.59 203
1253.67 200
1253.75 198
1253.83 195
1253.91 193
1253.99 193
1254.08 193
1254.16 194
1254.24 196
1254.32 198
1254.40 202
1254.48 206
1254.56 209
1254.64 213
1254.73 216
1254.81 218
1254.89 220
1254.97 222
1255.05 224
1255.13 227
1255.21 229
1255.29 232
1255.37 233
1255.46 235
1255.54 235
1255.62 235
1255.70 234
1255.78 234
1255.86 234
1255.94 234
1256.02 234
1256.11 235
1256.19 236
1256.27 237
1256.35 239
1256.43 242
1256.51 245
1256.59 249
1256.67 252
1256.76 255
1256.84 257
1256.92 259
1257.00 260
1257.08 259
1257.16 257
1257.24 253
1257.32 248
1257.41 242
1257.49 235
1257.57 228
1257.65 221
1257.73 216
1257.81 212
1257.89 209
1257.97 207
1258.06 206
1258.14 206
1258.22 205
1258.30 205
1258.38 206
1258.46 207
1258.54 209
1258.62 212
1258.71 215
1258.79 218
1258.87 220
1258.95 222
1259.03 223
1259.11 225
1259.19 226
1259.27 228
1259.36 229
1259.44 231
1259.52 232
1259.60 233
1259.68 233
1259.76 232
1259.84 231
1259.93 229
1260.01 226
1260.09 223
1260.17 220
1260.25 218
1260.33 215
1260.41 213
1260.49 211
1260.58 208
1260.66 205
1260.74 201
1260.82 196
1260.90 190
1260.98 185
1261.06 180
1261.15 177
1261.23 174
1261.31 173
1261.39 173
1261.47 175
1261.55 177
1261.63 180
1261.71 182
1261.80 183
1261.88 184
1261.96 185
1262.04 184
1262.12 183
1262.20 182
1262.28 181
1262.37 180
1262.45 179
1262.53 179
1262.61 181
1262.69 183
1262.77 187
1262.85 191
1262.94 196
1263.02 200
1263.10 203
1263.18 206
1263.26 208
1263.34 209
1263.42 211
1263.51 212
1263.59 213
1263.67 212
1263.75 211
1263.83 209
1263.91 205
1263.99 202
1264.08 198
1264.16 195
1264.24 192
1264.32 190
1264.40 189
1264.48 188
1264.57 188
1264.65 190
1264.73 192
1264.81 195
1264.89 199
1264.97 202
1265.05 205
1265.14 206
1265.22 207
1265.30 207
1265.38 207
1265.46 208
1265.54 208
1265.62 209
1265.71 210
1265.79 211
1265.87 210
1265.95 209
1266.03 206
1266.11 203
1266.20 198
1266.28 192
1266.36 186
1266.44 179
1266.52 173
1266.60 169
1266.68 166
1266.77 166
1266.85 168
1266.93 172
1267.01 178
1267.09 184
1267.17 190
1267.26 196
1267.34 200
1267.42 203
1267.50 205
1267.58 205
1267.66 205
1267.74 204
1267.83 203
1267.91 202
1267.99 203
1268.07 204
1268.15 206
1268.23 210
1268.32 213
1268.40 217
1268.48 219
1268.56 220
1268.64 218
1268.72 215
1268.81 212
1268.89 208
1268.97 206
1269.05 205
1269.13 205
1269.21 207
1269.30 210
1269.38 212
1269.46 215
1269.54 216
1269.62 218
1269.70 219
1269.79 221
1269.87 223
1269.95 225
1270.03 226
1270.11 227
1270.19 225
1270.28 223
1270.36 219
1270.44 214
1270.52 211
1270.60 208
1270.68 207
1270.77 207
1270.85 208
1270.93 210
1271.01 211
1271.09 211
1271.17 212
1271.26 212
1271.34 212
1271.42 213
1271.50 215
1271.58 217
1271.66 219
1271.75 222
1271.83 224
1271.91 227
1271.99 230
1272.07 234
1272.15 238
1272.24 243
1272.32 247
1272.40 251
1272.48 254
1272.56 257
1272.64 259
1272.73 260
1272.81 262
1272.89 263
1272.97 263
1273.05 264
1273.14 264
1273.22 263
1273.30 262
1273.38 262
1273.46 261
1273.54 260
1273.63 260
1273.71 259
1273.79 259
1273.87 258
1273.95 257
1274.03 256
1274.12 254
1274.20 252
1274.28 250
1274.36 248
1274.44 246
1274.53 244
1274.61 244
1274.69 244
1274.77 245
1274.85 245
1274.93 246
1275.02 246
1275.10 244
1275.18 242
1275.26 240
1275.34 239
1275.43 238
1275.51 239
1275.59 241
1275.67 245
1275.75 250
1275.83 255
1275.92 259
1276.00 263
1276.08 267
1276.16 270
1276.24 273
1276.33 276
1276.41 278
1276.49 278
1276.57 276
1276.65 273
1276.73 268
1276.82 261
1276.90 253
1276.98 246
1277.06 240
1277.14 236
1277.23 233
1277.31 233
1277.39 234
1277.47 237
1277.55 240
1277.64 242
1277.72 244
1277.80 245
1277.88 244
1277.96 242
1278.05 240
1278.13 238
1278.21 236
1278.29 236
1278.37 236
1278.45 238
1278.54 239
1278.62 241
1278.70 241
1278.78 240
1278.86 237
1278.95 232
1279.03 227
1279.11 222
1279.19 218
1279.27 215
1279.36 213
1279.44 214
1279.52 217
1279.60 221
1279.68 226
1279.77 230
1279.85 234
1279.93 236
1280.01 237
1280.09 236
1280.18 235
1280.26 234
1280.34 234
1280.42 233
1280.50 233
1280.59 233
1280.67 231
1280.75 229
1280.83 225
1280.91 221
1281.00 216
1281.08 212
1281.16 208
1281.24 206
1281.32 205
1281.41 205
1281.49 206
1281.57 208
1281.65 211
1281.73 215
1281.82 218
1281.90 221
1281.98 224
1282.06 227
1282.14 230
1282.23 234
1282.31 238
1282.39 242
1282.47 245
1282.55 245
1282.64 243
1282.72 238
1282.80 230
1282.88 222
1282.96 213
1283.05 205
1283.13 200
1283.21 197
1283.29 197
1283.38 198
1283.46 202
1283.54 206
1283.62 211
1283.70 216
1283.79 219
1283.87 222
1283.95 223
1284.03 223
1284.11 222
1284.20 219
1284.28 217
1284.36 215
1284.44 214
1284.52 214
1284.61 215
1284.69 218
1284.77 222
1284.85 226
1284.94 230
1285.02 233
1285.10 235
1285.18 236
1285.26 236
1285.35 236
1285.43 236
1285.51 238
1285.59 241
1285.67 245
1285.76 250
1285.84 254
1285.92 258
1286.00 259
1286.09 260
1286.17 259
1286.25 258
1286.33 257
1286.41 257
1286.50 257
1286.58 257
1286.66 258
1286.74 258
1286.83 257
1286.91 255
1286.99 253
1287.07 250
1287.15 247
1287.24 244
1287.32 242
1287.40 241
1287.48 240
1287.56 240
1287.65 239
1287.73 239
1287.81 238
1287.89 237
1287.98 236
1288.06 237
1288.14 238
1288.22 242
1288.30 247
1288.39 252
1288.47 258
1288.55 263
1288.63 267
1288.72 271
1288.80 275
1288.88 280
1288.96 285
1289.05 290
1289.13 296
1289.21 302
1289.29 308
1289.37 314
1289.46 318
1289.54 320
1289.62 322
1289.70 321
1289.79 319
1289.87 315
1289.95 311
1290.03 306
1290.11 300
1290.20 294
1290.28 288
1290.36 281
1290.44 274
1290.53 266
1290.61 257
1290.69 249
1290.77 240
1290.86 233
1290.94 227
1291.02 222
1291.10 220
1291.19 220
1291.27 222
1291.35 226
1291.43 232
1291.51 239
1291.60 247
1291.68 254
1291.76 261
1291.84 266
1291.93 269
1292.01 271
1292.09 271
1292.17 272
1292.26 272
1292.34 273
1292.42 274
1292.50 276
1292.59 277
1292.67 277
1292.75 275
1292.83 272
1292.91 267
1293.00 262
1293.08 257
1293.16 254
1293.24 252
1293.33 252
1293.41 254
1293.49 256
1293.57 257
1293.66 258
1293.74 257
1293.82 255
1293.90 252
1293.99 248
1294.07 244
1294.15 240
1294.23 236
1294.32 233
1294.40 231
1294.48 229
1294.56 229
1294.65 229
1294.73 230
1294.81 231
1294.89 232
1294.98 232
1295.06 234
1295.14 235
1295.22 238
1295.31 242
1295.39 246
1295.47 251
1295.55 256
1295.63 260
1295.72 263
1295.80 265
1295.88 265
1295.96 265
1296.05 266
1296.13 267
1296.21 269
1296.29 272
1296.38 276
1296.46 281
1296.54 286
1296.62 289
1296.71 292
1296.79 292
1296.87 292
1296.95 290
1297.04 287
1297.12 283
1297.20 280
1297.28 276
1297.37 273
1297.45 270
1297.53 267
1297.62 265
1297.70 264
1297.78 264
1297.86 265
1297.95 266
1298.03 269
1298.11 273
1298.19 277
1298.28 283
1298.36 288
1298.44 293
1298.52 297
1298.61 300
1298.69 302
1298.77 303
1298.85 303
1298.94 302
1299.02 299
1299.10 295
1299.18 289
1299.27 283
1299.35 276
1299.43 269
1299.51 264
1299.60 260
1299.68 257
1299.76 256
1299.84 256
1299.93 258
1300.01 260
1300.09 262
1300.18 263
1300.26 265
1300.34 266
1300.42 265
1300.51 264
1300.59 262
1300.67 259
1300.75 257
1300.84 255
1300.92 254
1301.00 254
1301.08 256
1301.17 260
1301.25 264
1301.33 267
1301.41 270
1301.50 272
1301.58 271
1301.66 270
1301.75 268
1301.83 266
1301.91 265
1301.99 264
1302.08 265
1302.16 267
1302.24 270
1302.32 273
1302.41 275
1302.49 277
1302.57 278
1302.65 278
1302.74 278
1302.82 277
1302.90 277
1302.99 277
1303.07 277
1303.15 277
1303.23 278
1303.32 278
1303.40 279
1303.48 281
1303.56 283
1303.65 286
1303.73 290
1303.81 294
1303.90 297
1303.98 301
1304.06 303
1304.14 304
1304.23 304
1304.31 303
1304.39 302
1304.47 299
1304.56 295
1304.64 290
1304.72 284
1304.81 277
1304.89 271
1304.97 264
1305.05 260
1305.14 257
1305.22 258
1305.30 261
1305.39 267
1305.47 274
1305.55 282
1305.63 289
1305.72 295
1305.80 298
1305.88 300
1305.96 299
1306.05 297
1306.13 293
1306.21 290
1306.30 287
1306.38 284
1306.46 282
1306.54 280
1306.63 280
1306.71 280
1306.79 281
1306.88 283
1306.96 284
1307.04 285
1307.12 285
1307.21 283
1307.29 280
1307.37 275
1307.46 271
1307.54 267
1307.62 264
1307.70 262
1307.79 261
1307.87 260
1307.95 261
1308.04 261
1308.12 262
1308.20 262
1308.28 262
1308.37 261
1308.45 260
1308.53 259
1308.62 257
1308.70 255
1308.78 253
1308.86 251
1308.95 250
1309.03 248
1309.11 246
1309.20 244
1309.28 242
1309.36 240
1309.45 238
1309.53 237
1309.61 237
1309.69 239
1309.78 243
1309.86 248
1309.94 254
1310.03 261
1310.11 269
1310.19 277
1310.27 285
1310.36 293
1310.44 300
1310.52 305
1310.61 309
1310.69 311
1310.77 312
1310.86 310
1310.94 307
1311.02 302
1311.10 296
1311.19 288
1311.27 279
1311.35 270
1311.44 262
1311.52 256
1311.60 251
1311.68 249
1311.77 249
1311.85 251
1311.93 252
1312.02 252
1312.10 251
1312.18 247
1312.27 242
1312.35 235
1312.43 229
1312.51 224
1312.60 221
1312.68 220
1312.76 222
1312.85 227
1312.93 233
1313.01 240
1313.10 247
1313.18 256
1313.26 264
1313.34 272
1313.43 280
1313.51 285
1313.59 289
1313.68 290
1313.76 289
1313.84 286
1313.93 283
1314.01 280
1314.09 278
1314.18 277
1314.26 279
1314.34 282
1314.42 286
1314.51 291
1314.59 296
1314.67 300
1314.76 303
1314.84 305
1314.92 306
1315.01 306
1315.09 306
1315.17 306
1315.26 307
1315.34 309
1315.42 313
1315.50 319
1315.59 326
1315.67 334
1315.75 343
1315.84 351
1315.92 359
1316.00 364
1316.09 367
1316.17 367
1316.25 365
1316.34 362
1316.42 358
1316.50 354
1316.59 351
1316.67 349
1316.75 348
1316.83 347
1316.92 348
1317.00 348
1317.08 348
1317.17 347
1317.25 347
1317.33 346
1317.42 345
1317.50 344
1317.58 344
1317.67 344
1317.75 345
1317.83 347
1317.92 349
1318.00 350
1318.08 352
1318.17 352
1318.25 351
1318.33 348
1318.42 345
1318.50 341
1318.58 336
1318.66 332
1318.75 329
1318.83 326
1318.91 324
1319.00 321
1319.08 319
1319.16 316
1319.25 313
1319.33 311
1319.41 309
1319.50 308
1319.58 308
1319.66 309
1319.75 310
1319.83 311
1319.91 311
1320.00 310
1320.08 308
1320.16 306
1320.25 304
1320.33 302
1320.41 303
1320.50 305
1320.58 308
1320.66 314
1320.75 320
1320.83 327
1320.91 333
1321.00 338
1321.08 342
1321.16 344
1321.25 345
1321.33 343
1321.41 341
1321.50 338
1321.58 334
1321.66 331
1321.75 327
1321.83 325
1321.91 323
1322.00 322
1322.08 322
1322.16 322
1322.25 323
1322.33 324
1322.41 324
1322.50 323
1322.58 320
1322.66 316
1322.75 312
1322.83 308
1322.91 304
1323.00 301
1323.08 300
1323.16 299
1323.25 300
1323.33 300
1323.41 301
1323.50 302
1323.58 302
1323.66 301
1323.75 301
1323.83 300
1323.91 300
1324.00 301
1324.08 302
1324.16 304
1324.25 307
1324.33 309
1324.41 312
1324.50 316
1324.58 319
1324.66 324
1324.75 329
1324.83 334
1324.91 339
1325.00 343
1325.08 346
1325.16 347
1325.25 346
1325.33 343
1325.41 340
1325.50 335
1325.58 331
1325.66 327
1325.75 322
1325.83 318
1325.91 314
1326.00 309
1326.08 305
1326.16 300
1326.25 296
1326.33 293
1326.41 291
1326.50 290
1326.58 290
1326.66 289
1326.75 289
1326.83 289
1326.92 289
1327.00 289
1327.08 288
1327.17 288
1327.25 288
1327.33 289
1327.42 291
1327.50 295
1327.58 300
1327.67 306
1327.75 312
1327.83 317
1327.92 321
1328.00 322
1328.08 321
1328.17 319
1328.25 315
1328.33 311
1328.42 307
1328.50 304
1328.59 301
1328.67 298
1328.75 296
1328.84 294
1328.92 292
1329.00 291
1329.09 290
1329.17 290
1329.25 290
1329.34 290
1329.42 290
1329.50 291
1329.59 293
1329.67 295
1329.75 298
1329.84 302
1329.92 306
1330.01 311
1330.09 315
1330.17 319
1330.26 321
1330.34 322
1330.42 323
1330.51 322
1330.59 320
1330.67 318
1330.76 316
1330.84 313
1330.92 312
1331.01 312
1331.09 313
1331.18 315
1331.26 318
1331.34 321
1331.43 322
1331.51 321
1331.59 318
1331.68 313
1331.76 308
1331.84 303
1331.93 299
1332.01 297
1332.10 296
1332.18 296
1332.26 297
1332.35 298
1332.43 299
1332.51 301
1332.60 303
1332.68 304
1332.76 305
1332.85 305
1332.93 304
1333.02 301
1333.10 299
1333.18 297
1333.27 297
1333.35 299
1333.43 303
1333.52 309
1333.60 315
1333.68 321
1333.77 326
1333.85 328
1333.94 328
1334.02 326
1334.10 324
1334.19 320
1334.27 317
1334.35 315
1334.44 315
1334.52 316
1334.61 320
1334.69 324
1334.77 330
1334.86 334
1334.94 338
1335.02 340
1335.11 341
1335.19 339
1335.27 336
1335.36 332
1335.44 327
1335.53 321
1335.61 316
1335.69 310
1335.78 304
1335.86 298
1335.94 293
1336.03 289
1336.11 286
1336.20 284
1336.28 285
1336.36 288
1336.45 292
1336.53 296
1336.61 300
1336.70 302
1336.78 302
1336.87 300
1336.95 296
1337.03 291
1337.12 286
1337.20 282
1337.29 280
1337.37 281
1337.45 284
1337.54 288
1337.62 292
1337.70 295
1337.79 298
1337.87 299
1337.96 300
1338.04 302
1338.12 305
1338.21 309
1338.29 313
1338.37 317
1338.46 320
1338.54 321
1338.63 321
1338.71 318
1338.79 315
1338.88 312
1338.96 309
1339.05 307
1339.13 305
1339.21 305
1339.30 304
1339.38 304
1339.46 303
1339.55 303
1339.63 301
1339.72 300
1339.80 297
1339.88 294
1339.97 290
1340.05 286
1340.14 283
1340.22 281
1340.30 281
1340.39 283
1340.47 286
1340.56 290
1340.64 295
1340.72 300
1340.81 305
1340.89 309
1340.97 314
1341.06 319
1341.14 324
1341.23 328
1341.31 333
1341.39 337
1341.48 341
1341.56 345
1341.65 349
1341.73 352
1341.81 355
1341.90 356
1341.98 356
1342.07 354
1342.15 349
1342.23 343
1342.32 336
1342.40 328
1342.49 322
1342.57 319
1342.65 319
1342.74 322
1342.82 327
1342.91 334
1342.99 340
1343.07 346
1343.16 349
1343.24 351
1343.33 349
1343.41 345
1343.49 337
1343.58 328
1343.66 318
1343.75 308
1343.83 299
1343.91 293
1344.00 291
1344.08 291
1344.17 293
1344.25 296
1344.33 298
1344.42 298
1344.50 297
1344.59 295
1344.67 293
1344.75 292
1344.84 292
1344.92 295
1345.01 300
1345.09 306
1345.17 313
1345.26 320
1345.34 326
1345.43 330
1345.51 333
1345.59 333
1345.68 332
1345.76 331
1345.85 329
1345.93 327
1346.01 327
1346.10 329
1346.18 332
1346.27 337
1346.35 342
1346.43 347
1346.52 351
1346.60 353
1346.69 354
1346.77 354
1346.85 353
1346.94 351
1347.02 350
1347.11 349
1347.19 347
1347.28 345
1347.36 342
1347.44 338
1347.53 334
1347.61 331
1347.70 327
1347.78 325
1347.86 324
1347.95 324
1348.03 323
1348.12 322
1348.20 321
1348.28 319
1348.37 317
1348.45 314
1348.54 311
1348.62 309
1348.71 307
1348.79 305
1348.87 303
1348.96 302
1349.04 302
1349.13 303
1349.21 304
1349.29 307
1349.38 309
1349.46 312
1349.55 314
1349.63 316
1349.72 318
1349.80 321
1349.88 325
1349.97 330
1350.05 335
1350.14 339
1350.22 341
1350.30 341
1350.39 339
1350.47 333
1350.56 326
1350.64 318
1350.73 311
1350.81 304
1350.89 298
1350.98 294
1351.06 291
1351.15 289
1351.23 288
1351.32 289
1351.40 290
1351.48 293
1351.57 296
1351.65 299
1351.74 302
1351.82 305
1351.90 306
1351.99 307
1352.07 308
1352.16 309
1352.24 311
1352.33 314
1352.41 320
1352.49 326
1352.58 333
1352.66 339
1352.75 343
1352.83 345
1352.92 345
1353.00 343
1353.08 340
1353.17 337
1353.25 335
1353.34 333
1353.42 332
1353.51 332
1353.59 331
1353.67 329
1353.76 326
1353.84 322
1353.93 317
1354.01 312
1354.10 308
1354.18 304
1354.27 301
1354.35 299
1354.43 297
1354.52 294
1354.60 291
1354.69 288
1354.77 285
1354.86 282
1354.94 280
1355.02 280
1355.11 280
1355.19 282
1355.28 284
1355.36 286
1355.45 286
1355.53 286
1355.61 285
1355.70 284
1355.78 283
1355.87 283
1355.95 283
1356.04 285
1356.12 288
1356.21 291
1356.29 294
1356.37 295
1356.46 295
1356.54 293
1356.63 292
1356.71 290
1356.80 290
1356.88 290
1356.96 292
1357.05 295
1357.13 298
1357.22 301
1357.30 303
1357.39 305
1357.47 307
1357.56 308
1357.64 310
1357.72 312
1357.81 316
1357.89 320
1357.98 324
1358.06 328
1358.15 333
1358.23 337
1358.32 341
1358.40 345
1358.48 349
1358.57 353
1358.65 356
1358.74 360
1358.82 363
1358.91 366
1358.99 369
1359.08 372
1359.16 373
1359.24 374
1359.33 373
1359.41 370
1359.50 366
1359.58 360
1359.67 354
1359.75 348
1359.84 343
1359.92 339
1360.01 337
1360.09 337
1360.17 337
1360.26 339
1360.34 340
1360.43 342
1360.51 342
1360.60 343
1360.68 344
1360.77 346
1360.85 350
1360.93 356
1361.02 365
1361.10 376
1361.19 388
1361.27 399
1361.36 409
1361.44 418
1361.53 426
1361.61 432
1361.70 437
1361.78 442
1361.86 448
1361.95 452
1362.03 456
1362.12 458
1362.20 459
1362.29 459
1362.37 456
1362.46 453
1362.54 448
1362.63 443
1362.71 438
1362.80 431
1362.88 425
1362.96 418
1363.05 411
1363.13 404
1363.22 397
1363.30 392
1363.39 389
1363.47 388
1363.56 388
1363.64 389
1363.73 391
1363.81 392
1363.89 392
1363.98 390
1364.06 388
1364.15 385
1364.23 383
1364.32 382
1364.40 382
1364.49 383
1364.57 384
1364.66 384
1364.74 383
1364.83 381
1364.91 377
1365.00 372
1365.08 367
1365.16 362
1365.25 358
1365.33 355
1365.42 353
1365.50 352
1365.59 351
1365.67 350
1365.76 347
1365.84 344
1365.93 338
1366.01 331
1366.10 323
1366.18 314
1366.27 306
1366.35 298
1366.43 293
1366.52 289
1366.60 288
1366.69 290
1366.77 293
1366.86 298
1366.94 303
1367.03 308
1367.11 312
1367.20 315
1367.28 316
1367.37 315
1367.45 313
1367.54 310
1367.62 307
1367.71 304
1367.79 302
1367.88 301
1367.96 302
1368.04 304
1368.13 306
1368.21 310
1368.30 313
1368.38 317
1368.47 320
1368.55 322
1368.64 324
1368.72 324
1368.81 323
1368.89 321
1368.98 319
1369.06 316
1369.15 315
1369.23 314
1369.32 315
1369.40 317
1369.49 318
1369.57 319
1369.66 317
1369.74 314
1369.83 310
1369.91 304
1369.99 298
1370.08 292
1370.16 287
1370.25 284
1370.33 282
1370.42 281
1370.50 281
1370.59 281
1370.67 282
1370.76 283
1370.84 283
1370.93 283
1371.01 283
1371.10 282
1371.18 280
1371.27 279
1371.35 277
1371.44 276
1371.52 275
1371.61 275
1371.69 276
1371.78 276
1371.86 277
1371.95 277
1372.03 278
1372.12 278
1372.20 278
1372.29 278
1372.37 277
1372.46 276
1372.54 274
1372.63 272
1372.71 270
1372.79 268
1372.88 265
1372.96 263
1373.05 261
1373.13 260
1373.22 259
1373.30 258
1373.39 259
1373.47 260
1373.56 262
1373.64 266
1373.73 270
1373.81 275
1373.90 280
1373.98 285
1374.07 289
1374.15 293
1374.24 296
1374.32 298
1374.41 299
1374.49 299
1374.58 299
1374.66 298
1374.75 297
1374.83 296
1374.92 296
1375.00 297
1375.09 299
1375.17 302
1375.26 305
1375.34 309
1375.43 313
1375.51 318
1375.60 323
1375.68 328
1375.77 333
1375.85 338
1375.94 342
1376.02 344
1376.11 346
1376.19 348
1376.28 350
1376.36 352
1376.45 354
1376.53 357
1376.62 359
1376.70 358
1376.79 356
1376.87 351
1376.96 345
1377.04 338
1377.13 333
1377.21 330
1377.30 331
1377.38 336
1377.47 344
1377.55 354
1377.64 364
1377.72 373
1377.81 380
1377.89 385
1377.98 386
1378.06 385
1378.15 382
1378.23 379
1378.32 375
1378.40 372
1378.49 368
1378.57 365
1378.66 361
1378.74 356
1378.83 352
1378.91 347
1379.00 344
1379.08 341
1379.17 339
1379.25 339
1379.34 338
1379.43 338
1379.51 337
1379.60 336
1379.68 335
1379.77 335
1379.85 336
1379.94 338
1380.02 342
1380.11 346
1380.19 350
1380.28 352
1380.36 354
1380.45 353
1380.53 350
1380.62 346
1380.70 341
1380.79 335
1380.87 330
1380.96 323
1381.04 317
1381.13 311
1381.21 306
1381.30 302
1381.38 299
1381.47 297
1381.55 295
1381.64 294
1381.72 292
1381.81 290
1381.89 289
1381.98 287
1382.06 287
1382.15 288
1382.23 291
1382.32 297
1382.41 305
1382.49 315
1382.58 325
1382.66 336
1382.75 346
1382.83 354
1382.92 361
1383.00 367
1383.09 370
1383.17 372
1383.26 372
1383.34 369
1383.43 366
1383.51 361
1383.60 356
1383.68 351
1383.77 348
1383.85 346
1383.94 346
1384.02 347
1384.11 349
1384.19 350
1384.28 350
1384.37 348
1384.45 343
1384.54 337
1384.62 330
1384.71 321
1384.79 313
1384.88 306
1384.96 301
1385.05 298
1385.13 297
1385.22 298
1385.30 301
1385.39 305
1385.47 309
1385.56 311
1385.64 313
1385.73 313
1385.82 312
1385.90 311
1385.99 310
1386.07 311
1386.16 313
1386.24 318
1386.33 323
1386.41 328
1386.50 332
1386.58 334
1386.67 334
1386.75 331
1386.84 326
1386.92 320
1387.01 315
1387.10 310
1387.18 306
1387.27 303
1387.35 299
1387.44 295
1387.52 290
1387.61 286
1387.69 282
1387.78 279
1387.86 279
1387.95 281
1388.03 285
1388.12 292
1388.20 300
1388.29 308
1388.38 315
1388.46 320
1388.55 323
1388.63 325
1388.72 325
1388.80 323
1388.89 321
1388.97 319
1389.06 316
1389.14 313
1389.23 309
1389.31 304
1389.40 300
1389.49 295
1389.57 291
1389.66 289
1389.74 288
1389.83 288
1389.91 291
1390.00 294
1390.08 299
1390.17 304
1390.25 310
1390.34 315
1390.43 320
1390.51 324
1390.60 327
1390.68 327
1390.77 327
1390.85 326
1390.94 325
1391.02 324
1391.11 325
1391.19 328
1391.28 332
1391.37 337
1391.45 341
1391.54 345
1391.62 348
1391.71 349
1391.79 348
1391.88 346
1391.96 342
1392.05 338
1392.13 333
1392.22 328
1392.31 324
1392.39 319
1392.48 315
1392.56 311
1392.65 308
1392.73 306
1392.82 306
1392.90 307
1392.99 309
1393.08 312
1393.16 315
1393.25 317
1393.33 317
1393.42 315
1393.50 312
1393.59 307
1393.67 302
1393.76 298
1393.85 295
1393.93 295
1394.02 299
1394.10 307
1394.19 319
1394.27 332
1394.36 345
1394.44 357
1394.53 366
1394.62 371
1394.70 372
1394.79 370
1394.87 367
1394.96 363
1395.04 360
1395.13 357
1395.21 355
1395.30 354
1395.39 353
1395.47 351
1395.56 348
1395.64 344
1395.73 338
1395.81 331
1395.90 324
1395.98 316
1396.07 309
1396.16 303
1396.24 299
1396.33 295
1396.41 292
1396.50 290
1396.58 290
1396.67 289
1396.76 290
1396.84 291
1396.93 293
1397.01 295
1397.10 298
1397.18 302
1397.27 305
1397.35 309
1397.44 312
1397.53 314
1397.61 315
1397.70 315
1397.78 314
1397.87 313
1397.95 312
1398.04 311
1398.13 311
1398.21 313
1398.30 317
1398.38 322
1398.47 329
1398.55 337
1398.64 345
1398.73 352
1398.81 357
1398.90 360
1398.98 362
1399.07 363
1399.15 363
1399.24 364
1399.33 365
1399.41 367
1399.50 368
1399.58 368
1399.67 366
1399.75 362
1399.84 358
1399.93 354
1400.01 351
1400.10 351
1400.18 354
1400.27 358
1400.35 365
1400.44 373
1400.53 380
1400.61 385
1400.70 388
1400.78 388
1400.87 386
1400.95 380
1401.04 372
1401.13 363
1401.21 353
1401.30 345
1401.38 338
1401.47 332
1401.56 328
1401.64 325
1401.73 323
1401.81 322
1401.90 322
1401.98 324
1402.07 329
1402.16 336
1402.24 345
1402.33 356
1402.41 367
1402.50 378
1402.58 386
1402.67 392
1402.76 394
1402.84 395
1402.93 393
1403.01 389
1403.10 385
1403.19 381
1403.27 376
1403.36 371
1403.44 366
1403.53 362
1403.61 358
1403.70 354
1403.79 351
1403.87 350
1403.96 350
1404.04 350
1404.13 351
1404.22 352
1404.30 353
1404.39 353
1404.47 353
1404.56 352
1404.65 350
1404.73 348
1404.82 346
1404.90 342
1404.99 339
1405.07 335
1405.16 331
1405.25 327
1405.33 325
1405.42 325
1405.50 327
1405.59 330
1405.68 334
1405.76 338
1405.85 341
1405.93 343
1406.02 342
1406.11 341
1406.19 339
1406.28 337
1406.36 336
1406.45 336
1406.54 338
1406.62 340
1406.71 344
1406.79 347
1406.88 350
1406.96 352
1407.05 353
1407.14 352
1407.22 348
1407.31 343
1407.39 337
1407.48 329
1407.57 322
1407.65 317
1407.74 314
1407.82 313
1407.91 315
1408.00 320
1408.08 325
1408.17 331
1408.25 337
1408.34 342
1408.43 346
1408.51 349
1408.60 350
1408.68 348
1408.77 345
1408.86 340
1408.94 334
1409.03 328
1409.11 323
1409.20 319
1409.29 318
1409.37 318
1409.46 319
1409.54 321
1409.63 324
1409.72 328
1409.80 332
1409.89 336
1409.97 340
1410.06 344
1410.15 346
1410.23 347
1410.32 347
1410.40 346
1410.49 346
1410.58 346
1410.66 348
1410.75 351
1410.84 354
1410.92 357
1411.01 360
1411.09 362
1411.18 363
1411.27 364
1411.35 363
1411.44 362
1411.52 361
1411.61 359
1411.70 356
1411.78 352
1411.87 348
1411.95 343
1412.04 337
1412.13 333
1412.21 330
1412.30 329
1412.38 330
1412.47 334
1412.56 340
1412.64 347
1412.73 354
1412.82 360
1412.90 364
1412.99 366
1413.07 365
1413.16 361
1413.25 355
1413.33 349
1413.42 342
1413.50 337
1413.59 334
1413.68 332
1413.76 331
1413.85 330
1413.94 329
1414.02 327
1414.11 324
1414.19 321
1414.28 319
1414.37 317
1414.45 318
1414.54 319
1414.62 322
1414.71 326
1414.80 331
1414.88 335
1414.97 339
1415.06 341
1415.14 342
1415.23 341
1415.31 339
1415.40 336
1415.49 332
1415.57 329
1415.66 328
1415.75 328
1415.83 330
1415.92 333
1416.00 335
1416.09 336
1416.18 336
1416.26 336
1416.35 336
1416.44 338
1416.52 343
1416.61 350
1416.69 359
1416.78 369
1416.87 377
1416.95 382
1417.04 384
1417.13 381
1417.21 375
1417.30 366
1417.38 358
1417.47 350
1417.56 344
1417.64 341
1417.73 339
1417.82 339
1417.90 339
1417.99 341
1418.07 344
1418.16 347
1418.25 350
1418.33 354
1418.42 358
1418.51 361
1418.59 363
1418.68 365
1418.76 365
1418.85 366
1418.94 366
1419.02 366
1419.11 366
1419.20 367
1419.28 366
1419.37 364
1419.46 361
1419.54 356
1419.63 350
1419.71 344
1419.80 338
1419.89 334
1419.97 333
1420.06 335
1420.15 339
1420.23 345
1420.32 351
1420.41 355
1420.49 357
1420.58 356
1420.66 354
1420.75 350
1420.84 346
1420.92 344
1421.01 343
1421.10 344
1421.18 346
1421.27 349
1421.36 353
1421.44 356
1421.53 359
1421.61 361
1421.70 363
1421.79 364
1421.87 364
1421.96 363
1422.05 360
1422.13 356
1422.22 350
1422.31 344
1422.39 338
1422.48 333
1422.56 331
1422.65 330
1422.74 331
1422.82 334
1422.91 336
1423.00 337
1423.08 337
1423.17 336
1423.26 335
1423.34 333
1423.43 333
1423.52 333
1423.60 336
1423.69 339
1423.78 344
1423.86 350
1423.95 357
1424.03 364
1424.12 372
1424.21 381
1424.29 390
1424.38 397
1424.47 403
1424.55 406
1424.64 407
1424.73 406
1424.81 403
1424.90 400
1424.99 396
1425.07 393
1425.16 391
1425.25 390
1425.33 390
1425.42 393
1425.50 396
1425.59 401
1425.68 407
1425.76 412
1425.85 415
1425.94 417
1426.02 416
1426.11 414
1426.20 410
1426.28 405
1426.37 401
1426.46 397
1426.54 394
1426.63 392
1426.72 390
1426.80 386
1426.89 380
1426.98 373
1427.06 365
1427.15 357
1427.24 349
1427.32 344
1427.41 341
1427.50 341
1427.58 344
1427.67 346
1427.76 348
1427.84 349
1427.93 346
1428.01 341
1428.10 335
1428.19 329
1428.27 324
1428.36 321
1428.45 320
1428.53 320
1428.62 319
1428.71 318
1428.79 316
1428.88 312
1428.97 309
1429.05 306
1429.14 305
1429.23 306
1429.31 308
1429.40 313
1429.49 319
1429.57 327
1429.66 336
1429.75 345
1429.83 355
1429.92 365
1430.01 374
1430.09 380
1430.18 385
1430.27 387
1430.35 386
1430.44 384
1430.53 381
1430.61 377
1430.70 373
1430.79 370
1430.87 367
1430.96 365
1431.05 364
1431.13 364
1431.22 364
1431.31 364
1431.39 364
1431.48 365
1431.57 364
1431.65 362
1431.74 360
1431.83 358
1431.91 356
1432.00 355
1432.09 356
1432.17 359
1432.26 363
1432.35 368
1432.43 374
1432.52 378
1432.61 380
1432.69 380
1432.78 378
1432.87 375
1432.95 371
1433.04 369
1433.13 369
1433.22 370
1433.30 374
1433.39 378
1433.48 383
1433.56 386
1433.65 387
1433.74 387
1433.82 386
1433.91 384
1434.00 383
1434.08 383
1434.17 384
1434.26 386
1434.34 387
1434.43 388
1434.52 386
1434.60 383
1434.69 379
1434.78 373
1434.86 366
1434.95 360
1435.04 353
1435.12 346
1435.21 341
1435.30 337
1435.38 335
1435.47 335
1435.56 337
1435.65 341
1435.73 348
1435.82 355
1435.91 362
1435.99 369
1436.08 374
1436.17 378
1436.25 380
1436.34 380
1436.43 380
1436.51 379
1436.60 379
1436.69 379
1436.77 379
1436.86 380
1436.95 379
1437.03 376
1437.12 370
1437.21 363
1437.30 353
1437.38 343
1437.47 334
1437.56 325
1437.64 318
1437.73 313
1437.82 310
1437.90 309
1437.99 310
1438.08 313
1438.16 317
1438.25 323
1438.34 329
1438.42 336
1438.51 343
1438.60 349
1438.69 355
1438.77 360
1438.86 366
1438.95 373
1439.03 380
1439.12 389
1439.21 398
1439.29 408
1439.38 416
1439.47 424
1439.55 429
1439.64 431
1439.73 432
1439.82 431
1439.90 428
1439.99 425
1440.08 421
1440.16 417
1440.25 413
1440.34 409
1440.42 406
1440.51 402
1440.60 399
1440.69 397
1440.77 397
1440.86 398
1440.95 400
1441.03 405
1441.12 410
1441.21 415
1441.29 421
1441.38 426
1441.47 430
1441.56 433
1441.64 435
1441.73 437
1441.82 440
1441.90 442
1441.99 445
1442.08 446
1442.16 446
1442.25 444
1442.34 439
1442.43 432
1442.51 424
1442.60 416
1442.69 410
1442.77 405
1442.86 403
1442.95 402
1443.03 403
1443.12 404
1443.21 405
1443.30 405
1443.38 404
1443.47 403
1443.56 402
1443.64 403
1443.73 404
1443.82 407
1443.91 410
1443.99 413
1444.08 414
1444.17 414
1444.25 412
1444.34 409
1444.43 404
1444.51 398
1444.60 393
1444.69 388
1444.78 384
1444.86 381
1444.95 380
1445.04 379
1445.12 379
1445.21 378
1445.30 377
1445.39 375
1445.47 372
1445.56 369
1445.65 365
1445.73 361
1445.82 358
1445.91 354
1446.00 352
1446.08 350
1446.17 349
1446.26 348
1446.34 347
1446.43 345
1446.52 343
1446.61 339
1446.69 335
1446.78 331
1446.87 329
1446.95 330
1447.04 334
1447.13 341
1447.22 351
1447.30 362
1447.39 372
1447.48 381
1447.56 387
1447.65 390
1447.74 391
1447.83 390
1447.91 388
1448.00 385
1448.09 380
1448.17 375
1448.26 368
1448.35 360
1448.44 353
1448.52 347
1448.61 343
1448.70 343
1448.79 347
1448.87 354
1448.96 365
1449.05 379
1449.13 393
1449.22 406
1449.31 417
1449.40 423
1449.48 425
1449.57 422
1449.66 415
1449.75 404
1449.83 391
1449.92 379
1450.01 368
1450.09 361
1450.18 357
1450.27 357
1450.36 361
1450.44 368
1450.53 376
1450.62 385
1450.70 393
1450.79 399
1450.88 402
1450.97 404
1451.05 404
1451.14 404
1451.23 404
1451.32 405
1451.40 406
1451.49 406
1451.58 407
1451.67 407
1451.75 407
1451.84 408
1451.93 410
1452.01 413
1452.10 418
1452.19 422
1452.28 426
1452.36 428
1452.45 428
1452.54 427
1452.63 425
1452.71 422
1452.80 419
1452.89 418
1452.98 418
1453.06 419
1453.15 421
1453.24 423
1453.32 424
1453.41 425
1453.50 424
1453.59 422
1453.67 420
1453.76 419
1453.85 418
1453.94 419
1454.02 420
1454.11 422
1454.20 423
1454.29 424
1454.37 424
1454.46 423
1454.55 422
1454.64 420
1454.72 418
1454.81 417
1454.90 415
1454.98 413
1455.07 412
1455.16 412
1455.25 411
1455.33 410
1455.42 409
1455.51 407
1455.60 405
1455.68 402
1455.77 400
1455.86 400
1455.95 401
1456.03 403
1456.12 407
1456.21 410
1456.30 413
1456.38 414
1456.47 413
1456.56 412
1456.65 411
1456.73 411
1456.82 413
1456.91 415
1457.00 419
1457.08 422
1457.17 424
1457.26 423
1457.35 421
1457.43 414
1457.52 405
1457.61 393
1457.70 379
1457.78 364
1457.87 351
1457.96 341
1458.05 334
1458.13 332
1458.22 334
1458.31 339
1458.40 347
1458.48 355
1458.57 365
1458.66 374
1458.75 384
1458.83 394
1458.92 405
1459.01 415
1459.10 425
1459.18 433
1459.27 439
1459.36 443
1459.45 444
1459.53 443
1459.62 440
1459.71 437
1459.80 433
1459.88 430
1459.97 427
1460.06 425
1460.15 423
1460.23 423
1460.32 423
1460.41 423
1460.50 423
1460.58 422
1460.67 420
1460.76 417
1460.85 414
1460.93 410
1461.02 407
1461.11 405
1461.20 404
1461.28 403
1461.37 401
1461.46 399
1461.55 395
1461.64 389
1461.72 384
1461.81 379
1461.90 376
1461.99 376
1462.07 379
1462.16 383
1462.25 387
1462.34 391
1462.42 392
1462.51 392
1462.60 390
1462.69 389
1462.77 389
1462.86 392
1462.95 398
1463.04 405
1463.12 411
1463.21 415
1463.30 416
1463.39 413
1463.48 406
1463.56 398
1463.65 390
1463.74 384
1463.83 380
1463.91 380
1464.00 381
1464.09 384
1464.18 386
1464.26 388
1464.35 389
1464.44 390
1464.53 390
1464.62 391
1464.70 393
1464.79 396
1464.88 398
1464.97 400
1465.05 400
1465.14 399
1465.23 396
1465.32 393
1465.40 390
1465.49 387
1465.58 385
1465.67 385
1465.76 386
1465.84 389
1465.93 392
1466.02 397
1466.11 403
1466.19 410
1466.28 419
1466.37 428
1466.46 436
1466.55 444
1466.63 451
1466.72 455
1466.81 458
1466.90 460
1466.98 460
1467.07 459
1467.16 457
1467.25 452
1467.34 444
1467.42 434
1467.51 422
1467.60 409
1467.69 397
1467.77 386
1467.86 376
1467.95 369
1468.04 363
1468.13 358
1468.21 354
1468.30 351
1468.39 348
1468.48 347
1468.56 347
1468.65 349
1468.74 352
1468.83 358
1468.92 365
1469.00 373
1469.09 383
1469.18 392
1469.27 401
1469.35 410
1469.44 417
1469.53 423
1469.62 427
1469.71 431
1469.79 433
1469.88 433
1469.97 433
1470.06 433
1470.15 432
1470.23 432
1470.32 431
1470.41 431
1470.50 429
1470.58 426
1470.67 420
1470.76 411
1470.85 401
1470.94 388
1471.02 375
1471.11 363
1471.20 353
1471.29 346
1471.38 342
1471.46 341
1471.55 342
1471.64 346
1471.73 350
1471.82 356
1471.90 362
1471.99 369
1472.08 377
1472.17 385
1472.25 394
1472.34 402
1472.43 411
1472.52 418
1472.61 424
1472.69 428
1472.78 430
1472.87 431
1472.96 431
1473.05 431
1473.13 431
1473.22 432
1473.31 432
1473.40 433
1473.49 432
1473.57 431
1473.66 428
1473.75 423
1473.84 417
1473.93 410
1474.01 402
1474.10 394
1474.19 386
1474.28 378
1474.37 371
1474.45 364
1474.54 358
1474.63 352
1474.72 348
1474.81 345
1474.89 342
1474.98 341
1475.07 341
1475.16 342
1475.25 343
1475.33 344
1475.42 346
1475.51 348
1475.60 352
1475.69 356
1475.77 362
1475.86 370
1475.95 378
1476.04 387
1476.13 396
1476.21 403
1476.30 409
1476.39 414
1476.48 418
1476.57 421
1476.65 424
1476.74 427
1476.83 430
1476.92 432
1477.01 434
1477.09 436
1477.18 436
1477.27 437
1477.36 437
1477.45 437
1477.53 438
1477.62 439
1477.71 441
1477.80 443
1477.89 445
1477.98 447
1478.06 449
1478.15 449
1478.24 448
1478.33 445
1478.42 439
1478.50 433
1478.59 427
1478.68 422
1478.77 421
1478.86 422
1478.94 427
1479.03 435
1479.12 445
1479.21 456
1479.30 466
1479.39 474
1479.47 481
1479.56 485
1479.65 487
1479.74 485
1479.83 482
1479.91 475
1480.00 467
1480.09 458
1480.18 449
1480.27 439
1480.35 432
1480.44 426
1480.53 422
1480.62 419
1480.71 417
1480.80 416
1480.88 414
1480.97 413
1481.06 412
1481.15 412
1481.24 414
1481.32 418
1481.41 423
1481.50 429
1481.59 434
1481.68 436
1481.77 435
1481.85 430
1481.94 422
1482.03 410
1482.12 398
1482.21 388
1482.30 380
1482.38 377
1482.47 380
1482.56 388
1482.65 399
1482.74 411
1482.82 422
1482.91 431
1483.00 436
1483.09 438
1483.18 439
1483.27 438
1483.35 437
1483.44 437
1483.53 437
1483.62 435
1483.71 432
1483.80 426
1483.88 419
1483.97 411
1484.06 404
1484.15 401
1484.24 400
1484.33 404
1484.41 409
1484.50 416
1484.59 422
1484.68 426
1484.77 427
1484.85 426
1484.94 422
1485.03 417
1485.12 411
1485.21 406
1485.30 403
1485.38 402
1485.47 406
1485.56 412
1485.65 422
1485.74 432
1485.83 442
1485.91 449
1486.00 451
1486.09 449
1486.18 443
1486.27 434
1486.36 426
1486.44 419
1486.53 415
1486.62 414
1486.71 416
1486.80 419
1486.89 424
1486.97 427
1487.06 427
1487.15 425
1487.24 420
1487.33 413
1487.42 406
1487.51 398
1487.59 393
1487.68 391
1487.77 393
1487.86 397
1487.95 402
1488.04 408
1488.12 413
1488.21 416
1488.30 418
1488.39 417
1488.48 414
1488.57 410
1488.65 406
1488.74 403
1488.83 400
1488.92 397
1489.01 396
1489.10 396
1489.18 397
1489.27 399
1489.36 401
1489.45 403
1489.54 404
1489.63 405
1489.72 405
1489.80 405
1489.89 406
1489.98 407
1490.07 411
1490.16 415
1490.25 419
1490.33 424
1490.42 428
1490.51 430
1490.60 431
1490.69 431
1490.78 429
1490.87 427
1490.95 424
1491.04 421
1491.13 419
1491.22 416
1491.31 414
1491.40 411
1491.48 408
1491.57 404
1491.66 401
1491.75 398
1491.84 396
1491.93 397
1492.02 399
1492.10 403
1492.19 408
1492.28 413
1492.37 418
1492.46 422
1492.55 424
1492.64 426
1492.72 427
1492.81 428
1492.90 430
1492.99 432
1493.08 435
1493.17 439
1493.26 443
1493.34 447
1493.43 451
1493.52 453
1493.61 455
1493.70 455
1493.79 453
1493.88 449
1493.96 443
1494.05 435
1494.14 427
1494.23 418
1494.32 410
1494.41 405
1494.50 401
1494.58 401
1494.67 403
1494.76 408
1494.85 413
1494.94 419
1495.03 425
1495.12 429
1495.20 432
1495.29 435
1495.38 436
1495.47 438
1495.56 441
1495.65 444
1495.74 447
1495.82 450
1495.91 452
1496.00 454
1496.09 456
1496.18 457
1496.27 459
1496.36 462
1496.44 467
1496.53 473
1496.62 480
1496.71 487
1496.80 494
1496.89 499
1496.98 501
1497.07 502
1497.15 502
1497.24 501
1497.33 500
1497.42 500
1497.51 500
1497.60 500
1497.69 499
1497.77 498
1497.86 496
1497.95 494
1498.04 491
1498.13 488
1498.22 486
1498.31 484
1498.40 482
1498.48 482
1498.57 483
1498.66 487
1498.75 493
1498.84 500
1498.93 510
1499.02 518
1499.11 525
1499.19 529
1499.28 528
1499.37 524
1499.46 518
1499.55 509
1499.64 501
1499.73 493
1499.82 489
1499.90 487
1499.99 489
1500.08 492
1500.17 496
1500.26 500
1500.35 503
1500.44 504
1500.53 502
1500.61 500
1500.70 498
1500.79 497
1500.88 498
1500.97 502
1501.06 506
1501.15 511
1501.24 514
1501.32 515
1501.41 513
1501.50 509
1501.59 505
1501.68 499
1501.77 495
1501.86 493
1501.95 493
1502.03 493
1502.12 493
1502.21 492
1502.30 488
1502.39 483
1502.48 476
1502.57 469
1502.66 463
1502.75 458
1502.83 454
1502.92 452
1503.01 450
1503.10 448
1503.19 444
1503.28 438
1503.37 431
1503.46 422
1503.54 413
1503.63 404
1503.72 395
1503.81 388
1503.90 382
1503.99 378
1504.08 376
1504.17 378
1504.26 383
1504.34 391
1504.43 401
1504.52 412
1504.61 421
1504.70 428
1504.79 432
1504.88 434
1504.97 433
1505.06 430
1505.14 427
1505.23 423
1505.32 419
1505.41 416
1505.50 414
1505.59 413
1505.68 414
1505.77 418
1505.86 424
1505.94 434
1506.03 446
1506.12 459
1506.21 472
1506.30 483
1506.39 492
1506.48 498
1506.57 500
1506.66 500
1506.75 497
1506.83 494
1506.92 491
1507.01 487
1507.10 483
1507.19 480
1507.28 476
1507.37 473
1507.46 470
1507.55 469
1507.63 468
1507.72 468
1507.81 469
1507.90 469
1507.99 469
1508.08 468
1508.17 467
1508.26 465
1508.35 462
1508.44 460
1508.52 458
1508.61 457
1508.70 455
1508.79 453
1508.88 451
1508.97 449
1509.06 448
1509.15 447
1509.24 448
1509.33 450
1509.41 453
1509.50 456
1509.59 460
1509.68 464
1509.77 469
1509.86 473
1509.95 478
1510.04 483
1510.13 487
1510.22 491
1510.31 492
1510.39 490
1510.48 485
1510.57 478
1510.66 469
1510.75 460
1510.84 452
1510.93 447
1511.02 444
1511.11 445
1511.20 447
1511.29 450
1511.37 452
1511.46 452
1511.55 451
1511.64 448
1511.73 444
1511.82 442
1511.91 442
1512.00 445
1512.09 449
1512.18 453
1512.27 456
1512.35 458
1512.44 456
1512.53 452
1512.62 445
1512.71 437
1512.80 430
1512.89 425
1512.98 422
1513.07 422
1513.16 424
1513.25 427
1513.33 430
1513.42 431
1513.51 431
1513.60 429
1513.69 426
1513.78 423
1513.87 420
1513.96 418
1514.05 418
1514.14 420
1514.23 422
1514.32 425
1514.40 427
1514.49 428
1514.58 429
1514.67 429
1514.76 429
1514.85 429
1514.94 430
1515.03 431
1515.12 431
1515.21 431
1515.30 429
1515.39 426
1515.47 421
1515.56 416
1515.65 410
1515.74 405
1515.83 401
1515.92 398
1516.01 397
1516.10 395
1516.19 395
1516.28 395
1516.37 396
1516.46 398
1516.55 400
1516.63 404
1516.72 408
1516.81 411
1516.90 412
1516.99 411
1517.08 409
1517.17 406
1517.26 404
1517.35 404
1517.44 408
1517.53 415
1517.62 425
1517.71 435
1517.80 443
1517.88 448
1517.97 449
1518.06 445
1518.15 438
1518.24 429
1518.33 420
1518.42 412
1518.51 405
1518.60 401
1518.69 400
1518.78 401
1518.87 405
1518.96 410
1519.05 417
1519.13 426
1519.22 434
1519.31 443
1519.40 450
1519.49 456
1519.58 459
1519.67 458
1519.76 454
1519.85 446
1519.94 435
1520.03 423
1520.12 411
1520.21 399
1520.30 390
1520.39 385
1520.47 382
1520.56 384
1520.65 388
1520.74 394
1520.83 402
1520.92 410
1521.01 417
1521.10 424
1521.19 429
1521.28 433
1521.37 437
1521.46 440
1521.55 443
1521.64 447
1521.73 450
1521.82 453
1521.90 454
1521.99 454
1522.08 452
1522.17 449
1522.26 447
1522.35 448
1522.44 451
1522.53 458
1522.62 468
1522.71 479
1522.80 491
1522.89 500
1522.98 505
1523.07 505
1523.16 499
1523.25 489
1523.34 475
1523.42 460
1523.51 445
1523.60 431
1523.69 420
1523.78 413
1523.87 410
1523.96 410
1524.05 412
1524.14 415
1524.23 418
1524.32 421
1524.41 423
1524.50 425
1524.59 427
1524.68 430
1524.77 432
1524.86 435
1524.95 437
1525.04 440
1525.12 443
1525.21 446
1525.30 449
1525.39 453
1525.48 458
1525.57 463
1525.66 466
1525.75 468
1525.84 467
1525.93 464
1526.02 459
1526.11 454
1526.20 449
1526.29 446
1526.38 446
1526.47 448
1526.56 452
1526.65 457
1526.74 462
1526.83 465
1526.91 466
1527.00 466
1527.09 464
1527.18 461
1527.27 458
1527.36 454
1527.45 452
1527.54 449
1527.63 447
1527.72 445
1527.81 442
1527.90 438
1527.99 433
1528.08 428
1528.17 422
1528.26 416
1528.35 411
1528.44 407
1528.53 404
1528.62 402
1528.71 399
1528.80 397
1528.89 394
1528.98 390
1529.06 386
1529.15 383
1529.24 381
1529.33 382
1529.42 387
1529.51 394
1529.60 405
1529.69 417
1529.78 430
1529.87 441
1529.96 450
1530.05 457
1530.14 460
1530.23 461
1530.32 459
1530.41 456
1530.50 451
1530.59 445
1530.68 437
1530.77 429
1530.86 421
1530.95 412
1531.04 405
1531.13 398
1531.22 393
1531.31 389
1531.40 386
1531.49 384
1531.57 384
1531.66 385
1531.75 387
1531.84 391
1531.93 395
1532.02 399
1532.11 401
1532.20 403
1532.29 403
1532.38 402
1532.47 400
1532.56 396
1532.65 392
1532.74 387
1532.83 382
1532.92 378
1533.01 374
1533.10 373
1533.19 373
1533.28 374
1533.37 376
1533.46 378
1533.55 381
1533.64 384
1533.73 388
1533.82 392
1533.91 397
1534.00 403
1534.09 409
1534.18 415
1534.27 422
1534.36 429
1534.45 436
1534.54 444
1534.63 453
1534.72 462
1534.80 470
1534.89 476
1534.98 481
1535.07 485
1535.16 487
1535.25 488
1535.34 489
1535.43 491
1535.52 494
1535.61 496
1535.70 496
1535.79 494
1535.88 489
1535.97 480
1536.06 468
1536.15 455
1536.24 440
1536.33 428
1536.42 417
1536.51 411
1536.60 409
1536.69 411
1536.78 417
1536.87 425
1536.96 433
1537.05 441
1537.14 447
1537.23 450
1537.32 451
1537.41 449
1537.50 445
1537.59 441
1537.68 437
1537.77 434
1537.86 432
1537.95 430
1538.04 429
1538.13 430
1538.22 432
1538.31 435
1538.40 441
1538.49 448
1538.58 457
1538.67 467
1538.76 479
1538.85 491
1538.94 503
1539.03 514
1539.12 524
1539.21 533
1539.30 539
1539.39 542
1539.48 543
1539.57 541
1539.66 536
1539.75 531
1539.84 526
1539.93 522
1540.02 518
1540.11 516
1540.20 514
1540.29 511
1540.38 507
1540.47 502
1540.56 495
1540.65 488
1540.74 481
1540.83 476
1540.92 473
1541.01 473
1541.10 476
1541.19 481
1541.28 488
1541.37 494
1541.46 498
1541.55 499
1541.64 498
1541.73 494
1541.82 489
1541.91 485
1542.00 484
1542.09 486
1542.18 491
1542.27 498
1542.36 505
1542.45 509
1542.54 510
1542.63 508
1542.72 502
1542.81 495
1542.90 489
1542.99 485
1543.08 482
1543.17 482
1543.26 481
1543.35 480
1543.44 478
1543.53 473
1543.62 467
1543.71 459
1543.80 451
1543.89 443
1543.98 435
1544.07 428
1544.16 421
1544.25 417
1544.34 415
1544.43 415
1544.52 419
1544.61 424
1544.70 430
1544.79 437
1544.88 444
1544.97 450
1545.06 455
1545.15 461
1545.24 465
1545.33 469
1545.42 471
1545.51 472
1545.60 471
1545.69 467
1545.78 463
1545.87 457
1545.96 451
1546.05 445
1546.14 441
1546.23 439
1546.32 438
1546.41 438
1546.50 440
1546.59 441
1546.68 441
1546.77 440
1546.86 438
1546.95 435
1547.04 432
1547.13 429
1547.22 428
1547.31 428
1547.40 429
1547.49 431
1547.58 434
1547.67 436
1547.76 437
1547.85 437
1547.94 437
1548.03 436
1548.12 435
1548.21 434
1548.30 433
1548.39 432
1548.48 430
1548.57 429
1548.66 427
1548.75 426
1548.84 427
1548.93 430
1549.02 435
1549.11 441
1549.20 449
1549.29 456
1549.38 462
1549.47 466
1549.56 468
1549.65 467
1549.74 463
1549.83 458
1549.92 450
1550.01 442
1550.10 435
1550.19 428
1550.29 422
1550.38 419
1550.47 417
1550.56 416
1550.65 416
1550.74 417
1550.83 416
1550.92 414
1551.01 409
1551.10 402
1551.19 392
1551.28 381
1551.37 370
1551.46 361
1551.55 354
1551.64 353
1551.73 356
1551.82 364
1551.91 375
1552.00 388
1552.09 401
1552.18 412
1552.27 422
1552.36 429
1552.45 435
1552.54 438
1552.63 439
1552.72 439
1552.81 436
1552.90 432
1552.99 427
1553.08 421
1553.17 416
1553.26 412
1553.35 410
1553.44 411
1553.53 412
1553.63 415
1553.72 418
1553.81 421
1553.90 425
1553.99 429
1554.08 434
1554.17 440
1554.26 449
1554.35 458
1554.44 467
1554.53 476
1554.62 483
1554.71 488
1554.80 491
1554.89 492
1554.98 492
1555.07 492
1555.16 491
1555.25 490
1555.34 490
1555.43 490
1555.52 491
1555.61 493
1555.70 495
1555.79 498
1555.88 501
1555.97 504
1556.06 506
1556.16 507
1556.25 507
1556.34 507
1556.43 508
1556.52 508
1556.61 508
1556.70 506
1556.79 504
1556.88 501
1556.97 498
1557.06 495
1557.15 495
1557.24 497
1557.33 502
1557.42 509
1557.51 517
1557.60 525
1557.69 530
1557.78 533
1557.87 532
1557.96 529
1558.05 523
1558.14 516
1558.24 509
1558.33 502
1558.42 497
1558.51 493
1558.60 490
1558.69 489
1558.78 487
1558.87 486
1558.96 483
1559.05 479
1559.14 476
1559.23 473
1559.32 473
1559.41 475
1559.50 480
1559.59 487
1559.68 495
1559.77 501
1559.86 505
1559.95 506
1560.04 502
1560.14 495
1560.23 485
1560.32 474
1560.41 462
1560.50 451
1560.59 441
1560.68 433
1560.77 429
1560.86 428
1560.95 432
1561.04 440
1561.13 451
1561.22 464
1561.31 476
1561.40 488
1561.49 496
1561.58 502
1561.67 505
1561.77 504
1561.86 502
1561.95 498
1562.04 493
1562.13 487
1562.22 481
1562.31 475
1562.40 470
1562.49 465
1562.58 461
1562.67 458
1562.76 455
1562.85 452
1562.94 449
1563.03 445
1563.12 442
1563.21 438
1563.30 434
1563.40 431
1563.49 427
1563.58 424
1563.67 423
1563.76 423
1563.85 426
1563.94 432
1564.03 441
1564.12 452
1564.21 463
1564.30 473
1564.39 482
1564.48 488
1564.57 490
1564.66 489
1564.76 486
1564.85 481
1564.94 475
1565.03 469
1565.12 463
1565.21 459
1565.30 456
1565.39 454
1565.48 451
1565.57 448
1565.66 444
1565.75 438
1565.84 431
1565.93 422
1566.02 413
1566.12 406
1566.21 400
1566.30 397
1566.39 397
1566.48 399
1566.57 402
1566.66 406
1566.75 410
1566.84 414
1566.93 418
1567.02 421
1567.11 425
1567.20 429
1567.29 431
1567.38 431
1567.48 429
1567.57 424
1567.66 418
1567.75 411
1567.84 406
1567.93 404
1568.02 405
1568.11 409
1568.20 415
1568.29 422
1568.38 429
1568.47 433
1568.56 436
1568.66 436
1568.75 435
1568.84 433
1568.93 430
1569.02 429
1569.11 430
1569.20 435
1569.29 444
1569.38 457
1569.47 472
1569.56 487
1569.65 499
1569.74 506
1569.84 507
1569.93 502
1570.02 493
1570.11 482
1570.20 473
1570.29 467
1570.38 463
1570.47 461
1570.56 459
1570.65 456
1570.74 450
1570.83 442
1570.93 433
1571.02 423
1571.11 413
1571.20 403
1571.29 394
1571.38 385
1571.47 377
1571.56 370
1571.65 364
1571.74 360
1571.83 358
1571.92 359
1572.02 364
1572.11 371
1572.20 380
1572.29 392
1572.38 405
1572.47 419
1572.56 433
1572.65 448
1572.74 461
1572.83 472
1572.92 480
1573.01 485
1573.11 486
1573.20 485
1573.29 482
1573.38 478
1573.47 474
1573.56 470
1573.65 468
1573.74 466
1573.83 464
1573.92 463
1574.01 461
1574.11 459
1574.20 455
1574.29 451
1574.38 446
1574.47 440
1574.56 435
1574.65 432
1574.74 429
1574.83 429
1574.92 431
1575.01 435
1575.11 439
1575.20 442
1575.29 443
1575.38 441
1575.47 435
1575.56 426
1575.65 415
1575.74 404
1575.83 394
1575.92 386
1576.02 383
1576.11 384
1576.20 389
1576.29 397
1576.38 405
1576.47 413
1576.56 419
1576.65 423
1576.74 426
1576.83 429
1576.93 432
1577.02 437
1577.11 444
1577.20 451
1577.29 459
1577.38 465
1577.47 469
1577.56 470
1577.65 469
1577.74 466
1577.84 462
1577.93 460
1578.02 459
1578.11 461
1578.20 465
1578.29 472
1578.38 481
1578.47 489
1578.56 496
1578.65 501
1578.75 501
1578.84 498
1578.93 490
1579.02 480
1579.11 468
1579.20 455
1579.29 443
1579.38 433
1579.47 425
1579.57 422
1579.66 422
1579.75 426
1579.84 434
1579.93 445
1580.02 458
1580.11 471
1580.20 483
1580.29 493
1580.39 498
1580.48 499
1580.57 493
1580.66 483
1580.75 470
1580.84 454
1580.93 441
1581.02 430
1581.11 425
1581.21 426
1581.30 432
1581.39 440
1581.48 450
1581.57 460
1581.66 468
1581.75 475
1581.84 482
1581.93 488
1582.03 495
1582.12 500
1582.21 503
1582.30 503
1582.39 499
1582.48 492
1582.57 483
1582.66 474
1582.75 469
1582.85 469
1582.94 474
1583.03 483
1583.12 494
1583.21 505
1583.30 512
1583.39 516
1583.48 515
1583.58 511
1583.67 506
1583.76 501
1583.85 498
1583.94 496
1584.03 494
1584.12 493
1584.21 491
1584.30 487
1584.40 482
1584.49 476
1584.58 470
1584.67 465
1584.76 462
1584.85 461
1584.94 462
1585.03 465
1585.13 470
1585.22 475
1585.31 480
1585.40 484
1585.49 487
1585.58 490
1585.67 492
1585.76 494
1585.86 496
1585.95 499
1586.04 502
1586.13 506
1586.22 512
1586.31 519
1586.40 527
1586.49 534
1586.59 540
1586.68 542
1586.77 540
1586.86 535
1586.95 525
1587.04 514
1587.13 501
1587.23 489
1587.32 479
1587.41 472
1587.50 467
1587.59 466
1587.68 469
1587.77 474
1587.86 481
1587.96 490
1588.05 499
1588.14 507
1588.23 512
1588.32 514
1588.41 513
1588.50 509
1588.59 503
1588.69 496
1588.78 489
1588.87 485
1588.96 483
1589.05 484
1589.14 487
1589.23 491
1589.33 495
1589.42 497
1589.51 495
1589.60 491
1589.69 485
1589.78 478
1589.87 471
1589.97 466
1590.06 464
1590.15 465
1590.24 465
1590.33 465
1590.42 463
1590.51 459
1590.60 453
1590.70 446
1590.79 439
1590.88 434
1590.97 431
1591.06 429
1591.15 429
1591.24 430
1591.34 431
1591.43 433
1591.52 434
1591.61 435
1591.70 436
1591.79 437
1591.88 437
1591.98 436
1592.07 436
1592.16 436
1592.25 437
1592.34 440
1592.43 445
1592.52 452
1592.62 459
1592.71 465
1592.80 468
1592.89 469
1592.98 466
1593.07 461
1593.16 454
1593.26 448
1593.35 442
1593.44 438
1593.53 436
1593.62 435
1593.71 434
1593.81 433
1593.90 430
1593.99 425
1594.08 418
1594.17 409
1594.26 400
1594.35 392
1594.45 386
1594.54 384
1594.63 385
1594.72 388
1594.81 393
1594.90 397
1594.99 400
1595.09 402
1595.18 402
1595.27 401
1595.36 399
1595.45 397
1595.54 396
1595.64 396
1595.73 396
1595.82 396
1595.91 396
1596.00 397
1596.09 398
1596.18 401
1596.28 404
1596.37 408
1596.46 411
1596.55 412
1596.64 412
1596.73 410
1596.83 408
1596.92 408
1597.01 412
1597.10 422
1597.19 436
1597.28 454
1597.38 472
1597.47 488
1597.56 500
1597.65 507
1597.74 508
1597.83 505
1597.92 498
1598.02 488
1598.11 477
1598.20 463
1598.29 448
1598.38 432
1598.47 416
1598.57 402
1598.66 391
1598.75 385
1598.84 386
1598.93 392
1599.02 404
1599.12 419
1599.21 435
1599.30 450
1599.39 463
1599.48 471
1599.57 476
1599.67 476
1599.76 473
1599.85 468
1599.94 460
1600.03 452
1600.12 444
1600.22 437
1600.31 430
1600.40 423
1600.49 418
1600.58 413
1600.67 408
1600.77 403
1600.86 398
1600.95 392
1601.04 387
1601.13 382
1601.22 379
1601.32 377
1601.41 377
1601.50 379
1601.59 382
1601.68 386
1601.77 390
1601.87 395
1601.96 398
1602.05 400
1602.14 401
1602.23 399
1602.32 397
1602.42 395
1602.51 393
1602.60 394
1602.69 397
1602.78 404
1602.88 412
1602.97 422
1603.06 432
1603.15 439
1603.24 443
1603.33 444
1603.43 443
1603.52 440
1603.61 436
1603.70 434
1603.79 433
1603.88 433
1603.98 433
1604.07 432
1604.16 430
1604.25 426
1604.34 420
1604.44 412
1604.53 403
1604.62 393
1604.71 383
1604.80 373
1604.89 364
1604.99 356
1605.08 350
1605.17 347
1605.26 347
1605.35 349
1605.45 353
1605.54 358
1605.63 364
1605.72 368
1605.81 372
1605.90 374
1606.00 377
1606.09 379
1606.18 382
1606.27 385
1606.36 388
1606.46 391
1606.55 393
1606.64 395
1606.73 398
1606.82 401
1606.91 405
1607.01 410
1607.10 414
1607.19 419
1607.28 422
1607.37 424
1607.47 425
1607.56 425
1607.65 427
1607.74 430
1607.83 435
1607.93 442
1608.02 449
1608.11 455
1608.20 459
1608.29 460
1608.38 458
1608.48 453
1608.57 446
1608.66 439
1608.75 434
1608.84 430
1608.94 430
1609.03 432
1609.12 436
1609.21 441
1609.30 447
1609.40 451
1609.49 453
1609.58 454
1609.67 452
1609.76 450
1609.86 447
1609.95 444
1610.04 441
1610.13 439
1610.22 439
1610.32 439
1610.41 440
1610.50 440
1610.59 438
1610.68 434
1610.78 429
1610.87 422
1610.96 415
1611.05 408
1611.14 404
1611.24 401
1611.33 401
1611.42 403
1611.51 406
1611.60 410
1611.70 415
1611.79 422
1611.88 430
1611.97 440
1612.06 450
1612.16 459
1612.25 466
1612.34 469
1612.43 468
1612.52 461
1612.62 451
1612.71 438
1612.80 424
1612.89 411
1612.98 401
1613.08 393
1613.17 388
1613.26 386
1613.35 386
1613.44 389
1613.54 392
1613.63 396
1613.72 399
1613.81 402
1613.90 404
1614.00 405
1614.09 404
1614.18 402
1614.27 400
1614.36 399
1614.46 399
1614.55 402
1614.64 407
1614.73 413
1614.82 420
1614.92 426
1615.01 432
1615.10 436
1615.19 438
1615.29 438
1615.38 435
1615.47 428
1615.56 419
1615.65 408
1615.75 397
1615.84 386
1615.93 379
1616.02 375
1616.11 376
1616.21 380
1616.30 388
1616.39 397
1616.48 406
1616.57 414
1616.67 421
1616.76 424
1616.85 426
1616.94 426
1617.04 424
1617.13 423
1617.22 422
1617.31 422
1617.40 424
1617.50 426
1617.59 430
1617.68 433
1617.77 435
1617.86 434
1617.96 432
1618.05 428
1618.14 421
1618.23 414
1618.33 406
1618.42 398
1618.51 391
1618.60 385
1618.69 380
1618.79 376
1618.88 374
1618.97 373
1619.06 375
1619.16 380
1619.25 386
1619.34 392
1619.43 399
1619.52 405
1619.62 411
1619.71 417
1619.80 422
1619.89 428
1619.99 433
1620.08 437
1620.17 439
1620.26 439
1620.35 436
1620.45 430
1620.54 422
1620.63 414
1620.72 406
1620.82 400
1620.91 395
1621.00 392
1621.09 391
1621.18 390
1621.28 391
1621.37 392
1621.46 394
1621.55 396
1621.65 397
1621.74 397
1621.83 395
1621.92 391
1622.02 385
1622.11 379
1622.20 374
1622.29 368
1622.38 364
1622.48 360
1622.57 355
1622.66 350
1622.75 345
1622.85 340
1622.94 336
1623.03 334
1623.12 334
1623.22 336
1623.31 339
1623.40 344
1623.49 348
1623.58 351
1623.68 353
1623.77 354
1623.86 354
1623.95 353
1624.05 352
1624.14 351
1624.23 349
1624.32 349
1624.42 349
1624.51 350
1624.60 353
1624.69 358
1624.79 365
1624.88 373
1624.97 382
1625.06 390
1625.15 398
1625.25 405
1625.34 411
1625.43 418
1625.52 425
1625.62 434
1625.71 444
1625.80 453
1625.89 460
1625.99 464
1626.08 464
1626.17 459
1626.26 451
1626.36 442
1626.45 434
1626.54 430
1626.63 430
1626.73 435
1626.82 443
1626.91 453
1627.00 462
1627.10 468
1627.19 470
1627.28 467
1627.37 460
1627.47 451
1627.56 441
1627.65 432
1627.74 426
1627.84 423
1627.93 423
1628.02 424
1628.11 426
1628.21 427
1628.30 427
1628.39 425
1628.48 422
1628.57 417
1628.67 412
1628.76 407
1628.85 402
1628.94 399
1629.04 397
1629.13 395
1629.22 395
1629.31 396
1629.41 397
1629.50 398
1629.59 401
1629.68 404
1629.78 409
1629.87 415
1629.96 423
1630.05 430
1630.15 437
1630.24 442
1630.33 445
1630.43 445
1630.52 442
1630.61 438
1630.70 432
1630.80 425
1630.89 417
1630.98 409
1631.07 401
1631.17 393
1631.26 385
1631.35 378
1631.44 372
1631.54 368
1631.63 365
1631.72 364
1631.81 364
1631.91 365
1632.00 367
1632.09 371
1632.18 376
1632.28 381
1632.37 389
1632.46 397
1632.55 405
1632.65 415
1632.74 424
1632.83 432
1632.92 439
1633.02 444
1633.11 447
1633.20 447
1633.29 444
1633.39 439
1633.48 433
1633.57 426
1633.67 418
1633.76 412
1633.85 408
1633.94 407
1634.04 409
1634.13 414
1634.22 423
1634.31 432
1634.41 441
1634.50 448
1634.59 451
1634.68 451
1634.78 448
1634.87 443
1634.96 438
1635.05 435
1635.15 432
1635.24 431
1635.33 430
1635.43 429
1635.52 428
1635.61 426
1635.70 425
1635.80 425
1635.89 427
1635.98 431
1636.07 435
1636.17 437
1636.26 435
1636.35 429
1636.45 419
1636.54 406
1636.63 392
1636.72 381
1636.82 373
1636.91 369
1637.00 369
1637.09 370
1637.19 372
1637.28 373
1637.37 372
1637.47 370
1637.56 367
1637.65 363
1637.74 361
1637.84 360
1637.93 360
1638.02 362
1638.11 365
1638.21 370
1638.30 376
1638.39 383
1638.49 391
1638.58 399
1638.67 407
1638.76 414
1638.86 420
1638.95 423
1639.04 423
1639.13 421
1639.23 415
1639.32 407
1639.41 399
1639.51 390
1639.60 383
1639.69 378
1639.78 375
1639.88 376
1639.97 380
1640.06 387
1640.16 396
1640.25 408
1640.34 420
1640.43 432
1640.53 442
1640.62 448
1640.71 451
1640.81 450
1640.90 446
1640.99 440
1641.08 434
1641.18 429
1641.27 425
1641.36 423
1641.46 422
1641.55 424
1641.64 426
1641.73 429
1641.83 432
1641.92 435
1642.01 437
1642.10 440
1642.20 443
1642.29 447
1642.38 453
1642.48 462
1642.57 472
1642.66 484
1642.76 496
1642.85 505
1642.94 511
1643.03 511
1643.13 508
1643.22 501
1643.31 491
1643.41 479
1643.50 468
1643.59 456
1643.68 446
1643.78 436
1643.87 427
1643.96 421
1644.06 417
1644.15 416
1644.24 417
1644.33 420
1644.43 425
1644.52 429
1644.61 432
1644.71 433
1644.80 432
1644.89 429
1644.99 424
1645.08 418
1645.17 412
1645.26 405
1645.36 398
1645.45 392
1645.54 387
1645.64 384
1645.73 384
1645.82 387
1645.91 393
1646.01 402
1646.10 413
1646.19 426
1646.29 438
1646.38 448
1646.47 455
1646.57 458
1646.66 456
1646.75 451
1646.84 441
1646.94 430
1647.03 418
1647.12 407
1647.22 399
1647.31 396
1647.40 397
1647.50 403
1647.59 414
1647.68 427
1647.77 440
1647.87 451
1647.96 459
1648.05 463
1648.15 463
1648.24 459
1648.33 455
1648.43 451
1648.52 448
1648.61 447
1648.70 448
1648.80 449
1648.89 450
1648.98 450
1649.08 450
1649.17 451
1649.26 453
1649.36 457
1649.45 463
1649.54 470
1649.64 478
1649.73 485
1649.82 492
1649.91 496
1650.01 500
1650.10 502
1650.19 502
1650.29 500
1650.38 497
1650.47 493
1650.57 487
1650.66 482
1650.75 477
1650.85 474
1650.94 473
1651.03 473
1651.13 473
1651.22 473
1651.31 471
1651.40 467
1651.50 461
1651.59 454
1651.68 447
1651.78 440
1651.87 434
1651.96 428
1652.06 423
1652.15 418
1652.24 413
1652.34 408
1652.43 405
1652.52 404
1652.62 406
1652.71 412
1652.80 421
1652.89 432
1652.99 443
1653.08 451
1653.17 456
1653.27 457
1653.36 454
1653.45 448
1653.55 439
1653.64 431
1653.73 422
1653.83 415
1653.92 410
1654.01 406
1654.11 404
1654.20 404
1654.29 404
1654.39 404
1654.48 405
1654.57 404
1654.67 402
1654.76 399
1654.85 396
1654.95 393
1655.04 391
1655.13 391
1655.22 394
1655.32 400
1655.41 406
1655.50 413
1655.60 418
1655.69 421
1655.78 421
1655.88 419
1655.97 415
1656.06 411
1656.16 407
1656.25 406
1656.34 405
1656.44 407
1656.53 409
1656.62 413
1656.72 417
1656.81 422
1656.90 427
1657.00 431
1657.09 434
1657.18 434
1657.28 432
1657.37 428
1657.46 423
1657.56 417
1657.65 412
1657.74 408
1657.84 407
1657.93 407
1658.02 408
1658.12 410
1658.21 411
1658.30 412
1658.40 412
1658.49 412
1658.58 412
1658.68 413
1658.77 414
1658.86 416
1658.96 417
1659.05 418
1659.14 419
1659.24 419
1659.33 419
1659.42 418
1659.52 417
1659.61 415
1659.70 413
1659.80 410
1659.89 407
1659.98 405
1660.08 404
1660.17 405
1660.26 408
1660.36 413
1660.45 421
1660.54 431
1660.64 442
1660.73 453
1660.82 463
1660.92 471
1661.01 476
1661.10 479
1661.20 480
1661.29 480
1661.38 479
1661.48 477
1661.57 476
1661.66 474
1661.76 471
1661.85 467
1661.94 462
1662.04 455
1662.13 448
1662.22 440
1662.32 432
1662.41 425
1662.51 417
1662.60 409
1662.69 401
1662.79 393
1662.88 385
1662.97 379
1663.07 375
1663.16 374
1663.25 377
1663.35 383
1663.44 391
1663.53 400
1663.63 409
1663.72 417
1663.81 423
1663.91 427
1664.00 432
1664.09 436
1664.19 441
1664.28 448
1664.37 456
1664.47 465
1664.56 474
1664.65 484
1664.75 494
1664.84 504
1664.94 512
1665.03 517
1665.12 520
1665.22 520
1665.31 517
1665.40 511
1665.50 502
1665.59 492
1665.68 481
1665.78 470
1665.87 460
1665.96 452
1666.06 446
1666.15 443
1666.24 444
1666.34 448
1666.43 454
1666.53 462
1666.62 470
1666.71 478
1666.81 484
1666.90 487
1666.99 489
1667.09 489
1667.18 488
1667.27 485
1667.37 482
1667.46 479
1667.55 478
1667.65 478
1667.74 480
1667.84 485
1667.93 492
1668.02 500
1668.12 508
1668.21 515
1668.30 520
1668.40 524
1668.49 526
1668.58 527
1668.68 528
1668.77 530
1668.87 532
1668.96 536
1669.05 539
1669.15 542
1669.24 545
1669.33 547
1669.43 547
1669.52 546
1669.61 543
1669.71 537
1669.80 529
1669.90 520
1669.99 510
1670.08 500
1670.18 492
1670.27 487
1670.36 485
1670.46 488
1670.55 492
1670.64 497
1670.74 503
1670.83 508
1670.93 511
1671.02 514
1671.11 518
1671.21 522
1671.30 528
1671.39 533
1671.49 536
1671.58 538
1671.67 536
1671.77 531
1671.86 524
1671.96 516
1672.05 509
1672.14 504
1672.24 501
1672.33 501
1672.42 503
1672.52 505
1672.61 505
1672.71 504
1672.80 501
1672.89 495
1672.99 487
1673.08 479
1673.17 471
1673.27 465
1673.36 462
1673.46 462
1673.55 465
1673.64 469
1673.74 472
1673.83 473
1673.92 471
1674.02 466
1674.11 459
1674.21 450
1674.30 442
1674.39 437
1674.49 435
1674.58 436
1674.67 440
1674.77 445
1674.86 449
1674.96 451
1675.05 450
1675.14 445
1675.24 439
1675.33 431
1675.42 424
1675.52 419
1675.61 417
1675.71 419
1675.80 424
1675.89 433
1675.99 443
1676.08 453
1676.18 461
1676.27 466
1676.36 469
1676.46 469
1676.55 468
1676.64 468
1676.74 468
1676.83 470
1676.93 473
1677.02 477
1677.11 481
1677.21 485
1677.30 488
1677.40 490
1677.49 491
1677.58 491
1677.68 492
1677.77 491
1677.86 490
1677.96 488
1678.05 484
1678.15 479
1678.24 471
1678.33 463
1678.43 455
1678.52 447
1678.62 442
1678.71 440
1678.80 440
1678.90 442
1678.99 445
1679.09 447
1679.18 448
1679.27 446
1679.37 442
1679.46 437
1679.55 431
1679.65 426
1679.74 422
1679.84 420
1679.93 420
1680.02 422
1680.12 426
1680.21 431
1680.31 436
1680.40 442
1680.49 448
1680.59 454
1680.68 462
1680.78 470
1680.87 478
1680.96 484
1681.06 487
1681.15 487
1681.25 483
1681.34 476
1681.43 467
1681.53 458
1681.62 451
1681.72 447
1681.81 444
1681.90 443
1682.00 441
1682.09 439
1682.19 436
1682.28 433
1682.37 429
1682.47 427
1682.56 427
1682.66 428
1682.75 431
1682.84 433
1682.94 434
1683.03 433
1683.13 431
1683.22 427
1683.31 423
1683.41 419
1683.50 415
1683.60 412
1683.69 410
1683.78 407
1683.88 406
1683.97 407
1684.07 409
1684.16 414
1684.25 421
1684.35 429
1684.44 437
1684.54 444
1684.63 450
1684.72 453
1684.82 455
1684.91 455
1685.01 454
1685.10 453
1685.19 453
1685.29 454
1685.38 456
1685.48 459
1685.57 462
1685.66 466
1685.76 468
1685.85 468
1685.95 466
1686.04 461
1686.14 454
1686.23 446
1686.32 440
1686.42 436
1686.51 437
1686.61 442
1686.70 450
1686.79 460
1686.89 470
1686.98 479
1687.08 486
1687.17 492
1687.26 497
1687.36 503
1687.45 511
1687.55 519
1687.64 528
1687.74 535
1687.83 538
1687.92 537
1688.02 530
1688.11 520
1688.21 508
1688.30 496
1688.39 485
1688.49 477
1688.58 470
1688.68 463
1688.77 457
1688.87 450
1688.96 444
1689.05 437
1689.15 431
1689.24 424
1689.34 418
1689.43 412
1689.52 406
1689.62 401
1689.71 396
1689.81 393
1689.90 392
1690.00 393
1690.09 397
1690.18 403
1690.28 411
1690.37 422
1690.47 435
1690.56 449
1690.66 464
1690.75 479
1690.84 493
1690.94 504
1691.03 511
1691.13 513
1691.22 510
1691.31 503
1691.41 495
1691.50 486
1691.60 478
1691.69 472
1691.79 470
1691.88 470
1691.97 472
1692.07 476
1692.16 479
1692.26 482
1692.35 485
1692.45 486
1692.54 486
1692.63 484
1692.73 481
1692.82 477
1692.92 472
1693.01 467
1693.11 461
1693.20 455
1693.29 449
1693.39 444
1693.48 440
1693.58 437
1693.67 435
1693.77 435
1693.86 437
1693.95 440
1694.05 444
1694.14 449
1694.24 454
1694.33 461
1694.43 469
1694.52 478
1694.62 487
1694.71 496
1694.80 504
1694.90 511
1694.99 514
1695.09 514
1695.18 511
1695.28 507
1695.37 502
1695.46 499
1695.56 499
1695.65 502
1695.75 507
1695.84 512
1695.94 518
1696.03 521
1696.12 522
1696.22 520
1696.31 515
1696.41 509
1696.50 502
1696.60 494
1696.69 488
1696.79 482
1696.88 479
1696.97 477
1697.07 477
1697.16 478
1697.26 479
1697.35 481
1697.45 482
1697.54 480
1697.64 476
1697.73 470
1697.82 462
1697.92 452
1698.01 443
1698.11 435
1698.20 429
1698.30 426
1698.39 427
1698.49 431
1698.58 437
1698.67 443
1698.77 450
1698.86 456
1698.96 460
1699.05 461
1699.15 459
1699.24 455
1699.34 449
1699.43 441
1699.52 434
1699.62 427
1699.71 421
1699.81 416
1699.90 414
1700.00 413
1700.09 414
1700.19 416
1700.28 419
1700.37 423
1700.47 427
1700.56 432
1700.66 435
1700.75 439
1700.85 441
1700.94 443
1701.04 446
1701.13 448
1701.23 453
1701.32 459
1701.41 466
1701.51 473
1701.60 479
1701.70 484
1701.79 487
1701.89 487
1701.98 487
1702.08 487
1702.17 489
1702.27 495
1702.36 505
1702.45 518
1702.55 534
1702.64 550
1702.74 565
1702.83 577
1702.93 585
1703.02 589
1703.12 590
1703.21 587
1703.31 581
1703.40 573
1703.49 563
1703.59 552
1703.68 539
1703.78 527
1703.87 516
1703.97 506
1704.06 498
1704.16 494
1704.25 492
1704.35 492
1704.44 494
1704.54 497
1704.63 501
1704.72 504
1704.82 508
1704.91 511
1705.01 514
1705.10 517
1705.20 518
1705.29 519
1705.39 519
1705.48 518
1705.58 516
1705.67 514
1705.77 512
1705.86 509
1705.95 505
1706.05 500
1706.14 495
1706.24 488
1706.33 482
1706.43 476
1706.52 472
1706.62 471
1706.71 473
1706.81 479
1706.90 489
1707.00 501
1707.09 514
1707.19 526
1707.28 536
1707.37 540
1707.47 540
1707.56 536
1707.66 528
1707.75 518
1707.85 508
1707.94 499
1708.04 493
1708.13 489
1708.23 486
1708.32 484
1708.42 482
1708.51 480
1708.61 478
1708.70 477
1708.80 476
1708.89 476
1708.99 478
1709.08 481
1709.17 486
1709.27 490
1709.36 494
1709.46 496
1709.55 496
1709.65 495
1709.74 492
1709.84 489
1709.93 486
1710.03 484
1710.12 483
1710.22 483
1710.31 484
1710.41 486
1710.50 489
1710.60 494
1710.69 501
1710.79 509
1710.88 516
1710.98 523
1711.07 526
1711.16 526
1711.26 521
1711.35 512
1711.45 502
1711.54 490
1711.64 480
1711.73 472
1711.83 467
1711.92 464
1712.02 464
1712.11 464
1712.21 466
1712.30 467
1712.40 469
1712.49 472
1712.59 474
1712.68 476
1712.78 478
1712.87 480
1712.97 480
1713.06 480
1713.16 480
1713.25 480
1713.35 481
1713.44 484
1713.54 487
1713.63 492
1713.73 497
1713.82 502
1713.92 507
1714.01 510
1714.10 513
1714.20 514
1714.29 514
1714.39 513
1714.48 511
1714.58 509
1714.67 507
1714.77 506
1714.86 505
1714.96 504
1715.05 504
1715.15 505
1715.24 507
1715.34 510
1715.43 514
1715.53 520
1715.62 525
1715.72 530
1715.81 534
1715.91 535
1716.00 534
1716.10 530
1716.19 522
1716.29 512
1716.38 500
1716.48 488
1716.57 476
1716.67 468
1716.76 463
1716.86 461
1716.95 462
1717.05 465
1717.14 470
1717.24 476
1717.33 481
1717.43 487
1717.52 492
1717.62 496
1717.71 498
1717.81 498
1717.90 494
1718.00 489
1718.09 481
1718.19 474
1718.28 468
1718.38 465
1718.47 464
1718.57 467
1718.66 473
1718.76 481
1718.85 492
1718.95 503
1719.04 514
1719.14 524
1719.23 531
1719.33 535
1719.42 537
1719.52 536
1719.61 534
1719.71 532
1719.80 531
1719.90 531
1719.99 531
1720.09 532
1720.18 532
1720.28 529
1720.37 525
1720.47 520
1720.56 513
1720.66 506
1720.75 498
1720.85 490
1720.94 483
1721.04 476
1721.13 472
1721.23 470
1721.32 471
1721.42 475
1721.51 481
1721.61 489
1721.70 497
1721.80 504
1721.89 510
1721.99 514
1722.08 514
1722.18 513
1722.27 511
1722.37 507
1722.46 505
1722.56 504
1722.65 507
1722.75 513
1722.84 522
1722.94 533
1723.04 543
1723.13 551
1723.23 555
1723.32 553
1723.42 546
1723.51 534
1723.61 520
1723.70 505
1723.80 492
1723.89 481
1723.99 474
1724.08 471
1724.18 473
1724.27 480
1724.37 490
1724.46 503
1724.56 514
1724.65 522
1724.75 525
1724.84 521
1724.94 511
1725.03 496
1725.13 480
1725.22 466
1725.32 455
1725.41 449
1725.51 448
1725.60 451
1725.70 456
1725.79 461
1725.89 465
1725.99 466
1726.08 466
1726.18 464
1726.27 464
1726.37 464
1726.46 466
1726.56 470
1726.65 474
1726.75 479
1726.84 483
1726.94 485
1727.03 485
1727.13 483
1727.22 481
1727.32 479
1727.41 478
1727.51 478
1727.60 480
1727.70 481
1727.79 482
1727.89 482
1727.99 481
1728.08 478
1728.18 475
1728.27 471
1728.37 466
1728.46 462
1728.56 457
1728.65 454
1728.75 451
1728.84 449
1728.94 448
1729.03 449
1729.13 451
1729.22 455
1729.32 461
1729.41 466
1729.51 472
1729.61 477
1729.70 480
1729.80 480
1729.89 477
1729.99 471
1730.08 463
1730.18 454
1730.27 447
1730.37 443
1730.46 443
1730.56 448
1730.65 457
1730.75 470
1730.84 484
1730.94 497
1731.04 509
1731.13 518
1731.23 523
1731.32 525
1731.42 525
1731.51 523
1731.61 520
1731.70 518
1731.80 517
1731.89 516
1731.99 515
1732.08 516
1732.18 516
1732.27 517
1732.37 518
1732.47 521
1732.56 523
1732.66 526
1732.75 529
1732.85 531
1732.94 532
1733.04 531
1733.13 530
1733.23 528
1733.32 526
1733.42 526
1733.52 527
1733.61 529
1733.71 529
1733.80 527
1733.90 521
1733.99 511
1734.09 499
1734.18 487
1734.28 477
1734.37 470
1734.47 467
1734.56 468
1734.66 473
1734.76 478
1734.85 483
1734.95 486
1735.04 486
1735.14 485
1735.23 482
1735.33 480
1735.42 479
1735.52 480
1735.61 481
1735.71 482
1735.81 483
1735.90 484
1736.00 483
1736.09 481
1736.19 479
1736.28 477
1736.38 476
1736.47 476
1736.57 477
1736.67 477
1736.76 478
1736.86 480
1736.95 482
1737.05 485
1737.14 489
1737.24 494
1737.33 499
1737.43 503
1737.52 504
1737.62 502
1737.72 498
1737.81 491
1737.91 483
1738.00 477
1738.10 472
1738.19 471
1738.29 473
1738.38 478
1738.48 485
1738.58 493
1738.67 502
1738.77 510
1738.86 518
1738.96 525
1739.05 531
1739.15 535
1739.24 539
1739.34 540
1739.44 540
1739.53 537
1739.63 534
1739.72 530
1739.82 527
1739.91 525
1740.01 524
1740.11 524
1740.20 524
1740.30 524
1740.39 524
1740.49 523
1740.58 522
1740.68 522
1740.77 522
1740.87 522
1740.97 522
1741.06 522
1741.16 520
1741.25 517
1741.35 514
1741.44 511
1741.54 509
1741.63 510
1741.73 511
1741.83 513
1741.92 513
1742.02 512
1742.11 509
1742.21 503
1742.30 496
1742.40 490
1742.50 484
1742.59 479
1742.69 475
1742.78 474
1742.88 474
1742.97 477
1743.07 482
1743.17 489
1743.26 497
1743.36 505
1743.45 511
1743.55 515
1743.64 515
1743.74 514
1743.84 510
1743.93 505
1744.03 500
1744.12 494
1744.22 489
1744.31 483
1744.41 478
1744.51 473
1744.60 471
1744.70 472
1744.79 475
1744.89 481
1744.98 489
1745.08 498
1745.18 507
1745.27 515
1745.37 522
1745.46 529
1745.56 536
1745.65 541
1745.75 545
1745.85 546
1745.94 543
1746.04 536
1746.13 525
1746.23 512
1746.32 497
1746.42 483
1746.52 472
1746.61 464
1746.71 461
1746.80 462
1746.90 467
1746.99 473
1747.09 481
1747.19 488
1747.28 494
1747.38 499
1747.47 503
1747.57 505
1747.67 507
1747.76 509
1747.86 510
1747.95 510
1748.05 507
1748.14 503
1748.24 498
1748.34 491
1748.43 486
1748.53 482
1748.62 481
1748.72 484
1748.82 489
1748.91 496
1749.01 504
1749.10 511
1749.20 517
1749.29 520
1749.39 521
1749.49 520
1749.58 517
1749.68 513
1749.77 508
1749.87 503
1749.97 497
1750.06 491
1750.16 485
1750.25 479
1750.35 473
1750.44 468
1750.54 464
1750.64 462
1750.73 461
1750.83 462
1750.92 464
1751.02 467
1751.12 469
1751.21 471
1751.31 471
1751.40 470
1751.50 466
1751.60 461
1751.69 454
1751.79 448
1751.88 442
1751.98 437
1752.08 434
1752.17 433
1752.27 434
1752.36 437
1752.46 439
1752.55 441
1752.65 442
1752.75 442
1752.84 439
1752.94 434
1753.03 429
1753.13 423
1753.23 417
1753.32 412
1753.42 410
1753.51 410
1753.61 413
1753.71 419
1753.80 428
1753.90 439
1753.99 450
1754.09 461
1754.19 471
1754.28 480
1754.38 487
1754.47 493
1754.57 498
1754.67 501
1754.76 503
1754.86 503
1754.95 502
1755.05 500
1755.15 498
1755.24 495
1755.34 492
1755.43 488
1755.53 484
1755.63 479
1755.72 472
1755.82 466
1755.91 460
1756.01 454
1756.11 448
1756.20 444
1756.30 440
1756.39 436
1756.49 433
1756.59 431
1756.68 431
1756.78 433
1756.87 436
1756.97 440
1757.07 445
1757.16 448
1757.26 449
1757.36 447
1757.45 443
1757.55 435
1757.64 425
1757.74 414
1757.84 403
1757.93 393
1758.03 386
1758.12 383
1758.22 383
1758.32 387
1758.41 394
1758.51 403
1758.60 413
1758.70 422
1758.80 430
1758.89 435
1758.99 438
1759.08 438
1759.18 435
1759.28 429
1759.37 422
1759.47 413
1759.57 404
1759.66 395
1759.76 387
1759.85 381
1759.95 377
1760.05 376
1760.14 379
1760.24 385
1760.33 394
1760.43 404
1760.53 416
1760.62 426
1760.72 434
1760.82 439
1760.91 441
1761.01 439
1761.10 437
1761.20 433
1761.30 430
1761.39 427
1761.49 426
1761.58 424
1761.68 423
1761.78 421
1761.87 421
1761.97 422
1762.07 426
1762.16 433
1762.26 441
1762.35 450
1762.45 458
1762.55 464
1762.64 466
1762.74 466
1762.84 464
1762.93 461
1763.03 460
1763.12 460
1763.22 462
1763.32 465
1763.41 469
1763.51 471
1763.61 473
1763.70 475
1763.80 476
1763.89 477
1763.99 480
1764.09 484
1764.18 489
1764.28 495
1764.38 501
1764.47 505
1764.57 507
1764.66 507
1764.76 503
1764.86 496
1764.95 488
1765.05 481
1765.15 474
1765.24 470
1765.34 468
1765.43 469
1765.53 471
1765.63 473
1765.72 474
1765.82 474
1765.92 473
1766.01 470
1766.11 467
1766.20 463
1766.30 459
1766.40 455
1766.49 453
1766.59 452
1766.69 452
1766.78 453
1766.88 455
1766.98 458
1767.07 462
1767.17 468
1767.26 473
1767.36 478
1767.46 483
1767.55 484
1767.65 484
1767.75 479
1767.84 473
1767.94 464
1768.04 454
1768.13 445
1768.23 437
1768.32 431
1768.42 428
1768.52 426
1768.61 426
1768.71 426
1768.81 425
1768.90 424
1769.00 423
1769.10 422
1769.19 423
1769.29 426
1769.38 432
1769.48 440
1769.58 450
1769.67 461
1769.77 471
1769.87 480
1769.96 486
1770.06 490
1770.16 492
1770.25 491
1770.35 487
1770.45 482
1770.54 475
1770.64 468
1770.73 462
1770.83 458
1770.93 456
1771.02 457
1771.12 460
1771.22 466
1771.31 472
1771.41 479
1771.51 484
1771.60 488
1771.70 488
1771.80 485
1771.89 479
1771.99 469
1772.08 456
1772.18 443
1772.28 429
1772.37 416
1772.47 407
1772.57 401
1772.66 399
1772.76 399
1772.86 402
1772.95 406
1773.05 409
1773.15 412
1773.24 414
1773.34 415
1773.44 417
1773.53 419
1773.63 423
1773.73 429
1773.82 435
1773.92 442
1774.01 449
1774.11 455
1774.21 459
1774.30 462
1774.40 463
1774.50 462
1774.59 460
1774.69 457
1774.79 455
1774.88 453
1774.98 451
1775.08 451
1775.17 451
1775.27 452
1775.37 452
1775.46 453
1775.56 454
1775.66 455
1775.75 455
1775.85 455
1775.95 454
1776.04 453
1776.14 450
1776.24 446
1776.33 441
1776.43 435
1776.53 430
1776.62 427
1776.72 426
1776.82 427
1776.91 432
1777.01 440
1777.11 449
1777.20 458
1777.30 465
1777.39 469
1777.49 469
1777.59 464
1777.68 456
1777.78 445
1777.88 432
1777.97 418
1778.07 405
1778.17 394
1778.26 384
1778.36 378
1778.46 375
1778.55 376
1778.65 381
1778.75 390
1778.84 401
1778.94 413
1779.04 423
1779.13 432
1779.23 438
1779.33 442
1779.42 444
1779.52 446
1779.62 449
1779.71 454
1779.81 461
1779.91 467
1780.00 473
1780.10 476
1780.20 477
1780.29 474
1780.39 468
1780.49 460
1780.58 452
1780.68 444
1780.78 437
1780.87 432
1780.97 430
1781.07 431
1781.17 435
1781.26 441
1781.36 449
1781.46 457
1781.55 464
1781.65 470
1781.75 474
1781.84 476
1781.94 477
1782.04 478
1782.13 479
1782.23 480
1782.33 481
1782.42 482
1782.52 482
1782.62 480
1782.71 475
1782.81 468
1782.91 460
1783.00 451
1783.10 442
1783.20 435
1783.29 430
1783.39 428
1783.49 427
1783.58 428
1783.68 429
1783.78 431
1783.87 431
1783.97 431
1784.07 430
1784.16 429
1784.26 428
1784.36 427
1784.46 428
1784.55 431
1784.65 435
1784.75 441
1784.84 446
1784.94 450
1785.04 453
1785.13 455
1785.23 456
1785.33 457
1785.42 457
1785.52 459
1785.62 460
1785.71 462
1785.81 462
1785.91 461
1786.00 458
1786.10 454
1786.20 448
1786.29 443
1786.39 438
1786.49 435
1786.59 434
1786.68 434
1786.78 434
1786.88 436
1786.97 437
1787.07 439
1787.17 440
1787.26 440
1787.36 439
1787.46 438
1787.55 435
1787.65 431
1787.75 426
1787.85 421
1787.94 417
1788.04 414
1788.14 415
1788.23 419
1788.33 425
1788.43 434
1788.52 445
1788.62 455
1788.72 464
1788.81 470
1788.91 473
1789.01 475
1789.10 474
1789.20 474
1789.30 473
1789.40 473
1789.49 472
1789.59 472
1789.69 472
1789.78 473
1789.88 475
1789.98 478
1790.07 483
1790.17 490
1790.27 498
1790.37 505
1790.46 511
1790.56 514
1790.66 513
1790.75 508
1790.85 501
1790.95 491
1791.04 480
1791.14 469
1791.24 460
1791.34 453
1791.43 450
1791.53 451
1791.63 456
1791.72 464
1791.82 474
1791.92 486
1792.01 497
1792.11 507
1792.21 516
1792.31 522
1792.40 526
1792.50 528
1792.60 528
1792.69 527
1792.79 526
1792.89 523
1792.98 520
1793.08 517
1793.18 514
1793.28 512
1793.37 510
1793.47 510
1793.57 511
1793.66 511
1793.76 511
1793.86 509
1793.96 505
1794.05 498
1794.15 488
1794.25 477
1794.34 466
1794.44 457
1794.54 450
1794.63 447
1794.73 447
1794.83 449
1794.93 452
1795.02 456
1795.12 459
1795.22 460
1795.31 459
1795.41 457
1795.51 454
1795.61 450
1795.70 447
1795.80 445
1795.90 445
1795.99 448
1796.09 453
1796.19 460
1796.29 468
1796.38 473
1796.48 475
1796.58 474
1796.67 470
1796.77 463
1796.87 455
1796.97 447
1797.06 441
1797.16 437
1797.26 436
1797.35 437
1797.45 441
1797.55 446
1797.65 452
1797.74 457
1797.84 461
1797.94 463
1798.03 462
1798.13 459
1798.23 453
1798.33 447
1798.42 441
1798.52 438
1798.62 439
1798.71 443
1798.81 449
1798.91 456
1799.01 462
1799.10 464
1799.20 464
1799.30 461
1799.40 455
1799.49 450
1799.59 446
1799.69 445
1799.78 447
1799.88 451
1799.98 457
1800.08 464
1800.17 469
1800.27 473
1800.37 475
1800.46 474
1800.56 471
1800.66 467
1800.76 463
1800.85 459
1800.95 455
1801.05 451
1801.15 447
1801.24 444
1801.34 442
1801.44 441
1801.53 440
1801.63 441
1801.73 443
1801.83 446
1801.92 449
1802.02 453
1802.12 457
1802.22 461
1802.31 465
1802.41 470
1802.51 475
1802.60 481
1802.70 487
1802.80 493
1802.90 498
1802.99 502
1803.09 504
1803.19 504
1803.29 503
1803.38 500
1803.48 497
1803.58 493
1803.68 489
1803.77 485
1803.87 479
1803.97 474
1804.06 468
1804.16 463
1804.26 459
1804.36 458
1804.45 458
1804.55 460
1804.65 463
1804.75 467
1804.84 469
1804.94 471
1805.04 470
1805.14 469
1805.23 466
1805.33 464
1805.43 461
1805.52 459
1805.62 458
1805.72 456
1805.82 454
1805.91 451
1806.01 446
1806.11 442
1806.21 437
1806.30 434
1806.40 430
1806.50 427
1806.60 424
1806.69 420
1806.79 414
1806.89 408
1806.99 403
1807.08 399
1807.18 399
1807.28 402
1807.38 409
1807.47 418
1807.57 428
1807.67 437
1807.77 444
1807.86 451
1807.96 456
1808.06 461
1808.16 465
1808.25 470
1808.35 475
1808.45 479
1808.54 483
1808.64 487
1808.74 491
1808.84 496
1808.93 502
1809.03 508
1809.13 513
1809.23 517
1809.32 518
1809.42 516
1809.52 511
1809.62 503
1809.71 493
1809.81 482
1809.91 473
1810.01 465
1810.10 459
1810.20 456
1810.30 454
1810.40 453
1810.49 453
1810.59 451
1810.69 448
1810.79 443
1810.88 437
1810.98 430
1811.08 423
1811.18 419
1811.27 416
1811.37 417
1811.47 421
1811.57 427
1811.66 433
1811.76 440
1811.86 445
1811.96 448
1812.06 449
1812.15 446
1812.25 442
1812.35 436
1812.45 429
1812.54 424
1812.64 419
1812.74 418
1812.84 418
1812.93 421
1813.03 425
1813.13 430
1813.23 435
1813.32 440
1813.42 444
1813.52 447
1813.62 449
1813.71 450
1813.81 451
1813.91 452
1814.01 453
1814.10 455
1814.20 457
1814.30 460
1814.40 461
1814.49 462
1814.59 460
1814.69 457
1814.79 453
1814.89 449
1814.98 446
1815.08 443
1815.18 442
1815.28 442
1815.37 443
1815.47 443
1815.57 442
1815.67 441
1815.76 440
1815.86 439
1815.96 440
1816.06 443
1816.15 448
1816.25 454
1816.35 460
1816.45 465
1816.55 467
1816.64 467
1816.74 466
1816.84 463
1816.94 461
1817.03 460
1817.13 459
1817.23 460
1817.33 460
1817.42 461
1817.52 460
1817.62 459
1817.72 458
1817.82 456
1817.91 454
1818.01 454
1818.11 455
1818.21 456
1818.30 458
1818.40 460
1818.50 463
1818.60 465
1818.70 469
1818.79 473
1818.89 479
1818.99 486
1819.09 494
1819.18 501
1819.28 506
1819.38 507
1819.48 504
1819.57 495
1819.67 481
1819.77 464
1819.87 446
1819.97 430
1820.06 418
1820.16 411
1820.26 410
1820.36 414
1820.45 423
1820.55 434
1820.65 445
1820.75 455
1820.85 463
1820.94 468
1821.04 471
1821.14 471
1821.24 468
1821.33 465
1821.43 460
1821.53 455
1821.63 449
1821.73 444
1821.82 439
1821.92 435
1822.02 431
1822.12 428
1822.22 426
1822.31 424
1822.41 423
1822.51 422
1822.61 422
1822.70 423
1822.80 425
1822.90 429
1823.00 435
1823.10 442
1823.19 450
1823.29 459
1823.39 466
1823.49 472
1823.59 476
1823.68 477
1823.78 475
1823.88 470
1823.98 464
1824.07 456
1824.17 449
1824.27 443
1824.37 440
1824.47 439
1824.56 440
1824.66 444
1824.76 448
1824.86 453
1824.96 457
1825.05 459
1825.15 460
1825.25 459
1825.35 457
1825.45 454
1825.54 452
1825.64 451
1825.74 452
1825.84 453
1825.93 455
1826.03 457
1826.13 459
1826.23 458
1826.33 456
1826.42 452
1826.52 447
1826.62 442
1826.72 438
1826.82 436
1826.91 436
1827.01 439
1827.11 443
1827.21 447
1827.31 451
1827.40 454
1827.50 455
1827.60 455
1827.70 455
1827.80 456
1827.89 457
1827.99 459
1828.09 462
1828.19 464
1828.29 466
1828.38 466
1828.48 464
1828.58 462
1828.68 458
1828.78 455
1828.87 452
1828.97 452
1829.07 453
1829.17 456
1829.27 462
1829.36 469
1829.46 477
1829.56 484
1829.66 490
1829.76 492
1829.85 490
1829.95 484
1830.05 474
1830.15 461
1830.25 447
1830.34 434
1830.44 423
1830.54 413
1830.64 406
1830.74 400
1830.83 397
1830.93 394
1831.03 394
1831.13 395
1831.23 399
1831.32 406
1831.42 415
1831.52 426
1831.62 436
1831.72 445
1831.82 453
1831.91 457
1832.01 459
1832.11 460
1832.21 459
1832.31 457
1832.40 456
1832.50 454
1832.60 451
1832.70 448
1832.80 444
1832.89 439
1832.99 435
1833.09 431
1833.19 429
1833.29 429
1833.39 430
1833.48 433
1833.58 435
1833.68 436
1833.78 436
1833.88 436
1833.97 435
1834.07 436
1834.17 437
1834.27 441
1834.37 448
1834.46 458
1834.56 468
1834.66 479
1834.76 488
1834.86 494
1834.96 496
1835.05 495
1835.15 490
1835.25 483
1835.35 475
1835.45 468
1835.54 462
1835.64 457
1835.74 455
1835.84 454
1835.94 453
1836.04 453
1836.13 452
1836.23 451
1836.33 450
1836.43 448
1836.53 448
1836.62 450
1836.72 454
1836.82 461
1836.92 471
1837.02 481
1837.12 491
1837.21 499
1837.31 504
1837.41 505
1837.51 503
1837.61 500
1837.71 496
1837.80 492
1837.90 491
1838.00 490
1838.10 489
1838.20 488
1838.29 485
1838.39 480
1838.49 472
1838.59 464
1838.69 455
1838.79 447
1838.88 440
1838.98 435
1839.08 430
1839.18 427
1839.28 425
1839.38 425
1839.47 426
1839.57 427
1839.67 429
1839.77 431
1839.87 432
1839.97 433
1840.06 433
1840.16 433
1840.26 433
1840.36 434
1840.46 435
1840.56 435
1840.65 434
1840.75 430
1840.85 424
1840.95 418
1841.05 410
1841.15 405
1841.24 401
1841.34 401
1841.44 403
1841.54 406
1841.64 410
1841.74 413
1841.83 412
1841.93 409
1842.03 402
1842.13 394
1842.23 386
1842.33 382
1842.42 383
1842.52 390
1842.62 404
1842.72 422
1842.82 442
1842.92 463
1843.01 482
1843.11 498
1843.21 512
1843.31 523
1843.41 533
1843.51 540
1843.60 544
1843.70 545
1843.80 542
1843.90 534
1844.00 523
1844.10 510
1844.20 495
1844.29 482
1844.39 469
1844.49 459
1844.59 450
1844.69 443
1844.79 438
1844.88 435
1844.98 435
1845.08 438
1845.18 445
1845.28 455
1845.38 466
1845.47 477
1845.57 486
1845.67 492
1845.77 493
1845.87 491
1845.97 487
1846.07 482
1846.16 477
1846.26 475
1846.36 474
1846.46 475
1846.56 476
1846.66 478
1846.76 478
1846.85 477
1846.95 475
1847.05 473
1847.15 470
1847.25 467
1847.35 463
1847.44 458
1847.54 450
1847.64 441
1847.74 429
1847.84 416
1847.94 403
1848.04 392
1848.13 382
1848.23 376
1848.33 373
1848.43 374
1848.53 378
1848.63 384
1848.73 391
1848.82 397
1848.92 402
1849.02 404
1849.12 405
1849.22 403
1849.32 401
1849.42 398
1849.51 397
1849.61 397
1849.71 401
1849.81 407
1849.91 415
1850.01 423
1850.11 432
1850.20 439
1850.30 444
1850.40 446
1850.50 447
1850.60 448
1850.70 449
1850.80 451
1850.89 454
1850.99 456
1851.09 455
1851.19 452
1851.29 447
1851.39 439
1851.49 433
1851.58 429
1851.68 429
1851.78 433
1851.88 440
1851.98 448
1852.08 453
1852.18 455
1852.27 454
1852.37 449
1852.47 443
1852.57 438
1852.67 436
1852.77 438
1852.87 443
1852.96 450
1853.06 458
1853.16 465
1853.26 470
1853.36 473
1853.46 473
1853.56 472
1853.66 468
1853.75 462
1853.85 455
1853.95 446
1854.05 437
1854.15 428
1854.25 419
1854.35 410
1854.45 403
1854.54 397
1854.64 391
1854.74 388
1854.84 387
1854.94 388
1855.04 391
1855.14 396
1855.23 402
1855.33 406
1855.43 409
1855.53 410
1855.63 410
1855.73 409
1855.83 411
1855.93 414
1856.02 421
1856.12 430
1856.22 439
1856.32 448
1856.42 455
1856.52 459
1856.62 459
1856.72 457
1856.81 454
1856.91 449
1857.01 445
1857.11 441
1857.21 437
1857.31 433
1857.41 428
1857.51 423
1857.60 417
1857.70 411
1857.80 406
1857.90 403
1858.00 401
1858.10 403
1858.20 406
1858.30 410
1858.39 414
1858.49 420
1858.59 426
1858.69 433
1858.79 441
1858.89 450
1858.99 459
1859.09 468
1859.19 475
1859.28 480
1859.38 482
1859.48 483
1859.58 481
1859.68 477
1859.78 471
1859.88 465
1859.98 458
1860.07 451
1860.17 444
1860.27 437
1860.37 430
1860.47 425
1860.57 419
1860.67 415
1860.77 412
1860.87 412
1860.96 414
1861.06 418
1861.16 423
1861.26 428
1861.36 432
1861.46 434
1861.56 432
1861.66 428
1861.76 423
1861.85 417
1861.95 413
1862.05 411
1862.15 410
1862.25 411
1862.35 412
1862.45 412
1862.55 411
1862.65 409
1862.74 407
1862.84 406
1862.94 406
1863.04 407
1863.14 411
1863.24 415
1863.34 420
1863.44 425
1863.54 430
1863.63 435
1863.73 440
1863.83 445
1863.93 451
1864.03 456
1864.13 460
1864.23 465
1864.33 468
1864.43 472
1864.53 476
1864.62 480
1864.72 483
1864.82 486
1864.92 488
1865.02 488
1865.12 487
1865.22 486
1865.32 486
1865.42 488
1865.52 493
1865.61 501
1865.71 509
1865.81 519
1865.91 527
1866.01 533
1866.11 537
1866.21 538
1866.31 537
1866.41 535
1866.51 534
1866.60 532
1866.70 530
1866.80 527
1866.90 523
1867.00 518
1867.10 512
1867.20 506
1867.30 500
1867.40 495
1867.50 493
1867.59 492
1867.69 492
1867.79 493
1867.89 494
1867.99 495
1868.09 496
1868.19 498
1868.29 499
1868.39 501
1868.49 502
1868.59 501
1868.68 496
1868.78 488
1868.88 477
1868.98 464
1869.08 450
1869.18 439
1869.28 430
1869.38 426
1869.48 426
1869.58 428
1869.67 432
1869.77 435
1869.87 436
1869.97 434
1870.07 429
1870.17 421
1870.27 413
1870.37 405
1870.47 399
1870.57 396
1870.67 396
1870.77 399
1870.86 404
1870.96 409
1871.06 414
1871.16 417
1871.26 418
1871.36 418
1871.46 416
1871.56 415
1871.66 414
1871.76 414
1871.86 416
1871.95 418
1872.05 420
1872.15 422
1872.25 423
1872.35 423
1872.45 422
1872.55 420
1872.65 419
1872.75 419
1872.85 419
1872.95 420
1873.05 420
1873.14 420
1873.24 417
1873.34 413
1873.44 408
1873.54 402
1873.64 396
1873.74 390
1873.84 387
1873.94 387
1874.04 389
1874.14 394
1874.24 401
1874.34 410
1874.43 420
1874.53 429
1874.63 436
1874.73 443
1874.83 447
1874.93 449
1875.03 450
1875.13 450
1875.23 450
1875.33 450
1875.43 451
1875.53 453
1875.63 458
1875.72 464
1875.82 470
1875.92 477
1876.02 482
1876.12 485
1876.22 485
1876.32 482
1876.42 477
1876.52 469
1876.62 460
1876.72 452
1876.82 445
1876.92 441
1877.02 439
1877.11 439
1877.21 440
1877.31 443
1877.41 445
1877.51 446
1877.61 447
1877.71 447
1877.81 448
1877.91 449
1878.01 452
1878.11 456
1878.21 461
1878.31 466
1878.41 469
1878.51 470
1878.60 469
1878.70 464
1878.80 456
1878.90 446
1879.00 436
1879.10 426
1879.20 418
1879.30 413
1879.40 412
1879.50 415
1879.60 421
1879.70 429
1879.80 438
1879.90 446
1880.00 453
1880.09 457
1880.19 459
1880.29 460
1880.39 460
1880.49 459
1880.59 460
1880.69 461
1880.79 463
1880.89 465
1880.99 467
1881.09 469
1881.19 470
1881.29 471
1881.39 471
1881.49 471
1881.59 469
1881.69 466
1881.78 463
1881.88 459
1881.98 457
1882.08 458
1882.18 462
1882.28 470
1882.38 482
1882.48 495
1882.58 509
1882.68 521
1882.78 531
1882.88 537
1882.98 541
1883.08 541
1883.18 538
1883.28 533
1883.38 526
1883.47 517
1883.57 508
1883.67 500
1883.77 492
1883.87 486
1883.97 482
1884.07 479
1884.17 477
1884.27 476
1884.37 475
1884.47 474
1884.57 473
1884.67 471
1884.77 469
1884.87 466
1884.97 462
1885.07 458
1885.17 452
1885.27 448
1885.37 444
1885.46 443
1885.56 443
1885.66 445
1885.76 448
1885.86 450
1885.96 449
1886.06 446
1886.16 440
1886.26 433
1886.36 426
1886.46 421
1886.56 419
1886.66 422
1886.76 428
1886.86 438
1886.96 450
1887.06 461
1887.16 471
1887.26 478
1887.36 482
1887.46 482
1887.56 479
1887.65 474
1887.75 467
1887.85 458
1887.95 449
1888.05 441
1888.15 434
1888.25 428
1888.35 426
1888.45 427
1888.55 431
1888.65 438
1888.75 447
1888.85 457
1888.95 466
1889.05 474
1889.15 480
1889.25 484
1889.35 487
1889.45 489
1889.55 492
1889.65 496
1889.75 500
1889.85 504
1889.95 508
1890.05 510
1890.14 511
1890.24 509
1890.34 507
1890.44 504
1890.54 502
1890.64 501
1890.74 500
1890.84 500
1890.94 501
1891.04 500
1891.14 498
1891.24 495
1891.34 490
1891.44 484
1891.54 478
1891.64 471
1891.74 464
1891.84 459
1891.94 454
1892.04 451
1892.14 449
1892.24 447
1892.34 446
1892.44 446
1892.54 446
1892.64 446
1892.74 445
1892.84 445
1892.94 445
1893.04 445
1893.14 446
1893.23 446
1893.33 445
1893.43 444
1893.53 442
1893.63 439
1893.73 435
1893.83 432
1893.93 429
1894.03 428
1894.13 428
1894.23 430
1894.33 432
1894.43 436
1894.53 439
1894.63 442
1894.73 445
1894.83 446
1894.93 447
1895.03 447
1895.13 445
1895.23 443
1895.33 440
1895.43 437
1895.53 432
1895.63 427
1895.73 421
1895.83 415
1895.93 410
1896.03 407
1896.13 405
1896.23 405
1896.33 407
1896.43 409
1896.53 412
1896.63 413
1896.73 412
1896.83 409
1896.93 403
1897.03 396
1897.13 388
1897.23 383
1897.33 381
1897.43 382
1897.53 386
1897.63 394
1897.73 403
1897.82 412
1897.92 419
1898.02 423
1898.12 424
1898.22 421
1898.32 415
1898.42 405
1898.52 394
1898.62 384
1898.72 375
1898.82 369
1898.92 368
1899.02 370
1899.12 376
1899.22 385
1899.32 397
1899.42 409
1899.52 422
1899.62 434
1899.72 445
1899.82 454
1899.92 461
1900.02 467
1900.12 471
1900.22 473
1900.32 476
1900.42 477
1900.52 478
1900.62 479
1900.72 479
1900.82 479
1900.92 476
1901.02 472
1901.12 467
1901.22 461
1901.32 455
1901.42 451
1901.52 449
1901.62 450
1901.72 454
1901.82 461
1901.92 467
1902.02 471
1902.12 473
1902.22 470
1902.32 464
1902.42 456
1902.52 447
1902.62 439
1902.72 434
1902.82 432
1902.92 433
1903.02 437
1903.12 443
1903.22 450
1903.32 458
1903.42 465
1903.52 471
1903.62 475
1903.72 478
1903.82 479
1903.92 480
1904.02 480
1904.12 479
1904.22 479
1904.32 478
1904.42 477
1904.52 475
1904.62 472
1904.72 469
1904.82 466
1904.92 463
1905.02 461
1905.12 460
1905.22 461
1905.32 462
1905.42 462
1905.52 462
1905.62 460
1905.72 457
1905.82 454
1905.92 450
1906.02 447
1906.12 445
1906.22 445
1906.32 447
1906.42 450
1906.52 454
1906.62 457
1906.72 460
1906.82 460
1906.92 458
1907.02 453
1907.12 448
1907.22 443
1907.32 440
1907.42 439
1907.52 441
1907.62 445
1907.72 450
1907.82 456
1907.92 460
1908.02 462
1908.12 461
1908.22 459
1908.32 456
1908.42 453
1908.52 451
1908.62 450
1908.72 451
1908.82 454
1908.92 457
1909.02 461
1909.12 465
1909.22 469
1909.32 473
1909.42 476
1909.52 478
1909.62 477
1909.72 475
1909.82 470
1909.93 464
1910.03 457
1910.13 451
1910.23 447
1910.33 447
1910.43 449
1910.53 454
1910.63 460
1910.73 465
1910.83 469
1910.93 472
1911.03 474
1911.13 476
1911.23 479
1911.33 482
1911.43 486
1911.53 489
1911.63 490
1911.73 489
1911.83 485
1911.93 479
1912.03 470
1912.13 461
1912.23 453
1912.33 449
1912.43 448
1912.53 451
1912.63 457
1912.73 464
1912.83 469
1912.93 470
1913.03 467
1913.13 459
1913.23 448
1913.33 435
1913.43 424
1913.53 415
1913.63 408
1913.73 405
1913.83 403
1913.93 402
1914.03 403
1914.13 403
1914.23 404
1914.33 407
1914.43 410
1914.54 414
1914.64 417
1914.74 421
1914.84 423
1914.94 424
1915.04 424
1915.14 423
1915.24 421
1915.34 417
1915.44 414
1915.54 409
1915.64 404
1915.74 400
1915.84 395
1915.94 392
1916.04 390
1916.14 388
1916.24 388
1916.34 388
1916.44 388
1916.54 388
1916.64 387
1916.74 385
1916.84 383
1916.94 381
1917.04 382
1917.14 385
1917.24 392
1917.34 402
1917.44 415
1917.54 431
1917.65 449
1917.75 467
1917.85 484
1917.95 498
1918.05 509
1918.15 517
1918.25 521
1918.35 523
1918.45 524
1918.55 525
1918.65 528
1918.75 532
1918.85 538
1918.95 545
1919.05 552
1919.15 558
1919.25 561
1919.35 561
1919.45 558
1919.55 554
1919.65 549
1919.75 543
1919.85 539
1919.95 535
1920.05 532
1920.16 530
1920.26 528
1920.36 526
1920.46 523
1920.56 519
1920.66 514
1920.76 507
1920.86 499
1920.96 491
1921.06 483
1921.16 475
1921.26 468
1921.36 464
1921.46 462
1921.56 463
1921.66 466
1921.76 472
1921.86 479
1921.96 485
1922.06 491
1922.16 494
1922.26 496
1922.37 496
1922.47 495
1922.57 494
1922.67 492
1922.77 491
1922.87 492
1922.97 493
1923.07 495
1923.17 498
1923.27 501
1923.37 502
1923.47 503
1923.57 502
1923.67 500
1923.77 495
1923.87 487
1923.97 478
1924.07 467
1924.17 454
1924.27 440
1924.38 426
1924.48 412
1924.58 398
1924.68 386
1924.78 377
1924.88 372
1924.98 372
1925.08 377
1925.18 387
1925.28 401
1925.38 417
1925.48 434
1925.58 449
1925.68 460
1925.78 468
1925.88 470
1925.98 469
1926.08 466
1926.19 461
1926.29 456
1926.39 453
1926.49 451
1926.59 451
1926.69 451
1926.79 452
1926.89 453
1926.99 453
1927.09 453
1927.19 453
1927.29 453
1927.39 453
1927.49 454
1927.59 456
1927.69 459
1927.80 463
1927.90 468
1928.00 474
1928.10 480
1928.20 486
1928.30 492
1928.40 496
1928.50 499
1928.60 500
1928.70 501
1928.80 501
1928.90 501
1929.00 502
1929.10 503
1929.20 505
1929.30 507
1929.41 509
1929.51 511
1929.61 514
1929.71 518
1929.81 522
1929.91 526
1930.01 530
1930.11 531
1930.21 530
1930.31 526
1930.41 519
1930.51 511
1930.61 502
1930.71 494
1930.82 487
1930.92 483
1931.02 482
1931.12 482
1931.22 484
1931.32 487
1931.42 489
1931.52 490
1931.62 487
1931.72 482
1931.82 473
1931.92 463
1932.02 452
1932.12 443
1932.23 436
1932.33 432
1932.43 432
1932.53 434
1932.63 439
1932.73 445
1932.83 451
1932.93 457
1933.03 462
1933.13 466
1933.23 469
1933.33 470
1933.43 470
1933.54 468
1933.64 466
1933.74 463
1933.84 460
1933.94 458
1934.04 458
1934.14 458
1934.24 459
1934.34 461
1934.44 462
1934.54 463
1934.64 463
1934.74 461
1934.85 459
1934.95 455
1935.05 451
1935.15 448
1935.25 445
1935.35 443
1935.45 443
1935.55 444
1935.65 445
1935.75 447
1935.85 447
1935.95 447
1936.06 446
1936.16 445
1936.26 443
1936.36 441
1936.46 441
1936.56 442
1936.66 445
1936.76 451
1936.86 458
1936.96 467
1937.06 476
1937.16 484
1937.27 492
1937.37 498
1937.47 502
1937.57 505
1937.67 506
1937.77 506
1937.87 504
1937.97 501
1938.07 495
1938.17 487
1938.27 478
1938.38 469
1938.48 461
1938.58 456
1938.68 451
1938.78 448
1938.88 445
1938.98 441
1939.08 435
1939.18 429
1939.28 422
1939.38 416
1939.49 413
1939.59 412
1939.69 413
1939.79 417
1939.89 422
1939.99 428
1940.09 435
1940.19 441
1940.29 447
1940.39 451
1940.50 454
1940.60 454
1940.70 452
1940.80 448
1940.90 444
1941.00 439
1941.10 436
1941.20 435
1941.30 436
1941.40 438
1941.50 440
1941.61 442
1941.71 442
1941.81 442
1941.91 441
1942.01 439
1942.11 438
1942.21 438
1942.31 439
1942.41 442
1942.51 445
1942.62 449
1942.72 452
1942.82 456
1942.92 459
1943.02 460
1943.12 460
1943.22 458
1943.32 456
1943.42 452
1943.53 448
1943.63 444
1943.73 441
1943.83 440
1943.93 441
1944.03 444
1944.13 448
1944.23 453
1944.33 458
1944.43 462
1944.54 465
1944.64 468
1944.74 470
1944.84 474
1944.94 479
1945.04 486
1945.14 492
1945.24 498
1945.34 502
1945.45 505
1945.55 504
1945.65 503
1945.75 501
1945.85 499
1945.95 498
1946.05 498
1946.15 498
1946.25 499
1946.36 499
1946.46 497
1946.56 493
1946.66 487
1946.76 478
1946.86 468
1946.96 458
1947.06 450
1947.16 444
1947.27 441
1947.37 443
1947.47 450
1947.57 460
1947.67 471
1947.77 484
1947.87 495
1947.97 504
1948.07 510
1948.18 512
1948.28 512
1948.38 510
1948.48 507
1948.58 504
1948.68 501
1948.78 499
1948.88 497
1948.99 494
1949.09 492
1949.19 489
1949.29 486
1949.39 482
1949.49 480
1949.59 477
1949.69 476
1949.79 474
1949.90 473
1950.00 472
1950.10 472
1950.20 471
1950.30 471
1950.40 471
1950.50 470
1950.60 467
1950.71 463
1950.81 457
1950.91 449
1951.01 440
1951.11 431
1951.21 424
1951.31 420
1951.41 419
1951.52 422
1951.62 428
1951.72 437
1951.82 449
1951.92 462
1952.02 475
1952.12 487
1952.22 496
1952.33 501
1952.43 502
1952.53 499
1952.63 491
1952.73 481
1952.83 468
1952.93 456
1953.03 444
1953.14 434
1953.24 427
1953.34 422
1953.44 420
1953.54 419
1953.64 418
1953.74 416
1953.84 413
1953.95 409
1954.05 404
1954.15 400
1954.25 398
1954.35 398
1954.45 399
1954.55 402
1954.66 405
1954.76 408
1954.86 410
1954.96 412
1955.06 412
1955.16 412
1955.26 411
1955.36 410
1955.47 409
1955.57 407
1955.67 405
1955.77 403
1955.87 401
1955.97 400
1956.07 398
1956.18 398
1956.28 398
1956.38 400
1956.48 404
1956.58 411
1956.68 421
1956.78 432
1956.89 444
1956.99 455
1957.09 464
1957.19 470
1957.29 473
1957.39 474
1957.49 472
1957.59 470
1957.70 467
1957.80 463
1957.90 460
1958.00 456
1958.10 452
1958.20 447
1958.30 442
1958.41 436
1958.51 430
1958.61 425
1958.71 420
1958.81 416
1958.91 412
1959.01 408
1959.12 406
1959.22 404
1959.32 405
1959.42 407
1959.52 412
1959.62 419
1959.73 427
1959.83 437
1959.93 448
1960.03 459
1960.13 470
1960.23 480
1960.33 488
1960.44 494
1960.54 498
1960.64 502
1960.74 505
1960.84 509
1960.94 514
1961.04 519
1961.15 524
1961.25 527
1961.35 526
1961.45 521
1961.55 510
1961.65 496
1961.75 478
1961.86 459
1961.96 441
1962.06 428
1962.16 420
1962.26 417
1962.36 420
1962.47 425
1962.57 432
1962.67 438
1962.77 440
1962.87 439
1962.97 435
1963.07 429
1963.18 424
1963.28 421
1963.38 421
1963.48 424
1963.58 429
1963.68 435
1963.79 441
1963.89 446
1963.99 449
1964.09 451
1964.19 451
1964.29 449
1964.39 446
1964.50 443
1964.60 440
1964.70 438
1964.80 438
1964.90 439
1965.00 442
1965.11 446
1965.21 450
1965.31 452
1965.41 453
1965.51 451
1965.61 446
1965.72 439
1965.82 432
1965.92 424
1966.02 417
1966.12 411
1966.22 408
1966.33 407
1966.43 407
1966.53 409
1966.63 411
1966.73 413
1966.83 414
1966.94 414
1967.04 414
1967.14 414
1967.24 414
1967.34 415
1967.44 417
1967.55 420
1967.65 424
1967.75 427
1967.85 430
1967.95 432
1968.05 433
1968.16 433
1968.26 434
1968.36 436
1968.46 439
1968.56 443
1968.66 448
1968.77 452
1968.87 455
1968.97 456
1969.07 454
1969.17 450
1969.27 444
1969.38 439
1969.48 436
1969.58 435
1969.68 437
1969.78 442
1969.88 449
1969.99 457
1970.09 465
1970.19 471
1970.29 476
1970.39 480
1970.49 481
1970.60 481
1970.70 480
1970.80 477
1970.90 475
1971.00 473
1971.10 473
1971.21 476
1971.31 482
1971.41 490
1971.51 499
1971.61 508
1971.72 515
1971.82 517
1971.92 515
1972.02 509
1972.12 498
1972.22 484
1972.33 469
1972.43 454
1972.53 439
1972.63 427
1972.73 417
1972.84 410
1972.94 406
1973.04 405
1973.14 405
1973.24 406
1973.34 406
1973.45 404
1973.55 400
1973.65 395
1973.75 391
1973.85 388
1973.96 389
1974.06 394
1974.16 403
1974.26 414
1974.36 426
1974.46 438
1974.57 449
1974.67 458
1974.77 465
1974.87 470
1974.97 474
1975.08 477
1975.18 479
1975.28 480
1975.38 481
1975.48 482
1975.58 482
1975.69 482
1975.79 484
1975.89 486
1975.99 488
1976.09 492
1976.20 495
1976.30 498
1976.40 500
1976.50 499
1976.60 495
1976.71 489
1976.81 479
1976.91 467
1977.01 453
1977.11 439
1977.21 426
1977.32 414
1977.42 405
1977.52 397
1977.62 390
1977.72 386
1977.83 384
1977.93 384
1978.03 387
1978.13 393
1978.23 403
1978.34 415
1978.44 428
1978.54 440
1978.64 449
1978.74 455
1978.85 457
1978.95 455
1979.05 449
1979.15 442
1979.25 434
1979.36 428
1979.46 424
1979.56 423
1979.66 425
1979.76 430
1979.87 435
1979.97 439
1980.07 441
1980.17 441
1980.27 438
1980.38 435
1980.48 431
1980.58 428
1980.68 428
1980.78 428
1980.89 429
1980.99 430
1981.09 429
1981.19 426
1981.29 421
1981.40 415
1981.50 409
1981.60 404
1981.70 400
1981.80 399
1981.91 401
1982.01 407
1982.11 416
1982.21 426
1982.31 439
1982.42 453
1982.52 465
1982.62 475
1982.72 483
1982.82 487
1982.93 488
1983.03 486
1983.13 483
1983.23 478
1983.33 473
1983.44 468
1983.54 463
1983.64 458
1983.74 452
1983.84 446
1983.95 439
1984.05 433
1984.15 426
1984.25 421
1984.36 417
1984.46 414
1984.56 411
1984.66 409
1984.76 408
1984.87 407
1984.97 407
1985.07 409
1985.17 411
1985.27 415
1985.38 419
1985.48 423
1985.58 427
1985.68 430
1985.78 433
1985.89 436
1985.99 439
1986.09 443
1986.19 448
1986.30 452
1986.40 454
1986.50 455
1986.60 453
1986.70 451
1986.81 448
1986.91 447
1987.01 448
1987.11 451
1987.21 456
1987.32 460
1987.42 464
1987.52 465
1987.62 464
1987.73 461
1987.83 456
1987.93 452
1988.03 448
1988.13 444
1988.24 441
1988.34 439
1988.44 436
1988.54 432
1988.65 429
1988.75 425
1988.85 422
1988.95 419
1989.05 416
1989.16 413
1989.26 410
1989.36 408
1989.46 407
1989.57 407
1989.67 410
1989.77 413
1989.87 417
1989.97 420
1990.08 423
1990.18 425
1990.28 427
1990.38 428
1990.49 431
1990.59 435
1990.69 441
1990.79 448
1990.89 455
1991.00 460
1991.10 464
1991.20 465
1991.30 464
1991.41 462
1991.51 458
1991.61 453
1991.71 449
1991.82 445
1991.92 441
1992.02 438
1992.12 435
1992.22 433
1992.33 432
1992.43 431
1992.53 432
1992.63 432
1992.74 432
1992.84 431
1992.94 428
1993.04 424
1993.15 418
1993.25 412
1993.35 407
1993.45 403
1993.55 400
1993.66 400
1993.76 401
1993.86 403
1993.96 407
1994.07 410
1994.17 414
1994.27 418
1994.37 421
1994.48 422
1994.58 423
1994.68 422
1994.78 422
1994.88 422
1994.99 423
1995.09 425
1995.19 427
1995.29 428
1995.40 426
1995.50 422
1995.60 415
1995.70 406
1995.81 397
1995.91 391
1996.01 390
1996.11 392
1996.22 398
1996.32 407
1996.42 415
1996.52 422
1996.63 427
1996.73 429
1996.83 430
1996.93 432
1997.04 433
1997.14 435
1997.24 436
1997.34 436
1997.44 432
1997.55 426
1997.65 416
1997.75 404
1997.85 390
1997.96 377
1998.06 366
1998.16 358
1998.26 354
1998.37 353
1998.47 356
1998.57 363
1998.67 374
1998.78 388
1998.88 403
1998.98 418
1999.08 430
1999.19 440
1999.29 445
1999.39 446
1999.49 443
1999.60 438
1999.70 432
1999.80 427
1999.90 422
2000.01 420
2000.11 420
2000.21 423
2000.31 426
2000.42 431
2000.52 436
2000.62 439
2000.72 441
2000.83 441
2000.93 439
2001.03 437
2001.13 434
2001.24 433
2001.34 432
2001.44 431
2001.54 432
2001.65 432
2001.75 432
2001.85 433
2001.95 436
2002.06 440
2002.16 446
2002.26 453
2002.36 460
2002.47 467
2002.57 471
2002.67 471
2002.77 467
2002.88 460
2002.98 451
2003.08 441
2003.19 433
2003.29 428
2003.39 425
2003.49 425
2003.60 426
2003.70 428
2003.80 428
2003.90 428
2004.01 428
2004.11 429
2004.21 432
2004.31 437
2004.42 445
2004.52 454
2004.62 462
2004.72 468
2004.83 471
2004.93 471
2005.03 468
2005.13 462
2005.24 455
2005.34 446
2005.44 438
2005.55 431
2005.65 426
2005.75 424
2005.85 423
2005.96 426
2006.06 429
2006.16 431
2006.26 432
2006.37 430
2006.47 426
2006.57 420
2006.67 413
2006.78 408
2006.88 405
2006.98 405
2007.09 407
2007.19 411
2007.29 416
2007.39 421
2007.50 426
2007.60 429
2007.70 431
2007.80 432
2007.91 433
2008.01 432
2008.11 430
2008.21 427
2008.32 423
2008.42 418
2008.52 413
2008.63 408
2008.73 405
2008.83 403
2008.93 403
2009.04 404
2009.14 406
2009.24 408
2009.34 409
2009.45 411
2009.55 412
2009.65 414
2009.76 416
2009.86 418
2009.96 421
2010.06 424
2010.17 427
2010.27 429
2010.37 430
2010.48 430
2010.58 430
2010.68 428
2010.78 426
2010.89 423
2010.99 420
2011.09 416
2011.19 412
2011.30 408
2011.40 405
2011.50 402
2011.61 399
2011.71 396
2011.81 393
2011.91 392
2012.02 391
2012.12 391
2012.22 392
2012.33 394
2012.43 397
2012.53 400
2012.63 402
2012.74 405
2012.84 407
2012.94 409
2013.05 411
2013.15 412
2013.25 411
2013.35 410
2013.46 407
2013.56 404
2013.66 401
2013.76 398
2013.87 397
2013.97 399
2014.07 402
2014.18 407
2014.28 412
2014.38 417
2014.48 420
2014.59 422
2014.69 423
2014.79 425
2014.90 427
2015.00 433
2015.10 441
2015.21 452
2015.31 465
2015.41 478
2015.51 490
2015.62 500
2015.72 508
2015.82 513
2015.93 517
2016.03 518
2016.13 519
2016.23 518
2016.34 516
2016.44 513
2016.54 508
2016.65 503
2016.75 495
2016.85 487
2016.95 477
2017.06 466
2017.16 454
2017.26 442
2017.37 431
2017.47 422
2017.57 415
2017.68 412
2017.78 412
2017.88 414
2017.98 417
2018.09 421
2018.19 425
2018.29 427
2018.40 429
2018.50 430
2018.60 431
2018.70 432
2018.81 434
2018.91 436
2019.01 438
2019.12 440
2019.22 441
2019.32 442
2019.43 441
2019.53 440
2019.63 438
2019.73 437
2019.84 435
2019.94 433
2020.04 430
2020.15 425
2020.25 419
2020.35 413
2020.46 406
2020.56 400
2020.66 396
2020.76 395
2020.87 396
2020.97 400
2021.07 404
2021.18 409
2021.28 412
2021.38 413
2021.49 411
2021.59 408
2021.69 404
2021.80 402
2021.90 400
2022.00 400
2022.10 403
2022.21 406
2022.31 411
2022.41 415
2022.52 419
2022.62 423
2022.72 426
2022.83 429
2022.93 430
2023.03 431
2023.14 432
2023.24 433
2023.34 434
2023.44 435
2023.55 438
2023.65 441
2023.75 443
2023.86 446
2023.96 448
2024.06 450
2024.17 452
2024.27 453
2024.37 454
2024.48 455
2024.58 454
2024.68 453
2024.78 452
2024.89 450
2024.99 448
2025.09 447
2025.20 446
2025.30 444
2025.40 443
2025.51 441
2025.61 440
2025.71 439
2025.82 440
2025.92 440
2026.02 441
2026.13 441
2026.23 440
2026.33 438
2026.44 435
2026.54 433
2026.64 430
2026.74 429
2026.85 429
2026.95 429
2027.05 428
2027.16 427
2027.26 424
2027.36 421
2027.47 416
2027.57 413
2027.67 410
2027.78 408
2027.88 408
2027.98 409
2028.09 413
2028.19 418
2028.29 425
2028.40 433
2028.50 443
2028.60 454
2028.71 464
2028.81 474
2028.91 482
2029.02 487
2029.12 489
2029.22 487
2029.33 482
2029.43 473
2029.53 461
2029.64 446
2029.74 430
2029.84 414
2029.94 400
2030.05 388
2030.15 380
2030.25 377
2030.36 378
2030.46 384
2030.56 393
2030.67 404
2030.77 414
2030.87 423
2030.98 430
2031.08 434
2031.18 436
2031.29 437
2031.39 437
2031.49 437
2031.60 438
2031.70 441
2031.80 446
2031.91 453
2032.01 462
2032.11 473
2032.22 484
2032.32 493
2032.42 499
2032.53 502
2032.63 499
2032.73 492
2032.84 482
2032.94 468
2033.04 454
2033.15 439
2033.25 425
2033.35 413
2033.46 403
2033.56 396
2033.66 392
2033.77 392
2033.87 395
2033.97 401
2034.08 409
2034.18 418
2034.28 426
2034.39 432
2034.49 435
2034.59 435
2034.70 432
2034.80 427
2034.90 424
2035.01 422
2035.11 423
2035.21 428
2035.32 433
2035.42 440
2035.52 444
2035.63 447
2035.73 446
2035.84 443
2035.94 438
2036.04 432
2036.15 428
2036.25 425
2036.35 423
2036.46 422
2036.56 421
2036.66 421
2036.77 421
2036.87 420
2036.97 420
2037.08 420
2037.18 421
2037.28 422
2037.39 423
2037.49 423
2037.59 423
2037.70 421
2037.80 419
2037.90 415
2038.01 412
2038.11 408
2038.21 406
2038.32 406
2038.42 407
2038.52 411
2038.63 416
2038.73 421
2038.84 427
2038.94 431
2039.04 435
2039.15 439
2039.25 442
2039.35 446
2039.46 449
2039.56 451
2039.66 453
2039.77 454
2039.87 454
2039.97 454
2040.08 453
2040.18 452
2040.28 452
2040.39 452
2040.49 453
2040.59 454
2040.70 454
2040.80 454
2040.91 454
2041.01 452
2041.11 450
2041.22 448
2041.32 444
2041.42 440
2041.53 436
2041.63 431
2041.73 427
2041.84 423
2041.94 421
2042.04 421
2042.15 423
2042.25 427
2042.36 432
2042.46 436
2042.56 440
2042.67 441
2042.77 441
2042.87 440
2042.98 438
2043.08 437
2043.18 438
2043.29 441
2043.39 445
2043.49 450
2043.60 456
2043.70 462
2043.81 468
2043.91 472
2044.01 476
2044.12 479
2044.22 481
2044.32 483
2044.43 485
2044.53 486
2044.63 486
2044.74 485
2044.84 483
2044.95 479
2045.05 474
2045.15 467
2045.26 459
2045.36 453
2045.46 447
2045.57 443
2045.67 440
2045.77 438
2045.88 437
2045.98 436
2046.09 434
2046.19 431
2046.29 428
2046.40 426
2046.50 423
2046.60 420
2046.71 418
2046.81 417
2046.92 416
2047.02 417
2047.12 418
2047.23 420
2047.33 422
2047.43 423
2047.54 421
2047.64 418
2047.75 412
2047.85 404
2047.95 396
2048.06 389
2048.16 384
2048.26 382
2048.37 382
2048.47 385
2048.57 389
2048.68 396
2048.78 403
2048.89 411
2048.99 419
2049.09 428
2049.20 437
2049.30 445
2049.40 452
2049.51 457
2049.61 459
2049.72 458
2049.82 453
2049.92 446
2050.03 436
2050.13 427
2050.23 418
2050.34 411
2050.44 405
2050.55 401
2050.65 399
2050.75 396
2050.86 393
2050.96 390
2051.07 385
2051.17 380
2051.27 375
2051.38 370
2051.48 366
2051.58 364
2051.69 363
2051.79 364
2051.90 368
2052.00 372
2052.10 378
2052.21 385
2052.31 391
2052.41 396
2052.52 398
2052.62 399
2052.73 398
2052.83 396
2052.93 394
2053.04 393
2053.14 393
2053.25 394
2053.35 395
2053.45 396
2053.56 394
2053.66 391
2053.76 386
2053.87 380
2053.97 373
2054.08 366
2054.18 362
2054.28 359
2054.39 359
2054.49 362
2054.60 365
2054.70 370
2054.80 375
2054.91 379
2055.01 381
2055.12 382
2055.22 382
2055.32 380
2055.43 377
2055.53 375
2055.64 375
2055.74 376
2055.84 380
2055.95 386
2056.05 394
2056.15 402
2056.26 409
2056.36 415
2056.47 420
2056.57 424
2056.67 427
2056.78 431
2056.88 435
2056.99 439
2057.09 444
2057.19 448
2057.30 451
2057.40 453
2057.51 453
2057.61 452
2057.71 448
2057.82 443
2057.92 437
2058.03 430
2058.13 423
2058.23 418
2058.34 414
2058.44 413
2058.55 415
2058.65 418
2058.75 423
2058.86 426
2058.96 428
2059.07 428
2059.17 427
2059.27 426
2059.38 426
2059.48 427
2059.59 431
2059.69 435
2059.79 439
2059.90 441
2060.00 440
2060.11 437
2060.21 431
2060.31 424
2060.42 417
2060.52 409
2060.63 402
2060.73 396
2060.83 392
2060.94 389
2061.04 388
2061.15 388
2061.25 390
2061.35 393
2061.46 398
2061.56 402
2061.67 405
2061.77 407
2061.87 407
2061.98 405
2062.08 402
2062.19 397
2062.29 392
2062.40 388
2062.50 385
2062.60 384
2062.71 384
2062.81 386
2062.92 389
2063.02 393
2063.12 396
2063.23 400
2063.33 404
2063.44 407
2063.54 411
2063.64 415
2063.75 420
2063.85 424
2063.96 427
2064.06 430
2064.16 431
2064.27 433
2064.37 434
2064.48 435
2064.58 436
2064.69 436
2064.79 436
2064.89 436
2065.00 435
2065.10 434
2065.21 433
2065.31 433
2065.41 433
2065.52 434
2065.62 435
2065.73 435
2065.83 433
2065.94 430
2066.04 425
2066.14 419
2066.25 413
2066.35 408
2066.46 404
2066.56 402
2066.66 402
2066.77 403
2066.87 405
2066.98 407
2067.08 410
2067.19 412
2067.29 414
2067.39 416
2067.50 419
2067.60 421
2067.71 422
2067.81 423
2067.92 424
2068.02 423
2068.12 422
2068.23 422
2068.33 422
2068.44 423
2068.54 424
2068.65 426
2068.75 428
2068.85 428
2068.96 427
2069.06 423
2069.17 417
2069.27 407
2069.37 396
2069.48 383
2069.58 372
2069.69 362
2069.79 357
2069.90 355
2070.00 357
2070.10 361
2070.21 367
2070.31 374
2070.42 379
2070.52 383
2070.63 387
2070.73 391
2070.83 397
2070.94 405
2071.04 415
2071.15 426
2071.25 436
2071.36 443
2071.46 447
2071.56 448
2071.67 446
2071.77 442
2071.88 436
2071.98 430
2072.09 424
2072.19 418
2072.30 411
2072.40 403
2072.50 395
2072.61 386
2072.71 376
2072.82 366
2072.92 356
2073.03 347
2073.13 340
2073.23 335
2073.34 334
2073.44 336
2073.55 342
2073.65 351
2073.76 361
2073.86 371
2073.96 379
2074.07 385
2074.17 387
2074.28 386
2074.38 383
2074.49 379
2074.59 375
2074.70 371
2074.80 369
2074.90 367
2075.01 365
2075.11 363
2075.22 361
2075.32 359
2075.43 359
2075.53 359
2075.64 359
2075.74 359
2075.84 358
2075.95 356
2076.05 353
2076.16 348
2076.26 344
2076.37 339
2076.47 337
2076.58 336
2076.68 337
2076.78 340
2076.89 344
2076.99 349
2077.10 354
2077.20 359
2077.31 362
2077.41 365
2077.52 366
2077.62 366
2077.72 365
2077.83 364
2077.93 363
2078.04 362
2078.14 362
2078.25 364
2078.35 366
2078.46 370
2078.56 373
2078.66 376
2078.77 378
2078.87 380
2078.98 382
2079.08 386
2079.19 390
2079.29 396
2079.40 403
2079.50 410
2079.61 416
2079.71 420
2079.81 423
2079.92 423
2080.02 422
2080.13 420
2080.23 417
2080.34 414
2080.44 412
2080.55 412
2080.65 413
2080.76 417
2080.86 423
2080.96 430
2081.07 437
2081.17 445
2081.28 452
2081.38 457
2081.49 460
2081.59 461
2081.70 461
2081.80 458
2081.91 456
2082.01 453
2082.11 452
2082.22 452
2082.32 455
2082.43 459
2082.53 464
2082.64 469
2082.74 472
2082.85 473
2082.95 470
2083.06 463
2083.16 453
2083.27 441
2083.37 428
2083.47 415
2083.58 405
2083.68 397
2083.79 392
2083.89 388
2084.00 386
2084.10 384
2084.21 384
2084.31 385
2084.42 387
2084.52 391
2084.63 398
2084.73 405
2084.83 414
2084.94 422
2085.04 429
2085.15 435
2085.25 440
2085.36 443
2085.46 444
2085.57 444
2085.67 441
2085.78 438
2085.88 432
2085.99 426
2086.09 420
2086.20 414
2086.30 409
2086.40 404
2086.51 400
2086.61 399
2086.72 399
2086.82 401
2086.93 406
2087.03 412
2087.14 420
2087.24 427
2087.35 432
2087.45 435
2087.56 436
2087.66 433
2087.77 428
2087.87 421
2087.98 413
2088.08 406
2088.18 400
2088.29 397
2088.39 398
2088.50 401
2088.60 407
2088.71 414
2088.81 420
2088.92 425
2089.02 428
2089.13 427
2089.23 424
2089.34 420
2089.44 413
2089.55 407
2089.65 400
2089.76 393
2089.86 387
2089.97 382
2090.07 379
2090.18 378
2090.28 379
2090.38 382
2090.49 386
2090.59 391
2090.70 396
2090.80 400
2090.91 404
2091.01 408
2091.12 411
2091.22 414
2091.33 418
2091.43 422
2091.54 427
2091.64 433
2091.75 440
2091.85 446
2091.96 453
2092.06 459
2092.17 463
2092.27 465
2092.38 465
2092.48 462
2092.59 459
2092.69 455
2092.80 452
2092.90 450
2093.01 452
2093.11 456
2093.22 460
2093.32 465
2093.42 467
2093.53 466
2093.63 462
2093.74 454
2093.84 444
2093.95 434
2094.05 427
2094.16 422
2094.26 421
2094.37 423
2094.47 428
2094.58 433
2094.68 437
2094.79 439
2094.89 440
2095.00 437
2095.10 433
2095.21 425
2095.31 416
2095.42 406
2095.52 396
2095.63 386
2095.73 377
2095.84 370
2095.94 366
2096.05 365
2096.15 366
2096.26 369
2096.36 374
2096.47 381
2096.57 388
2096.68 395
2096.78 402
2096.89 407
2096.99 411
2097.10 413
2097.20 412
2097.31 409
2097.41 405
2097.52 402
2097.62 401
2097.73 402
2097.83 404
2097.94 407
2098.04 409
2098.15 409
2098.25 408
2098.36 404
2098.46 400
2098.57 396
2098.67 394
2098.78 393
2098.88 395
2098.99 397
2099.09 400
2099.20 403
2099.30 404
2099.41 404
2099.51 403
2099.62 401
2099.72 398
2099.83 394
2099.93 389
2100.04 383
2100.14 378
2100.25 373
2100.35 370
2100.46 368
2100.56 369
2100.67 371
2100.77 376
2100.88 382
2100.98 389
2101.09 396
2101.19 402
2101.30 406
2101.40 408
2101.51 407
2101.61 406
2101.72 403
2101.82 401
2101.93 400
2102.03 400
2102.14 403
2102.24 406
2102.35 408
2102.45 409
2102.56 407
2102.66 402
2102.77 393
2102.87 383
2102.98 373
2103.08 365
2103.19 360
2103.29 358
2103.40 358
2103.50 360
2103.61 362
2103.71 364
2103.82 365
2103.92 367
2104.03 370
2104.14 375
2104.24 383
2104.35 393
2104.45 404
2104.56 415
2104.66 423
2104.77 427
2104.87 427
2104.98 424
2105.08 417
2105.19 409
2105.29 402
2105.40 398
2105.50 398
2105.61 403
2105.71 413
2105.82 429
2105.92 447
2106.03 466
2106.13 485
2106.24 501
2106.34 513
2106.45 521
2106.55 525
2106.66 526
2106.76 525
2106.87 522
2106.97 518
2107.08 512
2107.19 506
2107.29 497
2107.40 486
2107.50 474
2107.61 460
2107.71 446
2107.82 433
2107.92 422
2108.03 414
2108.13 408
2108.24 406
2108.34 405
2108.45 406
2108.55 407
2108.66 409
2108.76 410
2108.87 413
2108.97 416
2109.08 421
2109.18 427
2109.29 435
2109.40 442
2109.50 448
2109.61 451
2109.71 452
2109.82 449
2109.92 443
2110.03 436
2110.13 427
2110.24 419
2110.34 411
2110.45 403
2110.55 397
2110.66 392
2110.76 389
2110.87 388
2110.97 389
2111.08 393
2111.19 399
2111.29 407
2111.40 415
2111.50 424
2111.61 431
2111.71 436
2111.82 438
2111.92 438
2112.03 436
2112.13 433
2112.24 429
2112.34 426
2112.45 422
2112.55 420
2112.66 419
2112.77 418
2112.87 417
2112.98 417
2113.08 417
2113.19 417
2113.29 416
2113.40 415
2113.50 413
2113.61 411
2113.71 410
2113.82 411
2113.92 413
2114.03 417
2114.13 422
2114.24 427
2114.35 431
2114.45 433
2114.56 435
2114.66 435
2114.77 434
2114.87 434
2114.98 434
2115.08 434
2115.19 435
2115.29 435
2115.40 435
2115.51 436
2115.61 438
2115.72 440
2115.82 444
2115.93 449
2116.03 454
2116.14 459
2116.24 462
2116.35 462
2116.45 460
2116.56 455
2116.66 448
2116.77 441
2116.88 435
2116.98 431
2117.09 431
2117.19 436
2117.30 444
2117.40 454
2117.51 464
2117.61 472
2117.72 476
2117.82 473
2117.93 465
2118.04 454
2118.14 440
2118.25 427
2118.35 417
2118.46 410
2118.56 407
2118.67 405
2118.77 403
2118.88 400
2118.99 394
2119.09 387
2119.20 378
2119.30 368
2119.41 360
2119.51 355
2119.62 354
2119.72 357
2119.83 363
2119.94 371
2120.04 379
2120.15 386
2120.25 390
2120.36 391
2120.46 390
2120.57 388
2120.67 387
2120.78 388
2120.88 392
2120.99 398
2121.10 405
2121.20 412
2121.31 418
2121.41 421
2121.52 420
2121.62 418
2121.73 415
2121.83 412
2121.94 411
2122.05 412
2122.15 415
2122.26 419
2122.36 425
2122.47 429
2122.57 432
2122.68 433
2122.79 434
2122.89 435
2123.00 436
2123.10 437
2123.21 438
2123.31 439
2123.42 439
2123.52 437
2123.63 435
2123.74 433
2123.84 432
2123.95 431
2124.05 431
2124.16 432
2124.26 431
2124.37 429
2124.48 424
2124.58 417
2124.69 408
2124.79 398
2124.90 390
2125.00 383
2125.11 378
2125.21 374
2125.32 371
2125.43 368
2125.53 366
2125.64 365
2125.74 366
2125.85 369
2125.95 376
2126.06 386
2126.17 397
2126.27 407
2126.38 415
2126.48 420
2126.59 422
2126.69 420
2126.80 418
2126.91 416
2127.01 415
2127.12 416
2127.22 419
2127.33 423
2127.43 429
2127.54 434
2127.65 439
2127.75 444
2127.86 448
2127.96 451
2128.07 453
2128.17 454
2128.28 455
2128.39 455
2128.49 455
2128.60 455
2128.70 456
2128.81 458
2128.91 460
2129.02 462
2129.13 463
2129.23 462
2129.34 460
2129.44 457
2129.55 452
2129.65 448
2129.76 445
2129.87 442
2129.97 440
2130.08 438
2130.18 435
2130.29 430
2130.40 424
2130.50 417
2130.61 409
2130.71 403
2130.82 399
2130.92 396
2131.03 397
2131.14 399
2131.24 402
2131.35 406
2131.45 410
2131.56 415
2131.67 420
2131.77 425
2131.88 429
2131.98 432
2132.09 433
2132.19 432
2132.30 429
2132.41 426
2132.51 422
2132.62 419
2132.72 417
2132.83 416
2132.94 416
2133.04 416
2133.15 416
2133.25 415
2133.36 412
2133.46 408
2133.57 402
2133.68 396
2133.78 389
2133.89 382
2133.99 378
2134.10 375
2134.21 376
2134.31 378
2134.42 383
2134.52 388
2134.63 392
2134.74 395
2134.84 396
2134.95 394
2135.05 391
2135.16 387
2135.26 384
2135.37 383
2135.48 383
2135.58 387
2135.69 392
2135.79 399
2135.90 406
2136.01 411
2136.11 415
2136.22 417
2136.32 418
2136.43 417
2136.54 416
2136.64 416
2136.75 417
2136.85 418
2136.96 419
2137.07 420
2137.17 419
2137.28 417
2137.38 414
2137.49 412
2137.60 410
2137.70 411
2137.81 415
2137.91 420
2138.02 426
2138.13 431
2138.23 434
2138.34 435
2138.44 432
2138.55 429
2138.66 424
2138.76 421
2138.87 419
2138.97 420
2139.08 421
2139.19 423
2139.29 424
2139.40 424
2139.50 424
2139.61 423
2139.72 424
2139.82 428
2139.93 434
2140.03 443
2140.14 453
2140.25 464
2140.35 473
2140.46 481
2140.56 486
2140.67 489
2140.78 488
2140.88 485
2140.99 479
2141.09 472
2141.20 462
2141.31 453
2141.41 445
2141.52 438
2141.62 434
2141.73 433
2141.84 435
2141.94 439
2142.05 445
2142.15 451
2142.26 456
2142.37 460
2142.47 463
2142.58 465
2142.68 467
2142.79 471
2142.90 477
2143.00 485
2143.11 493
2143.22 500
2143.32 503
2143.43 502
2143.53 496
2143.64 485
2143.75 470
2143.85 455
2143.96 443
2144.06 433
2144.17 428
2144.28 427
2144.38 429
2144.49 432
2144.60 434
2144.70 435
2144.81 433
2144.91 429
2145.02 424
2145.13 418
2145.23 413
2145.34 410
2145.44 410
2145.55 412
2145.66 415
2145.76 419
2145.87 421
2145.98 421
2146.08 418
2146.19 413
2146.29 406
2146.40 400
2146.51 394
2146.61 389
2146.72 388
2146.82 388
2146.93 390
2147.04 393
2147.14 398
2147.25 402
2147.36 406
2147.46 409
2147.57 412
2147.67 414
2147.78 416
2147.89 418
2147.99 420
2148.10 422
2148.21 423
2148.31 423
2148.42 423
2148.52 423
2148.63 424
2148.74 427
2148.84 433
2148.95 442
2149.06 451
2149.16 461
2149.27 468
2149.37 471
2149.48 471
2149.59 466
2149.69 458
2149.80 448
2149.91 438
2150.01 429
2150.12 422
2150.22 417
2150.33 415
2150.44 415
2150.54 417
2150.65 421
2150.76 425
2150.86 429
2150.97 433
2151.07 436
2151.18 439
2151.29 440
2151.39 441
2151.50 441
2151.61 441
2151.71 440
2151.82 438
2151.93 435
2152.03 432
2152.14 428
2152.24 424
2152.35 420
2152.46 416
2152.56 412
2152.67 410
2152.78 410
2152.88 412
2152.99 415
2153.09 420
2153.20 425
2153.31 430
2153.41 434
2153.52 436
2153.63 437
2153.73 437
2153.84 436
2153.95 434
2154.05 431
2154.16 427
2154.26 423
2154.37 419
2154.48 415
2154.58 414
2154.69 414
2154.80 416
2154.90 419
2155.01 424
2155.12 429
2155.22 433
2155.33 435
2155.44 435
2155.54 434
2155.65 430
2155.75 427
2155.86 423
2155.97 420
2156.07 416
2156.18 413
2156.29 410
2156.39 407
2156.50 404
2156.61 401
2156.71 400
2156.82 402
2156.93 405
2157.03 409
2157.14 412
2157.24 414
2157.35 414
2157.46 410
2157.56 405
2157.67 400
2157.78 396
2157.88 395
2157.99 397
2158.10 402
2158.20 407
2158.31 411
2158.42 414
2158.52 414
2158.63 412
2158.74 409
2158.84 406
2158.95 404
2159.05 404
2159.16 404
2159.27 407
2159.37 410
2159.48 414
2159.59 418
2159.69 422
2159.80 426
2159.91 428
2160.01 429
2160.12 427
2160.23 424
2160.33 419
2160.44 414
2160.55 408
2160.65 404
2160.76 400
2160.87 396
2160.97 393
2161.08 390
2161.19 387
2161.29 382
2161.40 377
2161.51 373
2161.61 369
2161.72 367
2161.82 366
2161.93 368
2162.04 371
2162.14 375
2162.25 379
2162.36 383
2162.46 387
2162.57 390
2162.68 393
2162.78 396
2162.89 398
2163.00 398
2163.10 397
2163.21 395
2163.32 391
2163.42 387
2163.53 384
2163.64 382
2163.74 383
2163.85 386
2163.96 390
2164.06 395
2164.17 399
2164.28 403
2164.38 405
2164.49 407
2164.60 409
2164.70 410
2164.81 410
2164.92 410
2165.02 408
2165.13 406
2165.24 403
2165.34 399
2165.45 396
2165.56 393
2165.66 390
2165.77 388
2165.88 385
2165.98 383
2166.09 380
2166.20 379
2166.30 377
2166.41 377
2166.52 378
2166.62 381
2166.73 384
2166.84 389
2166.94 395
2167.05 400
2167.16 406
2167.26 412
2167.37 416
2167.48 420
2167.58 424
2167.69 428
2167.80 431
2167.90 435
2168.01 440
2168.12 444
2168.22 449
2168.33 454
2168.44 459
2168.54 464
2168.65 468
2168.76 471
2168.86 473
2168.97 474
2169.08 473
2169.18 471
2169.29 468
2169.40 464
2169.50 462
2169.61 460
2169.72 459
2169.82 460
2169.93 460
2170.04 461
2170.15 459
2170.25 456
2170.36 451
2170.47 444
2170.57 437
2170.68 431
2170.79 425
2170.89 422
2171.00 420
2171.11 418
2171.21 416
2171.32 413
2171.43 408
2171.53 402
2171.64 396
2171.75 391
2171.85 388
2171.96 386
2172.07 385
2172.17 384
2172.28 383
2172.39 383
2172.49 384
2172.60 387
2172.71 394
2172.82 404
2172.92 416
2173.03 431
2173.14 446
2173.24 460
2173.35 472
2173.46 481
2173.56 485
2173.67 486
2173.78 484
2173.88 477
2173.99 468
2174.10 456
2174.20 443
2174.31 431
2174.42 421
2174.53 413
2174.63 408
2174.74 405
2174.85 404
2174.95 403
2175.06 401
2175.17 398
2175.27 393
2175.38 387
2175.49 382
2175.59 378
2175.70 375
2175.81 375
2175.91 376
2176.02 379
2176.13 383
2176.24 386
2176.34 387
2176.45 387
2176.56 386
2176.66 383
2176.77 380
2176.88 380
2176.98 381
2177.09 385
2177.20 392
2177.30 400
2177.41 410
2177.52 419
2177.63 426
2177.73 433
2177.84 437
2177.95 439
2178.05 440
2178.16 439
2178.27 438
2178.37 435
2178.48 433
2178.59 431
2178.70 430
2178.80 430
2178.91 431
2179.02 432
2179.12 433
2179.23 433
2179.34 433
2179.44 432
2179.55 431
2179.66 432
2179.77 434
2179.87 438
2179.98 444
2180.09 451
2180.19 457
2180.30 462
2180.41 464
2180.51 462
2180.62 459
2180.73 453
2180.84 449
2180.94 446
2181.05 446
2181.16 448
2181.26 452
2181.37 457
2181.48 461
2181.59 464
2181.69 464
2181.80 462
2181.91 457
2182.01 452
2182.12 446
2182.23 438
2182.33 430
2182.44 422
2182.55 413
2182.66 404
2182.76 396
2182.87 387
2182.98 379
2183.08 372
2183.19 367
2183.30 364
2183.41 363
2183.51 365
2183.62 369
2183.73 375
2183.83 384
2183.94 393
2184.05 403
2184.16 414
2184.26 425
2184.37 435
2184.48 446
2184.58 454
2184.69 461
2184.80 464
2184.91 463
2185.01 459
2185.12 451
2185.23 442
2185.33 433
2185.44 424
2185.55 417
2185.66 411
2185.76 408
2185.87 406
2185.98 405
2186.08 404
2186.19 404
2186.30 405
2186.41 406
2186.51 409
2186.62 412
2186.73 416
2186.83 420
2186.94 423
2187.05 425
2187.16 425
2187.26 424
2187.37 421
2187.48 417
2187.58 412
2187.69 408
2187.80 404
2187.91 402
2188.01 401
2188.12 402
2188.23 405
2188.33 410
2188.44 414
2188.55 418
2188.66 420
2188.76 420
2188.87 418
2188.98 414
2189.09 410
2189.19 406
2189.30 405
2189.41 407
2189.51 410
2189.62 414
2189.73 418
2189.84 421
2189.94 421
2190.05 418
2190.16 411
2190.27 403
2190.37 394
2190.48 385
2190.59 377
2190.69 370
2190.80 367
2190.91 367
2191.02 370
2191.12 375
2191.23 381
2191.34 388
2191.45 394
2191.55 399
2191.66 402
2191.77 406
2191.87 410
2191.98 414
2192.09 419
2192.20 425
2192.30 429
2192.41 432
2192.52 433
2192.63 432
2192.73 429
2192.84 426
2192.95 423
2193.06 421
2193.16 421
2193.27 421
2193.38 422
2193.48 424
2193.59 426
2193.70 427
2193.81 429
2193.91 430
2194.02 429
2194.13 427
2194.24 422
2194.34 417
2194.45 410
2194.56 403
2194.67 398
2194.77 396
2194.88 398
2194.99 403
2195.10 412
2195.20 424
2195.31 435
2195.42 445
2195.52 451
2195.63 455
2195.74 455
2195.85 454
2195.95 451
2196.06 449
2196.17 447
2196.28 446
2196.38 446
2196.49 446
2196.60 445
2196.71 443
2196.81 439
2196.92 434
2197.03 429
2197.14 425
2197.24 422
2197.35 422
2197.46 425
2197.57 430
2197.67 435
2197.78 438
2197.89 440
2198.00 439
2198.10 435
2198.21 429
2198.32 421
2198.43 414
2198.53 408
2198.64 401
2198.75 396
2198.86 390
2198.96 385
2199.07 381
2199.18 377
2199.29 376
2199.39 376
2199.50 379
2199.61 384
2199.72 391
2199.82 399
2199.93 407
2200.04 414
2200.15 420
2200.25 422
2200.36 421
2200.47 417
2200.58 409
2200.68 400
2200.79 392
2200.90 385
2201.01 382
2201.11 382
2201.22 386
2201.33 392
2201.44 399
2201.54 405
2201.65 410
2201.76 413
2201.87 414
2201.97 415
2202.08 415
2202.19 416
2202.30 418
2202.40 420
2202.51 422
2202.62 423
2202.73 422
2202.83 419
2202.94 416
2203.05 412
2203.16 408
2203.26 405
2203.37 402
2203.48 399
2203.59 396
2203.69 393
2203.80 392
2203.91 393
2204.02 397
2204.12 404
2204.23 412
2204.34 421
2204.45 430
2204.56 436
2204.66 440
2204.77 441
2204.88 440
2204.99 437
2205.09 431
2205.20 424
2205.31 416
2205.42 407
2205.52 397
2205.63 389
2205.74 383
2205.85 380
2205.95 380
2206.06 384
2206.17 389
2206.28 396
2206.39 404
2206.49 410
2206.60 416
2206.71 420
2206.82 424
2206.92 426
2207.03 429
2207.14 430
2207.25 431
2207.35 431
2207.46 429
2207.57 426
2207.68 422
2207.79 416
2207.89 410
2208.00 403
2208.11 395
2208.22 387
2208.32 380
2208.43 372
2208.54 366
2208.65 361
2208.75 357
2208.86 355
2208.97 355
2209.08 356
2209.19 359
2209.29 364
2209.40 370
2209.51 376
2209.62 384
2209.72 392
2209.83 400
2209.94 407
2210.05 414
2210.16 419
2210.26 422
2210.37 422
2210.48 421
2210.59 418
2210.69 414
2210.80 412
2210.91 411
2211.02 413
2211.13 417
2211.23 423
2211.34 429
2211.45 435
2211.56 438
2211.66 440
2211.77 440
2211.88 438
2211.99 437
2212.10 435
2212.20 434
2212.31 431
2212.42 428
2212.53 424
2212.63 417
2212.74 409
2212.85 401
2212.96 393
2213.07 387
2213.17 382
2213.28 381
2213.39 381
2213.50 384
2213.60 387
2213.71 390
2213.82 392
2213.93 393
2214.04 394
2214.14 393
2214.25 393
2214.36 393
2214.47 394
2214.58 394
2214.68 395
2214.79 395
2214.90 393
2215.01 390
2215.11 385
2215.22 380
2215.33 374
2215.44 368
2215.55 363
2215.65 358
2215.76 354
2215.87 352
2215.98 350
2216.09 351
2216.19 353
2216.30 357
2216.41 362
2216.52 369
2216.63 375
2216.73 381
2216.84 384
2216.95 385
2217.06 384
2217.16 382
2217.27 382
2217.38 383
2217.49 387
2217.60 394
2217.70 402
2217.81 411
2217.92 418
2218.03 422
2218.14 422
2218.24 419
2218.35 413
2218.46 405
2218.57 397
2218.68 391
2218.78 387
2218.89 387
2219.00 390
2219.11 396
2219.22 405
2219.32 414
2219.43 423
2219.54 431
2219.65 436
2219.76 439
2219.86 438
2219.97 434
2220.08 428
2220.19 421
2220.30 414
2220.40 407
2220.51 401
2220.62 397
2220.73 393
2220.84 389
2220.94 386
2221.05 383
2221.16 379
2221.27 375
2221.38 371
2221.48 366
2221.59 361
2221.70 356
2221.81 352
2221.92 349
2222.02 348
2222.13 349
2222.24 351
2222.35 354
2222.46 356
2222.56 357
2222.67 358
2222.78 360
2222.89 364
2223.00 370
2223.10 378
2223.21 389
2223.32 400
2223.43 410
2223.54 418
2223.65 424
2223.75 427
2223.86 429
2223.97 430
2224.08 431
2224.19 432
2224.29 432
2224.40 430
2224.51 426
2224.62 420
2224.73 412
2224.83 402
2224.94 392
2225.05 383
2225.16 376
2225.27 372
2225.37 371
2225.48 374
2225.59 380
2225.70 388
2225.81 399
2225.92 411
2226.02 422
2226.13 433
2226.24 440
2226.35 445
2226.46 445
2226.56 442
2226.67 437
2226.78 429
2226.89 421
2227.00 412
2227.11 404
2227.21 397
2227.32 389
2227.43 382
2227.54 375
2227.65 369
2227.75 365
2227.86 362
2227.97 363
2228.08 367
2228.19 374
2228.30 383
2228.40 394
2228.51 404
2228.62 414
2228.73 422
2228.84 428
2228.94 432
2229.05 433
2229.16 431
2229.27 427
2229.38 420
2229.49 411
2229.59 402
2229.70 393
2229.81 387
2229.92 384
2230.03 385
2230.13 389
2230.24 395
2230.35 402
2230.46 411
2230.57 419
2230.68 427
2230.78 436
2230.89 444
2231.00 451
2231.11 457
2231.22 461
2231.33 463
2231.43 462
2231.54 459
2231.65 454
2231.76 447
2231.87 440
2231.98 432
2232.08 424
2232.19 417
2232.30 411
2232.41 405
2232.52 399
2232.63 394
2232.73 388
2232.84 380
2232.95 372
2233.06 362
2233.17 351
2233.28 341
2233.38 331
2233.49 323
2233.60 316
2233.71 313
2233.82 313
2233.93 316
2234.03 321
2234.14 329
2234.25 339
2234.36 349
2234.47 358
2234.58 365
2234.68 370
2234.79 372
2234.90 372
2235.01 370
2235.12 369
2235.23 368
2235.33 369
2235.44 372
2235.55 377
2235.66 381
2235.77 385
2235.88 388
2235.98 389
2236.09 387
2236.20 384
2236.31 380
2236.42 375
2236.53 370
2236.63 365
2236.74 359
2236.85 352
2236.96 346
2237.07 339
2237.18 333
2237.28 328
2237.39 325
2237.50 325
2237.61 327
2237.72 332
2237.83 340
2237.94 349
2238.04 359
2238.15 370
2238.26 381
2238.37 391
2238.48 401
2238.59 409
2238.69 415
2238.80 419
2238.91 421
2239.02 421
2239.13 421
2239.24 421
2239.35 422
2239.45 423
2239.56 425
2239.67 427
2239.78 428
2239.89 428
2240.00 428
2240.10 427
2240.21 426
2240.32 425
2240.43 425
2240.54 426
2240.65 426
2240.76 426
2240.86 425
2240.97 424
2241.08 421
2241.19 418
2241.30 415
2241.41 412
2241.51 411
2241.62 411
2241.73 413
2241.84 417
2241.95 421
2242.06 425
2242.17 429
2242.27 432
2242.38 434
2242.49 433
2242.60 432
2242.71 429
2242.82 424
2242.93 420
2243.03 416
2243.14 412
2243.25 410
2243.36 410
2243.47 411
2243.58 414
2243.69 418
2243.79 424
2243.90 432
2244.01 442
2244.12 452
2244.23 463
2244.34 472
2244.45 479
2244.55 483
2244.66 482
2244.77 478
2244.88 470
2244.99 460
2245.10 449
2245.21 435
2245.31 421
2245.42 406
2245.53 390
2245.64 374
2245.75 359
2245.86 348
2245.97 341
2246.08 339
2246.18 341
2246.29 346
2246.40 353
2246.51 360
2246.62 367
2246.73 372
2246.84 376
2246.94 380
2247.05 385
2247.16 389
2247.27 394
2247.38 398
2247.49 400
2247.60 401
2247.70 399
2247.81 397
2247.92 395
2248.03 393
2248.14 392
2248.25 392
2248.36 391
2248.47 390
2248.57 387
2248.68 384
2248.79 380
2248.90 376
2249.01 374
2249.12 374
2249.23 377
2249.34 383
2249.44 391
2249.55 400
2249.66 410
2249.77 418
2249.88 425
2249.99 430
2250.10 433
2250.20 436
2250.31 438
2250.42 440
2250.53 444
2250.64 447
2250.75 451
2250.86 452
2250.97 452
2251.07 448
2251.18 442
2251.29 432
2251.40 421
2251.51 411
2251.62 403
2251.73 397
2251.84 396
2251.94 397
2252.05 401
2252.16 404
2252.27 407
2252.38 407
2252.49 404
2252.60 398
2252.71 390
2252.82 382
2252.92 374
2253.03 367
2253.14 361
2253.25 356
2253.36 351
2253.47 347
2253.58 343
2253.69 339
2253.79 335
2253.90 333
2254.01 332
2254.12 333
2254.23 334
2254.34 337
2254.45 340
2254.56 343
2254.66 346
2254.77 350
2254.88 355
2254.99 362
2255.10 369
2255.21 377
2255.32 384
2255.43 391
2255.54 396
2255.64 399
2255.75 400
2255.86 398
2255.97 396
2256.08 393
2256.19 390
2256.30 387
2256.41 385
2256.52 383
2256.62 382
2256.73 382
2256.84 382
2256.95 383
2257.06 384
2257.17 387
2257.28 391
2257.39 396
2257.50 401
2257.60 406
2257.71 412
2257.82 417
2257.93 423
2258.04 428
2258.15 432
2258.26 436
2258.37 441
2258.48 445
2258.58 449
2258.69 453
2258.80 457
2258.91 459
2259.02 460
2259.13 460
2259.24 458
2259.35 457
2259.46 455
2259.57 454
2259.67 453
2259.78 453
2259.89 452
2260.00 449
2260.11 445
2260.22 439
2260.33 430
2260.44 421
2260.55 411
2260.65 402
2260.76 395
2260.87 388
2260.98 382
2261.09 376
2261.20 370
2261.31 363
2261.42 356
2261.53 349
2261.64 344
2261.74 341
2261.85 342
2261.96 346
2262.07 352
2262.18 361
2262.29 372
2262.40 383
2262.51 393
2262.62 401
2262.73 407
2262.84 411
2262.94 412
2263.05 411
2263.16 409
2263.27 406
2263.38 403
2263.49 402
2263.60 402
2263.71 404
2263.82 406
2263.93 408
2264.03 409
2264.14 408
2264.25 404
2264.36 398
2264.47 392
2264.58 384
2264.69 378
2264.80 372
2264.91 367
2265.02 364
2265.13 363
2265.23 363
2265.34 364
2265.45 365
2265.56 368
2265.67 370
2265.78 372
2265.89 374
2266.00 374
2266.11 372
2266.22 369
2266.33 365
2266.43 360
2266.54 354
2266.65 348
2266.76 343
2266.87 340
2266.98 339
2267.09 342
2267.20 348
2267.31 357
2267.42 367
2267.53 377
2267.64 386
2267.74 392
2267.85 395
2267.96 397
2268.07 397
2268.18 396
2268.29 397
2268.40 398
2268.51 401
2268.62 405
2268.73 408
2268.84 409
2268.95 409
2269.05 406
2269.16 402
2269.27 397
2269.38 395
2269.49 397
2269.60 403
2269.71 413
2269.82 424
2269.93 436
2270.04 445
2270.15 449
2270.26 447
2270.36 442
2270.47 433
2270.58 425
2270.69 417
2270.80 411
2270.91 406
2271.02 401
2271.13 395
2271.24 388
2271.35 380
2271.46 371
2271.57 364
2271.68 358
2271.78 355
2271.89 354
2272.00 355
2272.11 356
2272.22 358
2272.33 359
2272.44 362
2272.55 365
2272.66 369
2272.77 375
2272.88 380
2272.99 385
2273.10 388
2273.21 388
2273.31 385
2273.42 380
2273.53 373
2273.64 366
2273.75 359
2273.86 354
2273.97 351
2274.08 348
2274.19 347
2274.30 345
2274.41 343
2274.52 340
2274.63 336
2274.74 333
2274.84 330
2274.95 327
2275.06 326
2275.17 325
2275.28 326
2275.39 327
2275.50 328
2275.61 330
2275.72 334
2275.83 340
2275.94 348
2276.05 357
2276.16 367
2276.27 379
2276.38 390
2276.48 402
2276.59 412
2276.70 421
2276.81 428
2276.92 432
2277.03 433
2277.14 432
2277.25 428
2277.36 423
2277.47 417
2277.58 413
2277.69 412
2277.80 413
2277.91 416
2278.02 420
2278.13 423
2278.24 425
2278.34 424
2278.45 420
2278.56 412
2278.67 403
2278.78 392
2278.89 381
2279.00 372
2279.11 365
2279.22 360
2279.33 359
2279.44 358
2279.55 360
2279.66 362
2279.77 365
2279.88 369
2279.99 373
2280.10 379
2280.20 387
2280.31 396
2280.42 406
2280.53 415
2280.64 423
2280.75 428
2280.86 431
2280.97 432
2281.08 430
2281.19 428
2281.30 425
2281.41 423
2281.52 422
2281.63 421
2281.74 420
2281.85 419
2281.96 417
2282.07 414
2282.18 411
2282.28 408
2282.39 405
2282.50 403
2282.61 402
2282.72 401
2282.83 400
2282.94 399
2283.05 398
2283.16 396
2283.27 394
2283.38 391
2283.49 388
2283.60 384
2283.71 380
2283.82 377
2283.93 375
2284.04 375
2284.15 378
2284.26 385
2284.37 394
2284.48 405
2284.59 416
2284.69 425
2284.80 430
2284.91 430
2285.02 426
2285.13 417
2285.24 407
2285.35 397
2285.46 389
2285.57 384
2285.68 384
2285.79 387
2285.90 391
2286.01 395
2286.12 397
2286.23 397
2286.34 393
2286.45 385
2286.56 374
2286.67 362
2286.78 349
2286.89 337
2287.00 327
2287.11 321
2287.22 320
2287.32 324
2287.43 333
2287.54 346
2287.65 361
2287.76 376
2287.87 390
2287.98 401
2288.09 411
2288.20 418
2288.31 425
2288.42 431
2288.53 437
2288.64 443
2288.75 447
2288.86 449
2288.97 448
2289.08 444
2289.19 438
2289.30 429
2289.41 419
2289.52 410
2289.63 402
2289.74 396
2289.85 392
2289.96 389
2290.07 389
2290.18 389
2290.29 390
2290.40 390
2290.51 390
2290.61 389
2290.72 387
2290.83 383
2290.94 378
2291.05 372
2291.16 366
2291.27 361
2291.38 356
2291.49 351
2291.60 348
2291.71 345
2291.82 344
2291.93 344
2292.04 345
2292.15 348
2292.26 351
2292.37 355
2292.48 357
2292.59 358
2292.70 356
2292.81 354
2292.92 350
2293.03 346
2293.14 343
2293.25 342
2293.36 342
2293.47 344
2293.58 347
2293.69 350
2293.80 353
2293.91 355
2294.02 356
2294.13 356
2294.24 356
2294.35 355
2294.46 353
2294.57 352
2294.68 350
2294.79 347
2294.90 345
2295.00 343
2295.11 342
2295.22 343
2295.33 346
2295.44 351
2295.55 356
2295.66 361
2295.77 365
2295.88 367
2295.99 366
2296.10 364
2296.21 361
2296.32 358
2296.43 356
2296.54 355
2296.65 356
2296.76 358
2296.87 361
2296.98 365
2297.09 367
2297.20 370
2297.31 371
2297.42 371
2297.53 371
2297.64 371
2297.75 372
2297.86 375
2297.97 379
2298.08 384
2298.19 388
2298.30 392
2298.41 392
2298.52 391
2298.63 387
2298.74 384
2298.85 382
2298.96 381
2299.07 382
2299.18 384
2299.29 386
2299.40 388
2299.51 388
2299.62 388
2299.73 386
2299.84 384
2299.95 380
2300.06 377
2300.17 374
2300.28 371
2300.39 369
2300.50 369
2300.61 370
2300.72 372
2300.83 375
2300.94 379
2301.05 383
2301.16 388
2301.27 395
2301.38 404
2301.49 415
2301.60 429
2301.71 443
2301.82 456
2301.93 466
2302.04 472
2302.15 473
2302.26 468
2302.37 459
2302.48 447
2302.59 435
2302.70 423
2302.81 413
2302.92 405
2303.03 400
2303.14 396
2303.25 391
2303.36 386
2303.47 379
2303.58 371
2303.69 362
2303.80 355
2303.91 350
2304.02 349
2304.13 352
2304.24 359
2304.35 369
2304.46 381
2304.57 392
2304.68 402
2304.79 408
2304.90 412
2305.01 411
2305.12 408
2305.23 402
2305.34 395
2305.45 387
2305.56 380
2305.67 372
2305.78 364
2305.89 357
2306.00 350
2306.11 343
2306.22 338
2306.33 334
2306.44 332
2306.55 333
2306.66 335
2306.77 339
2306.88 342
2306.99 345
2307.10 345
2307.21 344
2307.32 341
2307.43 336
2307.54 330
2307.65 325
2307.76 320
2307.87 317
2307.98 314
2308.09 313
2308.20 314
2308.31 317
2308.42 322
2308.53 328
2308.64 336
2308.75 344
2308.86 351
2308.97 357
2309.08 362
2309.19 364
2309.30 364
2309.41 363
2309.52 361
2309.63 360
2309.74 360
2309.85 362
2309.96 366
2310.07 371
2310.18 378
2310.29 387
2310.40 396
2310.51 405
2310.62 415
2310.73 423
2310.84 428
2310.95 429
2311.06 425
2311.18 418
2311.29 407
2311.40 394
2311.51 381
2311.62 369
2311.73 360
2311.84 354
2311.95 351
2312.06 350
2312.17 350
2312.28 351
2312.39 352
2312.50 353
2312.61 353
2312.72 353
2312.83 354
2312.94 357
2313.05 362
2313.16 369
2313.27 378
2313.38 390
2313.49 402
2313.60 413
2313.71 422
2313.82 427
2313.93 427
2314.04 424
2314.15 419
2314.26 412
2314.37 406
2314.48 402
2314.59 402
2314.70 405
2314.81 412
2314.92 421
2315.03 431
2315.14 441
2315.25 449
2315.36 452
2315.47 451
2315.58 445
2315.70 435
2315.81 423
2315.92 410
2316.03 398
2316.14 390
2316.25 384
2316.36 381
2316.47 382
2316.58 385
2316.69 390
2316.80 397
2316.91 403
2317.02 410
2317.13 417
2317.24 422
2317.35 425
2317.46 425
2317.57 421
2317.68 414
2317.79 404
2317.90 392
2318.01 380
2318.12 369
2318.23 361
2318.34 355
2318.45 353
2318.56 354
2318.67 356
2318.78 359
2318.90 363
2319.01 366
2319.12 367
2319.23 366
2319.34 364
2319.45 359
2319.56 353
2319.67 346
2319.78 339
2319.89 334
2320.00 331
2320.11 333
2320.22 338
2320.33 347
2320.44 358
2320.55 369
2320.66 378
2320.77 384
2320.88 385
2320.99 384
2321.10 380
2321.21 378
2321.32 376
2321.43 378
2321.54 381
2321.66 385
2321.77 389
2321.88 391
2321.99 391
2322.10 388
2322.21 383
2322.32 376
2322.43 368
2322.54 358
2322.65 349
2322.76 340
2322.87 333
2322.98 329
2323.09 329
2323.20 332
2323.31 338
2323.42 346
2323.53 355
2323.64 362
2323.75 368
2323.86 372
2323.98 372
2324.09 371
2324.20 368
2324.31 366
2324.42 364
2324.53 363
2324.64 365
2324.75 368
2324.86 372
2324.97 378
2325.08 384
2325.19 389
2325.30 393
2325.41 394
2325.52 393
2325.63 388
2325.74 382
2325.85 374
2325.96 366
2326.08 358
2326.19 352
2326.30 346
2326.41 342
2326.52 337
2326.63 332
2326.74 329
2326.85 328
2326.96 330
2327.07 337
2327.18 349
2327.29 364
2327.40 382
2327.51 398
2327.62 411
2327.73 420
2327.84 422
2327.96 420
2328.07 414
2328.18 407
2328.29 400
2328.40 395
2328.51 392
2328.62 390
2328.73 390
2328.84 391
2328.95 392
2329.06 395
2329.17 398
2329.28 403
2329.39 409
2329.50 416
2329.61 421
2329.72 425
2329.84 425
2329.95 423
2330.06 418
2330.17 411
2330.28 403
2330.39 396
2330.50 390
2330.61 385
2330.72 380
2330.83 376
2330.94 373
2331.05 370
2331.16 369
2331.27 370
2331.38 373
2331.50 378
2331.61 385
2331.72 392
2331.83 398
2331.94 402
2332.05 405
2332.16 405
2332.27 402
2332.38 399
2332.49 395
2332.60 391
2332.71 387
2332.82 383
2332.93 379
2333.05 374
2333.16 370
2333.27 365
2333.38 360
2333.49 356
2333.60 354
2333.71 353
2333.82 355
2333.93 357
2334.04 360
2334.15 361
2334.26 362
2334.37 361
2334.48 360
2334.60 359
2334.71 360
2334.82 363
2334.93 368
2335.04 375
2335.15 382
2335.26 388
2335.37 391
2335.48 391
2335.59 388
2335.70 383
2335.81 376
2335.92 369
2336.04 363
2336.15 359
2336.26 358
2336.37 358
2336.48 360
2336.59 363
2336.70 366
2336.81 367
2336.92 368
2337.03 367
2337.14 365
2337.25 364
2337.37 362
2337.48 362
2337.59 363
2337.70 366
2337.81 370
2337.92 376
2338.03 383
2338.14 390
2338.25 396
2338.36 403
2338.47 408
2338.58 411
2338.70 413
2338.81 412
2338.92 409
2339.03 404
2339.14 397
2339.25 387
2339.36 377
2339.47 367
2339.58 357
2339.69 349
2339.80 343
2339.91 340
2340.03 340
2340.14 342
2340.25 346
2340.36 351
2340.47 357
2340.58 363
2340.69 368
2340.80 372
2340.91 375
2341.02 376
2341.13 376
2341.25 375
2341.36 372
2341.47 369
2341.58 364
2341.69 360
2341.80 356
2341.91 353
2342.02 352
2342.13 353
2342.24 355
2342.35 358
2342.47 360
2342.58 361
2342.69 361
2342.80 359
2342.91 358
2343.02 357
2343.13 359
2343.24 364
2343.35 372
2343.46 382
2343.57 392
2343.69 403
2343.80 412
2343.91 419
2344.02 426
2344.13 432
2344.24 438
2344.35 442
2344.46 444
2344.57 443
2344.68 439
2344.80 432
2344.91 421
2345.02 410
2345.13 400
2345.24 392
2345.35 387
2345.46 387
2345.57 390
2345.68 394
2345.79 399
2345.91 402
2346.02 403
2346.13 401
2346.24 398
2346.35 394
2346.46 391
2346.57 391
2346.68 392
2346.79 397
2346.91 404
2347.02 411
2347.13 417
2347.24 421
2347.35 423
2347.46 422
2347.57 420
2347.68 416
2347.79 413
2347.90 410
2348.02 406
2348.13 401
2348.24 395
2348.35 387
2348.46 379
2348.57 372
2348.68 367
2348.79 366
2348.90 369
2349.02 375
2349.13 384
2349.24 393
2349.35 402
2349.46 409
2349.57 415
2349.68 420
2349.79 425
2349.90 429
2350.02 432
2350.13 433
2350.24 432
2350.35 428
2350.46 420
2350.57 409
2350.68 394
2350.79 379
2350.90 362
2351.02 346
2351.13 332
2351.24 322
2351.35 315
2351.46 313
2351.57 314
2351.68 319
2351.79 326
2351.90 334
2352.02 341
2352.13 346
2352.24 349
2352.35 348
2352.46 346
2352.57 342
2352.68 338
2352.79 335
2352.91 332
2353.02 331
2353.13 331
2353.24 330
2353.35 328
2353.46 326
2353.57 324
2353.68 322
2353.79 322
2353.91 324
2354.02 327
2354.13 331
2354.24 334
2354.35 337
2354.46 337
2354.57 335
2354.68 332
2354.80 328
2354.91 326
2355.02 326
2355.13 329
2355.24 334
2355.35 340
2355.46 347
2355.57 354
2355.69 359
2355.80 362
2355.91 364
2356.02 363
2356.13 360
2356.24 356
2356.35 351
2356.46 346
2356.58 340
2356.69 335
2356.80 331
2356.91 328
2357.02 327
2357.13 326
2357.24 327
2357.35 329
2357.47 331
2357.58 335
2357.69 338
2357.80 340
2357.91 342
2358.02 342
2358.13 342
2358.25 341
2358.36 340
2358.47 340
2358.58 341
2358.69 343
2358.80 347
2358.91 351
2359.02 355
2359.14 358
2359.25 361
2359.36 365
2359.47 370
2359.58 378
2359.69 388
2359.80 400
2359.92 413
2360.03 425
2360.14 436
2360.25 444
2360.36 447
2360.47 446
2360.58 441
2360.69 433
2360.81 422
2360.92 410
2361.03 398
2361.14 388
2361.25 379
2361.36 372
2361.47 368
2361.59 366
2361.70 367
2361.81 369
2361.92 373
2362.03 377
2362.14 380
2362.25 381
2362.37 380
2362.48 376
2362.59 370
2362.70 362
2362.81 354
2362.92 345
2363.03 338
2363.15 333
2363.26 329
2363.37 327
2363.48 326
2363.59 326
2363.70 327
2363.81 328
2363.93 328
2364.04 327
2364.15 326
2364.26 324
2364.37 324
2364.48 326
2364.59 332
2364.71 343
2364.82 358
2364.93 376
2365.04 395
2365.15 412
2365.26 426
2365.37 434
2365.49 437
2365.60 434
2365.71 426
2365.82 417
2365.93 407
2366.04 398
2366.16 390
2366.27 384
2366.38 378
2366.49 372
2366.60 365
2366.71 358
2366.82 350
2366.94 344
2367.05 339
2367.16 337
2367.27 338
2367.38 342
2367.49 348
2367.60 354
2367.72 360
2367.83 365
2367.94 369
2368.05 373
2368.16 376
2368.27 378
2368.39 379
2368.50 380
2368.61 380
2368.72 378
2368.83 375
2368.94 372
2369.05 368
2369.17 364
2369.28 360
2369.39 357
2369.50 355
2369.61 352
2369.72 350
2369.84 347
2369.95 344
2370.06 340
2370.17 337
2370.28 335
2370.39 335
2370.51 337
2370.62 341
2370.73 345
2370.84 350
2370.95 354
2371.06 357
2371.18 359
2371.29 360
2371.40 361
2371.51 363
2371.62 366
2371.73 371
2371.84 376
2371.96 381
2372.07 385
2372.18 388
2372.29 387
2372.40 384
2372.51 378
2372.63 370
2372.74 360
2372.85 350
2372.96 341
2373.07 334
2373.18 330
2373.30 328
2373.41 327
2373.52 327
2373.63 327
2373.74 327
2373.85 326
2373.97 325
2374.08 325
2374.19 325
2374.30 327
2374.41 328
2374.52 330
2374.64 332
2374.75 333
2374.86 334
2374.97 334
2375.08 334
2375.20 334
2375.31 334
2375.42 334
2375.53 334
2375.64 334
2375.75 333
2375.87 331
2375.98 328
2376.09 324
2376.20 320
2376.31 316
2376.42 311
2376.54 307
2376.65 304
2376.76 301
2376.87 298
2376.98 297
2377.09 296
2377.21 296
2377.32 298
2377.43 301
2377.54 305
2377.65 311
2377.77 317
2377.88 323
2377.99 328
2378.10 333
2378.21 338
2378.32 341
2378.44 344
2378.55 345
2378.66 345
2378.77 344
2378.88 341
2378.99 338
2379.11 335
2379.22 333
2379.33 331
2379.44 329
2379.55 329
2379.67 329
2379.78 331
2379.89 335
2380.00 340
2380.11 345
2380.22 351
2380.34 357
2380.45 361
2380.56 363
2380.67 364
2380.78 363
2380.90 362
2381.01 361
2381.12 360
2381.23 359
2381.34 359
2381.46 358
2381.57 357
2381.68 356
2381.79 356
2381.90 354
2382.01 353
2382.13 351
2382.24 348
2382.35 345
2382.46 341
2382.57 338
2382.69 336
2382.80 335
2382.91 335
2383.02 337
2383.13 339
2383.25 342
2383.36 346
2383.47 350
2383.58 353
2383.69 356
2383.80 359
2383.92 361
2384.03 362
2384.14 363
2384.25 362
2384.36 360
2384.48 358
2384.59 355
2384.70 352
2384.81 350
2384.92 350
2385.04 350
2385.15 351
2385.26 352
2385.37 353
2385.48 354
2385.60 354
2385.71 354
2385.82 353
2385.93 352
2386.04 351
2386.16 350
2386.27 350
2386.38 352
2386.49 353
2386.60 355
2386.72 357
2386.83 357
2386.94 356
2387.05 354
2387.16 350
2387.28 347
2387.39 346
2387.50 347
2387.61 351
2387.72 356
2387.84 362
2387.95 368
2388.06 372
2388.17 373
2388.28 373
2388.40 371
2388.51 370
2388.62 371
2388.73 373
2388.84 378
2388.96 383
2389.07 388
2389.18 391
2389.29 393
2389.40 393
2389.52 392
2389.63 393
2389.74 395
2389.85 399
2389.96 407
2390.08 415
2390.19 423
2390.30 429
2390.41 431
2390.52 428
2390.64 421
2390.75 411
2390.86 399
2390.97 388
2391.08 379
2391.20 373
2391.31 368
2391.42 364
2391.53 361
2391.65 358
2391.76 354
2391.87 351
2391.98 348
2392.09 345
2392.21 344
2392.32 344
2392.43 346
2392.54 349
2392.65 352
2392.77 356
2392.88 361
2392.99 366
2393.10 371
2393.21 376
2393.33 381
2393.44 386
2393.55 390
2393.66 395
2393.78 399
2393.89 402
2394.00 405
2394.11 406
2394.22 406
2394.34 402
2394.45 397
2394.56 389
2394.67 378
2394.79 365
2394.90 351
2395.01 337
2395.12 323
2395.23 311
2395.35 301
2395.46 296
2395.57 295
2395.68 299
2395.79 306
2395.91 316
2396.02 327
2396.13 337
2396.24 345
2396.36 350
2396.47 352
2396.58 351
2396.69 348
2396.80 345
2396.92 343
2397.03 341
2397.14 340
2397.25 340
2397.37 339
2397.48 337
2397.59 336
2397.70 335
2397.81 336
2397.93 340
2398.04 346
2398.15 356
2398.26 367
2398.38 378
2398.49 389
2398.60 397
2398.71 403
2398.83 406
2398.94 407
2399.05 407
2399.16 406
2399.27 405
2399.39 403
2399.50 401
2399.61 398
2399.72 393
2399.84 387
2399.95 380
2400.06 372
2400.17 366
2400.28 363
2400.40 363
2400.51 366
2400.62 372
2400.73 377
2400.85 381
2400.96 382
2401.07 380
2401.18 376
2401.30 372
2401.41 370
2401.52 371
2401.63 376
2401.74 383
2401.86 392
2401.97 400
2402.08 406
2402.19 409
2402.31 409
2402.42 406
2402.53 402
2402.64 398
2402.76 395
2402.87 394
2402.98 394
2403.09 396
2403.21 398
2403.32 399
2403.43 399
2403.54 396
2403.66 391
2403.77 385
2403.88 377
2403.99 368
2404.10 360
2404.22 353
2404.33 347
2404.44 342
2404.55 338
2404.67 335
2404.78 331
2404.89 327
2405.00 324
2405.12 320
2405.23 317
2405.34 315
2405.45 314
2405.57 314
2405.68 315
2405.79 317
2405.90 320
2406.02 324
2406.13 327
2406.24 329
2406.35 329
2406.47 327
2406.58 323
2406.69 319
2406.80 315
2406.92 312
2407.03 311
2407.14 313
2407.25 316
2407.36 320
2407.48 326
2407.59 332
2407.70 338
2407.81 345
2407.93 350
2408.04 354
2408.15 356
2408.26 355
2408.38 352
2408.49 347
2408.60 340
2408.71 333
2408.83 327
2408.94 323
2409.05 322
2409.16 323
2409.28 325
2409.39 329
2409.50 333
2409.61 336
2409.73 337
2409.84 337
2409.95 336
2410.06 335
2410.18 333
2410.29 332
2410.40 332
2410.52 333
2410.63 334
2410.74 337
2410.85 338
2410.97 340
2411.08 340
2411.19 340
2411.30 340
2411.42 340
2411.53 341
2411.64 343
2411.75 345
2411.87 347
2411.98 348
2412.09 348
2412.20 346
2412.32 344
2412.43 341
2412.54 340
2412.65 340
2412.77 343
2412.88 346
2412.99 350
2413.10 355
2413.22 359
2413.33 363
2413.44 365
2413.55 367
2413.67 368
2413.78 367
2413.89 365
2414.01 360
2414.12 353
2414.23 346
2414.34 339
2414.46 334
2414.57 331
2414.68 331
2414.79 334
2414.91 340
2415.02 348
2415.13 357
2415.24 365
2415.36 372
2415.47 377
2415.58 380
2415.69 380
2415.81 379
2415.92 376
2416.03 372
2416.15 367
2416.26 362
2416.37 357
2416.48 353
2416.60 350
2416.71 349
2416.82 350
2416.93 352
2417.05 354
2417.16 356
2417.27 357
2417.39 357
2417.50 356
2417.61 354
2417.72 354
2417.84 356
2417.95 359
2418.06 365
2418.17 372
2418.29 379
2418.40 385
2418.51 389
2418.62 391
2418.74 391
2418.85 389
2418.96 386
2419.08 383
2419.19 380
2419.30 378
2419.41 376
2419.53 375
2419.64 373
2419.75 371
2419.87 368
2419.98 363
2420.09 356
2420.20 347
2420.32 337
2420.43 326
2420.54 316
2420.65 308
2420.77 302
2420.88 301
2420.99 303
2421.11 308
2421.22 315
2421.33 322
2421.44 329
2421.56 334
2421.67 338
2421.78 342
2421.90 346
2422.01 350
2422.12 355
2422.23 360
2422.35 365
2422.46 369
2422.57 371
2422.68 371
2422.80 370
2422.91 367
2423.02 363
2423.14 358
2423.25 351
2423.36 344
2423.47 337
2423.59 332
2423.70 330
2423.81 331
2423.93 336
2424.04 344
2424.15 354
2424.26 365
2424.38 375
2424.49 382
2424.60 386
2424.72 385
2424.83 381
2424.94 374
2425.05 367
2425.17 362
2425.28 358
2425.39 357
2425.51 358
2425.62 359
2425.73 361
2425.85 362
2425.96 360
2426.07 357
2426.18 352
2426.30 346
2426.41 342
2426.52 340
2426.64 339
2426.75 341
2426.86 345
2426.97 349
2427.09 351
2427.20 350
2427.31 346
2427.43 340
2427.54 331
2427.65 321
2427.76 313
2427.88 306
2427.99 302
2428.10 300
2428.22 300
2428.33 301
2428.44 303
2428.56 306
2428.67 309
2428.78 312
2428.89 316
2429.01 321
2429.12 327
2429.23 333
2429.35 338
2429.46 343
2429.57 345
2429.69 346
2429.80 345
2429.91 342
2430.02 339
2430.14 337
2430.25 336
2430.36 336
2430.48 338
2430.59 342
2430.70 347
2430.82 353
2430.93 360
2431.04 369
2431.15 379
2431.27 389
2431.38 399
2431.49 408
2431.61 416
2431.72 422
2431.83 425
2431.95 425
2432.06 424
2432.17 420
2432.28 415
2432.40 408
2432.51 400
2432.62 392
2432.74 385
2432.85 379
2432.96 375
2433.08 373
2433.19 374
2433.30 377
2433.42 382
2433.53 387
2433.64 391
2433.75 394
2433.87 396
2433.98 397
2434.09 397
2434.21 396
2434.32 394
2434.43 390
2434.55 385
2434.66 378
2434.77 369
2434.89 360
2435.00 351
2435.11 343
2435.22 337
2435.34 333
2435.45 332
2435.56 332
2435.68 334
2435.79 335
2435.90 336
2436.02 335
2436.13 334
2436.24 331
2436.36 328
2436.47 326
2436.58 324
2436.70 325
2436.81 326
2436.92 329
2437.03 331
2437.15 335
2437.26 339
2437.37 343
2437.49 348
2437.60 353
2437.71 357
2437.83 360
2437.94 363
2438.05 364
2438.17 365
2438.28 367
2438.39 370
2438.51 375
2438.62 380
2438.73 385
2438.85 390
2438.96 393
2439.07 394
2439.19 392
2439.30 387
2439.41 380
2439.53 370
2439.64 359
2439.75 347
2439.86 336
2439.98 328
2440.09 322
2440.20 320
2440.32 321
2440.43 325
2440.54 330
2440.66 336
2440.77 341
2440.88 346
2441.00 350
2441.11 352
2441.22 354
2441.34 355
2441.45 354
2441.56 353
2441.68 352
2441.79 349
2441.90 346
2442.02 342
2442.13 338
2442.24 334
2442.36 331
2442.47 328
2442.58 327
2442.70 327
2442.81 328
2442.92 330
2443.04 333
2443.15 337
2443.26 340
2443.38 343
2443.49 344
2443.60 344
2443.72 341
2443.83 336
2443.94 330
2444.06 323
2444.17 316
2444.28 312
2444.40 311
2444.51 313
2444.62 319
2444.74 328
2444.85 338
2444.96 348
2445.08 357
2445.19 365
2445.30 373
2445.42 381
2445.53 390
2445.64 399
2445.76 408
2445.87 418
2445.98 425
2446.10 430
2446.21 431
2446.32 427
2446.44 420
2446.55 410
2446.66 400
2446.78 390
2446.89 381
2447.00 375
2447.12 371
2447.23 368
2447.34 367
2447.46 366
2447.57 366
2447.68 366
2447.80 366
2447.91 367
2448.02 367
2448.14 367
2448.25 367
2448.36 367
2448.48 366
2448.59 365
2448.70 363
2448.82 361
2448.93 358
2449.04 355
2449.16 349
2449.27 342
2449.38 334
2449.50 325
2449.61 318
2449.73 314
2449.84 314
2449.95 319
2450.07 328
2450.18 341
2450.29 354
2450.41 366
2450.52 374
2450.63 378
2450.75 378
2450.86 374
2450.97 369
2451.09 364
2451.20 361
2451.31 361
2451.43 363
2451.54 368
2451.65 373
2451.77 378
2451.88 382
2451.99 382
2452.11 381
2452.22 377
2452.34 372
2452.45 367
2452.56 362
2452.68 359
2452.79 356
2452.90 355
2453.02 354
2453.13 354
2453.24 353
2453.36 353
2453.47 351
2453.58 350
2453.70 349
2453.81 348
2453.92 348
2454.04 350
2454.15 353
2454.27 359
2454.38 365
2454.49 373
2454.61 382
2454.72 390
2454.83 397
2454.95 403
2455.06 408
2455.17 411
2455.29 413
2455.40 413
2455.51 410
2455.63 406
2455.74 399
2455.86 391
2455.97 383
2456.08 374
2456.20 366
2456.31 361
2456.42 357
2456.54 356
2456.65 357
2456.76 359
2456.88 361
2456.99 362
2457.11 363
2457.22 362
2457.33 359
2457.45 355
2457.56 350
2457.67 344
2457.79 339
2457.90 334
2458.01 329
2458.13 326
2458.24 325
2458.36 324
2458.47 325
2458.58 327
2458.70 331
2458.81 336
2458.92 341
2459.04 348
2459.15 354
2459.26 360
2459.38 365
2459.49 369
2459.61 370
2459.72 370
2459.83 368
2459.95 366
2460.06 364
2460.17 363
2460.29 362
2460.40 361
2460.52 360
2460.63 358
2460.74 356
2460.86 352
2460.97 348
2461.08 343
2461.20 339
2461.31 336
2461.43 333
2461.54 331
2461.65 330
2461.77 331
2461.88 332
2461.99 335
2462.11 338
2462.22 340
2462.33 342
2462.45 343
2462.56 343
2462.68 342
2462.79 341
2462.90 339
2463.02 336
2463.13 334
2463.24 331
2463.36 328
2463.47 326
2463.59 325
2463.70 325
2463.81 327
2463.93 330
2464.04 334
2464.16 338
2464.27 343
2464.38 346
2464.50 348
2464.61 349
2464.72 348
2464.84 347
2464.95 347
2465.07 348
2465.18 350
2465.29 354
2465.41 359
2465.52 364
2465.63 367
2465.75 367
2465.86 364
2465.98 358
2466.09 349
2466.20 340
2466.32 331
2466.43 324
2466.55 319
2466.66 317
2466.77 318
2466.89 319
2467.00 322
2467.11 324
2467.23 325
2467.34 325
2467.46 325
2467.57 323
2467.68 320
2467.80 317
2467.91 314
2468.03 312
2468.14 310
2468.25 308
2468.37 307
2468.48 307
2468.59 306
2468.71 306
2468.82 306
2468.94 305
2469.05 305
2469.16 305
2469.28 305
2469.39 305
2469.51 305
2469.62 303
2469.73 301
2469.85 298
2469.96 294
2470.08 292
2470.19 291
2470.30 293
2470.42 299
2470.53 308
2470.65 319
2470.76 332
2470.87 344
2470.99 356
2471.10 365
2471.22 372
2471.33 376
2471.44 377
2471.56 378
2471.67 378
2471.78 379
2471.90 380
2472.01 382
2472.13 385
2472.24 389
2472.35 394
2472.47 399
2472.58 403
2472.70 406
2472.81 409
2472.92 410
2473.04 410
2473.15 410
2473.27 409
2473.38 409
2473.49 410
2473.61 411
2473.72 414
2473.84 416
2473.95 417
2474.06 416
2474.18 413
2474.29 408
2474.41 401
2474.52 392
2474.63 383
2474.75 375
2474.86 367
2474.98 361
2475.09 356
2475.21 352
2475.32 349
2475.43 348
2475.55 348
2475.66 350
2475.78 353
2475.89 357
2476.00 364
2476.12 372
2476.23 380
2476.35 388
2476.46 394
2476.57 397
2476.69 396
2476.80 392
2476.92 385
2477.03 377
2477.14 367
2477.26 359
2477.37 352
2477.49 348
2477.60 347
2477.71 348
2477.83 352
2477.94 357
2478.06 363
2478.17 369
2478.29 374
2478.40 377
2478.51 379
2478.63 379
2478.74 378
2478.86 375
2478.97 373
2479.08 369
2479.20 366
2479.31 362
2479.43 358
2479.54 352
2479.65 346
2479.77 340
2479.88 334
2480.00 328
2480.11 325
2480.23 324
2480.34 326
2480.45 330
2480.57 336
2480.68 342
2480.80 349
2480.91 353
2481.02 356
2481.14 357
2481.25 356
2481.37 353
2481.48 349
2481.60 346
2481.71 343
2481.82 340
2481.94 338
2482.05 336
2482.17 335
2482.28 333
2482.39 331
2482.51 331
2482.62 331
2482.74 331
2482.85 332
2482.97 331
2483.08 330
2483.19 327
2483.31 324
2483.42 319
2483.54 314
2483.65 310
2483.77 307
2483.88 305
2483.99 304
2484.11 305
2484.22 309
2484.34 313
2484.45 320
2484.57 328
2484.68 337
2484.79 346
2484.91 354
2485.02 359
2485.14 363
2485.25 363
2485.37 362
2485.48 359
2485.59 356
2485.71 353
2485.82 351
2485.94 350
2486.05 349
2486.17 348
2486.28 347
2486.39 344
2486.51 339
2486.62 333
2486.74 328
2486.85 323
2486.97 319
2487.08 317
2487.19 315
2487.31 313
2487.42 310
2487.54 308
2487.65 306
2487.77 306
2487.88 307
2487.99 311
2488.11 317
2488.22 324
2488.34 332
2488.45 339
2488.57 346
2488.68 351
2488.79 356
2488.91 361
2489.02 366
2489.14 371
2489.25 376
2489.37 380
2489.48 384
2489.60 387
2489.71 387
2489.82 385
2489.94 381
2490.05 374
2490.17 366
2490.28 356
2490.40 347
2490.51 339
2490.62 334
2490.74 332
2490.85 333
2490.97 336
2491.08 341
2491.20 346
2491.31 350
2491.43 353
2491.54 354
2491.65 353
2491.77 353
2491.88 353
2492.00 354
2492.11 357
2492.23 361
2492.34 366
2492.46 372
2492.57 377
2492.68 381
2492.80 384
2492.91 384
2493.03 382
2493.14 375
2493.26 367
2493.37 358
2493.49 350
2493.60 344
2493.71 342
2493.83 344
2493.94 349
2494.06 354
2494.17 358
2494.29 359
2494.40 358
2494.52 355
2494.63 354
2494.74 356
2494.86 363
2494.97 375
2495.09 389
2495.20 404
2495.32 415
2495.43 422
2495.55 423
2495.66 420
2495.78 414
2495.89 408
2496.00 405
2496.12 406
2496.23 410
2496.35 417
2496.46 424
2496.58 430
2496.69 434
2496.81 434
2496.92 430
2497.04 423
2497.15 414
2497.26 405
2497.38 397
2497.49 390
2497.61 386
2497.72 385
2497.84 387
2497.95 391
2498.07 396
2498.18 402
2498.30 406
2498.41 409
2498.52 409
2498.64 409
2498.75 407
2498.87 405
2498.98 404
2499.10 403
2499.21 404
2499.33 406
2499.44 408
2499.56 410
2499.67 411
2499.79 412
2499.90 410
2500.01 407
2500.13 402
2500.24 398
2500.36 393
2500.47 390
2500.59 390
2500.70 393
2500.82 398
2500.93 406
2501.05 416
2501.16 426
2501.28 435
2501.39 442
2501.50 447
2501.62 448
2501.73 446
2501.85 442
2501.96 436
2502.08 428
2502.19 420
2502.31 411
2502.42 402
2502.54 393
2502.65 385
2502.77 378
2502.88 373
2503.00 372
2503.11 373
2503.22 378
2503.34 384
2503.45 390
2503.57 395
2503.68 396
2503.80 392
2503.91 386
2504.03 376
2504.14 366
2504.26 356
2504.37 347
2504.49 340
2504.60 334
2504.72 328
2504.83 324
2504.95 319
2505.06 315
2505.17 310
2505.29 308
2505.40 307
2505.52 309
2505.63 313
2505.75 319
2505.86 328
2505.98 338
2506.09 349
2506.21 359
2506.32 369
2506.44 377
2506.55 384
2506.67 390
2506.78 395
2506.90 398
2507.01 401
2507.13 403
2507.24 403
2507.36 402
2507.47 399
2507.58 395
2507.70 390
2507.81 384
2507.93 379
2508.04 375
2508.16 373
2508.27 373
2508.39 374
2508.50 376
2508.62 379
2508.73 382
2508.85 385
2508.96 387
2509.08 388
2509.19 388
2509.31 386
2509.42 384
2509.54 382
2509.65 379
2509.77 377
2509.88 376
2510.00 376
2510.11 376
2510.23 377
2510.34 377
2510.46 377
2510.57 377
2510.68 374
2510.80 371
2510.91 365
2511.03 357
2511.14 347
2511.26 336
2511.37 322
2511.49 309
2511.60 295
2511.72 283
2511.83 273
2511.95 267
2512.06 265
2512.18 268
2512.29 275
2512.41 284
2512.52 295
2512.64 305
2512.75 313
2512.87 317
2512.98 316
2513.10 311
2513.21 304
2513.33 296
2513.44 290
2513.56 287
2513.67 287
2513.79 292
2513.90 298
2514.02 306
2514.13 312
2514.25 315
2514.36 316
2514.48 314
2514.59 312
2514.71 310
2514.82 309
2514.94 311
2515.05 314
2515.17 318
2515.28 322
2515.40 324
2515.51 326
2515.63 327
2515.74 328
2515.86 329
2515.97 331
2516.09 335
2516.20 338
2516.32 342
2516.43 345
2516.55 348
2516.66 349
2516.78 351
2516.89 352
2517.01 354
2517.12 357
2517.24 360
2517.35 365
2517.47 369
2517.58 372
2517.70 375
2517.81 375
2517.93 374
2518.04 372
2518.16 369
2518.27 366
2518.39 363
2518.50 361
2518.62 358
2518.73 355
2518.85 351
2518.96 345
2519.08 339
2519.19 331
2519.31 325
2519.42 319
2519.54 316
2519.65 314
2519.77 314
2519.88 315
2520.00 316
2520.11 317
2520.23 317
2520.34 317
2520.46 317
2520.57 317
2520.69 317
2520.80 318
2520.92 318
2521.03 319
2521.15 318
2521.26 316
2521.38 313
2521.49 310
2521.61 309
2521.72 308
2521.84 310
2521.95 314
2522.07 320
2522.18 326
2522.30 332
2522.41 337
2522.53 341
2522.64 343
2522.76 344
2522.87 345
2522.99 344
2523.11 344
2523.22 344
2523.34 344
2523.45 344
2523.57 343
2523.68 342
2523.80 340
2523.91 338
2524.03 335
2524.14 332
2524.26 330
2524.37 329
2524.49 329
2524.60 330
2524.72 332
2524.83 334
2524.95 336
2525.06 338
2525.18 341
2525.29 345
2525.41 349
2525.52 353
2525.64 357
2525.75 361
2525.87 364
2525.98 366
2526.10 366
2526.21 365
2526.33 362
2526.45 358
2526.56 352
2526.68 346
2526.79 340
2526.91 336
2527.02 333
2527.14 332
2527.25 332
2527.37 332
2527.48 332
2527.60 330
2527.71 327
2527.83 322
2527.94 316
2528.06 311
2528.17 307
2528.29 304
2528.40 304
2528.52 306
2528.63 309
2528.75 313
2528.87 317
2528.98 320
2529.10 323
2529.21 324
2529.33 324
2529.44 324
2529.56 324
2529.67 326
2529.79 329
2529.90 334
2530.02 341
2530.13 350
2530.25 359
2530.36 368
2530.48 374
2530.59 379
2530.71 381
2530.83 382
2530.94 381
2531.06 380
2531.17 378
2531.29 378
2531.40 379
2531.52 381
2531.63 383
2531.75 384
2531.86 385
2531.98 385
2532.09 383
2532.21 380
2532.32 376
2532.44 371
2532.56 366
2532.67 362
2532.79 359
2532.90 357
2533.02 357
2533.13 358
2533.25 360
2533.36 363
2533.48 366
2533.59 369
2533.71 370
2533.82 371
2533.94 372
2534.06 372
2534.17 372
2534.29 373
2534.40 374
2534.52 374
2534.63 373
2534.75 370
2534.86 366
2534.98 361
2535.09 356
2535.21 352
2535.33 352
2535.44 354
2535.56 359
2535.67 365
2535.79 371
2535.90 375
2536.02 378
2536.13 377
2536.25 375
2536.36 370
2536.48 364
2536.59 357
2536.71 349
2536.83 341
2536.94 333
2537.06 325
2537.17 319
2537.29 314
2537.40 310
2537.52 309
2537.63 310
2537.75 312
2537.86 316
2537.98 319
2538.10 323
2538.21 327
2538.33 332
2538.44 337
2538.56 343
2538.67 349
2538.79 355
2538.90 360
2539.02 363
2539.14 363
2539.25 360
2539.37 354
2539.48 347
2539.60 338
2539.71 329
2539.83 321
2539.94 314
2540.06 309
2540.18 305
2540.29 303
2540.41 301
2540.52 299
2540.64 297
2540.75 296
2540.87 294
2540.98 293
2541.10 293
2541.21 295
2541.33 298
2541.45 304
2541.56 310
2541.68 316
2541.79 320
2541.91 323
2542.02 322
2542.14 320
2542.26 318
2542.37 316
2542.49 316
2542.60 318
2542.72 323
2542.83 328
2542.95 334
2543.06 340
2543.18 343
2543.30 345
2543.41 346
2543.53 346
2543.64 346
2543.76 347
2543.87 348
2543.99 349
2544.10 350
2544.22 350
2544.34 350
2544.45 349
2544.57 348
2544.68 347
2544.80 346
2544.91 346
2545.03 345
2545.15 343
2545.26 339
2545.38 334
2545.49 327
2545.61 319
2545.72 311
2545.84 305
2545.96 301
2546.07 301
2546.19 303
2546.30 308
2546.42 314
2546.53 320
2546.65 326
2546.76 328
2546.88 328
2547.00 326
2547.11 322
2547.23 317
2547.34 311
2547.46 306
2547.57 300
2547.69 294
2547.81 287
2547.92 282
2548.04 277
2548.15 275
2548.27 275
2548.38 278
2548.50 283
2548.62 290
2548.73 296
2548.85 300
2548.96 302
2549.08 300
2549.19 297
2549.31 294
2549.43 293
2549.54 294
2549.66 299
2549.77 307
2549.89 316
2550.00 325
2550.12 331
2550.24 334
2550.35 334
2550.47 329
2550.58 322
2550.70 314
2550.82 306
2550.93 299
2551.05 295
2551.16 294
2551.28 297
2551.39 304
2551.51 313
2551.63 323
2551.74 334
2551.86 344
2551.97 352
2552.09 357
2552.20 358
2552.32 357
2552.44 355
2552.55 350
2552.67 346
2552.78 341
2552.90 338
2553.02 335
2553.13 334
2553.25 334
2553.36 335
2553.48 336
2553.59 337
2553.71 337
2553.83 336
2553.94 334
2554.06 332
2554.17 330
2554.29 329
2554.41 329
2554.52 331
2554.64 335
2554.75 339
2554.87 342
2554.98 345
2555.10 347
2555.22 347
2555.33 345
2555.45 341
2555.56 337
2555.68 333
2555.80 329
2555.91 325
2556.03 322
2556.14 321
2556.26 320
2556.38 321
2556.49 323
2556.61 327
2556.72 333
2556.84 340
2556.96 347
2557.07 354
2557.19 359
2557.30 364
2557.42 367
2557.53 369
2557.65 372
2557.77 375
2557.88 379
2558.00 385
2558.11 390
2558.23 396
2558.35 400
2558.46 402
2558.58 402
2558.69 401
2558.81 398
2558.93 394
2559.04 391
2559.16 387
2559.27 384
2559.39 380
2559.51 376
2559.62 370
2559.74 361
2559.85 351
2559.97 339
2560.09 326
2560.20 313
2560.32 304
2560.43 298
2560.55 298
2560.67 303
2560.78 313
2560.90 324
2561.01 336
2561.13 346
2561.25 352
2561.36 354
2561.48 351
2561.59 346
2561.71 339
2561.83 330
2561.94 321
2562.06 313
2562.17 305
2562.29 299
2562.41 295
2562.52 293
2562.64 294
2562.75 297
2562.87 302
2562.99 307
2563.10 312
2563.22 316
2563.33 321
2563.45 326
2563.57 332
2563.68 340
2563.80 350
2563.91 362
2564.03 374
2564.15 385
2564.26 393
2564.38 398
2564.49 399
2564.61 397
2564.73 392
2564.84 386
2564.96 380
2565.08 373
2565.19 367
2565.31 360
2565.42 354
2565.54 348
2565.66 342
2565.77 337
2565.89 332
2566.00 328
2566.12 325
2566.24 323
2566.35 323
2566.47 323
2566.58 325
2566.70 327
2566.82 330
2566.93 331
2567.05 331
2567.17 330
2567.28 326
2567.40 321
2567.51 315
2567.63 310
2567.75 306
2567.86 305
2567.98 306
2568.09 309
2568.21 313
2568.33 316
2568.44 319
2568.56 320
2568.68 321
2568.79 321
2568.91 322
2569.02 324
2569.14 328
2569.26 333
2569.37 339
2569.49 345
2569.61 350
2569.72 354
2569.84 357
2569.95 357
2570.07 356
2570.19 353
2570.30 349
2570.42 345
2570.53 343
2570.65 342
2570.77 345
2570.88 349
2571.00 355
2571.12 361
2571.23 366
2571.35 369
2571.46 369
2571.58 366
2571.70 361
2571.81 354
2571.93 345
2572.05 337
2572.16 328
2572.28 321
2572.39 315
2572.51 311
2572.63 309
2572.74 309
2572.86 311
2572.98 313
2573.09 315
2573.21 317
2573.33 317
2573.44 315
2573.56 312
2573.67 307
2573.79 302
2573.91 297
2574.02 293
2574.14 291
2574.26 289
2574.37 288
2574.49 287
2574.60 285
2574.72 284
2574.84 282
2574.95 280
2575.07 278
2575.19 276
2575.30 275
2575.42 276
2575.53 277
2575.65 280
2575.77 284
2575.88 289
2576.00 296
2576.12 302
2576.23 307
2576.35 312
2576.47 315
2576.58 316
2576.70 316
2576.81 316
2576.93 316
2577.05 316
2577.16 315
2577.28 315
2577.40 315
2577.51 313
2577.63 312
2577.75 310
2577.86 307
2577.98 304
2578.09 300
2578.21 297
2578.33 294
2578.44 292
2578.56 292
2578.68 293
2578.79 297
2578.91 301
2579.03 306
2579.14 310
2579.26 312
2579.38 315
2579.49 317
2579.61 319
2579.72 323
2579.84 328
2579.96 334
2580.07 341
2580.19 347
2580.31 352
2580.42 356
2580.54 357
2580.66 356
2580.77 354
2580.89 351
2581.01 348
2581.12 346
2581.24 343
2581.36 341
2581.47 338
2581.59 335
2581.70 331
2581.82 327
2581.94 322
2582.05 319
2582.17 316
2582.29 316
2582.40 318
2582.52 321
2582.64 325
2582.75 329
2582.87 332
2582.99 335
2583.10 336
2583.22 338
2583.34 339
2583.45 341
2583.57 344
2583.68 346
2583.80 349
2583.92 351
2584.03 353
2584.15 355
2584.27 356
2584.38 357
2584.50 357
2584.62 356
2584.73 354
2584.85 349
2584.97 343
2585.08 337
2585.20 330
2585.32 326
2585.43 323
2585.55 323
2585.67 324
2585.78 328
2585.90 332
2586.02 337
2586.13 342
2586.25 347
2586.37 350
2586.48 352
2586.60 353
2586.72 351
2586.83 347
2586.95 342
2587.07 337
2587.18 331
2587.30 326
2587.41 323
2587.53 321
2587.65 321
2587.76 322
2587.88 324
2588.00 325
2588.11 326
2588.23 326
2588.35 325
2588.46 324
2588.58 324
2588.70 325
2588.81 327
2588.93 330
2589.05 334
2589.16 337
2589.28 339
2589.40 339
2589.51 337
2589.63 333
2589.75 329
2589.86 326
2589.98 324
2590.10 324
2590.21 324
2590.33 325
2590.45 325
2590.56 323
2590.68 321
2590.80 317
2590.91 312
2591.03 308
2591.15 305
2591.26 303
2591.38 303
2591.50 303
2591.61 304
2591.73 305
2591.85 306
2591.96 305
2592.08 303
2592.20 301
2592.31 298
2592.43 295
2592.55 293
2592.66 293
2592.78 294
2592.90 296
2593.01 300
2593.13 305
2593.25 311
2593.37 316
2593.48 321
2593.60 324
2593.72 327
2593.83 329
2593.95 331
2594.07 332
2594.18 334
2594.30 336
2594.42 340
2594.53 344
2594.65 350
2594.77 356
2594.88 361
2595.00 365
2595.12 367
2595.23 365
2595.35 360
2595.47 352
2595.58 344
2595.70 337
2595.82 332
2595.93 332
2596.05 334
2596.17 340
2596.28 347
2596.40 355
2596.52 362
2596.63 368
2596.75 372
2596.87 373
2596.99 373
2597.10 372
2597.22 369
2597.34 367
2597.45 364
2597.57 362
2597.69 359
2597.80 356
2597.92 354
2598.04 351
2598.15 349
2598.27 346
2598.39 344
2598.50 341
2598.62 339
2598.74 337
2598.85 336
2598.97 338
2599.09 341
2599.21 347
2599.32 355
2599.44 363
2599.56 370
2599.67 376
2599.79 380
2599.91 381
2600.02 381
2600.14 378
2600.26 373
2600.37 367
2600.49 359
2600.61 350
2600.72 341
2600.84 332
2600.96 325
2601.08 320
2601.19 317
2601.31 318
2601.43 320
2601.54 324
2601.66 328
2601.78 332
2601.89 335
2602.01 336
2602.13 335
2602.24 334
2602.36 331
2602.48 327
2602.60 324
2602.71 322
2602.83 322
2602.95 322
2603.06 324
2603.18 325
2603.30 326
2603.41 326
2603.53 325
2603.65 323
2603.77 320
2603.88 316
2604.00 313
2604.12 310
2604.23 308
2604.35 308
2604.47 310
2604.58 312
2604.70 316
2604.82 319
2604.94 322
2605.05 324
2605.17 326
2605.29 328
2605.40 330
2605.52 333
2605.64 335
2605.75 337
2605.87 339
2605.99 340
2606.11 340
2606.22 338
2606.34 337
2606.46 335
2606.57 333
2606.69 332
2606.81 331
2606.92 331
2607.04 332
2607.16 332
2607.28 332
2607.39 332
2607.51 331
2607.63 330
2607.74 329
2607.86 327
2607.98 326
2608.09 325
2608.21 324
2608.33 323
2608.45 323
2608.56 325
2608.68 327
2608.80 330
2608.91 333
2609.03 337
2609.15 340
2609.27 342
2609.38 342
2609.50 341
2609.62 338
2609.73 334
2609.85 329
2609.97 324
2610.09 320
2610.20 317
2610.32 316
2610.44 315
2610.55 315
2610.67 314
2610.79 312
2610.91 308
2611.02 305
2611.14 301
2611.26 300
2611.37 300
2611.49 303
2611.61 306
2611.73 309
2611.84 311
2611.96 309
2612.08 305
2612.19 298
2612.31 291
2612.43 285
2612.55 281
2612.66 280
2612.78 283
2612.90 290
2613.01 299
2613.13 309
2613.25 319
2613.37 328
2613.48 335
2613.60 339
2613.72 339
2613.83 336
2613.95 330
2614.07 322
2614.19 314
2614.30 306
2614.42 299
2614.54 296
2614.65 295
2614.77 297
2614.89 302
2615.01 307
2615.12 311
2615.24 314
2615.36 316
2615.48 316
2615.59 316
2615.71 316
2615.83 317
2615.94 319
2616.06 323
2616.18 329
2616.30 335
2616.41 341
2616.53 346
2616.65 350
2616.77 353
2616.88 354
2617.00 353
2617.12 350
2617.23 347
2617.35 342
2617.47 337
2617.59 332
2617.70 328
2617.82 325
2617.94 323
2618.06 322
2618.17 324
2618.29 327
2618.41 332
2618.52 337
2618.64 342
2618.76 345
2618.88 347
2618.99 347
2619.11 346
2619.23 345
2619.35 344
2619.46 345
2619.58 348
2619.70 350
2619.82 352
2619.93 353
2620.05 350
2620.17 345
2620.28 338
2620.40 330
2620.52 321
2620.64 315
2620.75 311
2620.87 310
2620.99 312
2621.11 316
2621.22 321
2621.34 325
2621.46 329
2621.58 331
2621.69 334
2621.81 335
2621.93 338
2622.04 341
2622.16 344
2622.28 347
2622.40 350
2622.51 351
2622.63 352
2622.75 351
2622.87 348
2622.98 345
2623.10 341
2623.22 337
2623.34 332
2623.45 328
2623.57 325
2623.69 323
2623.81 322
2623.92 322
2624.04 322
2624.16 323
2624.28 325
2624.39 326
2624.51 327
2624.63 327
2624.75 327
2624.86 325
2624.98 322
2625.10 317
2625.22 312
2625.33 307
2625.45 301
2625.57 297
2625.68 294
2625.80 292
2625.92 291
2626.04 291
2626.15 292
2626.27 293
2626.39 294
2626.51 295
2626.62 295
2626.74 294
2626.86 293
2626.98 291
2627.09 289
2627.21 288
2627.33 289
2627.45 292
2627.56 296
2627.68 302
2627.80 307
2627.92 311
2628.03 314
2628.15 315
2628.27 314
2628.39 312
2628.50 308
2628.62 303
2628.74 298
2628.86 293
2628.97 289
2629.09 287
2629.21 285
2629.33 286
2629.45 289
2629.56 294
2629.68 301
2629.80 308
2629.92 315
2630.03 322
2630.15 327
2630.27 329
2630.39 330
2630.50 330
2630.62 328
2630.74 325
2630.86 323
2630.97 322
2631.09 321
2631.21 321
2631.33 322
2631.44 323
2631.56 325
2631.68 327
2631.80 330
2631.91 334
2632.03 339
2632.15 344
2632.27 348
2632.38 352
2632.50 355
2632.62 356
2632.74 357
2632.86 356
2632.97 354
2633.09 353
2633.21 353
2633.33 354
2633.44 356
2633.56 358
2633.68 360
2633.80 362
2633.91 362
2634.03 362
2634.15 360
2634.27 357
2634.38 353
2634.50 348
2634.62 342
2634.74 337
2634.86 333
2634.97 333
2635.09 336
2635.21 342
2635.33 350
2635.44 358
2635.56 364
2635.68 367
2635.80 367
2635.91 363
2636.03 357
2636.15 351
2636.27 346
2636.39 343
2636.50 342
2636.62 343
2636.74 345
2636.86 348
2636.97 351
2637.09 353
2637.21 354
2637.33 355
2637.44 357
2637.56 359
2637.68 364
2637.80 370
2637.92 380
2638.03 392
2638.15 405
2638.27 419
2638.39 430
2638.50 437
2638.62 441
2638.74 439
2638.86 434
2638.98 426
2639.09 419
2639.21 414
2639.33 412
2639.45 413
2639.56 416
2639.68 421
2639.80 425
2639.92 428
2640.04 428
2640.15 426
2640.27 421
2640.39 415
2640.51 408
2640.62 399
2640.74 390
2640.86 381
2640.98 373
2641.10 366
2641.21 361
2641.33 359
2641.45 358
2641.57 358
2641.68 360
2641.80 361
2641.92 362
2642.04 362
2642.16 362
2642.27 362
2642.39 364
2642.51 366
2642.63 368
2642.74 371
2642.86 374
2642.98 377
2643.10 378
2643.22 377
2643.33 376
2643.45 374
2643.57 372
2643.69 370
2643.81 369
2643.92 367
2644.04 366
2644.16 366
2644.28 365
2644.40 364
2644.51 363
2644.63 361
2644.75 360
2644.87 358
2644.98 356
2645.10 356
2645.22 356
2645.34 359
2645.46 364
2645.57 369
2645.69 376
2645.81 382
2645.93 387
2646.05 390
2646.16 391
2646.28 391
2646.40 390
2646.52 389
2646.64 389
2646.75 391
2646.87 392
2646.99 394
2647.11 395
2647.22 393
2647.34 389
2647.46 383
2647.58 374
2647.70 364
2647.81 354
2647.93 344
2648.05 335
2648.17 328
2648.29 322
2648.40 317
2648.52 314
2648.64 312
2648.76 310
2648.88 310
2648.99 310
2649.11 310
2649.23 310
2649.35 308
2649.47 305
2649.58 301
2649.70 297
2649.82 294
2649.94 293
2650.06 294
2650.17 298
2650.29 303
2650.41 310
2650.53 317
2650.65 324
2650.76 329
2650.88 332
2651.00 332
2651.12 329
2651.24 325
2651.35 320
2651.47 316
2651.59 312
2651.71 310
2651.83 310
2651.94 311
2652.06 314
2652.18 317
2652.30 321
2652.42 325
2652.54 328
2652.65 332
2652.77 335
2652.89 338
2653.01 340
2653.13 341
2653.24 340
2653.36 339
2653.48 335
2653.60 330
2653.72 324
2653.83 317
2653.95 310
2654.07 304
2654.19 299
2654.31 297
2654.42 295
2654.54 295
2654.66 294
2654.78 293
2654.90 290
2655.02 286
2655.13 282
2655.25 278
2655.37 275
2655.49 274
2655.61 274
2655.72 275
2655.84 276
2655.96 279
2656.08 281
2656.20 284
2656.31 287
2656.43 291
2656.55 295
2656.67 298
2656.79 302
2656.91 304
2657.02 306
2657.14 308
2657.26 309
2657.38 312
2657.50 317
2657.61 323
2657.73 331
2657.85 340
2657.97 348
2658.09 356
2658.21 360
2658.32 361
2658.44 358
2658.56 351
2658.68 342
2658.80 332
2658.91 325
2659.03 321
2659.15 322
2659.27 328
2659.39 337
2659.51 347
2659.62 356
2659.74 363
2659.86 366
2659.98 365
2660.10 363
2660.21 359
2660.33 357
2660.45 357
2660.57 359
2660.69 364
2660.81 369
2660.92 373
2661.04 376
2661.16 376
2661.28 375
2661.40 371
2661.52 367
2661.63 362
2661.75 357
2661.87 352
2661.99 346
2662.11 340
2662.23 333
2662.34 327
2662.46 320
2662.58 315
2662.70 312
2662.82 311
2662.94 312
2663.05 315
2663.17 320
2663.29 326
2663.41 332
2663.53 336
2663.64 338
2663.76 338
2663.88 336
2664.00 333
2664.12 330
2664.24 326
2664.35 322
2664.47 319
2664.59 317
2664.71 315
2664.83 316
2664.95 317
2665.06 319
2665.18 322
2665.30 325
2665.42 327
2665.54 329
2665.66 330
2665.77 329
2665.89 328
2666.01 327
2666.13 326
2666.25 326
2666.37 326
2666.49 327
2666.60 330
2666.72 333
2666.84 336
2666.96 340
2667.08 344
2667.20 347
2667.31 350
2667.43 353
2667.55 355
2667.67 358
2667.79 359
2667.91 360
2668.02 359
2668.14 355
2668.26 349
2668.38 340
2668.50 330
2668.62 319
2668.73 308
2668.85 298
2668.97 289
2669.09 282
2669.21 277
2669.33 274
2669.45 274
2669.56 276
2669.68 281
2669.80 288
2669.92 298
2670.04 307
2670.16 317
2670.27 324
2670.39 330
2670.51 334
2670.63 337
2670.75 337
2670.87 337
2670.99 336
2671.10 334
2671.22 333
2671.34 330
2671.46 328
2671.58 326
2671.70 323
2671.81 320
2671.93 317
2672.05 313
2672.17 310
2672.29 308
2672.41 308
2672.53 310
2672.64 314
2672.76 321
2672.88 329
2673.00 338
2673.12 348
2673.24 356
2673.36 363
2673.47 368
2673.59 370
2673.71 371
2673.83 369
2673.95 365
2674.07 361
2674.19 357
2674.30 353
2674.42 351
2674.54 351
2674.66 352
2674.78 355
2674.90 359
2675.01 363
2675.13 367
2675.25 371
2675.37 373
2675.49 374
2675.61 373
2675.73 369
2675.84 364
2675.96 356
2676.08 347
2676.20 337
2676.32 327
2676.44 319
2676.56 313
2676.68 310
2676.79 308
2676.91 308
2677.03 309
2677.15 310
2677.27 311
2677.39 313
2677.51 314
2677.62 314
2677.74 313
2677.86 310
2677.98 307
2678.10 304
2678.22 301
2678.34 302
2678.45 305
2678.57 313
2678.69 323
2678.81 336
2678.93 348
2679.05 358
2679.17 364
2679.28 365
2679.40 363
2679.52 357
2679.64 349
2679.76 341
2679.88 335
2680.00 330
2680.12 329
2680.23 330
2680.35 334
2680.47 338
2680.59 343
2680.71 346
2680.83 348
2680.95 347
2681.07 344
2681.18 340
2681.30 335
2681.42 331
2681.54 326
2681.66 323
2681.78 321
2681.90 319
2682.01 318
2682.13 318
2682.25 318
2682.37 317
2682.49 317
2682.61 315
2682.73 314
2682.85 313
2682.96 313
2683.08 313
2683.20 315
2683.32 317
2683.44 319
2683.56 321
2683.68 323
2683.80 323
2683.91 322
2684.03 322
2684.15 322
2684.27 323
2684.39 326
2684.51 329
2684.63 331
2684.75 333
2684.86 332
2684.98 329
2685.10 323
2685.22 317
2685.34 312
2685.46 308
2685.58 307
2685.70 308
2685.82 311
2685.93 316
2686.05 320
2686.17 322
2686.29 324
2686.41 324
2686.53 323
2686.65 322
2686.77 321
2686.88 321
2687.00 322
2687.12 325
2687.24 329
2687.36 335
2687.48 342
2687.60 349
2687.72 356
2687.84 362
2687.95 367
2688.07 369
2688.19 370
2688.31 368
2688.43 366
2688.55 363
2688.67 359
2688.79 354
2688.90 349
2689.02 343
2689.14 335
2689.26 328
2689.38 321
2689.50 316
2689.62 314
2689.74 313
2689.86 315
2689.97 319
2690.09 322
2690.21 325
2690.33 326
2690.45 325
2690.57 322
2690.69 318
2690.81 312
2690.93 306
2691.05 300
2691.16 295
2691.28 293
2691.40 293
2691.52 296
2691.64 302
2691.76 312
2691.88 324
2692.00 336
2692.12 346
2692.23 353
2692.35 355
2692.47 352
2692.59 345
2692.71 335
2692.83 325
2692.95 316
2693.07 311
2693.19 310
2693.30 312
2693.42 316
2693.54 321
2693.66 326
2693.78 329
2693.90 330
2694.02 329
2694.14 326
2694.26 321
2694.38 316
2694.49 310
2694.61 305
2694.73 302
2694.85 299
2694.97 297
2695.09 296
2695.21 295
2695.33 294
2695.45 294
2695.57 296
2695.68 297
2695.80 300
2695.92 302
2696.04 304
2696.16 306
2696.28 305
2696.40 305
2696.52 303
2696.64 303
2696.76 304
2696.88 308
2696.99 313
2697.11 319
2697.23 327
2697.35 335
2697.47 342
2697.59 348
2697.71 351
2697.83 352
2697.95 349
2698.07 344
2698.18 337
2698.30 328
2698.42 319
2698.54 310
2698.66 302
2698.78 296
2698.90 290
2699.02 286
2699.14 284
2699.26 284
2699.38 286
2699.49 291
2699.61 297
2699.73 304
2699.85 312
2699.97 320
2700.09 328
2700.21 333
2700.33 338
2700.45 341
2700.57 344
2700.69 346
2700.81 349
2700.92 351
2701.04 353
2701.16 353
2701.28 353
2701.40 350
2701.52 346
2701.64 340
2701.76 334
2701.88 328
2702.00 322
2702.12 317
2702.24 313
2702.35 310
2702.47 308
2702.59 306
2702.71 304
2702.83 302
2702.95 301
2703.07 301
2703.19 303
2703.31 305
2703.43 308
2703.55 310
2703.67 311
2703.78 311
2703.90 307
2704.02 302
2704.14 295
2704.26 287
2704.38 279
2704.50 271
2704.62 265
2704.74 262
2704.86 261
2704.98 262
2705.10 267
2705.22 273
2705.33 280
2705.45 286
2705.57 292
2705.69 295
2705.81 297
2705.93 297
2706.05 296
2706.17 295
2706.29 293
2706.41 291
2706.53 288
2706.65 285
2706.77 282
2706.88 280
2707.00 279
2707.12 279
2707.24 280
2707.36 281
2707.48 281
2707.60 281
2707.72 281
2707.84 281
2707.96 283
2708.08 288
2708.20 296
2708.32 306
2708.44 317
2708.55 327
2708.67 334
2708.79 337
2708.91 336
2709.03 332
2709.15 327
2709.27 321
2709.39 318
2709.51 317
2709.63 319
2709.75 323
2709.87 328
2709.99 332
2710.11 335
2710.23 335
2710.34 333
2710.46 329
2710.58 325
2710.70 320
2710.82 315
2710.94 309
2711.06 302
2711.18 293
2711.30 283
2711.42 272
2711.54 262
2711.66 254
2711.78 249
2711.90 246
2712.02 247
2712.14 250
2712.25 254
2712.37 259
2712.49 263
2712.61 266
2712.73 269
2712.85 270
2712.97 272
2713.09 273
2713.21 275
2713.33 278
2713.45 282
2713.57 287
2713.69 293
2713.81 299
2713.93 305
2714.05 311
2714.16 317
2714.28 323
2714.40 329
2714.52 334
2714.64 338
2714.76 340
2714.88 341
2715.00 340
2715.12 337
2715.24 332
2715.36 326
2715.48 318
2715.60 310
2715.72 302
2715.84 294
2715.96 287
2716.08 283
2716.20 280
2716.32 280
2716.43 282
2716.55 286
2716.67 292
2716.79 298
2716.91 305
2717.03 311
2717.15 317
2717.27 323
2717.39 327
2717.51 329
2717.63 331
2717.75 331
2717.87 332
2717.99 333
2718.11 334
2718.23 337
2718.35 339
2718.47 341
2718.59 342
2718.71 340
2718.82 336
2718.94 331
2719.06 325
2719.18 320
2719.30 316
2719.42 314
2719.54 314
2719.66 316
2719.78 318
2719.90 320
2720.02 323
2720.14 325
2720.26 327
2720.38 329
2720.50 329
2720.62 328
2720.74 324
2720.86 318
2720.98 310
2721.10 300
2721.22 290
2721.34 280
2721.46 272
2721.57 267
2721.69 265
2721.81 265
2721.93 268
2722.05 274
2722.17 282
2722.29 291
2722.41 300
2722.53 308
2722.65 313
2722.77 317
2722.89 318
2723.01 316
2723.13 314
2723.25 313
2723.37 313
2723.49 316
2723.61 321
2723.73 327
2723.85 334
2723.97 340
2724.09 344
2724.21 345
2724.33 343
2724.45 338
2724.57 333
2724.68 327
2724.80 323
2724.92 320
2725.04 320
2725.16 323
2725.28 326
2725.40 331
2725.52 335
2725.64 337
2725.76 337
2725.88 335
2726.00 330
2726.12 324
2726.24 318
2726.36 311
2726.48 306
2726.60 303
2726.72 303
2726.84 304
2726.96 308
2727.08 313
2727.20 320
2727.32 327
2727.44 333
2727.56 337
2727.68 340
2727.80 340
2727.92 339
2728.04 335
2728.16 330
2728.28 325
2728.40 320
2728.52 315
2728.64 311
2728.75 308
2728.87 307
2728.99 308
2729.11 310
2729.23 315
2729.35 321
2729.47 327
2729.59 334
2729.71 339
2729.83 342
2729.95 344
2730.07 343
2730.19 339
2730.31 334
2730.43 328
2730.55 322
2730.67 316
2730.79 310
2730.91 305
2731.03 301
2731.15 298
2731.27 295
2731.39 293
2731.51 292
2731.63 293
2731.75 295
2731.87 299
2731.99 303
2732.11 306
2732.23 309
2732.35 311
2732.47 311
2732.59 310
2732.71 306
2732.83 301
2732.95 295
2733.07 288
2733.19 281
2733.31 274
2733.43 269
2733.55 267
2733.67 267
2733.79 269
2733.91 274
2734.03 280
2734.15 287
2734.27 294
2734.39 300
2734.51 305
2734.63 310
2734.75 315
2734.87 319
2734.99 322
2735.11 324
2735.23 326
2735.35 327
2735.47 327
2735.59 327
2735.70 327
2735.82 328
2735.94 329
2736.06 332
2736.18 336
2736.30 341
2736.42 347
2736.54 353
2736.66 358
2736.78 362
2736.90 363
2737.02 361
2737.14 357
2737.26 351
2737.38 344
2737.50 338
2737.62 333
2737.74 330
2737.86 329
2737.98 330
2738.10 333
2738.22 336
2738.34 340
2738.46 344
2738.58 348
2738.70 352
2738.82 355
2738.94 356
2739.06 355
2739.18 353
2739.30 348
2739.42 343
2739.54 337
2739.66 332
2739.78 327
2739.90 324
2740.02 322
2740.14 321
2740.26 321
2740.38 322
2740.50 322
2740.62 322
2740.74 320
2740.86 317
2740.98 312
2741.10 306
2741.22 300
2741.34 296
2741.46 294
2741.58 295
2741.70 299
2741.82 305
2741.94 312
2742.06 318
2742.18 322
2742.30 322
2742.42 320
2742.54 315
2742.66 308
2742.78 301
2742.90 296
2743.02 294
2743.14 296
2743.26 302
2743.38 311
2743.50 322
2743.62 334
2743.74 345
2743.86 353
2743.98 359
2744.10 362
2744.22 363
2744.34 364
2744.46 364
2744.59 363
2744.71 362
2744.83 360
2744.95 355
2745.07 348
2745.19 338
2745.31 328
2745.43 317
2745.55 309
2745.67 303
2745.79 299
2745.91 299
2746.03 301
2746.15 304
2746.27 309
2746.39 314
2746.51 319
2746.63 324
2746.75 328
2746.87 332
2746.99 334
2747.11 335
2747.23 336
2747.35 336
2747.47 336
2747.59 336
2747.71 335
2747.83 333
2747.95 331
2748.07 328
2748.19 324
2748.31 320
2748.43 317
2748.55 314
2748.67 311
2748.79 308
2748.91 305
2749.03 302
2749.15 301
2749.27 302
2749.39 305
2749.51 310
2749.63 317
2749.75 325
2749.87 332
2749.99 338
2750.11 343
2750.23 347
2750.35 351
2750.47 355
2750.59 358
2750.71 361
2750.83 362
2750.95 360
2751.07 355
2751.19 347
2751.31 338
2751.43 330
2751.56 322
2751.68 318
2751.80 317
2751.92 319
2752.04 323
2752.16 327
2752.28 329
2752.40 330
2752.52 329
2752.64 325
2752.76 321
2752.88 317
2753.00 314
2753.12 314
2753.24 316
2753.36 322
2753.48 332
2753.60 344
2753.72 357
2753.84 371
2753.96 384
2754.08 393
2754.20 399
2754.32 401
2754.44 399
2754.56 395
2754.68 388
2754.80 381
2754.92 374
2755.04 368
2755.16 362
2755.28 357
2755.40 353
2755.52 348
2755.65 343
2755.77 339
2755.89 337
2756.01 336
2756.13 339
2756.25 343
2756.37 348
2756.49 354
2756.61 360
2756.73 364
2756.85 366
2756.97 367
2757.09 366
2757.21 364
2757.33 362
2757.45 361
2757.57 359
2757.69 358
2757.81 357
2757.93 356
2758.05 354
2758.17 351
2758.29 348
2758.41 345
2758.53 343
2758.65 343
2758.77 346
2758.90 350
2759.02 356
2759.14 363
2759.26 368
2759.38 370
2759.50 369
2759.62 365
2759.74 357
2759.86 348
2759.98 338
2760.10 328
2760.22 319
2760.34 313
2760.46 307
2760.58 304
2760.70 302
2760.82 301
2760.94 302
2761.06 303
2761.18 305
2761.30 306
2761.42 306
2761.55 305
2761.67 302
2761.79 297
2761.91 291
2762.03 284
2762.15 279
2762.27 277
2762.39 277
2762.51 281
2762.63 288
2762.75 295
2762.87 302
2762.99 308
2763.11 311
2763.23 311
2763.35 308
2763.47 303
2763.59 297
2763.71 293
2763.83 291
2763.96 292
2764.08 295
2764.20 300
2764.32 306
2764.44 310
2764.56 312
2764.68 311
2764.80 309
2764.92 306
2765.04 303
2765.16 301
2765.28 302
2765.40 304
2765.52 308
2765.64 311
2765.76 315
2765.88 317
2766.00 319
2766.12 322
2766.25 325
2766.37 331
2766.49 337
2766.61 345
2766.73 353
2766.85 359
2766.97 363
2767.09 363
2767.21 362
2767.33 359
2767.45 357
2767.57 356
2767.69 358
2767.81 361
2767.93 364
2768.05 366
2768.17 367
2768.30 364
2768.42 359
2768.54 351
2768.66 341
2768.78 331
2768.90 321
2769.02 311
2769.14 303
2769.26 296
2769.38 290
2769.50 286
2769.62 285
2769.74 285
2769.86 288
2769.98 292
2770.11 296
2770.23 300
2770.35 303
2770.47 304
2770.59 304
2770.71 302
2770.83 299
2770.95 296
2771.07 293
2771.19 290
2771.31 288
2771.43 287
2771.55 288
2771.67 291
2771.79 296
2771.92 302
2772.04 308
2772.16 315
2772.28 320
2772.40 324
2772.52 327
2772.64 330
2772.76 332
2772.88 335
2773.00 339
2773.12 344
2773.24 349
2773.36 354
2773.48 360
2773.61 364
2773.73 367
2773.85 369
2773.97 368
2774.09 365
2774.21 360
2774.33 353
2774.45 346
2774.57 340
2774.69 334
2774.81 330
2774.93 329
2775.05 331
2775.17 335
2775.30 340
2775.42 346
2775.54 352
2775.66 358
2775.78 362
2775.90 364
2776.02 363
2776.14 359
2776.26 353
2776.38 345
2776.50 337
2776.62 329
2776.75 322
2776.87 317
2776.99 314
2777.11 313
2777.23 314
2777.35 316
2777.47 320
2777.59 324
2777.71 329
2777.83 333
2777.95 338
2778.07 344
2778.19 350
2778.32 356
2778.44 362
2778.56 368
2778.68 373
2778.80 376
2778.92 378
2779.04 377
2779.16 374
2779.28 369
2779.40 363
2779.52 355
2779.65 347
2779.77 339
2779.89 334
2780.01 330
2780.13 330
2780.25 333
2780.37 338
2780.49 344
2780.61 351
2780.73 356
2780.85 360
2780.97 360
2781.10 359
2781.22 355
2781.34 350
2781.46 343
2781.58 337
2781.70 332
2781.82 329
2781.94 329
2782.06 331
2782.18 337
2782.30 345
2782.43 355
2782.55 364
2782.67 373
2782.79 380
2782.91 386
2783.03 390
2783.15 394
2783.27 396
2783.39 397
2783.51 397
2783.64 396
2783.76 393
2783.88 389
2784.00 384
2784.12 379
2784.24 377
2784.36 376
2784.48 377
2784.60 380
2784.72 382
2784.84 384
2784.97 384
2785.09 381
2785.21 377
2785.33 371
2785.45 364
2785.57 358
2785.69 353
2785.81 348
2785.93 345
2786.05 344
2786.18 344
2786.30 345
2786.42 348
2786.54 351
2786.66 355
2786.78 358
2786.90 360
2787.02 359
2787.14 357
2787.26 352
2787.39 346
2787.51 341
2787.63 338
2787.75 337
2787.87 339
2787.99 344
2788.11 351
2788.23 358
2788.35 365
2788.48 370
2788.60 374
2788.72 377
2788.84 379
2788.96 381
2789.08 381
2789.20 381
2789.32 379
2789.44 376
2789.56 372
2789.69 367
2789.81 362
2789.93 358
2790.05 355
2790.17 352
2790.29 350
2790.41 348
2790.53 347
2790.65 346
2790.78 346
2790.90 346
2791.02 347
2791.14 349
2791.26 351
2791.38 353
2791.50 354
2791.62 355
2791.74 355
2791.87 353
2791.99 349
2792.11 343
2792.23 335
2792.35 328
2792.47 321
2792.59 316
2792.71 314
2792.83 315
2792.96 316
2793.08 317
2793.20 317
2793.32 315
2793.44 310
2793.56 302
2793.68 294
2793.80 285
2793.93 279
2794.05 275
2794.17 275
2794.29 279
2794.41 284
2794.53 291
2794.65 296
2794.77 300
2794.89 300
2795.02 298
2795.14 293
2795.26 287
2795.38 281
2795.50 277
2795.62 274
2795.74 272
2795.86 272
2795.99 272
2796.11 272
2796.23 271
2796.35 271
2796.47 272
2796.59 273
2796.71 276
2796.83 281
2796.96 287
2797.08 292
2797.20 297
2797.32 300
2797.44 302
2797.56 302
2797.68 301
2797.80 298
2797.93 296
2798.05 294
2798.17 293
2798.29 292
2798.41 293
2798.53 295
2798.65 299
2798.77 304
2798.90 309
2799.02 315
2799.14 322
2799.26 329
2799.38 335
2799.50 341
2799.62 347
2799.74 352
2799.87 358
2799.99 364
2800.11 369
2800.23 373
2800.35 376
2800.47 377
2800.59 377
2800.72 375
2800.84 372
2800.96 369
2801.08 366
2801.20 364
2801.32 363
2801.44 363
2801.56 363
2801.69 364
2801.81 364
2801.93 362
2802.05 359
2802.17 354
2802.29 347
2802.41 339
2802.54 331
2802.66 322
2802.78 314
2802.90 307
2803.02 301
2803.14 297
2803.26 294
2803.39 293
2803.51 292
2803.63 291
2803.75 292
2803.87 293
2803.99 295
2804.11 299
2804.23 304
2804.36 310
2804.48 317
2804.60 324
2804.72 331
2804.84 337
2804.96 341
2805.08 345
2805.21 347
2805.33 349
2805.45 350
2805.57 350
2805.69 350
2805.81 348
2805.93 346
2806.06 343
2806.18 340
2806.30 339
2806.42 340
2806.54 343
2806.66 348
2806.78 356
2806.91 363
2807.03 369
2807.15 371
2807.27 369
2807.39 363
2807.51 352
2807.63 338
2807.76 323
2807.88 308
2808.00 294
2808.12 283
2808.24 275
2808.36 270
2808.49 269
2808.61 271
2808.73 275
2808.85 280
2808.97 286
2809.09 293
2809.21 299
2809.34 306
2809.46 310
2809.58 313
2809.70 314
2809.82 312
2809.94 309
2810.06 305
2810.19 301
2810.31 300
2810.43 301
2810.55 305
2810.67 311
2810.79 318
2810.92 325
2811.04 331
2811.16 334
2811.28 335
2811.40 334
2811.52 333
2811.65 331
2811.77 330
2811.89 329
2812.01 327
2812.13 326
2812.25 323
2812.37 319
2812.50 315
2812.62 311
2812.74 308
2812.86 305
2812.98 303
2813.10 303
2813.23 302
2813.35 302
2813.47 301
2813.59 299
2813.71 296
2813.83 292
2813.96 288
2814.08 284
2814.20 281
2814.32 279
2814.44 279
2814.56 281
2814.68 283
2814.81 287
2814.93 291
2815.05 294
2815.17 297
2815.29 300
2815.41 302
2815.54 303
2815.66 304
2815.78 304
2815.90 305
2816.02 306
2816.14 307
2816.27 309
2816.39 312
2816.51 315
2816.63 318
2816.75 323
2816.87 328
2817.00 334
2817.12 340
2817.24 348
2817.36 355
2817.48 362
2817.60 367
2817.73 371
2817.85 372
2817.97 370
2818.09 366
2818.21 360
2818.33 353
2818.46 346
2818.58 339
2818.70 333
2818.82 329
2818.94 326
2819.07 325
2819.19 325
2819.31 327
2819.43 329
2819.55 332
2819.67 335
2819.80 338
2819.92 339
2820.04 341
2820.16 342
2820.28 342
2820.40 343
2820.53 344
2820.65 346
2820.77 349
2820.89 352
2821.01 355
2821.13 356
2821.26 357
2821.38 356
2821.50 353
2821.62 349
2821.74 346
2821.87 345
2821.99 347
2822.11 352
2822.23 361
2822.35 372
2822.47 385
2822.60 399
2822.72 410
2822.84 420
2822.96 426
2823.08 429
2823.21 429
2823.33 426
2823.45 422
2823.57 416
2823.69 409
2823.81 403
2823.94 396
2824.06 389
2824.18 382
2824.30 374
2824.42 364
2824.55 353
2824.67 341
2824.79 329
2824.91 317
2825.03 307
2825.15 298
2825.28 293
2825.40 290
2825.52 290
2825.64 293
2825.76 298
2825.89 304
2826.01 311
2826.13 318
2826.25 323
2826.37 328
2826.49 330
2826.62 331
2826.74 330
2826.86 328
2826.98 326
2827.10 324
2827.23 322
2827.35 320
2827.47 318
2827.59 315
2827.71 312
2827.84 309
2827.96 306
2828.08 302
2828.20 299
2828.32 296
2828.45 294
2828.57 292
2828.69 291
2828.81 290
2828.93 289
2829.05 290
2829.18 290
2829.30 290
2829.42 290
2829.54 289
2829.66 289
2829.79 289
2829.91 290
2830.03 290
2830.15 291
2830.27 290
2830.40 289
2830.52 285
2830.64 280
2830.76 274
2830.88 268
2831.01 265
2831.13 265
2831.25 269
2831.37 278
2831.49 289
2831.62 302
2831.74 316
2831.86 328
2831.98 337
2832.10 344
2832.23 348
2832.35 350
2832.47 351
2832.59 352
2832.71 353
2832.84 354
2832.96 355
2833.08 356
2833.20 356
2833.32 355
2833.45 354
2833.57 352
2833.69 349
2833.81 346
2833.93 344
2834.06 341
2834.18 339
2834.30 336
2834.42 333
2834.54 329
2834.67 325
2834.79 321
2834.91 316
2835.03 311
2835.15 306
2835.28 302
2835.40 298
2835.52 295
2835.64 292
2835.77 290
2835.89 288
2836.01 287
2836.13 286
2836.25 287
2836.38 290
2836.50 296
2836.62 303
2836.74 312
2836.86 321
2836.99 329
2837.11 336
2837.23 340
2837.35 342
2837.47 343
2837.60 343
2837.72 343
2837.84 344
2837.96 347
2838.09 351
2838.21 356
2838.33 361
2838.45 364
2838.57 366
2838.70 365
2838.82 363
2838.94 360
2839.06 357
2839.18 354
2839.31 352
2839.43 351
2839.55 351
2839.67 351
2839.80 351
2839.92 351
2840.04 350
2840.16 346
2840.28 342
2840.41 336
2840.53 329
2840.65 321
2840.77 313
2840.89 306
2841.02 300
2841.14 295
2841.26 293
2841.38 293
2841.51 295
2841.63 299
2841.75 303
2841.87 307
2841.99 310
2842.12 312
2842.24 313
2842.36 313
2842.48 313
2842.61 314
2842.73 316
2842.85 318
2842.97 322
2843.09 325
2843.22 327
2843.34 327
2843.46 325
2843.58 321
2843.71 316
2843.83 310
2843.95 305
2844.07 301
2844.20 298
2844.32 296
2844.44 295
2844.56 294
2844.68 293
2844.81 292
2844.93 292
2845.05 292
2845.17 293
2845.30 294
2845.42 296
2845.54 299
2845.66 302
2845.78 307
2845.91 313
2846.03 321
2846.15 329
2846.27 337
2846.40 345
2846.52 352
2846.64 356
2846.76 359
2846.89 359
2847.01 357
2847.13 355
2847.25 352
2847.37 350
2847.50 348
2847.62 346
2847.74 345
2847.86 344
2847.99 344
2848.11 343
2848.23 343
2848.35 344
2848.48 346
2848.60 348
2848.72 351
2848.84 354
2848.97 356
2849.09 357
2849.21 358
2849.33 356
2849.45 354
2849.58 350
2849.70 346
2849.82 340
2849.94 335
2850.07 329
2850.19 323
2850.31 318
2850.43 316
2850.56 316
2850.68 319
2850.80 326
2850.92 335
2851.05 346
2851.17 356
2851.29 365
2851.41 371
2851.54 373
2851.66 372
2851.78 367
2851.90 361
2852.03 355
2852.15 348
2852.27 341
2852.39 336
2852.51 331
2852.64 327
2852.76 325
2852.88 323
2853.00 323
2853.13 324
2853.25 327
2853.37 332
2853.49 339
2853.62 348
2853.74 357
2853.86 365
2853.98 371
2854.11 374
2854.23 374
2854.35 371
2854.47 365
2854.60 357
2854.72 349
2854.84 342
2854.96 336
2855.09 332
2855.21 328
2855.33 325
2855.45 322
2855.58 319
2855.70 315
2855.82 311
2855.94 307
2856.07 305
2856.19 303
2856.31 302
2856.43 302
2856.56 303
2856.68 304
2856.80 305
2856.92 306
2857.05 305
2857.17 304
2857.29 302
2857.41 300
2857.54 298
2857.66 297
2857.78 296
2857.90 295
2858.03 294
2858.15 292
2858.27 290
2858.40 288
2858.52 287
2858.64 287
2858.76 287
2858.89 288
2859.01 290
2859.13 290
2859.25 290
2859.38 290
2859.50 290
2859.62 292
2859.74 296
2859.87 302
2859.99 311
2860.11 321
2860.23 331
2860.36 339
2860.48 345
2860.60 349
2860.72 351
2860.85 351
2860.97 352
2861.09 353
2861.21 354
2861.34 357
2861.46 360
2861.58 364
2861.71 367
2861.83 369
2861.95 371
2862.07 371
2862.20 368
2862.32 363
2862.44 356
2862.56 347
2862.69 337
2862.81 329
2862.93 323
2863.05 319
2863.18 317
2863.30 317
2863.42 317
2863.55 316
2863.67 313
2863.79 310
2863.91 305
2864.04 301
2864.16 299
2864.28 300
2864.40 303
2864.53 309
2864.65 315
2864.77 321
2864.89 326
2865.02 329
2865.14 331
2865.26 333
2865.39 334
2865.51 335
2865.63 336
2865.75 336
2865.88 334
2866.00 331
2866.12 325
2866.24 319
2866.37 313
2866.49 309
2866.61 307
2866.74 308
2866.86 312
2866.98 317
2867.10 322
2867.23 326
2867.35 327
2867.47 325
2867.60 320
2867.72 313
2867.84 304
2867.96 296
2868.09 289
2868.21 283
2868.33 281
2868.45 280
2868.58 282
2868.70 284
2868.82 286
2868.95 290
2869.07 294
2869.19 299
2869.31 305
2869.44 312
2869.56 319
2869.68 326
2869.81 331
2869.93 333
2870.05 333
2870.17 331
2870.30 329
2870.42 329
2870.54 330
2870.67 333
2870.79 338
2870.91 343
2871.03 347
2871.16 348
2871.28 346
2871.40 340
2871.52 332
2871.65 321
2871.77 310
2871.89 300
2872.02 291
2872.14 285
2872.26 282
2872.38 281
2872.51 281
2872.63 283
2872.75 285
2872.88 286
2873.00 286
2873.12 287
2873.25 288
2873.37 289
2873.49 293
2873.61 297
2873.74 303
2873.86 308
2873.98 312
2874.11 315
2874.23 315
2874.35 314
2874.47 311
2874.60 308
2874.72 306
2874.84 305
2874.97 306
2875.09 308
2875.21 310
2875.33 311
2875.46 311
2875.58 309
2875.70 304
2875.83 298
2875.95 291
2876.07 284
2876.20 276
2876.32 270
2876.44 265
2876.56 262
2876.69 261
2876.81 263
2876.93 267
2877.06 274
2877.18 282
2877.30 291
2877.42 299
2877.55 305
2877.67 310
2877.79 313
2877.92 315
2878.04 315
2878.16 315
2878.29 315
2878.41 316
2878.53 317
2878.65 318
2878.78 320
2878.90 322
2879.02 325
2879.15 328
2879.27 332
2879.39 336
2879.52 339
2879.64 339
2879.76 337
2879.88 331
2880.01 323
2880.13 313
2880.25 302
2880.38 292
2880.50 286
2880.62 284
2880.75 288
2880.87 297
2880.99 311
2881.12 327
2881.24 344
2881.36 357
2881.48 365
2881.61 366
2881.73 362
2881.85 352
2881.98 340
2882.10 326
2882.22 316
2882.35 310
2882.47 310
2882.59 317
2882.72 328
2882.84 341
2882.96 353
2883.08 362
2883.21 367
2883.33 366
2883.45 361
2883.58 354
2883.70 344
2883.82 335
2883.95 327
2884.07 320
2884.19 313
2884.32 308
2884.44 303
2884.56 298
2884.68 293
2884.81 288
2884.93 284
2885.05 281
2885.18 280
2885.30 280
2885.42 284
2885.55 289
2885.67 297
2885.79 305
2885.92 313
2886.04 319
2886.16 322
2886.29 323
2886.41 320
2886.53 315
2886.66 308
2886.78 301
2886.90 293
2887.02 285
2887.15 279
2887.27 274
2887.39 271
2887.52 270
2887.64 271
2887.76 273
2887.89 276
2888.01 280
2888.13 283
2888.26 287
2888.38 290
2888.50 293
2888.63 297
2888.75 301
2888.87 305
2889.00 308
2889.12 311
2889.24 313
2889.37 314
2889.49 313
2889.61 310
2889.74 307
2889.86 302
2889.98 298
2890.11 294
2890.23 292
2890.35 292
2890.47 295
2890.60 300
2890.72 306
2890.84 312
2890.97 318
2891.09 322
2891.21 324
2891.34 324
2891.46 324
2891.58 322
2891.71 320
2891.83 318
2891.95 316
2892.08 313
2892.20 309
2892.32 303
2892.45 297
2892.57 291
2892.69 286
2892.82 284
2892.94 285
2893.06 289
2893.19 295
2893.31 303
2893.43 310
2893.56 316
2893.68 321
2893.80 323
2893.93 325
2894.05 326
2894.17 326
2894.30 327
2894.42 326
2894.54 325
2894.67 322
2894.79 318
2894.91 312
2895.04 304
2895.16 296
2895.28 287
2895.41 280
2895.53 275
2895.65 271
2895.78 269
2895.90 267
2896.02 266
2896.15 265
2896.27 263
2896.39 261
2896.52 259
2896.64 260
2896.76 263
2896.89 269
2897.01 277
2897.13 286
2897.26 293
2897.38 297
2897.50 298
2897.63 297
2897.75 293
2897.87 289
2898.00 286
2898.12 283
2898.25 283
2898.37 283
2898.49 285
2898.62 287
2898.74 289
2898.86 291
2898.99 294
2899.11 297
2899.23 300
2899.36 304
2899.48 308
2899.60 313
2899.73 318
2899.85 323
2899.97 327
2900.10 330
2900.22 330
2900.34 327
2900.47 320
2900.59 312
2900.71 301
2900.84 290
2900.96 279
2901.08 269
2901.21 262
2901.33 257
2901.45 256
2901.58 257
2901.70 262
2901.83 269
2901.95 277
2902.07 285
2902.20 293
2902.32 299
2902.44 303
2902.57 305
2902.69 306
2902.81 305
2902.94 304
2903.06 302
2903.18 299
2903.31 296
2903.43 292
2903.55 287
2903.68 282
2903.80 277
2903.93 271
2904.05 267
2904.17 264
2904.30 263
2904.42 264
2904.54 265
2904.67 269
2904.79 273
2904.91 278
2905.04 283
2905.16 287
2905.28 292
2905.41 296
2905.53 299
2905.66 303
2905.78 306
2905.90 308
2906.03 310
2906.15 311
2906.27 310
2906.40 308
2906.52 305
2906.64 299
2906.77 293
2906.89 285
2907.01 277
2907.14 269
2907.26 262
2907.39 256
2907.51 251
2907.63 247
2907.76 243
2907.88 240
2908.00 237
2908.13 234
2908.25 233
2908.37 232
2908.50 234
2908.62 236
2908.75 238
2908.87 241
2908.99 242
2909.12 243
2909.24 243
2909.36 244
2909.49 246
2909.61 248
2909.73 252
2909.86 257
2909.98 262
2910.11 268
2910.23 274
2910.35 279
2910.48 284
2910.60 289
2910.72 292
2910.85 294
2910.97 296
2911.10 298
2911.22 300
2911.34 303
2911.47 306
2911.59 310
2911.71 314
2911.84 317
2911.96 318
2912.08 318
2912.21 317
2912.33 315
2912.46 314
2912.58 313
2912.70 313
2912.83 315
2912.95 318
2913.07 322
2913.20 325
2913.32 328
2913.45 328
2913.57 327
2913.69 324
2913.82 319
2913.94 312
2914.06 306
2914.19 301
2914.31 297
2914.44 295
2914.56 295
2914.68 297
2914.81 300
2914.93 304
2915.05 307
2915.18 311
2915.30 314
2915.43 318
2915.55 322
2915.67 326
2915.80 330
2915.92 332
2916.04 333
2916.17 330
2916.29 326
2916.42 319
2916.54 313
2916.66 306
2916.79 302
2916.91 300
2917.04 299
2917.16 299
2917.28 300
2917.41 301
2917.53 301
2917.65 301
2917.78 301
2917.90 300
2918.03 299
2918.15 297
2918.27 294
2918.40 290
2918.52 286
2918.65 283
2918.77 279
2918.89 275
2919.02 272
2919.14 269
2919.26 266
2919.39 262
2919.51 257
2919.64 253
2919.76 250
2919.88 249
2920.01 249
2920.13 252
2920.26 257
2920.38 263
2920.50 271
2920.63 280
2920.75 289
2920.88 298
2921.00 305
2921.12 310
2921.25 312
2921.37 313
2921.49 312
2921.62 311
2921.74 310
2921.87 310
2921.99 311
2922.11 313
2922.24 314
2922.36 313
2922.49 309
2922.61 303
2922.73 296
2922.86 289
2922.98 284
2923.11 281
2923.23 282
2923.35 287
2923.48 294
2923.60 303
2923.73 313
2923.85 323
2923.97 332
2924.10 338
2924.22 342
2924.35 343
2924.47 341
2924.59 337
2924.72 331
2924.84 325
2924.97 318
2925.09 313
2925.21 309
2925.34 306
2925.46 304
2925.59 303
2925.71 301
2925.83 300
2925.96 298
2926.08 297
2926.21 296
2926.33 297
2926.45 299
2926.58 303
2926.70 308
2926.83 315
2926.95 321
2927.07 327
2927.20 330
2927.32 332
2927.45 332
2927.57 331
2927.69 330
2927.82 330
2927.94 330
2928.07 332
2928.19 334
2928.31 337
2928.44 339
2928.56 341
2928.69 342
2928.81 343
2928.93 343
2929.06 343
2929.18 344
2929.31 344
2929.43 343
2929.55 342
2929.68 339
2929.80 335
2929.93 330
2930.05 324
2930.18 317
2930.30 309
2930.42 300
2930.55 290
2930.67 280
2930.80 271
2930.92 262
2931.04 255
2931.17 251
2931.29 251
2931.42 253
2931.54 258
2931.66 264
2931.79 269
2931.91 275
2932.04 279
2932.16 283
2932.29 287
2932.41 292
2932.53 298
2932.66 305
2932.78 312
2932.91 318
2933.03 320
2933.15 319
2933.28 314
2933.40 305
2933.53 295
2933.65 285
2933.78 276
2933.90 270
2934.02 266
2934.15 264
2934.27 264
2934.40 266
2934.52 269
2934.64 274
2934.77 281
2934.89 289
2935.02 298
2935.14 305
2935.27 311
2935.39 313
2935.51 311
2935.64 308
2935.76 304
2935.89 301
2936.01 301
2936.13 304
2936.26 309
2936.38 315
2936.51 322
2936.63 328
2936.76 331
2936.88 332
2937.00 331
2937.13 327
2937.25 323
2937.38 317
2937.50 311
2937.63 306
2937.75 300
2937.87 295
2938.00 292
2938.12 290
2938.25 290
2938.37 291
2938.50 294
2938.62 297
2938.74 300
2938.87 302
2938.99 301
2939.12 298
2939.24 292
2939.37 283
2939.49 272
2939.61 262
2939.74 252
2939.86 245
2939.99 242
2940.11 242
2940.24 247
2940.36 255
2940.48 267
2940.61 281
2940.73 295
2940.86 309
2940.98 321
2941.11 330
2941.23 335
2941.35 337
2941.48 336
2941.60 333
2941.73 328
2941.85 321
2941.98 314
2942.10 307
2942.23 301
2942.35 295
2942.47 291
2942.60 288
2942.72 287
2942.85 288
2942.97 290
2943.10 294
2943.22 299
2943.34 303
2943.47 307
2943.59 310
2943.72 311
2943.84 312
2943.97 313
2944.09 314
2944.22 316
2944.34 319
2944.46 324
2944.59 329
2944.71 335
2944.84 340
2944.96 345
2945.09 349
2945.21 353
2945.33 356
2945.46 357
2945.58 356
2945.71 354
2945.83 349
2945.96 341
2946.08 333
2946.21 325
2946.33 318
2946.45 313
2946.58 311
2946.70 310
2946.83 311
2946.95 312
2947.08 311
2947.20 309
2947.33 304
2947.45 298
2947.57 291
2947.70 284
2947.82 279
2947.95 277
2948.07 279
2948.20 283
2948.32 290
2948.45 297
2948.57 304
2948.70 309
2948.82 311
2948.94 311
2949.07 309
2949.19 306
2949.32 303
2949.44 301
2949.57 300
2949.69 300
2949.82 303
2949.94 307
2950.06 312
2950.19 317
2950.31 323
2950.44 329
2950.56 333
2950.69 335
2950.81 336
2950.94 334
2951.06 330
2951.19 324
2951.31 316
2951.43 306
2951.56 296
2951.68 287
2951.81 279
2951.93 275
2952.06 273
2952.18 275
2952.31 280
2952.43 287
2952.56 296
2952.68 304
2952.80 313
2952.93 321
2953.05 326
2953.18 330
2953.30 329
2953.43 325
2953.55 318
2953.68 308
2953.80 296
2953.93 285
2954.05 277
2954.18 273
2954.30 272
2954.42 276
2954.55 283
2954.67 291
2954.80 299
2954.92 307
2955.05 315
2955.17 321
2955.30 326
2955.42 330
2955.55 333
2955.67 334
2955.80 334
2955.92 334
2956.04 333
2956.17 333
2956.29 333
2956.42 333
2956.54 333
2956.67 333
2956.79 331
2956.92 328
2957.04 323
2957.17 317
2957.29 310
2957.42 304
2957.54 298
2957.67 295
2957.79 294
2957.91 295
2958.04 296
2958.16 296
2958.29 294
2958.41 289
2958.54 282
2958.66 275
2958.79 270
2958.91 268
2959.04 272
2959.16 280
2959.29 292
2959.41 305
2959.54 318
2959.66 327
2959.79 333
2959.91 334
2960.03 333
2960.16 331
2960.28 329
2960.41 328
2960.53 327
2960.66 327
2960.78 327
2960.91 325
2961.03 323
2961.16 319
2961.28 316
2961.41 313
2961.53 312
2961.66 312
2961.78 314
2961.91 316
2962.03 320
2962.16 322
2962.28 324
2962.40 325
2962.53 323
2962.65 320
2962.78 314
2962.90 307
2963.03 299
2963.15 292
2963.28 286
2963.40 281
2963.53 278
2963.65 277
2963.78 276
2963.90 275
2964.03 273
2964.15 269
2964.28 264
2964.40 259
2964.53 255
2964.65 251
2964.78 250
2964.90 251
2965.03 254
2965.15 260
2965.28 266
2965.40 271
2965.53 277
2965.65 280
2965.78 282
2965.90 283
2966.02 284
2966.15 284
2966.27 286
2966.40 290
2966.52 295
2966.65 301
2966.77 307
2966.90 312
2967.02 316
2967.15 317
2967.27 318
2967.40 317
2967.52 318
2967.65 319
2967.77 323
2967.90 327
2968.02 332
2968.15 336
2968.27 337
2968.40 337
2968.52 334
2968.65 331
2968.77 326
2968.90 323
2969.02 320
2969.15 318
2969.27 316
2969.40 315
2969.52 314
2969.65 313
2969.77 311
2969.90 310
2970.02 308
2970.15 306
2970.27 303
2970.40 298
2970.52 293
2970.65 286
2970.77 280
2970.90 273
2971.02 268
2971.15 263
2971.27 260
2971.40 258
2971.52 257
2971.65 257
2971.77 259
2971.90 261
2972.02 264
2972.15 268
2972.27 270
2972.40 273
2972.52 274
2972.65 276
2972.77 277
2972.90 279
2973.02 282
2973.15 286
2973.27 291
2973.40 295
2973.52 297
2973.65 297
2973.77 295
2973.90 291
2974.02 285
2974.15 279
2974.27 274
2974.40 270
2974.52 269
2974.65 269
2974.77 270
2974.90 271
2975.02 272
2975.15 273
2975.27 273
2975.40 274
2975.52 276
2975.65 280
2975.77 285
2975.90 291
2976.02 298
2976.15 304
2976.27 310
2976.40 315
2976.52 320
2976.65 324
2976.77 329
2976.90 333
2977.02 336
2977.15 337
2977.27 334
2977.40 328
2977.52 320
2977.65 309
2977.77 297
2977.90 287
2978.02 279
2978.15 274
2978.27 273
2978.40 276
2978.52 280
2978.65 286
2978.77 292
2978.90 298
2979.02 301
2979.15 304
2979.27 305
2979.40 306
2979.52 307
2979.65 309
2979.77 312
2979.90 316
2980.03 322
2980.15 327
2980.28 332
2980.40 337
2980.53 340
2980.65 343
2980.78 344
2980.90 345
2981.03 344
2981.15 343
2981.28 342
2981.40 340
2981.53 339
2981.65 338
2981.78 336
2981.90 334
2982.03 331
2982.15 328
2982.28 325
2982.40 322
2982.53 318
2982.65 315
2982.78 313
2982.90 312
2983.03 312
2983.15 312
2983.28 313
2983.41 315
2983.53 315
2983.66 315
2983.78 313
2983.91 311
2984.03 308
2984.16 304
2984.28 302
2984.41 300
2984.53 300
2984.66 300
2984.78 301
2984.91 301
2985.03 301
2985.16 298
2985.28 294
2985.41 289
2985.53 283
2985.66 278
2985.79 274
2985.91 272
2986.04 272
2986.16 273
2986.29 275
2986.41 277
2986.54 279
2986.66 280
2986.79 280
2986.91 279
2987.04 277
2987.16 275
2987.29 272
2987.41 269
2987.54 267
2987.66 266
2987.79 266
2987.92 268
2988.04 272
2988.17 278
2988.29 286
2988.42 295
2988.54 304
2988.67 312
2988.79 319
2988.92 323
2989.04 324
2989.17 323
2989.29 319
2989.42 313
2989.54 306
2989.67 298
2989.80 291
2989.92 284
2990.05 278
2990.17 273
2990.30 269
2990.42 265
2990.55 263
2990.67 262
2990.80 263
2990.92 266
2991.05 271
2991.17 277
2991.30 284
2991.42 291
2991.55 297
2991.68 302
2991.80 306
2991.93 310
2992.05 314
2992.18 320
2992.30 327
2992.43 335
2992.55 344
2992.68 353
2992.80 362
2992.93 371
2993.06 379
2993.18 386
2993.31 390
2993.43 391
2993.56 389
2993.68 386
2993.81 382
2993.93 379
2994.06 378
2994.18 378
2994.31 381
2994.44 385
2994.56 390
2994.69 394
2994.81 399
2994.94 403
2995.06 409
2995.19 415
2995.31 424
2995.44 433
2995.56 441
2995.69 446
2995.82 447
2995.94 445
2996.07 438
2996.19 430
2996.32 419
2996.44 409
2996.57 400
2996.69 393
2996.82 387
2996.94 383
2997.07 381
2997.20 380
2997.32 381
2997.45 381
2997.57 380
2997.70 378
2997.82 375
2997.95 371
2998.07 367
2998.20 364
2998.33 364
2998.45 366
2998.58 370
2998.70 376
2998.83 381
2998.95 386
2999.08 389
2999.20 390
2999.33 391
2999.46 390
2999.58 390
2999.71 390
2999.83 391
2999.96 393
3000.08 394
3000.21 395
3000.33 394
3000.46 390
3000.59 384
3000.71 375
3000.84 364
3000.96 352
3001.09 339
3001.21 328
3001.34 317
3001.46 308
3001.59 302
3001.72 298
3001.84 296
3001.97 296
3002.09 297
3002.22 300
3002.34 304
3002.47 308
3002.60 313
3002.72 316
3002.85 320
3002.97 322
3003.10 323
3003.22 323
3003.35 322
3003.47 319
3003.60 316
3003.73 312
3003.85 307
3003.98 302
3004.10 297
3004.23 293
3004.35 291
3004.48 292
3004.61 296
3004.73 302
3004.86 311
3004.98 320
3005.11 328
3005.23 335
3005.36 339
3005.49 340
3005.61 340
3005.74 337
3005.86 334
3005.99 331
3006.11 329
3006.24 328
3006.37 329
3006.49 332
3006.62 337
3006.74 343
3006.87 350
3006.99 356
3007.12 361
3007.25 364
3007.37 366
3007.50 365
3007.62 364
3007.75 363
3007.87 362
3008.00 361
3008.13 361
3008.25 361
3008.38 359
3008.50 357
3008.63 354
3008.75 349
3008.88 343
3009.01 335
3009.13 326
3009.26 318
3009.38 309
3009.51 302
3009.63 296
3009.76 291
3009.89 287
3010.01 284
3010.14 281
3010.26 279
3010.39 279
3010.51 280
3010.64 284
3010.77 289
3010.89 295
3011.02 300
3011.14 303
3011.27 303
3011.40 299
3011.52 292
3011.65 283
3011.77 274
3011.90 267
3012.02 263
3012.15 262
3012.28 264
3012.40 268
3012.53 274
3012.65 281
3012.78 289
3012.91 298
3013.03 307
3013.16 315
3013.28 322
3013.41 326
3013.53 327
3013.66 325
3013.79 319
3013.91 311
3014.04 303
3014.16 295
3014.29 289
3014.42 285
3014.54 284
3014.67 283
3014.79 284
3014.92 285
3015.05 286
3015.17 288
3015.30 289
3015.42 291
3015.55 292
3015.67 292
3015.80 290
3015.93 286
3016.05 281
3016.18 275
3016.30 270
3016.43 266
3016.56 264
3016.68 265
3016.81 268
3016.93 272
3017.06 278
3017.19 284
3017.31 290
3017.44 296
3017.56 299
3017.69 301
3017.82 301
3017.94 299
3018.07 296
3018.19 292
3018.32 287
3018.44 282
3018.57 276
3018.70 270
3018.82 264
3018.95 258
3019.07 251
3019.20 246
3019.33 243
3019.45 242
3019.58 244
3019.70 247
3019.83 253
3019.96 259
3020.08 265
3020.21 271
3020.33 276
3020.46 280
3020.59 283
3020.71 287
3020.84 292
3020.96 297
3021.09 302
3021.22 307
3021.34 310
3021.47 311
3021.59 308
3021.72 303
3021.85 295
3021.97 286
3022.10 277
3022.22 270
3022.35 265
3022.48 262
3022.60 259
3022.73 257
3022.86 255
3022.98 251
3023.11 246
3023.23 242
3023.36 238
3023.49 237
3023.61 237
3023.74 241
3023.86 246
3023.99 252
3024.12 260
3024.24 267
3024.37 273
3024.49 279
3024.62 283
3024.75 286
3024.87 287
3025.00 288
3025.12 288
3025.25 287
3025.38 286
3025.50 284
3025.63 281
3025.75 277
3025.88 272
3026.01 265
3026.13 259
3026.26 253
3026.39 248
3026.51 245
3026.64 243
3026.76 243
3026.89 245
3027.02 247
3027.14 251
3027.27 254
3027.39 256
3027.52 258
3027.65 259
3027.77 259
3027.90 257
3028.03 256
3028.15 256
3028.28 256
3028.40 258
3028.53 261
3028.66 264
3028.78 268
3028.91 271
3029.03 273
3029.16 274
3029.29 274
3029.41 272
3029.54 269
3029.67 264
3029.79 258
3029.92 251
3030.04 245
3030.17 240
3030.30 238
3030.42 238
3030.55 241
3030.68 247
3030.80 253
3030.93 260
3031.05 265
3031.18 270
3031.31 274
3031.43 278
3031.56 283
3031.68 289
3031.81 296
3031.94 303
3032.06 311
3032.19 319
3032.32 326
3032.44 331
3032.57 335
3032.69 337
3032.82 337
3032.95 333
3033.07 325
3033.20 315
3033.33 302
3033.45 288
3033.58 276
3033.71 266
3033.83 260
3033.96 258
3034.08 260
3034.21 264
3034.34 268
3034.46 272
3034.59 275
3034.72 276
3034.84 277
3034.97 276
3035.09 276
3035.22 276
3035.35 276
3035.47 276
3035.60 277
3035.73 279
3035.85 281
3035.98 284
3036.10 286
3036.23 288
3036.36 289
3036.48 288
3036.61 287
3036.74 285
3036.86 285
3036.99 286
3037.12 290
3037.24 295
3037.37 302
3037.49 309
3037.62 315
3037.75 318
3037.87 319
3038.00 317
3038.13 314
3038.25 309
3038.38 305
3038.51 302
3038.63 300
3038.76 299
3038.88 299
3039.01 298
3039.14 297
3039.26 295
3039.39 291
3039.52 287
3039.64 283
3039.77 280
3039.90 279
3040.02 281
3040.15 285
3040.27 292
3040.40 300
3040.53 308
3040.65 314
3040.78 318
3040.91 319
3041.03 317
3041.16 312
3041.29 304
3041.41 295
3041.54 286
3041.67 278
3041.79 272
3041.92 268
3042.05 266
3042.17 267
3042.30 268
3042.42 270
3042.55 273
3042.68 276
3042.80 280
3042.93 284
3043.06 289
3043.18 295
3043.31 302
3043.44 308
3043.56 312
3043.69 315
3043.82 315
3043.94 312
3044.07 306
3044.20 297
3044.32 286
3044.45 274
3044.57 263
3044.70 254
3044.83 246
3044.95 241
3045.08 237
3045.21 234
3045.33 231
3045.46 229
3045.59 227
3045.71 224
3045.84 222
3045.97 220
3046.09 218
3046.22 216
3046.35 214
3046.47 214
3046.60 214
3046.73 216
3046.85 218
3046.98 222
3047.11 225
3047.23 227
3047.36 229
3047.48 230
3047.61 231
3047.74 232
3047.86 235
3047.99 240
3048.12 246
3048.24 255
3048.37 264
3048.50 273
3048.62 281
3048.75 287
3048.88 290
3049.00 289
3049.13 286
3049.26 279
3049.38 272
3049.51 265
3049.64 258
3049.76 254
3049.89 253
3050.02 253
3050.14 256
3050.27 259
3050.40 262
3050.52 264
3050.65 264
3050.78 262
3050.90 258
3051.03 253
3051.16 248
3051.28 245
3051.41 243
3051.54 243
3051.66 245
3051.79 247
3051.92 249
3052.04 251
3052.17 252
3052.30 252
3052.42 251
3052.55 249
3052.68 246
3052.80 244
3052.93 241
3053.06 240
3053.18 239
3053.31 239
3053.44 242
3053.56 245
3053.69 250
3053.82 254
3053.94 258
3054.07 261
3054.20 263
3054.32 264
3054.45 264
3054.58 264
3054.70 265
3054.83 266
3054.96 267
3055.08 269
3055.21 271
3055.34 272
3055.46 274
3055.59 276
3055.72 279
3055.84 282
3055.97 286
3056.10 289
3056.22 292
3056.35 294
3056.48 294
3056.60 293
3056.73 291
3056.86 287
3056.98 282
3057.11 276
3057.24 269
3057.36 262
3057.49 255
3057.62 248
3057.75 241
3057.87 235
3058.00 230
3058.13 227
3058.25 227
3058.38 229
3058.51 234
3058.63 242
3058.76 252
3058.89 264
3059.01 275
3059.14 286
3059.27 295
3059.39 301
3059.52 304
3059.65 304
3059.77 301
3059.90 296
3060.03 289
3060.15 283
3060.28 277
3060.41 274
3060.53 273
3060.66 275
3060.79 279
3060.92 285
3061.04 290
3061.17 296
3061.30 300
3061.42 303
3061.55 304
3061.68 305
3061.80 307
3061.93 308
3062.06 311
3062.18 315
3062.31 319
3062.44 322
3062.56 324
3062.69 324
3062.82 322
3062.95 318
3063.07 312
3063.20 304
3063.33 297
3063.45 291
3063.58 287
3063.71 286
3063.83 288
3063.96 292
3064.09 298
3064.21 305
3064.34 310
3064.47 313
3064.59 313
3064.72 312
3064.85 310
3064.98 307
3065.10 304
3065.23 303
3065.36 302
3065.48 301
3065.61 300
3065.74 298
3065.86 295
3065.99 292
3066.12 288
3066.24 284
3066.37 280
3066.50 277
3066.63 274
3066.75 273
3066.88 272
3067.01 273
3067.13 274
3067.26 276
3067.39 277
3067.51 278
3067.64 277
3067.77 275
3067.90 273
3068.02 270
3068.15 268
3068.28 268
3068.40 271
3068.53 276
3068.66 284
3068.78 293
3068.91 303
3069.04 313
3069.17 323
3069.29 332
3069.42 340
3069.55 346
3069.67 351
3069.80 354
3069.93 356
3070.05 356
3070.18 356
3070.31 354
3070.44 350
3070.56 346
3070.69 339
3070.82 332
3070.94 325
3071.07 317
3071.20 310
3071.33 304
3071.45 300
3071.58 297
3071.71 295
3071.83 293
3071.96 290
3072.09 287
3072.21 283
3072.34 278
3072.47 272
3072.60 267
3072.72 262
3072.85 259
3072.98 257
3073.10 258
3073.23 262
3073.36 267
3073.49 275
3073.61 284
3073.74 293
3073.87 302
3073.99 309
3074.12 314
3074.25 316
3074.38 316
3074.50 313
3074.63 309
3074.76 306
3074.88 303
3075.01 301
3075.14 301
3075.27 301
3075.39 302
3075.52 303
3075.65 302
3075.77 301
3075.90 298
3076.03 295
3076.16 292
3076.28 290
3076.41 288
3076.54 287
3076.66 287
3076.79 287
3076.92 287
3077.05 287
3077.17 288
3077.30 289
3077.43 290
3077.55 292
3077.68 294
3077.81 297
3077.94 300
3078.06 303
3078.19 306
3078.32 307
3078.44 307
3078.57 306
3078.70 303
3078.83 300
3078.95 296
3079.08 293
3079.21 290
3079.33 289
3079.46 288
3079.59 287
3079.72 287
3079.84 285
3079.97 281
3080.10 276
3080.23 270
3080.35 265
3080.48 261
3080.61 259
3080.73 260
3080.86 262
3080.99 265
3081.12 268
3081.24 270
3081.37 271
3081.50 270
3081.63 268
3081.75 266
3081.88 265
3082.01 265
3082.13 265
3082.26 267
3082.39 269
3082.52 271
3082.64 272
3082.77 272
3082.90 271
3083.03 269
3083.15 265
3083.28 260
3083.41 253
3083.53 246
3083.66 239
3083.79 233
3083.92 230
3084.04 229
3084.17 232
3084.30 237
3084.43 244
3084.55 250
3084.68 253
3084.81 254
3084.94 251
3085.06 246
3085.19 239
3085.32 232
3085.44 227
3085.57 224
3085.70 223
3085.83 225
3085.95 229
3086.08 235
3086.21 242
3086.34 249
3086.46 256
3086.59 263
3086.72 268
3086.85 273
3086.97 275
3087.10 276
3087.23 276
3087.36 275
3087.48 273
3087.61 272
3087.74 271
3087.86 272
3087.99 275
3088.12 279
3088.25 284
3088.37 290
3088.50 294
3088.63 297
3088.76 298
3088.88 297
3089.01 295
3089.14 292
3089.27 289
3089.39 287
3089.52 286
3089.65 286
3089.78 286
3089.90 286
3090.03 285
3090.16 282
3090.29 278
3090.41 271
3090.54 264
3090.67 256
3090.80 249
3090.92 243
3091.05 238
3091.18 236
3091.31 234
3091.43 232
3091.56 230
3091.69 228
3091.82 227
3091.94 226
3092.07 228
3092.20 231
3092.33 238
3092.45 245
3092.58 254
3092.71 260
3092.84 264
3092.96 265
3093.09 263
3093.22 259
3093.35 253
3093.47 249
3093.60 246
3093.73 245
3093.86 247
3093.98 249
3094.11 251
3094.24 252
3094.37 252
3094.49 249
3094.62 245
3094.75 239
3094.88 234
3095.00 230
3095.13 227
3095.26 227
3095.39 229
3095.51 233
3095.64 237
3095.77 242
3095.90 245
3096.02 247
3096.15 246
3096.28 245
3096.41 242
3096.53 240
3096.66 240
3096.79 241
3096.92 244
3097.04 249
3097.17 255
3097.30 261
3097.43 267
3097.55 272
3097.68 275
3097.81 276
3097.94 276
3098.07 273
3098.19 267
3098.32 261
3098.45 253
3098.58 245
3098.70 237
3098.83 231
3098.96 226
3099.09 223
3099.21 222
3099.34 222
3099.47 224
3099.60 227
3099.72 232
3099.85 238
3099.98 244
3100.11 251
3100.24 257
3100.36 262
3100.49 264
3100.62 263
3100.75 260
3100.87 256
3101.00 250
3101.13 245
3101.26 242
3101.38 241
3101.51 242
3101.64 244
3101.77 248
3101.89 251
3102.02 252
3102.15 252
3102.28 250
3102.41 247
3102.53 245
3102.66 242
3102.79 241
3102.92 241
3103.04 241
3103.17 242
3103.30 242
3103.43 241
3103.55 240
3103.68 239
3103.81 239
3103.94 239
3104.07 239
3104.19 239
3104.32 240
3104.45 240
3104.58 240
3104.70 240
3104.83 241
3104.96 242
3105.09 244
3105.22 246
3105.34 249
3105.47 251
3105.60 254
3105.73 257
3105.85 262
3105.98 268
3106.11 275
3106.24 283
3106.37 292
3106.49 300
3106.62 305
3106.75 307
3106.88 306
3107.00 301
3107.13 293
3107.26 284
3107.39 275
3107.52 266
3107.64 257
3107.77 250
3107.90 244
3108.03 239
3108.15 236
3108.28 235
3108.41 236
3108.54 240
3108.67 246
3108.79 254
3108.92 262
3109.05 271
3109.18 279
3109.31 286
3109.43 292
3109.56 296
3109.69 297
3109.82 296
3109.94 292
3110.07 285
3110.20 276
3110.33 266
3110.46 256
3110.58 248
3110.71 242
3110.84 240
3110.97 240
3111.10 243
3111.22 248
3111.35 255
3111.48 262
3111.61 269
3111.73 276
3111.86 283
3111.99 290
3112.12 297
3112.25 303
3112.37 309
3112.50 313
3112.63 315
3112.76 316
3112.89 316
3113.01 315
3113.14 313
3113.27 311
3113.40 309
3113.53 305
3113.65 301
3113.78 295
3113.91 287
3114.04 279
3114.17 272
3114.29 265
3114.42 260
3114.55 256
3114.68 254
3114.80 254
3114.93 254
3115.06 255
3115.19 257
3115.32 259
3115.44 263
3115.57 267
3115.70 271
3115.83 275
3115.96 278
3116.08 280
3116.21 280
3116.34 279
3116.47 278
3116.60 278
3116.72 278
3116.85 278
3116.98 278
3117.11 279
3117.24 279
3117.36 280
3117.49 280
3117.62 280
3117.75 281
3117.88 283
3118.00 285
3118.13 287
3118.26 288
3118.39 288
3118.52 286
3118.64 282
3118.77 275
3118.90 266
3119.03 256
3119.16 245
3119.28 235
3119.41 225
3119.54 217
3119.67 211
3119.80 208
3119.93 206
3120.05 207
3120.18 210
3120.31 215
3120.44 222
3120.57 229
3120.69 236
3120.82 243
3120.95 249
3121.08 254
3121.21 258
3121.33 261
3121.46 263
3121.59 264
3121.72 264
3121.85 262
3121.97 260
3122.10 258
3122.23 256
3122.36 257
3122.49 259
3122.62 263
3122.74 269
3122.87 276
3123.00 283
3123.13 288
3123.26 291
3123.38 292
3123.51 293
3123.64 293
3123.77 293
3123.90 293
3124.02 293
3124.15 291
3124.28 287
3124.41 281
3124.54 274
3124.67 266
3124.79 258
3124.92 253
3125.05 249
3125.18 248
3125.31 249
3125.43 251
3125.56 254
3125.69 257
3125.82 261
3125.95 265
3126.08 269
3126.20 273
3126.33 277
3126.46 280
3126.59 281
3126.72 282
3126.84 280
3126.97 277
3127.10 274
3127.23 271
3127.36 268
3127.49 266
3127.61 264
3127.74 263
3127.87 262
3128.00 261
3128.13 260
3128.25 262
3128.38 265
3128.51 272
3128.64 282
3128.77 294
3128.90 309
3129.02 322
3129.15 334
3129.28 342
3129.41 346
3129.54 344
3129.67 338
3129.79 329
3129.92 317
3130.05 304
3130.18 292
3130.31 281
3130.44 271
3130.56 262
3130.69 254
3130.82 248
3130.95 243
3131.08 239
3131.20 237
3131.33 236
3131.46 238
3131.59 240
3131.72 243
3131.85 247
3131.97 250
3132.10 253
3132.23 255
3132.36 256
3132.49 256
3132.62 255
3132.74 255
3132.87 254
3133.00 253
3133.13 254
3133.26 256
3133.39 260
3133.51 266
3133.64 275
3133.77 285
3133.90 296
3134.03 307
3134.16 316
3134.28 323
3134.41 326
3134.54 327
3134.67 325
3134.80 322
3134.93 319
3135.05 317
3135.18 316
3135.31 316
3135.44 317
3135.57 319
3135.70 322
3135.82 326
3135.95 330
3136.08 333
3136.21 335
3136.34 335
3136.47 334
3136.60 330
3136.72 325
3136.85 319
3136.98 315
3137.11 311
3137.24 310
3137.37 310
3137.49 311
3137.62 311
3137.75 312
3137.88 310
3138.01 308
3138.14 306
3138.26 304
3138.39 303
3138.52 304
3138.65 307
3138.78 310
3138.91 314
3139.04 317
3139.16 318
3139.29 318
3139.42 316
3139.55 313
3139.68 310
3139.81 309
3139.93 309
3140.06 310
3140.19 311
3140.32 312
3140.45 311
3140.58 309
3140.71 306
3140.83 301
3140.96 296
3141.09 292
3141.22 287
3141.35 283
3141.48 278
3141.61 274
3141.73 269
3141.86 265
3141.99 262
3142.12 259
3142.25 258
3142.38 257
3142.50 257
3142.63 257
3142.76 258
3142.89 259
3143.02 262
3143.15 266
3143.28 270
3143.40 276
3143.53 283
3143.66 289
3143.79 295
3143.92 300
3144.05 304
3144.18 308
3144.30 311
3144.43 313
3144.56 313
3144.69 313
3144.82 311
3144.95 307
3145.08 302
3145.20 297
3145.33 290
3145.46 284
3145.59 279
3145.72 274
3145.85 270
3145.98 267
3146.10 264
3146.23 261
3146.36 258
3146.49 255
3146.62 253
3146.75 252
3146.88 253
3147.00 255
3147.13 259
3147.26 265
3147.39 270
3147.52 275
3147.65 278
3147.78 280
3147.90 281
3148.03 280
3148.16 278
3148.29 277
3148.42 275
3148.55 274
3148.68 272
3148.81 270
3148.93 267
3149.06 263
3149.19 258
3149.32 252
3149.45 245
3149.58 238
3149.71 233
3149.83 227
3149.96 223
3150.09 219
3150.22 216
3150.35 214
3150.48 212
3150.61 212
3150.74 214
3150.86 217
3150.99 223
3151.12 230
3151.25 238
3151.38 246
3151.51 253
3151.64 260
3151.77 265
3151.89 269
3152.02 271
3152.15 272
3152.28 272
3152.41 273
3152.54 276
3152.67 280
3152.80 285
3152.92 290
3153.05 296
3153.18 299
3153.31 300
3153.44 298
3153.57 294
3153.70 289
3153.82 284
3153.95 281
3154.08 278
3154.21 277
3154.34 277
3154.47 277
3154.60 277
3154.73 277
3154.86 276
3154.98 277
3155.11 278
3155.24 282
3155.37 286
3155.50 291
3155.63 298
3155.76 304
3155.89 311
3156.01 317
3156.14 321
3156.27 322
3156.40 319
3156.53 313
3156.66 302
3156.79 288
3156.92 273
3157.04 258
3157.17 246
3157.30 240
3157.43 239
3157.56 244
3157.69 253
3157.82 266
3157.95 280
3158.08 293
3158.20 303
3158.33 310
3158.46 312
3158.59 312
3158.72 308
3158.85 303
3158.98 297
3159.11 291
3159.24 285
3159.36 280
3159.49 276
3159.62 273
3159.75 272
3159.88 273
3160.01 276
3160.14 280
3160.27 285
3160.39 290
3160.52 294
3160.65 297
3160.78 297
3160.91 295
3161.04 293
3161.17 290
3161.30 288
3161.43 287
3161.56 287
3161.68 289
3161.81 291
3161.94 292
3162.07 291
3162.20 289
3162.33 284
3162.46 278
3162.59 271
3162.72 265
3162.84 261
3162.97 259
3163.10 261
3163.23 265
3163.36 271
3163.49 278
3163.62 284
3163.75 288
3163.88 290
3164.00 288
3164.13 285
3164.26 280
3164.39 275
3164.52 270
3164.65 267
3164.78 264
3164.91 263
3165.04 263
3165.17 262
3165.29 262
3165.42 262
3165.55 262
3165.68 264
3165.81 266
3165.94 268
3166.07 271
3166.20 273
3166.33 275
3166.46 276
3166.58 276
3166.71 277
3166.84 278
3166.97 280
3167.10 281
3167.23 282
3167.36 282
3167.49 281
3167.62 278
3167.75 275
3167.87 272
3168.00 270
3168.13 269
3168.26 269
3168.39 270
3168.52 273
3168.65 275
3168.78 278
3168.91 282
3169.04 286
3169.17 290
3169.29 294
3169.42 299
3169.55 303
3169.68 305
3169.81 307
3169.94 309
3170.07 310
3170.20 312
3170.33 313
3170.46 314
3170.59 314
3170.71 313
3170.84 309
3170.97 303
3171.10 295
3171.23 285
3171.36 275
3171.49 265
3171.62 256
3171.75 250
3171.88 246
3172.01 245
3172.13 246
3172.26 249
3172.39 254
3172.52 259
3172.65 265
3172.78 271
3172.91 277
3173.04 283
3173.17 289
3173.30 293
3173.43 296
3173.56 298
3173.68 299
3173.81 298
3173.94 296
3174.07 294
3174.20 292
3174.33 290
3174.46 287
3174.59 285
3174.72 283
3174.85 281
3174.98 279
3175.11 277
3175.23 277
3175.36 277
3175.49 279
3175.62 281
3175.75 283
3175.88 284
3176.01 284
3176.14 281
3176.27 277
3176.40 272
3176.53 267
3176.66 265
3176.79 265
3176.91 268
3177.04 273
3177.17 279
3177.30 284
3177.43 288
3177.56 289
3177.69 288
3177.82 285
3177.95 280
3178.08 274
3178.21 268
3178.34 262
3178.47 257
3178.59 254
3178.72 253
3178.85 256
3178.98 261
3179.11 268
3179.24 275
3179.37 280
3179.50 283
3179.63 282
3179.76 278
3179.89 272
3180.02 266
3180.15 260
3180.28 257
3180.40 256
3180.53 257
3180.66 259
3180.79 261
3180.92 263
3181.05 264
3181.18 263
3181.31 262
3181.44 260
3181.57 259
3181.70 258
3181.83 258
3181.96 259
3182.09 261
3182.21 265
3182.34 271
3182.47 279
3182.60 288
3182.73 296
3182.86 304
3182.99 310
3183.12 313
3183.25 313
3183.38 310
3183.51 306
3183.64 301
3183.77 297
3183.90 294
3184.03 292
3184.16 291
3184.28 290
3184.41 288
3184.54 285
3184.67 282
3184.80 278
3184.93 274
3185.06 272
3185.19 272
3185.32 274
3185.45 276
3185.58 280
3185.71 283
3185.84 285
3185.97 286
3186.10 284
3186.23 281
3186.36 277
3186.48 272
3186.61 267
3186.74 263
3186.87 261
3187.00 261
3187.13 262
3187.26 266
3187.39 270
3187.52 276
3187.65 282
3187.78 287
3187.91 293
3188.04 297
3188.17 302
3188.30 306
3188.43 310
3188.56 314
3188.68 317
3188.81 320
3188.94 322
3189.07 323
3189.20 322
3189.33 320
3189.46 315
3189.59 310
3189.72 303
3189.85 296
3189.98 288
3190.11 279
3190.24 271
3190.37 263
3190.50 257
3190.63 252
3190.76 248
3190.89 246
3191.02 245
3191.15 245
3191.27 245
3191.40 244
3191.53 244
3191.66 243
3191.79 243
3191.92 244
3192.05 245
3192.18 247
3192.31 250
3192.44 251
3192.57 252
3192.70 251
3192.83 250
3192.96 249
3193.09 248
3193.22 247
3193.35 247
3193.48 247
3193.61 248
3193.74 249
3193.87 250
3194.00 251
3194.12 254
3194.25 256
3194.38 259
3194.51 262
3194.64 266
3194.77 270
3194.90 275
3195.03 280
3195.16 284
3195.29 288
3195.42 290
3195.55 291
3195.68 291
3195.81 288
3195.94 283
3196.07 276
3196.20 269
3196.33 262
3196.46 255
3196.59 249
3196.72 245
3196.85 242
3196.98 241
3197.11 241
3197.24 242
3197.37 242
3197.49 243
3197.62 243
3197.75 244
3197.88 244
3198.01 244
3198.14 245
3198.27 246
3198.40 248
3198.53 250
3198.66 252
3198.79 253
3198.92 254
3199.05 255
3199.18 256
3199.31 257
3199.44 259
3199.57 262
3199.70 264
3199.83 267
3199.96 268
3200.09 268
3200.22 266
3200.35 263
3200.48 260
3200.61 258
3200.74 256
3200.87 256
3201.00 257
3201.13 259
3201.26 261
3201.39 262
3201.52 262
3201.64 263
3201.77 262
3201.90 262
3202.03 262
3202.16 262
3202.29 262
3202.42 261
3202.55 259
3202.68 258
3202.81 256
3202.94 254
3203.07 252
3203.20 252
3203.33 252
3203.46 252
3203.59 253
3203.72 254
3203.85 256
3203.98 259
3204.11 261
3204.24 264
3204.37 267
3204.50 270
3204.63 274
3204.76 277
3204.89 281
3205.02 285
3205.15 289
3205.28 294
3205.41 298
3205.54 301
3205.67 303
3205.80 302
3205.93 299
3206.06 293
3206.19 285
3206.32 277
3206.45 269
3206.58 263
3206.71 257
3206.84 254
3206.97 251
3207.10 250
3207.23 249
3207.36 250
3207.49 251
3207.62 252
3207.75 254
3207.87 256
3208.00 258
3208.13 260
3208.26 261
3208.39 263
3208.52 265
3208.65 266
3208.78 268
3208.91 268
3209.04 268
3209.17 265
3209.30 259
3209.43 252
3209.56 243
3209.69 233
3209.82 224
3209.95 216
3210.08 210
3210.21 208
3210.34 207
3210.47 209
3210.60 212
3210.73 217
3210.86 222
3210.99 229
3211.12 235
3211.25 242
3211.38 249
3211.51 256
3211.64 263
3211.77 269
3211.90 274
3212.03 279
3212.16 284
3212.29 290
3212.42 296
3212.55 304
3212.68 311
3212.81 318
3212.94 323
3213.07 327
3213.20 327
3213.33 325
3213.46 321
3213.59 316
3213.72 310
3213.85 305
3213.98 301
3214.11 298
3214.24 296
3214.37 296
3214.50 297
3214.63 297
3214.76 297
3214.89 295
3215.02 293
3215.15 289
3215.28 284
3215.41 279
3215.54 273
3215.67 268
3215.80 263
3215.93 259
3216.06 255
3216.19 253
3216.32 252
3216.45 252
3216.58 253
3216.71 254
3216.84 255
3216.97 255
3217.10 255
3217.23 255
3217.36 254
3217.49 253
3217.62 252
3217.75 251
3217.88 249
3218.01 246
3218.14 242
3218.27 237
3218.40 231
3218.53 224
3218.66 218
3218.79 214
3218.92 213
3219.05 214
3219.18 219
3219.31 226
3219.44 235
3219.57 244
3219.70 252
3219.83 259
3219.96 263
3220.09 266
3220.22 267
3220.35 268
3220.48 269
3220.61 270
3220.74 271
3220.87 272
3221.00 272
3221.13 271
3221.26 268
3221.39 265
3221.52 261
3221.65 258
3221.78 255
3221.91 255
3222.04 256
3222.17 260
3222.31 266
3222.44 273
3222.57 280
3222.70 287
3222.83 292
3222.96 296
3223.09 297
3223.22 297
3223.35 295
3223.48 293
3223.61 290
3223.74 286
3223.87 283
3224.00 280
3224.13 277
3224.26 274
3224.39 272
3224.52 271
3224.65 270
3224.78 270
3224.91 270
3225.04 271
3225.17 272
3225.30 273
3225.43 274
3225.56 275
3225.69 276
3225.82 278
3225.95 280
3226.08 282
3226.21 285
3226.34 288
3226.47 291
3226.60 293
3226.73 294
3226.86 293
3226.99 290
3227.12 286
3227.25 280
3227.38 272
3227.51 263
3227.64 255
3227.77 247
3227.90 241
3228.03 237
3228.16 237
3228.29 239
3228.43 242
3228.56 247
3228.69 250
3228.82 251
3228.95 251
3229.08 249
3229.21 246
3229.34 244
3229.47 243
3229.60 244
3229.73 246
3229.86 250
3229.99 253
3230.12 256
3230.25 259
3230.38 260
3230.51 261
3230.64 262
3230.77 263
3230.90 265
3231.03 267
3231.16 271
3231.29 276
3231.42 281
3231.55 286
3231.68 290
3231.81 292
3231.94 292
3232.07 291
3232.20 290
3232.33 288
3232.46 288
3232.60 290
3232.73 293
3232.86 297
3232.99 301
3233.12 304
3233.25 305
3233.38 306
3233.51 306
3233.64 306
3233.77 307
3233.90 309
3234.03 312
3234.16 316
3234.29 319
3234.42 322
3234.55 323
3234.68 324
3234.81 323
3234.94 321
3235.07 319
3235.20 316
3235.33 313
3235.46 309
3235.59 305
3235.72 300
3235.85 295
3235.99 290
3236.12 284
3236.25 279
3236.38 274
3236.51 270
3236.64 266
3236.77 263
3236.90 259
3237.03 256
3237.16 254
3237.29 252
3237.42 252
3237.55 253
3237.68 256
3237.81 261
3237.94 266
3238.07 272
3238.20 278
3238.33 284
3238.46 289
3238.59 293
3238.72 296
3238.86 298
3238.99 298
3239.12 297
3239.25 293
3239.38 286
3239.51 278
3239.64 268
3239.77 258
3239.90 248
3240.03 241
3240.16 238
3240.29 238
3240.42 243
3240.55 250
3240.68 259
3240.81 269
3240.94 277
3241.07 283
3241.20 288
3241.33 290
3241.47 292
3241.60 293
3241.73 293
3241.86 293
3241.99 293
3242.12 291
3242.25 289
3242.38 285
3242.51 281
3242.64 276
3242.77 272
3242.90 268
3243.03 265
3243.16 264
3243.29 264
3243.42 265
3243.55 268
3243.68 271
3243.82 276
3243.95 280
3244.08 285
3244.21 288
3244.34 290
3244.47 291
3244.60 289
3244.73 286
3244.86 283
3244.99 280
3245.12 278
3245.25 277
3245.38 277
3245.51 279
3245.64 280
3245.77 282
3245.91 284
3246.04 285
3246.17 285
3246.30 285
3246.43 283
3246.56 280
3246.69 277
3246.82 272
3246.95 267
3247.08 262
3247.21 258
3247.34 255
3247.47 254
3247.60 253
3247.73 252
3247.86 251
3248.00 250
3248.13 249
3248.26 247
3248.39 245
3248.52 243
3248.65 243
3248.78 244
3248.91 247
3249.04 253
3249.17 260
3249.30 268
3249.43 276
3249.56 282
3249.69 287
3249.83 288
3249.96 287
3250.09 283
3250.22 277
3250.35 271
3250.48 264
3250.61 257
3250.74 251
3250.87 246
3251.00 242
3251.13 240
3251.26 239
3251.39 239
3251.52 239
3251.66 239
3251.79 238
3251.92 236
3252.05 235
3252.18 234
3252.31 235
3252.44 238
3252.57 243
3252.70 248
3252.83 253
3252.96 256
3253.09 257
3253.22 255
3253.36 252
3253.49 247
3253.62 242
3253.75 237
3253.88 235
3254.01 235
3254.14 236
3254.27 239
3254.40 243
3254.53 247
3254.66 251
3254.79 253
3254.92 254
3255.06 253
3255.19 251
3255.32 247
3255.45 243
3255.58 240
3255.71 238
3255.84 239
3255.97 243
3256.10 249
3256.23 257
3256.36 265
3256.49 273
3256.63 280
3256.76 286
3256.89 291
3257.02 296
3257.15 301
3257.28 305
3257.41 309
3257.54 310
3257.67 309
3257.80 305
3257.93 298
3258.06 289
3258.20 280
3258.33 272
3258.46 266
3258.59 263
3258.72 262
3258.85 261
3258.98 261
3259.11 261
3259.24 261
3259.37 261
3259.50 262
3259.64 264
3259.77 267
3259.90 270
3260.03 272
3260.16 272
3260.29 271
3260.42 268
3260.55 265
3260.68 262
3260.81 260
3260.94 260
3261.08 261
3261.21 264
3261.34 267
3261.47 271
3261.60 275
3261.73 279
3261.86 283
3261.99 288
3262.12 292
3262.25 295
3262.38 298
3262.52 299
3262.65 298
3262.78 296
3262.91 293
3263.04 289
3263.17 285
3263.30 281
3263.43 278
3263.56 276
3263.69 276
3263.83 276
3263.96 277
3264.09 278
3264.22 280
3264.35 282
3264.48 283
3264.61 285
3264.74 286
3264.87 287
3265.00 289
3265.14 292
3265.27 295
3265.40 299
3265.53 303
3265.66 306
3265.79 308
3265.92 309
3266.05 310
3266.18 310
3266.31 310
3266.45 309
3266.58 308
3266.71 306
3266.84 302
3266.97 297
3267.10 290
3267.23 282
3267.36 274
3267.49 268
3267.63 263
3267.76 261
3267.89 261
3268.02 263
3268.15 265
3268.28 269
3268.41 271
3268.54 272
3268.67 272
3268.80 270
3268.94 267
3269.07 263
3269.20 260
3269.33 257
3269.46 254
3269.59 251
3269.72 248
3269.85 245
3269.98 242
3270.12 238
3270.25 235
3270.38 233
3270.51 233
3270.64 235
3270.77 237
3270.90 240
3271.03 242
3271.16 244
3271.30 245
3271.43 246
3271.56 246
3271.69 246
3271.82 246
3271.95 246
3272.08 247
3272.21 247
3272.35 246
3272.48 244
3272.61 242
3272.74 241
3272.87 239
3273.00 239
3273.13 240
3273.26 242
3273.39 244
3273.53 246
3273.66 248
3273.79 250
3273.92 252
3274.05 253
3274.18 254
3274.31 254
3274.44 254
3274.58 252
3274.71 250
3274.84 247
3274.97 244
3275.10 242
3275.23 241
3275.36 242
3275.49 244
3275.62 248
3275.76 253
3275.89 259
3276.02 267
3276.15 275
3276.28 285
3276.41 295
3276.54 305
3276.67 314
3276.81 321
3276.94 325
3277.07 326
3277.20 324
3277.33 321
3277.46 317
3277.59 315
3277.72 314
3277.86 315
3277.99 317
3278.12 320
3278.25 323
3278.38 324
3278.51 324
3278.64 323
3278.77 321
3278.91 318
3279.04 314
3279.17 309
3279.30 303
3279.43 296
3279.56 289
3279.69 283
3279.83 278
3279.96 274
3280.09 271
3280.22 268
3280.35 266
3280.48 264
3280.61 263
3280.74 263
3280.88 266
3281.01 270
3281.14 277
3281.27 284
3281.40 290
3281.53 295
3281.66 297
3281.80 296
3281.93 292
3282.06 287
3282.19 281
3282.32 275
3282.45 270
3282.58 266
3282.71 262
3282.85 258
3282.98 255
3283.11 252
3283.24 250
3283.37 250
3283.50 250
3283.63 251
3283.77 252
3283.90 253
3284.03 253
3284.16 253
3284.29 254
3284.42 254
3284.55 256
3284.69 257
3284.82 259
3284.95 260
3285.08 261
3285.21 260
3285.34 258
3285.47 256
3285.61 253
3285.74 251
3285.87 250
3286.00 250
3286.13 251
3286.26 253
3286.39 257
3286.53 262
3286.66 269
3286.79 277
3286.92 286
3287.05 295
3287.18 302
3287.31 307
3287.45 310
3287.58 310
3287.71 308
3287.84 305
3287.97 300
3288.10 295
3288.23 289
3288.37 283
3288.50 276
3288.63 270
3288.76 264
3288.89 259
3289.02 256
3289.15 256
3289.29 257
3289.42 261
3289.55 265
3289.68 270
3289.81 275
3289.94 278
3290.08 281
3290.21 282
3290.34 284
3290.47 286
3290.60 289
3290.73 294
3290.86 301
3291.00 308
3291.13 316
3291.26 323
3291.39 330
3291.52 336
3291.65 340
3291.79 341
3291.92 339
3292.05 335
3292.18 327
3292.31 317
3292.44 306
3292.57 295
3292.71 284
3292.84 276
3292.97 271
3293.10 269
3293.23 269
3293.36 270
3293.50 271
3293.63 271
3293.76 271
3293.89 269
3294.02 268
3294.15 266
3294.28 266
3294.42 267
3294.55 269
3294.68 272
3294.81 274
3294.94 275
3295.07 275
3295.21 273
3295.34 268
3295.47 263
3295.60 256
3295.73 250
3295.86 245
3296.00 241
3296.13 240
3296.26 241
3296.39 245
3296.52 250
3296.65 256
3296.79 263
3296.92 269
3297.05 274
3297.18 278
3297.31 280
3297.44 281
3297.58 282
3297.71 281
3297.84 281
3297.97 281
3298.10 280
3298.23 280
3298.37 279
3298.50 278
3298.63 277
3298.76 276
3298.89 275
3299.02 274
3299.16 274
3299.29 275
3299.42 276
3299.55 277
3299.68 277
3299.81 275
3299.95 270
3300.08 263
3300.21 254
3300.34 244
3300.47 235
3300.60 228
3300.74 225
3300.87 225
3301.00 228
3301.13 235
3301.26 244
3301.40 253
3301.53 264
3301.66 274
3301.79 283
3301.92 292
3302.05 300
3302.19 306
3302.32 310
3302.45 313
3302.58 314
3302.71 313
3302.84 311
3302.98 307
3303.11 302
3303.24 295
3303.37 288
3303.50 281
3303.63 274
3303.77 268
3303.90 264
3304.03 263
3304.16 263
3304.29 265
3304.43 268
3304.56 271
3304.69 274
3304.82 276
3304.95 278
3305.08 280
3305.22 282
3305.35 284
3305.48 286
3305.61 288
3305.74 288
3305.88 287
3306.01 284
3306.14 279
3306.27 273
3306.40 267
3306.53 262
3306.67 257
3306.80 254
3306.93 252
3307.06 251
3307.19 252
3307.33 253
3307.46 256
3307.59 259
3307.72 262
3307.85 263
3307.99 263
3308.12 262
3308.25 259
3308.38 255
3308.51 252
3308.64 248
3308.78 246
3308.91 245
3309.04 245
3309.17 245
3309.30 244
3309.44 244
3309.57 243
3309.70 241
3309.83 240
3309.96 239
3310.10 239
3310.23 240
3310.36 242
3310.49 245
3310.62 248
3310.76 252
3310.89 257
3311.02 261
3311.15 266
3311.28 270
3311.41 274
3311.55 277
3311.68 278
3311.81 278
3311.94 276
3312.07 274
3312.21 272
3312.34 271
3312.47 271
3312.60 273
3312.73 275
3312.87 278
3313.00 280
3313.13 280
3313.26 280
3313.39 278
3313.53 276
3313.66 274
3313.79 272
3313.92 271
3314.05 270
3314.19 269
3314.32 268
3314.45 267
3314.58 266
3314.71 265
3314.85 265
3314.98 266
3315.11 267
3315.24 269
3315.37 272
3315.51 275
3315.64 278
3315.77 283
3315.90 288
3316.03 295
3316.17 301
3316.30 307
3316.43 312
3316.56 315
3316.69 317
3316.83 317
3316.96 316
3317.09 314
3317.22 313
3317.35 312
3317.49 312
3317.62 312
3317.75 312
3317.88 311
3318.02 311
3318.15 311
3318.28 311
3318.41 311
3318.54 311
3318.68 311
3318.81 310
3318.94 306
3319.07 300
3319.20 293
3319.34 284
3319.47 276
3319.60 270
3319.73 265
3319.86 264
3320.00 264
3320.13 267
3320.26 269
3320.39 270
3320.52 271
3320.66 270
3320.79 267
3320.92 264
3321.05 259
3321.19 255
3321.32 251
3321.45 247
3321.58 244
3321.71 243
3321.85 242
3321.98 243
3322.11 244
3322.24 246
3322.37 248
3322.51 248
3322.64 247
3322.77 245
3322.90 241
3323.04 236
3323.17 232
3323.30 230
3323.43 231
3323.56 234
3323.70 239
3323.83 244
3323.96 249
3324.09 252
3324.23 252
3324.36 249
3324.49 245
3324.62 240
3324.75 237
3324.89 236
3325.02 238
3325.15 243
3325.28 250
3325.42 257
3325.55 264
3325.68 270
3325.81 275
3325.94 278
3326.08 281
3326.21 283
3326.34 285
3326.47 286
3326.61 287
3326.74 285
3326.87 282
3327.00 277
3327.13 271
3327.27 264
3327.40 259
3327.53 254
3327.66 251
3327.80 249
3327.93 248
3328.06 247
3328.19 245
3328.32 244
3328.46 243
3328.59 242
3328.72 242
3328.85 242
3328.99 243
3329.12 245
3329.25 248
3329.38 250
3329.52 253
3329.65 256
3329.78 260
3329.91 264
3330.04 269
3330.18 274
3330.31 281
3330.44 289
3330.57 298
3330.71 306
3330.84 314
3330.97 320
3331.10 324
3331.24 326
3331.37 326
3331.50 324
3331.63 322
3331.76 320
3331.90 318
3332.03 317
3332.16 316
3332.29 316
3332.43 315
3332.56 315
3332.69 315
3332.82 315
3332.96 315
3333.09 314
3333.22 313
3333.35 312
3333.49 310
3333.62 307
3333.75 303
3333.88 298
3334.01 291
3334.15 283
3334.28 274
3334.41 264
3334.54 254
3334.68 245
3334.81 238
3334.94 235
3335.07 234
3335.21 237
3335.34 242
3335.47 248
3335.60 254
3335.74 259
3335.87 261
3336.00 261
3336.13 259
3336.27 256
3336.40 252
3336.53 248
3336.66 244
3336.80 241
3336.93 238
3337.06 235
3337.19 231
3337.33 227
3337.46 223
3337.59 219
3337.72 215
3337.86 212
3337.99 210
3338.12 209
3338.25 210
3338.39 210
3338.52 212
3338.65 213
3338.78 215
3338.92 218
3339.05 221
3339.18 225
3339.31 230
3339.44 236
3339.58 242
3339.71 249
3339.84 256
3339.97 263
3340.11 271
3340.24 279
3340.37 286
3340.51 293
3340.64 298
3340.77 303
3340.90 305
3341.04 306
3341.17 305
3341.30 303
3341.43 301
3341.57 299
3341.70 297
3341.83 296
3341.96 297
3342.10 299
3342.23 302
3342.36 306
3342.49 308
3342.63 308
3342.76 306
3342.89 300
3343.02 292
3343.16 283
3343.29 275
3343.42 269
3343.55 267
3343.69 266
3343.82 268
3343.95 269
3344.08 271
3344.22 271
3344.35 269
3344.48 266
3344.61 262
3344.75 258
3344.88 254
3345.01 251
3345.14 248
3345.28 247
3345.41 247
3345.54 246
3345.68 245
3345.81 243
3345.94 239
3346.07 233
3346.21 227
3346.34 221
3346.47 217
3346.60 215
3346.74 217
3346.87 221
3347.00 226
3347.13 232
3347.27 236
3347.40 240
3347.53 243
3347.66 245
3347.80 249
3347.93 253
3348.06 257
3348.20 262
3348.33 265
3348.46 267
3348.59 267
3348.73 266
3348.86 263
3348.99 261
3349.12 259
3349.26 258
3349.39 258
3349.52 260
3349.66 261
3349.79 264
3349.92 265
3350.05 266
3350.19 265
3350.32 264
3350.45 263
3350.58 261
3350.72 261
3350.85 262
3350.98 265
3351.11 269
3351.25 273
3351.38 278
3351.51 282
3351.65 284
3351.78 286
3351.91 286
3352.04 285
3352.18 285
3352.31 284
3352.44 284
3352.58 283
3352.71 283
3352.84 283
3352.97 284
3353.11 285
3353.24 286
3353.37 288
3353.50 290
3353.64 292
3353.77 294
3353.90 295
3354.04 296
3354.17 297
3354.30 298
3354.43 300
3354.57 303
3354.70 305
3354.83 308
3354.97 311
3355.10 314
3355.23 316
3355.36 318
3355.50 318
3355.63 316
3355.76 312
3355.89 306
3356.03 299
3356.16 293
3356.29 288
3356.43 285
3356.56 285
3356.69 288
3356.82 293
3356.96 298
3357.09 301
3357.22 302
3357.36 300
3357.49 294
3357.62 287
3357.75 278
3357.89 271
3358.02 265
3358.15 261
3358.29 260
3358.42 260
3358.55 260
3358.68 260
3358.82 258
3358.95 254
3359.08 250
3359.22 246
3359.35 243
3359.48 243
3359.61 246
3359.75 250
3359.88 256
3360.01 262
3360.15 267
3360.28 269
3360.41 267
3360.55 263
3360.68 256
3360.81 248
3360.94 239
3361.08 232
3361.21 227
3361.34 226
3361.48 228
3361.61 233
3361.74 241
3361.87 249
3362.01 259
3362.14 267
3362.27 275
3362.41 282
3362.54 287
3362.67 289
3362.81 288
3362.94 286
3363.07 282
3363.20 278
3363.34 274
3363.47 271
3363.60 269
3363.74 268
3363.87 267
3364.00 266
3364.13 264
3364.27 262
3364.40 259
3364.53 257
3364.67 255
3364.80 254
3364.93 253
3365.07 254
3365.20 254
3365.33 255
3365.46 256
3365.60 257
3365.73 258
3365.86 260
3366.00 262
3366.13 265
3366.26 268
3366.40 272
3366.53 276
3366.66 279
3366.80 283
3366.93 288
3367.06 293
3367.19 299
3367.33 306
3367.46 312
3367.59 317
3367.73 321
3367.86 321
3367.99 319
3368.13 314
3368.26 308
3368.39 301
3368.52 294
3368.66 288
3368.79 285
3368.92 283
3369.06 282
3369.19 282
3369.32 283
3369.46 283
3369.59 283
3369.72 283
3369.86 283
3369.99 284
3370.12 285
3370.26 287
3370.39 290
3370.52 291
3370.65 291
3370.79 289
3370.92 285
3371.05 278
3371.19 270
3371.32 262
3371.45 254
3371.59 248
3371.72 244
3371.85 242
3371.99 240
3372.12 241
3372.25 241
3372.39 243
3372.52 244
3372.65 246
3372.78 248
3372.92 250
3373.05 252
3373.18 253
3373.32 253
3373.45 253
3373.58 252
3373.72 251
3373.85 252
3373.98 252
3374.12 254
3374.25 257
3374.38 259
3374.52 261
3374.65 262
3374.78 263
3374.92 263
3375.05 264
3375.18 265
3375.32 266
3375.45 266
3375.58 266
3375.71 266
3375.85 265
3375.98 264
3376.11 265
3376.25 267
3376.38 271
3376.51 277
3376.65 285
3376.78 294
3376.91 303
3377.05 311
3377.18 317
3377.31 320
3377.45 319
3377.58 315
3377.71 307
3377.85 298
3377.98 288
3378.11 280
3378.25 274
3378.38 271
3378.51 271
3378.65 272
3378.78 273
3378.91 274
3379.05 275
3379.18 276
3379.31 277
3379.45 279
3379.58 283
3379.71 287
3379.85 292
3379.98 296
3380.11 299
3380.25 300
3380.38 300
3380.51 298
3380.65 294
3380.78 290
3380.91 286
3381.05 282
3381.18 278
3381.31 276
3381.45 275
3381.58 275
3381.71 277
3381.85 279
3381.98 281
3382.11 281
3382.25 281
3382.38 280
3382.51 278
3382.65 276
3382.78 276
3382.91 277
3383.05 280
3383.18 283
3383.31 285
3383.45 287
3383.58 288
3383.71 288
3383.85 286
3383.98 283
3384.11 280
3384.25 277
3384.38 274
3384.51 271
3384.65 268
3384.78 266
3384.91 263
3385.05 262
3385.18 261
3385.31 262
3385.45 265
3385.58 270
3385.71 276
3385.85 283
3385.98 291
3386.11 300
3386.25 308
3386.38 316
3386.51 324
3386.65 331
3386.78 337
3386.91 342
3387.05 345
3387.18 346
3387.31 345
3387.45 343
3387.58 340
3387.71 338
3387.85 338
3387.98 338
3388.12 340
3388.25 342
3388.38 344
3388.52 344
3388.65 344
3388.78 343
3388.92 341
3389.05 341
3389.18 341
3389.32 343
3389.45 346
3389.58 350
3389.72 355
3389.85 360
3389.98 365
3390.12 371
3390.25 377
3390.38 384
3390.52 390
3390.65 396
3390.78 402
3390.92 407
3391.05 414
3391.19 421
3391.32 430
3391.45 440
3391.59 452
3391.72 463
3391.85 473
3391.99 482
3392.12 488
3392.25 492
3392.39 494
3392.52 494
3392.65 493
3392.79 490
3392.92 485
3393.06 479
3393.19 473
3393.32 467
3393.46 462
3393.59 459
3393.72 457
3393.86 455
3393.99 451
3394.12 445
3394.26 437
3394.39 428
3394.52 418
3394.66 411
3394.79 405
3394.93 402
3395.06 401
3395.19 400
3395.33 398
3395.46 394
3395.59 389
3395.73 383
3395.86 377
3395.99 372
3396.13 369
3396.26 366
3396.39 363
3396.53 359
3396.66 353
3396.80 345
3396.93 336
3397.06 325
3397.20 315
3397.33 304
3397.46 295
3397.60 287
3397.73 281
3397.86 277
3398.00 274
3398.13 274
3398.27 276
3398.40 280
3398.53 285
3398.67 291
3398.80 296
3398.93 300
3399.07 304
3399.20 305
3399.34 306
3399.47 306
3399.60 307
3399.74 308
3399.87 309
3400.00 311
3400.14 312
3400.27 313
3400.40 313
3400.54 311
3400.67 308
3400.81 305
3400.94 302
3401.07 300
3401.21 300
3401.34 303
3401.47 308
3401.61 315
3401.74 323
3401.88 332
3402.01 342
3402.14 351
3402.28 358
3402.41 362
3402.54 364
3402.68 362
3402.81 356
3402.95 348
3403.08 339
3403.21 330
3403.35 322
3403.48 317
3403.61 315
3403.75 317
3403.88 322
3404.02 330
3404.15 338
3404.28 346
3404.42 353
3404.55 358
3404.68 360
3404.82 360
3404.95 358
3405.09 354
3405.22 348
3405.35 342
3405.49 336
3405.62 331
3405.75 327
3405.89 325
3406.02 326
3406.16 331
3406.29 337
3406.42 345
3406.56 354
3406.69 361
3406.83 366
3406.96 368
3407.09 365
3407.23 360
3407.36 354
3407.49 347
3407.63 342
3407.76 340
3407.90 341
3408.03 344
3408.16 348
3408.30 350
3408.43 350
3408.57 347
3408.70 341
3408.83 333
3408.97 324
3409.10 315
3409.23 306
3409.37 299
3409.50 294
3409.64 290
3409.77 288
3409.90 286
3410.04 285
3410.17 285
3410.31 285
3410.44 286
3410.57 286
3410.71 286
3410.84 285
3410.98 283
3411.11 279
3411.24 274
3411.38 269
3411.51 264
3411.65 259
3411.78 256
3411.91 254
3412.05 253
3412.18 253
3412.31 253
3412.45 253
3412.58 252
3412.72 251
3412.85 249
3412.98 249
3413.12 251
3413.25 254
3413.39 258
3413.52 262
3413.65 265
3413.79 265
3413.92 262
3414.06 256
3414.19 249
3414.32 242
3414.46 236
3414.59 231
3414.73 230
3414.86 231
3414.99 234
3415.13 237
3415.26 241
3415.40 243
3415.53 245
3415.66 247
3415.80 250
3415.93 254
3416.07 260
3416.20 269
3416.33 279
3416.47 290
3416.60 300
3416.74 307
3416.87 310
3417.00 310
3417.14 306
3417.27 299
3417.41 291
3417.54 284
3417.67 279
3417.81 275
3417.94 274
3418.08 274
3418.21 275
3418.34 276
3418.48 276
3418.61 275
3418.75 273
3418.88 271
3419.01 269
3419.15 266
3419.28 263
3419.42 261
3419.55 258
3419.69 254
3419.82 251
3419.95 247
3420.09 243
3420.22 240
3420.36 238
3420.49 238
3420.62 241
3420.76 246
3420.89 252
3421.03 260
3421.16 267
3421.29 274
3421.43 280
3421.56 284
3421.70 287
3421.83 288
3421.97 287
3422.10 284
3422.23 280
3422.37 275
3422.50 269
3422.64 265
3422.77 262
3422.90 261
3423.04 262
3423.17 263
3423.31 265
3423.44 266
3423.57 266
3423.71 265
3423.84 263
3423.98 262
3424.11 261
3424.25 261
3424.38 262
3424.51 263
3424.65 264
3424.78 265
3424.92 266
3425.05 268
3425.18 271
3425.32 273
3425.45 275
3425.59 277
3425.72 278
3425.86 280
3425.99 282
3426.12 284
3426.26 286
3426.39 289
3426.53 290
3426.66 290
3426.80 288
3426.93 284
3427.06 278
3427.20 271
3427.33 263
3427.47 256
3427.60 249
3427.73 244
3427.87 240
3428.00 238
3428.14 236
3428.27 235
3428.41 235
3428.54 236
3428.67 237
3428.81 238
3428.94 239
3429.08 241
3429.21 243
3429.35 247
3429.48 251
3429.61 255
3429.75 260
3429.88 265
3430.02 269
3430.15 272
3430.29 273
3430.42 274
3430.55 274
3430.69 275
3430.82 276
3430.96 278
3431.09 280
3431.23 283
3431.36 284
3431.49 285
3431.63 283
3431.76 280
3431.90 275
3432.03 270
3432.17 266
3432.30 263
3432.43 262
3432.57 262
3432.70 263
3432.84 264
3432.97 266
3433.11 267
3433.24 268
3433.38 269
3433.51 270
3433.64 271
3433.78 272
3433.91 273
3434.05 274
3434.18 276
3434.32 278
3434.45 280
3434.58 282
3434.72 284
3434.85 286
3434.99 285
3435.12 284
3435.26 280
3435.39 276
3435.53 272
3435.66 267
3435.79 264
3435.93 261
3436.06 259
3436.20 257
3436.33 256
3436.47 254
3436.60 253
3436.73 251
3436.87 250
3437.00 250
3437.14 251
3437.27 253
3437.41 256
3437.54 259
3437.68 263
3437.81 268
3437.94 272
3438.08 276
3438.21 281
3438.35 286
3438.48 291
3438.62 296
3438.75 301
3438.89 304
3439.02 307
3439.15 309
3439.29 309
3439.42 309
3439.56 309
3439.69 309
3439.83 310
3439.96 312
3440.10 314
3440.23 318
3440.37 321
3440.50 323
3440.63 324
3440.77 324
3440.90 322
3441.04 319
3441.17 317
3441.31 316
3441.44 317
3441.58 320
3441.71 324
3441.84 329
3441.98 333
3442.11 335
3442.25 335
3442.38 331
3442.52 325
3442.65 317
3442.79 310
3442.92 304
3443.06 301
3443.19 300
3443.32 302
3443.46 305
3443.59 308
3443.73 309
3443.86 308
3444.00 304
3444.13 299
3444.27 293
3444.40 287
3444.54 282
3444.67 280
3444.80 279
3444.94 281
3445.07 284
3445.21 288
3445.34 293
3445.48 296
3445.61 299
3445.75 299
3445.88 299
3446.02 297
3446.15 294
3446.29 291
3446.42 287
3446.55 284
3446.69 281
3446.82 278
3446.96 276
3447.09 275
3447.23 275
3447.36 276
3447.50 279
3447.63 281
3447.77 284
3447.90 287
3448.04 291
3448.17 293
3448.30 295
3448.44 297
3448.57 298
3448.71 298
3448.84 298
3448.98 298
3449.11 298
3449.25 300
3449.38 302
3449.52 304
3449.65 307
3449.79 310
3449.92 312
3450.06 314
3450.19 314
3450.32 314
3450.46 314
3450.59 314
3450.73 315
3450.86 317
3451.00 319
3451.13 322
3451.27 324
3451.40 326
3451.54 326
3451.67 324
3451.81 321
3451.94 315
3452.08 309
3452.21 301
3452.35 294
3452.48 288
3452.61 282
3452.75 278
3452.88 274
3453.02 271
3453.15 269
3453.29 269
3453.42 270
3453.56 272
3453.69 277
3453.83 282
3453.96 289
3454.10 295
3454.23 302
3454.37 308
3454.50 314
3454.64 320
3454.77 325
3454.91 331
3455.04 335
3455.17 337
3455.31 338
3455.44 337
3455.58 334
3455.71 330
3455.85 327
3455.98 324
3456.12 321
3456.25 320
3456.39 319
3456.52 319
3456.66 319
3456.79 320
3456.93 322
3457.06 325
3457.20 331
3457.33 339
3457.47 350
3457.60 363
3457.74 377
3457.87 389
3458.01 399
3458.14 404
3458.28 405
3458.41 401
3458.55 394
3458.68 386
3458.81 377
3458.95 370
3459.08 364
3459.22 360
3459.35 358
3459.49 356
3459.62 355
3459.76 354
3459.89 354
3460.03 353
3460.16 352
3460.30 352
3460.43 351
3460.57 350
3460.70 348
3460.84 345
3460.97 342
3461.11 337
3461.24 332
3461.38 326
3461.51 321
3461.65 316
3461.78 311
3461.92 307
3462.05 304
3462.19 302
3462.32 299
3462.46 297
3462.59 295
3462.73 292
3462.86 289
3463.00 286
3463.13 282
3463.27 277
3463.40 272
3463.54 266
3463.67 260
3463.81 253
3463.94 246
3464.08 240
3464.21 234
3464.35 229
3464.48 225
3464.62 222
3464.75 220
3464.89 220
3465.02 223
3465.16 227
3465.29 233
3465.43 239
3465.56 245
3465.70 250
3465.83 252
3465.97 251
3466.10 248
3466.24 243
3466.37 237
3466.51 232
3466.64 231
3466.78 233
3466.91 240
3467.05 252
3467.18 266
3467.32 282
3467.45 299
3467.59 313
3467.72 324
3467.86 332
3467.99 335
3468.13 335
3468.26 332
3468.40 328
3468.53 324
3468.67 323
3468.80 325
3468.94 329
3469.07 336
3469.21 344
3469.34 352
3469.48 358
3469.61 361
3469.75 360
3469.88 356
3470.02 349
3470.15 340
3470.29 330
3470.42 321
3470.56 313
3470.69 307
3470.83 303
3470.96 301
3471.10 300
3471.23 300
3471.37 301
3471.50 302
3471.64 304
3471.77 306
3471.91 308
3472.04 308
3472.18 307
3472.31 305
3472.45 302
3472.58 298
3472.72 293
3472.85 287
3472.99 282
3473.12 276
3473.26 271
3473.39 267
3473.53 265
3473.66 264
3473.80 266
3473.93 269
3474.07 272
3474.20 275
3474.34 276
3474.47 274
3474.61 271
3474.75 266
3474.88 261
3475.02 257
3475.15 254
3475.29 253
3475.42 253
3475.56 254
3475.69 255
3475.83 257
3475.96 258
3476.10 258
3476.23 259
3476.37 259
3476.50 259
3476.64 259
3476.77 260
3476.91 261
3477.04 262
3477.18 263
3477.31 265
3477.45 268
3477.58 272
3477.72 277
3477.85 284
3477.99 292
3478.12 299
3478.26 305
3478.40 309
3478.53 310
3478.67 307
3478.80 302
3478.94 297
3479.07 291
3479.21 286
3479.34 284
3479.48 284
3479.61 286
3479.75 290
3479.88 293
3480.02 297
3480.15 299
3480.29 299
3480.42 297
3480.56 293
3480.69 289
3480.83 284
3480.97 280
3481.10 278
3481.24 277
3481.37 278
3481.51 280
3481.64 283
3481.78 285
3481.91 286
3482.05 286
3482.18 285
3482.32 283
3482.45 281
3482.59 278
3482.72 276
3482.86 274
3482.99 272
3483.13 271
3483.27 271
3483.40 271
3483.54 271
3483.67 271
3483.81 270
3483.94 268
3484.08 264
3484.21 259
3484.35 252
3484.48 245
3484.62 240
3484.75 235
3484.89 234
3485.02 235
3485.16 238
3485.30 243
3485.43 250
3485.57 258
3485.70 266
3485.84 273
3485.97 281
3486.11 287
3486.24 291
3486.38 294
3486.51 295
3486.65 295
3486.78 294
3486.92 292
3487.06 290
3487.19 289
3487.33 287
3487.46 286
3487.60 285
3487.73 283
3487.87 280
3488.00 278
3488.14 276
3488.27 274
3488.41 274
3488.55 274
3488.68 276
3488.82 278
3488.95 280
3489.09 279
3489.22 277
3489.36 273
3489.49 267
3489.63 261
3489.76 257
3489.90 256
3490.03 260
3490.17 269
3490.31 282
3490.44 297
3490.58 312
3490.71 325
3490.85 336
3490.98 342
3491.12 345
3491.25 345
3491.39 342
3491.53 337
3491.66 329
3491.80 320
3491.93 310
3492.07 299
3492.20 288
3492.34 278
3492.47 270
3492.61 264
3492.74 261
3492.88 261
3493.02 264
3493.15 268
3493.29 273
3493.42 277
3493.56 280
3493.69 282
3493.83 281
3493.96 280
3494.10 277
3494.24 275
3494.37 273
3494.51 272
3494.64 274
3494.78 278
3494.91 286
3495.05 297
3495.18 310
3495.32 324
3495.46 337
3495.59 347
3495.73 354
3495.86 357
3496.00 355
3496.13 351
3496.27 346
3496.40 340
3496.54 336
3496.68 333
3496.81 332
3496.95 332
3497.08 334
3497.22 336
3497.35 338
3497.49 339
3497.62 339
3497.76 338
3497.90 337
3498.03 334
3498.17 331
3498.30 329
3498.44 326
3498.57 324
3498.71 322
3498.85 320
3498.98 319
3499.12 317
3499.25 317
3499.39 317
3499.52 318
3499.66 319
3499.79 322
3499.93 324
3500.07 325
3500.20 324
3500.34 320
3500.47 314
3500.61 305
3500.74 296
3500.88 288
3501.02 282
3501.15 280
3501.29 283
3501.42 288
3501.56 295
3501.69 302
3501.83 310
3501.97 316
3502.10 322
3502.24 328
3502.37 334
3502.51 341
3502.64 348
3502.78 356
3502.92 363
3503.05 368
3503.19 371
3503.32 371
3503.46 367
3503.59 359
3503.73 350
3503.87 339
3504.00 329
3504.14 321
3504.27 316
3504.41 314
3504.54 314
3504.68 315
3504.82 316
3504.95 317
3505.09 316
3505.22 314
3505.36 310
3505.49 305
3505.63 300
3505.77 295
3505.90 292
3506.04 290
3506.17 289
3506.31 290
3506.44 291
3506.58 293
3506.72 293
3506.85 292
3506.99 290
3507.12 285
3507.26 279
3507.39 273
3507.53 267
3507.67 263
3507.80 261
3507.94 261
3508.07 263
3508.21 266
3508.35 269
3508.48 271
3508.62 272
3508.75 273
3508.89 273
3509.02 274
3509.16 276
3509.30 277
3509.43 278
3509.57 278
3509.70 276
3509.84 273
3509.98 269
3510.11 265
3510.25 262
3510.38 260
3510.52 262
3510.65 266
3510.79 274
3510.93 283
3511.06 294
3511.20 304
3511.33 313
3511.47 320
3511.61 323
3511.74 322
3511.88 319
3512.01 312
3512.15 305
3512.29 298
3512.42 292
3512.56 288
3512.69 286
3512.83 284
3512.96 283
3513.10 281
3513.24 278
3513.37 274
3513.51 270
3513.64 267
3513.78 266
3513.92 268
3514.05 273
3514.19 279
3514.32 284
3514.46 289
3514.60 290
3514.73 287
3514.87 281
3515.00 273
3515.14 264
3515.28 254
3515.41 247
3515.55 242
3515.68 240
3515.82 241
3515.96 244
3516.09 248
3516.23 254
3516.36 260
3516.50 265
3516.64 271
3516.77 275
3516.91 278
3517.04 280
3517.18 282
3517.31 283
3517.45 284
3517.59 286
3517.72 291
3517.86 298
3517.99 306
3518.13 316
3518.27 326
3518.40 335
3518.54 341
3518.67 344
3518.81 344
3518.95 341
3519.08 337
3519.22 333
3519.36 328
3519.49 325
3519.63 322
3519.76 319
3519.90 316
3520.04 314
3520.17 312
3520.31 311
3520.44 311
3520.58 314
3520.72 318
3520.85 323
3520.99 328
3521.12 332
3521.26 334
3521.40 333
3521.53 330
3521.67 326
3521.80 321
3521.94 317
3522.08 315
3522.21 315
3522.35 316
3522.48 318
3522.62 319
3522.76 319
3522.89 318
3523.03 315
3523.16 311
3523.30 306
3523.44 299
3523.57 293
3523.71 286
3523.85 280
3523.98 275
3524.12 271
3524.25 268
3524.39 267
3524.53 265
3524.66 264
3524.80 263
3524.93 261
3525.07 260
3525.21 259
3525.34 259
3525.48 260
3525.61 261
3525.75 263
3525.89 264
3526.02 264
3526.16 265
3526.30 264
3526.43 265
3526.57 267
3526.70 270
3526.84 275
3526.98 281
3527.11 286
3527.25 291
3527.39 294
3527.52 294
3527.66 292
3527.79 288
3527.93 283
3528.07 279
3528.20 276
3528.34 274
3528.47 274
3528.61 275
3528.75 279
3528.88 283
3529.02 288
3529.16 293
3529.29 298
3529.43 302
3529.56 305
3529.70 306
3529.84 305
3529.97 303
3530.11 299
3530.25 294
3530.38 289
3530.52 282
3530.65 275
3530.79 268
3530.93 261
3531.06 257
3531.20 253
3531.34 252
3531.47 252
3531.61 254
3531.74 256
3531.88 258
3532.02 258
3532.15 256
3532.29 254
3532.43 252
3532.56 251
3532.70 252
3532.83 257
3532.97 265
3533.11 275
3533.24 287
3533.38 299
3533.52 309
3533.65 317
3533.79 323
3533.92 327
3534.06 329
3534.20 331
3534.33 333
3534.47 334
3534.61 335
3534.74 335
3534.88 334
3535.02 332
3535.15 329
3535.29 327
3535.42 325
3535.56 324
3535.70 324
3535.83 324
3535.97 323
3536.11 321
3536.24 315
3536.38 307
3536.52 297
3536.65 285
3536.79 274
3536.92 263
3537.06 255
3537.20 250
3537.33 247
3537.47 247
3537.61 248
3537.74 251
3537.88 253
3538.02 256
3538.15 257
3538.29 258
3538.42 258
3538.56 258
3538.70 258
3538.83 258
3538.97 258
3539.11 260
3539.24 262
3539.38 265
3539.52 270
3539.65 275
3539.79 280
3539.92 283
3540.06 286
3540.20 287
3540.33 287
3540.47 287
3540.61 286
3540.74 286
3540.88 287
3541.02 289
3541.15 291
3541.29 293
3541.43 294
3541.56 295
3541.70 294
3541.84 294
3541.97 295
3542.11 296
3542.24 298
3542.38 300
3542.52 301
3542.65 301
3542.79 299
3542.93 296
3543.06 291
3543.20 287
3543.34 283
3543.47 279
3543.61 276
3543.75 274
3543.88 271
3544.02 268
3544.16 265
3544.29 261
3544.43 259
3544.56 259
3544.70 261
3544.84 265
3544.97 271
3545.11 276
3545.25 280
3545.38 282
3545.52 280
3545.66 275
3545.79 268
3545.93 261
3546.07 255
3546.20 252
3546.34 253
3546.48 257
3546.61 264
3546.75 273
3546.89 281
3547.02 288
3547.16 293
3547.30 297
3547.43 298
3547.57 298
3547.71 296
3547.84 293
3547.98 287
3548.12 281
3548.25 272
3548.39 264
3548.52 255
3548.66 249
3548.80 245
3548.93 245
3549.07 248
3549.21 253
3549.34 258
3549.48 263
3549.62 266
3549.75 268
3549.89 267
3550.03 266
3550.16 264
3550.30 264
3550.44 264
3550.57 266
3550.71 269
3550.85 272
3550.98 275
3551.12 278
3551.26 280
3551.39 281
3551.53 281
3551.67 280
3551.80 278
3551.94 277
3552.08 276
3552.21 275
3552.35 273
3552.49 271
3552.62 268
3552.76 263
3552.90 258
3553.03 254
3553.17 252
3553.31 251
3553.44 254
3553.58 259
3553.72 267
3553.85 275
3553.99 284
3554.13 291
3554.26 295
3554.40 298
3554.54 298
3554.67 296
3554.81 293
3554.95 289
3555.08 285
3555.22 281
3555.36 277
3555.49 272
3555.63 266
3555.77 260
3555.90 252
3556.04 244
3556.18 236
3556.31 230
3556.45 225
3556.59 222
3556.72 222
3556.86 223
3557.00 225
3557.14 227
3557.27 228
3557.41 228
3557.55 227
3557.68 225
3557.82 223
3557.96 220
3558.09 219
3558.23 218
3558.37 218
3558.50 219
3558.64 221
3558.78 223
3558.91 225
3559.05 226
3559.19 226
3559.32 225
3559.46 223
3559.60 222
3559.73 221
3559.87 220
3560.01 221
3560.14 222
3560.28 224
3560.42 227
3560.55 228
3560.69 229
3560.83 229
3560.97 229
3561.10 228
3561.24 228
3561.38 230
3561.51 232
3561.65 236
3561.79 240
3561.92 245
3562.06 250
3562.20 255
3562.33 260
3562.47 264
3562.61 269
3562.74 272
3562.88 275
3563.02 278
3563.15 279
3563.29 281
3563.43 283
3563.57 286
3563.70 289
3563.84 291
3563.98 293
3564.11 293
3564.25 290
3564.39 286
3564.52 279
3564.66 272
3564.80 264
3564.93 257
3565.07 250
3565.21 243
3565.35 238
3565.48 233
3565.62 230
3565.76 227
3565.89 225
3566.03 224
3566.17 225
3566.30 228
3566.44 232
3566.58 237
3566.71 243
3566.85 249
3566.99 254
3567.13 258
3567.26 261
3567.40 263
3567.54 264
3567.67 265
3567.81 265
3567.95 264
3568.08 264
3568.22 264
3568.36 263
3568.49 261
3568.63 258
3568.77 253
3568.91 247
3569.04 239
3569.18 231
3569.32 223
3569.45 218
3569.59 216
3569.73 217
3569.86 221
3570.00 226
3570.14 231
3570.28 235
3570.41 237
3570.55 238
3570.69 238
3570.82 239
3570.96 240
3571.10 243
3571.23 247
3571.37 250
3571.51 253
3571.65 254
3571.78 253
3571.92 251
3572.06 248
3572.19 245
3572.33 243
3572.47 242
3572.61 242
3572.74 243
3572.88 244
3573.02 245
3573.15 247
3573.29 248
3573.43 250
3573.56 252
3573.70 254
3573.84 255
3573.98 256
3574.11 257
3574.25 257
3574.39 256
3574.52 255
3574.66 254
3574.80 254
3574.94 254
3575.07 255
3575.21 258
3575.35 263
3575.48 269
3575.62 275
3575.76 282
3575.90 287
3576.03 290
3576.17 292
3576.31 293
3576.44 292
3576.58 292
3576.72 292
3576.86 292
3576.99 292
3577.13 292
3577.27 292
3577.40 292
3577.54 293
3577.68 296
3577.82 300
3577.95 305
3578.09 310
3578.23 314
3578.36 317
3578.50 317
3578.64 314
3578.78 309
3578.91 302
3579.05 294
3579.19 286
3579.32 278
3579.46 271
3579.60 264
3579.74 259
3579.87 254
3580.01 250
3580.15 247
3580.28 246
3580.42 247
3580.56 249
3580.70 252
3580.83 255
3580.97 259
3581.11 261
3581.24 262
3581.38 260
3581.52 257
3581.66 253
3581.79 247
3581.93 242
3582.07 237
3582.21 233
3582.34 231
3582.48 231
3582.62 231
3582.75 231
3582.89 231
3583.03 229
3583.17 227
3583.30 223
3583.44 219
3583.58 215
3583.72 211
3583.85 209
3583.99 209
3584.13 211
3584.26 214
3584.40 218
3584.54 222
3584.68 227
3584.81 231
3584.95 235
3585.09 240
3585.23 245
3585.36 251
3585.50 258
3585.64 265
3585.77 273
3585.91 280
3586.05 286
3586.19 289
3586.32 291
3586.46 290
3586.60 288
3586.74 286
3586.87 284
3587.01 283
3587.15 283
3587.28 285
3587.42 288
3587.56 292
3587.70 295
3587.83 299
3587.97 301
3588.11 304
3588.25 305
3588.38 307
3588.52 307
3588.66 306
3588.80 303
3588.93 297
3589.07 290
3589.21 281
3589.35 271
3589.48 262
3589.62 254
3589.76 249
3589.89 247
3590.03 246
3590.17 248
3590.31 250
3590.44 253
3590.58 255
3590.72 257
3590.86 259
3590.99 259
3591.13 259
3591.27 258
3591.41 256
3591.54 254
3591.68 251
3591.82 248
3591.96 244
3592.09 239
3592.23 233
3592.37 226
3592.51 219
3592.64 212
3592.78 207
3592.92 204
3593.06 203
3593.19 205
3593.33 211
3593.47 218
3593.61 226
3593.74 235
3593.88 242
3594.02 248
3594.15 251
3594.29 252
3594.43 250
3594.57 246
3594.70 240
3594.84 233
3594.98 226
3595.12 220
3595.25 215
3595.39 212
3595.53 211
3595.67 212
3595.80 213
3595.94 215
3596.08 218
3596.22 220
3596.35 222
3596.49 225
3596.63 229
3596.77 232
3596.90 236
3597.04 238
3597.18 238
3597.32 237
3597.45 233
3597.59 227
3597.73 221
3597.87 216
3598.01 212
3598.14 210
3598.28 210
3598.42 211
3598.56 214
3598.69 217
3598.83 222
3598.97 226
3599.11 231
3599.24 236
3599.38 241
3599.52 244
3599.66 245
3599.79 244
3599.93 241
3600.07 237
3600.21 232
3600.34 227
3600.48 222
3600.62 218
3600.76 215
3600.89 214
3601.03 214
3601.17 215
3601.31 217
3601.44 219
3601.58 222
3601.72 225
3601.86 228
3601.99 230
3602.13 233
3602.27 237
3602.41 241
3602.55 246
3602.68 251
3602.82 255
3602.96 259
3603.10 261
3603.23 261
3603.37 260
3603.51 257
3603.65 252
3603.78 246
3603.92 239
3604.06 233
3604.20 227
3604.33 223
3604.47 221
3604.61 221
3604.75 223
3604.89 227
3605.02 232
3605.16 238
3605.30 242
3605.44 245
3605.57 245
3605.71 241
3605.85 236
3605.99 229
3606.12 221
3606.26 213
3606.40 208
3606.54 205
3606.68 204
3606.81 205
3606.95 207
3607.09 210
3607.23 213
3607.36 216
3607.50 219
3607.64 222
3607.78 225
3607.91 229
3608.05 232
3608.19 236
3608.33 238
3608.47 240
3608.60 241
3608.74 241
3608.88 239
3609.02 237
3609.15 234
3609.29 232
3609.43 229
3609.57 228
3609.71 227
3609.84 227
3609.98 226
3610.12 226
3610.26 225
3610.39 224
3610.53 223
3610.67 222
3610.81 222
3610.95 222
3611.08 224
3611.22 225
3611.36 227
3611.50 229
3611.63 232
3611.77 234
3611.91 237
3612.05 239
3612.19 242
3612.32 244
3612.46 246
3612.60 249
3612.74 252
3612.87 256
3613.01 261
3613.15 266
3613.29 270
3613.43 273
3613.56 274
3613.70 272
3613.84 270
3613.98 266
3614.12 262
3614.25 258
3614.39 253
3614.53 248
3614.67 243
3614.80 238
3614.94 232
3615.08 228
3615.22 225
3615.36 225
3615.49 226
3615.63 230
3615.77 234
3615.91 238
3616.05 240
3616.18 240
3616.32 238
3616.46 234
3616.60 230
3616.73 228
3616.87 227
3617.01 229
3617.15 234
3617.29 240
3617.42 246
3617.56 250
3617.70 253
3617.84 254
3617.98 254
3618.11 252
3618.25 251
3618.39 250
3618.53 250
3618.67 250
3618.80 250
3618.94 248
3619.08 246
3619.22 242
3619.36 237
3619.49 231
3619.63 225
3619.77 220
3619.91 216
3620.05 214
3620.18 213
3620.32 215
3620.46 218
3620.60 223
3620.73 228
3620.87 234
3621.01 239
3621.15 243
3621.29 245
3621.42 246
3621.56 245
3621.70 244
3621.84 242
3621.98 240
3622.11 238
3622.25 237
3622.39 238
3622.53 239
3622.67 241
3622.80 243
3622.94 245
3623.08 244
3623.22 242
3623.36 237
3623.49 232
3623.63 226
3623.77 222
3623.91 220
3624.05 221
3624.19 222
3624.32 224
3624.46 224
3624.60 223
3624.74 220
3624.88 217
3625.01 214
3625.15 213
3625.29 215
3625.43 219
3625.57 226
3625.70 234
3625.84 242
3625.98 250
3626.12 256
3626.26 259
3626.39 259
3626.53 257
3626.67 252
3626.81 246
3626.95 239
3627.08 232
3627.22 227
3627.36 225
3627.50 224
3627.64 225
3627.78 227
3627.91 229
3628.05 230
3628.19 230
3628.33 228
3628.47 226
3628.60 225
3628.74 224
3628.88 225
3629.02 227
3629.16 232
3629.29 238
3629.43 246
3629.57 254
3629.71 262
3629.85 269
3629.99 276
3630.12 281
3630.26 285
3630.40 288
3630.54 290
3630.68 291
3630.81 292
3630.95 293
3631.09 293
3631.23 292
3631.37 290
3631.50 286
3631.64 280
3631.78 273
3631.92 264
3632.06 254
3632.20 245
3632.33 238
3632.47 233
3632.61 230
3632.75 229
3632.89 229
3633.03 230
3633.16 229
3633.30 227
3633.44 224
3633.58 219
3633.72 213
3633.85 208
3633.99 203
3634.13 200
3634.27 199
3634.41 201
3634.55 204
3634.68 209
3634.82 216
3634.96 223
3635.10 232
3635.24 239
3635.37 246
3635.51 252
3635.65 255
3635.79 257
3635.93 257
3636.07 255
3636.20 253
3636.34 251
3636.48 249
3636.62 246
3636.76 244
3636.90 242
3637.03 239
3637.17 237
3637.31 234
3637.45 232
3637.59 231
3637.73 231
3637.86 231
3638.00 230
3638.14 227
3638.28 222
3638.42 216
3638.56 208
3638.69 201
3638.83 196
3638.97 193
3639.11 195
3639.25 200
3639.39 208
3639.52 218
3639.66 230
3639.80 242
3639.94 252
3640.08 262
3640.22 268
3640.35 273
3640.49 275
3640.63 275
3640.77 273
3640.91 270
3641.05 267
3641.18 266
3641.32 265
3641.46 266
3641.60 268
3641.74 270
3641.88 273
3642.01 276
3642.15 277
3642.29 278
3642.43 277
3642.57 276
3642.71 275
3642.84 273
3642.98 271
3643.12 270
3643.26 268
3643.40 266
3643.54 264
3643.67 261
3643.81 259
3643.95 256
3644.09 253
3644.23 250
3644.37 248
3644.51 246
3644.64 244
3644.78 243
3644.92 242
3645.06 242
3645.20 242
3645.34 241
3645.47 241
3645.61 242
3645.75 242
3645.89 244
3646.03 247
3646.17 249
3646.31 252
3646.44 255
3646.58 256
3646.72 256
3646.86 254
3647.00 250
3647.14 246
3647.27 241
3647.41 236
3647.55 231
3647.69 227
3647.83 224
3647.97 222
3648.11 221
3648.24 221
3648.38 221
3648.52 221
3648.66 221
3648.80 222
3648.94 223
3649.07 224
3649.21 224
3649.35 225
3649.49 225
3649.63 224
3649.77 224
3649.91 224
3650.04 224
3650.18 225
3650.32 226
3650.46 228
3650.60 230
3650.74 232
3650.88 234
3651.01 235
3651.15 237
3651.29 238
3651.43 239
3651.57 238
3651.71 237
3651.85 234
3651.98 230
3652.12 227
3652.26 225
3652.40 225
3652.54 226
3652.68 228
3652.82 231
3652.95 233
3653.09 233
3653.23 231
3653.37 228
3653.51 224
3653.65 220
3653.79 216
3653.92 212
3654.06 209
3654.20 206
3654.34 203
3654.48 198
3654.62 192
3654.76 186
3654.89 181
3655.03 176
3655.17 173
3655.31 172
3655.45 175
3655.59 179
3655.73 185
3655.87 193
3656.00 199
3656.14 205
3656.28 210
3656.42 212
3656.56 213
3656.70 212
3656.84 212
3656.97 211
3657.11 212
3657.25 214
3657.39 216
3657.53 218
3657.67 221
3657.81 222
3657.95 222
3658.08 222
3658.22 220
3658.36 217
3658.50 214
3658.64 211
3658.78 209
3658.92 209
3659.05 210
3659.19 214
3659.33 220
3659.47 227
3659.61 235
3659.75 242
3659.89 247
3660.03 251
3660.16 254
3660.30 256
3660.44 258
3660.58 260
3660.72 262
3660.86 265
3661.00 266
3661.14 266
3661.27 264
3661.41 260
3661.55 255
3661.69 248
3661.83 241
3661.97 234
3662.11 228
3662.25 223
3662.38 220
3662.52 216
3662.66 212
3662.80 207
3662.94 201
3663.08 194
3663.22 187
3663.36 181
3663.49 176
3663.63 174
3663.77 173
3663.91 174
3664.05 176
3664.19 178
3664.33 181
3664.47 184
3664.61 186
3664.74 190
3664.88 194
3665.02 200
3665.16 207
3665.30 216
3665.44 225
3665.58 235
3665.72 245
3665.85 253
3665.99 260
3666.13 264
3666.27 266
3666.41 267
3666.55 265
3666.69 262
3666.83 258
3666.97 254
3667.10 249
3667.24 243
3667.38 237
3667.52 231
3667.66 226
3667.80 223
3667.94 222
3668.08 224
3668.22 228
3668.35 234
3668.49 240
3668.63 247
3668.77 253
3668.91 258
3669.05 261
3669.19 263
3669.33 264
3669.47 263
3669.60 260
3669.74 257
3669.88 252
3670.02 248
3670.16 242
3670.30 237
3670.44 231
3670.58 225
3670.72 219
3670.85 214
3670.99 210
3671.13 207
3671.27 206
3671.41 206
3671.55 206
3671.69 208
3671.83 209
3671.97 210
3672.10 211
3672.24 213
3672.38 216
3672.52 220
3672.66 225
3672.80 231
3672.94 237
3673.08 242
3673.22 247
3673.36 251
3673.49 253
3673.63 255
3673.77 255
3673.91 254
3674.05 251
3674.19 248
3674.33 243
3674.47 240
3674.61 237
3674.75 235
3674.88 234
3675.02 235
3675.16 235
3675.30 235
3675.44 234
3675.58 231
3675.72 229
3675.86 226
3676.00 224
3676.14 223
3676.27 225
3676.41 228
3676.55 233
3676.69 238
3676.83 244
3676.97 248
3677.11 251
3677.25 252
3677.39 250
3677.53 246
3677.66 242
3677.80 237
3677.94 232
3678.08 229
3678.22 227
3678.36 227
3678.50 228
3678.64 229
3678.78 230
3678.92 231
3679.06 231
3679.19 231
3679.33 231
3679.47 231
3679.61 230
3679.75 227
3679.89 223
3680.03 218
3680.17 213
3680.31 209
3680.45 208
3680.59 209
3680.72 214
3680.86 222
3681.00 232
3681.14 241
3681.28 249
3681.42 254
3681.56 256
3681.70 254
3681.84 251
3681.98 247
3682.12 242
3682.26 238
3682.39 234
3682.53 230
3682.67 226
3682.81 223
3682.95 219
3683.09 217
3683.23 215
3683.37 215
3683.51 217
3683.65 220
3683.79 224
3683.93 228
3684.06 231
3684.20 233
3684.34 234
3684.48 234
3684.62 233
3684.76 231
3684.90 230
3685.04 230
3685.18 230
3685.32 232
3685.46 235
3685.60 239
3685.73 245
3685.87 253
3686.01 263
3686.15 274
3686.29 284
3686.43 294
3686.57 301
3686.71 306
3686.85 307
3686.99 305
3687.13 300
3687.27 292
3687.41 284
3687.54 275
3687.68 267
3687.82 260
3687.96 255
3688.10 252
3688.24 249
3688.38 248
3688.52 248
3688.66 248
3688.80 249
3688.94 249
3689.08 249
3689.22 249
3689.35 247
3689.49 245
3689.63 242
3689.77 238
3689.91 233
3690.05 228
3690.19 222
3690.33 217
3690.47 212
3690.61 208
3690.75 205
3690.89 205
3691.03 207
3691.17 211
3691.30 216
3691.44 222
3691.58 229
3691.72 234
3691.86 239
3692.00 241
3692.14 242
3692.28 241
3692.42 239
3692.56 237
3692.70 235
3692.84 235
3692.98 237
3693.12 240
3693.26 244
3693.40 248
3693.53 252
3693.67 254
3693.81 256
3693.95 257
3694.09 258
3694.23 259
3694.37 261
3694.51 262
3694.65 263
3694.79 263
3694.93 261
3695.07 257
3695.21 253
3695.35 249
3695.49 245
3695.63 243
3695.76 241
3695.90 242
3696.04 243
3696.18 245
3696.32 247
3696.46 249
3696.60 249
3696.74 249
3696.88 248
3697.02 248
3697.16 247
3697.30 248
3697.44 248
3697.58 249
3697.72 250
3697.86 249
3698.00 248
3698.13 246
3698.27 244
3698.41 243
3698.55 244
3698.69 248
3698.83 255
3698.97 263
3699.11 273
3699.25 282
3699.39 289
3699.53 294
3699.67 296
3699.81 296
3699.95 293
3700.09 289
3700.23 285
3700.37 282
3700.51 279
3700.65 278
3700.78 277
3700.92 278
3701.06 280
3701.20 284
3701.34 287
3701.48 291
3701.62 294
3701.76 297
3701.90 298
3702.04 299
3702.18 299
3702.32 299
3702.46 298
3702.60 296
3702.74 294
3702.88 290
3703.02 286
3703.16 282
3703.30 277
3703.44 272
3703.57 268
3703.71 264
3703.85 260
3703.99 255
3704.13 250
3704.27 244
3704.41 238
3704.55 232
3704.69 227
3704.83 224
3704.97 223
3705.11 224
3705.25 228
3705.39 234
3705.53 240
3705.67 244
3705.81 247
3705.95 247
3706.09 245
3706.23 240
3706.37 233
3706.51 226
3706.65 219
3706.79 214
3706.92 211
3707.06 212
3707.20 216
3707.34 224
3707.48 235
3707.62 248
3707.76 263
3707.90 278
3708.04 292
3708.18 303
3708.32 311
3708.46 315
3708.60 316
3708.74 315
3708.88 314
3709.02 313
3709.16 313
3709.30 313
3709.44 315
3709.58 316
3709.72 317
3709.86 317
3710.00 318
3710.14 319
3710.28 320
3710.42 323
3710.56 327
3710.70 330
3710.83 332
3710.97 332
3711.11 331
3711.25 328
3711.39 325
3711.53 321
3711.67 316
3711.81 312
3711.95 309
3712.09 305
3712.23 301
3712.37 296
3712.51 292
3712.65 286
3712.79 281
3712.93 276
3713.07 271
3713.21 266
3713.35 262
3713.49 259
3713.63 256
3713.77 255
3713.91 253
3714.05 252
3714.19 252
3714.33 252
3714.47 253
3714.61 256
3714.75 261
3714.89 268
3715.03 276
3715.17 284
3715.31 291
3715.45 296
3715.59 297
3715.73 295
3715.87 290
3716.00 283
3716.14 276
3716.28 270
3716.42 266
3716.56 264
3716.70 264
3716.84 265
3716.98 267
3717.12 271
3717.26 275
3717.40 278
3717.54 281
3717.68 283
3717.82 284
3717.96 284
3718.10 283
3718.24 281
3718.38 281
3718.52 282
3718.66 284
3718.80 287
3718.94 291
3719.08 294
3719.22 297
3719.36 299
3719.50 300
3719.64 299
3719.78 297
3719.92 293
3720.06 288
3720.20 283
3720.34 276
3720.48 270
3720.62 263
3720.76 257
3720.90 251
3721.04 246
3721.18 242
3721.32 238
3721.46 235
3721.60 233
3721.74 232
3721.88 231
3722.02 231
3722.16 232
3722.30 232
3722.44 232
3722.58 232
3722.72 232
3722.86 231
3723.00 231
3723.14 231
3723.28 231
3723.42 232
3723.56 233
3723.70 234
3723.84 236
3723.98 237
3724.12 239
3724.26 240
3724.40 241
3724.54 243
3724.68 245
3724.82 247
3724.96 249
3725.10 250
3725.24 250
3725.38 249
3725.52 247
3725.66 243
3725.80 240
3725.94 237
3726.08 236
3726.22 236
3726.36 237
3726.50 240
3726.64 243
3726.78 246
3726.92 249
3727.06 250
3727.20 250
3727.34 248
3727.48 246
3727.62 244
3727.76 241
3727.90 238
3728.04 234
3728.18 230
3728.32 224
3728.46 219
3728.60 213
3728.74 209
3728.88 207
3729.02 207
3729.16 210
3729.30 215
3729.44 221
3729.58 227
3729.72 234
3729.86 240
3730.00 246
3730.14 253
3730.28 259
3730.42 265
3730.56 272
3730.70 277
3730.84 282
3730.98 287
3731.12 292
3731.26 296
3731.40 301
3731.54 306
3731.68 309
3731.82 310
3731.96 308
3732.10 302
3732.24 292
3732.38 279
3732.52 266
3732.66 252
3732.80 241
3732.94 233
3733.08 229
3733.22 229
3733.36 232
3733.50 237
3733.64 243
3733.78 250
3733.92 256
3734.06 261
3734.20 264
3734.34 267
3734.48 269
3734.62 271
3734.76 273
3734.90 274
3735.04 276
3735.18 277
3735.32 278
3735.46 279
3735.60 281
3735.74 283
3735.88 286
3736.02 289
3736.16 293
3736.30 296
3736.44 298
3736.58 301
3736.72 302
3736.86 304
3737.00 305
3737.14 306
3737.28 307
3737.42 307
3737.56 307
3737.70 307
3737.84 307
3737.98 308
3738.12 309
3738.26 310
3738.40 312
3738.54 314
3738.68 316
3738.82 317
3738.96 318
3739.10 317
3739.24 315
3739.39 311
3739.53 307
3739.67 302
3739.81 299
3739.95 297
3740.09 298
3740.23 301
3740.37 306
3740.51 312
3740.65 319
3740.79 324
3740.93 327
3741.07 328
3741.21 326
3741.35 321
3741.49 317
3741.63 313
3741.77 311
3741.91 311
3742.05 312
3742.19 315
3742.33 316
3742.47 316
3742.61 314
3742.75 309
3742.89 302
3743.03 293
3743.17 285
3743.31 277
3743.45 271
3743.59 267
3743.73 266
3743.87 266
3744.01 268
3744.15 272
3744.29 277
3744.43 284
3744.58 290
3744.72 296
3744.86 300
3745.00 302
3745.14 301
3745.28 298
3745.42 293
3745.56 288
3745.70 283
3745.84 279
3745.98 275
3746.12 273
3746.26 270
3746.40 267
3746.54 263
3746.68 259
3746.82 256
3746.96 255
3747.10 255
3747.24 257
3747.38 261
3747.52 265
3747.66 268
3747.80 270
3747.94 271
3748.08 270
3748.22 270
3748.36 271
3748.51 274
3748.65 279
3748.79 286
3748.93 293
3749.07 299
3749.21 303
3749.35 304
3749.49 302
3749.63 297
3749.77 291
3749.91 285
3750.05 279
3750.19 274
3750.33 270
3750.47 267
3750.61 265
3750.75 264
3750.89 265
3751.03 266
3751.17 268
3751.31 270
3751.45 274
3751.59 278
3751.73 282
3751.88 286
3752.02 290
3752.16 293
3752.30 294
3752.44 294
3752.58 292
3752.72 289
3752.86 285
3753.00 281
3753.14 275
3753.28 270
3753.42 266
3753.56 263
3753.70 261
3753.84 261
3753.98 263
3754.12 267
3754.26 272
3754.40 278
3754.54 284
3754.68 289
3754.83 293
3754.97 293
3755.11 291
3755.25 285
3755.39 278
3755.53 269
3755.67 260
3755.81 252
3755.95 247
3756.09 243
3756.23 242
3756.37 243
3756.51 245
3756.65 247
3756.79 248
3756.93 249
3757.07 249
3757.21 248
3757.35 247
3757.50 245
3757.64 243
3757.78 242
3757.92 242
3758.06 244
3758.20 247
3758.34 250
3758.48 254
3758.62 256
3758.76 257
3758.90 255
3759.04 253
3759.18 249
3759.32 245
3759.46 242
3759.60 239
3759.74 237
3759.89 237
3760.03 237
3760.17 237
3760.31 238
3760.45 237
3760.59 236
3760.73 235
3760.87 233
3761.01 233
3761.15 232
3761.29 233
3761.43 234
3761.57 234
3761.71 234
3761.85 234
3761.99 232
3762.14 230
3762.28 228
3762.42 227
3762.56 226
3762.70 225
3762.84 224
3762.98 223
3763.12 222
3763.26 220
3763.40 218
3763.54 217
3763.68 216
3763.82 216
3763.96 217
3764.10 217
3764.25 216
3764.39 214
3764.53 212
3764.67 209
3764.81 207
3764.95 206
3765.09 207
3765.23 210
3765.37 213
3765.51 218
3765.65 222
3765.79 226
3765.93 229
3766.07 230
3766.22 231
3766.36 229
3766.50 227
3766.64 224
3766.78 220
3766.92 216
3767.06 214
3767.20 214
3767.34 218
3767.48 225
3767.62 236
3767.76 248
3767.90 262
3768.04 274
3768.19 284
3768.33 291
3768.47 293
3768.61 292
3768.75 287
3768.89 281
3769.03 273
3769.17 266
3769.31 261
3769.45 258
3769.59 257
3769.73 258
3769.88 261
3770.02 264
3770.16 267
3770.30 268
3770.44 269
3770.58 268
3770.72 267
3770.86 265
3771.00 264
3771.14 264
3771.28 264
3771.42 264
3771.56 264
3771.71 263
3771.85 260
3771.99 256
3772.13 250
3772.27 243
3772.41 238
3772.55 233
3772.69 229
3772.83 226
3772.97 224
3773.11 222
3773.25 219
3773.40 217
3773.54 216
3773.68 215
3773.82 217
3773.96 219
3774.10 222
3774.24 226
3774.38 229
3774.52 231
3774.66 232
3774.80 232
3774.95 232
3775.09 232
3775.23 231
3775.37 231
3775.51 230
3775.65 229
3775.79 229
3775.93 228
3776.07 228
3776.21 228
3776.35 228
3776.50 229
3776.64 229
3776.78 230
3776.92 231
3777.06 232
3777.20 233
3777.34 235
3777.48 239
3777.62 244
3777.76 251
3777.90 258
3778.05 266
3778.19 273
3778.33 278
3778.47 281
3778.61 283
3778.75 284
3778.89 285
3779.03 286
3779.17 288
3779.31 291
3779.46 293
3779.60 293
3779.74 292
3779.88 290
3780.02 285
3780.16 281
3780.30 276
3780.44 273
3780.58 272
3780.72 272
3780.86 274
3781.01 277
3781.15 279
3781.29 280
3781.43 280
3781.57 277
3781.71 274
3781.85 270
3781.99 267
3782.13 265
3782.27 264
3782.42 266
3782.56 268
3782.70 271
3782.84 275
3782.98 279
3783.12 282
3783.26 285
3783.40 287
3783.54 288
3783.69 288
3783.83 285
3783.97 282
3784.11 277
3784.25 272
3784.39 266
3784.53 261
3784.67 256
3784.81 251
3784.95 246
3785.10 242
3785.24 238
3785.38 235
3785.52 233
3785.66 233
3785.80 233
3785.94 234
3786.08 233
3786.22 231
3786.37 228
3786.51 221
3786.65 214
3786.79 206
3786.93 199
3787.07 194
3787.21 192
3787.35 194
3787.49 199
3787.64 205
3787.78 213
3787.92 220
3788.06 226
3788.20 230
3788.34 234
3788.48 237
3788.62 242
3788.76 247
3788.91 254
3789.05 261
3789.19 268
3789.33 274
3789.47 279
3789.61 283
3789.75 287
3789.89 290
3790.04 294
3790.18 300
3790.32 307
3790.46 314
3790.60 321
3790.74 326
3790.88 327
3791.02 326
3791.16 321
3791.31 314
3791.45 306
3791.59 299
3791.73 295
3791.87 293
3792.01 295
3792.15 299
3792.29 304
3792.44 309
3792.58 313
3792.72 316
3792.86 316
3793.00 314
3793.14 311
3793.28 306
3793.42 301
3793.57 296
3793.71 291
3793.85 287
3793.99 284
3794.13 282
3794.27 282
3794.41 284
3794.55 286
3794.70 290
3794.84 293
3794.98 296
3795.12 299
3795.26 300
3795.40 300
3795.54 299
3795.68 296
3795.83 291
3795.97 286
3796.11 281
3796.25 278
3796.39 276
3796.53 276
3796.67 279
3796.81 284
3796.96 290
3797.10 296
3797.24 303
3797.38 309
3797.52 315
3797.66 320
3797.80 324
3797.94 327
3798.09 327
3798.23 324
3798.37 318
3798.51 309
3798.65 298
3798.79 286
3798.93 275
3799.08 266
3799.22 260
3799.36 257
3799.50 257
3799.64 259
3799.78 262
3799.92 266
3800.06 268
3800.21 269
3800.35 268
3800.49 266
3800.63 265
3800.77 263
3800.91 262
3801.05 262
3801.20 264
3801.34 265
3801.48 266
3801.62 266
3801.76 265
3801.90 264
3802.04 262
3802.19 259
3802.33 257
3802.47 255
3802.61 252
3802.75 248
3802.89 244
3803.03 238
3803.18 231
3803.32 225
3803.46 220
3803.60 218
3803.74 218
3803.88 221
3804.02 226
3804.17 231
3804.31 237
3804.45 242
3804.59 246
3804.73 250
3804.87 252
3805.01 255
3805.16 256
3805.30 257
3805.44 257
3805.58 256
3805.72 253
3805.86 249
3806.00 245
3806.15 242
3806.29 239
3806.43 238
3806.57 239
3806.71 240
3806.85 241
3806.99 242
3807.14 242
3807.28 241
3807.42 240
3807.56 238
3807.70 236
3807.84 234
3807.99 232
3808.13 231
3808.27 231
3808.41 231
3808.55 233
3808.69 235
3808.83 238
3808.98 243
3809.12 247
3809.26 252
3809.40 257
3809.54 262
3809.68 265
3809.82 267
3809.97 266
3810.11 263
3810.25 257
3810.39 249
3810.53 238
3810.67 227
3810.82 215
3810.96 205
3811.10 197
3811.24 193
3811.38 192
3811.52 195
3811.66 201
3811.81 208
3811.95 216
3812.09 223
3812.23 230
3812.37 236
3812.51 241
3812.66 244
3812.80 247
3812.94 250
3813.08 252
3813.22 253
3813.36 255
3813.51 257
3813.65 258
3813.79 260
3813.93 262
3814.07 263
3814.21 266
3814.36 269
3814.50 273
3814.64 279
3814.78 286
3814.92 293
3815.06 301
3815.21 307
3815.35 311
3815.49 311
3815.63 309
3815.77 303
3815.91 295
3816.05 286
3816.20 277
3816.34 269
3816.48 262
3816.62 256
3816.76 252
3816.90 248
3817.05 246
3817.19 245
3817.33 246
3817.47 247
3817.61 250
3817.76 254
3817.90 258
3818.04 261
3818.18 262
3818.32 261
3818.46 258
3818.61 251
3818.75 244
3818.89 237
3819.03 230
3819.17 227
3819.31 226
3819.46 229
3819.60 235
3819.74 243
3819.88 251
3820.02 260
3820.16 268
3820.31 275
3820.45 279
3820.59 282
3820.73 283
3820.87 282
3821.01 281
3821.16 279
3821.30 277
3821.44 276
3821.58 276
3821.72 275
3821.87 276
3822.01 276
3822.15 276
3822.29 275
3822.43 272
3822.57 269
3822.72 265
3822.86 260
3823.00 256
3823.14 254
3823.28 253
3823.42 253
3823.57 254
3823.71 256
3823.85 258
3823.99 259
3824.13 260
3824.28 261
3824.42 261
3824.56 260
3824.70 260
3824.84 259
3824.98 256
3825.13 253
3825.27 248
3825.41 242
3825.55 236
3825.69 231
3825.84 229
3825.98 228
3826.12 230
3826.26 235
3826.40 243
3826.54 252
3826.69 261
3826.83 270
3826.97 278
3827.11 284
3827.25 287
3827.40 289
3827.54 289
3827.68 287
3827.82 285
3827.96 281
3828.11 277
3828.25 273
3828.39 268
3828.53 264
3828.67 259
3828.81 256
3828.96 253
3829.10 251
3829.24 251
3829.38 251
3829.52 254
3829.67 257
3829.81 262
3829.95 266
3830.09 271
3830.23 275
3830.38 278
3830.52 281
3830.66 283
3830.80 284
3830.94 285
3831.09 286
3831.23 286
3831.37 285
3831.51 284
3831.65 281
3831.79 276
3831.94 271
3832.08 265
3832.22 259
3832.36 253
3832.50 248
3832.65 243
3832.79 238
3832.93 232
3833.07 227
3833.21 221
3833.36 216
3833.50 213
3833.64 212
3833.78 213
3833.92 216
3834.07 221
3834.21 227
3834.35 233
3834.49 237
3834.63 240
3834.78 241
3834.92 242
3835.06 243
3835.20 244
3835.34 247
3835.49 252
3835.63 258
3835.77 265
3835.91 273
3836.05 280
3836.20 286
3836.34 291
3836.48 294
3836.62 295
3836.76 294
3836.91 294
3837.05 294
3837.19 295
3837.33 297
3837.47 301
3837.62 306
3837.76 311
3837.90 316
3838.04 321
3838.19 324
3838.33 327
3838.47 328
3838.61 328
3838.75 327
3838.90 327
3839.04 327
3839.18 329
3839.32 332
3839.46 336
3839.61 342
3839.75 348
3839.89 355
3840.03 361
3840.17 365
3840.32 367
3840.46 367
3840.60 365
3840.74 362
3840.88 358
3841.03 354
3841.17 352
3841.31 351
3841.45 351
3841.60 353
3841.74 355
3841.88 358
3842.02 362
3842.16 366
3842.31 372
3842.45 377
3842.59 382
3842.73 386
3842.87 388
3843.02 388
3843.16 385
3843.30 379
3843.44 371
3843.59 361
3843.73 350
3843.87 339
3844.01 329
3844.15 320
3844.30 313
3844.44 307
3844.58 303
3844.72 301
3844.86 299
3845.01 298
3845.15 298
3845.29 298
3845.43 300
3845.58 301
3845.72 303
3845.86 304
3846.00 303
3846.14 299
3846.29 294
3846.43 288
3846.57 281
3846.71 274
3846.86 269
3847.00 265
3847.14 262
3847.28 260
3847.42 258
3847.57 257
3847.71 257
3847.85 257
3847.99 259
3848.14 262
3848.28 264
3848.42 265
3848.56 265
3848.71 264
3848.85 261
3848.99 257
3849.13 253
3849.27 250
3849.42 249
3849.56 249
3849.70 251
3849.84 254
3849.99 257
3850.13 260
3850.27 261
3850.41 261
3850.55 258
3850.70 254
3850.84 249
3850.98 243
3851.12 238
3851.27 233
3851.41 230
3851.55 229
3851.69 230
3851.84 231
3851.98 232
3852.12 233
3852.26 233
3852.40 231
3852.55 230
3852.69 228
3852.83 226
3852.97 226
3853.12 226
3853.26 228
3853.40 230
3853.54 233
3853.69 235
3853.83 238
3853.97 240
3854.11 241
3854.26 241
3854.40 241
3854.54 241
3854.68 241
3854.82 242
3854.97 243
3855.11 245
3855.25 248
3855.39 250
3855.54 252
3855.68 254
3855.82 255
3855.96 255
3856.11 255
3856.25 255
3856.39 254
3856.53 254
3856.68 255
3856.82 256
3856.96 258
3857.10 260
3857.25 262
3857.39 264
3857.53 265
3857.67 265
3857.82 264
3857.96 262
3858.10 258
3858.24 253
3858.38 247
3858.53 239
3858.67 230
3858.81 220
3858.95 210
3859.10 201
3859.24 193
3859.38 187
3859.52 185
3859.67 186
3859.81 191
3859.95 198
3860.09 206
3860.24 214
3860.38 222
3860.52 229
3860.66 235
3860.81 240
3860.95 244
3861.09 249
3861.23 253
3861.38 256
3861.52 258
3861.66 257
3861.80 255
3861.95 250
3862.09 245
3862.23 240
3862.37 236
3862.52 234
3862.66 235
3862.80 238
3862.94 242
3863.09 247
3863.23 251
3863.37 255
3863.51 256
3863.66 256
3863.80 255
3863.94 254
3864.08 251
3864.23 249
3864.37 246
3864.51 242
3864.65 238
3864.80 233
3864.94 228
3865.08 222
3865.22 216
3865.37 211
3865.51 207
3865.65 204
3865.80 204
3865.94 206
3866.08 210
3866.22 215
3866.37 220
3866.51 223
3866.65 224
3866.79 222
3866.94 218
3867.08 213
3867.22 207
3867.36 202
3867.51 199
3867.65 198
3867.79 198
3867.93 200
3868.08 204
3868.22 209
3868.36 215
3868.50 222
3868.65 229
3868.79 235
3868.93 239
3869.08 241
3869.22 241
3869.36 238
3869.50 235
3869.65 231
3869.79 227
3869.93 224
3870.07 222
3870.22 220
3870.36 219
3870.50 218
3870.64 216
3870.79 216
3870.93 216
3871.07 216
3871.21 218
3871.36 220
3871.50 222
3871.64 223
3871.79 223
3871.93 221
3872.07 218
3872.21 215
3872.36 213
3872.50 212
3872.64 212
3872.78 214
3872.93 218
3873.07 223
3873.21 230
3873.36 237
3873.50 245
3873.64 253
3873.78 261
3873.93 270
3874.07 278
3874.21 284
3874.35 289
3874.50 292
3874.64 293
3874.78 290
3874.93 284
3875.07 277
3875.21 267
3875.35 257
3875.50 246
3875.64 235
3875.78 226
3875.92 217
3876.07 210
3876.21 204
3876.35 200
3876.50 196
3876.64 193
3876.78 191
3876.92 189
3877.07 188
3877.21 187
3877.35 187
3877.50 188
3877.64 189
3877.78 190
3877.92 192
3878.07 195
3878.21 198
3878.35 201
3878.49 203
3878.64 205
3878.78 207
3878.92 208
3879.07 208
3879.21 208
3879.35 208
3879.49 208
3879.64 207
3879.78 205
3879.92 203
3880.07 200
3880.21 198
3880.35 197
3880.49 198
3880.64 200
3880.78 203
3880.92 207
3881.07 211
3881.21 214
3881.35 215
3881.49 215
3881.64 213
3881.78 210
3881.92 207
3882.07 206
3882.21 206
3882.35 207
3882.49 210
3882.64 214
3882.78 217
3882.92 219
3883.07 220
3883.21 220
3883.35 220
3883.49 221
3883.64 224
3883.78 227
3883.92 231
3884.07 235
3884.21 236
3884.35 235
3884.50 231
3884.64 226
3884.78 221
3884.92 217
3885.07 215
3885.21 215
3885.35 218
3885.50 223
3885.64 229
3885.78 237
3885.92 245
3886.07 253
3886.21 261
3886.35 267
3886.50 271
3886.64 273
3886.78 272
3886.93 270
3887.07 265
3887.21 259
3887.35 252
3887.50 246
3887.64 242
3887.78 239
3887.93 237
3888.07 237
3888.21 239
3888.35 240
3888.50 242
3888.64 243
3888.78 244
3888.93 244
3889.07 243
3889.21 242
3889.36 241
3889.50 241
3889.64 241
3889.78 242
3889.93 245
3890.07 249
3890.21 253
3890.36 259
3890.50 266
3890.64 273
3890.79 280
3890.93 288
3891.07 297
3891.22 306
3891.36 313
3891.50 319
3891.64 322
3891.79 321
3891.93 318
3892.07 310
3892.22 300
3892.36 288
3892.50 275
3892.65 263
3892.79 253
3892.93 246
3893.08 241
3893.22 239
3893.36 240
3893.50 242
3893.65 245
3893.79 247
3893.93 248
3894.08 247
3894.22 246
3894.36 243
3894.51 241
3894.65 238
3894.79 235
3894.94 233
3895.08 231
3895.22 228
3895.36 225
3895.51 222
3895.65 220
3895.79 218
3895.94 216
3896.08 215
3896.22 215
3896.37 214
3896.51 214
3896.65 214
3896.80 214
3896.94 215
3897.08 216
3897.23 218
3897.37 220
3897.51 222
3897.65 225
3897.80 227
3897.94 230
3898.08 234
3898.23 237
3898.37 241
3898.51 243
3898.66 245
3898.80 246
3898.94 245
3899.09 243
3899.23 240
3899.37 237
3899.52 234
3899.66 232
3899.80 231
3899.95 230
3900.09 229
3900.23 230
3900.38 230
3900.52 229
3900.66 228
3900.81 225
3900.95 222
3901.09 218
3901.23 216
3901.38 215
3901.52 217
3901.66 221
3901.81 227
3901.95 233
3902.09 238
3902.24 241
3902.38 242
3902.52 241
3902.67 240
3902.81 238
3902.95 238
3903.10 238
3903.24 238
3903.38 238
3903.53 237
3903.67 235
3903.81 232
3903.96 228
3904.10 224
3904.24 221
3904.39 217
3904.53 215
3904.67 213
3904.82 211
3904.96 210
3905.10 210
3905.25 212
3905.39 215
3905.53 219
3905.68 226
3905.82 232
3905.96 240
3906.11 246
3906.25 252
3906.39 256
3906.54 258
3906.68 259
3906.82 258
3906.97 257
3907.11 257
3907.25 257
3907.40 257
3907.54 257
3907.68 256
3907.83 253
3907.97 249
3908.11 243
3908.26 237
3908.40 232
3908.54 228
3908.69 225
3908.83 224
3908.97 224
3909.12 224
3909.26 225
3909.40 226
3909.55 226
3909.69 225
3909.83 224
3909.98 223
3910.12 220
3910.26 218
3910.41 215
3910.55 212
3910.69 209
3910.84 205
3910.98 202
3911.12 199
3911.27 196
3911.41 195
3911.55 196
3911.70 199
3911.84 204
3911.98 212
3912.13 220
3912.27 228
3912.41 234
3912.56 238
3912.70 238
3912.85 236
3912.99 232
3913.13 228
3913.28 225
3913.42 223
3913.56 223
3913.71 223
3913.85 224
3913.99 225
3914.14 224
3914.28 222
3914.42 219
3914.57 217
3914.71 215
3914.85 214
3915.00 214
3915.14 215
3915.28 216
3915.43 217
3915.57 217
3915.71 218
3915.86 220
3916.00 221
3916.14 222
3916.29 222
3916.43 221
3916.58 217
3916.72 212
3916.86 206
3917.01 199
3917.15 194
3917.29 191
3917.44 191
3917.58 194
3917.72 199
3917.87 205
3918.01 211
3918.15 216
3918.30 221
3918.44 224
3918.58 225
3918.73 226
3918.87 227
3919.02 226
3919.16 225
3919.30 223
3919.45 220
3919.59 215
3919.73 210
3919.88 205
3920.02 200
3920.16 196
3920.31 193
3920.45 192
3920.59 193
3920.74 196
3920.88 200
3921.03 204
3921.17 208
3921.31 211
3921.46 213
3921.60 214
3921.74 213
3921.89 213
3922.03 212
3922.17 211
3922.32 210
3922.46 210
3922.61 209
3922.75 208
3922.89 207
3923.04 206
3923.18 205
3923.32 204
3923.47 204
3923.61 204
3923.75 204
3923.90 205
3924.04 205
3924.19 205
3924.33 205
3924.47 205
3924.62 204
3924.76 204
3924.90 205
3925.05 207
3925.19 210
3925.33 214
3925.48 218
3925.62 223
3925.77 226
3925.91 228
3926.05 229
3926.20 229
3926.34 228
3926.48 226
3926.63 225
3926.77 225
3926.92 225
3927.06 226
3927.20 227
3927.35 228
3927.49 228
3927.63 227
3927.78 226
3927.92 225
3928.06 223
3928.21 222
3928.35 221
3928.50 220
3928.64 220
3928.78 221
3928.93 222
3929.07 224
3929.21 225
3929.36 226
3929.50 226
3929.65 226
3929.79 227
3929.93 227
3930.08 227
3930.22 228
3930.36 229
3930.51 230
3930.65 232
3930.80 233
3930.94 234
3931.08 235
3931.23 234
3931.37 232
3931.51 228
3931.66 225
3931.80 221
3931.95 217
3932.09 215
3932.23 213
3932.38 213
3932.52 214
3932.67 214
3932.81 214
3932.95 214
3933.10 212
3933.24 211
3933.38 210
3933.53 209
3933.67 209
3933.82 211
3933.96 214
3934.10 217
3934.25 221
3934.39 226
3934.53 230
3934.68 235
3934.82 240
3934.97 245
3935.11 249
3935.25 251
3935.40 252
3935.54 251
3935.69 247
3935.83 240
3935.97 231
3936.12 222
3936.26 212
3936.40 205
3936.55 201
3936.69 199
3936.84 201
3936.98 206
3937.12 213
3937.27 219
3937.41 225
3937.56 230
3937.70 232
3937.84 232
3937.99 231
3938.13 229
3938.28 228
3938.42 227
3938.56 228
3938.71 230
3938.85 232
3939.00 235
3939.14 237
3939.28 240
3939.43 241
3939.57 243
3939.71 244
3939.86 245
3940.00 245
3940.15 245
3940.29 246
3940.43 246
3940.58 247
3940.72 247
3940.87 248
3941.01 249
3941.15 251
3941.30 252
3941.44 252
3941.59 253
3941.73 252
3941.87 251
3942.02 248
3942.16 244
3942.31 240
3942.45 236
3942.59 232
3942.74 231
3942.88 232
3943.03 234
3943.17 238
3943.31 240
3943.46 242
3943.60 242
3943.75 241
3943.89 240
3944.03 239
3944.18 239
3944.32 241
3944.47 244
3944.61 247
3944.75 249
3944.90 249
3945.04 249
3945.19 247
3945.33 244
3945.47 241
3945.62 238
3945.76 237
3945.91 236
3946.05 236
3946.19 237
3946.34 238
3946.48 239
3946.63 240
3946.77 238
3946.91 236
3947.06 231
3947.20 226
3947.35 221
3947.49 215
3947.64 212
3947.78 210
3947.92 210
3948.07 211
3948.21 215
3948.36 218
3948.50 222
3948.64 226
3948.79 230
3948.93 233
3949.08 236
3949.22 237
3949.36 237
3949.51 236
3949.65 234
3949.80 232
3949.94 228
3950.08 226
3950.23 224
3950.37 223
3950.52 224
3950.66 226
3950.81 228
3950.95 230
3951.09 232
3951.24 233
3951.38 233
3951.53 231
3951.67 228
3951.81 224
3951.96 219
3952.10 214
3952.25 208
3952.39 203
3952.54 199
3952.68 196
3952.82 195
3952.97 195
3953.11 197
3953.26 201
3953.40 206
3953.54 212
3953.69 220
3953.83 229
3953.98 238
3954.12 247
3954.27 257
3954.41 266
3954.55 273
3954.70 280
3954.84 285
3954.99 290
3955.13 293
3955.28 296
3955.42 298
3955.56 299
3955.71 299
3955.85 299
3956.00 297
3956.14 295
3956.28 291
3956.43 287
3956.57 283
3956.72 280
3956.86 278
3957.01 278
3957.15 280
3957.29 285
3957.44 292
3957.58 299
3957.73 306
3957.87 312
3958.02 315
3958.16 317
3958.30 316
3958.45 315
3958.59 314
3958.74 314
3958.88 314
3959.03 314
3959.17 313
3959.31 311
3959.46 308
3959.60 302
3959.75 295
3959.89 288
3960.04 280
3960.18 272
3960.32 265
3960.47 259
3960.61 256
3960.76 254
3960.90 255
3961.05 257
3961.19 260
3961.33 264
3961.48 268
3961.62 270
3961.77 271
3961.91 270
3962.06 268
3962.20 265
3962.35 261
3962.49 257
3962.63 253
3962.78 249
3962.92 246
3963.07 242
3963.21 239
3963.36 235
3963.50 232
3963.64 230
3963.79 229
3963.93 230
3964.08 231
3964.22 234
3964.37 236
3964.51 238
3964.65 239
3964.80 239
3964.94 238
3965.09 237
3965.23 235
3965.38 232
3965.52 230
3965.67 227
3965.81 224
3965.95 220
3966.10 217
3966.24 215
3966.39 212
3966.53 210
3966.68 208
3966.82 206
3966.97 202
3967.11 199
3967.25 195
3967.40 193
3967.54 191
3967.69 191
3967.83 194
3967.98 198
3968.12 204
3968.27 212
3968.41 219
3968.55 226
3968.70 232
3968.84 236
3968.99 238
3969.13 237
3969.28 235
3969.42 231
3969.57 226
3969.71 222
3969.85 217
3970.00 213
3970.14 210
3970.29 207
3970.43 206
3970.58 207
3970.72 208
3970.87 210
3971.01 212
3971.16 214
3971.30 215
3971.44 216
3971.59 216
3971.73 216
3971.88 215
3972.02 214
3972.17 213
3972.31 212
3972.46 210
3972.60 207
3972.74 204
3972.89 203
3973.03 202
3973.18 203
3973.32 206
3973.47 209
3973.61 211
3973.76 213
3973.90 213
3974.05 212
3974.19 210
3974.33 208
3974.48 206
3974.62 206
3974.77 207
3974.91 209
3975.06 211
3975.20 212
3975.35 212
3975.49 210
3975.64 207
3975.78 204
3975.93 201
3976.07 197
3976.21 194
3976.36 191
3976.50 190
3976.65 189
3976.79 189
3976.94 190
3977.08 192
3977.23 195
3977.37 198
3977.52 201
3977.66 205
3977.81 210
3977.95 216
3978.09 222
3978.24 229
3978.38 235
3978.53 240
3978.67 243
3978.82 243
3978.96 242
3979.11 239
3979.25 236
3979.40 233
3979.54 231
3979.69 230
3979.83 230
3979.98 232
3980.12 233
3980.26 235
3980.41 237
3980.55 238
3980.70 240
3980.84 240
3980.99 239
3981.13 237
3981.28 234
3981.42 230
3981.57 225
3981.71 219
3981.86 214
3982.00 209
3982.15 205
3982.29 200
3982.43 196
3982.58 191
3982.72 188
3982.87 185
3983.01 183
3983.16 182
3983.30 183
3983.45 185
3983.59 188
3983.74 190
3983.88 193
3984.03 195
3984.17 196
3984.32 198
3984.46 199
3984.61 200
3984.75 201
3984.90 202
3985.04 203
3985.18 203
3985.33 202
3985.47 202
3985.62 201
3985.76 200
3985.91 199
3986.05 197
3986.20 195
3986.34 194
3986.49 192
3986.63 190
3986.78 189
3986.92 189
3987.07 189
3987.21 191
3987.36 193
3987.50 196
3987.65 200
3987.79 203
3987.94 206
3988.08 209
3988.23 212
3988.37 214
3988.52 218
3988.66 222
3988.80 227
3988.95 233
3989.09 240
3989.24 246
3989.38 251
3989.53 254
3989.67 255
3989.82 254
3989.96 250
3990.11 244
3990.25 236
3990.40 228
3990.54 220
3990.69 212
3990.83 206
3990.98 201
3991.12 198
3991.27 197
3991.41 199
3991.56 202
3991.70 207
3991.85 211
3991.99 215
3992.14 218
3992.28 218
3992.43 216
3992.57 213
3992.72 209
3992.86 205
3993.01 202
3993.15 200
3993.30 200
3993.44 200
3993.59 201
3993.73 202
3993.88 203
3994.02 205
3994.17 207
3994.31 210
3994.46 214
3994.60 218
3994.75 222
3994.89 225
3995.04 227
3995.18 228
3995.32 228
3995.47 228
3995.61 229
3995.76 230
3995.90 232
3996.05 235
3996.19 237
3996.34 239
3996.48 240
3996.63 241
3996.77 241
3996.92 242
3997.06 244
3997.21 246
3997.35 247
3997.50 249
3997.64 250
3997.79 251
3997.93 251
3998.08 252
3998.22 252
3998.37 254
3998.51 256
3998.66 258
3998.80 260
3998.95 261
3999.09 260
3999.24 258
3999.38 254
3999.53 250
3999.67 244
3999.82 239
3999.96 233
4000.11 226
4000.25 221
4000.40 215
4000.54 210
4000.69 206
4000.83 203
4000.98 201
4001.12 200
4001.27 200
4001.42 200
4001.56 199
4001.71 197
4001.85 194
4002.00 190
4002.14 185
4002.29 181
4002.43 177
4002.58 175
4002.72 173
4002.87 173
4003.01 174
4003.16 176
4003.30 179
4003.45 183
4003.59 187
4003.74 190
4003.88 194
4004.03 196
4004.17 196
4004.32 195
4004.46 192
4004.61 188
4004.75 184
4004.90 182
4005.04 181
4005.19 183
4005.33 186
4005.48 190
4005.62 196
4005.77 201
4005.91 206
4006.06 211
4006.20 216
4006.35 221
4006.49 226
4006.64 230
4006.78 235
4006.93 239
4007.07 243
4007.22 246
4007.36 249
4007.51 252
4007.66 254
4007.80 255
4007.95 257
4008.09 258
4008.24 260
4008.38 262
4008.53 264
4008.67 265
4008.82 264
4008.96 261
4009.11 257
4009.25 251
4009.40 244
4009.54 237
4009.69 231
4009.83 227
4009.98 224
4010.12 222
4010.27 222
4010.41 222
4010.56 223
4010.70 224
4010.85 225
4010.99 227
4011.14 227
4011.29 227
4011.43 225
4011.58 222
4011.72 218
4011.87 213
4012.01 207
4012.16 201
4012.30 194
4012.45 188
4012.59 182
4012.74 177
4012.88 172
4013.03 169
4013.17 168
4013.32 169
4013.46 171
4013.61 175
4013.75 180
4013.90 186
4014.05 192
4014.19 197
4014.34 201
4014.48 204
4014.63 206
4014.77 206
4014.92 204
4015.06 201
4015.21 197
4015.35 191
4015.50 185
4015.64 179
4015.79 173
4015.93 169
4016.08 166
4016.22 165
4016.37 166
4016.52 169
4016.66 173
4016.81 177
4016.95 180
4017.10 183
4017.24 186
4017.39 187
4017.53 190
4017.68 193
4017.82 197
4017.97 202
4018.11 208
4018.26 213
4018.41 218
4018.55 221
4018.70 223
4018.84 224
4018.99 225
4019.13 225
4019.28 226
4019.42 226
4019.57 226
4019.71 225
4019.86 223
4020.00 220
4020.15 217
4020.30 214
4020.44 212
4020.59 213
4020.73 216
4020.88 221
4021.02 227
4021.17 234
4021.31 238
4021.46 241
4021.60 241
4021.75 240
4021.89 239
4022.04 238
4022.19 239
4022.33 241
4022.48 245
4022.62 249
4022.77 252
4022.91 254
4023.06 253
4023.20 250
4023.35 245
4023.49 238
4023.64 230
4023.79 222
4023.93 215
4024.08 211
4024.22 208
4024.37 207
4024.51 207
4024.66 208
4024.80 208
4024.95 207
4025.09 206
4025.24 203
4025.39 200
4025.53 198
4025.68 196
4025.82 197
4025.97 199
4026.11 204
4026.26 210
4026.40 217
4026.55 225
4026.70 232
4026.84 239
4026.99 244
4027.13 247
4027.28 248
4027.42 249
4027.57 248
4027.71 248
4027.86 247
4028.01 247
4028.15 247
4028.30 247
4028.44 247
4028.59 246
4028.73 245
4028.88 244
4029.02 242
4029.17 240
4029.32 237
4029.46 235
4029.61 233
4029.75 231
4029.90 230
4030.04 232
4030.19 235
4030.33 240
4030.48 246
4030.63 253
4030.77 259
4030.92 263
4031.06 262
4031.21 258
4031.35 250
4031.50 241
4031.64 230
4031.79 220
4031.94 212
4032.08 206
4032.23 202
4032.37 199
4032.52 196
4032.66 194
4032.81 193
4032.96 193
4033.10 194
4033.25 195
4033.39 198
4033.54 202
4033.68 206
4033.83 212
4033.97 218
4034.12 225
4034.27 232
4034.41 239
4034.56 245
4034.70 248
4034.85 249
4034.99 248
4035.14 245
4035.29 241
4035.43 236
4035.58 231
4035.72 226
4035.87 220
4036.01 213
4036.16 206
4036.31 198
4036.45 191
4036.60 185
4036.74 181
4036.89 178
4037.03 178
4037.18 179
4037.33 181
4037.47 185
4037.62 190
4037.76 196
4037.91 201
4038.05 205
4038.20 208
4038.35 208
4038.49 206
4038.64 203
4038.78 199
4038.93 196
4039.07 195
4039.22 196
4039.37 199
4039.51 204
4039.66 210
4039.80 215
4039.95 219
4040.09 221
4040.24 220
4040.39 217
4040.53 213
4040.68 208
4040.82 204
4040.97 201
4041.11 200
4041.26 201
4041.41 204
4041.55 208
4041.70 212
4041.84 215
4041.99 218
4042.14 220
4042.28 222
4042.43 223
4042.57 226
4042.72 229
4042.86 233
4043.01 238
4043.16 243
4043.30 248
4043.45 252
4043.59 254
4043.74 255
4043.88 252
4044.03 248
4044.18 243
4044.32 238
4044.47 234
4044.61 231
4044.76 231
4044.91 233
4045.05 237
4045.20 242
4045.34 247
4045.49 251
4045.63 253
4045.78 254
4045.93 253
4046.07 251
4046.22 248
4046.36 247
4046.51 247
4046.66 248
4046.80 251
4046.95 254
4047.09 259
4047.24 265
4047.39 271
4047.53 276
4047.68 281
4047.82 285
4047.97 287
4048.11 288
4048.26 286
4048.41 283
4048.55 278
4048.70 273
4048.84 268
4048.99 264
4049.14 260
4049.28 258
4049.43 257
4049.57 256
4049.72 255
4049.87 253
4050.01 251
4050.16 248
4050.30 243
4050.45 237
4050.60 231
4050.74 226
4050.89 222
4051.03 222
4051.18 224
4051.33 229
4051.47 236
4051.62 242
4051.76 248
4051.91 251
4052.06 251
4052.20 250
4052.35 246
4052.49 242
4052.64 238
4052.79 234
4052.93 230
4053.08 227
4053.22 223
4053.37 218
4053.52 213
4053.66 206
4053.81 198
4053.95 191
4054.10 183
4054.25 177
4054.39 172
4054.54 168
4054.68 167
4054.83 167
4054.98 168
4055.12 171
4055.27 175
4055.41 179
4055.56 184
4055.71 188
4055.85 192
4056.00 196
4056.14 199
4056.29 202
4056.44 204
4056.58 206
4056.73 207
4056.87 208
4057.02 207
4057.17 206
4057.31 205
4057.46 203
4057.60 201
4057.75 200
4057.90 201
4058.04 203
4058.19 206
4058.33 210
4058.48 214
4058.63 216
4058.77 217
4058.92 215
4059.07 213
4059.21 209
4059.36 206
4059.50 205
4059.65 206
4059.80 208
4059.94 213
4060.09 218
4060.23 222
4060.38 226
4060.53 228
4060.67 230
4060.82 232
4060.96 234
4061.11 237
4061.26 240
4061.40 242
4061.55 244
4061.70 245
4061.84 244
4061.99 242
4062.13 238
4062.28 234
4062.43 230
4062.57 225
4062.72 221
4062.86 218
4063.01 216
4063.16 215
4063.30 216
4063.45 219
4063.60 223
4063.74 226
4063.89 228
4064.03 230
4064.18 231
4064.33 231
4064.47 232
4064.62 234
4064.77 237
4064.91 240
4065.06 242
4065.20 242
4065.35 241
4065.50 238
4065.64 235
4065.79 231
4065.93 227
4066.08 224
4066.23 221
4066.37 219
4066.52 218
4066.67 217
4066.81 216
4066.96 217
4067.10 219
4067.25 222
4067.40 225
4067.54 227
4067.69 228
4067.84 227
4067.98 223
4068.13 218
4068.27 212
4068.42 206
4068.57 201
4068.71 198
4068.86 195
4069.01 194
4069.15 193
4069.30 193
4069.45 192
4069.59 192
4069.74 192
4069.88 192
4070.03 194
4070.18 197
4070.32 201
4070.47 204
4070.62 208
4070.76 210
4070.91 211
4071.05 210
4071.20 209
4071.35 206
4071.49 204
4071.64 201
4071.79 199
4071.93 197
4072.08 195
4072.23 195
4072.37 196
4072.52 198
4072.66 200
4072.81 202
4072.96 204
4073.10 205
4073.25 204
4073.40 202
4073.54 200
4073.69 198
4073.84 197
4073.98 197
4074.13 198
4074.27 198
4074.42 198
4074.57 196
4074.71 193
4074.86 191
4075.01 188
4075.15 187
4075.30 187
4075.45 189
4075.59 192
4075.74 196
4075.88 200
4076.03 204
4076.18 208
4076.32 213
4076.47 219
4076.62 224
4076.76 230
4076.91 235
4077.06 238
4077.20 239
4077.35 239
4077.50 236
4077.64 233
4077.79 229
4077.93 225
4078.08 221
4078.23 219
4078.37 218
4078.52 219
4078.67 220
4078.81 223
4078.96 225
4079.11 228
4079.25 230
4079.40 231
4079.55 232
4079.69 232
4079.84 232
4079.98 232
4080.13 232
4080.28 232
4080.42 233
4080.57 234
4080.72 234
4080.86 235
4081.01 235
4081.16 234
4081.30 232
4081.45 230
4081.60 227
4081.74 224
4081.89 220
4082.04 216
4082.18 212
4082.33 207
4082.48 202
4082.62 197
4082.77 192
4082.92 189
4083.06 186
4083.21 184
4083.35 183
4083.50 181
4083.65 181
4083.79 181
4083.94 183
4084.09 185
4084.23 189
4084.38 194
4084.53 199
4084.67 205
4084.82 211
4084.97 216
4085.11 221
4085.26 224
4085.41 228
4085.55 230
4085.70 230
4085.85 229
4085.99 227
4086.14 224
4086.29 221
4086.43 217
4086.58 214
4086.73 211
4086.87 209
4087.02 207
4087.17 205
4087.31 202
4087.46 198
4087.61 194
4087.75 190
4087.90 186
4088.05 182
4088.19 179
4088.34 177
4088.49 176
4088.63 174
4088.78 174
4088.93 174
4089.07 174
4089.22 175
4089.36 177
4089.51 179
4089.66 181
4089.80 183
4089.95 185
4090.10 187
4090.24 189
4090.39 192
4090.54 194
4090.68 197
4090.83 200
4090.98 203
4091.12 206
4091.27 209
4091.42 211
4091.56 212
4091.71 214
4091.86 215
4092.01 216
4092.15 217
4092.30 218
4092.45 220
4092.59 222
4092.74 224
4092.89 226
4093.03 227
4093.18 227
4093.33 226
4093.47 225
4093.62 224
4093.77 223
4093.91 222
4094.06 222
4094.21 222
4094.35 221
4094.50 220
4094.65 218
4094.79 216
4094.94 214
4095.09 213
4095.23 211
4095.38 210
4095.53 210
4095.67 210
4095.82 209
4095.97 209
4096.11 210
4096.26 210
4096.41 211
4096.55 212
4096.70 212
4096.85 212
4096.99 211
4097.14 209
4097.29 208
4097.43 206
4097.58 205
4097.73 206
4097.87 207
4098.02 210
4098.17 213
4098.32 216
4098.46 218
4098.61 220
4098.76 220
4098.90 219
4099.05 218
4099.20 216
4099.34 213
4099.49 210
4099.64 207
4099.78 203
4099.93 199
4100.08 195
4100.22 190
4100.37 185
4100.52 180
4100.66 175
4100.81 171
4100.96 167
4101.11 165
4101.25 166
4101.40 169
4101.55 176
4101.69 186
4101.84 197
4101.99 210
4102.13 221
4102.28 231
4102.43 236
4102.57 237
4102.72 235
4102.87 229
4103.01 222
4103.16 215
4103.31 209
4103.46 206
4103.60 206
4103.75 207
4103.90 209
4104.04 211
4104.19 213
4104.34 213
4104.48 212
4104.63 210
4104.78 208
4104.92 207
4105.07 207
4105.22 208
4105.37 211
4105.51 214
4105.66 217
4105.81 220
4105.95 222
4106.10 224
4106.25 225
4106.39 225
4106.54 226
4106.69 227
4106.83 228
4106.98 229
4107.13 229
4107.28 229
4107.42 227
4107.57 223
4107.72 219
4107.86 215
4108.01 212
4108.16 209
4108.30 207
4108.45 206
4108.60 207
4108.75 208
4108.89 210
4109.04 212
4109.19 215
4109.33 218
4109.48 222
4109.63 224
4109.77 227
4109.92 228
4110.07 230
4110.22 231
4110.36 233
4110.51 235
4110.66 238
4110.80 241
4110.95 243
4111.10 244
4111.24 245
4111.39 244
4111.54 243
4111.69 242
4111.83 242
4111.98 243
4112.13 245
4112.27 250
4112.42 256
4112.57 263
4112.72 271
4112.86 279
4113.01 286
4113.16 291
4113.30 294
4113.45 295
4113.60 294
4113.74 293
4113.89 291
4114.04 290
4114.19 289
4114.33 289
4114.48 288
4114.63 287
4114.77 284
4114.92 280
4115.07 275
4115.22 270
4115.36 266
4115.51 263
4115.66 261
4115.80 261
4115.95 264
4116.10 267
4116.25 272
4116.39 276
4116.54 280
4116.69 282
4116.83 283
4116.98 284
4117.13 284
4117.28 284
4117.42 285
4117.57 287
4117.72 289
4117.86 291
4118.01 293
4118.16 295
4118.31 297
4118.45 298
4118.60 301
4118.75 303
4118.89 306
4119.04 309
4119.19 312
4119.34 313
4119.48 312
4119.63 309
4119.78 305
4119.92 301
4120.07 296
4120.22 292
4120.37 288
4120.51 285
4120.66 282
4120.81 279
4120.96 277
4121.10 276
4121.25 275
4121.40 275
4121.54 276
4121.69 277
4121.84 277
4121.99 276
4122.13 273
4122.28 269
4122.43 262
4122.57 255
4122.72 246
4122.87 238
4123.02 230
4123.16 224
4123.31 220
4123.46 219
4123.61 222
4123.75 227
4123.90 233
4124.05 238
4124.19 243
4124.34 246
4124.49 247
4124.64 247
4124.78 247
4124.93 245
4125.08 244
4125.23 242
4125.37 239
4125.52 235
4125.67 230
4125.81 225
4125.96 220
4126.11 216
4126.26 214
4126.40 213
4126.55 213
4126.70 214
4126.85 216
4126.99 217
4127.14 219
4127.29 222
4127.44 225
4127.58 229
4127.73 234
4127.88 239
4128.02 244
4128.17 249
4128.32 253
4128.47 256
4128.61 258
4128.76 259
4128.91 259
4129.06 257
4129.20 254
4129.35 249
4129.50 242
4129.65 234
4129.79 224
4129.94 214
4130.09 206
4130.23 199
4130.38 196
4130.53 195
4130.68 197
4130.82 200
4130.97 202
4131.12 204
4131.27 203
4131.41 201
4131.56 198
4131.71 195
4131.86 194
4132.00 193
4132.15 194
4132.30 196
4132.45 198
4132.59 200
4132.74 202
4132.89 203
4133.04 203
4133.18 202
4133.33 201
4133.48 200
4133.63 198
4133.77 196
4133.92 196
4134.07 196
4134.22 198
4134.36 200
4134.51 204
4134.66 207
4134.81 210
4134.95 212
4135.10 211
4135.25 208
4135.39 204
4135.54 201
4135.69 200
4135.84 201
4135.98 206
4136.13 214
4136.28 224
4136.43 232
4136.57 239
4136.72 243
4136.87 243
4137.02 240
4137.16 236
4137.31 231
4137.46 226
4137.61 224
4137.75 223
4137.90 223
4138.05 225
4138.20 227
4138.34 228
4138.49 230
4138.64 231
4138.79 231
4138.93 232
4139.08 233
4139.23 233
4139.38 234
4139.53 235
4139.67 235
4139.82 235
4139.97 235
4140.12 234
4140.26 234
4140.41 234
4140.56 234
4140.71 235
4140.85 235
4141.00 234
4141.15 233
4141.30 230
4141.44 226
4141.59 222
4141.74 217
4141.89 213
4142.03 210
4142.18 207
4142.33 205
4142.48 204
4142.62 204
4142.77 205
4142.92 207
4143.07 210
4143.21 213
4143.36 216
4143.51 219
4143.66 220
4143.81 219
4143.95 217
4144.10 215
4144.25 214
4144.40 213
4144.54 214
4144.69 217
4144.84 221
4144.99 225
4145.13 229
4145.28 232
4145.43 234
4145.58 236
4145.72 236
4145.87 236
4146.02 236
4146.17 235
4146.32 235
4146.46 236
4146.61 237
4146.76 239
4146.91 242
4147.05 245
4147.20 250
4147.35 254
4147.50 258
4147.64 261
4147.79 263
4147.94 264
4148.09 263
4148.23 262
4148.38 260
4148.53 259
4148.68 258
4148.83 257
4148.97 257
4149.12 256
4149.27 253
4149.42 250
4149.56 245
4149.71 239
4149.86 233
4150.01 225
4150.16 218
4150.30 210
4150.45 203
4150.60 196
4150.75 191
4150.89 186
4151.04 185
4151.19 185
4151.34 189
4151.49 194
4151.63 200
4151.78 207
4151.93 212
4152.08 217
4152.22 219
4152.37 220
4152.52 220
4152.67 219
4152.82 218
4152.96 217
4153.11 215
4153.26 212
4153.41 210
4153.55 208
4153.70 207
4153.85 207
4154.00 208
4154.15 211
4154.29 214
4154.44 217
4154.59 217
4154.74 216
4154.88 212
4155.03 206
4155.18 200
4155.33 195
4155.48 192
4155.62 192
4155.77 195
4155.92 199
4156.07 205
4156.21 210
4156.36 215
4156.51 216
4156.66 216
4156.81 213
4156.95 208
4157.10 203
4157.25 198
4157.40 194
4157.55 190
4157.69 188
4157.84 187
4157.99 187
4158.14 188
4158.28 191
4158.43 195
4158.58 198
4158.73 201
4158.88 203
4159.02 204
4159.17 204
4159.32 203
4159.47 203
4159.62 203
4159.76 204
4159.91 207
4160.06 211
4160.21 217
4160.36 224
4160.50 230
4160.65 235
4160.80 239
4160.95 241
4161.10 241
4161.24 239
4161.39 236
4161.54 231
4161.69 225
4161.83 220
4161.98 215
4162.13 211
4162.28 209
4162.43 208
4162.57 208
4162.72 210
4162.87 213
4163.02 217
4163.17 220
4163.31 222
4163.46 224
4163.61 225
4163.76 224
4163.91 223
4164.05 220
4164.20 218
4164.35 215
4164.50 213
4164.65 211
4164.79 211
4164.94 213
4165.09 215
4165.24 219
4165.39 223
4165.53 228
4165.68 231
4165.83 234
4165.98 234
4166.13 232
4166.27 230
4166.42 226
4166.57 223
4166.72 221
4166.87 221
4167.01 223
4167.16 225
4167.31 228
4167.46 231
4167.61 232
4167.75 233
4167.90 232
4168.05 230
4168.20 228
4168.35 225
4168.49 223
4168.64 220
4168.79 218
4168.94 216
4169.09 215
4169.24 214
4169.38 214
4169.53 213
4169.68 212
4169.83 210
4169.98 208
4170.12 205
4170.27 203
4170.42 202
4170.57 202
4170.72 202
4170.86 203
4171.01 203
4171.16 201
4171.31 198
4171.46 193
4171.60 188
4171.75 183
4171.90 179
4172.05 176
4172.20 176
4172.35 177
4172.49 179
4172.64 182
4172.79 186
4172.94 190
4173.09 194
4173.23 198
4173.38 202
4173.53 204
4173.68 206
4173.83 206
4173.98 207
4174.12 207
4174.27 207
4174.42 206
4174.57 206
4174.72 205
4174.86 203
4175.01 201
4175.16 198
4175.31 196
4175.46 194
4175.60 194
4175.75 196
4175.90 200
4176.05 205
4176.20 210
4176.35 216
4176.49 220
4176.64 223
4176.79 225
4176.94 225
4177.09 224
4177.24 222
4177.38 219
4177.53 216
4177.68 214
4177.83 212
4177.98 212
4178.12 212
4178.27 212
4178.42 213
4178.57 213
4178.72 212
4178.87 210
4179.01 207
4179.16 204
4179.31 202
4179.46 202
4179.61 203
4179.76 206
4179.90 211
4180.05 216
4180.20 223
4180.35 229
4180.50 235
4180.64 240
4180.79 243
4180.94 246
4181.09 248
4181.24 248
4181.39 248
4181.53 246
4181.68 244
4181.83 240
4181.98 235
4182.13 228
4182.28 222
4182.42 215
4182.57 210
4182.72 206
4182.87 205
4183.02 207
4183.17 212
4183.31 220
4183.46 230
4183.61 240
4183.76 251
4183.91 260
4184.06 268
4184.20 273
4184.35 276
4184.50 276
4184.65 276
4184.80 274
4184.95 270
4185.09 267
4185.24 262
4185.39 258
4185.54 254
4185.69 250
4185.84 247
4185.98 246
4186.13 245
4186.28 246
4186.43 247
4186.58 247
4186.73 246
4186.87 245
4187.02 241
4187.17 237
4187.32 232
4187.47 228
4187.62 225
4187.77 223
4187.91 222
4188.06 222
4188.21 223
4188.36 224
4188.51 224
4188.66 224
4188.80 223
4188.95 221
4189.10 220
4189.25 218
4189.40 218
4189.55 217
4189.69 218
4189.84 218
4189.99 219
4190.14 221
4190.29 223
4190.44 225
4190.59 227
4190.73 228
4190.88 229
4191.03 228
4191.18 226
4191.33 223
4191.48 220
4191.62 216
4191.77 213
4191.92 211
4192.07 209
4192.22 207
4192.37 205
4192.52 204
4192.66 201
4192.81 198
4192.96 194
4193.11 190
4193.26 185
4193.41 182
4193.56 179
4193.70 179
4193.85 182
4194.00 186
4194.15 192
4194.30 197
4194.45 201
4194.59 203
4194.74 203
4194.89 200
4195.04 196
4195.19 192
4195.34 189
4195.49 186
4195.63 186
4195.78 187
4195.93 190
4196.08 195
4196.23 199
4196.38 203
4196.53 205
4196.67 205
4196.82 204
4196.97 201
4197.12 199
4197.27 198
4197.42 200
4197.57 205
4197.71 213
4197.86 224
4198.01 234
4198.16 243
4198.31 250
4198.46 253
4198.61 254
4198.75 252
4198.90 248
4199.05 244
4199.20 239
4199.35 236
4199.50 233
4199.65 231
4199.79 230
4199.94 230
4200.09 231
4200.24 233
4200.39 236
4200.54 238
4200.69 239
4200.84 238
4200.98 237
4201.13 233
4201.28 229
4201.43 224
4201.58 218
4201.73 214
4201.88 210
4202.02 207
4202.17 205
4202.32 202
4202.47 199
4202.62 195
4202.77 191
4202.92 187
4203.07 184
4203.21 183
4203.36 183
4203.51 185
4203.66 190
4203.81 196
4203.96 203
4204.11 211
4204.25 219
4204.40 229
4204.55 239
4204.70 249
4204.85 259
4205.00 266
4205.15 272
4205.30 275
4205.44 275
4205.59 274
4205.74 271
4205.89 269
4206.04 267
4206.19 266
4206.34 265
4206.49 266
4206.63 266
4206.78 267
4206.93 269
4207.08 271
4207.23 272
4207.38 275
4207.53 277
4207.68 279
4207.82 282
4207.97 286
4208.12 290
4208.27 296
4208.42 301
4208.57 307
4208.72 312
4208.87 317
4209.01 321
4209.16 324
4209.31 326
4209.46 327
4209.61 329
4209.76 330
4209.91 331
4210.06 332
4210.20 333
4210.35 335
4210.50 337
4210.65 339
4210.80 342
4210.95 345
4211.10 349
4211.25 354
4211.40 358
4211.54 362
4211.69 364
4211.84 366
4211.99 366
4212.14 364
4212.29 361
4212.44 356
4212.59 351
4212.73 346
4212.88 340
4213.03 335
4213.18 330
4213.33 325
4213.48 321
4213.63 317
4213.78 312
4213.93 308
4214.07 304
4214.22 300
4214.37 295
4214.52 291
4214.67 288
4214.82 284
4214.97 281
4215.12 278
4215.27 275
4215.41 271
4215.56 267
4215.71 264
4215.86 260
4216.01 257
4216.16 254
4216.31 252
4216.46 249
4216.61 247
4216.75 245
4216.90 242
4217.05 239
4217.20 237
4217.35 236
4217.50 238
4217.65 242
4217.80 248
4217.95 255
4218.09 262
4218.24 266
4218.39 267
4218.54 265
4218.69 260
4218.84 253
4218.99 247
4219.14 242
4219.29 239
4219.44 238
4219.58 240
4219.73 243
4219.88 247
4220.03 251
4220.18 255
4220.33 259
4220.48 264
4220.63 269
4220.78 274
4220.93 278
4221.07 281
4221.22 282
4221.37 282
4221.52 279
4221.67 275
4221.82 270
4221.97 265
4222.12 259
4222.27 253
4222.42 247
4222.56 243
4222.71 240
4222.86 237
4223.01 236
4223.16 236
4223.31 235
4223.46 233
4223.61 231
4223.76 228
4223.91 225
4224.05 223
4224.20 224
4224.35 228
4224.50 235
4224.65 244
4224.80 254
4224.95 263
4225.10 269
4225.25 273
4225.40 273
4225.55 272
4225.69 270
4225.84 269
4225.99 269
4226.14 273
4226.29 278
4226.44 285
4226.59 293
4226.74 298
4226.89 302
4227.04 302
4227.19 300
4227.33 295
4227.48 287
4227.63 279
4227.78 270
4227.93 263
4228.08 256
4228.23 252
4228.38 248
4228.53 246
4228.68 244
4228.83 243
4228.97 243
4229.12 243
4229.27 245
4229.42 248
4229.57 253
4229.72 261
4229.87 269
4230.02 277
4230.17 285
4230.32 290
4230.47 292
4230.62 290
4230.76 284
4230.91 276
4231.06 267
4231.21 256
4231.36 247
4231.51 241
4231.66 237
4231.81 235
4231.96 237
4232.11 239
4232.26 242
4232.41 245
4232.55 247
4232.70 248
4232.85 249
4233.00 250
4233.15 251
4233.30 253
4233.45 255
4233.60 257
4233.75 258
4233.90 258
4234.05 256
4234.20 253
4234.35 249
4234.49 244
4234.64 240
4234.79 236
4234.94 232
4235.09 230
4235.24 229
4235.39 228
4235.54 228
4235.69 229
4235.84 230
4235.99 233
4236.14 236
4236.29 241
4236.43 246
4236.58 252
4236.73 258
4236.88 264
4237.03 267
4237.18 269
4237.33 269
4237.48 267
4237.63 263
4237.78 259
4237.93 256
4238.08 254
4238.23 253
4238.38 255
4238.52 258
4238.67 261
4238.82 265
4238.97 268
4239.12 270
4239.27 271
4239.42 271
4239.57 271
4239.72 272
4239.87 272
4240.02 272
4240.17 272
4240.32 271
4240.47 270
4240.62 267
4240.76 264
4240.91 261
4241.06 259
4241.21 259
4241.36 259
4241.51 259
4241.66 260
4241.81 260
4241.96 261
4242.11 261
4242.26 261
4242.41 263
4242.56 266
4242.71 269
4242.86 272
4243.01 275
4243.15 276
4243.30 276
4243.45 274
4243.60 271
4243.75 267
4243.90 262
4244.05 258
4244.20 254
4244.35 251
4244.50 248
4244.65 245
4244.80 244
4244.95 244
4245.10 245
4245.25 249
4245.40 254
4245.54 260
4245.69 267
4245.84 273
4245.99 278
4246.14 282
4246.29 283
4246.44 283
4246.59 280
4246.74 276
4246.89 270
4247.04 263
4247.19 255
4247.34 247
4247.49 239
4247.64 232
4247.79 225
4247.94 218
4248.09 213
4248.24 208
4248.38 205
4248.53 203
4248.68 202
4248.83 204
4248.98 208
4249.13 213
4249.28 219
4249.43 225
4249.58 231
4249.73 237
4249.88 243
4250.03 248
4250.18 254
4250.33 259
4250.48 264
4250.63 268
4250.78 270
4250.93 271
4251.08 270
4251.23 267
4251.37 264
4251.52 261
4251.67 258
4251.82 255
4251.97 252
4252.12 248
4252.27 243
4252.42 237
4252.57 230
4252.72 223
4252.87 216
4253.02 211
4253.17 208
4253.32 207
4253.47 207
4253.62 210
4253.77 213
4253.92 218
4254.07 222
4254.22 226
4254.37 229
4254.52 232
4254.66 234
4254.81 236
4254.96 238
4255.11 242
4255.26 246
4255.41 251
4255.56 255
4255.71 259
4255.86 261
4256.01 261
4256.16 259
4256.31 254
4256.46 248
4256.61 240
4256.76 231
4256.91 222
4257.06 215
4257.21 209
4257.36 206
4257.51 205
4257.66 208
4257.81 212
4257.96 217
4258.11 222
4258.26 224
4258.41 225
4258.56 224
4258.70 222
4258.85 220
4259.00 219
4259.15 219
4259.30 220
4259.45 220
4259.60 220
4259.75 218
4259.90 215
4260.05 211
4260.20 207
4260.35 204
4260.50 203
4260.65 204
4260.80 207
4260.95 211
4261.10 217
4261.25 224
4261.40 231
4261.55 238
4261.70 243
4261.85 247
4262.00 250
4262.15 251
4262.30 251
4262.45 250
4262.60 249
4262.75 247
4262.90 244
4263.05 241
4263.20 238
4263.35 234
4263.50 231
4263.64 229
4263.79 229
4263.94 230
4264.09 234
4264.24 238
4264.39 244
4264.54 249
4264.69 253
4264.84 258
4264.99 263
4265.14 270
4265.29 278
4265.44 288
4265.59 299
4265.74 311
4265.89 322
4266.04 331
4266.19 339
4266.34 344
4266.49 347
4266.64 350
4266.79 351
4266.94 352
4267.09 352
4267.24 352
4267.39 350
4267.54 347
4267.69 342
4267.84 338
4267.99 335
4268.14 334
4268.29 335
4268.44 338
4268.59 342
4268.74 346
4268.89 348
4269.04 347
4269.19 345
4269.34 343
4269.49 341
4269.64 340
4269.79 340
4269.94 341
4270.09 342
4270.24 342
4270.39 340
4270.54 337
4270.69 333
4270.84 329
4270.99 327
4271.14 327
4271.29 330
4271.44 336
4271.59 344
4271.74 352
4271.89 359
4272.03 365
4272.18 368
4272.33 368
4272.48 365
4272.63 361
4272.78 356
4272.93 350
4273.08 346
4273.23 342
4273.38 339
4273.53 336
4273.68 334
4273.83 332
4273.98 329
4274.13 327
4274.28 324
4274.43 322
4274.58 320
4274.73 317
4274.88 315
4275.03 312
4275.18 309
4275.33 306
4275.48 304
4275.63 303
4275.78 304
4275.93 306
4276.08 311
4276.23 316
4276.38 322
4276.53 326
4276.68 330
4276.83 331
4276.98 332
4277.13 330
4277.28 328
4277.43 325
4277.58 322
4277.73 319
4277.88 315
4278.03 312
4278.18 309
4278.33 307
4278.48 307
4278.63 308
4278.78 312
4278.93 316
4279.08 322
4279.23 329
4279.38 336
4279.53 343
4279.68 348
4279.83 354
4279.98 359
4280.13 364
4280.28 371
4280.43 380
4280.58 391
4280.73 405
4280.88 420
4281.03 436
4281.18 451
4281.33 463
4281.48 472
4281.63 479
4281.78 484
4281.93 490
4282.08 498
4282.23 511
4282.38 529
4282.53 554
4282.68 583
4282.83 615
4282.98 647
4283.13 675
4283.28 699
4283.43 718
4283.58 732
4283.73 742
4283.88 752
4284.03 762
4284.18 774
4284.34 788
4284.49 803
4284.64 819
4284.79 834
4284.94 847
4285.09 859
4285.24 869
4285.39 879
4285.54 889
4285.69 899
4285.84 908
4285.99 916
4286.14 923
4286.29 928
4286.44 930
4286.59 929
4286.74 925
4286.89 918
4287.04 908
4287.19 896
4287.34 882
4287.49 867
4287.64 851
4287.79 833
4287.94 813
4288.09 791
4288.24 766
4288.39 741
4288.54 715
4288.69 693
4288.84 673
4288.99 658
4289.14 648
4289.29 639
4289.44 632
4289.59 624
4289.74 614
4289.89 604
4290.04 592
4290.19 581
4290.34 573
4290.49 566
4290.64 561
4290.79 558
4290.94 553
4291.09 547
4291.24 539
4291.39 527
4291.54 513
4291.69 498
4291.84 483
4291.99 467
4292.14 453
4292.29 439
4292.44 427
4292.60 418
4292.75 409
4292.90 403
4293.05 398
4293.20 393
4293.35 389
4293.50 385
4293.65 382
4293.80 378
4293.95 374
4294.10 371
4294.25 367
4294.40 364
4294.55 361
4294.70 358
4294.85 355
4295.00 353
4295.15 352
4295.30 353
4295.45 355
4295.60 358
4295.75 362
4295.90 366
4296.05 369
4296.20 373
4296.35 375
4296.50 377
4296.65 378
4296.80 378
4296.95 377
4297.10 376
4297.25 374
4297.40 373
4297.55 372
4297.71 371
4297.86 372
4298.01 374
4298.16 378
4298.31 383
4298.46 388
4298.61 394
4298.76 400
4298.91 405
4299.06 408
4299.21 409
4299.36 409
4299.51 409
4299.66 410
4299.81 413
4299.96 418
4300.11 426
4300.26 436
4300.41 445
4300.56 453
4300.71 457
4300.86 457
4301.01 455
4301.16 452
4301.31 450
4301.46 452
4301.62 457
4301.77 466
4301.92 476
4302.07 486
4302.22 491
4302.37 492
4302.52 486
4302.67 476
4302.82 462
4302.97 448
4303.12 435
4303.27 425
4303.42 417
4303.57 411
4303.72 404
4303.87 396
4304.02 386
4304.17 374
4304.32 361
4304.47 350
4304.62 341
4304.77 335
4304.92 333
4305.08 332
4305.23 333
4305.38 334
4305.53 334
4305.68 333
4305.83 331
4305.98 329
4306.13 325
4306.28 321
4306.43 318
4306.58 314
4306.73 310
4306.88 306
4307.03 303
4307.18 300
4307.33 296
4307.48 292
4307.63 288
4307.78 284
4307.93 280
4308.09 278
4308.24 277
4308.39 277
4308.54 278
4308.69 279
4308.84 280
4308.99 280
4309.14 279
4309.29 278
4309.44 276
4309.59 275
4309.74 273
4309.89 271
4310.04 269
4310.19 266
4310.34 262
4310.49 259
4310.64 256
4310.80 254
4310.95 253
4311.10 256
4311.25 260
4311.40 266
4311.55 273
4311.70 281
4311.85 289
4312.00 295
4312.15 299
4312.30 302
4312.45 303
4312.60 303
4312.75 301
4312.90 299
4313.05 297
4313.20 293
4313.36 289
4313.51 285
4313.66 279
4313.81 271
4313.96 264
4314.11 256
4314.26 250
4314.41 245
4314.56 243
4314.71 242
4314.86 243
4315.01 245
4315.16 246
4315.31 248
4315.46 248
4315.61 248
4315.77 248
4315.92 248
4316.07 249
4316.22 250
4316.37 250
4316.52 251
4316.67 250
4316.82 248
4316.97 246
4317.12 242
4317.27 239
4317.42 236
4317.57 234
4317.72 233
4317.88 233
4318.03 234
4318.18 236
4318.33 238
4318.48 240
4318.63 242
4318.78 244
4318.93 245
4319.08 245
4319.23 244
4319.38 244
4319.53 243
4319.68 243
4319.83 243
4319.99 243
4320.14 243
4320.29 241
4320.44 237
4320.59 232
4320.74 227
4320.89 222
4321.04 218
4321.19 216
4321.34 217
4321.49 220
4321.64 224
4321.79 230
4321.94 235
4322.10 239
4322.25 242
4322.40 244
4322.55 245
4322.70 245
4322.85 245
4323.00 244
4323.15 243
4323.30 242
4323.45 242
4323.60 242
4323.75 242
4323.91 241
4324.06 240
4324.21 239
4324.36 236
4324.51 234
4324.66 234
4324.81 234
4324.96 237
4325.11 241
4325.26 246
4325.41 250
4325.56 252
4325.71 252
4325.87 249
4326.02 243
4326.17 237
4326.32 230
4326.47 224
4326.62 220
4326.77 218
4326.92 217
4327.07 217
4327.22 219
4327.37 221
4327.53 223
4327.68 224
4327.83 226
4327.98 226
4328.13 227
4328.28 226
4328.43 225
4328.58 224
4328.73 222
4328.88 222
4329.03 222
4329.18 223
4329.34 227
4329.49 232
4329.64 238
4329.79 246
4329.94 253
4330.09 259
4330.24 263
4330.39 266
4330.54 266
4330.69 265
4330.84 264
4331.00 262
4331.15 260
4331.30 257
4331.45 255
4331.60 251
4331.75 246
4331.90 241
4332.05 234
4332.20 228
4332.35 221
4332.51 215
4332.66 210
4332.81 205
4332.96 200
4333.11 197
4333.26 194
4333.41 192
4333.56 191
4333.71 191
4333.86 193
4334.01 195
4334.17 198
4334.32 200
4334.47 201
4334.62 202
4334.77 201
4334.92 199
4335.07 197
4335.22 195
4335.37 193
4335.52 193
4335.68 195
4335.83 197
4335.98 200
4336.13 203
4336.28 204
4336.43 205
4336.58 204
4336.73 202
4336.88 200
4337.04 197
4337.19 194
4337.34 192
4337.49 190
4337.64 189
4337.79 190
4337.94 192
4338.09 196
4338.24 203
4338.39 212
4338.55 221
4338.70 230
4338.85 237
4339.00 241
4339.15 240
4339.30 236
4339.45 229
4339.60 219
4339.75 208
4339.91 198
4340.06 189
4340.21 182
4340.36 177
4340.51 173
4340.66 171
4340.81 169
4340.96 169
4341.11 168
4341.26 169
4341.42 171
4341.57 175
4341.72 180
4341.87 187
4342.02 194
4342.17 201
4342.32 208
4342.47 214
4342.63 219
4342.78 222
4342.93 225
4343.08 228
4343.23 230
4343.38 231
4343.53 232
4343.68 231
4343.83 229
4343.99 226
4344.14 221
4344.29 217
4344.44 213
4344.59 210
4344.74 210
4344.89 210
4345.04 211
4345.19 212
4345.35 212
4345.50 210
4345.65 208
4345.80 204
4345.95 201
4346.10 198
4346.25 196
4346.40 195
4346.56 195
4346.71 195
4346.86 196
4347.01 196
4347.16 196
4347.31 196
4347.46 194
4347.61 193
4347.76 190
4347.92 188
4348.07 186
4348.22 184
4348.37 183
4348.52 182
4348.67 181
4348.82 179
4348.97 177
4349.13 174
4349.28 172
4349.43 171
4349.58 170
4349.73 171
4349.88 172
4350.03 175
4350.18 177
4350.34 178
4350.49 179
4350.64 179
4350.79 179
4350.94 178
4351.09 178
4351.24 179
4351.39 181
4351.55 184
4351.70 188
4351.85 192
4352.00 195
4352.15 198
4352.30 200
4352.45 202
4352.61 203
4352.76 204
4352.91 205
4353.06 206
4353.21 208
4353.36 209
4353.51 210
4353.66 211
4353.82 211
4353.97 210
4354.12 210
4354.27 209
4354.42 207
4354.57 205
4354.72 203
4354.88 200
4355.03 197
4355.18 195
4355.33 194
4355.48 193
4355.63 194
4355.78 196
4355.93 198
4356.09 200
4356.24 202
4356.39 204
4356.54 204
4356.69 204
4356.84 203
4356.99 202
4357.15 200
4357.30 199
4357.45 198
4357.60 198
4357.75 198
4357.90 198
4358.05 197
4358.21 195
4358.36 192
4358.51 188
4358.66 183
4358.81 179
4358.96 176
4359.11 175
4359.27 176
4359.42 178
4359.57 182
4359.72 186
4359.87 190
4360.02 194
4360.17 198
4360.33 201
4360.48 205
4360.63 208
4360.78 212
4360.93 215
4361.08 217
4361.23 219
4361.39 221
4361.54 222
4361.69 222
4361.84 222
4361.99 220
4362.14 218
4362.29 215
4362.45 210
4362.60 205
4362.75 199
4362.90 194
4363.05 189
4363.20 185
4363.35 182
4363.51 180
4363.66 179
4363.81 179
4363.96 180
4364.11 182
4364.26 185
4364.42 190
4364.57 195
4364.72 200
4364.87 205
4365.02 208
4365.17 209
4365.32 210
4365.48 209
4365.63 209
4365.78 209
4365.93 210
4366.08 213
4366.23 216
4366.38 219
4366.54 222
4366.69 224
4366.84 225
4366.99 226
4367.14 226
4367.29 227
4367.45 229
4367.60 233
4367.75 237
4367.90 241
4368.05 245
4368.20 245
4368.36 243
4368.51 237
4368.66 228
4368.81 217
4368.96 205
4369.11 194
4369.26 183
4369.42 173
4369.57 165
4369.72 159
4369.87 155
4370.02 152
4370.17 150
4370.33 150
4370.48 151
4370.63 152
4370.78 154
4370.93 155
4371.08 156
4371.24 157
4371.39 159
4371.54 161
4371.69 165
4371.84 169
4371.99 175
4372.15 180
4372.30 184
4372.45 186
4372.60 187
4372.75 185
4372.90 184
4373.06 183
4373.21 184
4373.36 188
4373.51 195
4373.66 203
4373.81 212
4373.97 221
4374.12 227
4374.27 232
4374.42 234
4374.57 234
4374.72 233
4374.88 232
4375.03 231
4375.18 230
4375.33 229
4375.48 229
4375.63 229
4375.79 228
4375.94 227
4376.09 225
4376.24 222
4376.39 218
4376.54 213
4376.70 208
4376.85 203
4377.00 200
4377.15 198
4377.30 199
4377.45 202
4377.61 206
4377.76 211
4377.91 214
4378.06 215
4378.21 214
4378.37 211
4378.52 207
4378.67 202
4378.82 198
4378.97 194
4379.12 192
4379.28 191
4379.43 191
4379.58 192
4379.73 194
4379.88 195
4380.03 195
4380.19 195
4380.34 193
4380.49 190
4380.64 185
4380.79 179
4380.95 173
4381.10 167
4381.25 162
4381.40 160
4381.55 160
4381.70 163
4381.86 168
4382.01 175
4382.16 183
4382.31 191
4382.46 197
4382.62 200
4382.77 202
4382.92 202
4383.07 202
4383.22 201
4383.37 201
4383.53 201
4383.68 202
4383.83 202
4383.98 203
4384.13 203
4384.29 203
4384.44 204
4384.59 205
4384.74 208
4384.89 211
4385.04 214
4385.20 217
4385.35 218
4385.50 218
4385.65 216
4385.80 213
4385.96 209
4386.11 205
4386.26 201
4386.41 199
4386.56 199
4386.72 201
4386.87 203
4387.02 205
4387.17 207
4387.32 208
4387.47 208
4387.63 208
4387.78 208
4387.93 208
4388.08 209
4388.23 211
4388.39 212
4388.54 213
4388.69 214
4388.84 213
4388.99 212
4389.15 211
4389.30 209
4389.45 208
4389.60 206
4389.75 203
4389.91 199
4390.06 194
4390.21 187
4390.36 180
4390.51 173
4390.67 167
4390.82 163
4390.97 161
4391.12 160
4391.27 162
4391.43 165
4391.58 171
4391.73 178
4391.88 186
4392.03 195
4392.19 203
4392.34 212
4392.49 219
4392.64 225
4392.79 231
4392.95 236
4393.10 240
4393.25 243
4393.40 246
4393.55 247
4393.71 248
4393.86 247
4394.01 246
4394.16 244
4394.31 243
4394.47 243
4394.62 244
4394.77 245
4394.92 245
4395.07 246
4395.23 245
4395.38 244
4395.53 242
4395.68 240
4395.83 238
4395.99 236
4396.14 235
4396.29 234
4396.44 232
4396.59 230
4396.75 227
4396.90 223
4397.05 219
4397.20 215
4397.35 211
4397.51 208
4397.66 207
4397.81 208
4397.96 210
4398.11 213
4398.27 216
4398.42 218
4398.57 221
4398.72 222
4398.88 223
4399.03 224
4399.18 224
4399.33 223
4399.48 223
4399.64 221
4399.79 219
4399.94 215
4400.09 211
4400.24 205
4400.40 199
4400.55 193
4400.70 188
4400.85 185
4401.01 183
4401.16 183
4401.31 184
4401.46 187
4401.61 189
4401.77 192
4401.92 194
4402.07 194
4402.22 194
4402.37 192
4402.53 188
4402.68 184
4402.83 180
4402.98 175
4403.14 172
4403.29 170
4403.44 170
4403.59 170
4403.74 172
4403.90 174
4404.05 176
4404.20 178
4404.35 179
4404.51 180
4404.66 180
4404.81 179
4404.96 177
4405.11 175
4405.27 173
4405.42 171
4405.57 170
4405.72 169
4405.88 171
4406.03 174
4406.18 179
4406.33 185
4406.48 190
4406.64 195
4406.79 199
4406.94 200
4407.09 199
4407.25 196
4407.40 192
4407.55 188
4407.70 184
4407.85 180
4408.01 178
4408.16 176
4408.31 176
4408.46 176
4408.62 177
4408.77 179
4408.92 181
4409.07 184
4409.22 186
4409.38 187
4409.53 188
4409.68 187
4409.83 185
4409.99 184
4410.14 182
4410.29 182
4410.44 182
4410.60 183
4410.75 184
4410.90 186
4411.05 188
4411.20 189
4411.36 191
4411.51 192
4411.66 192
4411.81 192
4411.97 191
4412.12 189
4412.27 187
4412.42 185
4412.58 183
4412.73 181
4412.88 181
4413.03 181
4413.19 183
4413.34 187
4413.49 192
4413.64 198
4413.79 205
4413.95 211
4414.10 216
4414.25 219
4414.40 220
4414.56 219
4414.71 218
4414.86 216
4415.01 214
4415.17 213
4415.32 212
4415.47 211
4415.62 209
4415.78 207
4415.93 204
4416.08 200
4416.23 197
4416.39 194
4416.54 194
4416.69 195
4416.84 197
4416.99 200
4417.15 202
4417.30 204
4417.45 203
4417.60 201
4417.76 197
4417.91 193
4418.06 189
4418.21 187
4418.37 187
4418.52 189
4418.67 193
4418.82 198
4418.98 201
4419.13 202
4419.28 200
4419.43 195
4419.59 189
4419.74 182
4419.89 176
4420.04 174
4420.20 174
4420.35 177
4420.50 182
4420.65 189
4420.81 195
4420.96 200
4421.11 204
4421.26 207
4421.42 208
4421.57 210
4421.72 210
4421.87 210
4422.03 209
4422.18 208
4422.33 204
4422.48 200
4422.64 195
4422.79 190
4422.94 186
4423.09 184
4423.25 184
4423.40 187
4423.55 192
4423.70 199
4423.86 206
4424.01 213
4424.16 220
4424.31 226
4424.47 230
4424.62 233
4424.77 234
4424.92 235
4425.08 236
4425.23 236
4425.38 237
4425.53 237
4425.69 237
4425.84 236
4425.99 233
4426.14 228
4426.30 222
4426.45 215
4426.60 208
4426.76 203
4426.91 199
4427.06 198
4427.21 198
4427.37 200
4427.52 203
4427.67 205
4427.82 205
4427.98 204
4428.13 202
4428.28 200
4428.43 198
4428.59 198
4428.74 200
4428.89 205
4429.04 213
4429.20 222
4429.35 232
4429.50 241
4429.65 249
4429.81 255
4429.96 258
4430.11 260
4430.27 259
4430.42 257
4430.57 255
4430.72 253
4430.88 250
4431.03 248
4431.18 246
4431.33 245
4431.49 243
4431.64 242
4431.79 243
4431.94 244
4432.10 246
4432.25 249
4432.40 251
4432.56 252
4432.71 251
4432.86 248
4433.01 242
4433.17 234
4433.32 226
4433.47 217
4433.62 210
4433.78 204
4433.93 199
4434.08 196
4434.24 194
4434.39 194
4434.54 194
4434.69 194
4434.85 193
4435.00 192
4435.15 191
4435.30 189
4435.46 188
4435.61 187
4435.76 188
4435.92 190
4436.07 192
4436.22 195
4436.37 197
4436.53 199
4436.68 201
4436.83 203
4436.98 205
4437.14 206
4437.29 208
4437.44 210
4437.60 211
4437.75 211
4437.90 211
4438.05 211
4438.21 211
4438.36 212
4438.51 214
4438.67 217
4438.82 220
4438.97 224
4439.12 227
4439.28 229
4439.43 229
4439.58 228
4439.73 226
4439.89 223
4440.04 219
4440.19 215
4440.35 211
4440.50 208
4440.65 204
4440.80 201
4440.96 199
4441.11 200
4441.26 202
4441.42 208
4441.57 216
4441.72 226
4441.87 236
4442.03 246
4442.18 254
4442.33 258
4442.49 259
4442.64 256
4442.79 251
4442.94 244
4443.10 237
4443.25 231
4443.40 226
4443.56 222
4443.71 219
4443.86 217
4444.01 214
4444.17 211
4444.32 208
4444.47 205
4444.63 203
4444.78 201
4444.93 200
4445.08 200
4445.24 200
4445.39 201
4445.54 201
4445.70 202
4445.85 203
4446.00 204
4446.16 205
4446.31 206
4446.46 208
4446.61 210
4446.77 213
4446.92 217
4447.07 222
4447.23 228
4447.38 235
4447.53 243
4447.68 251
4447.84 258
4447.99 263
4448.14 265
4448.30 264
4448.45 260
4448.60 254
4448.76 247
4448.91 240
4449.06 236
4449.21 235
4449.37 238
4449.52 243
4449.67 251
4449.83 260
4449.98 267
4450.13 272
4450.29 274
4450.44 272
4450.59 267
4450.74 259
4450.90 249
4451.05 240
4451.20 231
4451.36 225
4451.51 221
4451.66 220
4451.82 221
4451.97 225
4452.12 231
4452.27 237
4452.43 242
4452.58 246
4452.73 249
4452.89 248
4453.04 246
4453.19 241
4453.35 235
4453.50 229
4453.65 224
4453.80 220
4453.96 217
4454.11 215
4454.26 215
4454.42 214
4454.57 214
4454.72 213
4454.88 213
4455.03 213
4455.18 214
4455.34 216
4455.49 219
4455.64 224
4455.79 229
4455.95 234
4456.10 239
4456.25 243
4456.41 246
4456.56 248
4456.71 248
4456.87 247
4457.02 245
4457.17 241
4457.33 237
4457.48 233
4457.63 229
4457.79 226
4457.94 225
4458.09 226
4458.24 228
4458.40 231
4458.55 235
4458.70 237
4458.86 238
4459.01 237
4459.16 233
4459.32 229
4459.47 223
4459.62 218
4459.78 215
4459.93 213
4460.08 214
4460.24 215
4460.39 217
4460.54 217
4460.70 215
4460.85 211
4461.00 205
4461.15 199
4461.31 194
4461.46 191
4461.61 190
4461.77 191
4461.92 195
4462.07 199
4462.23 204
4462.38 210
4462.53 216
4462.69 222
4462.84 229
4462.99 236
4463.15 243
4463.30 250
4463.45 256
4463.61 260
4463.76 264
4463.91 266
4464.07 267
4464.22 267
4464.37 267
4464.53 265
4464.68 262
4464.83 258
4464.99 253
4465.14 247
4465.29 243
4465.44 239
4465.60 238
4465.75 237
4465.90 239
4466.06 241
4466.21 242
4466.36 243
4466.52 242
4466.67 240
4466.82 237
4466.98 233
4467.13 229
4467.28 226
4467.44 225
4467.59 226
4467.74 229
4467.90 233
4468.05 237
4468.20 240
4468.36 241
4468.51 240
4468.66 237
4468.82 231
4468.97 224
4469.12 217
4469.28 211
4469.43 207
4469.58 206
4469.74 207
4469.89 209
4470.04 212
4470.20 215
4470.35 217
4470.50 217
4470.66 217
4470.81 216
4470.96 214
4471.12 212
4471.27 209
4471.42 206
4471.58 204
4471.73 201
4471.88 199
4472.04 199
4472.19 201
4472.34 206
4472.50 212
4472.65 220
4472.80 227
4472.96 234
4473.11 238
4473.26 239
4473.42 237
4473.57 234
4473.72 229
4473.88 225
4474.03 222
4474.18 221
4474.34 222
4474.49 226
4474.64 231
4474.80 235
4474.95 240
4475.11 242
4475.26 243
4475.41 242
4475.57 240
4475.72 237
4475.87 235
4476.03 236
4476.18 238
4476.33 243
4476.49 248
4476.64 253
4476.79 256
4476.95 256
4477.10 253
4477.25 249
4477.41 244
4477.56 241
4477.71 239
4477.87 240
4478.02 243
4478.17 247
4478.33 249
4478.48 249
4478.63 246
4478.79 240
4478.94 232
4479.10 223
4479.25 214
4479.40 206
4479.56 200
4479.71 197
4479.86 194
4480.02 193
4480.17 193
4480.32 192
4480.48 191
4480.63 190
4480.78 189
4480.94 190
4481.09 192
4481.24 195
4481.40 199
4481.55 203
4481.70 207
4481.86 209
4482.01 210
4482.17 209
4482.32 207
4482.47 203
4482.63 199
4482.78 195
4482.93 190
4483.09 186
4483.24 182
4483.39 179
4483.55 177
4483.70 176
4483.85 175
4484.01 174
4484.16 174
4484.32 175
4484.47 175
4484.62 176
4484.78 177
4484.93 179
4485.08 180
4485.24 180
4485.39 180
4485.54 180
4485.70 180
4485.85 180
4486.00 182
4486.16 185
4486.31 189
4486.47 193
4486.62 197
4486.77 200
4486.93 202
4487.08 203
4487.23 202
4487.39 201
4487.54 200
4487.69 198
4487.85 197
4488.00 197
4488.16 197
4488.31 197
4488.46 199
4488.62 202
4488.77 206
4488.92 213
4489.08 222
4489.23 231
4489.38 241
4489.54 250
4489.69 257
4489.85 261
4490.00 263
4490.15 264
4490.31 263
4490.46 261
4490.61 260
4490.77 259
4490.92 257
4491.08 256
4491.23 253
4491.38 249
4491.54 245
4491.69 239
4491.84 234
4492.00 229
4492.15 225
4492.30 222
4492.46 221
4492.61 221
4492.77 221
4492.92 220
4493.07 218
4493.23 215
4493.38 212
4493.53 207
4493.69 203
4493.84 199
4494.00 196
4494.15 193
4494.30 192
4494.46 192
4494.61 194
4494.76 196
4494.92 200
4495.07 206
4495.23 212
4495.38 220
4495.53 227
4495.69 233
4495.84 237
4495.99 238
4496.15 236
4496.30 232
4496.46 226
4496.61 219
4496.76 213
4496.92 209
4497.07 205
4497.23 203
4497.38 202
4497.53 203
4497.69 204
4497.84 206
4497.99 208
4498.15 211
4498.30 214
4498.46 217
4498.61 219
4498.76 220
4498.92 221
4499.07 220
4499.22 217
4499.38 214
4499.53 209
4499.69 203
4499.84 196
4499.99 190
4500.15 185
4500.30 181
4500.46 179
4500.61 178
4500.76 179
4500.92 180
4501.07 181
4501.23 183
4501.38 185
4501.53 189
4501.69 193
4501.84 199
4501.99 206
4502.15 212
4502.30 218
4502.46 222
4502.61 223
4502.76 222
4502.92 218
4503.07 213
4503.23 208
4503.38 202
4503.53 197
4503.69 195
4503.84 194
4504.00 197
4504.15 201
4504.30 207
4504.46 214
4504.61 220
4504.76 226
4504.92 231
4505.07 234
4505.23 236
4505.38 237
4505.53 238
4505.69 239
4505.84 240
4506.00 241
4506.15 242
4506.30 243
4506.46 244
4506.61 245
4506.77 245
4506.92 244
4507.07 241
4507.23 238
4507.38 233
4507.54 228
4507.69 224
4507.84 220
4508.00 216
4508.15 214
4508.31 213
4508.46 213
4508.61 214
4508.77 216
4508.92 220
4509.08 224
4509.23 230
4509.38 236
4509.54 241
4509.69 245
4509.85 246
4510.00 245
4510.15 242
4510.31 238
4510.46 234
4510.62 232
4510.77 232
4510.92 235
4511.08 242
4511.23 250
4511.39 260
4511.54 269
4511.69 277
4511.85 283
4512.00 286
4512.16 287
4512.31 288
4512.46 290
4512.62 295
4512.77 302
4512.93 312
4513.08 324
4513.23 338
4513.39 352
4513.54 364
4513.70 374
4513.85 381
4514.01 384
4514.16 384
4514.31 382
4514.47 379
4514.62 375
4514.78 372
4514.93 370
4515.08 369
4515.24 370
4515.39 371
4515.55 372
4515.70 372
4515.85 373
4516.01 372
4516.16 371
4516.32 371
4516.47 370
4516.63 370
4516.78 369
4516.93 368
4517.09 367
4517.24 364
4517.40 360
4517.55 355
4517.70 350
4517.86 342
4518.01 334
4518.17 325
4518.32 315
4518.48 305
4518.63 295
4518.78 285
4518.94 277
4519.09 270
4519.25 266
4519.40 264
4519.55 264
4519.71 267
4519.86 272
4520.02 280
4520.17 288
4520.33 296
4520.48 302
4520.63 307
4520.79 307
4520.94 305
4521.10 298
4521.25 289
4521.40 278
4521.56 266
4521.71 254
4521.87 244
4522.02 235
4522.18 228
4522.33 222
4522.48 218
4522.64 214
4522.79 211
4522.95 210
4523.10 209
4523.26 209
4523.41 209
4523.56 209
4523.72 207
4523.87 204
4524.03 200
4524.18 196
4524.34 191
4524.49 188
4524.64 186
4524.80 187
4524.95 189
4525.11 192
4525.26 196
4525.42 201
4525.57 205
4525.72 210
4525.88 215
4526.03 221
4526.19 226
4526.34 230
4526.50 234
4526.65 237
4526.80 238
4526.96 237
4527.11 234
4527.27 230
4527.42 225
4527.58 220
4527.73 215
4527.88 212
4528.04 211
4528.19 212
4528.35 214
4528.50 218
4528.66 221
4528.81 223
4528.96 222
4529.12 219
4529.27 214
4529.43 208
4529.58 203
4529.74 200
4529.89 198
4530.04 199
4530.20 201
4530.35 205
4530.51 208
4530.66 210
4530.82 212
4530.97 211
4531.13 209
4531.28 206
4531.43 203
4531.59 199
4531.74 195
4531.90 193
4532.05 191
4532.21 190
4532.36 190
4532.51 189
4532.67 189
4532.82 189
4532.98 188
4533.13 186
4533.29 185
4533.44 183
4533.60 181
4533.75 180
4533.90 178
4534.06 177
4534.21 176
4534.37 174
4534.52 173
4534.68 173
4534.83 173
4534.99 174
4535.14 175
4535.29 177
4535.45 177
4535.60 177
4535.76 176
4535.91 175
4536.07 174
4536.22 174
4536.38 173
4536.53 174
4536.68 174
4536.84 175
4536.99 175
4537.15 175
4537.30 175
4537.46 175
4537.61 175
4537.77 174
4537.92 174
4538.08 173
4538.23 173
4538.38 172
4538.54 173
4538.69 174
4538.85 176
4539.00 179
4539.16 182
4539.31 186
4539.47 189
4539.62 192
[truncated: 754,157 more chars]
