# Supplementary material for: Methylobacterium Species Promoting Rice and Barley Growth and Interaction Specificity Revealed with Whole-Cell Matrix-Assisted Laser Desorption / Ionization-Time-of-Flight Mass Spectrometry (MALDI-TOF/MS) Analysis
Source: PLoS One. 2015 Jun 8;10(6):e0129509. doi: 10.1371/journal.pone.0129509 (PMC4460032; doi:10.1371/journal.pone.0129509)
Supplement: S3 Data — (ZIP) [file pone.0129509.s003.zip › Supplementary data 3 (ms from barley)/31c.txt]

776.95 0
777.01 0
777.08 0
777.14 0
777.20 0
777.27 0
777.33 0
777.40 0
777.46 0
777.52 0
777.59 0
777.65 0
777.72 0
777.78 0
777.84 0
777.91 0
777.97 0
778.04 0
778.10 0
778.17 0
778.23 0
778.29 0
778.36 0
778.42 0
778.49 0
778.55 0
778.61 0
778.68 0
778.74 0
778.81 0
778.87 0
778.93 0
779.00 0
779.06 0
779.13 0
779.19 0
779.25 0
779.32 0
779.38 0
779.45 0
779.51 0
779.58 0
779.64 0
779.70 0
779.77 0
779.83 0
779.90 0
779.96 0
780.02 0
780.09 0
780.15 0
780.22 0
780.28 0
780.34 0
780.41 0
780.47 0
780.54 0
780.60 0
780.67 0
780.73 0
780.79 0
780.86 0
780.92 0
780.99 0
781.05 0
781.11 0
781.18 0
781.24 0
781.31 0
781.37 0
781.44 0
781.50 0
781.56 0
781.63 0
781.69 0
781.76 0
781.82 0
781.88 0
781.95 0
782.01 0
782.08 0
782.14 0
782.21 0
782.27 0
782.33 0
782.40 0
782.46 0
782.53 0
782.59 0
782.66 0
782.72 0
782.78 0
782.85 0
782.91 0
782.98 0
783.04 0
783.11 0
783.17 0
783.23 0
783.30 0
783.36 0
783.43 0
783.49 0
783.56 0
783.62 0
783.68 0
783.75 0
783.81 0
783.88 0
783.94 0
784.01 0
784.07 0
784.13 0
784.20 0
784.26 0
784.33 0
784.39 0
784.46 0
784.52 0
784.58 0
784.65 0
784.71 0
784.78 0
784.84 0
784.91 0
784.97 0
785.03 0
785.10 0
785.16 0
785.23 0
785.29 0
785.36 0
785.42 0
785.48 0
785.55 0
785.61 0
785.68 0
785.74 0
785.81 0
785.87 0
785.94 0
786.00 0
786.06 0
786.13 0
786.19 0
786.26 0
786.32 0
786.39 0
786.45 0
786.51 0
786.58 0
786.64 0
786.71 0
786.77 0
786.84 0
786.90 0
786.97 0
787.03 0
787.09 0
787.16 0
787.22 0
787.29 0
787.35 0
787.42 0
787.48 0
787.55 0
787.61 0
787.67 0
787.74 0
787.80 0
787.87 0
787.93 0
788.00 0
788.06 0
788.13 0
788.19 0
788.25 0
788.32 0
788.38 0
788.45 0
788.51 0
788.58 0
788.64 0
788.71 0
788.77 0
788.83 0
788.90 0
788.96 0
789.03 0
789.09 0
789.16 0
789.22 0
789.29 0
789.35 0
789.41 0
789.48 0
789.54 0
789.61 0
789.67 0
789.74 0
789.80 0
789.87 0
789.93 0
790.00 0
790.06 0
790.12 0
790.19 0
790.25 0
790.32 0
790.38 0
790.45 0
790.51 0
790.58 0
790.64 0
790.71 0
790.77 0
790.83 0
790.90 0
790.96 0
791.03 0
791.09 0
791.16 0
791.22 0
791.29 0
791.35 0
791.42 0
791.48 0
791.55 0
791.61 0
791.67 0
791.74 0
791.80 0
791.87 0
791.93 0
792.00 0
792.06 0
792.13 0
792.19 0
792.26 0
792.32 0
792.39 0
792.45 0
792.51 0
792.58 0
792.64 0
792.71 0
792.77 0
792.84 0
792.90 0
792.97 0
793.03 0
793.10 0
793.16 0
793.23 0
793.29 0
793.36 0
793.42 0
793.48 0
793.55 0
793.61 0
793.68 0
793.74 0
793.81 0
793.87 0
793.94 0
794.00 0
794.07 0
794.13 0
794.20 0
794.26 0
794.33 0
794.39 0
794.46 0
794.52 0
794.58 0
794.65 0
794.71 0
794.78 0
794.84 0
794.91 0
794.97 0
795.04 0
795.10 0
795.17 0
795.23 0
795.30 0
795.36 0
795.43 0
795.49 0
795.56 0
795.62 0
795.69 0
795.75 0
795.81 0
795.88 0
795.94 0
796.01 0
796.07 0
796.14 0
796.20 0
796.27 0
796.33 0
796.40 0
796.46 0
796.53 0
796.59 0
796.66 0
796.72 0
796.79 0
796.85 0
796.92 0
796.98 0
797.05 0
797.11 0
797.18 0
797.24 0
797.31 0
797.37 0
797.44 0
797.50 0
797.56 0
797.63 0
797.69 0
797.76 0
797.82 0
797.89 0
797.95 0
798.02 0
798.08 0
798.15 0
798.21 0
798.28 0
798.34 0
798.41 0
798.47 0
798.54 0
798.60 0
798.67 0
798.73 0
798.80 0
798.86 0
798.93 0
798.99 0
799.06 0
799.12 0
799.19 0
799.25 0
799.32 0
799.38 0
799.45 0
799.51 0
799.58 0
799.64 0
799.71 0
799.77 0
799.84 0
799.90 0
799.97 0
800.03 0
800.10 0
800.16 0
800.23 0
800.29 0
800.36 0
800.42 0
800.49 0
800.55 0
800.62 0
800.68 0
800.75 0
800.81 0
800.88 0
800.94 0
801.01 0
801.07 0
801.14 0
801.20 0
801.27 0
801.33 0
801.40 0
801.46 0
801.53 0
801.59 0
801.66 0
801.72 0
801.79 0
801.85 0
801.92 0
801.98 0
802.05 0
802.11 0
802.18 0
802.24 0
802.31 0
802.37 0
802.44 0
802.50 0
802.57 0
802.63 0
802.70 0
802.76 0
802.83 0
802.89 0
802.96 0
803.02 0
803.09 0
803.15 0
803.22 0
803.28 0
803.35 0
803.41 0
803.48 0
803.54 0
803.61 0
803.67 0
803.74 0
803.80 0
803.87 0
803.93 0
804.00 0
804.06 0
804.13 0
804.19 0
804.26 0
804.32 0
804.39 0
804.45 0
804.52 0
804.58 0
804.65 0
804.71 0
804.78 0
804.84 0
804.91 0
804.97 0
805.04 0
805.10 0
805.17 0
805.24 0
805.30 0
805.37 0
805.43 0
805.50 0
805.56 0
805.63 0
805.69 0
805.76 0
805.82 0
805.89 0
805.95 0
806.02 0
806.08 0
806.15 0
806.21 0
806.28 0
806.34 0
806.41 0
806.47 0
806.54 0
806.60 0
806.67 0
806.73 0
806.80 0
806.86 0
806.93 0
807.00 0
807.06 0
807.13 0
807.19 0
807.26 0
807.32 0
807.39 0
807.45 0
807.52 0
807.58 0
807.65 0
807.71 0
807.78 0
807.84 0
807.91 0
807.97 0
808.04 0
808.10 0
808.17 0
808.24 0
808.30 0
808.37 0
808.43 0
808.50 0
808.56 0
808.63 0
808.69 0
808.76 0
808.82 0
808.89 0
808.95 0
809.02 0
809.08 0
809.15 0
809.21 0
809.28 0
809.35 0
809.41 0
809.48 0
809.54 0
809.61 0
809.67 0
809.74 0
809.80 0
809.87 0
809.93 0
810.00 0
810.06 0
810.13 0
810.19 0
810.26 0
810.33 0
810.39 0
810.46 0
810.52 0
810.59 0
810.65 0
810.72 0
810.78 0
810.85 0
810.91 0
810.98 0
811.04 0
811.11 0
811.18 0
811.24 0
811.31 0
811.37 0
811.44 0
811.50 0
811.57 0
811.63 0
811.70 0
811.76 0
811.83 0
811.89 0
811.96 0
812.03 0
812.09 0
812.16 0
812.22 0
812.29 0
812.35 0
812.42 0
812.48 0
812.55 0
812.61 0
812.68 0
812.75 0
812.81 0
812.88 0
812.94 0
813.01 0
813.07 0
813.14 0
813.20 0
813.27 0
813.33 0
813.40 0
813.47 0
813.53 0
813.60 0
813.66 0
813.73 0
813.79 0
813.86 0
813.92 0
813.99 0
814.06 0
814.12 1
814.19 1
814.25 1
814.32 0
814.38 0
814.45 0
814.51 0
814.58 0
814.65 0
814.71 0
814.78 0
814.84 0
814.91 0
814.97 0
815.04 0
815.10 0
815.17 0
815.24 0
815.30 0
815.37 0
815.43 0
815.50 0
815.56 0
815.63 0
815.69 0
815.76 0
815.83 0
815.89 0
815.96 0
816.02 0
816.09 0
816.15 0
816.22 0
816.28 0
816.35 0
816.42 0
816.48 0
816.55 0
816.61 0
816.68 0
816.74 0
816.81 0
816.87 0
816.94 0
817.01 0
817.07 0
817.14 0
817.20 0
817.27 0
817.33 0
817.40 0
817.47 0
817.53 0
817.60 0
817.66 0
817.73 0
817.79 0
817.86 0
817.93 0
817.99 0
818.06 0
818.12 0
818.19 0
818.25 0
818.32 0
818.39 0
818.45 0
818.52 0
818.58 0
818.65 0
818.71 0
818.78 0
818.84 0
818.91 0
818.98 0
819.04 0
819.11 0
819.17 0
819.24 0
819.30 0
819.37 0
819.44 0
819.50 0
819.57 0
819.63 0
819.70 0
819.77 0
819.83 0
819.90 0
819.96 0
820.03 0
820.09 0
820.16 0
820.23 0
820.29 0
820.36 0
820.42 0
820.49 0
820.55 0
820.62 0
820.69 0
820.75 0
820.82 0
820.88 0
820.95 0
821.01 0
821.08 0
821.15 0
821.21 0
821.28 0
821.34 0
821.41 0
821.48 0
821.54 0
821.61 0
821.67 0
821.74 0
821.80 0
821.87 0
821.94 0
822.00 0
822.07 0
822.13 0
822.20 0
822.27 0
822.33 0
822.40 0
822.46 0
822.53 0
822.59 0
822.66 0
822.73 0
822.79 0
822.86 0
822.92 0
822.99 0
823.06 0
823.12 0
823.19 0
823.25 0
823.32 0
823.38 0
823.45 0
823.52 0
823.58 0
823.65 0
823.71 0
823.78 0
823.85 0
823.91 0
823.98 0
824.04 0
824.11 0
824.18 0
824.24 0
824.31 0
824.37 0
824.44 0
824.51 0
824.57 0
824.64 0
824.70 0
824.77 0
824.84 0
824.90 0
824.97 0
825.03 0
825.10 0
825.16 0
825.23 0
825.30 0
825.36 0
825.43 0
825.49 0
825.56 0
825.63 0
825.69 0
825.76 0
825.82 0
825.89 0
825.96 0
826.02 0
826.09 0
826.15 0
826.22 0
826.29 0
826.35 0
826.42 0
826.48 0
826.55 0
826.62 0
826.68 0
826.75 0
826.81 0
826.88 0
826.95 0
827.01 0
827.08 0
827.14 0
827.21 0
827.28 0
827.34 0
827.41 0
827.48 0
827.54 0
827.61 0
827.67 0
827.74 0
827.81 0
827.87 0
827.94 0
828.00 0
828.07 0
828.14 0
828.20 0
828.27 0
828.33 0
828.40 0
828.47 0
828.53 0
828.60 0
828.66 0
828.73 0
828.80 0
828.86 0
828.93 0
828.99 0
829.06 0
829.13 0
829.19 0
829.26 0
829.33 0
829.39 0
829.46 0
829.52 0
829.59 0
829.66 0
829.72 0
829.79 0
829.85 0
829.92 0
829.99 0
830.05 0
830.12 0
830.19 0
830.25 0
830.32 0
830.38 0
830.45 0
830.52 0
830.58 0
830.65 0
830.71 0
830.78 0
830.85 0
830.91 0
830.98 0
831.05 0
831.11 0
831.18 0
831.24 0
831.31 0
831.38 0
831.44 0
831.51 0
831.58 0
831.64 0
831.71 0
831.77 0
831.84 0
831.91 0
831.97 0
832.04 0
832.11 0
832.17 0
832.24 0
832.30 0
832.37 0
832.44 0
832.50 0
832.57 0
832.64 0
832.70 0
832.77 0
832.83 0
832.90 0
832.97 0
833.03 0
833.10 0
833.17 0
833.23 0
833.30 0
833.36 0
833.43 0
833.50 0
833.56 0
833.63 0
833.70 0
833.76 0
833.83 0
833.89 0
833.96 0
834.03 0
834.09 0
834.16 0
834.23 0
834.29 0
834.36 0
834.42 0
834.49 0
834.56 0
834.62 0
834.69 0
834.76 0
834.82 0
834.89 0
834.96 0
835.02 0
835.09 0
835.15 0
835.22 0
835.29 0
835.35 0
835.42 0
835.49 0
835.55 0
835.62 0
835.69 0
835.75 0
835.82 0
835.88 0
835.95 0
836.02 0
836.08 0
836.15 0
836.22 0
836.28 0
836.35 0
836.42 0
836.48 0
836.55 0
836.62 0
836.68 0
836.75 0
836.81 0
836.88 0
836.95 0
837.01 0
837.08 0
837.15 0
837.21 0
837.28 0
837.35 0
837.41 0
837.48 0
837.55 0
837.61 0
837.68 0
837.74 0
837.81 0
837.88 0
837.94 0
838.01 0
838.08 0
838.14 0
838.21 0
838.28 0
838.34 0
838.41 0
838.48 0
838.54 0
838.61 0
838.68 0
838.74 0
838.81 0
838.87 0
838.94 0
839.01 0
839.07 0
839.14 0
839.21 0
839.27 0
839.34 0
839.41 0
839.47 0
839.54 0
839.61 0
839.67 0
839.74 0
839.81 0
839.87 0
839.94 0
840.01 0
840.07 0
840.14 0
840.21 0
840.27 0
840.34 0
840.41 0
840.47 0
840.54 0
840.60 0
840.67 0
840.74 0
840.80 0
840.87 0
840.94 0
841.00 0
841.07 0
841.14 0
841.20 0
841.27 0
841.34 0
841.40 0
841.47 0
841.54 0
841.60 0
841.67 0
841.74 0
841.80 0
841.87 0
841.94 0
842.00 0
842.07 0
842.14 0
842.20 0
842.27 0
842.34 0
842.40 0
842.47 0
842.54 0
842.60 0
842.67 0
842.74 0
842.80 0
842.87 0
842.94 0
843.00 0
843.07 0
843.14 0
843.20 0
843.27 0
843.34 0
843.40 0
843.47 0
843.54 0
843.60 0
843.67 0
843.74 0
843.80 0
843.87 0
843.94 0
844.00 0
844.07 0
844.14 0
844.20 0
844.27 0
844.34 0
844.40 0
844.47 0
844.54 0
844.60 0
844.67 0
844.74 0
844.80 0
844.87 0
844.94 0
845.00 0
845.07 0
845.14 0
845.20 0
845.27 0
845.34 0
845.40 0
845.47 0
845.54 0
845.61 0
845.67 0
845.74 0
845.81 0
845.87 0
845.94 0
846.01 0
846.07 0
846.14 0
846.21 0
846.27 0
846.34 0
846.41 0
846.47 0
846.54 0
846.61 0
846.67 0
846.74 0
846.81 0
846.87 0
846.94 0
847.01 0
847.07 0
847.14 0
847.21 0
847.28 0
847.34 0
847.41 0
847.48 0
847.54 0
847.61 0
847.68 0
847.74 0
847.81 0
847.88 0
847.94 0
848.01 0
848.08 0
848.14 0
848.21 0
848.28 0
848.34 0
848.41 0
848.48 0
848.55 0
848.61 0
848.68 0
848.75 0
848.81 0
848.88 0
848.95 0
849.01 0
849.08 0
849.15 0
849.21 0
849.28 0
849.35 0
849.42 0
849.48 0
849.55 0
849.62 0
849.68 0
849.75 0
849.82 0
849.88 0
849.95 0
850.02 0
850.08 0
850.15 0
850.22 0
850.29 0
850.35 0
850.42 0
850.49 0
850.55 0
850.62 0
850.69 0
850.75 0
850.82 0
850.89 0
850.96 0
851.02 0
851.09 0
851.16 0
851.22 0
851.29 0
851.36 0
851.42 0
851.49 0
851.56 0
851.63 0
851.69 0
851.76 0
851.83 0
851.89 0
851.96 0
852.03 0
852.09 0
852.16 0
852.23 0
852.30 0
852.36 0
852.43 0
852.50 0
852.56 0
852.63 0
852.70 0
852.76 0
852.83 0
852.90 0
852.97 0
853.03 0
853.10 0
853.17 0
853.23 0
853.30 0
853.37 0
853.44 0
853.50 0
853.57 0
853.64 0
853.70 0
853.77 0
853.84 0
853.90 0
853.97 0
854.04 0
854.11 0
854.17 0
854.24 0
854.31 0
854.37 0
854.44 0
854.51 0
854.58 0
854.64 0
854.71 0
854.78 0
854.84 0
854.91 0
854.98 0
855.05 0
855.11 0
855.18 0
855.25 0
855.31 0
855.38 0
855.45 0
855.52 0
855.58 0
855.65 0
855.72 0
855.78 0
855.85 0
855.92 0
855.99 0
856.05 0
856.12 0
856.19 0
856.25 0
856.32 0
856.39 0
856.46 0
856.52 0
856.59 0
856.66 0
856.73 0
856.79 0
856.86 0
856.93 0
856.99 0
857.06 0
857.13 0
857.20 0
857.26 0
857.33 0
857.40 0
857.46 0
857.53 0
857.60 0
857.67 0
857.73 0
857.80 0
857.87 0
857.94 0
858.00 0
858.07 0
858.14 0
858.20 0
858.27 0
858.34 0
858.41 0
858.47 0
858.54 0
858.61 0
858.68 0
858.74 0
858.81 0
858.88 0
858.94 0
859.01 0
859.08 0
859.15 0
859.21 0
859.28 0
859.35 0
859.42 0
859.48 0
859.55 0
859.62 0
859.68 0
859.75 0
859.82 0
859.89 0
859.95 0
860.02 0
860.09 0
860.16 0
860.22 0
860.29 0
860.36 0
860.43 0
860.49 0
860.56 0
860.63 0
860.70 0
860.76 0
860.83 0
860.90 0
860.96 0
861.03 0
861.10 0
861.17 0
861.23 0
861.30 0
861.37 0
861.44 0
861.50 0
861.57 0
861.64 0
861.71 0
861.77 0
861.84 0
861.91 0
861.98 0
862.04 0
862.11 0
862.18 0
862.25 0
862.31 0
862.38 0
862.45 0
862.51 0
862.58 0
862.65 0
862.72 0
862.78 0
862.85 0
862.92 0
862.99 0
863.05 0
863.12 0
863.19 0
863.26 0
863.32 0
863.39 0
863.46 0
863.53 0
863.59 0
863.66 0
863.73 0
863.80 0
863.86 0
863.93 0
864.00 0
864.07 0
864.13 0
864.20 0
864.27 0
864.34 0
864.40 0
864.47 0
864.54 0
864.61 0
864.67 0
864.74 0
864.81 0
864.88 0
864.94 0
865.01 0
865.08 0
865.15 0
865.21 0
865.28 0
865.35 0
865.42 0
865.48 0
865.55 0
865.62 0
865.69 0
865.75 0
865.82 0
865.89 0
865.96 0
866.03 0
866.09 0
866.16 0
866.23 0
866.30 0
866.36 0
866.43 0
866.50 0
866.57 0
866.63 0
866.70 0
866.77 0
866.84 0
866.90 0
866.97 0
867.04 0
867.11 0
867.17 0
867.24 0
867.31 0
867.38 0
867.44 0
867.51 0
867.58 0
867.65 0
867.72 0
867.78 0
867.85 0
867.92 0
867.99 0
868.05 0
868.12 0
868.19 0
868.26 0
868.32 0
868.39 0
868.46 0
868.53 0
868.59 0
868.66 0
868.73 0
868.80 0
868.87 0
868.93 0
869.00 0
869.07 0
869.14 0
869.20 0
869.27 0
869.34 0
869.41 0
869.47 0
869.54 0
869.61 0
869.68 0
869.75 0
869.81 0
869.88 0
869.95 0
870.02 0
870.08 0
870.15 0
870.22 0
870.29 0
870.36 0
870.42 0
870.49 0
870.56 0
870.63 0
870.69 0
870.76 0
870.83 0
870.90 0
870.96 0
871.03 0
871.10 0
871.17 0
871.24 0
871.30 0
871.37 0
871.44 0
871.51 0
871.57 0
871.64 0
871.71 0
871.78 0
871.85 0
871.91 0
871.98 0
872.05 0
872.12 0
872.18 0
872.25 0
872.32 0
872.39 0
872.46 0
872.52 0
872.59 0
872.66 0
872.73 0
872.80 0
872.86 0
872.93 0
873.00 0
873.07 0
873.13 0
873.20 0
873.27 0
873.34 0
873.41 0
873.47 0
873.54 0
873.61 0
873.68 0
873.75 0
873.81 0
873.88 0
873.95 0
874.02 0
874.08 0
874.15 0
874.22 0
874.29 0
874.36 0
874.42 0
874.49 0
874.56 0
874.63 0
874.70 0
874.76 0
874.83 0
874.90 0
874.97 0
875.04 0
875.10 0
875.17 0
875.24 0
875.31 0
875.37 0
875.44 0
875.51 0
875.58 0
875.65 0
875.71 0
875.78 0
875.85 0
875.92 0
875.99 0
876.05 0
876.12 0
876.19 0
876.26 0
876.33 0
876.39 0
876.46 0
876.53 0
876.60 0
876.67 0
876.73 0
876.80 0
876.87 0
876.94 0
877.01 0
877.07 0
877.14 0
877.21 0
877.28 0
877.35 0
877.41 0
877.48 0
877.55 0
877.62 0
877.69 0
877.75 0
877.82 0
877.89 0
877.96 0
878.03 0
878.09 0
878.16 0
878.23 0
878.30 0
878.37 0
878.43 0
878.50 0
878.57 0
878.64 0
878.71 0
878.77 0
878.84 0
878.91 0
878.98 0
879.05 0
879.12 0
879.18 0
879.25 0
879.32 0
879.39 0
879.46 0
879.52 0
879.59 0
879.66 0
879.73 0
879.80 0
879.86 0
879.93 0
880.00 0
880.07 0
880.14 0
880.20 0
880.27 0
880.34 0
880.41 0
880.48 0
880.55 0
880.61 0
880.68 0
880.75 0
880.82 0
880.89 0
880.95 0
881.02 0
881.09 0
881.16 0
881.23 0
881.30 0
881.36 0
881.43 0
881.50 0
881.57 0
881.64 0
881.70 0
881.77 0
881.84 0
881.91 0
881.98 0
882.05 0
882.11 0
882.18 0
882.25 0
882.32 0
882.39 0
882.45 0
882.52 0
882.59 0
882.66 0
882.73 0
882.80 0
882.86 0
882.93 0
883.00 0
883.07 0
883.14 0
883.20 0
883.27 0
883.34 0
883.41 0
883.48 0
883.55 0
883.61 0
883.68 0
883.75 0
883.82 0
883.89 0
883.96 0
884.02 0
884.09 0
884.16 0
884.23 0
884.30 0
884.37 0
884.43 0
884.50 0
884.57 0
884.64 0
884.71 0
884.78 0
884.84 0
884.91 0
884.98 0
885.05 0
885.12 0
885.18 0
885.25 0
885.32 0
885.39 0
885.46 0
885.53 0
885.59 0
885.66 0
885.73 0
885.80 0
885.87 0
885.94 0
886.00 0
886.07 0
886.14 0
886.21 0
886.28 0
886.35 0
886.41 0
886.48 0
886.55 0
886.62 0
886.69 0
886.76 0
886.83 0
886.89 0
886.96 0
887.03 0
887.10 0
887.17 0
887.24 0
887.30 0
887.37 0
887.44 0
887.51 0
887.58 0
887.65 0
887.71 0
887.78 0
887.85 0
887.92 0
887.99 0
888.06 0
888.12 0
888.19 0
888.26 0
888.33 0
888.40 0
888.47 0
888.54 0
888.60 0
888.67 0
888.74 0
888.81 0
888.88 0
888.95 0
889.01 0
889.08 0
889.15 0
889.22 0
889.29 0
889.36 0
889.43 0
889.49 0
889.56 0
889.63 0
889.70 0
889.77 0
889.84 0
889.90 0
889.97 0
890.04 0
890.11 0
890.18 0
890.25 0
890.32 0
890.38 0
890.45 0
890.52 0
890.59 0
890.66 0
890.73 0
890.80 0
890.86 0
890.93 0
891.00 0
891.07 0
891.14 0
891.21 0
891.28 0
891.34 0
891.41 0
891.48 0
891.55 0
891.62 0
891.69 0
891.76 0
891.82 0
891.89 0
891.96 0
892.03 0
892.10 0
892.17 0
892.24 0
892.30 0
892.37 0
892.44 0
892.51 0
892.58 0
892.65 0
892.72 0
892.78 0
892.85 0
892.92 0
892.99 0
893.06 0
893.13 0
893.20 0
893.26 0
893.33 0
893.40 0
893.47 0
893.54 0
893.61 0
893.68 0
893.74 0
893.81 0
893.88 0
893.95 0
894.02 0
894.09 0
894.16 0
894.23 0
894.29 0
894.36 0
894.43 0
894.50 0
894.57 0
894.64 0
894.71 0
894.77 0
894.84 0
894.91 0
894.98 0
895.05 0
895.12 0
895.19 0
895.26 0
895.32 0
895.39 0
895.46 0
895.53 0
895.60 0
895.67 0
895.74 0
895.81 0
895.87 0
895.94 0
896.01 0
896.08 0
896.15 0
896.22 0
896.29 0
896.36 0
896.42 0
896.49 0
896.56 0
896.63 0
896.70 0
896.77 0
896.84 0
896.91 0
896.97 0
897.04 0
897.11 0
897.18 0
897.25 0
897.32 0
897.39 0
897.46 0
897.52 0
897.59 0
897.66 0
897.73 0
897.80 0
897.87 0
897.94 0
898.01 0
898.07 0
898.14 0
898.21 0
898.28 0
898.35 0
898.42 0
898.49 0
898.56 0
898.63 0
898.69 0
898.76 0
898.83 0
898.90 0
898.97 0
899.04 0
899.11 0
899.18 0
899.24 0
899.31 0
899.38 0
899.45 0
899.52 0
899.59 0
899.66 0
899.73 0
899.80 0
899.86 0
899.93 0
900.00 0
900.07 0
900.14 0
900.21 0
900.28 0
900.35 0
900.42 0
900.48 0
900.55 0
900.62 0
900.69 0
900.76 0
900.83 0
900.90 0
900.97 0
901.04 0
901.10 0
901.17 0
901.24 0
901.31 0
901.38 0
901.45 0
901.52 0
901.59 0
901.66 0
901.73 0
901.79 0
901.86 0
901.93 0
902.00 0
902.07 0
902.14 0
902.21 0
902.28 0
902.35 0
902.41 0
902.48 0
902.55 0
902.62 0
902.69 0
902.76 0
902.83 0
902.90 0
902.97 0
903.04 0
903.10 0
903.17 0
903.24 0
903.31 0
903.38 0
903.45 0
903.52 0
903.59 0
903.66 0
903.73 0
903.79 0
903.86 0
903.93 0
904.00 0
904.07 0
904.14 0
904.21 0
904.28 0
904.35 0
904.42 0
904.49 0
904.55 0
904.62 0
904.69 0
904.76 0
904.83 0
904.90 0
904.97 0
905.04 0
905.11 0
905.18 0
905.24 0
905.31 0
905.38 0
905.45 0
905.52 0
905.59 0
905.66 0
905.73 0
905.80 0
905.87 0
905.94 0
906.00 0
906.07 0
906.14 0
906.21 0
906.28 0
906.35 0
906.42 0
906.49 0
906.56 0
906.63 0
906.70 0
906.77 0
906.83 0
906.90 0
906.97 0
907.04 0
907.11 0
907.18 0
907.25 0
907.32 0
907.39 0
907.46 0
907.53 0
907.60 0
907.66 0
907.73 0
907.80 0
907.87 0
907.94 0
908.01 0
908.08 0
908.15 0
908.22 0
908.29 0
908.36 0
908.43 0
908.49 0
908.56 0
908.63 0
908.70 0
908.77 0
908.84 0
908.91 0
908.98 0
909.05 0
909.12 0
909.19 0
909.26 0
909.33 0
909.39 0
909.46 0
909.53 0
909.60 0
909.67 0
909.74 0
909.81 0
909.88 0
909.95 0
910.02 0
910.09 0
910.16 0
910.23 0
910.29 0
910.36 0
910.43 0
910.50 0
910.57 0
910.64 0
910.71 0
910.78 0
910.85 0
910.92 0
910.99 0
911.06 0
911.13 0
911.20 0
911.27 0
911.33 0
911.40 0
911.47 0
911.54 0
911.61 0
911.68 0
911.75 0
911.82 0
911.89 0
911.96 0
912.03 0
912.10 0
912.17 0
912.24 0
912.31 0
912.37 0
912.44 0
912.51 0
912.58 0
912.65 0
912.72 0
912.79 0
912.86 0
912.93 0
913.00 0
913.07 0
913.14 0
913.21 0
913.28 0
913.35 0
913.42 0
913.48 0
913.55 0
913.62 0
913.69 0
913.76 0
913.83 0
913.90 0
913.97 0
914.04 0
914.11 0
914.18 0
914.25 0
914.32 0
914.39 0
914.46 0
914.53 0
914.60 0
914.66 0
914.73 0
914.80 0
914.87 0
914.94 0
915.01 0
915.08 0
915.15 0
915.22 0
915.29 0
915.36 0
915.43 0
915.50 0
915.57 0
915.64 0
915.71 0
915.78 0
915.85 0
915.91 0
915.98 0
916.05 0
916.12 0
916.19 0
916.26 0
916.33 0
916.40 0
916.47 0
916.54 0
916.61 0
916.68 0
916.75 0
916.82 0
916.89 0
916.96 0
917.03 0
917.10 0
917.17 0
917.24 0
917.31 0
917.37 0
917.44 0
917.51 0
917.58 0
917.65 0
917.72 0
917.79 0
917.86 0
917.93 0
918.00 0
918.07 0
918.14 0
918.21 0
918.28 0
918.35 0
918.42 0
918.49 0
918.56 0
918.63 0
918.70 0
918.77 0
918.84 0
918.91 0
918.98 0
919.04 0
919.11 0
919.18 0
919.25 0
919.32 0
919.39 0
919.46 0
919.53 0
919.60 0
919.67 0
919.74 0
919.81 0
919.88 0
919.95 0
920.02 0
920.09 0
920.16 0
920.23 0
920.30 0
920.37 0
920.44 0
920.51 0
920.58 0
920.65 0
920.72 0
920.79 0
920.86 0
920.92 0
920.99 0
921.06 0
921.13 0
921.20 0
921.27 0
921.34 0
921.41 0
921.48 0
921.55 0
921.62 0
921.69 0
921.76 0
921.83 0
921.90 0
921.97 0
922.04 0
922.11 0
922.18 0
922.25 0
922.32 0
922.39 0
922.46 0
922.53 0
922.60 0
922.67 0
922.74 0
922.81 0
922.88 0
922.95 0
923.02 0
923.09 0
923.16 0
923.23 0
923.30 0
923.37 0
923.44 0
923.50 0
923.57 0
923.64 0
923.71 0
923.78 0
923.85 0
923.92 0
923.99 0
924.06 0
924.13 0
924.20 0
924.27 0
924.34 0
924.41 0
924.48 0
924.55 0
924.62 0
924.69 0
924.76 0
924.83 0
924.90 0
924.97 0
925.04 0
925.11 0
925.18 0
925.25 0
925.32 0
925.39 0
925.46 0
925.53 0
925.60 0
925.67 0
925.74 0
925.81 0
925.88 0
925.95 0
926.02 0
926.09 0
926.16 0
926.23 0
926.30 0
926.37 0
926.44 0
926.51 0
926.58 0
926.65 0
926.72 0
926.79 0
926.86 0
926.93 0
927.00 0
927.07 0
927.14 0
927.21 0
927.28 0
927.35 0
927.42 0
927.49 0
927.56 0
927.63 0
927.70 0
927.77 0
927.84 0
927.91 0
927.98 0
928.05 0
928.12 0
928.19 0
928.26 0
928.33 0
928.40 0
928.47 0
928.54 0
928.61 0
928.68 0
928.75 0
928.82 0
928.89 0
928.96 0
929.03 0
929.10 0
929.17 0
929.24 0
929.31 0
929.38 0
929.45 0
929.52 0
929.59 0
929.66 0
929.73 0
929.80 0
929.87 0
929.94 0
930.01 0
930.08 0
930.15 0
930.22 0
930.29 0
930.36 0
930.43 0
930.50 0
930.57 0
930.64 0
930.71 0
930.78 0
930.85 0
930.92 0
930.99 0
931.06 0
931.13 0
931.20 0
931.27 0
931.34 0
931.41 0
931.48 0
931.55 0
931.62 0
931.69 0
931.76 0
931.83 0
931.90 0
931.97 0
932.04 0
932.11 0
932.18 0
932.25 0
932.32 0
932.39 0
932.46 0
932.53 0
932.60 0
932.67 0
932.74 0
932.81 0
932.88 0
932.95 0
933.02 0
933.09 0
933.16 0
933.23 0
933.30 0
933.37 0
933.44 0
933.51 0
933.58 0
933.65 0
933.72 0
933.79 0
933.86 0
933.93 0
934.00 0
934.07 0
934.14 0
934.21 0
934.28 0
934.35 0
934.42 0
934.49 0
934.56 0
934.63 0
934.70 0
934.77 0
934.84 0
934.91 0
934.98 0
935.05 0
935.12 0
935.19 0
935.26 0
935.33 0
935.40 0
935.48 0
935.55 0
935.62 0
935.69 0
935.76 0
935.83 0
935.90 0
935.97 0
936.04 0
936.11 0
936.18 0
936.25 0
936.32 0
936.39 0
936.46 0
936.53 0
936.60 0
936.67 0
936.74 0
936.81 0
936.88 0
936.95 0
937.02 0
937.09 0
937.16 0
937.23 0
937.30 0
937.37 0
937.44 0
937.51 0
937.58 0
937.65 0
937.72 0
937.79 0
937.86 0
937.93 0
938.01 0
938.08 0
938.15 0
938.22 0
938.29 0
938.36 0
938.43 0
938.50 0
938.57 0
938.64 0
938.71 0
938.78 0
938.85 0
938.92 0
938.99 0
939.06 0
939.13 0
939.20 0
939.27 0
939.34 0
939.41 0
939.48 0
939.55 0
939.62 0
939.69 0
939.76 0
939.83 0
939.90 0
939.98 0
940.05 0
940.12 0
940.19 0
940.26 0
940.33 0
940.40 0
940.47 0
940.54 0
940.61 0
940.68 0
940.75 0
940.82 0
940.89 0
940.96 0
941.03 0
941.10 0
941.17 0
941.24 0
941.31 0
941.38 0
941.45 0
941.52 0
941.59 0
941.67 0
941.74 0
941.81 0
941.88 0
941.95 0
942.02 0
942.09 0
942.16 0
942.23 0
942.30 0
942.37 0
942.44 0
942.51 0
942.58 0
942.65 0
942.72 0
942.79 0
942.86 0
942.93 0
943.00 0
943.07 0
943.15 0
943.22 0
943.29 0
943.36 0
943.43 0
943.50 0
943.57 0
943.64 0
943.71 0
943.78 0
943.85 0
943.92 0
943.99 0
944.06 0
944.13 0
944.20 0
944.27 0
944.34 0
944.42 0
944.49 0
944.56 0
944.63 0
944.70 0
944.77 0
944.84 0
944.91 0
944.98 0
945.05 0
945.12 0
945.19 0
945.26 0
945.33 0
945.40 0
945.47 0
945.54 0
945.62 0
945.69 0
945.76 0
945.83 0
945.90 0
945.97 0
946.04 0
946.11 0
946.18 0
946.25 0
946.32 0
946.39 0
946.46 0
946.53 0
946.60 0
946.67 0
946.75 0
946.82 0
946.89 0
946.96 0
947.03 0
947.10 0
947.17 0
947.24 0
947.31 0
947.38 0
947.45 0
947.52 0
947.59 0
947.66 0
947.73 0
947.81 0
947.88 0
947.95 0
948.02 0
948.09 0
948.16 0
948.23 0
948.30 0
948.37 0
948.44 0
948.51 0
948.58 0
948.65 0
948.72 0
948.80 0
948.87 0
948.94 0
949.01 0
949.08 0
949.15 0
949.22 0
949.29 0
949.36 0
949.43 0
949.50 0
949.57 0
949.64 0
949.71 0
949.79 0
949.86 0
949.93 0
950.00 0
950.07 0
950.14 0
950.21 0
950.28 0
950.35 0
950.42 0
950.49 0
950.56 0
950.63 0
950.71 0
950.78 0
950.85 0
950.92 0
950.99 0
951.06 0
951.13 0
951.20 0
951.27 0
951.34 0
951.41 0
951.48 0
951.56 0
951.63 0
951.70 0
951.77 0
951.84 0
951.91 0
951.98 0
952.05 0
952.12 0
952.19 0
952.26 0
952.33 0
952.41 0
952.48 0
952.55 0
952.62 0
952.69 0
952.76 0
952.83 0
952.90 0
952.97 0
953.04 0
953.11 0
953.18 0
953.26 0
953.33 0
953.40 0
953.47 0
953.54 0
953.61 0
953.68 0
953.75 0
953.82 0
953.89 0
953.96 0
954.04 0
954.11 0
954.18 0
954.25 0
954.32 0
954.39 0
954.46 0
954.53 0
954.60 0
954.67 0
954.75 0
954.82 0
954.89 0
954.96 0
955.03 0
955.10 0
955.17 0
955.24 0
955.31 0
955.38 0
955.45 0
955.53 0
955.60 0
955.67 0
955.74 0
955.81 0
955.88 0
955.95 0
956.02 0
956.09 0
956.16 0
956.24 0
956.31 0
956.38 0
956.45 0
956.52 0
956.59 0
956.66 0
956.73 0
956.80 0
956.87 0
956.95 0
957.02 0
957.09 0
957.16 0
957.23 0
957.30 0
957.37 0
957.44 0
957.51 0
957.59 0
957.66 0
957.73 0
957.80 0
957.87 0
957.94 0
958.01 0
958.08 0
958.15 0
958.22 0
958.30 0
958.37 0
958.44 0
958.51 0
958.58 0
958.65 0
958.72 0
958.79 0
958.86 0
958.94 0
959.01 0
959.08 0
959.15 0
959.22 0
959.29 0
959.36 0
959.43 0
959.50 0
959.58 0
959.65 0
959.72 0
959.79 0
959.86 0
959.93 0
960.00 0
960.07 0
960.14 0
960.22 0
960.29 0
960.36 0
960.43 0
960.50 0
960.57 0
960.64 0
960.71 0
960.79 0
960.86 0
960.93 0
961.00 0
961.07 0
961.14 0
961.21 0
961.28 0
961.35 0
961.43 0
961.50 0
961.57 0
961.64 0
961.71 0
961.78 0
961.85 0
961.92 0
962.00 0
962.07 0
962.14 0
962.21 0
962.28 0
962.35 0
962.42 0
962.49 0
962.57 0
962.64 0
962.71 0
962.78 0
962.85 0
962.92 0
962.99 0
963.06 0
963.14 0
963.21 0
963.28 0
963.35 0
963.42 0
963.49 0
963.56 0
963.63 0
963.71 0
963.78 0
963.85 0
963.92 0
963.99 0
964.06 0
964.13 0
964.20 0
964.28 0
964.35 0
964.42 0
964.49 0
964.56 0
964.63 0
964.70 0
964.77 0
964.85 0
964.92 0
964.99 0
965.06 0
965.13 0
965.20 0
965.27 0
965.35 0
965.42 0
965.49 0
965.56 0
965.63 0
965.70 0
965.77 0
965.84 0
965.92 0
965.99 0
966.06 0
966.13 0
966.20 0
966.27 0
966.34 0
966.42 0
966.49 0
966.56 0
966.63 0
966.70 0
966.77 0
966.84 0
966.92 0
966.99 0
967.06 0
967.13 0
967.20 0
967.27 0
967.34 0
967.42 0
967.49 0
967.56 0
967.63 0
967.70 0
967.77 0
967.84 0
967.92 0
967.99 0
968.06 0
968.13 0
968.20 0
968.27 0
968.34 0
968.42 0
968.49 0
968.56 0
968.63 0
968.70 0
968.77 0
968.84 0
968.92 0
968.99 0
969.06 0
969.13 0
969.20 0
969.27 0
969.34 0
969.42 0
969.49 0
969.56 0
969.63 0
969.70 0
969.77 0
969.84 0
969.92 0
969.99 0
970.06 0
970.13 0
970.20 0
970.27 0
970.35 0
970.42 0
970.49 0
970.56 0
970.63 0
970.70 0
970.77 0
970.85 0
970.92 0
970.99 0
971.06 0
971.13 0
971.20 0
971.28 0
971.35 0
971.42 0
971.49 0
971.56 0
971.63 0
971.70 0
971.78 0
971.85 0
971.92 0
971.99 0
972.06 0
972.13 0
972.21 0
972.28 0
972.35 0
972.42 0
972.49 0
972.56 0
972.64 0
972.71 0
972.78 0
972.85 0
972.92 0
972.99 0
973.07 0
973.14 0
973.21 0
973.28 0
973.35 0
973.42 0
973.49 0
973.57 0
973.64 0
973.71 0
973.78 0
973.85 0
973.92 0
974.00 0
974.07 0
974.14 0
974.21 0
974.28 0
974.35 0
974.43 0
974.50 0
974.57 0
974.64 0
974.71 0
974.78 0
974.86 0
974.93 0
975.00 0
975.07 0
975.14 0
975.22 0
975.29 0
975.36 0
975.43 0
975.50 0
975.57 0
975.65 0
975.72 0
975.79 0
975.86 0
975.93 0
976.00 0
976.08 0
976.15 0
976.22 0
976.29 0
976.36 0
976.43 0
976.51 0
976.58 0
976.65 0
976.72 0
976.79 0
976.86 0
976.94 0
977.01 0
977.08 0
977.15 0
977.22 0
977.30 0
977.37 0
977.44 0
977.51 0
977.58 0
977.65 0
977.73 0
977.80 0
977.87 0
977.94 0
978.01 0
978.09 0
978.16 0
978.23 0
978.30 0
978.37 0
978.44 0
978.52 0
978.59 0
978.66 0
978.73 0
978.80 0
978.88 0
978.95 0
979.02 0
979.09 0
979.16 0
979.23 0
979.31 0
979.38 0
979.45 0
979.52 0
979.59 0
979.67 0
979.74 0
979.81 0
979.88 0
979.95 0
980.02 0
980.10 0
980.17 0
980.24 0
980.31 0
980.38 0
980.46 0
980.53 0
980.60 0
980.67 0
980.74 0
980.82 0
980.89 0
980.96 0
981.03 0
981.10 0
981.18 0
981.25 0
981.32 0
981.39 0
981.46 0
981.54 0
981.61 0
981.68 0
981.75 0
981.82 0
981.89 0
981.97 0
982.04 0
982.11 0
982.18 0
982.25 0
982.33 0
982.40 0
982.47 0
982.54 0
982.61 0
982.69 0
982.76 0
982.83 0
982.90 0
982.97 0
983.05 0
983.12 0
983.19 0
983.26 0
983.33 0
983.41 0
983.48 0
983.55 0
983.62 0
983.69 0
983.77 0
983.84 0
983.91 0
983.98 0
984.05 0
984.13 0
984.20 0
984.27 0
984.34 0
984.41 0
984.49 0
984.56 0
984.63 0
984.70 0
984.77 0
984.85 0
984.92 0
984.99 0
985.06 0
985.13 0
985.21 0
985.28 0
985.35 0
985.42 0
985.50 0
985.57 0
985.64 0
985.71 0
985.78 1
985.86 1
985.93 1
986.00 1
986.07 1
986.14 1
986.22 0
986.29 0
986.36 0
986.43 0
986.50 0
986.58 0
986.65 0
986.72 0
986.79 0
986.87 0
986.94 0
987.01 0
987.08 0
987.15 0
987.23 0
987.30 0
987.37 0
987.44 0
987.51 0
987.59 0
987.66 0
987.73 0
987.80 0
987.88 0
987.95 0
988.02 0
988.09 0
988.16 0
988.24 0
988.31 0
988.38 0
988.45 0
988.52 0
988.60 0
988.67 0
988.74 0
988.81 0
988.89 0
988.96 0
989.03 0
989.10 0
989.17 0
989.25 0
989.32 0
989.39 0
989.46 0
989.54 0
989.61 0
989.68 0
989.75 0
989.82 0
989.90 0
989.97 0
990.04 0
990.11 0
990.19 0
990.26 0
990.33 0
990.40 0
990.48 0
990.55 0
990.62 0
990.69 0
990.76 0
990.84 0
990.91 0
990.98 0
991.05 0
991.13 0
991.20 0
991.27 0
991.34 0
991.41 0
991.49 0
991.56 0
991.63 0
991.70 0
991.78 0
991.85 0
991.92 0
991.99 0
992.07 0
992.14 0
992.21 0
992.28 0
992.35 0
992.43 0
992.50 0
992.57 0
992.64 0
992.72 0
992.79 0
992.86 0
992.93 0
993.01 0
993.08 1
993.15 1
993.22 1
993.30 1
993.37 1
993.44 1
993.51 1
993.58 1
993.66 0
993.73 0
993.80 0
993.87 0
993.95 0
994.02 0
994.09 0
994.16 0
994.24 0
994.31 0
994.38 0
994.45 0
994.53 0
994.60 0
994.67 0
994.74 0
994.82 0
994.89 0
994.96 0
995.03 0
995.11 0
995.18 0
995.25 0
995.32 0
995.39 0
995.47 0
995.54 0
995.61 0
995.68 0
995.76 0
995.83 0
995.90 0
995.97 0
996.05 0
996.12 0
996.19 0
996.26 0
996.34 0
996.41 0
996.48 0
996.55 0
996.63 0
996.70 0
996.77 0
996.84 0
996.92 0
996.99 0
997.06 0
997.13 0
997.21 0
997.28 0
997.35 0
997.42 0
997.50 0
997.57 0
997.64 0
997.71 0
997.79 0
997.86 0
997.93 0
998.00 0
998.08 0
998.15 0
998.22 0
998.29 0
998.37 0
998.44 0
998.51 0
998.58 0
998.66 0
998.73 0
998.80 0
998.87 0
998.95 0
999.02 0
999.09 0
999.17 0
999.24 0
999.31 0
999.38 0
999.46 0
999.53 0
999.60 0
999.67 0
999.75 0
999.82 0
999.89 0
999.96 0
1000.04 0
1000.11 0
1000.18 0
1000.25 0
1000.33 0
1000.40 0
1000.47 0
1000.54 0
1000.62 0
1000.69 0
1000.76 0
1000.84 0
1000.91 0
1000.98 0
1001.05 0
1001.13 0
1001.20 0
1001.27 0
1001.34 0
1001.42 0
1001.49 0
1001.56 0
1001.63 0
1001.71 0
1001.78 0
1001.85 0
1001.93 0
1002.00 0
1002.07 0
1002.14 0
1002.22 0
1002.29 0
1002.36 0
1002.43 0
1002.51 0
1002.58 0
1002.65 0
1002.72 0
1002.80 0
1002.87 0
1002.94 0
1003.02 0
1003.09 0
1003.16 0
1003.23 0
1003.31 0
1003.38 0
1003.45 0
1003.52 0
1003.60 0
1003.67 0
1003.74 0
1003.82 0
1003.89 0
1003.96 0
1004.03 0
1004.11 0
1004.18 0
1004.25 0
1004.32 0
1004.40 0
1004.47 0
1004.54 0
1004.62 0
1004.69 0
1004.76 0
1004.83 0
1004.91 0
1004.98 0
1005.05 0
1005.13 0
1005.20 0
1005.27 0
1005.34 0
1005.42 0
1005.49 0
1005.56 0
1005.63 0
1005.71 0
1005.78 0
1005.85 0
1005.93 0
1006.00 0
1006.07 0
1006.14 0
1006.22 0
1006.29 0
1006.36 0
1006.44 0
1006.51 0
1006.58 0
1006.65 0
1006.73 0
1006.80 0
1006.87 0
1006.95 0
1007.02 0
1007.09 0
1007.16 0
1007.24 0
1007.31 0
1007.38 0
1007.46 0
1007.53 0
1007.60 0
1007.67 0
1007.75 0
1007.82 0
1007.89 0
1007.97 0
1008.04 0
1008.11 0
1008.18 0
1008.26 0
1008.33 0
1008.40 0
1008.48 0
1008.55 0
1008.62 0
1008.70 1
1008.77 1
1008.84 1
1008.91 1
1008.99 1
1009.06 1
1009.13 1
1009.21 1
1009.28 0
1009.35 0
1009.42 0
1009.50 0
1009.57 0
1009.64 0
1009.72 0
1009.79 0
1009.86 0
1009.94 0
1010.01 0
1010.08 0
1010.15 0
1010.23 0
1010.30 0
1010.37 0
1010.45 0
1010.52 0
1010.59 0
1010.67 0
1010.74 0
1010.81 0
1010.88 0
1010.96 0
1011.03 0
1011.10 0
1011.18 0
1011.25 0
1011.32 0
1011.40 0
1011.47 0
1011.54 0
1011.61 0
1011.69 0
1011.76 0
1011.83 0
1011.91 0
1011.98 0
1012.05 0
1012.13 0
1012.20 0
1012.27 0
1012.34 0
1012.42 0
1012.49 0
1012.56 0
1012.64 0
1012.71 0
1012.78 0
1012.86 0
1012.93 0
1013.00 0
1013.08 0
1013.15 0
1013.22 0
1013.29 0
1013.37 0
1013.44 0
1013.51 0
1013.59 0
1013.66 0
1013.73 0
1013.81 0
1013.88 0
1013.95 0
1014.03 0
1014.10 0
1014.17 0
1014.24 1
1014.32 1
1014.39 1
1014.46 1
1014.54 1
1014.61 1
1014.68 1
1014.76 1
1014.83 1
1014.90 1
1014.98 1
1015.05 1
1015.12 1
1015.20 1
1015.27 1
1015.34 1
1015.42 1
1015.49 1
1015.56 1
1015.63 1
1015.71 1
1015.78 1
1015.85 1
1015.93 1
1016.00 1
1016.07 1
1016.15 1
1016.22 1
1016.29 0
1016.37 0
1016.44 0
1016.51 0
1016.59 0
1016.66 0
1016.73 0
1016.81 0
1016.88 0
1016.95 0
1017.03 0
1017.10 0
1017.17 0
1017.25 0
1017.32 0
1017.39 0
1017.46 0
1017.54 0
1017.61 0
1017.68 0
1017.76 0
1017.83 0
1017.90 0
1017.98 0
1018.05 0
1018.12 0
1018.20 0
1018.27 0
1018.34 0
1018.42 0
1018.49 0
1018.56 0
1018.64 0
1018.71 0
1018.78 0
1018.86 0
1018.93 0
1019.00 0
1019.08 0
1019.15 1
1019.22 1
1019.30 1
1019.37 1
1019.44 1
1019.52 1
1019.59 1
1019.66 1
1019.74 0
1019.81 0
1019.88 0
1019.96 0
1020.03 0
1020.10 0
1020.18 0
1020.25 0
1020.32 1
1020.40 1
1020.47 1
1020.54 1
1020.62 1
1020.69 1
1020.76 1
1020.84 1
1020.91 1
1020.98 1
1021.06 1
1021.13 1
1021.20 1
1021.28 1
1021.35 0
1021.42 0
1021.50 0
1021.57 0
1021.64 0
1021.72 0
1021.79 0
1021.86 0
1021.94 0
1022.01 0
1022.08 0
1022.16 0
1022.23 0
1022.30 0
1022.38 0
1022.45 0
1022.52 0
1022.60 0
1022.67 0
1022.74 0
1022.82 0
1022.89 0
1022.97 0
1023.04 0
1023.11 0
1023.19 0
1023.26 0
1023.33 0
1023.41 0
1023.48 0
1023.55 0
1023.63 0
1023.70 0
1023.77 0
1023.85 0
1023.92 1
1023.99 1
1024.07 1
1024.14 1
1024.21 1
1024.29 1
1024.36 0
1024.43 0
1024.51 0
1024.58 0
1024.65 0
1024.73 0
1024.80 0
1024.88 0
1024.95 0
1025.02 0
1025.10 0
1025.17 0
1025.24 0
1025.32 0
1025.39 0
1025.46 0
1025.54 0
1025.61 0
1025.68 0
1025.76 0
1025.83 0
1025.90 0
1025.98 1
1026.05 0
1026.13 0
1026.20 0
1026.27 0
1026.35 0
1026.42 0
1026.49 0
1026.57 0
1026.64 0
1026.71 0
1026.79 0
1026.86 0
1026.93 0
1027.01 0
1027.08 0
1027.16 0
1027.23 0
1027.30 0
1027.38 0
1027.45 0
1027.52 0
1027.60 0
1027.67 0
1027.74 1
1027.82 1
1027.89 1
1027.96 1
1028.04 1
1028.11 1
1028.19 1
1028.26 1
1028.33 1
1028.41 1
1028.48 1
1028.55 1
1028.63 0
1028.70 0
1028.77 0
1028.85 0
1028.92 0
1029.00 0
1029.07 0
1029.14 0
1029.22 0
1029.29 0
1029.36 1
1029.44 1
1029.51 1
1029.58 1
1029.66 1
1029.73 1
1029.81 1
1029.88 2
1029.95 2
1030.03 1
1030.10 1
1030.17 1
1030.25 1
1030.32 1
1030.40 1
1030.47 1
1030.54 1
1030.62 1
1030.69 1
1030.76 1
1030.84 1
1030.91 1
1030.99 1
1031.06 1
1031.13 1
1031.21 1
1031.28 1
1031.35 1
1031.43 1
1031.50 1
1031.57 1
1031.65 1
1031.72 1
1031.80 1
1031.87 1
1031.94 1
1032.02 1
1032.09 1
1032.16 1
1032.24 1
1032.31 1
1032.39 1
1032.46 1
1032.53 1
1032.61 0
1032.68 0
1032.76 0
1032.83 0
1032.90 0
1032.98 0
1033.05 0
1033.12 0
1033.20 0
1033.27 0
1033.35 0
1033.42 0
1033.49 0
1033.57 0
1033.64 0
1033.71 0
1033.79 0
1033.86 1
1033.94 1
1034.01 1
1034.08 1
1034.16 1
1034.23 1
1034.31 1
1034.38 1
1034.45 1
1034.53 2
1034.60 2
1034.67 2
1034.75 3
1034.82 3
1034.90 3
1034.97 2
1035.04 2
1035.12 2
1035.19 1
1035.27 1
1035.34 1
1035.41 1
1035.49 1
1035.56 1
1035.63 0
1035.71 0
1035.78 0
1035.86 0
1035.93 0
1036.00 0
1036.08 0
1036.15 0
1036.23 0
1036.30 0
1036.37 0
1036.45 0
1036.52 0
1036.60 0
1036.67 0
1036.74 0
1036.82 0
1036.89 0
1036.97 0
1037.04 0
1037.11 0
1037.19 1
1037.26 1
1037.33 1
1037.41 1
1037.48 1
1037.56 1
1037.63 1
1037.70 2
1037.78 2
1037.85 2
1037.93 2
1038.00 2
1038.07 2
1038.15 2
1038.22 1
1038.30 1
1038.37 1
1038.44 0
1038.52 0
1038.59 0
1038.67 0
1038.74 0
1038.81 0
1038.89 0
1038.96 0
1039.04 0
1039.11 0
1039.18 0
1039.26 0
1039.33 0
1039.41 0
1039.48 0
1039.55 0
1039.63 0
1039.70 0
1039.78 0
1039.85 0
1039.92 0
1040.00 0
1040.07 0
1040.15 0
1040.22 0
1040.29 0
1040.37 0
1040.44 0
1040.52 1
1040.59 1
1040.67 1
1040.74 1
1040.81 1
1040.89 1
1040.96 1
1041.04 1
1041.11 1
1041.18 1
1041.26 1
1041.33 2
1041.41 2
1041.48 2
1041.55 2
1041.63 2
1041.70 2
1041.78 2
1041.85 2
1041.92 2
1042.00 1
1042.07 1
1042.15 1
1042.22 1
1042.30 1
1042.37 1
1042.44 1
1042.52 1
1042.59 1
1042.67 1
1042.74 1
1042.81 2
1042.89 2
1042.96 2
1043.04 2
1043.11 2
1043.19 2
1043.26 2
1043.33 2
1043.41 2
1043.48 2
1043.56 2
1043.63 2
1043.70 2
1043.78 2
1043.85 2
1043.93 2
1044.00 2
1044.08 2
1044.15 3
1044.22 3
1044.30 4
1044.37 4
1044.45 4
1044.52 4
1044.59 4
1044.67 3
1044.74 3
1044.82 2
1044.89 2
1044.97 2
1045.04 2
1045.11 2
1045.19 2
1045.26 2
1045.34 2
1045.41 2
1045.49 2
1045.56 2
1045.63 2
1045.71 2
1045.78 2
1045.86 2
1045.93 2
1046.00 2
1046.08 2
1046.15 2
1046.23 2
1046.30 2
1046.38 2
1046.45 2
1046.52 3
1046.60 3
1046.67 3
1046.75 4
1046.82 4
1046.90 4
1046.97 4
1047.04 4
1047.12 4
1047.19 4
1047.27 4
1047.34 3
1047.42 3
1047.49 3
1047.56 4
1047.64 4
1047.71 4
1047.79 4
1047.86 4
1047.94 4
1048.01 4
1048.09 4
1048.16 4
1048.23 4
1048.31 4
1048.38 4
1048.46 4
1048.53 3
1048.61 3
1048.68 3
1048.75 3
1048.83 3
1048.90 3
1048.98 3
1049.05 3
1049.13 3
1049.20 3
1049.27 2
1049.35 2
1049.42 2
1049.50 2
1049.57 2
1049.65 2
1049.72 1
1049.80 1
1049.87 1
1049.94 1
1050.02 1
1050.09 1
1050.17 1
1050.24 1
1050.32 1
1050.39 1
1050.47 1
1050.54 1
1050.61 0
1050.69 0
1050.76 0
1050.84 0
1050.91 0
1050.99 0
1051.06 0
1051.13 0
1051.21 0
1051.28 0
1051.36 0
1051.43 0
1051.51 0
1051.58 0
1051.66 0
1051.73 0
1051.80 0
1051.88 1
1051.95 1
1052.03 1
1052.10 1
1052.18 1
1052.25 1
1052.33 1
1052.40 1
1052.48 1
1052.55 0
1052.62 0
1052.70 0
1052.77 0
1052.85 0
1052.92 1
1053.00 1
1053.07 1
1053.15 1
1053.22 1
1053.29 1
1053.37 1
1053.44 1
1053.52 1
1053.59 1
1053.67 1
1053.74 1
1053.82 1
1053.89 0
1053.97 0
1054.04 1
1054.11 1
1054.19 1
1054.26 1
1054.34 1
1054.41 1
1054.49 1
1054.56 1
1054.64 1
1054.71 1
1054.79 1
1054.86 1
1054.93 1
1055.01 0
1055.08 0
1055.16 0
1055.23 0
1055.31 0
1055.38 1
1055.46 1
1055.53 2
1055.61 3
1055.68 3
1055.76 4
1055.83 4
1055.90 4
1055.98 4
1056.05 3
1056.13 3
1056.20 3
1056.28 3
1056.35 2
1056.43 2
1056.50 2
1056.58 2
1056.65 2
1056.73 1
1056.80 1
1056.87 1
1056.95 1
1057.02 1
1057.10 1
1057.17 1
1057.25 1
1057.32 2
1057.40 2
1057.47 3
1057.55 4
1057.62 4
1057.70 5
1057.77 5
1057.85 5
1057.92 4
1057.99 4
1058.07 4
1058.14 4
1058.22 3
1058.29 3
1058.37 3
1058.44 3
1058.52 3
1058.59 3
1058.67 2
1058.74 2
1058.82 2
1058.89 1
1058.97 1
1059.04 1
1059.11 1
1059.19 1
1059.26 1
1059.34 1
1059.41 1
1059.49 1
1059.56 1
1059.64 2
1059.71 2
1059.79 2
1059.86 3
1059.94 3
1060.01 3
1060.09 3
1060.16 3
1060.24 3
1060.31 2
1060.39 2
1060.46 2
1060.54 2
1060.61 1
1060.68 1
1060.76 1
1060.83 1
1060.91 0
1060.98 0
1061.06 0
1061.13 0
1061.21 0
1061.28 0
1061.36 0
1061.43 0
1061.51 0
1061.58 1
1061.66 2
1061.73 2
1061.81 3
1061.88 3
1061.96 3
1062.03 4
1062.11 4
1062.18 4
1062.26 5
1062.33 6
1062.41 7
1062.48 8
1062.55 8
1062.63 9
1062.70 9
1062.78 9
1062.85 9
1062.93 8
1063.00 8
1063.08 8
1063.15 8
1063.23 7
1063.30 6
1063.38 6
1063.45 5
1063.53 4
1063.60 3
1063.68 3
1063.75 3
1063.83 3
1063.90 3
1063.98 3
1064.05 3
1064.13 3
1064.20 3
1064.28 3
1064.35 3
1064.43 3
1064.50 3
1064.58 3
1064.65 3
1064.73 2
1064.80 2
1064.88 2
1064.95 2
1065.03 2
1065.10 2
1065.18 2
1065.25 2
1065.33 2
1065.40 2
1065.48 2
1065.55 2
1065.63 2
1065.70 1
1065.78 1
1065.85 1
1065.93 1
1066.00 1
1066.08 1
1066.15 2
1066.23 2
1066.30 3
1066.38 4
1066.45 5
1066.53 5
1066.60 6
1066.68 6
1066.75 6
1066.83 5
1066.90 5
1066.98 4
1067.05 4
1067.13 4
1067.20 4
1067.28 4
1067.35 4
1067.43 4
1067.50 4
1067.58 4
1067.65 4
1067.73 3
1067.80 4
1067.88 4
1067.95 4
1068.03 4
1068.10 3
1068.18 3
1068.25 3
1068.33 2
1068.40 2
1068.48 2
1068.55 2
1068.63 2
1068.70 3
1068.78 3
1068.85 3
1068.93 3
1069.00 2
1069.08 2
1069.15 2
1069.23 3
1069.30 3
1069.38 4
1069.45 4
1069.53 5
1069.60 5
1069.68 5
1069.75 5
1069.83 4
1069.90 4
1069.98 3
1070.05 2
1070.13 2
1070.20 1
1070.28 1
1070.35 2
1070.43 2
1070.50 2
1070.58 3
1070.65 3
1070.73 3
1070.80 3
1070.88 3
1070.95 3
1071.03 3
1071.10 2
1071.18 2
1071.25 2
1071.33 2
1071.40 1
1071.48 1
1071.55 0
1071.63 0
1071.71 0
1071.78 0
1071.86 0
1071.93 0
1072.01 0
1072.08 0
1072.16 0
1072.23 0
1072.31 1
1072.38 2
1072.46 3
1072.53 4
1072.61 4
1072.68 4
1072.76 4
1072.83 4
1072.91 4
1072.98 4
1073.06 4
1073.13 4
1073.21 4
1073.28 5
1073.36 6
1073.43 6
1073.51 6
1073.58 6
1073.66 5
1073.74 5
1073.81 4
1073.89 4
1073.96 3
1074.04 3
1074.11 2
1074.19 2
1074.26 2
1074.34 1
1074.41 1
1074.49 1
1074.56 1
1074.64 1
1074.71 1
1074.79 1
1074.86 2
1074.94 2
1075.01 2
1075.09 2
1075.17 3
1075.24 3
1075.32 3
1075.39 4
1075.47 5
1075.54 6
1075.62 7
1075.69 7
1075.77 8
1075.84 8
1075.92 8
1075.99 8
1076.07 8
1076.14 7
1076.22 7
1076.29 7
1076.37 6
1076.45 7
1076.52 7
1076.60 7
1076.67 7
1076.75 7
1076.82 7
1076.90 6
1076.97 6
1077.05 5
1077.12 5
1077.20 5
1077.27 5
1077.35 6
1077.43 7
1077.50 7
1077.58 8
1077.65 8
1077.73 8
1077.80 8
1077.88 8
1077.95 9
1078.03 9
1078.10 9
1078.18 9
1078.25 10
1078.33 10
1078.41 10
1078.48 10
1078.56 10
1078.63 10
1078.71 9
1078.78 8
1078.86 7
1078.93 6
1079.01 5
1079.08 4
1079.16 3
1079.23 2
1079.31 2
1079.39 2
1079.46 2
1079.54 2
1079.61 2
1079.69 3
1079.76 3
1079.84 3
1079.91 3
1079.99 3
1080.06 3
1080.14 2
1080.22 2
1080.29 1
1080.37 1
1080.44 0
1080.52 0
1080.59 0
1080.67 0
1080.74 0
1080.82 1
1080.89 1
1080.97 1
1081.05 2
1081.12 1
1081.20 1
1081.27 1
1081.35 1
1081.42 1
1081.50 1
1081.57 1
1081.65 2
1081.73 2
1081.80 2
1081.88 2
1081.95 1
1082.03 1
1082.10 1
1082.18 1
1082.25 1
1082.33 1
1082.40 2
1082.48 2
1082.56 2
1082.63 2
1082.71 2
1082.78 3
1082.86 3
1082.93 3
1083.01 3
1083.08 3
1083.16 4
1083.24 4
1083.31 4
1083.39 4
1083.46 3
1083.54 3
1083.61 3
1083.69 3
1083.76 3
1083.84 3
1083.92 3
1083.99 4
1084.07 4
1084.14 5
1084.22 5
1084.29 5
1084.37 4
1084.45 4
1084.52 3
1084.60 3
1084.67 2
1084.75 2
1084.82 2
1084.90 1
1084.97 1
1085.05 0
1085.13 0
1085.20 0
1085.28 0
1085.35 0
1085.43 1
1085.50 1
1085.58 2
1085.66 2
1085.73 2
1085.81 2
1085.88 2
1085.96 2
1086.03 2
1086.11 2
1086.18 2
1086.26 2
1086.34 1
1086.41 1
1086.49 1
1086.56 1
1086.64 1
1086.71 1
1086.79 1
1086.87 2
1086.94 2
1087.02 2
1087.09 2
1087.17 2
1087.24 2
1087.32 2
1087.40 2
1087.47 3
1087.55 3
1087.62 3
1087.70 4
1087.77 4
1087.85 4
1087.93 4
1088.00 3
1088.08 3
1088.15 2
1088.23 1
1088.30 1
1088.38 1
1088.46 0
1088.53 0
1088.61 1
1088.68 1
1088.76 1
1088.83 2
1088.91 3
1088.99 4
1089.06 4
1089.14 5
1089.21 5
1089.29 6
1089.37 5
1089.44 5
1089.52 5
1089.59 5
1089.67 5
1089.74 4
1089.82 4
1089.90 4
1089.97 4
1090.05 3
1090.12 3
1090.20 3
1090.27 3
1090.35 3
1090.43 4
1090.50 5
1090.58 6
1090.65 7
1090.73 8
1090.81 9
1090.88 10
1090.96 10
1091.03 10
1091.11 10
1091.18 9
1091.26 8
1091.34 8
1091.41 7
1091.49 7
1091.56 7
1091.64 7
1091.72 8
1091.79 8
1091.87 8
1091.94 8
1092.02 8
1092.10 8
1092.17 7
1092.25 7
1092.32 7
1092.40 7
1092.47 7
1092.55 8
1092.63 8
1092.70 9
1092.78 9
1092.85 9
1092.93 9
1093.01 9
1093.08 8
1093.16 8
1093.23 7
1093.31 7
1093.39 7
1093.46 7
1093.54 7
1093.61 7
1093.69 7
1093.76 7
1093.84 6
1093.92 6
1093.99 5
1094.07 4
1094.14 3
1094.22 3
1094.30 2
1094.37 2
1094.45 1
1094.52 1
1094.60 1
1094.68 1
1094.75 2
1094.83 2
1094.90 2
1094.98 3
1095.06 3
1095.13 3
1095.21 3
1095.28 3
1095.36 2
1095.44 1
1095.51 1
1095.59 0
1095.66 0
1095.74 0
1095.82 0
1095.89 0
1095.97 0
1096.04 0
1096.12 0
1096.20 0
1096.27 0
1096.35 0
1096.42 0
1096.50 1
1096.58 1
1096.65 1
1096.73 2
1096.80 3
1096.88 3
1096.96 3
1097.03 4
1097.11 4
1097.18 4
1097.26 4
1097.34 4
1097.41 4
1097.49 5
1097.56 5
1097.64 6
1097.72 6
1097.79 5
1097.87 5
1097.95 4
1098.02 3
1098.10 2
1098.17 1
1098.25 0
1098.33 0
1098.40 0
1098.48 0
1098.55 0
1098.63 0
1098.71 0
1098.78 0
1098.86 0
1098.93 0
1099.01 1
1099.09 1
1099.16 2
1099.24 3
1099.31 3
1099.39 4
1099.47 4
1099.54 4
1099.62 4
1099.70 4
1099.77 5
1099.85 5
1099.92 5
1100.00 5
1100.08 4
1100.15 4
1100.23 3
1100.30 3
1100.38 2
1100.46 1
1100.53 0
1100.61 0
1100.69 0
1100.76 1
1100.84 2
1100.91 2
1100.99 3
1101.07 3
1101.14 3
1101.22 3
1101.30 2
1101.37 2
1101.45 1
1101.52 1
1101.60 2
1101.68 3
1101.75 4
1101.83 6
1101.90 8
1101.98 10
1102.06 11
1102.13 11
1102.21 11
1102.29 10
1102.36 9
1102.44 8
1102.51 7
1102.59 6
1102.67 6
1102.74 6
1102.82 7
1102.90 7
1102.97 7
1103.05 7
1103.12 7
1103.20 7
1103.28 7
1103.35 7
1103.43 8
1103.51 8
1103.58 8
1103.66 8
1103.73 8
1103.81 8
1103.89 8
1103.96 7
1104.04 7
1104.12 6
1104.19 5
1104.27 5
1104.34 4
1104.42 4
1104.50 3
1104.57 2
1104.65 2
1104.73 2
1104.80 2
1104.88 3
1104.96 3
1105.03 4
1105.11 5
1105.18 7
1105.26 8
1105.34 8
1105.41 9
1105.49 9
1105.57 9
1105.64 9
1105.72 9
1105.80 9
1105.87 9
1105.95 9
1106.02 9
1106.10 9
1106.18 9
1106.25 10
1106.33 10
1106.41 11
1106.48 12
1106.56 14
1106.64 15
1106.71 15
1106.79 15
1106.86 15
1106.94 14
1107.02 13
1107.09 11
1107.17 9
1107.25 8
1107.32 7
1107.40 7
1107.48 7
1107.55 8
1107.63 9
1107.70 10
1107.78 11
1107.86 11
1107.93 11
1108.01 11
1108.09 10
1108.16 9
1108.24 8
1108.32 7
1108.39 6
1108.47 5
1108.55 4
1108.62 4
1108.70 3
1108.77 2
1108.85 2
1108.93 1
1109.00 1
1109.08 1
1109.16 2
1109.23 3
1109.31 3
1109.39 4
1109.46 5
1109.54 6
1109.62 7
1109.69 7
1109.77 7
1109.85 7
1109.92 7
1110.00 8
1110.07 8
1110.15 8
1110.23 8
1110.30 8
1110.38 8
1110.46 8
1110.53 7
1110.61 7
1110.69 6
1110.76 6
1110.84 5
1110.92 4
1110.99 4
1111.07 3
1111.15 2
1111.22 2
1111.30 2
1111.38 3
1111.45 3
1111.53 4
1111.61 5
1111.68 6
1111.76 7
1111.83 7
1111.91 8
1111.99 8
1112.06 8
1112.14 8
1112.22 9
1112.29 9
1112.37 9
1112.45 9
1112.52 9
1112.60 9
1112.68 9
1112.75 9
1112.83 9
1112.91 10
1112.98 10
1113.06 10
1113.14 10
1113.21 9
1113.29 9
1113.37 8
1113.44 7
1113.52 6
1113.60 6
1113.67 5
1113.75 5
1113.83 5
1113.90 5
1113.98 6
1114.06 6
1114.13 5
1114.21 5
1114.29 4
1114.36 4
1114.44 3
1114.52 3
1114.59 4
1114.67 5
1114.75 7
1114.82 8
1114.90 10
1114.98 11
1115.05 11
1115.13 11
1115.21 11
1115.28 12
1115.36 12
1115.44 13
1115.51 14
1115.59 14
1115.67 14
1115.74 14
1115.82 14
1115.90 13
1115.97 12
1116.05 11
1116.13 10
1116.20 9
1116.28 9
1116.36 9
1116.43 9
1116.51 9
1116.59 9
1116.66 10
1116.74 10
1116.82 9
1116.89 9
1116.97 9
1117.05 8
1117.12 7
1117.20 7
1117.28 6
1117.35 6
1117.43 6
1117.51 7
1117.58 7
1117.66 8
1117.74 9
1117.81 10
1117.89 10
1117.97 10
1118.04 10
1118.12 10
1118.20 9
1118.27 9
1118.35 8
1118.43 8
1118.51 8
1118.58 8
1118.66 8
1118.74 8
1118.81 9
1118.89 11
1118.97 12
1119.04 13
1119.12 13
1119.20 14
1119.27 13
1119.35 12
1119.43 11
1119.50 10
1119.58 10
1119.66 9
1119.73 9
1119.81 9
1119.89 9
1119.96 9
1120.04 10
1120.12 11
1120.20 12
1120.27 12
1120.35 13
1120.43 13
1120.50 12
1120.58 11
1120.66 9
1120.73 8
1120.81 6
1120.89 5
1120.96 4
1121.04 4
1121.12 3
1121.19 3
1121.27 2
1121.35 1
1121.42 1
1121.50 0
1121.58 0
1121.66 0
1121.73 0
1121.81 0
1121.89 0
1121.96 0
1122.04 0
1122.12 0
1122.19 0
1122.27 0
1122.35 1
1122.42 1
1122.50 2
1122.58 2
1122.66 2
1122.73 2
1122.81 2
1122.89 2
1122.96 2
1123.04 2
1123.12 2
1123.19 2
1123.27 2
1123.35 3
1123.42 3
1123.50 4
1123.58 4
1123.66 5
1123.73 5
1123.81 4
1123.89 4
1123.96 4
1124.04 3
1124.12 3
1124.19 3
1124.27 3
1124.35 2
1124.43 2
1124.50 1
1124.58 1
1124.66 1
1124.73 1
1124.81 2
1124.89 3
1124.96 4
1125.04 5
1125.12 5
1125.20 5
1125.27 4
1125.35 3
1125.43 2
1125.50 1
1125.58 1
1125.66 1
1125.73 1
1125.81 1
1125.89 2
1125.97 3
1126.04 4
1126.12 5
1126.20 5
1126.27 5
1126.35 4
1126.43 4
1126.50 4
1126.58 4
1126.66 4
1126.74 5
1126.81 6
1126.89 7
1126.97 8
1127.04 9
1127.12 9
1127.20 8
1127.28 7
1127.35 5
1127.43 4
1127.51 3
1127.58 3
1127.66 3
1127.74 4
1127.82 5
1127.89 6
1127.97 8
1128.05 9
1128.12 10
1128.20 10
1128.28 11
1128.36 10
1128.43 10
1128.51 9
1128.59 9
1128.66 8
1128.74 8
1128.82 8
1128.90 9
1128.97 10
1129.05 12
1129.13 14
1129.20 16
1129.28 18
1129.36 19
1129.44 19
1129.51 19
1129.59 18
1129.67 15
1129.74 13
1129.82 11
1129.90 10
1129.98 10
1130.05 11
1130.13 12
1130.21 14
1130.28 16
1130.36 18
1130.44 19
1130.52 19
1130.59 18
1130.67 17
1130.75 16
1130.82 16
1130.90 17
1130.98 18
1131.06 20
1131.13 22
1131.21 24
1131.29 26
1131.36 27
1131.44 28
1131.52 29
1131.60 29
1131.67 29
1131.75 29
1131.83 30
1131.91 30
1131.98 30
1132.06 30
1132.14 30
1132.21 30
1132.29 30
1132.37 30
1132.45 29
1132.52 28
1132.60 27
1132.68 25
1132.76 24
1132.83 22
1132.91 21
1132.99 19
1133.06 18
1133.14 17
1133.22 16
1133.30 15
1133.37 15
1133.45 14
1133.53 14
1133.61 13
1133.68 13
1133.76 13
1133.84 13
1133.91 13
1133.99 14
1134.07 15
1134.15 16
1134.22 17
1134.30 18
1134.38 18
1134.46 18
1134.53 18
1134.61 17
1134.69 16
1134.77 16
1134.84 15
1134.92 14
1135.00 14
1135.07 13
1135.15 12
1135.23 11
1135.31 10
1135.38 9
1135.46 8
1135.54 8
1135.62 8
1135.69 8
1135.77 7
1135.85 7
1135.93 6
1136.00 6
1136.08 5
1136.16 4
1136.24 3
1136.31 2
1136.39 1
1136.47 0
1136.54 0
1136.62 0
1136.70 0
1136.78 0
1136.85 0
1136.93 0
1137.01 0
1137.09 0
1137.16 0
1137.24 1
1137.32 2
1137.40 3
1137.47 4
1137.55 4
1137.63 5
1137.71 5
1137.78 5
1137.86 5
1137.94 5
1138.02 5
1138.09 6
1138.17 6
1138.25 7
1138.33 7
1138.40 7
1138.48 7
1138.56 6
1138.64 6
1138.71 6
1138.79 6
1138.87 5
1138.95 5
1139.02 4
1139.10 4
1139.18 3
1139.26 2
1139.33 2
1139.41 1
1139.49 2
1139.57 2
1139.64 3
1139.72 3
1139.80 3
1139.88 3
1139.95 3
1140.03 2
1140.11 2
1140.19 2
1140.26 2
1140.34 2
1140.42 3
1140.50 4
1140.57 4
1140.65 4
1140.73 3
1140.81 2
1140.88 0
1140.96 0
1141.04 0
1141.12 0
1141.19 0
1141.27 0
1141.35 0
1141.43 0
1141.50 0
1141.58 1
1141.66 2
1141.74 3
1141.81 4
1141.89 4
1141.97 5
1142.05 5
1142.12 5
1142.20 5
1142.28 4
1142.36 4
1142.44 3
1142.51 3
1142.59 3
1142.67 3
1142.75 4
1142.82 4
1142.90 5
1142.98 7
1143.06 8
1143.13 9
1143.21 10
1143.29 10
1143.37 10
1143.44 10
1143.52 10
1143.60 9
1143.68 8
1143.75 7
1143.83 7
1143.91 6
1143.99 6
1144.07 6
1144.14 6
1144.22 6
1144.30 6
1144.38 7
1144.45 7
1144.53 8
1144.61 9
1144.69 9
1144.76 10
1144.84 11
1144.92 11
1145.00 11
1145.08 11
1145.15 11
1145.23 10
1145.31 10
1145.39 10
1145.46 10
1145.54 11
1145.62 12
1145.70 12
1145.77 13
1145.85 14
1145.93 14
1146.01 15
1146.09 15
1146.16 16
1146.24 17
1146.32 18
1146.40 19
1146.47 19
1146.55 19
1146.63 18
1146.71 17
1146.78 16
1146.86 16
1146.94 16
1147.02 17
1147.10 18
1147.17 19
1147.25 20
1147.33 22
1147.41 23
1147.48 24
1147.56 24
1147.64 25
1147.72 26
1147.80 26
1147.87 27
1147.95 27
1148.03 27
1148.11 27
1148.18 28
1148.26 28
1148.34 29
1148.42 30
1148.50 31
1148.57 32
1148.65 32
1148.73 32
1148.81 32
1148.89 30
1148.96 28
1149.04 26
1149.12 23
1149.20 20
1149.27 17
1149.35 14
1149.43 12
1149.51 11
1149.59 10
1149.66 11
1149.74 13
1149.82 15
1149.90 17
1149.97 18
1150.05 19
1150.13 20
1150.21 19
1150.29 19
1150.36 18
1150.44 18
1150.52 17
1150.60 17
1150.68 16
1150.75 15
1150.83 14
1150.91 13
1150.99 12
1151.07 12
1151.14 12
1151.22 12
1151.30 13
1151.38 14
1151.45 16
1151.53 17
1151.61 19
1151.69 19
1151.77 20
1151.84 20
1151.92 19
1152.00 18
1152.08 17
1152.16 15
1152.23 13
1152.31 12
1152.39 10
1152.47 8
1152.55 7
1152.62 6
1152.70 6
1152.78 7
1152.86 8
1152.94 10
1153.01 12
1153.09 14
1153.17 16
1153.25 17
1153.33 17
1153.40 17
1153.48 16
1153.56 15
1153.64 14
1153.71 13
1153.79 13
1153.87 13
1153.95 13
1154.03 13
1154.10 13
1154.18 13
1154.26 13
1154.34 12
1154.42 12
1154.49 12
1154.57 12
1154.65 12
1154.73 12
1154.81 12
1154.89 12
1154.96 12
1155.04 12
1155.12 12
1155.20 13
1155.28 14
1155.35 15
1155.43 16
1155.51 16
1155.59 17
1155.67 17
1155.74 17
1155.82 17
1155.90 17
1155.98 17
1156.06 17
1156.13 17
1156.21 17
1156.29 17
1156.37 17
1156.45 17
1156.52 17
1156.60 17
1156.68 18
1156.76 18
1156.84 19
1156.91 19
1156.99 19
1157.07 19
1157.15 18
1157.23 17
1157.31 17
1157.38 16
1157.46 15
1157.54 15
1157.62 15
1157.70 15
1157.77 15
1157.85 16
1157.93 16
1158.01 16
1158.09 16
1158.16 15
1158.24 14
1158.32 13
1158.40 11
1158.48 10
1158.56 10
1158.63 10
1158.71 10
1158.79 11
1158.87 11
1158.95 12
1159.02 13
1159.10 14
1159.18 14
1159.26 14
1159.34 14
1159.41 13
1159.49 12
1159.57 11
1159.65 10
1159.73 10
1159.81 9
1159.88 10
1159.96 10
1160.04 11
1160.12 12
1160.20 12
1160.27 13
1160.35 13
1160.43 12
1160.51 11
1160.59 10
1160.67 9
1160.74 8
1160.82 7
1160.90 7
1160.98 6
1161.06 6
1161.14 6
1161.21 6
1161.29 6
1161.37 6
1161.45 6
1161.53 7
1161.60 8
1161.68 9
1161.76 11
1161.84 12
1161.92 14
1162.00 15
1162.07 15
1162.15 15
1162.23 15
1162.31 14
1162.39 12
1162.47 11
1162.54 9
1162.62 7
1162.70 5
1162.78 4
1162.86 3
1162.94 2
1163.01 1
1163.09 1
1163.17 1
1163.25 1
1163.33 2
1163.41 3
1163.48 4
1163.56 5
1163.64 6
1163.72 7
1163.80 8
1163.88 10
1163.95 11
1164.03 12
1164.11 14
1164.19 15
1164.27 16
1164.35 17
1164.42 18
1164.50 18
1164.58 19
1164.66 20
1164.74 20
1164.82 21
1164.89 21
1164.97 20
1165.05 19
1165.13 17
1165.21 15
1165.29 13
1165.36 10
1165.44 8
1165.52 6
1165.60 4
1165.68 3
1165.76 2
1165.83 1
1165.91 2
1165.99 3
1166.07 4
1166.15 6
1166.23 7
1166.30 8
1166.38 9
1166.46 9
1166.54 8
1166.62 7
1166.70 5
1166.77 4
1166.85 2
1166.93 1
1167.01 0
1167.09 0
1167.17 0
1167.25 1
1167.32 2
1167.40 3
1167.48 4
1167.56 5
1167.64 6
1167.72 7
1167.79 7
1167.87 8
1167.95 9
1168.03 10
1168.11 12
1168.19 13
1168.27 14
1168.34 14
1168.42 13
1168.50 13
1168.58 12
1168.66 12
1168.74 12
1168.81 13
1168.89 15
1168.97 18
1169.05 21
1169.13 23
1169.21 25
1169.29 26
1169.36 26
1169.44 26
1169.52 25
1169.60 23
1169.68 23
1169.76 22
1169.84 22
1169.91 22
1169.99 22
1170.07 21
1170.15 20
1170.23 17
1170.31 14
1170.39 10
1170.46 7
1170.54 5
1170.62 3
1170.70 3
1170.78 4
1170.86 6
1170.94 8
1171.01 11
1171.09 13
1171.17 15
1171.25 16
1171.33 16
1171.41 16
1171.49 15
1171.56 13
1171.64 12
1171.72 11
1171.80 10
1171.88 10
1171.96 10
1172.04 11
1172.11 12
1172.19 14
1172.27 15
1172.35 17
1172.43 18
1172.51 18
1172.59 19
1172.66 20
1172.74 21
1172.82 22
1172.90 23
1172.98 24
1173.06 24
1173.14 24
1173.21 23
1173.29 22
1173.37 21
1173.45 20
1173.53 19
1173.61 18
1173.69 17
1173.77 17
1173.84 17
1173.92 16
1174.00 16
1174.08 15
1174.16 14
1174.24 12
1174.32 10
1174.39 7
1174.47 5
1174.55 3
1174.63 1
1174.71 1
1174.79 0
1174.87 1
1174.95 2
1175.02 3
1175.10 4
1175.18 4
1175.26 5
1175.34 5
1175.42 4
1175.50 4
1175.57 4
1175.65 4
1175.73 5
1175.81 5
1175.89 6
1175.97 7
1176.05 7
1176.13 8
1176.20 8
1176.28 8
1176.36 8
1176.44 8
1176.52 8
1176.60 8
1176.68 8
1176.76 8
1176.83 9
1176.91 10
1176.99 12
1177.07 13
1177.15 15
1177.23 16
1177.31 16
1177.39 15
1177.46 13
1177.54 11
1177.62 8
1177.70 6
1177.78 4
1177.86 2
1177.94 1
1178.02 1
1178.10 2
1178.17 2
1178.25 4
1178.33 5
1178.41 7
1178.49 9
1178.57 10
1178.65 11
1178.73 11
1178.80 11
1178.88 10
1178.96 8
1179.04 6
1179.12 4
1179.20 2
1179.28 1
1179.36 0
1179.44 0
1179.51 0
1179.59 1
1179.67 2
1179.75 3
1179.83 4
1179.91 5
1179.99 5
1180.07 6
1180.14 5
1180.22 3
1180.30 1
1180.38 0
1180.46 0
1180.54 0
1180.62 0
1180.70 0
1180.78 0
1180.85 2
1180.93 5
1181.01 7
1181.09 8
1181.17 10
1181.25 10
1181.33 11
1181.41 11
1181.49 12
1181.57 12
1181.64 12
1181.72 12
1181.80 12
1181.88 12
1181.96 11
1182.04 11
1182.12 11
1182.20 11
1182.28 10
1182.35 10
1182.43 10
1182.51 9
1182.59 9
1182.67 10
1182.75 10
1182.83 11
1182.91 11
1182.99 12
1183.07 12
1183.14 12
1183.22 11
1183.30 11
1183.38 10
1183.46 10
1183.54 10
1183.62 10
1183.70 10
1183.78 10
1183.85 9
1183.93 8
1184.01 7
1184.09 5
1184.17 4
1184.25 2
1184.33 2
1184.41 1
1184.49 1
1184.57 2
1184.64 3
1184.72 4
1184.80 5
1184.88 7
1184.96 9
1185.04 10
1185.12 12
1185.20 13
1185.28 14
1185.36 15
1185.44 17
1185.51 18
1185.59 19
1185.67 20
1185.75 21
1185.83 21
1185.91 20
1185.99 19
1186.07 17
1186.15 16
1186.23 15
1186.30 15
1186.38 15
1186.46 16
1186.54 17
1186.62 18
1186.70 17
1186.78 16
1186.86 15
1186.94 13
1187.02 11
1187.10 10
1187.17 10
1187.25 10
1187.33 12
1187.41 13
1187.49 15
1187.57 17
1187.65 19
1187.73 21
1187.81 23
1187.89 24
1187.97 24
1188.05 24
1188.12 24
1188.20 24
1188.28 23
1188.36 23
1188.44 23
1188.52 24
1188.60 25
1188.68 25
1188.76 26
1188.84 27
1188.92 28
1189.00 29
1189.07 30
1189.15 32
1189.23 34
1189.31 35
1189.39 37
1189.47 37
1189.55 37
1189.63 36
1189.71 35
1189.79 33
1189.87 31
1189.95 29
1190.02 27
1190.10 24
1190.18 22
1190.26 20
1190.34 19
1190.42 18
1190.50 17
1190.58 17
1190.66 17
1190.74 17
1190.82 17
1190.90 17
1190.98 16
1191.05 15
1191.13 13
1191.21 12
1191.29 11
1191.37 11
1191.45 11
1191.53 11
1191.61 12
1191.69 12
1191.77 13
1191.85 14
1191.93 14
1192.01 15
1192.08 16
1192.16 16
1192.24 17
1192.32 18
1192.40 19
1192.48 19
1192.56 19
1192.64 19
1192.72 18
1192.80 17
1192.88 16
1192.96 14
1193.04 13
1193.12 12
1193.19 10
1193.27 9
1193.35 8
1193.43 7
1193.51 6
1193.59 6
1193.67 6
1193.75 7
1193.83 8
1193.91 9
1193.99 10
1194.07 11
1194.15 11
1194.23 11
1194.31 12
1194.38 12
1194.46 13
1194.54 13
1194.62 13
1194.70 14
1194.78 14
1194.86 13
1194.94 13
1195.02 11
1195.10 9
1195.18 7
1195.26 5
1195.34 3
1195.42 2
1195.50 1
1195.57 1
1195.65 1
1195.73 2
1195.81 3
1195.89 3
1195.97 3
1196.05 2
1196.13 1
1196.21 0
1196.29 0
1196.37 0
1196.45 0
1196.53 0
1196.61 0
1196.69 0
1196.77 0
1196.85 1
1196.92 2
1197.00 3
1197.08 4
1197.16 5
1197.24 6
1197.32 7
1197.40 8
1197.48 9
1197.56 10
1197.64 10
1197.72 10
1197.80 10
1197.88 10
1197.96 9
1198.04 9
1198.12 10
1198.20 11
1198.28 12
1198.36 14
1198.43 16
1198.51 17
1198.59 18
1198.67 18
1198.75 17
1198.83 16
1198.91 13
1198.99 11
1199.07 9
1199.15 7
1199.23 6
1199.31 6
1199.39 7
1199.47 8
1199.55 8
1199.63 9
1199.71 8
1199.79 7
1199.87 6
1199.95 5
1200.02 4
1200.10 4
1200.18 5
1200.26 6
1200.34 8
1200.42 10
1200.50 12
1200.58 13
1200.66 15
1200.74 16
1200.82 18
1200.90 20
1200.98 22
1201.06 23
1201.14 24
1201.22 24
1201.30 23
1201.38 22
1201.46 20
1201.54 19
1201.62 18
1201.70 16
1201.77 15
1201.85 14
1201.93 13
1202.01 11
1202.09 10
1202.17 9
1202.25 9
1202.33 8
1202.41 8
1202.49 8
1202.57 8
1202.65 7
1202.73 7
1202.81 8
1202.89 8
1202.97 9
1203.05 11
1203.13 13
1203.21 15
1203.29 16
1203.37 17
1203.45 18
1203.53 19
1203.61 19
1203.69 19
1203.77 19
1203.85 19
1203.92 19
1204.00 18
1204.08 17
1204.16 15
1204.24 13
1204.32 11
1204.40 9
1204.48 8
1204.56 9
1204.64 10
1204.72 12
1204.80 15
1204.88 18
1204.96 21
1205.04 22
1205.12 23
1205.20 23
1205.28 22
1205.36 20
1205.44 17
1205.52 14
1205.60 10
1205.68 8
1205.76 6
1205.84 5
1205.92 5
1206.00 6
1206.08 8
1206.16 11
1206.24 14
1206.32 17
1206.40 19
1206.48 21
1206.56 21
1206.63 21
1206.71 20
1206.79 19
1206.87 18
1206.95 18
1207.03 19
1207.11 20
1207.19 22
1207.27 23
1207.35 25
1207.43 25
1207.51 25
1207.59 25
1207.67 23
1207.75 22
1207.83 20
1207.91 17
1207.99 15
1208.07 13
1208.15 12
1208.23 11
1208.31 11
1208.39 11
1208.47 12
1208.55 14
1208.63 16
1208.71 18
1208.79 20
1208.87 21
1208.95 23
1209.03 24
1209.11 25
1209.19 25
1209.27 24
1209.35 23
1209.43 22
1209.51 20
1209.59 18
1209.67 16
1209.75 14
1209.83 13
1209.91 11
1209.99 10
1210.07 10
1210.15 9
1210.23 9
1210.31 10
1210.39 11
1210.47 13
1210.55 15
1210.63 16
1210.71 18
1210.79 19
1210.87 19
1210.95 19
1211.03 19
1211.11 18
1211.18 17
1211.26 15
1211.34 13
1211.42 11
1211.50 9
1211.58 7
1211.66 6
1211.74 4
1211.82 3
1211.90 2
1211.98 1
1212.06 0
1212.14 0
1212.22 0
1212.30 1
1212.38 2
1212.46 4
1212.54 7
1212.62 9
1212.70 12
1212.78 15
1212.86 17
1212.94 19
1213.02 20
1213.10 20
1213.18 19
1213.26 18
1213.34 16
1213.42 15
1213.50 14
1213.58 13
1213.66 13
1213.74 13
1213.82 14
1213.90 14
1213.98 15
1214.06 16
1214.14 16
1214.22 16
1214.30 16
1214.38 16
1214.46 17
1214.54 17
1214.62 19
1214.70 20
1214.78 20
1214.86 20
1214.94 18
1215.02 16
1215.10 13
1215.18 9
1215.26 6
1215.34 3
1215.42 1
1215.50 0
1215.58 0
1215.66 0
1215.74 1
1215.82 2
1215.90 3
1215.98 5
1216.06 5
1216.14 6
1216.22 6
1216.30 6
1216.38 6
1216.46 6
1216.54 6
1216.62 6
1216.70 6
1216.78 6
1216.86 6
1216.94 5
1217.02 4
1217.10 3
1217.18 3
1217.26 3
1217.35 3
1217.43 4
1217.51 6
1217.59 7
1217.67 8
1217.75 8
1217.83 9
1217.91 9
1217.99 11
1218.07 12
1218.15 15
1218.23 17
1218.31 19
1218.39 20
1218.47 21
1218.55 22
1218.63 22
1218.71 22
1218.79 22
1218.87 21
1218.95 20
1219.03 18
1219.11 17
1219.19 17
1219.27 17
1219.35 19
1219.43 21
1219.51 23
1219.59 25
1219.67 26
1219.75 27
1219.83 28
1219.91 27
1219.99 27
1220.07 27
1220.15 27
1220.23 27
1220.31 27
1220.39 27
1220.47 27
1220.55 26
1220.63 26
1220.71 26
1220.79 26
1220.87 27
1220.95 27
1221.03 27
1221.11 27
1221.19 26
1221.27 25
1221.35 23
1221.43 22
1221.51 21
1221.59 20
1221.67 20
1221.75 21
1221.84 21
1221.92 22
1222.00 22
1222.08 22
1222.16 22
1222.24 21
1222.32 21
1222.40 21
1222.48 22
1222.56 24
1222.64 27
1222.72 30
1222.80 34
1222.88 36
1222.96 38
1223.04 39
1223.12 39
1223.20 38
1223.28 36
1223.36 34
1223.44 33
1223.52 32
1223.60 32
1223.68 32
1223.76 32
1223.84 32
1223.92 31
1224.00 30
1224.08 29
1224.16 27
1224.24 26
1224.32 25
1224.40 25
1224.48 25
1224.57 26
1224.65 26
1224.73 26
1224.81 25
1224.89 25
1224.97 24
1225.05 24
1225.13 25
1225.21 25
1225.29 26
1225.37 27
1225.45 27
1225.53 28
1225.61 28
1225.69 28
1225.77 28
1225.85 28
1225.93 27
1226.01 26
1226.09 25
1226.17 23
1226.25 21
1226.33 18
1226.41 15
1226.49 11
1226.57 9
1226.65 7
1226.74 6
1226.82 7
1226.90 10
1226.98 13
1227.06 16
1227.14 19
1227.22 21
1227.30 23
1227.38 23
1227.46 23
1227.54 22
1227.62 21
1227.70 20
1227.78 20
1227.86 19
1227.94 19
1228.02 20
1228.10 23
1228.18 26
1228.26 29
1228.34 32
1228.42 35
1228.50 36
1228.59 36
1228.67 35
1228.75 33
1228.83 31
1228.91 30
1228.99 29
1229.07 29
1229.15 30
1229.23 32
1229.31 34
1229.39 36
1229.47 37
1229.55 38
1229.63 38
1229.71 37
1229.79 35
1229.87 31
1229.95 27
1230.03 23
1230.11 19
1230.20 17
1230.28 16
1230.36 16
1230.44 17
1230.52 19
1230.60 22
1230.68 24
1230.76 26
1230.84 27
1230.92 28
1231.00 27
1231.08 27
1231.16 25
1231.24 23
1231.32 21
1231.40 19
1231.48 16
1231.56 14
1231.65 12
1231.73 10
1231.81 8
1231.89 6
1231.97 3
1232.05 1
1232.13 0
1232.21 0
1232.29 0
1232.37 0
1232.45 0
1232.53 0
1232.61 0
1232.69 0
1232.77 0
1232.85 2
1232.93 5
1233.02 9
1233.10 12
1233.18 14
1233.26 15
1233.34 16
1233.42 15
1233.50 14
1233.58 13
1233.66 12
1233.74 12
1233.82 11
1233.90 11
1233.98 11
1234.06 10
1234.14 11
1234.22 12
1234.31 13
1234.39 16
1234.47 20
1234.55 23
1234.63 27
1234.71 29
1234.79 31
1234.87 31
1234.95 31
1235.03 29
1235.11 27
1235.19 25
1235.27 23
1235.35 20
1235.44 18
1235.52 16
1235.60 14
1235.68 13
1235.76 12
1235.84 13
1235.92 14
1236.00 16
1236.08 18
1236.16 20
1236.24 22
1236.32 24
1236.40 25
1236.48 25
1236.57 25
1236.65 24
1236.73 23
1236.81 21
1236.89 19
1236.97 16
1237.05 13
1237.13 10
1237.21 8
1237.29 7
1237.37 6
1237.45 7
1237.53 8
1237.61 10
1237.70 12
1237.78 14
1237.86 15
1237.94 15
1238.02 16
1238.10 16
1238.18 16
1238.26 16
1238.34 17
1238.42 17
1238.50 18
1238.58 19
1238.66 19
1238.75 19
1238.83 18
1238.91 16
1238.99 14
1239.07 10
1239.15 7
1239.23 3
1239.31 0
1239.39 0
1239.47 0
1239.55 0
1239.63 0
1239.72 0
1239.80 3
1239.88 4
1239.96 6
1240.04 7
1240.12 8
1240.20 8
1240.28 9
1240.36 9
1240.44 8
1240.52 8
1240.60 7
1240.69 6
1240.77 5
1240.85 5
1240.93 5
1241.01 5
1241.09 6
1241.17 8
1241.25 9
1241.33 12
1241.41 14
1241.49 16
1241.58 18
1241.66 20
1241.74 21
1241.82 22
1241.90 21
1241.98 20
1242.06 18
1242.14 16
1242.22 13
1242.30 11
1242.38 9
1242.47 8
1242.55 8
1242.63 9
1242.71 11
1242.79 13
1242.87 16
1242.95 18
1243.03 20
1243.11 21
1243.19 20
1243.27 18
1243.36 16
1243.44 14
1243.52 13
1243.60 14
1243.68 16
1243.76 20
1243.84 24
1243.92 29
1244.00 32
1244.08 35
1244.17 36
1244.25 35
1244.33 32
1244.41 29
1244.49 25
1244.57 21
1244.65 18
1244.73 17
1244.81 16
1244.89 17
1244.98 18
1245.06 20
1245.14 23
1245.22 25
1245.30 26
1245.38 28
1245.46 28
1245.54 28
1245.62 28
1245.70 28
1245.79 27
1245.87 26
1245.95 24
1246.03 22
1246.11 20
1246.19 19
1246.27 17
1246.35 17
1246.43 17
1246.52 18
1246.60 19
1246.68 20
1246.76 20
1246.84 20
1246.92 20
1247.00 19
1247.08 18
1247.16 17
1247.24 16
1247.33 15
1247.41 14
1247.49 13
1247.57 12
1247.65 11
1247.73 11
1247.81 12
1247.89 13
1247.97 14
1248.06 15
1248.14 17
1248.22 19
1248.30 19
1248.38 19
1248.46 19
1248.54 17
1248.62 16
1248.70 14
1248.79 13
1248.87 12
1248.95 12
1249.03 11
1249.11 11
1249.19 11
1249.27 11
1249.35 11
1249.43 11
1249.52 12
1249.60 12
1249.68 13
1249.76 13
1249.84 14
1249.92 14
1250.00 14
1250.08 14
1250.17 13
1250.25 13
1250.33 12
1250.41 10
1250.49 9
1250.57 7
1250.65 6
1250.73 4
1250.81 4
1250.90 3
1250.98 3
1251.06 3
1251.14 3
1251.22 2
1251.30 1
1251.38 0
1251.46 0
1251.55 0
1251.63 0
1251.71 0
1251.79 0
1251.87 0
1251.95 0
1252.03 2
1252.11 5
1252.20 7
1252.28 10
1252.36 12
1252.44 15
1252.52 17
1252.60 18
1252.68 18
1252.76 18
1252.85 16
1252.93 14
1253.01 13
1253.09 12
1253.17 11
1253.25 12
1253.33 12
1253.41 13
1253.50 12
1253.58 11
1253.66 8
1253.74 5
1253.82 2
1253.90 1
1253.98 0
1254.06 2
1254.15 4
1254.23 9
1254.31 13
1254.39 18
1254.47 22
1254.55 25
1254.63 27
1254.72 27
1254.80 27
1254.88 26
1254.96 25
1255.04 24
1255.12 24
1255.20 25
1255.28 27
1255.37 30
1255.45 33
1255.53 37
1255.61 40
1255.69 43
1255.77 44
1255.85 45
1255.94 45
1256.02 44
1256.10 43
1256.18 42
1256.26 42
1256.34 43
1256.42 43
1256.51 44
1256.59 45
1256.67 45
1256.75 45
1256.83 43
1256.91 42
1256.99 40
1257.07 37
1257.16 35
1257.24 33
1257.32 30
1257.40 29
1257.48 29
1257.56 29
1257.64 31
1257.73 33
1257.81 35
1257.89 38
1257.97 40
1258.05 41
1258.13 41
1258.21 41
1258.30 40
1258.38 38
1258.46 35
1258.54 31
1258.62 26
1258.70 20
1258.78 13
1258.87 6
1258.95 0
1259.03 0
1259.11 0
1259.19 0
1259.27 0
1259.35 0
1259.44 0
1259.52 2
1259.60 5
1259.68 6
1259.76 7
1259.84 6
1259.93 5
1260.01 5
1260.09 6
1260.17 8
1260.25 11
1260.33 15
1260.41 19
1260.50 22
1260.58 23
1260.66 23
1260.74 21
1260.82 18
1260.90 14
1260.98 9
1261.07 5
1261.15 2
1261.23 0
1261.31 0
1261.39 0
1261.47 0
1261.56 0
1261.64 0
1261.72 0
1261.80 0
1261.88 1
1261.96 3
1262.05 5
1262.13 8
1262.21 10
1262.29 13
1262.37 16
1262.45 20
1262.53 25
1262.62 30
1262.70 35
1262.78 40
1262.86 45
1262.94 48
1263.02 49
1263.11 48
1263.19 46
1263.27 42
1263.35 39
1263.43 35
1263.51 33
1263.60 31
1263.68 30
1263.76 30
1263.84 31
1263.92 31
1264.00 31
1264.08 32
1264.17 32
1264.25 33
1264.33 33
1264.41 33
1264.49 33
1264.57 32
1264.66 31
1264.74 29
1264.82 27
1264.90 25
1264.98 23
1265.06 20
1265.15 18
1265.23 15
1265.31 11
1265.39 9
1265.47 6
1265.55 4
1265.64 4
1265.72 4
1265.80 4
1265.88 5
1265.96 6
1266.04 6
1266.13 5
1266.21 4
1266.29 4
1266.37 4
1266.45 4
1266.53 6
1266.62 8
1266.70 10
1266.78 11
1266.86 11
1266.94 9
1267.03 6
1267.11 3
1267.19 0
1267.27 0
1267.35 0
1267.43 0
1267.52 0
1267.60 0
1267.68 0
1267.76 2
1267.84 4
1267.92 7
1268.01 10
1268.09 13
1268.17 17
1268.25 20
1268.33 24
1268.41 26
1268.50 28
1268.58 28
1268.66 27
1268.74 25
1268.82 23
1268.91 22
1268.99 22
1269.07 22
1269.15 23
1269.23 24
1269.31 24
1269.40 24
1269.48 23
1269.56 22
1269.64 21
1269.72 21
1269.81 21
1269.89 23
1269.97 24
1270.05 25
1270.13 25
1270.21 24
1270.30 22
1270.38 18
1270.46 14
1270.54 11
1270.62 8
1270.71 5
1270.79 4
1270.87 3
1270.95 2
1271.03 2
1271.11 3
1271.20 4
1271.28 5
1271.36 7
1271.44 10
1271.52 13
1271.61 16
1271.69 19
1271.77 22
1271.85 25
1271.93 27
1272.01 28
1272.10 28
1272.18 27
1272.26 26
1272.34 24
1272.42 22
1272.51 21
1272.59 19
1272.67 18
1272.75 19
1272.83 19
1272.92 21
1273.00 22
1273.08 23
1273.16 24
1273.24 25
1273.33 25
1273.41 26
1273.49 27
1273.57 29
1273.65 32
1273.74 35
1273.82 39
1273.90 41
1273.98 43
1274.06 44
1274.14 43
1274.23 41
1274.31 37
1274.39 34
1274.47 30
1274.55 27
1274.64 25
1274.72 24
1274.80 24
1274.88 25
1274.96 26
1275.05 27
1275.13 27
1275.21 27
1275.29 26
1275.37 24
1275.46 22
1275.54 20
1275.62 17
1275.70 15
1275.78 14
1275.87 13
1275.95 13
1276.03 13
1276.11 13
1276.19 13
1276.28 13
1276.36 13
1276.44 13
1276.52 13
1276.60 13
1276.69 14
1276.77 14
1276.85 15
1276.93 16
1277.01 17
1277.10 19
1277.18 20
1277.26 21
1277.34 23
1277.42 24
1277.51 25
1277.59 26
1277.67 25
1277.75 24
1277.84 21
1277.92 19
1278.00 16
1278.08 13
1278.16 11
1278.25 11
1278.33 11
1278.41 12
1278.49 14
1278.57 17
1278.66 19
1278.74 22
1278.82 24
1278.90 26
1278.98 27
1279.07 28
1279.15 28
1279.23 27
1279.31 26
1279.39 24
1279.48 23
1279.56 22
1279.64 21
1279.72 21
1279.81 21
1279.89 22
1279.97 23
1280.05 24
1280.13 26
1280.22 26
1280.30 27
1280.38 28
1280.46 28
1280.54 29
1280.63 30
1280.71 30
1280.79 30
1280.87 30
1280.96 29
1281.04 27
1281.12 25
1281.20 23
1281.28 21
1281.37 18
1281.45 16
1281.53 14
1281.61 12
1281.70 11
1281.78 11
1281.86 11
1281.94 11
1282.02 11
1282.11 11
1282.19 12
1282.27 13
1282.35 14
1282.44 15
1282.52 17
1282.60 19
1282.68 21
1282.76 22
1282.85 23
1282.93 23
1283.01 22
1283.09 21
1283.18 20
1283.26 19
1283.34 18
1283.42 18
1283.50 18
1283.59 18
1283.67 18
1283.75 18
1283.83 17
1283.92 16
1284.00 15
1284.08 14
1284.16 13
1284.24 11
1284.33 9
1284.41 7
1284.49 4
1284.57 1
1284.66 0
1284.74 0
1284.82 0
1284.90 0
1284.99 0
1285.07 0
1285.15 0
1285.23 0
1285.31 1
1285.40 3
1285.48 5
1285.56 7
1285.64 8
1285.73 10
1285.81 12
1285.89 14
1285.97 17
1286.06 21
1286.14 25
1286.22 30
1286.30 35
1286.38 39
1286.47 41
1286.55 43
1286.63 43
1286.71 41
1286.80 38
1286.88 34
1286.96 30
1287.04 26
1287.13 23
1287.21 21
1287.29 19
1287.37 17
1287.46 15
1287.54 13
1287.62 11
1287.70 10
1287.78 9
1287.87 9
1287.95 10
1288.03 11
1288.11 12
1288.20 13
1288.28 14
1288.36 15
1288.44 15
1288.53 16
1288.61 16
1288.69 16
1288.77 16
1288.86 15
1288.94 14
1289.02 13
1289.10 13
1289.19 13
1289.27 15
1289.35 18
1289.43 22
1289.52 26
1289.60 30
1289.68 34
1289.76 37
1289.85 38
1289.93 39
1290.01 39
1290.09 38
1290.17 37
1290.26 36
1290.34 36
1290.42 36
1290.50 36
1290.59 36
1290.67 36
1290.75 35
1290.83 34
1290.92 33
1291.00 32
1291.08 31
1291.16 30
1291.25 29
1291.33 28
1291.41 26
1291.49 24
1291.58 22
1291.66 18
1291.74 15
1291.82 11
1291.91 8
1291.99 5
1292.07 4
1292.15 4
1292.24 6
1292.32 8
1292.40 12
1292.48 16
1292.57 21
1292.65 25
1292.73 29
1292.82 32
1292.90 35
1292.98 36
1293.06 36
1293.15 35
1293.23 34
1293.31 32
1293.39 29
1293.48 26
1293.56 22
1293.64 19
1293.72 16
1293.81 13
1293.89 10
1293.97 8
1294.05 6
1294.14 5
1294.22 6
1294.30 8
1294.38 11
1294.47 15
1294.55 20
1294.63 25
1294.71 30
1294.80 34
1294.88 38
1294.96 41
1295.04 42
1295.13 43
1295.21 42
1295.29 41
1295.38 40
1295.46 39
1295.54 38
1295.62 37
1295.71 37
1295.79 38
1295.87 40
1295.95 42
1296.04 45
1296.12 47
1296.20 50
1296.28 51
1296.37 52
1296.45 52
1296.53 52
1296.62 52
1296.70 52
1296.78 53
1296.86 56
1296.95 59
1297.03 62
1297.11 65
1297.19 67
1297.28 68
1297.36 68
1297.44 67
1297.52 66
1297.61 66
1297.69 67
1297.77 69
1297.86 72
1297.94 75
1298.02 78
1298.10 81
1298.19 83
1298.27 82
1298.35 81
1298.43 77
1298.52 73
1298.60 69
1298.68 64
1298.77 59
1298.85 55
1298.93 52
1299.01 49
1299.10 46
1299.18 43
1299.26 41
1299.34 40
1299.43 39
1299.51 40
1299.59 42
1299.68 45
1299.76 48
1299.84 52
1299.92 56
1300.01 60
1300.09 64
1300.17 67
1300.26 68
1300.34 68
1300.42 67
1300.50 64
1300.59 59
1300.67 52
1300.75 45
1300.83 38
1300.92 31
1301.00 25
1301.08 21
1301.17 18
1301.25 16
1301.33 16
1301.41 17
1301.50 18
1301.58 20
1301.66 21
1301.75 23
1301.83 25
1301.91 27
1301.99 28
1302.08 30
1302.16 31
1302.24 32
1302.33 31
1302.41 30
1302.49 27
1302.57 24
1302.66 20
1302.74 15
1302.82 11
1302.91 8
1302.99 5
1303.07 3
1303.15 3
1303.24 5
1303.32 7
1303.40 11
1303.49 14
1303.57 17
1303.65 19
1303.73 20
1303.82 19
1303.90 17
1303.98 14
1304.07 11
1304.15 9
1304.23 7
1304.31 5
1304.40 3
1304.48 2
1304.56 0
1304.65 0
1304.73 0
1304.81 0
1304.90 0
1304.98 0
1305.06 0
1305.14 0
1305.23 1
1305.31 5
1305.39 11
1305.48 17
1305.56 24
1305.64 32
1305.72 39
1305.81 46
1305.89 51
1305.97 55
1306.06 58
1306.14 59
1306.22 58
1306.31 56
1306.39 53
1306.47 49
1306.55 44
1306.64 41
1306.72 37
1306.80 34
1306.89 31
1306.97 28
1307.05 26
1307.14 24
1307.22 23
1307.30 23
1307.38 24
1307.47 25
1307.55 26
1307.63 26
1307.72 25
1307.80 24
1307.88 21
1307.97 18
1308.05 15
1308.13 13
1308.21 11
1308.30 10
1308.38 10
1308.46 10
1308.55 11
1308.63 13
1308.71 15
1308.80 18
1308.88 20
1308.96 21
1309.05 22
1309.13 23
1309.21 22
1309.29 21
1309.38 20
1309.46 19
1309.54 18
1309.63 19
1309.71 20
1309.79 22
1309.88 24
1309.96 26
1310.04 27
1310.13 28
1310.21 28
1310.29 28
1310.37 29
1310.46 30
1310.54 32
1310.62 36
1310.71 40
1310.79 45
1310.87 49
1310.96 52
1311.04 54
1311.12 54
1311.21 52
1311.29 50
1311.37 47
1311.45 44
1311.54 41
1311.62 40
1311.70 38
1311.79 37
1311.87 37
1311.95 36
1312.04 35
1312.12 35
1312.20 34
1312.29 33
1312.37 33
1312.45 34
1312.54 34
1312.62 36
1312.70 37
1312.79 38
1312.87 40
1312.95 40
1313.04 41
1313.12 41
1313.20 41
1313.28 41
1313.37 42
1313.45 43
1313.53 43
1313.62 43
1313.70 43
1313.78 41
1313.87 37
1313.95 33
1314.03 28
1314.12 23
1314.20 19
1314.28 15
1314.37 12
1314.45 9
1314.53 8
1314.62 7
1314.70 7
1314.78 8
1314.87 8
1314.95 8
1315.03 8
1315.12 8
1315.20 7
1315.28 5
1315.37 3
1315.45 2
1315.53 0
1315.62 0
1315.70 0
1315.78 2
1315.87 4
1315.95 7
1316.03 9
1316.11 12
1316.20 15
1316.28 17
1316.36 20
1316.45 22
1316.53 24
1316.61 24
1316.70 22
1316.78 20
1316.86 16
1316.95 12
1317.03 9
1317.11 7
1317.20 8
1317.28 11
1317.36 17
1317.45 25
1317.53 35
1317.61 44
1317.70 53
1317.78 61
1317.86 68
1317.95 73
1318.03 77
1318.11 81
1318.20 83
1318.28 85
1318.36 86
1318.45 85
1318.53 82
1318.61 78
1318.70 74
1318.78 69
1318.86 65
1318.95 62
1319.03 60
1319.11 59
1319.20 58
1319.28 57
1319.37 56
1319.45 55
1319.53 54
1319.62 53
1319.70 52
1319.78 51
1319.87 49
1319.95 46
1320.03 44
1320.12 41
1320.20 39
1320.28 37
1320.37 36
1320.45 35
1320.53 34
1320.62 34
1320.70 32
1320.78 31
1320.87 29
1320.95 27
1321.03 25
1321.12 24
1321.20 23
1321.28 24
1321.37 27
1321.45 30
1321.53 35
1321.62 40
1321.70 44
1321.78 48
1321.87 50
1321.95 50
1322.03 48
1322.12 45
1322.20 40
1322.29 35
1322.37 30
1322.45 27
1322.54 26
1322.62 27
1322.70 29
1322.79 32
1322.87 35
1322.95 37
1323.04 37
1323.12 36
1323.20 34
1323.29 31
1323.37 29
1323.45 27
1323.54 25
1323.62 25
1323.70 25
1323.79 24
1323.87 23
1323.96 21
1324.04 19
1324.12 18
1324.21 17
1324.29 17
1324.37 20
1324.46 23
1324.54 28
1324.62 32
1324.71 36
1324.79 37
1324.87 36
1324.96 34
1325.04 29
1325.13 25
1325.21 21
1325.29 19
1325.38 18
1325.46 19
1325.54 21
1325.63 24
1325.71 25
1325.79 26
1325.88 26
1325.96 25
1326.04 24
1326.13 23
1326.21 23
1326.30 23
1326.38 24
1326.46 25
1326.55 26
1326.63 26
1326.71 26
1326.80 24
1326.88 22
1326.96 19
1327.05 16
1327.13 13
1327.22 12
1327.30 12
1327.38 13
1327.47 16
1327.55 19
1327.63 23
1327.72 26
1327.80 28
1327.88 30
1327.97 30
1328.05 30
1328.14 30
1328.22 29
1328.30 29
1328.39 27
1328.47 26
1328.55 23
1328.64 21
1328.72 18
1328.81 16
1328.89 13
1328.97 11
1329.06 9
1329.14 7
1329.22 6
1329.31 5
1329.39 4
1329.47 4
1329.56 5
1329.64 7
1329.73 9
1329.81 13
1329.89 16
1329.98 20
1330.06 24
1330.14 27
1330.23 29
1330.31 30
1330.40 31
1330.48 32
1330.56 32
1330.65 32
1330.73 32
1330.81 32
1330.90 32
1330.98 32
1331.07 32
1331.15 30
1331.23 28
1331.32 25
1331.40 22
1331.48 19
1331.57 17
1331.65 16
1331.74 15
1331.82 15
1331.90 16
1331.99 18
1332.07 21
1332.15 24
1332.24 28
1332.32 33
1332.41 38
1332.49 44
1332.57 49
1332.66 54
1332.74 58
1332.83 61
1332.91 64
1332.99 66
1333.08 67
1333.16 67
1333.24 67
1333.33 65
1333.41 63
1333.50 61
1333.58 58
1333.66 56
1333.75 54
1333.83 52
1333.91 52
1334.00 51
1334.08 51
1334.17 52
1334.25 53
1334.33 55
1334.42 57
1334.50 60
1334.59 62
1334.67 64
1334.75 66
1334.84 68
1334.92 70
1335.01 72
1335.09 75
1335.17 77
1335.26 80
1335.34 83
1335.42 85
1335.51 87
1335.59 89
1335.68 89
1335.76 89
1335.84 89
1335.93 89
1336.01 89
1336.10 89
1336.18 90
1336.26 90
1336.35 91
1336.43 92
1336.52 91
1336.60 91
1336.68 89
1336.77 87
1336.85 85
1336.94 83
1337.02 81
1337.10 79
1337.19 78
1337.27 76
1337.35 74
1337.44 72
1337.52 69
1337.61 66
1337.69 63
1337.77 59
1337.86 55
1337.94 52
1338.03 48
1338.11 46
1338.19 43
1338.28 42
1338.36 43
1338.45 45
1338.53 48
1338.61 53
1338.70 57
1338.78 61
1338.87 65
1338.95 67
1339.03 69
1339.12 72
1339.20 75
1339.29 80
1339.37 85
1339.45 90
1339.54 95
1339.62 98
1339.71 100
1339.79 99
1339.87 97
1339.96 93
1340.04 90
1340.13 86
1340.21 83
1340.29 82
1340.38 81
1340.46 81
1340.55 83
1340.63 85
1340.72 88
1340.80 90
1340.88 91
1340.97 90
1341.05 89
1341.14 87
1341.22 86
1341.30 84
1341.39 84
1341.47 85
1341.56 87
1341.64 89
1341.72 91
1341.81 93
1341.89 93
1341.98 93
1342.06 93
1342.14 93
1342.23 92
1342.31 91
1342.40 89
1342.48 86
1342.57 83
1342.65 78
1342.73 72
1342.82 65
1342.90 58
1342.99 50
1343.07 43
1343.15 35
1343.24 28
1343.32 21
1343.41 15
1343.49 10
1343.57 5
1343.66 3
1343.74 2
1343.83 3
1343.91 6
1344.00 11
1344.08 17
1344.16 24
1344.25 30
1344.33 35
1344.42 37
1344.50 38
1344.58 36
1344.67 32
1344.75 28
1344.84 23
1344.92 19
1345.01 15
1345.09 12
1345.17 9
1345.26 7
1345.34 4
1345.43 2
1345.51 0
1345.60 0
1345.68 0
1345.76 0
1345.85 0
1345.93 0
1346.02 0
1346.10 0
1346.18 1
1346.27 5
1346.35 10
1346.44 13
1346.52 16
1346.61 17
1346.69 18
1346.77 19
1346.86 19
1346.94 19
1347.03 19
1347.11 19
1347.20 19
1347.28 19
1347.36 18
1347.45 18
1347.53 19
1347.62 19
1347.70 21
1347.79 22
1347.87 24
1347.95 25
1348.04 26
1348.12 28
1348.21 29
1348.29 31
1348.38 32
1348.46 33
1348.54 34
1348.63 34
1348.71 34
1348.80 34
1348.88 34
1348.97 34
1349.05 33
1349.13 33
1349.22 32
1349.30 32
1349.39 31
1349.47 31
1349.56 31
1349.64 32
1349.72 35
1349.81 38
1349.89 43
1349.98 48
1350.06 53
1350.15 58
1350.23 63
1350.32 66
1350.40 67
1350.48 67
1350.57 65
1350.65 62
1350.74 58
1350.82 54
1350.91 50
1350.99 47
1351.07 44
1351.16 42
1351.24 40
1351.33 39
1351.41 38
1351.50 37
1351.58 36
1351.67 36
1351.75 35
1351.83 33
1351.92 31
1352.00 28
1352.09 24
1352.17 19
1352.26 14
1352.34 10
1352.43 8
1352.51 7
1352.59 9
1352.68 12
1352.76 17
1352.85 23
1352.93 29
1353.02 34
1353.10 37
1353.19 38
1353.27 38
1353.35 37
1353.44 36
1353.52 35
1353.61 34
1353.69 35
1353.78 37
1353.86 40
1353.95 45
1354.03 50
1354.11 55
1354.20 61
1354.28 67
1354.37 74
1354.45 80
1354.54 87
1354.62 92
1354.71 97
1354.79 99
1354.87 100
1354.96 99
1355.04 96
1355.13 91
1355.21 85
1355.30 79
1355.38 72
1355.47 65
1355.55 58
1355.64 52
1355.72 46
1355.80 41
1355.89 37
1355.97 33
1356.06 29
1356.14 27
1356.23 25
1356.31 24
1356.40 24
1356.48 24
1356.57 24
1356.65 25
1356.73 25
1356.82 25
1356.90 25
1356.99 24
1357.07 22
1357.16 22
1357.24 22
1357.33 22
1357.41 24
1357.50 26
1357.58 29
1357.66 32
1357.75 35
1357.83 38
1357.92 42
1358.00 46
1358.09 49
1358.17 52
1358.26 53
1358.34 54
1358.43 53
1358.51 52
1358.60 51
1358.68 51
1358.76 52
1358.85 53
1358.93 55
1359.02 57
1359.10 58
1359.19 57
1359.27 57
1359.36 55
1359.44 54
1359.53 52
1359.61 52
1359.70 53
1359.78 54
1359.87 55
1359.95 56
1360.03 56
1360.12 57
1360.20 58
1360.29 58
1360.37 59
1360.46 61
1360.54 62
1360.63 63
1360.71 62
1360.80 62
1360.88 60
1360.97 60
1361.05 60
1361.14 60
1361.22 61
1361.30 63
1361.39 63
1361.47 61
1361.56 57
1361.64 51
1361.73 44
1361.81 38
1361.90 34
1361.98 31
1362.07 31
1362.15 33
1362.24 35
1362.32 37
1362.41 38
1362.49 37
1362.58 35
1362.66 33
1362.74 31
1362.83 29
1362.91 28
1363.00 28
1363.08 29
1363.17 30
1363.25 32
1363.34 34
1363.42 36
1363.51 39
1363.59 41
1363.68 44
1363.76 45
1363.85 45
1363.93 44
1364.02 41
1364.10 37
1364.19 33
1364.27 30
1364.36 26
1364.44 24
1364.53 22
1364.61 20
1364.69 20
1364.78 19
1364.86 18
1364.95 17
1365.03 16
1365.12 17
1365.20 18
1365.29 19
1365.37 21
1365.46 23
1365.54 23
1365.63 23
1365.71 22
1365.80 20
1365.88 18
1365.97 16
1366.05 15
1366.14 13
1366.22 12
1366.31 13
1366.39 14
1366.48 17
1366.56 21
1366.65 26
1366.73 30
1366.82 34
1366.90 36
1366.99 36
1367.07 35
1367.16 32
1367.24 30
1367.33 27
1367.41 25
1367.50 24
1367.58 24
1367.66 24
1367.75 26
1367.83 29
1367.92 34
1368.00 41
1368.09 47
1368.17 52
1368.26 54
1368.34 54
1368.43 50
1368.51 45
1368.60 39
1368.68 33
1368.77 29
1368.85 27
1368.94 27
1369.02 28
1369.11 30
1369.19 32
1369.28 33
1369.36 34
1369.45 34
1369.53 34
1369.62 33
1369.70 32
1369.79 30
1369.87 30
1369.96 30
1370.04 31
1370.13 34
1370.21 37
1370.30 40
1370.38 43
1370.47 45
1370.55 46
1370.64 45
1370.72 44
1370.81 41
1370.89 39
1370.98 38
1371.06 36
1371.15 36
1371.23 35
1371.32 35
1371.40 35
1371.49 35
1371.57 36
1371.66 37
1371.74 38
1371.83 39
1371.91 41
1372.00 43
1372.08 45
1372.17 46
1372.25 48
1372.34 49
1372.42 51
1372.51 54
1372.59 57
1372.68 61
1372.76 65
1372.85 71
1372.93 76
1373.02 82
1373.10 89
1373.19 95
1373.27 101
1373.36 106
1373.44 109
1373.53 109
1373.61 108
1373.70 104
1373.78 98
1373.87 91
1373.95 84
1374.04 76
1374.12 70
1374.21 65
1374.30 61
1374.38 59
1374.47 58
1374.55 59
1374.64 61
1374.72 65
1374.81 71
1374.89 78
1374.98 84
1375.06 91
1375.15 95
1375.23 98
1375.32 99
1375.40 98
1375.49 95
1375.57 92
1375.66 89
1375.74 87
1375.83 84
1375.91 81
1376.00 77
1376.08 72
1376.17 67
1376.25 62
1376.34 58
1376.42 55
1376.51 54
1376.59 54
1376.68 56
1376.76 57
1376.85 60
1376.93 62
1377.02 64
1377.11 66
1377.19 67
1377.28 67
1377.36 66
1377.45 64
1377.53 61
1377.62 57
1377.70 52
1377.79 47
1377.87 43
1377.96 39
1378.04 36
1378.13 36
1378.21 36
1378.30 38
1378.38 40
1378.47 43
1378.55 45
1378.64 47
1378.72 48
1378.81 47
1378.89 44
1378.98 41
1379.07 36
1379.15 31
1379.24 25
1379.32 20
1379.41 16
1379.49 13
1379.58 11
1379.66 10
1379.75 11
1379.83 14
1379.92 17
1380.00 21
1380.09 25
1380.17 29
1380.26 33
1380.34 36
1380.43 40
1380.51 44
1380.60 47
1380.69 49
1380.77 51
1380.86 51
1380.94 50
1381.03 47
1381.11 42
1381.20 36
1381.28 31
1381.37 25
1381.45 22
1381.54 20
1381.62 20
1381.71 22
1381.79 26
1381.88 29
1381.97 32
1382.05 34
1382.14 34
1382.22 32
1382.31 28
1382.39 24
1382.48 21
1382.56 19
1382.65 18
1382.73 18
1382.82 20
1382.90 21
1382.99 23
1383.08 24
1383.16 25
1383.25 24
1383.33 22
1383.42 20
1383.50 17
1383.59 13
1383.67 8
1383.76 4
1383.84 0
1383.93 0
1384.01 0
1384.10 0
1384.19 0
1384.27 0
1384.36 0
1384.44 0
1384.53 2
1384.61 9
1384.70 15
1384.78 21
1384.87 26
1384.95 30
1385.04 33
1385.12 34
1385.21 35
1385.30 35
1385.38 34
1385.47 34
1385.55 35
1385.64 36
1385.72 38
1385.81 40
1385.89 42
1385.98 44
1386.06 44
1386.15 44
1386.24 43
1386.32 40
1386.41 37
1386.49 35
1386.58 33
1386.66 32
1386.75 32
1386.83 33
1386.92 36
1387.01 39
1387.09 41
1387.18 44
1387.26 46
1387.35 49
1387.43 51
1387.52 52
1387.60 54
1387.69 55
1387.77 57
1387.86 58
1387.95 58
1388.03 59
1388.12 61
1388.20 63
1388.29 67
1388.37 72
1388.46 77
1388.54 82
1388.63 86
1388.72 88
1388.80 88
1388.89 86
1388.97 83
1389.06 80
1389.14 76
1389.23 72
1389.31 69
1389.40 66
1389.49 63
1389.57 60
1389.66 57
1389.74 53
1389.83 49
1389.91 45
1390.00 40
1390.08 36
1390.17 32
1390.26 30
1390.34 29
1390.43 29
1390.51 30
1390.60 33
1390.68 35
1390.77 37
1390.86 39
1390.94 40
1391.03 40
1391.11 40
1391.20 39
1391.28 40
1391.37 40
1391.45 42
1391.54 44
1391.63 47
1391.71 50
1391.80 52
1391.88 54
1391.97 54
1392.05 53
1392.14 50
1392.23 47
1392.31 44
1392.40 41
1392.48 40
1392.57 40
1392.65 42
1392.74 46
1392.83 51
1392.91 58
1393.00 65
1393.08 72
1393.17 77
1393.25 80
1393.34 81
1393.43 79
1393.51 75
1393.60 70
1393.68 65
1393.77 60
1393.85 56
1393.94 52
1394.03 50
1394.11 47
1394.20 44
1394.28 41
1394.37 38
1394.45 34
1394.54 30
1394.63 28
1394.71 27
1394.80 28
1394.88 33
1394.97 39
1395.05 47
1395.14 55
1395.23 62
1395.31 68
1395.40 71
1395.48 71
1395.57 70
1395.65 66
1395.74 63
1395.83 60
1395.91 57
1396.00 56
1396.08 55
1396.17 56
1396.25 56
1396.34 57
1396.43 58
1396.51 58
1396.60 58
1396.68 57
1396.77 55
1396.86 53
1396.94 50
1397.03 46
1397.11 43
1397.20 40
1397.28 38
1397.37 38
1397.46 40
1397.54 43
1397.63 47
1397.71 51
1397.80 55
1397.88 57
1397.97 57
1398.06 57
1398.14 56
1398.23 55
1398.31 55
1398.40 55
1398.49 57
1398.57 59
1398.66 62
1398.74 64
1398.83 65
1398.92 64
1399.00 63
1399.09 60
1399.17 56
1399.26 52
1399.34 47
1399.43 44
1399.52 42
1399.60 41
1399.69 43
1399.77 47
1399.86 52
1399.95 58
1400.03 64
1400.12 69
1400.20 74
1400.29 78
1400.38 81
1400.46 83
1400.55 86
1400.63 89
1400.72 91
1400.80 92
1400.89 92
1400.98 90
1401.06 88
1401.15 85
1401.23 81
1401.32 78
1401.41 74
1401.49 70
1401.58 66
1401.66 63
1401.75 59
1401.84 56
1401.92 54
1402.01 54
1402.09 55
1402.18 56
1402.27 58
1402.35 59
1402.44 59
1402.52 56
1402.61 52
1402.70 47
1402.78 42
1402.87 38
1402.95 36
1403.04 36
1403.13 37
1403.21 40
1403.30 44
1403.38 47
1403.47 50
1403.56 53
1403.64 54
1403.73 55
1403.81 55
1403.90 55
1403.99 54
1404.07 52
1404.16 51
1404.24 49
1404.33 46
1404.42 44
1404.50 42
1404.59 41
1404.67 41
1404.76 41
1404.85 43
1404.93 46
1405.02 49
1405.10 53
1405.19 57
1405.28 61
1405.36 64
1405.45 66
1405.53 67
1405.62 66
1405.71 65
1405.79 64
1405.88 62
1405.96 61
1406.05 61
1406.14 61
1406.22 61
1406.31 63
1406.40 64
1406.48 67
1406.57 70
1406.65 73
1406.74 75
1406.83 77
1406.91 78
1407.00 78
1407.08 78
1407.17 77
1407.26 78
1407.34 79
1407.43 81
1407.51 83
1407.60 86
1407.69 88
1407.77 89
1407.86 89
1407.95 88
1408.03 86
1408.12 83
1408.20 81
1408.29 79
1408.38 77
1408.46 76
1408.55 75
1408.63 76
1408.72 76
1408.81 77
1408.89 77
1408.98 77
1409.07 76
1409.15 74
1409.24 71
1409.32 69
1409.41 67
1409.50 67
1409.58 67
1409.67 67
1409.76 69
1409.84 70
1409.93 72
1410.01 75
1410.10 77
1410.19 80
1410.27 83
1410.36 86
1410.44 87
1410.53 88
1410.62 89
1410.70 89
1410.79 91
1410.88 93
1410.96 98
1411.05 103
1411.13 110
1411.22 115
1411.31 119
1411.39 120
1411.48 118
1411.57 114
1411.65 109
1411.74 102
1411.82 96
1411.91 91
1412.00 87
1412.08 83
1412.17 81
1412.26 80
1412.34 79
1412.43 79
1412.51 80
1412.60 81
1412.69 82
1412.77 82
1412.86 80
1412.95 78
1413.03 75
1413.12 71
1413.21 68
1413.29 65
1413.38 64
1413.46 64
1413.55 65
1413.64 68
1413.72 72
1413.81 76
1413.90 81
1413.98 85
1414.07 87
1414.15 87
1414.24 84
1414.33 79
1414.41 73
1414.50 66
1414.59 61
1414.67 56
1414.76 53
1414.85 51
1414.93 50
1415.02 49
1415.10 48
1415.19 46
1415.28 43
1415.36 40
1415.45 37
1415.54 33
1415.62 28
1415.71 24
1415.80 19
1415.88 15
1415.97 10
1416.05 6
1416.14 3
1416.23 1
1416.31 0
1416.40 1
1416.49 4
1416.57 8
1416.66 13
1416.75 17
1416.83 21
1416.92 23
1417.00 23
1417.09 21
1417.18 19
1417.26 15
1417.35 12
1417.44 10
1417.52 8
1417.61 7
1417.70 7
1417.78 6
1417.87 6
1417.96 6
1418.04 6
1418.13 7
1418.21 8
1418.30 11
1418.39 14
1418.47 18
1418.56 21
1418.65 24
1418.73 26
1418.82 27
1418.91 28
1418.99 28
1419.08 27
1419.17 26
1419.25 24
1419.34 21
1419.43 19
1419.51 17
1419.60 16
1419.69 16
1419.77 18
1419.86 21
1419.94 25
1420.03 30
1420.12 35
1420.20 40
1420.29 44
1420.38 47
1420.46 49
1420.55 50
1420.64 49
1420.72 48
1420.81 46
1420.90 42
1420.98 37
1421.07 31
1421.16 24
1421.24 17
1421.33 10
1421.42 3
1421.50 0
1421.59 0
1421.68 0
1421.76 0
1421.85 0
1421.93 0
1422.02 0
1422.11 0
1422.19 0
1422.28 3
1422.37 11
1422.45 20
1422.54 29
1422.63 38
1422.71 46
1422.80 52
1422.89 56
1422.97 60
1423.06 63
1423.15 68
1423.23 73
1423.32 78
1423.41 84
1423.49 88
1423.58 90
1423.67 89
1423.75 86
1423.84 81
1423.93 75
1424.01 71
1424.10 68
1424.19 67
1424.27 67
1424.36 69
1424.45 70
1424.53 70
1424.62 69
1424.71 66
1424.79 63
1424.88 58
1424.97 54
1425.05 50
1425.14 48
1425.23 47
1425.31 47
1425.40 48
1425.49 50
1425.57 52
1425.66 54
1425.75 57
1425.83 61
1425.92 65
1426.01 69
1426.09 73
1426.18 76
1426.27 78
1426.35 79
1426.44 79
1426.53 78
1426.61 77
1426.70 77
1426.79 77
1426.87 78
1426.96 79
1427.05 79
1427.13 77
1427.22 74
1427.31 70
1427.39 64
1427.48 59
1427.57 54
1427.65 51
1427.74 50
1427.83 51
1427.91 53
1428.00 56
1428.09 59
1428.17 61
1428.26 63
1428.35 64
1428.44 64
1428.52 63
1428.61 62
1428.70 61
1428.78 60
1428.87 58
1428.96 57
1429.04 57
1429.13 57
1429.22 57
1429.30 57
1429.39 57
1429.48 58
1429.56 59
1429.65 61
1429.74 64
1429.82 70
1429.91 76
1430.00 84
1430.08 93
1430.17 101
1430.26 107
1430.34 112
1430.43 114
1430.52 115
1430.60 115
1430.69 114
1430.78 113
1430.87 110
1430.95 106
1431.04 100
1431.13 93
1431.21 83
1431.30 73
1431.39 62
1431.47 52
1431.56 45
1431.65 41
1431.73 40
1431.82 42
1431.91 45
1431.99 49
1432.08 52
1432.17 54
1432.26 54
1432.34 53
1432.43 52
1432.52 52
1432.60 53
1432.69 56
1432.78 61
1432.86 66
1432.95 70
1433.04 74
1433.12 76
1433.21 76
1433.30 75
1433.38 74
1433.47 74
1433.56 74
1433.65 74
1433.73 75
1433.82 77
1433.91 77
1433.99 78
1434.08 78
1434.17 77
1434.25 77
1434.34 77
1434.43 78
1434.52 79
1434.60 81
1434.69 83
1434.78 84
1434.86 85
1434.95 83
1435.04 80
1435.12 76
1435.21 70
1435.30 65
1435.38 59
1435.47 54
1435.56 51
1435.65 49
1435.73 48
1435.82 50
1435.91 52
1435.99 55
1436.08 59
1436.17 62
1436.25 65
1436.34 67
1436.43 69
1436.52 71
1436.60 73
1436.69 75
1436.78 78
1436.86 81
1436.95 84
1437.04 85
1437.12 85
1437.21 85
1437.30 84
1437.39 82
1437.47 81
1437.56 80
1437.65 80
1437.73 79
1437.82 77
1437.91 75
1438.00 73
1438.08 71
1438.17 69
1438.26 67
1438.34 66
1438.43 65
1438.52 63
1438.60 61
1438.69 58
1438.78 55
1438.87 50
1438.95 46
1439.04 41
1439.13 36
1439.21 32
1439.30 29
1439.39 27
1439.48 26
1439.56 27
1439.65 28
1439.74 30
1439.82 32
1439.91 35
1440.00 39
1440.09 43
1440.17 47
1440.26 51
1440.35 54
1440.43 57
1440.52 59
1440.61 59
1440.70 57
1440.78 54
1440.87 50
1440.96 44
1441.04 38
1441.13 33
1441.22 28
1441.31 24
1441.39 20
1441.48 18
1441.57 16
1441.65 14
1441.74 12
1441.83 10
1441.92 7
1442.00 4
1442.09 2
1442.18 0
1442.26 0
1442.35 0
1442.44 0
1442.53 0
1442.61 0
1442.70 0
1442.79 0
1442.87 0
1442.96 2
1443.05 3
1443.14 5
1443.22 7
1443.31 10
1443.40 14
1443.48 20
1443.57 25
1443.66 31
1443.75 37
1443.83 42
1443.92 46
1444.01 49
1444.10 50
1444.18 49
1444.27 47
1444.36 46
1444.44 45
1444.53 46
1444.62 48
1444.71 52
1444.79 57
1444.88 62
1444.97 68
1445.06 73
1445.14 77
1445.23 79
1445.32 80
1445.40 78
1445.49 75
1445.58 71
1445.67 67
1445.75 63
1445.84 60
1445.93 59
1446.02 60
1446.10 62
1446.19 65
1446.28 68
1446.36 70
1446.45 70
1446.54 68
1446.63 65
1446.71 60
1446.80 54
1446.89 49
1446.98 46
1447.06 45
1447.15 47
1447.24 50
1447.33 54
1447.41 58
1447.50 60
1447.59 62
1447.67 61
1447.76 60
1447.85 58
1447.94 56
1448.02 55
1448.11 56
1448.20 57
1448.29 58
1448.37 59
1448.46 60
1448.55 61
1448.64 61
1448.72 62
1448.81 64
1448.90 66
1448.99 69
1449.07 70
1449.16 71
1449.25 69
1449.33 67
1449.42 63
1449.51 60
1449.60 57
1449.68 54
1449.77 53
1449.86 52
1449.95 52
1450.03 51
1450.12 49
1450.21 48
1450.30 47
1450.38 46
1450.47 47
1450.56 48
1450.65 49
1450.73 50
1450.82 51
1450.91 51
1451.00 51
1451.08 51
1451.17 53
1451.26 55
1451.35 60
1451.43 67
1451.52 75
1451.61 83
1451.70 91
1451.78 97
1451.87 100
1451.96 101
1452.05 98
1452.13 92
1452.22 84
1452.31 74
1452.40 64
1452.48 54
1452.57 46
1452.66 40
1452.75 36
1452.83 33
1452.92 31
1453.01 28
1453.10 26
1453.18 23
1453.27 21
1453.36 21
1453.45 22
1453.53 25
1453.62 29
1453.71 33
1453.80 37
1453.88 38
1453.97 37
1454.06 33
1454.15 27
1454.23 20
1454.32 12
1454.41 5
1454.50 0
1454.58 0
1454.67 0
1454.76 0
1454.85 0
1454.93 0
1455.02 0
1455.11 0
1455.20 1
1455.28 2
1455.37 4
1455.46 5
1455.55 6
1455.63 7
1455.72 8
1455.81 8
1455.90 9
1455.98 10
1456.07 11
1456.16 13
1456.25 15
1456.33 16
1456.42 18
1456.51 21
1456.60 23
1456.69 25
1456.77 28
1456.86 30
1456.95 31
1457.04 32
1457.12 32
1457.21 31
1457.30 30
1457.39 28
1457.47 27
1457.56 27
1457.65 29
1457.74 33
1457.82 38
1457.91 43
1458.00 48
1458.09 51
1458.18 52
1458.26 52
1458.35 50
1458.44 49
1458.53 48
1458.61 50
1458.70 52
1458.79 56
1458.88 59
1458.96 61
1459.05 62
1459.14 60
1459.23 57
1459.32 51
1459.40 45
1459.49 39
1459.58 33
1459.67 28
1459.75 24
1459.84 22
1459.93 21
1460.02 22
1460.10 25
1460.19 28
1460.28 31
1460.37 35
1460.46 38
1460.54 41
1460.63 44
1460.72 46
1460.81 48
1460.89 50
1460.98 51
1461.07 52
1461.16 53
1461.25 53
1461.33 52
1461.42 51
1461.51 50
1461.60 49
1461.68 50
1461.77 52
1461.86 55
1461.95 58
1462.03 61
1462.12 64
1462.21 66
1462.30 68
1462.39 69
1462.47 70
1462.56 72
1462.65 74
1462.74 78
1462.83 81
1462.91 84
1463.00 85
1463.09 84
1463.18 81
1463.26 76
1463.35 70
1463.44 64
1463.53 58
1463.62 54
1463.70 52
1463.79 49
1463.88 47
1463.97 44
1464.05 39
1464.14 33
1464.23 27
1464.32 21
1464.41 17
1464.49 15
1464.58 17
1464.67 20
1464.76 24
1464.85 28
1464.93 30
1465.02 31
1465.11 29
1465.20 27
1465.28 24
1465.37 23
1465.46 23
1465.55 25
1465.64 28
1465.72 32
1465.81 37
1465.90 41
1465.99 44
1466.08 45
1466.16 46
1466.25 45
1466.34 44
1466.43 43
1466.52 41
1466.60 40
1466.69 39
1466.78 39
1466.87 40
1466.95 42
1467.04 45
1467.13 48
1467.22 51
1467.31 53
1467.39 53
1467.48 51
1467.57 48
1467.66 43
1467.75 38
1467.83 34
1467.92 30
1468.01 27
1468.10 26
1468.19 25
1468.27 26
1468.36 29
1468.45 33
1468.54 38
1468.63 45
1468.71 53
1468.80 60
1468.89 66
1468.98 70
1469.07 72
1469.15 71
1469.24 68
1469.33 64
1469.42 59
1469.51 55
1469.59 51
1469.68 48
1469.77 45
1469.86 43
1469.95 41
1470.03 40
1470.12 39
1470.21 39
1470.30 39
1470.39 39
1470.47 39
1470.56 39
1470.65 37
1470.74 36
1470.83 34
1470.91 34
1471.00 35
1471.09 38
1471.18 44
1471.27 51
1471.35 60
1471.44 68
1471.53 75
1471.62 78
1471.71 79
1471.79 76
1471.88 71
1471.97 64
1472.06 56
1472.15 49
1472.24 43
1472.32 39
1472.41 37
1472.50 38
1472.59 40
1472.68 43
1472.76 46
1472.85 49
1472.94 52
1473.03 54
1473.12 55
1473.20 54
1473.29 52
1473.38 50
1473.47 46
1473.56 42
1473.64 38
1473.73 33
1473.82 28
1473.91 23
1474.00 19
1474.09 15
1474.17 13
1474.26 11
1474.35 11
1474.44 11
1474.53 12
1474.61 13
1474.70 14
1474.79 15
1474.88 16
1474.97 18
1475.06 21
1475.14 24
1475.23 29
1475.32 33
1475.41 38
1475.50 42
1475.58 45
1475.67 46
1475.76 47
1475.85 45
1475.94 43
1476.03 39
1476.11 35
1476.20 30
1476.29 26
1476.38 23
1476.47 22
1476.55 22
1476.64 23
1476.73 26
1476.82 29
1476.91 31
1477.00 33
1477.08 33
1477.17 33
1477.26 32
1477.35 31
1477.44 30
1477.52 30
1477.61 30
1477.70 31
1477.79 31
1477.88 30
1477.97 29
1478.05 27
1478.14 24
1478.23 22
1478.32 19
1478.41 17
1478.50 15
1478.58 13
1478.67 11
1478.76 8
1478.85 6
1478.94 5
1479.03 6
1479.11 8
1479.20 12
1479.29 17
1479.38 21
1479.47 25
1479.56 28
1479.64 28
1479.73 28
1479.82 26
1479.91 25
1480.00 24
1480.09 23
1480.17 23
1480.26 23
1480.35 23
1480.44 22
1480.53 21
1480.62 20
1480.70 19
1480.79 20
1480.88 22
1480.97 26
1481.06 30
1481.15 35
1481.23 39
1481.32 41
1481.41 42
1481.50 39
1481.59 35
1481.68 28
1481.76 21
1481.85 14
1481.94 7
1482.03 2
1482.12 0
1482.21 0
1482.29 0
1482.38 1
1482.47 5
1482.56 9
1482.65 14
1482.74 19
1482.82 23
1482.91 26
1483.00 28
1483.09 28
1483.18 28
1483.27 26
1483.35 24
1483.44 21
1483.53 20
1483.62 19
1483.71 21
1483.80 24
1483.89 29
1483.97 34
1484.06 40
1484.15 45
1484.24 50
1484.33 52
1484.42 54
1484.50 53
1484.59 52
1484.68 49
1484.77 47
1484.86 44
1484.95 43
1485.04 43
1485.12 44
1485.21 46
1485.30 48
1485.39 50
1485.48 52
1485.57 53
1485.65 53
1485.74 51
1485.83 49
1485.92 48
1486.01 47
1486.10 47
1486.19 48
1486.27 51
1486.36 54
1486.45 56
1486.54 58
1486.63 58
1486.72 55
1486.80 51
1486.89 45
1486.98 39
1487.07 34
1487.16 31
1487.25 30
1487.34 31
1487.42 35
1487.51 39
1487.60 43
1487.69 46
1487.78 47
1487.87 47
1487.96 46
1488.04 44
1488.13 41
1488.22 37
1488.31 34
1488.40 30
1488.49 26
1488.58 23
1488.66 20
1488.75 17
1488.84 15
1488.93 14
1489.02 13
1489.11 14
1489.20 14
1489.28 15
1489.37 16
1489.46 16
1489.55 16
1489.64 14
1489.73 12
1489.82 8
1489.90 4
1489.99 1
1490.08 0
1490.17 0
1490.26 0
1490.35 2
1490.44 6
1490.53 10
1490.61 14
1490.70 16
1490.79 17
1490.88 17
1490.97 17
1491.06 18
1491.15 21
1491.23 25
1491.32 31
1491.41 38
1491.50 44
1491.59 49
1491.68 52
1491.77 53
1491.85 52
1491.94 51
1492.03 48
1492.12 46
1492.21 44
1492.30 42
1492.39 40
1492.48 38
1492.56 35
1492.65 32
1492.74 27
1492.83 21
1492.92 14
1493.01 8
1493.10 1
1493.19 0
1493.27 0
1493.36 0
1493.45 0
1493.54 0
1493.63 7
1493.72 15
1493.81 24
1493.89 30
1493.98 35
1494.07 37
1494.16 35
1494.25 32
1494.34 27
1494.43 21
1494.52 16
1494.60 12
1494.69 10
1494.78 10
1494.87 11
1494.96 15
1495.05 19
1495.14 25
1495.23 32
1495.31 37
1495.40 42
1495.49 44
1495.58 45
1495.67 43
1495.76 42
1495.85 40
1495.94 38
1496.03 37
1496.11 36
1496.20 35
1496.29 33
1496.38 29
1496.47 25
1496.56 21
1496.65 18
1496.74 17
1496.82 18
1496.91 22
1497.00 27
1497.09 33
1497.18 39
1497.27 44
1497.36 47
1497.45 49
1497.54 50
1497.62 49
1497.71 48
1497.80 46
1497.89 43
1497.98 38
1498.07 33
1498.16 26
1498.25 19
1498.33 12
1498.42 6
1498.51 1
1498.60 0
1498.69 0
1498.78 0
1498.87 0
1498.96 0
1499.05 0
1499.13 0
1499.22 0
1499.31 0
1499.40 0
1499.49 0
1499.58 2
1499.67 6
1499.76 11
1499.85 18
1499.93 25
1500.02 31
1500.11 37
1500.20 40
1500.29 41
1500.38 40
1500.47 38
1500.56 36
1500.65 33
1500.73 33
1500.82 34
1500.91 36
1501.00 40
1501.09 44
1501.18 48
1501.27 52
1501.36 54
1501.45 55
1501.54 55
1501.62 53
1501.71 50
1501.80 44
1501.89 37
1501.98 27
1502.07 16
1502.16 5
1502.25 0
1502.34 0
1502.43 0
1502.51 0
1502.60 0
1502.69 0
1502.78 0
1502.87 3
1502.96 14
1503.05 24
1503.14 32
1503.23 38
1503.32 42
1503.40 44
1503.49 45
1503.58 46
1503.67 46
1503.76 47
1503.85 49
1503.94 51
1504.03 54
1504.12 56
1504.21 58
1504.29 59
1504.38 58
1504.47 55
1504.56 51
1504.65 45
1504.74 39
1504.83 33
1504.92 27
1505.01 22
1505.10 17
1505.18 14
1505.27 11
1505.36 10
1505.45 9
1505.54 10
1505.63 10
1505.72 12
1505.81 13
1505.90 13
1505.99 12
1506.08 9
1506.16 5
1506.25 1
1506.34 0
1506.43 0
1506.52 0
1506.61 0
1506.70 0
1506.79 0
1506.88 0
1506.97 0
1507.06 6
1507.14 14
1507.23 22
1507.32 31
1507.41 40
1507.50 49
1507.59 56
1507.68 62
1507.77 65
1507.86 66
1507.95 66
1508.04 64
1508.13 62
1508.21 60
1508.30 59
1508.39 58
1508.48 57
1508.57 57
1508.66 55
1508.75 54
1508.84 52
1508.93 50
1509.02 49
1509.11 49
1509.20 51
1509.28 53
1509.37 56
1509.46 59
1509.55 62
1509.64 66
1509.73 69
1509.82 71
1509.91 74
1510.00 77
1510.09 79
1510.18 81
1510.27 83
1510.35 83
1510.44 83
1510.53 82
1510.62 81
1510.71 81
1510.80 82
1510.89 86
1510.98 90
1511.07 96
1511.16 102
1511.25 107
1511.34 110
1511.43 111
1511.51 110
1511.60 108
1511.69 104
1511.78 100
1511.87 95
1511.96 89
1512.05 83
1512.14 77
1512.23 71
1512.32 65
1512.41 60
1512.50 55
1512.59 51
1512.68 49
1512.76 47
1512.85 46
1512.94 45
1513.03 45
1513.12 46
1513.21 46
1513.30 47
1513.39 50
1513.48 53
1513.57 56
1513.66 61
1513.75 66
1513.84 71
1513.93 77
1514.02 83
1514.10 89
1514.19 95
1514.28 101
1514.37 106
1514.46 109
1514.55 110
1514.64 110
1514.73 108
1514.82 105
1514.91 103
1515.00 101
1515.09 100
1515.18 99
1515.27 98
1515.36 95
1515.44 90
1515.53 82
1515.62 72
1515.71 61
1515.80 51
1515.89 43
1515.98 38
1516.07 36
1516.16 37
1516.25 39
1516.34 42
1516.43 45
1516.52 47
1516.61 47
1516.70 48
1516.79 50
1516.87 53
1516.96 57
1517.05 61
1517.14 66
1517.23 70
1517.32 73
1517.41 74
1517.50 72
1517.59 69
1517.68 65
1517.77 60
1517.86 55
1517.95 51
1518.04 48
1518.13 45
1518.22 43
1518.31 41
1518.40 39
1518.48 36
1518.57 33
1518.66 29
1518.75 26
1518.84 23
1518.93 22
1519.02 23
1519.11 24
1519.20 27
1519.29 30
1519.38 32
1519.47 34
1519.56 35
1519.65 35
1519.74 33
1519.83 29
1519.92 25
1520.01 19
1520.10 13
1520.18 8
1520.27 5
1520.36 4
1520.45 5
1520.54 8
1520.63 10
1520.72 13
1520.81 14
1520.90 15
1520.99 16
1521.08 17
1521.17 20
1521.26 23
1521.35 27
1521.44 30
1521.53 32
1521.62 31
1521.71 28
1521.80 23
1521.89 15
1521.98 6
1522.06 0
1522.15 0
1522.24 0
1522.33 0
1522.42 0
1522.51 0
1522.60 0
1522.69 0
1522.78 4
1522.87 11
1522.96 17
1523.05 21
1523.14 24
1523.23 26
1523.32 27
1523.41 28
1523.50 30
1523.59 32
1523.68 34
1523.77 35
1523.86 36
1523.95 36
1524.04 35
1524.13 34
1524.22 32
1524.30 30
1524.39 30
1524.48 31
1524.57 34
1524.66 37
1524.75 42
1524.84 47
1524.93 53
1525.02 59
1525.11 66
1525.20 73
1525.29 80
1525.38 86
1525.47 90
1525.56 91
1525.65 91
1525.74 88
1525.83 84
1525.92 79
1526.01 74
1526.10 69
1526.19 65
1526.28 61
1526.37 57
1526.46 54
1526.55 50
1526.64 45
1526.73 41
1526.82 37
1526.91 34
1526.99 32
1527.08 33
1527.17 35
1527.26 39
1527.35 44
1527.44 51
1527.53 59
1527.62 67
1527.71 75
1527.80 82
1527.89 88
1527.98 92
1528.07 96
1528.16 99
1528.25 101
1528.34 105
1528.43 108
1528.52 111
1528.61 113
1528.70 113
1528.79 111
1528.88 107
1528.97 100
1529.06 91
1529.15 82
1529.24 72
1529.33 64
1529.42 56
1529.51 49
1529.60 44
1529.69 39
1529.78 35
1529.87 33
1529.96 32
1530.05 32
1530.14 34
1530.23 36
1530.32 38
1530.41 38
1530.50 37
1530.59 34
1530.68 30
1530.76 27
1530.85 24
1530.94 24
1531.03 26
1531.12 29
1531.21 33
1531.30 37
1531.39 40
1531.48 41
1531.57 41
1531.66 40
1531.75 39
1531.84 39
1531.93 40
1532.02 42
1532.11 44
1532.20 47
1532.29 50
1532.38 52
1532.47 52
1532.56 52
1532.65 52
1532.74 51
1532.83 50
1532.92 49
1533.01 49
1533.10 50
1533.19 51
1533.28 51
1533.37 51
1533.46 51
1533.55 51
1533.64 53
1533.73 55
1533.82 59
1533.91 63
1534.00 66
1534.09 68
1534.18 68
1534.27 67
1534.36 64
1534.45 61
1534.54 57
1534.63 55
1534.72 54
1534.81 54
1534.90 55
1534.99 56
1535.08 59
1535.17 62
1535.26 66
1535.35 70
1535.44 76
1535.53 81
1535.62 87
1535.71 93
1535.80 97
1535.89 101
1535.98 103
1536.07 104
1536.16 103
1536.25 102
1536.34 100
1536.43 98
1536.52 95
1536.61 93
1536.70 90
1536.79 86
1536.88 81
1536.97 74
1537.06 66
1537.15 58
1537.24 50
1537.33 42
1537.42 36
1537.51 32
1537.60 30
1537.69 30
1537.78 32
1537.87 35
1537.96 40
1538.05 45
1538.14 50
1538.23 54
1538.32 58
1538.41 61
1538.50 62
1538.59 63
1538.68 63
1538.77 64
1538.86 66
1538.95 69
1539.04 74
1539.13 81
1539.22 88
1539.31 97
1539.40 105
1539.49 113
1539.58 120
1539.67 126
1539.76 131
1539.85 133
1539.94 133
1540.03 131
1540.12 126
1540.21 118
1540.30 110
1540.39 101
1540.48 94
1540.57 88
1540.66 84
1540.75 82
1540.84 81
1540.93 80
1541.02 80
1541.11 79
1541.20 78
1541.29 77
1541.38 75
1541.47 72
1541.56 69
1541.65 64
1541.74 59
1541.83 55
1541.92 51
1542.01 49
1542.10 49
1542.19 51
1542.28 55
1542.37 58
1542.46 61
1542.55 61
1542.64 59
1542.73 54
1542.82 48
1542.91 42
1543.00 37
1543.09 35
1543.18 35
1543.27 39
1543.37 44
1543.46 51
1543.55 58
1543.64 64
1543.73 69
1543.82 72
1543.91 74
1544.00 76
1544.09 77
1544.18 77
1544.27 78
1544.36 79
1544.45 78
1544.54 78
1544.63 78
1544.72 77
1544.81 77
1544.90 77
1544.99 76
1545.08 75
1545.17 73
1545.26 69
1545.35 65
1545.44 60
1545.53 57
1545.62 55
1545.71 55
1545.80 57
1545.89 61
1545.98 67
1546.07 73
1546.16 79
1546.25 84
1546.34 88
1546.43 91
1546.52 91
1546.61 88
1546.70 83
1546.79 77
1546.88 69
1546.97 62
1547.06 55
1547.16 49
1547.25 44
1547.34 42
1547.43 41
1547.52 41
1547.61 41
1547.70 41
1547.79 41
1547.88 40
1547.97 38
1548.06 35
1548.15 31
1548.24 28
1548.33 24
1548.42 22
1548.51 20
1548.60 19
1548.69 19
1548.78 19
1548.87 19
1548.96 20
1549.05 21
1549.14 22
1549.23 22
1549.32 23
1549.41 24
1549.50 24
1549.59 24
1549.68 23
1549.77 24
1549.87 25
1549.96 28
1550.05 33
1550.14 38
1550.23 44
1550.32 50
1550.41 55
1550.50 59
1550.59 61
1550.68 62
1550.77 62
1550.86 60
1550.95 57
1551.04 52
1551.13 46
1551.22 38
1551.31 29
1551.40 19
1551.49 10
1551.58 1
1551.67 0
1551.76 0
1551.85 0
1551.94 0
1552.04 0
1552.13 0
1552.22 0
1552.31 0
1552.40 3
1552.49 8
1552.58 13
1552.67 19
1552.76 24
1552.85 29
1552.94 35
1553.03 41
1553.12 47
1553.21 52
1553.30 57
1553.39 62
1553.48 66
1553.57 69
1553.66 71
1553.75 73
1553.84 76
1553.93 78
1554.03 82
1554.12 86
1554.21 91
1554.30 95
1554.39 99
1554.48 103
1554.57 106
1554.66 108
1554.75 111
1554.84 113
1554.93 114
1555.02 115
1555.11 113
1555.20 110
1555.29 105
1555.38 99
1555.47 93
1555.56 87
1555.65 82
1555.75 78
1555.84 75
1555.93 72
1556.02 69
1556.11 66
1556.20 63
1556.29 60
1556.38 59
1556.47 59
1556.56 60
1556.65 64
1556.74 67
1556.83 71
1556.92 74
1557.01 76
1557.10 77
1557.19 77
1557.28 76
1557.38 75
1557.47 74
1557.56 72
1557.65 70
1557.74 66
1557.83 63
1557.92 58
1558.01 54
1558.10 50
1558.19 46
1558.28 43
1558.37 41
1558.46 39
1558.55 39
1558.64 40
1558.73 40
1558.83 41
1558.92 41
1559.01 40
1559.10 38
1559.19 36
1559.28 33
1559.37 30
1559.46 28
1559.55 25
1559.64 22
1559.73 20
1559.82 19
1559.91 19
1560.00 22
1560.09 27
1560.19 35
1560.28 46
1560.37 57
1560.46 69
1560.55 78
1560.64 86
1560.73 90
1560.82 92
1560.91 92
1561.00 91
1561.09 89
1561.18 86
1561.27 83
1561.36 79
1561.45 74
1561.55 70
1561.64 66
1561.73 64
1561.82 63
1561.91 62
1562.00 62
1562.09 60
1562.18 57
1562.27 53
1562.36 47
1562.45 41
1562.54 36
1562.63 34
1562.73 33
1562.82 36
1562.91 39
1563.00 44
1563.09 49
1563.18 54
1563.27 58
1563.36 61
1563.45 63
1563.54 65
1563.63 65
1563.72 65
1563.81 64
1563.91 63
1564.00 60
1564.09 57
1564.18 55
1564.27 54
1564.36 53
1564.45 54
1564.54 56
1564.63 58
1564.72 60
1564.81 60
1564.90 59
1564.99 56
1565.09 51
1565.18 47
1565.27 42
1565.36 40
1565.45 40
1565.54 42
1565.63 45
1565.72 50
1565.81 55
1565.90 60
1565.99 65
1566.08 69
1566.18 72
1566.27 75
1566.36 77
1566.45 78
1566.54 78
1566.63 77
1566.72 77
1566.81 76
1566.90 74
1566.99 72
1567.08 69
1567.17 65
1567.27 59
1567.36 54
1567.45 48
1567.54 42
1567.63 37
1567.72 34
1567.81 32
1567.90 31
1567.99 30
1568.08 29
1568.17 28
1568.27 27
1568.36 26
1568.45 24
1568.54 24
1568.63 24
1568.72 24
1568.81 25
1568.90 26
1568.99 28
1569.08 31
1569.17 35
1569.27 40
1569.36 46
1569.45 53
1569.54 60
1569.63 67
1569.72 72
1569.81 75
1569.90 75
1569.99 70
1570.08 63
1570.18 53
1570.27 42
1570.36 31
1570.45 21
1570.54 13
1570.63 7
1570.72 2
1570.81 0
1570.90 0
1570.99 0
1571.09 0
1571.18 0
1571.27 0
1571.36 0
1571.45 0
1571.54 0
1571.63 3
1571.72 8
1571.81 14
1571.90 21
1572.00 30
1572.09 39
1572.18 49
1572.27 58
1572.36 65
1572.45 70
1572.54 72
1572.63 69
1572.72 64
1572.81 57
1572.91 49
1573.00 42
1573.09 36
1573.18 33
1573.27 31
1573.36 32
1573.45 34
1573.54 36
1573.63 38
1573.73 39
1573.82 39
1573.91 40
1574.00 40
1574.09 40
1574.18 41
1574.27 42
1574.36 44
1574.45 46
1574.54 49
1574.64 54
1574.73 60
1574.82 68
1574.91 76
1575.00 85
1575.09 93
1575.18 100
1575.27 105
1575.36 109
1575.46 112
1575.55 113
1575.64 114
1575.73 113
1575.82 111
1575.91 109
1576.00 106
1576.09 102
1576.18 100
1576.28 98
1576.37 96
1576.46 96
1576.55 96
1576.64 96
1576.73 96
1576.82 96
1576.91 97
1577.01 98
1577.10 100
1577.19 102
1577.28 104
1577.37 106
1577.46 106
1577.55 104
1577.64 100
1577.73 95
1577.83 88
1577.92 81
1578.01 72
1578.10 63
1578.19 54
1578.28 45
1578.37 38
1578.46 31
1578.56 25
1578.65 22
1578.74 22
1578.83 24
1578.92 29
1579.01 37
1579.10 46
1579.19 56
1579.29 65
1579.38 72
1579.47 77
1579.56 79
1579.65 78
1579.74 76
1579.83 72
1579.92 67
1580.01 61
1580.11 56
1580.20 52
1580.29 49
1580.38 47
1580.47 48
1580.56 49
1580.65 53
1580.75 57
1580.84 62
1580.93 66
1581.02 69
1581.11 71
1581.20 72
1581.29 73
1581.38 72
1581.48 72
1581.57 72
1581.66 73
1581.75 74
1581.84 76
1581.93 79
1582.02 81
1582.11 83
1582.21 82
1582.30 81
1582.39 77
1582.48 71
1582.57 65
1582.66 58
1582.75 53
1582.84 50
1582.94 48
1583.03 50
1583.12 54
1583.21 59
1583.30 64
1583.39 70
1583.48 73
1583.58 76
1583.67 77
1583.76 76
1583.85 73
1583.94 71
1584.03 68
1584.12 65
1584.22 63
1584.31 63
1584.40 64
1584.49 66
1584.58 69
1584.67 71
1584.76 73
1584.85 74
1584.95 75
1585.04 77
1585.13 79
1585.22 83
1585.31 86
1585.40 89
1585.49 91
1585.59 91
1585.68 90
1585.77 86
1585.86 82
1585.95 77
1586.04 72
1586.13 67
1586.23 63
1586.32 59
1586.41 56
1586.50 54
1586.59 53
1586.68 53
1586.77 54
1586.87 57
1586.96 60
1587.05 64
1587.14 67
1587.23 69
1587.32 71
1587.41 71
1587.51 71
1587.60 70
1587.69 69
1587.78 67
1587.87 63
1587.96 59
1588.06 54
1588.15 49
1588.24 44
1588.33 38
1588.42 34
1588.51 31
1588.60 28
1588.70 28
1588.79 29
1588.88 33
1588.97 37
1589.06 42
1589.15 47
1589.24 51
1589.34 54
1589.43 55
1589.52 56
1589.61 56
1589.70 58
1589.79 60
1589.89 64
1589.98 69
1590.07 74
1590.16 77
1590.25 80
1590.34 80
1590.43 80
1590.53 79
1590.62 77
1590.71 74
1590.80 71
1590.89 68
1590.98 64
1591.08 59
1591.17 55
1591.26 50
1591.35 46
1591.44 42
1591.53 39
1591.62 38
1591.72 37
1591.81 37
1591.90 38
1591.99 38
1592.08 38
1592.17 37
1592.27 35
1592.36 31
1592.45 27
1592.54 23
1592.63 20
1592.72 18
1592.82 17
1592.91 17
1593.00 17
1593.09 17
1593.18 15
1593.27 13
1593.37 10
1593.46 8
1593.55 7
1593.64 8
1593.73 10
1593.82 15
1593.92 20
1594.01 24
1594.10 28
1594.19 32
1594.28 34
1594.37 37
1594.47 39
1594.56 42
1594.65 45
1594.74 48
1594.83 48
1594.92 47
1595.02 45
1595.11 40
1595.20 35
1595.29 29
1595.38 23
1595.47 18
1595.57 15
1595.66 12
1595.75 11
1595.84 11
1595.93 11
1596.02 12
1596.12 14
1596.21 17
1596.30 20
1596.39 23
1596.48 26
1596.57 29
1596.67 31
1596.76 33
1596.85 35
1596.94 37
1597.03 38
1597.12 40
1597.22 41
1597.31 42
1597.40 42
1597.49 43
1597.58 44
1597.68 44
1597.77 44
1597.86 45
1597.95 46
1598.04 48
1598.13 50
1598.23 54
1598.32 59
1598.41 65
1598.50 71
1598.59 76
1598.68 79
1598.78 79
1598.87 75
1598.96 69
1599.05 60
1599.14 51
1599.24 43
1599.33 37
1599.42 35
1599.51 35
1599.60 37
1599.69 40
1599.79 43
1599.88 46
1599.97 49
1600.06 54
1600.15 61
1600.25 70
1600.34 81
1600.43 92
1600.52 103
1600.61 111
1600.70 116
1600.80 118
1600.89 116
1600.98 112
1601.07 109
1601.16 106
1601.26 105
1601.35 106
1601.44 109
1601.53 114
1601.62 119
1601.72 125
1601.81 128
1601.90 129
1601.99 127
1602.08 121
1602.17 113
1602.27 104
1602.36 95
1602.45 86
1602.54 80
1602.63 75
1602.73 71
1602.82 68
1602.91 65
1603.00 61
1603.09 57
1603.19 52
1603.28 48
1603.37 45
1603.46 43
1603.55 43
1603.64 43
1603.74 43
1603.83 44
1603.92 44
1604.01 44
1604.10 44
1604.20 45
1604.29 46
1604.38 48
1604.47 50
1604.56 52
1604.66 54
1604.75 55
1604.84 54
1604.93 52
1605.02 48
1605.12 43
1605.21 38
1605.30 31
1605.39 25
1605.48 18
1605.58 12
1605.67 6
1605.76 0
1605.85 0
1605.94 0
1606.04 0
1606.13 0
1606.22 0
1606.31 0
1606.40 0
1606.50 1
1606.59 4
1606.68 7
1606.77 9
1606.86 10
1606.96 10
1607.05 9
1607.14 9
1607.23 10
1607.32 12
1607.42 16
1607.51 21
1607.60 27
1607.69 33
1607.78 39
1607.88 45
1607.97 51
1608.06 56
1608.15 61
1608.24 65
1608.34 68
1608.43 68
1608.52 66
1608.61 61
1608.71 54
1608.80 47
1608.89 40
1608.98 35
1609.07 32
1609.17 30
1609.26 31
1609.35 32
1609.44 34
1609.53 36
1609.63 37
1609.72 38
1609.81 39
1609.90 39
1609.99 39
1610.09 38
1610.18 37
1610.27 36
1610.36 34
1610.45 32
1610.55 30
1610.64 29
1610.73 29
1610.82 31
1610.92 33
1611.01 35
1611.10 38
1611.19 40
1611.28 40
1611.38 38
1611.47 34
1611.56 29
1611.65 24
1611.74 20
1611.84 16
1611.93 14
1612.02 13
1612.11 13
1612.21 13
1612.30 12
1612.39 12
1612.48 11
1612.57 10
1612.67 10
1612.76 11
1612.85 14
1612.94 18
1613.04 25
1613.13 34
1613.22 45
1613.31 58
1613.40 71
1613.50 85
1613.59 97
1613.68 107
1613.77 114
1613.87 120
1613.96 124
1614.05 126
1614.14 126
1614.23 125
1614.33 122
1614.42 117
1614.51 111
1614.60 102
1614.70 93
1614.79 84
1614.88 75
1614.97 66
1615.06 59
1615.16 52
1615.25 46
1615.34 41
1615.43 38
1615.53 36
1615.62 35
1615.71 35
1615.80 36
1615.89 37
1615.99 37
1616.08 38
1616.17 38
1616.26 39
1616.36 38
1616.45 38
1616.54 37
1616.63 36
1616.73 34
1616.82 33
1616.91 32
1617.00 32
1617.09 35
1617.19 40
1617.28 48
1617.37 57
1617.46 67
1617.56 77
1617.65 84
1617.74 90
1617.83 93
1617.93 94
1618.02 94
1618.11 93
1618.20 93
1618.29 94
1618.39 95
1618.48 97
1618.57 99
1618.66 99
1618.76 98
1618.85 95
1618.94 90
1619.03 84
1619.13 76
1619.22 69
1619.31 61
1619.40 55
1619.50 49
1619.59 46
1619.68 43
1619.77 41
1619.87 40
1619.96 37
1620.05 34
1620.14 30
1620.23 26
1620.33 23
1620.42 21
1620.51 21
1620.60 24
1620.70 29
1620.79 35
1620.88 42
1620.97 47
1621.07 51
1621.16 51
1621.25 48
1621.34 43
1621.44 36
1621.53 28
1621.62 21
1621.71 15
1621.81 10
1621.90 9
1621.99 9
1622.08 11
1622.18 15
1622.27 18
1622.36 21
1622.45 22
1622.55 21
1622.64 19
1622.73 16
1622.82 13
1622.92 10
1623.01 8
1623.10 8
1623.19 8
1623.29 9
1623.38 10
1623.47 11
1623.56 13
1623.66 15
1623.75 17
1623.84 19
1623.93 21
1624.03 24
1624.12 27
1624.21 31
1624.30 35
1624.40 40
1624.49 45
1624.58 49
1624.67 51
1624.77 52
1624.86 52
1624.95 50
1625.04 48
1625.14 46
1625.23 45
1625.32 45
1625.41 47
1625.51 48
1625.60 50
1625.69 52
1625.78 53
1625.88 53
1625.97 54
1626.06 55
1626.15 56
1626.25 59
1626.34 61
1626.43 64
1626.52 67
1626.62 68
1626.71 68
1626.80 67
1626.89 65
1626.99 62
1627.08 60
1627.17 59
1627.26 59
1627.36 61
1627.45 64
1627.54 68
1627.64 72
1627.73 75
1627.82 78
1627.91 80
1628.01 80
1628.10 81
1628.19 81
1628.28 81
1628.38 82
1628.47 82
1628.56 81
1628.65 80
1628.75 79
1628.84 76
1628.93 73
1629.02 69
1629.12 64
1629.21 59
1629.30 54
1629.40 48
1629.49 44
1629.58 42
1629.67 42
1629.77 46
1629.86 51
1629.95 59
1630.04 67
1630.14 75
1630.23 82
1630.32 87
1630.41 89
1630.51 90
1630.60 88
1630.69 85
1630.79 82
1630.88 78
1630.97 74
1631.06 73
1631.16 73
1631.25 76
1631.34 82
1631.43 89
1631.53 96
1631.62 102
1631.71 106
1631.81 106
1631.90 102
1631.99 96
1632.08 88
1632.18 79
1632.27 70
1632.36 62
1632.45 56
1632.55 51
1632.64 47
1632.73 43
1632.83 40
1632.92 38
1633.01 35
1633.10 33
1633.20 31
1633.29 30
1633.38 30
1633.48 31
1633.57 31
1633.66 32
1633.75 33
1633.85 33
1633.94 32
1634.03 31
1634.12 30
1634.22 29
1634.31 27
1634.40 26
1634.50 24
1634.59 21
1634.68 19
1634.77 17
1634.87 15
1634.96 14
1635.05 14
1635.15 13
1635.24 12
1635.33 10
1635.42 7
1635.52 2
1635.61 0
1635.70 0
1635.80 0
1635.89 0
1635.98 0
1636.07 0
1636.17 0
1636.26 4
1636.35 8
1636.45 10
1636.54 10
1636.63 9
1636.72 7
1636.82 5
1636.91 3
1637.00 2
1637.10 1
1637.19 0
1637.28 0
1637.37 0
1637.47 0
1637.56 2
1637.65 7
1637.75 15
1637.84 26
1637.93 39
1638.02 53
1638.12 65
1638.21 75
1638.30 81
1638.40 83
1638.49 81
1638.58 76
1638.68 70
1638.77 63
1638.86 57
1638.95 53
1639.05 52
1639.14 52
1639.23 55
1639.33 59
1639.42 64
1639.51 69
1639.60 74
1639.70 77
1639.79 78
1639.88 77
1639.98 73
1640.07 68
1640.16 64
1640.26 60
1640.35 58
1640.44 58
1640.53 60
1640.63 63
1640.72 66
1640.81 68
1640.91 70
1641.00 70
1641.09 71
1641.18 71
1641.28 71
1641.37 70
1641.46 69
1641.56 67
1641.65 64
1641.74 60
1641.84 57
1641.93 56
1642.02 57
1642.12 61
1642.21 67
1642.30 75
1642.39 82
1642.49 88
1642.58 92
1642.67 93
1642.77 92
1642.86 90
1642.95 87
1643.05 84
1643.14 83
1643.23 83
1643.32 84
1643.42 85
1643.51 85
1643.60 84
1643.70 82
1643.79 79
1643.88 74
1643.98 69
1644.07 63
1644.16 57
1644.26 52
1644.35 47
1644.44 42
1644.53 38
1644.63 34
1644.72 31
1644.81 28
1644.91 25
1645.00 25
1645.09 25
1645.19 28
1645.28 31
1645.37 35
1645.47 40
1645.56 44
1645.65 47
1645.75 49
1645.84 49
1645.93 48
1646.02 45
1646.12 41
1646.21 37
1646.30 34
1646.40 31
1646.49 30
1646.58 30
1646.68 31
1646.77 31
1646.86 32
1646.96 32
1647.05 32
1647.14 31
1647.24 32
1647.33 34
1647.42 38
1647.51 44
1647.61 50
1647.70 55
1647.79 59
1647.89 61
1647.98 60
1648.07 57
1648.17 52
1648.26 48
1648.35 44
1648.45 41
1648.54 39
1648.63 38
1648.73 38
1648.82 36
1648.91 33
1649.01 29
1649.10 23
1649.19 16
1649.29 10
1649.38 3
1649.47 0
1649.57 0
1649.66 0
1649.75 0
1649.85 0
1649.94 0
1650.03 0
1650.12 0
1650.22 1
1650.31 6
1650.40 11
1650.50 17
1650.59 24
1650.68 31
1650.78 39
1650.87 47
1650.96 55
1651.06 61
1651.15 64
1651.24 65
1651.34 63
1651.43 59
1651.52 54
1651.62 48
1651.71 41
1651.80 35
1651.90 28
1651.99 22
1652.08 16
1652.18 11
1652.27 10
1652.36 11
1652.46 17
1652.55 25
1652.64 35
1652.74 46
1652.83 56
1652.92 64
1653.02 70
1653.11 74
1653.20 76
1653.30 79
1653.39 81
1653.48 83
1653.58 84
1653.67 84
1653.76 80
1653.86 75
1653.95 67
1654.04 58
1654.14 50
1654.23 43
1654.32 39
1654.42 38
1654.51 41
1654.60 45
1654.70 51
1654.79 57
1654.88 63
1654.98 66
1655.07 68
1655.16 67
1655.26 64
1655.35 59
1655.44 54
1655.54 48
1655.63 44
1655.72 42
1655.82 43
1655.91 46
1656.00 51
1656.10 55
1656.19 58
1656.29 60
1656.38 60
1656.47 59
1656.57 58
1656.66 57
1656.75 56
1656.85 57
1656.94 58
1657.03 59
1657.13 60
1657.22 61
1657.31 61
1657.41 61
1657.50 61
1657.59 61
1657.69 62
1657.78 64
1657.87 66
1657.97 69
1658.06 71
1658.15 73
1658.25 76
1658.34 79
1658.43 84
1658.53 90
1658.62 96
1658.72 103
1658.81 110
1658.90 116
1659.00 121
1659.09 127
1659.18 132
1659.28 137
1659.37 144
1659.46 150
1659.56 156
1659.65 160
1659.74 162
1659.84 159
1659.93 153
1660.02 144
1660.12 133
1660.21 123
1660.30 114
1660.40 108
1660.49 105
1660.59 103
1660.68 104
1660.77 105
1660.87 105
1660.96 104
1661.05 103
1661.15 101
1661.24 99
1661.33 96
1661.43 93
1661.52 90
1661.61 88
1661.71 87
1661.80 86
1661.90 86
1661.99 87
1662.08 87
1662.18 86
1662.27 83
1662.36 77
1662.46 68
1662.55 58
1662.64 47
1662.74 37
1662.83 29
1662.92 24
1663.02 23
1663.11 25
1663.21 28
1663.30 33
1663.39 37
1663.49 42
1663.58 46
1663.67 50
1663.77 54
1663.86 58
1663.95 63
1664.05 68
1664.14 73
1664.24 77
1664.33 81
1664.42 85
1664.52 87
1664.61 89
1664.70 90
1664.80 90
1664.89 90
1664.98 90
1665.08 90
1665.17 89
1665.27 88
1665.36 88
1665.45 88
1665.55 89
1665.64 91
1665.73 94
1665.83 97
1665.92 100
1666.02 102
1666.11 104
1666.20 103
1666.30 101
1666.39 98
1666.48 94
1666.58 90
1666.67 87
1666.77 87
1666.86 89
1666.95 94
1667.05 101
1667.14 109
1667.23 116
1667.33 123
1667.42 127
1667.51 128
1667.61 128
1667.70 126
1667.80 122
1667.89 118
1667.98 113
1668.08 109
1668.17 105
1668.26 102
1668.36 99
1668.45 97
1668.55 95
1668.64 92
1668.73 90
1668.83 87
1668.92 83
1669.02 81
1669.11 80
1669.20 81
1669.30 84
1669.39 89
1669.48 95
1669.58 102
1669.67 109
1669.77 116
1669.86 121
1669.95 126
1670.05 128
1670.14 130
1670.23 130
1670.33 129
1670.42 128
1670.52 127
1670.61 125
1670.70 122
1670.80 118
1670.89 113
1670.99 106
1671.08 98
1671.17 90
1671.27 82
1671.36 75
1671.45 69
1671.55 64
1671.64 61
1671.74 58
1671.83 56
1671.92 55
1672.02 53
1672.11 50
1672.21 47
1672.30 42
1672.39 36
1672.49 30
1672.58 24
1672.67 19
1672.77 17
1672.86 16
1672.96 17
1673.05 20
1673.14 24
1673.24 28
1673.33 33
1673.43 39
1673.52 44
1673.61 49
1673.71 53
1673.80 56
1673.90 57
1673.99 57
1674.08 56
1674.18 53
1674.27 49
1674.36 45
1674.46 41
1674.55 37
1674.65 31
1674.74 25
1674.83 18
1674.93 10
1675.02 3
1675.12 0
1675.21 0
1675.30 0
1675.40 0
1675.49 0
1675.59 0
1675.68 0
1675.77 0
1675.87 1
1675.96 4
1676.06 7
1676.15 10
1676.24 14
1676.34 17
1676.43 22
1676.53 27
1676.62 33
1676.71 39
1676.81 48
1676.90 57
1677.00 67
1677.09 76
1677.18 85
1677.28 93
1677.37 98
1677.47 100
1677.56 99
1677.65 95
1677.75 88
1677.84 78
1677.94 66
1678.03 54
1678.12 44
1678.22 35
1678.31 31
1678.41 31
1678.50 34
1678.59 41
1678.69 49
1678.78 58
1678.88 65
1678.97 71
1679.06 74
1679.16 76
1679.25 77
1679.35 78
1679.44 79
1679.54 82
1679.63 85
1679.72 90
1679.82 94
1679.91 98
1680.01 101
1680.10 104
1680.19 107
1680.29 109
1680.38 111
1680.48 112
1680.57 111
1680.66 108
1680.76 103
1680.85 97
1680.95 91
1681.04 85
1681.13 81
1681.23 79
1681.32 80
1681.42 83
1681.51 87
1681.61 92
1681.70 97
1681.79 101
1681.89 103
1681.98 103
1682.08 101
1682.17 98
1682.26 95
1682.36 92
1682.45 91
1682.55 92
1682.64 96
1682.74 103
1682.83 112
1682.92 122
1683.02 132
1683.11 138
1683.21 141
1683.30 138
1683.39 131
1683.49 119
1683.58 106
1683.68 94
1683.77 83
1683.87 77
1683.96 75
1684.05 77
1684.15 82
1684.24 88
1684.34 93
1684.43 97
1684.52 98
1684.62 96
1684.71 93
1684.81 88
1684.90 81
1685.00 75
1685.09 68
1685.18 63
1685.28 59
1685.37 57
1685.47 57
1685.56 58
1685.66 58
1685.75 58
1685.84 56
1685.94 54
1686.03 50
1686.13 47
1686.22 44
1686.32 42
1686.41 40
1686.50 40
1686.60 39
1686.69 37
1686.79 34
1686.88 31
1686.98 28
1687.07 26
1687.16 25
1687.26 28
1687.35 34
1687.45 42
1687.54 52
1687.64 63
1687.73 74
1687.82 82
1687.92 88
1688.01 91
1688.11 93
1688.20 93
1688.30 95
1688.39 97
1688.48 101
1688.58 105
1688.67 109
1688.77 113
1688.86 113
1688.96 111
1689.05 106
1689.14 100
1689.24 92
1689.33 86
1689.43 82
1689.52 80
1689.62 80
1689.71 82
1689.81 84
1689.90 86
1689.99 86
1690.09 85
1690.18 82
1690.28 78
1690.37 74
1690.47 69
1690.56 63
1690.65 57
1690.75 51
1690.84 45
1690.94 40
1691.03 36
1691.13 34
1691.22 33
1691.32 35
1691.41 37
1691.50 40
1691.60 42
1691.69 44
1691.79 46
1691.88 46
1691.98 46
1692.07 45
1692.17 43
1692.26 40
1692.35 36
1692.45 33
1692.54 31
1692.64 30
1692.73 30
1692.83 31
1692.92 33
1693.02 34
1693.11 34
1693.20 34
1693.30 33
1693.39 32
1693.49 33
1693.58 36
1693.68 40
1693.77 45
1693.87 51
1693.96 56
1694.05 59
1694.15 61
1694.24 60
1694.34 58
1694.43 54
1694.53 50
1694.62 46
1694.72 43
1694.81 41
1694.90 39
1695.00 38
1695.09 37
1695.19 37
1695.28 37
1695.38 37
1695.47 37
1695.57 37
1695.66 37
1695.76 37
1695.85 37
1695.94 38
1696.04 39
1696.13 42
1696.23 45
1696.32 48
1696.42 50
1696.51 51
1696.61 50
1696.70 47
1696.80 45
1696.89 42
1696.98 42
1697.08 43
1697.17 47
1697.27 52
1697.36 57
1697.46 63
1697.55 68
1697.65 73
1697.74 76
1697.84 80
1697.93 83
1698.02 85
1698.12 87
1698.21 88
1698.31 87
1698.40 85
1698.50 83
1698.59 81
1698.69 80
1698.78 80
1698.88 82
1698.97 84
1699.07 88
1699.16 92
1699.25 95
1699.35 97
1699.44 99
1699.54 100
1699.63 100
1699.73 100
1699.82 98
1699.92 96
1700.01 93
1700.11 89
1700.20 85
1700.30 81
1700.39 77
1700.49 72
1700.58 68
1700.67 63
1700.77 58
1700.86 53
1700.96 48
1701.05 45
1701.15 44
1701.24 45
1701.34 48
1701.43 52
1701.53 56
1701.62 59
1701.72 60
1701.81 61
1701.91 60
1702.00 58
1702.09 57
1702.19 57
1702.28 59
1702.38 62
1702.47 68
1702.57 74
1702.66 82
1702.76 89
1702.85 94
1702.95 97
1703.04 97
1703.14 94
1703.23 88
1703.33 81
1703.42 74
1703.52 67
1703.61 62
1703.71 59
1703.80 56
1703.89 54
1703.99 51
1704.08 48
1704.18 44
1704.27 41
1704.37 39
1704.46 39
1704.56 40
1704.65 43
1704.75 47
1704.84 53
1704.94 60
1705.03 66
1705.13 73
1705.22 79
1705.32 85
1705.41 89
1705.51 92
1705.60 93
1705.70 93
1705.79 90
1705.89 86
1705.98 81
1706.07 77
1706.17 73
1706.26 69
1706.36 67
1706.45 65
1706.55 63
1706.64 61
1706.74 61
1706.83 61
1706.93 62
1707.02 64
1707.12 67
1707.21 69
1707.31 71
1707.40 72
1707.50 71
1707.59 69
1707.69 64
1707.78 59
1707.88 53
1707.97 46
1708.07 40
1708.16 35
1708.26 31
1708.35 29
1708.45 30
1708.54 33
1708.64 41
1708.73 51
1708.83 64
1708.92 79
1709.02 94
1709.11 106
1709.21 114
1709.30 117
1709.39 114
1709.49 107
1709.58 96
1709.68 82
1709.77 69
1709.87 56
1709.96 44
1710.06 35
1710.15 27
1710.25 23
1710.34 21
1710.44 23
1710.53 28
1710.63 38
1710.72 50
1710.82 64
1710.91 79
1711.01 92
1711.10 103
1711.20 110
1711.29 114
1711.39 114
1711.48 111
1711.58 108
1711.67 105
1711.77 103
1711.86 103
1711.96 103
1712.05 103
1712.15 102
1712.24 98
1712.34 91
1712.43 82
1712.53 72
1712.62 63
1712.72 55
1712.81 50
1712.91 48
1713.00 48
1713.10 50
1713.19 51
1713.29 51
1713.38 49
1713.48 47
1713.57 43
1713.67 41
1713.76 40
1713.86 40
1713.95 42
1714.05 45
1714.14 49
1714.24 52
1714.33 54
1714.43 55
1714.52 56
1714.62 56
1714.71 56
1714.81 57
1714.90 58
1715.00 59
1715.09 61
1715.19 62
1715.28 62
1715.38 63
1715.47 62
1715.57 61
1715.66 60
1715.76 59
1715.85 59
1715.95 59
1716.04 59
1716.14 59
1716.24 60
1716.33 61
1716.43 61
1716.52 60
1716.62 59
1716.71 57
1716.81 54
1716.90 50
1717.00 46
1717.09 42
1717.19 39
1717.28 36
1717.38 34
1717.47 31
1717.57 28
1717.66 24
1717.76 19
1717.85 13
1717.95 7
1718.04 1
1718.14 0
1718.23 0
1718.33 0
1718.42 0
1718.52 0
1718.61 0
1718.71 0
1718.80 0
1718.90 2
1718.99 6
1719.09 10
1719.18 13
1719.28 15
1719.37 17
1719.47 17
1719.57 16
1719.66 14
1719.76 10
1719.85 5
1719.95 0
1720.04 0
1720.14 0
1720.23 0
1720.33 0
1720.42 0
1720.52 4
1720.61 15
1720.71 27
1720.80 38
1720.90 47
1720.99 54
1721.09 58
1721.18 60
1721.28 62
1721.37 62
1721.47 62
1721.56 61
1721.66 60
1721.76 58
1721.85 55
1721.95 52
1722.04 48
1722.14 44
1722.23 41
1722.33 38
1722.42 35
1722.52 34
1722.61 34
1722.71 35
1722.80 37
1722.90 38
1722.99 40
1723.09 40
1723.18 40
1723.28 39
1723.37 38
1723.47 37
1723.57 36
1723.66 35
1723.76 34
1723.85 33
1723.95 32
1724.04 31
1724.14 29
1724.23 29
1724.33 28
1724.42 29
1724.52 30
1724.61 32
1724.71 34
1724.80 36
1724.90 37
1725.00 38
1725.09 39
1725.19 40
1725.28 41
1725.38 43
1725.47 45
1725.57 47
1725.66 49
1725.76 50
1725.85 50
1725.95 50
1726.04 48
1726.14 47
1726.23 46
1726.33 45
1726.43 43
1726.52 42
1726.62 41
1726.71 41
1726.81 43
1726.90 45
1727.00 50
1727.09 55
1727.19 61
1727.28 68
1727.38 73
1727.48 77
1727.57 80
1727.67 83
1727.76 85
1727.86 86
1727.95 87
1728.05 88
1728.14 87
1728.24 85
1728.33 82
1728.43 78
1728.52 74
1728.62 69
1728.72 65
1728.81 62
1728.91 60
1729.00 59
1729.10 60
1729.19 62
1729.29 64
1729.38 66
1729.48 66
1729.57 64
1729.67 60
1729.77 54
1729.86 45
1729.96 35
1730.05 25
1730.15 14
1730.24 4
1730.34 0
1730.43 0
1730.53 0
1730.63 0
1730.72 0
1730.82 0
1730.91 0
1731.01 0
1731.10 3
1731.20 8
1731.29 13
1731.39 18
1731.48 22
1731.58 27
1731.68 30
1731.77 33
1731.87 34
1731.96 34
1732.06 32
1732.15 30
1732.25 28
1732.34 27
1732.44 29
1732.54 33
1732.63 39
1732.73 47
1732.82 55
1732.92 61
1733.01 66
1733.11 67
1733.20 66
1733.30 63
1733.40 60
1733.49 56
1733.59 54
1733.68 53
1733.78 54
1733.87 56
1733.97 58
1734.06 60
1734.16 62
1734.26 64
1734.35 65
1734.45 66
1734.54 67
1734.64 67
1734.73 67
1734.83 67
1734.92 66
1735.02 65
1735.12 64
1735.21 64
1735.31 65
1735.40 67
1735.50 69
1735.59 72
1735.69 74
1735.79 74
1735.88 71
1735.98 65
1736.07 57
1736.17 48
1736.26 40
1736.36 33
1736.46 29
1736.55 28
1736.65 30
1736.74 34
1736.84 38
1736.93 41
1737.03 44
1737.12 45
1737.22 44
1737.32 43
1737.41 41
1737.51 40
1737.60 39
1737.70 40
1737.79 42
1737.89 45
1737.99 50
1738.08 54
1738.18 59
1738.27 62
1738.37 64
1738.46 66
1738.56 68
1738.66 70
1738.75 74
1738.85 81
1738.94 90
1739.04 101
1739.13 112
1739.23 124
1739.33 133
1739.42 141
1739.52 146
1739.61 148
1739.71 149
1739.80 150
1739.90 150
1740.00 150
1740.09 152
1740.19 154
1740.28 157
1740.38 161
1740.48 166
1740.57 170
1740.67 174
1740.76 176
1740.86 177
1740.95 174
1741.05 168
1741.15 159
1741.24 147
1741.34 134
1741.43 121
1741.53 109
1741.62 100
1741.72 93
1741.82 90
1741.91 88
1742.01 87
1742.10 87
1742.20 87
1742.30 85
1742.39 83
1742.49 80
1742.58 77
1742.68 73
1742.77 70
1742.87 68
1742.97 67
1743.06 70
1743.16 76
1743.25 86
1743.35 100
1743.45 117
1743.54 138
1743.64 160
1743.73 180
1743.83 199
1743.92 216
1744.02 231
1744.12 245
1744.21 262
1744.31 282
1744.40 309
1744.50 341
1744.60 378
1744.69 419
1744.79 461
1744.88 501
1744.98 538
1745.07 569
1745.17 595
1745.27 615
1745.36 631
1745.46 642
1745.55 651
1745.65 658
1745.75 664
1745.84 669
1745.94 673
1746.03 675
1746.13 675
1746.23 672
1746.32 665
1746.42 655
1746.51 641
1746.61 625
1746.71 606
1746.80 586
1746.90 563
1746.99 538
1747.09 513
1747.19 488
1747.28 462
1747.38 438
1747.47 414
1747.57 392
1747.66 371
1747.76 350
1747.86 330
1747.95 310
1748.05 289
1748.14 267
1748.24 246
1748.34 224
1748.43 204
1748.53 186
1748.62 170
1748.72 159
1748.82 150
1748.91 145
1749.01 141
1749.10 138
1749.20 135
1749.30 132
1749.39 127
1749.49 123
1749.58 117
1749.68 112
1749.78 108
1749.87 104
1749.97 102
1750.06 101
1750.16 101
1750.26 102
1750.35 104
1750.45 105
1750.55 105
1750.64 103
1750.74 100
1750.83 97
1750.93 94
1751.03 91
1751.12 89
1751.22 88
1751.31 87
1751.41 86
1751.51 84
1751.60 82
1751.70 81
1751.79 80
1751.89 80
1751.99 81
1752.08 83
1752.18 84
1752.27 86
1752.37 87
1752.47 90
1752.56 94
1752.66 100
1752.75 108
1752.85 117
1752.95 126
1753.04 132
1753.14 135
1753.24 134
1753.33 129
1753.43 121
1753.52 113
1753.62 105
1753.72 100
1753.81 97
1753.91 96
1754.00 98
1754.10 100
1754.20 101
1754.29 101
1754.39 100
1754.49 97
1754.58 92
1754.68 87
1754.77 81
1754.87 77
1754.97 74
1755.06 73
1755.16 74
1755.25 78
1755.35 83
1755.45 89
1755.54 94
1755.64 98
1755.74 100
1755.83 98
1755.93 94
1756.02 87
1756.12 79
1756.22 70
1756.31 60
1756.41 51
1756.50 43
1756.60 37
1756.70 33
1756.79 31
1756.89 32
1756.99 36
1757.08 42
1757.18 50
1757.27 59
1757.37 68
1757.47 75
1757.56 81
1757.66 85
1757.76 87
1757.85 88
1757.95 88
1758.04 87
1758.14 85
1758.24 83
1758.33 81
1758.43 79
1758.53 77
1758.62 75
1758.72 74
1758.81 73
1758.91 73
1759.01 74
1759.10 76
1759.20 79
1759.30 82
1759.39 86
1759.49 90
1759.58 91
1759.68 91
1759.78 89
1759.87 83
1759.97 76
1760.07 67
1760.16 57
1760.26 48
1760.36 39
1760.45 32
1760.55 26
1760.64 21
1760.74 18
1760.84 18
1760.93 19
1761.03 23
1761.13 28
1761.22 36
1761.32 44
1761.41 53
1761.51 61
1761.61 68
1761.70 73
1761.80 78
1761.90 81
1761.99 83
1762.09 84
1762.19 85
1762.28 85
1762.38 83
1762.47 81
1762.57 77
1762.67 73
1762.76 68
1762.86 63
1762.96 59
1763.05 56
1763.15 53
1763.25 51
1763.34 47
1763.44 41
1763.53 35
1763.63 27
1763.73 20
1763.82 14
1763.92 11
1764.02 10
1764.11 11
1764.21 12
1764.31 12
1764.40 11
1764.50 8
1764.60 3
1764.69 0
1764.79 0
1764.88 0
1764.98 3
1765.08 8
1765.17 14
1765.27 19
1765.37 22
1765.46 23
1765.56 21
1765.66 19
1765.75 17
1765.85 16
1765.95 16
1766.04 17
1766.14 20
1766.24 22
1766.33 23
1766.43 24
1766.52 25
1766.62 25
1766.72 25
1766.81 26
1766.91 26
1767.01 27
1767.10 28
1767.20 28
1767.30 27
1767.39 25
1767.49 21
1767.59 17
1767.68 11
1767.78 6
1767.88 1
1767.97 0
1768.07 0
1768.17 0
1768.26 0
1768.36 0
1768.45 0
1768.55 1
1768.65 0
1768.74 0
1768.84 0
1768.94 0
1769.03 2
1769.13 7
1769.23 13
1769.32 22
1769.42 32
1769.52 41
1769.61 50
1769.71 57
1769.81 61
1769.90 64
1770.00 64
1770.10 64
1770.19 63
1770.29 62
1770.39 63
1770.48 65
1770.58 68
1770.68 71
1770.77 74
1770.87 77
1770.97 79
1771.06 80
1771.16 80
1771.26 80
1771.35 80
1771.45 79
1771.55 79
1771.64 78
1771.74 76
1771.83 73
1771.93 69
1772.03 66
1772.12 63
1772.22 61
1772.32 60
1772.41 60
1772.51 60
1772.61 61
1772.70 62
1772.80 63
1772.90 63
1772.99 63
1773.09 63
1773.19 62
1773.28 62
1773.38 61
1773.48 60
1773.57 58
1773.67 58
1773.77 57
1773.86 57
1773.96 56
1774.06 54
1774.15 51
1774.25 46
1774.35 38
1774.44 29
1774.54 20
1774.64 10
1774.73 3
1774.83 0
1774.93 0
1775.02 3
1775.12 11
1775.22 23
1775.32 36
1775.41 50
1775.51 61
1775.61 69
1775.70 73
1775.80 73
1775.90 69
1775.99 64
1776.09 58
1776.19 53
1776.28 49
1776.38 46
1776.48 45
1776.57 43
1776.67 41
1776.77 37
1776.86 32
1776.96 25
1777.06 17
1777.15 9
1777.25 2
1777.35 0
1777.44 0
1777.54 0
1777.64 0
1777.73 0
1777.83 4
1777.93 7
1778.02 9
1778.12 9
1778.22 7
1778.31 3
1778.41 0
1778.51 0
1778.61 0
1778.70 0
1778.80 0
1778.90 1
1778.99 8
1779.09 16
1779.19 26
1779.28 36
1779.38 47
1779.48 57
1779.57 68
1779.67 78
1779.77 88
1779.86 96
1779.96 102
1780.06 105
1780.15 107
1780.25 106
1780.35 104
1780.44 101
1780.54 97
1780.64 94
1780.74 91
1780.83 87
1780.93 84
1781.03 81
1781.12 77
1781.22 74
1781.32 72
1781.41 71
1781.51 71
1781.61 72
1781.70 72
1781.80 72
1781.90 71
1782.00 68
1782.09 65
1782.19 63
1782.29 61
1782.38 60
1782.48 61
1782.58 64
1782.67 67
1782.77 70
1782.87 72
1782.96 73
1783.06 70
1783.16 66
1783.25 59
1783.35 50
1783.45 40
1783.55 31
1783.64 23
1783.74 18
1783.84 15
1783.93 15
1784.03 18
1784.13 22
1784.22 26
1784.32 31
1784.42 35
1784.52 39
1784.61 42
1784.71 45
1784.81 48
1784.90 50
1785.00 53
1785.10 55
1785.19 56
1785.29 59
1785.39 63
1785.49 69
1785.58 78
1785.68 89
1785.78 101
1785.87 112
1785.97 120
1786.07 124
1786.16 124
1786.26 121
1786.36 115
1786.46 110
1786.55 105
1786.65 103
1786.75 102
1786.84 103
1786.94 102
1787.04 101
1787.13 97
1787.23 92
1787.33 85
1787.43 78
1787.52 72
1787.62 68
1787.72 66
1787.81 65
1787.91 65
1788.01 65
1788.11 65
1788.20 65
1788.30 65
1788.40 66
1788.49 69
1788.59 73
1788.69 78
1788.78 86
1788.88 93
1788.98 101
1789.08 107
1789.17 112
1789.27 115
1789.37 115
1789.46 113
1789.56 109
1789.66 104
1789.76 98
1789.85 92
1789.95 86
1790.05 80
1790.14 75
1790.24 70
1790.34 64
1790.44 58
1790.53 51
1790.63 44
1790.73 36
1790.82 28
1790.92 19
1791.02 12
1791.12 6
1791.21 1
1791.31 0
1791.41 0
1791.50 0
1791.60 0
1791.70 0
1791.80 0
1791.89 0
1791.99 0
1792.09 0
1792.18 1
1792.28 2
1792.38 4
1792.48 6
1792.57 8
1792.67 9
1792.77 8
1792.86 6
1792.96 3
1793.06 0
1793.16 0
1793.25 0
1793.35 0
1793.45 0
1793.54 5
1793.64 11
1793.74 17
1793.84 22
1793.93 26
1794.03 28
1794.13 31
1794.23 35
1794.32 40
1794.42 47
1794.52 56
1794.61 65
1794.71 74
1794.81 83
1794.91 91
1795.00 98
1795.10 104
1795.20 110
1795.30 115
1795.39 120
1795.49 123
1795.59 125
1795.68 126
1795.78 126
1795.88 124
1795.98 120
1796.07 116
1796.17 111
1796.27 105
1796.37 98
1796.46 90
1796.56 81
1796.66 72
1796.75 64
1796.85 55
1796.95 48
1797.05 43
1797.14 39
1797.24 37
1797.34 37
1797.44 38
1797.53 40
1797.63 42
1797.73 44
1797.82 46
1797.92 48
1798.02 49
1798.12 49
1798.21 48
1798.31 46
1798.41 43
1798.51 42
1798.60 42
1798.70 43
1798.80 47
1798.90 54
1798.99 61
1799.09 70
1799.19 78
1799.29 85
1799.38 91
1799.48 96
1799.58 100
1799.67 105
1799.77 110
1799.87 115
1799.97 121
1800.06 126
1800.16 129
1800.26 131
1800.36 132
1800.45 132
1800.55 131
1800.65 130
1800.75 131
1800.84 133
1800.94 138
1801.04 144
1801.14 153
1801.23 164
1801.33 176
1801.43 189
1801.53 204
1801.62 220
1801.72 237
1801.82 254
1801.92 272
1802.01 291
1802.11 308
1802.21 324
1802.30 338
1802.40 348
1802.50 356
1802.60 360
1802.69 363
1802.79 364
1802.89 365
1802.99 367
1803.08 369
1803.18 372
1803.28 374
1803.38 374
1803.47 372
1803.57 365
1803.67 356
1803.77 344
1803.86 332
1803.96 320
1804.06 311
1804.16 305
1804.25 301
1804.35 299
1804.45 296
1804.55 290
1804.64 282
1804.74 270
1804.84 255
1804.94 240
1805.03 224
1805.13 208
1805.23 194
1805.33 181
1805.42 168
1805.52 156
1805.62 144
1805.72 134
1805.81 125
1805.91 119
1806.01 114
1806.11 112
1806.21 111
1806.30 111
1806.40 109
1806.50 105
1806.60 99
1806.69 92
1806.79 85
1806.89 79
1806.99 74
1807.08 73
1807.18 75
1807.28 79
1807.38 85
1807.47 91
1807.57 97
1807.67 102
1807.77 106
1807.86 108
1807.96 109
1808.06 109
1808.16 109
1808.25 108
1808.35 107
1808.45 105
1808.55 103
1808.64 98
1808.74 93
1808.84 85
1808.94 77
1809.04 68
1809.13 59
1809.23 50
1809.33 43
1809.43 37
1809.52 34
1809.62 32
1809.72 32
1809.82 35
1809.91 40
1810.01 47
1810.11 55
1810.21 63
1810.30 70
1810.40 75
1810.50 77
1810.60 76
1810.70 71
1810.79 65
1810.89 57
1810.99 49
1811.09 41
1811.18 34
1811.28 28
1811.38 22
1811.48 17
1811.57 13
1811.67 9
1811.77 7
1811.87 7
1811.97 9
1812.06 13
1812.16 18
1812.26 25
1812.36 30
1812.45 33
1812.55 34
1812.65 32
1812.75 29
1812.84 24
1812.94 20
1813.04 17
1813.14 15
1813.24 15
1813.33 16
1813.43 18
1813.53 20
1813.63 22
1813.72 25
1813.82 28
1813.92 32
1814.02 36
1814.12 41
1814.21 45
1814.31 49
1814.41 51
1814.51 52
1814.60 51
1814.70 50
1814.80 49
1814.90 47
1815.00 47
1815.09 47
1815.19 50
1815.29 56
1815.39 65
1815.48 76
1815.58 89
1815.68 101
1815.78 112
1815.88 120
1815.97 123
1816.07 124
1816.17 122
1816.27 118
1816.37 115
1816.46 112
1816.56 111
1816.66 111
1816.76 111
1816.85 110
1816.95 108
1817.05 104
1817.15 99
1817.25 94
1817.34 90
1817.44 87
1817.54 86
1817.64 87
1817.74 89
1817.83 92
1817.93 93
1818.03 93
1818.13 91
1818.22 87
1818.32 80
1818.42 72
1818.52 62
1818.62 53
1818.71 45
1818.81 39
1818.91 35
1819.01 35
1819.11 37
1819.20 40
1819.30 46
1819.40 51
1819.50 57
1819.60 62
1819.69 67
1819.79 71
1819.89 76
1819.99 82
1820.08 89
1820.18 97
1820.28 105
1820.38 113
1820.48 119
1820.57 123
1820.67 125
1820.77 126
1820.87 125
1820.97 123
1821.06 120
1821.16 118
1821.26 115
1821.36 114
1821.46 113
1821.55 113
1821.65 113
1821.75 115
1821.85 118
1821.95 122
1822.04 126
1822.14 129
1822.24 131
1822.34 132
1822.44 131
1822.53 130
1822.63 127
1822.73 125
1822.83 121
1822.93 117
1823.02 111
1823.12 103
1823.22 95
1823.32 85
1823.42 75
1823.51 65
1823.61 57
1823.71 50
1823.81 44
1823.91 40
1824.00 36
1824.10 34
1824.20 32
1824.30 32
1824.40 34
1824.49 38
1824.59 42
1824.69 45
1824.79 47
1824.89 45
1824.98 41
1825.08 35
1825.18 27
1825.28 19
1825.38 13
1825.47 8
1825.57 6
1825.67 4
1825.77 4
1825.87 4
1825.97 6
1826.06 8
1826.16 13
1826.26 20
1826.36 29
1826.46 40
1826.55 52
1826.65 64
1826.75 74
1826.85 83
1826.95 88
1827.04 92
1827.14 95
1827.24 97
1827.34 98
1827.44 99
1827.53 100
1827.63 99
1827.73 97
1827.83 93
1827.93 88
1828.03 83
1828.12 78
1828.22 73
1828.32 70
1828.42 66
1828.52 63
1828.61 60
1828.71 57
1828.81 54
1828.91 52
1829.01 51
1829.11 51
1829.20 52
1829.30 52
1829.40 50
1829.50 48
1829.60 44
1829.69 41
1829.79 38
1829.89 36
1829.99 36
1830.09 36
1830.19 37
1830.28 37
1830.38 38
1830.48 37
1830.58 37
1830.68 36
1830.77 35
1830.87 33
1830.97 31
1831.07 28
1831.17 26
1831.27 25
1831.36 23
1831.46 21
1831.56 18
1831.66 14
1831.76 8
1831.86 2
1831.95 0
1832.05 0
1832.15 0
1832.25 0
1832.35 0
1832.44 0
1832.54 0
1832.64 0
1832.74 4
1832.84 13
1832.94 23
1833.03 34
1833.13 45
1833.23 54
1833.33 63
1833.43 71
1833.53 78
1833.62 84
1833.72 91
1833.82 98
1833.92 104
1834.02 109
1834.12 112
1834.21 111
1834.31 109
1834.41 104
1834.51 99
1834.61 93
1834.71 87
1834.80 81
1834.90 75
1835.00 69
1835.10 64
1835.20 59
1835.30 57
1835.39 56
1835.49 57
1835.59 59
1835.69 61
1835.79 64
1835.89 65
1835.98 66
1836.08 65
1836.18 63
1836.28 60
1836.38 56
1836.48 51
1836.57 47
1836.67 43
1836.77 40
1836.87 41
1836.97 45
1837.07 53
1837.16 63
1837.26 74
1837.36 85
1837.46 94
1837.56 101
1837.66 104
1837.75 106
1837.85 106
1837.95 106
1838.05 105
1838.15 105
1838.25 104
1838.35 103
1838.44 102
1838.54 101
1838.64 100
1838.74 99
1838.84 98
1838.94 98
1839.03 99
1839.13 99
1839.23 99
1839.33 98
1839.43 95
1839.53 89
1839.62 79
1839.72 67
1839.82 53
1839.92 38
1840.02 24
1840.12 14
1840.22 7
1840.31 5
1840.41 8
1840.51 13
1840.61 20
1840.71 27
1840.81 33
1840.91 36
1841.00 38
1841.10 38
1841.20 36
1841.30 34
1841.40 30
1841.50 26
1841.59 21
1841.69 16
1841.79 11
1841.89 7
1841.99 3
1842.09 0
1842.19 0
1842.28 0
1842.38 0
1842.48 0
1842.58 0
1842.68 0
1842.78 0
1842.88 0
1842.97 4
1843.07 10
1843.17 16
1843.27 21
1843.37 24
1843.47 24
1843.57 23
1843.66 22
1843.76 22
1843.86 22
1843.96 24
1844.06 27
1844.16 31
1844.26 35
1844.35 39
1844.45 42
1844.55 44
1844.65 45
1844.75 46
1844.85 46
1844.95 45
1845.04 44
1845.14 44
1845.24 44
1845.34 44
1845.44 46
1845.54 48
1845.64 50
1845.73 52
1845.83 52
1845.93 52
1846.03 51
1846.13 48
1846.23 46
1846.33 44
1846.42 45
1846.52 48
1846.62 53
1846.72 61
1846.82 70
1846.92 80
1847.02 90
1847.12 97
1847.21 103
1847.31 105
1847.41 106
1847.51 104
1847.61 100
1847.71 95
1847.81 89
1847.90 82
1848.00 76
1848.10 70
1848.20 67
1848.30 65
1848.40 64
1848.50 65
1848.60 65
1848.69 65
1848.79 62
1848.89 58
1848.99 52
1849.09 46
1849.19 39
1849.29 33
1849.38 28
1849.48 24
1849.58 21
1849.68 19
1849.78 17
1849.88 17
1849.98 17
1850.08 20
1850.17 24
1850.27 30
1850.37 38
1850.47 47
1850.57 57
1850.67 67
1850.77 76
1850.87 84
1850.96 89
1851.06 93
1851.16 94
1851.26 93
1851.36 92
1851.46 90
1851.56 88
1851.66 85
1851.75 81
1851.85 76
1851.95 68
1852.05 58
1852.15 47
1852.25 36
1852.35 27
1852.45 20
1852.55 16
1852.64 14
1852.74 12
1852.84 12
1852.94 12
1853.04 13
1853.14 15
1853.24 18
1853.34 24
1853.43 31
1853.53 38
1853.63 46
1853.73 53
1853.83 59
1853.93 63
1854.03 66
1854.13 68
1854.23 70
1854.32 71
1854.42 71
1854.52 71
1854.62 69
1854.72 65
1854.82 61
1854.92 55
1855.02 49
1855.11 44
1855.21 42
1855.31 42
1855.41 45
1855.51 51
1855.61 59
1855.71 67
1855.81 75
1855.91 81
1856.00 84
1856.10 86
1856.20 85
1856.30 84
1856.40 82
1856.50 81
1856.60 81
1856.70 81
1856.80 82
1856.89 83
1856.99 84
1857.09 84
1857.19 84
1857.29 83
1857.39 82
1857.49 81
1857.59 80
1857.69 81
1857.79 83
1857.88 86
1857.98 89
1858.08 92
1858.18 93
1858.28 92
1858.38 90
1858.48 86
1858.58 83
1858.68 80
1858.77 80
1858.87 81
1858.97 85
1859.07 91
1859.17 96
1859.27 101
1859.37 104
1859.47 105
1859.57 103
1859.67 100
1859.76 96
1859.86 91
1859.96 85
1860.06 79
1860.16 75
1860.26 72
1860.36 73
1860.46 76
1860.56 83
1860.66 92
1860.75 101
1860.85 109
1860.95 114
1861.05 116
1861.15 114
1861.25 111
1861.35 106
1861.45 101
1861.55 97
1861.65 94
1861.74 92
1861.84 91
1861.94 91
1862.04 91
1862.14 91
1862.24 92
1862.34 94
1862.44 96
1862.54 100
1862.64 105
1862.74 111
1862.83 118
1862.93 124
1863.03 129
1863.13 132
1863.23 133
1863.33 131
1863.43 126
1863.53 119
1863.63 111
1863.73 104
1863.83 97
1863.92 92
1864.02 89
1864.12 88
1864.22 87
1864.32 87
1864.42 87
1864.52 86
1864.62 83
1864.72 78
1864.82 71
1864.92 63
1865.01 54
1865.11 46
1865.21 39
1865.31 35
1865.41 32
1865.51 32
1865.61 33
1865.71 35
1865.81 37
1865.91 40
1866.01 43
1866.11 45
1866.20 48
1866.30 51
1866.40 52
1866.50 52
1866.60 51
1866.70 50
1866.80 48
1866.90 48
1867.00 49
1867.10 52
1867.20 55
1867.30 59
1867.39 61
1867.49 62
1867.59 60
1867.69 57
1867.79 53
1867.89 48
1867.99 45
1868.09 43
1868.19 44
1868.29 46
1868.39 50
1868.49 54
1868.59 59
1868.68 63
1868.78 67
1868.88 69
1868.98 71
1869.08 73
1869.18 76
1869.28 80
1869.38 85
1869.48 92
1869.58 100
1869.68 107
1869.78 114
1869.88 120
1869.97 126
1870.07 131
1870.17 136
1870.27 139
1870.37 140
1870.47 140
1870.57 138
1870.67 133
1870.77 127
1870.87 120
1870.97 112
1871.07 105
1871.17 99
1871.27 93
1871.36 87
1871.46 82
1871.56 76
1871.66 69
1871.76 63
1871.86 57
1871.96 53
1872.06 51
1872.16 52
1872.26 56
1872.36 63
1872.46 70
1872.56 79
1872.66 86
1872.75 93
1872.85 98
1872.95 103
1873.05 107
1873.15 110
1873.25 114
1873.35 117
1873.45 121
1873.55 124
1873.65 127
1873.75 129
1873.85 130
1873.95 131
1874.05 132
1874.15 132
1874.25 130
1874.34 128
1874.44 126
1874.54 124
1874.64 121
1874.74 120
1874.84 119
1874.94 119
1875.04 119
1875.14 119
1875.24 118
1875.34 116
1875.44 112
1875.54 107
1875.64 101
1875.74 94
1875.84 87
1875.93 79
1876.03 73
1876.13 67
1876.23 62
1876.33 58
1876.43 55
1876.53 53
1876.63 53
1876.73 53
1876.83 54
1876.93 55
1877.03 56
1877.13 56
1877.23 57
1877.33 59
1877.43 63
1877.53 70
1877.63 80
1877.72 93
1877.82 109
1877.92 125
1878.02 141
1878.12 153
1878.22 162
1878.32 165
1878.42 163
1878.52 157
1878.62 146
1878.72 132
1878.82 118
1878.92 104
1879.02 93
1879.12 84
1879.22 79
1879.32 78
1879.42 80
1879.52 84
1879.62 89
1879.71 92
1879.81 92
1879.91 88
1880.01 81
1880.11 70
1880.21 57
1880.31 45
1880.41 35
1880.51 28
1880.61 23
1880.71 22
1880.81 23
1880.91 26
1881.01 29
1881.11 33
1881.21 37
1881.31 40
1881.41 42
1881.51 44
1881.61 45
1881.71 46
1881.81 47
1881.90 48
1882.00 49
1882.10 51
1882.20 51
1882.30 51
1882.40 50
1882.50 48
1882.60 44
1882.70 41
1882.80 39
1882.90 39
1883.00 41
1883.10 46
1883.20 52
1883.30 60
1883.40 66
1883.50 70
1883.60 72
1883.70 70
1883.80 65
1883.90 59
1884.00 53
1884.10 48
1884.20 45
1884.30 43
1884.40 42
1884.49 42
1884.59 40
1884.69 36
1884.79 31
1884.89 25
1884.99 19
1885.09 13
1885.19 8
1885.29 4
1885.39 0
1885.49 0
1885.59 0
1885.69 0
1885.79 0
1885.89 0
1885.99 0
1886.09 1
1886.19 3
1886.29 3
1886.39 2
1886.49 1
1886.59 1
1886.69 2
1886.79 4
1886.89 8
1886.99 13
1887.09 18
1887.19 22
1887.29 24
1887.39 25
1887.49 24
1887.59 22
1887.68 20
1887.78 17
1887.88 16
1887.98 15
1888.08 15
1888.18 14
1888.28 14
1888.38 14
1888.48 16
1888.58 20
1888.68 25
1888.78 34
1888.88 44
1888.98 55
1889.08 64
1889.18 71
1889.28 75
1889.38 76
1889.48 75
1889.58 73
1889.68 70
1889.78 67
1889.88 65
1889.98 63
1890.08 61
1890.18 60
1890.28 59
1890.38 59
1890.48 60
1890.58 63
1890.68 68
1890.78 71
1890.88 74
1890.98 73
1891.08 70
1891.18 65
1891.28 59
1891.38 53
1891.48 51
1891.58 52
1891.68 55
1891.78 60
1891.88 64
1891.98 66
1892.08 66
1892.18 62
1892.28 58
1892.38 53
1892.47 49
1892.57 47
1892.67 48
1892.77 50
1892.87 54
1892.97 57
1893.07 60
1893.17 62
1893.27 62
1893.37 62
1893.47 61
1893.57 60
1893.67 60
1893.77 60
1893.87 60
1893.97 60
1894.07 60
1894.17 60
1894.27 58
1894.37 56
1894.47 54
1894.57 52
1894.67 51
1894.77 52
1894.87 54
1894.97 57
1895.07 61
1895.17 64
1895.27 67
1895.37 68
1895.47 68
1895.57 66
1895.67 62
1895.77 57
1895.87 51
1895.97 44
1896.07 37
1896.17 31
1896.27 26
1896.37 24
1896.47 24
1896.57 27
1896.67 33
1896.77 39
1896.87 44
1896.97 48
1897.07 49
1897.17 48
1897.27 44
1897.37 39
1897.47 33
1897.57 28
1897.67 24
1897.77 21
1897.87 18
1897.97 15
1898.07 13
1898.17 12
1898.27 12
1898.37 15
1898.47 21
1898.57 31
1898.67 44
1898.77 60
1898.87 77
1898.97 93
1899.07 108
1899.17 120
1899.27 129
1899.37 134
1899.47 137
1899.57 136
1899.67 133
1899.77 128
1899.87 121
1899.97 113
1900.07 104
1900.17 95
1900.27 87
1900.37 79
1900.47 72
1900.57 67
1900.67 63
1900.77 60
1900.87 59
1900.97 59
1901.07 60
1901.17 61
1901.27 63
1901.37 65
1901.47 66
1901.57 66
1901.67 65
1901.77 62
1901.87 59
1901.97 55
1902.07 52
1902.17 49
1902.27 47
1902.37 45
1902.47 45
1902.57 45
1902.67 47
1902.77 48
1902.87 50
1902.97 52
1903.07 52
1903.17 52
1903.27 51
1903.38 49
1903.48 47
1903.58 45
1903.68 43
1903.78 43
1903.88 44
1903.98 46
1904.08 49
1904.18 52
1904.28 54
1904.38 55
1904.48 55
1904.58 53
1904.68 50
1904.78 48
1904.88 46
1904.98 47
1905.08 51
1905.18 57
1905.28 66
1905.38 77
1905.48 89
1905.58 99
1905.68 108
1905.78 115
1905.88 120
1905.98 122
1906.08 121
1906.18 118
1906.28 112
1906.38 105
1906.48 96
1906.58 87
1906.68 78
1906.78 72
1906.88 67
1906.98 66
1907.08 66
1907.18 68
1907.28 71
1907.38 73
1907.48 75
1907.58 77
1907.68 78
1907.78 80
1907.88 82
1907.98 84
1908.08 86
1908.18 87
1908.29 87
1908.39 86
1908.49 85
1908.59 84
1908.69 84
1908.79 84
1908.89 85
1908.99 86
1909.09 86
1909.19 84
1909.29 79
1909.39 72
1909.49 63
1909.59 53
1909.69 43
1909.79 34
1909.89 27
1909.99 21
1910.09 16
1910.19 11
1910.29 7
1910.39 4
1910.49 1
1910.59 0
1910.69 0
1910.79 0
1910.89 0
1910.99 0
1911.09 0
1911.19 0
1911.29 0
1911.39 1
1911.50 8
1911.60 16
1911.70 24
1911.80 33
1911.90 41
1912.00 47
1912.10 51
1912.20 54
1912.30 54
1912.40 52
1912.50 48
1912.60 43
1912.70 38
1912.80 32
1912.90 26
1913.00 23
1913.10 21
1913.20 22
1913.30 26
1913.40 32
1913.50 38
1913.60 46
1913.70 53
1913.80 60
1913.90 67
1914.01 73
1914.11 79
1914.21 83
1914.31 86
1914.41 88
1914.51 88
1914.61 87
1914.71 84
1914.81 81
1914.91 79
1915.01 76
1915.11 73
1915.21 70
1915.31 67
1915.41 65
1915.51 62
1915.61 60
1915.71 58
1915.81 57
1915.91 57
1916.01 59
1916.11 62
1916.22 66
1916.32 70
1916.42 73
1916.52 75
1916.62 77
1916.72 80
1916.82 82
1916.92 86
1917.02 91
1917.12 96
1917.22 99
1917.32 101
1917.42 101
1917.52 99
1917.62 97
1917.72 95
1917.82 94
1917.92 94
1918.02 95
1918.12 94
1918.23 91
1918.33 86
1918.43 80
1918.53 73
1918.63 69
1918.73 68
1918.83 72
1918.93 80
1919.03 91
1919.13 103
1919.23 113
1919.33 119
1919.43 122
1919.53 120
1919.63 113
1919.73 103
1919.83 92
1919.93 80
1920.04 69
1920.14 61
1920.24 57
1920.34 56
1920.44 59
1920.54 64
1920.64 69
1920.74 73
1920.84 75
1920.94 74
1921.04 71
1921.14 66
1921.24 61
1921.34 57
1921.44 54
1921.54 54
1921.64 55
1921.75 59
1921.85 64
1921.95 70
1922.05 76
1922.15 82
1922.25 88
1922.35 92
1922.45 96
1922.55 97
1922.65 96
1922.75 92
1922.85 86
1922.95 79
1923.05 70
1923.15 62
1923.26 55
1923.36 50
1923.46 49
1923.56 50
1923.66 54
1923.76 59
1923.86 66
1923.96 74
1924.06 82
1924.16 90
1924.26 97
1924.36 101
1924.46 104
1924.56 105
1924.66 103
1924.77 100
1924.87 97
1924.97 94
1925.07 91
1925.17 88
1925.27 85
1925.37 82
1925.47 79
1925.57 76
1925.67 73
1925.77 70
1925.87 68
1925.97 66
1926.07 63
1926.18 60
1926.28 56
1926.38 51
1926.48 46
1926.58 43
1926.68 41
1926.78 43
1926.88 47
1926.98 53
1927.08 59
1927.18 65
1927.28 68
1927.38 69
1927.49 68
1927.59 64
1927.69 60
1927.79 57
1927.89 55
1927.99 55
1928.09 55
1928.19 56
1928.29 57
1928.39 57
1928.49 55
1928.59 53
1928.69 51
1928.80 50
1928.90 50
1929.00 51
1929.10 53
1929.20 56
1929.30 58
1929.40 59
1929.50 57
1929.60 53
1929.70 48
1929.80 43
1929.90 39
1930.01 37
1930.11 38
1930.21 42
1930.31 49
1930.41 56
1930.51 63
1930.61 69
1930.71 73
1930.81 75
1930.91 76
1931.01 75
1931.12 75
1931.22 75
1931.32 78
1931.42 81
1931.52 86
1931.62 92
1931.72 99
1931.82 106
1931.92 114
1932.02 120
1932.12 125
1932.22 128
1932.33 128
1932.43 126
1932.53 120
1932.63 111
1932.73 101
1932.83 88
1932.93 76
1933.03 63
1933.13 52
1933.23 41
1933.33 32
1933.44 25
1933.54 18
1933.64 14
1933.74 11
1933.84 10
1933.94 11
1934.04 14
1934.14 18
1934.24 21
1934.34 25
1934.45 28
1934.55 31
1934.65 34
1934.75 38
1934.85 43
1934.95 50
1935.05 58
1935.15 66
1935.25 74
1935.35 80
1935.45 84
1935.56 85
1935.66 82
1935.76 75
1935.86 65
1935.96 53
1936.06 41
1936.16 29
1936.26 20
1936.36 13
1936.46 10
1936.57 9
1936.67 11
1936.77 13
1936.87 16
1936.97 17
1937.07 18
1937.17 17
1937.27 15
1937.37 12
1937.48 10
1937.58 9
1937.68 8
1937.78 9
1937.88 9
1937.98 9
1938.08 8
1938.18 6
1938.28 2
1938.38 0
1938.49 0
1938.59 0
1938.69 0
1938.79 0
1938.89 0
1938.99 0
1939.09 0
1939.19 4
1939.29 9
1939.40 12
1939.50 15
1939.60 16
1939.70 17
1939.80 17
1939.90 18
1940.00 18
1940.10 19
1940.20 21
1940.31 25
1940.41 31
1940.51 40
1940.61 51
1940.71 66
1940.81 81
1940.91 97
1941.01 112
1941.11 123
1941.22 130
1941.32 133
1941.42 131
1941.52 126
1941.62 120
1941.72 114
1941.82 109
1941.92 106
1942.02 105
1942.13 104
1942.23 104
1942.33 104
1942.43 103
1942.53 100
1942.63 96
1942.73 90
1942.83 85
1942.93 79
1943.04 73
1943.14 67
1943.24 61
1943.34 56
1943.44 50
1943.54 46
1943.64 42
1943.74 42
1943.85 45
1943.95 52
1944.05 62
1944.15 73
1944.25 85
1944.35 95
1944.45 102
1944.55 105
1944.66 105
1944.76 101
1944.86 95
1944.96 89
1945.06 83
1945.16 77
1945.26 73
1945.36 69
1945.47 66
1945.57 63
1945.67 61
1945.77 60
1945.87 60
1945.97 61
1946.07 62
1946.17 64
1946.28 66
1946.38 68
1946.48 70
1946.58 73
1946.68 74
1946.78 75
1946.88 74
1946.98 73
1947.09 71
1947.19 70
1947.29 70
1947.39 70
1947.49 71
1947.59 72
1947.69 73
1947.79 73
1947.90 73
1948.00 71
1948.10 69
1948.20 66
1948.30 62
1948.40 58
1948.50 54
1948.61 51
1948.71 50
1948.81 51
1948.91 55
1949.01 60
1949.11 66
1949.21 73
1949.31 78
1949.42 83
1949.52 85
1949.62 87
1949.72 87
1949.82 88
1949.92 89
1950.02 90
1950.13 91
1950.23 91
1950.33 91
1950.43 90
1950.53 88
1950.63 86
1950.73 83
1950.83 80
1950.94 78
1951.04 77
1951.14 77
1951.24 77
1951.34 79
1951.44 80
1951.54 81
1951.65 81
1951.75 80
1951.85 79
1951.95 77
1952.05 75
1952.15 73
1952.25 71
1952.36 68
1952.46 64
1952.56 58
1952.66 52
1952.76 45
1952.86 39
1952.96 36
1953.07 36
1953.17 41
1953.27 49
1953.37 60
1953.47 72
1953.57 82
1953.67 90
1953.78 94
1953.88 95
1953.98 92
1954.08 88
1954.18 82
1954.28 77
1954.38 73
1954.49 72
1954.59 71
1954.69 73
1954.79 76
1954.89 80
1954.99 85
1955.10 89
1955.20 93
1955.30 96
1955.40 99
1955.50 100
1955.60 99
1955.70 96
1955.81 92
1955.91 86
1956.01 79
1956.11 71
1956.21 62
1956.31 53
1956.41 44
1956.52 36
1956.62 30
1956.72 27
1956.82 26
1956.92 28
1957.02 33
1957.13 40
1957.23 47
1957.33 53
1957.43 58
1957.53 62
1957.63 64
1957.74 64
1957.84 64
1957.94 65
1958.04 68
1958.14 72
1958.24 77
1958.34 85
1958.45 93
1958.55 101
1958.65 107
1958.75 110
1958.85 109
1958.95 104
1959.06 95
1959.16 84
1959.26 71
1959.36 61
1959.46 52
1959.56 45
1959.67 40
1959.77 36
1959.87 33
1959.97 30
1960.07 26
1960.17 24
1960.27 23
1960.38 25
1960.48 29
1960.58 35
1960.68 42
1960.78 49
1960.88 54
1960.99 58
1961.09 61
1961.19 62
1961.29 63
1961.39 63
1961.49 64
1961.60 65
1961.70 67
1961.80 67
1961.90 66
1962.00 64
1962.10 61
1962.21 58
1962.31 56
1962.41 56
1962.51 58
1962.61 62
1962.71 67
1962.82 72
1962.92 76
1963.02 78
1963.12 78
1963.22 76
1963.32 73
1963.43 70
1963.53 66
1963.63 63
1963.73 60
1963.83 56
1963.94 52
1964.04 46
1964.14 39
1964.24 31
1964.34 23
1964.44 15
1964.55 9
1964.65 4
1964.75 1
1964.85 1
1964.95 3
1965.05 7
1965.16 14
1965.26 23
1965.36 33
1965.46 43
1965.56 52
1965.66 60
1965.77 66
1965.87 67
1965.97 66
1966.07 61
1966.17 54
1966.28 46
1966.38 38
1966.48 30
1966.58 24
1966.68 20
1966.78 18
1966.89 19
1966.99 22
1967.09 26
1967.19 32
1967.29 37
1967.40 42
1967.50 46
1967.60 47
1967.70 46
1967.80 44
1967.90 41
1968.01 37
1968.11 34
1968.21 31
1968.31 30
1968.41 30
1968.52 30
1968.62 31
1968.72 31
1968.82 32
1968.92 32
1969.02 32
1969.13 32
1969.23 33
1969.33 36
1969.43 40
1969.53 45
1969.64 53
1969.74 62
1969.84 73
1969.94 84
1970.04 95
1970.15 105
1970.25 115
1970.35 122
1970.45 129
1970.55 134
1970.65 138
1970.76 140
1970.86 140
1970.96 136
1971.06 131
1971.16 122
1971.27 112
1971.37 101
1971.47 89
1971.57 78
1971.67 67
1971.78 56
1971.88 45
1971.98 36
1972.08 27
1972.18 20
1972.29 14
1972.39 10
1972.49 8
1972.59 7
1972.69 8
1972.80 10
1972.90 12
1973.00 14
1973.10 16
1973.20 17
1973.30 17
1973.41 17
1973.51 15
1973.61 13
1973.71 10
1973.81 8
1973.92 7
1974.02 7
1974.12 9
1974.22 12
1974.32 17
1974.43 23
1974.53 30
1974.63 36
1974.73 40
1974.83 42
1974.94 42
1975.04 41
1975.14 38
1975.24 36
1975.34 35
1975.45 37
1975.55 41
1975.65 46
1975.75 52
1975.85 57
1975.96 61
1976.06 63
1976.16 63
1976.26 61
1976.37 59
1976.47 57
1976.57 56
1976.67 56
1976.77 57
1976.88 56
1976.98 54
1977.08 51
1977.18 45
1977.28 37
1977.39 29
1977.49 21
1977.59 14
1977.69 9
1977.79 7
1977.90 7
1978.00 8
1978.10 11
1978.20 14
1978.30 15
1978.41 15
1978.51 12
1978.61 7
1978.71 0
1978.81 0
1978.92 0
1979.02 0
1979.12 0
1979.22 0
1979.33 0
1979.43 1
1979.53 11
1979.63 22
1979.73 32
1979.84 40
1979.94 47
1980.04 52
1980.14 55
1980.24 58
1980.35 60
1980.45 63
1980.55 65
1980.65 67
1980.76 70
1980.86 72
1980.96 73
1981.06 75
1981.16 76
1981.27 76
1981.37 76
1981.47 77
1981.57 78
1981.67 80
1981.78 82
1981.88 84
1981.98 87
1982.08 88
1982.19 89
1982.29 88
1982.39 85
1982.49 81
1982.59 75
1982.70 69
1982.80 63
1982.90 58
1983.00 53
1983.11 51
1983.21 50
1983.31 51
1983.41 54
1983.51 57
1983.62 61
1983.72 65
1983.82 68
1983.92 70
1984.03 71
1984.13 70
1984.23 68
1984.33 64
1984.43 60
1984.54 56
1984.64 52
1984.74 49
1984.84 48
1984.95 48
1985.05 50
1985.15 53
1985.25 56
1985.36 60
1985.46 62
1985.56 64
1985.66 65
1985.76 67
1985.87 68
1985.97 70
1986.07 72
1986.17 73
1986.28 72
1986.38 69
1986.48 64
1986.58 58
1986.69 53
1986.79 49
1986.89 48
1986.99 49
1987.09 51
1987.20 55
1987.30 58
1987.40 59
1987.50 59
1987.61 57
1987.71 54
1987.81 52
1987.91 50
1988.02 49
1988.12 50
1988.22 50
1988.32 52
1988.42 53
1988.53 54
1988.63 54
1988.73 53
1988.83 51
1988.94 49
1989.04 45
1989.14 41
1989.24 36
1989.35 32
1989.45 30
1989.55 30
1989.65 32
1989.76 38
1989.86 46
1989.96 55
1990.06 63
1990.17 70
1990.27 73
1990.37 74
1990.47 71
1990.57 66
1990.68 59
1990.78 50
1990.88 41
1990.98 32
1991.09 23
1991.19 16
1991.29 10
1991.39 6
1991.50 5
1991.60 6
1991.70 9
1991.80 13
1991.91 17
1992.01 21
1992.11 25
1992.21 29
1992.32 33
1992.42 38
1992.52 44
1992.62 49
1992.73 53
1992.83 56
1992.93 57
1993.03 56
1993.14 55
1993.24 53
1993.34 52
1993.44 52
1993.55 53
1993.65 56
1993.75 59
1993.85 64
1993.96 68
1994.06 71
1994.16 73
1994.26 74
1994.37 73
1994.47 70
1994.57 66
1994.67 60
1994.78 55
1994.88 51
1994.98 50
1995.08 52
1995.19 58
1995.29 68
1995.39 80
1995.49 93
1995.60 104
1995.70 112
1995.80 115
1995.90 114
1996.01 108
1996.11 99
1996.21 87
1996.31 75
1996.42 62
1996.52 51
1996.62 43
1996.72 38
1996.83 38
1996.93 41
1997.03 47
1997.13 57
1997.24 68
1997.34 79
1997.44 88
1997.54 95
1997.65 97
1997.75 94
1997.85 86
1997.96 73
1998.06 58
1998.16 41
1998.26 25
1998.37 12
1998.47 2
1998.57 0
1998.67 0
1998.78 1
1998.88 8
1998.98 16
1999.08 24
1999.19 31
1999.29 36
1999.39 38
1999.49 40
1999.60 40
1999.70 40
1999.80 40
1999.90 41
2000.01 41
2000.11 41
2000.21 41
2000.32 40
2000.42 39
2000.52 38
2000.62 39
2000.73 42
2000.83 47
2000.93 53
2001.03 59
2001.14 66
2001.24 72
2001.34 77
2001.44 81
2001.55 85
2001.65 89
2001.75 93
2001.86 97
2001.96 100
2002.06 102
2002.16 101
2002.27 98
2002.37 92
2002.47 85
2002.57 75
2002.68 66
2002.78 57
2002.88 49
2002.99 42
2003.09 37
2003.19 33
2003.29 30
2003.40 29
2003.50 29
2003.60 30
2003.70 32
2003.81 34
2003.91 37
2004.01 41
2004.12 46
2004.22 53
2004.32 61
2004.42 69
2004.53 78
2004.63 86
2004.73 92
2004.84 96
2004.94 97
2005.04 94
2005.14 89
2005.25 81
2005.35 71
2005.45 59
2005.55 46
2005.66 33
2005.76 21
2005.86 11
2005.97 4
2006.07 0
2006.17 0
2006.27 0
2006.38 0
2006.48 0
2006.58 0
2006.69 0
2006.79 0
2006.89 0
2006.99 0
2007.10 1
2007.20 4
2007.30 7
2007.41 11
2007.51 15
2007.61 19
2007.71 23
2007.82 28
2007.92 33
2008.02 37
2008.13 40
2008.23 42
2008.33 43
2008.43 43
2008.54 43
2008.64 42
2008.74 41
2008.85 41
2008.95 42
2009.05 43
2009.15 45
2009.26 46
2009.36 47
2009.46 47
2009.57 46
2009.67 45
2009.77 43
2009.87 39
2009.98 35
2010.08 30
2010.18 25
2010.29 20
2010.39 17
2010.49 16
2010.59 18
2010.70 24
2010.80 34
2010.90 46
2011.01 61
2011.11 76
2011.21 90
2011.32 101
2011.42 109
2011.52 113
2011.62 114
2011.73 112
2011.83 108
2011.93 104
2012.04 99
2012.14 95
2012.24 92
2012.34 89
2012.45 87
2012.55 85
2012.65 85
2012.76 86
2012.86 88
2012.96 91
2013.07 95
2013.17 98
2013.27 100
2013.37 101
2013.48 99
2013.58 97
2013.68 96
2013.79 95
2013.89 97
2013.99 100
2014.10 104
2014.20 109
2014.30 112
2014.40 112
2014.51 109
2014.61 102
2014.71 92
2014.82 80
2014.92 66
2015.02 53
2015.13 41
2015.23 31
2015.33 23
2015.44 18
2015.54 16
2015.64 16
2015.74 18
2015.85 22
2015.95 28
2016.05 34
2016.16 41
2016.26 46
2016.36 48
2016.47 48
2016.57 45
2016.67 40
2016.77 32
2016.88 24
2016.98 18
2017.08 14
2017.19 14
2017.29 18
2017.39 25
2017.50 33
2017.60 42
2017.70 49
2017.81 54
2017.91 56
2018.01 54
2018.12 51
2018.22 47
2018.32 43
2018.42 41
2018.53 40
2018.63 41
2018.73 44
2018.84 48
2018.94 53
2019.04 58
2019.15 64
2019.25 69
2019.35 74
2019.46 79
2019.56 82
2019.66 84
2019.77 84
2019.87 84
2019.97 84
2020.07 83
2020.18 82
2020.28 82
2020.38 83
2020.49 84
2020.59 85
2020.69 85
2020.80 85
2020.90 83
2021.00 79
2021.11 73
2021.21 66
2021.31 59
2021.42 51
2021.52 43
2021.62 37
2021.73 31
2021.83 27
2021.93 25
2022.04 23
2022.14 24
2022.24 26
2022.35 31
2022.45 39
2022.55 48
2022.65 58
2022.76 69
2022.86 79
2022.96 88
2023.07 95
2023.17 99
2023.27 102
2023.38 103
2023.48 102
2023.58 99
2023.69 96
2023.79 91
2023.89 85
2024.00 80
2024.10 75
2024.20 70
2024.31 67
2024.41 64
2024.51 63
2024.62 62
2024.72 63
2024.82 65
2024.93 69
2025.03 74
2025.13 82
2025.24 90
2025.34 98
2025.44 106
2025.55 112
2025.65 116
2025.75 118
2025.86 119
2025.96 121
2026.06 125
2026.17 130
2026.27 138
2026.37 147
2026.48 155
2026.58 162
2026.68 166
2026.79 167
2026.89 165
2026.99 160
2027.10 154
2027.20 147
2027.30 139
2027.41 132
2027.51 125
2027.61 118
2027.72 113
2027.82 110
2027.92 108
2028.03 109
2028.13 111
2028.23 115
2028.34 120
2028.44 127
2028.54 134
2028.65 142
2028.75 150
2028.85 158
2028.96 165
2029.06 172
2029.16 176
2029.27 177
2029.37 176
2029.47 173
2029.58 168
2029.68 161
2029.78 153
2029.89 144
2029.99 135
2030.09 127
2030.20 119
2030.30 114
2030.40 111
2030.51 110
2030.61 111
2030.71 113
2030.82 114
2030.92 115
2031.03 113
2031.13 110
2031.23 105
2031.34 100
2031.44 95
2031.54 90
2031.65 86
2031.75 82
2031.85 78
2031.96 74
2032.06 69
2032.16 64
2032.27 60
2032.37 58
2032.47 57
2032.58 59
2032.68 61
2032.78 65
2032.89 67
2032.99 69
2033.09 69
2033.20 69
2033.30 69
2033.41 70
2033.51 73
2033.61 78
2033.72 84
2033.82 91
2033.92 97
2034.03 101
2034.13 103
2034.23 102
2034.34 100
2034.44 96
2034.54 91
2034.65 86
2034.75 82
2034.85 80
2034.96 80
2035.06 81
2035.17 83
2035.27 84
2035.37 84
2035.48 80
2035.58 72
2035.68 60
2035.79 44
2035.89 27
2035.99 10
2036.10 0
2036.20 0
2036.30 0
2036.41 0
2036.51 0
2036.61 0
2036.72 0
2036.82 0
2036.93 2
2037.03 7
2037.13 12
2037.24 18
2037.34 22
2037.44 27
2037.55 31
2037.65 34
2037.75 37
2037.86 40
2037.96 44
2038.07 48
2038.17 53
2038.27 56
2038.38 59
2038.48 60
2038.58 60
2038.69 58
2038.79 56
2038.89 54
2039.00 55
2039.10 57
2039.21 60
2039.31 65
2039.41 69
2039.52 74
2039.62 77
2039.72 78
2039.83 78
2039.93 77
2040.03 74
2040.14 70
2040.24 66
2040.35 63
2040.45 60
2040.55 57
2040.66 55
2040.76 52
2040.86 49
2040.97 43
2041.07 37
2041.18 29
2041.28 23
2041.38 18
2041.49 16
2041.59 18
2041.69 22
2041.80 27
2041.90 32
2042.01 35
2042.11 35
2042.21 33
2042.32 30
2042.42 28
2042.52 27
2042.63 28
2042.73 32
2042.83 37
2042.94 42
2043.04 47
2043.15 51
2043.25 52
2043.35 53
2043.46 53
2043.56 53
2043.66 54
2043.77 57
2043.87 61
2043.98 65
2044.08 70
2044.18 75
2044.29 80
2044.39 85
2044.50 90
2044.60 95
2044.70 101
2044.81 108
2044.91 115
2045.01 121
2045.12 127
2045.22 130
2045.33 132
2045.43 131
2045.53 129
2045.64 125
2045.74 121
2045.84 118
2045.95 115
2046.05 112
2046.16 109
2046.26 105
2046.36 99
2046.47 91
2046.57 82
2046.68 72
2046.78 64
2046.88 57
2046.99 52
2047.09 48
2047.19 46
2047.30 45
2047.40 44
2047.51 42
2047.61 41
2047.71 40
2047.82 40
2047.92 41
2048.03 42
2048.13 42
2048.23 42
2048.34 42
2048.44 41
2048.54 40
2048.65 40
2048.75 41
2048.86 44
2048.96 48
2049.06 53
2049.17 58
2049.27 64
2049.38 68
2049.48 72
2049.58 74
2049.69 76
2049.79 76
2049.90 75
2050.00 74
2050.10 72
2050.21 69
2050.31 65
2050.42 60
2050.52 55
2050.62 50
2050.73 46
2050.83 42
2050.94 40
2051.04 40
2051.14 40
2051.25 42
2051.35 43
2051.45 45
2051.56 46
2051.66 46
2051.77 44
2051.87 41
2051.97 36
2052.08 31
2052.18 26
2052.29 21
2052.39 16
2052.49 13
2052.60 11
2052.70 11
2052.81 11
2052.91 13
2053.01 14
2053.12 16
2053.22 18
2053.33 20
2053.43 22
2053.53 25
2053.64 27
2053.74 30
2053.85 32
2053.95 33
2054.05 34
2054.16 33
2054.26 31
2054.37 28
2054.47 25
2054.57 22
2054.68 21
2054.78 21
2054.89 23
2054.99 26
2055.10 28
2055.20 29
2055.30 28
2055.41 25
2055.51 21
2055.62 17
2055.72 13
2055.82 11
2055.93 9
2056.03 10
2056.14 11
2056.24 13
2056.34 14
2056.45 15
2056.55 16
2056.66 15
2056.76 14
2056.86 11
2056.97 8
2057.07 4
2057.18 1
2057.28 0
2057.38 0
2057.49 0
2057.59 0
2057.70 0
2057.80 0
2057.91 0
2058.01 0
2058.11 1
2058.22 5
2058.32 8
2058.43 11
2058.53 14
2058.63 16
2058.74 18
2058.84 20
2058.95 21
2059.05 22
2059.16 24
2059.26 26
2059.36 27
2059.47 29
2059.57 31
2059.68 34
2059.78 36
2059.88 39
2059.99 43
2060.09 45
2060.20 48
2060.30 50
2060.41 51
2060.51 49
2060.61 46
2060.72 42
2060.82 36
2060.93 30
2061.03 26
2061.13 23
2061.24 24
2061.34 29
2061.45 38
2061.55 50
2061.66 63
2061.76 75
2061.86 84
2061.97 87
2062.07 85
2062.18 76
2062.28 62
2062.39 45
2062.49 28
2062.59 14
2062.70 3
2062.80 0
2062.91 0
2063.01 2
2063.12 10
2063.22 18
2063.32 27
2063.43 35
2063.53 41
2063.64 45
2063.74 46
2063.85 46
2063.95 44
2064.05 43
2064.16 41
2064.26 41
2064.37 43
2064.47 45
2064.58 49
2064.68 53
2064.78 56
2064.89 58
2064.99 59
2065.10 59
2065.20 57
2065.31 56
2065.41 54
2065.51 52
2065.62 50
2065.72 49
2065.83 47
2065.93 46
2066.04 46
2066.14 48
2066.24 50
2066.35 55
2066.45 60
2066.56 65
2066.66 70
2066.77 72
2066.87 73
2066.97 71
2067.08 68
2067.18 65
2067.29 61
2067.39 59
2067.50 59
2067.60 61
2067.71 65
2067.81 70
2067.91 74
2068.02 77
2068.12 78
2068.23 77
2068.33 73
2068.44 68
2068.54 63
2068.64 58
2068.75 55
2068.85 53
2068.96 53
2069.06 55
2069.17 57
2069.27 59
2069.38 61
2069.48 62
2069.58 61
2069.69 59
2069.79 55
2069.90 50
2070.00 44
2070.11 36
2070.21 28
2070.32 21
2070.42 14
2070.52 9
2070.63 7
2070.73 6
2070.84 8
2070.94 10
2071.05 12
2071.15 13
2071.26 13
2071.36 13
2071.46 12
2071.57 11
2071.67 10
2071.78 10
2071.88 11
2071.99 12
2072.09 12
2072.20 12
2072.30 11
2072.40 11
2072.51 12
2072.61 14
2072.72 18
2072.82 24
2072.93 31
2073.03 38
2073.14 43
2073.24 47
2073.35 49
2073.45 48
2073.55 46
2073.66 44
2073.76 42
2073.87 41
2073.97 44
2074.08 48
2074.18 55
2074.29 63
2074.39 72
2074.49 81
2074.60 89
2074.70 96
2074.81 101
2074.91 104
2075.02 103
2075.12 99
2075.23 92
2075.33 82
2075.44 70
2075.54 57
2075.65 44
2075.75 33
2075.85 25
2075.96 19
2076.06 15
2076.17 14
2076.27 13
2076.38 14
2076.48 15
2076.59 17
2076.69 21
2076.80 25
2076.90 32
2077.00 39
2077.11 46
2077.21 53
2077.32 59
2077.42 64
2077.53 67
2077.63 67
2077.74 64
2077.84 59
2077.95 53
2078.05 46
2078.16 39
2078.26 33
2078.36 29
2078.47 27
2078.57 27
2078.68 28
2078.78 29
2078.89 29
2078.99 29
2079.10 28
2079.20 28
2079.31 29
2079.41 32
2079.52 35
2079.62 38
2079.73 41
2079.83 41
2079.93 40
2080.04 37
2080.14 33
2080.25 29
2080.35 27
2080.46 26
2080.56 28
2080.67 31
2080.77 35
2080.88 39
2080.98 43
2081.09 45
2081.19 47
2081.30 49
2081.40 51
2081.51 53
2081.61 54
2081.71 54
2081.82 54
2081.92 52
2082.03 48
2082.13 44
2082.24 40
2082.34 36
2082.45 32
2082.55 28
2082.66 26
2082.76 24
2082.87 24
2082.97 25
2083.08 27
2083.18 30
2083.29 34
2083.39 38
2083.50 41
2083.60 43
2083.70 44
2083.81 44
2083.91 43
2084.02 41
2084.12 39
2084.23 37
2084.33 35
2084.44 33
2084.54 30
2084.65 27
2084.75 22
2084.86 17
2084.96 12
2085.07 6
2085.17 2
2085.28 0
2085.38 0
2085.49 2
2085.59 5
2085.70 10
2085.80 16
2085.91 22
2086.01 27
2086.12 32
2086.22 35
2086.33 36
2086.43 34
2086.53 31
2086.64 27
2086.74 21
2086.85 16
2086.95 11
2087.06 8
2087.16 7
2087.27 7
2087.37 9
2087.48 11
2087.58 13
2087.69 15
2087.79 16
2087.90 17
2088.00 17
2088.11 17
2088.21 17
2088.32 17
2088.42 16
2088.53 15
2088.63 13
2088.74 11
2088.84 9
2088.95 8
2089.05 9
2089.16 10
2089.26 13
2089.37 16
2089.47 19
2089.58 20
2089.68 19
2089.79 18
2089.89 15
2090.00 12
2090.10 9
2090.21 7
2090.31 6
2090.42 6
2090.52 6
2090.63 6
2090.73 7
2090.84 8
2090.94 10
2091.05 11
2091.15 13
2091.26 14
2091.36 15
2091.47 14
2091.57 12
2091.68 10
2091.78 7
2091.89 4
2091.99 2
2092.10 0
2092.20 0
2092.31 0
2092.41 0
2092.52 0
2092.62 2
2092.73 5
2092.83 7
2092.94 9
2093.04 11
2093.15 11
2093.25 11
2093.36 10
2093.46 9
2093.57 9
2093.67 9
2093.78 11
2093.88 14
2093.99 19
2094.09 23
2094.20 27
2094.30 30
2094.41 30
2094.51 27
2094.62 23
2094.72 18
2094.83 13
2094.93 10
2095.04 8
2095.14 8
2095.25 11
2095.35 15
2095.46 20
2095.56 25
2095.67 29
2095.77 32
2095.88 32
2095.98 31
2096.09 29
2096.19 25
2096.30 20
2096.40 15
2096.51 11
2096.61 7
2096.72 3
2096.82 0
2096.93 0
2097.03 0
2097.14 0
2097.24 0
2097.35 0
2097.45 0
2097.56 0
2097.66 1
2097.77 14
2097.87 31
2097.98 51
2098.08 71
2098.19 89
2098.29 105
2098.40 115
2098.50 120
2098.61 119
2098.71 112
2098.82 101
2098.93 89
2099.03 76
2099.14 63
2099.24 53
2099.35 46
2099.45 41
2099.56 37
2099.66 33
2099.77 29
2099.87 23
2099.98 17
2100.08 10
2100.19 3
2100.29 0
2100.40 0
2100.50 0
2100.61 0
2100.71 0
2100.82 0
2100.92 0
2101.03 1
2101.13 5
2101.24 8
2101.34 10
2101.45 11
2101.55 11
2101.66 10
2101.77 9
2101.87 9
2101.98 11
2102.08 14
2102.19 19
2102.29 25
2102.40 33
2102.50 39
2102.61 45
2102.71 47
2102.82 46
2102.92 42
2103.03 35
2103.13 26
2103.24 19
2103.34 13
2103.45 11
2103.55 14
2103.66 20
2103.77 29
2103.87 40
2103.98 49
2104.08 57
2104.19 61
2104.29 63
2104.40 62
2104.50 60
2104.61 59
2104.71 59
2104.82 61
2104.92 65
2105.03 70
2105.13 75
2105.24 78
2105.34 81
2105.45 81
2105.56 79
2105.66 77
2105.77 74
2105.87 72
2105.98 70
2106.08 69
2106.19 69
2106.29 67
2106.40 64
2106.50 58
2106.61 49
2106.71 38
2106.82 25
2106.92 14
2107.03 5
2107.14 1
2107.24 2
2107.35 7
2107.45 15
2107.56 24
2107.66 32
2107.77 38
2107.87 43
2107.98 45
2108.08 46
2108.19 47
2108.29 47
2108.40 47
2108.51 47
2108.61 46
2108.72 46
2108.82 47
2108.93 47
2109.03 48
2109.14 49
2109.24 50
2109.35 52
2109.45 53
2109.56 53
2109.66 52
2109.77 50
2109.88 47
2109.98 44
2110.09 40
2110.19 38
2110.30 37
2110.40 38
2110.51 42
2110.61 48
2110.72 56
2110.82 63
2110.93 69
2111.04 73
2111.14 74
2111.25 72
2111.35 69
2111.46 65
2111.56 62
2111.67 59
2111.77 58
2111.88 57
2111.98 55
2112.09 52
2112.20 47
2112.30 41
2112.41 35
2112.51 30
2112.62 27
2112.72 26
2112.83 27
2112.93 31
2113.04 37
2113.15 44
2113.25 51
2113.36 56
2113.46 60
2113.57 61
2113.67 60
2113.78 58
2113.88 55
2113.99 52
2114.10 50
2114.20 51
2114.31 54
2114.41 59
2114.52 66
2114.62 75
2114.73 84
2114.83 92
2114.94 99
2115.05 104
2115.15 108
2115.26 110
2115.36 112
2115.47 112
2115.57 112
2115.68 113
2115.78 113
2115.89 113
2116.00 112
2116.10 109
2116.21 104
2116.31 96
2116.42 87
2116.52 78
2116.63 70
2116.73 64
2116.84 61
2116.95 61
2117.05 64
2117.16 69
2117.26 76
2117.37 82
2117.47 87
2117.58 91
2117.68 92
2117.79 90
2117.90 86
2118.00 79
2118.11 70
2118.21 61
2118.32 52
2118.42 43
2118.53 37
2118.64 32
2118.74 28
2118.85 26
2118.95 25
2119.06 25
2119.16 28
2119.27 33
2119.38 39
2119.48 47
2119.59 55
2119.69 61
2119.80 65
2119.90 66
2120.01 64
2120.12 60
2120.22 54
2120.33 49
2120.43 43
2120.54 38
2120.64 34
2120.75 30
2120.85 26
2120.96 23
2121.07 19
2121.17 16
2121.28 13
2121.38 10
2121.49 7
2121.59 5
2121.70 3
2121.81 3
2121.91 5
2122.02 7
2122.12 11
2122.23 15
2122.34 17
2122.44 18
2122.55 18
2122.65 17
2122.76 15
2122.86 13
2122.97 11
2123.08 9
2123.18 8
2123.29 6
2123.39 3
2123.50 1
2123.60 0
2123.71 0
2123.82 0
2123.92 0
2124.03 0
2124.13 0
2124.24 0
2124.34 0
2124.45 1
2124.56 4
2124.66 6
2124.77 8
2124.87 9
2124.98 9
2125.09 8
2125.19 7
2125.30 4
2125.40 1
2125.51 0
2125.61 0
2125.72 0
2125.83 0
2125.93 0
2126.04 6
2126.14 15
2126.25 26
2126.36 38
2126.46 49
2126.57 60
2126.67 71
2126.78 80
2126.88 88
2126.99 94
2127.10 97
2127.20 97
2127.31 93
2127.41 86
2127.52 78
2127.63 69
2127.73 61
2127.84 56
2127.94 54
2128.05 55
2128.15 58
2128.26 62
2128.37 66
2128.47 69
2128.58 72
2128.68 74
2128.79 75
2128.90 76
2129.00 78
2129.11 79
2129.21 81
2129.32 83
2129.43 85
2129.53 87
2129.64 88
2129.74 89
2129.85 89
2129.96 90
2130.06 90
2130.17 91
2130.27 92
2130.38 94
2130.49 96
2130.59 97
2130.70 99
2130.80 100
2130.91 102
2131.01 104
2131.12 109
2131.23 115
2131.33 121
2131.44 127
2131.54 130
2131.65 129
2131.76 124
2131.86 115
2131.97 104
2132.07 93
2132.18 83
2132.29 77
2132.39 73
2132.50 73
2132.60 74
2132.71 77
2132.82 79
2132.92 80
2133.03 80
2133.13 79
2133.24 78
2133.35 76
2133.45 75
2133.56 75
2133.66 75
2133.77 75
2133.88 74
2133.98 73
2134.09 71
2134.19 68
2134.30 65
2134.41 60
2134.51 56
2134.62 51
2134.72 46
2134.83 42
2134.94 37
2135.04 33
2135.15 30
2135.26 28
2135.36 28
2135.47 31
2135.57 35
2135.68 41
2135.79 47
2135.89 54
2136.00 59
2136.10 62
2136.21 64
2136.32 63
2136.42 61
2136.53 58
2136.63 54
2136.74 49
2136.85 46
2136.95 43
2137.06 43
2137.16 45
2137.27 51
2137.38 60
2137.48 71
2137.59 85
2137.70 98
2137.80 110
2137.91 120
2138.01 125
2138.12 126
2138.23 122
2138.33 113
2138.44 102
2138.54 90
2138.65 78
2138.76 67
2138.86 59
2138.97 55
2139.08 54
2139.18 55
2139.29 58
2139.39 60
2139.50 61
2139.61 60
2139.71 57
2139.82 53
2139.92 49
2140.03 45
2140.14 41
2140.24 38
2140.35 36
2140.46 34
2140.56 33
2140.67 32
2140.77 33
2140.88 35
2140.99 39
2141.09 46
2141.20 53
2141.31 61
2141.41 68
2141.52 73
2141.62 75
2141.73 76
2141.84 75
2141.94 73
2142.05 72
2142.15 71
2142.26 71
2142.37 72
2142.47 73
2142.58 74
2142.69 74
2142.79 74
2142.90 74
2143.00 73
2143.11 74
2143.22 75
2143.32 76
2143.43 79
2143.54 82
2143.64 84
2143.75 87
2143.85 88
2143.96 88
2144.07 87
2144.17 85
2144.28 82
2144.39 79
2144.49 77
2144.60 78
2144.71 81
2144.81 88
2144.92 97
2145.02 107
2145.13 116
2145.24 123
2145.34 126
2145.45 125
2145.56 120
2145.66 113
2145.77 105
2145.87 98
2145.98 94
2146.09 91
2146.19 90
2146.30 89
2146.41 89
2146.51 87
2146.62 85
2146.73 83
2146.83 83
2146.94 83
2147.04 86
2147.15 90
2147.26 94
2147.36 99
2147.47 105
2147.58 110
2147.68 116
2147.79 123
2147.90 129
2148.00 136
2148.11 140
2148.21 142
2148.32 140
2148.43 135
2148.53 127
2148.64 119
2148.75 111
2148.85 104
2148.96 101
2149.07 100
2149.17 101
2149.28 103
2149.38 106
2149.49 107
2149.60 105
2149.70 102
2149.81 96
2149.92 89
2150.02 84
2150.13 80
2150.24 80
2150.34 83
2150.45 89
2150.56 96
2150.66 103
2150.77 110
2150.87 114
2150.98 116
2151.09 114
2151.19 110
2151.30 104
2151.41 96
2151.51 87
2151.62 79
2151.73 73
2151.83 69
2151.94 68
2152.05 69
2152.15 74
2152.26 79
2152.37 86
2152.47 92
2152.58 98
2152.68 102
2152.79 106
2152.90 108
2153.00 110
2153.11 112
2153.22 113
2153.32 113
2153.43 113
2153.54 114
2153.64 113
2153.75 113
2153.86 113
2153.96 112
2154.07 109
2154.18 106
2154.28 102
2154.39 98
2154.50 95
2154.60 94
2154.71 95
2154.82 99
2154.92 105
2155.03 111
2155.13 116
2155.24 120
2155.35 121
2155.45 121
2155.56 119
2155.67 117
2155.77 114
2155.88 111
2155.99 107
2156.09 103
2156.20 99
2156.31 95
2156.41 91
2156.52 89
2156.63 89
2156.73 92
2156.84 96
2156.95 101
2157.05 106
2157.16 110
2157.27 113
2157.37 115
2157.48 115
2157.59 114
2157.69 114
2157.80 114
2157.91 114
2158.01 115
2158.12 117
2158.23 117
2158.33 116
2158.44 112
2158.55 107
2158.65 99
2158.76 92
2158.87 84
2158.97 78
2159.08 73
2159.19 71
2159.29 70
2159.40 70
2159.51 71
2159.61 71
2159.72 71
2159.83 70
2159.93 68
2160.04 66
2160.15 64
2160.25 63
2160.36 62
2160.47 61
2160.57 62
2160.68 64
2160.79 67
2160.89 71
2161.00 77
2161.11 83
2161.21 89
2161.32 96
2161.43 101
2161.53 107
2161.64 110
2161.75 113
2161.85 114
2161.96 113
2162.07 110
2162.17 105
2162.28 99
2162.39 93
2162.49 87
2162.60 84
2162.71 83
2162.81 84
2162.92 88
2163.03 93
2163.13 100
2163.24 107
2163.35 116
2163.45 126
2163.56 137
2163.67 150
2163.77 162
2163.88 172
2163.99 179
2164.09 181
2164.20 178
2164.31 171
2164.42 162
2164.52 153
2164.63 146
2164.74 142
2164.84 141
2164.95 143
2165.06 145
2165.16 146
2165.27 146
2165.38 143
2165.48 138
2165.59 132
2165.70 126
2165.80 120
2165.91 115
2166.02 111
2166.12 107
2166.23 103
2166.34 99
2166.44 94
2166.55 90
2166.66 85
2166.77 80
2166.87 75
2166.98 71
2167.09 67
2167.19 65
2167.30 65
2167.41 68
2167.51 74
2167.62 82
2167.73 91
2167.83 100
2167.94 108
2168.05 113
2168.15 116
2168.26 116
2168.37 114
2168.47 110
2168.58 104
2168.69 96
2168.80 87
2168.90 76
2169.01 63
2169.12 50
2169.22 36
2169.33 23
2169.44 11
2169.54 2
2169.65 0
2169.76 0
2169.86 0
2169.97 0
2170.08 2
2170.19 6
2170.29 9
2170.40 9
2170.51 7
2170.61 4
2170.72 0
2170.83 0
2170.93 0
2171.04 0
2171.15 0
2171.25 3
2171.36 10
2171.47 19
2171.58 28
2171.68 35
2171.79 40
2171.90 43
2172.00 43
2172.11 42
2172.22 39
2172.32 36
2172.43 35
2172.54 38
2172.65 43
2172.75 52
2172.86 63
2172.97 74
2173.07 83
2173.18 90
2173.29 93
2173.39 93
2173.50 91
2173.61 89
2173.72 88
2173.82 89
2173.93 92
2174.04 96
2174.14 100
2174.25 103
2174.36 104
2174.46 104
2174.57 102
2174.68 98
2174.79 93
2174.89 88
2175.00 82
2175.11 76
2175.21 69
2175.32 63
2175.43 58
2175.53 55
2175.64 54
2175.75 54
2175.86 56
2175.96 58
2176.07 60
2176.18 62
2176.28 64
2176.39 65
2176.50 67
2176.61 69
2176.71 70
2176.82 71
2176.93 71
2177.03 68
2177.14 63
2177.25 55
2177.36 47
2177.46 40
2177.57 35
2177.68 33
2177.78 34
2177.89 38
2178.00 43
2178.11 50
2178.21 56
2178.32 60
2178.43 63
2178.53 64
2178.64 63
2178.75 63
2178.86 64
2178.96 67
2179.07 73
2179.18 81
2179.28 92
2179.39 103
2179.50 112
2179.61 120
2179.71 124
2179.82 125
2179.93 123
2180.03 118
2180.14 111
2180.25 103
2180.36 95
2180.46 87
2180.57 80
2180.68 75
2180.78 71
2180.89 68
2181.00 66
2181.11 64
2181.21 63
2181.32 62
2181.43 60
2181.53 59
2181.64 57
2181.75 54
2181.86 51
2181.96 48
2182.07 45
2182.18 43
2182.28 42
2182.39 42
2182.50 43
2182.61 44
2182.71 46
2182.82 47
2182.93 47
2183.04 45
2183.14 42
2183.25 38
2183.36 33
2183.46 28
2183.57 23
2183.68 18
2183.79 14
2183.89 10
2184.00 8
2184.11 7
2184.22 9
2184.32 13
2184.43 19
2184.54 28
2184.64 38
2184.75 49
2184.86 59
2184.97 66
2185.07 70
2185.18 71
2185.29 68
2185.40 64
2185.50 59
2185.61 54
2185.72 52
2185.82 52
2185.93 55
2186.04 58
2186.15 61
2186.25 64
2186.36 65
2186.47 65
2186.58 64
2186.68 61
2186.79 58
2186.90 55
2187.01 52
2187.11 50
2187.22 50
2187.33 52
2187.43 55
2187.54 59
2187.65 63
2187.76 66
2187.86 69
2187.97 70
2188.08 71
2188.19 71
2188.29 73
2188.40 75
2188.51 78
2188.62 81
2188.72 83
2188.83 84
2188.94 84
2189.05 84
2189.15 85
2189.26 86
2189.37 89
2189.47 92
2189.58 95
2189.69 96
2189.80 95
2189.90 93
2190.01 88
2190.12 83
2190.23 77
2190.33 71
2190.44 66
2190.55 62
2190.66 59
2190.76 57
2190.87 55
2190.98 53
2191.09 52
2191.19 50
2191.30 49
2191.41 47
2191.52 46
2191.62 46
2191.73 48
2191.84 52
2191.95 59
2192.05 67
2192.16 74
2192.27 79
2192.38 80
2192.48 78
2192.59 72
2192.70 64
2192.81 56
2192.91 50
2193.02 47
2193.13 46
2193.24 49
2193.34 53
2193.45 57
2193.56 61
2193.67 63
2193.77 65
2193.88 67
2193.99 70
2194.10 74
2194.20 80
2194.31 88
2194.42 96
2194.53 104
2194.63 110
2194.74 114
2194.85 115
2194.96 114
2195.06 111
2195.17 106
2195.28 100
2195.39 94
2195.49 87
2195.60 82
2195.71 76
2195.82 71
2195.92 66
2196.03 60
2196.14 55
2196.25 48
2196.35 42
2196.46 34
2196.57 27
2196.68 21
2196.78 15
2196.89 9
2197.00 4
2197.11 0
2197.21 0
2197.32 0
2197.43 0
2197.54 0
2197.64 0
2197.75 0
2197.86 0
2197.97 0
2198.08 5
2198.18 11
2198.29 16
2198.40 18
2198.51 18
2198.61 15
2198.72 11
2198.83 7
2198.94 4
2199.04 2
2199.15 2
2199.26 3
2199.37 5
2199.47 6
2199.58 8
2199.69 8
2199.80 9
2199.90 11
2200.01 14
2200.12 19
2200.23 24
2200.34 30
2200.44 36
2200.55 41
2200.66 47
2200.77 53
2200.87 61
2200.98 69
2201.09 78
2201.20 87
2201.30 93
2201.41 96
2201.52 95
2201.63 90
2201.74 81
2201.84 70
2201.95 59
2202.06 49
2202.17 40
2202.27 32
2202.38 24
2202.49 16
2202.60 8
2202.70 0
2202.81 0
2202.92 0
2203.03 0
2203.14 0
2203.24 0
2203.35 0
2203.46 4
2203.57 11
2203.67 16
2203.78 16
2203.89 13
2204.00 9
2204.11 5
2204.21 3
2204.32 6
2204.43 13
2204.54 25
2204.64 40
2204.75 56
2204.86 71
2204.97 85
2205.08 96
2205.18 104
2205.29 110
2205.40 115
2205.51 119
2205.61 122
2205.72 123
2205.83 123
2205.94 121
2206.05 118
2206.15 113
2206.26 108
2206.37 102
2206.48 97
2206.58 93
2206.69 89
2206.80 88
2206.91 87
2207.02 88
2207.12 89
2207.23 91
2207.34 92
2207.45 94
2207.56 96
2207.66 99
2207.77 103
2207.88 108
2207.99 115
2208.09 121
2208.20 127
2208.31 130
2208.42 132
2208.53 131
2208.63 128
2208.74 126
2208.85 124
2208.96 122
2209.07 123
2209.17 124
2209.28 125
2209.39 125
2209.50 124
2209.60 121
2209.71 118
2209.82 114
2209.93 111
2210.04 110
2210.14 111
2210.25 113
2210.36 116
2210.47 119
2210.58 121
2210.68 121
2210.79 119
2210.90 115
2211.01 109
2211.12 102
2211.22 96
2211.33 89
2211.44 84
2211.55 79
2211.65 75
2211.76 72
2211.87 69
2211.98 65
2212.09 62
2212.19 58
2212.30 55
2212.41 52
2212.52 51
2212.63 50
2212.73 50
2212.84 51
2212.95 51
2213.06 51
2213.17 50
2213.27 49
2213.38 49
2213.49 51
2213.60 56
2213.71 63
2213.81 72
2213.92 82
2214.03 92
2214.14 100
2214.25 106
2214.35 108
2214.46 107
2214.57 105
2214.68 102
2214.79 100
2214.89 99
2215.00 100
2215.11 102
2215.22 104
2215.33 106
2215.43 107
2215.54 105
2215.65 102
2215.76 97
2215.87 93
2215.97 89
2216.08 88
2216.19 89
2216.30 92
2216.41 96
2216.51 101
2216.62 107
2216.73 112
2216.84 117
2216.95 121
2217.06 126
2217.16 131
2217.27 136
2217.38 141
2217.49 145
2217.60 148
2217.70 150
2217.81 150
2217.92 148
2218.03 145
2218.14 141
2218.24 137
2218.35 132
2218.46 128
2218.57 124
2218.68 121
2218.78 118
2218.89 116
2219.00 114
2219.11 113
2219.22 113
2219.33 116
2219.43 121
2219.54 129
2219.65 139
2219.76 150
2219.87 160
2219.97 169
2220.08 174
2220.19 176
2220.30 174
2220.41 169
2220.52 162
2220.62 154
2220.73 147
2220.84 141
2220.95 138
2221.06 137
2221.16 138
2221.27 139
2221.38 139
2221.49 138
2221.60 134
2221.70 128
2221.81 119
2221.92 108
2222.03 97
2222.14 86
2222.25 76
2222.35 69
2222.46 64
2222.57 62
2222.68 63
2222.79 67
2222.90 72
2223.00 78
2223.11 84
2223.22 88
2223.33 89
2223.44 88
2223.54 82
2223.65 73
2223.76 61
2223.87 47
2223.98 32
2224.09 18
2224.19 6
2224.30 0
2224.41 0
2224.52 0
2224.63 0
2224.74 0
2224.84 0
2224.95 0
2225.06 0
2225.17 2
2225.28 7
2225.38 10
2225.49 14
2225.60 19
2225.71 24
2225.82 31
2225.93 39
2226.03 47
2226.14 55
2226.25 62
2226.36 67
2226.47 71
2226.58 73
2226.68 73
2226.79 72
2226.90 72
2227.01 71
2227.12 72
2227.23 73
2227.33 73
2227.44 74
2227.55 73
2227.66 72
2227.77 70
2227.88 68
2227.98 66
2228.09 64
2228.20 61
2228.31 58
2228.42 54
2228.53 48
2228.63 41
2228.74 34
2228.85 27
2228.96 23
2229.07 20
2229.18 20
2229.28 22
2229.39 26
2229.50 31
2229.61 36
2229.72 40
2229.83 45
2229.93 49
2230.04 53
2230.15 58
2230.26 63
2230.37 67
2230.48 71
2230.59 74
2230.69 75
2230.80 75
2230.91 74
2231.02 74
2231.13 74
2231.24 75
2231.34 77
2231.45 80
2231.56 83
2231.67 87
2231.78 90
2231.89 93
2231.99 96
2232.10 97
2232.21 97
2232.32 97
2232.43 96
2232.54 96
2232.65 96
2232.75 99
2232.86 103
2232.97 108
2233.08 113
2233.19 117
2233.30 119
2233.40 119
2233.51 116
2233.62 112
2233.73 106
2233.84 99
2233.95 93
2234.06 87
2234.16 80
2234.27 72
2234.38 64
2234.49 55
2234.60 46
2234.71 38
2234.81 31
2234.92 25
2235.03 23
2235.14 22
2235.25 22
2235.36 24
2235.47 27
2235.57 30
2235.68 34
2235.79 38
2235.90 42
2236.01 46
2236.12 51
2236.23 55
2236.33 58
2236.44 62
2236.55 65
2236.66 67
2236.77 68
2236.88 67
2236.99 66
2237.09 64
2237.20 61
2237.31 57
2237.42 53
2237.53 49
2237.64 44
2237.75 41
2237.85 38
2237.96 35
2238.07 33
2238.18 31
2238.29 29
2238.40 28
2238.51 26
2238.61 24
2238.72 21
2238.83 18
2238.94 15
2239.05 12
2239.16 11
2239.27 13
2239.37 19
2239.48 30
2239.59 43
2239.70 59
2239.81 75
2239.92 89
2240.03 99
2240.13 106
2240.24 110
2240.35 112
2240.46 114
2240.57 116
2240.68 118
2240.79 120
2240.90 121
2241.00 118
2241.11 112
2241.22 102
2241.33 89
2241.44 74
2241.55 61
2241.66 50
2241.76 43
2241.87 41
2241.98 43
2242.09 50
2242.20 58
2242.31 68
2242.42 78
2242.53 88
2242.63 95
2242.74 99
2242.85 100
2242.96 97
2243.07 91
2243.18 84
2243.29 77
2243.39 72
2243.50 69
2243.61 71
2243.72 76
2243.83 82
2243.94 90
2244.05 96
2244.16 99
2244.26 100
2244.37 99
2244.48 96
2244.59 93
2244.70 92
2244.81 92
2244.92 94
2245.03 98
2245.13 103
2245.24 108
2245.35 111
2245.46 111
2245.57 109
2245.68 106
2245.79 100
2245.90 95
2246.00 90
2246.11 86
2246.22 83
2246.33 83
2246.44 83
2246.55 84
2246.66 85
2246.77 86
2246.88 88
2246.98 89
2247.09 92
2247.20 95
2247.31 99
2247.42 105
2247.53 111
2247.64 117
2247.75 123
2247.85 128
2247.96 132
2248.07 134
2248.18 135
2248.29 134
2248.40 132
2248.51 130
2248.62 127
2248.72 125
2248.83 122
2248.94 119
2249.05 116
2249.16 111
2249.27 104
2249.38 96
2249.49 88
2249.60 79
2249.70 72
2249.81 66
2249.92 63
2250.03 63
2250.14 65
2250.25 69
2250.36 76
2250.47 83
2250.58 92
2250.68 101
2250.79 108
2250.90 114
2251.01 117
2251.12 117
2251.23 114
2251.34 110
2251.45 105
2251.56 101
2251.66 100
2251.77 100
2251.88 103
2251.99 108
2252.10 112
2252.21 117
2252.32 120
2252.43 123
2252.54 124
2252.64 126
2252.75 127
2252.86 127
2252.97 128
2253.08 129
2253.19 129
2253.30 127
2253.41 124
2253.52 119
2253.63 113
2253.73 106
2253.84 98
2253.95 92
2254.06 89
2254.17 88
2254.28 90
2254.39 94
2254.50 99
2254.61 103
2254.72 105
2254.82 104
2254.93 99
2255.04 90
2255.15 79
2255.26 66
2255.37 54
2255.48 43
2255.59 35
2255.70 31
2255.81 30
2255.91 31
2256.02 33
2256.13 34
2256.24 33
2256.35 30
2256.46 24
2256.57 15
2256.68 4
2256.79 0
2256.90 0
2257.00 0
2257.11 0
2257.22 0
2257.33 0
2257.44 0
2257.55 0
2257.66 17
2257.77 34
2257.88 50
2257.99 62
2258.10 69
2258.20 73
2258.31 74
2258.42 73
2258.53 71
2258.64 69
2258.75 69
2258.86 68
2258.97 67
2259.08 66
2259.19 64
2259.30 61
2259.40 58
2259.51 55
2259.62 53
2259.73 53
2259.84 55
2259.95 58
2260.06 61
2260.17 64
2260.28 66
2260.39 67
2260.50 66
2260.60 63
2260.71 60
2260.82 56
2260.93 51
2261.04 45
2261.15 38
2261.26 29
2261.37 20
2261.48 10
2261.59 0
2261.70 0
2261.80 0
2261.91 0
2262.02 0
2262.13 0
2262.24 0
2262.35 7
2262.46 17
2262.57 25
2262.68 33
2262.79 38
2262.90 42
2263.01 44
2263.12 45
2263.22 44
2263.33 44
2263.44 44
2263.55 44
2263.66 44
2263.77 43
2263.88 41
2263.99 37
2264.10 34
2264.21 32
2264.32 34
2264.43 39
2264.53 48
2264.64 61
2264.75 76
2264.86 90
2264.97 104
2265.08 113
2265.19 119
2265.30 120
2265.41 119
2265.52 117
2265.63 113
2265.74 110
2265.85 107
2265.95 104
2266.06 101
2266.17 97
2266.28 92
2266.39 87
2266.50 82
2266.61 80
2266.72 80
2266.83 81
2266.94 84
2267.05 88
2267.16 90
2267.27 91
2267.38 90
2267.48 87
2267.59 83
2267.70 78
2267.81 73
2267.92 67
2268.03 60
2268.14 52
2268.25 43
2268.36 35
2268.47 28
2268.58 25
2268.69 26
2268.80 32
2268.91 41
2269.02 53
2269.12 66
2269.23 77
2269.34 84
2269.45 87
2269.56 85
2269.67 79
2269.78 71
2269.89 62
2270.00 54
2270.11 48
2270.22 45
2270.33 46
2270.44 48
2270.55 51
2270.66 53
2270.76 54
2270.87 51
2270.98 46
2271.09 39
2271.20 31
2271.31 24
2271.42 18
2271.53 16
2271.64 16
2271.75 19
2271.86 24
2271.97 29
2272.08 34
2272.19 37
2272.30 38
2272.41 39
2272.52 40
2272.62 42
2272.73 45
2272.84 50
2272.95 56
2273.06 61
2273.17 63
2273.28 62
2273.39 58
2273.50 51
2273.61 43
2273.72 34
2273.83 28
2273.94 24
2274.05 23
2274.16 24
2274.27 27
2274.38 30
2274.48 33
2274.59 35
2274.70 36
2274.81 37
2274.92 38
2275.03 40
2275.14 42
2275.25 45
2275.36 49
2275.47 52
2275.58 56
2275.69 59
2275.80 61
2275.91 62
2276.02 63
2276.13 63
2276.24 63
2276.35 63
2276.46 63
2276.57 63
2276.67 63
2276.78 62
2276.89 62
2277.00 62
2277.11 63
2277.22 64
2277.33 66
2277.44 70
2277.55 73
2277.66 77
2277.77 80
2277.88 82
2277.99 84
2278.10 84
2278.21 85
2278.32 85
2278.43 87
2278.54 91
2278.65 95
2278.76 101
2278.87 107
2278.98 112
2279.08 115
2279.19 117
2279.30 116
2279.41 112
2279.52 106
2279.63 98
2279.74 89
2279.85 80
2279.96 72
2280.07 67
2280.18 65
2280.29 66
2280.40 70
2280.51 74
2280.62 79
2280.73 84
2280.84 88
2280.95 92
2281.06 95
2281.17 98
2281.28 100
2281.39 102
2281.50 103
2281.61 101
2281.72 98
2281.82 93
2281.93 86
2282.04 80
2282.15 75
2282.26 71
2282.37 71
2282.48 73
2282.59 78
2282.70 84
2282.81 90
2282.92 95
2283.03 100
2283.14 102
2283.25 104
2283.36 106
2283.47 108
2283.58 111
2283.69 115
2283.80 119
2283.91 122
2284.02 122
2284.13 119
2284.24 113
2284.35 104
2284.46 94
2284.57 85
2284.68 78
2284.79 75
2284.90 75
2285.01 79
2285.12 84
2285.22 89
2285.33 94
2285.44 96
2285.55 96
2285.66 93
2285.77 89
2285.88 84
2285.99 78
2286.10 72
2286.21 67
2286.32 63
2286.43 61
2286.54 60
2286.65 60
2286.76 62
2286.87 65
2286.98 67
2287.09 69
2287.20 69
2287.31 68
2287.42 66
2287.53 63
2287.64 60
2287.75 57
2287.86 55
2287.97 54
2288.08 54
2288.19 55
2288.30 56
2288.41 57
2288.52 57
2288.63 55
2288.74 54
2288.85 53
2288.96 53
2289.07 54
2289.18 57
2289.29 61
2289.40 66
2289.51 71
2289.62 75
2289.73 80
2289.84 85
2289.95 91
2290.06 98
2290.17 105
2290.27 111
2290.38 116
2290.49 118
2290.60 118
2290.71 114
2290.82 108
2290.93 100
2291.04 93
2291.15 86
2291.26 82
2291.37 80
2291.48 80
2291.59 82
2291.70 84
2291.81 84
2291.92 84
2292.03 81
2292.14 77
2292.25 73
2292.36 69
2292.47 65
2292.58 62
2292.69 60
2292.80 58
2292.91 57
2293.02 56
2293.13 55
2293.24 52
2293.35 50
2293.46 46
2293.57 42
2293.68 39
2293.79 37
2293.90 36
2294.01 37
2294.12 40
2294.23 44
2294.34 48
2294.45 52
2294.56 55
2294.67 57
2294.78 58
2294.89 59
2295.00 60
2295.11 62
2295.22 65
2295.33 68
2295.44 71
2295.55 74
2295.66 77
2295.77 79
2295.88 81
2295.99 82
2296.10 82
2296.21 81
2296.32 78
2296.43 75
2296.54 70
2296.65 64
2296.76 58
2296.87 53
2296.98 51
2297.09 52
2297.20 57
2297.31 67
2297.42 80
2297.53 95
2297.64 112
2297.75 128
2297.86 142
2297.97 153
2298.08 160
2298.19 163
2298.30 162
2298.41 157
2298.52 149
2298.63 139
2298.74 129
2298.85 118
2298.96 110
2299.07 103
2299.18 98
2299.29 95
2299.40 93
2299.51 90
2299.62 87
2299.73 83
2299.84 78
2299.95 73
2300.06 67
2300.17 63
2300.28 59
2300.39 57
2300.50 56
2300.61 55
2300.72 53
2300.83 49
2300.94 43
2301.05 35
2301.16 26
2301.27 18
2301.38 11
2301.49 8
2301.60 9
2301.71 15
2301.82 25
2301.93 37
2302.04 50
2302.15 61
2302.26 71
2302.37 76
2302.48 78
2302.59 77
2302.70 73
2302.81 70
2302.92 67
2303.03 65
2303.14 65
2303.25 67
2303.36 70
2303.47 72
2303.58 74
2303.70 75
2303.81 76
2303.92 75
2304.03 73
2304.14 71
2304.25 67
2304.36 63
2304.47 59
2304.58 54
2304.69 51
2304.80 48
2304.91 47
2305.02 46
2305.13 44
2305.24 42
2305.35 38
2305.46 33
2305.57 28
2305.68 24
2305.79 22
2305.90 23
2306.01 28
2306.12 35
2306.23 43
2306.34 52
2306.45 60
2306.56 66
2306.67 70
2306.78 73
2306.89 74
2307.00 75
2307.11 75
2307.22 75
2307.33 75
2307.44 75
2307.55 74
2307.66 73
2307.77 71
2307.88 70
2307.99 67
2308.10 66
2308.21 64
2308.32 63
2308.43 63
2308.54 63
2308.66 65
2308.77 67
2308.88 70
2308.99 75
2309.10 81
2309.21 88
2309.32 96
2309.43 104
2309.54 111
2309.65 116
2309.76 120
2309.87 122
2309.98 122
2310.09 122
2310.20 120
2310.31 118
2310.42 115
2310.53 111
2310.64 105
2310.75 99
2310.86 93
2310.97 87
2311.08 82
2311.19 79
2311.30 78
2311.41 79
2311.52 81
2311.63 84
2311.74 87
2311.85 89
2311.96 89
2312.08 88
2312.19 86
2312.30 84
2312.41 81
2312.52 79
2312.63 77
2312.74 74
2312.85 71
2312.96 66
2313.07 62
2313.18 57
2313.29 55
2313.40 55
2313.51 59
2313.62 65
2313.73 72
2313.84 78
2313.95 83
2314.06 84
2314.17 82
2314.28 76
2314.39 69
2314.50 62
2314.61 56
2314.72 51
2314.83 50
2314.95 50
2315.06 53
2315.17 56
2315.28 59
2315.39 62
2315.50 65
2315.61 69
2315.72 73
2315.83 78
2315.94 82
2316.05 86
2316.16 89
2316.27 91
2316.38 92
2316.49 94
2316.60 96
2316.71 98
2316.82 101
2316.93 104
2317.04 105
2317.15 106
2317.27 105
2317.38 104
2317.49 103
2317.60 103
2317.71 104
2317.82 106
2317.93 108
2318.04 111
2318.15 112
2318.26 112
2318.37 110
2318.48 108
2318.59 104
2318.70 101
2318.81 98
2318.92 95
2319.03 92
2319.14 89
2319.25 86
2319.36 82
2319.48 77
2319.59 73
2319.70 68
2319.81 66
2319.92 65
2320.03 66
2320.14 69
2320.25 72
2320.36 74
2320.47 73
2320.58 69
2320.69 62
2320.80 53
2320.91 41
2321.02 29
2321.13 17
2321.24 5
2321.35 0
2321.47 0
2321.58 0
2321.69 0
2321.80 0
2321.91 0
2322.02 0
2322.13 0
2322.24 4
2322.35 13
2322.46 23
2322.57 31
2322.68 38
2322.79 44
2322.90 49
2323.01 54
2323.12 59
2323.24 63
2323.35 67
2323.46 68
2323.57 67
2323.68 63
2323.79 56
2323.90 47
2324.01 37
2324.12 29
2324.23 23
2324.34 21
2324.45 20
2324.56 22
2324.67 23
2324.78 24
2324.89 24
2325.01 24
2325.12 24
2325.23 26
2325.34 30
2325.45 34
2325.56 39
2325.67 43
2325.78 46
2325.89 45
2326.00 41
2326.11 35
2326.22 27
2326.33 18
2326.44 10
2326.56 3
2326.67 0
2326.78 0
2326.89 0
2327.00 0
2327.11 0
2327.22 3
2327.33 10
2327.44 18
2327.55 27
2327.66 34
2327.77 40
2327.88 45
2327.99 48
2328.11 49
2328.22 49
2328.33 50
2328.44 50
2328.55 51
2328.66 52
2328.77 53
2328.88 54
2328.99 55
2329.10 54
2329.21 52
2329.32 48
2329.43 43
2329.55 36
2329.66 30
2329.77 24
2329.88 21
2329.99 20
2330.10 21
2330.21 26
2330.32 32
2330.43 38
2330.54 44
2330.65 49
2330.76 53
2330.87 56
2330.99 58
2331.10 59
2331.21 59
2331.32 59
2331.43 59
2331.54 59
2331.65 61
2331.76 63
2331.87 68
2331.98 74
2332.09 82
2332.20 90
2332.32 97
2332.43 102
2332.54 104
2332.65 105
2332.76 103
2332.87 101
2332.98 98
2333.09 96
2333.20 93
2333.31 92
2333.42 92
2333.53 93
2333.65 96
2333.76 102
2333.87 111
2333.98 123
2334.09 137
2334.20 152
2334.31 167
2334.42 180
2334.53 192
2334.64 202
2334.75 210
2334.87 218
2334.98 225
2335.09 230
2335.20 233
2335.31 232
2335.42 228
2335.53 220
2335.64 209
2335.75 196
2335.86 183
2335.97 171
2336.09 160
2336.20 150
2336.31 142
2336.42 135
2336.53 128
2336.64 123
2336.75 119
2336.86 117
2336.97 116
2337.08 117
2337.20 118
2337.31 118
2337.42 116
2337.53 113
2337.64 107
2337.75 101
2337.86 94
2337.97 89
2338.08 85
2338.19 83
2338.30 83
2338.42 85
2338.53 88
2338.64 93
2338.75 97
2338.86 103
2338.97 109
2339.08 117
2339.19 125
2339.30 134
2339.41 143
2339.53 150
2339.64 155
2339.75 156
2339.86 153
2339.97 147
2340.08 137
2340.19 126
2340.30 113
2340.41 100
2340.53 88
2340.64 75
2340.75 62
2340.86 49
2340.97 36
2341.08 24
2341.19 13
2341.30 3
2341.41 0
2341.52 0
2341.64 0
2341.75 0
2341.86 0
2341.97 0
2342.08 0
2342.19 0
2342.30 6
2342.41 14
2342.52 20
2342.64 23
2342.75 22
2342.86 20
2342.97 16
2343.08 12
2343.19 11
2343.30 12
2343.41 16
2343.52 22
2343.64 29
2343.75 36
2343.86 41
2343.97 46
2344.08 49
2344.19 49
2344.30 48
2344.41 46
2344.52 42
2344.64 36
2344.75 30
2344.86 25
2344.97 22
2345.08 20
2345.19 21
2345.30 23
2345.41 27
2345.52 31
2345.64 34
2345.75 36
2345.86 37
2345.97 37
2346.08 36
2346.19 36
2346.30 37
2346.41 39
2346.53 42
2346.64 46
2346.75 52
2346.86 58
2346.97 66
2347.08 74
2347.19 81
2347.30 87
2347.41 90
2347.53 91
2347.64 91
2347.75 89
2347.86 87
2347.97 86
2348.08 86
2348.19 88
2348.30 89
2348.42 91
2348.53 92
2348.64 91
2348.75 89
2348.86 86
2348.97 82
2349.08 78
2349.19 74
2349.31 71
2349.42 71
2349.53 74
2349.64 79
2349.75 86
2349.86 92
2349.97 98
2350.08 102
2350.20 102
2350.31 101
2350.42 98
2350.53 95
2350.64 94
2350.75 95
2350.86 98
2350.97 103
2351.09 110
2351.20 119
2351.31 128
2351.42 137
2351.53 146
2351.64 153
2351.75 157
2351.86 159
2351.98 158
2352.09 153
2352.20 145
2352.31 135
2352.42 124
2352.53 112
2352.64 101
2352.76 92
2352.87 85
2352.98 82
2353.09 81
2353.20 84
2353.31 89
2353.42 96
2353.53 102
2353.65 108
2353.76 112
2353.87 114
2353.98 114
2354.09 112
2354.20 108
2354.31 103
2354.43 97
2354.54 90
2354.65 82
2354.76 73
2354.87 64
2354.98 55
2355.09 46
2355.21 39
2355.32 33
2355.43 29
2355.54 28
2355.65 29
2355.76 32
2355.87 36
2355.99 41
2356.10 46
2356.21 51
2356.32 55
2356.43 58
2356.54 59
2356.65 60
2356.76 59
2356.88 58
2356.99 56
2357.10 54
2357.21 52
2357.32 50
2357.43 50
2357.54 50
2357.66 53
2357.77 58
2357.88 65
2357.99 74
2358.10 85
2358.21 96
2358.33 107
2358.44 115
2358.55 119
2358.66 120
2358.77 119
2358.88 116
2358.99 113
2359.11 111
2359.22 111
2359.33 112
2359.44 114
2359.55 115
2359.66 115
2359.77 113
2359.89 109
2360.00 106
2360.11 103
2360.22 103
2360.33 105
2360.44 108
2360.55 112
2360.67 117
2360.78 121
2360.89 125
2361.00 128
2361.11 131
2361.22 134
2361.34 138
2361.45 140
2361.56 141
2361.67 140
2361.78 137
2361.89 132
2362.00 125
2362.12 116
2362.23 106
2362.34 97
2362.45 88
2362.56 80
2362.67 75
2362.79 72
2362.90 71
2363.01 73
2363.12 75
2363.23 77
2363.34 79
2363.46 79
2363.57 78
2363.68 76
2363.79 73
2363.90 70
2364.01 67
2364.12 64
2364.24 61
2364.35 58
2364.46 55
2364.57 52
2364.68 49
2364.79 47
2364.91 45
2365.02 45
2365.13 46
2365.24 48
2365.35 52
2365.46 56
2365.58 60
2365.69 64
2365.80 67
2365.91 69
2366.02 71
2366.13 71
2366.25 71
2366.36 70
2366.47 66
2366.58 61
2366.69 54
2366.80 44
2366.92 35
2367.03 26
2367.14 19
2367.25 15
2367.36 15
2367.47 18
2367.59 24
2367.70 30
2367.81 37
2367.92 42
2368.03 45
2368.14 47
2368.26 47
2368.37 46
2368.48 44
2368.59 41
2368.70 38
2368.81 33
2368.93 29
2369.04 25
2369.15 23
2369.26 22
2369.37 23
2369.48 26
2369.60 32
2369.71 38
2369.82 44
2369.93 49
2370.04 52
2370.15 53
2370.27 50
2370.38 46
2370.49 40
2370.60 35
2370.71 33
2370.83 34
2370.94 40
2371.05 49
2371.16 61
2371.27 74
2371.38 85
2371.50 94
2371.61 98
2371.72 99
2371.83 96
2371.94 91
2372.05 85
2372.17 79
2372.28 75
2372.39 73
2372.50 73
2372.61 74
2372.73 76
2372.84 78
2372.95 79
2373.06 79
2373.17 79
2373.28 79
2373.40 81
2373.51 84
2373.62 88
2373.73 93
2373.84 97
2373.96 101
2374.07 102
2374.18 100
2374.29 95
2374.40 89
2374.51 81
2374.63 72
2374.74 64
2374.85 56
2374.96 49
2375.07 42
2375.19 37
2375.30 34
2375.41 32
2375.52 32
2375.63 34
2375.74 39
2375.86 45
2375.97 52
2376.08 58
2376.19 61
2376.30 62
2376.42 59
2376.53 52
2376.64 42
2376.75 32
2376.86 22
2376.98 13
2377.09 6
2377.20 2
2377.31 1
2377.42 2
2377.54 5
2377.65 9
2377.76 13
2377.87 16
2377.98 18
2378.09 18
2378.21 15
2378.32 11
2378.43 6
2378.54 1
2378.65 0
2378.77 0
2378.88 0
2378.99 0
2379.10 0
2379.21 0
2379.33 0
2379.44 0
2379.55 5
2379.66 10
2379.77 14
2379.89 17
2380.00 18
2380.11 18
2380.22 16
2380.33 12
2380.45 8
2380.56 4
2380.67 2
2380.78 0
2380.89 1
2381.01 4
2381.12 8
2381.23 12
2381.34 16
2381.45 19
2381.57 21
2381.68 23
2381.79 26
2381.90 31
2382.01 39
2382.13 49
2382.24 61
2382.35 73
2382.46 83
2382.57 90
2382.69 92
2382.80 90
2382.91 86
2383.02 82
2383.13 79
2383.25 80
2383.36 85
2383.47 95
2383.58 108
2383.69 125
2383.81 145
2383.92 166
2384.03 189
2384.14 213
2384.25 237
2384.37 261
2384.48 283
2384.59 305
2384.70 324
2384.82 340
2384.93 355
2385.04 367
2385.15 378
2385.26 389
2385.38 400
2385.49 414
2385.60 430
2385.71 448
2385.82 467
2385.94 487
2386.05 504
2386.16 518
2386.27 527
2386.38 531
2386.50 532
2386.61 531
2386.72 532
2386.83 536
2386.95 544
2387.06 555
2387.17 569
2387.28 582
2387.39 590
2387.51 592
2387.62 584
2387.73 568
2387.84 546
2387.95 519
2388.07 491
2388.18 465
2388.29 443
2388.40 424
2388.52 409
2388.63 396
2388.74 383
2388.85 370
2388.96 356
2389.08 340
2389.19 324
2389.30 308
2389.41 294
2389.52 281
2389.64 270
2389.75 262
2389.86 255
2389.97 248
2390.09 242
2390.20 234
2390.31 226
2390.42 216
2390.53 205
2390.65 192
2390.76 180
2390.87 167
2390.98 153
2391.10 140
2391.21 128
2391.32 117
2391.43 108
2391.54 100
2391.66 96
2391.77 94
2391.88 95
2391.99 98
2392.11 102
2392.22 107
2392.33 113
2392.44 120
2392.56 127
2392.67 133
2392.78 139
2392.89 144
2393.00 147
2393.12 147
2393.23 144
2393.34 139
2393.45 132
2393.57 125
2393.68 119
2393.79 115
2393.90 115
2394.01 117
2394.13 121
2394.24 125
2394.35 129
2394.46 132
2394.58 133
2394.69 132
2394.80 130
2394.91 127
2395.03 122
2395.14 117
2395.25 111
2395.36 105
2395.47 99
2395.59 94
2395.70 89
2395.81 83
2395.92 79
2396.04 75
2396.15 72
2396.26 71
2396.37 72
2396.49 75
2396.60 79
2396.71 84
2396.82 87
2396.94 88
2397.05 86
2397.16 81
2397.27 74
2397.38 66
2397.50 60
2397.61 56
2397.72 56
2397.83 60
2397.95 66
2398.06 74
2398.17 82
2398.28 89
2398.40 94
2398.51 96
2398.62 95
2398.73 92
2398.85 87
2398.96 81
2399.07 74
2399.18 68
2399.30 62
2399.41 58
2399.52 56
2399.63 55
2399.75 55
2399.86 56
2399.97 57
2400.08 58
2400.20 58
2400.31 58
2400.42 57
2400.53 55
2400.64 52
2400.76 48
2400.87 43
2400.98 39
2401.09 35
2401.21 33
2401.32 32
2401.43 33
2401.54 34
2401.66 36
2401.77 38
2401.88 39
2401.99 39
2402.11 39
2402.22 38
2402.33 36
2402.44 34
2402.56 31
2402.67 28
2402.78 25
2402.89 21
2403.01 19
2403.12 17
2403.23 16
2403.34 17
2403.46 18
2403.57 19
2403.68 21
2403.79 21
2403.91 21
2404.02 19
2404.13 15
2404.24 10
2404.36 5
2404.47 0
2404.58 0
2404.70 0
2404.81 0
2404.92 0
2405.03 0
2405.15 0
2405.26 0
2405.37 0
2405.48 0
2405.60 2
2405.71 5
2405.82 8
2405.93 12
2406.05 17
2406.16 20
2406.27 23
2406.38 25
2406.50 25
2406.61 25
2406.72 24
2406.83 23
2406.95 23
2407.06 23
2407.17 23
2407.28 24
2407.40 24
2407.51 23
2407.62 21
2407.73 19
2407.85 17
2407.96 15
2408.07 15
2408.19 15
2408.30 16
2408.41 19
2408.52 22
2408.64 26
2408.75 30
2408.86 33
2408.97 37
2409.09 40
2409.20 42
2409.31 43
2409.42 43
2409.54 41
2409.65 38
2409.76 33
2409.88 27
2409.99 22
2410.10 18
2410.21 15
2410.33 13
2410.44 12
2410.55 12
2410.66 13
2410.78 14
2410.89 16
2411.00 18
2411.11 21
2411.23 25
2411.34 29
2411.45 33
2411.57 36
2411.68 38
2411.79 38
2411.90 37
2412.02 35
2412.13 33
2412.24 31
2412.35 29
2412.47 29
2412.58 30
2412.69 31
2412.81 33
2412.92 36
2413.03 40
2413.14 45
2413.26 50
2413.37 55
2413.48 59
2413.59 61
2413.71 60
2413.82 57
2413.93 52
2414.05 45
2414.16 40
2414.27 36
2414.38 35
2414.50 36
2414.61 41
2414.72 47
2414.84 53
2414.95 58
2415.06 60
2415.17 60
2415.29 58
2415.40 54
2415.51 48
2415.62 41
2415.74 33
2415.85 26
2415.96 18
2416.08 11
2416.19 4
2416.30 0
2416.41 0
2416.53 0
2416.64 0
2416.75 0
2416.87 0
2416.98 0
2417.09 0
2417.20 2
2417.32 8
2417.43 12
2417.54 14
2417.66 15
2417.77 14
2417.88 11
2417.99 8
2418.11 4
2418.22 2
2418.33 1
2418.45 2
2418.56 5
2418.67 9
2418.78 13
2418.90 17
2419.01 18
2419.12 16
2419.24 11
2419.35 3
2419.46 0
2419.57 0
2419.69 0
2419.80 0
2419.91 0
2420.03 0
2420.14 0
2420.25 10
2420.36 25
2420.48 41
2420.59 56
2420.70 71
2420.82 85
2420.93 99
2421.04 112
2421.16 122
2421.27 130
2421.38 133
2421.49 133
2421.61 130
2421.72 123
2421.83 116
2421.95 111
2422.06 107
2422.17 107
2422.28 109
2422.40 112
2422.51 114
2422.62 115
2422.74 113
2422.85 108
2422.96 102
2423.08 96
2423.19 92
2423.30 90
2423.41 92
2423.53 95
2423.64 99
2423.75 102
2423.87 103
2423.98 102
2424.09 98
2424.21 92
2424.32 86
2424.43 81
2424.54 77
2424.66 74
2424.77 73
2424.88 72
2425.00 72
2425.11 72
2425.22 72
2425.34 73
2425.45 75
2425.56 79
2425.67 83
2425.79 86
2425.90 88
2426.01 89
2426.13 87
2426.24 84
2426.35 80
2426.47 77
2426.58 77
2426.69 79
2426.81 84
2426.92 90
2427.03 95
2427.14 98
2427.26 98
2427.37 95
2427.48 90
2427.60 84
2427.71 78
2427.82 75
2427.94 72
2428.05 71
2428.16 71
2428.28 71
2428.39 70
2428.50 67
2428.61 64
2428.73 59
2428.84 53
2428.95 45
2429.07 37
2429.18 29
2429.29 22
2429.41 16
2429.52 14
2429.63 15
2429.75 20
2429.86 28
2429.97 38
2430.09 47
2430.20 54
2430.31 58
2430.42 58
2430.54 55
2430.65 51
2430.76 46
2430.88 42
2430.99 39
2431.10 38
2431.22 38
2431.33 37
2431.44 34
2431.56 31
2431.67 27
2431.78 24
2431.90 23
2432.01 25
2432.12 30
2432.24 38
2432.35 46
2432.46 55
2432.57 62
2432.69 66
2432.80 68
2432.91 68
2433.03 67
2433.14 67
2433.25 68
2433.37 70
2433.48 73
2433.59 76
2433.71 78
2433.82 79
2433.93 79
2434.05 77
2434.16 73
2434.27 70
2434.39 66
2434.50 63
2434.61 61
2434.73 58
2434.84 56
2434.95 52
2435.07 49
2435.18 45
2435.29 41
2435.41 38
2435.52 34
2435.63 31
2435.75 28
2435.86 25
2435.97 22
2436.09 20
2436.20 19
2436.31 20
2436.43 22
2436.54 26
2436.65 31
2436.77 34
2436.88 37
2436.99 37
2437.11 36
2437.22 34
2437.33 33
2437.44 33
2437.56 34
2437.67 38
2437.78 43
2437.90 48
2438.01 53
2438.12 57
2438.24 59
2438.35 59
2438.46 57
2438.58 53
2438.69 47
2438.80 38
2438.92 28
2439.03 18
2439.14 7
2439.26 0
2439.37 0
2439.49 0
2439.60 0
2439.71 0
2439.83 0
2439.94 4
2440.05 8
2440.17 10
2440.28 10
2440.39 8
2440.51 5
2440.62 1
2440.73 0
2440.85 0
2440.96 0
2441.07 0
2441.19 0
2441.30 1
2441.41 5
2441.53 10
2441.64 15
2441.75 21
2441.87 28
2441.98 35
2442.09 40
2442.21 45
2442.32 50
2442.43 53
2442.55 55
2442.66 59
2442.77 65
2442.89 74
2443.00 86
2443.11 100
2443.23 115
2443.34 129
2443.45 142
2443.57 153
2443.68 161
2443.79 168
2443.91 174
2444.02 182
2444.13 190
2444.25 200
2444.36 210
2444.48 218
2444.59 224
2444.70 226
2444.82 224
2444.93 220
2445.04 215
2445.16 210
2445.27 207
2445.38 206
2445.50 208
2445.61 211
2445.72 216
2445.84 221
2445.95 226
2446.06 230
2446.18 234
2446.29 238
2446.40 242
2446.52 246
2446.63 249
2446.75 252
2446.86 254
2446.97 253
2447.09 250
2447.20 245
2447.31 238
2447.43 229
2447.54 220
2447.65 210
2447.77 199
2447.88 188
2447.99 177
2448.11 165
2448.22 154
2448.34 143
2448.45 132
2448.56 123
2448.68 114
2448.79 107
2448.90 101
2449.02 96
2449.13 92
2449.24 90
2449.36 89
2449.47 89
2449.58 90
2449.70 90
2449.81 89
2449.93 88
2450.04 87
2450.15 85
2450.27 85
2450.38 85
2450.49 86
2450.61 87
2450.72 87
2450.83 87
2450.95 84
2451.06 78
2451.18 69
2451.29 59
2451.40 47
2451.52 36
2451.63 25
2451.74 17
2451.86 12
2451.97 10
2452.08 11
2452.20 13
2452.31 17
2452.43 22
2452.54 26
2452.65 30
2452.77 33
2452.88 33
2452.99 31
2453.11 28
2453.22 24
2453.33 20
2453.45 18
2453.56 18
2453.68 20
2453.79 24
2453.90 28
2454.02 32
2454.13 33
2454.24 31
2454.36 28
2454.47 24
2454.59 20
2454.70 17
2454.81 16
2454.93 16
2455.04 18
2455.15 21
2455.27 23
2455.38 24
2455.49 24
2455.61 23
2455.72 21
2455.84 18
2455.95 14
2456.06 9
2456.18 4
2456.29 0
2456.40 0
2456.52 0
2456.63 0
2456.75 0
2456.86 0
2456.97 5
2457.09 14
2457.20 22
2457.31 30
2457.43 35
2457.54 38
2457.66 38
2457.77 38
2457.88 38
2458.00 38
2458.11 39
2458.23 41
2458.34 42
2458.45 42
2458.57 40
2458.68 37
2458.79 33
2458.91 29
2459.02 26
2459.14 26
2459.25 27
2459.36 32
2459.48 38
2459.59 45
2459.70 54
2459.82 61
2459.93 68
2460.05 74
2460.16 78
2460.27 81
2460.39 81
2460.50 80
2460.62 77
2460.73 73
2460.84 68
2460.96 62
2461.07 58
2461.18 55
2461.30 55
2461.41 57
2461.53 60
2461.64 64
2461.75 66
2461.87 68
2461.98 67
2462.10 65
2462.21 61
2462.32 57
2462.44 53
2462.55 49
2462.67 46
2462.78 42
2462.89 37
2463.01 32
2463.12 26
2463.23 19
2463.35 12
2463.46 5
2463.58 0
2463.69 0
2463.80 0
2463.92 0
2464.03 0
2464.15 0
2464.26 0
2464.37 0
2464.49 0
2464.60 2
2464.72 7
2464.83 14
2464.94 23
2465.06 33
2465.17 45
2465.29 58
2465.40 71
2465.51 82
2465.63 91
2465.74 96
2465.86 97
2465.97 93
2466.08 85
2466.20 74
2466.31 62
2466.43 50
2466.54 39
2466.65 30
2466.77 22
2466.88 17
2467.00 13
2467.11 11
2467.22 11
2467.34 11
2467.45 13
2467.57 17
2467.68 22
2467.79 28
2467.91 34
2468.02 41
2468.14 47
2468.25 52
2468.36 57
2468.48 60
2468.59 62
2468.71 64
2468.82 65
2468.93 65
2469.05 64
2469.16 63
2469.28 62
2469.39 60
2469.50 58
2469.62 55
2469.73 53
2469.85 52
2469.96 52
2470.07 52
2470.19 54
2470.30 55
2470.42 57
2470.53 59
2470.64 59
2470.76 59
2470.87 56
2470.99 52
2471.10 47
2471.21 41
2471.33 36
2471.44 31
2471.56 28
2471.67 28
2471.79 30
2471.90 34
2472.01 40
2472.13 46
2472.24 52
2472.36 56
2472.47 59
2472.58 60
2472.70 61
2472.81 62
2472.93 65
2473.04 69
2473.15 76
2473.27 84
2473.38 91
2473.50 97
2473.61 102
2473.73 104
2473.84 105
2473.95 105
2474.07 104
2474.18 104
2474.30 103
2474.41 100
2474.52 96
2474.64 89
2474.75 80
2474.87 69
2474.98 57
2475.10 46
2475.21 37
2475.32 32
2475.44 32
2475.55 35
2475.67 42
2475.78 51
2475.89 60
2476.01 68
2476.12 74
2476.24 77
2476.35 78
2476.47 75
2476.58 72
2476.69 67
2476.81 62
2476.92 57
2477.04 52
2477.15 46
2477.27 40
2477.38 34
2477.49 29
2477.61 26
2477.72 24
2477.84 24
2477.95 25
2478.07 27
2478.18 29
2478.29 31
2478.41 34
2478.52 37
2478.64 40
2478.75 42
2478.86 45
2478.98 47
2479.09 48
2479.21 48
2479.32 48
2479.44 48
2479.55 48
2479.66 49
2479.78 51
2479.89 53
2480.01 56
2480.12 58
2480.24 60
2480.35 62
2480.46 64
2480.58 66
2480.69 66
2480.81 66
2480.92 64
2481.04 61
2481.15 57
2481.27 51
2481.38 45
2481.49 38
2481.61 31
2481.72 24
2481.84 18
2481.95 14
2482.07 11
2482.18 9
2482.29 9
2482.41 10
2482.52 11
2482.64 13
2482.75 14
2482.87 16
2482.98 18
2483.09 21
2483.21 25
2483.32 29
2483.44 32
2483.55 34
2483.67 35
2483.78 34
2483.90 32
2484.01 30
2484.12 27
2484.24 26
2484.35 25
2484.47 25
2484.58 24
2484.70 22
2484.81 19
2484.92 13
2485.04 7
2485.15 0
2485.27 0
2485.38 0
2485.50 0
2485.61 0
2485.73 0
2485.84 0
2485.95 0
2486.07 3
2486.18 11
2486.30 17
2486.41 22
2486.53 25
2486.64 27
2486.76 27
2486.87 27
2486.98 26
2487.10 26
2487.21 26
2487.33 27
2487.44 27
2487.56 28
2487.67 27
2487.79 26
2487.90 24
2488.01 21
2488.13 18
2488.24 15
2488.36 14
2488.47 15
2488.59 18
2488.70 25
2488.82 34
2488.93 45
2489.05 57
2489.16 69
2489.27 79
2489.39 88
2489.50 93
2489.62 96
2489.73 96
2489.85 95
2489.96 93
2490.08 90
2490.19 87
2490.31 85
2490.42 84
2490.53 83
2490.65 82
2490.76 80
2490.88 78
2490.99 74
2491.11 69
2491.22 63
2491.34 55
2491.45 48
2491.57 40
2491.68 33
2491.79 26
2491.91 20
2492.02 15
2492.14 10
2492.25 7
2492.37 5
2492.48 5
2492.60 6
2492.71 8
2492.83 11
2492.94 16
2493.05 22
2493.17 29
2493.28 37
2493.40 46
2493.51 55
2493.63 62
2493.74 67
2493.86 70
2493.97 69
2494.09 66
2494.20 62
2494.32 56
2494.43 51
2494.54 45
2494.66 39
2494.77 33
2494.89 26
2495.00 19
2495.12 13
2495.23 9
2495.35 6
2495.46 7
2495.58 10
2495.69 15
2495.81 20
2495.92 27
2496.04 33
2496.15 38
2496.26 44
2496.38 50
2496.49 57
2496.61 64
2496.72 71
2496.84 76
2496.95 78
2497.07 76
2497.18 70
2497.30 61
2497.41 50
2497.53 39
2497.64 29
2497.76 22
2497.87 18
2497.98 16
2498.10 17
2498.21 19
2498.33 22
2498.44 26
2498.56 31
2498.67 37
2498.79 45
2498.90 53
2499.02 62
2499.13 71
2499.25 79
2499.36 85
2499.48 90
2499.59 94
2499.71 97
2499.82 101
2499.94 104
2500.05 106
2500.16 107
2500.28 105
2500.39 100
2500.51 92
2500.62 81
2500.74 69
2500.85 57
2500.97 48
2501.08 41
2501.20 37
2501.31 35
2501.43 35
2501.54 36
2501.66 35
2501.77 33
2501.89 30
2502.00 26
2502.12 23
2502.23 20
2502.35 19
2502.46 20
2502.58 24
2502.69 31
2502.80 39
2502.92 49
2503.03 60
2503.15 69
2503.26 77
2503.38 82
2503.49 84
2503.61 83
2503.72 79
2503.84 76
2503.95 72
2504.07 70
2504.18 69
2504.30 68
2504.41 67
2504.53 65
2504.64 62
2504.76 58
2504.87 54
2504.99 50
2505.10 47
2505.22 46
2505.33 45
2505.45 44
2505.56 43
2505.68 40
2505.79 35
2505.91 31
2506.02 26
2506.14 22
2506.25 19
2506.37 18
2506.48 18
2506.60 18
2506.71 18
2506.83 20
2506.94 23
2507.05 28
2507.17 36
2507.28 46
2507.40 58
2507.51 70
2507.63 80
2507.74 86
2507.86 87
2507.97 84
2508.09 77
2508.20 67
2508.32 57
2508.43 48
2508.55 43
2508.66 40
2508.78 41
2508.89 43
2509.01 44
2509.12 43
2509.24 39
2509.35 32
2509.47 23
2509.58 14
2509.70 5
2509.81 0
2509.93 0
2510.04 0
2510.16 0
2510.27 4
2510.39 9
2510.50 13
2510.62 16
2510.73 18
2510.85 17
2510.96 16
2511.08 14
2511.19 12
2511.31 12
2511.42 12
2511.54 14
2511.65 18
2511.77 22
2511.88 26
2512.00 29
2512.11 31
2512.23 32
2512.34 31
2512.46 28
2512.57 24
2512.69 20
2512.80 15
2512.92 11
2513.03 8
2513.15 9
2513.26 12
2513.38 17
2513.49 23
2513.61 29
2513.72 32
2513.84 33
2513.95 30
2514.07 25
2514.18 18
2514.30 11
2514.42 4
2514.53 0
2514.65 0
2514.76 0
2514.88 0
2514.99 1
2515.11 1
2515.22 0
2515.34 0
2515.45 0
2515.57 0
2515.68 0
2515.80 0
2515.91 4
2516.03 8
2516.14 11
2516.26 12
2516.37 10
2516.49 7
2516.60 5
2516.72 3
2516.83 4
2516.95 8
2517.06 16
2517.18 25
2517.29 37
2517.41 48
2517.52 60
2517.64 72
2517.75 83
2517.87 94
2517.98 103
2518.10 110
2518.21 114
2518.33 114
2518.44 112
2518.56 106
2518.68 98
2518.79 88
2518.91 80
2519.02 72
2519.14 66
2519.25 62
2519.37 60
2519.48 59
2519.60 57
2519.71 54
2519.83 50
2519.94 45
2520.06 39
2520.17 32
2520.29 26
2520.40 22
2520.52 20
2520.63 21
2520.75 26
2520.86 34
2520.98 45
2521.09 58
2521.21 72
2521.32 86
2521.44 98
2521.56 106
2521.67 110
2521.79 111
2521.90 108
2522.02 103
2522.13 97
2522.25 91
2522.36 85
2522.48 79
2522.59 74
2522.71 70
2522.82 66
2522.94 62
2523.05 59
2523.17 56
2523.28 52
2523.40 49
2523.52 45
2523.63 43
2523.75 42
2523.86 43
2523.98 46
2524.09 52
2524.21 59
2524.32 68
2524.44 76
2524.55 84
2524.67 89
2524.78 91
2524.90 90
2525.01 86
2525.13 79
2525.24 71
2525.36 64
2525.48 59
2525.59 56
2525.71 57
2525.82 60
2525.94 66
2526.05 74
2526.17 81
2526.28 89
2526.40 97
2526.51 106
2526.63 119
2526.74 134
2526.86 152
2526.98 170
2527.09 188
2527.21 202
2527.32 212
2527.44 216
2527.55 217
2527.67 214
2527.78 209
2527.90 205
2528.01 202
2528.13 200
2528.24 201
2528.36 204
2528.48 210
2528.59 217
2528.71 225
2528.82 234
2528.94 242
2529.05 250
2529.17 257
2529.28 264
2529.40 269
2529.51 274
2529.63 278
2529.74 283
2529.86 288
2529.98 292
2530.09 296
2530.21 300
2530.32 303
2530.44 305
2530.55 307
2530.67 306
2530.78 304
2530.90 301
2531.01 296
2531.13 291
2531.25 286
2531.36 281
2531.48 277
2531.59 272
2531.71 267
2531.82 260
2531.94 251
2532.05 240
2532.17 228
2532.28 217
2532.40 207
2532.52 199
2532.63 195
2532.75 194
2532.86 196
2532.98 199
2533.09 203
2533.21 204
2533.32 203
2533.44 199
2533.56 193
2533.67 187
2533.79 183
2533.90 184
2534.02 194
2534.13 214
2534.25 244
2534.36 285
2534.48 335
2534.60 393
2534.71 456
2534.83 523
2534.94 593
2535.06 668
2535.17 747
2535.29 832
2535.40 924
2535.52 1023
2535.64 1131
2535.75 1246
2535.87 1369
2535.98 1496
2536.10 1626
2536.21 1755
2536.33 1880
2536.44 1998
2536.56 2105
2536.68 2200
2536.79 2285
2536.91 2363
2537.02 2435
2537.14 2507
2537.25 2579
2537.37 2655
2537.48 2731
2537.60 2805
2537.72 2871
2537.83 2927
2537.95 2970
2538.06 2997
2538.18 3009
2538.29 3006
2538.41 2990
2538.53 2965
2538.64 2932
2538.76 2893
2538.87 2849
2538.99 2800
2539.10 2746
2539.22 2687
2539.33 2622
2539.45 2549
2539.57 2470
2539.68 2385
2539.80 2296
2539.91 2205
2540.03 2115
2540.14 2029
2540.26 1949
2540.38 1876
2540.49 1808
2540.61 1746
2540.72 1689
2540.84 1633
2540.95 1578
2541.07 1523
2541.19 1465
2541.30 1404
2541.42 1341
2541.53 1276
2541.65 1209
2541.76 1142
2541.88 1076
2542.00 1014
2542.11 956
2542.23 903
2542.34 855
2542.46 811
2542.57 772
2542.69 735
2542.81 701
2542.92 668
2543.04 638
2543.15 609
2543.27 584
2543.38 561
2543.50 540
2543.62 523
2543.73 506
2543.85 490
2543.96 474
2544.08 457
2544.19 439
2544.31 423
2544.43 409
2544.54 398
2544.66 392
2544.77 390
2544.89 392
2545.01 395
2545.12 399
2545.24 401
2545.35 398
2545.47 391
2545.58 379
2545.70 362
2545.82 343
2545.93 322
2546.05 301
2546.16 282
2546.28 265
2546.39 251
2546.51 237
2546.63 225
2546.74 212
2546.86 198
2546.97 186
2547.09 174
2547.21 165
2547.32 160
2547.44 159
2547.55 161
2547.67 165
2547.78 171
2547.90 176
2548.02 178
2548.13 177
2548.25 172
2548.36 163
2548.48 152
2548.60 139
2548.71 127
2548.83 117
2548.94 111
2549.06 110
2549.17 111
2549.29 114
2549.41 118
2549.52 119
2549.64 116
2549.75 110
2549.87 100
2549.99 87
2550.10 73
2550.22 60
2550.33 49
2550.45 41
2550.57 37
2550.68 37
2550.80 38
2550.91 41
2551.03 44
2551.15 46
2551.26 45
2551.38 43
2551.49 40
2551.61 36
2551.72 32
2551.84 29
2551.96 25
2552.07 22
2552.19 19
2552.30 17
2552.42 14
2552.54 12
2552.65 10
2552.77 10
2552.88 12
2553.00 14
2553.12 17
2553.23 21
2553.35 25
2553.46 28
2553.58 31
2553.70 33
2553.81 34
2553.93 36
2554.04 38
2554.16 40
2554.28 42
2554.39 44
2554.51 45
2554.62 45
2554.74 45
2554.86 44
2554.97 44
2555.09 44
2555.20 44
2555.32 45
2555.44 44
2555.55 42
2555.67 37
2555.78 30
2555.90 22
2556.02 13
2556.13 4
2556.25 0
2556.36 0
2556.48 0
2556.60 0
2556.71 0
2556.83 0
2556.94 0
2557.06 0
2557.18 2
2557.29 7
2557.41 12
2557.52 16
2557.64 19
2557.76 20
2557.87 19
2557.99 18
2558.11 16
2558.22 14
2558.34 14
2558.45 15
2558.57 18
2558.69 22
2558.80 27
2558.92 31
2559.03 34
2559.15 36
2559.27 36
2559.38 36
2559.50 36
2559.61 37
2559.73 41
2559.85 49
2559.96 59
2560.08 72
2560.20 86
2560.31 100
2560.43 114
2560.54 126
2560.66 137
2560.78 146
2560.89 153
2561.01 160
2561.12 167
2561.24 172
2561.36 176
2561.47 178
2561.59 179
2561.71 178
2561.82 177
2561.94 176
2562.05 175
2562.17 174
2562.29 176
2562.40 179
2562.52 182
2562.63 187
2562.75 191
2562.87 194
2562.98 195
2563.10 193
2563.22 188
2563.33 180
2563.45 170
2563.56 160
2563.68 150
2563.80 141
2563.91 134
2564.03 129
2564.15 124
2564.26 120
2564.38 117
2564.49 114
2564.61 111
2564.73 109
2564.84 108
2564.96 108
2565.07 108
2565.19 109
2565.31 109
2565.42 107
2565.54 103
2565.66 97
2565.77 90
2565.89 82
2566.00 74
2566.12 67
2566.24 62
2566.35 59
2566.47 59
2566.59 62
2566.70 66
2566.82 70
2566.94 75
2567.05 79
2567.17 82
2567.28 84
2567.40 86
2567.52 89
2567.63 92
2567.75 95
2567.87 99
2567.98 101
2568.10 103
2568.21 103
2568.33 103
2568.45 103
2568.56 105
2568.68 109
2568.80 116
2568.91 125
2569.03 133
2569.14 140
2569.26 143
2569.38 141
2569.49 135
2569.61 127
2569.73 118
2569.84 112
2569.96 108
2570.08 109
2570.19 112
2570.31 116
2570.42 120
2570.54 122
2570.66 120
2570.77 114
2570.89 105
2571.01 94
2571.12 83
2571.24 71
2571.36 61
2571.47 52
2571.59 44
2571.70 38
2571.82 32
2571.94 27
2572.05 22
2572.17 18
2572.29 16
2572.40 15
2572.52 17
2572.64 21
2572.75 27
2572.87 36
2572.99 46
2573.10 58
2573.22 70
2573.33 83
2573.45 95
2573.57 104
2573.68 111
2573.80 112
2573.92 110
2574.03 104
2574.15 95
2574.27 85
2574.38 76
2574.50 70
2574.62 67
2574.73 68
2574.85 71
2574.96 76
2575.08 81
2575.20 86
2575.31 90
2575.43 92
2575.55 93
2575.66 91
2575.78 89
2575.90 85
2576.01 82
2576.13 79
2576.25 77
2576.36 76
2576.48 77
2576.60 78
2576.71 79
2576.83 79
2576.94 77
2577.06 75
2577.18 71
2577.29 68
2577.41 65
2577.53 63
2577.64 62
2577.76 61
2577.88 61
2577.99 62
2578.11 63
2578.23 64
2578.34 65
2578.46 66
2578.58 66
2578.69 66
2578.81 65
2578.93 63
2579.04 60
2579.16 57
2579.28 53
2579.39 50
2579.51 46
2579.63 42
2579.74 38
2579.86 34
2579.97 32
2580.09 30
2580.21 31
2580.32 34
2580.44 40
2580.56 49
2580.67 60
2580.79 71
2580.91 83
2581.02 93
2581.14 101
2581.26 104
2581.37 104
2581.49 100
2581.61 92
2581.72 82
2581.84 70
2581.96 58
2582.07 47
2582.19 36
2582.31 26
2582.42 17
2582.54 10
2582.66 4
2582.77 0
2582.89 0
2583.01 0
2583.12 0
2583.24 0
2583.36 0
2583.47 1
2583.59 0
2583.71 0
2583.82 0
2583.94 0
2584.06 0
2584.17 1
2584.29 2
2584.41 4
2584.52 6
2584.64 10
2584.76 16
2584.87 23
2584.99 31
2585.11 39
2585.22 45
2585.34 49
2585.46 50
2585.57 49
2585.69 46
2585.81 44
2585.92 42
2586.04 43
2586.16 47
2586.27 54
2586.39 63
2586.51 74
2586.62 84
2586.74 93
2586.86 100
2586.97 102
2587.09 101
2587.21 94
2587.32 84
2587.44 71
2587.56 58
2587.67 45
2587.79 34
2587.91 27
2588.02 24
2588.14 24
2588.26 27
2588.38 31
2588.49 35
2588.61 40
2588.73 45
2588.84 50
2588.96 55
2589.08 61
2589.19 67
2589.31 72
2589.43 75
2589.54 76
2589.66 73
2589.78 67
2589.89 60
2590.01 53
2590.13 47
2590.24 43
2590.36 43
2590.48 44
2590.59 46
2590.71 48
2590.83 49
2590.94 49
2591.06 48
2591.18 47
2591.29 47
2591.41 47
2591.53 46
2591.65 45
2591.76 43
2591.88 41
2592.00 38
2592.11 35
2592.23 35
2592.35 37
2592.46 41
2592.58 47
2592.70 53
2592.81 59
2592.93 65
2593.05 71
2593.16 76
2593.28 81
2593.40 86
2593.52 90
2593.63 91
2593.75 90
2593.87 87
2593.98 83
2594.10 79
2594.22 75
2594.33 72
2594.45 70
2594.57 68
2594.68 67
2594.80 64
2594.92 61
2595.03 56
2595.15 52
2595.27 47
2595.39 43
2595.50 40
2595.62 37
2595.74 35
2595.85 33
2595.97 30
2596.09 28
2596.20 25
2596.32 24
2596.44 23
2596.55 23
2596.67 24
2596.79 26
2596.91 28
2597.02 29
2597.14 29
2597.26 27
2597.37 25
2597.49 21
2597.61 18
2597.72 16
2597.84 17
2597.96 20
2598.08 25
2598.19 32
2598.31 40
2598.43 48
2598.54 55
2598.66 60
2598.78 62
2598.89 62
2599.01 59
2599.13 56
2599.25 52
2599.36 49
2599.48 48
2599.60 49
2599.71 53
2599.83 60
2599.95 68
2600.06 77
2600.18 85
2600.30 91
2600.42 95
2600.53 97
2600.65 96
2600.77 94
2600.88 90
2601.00 86
2601.12 82
2601.24 78
2601.35 75
2601.47 72
2601.59 71
2601.70 70
2601.82 71
2601.94 73
2602.05 77
2602.17 81
2602.29 85
2602.41 90
2602.52 95
2602.64 102
2602.76 112
2602.87 125
2602.99 143
2603.11 166
2603.23 193
2603.34 222
2603.46 251
2603.58 279
2603.69 304
2603.81 326
2603.93 346
2604.05 366
2604.16 388
2604.28 415
2604.40 447
2604.51 485
2604.63 528
2604.75 576
2604.86 626
2604.98 676
2605.10 725
2605.22 771
2605.33 813
2605.45 850
2605.57 883
2605.68 913
2605.80 940
2605.92 969
2606.04 1001
2606.15 1037
2606.27 1078
2606.39 1123
2606.51 1171
2606.62 1219
2606.74 1263
2606.86 1300
2606.97 1326
2607.09 1341
2607.21 1346
2607.33 1341
2607.44 1329
2607.56 1313
2607.68 1296
2607.79 1281
2607.91 1269
2608.03 1260
2608.15 1254
2608.26 1249
2608.38 1244
2608.50 1238
2608.61 1227
2608.73 1210
2608.85 1188
2608.97 1161
2609.08 1130
2609.20 1099
2609.32 1068
2609.44 1039
2609.55 1013
2609.67 987
2609.79 962
2609.90 935
2610.02 905
2610.14 872
2610.26 837
2610.37 800
2610.49 762
2610.61 724
2610.72 688
2610.84 655
2610.96 624
2611.08 598
2611.19 574
2611.31 552
2611.43 531
2611.55 511
2611.66 491
2611.78 469
2611.90 447
2612.02 424
2612.13 402
2612.25 382
2612.37 365
2612.48 350
2612.60 336
2612.72 324
2612.84 312
2612.95 299
2613.07 287
2613.19 275
2613.31 265
2613.42 259
2613.54 256
2613.66 255
2613.77 257
2613.89 259
2614.01 259
2614.13 254
2614.24 245
2614.36 231
2614.48 214
2614.60 195
2614.71 177
2614.83 161
2614.95 148
2615.07 137
2615.18 128
2615.30 119
2615.42 110
2615.54 101
2615.65 91
2615.77 83
2615.89 76
2616.00 72
2616.12 70
2616.24 71
2616.36 73
2616.47 76
2616.59 81
2616.71 86
2616.83 93
2616.94 102
2617.06 111
2617.18 120
2617.30 128
2617.41 134
2617.53 139
2617.65 140
2617.77 140
2617.88 139
2618.00 137
2618.12 134
2618.24 133
2618.35 131
2618.47 131
2618.59 131
2618.71 132
2618.82 134
2618.94 138
2619.06 141
2619.17 145
2619.29 149
2619.41 152
2619.53 155
2619.64 157
2619.76 158
2619.88 160
2620.00 163
2620.11 166
2620.23 169
2620.35 172
2620.47 173
2620.58 171
2620.70 166
2620.82 157
2620.94 147
2621.05 135
2621.17 123
2621.29 113
2621.41 108
2621.52 107
2621.64 110
2621.76 116
2621.88 123
2621.99 128
2622.11 130
2622.23 127
2622.35 117
2622.46 103
2622.58 86
2622.70 68
2622.82 53
2622.93 42
2623.05 35
2623.17 34
2623.29 36
2623.41 40
2623.52 45
2623.64 47
2623.76 47
2623.88 45
2623.99 41
2624.11 36
2624.23 31
2624.35 28
2624.46 26
2624.58 27
2624.70 29
2624.82 32
2624.93 34
2625.05 35
2625.17 35
2625.29 32
2625.40 29
2625.52 24
2625.64 19
2625.76 14
2625.87 10
2625.99 6
2626.11 3
2626.23 0
2626.34 0
2626.46 0
2626.58 0
2626.70 0
2626.82 2
2626.93 9
2627.05 17
2627.17 27
2627.29 36
2627.40 44
2627.52 50
2627.64 54
2627.76 54
2627.87 52
2627.99 49
2628.11 46
2628.23 42
2628.34 38
2628.46 34
2628.58 29
2628.70 22
2628.82 14
2628.93 5
2629.05 0
2629.17 0
2629.29 0
2629.40 0
2629.52 0
2629.64 0
2629.76 0
2629.87 0
2629.99 8
2630.11 17
2630.23 24
2630.35 29
2630.46 31
2630.58 30
2630.70 28
2630.82 25
2630.93 23
2631.05 22
2631.17 23
2631.29 25
2631.40 28
2631.52 32
2631.64 35
2631.76 38
2631.88 41
2631.99 45
2632.11 51
2632.23 58
2632.35 67
2632.46 76
2632.58 86
2632.70 94
2632.82 101
2632.94 106
2633.05 108
2633.17 109
2633.29 109
2633.41 109
2633.52 109
2633.64 109
2633.76 109
2633.88 109
2634.00 108
2634.11 108
2634.23 107
2634.35 106
2634.47 105
2634.58 104
2634.70 104
2634.82 103
2634.94 101
2635.06 99
2635.17 95
2635.29 90
2635.41 85
2635.53 79
2635.64 74
2635.76 71
2635.88 68
2636.00 66
2636.12 65
2636.23 65
2636.35 66
2636.47 67
2636.59 69
2636.71 69
2636.82 68
2636.94 64
2637.06 58
2637.18 49
2637.29 39
2637.41 31
2637.53 24
2637.65 22
2637.77 24
2637.88 29
2638.00 38
2638.12 47
2638.24 56
2638.36 63
2638.47 68
2638.59 71
2638.71 71
2638.83 70
2638.94 69
2639.06 67
2639.18 65
2639.30 62
2639.42 60
2639.53 58
2639.65 56
2639.77 53
2639.89 51
2640.01 49
2640.12 47
2640.24 46
2640.36 45
2640.48 46
2640.60 48
2640.71 52
2640.83 56
2640.95 60
2641.07 64
2641.19 66
2641.30 67
2641.42 66
2641.54 63
2641.66 57
2641.78 49
2641.89 41
2642.01 32
2642.13 22
2642.25 13
2642.36 4
2642.48 0
2642.60 0
2642.72 0
2642.84 0
2642.95 0
2643.07 0
2643.19 0
2643.31 0
2643.43 7
2643.54 24
2643.66 41
2643.78 56
2643.90 68
2644.02 75
2644.13 76
2644.25 73
2644.37 66
2644.49 57
2644.61 48
2644.72 40
2644.84 34
2644.96 29
2645.08 25
2645.20 22
2645.32 20
2645.43 17
2645.55 13
2645.67 10
2645.79 6
2645.91 4
2646.02 4
2646.14 5
2646.26 9
2646.38 14
2646.50 21
2646.61 28
2646.73 36
2646.85 44
2646.97 53
2647.09 63
2647.20 75
2647.32 88
2647.44 100
2647.56 110
2647.68 118
2647.79 122
2647.91 124
2648.03 125
2648.15 124
2648.27 124
2648.38 124
2648.50 125
2648.62 124
2648.74 123
2648.86 121
2648.98 116
2649.09 110
2649.21 104
2649.33 97
2649.45 91
2649.57 86
2649.68 82
2649.80 79
2649.92 77
2650.04 75
2650.16 73
2650.28 71
2650.39 70
2650.51 69
2650.63 68
2650.75 68
2650.87 68
2650.98 68
2651.10 67
2651.22 65
2651.34 63
2651.46 60
2651.57 57
2651.69 55
2651.81 53
2651.93 52
2652.05 50
2652.17 48
2652.28 45
2652.40 43
2652.52 42
2652.64 41
2652.76 42
2652.87 45
2652.99 48
2653.11 51
2653.23 53
2653.35 53
2653.47 52
2653.58 50
2653.70 47
2653.82 44
2653.94 41
2654.06 39
2654.18 38
2654.29 39
2654.41 42
2654.53 47
2654.65 54
2654.77 62
2654.88 72
2655.00 81
2655.12 89
2655.24 95
2655.36 98
2655.48 98
2655.59 93
2655.71 86
2655.83 76
2655.95 64
2656.07 52
2656.19 42
2656.30 32
2656.42 25
2656.54 19
2656.66 14
2656.78 10
2656.90 6
2657.01 4
2657.13 3
2657.25 3
2657.37 5
2657.49 8
2657.61 13
2657.72 18
2657.84 23
2657.96 27
2658.08 30
2658.20 30
2658.32 29
2658.43 26
2658.55 23
2658.67 21
2658.79 20
2658.91 22
2659.03 27
2659.14 35
2659.26 44
2659.38 53
2659.50 61
2659.62 68
2659.74 73
2659.85 77
2659.97 79
2660.09 80
2660.21 81
2660.33 82
2660.45 82
2660.56 81
2660.68 79
2660.80 76
2660.92 73
2661.04 69
2661.16 65
2661.27 60
2661.39 56
2661.51 51
2661.63 47
2661.75 42
2661.87 38
2661.98 37
2662.10 38
2662.22 42
2662.34 49
2662.46 58
2662.58 68
2662.70 78
2662.81 87
2662.93 94
2663.05 100
2663.17 104
2663.29 105
2663.41 104
2663.52 101
2663.64 96
2663.76 87
2663.88 77
2664.00 65
2664.12 52
2664.24 41
2664.35 32
2664.47 26
2664.59 22
2664.71 20
2664.83 18
2664.95 17
2665.06 15
2665.18 13
2665.30 10
2665.42 8
2665.54 7
2665.66 6
2665.78 4
2665.89 3
2666.01 1
2666.13 0
2666.25 0
2666.37 0
2666.49 0
2666.60 0
2666.72 4
2666.84 9
2666.96 14
2667.08 18
2667.20 21
2667.32 22
2667.43 21
2667.55 19
2667.67 16
2667.79 13
2667.91 11
2668.03 9
2668.15 8
2668.26 9
2668.38 9
2668.50 10
2668.62 11
2668.74 12
2668.86 13
2668.98 15
2669.09 17
2669.21 18
2669.33 19
2669.45 19
2669.57 18
2669.69 15
2669.81 12
2669.92 9
2670.04 5
2670.16 2
2670.28 0
2670.40 0
2670.52 0
2670.64 0
2670.75 0
2670.87 0
2670.99 0
2671.11 0
2671.23 0
2671.35 3
2671.47 9
2671.58 17
2671.70 25
2671.82 33
2671.94 40
2672.06 44
2672.18 45
2672.30 44
2672.42 41
2672.53 38
2672.65 35
2672.77 34
2672.89 36
2673.01 40
2673.13 45
2673.25 50
2673.36 54
2673.48 55
2673.60 53
2673.72 49
2673.84 44
2673.96 40
2674.08 37
2674.20 38
2674.31 43
2674.43 50
2674.55 59
2674.67 68
2674.79 75
2674.91 79
2675.03 81
2675.14 80
2675.26 78
2675.38 76
2675.50 73
2675.62 71
2675.74 69
2675.86 67
2675.98 65
2676.09 63
2676.21 62
2676.33 62
2676.45 63
2676.57 66
2676.69 72
2676.81 79
2676.93 86
2677.04 93
2677.16 99
2677.28 102
2677.40 105
2677.52 106
2677.64 109
2677.76 112
2677.88 117
2677.99 122
2678.11 126
2678.23 129
2678.35 130
2678.47 128
2678.59 125
2678.71 121
2678.83 116
2678.94 111
2679.06 106
2679.18 101
2679.30 94
2679.42 87
2679.54 81
2679.66 75
2679.78 72
2679.89 71
2680.01 73
2680.13 77
2680.25 81
2680.37 84
2680.49 84
2680.61 81
2680.73 75
2680.85 68
2680.96 59
2681.08 51
2681.20 44
2681.32 39
2681.44 34
2681.56 30
2681.68 24
2681.80 18
2681.91 10
2682.03 2
2682.15 0
2682.27 0
2682.39 0
2682.51 0
2682.63 0
2682.75 0
2682.87 0
2682.98 0
2683.10 12
2683.22 27
2683.34 44
2683.46 61
2683.58 77
2683.70 92
2683.82 106
2683.94 117
2684.05 127
2684.17 136
2684.29 145
2684.41 154
2684.53 164
2684.65 176
2684.77 188
2684.89 201
2685.01 212
2685.12 222
2685.24 230
2685.36 237
2685.48 244
2685.60 252
2685.72 263
2685.84 278
2685.96 297
2686.08 320
2686.20 345
2686.31 370
2686.43 396
2686.55 422
2686.67 446
2686.79 469
2686.91 488
2687.03 505
2687.15 518
2687.27 527
2687.38 532
2687.50 532
2687.62 530
2687.74 527
2687.86 522
2687.98 518
2688.10 515
2688.22 513
2688.34 512
2688.46 511
2688.57 510
2688.69 508
2688.81 506
2688.93 506
2689.05 507
2689.17 513
2689.29 523
2689.41 539
2689.53 560
2689.65 585
2689.76 612
2689.88 640
2690.00 672
2690.12 708
2690.24 751
2690.36 802
2690.48 864
2690.60 937
2690.72 1018
2690.84 1106
2690.96 1196
2691.07 1286
2691.19 1375
2691.31 1463
2691.43 1550
2691.55 1638
2691.67 1728
2691.79 1823
2691.91 1921
2692.03 2023
2692.15 2126
2692.27 2229
2692.38 2328
2692.50 2422
2692.62 2509
2692.74 2587
2692.86 2654
2692.98 2710
2693.10 2755
2693.22 2788
2693.34 2809
2693.46 2817
2693.58 2812
2693.69 2796
2693.81 2770
2693.93 2737
2694.05 2701
2694.17 2663
2694.29 2627
2694.41 2592
2694.53 2558
2694.65 2523
2694.77 2484
2694.89 2438
2695.00 2384
2695.12 2324
2695.24 2258
2695.36 2190
2695.48 2123
2695.60 2060
2695.72 2001
2695.84 1947
2695.96 1895
2696.08 1844
2696.20 1791
2696.32 1736
2696.43 1678
2696.55 1619
2696.67 1559
2696.79 1498
2696.91 1438
2697.03 1376
2697.15 1314
2697.27 1249
2697.39 1182
2697.51 1112
2697.63 1041
2697.75 970
2697.86 901
2697.98 836
2698.10 777
2698.22 725
2698.34 679
2698.46 639
2698.58 603
2698.70 569
2698.82 535
2698.94 500
2699.06 466
2699.18 432
2699.30 399
2699.41 370
2699.53 345
2699.65 324
2699.77 309
2699.89 297
2700.01 290
2700.13 285
2700.25 283
2700.37 280
2700.49 278
2700.61 275
2700.73 270
2700.85 263
2700.97 255
2701.08 246
2701.20 238
2701.32 231
2701.44 225
2701.56 219
2701.68 212
2701.80 204
2701.92 193
2702.04 179
2702.16 162
2702.28 143
2702.40 125
2702.52 108
2702.64 94
2702.75 85
2702.87 79
2702.99 78
2703.11 80
2703.23 84
2703.35 89
2703.47 94
2703.59 99
2703.71 102
2703.83 103
2703.95 103
2704.07 101
2704.19 98
2704.31 94
2704.43 90
2704.54 87
2704.66 84
2704.78 83
2704.90 82
2705.02 81
2705.14 80
2705.26 77
2705.38 73
2705.50 70
2705.62 68
2705.74 68
2705.86 72
2705.98 79
2706.10 88
2706.22 98
2706.34 108
2706.45 116
2706.57 120
2706.69 119
2706.81 115
2706.93 108
2707.05 99
2707.17 92
2707.29 86
2707.41 83
2707.53 83
2707.65 84
2707.77 86
2707.89 87
2708.01 86
2708.13 83
2708.25 80
2708.37 78
2708.48 79
2708.60 83
2708.72 90
2708.84 100
2708.96 112
2709.08 123
2709.20 133
2709.32 141
2709.44 148
2709.56 154
2709.68 159
2709.80 165
2709.92 169
2710.04 172
2710.16 172
2710.28 168
2710.40 162
2710.52 155
2710.63 149
2710.75 145
2710.87 145
2710.99 147
2711.11 152
2711.23 156
2711.35 157
2711.47 155
2711.59 149
2711.71 140
2711.83 128
2711.95 115
2712.07 104
2712.19 94
2712.31 87
2712.43 82
2712.55 80
2712.67 80
2712.79 82
2712.91 85
2713.03 89
2713.14 93
2713.26 97
2713.38 101
2713.50 104
2713.62 107
2713.74 109
2713.86 111
2713.98 114
2714.10 120
2714.22 127
2714.34 136
2714.46 146
2714.58 156
2714.70 163
2714.82 166
2714.94 164
2715.06 159
2715.18 151
2715.30 141
2715.42 133
2715.54 126
2715.66 124
2715.78 125
2715.89 130
2716.01 139
2716.13 149
2716.25 162
2716.37 175
2716.49 188
2716.61 202
2716.73 215
2716.85 228
2716.97 240
2717.09 252
2717.21 262
2717.33 270
2717.45 276
2717.57 279
2717.69 279
2717.81 277
2717.93 274
2718.05 271
2718.17 270
2718.29 269
2718.41 270
2718.53 272
2718.65 273
2718.77 271
2718.89 266
2719.01 258
2719.13 247
2719.24 233
2719.36 218
2719.48 203
2719.60 188
2719.72 175
2719.84 163
2719.96 151
2720.08 141
2720.20 131
2720.32 123
2720.44 116
2720.56 111
2720.68 109
2720.80 109
2720.92 110
2721.04 113
2721.16 116
2721.28 118
2721.40 117
2721.52 115
2721.64 109
2721.76 102
2721.88 94
2722.00 86
2722.12 79
2722.24 74
2722.36 71
2722.48 70
2722.60 71
2722.72 73
2722.84 76
2722.96 81
2723.08 86
2723.20 91
2723.32 96
2723.44 101
2723.55 103
2723.67 101
2723.79 96
2723.91 88
2724.03 76
2724.15 63
2724.27 51
2724.39 41
2724.51 34
2724.63 32
2724.75 32
2724.87 36
2724.99 40
2725.11 44
2725.23 47
2725.35 48
2725.47 47
2725.59 45
2725.71 43
2725.83 43
2725.95 44
2726.07 48
2726.19 53
2726.31 59
2726.43 64
2726.55 67
2726.67 69
2726.79 68
2726.91 65
2727.03 62
2727.15 60
2727.27 60
2727.39 61
2727.51 64
2727.63 69
2727.75 73
2727.87 76
2727.99 78
2728.11 77
2728.23 75
2728.35 70
2728.47 64
2728.59 57
2728.71 51
2728.83 45
2728.95 40
2729.07 35
2729.19 30
2729.31 26
2729.43 22
2729.55 19
2729.67 17
2729.79 17
2729.91 18
2730.03 20
2730.15 24
2730.27 27
2730.39 29
2730.51 28
2730.63 25
2730.75 20
2730.87 13
2730.99 6
2731.11 0
2731.23 0
2731.35 0
2731.47 0
2731.59 0
2731.71 0
2731.83 0
2731.95 0
2732.07 0
2732.19 3
2732.31 12
2732.43 21
2732.54 32
2732.66 43
2732.78 54
2732.90 63
2733.02 69
2733.14 72
2733.26 72
2733.38 69
2733.50 63
2733.62 56
2733.74 49
2733.86 43
2733.98 39
2734.10 37
2734.22 38
2734.34 40
2734.46 44
2734.58 49
2734.70 54
2734.82 59
2734.94 63
2735.06 65
2735.18 65
2735.30 64
2735.42 60
2735.55 55
2735.67 48
2735.79 42
2735.91 36
2736.03 32
2736.15 29
2736.27 27
2736.39 27
2736.51 30
2736.63 34
2736.75 39
2736.87 45
2736.99 51
2737.11 54
2737.23 56
2737.35 54
2737.47 50
2737.59 45
2737.71 40
2737.83 37
2737.95 36
2738.07 38
2738.19 42
2738.31 45
2738.43 47
2738.55 46
2738.67 43
2738.79 38
2738.91 34
2739.03 32
2739.15 32
2739.27 34
2739.39 38
2739.51 42
2739.63 45
2739.75 47
2739.87 48
2739.99 48
2740.11 48
2740.23 49
2740.35 51
2740.47 54
2740.59 57
2740.71 60
2740.83 61
2740.95 61
2741.07 60
2741.19 58
2741.31 56
2741.43 56
2741.55 59
2741.67 65
2741.79 74
2741.91 84
2742.03 95
2742.15 105
2742.27 115
2742.39 122
2742.51 129
2742.63 134
2742.75 140
2742.87 146
2742.99 152
2743.11 158
2743.23 162
2743.35 166
2743.47 168
2743.59 168
2743.71 168
2743.83 167
2743.95 166
2744.07 165
2744.19 165
2744.31 165
2744.43 168
2744.55 171
2744.68 176
2744.80 182
2744.92 187
2745.04 191
2745.16 193
2745.28 193
2745.40 191
2745.52 188
2745.64 185
2745.76 184
2745.88 186
2746.00 191
2746.12 199
2746.24 207
2746.36 215
2746.48 221
2746.60 224
2746.72 222
2746.84 215
2746.96 206
2747.08 194
2747.20 182
2747.32 170
2747.44 159
2747.56 150
2747.68 142
2747.80 136
2747.92 133
2748.04 131
2748.16 131
2748.28 133
2748.40 135
2748.52 137
2748.64 138
2748.76 137
2748.88 135
2749.01 131
2749.13 128
2749.25 126
2749.37 126
2749.49 129
2749.61 134
2749.73 140
2749.85 145
2749.97 149
2750.09 150
2750.21 149
2750.33 146
2750.45 141
2750.57 137
2750.69 134
2750.81 132
2750.93 132
2751.05 132
2751.17 132
2751.29 129
2751.41 124
2751.53 117
2751.65 108
2751.77 98
2751.89 90
2752.01 83
2752.13 79
2752.26 77
2752.38 77
2752.50 78
2752.62 79
2752.74 81
2752.86 82
2752.98 83
2753.10 83
2753.22 82
2753.34 81
2753.46 81
2753.58 83
2753.70 86
2753.82 91
2753.94 99
2754.06 108
2754.18 117
2754.30 125
2754.42 132
2754.54 136
2754.66 139
2754.78 139
2754.90 138
2755.03 137
2755.15 135
2755.27 135
2755.39 135
2755.51 137
2755.63 139
2755.75 141
2755.87 141
2755.99 140
2756.11 136
2756.23 130
2756.35 121
2756.47 111
2756.59 101
2756.71 91
2756.83 83
2756.95 77
2757.07 75
2757.19 76
2757.31 79
2757.43 85
2757.56 92
2757.68 99
2757.80 106
2757.92 114
2758.04 121
2758.16 129
2758.28 138
2758.40 146
2758.52 154
2758.64 160
2758.76 162
2758.88 159
2759.00 151
2759.12 139
2759.24 124
2759.36 109
2759.48 95
2759.60 84
2759.72 75
2759.85 69
2759.97 65
2760.09 62
2760.21 59
2760.33 55
2760.45 50
2760.57 45
2760.69 39
2760.81 34
2760.93 30
2761.05 28
2761.17 30
2761.29 36
2761.41 46
2761.53 58
2761.65 73
2761.77 90
2761.90 107
2762.02 123
2762.14 139
2762.26 153
2762.38 167
2762.50 179
2762.62 190
2762.74 199
2762.86 207
2762.98 216
2763.10 225
2763.22 237
2763.34 252
2763.46 271
2763.58 293
2763.70 317
2763.83 341
2763.95 364
2764.07 385
2764.19 404
2764.31 424
2764.43 445
2764.55 466
2764.67 487
2764.79 507
2764.91 523
2765.03 533
2765.15 537
2765.27 536
2765.39 531
2765.52 525
2765.64 519
2765.76 514
2765.88 511
2766.00 509
2766.12 506
2766.24 502
2766.36 495
2766.48 484
2766.60 470
2766.72 454
2766.84 436
2766.96 417
2767.08 397
2767.20 377
2767.33 358
2767.45 339
2767.57 322
2767.69 308
2767.81 297
2767.93 289
2768.05 284
2768.17 281
2768.29 278
2768.41 273
2768.53 266
2768.65 254
2768.77 238
2768.90 220
2769.02 200
2769.14 182
2769.26 165
2769.38 151
2769.50 139
2769.62 131
2769.74 124
2769.86 118
2769.98 113
2770.10 109
2770.22 105
2770.34 101
2770.47 97
2770.59 91
2770.71 85
2770.83 78
2770.95 70
2771.07 61
2771.19 54
2771.31 47
2771.43 42
2771.55 40
2771.67 40
2771.79 43
2771.92 48
2772.04 56
2772.16 64
2772.28 72
2772.40 79
2772.52 84
2772.64 87
2772.76 88
2772.88 87
2773.00 85
2773.12 82
2773.24 79
2773.37 76
2773.49 73
2773.61 70
2773.73 69
2773.85 68
2773.97 68
2774.09 69
2774.21 70
2774.33 70
2774.45 68
2774.57 63
2774.69 55
2774.82 45
2774.94 33
2775.06 22
2775.18 13
2775.30 8
2775.42 7
2775.54 10
2775.66 15
2775.78 22
2775.90 28
2776.02 30
2776.15 30
2776.27 26
2776.39 20
2776.51 14
2776.63 8
2776.75 4
2776.87 2
2776.99 3
2777.11 6
2777.23 10
2777.36 14
2777.48 17
2777.60 19
2777.72 21
2777.84 23
2777.96 26
2778.08 31
2778.20 38
2778.32 46
2778.44 54
2778.56 61
2778.69 65
2778.81 66
2778.93 65
2779.05 62
2779.17 59
2779.29 57
2779.41 57
2779.53 58
2779.65 59
2779.77 60
2779.90 59
2780.02 55
2780.14 50
2780.26 42
2780.38 34
2780.50 28
2780.62 23
2780.74 20
2780.86 20
2780.98 22
2781.11 26
2781.23 31
2781.35 36
2781.47 42
2781.59 48
2781.71 55
2781.83 61
2781.95 67
2782.07 72
2782.20 75
2782.32 77
2782.44 76
2782.56 73
2782.68 68
2782.80 60
2782.92 52
2783.04 43
2783.16 35
2783.28 28
2783.41 22
2783.53 18
2783.65 13
2783.77 8
2783.89 3
2784.01 0
2784.13 0
2784.25 0
2784.37 0
2784.50 0
2784.62 0
2784.74 0
2784.86 0
2784.98 8
2785.10 19
2785.22 30
2785.34 40
2785.46 50
2785.59 59
2785.71 68
2785.83 76
2785.95 83
2786.07 88
2786.19 91
2786.31 93
2786.43 93
2786.55 94
2786.68 96
2786.80 100
2786.92 104
2787.04 108
2787.16 111
2787.28 111
2787.40 108
2787.52 101
2787.65 93
2787.77 84
2787.89 76
2788.01 70
2788.13 67
2788.25 65
2788.37 65
2788.49 64
2788.61 63
2788.74 60
2788.86 55
2788.98 51
2789.10 47
2789.22 45
2789.34 45
2789.46 48
2789.58 53
2789.71 57
2789.83 61
2789.95 64
2790.07 64
2790.19 63
2790.31 61
2790.43 58
2790.55 55
2790.68 52
2790.80 51
2790.92 50
2791.04 51
2791.16 53
2791.28 57
2791.40 60
2791.52 63
2791.65 64
2791.77 63
2791.89 59
2792.01 52
2792.13 44
2792.25 36
2792.37 28
2792.49 23
2792.62 20
2792.74 20
2792.86 22
2792.98 24
2793.10 25
2793.22 26
2793.34 25
2793.46 23
2793.59 20
2793.71 19
2793.83 18
2793.95 19
2794.07 20
2794.19 23
2794.31 24
2794.43 25
2794.56 23
2794.68 21
2794.80 18
2794.92 15
2795.04 14
2795.16 15
2795.28 19
2795.41 24
2795.53 31
2795.65 38
2795.77 43
2795.89 47
2796.01 49
2796.13 48
2796.25 46
2796.38 44
2796.50 42
2796.62 42
2796.74 43
2796.86 46
2796.98 50
2797.10 52
2797.23 53
2797.35 51
2797.47 47
2797.59 40
2797.71 33
2797.83 25
2797.95 19
2798.08 14
2798.20 12
2798.32 13
2798.44 18
2798.56 27
2798.68 41
2798.80 58
2798.93 78
2799.05 99
2799.17 119
2799.29 136
2799.41 148
2799.53 155
2799.65 158
2799.78 158
2799.90 159
2800.02 160
2800.14 164
2800.26 171
2800.38 181
2800.50 193
2800.63 206
2800.75 219
2800.87 231
2800.99 241
2801.11 247
2801.23 250
2801.35 249
2801.48 244
2801.60 237
2801.72 228
2801.84 219
2801.96 212
2802.08 205
2802.20 201
2802.33 197
2802.45 195
2802.57 194
2802.69 193
2802.81 193
2802.93 195
2803.05 197
2803.18 199
2803.30 201
2803.42 200
2803.54 196
2803.66 189
2803.78 179
2803.91 167
2804.03 156
2804.15 147
2804.27 141
2804.39 139
2804.51 141
2804.63 144
2804.76 146
2804.88 145
2805.00 142
2805.12 135
2805.24 128
2805.36 123
2805.49 120
2805.61 122
2805.73 128
2805.85 137
2805.97 147
2806.09 156
2806.21 163
2806.34 166
2806.46 166
2806.58 164
2806.70 162
2806.82 160
2806.94 158
2807.07 158
2807.19 159
2807.31 159
2807.43 158
2807.55 155
2807.67 152
2807.80 147
2807.92 141
2808.04 137
2808.16 134
2808.28 132
2808.40 132
2808.53 133
2808.65 134
2808.77 135
2808.89 133
2809.01 131
2809.13 127
2809.26 123
2809.38 120
2809.50 119
2809.62 120
2809.74 124
2809.86 129
2809.98 135
2810.11 141
2810.23 146
2810.35 148
2810.47 148
2810.59 144
2810.71 139
2810.84 131
2810.96 122
2811.08 113
2811.20 103
2811.32 94
2811.45 85
2811.57 77
2811.69 69
2811.81 61
2811.93 55
2812.05 49
2812.18 45
2812.30 43
2812.42 42
2812.54 41
2812.66 42
2812.78 44
2812.91 45
2813.03 46
2813.15 47
2813.27 48
2813.39 49
2813.51 51
2813.64 52
2813.76 55
2813.88 58
2814.00 62
2814.12 67
2814.24 72
2814.37 77
2814.49 80
2814.61 83
2814.73 86
2814.85 90
2814.98 94
2815.10 98
2815.22 101
2815.34 103
2815.46 102
2815.58 98
2815.71 91
2815.83 84
2815.95 78
2816.07 75
2816.19 76
2816.31 81
2816.44 89
2816.56 99
2816.68 107
2816.80 112
2816.92 114
2817.05 113
2817.17 108
2817.29 102
2817.41 96
2817.53 92
2817.65 89
2817.78 90
2817.90 92
2818.02 97
2818.14 102
2818.26 106
2818.39 109
2818.51 110
2818.63 110
2818.75 108
2818.87 105
2818.99 101
2819.12 96
2819.24 91
2819.36 85
2819.48 77
2819.60 68
2819.73 57
2819.85 46
2819.97 34
2820.09 23
2820.21 13
2820.34 5
2820.46 0
2820.58 0
2820.70 0
2820.82 0
2820.94 0
2821.07 0
2821.19 0
2821.31 0
2821.43 0
2821.55 0
2821.68 7
2821.80 14
2821.92 23
2822.04 31
2822.16 40
2822.29 48
2822.41 55
2822.53 62
2822.65 67
2822.77 70
2822.90 71
2823.02 71
2823.14 69
2823.26 66
2823.38 62
2823.50 60
2823.63 59
2823.75 59
2823.87 61
2823.99 64
2824.11 68
2824.24 71
2824.36 74
2824.48 74
2824.60 72
2824.72 68
2824.85 64
2824.97 59
2825.09 54
2825.21 51
2825.33 50
2825.46 51
2825.58 54
2825.70 58
2825.82 63
2825.94 69
2826.07 75
2826.19 80
2826.31 84
2826.43 87
2826.55 87
2826.68 86
2826.80 83
2826.92 78
2827.04 72
2827.16 64
2827.29 56
2827.41 48
2827.53 41
2827.65 35
2827.77 31
2827.90 31
2828.02 33
2828.14 37
2828.26 43
2828.38 50
2828.51 57
2828.63 62
2828.75 65
2828.87 66
2829.00 65
2829.12 64
2829.24 62
2829.36 60
2829.48 58
2829.61 55
2829.73 53
2829.85 50
2829.97 48
2830.09 47
2830.22 48
2830.34 50
2830.46 53
2830.58 56
2830.70 57
2830.83 56
2830.95 53
2831.07 49
2831.19 45
2831.31 43
2831.44 44
2831.56 49
2831.68 56
2831.80 65
2831.93 73
2832.05 78
2832.17 80
2832.29 77
2832.41 71
2832.54 63
2832.66 53
2832.78 42
2832.90 33
2833.02 25
2833.15 19
2833.27 15
2833.39 13
2833.51 12
2833.64 13
2833.76 15
2833.88 17
2834.00 20
2834.12 21
2834.25 22
2834.37 22
2834.49 21
2834.61 18
2834.74 15
2834.86 11
2834.98 7
2835.10 3
2835.22 0
2835.35 0
2835.47 0
2835.59 0
2835.71 0
2835.83 0
2835.96 0
2836.08 0
2836.20 0
2836.32 3
2836.45 11
2836.57 21
2836.69 31
2836.81 41
2836.93 50
2837.06 58
2837.18 64
2837.30 68
2837.42 71
2837.55 73
2837.67 72
2837.79 71
2837.91 67
2838.04 61
2838.16 53
2838.28 44
2838.40 35
2838.52 26
2838.65 20
2838.77 16
2838.89 15
2839.01 17
2839.14 20
2839.26 25
2839.38 29
2839.50 33
2839.62 35
2839.75 37
2839.87 39
2839.99 40
2840.11 43
2840.24 45
2840.36 49
2840.48 53
2840.60 56
2840.73 59
2840.85 61
2840.97 62
2841.09 62
2841.21 61
2841.34 59
2841.46 57
2841.58 55
2841.70 53
2841.83 51
2841.95 50
2842.07 48
2842.19 46
2842.32 44
2842.44 41
2842.56 38
2842.68 35
2842.81 34
2842.93 34
2843.05 35
2843.17 38
2843.29 40
2843.42 42
2843.54 43
2843.66 42
2843.78 40
2843.91 38
2844.03 35
2844.15 32
2844.27 30
2844.40 29
2844.52 27
2844.64 27
2844.76 28
2844.89 30
2845.01 33
2845.13 38
2845.25 43
2845.38 48
2845.50 52
2845.62 55
2845.74 57
2845.87 58
2845.99 58
2846.11 58
2846.23 58
2846.35 58
2846.48 58
2846.60 58
2846.72 59
2846.84 60
2846.97 62
2847.09 63
2847.21 63
2847.33 61
2847.46 57
2847.58 52
2847.70 46
2847.82 39
2847.95 34
2848.07 31
2848.19 30
2848.31 33
2848.44 37
2848.56 43
2848.68 49
2848.80 54
2848.93 59
2849.05 63
2849.17 67
2849.29 70
2849.42 74
2849.54 78
2849.66 82
2849.78 87
2849.91 91
2850.03 94
2850.15 93
2850.27 90
2850.40 84
2850.52 75
2850.64 64
2850.76 53
2850.89 44
2851.01 37
2851.13 34
2851.25 34
2851.38 36
2851.50 38
2851.62 41
2851.74 41
2851.87 40
2851.99 39
2852.11 37
2852.23 36
2852.36 37
2852.48 41
2852.60 47
2852.73 54
2852.85 60
2852.97 65
2853.09 67
2853.22 66
2853.34 63
2853.46 57
2853.58 51
2853.71 44
2853.83 38
2853.95 33
2854.07 29
2854.20 26
2854.32 23
2854.44 21
2854.56 19
2854.69 19
2854.81 21
2854.93 26
2855.05 35
2855.18 47
2855.30 60
2855.42 75
2855.55 88
2855.67 98
2855.79 106
2855.91 110
2856.04 110
2856.16 108
2856.28 105
2856.40 101
2856.53 96
2856.65 91
2856.77 87
2856.89 85
2857.02 85
2857.14 89
2857.26 95
2857.38 105
2857.51 116
2857.63 127
2857.75 136
2857.88 144
2858.00 148
2858.12 150
2858.24 149
2858.37 146
2858.49 141
2858.61 136
2858.73 130
2858.86 125
2858.98 121
2859.10 118
2859.23 117
2859.35 117
2859.47 116
2859.59 115
2859.72 112
2859.84 109
2859.96 106
2860.08 103
2860.21 101
2860.33 101
2860.45 100
2860.58 100
2860.70 98
2860.82 94
2860.94 88
2861.07 80
2861.19 71
2861.31 61
2861.43 51
2861.56 41
2861.68 33
2861.80 25
2861.93 17
2862.05 11
2862.17 6
2862.29 2
2862.42 0
2862.54 0
2862.66 4
2862.79 10
2862.91 20
2863.03 31
2863.15 44
2863.28 56
2863.40 66
2863.52 74
2863.64 80
2863.77 85
2863.89 89
2864.01 93
2864.14 96
2864.26 100
2864.38 104
2864.50 107
2864.63 110
2864.75 114
2864.87 118
2865.00 123
2865.12 129
2865.24 134
2865.36 138
2865.49 140
2865.61 140
2865.73 136
2865.86 131
2865.98 125
2866.10 119
2866.22 114
2866.35 110
2866.47 107
2866.59 106
2866.72 107
2866.84 108
2866.96 110
2867.08 111
2867.21 112
2867.33 113
2867.45 113
2867.58 114
2867.70 117
2867.82 121
2867.94 126
2868.07 131
2868.19 135
2868.31 136
2868.44 133
2868.56 128
2868.68 121
2868.80 114
2868.93 110
2869.05 110
2869.17 114
2869.30 123
2869.42 133
2869.54 144
2869.67 154
2869.79 162
2869.91 169
2870.03 175
2870.16 182
2870.28 192
2870.40 204
2870.53 218
2870.65 233
2870.77 248
2870.90 261
2871.02 272
2871.14 281
2871.26 286
2871.39 289
2871.51 290
2871.63 291
2871.76 292
2871.88 293
2872.00 295
2872.12 298
2872.25 300
2872.37 300
2872.49 299
2872.62 294
2872.74 285
2872.86 274
2872.99 259
2873.11 242
2873.23 223
2873.35 203
2873.48 185
2873.60 169
2873.72 157
2873.85 148
2873.97 143
2874.09 141
2874.22 141
2874.34 143
2874.46 144
2874.59 145
2874.71 145
2874.83 144
2874.95 142
2875.08 139
2875.20 136
2875.32 131
2875.45 126
2875.57 119
2875.69 110
2875.82 99
2875.94 87
2876.06 74
2876.18 62
2876.31 53
2876.43 48
2876.55 48
2876.68 51
2876.80 58
2876.92 65
2877.05 71
2877.17 74
2877.29 74
2877.42 72
2877.54 69
2877.66 67
2877.79 67
2877.91 70
2878.03 75
2878.15 82
2878.28 89
2878.40 96
2878.52 101
2878.65 105
2878.77 108
2878.89 110
2879.02 111
2879.14 113
2879.26 113
2879.39 113
2879.51 112
2879.63 109
2879.76 105
2879.88 100
2880.00 96
2880.12 91
2880.25 88
2880.37 85
2880.49 83
2880.62 82
2880.74 79
2880.86 75
2880.99 71
2881.11 65
2881.23 59
2881.36 53
2881.48 47
2881.60 43
2881.73 40
2881.85 39
2881.97 40
2882.10 42
2882.22 46
2882.34 51
2882.47 57
2882.59 62
2882.71 66
2882.83 68
2882.96 67
2883.08 65
2883.20 60
2883.33 54
2883.45 49
2883.57 44
2883.70 39
2883.82 34
2883.94 29
2884.07 23
2884.19 16
2884.31 9
2884.44 2
2884.56 0
2884.68 0
2884.81 0
2884.93 0
2885.05 0
2885.18 0
2885.30 0
2885.42 0
2885.55 1
2885.67 10
2885.79 21
2885.92 35
2886.04 51
2886.16 65
2886.29 78
2886.41 86
2886.53 90
2886.66 88
2886.78 84
2886.90 77
2887.03 71
2887.15 67
2887.27 65
2887.40 66
2887.52 67
2887.64 69
2887.77 71
2887.89 71
2888.01 69
2888.14 68
2888.26 68
2888.38 70
2888.51 74
2888.63 81
2888.75 89
2888.88 97
2889.00 105
2889.12 111
2889.25 115
2889.37 117
2889.49 116
2889.62 115
2889.74 113
2889.86 110
2889.99 108
2890.11 107
2890.23 108
2890.36 110
2890.48 115
2890.60 122
2890.73 131
2890.85 141
2890.97 152
2891.10 163
2891.22 173
2891.34 181
2891.47 186
2891.59 189
2891.71 189
2891.84 186
2891.96 180
2892.08 174
2892.21 167
2892.33 162
2892.45 161
2892.58 165
2892.70 172
2892.82 184
2892.95 198
2893.07 214
2893.19 228
2893.32 240
2893.44 250
2893.56 256
2893.69 259
2893.81 261
2893.94 261
2894.06 261
2894.18 261
2894.31 263
2894.43 265
2894.55 267
2894.68 267
2894.80 265
2894.92 260
2895.05 251
2895.17 240
2895.29 228
2895.42 216
2895.54 207
2895.66 201
2895.79 197
2895.91 197
2896.03 199
2896.16 202
2896.28 206
2896.40 208
2896.53 209
2896.65 209
2896.78 207
2896.90 205
2897.02 202
2897.15 199
2897.27 197
2897.39 195
2897.52 193
2897.64 191
2897.76 190
2897.89 189
2898.01 189
2898.13 190
2898.26 192
2898.38 195
2898.50 199
2898.63 203
2898.75 205
2898.88 207
2899.00 209
2899.12 210
2899.25 209
2899.37 207
2899.49 204
2899.62 199
2899.74 191
2899.86 183
2899.99 174
2900.11 167
2900.23 161
2900.36 159
2900.48 159
2900.61 161
2900.73 163
2900.85 164
2900.98 163
2901.10 162
2901.22 160
2901.35 158
2901.47 158
2901.59 158
2901.72 160
2901.84 163
2901.97 166
2902.09 170
2902.21 173
2902.34 176
2902.46 179
2902.58 182
2902.71 185
2902.83 188
2902.95 191
2903.08 194
2903.20 196
2903.33 198
2903.45 199
2903.57 199
2903.70 198
2903.82 196
2903.94 192
2904.07 186
2904.19 180
2904.31 174
2904.44 169
2904.56 164
2904.69 160
2904.81 157
2904.93 154
2905.06 152
2905.18 150
2905.30 148
2905.43 147
2905.55 147
2905.68 148
2905.80 151
2905.92 155
2906.05 159
2906.17 164
2906.29 167
2906.42 169
2906.54 169
2906.67 167
2906.79 162
2906.91 155
2907.04 148
2907.16 140
2907.28 132
2907.41 127
2907.53 123
2907.66 122
2907.78 123
2907.90 125
2908.03 128
2908.15 131
2908.27 133
2908.40 134
2908.52 134
2908.65 134
2908.77 135
2908.89 137
2909.02 139
2909.14 143
2909.26 147
2909.39 150
2909.51 153
2909.64 156
2909.76 158
2909.88 160
2910.01 161
2910.13 162
2910.25 161
2910.38 160
2910.50 157
2910.63 152
2910.75 146
2910.87 139
2911.00 131
2911.12 122
2911.24 112
2911.37 103
2911.49 94
2911.62 87
2911.74 82
2911.86 79
2911.99 80
2912.11 83
2912.24 89
2912.36 96
2912.48 105
2912.61 114
2912.73 124
2912.85 135
2912.98 146
2913.10 157
2913.23 166
2913.35 172
2913.47 175
2913.60 174
2913.72 169
2913.85 161
2913.97 152
2914.09 145
2914.22 139
2914.34 138
2914.47 140
2914.59 146
2914.71 154
2914.84 161
2914.96 167
2915.08 171
2915.21 173
2915.33 173
2915.46 174
2915.58 176
2915.70 180
2915.83 188
2915.95 199
2916.08 212
2916.20 226
2916.32 240
2916.45 252
2916.57 263
2916.70 270
2916.82 276
2916.94 279
2917.07 280
2917.19 282
2917.32 283
2917.44 285
2917.56 288
2917.69 292
2917.81 297
2917.94 302
2918.06 310
2918.18 318
2918.31 325
2918.43 332
2918.56 336
2918.68 337
2918.80 334
2918.93 328
2919.05 320
2919.18 311
2919.30 303
2919.42 297
2919.55 291
2919.67 286
2919.80 281
2919.92 275
2920.04 269
2920.17 264
2920.29 260
2920.42 259
2920.54 261
2920.66 265
2920.79 270
2920.91 275
2921.04 278
2921.16 279
2921.28 278
2921.41 273
2921.53 266
2921.66 257
2921.78 246
2921.90 235
2922.03 225
2922.15 216
2922.28 208
2922.40 202
2922.52 198
2922.65 194
2922.77 192
2922.90 190
2923.02 187
2923.14 184
2923.27 179
2923.39 174
2923.52 167
2923.64 160
2923.76 153
2923.89 147
2924.01 144
2924.14 142
2924.26 143
2924.39 146
2924.51 150
2924.63 154
2924.76 156
2924.88 158
2925.01 157
2925.13 155
2925.25 153
2925.38 151
2925.50 150
2925.63 151
2925.75 154
2925.87 157
2926.00 161
2926.12 165
2926.25 169
2926.37 173
2926.50 177
2926.62 183
2926.74 191
2926.87 201
2926.99 212
2927.12 222
2927.24 231
2927.36 237
2927.49 239
2927.61 237
2927.74 232
2927.86 223
2927.99 214
2928.11 202
2928.23 191
2928.36 179
2928.48 169
2928.61 160
2928.73 152
2928.85 147
2928.98 144
2929.10 142
2929.23 142
2929.35 142
2929.48 141
2929.60 141
2929.72 142
2929.85 143
2929.97 146
2930.10 150
2930.22 155
2930.35 160
2930.47 163
2930.59 165
2930.72 164
2930.84 162
2930.97 158
2931.09 154
2931.21 151
2931.34 150
2931.46 153
2931.59 159
2931.71 170
2931.84 185
2931.96 203
2932.08 226
2932.21 251
2932.33 278
2932.46 307
2932.58 337
2932.71 367
2932.83 395
2932.95 423
2933.08 449
2933.20 474
2933.33 498
2933.45 523
2933.58 548
2933.70 574
2933.82 601
2933.95 629
2934.07 657
2934.20 684
2934.32 708
2934.45 730
2934.57 751
2934.69 771
2934.82 791
2934.94 813
2935.07 836
2935.19 859
2935.32 881
2935.44 900
2935.57 912
2935.69 918
2935.81 915
2935.94 905
2936.06 889
2936.19 868
2936.31 846
2936.44 823
2936.56 800
2936.68 779
2936.81 758
2936.93 737
2937.06 715
2937.18 693
2937.31 670
2937.43 648
2937.55 627
2937.68 607
2937.80 589
2937.93 570
2938.05 551
2938.18 530
2938.30 506
2938.43 482
2938.55 458
2938.67 436
2938.80 419
2938.92 407
2939.05 400
2939.17 396
2939.30 393
2939.42 388
2939.55 379
2939.67 365
2939.79 347
2939.92 325
2940.04 303
2940.17 280
2940.29 259
2940.42 241
2940.54 224
2940.67 209
2940.79 197
2940.91 186
2941.04 177
2941.16 168
2941.29 160
2941.41 153
2941.54 144
2941.66 135
2941.79 125
2941.91 115
2942.03 105
2942.16 95
2942.28 86
2942.41 79
2942.53 74
2942.66 72
2942.78 72
2942.91 75
2943.03 81
2943.15 88
2943.28 96
2943.40 105
2943.53 113
2943.65 120
2943.78 125
2943.90 130
2944.03 133
2944.15 133
2944.28 132
2944.40 128
2944.52 122
2944.65 115
2944.77 108
2944.90 103
2945.02 100
2945.15 100
2945.27 102
2945.40 105
2945.52 108
2945.65 110
2945.77 111
2945.89 111
2946.02 111
2946.14 111
2946.27 112
2946.39 115
2946.52 120
2946.64 125
2946.77 131
2946.89 136
2947.02 139
2947.14 141
2947.26 141
2947.39 138
2947.51 133
2947.64 125
2947.76 117
2947.89 109
2948.01 102
2948.14 97
2948.26 95
2948.39 94
2948.51 95
2948.64 96
2948.76 96
2948.88 95
2949.01 93
2949.13 91
2949.26 89
2949.38 88
2949.51 88
2949.63 89
2949.76 90
2949.88 92
2950.01 93
2950.13 94
2950.26 95
2950.38 96
2950.50 99
2950.63 102
2950.75 107
2950.88 113
2951.00 118
2951.13 122
2951.25 123
2951.38 123
2951.50 121
2951.63 117
2951.75 112
2951.88 108
2952.00 105
2952.13 104
2952.25 106
2952.37 109
2952.50 113
2952.62 117
2952.75 120
2952.87 120
2953.00 117
2953.12 111
2953.25 102
2953.37 92
2953.50 83
2953.62 75
2953.75 70
2953.87 70
2954.00 74
2954.12 83
2954.25 96
2954.37 112
2954.50 129
2954.62 144
2954.74 158
2954.87 168
2954.99 174
2955.12 176
2955.24 177
2955.37 177
2955.49 176
2955.62 175
2955.74 175
2955.87 176
2955.99 178
2956.12 182
2956.24 187
2956.37 195
2956.49 205
2956.62 216
2956.74 227
2956.87 237
2956.99 245
2957.12 250
2957.24 252
2957.36 252
2957.49 249
2957.61 246
2957.74 243
2957.86 240
2957.99 237
2958.11 234
2958.24 229
2958.36 223
2958.49 216
2958.61 208
2958.74 200
2958.86 192
2958.99 186
2959.11 181
2959.24 179
2959.36 178
2959.49 178
2959.61 179
2959.74 179
2959.86 179
2959.99 178
2960.11 175
2960.24 170
2960.36 164
2960.49 156
2960.61 146
2960.74 133
2960.86 119
2960.99 105
2961.11 92
2961.23 82
2961.36 75
2961.48 72
2961.61 71
2961.73 73
2961.86 74
2961.98 74
2962.11 74
2962.23 72
2962.36 71
2962.48 72
2962.61 74
2962.73 79
2962.86 86
2962.98 93
2963.11 101
2963.23 108
2963.36 115
2963.48 121
2963.61 126
2963.73 130
2963.86 132
2963.98 131
2964.11 127
2964.23 121
2964.36 114
2964.48 108
2964.61 105
2964.73 107
2964.86 112
2964.98 120
2965.11 129
2965.23 136
2965.36 140
2965.48 139
2965.61 136
2965.73 130
2965.86 124
2965.98 119
2966.11 117
2966.23 116
2966.36 116
2966.48 116
2966.61 115
2966.73 111
2966.86 104
2966.98 96
2967.11 89
2967.23 82
2967.36 78
2967.48 75
2967.61 73
2967.73 71
2967.86 68
2967.98 63
2968.11 57
2968.23 49
2968.36 42
2968.48 35
2968.61 29
2968.73 24
2968.86 20
2968.98 18
2969.11 16
2969.23 14
2969.36 11
2969.48 9
2969.61 6
2969.73 3
2969.86 1
2969.98 0
2970.11 0
2970.23 0
2970.36 0
2970.48 0
2970.61 0
2970.73 0
2970.86 0
2970.98 1
2971.11 2
2971.23 3
2971.36 4
2971.48 6
2971.61 10
2971.73 15
2971.86 23
2971.98 32
2972.11 42
2972.23 51
2972.36 59
2972.48 66
2972.61 70
2972.74 73
2972.86 74
2972.99 75
2973.11 77
2973.24 78
2973.36 80
2973.49 83
2973.61 87
2973.74 91
2973.86 96
2973.99 101
2974.11 105
2974.24 108
2974.36 109
2974.49 109
2974.61 107
2974.74 103
2974.86 99
2974.99 95
2975.11 92
2975.24 91
2975.36 92
2975.49 95
2975.61 100
2975.74 107
2975.86 113
2975.99 118
2976.11 122
2976.24 123
2976.36 122
2976.49 118
2976.62 113
2976.74 107
2976.87 100
2976.99 93
2977.12 87
2977.24 82
2977.37 78
2977.49 76
2977.62 75
2977.74 76
2977.87 79
2977.99 84
2978.12 90
2978.24 97
2978.37 103
2978.49 109
2978.62 111
2978.74 112
2978.87 110
2978.99 107
2979.12 105
2979.25 106
2979.37 108
2979.50 113
2979.62 118
2979.75 123
2979.87 125
2980.00 123
2980.12 117
2980.25 108
2980.37 97
2980.50 85
2980.62 73
2980.75 63
2980.87 55
2981.00 48
2981.12 43
2981.25 39
2981.37 37
2981.50 35
2981.63 33
2981.75 31
2981.88 29
2982.00 26
2982.13 22
2982.25 19
2982.38 15
2982.50 13
2982.63 12
2982.75 13
2982.88 16
2983.00 20
2983.13 24
2983.25 28
2983.38 31
2983.51 31
2983.63 30
2983.76 27
2983.88 24
2984.01 21
2984.13 19
2984.26 18
2984.38 18
2984.51 21
2984.63 25
2984.76 29
2984.88 33
2985.01 37
2985.14 40
2985.26 41
2985.39 41
2985.51 40
2985.64 39
2985.76 37
2985.89 35
2986.01 34
2986.14 33
2986.26 34
2986.39 36
2986.51 39
2986.64 43
2986.77 47
2986.89 51
2987.02 54
2987.14 56
2987.27 57
2987.39 56
2987.52 56
2987.64 56
2987.77 57
2987.89 58
2988.02 60
2988.15 63
2988.27 65
2988.40 66
2988.52 67
2988.65 67
2988.77 66
2988.90 67
2989.02 68
2989.15 71
2989.27 76
2989.40 83
2989.53 91
2989.65 102
2989.78 113
2989.90 126
2990.03 138
2990.15 151
2990.28 162
2990.40 172
2990.53 181
2990.65 189
2990.78 195
2990.91 201
2991.03 205
2991.16 208
2991.28 211
2991.41 212
2991.53 213
2991.66 214
2991.78 217
2991.91 222
2992.04 231
2992.16 243
2992.29 258
2992.41 275
2992.54 292
2992.66 307
2992.79 319
2992.91 327
2993.04 330
2993.17 328
2993.29 321
2993.42 310
2993.54 297
2993.67 283
2993.79 269
2993.92 258
2994.04 251
2994.17 247
2994.30 247
2994.42 250
2994.55 252
2994.67 253
2994.80 252
2994.92 246
2995.05 236
2995.17 223
2995.30 208
2995.43 193
2995.55 179
2995.68 167
2995.80 158
2995.93 151
2996.05 147
2996.18 144
2996.30 141
2996.43 139
2996.56 136
2996.68 135
2996.81 134
2996.93 134
2997.06 136
2997.18 138
2997.31 140
2997.44 141
2997.56 139
2997.69 135
2997.81 128
2997.94 118
2998.06 108
2998.19 98
2998.32 90
2998.44 82
2998.57 76
2998.69 72
2998.82 68
2998.94 65
2999.07 61
2999.19 58
2999.32 56
2999.45 55
2999.57 55
2999.70 57
2999.82 60
2999.95 65
3000.07 71
3000.20 78
3000.33 85
3000.45 90
3000.58 93
3000.70 93
3000.83 89
3000.95 83
3001.08 75
3001.21 67
3001.33 60
3001.46 55
3001.58 54
3001.71 55
3001.83 59
3001.96 64
3002.09 70
3002.21 76
3002.34 83
3002.46 91
3002.59 101
3002.71 113
3002.84 127
3002.97 141
3003.09 154
3003.22 164
3003.34 170
3003.47 170
3003.60 164
3003.72 152
3003.85 137
3003.97 118
3004.10 100
3004.22 83
3004.35 71
3004.48 64
3004.60 62
3004.73 65
3004.85 70
3004.98 76
3005.10 80
3005.23 82
3005.36 80
3005.48 76
3005.61 72
3005.73 68
3005.86 67
3005.99 69
3006.11 74
3006.24 82
3006.36 90
3006.49 96
3006.61 99
3006.74 97
3006.87 92
3006.99 83
3007.12 74
3007.24 66
3007.37 61
3007.50 60
3007.62 63
3007.75 70
3007.87 80
3008.00 90
3008.12 101
3008.25 111
3008.38 119
3008.50 124
3008.63 126
3008.75 125
3008.88 119
3009.01 109
3009.13 96
3009.26 81
3009.38 65
3009.51 51
3009.64 39
3009.76 29
3009.89 21
3010.01 15
3010.14 10
3010.26 5
3010.39 2
3010.52 0
3010.64 0
3010.77 1
3010.89 4
3011.02 8
3011.15 12
3011.27 17
3011.40 22
3011.52 27
3011.65 33
3011.78 40
3011.90 47
3012.03 54
3012.15 61
3012.28 68
3012.41 74
3012.53 78
3012.66 82
3012.78 85
3012.91 88
3013.04 91
3013.16 93
3013.29 96
3013.41 98
3013.54 99
3013.67 99
3013.79 100
3013.92 100
3014.04 100
3014.17 101
3014.30 102
3014.42 103
3014.55 103
3014.67 104
3014.80 106
3014.93 109
3015.05 114
3015.18 121
3015.30 130
3015.43 140
3015.56 149
3015.68 157
3015.81 162
3015.93 163
3016.06 160
3016.19 156
3016.31 149
3016.44 143
3016.56 136
3016.69 131
3016.82 126
3016.94 123
3017.07 120
3017.19 119
3017.32 119
3017.45 121
3017.57 123
3017.70 127
3017.82 130
3017.95 132
3018.08 134
3018.20 134
3018.33 134
3018.45 132
3018.58 130
3018.71 127
3018.83 124
3018.96 119
3019.08 114
3019.21 108
3019.34 101
3019.46 94
3019.59 86
3019.72 78
3019.84 70
3019.97 61
3020.09 53
3020.22 44
3020.35 36
3020.47 30
3020.60 27
3020.72 27
3020.85 32
3020.98 41
3021.10 54
3021.23 68
3021.35 83
3021.48 95
3021.61 102
3021.73 104
3021.86 101
3021.99 95
3022.11 87
3022.24 79
3022.36 74
3022.49 71
3022.62 70
3022.74 70
3022.87 71
3022.99 71
3023.12 70
3023.25 70
3023.37 68
3023.50 67
3023.63 65
3023.75 64
3023.88 62
3024.00 60
3024.13 58
3024.26 55
3024.38 52
3024.51 49
3024.64 43
3024.76 37
3024.89 28
3025.01 19
3025.14 9
3025.27 0
3025.39 0
3025.52 0
3025.65 0
3025.77 0
3025.90 0
3026.02 1
3026.15 7
3026.28 11
3026.40 12
3026.53 11
3026.66 7
3026.78 3
3026.91 0
3027.03 0
3027.16 0
3027.29 2
3027.41 7
3027.54 13
3027.67 20
3027.79 25
3027.92 30
3028.04 34
3028.17 37
3028.30 42
3028.42 48
3028.55 57
3028.68 67
3028.80 79
3028.93 90
3029.05 102
3029.18 111
3029.31 116
3029.43 118
3029.56 116
3029.69 110
3029.81 100
3029.94 88
3030.06 75
3030.19 62
3030.32 51
3030.44 44
3030.57 39
3030.70 37
3030.82 39
3030.95 42
3031.08 46
3031.20 51
3031.33 57
3031.45 64
3031.58 73
3031.71 82
3031.83 92
3031.96 100
3032.09 105
3032.21 107
3032.34 105
3032.47 98
3032.59 90
3032.72 81
3032.84 73
3032.97 67
3033.10 64
3033.22 64
3033.35 64
3033.48 65
3033.60 66
3033.73 68
3033.86 70
3033.98 72
3034.11 76
3034.24 81
3034.36 86
3034.49 90
3034.61 92
3034.74 92
3034.87 90
3034.99 88
3035.12 85
3035.25 84
3035.37 84
3035.50 86
3035.63 89
3035.75 93
3035.88 96
3036.01 99
3036.13 102
3036.26 102
3036.38 101
3036.51 98
3036.64 93
3036.76 88
3036.89 82
3037.02 75
3037.14 70
3037.27 65
3037.40 63
3037.52 61
3037.65 61
3037.78 63
3037.90 67
3038.03 72
3038.15 78
3038.28 84
3038.41 91
3038.53 97
3038.66 102
3038.79 105
3038.91 107
3039.04 108
3039.17 108
3039.29 107
3039.42 107
3039.55 108
3039.67 112
3039.80 117
3039.93 123
3040.05 129
3040.18 135
3040.31 139
3040.43 140
3040.56 137
3040.69 131
3040.81 121
3040.94 110
3041.06 97
3041.19 85
3041.32 76
3041.44 70
3041.57 68
3041.70 71
3041.82 76
3041.95 84
3042.08 91
3042.20 97
3042.33 101
3042.46 103
3042.58 103
3042.71 102
3042.84 103
3042.96 105
3043.09 110
3043.22 117
3043.34 125
3043.47 134
3043.60 143
3043.72 150
3043.85 155
3043.98 159
3044.10 163
3044.23 166
3044.36 169
3044.48 173
3044.61 178
3044.74 182
3044.86 186
3044.99 187
3045.12 184
3045.24 179
3045.37 171
3045.50 161
3045.62 150
3045.75 141
3045.88 134
3046.00 130
3046.13 130
3046.26 132
3046.38 137
3046.51 142
3046.64 147
3046.76 152
3046.89 157
3047.02 162
3047.14 168
3047.27 174
3047.40 182
3047.52 190
3047.65 198
3047.78 206
3047.90 212
3048.03 217
3048.16 220
3048.28 222
3048.41 223
3048.54 224
3048.66 226
3048.79 229
3048.92 232
3049.04 237
3049.17 243
3049.30 248
3049.42 254
3049.55 258
3049.68 262
3049.80 264
3049.93 265
3050.06 265
3050.18 265
3050.31 266
3050.44 267
3050.56 268
3050.69 271
3050.82 274
3050.94 277
3051.07 278
3051.20 279
3051.32 276
3051.45 271
3051.58 263
3051.70 253
3051.83 242
3051.96 231
3052.08 220
3052.21 210
3052.34 202
3052.47 195
3052.59 189
3052.72 182
3052.85 175
3052.97 167
3053.10 159
3053.23 150
3053.35 141
3053.48 133
3053.61 127
3053.73 123
3053.86 122
3053.99 123
3054.11 125
3054.24 130
3054.37 135
3054.49 140
3054.62 144
3054.75 147
3054.87 148
3055.00 146
3055.13 141
3055.26 132
3055.38 121
3055.51 109
3055.64 96
3055.76 84
3055.89 74
3056.02 66
3056.14 59
3056.27 54
3056.40 50
3056.52 48
3056.65 48
3056.78 51
3056.90 55
3057.03 63
3057.16 72
3057.29 83
3057.41 93
3057.54 104
3057.67 113
3057.79 122
3057.92 130
3058.05 137
3058.17 143
3058.30 145
3058.43 143
3058.55 137
3058.68 127
3058.81 113
3058.93 98
3059.06 84
3059.19 75
3059.32 70
3059.44 71
3059.57 77
3059.70 86
3059.82 96
3059.95 106
3060.08 111
3060.20 113
3060.33 110
3060.46 103
3060.59 93
3060.71 82
3060.84 70
3060.97 60
3061.09 51
3061.22 43
3061.35 37
3061.47 32
3061.60 29
3061.73 29
3061.85 29
3061.98 32
3062.11 35
3062.24 39
3062.36 43
3062.49 47
3062.62 49
3062.74 50
3062.87 49
3063.00 47
3063.12 45
3063.25 41
3063.38 37
3063.51 33
3063.63 29
3063.76 25
3063.89 22
3064.01 20
3064.14 19
3064.27 19
3064.40 22
3064.52 26
3064.65 31
3064.78 36
3064.90 39
3065.03 39
3065.16 37
3065.28 33
3065.41 28
3065.54 23
3065.67 20
3065.79 19
3065.92 19
3066.05 22
3066.17 24
3066.30 27
3066.43 28
3066.56 29
3066.68 29
3066.81 30
3066.94 31
3067.06 34
3067.19 40
3067.32 47
3067.44 56
3067.57 66
3067.70 76
3067.83 85
3067.95 94
3068.08 102
3068.21 108
3068.33 113
3068.46 114
3068.59 113
3068.72 110
3068.84 103
3068.97 95
3069.10 85
3069.22 76
3069.35 67
3069.48 59
3069.61 52
3069.73 45
3069.86 38
3069.99 31
3070.11 24
3070.24 18
3070.37 14
3070.50 12
3070.62 12
3070.75 13
3070.88 16
3071.00 20
3071.13 24
3071.26 28
3071.39 31
3071.51 35
3071.64 39
3071.77 42
3071.89 46
3072.02 49
3072.15 53
3072.28 55
3072.40 57
3072.53 59
3072.66 61
3072.79 64
3072.91 68
3073.04 75
3073.17 83
3073.29 93
3073.42 104
3073.55 115
3073.68 124
3073.80 132
3073.93 136
3074.06 139
3074.18 141
3074.31 143
3074.44 145
3074.57 149
3074.69 154
3074.82 161
3074.95 168
3075.08 175
3075.20 180
3075.33 184
3075.46 185
3075.58 185
3075.71 181
3075.84 176
3075.97 170
3076.09 163
3076.22 156
3076.35 149
3076.48 143
3076.60 139
3076.73 137
3076.86 137
3076.98 138
3077.11 139
3077.24 141
3077.37 140
3077.49 138
3077.62 133
3077.75 126
3077.88 116
3078.00 105
3078.13 94
3078.26 83
3078.38 72
3078.51 62
3078.64 52
3078.77 42
3078.89 35
3079.02 29
3079.15 26
3079.28 28
3079.40 32
3079.53 40
3079.66 48
3079.79 56
3079.91 61
3080.04 64
3080.17 63
3080.30 60
3080.42 56
3080.55 50
3080.68 45
3080.80 41
3080.93 36
3081.06 32
3081.19 27
3081.31 22
3081.44 16
3081.57 11
3081.70 6
3081.82 2
3081.95 0
3082.08 0
3082.21 0
3082.33 0
3082.46 0
3082.59 0
3082.72 0
3082.84 0
3082.97 5
3083.10 14
3083.23 24
3083.35 31
3083.48 35
3083.61 37
3083.73 36
3083.86 33
3083.99 29
3084.12 25
3084.24 22
3084.37 20
3084.50 20
3084.63 22
3084.75 25
3084.88 30
3085.01 36
3085.14 42
3085.26 50
3085.39 58
3085.52 66
3085.65 73
3085.77 78
3085.90 82
3086.03 83
3086.16 81
3086.28 76
3086.41 70
3086.54 62
3086.67 55
3086.79 49
3086.92 45
3087.05 44
3087.18 47
3087.30 53
3087.43 62
3087.56 72
3087.69 82
3087.81 89
3087.94 93
3088.07 94
3088.20 92
3088.32 88
3088.45 83
3088.58 78
3088.71 74
3088.83 71
3088.96 70
3089.09 69
3089.22 69
3089.34 69
3089.47 69
3089.60 69
3089.73 69
3089.85 69
3089.98 68
3090.11 67
3090.24 66
3090.37 64
3090.49 62
3090.62 59
3090.75 57
3090.88 53
3091.00 50
3091.13 45
3091.26 41
3091.39 36
3091.51 31
3091.64 27
3091.77 22
3091.90 19
3092.02 17
3092.15 17
3092.28 17
3092.41 19
3092.53 21
3092.66 24
3092.79 26
3092.92 28
3093.04 29
3093.17 32
3093.30 36
3093.43 43
3093.56 52
3093.68 62
3093.81 73
3093.94 84
3094.07 94
3094.19 101
3094.32 106
3094.45 107
3094.58 106
3094.70 103
3094.83 99
3094.96 95
3095.09 92
3095.21 90
3095.34 90
3095.47 92
3095.60 96
3095.73 101
3095.85 106
3095.98 110
3096.11 114
3096.24 117
3096.36 120
3096.49 122
3096.62 124
3096.75 125
3096.87 126
3097.00 128
3097.13 130
3097.26 133
3097.39 136
3097.51 139
3097.64 142
3097.77 143
3097.90 144
3098.02 143
3098.15 140
3098.28 136
3098.41 132
3098.54 127
3098.66 122
3098.79 119
3098.92 118
3099.05 118
3099.17 121
3099.30 125
3099.43 129
3099.56 132
3099.68 132
3099.81 128
3099.94 119
3100.07 108
3100.20 94
3100.32 80
3100.45 67
3100.58 56
3100.71 48
3100.83 42
3100.96 39
3101.09 37
3101.22 37
3101.35 37
3101.47 36
3101.60 35
3101.73 30
3101.86 22
3101.98 12
3102.11 0
3102.24 0
3102.37 0
3102.50 0
3102.62 0
3102.75 0
3102.88 0
3103.01 0
3103.14 4
3103.26 20
3103.39 37
3103.52 52
3103.65 66
3103.77 76
3103.90 83
3104.03 86
3104.16 85
3104.29 81
3104.41 76
3104.54 70
3104.67 66
3104.80 63
3104.93 61
3105.05 60
3105.18 59
3105.31 59
3105.44 59
3105.56 60
3105.69 62
3105.82 66
3105.95 70
3106.08 74
3106.20 77
3106.33 78
3106.46 77
3106.59 73
3106.72 67
3106.84 60
3106.97 54
3107.10 47
3107.23 40
3107.36 34
3107.48 27
3107.61 19
3107.74 13
3107.87 7
3108.00 4
3108.12 4
3108.25 7
3108.38 13
3108.51 20
3108.63 28
3108.76 35
3108.89 40
3109.02 44
3109.15 46
3109.27 47
3109.40 47
3109.53 48
3109.66 48
3109.79 49
3109.91 50
3110.04 52
3110.17 55
3110.30 60
3110.43 67
3110.55 76
3110.68 89
3110.81 103
3110.94 118
3111.07 133
3111.19 147
3111.32 158
3111.45 165
3111.58 169
3111.71 171
3111.83 172
3111.96 171
3112.09 170
3112.22 169
3112.35 169
3112.47 169
3112.60 170
3112.73 170
3112.86 172
3112.99 174
3113.11 177
3113.24 180
3113.37 182
3113.50 184
3113.63 184
3113.75 182
3113.88 179
3114.01 176
3114.14 174
3114.27 176
3114.40 183
3114.52 195
3114.65 213
3114.78 235
3114.91 261
3115.04 287
3115.16 312
3115.29 334
3115.42 349
3115.55 357
3115.68 358
3115.80 352
3115.93 342
3116.06 329
3116.19 318
3116.32 310
3116.44 308
3116.57 312
3116.70 321
3116.83 333
3116.96 346
3117.09 358
3117.21 367
3117.34 373
3117.47 376
3117.60 376
3117.73 374
3117.85 370
3117.98 364
3118.11 357
3118.24 349
3118.37 340
3118.49 332
3118.62 323
3118.75 316
3118.88 310
3119.01 305
3119.14 299
3119.26 293
3119.39 285
3119.52 274
3119.65 260
3119.78 244
3119.90 228
3120.03 211
3120.16 197
3120.29 185
3120.42 174
3120.55 165
3120.67 157
3120.80 147
3120.93 136
3121.06 125
3121.19 113
3121.31 103
3121.44 94
3121.57 88
3121.70 84
3121.83 82
3121.96 79
3122.08 77
3122.21 73
3122.34 69
3122.47 65
3122.60 62
3122.72 61
3122.85 64
3122.98 69
3123.11 77
3123.24 86
3123.37 95
3123.49 104
3123.62 112
3123.75 119
3123.88 127
3124.01 135
3124.14 143
3124.26 152
3124.39 160
3124.52 166
3124.65 171
3124.78 174
3124.91 174
3125.03 173
3125.16 171
3125.29 169
3125.42 165
3125.55 161
3125.68 157
3125.80 153
3125.93 150
3126.06 147
3126.19 145
3126.32 143
3126.44 141
3126.57 137
3126.70 131
3126.83 125
3126.96 117
3127.09 110
3127.21 105
3127.34 102
3127.47 100
3127.60 100
3127.73 99
3127.86 97
3127.98 93
3128.11 88
3128.24 82
3128.37 76
3128.50 70
3128.63 66
3128.76 63
3128.88 62
3129.01 61
3129.14 60
3129.27 61
3129.40 62
3129.53 65
3129.65 70
3129.78 75
3129.91 81
3130.04 87
3130.17 92
3130.30 96
3130.42 97
3130.55 97
3130.68 96
3130.81 95
3130.94 96
3131.07 99
3131.19 106
3131.32 116
3131.45 127
3131.58 139
3131.71 149
3131.84 156
3131.96 159
3132.09 157
3132.22 152
3132.35 145
3132.48 136
3132.61 128
3132.74 120
3132.86 113
3132.99 107
3133.12 104
3133.25 103
3133.38 104
3133.51 107
3133.63 112
3133.76 116
3133.89 120
3134.02 122
3134.15 123
3134.28 122
3134.41 120
3134.53 117
3134.66 115
3134.79 113
3134.92 113
3135.05 115
3135.18 119
3135.30 125
3135.43 133
3135.56 142
3135.69 151
3135.82 158
3135.95 163
3136.08 164
3136.20 161
3136.33 156
3136.46 151
3136.59 146
3136.72 143
3136.85 144
3136.98 146
3137.10 149
3137.23 151
3137.36 151
3137.49 150
3137.62 149
3137.75 147
3137.88 147
3138.00 149
3138.13 152
3138.26 155
3138.39 157
3138.52 158
3138.65 157
3138.78 154
3138.90 153
3139.03 152
3139.16 154
3139.29 158
3139.42 163
3139.55 170
3139.68 176
3139.80 180
3139.93 180
3140.06 178
3140.19 172
3140.32 163
3140.45 153
3140.58 142
3140.70 132
3140.83 123
3140.96 116
3141.09 111
3141.22 107
3141.35 104
3141.48 101
3141.60 98
3141.73 95
3141.86 92
3141.99 88
3142.12 84
3142.25 80
3142.38 77
3142.50 76
3142.63 76
3142.76 78
3142.89 83
3143.02 89
3143.15 96
3143.28 105
3143.41 114
3143.53 123
3143.66 130
3143.79 134
3143.92 136
3144.05 135
3144.18 131
3144.31 126
3144.43 121
3144.56 117
3144.69 115
3144.82 115
3144.95 117
3145.08 121
3145.21 127
3145.34 134
3145.46 142
3145.59 152
3145.72 162
3145.85 171
3145.98 179
3146.11 185
3146.24 187
3146.37 186
3146.49 182
3146.62 175
3146.75 167
3146.88 158
3147.01 148
3147.14 138
3147.27 130
3147.40 123
3147.52 120
3147.65 120
3147.78 124
3147.91 132
3148.04 141
3148.17 151
3148.30 158
3148.43 162
3148.55 162
3148.68 159
3148.81 154
3148.94 149
3149.07 145
3149.20 142
3149.33 141
3149.46 140
3149.58 140
3149.71 138
3149.84 135
3149.97 131
3150.10 126
3150.23 121
3150.36 117
3150.49 114
3150.61 111
3150.74 107
3150.87 103
3151.00 97
3151.13 91
3151.26 85
3151.39 79
3151.52 76
3151.65 75
3151.77 77
3151.90 82
3152.03 90
3152.16 99
3152.29 108
3152.42 118
3152.55 127
3152.68 134
3152.80 139
3152.93 141
3153.06 141
3153.19 138
3153.32 132
3153.45 124
3153.58 115
3153.71 105
3153.84 96
3153.96 88
3154.09 83
3154.22 80
3154.35 80
3154.48 82
3154.61 84
3154.74 88
3154.87 91
3155.00 93
3155.12 95
3155.25 96
3155.38 96
3155.51 98
3155.64 99
3155.77 101
3155.90 103
3156.03 106
3156.16 110
3156.28 113
3156.41 117
3156.54 119
3156.67 122
3156.80 123
3156.93 125
3157.06 127
3157.19 131
3157.32 138
3157.45 148
3157.57 163
3157.70 180
3157.83 200
3157.96 221
3158.09 241
3158.22 260
3158.35 278
3158.48 296
3158.61 315
3158.73 337
3158.86 362
3158.99 391
3159.12 426
3159.25 466
3159.38 511
3159.51 561
3159.64 615
3159.77 672
3159.90 731
3160.02 792
3160.15 856
3160.28 925
3160.41 999
3160.54 1079
3160.67 1165
3160.80 1256
3160.93 1350
3161.06 1446
3161.19 1540
3161.31 1631
3161.44 1717
3161.57 1798
3161.70 1873
3161.83 1941
3161.96 2003
3162.09 2058
3162.22 2107
3162.35 2150
3162.48 2189
3162.61 2222
3162.73 2250
3162.86 2272
3162.99 2288
3163.12 2296
3163.25 2296
3163.38 2289
3163.51 2275
3163.64 2254
3163.77 2226
3163.90 2190
3164.02 2147
3164.15 2097
3164.28 2041
3164.41 1982
3164.54 1923
3164.67 1868
3164.80 1819
3164.93 1777
3165.06 1742
3165.19 1711
3165.32 1680
3165.44 1648
3165.57 1612
3165.70 1572
3165.83 1529
3165.96 1483
3166.09 1435
3166.22 1386
3166.35 1334
3166.48 1279
3166.61 1220
3166.74 1156
3166.87 1089
3166.99 1021
3167.12 956
3167.25 896
3167.38 843
3167.51 798
3167.64 759
3167.77 727
3167.90 699
3168.03 672
3168.16 648
3168.29 624
3168.42 601
3168.54 579
3168.67 559
3168.80 541
3168.93 525
3169.06 510
3169.19 497
3169.32 484
3169.45 472
3169.58 460
3169.71 446
3169.84 432
3169.97 418
3170.09 403
3170.22 387
3170.35 372
3170.48 356
3170.61 340
3170.74 326
3170.87 312
3171.00 299
3171.13 289
3171.26 279
3171.39 271
3171.52 263
3171.65 255
3171.77 246
3171.90 237
3172.03 229
3172.16 221
3172.29 214
3172.42 208
3172.55 201
3172.68 193
3172.81 184
3172.94 172
3173.07 159
3173.20 145
3173.33 132
3173.45 121
3173.58 112
3173.71 107
3173.84 106
3173.97 109
3174.10 114
3174.23 121
3174.36 128
3174.49 133
3174.62 136
3174.75 136
3174.88 131
3175.01 123
3175.14 111
3175.26 98
3175.39 84
3175.52 72
3175.65 61
3175.78 52
3175.91 44
3176.04 36
3176.17 29
3176.30 23
3176.43 18
3176.56 15
3176.69 14
3176.82 17
3176.95 23
3177.08 32
3177.20 44
3177.33 58
3177.46 73
3177.59 87
3177.72 100
3177.85 109
3177.98 115
3178.11 118
3178.24 117
3178.37 113
3178.50 108
3178.63 103
3178.76 99
3178.89 97
3179.02 96
3179.15 95
3179.27 94
3179.40 91
3179.53 85
3179.66 77
3179.79 68
3179.92 58
3180.05 48
3180.18 40
3180.31 35
3180.44 32
3180.57 32
3180.70 35
3180.83 40
3180.96 49
3181.09 60
3181.22 74
3181.35 90
3181.47 107
3181.60 122
3181.73 133
3181.86 140
3181.99 142
3182.12 139
3182.25 133
3182.38 125
3182.51 117
3182.64 110
3182.77 104
3182.90 100
3183.03 96
3183.16 92
3183.29 87
3183.42 81
3183.55 76
3183.68 72
3183.81 68
3183.93 66
3184.06 65
3184.19 66
3184.32 67
3184.45 67
3184.58 67
3184.71 65
3184.84 64
3184.97 61
3185.10 58
3185.23 55
3185.36 52
3185.49 49
3185.62 46
3185.75 43
3185.88 41
3186.01 39
3186.14 37
3186.27 36
3186.40 36
3186.52 36
3186.65 36
3186.78 37
3186.91 38
3187.04 40
3187.17 42
3187.30 46
3187.43 51
3187.56 56
3187.69 60
3187.82 65
3187.95 68
3188.08 70
3188.21 71
3188.34 72
3188.47 71
3188.60 70
3188.73 67
3188.86 63
3188.99 57
3189.12 49
3189.25 41
3189.38 34
3189.50 28
3189.63 24
3189.76 23
3189.89 24
3190.02 26
3190.15 28
3190.28 29
3190.41 28
3190.54 24
3190.67 19
3190.80 13
3190.93 6
3191.06 0
3191.19 0
3191.32 0
3191.45 0
3191.58 0
3191.71 0
3191.84 0
3191.97 0
3192.10 0
3192.23 3
3192.36 8
3192.49 14
3192.62 22
3192.75 30
3192.88 38
3193.01 46
3193.13 52
3193.26 56
3193.39 58
3193.52 59
3193.65 59
3193.78 59
3193.91 59
3194.04 59
3194.17 59
3194.30 59
3194.43 60
3194.56 61
3194.69 63
3194.82 66
3194.95 69
3195.08 73
3195.21 77
3195.34 80
3195.47 82
3195.60 82
3195.73 80
3195.86 76
3195.99 72
3196.12 67
3196.25 62
3196.38 58
3196.51 56
3196.64 54
3196.77 53
3196.90 52
3197.03 50
3197.16 48
3197.29 44
3197.42 39
3197.55 34
3197.67 30
3197.80 27
3197.93 25
3198.06 24
3198.19 25
3198.32 26
3198.45 27
3198.58 28
3198.71 28
3198.84 27
3198.97 27
3199.10 26
3199.23 27
3199.36 28
3199.49 30
3199.62 32
3199.75 34
3199.88 35
3200.01 34
3200.14 30
3200.27 24
3200.40 16
3200.53 6
3200.66 0
3200.79 0
3200.92 0
3201.05 0
3201.18 0
3201.31 0
3201.44 0
3201.57 0
3201.70 1
3201.83 9
3201.96 17
3202.09 25
3202.22 33
3202.35 39
3202.48 43
3202.61 47
3202.74 48
3202.87 49
3203.00 48
3203.13 46
3203.26 44
3203.39 41
3203.52 39
3203.65 38
3203.78 37
3203.91 36
3204.04 36
3204.17 37
3204.30 38
3204.43 40
3204.56 42
3204.69 45
3204.82 47
3204.95 48
3205.08 48
3205.21 45
3205.34 39
3205.47 32
3205.60 24
3205.73 15
3205.86 8
3205.99 4
3206.12 2
3206.25 3
3206.38 6
3206.51 12
3206.63 19
3206.76 29
3206.89 40
3207.02 53
3207.15 65
3207.28 77
3207.41 87
3207.54 94
3207.67 98
3207.80 100
3207.93 101
3208.06 104
3208.19 108
3208.32 114
3208.45 122
3208.58 131
3208.71 138
3208.84 143
3208.97 145
3209.10 144
3209.23 141
3209.36 137
3209.49 133
3209.62 130
3209.75 130
3209.88 130
3210.01 131
3210.14 131
3210.27 131
3210.40 131
3210.53 132
3210.66 135
3210.79 142
3210.92 153
3211.05 168
3211.18 185
3211.31 203
3211.44 219
3211.57 233
3211.70 243
3211.83 250
3211.97 252
3212.10 252
3212.23 250
3212.36 246
3212.49 240
3212.62 233
3212.75 226
3212.88 218
3213.01 212
3213.14 207
3213.27 203
3213.40 202
3213.53 202
3213.66 202
3213.79 202
3213.92 201
3214.05 199
3214.18 195
3214.31 191
3214.44 185
3214.57 178
3214.70 170
3214.83 161
3214.96 151
3215.09 142
3215.22 134
3215.35 128
3215.48 124
3215.61 123
3215.74 122
3215.87 122
3216.00 122
3216.13 122
3216.26 120
3216.39 116
3216.52 112
3216.65 106
3216.78 100
3216.91 94
3217.04 87
3217.17 80
3217.30 73
3217.43 65
3217.56 56
3217.69 47
3217.82 38
3217.95 31
3218.08 26
3218.21 24
3218.34 26
3218.47 31
3218.60 40
3218.73 51
3218.86 63
3218.99 74
3219.12 83
3219.25 89
3219.38 94
3219.51 96
3219.64 97
3219.77 98
3219.90 99
3220.03 102
3220.16 105
3220.29 110
3220.42 114
3220.55 119
3220.68 123
3220.81 125
3220.95 124
3221.08 122
3221.21 117
3221.34 112
3221.47 107
3221.60 103
3221.73 100
3221.86 99
3221.99 99
3222.12 99
3222.25 98
3222.38 97
3222.51 95
3222.64 93
3222.77 91
3222.90 91
3223.03 91
3223.16 93
3223.29 95
3223.42 98
3223.55 101
3223.68 102
3223.81 103
3223.94 102
3224.07 100
3224.20 96
3224.33 91
3224.46 83
3224.59 73
3224.72 61
3224.85 47
3224.98 31
3225.11 15
3225.24 0
3225.37 0
3225.50 0
3225.64 0
3225.77 0
3225.90 0
3226.03 0
3226.16 0
3226.29 8
3226.42 18
3226.55 26
3226.68 28
3226.81 27
3226.94 22
3227.07 15
3227.20 8
3227.33 3
3227.46 2
3227.59 4
3227.72 9
3227.85 16
3227.98 24
3228.11 31
3228.24 35
3228.37 37
3228.50 36
3228.63 33
3228.76 29
3228.89 25
3229.02 23
3229.16 24
3229.29 27
3229.42 34
3229.55 43
3229.68 54
3229.81 65
3229.94 74
3230.07 82
3230.20 87
3230.33 88
3230.46 86
3230.59 81
3230.72 75
3230.85 67
3230.98 61
3231.11 55
3231.24 53
3231.37 53
3231.50 55
3231.63 60
3231.76 66
3231.89 71
3232.02 75
3232.16 76
3232.29 74
3232.42 69
3232.55 63
3232.68 56
3232.81 50
3232.94 44
3233.07 39
3233.20 35
3233.33 31
3233.46 28
3233.59 26
3233.72 26
3233.85 29
3233.98 33
3234.11 40
3234.24 48
3234.37 57
3234.50 63
3234.63 67
3234.76 68
3234.90 66
3235.03 61
3235.16 54
3235.29 47
3235.42 41
3235.55 38
3235.68 37
3235.81 40
3235.94 47
3236.07 55
3236.20 65
3236.33 74
3236.46 83
3236.59 90
3236.72 96
3236.85 101
3236.98 105
3237.11 109
3237.25 111
3237.38 112
3237.51 112
3237.64 110
3237.77 107
3237.90 105
3238.03 103
3238.16 102
3238.29 103
3238.42 104
3238.55 105
3238.68 104
3238.81 100
3238.94 94
3239.07 86
3239.20 76
3239.33 66
3239.47 57
3239.60 50
3239.73 45
3239.86 43
3239.99 43
3240.12 45
3240.25 48
3240.38 51
3240.51 54
3240.64 56
3240.77 57
3240.90 56
3241.03 54
3241.16 52
3241.29 48
3241.42 45
3241.56 41
3241.69 38
3241.82 36
3241.95 35
3242.08 35
3242.21 36
3242.34 38
3242.47 42
3242.60 47
3242.73 53
3242.86 60
3242.99 69
3243.12 79
3243.25 90
3243.38 101
3243.52 113
3243.65 123
3243.78 133
3243.91 142
3244.04 150
3244.17 157
3244.30 164
3244.43 170
3244.56 177
3244.69 182
3244.82 186
3244.95 191
3245.08 196
3245.21 203
3245.35 212
3245.48 225
3245.61 240
3245.74 258
3245.87 277
3246.00 296
3246.13 315
3246.26 335
3246.39 356
3246.52 379
3246.65 403
3246.78 429
3246.91 455
3247.04 481
3247.18 506
3247.31 528
3247.44 545
3247.57 559
3247.70 568
3247.83 574
3247.96 576
3248.09 578
3248.22 581
3248.35 587
3248.48 598
3248.61 614
3248.75 634
3248.88 656
3249.01 677
3249.14 693
3249.27 704
3249.40 707
3249.53 703
3249.66 693
3249.79 680
3249.92 664
3250.05 648
3250.18 630
3250.31 613
3250.45 594
3250.58 576
3250.71 558
3250.84 541
3250.97 527
3251.10 514
3251.23 504
3251.36 495
3251.49 486
3251.62 477
3251.75 466
3251.88 455
3252.02 444
3252.15 435
3252.28 428
3252.41 423
3252.54 419
3252.67 415
3252.80 410
3252.93 402
3253.06 392
3253.19 379
3253.32 367
3253.46 354
3253.59 342
3253.72 331
3253.85 319
3253.98 307
3254.11 294
3254.24 279
3254.37 263
3254.50 248
3254.63 234
3254.76 222
3254.90 212
3255.03 203
3255.16 196
3255.29 188
3255.42 181
3255.55 173
3255.68 165
3255.81 156
3255.94 148
3256.07 140
3256.20 133
3256.34 128
3256.47 125
3256.60 124
3256.73 125
3256.86 127
3256.99 130
3257.12 134
3257.25 138
3257.38 142
3257.51 145
3257.65 148
3257.78 149
3257.91 148
3258.04 145
3258.17 141
3258.30 136
3258.43 130
3258.56 124
3258.69 119
3258.82 115
3258.96 112
3259.09 110
3259.22 107
3259.35 104
3259.48 100
3259.61 96
3259.74 90
3259.87 85
3260.00 82
3260.13 81
3260.27 83
3260.40 88
3260.53 97
3260.66 107
3260.79 118
3260.92 130
3261.05 142
3261.18 154
3261.31 167
3261.44 181
3261.58 198
3261.71 217
3261.84 240
3261.97 266
3262.10 293
3262.23 320
3262.36 346
3262.49 369
3262.62 388
3262.76 403
3262.89 416
3263.02 428
3263.15 441
3263.28 459
3263.41 483
3263.54 515
3263.67 556
3263.80 604
3263.94 657
3264.07 711
3264.20 764
3264.33 813
3264.46 857
3264.59 898
3264.72 938
3264.85 979
3264.98 1024
3265.12 1075
3265.25 1131
3265.38 1191
3265.51 1251
3265.64 1308
3265.77 1360
3265.90 1404
3266.03 1439
3266.16 1465
3266.30 1484
3266.43 1496
3266.56 1502
3266.69 1504
3266.82 1500
3266.95 1493
3267.08 1483
3267.21 1470
3267.34 1455
3267.48 1438
3267.61 1420
3267.74 1401
3267.87 1382
3268.00 1362
3268.13 1344
3268.26 1327
3268.39 1312
3268.53 1297
3268.66 1280
3268.79 1260
3268.92 1236
3269.05 1205
3269.18 1167
3269.31 1124
3269.44 1079
3269.57 1034
3269.71 991
3269.84 952
3269.97 919
3270.10 889
3270.23 861
3270.36 834
3270.49 805
3270.62 773
3270.76 739
3270.89 702
3271.02 665
3271.15 628
3271.28 593
3271.41 561
3271.54 533
3271.67 508
3271.81 487
3271.94 467
3272.07 450
3272.20 433
3272.33 417
3272.46 402
3272.59 387
3272.72 373
3272.86 360
3272.99 348
3273.12 338
3273.25 328
3273.38 320
3273.51 313
3273.64 308
3273.78 302
3273.91 297
3274.04 292
3274.17 287
3274.30 281
3274.43 272
3274.56 262
3274.69 249
3274.83 233
3274.96 216
3275.09 198
3275.22 181
3275.35 165
3275.48 152
3275.61 142
3275.74 135
3275.88 130
3276.01 128
3276.14 127
3276.27 128
3276.40 130
3276.53 132
3276.66 134
3276.80 136
3276.93 137
3277.06 138
3277.19 138
3277.32 138
3277.45 138
3277.58 136
3277.72 132
3277.85 127
3277.98 119
3278.11 109
3278.24 96
3278.37 84
3278.50 72
3278.64 63
3278.77 57
3278.90 54
3279.03 54
3279.16 56
3279.29 59
3279.42 62
3279.55 66
3279.69 71
3279.82 77
3279.95 86
3280.08 96
3280.21 108
3280.34 121
3280.47 132
3280.61 140
3280.74 145
3280.87 145
3281.00 143
3281.13 139
3281.26 136
3281.39 136
3281.53 141
3281.66 151
3281.79 166
3281.92 184
3282.05 203
3282.18 221
3282.32 236
3282.45 246
3282.58 252
3282.71 252
3282.84 249
3282.97 243
3283.10 234
3283.24 224
3283.37 213
3283.50 202
3283.63 191
3283.76 181
3283.89 172
3284.02 165
3284.16 160
3284.29 155
3284.42 152
3284.55 149
3284.68 146
3284.81 145
3284.95 145
3285.08 146
3285.21 149
3285.34 152
3285.47 154
3285.60 155
3285.73 152
3285.87 147
3286.00 140
3286.13 132
3286.26 124
3286.39 119
3286.52 117
3286.66 118
3286.79 122
3286.92 128
3287.05 136
3287.18 144
3287.31 152
3287.44 157
3287.58 160
3287.71 160
3287.84 156
3287.97 148
3288.10 136
3288.23 121
3288.37 105
3288.50 88
3288.63 73
3288.76 59
3288.89 48
3289.02 39
3289.16 31
3289.29 24
3289.42 18
3289.55 15
3289.68 14
3289.81 16
3289.94 22
3290.08 30
3290.21 40
3290.34 50
3290.47 58
3290.60 64
3290.73 67
3290.87 66
3291.00 64
3291.13 59
3291.26 53
3291.39 46
3291.52 38
3291.66 30
3291.79 23
3291.92 18
3292.05 16
3292.18 18
3292.31 23
3292.45 31
3292.58 40
3292.71 49
3292.84 59
3292.97 68
3293.10 77
3293.24 87
3293.37 97
3293.50 107
3293.63 117
3293.76 124
3293.89 128
3294.03 128
3294.16 123
3294.29 114
3294.42 101
3294.55 86
3294.68 70
3294.82 56
3294.95 45
3295.08 38
3295.21 37
3295.34 40
3295.48 49
3295.61 60
3295.74 73
3295.87 85
3296.00 95
3296.13 101
3296.27 104
3296.40 104
3296.53 103
3296.66 101
3296.79 99
3296.92 100
3297.06 103
3297.19 108
3297.32 113
3297.45 120
3297.58 126
3297.72 133
3297.85 139
3297.98 144
3298.11 149
3298.24 154
3298.37 158
3298.51 162
3298.64 166
3298.77 169
3298.90 171
3299.03 170
3299.16 166
3299.30 159
3299.43 150
3299.56 139
3299.69 128
3299.82 118
3299.96 110
3300.09 103
3300.22 99
3300.35 96
3300.48 93
3300.61 90
3300.75 86
3300.88 82
3301.01 78
3301.14 76
3301.27 75
3301.41 75
3301.54 76
3301.67 77
3301.80 77
3301.93 75
3302.07 72
3302.20 68
3302.33 65
3302.46 65
3302.59 69
3302.72 76
3302.86 86
3302.99 98
3303.12 110
3303.25 122
3303.38 131
3303.52 138
3303.65 143
3303.78 145
3303.91 145
3304.04 142
3304.18 137
3304.31 130
3304.44 121
3304.57 112
3304.70 102
3304.83 93
3304.97 87
3305.10 84
3305.23 83
3305.36 84
3305.49 85
3305.63 86
3305.76 85
3305.89 82
3306.02 77
3306.15 71
3306.29 66
3306.42 61
3306.55 59
3306.68 60
3306.81 64
3306.95 70
3307.08 78
3307.21 88
3307.34 98
3307.47 109
3307.61 118
3307.74 127
3307.87 134
3308.00 139
3308.13 144
3308.27 147
3308.40 149
3308.53 150
3308.66 150
3308.79 148
3308.93 145
3309.06 140
3309.19 135
3309.32 129
3309.45 124
3309.59 119
3309.72 114
3309.85 108
3309.98 101
3310.11 93
3310.25 84
3310.38 74
3310.51 63
3310.64 52
3310.77 42
3310.91 33
3311.04 25
3311.17 19
3311.30 15
3311.43 12
3311.57 10
3311.70 9
3311.83 7
3311.96 4
3312.09 1
3312.23 0
3312.36 0
3312.49 0
3312.62 0
3312.75 0
3312.89 0
3313.02 0
3313.15 4
3313.28 13
3313.42 20
3313.55 26
3313.68 29
3313.81 29
3313.94 26
3314.08 23
3314.21 20
3314.34 18
3314.47 20
3314.60 23
3314.74 29
3314.87 35
3315.00 42
3315.13 48
3315.26 54
3315.40 61
3315.53 68
3315.66 77
3315.79 86
3315.93 95
3316.06 102
3316.19 106
3316.32 106
3316.45 103
3316.59 96
3316.72 87
3316.85 77
3316.98 66
3317.11 56
3317.25 46
3317.38 38
3317.51 29
3317.64 22
3317.78 14
3317.91 8
3318.04 3
3318.17 0
3318.30 0
3318.44 0
3318.57 0
3318.70 2
3318.83 3
3318.97 5
3319.10 8
3319.23 11
3319.36 15
3319.49 21
3319.63 26
3319.76 30
3319.89 33
3320.02 33
3320.16 31
3320.29 27
3320.42 22
3320.55 17
3320.68 15
3320.82 16
3320.95 19
3321.08 25
3321.21 32
3321.35 41
3321.48 49
3321.61 57
3321.74 65
3321.87 73
3322.01 81
3322.14 88
3322.27 96
3322.40 104
3322.54 112
3322.67 119
3322.80 125
3322.93 130
3323.06 134
3323.20 138
3323.33 142
3323.46 146
3323.59 151
3323.73 156
3323.86 160
3323.99 164
3324.12 168
3324.26 171
3324.39 174
3324.52 180
3324.65 189
3324.78 202
3324.92 218
3325.05 236
3325.18 254
3325.31 271
3325.45 285
3325.58 297
3325.71 306
3325.84 312
3325.98 318
3326.11 322
3326.24 325
3326.37 325
3326.51 322
3326.64 317
3326.77 309
3326.90 301
3327.03 292
3327.17 284
3327.30 277
3327.43 271
3327.56 266
3327.70 262
3327.83 258
3327.96 254
3328.09 251
3328.23 247
3328.36 244
3328.49 239
3328.62 232
3328.76 223
3328.89 211
3329.02 196
3329.15 180
3329.28 164
3329.42 148
3329.55 134
3329.68 121
3329.81 110
3329.95 101
3330.08 93
3330.21 88
3330.34 85
3330.48 85
3330.61 86
3330.74 89
3330.87 93
3331.01 96
3331.14 98
3331.27 99
3331.40 98
3331.54 96
3331.67 93
3331.80 89
3331.93 85
3332.07 81
3332.20 77
3332.33 73
3332.46 68
3332.60 62
3332.73 57
3332.86 52
3332.99 48
3333.13 44
3333.26 41
3333.39 37
3333.52 32
3333.66 27
3333.79 20
3333.92 13
3334.05 6
3334.19 0
3334.32 0
3334.45 0
3334.58 0
3334.72 0
3334.85 0
3334.98 0
3335.11 0
3335.25 0
3335.38 0
3335.51 6
3335.64 13
3335.78 20
3335.91 26
3336.04 30
3336.17 33
3336.31 36
3336.44 37
3336.57 40
3336.70 43
3336.84 49
3336.97 55
3337.10 62
3337.23 69
3337.37 75
3337.50 79
3337.63 82
3337.76 83
3337.90 82
3338.03 79
3338.16 75
3338.29 71
3338.43 67
3338.56 64
3338.69 62
3338.82 61
3338.96 62
3339.09 63
3339.22 63
3339.36 63
3339.49 62
3339.62 60
3339.75 58
3339.89 57
3340.02 57
3340.15 62
3340.28 69
3340.42 79
3340.55 90
3340.68 100
3340.81 108
3340.95 112
3341.08 111
3341.21 107
3341.34 100
3341.48 93
3341.61 85
3341.74 79
3341.88 73
3342.01 68
3342.14 64
3342.27 59
3342.41 54
3342.54 48
3342.67 42
3342.80 38
3342.94 34
3343.07 32
3343.20 31
3343.33 30
3343.47 30
3343.60 29
3343.73 29
3343.87 28
3344.00 29
3344.13 31
3344.26 35
3344.40 41
3344.53 49
3344.66 57
3344.79 66
3344.93 73
3345.06 78
3345.19 80
3345.33 80
3345.46 77
3345.59 71
3345.72 65
3345.86 59
3345.99 53
3346.12 49
3346.25 47
3346.39 48
3346.52 51
3346.65 58
3346.79 65
3346.92 74
3347.05 82
3347.18 89
3347.32 94
3347.45 98
3347.58 101
3347.71 103
3347.85 104
3347.98 106
3348.11 106
3348.25 105
3348.38 102
3348.51 98
3348.64 93
3348.78 86
3348.91 79
3349.04 73
3349.18 67
3349.31 62
3349.44 59
3349.57 56
3349.71 56
3349.84 56
3349.97 57
3350.11 58
3350.24 58
3350.37 58
3350.50 56
3350.64 54
3350.77 53
3350.90 52
3351.03 52
3351.17 55
3351.30 60
3351.43 65
3351.57 69
3351.70 72
3351.83 72
3351.96 69
3352.10 63
3352.23 55
3352.36 47
3352.50 40
3352.63 34
3352.76 29
3352.89 26
3353.03 25
3353.16 25
3353.29 26
3353.43 28
3353.56 30
3353.69 33
3353.83 35
3353.96 38
3354.09 40
3354.22 42
3354.36 42
3354.49 40
3354.62 37
3354.76 33
3354.89 27
3355.02 21
3355.15 15
3355.29 11
3355.42 8
3355.55 7
3355.69 8
3355.82 9
3355.95 11
3356.08 12
3356.22 14
3356.35 17
3356.48 20
3356.62 25
3356.75 30
3356.88 36
3357.02 43
3357.15 50
3357.28 57
3357.41 63
3357.55 69
3357.68 74
3357.81 77
3357.95 79
3358.08 79
3358.21 77
3358.34 73
3358.48 68
3358.61 63
3358.74 59
3358.88 57
3359.01 56
3359.14 57
3359.28 60
3359.41 63
3359.54 67
3359.67 70
3359.81 74
3359.94 78
3360.07 82
3360.21 85
3360.34 87
3360.47 89
3360.61 89
3360.74 88
3360.87 87
3361.01 85
3361.14 84
3361.27 84
3361.40 85
3361.54 85
3361.67 84
3361.80 82
3361.94 78
3362.07 71
3362.20 62
3362.34 51
3362.47 40
3362.60 28
3362.73 16
3362.87 6
3363.00 0
3363.13 0
3363.27 0
3363.40 0
3363.53 0
3363.67 0
3363.80 0
3363.93 1
3364.07 5
3364.20 9
3364.33 10
3364.46 11
3364.60 10
3364.73 9
3364.86 6
3365.00 4
3365.13 2
3365.26 0
3365.40 0
3365.53 0
3365.66 0
3365.80 4
3365.93 11
3366.06 20
3366.20 33
3366.33 48
3366.46 64
3366.59 81
3366.73 98
3366.86 113
3366.99 126
3367.13 135
3367.26 141
3367.39 145
3367.53 147
3367.66 148
3367.79 151
3367.93 155
3368.06 160
3368.19 164
3368.33 168
3368.46 171
3368.59 172
3368.73 174
3368.86 176
3368.99 181
3369.13 188
3369.26 197
3369.39 208
3369.52 219
3369.66 227
3369.79 233
3369.92 236
3370.06 234
3370.19 229
3370.32 221
3370.46 212
3370.59 201
3370.72 190
3370.86 180
3370.99 169
3371.12 159
3371.26 150
3371.39 142
3371.52 135
3371.66 130
3371.79 127
3371.92 124
3372.06 123
3372.19 122
3372.32 122
3372.46 123
3372.59 124
3372.72 128
3372.86 133
3372.99 141
3373.12 150
3373.26 159
3373.39 167
3373.52 174
3373.66 177
3373.79 177
3373.92 173
3374.06 166
3374.19 157
3374.32 146
3374.45 134
3374.59 122
3374.72 111
3374.85 102
3374.99 95
3375.12 91
3375.25 90
3375.39 92
3375.52 95
3375.65 99
3375.79 102
3375.92 104
3376.05 104
3376.19 102
3376.32 101
3376.45 99
3376.59 99
3376.72 99
3376.85 100
3376.99 100
3377.12 100
3377.25 97
3377.39 92
3377.52 84
3377.65 75
3377.79 65
3377.92 56
3378.05 49
3378.19 44
3378.32 43
3378.46 44
3378.59 47
3378.72 52
3378.86 57
3378.99 63
3379.12 67
3379.26 71
3379.39 73
3379.52 75
3379.66 77
3379.79 79
3379.92 81
3380.06 83
3380.19 84
3380.32 85
3380.46 86
3380.59 87
3380.72 89
3380.86 91
3380.99 94
3381.12 97
3381.26 101
3381.39 104
3381.52 107
3381.66 107
3381.79 107
3381.92 104
3382.06 101
3382.19 97
3382.32 93
3382.46 90
3382.59 88
3382.72 86
3382.86 83
3382.99 79
3383.12 72
3383.26 64
3383.39 55
3383.53 46
3383.66 40
3383.79 38
3383.93 41
3384.06 48
3384.19 59
3384.33 70
3384.46 81
3384.59 88
3384.73 92
3384.86 93
3384.99 91
3385.13 90
3385.26 89
3385.39 89
3385.53 90
3385.66 92
3385.79 92
3385.93 90
3386.06 86
3386.20 80
3386.33 73
3386.46 66
3386.60 61
3386.73 58
3386.86 58
3387.00 60
3387.13 62
3387.26 62
3387.40 60
3387.53 56
3387.66 50
3387.80 43
3387.93 38
3388.07 36
3388.20 38
3388.33 43
3388.47 51
3388.60 59
3388.73 66
3388.87 70
3389.00 70
3389.13 66
3389.27 59
3389.40 50
3389.53 40
3389.67 32
3389.80 27
3389.94 26
3390.07 28
3390.20 34
3390.34 42
3390.47 50
3390.60 58
3390.74 62
3390.87 64
3391.00 62
3391.14 58
3391.27 52
3391.41 45
3391.54 37
3391.67 30
3391.81 22
3391.94 13
3392.07 5
3392.21 0
3392.34 0
3392.47 0
3392.61 0
3392.74 0
3392.88 0
3393.01 0
3393.14 0
3393.28 4
3393.41 12
3393.54 19
3393.68 24
3393.81 28
3393.94 30
3394.08 31
3394.21 31
3394.35 30
3394.48 29
3394.61 27
3394.75 25
3394.88 21
3395.01 17
3395.15 11
3395.28 6
3395.42 1
3395.55 0
3395.68 0
3395.82 4
3395.95 13
3396.08 24
3396.22 37
3396.35 50
3396.49 62
3396.62 72
3396.75 80
3396.89 87
3397.02 93
3397.15 97
3397.29 101
3397.42 104
3397.56 105
3397.69 105
3397.82 102
3397.96 98
3398.09 92
3398.22 85
3398.36 79
3398.49 74
3398.63 71
3398.76 72
3398.89 75
3399.03 82
3399.16 90
3399.29 99
3399.43 107
3399.56 113
3399.70 116
3399.83 117
3399.96 115
3400.10 114
3400.23 113
3400.36 114
3400.50 118
3400.63 123
3400.77 130
3400.90 138
3401.03 146
3401.17 155
3401.30 164
3401.44 174
3401.57 185
3401.70 197
3401.84 211
3401.97 228
3402.10 248
3402.24 270
3402.37 294
3402.51 321
3402.64 347
3402.77 374
3402.91 398
3403.04 419
3403.18 437
3403.31 452
3403.44 464
3403.58 474
3403.71 482
3403.84 488
3403.98 492
3404.11 495
3404.25 495
3404.38 493
3404.51 490
3404.65 486
3404.78 481
3404.92 477
3405.05 473
3405.18 472
3405.32 472
3405.45 473
3405.59 472
3405.72 469
3405.85 461
3405.99 448
3406.12 430
3406.25 407
3406.39 382
3406.52 357
3406.66 333
3406.79 313
3406.92 295
3407.06 279
3407.19 263
3407.33 246
3407.46 229
3407.59 210
3407.73 191
3407.86 173
3408.00 157
3408.13 144
3408.26 134
3408.40 128
3408.53 124
3408.67 120
3408.80 117
3408.93 113
3409.07 108
3409.20 103
3409.34 98
3409.47 95
3409.60 95
3409.74 99
3409.87 106
3410.01 115
3410.14 125
3410.27 134
3410.41 140
3410.54 143
3410.68 141
3410.81 137
3410.94 131
3411.08 126
3411.21 123
3411.35 124
3411.48 127
3411.61 132
3411.75 137
3411.88 142
3412.02 143
3412.15 142
3412.28 138
3412.42 133
3412.55 128
3412.69 123
3412.82 120
3412.95 118
3413.09 117
3413.22 116
3413.36 116
3413.49 114
3413.62 111
3413.76 107
3413.89 103
3414.03 98
3414.16 95
3414.30 94
3414.43 96
3414.56 100
3414.70 107
3414.83 114
3414.97 121
3415.10 125
3415.23 127
3415.37 126
3415.50 123
3415.64 119
3415.77 114
3415.90 109
3416.04 106
3416.17 104
3416.31 104
3416.44 104
3416.57 104
3416.71 104
3416.84 104
3416.98 103
3417.11 102
3417.25 100
3417.38 99
3417.51 98
3417.65 98
3417.78 96
3417.92 93
3418.05 88
3418.18 80
3418.32 70
3418.45 59
3418.59 47
3418.72 36
3418.86 27
3418.99 20
3419.12 16
3419.26 14
3419.39 14
3419.53 16
3419.66 21
3419.79 29
3419.93 38
3420.06 48
3420.20 57
3420.33 65
3420.47 70
3420.60 70
3420.73 66
3420.87 59
3421.00 50
3421.14 40
3421.27 31
3421.41 24
3421.54 20
3421.67 17
3421.81 16
3421.94 17
3422.08 19
3422.21 24
3422.34 32
3422.48 40
3422.61 50
3422.75 60
3422.88 68
3423.02 72
3423.15 73
3423.28 70
3423.42 63
3423.55 54
3423.69 45
3423.82 36
3423.96 29
3424.09 26
3424.22 26
3424.36 28
3424.49 33
3424.63 39
3424.76 45
3424.90 49
3425.03 53
3425.16 56
3425.30 60
3425.43 65
3425.57 72
3425.70 81
3425.84 91
3425.97 101
3426.10 111
3426.24 118
3426.37 125
3426.51 129
3426.64 133
3426.78 135
3426.91 138
3427.04 142
3427.18 146
3427.31 152
3427.45 158
3427.58 166
3427.72 174
3427.85 182
3427.99 189
3428.12 196
3428.25 201
3428.39 205
3428.52 207
3428.66 210
3428.79 212
3428.93 215
3429.06 220
3429.19 226
3429.33 234
3429.46 243
3429.60 254
3429.73 265
3429.87 276
3430.00 288
3430.14 298
3430.27 308
3430.40 319
3430.54 331
3430.67 344
3430.81 359
3430.94 376
3431.08 394
3431.21 411
3431.34 426
3431.48 438
3431.61 448
3431.75 457
3431.88 463
3432.02 468
3432.15 470
3432.29 469
3432.42 463
3432.55 453
3432.69 438
3432.82 420
3432.96 403
3433.09 388
3433.23 378
3433.36 371
3433.50 367
3433.63 365
3433.76 362
3433.90 357
3434.03 348
3434.17 337
3434.30 325
3434.44 311
3434.57 298
3434.71 285
3434.84 274
3434.98 263
3435.11 253
3435.24 243
3435.38 232
3435.51 221
3435.65 210
3435.78 199
3435.92 191
3436.05 185
3436.19 183
3436.32 185
3436.45 189
3436.59 195
3436.72 199
3436.86 202
3436.99 201
3437.13 195
3437.26 187
3437.40 177
3437.53 167
3437.67 158
3437.80 152
3437.93 149
3438.07 148
3438.20 151
3438.34 155
3438.47 162
3438.61 170
3438.74 179
3438.88 189
3439.01 199
3439.15 206
3439.28 211
3439.41 213
3439.55 211
3439.68 207
3439.82 202
3439.95 197
3440.09 193
3440.22 191
3440.36 190
3440.49 189
3440.63 188
3440.76 186
3440.90 183
3441.03 178
3441.16 173
3441.30 168
3441.43 164
3441.57 162
3441.70 162
3441.84 164
3441.97 165
3442.11 164
3442.24 161
3442.38 155
3442.51 144
3442.65 130
3442.78 113
3442.91 97
3443.05 81
3443.18 69
3443.32 61
3443.45 59
3443.59 61
3443.72 68
3443.86 77
3443.99 88
3444.13 99
3444.26 108
3444.40 116
3444.53 122
3444.67 126
3444.80 130
3444.93 133
3445.07 135
3445.20 133
3445.34 129
3445.47 120
3445.61 107
3445.74 91
3445.88 74
3446.01 59
3446.15 46
3446.28 36
3446.42 29
3446.55 25
3446.69 22
3446.82 19
3446.95 15
3447.09 11
3447.22 6
3447.36 2
3447.49 0
3447.63 0
3447.76 0
3447.90 0
3448.03 0
3448.17 0
3448.30 4
3448.44 8
3448.57 13
3448.71 18
3448.84 22
3448.98 27
3449.11 30
3449.25 33
3449.38 36
3449.52 37
3449.65 38
3449.78 39
3449.92 40
3450.05 42
3450.19 45
3450.32 47
3450.46 48
3450.59 48
3450.73 45
3450.86 39
3451.00 30
3451.13 19
3451.27 8
3451.40 0
3451.54 0
3451.67 0
3451.81 0
3451.94 0
3452.08 0
3452.21 0
3452.35 3
3452.48 8
3452.62 11
3452.75 12
3452.89 11
3453.02 9
3453.15 6
3453.29 3
3453.42 2
3453.56 3
3453.69 7
3453.83 12
3453.96 19
3454.10 27
3454.23 34
3454.37 43
3454.50 51
3454.64 59
3454.77 66
3454.91 73
3455.04 79
3455.18 84
3455.31 88
3455.45 90
3455.58 91
3455.72 91
3455.85 89
3455.99 85
3456.12 81
3456.26 77
3456.39 72
3456.53 69
3456.66 66
3456.80 65
3456.93 65
3457.07 66
3457.20 67
3457.34 68
3457.47 69
3457.61 70
3457.74 72
3457.88 75
3458.01 78
3458.15 82
3458.28 86
3458.42 89
3458.55 91
3458.69 90
3458.82 88
3458.96 83
3459.09 78
3459.23 70
3459.36 63
3459.50 55
3459.63 46
3459.77 39
3459.90 32
3460.04 28
3460.17 26
3460.31 27
3460.44 30
3460.58 36
3460.71 43
3460.85 50
3460.98 56
3461.12 60
3461.25 62
3461.39 62
3461.52 59
3461.66 54
3461.79 47
3461.93 40
3462.06 33
3462.20 27
3462.33 24
3462.47 22
3462.60 24
3462.74 27
3462.87 31
3463.01 36
3463.14 40
3463.28 43
3463.41 44
3463.55 44
3463.68 43
3463.82 41
3463.95 39
3464.09 38
3464.22 38
3464.36 40
3464.49 43
3464.63 47
3464.76 49
3464.90 50
3465.03 48
3465.17 43
3465.30 36
3465.44 28
3465.57 21
3465.71 14
3465.84 10
3465.98 7
3466.11 6
3466.25 7
3466.38 9
3466.52 13
3466.65 18
3466.79 26
3466.92 37
3467.06 49
3467.19 63
3467.33 77
3467.46 92
3467.60 105
3467.73 118
3467.87 129
3468.00 138
3468.14 145
3468.27 150
3468.41 152
3468.54 151
3468.68 149
3468.81 145
3468.95 140
3469.08 135
3469.22 131
3469.36 129
3469.49 128
3469.63 129
3469.76 131
3469.90 135
3470.03 139
3470.17 144
3470.30 150
3470.44 157
3470.57 163
3470.71 169
3470.84 172
3470.98 173
3471.11 170
3471.25 163
3471.38 153
3471.52 140
3471.65 128
3471.79 117
3471.92 108
3472.06 103
3472.19 100
3472.33 100
3472.46 101
3472.60 102
3472.73 102
3472.87 101
3473.01 100
3473.14 98
3473.28 96
3473.41 95
3473.55 92
3473.68 89
3473.82 85
3473.95 77
3474.09 68
3474.22 57
3474.36 44
3474.49 32
3474.63 21
3474.76 12
3474.90 5
3475.03 2
3475.17 2
3475.30 7
3475.44 15
3475.58 26
3475.71 40
3475.85 55
3475.98 71
3476.12 85
3476.25 96
3476.39 104
3476.52 108
3476.66 109
3476.79 109
3476.93 108
3477.06 108
3477.20 109
3477.33 111
3477.47 114
3477.60 117
3477.74 120
3477.88 124
3478.01 127
3478.15 131
3478.28 134
3478.42 137
3478.55 138
3478.69 138
3478.82 135
3478.96 130
3479.09 125
3479.23 118
3479.36 113
3479.50 109
3479.63 107
3479.77 105
3479.91 103
3480.04 101
3480.18 97
3480.31 91
3480.45 83
3480.58 75
3480.72 67
3480.85 61
3480.99 58
3481.12 58
3481.26 60
3481.39 65
3481.53 70
3481.67 75
3481.80 78
3481.94 78
3482.07 76
3482.21 72
3482.34 66
3482.48 60
3482.61 54
3482.75 49
3482.88 45
3483.02 42
3483.15 39
3483.29 35
3483.43 30
3483.56 26
3483.70 22
3483.83 20
3483.97 20
3484.10 23
3484.24 28
3484.37 35
3484.51 40
3484.64 45
3484.78 47
3484.92 47
3485.05 45
3485.19 41
3485.32 35
3485.46 29
3485.59 22
3485.73 14
3485.86 7
3486.00 0
3486.14 0
3486.27 0
3486.41 0
3486.54 0
3486.68 0
3486.81 0
3486.95 0
3487.08 2
3487.22 6
3487.35 9
3487.49 12
3487.63 13
3487.76 14
3487.90 15
3488.03 16
3488.17 18
3488.30 21
3488.44 23
3488.57 25
3488.71 26
3488.85 26
3488.98 25
3489.12 22
3489.25 19
3489.39 17
3489.52 18
3489.66 20
3489.79 26
3489.93 34
3490.07 43
3490.20 52
3490.34 60
3490.47 65
3490.61 69
3490.74 70
3490.88 70
3491.01 71
3491.15 73
3491.29 78
3491.42 85
3491.56 93
3491.69 101
3491.83 110
3491.96 118
3492.10 126
3492.23 134
3492.37 143
3492.51 152
3492.64 160
3492.78 166
3492.91 169
3493.05 168
3493.18 162
3493.32 152
3493.46 138
3493.59 122
3493.73 106
3493.86 90
3494.00 75
3494.13 61
3494.27 50
3494.40 42
3494.54 36
3494.68 34
3494.81 34
3494.95 36
3495.08 40
3495.22 45
3495.35 50
3495.49 53
3495.63 56
3495.76 59
3495.90 62
3496.03 65
3496.17 69
3496.30 75
3496.44 82
3496.58 89
3496.71 97
3496.85 106
3496.98 114
3497.12 121
3497.25 127
3497.39 131
3497.53 133
3497.66 132
3497.80 131
3497.93 128
3498.07 126
3498.20 125
3498.34 124
3498.48 124
3498.61 124
3498.75 124
3498.88 124
3499.02 124
3499.15 122
3499.29 120
3499.43 117
3499.56 113
3499.70 109
3499.83 104
3499.97 100
3500.10 97
3500.24 94
3500.38 93
3500.51 92
3500.65 91
3500.78 90
3500.92 89
3501.05 88
3501.19 88
3501.33 87
3501.46 87
3501.60 86
3501.73 85
3501.87 83
3502.00 80
3502.14 78
3502.28 76
3502.41 76
3502.55 79
3502.68 83
3502.82 88
3502.96 93
3503.09 97
3503.23 98
3503.36 97
3503.50 93
3503.63 88
3503.77 82
3503.91 78
3504.04 75
3504.18 75
3504.31 78
3504.45 81
3504.59 84
3504.72 87
3504.86 91
3504.99 96
3505.13 102
3505.26 110
3505.40 119
3505.54 130
3505.67 139
3505.81 146
3505.94 149
3506.08 150
3506.22 148
3506.35 144
3506.49 142
3506.62 140
3506.76 141
3506.90 145
3507.03 150
3507.17 155
3507.30 161
3507.44 166
3507.57 170
3507.71 172
3507.85 173
3507.98 172
3508.12 170
3508.25 168
3508.39 164
3508.53 161
3508.66 158
3508.80 156
3508.93 155
3509.07 154
3509.21 154
3509.34 154
3509.48 154
3509.61 153
3509.75 152
3509.89 153
3510.02 155
3510.16 160
3510.29 167
3510.43 174
3510.56 182
3510.70 187
3510.84 189
3510.97 189
3511.11 187
3511.24 185
3511.38 184
3511.52 187
3511.65 192
3511.79 200
3511.92 210
3512.06 222
3512.20 234
3512.33 246
3512.47 257
3512.60 269
3512.74 280
3512.88 291
3513.01 302
3513.15 313
3513.28 323
3513.42 334
3513.56 346
3513.69 359
3513.83 374
3513.96 391
3514.10 409
3514.24 427
3514.37 444
3514.51 458
3514.64 469
3514.78 475
3514.92 477
3515.05 474
3515.19 468
3515.33 461
3515.46 455
3515.60 451
3515.73 450
3515.87 451
3516.01 456
3516.14 462
3516.28 469
3516.41 476
3516.55 483
3516.69 490
3516.82 494
3516.96 496
3517.09 495
3517.23 488
3517.37 478
3517.50 464
3517.64 449
3517.77 434
3517.91 420
3518.05 408
3518.18 399
3518.32 390
3518.45 383
3518.59 374
3518.73 365
3518.86 357
3519.00 348
3519.14 342
3519.27 337
3519.41 334
3519.54 333
3519.68 332
3519.82 330
3519.95 327
3520.09 323
3520.22 318
3520.36 312
3520.50 307
3520.63 303
3520.77 301
3520.91 300
3521.04 301
3521.18 302
3521.31 305
3521.45 306
3521.59 305
3521.72 300
3521.86 292
3521.99 281
3522.13 268
3522.27 254
3522.40 242
3522.54 233
3522.68 227
3522.81 224
3522.95 223
3523.08 223
3523.22 223
3523.36 222
3523.49 222
3523.63 220
3523.77 219
3523.90 217
3524.04 215
3524.17 211
3524.31 207
3524.45 201
3524.58 195
3524.72 188
3524.86 180
3524.99 173
3525.13 165
3525.26 158
3525.40 153
3525.54 149
3525.67 147
3525.81 146
3525.94 147
3526.08 148
3526.22 148
3526.35 147
3526.49 146
3526.63 145
3526.76 146
3526.90 149
3527.04 153
3527.17 159
3527.31 165
3527.44 169
3527.58 170
3527.72 168
3527.85 165
3527.99 160
3528.13 157
3528.26 156
3528.40 158
3528.53 164
3528.67 173
3528.81 184
3528.94 197
3529.08 210
3529.22 223
3529.35 235
3529.49 248
3529.62 260
3529.76 273
3529.90 287
3530.03 300
3530.17 312
3530.31 322
3530.44 328
3530.58 330
3530.72 328
3530.85 323
3530.99 315
3531.12 306
3531.26 297
3531.40 289
3531.53 282
3531.67 278
3531.81 275
3531.94 273
3532.08 274
3532.22 274
3532.35 274
3532.49 272
3532.62 267
3532.76 259
3532.90 248
3533.03 234
3533.17 221
3533.31 208
3533.44 196
3533.58 186
3533.72 177
3533.85 168
3533.99 159
3534.13 151
3534.26 143
3534.40 137
3534.53 132
3534.67 130
3534.81 128
3534.94 128
3535.08 127
3535.22 125
3535.35 122
3535.49 119
3535.63 114
3535.76 109
3535.90 105
3536.04 102
3536.17 100
3536.31 99
3536.44 100
3536.58 102
3536.72 103
3536.85 104
3536.99 104
3537.13 102
3537.26 100
3537.40 98
3537.54 97
3537.67 99
3537.81 104
3537.95 111
3538.08 121
3538.22 131
3538.36 140
3538.49 149
3538.63 157
3538.76 163
3538.90 168
3539.04 172
3539.17 175
3539.31 176
3539.45 175
3539.58 172
3539.72 166
3539.86 159
3539.99 152
3540.13 146
3540.27 143
3540.40 142
3540.54 143
3540.68 146
3540.81 149
3540.95 151
3541.09 151
3541.22 149
3541.36 145
3541.50 141
3541.63 138
3541.77 136
3541.90 136
3542.04 138
3542.18 141
3542.31 145
3542.45 148
3542.59 150
3542.72 152
3542.86 153
3543.00 154
3543.13 155
3543.27 157
3543.41 158
3543.54 160
3543.68 163
3543.82 166
3543.95 169
3544.09 173
3544.23 176
3544.36 180
3544.50 183
3544.64 186
3544.77 188
3544.91 189
3545.05 188
3545.18 184
3545.32 178
3545.46 169
3545.59 159
3545.73 149
3545.87 139
3546.00 130
3546.14 123
3546.28 118
3546.41 115
3546.55 113
3546.69 112
3546.82 111
3546.96 112
3547.10 112
3547.23 112
3547.37 112
3547.51 112
3547.64 112
3547.78 111
3547.92 110
3548.05 108
3548.19 107
3548.33 106
3548.46 105
3548.60 105
3548.74 106
3548.87 108
3549.01 111
3549.15 114
3549.28 119
3549.42 124
3549.56 130
3549.69 135
3549.83 139
3549.97 141
3550.10 142
3550.24 140
3550.38 137
3550.51 134
3550.65 131
3550.79 131
3550.92 133
3551.06 136
3551.20 139
3551.33 140
3551.47 140
3551.61 135
3551.74 127
3551.88 116
3552.02 103
3552.15 89
3552.29 76
3552.43 64
3552.56 55
3552.70 50
3552.84 48
3552.98 50
3553.11 55
3553.25 62
3553.39 71
3553.52 82
3553.66 92
3553.80 103
3553.93 112
3554.07 119
3554.21 125
3554.34 130
3554.48 133
3554.62 134
3554.75 134
3554.89 133
3555.03 130
3555.16 126
3555.30 121
3555.44 115
3555.57 109
3555.71 103
3555.85 97
3555.98 92
3556.12 88
3556.26 85
3556.40 83
3556.53 82
3556.67 82
3556.81 84
3556.94 86
3557.08 89
3557.22 92
3557.35 94
3557.49 96
3557.63 97
3557.76 98
3557.90 98
3558.04 97
3558.17 94
3558.31 91
3558.45 87
3558.59 82
3558.72 75
3558.86 68
3559.00 60
3559.13 53
3559.27 45
3559.41 37
3559.54 29
3559.68 20
3559.82 11
3559.95 2
3560.09 0
3560.23 0
3560.36 0
3560.50 0
3560.64 0
3560.78 0
3560.91 0
3561.05 0
3561.19 6
3561.32 17
3561.46 28
3561.60 39
3561.73 49
3561.87 58
3562.01 64
3562.14 68
3562.28 70
3562.42 70
3562.56 68
3562.69 65
3562.83 62
3562.97 61
3563.10 62
3563.24 66
3563.38 72
3563.51 79
3563.65 87
3563.79 93
3563.93 98
3564.06 100
3564.20 101
3564.34 100
3564.47 100
3564.61 99
3564.75 98
3564.88 97
3565.02 95
3565.16 92
3565.30 88
3565.43 85
3565.57 82
3565.71 81
3565.84 80
3565.98 82
3566.12 84
3566.25 86
3566.39 87
3566.53 88
3566.67 88
3566.80 88
3566.94 87
3567.08 86
3567.21 84
3567.35 81
3567.49 77
3567.63 73
3567.76 69
3567.90 66
3568.04 65
3568.17 67
3568.31 71
3568.45 78
3568.58 86
3568.72 95
3568.86 105
3569.00 113
3569.13 121
3569.27 126
3569.41 130
3569.54 131
3569.68 132
3569.82 131
3569.96 131
3570.09 130
3570.23 128
3570.37 126
3570.50 122
3570.64 115
3570.78 107
3570.92 98
3571.05 88
3571.19 79
3571.33 72
3571.46 67
3571.60 65
3571.74 65
3571.88 67
3572.01 71
3572.15 76
3572.29 83
3572.42 91
3572.56 101
3572.70 111
3572.84 121
3572.97 130
3573.11 138
3573.25 143
3573.38 147
3573.52 150
3573.66 152
3573.80 154
3573.93 157
3574.07 159
3574.21 162
3574.34 163
3574.48 162
3574.62 159
3574.76 153
3574.89 144
3575.03 135
3575.17 124
3575.30 115
3575.44 107
3575.58 102
3575.72 98
3575.85 97
3575.99 96
3576.13 94
3576.26 92
3576.40 87
3576.54 82
3576.68 76
3576.81 72
3576.95 69
3577.09 70
3577.23 74
3577.36 81
3577.50 88
3577.64 95
3577.77 100
3577.91 101
3578.05 100
3578.19 95
3578.32 89
3578.46 82
3578.60 75
3578.74 67
3578.87 59
3579.01 51
3579.15 44
3579.28 37
3579.42 33
3579.56 32
3579.70 34
3579.83 42
3579.97 53
3580.11 66
3580.25 81
3580.38 97
3580.52 111
3580.66 123
3580.79 134
3580.93 144
3581.07 153
3581.21 161
3581.34 169
3581.48 175
3581.62 181
3581.76 187
3581.89 192
3582.03 197
3582.17 202
3582.31 208
3582.44 213
3582.58 219
3582.72 224
3582.85 229
3582.99 234
3583.13 240
3583.27 246
3583.40 253
3583.54 261
3583.68 270
3583.82 280
3583.95 289
3584.09 295
3584.23 299
3584.37 299
3584.50 295
3584.64 289
3584.78 282
3584.92 274
3585.05 267
3585.19 262
3585.33 260
3585.46 259
3585.60 260
3585.74 262
3585.88 264
3586.01 265
3586.15 266
3586.29 265
3586.43 263
3586.56 258
3586.70 251
3586.84 242
3586.98 232
3587.11 220
3587.25 207
3587.39 193
3587.53 180
3587.66 167
3587.80 155
3587.94 145
3588.08 137
3588.21 132
3588.35 129
3588.49 127
3588.63 126
3588.76 124
3588.90 122
3589.04 119
3589.18 116
3589.31 113
3589.45 112
3589.59 113
3589.73 114
3589.86 116
3590.00 117
3590.14 117
3590.28 116
3590.41 112
3590.55 107
3590.69 101
3590.83 95
3590.96 89
3591.10 83
3591.24 78
3591.38 74
3591.51 70
3591.65 66
3591.79 63
3591.93 59
3592.06 57
3592.20 55
3592.34 54
3592.48 55
3592.61 57
3592.75 61
3592.89 65
3593.03 69
3593.16 71
3593.30 73
3593.44 72
3593.58 70
3593.71 66
3593.85 61
3593.99 57
3594.13 54
3594.26 53
3594.40 56
3594.54 61
3594.68 69
3594.81 78
3594.95 88
3595.09 97
3595.23 103
3595.36 108
3595.50 110
3595.64 111
3595.78 110
3595.91 109
3596.05 108
3596.19 106
3596.33 103
3596.47 98
3596.60 92
3596.74 84
3596.88 76
3597.02 69
3597.15 65
3597.29 63
3597.43 65
3597.57 70
3597.70 76
3597.84 82
3597.98 88
3598.12 93
3598.25 97
3598.39 100
3598.53 105
3598.67 110
3598.80 117
3598.94 124
3599.08 131
3599.22 136
3599.36 139
3599.49 140
3599.63 139
3599.77 139
3599.91 139
3600.04 142
3600.18 148
3600.32 154
3600.46 161
3600.59 167
3600.73 171
3600.87 172
3601.01 171
3601.15 170
3601.28 169
3601.42 169
3601.56 170
3601.70 171
3601.83 172
3601.97 172
3602.11 172
3602.25 170
3602.38 168
3602.52 166
3602.66 165
3602.80 166
3602.94 168
3603.07 172
3603.21 176
3603.35 180
3603.49 182
3603.62 181
3603.76 178
3603.90 172
3604.04 164
3604.18 154
3604.31 143
3604.45 133
3604.59 125
3604.73 117
3604.86 110
3605.00 103
3605.14 95
3605.28 85
3605.42 74
3605.55 64
3605.69 56
3605.83 50
3605.97 47
3606.10 47
3606.24 50
3606.38 53
3606.52 57
3606.66 61
3606.79 63
3606.93 65
3607.07 67
3607.21 68
3607.34 69
3607.48 69
3607.62 70
3607.76 70
3607.90 71
3608.03 73
3608.17 75
3608.31 78
3608.45 82
3608.58 85
3608.72 86
3608.86 86
3609.00 83
3609.14 78
3609.27 72
3609.41 64
3609.55 57
3609.69 51
3609.83 48
3609.96 48
3610.10 51
3610.24 55
3610.38 60
3610.52 64
3610.65 68
3610.79 71
3610.93 74
3611.07 78
3611.20 82
3611.34 88
3611.48 96
3611.62 104
3611.76 113
3611.89 122
3612.03 131
3612.17 139
3612.31 145
3612.45 149
3612.58 150
3612.72 148
3612.86 144
3613.00 138
3613.14 131
3613.27 124
3613.41 119
3613.55 116
3613.69 115
3613.82 114
3613.96 112
3614.10 110
3614.24 104
3614.38 97
3614.51 88
3614.65 79
3614.79 70
3614.93 62
3615.07 56
3615.20 51
3615.34 48
3615.48 46
3615.62 44
3615.76 43
3615.89 41
3616.03 39
3616.17 36
3616.31 33
3616.45 28
3616.58 23
3616.72 18
3616.86 14
3617.00 11
3617.14 11
3617.27 13
3617.41 18
3617.55 27
3617.69 37
3617.83 48
3617.96 60
3618.10 70
3618.24 79
3618.38 85
3618.52 89
3618.65 89
3618.79 87
3618.93 81
3619.07 74
3619.21 64
3619.34 54
3619.48 44
3619.62 36
3619.76 29
3619.90 25
3620.03 24
3620.17 25
3620.31 29
3620.45 35
3620.59 42
3620.73 48
3620.86 54
3621.00 56
3621.14 55
3621.28 50
3621.42 41
3621.55 29
3621.69 16
3621.83 4
3621.97 0
3622.11 0
3622.24 0
3622.38 0
3622.52 0
3622.66 0
3622.80 0
3622.93 9
3623.07 18
3623.21 27
3623.35 36
3623.49 42
3623.63 46
3623.76 47
3623.90 44
3624.04 39
3624.18 32
3624.32 23
3624.45 14
3624.59 6
3624.73 0
3624.87 0
3625.01 0
3625.14 0
3625.28 0
3625.42 0
3625.56 0
3625.70 0
3625.84 1
3625.97 4
3626.11 8
3626.25 12
3626.39 16
3626.53 22
3626.66 29
3626.80 38
3626.94 48
3627.08 60
3627.22 72
3627.36 84
3627.49 93
3627.63 100
3627.77 103
3627.91 102
3628.05 99
3628.18 95
3628.32 90
3628.46 86
3628.60 83
3628.74 81
3628.88 79
3629.01 76
3629.15 74
3629.29 71
3629.43 68
3629.57 66
3629.71 66
3629.84 67
3629.98 71
3630.12 75
3630.26 80
3630.40 84
3630.53 86
3630.67 85
3630.81 80
3630.95 73
3631.09 63
3631.23 53
3631.36 43
3631.50 35
3631.64 29
3631.78 26
3631.92 24
3632.06 23
3632.19 21
3632.33 19
3632.47 16
3632.61 11
3632.75 7
3632.89 4
3633.02 3
3633.16 6
3633.30 11
3633.44 20
3633.58 32
3633.72 45
3633.85 58
3633.99 69
3634.13 77
3634.27 82
3634.41 83
3634.55 82
3634.68 79
3634.82 75
3634.96 72
3635.10 70
3635.24 70
3635.38 70
3635.51 72
3635.65 74
3635.79 78
3635.93 81
3636.07 85
3636.21 90
3636.34 94
3636.48 97
3636.62 101
3636.76 104
3636.90 107
3637.04 110
3637.17 113
3637.31 116
3637.45 118
3637.59 119
3637.73 119
3637.87 118
3638.00 117
3638.14 115
3638.28 114
3638.42 113
3638.56 112
3638.70 110
3638.84 106
3638.97 100
3639.11 93
3639.25 84
3639.39 77
3639.53 70
3639.67 66
3639.80 63
3639.94 62
3640.08 62
3640.22 62
3640.36 63
3640.50 66
3640.63 69
3640.77 76
3640.91 84
3641.05 95
3641.19 106
3641.33 117
3641.47 126
3641.60 132
3641.74 136
3641.88 138
3642.02 139
3642.16 140
3642.30 140
3642.43 140
3642.57 138
3642.71 134
3642.85 126
3642.99 116
3643.13 105
3643.27 93
3643.40 82
3643.54 74
3643.68 69
3643.82 66
3643.96 66
3644.10 66
3644.24 68
3644.37 69
3644.51 70
3644.65 71
3644.79 73
3644.93 75
3645.07 78
3645.21 82
3645.34 85
3645.48 89
3645.62 91
3645.76 94
3645.90 95
3646.04 96
3646.17 96
3646.31 95
3646.45 91
3646.59 86
3646.73 79
3646.87 71
3647.01 62
3647.14 55
3647.28 49
3647.42 44
3647.56 41
3647.70 39
3647.84 37
3647.98 37
3648.11 38
3648.25 42
3648.39 47
3648.53 54
3648.67 61
3648.81 68
3648.95 72
3649.09 73
3649.22 70
3649.36 64
3649.50 56
3649.64 48
3649.78 40
3649.92 34
3650.06 29
3650.19 27
3650.33 25
3650.47 24
3650.61 22
3650.75 20
3650.89 18
3651.03 16
3651.16 14
3651.30 13
3651.44 14
3651.58 16
3651.72 18
3651.86 22
3652.00 25
3652.14 29
3652.27 34
3652.41 41
3652.55 49
3652.69 60
3652.83 70
3652.97 80
3653.11 88
3653.24 94
3653.38 96
3653.52 94
3653.66 90
3653.80 85
3653.94 78
3654.08 72
3654.22 66
3654.35 61
3654.49 57
3654.63 55
3654.77 53
3654.91 52
3655.05 52
3655.19 52
3655.33 52
3655.46 53
3655.60 55
3655.74 57
3655.88 59
3656.02 62
3656.16 65
3656.30 68
3656.44 71
3656.57 73
3656.71 76
3656.85 79
3656.99 82
3657.13 86
3657.27 89
3657.41 91
3657.55 91
3657.68 90
3657.82 88
3657.96 86
3658.10 84
3658.24 83
3658.38 84
3658.52 86
3658.66 89
3658.79 92
3658.93 95
3659.07 98
3659.21 101
3659.35 103
3659.49 105
3659.63 107
3659.77 108
3659.90 109
3660.04 110
3660.18 110
3660.32 111
3660.46 110
3660.60 109
3660.74 108
3660.88 107
3661.02 105
3661.15 103
3661.29 101
3661.43 99
3661.57 96
3661.71 94
3661.85 91
3661.99 89
3662.13 87
3662.27 86
3662.40 86
3662.54 87
3662.68 89
3662.82 90
3662.96 90
3663.10 88
3663.24 84
3663.38 80
3663.51 75
3663.65 70
3663.79 65
3663.93 62
3664.07 60
3664.21 59
3664.35 59
3664.49 61
3664.63 64
3664.77 69
3664.90 76
3665.04 82
3665.18 89
3665.32 95
3665.46 100
3665.60 102
3665.74 103
3665.88 101
3666.02 98
3666.15 92
3666.29 85
3666.43 77
3666.57 68
3666.71 59
3666.85 50
3666.99 41
3667.13 33
3667.27 26
3667.40 21
3667.54 16
3667.68 12
3667.82 11
3667.96 10
3668.10 11
3668.24 13
3668.38 15
3668.52 18
3668.66 21
3668.79 24
3668.93 27
3669.07 30
3669.21 33
3669.35 38
3669.49 43
3669.63 48
3669.77 54
3669.91 60
3670.05 66
3670.18 72
3670.32 76
3670.46 80
3670.60 83
3670.74 84
3670.88 84
3671.02 82
3671.16 79
3671.30 75
3671.44 71
3671.57 66
3671.71 62
3671.85 58
3671.99 55
3672.13 51
3672.27 47
3672.41 41
3672.55 35
3672.69 28
3672.83 20
3672.97 12
3673.10 4
3673.24 0
3673.38 0
3673.52 0
3673.66 0
3673.80 0
3673.94 3
3674.08 4
3674.22 4
3674.36 3
3674.50 0
3674.63 0
3674.77 0
3674.91 0
3675.05 4
3675.19 12
3675.33 24
3675.47 36
3675.61 47
3675.75 56
3675.89 62
3676.03 65
3676.16 65
3676.30 64
3676.44 62
3676.58 60
3676.72 59
3676.86 59
3677.00 59
3677.14 59
3677.28 58
3677.42 56
3677.56 54
3677.69 51
3677.83 47
3677.97 44
3678.11 40
3678.25 36
3678.39 33
3678.53 31
3678.67 31
3678.81 32
3678.95 34
3679.09 39
3679.23 44
3679.36 51
3679.50 58
3679.64 65
3679.78 73
3679.92 79
3680.06 85
3680.20 90
3680.34 94
3680.48 96
3680.62 97
3680.76 97
3680.90 96
3681.04 94
3681.17 92
3681.31 91
3681.45 90
3681.59 89
3681.73 89
3681.87 91
3682.01 94
3682.15 99
3682.29 105
3682.43 112
3682.57 119
3682.71 127
3682.85 134
3682.98 140
3683.12 144
3683.26 147
3683.40 148
3683.54 148
3683.68 148
3683.82 147
3683.96 145
3684.10 143
3684.24 141
3684.38 138
3684.52 134
3684.66 131
3684.80 128
3684.93 127
3685.07 127
3685.21 128
3685.35 131
3685.49 135
3685.63 139
3685.77 142
3685.91 144
3686.05 145
3686.19 144
3686.33 141
3686.47 138
3686.61 134
3686.75 129
3686.88 124
3687.02 119
3687.16 113
3687.30 106
3687.44 99
3687.58 91
3687.72 80
3687.86 68
3688.00 54
3688.14 39
3688.28 25
3688.42 11
3688.56 0
3688.70 0
3688.84 0
3688.97 0
3689.11 0
3689.25 0
3689.39 0
3689.53 0
3689.67 0
3689.81 5
3689.95 16
3690.09 27
3690.23 38
3690.37 49
3690.51 58
3690.65 67
3690.79 74
3690.93 79
3691.07 83
3691.21 84
3691.34 83
3691.48 80
3691.62 75
3691.76 70
3691.90 67
3692.04 66
3692.18 69
3692.32 74
3692.46 80
3692.60 86
3692.74 92
3692.88 94
3693.02 94
3693.16 93
3693.30 90
3693.44 87
3693.58 86
3693.71 86
3693.85 88
3693.99 90
3694.13 93
3694.27 94
3694.41 94
3694.55 94
3694.69 92
3694.83 90
3694.97 89
3695.11 90
3695.25 92
3695.39 96
3695.53 101
3695.67 108
3695.81 115
3695.95 121
3696.09 127
3696.23 130
3696.36 131
3696.50 130
3696.64 128
3696.78 125
3696.92 122
3697.06 119
3697.20 117
3697.34 115
3697.48 113
3697.62 111
3697.76 108
3697.90 105
3698.04 101
3698.18 97
3698.32 94
3698.46 92
3698.60 92
3698.74 94
3698.88 98
3699.02 104
3699.16 111
3699.30 120
3699.43 129
3699.57 138
3699.71 146
3699.85 154
3699.99 160
3700.13 166
3700.27 170
3700.41 174
3700.55 177
3700.69 180
3700.83 182
3700.97 184
3701.11 186
3701.25 186
3701.39 185
3701.53 182
3701.67 178
3701.81 172
3701.95 166
3702.09 160
3702.23 156
3702.37 155
3702.51 155
3702.65 157
3702.78 160
3702.92 164
3703.06 167
3703.20 170
3703.34 173
3703.48 175
3703.62 176
3703.76 177
3703.90 177
3704.04 177
3704.18 177
3704.32 177
3704.46 177
3704.60 177
3704.74 177
3704.88 175
3705.02 172
3705.16 166
3705.30 158
3705.44 148
3705.58 136
3705.72 125
3705.86 114
3706.00 105
3706.14 99
3706.28 94
3706.42 90
3706.56 86
3706.70 80
3706.84 73
3706.97 66
3707.11 59
3707.25 53
3707.39 50
3707.53 49
3707.67 51
3707.81 54
3707.95 57
3708.09 59
3708.23 59
3708.37 58
3708.51 55
3708.65 51
3708.79 47
3708.93 43
3709.07 41
3709.21 41
3709.35 42
3709.49 45
3709.63 49
3709.77 54
3709.91 59
3710.05 64
3710.19 69
3710.33 74
3710.47 79
3710.61 84
3710.75 89
3710.89 93
3711.03 97
3711.17 100
3711.31 101
3711.45 100
3711.59 97
3711.73 94
3711.87 89
3712.01 85
3712.15 80
3712.29 76
3712.43 72
3712.57 69
3712.71 65
3712.84 60
3712.98 55
3713.12 49
3713.26 43
3713.40 37
3713.54 33
3713.68 32
3713.82 33
3713.96 36
3714.10 40
3714.24 45
3714.38 48
3714.52 51
3714.66 52
3714.80 53
3714.94 54
3715.08 56
3715.22 59
3715.36 62
3715.50 66
3715.64 70
3715.78 72
3715.92 73
3716.06 72
3716.20 70
3716.34 68
3716.48 65
3716.62 64
3716.76 64
3716.90 64
3717.04 65
3717.18 65
3717.32 65
3717.46 64
3717.60 62
3717.74 60
3717.88 59
3718.02 59
3718.16 61
3718.30 65
3718.44 69
3718.58 74
3718.72 77
3718.86 80
3719.00 82
3719.14 83
3719.28 83
3719.42 84
3719.56 84
3719.70 84
3719.84 84
3719.98 83
3720.12 80
3720.26 76
3720.40 72
3720.54 68
3720.68 64
3720.82 61
3720.96 60
3721.10 60
3721.24 61
3721.38 64
3721.52 68
3721.66 73
3721.80 77
3721.94 80
3722.08 83
3722.22 84
3722.36 86
3722.50 87
3722.64 89
3722.78 92
3722.92 97
3723.06 103
3723.20 109
3723.34 116
3723.48 120
3723.62 122
3723.76 122
3723.90 118
3724.04 113
3724.18 107
3724.32 101
3724.46 96
3724.60 91
3724.74 86
3724.88 81
3725.02 76
3725.16 69
3725.30 63
3725.44 56
3725.58 51
3725.72 46
3725.86 43
3726.00 40
3726.14 38
3726.28 35
3726.42 32
3726.56 27
3726.70 21
3726.84 16
3726.98 11
3727.12 6
3727.26 4
3727.40 2
3727.54 2
3727.68 1
3727.82 0
3727.96 0
3728.10 0
3728.24 0
3728.38 0
3728.52 0
3728.66 0
3728.80 0
3728.94 7
3729.08 17
3729.22 29
3729.36 42
3729.50 55
3729.64 66
3729.78 74
3729.92 78
3730.06 77
3730.20 71
3730.34 62
3730.48 51
3730.62 39
3730.76 30
3730.90 23
3731.04 19
3731.18 20
3731.32 23
3731.46 29
3731.60 35
3731.74 41
3731.88 46
3732.02 51
3732.16 55
3732.30 58
3732.44 61
3732.58 63
3732.73 65
3732.87 66
3733.01 68
3733.15 69
3733.29 70
3733.43 70
3733.57 67
3733.71 62
3733.85 55
3733.99 46
3734.13 36
3734.27 28
3734.41 22
3734.55 21
3734.69 23
3734.83 27
3734.97 34
3735.11 41
3735.25 48
3735.39 54
3735.53 58
3735.67 61
3735.81 63
3735.95 64
3736.09 64
3736.23 65
3736.37 65
3736.51 65
3736.65 66
3736.79 68
3736.93 71
3737.07 74
3737.21 77
3737.35 81
3737.49 83
3737.63 84
3737.77 85
3737.91 86
3738.05 88
3738.19 91
3738.33 96
3738.48 102
3738.62 108
3738.76 113
3738.90 118
3739.04 121
3739.18 124
3739.32 125
3739.46 126
3739.60 126
3739.74 126
3739.88 126
3740.02 125
3740.16 123
3740.30 120
3740.44 116
3740.58 111
3740.72 106
3740.86 100
3741.00 96
3741.14 93
3741.28 92
3741.42 93
3741.56 95
3741.70 99
3741.84 103
3741.98 107
3742.12 110
3742.26 111
3742.40 112
3742.54 113
3742.69 114
3742.83 115
3742.97 117
3743.11 118
3743.25 120
3743.39 120
3743.53 120
3743.67 117
3743.81 114
3743.95 109
3744.09 103
3744.23 97
3744.37 91
3744.51 86
3744.65 82
3744.79 81
3744.93 80
3745.07 81
3745.21 83
3745.35 86
3745.49 88
3745.63 90
3745.77 92
3745.91 94
3746.05 95
3746.20 96
3746.34 98
3746.48 98
3746.62 98
3746.76 97
3746.90 95
3747.04 92
3747.18 89
3747.32 85
3747.46 82
3747.60 79
3747.74 76
3747.88 73
3748.02 69
3748.16 64
3748.30 58
3748.44 52
3748.58 46
3748.72 41
3748.86 37
3749.00 35
3749.15 35
3749.29 36
3749.43 37
3749.57 39
3749.71 40
3749.85 41
3749.99 41
3750.13 41
3750.27 41
3750.41 40
3750.55 39
3750.69 37
3750.83 34
3750.97 32
3751.11 30
3751.25 29
3751.39 29
3751.53 30
3751.67 32
3751.82 34
3751.96 35
3752.10 35
3752.24 35
3752.38 35
3752.52 36
3752.66 40
3752.80 46
3752.94 54
3753.08 64
3753.22 73
3753.36 81
3753.50 86
3753.64 89
3753.78 89
3753.92 88
3754.06 86
3754.20 84
3754.35 83
3754.49 81
3754.63 79
3754.77 76
3754.91 73
3755.05 70
3755.19 68
3755.33 69
3755.47 73
3755.61 79
3755.75 87
3755.89 94
3756.03 99
3756.17 100
3756.31 97
3756.45 92
3756.60 85
3756.74 79
3756.88 75
3757.02 75
3757.16 76
3757.30 80
3757.44 83
3757.58 85
3757.72 85
3757.86 82
3758.00 77
3758.14 70
3758.28 60
3758.42 49
3758.56 38
3758.71 26
3758.85 15
3758.99 5
3759.13 0
3759.27 0
3759.41 0
3759.55 0
3759.69 0
3759.83 0
3759.97 0
3760.11 4
3760.25 10
3760.39 17
3760.53 25
3760.67 34
3760.82 43
3760.96 53
3761.10 62
3761.24 69
3761.38 73
3761.52 76
3761.66 76
3761.80 76
3761.94 75
3762.08 76
3762.22 77
3762.36 79
3762.50 82
3762.64 85
3762.79 87
3762.93 88
3763.07 89
3763.21 90
3763.35 90
3763.49 88
3763.63 85
3763.77 80
3763.91 73
3764.05 66
3764.19 59
3764.33 53
3764.47 50
3764.62 48
3764.76 48
3764.90 48
3765.04 48
3765.18 48
3765.32 48
3765.46 48
3765.60 49
3765.74 51
3765.88 54
3766.02 58
3766.16 62
3766.31 65
3766.45 67
3766.59 66
3766.73 63
3766.87 58
3767.01 52
3767.15 45
3767.29 38
3767.43 31
3767.57 26
3767.71 22
3767.85 19
3768.00 18
3768.14 18
3768.28 19
3768.42 18
3768.56 17
3768.70 14
3768.84 9
3768.98 4
3769.12 0
3769.26 0
3769.40 0
3769.54 0
3769.69 0
3769.83 0
3769.97 0
3770.11 0
3770.25 0
3770.39 2
3770.53 7
3770.67 14
3770.81 22
3770.95 28
3771.09 33
3771.24 36
3771.38 36
3771.52 35
3771.66 32
3771.80 30
3771.94 30
3772.08 31
3772.22 34
3772.36 37
3772.50 41
3772.64 45
3772.79 49
3772.93 53
3773.07 58
3773.21 62
3773.35 66
3773.49 68
3773.63 68
3773.77 65
3773.91 59
3774.05 52
3774.20 43
3774.34 35
3774.48 28
3774.62 23
3774.76 18
3774.90 14
3775.04 9
3775.18 5
3775.32 0
3775.46 0
3775.60 0
3775.75 0
3775.89 0
3776.03 2
3776.17 6
3776.31 11
3776.45 16
3776.59 19
3776.73 20
3776.87 20
3777.01 19
3777.16 17
3777.30 13
3777.44 9
3777.58 5
3777.72 0
3777.86 0
3778.00 0
3778.14 0
3778.28 0
3778.43 0
3778.57 0
3778.71 0
3778.85 5
3778.99 11
3779.13 17
3779.27 22
3779.41 27
3779.55 31
3779.69 34
3779.84 35
3779.98 35
3780.12 35
3780.26 34
3780.40 33
3780.54 33
3780.68 33
3780.82 34
3780.96 37
3781.11 42
3781.25 48
3781.39 55
3781.53 62
3781.67 67
3781.81 71
3781.95 73
3782.09 73
3782.23 71
3782.38 68
3782.52 64
3782.66 60
3782.80 56
3782.94 53
3783.08 49
3783.22 46
3783.36 43
3783.50 39
3783.65 35
3783.79 30
3783.93 24
3784.07 19
3784.21 14
3784.35 10
3784.49 8
3784.63 7
3784.77 7
3784.92 7
3785.06 7
3785.20 5
3785.34 2
3785.48 0
3785.62 0
3785.76 0
3785.90 0
3786.05 0
3786.19 0
3786.33 0
3786.47 6
3786.61 14
3786.75 22
3786.89 30
3787.03 36
3787.18 41
3787.32 45
3787.46 47
3787.60 47
3787.74 47
3787.88 45
3788.02 43
3788.16 41
3788.30 39
3788.45 37
3788.59 35
3788.73 35
3788.87 36
3789.01 37
3789.15 40
3789.29 42
3789.43 45
3789.58 46
3789.72 47
3789.86 47
3790.00 46
3790.14 45
3790.28 44
3790.42 43
3790.56 45
3790.71 48
3790.85 54
3790.99 61
3791.13 69
3791.27 77
3791.41 84
3791.55 88
3791.69 90
3791.84 89
3791.98 85
3792.12 80
3792.26 75
3792.40 71
3792.54 68
3792.68 66
3792.83 65
3792.97 65
3793.11 64
3793.25 63
3793.39 62
3793.53 61
3793.67 61
3793.81 61
3793.96 62
3794.10 62
3794.24 60
3794.38 57
3794.52 53
3794.66 48
3794.80 44
3794.95 42
3795.09 43
3795.23 47
3795.37 53
3795.51 61
3795.65 68
3795.79 74
3795.93 76
3796.08 75
3796.22 71
3796.36 64
3796.50 57
3796.64 50
3796.78 44
3796.92 41
3797.07 40
3797.21 42
3797.35 47
3797.49 55
3797.63 64
3797.77 73
3797.91 81
3798.06 88
3798.20 91
3798.34 93
3798.48 92
3798.62 89
3798.76 86
3798.90 82
3799.05 79
3799.19 78
3799.33 78
3799.47 80
3799.61 83
3799.75 87
3799.89 91
3800.04 94
3800.18 94
3800.32 93
3800.46 89
3800.60 84
3800.74 79
3800.88 75
3801.03 72
3801.17 72
3801.31 72
3801.45 74
3801.59 76
3801.73 77
3801.87 78
3802.02 77
3802.16 76
3802.30 74
3802.44 71
3802.58 69
3802.72 66
3802.87 64
3803.01 62
3803.15 60
3803.29 58
3803.43 57
3803.57 56
3803.71 56
3803.86 56
3804.00 56
3804.14 57
3804.28 59
3804.42 61
3804.56 65
3804.70 70
3804.85 77
3804.99 86
3805.13 96
3805.27 105
3805.41 113
3805.55 119
3805.70 121
3805.84 120
3805.98 115
3806.12 109
3806.26 104
3806.40 102
3806.54 103
3806.69 109
3806.83 120
3806.97 134
3807.11 151
3807.25 169
3807.39 186
3807.54 202
3807.68 216
3807.82 229
3807.96 242
3808.10 256
3808.24 272
3808.39 289
3808.53 307
3808.67 326
3808.81 343
3808.95 359
3809.09 374
3809.24 388
3809.38 403
3809.52 420
3809.66 440
3809.80 463
3809.94 489
3810.08 514
3810.23 537
3810.37 556
3810.51 570
3810.65 578
3810.79 581
3810.93 580
3811.08 577
3811.22 573
3811.36 571
3811.50 569
3811.64 568
3811.78 567
3811.93 565
3812.07 562
3812.21 557
3812.35 551
3812.49 544
3812.63 535
3812.78 524
3812.92 511
3813.06 495
3813.20 476
3813.34 455
3813.48 434
3813.63 412
3813.77 393
3813.91 376
3814.05 362
3814.19 351
3814.34 343
3814.48 338
3814.62 334
3814.76 332
3814.90 330
3815.04 328
3815.19 326
3815.33 323
3815.47 319
3815.61 314
3815.75 307
3815.89 298
3816.04 287
3816.18 275
3816.32 262
3816.46 250
3816.60 238
3816.74 229
3816.89 223
3817.03 219
3817.17 216
3817.31 214
3817.45 209
3817.60 202
3817.74 191
3817.88 177
3818.02 161
3818.16 144
3818.30 128
3818.45 113
3818.59 102
3818.73 94
3818.87 89
3819.01 86
3819.15 86
3819.30 87
3819.44 89
3819.58 90
3819.72 90
3819.86 88
3820.01 84
3820.15 79
3820.29 72
3820.43 66
3820.57 62
3820.71 61
3820.86 64
3821.00 70
3821.14 79
3821.28 89
3821.42 98
3821.57 105
3821.71 108
3821.85 108
3821.99 105
3822.13 100
3822.27 93
3822.42 85
3822.56 77
3822.70 69
3822.84 61
3822.98 54
3823.13 48
3823.27 45
3823.41 44
3823.55 45
3823.69 47
3823.84 49
3823.98 51
3824.12 52
3824.26 54
3824.40 56
3824.55 59
3824.69 64
3824.83 72
3824.97 80
3825.11 89
3825.25 96
3825.40 101
3825.54 103
3825.68 102
3825.82 99
3825.96 96
3826.11 92
3826.25 90
3826.39 88
3826.53 86
3826.67 83
3826.82 78
3826.96 71
3827.10 61
3827.24 50
3827.38 37
3827.53 25
3827.67 14
3827.81 5
3827.95 0
3828.09 0
3828.24 0
3828.38 0
3828.52 0
3828.66 0
3828.80 0
3828.95 0
3829.09 0
3829.23 0
3829.37 5
3829.51 11
3829.66 19
3829.80 28
3829.94 37
3830.08 46
3830.22 52
3830.37 55
3830.51 55
3830.65 52
3830.79 48
3830.93 42
3831.08 37
3831.22 34
3831.36 32
3831.50 33
3831.64 35
3831.79 39
3831.93 43
3832.07 46
3832.21 47
3832.35 46
3832.50 42
3832.64 35
3832.78 27
3832.92 18
3833.06 10
3833.21 4
3833.35 1
3833.49 2
3833.63 5
3833.77 9
3833.92 15
3834.06 21
3834.20 27
3834.34 34
3834.48 42
3834.63 50
3834.77 60
3834.91 71
3835.05 81
3835.19 91
3835.34 99
3835.48 104
3835.62 106
3835.76 106
3835.91 103
3836.05 99
3836.19 94
3836.33 89
3836.47 84
3836.62 79
3836.76 74
3836.90 69
3837.04 64
3837.18 60
3837.33 57
3837.47 56
3837.61 55
3837.75 56
3837.90 56
3838.04 56
3838.18 54
3838.32 50
3838.46 46
3838.61 42
3838.75 40
3838.89 40
3839.03 43
3839.17 48
3839.32 55
3839.46 63
3839.60 70
3839.74 77
3839.89 83
3840.03 89
3840.17 94
3840.31 100
3840.45 105
3840.60 110
3840.74 115
3840.88 117
3841.02 118
3841.17 117
3841.31 113
3841.45 108
3841.59 102
3841.73 96
3841.88 90
3842.02 86
3842.16 82
3842.30 79
3842.45 77
3842.59 75
3842.73 73
3842.87 71
3843.01 68
3843.16 65
3843.30 65
3843.44 66
3843.58 69
3843.73 75
3843.87 85
3844.01 96
3844.15 110
3844.29 124
3844.44 140
3844.58 155
3844.72 170
3844.86 183
3845.01 194
3845.15 203
3845.29 208
3845.43 212
3845.58 215
3845.72 220
3845.86 226
3846.00 234
3846.14 245
3846.29 255
3846.43 264
3846.57 271
3846.71 273
3846.86 273
3847.00 269
3847.14 264
3847.28 259
3847.43 255
3847.57 252
3847.71 249
3847.85 245
3847.99 241
3848.14 235
3848.28 229
3848.42 223
3848.56 217
3848.71 213
3848.85 210
3848.99 208
3849.13 205
3849.28 201
3849.42 196
3849.56 188
3849.70 178
3849.84 166
3849.99 153
3850.13 140
3850.27 128
3850.41 117
3850.56 108
3850.70 102
3850.84 98
3850.98 96
3851.13 95
3851.27 96
3851.41 96
3851.55 98
3851.70 99
3851.84 101
3851.98 103
3852.12 107
3852.27 111
3852.41 116
3852.55 121
3852.69 125
3852.84 127
3852.98 127
3853.12 125
3853.26 121
3853.40 114
3853.55 105
3853.69 96
3853.83 87
3853.97 79
3854.12 73
3854.26 69
3854.40 67
3854.54 66
3854.69 65
3854.83 63
3854.97 59
3855.11 55
3855.26 49
3855.40 44
3855.54 39
3855.68 35
3855.83 32
3855.97 31
3856.11 31
3856.25 32
3856.40 34
3856.54 37
3856.68 40
3856.82 44
3856.97 48
3857.11 53
3857.25 57
3857.39 61
3857.54 64
3857.68 67
3857.82 68
3857.96 69
3858.11 69
3858.25 70
3858.39 70
3858.53 71
3858.68 73
3858.82 76
3858.96 81
3859.10 87
3859.25 94
3859.39 102
3859.53 109
3859.67 115
3859.82 118
3859.96 119
3860.10 117
3860.24 114
3860.39 111
3860.53 109
3860.67 109
3860.82 110
3860.96 113
3861.10 117
3861.24 119
3861.39 119
3861.53 118
3861.67 115
3861.81 112
3861.96 109
3862.10 107
3862.24 107
3862.38 108
3862.53 109
3862.67 109
3862.81 108
3862.95 106
3863.10 102
3863.24 98
3863.38 94
3863.52 93
3863.67 94
3863.81 97
3863.95 103
3864.09 111
3864.24 120
3864.38 129
3864.52 136
3864.67 141
3864.81 143
3864.95 142
3865.09 139
3865.24 133
3865.38 127
3865.52 120
3865.66 113
3865.81 108
3865.95 104
3866.09 100
3866.23 98
3866.38 96
3866.52 94
3866.66 92
3866.81 90
3866.95 89
3867.09 88
3867.23 89
3867.38 90
3867.52 92
3867.66 94
3867.80 98
3867.95 102
3868.09 107
3868.23 111
3868.37 115
3868.52 118
3868.66 119
3868.80 118
3868.95 116
3869.09 114
3869.23 113
3869.37 114
3869.52 117
3869.66 125
3869.80 135
3869.94 149
3870.09 163
3870.23 177
3870.37 189
3870.52 198
3870.66 202
3870.80 203
3870.94 202
3871.09 199
3871.23 196
3871.37 195
3871.52 195
3871.66 196
3871.80 196
3871.94 195
3872.09 193
3872.23 188
3872.37 181
3872.51 172
3872.66 164
3872.80 156
3872.94 151
3873.09 148
3873.23 148
3873.37 151
3873.51 156
3873.66 164
3873.80 171
3873.94 178
3874.09 183
3874.23 186
3874.37 185
3874.51 181
3874.66 174
3874.80 164
3874.94 153
3875.09 142
3875.23 131
3875.37 121
3875.51 112
3875.66 106
3875.80 101
3875.94 97
3876.09 94
3876.23 92
3876.37 89
3876.51 87
3876.66 84
3876.80 81
3876.94 78
3877.09 76
3877.23 74
3877.37 74
3877.51 74
3877.66 76
3877.80 78
3877.94 80
3878.09 82
3878.23 84
3878.37 86
3878.51 88
3878.66 90
3878.80 93
3878.94 98
3879.09 103
3879.23 109
3879.37 113
3879.51 115
3879.66 116
3879.80 114
3879.94 111
3880.09 108
3880.23 106
3880.37 104
3880.51 104
3880.66 106
3880.80 109
3880.94 112
3881.09 115
3881.23 117
3881.37 118
3881.52 118
3881.66 118
3881.80 117
3881.94 117
3882.09 116
3882.23 117
3882.37 116
3882.52 115
3882.66 113
3882.80 110
3882.95 106
3883.09 103
3883.23 102
3883.37 103
3883.52 108
3883.66 116
3883.80 126
3883.95 136
3884.09 144
3884.23 150
3884.37 153
3884.52 153
3884.66 151
3884.80 150
3884.95 149
3885.09 149
3885.23 150
3885.38 151
3885.52 151
3885.66 149
3885.81 146
3885.95 141
3886.09 135
3886.23 129
3886.38 125
3886.52 121
3886.66 118
3886.81 115
3886.95 111
3887.09 107
3887.24 102
3887.38 97
3887.52 93
3887.66 91
3887.81 91
3887.95 93
3888.09 96
3888.24 100
3888.38 104
3888.52 108
3888.67 109
3888.81 109
3888.95 108
3889.10 104
3889.24 99
3889.38 92
3889.52 85
3889.67 77
3889.81 68
3889.95 60
3890.10 52
3890.24 46
3890.38 42
3890.53 40
3890.67 40
3890.81 41
3890.96 45
3891.10 49
3891.24 55
3891.39 61
3891.53 67
3891.67 73
3891.81 80
3891.96 86
3892.10 92
3892.24 95
3892.39 96
3892.53 94
3892.67 88
3892.82 79
3892.96 68
3893.10 57
3893.25 47
3893.39 40
3893.53 38
3893.68 40
3893.82 47
3893.96 56
3894.11 66
3894.25 76
3894.39 82
3894.53 85
3894.68 83
3894.82 79
3894.96 72
3895.11 66
3895.25 62
3895.39 62
3895.54 66
3895.68 74
3895.82 83
3895.97 92
3896.11 98
3896.25 101
3896.40 100
3896.54 97
3896.68 94
3896.83 92
3896.97 94
3897.11 99
3897.26 105
3897.40 112
3897.54 118
3897.69 121
3897.83 123
3897.97 124
3898.12 125
3898.26 128
3898.40 131
3898.55 135
3898.69 138
3898.83 140
3898.98 138
3899.12 134
3899.26 126
3899.40 116
3899.55 104
3899.69 93
3899.83 82
3899.98 73
3900.12 65
3900.26 60
3900.41 58
3900.55 57
3900.69 59
3900.84 61
3900.98 63
3901.12 65
3901.27 64
3901.41 62
3901.55 57
3901.70 52
3901.84 45
3901.98 40
3902.13 36
3902.27 33
3902.41 33
3902.56 34
3902.70 37
3902.84 40
3902.99 43
3903.13 46
3903.27 49
3903.42 53
3903.56 56
3903.70 60
3903.85 64
3903.99 68
3904.13 71
3904.28 74
3904.42 75
3904.56 75
3904.71 72
3904.85 67
3904.99 60
3905.14 52
3905.28 41
3905.42 31
3905.57 20
3905.71 9
3905.86 0
3906.00 0
3906.14 0
3906.29 0
3906.43 0
3906.57 0
3906.72 0
3906.86 0
3907.00 0
3907.15 9
3907.29 18
3907.43 26
3907.58 34
3907.72 39
3907.86 42
3908.01 42
3908.15 39
3908.29 34
3908.44 27
3908.58 21
3908.72 16
3908.87 14
3909.01 14
3909.15 17
3909.30 22
3909.44 27
3909.58 32
3909.73 37
3909.87 41
3910.01 44
3910.16 46
3910.30 46
3910.45 46
3910.59 43
3910.73 39
3910.88 34
3911.02 28
3911.16 23
3911.31 19
3911.45 18
3911.59 18
3911.74 19
3911.88 20
3912.02 21
3912.17 21
3912.31 20
3912.45 18
3912.60 16
3912.74 14
3912.88 12
3913.03 12
3913.17 11
3913.32 11
3913.46 11
3913.60 11
3913.75 10
3913.89 9
3914.03 9
3914.18 8
3914.32 7
3914.46 7
3914.61 6
3914.75 5
3914.89 4
3915.04 4
3915.18 4
3915.33 5
3915.47 8
3915.61 11
3915.76 15
3915.90 21
3916.04 27
3916.19 33
3916.33 40
3916.47 46
3916.62 51
3916.76 55
3916.90 57
3917.05 58
3917.19 56
3917.34 54
3917.48 52
3917.62 50
3917.77 51
3917.91 53
3918.05 56
3918.20 60
3918.34 64
3918.48 68
3918.63 70
3918.77 73
3918.92 76
3919.06 79
3919.20 84
3919.35 89
3919.49 95
3919.63 101
3919.78 106
3919.92 110
3920.06 113
3920.21 116
3920.35 118
3920.50 119
3920.64 119
3920.78 119
3920.93 118
3921.07 116
3921.21 114
3921.36 110
3921.50 104
3921.64 98
3921.79 91
3921.93 83
3922.08 76
3922.22 70
3922.36 65
3922.51 62
3922.65 61
3922.79 61
3922.94 61
3923.08 61
3923.23 59
3923.37 56
3923.51 51
3923.66 44
3923.80 36
3923.94 28
3924.09 21
3924.23 17
3924.38 16
3924.52 18
3924.66 23
3924.81 28
3924.95 34
3925.09 37
3925.24 38
3925.38 37
3925.53 33
3925.67 27
3925.81 20
3925.96 13
3926.10 5
3926.24 0
3926.39 0
3926.53 0
3926.68 0
3926.82 0
3926.96 2
3927.11 8
3927.25 16
3927.39 25
3927.54 34
3927.68 43
3927.83 52
3927.97 61
3928.11 70
3928.26 78
3928.40 85
3928.54 91
3928.69 94
3928.83 96
3928.98 95
3929.12 92
3929.26 89
3929.41 85
3929.55 81
3929.70 78
3929.84 76
3929.98 75
3930.13 75
3930.27 75
3930.41 76
3930.56 78
3930.70 79
3930.85 78
3930.99 77
3931.13 75
3931.28 71
3931.42 66
3931.57 62
3931.71 58
3931.85 56
3932.00 57
3932.14 59
3932.28 63
3932.43 67
3932.57 71
3932.72 73
3932.86 73
3933.00 70
3933.15 65
3933.29 59
3933.44 52
3933.58 45
3933.72 39
3933.87 33
3934.01 28
3934.16 24
3934.30 19
3934.44 14
3934.59 10
3934.73 5
3934.88 1
3935.02 0
3935.16 0
3935.31 0
3935.45 0
3935.59 0
3935.74 0
3935.88 0
3936.03 1
3936.17 4
3936.31 7
3936.46 9
3936.60 9
3936.75 8
3936.89 5
3937.03 3
3937.18 1
3937.32 1
3937.47 3
3937.61 6
3937.75 11
3937.90 15
3938.04 19
3938.19 21
3938.33 21
3938.47 21
3938.62 20
3938.76 19
3938.91 19
3939.05 20
3939.19 21
3939.34 21
3939.48 22
3939.63 21
3939.77 18
3939.91 14
3940.06 9
3940.20 3
3940.35 0
3940.49 0
3940.63 0
3940.78 0
3940.92 0
3941.07 0
3941.21 0
3941.35 0
3941.50 5
3941.64 9
3941.79 11
3941.93 12
3942.08 11
3942.22 10
3942.36 9
3942.51 8
3942.65 8
3942.80 9
3942.94 11
3943.08 13
3943.23 14
3943.37 15
3943.52 16
3943.66 15
3943.80 14
3943.95 14
3944.09 15
3944.24 17
3944.38 22
3944.52 27
3944.67 33
3944.81 39
3944.96 44
3945.10 48
3945.25 50
3945.39 51
3945.53 52
3945.68 53
3945.82 55
3945.97 58
3946.11 61
3946.25 65
3946.40 69
3946.54 72
3946.69 75
3946.83 75
3946.97 74
3947.12 72
3947.26 69
3947.41 65
3947.55 62
3947.70 61
3947.84 60
3947.98 61
3948.13 62
3948.27 62
3948.42 62
3948.56 61
3948.70 59
3948.85 58
3948.99 57
3949.14 57
3949.28 59
3949.43 61
3949.57 64
3949.71 67
3949.86 70
3950.00 74
3950.15 80
3950.29 88
3950.43 98
3950.58 110
3950.72 122
3950.87 134
3951.01 145
3951.16 153
3951.30 159
3951.44 163
3951.59 165
3951.73 165
3951.88 164
3952.02 160
3952.17 155
3952.31 147
3952.45 138
3952.60 128
3952.74 118
3952.89 110
3953.03 104
3953.18 101
3953.32 100
3953.46 102
3953.61 105
3953.75 107
3953.90 110
3954.04 111
3954.19 111
3954.33 111
3954.47 111
3954.62 111
3954.76 111
3954.91 111
3955.05 111
3955.20 110
3955.34 110
3955.48 111
3955.63 115
3955.77 121
3955.92 129
3956.06 138
3956.21 147
3956.35 153
3956.49 155
3956.64 153
3956.78 147
3956.93 138
3957.07 130
3957.22 122
3957.36 116
3957.50 111
3957.65 107
3957.79 104
3957.94 101
3958.08 98
3958.23 95
3958.37 92
3958.52 91
3958.66 90
3958.80 90
3958.95 89
3959.09 88
3959.24 85
3959.38 80
3959.53 73
3959.67 65
3959.81 57
3959.96 48
3960.10 40
3960.25 33
3960.39 28
3960.54 25
3960.68 24
3960.83 25
3960.97 27
3961.11 30
3961.26 33
3961.40 36
3961.55 39
3961.69 43
3961.84 48
3961.98 56
3962.12 65
3962.27 76
3962.41 86
3962.56 93
3962.70 97
3962.85 97
3962.99 94
3963.14 87
3963.28 80
3963.42 73
3963.57 65
3963.71 58
3963.86 51
3964.00 44
3964.15 35
3964.29 26
3964.44 17
3964.58 9
3964.73 3
3964.87 0
3965.01 0
3965.16 0
3965.30 1
3965.45 7
3965.59 15
3965.74 26
3965.88 39
3966.03 52
3966.17 65
3966.31 76
3966.46 84
3966.60 89
3966.75 91
3966.89 91
3967.04 88
3967.18 85
3967.33 81
3967.47 78
3967.62 75
3967.76 74
3967.90 75
3968.05 78
3968.19 84
3968.34 92
3968.48 101
3968.63 109
3968.77 116
3968.92 120
3969.06 120
3969.20 117
3969.35 112
3969.49 106
3969.64 101
3969.78 97
3969.93 95
3970.07 96
3970.22 97
3970.36 97
3970.51 96
3970.65 92
3970.80 85
3970.94 76
3971.08 64
3971.23 51
3971.37 39
3971.52 27
3971.66 17
3971.81 9
3971.95 5
3972.10 5
3972.24 7
3972.39 13
3972.53 21
3972.68 30
3972.82 38
3972.96 45
3973.11 49
3973.25 50
3973.40 49
3973.54 45
3973.69 40
3973.83 35
3973.98 31
3974.12 29
3974.27 28
3974.41 30
3974.56 34
3974.70 39
3974.84 44
3974.99 49
3975.13 54
3975.28 58
3975.42 63
3975.57 68
3975.71 74
3975.86 79
3976.00 84
3976.15 86
3976.29 87
3976.44 87
3976.58 84
3976.73 81
3976.87 77
3977.01 74
3977.16 71
3977.30 69
3977.45 68
3977.59 67
3977.74 67
3977.88 67
3978.03 68
3978.17 68
3978.32 67
3978.46 65
3978.61 63
3978.75 60
3978.90 58
3979.04 56
3979.19 54
3979.33 53
3979.47 52
3979.62 50
3979.76 47
3979.91 43
3980.05 37
3980.20 31
3980.34 23
3980.49 16
3980.63 8
3980.78 2
3980.92 0
3981.07 0
3981.21 0
3981.36 0
3981.50 0
3981.65 0
3981.79 0
3981.94 3
3982.08 6
3982.23 8
3982.37 8
3982.52 7
3982.66 5
3982.80 3
3982.95 2
3983.09 2
3983.24 3
3983.38 4
3983.53 7
3983.67 9
3983.82 11
3983.96 13
3984.11 15
3984.25 15
3984.40 16
3984.54 16
3984.69 15
3984.83 14
3984.98 13
3985.12 13
3985.27 12
3985.41 13
3985.56 13
3985.70 15
3985.85 18
3985.99 21
3986.14 26
3986.28 32
3986.43 38
3986.57 44
3986.72 48
3986.86 50
3987.01 51
3987.15 49
3987.29 47
3987.44 43
3987.58 40
3987.73 38
3987.87 38
3988.02 39
3988.16 40
3988.31 43
3988.45 45
3988.60 45
3988.74 44
3988.89 41
3989.03 36
3989.18 30
3989.32 23
3989.47 18
3989.61 15
3989.76 14
3989.90 16
3990.05 20
3990.19 26
3990.34 31
3990.48 35
3990.63 39
3990.77 41
3990.92 43
3991.06 44
3991.21 46
3991.35 48
3991.50 52
3991.64 55
3991.79 58
3991.93 59
3992.08 59
3992.22 58
3992.37 55
3992.51 51
3992.66 46
3992.80 41
3992.95 36
3993.09 32
3993.24 28
3993.38 25
3993.53 23
3993.67 22
3993.82 22
3993.96 24
3994.11 26
3994.25 29
3994.40 31
3994.54 32
3994.69 33
3994.83 32
3994.98 32
3995.12 31
3995.27 32
3995.41 33
3995.56 36
3995.70 40
3995.85 44
3995.99 48
3996.14 52
3996.28 55
3996.43 57
3996.57 58
3996.72 58
3996.86 57
3997.01 56
3997.15 54
3997.30 53
3997.44 52
3997.59 53
3997.73 56
3997.88 61
3998.02 68
3998.17 76
3998.31 85
3998.46 94
3998.60 102
3998.75 108
3998.89 112
3999.04 115
3999.18 115
3999.33 114
3999.47 112
3999.62 111
3999.76 111
3999.91 113
4000.05 118
4000.20 124
4000.35 131
4000.49 139
4000.64 146
4000.78 152
4000.93 156
4001.07 158
4001.22 159
4001.36 161
4001.51 165
4001.65 170
4001.80 177
4001.94 186
4002.09 195
4002.23 204
4002.38 213
4002.52 222
4002.67 230
4002.81 239
4002.96 249
4003.10 261
4003.25 273
4003.39 284
4003.54 292
4003.68 296
4003.83 296
4003.97 291
4004.12 283
4004.26 273
4004.41 264
4004.55 257
4004.70 253
4004.85 251
4004.99 250
4005.14 248
4005.28 245
4005.43 240
4005.57 234
4005.72 228
4005.86 223
4006.01 219
4006.15 216
4006.30 215
4006.44 214
4006.59 211
4006.73 207
4006.88 200
4007.02 191
4007.17 182
4007.31 173
4007.46 166
4007.60 162
4007.75 161
4007.89 163
4008.04 166
4008.19 169
4008.33 171
4008.48 171
4008.62 168
4008.77 164
4008.91 158
4009.06 153
4009.20 149
4009.35 147
4009.49 147
4009.64 150
4009.78 153
4009.93 156
4010.07 158
4010.22 159
4010.36 158
4010.51 155
4010.66 151
4010.80 146
4010.95 140
4011.09 132
4011.24 123
4011.38 112
4011.53 100
4011.67 88
4011.82 76
4011.96 66
4012.11 57
4012.25 51
4012.40 47
4012.54 46
4012.69 47
4012.84 50
4012.98 53
4013.13 56
4013.27 59
4013.42 59
4013.56 58
4013.71 55
4013.85 52
4014.00 48
4014.14 46
4014.29 46
4014.43 48
4014.58 53
4014.72 58
4014.87 63
4015.02 67
4015.16 69
4015.31 71
4015.45 71
4015.60 73
4015.74 75
4015.89 80
4016.03 87
4016.18 96
4016.32 105
4016.47 114
4016.62 121
4016.76 126
4016.91 127
4017.05 125
4017.20 122
4017.34 117
4017.49 111
4017.63 106
4017.78 101
4017.92 96
4018.07 92
4018.21 86
4018.36 81
4018.51 76
4018.65 71
4018.80 66
4018.94 63
4019.09 62
4019.23 63
4019.38 65
4019.52 70
4019.67 75
4019.81 81
4019.96 88
4020.11 96
4020.25 105
4020.40 115
4020.54 126
4020.69 135
4020.83 143
4020.98 147
4021.12 148
4021.27 144
4021.42 137
4021.56 127
4021.71 117
4021.85 107
4022.00 98
4022.14 90
4022.29 84
4022.43 79
4022.58 75
4022.72 73
4022.87 71
4023.02 70
4023.16 69
4023.31 67
4023.45 65
4023.60 61
4023.74 56
4023.89 51
4024.03 45
4024.18 41
4024.33 37
4024.47 35
4024.62 33
4024.76 32
4024.91 31
4025.05 30
4025.20 28
4025.34 26
4025.49 23
4025.64 21
4025.78 18
4025.93 17
4026.07 16
4026.22 16
4026.36 17
4026.51 20
4026.65 22
4026.80 25
4026.95 26
4027.09 25
4027.24 22
4027.38 19
4027.53 14
4027.67 10
4027.82 7
4027.97 5
4028.11 5
4028.26 7
4028.40 9
4028.55 12
4028.69 15
4028.84 17
4028.98 19
4029.13 20
4029.28 21
4029.42 23
4029.57 25
4029.71 28
4029.86 31
4030.00 34
4030.15 36
4030.30 37
4030.44 36
4030.59 34
4030.73 30
4030.88 26
4031.02 21
4031.17 19
4031.32 18
4031.46 19
4031.61 22
4031.75 26
4031.90 30
4032.04 33
4032.19 34
4032.34 33
4032.48 31
4032.63 29
4032.77 27
4032.92 26
4033.06 26
4033.21 27
4033.36 26
4033.50 24
4033.65 21
4033.79 17
4033.94 13
4034.08 10
4034.23 8
4034.38 7
4034.52 7
4034.67 6
4034.81 4
4034.96 0
4035.10 0
4035.25 0
4035.40 0
4035.54 0
4035.69 0
4035.83 0
4035.98 0
4036.12 5
4036.27 10
4036.42 12
4036.56 12
4036.71 10
4036.85 7
4037.00 3
4037.14 0
4037.29 0
4037.44 0
4037.58 4
4037.73 9
4037.87 15
4038.02 20
4038.17 23
4038.31 25
4038.46 24
4038.60 23
4038.75 22
4038.89 21
4039.04 22
4039.19 24
4039.33 27
4039.48 31
4039.62 34
4039.77 37
4039.92 39
4040.06 39
4040.21 37
4040.35 35
4040.50 33
4040.64 31
4040.79 29
4040.94 29
4041.08 29
4041.23 30
4041.37 31
4041.52 32
4041.67 31
4041.81 28
4041.96 25
4042.10 19
4042.25 14
4042.39 9
4042.54 6
4042.69 5
4042.83 7
4042.98 11
4043.12 17
4043.27 25
4043.42 32
4043.56 39
4043.71 43
4043.85 45
4044.00 45
4044.15 43
4044.29 41
4044.44 39
4044.58 37
4044.73 37
4044.87 37
4045.02 37
4045.17 36
4045.31 33
4045.46 30
4045.60 27
4045.75 26
4045.90 28
4046.04 32
4046.19 39
4046.33 46
4046.48 54
4046.63 60
4046.77 64
4046.92 65
4047.06 63
4047.21 59
4047.36 53
4047.50 46
4047.65 39
4047.79 33
4047.94 28
4048.09 26
4048.23 25
4048.38 26
4048.52 28
4048.67 31
4048.82 35
4048.96 38
4049.11 41
4049.25 43
4049.40 45
4049.55 48
4049.69 51
4049.84 53
4049.98 55
4050.13 55
4050.28 53
4050.42 49
4050.57 43
4050.71 36
4050.86 30
4051.01 26
4051.15 26
4051.30 29
4051.44 35
4051.59 43
4051.74 51
4051.88 58
4052.03 62
4052.17 64
4052.32 65
4052.47 64
4052.61 64
4052.76 64
4052.90 67
4053.05 71
4053.20 75
4053.34 80
4053.49 83
4053.64 84
4053.78 82
4053.93 78
4054.07 72
4054.22 64
4054.37 56
4054.51 49
4054.66 43
4054.80 38
4054.95 36
4055.10 36
4055.24 38
4055.39 42
4055.53 48
4055.68 56
4055.83 63
4055.97 70
4056.12 75
4056.27 76
4056.41 75
4056.56 70
4056.70 63
4056.85 55
4057.00 46
4057.14 38
4057.29 31
4057.43 24
4057.58 17
4057.73 11
4057.87 5
4058.02 0
4058.17 0
4058.31 0
4058.46 0
4058.60 0
4058.75 0
4058.90 0
4059.04 0
4059.19 2
4059.33 5
4059.48 6
4059.63 7
4059.77 8
4059.92 9
4060.07 11
4060.21 12
4060.36 13
4060.50 14
4060.65 14
4060.80 13
4060.94 11
4061.09 8
4061.24 4
4061.38 0
4061.53 0
4061.67 0
4061.82 0
4061.97 1
4062.11 7
4062.26 15
4062.40 23
4062.55 32
4062.70 41
4062.84 49
4062.99 57
4063.14 64
4063.28 72
4063.43 80
4063.57 88
4063.72 95
4063.87 100
4064.01 103
4064.16 103
4064.31 101
4064.45 97
4064.60 90
4064.75 81
4064.89 71
4065.04 60
4065.18 48
4065.33 35
4065.48 24
4065.62 14
4065.77 8
4065.92 5
4066.06 6
4066.21 10
4066.35 16
4066.50 23
4066.65 29
4066.79 33
4066.94 36
4067.09 37
4067.23 37
4067.38 36
4067.52 35
4067.67 34
4067.82 35
4067.96 36
4068.11 38
4068.26 40
4068.40 42
4068.55 42
4068.70 42
4068.84 39
4068.99 35
4069.13 31
4069.28 26
4069.43 24
4069.57 23
4069.72 25
4069.87 29
4070.01 35
4070.16 41
4070.31 46
4070.45 49
4070.60 51
4070.74 50
4070.89 47
4071.04 43
4071.18 40
4071.33 37
4071.48 36
4071.62 36
4071.77 37
4071.92 39
4072.06 41
4072.21 43
4072.36 44
4072.50 46
4072.65 48
4072.79 50
4072.94 53
4073.09 57
4073.23 61
4073.38 64
4073.53 66
4073.67 67
4073.82 64
4073.97 60
4074.11 53
4074.26 44
4074.41 34
4074.55 22
4074.70 11
4074.84 0
4074.99 0
4075.14 0
4075.28 0
4075.43 0
4075.58 0
4075.72 0
4075.87 0
4076.02 0
4076.16 11
4076.31 25
4076.46 38
4076.60 51
4076.75 62
4076.90 72
4077.04 81
4077.19 87
4077.34 93
4077.48 97
4077.63 101
4077.77 105
4077.92 106
4078.07 106
4078.21 103
4078.36 98
4078.51 90
4078.65 80
4078.80 70
4078.95 59
4079.09 49
4079.24 41
4079.39 34
4079.53 29
4079.68 26
4079.83 25
4079.97 25
4080.12 25
4080.27 25
4080.41 24
4080.56 22
4080.71 20
4080.85 17
4081.00 15
4081.15 13
4081.29 12
4081.44 12
4081.58 11
4081.73 10
4081.88 7
4082.02 4
4082.17 0
4082.32 0
4082.46 0
4082.61 0
4082.76 0
4082.90 0
4083.05 0
4083.20 0
4083.34 0
4083.49 1
4083.64 1
4083.78 2
4083.93 4
4084.08 7
4084.22 10
4084.37 14
4084.52 17
4084.66 19
4084.81 21
4084.96 21
4085.10 21
4085.25 20
4085.40 19
4085.54 18
4085.69 16
4085.84 15
4085.98 14
4086.13 14
4086.28 15
4086.42 17
4086.57 20
4086.72 23
4086.86 27
4087.01 31
4087.16 35
4087.30 40
4087.45 45
4087.60 50
4087.74 57
4087.89 65
4088.04 74
4088.18 85
4088.33 96
4088.48 107
4088.62 117
4088.77 127
4088.92 136
4089.06 144
4089.21 152
4089.36 160
4089.50 168
4089.65 177
4089.80 186
4089.94 197
4090.09 207
4090.24 219
4090.38 230
4090.53 240
4090.68 251
4090.82 261
4090.97 271
4091.12 282
4091.27 293
4091.41 303
4091.56 312
4091.71 319
4091.85 321
4092.00 321
4092.15 317
4092.29 312
4092.44 306
4092.59 299
4092.73 293
4092.88 287
4093.03 279
4093.17 271
4093.32 261
4093.47 249
4093.61 237
4093.76 226
4093.91 216
4094.05 208
4094.20 202
4094.35 197
4094.49 192
4094.64 188
4094.79 182
4094.93 174
4095.08 164
4095.23 152
4095.38 139
4095.52 125
4095.67 111
4095.82 98
4095.96 86
4096.11 76
4096.26 69
4096.40 63
4096.55 59
4096.70 56
4096.84 54
4096.99 54
4097.14 54
4097.28 54
4097.43 55
4097.58 56
4097.73 57
4097.87 56
4098.02 53
4098.17 49
4098.31 44
4098.46 38
4098.61 34
4098.75 32
4098.90 33
4099.05 38
4099.19 47
4099.34 58
4099.49 70
4099.63 82
4099.78 91
4099.93 98
4100.08 102
4100.22 103
4100.37 101
4100.52 98
4100.66 94
4100.81 89
4100.96 84
4101.10 79
4101.25 76
4101.40 74
4101.54 74
4101.69 75
4101.84 78
4101.99 82
4102.13 86
4102.28 88
4102.43 89
4102.57 88
4102.72 87
4102.87 85
4103.01 84
4103.16 84
4103.31 86
4103.46 90
4103.60 94
4103.75 99
4103.90 104
4104.04 106
4104.19 107
4104.34 104
4104.48 99
4104.63 93
4104.78 85
4104.93 77
4105.07 69
4105.22 64
4105.37 60
4105.51 58
4105.66 58
4105.81 59
4105.95 61
4106.10 63
4106.25 63
4106.40 62
4106.54 60
4106.69 57
4106.84 53
4106.98 50
4107.13 47
4107.28 47
4107.42 48
4107.57 51
4107.72 53
4107.87 55
4108.01 57
4108.16 57
4108.31 57
4108.45 56
4108.60 56
4108.75 57
4108.90 58
4109.04 60
4109.19 60
4109.34 60
4109.48 57
4109.63 53
4109.78 46
4109.92 39
4110.07 31
4110.22 25
4110.37 21
4110.51 20
4110.66 21
4110.81 24
4110.95 28
4111.10 33
4111.25 39
4111.40 44
4111.54 49
4111.69 55
4111.84 60
4111.98 64
4112.13 66
4112.28 65
4112.43 63
4112.57 58
4112.72 51
4112.87 44
4113.01 37
4113.16 30
4113.31 24
4113.46 19
4113.60 15
4113.75 12
4113.90 10
4114.04 10
4114.19 11
4114.34 14
4114.49 19
4114.63 26
4114.78 33
4114.93 41
4115.07 47
4115.22 51
4115.37 52
4115.52 51
4115.66 47
4115.81 43
4115.96 39
4116.10 36
4116.25 35
4116.40 34
4116.55 33
4116.69 31
4116.84 27
4116.99 21
4117.14 13
4117.28 4
4117.43 0
4117.58 0
4117.72 0
4117.87 0
4118.02 0
4118.17 0
4118.31 0
4118.46 0
4118.61 7
4118.75 13
4118.90 17
4119.05 20
4119.20 21
4119.34 22
4119.49 24
4119.64 27
4119.79 30
4119.93 33
4120.08 36
4120.23 39
4120.37 42
4120.52 44
4120.67 47
4120.82 50
4120.96 56
4121.11 64
4121.26 73
4121.41 83
4121.55 94
4121.70 103
4121.85 109
4122.00 112
4122.14 111
4122.29 106
4122.44 100
4122.58 92
4122.73 84
4122.88 76
4123.03 70
4123.17 65
4123.32 60
4123.47 56
4123.62 51
4123.76 46
4123.91 41
4124.06 36
4124.20 31
4124.35 28
4124.50 25
4124.65 23
4124.79 20
4124.94 18
4125.09 15
4125.24 12
4125.38 10
4125.53 9
4125.68 11
4125.83 16
4125.97 24
4126.12 36
4126.27 51
4126.42 67
4126.56 84
4126.71 99
4126.86 110
4127.00 117
4127.15 119
4127.30 116
4127.45 110
4127.59 102
4127.74 95
4127.89 89
4128.04 85
4128.18 83
4128.33 82
4128.48 82
4128.63 81
4128.77 79
4128.92 76
4129.07 72
4129.22 69
4129.36 67
4129.51 68
4129.66 72
4129.81 77
4129.95 83
4130.10 89
4130.25 94
4130.40 97
4130.54 97
4130.69 94
4130.84 89
4130.99 82
4131.13 75
4131.28 68
4131.43 62
4131.58 59
4131.72 57
4131.87 56
4132.02 56
4132.17 55
4132.31 53
4132.46 49
4132.61 43
4132.76 36
4132.90 28
4133.05 20
4133.20 13
4133.35 6
4133.49 0
4133.64 0
4133.79 0
4133.94 0
4134.08 0
4134.23 0
4134.38 0
4134.53 0
4134.67 3
4134.82 6
4134.97 7
4135.12 7
4135.26 7
4135.41 8
4135.56 8
4135.71 10
4135.85 12
4136.00 13
4136.15 14
4136.30 14
4136.44 14
4136.59 14
4136.74 15
4136.89 15
4137.03 15
4137.18 15
4137.33 14
4137.48 11
4137.62 9
4137.77 7
4137.92 6
4138.07 7
4138.21 9
4138.36 14
4138.51 19
4138.66 24
4138.81 29
4138.95 32
4139.10 35
4139.25 37
4139.40 38
4139.54 40
4139.69 42
4139.84 44
4139.99 46
4140.13 46
4140.28 46
4140.43 44
4140.58 42
4140.72 39
4140.87 35
4141.02 31
4141.17 26
4141.31 22
4141.46 19
4141.61 17
4141.76 17
4141.91 20
4142.05 25
4142.20 33
4142.35 43
4142.50 54
4142.64 64
4142.79 73
4142.94 80
4143.09 85
4143.23 88
4143.38 91
4143.53 94
4143.68 98
4143.83 103
4143.97 108
4144.12 113
4144.27 117
4144.42 119
4144.56 118
4144.71 115
4144.86 111
4145.01 107
4145.15 103
4145.30 102
4145.45 103
4145.60 106
4145.75 111
4145.89 117
4146.04 123
4146.19 128
4146.34 131
4146.48 135
4146.63 137
4146.78 140
4146.93 144
4147.08 148
4147.22 152
4147.37 154
4147.52 155
4147.67 153
4147.81 147
4147.96 139
4148.11 129
4148.26 119
4148.41 108
4148.55 98
4148.70 89
4148.85 82
4149.00 76
4149.14 71
4149.29 68
4149.44 67
4149.59 67
4149.74 68
4149.88 69
4150.03 69
4150.18 68
4150.33 65
4150.47 59
4150.62 53
4150.77 46
4150.92 39
4151.07 34
4151.21 30
4151.36 29
4151.51 30
4151.66 31
4151.80 33
4151.95 35
4152.10 36
4152.25 36
4152.40 36
4152.54 35
4152.69 36
4152.84 37
4152.99 40
4153.14 43
4153.28 47
4153.43 51
4153.58 55
4153.73 59
4153.87 61
4154.02 62
4154.17 61
4154.32 57
4154.47 51
4154.61 43
4154.76 33
4154.91 24
4155.06 16
4155.21 11
4155.35 8
4155.50 10
4155.65 13
4155.80 18
4155.95 22
4156.09 26
4156.24 28
4156.39 29
4156.54 30
4156.68 31
4156.83 32
4156.98 34
4157.13 35
4157.28 35
4157.42 33
4157.57 30
4157.72 26
4157.87 23
4158.02 20
4158.16 20
4158.31 21
4158.46 22
4158.61 23
4158.76 22
4158.90 19
4159.05 15
4159.20 10
4159.35 5
4159.50 1
4159.64 0
4159.79 0
4159.94 0
4160.09 0
4160.24 0
4160.38 0
4160.53 0
4160.68 0
4160.83 0
4160.98 3
4161.12 11
4161.27 19
4161.42 27
4161.57 35
4161.72 41
4161.86 47
4162.01 52
4162.16 57
4162.31 62
4162.46 68
4162.60 74
4162.75 80
4162.90 85
4163.05 89
4163.20 92
4163.34 93
4163.49 93
4163.64 92
4163.79 90
4163.94 90
4164.08 89
4164.23 89
4164.38 89
4164.53 88
4164.68 88
4164.82 88
4164.97 88
4165.12 90
4165.27 92
4165.42 96
4165.57 101
4165.71 107
4165.86 112
4166.01 116
4166.16 117
4166.31 116
4166.45 113
4166.60 108
4166.75 103
4166.90 98
4167.05 95
4167.19 95
4167.34 98
4167.49 104
4167.64 112
4167.79 122
4167.93 132
4168.08 141
4168.23 149
4168.38 157
4168.53 163
4168.68 168
4168.82 173
4168.97 177
4169.12 181
4169.27 185
4169.42 187
4169.56 188
4169.71 186
4169.86 180
4170.01 172
4170.16 161
4170.31 149
4170.45 137
4170.60 126
4170.75 118
4170.90 111
4171.05 107
4171.19 105
4171.34 105
4171.49 105
4171.64 106
4171.79 107
4171.94 106
4172.08 104
4172.23 102
4172.38 98
4172.53 94
4172.68 90
4172.82 87
4172.97 86
4173.12 85
4173.27 86
4173.42 88
4173.57 89
4173.71 90
4173.86 90
4174.01 89
4174.16 86
4174.31 81
4174.45 75
4174.60 69
4174.75 63
4174.90 58
4175.05 56
4175.20 58
4175.34 62
4175.49 68
4175.64 74
4175.79 81
4175.94 85
4176.09 88
4176.23 89
4176.38 88
4176.53 88
4176.68 88
4176.83 90
4176.98 92
4177.12 94
4177.27 97
4177.42 98
4177.57 97
4177.72 95
4177.86 91
4178.01 85
4178.16 79
4178.31 72
4178.46 65
4178.61 60
4178.75 55
4178.90 52
4179.05 49
4179.20 47
4179.35 46
4179.50 45
4179.64 45
4179.79 48
4179.94 52
4180.09 59
4180.24 68
4180.39 79
4180.53 89
4180.68 99
4180.83 106
4180.98 110
4181.13 112
4181.28 111
4181.42 108
4181.57 104
4181.72 99
4181.87 93
4182.02 88
4182.17 82
4182.32 78
4182.46 74
4182.61 72
4182.76 73
4182.91 76
4183.06 81
4183.21 88
4183.35 93
4183.50 96
4183.65 95
4183.80 90
4183.95 80
4184.10 68
4184.24 54
4184.39 42
4184.54 32
4184.69 26
4184.84 23
4184.99 22
4185.13 23
4185.28 23
4185.43 23
4185.58 23
4185.73 22
4185.88 22
4186.03 22
4186.17 23
4186.32 25
4186.47 27
4186.62 29
4186.77 31
4186.92 33
4187.06 35
4187.21 37
4187.36 40
4187.51 43
4187.66 45
4187.81 47
4187.96 49
4188.10 51
4188.25 53
4188.40 54
4188.55 56
4188.70 56
4188.85 57
4188.99 57
4189.14 56
4189.29 56
4189.44 56
4189.59 57
4189.74 59
4189.89 62
4190.03 65
4190.18 67
4190.33 67
4190.48 65
4190.63 61
4190.78 55
4190.93 48
4191.07 41
4191.22 35
4191.37 30
4191.52 27
4191.67 26
4191.82 28
4191.97 32
4192.11 38
4192.26 47
4192.41 57
4192.56 69
4192.71 81
4192.86 91
4193.01 99
4193.15 105
4193.30 107
4193.45 106
4193.60 103
4193.75 98
4193.90 92
4194.05 85
4194.19 76
4194.34 66
4194.49 54
4194.64 42
4194.79 30
4194.94 21
4195.09 15
4195.23 13
4195.38 14
4195.53 18
4195.68 24
4195.83 29
4195.98 34
4196.13 38
4196.27 42
4196.42 45
4196.57 47
4196.72 50
4196.87 52
4197.02 53
4197.17 54
4197.31 55
4197.46 56
4197.61 56
4197.76 58
4197.91 59
4198.06 61
4198.21 61
4198.36 61
4198.50 60
4198.65 59
4198.80 57
4198.95 55
4199.10 54
4199.25 52
4199.40 50
4199.54 47
4199.69 43
4199.84 39
4199.99 35
4200.14 31
4200.29 27
4200.44 23
4200.59 21
4200.73 20
4200.88 20
4201.03 22
4201.18 24
4201.33 27
4201.48 31
4201.63 34
4201.78 36
4201.92 40
4202.07 44
4202.22 50
4202.37 58
4202.52 66
4202.67 73
4202.82 80
4202.97 85
4203.11 88
4203.26 90
4203.41 91
4203.56 92
4203.71 93
4203.86 95
4204.01 96
4204.16 96
4204.30 96
4204.45 95
4204.60 93
4204.75 91
4204.90 88
4205.05 84
4205.20 78
4205.35 72
4205.49 65
4205.64 59
4205.79 54
4205.94 52
4206.09 54
4206.24 58
4206.39 66
4206.54 75
4206.68 83
4206.83 90
4206.98 94
4207.13 96
4207.28 97
4207.43 98
4207.58 101
4207.73 105
4207.88 113
4208.02 124
4208.17 138
4208.32 153
4208.47 169
4208.62 185
4208.77 200
4208.92 213
4209.07 222
4209.21 228
4209.36 232
4209.51 233
4209.66 233
4209.81 232
4209.96 230
4210.11 227
4210.26 223
4210.41 215
4210.55 206
4210.70 194
4210.85 182
4211.00 172
4211.15 163
4211.30 158
4211.45 156
4211.60 157
4211.75 158
4211.89 159
4212.04 158
4212.19 154
4212.34 148
4212.49 140
4212.64 131
4212.79 121
4212.94 111
4213.09 102
4213.24 93
4213.38 84
4213.53 76
4213.68 69
4213.83 64
4213.98 60
4214.13 60
4214.28 61
4214.43 65
4214.58 70
4214.72 76
4214.87 81
4215.02 85
4215.17 86
4215.32 83
4215.47 78
4215.62 70
4215.77 60
4215.92 48
4216.07 36
4216.21 25
4216.36 16
4216.51 10
4216.66 6
4216.81 5
4216.96 6
4217.11 8
4217.26 12
4217.41 16
4217.56 19
4217.70 21
4217.85 22
4218.00 21
4218.15 20
4218.30 18
4218.45 17
4218.60 19
4218.75 23
4218.90 29
4219.05 37
4219.19 47
4219.34 57
4219.49 66
4219.64 73
4219.79 78
4219.94 79
4220.09 78
4220.24 75
4220.39 71
4220.54 66
4220.68 62
4220.83 59
4220.98 57
4221.13 57
4221.28 59
4221.43 60
4221.58 61
4221.73 61
4221.88 58
4222.03 55
4222.18 50
4222.32 46
4222.47 43
4222.62 42
4222.77 42
4222.92 44
4223.07 46
4223.22 49
4223.37 51
4223.52 53
4223.67 53
4223.82 53
4223.96 51
4224.11 49
4224.26 45
4224.41 41
4224.56 36
4224.71 30
4224.86 26
4225.01 24
4225.16 26
4225.31 30
4225.46 37
4225.60 45
4225.75 54
4225.90 60
4226.05 65
4226.20 68
4226.35 68
4226.50 68
4226.65 69
4226.80 69
4226.95 70
4227.10 70
4227.25 68
4227.39 65
4227.54 59
4227.69 51
4227.84 44
4227.99 37
4228.14 32
4228.29 31
4228.44 32
4228.59 36
4228.74 41
4228.89 46
4229.04 51
4229.19 55
4229.33 58
4229.48 60
4229.63 61
4229.78 62
4229.93 63
4230.08 65
4230.23 67
4230.38 71
4230.53 75
4230.68 79
4230.83 83
4230.98 86
4231.13 87
4231.27 87
4231.42 85
4231.57 82
4231.72 79
4231.87 75
4232.02 72
4232.17 69
4232.32 66
4232.47 63
4232.62 60
4232.77 57
4232.92 55
4233.07 53
4233.21 53
4233.36 55
4233.51 58
4233.66 63
4233.81 67
4233.96 70
4234.11 71
4234.26 69
4234.41 64
4234.56 56
4234.71 48
4234.86 40
4235.01 33
4235.16 27
4235.30 24
4235.45 22
4235.60 21
4235.75 21
4235.90 20
4236.05 19
4236.20 17
4236.35 14
4236.50 12
4236.65 11
4236.80 11
4236.95 12
4237.10 14
4237.25 18
4237.40 22
4237.54 25
4237.69 28
4237.84 30
4237.99 30
4238.14 29
4238.29 28
4238.44 26
4238.59 26
4238.74 26
4238.89 28
4239.04 31
4239.19 36
4239.34 41
4239.49 47
4239.64 51
4239.79 55
4239.93 58
4240.08 60
4240.23 62
4240.38 65
4240.53 69
4240.68 73
4240.83 77
4240.98 79
4241.13 79
4241.28 78
4241.43 75
4241.58 72
4241.73 70
4241.88 70
4242.03 72
4242.18 75
4242.33 78
4242.48 80
4242.62 79
4242.77 77
4242.92 72
4243.07 66
4243.22 61
4243.37 55
4243.52 51
4243.67 48
4243.82 47
4243.97 47
4244.12 47
4244.27 47
4244.42 48
4244.57 48
4244.72 49
4244.87 49
4245.02 48
4245.17 47
4245.31 45
4245.46 43
4245.61 39
4245.76 35
4245.91 29
4246.06 24
4246.21 19
4246.36 14
4246.51 11
4246.66 8
4246.81 6
4246.96 4
4247.11 1
4247.26 0
4247.41 0
4247.56 0
4247.71 0
4247.86 0
4248.01 0
4248.16 0
4248.31 0
4248.45 1
4248.60 4
4248.75 6
4248.90 7
4249.05 8
4249.20 8
4249.35 6
4249.50 4
4249.65 2
4249.80 1
4249.95 1
4250.10 4
4250.25 10
4250.40 19
4250.55 31
4250.70 44
4250.85 57
4251.00 68
4251.15 76
4251.30 81
4251.45 82
4251.60 80
4251.75 77
4251.90 74
4252.04 71
4252.19 70
4252.34 69
4252.49 67
4252.64 65
4252.79 62
4252.94 57
4253.09 51
4253.24 45
4253.39 40
4253.54 35
4253.69 31
4253.84 27
4253.99 22
4254.14 16
4254.29 11
4254.44 5
4254.59 0
4254.74 0
4254.89 0
4255.04 0
4255.19 0
4255.34 2
4255.49 4
4255.64 6
4255.79 7
4255.94 9
4256.09 10
4256.23 12
4256.38 14
4256.53 15
4256.68 16
4256.83 16
4256.98 15
4257.13 13
4257.28 12
4257.43 11
4257.58 10
4257.73 11
4257.88 13
4258.03 15
4258.18 18
4258.33 21
4258.48 25
4258.63 30
4258.78 35
4258.93 40
4259.08 46
4259.23 51
4259.38 56
4259.53 60
4259.68 65
4259.83 69
4259.98 73
4260.13 77
4260.28 80
4260.43 80
4260.58 79
4260.73 74
4260.88 69
4261.03 63
4261.18 58
4261.33 56
4261.48 58
4261.63 64
4261.77 72
4261.92 81
4262.07 89
4262.22 94
4262.37 97
4262.52 98
4262.67 98
4262.82 99
4262.97 101
4263.12 105
4263.27 110
4263.42 116
4263.57 121
4263.72 125
4263.87 127
4264.02 128
4264.17 127
4264.32 125
4264.47 122
4264.62 117
4264.77 111
4264.92 104
4265.07 98
4265.22 93
4265.37 90
4265.52 90
4265.67 92
4265.82 96
4265.97 99
4266.12 102
4266.27 103
4266.42 101
4266.57 98
4266.72 93
4266.87 87
4267.02 81
4267.17 75
4267.32 71
4267.47 68
4267.62 66
4267.77 66
4267.92 67
4268.07 67
4268.22 67
4268.37 65
4268.52 61
4268.67 55
4268.82 48
4268.97 40
4269.12 33
4269.27 27
4269.42 22
4269.57 19
4269.72 18
4269.87 16
4270.02 15
4270.17 11
4270.32 6
4270.47 0
4270.62 0
4270.77 0
4270.92 0
4271.07 0
4271.22 0
4271.37 0
4271.52 0
4271.67 7
4271.82 19
4271.97 31
4272.12 41
4272.27 48
4272.42 53
4272.57 53
4272.72 51
4272.87 47
4273.02 42
4273.17 37
4273.32 32
4273.47 27
4273.62 23
4273.77 18
4273.92 13
4274.07 8
4274.22 3
4274.37 0
4274.52 0
4274.67 0
4274.82 0
4274.97 1
4275.12 7
4275.27 13
4275.42 20
4275.57 27
4275.72 35
4275.87 42
4276.02 49
4276.17 56
4276.32 62
4276.47 66
4276.62 69
4276.77 71
4276.92 71
4277.07 71
4277.22 71
4277.37 72
4277.52 74
4277.67 78
4277.82 82
4277.97 87
4278.12 92
4278.27 97
4278.42 102
4278.57 107
4278.72 111
4278.87 114
4279.02 115
4279.17 116
4279.32 115
4279.47 114
4279.62 112
4279.77 111
4279.92 110
4280.07 111
4280.22 113
4280.37 114
4280.52 115
4280.67 115
4280.82 112
4280.97 107
4281.12 101
4281.27 95
4281.42 90
4281.57 86
4281.72 84
4281.87 83
4282.02 82
4282.17 81
4282.32 80
4282.47 78
4282.62 76
4282.77 75
4282.92 74
4283.07 74
4283.22 74
4283.37 73
4283.52 72
4283.67 69
4283.82 65
4283.97 61
4284.12 56
4284.27 52
4284.42 49
4284.57 48
4284.72 47
4284.87 47
4285.02 47
4285.17 48
4285.32 49
4285.47 50
4285.62 52
4285.77 54
4285.92 56
4286.07 59
4286.22 62
4286.37 64
4286.52 66
4286.67 67
4286.82 68
4286.98 68
4287.13 67
4287.28 64
4287.43 61
4287.58 57
4287.73 52
4287.88 47
4288.03 43
4288.18 41
4288.33 41
4288.48 43
4288.63 46
4288.78 49
4288.93 50
4289.08 51
4289.23 49
4289.38 47
4289.53 43
4289.68 40
4289.83 38
4289.98 35
4290.13 33
4290.28 31
4290.43 28
4290.58 26
4290.73 24
4290.88 23
4291.03 23
4291.18 24
4291.33 27
4291.48 30
4291.63 33
4291.78 36
4291.93 38
4292.08 40
4292.23 41
4292.38 42
4292.54 41
4292.69 40
4292.84 37
4292.99 33
4293.14 29
4293.29 25
4293.44 22
4293.59 22
4293.74 23
4293.89 28
4294.04 33
4294.19 40
4294.34 48
4294.49 55
4294.64 61
4294.79 68
4294.94 74
4295.09 82
4295.24 89
4295.39 96
4295.54 101
4295.69 105
4295.84 107
4295.99 107
4296.14 105
4296.29 103
4296.44 101
4296.59 99
4296.75 97
4296.90 95
4297.05 94
4297.20 92
4297.35 91
4297.50 92
4297.65 95
4297.80 100
4297.95 107
4298.10 114
4298.25 119
4298.40 123
4298.55 124
4298.70 122
4298.85 117
4299.00 110
4299.15 102
4299.30 94
4299.45 87
4299.60 80
4299.75 75
4299.90 72
4300.05 70
4300.20 69
4300.36 70
4300.51 72
4300.66 74
4300.81 77
4300.96 80
4301.11 83
4301.26 84
4301.41 84
4301.56 81
4301.71 74
4301.86 64
4302.01 51
4302.16 37
4302.31 23
4302.46 11
4302.61 2
4302.76 0
4302.91 0
4303.06 0
4303.21 2
4303.37 6
4303.52 11
4303.67 16
4303.82 22
4303.97 28
4304.12 34
4304.27 40
4304.42 45
4304.57 48
4304.72 49
4304.87 48
4305.02 45
4305.17 43
4305.32 41
4305.47 41
4305.62 44
4305.77 49
4305.92 56
4306.07 63
4306.23 70
4306.38 75
4306.53 77
4306.68 77
4306.83 73
4306.98 65
4307.13 56
4307.28 45
4307.43 33
4307.58 22
4307.73 12
4307.88 3
4308.03 0
4308.18 0
4308.33 0
4308.48 0
4308.63 0
4308.79 0
4308.94 0
4309.09 0
4309.24 5
4309.39 9
4309.54 13
4309.69 14
4309.84 13
4309.99 10
4310.14 6
4310.29 0
4310.44 0
4310.59 0
4310.74 0
4310.89 0
4311.04 0
4311.20 0
4311.35 0
4311.50 2
4311.65 9
4311.80 17
4311.95 25
4312.10 33
4312.25 41
4312.40 50
4312.55 58
4312.70 66
4312.85 72
4313.00 76
4313.15 79
4313.30 79
4313.46 78
4313.61 77
4313.76 76
4313.91 77
4314.06 79
4314.21 82
4314.36 85
4314.51 89
4314.66 91
4314.81 91
4314.96 89
4315.11 85
4315.26 78
4315.41 69
4315.56 60
4315.72 52
4315.87 46
4316.02 42
4316.17 41
4316.32 42
4316.47 44
4316.62 46
4316.77 47
4316.92 47
4317.07 46
4317.22 47
4317.37 48
4317.52 51
4317.68 57
4317.83 63
4317.98 70
4318.13 77
4318.28 82
4318.43 85
4318.58 87
4318.73 87
4318.88 87
4319.03 85
4319.18 84
4319.33 82
4319.48 80
4319.64 78
4319.79 76
4319.94 75
4320.09 72
4320.24 70
4320.39 67
4320.54 62
4320.69 58
4320.84 53
4320.99 49
4321.14 46
4321.29 44
4321.45 45
4321.60 47
4321.75 50
4321.90 52
4322.05 54
4322.20 54
4322.35 54
4322.50 53
4322.65 52
4322.80 52
4322.95 53
4323.10 54
4323.26 55
4323.41 57
4323.56 58
4323.71 60
4323.86 62
4324.01 66
4324.16 70
4324.31 77
4324.46 84
4324.61 91
4324.76 98
4324.91 102
4325.07 105
4325.22 104
4325.37 101
4325.52 95
4325.67 88
4325.82 81
4325.97 73
4326.12 66
4326.27 60
4326.42 56
4326.57 53
4326.73 51
4326.88 51
4327.03 51
4327.18 51
4327.33 51
4327.48 51
4327.63 50
4327.78 50
4327.93 51
4328.08 53
4328.23 56
4328.39 60
4328.54 64
4328.69 67
4328.84 70
4328.99 70
4329.14 70
4329.29 69
4329.44 68
4329.59 67
4329.74 66
4329.90 64
4330.05 61
4330.20 56
4330.35 49
4330.50 40
4330.65 30
4330.80 19
4330.95 10
4331.10 3
4331.25 0
4331.41 0
4331.56 0
4331.71 2
4331.86 8
4332.01 16
4332.16 25
4332.31 34
4332.46 43
4332.61 50
4332.76 56
4332.92 59
4333.07 61
4333.22 61
4333.37 61
4333.52 61
4333.67 61
4333.82 62
4333.97 62
4334.12 62
4334.27 60
4334.43 56
4334.58 51
4334.73 46
4334.88 41
4335.03 36
4335.18 34
4335.33 33
4335.48 34
4335.63 35
4335.79 37
4335.94 38
4336.09 39
4336.24 39
4336.39 38
4336.54 38
4336.69 39
4336.84 40
4336.99 42
4337.14 44
4337.30 46
4337.45 47
4337.60 46
4337.75 43
4337.90 38
4338.05 31
4338.20 25
4338.35 20
4338.50 17
4338.66 16
4338.81 18
4338.96 22
4339.11 27
4339.26 32
4339.41 37
4339.56 41
4339.71 44
4339.87 45
4340.02 44
4340.17 41
4340.32 37
4340.47 32
4340.62 26
4340.77 20
4340.92 13
4341.07 8
4341.23 4
4341.38 1
4341.53 0
4341.68 0
4341.83 2
4341.98 5
4342.13 8
4342.28 12
4342.43 15
4342.59 17
4342.74 17
4342.89 16
4343.04 13
4343.19 10
4343.34 6
4343.49 1
4343.64 0
4343.80 0
4343.95 0
4344.10 0
4344.25 0
4344.40 3
4344.55 9
4344.70 15
4344.85 20
4345.01 23
4345.16 24
4345.31 23
4345.46 20
4345.61 16
4345.76 12
4345.91 9
4346.06 7
4346.22 7
4346.37 8
4346.52 9
4346.67 9
4346.82 9
4346.97 9
4347.12 8
4347.27 8
4347.43 9
4347.58 13
4347.73 18
4347.88 25
4348.03 32
4348.18 39
4348.33 42
4348.48 43
4348.64 41
4348.79 35
4348.94 28
4349.09 20
4349.24 12
4349.39 7
4349.54 3
4349.70 1
4349.85 1
4350.00 2
4350.15 3
4350.30 3
4350.45 2
4350.60 1
4350.75 0
4350.91 0
4351.06 0
4351.21 0
4351.36 0
4351.51 0
4351.66 3
4351.81 6
4351.97 9
4352.12 10
4352.27 10
4352.42 9
4352.57 8
4352.72 6
4352.87 6
4353.02 7
4353.18 9
4353.33 12
4353.48 15
4353.63 16
4353.78 15
4353.93 12
4354.08 8
4354.24 3
4354.39 0
4354.54 0
4354.69 0
4354.84 0
4354.99 0
4355.14 0
4355.30 0
4355.45 0
4355.60 1
4355.75 9
4355.90 19
4356.05 30
4356.20 41
4356.36 50
4356.51 57
4356.66 61
4356.81 63
4356.96 63
4357.11 63
4357.26 63
4357.42 65
4357.57 68
4357.72 71
4357.87 75
4358.02 77
4358.17 78
4358.32 76
4358.48 72
4358.63 66
4358.78 59
4358.93 51
4359.08 42
4359.23 34
4359.38 26
4359.54 21
4359.69 18
4359.84 17
4359.99 17
4360.14 20
4360.29 23
4360.45 26
4360.60 30
4360.75 32
4360.90 34
4361.05 35
4361.20 35
4361.35 33
4361.51 32
4361.66 31
4361.81 31
4361.96 32
4362.11 34
4362.26 36
4362.41 38
4362.57 38
4362.72 37
4362.87 34
4363.02 30
4363.17 26
4363.32 25
4363.48 27
4363.63 32
4363.78 39
4363.93 49
4364.08 58
4364.23 64
4364.39 68
4364.54 68
4364.69 65
4364.84 59
4364.99 51
4365.14 43
4365.29 36
4365.45 30
4365.60 26
4365.75 25
4365.90 25
4366.05 28
4366.20 32
4366.36 36
4366.51 41
4366.66 44
4366.81 46
4366.96 46
4367.11 45
4367.27 43
4367.42 42
4367.57 42
4367.72 44
4367.87 48
4368.02 52
4368.18 56
4368.33 58
4368.48 59
4368.63 58
4368.78 56
4368.93 53
4369.09 51
4369.24 50
4369.39 49
4369.54 49
4369.69 49
4369.84 48
4369.99 47
4370.15 45
4370.30 43
4370.45 42
4370.60 41
4370.75 41
4370.91 42
4371.06 43
4371.21 43
4371.36 42
4371.51 40
4371.66 37
4371.82 34
4371.97 32
4372.12 30
4372.27 30
4372.42 29
4372.57 30
4372.73 30
4372.88 29
4373.03 27
4373.18 24
4373.33 20
4373.48 15
4373.64 10
4373.79 6
4373.94 4
4374.09 3
4374.24 4
4374.39 5
4374.55 6
4374.70 6
4374.85 5
4375.00 2
4375.15 0
4375.30 0
4375.46 0
4375.61 0
4375.76 0
4375.91 0
4376.06 1
4376.22 6
4376.37 11
4376.52 16
4376.67 20
4376.82 24
4376.97 27
4377.13 31
4377.28 35
4377.43 40
4377.58 46
4377.73 52
4377.89 59
4378.04 64
4378.19 68
4378.34 70
4378.49 69
4378.64 65
4378.80 60
4378.95 54
4379.10 48
4379.25 43
4379.40 41
4379.56 40
4379.71 42
4379.86 45
4380.01 49
4380.16 53
4380.31 56
4380.47 58
4380.62 60
4380.77 60
4380.92 61
4381.07 61
4381.23 62
4381.38 63
4381.53 64
4381.68 65
4381.83 64
4381.98 62
4382.14 60
4382.29 58
4382.44 55
4382.59 53
4382.74 52
4382.90 51
4383.05 51
4383.20 51
4383.35 51
4383.50 52
4383.66 53
4383.81 55
4383.96 57
4384.11 60
4384.26 64
4384.42 69
4384.57 72
4384.72 75
4384.87 76
4385.02 76
4385.17 75
4385.33 72
4385.48 68
4385.63 64
4385.78 59
4385.93 55
4386.09 50
4386.24 47
4386.39 44
4386.54 41
4386.69 40
4386.85 39
4387.00 38
4387.15 37
4387.30 37
4387.45 38
4387.61 39
4387.76 41
4387.91 45
4388.06 49
4388.21 53
4388.37 57
4388.52 60
4388.67 61
4388.82 60
4388.97 58
4389.13 55
4389.28 52
4389.43 49
4389.58 46
4389.73 44
4389.89 41
4390.04 38
4390.19 34
4390.34 29
4390.49 26
4390.65 23
4390.80 22
4390.95 21
4391.10 21
4391.25 21
4391.41 20
4391.56 18
4391.71 15
4391.86 14
4392.01 14
4392.17 17
4392.32 22
4392.47 30
4392.62 40
4392.77 50
4392.93 58
4393.08 65
4393.23 70
4393.38 72
4393.54 71
4393.69 68
4393.84 63
4393.99 58
4394.14 54
4394.30 50
4394.45 48
4394.60 47
4394.75 46
4394.90 46
4395.06 44
4395.21 43
4395.36 41
4395.51 40
4395.66 40
4395.82 40
4395.97 43
4396.12 46
4396.27 50
4396.42 55
4396.58 62
4396.73 69
4396.88 78
4397.03 87
4397.19 97
4397.34 107
4397.49 116
4397.64 124
4397.79 130
4397.95 136
4398.10 143
4398.25 150
4398.40 159
4398.55 168
4398.71 179
4398.86 190
4399.01 201
4399.16 211
4399.32 220
4399.47 228
4399.62 234
4399.77 240
4399.92 244
4400.08 247
4400.23 248
4400.38 249
4400.53 249
4400.69 247
4400.84 243
4400.99 237
4401.14 228
4401.29 217
4401.45 205
4401.60 191
4401.75 176
4401.90 162
4402.06 149
4402.21 138
4402.36 128
4402.51 120
4402.66 115
4402.82 112
4402.97 110
4403.12 107
4403.27 103
4403.43 98
4403.58 90
4403.73 79
4403.88 68
4404.03 57
4404.19 47
4404.34 40
4404.49 37
4404.64 35
4404.80 35
4404.95 36
4405.10 37
4405.25 37
4405.40 37
4405.56 37
4405.71 38
4405.86 41
4406.01 46
4406.17 53
4406.32 61
4406.47 70
4406.62 78
4406.78 84
4406.93 88
4407.08 88
4407.23 86
4407.38 81
4407.54 75
4407.69 67
4407.84 58
4407.99 48
4408.15 38
4408.30 27
4408.45 17
4408.60 7
4408.76 0
4408.91 0
4409.06 0
4409.21 0
4409.37 0
4409.52 0
4409.67 0
4409.82 4
4409.97 6
4410.13 6
4410.28 6
4410.43 5
4410.58 3
4410.74 3
4410.89 4
4411.04 6
4411.19 10
4411.35 15
4411.50 21
4411.65 28
4411.80 36
4411.96 45
4412.11 55
4412.26 65
4412.41 74
4412.56 83
4412.72 89
4412.87 93
4413.02 94
4413.17 93
4413.33 89
4413.48 83
4413.63 76
4413.78 69
4413.94 64
4414.09 60
4414.24 59
4414.39 62
4414.55 67
4414.70 75
4414.85 84
4415.00 92
4415.16 98
4415.31 100
4415.46 99
4415.61 94
4415.77 87
4415.92 81
4416.07 76
4416.22 75
4416.38 78
4416.53 85
4416.68 95
4416.83 106
4416.99 117
4417.14 127
4417.29 135
4417.44 142
4417.60 149
4417.75 157
4417.90 167
4418.05 181
4418.21 200
4418.36 223
4418.51 250
4418.66 279
4418.82 307
4418.97 332
4419.12 352
4419.27 367
4419.43 379
4419.58 390
4419.73 402
4419.88 419
4420.04 442
4420.19 472
4420.34 506
4420.49 542
4420.65 578
4420.80 613
4420.95 645
4421.10 676
4421.26 706
4421.41 739
4421.56 773
4421.71 808
4421.87 843
4422.02 874
4422.17 900
4422.32 917
4422.48 925
4422.63 926
4422.78 920
4422.93 911
4423.09 901
4423.24 892
4423.39 884
4423.54 876
4423.70 870
4423.85 864
4424.00 859
4424.16 855
4424.31 853
4424.46 853
4424.61 855
4424.77 858
4424.92 859
4425.07 858
4425.22 851
4425.38 839
4425.53 821
4425.68 797
4425.83 770
4425.99 741
4426.14 711
4426.29 682
4426.44 654
4426.60 626
4426.75 599
4426.90 570
4427.06 540
4427.21 508
4427.36 476
4427.51 446
4427.67 419
4427.82 397
4427.97 379
4428.12 366
4428.28 356
4428.43 347
4428.58 337
4428.73 326
4428.89 314
4429.04 301
4429.19 290
4429.35 281
4429.50 275
4429.65 272
4429.80 271
4429.96 269
4430.11 265
4430.26 259
4430.41 249
4430.57 236
4430.72 222
4430.87 207
4431.03 192
4431.18 178
4431.33 166
4431.48 155
4431.64 145
4431.79 135
4431.94 126
4432.09 118
4432.25 110
4432.40 104
4432.55 99
4432.71 96
4432.86 94
4433.01 93
4433.16 91
4433.32 89
4433.47 86
4433.62 81
4433.77 75
4433.93 68
4434.08 61
4434.23 55
4434.39 50
4434.54 47
4434.69 47
4434.84 49
4435.00 54
4435.15 59
4435.30 66
4435.46 73
4435.61 79
4435.76 83
4435.91 86
4436.07 87
4436.22 87
4436.37 85
4436.52 83
4436.68 82
4436.83 81
4436.98 81
4437.14 81
4437.29 81
4437.44 82
4437.59 82
4437.75 82
4437.90 83
4438.05 86
4438.21 89
4438.36 93
4438.51 96
4438.66 99
4438.82 101
4438.97 102
4439.12 101
4439.28 101
4439.43 100
4439.58 100
4439.73 99
4439.89 98
4440.04 97
4440.19 94
4440.35 91
4440.50 89
4440.65 87
4440.80 87
4440.96 89
4441.11 93
4441.26 98
4441.42 103
4441.57 106
4441.72 108
4441.87 108
4442.03 106
4442.18 105
4442.33 103
4442.49 102
4442.64 101
4442.79 101
4442.95 102
4443.10 101
4443.25 100
4443.40 98
4443.56 95
4443.71 93
4443.86 92
4444.02 92
4444.17 95
4444.32 101
4444.47 108
4444.63 117
4444.78 127
4444.93 135
4445.09 143
4445.24 147
4445.39 149
4445.55 148
4445.70 144
4445.85 138
4446.00 131
4446.16 124
4446.31 118
4446.46 113
4446.62 109
4446.77 107
4446.92 104
4447.08 100
4447.23 95
4447.38 88
4447.53 79
4447.69 70
4447.84 60
4447.99 52
4448.15 45
4448.30 40
4448.45 36
4448.61 33
4448.76 29
4448.91 26
4449.06 24
4449.22 23
4449.37 24
4449.52 28
4449.68 33
4449.83 41
4449.98 49
4450.14 58
4450.29 68
4450.44 78
4450.59 87
4450.75 96
4450.90 103
4451.05 107
4451.21 109
4451.36 108
4451.51 104
4451.67 99
4451.82 95
4451.97 92
4452.13 92
4452.28 92
4452.43 93
4452.58 94
4452.74 91
4452.89 87
4453.04 80
4453.20 72
4453.35 66
4453.50 62
4453.66 62
4453.81 65
4453.96 70
4454.12 75
4454.27 79
4454.42 82
4454.58 84
4454.73 84
4454.88 86
4455.03 89
4455.19 93
4455.34 100
4455.49 109
4455.65 119
4455.80 128
4455.95 137
4456.11 145
4456.26 150
4456.41 154
4456.57 155
4456.72 153
4456.87 148
4457.03 141
4457.18 132
4457.33 121
4457.49 108
4457.64 95
4457.79 83
4457.94 71
4458.10 61
4458.25 54
4458.40 48
4458.56 44
4458.71 43
4458.86 44
4459.02 47
4459.17 51
4459.32 56
4459.48 60
4459.63 62
4459.78 62
4459.94 59
4460.09 53
4460.24 45
4460.40 37
4460.55 30
4460.70 26
4460.86 26
4461.01 27
4461.16 30
4461.32 33
4461.47 35
4461.62 36
4461.78 36
4461.93 35
4462.08 34
4462.23 34
4462.39 34
4462.54 35
4462.69 36
4462.85 35
4463.00 34
4463.15 31
4463.31 28
4463.46 24
4463.61 20
4463.77 16
4463.92 14
4464.07 12
4464.23 10
4464.38 10
4464.53 10
4464.69 12
4464.84 14
4464.99 17
4465.15 20
4465.30 24
4465.45 29
4465.61 33
4465.76 38
4465.91 44
4466.07 50
4466.22 57
4466.37 63
4466.53 70
4466.68 75
4466.83 80
4466.99 82
4467.14 83
4467.29 83
4467.45 81
4467.60 78
4467.75 75
4467.91 71
4468.06 67
4468.21 63
4468.37 59
4468.52 55
4468.67 52
4468.83 48
4468.98 45
4469.13 43
4469.29 42
4469.44 41
4469.59 41
4469.75 40
4469.90 40
4470.05 39
4470.21 37
4470.36 36
4470.51 34
4470.67 34
4470.82 34
4470.97 35
4471.13 36
4471.28 38
4471.44 40
4471.59 42
4471.74 43
4471.90 43
4472.05 43
4472.20 40
4472.36 37
4472.51 32
4472.66 26
4472.82 20
4472.97 15
4473.12 10
4473.28 7
4473.43 4
4473.58 3
4473.74 3
4473.89 3
4474.04 4
4474.20 4
4474.35 3
4474.50 2
4474.66 0
4474.81 0
4474.96 0
4475.12 0
4475.27 0
4475.42 0
4475.58 0
4475.73 4
4475.89 11
4476.04 17
4476.19 24
4476.35 30
4476.50 36
4476.65 41
4476.81 47
4476.96 53
4477.11 60
4477.27 68
4477.42 75
4477.57 82
4477.73 89
4477.88 95
4478.03 101
4478.19 108
4478.34 116
4478.50 126
4478.65 135
4478.80 144
4478.96 151
4479.11 155
4479.26 155
4479.42 153
4479.57 147
4479.72 141
4479.88 134
4480.03 127
4480.18 121
4480.34 116
4480.49 112
4480.64 108
4480.80 105
4480.95 100
4481.11 95
4481.26 90
4481.41 85
4481.57 81
4481.72 78
4481.87 77
4482.03 77
4482.18 78
4482.33 80
4482.49 80
4482.64 78
4482.80 75
4482.95 70
4483.10 64
4483.26 58
4483.41 53
4483.56 49
4483.72 46
4483.87 45
4484.02 45
4484.18 45
4484.33 46
4484.48 47
4484.64 49
4484.79 52
4484.95 54
4485.10 58
4485.25 62
4485.41 67
4485.56 71
4485.71 76
4485.87 80
4486.02 83
4486.18 85
4486.33 87
4486.48 88
4486.64 88
4486.79 89
4486.94 90
4487.10 92
4487.25 94
4487.40 96
4487.56 98
4487.71 100
4487.87 101
4488.02 102
4488.17 103
4488.33 104
4488.48 105
4488.63 106
4488.79 106
4488.94 107
4489.10 106
4489.25 106
4489.40 106
4489.56 107
4489.71 108
4489.86 110
4490.02 111
4490.17 112
4490.33 112
4490.48 112
4490.63 111
4490.79 111
4490.94 112
4491.09 114
4491.25 115
4491.40 115
4491.56 114
4491.71 110
4491.86 105
4492.02 99
4492.17 94
4492.32 90
4492.48 88
4492.63 87
4492.79 87
4492.94 86
4493.09 85
4493.25 82
4493.40 77
4493.55 72
4493.71 66
4493.86 61
4494.02 57
4494.17 54
4494.32 51
4494.48 48
4494.63 46
4494.78 43
4494.94 41
4495.09 38
4495.25 35
4495.40 33
4495.55 30
4495.71 28
4495.86 26
4496.02 25
4496.17 25
4496.32 25
4496.48 27
4496.63 29
4496.78 32
4496.94 36
4497.09 40
4497.25 44
4497.40 47
4497.55 49
4497.71 50
4497.86 50
4498.02 49
4498.17 48
4498.32 48
4498.48 49
4498.63 51
4498.78 53
4498.94 56
4499.09 57
4499.25 57
4499.40 57
4499.55 56
4499.71 55
4499.86 55
4500.02 56
4500.17 58
4500.32 61
4500.48 63
4500.63 64
4500.79 64
4500.94 63
4501.09 60
4501.25 57
4501.40 53
4501.56 50
4501.71 46
4501.86 43
4502.02 39
4502.17 36
4502.32 33
4502.48 30
4502.63 27
4502.79 23
4502.94 20
4503.09 17
4503.25 14
4503.40 12
4503.56 12
4503.71 14
4503.86 16
4504.02 20
4504.17 24
4504.33 27
4504.48 29
4504.63 30
4504.79 29
4504.94 26
4505.10 22
4505.25 18
4505.40 13
4505.56 9
4505.71 7
4505.87 6
4506.02 7
4506.17 11
4506.33 18
4506.48 26
4506.64 34
4506.79 42
4506.94 48
4507.10 52
4507.25 54
4507.41 53
4507.56 50
4507.71 45
4507.87 39
4508.02 33
4508.18 27
4508.33 21
4508.48 15
4508.64 10
4508.79 6
4508.95 3
4509.10 1
4509.25 0
4509.41 0
4509.56 0
4509.72 0
4509.87 0
4510.03 0
4510.18 0
4510.33 0
4510.49 0
4510.64 1
4510.80 1
4510.95 2
4511.10 3
4511.26 4
4511.41 6
4511.57 8
4511.72 12
4511.87 17
4512.03 22
4512.18 27
4512.34 32
4512.49 37
4512.64 41
4512.80 44
4512.95 46
4513.11 48
4513.26 48
4513.42 47
4513.57 44
4513.72 41
4513.88 38
4514.03 35
4514.19 33
4514.34 33
4514.49 35
4514.65 38
4514.80 41
4514.96 43
4515.11 45
4515.27 45
4515.42 43
4515.57 40
4515.73 35
4515.88 30
4516.04 25
4516.19 19
4516.34 12
4516.50 5
4516.65 0
4516.81 0
4516.96 0
4517.12 0
4517.27 0
4517.42 0
4517.58 0
4517.73 0
4517.89 3
4518.04 6
4518.19 8
4518.35 9
4518.50 12
4518.66 16
4518.81 23
4518.97 32
4519.12 43
4519.27 54
4519.43 64
4519.58 72
4519.74 77
4519.89 78
4520.05 76
4520.20 71
4520.35 65
4520.51 59
4520.66 54
4520.82 52
4520.97 53
4521.13 55
4521.28 60
4521.43 65
4521.59 70
4521.74 74
4521.90 76
4522.05 76
4522.21 74
4522.36 70
4522.51 64
4522.67 57
4522.82 50
4522.98 44
4523.13 40
4523.29 40
4523.44 43
4523.59 49
4523.75 57
4523.90 65
4524.06 72
4524.21 76
4524.37 77
4524.52 75
4524.67 70
4524.83 63
4524.98 57
4525.14 52
4525.29 48
4525.45 46
4525.60 46
4525.75 45
4525.91 44
4526.06 43
4526.22 40
4526.37 37
4526.53 34
4526.68 33
4526.84 35
4526.99 40
4527.14 48
4527.30 59
4527.45 71
4527.61 85
4527.76 97
4527.92 108
4528.07 115
4528.22 120
4528.38 121
4528.53 118
4528.69 111
4528.84 101
4529.00 90
4529.15 77
4529.31 64
4529.46 52
4529.61 39
4529.77 27
4529.92 15
4530.08 4
4530.23 0
4530.39 0
4530.54 0
4530.69 0
4530.85 0
4531.00 0
4531.16 10
4531.31 22
4531.47 32
4531.62 41
4531.78 47
4531.93 50
4532.08 51
4532.24 51
4532.39 50
4532.55 50
4532.70 50
4532.86 51
4533.01 52
4533.17 53
4533.32 54
4533.48 55
4533.63 56
4533.78 58
4533.94 58
4534.09 58
4534.25 56
4534.40 52
4534.56 46
4534.71 39
4534.87 31
4535.02 24
4535.17 18
4535.33 14
4535.48 12
4535.64 11
4535.79 11
4535.95 11
4536.10 11
4536.26 13
4536.41 15
4536.57 17
4536.72 19
4536.87 21
4537.03 20
4537.18 16
4537.34 9
4537.49 0
4537.65 0
4537.80 0
4537.96 0
4538.11 0
4538.26 0
4538.42 0
4538.57 0
4538.73 7
4538.88 14
4539.04 20
4539.19 23
4539.35 25
4539.50 28
4539.66 31
4539.81 35
4539.97 40
4540.12 45
4540.27 48
4540.43 50
4540.58 49
4540.74 47
4540.89 45
4541.05 45
4541.20 49
4541.36 56
4541.51 67
4541.67 80
4541.82 92
4541.98 102
4542.13 108
4542.28 109
4542.44 106
4542.59 99
4542.75 90
4542.90 81
4543.06 74
4543.21 68
4543.37 63
4543.52 59
4543.68 55
4543.83 51
4543.99 46
4544.14 40
4544.29 34
4544.45 27
4544.60 21
4544.76 15
4544.91 11
4545.07 9
4545.22 9
4545.38 13
4545.53 18
4545.69 25
4545.84 33
4546.00 40
4546.15 45
4546.31 48
4546.46 48
4546.61 46
4546.77 41
4546.92 36
4547.08 31
4547.23 27
4547.39 24
4547.54 24
4547.70 26
4547.85 30
4548.01 35
4548.16 40
4548.32 46
4548.47 52
4548.63 57
4548.78 61
4548.94 64
4549.09 66
4549.25 66
4549.40 65
4549.55 63
4549.71 59
4549.86 55
4550.02 51
4550.17 47
4550.33 43
4550.48 40
4550.64 38
4550.79 36
4550.95 34
4551.10 32
4551.26 30
4551.41 27
4551.57 25
4551.72 23
4551.88 22
4552.03 22
4552.19 23
4552.34 26
4552.50 31
4552.65 37
4552.80 45
4552.96 55
4553.11 64
4553.27 73
4553.42 81
4553.58 88
4553.73 94
4553.89 98
4554.04 101
4554.20 105
4554.35 110
4554.51 116
4554.66 122
4554.82 127
4554.97 132
4555.13 134
4555.28 133
4555.44 130
4555.59 125
4555.75 117
4555.90 109
4556.06 102
4556.21 94
4556.37 88
4556.52 83
4556.68 79
4556.83 76
4556.99 73
4557.14 71
4557.30 70
4557.45 70
4557.61 73
4557.76 77
4557.91 82
4558.07 88
4558.22 94
4558.38 99
4558.53 103
4558.69 106
4558.84 108
4559.00 110
4559.15 114
4559.31 121
4559.46 130
4559.62 142
4559.77 155
4559.93 167
4560.08 178
4560.24 185
4560.39 188
4560.55 189
4560.70 188
4560.86 186
4561.01 185
4561.17 185
4561.32 187
4561.48 190
4561.63 193
4561.79 196
4561.94 198
4562.10 198
4562.25 198
4562.41 197
4562.56 195
4562.72 194
4562.87 193
4563.03 192
4563.18 191
4563.34 191
4563.49 191
4563.65 192
4563.80 192
4563.96 192
4564.11 191
4564.27 189
4564.42 184
4564.58 177
4564.73 169
4564.89 159
4565.04 150
4565.20 142
4565.35 136
4565.51 132
4565.66 131
4565.82 130
4565.97 130
4566.13 129
4566.28 127
4566.44 124
4566.59 119
4566.75 113
4566.90 106
4567.06 98
4567.21 89
4567.37 80
4567.52 71
4567.68 63
4567.83 56
4567.99 51
4568.14 47
4568.30 44
4568.45 42
4568.61 40
4568.76 37
4568.92 35
4569.07 33
4569.23 31
4569.38 31
4569.54 33
4569.69 37
4569.85 43
4570.00 50
4570.16 59
4570.31 67
4570.47 76
4570.62 83
4570.78 88
4570.93 90
4571.09 90
4571.25 88
4571.40 84
4571.56 78
4571.71 72
4571.87 65
4572.02 59
4572.18 52
4572.33 47
4572.49 42
4572.64 40
4572.80 39
4572.95 40
4573.11 43
4573.26 49
4573.42 56
4573.57 64
4573.73 71
4573.88 77
4574.04 81
4574.19 82
4574.35 80
4574.50 77
4574.66 71
4574.81 65
4574.97 58
4575.12 52
4575.28 46
4575.43 42
4575.59 39
4575.74 37
4575.90 37
4576.05 37
4576.21 38
4576.37 38
4576.52 38
4576.68 37
4576.83 36
4576.99 34
4577.14 33
4577.30 32
4577.45 31
4577.61 29
4577.76 26
4577.92 21
4578.07 15
4578.23 9
4578.38 2
4578.54 0
4578.69 0
4578.85 0
4579.00 0
4579.16 0
4579.31 0
4579.47 5
4579.63 12
4579.78 19
4579.94 28
4580.09 36
4580.25 45
4580.40 53
4580.56 59
4580.71 63
4580.87 65
4581.02 65
4581.18 64
4581.33 63
4581.49 62
4581.64 62
4581.80 63
4581.95 64
4582.11 64
4582.26 64
4582.42 64
4582.58 64
4582.73 63
4582.89 62
4583.04 59
4583.20 55
4583.35 51
4583.51 48
4583.66 47
4583.82 49
4583.97 55
4584.13 66
4584.28 79
4584.44 93
4584.59 105
4584.75 114
4584.91 116
4585.06 114
4585.22 107
4585.37 98
4585.53 88
4585.68 79
4585.84 73
4585.99 70
4586.15 69
4586.30 70
4586.46 72
4586.61 74
4586.77 75
4586.93 74
4587.08 73
4587.24 70
4587.39 67
4587.55 64
4587.70 60
4587.86 57
4588.01 55
4588.17 53
4588.32 52
4588.48 51
4588.63 51
4588.79 51
4588.95 51
4589.10 51
4589.26 51
4589.41 51
4589.57 50
4589.72 47
4589.88 44
4590.03 40
4590.19 36
4590.34 31
4590.50 25
4590.66 20
4590.81 15
4590.97 10
4591.12 7
4591.28 5
4591.43 4
4591.59 4
4591.74 5
4591.90 7
4592.05 8
4592.21 8
4592.37 8
4592.52 8
4592.68 7
4592.83 7
4592.99 8
4593.14 10
4593.30 13
4593.45 16
4593.61 19
4593.76 22
4593.92 22
4594.08 21
4594.23 17
4594.39 12
4594.54 7
4594.70 1
4594.85 0
4595.01 0
4595.16 0
4595.32 0
4595.48 0
4595.63 0
4595.79 0
4595.94 0
4596.10 3
4596.25 7
4596.41 12
4596.56 15
4596.72 17
4596.87 17
4597.03 15
4597.19 13
4597.34 10
4597.50 7
4597.65 6
4597.81 6
4597.96 7
4598.12 8
4598.27 10
4598.43 12
4598.59 12
4598.74 12
4598.90 10
4599.05 6
4599.21 3
4599.36 0
4599.52 0
4599.68 0
4599.83 0
4599.99 0
4600.14 1
4600.30 6
4600.45 10
4600.61 15
4600.76 19
4600.92 24
4601.08 29
4601.23 35
4601.39 42
4601.54 49
4601.70 57
4601.85 64
4602.01 70
4602.17 74
4602.32 77
4602.48 78
4602.63 79
4602.79 79
4602.94 79
4603.10 78
4603.25 77
4603.41 74
4603.57 70
4603.72 65
4603.88 61
4604.03 56
4604.19 52
4604.34 48
4604.50 43
4604.66 38
4604.81 32
4604.97 26
4605.12 20
4605.28 16
4605.43 15
4605.59 17
4605.75 22
4605.90 28
4606.06 35
4606.21 41
4606.37 46
4606.52 48
4606.68 49
4606.84 47
4606.99 44
4607.15 40
4607.30 36
4607.46 33
4607.61 32
4607.77 32
4607.93 35
4608.08 39
4608.24 45
4608.39 51
4608.55 57
4608.70 62
4608.86 65
4609.02 66
4609.17 66
4609.33 65
4609.48 64
4609.64 63
4609.79 63
4609.95 63
4610.11 64
4610.26 65
4610.42 66
4610.57 67
4610.73 68
4610.89 70
4611.04 72
4611.20 74
4611.35 75
4611.51 75
4611.66 74
4611.82 71
4611.98 68
4612.13 64
4612.29 59
4612.44 56
4612.60 54
4612.75 53
4612.91 53
4613.07 55
4613.22 56
4613.38 57
4613.53 58
4613.69 59
4613.85 58
4614.00 58
4614.16 57
4614.31 57
4614.47 57
4614.62 57
4614.78 58
4614.94 58
4615.09 57
4615.25 56
4615.40 55
4615.56 55
4615.72 57
4615.87 61
4616.03 67
4616.18 75
4616.34 84
4616.49 93
4616.65 102
4616.81 110
4616.96 116
4617.12 121
4617.27 124
4617.43 125
4617.59 125
4617.74 123
4617.90 120
4618.05 116
4618.21 111
4618.37 106
4618.52 101
4618.68 97
4618.83 93
4618.99 89
4619.15 86
4619.30 83
4619.46 80
4619.61 76
4619.77 72
4619.93 66
4620.08 60
4620.24 52
4620.39 45
4620.55 38
4620.70 32
4620.86 28
4621.02 26
4621.17 27
4621.33 31
4621.48 36
4621.64 42
4621.80 49
4621.95 55
4622.11 59
4622.26 62
4622.42 63
4622.58 63
4622.73 62
4622.89 62
4623.04 61
4623.20 61
4623.36 62
4623.51 62
4623.67 61
4623.82 60
4623.98 58
4624.14 56
4624.29 54
4624.45 54
4624.60 54
4624.76 56
4624.92 59
4625.07 62
4625.23 64
4625.38 65
4625.54 64
4625.70 62
4625.85 57
4626.01 52
4626.16 46
4626.32 41
4626.48 37
4626.63 34
4626.79 34
4626.94 35
4627.10 39
4627.26 44
4627.41 51
4627.57 58
4627.73 65
4627.88 70
4628.04 74
4628.19 76
4628.35 76
4628.51 73
4628.66 69
4628.82 64
4628.97 59
4629.13 54
4629.29 51
4629.44 48
4629.60 46
4629.75 43
4629.91 41
4630.07 38
4630.22 37
4630.38 37
4630.53 40
4630.69 45
4630.85 53
4631.00 61
4631.16 70
4631.32 76
4631.47 80
4631.63 80
4631.78 77
4631.94 71
4632.10 64
4632.25 57
4632.41 51
4632.56 46
4632.72 43
4632.88 41
4633.03 40
4633.19 40
4633.35 41
4633.50 42
4633.66 44
4633.81 45
4633.97 48
4634.13 51
4634.28 56
4634.44 61
4634.59 67
4634.75 73
4634.91 78
4635.06 82
4635.22 83
4635.38 83
4635.53 80
4635.69 75
4635.84 70
4636.00 63
4636.16 58
4636.31 54
4636.47 53
4636.63 56
4636.78 62
4636.94 70
4637.09 79
4637.25 87
4637.41 94
4637.56 97
4637.72 98
4637.88 98
4638.03 97
4638.19 96
4638.34 97
4638.50 98
4638.66 98
4638.81 98
4638.97 96
4639.13 92
4639.28 87
4639.44 84
4639.59 83
4639.75 87
4639.91 94
4640.06 104
4640.22 116
4640.38 127
4640.53 136
4640.69 141
4640.84 141
4641.00 137
4641.16 131
4641.31 123
4641.47 114
4641.63 106
4641.78 99
4641.94 93
4642.09 86
4642.25 81
4642.41 75
4642.56 71
4642.72 67
4642.88 64
4643.03 63
4643.19 63
4643.35 63
4643.50 63
4643.66 62
4643.81 61
4643.97 59
4644.13 58
4644.28 57
4644.44 58
4644.60 60
4644.75 63
4644.91 65
4645.07 65
4645.22 63
4645.38 59
4645.53 55
4645.69 51
4645.85 48
4646.00 48
4646.16 50
4646.32 54
4646.47 59
4646.63 62
4646.79 64
4646.94 64
4647.10 62
4647.25 60
4647.41 57
4647.57 55
4647.72 55
4647.88 56
4648.04 58
4648.19 60
4648.35 62
4648.51 62
4648.66 62
4648.82 61
4648.97 58
4649.13 55
4649.29 52
4649.44 48
4649.60 46
4649.76 43
4649.91 43
4650.07 44
4650.23 47
4650.38 52
4650.54 58
4650.70 65
4650.85 72
4651.01 79
4651.17 85
4651.32 91
4651.48 96
4651.63 100
4651.79 103
4651.95 104
4652.10 102
4652.26 98
4652.42 92
4652.57 85
4652.73 77
4652.89 70
4653.04 64
4653.20 60
4653.36 58
4653.51 58
4653.67 59
4653.83 59
4653.98 57
4654.14 55
4654.30 50
4654.45 45
4654.61 40
4654.76 34
4654.92 29
4655.08 25
4655.23 22
4655.39 20
4655.55 20
4655.70 21
4655.86 23
4656.02 26
4656.17 29
4656.33 33
4656.49 37
4656.64 41
4656.80 44
4656.96 47
4657.11 49
4657.27 51
4657.43 53
4657.58 56
4657.74 61
4657.90 67
4658.05 74
4658.21 83
4658.37 92
4658.52 100
4658.68 107
4658.84 112
4658.99 114
4659.15 114
4659.30 111
4659.46 106
4659.62 99
4659.77 91
4659.93 83
4660.09 76
4660.24 70
4660.40 66
4660.56 65
4660.71 65
4660.87 67
4661.03 69
4661.18 70
4661.34 70
4661.50 68
4661.65 64
4661.81 60
4661.97 55
4662.12 51
4662.28 46
4662.44 42
4662.59 38
4662.75 34
4662.91 30
4663.06 25
4663.22 22
4663.38 19
4663.53 18
4663.69 19
4663.85 21
4664.00 24
4664.16 27
4664.32 29
4664.47 29
4664.63 27
4664.79 22
4664.94 17
4665.10 12
4665.26 7
4665.41 3
4665.57 1
4665.73 0
4665.88 1
4666.04 1
4666.20 2
4666.35 1
4666.51 0
4666.67 0
4666.82 0
4666.98 0
4667.14 0
4667.29 0
4667.45 1
4667.61 7
4667.77 13
4667.92 19
4668.08 25
4668.24 29
4668.39 34
4668.55 37
4668.71 41
4668.86 44
4669.02 47
4669.18 50
4669.33 54
4669.49 57
4669.65 62
4669.80 67
4669.96 72
4670.12 78
4670.27 83
4670.43 88
4670.59 92
4670.74 94
4670.90 94
4671.06 94
4671.21 92
4671.37 91
4671.53 89
4671.68 88
4671.84 87
4672.00 87
4672.15 86
4672.31 85
4672.47 83
4672.63 79
4672.78 75
4672.94 69
4673.10 62
4673.25 56
4673.41 50
4673.57 46
4673.72 44
4673.88 45
4674.04 48
4674.19 53
4674.35 59
4674.51 64
4674.66 69
4674.82 72
4674.98 73
4675.13 73
4675.29 71
4675.45 70
4675.61 69
4675.76 70
4675.92 71
4676.08 73
4676.23 74
4676.39 74
4676.55 72
4676.70 68
4676.86 62
4677.02 55
4677.17 48
4677.33 40
4677.49 33
4677.65 27
4677.80 24
4677.96 23
4678.12 24
4678.27 28
4678.43 34
4678.59 40
4678.74 46
4678.90 52
4679.06 56
4679.21 60
4679.37 62
4679.53 65
4679.69 67
4679.84 69
4680.00 71
4680.16 71
4680.31 70
4680.47 67
4680.63 64
4680.78 60
4680.94 56
4681.10 53
4681.25 51
4681.41 50
4681.57 50
4681.73 50
4681.88 51
4682.04 52
4682.20 54
4682.35 57
4682.51 61
4682.67 65
4682.82 70
4682.98 74
4683.14 78
4683.30 80
4683.45 82
4683.61 82
4683.77 83
4683.92 83
4684.08 83
4684.24 84
4684.39 84
4684.55 86
4684.71 88
4684.87 91
4685.02 95
4685.18 100
4685.34 107
4685.49 116
4685.65 124
4685.81 131
4685.96 137
4686.12 140
4686.28 139
4686.44 134
4686.59 127
4686.75 119
4686.91 109
4687.06 100
4687.22 93
4687.38 86
4687.54 81
4687.69 76
4687.85 72
4688.01 68
4688.16 64
4688.32 62
4688.48 62
4688.64 63
4688.79 67
4688.95 71
4689.11 76
4689.26 80
4689.42 83
4689.58 83
4689.73 81
4689.89 78
4690.05 75
4690.21 71
4690.36 67
4690.52 64
4690.68 61
4690.83 57
4690.99 55
4691.15 52
4691.31 51
4691.46 51
4691.62 52
4691.78 54
4691.93 57
4692.09 60
4692.25 63
4692.41 64
4692.56 65
4692.72 65
4692.88 64
4693.03 63
4693.19 62
4693.35 62
4693.51 61
4693.66 62
4693.82 62
4693.98 61
4694.13 59
4694.29 56
4694.45 52
4694.61 47
4694.76 41
4694.92 36
4695.08 32
4695.24 30
4695.39 30
4695.55 31
4695.71 31
4695.86 32
4696.02 30
4696.18 27
4696.34 22
4696.49 16
4696.65 9
4696.81 3
4696.96 0
4697.12 0
4697.28 0
4697.44 0
4697.59 0
4697.75 0
4697.91 0
4698.07 0
4698.22 0
4698.38 6
4698.54 16
4698.69 28
4698.85 41
4699.01 53
4699.17 63
4699.32 70
4699.48 74
4699.64 76
4699.80 77
4699.95 77
4700.11 77
4700.27 78
4700.42 78
4700.58 80
4700.74 80
4700.90 80
4701.05 79
4701.21 77
4701.37 74
4701.53 72
4701.68 70
4701.84 70
4702.00 72
4702.15 75
4702.31 79
4702.47 82
4702.63 85
4702.78 86
4702.94 87
4703.10 86
4703.26 85
4703.41 85
4703.57 84
4703.73 85
4703.89 85
4704.04 85
4704.20 83
4704.36 80
4704.51 75
4704.67 70
4704.83 64
4704.99 58
4705.14 54
4705.30 52
4705.46 53
4705.62 57
4705.77 63
4705.93 72
4706.09 82
4706.25 91
4706.40 100
4706.56 108
4706.72 112
4706.88 115
4707.03 115
4707.19 114
4707.35 111
4707.51 109
4707.66 108
4707.82 107
4707.98 108
4708.13 110
4708.29 113
4708.45 117
4708.61 119
4708.76 120
4708.92 119
4709.08 116
4709.24 112
4709.39 106
4709.55 101
4709.71 96
4709.87 92
4710.02 89
4710.18 86
4710.34 83
4710.50 80
4710.65 78
4710.81 76
4710.97 75
4711.13 76
4711.28 78
4711.44 81
4711.60 84
4711.76 86
4711.91 87
4712.07 87
4712.23 85
4712.39 83
4712.54 81
4712.70 79
4712.86 78
4713.02 78
4713.17 78
4713.33 79
4713.49 81
4713.65 83
4713.80 87
4713.96 91
4714.12 97
4714.28 104
4714.43 111
4714.59 118
4714.75 125
4714.91 130
4715.06 134
4715.22 138
4715.38 140
4715.54 143
4715.69 145
4715.85 147
4716.01 147
4716.17 146
4716.32 141
4716.48 134
4716.64 123
4716.80 110
4716.95 96
4717.11 83
4717.27 70
4717.43 59
4717.58 51
4717.74 45
4717.90 43
4718.06 43
4718.21 46
4718.37 51
4718.53 56
4718.69 62
4718.85 66
4719.00 69
4719.16 70
4719.32 69
4719.48 68
4719.63 67
4719.79 68
4719.95 71
4720.11 76
4720.26 82
4720.42 88
4720.58 94
4720.74 97
4720.89 98
4721.05 96
4721.21 93
4721.37 88
4721.52 82
4721.68 78
4721.84 74
4722.00 71
4722.16 69
4722.31 67
4722.47 65
4722.63 62
4722.79 59
4722.94 54
4723.10 50
4723.26 45
4723.42 42
4723.57 39
4723.73 38
4723.89 39
4724.05 41
4724.21 44
4724.36 48
4724.52 51
4724.68 54
4724.84 57
4724.99 58
4725.15 59
4725.31 59
4725.47 57
4725.62 55
4725.78 52
4725.94 48
4726.10 44
4726.26 40
4726.41 36
4726.57 34
4726.73 35
4726.89 37
4727.04 41
4727.20 46
4727.36 53
4727.52 61
4727.67 68
4727.83 76
4727.99 84
4728.15 92
4728.31 99
4728.46 106
4728.62 112
4728.78 116
4728.94 119
4729.09 119
4729.25 118
4729.41 115
4729.57 112
4729.73 110
4729.88 111
4730.04 114
4730.20 120
4730.36 128
4730.51 137
4730.67 146
4730.83 153
4730.99 158
4731.15 160
4731.30 160
4731.46 157
4731.62 154
4731.78 150
4731.93 146
4732.09 141
4732.25 137
4732.41 131
4732.57 125
4732.72 118
4732.88 110
4733.04 102
4733.20 95
4733.36 88
4733.51 84
4733.67 80
4733.83 78
4733.99 77
4734.14 75
4734.30 74
4734.46 72
4734.62 70
4734.78 68
4734.93 65
4735.09 64
4735.25 62
4735.41 62
4735.57 62
4735.72 63
4735.88 64
4736.04 66
4736.20 67
4736.35 68
4736.51 68
4736.67 66
4736.83 62
4736.99 58
4737.14 55
4737.30 52
4737.46 53
4737.62 56
4737.78 61
4737.93 69
4738.09 77
4738.25 85
4738.41 92
4738.57 97
4738.72 101
4738.88 101
4739.04 100
4739.20 96
4739.35 89
4739.51 82
4739.67 74
4739.83 66
4739.99 60
4740.14 55
4740.30 52
4740.46 50
4740.62 50
4740.78 49
4740.93 48
4741.09 48
4741.25 47
4741.41 48
4741.57 49
4741.72 52
4741.88 56
4742.04 62
4742.20 70
4742.36 79
4742.51 90
4742.67 100
4742.83 110
4742.99 118
4743.15 124
4743.30 127
4743.46 127
4743.62 126
4743.78 124
4743.94 123
4744.09 123
4744.25 125
4744.41 127
4744.57 131
4744.73 135
4744.88 139
4745.04 142
4745.20 144
4745.36 145
4745.52 146
4745.67 145
4745.83 142
4745.99 137
4746.15 131
4746.31 122
4746.46 113
4746.62 103
4746.78 92
4746.94 81
4747.10 71
4747.26 60
4747.41 49
4747.57 38
4747.73 27
4747.89 15
4748.05 6
4748.20 0
4748.36 0
4748.52 0
4748.68 0
4748.84 0
4748.99 0
4749.15 0
4749.31 0
4749.47 0
4749.63 0
4749.78 1
4749.94 3
4750.10 8
4750.26 15
4750.42 24
4750.58 34
4750.73 43
4750.89 51
4751.05 57
4751.21 61
4751.37 63
4751.52 64
4751.68 64
4751.84 64
4752.00 63
4752.16 62
4752.31 59
4752.47 56
4752.63 52
4752.79 47
4752.95 42
4753.11 38
4753.26 34
4753.42 29
4753.58 24
4753.74 18
4753.90 11
4754.05 5
4754.21 1
4754.37 0
4754.53 2
4754.69 8
4754.85 16
4755.00 26
4755.16 36
4755.32 44
4755.48 50
4755.64 54
4755.79 55
4755.95 54
4756.11 51
4756.27 47
4756.43 43
4756.59 38
4756.74 32
4756.90 26
4757.06 19
4757.22 13
4757.38 7
4757.54 1
4757.69 0
4757.85 0
4758.01 0
4758.17 0
4758.33 0
4758.48 3
4758.64 4
4758.80 4
4758.96 3
4759.12 1
4759.28 0
4759.43 0
4759.59 0
4759.75 0
4759.91 5
4760.07 12
4760.23 20
4760.38 30
4760.54 40
4760.70 49
4760.86 55
4761.02 59
4761.18 60
4761.33 59
4761.49 57
4761.65 54
4761.81 51
4761.97 49
4762.13 48
4762.28 47
4762.44 46
4762.60 44
4762.76 43
4762.92 42
4763.08 41
4763.23 41
4763.39 42
4763.55 43
4763.71 46
4763.87 49
4764.03 52
4764.18 55
4764.34 58
4764.50 59
4764.66 59
4764.82 57
4764.98 54
4765.13 49
4765.29 43
4765.45 38
4765.61 32
4765.77 27
4765.93 22
4766.08 18
4766.24 15
4766.40 12
4766.56 12
4766.72 14
4766.88 20
4767.03 28
4767.19 38
4767.35 48
4767.51 57
4767.67 64
4767.83 68
4767.98 68
4768.14 66
4768.30 63
4768.46 58
4768.62 54
4768.78 51
4768.94 49
4769.09 47
4769.25 46
4769.41 45
4769.57 44
4769.73 45
4769.89 46
4770.04 48
4770.20 51
4770.36 55
4770.52 59
4770.68 63
4770.84 67
4771.00 69
4771.15 69
4771.31 68
4771.47 66
4771.63 63
4771.79 58
4771.95 53
4772.10 49
4772.26 46
4772.42 44
4772.58 44
4772.74 46
4772.90 50
4773.06 55
4773.21 60
4773.37 64
4773.53 69
4773.69 74
4773.85 79
4774.01 85
4774.16 90
4774.32 94
4774.48 97
4774.64 99
4774.80 98
4774.96 97
4775.12 94
4775.27 92
4775.43 92
4775.59 93
4775.75 97
4775.91 102
4776.07 108
4776.23 114
4776.38 119
4776.54 123
4776.70 126
4776.86 128
4777.02 130
4777.18 131
4777.34 132
4777.49 133
4777.65 134
4777.81 133
4777.97 132
4778.13 130
4778.29 128
4778.45 126
4778.60 124
4778.76 124
4778.92 124
4779.08 124
4779.24 124
4779.40 123
4779.56 121
4779.71 119
4779.87 117
4780.03 117
4780.19 119
4780.35 123
4780.51 128
4780.67 134
4780.82 138
4780.98 141
4781.14 141
4781.30 139
4781.46 136
4781.62 132
4781.78 128
4781.94 127
4782.09 126
4782.25 129
4782.41 133
4782.57 138
4782.73 145
4782.89 151
4783.05 155
4783.20 159
4783.36 160
4783.52 160
4783.68 159
4783.84 158
4784.00 157
4784.16 156
4784.32 157
4784.47 157
4784.63 156
4784.79 154
4784.95 151
4785.11 147
4785.27 141
4785.43 135
4785.58 130
4785.74 124
4785.90 119
4786.06 115
4786.22 110
4786.38 106
4786.54 103
4786.70 101
4786.85 100
4787.01 100
4787.17 101
4787.33 102
4787.49 102
4787.65 101
4787.81 98
4787.97 95
4788.12 90
4788.28 87
4788.44 85
4788.60 84
4788.76 85
4788.92 88
4789.08 93
4789.24 98
4789.39 104
4789.55 110
4789.71 116
4789.87 121
4790.03 123
4790.19 124
4790.35 122
4790.51 119
4790.66 116
4790.82 113
4790.98 111
4791.14 112
4791.30 117
4791.46 124
4791.62 133
4791.78 143
4791.94 152
4792.09 159
4792.25 162
4792.41 161
4792.57 156
4792.73 147
4792.89 135
4793.05 123
4793.21 110
4793.36 100
4793.52 92
4793.68 88
4793.84 86
4794.00 87
4794.16 91
4794.32 95
4794.48 99
4794.64 102
4794.79 102
4794.95 99
4795.11 94
4795.27 87
4795.43 78
4795.59 69
4795.75 60
4795.91 52
4796.07 46
4796.22 41
4796.38 37
4796.54 35
4796.70 34
4796.86 35
4797.02 37
4797.18 40
4797.34 45
4797.50 49
4797.65 52
4797.81 55
4797.97 57
4798.13 58
4798.29 59
4798.45 60
4798.61 62
4798.77 64
4798.93 67
4799.08 68
4799.24 69
4799.40 68
4799.56 65
4799.72 62
4799.88 58
4800.04 55
4800.20 53
4800.36 52
4800.51 52
4800.67 52
4800.83 53
4800.99 53
4801.15 53
4801.31 52
4801.47 52
4801.63 51
4801.79 51
4801.95 50
4802.10 50
4802.26 50
4802.42 48
4802.58 46
4802.74 43
4802.90 39
4803.06 33
4803.22 28
4803.38 21
4803.54 14
4803.69 7
4803.85 1
4804.01 0
4804.17 0
4804.33 0
4804.49 0
4804.65 0
4804.81 0
4804.97 0
4805.13 0
4805.28 4
4805.44 11
4805.60 19
4805.76 26
4805.92 33
4806.08 38
4806.24 41
4806.40 42
4806.56 40
4806.72 38
4806.88 35
4807.03 33
4807.19 33
4807.35 36
4807.51 41
4807.67 49
4807.83 59
4807.99 70
4808.15 80
4808.31 90
4808.47 98
4808.62 104
4808.78 106
4808.94 106
4809.10 103
4809.26 98
4809.42 91
4809.58 84
4809.74 75
4809.90 67
4810.06 59
4810.22 52
4810.37 47
4810.53 44
4810.69 44
4810.85 46
4811.01 52
4811.17 58
4811.33 64
4811.49 69
4811.65 72
4811.81 73
4811.97 72
4812.13 70
4812.28 69
4812.44 70
4812.60 72
4812.76 75
4812.92 80
4813.08 84
4813.24 88
4813.40 90
4813.56 91
4813.72 90
4813.88 87
4814.04 83
4814.19 77
4814.35 72
4814.51 66
4814.67 61
4814.83 58
4814.99 55
4815.15 53
4815.31 52
4815.47 51
4815.63 50
4815.79 47
4815.95 44
4816.10 41
4816.26 37
4816.42 34
4816.58 30
4816.74 26
4816.90 21
4817.06 16
4817.22 10
4817.38 5
4817.54 0
4817.70 0
4817.86 0
4818.02 0
4818.17 0
4818.33 6
4818.49 13
4818.65 21
4818.81 28
4818.97 34
4819.13 38
4819.29 40
4819.45 40
4819.61 39
4819.77 38
4819.93 37
4820.09 37
4820.25 38
4820.40 42
4820.56 46
4820.72 51
4820.88 55
4821.04 58
4821.20 58
4821.36 56
4821.52 52
4821.68 47
4821.84 43
4822.00 39
4822.16 37
4822.32 37
4822.48 37
4822.63 38
4822.79 38
4822.95 36
4823.11 34
4823.27 31
4823.43 28
4823.59 27
4823.75 27
4823.91 29
4824.07 31
4824.23 34
4824.39 37
4824.55 39
4824.71 41
4824.87 43
4825.02 44
4825.18 44
4825.34 43
4825.50 42
4825.66 40
4825.82 38
4825.98 35
4826.14 33
4826.30 32
4826.46 31
4826.62 31
4826.78 33
4826.94 35
4827.10 37
4827.26 40
4827.42 41
4827.57 40
4827.73 36
4827.89 30
4828.05 22
4828.21 13
4828.37 4
4828.53 0
4828.69 0
4828.85 0
4829.01 0
4829.17 2
4829.33 12
4829.49 25
4829.65 38
4829.81 51
4829.97 61
4830.13 68
4830.28 71
4830.44 71
4830.60 67
4830.76 61
4830.92 53
4831.08 46
4831.24 41
4831.40 36
4831.56 33
4831.72 30
4831.88 26
4832.04 22
4832.20 16
4832.36 9
4832.52 2
4832.68 0
4832.84 0
4833.00 0
4833.16 0
4833.31 0
4833.47 0
4833.63 0
4833.79 0
4833.95 0
4834.11 7
4834.27 16
4834.43 26
4834.59 35
4834.75 43
4834.91 48
4835.07 51
4835.23 51
4835.39 49
4835.55 45
4835.71 42
4835.87 39
4836.03 37
4836.19 35
4836.35 32
4836.51 30
4836.66 27
4836.82 24
4836.98 22
4837.14 21
4837.30 22
4837.46 24
4837.62 27
4837.78 29
4837.94 31
4838.10 31
4838.26 31
4838.42 29
4838.58 28
4838.74 27
4838.90 27
4839.06 27
4839.22 27
4839.38 28
4839.54 30
4839.70 33
4839.86 37
4840.02 42
4840.18 48
4840.34 54
4840.49 59
4840.65 62
4840.81 63
4840.97 62
4841.13 60
4841.29 58
4841.45 55
4841.61 52
4841.77 49
4841.93 47
4842.09 44
4842.25 41
4842.41 38
4842.57 35
4842.73 33
4842.89 31
4843.05 30
4843.21 31
4843.37 33
4843.53 37
4843.69 41
4843.85 45
4844.01 48
4844.17 50
4844.33 50
4844.49 47
4844.65 44
4844.81 39
4844.96 35
4845.12 32
4845.28 32
4845.44 34
4845.60 39
4845.76 46
4845.92 54
4846.08 62
4846.24 69
4846.40 75
4846.56 80
4846.72 83
4846.88 84
4847.04 85
4847.20 86
4847.36 87
4847.52 88
4847.68 90
4847.84 91
4848.00 91
4848.16 89
4848.32 86
4848.48 82
4848.64 76
4848.80 70
4848.96 64
4849.12 60
4849.28 57
4849.44 54
4849.60 51
4849.76 48
4849.92 45
4850.08 40
4850.24 35
4850.40 29
4850.56 23
4850.72 18
4850.87 12
4851.03 8
4851.19 4
4851.35 1
4851.51 0
4851.67 0
4851.83 0
4851.99 0
4852.15 0
4852.31 0
4852.47 0
4852.63 0
4852.79 0
4852.95 0
4853.11 3
4853.27 7
4853.43 13
4853.59 20
4853.75 27
4853.91 35
4854.07 42
4854.23 48
4854.39 52
4854.55 54
4854.71 54
4854.87 53
4855.03 50
4855.19 46
4855.35 42
4855.51 38
4855.67 35
4855.83 33
4855.99 32
4856.15 33
4856.31 36
4856.47 41
4856.63 49
4856.79 57
4856.95 65
4857.11 73
4857.27 80
4857.43 86
4857.59 93
4857.75 100
4857.91 109
4858.07 120
4858.23 133
4858.39 147
4858.55 161
4858.71 174
4858.87 186
4859.03 195
4859.19 201
4859.35 206
4859.51 207
4859.67 208
4859.83 207
4859.99 206
4860.15 204
4860.31 202
4860.47 199
4860.63 196
4860.79 192
4860.95 188
4861.11 184
4861.27 179
4861.43 172
4861.59 165
4861.75 157
4861.91 149
4862.07 141
4862.23 134
4862.39 129
4862.55 127
4862.71 126
4862.87 127
4863.03 127
4863.19 126
4863.35 124
4863.51 120
4863.67 113
4863.83 106
4863.99 98
4864.15 92
4864.31 87
4864.47 85
4864.63 84
4864.79 84
4864.95 85
4865.11 85
4865.27 84
4865.43 82
4865.59 77
4865.75 72
4865.91 66
4866.07 60
4866.23 55
4866.39 51
4866.55 48
4866.71 45
4866.87 42
4867.03 40
4867.19 38
4867.35 36
4867.51 34
4867.67 32
4867.83 31
4867.99 30
4868.15 30
4868.31 30
4868.47 31
4868.63 34
4868.79 37
4868.95 41
4869.11 46
4869.27 50
4869.43 54
4869.59 57
4869.75 60
4869.91 64
4870.07 69
4870.23 75
4870.39 84
4870.55 94
4870.71 106
4870.87 118
4871.03 128
4871.19 138
4871.35 146
4871.51 152
4871.67 157
4871.83 160
4871.99 163
4872.15 166
4872.31 171
4872.47 177
4872.63 184
4872.79 193
4872.95 202
4873.11 211
4873.27 217
4873.43 221
4873.59 221
4873.75 218
4873.91 212
4874.07 206
4874.23 199
4874.39 194
4874.55 191
4874.71 190
4874.87 189
4875.03 189
4875.19 188
4875.35 185
4875.51 182
4875.67 178
4875.83 173
4875.99 168
4876.15 163
4876.31 157
4876.47 149
4876.63 139
4876.79 127
4876.95 113
4877.11 98
4877.27 83
4877.44 72
4877.60 64
4877.76 61
4877.92 62
4878.08 67
4878.24 74
4878.40 81
4878.56 88
4878.72 92
4878.88 95
4879.04 96
4879.20 96
4879.36 94
4879.52 93
4879.68 91
4879.84 90
4880.00 89
4880.16 89
4880.32 89
4880.48 89
4880.64 90
4880.80 92
4880.96 94
4881.12 96
4881.28 98
4881.44 100
4881.60 102
4881.76 104
4881.92 106
4882.08 109
4882.24 112
4882.40 116
4882.56 119
4882.72 122
4882.88 123
4883.04 122
4883.20 120
4883.37 115
4883.53 110
4883.69 104
4883.85 98
4884.01 93
4884.17 89
4884.33 86
4884.49 83
4884.65 80
4884.81 76
4884.97 71
4885.13 67
4885.29 64
4885.45 62
4885.61 62
4885.77 64
4885.93 67
4886.09 69
4886.25 72
4886.41 73
4886.57 75
4886.73 76
4886.89 78
4887.05 79
4887.21 80
4887.37 81
4887.53 82
4887.69 81
4887.85 80
4888.02 79
4888.18 77
4888.34 76
4888.50 74
4888.66 74
4888.82 73
4888.98 73
4889.14 73
4889.30 72
4889.46 73
4889.62 74
4889.78 76
4889.94 81
4890.10 86
4890.26 94
4890.42 102
[truncated: 733,121 more chars]
