# Supplementary material for: Methylobacterium Species Promoting Rice and Barley Growth and Interaction Specificity Revealed with Whole-Cell Matrix-Assisted Laser Desorption / Ionization-Time-of-Flight Mass Spectrometry (MALDI-TOF/MS) Analysis
Source: PLoS One. 2015 Jun 8;10(6):e0129509. doi: 10.1371/journal.pone.0129509 (PMC4460032; doi:10.1371/journal.pone.0129509)
Supplement: S3 Data — (ZIP) [file pone.0129509.s003.zip › Supplementary data 3 (ms from barley)/32a.txt]

781.20 0
781.26 0
781.33 0
781.39 0
781.45 0
781.52 0
781.58 0
781.65 0
781.71 0
781.77 0
781.84 0
781.90 0
781.97 0
782.03 0
782.09 0
782.16 0
782.22 0
782.29 0
782.35 0
782.41 0
782.48 0
782.54 0
782.61 0
782.67 0
782.73 0
782.80 0
782.86 0
782.93 0
782.99 0
783.05 0
783.12 0
783.18 0
783.25 0
783.31 0
783.38 0
783.44 0
783.50 0
783.57 0
783.63 0
783.70 0
783.76 0
783.82 0
783.89 0
783.95 0
784.02 0
784.08 0
784.15 0
784.21 0
784.27 0
784.34 0
784.40 0
784.47 0
784.53 0
784.59 0
784.66 0
784.72 0
784.79 0
784.85 0
784.91 0
784.98 0
785.04 0
785.11 0
785.17 0
785.24 0
785.30 0
785.36 0
785.43 0
785.49 0
785.56 0
785.62 0
785.69 0
785.75 0
785.81 0
785.88 0
785.94 0
786.01 0
786.07 0
786.13 0
786.20 0
786.26 0
786.33 0
786.39 0
786.46 0
786.52 0
786.58 0
786.65 0
786.71 0
786.78 0
786.84 0
786.91 0
786.97 0
787.03 0
787.10 0
787.16 0
787.23 0
787.29 0
787.36 0
787.42 0
787.48 0
787.55 0
787.61 0
787.68 0
787.74 0
787.81 0
787.87 0
787.93 0
788.00 0
788.06 0
788.13 0
788.19 0
788.26 0
788.32 0
788.38 0
788.45 0
788.51 0
788.58 0
788.64 0
788.71 0
788.77 0
788.83 0
788.90 0
788.96 0
789.03 0
789.09 0
789.16 0
789.22 0
789.29 0
789.35 0
789.41 0
789.48 0
789.54 0
789.61 0
789.67 0
789.74 0
789.80 0
789.86 0
789.93 0
789.99 0
790.06 0
790.12 0
790.19 0
790.25 0
790.32 0
790.38 0
790.44 0
790.51 0
790.57 0
790.64 0
790.70 0
790.77 0
790.83 0
790.89 0
790.96 0
791.02 0
791.09 0
791.15 0
791.22 0
791.28 0
791.35 0
791.41 0
791.47 0
791.54 0
791.60 0
791.67 0
791.73 0
791.80 0
791.86 0
791.93 0
791.99 0
792.06 0
792.12 0
792.18 0
792.25 0
792.31 0
792.38 0
792.44 0
792.51 0
792.57 0
792.64 0
792.70 0
792.76 0
792.83 0
792.89 0
792.96 0
793.02 0
793.09 0
793.15 0
793.22 0
793.28 0
793.34 0
793.41 0
793.47 0
793.54 0
793.60 0
793.67 0
793.73 0
793.80 0
793.86 0
793.93 0
793.99 0
794.05 0
794.12 0
794.18 0
794.25 0
794.31 0
794.38 0
794.44 0
794.51 0
794.57 0
794.64 0
794.70 0
794.77 0
794.83 0
794.89 0
794.96 0
795.02 0
795.09 0
795.15 0
795.22 0
795.28 0
795.35 0
795.41 0
795.48 0
795.54 0
795.60 0
795.67 0
795.73 0
795.80 0
795.86 0
795.93 0
795.99 0
796.06 0
796.12 0
796.19 0
796.25 0
796.32 0
796.38 0
796.45 0
796.51 0
796.57 0
796.64 0
796.70 0
796.77 0
796.83 0
796.90 0
796.96 0
797.03 0
797.09 0
797.16 0
797.22 0
797.29 0
797.35 0
797.42 0
797.48 0
797.54 0
797.61 0
797.67 0
797.74 0
797.80 0
797.87 0
797.93 0
798.00 0
798.06 0
798.13 0
798.19 0
798.26 0
798.32 0
798.39 0
798.45 0
798.52 0
798.58 0
798.64 0
798.71 0
798.77 0
798.84 0
798.90 0
798.97 0
799.03 0
799.10 0
799.16 0
799.23 0
799.29 0
799.36 0
799.42 0
799.49 0
799.55 0
799.62 0
799.68 0
799.75 0
799.81 0
799.88 0
799.94 0
800.00 0
800.07 0
800.13 0
800.20 0
800.26 0
800.33 0
800.39 0
800.46 0
800.52 0
800.59 0
800.65 0
800.72 0
800.78 0
800.85 0
800.91 0
800.98 0
801.04 0
801.11 0
801.17 0
801.24 0
801.30 0
801.37 0
801.43 0
801.50 0
801.56 0
801.63 0
801.69 0
801.76 0
801.82 0
801.88 0
801.95 0
802.01 0
802.08 0
802.14 0
802.21 0
802.27 0
802.34 0
802.40 0
802.47 0
802.53 0
802.60 0
802.66 0
802.73 0
802.79 0
802.86 0
802.92 0
802.99 0
803.05 0
803.12 0
803.18 0
803.25 0
803.31 0
803.38 0
803.44 0
803.51 0
803.57 0
803.64 0
803.70 0
803.77 0
803.83 0
803.90 0
803.96 0
804.03 0
804.09 0
804.16 0
804.22 0
804.29 0
804.35 0
804.42 0
804.48 0
804.55 0
804.61 0
804.68 0
804.74 0
804.81 0
804.87 0
804.94 0
805.00 0
805.07 0
805.13 0
805.20 0
805.26 0
805.33 0
805.39 0
805.46 0
805.52 0
805.59 0
805.65 0
805.72 0
805.78 0
805.85 0
805.91 0
805.98 0
806.04 0
806.11 0
806.17 0
806.24 0
806.30 0
806.37 0
806.43 0
806.50 0
806.56 0
806.63 0
806.69 0
806.76 0
806.82 0
806.89 0
806.95 0
807.02 0
807.08 0
807.15 0
807.21 0
807.28 0
807.34 0
807.41 0
807.47 0
807.54 0
807.60 0
807.67 0
807.73 0
807.80 0
807.86 0
807.93 0
807.99 0
808.06 0
808.12 0
808.19 0
808.25 0
808.32 0
808.39 0
808.45 0
808.52 0
808.58 0
808.65 1
808.71 0
808.78 0
808.84 0
808.91 0
808.97 0
809.04 0
809.10 0
809.17 0
809.23 0
809.30 0
809.36 0
809.43 0
809.49 0
809.56 0
809.62 0
809.69 0
809.75 0
809.82 0
809.88 0
809.95 0
810.01 0
810.08 0
810.14 0
810.21 0
810.28 0
810.34 0
810.41 0
810.47 0
810.54 0
810.60 0
810.67 0
810.73 0
810.80 0
810.86 0
810.93 0
810.99 0
811.06 0
811.12 0
811.19 0
811.25 0
811.32 0
811.38 0
811.45 0
811.51 0
811.58 0
811.64 0
811.71 0
811.78 0
811.84 0
811.91 0
811.97 0
812.04 0
812.10 0
812.17 0
812.23 0
812.30 0
812.36 0
812.43 0
812.49 0
812.56 0
812.62 0
812.69 0
812.75 0
812.82 0
812.89 0
812.95 0
813.02 0
813.08 0
813.15 0
813.21 0
813.28 0
813.34 0
813.41 0
813.47 0
813.54 0
813.60 0
813.67 0
813.73 0
813.80 0
813.87 0
813.93 0
814.00 0
814.06 0
814.13 0
814.19 0
814.26 0
814.32 0
814.39 0
814.45 0
814.52 0
814.58 0
814.65 0
814.72 0
814.78 0
814.85 0
814.91 0
814.98 0
815.04 0
815.11 0
815.17 0
815.24 0
815.30 0
815.37 0
815.43 0
815.50 0
815.57 0
815.63 0
815.70 0
815.76 0
815.83 0
815.89 0
815.96 0
816.02 0
816.09 0
816.15 0
816.22 0
816.29 0
816.35 0
816.42 0
816.48 0
816.55 0
816.61 0
816.68 0
816.74 0
816.81 0
816.87 0
816.94 0
817.01 0
817.07 0
817.14 0
817.20 0
817.27 0
817.33 0
817.40 0
817.46 0
817.53 0
817.59 0
817.66 0
817.73 0
817.79 0
817.86 0
817.92 0
817.99 0
818.05 0
818.12 0
818.18 0
818.25 0
818.32 0
818.38 0
818.45 0
818.51 0
818.58 0
818.64 0
818.71 0
818.77 0
818.84 0
818.91 0
818.97 0
819.04 0
819.10 0
819.17 0
819.23 0
819.30 0
819.36 0
819.43 0
819.50 0
819.56 0
819.63 0
819.69 0
819.76 0
819.82 0
819.89 0
819.95 0
820.02 0
820.09 0
820.15 0
820.22 0
820.28 0
820.35 0
820.41 0
820.48 0
820.55 0
820.61 0
820.68 0
820.74 0
820.81 0
820.87 0
820.94 0
821.00 0
821.07 0
821.14 0
821.20 0
821.27 0
821.33 0
821.40 0
821.46 0
821.53 0
821.60 0
821.66 0
821.73 0
821.79 0
821.86 0
821.92 0
821.99 0
822.06 0
822.12 0
822.19 0
822.25 0
822.32 0
822.38 0
822.45 0
822.51 0
822.58 0
822.65 0
822.71 0
822.78 0
822.84 0
822.91 0
822.97 0
823.04 0
823.11 0
823.17 0
823.24 0
823.30 0
823.37 0
823.44 0
823.50 0
823.57 0
823.63 0
823.70 0
823.76 0
823.83 0
823.90 0
823.96 0
824.03 0
824.09 0
824.16 0
824.22 0
824.29 0
824.36 0
824.42 0
824.49 0
824.55 0
824.62 0
824.68 0
824.75 0
824.82 0
824.88 0
824.95 0
825.01 0
825.08 0
825.15 0
825.21 0
825.28 0
825.34 0
825.41 0
825.47 0
825.54 0
825.61 0
825.67 0
825.74 0
825.80 0
825.87 0
825.93 0
826.00 0
826.07 0
826.13 0
826.20 0
826.26 0
826.33 0
826.40 0
826.46 0
826.53 0
826.59 0
826.66 0
826.73 0
826.79 0
826.86 0
826.92 0
826.99 0
827.05 0
827.12 0
827.19 0
827.25 0
827.32 0
827.38 0
827.45 0
827.52 0
827.58 0
827.65 0
827.71 0
827.78 0
827.85 0
827.91 0
827.98 0
828.04 0
828.11 0
828.17 0
828.24 0
828.31 0
828.37 0
828.44 0
828.50 0
828.57 0
828.64 0
828.70 0
828.77 0
828.83 0
828.90 0
828.97 0
829.03 0
829.10 0
829.16 0
829.23 0
829.30 0
829.36 0
829.43 0
829.49 0
829.56 0
829.63 0
829.69 0
829.76 0
829.82 0
829.89 0
829.96 0
830.02 0
830.09 0
830.15 0
830.22 0
830.29 0
830.35 0
830.42 0
830.48 0
830.55 0
830.62 0
830.68 0
830.75 0
830.81 0
830.88 0
830.95 0
831.01 0
831.08 0
831.14 0
831.21 0
831.28 0
831.34 0
831.41 0
831.47 0
831.54 0
831.61 0
831.67 0
831.74 0
831.80 0
831.87 0
831.94 0
832.00 0
832.07 0
832.14 0
832.20 0
832.27 0
832.33 0
832.40 0
832.47 0
832.53 0
832.60 0
832.66 0
832.73 0
832.80 0
832.86 0
832.93 0
832.99 0
833.06 0
833.13 0
833.19 0
833.26 0
833.33 0
833.39 0
833.46 0
833.52 0
833.59 0
833.66 0
833.72 0
833.79 0
833.85 0
833.92 0
833.99 0
834.05 0
834.12 0
834.18 0
834.25 0
834.32 0
834.38 0
834.45 0
834.52 0
834.58 0
834.65 0
834.71 0
834.78 0
834.85 0
834.91 0
834.98 0
835.05 0
835.11 0
835.18 0
835.24 0
835.31 0
835.38 0
835.44 0
835.51 0
835.58 0
835.64 0
835.71 0
835.77 0
835.84 0
835.91 0
835.97 0
836.04 0
836.10 0
836.17 0
836.24 0
836.30 0
836.37 0
836.44 0
836.50 0
836.57 0
836.63 0
836.70 0
836.77 0
836.83 0
836.90 0
836.97 0
837.03 0
837.10 0
837.17 0
837.23 0
837.30 0
837.36 0
837.43 0
837.50 0
837.56 0
837.63 0
837.70 0
837.76 0
837.83 0
837.89 0
837.96 0
838.03 0
838.09 0
838.16 0
838.23 0
838.29 0
838.36 0
838.42 0
838.49 0
838.56 0
838.62 0
838.69 0
838.76 0
838.82 0
838.89 0
838.96 0
839.02 0
839.09 0
839.15 0
839.22 0
839.29 0
839.35 0
839.42 0
839.49 0
839.55 0
839.62 0
839.69 0
839.75 0
839.82 0
839.88 0
839.95 0
840.02 0
840.08 0
840.15 0
840.22 0
840.28 0
840.35 0
840.42 0
840.48 0
840.55 0
840.62 0
840.68 0
840.75 0
840.81 0
840.88 0
840.95 0
841.01 0
841.08 0
841.15 0
841.21 0
841.28 0
841.35 0
841.41 0
841.48 0
841.55 0
841.61 0
841.68 0
841.74 0
841.81 0
841.88 0
841.94 0
842.01 0
842.08 0
842.14 0
842.21 0
842.28 0
842.34 0
842.41 0
842.48 0
842.54 0
842.61 0
842.68 0
842.74 0
842.81 0
842.88 0
842.94 0
843.01 0
843.07 0
843.14 0
843.21 0
843.27 0
843.34 0
843.41 0
843.47 0
843.54 0
843.61 0
843.67 0
843.74 0
843.81 0
843.87 0
843.94 0
844.01 0
844.07 0
844.14 0
844.21 0
844.27 0
844.34 0
844.41 0
844.47 0
844.54 0
844.61 0
844.67 0
844.74 0
844.80 0
844.87 0
844.94 0
845.00 0
845.07 0
845.14 0
845.20 0
845.27 0
845.34 0
845.40 0
845.47 0
845.54 0
845.60 0
845.67 0
845.74 0
845.80 0
845.87 0
845.94 0
846.00 0
846.07 0
846.14 0
846.20 0
846.27 0
846.34 0
846.40 0
846.47 0
846.54 0
846.60 0
846.67 0
846.74 0
846.80 0
846.87 0
846.94 0
847.00 0
847.07 0
847.14 0
847.20 0
847.27 0
847.34 0
847.40 0
847.47 0
847.54 0
847.60 0
847.67 0
847.74 0
847.80 0
847.87 0
847.94 0
848.00 0
848.07 0
848.14 0
848.20 0
848.27 0
848.34 0
848.40 0
848.47 0
848.54 0
848.60 0
848.67 0
848.74 0
848.80 0
848.87 0
848.94 0
849.00 0
849.07 0
849.14 0
849.21 0
849.27 0
849.34 0
849.41 0
849.47 0
849.54 0
849.61 0
849.67 0
849.74 0
849.81 0
849.87 0
849.94 0
850.01 0
850.07 0
850.14 0
850.21 0
850.27 0
850.34 0
850.41 0
850.47 0
850.54 0
850.61 0
850.67 0
850.74 0
850.81 0
850.88 0
850.94 0
851.01 0
851.08 0
851.14 0
851.21 0
851.28 0
851.34 0
851.41 0
851.48 0
851.54 0
851.61 0
851.68 0
851.74 0
851.81 0
851.88 0
851.94 0
852.01 0
852.08 0
852.15 0
852.21 0
852.28 0
852.35 0
852.41 0
852.48 0
852.55 0
852.61 0
852.68 0
852.75 0
852.81 0
852.88 0
852.95 0
853.01 0
853.08 0
853.15 0
853.22 0
853.28 0
853.35 0
853.42 0
853.48 0
853.55 0
853.62 0
853.68 0
853.75 0
853.82 0
853.88 0
853.95 0
854.02 0
854.09 0
854.15 0
854.22 0
854.29 0
854.35 0
854.42 0
854.49 0
854.55 0
854.62 0
854.69 0
854.76 0
854.82 0
854.89 0
854.96 0
855.02 0
855.09 0
855.16 0
855.22 0
855.29 0
855.36 0
855.43 0
855.49 0
855.56 0
855.63 0
855.69 0
855.76 0
855.83 0
855.89 0
855.96 0
856.03 0
856.10 0
856.16 0
856.23 0
856.30 0
856.36 0
856.43 0
856.50 0
856.56 0
856.63 0
856.70 0
856.77 0
856.83 0
856.90 0
856.97 0
857.03 0
857.10 0
857.17 0
857.24 0
857.30 0
857.37 0
857.44 0
857.50 0
857.57 0
857.64 0
857.70 0
857.77 0
857.84 0
857.91 0
857.97 0
858.04 0
858.11 0
858.17 0
858.24 0
858.31 0
858.38 0
858.44 0
858.51 0
858.58 0
858.64 0
858.71 0
858.78 0
858.85 0
858.91 0
858.98 0
859.05 0
859.11 0
859.18 0
859.25 0
859.32 0
859.38 0
859.45 0
859.52 0
859.58 0
859.65 0
859.72 0
859.79 0
859.85 0
859.92 0
859.99 0
860.05 0
860.12 0
860.19 0
860.26 0
860.32 0
860.39 0
860.46 0
860.52 0
860.59 0
860.66 0
860.73 0
860.79 0
860.86 0
860.93 0
861.00 0
861.06 0
861.13 0
861.20 0
861.26 0
861.33 0
861.40 0
861.47 0
861.53 0
861.60 0
861.67 0
861.73 0
861.80 0
861.87 0
861.94 0
862.00 0
862.07 0
862.14 0
862.21 0
862.27 0
862.34 0
862.41 0
862.47 0
862.54 0
862.61 0
862.68 0
862.74 0
862.81 0
862.88 0
862.95 0
863.01 0
863.08 0
863.15 0
863.22 0
863.28 0
863.35 0
863.42 0
863.48 0
863.55 0
863.62 0
863.69 0
863.75 0
863.82 0
863.89 0
863.96 0
864.02 0
864.09 0
864.16 0
864.22 0
864.29 0
864.36 0
864.43 0
864.49 0
864.56 0
864.63 0
864.70 0
864.76 0
864.83 0
864.90 0
864.97 0
865.03 0
865.10 0
865.17 0
865.24 0
865.30 0
865.37 0
865.44 0
865.51 0
865.57 0
865.64 0
865.71 0
865.77 0
865.84 0
865.91 0
865.98 0
866.04 0
866.11 0
866.18 0
866.25 0
866.31 0
866.38 0
866.45 0
866.52 0
866.58 0
866.65 0
866.72 0
866.79 0
866.85 0
866.92 0
866.99 0
867.06 0
867.12 0
867.19 0
867.26 0
867.33 0
867.39 0
867.46 0
867.53 0
867.60 0
867.66 0
867.73 0
867.80 0
867.87 0
867.93 0
868.00 0
868.07 0
868.14 0
868.20 0
868.27 0
868.34 0
868.41 0
868.47 0
868.54 0
868.61 0
868.68 0
868.74 0
868.81 0
868.88 0
868.95 0
869.01 0
869.08 0
869.15 0
869.22 0
869.28 0
869.35 0
869.42 0
869.49 0
869.55 0
869.62 0
869.69 0
869.76 0
869.82 0
869.89 0
869.96 0
870.03 0
870.09 0
870.16 0
870.23 0
870.30 0
870.36 0
870.43 0
870.50 0
870.57 0
870.63 0
870.70 0
870.77 0
870.84 0
870.91 0
870.97 0
871.04 0
871.11 0
871.18 0
871.24 0
871.31 0
871.38 0
871.45 0
871.51 0
871.58 0
871.65 0
871.72 0
871.78 0
871.85 0
871.92 0
871.99 0
872.05 0
872.12 0
872.19 0
872.26 0
872.33 0
872.39 0
872.46 0
872.53 0
872.60 0
872.66 0
872.73 0
872.80 0
872.87 0
872.93 0
873.00 0
873.07 0
873.14 0
873.21 0
873.27 0
873.34 0
873.41 0
873.48 0
873.54 0
873.61 0
873.68 0
873.75 0
873.81 0
873.88 0
873.95 0
874.02 0
874.09 0
874.15 0
874.22 0
874.29 0
874.36 0
874.42 0
874.49 0
874.56 0
874.63 0
874.70 0
874.76 0
874.83 0
874.90 0
874.97 0
875.03 0
875.10 0
875.17 0
875.24 0
875.31 0
875.37 0
875.44 0
875.51 0
875.58 0
875.64 0
875.71 0
875.78 0
875.85 0
875.92 0
875.98 0
876.05 0
876.12 0
876.19 0
876.25 0
876.32 0
876.39 0
876.46 0
876.53 0
876.59 0
876.66 0
876.73 0
876.80 0
876.86 0
876.93 0
877.00 0
877.07 0
877.14 0
877.20 0
877.27 0
877.34 0
877.41 0
877.48 0
877.54 0
877.61 0
877.68 0
877.75 0
877.81 0
877.88 0
877.95 0
878.02 0
878.09 0
878.15 0
878.22 0
878.29 0
878.36 0
878.43 0
878.49 0
878.56 0
878.63 0
878.70 0
878.77 0
878.83 0
878.90 0
878.97 0
879.04 0
879.10 0
879.17 0
879.24 0
879.31 0
879.38 0
879.44 0
879.51 0
879.58 0
879.65 0
879.72 0
879.78 0
879.85 0
879.92 0
879.99 0
880.06 0
880.12 0
880.19 0
880.26 0
880.33 0
880.40 0
880.46 0
880.53 0
880.60 0
880.67 0
880.74 0
880.80 0
880.87 0
880.94 0
881.01 0
881.08 0
881.14 0
881.21 0
881.28 0
881.35 0
881.42 0
881.48 0
881.55 0
881.62 0
881.69 0
881.76 0
881.82 0
881.89 0
881.96 0
882.03 0
882.10 0
882.16 0
882.23 0
882.30 0
882.37 0
882.44 0
882.50 0
882.57 0
882.64 0
882.71 0
882.78 0
882.84 0
882.91 0
882.98 0
883.05 0
883.12 0
883.18 0
883.25 0
883.32 0
883.39 0
883.46 0
883.53 0
883.59 0
883.66 0
883.73 0
883.80 0
883.87 0
883.93 0
884.00 0
884.07 0
884.14 0
884.21 0
884.27 0
884.34 0
884.41 0
884.48 0
884.55 0
884.62 0
884.68 0
884.75 0
884.82 0
884.89 0
884.96 0
885.02 0
885.09 0
885.16 0
885.23 0
885.30 0
885.36 0
885.43 0
885.50 0
885.57 0
885.64 0
885.71 0
885.77 0
885.84 0
885.91 0
885.98 0
886.05 0
886.11 0
886.18 0
886.25 0
886.32 0
886.39 0
886.46 0
886.52 0
886.59 0
886.66 0
886.73 0
886.80 0
886.87 0
886.93 0
887.00 0
887.07 0
887.14 0
887.21 0
887.27 0
887.34 0
887.41 0
887.48 0
887.55 0
887.62 0
887.68 0
887.75 0
887.82 0
887.89 0
887.96 0
888.03 0
888.09 0
888.16 0
888.23 0
888.30 0
888.37 0
888.44 0
888.50 0
888.57 0
888.64 0
888.71 0
888.78 0
888.84 0
888.91 0
888.98 0
889.05 0
889.12 0
889.19 0
889.25 0
889.32 0
889.39 0
889.46 0
889.53 0
889.60 0
889.66 0
889.73 0
889.80 0
889.87 0
889.94 0
890.01 0
890.07 0
890.14 0
890.21 0
890.28 0
890.35 0
890.42 0
890.48 0
890.55 0
890.62 0
890.69 0
890.76 0
890.83 0
890.89 0
890.96 0
891.03 0
891.10 0
891.17 0
891.24 0
891.31 0
891.37 0
891.44 0
891.51 0
891.58 0
891.65 0
891.72 0
891.78 0
891.85 0
891.92 0
891.99 0
892.06 0
892.13 0
892.19 0
892.26 0
892.33 0
892.40 0
892.47 0
892.54 0
892.61 0
892.67 0
892.74 0
892.81 0
892.88 0
892.95 0
893.02 0
893.08 0
893.15 0
893.22 0
893.29 0
893.36 0
893.43 0
893.50 0
893.56 0
893.63 0
893.70 0
893.77 0
893.84 0
893.91 0
893.97 0
894.04 0
894.11 0
894.18 0
894.25 0
894.32 0
894.39 0
894.45 0
894.52 0
894.59 0
894.66 0
894.73 0
894.80 0
894.87 0
894.93 0
895.00 0
895.07 0
895.14 0
895.21 0
895.28 0
895.35 0
895.41 0
895.48 0
895.55 0
895.62 0
895.69 0
895.76 0
895.83 0
895.89 0
895.96 0
896.03 0
896.10 0
896.17 0
896.24 0
896.31 0
896.37 0
896.44 0
896.51 0
896.58 0
896.65 0
896.72 0
896.79 0
896.85 0
896.92 0
896.99 0
897.06 0
897.13 0
897.20 0
897.27 0
897.33 0
897.40 0
897.47 0
897.54 0
897.61 0
897.68 0
897.75 0
897.81 0
897.88 0
897.95 0
898.02 0
898.09 0
898.16 0
898.23 0
898.30 0
898.36 0
898.43 0
898.50 0
898.57 0
898.64 0
898.71 0
898.78 0
898.84 0
898.91 0
898.98 0
899.05 0
899.12 0
899.19 0
899.26 0
899.33 0
899.39 0
899.46 0
899.53 0
899.60 0
899.67 0
899.74 0
899.81 0
899.88 0
899.94 0
900.01 0
900.08 0
900.15 0
900.22 0
900.29 0
900.36 0
900.42 0
900.49 0
900.56 0
900.63 0
900.70 0
900.77 0
900.84 0
900.91 0
900.98 0
901.04 0
901.11 0
901.18 0
901.25 0
901.32 0
901.39 0
901.46 0
901.53 0
901.59 0
901.66 0
901.73 0
901.80 0
901.87 0
901.94 0
902.01 0
902.08 0
902.14 0
902.21 0
902.28 0
902.35 0
902.42 0
902.49 0
902.56 0
902.63 0
902.69 0
902.76 0
902.83 0
902.90 0
902.97 0
903.04 0
903.11 0
903.18 0
903.25 0
903.31 0
903.38 0
903.45 0
903.52 0
903.59 0
903.66 0
903.73 0
903.80 0
903.87 0
903.93 0
904.00 0
904.07 0
904.14 0
904.21 0
904.28 0
904.35 0
904.42 0
904.49 0
904.55 0
904.62 0
904.69 0
904.76 0
904.83 0
904.90 0
904.97 0
905.04 0
905.11 0
905.17 0
905.24 0
905.31 0
905.38 0
905.45 0
905.52 0
905.59 0
905.66 0
905.73 0
905.79 0
905.86 0
905.93 0
906.00 0
906.07 0
906.14 0
906.21 0
906.28 0
906.35 0
906.42 0
906.48 0
906.55 0
906.62 0
906.69 0
906.76 0
906.83 0
906.90 0
906.97 0
907.04 0
907.11 0
907.17 0
907.24 0
907.31 0
907.38 0
907.45 0
907.52 0
907.59 0
907.66 0
907.73 0
907.80 0
907.86 0
907.93 0
908.00 0
908.07 0
908.14 0
908.21 0
908.28 0
908.35 0
908.42 0
908.49 0
908.56 0
908.62 0
908.69 0
908.76 0
908.83 0
908.90 0
908.97 0
909.04 0
909.11 0
909.18 0
909.25 0
909.31 0
909.38 0
909.45 0
909.52 0
909.59 0
909.66 0
909.73 0
909.80 0
909.87 0
909.94 0
910.01 0
910.07 0
910.14 0
910.21 0
910.28 0
910.35 0
910.42 0
910.49 0
910.56 0
910.63 0
910.70 0
910.77 0
910.84 0
910.90 0
910.97 0
911.04 0
911.11 0
911.18 0
911.25 0
911.32 0
911.39 0
911.46 0
911.53 0
911.60 0
911.67 0
911.73 0
911.80 0
911.87 0
911.94 0
912.01 0
912.08 0
912.15 0
912.22 0
912.29 0
912.36 0
912.43 0
912.50 0
912.56 0
912.63 0
912.70 0
912.77 0
912.84 0
912.91 0
912.98 0
913.05 0
913.12 0
913.19 0
913.26 0
913.33 0
913.40 0
913.46 0
913.53 0
913.60 0
913.67 0
913.74 0
913.81 0
913.88 0
913.95 0
914.02 0
914.09 0
914.16 0
914.23 0
914.30 0
914.36 0
914.43 0
914.50 0
914.57 0
914.64 0
914.71 0
914.78 0
914.85 0
914.92 0
914.99 0
915.06 0
915.13 0
915.20 0
915.27 0
915.33 0
915.40 0
915.47 0
915.54 0
915.61 0
915.68 0
915.75 0
915.82 0
915.89 0
915.96 0
916.03 0
916.10 0
916.17 0
916.24 0
916.31 0
916.37 0
916.44 0
916.51 0
916.58 0
916.65 0
916.72 0
916.79 0
916.86 0
916.93 0
917.00 0
917.07 0
917.14 0
917.21 0
917.28 0
917.35 0
917.42 0
917.48 0
917.55 0
917.62 0
917.69 0
917.76 0
917.83 0
917.90 0
917.97 0
918.04 0
918.11 0
918.18 0
918.25 0
918.32 0
918.39 0
918.46 0
918.53 0
918.60 0
918.66 0
918.73 0
918.80 0
918.87 0
918.94 0
919.01 0
919.08 0
919.15 0
919.22 0
919.29 0
919.36 0
919.43 0
919.50 0
919.57 0
919.64 0
919.71 0
919.78 0
919.85 0
919.92 0
919.98 0
920.05 0
920.12 0
920.19 0
920.26 0
920.33 0
920.40 0
920.47 0
920.54 0
920.61 0
920.68 0
920.75 0
920.82 0
920.89 0
920.96 0
921.03 0
921.10 0
921.17 0
921.24 0
921.31 0
921.37 0
921.44 0
921.51 0
921.58 0
921.65 0
921.72 0
921.79 0
921.86 0
921.93 0
922.00 0
922.07 0
922.14 0
922.21 0
922.28 0
922.35 0
922.42 0
922.49 0
922.56 0
922.63 0
922.70 0
922.77 0
922.84 0
922.91 0
922.98 0
923.04 0
923.11 0
923.18 0
923.25 0
923.32 0
923.39 0
923.46 0
923.53 0
923.60 0
923.67 0
923.74 0
923.81 0
923.88 0
923.95 0
924.02 0
924.09 0
924.16 0
924.23 0
924.30 0
924.37 0
924.44 0
924.51 0
924.58 0
924.65 0
924.72 0
924.79 0
924.86 0
924.92 0
924.99 0
925.06 0
925.13 0
925.20 0
925.27 0
925.34 0
925.41 0
925.48 0
925.55 0
925.62 0
925.69 0
925.76 0
925.83 0
925.90 0
925.97 0
926.04 0
926.11 0
926.18 0
926.25 0
926.32 0
926.39 0
926.46 0
926.53 0
926.60 0
926.67 0
926.74 0
926.81 0
926.88 0
926.95 0
927.02 0
927.09 0
927.16 0
927.23 0
927.30 0
927.37 0
927.43 0
927.50 0
927.57 0
927.64 0
927.71 0
927.78 0
927.85 0
927.92 0
927.99 0
928.06 0
928.13 0
928.20 0
928.27 0
928.34 0
928.41 0
928.48 0
928.55 0
928.62 0
928.69 0
928.76 0
928.83 0
928.90 0
928.97 0
929.04 0
929.11 0
929.18 0
929.25 0
929.32 0
929.39 0
929.46 0
929.53 0
929.60 0
929.67 0
929.74 0
929.81 0
929.88 0
929.95 0
930.02 0
930.09 0
930.16 0
930.23 0
930.30 0
930.37 0
930.44 0
930.51 0
930.58 0
930.65 0
930.72 0
930.79 0
930.86 0
930.93 0
931.00 0
931.07 0
931.14 0
931.21 0
931.28 0
931.35 0
931.42 0
931.49 0
931.56 0
931.63 0
931.70 0
931.77 0
931.84 0
931.91 0
931.98 0
932.05 0
932.12 0
932.19 0
932.26 0
932.32 0
932.39 0
932.46 0
932.53 0
932.60 0
932.67 0
932.74 0
932.81 0
932.88 0
932.95 0
933.02 0
933.09 0
933.16 0
933.23 0
933.30 0
933.37 0
933.44 0
933.51 0
933.58 0
933.65 0
933.72 0
933.79 0
933.86 0
933.93 0
934.00 0
934.07 0
934.14 0
934.21 0
934.28 0
934.35 0
934.42 0
934.49 0
934.56 0
934.63 0
934.70 0
934.77 0
934.84 0
934.92 0
934.99 0
935.06 0
935.13 0
935.20 0
935.27 0
935.34 0
935.41 0
935.48 0
935.55 0
935.62 0
935.69 0
935.76 0
935.83 0
935.90 0
935.97 0
936.04 0
936.11 0
936.18 0
936.25 0
936.32 0
936.39 0
936.46 0
936.53 0
936.60 0
936.67 0
936.74 0
936.81 0
936.88 0
936.95 0
937.02 0
937.09 0
937.16 0
937.23 0
937.30 0
937.37 0
937.44 0
937.51 0
937.58 0
937.65 0
937.72 0
937.79 0
937.86 0
937.93 0
938.00 0
938.07 0
938.14 0
938.21 0
938.28 0
938.35 0
938.42 0
938.49 0
938.56 0
938.63 0
938.70 0
938.77 0
938.84 0
938.91 0
938.98 0
939.05 0
939.12 0
939.19 0
939.26 0
939.33 0
939.40 0
939.47 0
939.54 0
939.61 0
939.68 0
939.75 0
939.82 0
939.90 0
939.97 0
940.04 0
940.11 0
940.18 0
940.25 0
940.32 0
940.39 0
940.46 0
940.53 0
940.60 0
940.67 0
940.74 0
940.81 0
940.88 0
940.95 0
941.02 0
941.09 0
941.16 0
941.23 0
941.30 0
941.37 0
941.44 0
941.51 0
941.58 0
941.65 0
941.72 0
941.79 0
941.86 0
941.93 0
942.00 0
942.07 0
942.14 0
942.21 0
942.28 0
942.35 0
942.43 0
942.50 0
942.57 0
942.64 0
942.71 0
942.78 0
942.85 0
942.92 0
942.99 0
943.06 0
943.13 0
943.20 0
943.27 0
943.34 0
943.41 0
943.48 0
943.55 0
943.62 0
943.69 0
943.76 0
943.83 0
943.90 0
943.97 0
944.04 0
944.11 0
944.18 0
944.25 0
944.33 0
944.40 0
944.47 0
944.54 0
944.61 0
944.68 0
944.75 0
944.82 0
944.89 0
944.96 0
945.03 0
945.10 0
945.17 0
945.24 0
945.31 0
945.38 0
945.45 0
945.52 0
945.59 0
945.66 0
945.73 0
945.80 0
945.87 0
945.95 0
946.02 0
946.09 0
946.16 0
946.23 0
946.30 0
946.37 0
946.44 0
946.51 0
946.58 0
946.65 0
946.72 0
946.79 0
946.86 0
946.93 0
947.00 0
947.07 0
947.14 0
947.21 0
947.28 0
947.35 0
947.43 0
947.50 0
947.57 0
947.64 0
947.71 0
947.78 0
947.85 0
947.92 0
947.99 0
948.06 0
948.13 0
948.20 0
948.27 0
948.34 0
948.41 0
948.48 0
948.55 0
948.62 0
948.70 0
948.77 0
948.84 0
948.91 0
948.98 0
949.05 0
949.12 0
949.19 0
949.26 0
949.33 0
949.40 0
949.47 0
949.54 0
949.61 0
949.68 0
949.75 0
949.82 0
949.90 0
949.97 0
950.04 0
950.11 0
950.18 0
950.25 0
950.32 0
950.39 0
950.46 0
950.53 0
950.60 0
950.67 0
950.74 0
950.81 0
950.88 0
950.95 0
951.03 0
951.10 0
951.17 0
951.24 0
951.31 0
951.38 0
951.45 0
951.52 0
951.59 0
951.66 0
951.73 0
951.80 0
951.87 0
951.94 0
952.01 0
952.09 0
952.16 0
952.23 0
952.30 0
952.37 0
952.44 0
952.51 0
952.58 0
952.65 0
952.72 0
952.79 0
952.86 0
952.93 0
953.00 0
953.08 0
953.15 0
953.22 0
953.29 0
953.36 0
953.43 0
953.50 0
953.57 0
953.64 0
953.71 0
953.78 0
953.85 0
953.92 0
953.99 0
954.07 0
954.14 0
954.21 0
954.28 0
954.35 0
954.42 0
954.49 0
954.56 0
954.63 0
954.70 0
954.77 0
954.84 0
954.91 0
954.99 0
955.06 0
955.13 0
955.20 0
955.27 0
955.34 0
955.41 0
955.48 0
955.55 0
955.62 0
955.69 0
955.76 0
955.84 0
955.91 0
955.98 0
956.05 0
956.12 0
956.19 0
956.26 0
956.33 0
956.40 0
956.47 0
956.54 0
956.61 0
956.69 0
956.76 0
956.83 0
956.90 0
956.97 0
957.04 0
957.11 0
957.18 0
957.25 0
957.32 0
957.39 0
957.47 0
957.54 0
957.61 0
957.68 0
957.75 0
957.82 0
957.89 0
957.96 0
958.03 0
958.10 0
958.17 0
958.25 0
958.32 0
958.39 0
958.46 0
958.53 0
958.60 0
958.67 0
958.74 0
958.81 0
958.88 0
958.95 0
959.03 0
959.10 0
959.17 0
959.24 0
959.31 0
959.38 0
959.45 0
959.52 0
959.59 0
959.66 0
959.74 0
959.81 0
959.88 0
959.95 0
960.02 0
960.09 0
960.16 0
960.23 0
960.30 0
960.37 0
960.44 0
960.52 0
960.59 0
960.66 0
960.73 0
960.80 0
960.87 0
960.94 0
961.01 0
961.08 0
961.16 0
961.23 0
961.30 0
961.37 0
961.44 0
961.51 0
961.58 0
961.65 0
961.72 0
961.79 0
961.87 0
961.94 0
962.01 0
962.08 0
962.15 0
962.22 0
962.29 0
962.36 0
962.43 0
962.51 0
962.58 0
962.65 0
962.72 0
962.79 0
962.86 0
962.93 0
963.00 0
963.07 0
963.14 0
963.22 0
963.29 0
963.36 0
963.43 0
963.50 0
963.57 0
963.64 0
963.71 0
963.78 0
963.86 0
963.93 0
964.00 0
964.07 0
964.14 0
964.21 0
964.28 0
964.35 0
964.43 0
964.50 0
964.57 0
964.64 0
964.71 0
964.78 0
964.85 0
964.92 0
964.99 0
965.07 0
965.14 0
965.21 0
965.28 0
965.35 0
965.42 0
965.49 0
965.56 0
965.63 0
965.71 0
965.78 0
965.85 0
965.92 0
965.99 0
966.06 0
966.13 0
966.20 0
966.28 0
966.35 0
966.42 0
966.49 0
966.56 0
966.63 0
966.70 0
966.77 0
966.85 0
966.92 0
966.99 0
967.06 0
967.13 0
967.20 0
967.27 0
967.34 0
967.42 0
967.49 0
967.56 0
967.63 0
967.70 0
967.77 0
967.84 0
967.91 0
967.99 0
968.06 0
968.13 0
968.20 0
968.27 0
968.34 0
968.41 0
968.48 0
968.56 0
968.63 0
968.70 0
968.77 0
968.84 0
968.91 0
968.98 0
969.06 0
969.13 0
969.20 0
969.27 0
969.34 0
969.41 0
969.48 0
969.55 0
969.63 0
969.70 0
969.77 0
969.84 0
969.91 0
969.98 0
970.05 0
970.13 0
970.20 0
970.27 0
970.34 0
970.41 0
970.48 0
970.55 0
970.62 0
970.70 0
970.77 0
970.84 0
970.91 0
970.98 0
971.05 0
971.12 0
971.20 0
971.27 0
971.34 0
971.41 0
971.48 0
971.55 0
971.62 0
971.70 0
971.77 0
971.84 0
971.91 0
971.98 0
972.05 0
972.12 0
972.20 0
972.27 0
972.34 0
972.41 0
972.48 0
972.55 0
972.62 0
972.70 0
972.77 0
972.84 0
972.91 0
972.98 0
973.05 0
973.12 0
973.20 0
973.27 0
973.34 0
973.41 0
973.48 0
973.55 0
973.62 0
973.70 0
973.77 0
973.84 0
973.91 0
973.98 0
974.05 0
974.13 0
974.20 0
974.27 0
974.34 0
974.41 0
974.48 0
974.55 0
974.63 0
974.70 0
974.77 0
974.84 0
974.91 0
974.98 0
975.06 0
975.13 0
975.20 0
975.27 0
975.34 0
975.41 0
975.48 0
975.56 0
975.63 0
975.70 0
975.77 0
975.84 0
975.91 0
975.99 0
976.06 0
976.13 0
976.20 0
976.27 0
976.34 0
976.41 0
976.49 0
976.56 0
976.63 0
976.70 0
976.77 0
976.84 0
976.92 0
976.99 0
977.06 0
977.13 0
977.20 0
977.27 0
977.35 0
977.42 0
977.49 0
977.56 0
977.63 0
977.70 0
977.78 0
977.85 0
977.92 0
977.99 0
978.06 0
978.13 0
978.21 0
978.28 0
978.35 0
978.42 0
978.49 0
978.56 0
978.64 0
978.71 0
978.78 0
978.85 0
978.92 0
978.99 0
979.07 0
979.14 0
979.21 0
979.28 0
979.35 0
979.42 0
979.50 0
979.57 0
979.64 0
979.71 0
979.78 0
979.85 0
979.93 0
980.00 0
980.07 0
980.14 0
980.21 0
980.28 0
980.36 0
980.43 0
980.50 0
980.57 0
980.64 0
980.71 0
980.79 0
980.86 0
980.93 0
981.00 0
981.07 0
981.15 0
981.22 0
981.29 0
981.36 0
981.43 0
981.50 0
981.58 0
981.65 0
981.72 0
981.79 0
981.86 0
981.93 0
982.01 0
982.08 0
982.15 0
982.22 0
982.29 0
982.37 0
982.44 0
982.51 0
982.58 0
982.65 0
982.72 0
982.80 0
982.87 0
982.94 0
983.01 0
983.08 0
983.16 0
983.23 0
983.30 0
983.37 0
983.44 0
983.51 0
983.59 0
983.66 0
983.73 0
983.80 0
983.87 0
983.95 0
984.02 0
984.09 0
984.16 0
984.23 0
984.31 0
984.38 0
984.45 0
984.52 0
984.59 0
984.66 0
984.74 0
984.81 0
984.88 0
984.95 0
985.02 0
985.10 0
985.17 0
985.24 0
985.31 0
985.38 0
985.46 0
985.53 0
985.60 0
985.67 0
985.74 0
985.82 0
985.89 0
985.96 0
986.03 0
986.10 0
986.18 0
986.25 0
986.32 0
986.39 0
986.46 0
986.53 0
986.61 0
986.68 0
986.75 0
986.82 0
986.89 0
986.97 0
987.04 0
987.11 0
987.18 0
987.25 0
987.33 0
987.40 0
987.47 0
987.54 0
987.61 0
987.69 0
987.76 0
987.83 0
987.90 0
987.97 0
988.05 0
988.12 0
988.19 0
988.26 0
988.33 0
988.41 0
988.48 0
988.55 0
988.62 0
988.69 0
988.77 0
988.84 0
988.91 0
988.98 0
989.06 0
989.13 0
989.20 0
989.27 0
989.34 0
989.42 0
989.49 0
989.56 0
989.63 0
989.70 0
989.78 0
989.85 0
989.92 0
989.99 0
990.06 0
990.14 0
990.21 0
990.28 0
990.35 0
990.42 0
990.50 0
990.57 0
990.64 0
990.71 0
990.79 0
990.86 0
990.93 0
991.00 0
991.07 0
991.15 0
991.22 0
991.29 0
991.36 0
991.43 0
991.51 0
991.58 0
991.65 0
991.72 0
991.79 0
991.87 0
991.94 0
992.01 0
992.08 0
992.16 0
992.23 0
992.30 0
992.37 0
992.44 0
992.52 0
992.59 0
992.66 0
992.73 0
992.81 0
992.88 0
992.95 0
993.02 0
993.09 0
993.17 0
993.24 0
993.31 0
993.38 0
993.46 0
993.53 0
993.60 0
993.67 0
993.74 0
993.82 0
993.89 0
993.96 0
994.03 0
994.11 0
994.18 0
994.25 0
994.32 0
994.39 0
994.47 0
994.54 0
994.61 0
994.68 0
994.76 0
994.83 0
994.90 0
994.97 0
995.04 0
995.12 0
995.19 0
995.26 0
995.33 0
995.41 0
995.48 0
995.55 0
995.62 0
995.69 0
995.77 0
995.84 0
995.91 0
995.98 0
996.06 0
996.13 0
996.20 0
996.27 0
996.35 0
996.42 0
996.49 0
996.56 0
996.63 0
996.71 0
996.78 0
996.85 0
996.92 0
997.00 0
997.07 0
997.14 0
997.21 0
997.29 0
997.36 0
997.43 0
997.50 0
997.58 0
997.65 0
997.72 0
997.79 0
997.86 0
997.94 0
998.01 0
998.08 0
998.15 0
998.23 0
998.30 0
998.37 0
998.44 0
998.52 0
998.59 0
998.66 0
998.73 0
998.81 0
998.88 0
998.95 0
999.02 0
999.10 0
999.17 0
999.24 0
999.31 0
999.39 0
999.46 0
999.53 0
999.60 0
999.67 0
999.75 0
999.82 0
999.89 0
999.96 0
1000.04 0
1000.11 0
1000.18 0
1000.25 0
1000.33 0
1000.40 0
1000.47 0
1000.54 0
1000.62 0
1000.69 0
1000.76 0
1000.83 0
1000.91 0
1000.98 0
1001.05 0
1001.12 0
1001.20 0
1001.27 0
1001.34 0
1001.41 0
1001.49 0
1001.56 0
1001.63 0
1001.70 0
1001.78 0
1001.85 0
1001.92 0
1001.99 0
1002.07 0
1002.14 0
1002.21 0
1002.28 0
1002.36 0
1002.43 0
1002.50 0
1002.57 0
1002.65 0
1002.72 0
1002.79 0
1002.86 0
1002.94 0
1003.01 0
1003.08 0
1003.15 0
1003.23 0
1003.30 0
1003.37 0
1003.45 0
1003.52 0
1003.59 0
1003.66 0
1003.74 0
1003.81 0
1003.88 0
1003.95 0
1004.03 0
1004.10 0
1004.17 0
1004.24 0
1004.32 0
1004.39 0
1004.46 0
1004.53 0
1004.61 0
1004.68 0
1004.75 0
1004.82 0
1004.90 0
1004.97 0
1005.04 0
1005.12 0
1005.19 0
1005.26 0
1005.33 0
1005.41 0
1005.48 0
1005.55 0
1005.62 0
1005.70 0
1005.77 0
1005.84 0
1005.91 0
1005.99 0
1006.06 0
1006.13 0
1006.20 0
1006.28 0
1006.35 0
1006.42 0
1006.50 0
1006.57 0
1006.64 0
1006.71 0
1006.79 0
1006.86 0
1006.93 0
1007.00 0
1007.08 0
1007.15 0
1007.22 0
1007.30 0
1007.37 0
1007.44 0
1007.51 0
1007.59 0
1007.66 0
1007.73 0
1007.80 0
1007.88 0
1007.95 0
1008.02 0
1008.10 0
1008.17 0
1008.24 0
1008.31 0
1008.39 0
1008.46 0
1008.53 0
1008.60 0
1008.68 0
1008.75 0
1008.82 0
1008.90 0
1008.97 0
1009.04 0
1009.11 0
1009.19 0
1009.26 0
1009.33 0
1009.41 0
1009.48 0
1009.55 0
1009.62 0
1009.70 0
1009.77 0
1009.84 0
1009.91 0
1009.99 0
1010.06 0
1010.13 0
1010.21 0
1010.28 0
1010.35 0
1010.42 0
1010.50 0
1010.57 0
1010.64 0
1010.72 0
1010.79 0
1010.86 0
1010.93 0
1011.01 0
1011.08 0
1011.15 0
1011.23 0
1011.30 0
1011.37 0
1011.44 0
1011.52 0
1011.59 0
1011.66 0
1011.74 0
1011.81 0
1011.88 0
1011.95 0
1012.03 0
1012.10 0
1012.17 0
1012.25 0
1012.32 0
1012.39 0
1012.46 0
1012.54 0
1012.61 0
1012.68 0
1012.76 0
1012.83 0
1012.90 0
1012.97 0
1013.05 0
1013.12 0
1013.19 0
1013.27 0
1013.34 0
1013.41 0
1013.49 0
1013.56 0
1013.63 0
1013.70 0
1013.78 0
1013.85 0
1013.92 0
1014.00 0
1014.07 0
1014.14 0
1014.21 0
1014.29 0
1014.36 0
1014.43 0
1014.51 0
1014.58 0
1014.65 0
1014.73 0
1014.80 0
1014.87 0
1014.94 0
1015.02 0
1015.09 0
1015.16 0
1015.24 0
1015.31 0
1015.38 0
1015.46 0
1015.53 0
1015.60 0
1015.67 0
1015.75 0
1015.82 0
1015.89 0
1015.97 0
1016.04 0
1016.11 0
1016.19 0
1016.26 0
1016.33 0
1016.40 0
1016.48 0
1016.55 0
1016.62 0
1016.70 0
1016.77 0
1016.84 0
1016.92 0
1016.99 0
1017.06 0
1017.14 0
1017.21 0
1017.28 0
1017.35 0
1017.43 0
1017.50 0
1017.57 0
1017.65 0
1017.72 0
1017.79 0
1017.87 0
1017.94 0
1018.01 0
1018.09 0
1018.16 0
1018.23 0
1018.30 0
1018.38 0
1018.45 0
1018.52 0
1018.60 0
1018.67 0
1018.74 0
1018.82 0
1018.89 0
1018.96 0
1019.04 0
1019.11 0
1019.18 0
1019.26 0
1019.33 0
1019.40 0
1019.47 0
1019.55 0
1019.62 0
1019.69 0
1019.77 0
1019.84 0
1019.91 0
1019.99 0
1020.06 0
1020.13 0
1020.21 0
1020.28 0
1020.35 0
1020.43 0
1020.50 0
1020.57 0
1020.65 0
1020.72 0
1020.79 0
1020.87 0
1020.94 0
1021.01 0
1021.08 0
1021.16 0
1021.23 0
1021.30 0
1021.38 0
1021.45 0
1021.52 0
1021.60 0
1021.67 0
1021.74 0
1021.82 0
1021.89 0
1021.96 0
1022.04 0
1022.11 0
1022.18 0
1022.26 0
1022.33 0
1022.40 0
1022.48 0
1022.55 0
1022.62 0
1022.70 0
1022.77 0
1022.84 0
1022.92 0
1022.99 1
1023.06 1
1023.14 1
1023.21 1
1023.28 0
1023.36 0
1023.43 0
1023.50 0
1023.58 0
1023.65 0
1023.72 0
1023.80 0
1023.87 0
1023.94 0
1024.02 0
1024.09 0
1024.16 0
1024.24 0
1024.31 0
1024.38 0
1024.46 0
1024.53 0
1024.60 0
1024.68 0
1024.75 0
1024.82 0
1024.90 0
1024.97 0
1025.04 0
1025.12 0
1025.19 0
1025.26 0
1025.34 0
1025.41 0
1025.48 0
1025.56 0
1025.63 0
1025.70 0
1025.78 0
1025.85 0
1025.92 0
1026.00 0
1026.07 0
1026.14 0
1026.22 0
1026.29 0
1026.36 0
1026.44 0
1026.51 0
1026.58 0
1026.66 0
1026.73 0
1026.80 0
1026.88 0
1026.95 0
1027.02 0
1027.10 0
1027.17 0
1027.24 0
1027.32 0
1027.39 0
1027.46 0
1027.54 0
1027.61 0
1027.68 0
1027.76 0
1027.83 0
1027.90 0
1027.98 0
1028.05 0
1028.13 0
1028.20 0
1028.27 0
1028.35 0
1028.42 0
1028.49 0
1028.57 0
1028.64 0
1028.71 0
1028.79 0
1028.86 0
1028.93 0
1029.01 0
1029.08 0
1029.15 0
1029.23 0
1029.30 0
1029.37 0
1029.45 0
1029.52 0
1029.59 0
1029.67 0
1029.74 0
1029.82 0
1029.89 0
1029.96 0
1030.04 0
1030.11 0
1030.18 0
1030.26 0
1030.33 0
1030.40 0
1030.48 0
1030.55 0
1030.62 0
1030.70 0
1030.77 0
1030.84 0
1030.92 0
1030.99 0
1031.07 0
1031.14 0
1031.21 0
1031.29 0
1031.36 0
1031.43 0
1031.51 0
1031.58 0
1031.65 0
1031.73 0
1031.80 0
1031.87 0
1031.95 0
1032.02 0
1032.10 0
1032.17 0
1032.24 0
1032.32 0
1032.39 0
1032.46 0
1032.54 0
1032.61 1
1032.68 1
1032.76 1
1032.83 1
1032.91 1
1032.98 1
1033.05 0
1033.13 0
1033.20 0
1033.27 0
1033.35 0
1033.42 0
1033.49 0
1033.57 0
1033.64 0
1033.72 0
1033.79 0
1033.86 0
1033.94 0
1034.01 0
1034.08 0
1034.16 0
1034.23 0
1034.31 0
1034.38 0
1034.45 0
1034.53 0
1034.60 0
1034.67 0
1034.75 0
1034.82 0
1034.89 0
1034.97 0
1035.04 0
1035.12 1
1035.19 1
1035.26 1
1035.34 1
1035.41 0
1035.48 0
1035.56 0
1035.63 0
1035.71 0
1035.78 0
1035.85 0
1035.93 0
1036.00 0
1036.07 0
1036.15 0
1036.22 0
1036.30 0
1036.37 0
1036.44 0
1036.52 0
1036.59 0
1036.66 0
1036.74 0
1036.81 0
1036.89 0
1036.96 0
1037.03 0
1037.11 0
1037.18 0
1037.25 0
1037.33 0
1037.40 0
1037.48 0
1037.55 0
1037.62 0
1037.70 0
1037.77 0
1037.84 0
1037.92 0
1037.99 0
1038.07 0
1038.14 0
1038.21 0
1038.29 0
1038.36 0
1038.44 0
1038.51 0
1038.58 1
1038.66 1
1038.73 1
1038.80 1
1038.88 1
1038.95 1
1039.03 1
1039.10 1
1039.17 0
1039.25 0
1039.32 0
1039.40 0
1039.47 0
1039.54 0
1039.62 0
1039.69 0
1039.76 0
1039.84 0
1039.91 0
1039.99 0
1040.06 0
1040.13 0
1040.21 0
1040.28 0
1040.36 0
1040.43 0
1040.50 0
1040.58 0
1040.65 0
1040.73 0
1040.80 0
1040.87 0
1040.95 0
1041.02 0
1041.09 0
1041.17 0
1041.24 0
1041.32 0
1041.39 0
1041.46 0
1041.54 0
1041.61 0
1041.69 0
1041.76 0
1041.83 0
1041.91 0
1041.98 0
1042.06 0
1042.13 0
1042.20 0
1042.28 0
1042.35 0
1042.43 0
1042.50 0
1042.57 0
1042.65 0
1042.72 0
1042.80 0
1042.87 0
1042.94 0
1043.02 0
1043.09 0
1043.17 0
1043.24 0
1043.31 0
1043.39 0
1043.46 0
1043.54 0
1043.61 0
1043.68 0
1043.76 0
1043.83 0
1043.91 0
1043.98 0
1044.05 0
1044.13 0
1044.20 0
1044.28 0
1044.35 0
1044.42 0
1044.50 0
1044.57 0
1044.65 0
1044.72 0
1044.79 0
1044.87 0
1044.94 0
1045.02 0
1045.09 0
1045.16 0
1045.24 0
1045.31 0
1045.39 1
1045.46 1
1045.54 0
1045.61 0
1045.68 0
1045.76 0
1045.83 0
1045.91 0
1045.98 0
1046.05 0
1046.13 0
1046.20 0
1046.28 0
1046.35 0
1046.42 0
1046.50 0
1046.57 0
1046.65 0
1046.72 0
1046.79 0
1046.87 0
1046.94 0
1047.02 0
1047.09 0
1047.17 0
1047.24 0
1047.31 0
1047.39 1
1047.46 1
1047.54 1
1047.61 0
1047.68 0
1047.76 0
1047.83 0
1047.91 0
1047.98 0
1048.06 0
1048.13 0
1048.20 0
1048.28 0
1048.35 0
1048.43 0
1048.50 1
1048.57 1
1048.65 1
1048.72 1
1048.80 1
1048.87 0
1048.95 0
1049.02 0
1049.09 0
1049.17 0
1049.24 1
1049.32 1
1049.39 1
1049.47 1
1049.54 1
1049.61 1
1049.69 0
1049.76 0
1049.84 0
1049.91 0
1049.98 0
1050.06 1
1050.13 0
1050.21 0
1050.28 0
1050.36 0
1050.43 0
1050.50 0
1050.58 0
1050.65 1
1050.73 1
1050.80 1
1050.88 1
1050.95 1
1051.02 1
1051.10 0
1051.17 0
1051.25 0
1051.32 0
1051.40 1
1051.47 1
1051.54 1
1051.62 1
1051.69 1
1051.77 2
1051.84 2
1051.92 2
1051.99 2
1052.06 2
1052.14 2
1052.21 2
1052.29 2
1052.36 2
1052.44 2
1052.51 2
1052.58 2
1052.66 2
1052.73 2
1052.81 2
1052.88 2
1052.96 1
1053.03 1
1053.11 1
1053.18 1
1053.25 1
1053.33 1
1053.40 2
1053.48 2
1053.55 2
1053.63 1
1053.70 1
1053.77 1
1053.85 1
1053.92 1
1054.00 1
1054.07 1
1054.15 1
1054.22 1
1054.29 1
1054.37 1
1054.44 1
1054.52 1
1054.59 1
1054.67 1
1054.74 1
1054.82 1
1054.89 0
1054.96 0
1055.04 0
1055.11 0
1055.19 0
1055.26 0
1055.34 0
1055.41 0
1055.49 0
1055.56 0
1055.63 0
1055.71 0
1055.78 0
1055.86 0
1055.93 0
1056.01 0
1056.08 1
1056.16 1
1056.23 1
1056.30 1
1056.38 1
1056.45 1
1056.53 0
1056.60 0
1056.68 0
1056.75 0
1056.83 0
1056.90 0
1056.97 0
1057.05 0
1057.12 1
1057.20 1
1057.27 1
1057.35 1
1057.42 0
1057.50 0
1057.57 0
1057.65 0
1057.72 0
1057.79 0
1057.87 0
1057.94 0
1058.02 0
1058.09 0
1058.17 0
1058.24 0
1058.32 0
1058.39 0
1058.47 1
1058.54 1
1058.61 0
1058.69 0
1058.76 0
1058.84 0
1058.91 0
1058.99 0
1059.06 0
1059.14 0
1059.21 0
1059.29 1
1059.36 1
1059.43 1
1059.51 1
1059.58 1
1059.66 1
1059.73 1
1059.81 1
1059.88 1
1059.96 1
1060.03 1
1060.11 1
1060.18 0
1060.25 0
1060.33 0
1060.40 1
1060.48 1
1060.55 1
1060.63 1
1060.70 1
1060.78 1
1060.85 2
1060.93 2
1061.00 2
1061.08 2
1061.15 1
1061.22 1
1061.30 1
1061.37 1
1061.45 1
1061.52 1
1061.60 0
1061.67 0
1061.75 0
1061.82 0
1061.90 1
1061.97 1
1062.05 2
1062.12 2
1062.20 3
1062.27 3
1062.34 3
1062.42 3
1062.49 3
1062.57 3
1062.64 3
1062.72 2
1062.79 2
1062.87 2
1062.94 1
1063.02 1
1063.09 1
1063.17 1
1063.24 1
1063.32 1
1063.39 1
1063.46 1
1063.54 1
1063.61 1
1063.69 1
1063.76 1
1063.84 1
1063.91 1
1063.99 1
1064.06 1
1064.14 1
1064.21 1
1064.29 1
1064.36 1
1064.44 1
1064.51 1
1064.59 1
1064.66 1
1064.74 1
1064.81 1
1064.89 1
1064.96 2
1065.03 2
1065.11 2
1065.18 2
1065.26 2
1065.33 2
1065.41 2
1065.48 2
1065.56 2
1065.63 2
1065.71 2
1065.78 1
1065.86 1
1065.93 1
1066.01 0
1066.08 0
1066.16 0
1066.23 0
1066.31 0
1066.38 0
1066.46 0
1066.53 0
1066.61 0
1066.68 1
1066.75 1
1066.83 2
1066.90 2
1066.98 3
1067.05 3
1067.13 3
1067.20 3
1067.28 2
1067.35 2
1067.43 2
1067.50 1
1067.58 1
1067.65 1
1067.73 1
1067.80 1
1067.88 0
1067.95 0
1068.03 0
1068.10 0
1068.18 0
1068.25 0
1068.33 0
1068.40 1
1068.48 1
1068.55 1
1068.63 1
1068.70 1
1068.78 1
1068.85 1
1068.93 1
1069.00 1
1069.08 1
1069.15 1
1069.23 2
1069.30 2
1069.38 3
1069.45 3
1069.53 4
1069.60 4
1069.68 4
1069.75 3
1069.83 3
1069.90 2
1069.98 2
1070.05 2
1070.12 1
1070.20 1
1070.27 1
1070.35 1
1070.42 1
1070.50 1
1070.57 1
1070.65 1
1070.72 1
1070.80 1
1070.87 1
1070.95 1
1071.02 2
1071.10 2
1071.17 2
1071.25 2
1071.32 3
1071.40 3
1071.47 2
1071.55 2
1071.62 2
1071.70 2
1071.77 1
1071.85 1
1071.92 1
1072.00 1
1072.07 1
1072.15 1
1072.22 1
1072.30 1
1072.37 1
1072.45 1
1072.52 0
1072.60 0
1072.67 0
1072.75 0
1072.82 0
1072.90 0
1072.97 0
1073.05 0
1073.13 0
1073.20 0
1073.28 0
1073.35 0
1073.43 0
1073.50 1
1073.58 1
1073.65 1
1073.73 1
1073.80 1
1073.88 1
1073.95 1
1074.03 1
1074.10 1
1074.18 1
1074.25 2
1074.33 2
1074.40 2
1074.48 2
1074.55 2
1074.63 2
1074.70 2
1074.78 1
1074.85 1
1074.93 1
1075.00 1
1075.08 1
1075.15 1
1075.23 1
1075.30 1
1075.38 2
1075.45 2
1075.53 2
1075.60 2
1075.68 2
1075.75 2
1075.83 3
1075.90 3
1075.98 3
1076.05 3
1076.13 2
1076.20 2
1076.28 2
1076.35 2
1076.43 2
1076.51 2
1076.58 2
1076.66 2
1076.73 2
1076.81 1
1076.88 1
1076.96 0
1077.03 0
1077.11 0
1077.18 0
1077.26 0
1077.33 1
1077.41 1
1077.48 1
1077.56 1
1077.63 1
1077.71 1
1077.78 1
1077.86 1
1077.93 1
1078.01 1
1078.08 1
1078.16 2
1078.23 2
1078.31 2
1078.39 2
1078.46 2
1078.54 1
1078.61 1
1078.69 1
1078.76 1
1078.84 1
1078.91 1
1078.99 1
1079.06 1
1079.14 1
1079.21 1
1079.29 1
1079.36 1
1079.44 1
1079.51 1
1079.59 1
1079.66 1
1079.74 1
1079.82 1
1079.89 1
1079.97 1
1080.04 1
1080.12 2
1080.19 2
1080.27 3
1080.34 3
1080.42 4
1080.49 5
1080.57 5
1080.64 5
1080.72 5
1080.79 5
1080.87 5
1080.94 4
1081.02 4
1081.10 4
1081.17 3
1081.25 3
1081.32 3
1081.40 3
1081.47 3
1081.55 3
1081.62 2
1081.70 2
1081.77 2
1081.85 2
1081.92 2
1082.00 1
1082.07 1
1082.15 1
1082.23 1
1082.30 0
1082.38 0
1082.45 0
1082.53 1
1082.60 1
1082.68 2
1082.75 3
1082.83 3
1082.90 4
1082.98 4
1083.05 5
1083.13 5
1083.21 4
1083.28 4
1083.36 3
1083.43 3
1083.51 3
1083.58 2
1083.66 2
1083.73 2
1083.81 2
1083.88 2
1083.96 2
1084.04 2
1084.11 2
1084.19 2
1084.26 2
1084.34 2
1084.41 2
1084.49 2
1084.56 2
1084.64 2
1084.71 2
1084.79 2
1084.87 2
1084.94 2
1085.02 2
1085.09 2
1085.17 2
1085.24 2
1085.32 1
1085.39 1
1085.47 1
1085.54 1
1085.62 1
1085.70 1
1085.77 1
1085.85 1
1085.92 1
1086.00 1
1086.07 1
1086.15 1
1086.22 1
1086.30 2
1086.38 2
1086.45 2
1086.53 2
1086.60 2
1086.68 3
1086.75 3
1086.83 3
1086.90 2
1086.98 2
1087.05 2
1087.13 1
1087.21 1
1087.28 1
1087.36 1
1087.43 1
1087.51 1
1087.58 1
1087.66 1
1087.73 1
1087.81 2
1087.89 2
1087.96 2
1088.04 3
1088.11 4
1088.19 4
1088.26 5
1088.34 5
1088.41 5
1088.49 5
1088.57 5
1088.64 4
1088.72 3
1088.79 3
1088.87 2
1088.94 1
1089.02 1
1089.10 0
1089.17 0
1089.25 0
1089.32 0
1089.40 0
1089.47 0
1089.55 0
1089.62 0
1089.70 0
1089.78 0
1089.85 0
1089.93 1
1090.00 1
1090.08 1
1090.15 1
1090.23 2
1090.31 2
1090.38 1
1090.46 1
1090.53 1
1090.61 1
1090.68 0
1090.76 0
1090.84 0
1090.91 0
1090.99 0
1091.06 0
1091.14 0
1091.21 1
1091.29 1
1091.36 1
1091.44 1
1091.52 1
1091.59 0
1091.67 1
1091.74 1
1091.82 1
1091.89 1
1091.97 2
1092.05 2
1092.12 2
1092.20 2
1092.27 3
1092.35 3
1092.42 3
1092.50 3
1092.58 3
1092.65 3
1092.73 3
1092.80 3
1092.88 3
1092.95 3
1093.03 3
1093.11 4
1093.18 4
1093.26 3
1093.33 3
1093.41 2
1093.49 2
1093.56 2
1093.64 1
1093.71 1
1093.79 2
1093.86 2
1093.94 2
1094.02 2
1094.09 2
1094.17 3
1094.24 3
1094.32 4
1094.39 5
1094.47 7
1094.55 8
1094.62 8
1094.70 9
1094.77 8
1094.85 8
1094.93 7
1095.00 7
1095.08 7
1095.15 6
1095.23 6
1095.30 6
1095.38 6
1095.46 6
1095.53 6
1095.61 6
1095.68 5
1095.76 4
1095.84 3
1095.91 3
1095.99 3
1096.06 3
1096.14 3
1096.21 4
1096.29 6
1096.37 7
1096.44 8
1096.52 9
1096.59 9
1096.67 9
1096.75 8
1096.82 8
1096.90 7
1096.97 6
1097.05 5
1097.12 4
1097.20 4
1097.28 3
1097.35 4
1097.43 4
1097.50 5
1097.58 5
1097.66 6
1097.73 7
1097.81 7
1097.88 7
1097.96 7
1098.04 7
1098.11 6
1098.19 6
1098.26 5
1098.34 5
1098.42 4
1098.49 4
1098.57 4
1098.64 4
1098.72 5
1098.80 5
1098.87 6
1098.95 6
1099.02 7
1099.10 7
1099.17 7
1099.25 7
1099.33 7
1099.40 6
1099.48 6
1099.55 5
1099.63 5
1099.71 5
1099.78 4
1099.86 4
1099.93 4
1100.01 4
1100.09 4
1100.16 3
1100.24 3
1100.31 2
1100.39 2
1100.47 2
1100.54 1
1100.62 1
1100.69 1
1100.77 1
1100.85 1
1100.92 1
1101.00 0
1101.07 0
1101.15 0
1101.23 0
1101.30 0
1101.38 0
1101.45 0
1101.53 1
1101.61 1
1101.68 2
1101.76 2
1101.83 2
1101.91 2
1101.99 2
1102.06 2
1102.14 3
1102.22 3
1102.29 3
1102.37 4
1102.44 4
1102.52 5
1102.60 6
1102.67 7
1102.75 7
1102.82 7
1102.90 7
1102.98 6
1103.05 6
1103.13 5
1103.20 5
1103.28 4
1103.36 4
1103.43 4
1103.51 3
1103.58 3
1103.66 2
1103.74 1
1103.81 1
1103.89 0
1103.97 0
1104.04 0
1104.12 0
1104.19 0
1104.27 1
1104.35 2
1104.42 2
1104.50 3
1104.57 3
1104.65 3
1104.73 3
1104.80 3
1104.88 3
1104.96 3
1105.03 3
1105.11 2
1105.18 1
1105.26 1
1105.34 0
1105.41 0
1105.49 1
1105.56 2
1105.64 3
1105.72 4
1105.79 4
1105.87 5
1105.95 5
1106.02 5
1106.10 5
1106.17 4
1106.25 3
1106.33 3
1106.40 2
1106.48 2
1106.56 1
1106.63 1
1106.71 2
1106.78 2
1106.86 3
1106.94 4
1107.01 4
1107.09 5
1107.17 5
1107.24 5
1107.32 4
1107.39 4
1107.47 4
1107.55 4
1107.62 4
1107.70 4
1107.77 4
1107.85 4
1107.93 4
1108.00 4
1108.08 3
1108.16 3
1108.23 3
1108.31 4
1108.39 4
1108.46 4
1108.54 4
1108.61 5
1108.69 5
1108.77 5
1108.84 6
1108.92 6
1109.00 7
1109.07 8
1109.15 8
1109.22 8
1109.30 8
1109.38 8
1109.45 7
1109.53 7
1109.61 6
1109.68 6
1109.76 6
1109.83 6
1109.91 6
1109.99 7
1110.06 8
1110.14 8
1110.22 8
1110.29 8
1110.37 8
1110.45 8
1110.52 7
1110.60 7
1110.67 6
1110.75 6
1110.83 5
1110.90 4
1110.98 4
1111.06 3
1111.13 3
1111.21 2
1111.29 1
1111.36 1
1111.44 0
1111.51 0
1111.59 0
1111.67 0
1111.74 0
1111.82 0
1111.90 0
1111.97 0
1112.05 0
1112.13 0
1112.20 1
1112.28 2
1112.36 3
1112.43 4
1112.51 5
1112.58 6
1112.66 6
1112.74 6
1112.81 6
1112.89 6
1112.97 6
1113.04 5
1113.12 4
1113.20 3
1113.27 3
1113.35 2
1113.43 2
1113.50 2
1113.58 2
1113.65 2
1113.73 2
1113.81 2
1113.88 1
1113.96 1
1114.04 1
1114.11 1
1114.19 1
1114.27 1
1114.34 1
1114.42 1
1114.50 1
1114.57 2
1114.65 2
1114.73 2
1114.80 2
1114.88 3
1114.95 3
1115.03 3
1115.11 3
1115.18 3
1115.26 2
1115.34 2
1115.41 2
1115.49 2
1115.57 2
1115.64 2
1115.72 3
1115.80 3
1115.87 3
1115.95 3
1116.03 3
1116.10 3
1116.18 3
1116.26 3
1116.33 3
1116.41 3
1116.49 3
1116.56 2
1116.64 2
1116.72 2
1116.79 2
1116.87 2
1116.94 3
1117.02 3
1117.10 4
1117.17 4
1117.25 5
1117.33 5
1117.40 4
1117.48 4
1117.56 4
1117.63 3
1117.71 3
1117.79 3
1117.86 3
1117.94 3
1118.02 3
1118.09 3
1118.17 2
1118.25 2
1118.32 1
1118.40 0
1118.48 0
1118.55 0
1118.63 0
1118.71 1
1118.78 2
1118.86 3
1118.94 4
1119.01 5
1119.09 5
1119.17 5
1119.24 5
1119.32 5
1119.40 5
1119.47 5
1119.55 5
1119.63 5
1119.70 6
1119.78 6
1119.86 7
1119.93 7
1120.01 7
1120.09 7
1120.16 7
1120.24 7
1120.32 6
1120.39 6
1120.47 5
1120.55 5
1120.62 4
1120.70 3
1120.78 3
1120.85 3
1120.93 3
1121.01 3
1121.08 3
1121.16 4
1121.24 4
1121.31 4
1121.39 4
1121.47 4
1121.54 4
1121.62 3
1121.70 3
1121.77 3
1121.85 3
1121.93 3
1122.00 3
1122.08 4
1122.16 4
1122.23 4
1122.31 5
1122.39 4
1122.46 4
1122.54 4
1122.62 4
1122.69 4
1122.77 4
1122.85 4
1122.93 5
1123.00 5
1123.08 5
1123.16 5
1123.23 5
1123.31 5
1123.39 5
1123.46 4
1123.54 4
1123.62 3
1123.69 3
1123.77 3
1123.85 3
1123.92 3
1124.00 4
1124.08 5
1124.15 6
1124.23 7
1124.31 8
1124.38 8
1124.46 9
1124.54 9
1124.62 9
1124.69 9
1124.77 9
1124.85 10
1124.92 10
1125.00 10
1125.08 10
1125.15 9
1125.23 8
1125.31 6
1125.38 5
1125.46 3
1125.54 2
1125.61 1
1125.69 1
1125.77 2
1125.84 3
1125.92 4
1126.00 5
1126.08 6
1126.15 6
1126.23 6
1126.31 6
1126.38 6
1126.46 6
1126.54 6
1126.61 6
1126.69 6
1126.77 7
1126.84 7
1126.92 7
1127.00 8
1127.08 8
1127.15 8
1127.23 8
1127.31 8
1127.38 8
1127.46 7
1127.54 6
1127.61 5
1127.69 3
1127.77 2
1127.84 0
1127.92 0
1128.00 0
1128.08 0
1128.15 0
1128.23 1
1128.31 2
1128.38 3
1128.46 3
1128.54 3
1128.61 3
1128.69 2
1128.77 1
1128.84 0
1128.92 0
1129.00 0
1129.08 0
1129.15 0
1129.23 0
1129.31 0
1129.38 1
1129.46 2
1129.54 2
1129.61 2
1129.69 1
1129.77 1
1129.85 1
1129.92 1
1130.00 2
1130.08 3
1130.15 3
1130.23 4
1130.31 4
1130.39 4
1130.46 3
1130.54 3
1130.62 4
1130.69 5
1130.77 5
1130.85 6
1130.92 7
1131.00 8
1131.08 7
1131.16 7
1131.23 6
1131.31 5
1131.39 4
1131.46 4
1131.54 3
1131.62 2
1131.69 2
1131.77 2
1131.85 2
1131.93 2
1132.00 3
1132.08 4
1132.16 4
1132.23 5
1132.31 6
1132.39 6
1132.47 6
1132.54 6
1132.62 6
1132.70 5
1132.77 5
1132.85 5
1132.93 6
1133.01 6
1133.08 7
1133.16 8
1133.24 10
1133.31 11
1133.39 12
1133.47 14
1133.55 14
1133.62 15
1133.70 14
1133.78 14
1133.85 13
1133.93 12
1134.01 10
1134.09 9
1134.16 9
1134.24 8
1134.32 8
1134.39 8
1134.47 8
1134.55 8
1134.63 7
1134.70 7
1134.78 6
1134.86 6
1134.93 5
1135.01 6
1135.09 6
1135.17 7
1135.24 8
1135.32 8
1135.40 9
1135.47 8
1135.55 8
1135.63 7
1135.71 7
1135.78 7
1135.86 7
1135.94 7
1136.02 8
1136.09 8
1136.17 8
1136.25 7
1136.32 7
1136.40 6
1136.48 6
1136.56 7
1136.63 8
1136.71 10
1136.79 12
1136.86 14
1136.94 15
1137.02 16
1137.10 16
1137.17 15
1137.25 14
1137.33 13
1137.41 12
1137.48 12
1137.56 12
1137.64 12
1137.71 12
1137.79 12
1137.87 12
1137.95 11
1138.02 11
1138.10 10
1138.18 10
1138.26 10
1138.33 10
1138.41 10
1138.49 11
1138.57 12
1138.64 12
1138.72 13
1138.80 14
1138.87 15
1138.95 16
1139.03 17
1139.11 17
1139.18 17
1139.26 17
1139.34 17
1139.42 16
1139.49 15
1139.57 14
1139.65 13
1139.73 12
1139.80 11
1139.88 10
1139.96 10
1140.03 9
1140.11 9
1140.19 9
1140.27 9
1140.34 9
1140.42 9
1140.50 9
1140.58 8
1140.65 8
1140.73 7
1140.81 6
1140.89 6
1140.96 6
1141.04 7
1141.12 7
1141.20 8
1141.27 9
1141.35 10
1141.43 10
1141.50 11
1141.58 12
1141.66 12
1141.74 13
1141.81 13
1141.89 12
1141.97 12
1142.05 11
1142.12 10
1142.20 8
1142.28 7
1142.36 7
1142.43 6
1142.51 5
1142.59 5
1142.67 5
1142.74 4
1142.82 4
1142.90 4
1142.98 4
1143.05 4
1143.13 4
1143.21 5
1143.29 5
1143.36 5
1143.44 5
1143.52 5
1143.60 3
1143.67 2
1143.75 1
1143.83 0
1143.91 0
1143.98 0
1144.06 1
1144.14 2
1144.22 4
1144.29 5
1144.37 6
1144.45 6
1144.53 6
1144.60 6
1144.68 6
1144.76 6
1144.84 7
1144.91 7
1144.99 8
1145.07 9
1145.15 9
1145.22 9
1145.30 9
1145.38 8
1145.46 7
1145.53 7
1145.61 7
1145.69 6
1145.77 6
1145.84 6
1145.92 6
1146.00 6
1146.08 6
1146.15 6
1146.23 6
1146.31 6
1146.39 6
1146.46 7
1146.54 7
1146.62 8
1146.70 8
1146.77 8
1146.85 9
1146.93 8
1147.01 8
1147.09 7
1147.16 7
1147.24 6
1147.32 5
1147.40 5
1147.47 5
1147.55 5
1147.63 5
1147.71 6
1147.78 6
1147.86 6
1147.94 6
1148.02 6
1148.09 6
1148.17 6
1148.25 6
1148.33 6
1148.40 6
1148.48 6
1148.56 7
1148.64 7
1148.72 8
1148.79 8
1148.87 8
1148.95 8
1149.03 8
1149.10 8
1149.18 8
1149.26 9
1149.34 9
1149.41 10
1149.49 10
1149.57 10
1149.65 10
1149.73 9
1149.80 8
1149.88 7
1149.96 6
1150.04 4
1150.11 3
1150.19 2
1150.27 2
1150.35 1
1150.42 1
1150.50 2
1150.58 2
1150.66 3
1150.74 3
1150.81 4
1150.89 4
1150.97 4
1151.05 4
1151.12 3
1151.20 3
1151.28 3
1151.36 3
1151.43 3
1151.51 4
1151.59 5
1151.67 7
1151.75 9
1151.82 11
1151.90 14
1151.98 16
1152.06 18
1152.13 20
1152.21 22
1152.29 23
1152.37 23
1152.45 23
1152.52 22
1152.60 21
1152.68 19
1152.76 17
1152.83 14
1152.91 11
1152.99 9
1153.07 7
1153.15 6
1153.22 5
1153.30 5
1153.38 6
1153.46 6
1153.53 7
1153.61 7
1153.69 8
1153.77 7
1153.85 6
1153.92 6
1154.00 5
1154.08 4
1154.16 4
1154.24 5
1154.31 6
1154.39 7
1154.47 9
1154.55 12
1154.62 14
1154.70 17
1154.78 20
1154.86 23
1154.94 25
1155.01 27
1155.09 28
1155.17 27
1155.25 26
1155.33 25
1155.40 23
1155.48 22
1155.56 20
1155.64 19
1155.71 18
1155.79 17
1155.87 16
1155.95 15
1156.03 13
1156.10 12
1156.18 10
1156.26 10
1156.34 9
1156.42 9
1156.49 9
1156.57 9
1156.65 9
1156.73 8
1156.81 7
1156.88 6
1156.96 6
1157.04 5
1157.12 5
1157.20 6
1157.27 6
1157.35 7
1157.43 7
1157.51 8
1157.58 8
1157.66 8
1157.74 9
1157.82 10
1157.90 10
1157.97 11
1158.05 11
1158.13 10
1158.21 9
1158.29 7
1158.36 5
1158.44 3
1158.52 2
1158.60 1
1158.68 1
1158.75 2
1158.83 3
1158.91 4
1158.99 6
1159.07 7
1159.14 8
1159.22 8
1159.30 8
1159.38 8
1159.46 7
1159.53 6
1159.61 4
1159.69 2
1159.77 1
1159.85 0
1159.92 0
1160.00 0
1160.08 0
1160.16 0
1160.24 0
1160.31 0
1160.39 0
1160.47 1
1160.55 2
1160.63 2
1160.71 3
1160.78 2
1160.86 2
1160.94 1
1161.02 0
1161.10 0
1161.17 1
1161.25 2
1161.33 3
1161.41 5
1161.49 7
1161.56 8
1161.64 9
1161.72 9
1161.80 9
1161.88 8
1161.95 7
1162.03 6
1162.11 6
1162.19 6
1162.27 7
1162.35 9
1162.42 11
1162.50 13
1162.58 14
1162.66 16
1162.74 16
1162.81 15
1162.89 14
1162.97 13
1163.05 11
1163.13 10
1163.20 9
1163.28 9
1163.36 9
1163.44 9
1163.52 9
1163.60 9
1163.67 10
1163.75 10
1163.83 10
1163.91 11
1163.99 11
1164.06 12
1164.14 12
1164.22 13
1164.30 13
1164.38 14
1164.46 14
1164.53 13
1164.61 13
1164.69 12
1164.77 10
1164.85 8
1164.92 6
1165.00 4
1165.08 3
1165.16 2
1165.24 2
1165.32 2
1165.39 2
1165.47 3
1165.55 4
1165.63 5
1165.71 6
1165.78 6
1165.86 7
1165.94 7
1166.02 7
1166.10 7
1166.18 6
1166.25 6
1166.33 5
1166.41 4
1166.49 3
1166.57 2
1166.65 1
1166.72 0
1166.80 0
1166.88 0
1166.96 0
1167.04 0
1167.11 1
1167.19 1
1167.27 1
1167.35 1
1167.43 1
1167.51 1
1167.58 0
1167.66 0
1167.74 1
1167.82 1
1167.90 2
1167.98 3
1168.05 4
1168.13 5
1168.21 5
1168.29 6
1168.37 6
1168.45 6
1168.52 6
1168.60 6
1168.68 7
1168.76 7
1168.84 7
1168.92 6
1168.99 6
1169.07 5
1169.15 4
1169.23 4
1169.31 3
1169.39 2
1169.46 1
1169.54 1
1169.62 0
1169.70 0
1169.78 0
1169.86 0
1169.93 0
1170.01 0
1170.09 0
1170.17 0
1170.25 0
1170.33 2
1170.40 3
1170.48 4
1170.56 4
1170.64 4
1170.72 4
1170.80 3
1170.88 3
1170.95 2
1171.03 2
1171.11 2
1171.19 3
1171.27 3
1171.35 4
1171.42 4
1171.50 5
1171.58 6
1171.66 6
1171.74 5
1171.82 5
1171.89 4
1171.97 2
1172.05 1
1172.13 0
1172.21 0
1172.29 0
1172.37 0
1172.44 0
1172.52 0
1172.60 0
1172.68 0
1172.76 1
1172.84 2
1172.91 3
1172.99 3
1173.07 4
1173.15 5
1173.23 6
1173.31 7
1173.39 7
1173.46 7
1173.54 7
1173.62 6
1173.70 5
1173.78 4
1173.86 3
1173.93 2
1174.01 2
1174.09 2
1174.17 4
1174.25 6
1174.33 9
1174.41 12
1174.48 14
1174.56 16
1174.64 17
1174.72 17
1174.80 17
1174.88 15
1174.96 14
1175.03 14
1175.11 13
1175.19 14
1175.27 15
1175.35 16
1175.43 17
1175.51 17
1175.58 17
1175.66 16
1175.74 15
1175.82 13
1175.90 12
1175.98 10
1176.06 9
1176.13 9
1176.21 9
1176.29 9
1176.37 10
1176.45 11
1176.53 11
1176.61 11
1176.68 11
1176.76 10
1176.84 10
1176.92 9
1177.00 9
1177.08 9
1177.16 10
1177.23 10
1177.31 10
1177.39 10
1177.47 10
1177.55 10
1177.63 10
1177.71 10
1177.78 10
1177.86 10
1177.94 9
1178.02 9
1178.10 8
1178.18 7
1178.26 5
1178.34 4
1178.41 4
1178.49 4
1178.57 5
1178.65 6
1178.73 8
1178.81 9
1178.89 11
1178.96 12
1179.04 13
1179.12 14
1179.20 14
1179.28 13
1179.36 12
1179.44 11
1179.52 9
1179.59 7
1179.67 6
1179.75 5
1179.83 4
1179.91 4
1179.99 5
1180.07 5
1180.14 6
1180.22 7
1180.30 7
1180.38 6
1180.46 5
1180.54 4
1180.62 4
1180.70 3
1180.77 4
1180.85 5
1180.93 7
1181.01 10
1181.09 12
1181.17 14
1181.25 16
1181.33 16
1181.40 16
1181.48 15
1181.56 13
1181.64 12
1181.72 11
1181.80 10
1181.88 9
1181.96 9
1182.03 8
1182.11 7
1182.19 6
1182.27 5
1182.35 4
1182.43 3
1182.51 2
1182.59 2
1182.66 2
1182.74 2
1182.82 2
1182.90 2
1182.98 3
1183.06 4
1183.14 5
1183.22 7
1183.30 9
1183.37 12
1183.45 14
1183.53 17
1183.61 19
1183.69 20
1183.77 21
1183.85 22
1183.93 22
1184.00 22
1184.08 21
1184.16 19
1184.24 18
1184.32 15
1184.40 13
1184.48 11
1184.56 10
1184.64 10
1184.71 10
1184.79 11
1184.87 12
1184.95 13
1185.03 14
1185.11 14
1185.19 12
1185.27 11
1185.35 9
1185.42 7
1185.50 5
1185.58 3
1185.66 2
1185.74 2
1185.82 1
1185.90 1
1185.98 0
1186.06 0
1186.13 1
1186.21 1
1186.29 2
1186.37 3
1186.45 4
1186.53 5
1186.61 5
1186.69 6
1186.77 7
1186.84 7
1186.92 7
1187.00 7
1187.08 7
1187.16 6
1187.24 4
1187.32 2
1187.40 1
1187.48 0
1187.56 0
1187.63 0
1187.71 2
1187.79 4
1187.87 6
1187.95 8
1188.03 10
1188.11 11
1188.19 12
1188.27 12
1188.34 12
1188.42 12
1188.50 11
1188.58 11
1188.66 11
1188.74 10
1188.82 9
1188.90 8
1188.98 7
1189.06 5
1189.13 4
1189.21 4
1189.29 5
1189.37 6
1189.45 8
1189.53 10
1189.61 11
1189.69 11
1189.77 10
1189.85 9
1189.92 7
1190.00 5
1190.08 3
1190.16 3
1190.24 2
1190.32 2
1190.40 2
1190.48 1
1190.56 0
1190.64 0
1190.72 0
1190.79 0
1190.87 0
1190.95 0
1191.03 0
1191.11 2
1191.19 5
1191.27 8
1191.35 11
1191.43 14
1191.51 15
1191.59 16
1191.66 16
1191.74 16
1191.82 15
1191.90 14
1191.98 12
1192.06 11
1192.14 9
1192.22 8
1192.30 6
1192.38 4
1192.46 3
1192.53 1
1192.61 1
1192.69 0
1192.77 0
1192.85 0
1192.93 0
1193.01 0
1193.09 0
1193.17 0
1193.25 0
1193.33 0
1193.41 0
1193.48 0
1193.56 0
1193.64 0
1193.72 1
1193.80 2
1193.88 3
1193.96 5
1194.04 7
1194.12 9
1194.20 11
1194.28 13
1194.36 14
1194.43 15
1194.51 16
1194.59 17
1194.67 17
1194.75 17
1194.83 17
1194.91 17
1194.99 17
1195.07 17
1195.15 18
1195.23 19
1195.31 21
1195.38 23
1195.46 24
1195.54 26
1195.62 27
1195.70 28
1195.78 29
1195.86 29
1195.94 30
1196.02 30
1196.10 30
1196.18 30
1196.26 29
1196.34 28
1196.41 26
1196.49 24
1196.57 21
1196.65 19
1196.73 17
1196.81 15
1196.89 14
1196.97 13
1197.05 13
1197.13 13
1197.21 14
1197.29 15
1197.37 16
1197.45 17
1197.52 18
1197.60 18
1197.68 18
1197.76 18
1197.84 17
1197.92 15
1198.00 14
1198.08 12
1198.16 10
1198.24 8
1198.32 6
1198.40 5
1198.48 5
1198.56 5
1198.63 7
1198.71 8
1198.79 10
1198.87 13
1198.95 14
1199.03 16
1199.11 16
1199.19 16
1199.27 15
1199.35 13
1199.43 12
1199.51 11
1199.59 10
1199.67 9
1199.75 10
1199.83 11
1199.90 12
1199.98 13
1200.06 15
1200.14 16
1200.22 17
1200.30 19
1200.38 20
1200.46 20
1200.54 20
1200.62 20
1200.70 19
1200.78 18
1200.86 17
1200.94 16
1201.02 15
1201.10 14
1201.17 13
1201.25 13
1201.33 12
1201.41 11
1201.49 9
1201.57 8
1201.65 7
1201.73 6
1201.81 6
1201.89 6
1201.97 6
1202.05 6
1202.13 5
1202.21 4
1202.29 3
1202.37 1
1202.45 0
1202.53 0
1202.60 0
1202.68 1
1202.76 3
1202.84 5
1202.92 6
1203.00 7
1203.08 7
1203.16 5
1203.24 3
1203.32 1
1203.40 0
1203.48 0
1203.56 0
1203.64 0
1203.72 0
1203.80 1
1203.88 3
1203.96 5
1204.04 7
1204.11 8
1204.19 9
1204.27 9
1204.35 8
1204.43 7
1204.51 5
1204.59 4
1204.67 2
1204.75 1
1204.83 0
1204.91 0
1204.99 0
1205.07 0
1205.15 0
1205.23 0
1205.31 0
1205.39 0
1205.47 0
1205.55 3
1205.63 7
1205.71 11
1205.78 14
1205.86 15
1205.94 15
1206.02 13
1206.10 11
1206.18 7
1206.26 4
1206.34 1
1206.42 0
1206.50 0
1206.58 0
1206.66 0
1206.74 0
1206.82 0
1206.90 2
1206.98 4
1207.06 7
1207.14 11
1207.22 14
1207.30 17
1207.38 20
1207.46 21
1207.54 22
1207.62 21
1207.70 21
1207.77 20
1207.85 20
1207.93 21
1208.01 21
1208.09 21
1208.17 21
1208.25 20
1208.33 19
1208.41 17
1208.49 16
1208.57 14
1208.65 14
1208.73 14
1208.81 14
1208.89 15
1208.97 15
1209.05 15
1209.13 15
1209.21 14
1209.29 14
1209.37 13
1209.45 12
1209.53 12
1209.61 11
1209.69 10
1209.77 9
1209.85 8
1209.93 7
1210.01 5
1210.09 4
1210.16 3
1210.24 2
1210.32 3
1210.40 4
1210.48 6
1210.56 9
1210.64 12
1210.72 15
1210.80 17
1210.88 19
1210.96 19
1211.04 20
1211.12 19
1211.20 19
1211.28 18
1211.36 17
1211.44 15
1211.52 13
1211.60 12
1211.68 12
1211.76 12
1211.84 13
1211.92 14
1212.00 15
1212.08 15
1212.16 14
1212.24 12
1212.32 10
1212.40 8
1212.48 6
1212.56 5
1212.64 5
1212.72 7
1212.80 9
1212.88 12
1212.96 14
1213.04 15
1213.12 16
1213.20 15
1213.28 14
1213.36 11
1213.43 9
1213.51 6
1213.59 4
1213.67 3
1213.75 3
1213.83 3
1213.91 4
1213.99 5
1214.07 6
1214.15 7
1214.23 6
1214.31 6
1214.39 5
1214.47 4
1214.55 4
1214.63 4
1214.71 4
1214.79 5
1214.87 7
1214.95 8
1215.03 10
1215.11 12
1215.19 13
1215.27 15
1215.35 16
1215.43 17
1215.51 19
1215.59 21
1215.67 23
1215.75 25
1215.83 27
1215.91 28
1215.99 29
1216.07 29
1216.15 28
1216.23 26
1216.31 23
1216.39 20
1216.47 18
1216.55 16
1216.63 14
1216.71 14
1216.79 14
1216.87 14
1216.95 13
1217.03 13
1217.11 12
1217.19 11
1217.27 10
1217.35 8
1217.43 6
1217.51 5
1217.59 5
1217.67 5
1217.75 6
1217.83 8
1217.91 11
1217.99 13
1218.07 16
1218.15 18
1218.23 19
1218.31 20
1218.39 20
1218.47 19
1218.55 18
1218.63 16
1218.71 14
1218.79 12
1218.87 10
1218.95 8
1219.03 6
1219.11 4
1219.19 2
1219.27 0
1219.35 0
1219.43 0
1219.51 0
1219.59 0
1219.67 0
1219.75 0
1219.83 3
1219.91 7
1219.99 10
1220.07 13
1220.15 15
1220.23 16
1220.31 16
1220.39 16
1220.47 16
1220.55 16
1220.63 17
1220.71 17
1220.79 17
1220.87 17
1220.95 16
1221.03 16
1221.11 16
1221.19 17
1221.27 18
1221.35 19
1221.43 20
1221.51 21
1221.59 22
1221.67 22
1221.75 21
1221.83 20
1221.91 19
1221.99 17
1222.07 16
1222.15 16
1222.23 15
1222.31 16
1222.39 17
1222.47 18
1222.55 19
1222.63 20
1222.71 20
1222.79 20
1222.87 19
1222.95 18
1223.03 16
1223.11 14
1223.19 11
1223.27 9
1223.35 7
1223.43 6
1223.51 5
1223.59 5
1223.67 6
1223.75 8
1223.83 10
1223.91 13
1223.99 15
1224.07 17
1224.15 18
1224.23 18
1224.31 17
1224.39 16
1224.47 15
1224.55 13
1224.63 11
1224.71 10
1224.79 9
1224.88 9
1224.96 9
1225.04 10
1225.12 12
1225.20 15
1225.28 18
1225.36 21
1225.44 23
1225.52 24
1225.60 24
1225.68 23
1225.76 21
1225.84 18
1225.92 16
1226.00 14
1226.08 13
1226.16 12
1226.24 11
1226.32 11
1226.40 11
1226.48 12
1226.56 12
1226.64 13
1226.72 13
1226.80 13
1226.88 13
1226.96 13
1227.04 13
1227.12 13
1227.20 12
1227.28 12
1227.36 11
1227.44 10
1227.52 10
1227.60 10
1227.68 10
1227.76 12
1227.84 13
1227.92 15
1228.00 16
1228.08 17
1228.17 16
1228.25 15
1228.33 14
1228.41 12
1228.49 10
1228.57 9
1228.65 8
1228.73 8
1228.81 8
1228.89 9
1228.97 9
1229.05 9
1229.13 8
1229.21 7
1229.29 6
1229.37 5
1229.45 5
1229.53 5
1229.61 6
1229.69 7
1229.77 8
1229.85 9
1229.93 9
1230.01 9
1230.09 8
1230.17 6
1230.25 4
1230.33 2
1230.41 1
1230.49 0
1230.58 1
1230.66 4
1230.74 7
1230.82 11
1230.90 16
1230.98 19
1231.06 22
1231.14 24
1231.22 24
1231.30 22
1231.38 20
1231.46 17
1231.54 13
1231.62 10
1231.70 8
1231.78 6
1231.86 4
1231.94 3
1232.02 3
1232.10 3
1232.18 2
1232.26 1
1232.34 1
1232.42 0
1232.51 0
1232.59 0
1232.67 0
1232.75 0
1232.83 0
1232.91 0
1232.99 1
1233.07 5
1233.15 9
1233.23 14
1233.31 18
1233.39 22
1233.47 24
1233.55 25
1233.63 24
1233.71 22
1233.79 18
1233.87 14
1233.95 10
1234.03 7
1234.11 4
1234.19 3
1234.28 4
1234.36 6
1234.44 9
1234.52 13
1234.60 18
1234.68 23
1234.76 26
1234.84 29
1234.92 31
1235.00 31
1235.08 31
1235.16 29
1235.24 28
1235.32 26
1235.40 24
1235.48 22
1235.56 21
1235.64 20
1235.72 19
1235.81 19
1235.89 19
1235.97 19
1236.05 18
1236.13 17
1236.21 16
1236.29 15
1236.37 13
1236.45 11
1236.53 9
1236.61 7
1236.69 6
1236.77 5
1236.85 4
1236.93 4
1237.01 4
1237.09 5
1237.18 6
1237.26 8
1237.34 9
1237.42 10
1237.50 10
1237.58 11
1237.66 11
1237.74 11
1237.82 11
1237.90 11
1237.98 11
1238.06 10
1238.14 10
1238.22 9
1238.30 8
1238.38 7
1238.46 6
1238.55 6
1238.63 6
1238.71 7
1238.79 9
1238.87 10
1238.95 12
1239.03 13
1239.11 13
1239.19 13
1239.27 12
1239.35 11
1239.43 11
1239.51 10
1239.59 11
1239.67 11
1239.76 12
1239.84 13
1239.92 14
1240.00 14
1240.08 14
1240.16 13
1240.24 13
1240.32 12
1240.40 12
1240.48 12
1240.56 12
1240.64 11
1240.72 11
1240.80 11
1240.89 11
1240.97 11
1241.05 11
1241.13 12
1241.21 12
1241.29 12
1241.37 12
1241.45 13
1241.53 13
1241.61 12
1241.69 12
1241.77 13
1241.85 13
1241.93 14
1242.02 15
1242.10 16
1242.18 17
1242.26 18
1242.34 18
1242.42 18
1242.50 17
1242.58 17
1242.66 17
1242.74 17
1242.82 18
1242.90 20
1242.98 22
1243.07 24
1243.15 25
1243.23 25
1243.31 24
1243.39 23
1243.47 21
1243.55 19
1243.63 19
1243.71 18
1243.79 19
1243.87 20
1243.95 22
1244.03 24
1244.12 26
1244.20 27
1244.28 27
1244.36 27
1244.44 27
1244.52 25
1244.60 23
1244.68 21
1244.76 19
1244.84 17
1244.92 16
1245.00 15
1245.09 16
1245.17 17
1245.25 18
1245.33 19
1245.41 19
1245.49 18
1245.57 16
1245.65 14
1245.73 12
1245.81 9
1245.89 8
1245.98 7
1246.06 7
1246.14 7
1246.22 8
1246.30 10
1246.38 11
1246.46 12
1246.54 13
1246.62 13
1246.70 14
1246.78 14
1246.86 15
1246.95 16
1247.03 17
1247.11 19
1247.19 20
1247.27 20
1247.35 19
1247.43 17
1247.51 14
1247.59 10
1247.67 7
1247.76 5
1247.84 5
1247.92 7
1248.00 9
1248.08 13
1248.16 16
1248.24 18
1248.32 19
1248.40 19
1248.48 18
1248.56 16
1248.65 14
1248.73 12
1248.81 10
1248.89 8
1248.97 6
1249.05 4
1249.13 3
1249.21 2
1249.29 1
1249.37 1
1249.46 1
1249.54 1
1249.62 2
1249.70 3
1249.78 3
1249.86 4
1249.94 6
1250.02 7
1250.10 8
1250.18 10
1250.27 11
1250.35 12
1250.43 12
1250.51 13
1250.59 13
1250.67 14
1250.75 15
1250.83 16
1250.91 17
1250.99 18
1251.08 18
1251.16 17
1251.24 16
1251.32 14
1251.40 11
1251.48 9
1251.56 7
1251.64 5
1251.72 4
1251.81 3
1251.89 4
1251.97 6
1252.05 8
1252.13 12
1252.21 16
1252.29 21
1252.37 26
1252.45 31
1252.53 35
1252.62 38
1252.70 39
1252.78 39
1252.86 38
1252.94 36
1253.02 33
1253.10 30
1253.18 28
1253.26 26
1253.35 25
1253.43 23
1253.51 22
1253.59 20
1253.67 18
1253.75 15
1253.83 12
1253.91 8
1253.99 5
1254.08 3
1254.16 2
1254.24 2
1254.32 3
1254.40 5
1254.48 7
1254.56 10
1254.64 13
1254.73 16
1254.81 18
1254.89 20
1254.97 22
1255.05 23
1255.13 24
1255.21 24
1255.29 24
1255.37 23
1255.46 21
1255.54 19
1255.62 17
1255.70 15
1255.78 13
1255.86 11
1255.94 9
1256.02 8
1256.11 7
1256.19 5
1256.27 4
1256.35 4
1256.43 3
1256.51 3
1256.59 3
1256.67 4
1256.76 5
1256.84 7
1256.92 9
1257.00 12
1257.08 15
1257.16 18
1257.24 20
1257.32 21
1257.41 22
1257.49 23
1257.57 24
1257.65 25
1257.73 26
1257.81 27
1257.89 28
1257.97 29
1258.06 30
1258.14 30
1258.22 30
1258.30 31
1258.38 31
1258.46 32
1258.54 33
1258.62 35
1258.71 35
1258.79 35
1258.87 35
1258.95 33
1259.03 31
1259.11 28
1259.19 25
1259.27 23
1259.36 20
1259.44 18
1259.52 17
1259.60 16
1259.68 15
1259.76 15
1259.84 16
1259.93 17
1260.01 18
1260.09 20
1260.17 22
1260.25 24
1260.33 26
1260.41 27
1260.49 28
1260.58 28
1260.66 28
1260.74 27
1260.82 25
1260.90 22
1260.98 19
1261.06 17
1261.15 15
1261.23 14
1261.31 14
1261.39 15
1261.47 17
1261.55 20
1261.63 23
1261.71 25
1261.80 27
1261.88 29
1261.96 31
1262.04 32
1262.12 33
1262.20 34
1262.28 34
1262.37 34
1262.45 33
1262.53 31
1262.61 30
1262.69 28
1262.77 26
1262.85 24
1262.94 22
1263.02 20
1263.10 18
1263.18 16
1263.26 14
1263.34 13
1263.42 12
1263.51 11
1263.59 10
1263.67 10
1263.75 9
1263.83 10
1263.91 11
1263.99 12
1264.08 14
1264.16 17
1264.24 21
1264.32 25
1264.40 29
1264.48 32
1264.57 35
1264.65 36
1264.73 36
1264.81 35
1264.89 34
1264.97 33
1265.05 33
1265.14 33
1265.22 34
1265.30 35
1265.38 36
1265.46 35
1265.54 34
1265.62 31
1265.71 29
1265.79 26
1265.87 25
1265.95 24
1266.03 24
1266.11 25
1266.20 26
1266.28 26
1266.36 27
1266.44 27
1266.52 28
1266.60 28
1266.68 29
1266.77 31
1266.85 33
1266.93 35
1267.01 37
1267.09 38
1267.17 38
1267.26 37
1267.34 34
1267.42 31
1267.50 27
1267.58 23
1267.66 19
1267.74 15
1267.83 12
1267.91 10
1267.99 8
1268.07 6
1268.15 4
1268.23 1
1268.32 0
1268.40 0
1268.48 0
1268.56 0
1268.64 0
1268.72 0
1268.81 0
1268.89 0
1268.97 1
1269.05 3
1269.13 5
1269.21 6
1269.30 6
1269.38 5
1269.46 5
1269.54 5
1269.62 4
1269.70 5
1269.79 5
1269.87 6
1269.95 8
1270.03 9
1270.11 10
1270.19 12
1270.28 13
1270.36 14
1270.44 16
1270.52 17
1270.60 19
1270.68 21
1270.77 23
1270.85 24
1270.93 24
1271.01 24
1271.09 23
1271.17 21
1271.26 19
1271.34 16
1271.42 14
1271.50 13
1271.58 12
1271.66 12
1271.75 14
1271.83 16
1271.91 18
1271.99 20
1272.07 22
1272.15 23
1272.24 24
1272.32 24
1272.40 24
1272.48 23
1272.56 22
1272.64 20
1272.73 18
1272.81 16
1272.89 14
1272.97 12
1273.05 11
1273.14 11
1273.22 11
1273.30 13
1273.38 14
1273.46 15
1273.54 16
1273.63 16
1273.71 16
1273.79 17
1273.87 18
1273.95 20
1274.03 22
1274.12 25
1274.20 28
1274.28 31
1274.36 32
1274.44 33
1274.53 33
1274.61 31
1274.69 29
1274.77 27
1274.85 25
1274.93 23
1275.02 23
1275.10 23
1275.18 25
1275.26 28
1275.34 32
1275.43 35
1275.51 38
1275.59 40
1275.67 41
1275.75 41
1275.83 40
1275.92 40
1276.00 40
1276.08 41
1276.16 42
1276.24 43
1276.33 45
1276.41 46
1276.49 47
1276.57 48
1276.65 50
1276.73 52
1276.82 53
1276.90 56
1276.98 58
1277.06 60
1277.14 61
1277.23 62
1277.31 62
1277.39 62
1277.47 63
1277.55 64
1277.64 65
1277.72 66
1277.80 67
1277.88 67
1277.96 66
1278.05 63
1278.13 59
1278.21 53
1278.29 47
1278.37 41
1278.45 37
1278.54 34
1278.62 32
1278.70 32
1278.78 33
1278.86 35
1278.95 36
1279.03 36
1279.11 35
1279.19 33
1279.27 30
1279.36 27
1279.44 23
1279.52 20
1279.60 17
1279.68 15
1279.77 14
1279.85 15
1279.93 17
1280.01 22
1280.09 28
1280.18 36
1280.26 45
1280.34 53
1280.42 61
1280.50 67
1280.59 70
1280.67 71
1280.75 70
1280.83 67
1280.91 63
1281.00 58
1281.08 54
1281.16 50
1281.24 47
1281.32 46
1281.41 46
1281.49 45
1281.57 44
1281.65 42
1281.73 39
1281.82 35
1281.90 30
1281.98 26
1282.06 24
1282.14 23
1282.23 23
1282.31 24
1282.39 26
1282.47 29
1282.55 31
1282.64 32
1282.72 34
1282.80 34
1282.88 35
1282.96 35
1283.05 35
1283.13 34
1283.21 33
1283.29 31
1283.38 28
1283.46 25
1283.54 23
1283.62 21
1283.70 21
1283.79 21
1283.87 21
1283.95 22
1284.03 22
1284.11 21
1284.20 19
1284.28 17
1284.36 15
1284.44 13
1284.52 12
1284.61 12
1284.69 14
1284.77 16
1284.85 18
1284.94 21
1285.02 23
1285.10 25
1285.18 26
1285.26 26
1285.35 26
1285.43 26
1285.51 26
1285.59 27
1285.67 29
1285.76 32
1285.84 35
1285.92 38
1286.00 41
1286.09 43
1286.17 44
1286.25 44
1286.33 44
1286.41 43
1286.50 43
1286.58 42
1286.66 42
1286.74 41
1286.83 40
1286.91 39
1286.99 38
1287.07 37
1287.15 37
1287.24 37
1287.32 38
1287.40 39
1287.48 39
1287.56 39
1287.65 39
1287.73 38
1287.81 37
1287.89 35
1287.98 34
1288.06 33
1288.14 32
1288.22 32
1288.30 32
1288.39 33
1288.47 35
1288.55 36
1288.63 38
1288.72 39
1288.80 38
1288.88 36
1288.96 33
1289.05 29
1289.13 24
1289.21 20
1289.29 16
1289.37 13
1289.46 11
1289.54 11
1289.62 13
1289.70 15
1289.79 19
1289.87 22
1289.95 26
1290.03 29
1290.11 31
1290.20 32
1290.28 34
1290.36 35
1290.44 36
1290.53 39
1290.61 42
1290.69 45
1290.77 48
1290.86 52
1290.94 54
1291.02 56
1291.10 57
1291.19 56
1291.27 54
1291.35 52
1291.43 49
1291.51 45
1291.60 42
1291.68 38
1291.76 34
1291.84 30
1291.93 25
1292.01 21
1292.09 17
1292.17 14
1292.26 11
1292.34 8
1292.42 6
1292.50 4
1292.59 3
1292.67 2
1292.75 3
1292.83 5
1292.91 9
1293.00 15
1293.08 22
1293.16 29
1293.24 35
1293.33 41
1293.41 44
1293.49 46
1293.57 45
1293.66 43
1293.74 39
1293.82 34
1293.90 29
1293.99 24
1294.07 19
1294.15 15
1294.23 13
1294.32 12
1294.40 11
1294.48 12
1294.56 14
1294.65 16
1294.73 20
1294.81 23
1294.89 26
1294.98 29
1295.06 31
1295.14 32
1295.22 32
1295.31 31
1295.39 30
1295.47 30
1295.55 30
1295.63 29
1295.72 29
1295.80 29
1295.88 28
1295.96 26
1296.05 24
1296.13 21
1296.21 18
1296.29 15
1296.38 11
1296.46 8
1296.54 5
1296.62 3
1296.71 0
1296.79 0
1296.87 0
1296.95 0
1297.04 0
1297.12 2
1297.20 6
1297.28 10
1297.37 13
1297.45 15
1297.53 16
1297.62 16
1297.70 16
1297.78 16
1297.86 16
1297.95 17
1298.03 18
1298.11 20
1298.19 22
1298.28 23
1298.36 25
1298.44 25
1298.52 26
1298.61 26
1298.69 26
1298.77 25
1298.85 24
1298.94 22
1299.02 21
1299.10 19
1299.18 18
1299.27 18
1299.35 19
1299.43 20
1299.51 22
1299.60 23
1299.68 25
1299.76 26
1299.84 27
1299.93 29
1300.01 31
1300.09 34
1300.18 37
1300.26 40
1300.34 42
1300.42 45
1300.51 46
1300.59 48
1300.67 49
1300.75 51
1300.84 52
1300.92 54
1301.00 55
1301.08 55
1301.17 54
1301.25 52
1301.33 49
1301.41 45
1301.50 40
1301.58 34
1301.66 28
1301.75 22
1301.83 18
1301.91 15
1301.99 14
1302.08 14
1302.16 16
1302.24 17
1302.32 17
1302.41 17
1302.49 15
1302.57 13
1302.65 9
1302.74 6
1302.82 4
1302.90 3
1302.99 2
1303.07 3
1303.15 4
1303.23 4
1303.32 4
1303.40 4
1303.48 4
1303.56 3
1303.65 3
1303.73 2
1303.81 1
1303.90 0
1303.98 0
1304.06 0
1304.14 0
1304.23 0
1304.31 0
1304.39 0
1304.47 0
1304.56 1
1304.64 3
1304.72 5
1304.81 6
1304.89 7
1304.97 7
1305.05 8
1305.14 10
1305.22 12
1305.30 14
1305.39 15
1305.47 15
1305.55 14
1305.63 12
1305.72 8
1305.80 4
1305.88 0
1305.96 0
1306.05 0
1306.13 0
1306.21 0
1306.30 1
1306.38 3
1306.46 6
1306.54 8
1306.63 9
1306.71 10
1306.79 12
1306.88 13
1306.96 14
1307.04 15
1307.12 17
1307.21 18
1307.29 20
1307.37 22
1307.46 25
1307.54 27
1307.62 30
1307.70 31
1307.79 32
1307.87 30
1307.95 28
1308.04 24
1308.12 20
1308.20 16
1308.28 13
1308.37 10
1308.45 9
1308.53 10
1308.62 11
1308.70 14
1308.78 17
1308.86 20
1308.95 24
1309.03 27
1309.11 30
1309.20 32
1309.28 34
1309.36 34
1309.45 34
1309.53 32
1309.61 30
1309.69 27
1309.78 24
1309.86 22
1309.94 21
1310.03 21
1310.11 22
1310.19 24
1310.27 26
1310.36 27
1310.44 28
1310.52 29
1310.61 30
1310.69 32
1310.77 35
1310.86 38
1310.94 40
1311.02 41
1311.10 41
1311.19 38
1311.27 35
1311.35 31
1311.44 28
1311.52 26
1311.60 24
1311.68 24
1311.77 23
1311.85 21
1311.93 18
1312.02 15
1312.10 12
1312.18 9
1312.27 8
1312.35 7
1312.43 8
1312.51 9
1312.60 11
1312.68 11
1312.76 11
1312.85 11
1312.93 9
1313.01 7
1313.10 5
1313.18 3
1313.26 2
1313.34 1
1313.43 2
1313.51 3
1313.59 7
1313.68 11
1313.76 16
1313.84 21
1313.93 27
1314.01 32
1314.09 36
1314.18 40
1314.26 43
1314.34 46
1314.42 48
1314.51 49
1314.59 49
1314.67 49
1314.76 47
1314.84 44
1314.92 40
1315.01 36
1315.09 32
1315.17 29
1315.26 28
1315.34 28
1315.42 29
1315.50 31
1315.59 32
1315.67 34
1315.75 34
1315.84 32
1315.92 29
1316.00 26
1316.09 22
1316.17 19
1316.25 18
1316.34 19
1316.42 22
1316.50 28
1316.59 36
1316.67 44
1316.75 51
1316.83 58
1316.92 62
1317.00 64
1317.08 64
1317.17 63
1317.25 60
1317.33 56
1317.42 52
1317.50 48
1317.58 42
1317.67 37
1317.75 31
1317.83 25
1317.92 21
1318.00 17
1318.08 15
1318.17 14
1318.25 14
1318.33 15
1318.42 17
1318.50 18
1318.58 19
1318.66 20
1318.75 20
1318.83 19
1318.91 18
1319.00 16
1319.08 15
1319.16 13
1319.25 12
1319.33 11
1319.41 9
1319.50 7
1319.58 5
1319.66 3
1319.75 1
1319.83 0
1319.91 0
1320.00 0
1320.08 0
1320.16 0
1320.25 0
1320.33 0
1320.41 0
1320.50 0
1320.58 3
1320.66 9
1320.75 16
1320.83 24
1320.91 31
1321.00 36
1321.08 39
1321.16 39
1321.25 37
1321.33 33
1321.41 27
1321.50 21
1321.58 17
1321.66 14
1321.75 12
1321.83 12
1321.91 14
1322.00 15
1322.08 17
1322.16 18
1322.25 18
1322.33 18
1322.41 18
1322.50 18
1322.58 18
1322.66 20
1322.75 24
1322.83 28
1322.91 32
1323.00 37
1323.08 41
1323.16 44
1323.25 46
1323.33 46
1323.41 46
1323.50 44
1323.58 41
1323.66 38
1323.75 35
1323.83 33
1323.91 33
1324.00 34
1324.08 36
1324.16 39
1324.25 43
1324.33 46
1324.41 48
1324.50 50
1324.58 51
1324.66 52
1324.75 53
1324.83 54
1324.91 56
1325.00 57
1325.08 57
1325.16 57
1325.25 55
1325.33 52
1325.41 48
1325.50 43
1325.58 37
1325.66 31
1325.75 25
1325.83 19
1325.91 14
1326.00 11
1326.08 10
1326.16 9
1326.25 10
1326.33 12
1326.41 13
1326.50 14
1326.58 15
1326.66 14
1326.75 13
1326.83 13
1326.92 13
1327.00 14
1327.08 16
1327.17 19
1327.25 23
1327.33 26
1327.42 30
1327.50 32
1327.58 34
1327.67 34
1327.75 32
1327.83 29
1327.92 26
1328.00 21
1328.08 17
1328.17 13
1328.25 9
1328.33 5
1328.42 3
1328.50 0
1328.59 0
1328.67 0
1328.75 0
1328.84 0
1328.92 0
1329.00 0
1329.09 0
1329.17 0
1329.25 1
1329.34 3
1329.42 5
1329.50 7
1329.59 9
1329.67 12
1329.75 15
1329.84 18
1329.92 21
1330.01 22
1330.09 24
1330.17 25
1330.26 27
1330.34 29
1330.42 32
1330.51 36
1330.59 40
1330.67 43
1330.76 47
1330.84 49
1330.92 51
1331.01 52
1331.09 51
1331.18 50
1331.26 46
1331.34 42
1331.43 36
1331.51 30
1331.59 24
1331.68 19
1331.76 14
1331.84 11
1331.93 9
1332.01 8
1332.10 8
1332.18 9
1332.26 10
1332.35 11
1332.43 12
1332.51 13
1332.60 13
1332.68 12
1332.76 11
1332.85 10
1332.93 8
1333.02 6
1333.10 4
1333.18 2
1333.27 0
1333.35 0
1333.43 1
1333.52 4
1333.60 7
1333.68 12
1333.77 17
1333.85 22
1333.94 26
1334.02 29
1334.10 30
1334.19 31
1334.27 30
1334.35 29
1334.44 29
1334.52 28
1334.61 28
1334.69 29
1334.77 30
1334.86 31
1334.94 32
1335.02 33
1335.11 33
1335.19 34
1335.27 34
1335.36 34
1335.44 35
1335.53 37
1335.61 40
1335.69 43
1335.78 47
1335.86 52
1335.94 57
1336.03 61
1336.11 63
1336.20 64
1336.28 62
1336.36 60
1336.45 55
1336.53 50
1336.61 45
1336.70 40
1336.78 36
1336.87 32
1336.95 30
1337.03 29
1337.12 30
1337.20 31
1337.29 33
1337.37 36
1337.45 39
1337.54 42
1337.62 46
1337.70 49
1337.79 54
1337.87 58
1337.96 62
1338.04 66
1338.12 69
1338.21 71
1338.29 71
1338.37 68
1338.46 63
1338.54 57
1338.63 50
1338.71 43
1338.79 36
1338.88 31
1338.96 27
1339.05 26
1339.13 26
1339.21 29
1339.30 32
1339.38 37
1339.46 42
1339.55 48
1339.63 52
1339.72 56
1339.80 59
1339.88 61
1339.97 62
1340.05 61
1340.14 61
1340.22 59
1340.30 58
1340.39 57
1340.47 58
1340.56 60
1340.64 63
1340.72 68
1340.81 74
1340.89 79
1340.97 82
1341.06 83
1341.14 81
1341.23 77
1341.31 72
1341.39 66
1341.48 60
1341.56 55
1341.65 52
1341.73 50
1341.81 49
1341.90 48
1341.98 47
1342.07 46
1342.15 44
1342.23 42
1342.32 41
1342.40 39
1342.49 37
1342.57 36
1342.65 35
1342.74 34
1342.82 34
1342.91 34
1342.99 33
1343.07 33
1343.16 32
1343.24 31
1343.33 29
1343.41 27
1343.49 25
1343.58 24
1343.66 24
1343.75 25
1343.83 26
1343.91 28
1344.00 31
1344.08 35
1344.17 39
1344.25 44
1344.33 49
1344.42 54
1344.50 59
1344.59 63
1344.67 66
1344.75 68
1344.84 69
1344.92 69
1345.01 67
1345.09 66
1345.17 64
1345.26 63
1345.34 62
1345.43 62
1345.51 63
1345.59 64
1345.68 64
1345.76 64
1345.85 63
1345.93 61
1346.01 58
1346.10 54
1346.18 49
1346.27 43
1346.35 38
1346.43 34
1346.52 30
1346.60 28
1346.69 27
1346.77 27
1346.85 28
1346.94 29
1347.02 31
1347.11 33
1347.19 37
1347.28 43
1347.36 49
1347.44 57
1347.53 65
1347.61 72
1347.70 78
1347.78 80
1347.86 80
1347.95 78
1348.03 74
1348.12 71
1348.20 68
1348.28 67
1348.37 68
1348.45 69
1348.54 70
1348.62 70
1348.71 68
1348.79 65
1348.87 61
1348.96 56
1349.04 50
1349.13 46
1349.21 43
1349.29 40
1349.38 38
1349.46 38
1349.55 38
1349.63 40
1349.72 42
1349.80 45
1349.88 48
1349.97 51
1350.05 52
1350.14 52
1350.22 50
1350.30 48
1350.39 46
1350.47 44
1350.56 43
1350.64 43
1350.73 43
1350.81 44
1350.89 45
1350.98 45
1351.06 45
1351.15 45
1351.23 46
1351.32 46
1351.40 47
1351.48 49
1351.57 50
1351.65 50
1351.74 50
1351.82 48
1351.90 44
1351.99 39
1352.07 33
1352.16 27
1352.24 22
1352.33 17
1352.41 14
1352.49 12
1352.58 12
1352.66 13
1352.75 15
1352.83 16
1352.92 17
1353.00 17
1353.08 17
1353.17 17
1353.25 17
1353.34 19
1353.42 22
1353.51 25
1353.59 28
1353.67 30
1353.76 30
1353.84 29
1353.93 28
1354.01 26
1354.10 25
1354.18 24
1354.27 25
1354.35 26
1354.43 28
1354.52 30
1354.60 31
1354.69 32
1354.77 31
1354.86 30
1354.94 27
1355.02 24
1355.11 20
1355.19 17
1355.28 16
1355.36 16
1355.45 18
1355.53 21
1355.61 26
1355.70 31
1355.78 35
1355.87 38
1355.95 40
1356.04 40
1356.12 39
1356.21 37
1356.29 35
1356.37 33
1356.46 32
1356.54 31
1356.63 32
1356.71 34
1356.80 36
1356.88 39
1356.96 43
1357.05 46
1357.13 48
1357.22 48
1357.30 47
1357.39 44
1357.47 40
1357.56 35
1357.64 30
1357.72 26
1357.81 23
1357.89 22
1357.98 23
1358.06 26
1358.15 28
1358.23 31
1358.32 33
1358.40 34
1358.48 34
1358.57 34
1358.65 35
1358.74 37
1358.82 40
1358.91 44
1358.99 49
1359.08 55
1359.16 60
1359.24 65
1359.33 69
1359.41 73
1359.50 76
1359.58 79
1359.67 81
1359.75 83
1359.84 85
1359.92 85
1360.01 85
1360.09 83
1360.17 81
1360.26 78
1360.34 74
1360.43 70
1360.51 66
1360.60 62
1360.68 59
1360.77 57
1360.85 57
1360.93 56
1361.02 57
1361.10 56
1361.19 56
1361.27 55
1361.36 53
1361.44 52
1361.53 52
1361.61 53
1361.70 54
1361.78 55
1361.86 55
1361.95 54
1362.03 52
1362.12 49
1362.20 45
1362.29 41
1362.37 38
1362.46 36
1362.54 36
1362.63 37
1362.71 40
1362.80 44
1362.88 48
1362.96 51
1363.05 54
1363.13 56
1363.22 57
1363.30 56
1363.39 56
1363.47 54
1363.56 54
1363.64 53
1363.73 54
1363.81 55
1363.89 56
1363.98 58
1364.06 60
1364.15 61
1364.23 60
1364.32 59
1364.40 56
1364.49 53
1364.57 49
1364.66 45
1364.74 43
1364.83 41
1364.91 41
1365.00 41
1365.08 42
1365.16 42
1365.25 42
1365.33 42
1365.42 43
1365.50 45
1365.59 48
1365.67 51
1365.76 54
1365.84 55
1365.93 55
1366.01 52
1366.10 48
1366.18 43
1366.27 39
1366.35 37
1366.43 37
1366.52 39
1366.60 42
1366.69 46
1366.77 48
1366.86 50
1366.94 49
1367.03 47
1367.11 44
1367.20 40
1367.28 37
1367.37 35
1367.45 35
1367.54 36
1367.62 36
1367.71 36
1367.79 35
1367.88 33
1367.96 30
1368.04 29
1368.13 28
1368.21 28
1368.30 31
1368.38 34
1368.47 37
1368.55 40
1368.64 42
1368.72 44
1368.81 44
1368.89 43
1368.98 42
1369.06 41
1369.15 39
1369.23 37
1369.32 35
1369.40 33
1369.49 31
1369.57 30
1369.66 28
1369.74 26
1369.83 24
1369.91 21
1369.99 18
1370.08 15
1370.16 13
1370.25 12
1370.33 13
1370.42 14
1370.50 16
1370.59 19
1370.67 23
1370.76 27
1370.84 32
1370.93 37
1371.01 42
1371.10 46
1371.18 50
1371.27 52
1371.35 52
1371.44 50
1371.52 46
1371.61 40
1371.69 33
1371.78 26
1371.86 19
1371.95 14
1372.03 12
1372.12 11
1372.20 12
1372.29 14
1372.37 16
1372.46 18
1372.54 20
1372.63 21
1372.71 22
1372.79 23
1372.88 24
1372.96 25
1373.05 27
1373.13 29
1373.22 31
1373.30 32
1373.39 33
1373.47 34
1373.56 33
1373.64 31
1373.73 28
1373.81 24
1373.90 18
1373.98 13
1374.07 7
1374.15 2
1374.24 0
1374.32 0
1374.41 0
1374.49 0
1374.58 0
1374.66 0
1374.75 0
1374.83 0
1374.92 1
1375.00 10
1375.09 19
1375.17 28
1375.26 35
1375.34 40
1375.43 42
1375.51 42
1375.60 39
1375.68 35
1375.77 31
1375.85 27
1375.94 23
1376.02 20
1376.11 17
1376.19 14
1376.28 11
1376.36 9
1376.45 7
1376.53 6
1376.62 8
1376.70 11
1376.79 17
1376.87 24
1376.96 32
1377.04 39
1377.13 45
1377.21 49
1377.30 52
1377.38 54
1377.47 56
1377.55 58
1377.64 60
1377.72 62
1377.81 65
1377.89 67
1377.98 68
1378.06 69
1378.15 70
1378.23 71
1378.32 74
1378.40 76
1378.49 79
1378.57 81
1378.66 82
1378.74 82
1378.83 79
1378.91 75
1379.00 69
1379.08 64
1379.17 59
1379.25 55
1379.34 52
1379.43 51
1379.51 51
1379.60 53
1379.68 55
1379.77 58
1379.85 61
1379.94 64
1380.02 64
1380.11 64
1380.19 61
1380.28 56
1380.36 50
1380.45 44
1380.53 37
1380.62 31
1380.70 27
1380.79 24
1380.87 23
1380.96 24
1381.04 27
1381.13 30
1381.21 32
1381.30 33
1381.38 33
1381.47 31
1381.55 28
1381.64 24
1381.72 21
1381.81 21
1381.89 22
1381.98 25
1382.06 29
1382.15 32
1382.23 35
1382.32 37
1382.41 37
1382.49 35
1382.58 34
1382.66 32
1382.75 31
1382.83 30
1382.92 31
1383.00 32
1383.09 33
1383.17 35
1383.26 37
1383.34 39
1383.43 41
1383.51 43
1383.60 46
1383.68 48
1383.77 50
1383.85 51
1383.94 51
1384.02 50
1384.11 47
1384.19 44
1384.28 40
1384.37 35
1384.45 30
1384.54 25
1384.62 22
1384.71 20
1384.79 19
1384.88 20
1384.96 23
1385.05 26
1385.13 29
1385.22 31
1385.30 33
1385.39 33
1385.47 32
1385.56 31
1385.64 28
1385.73 26
1385.82 25
1385.90 24
1385.99 24
1386.07 23
1386.16 23
1386.24 22
1386.33 20
1386.41 18
1386.50 16
1386.58 14
1386.67 12
1386.75 12
1386.84 12
1386.92 13
1387.01 15
1387.10 18
1387.18 22
1387.27 26
1387.35 30
1387.44 36
1387.52 41
1387.61 46
1387.69 51
1387.78 54
1387.86 56
1387.95 57
1388.03 56
1388.12 53
1388.20 49
1388.29 44
1388.38 39
1388.46 35
1388.55 32
1388.63 31
1388.72 32
1388.80 34
1388.89 38
1388.97 42
1389.06 45
1389.14 48
1389.23 48
1389.31 47
1389.40 45
1389.49 41
1389.57 36
1389.66 32
1389.74 28
1389.83 25
1389.91 22
1390.00 21
1390.08 20
1390.17 19
1390.25 19
1390.34 18
1390.43 17
1390.51 16
1390.60 15
1390.68 14
1390.77 14
1390.85 13
1390.94 13
1391.02 13
1391.11 12
1391.19 11
1391.28 10
1391.37 9
1391.45 8
1391.54 8
1391.62 8
1391.71 9
1391.79 10
1391.88 10
1391.96 10
1392.05 9
1392.13 7
1392.22 6
1392.31 5
1392.39 4
1392.48 5
1392.56 7
1392.65 9
1392.73 12
1392.82 13
1392.90 14
1392.99 13
1393.08 12
1393.16 10
1393.25 8
1393.33 7
1393.42 6
1393.50 7
1393.59 8
1393.67 9
1393.76 11
1393.85 13
1393.93 15
1394.02 17
1394.10 21
1394.19 25
1394.27 30
1394.36 35
1394.44 40
1394.53 45
1394.62 49
1394.70 51
1394.79 53
1394.87 52
1394.96 51
1395.04 48
1395.13 45
1395.21 42
1395.30 38
1395.39 35
1395.47 32
1395.56 30
1395.64 28
1395.73 27
1395.81 26
1395.90 24
1395.98 23
1396.07 21
1396.16 18
1396.24 14
1396.33 9
1396.41 5
1396.50 0
1396.58 0
1396.67 0
1396.76 0
1396.84 0
1396.93 0
1397.01 0
1397.10 0
1397.18 0
1397.27 2
1397.35 6
1397.44 10
1397.53 14
1397.61 17
1397.70 19
1397.78 19
1397.87 19
1397.95 18
1398.04 16
1398.13 16
1398.21 15
1398.30 16
1398.38 17
1398.47 19
1398.55 21
1398.64 23
1398.73 25
1398.81 27
1398.90 28
1398.98 29
1399.07 29
1399.15 30
1399.24 31
1399.33 33
1399.41 36
1399.50 39
1399.58 42
1399.67 45
1399.75 47
1399.84 47
1399.93 44
1400.01 39
1400.10 32
1400.18 24
1400.27 17
1400.35 10
1400.44 6
1400.53 5
1400.61 7
1400.70 11
1400.78 17
1400.87 22
1400.95 26
1401.04 28
1401.13 27
1401.21 25
1401.30 20
1401.38 15
1401.47 12
1401.56 11
1401.64 14
1401.73 19
1401.81 27
1401.90 36
1401.98 46
1402.07 55
1402.16 62
1402.24 67
1402.33 69
1402.41 70
1402.50 69
1402.58 67
1402.67 64
1402.76 60
1402.84 55
1402.93 52
1403.01 48
1403.10 46
1403.19 44
1403.27 43
1403.36 42
1403.44 40
1403.53 39
1403.61 37
1403.70 36
1403.79 36
1403.87 37
1403.96 38
1404.04 40
1404.13 41
1404.22 42
1404.30 41
1404.39 40
1404.47 36
1404.56 31
1404.65 25
1404.73 18
1404.82 11
1404.90 4
1404.99 0
1405.07 0
1405.16 0
1405.25 0
1405.33 0
1405.42 0
1405.50 4
1405.59 7
1405.68 10
1405.76 12
1405.85 13
1405.93 15
1406.02 16
1406.11 17
1406.19 18
1406.28 19
1406.36 18
1406.45 18
1406.54 17
1406.62 16
1406.71 16
1406.79 16
1406.88 18
1406.96 20
1407.05 23
1407.14 27
1407.22 32
1407.31 36
1407.39 42
1407.48 47
1407.57 52
1407.65 56
1407.74 58
1407.82 57
1407.91 53
1408.00 47
1408.08 39
1408.17 31
1408.25 23
1408.34 18
1408.43 16
1408.51 16
1408.60 18
1408.68 20
1408.77 20
1408.86 19
1408.94 15
1409.03 10
1409.11 4
1409.20 0
1409.29 0
1409.37 0
1409.46 0
1409.54 4
1409.63 11
1409.72 19
1409.80 27
1409.89 32
1409.97 36
1410.06 38
1410.15 39
1410.23 39
1410.32 40
1410.40 41
1410.49 43
1410.58 46
1410.66 49
1410.75 53
1410.84 56
1410.92 58
1411.01 60
1411.09 61
1411.18 61
1411.27 61
1411.35 60
1411.44 58
1411.52 55
1411.61 51
1411.70 46
1411.78 40
1411.87 33
1411.95 25
1412.04 18
1412.13 10
1412.21 4
1412.30 0
1412.38 0
1412.47 0
1412.56 0
1412.64 0
1412.73 2
1412.82 4
1412.90 7
1412.99 8
1413.07 9
1413.16 9
1413.25 8
1413.33 5
1413.42 1
1413.50 0
1413.59 0
1413.68 0
1413.76 0
1413.85 0
1413.94 0
1414.02 0
1414.11 6
1414.19 13
1414.28 19
1414.37 24
1414.45 26
1414.54 27
1414.62 25
1414.71 22
1414.80 20
1414.88 17
1414.97 16
1415.06 15
1415.14 15
1415.23 15
1415.31 15
1415.40 15
1415.49 14
1415.57 12
1415.66 11
1415.75 9
1415.83 8
1415.92 7
1416.00 5
1416.09 4
1416.18 3
1416.26 4
1416.35 6
1416.44 9
1416.52 15
1416.61 21
1416.69 28
1416.78 34
1416.87 39
1416.95 43
1417.04 44
1417.13 44
1417.21 42
1417.30 38
1417.38 33
1417.47 28
1417.56 22
1417.64 16
1417.73 11
1417.82 7
1417.90 4
1417.99 3
1418.07 4
1418.16 7
1418.25 11
1418.33 15
1418.42 19
1418.51 22
1418.59 25
1418.68 27
1418.76 29
1418.85 30
1418.94 32
1419.02 35
1419.11 37
1419.20 39
1419.28 42
1419.37 43
1419.46 44
1419.54 44
1419.63 43
1419.71 42
1419.80 42
1419.89 41
1419.97 40
1420.06 40
1420.15 41
1420.23 41
1420.32 42
1420.41 43
1420.49 44
1420.58 46
1420.66 49
1420.75 52
1420.84 55
1420.92 58
1421.01 61
1421.10 61
1421.18 60
1421.27 57
1421.36 52
1421.44 47
1421.53 43
1421.61 40
1421.70 40
1421.79 42
1421.87 46
1421.96 50
1422.05 55
1422.13 58
1422.22 60
1422.31 60
1422.39 60
1422.48 59
1422.56 58
1422.65 58
1422.74 60
1422.82 63
1422.91 66
1423.00 70
1423.08 75
1423.17 79
1423.26 83
1423.34 88
1423.43 93
1423.52 99
1423.60 105
1423.69 111
1423.78 117
1423.86 122
1423.95 127
1424.03 131
1424.12 134
1424.21 136
1424.29 136
1424.38 134
1424.47 130
1424.55 123
1424.64 114
1424.73 104
1424.81 92
1424.90 81
1424.99 71
1425.07 63
1425.16 56
1425.25 52
1425.33 49
1425.42 47
1425.50 48
1425.59 50
1425.68 53
1425.76 57
1425.85 62
1425.94 66
1426.02 70
1426.11 73
1426.20 74
1426.28 72
1426.37 69
1426.46 63
1426.54 56
1426.63 48
1426.72 40
1426.80 35
1426.89 32
1426.98 33
1427.06 37
1427.15 43
1427.24 51
1427.32 59
1427.41 68
1427.50 76
1427.58 84
1427.67 90
1427.76 95
1427.84 97
1427.93 98
1428.01 95
1428.10 91
1428.19 86
1428.27 81
1428.36 77
1428.45 74
1428.53 72
1428.62 71
1428.71 69
1428.79 67
1428.88 63
1428.97 59
1429.05 54
1429.14 50
1429.23 47
1429.31 46
1429.40 46
1429.49 47
1429.57 47
1429.66 47
1429.75 46
1429.83 44
1429.92 40
1430.01 35
1430.09 29
1430.18 24
1430.27 19
1430.35 15
1430.44 13
1430.53 13
1430.61 14
1430.70 15
1430.79 16
1430.87 17
1430.96 17
1431.05 16
1431.13 14
1431.22 13
1431.31 13
1431.39 14
1431.48 16
1431.57 19
1431.65 21
1431.74 23
1431.83 24
1431.91 24
1432.00 23
1432.09 22
1432.17 23
1432.26 26
1432.35 30
1432.43 37
1432.52 46
1432.61 56
1432.69 66
1432.78 75
1432.87 82
1432.95 87
1433.04 89
1433.13 89
1433.22 86
1433.30 82
1433.39 76
1433.48 70
1433.56 62
1433.65 55
1433.74 46
1433.82 38
1433.91 29
1434.00 21
1434.08 13
1434.17 7
1434.26 2
1434.34 0
1434.43 0
1434.52 0
1434.60 0
1434.69 0
1434.78 0
1434.86 0
1434.95 0
1435.04 0
1435.12 0
1435.21 3
1435.30 6
1435.38 9
1435.47 11
1435.56 11
1435.65 9
1435.73 6
1435.82 3
1435.91 1
1435.99 1
1436.08 3
1436.17 7
1436.25 13
1436.34 18
1436.43 23
1436.51 27
1436.60 30
1436.69 33
1436.77 36
1436.86 41
1436.95 46
1437.03 51
1437.12 54
1437.21 55
1437.30 53
1437.38 47
1437.47 39
1437.56 29
1437.64 20
1437.73 11
1437.82 4
1437.90 0
1437.99 0
1438.08 0
1438.16 0
1438.25 0
1438.34 0
1438.42 0
1438.51 2
1438.60 10
1438.69 19
1438.77 29
1438.86 38
1438.95 47
1439.03 53
1439.12 59
1439.21 63
1439.29 65
1439.38 67
1439.47 68
1439.55 69
1439.64 68
1439.73 66
1439.82 62
1439.90 56
1439.99 49
1440.08 41
1440.16 33
1440.25 27
1440.34 23
1440.42 22
1440.51 23
1440.60 27
1440.69 31
1440.77 35
1440.86 40
1440.95 43
1441.03 46
1441.12 49
1441.21 50
1441.29 51
1441.38 51
1441.47 50
1441.56 47
1441.64 42
1441.73 37
1441.82 33
1441.90 30
1441.99 27
1442.08 25
1442.16 23
1442.25 20
1442.34 15
1442.43 10
1442.51 4
1442.60 0
1442.69 0
1442.77 0
1442.86 0
1442.95 8
1443.03 19
1443.12 30
1443.21 40
1443.30 46
1443.38 48
1443.47 46
1443.56 39
1443.64 29
1443.73 19
1443.82 10
1443.91 2
1443.99 0
1444.08 0
1444.17 0
1444.25 0
1444.34 0
1444.43 1
1444.51 4
1444.60 8
1444.69 13
1444.78 18
1444.86 23
1444.95 27
1445.04 30
1445.12 33
1445.21 35
1445.30 37
1445.39 39
1445.47 41
1445.56 42
1445.65 43
1445.73 42
1445.82 39
1445.91 35
1446.00 31
1446.08 26
1446.17 23
1446.26 20
1446.34 18
1446.43 18
1446.52 20
1446.61 23
1446.69 27
1446.78 32
1446.87 38
1446.95 43
1447.04 47
1447.13 49
1447.22 50
1447.30 50
1447.39 48
1447.48 45
1447.56 42
1447.65 39
1447.74 36
1447.83 33
1447.91 31
1448.00 30
1448.09 31
1448.17 32
1448.26 33
1448.35 33
1448.44 33
1448.52 31
1448.61 27
1448.70 22
1448.79 16
1448.87 11
1448.96 8
1449.05 7
1449.13 8
1449.22 12
1449.31 18
1449.40 26
1449.48 34
1449.57 42
1449.66 49
1449.75 54
1449.83 56
1449.92 57
1450.01 56
1450.09 53
1450.18 50
1450.27 46
1450.36 43
1450.44 41
1450.53 40
1450.62 40
1450.70 40
1450.79 41
1450.88 42
1450.97 43
1451.05 44
1451.14 45
1451.23 45
1451.32 45
1451.40 45
1451.49 44
1451.58 42
1451.67 40
1451.75 38
1451.84 35
1451.93 32
1452.01 30
1452.10 29
1452.19 30
1452.28 31
1452.36 35
1452.45 40
1452.54 45
1452.63 52
1452.71 59
1452.80 66
1452.89 72
1452.98 77
1453.06 80
1453.15 82
1453.24 82
1453.32 79
1453.41 76
1453.50 71
1453.59 66
1453.67 60
1453.76 54
1453.85 49
1453.94 45
1454.02 42
1454.11 40
1454.20 39
1454.29 40
1454.37 41
1454.46 42
1454.55 43
1454.64 42
1454.72 41
1454.81 40
1454.90 39
1454.98 39
1455.07 40
1455.16 43
1455.25 47
1455.33 52
1455.42 57
1455.51 62
1455.60 66
1455.68 70
1455.77 72
1455.86 74
1455.95 74
1456.03 74
1456.12 72
1456.21 69
1456.30 66
1456.38 61
1456.47 56
1456.56 52
1456.65 48
1456.73 44
1456.82 41
1456.91 38
1457.00 35
1457.08 31
1457.17 28
1457.26 24
1457.35 21
1457.43 18
1457.52 15
1457.61 13
1457.70 12
1457.78 13
1457.87 16
1457.96 22
1458.05 31
1458.13 42
1458.22 54
1458.31 65
1458.40 74
1458.48 79
1458.57 80
1458.66 78
1458.75 73
1458.83 67
1458.92 60
1459.01 53
1459.10 48
1459.18 42
1459.27 37
1459.36 32
1459.45 27
1459.53 23
1459.62 20
1459.71 20
1459.80 21
1459.88 25
1459.97 31
1460.06 37
1460.15 43
1460.23 48
1460.32 51
1460.41 53
1460.50 53
1460.58 52
1460.67 51
1460.76 49
1460.85 47
1460.93 45
1461.02 43
1461.11 40
1461.20 38
1461.28 34
1461.37 31
1461.46 27
1461.55 23
1461.64 18
1461.72 15
1461.81 13
1461.90 13
1461.99 15
1462.07 18
1462.16 23
1462.25 28
1462.34 32
1462.42 36
1462.51 39
1462.60 41
1462.69 42
1462.77 43
1462.86 45
1462.95 47
1463.04 49
1463.12 52
1463.21 54
1463.30 57
1463.39 60
1463.48 64
1463.56 66
1463.65 69
1463.74 70
1463.83 70
1463.91 69
1464.00 65
1464.09 60
1464.18 52
1464.26 44
1464.35 34
1464.44 25
1464.53 17
1464.62 11
1464.70 7
1464.79 4
1464.88 4
1464.97 5
1465.05 7
1465.14 9
1465.23 11
1465.32 12
1465.40 13
1465.49 14
1465.58 15
1465.67 16
1465.76 17
1465.84 20
1465.93 23
1466.02 28
1466.11 33
1466.19 38
1466.28 42
1466.37 44
1466.46 44
1466.55 41
1466.63 36
1466.72 30
1466.81 25
1466.90 20
1466.98 17
1467.07 16
1467.16 15
1467.25 14
1467.34 13
1467.42 13
1467.51 14
1467.60 16
1467.69 20
1467.77 26
1467.86 33
1467.95 40
1468.04 48
1468.13 53
1468.21 57
1468.30 60
1468.39 60
1468.48 60
1468.56 60
1468.65 60
1468.74 62
1468.83 64
1468.92 67
1469.00 69
1469.09 70
1469.18 71
1469.27 71
1469.35 71
1469.44 71
1469.53 72
1469.62 74
1469.71 76
1469.79 79
1469.88 81
1469.97 82
1470.06 81
1470.15 77
1470.23 72
1470.32 66
1470.41 59
1470.50 51
1470.58 45
1470.67 40
1470.76 36
1470.85 34
1470.94 33
1471.02 31
1471.11 29
1471.20 26
1471.29 23
1471.38 19
1471.46 17
1471.55 16
1471.64 17
1471.73 21
1471.82 27
1471.90 33
1471.99 40
1472.08 44
1472.17 47
1472.25 49
1472.34 49
1472.43 50
1472.52 51
1472.61 54
1472.69 58
1472.78 63
1472.87 67
1472.96 70
1473.05 72
1473.13 71
1473.22 70
1473.31 68
1473.40 65
1473.49 62
1473.57 59
1473.66 56
1473.75 53
1473.84 51
1473.93 48
1474.01 45
1474.10 42
1474.19 40
1474.28 37
1474.37 34
1474.45 31
1474.54 28
1474.63 25
1474.72 22
1474.81 19
1474.89 16
1474.98 14
1475.07 11
1475.16 8
1475.25 6
1475.33 5
1475.42 4
1475.51 4
1475.60 3
1475.69 3
1475.77 3
1475.86 1
1475.95 0
1476.04 0
1476.13 0
1476.21 0
1476.30 0
1476.39 0
1476.48 0
1476.57 1
1476.65 5
1476.74 9
1476.83 11
1476.92 12
1477.01 12
1477.09 11
1477.18 10
1477.27 10
1477.36 12
1477.45 15
1477.53 19
1477.62 23
1477.71 26
1477.80 27
1477.89 27
1477.98 26
1478.06 23
1478.15 21
1478.24 18
1478.33 16
1478.42 15
1478.50 15
1478.59 16
1478.68 18
1478.77 20
1478.86 22
1478.94 23
1479.03 24
1479.12 24
1479.21 25
1479.30 27
1479.39 31
1479.47 38
1479.56 46
1479.65 55
1479.74 62
1479.83 68
1479.91 70
1480.00 69
1480.09 66
1480.18 62
1480.27 59
1480.35 58
1480.44 59
1480.53 61
1480.62 65
1480.71 67
1480.80 68
1480.88 68
1480.97 66
1481.06 63
1481.15 61
1481.24 60
1481.32 61
1481.41 64
1481.50 68
1481.59 72
1481.68 75
1481.77 76
1481.85 74
1481.94 69
1482.03 62
1482.12 54
1482.21 45
1482.30 35
1482.38 27
1482.47 20
1482.56 14
1482.65 11
1482.74 10
1482.82 12
1482.91 16
1483.00 21
1483.09 28
1483.18 35
1483.27 42
1483.35 49
1483.44 56
1483.53 62
1483.62 69
1483.71 76
1483.80 83
1483.88 88
1483.97 91
1484.06 91
1484.15 89
1484.24 84
1484.33 77
1484.41 69
1484.50 62
1484.59 57
1484.68 52
1484.77 49
1484.85 46
1484.94 45
1485.03 43
1485.12 41
1485.21 38
1485.30 35
1485.38 31
1485.47 27
1485.56 23
1485.65 19
1485.74 15
1485.83 12
1485.91 10
1486.00 9
1486.09 11
1486.18 15
1486.27 20
1486.36 26
1486.44 33
1486.53 40
1486.62 45
1486.71 49
1486.80 49
1486.89 47
1486.97 42
1487.06 34
1487.15 24
1487.24 14
1487.33 4
1487.42 0
1487.51 0
1487.59 0
1487.68 0
1487.77 0
1487.86 0
1487.95 0
1488.04 1
1488.12 7
1488.21 14
1488.30 22
1488.39 28
1488.48 33
1488.57 37
1488.65 37
1488.74 36
1488.83 34
1488.92 31
1489.01 29
1489.10 27
1489.18 25
1489.27 24
1489.36 23
1489.45 22
1489.54 20
1489.63 20
1489.72 20
1489.80 22
1489.89 24
1489.98 28
1490.07 32
1490.16 37
1490.25 41
1490.33 47
1490.42 52
1490.51 58
1490.60 63
1490.69 67
1490.78 69
1490.87 69
1490.95 66
1491.04 63
1491.13 58
1491.22 54
1491.31 52
1491.40 50
1491.48 49
1491.57 48
1491.66 47
1491.75 46
1491.84 43
1491.93 40
1492.02 37
1492.10 34
1492.19 30
1492.28 27
1492.37 24
1492.46 21
1492.55 19
1492.64 17
1492.72 16
1492.81 16
1492.90 16
1492.99 17
1493.08 18
1493.17 19
1493.26 19
1493.34 19
1493.43 18
1493.52 17
1493.61 14
1493.70 11
1493.79 8
1493.88 4
1493.96 2
1494.05 0
1494.14 0
1494.23 2
1494.32 5
1494.41 9
1494.50 13
1494.58 17
1494.67 20
1494.76 21
1494.85 22
1494.94 22
1495.03 23
1495.12 24
1495.20 25
1495.29 27
1495.38 29
1495.47 31
1495.56 33
1495.65 35
1495.74 36
1495.82 36
1495.91 35
1496.00 32
1496.09 28
1496.18 23
1496.27 16
1496.36 10
1496.44 4
1496.53 0
1496.62 0
1496.71 0
1496.80 0
1496.89 0
1496.98 0
1497.07 0
1497.15 1
1497.24 2
1497.33 3
1497.42 4
1497.51 4
1497.60 4
1497.69 3
1497.77 3
1497.86 3
1497.95 3
1498.04 5
1498.13 7
1498.22 10
1498.31 14
1498.40 18
1498.48 22
1498.57 26
1498.66 28
1498.75 29
1498.84 30
1498.93 30
1499.02 30
1499.11 30
1499.19 30
1499.28 29
1499.37 28
1499.46 27
1499.55 24
1499.64 21
1499.73 17
1499.82 14
1499.90 12
1499.99 13
1500.08 15
1500.17 20
1500.26 27
1500.35 35
1500.44 42
1500.53 47
1500.61 51
1500.70 53
1500.79 52
1500.88 50
1500.97 46
1501.06 42
1501.15 37
1501.24 33
1501.32 30
1501.41 28
1501.50 27
1501.59 27
1501.68 27
1501.77 27
1501.86 27
1501.95 27
1502.03 26
1502.12 25
1502.21 24
1502.30 22
1502.39 20
1502.48 18
1502.57 15
1502.66 11
1502.75 6
1502.83 2
1502.92 0
1503.01 0
1503.10 0
1503.19 0
1503.28 0
1503.37 0
1503.46 2
1503.54 8
1503.63 13
1503.72 18
1503.81 22
1503.90 26
1503.99 29
1504.08 32
1504.17 33
1504.26 33
1504.34 31
1504.43 29
1504.52 27
1504.61 24
1504.70 22
1504.79 20
1504.88 18
1504.97 16
1505.06 13
1505.14 10
1505.23 6
1505.32 2
1505.41 0
1505.50 0
1505.59 0
1505.68 0
1505.77 0
1505.86 4
1505.94 7
1506.03 11
1506.12 14
1506.21 17
1506.30 20
1506.39 25
1506.48 30
1506.57 36
1506.66 43
1506.75 47
1506.83 50
1506.92 49
1507.01 46
1507.10 39
1507.19 31
1507.28 24
1507.37 17
1507.46 13
1507.55 11
1507.63 12
1507.72 15
1507.81 18
1507.90 22
1507.99 27
1508.08 30
1508.17 33
1508.26 35
1508.35 35
1508.44 34
1508.52 33
1508.61 32
1508.70 32
1508.79 32
1508.88 35
1508.97 37
1509.06 39
1509.15 39
1509.24 37
1509.33 34
1509.41 28
1509.50 22
1509.59 16
1509.68 12
1509.77 11
1509.86 12
1509.95 16
1510.04 22
1510.13 30
1510.22 40
1510.31 50
1510.39 59
1510.48 67
1510.57 72
1510.66 75
1510.75 75
1510.84 72
1510.93 67
1511.02 61
1511.11 55
1511.20 48
1511.29 41
1511.37 33
1511.46 26
1511.55 18
1511.64 13
1511.73 8
1511.82 6
1511.91 7
1512.00 9
1512.09 13
1512.18 16
1512.27 20
1512.35 22
1512.44 24
1512.53 25
1512.62 26
1512.71 27
1512.80 29
1512.89 32
1512.98 36
1513.07 40
1513.16 44
1513.25 46
1513.33 47
1513.42 45
1513.51 41
1513.60 35
1513.69 28
1513.78 22
1513.87 18
1513.96 17
1514.05 19
1514.14 24
1514.23 32
1514.32 42
1514.40 51
1514.49 59
1514.58 65
1514.67 68
1514.76 70
1514.85 70
1514.94 70
1515.03 70
1515.12 69
1515.21 69
1515.30 69
1515.39 68
1515.47 68
1515.56 67
1515.65 68
1515.74 68
1515.83 69
1515.92 71
1516.01 72
1516.10 73
1516.19 74
1516.28 75
1516.37 74
1516.46 73
1516.55 71
1516.63 68
1516.72 63
1516.81 57
1516.90 49
1516.99 41
1517.08 33
1517.17 26
1517.26 20
1517.35 15
1517.44 13
1517.53 13
1517.62 15
1517.71 18
1517.80 21
1517.88 24
1517.97 25
1518.06 25
1518.15 24
1518.24 21
1518.33 19
1518.42 17
1518.51 17
1518.60 18
1518.69 19
1518.78 20
1518.87 20
1518.96 20
1519.05 19
1519.13 17
1519.22 16
1519.31 14
1519.40 13
1519.49 11
1519.58 9
1519.67 8
1519.76 7
1519.85 8
1519.94 9
1520.03 12
1520.12 15
1520.21 19
1520.30 22
1520.39 25
1520.47 28
1520.56 32
1520.65 36
1520.74 41
1520.83 47
1520.92 53
1521.01 59
1521.10 64
1521.19 68
1521.28 70
1521.37 70
1521.46 68
1521.55 65
1521.64 59
1521.73 54
1521.82 47
1521.90 42
1521.99 37
1522.08 33
1522.17 29
1522.26 26
1522.35 23
1522.44 20
1522.53 18
1522.62 17
1522.71 16
1522.80 17
1522.89 19
1522.98 21
1523.07 23
1523.16 25
1523.25 28
1523.34 30
1523.42 33
1523.51 36
1523.60 39
1523.69 42
1523.78 43
1523.87 43
1523.96 41
1524.05 38
1524.14 33
1524.23 27
1524.32 22
1524.41 17
1524.50 15
1524.59 13
1524.68 14
1524.77 16
1524.86 19
1524.95 23
1525.04 27
1525.12 32
1525.21 36
1525.30 41
1525.39 46
1525.48 52
1525.57 57
1525.66 62
1525.75 66
1525.84 69
1525.93 71
1526.02 70
1526.11 67
1526.20 63
1526.29 59
1526.38 54
1526.47 51
1526.56 51
1526.65 53
1526.74 57
1526.83 62
1526.91 66
1527.00 68
1527.09 68
1527.18 65
1527.27 60
1527.36 54
1527.45 48
1527.54 43
1527.63 39
1527.72 37
1527.81 37
1527.90 39
1527.99 43
1528.08 48
1528.17 53
1528.26 58
1528.35 62
1528.44 63
1528.53 63
1528.62 60
1528.71 56
1528.80 51
1528.89 46
1528.98 41
1529.06 37
1529.15 34
1529.24 31
1529.33 30
1529.42 29
1529.51 30
1529.60 31
1529.69 32
1529.78 33
1529.87 34
1529.96 33
1530.05 32
1530.14 31
1530.23 29
1530.32 27
1530.41 27
1530.50 28
1530.59 31
1530.68 34
1530.77 38
1530.86 40
1530.95 40
1531.04 38
1531.13 34
1531.22 28
1531.31 22
1531.40 16
1531.49 11
1531.57 5
1531.66 1
1531.75 0
1531.84 0
1531.93 0
1532.02 0
1532.11 0
1532.20 0
1532.29 0
1532.38 2
1532.47 5
1532.56 7
1532.65 7
1532.74 8
1532.83 10
1532.92 14
1533.01 19
1533.10 26
1533.19 33
1533.28 39
1533.37 43
1533.46 45
1533.55 44
1533.64 41
1533.73 37
1533.82 32
1533.91 29
1534.00 28
1534.09 28
1534.18 29
1534.27 29
1534.36 29
1534.45 27
1534.54 24
1534.63 20
1534.72 17
1534.80 14
1534.89 14
1534.98 14
1535.07 16
1535.16 18
1535.25 19
1535.34 20
1535.43 20
1535.52 18
1535.61 15
1535.70 11
1535.79 7
1535.88 2
1535.97 0
1536.06 0
1536.15 0
1536.24 0
1536.33 0
1536.42 0
1536.51 0
1536.60 3
1536.69 5
1536.78 7
1536.87 7
1536.96 7
1537.05 6
1537.14 5
1537.23 5
1537.32 4
1537.41 4
1537.50 5
1537.59 6
1537.68 7
1537.77 9
1537.86 11
1537.95 13
1538.04 15
1538.13 17
1538.22 18
1538.31 18
1538.40 18
1538.49 18
1538.58 19
1538.67 20
1538.76 23
1538.85 28
1538.94 34
1539.03 41
1539.12 47
1539.21 53
1539.30 57
1539.39 60
1539.48 62
1539.57 64
1539.66 64
1539.75 64
1539.84 64
1539.93 62
1540.02 60
1540.11 56
1540.20 52
1540.29 47
1540.38 42
1540.47 37
1540.56 33
1540.65 29
1540.74 28
1540.83 28
1540.92 31
1541.01 36
1541.10 42
1541.19 49
1541.28 55
1541.37 58
1541.46 59
1541.55 58
1541.64 55
1541.73 50
1541.82 44
1541.91 38
1542.00 32
1542.09 27
1542.18 23
1542.27 20
1542.36 19
1542.45 19
1542.54 22
1542.63 26
1542.72 32
1542.81 40
1542.90 48
1542.99 56
1543.08 62
1543.17 67
1543.26 70
1543.35 70
1543.44 69
1543.53 66
1543.62 62
1543.71 58
1543.80 53
1543.89 48
1543.98 44
1544.07 40
1544.16 37
1544.25 36
1544.34 34
1544.43 33
1544.52 30
1544.61 27
1544.70 22
1544.79 16
1544.88 11
1544.97 7
1545.06 7
1545.15 9
1545.24 14
1545.33 21
1545.42 29
1545.51 35
1545.60 40
1545.69 43
1545.78 44
1545.87 45
1545.96 46
1546.05 48
1546.14 50
1546.23 52
1546.32 54
1546.41 55
1546.50 57
1546.59 58
1546.68 60
1546.77 60
1546.86 60
1546.95 57
1547.04 52
1547.13 45
1547.22 37
1547.31 28
1547.40 20
1547.49 14
1547.58 11
1547.67 11
1547.76 12
1547.85 13
1547.94 13
1548.03 12
1548.12 9
1548.21 5
1548.30 1
1548.39 0
1548.48 0
1548.57 0
1548.66 0
1548.75 1
1548.84 4
1548.93 6
1549.02 7
1549.11 9
1549.20 10
1549.29 11
1549.38 12
1549.47 13
1549.56 13
1549.65 14
1549.74 14
1549.83 15
1549.92 17
1550.01 19
1550.10 23
1550.19 28
1550.29 33
1550.38 39
1550.47 45
1550.56 49
1550.65 51
1550.74 50
1550.83 47
1550.92 41
1551.01 34
1551.10 27
1551.19 21
1551.28 17
1551.37 17
1551.46 19
1551.55 22
1551.64 27
1551.73 31
1551.82 36
1551.91 40
1552.00 44
1552.09 48
1552.18 51
1552.27 54
1552.36 57
1552.45 58
1552.54 58
1552.63 57
1552.72 53
1552.81 48
1552.90 42
1552.99 33
1553.08 24
1553.17 15
1553.26 5
1553.35 0
1553.44 0
1553.53 0
1553.63 0
1553.72 0
1553.81 0
1553.90 0
1553.99 0
1554.08 2
1554.17 6
1554.26 9
1554.35 13
1554.44 16
1554.53 19
1554.62 23
1554.71 26
1554.80 28
1554.89 29
1554.98 30
1555.07 29
1555.16 27
1555.25 25
1555.34 24
1555.43 25
1555.52 28
1555.61 33
1555.70 40
1555.79 46
1555.88 51
1555.97 54
1556.06 53
1556.16 49
1556.25 42
1556.34 33
1556.43 23
1556.52 13
1556.61 3
1556.70 0
1556.79 0
1556.88 0
1556.97 0
1557.06 0
1557.15 0
1557.24 0
1557.33 4
1557.42 7
1557.51 10
1557.60 12
1557.69 14
1557.78 17
1557.87 20
1557.96 24
1558.05 29
1558.14 33
1558.24 37
1558.33 39
1558.42 40
1558.51 39
1558.60 38
1558.69 38
1558.78 39
1558.87 41
1558.96 44
1559.05 48
1559.14 51
1559.23 54
1559.32 55
1559.41 55
1559.50 55
1559.59 54
1559.68 53
1559.77 53
1559.86 54
1559.95 54
1560.04 54
1560.14 53
1560.23 52
1560.32 50
1560.41 49
1560.50 47
1560.59 46
1560.68 44
1560.77 42
1560.86 39
1560.95 36
1561.04 33
1561.13 31
1561.22 31
1561.31 32
1561.40 36
1561.49 41
1561.58 47
1561.67 52
1561.77 55
1561.86 57
1561.95 56
1562.04 53
1562.13 50
1562.22 45
1562.31 41
1562.40 36
1562.49 32
1562.58 28
1562.67 24
1562.76 20
1562.85 16
1562.94 14
1563.03 12
1563.12 13
1563.21 15
1563.30 18
1563.40 21
1563.49 22
1563.58 21
1563.67 19
1563.76 15
1563.85 10
1563.94 7
1564.03 4
1564.12 3
1564.21 2
1564.30 3
1564.39 4
1564.48 6
1564.57 9
1564.66 12
1564.76 17
1564.85 23
1564.94 29
1565.03 36
1565.12 42
1565.21 47
1565.30 52
1565.39 55
1565.48 57
1565.57 59
1565.66 61
1565.75 62
1565.84 64
1565.93 67
1566.02 70
1566.12 74
1566.21 79
1566.30 83
1566.39 89
1566.48 94
1566.57 98
1566.66 102
1566.75 105
1566.84 105
1566.93 104
1567.02 99
1567.11 93
1567.20 85
1567.29 76
1567.38 67
1567.48 58
1567.57 51
1567.66 44
1567.75 39
1567.84 36
1567.93 34
1568.02 35
1568.11 38
1568.20 43
1568.29 49
1568.38 55
1568.47 59
1568.56 63
1568.66 65
1568.75 66
1568.84 67
1568.93 68
1569.02 70
1569.11 73
1569.20 76
1569.29 80
1569.38 83
1569.47 86
1569.56 88
1569.65 89
1569.74 89
1569.84 88
1569.93 84
1570.02 80
1570.11 74
1570.20 67
1570.29 59
1570.38 52
1570.47 45
1570.56 38
1570.65 31
1570.74 25
1570.83 19
1570.93 13
1571.02 9
1571.11 6
1571.20 4
1571.29 4
1571.38 6
1571.47 8
1571.56 11
1571.65 13
1571.74 15
1571.83 17
1571.92 19
1572.02 22
1572.11 25
1572.20 29
1572.29 32
1572.38 35
1572.47 37
1572.56 37
1572.65 36
1572.74 34
1572.83 32
1572.92 30
1573.01 29
1573.11 28
1573.20 28
1573.29 27
1573.38 25
1573.47 22
1573.56 18
1573.65 14
1573.74 10
1573.83 7
1573.92 6
1574.01 7
1574.11 11
1574.20 17
1574.29 24
1574.38 31
1574.47 36
1574.56 37
1574.65 34
1574.74 28
1574.83 19
1574.92 9
1575.01 0
1575.11 0
1575.20 0
1575.29 0
1575.38 0
1575.47 0
1575.56 0
1575.65 5
1575.74 12
1575.83 18
1575.92 22
1576.02 23
1576.11 22
1576.20 19
1576.29 14
1576.38 8
1576.47 3
1576.56 0
1576.65 0
1576.74 0
1576.83 0
1576.93 0
1577.02 0
1577.11 0
1577.20 0
1577.29 5
1577.38 11
1577.47 17
1577.56 21
1577.65 23
1577.74 24
1577.84 23
1577.93 22
1578.02 21
1578.11 21
1578.20 22
1578.29 24
1578.38 25
1578.47 26
1578.56 25
1578.65 23
1578.75 20
1578.84 16
1578.93 13
1579.02 10
1579.11 9
1579.20 9
1579.29 9
1579.38 9
1579.47 10
1579.57 10
1579.66 11
1579.75 11
1579.84 10
1579.93 9
1580.02 8
1580.11 6
1580.20 3
1580.29 0
1580.39 0
1580.48 0
1580.57 0
1580.66 0
1580.75 0
1580.84 0
1580.93 0
1581.02 3
1581.11 8
1581.21 13
1581.30 19
1581.39 26
1581.48 34
1581.57 43
1581.66 53
1581.75 62
1581.84 68
1581.93 72
1582.03 72
1582.12 70
1582.21 65
1582.30 60
1582.39 56
1582.48 54
1582.57 55
1582.66 60
1582.75 65
1582.85 72
1582.94 77
1583.03 80
1583.12 80
1583.21 77
1583.30 71
1583.39 63
1583.48 54
1583.58 46
1583.67 40
1583.76 36
1583.85 37
1583.94 40
1584.03 45
1584.12 51
1584.21 56
1584.30 60
1584.40 61
1584.49 60
1584.58 59
1584.67 57
1584.76 55
1584.85 54
1584.94 54
1585.03 53
1585.13 52
1585.22 49
1585.31 46
1585.40 41
1585.49 37
1585.58 33
1585.67 31
1585.76 32
1585.86 35
1585.95 40
1586.04 48
1586.13 56
1586.22 66
1586.31 76
1586.40 86
1586.49 96
1586.59 104
1586.68 111
1586.77 117
1586.86 121
1586.95 123
1587.04 123
1587.13 121
1587.23 117
1587.32 112
1587.41 104
1587.50 96
1587.59 87
1587.68 77
1587.77 68
1587.86 60
1587.96 52
1588.05 47
1588.14 44
1588.23 42
1588.32 42
1588.41 42
1588.50 42
1588.59 41
1588.69 40
1588.78 38
1588.87 38
1588.96 38
1589.05 39
1589.14 41
1589.23 43
1589.33 45
1589.42 46
1589.51 45
1589.60 43
1589.69 41
1589.78 39
1589.87 38
1589.97 37
1590.06 37
1590.15 38
1590.24 39
1590.33 39
1590.42 39
1590.51 38
1590.60 36
1590.70 34
1590.79 31
1590.88 27
1590.97 24
1591.06 20
1591.15 17
1591.24 14
1591.34 12
1591.43 10
1591.52 8
1591.61 6
1591.70 4
1591.79 2
1591.88 0
1591.98 0
1592.07 2
1592.16 5
1592.25 11
1592.34 17
1592.43 24
1592.52 31
1592.62 35
1592.71 38
1592.80 37
1592.89 35
1592.98 30
1593.07 26
1593.16 21
1593.26 17
1593.35 14
1593.44 13
1593.53 13
1593.62 13
1593.71 14
1593.81 14
1593.90 15
1593.99 16
1594.08 19
1594.17 23
1594.26 28
1594.35 35
1594.45 42
1594.54 48
1594.63 52
1594.72 54
1594.81 52
1594.90 49
1594.99 45
1595.09 41
1595.18 37
1595.27 35
1595.36 34
1595.45 35
1595.54 36
1595.64 39
1595.73 42
1595.82 45
1595.91 49
1596.00 52
1596.09 55
1596.18 56
1596.28 58
1596.37 58
1596.46 58
1596.55 58
1596.64 57
1596.73 57
1596.83 57
1596.92 57
1597.01 57
1597.10 56
1597.19 54
1597.28 52
1597.38 50
1597.47 47
1597.56 45
1597.65 44
1597.74 44
1597.83 46
1597.92 50
1598.02 56
1598.11 62
1598.20 68
1598.29 72
1598.38 75
1598.47 76
1598.57 74
1598.66 70
1598.75 65
1598.84 61
1598.93 57
1599.02 55
1599.12 54
1599.21 54
1599.30 55
1599.39 55
1599.48 55
1599.57 53
1599.67 51
1599.76 48
1599.85 46
1599.94 44
1600.03 44
1600.12 44
1600.22 45
1600.31 45
1600.40 44
1600.49 41
1600.58 37
1600.67 31
1600.77 24
1600.86 17
1600.95 10
1601.04 5
1601.13 1
1601.22 0
1601.32 1
1601.41 4
1601.50 9
1601.59 15
1601.68 22
1601.77 29
1601.87 34
1601.96 37
1602.05 37
1602.14 34
1602.23 30
1602.32 26
1602.42 22
1602.51 21
1602.60 23
1602.69 28
1602.78 35
1602.88 43
1602.97 51
1603.06 55
1603.15 57
1603.24 55
1603.33 50
1603.43 44
1603.52 37
1603.61 32
1603.70 28
1603.79 25
1603.88 24
1603.98 22
1604.07 20
1604.16 17
1604.25 15
1604.34 14
1604.44 14
1604.53 17
1604.62 22
1604.71 28
1604.80 36
1604.89 44
1604.99 51
1605.08 57
1605.17 62
1605.26 66
1605.35 69
1605.45 70
1605.54 70
1605.63 70
1605.72 68
1605.81 65
1605.90 60
1606.00 56
1606.09 51
1606.18 47
1606.27 44
1606.36 42
1606.46 42
1606.55 43
1606.64 45
1606.73 46
1606.82 46
1606.91 44
1607.01 40
1607.10 33
1607.19 26
1607.28 18
1607.37 11
1607.47 7
1607.56 4
1607.65 4
1607.74 6
1607.83 8
1607.93 12
1608.02 16
1608.11 19
1608.20 22
1608.29 23
1608.38 22
1608.48 20
1608.57 16
1608.66 11
1608.75 4
1608.84 0
1608.94 0
1609.03 0
1609.12 0
1609.21 0
1609.30 0
1609.40 0
1609.49 0
1609.58 5
1609.67 17
1609.76 30
1609.86 42
1609.95 52
1610.04 60
1610.13 65
1610.22 66
1610.32 65
1610.41 63
1610.50 59
1610.59 56
1610.68 54
1610.78 53
1610.87 52
1610.96 52
1611.05 53
1611.14 53
1611.24 53
1611.33 53
1611.42 53
1611.51 53
1611.60 53
1611.70 53
1611.79 53
1611.88 53
1611.97 54
1612.06 55
1612.16 56
1612.25 56
1612.34 56
1612.43 56
1612.52 55
1612.62 55
1612.71 57
1612.80 61
1612.89 68
1612.98 78
1613.08 88
1613.17 99
1613.26 107
1613.35 112
1613.44 114
1613.54 113
1613.63 108
1613.72 101
1613.81 93
1613.90 84
1614.00 75
1614.09 68
1614.18 61
1614.27 56
1614.36 53
1614.46 51
1614.55 50
1614.64 50
1614.73 51
1614.82 51
1614.92 52
1615.01 52
1615.10 53
1615.19 55
1615.29 57
1615.38 61
1615.47 65
1615.56 70
1615.65 74
1615.75 78
1615.84 81
1615.93 83
1616.02 83
1616.11 83
1616.21 80
1616.30 77
1616.39 72
1616.48 66
1616.57 60
1616.67 54
1616.76 47
1616.85 41
1616.94 36
1617.04 31
1617.13 27
1617.22 23
1617.31 21
1617.40 21
1617.50 23
1617.59 26
1617.68 30
1617.77 33
1617.86 36
1617.96 37
1618.05 37
1618.14 37
1618.23 35
1618.33 34
1618.42 34
1618.51 35
1618.60 36
1618.69 37
1618.79 37
1618.88 37
1618.97 37
1619.06 36
1619.16 35
1619.25 35
1619.34 34
1619.43 33
1619.52 32
1619.62 30
1619.71 28
1619.80 24
1619.89 20
1619.99 15
1620.08 11
1620.17 7
1620.26 4
1620.35 2
1620.45 1
1620.54 2
1620.63 5
1620.72 8
1620.82 12
1620.91 16
1621.00 19
1621.09 22
1621.18 23
1621.28 24
1621.37 24
1621.46 23
1621.55 22
1621.65 21
1621.74 20
1621.83 20
1621.92 20
1622.02 21
1622.11 21
1622.20 22
1622.29 23
1622.38 24
1622.48 26
1622.57 27
1622.66 27
1622.75 28
1622.85 28
1622.94 28
1623.03 27
1623.12 28
1623.22 29
1623.31 31
1623.40 34
1623.49 36
1623.58 38
1623.68 40
1623.77 40
1623.86 39
1623.95 38
1624.05 37
1624.14 36
1624.23 35
1624.32 34
1624.42 33
1624.51 31
1624.60 30
1624.69 29
1624.79 29
1624.88 30
1624.97 32
1625.06 36
1625.15 39
1625.25 42
1625.34 44
1625.43 44
1625.52 42
1625.62 39
1625.71 35
1625.80 29
1625.89 24
1625.99 18
1626.08 13
1626.17 9
1626.26 7
1626.36 6
1626.45 6
1626.54 8
1626.63 11
1626.73 15
1626.82 20
1626.91 26
1627.00 33
1627.10 41
1627.19 49
1627.28 56
1627.37 64
1627.47 69
1627.56 72
1627.65 72
1627.74 68
1627.84 62
1627.93 53
1628.02 44
1628.11 34
1628.21 25
1628.30 17
1628.39 11
1628.48 7
1628.57 6
1628.67 6
1628.76 10
1628.85 15
1628.94 22
1629.04 30
1629.13 38
1629.22 46
1629.31 52
1629.41 56
1629.50 57
1629.59 57
1629.68 54
1629.78 49
1629.87 44
1629.96 37
1630.05 31
1630.15 25
1630.24 20
1630.33 18
1630.43 16
1630.52 16
1630.61 17
1630.70 17
1630.80 16
1630.89 13
1630.98 9
1631.07 4
1631.17 0
1631.26 0
1631.35 0
1631.44 0
1631.54 6
1631.63 15
1631.72 24
1631.81 35
1631.91 45
1632.00 56
1632.09 66
1632.18 75
1632.28 83
1632.37 90
1632.46 95
1632.55 98
1632.65 99
1632.74 97
1632.83 95
1632.92 92
1633.02 89
1633.11 86
1633.20 84
1633.29 81
1633.39 79
1633.48 76
1633.57 71
1633.67 66
1633.76 59
1633.85 51
1633.94 42
1634.04 33
1634.13 23
1634.22 14
1634.31 6
1634.41 1
1634.50 0
1634.59 2
1634.68 8
1634.78 16
1634.87 26
1634.96 34
1635.05 41
1635.15 45
1635.24 45
1635.33 44
1635.43 41
1635.52 38
1635.61 35
1635.70 33
1635.80 33
1635.89 35
1635.98 38
1636.07 42
1636.17 47
1636.26 52
1636.35 57
1636.45 61
1636.54 64
1636.63 65
1636.72 65
1636.82 64
1636.91 62
1637.00 60
1637.09 59
1637.19 59
1637.28 59
1637.37 59
1637.47 58
1637.56 57
1637.65 55
1637.74 53
1637.84 50
1637.93 47
1638.02 44
1638.11 43
1638.21 42
1638.30 41
1638.39 41
1638.49 41
1638.58 40
1638.67 39
1638.76 36
1638.86 31
1638.95 26
1639.04 20
1639.13 15
1639.23 11
1639.32 10
1639.41 10
1639.51 12
1639.60 15
1639.69 19
1639.78 21
1639.88 22
1639.97 22
1640.06 22
1640.16 21
1640.25 19
1640.34 18
1640.43 18
1640.53 19
1640.62 21
1640.71 23
1640.81 25
1640.90 27
1640.99 28
1641.08 28
1641.18 27
1641.27 24
1641.36 20
1641.46 16
1641.55 11
1641.64 7
1641.73 3
1641.83 0
1641.92 0
1642.01 0
1642.10 0
1642.20 0
1642.29 0
1642.38 0
1642.48 0
1642.57 0
1642.66 4
1642.76 12
1642.85 20
1642.94 29
1643.03 38
1643.13 46
1643.22 52
1643.31 57
1643.41 61
1643.50 63
1643.59 64
1643.68 64
1643.78 64
1643.87 63
1643.96 63
1644.06 63
1644.15 63
1644.24 65
1644.33 67
1644.43 70
1644.52 72
1644.61 73
1644.71 74
1644.80 73
1644.89 71
1644.99 66
1645.08 59
1645.17 51
1645.26 42
1645.36 32
1645.45 24
1645.54 17
1645.64 13
1645.73 11
1645.82 10
1645.91 10
1646.01 11
1646.10 12
1646.19 12
1646.29 14
1646.38 16
1646.47 20
1646.57 27
1646.66 34
1646.75 42
1646.84 49
1646.94 55
1647.03 58
1647.12 59
1647.22 57
1647.31 54
1647.40 51
1647.50 50
1647.59 50
1647.68 53
1647.77 57
1647.87 63
1647.96 68
1648.05 71
1648.15 73
1648.24 73
1648.33 71
1648.43 68
1648.52 66
1648.61 63
1648.70 60
1648.80 57
1648.89 53
1648.98 49
1649.08 43
1649.17 37
1649.26 31
1649.36 26
1649.45 22
1649.54 20
1649.64 20
1649.73 21
1649.82 24
1649.91 28
1650.01 32
1650.10 37
1650.19 41
1650.29 45
1650.38 48
1650.47 52
1650.57 55
1650.66 58
1650.75 59
1650.85 58
1650.94 55
1651.03 49
1651.13 43
1651.22 36
1651.31 30
1651.40 26
1651.50 25
1651.59 27
1651.68 32
1651.78 38
1651.87 44
1651.96 50
1652.06 54
1652.15 56
1652.24 56
1652.34 55
1652.43 54
1652.52 52
1652.62 50
1652.71 48
1652.80 47
1652.89 46
1652.99 45
1653.08 43
1653.17 41
1653.27 38
1653.36 36
1653.45 33
1653.55 31
1653.64 30
1653.73 29
1653.83 28
1653.92 28
1654.01 29
1654.11 30
1654.20 32
1654.29 35
1654.39 40
1654.48 45
1654.57 50
1654.67 55
1654.76 60
1654.85 65
1654.95 69
1655.04 75
1655.13 81
1655.22 88
1655.32 95
1655.41 101
1655.50 106
1655.60 108
1655.69 107
1655.78 104
1655.88 99
1655.97 94
1656.06 90
1656.16 87
1656.25 84
1656.34 84
1656.44 84
1656.53 85
1656.62 86
1656.72 88
1656.81 90
1656.90 93
1657.00 96
1657.09 98
1657.18 100
1657.28 101
1657.37 99
1657.46 95
1657.56 88
1657.65 80
1657.74 71
1657.84 63
1657.93 57
1658.02 52
1658.12 50
1658.21 49
1658.30 51
1658.40 52
1658.49 53
1658.58 53
1658.68 52
1658.77 49
1658.86 45
1658.96 40
1659.05 36
1659.14 33
1659.24 31
1659.33 30
1659.42 31
1659.52 33
1659.61 36
1659.70 39
1659.80 42
1659.89 43
1659.98 42
1660.08 40
1660.17 36
1660.26 32
1660.36 27
1660.45 24
1660.54 22
1660.64 23
1660.73 25
1660.82 29
1660.92 33
1661.01 36
1661.10 39
1661.20 40
1661.29 40
1661.38 41
1661.48 43
1661.57 47
1661.66 52
1661.76 59
1661.85 67
1661.94 75
1662.04 81
1662.13 86
1662.22 90
1662.32 92
1662.41 94
1662.51 96
1662.60 100
1662.69 105
1662.79 111
1662.88 118
1662.97 123
1663.07 125
1663.16 125
1663.25 121
1663.35 115
1663.44 106
1663.53 97
1663.63 88
1663.72 80
1663.81 74
1663.91 71
1664.00 70
1664.09 72
1664.19 75
1664.28 80
1664.37 85
1664.47 89
1664.56 92
1664.65 93
1664.75 92
1664.84 90
1664.94 88
1665.03 85
1665.12 82
1665.22 80
1665.31 78
1665.40 76
1665.50 74
1665.59 73
1665.68 71
1665.78 69
1665.87 66
1665.96 63
1666.06 61
1666.15 59
1666.24 59
1666.34 61
1666.43 65
1666.53 70
1666.62 77
1666.71 83
1666.81 88
1666.90 92
1666.99 93
1667.09 91
1667.18 88
1667.27 85
1667.37 82
1667.46 78
1667.55 75
1667.65 70
1667.74 64
1667.84 57
1667.93 47
1668.02 37
1668.12 26
1668.21 16
1668.30 7
1668.40 0
1668.49 0
1668.58 0
1668.68 0
1668.77 0
1668.87 0
1668.96 0
1669.05 0
1669.15 0
1669.24 2
1669.33 7
1669.43 12
1669.52 18
1669.61 24
1669.71 30
1669.80 36
1669.90 43
1669.99 50
1670.08 59
1670.18 68
1670.27 77
1670.36 87
1670.46 97
1670.55 106
1670.64 111
1670.74 114
1670.83 113
1670.93 108
1671.02 100
1671.11 92
1671.21 84
1671.30 77
1671.39 74
1671.49 72
1671.58 73
1671.67 75
1671.77 78
1671.86 80
1671.96 81
1672.05 81
1672.14 81
1672.24 80
1672.33 78
1672.42 76
1672.52 73
1672.61 71
1672.71 68
1672.80 66
1672.89 65
1672.99 65
1673.08 66
1673.17 68
1673.27 71
1673.36 75
1673.46 78
1673.55 80
1673.64 81
1673.74 82
1673.83 82
1673.92 82
1674.02 81
1674.11 81
1674.21 82
1674.30 83
1674.39 84
1674.49 85
1674.58 85
1674.67 84
1674.77 82
1674.86 80
1674.96 77
1675.05 76
1675.14 75
1675.24 75
1675.33 75
1675.42 76
1675.52 77
1675.61 77
1675.71 77
1675.80 78
1675.89 78
1675.99 78
1676.08 79
1676.18 79
1676.27 78
1676.36 75
1676.46 72
1676.55 67
1676.64 61
1676.74 57
1676.83 53
1676.93 51
1677.02 52
1677.11 53
1677.21 56
1677.30 59
1677.40 60
1677.49 60
1677.58 58
1677.68 55
1677.77 52
1677.86 48
1677.96 45
1678.05 44
1678.15 45
1678.24 47
1678.33 50
1678.43 54
1678.52 59
1678.62 63
1678.71 65
1678.80 65
1678.90 64
1678.99 60
1679.09 55
1679.18 48
1679.27 41
1679.37 34
1679.46 28
1679.55 22
1679.65 18
1679.74 15
1679.84 12
1679.93 12
1680.02 13
1680.12 15
1680.21 19
1680.31 24
1680.40 28
1680.49 32
1680.59 34
1680.68 35
1680.78 34
1680.87 32
1680.96 30
1681.06 29
1681.15 29
1681.25 30
1681.34 32
1681.43 35
1681.53 40
1681.62 43
1681.72 46
1681.81 47
1681.90 47
1682.00 45
1682.09 42
1682.19 39
1682.28 38
1682.37 39
1682.47 42
1682.56 48
1682.66 55
1682.75 61
1682.84 67
1682.94 70
1683.03 71
1683.13 69
1683.22 65
1683.31 60
1683.41 55
1683.50 50
1683.60 46
1683.69 43
1683.78 40
1683.88 39
1683.97 40
1684.07 41
1684.16 45
1684.25 49
1684.35 53
1684.44 57
1684.54 60
1684.63 62
1684.72 62
1684.82 62
1684.91 62
1685.01 63
1685.10 67
1685.19 72
1685.29 79
1685.38 87
1685.48 92
1685.57 96
1685.66 96
1685.76 93
1685.85 87
1685.95 80
1686.04 73
1686.14 67
1686.23 62
1686.32 60
1686.42 59
1686.51 60
1686.61 61
1686.70 62
1686.79 61
1686.89 58
1686.98 53
1687.08 45
1687.17 37
1687.26 29
1687.36 24
1687.45 21
1687.55 20
1687.64 21
1687.74 23
1687.83 25
1687.92 25
1688.02 25
1688.11 25
1688.21 25
1688.30 27
1688.39 30
1688.49 34
1688.58 40
1688.68 45
1688.77 50
1688.87 55
1688.96 60
1689.05 64
1689.15 70
1689.24 76
1689.34 84
1689.43 93
1689.52 102
1689.62 109
1689.71 114
1689.81 114
1689.90 110
1690.00 102
1690.09 90
1690.18 78
1690.28 65
1690.37 54
1690.47 46
1690.56 41
1690.66 38
1690.75 38
1690.84 40
1690.94 41
1691.03 42
1691.13 42
1691.22 42
1691.31 42
1691.41 44
1691.50 48
1691.60 55
1691.69 64
1691.79 74
1691.88 84
1691.97 93
1692.07 100
1692.16 103
1692.26 104
1692.35 103
1692.45 102
1692.54 100
1692.63 100
1692.73 100
1692.82 101
1692.92 103
1693.01 104
1693.11 106
1693.20 106
1693.29 105
1693.39 103
1693.48 100
1693.58 96
1693.67 92
1693.77 89
1693.86 87
1693.95 86
1694.05 87
1694.14 88
1694.24 88
1694.33 88
1694.43 87
1694.52 84
1694.62 80
1694.71 76
1694.80 71
1694.90 67
1694.99 65
1695.09 64
1695.18 65
1695.28 67
1695.37 70
1695.46 74
1695.56 79
1695.65 82
1695.75 85
1695.84 86
1695.94 84
1696.03 80
1696.12 73
1696.22 64
1696.31 53
1696.41 42
1696.50 32
1696.60 23
1696.69 16
1696.79 12
1696.88 10
1696.97 11
1697.07 13
1697.16 16
1697.26 20
1697.35 25
1697.45 30
1697.54 34
1697.64 39
1697.73 42
1697.82 44
1697.92 46
1698.01 46
1698.11 46
1698.20 46
1698.30 47
1698.39 49
1698.49 52
1698.58 56
1698.67 60
1698.77 63
1698.86 67
1698.96 71
1699.05 74
1699.15 78
1699.24 82
1699.34 85
1699.43 86
1699.52 84
1699.62 81
1699.71 75
1699.81 69
1699.90 62
1700.00 57
1700.09 54
1700.19 52
1700.28 52
1700.37 53
1700.47 54
1700.56 54
1700.66 53
1700.75 52
1700.85 49
1700.94 45
1701.04 42
1701.13 38
1701.23 35
1701.32 33
1701.41 31
1701.51 30
1701.60 30
1701.70 31
1701.79 32
1701.89 34
1701.98 37
1702.08 39
1702.17 40
1702.27 41
1702.36 40
1702.45 39
1702.55 38
1702.64 35
1702.74 32
1702.83 28
1702.93 23
1703.02 18
1703.12 13
1703.21 10
1703.31 10
1703.40 13
1703.49 18
1703.59 25
1703.68 31
1703.78 35
1703.87 37
1703.97 34
1704.06 29
1704.16 22
1704.25 14
1704.35 6
1704.44 0
1704.54 0
1704.63 0
1704.72 0
1704.82 0
1704.91 0
1705.01 0
1705.10 0
1705.20 0
1705.29 7
1705.39 14
1705.48 21
1705.58 25
1705.67 28
1705.77 29
1705.86 28
1705.95 26
1706.05 24
1706.14 23
1706.24 21
1706.33 20
1706.43 19
1706.52 19
1706.62 20
1706.71 21
1706.81 24
1706.90 27
1707.00 31
1707.09 36
1707.19 41
1707.28 46
1707.37 51
1707.47 56
1707.56 59
1707.66 62
1707.75 63
1707.85 63
1707.94 61
1708.04 57
1708.13 52
1708.23 47
1708.32 41
1708.42 36
1708.51 31
1708.61 27
1708.70 24
1708.80 23
1708.89 23
1708.99 24
1709.08 28
1709.17 32
1709.27 37
1709.36 42
1709.46 46
1709.55 50
1709.65 53
1709.74 54
1709.84 55
1709.93 55
1710.03 54
1710.12 52
1710.22 50
1710.31 47
1710.41 44
1710.50 41
1710.60 37
1710.69 32
1710.79 27
1710.88 22
1710.98 18
1711.07 15
1711.16 17
1711.26 22
1711.35 31
1711.45 44
1711.54 56
1711.64 68
1711.73 76
1711.83 79
1711.92 78
1712.02 73
1712.11 65
1712.21 58
1712.30 51
1712.40 46
1712.49 43
1712.59 41
1712.68 40
1712.78 38
1712.87 36
1712.97 34
1713.06 32
1713.16 31
1713.25 31
1713.35 32
1713.44 31
1713.54 30
1713.63 28
1713.73 24
1713.82 20
1713.92 16
1714.01 13
1714.10 12
1714.20 12
1714.29 13
1714.39 15
1714.48 17
1714.58 19
1714.67 21
1714.77 24
1714.86 28
1714.96 33
1715.05 39
1715.15 44
1715.24 47
1715.34 48
1715.43 47
1715.53 43
1715.62 39
1715.72 34
1715.81 31
1715.91 29
1716.00 29
1716.10 31
1716.19 33
1716.29 36
1716.38 38
1716.48 39
1716.57 40
1716.67 42
1716.76 44
1716.86 48
1716.95 53
1717.05 60
1717.14 68
1717.24 76
1717.33 82
1717.43 87
1717.52 89
1717.62 89
1717.71 86
1717.81 80
1717.90 73
1718.00 67
1718.09 61
1718.19 56
1718.28 53
1718.38 51
1718.47 51
1718.57 51
1718.66 52
1718.76 53
1718.85 55
1718.95 58
1719.04 61
1719.14 63
1719.23 65
1719.33 65
1719.42 64
1719.52 62
1719.61 59
1719.71 57
1719.80 56
1719.90 56
1719.99 59
1720.09 64
1720.18 70
1720.28 76
1720.37 80
1720.47 83
1720.56 83
1720.66 81
1720.75 76
1720.85 70
1720.94 65
1721.04 61
1721.13 58
1721.23 58
1721.32 59
1721.42 59
1721.51 58
1721.61 56
1721.70 52
1721.80 47
1721.89 43
1721.99 40
1722.08 39
1722.18 40
1722.27 42
1722.37 44
1722.46 44
1722.56 43
1722.65 40
1722.75 35
1722.84 29
1722.94 21
1723.04 14
1723.13 6
1723.23 0
1723.32 0
1723.42 0
1723.51 0
1723.61 0
1723.70 0
1723.80 0
1723.89 6
1723.99 15
1724.08 22
1724.18 28
1724.27 31
1724.37 31
1724.46 30
1724.56 28
1724.65 25
1724.75 23
1724.84 22
1724.94 23
1725.03 24
1725.13 26
1725.22 29
1725.32 32
1725.41 34
1725.51 36
1725.60 37
1725.70 37
1725.79 37
1725.89 35
1725.99 33
1726.08 29
1726.18 25
1726.27 21
1726.37 16
1726.46 12
1726.56 10
1726.65 10
1726.75 12
1726.84 16
1726.94 21
1727.03 27
1727.13 32
1727.22 36
1727.32 38
1727.41 39
1727.51 41
1727.60 42
1727.70 44
1727.79 46
1727.89 48
1727.99 47
1728.08 44
1728.18 39
1728.27 32
1728.37 24
1728.46 16
1728.56 10
1728.65 6
1728.75 4
1728.84 4
1728.94 6
1729.03 9
1729.13 13
1729.22 17
1729.32 21
1729.41 23
1729.51 25
1729.61 26
1729.70 26
1729.80 26
1729.89 27
1729.99 28
1730.08 30
1730.18 34
1730.27 40
1730.37 48
1730.46 57
1730.56 67
1730.65 75
1730.75 83
1730.84 88
1730.94 92
1731.04 94
1731.13 94
1731.23 94
1731.32 94
1731.42 94
1731.51 94
1731.61 92
1731.70 89
1731.80 84
1731.89 78
1731.99 70
1732.08 63
1732.18 55
1732.27 48
1732.37 41
1732.47 35
1732.56 30
1732.66 25
1732.75 22
1732.85 21
1732.94 21
1733.04 24
1733.13 28
1733.23 34
1733.32 40
1733.42 44
1733.52 47
1733.61 47
1733.71 45
1733.80 40
1733.90 34
1733.99 27
1734.09 20
1734.18 14
1734.28 8
1734.37 3
1734.47 0
1734.56 0
1734.66 0
1734.76 0
1734.85 0
1734.95 0
1735.04 0
1735.14 0
1735.23 0
1735.33 2
1735.42 8
1735.52 14
1735.61 20
1735.71 26
1735.81 29
1735.90 30
1736.00 29
1736.09 27
1736.19 24
1736.28 22
1736.38 20
1736.47 19
1736.57 20
1736.67 20
1736.76 22
1736.86 23
1736.95 26
1737.05 30
1737.14 35
1737.24 41
1737.33 47
1737.43 52
1737.52 56
1737.62 58
1737.72 58
1737.81 57
1737.91 57
1738.00 56
1738.10 57
1738.19 58
1738.29 59
1738.38 60
1738.48 59
1738.58 57
1738.67 53
1738.77 47
1738.86 41
1738.96 36
1739.05 32
1739.15 29
1739.24 29
1739.34 30
1739.44 32
1739.53 35
1739.63 36
1739.72 36
1739.82 36
1739.91 35
1740.01 34
1740.11 34
1740.20 34
1740.30 36
1740.39 37
1740.49 36
1740.58 34
1740.68 29
1740.77 22
1740.87 15
1740.97 9
1741.06 5
1741.16 6
1741.25 10
1741.35 19
1741.44 29
1741.54 38
1741.63 46
1741.73 51
1741.83 53
1741.92 53
1742.02 51
1742.11 50
1742.21 50
1742.30 51
1742.40 54
1742.50 56
1742.59 56
1742.69 54
1742.78 51
1742.88 46
1742.97 40
1743.07 36
1743.17 35
1743.26 36
1743.36 40
1743.45 46
1743.55 52
1743.64 57
1743.74 60
1743.84 60
1743.93 59
1744.03 56
1744.12 53
1744.22 50
1744.31 47
1744.41 44
1744.51 42
1744.60 40
1744.70 38
1744.79 37
1744.89 38
1744.98 42
1745.08 48
1745.18 57
1745.27 66
1745.37 76
1745.46 86
1745.56 93
1745.65 99
1745.75 104
1745.85 106
1745.94 107
1746.04 105
1746.13 102
1746.23 97
1746.32 90
1746.42 82
1746.52 74
1746.61 67
1746.71 61
1746.80 57
1746.90 54
1746.99 53
1747.09 52
1747.19 53
1747.28 55
1747.38 59
1747.47 62
1747.57 66
1747.67 71
1747.76 75
1747.86 79
1747.95 82
1748.05 87
1748.14 93
1748.24 100
1748.34 108
1748.43 115
1748.53 121
1748.62 125
1748.72 126
1748.82 124
1748.91 119
1749.01 112
1749.10 105
1749.20 97
1749.29 91
1749.39 86
1749.49 81
1749.58 78
1749.68 74
1749.77 70
1749.87 66
1749.97 61
1750.06 56
1750.16 50
1750.25 45
1750.35 40
1750.44 36
1750.54 35
1750.64 35
1750.73 37
1750.83 40
1750.92 45
1751.02 50
1751.12 54
1751.21 56
1751.31 56
1751.40 53
1751.50 50
1751.60 46
1751.69 42
1751.79 39
1751.88 38
1751.98 38
1752.08 39
1752.17 42
1752.27 45
1752.36 48
1752.46 51
1752.55 54
1752.65 56
1752.75 58
1752.84 59
1752.94 59
1753.03 59
1753.13 60
1753.23 62
1753.32 65
1753.42 69
1753.51 73
1753.61 76
1753.71 78
1753.80 77
1753.90 74
1753.99 70
1754.09 66
1754.19 64
1754.28 63
1754.38 65
1754.47 69
1754.57 72
1754.67 74
1754.76 74
1754.86 71
1754.95 66
1755.05 59
1755.15 52
1755.24 44
1755.34 36
1755.43 29
1755.53 23
1755.63 17
1755.72 12
1755.82 8
1755.91 4
1756.01 1
1756.11 0
1756.20 0
1756.30 0
1756.39 0
1756.49 0
1756.59 0
1756.68 0
1756.78 1
1756.87 7
1756.97 11
1757.07 14
1757.16 14
1757.26 11
1757.36 5
1757.45 0
1757.55 0
1757.64 0
1757.74 0
1757.84 0
1757.93 0
1758.03 5
1758.12 16
1758.22 26
1758.32 35
1758.41 42
1758.51 44
1758.60 44
1758.70 42
1758.80 39
1758.89 35
1758.99 33
1759.08 31
1759.18 30
1759.28 29
1759.37 27
1759.47 25
1759.57 22
1759.66 19
1759.76 17
1759.85 16
1759.95 17
1760.05 18
1760.14 20
1760.24 22
1760.33 24
1760.43 25
1760.53 25
1760.62 25
1760.72 25
1760.82 25
1760.91 24
1761.01 25
1761.10 26
1761.20 27
1761.30 29
1761.39 32
1761.49 35
1761.58 39
1761.68 43
1761.78 46
1761.87 48
1761.97 48
1762.07 45
1762.16 39
1762.26 32
1762.35 24
1762.45 17
1762.55 13
1762.64 11
1762.74 14
1762.84 19
1762.93 26
1763.03 32
1763.12 37
1763.22 40
1763.32 40
1763.41 38
1763.51 34
1763.61 30
1763.70 27
1763.80 25
1763.89 25
1763.99 28
1764.09 34
1764.18 42
1764.28 52
1764.38 62
1764.47 72
1764.57 80
1764.66 86
1764.76 90
1764.86 91
1764.95 92
1765.05 92
1765.15 93
1765.24 95
1765.34 98
1765.43 101
1765.53 104
1765.63 107
1765.72 110
1765.82 112
1765.92 114
1766.01 116
1766.11 119
1766.20 122
1766.30 125
1766.40 129
1766.49 133
1766.59 138
1766.69 142
1766.78 146
1766.88 149
1766.98 150
1767.07 147
1767.17 140
1767.26 130
1767.36 117
1767.46 104
1767.55 93
1767.65 85
1767.75 81
1767.84 82
1767.94 87
1768.04 94
1768.13 102
1768.23 109
1768.32 116
1768.42 121
1768.52 124
1768.61 125
1768.71 124
1768.81 121
1768.90 117
1769.00 111
1769.10 106
1769.19 101
1769.29 100
1769.38 101
1769.48 103
1769.58 106
1769.67 108
1769.77 107
1769.87 104
1769.96 97
1770.06 88
1770.16 77
1770.25 66
1770.35 54
1770.45 43
1770.54 31
1770.64 20
1770.73 8
1770.83 0
1770.93 0
1771.02 0
1771.12 0
1771.22 0
1771.31 0
1771.41 0
1771.51 0
1771.60 0
1771.70 13
1771.80 28
1771.89 45
1771.99 61
1772.08 75
1772.18 85
1772.28 91
1772.37 92
1772.47 89
1772.57 82
1772.66 73
1772.76 63
1772.86 54
1772.95 47
1773.05 41
1773.15 39
1773.24 38
1773.34 39
1773.44 41
1773.53 43
1773.63 44
1773.73 44
1773.82 41
1773.92 36
1774.01 30
1774.11 23
1774.21 16
1774.30 11
1774.40 8
1774.50 6
1774.59 6
1774.69 6
1774.79 7
1774.88 8
1774.98 7
1775.08 6
1775.17 5
1775.27 4
1775.37 4
1775.46 5
1775.56 6
1775.66 9
1775.75 11
1775.85 13
1775.95 13
1776.04 12
1776.14 9
1776.24 5
1776.33 2
1776.43 0
1776.53 1
1776.62 3
1776.72 7
1776.82 11
1776.91 16
1777.01 20
1777.11 22
1777.20 24
1777.30 26
1777.39 27
1777.49 29
1777.59 31
1777.68 34
1777.78 38
1777.88 41
1777.97 45
1778.07 49
1778.17 53
1778.26 58
1778.36 65
1778.46 72
1778.55 81
1778.65 89
1778.75 97
1778.84 102
1778.94 105
1779.04 104
1779.13 101
1779.23 96
1779.33 89
1779.42 83
1779.52 77
1779.62 73
1779.71 71
1779.81 71
1779.91 72
1780.00 73
1780.10 74
1780.20 74
1780.29 74
1780.39 72
1780.49 69
1780.58 66
1780.68 63
1780.78 60
1780.87 58
1780.97 58
1781.07 59
1781.17 63
1781.26 68
1781.36 73
1781.46 76
1781.55 78
1781.65 77
1781.75 73
1781.84 67
1781.94 59
1782.04 51
1782.13 45
1782.23 40
1782.33 38
1782.42 38
1782.52 41
1782.62 45
1782.71 50
1782.81 55
1782.91 59
1783.00 62
1783.10 63
1783.20 63
1783.29 62
1783.39 60
1783.49 57
1783.58 54
1783.68 53
1783.78 53
1783.87 54
1783.97 56
1784.07 58
1784.16 59
1784.26 59
1784.36 57
1784.46 54
1784.55 52
1784.65 51
1784.75 52
1784.84 57
1784.94 64
1785.04 72
1785.13 80
1785.23 86
1785.33 89
1785.42 89
1785.52 85
1785.62 79
1785.71 71
1785.81 63
1785.91 56
1786.00 48
1786.10 41
1786.20 34
1786.29 28
1786.39 24
1786.49 22
1786.59 23
1786.68 28
1786.78 35
1786.88 44
1786.97 54
1787.07 62
1787.17 67
1787.26 69
1787.36 68
1787.46 64
1787.55 58
1787.65 53
1787.75 48
1787.85 44
1787.94 40
1788.04 38
1788.14 35
1788.23 32
1788.33 29
1788.43 28
1788.52 27
1788.62 27
1788.72 27
1788.81 27
1788.91 26
1789.01 23
1789.10 20
1789.20 17
1789.30 14
1789.40 14
1789.49 16
1789.59 19
1789.69 24
1789.78 29
1789.88 34
1789.98 39
1790.07 43
1790.17 48
1790.27 54
1790.37 60
1790.46 65
1790.56 69
1790.66 72
1790.75 73
1790.85 73
1790.95 74
1791.04 74
1791.14 76
1791.24 79
1791.34 82
1791.43 84
1791.53 84
1791.63 82
1791.72 78
1791.82 72
1791.92 65
1792.01 59
1792.11 52
1792.21 47
1792.31 43
1792.40 40
1792.50 38
1792.60 36
1792.69 36
1792.79 37
1792.89 39
1792.98 42
1793.08 46
1793.18 50
1793.28 55
1793.37 60
1793.47 63
1793.57 66
1793.66 68
1793.76 69
1793.86 69
1793.96 67
1794.05 65
1794.15 63
1794.25 60
1794.34 58
1794.44 56
1794.54 55
1794.63 56
1794.73 57
1794.83 60
1794.93 63
1795.02 66
1795.12 68
1795.22 69
1795.31 70
1795.41 70
1795.51 69
1795.61 68
1795.70 67
1795.80 66
1795.90 64
1795.99 61
1796.09 56
1796.19 49
1796.29 42
1796.38 34
1796.48 25
1796.58 17
1796.67 10
1796.77 5
1796.87 0
1796.97 0
1797.06 0
1797.16 0
1797.26 0
1797.35 0
1797.45 0
1797.55 0
1797.65 0
1797.74 2
1797.84 8
1797.94 14
1798.03 20
1798.13 26
1798.23 31
1798.33 36
1798.42 41
1798.52 45
1798.62 50
1798.71 54
1798.81 59
1798.91 63
1799.01 67
1799.10 70
1799.20 71
1799.30 72
1799.40 71
1799.49 70
1799.59 68
1799.69 68
1799.78 68
1799.88 71
1799.98 75
1800.08 80
1800.17 86
1800.27 92
1800.37 97
1800.46 100
1800.56 101
1800.66 99
1800.76 96
1800.85 90
1800.95 84
1801.05 76
1801.15 68
1801.24 61
1801.34 54
1801.44 48
1801.53 44
1801.63 41
1801.73 39
1801.83 38
1801.92 38
1802.02 39
1802.12 39
1802.22 39
1802.31 39
1802.41 38
1802.51 38
1802.60 38
1802.70 39
1802.80 40
1802.90 43
1802.99 46
1803.09 48
1803.19 50
1803.29 49
1803.38 46
1803.48 40
1803.58 33
1803.68 24
1803.77 16
1803.87 10
1803.97 5
1804.06 3
1804.16 2
1804.26 2
1804.36 3
1804.45 6
1804.55 10
1804.65 16
1804.75 25
1804.84 37
1804.94 50
1805.04 63
1805.14 76
1805.23 87
1805.33 96
1805.43 103
1805.52 108
1805.62 111
1805.72 113
1805.82 114
1805.91 114
1806.01 114
1806.11 114
1806.21 113
1806.30 112
1806.40 110
1806.50 107
1806.60 102
1806.69 95
1806.79 87
1806.89 80
1806.99 73
1807.08 69
1807.18 67
1807.28 66
1807.38 67
1807.47 67
1807.57 67
1807.67 65
1807.77 63
1807.86 60
1807.96 57
1808.06 53
1808.16 49
1808.25 43
1808.35 36
1808.45 28
1808.54 19
1808.64 12
1808.74 7
1808.84 6
1808.93 9
1809.03 16
1809.13 27
1809.23 39
1809.32 51
1809.42 62
1809.52 70
1809.62 74
1809.71 75
1809.81 73
1809.91 69
1810.01 63
1810.10 57
1810.20 51
1810.30 45
1810.40 38
1810.49 32
1810.59 24
1810.69 17
1810.79 11
1810.88 6
1810.98 2
1811.08 2
1811.18 4
1811.27 9
1811.37 15
1811.47 21
1811.57 26
1811.66 29
1811.76 31
1811.86 30
1811.96 28
1812.06 25
1812.15 21
1812.25 18
1812.35 14
1812.45 11
1812.54 9
1812.64 7
1812.74 6
1812.84 6
1812.93 7
1813.03 9
1813.13 12
1813.23 16
1813.32 21
1813.42 26
1813.52 31
1813.62 37
1813.71 41
1813.81 44
1813.91 46
1814.01 46
1814.10 44
1814.20 42
1814.30 40
1814.40 38
1814.49 36
1814.59 36
1814.69 36
1814.79 37
1814.89 37
1814.98 37
1815.08 37
1815.18 39
1815.28 41
1815.37 45
1815.47 50
1815.57 55
1815.67 60
1815.76 63
1815.86 64
1815.96 62
1816.06 57
1816.15 50
1816.25 40
1816.35 29
1816.45 17
1816.55 6
1816.64 0
1816.74 0
1816.84 0
1816.94 0
1817.03 0
1817.13 0
1817.23 0
1817.33 0
1817.42 2
1817.52 7
1817.62 12
1817.72 16
1817.82 19
1817.91 21
1818.01 22
1818.11 23
1818.21 24
1818.30 25
1818.40 27
1818.50 29
1818.60 32
1818.70 35
1818.79 38
1818.89 41
1818.99 43
1819.09 44
1819.18 44
1819.28 43
1819.38 41
1819.48 39
1819.57 37
1819.67 35
1819.77 33
1819.87 32
1819.97 31
1820.06 32
1820.16 32
1820.26 34
1820.36 38
1820.45 43
1820.55 50
1820.65 59
1820.75 68
1820.85 77
1820.94 84
1821.04 89
1821.14 90
1821.24 89
1821.33 85
1821.43 81
1821.53 77
1821.63 76
1821.73 76
1821.82 78
1821.92 81
1822.02 84
1822.12 87
1822.22 89
1822.31 90
1822.41 91
1822.51 92
1822.61 92
1822.70 91
1822.80 88
1822.90 83
1823.00 76
1823.10 68
1823.19 59
1823.29 51
1823.39 45
1823.49 42
1823.59 40
1823.68 39
1823.78 39
1823.88 40
1823.98 40
1824.07 41
1824.17 41
1824.27 43
1824.37 44
1824.47 46
1824.56 47
1824.66 47
1824.76 45
1824.86 40
1824.96 33
1825.05 26
1825.15 20
1825.25 15
1825.35 13
1825.45 15
1825.54 20
1825.64 27
1825.74 34
1825.84 41
1825.93 47
1826.03 51
1826.13 53
1826.23 53
1826.33 52
1826.42 50
1826.52 47
1826.62 44
1826.72 41
1826.82 38
1826.91 35
1827.01 32
1827.11 30
1827.21 28
1827.31 27
1827.40 28
1827.50 29
1827.60 32
1827.70 36
1827.80 42
1827.89 48
1827.99 55
1828.09 62
1828.19 69
1828.29 75
1828.38 79
1828.48 83
1828.58 84
1828.68 85
1828.78 83
1828.87 80
1828.97 76
1829.07 69
1829.17 62
1829.27 53
1829.36 43
1829.46 34
1829.56 25
1829.66 17
1829.76 12
1829.85 8
1829.95 6
1830.05 7
1830.15 10
1830.25 13
1830.34 16
1830.44 18
1830.54 18
1830.64 16
1830.74 12
1830.83 8
1830.93 5
1831.03 5
1831.13 8
1831.23 15
1831.32 24
1831.42 33
1831.52 43
1831.62 52
1831.72 59
1831.82 65
1831.91 69
1832.01 71
1832.11 71
1832.21 69
1832.31 65
1832.40 58
1832.50 50
1832.60 40
1832.70 30
1832.80 21
1832.89 14
1832.99 9
1833.09 7
1833.19 6
1833.29 7
1833.39 9
1833.48 10
1833.58 11
1833.68 11
1833.78 12
1833.88 13
1833.97 15
1834.07 18
1834.17 22
1834.27 27
1834.37 31
1834.46 34
1834.56 36
1834.66 36
1834.76 36
1834.86 35
1834.96 34
1835.05 33
1835.15 33
1835.25 34
1835.35 35
1835.45 36
1835.54 37
1835.64 39
1835.74 40
1835.84 41
1835.94 41
1836.04 42
1836.13 42
1836.23 44
1836.33 46
1836.43 48
1836.53 49
1836.62 50
1836.72 51
1836.82 51
1836.92 52
1837.02 54
1837.12 57
1837.21 63
1837.31 70
1837.41 77
1837.51 82
1837.61 85
1837.71 84
1837.80 80
1837.90 75
1838.00 70
1838.10 66
1838.20 65
1838.29 66
1838.39 69
1838.49 71
1838.59 73
1838.69 73
1838.79 70
1838.88 66
1838.98 61
1839.08 56
1839.18 51
1839.28 47
1839.38 43
1839.47 40
1839.57 36
1839.67 33
1839.77 30
1839.87 28
1839.97 28
1840.06 29
1840.16 32
1840.26 34
1840.36 37
1840.46 38
1840.56 39
1840.65 38
1840.75 38
1840.85 37
1840.95 37
1841.05 37
1841.15 37
1841.24 37
1841.34 36
1841.44 33
1841.54 28
1841.64 23
1841.74 18
1841.83 12
1841.93 7
1842.03 3
1842.13 1
1842.23 2
1842.33 4
1842.42 9
1842.52 14
1842.62 19
1842.72 24
1842.82 27
1842.92 28
1843.01 28
1843.11 28
1843.21 27
1843.31 28
1843.41 29
1843.51 31
1843.60 34
1843.70 37
1843.80 38
1843.90 39
1844.00 39
1844.10 37
1844.20 35
1844.29 32
1844.39 29
1844.49 25
1844.59 22
1844.69 18
1844.79 16
1844.88 16
1844.98 17
1845.08 21
1845.18 25
1845.28 29
1845.38 33
1845.47 37
1845.57 40
1845.67 42
1845.77 44
1845.87 45
1845.97 46
1846.07 45
1846.16 43
1846.26 39
1846.36 34
1846.46 29
1846.56 24
1846.66 21
1846.76 19
1846.85 18
1846.95 18
1847.05 19
1847.15 21
1847.25 23
1847.35 25
1847.44 27
1847.54 27
1847.64 26
1847.74 24
1847.84 20
1847.94 15
1848.04 11
1848.13 8
1848.23 8
1848.33 10
1848.43 14
1848.53 20
1848.63 26
1848.73 31
1848.82 34
1848.92 35
1849.02 34
1849.12 31
1849.22 28
1849.32 25
1849.42 24
1849.51 25
1849.61 27
1849.71 31
1849.81 34
1849.91 37
1850.01 38
1850.11 38
1850.20 35
1850.30 31
1850.40 25
1850.50 19
1850.60 13
1850.70 8
1850.80 5
1850.89 2
1850.99 0
1851.09 0
1851.19 1
1851.29 4
1851.39 9
1851.49 15
1851.58 23
1851.68 30
1851.78 38
1851.88 43
1851.98 47
1852.08 48
1852.18 48
1852.27 47
1852.37 45
1852.47 43
1852.57 41
1852.67 39
1852.77 38
1852.87 36
1852.96 34
1853.06 32
1853.16 32
1853.26 31
1853.36 32
1853.46 33
1853.56 35
1853.66 38
1853.75 41
1853.85 44
1853.95 47
1854.05 49
1854.15 52
1854.25 55
1854.35 57
1854.45 60
1854.54 62
1854.64 63
1854.74 64
1854.84 64
1854.94 64
1855.04 64
1855.14 64
1855.23 64
1855.33 63
1855.43 61
1855.53 57
1855.63 51
1855.73 42
1855.83 32
1855.93 21
1856.02 10
1856.12 2
1856.22 0
1856.32 0
1856.42 0
1856.52 0
1856.62 0
1856.72 3
1856.81 5
1856.91 7
1857.01 8
1857.11 8
1857.21 7
1857.31 6
1857.41 5
1857.51 5
1857.60 4
1857.70 5
1857.80 6
1857.90 9
1858.00 13
1858.10 19
1858.20 25
1858.30 32
1858.39 39
1858.49 46
1858.59 51
1858.69 55
1858.79 57
1858.89 57
1858.99 55
1859.09 52
1859.19 49
1859.28 45
1859.38 43
1859.48 43
1859.58 44
1859.68 46
1859.78 48
1859.88 51
1859.98 52
1860.07 53
1860.17 52
1860.27 52
1860.37 51
1860.47 50
1860.57 49
1860.67 48
1860.77 45
1860.87 41
1860.96 36
1861.06 30
1861.16 24
1861.26 20
1861.36 19
1861.46 20
1861.56 23
1861.66 28
1861.76 34
1861.85 39
1861.95 42
1862.05 43
1862.15 41
1862.25 38
1862.35 34
1862.45 29
1862.55 25
1862.65 21
1862.74 18
1862.84 15
1862.94 13
1863.04 12
1863.14 12
1863.24 14
1863.34 16
1863.44 20
1863.54 23
1863.63 25
1863.73 25
1863.83 24
1863.93 20
1864.03 16
1864.13 12
1864.23 10
1864.33 11
1864.43 15
1864.53 23
1864.62 33
1864.72 45
1864.82 57
1864.92 68
1865.02 77
1865.12 84
1865.22 88
1865.32 89
1865.42 89
1865.52 89
1865.61 89
1865.71 90
1865.81 91
1865.91 94
1866.01 96
1866.11 97
1866.21 97
1866.31 95
1866.41 90
1866.51 84
1866.60 77
1866.70 70
1866.80 64
1866.90 61
1867.00 58
1867.10 58
1867.20 57
1867.30 57
1867.40 55
1867.50 53
1867.59 51
1867.69 48
1867.79 45
1867.89 41
1867.99 38
1868.09 33
1868.19 27
1868.29 20
1868.39 11
1868.49 2
1868.59 0
1868.68 0
1868.78 0
1868.88 0
1868.98 0
1869.08 0
1869.18 0
1869.28 2
1869.38 7
1869.48 11
1869.58 14
1869.67 15
1869.77 14
1869.87 11
1869.97 6
1870.07 0
1870.17 0
1870.27 0
1870.37 0
1870.47 0
1870.57 0
1870.67 7
1870.77 17
1870.86 28
1870.96 38
1871.06 47
1871.16 55
1871.26 63
1871.36 69
1871.46 75
1871.56 80
1871.66 85
1871.76 88
1871.86 91
1871.95 93
1872.05 93
1872.15 92
1872.25 90
1872.35 87
1872.45 83
1872.55 78
1872.65 74
1872.75 69
1872.85 66
1872.95 63
1873.05 60
1873.14 58
1873.24 56
1873.34 53
1873.44 51
1873.54 49
1873.64 48
1873.74 48
1873.84 50
1873.94 53
1874.04 58
1874.14 64
1874.24 70
1874.34 75
1874.43 79
1874.53 82
1874.63 82
1874.73 82
1874.83 81
1874.93 80
1875.03 81
1875.13 83
1875.23 87
1875.33 90
1875.43 94
1875.53 98
1875.63 101
1875.72 103
1875.82 105
1875.92 107
1876.02 107
1876.12 107
1876.22 106
1876.32 105
1876.42 103
1876.52 101
1876.62 99
1876.72 98
1876.82 96
1876.92 94
1877.02 92
1877.11 89
1877.21 87
1877.31 84
1877.41 82
1877.51 79
1877.61 76
1877.71 72
1877.81 67
1877.91 61
1878.01 55
1878.11 49
1878.21 44
1878.31 42
1878.41 43
1878.51 47
1878.60 55
1878.70 63
1878.80 70
1878.90 75
1879.00 76
1879.10 74
1879.20 70
1879.30 64
1879.40 60
1879.50 58
1879.60 58
1879.70 60
1879.80 64
1879.90 69
1880.00 74
1880.09 79
1880.19 84
1880.29 89
1880.39 93
1880.49 96
1880.59 99
1880.69 102
1880.79 103
1880.89 104
1880.99 105
1881.09 106
1881.19 106
1881.29 107
1881.39 106
1881.49 104
1881.59 101
1881.69 97
1881.78 92
1881.88 87
1881.98 81
1882.08 77
1882.18 73
1882.28 70
1882.38 69
1882.48 68
1882.58 68
1882.68 68
1882.78 68
1882.88 68
1882.98 68
1883.08 69
1883.18 69
1883.28 69
1883.38 68
1883.47 67
1883.57 66
1883.67 64
1883.77 63
1883.87 62
1883.97 64
1884.07 66
1884.17 70
1884.27 74
1884.37 77
1884.47 80
1884.57 81
1884.67 82
1884.77 83
1884.87 83
1884.97 84
1885.07 87
1885.17 90
1885.27 93
1885.37 97
1885.46 99
1885.56 100
1885.66 100
1885.76 98
1885.86 94
1885.96 90
1886.06 85
1886.16 81
1886.26 78
1886.36 76
1886.46 75
1886.56 76
1886.66 79
1886.76 83
1886.86 88
1886.96 94
1887.06 100
1887.16 107
1887.26 113
1887.36 118
1887.46 121
1887.56 122
1887.65 120
1887.75 117
1887.85 111
1887.95 104
1888.05 96
1888.15 88
1888.25 80
1888.35 73
1888.45 67
1888.55 62
1888.65 57
1888.75 53
1888.85 50
1888.95 47
1889.05 43
1889.15 40
1889.25 36
1889.35 32
1889.45 28
1889.55 25
1889.65 22
1889.75 21
1889.85 21
1889.95 23
1890.05 27
1890.14 32
1890.24 39
1890.34 46
1890.44 53
1890.54 60
1890.64 64
1890.74 67
1890.84 66
1890.94 64
1891.04 62
1891.14 58
1891.24 55
1891.34 51
1891.44 46
1891.54 39
1891.64 31
1891.74 21
1891.84 10
1891.94 0
1892.04 0
1892.14 0
1892.24 0
1892.34 0
1892.44 0
1892.54 0
1892.64 4
1892.74 7
1892.84 7
1892.94 7
1893.04 6
1893.14 5
1893.23 7
1893.33 10
1893.43 14
1893.53 18
1893.63 21
1893.73 23
1893.83 21
1893.93 18
1894.03 13
1894.13 7
1894.23 2
1894.33 0
1894.43 0
1894.53 3
1894.63 8
1894.73 16
1894.83 24
1894.93 32
1895.03 39
1895.13 44
1895.23 49
1895.33 54
1895.43 58
1895.53 63
1895.63 69
1895.73 74
1895.83 80
1895.93 84
1896.03 87
1896.13 89
1896.23 90
1896.33 90
1896.43 89
1896.53 87
1896.63 83
1896.73 78
1896.83 71
1896.93 62
1897.03 53
1897.13 44
1897.23 38
1897.33 34
1897.43 34
1897.53 38
1897.63 43
1897.73 48
1897.82 53
1897.92 56
1898.02 56
1898.12 56
1898.22 55
1898.32 56
1898.42 58
1898.52 62
1898.62 67
1898.72 73
1898.82 79
1898.92 83
1899.02 84
1899.12 83
1899.22 79
1899.32 74
1899.42 67
1899.52 60
1899.62 54
1899.72 50
1899.82 48
1899.92 49
1900.02 52
1900.12 55
1900.22 59
1900.32 62
1900.42 61
1900.52 58
1900.62 52
1900.72 43
1900.82 34
1900.92 26
1901.02 20
1901.12 18
1901.22 19
1901.32 24
1901.42 29
1901.52 34
1901.62 38
1901.72 40
1901.82 40
1901.92 38
1902.02 35
1902.12 31
1902.22 28
1902.32 24
1902.42 22
1902.52 20
1902.62 19
1902.72 19
1902.82 22
1902.92 26
1903.02 32
1903.12 38
1903.22 44
1903.32 50
1903.42 54
1903.52 57
1903.62 58
1903.72 58
1903.82 58
1903.92 58
1904.02 59
1904.12 60
1904.22 62
1904.32 63
1904.42 63
1904.52 62
1904.62 58
1904.72 53
1904.82 46
1904.92 40
1905.02 36
1905.12 34
1905.22 35
1905.32 38
1905.42 43
1905.52 48
1905.62 51
1905.72 52
1905.82 49
1905.92 45
1906.02 39
1906.12 32
1906.22 27
1906.32 22
1906.42 17
1906.52 14
1906.62 9
1906.72 5
1906.82 0
1906.92 0
1907.02 0
1907.12 0
1907.22 0
1907.32 0
1907.42 2
1907.52 7
1907.62 13
1907.72 17
1907.82 19
1907.92 19
1908.02 18
1908.12 16
1908.22 13
1908.32 12
1908.42 11
1908.52 11
1908.62 12
1908.72 13
1908.82 14
1908.92 15
1909.02 16
1909.12 17
1909.22 19
1909.32 22
1909.42 26
1909.52 30
1909.62 34
1909.72 37
1909.82 40
1909.93 43
1910.03 46
1910.13 49
1910.23 52
1910.33 55
1910.43 57
1910.53 57
1910.63 56
1910.73 52
1910.83 47
1910.93 42
1911.03 39
1911.13 37
1911.23 37
1911.33 38
1911.43 38
1911.53 36
1911.63 33
1911.73 26
1911.83 18
1911.93 9
1912.03 0
1912.13 0
1912.23 0
1912.33 0
1912.43 0
1912.53 0
1912.63 0
1912.73 9
1912.83 20
1912.93 32
1913.03 42
1913.13 51
1913.23 57
1913.33 60
1913.43 61
1913.53 60
1913.63 59
1913.73 58
1913.83 58
1913.93 57
1914.03 56
1914.13 54
1914.23 51
1914.33 48
1914.43 45
1914.54 42
1914.64 41
1914.74 41
1914.84 42
1914.94 43
1915.04 43
1915.14 42
1915.24 39
1915.34 36
1915.44 32
1915.54 28
1915.64 23
1915.74 20
1915.84 18
1915.94 17
1916.04 17
1916.14 20
1916.24 24
1916.34 29
1916.44 35
1916.54 40
1916.64 43
1916.74 45
1916.84 44
1916.94 42
1917.04 40
1917.14 38
1917.24 38
1917.34 41
1917.44 47
1917.54 55
1917.65 64
1917.75 74
1917.85 83
1917.95 91
1918.05 97
1918.15 101
1918.25 103
1918.35 105
1918.45 108
1918.55 111
1918.65 115
1918.75 119
1918.85 124
1918.95 127
1919.05 130
1919.15 131
1919.25 132
1919.35 134
1919.45 137
1919.55 143
1919.65 153
1919.75 166
1919.85 183
1919.95 200
1920.05 218
1920.16 233
1920.26 243
1920.36 248
1920.46 249
1920.56 245
1920.66 239
1920.76 231
1920.86 224
1920.96 217
1921.06 211
1921.16 205
1921.26 198
1921.36 189
1921.46 180
1921.56 169
1921.66 157
1921.76 146
1921.86 136
1921.96 127
1922.06 120
1922.16 116
1922.26 114
1922.37 114
1922.47 115
1922.57 118
1922.67 120
1922.77 123
1922.87 125
1922.97 125
1923.07 126
1923.17 125
1923.27 124
1923.37 123
1923.47 121
1923.57 119
1923.67 117
1923.77 113
1923.87 109
1923.97 104
1924.07 98
1924.17 91
1924.27 84
1924.38 76
1924.48 68
1924.58 61
1924.68 54
1924.78 47
1924.88 42
1924.98 36
1925.08 32
1925.18 28
1925.28 26
1925.38 26
1925.48 27
1925.58 30
1925.68 33
1925.78 37
1925.88 39
1925.98 40
1926.08 39
1926.19 36
1926.29 33
1926.39 30
1926.49 28
1926.59 29
1926.69 33
1926.79 38
1926.89 45
1926.99 51
1927.09 55
1927.19 57
1927.29 57
1927.39 56
1927.49 56
1927.59 58
1927.69 62
1927.80 69
1927.90 77
1928.00 85
1928.10 90
1928.20 92
1928.30 91
1928.40 85
1928.50 78
1928.60 68
1928.70 59
1928.80 51
1928.90 43
1929.00 37
1929.10 32
1929.20 29
1929.30 26
1929.41 25
1929.51 25
1929.61 27
1929.71 29
1929.81 33
1929.91 39
1930.01 47
1930.11 57
1930.21 68
1930.31 79
1930.41 89
1930.51 96
1930.61 99
1930.71 100
1930.82 98
1930.92 96
1931.02 93
1931.12 92
1931.22 92
1931.32 91
1931.42 90
1931.52 87
1931.62 82
1931.72 75
1931.82 67
1931.92 60
1932.02 53
1932.12 48
1932.23 45
1932.33 42
1932.43 39
1932.53 36
1932.63 32
1932.73 28
1932.83 25
1932.93 22
1933.03 20
1933.13 18
1933.23 17
1933.33 16
1933.43 16
1933.54 16
1933.64 16
1933.74 15
1933.84 15
1933.94 14
1934.04 13
1934.14 14
1934.24 16
1934.34 20
1934.44 25
1934.54 31
1934.64 38
1934.74 43
1934.85 47
1934.95 49
1935.05 49
1935.15 48
1935.25 45
1935.35 41
1935.45 36
1935.55 30
1935.65 25
1935.75 20
1935.85 17
1935.95 17
1936.06 20
1936.16 25
1936.26 32
1936.36 38
1936.46 42
1936.56 43
1936.66 41
1936.76 36
1936.86 29
1936.96 24
1937.06 20
1937.16 17
1937.27 15
1937.37 12
1937.47 7
1937.57 0
1937.67 0
1937.77 0
1937.87 0
1937.97 0
1938.07 0
1938.17 0
1938.27 4
1938.38 25
1938.48 46
1938.58 64
1938.68 77
1938.78 83
1938.88 84
1938.98 82
1939.08 79
1939.18 77
1939.28 77
1939.38 78
1939.49 80
1939.59 80
1939.69 75
1939.79 67
1939.89 54
1939.99 39
1940.09 24
1940.19 12
1940.29 4
1940.39 3
1940.50 9
1940.60 19
1940.70 34
1940.80 48
1940.90 62
1941.00 71
1941.10 75
1941.20 74
1941.30 70
1941.40 63
1941.50 57
1941.61 52
1941.71 48
1941.81 46
1941.91 45
1942.01 45
1942.11 46
1942.21 47
1942.31 48
1942.41 49
1942.51 51
1942.62 52
1942.72 54
1942.82 56
1942.92 60
1943.02 65
1943.12 70
1943.22 76
1943.32 81
1943.42 83
1943.53 82
1943.63 78
1943.73 71
1943.83 63
1943.93 54
1944.03 47
1944.13 42
1944.23 40
1944.33 40
1944.43 43
1944.54 47
1944.64 52
1944.74 58
1944.84 65
1944.94 72
1945.04 79
1945.14 86
1945.24 92
1945.34 96
1945.45 98
1945.55 97
1945.65 93
1945.75 87
1945.85 80
1945.95 73
1946.05 68
1946.15 65
1946.25 64
1946.36 65
1946.46 67
1946.56 70
1946.66 72
1946.76 72
1946.86 70
1946.96 66
1947.06 60
1947.16 51
1947.27 40
1947.37 29
1947.47 19
1947.57 10
1947.67 5
1947.77 4
1947.87 6
1947.97 12
1948.07 18
1948.18 24
1948.28 29
1948.38 31
1948.48 29
1948.58 25
1948.68 19
1948.78 12
1948.88 5
1948.99 0
1949.09 0
1949.19 0
1949.29 0
1949.39 1
1949.49 10
1949.59 21
1949.69 32
1949.79 42
1949.90 49
1950.00 51
1950.10 50
1950.20 44
1950.30 35
1950.40 24
1950.50 13
1950.60 2
1950.71 0
1950.81 0
1950.91 0
1951.01 0
1951.11 0
1951.21 1
1951.31 11
1951.41 22
1951.52 30
1951.62 37
1951.72 40
1951.82 40
1951.92 39
1952.02 37
1952.12 34
1952.22 32
1952.33 32
1952.43 32
1952.53 34
1952.63 37
1952.73 41
1952.83 45
1952.93 48
1953.03 50
1953.14 50
1953.24 49
1953.34 47
1953.44 46
1953.54 45
1953.64 46
1953.74 50
1953.84 56
1953.95 63
1954.05 70
1954.15 76
1954.25 80
1954.35 82
1954.45 81
1954.55 79
1954.66 77
1954.76 74
1954.86 72
1954.96 70
1955.06 68
1955.16 67
1955.26 65
1955.36 63
1955.47 60
1955.57 57
1955.67 53
1955.77 49
1955.87 46
1955.97 43
1956.07 40
1956.18 37
1956.28 35
1956.38 32
1956.48 30
1956.58 27
1956.68 24
1956.78 21
1956.89 18
1956.99 15
1957.09 12
1957.19 11
1957.29 12
1957.39 13
1957.49 16
1957.59 20
1957.70 26
1957.80 31
1957.90 35
1958.00 38
1958.10 39
1958.20 38
1958.30 35
1958.41 30
1958.51 24
1958.61 17
1958.71 11
1958.81 6
1958.91 3
1959.01 2
1959.12 3
1959.22 5
1959.32 9
1959.42 12
1959.52 16
1959.62 20
1959.73 24
1959.83 28
1959.93 33
1960.03 37
1960.13 41
1960.23 45
1960.33 48
1960.44 50
1960.54 51
1960.64 52
1960.74 55
1960.84 59
1960.94 65
1961.04 71
1961.15 76
1961.25 80
1961.35 81
1961.45 79
1961.55 75
1961.65 69
1961.75 62
1961.86 55
1961.96 51
1962.06 47
1962.16 46
1962.26 46
1962.36 47
1962.47 48
1962.57 49
1962.67 50
1962.77 49
1962.87 48
1962.97 47
1963.07 45
1963.18 44
1963.28 42
1963.38 41
1963.48 40
1963.58 38
1963.68 38
1963.79 37
1963.89 38
1963.99 41
1964.09 45
1964.19 50
1964.29 58
1964.39 66
1964.50 74
1964.60 82
1964.70 89
1964.80 94
1964.90 97
1965.00 97
1965.11 96
1965.21 94
1965.31 90
1965.41 85
1965.51 79
1965.61 71
1965.72 62
1965.82 50
1965.92 38
1966.02 25
1966.12 13
1966.22 3
1966.33 0
1966.43 0
1966.53 0
1966.63 0
1966.73 0
1966.83 2
1966.94 11
1967.04 21
1967.14 32
1967.24 42
1967.34 50
1967.44 56
1967.55 59
1967.65 60
1967.75 57
1967.85 52
1967.95 46
1968.05 40
1968.16 34
1968.26 29
1968.36 26
1968.46 26
1968.56 28
1968.66 33
1968.77 39
1968.87 46
1968.97 54
1969.07 63
1969.17 72
1969.27 80
1969.38 89
1969.48 97
1969.58 103
1969.68 108
1969.78 110
1969.88 110
1969.99 106
1970.09 99
1970.19 90
1970.29 81
1970.39 71
1970.49 62
1970.60 53
1970.70 45
1970.80 37
1970.90 28
1971.00 19
1971.10 10
1971.21 3
1971.31 0
1971.41 0
1971.51 0
1971.61 0
1971.72 0
1971.82 0
1971.92 1
1972.02 2
1972.12 2
1972.22 1
1972.33 1
1972.43 2
1972.53 5
1972.63 8
1972.73 13
1972.84 18
1972.94 22
1973.04 26
1973.14 29
1973.24 33
1973.34 37
1973.45 42
1973.55 48
1973.65 53
1973.75 59
1973.85 63
1973.96 67
1974.06 69
1974.16 71
1974.26 73
1974.36 75
1974.46 75
1974.57 75
1974.67 73
1974.77 70
1974.87 66
1974.97 62
1975.08 59
1975.18 57
1975.28 56
1975.38 57
1975.48 58
1975.58 60
1975.69 61
1975.79 61
1975.89 60
1975.99 59
1976.09 56
1976.20 53
1976.30 51
1976.40 49
1976.50 49
1976.60 52
1976.71 57
1976.81 63
1976.91 70
1977.01 75
1977.11 77
1977.21 76
1977.32 72
1977.42 68
1977.52 63
1977.62 61
1977.72 61
1977.83 64
1977.93 69
1978.03 75
1978.13 80
1978.23 82
1978.34 80
1978.44 75
1978.54 66
1978.64 56
1978.74 45
1978.85 35
1978.95 26
1979.05 19
1979.15 14
1979.25 11
1979.36 11
1979.46 12
1979.56 15
1979.66 21
1979.76 27
1979.87 35
1979.97 42
1980.07 49
1980.17 55
1980.27 58
1980.38 57
1980.48 54
1980.58 49
1980.68 42
1980.78 36
1980.89 32
1980.99 30
1981.09 31
1981.19 33
1981.29 37
1981.40 40
1981.50 43
1981.60 42
1981.70 39
1981.80 34
1981.91 26
1982.01 17
1982.11 9
1982.21 1
1982.31 0
1982.42 0
1982.52 0
1982.62 0
1982.72 0
1982.82 8
1982.93 17
1983.03 27
1983.13 37
1983.23 47
1983.33 55
1983.44 63
1983.54 69
1983.64 73
1983.74 77
1983.84 80
1983.95 82
1984.05 83
1984.15 83
1984.25 80
1984.36 76
1984.46 71
1984.56 65
1984.66 61
1984.76 58
1984.87 57
1984.97 60
1985.07 64
1985.17 69
1985.27 74
1985.38 77
1985.48 80
1985.58 80
1985.68 80
1985.78 79
1985.89 79
1985.99 79
1986.09 80
1986.19 81
1986.30 82
1986.40 83
1986.50 82
1986.60 81
1986.70 80
1986.81 78
1986.91 78
1987.01 78
1987.11 80
1987.21 83
1987.32 85
1987.42 88
1987.52 89
1987.62 89
1987.73 87
1987.83 85
1987.93 83
1988.03 82
1988.13 82
1988.24 84
1988.34 86
1988.44 89
1988.54 93
1988.65 97
1988.75 102
1988.85 107
1988.95 113
1989.05 118
1989.16 123
1989.26 126
1989.36 127
1989.46 124
1989.57 119
1989.67 111
1989.77 101
1989.87 90
1989.97 79
1990.08 69
1990.18 60
1990.28 52
1990.38 44
1990.49 37
1990.59 31
1990.69 27
1990.79 25
1990.89 25
1991.00 28
1991.10 32
1991.20 37
1991.30 40
1991.41 42
1991.51 42
1991.61 40
1991.71 37
1991.82 36
1991.92 36
1992.02 40
1992.12 46
1992.22 54
1992.33 62
1992.43 69
1992.53 75
1992.63 78
1992.74 79
1992.84 79
1992.94 77
1993.04 74
1993.15 71
1993.25 67
1993.35 64
1993.45 61
1993.55 60
1993.66 59
1993.76 60
1993.86 62
1993.96 65
1994.07 68
1994.17 71
1994.27 73
1994.37 74
1994.48 74
1994.58 73
1994.68 72
1994.78 71
1994.88 69
1994.99 68
1995.09 65
1995.19 62
1995.29 58
1995.40 54
1995.50 49
1995.60 45
1995.70 43
1995.81 42
1995.91 44
1996.01 47
1996.11 50
1996.22 54
1996.32 57
1996.42 59
1996.52 60
1996.63 59
1996.73 59
1996.83 58
1996.93 58
1997.04 59
1997.14 60
1997.24 62
1997.34 64
1997.44 65
1997.55 64
1997.65 61
1997.75 57
1997.85 53
1997.96 49
1998.06 46
1998.16 46
1998.26 49
1998.37 55
1998.47 61
1998.57 68
1998.67 75
1998.78 79
1998.88 82
1998.98 83
1999.08 82
1999.19 79
1999.29 74
1999.39 69
1999.49 64
1999.60 60
1999.70 57
1999.80 54
1999.90 52
2000.01 50
2000.11 47
2000.21 43
2000.31 37
2000.42 31
2000.52 26
2000.62 23
2000.72 23
2000.83 26
2000.93 32
2001.03 39
2001.13 46
2001.24 52
2001.34 56
2001.44 58
2001.54 60
2001.65 63
2001.75 66
2001.85 70
2001.95 74
2002.06 77
2002.16 77
2002.26 76
2002.36 73
2002.47 70
2002.57 68
2002.67 67
2002.77 68
2002.88 70
2002.98 71
2003.08 71
2003.19 68
2003.29 63
2003.39 57
2003.49 50
2003.60 45
2003.70 43
2003.80 44
2003.90 48
2004.01 55
2004.11 62
2004.21 67
2004.31 68
2004.42 65
2004.52 57
2004.62 45
2004.72 31
2004.83 16
2004.93 3
2005.03 0
2005.13 0
2005.24 0
2005.34 0
2005.44 0
2005.55 1
2005.65 10
2005.75 18
2005.85 25
2005.96 30
2006.06 32
2006.16 32
2006.26 32
2006.37 31
2006.47 32
2006.57 34
2006.67 37
2006.78 40
2006.88 43
2006.98 44
2007.09 42
2007.19 38
2007.29 32
2007.39 25
2007.50 17
2007.60 10
2007.70 5
2007.80 1
2007.91 0
2008.01 0
2008.11 1
2008.21 4
2008.32 8
2008.42 13
2008.52 18
2008.63 25
2008.73 32
2008.83 40
2008.93 47
2009.04 53
2009.14 57
2009.24 59
2009.34 60
2009.45 58
2009.55 56
2009.65 53
2009.76 51
2009.86 48
2009.96 46
2010.06 45
2010.17 44
2010.27 43
2010.37 43
2010.48 44
2010.58 44
2010.68 43
2010.78 41
2010.89 38
2010.99 34
2011.09 29
2011.19 25
2011.30 22
2011.40 21
2011.50 21
2011.61 23
2011.71 24
2011.81 26
2011.91 25
2012.02 23
2012.12 19
2012.22 14
2012.33 9
2012.43 4
2012.53 0
2012.63 0
2012.74 0
2012.84 0
2012.94 0
2013.05 0
2013.15 0
2013.25 2
2013.35 5
2013.46 6
2013.56 6
2013.66 5
2013.76 3
2013.87 1
2013.97 1
2014.07 4
2014.18 9
2014.28 16
2014.38 26
2014.48 37
2014.59 47
2014.69 55
2014.79 61
2014.90 65
2015.00 67
2015.10 67
2015.21 65
2015.31 62
2015.41 57
2015.51 53
2015.62 48
2015.72 43
2015.82 40
2015.93 39
2016.03 39
2016.13 41
2016.23 43
2016.34 46
2016.44 48
2016.54 49
2016.65 49
2016.75 48
2016.85 47
2016.95 46
2017.06 44
2017.16 43
2017.26 42
2017.37 41
2017.47 40
2017.57 41
2017.68 43
2017.78 46
2017.88 50
2017.98 55
2018.09 59
2018.19 61
2018.29 63
2018.40 63
2018.50 62
2018.60 61
2018.70 60
2018.81 61
2018.91 62
2019.01 62
2019.12 61
2019.22 58
2019.32 54
2019.43 48
2019.53 42
2019.63 37
2019.73 32
2019.84 28
2019.94 25
2020.04 22
2020.15 20
2020.25 19
2020.35 20
2020.46 21
2020.56 22
2020.66 24
2020.76 25
2020.87 26
2020.97 25
2021.07 23
2021.18 21
2021.28 19
2021.38 18
2021.49 17
2021.59 17
2021.69 18
2021.80 21
2021.90 26
2022.00 32
2022.10 40
2022.21 48
2022.31 54
2022.41 57
2022.52 57
2022.62 52
2022.72 44
2022.83 35
2022.93 26
2023.03 20
2023.14 17
2023.24 18
2023.34 22
2023.44 28
2023.55 36
2023.65 44
2023.75 53
2023.86 61
2023.96 68
2024.06 75
2024.17 80
2024.27 83
2024.37 85
2024.48 84
2024.58 80
2024.68 75
2024.78 69
2024.89 62
2024.99 55
2025.09 50
2025.20 47
2025.30 45
2025.40 44
2025.51 43
2025.61 43
2025.71 43
2025.82 42
2025.92 42
2026.02 41
2026.13 40
2026.23 41
2026.33 42
2026.44 44
2026.54 47
2026.64 49
2026.74 49
2026.85 48
2026.95 45
2027.05 42
2027.16 39
2027.26 37
2027.36 37
2027.47 39
2027.57 43
2027.67 47
2027.78 51
2027.88 54
2027.98 55
2028.09 54
2028.19 51
2028.29 48
2028.40 45
2028.50 43
2028.60 43
2028.71 46
2028.81 53
2028.91 63
2029.02 76
2029.12 90
2029.22 103
2029.33 116
2029.43 127
2029.53 136
2029.64 143
2029.74 148
2029.84 151
2029.94 151
2030.05 149
2030.15 144
2030.25 136
2030.36 125
2030.46 113
2030.56 99
2030.67 86
2030.77 74
2030.87 64
2030.98 58
2031.08 55
2031.18 55
2031.29 58
2031.39 62
2031.49 68
2031.60 72
2031.70 76
2031.80 77
2031.91 76
2032.01 74
2032.11 71
2032.22 69
2032.32 67
2032.42 66
2032.53 66
2032.63 66
2032.73 65
2032.84 64
2032.94 61
2033.04 59
2033.15 57
2033.25 56
2033.35 56
2033.46 57
2033.56 59
2033.66 59
2033.77 59
2033.87 58
2033.97 56
2034.08 55
2034.18 55
2034.28 58
2034.39 62
2034.49 69
2034.59 77
2034.70 85
2034.80 92
2034.90 98
2035.01 101
2035.11 103
2035.21 102
2035.32 100
2035.42 95
2035.52 89
2035.63 82
2035.73 74
2035.84 67
2035.94 60
2036.04 54
2036.15 50
2036.25 47
2036.35 47
2036.46 48
2036.56 51
2036.66 55
2036.77 59
2036.87 62
2036.97 63
2037.08 63
2037.18 60
2037.28 57
2037.39 52
2037.49 48
2037.59 45
2037.70 44
2037.80 43
2037.90 43
2038.01 43
2038.11 42
2038.21 40
2038.32 37
2038.42 34
2038.52 32
2038.63 31
2038.73 30
2038.84 29
2038.94 29
2039.04 28
2039.15 27
2039.25 28
2039.35 31
2039.46 38
2039.56 48
2039.66 61
2039.77 76
2039.87 90
2039.97 101
2040.08 109
2040.18 115
2040.28 117
2040.39 119
2040.49 122
2040.59 125
2040.70 129
2040.80 134
2040.91 138
2041.01 142
2041.11 143
2041.22 143
2041.32 142
2041.42 140
2041.53 136
2041.63 132
2041.73 127
2041.84 122
2041.94 117
2042.04 115
2042.15 115
2042.25 119
2042.36 125
2042.46 134
2042.56 143
2042.67 151
2042.77 158
2042.87 162
2042.98 165
2043.08 168
2043.18 171
2043.29 176
2043.39 184
2043.49 194
2043.60 206
2043.70 217
2043.81 228
2043.91 239
2044.01 249
2044.12 258
2044.22 267
2044.32 277
2044.43 287
2044.53 297
2044.63 305
2044.74 310
2044.84 314
2044.95 314
2045.05 312
2045.15 308
2045.26 301
2045.36 292
2045.46 280
2045.57 264
2045.67 246
2045.77 224
2045.88 203
2045.98 182
2046.09 164
2046.19 151
2046.29 142
2046.40 137
2046.50 135
2046.60 134
2046.71 135
2046.81 136
2046.92 137
2047.02 137
2047.12 137
2047.23 135
2047.33 131
2047.43 125
2047.54 117
2047.64 107
2047.75 97
2047.85 88
2047.95 79
2048.06 73
2048.16 67
2048.26 63
2048.37 59
2048.47 55
2048.57 51
2048.68 48
2048.78 45
2048.89 45
2048.99 47
2049.09 53
2049.20 60
2049.30 69
2049.40 76
2049.51 82
2049.61 84
2049.72 84
2049.82 81
2049.92 76
2050.03 71
2050.13 67
2050.23 65
2050.34 65
2050.44 67
2050.55 69
2050.65 72
2050.75 74
2050.86 75
2050.96 74
2051.07 72
2051.17 70
2051.27 68
2051.38 66
2051.48 64
2051.58 61
2051.69 57
2051.79 53
2051.90 49
2052.00 45
2052.10 42
2052.21 41
2052.31 41
2052.41 43
2052.52 44
2052.62 44
2052.73 43
2052.83 40
2052.93 36
2053.04 32
2053.14 30
2053.25 30
2053.35 33
2053.45 39
2053.56 44
2053.66 48
2053.76 50
2053.87 48
2053.97 42
2054.08 34
2054.18 26
2054.28 20
2054.39 17
2054.49 16
2054.60 18
2054.70 21
2054.80 25
2054.91 27
2055.01 29
2055.12 28
2055.22 27
2055.32 25
2055.43 23
2055.53 23
2055.64 23
2055.74 24
2055.84 26
2055.95 28
2056.05 29
2056.15 30
2056.26 30
2056.36 30
2056.47 29
2056.57 29
2056.67 28
2056.78 28
2056.88 29
2056.99 31
2057.09 34
2057.19 39
2057.30 45
2057.40 51
2057.51 57
2057.61 61
2057.71 61
2057.82 58
2057.92 52
2058.03 44
2058.13 38
2058.23 35
2058.34 37
2058.44 43
2058.55 53
2058.65 66
2058.75 79
2058.86 90
2058.96 98
2059.07 102
2059.17 104
2059.27 104
2059.38 102
2059.48 100
2059.59 99
2059.69 98
2059.79 97
2059.90 96
2060.00 95
2060.11 93
2060.21 91
2060.31 89
2060.42 87
2060.52 85
2060.63 85
2060.73 86
2060.83 89
2060.94 93
2061.04 98
2061.15 102
2061.25 106
2061.35 109
2061.46 111
2061.56 112
2061.67 112
2061.77 111
2061.87 111
2061.98 110
2062.08 111
2062.19 112
2062.29 113
2062.40 115
2062.50 117
2062.60 120
2062.71 121
2062.81 122
2062.92 120
2063.02 115
2063.12 109
2063.23 100
2063.33 91
2063.44 80
2063.54 69
2063.64 59
2063.75 49
2063.85 40
2063.96 34
2064.06 30
2064.16 31
2064.27 35
2064.37 44
2064.48 55
2064.58 69
2064.69 83
2064.79 97
2064.89 108
2065.00 117
2065.10 122
2065.21 124
2065.31 122
2065.41 117
2065.52 108
2065.62 99
2065.73 89
2065.83 80
2065.94 74
2066.04 70
2066.14 70
2066.25 73
2066.35 78
2066.46 86
2066.56 94
2066.66 102
2066.77 109
2066.87 114
2066.98 116
2067.08 116
2067.19 113
2067.29 109
2067.39 104
2067.50 100
2067.60 97
2067.71 95
2067.81 95
2067.92 97
2068.02 101
2068.12 105
2068.23 109
2068.33 114
2068.44 118
2068.54 121
2068.65 123
2068.75 122
2068.85 119
2068.96 113
2069.06 105
2069.17 94
2069.27 82
2069.37 69
2069.48 56
2069.58 44
2069.69 33
2069.79 25
2069.90 18
2070.00 13
2070.10 11
2070.21 11
2070.31 12
2070.42 15
2070.52 20
2070.63 25
2070.73 30
2070.83 35
2070.94 40
2071.04 43
2071.15 45
2071.25 48
2071.36 51
2071.46 54
2071.56 58
2071.67 61
2071.77 64
2071.88 64
2071.98 64
2072.09 61
2072.19 58
2072.30 55
2072.40 50
2072.50 45
2072.61 38
2072.71 30
2072.82 20
2072.92 8
2073.03 0
2073.13 0
2073.23 0
2073.34 0
2073.44 0
2073.55 0
2073.65 0
2073.76 0
2073.86 3
2073.96 17
2074.07 30
2074.17 43
2074.28 54
2074.38 64
2074.49 70
2074.59 74
2074.70 75
2074.80 73
2074.90 70
2075.01 64
2075.11 58
2075.22 51
2075.32 44
2075.43 38
2075.53 33
2075.64 29
2075.74 26
2075.84 23
2075.95 19
2076.05 15
2076.16 10
2076.26 6
2076.37 3
2076.47 2
2076.58 4
2076.68 8
2076.78 13
2076.89 19
2076.99 24
2077.10 30
2077.20 35
2077.31 39
2077.41 43
2077.52 47
2077.62 50
2077.72 52
2077.83 53
2077.93 53
2078.04 52
2078.14 52
2078.25 52
2078.35 53
2078.46 53
2078.56 53
2078.66 52
2078.77 51
2078.87 50
2078.98 50
2079.08 51
2079.19 53
2079.29 55
2079.40 58
2079.50 60
2079.61 60
2079.71 58
2079.81 54
2079.92 49
2080.02 44
2080.13 39
2080.23 35
2080.34 35
2080.44 38
2080.55 42
2080.65 49
2080.76 55
2080.86 59
2080.96 62
2081.07 62
2081.17 60
2081.28 56
2081.38 52
2081.49 49
2081.59 46
2081.70 44
2081.80 42
2081.91 40
2082.01 37
2082.11 36
2082.22 34
2082.32 35
2082.43 36
2082.53 39
2082.64 42
2082.74 45
2082.85 48
2082.95 50
2083.06 51
2083.16 52
2083.27 54
2083.37 57
2083.47 60
2083.58 65
2083.68 71
2083.79 78
2083.89 84
2084.00 89
2084.10 94
2084.21 98
2084.31 100
2084.42 102
2084.52 102
2084.63 101
2084.73 99
2084.83 97
2084.94 93
2085.04 90
2085.15 85
2085.25 81
2085.36 76
2085.46 72
2085.57 67
2085.67 62
2085.78 58
2085.88 53
2085.99 49
2086.09 45
2086.20 42
2086.30 40
2086.40 38
2086.51 39
2086.61 40
2086.72 43
2086.82 47
2086.93 52
2087.03 56
2087.14 61
2087.24 65
2087.35 67
2087.45 69
2087.56 71
2087.66 73
2087.77 77
2087.87 83
2087.98 91
2088.08 101
2088.18 111
2088.29 119
2088.39 125
2088.50 128
2088.60 127
2088.71 123
2088.81 116
2088.92 108
2089.02 99
2089.13 89
2089.23 79
2089.34 68
2089.44 57
2089.55 46
2089.65 36
2089.76 28
2089.86 22
2089.97 19
2090.07 17
2090.18 18
2090.28 19
2090.38 21
2090.49 22
2090.59 23
2090.70 23
2090.80 24
2090.91 23
2091.01 23
2091.12 21
2091.22 18
2091.33 15
2091.43 11
2091.54 7
2091.64 2
2091.75 0
2091.85 0
2091.96 0
2092.06 0
2092.17 0
2092.27 0
2092.38 0
2092.48 0
2092.59 6
2092.69 15
2092.80 22
2092.90 26
2093.01 26
2093.11 21
2093.22 14
2093.32 6
2093.42 0
2093.53 0
2093.63 0
2093.74 2
2093.84 9
2093.95 17
2094.05 26
2094.16 34
2094.26 40
2094.37 45
2094.47 49
2094.58 52
2094.68 56
2094.79 61
2094.89 65
2095.00 69
2095.10 71
2095.21 72
2095.31 70
2095.42 67
2095.52 62
2095.63 59
2095.73 56
2095.84 55
2095.94 57
2096.05 60
2096.15 64
2096.26 67
2096.36 70
2096.47 70
2096.57 67
2096.68 62
2096.78 55
2096.89 48
2096.99 41
2097.10 36
2097.20 34
2097.31 35
2097.41 39
2097.52 45
2097.62 52
2097.73 58
2097.83 63
2097.94 65
2098.04 65
2098.15 62
2098.25 58
2098.36 53
2098.46 49
2098.57 47
2098.67 46
2098.78 46
2098.88 46
2098.99 46
2099.09 46
2099.20 44
2099.30 43
2099.41 42
2099.51 42
2099.62 43
2099.72 45
2099.83 47
2099.93 49
2100.04 50
2100.14 51
2100.25 50
2100.35 49
2100.46 48
2100.56 48
2100.67 48
2100.77 49
2100.88 52
2100.98 54
2101.09 58
2101.19 61
2101.30 64
2101.40 66
2101.51 68
2101.61 69
2101.72 70
2101.82 70
2101.93 69
2102.03 66
2102.14 63
2102.24 57
2102.35 49
2102.45 40
2102.56 30
2102.66 21
2102.77 13
2102.87 8
2102.98 6
2103.08 6
2103.19 8
2103.29 12
2103.40 16
2103.50 19
2103.61 21
2103.71 23
2103.82 25
2103.92 28
2104.03 32
2104.14 37
2104.24 43
2104.35 49
2104.45 54
2104.56 56
2104.66 56
2104.77 54
2104.87 51
2104.98 47
2105.08 45
2105.19 45
2105.29 47
2105.40 51
2105.50 56
2105.61 61
2105.71 65
2105.82 69
2105.92 72
2106.03 73
2106.13 74
2106.24 74
2106.34 73
2106.45 71
2106.55 69
2106.66 68
2106.76 67
2106.87 67
2106.97 68
2107.08 71
2107.19 75
2107.29 79
2107.40 84
2107.50 87
2107.61 89
2107.71 89
2107.82 89
2107.92 87
2108.03 85
2108.13 85
2108.24 87
2108.34 90
2108.45 96
2108.55 103
2108.66 111
2108.76 119
2108.87 126
2108.97 132
2109.08 138
2109.18 145
2109.29 151
2109.40 159
2109.50 166
2109.61 172
2109.71 175
2109.82 173
2109.92 166
2110.03 155
2110.13 140
2110.24 125
2110.34 110
2110.45 97
2110.55 87
2110.66 79
2110.76 73
2110.87 68
2110.97 65
2111.08 63
2111.19 63
2111.29 64
2111.40 67
2111.50 71
2111.61 75
2111.71 79
2111.82 82
2111.92 84
2112.03 85
2112.13 84
2112.24 83
2112.34 81
2112.45 77
2112.55 73
2112.66 68
2112.77 62
2112.87 56
2112.98 52
2113.08 48
2113.19 47
2113.29 49
2113.40 55
2113.50 63
2113.61 75
2113.71 89
2113.82 102
2113.92 114
2114.03 122
2114.13 125
2114.24 123
2114.35 117
2114.45 108
2114.56 99
2114.66 93
2114.77 90
2114.87 92
2114.98 99
2115.08 109
2115.19 123
2115.29 137
2115.40 151
2115.51 163
2115.61 171
2115.72 175
2115.82 175
2115.93 170
2116.03 162
2116.14 151
2116.24 139
2116.35 126
2116.45 114
2116.56 103
2116.66 94
2116.77 87
2116.88 80
2116.98 74
2117.09 68
2117.19 63
2117.30 56
2117.40 50
2117.51 45
2117.61 42
2117.72 42
2117.82 44
2117.93 50
2118.04 58
2118.14 67
2118.25 76
2118.35 83
2118.46 87
2118.56 89
2118.67 89
2118.77 87
2118.88 85
2118.99 82
2119.09 81
2119.20 80
2119.30 80
2119.41 80
2119.51 80
2119.62 79
2119.72 78
2119.83 76
2119.94 75
2120.04 74
2120.15 74
2120.25 74
2120.36 75
2120.46 74
2120.57 71
2120.67 67
2120.78 60
2120.88 51
2120.99 42
2121.10 34
2121.20 28
2121.31 24
2121.41 21
2121.52 20
2121.62 19
2121.73 17
2121.83 14
2121.94 10
2122.05 5
2122.15 0
2122.26 0
2122.36 0
2122.47 0
2122.57 0
2122.68 0
2122.79 0
2122.89 0
2123.00 0
2123.10 1
2123.21 7
2123.31 15
2123.42 24
2123.52 35
2123.63 45
2123.74 53
2123.84 59
2123.95 62
2124.05 62
2124.16 60
2124.26 57
2124.37 55
2124.48 53
2124.58 52
2124.69 53
2124.79 54
2124.90 55
2125.00 55
2125.11 55
2125.21 53
2125.32 51
2125.43 47
2125.53 41
2125.64 35
2125.74 29
2125.85 22
2125.95 15
2126.06 9
2126.17 3
2126.27 0
2126.38 0
2126.48 0
2126.59 0
2126.69 0
2126.80 0
2126.91 4
2127.01 9
2127.12 14
2127.22 17
2127.33 18
2127.43 17
2127.54 14
2127.65 12
2127.75 10
2127.86 11
2127.96 15
2128.07 21
2128.17 29
2128.28 39
2128.39 47
2128.49 54
2128.60 59
2128.70 61
2128.81 63
2128.91 65
2129.02 67
2129.13 70
2129.23 74
2129.34 78
2129.44 81
2129.55 82
2129.65 80
2129.76 77
2129.87 72
2129.97 67
2130.08 62
2130.18 59
2130.29 57
2130.40 57
2130.50 58
2130.61 60
2130.71 61
2130.82 61
2130.92 61
2131.03 61
2131.14 62
2131.24 64
2131.35 67
2131.45 71
2131.56 77
2131.67 82
2131.77 86
2131.88 89
2131.98 89
2132.09 86
2132.19 81
2132.30 74
2132.41 66
2132.51 58
2132.62 51
2132.72 46
2132.83 43
2132.94 42
2133.04 40
2133.15 39
2133.25 36
2133.36 33
2133.46 28
2133.57 23
2133.68 19
2133.78 14
2133.89 10
2133.99 6
2134.10 2
2134.21 0
2134.31 0
2134.42 0
2134.52 0
2134.63 0
2134.74 0
2134.84 4
2134.95 9
2135.05 15
2135.16 22
2135.26 30
2135.37 37
2135.48 44
2135.58 48
2135.69 51
2135.79 52
2135.90 50
2136.01 48
2136.11 46
2136.22 45
2136.32 45
2136.43 45
2136.54 45
2136.64 44
2136.75 43
2136.85 41
2136.96 39
2137.07 38
2137.17 39
2137.28 41
2137.38 44
2137.49 47
2137.60 50
2137.70 52
2137.81 52
2137.91 51
2138.02 49
2138.13 47
2138.23 45
2138.34 45
2138.44 45
2138.55 46
2138.66 48
2138.76 50
2138.87 51
2138.97 50
2139.08 46
2139.19 41
2139.29 35
2139.40 29
2139.50 23
2139.61 21
2139.72 21
2139.82 25
2139.93 32
2140.03 42
2140.14 53
2140.25 64
2140.35 74
2140.46 83
2140.56 87
2140.67 89
2140.78 87
2140.88 82
2140.99 76
2141.09 68
2141.20 60
2141.31 53
2141.41 48
2141.52 46
2141.62 45
2141.73 46
2141.84 49
2141.94 52
2142.05 56
2142.15 59
2142.26 61
2142.37 62
2142.47 63
2142.58 62
2142.68 60
2142.79 59
2142.90 57
2143.00 55
2143.11 54
2143.22 53
2143.32 52
2143.43 51
2143.53 48
2143.64 44
2143.75 38
2143.85 30
2143.96 22
2144.06 13
2144.17 6
2144.28 0
2144.38 0
2144.49 0
2144.60 0
2144.70 0
2144.81 0
2144.91 0
2145.02 0
2145.13 0
2145.23 0
2145.34 0
2145.44 1
2145.55 4
2145.66 7
2145.76 10
2145.87 12
2145.98 13
2146.08 14
2146.19 16
2146.29 20
2146.40 27
2146.51 36
2146.61 47
2146.72 58
2146.82 68
2146.93 75
2147.04 79
2147.14 80
2147.25 79
2147.36 76
2147.46 74
2147.57 72
2147.67 71
2147.78 70
2147.89 69
2147.99 67
2148.10 65
2148.21 63
2148.31 61
2148.42 60
2148.52 59
2148.63 60
2148.74 61
2148.84 63
2148.95 64
2149.06 66
2149.16 68
2149.27 69
2149.37 69
2149.48 69
2149.59 67
2149.69 64
2149.80 60
2149.91 54
2150.01 48
2150.12 41
2150.22 34
2150.33 27
2150.44 22
2150.54 17
2150.65 13
2150.76 11
2150.86 9
2150.97 8
2151.07 9
2151.18 10
2151.29 12
2151.39 14
2151.50 17
2151.61 19
2151.71 21
2151.82 22
2151.93 23
2152.03 24
2152.14 25
2152.24 28
2152.35 32
2152.46 38
2152.56 45
2152.67 52
2152.78 57
2152.88 61
2152.99 61
2153.09 60
2153.20 58
2153.31 54
2153.41 51
2153.52 48
2153.63 46
2153.73 44
2153.84 42
2153.95 41
2154.05 40
2154.16 39
2154.26 40
2154.37 41
2154.48 44
2154.58 48
2154.69 51
2154.80 54
2154.90 55
2155.01 54
2155.12 52
2155.22 48
2155.33 43
2155.44 36
2155.54 30
2155.65 23
2155.75 16
2155.86 8
2155.97 1
2156.07 0
2156.18 0
2156.29 0
2156.39 0
2156.50 7
2156.61 19
2156.71 33
2156.82 47
2156.93 60
2157.03 71
2157.14 79
2157.24 84
2157.35 86
2157.46 85
2157.56 83
2157.67 79
2157.78 74
2157.88 70
2157.99 67
2158.10 65
2158.20 64
2158.31 64
2158.42 64
2158.52 65
2158.63 64
2158.74 64
2158.84 62
2158.95 60
2159.05 58
2159.16 57
2159.27 56
2159.37 56
2159.48 55
2159.59 55
2159.69 53
2159.80 51
2159.91 48
2160.01 45
2160.12 43
2160.23 41
2160.33 41
2160.44 41
2160.55 41
2160.65 40
2160.76 38
2160.87 36
2160.97 34
2161.08 32
2161.19 31
2161.29 31
2161.40 31
2161.51 31
2161.61 31
2161.72 30
2161.82 29
2161.93 30
2162.04 33
2162.14 40
2162.25 49
2162.36 59
2162.46 69
2162.57 76
2162.68 79
2162.78 77
2162.89 72
2163.00 65
2163.10 58
2163.21 53
2163.32 50
2163.42 50
2163.53 53
2163.64 57
2163.74 62
2163.85 66
2163.96 70
2164.06 73
2164.17 75
2164.28 75
2164.38 73
2164.49 71
2164.60 67
2164.70 62
2164.81 57
2164.92 53
2165.02 50
2165.13 48
2165.24 48
2165.34 49
2165.45 51
2165.56 53
2165.66 54
2165.77 55
2165.88 54
2165.98 53
2166.09 52
2166.20 51
2166.30 51
2166.41 50
2166.52 49
2166.62 47
2166.73 46
2166.84 44
2166.94 42
2167.05 41
2167.16 41
2167.26 42
2167.37 44
2167.48 46
2167.58 48
2167.69 50
2167.80 51
2167.90 51
2168.01 48
2168.12 43
2168.22 36
2168.33 27
2168.44 18
2168.54 10
2168.65 3
2168.76 0
2168.86 0
2168.97 0
2169.08 0
2169.18 0
2169.29 0
2169.40 0
2169.50 0
2169.61 0
2169.72 3
2169.82 12
2169.93 22
2170.04 31
2170.15 37
2170.25 41
2170.36 41
2170.47 38
2170.57 35
2170.68 31
2170.79 28
2170.89 25
2171.00 22
2171.11 20
2171.21 16
2171.32 13
2171.43 11
2171.53 11
2171.64 14
2171.75 20
2171.85 28
2171.96 36
2172.07 44
2172.17 49
2172.28 51
2172.39 49
2172.49 45
2172.60 40
2172.71 34
2172.82 29
2172.92 24
2173.03 20
2173.14 16
2173.24 11
2173.35 6
2173.46 1
2173.56 0
2173.67 0
2173.78 0
2173.88 0
2173.99 0
2174.10 0
2174.20 0
2174.31 0
2174.42 6
2174.53 13
2174.63 19
2174.74 24
2174.85 28
2174.95 30
2175.06 30
2175.17 28
2175.27 25
2175.38 21
2175.49 17
2175.59 15
2175.70 13
2175.81 14
2175.91 15
2176.02 17
2176.13 19
2176.24 21
2176.34 21
2176.45 21
2176.56 21
2176.66 22
2176.77 25
2176.88 29
2176.98 35
2177.09 41
2177.20 46
2177.30 49
2177.41 49
2177.52 44
2177.63 37
2177.73 28
2177.84 19
2177.95 11
2178.05 5
2178.16 1
2178.27 1
2178.37 2
2178.48 4
2178.59 6
2178.70 8
2178.80 10
2178.91 11
2179.02 13
2179.12 14
2179.23 15
2179.34 16
2179.44 17
2179.55 17
2179.66 17
2179.77 16
2179.87 16
2179.98 16
2180.09 16
2180.19 17
2180.30 18
2180.41 19
2180.51 20
2180.62 22
2180.73 25
2180.84 29
2180.94 35
2181.05 44
2181.16 54
2181.26 66
2181.37 78
2181.48 90
2181.59 99
2181.69 107
2181.80 112
2181.91 114
2182.01 114
2182.12 110
2182.23 104
2182.33 97
2182.44 88
2182.55 78
2182.66 69
2182.76 61
2182.87 54
2182.98 49
2183.08 46
2183.19 45
2183.30 45
2183.41 47
2183.51 49
2183.62 51
2183.73 51
2183.83 50
2183.94 47
2184.05 43
2184.16 38
2184.26 35
2184.37 34
2184.48 36
2184.58 41
2184.69 48
2184.80 57
2184.91 67
2185.01 75
2185.12 82
2185.23 87
2185.33 90
2185.44 91
2185.55 90
2185.66 89
2185.76 88
2185.87 86
2185.98 86
2186.08 86
2186.19 87
2186.30 88
2186.41 88
2186.51 88
2186.62 85
2186.73 81
2186.83 75
2186.94 67
2187.05 58
2187.16 50
2187.26 42
2187.37 35
2187.48 31
2187.58 30
2187.69 30
2187.80 31
2187.91 32
2188.01 33
2188.12 32
2188.23 31
2188.33 29
2188.44 27
2188.55 26
2188.66 24
2188.76 22
2188.87 20
2188.98 17
2189.09 14
2189.19 12
2189.30 9
2189.41 8
2189.51 9
2189.62 12
2189.73 17
2189.84 23
2189.94 30
2190.05 36
2190.16 41
2190.27 44
2190.37 45
2190.48 43
2190.59 41
2190.69 40
2190.80 39
2190.91 41
2191.02 43
2191.12 46
2191.23 48
2191.34 49
2191.45 47
2191.55 44
2191.66 38
2191.77 33
2191.87 27
2191.98 23
2192.09 19
2192.20 15
2192.30 13
2192.41 10
2192.52 8
2192.63 6
2192.73 5
2192.84 7
2192.95 11
2193.06 17
2193.16 26
2193.27 36
2193.38 46
2193.48 56
2193.59 64
2193.70 70
2193.81 73
2193.91 74
2194.02 72
2194.13 67
2194.24 61
2194.34 53
2194.45 44
2194.56 36
2194.67 29
2194.77 24
2194.88 21
2194.99 22
2195.10 26
2195.20 34
2195.31 43
2195.42 55
2195.52 67
2195.63 78
2195.74 87
2195.85 93
2195.95 96
2196.06 95
2196.17 92
2196.28 87
2196.38 84
2196.49 82
2196.60 82
2196.71 84
2196.81 86
2196.92 87
2197.03 85
2197.14 82
2197.24 76
2197.35 69
2197.46 63
2197.57 58
2197.67 55
2197.78 54
2197.89 52
2198.00 49
2198.10 46
2198.21 41
2198.32 35
2198.43 29
2198.53 25
2198.64 23
2198.75 24
2198.86 27
2198.96 32
2199.07 38
2199.18 45
2199.29 53
2199.39 59
2199.50 65
2199.61 70
2199.72 73
2199.82 74
2199.93 73
2200.04 71
2200.15 67
2200.25 61
2200.36 55
2200.47 47
2200.58 40
2200.68 34
2200.79 29
2200.90 27
2201.01 26
2201.11 27
2201.22 30
2201.33 32
2201.44 35
2201.54 38
2201.65 39
2201.76 40
2201.87 40
2201.97 39
2202.08 37
2202.19 35
2202.30 33
2202.40 32
2202.51 32
2202.62 33
2202.73 37
2202.83 43
2202.94 50
2203.05 58
2203.16 64
2203.26 69
2203.37 71
2203.48 71
2203.59 70
2203.69 69
2203.80 69
2203.91 69
2204.02 71
2204.12 72
2204.23 73
2204.34 73
2204.45 70
2204.56 66
2204.66 60
2204.77 53
2204.88 47
2204.99 43
2205.09 40
2205.20 40
2205.31 42
2205.42 45
2205.52 51
2205.63 56
2205.74 62
2205.85 67
2205.95 70
2206.06 71
2206.17 70
2206.28 68
2206.39 65
2206.49 64
2206.60 64
2206.71 67
2206.82 73
2206.92 83
2207.03 94
2207.14 106
2207.25 118
2207.35 128
2207.46 135
2207.57 138
2207.68 138
2207.79 135
2207.89 130
2208.00 124
2208.11 119
2208.22 116
2208.32 114
2208.43 113
2208.54 114
2208.65 114
2208.75 112
2208.86 110
2208.97 107
2209.08 103
2209.19 100
2209.29 97
2209.40 95
2209.51 94
2209.62 92
2209.72 91
2209.83 88
2209.94 84
2210.05 79
2210.16 74
2210.26 69
2210.37 66
2210.48 64
2210.59 62
2210.69 59
2210.80 56
2210.91 53
2211.02 48
2211.13 45
2211.23 43
2211.34 45
2211.45 49
2211.56 56
2211.66 63
2211.77 70
2211.88 75
2211.99 76
2212.10 74
2212.20 69
2212.31 62
2212.42 56
2212.53 51
2212.63 48
2212.74 47
2212.85 48
2212.96 50
2213.07 52
2213.17 53
2213.28 53
2213.39 53
2213.50 52
2213.60 50
2213.71 49
2213.82 48
2213.93 46
2214.04 44
2214.14 41
2214.25 37
2214.36 34
2214.47 32
2214.58 32
2214.68 35
2214.79 40
2214.90 46
2215.01 52
2215.11 55
2215.22 56
2215.33 54
2215.44 50
2215.55 44
2215.65 39
2215.76 36
2215.87 34
2215.98 33
2216.09 32
2216.19 29
2216.30 26
2216.41 21
2216.52 15
2216.63 9
2216.73 4
2216.84 1
2216.95 0
2217.06 0
2217.16 0
2217.27 0
2217.38 0
2217.49 0
2217.60 0
2217.70 0
2217.81 0
2217.92 3
2218.03 12
2218.14 22
2218.24 34
2218.35 46
2218.46 56
2218.57 65
2218.68 72
2218.78 76
2218.89 79
2219.00 82
2219.11 85
2219.22 88
2219.32 91
2219.43 93
2219.54 93
2219.65 92
2219.76 88
2219.86 83
2219.97 76
2220.08 68
2220.19 59
2220.30 51
2220.40 43
2220.51 37
2220.62 33
2220.73 31
2220.84 31
2220.94 32
2221.05 34
2221.16 37
2221.27 39
2221.38 42
2221.48 45
2221.59 49
2221.70 55
2221.81 61
2221.92 68
2222.02 76
2222.13 83
2222.24 88
2222.35 91
2222.46 92
2222.56 90
2222.67 87
2222.78 83
2222.89 80
2223.00 77
2223.10 77
2223.21 78
2223.32 82
2223.43 88
2223.54 94
2223.65 100
2223.75 104
2223.86 105
2223.97 103
2224.08 98
2224.19 91
2224.29 83
2224.40 75
2224.51 68
2224.62 63
2224.73 60
2224.83 58
2224.94 59
2225.05 62
2225.16 67
2225.27 74
2225.37 83
2225.48 92
2225.59 100
2225.70 105
2225.81 107
2225.92 105
2226.02 100
2226.13 94
2226.24 88
2226.35 84
2226.46 81
2226.56 79
2226.67 79
2226.78 79
2226.89 77
2227.00 75
2227.11 72
2227.21 68
2227.32 65
2227.43 63
2227.54 63
2227.65 64
2227.75 66
2227.86 69
2227.97 72
2228.08 76
2228.19 81
2228.30 87
2228.40 95
2228.51 104
2228.62 114
2228.73 123
2228.84 131
2228.94 137
2229.05 140
2229.16 141
2229.27 138
2229.38 135
2229.49 130
2229.59 125
2229.70 120
2229.81 116
2229.92 113
2230.03 111
2230.13 109
2230.24 108
2230.35 106
2230.46 102
2230.57 97
2230.68 90
2230.78 82
2230.89 74
2231.00 66
2231.11 60
2231.22 56
2231.33 54
2231.43 54
2231.54 56
2231.65 58
2231.76 60
2231.87 61
2231.98 61
2232.08 60
2232.19 58
2232.30 55
2232.41 52
2232.52 49
2232.63 47
2232.73 47
2232.84 49
2232.95 54
2233.06 62
2233.17 73
2233.28 84
2233.38 94
2233.49 102
2233.60 106
2233.71 108
2233.82 107
2233.93 106
2234.03 105
2234.14 106
2234.25 109
2234.36 113
2234.47 116
2234.58 120
2234.68 122
2234.79 124
2234.90 126
2235.01 128
2235.12 133
2235.23 139
2235.33 146
2235.44 155
2235.55 165
2235.66 175
2235.77 185
2235.88 195
2235.98 203
2236.09 208
2236.20 210
2236.31 208
2236.42 201
2236.53 191
2236.63 179
2236.74 168
2236.85 159
2236.96 153
2237.07 151
2237.18 151
2237.28 152
2237.39 152
2237.50 149
2237.61 143
2237.72 135
2237.83 125
2237.94 116
2238.04 108
2238.15 103
2238.26 101
2238.37 102
2238.48 107
2238.59 113
2238.69 120
2238.80 126
2238.91 131
2239.02 132
2239.13 131
2239.24 126
2239.35 118
2239.45 109
2239.56 99
2239.67 88
2239.78 78
2239.89 70
2240.00 62
2240.10 56
2240.21 52
2240.32 51
2240.43 51
2240.54 53
2240.65 55
2240.76 55
2240.86 52
2240.97 47
2241.08 40
2241.19 33
2241.30 26
2241.41 22
2241.51 21
2241.62 22
2241.73 25
2241.84 29
2241.95 33
2242.06 38
2242.17 42
2242.27 47
2242.38 52
2242.49 57
2242.60 63
2242.71 67
2242.82 69
2242.93 68
2243.03 64
2243.14 57
2243.25 46
2243.36 34
2243.47 20
2243.58 7
2243.69 0
2243.79 0
2243.90 0
2244.01 0
2244.12 0
2244.23 0
2244.34 0
2244.45 0
2244.55 3
2244.66 10
2244.77 17
2244.88 23
2244.99 29
2245.10 33
2245.21 37
2245.31 39
2245.42 39
2245.53 38
2245.64 37
2245.75 35
2245.86 33
2245.97 33
2246.08 35
2246.18 38
2246.29 41
2246.40 45
2246.51 48
2246.62 48
2246.73 46
2246.84 40
2246.94 32
2247.05 23
2247.16 14
2247.27 7
2247.38 3
2247.49 2
2247.60 5
2247.70 11
2247.81 21
2247.92 32
2248.03 45
2248.14 56
2248.25 67
2248.36 75
2248.47 80
2248.57 84
2248.68 85
2248.79 84
2248.90 82
2249.01 79
2249.12 75
2249.23 69
2249.34 62
2249.44 53
2249.55 45
2249.66 37
2249.77 29
2249.88 24
2249.99 20
2250.10 18
2250.20 18
2250.31 19
2250.42 21
2250.53 23
2250.64 25
2250.75 27
2250.86 29
2250.97 30
2251.07 30
2251.18 29
2251.29 28
2251.40 27
2251.51 25
2251.62 23
2251.73 23
2251.84 22
2251.94 23
2252.05 24
2252.16 26
2252.27 29
2252.38 33
2252.49 38
2252.60 44
2252.71 53
2252.82 63
2252.92 74
2253.03 85
2253.14 93
2253.25 99
2253.36 101
2253.47 99
2253.58 94
2253.69 86
2253.79 76
2253.90 68
2254.01 61
2254.12 58
2254.23 59
2254.34 64
2254.45 73
2254.56 85
2254.66 97
2254.77 110
2254.88 121
2254.99 130
2255.10 136
2255.21 139
2255.32 140
2255.43 137
2255.54 131
2255.64 122
2255.75 111
2255.86 99
2255.97 86
2256.08 73
2256.19 62
2256.30 54
2256.41 49
2256.52 47
2256.62 48
2256.73 51
2256.84 55
2256.95 58
2257.06 61
2257.17 61
2257.28 59
2257.39 56
2257.50 51
2257.60 46
2257.71 43
2257.82 43
2257.93 45
2258.04 51
2258.15 60
2258.26 69
2258.37 78
2258.48 85
2258.58 89
2258.69 90
2258.80 88
2258.91 84
2259.02 81
2259.13 79
2259.24 80
2259.35 81
2259.46 84
2259.57 85
2259.67 85
2259.78 83
2259.89 79
2260.00 75
2260.11 71
2260.22 69
2260.33 70
2260.44 73
2260.55 78
2260.65 83
2260.76 88
2260.87 92
2260.98 95
2261.09 96
2261.20 96
2261.31 94
2261.42 90
2261.53 84
2261.64 76
2261.74 65
2261.85 54
2261.96 42
2262.07 30
2262.18 19
2262.29 9
2262.40 2
2262.51 0
2262.62 0
2262.73 0
2262.84 1
2262.94 5
2263.05 9
2263.16 13
2263.27 15
2263.38 15
2263.49 13
2263.60 10
2263.71 6
2263.82 1
2263.93 0
2264.03 0
2264.14 0
2264.25 0
2264.36 0
2264.47 0
2264.58 0
2264.69 0
2264.80 4
2264.91 9
2265.02 15
2265.13 21
2265.23 25
2265.34 29
2265.45 32
2265.56 33
2265.67 34
2265.78 34
2265.89 33
2266.00 33
2266.11 33
2266.22 35
2266.33 40
2266.43 47
2266.54 56
2266.65 68
2266.76 79
2266.87 91
2266.98 100
2267.09 107
2267.20 111
2267.31 113
2267.42 114
2267.53 113
2267.64 111
2267.74 108
2267.85 106
2267.96 102
2268.07 99
2268.18 95
2268.29 91
2268.40 87
2268.51 84
2268.62 80
2268.73 77
2268.84 74
2268.95 70
2269.05 67
2269.16 65
2269.27 64
2269.38 64
2269.49 66
2269.60 69
2269.71 72
2269.82 75
2269.93 77
2270.04 79
2270.15 79
2270.26 78
2270.36 76
2270.47 74
2270.58 72
2270.69 71
2270.80 72
2270.91 76
2271.02 83
2271.13 92
2271.24 102
2271.35 112
2271.46 119
2271.57 123
2271.68 124
2271.78 123
2271.89 121
2272.00 120
2272.11 122
2272.22 127
2272.33 135
2272.44 144
2272.55 151
2272.66 156
2272.77 158
2272.88 155
2272.99 150
2273.10 143
2273.21 135
2273.31 129
2273.42 122
2273.53 117
2273.64 111
2273.75 105
2273.86 99
2273.97 93
2274.08 87
2274.19 83
2274.30 80
2274.41 79
2274.52 79
2274.63 80
2274.74 82
2274.84 85
2274.95 87
2275.06 91
2275.17 94
2275.28 98
2275.39 102
2275.50 103
2275.61 103
2275.72 100
2275.83 94
2275.94 86
2276.05 77
2276.16 68
2276.27 60
2276.38 53
2276.48 48
2276.59 45
2276.70 44
2276.81 44
2276.92 45
2277.03 47
2277.14 48
2277.25 50
2277.36 51
2277.47 50
2277.58 49
2277.69 47
2277.80 45
2277.91 42
2278.02 39
2278.13 37
2278.24 35
2278.34 34
2278.45 34
2278.56 34
2278.67 34
2278.78 35
2278.89 37
2279.00 39
2279.11 43
2279.22 48
2279.33 55
2279.44 64
2279.55 72
2279.66 80
2279.77 85
2279.88 86
2279.99 85
2280.10 80
2280.20 74
2280.31 66
2280.42 60
2280.53 55
2280.64 51
2280.75 50
2280.86 50
2280.97 52
2281.08 54
2281.19 56
2281.30 58
2281.41 59
2281.52 60
2281.63 60
2281.74 59
2281.85 58
2281.96 56
2282.07 53
2282.18 49
2282.28 44
2282.39 39
2282.50 33
2282.61 28
2282.72 22
2282.83 17
2282.94 12
2283.05 10
2283.16 12
2283.27 18
2283.38 28
2283.49 43
2283.60 62
2283.71 82
2283.82 101
2283.93 116
2284.04 126
2284.15 131
2284.26 131
2284.37 126
2284.48 118
2284.59 109
2284.69 101
2284.80 94
2284.91 90
2285.02 88
2285.13 90
2285.24 94
2285.35 101
2285.46 109
2285.57 118
2285.68 126
2285.79 135
2285.90 142
2286.01 148
2286.12 153
2286.23 157
2286.34 160
2286.45 161
2286.56 161
2286.67 160
2286.78 159
2286.89 159
2287.00 158
2287.11 159
2287.22 159
2287.32 159
2287.43 157
2287.54 152
2287.65 144
2287.76 133
2287.87 120
2287.98 105
2288.09 89
2288.20 75
2288.31 64
2288.42 55
2288.53 48
2288.64 44
2288.75 42
2288.86 42
2288.97 43
2289.08 46
2289.19 49
2289.30 53
2289.41 58
2289.52 62
2289.63 66
2289.74 69
2289.85 72
2289.96 73
2290.07 74
2290.18 74
2290.29 73
2290.40 72
2290.51 68
2290.61 63
2290.72 56
2290.83 48
2290.94 40
2291.05 32
2291.16 27
2291.27 26
2291.38 29
2291.49 36
2291.60 46
2291.71 58
2291.82 69
2291.93 79
2292.04 85
2292.15 88
2292.26 87
2292.37 84
2292.48 80
2292.59 75
2292.70 71
2292.81 68
2292.92 67
2293.03 67
2293.14 68
2293.25 69
2293.36 70
2293.47 72
2293.58 74
2293.69 76
2293.80 80
2293.91 85
2294.02 92
2294.13 100
2294.24 108
2294.35 115
2294.46 122
2294.57 126
2294.68 129
2294.79 130
2294.90 130
2295.00 130
2295.11 129
2295.22 128
2295.33 127
2295.44 126
2295.55 124
2295.66 121
2295.77 116
2295.88 110
2295.99 104
2296.10 97
2296.21 91
2296.32 84
2296.43 78
2296.54 73
2296.65 68
2296.76 63
2296.87 57
2296.98 52
2297.09 46
2297.20 42
2297.31 39
2297.42 38
2297.53 39
2297.64 41
2297.75 45
2297.86 50
2297.97 55
2298.08 60
2298.19 63
2298.30 65
2298.41 66
2298.52 66
2298.63 65
2298.74 65
2298.85 65
2298.96 67
2299.07 71
2299.18 76
2299.29 83
2299.40 90
2299.51 96
2299.62 100
2299.73 100
2299.84 98
2299.95 93
2300.06 87
2300.17 81
2300.28 76
2300.39 73
2300.50 70
2300.61 67
2300.72 64
2300.83 60
2300.94 56
2301.05 54
2301.16 54
2301.27 57
2301.38 63
2301.49 71
2301.60 80
2301.71 89
2301.82 98
2301.93 105
2302.04 111
2302.15 115
2302.26 117
2302.37 117
2302.48 117
2302.59 115
2302.70 112
2302.81 109
2302.92 105
2303.03 102
2303.14 99
2303.25 96
2303.36 92
2303.47 88
2303.58 85
2303.69 82
2303.80 80
2303.91 80
2304.02 83
2304.13 86
2304.24 90
2304.35 93
2304.46 94
2304.57 92
2304.68 88
2304.79 82
2304.90 75
2305.01 69
2305.12 64
2305.23 62
2305.34 63
2305.45 65
2305.56 69
2305.67 72
2305.78 76
2305.89 77
2306.00 78
2306.11 78
2306.22 78
2306.33 78
2306.44 78
2306.55 79
2306.66 78
2306.77 77
2306.88 74
2306.99 69
2307.10 64
2307.21 57
2307.32 52
2307.43 48
2307.54 46
2307.65 44
2307.76 44
2307.87 43
2307.98 41
2308.09 38
2308.20 34
2308.31 30
2308.42 28
2308.53 28
2308.64 30
2308.75 34
2308.86 39
2308.97 44
2309.08 48
2309.19 52
2309.30 54
2309.41 55
2309.52 55
2309.63 53
2309.74 51
2309.85 49
2309.96 46
2310.07 43
2310.18 41
2310.29 39
2310.40 39
2310.51 38
2310.62 38
2310.73 38
2310.84 38
2310.95 37
2311.06 36
2311.18 36
2311.29 38
2311.40 41
2311.51 47
2311.62 55
2311.73 64
2311.84 73
2311.95 82
2312.06 89
2312.17 94
2312.28 97
2312.39 97
2312.50 96
2312.61 94
2312.72 91
2312.83 86
2312.94 81
2313.05 73
2313.16 64
2313.27 54
2313.38 44
2313.49 33
2313.60 24
2313.71 16
2313.82 11
2313.93 9
2314.04 10
2314.15 12
2314.26 17
2314.37 23
2314.48 28
2314.59 31
2314.70 31
2314.81 27
2314.92 19
2315.03 8
2315.14 0
2315.25 0
2315.36 0
2315.47 0
2315.58 0
2315.70 0
2315.81 0
2315.92 0
2316.03 11
2316.14 21
2316.25 27
2316.36 31
2316.47 33
2316.58 32
2316.69 31
2316.80 30
2316.91 31
2317.02 33
2317.13 37
2317.24 42
2317.35 50
2317.46 58
2317.57 66
2317.68 73
2317.79 77
2317.90 80
2318.01 80
2318.12 78
2318.23 76
2318.34 72
2318.45 68
2318.56 64
2318.67 59
2318.78 54
2318.90 49
2319.01 44
2319.12 40
2319.23 37
2319.34 35
2319.45 34
2319.56 34
2319.67 35
2319.78 35
2319.89 35
2320.00 34
2320.11 33
2320.22 32
2320.33 30
2320.44 29
2320.55 29
2320.66 29
2320.77 29
2320.88 30
2320.99 30
2321.10 31
2321.21 32
2321.32 32
2321.43 33
2321.54 32
2321.66 31
2321.77 28
2321.88 23
2321.99 17
2322.10 10
2322.21 3
2322.32 0
2322.43 0
2322.54 0
2322.65 0
2322.76 0
2322.87 1
2322.98 8
2323.09 16
2323.20 23
2323.31 30
2323.42 37
2323.53 43
2323.64 49
2323.75 55
2323.86 60
2323.98 63
2324.09 65
2324.20 65
2324.31 63
2324.42 61
2324.53 60
2324.64 59
2324.75 60
2324.86 62
2324.97 65
2325.08 67
2325.19 68
2325.30 69
2325.41 68
2325.52 66
2325.63 65
2325.74 64
2325.85 64
2325.96 65
2326.08 67
2326.19 68
2326.30 69
2326.41 69
2326.52 68
2326.63 66
2326.74 63
2326.85 60
2326.96 57
2327.07 54
2327.18 52
2327.29 52
2327.40 53
2327.51 55
2327.62 59
2327.73 63
2327.84 66
2327.96 68
2328.07 68
2328.18 65
2328.29 61
2328.40 55
2328.51 48
2328.62 42
2328.73 37
2328.84 33
2328.95 32
2329.06 33
2329.17 35
2329.28 39
2329.39 43
2329.50 45
2329.61 45
2329.72 43
2329.84 39
2329.95 32
2330.06 25
2330.17 19
2330.28 14
2330.39 12
2330.50 12
2330.61 15
2330.72 19
2330.83 25
2330.94 33
2331.05 43
2331.16 54
2331.27 65
2331.38 75
2331.50 83
2331.61 88
2331.72 90
2331.83 87
2331.94 81
2332.05 74
2332.16 67
2332.27 61
2332.38 58
2332.49 60
2332.60 65
2332.71 73
2332.82 82
2332.93 91
2333.05 100
2333.16 106
2333.27 109
2333.38 110
2333.49 108
2333.60 105
2333.71 100
2333.82 94
2333.93 87
2334.04 80
2334.15 72
2334.26 64
2334.37 57
2334.48 51
2334.60 47
2334.71 45
2334.82 43
2334.93 42
2335.04 39
2335.15 35
2335.26 30
2335.37 23
2335.48 16
2335.59 8
2335.70 2
2335.81 0
2335.92 0
2336.04 0
2336.15 0
2336.26 0
2336.37 0
2336.48 0
2336.59 1
2336.70 5
2336.81 7
2336.92 9
2337.03 9
2337.14 8
2337.25 8
2337.37 9
2337.48 11
2337.59 13
2337.70 16
2337.81 19
2337.92 21
2338.03 21
2338.14 21
2338.25 20
2338.36 21
2338.47 22
2338.58 25
2338.70 30
2338.81 35
2338.92 40
2339.03 44
2339.14 48
2339.25 50
2339.36 52
2339.47 54
2339.58 57
2339.69 59
2339.80 61
2339.91 63
2340.03 64
2340.14 63
2340.25 61
2340.36 59
2340.47 57
2340.58 55
2340.69 53
2340.80 53
2340.91 52
2341.02 51
2341.13 50
2341.25 49
2341.36 49
2341.47 49
2341.58 52
2341.69 56
2341.80 61
2341.91 66
2342.02 70
2342.13 70
2342.24 67
2342.35 61
2342.47 53
2342.58 45
2342.69 40
2342.80 38
2342.91 41
2343.02 47
2343.13 57
2343.24 67
2343.35 76
2343.46 84
2343.57 89
2343.69 91
2343.80 91
2343.91 89
2344.02 87
2344.13 85
2344.24 82
2344.35 79
2344.46 74
2344.57 69
2344.68 64
2344.80 58
2344.91 54
2345.02 52
2345.13 52
2345.24 55
2345.35 60
2345.46 65
2345.57 70
2345.68 74
2345.79 76
2345.91 78
2346.02 78
2346.13 79
2346.24 81
2346.35 83
2346.46 84
2346.57 84
2346.68 82
2346.79 80
2346.91 76
2347.02 74
2347.13 73
2347.24 73
2347.35 76
2347.46 81
2347.57 86
2347.68 92
2347.79 97
2347.90 102
2348.02 107
2348.13 112
2348.24 118
2348.35 125
2348.46 132
2348.57 140
2348.68 148
2348.79 155
2348.90 160
2349.02 164
2349.13 166
2349.24 168
2349.35 171
2349.46 177
2349.57 186
2349.68 199
2349.79 217
2349.90 236
2350.02 257
2350.13 277
2350.24 296
2350.35 312
2350.46 324
2350.57 331
2350.68 333
2350.79 329
2350.90 320
2351.02 307
2351.13 292
2351.24 276
2351.35 263
2351.46 253
2351.57 246
2351.68 243
2351.79 242
2351.90 240
2352.02 235
2352.13 226
2352.24 214
2352.35 201
2352.46 187
2352.57 176
2352.68 168
2352.79 164
2352.91 164
2353.02 166
2353.13 168
2353.24 168
2353.35 166
2353.46 159
2353.57 149
2353.68 135
2353.79 120
2353.91 105
2354.02 92
2354.13 82
2354.24 76
2354.35 75
2354.46 76
2354.57 78
2354.68 80
2354.80 82
2354.91 81
2355.02 78
2355.13 73
2355.24 67
2355.35 61
2355.46 55
2355.57 51
2355.69 48
2355.80 47
2355.91 47
2356.02 50
2356.13 53
2356.24 57
2356.35 61
2356.46 66
2356.58 70
2356.69 74
2356.80 78
2356.91 81
2357.02 83
2357.13 83
2357.24 83
2357.35 82
2357.47 80
2357.58 77
2357.69 72
2357.80 67
2357.91 60
2358.02 52
2358.13 44
2358.25 36
2358.36 29
2358.47 25
2358.58 24
2358.69 26
2358.80 30
2358.91 35
2359.02 41
2359.14 46
2359.25 50
2359.36 52
2359.47 52
2359.58 50
2359.69 46
2359.80 41
2359.92 35
2360.03 30
2360.14 25
2360.25 22
2360.36 20
2360.47 20
2360.58 20
2360.69 21
2360.81 22
2360.92 23
2361.03 24
2361.14 25
2361.25 25
2361.36 25
2361.47 23
2361.59 18
2361.70 12
2361.81 5
2361.92 0
2362.03 0
2362.14 0
2362.25 0
2362.37 0
2362.48 0
2362.59 0
2362.70 1
2362.81 4
2362.92 5
2363.03 6
2363.15 8
2363.26 11
2363.37 17
2363.48 27
2363.59 38
2363.70 50
2363.81 62
2363.93 71
2364.04 77
2364.15 78
2364.26 76
2364.37 71
2364.48 65
2364.59 60
2364.71 56
2364.82 55
2364.93 56
2365.04 59
2365.15 63
2365.26 67
2365.37 68
2365.49 68
2365.60 65
2365.71 61
2365.82 56
2365.93 51
2366.04 47
2366.16 44
2366.27 41
2366.38 39
2366.49 35
2366.60 31
2366.71 24
2366.82 17
2366.94 9
2367.05 2
2367.16 0
2367.27 0
2367.38 0
2367.49 0
2367.60 0
2367.72 3
2367.83 13
2367.94 25
2368.05 39
2368.16 53
2368.27 66
2368.39 77
2368.50 85
2368.61 90
2368.72 93
2368.83 94
2368.94 95
2369.05 95
2369.17 94
2369.28 93
2369.39 91
2369.50 87
2369.61 83
2369.72 77
2369.84 71
2369.95 65
2370.06 61
2370.17 59
2370.28 59
2370.39 61
2370.51 65
2370.62 68
2370.73 72
2370.84 74
2370.95 75
2371.06 74
2371.18 72
2371.29 70
2371.40 67
2371.51 64
2371.62 61
2371.73 57
2371.84 53
2371.96 49
2372.07 46
2372.18 44
2372.29 45
2372.40 47
2372.51 50
2372.63 54
2372.74 57
2372.85 58
2372.96 56
2373.07 53
2373.18 49
2373.30 47
2373.41 46
2373.52 48
2373.63 51
2373.74 53
2373.85 54
2373.97 52
2374.08 47
2374.19 41
2374.30 33
2374.41 25
2374.52 19
2374.64 14
2374.75 11
2374.86 10
2374.97 10
2375.08 12
2375.20 15
2375.31 21
2375.42 29
2375.53 39
2375.64 49
2375.75 59
2375.87 68
2375.98 76
2376.09 82
2376.20 88
2376.31 93
2376.42 99
2376.54 104
2376.65 109
2376.76 112
2376.87 113
2376.98 113
2377.09 110
2377.21 108
2377.32 108
2377.43 110
2377.54 114
2377.65 120
2377.77 126
2377.88 130
2377.99 131
2378.10 130
2378.21 127
2378.32 124
2378.44 121
2378.55 120
2378.66 121
2378.77 123
2378.88 126
2378.99 128
2379.11 129
2379.22 130
2379.33 129
2379.44 128
2379.55 127
2379.67 127
2379.78 127
2379.89 128
2380.00 128
2380.11 128
2380.22 127
2380.34 126
2380.45 126
2380.56 126
2380.67 128
2380.78 131
2380.90 133
2381.01 133
2381.12 131
2381.23 126
2381.34 118
2381.46 109
2381.57 101
2381.68 95
2381.79 92
2381.90 93
2382.01 98
2382.13 104
2382.24 111
2382.35 119
2382.46 126
2382.57 133
2382.69 139
2382.80 146
2382.91 151
2383.02 155
2383.13 156
2383.25 154
2383.36 151
2383.47 146
2383.58 142
2383.69 139
2383.80 138
2383.92 138
2384.03 138
2384.14 138
2384.25 136
2384.36 132
2384.48 127
2384.59 122
2384.70 118
2384.81 117
2384.92 118
2385.04 120
2385.15 124
2385.26 127
2385.37 128
2385.48 126
2385.60 121
2385.71 114
2385.82 104
2385.93 92
2386.04 78
2386.16 65
2386.27 52
2386.38 42
2386.49 34
2386.60 30
2386.72 29
2386.83 31
2386.94 35
2387.05 41
2387.16 48
2387.28 56
2387.39 66
2387.50 76
2387.61 88
2387.72 101
2387.84 112
2387.95 121
2388.06 127
2388.17 129
2388.28 127
2388.40 122
2388.51 115
2388.62 107
2388.73 99
2388.84 92
2388.96 87
2389.07 82
2389.18 79
2389.29 76
2389.40 74
2389.52 71
2389.63 70
2389.74 70
2389.85 71
2389.96 71
2390.08 71
2390.19 70
2390.30 66
2390.41 61
2390.52 55
2390.64 48
2390.75 43
2390.86 39
2390.97 36
2391.08 34
2391.20 32
2391.31 31
2391.42 29
2391.53 27
2391.65 26
2391.76 24
2391.87 23
2391.98 22
2392.09 21
2392.21 19
2392.32 18
2392.43 18
2392.54 19
2392.65 22
2392.77 26
2392.88 31
2392.99 35
2393.10 38
2393.21 37
2393.33 34
2393.44 27
2393.55 19
2393.66 11
2393.78 4
2393.89 0
2394.00 0
2394.11 0
2394.22 0
2394.34 0
2394.45 0
2394.56 0
2394.67 0
2394.79 0
2394.90 2
2395.01 7
2395.12 13
2395.23 19
2395.35 26
2395.46 34
2395.57 43
2395.68 54
2395.79 67
2395.91 81
2396.02 94
2396.13 105
2396.24 113
2396.36 117
2396.47 118
2396.58 115
2396.69 111
2396.80 106
2396.92 102
2397.03 97
2397.14 93
2397.25 89
2397.37 85
2397.48 81
2397.59 78
2397.70 77
2397.81 77
2397.93 80
2398.04 84
2398.15 88
2398.26 94
2398.38 99
2398.49 103
2398.60 106
2398.71 107
2398.83 107
2398.94 107
2399.05 106
2399.16 106
2399.27 107
2399.39 109
2399.50 112
2399.61 115
2399.72 118
2399.84 120
2399.95 120
2400.06 118
2400.17 114
2400.28 108
2400.40 102
2400.51 96
2400.62 91
2400.73 88
2400.85 86
2400.96 87
2401.07 89
2401.18 93
2401.30 97
2401.41 101
2401.52 104
2401.63 106
2401.74 107
2401.86 108
2401.97 110
2402.08 113
2402.19 118
2402.31 124
2402.42 130
2402.53 134
2402.64 135
2402.76 133
2402.87 129
2402.98 124
2403.09 118
2403.21 114
2403.32 111
2403.43 109
2403.54 107
2403.66 106
2403.77 104
2403.88 102
2403.99 100
2404.10 100
2404.22 101
2404.33 105
2404.44 111
2404.55 118
2404.67 127
2404.78 134
2404.89 140
2405.00 142
2405.12 142
2405.23 140
2405.34 135
2405.45 130
2405.57 126
2405.68 124
2405.79 125
2405.90 128
2406.02 134
2406.13 141
2406.24 149
2406.35 156
2406.47 163
2406.58 169
2406.69 174
2406.80 178
2406.92 181
2407.03 182
2407.14 181
2407.25 177
2407.36 172
2407.48 164
2407.59 154
2407.70 144
2407.81 133
2407.93 122
2408.04 110
2408.15 99
2408.26 88
2408.38 78
2408.49 70
2408.60 64
2408.71 61
2408.83 60
2408.94 62
2409.05 65
2409.16 68
2409.28 70
2409.39 72
2409.50 73
2409.61 74
2409.73 76
2409.84 79
2409.95 84
2410.06 91
2410.18 99
2410.29 107
2410.40 113
2410.52 119
2410.63 123
2410.74 125
2410.85 127
2410.97 128
2411.08 130
2411.19 131
2411.30 131
2411.42 131
2411.53 130
2411.64 128
2411.75 124
2411.87 119
2411.98 114
2412.09 108
2412.20 103
2412.32 97
2412.43 93
2412.54 89
2412.65 86
2412.77 83
2412.88 81
2412.99 79
2413.10 78
2413.22 77
2413.33 77
2413.44 79
2413.55 81
2413.67 85
2413.78 89
2413.89 93
2414.01 97
2414.12 101
2414.23 105
2414.34 110
2414.46 115
2414.57 121
2414.68 126
2414.79 130
2414.91 131
2415.02 130
2415.13 126
2415.24 120
2415.36 113
2415.47 106
2415.58 100
2415.69 95
2415.81 93
2415.92 92
2416.03 92
2416.15 94
2416.26 95
2416.37 95
2416.48 95
2416.60 95
2416.71 94
2416.82 92
2416.93 91
2417.05 90
2417.16 90
2417.27 90
2417.39 92
2417.50 95
2417.61 99
2417.72 104
2417.84 109
2417.95 113
2418.06 117
2418.17 120
2418.29 121
2418.40 121
2418.51 118
2418.62 114
2418.74 110
2418.85 106
2418.96 103
2419.08 101
2419.19 102
2419.30 103
2419.41 106
2419.53 109
2419.64 111
2419.75 114
2419.87 115
2419.98 116
2420.09 116
2420.20 116
2420.32 116
2420.43 116
2420.54 115
2420.65 114
2420.77 112
2420.88 110
2420.99 107
2421.11 102
2421.22 97
2421.33 91
2421.44 85
2421.56 78
2421.67 70
2421.78 63
2421.90 57
2422.01 52
2422.12 49
2422.23 48
2422.35 50
2422.46 53
2422.57 58
2422.68 64
2422.80 70
2422.91 77
2423.02 84
2423.14 92
2423.25 100
2423.36 107
2423.47 113
2423.59 116
2423.70 116
2423.81 112
2423.93 105
2424.04 94
2424.15 83
2424.26 72
2424.38 64
2424.49 57
2424.60 54
2424.72 53
2424.83 54
2424.94 56
2425.05 59
2425.17 63
2425.28 68
2425.39 75
2425.51 82
2425.62 90
2425.73 98
2425.85 105
2425.96 112
2426.07 117
2426.18 120
2426.30 122
2426.41 122
2426.52 121
2426.64 119
2426.75 117
2426.86 114
2426.97 112
2427.09 110
2427.20 108
2427.31 106
2427.43 103
2427.54 99
2427.65 94
2427.76 89
2427.88 84
2427.99 80
2428.10 77
2428.22 77
2428.33 78
2428.44 80
2428.56 81
2428.67 81
2428.78 78
2428.89 74
2429.01 68
2429.12 63
2429.23 58
2429.35 55
2429.46 55
2429.57 56
2429.69 59
2429.80 61
2429.91 63
2430.02 65
2430.14 67
2430.25 70
2430.36 73
2430.48 78
2430.59 82
2430.70 86
2430.82 88
2430.93 87
2431.04 84
2431.15 78
2431.27 71
2431.38 64
2431.49 57
2431.61 52
2431.72 49
2431.83 47
2431.95 46
2432.06 45
2432.17 44
2432.28 42
2432.40 41
2432.51 40
2432.62 41
2432.74 44
2432.85 50
2432.96 59
2433.08 70
2433.19 82
2433.30 95
2433.42 106
2433.53 115
2433.64 122
2433.75 127
2433.87 130
2433.98 131
2434.09 132
2434.21 133
2434.32 134
2434.43 134
2434.55 133
2434.66 129
2434.77 124
2434.89 118
2435.00 110
2435.11 102
2435.22 96
2435.34 93
2435.45 92
2435.56 95
2435.68 100
2435.79 106
2435.90 113
2436.02 119
2436.13 124
2436.24 127
2436.36 126
2436.47 122
2436.58 115
2436.70 106
2436.81 95
2436.92 86
2437.03 78
2437.15 74
2437.26 75
2437.37 80
2437.49 89
2437.60 101
2437.71 114
2437.83 126
2437.94 135
2438.05 140
2438.17 141
2438.28 138
2438.39 132
2438.51 123
2438.62 114
2438.73 105
2438.85 97
2438.96 90
2439.07 84
2439.19 78
2439.30 72
2439.41 66
2439.53 59
2439.64 52
2439.75 45
2439.86 39
2439.98 35
2440.09 34
2440.20 35
2440.32 38
2440.43 43
2440.54 50
2440.66 56
2440.77 63
2440.88 69
2441.00 75
2441.11 81
2441.22 85
2441.34 89
2441.45 92
2441.56 94
2441.68 93
2441.79 91
2441.90 88
2442.02 84
2442.13 80
2442.24 77
2442.36 74
2442.47 72
2442.58 70
2442.70 68
2442.81 66
2442.92 64
2443.04 62
2443.15 60
2443.26 60
2443.38 60
2443.49 60
2443.60 60
2443.72 59
2443.83 58
2443.94 56
2444.06 55
2444.17 56
2444.28 59
2444.40 66
2444.51 75
2444.62 85
2444.74 95
2444.85 103
2444.96 108
2445.08 110
2445.19 109
2445.30 106
2445.42 102
2445.53 98
2445.64 94
2445.76 92
2445.87 91
2445.98 90
2446.10 91
2446.21 90
2446.32 90
2446.44 89
2446.55 87
2446.66 84
2446.78 81
2446.89 77
2447.00 73
2447.12 69
2447.23 64
2447.34 59
2447.46 54
2447.57 48
2447.68 42
2447.80 36
2447.91 30
2448.02 23
2448.14 16
2448.25 8
2448.36 1
2448.48 0
2448.59 0
2448.70 0
2448.82 0
2448.93 0
2449.04 0
2449.16 0
2449.27 0
2449.38 4
2449.50 13
2449.61 22
2449.73 31
2449.84 38
2449.95 42
2450.07 44
2450.18 42
2450.29 38
2450.41 32
2450.52 26
2450.63 20
2450.75 16
2450.86 14
2450.97 13
2451.09 14
2451.20 15
2451.31 17
2451.43 19
2451.54 20
2451.65 21
2451.77 23
2451.88 26
2451.99 31
2452.11 36
2452.22 41
2452.34 45
2452.45 47
2452.56 47
2452.68 45
2452.79 43
2452.90 42
2453.02 43
2453.13 46
2453.24 51
2453.36 57
2453.47 62
2453.58 67
2453.70 70
2453.81 72
2453.92 72
2454.04 72
2454.15 72
2454.27 73
2454.38 74
2454.49 75
2454.61 77
2454.72 79
2454.83 81
2454.95 82
2455.06 82
2455.17 81
2455.29 79
2455.40 76
2455.51 71
2455.63 66
2455.74 61
2455.86 55
2455.97 50
2456.08 46
2456.20 43
2456.31 42
2456.42 43
2456.54 46
2456.65 52
2456.76 58
2456.88 64
2456.99 69
2457.11 74
2457.22 77
2457.33 78
2457.45 78
2457.56 76
2457.67 73
2457.79 68
2457.90 64
2458.01 59
2458.13 54
2458.24 51
2458.36 49
2458.47 48
2458.58 47
2458.70 46
2458.81 45
2458.92 42
2459.04 39
2459.15 35
2459.26 29
2459.38 24
2459.49 18
2459.61 12
2459.72 7
2459.83 3
2459.95 2
2460.06 3
2460.17 7
2460.29 13
2460.40 21
2460.52 28
2460.63 35
2460.74 41
2460.86 46
2460.97 48
2461.08 49
2461.20 49
2461.31 49
2461.43 48
2461.54 48
2461.65 49
2461.77 52
2461.88 56
2461.99 62
2462.11 68
2462.22 75
2462.33 81
2462.45 88
2462.56 93
2462.68 98
2462.79 102
2462.90 105
2463.02 107
2463.13 107
2463.24 106
2463.36 104
2463.47 101
2463.59 98
2463.70 92
2463.81 87
2463.93 80
2464.04 74
2464.16 69
2464.27 66
2464.38 64
2464.50 66
2464.61 68
2464.72 72
2464.84 75
2464.95 76
2465.07 75
2465.18 72
2465.29 68
2465.41 64
2465.52 62
2465.63 62
2465.75 64
2465.86 68
2465.98 74
2466.09 82
2466.20 89
2466.32 97
2466.43 105
2466.55 113
2466.66 120
2466.77 126
2466.89 130
2467.00 132
2467.11 131
2467.23 129
2467.34 124
2467.46 118
2467.57 112
2467.68 106
2467.80 100
2467.91 95
2468.03 89
2468.14 84
2468.25 78
2468.37 72
2468.48 68
2468.59 64
2468.71 62
2468.82 61
2468.94 62
2469.05 64
2469.16 67
2469.28 72
2469.39 76
2469.51 81
2469.62 86
2469.73 92
2469.85 97
2469.96 102
2470.08 108
2470.19 114
2470.30 121
2470.42 128
2470.53 136
2470.65 142
2470.76 146
2470.87 148
2470.99 145
2471.10 139
2471.22 130
2471.33 118
2471.44 105
2471.56 93
2471.67 82
2471.78 74
2471.90 69
2472.01 67
2472.13 66
2472.24 66
2472.35 67
2472.47 68
2472.58 70
2472.70 72
2472.81 76
2472.92 80
2473.04 86
2473.15 92
2473.27 98
2473.38 103
2473.49 109
2473.61 113
2473.72 117
2473.84 121
2473.95 124
2474.06 125
2474.18 126
2474.29 125
2474.41 123
2474.52 120
2474.63 116
2474.75 111
2474.86 107
2474.98 102
2475.09 98
2475.21 94
2475.32 90
2475.43 87
2475.55 84
2475.66 81
2475.78 79
2475.89 78
2476.00 76
2476.12 74
2476.23 72
2476.35 68
2476.46 65
2476.57 61
2476.69 57
2476.80 53
2476.92 50
2477.03 48
2477.14 46
2477.26 45
2477.37 45
2477.49 46
2477.60 48
2477.71 50
2477.83 54
2477.94 58
2478.06 62
2478.17 66
2478.29 70
2478.40 74
2478.51 78
2478.63 82
2478.74 86
2478.86 91
2478.97 97
2479.08 104
2479.20 113
2479.31 123
2479.43 134
2479.54 144
2479.65 153
2479.77 160
2479.88 163
2480.00 162
2480.11 156
2480.23 146
2480.34 133
2480.45 117
2480.57 102
2480.68 88
2480.80 78
2480.91 73
2481.02 74
2481.14 80
2481.25 89
2481.37 100
2481.48 112
2481.60 123
2481.71 132
2481.82 139
2481.94 143
2482.05 144
2482.17 142
2482.28 138
2482.39 131
2482.51 123
2482.62 115
2482.74 109
2482.85 104
2482.97 100
2483.08 98
2483.19 97
2483.31 94
2483.42 91
2483.54 87
2483.65 83
2483.77 79
2483.88 77
2483.99 76
2484.11 76
2484.22 78
2484.34 80
2484.45 81
2484.57 81
2484.68 81
2484.79 81
2484.91 80
2485.02 79
2485.14 78
2485.25 77
2485.37 75
2485.48 73
2485.59 72
2485.71 70
2485.82 69
2485.94 69
2486.05 70
2486.17 70
2486.28 70
2486.39 69
2486.51 65
2486.62 58
2486.74 49
2486.85 38
2486.97 26
2487.08 16
2487.19 9
2487.31 6
2487.42 8
2487.54 13
2487.65 20
2487.77 27
2487.88 33
2487.99 36
2488.11 38
2488.22 39
2488.34 39
2488.45 41
2488.57 44
2488.68 48
2488.79 53
2488.91 56
2489.02 58
2489.14 58
2489.25 56
2489.37 52
2489.48 49
2489.60 47
2489.71 47
2489.82 49
2489.94 51
2490.05 54
2490.17 55
2490.28 55
2490.40 52
2490.51 48
2490.62 42
2490.74 35
2490.85 27
2490.97 21
2491.08 15
2491.20 12
2491.31 10
2491.43 11
2491.54 13
2491.65 17
2491.77 21
2491.88 26
2492.00 32
2492.11 37
2492.23 42
2492.34 48
2492.46 52
2492.57 56
2492.68 58
2492.80 58
2492.91 57
2493.03 55
2493.14 51
2493.26 48
2493.37 43
2493.49 38
2493.60 32
2493.71 26
2493.83 20
2493.94 16
2494.06 13
2494.17 14
2494.29 17
2494.40 24
2494.52 32
2494.63 42
2494.74 52
2494.86 62
2494.97 70
2495.09 76
2495.20 81
2495.32 84
2495.43 84
2495.55 84
2495.66 83
2495.78 81
2495.89 81
2496.00 80
2496.12 81
2496.23 81
2496.35 82
2496.46 83
2496.58 85
2496.69 87
2496.81 89
2496.92 93
2497.04 96
2497.15 99
2497.26 101
2497.38 102
2497.49 101
2497.61 98
2497.72 95
2497.84 92
2497.95 90
2498.07 89
2498.18 87
2498.30 86
2498.41 85
2498.52 83
2498.64 82
2498.75 81
2498.87 81
2498.98 83
2499.10 87
2499.21 92
2499.33 99
2499.44 106
2499.56 113
2499.67 121
2499.79 127
2499.90 133
2500.01 136
2500.13 137
2500.24 135
2500.36 130
2500.47 123
2500.59 115
2500.70 105
2500.82 95
2500.93 85
2501.05 77
2501.16 69
2501.28 63
2501.39 58
2501.50 53
2501.62 50
2501.73 48
2501.85 47
2501.96 47
2502.08 48
2502.19 51
2502.31 54
2502.42 58
2502.54 61
2502.65 63
2502.77 63
2502.88 62
2503.00 60
2503.11 58
2503.22 56
2503.34 54
2503.45 54
2503.57 54
2503.68 55
2503.80 55
2503.91 56
2504.03 56
2504.14 55
2504.26 54
2504.37 53
2504.49 52
2504.60 52
2504.72 51
2504.83 51
2504.95 52
2505.06 54
2505.17 57
2505.29 63
2505.40 69
2505.52 77
2505.63 86
2505.75 94
2505.86 102
2505.98 109
2506.09 115
2506.21 120
2506.32 124
2506.44 127
2506.55 127
2506.67 124
2506.78 119
2506.90 110
2507.01 101
2507.13 93
2507.24 87
2507.36 86
2507.47 89
2507.58 97
2507.70 107
2507.81 117
2507.93 126
2508.04 132
2508.16 136
2508.27 136
2508.39 135
2508.50 132
2508.62 128
2508.73 123
2508.85 118
2508.96 113
2509.08 108
2509.19 104
2509.31 101
2509.42 100
2509.54 99
2509.65 99
2509.77 100
2509.88 101
2510.00 102
2510.11 103
2510.23 104
2510.34 106
2510.46 109
2510.57 112
2510.68 115
2510.80 117
2510.91 117
2511.03 116
2511.14 113
2511.26 108
2511.37 101
2511.49 92
2511.60 83
2511.72 73
2511.83 64
2511.95 56
2512.06 50
2512.18 45
2512.29 41
2512.41 38
2512.52 35
2512.64 32
2512.75 30
2512.87 28
2512.98 26
2513.10 24
2513.21 22
2513.33 20
2513.44 17
2513.56 14
2513.67 12
2513.79 9
2513.90 7
2514.02 5
2514.13 5
2514.25 5
2514.36 6
2514.48 8
2514.59 10
2514.71 12
2514.82 14
2514.94 14
2515.05 13
2515.17 10
2515.28 7
2515.40 4
2515.51 2
2515.63 1
2515.74 0
2515.86 1
2515.97 2
2516.09 3
2516.20 2
2516.32 1
2516.43 0
2516.55 0
2516.66 0
2516.78 0
2516.89 0
2517.01 0
2517.12 2
2517.24 4
2517.35 5
2517.47 6
2517.58 7
2517.70 8
2517.81 10
2517.93 13
2518.04 18
2518.16 24
2518.27 32
2518.39 39
2518.50 46
2518.62 52
2518.73 57
2518.85 60
2518.96 62
2519.08 62
2519.19 62
2519.31 60
2519.42 57
2519.54 53
2519.65 49
2519.77 45
2519.88 41
2520.00 37
2520.11 35
2520.23 33
2520.34 31
2520.46 31
2520.57 32
2520.69 33
2520.80 36
2520.92 40
2521.03 43
2521.15 45
2521.26 45
2521.38 43
2521.49 38
2521.61 33
2521.72 27
2521.84 23
2521.95 21
2522.07 22
2522.18 25
2522.30 29
2522.41 35
2522.53 40
2522.64 45
2522.76 49
2522.87 53
2522.99 56
2523.11 58
2523.22 60
2523.34 61
2523.45 61
2523.57 59
2523.68 55
2523.80 50
2523.91 43
2524.03 35
2524.14 28
2524.26 20
2524.37 13
2524.49 7
2524.60 4
2524.72 3
2524.83 5
2524.95 9
2525.06 16
2525.18 24
2525.29 33
2525.41 40
2525.52 45
2525.64 48
2525.75 48
2525.87 47
2525.98 45
2526.10 42
2526.21 41
2526.33 41
2526.45 42
2526.56 44
2526.68 44
2526.79 43
2526.91 40
2527.02 35
2527.14 28
2527.25 21
2527.37 14
2527.48 8
2527.60 2
2527.71 0
2527.83 0
2527.94 0
2528.06 0
2528.17 0
2528.29 0
2528.40 0
2528.52 0
2528.63 2
2528.75 14
2528.87 26
2528.98 37
2529.10 48
2529.21 56
2529.33 64
2529.44 70
2529.56 76
2529.67 81
2529.79 87
2529.90 92
2530.02 95
2530.13 96
2530.25 94
2530.36 90
2530.48 85
2530.59 80
2530.71 75
2530.83 74
2530.94 75
2531.06 78
2531.17 82
2531.29 86
2531.40 89
2531.52 90
2531.63 90
2531.75 90
2531.86 89
2531.98 89
2532.09 89
2532.21 90
2532.32 91
2532.44 91
2532.56 90
2532.67 87
2532.79 83
2532.90 78
2533.02 72
2533.13 67
2533.25 64
2533.36 63
2533.48 65
2533.59 68
2533.71 73
2533.82 78
2533.94 83
2534.06 87
2534.17 90
2534.29 91
2534.40 89
2534.52 87
2534.63 83
2534.75 78
2534.86 72
2534.98 67
2535.09 62
2535.21 58
2535.33 55
2535.44 54
2535.56 54
2535.67 57
2535.79 62
2535.90 69
2536.02 77
2536.13 86
2536.25 93
2536.36 97
2536.48 98
2536.59 97
2536.71 92
2536.83 87
2536.94 82
2537.06 78
2537.17 74
2537.29 71
2537.40 68
2537.52 64
2537.63 59
2537.75 54
2537.86 48
2537.98 43
2538.10 39
2538.21 36
2538.33 33
2538.44 30
2538.56 27
2538.67 25
2538.79 22
2538.90 21
2539.02 20
2539.14 21
2539.25 22
2539.37 23
2539.48 23
2539.60 23
2539.71 21
2539.83 19
2539.94 16
2540.06 14
2540.18 11
2540.29 10
2540.41 8
2540.52 6
2540.64 5
2540.75 4
2540.87 5
2540.98 8
2541.10 11
2541.21 16
2541.33 21
2541.45 27
2541.56 32
2541.68 38
2541.79 42
2541.91 47
2542.02 51
2542.14 55
2542.26 59
2542.37 62
2542.49 65
2542.60 69
2542.72 73
2542.83 78
2542.95 83
2543.06 88
2543.18 93
2543.30 97
2543.41 99
2543.53 99
2543.64 97
2543.76 92
2543.87 84
2543.99 72
2544.10 58
2544.22 43
2544.34 28
2544.45 17
2544.57 10
2544.68 8
2544.80 10
2544.91 15
2545.03 22
2545.15 28
2545.26 32
2545.38 33
2545.49 32
2545.61 30
2545.72 27
2545.84 23
2545.96 19
2546.07 15
2546.19 11
2546.30 7
2546.42 3
2546.53 1
2546.65 0
2546.76 0
2546.88 2
2547.00 5
2547.11 9
2547.23 15
2547.34 21
2547.46 26
2547.57 32
2547.69 38
2547.81 45
2547.92 51
2548.04 58
2548.15 64
2548.27 70
2548.38 74
2548.50 77
2548.62 78
2548.73 78
2548.85 77
2548.96 73
2549.08 67
2549.19 59
2549.31 49
2549.43 38
2549.54 27
2549.66 17
2549.77 8
2549.89 1
2550.00 0
2550.12 0
2550.24 0
2550.35 0
2550.47 0
2550.58 0
2550.70 0
2550.82 0
2550.93 0
2551.05 10
2551.16 21
2551.28 32
2551.39 41
2551.51 48
2551.63 52
2551.74 53
2551.86 53
2551.97 52
2552.09 51
2552.20 53
2552.32 56
2552.44 62
2552.55 68
2552.67 75
2552.78 81
2552.90 84
2553.02 84
2553.13 80
2553.25 74
2553.36 66
2553.48 57
2553.59 50
2553.71 45
2553.83 42
2553.94 42
2554.06 44
2554.17 46
2554.29 49
2554.41 52
2554.52 54
2554.64 55
2554.75 57
2554.87 61
2554.98 65
2555.10 70
2555.22 76
2555.33 82
2555.45 87
2555.56 91
2555.68 94
2555.80 95
2555.91 95
2556.03 95
2556.14 95
2556.26 96
2556.38 97
2556.49 98
2556.61 99
2556.72 98
2556.84 96
2556.96 94
2557.07 90
2557.19 85
2557.30 79
2557.42 73
2557.53 65
2557.65 55
2557.77 45
2557.88 35
2558.00 24
2558.11 15
2558.23 8
2558.35 2
2558.46 0
2558.58 0
2558.69 0
2558.81 0
2558.93 0
2559.04 0
2559.16 0
2559.27 0
2559.39 0
2559.51 2
2559.62 8
2559.74 13
2559.85 17
2559.97 19
2560.09 19
2560.20 17
2560.32 14
2560.43 11
2560.55 8
2560.67 7
2560.78 7
2560.90 8
2561.01 10
2561.13 13
2561.25 16
2561.36 19
2561.48 24
2561.59 30
2561.71 37
2561.83 45
2561.94 51
2562.06 56
2562.17 59
2562.29 59
2562.41 57
2562.52 52
2562.64 46
2562.75 40
2562.87 35
2562.99 31
2563.10 30
2563.22 30
2563.33 34
2563.45 39
2563.57 45
2563.68 52
2563.80 56
2563.91 59
2564.03 59
2564.15 57
2564.26 53
2564.38 49
2564.49 46
2564.61 45
2564.73 46
2564.84 49
2564.96 53
2565.08 57
2565.19 59
2565.31 60
2565.42 58
2565.54 56
2565.66 52
2565.77 48
2565.89 45
2566.00 42
2566.12 42
2566.24 41
2566.35 42
2566.47 41
2566.58 40
2566.70 38
2566.82 34
2566.93 29
2567.05 25
2567.17 21
2567.28 18
2567.40 18
2567.51 19
2567.63 22
2567.75 25
2567.86 27
2567.98 27
2568.09 26
2568.21 23
2568.33 19
2568.44 16
2568.56 15
2568.68 16
2568.79 20
2568.91 27
2569.02 35
2569.14 45
2569.26 54
2569.37 62
2569.49 69
2569.61 74
2569.72 79
2569.84 82
2569.95 84
2570.07 85
2570.19 86
2570.30 87
2570.42 87
2570.53 86
2570.65 85
2570.77 82
2570.88 79
2571.00 74
2571.12 69
2571.23 63
2571.35 59
2571.46 57
2571.58 58
2571.70 62
2571.81 67
2571.93 74
2572.05 80
2572.16 84
2572.28 84
2572.39 81
2572.51 74
2572.63 66
2572.74 57
2572.86 48
2572.98 41
2573.09 36
2573.21 35
2573.33 35
2573.44 38
2573.56 42
2573.67 48
2573.79 55
2573.91 63
2574.02 70
2574.14 75
2574.26 78
2574.37 79
2574.49 77
2574.60 73
2574.72 67
2574.84 60
2574.95 53
2575.07 45
2575.19 38
2575.30 32
2575.42 25
2575.53 19
2575.65 14
2575.77 9
2575.88 6
2576.00 4
2576.12 4
2576.23 5
2576.35 8
2576.47 12
2576.58 16
2576.70 21
2576.81 27
2576.93 33
2577.05 40
2577.16 46
2577.28 53
2577.40 60
2577.51 65
2577.63 69
2577.75 70
2577.86 68
2577.98 64
2578.09 59
2578.21 52
2578.33 45
2578.44 37
2578.56 29
2578.68 21
2578.79 13
2578.91 4
2579.03 0
2579.14 0
2579.26 0
2579.38 0
2579.49 0
2579.61 0
2579.72 6
2579.84 14
2579.96 20
2580.07 23
2580.19 23
2580.31 21
2580.42 18
2580.54 15
2580.66 12
2580.77 9
2580.89 7
2581.01 4
2581.12 0
2581.24 0
2581.36 0
2581.47 0
2581.59 0
2581.70 0
2581.82 0
2581.94 0
2582.05 4
2582.17 11
2582.29 19
2582.40 25
2582.52 29
2582.64 32
2582.75 33
2582.87 34
2582.99 36
2583.10 38
2583.22 41
2583.34 45
2583.45 49
2583.57 51
2583.68 53
2583.80 52
2583.92 51
2584.03 48
2584.15 46
2584.27 44
2584.38 45
2584.50 47
2584.62 51
2584.73 55
2584.85 59
2584.97 62
2585.08 62
2585.20 59
2585.32 54
2585.43 46
2585.55 38
2585.67 30
2585.78 24
2585.90 19
2586.02 18
2586.13 21
2586.25 26
2586.37 34
2586.48 44
2586.60 55
2586.72 67
2586.83 77
2586.95 86
2587.07 93
2587.18 98
2587.30 101
2587.41 102
2587.53 100
2587.65 96
2587.76 90
2587.88 84
2588.00 77
2588.11 70
2588.23 64
2588.35 59
2588.46 56
2588.58 55
2588.70 56
2588.81 58
2588.93 62
2589.05 67
2589.16 72
2589.28 76
2589.40 79
2589.51 80
2589.63 81
2589.75 79
2589.86 77
2589.98 73
2590.10 70
2590.21 67
2590.33 64
2590.45 62
2590.56 62
2590.68 62
2590.80 63
2590.91 64
2591.03 65
2591.15 67
2591.26 69
2591.38 72
2591.50 76
2591.61 81
2591.73 86
2591.85 91
2591.96 95
2592.08 98
2592.20 100
2592.31 100
2592.43 100
2592.55 100
2592.66 100
2592.78 100
2592.90 99
2593.01 98
2593.13 96
2593.25 93
2593.37 89
2593.48 85
2593.60 80
2593.72 75
2593.83 71
2593.95 68
2594.07 67
2594.18 66
2594.30 67
2594.42 68
2594.53 69
2594.65 69
2594.77 68
2594.88 64
2595.00 59
2595.12 52
2595.23 45
2595.35 37
2595.47 31
2595.58 26
2595.70 24
2595.82 24
2595.93 26
2596.05 31
2596.17 39
2596.28 48
2596.40 59
2596.52 69
2596.63 79
2596.75 87
2596.87 92
2596.99 95
2597.10 97
2597.22 97
2597.34 96
2597.45 94
2597.57 93
2597.69 90
2597.80 87
2597.92 83
2598.04 78
2598.15 74
2598.27 71
2598.39 70
2598.50 72
2598.62 78
2598.74 87
2598.85 98
2598.97 109
2599.09 120
2599.21 127
2599.32 131
2599.44 130
2599.56 126
2599.67 118
2599.79 108
2599.91 98
2600.02 88
2600.14 78
2600.26 69
2600.37 62
2600.49 56
2600.61 52
2600.72 49
2600.84 46
2600.96 46
2601.08 45
2601.19 46
2601.31 46
2601.43 46
2601.54 47
2601.66 47
2601.78 49
2601.89 51
2602.01 55
2602.13 60
2602.24 67
2602.36 73
2602.48 79
2602.60 84
2602.71 87
2602.83 90
2602.95 91
2603.06 93
2603.18 95
2603.30 99
2603.41 103
2603.53 108
2603.65 112
2603.77 114
2603.88 113
2604.00 109
2604.12 102
2604.23 92
2604.35 80
2604.47 67
2604.58 53
2604.70 40
2604.82 29
2604.94 19
2605.05 12
2605.17 8
2605.29 8
2605.40 10
2605.52 15
2605.64 21
2605.75 28
2605.87 36
2605.99 43
2606.11 49
2606.22 55
2606.34 59
2606.46 63
2606.57 66
2606.69 68
2606.81 69
2606.92 68
2607.04 66
2607.16 63
2607.28 61
2607.39 59
2607.51 57
2607.63 57
2607.74 56
2607.86 54
2607.98 51
2608.09 47
2608.21 42
2608.33 37
2608.45 32
2608.56 27
2608.68 24
2608.80 21
2608.91 20
2609.03 22
2609.15 25
2609.27 30
2609.38 38
2609.50 46
2609.62 54
2609.73 60
2609.85 63
2609.97 63
2610.09 61
2610.20 57
2610.32 52
2610.44 48
2610.55 46
2610.67 46
2610.79 46
2610.91 48
2611.02 49
2611.14 49
2611.26 48
2611.37 46
2611.49 44
2611.61 42
2611.73 39
2611.84 36
2611.96 32
2612.08 28
2612.19 22
2612.31 17
2612.43 12
2612.55 8
2612.66 6
2612.78 7
2612.90 9
2613.01 12
2613.13 14
2613.25 13
2613.37 11
2613.48 5
2613.60 0
2613.72 0
2613.83 0
2613.95 0
2614.07 0
2614.19 0
2614.30 0
2614.42 3
2614.54 13
2614.65 23
2614.77 31
2614.89 37
2615.01 40
2615.12 41
2615.24 40
2615.36 37
2615.48 35
2615.59 32
2615.71 29
2615.83 27
2615.94 25
2616.06 24
2616.18 22
2616.30 21
2616.41 21
2616.53 21
2616.65 23
2616.77 26
2616.88 29
2617.00 33
2617.12 37
2617.23 39
2617.35 40
2617.47 39
2617.59 37
2617.70 36
2617.82 37
2617.94 41
2618.06 47
2618.17 56
2618.29 66
2618.41 73
2618.52 79
2618.64 81
2618.76 80
2618.88 77
2618.99 74
2619.11 70
2619.23 67
2619.35 63
2619.46 60
2619.58 56
2619.70 52
2619.82 50
2619.93 49
2620.05 50
2620.17 54
2620.28 61
2620.40 69
2620.52 77
2620.64 83
2620.75 88
2620.87 88
2620.99 85
2621.11 79
2621.22 70
2621.34 59
2621.46 48
2621.58 38
2621.69 30
2621.81 24
2621.93 20
2622.04 18
2622.16 16
2622.28 14
2622.40 12
2622.51 10
2622.63 7
2622.75 6
2622.87 7
2622.98 12
2623.10 20
2623.22 31
2623.34 43
2623.45 56
2623.57 67
2623.69 75
2623.81 80
2623.92 82
2624.04 82
2624.16 81
2624.28 79
2624.39 78
2624.51 77
2624.63 77
2624.75 77
2624.86 79
2624.98 81
2625.10 83
2625.22 84
2625.33 85
2625.45 84
2625.57 81
2625.68 78
2625.80 76
2625.92 75
2626.04 76
2626.15 81
2626.27 87
2626.39 95
2626.51 103
2626.62 110
2626.74 114
2626.86 114
2626.98 112
2627.09 107
2627.21 99
2627.33 91
2627.45 81
2627.56 72
2627.68 64
2627.80 57
2627.92 51
2628.03 47
2628.15 45
2628.27 46
2628.39 48
2628.50 52
2628.62 57
2628.74 61
2628.86 64
2628.97 64
2629.09 59
2629.21 52
2629.33 42
2629.45 30
2629.56 18
2629.68 9
2629.80 3
2629.92 0
2630.03 1
2630.15 6
2630.27 12
2630.39 19
2630.50 26
2630.62 32
2630.74 37
2630.86 41
2630.97 44
2631.09 45
2631.21 47
2631.33 47
2631.44 48
2631.56 49
2631.68 52
2631.80 55
2631.91 60
2632.03 67
2632.15 75
2632.27 85
2632.38 94
2632.50 102
2632.62 108
2632.74 112
2632.86 114
2632.97 114
2633.09 113
2633.21 112
2633.33 111
2633.44 111
2633.56 111
2633.68 110
2633.80 110
2633.91 109
2634.03 106
2634.15 102
2634.27 98
2634.38 92
2634.50 87
2634.62 84
2634.74 83
2634.86 87
2634.97 94
2635.09 104
2635.21 117
2635.33 129
2635.44 140
2635.56 148
2635.68 151
2635.80 151
2635.91 148
2636.03 145
2636.15 143
2636.27 143
2636.39 147
2636.50 155
2636.62 167
2636.74 183
2636.86 204
2636.97 228
2637.09 255
2637.21 285
2637.33 316
2637.44 346
2637.56 374
2637.68 398
2637.80 417
2637.92 430
2638.03 438
2638.15 442
2638.27 445
2638.39 448
2638.50 454
2638.62 464
2638.74 476
2638.86 492
2638.98 509
2639.09 527
2639.21 544
2639.33 559
2639.45 569
2639.56 574
2639.68 574
2639.80 567
2639.92 555
2640.04 540
2640.15 522
2640.27 506
2640.39 491
2640.51 479
2640.62 470
2640.74 462
2640.86 454
2640.98 445
2641.10 435
2641.21 424
2641.33 412
2641.45 402
2641.57 394
2641.68 386
2641.80 379
2641.92 371
2642.04 362
2642.16 350
2642.27 336
2642.39 321
2642.51 307
2642.63 295
2642.74 284
2642.86 275
2642.98 267
2643.10 256
2643.22 244
2643.33 229
2643.45 212
2643.57 195
2643.69 181
2643.81 172
2643.92 168
2644.04 171
2644.16 177
2644.28 184
2644.40 190
2644.51 193
2644.63 190
2644.75 183
2644.87 171
2644.98 158
2645.10 144
2645.22 131
2645.34 121
2645.46 113
2645.57 107
2645.69 103
2645.81 99
2645.93 96
2646.05 92
2646.16 88
2646.28 83
2646.40 77
2646.52 71
2646.64 64
2646.75 58
2646.87 53
2646.99 49
2647.11 45
2647.22 42
2647.34 38
2647.46 35
2647.58 31
2647.70 27
2647.81 23
2647.93 20
2648.05 17
2648.17 15
2648.29 14
2648.40 12
2648.52 11
2648.64 10
2648.76 10
2648.88 11
2648.99 13
2649.11 17
2649.23 21
2649.35 25
2649.47 29
2649.58 33
2649.70 36
2649.82 38
2649.94 39
2650.06 40
2650.17 39
2650.29 37
2650.41 33
2650.53 29
2650.65 25
2650.76 22
2650.88 20
2651.00 20
2651.12 21
2651.24 23
2651.35 26
2651.47 28
2651.59 31
2651.71 35
2651.83 38
2651.94 43
2652.06 49
2652.18 56
2652.30 63
2652.42 70
2652.54 77
2652.65 83
2652.77 88
2652.89 91
2653.01 94
2653.13 96
2653.24 96
2653.36 95
2653.48 92
2653.60 86
2653.72 78
2653.83 68
2653.95 56
2654.07 43
2654.19 30
2654.31 17
2654.42 6
2654.54 0
2654.66 0
2654.78 0
2654.90 0
2655.02 0
2655.13 0
2655.25 0
2655.37 0
2655.49 1
2655.61 8
2655.72 15
2655.84 24
2655.96 33
2656.08 43
2656.20 54
2656.31 65
2656.43 75
2656.55 84
2656.67 91
2656.79 96
2656.91 98
2657.02 97
2657.14 94
2657.26 89
2657.38 83
2657.50 76
2657.61 69
2657.73 64
2657.85 60
2657.97 57
2658.09 54
2658.21 51
2658.32 48
2658.44 46
2658.56 43
2658.68 41
2658.80 40
2658.91 41
2659.03 44
2659.15 48
2659.27 53
2659.39 59
2659.51 64
2659.62 68
2659.74 70
2659.86 70
2659.98 69
2660.10 67
2660.21 66
2660.33 66
2660.45 69
2660.57 74
2660.69 80
2660.81 86
2660.92 92
2661.04 95
2661.16 95
2661.28 92
2661.40 87
2661.52 81
2661.63 75
2661.75 70
2661.87 66
2661.99 64
2662.11 61
2662.23 60
2662.34 59
2662.46 58
2662.58 59
2662.70 61
2662.82 64
2662.94 68
2663.05 73
2663.17 77
2663.29 79
2663.41 81
2663.53 83
2663.64 85
2663.76 88
2663.88 92
2664.00 97
2664.12 102
2664.24 108
2664.35 113
2664.47 118
2664.59 122
2664.71 126
2664.83 129
2664.95 131
2665.06 131
2665.18 129
2665.30 126
2665.42 120
2665.54 112
2665.66 102
2665.77 93
2665.89 83
2666.01 74
2666.13 66
2666.25 60
2666.37 54
2666.49 49
2666.60 45
2666.72 42
2666.84 42
2666.96 43
2667.08 46
2667.20 51
2667.31 57
2667.43 63
2667.55 68
2667.67 72
2667.79 75
2667.91 75
2668.02 75
2668.14 74
2668.26 74
2668.38 73
2668.50 73
2668.62 74
2668.73 74
2668.85 74
2668.97 74
2669.09 73
2669.21 72
2669.33 70
2669.45 69
2669.56 68
2669.68 67
2669.80 67
2669.92 68
2670.04 69
2670.16 69
2670.27 69
2670.39 68
2670.51 66
2670.63 63
2670.75 59
2670.87 56
2670.99 54
2671.10 52
2671.22 50
2671.34 47
2671.46 42
2671.58 36
2671.70 29
2671.81 22
2671.93 15
2672.05 11
2672.17 11
2672.29 14
2672.41 20
2672.53 29
2672.64 39
2672.76 48
2672.88 56
2673.00 62
2673.12 65
2673.24 67
2673.36 68
2673.47 67
2673.59 65
2673.71 63
2673.83 60
2673.95 58
2674.07 56
2674.19 56
2674.30 58
2674.42 63
2674.54 71
2674.66 79
2674.78 88
2674.90 95
2675.01 100
2675.13 102
2675.25 101
2675.37 97
2675.49 92
2675.61 88
2675.73 83
2675.84 79
2675.96 75
2676.08 72
2676.20 69
2676.32 67
2676.44 65
2676.56 64
2676.68 63
2676.79 63
2676.91 64
2677.03 65
2677.15 65
2677.27 66
2677.39 67
2677.51 68
2677.62 69
2677.74 71
2677.86 72
2677.98 74
2678.10 74
2678.22 73
2678.34 70
2678.45 66
2678.57 61
2678.69 54
2678.81 48
2678.93 43
2679.05 40
2679.17 39
2679.28 40
2679.40 44
2679.52 48
2679.64 53
2679.76 57
2679.88 60
2680.00 61
2680.12 61
2680.23 60
2680.35 58
2680.47 56
2680.59 54
2680.71 51
2680.83 49
2680.95 46
2681.07 42
2681.18 38
2681.30 34
2681.42 30
2681.54 27
2681.66 26
2681.78 27
2681.90 32
2682.01 38
2682.13 46
2682.25 54
2682.37 60
2682.49 64
2682.61 65
2682.73 63
2682.85 62
2682.96 60
2683.08 60
2683.20 63
2683.32 67
2683.44 72
2683.56 78
2683.68 82
2683.80 84
2683.91 83
2684.03 81
2684.15 76
2684.27 70
2684.39 64
2684.51 58
2684.63 54
2684.75 52
2684.86 53
2684.98 56
2685.10 61
2685.22 67
2685.34 72
2685.46 77
2685.58 79
2685.70 78
2685.82 74
2685.93 67
2686.05 60
2686.17 53
2686.29 49
2686.41 48
2686.53 50
2686.65 56
2686.77 64
2686.88 72
2687.00 79
2687.12 83
2687.24 85
2687.36 84
2687.48 83
2687.60 81
2687.72 80
2687.84 79
2687.95 79
2688.07 79
2688.19 78
2688.31 76
2688.43 73
2688.55 68
2688.67 63
2688.79 58
2688.90 54
2689.02 52
2689.14 52
2689.26 56
2689.38 65
2689.50 76
2689.62 90
2689.74 104
2689.86 116
2689.97 124
2690.09 128
2690.21 128
2690.33 125
2690.45 121
2690.57 118
2690.69 116
2690.81 115
2690.93 115
2691.05 115
2691.16 113
2691.28 110
2691.40 106
2691.52 101
2691.64 96
2691.76 90
2691.88 86
2692.00 82
2692.12 78
2692.23 75
2692.35 73
2692.47 71
2692.59 69
2692.71 67
2692.83 66
2692.95 65
2693.07 64
2693.19 62
2693.30 60
2693.42 59
2693.54 57
2693.66 55
2693.78 53
2693.90 51
2694.02 49
2694.14 47
2694.26 46
2694.38 46
2694.49 49
2694.61 54
2694.73 61
2694.85 68
2694.97 75
2695.09 81
2695.21 85
2695.33 87
2695.45 87
2695.57 86
2695.68 84
2695.80 83
2695.92 81
2696.04 80
2696.16 78
2696.28 75
2696.40 72
2696.52 68
2696.64 65
2696.76 64
2696.88 65
2696.99 70
2697.11 78
2697.23 88
2697.35 97
2697.47 103
2697.59 105
2697.71 102
2697.83 94
2697.95 83
2698.07 69
2698.18 56
2698.30 45
2698.42 35
2698.54 27
2698.66 21
2698.78 17
2698.90 13
2699.02 10
2699.14 7
2699.26 4
2699.38 1
2699.49 0
2699.61 0
2699.73 0
2699.85 0
2699.97 0
2700.09 0
2700.21 0
2700.33 1
2700.45 3
2700.57 4
2700.69 5
2700.81 4
2700.92 3
2701.04 2
2701.16 1
2701.28 2
2701.40 4
2701.52 9
2701.64 15
2701.76 23
2701.88 32
2702.00 41
2702.12 50
2702.24 58
2702.35 66
2702.47 72
2702.59 77
2702.71 81
2702.83 82
2702.95 83
2703.07 82
2703.19 81
2703.31 79
2703.43 78
2703.55 77
2703.67 76
2703.78 73
2703.90 70
2704.02 66
2704.14 63
2704.26 60
2704.38 58
2704.50 59
2704.62 63
2704.74 68
2704.86 73
2704.98 79
2705.10 82
2705.22 84
2705.33 83
2705.45 79
2705.57 74
2705.69 68
2705.81 61
2705.93 55
2706.05 51
2706.17 48
2706.29 48
2706.41 49
2706.53 51
2706.65 51
2706.77 50
2706.88 46
2707.00 40
2707.12 32
2707.24 24
2707.36 18
2707.48 14
2707.60 13
2707.72 15
2707.84 19
2707.96 24
2708.08 27
2708.20 29
2708.32 28
2708.44 25
2708.55 20
2708.67 13
2708.79 7
2708.91 1
2709.03 0
2709.15 0
2709.27 0
2709.39 0
2709.51 4
2709.63 10
2709.75 17
2709.87 25
2709.99 33
2710.11 41
2710.23 48
2710.34 54
2710.46 58
2710.58 62
2710.70 66
2710.82 69
2710.94 73
2711.06 78
2711.18 83
2711.30 87
2711.42 91
2711.54 93
2711.66 93
2711.78 91
2711.90 87
2712.02 82
2712.14 75
2712.25 68
2712.37 61
2712.49 55
2712.61 51
2712.73 49
2712.85 48
2712.97 50
2713.09 52
2713.21 54
2713.33 56
2713.45 56
2713.57 55
2713.69 53
2713.81 51
2713.93 50
2714.05 49
2714.16 50
2714.28 51
2714.40 51
2714.52 49
2714.64 47
2714.76 43
2714.88 39
2715.00 38
2715.12 39
2715.24 42
2715.36 47
2715.48 52
2715.60 55
2715.72 55
2715.84 52
2715.96 47
2716.08 42
2716.20 39
2716.32 40
2716.43 44
2716.55 51
2716.67 59
2716.79 66
2716.91 72
2717.03 75
2717.15 76
2717.27 75
2717.39 74
2717.51 71
2717.63 68
2717.75 64
2717.87 58
2717.99 52
2718.11 46
2718.23 40
2718.35 35
2718.47 33
2718.59 32
2718.71 34
2718.82 37
2718.94 41
2719.06 45
2719.18 48
2719.30 51
2719.42 55
2719.54 59
2719.66 64
2719.78 71
2719.90 78
2720.02 85
2720.14 91
2720.26 95
2720.38 97
2720.50 98
2720.62 98
2720.74 98
2720.86 98
2720.98 99
2721.10 101
2721.22 105
2721.34 111
2721.46 117
2721.57 122
2721.69 126
2721.81 128
2721.93 126
2722.05 121
2722.17 113
2722.29 103
2722.41 90
2722.53 77
2722.65 64
2722.77 51
2722.89 39
2723.01 29
2723.13 20
2723.25 13
2723.37 9
2723.49 8
2723.61 11
2723.73 18
2723.85 28
2723.97 39
2724.09 52
2724.21 65
2724.33 76
2724.45 86
2724.57 93
2724.68 99
2724.80 104
2724.92 108
2725.04 110
2725.16 110
2725.28 108
2725.40 103
2725.52 96
2725.64 85
2725.76 74
2725.88 61
2726.00 51
2726.12 42
2726.24 37
2726.36 37
2726.48 39
2726.60 45
2726.72 51
2726.84 59
2726.96 66
2727.08 71
2727.20 75
2727.32 76
2727.44 74
2727.56 70
2727.68 64
2727.80 56
2727.92 48
2728.04 40
2728.16 33
2728.28 27
2728.40 23
2728.52 21
2728.64 20
2728.75 21
2728.87 23
2728.99 26
2729.11 30
2729.23 34
2729.35 37
2729.47 40
2729.59 42
2729.71 45
2729.83 47
2729.95 50
2730.07 54
2730.19 58
2730.31 62
2730.43 65
2730.55 68
2730.67 69
2730.79 68
2730.91 66
2731.03 62
2731.15 57
2731.27 53
2731.39 50
2731.51 48
2731.63 48
2731.75 50
2731.87 53
2731.99 56
2732.11 57
2732.23 56
2732.35 52
2732.47 47
2732.59 41
2732.71 35
2732.83 30
2732.95 26
2733.07 24
2733.19 23
2733.31 23
2733.43 24
2733.55 26
2733.67 30
2733.79 36
2733.91 44
2734.03 52
2734.15 59
2734.27 65
2734.39 68
2734.51 69
2734.63 67
2734.75 65
2734.87 62
2734.99 59
2735.11 56
2735.23 54
2735.35 52
2735.47 50
2735.59 49
2735.70 49
2735.82 48
2735.94 48
2736.06 48
2736.18 49
2736.30 50
2736.42 52
2736.54 54
2736.66 56
2736.78 59
2736.90 62
2737.02 64
2737.14 65
2737.26 65
2737.38 65
2737.50 63
2737.62 61
2737.74 58
2737.86 55
2737.98 51
2738.10 46
2738.22 42
2738.34 36
2738.46 31
2738.58 26
2738.70 22
2738.82 20
2738.94 20
2739.06 22
2739.18 27
2739.30 32
2739.42 36
2739.54 39
2739.66 39
2739.78 36
2739.90 32
2740.02 28
2740.14 25
2740.26 25
2740.38 28
2740.50 35
2740.62 45
2740.74 55
2740.86 65
2740.98 74
2741.10 82
2741.22 89
2741.34 95
2741.46 100
2741.58 103
2741.70 103
2741.82 100
2741.94 95
2742.06 87
2742.18 79
2742.30 73
2742.42 71
2742.54 72
2742.66 76
2742.78 81
2742.90 87
2743.02 90
2743.14 91
2743.26 89
2743.38 86
2743.50 82
2743.62 79
2743.74 75
2743.86 72
2743.98 68
2744.10 62
2744.22 56
2744.34 50
2744.46 43
2744.59 38
2744.71 36
2744.83 35
2744.95 38
2745.07 42
2745.19 48
2745.31 54
2745.43 58
2745.55 61
2745.67 62
2745.79 60
2745.91 56
2746.03 51
2746.15 47
2746.27 43
2746.39 42
2746.51 44
2746.63 48
2746.75 53
2746.87 59
2746.99 65
2747.11 68
2747.23 68
2747.35 65
2747.47 60
2747.59 53
2747.71 45
2747.83 38
2747.95 31
2748.07 25
2748.19 21
2748.31 18
2748.43 17
2748.55 17
2748.67 18
2748.79 22
2748.91 27
2749.03 34
2749.15 43
2749.27 54
2749.39 65
2749.51 75
2749.63 85
2749.75 93
2749.87 99
2749.99 103
2750.11 104
2750.23 103
2750.35 101
2750.47 98
2750.59 96
2750.71 95
2750.83 96
2750.95 98
2751.07 100
2751.19 103
2751.31 104
2751.43 104
2751.56 104
2751.68 104
2751.80 107
2751.92 111
2752.04 117
2752.16 123
2752.28 127
2752.40 128
2752.52 124
2752.64 116
2752.76 105
2752.88 92
2753.00 79
2753.12 68
2753.24 60
2753.36 54
2753.48 50
2753.60 46
2753.72 42
2753.84 36
2753.96 30
2754.08 22
2754.20 16
2754.32 10
2754.44 6
2754.56 4
2754.68 2
2754.80 1
2754.92 0
2755.04 0
2755.16 0
2755.28 0
2755.40 0
2755.52 0
2755.65 0
2755.77 0
2755.89 4
2756.01 8
2756.13 10
2756.25 13
2756.37 16
2756.49 22
2756.61 30
2756.73 41
2756.85 54
2756.97 68
2757.09 81
2757.21 91
2757.33 99
2757.45 103
2757.57 105
2757.69 105
2757.81 106
2757.93 106
2758.05 107
2758.17 107
2758.29 106
2758.41 102
2758.53 98
2758.65 93
2758.77 88
2758.90 86
2759.02 87
2759.14 91
2759.26 97
2759.38 104
2759.50 110
2759.62 113
2759.74 113
2759.86 109
2759.98 103
2760.10 95
2760.22 86
2760.34 79
2760.46 74
2760.58 69
2760.70 65
2760.82 61
2760.94 55
2761.06 49
2761.18 42
2761.30 36
2761.42 31
2761.55 27
2761.67 27
2761.79 29
2761.91 33
2762.03 39
2762.15 46
2762.27 53
2762.39 59
2762.51 64
2762.63 68
2762.75 70
2762.87 72
2762.99 72
2763.11 72
2763.23 71
2763.35 70
2763.47 67
2763.59 63
2763.71 57
2763.83 50
2763.96 42
2764.08 36
2764.20 32
2764.32 32
2764.44 37
2764.56 47
2764.68 61
2764.80 78
2764.92 96
2765.04 112
2765.16 126
2765.28 136
2765.40 144
2765.52 149
2765.64 151
2765.76 152
2765.88 151
2766.00 149
2766.12 145
2766.25 141
2766.37 136
2766.49 131
2766.61 128
2766.73 127
2766.85 128
2766.97 131
2767.09 134
2767.21 138
2767.33 141
2767.45 143
2767.57 144
2767.69 145
2767.81 146
2767.93 149
2768.05 154
2768.17 161
2768.30 168
2768.42 175
2768.54 181
2768.66 183
2768.78 183
2768.90 179
2769.02 172
2769.14 164
2769.26 156
2769.38 148
2769.50 141
2769.62 138
2769.74 137
2769.86 137
2769.98 138
2770.11 138
2770.23 135
2770.35 130
2770.47 122
2770.59 114
2770.71 106
2770.83 101
2770.95 100
2771.07 103
2771.19 110
2771.31 118
2771.43 127
2771.55 136
2771.67 145
2771.79 153
2771.92 161
2772.04 168
2772.16 175
2772.28 181
2772.40 186
2772.52 189
2772.64 190
2772.76 190
2772.88 190
2773.00 190
2773.12 190
2773.24 191
2773.36 193
2773.48 195
2773.61 198
2773.73 201
2773.85 203
2773.97 204
2774.09 204
2774.21 202
2774.33 200
2774.45 197
2774.57 195
2774.69 193
2774.81 192
2774.93 192
2775.05 193
2775.17 195
2775.30 197
2775.42 200
2775.54 202
2775.66 203
2775.78 204
2775.90 205
2776.02 205
2776.14 204
2776.26 202
2776.38 200
2776.50 197
2776.62 194
2776.75 190
2776.87 187
2776.99 183
2777.11 177
2777.23 170
2777.35 161
2777.47 148
2777.59 133
2777.71 117
2777.83 100
2777.95 84
2778.07 71
2778.19 61
2778.32 54
2778.44 50
2778.56 50
2778.68 50
2778.80 52
2778.92 53
2779.04 54
2779.16 54
2779.28 55
2779.40 57
2779.52 60
2779.65 63
2779.77 67
2779.89 71
2780.01 73
2780.13 74
2780.25 73
2780.37 71
2780.49 69
2780.61 68
2780.73 69
2780.85 74
2780.97 80
2781.10 89
2781.22 97
2781.34 104
2781.46 109
2781.58 112
2781.70 114
2781.82 115
2781.94 118
2782.06 123
2782.18 130
2782.30 138
2782.43 147
2782.55 154
2782.67 159
2782.79 161
2782.91 160
2783.03 158
2783.15 156
2783.27 154
2783.39 153
2783.51 154
2783.64 157
2783.76 161
2783.88 165
2784.00 170
2784.12 174
2784.24 176
2784.36 177
2784.48 177
2784.60 177
2784.72 178
2784.84 180
2784.97 184
2785.09 190
2785.21 196
2785.33 203
2785.45 208
2785.57 210
2785.69 210
2785.81 208
2785.93 205
2786.05 202
2786.18 200
2786.30 201
2786.42 205
2786.54 212
2786.66 220
2786.78 229
2786.90 237
2787.02 245
2787.14 251
2787.26 256
2787.39 258
2787.51 259
2787.63 257
2787.75 252
2787.87 245
2787.99 236
2788.11 226
2788.23 217
2788.35 210
2788.48 206
2788.60 207
2788.72 211
2788.84 217
2788.96 224
2789.08 230
2789.20 234
2789.32 234
2789.44 231
2789.56 225
2789.69 216
2789.81 206
2789.93 195
2790.05 184
2790.17 173
2790.29 163
2790.41 156
2790.53 150
2790.65 145
2790.78 142
2790.90 141
2791.02 140
2791.14 139
2791.26 138
2791.38 137
2791.50 135
2791.62 133
2791.74 129
2791.87 125
2791.99 118
2792.11 110
2792.23 101
2792.35 92
2792.47 84
2792.59 79
2792.71 78
2792.83 81
2792.96 89
2793.08 99
2793.20 111
2793.32 123
2793.44 133
2793.56 140
2793.68 143
2793.80 142
2793.93 138
2794.05 132
2794.17 126
2794.29 121
2794.41 116
2794.53 112
2794.65 109
2794.77 107
2794.89 105
2795.02 104
2795.14 103
2795.26 103
2795.38 103
2795.50 103
2795.62 105
2795.74 106
2795.86 107
2795.99 108
2796.11 110
2796.23 110
2796.35 110
2796.47 110
2796.59 109
2796.71 107
2796.83 105
2796.96 101
2797.08 97
2797.20 93
2797.32 89
2797.44 86
2797.56 84
2797.68 83
2797.80 83
2797.93 85
2798.05 87
2798.17 88
2798.29 88
2798.41 88
2798.53 85
2798.65 83
2798.77 80
2798.90 78
2799.02 78
2799.14 79
2799.26 81
2799.38 83
2799.50 84
2799.62 84
2799.74 83
2799.87 80
2799.99 76
2800.11 74
2800.23 73
2800.35 74
2800.47 78
2800.59 83
2800.72 89
2800.84 94
2800.96 100
2801.08 105
2801.20 109
2801.32 113
2801.44 116
2801.56 117
2801.69 116
2801.81 113
2801.93 108
2802.05 102
2802.17 96
2802.29 91
2802.41 88
2802.54 87
2802.66 87
2802.78 87
2802.90 87
2803.02 86
2803.14 85
2803.26 84
2803.39 83
2803.51 84
2803.63 86
2803.75 88
2803.87 91
2803.99 93
2804.11 94
2804.23 95
2804.36 98
2804.48 102
2804.60 109
2804.72 118
2804.84 131
2804.96 144
2805.08 156
2805.21 167
2805.33 173
2805.45 174
2805.57 171
2805.69 164
2805.81 154
2805.93 143
2806.06 132
2806.18 123
2806.30 116
2806.42 110
2806.54 107
2806.66 105
2806.78 105
2806.91 107
2807.03 109
2807.15 111
2807.27 115
2807.39 119
2807.51 123
2807.63 128
2807.76 132
2807.88 138
2808.00 143
2808.12 148
2808.24 152
2808.36 153
2808.49 152
2808.61 148
2808.73 140
2808.85 130
2808.97 119
2809.09 108
2809.21 100
2809.34 95
2809.46 94
2809.58 97
2809.70 102
2809.82 108
2809.94 112
2810.06 115
2810.19 114
2810.31 112
2810.43 107
2810.55 102
2810.67 96
2810.79 91
2810.92 86
2811.04 82
2811.16 80
2811.28 79
2811.40 81
2811.52 84
2811.65 88
2811.77 93
2811.89 96
2812.01 98
2812.13 100
2812.25 100
2812.37 101
2812.50 104
2812.62 108
2812.74 115
2812.86 122
2812.98 130
2813.10 137
2813.23 143
2813.35 149
2813.47 155
2813.59 162
2813.71 169
2813.83 175
2813.96 179
2814.08 179
2814.20 174
2814.32 164
2814.44 151
2814.56 138
2814.68 127
2814.81 118
2814.93 113
2815.05 111
2815.17 110
2815.29 110
2815.41 109
2815.54 107
2815.66 106
2815.78 104
2815.90 103
2816.02 103
2816.14 102
2816.27 101
2816.39 98
2816.51 94
2816.63 90
2816.75 85
2816.87 80
2817.00 76
2817.12 73
2817.24 70
2817.36 67
2817.48 65
2817.60 63
2817.73 62
2817.85 62
2817.97 63
2818.09 64
2818.21 66
2818.33 67
2818.46 68
2818.58 70
2818.70 73
2818.82 77
2818.94 84
2819.07 92
2819.19 103
2819.31 114
2819.43 126
2819.55 138
2819.67 149
2819.80 160
2819.92 170
2820.04 181
2820.16 191
2820.28 202
2820.40 213
2820.53 224
2820.65 234
2820.77 242
2820.89 248
2821.01 252
2821.13 255
2821.26 257
2821.38 259
2821.50 262
2821.62 266
2821.74 270
2821.87 275
2821.99 278
2822.11 279
2822.23 278
2822.35 275
2822.47 271
2822.60 267
2822.72 265
2822.84 267
2822.96 273
2823.08 283
2823.21 296
2823.33 311
2823.45 328
2823.57 345
2823.69 360
2823.81 373
2823.94 381
2824.06 383
2824.18 379
2824.30 370
2824.42 354
2824.55 335
2824.67 313
2824.79 291
2824.91 269
2825.03 250
2825.15 233
2825.28 220
2825.40 208
2825.52 198
2825.64 187
2825.76 177
2825.89 166
2826.01 155
2826.13 145
2826.25 135
2826.37 127
2826.49 121
2826.62 117
2826.74 114
2826.86 112
2826.98 110
2827.10 108
2827.23 104
2827.35 99
2827.47 92
2827.59 83
2827.71 72
2827.84 61
2827.96 51
2828.08 43
2828.20 38
2828.32 37
2828.45 38
2828.57 41
2828.69 44
2828.81 46
2828.93 46
2829.05 45
2829.18 42
2829.30 38
2829.42 33
2829.54 29
2829.66 25
2829.79 22
2829.91 21
2830.03 22
2830.15 25
2830.27 30
2830.40 38
2830.52 47
2830.64 56
2830.76 65
2830.88 74
2831.01 82
2831.13 88
2831.25 92
2831.37 94
2831.49 95
2831.62 94
2831.74 92
2831.86 89
2831.98 87
2832.10 85
2832.23 84
2832.35 82
2832.47 79
2832.59 75
2832.71 68
2832.84 59
2832.96 50
2833.08 41
2833.20 35
2833.32 32
2833.45 32
2833.57 37
2833.69 44
2833.81 53
2833.93 62
2834.06 72
2834.18 81
2834.30 89
2834.42 96
2834.54 103
2834.67 108
2834.79 112
2834.91 112
2835.03 109
2835.15 102
2835.28 90
2835.40 76
2835.52 60
2835.64 46
2835.77 35
2835.89 29
2836.01 28
2836.13 30
2836.25 36
2836.38 42
2836.50 48
2836.62 51
2836.74 52
2836.86 52
2836.99 51
2837.11 50
2837.23 51
2837.35 52
2837.47 53
2837.60 53
2837.72 51
2837.84 46
2837.96 37
2838.09 27
2838.21 17
2838.33 7
2838.45 0
2838.57 0
2838.70 0
2838.82 0
2838.94 0
2839.06 0
2839.18 0
2839.31 0
2839.43 0
2839.55 0
2839.67 8
2839.80 18
2839.92 27
2840.04 37
2840.16 45
2840.28 51
2840.41 57
2840.53 62
2840.65 66
2840.77 71
2840.89 75
2841.02 79
2841.14 84
2841.26 88
2841.38 94
2841.51 100
2841.63 107
2841.75 114
2841.87 119
2841.99 122
2842.12 124
2842.24 123
2842.36 123
2842.48 122
2842.61 123
2842.73 124
2842.85 126
2842.97 126
2843.09 125
2843.22 122
2843.34 116
2843.46 108
2843.58 99
2843.71 90
2843.83 81
2843.95 74
2844.07 69
2844.20 65
2844.32 63
2844.44 62
2844.56 62
2844.68 63
2844.81 66
2844.93 71
2845.05 78
2845.17 86
2845.30 95
2845.42 104
2845.54 111
2845.66 116
2845.78 118
2845.91 116
2846.03 112
2846.15 107
2846.27 101
2846.40 96
2846.52 93
2846.64 92
2846.76 91
2846.89 90
2847.01 88
2847.13 85
2847.25 79
2847.37 72
2847.50 65
2847.62 58
2847.74 52
2847.86 49
2847.99 48
2848.11 50
2848.23 55
2848.35 63
2848.48 73
2848.60 85
2848.72 98
2848.84 111
2848.97 123
2849.09 134
2849.21 142
2849.33 147
2849.45 147
2849.58 144
2849.70 137
2849.82 126
2849.94 113
2850.07 99
2850.19 85
2850.31 72
2850.43 60
2850.56 51
2850.68 43
2850.80 38
2850.92 35
2851.05 34
2851.17 33
2851.29 32
2851.41 30
2851.54 27
2851.66 24
2851.78 21
2851.90 20
2852.03 20
2852.15 24
2852.27 30
2852.39 38
2852.51 46
2852.64 53
2852.76 58
2852.88 61
2853.00 63
2853.13 64
2853.25 65
2853.37 68
2853.49 72
2853.62 77
2853.74 82
2853.86 85
2853.98 87
2854.11 86
2854.23 83
2854.35 78
2854.47 73
2854.60 69
2854.72 65
2854.84 63
2854.96 62
2855.09 61
2855.21 60
2855.33 57
2855.45 53
2855.58 48
2855.70 42
2855.82 36
2855.94 31
2856.07 27
2856.19 24
2856.31 22
2856.43 20
2856.56 18
2856.68 16
2856.80 14
2856.92 13
2857.05 14
2857.17 17
2857.29 22
2857.41 29
2857.54 35
2857.66 39
2857.78 42
2857.90 42
2858.03 40
2858.15 38
2858.27 36
2858.40 37
2858.52 39
2858.64 45
2858.76 51
2858.89 59
2859.01 65
2859.13 70
2859.25 72
2859.38 72
2859.50 70
2859.62 66
2859.74 62
2859.87 59
2859.99 57
2860.11 57
2860.23 60
2860.36 66
2860.48 73
2860.60 80
2860.72 86
2860.85 90
2860.97 90
2861.09 86
2861.21 81
2861.34 75
2861.46 71
2861.58 69
2861.71 71
2861.83 77
2861.95 85
2862.07 94
2862.20 101
2862.32 106
2862.44 108
2862.56 106
2862.69 100
2862.81 93
2862.93 84
2863.05 76
2863.18 68
2863.30 61
2863.42 55
2863.55 51
2863.67 48
2863.79 45
2863.91 43
2864.04 41
2864.16 40
2864.28 39
2864.40 39
2864.53 40
2864.65 42
2864.77 46
2864.89 52
2865.02 58
2865.14 63
2865.26 67
2865.39 69
2865.51 68
2865.63 66
2865.75 62
2865.88 57
2866.00 52
2866.12 49
2866.24 47
2866.37 46
2866.49 47
2866.61 50
2866.74 56
2866.86 66
2866.98 79
2867.10 95
2867.23 112
2867.35 129
2867.47 142
2867.60 151
2867.72 155
2867.84 155
2867.96 152
2868.09 146
2868.21 140
2868.33 134
2868.45 130
2868.58 126
2868.70 122
2868.82 118
2868.95 113
2869.07 106
2869.19 99
2869.31 91
2869.44 83
2869.56 76
2869.68 71
2869.81 68
2869.93 67
2870.05 68
2870.17 69
2870.30 71
2870.42 73
2870.54 74
2870.67 75
2870.79 76
2870.91 76
2871.03 75
2871.16 73
2871.28 69
2871.40 64
2871.52 58
2871.65 51
2871.77 44
2871.89 37
2872.02 31
2872.14 27
2872.26 26
2872.38 27
2872.51 32
2872.63 40
2872.75 49
2872.88 60
2873.00 71
2873.12 79
2873.25 84
2873.37 85
2873.49 82
2873.61 75
2873.74 67
2873.86 57
2873.98 48
2874.11 41
2874.23 37
2874.35 36
2874.47 39
2874.60 43
2874.72 48
2874.84 52
2874.97 54
2875.09 52
2875.21 46
2875.33 36
2875.46 23
2875.58 10
2875.70 0
2875.83 0
2875.95 0
2876.07 0
2876.20 0
2876.32 0
2876.44 0
2876.56 0
2876.69 2
2876.81 6
2876.93 10
2877.06 15
2877.18 20
2877.30 26
2877.42 32
2877.55 39
2877.67 43
2877.79 47
2877.92 48
2878.04 48
2878.16 47
2878.29 45
2878.41 43
2878.53 40
2878.65 37
2878.78 32
2878.90 27
2879.02 21
2879.15 15
2879.27 11
2879.39 8
2879.52 7
2879.64 8
2879.76 10
2879.88 14
2880.01 20
2880.13 27
2880.25 37
2880.38 48
2880.50 59
2880.62 69
2880.75 75
2880.87 78
2880.99 77
2881.12 72
2881.24 65
2881.36 59
2881.48 54
2881.61 51
2881.73 50
2881.85 48
2881.98 46
2882.10 43
2882.22 39
2882.35 35
2882.47 31
2882.59 29
2882.72 30
2882.84 32
2882.96 37
2883.08 43
2883.21 48
2883.33 53
2883.45 56
2883.58 56
2883.70 53
2883.82 47
2883.95 38
2884.07 28
2884.19 19
2884.32 14
2884.44 13
2884.56 17
2884.68 25
2884.81 37
2884.93 50
2885.05 62
2885.18 71
2885.30 76
2885.42 77
2885.55 73
2885.67 66
2885.79 58
2885.92 51
2886.04 44
2886.16 41
2886.29 41
2886.41 45
2886.53 52
2886.66 60
2886.78 69
2886.90 77
2887.02 83
2887.15 86
2887.27 87
2887.39 85
2887.52 80
2887.64 75
2887.76 70
2887.89 66
2888.01 64
2888.13 64
2888.26 65
2888.38 69
2888.50 72
2888.63 75
2888.75 76
2888.87 75
2889.00 72
2889.12 68
2889.24 63
2889.37 60
2889.49 60
2889.61 63
2889.74 70
2889.86 80
2889.98 91
2890.11 102
2890.23 109
2890.35 113
2890.47 113
2890.60 108
2890.72 101
2890.84 92
2890.97 84
2891.09 76
2891.21 72
2891.34 70
2891.46 72
2891.58 76
2891.71 81
2891.83 86
2891.95 89
2892.08 90
2892.20 88
2892.32 83
2892.45 76
2892.57 69
2892.69 63
2892.82 59
2892.94 58
2893.06 58
2893.19 59
2893.31 61
2893.43 62
2893.56 62
2893.68 60
2893.80 59
2893.93 56
2894.05 54
2894.17 52
2894.30 50
2894.42 49
2894.54 48
2894.67 47
2894.79 47
2894.91 49
2895.04 50
2895.16 52
2895.28 55
2895.41 58
2895.53 60
2895.65 63
2895.78 67
2895.90 71
2896.02 75
2896.15 80
2896.27 85
2896.39 89
2896.52 92
2896.64 94
2896.76 94
2896.89 92
2897.01 88
2897.13 85
2897.26 83
2897.38 82
2897.50 84
2897.63 88
2897.75 93
2897.87 98
2898.00 102
2898.12 105
2898.25 106
2898.37 106
2898.49 105
2898.62 104
2898.74 104
2898.86 104
2898.99 105
2899.11 107
2899.23 108
2899.36 109
2899.48 110
2899.60 111
2899.73 111
2899.85 111
2899.97 110
2900.10 107
2900.22 104
2900.34 98
2900.47 91
2900.59 81
2900.71 70
2900.84 57
2900.96 46
2901.08 35
2901.21 27
2901.33 23
2901.45 22
2901.58 23
2901.70 27
2901.83 32
2901.95 38
2902.07 44
2902.20 52
2902.32 60
2902.44 68
2902.57 75
2902.69 82
2902.81 88
2902.94 91
2903.06 93
2903.18 92
2903.31 91
2903.43 89
2903.55 86
2903.68 82
2903.80 78
2903.93 73
2904.05 68
2904.17 64
2904.30 60
2904.42 57
2904.54 56
2904.67 57
2904.79 59
2904.91 61
2905.04 64
2905.16 67
2905.28 70
2905.41 74
2905.53 78
2905.66 82
2905.78 85
2905.90 88
2906.03 88
2906.15 87
2906.27 84
2906.40 79
2906.52 74
2906.64 70
2906.77 68
2906.89 68
2907.01 69
2907.14 72
2907.26 75
2907.39 77
2907.51 80
2907.63 82
2907.76 86
2907.88 91
2908.00 97
2908.13 104
2908.25 112
2908.37 119
2908.50 125
2908.62 129
2908.75 130
2908.87 127
2908.99 122
2909.12 114
2909.24 106
2909.36 97
2909.49 89
2909.61 83
2909.73 81
2909.86 80
2909.98 81
2910.11 81
2910.23 80
2910.35 76
2910.48 70
2910.60 61
2910.72 52
2910.85 43
2910.97 35
2911.10 29
2911.22 25
2911.34 22
2911.47 19
2911.59 16
2911.71 11
2911.84 6
2911.96 1
2912.08 0
2912.21 0
2912.33 0
2912.46 0
2912.58 0
2912.70 0
2912.83 0
2912.95 0
2913.07 6
2913.20 13
2913.32 19
2913.45 25
2913.57 31
2913.69 38
2913.82 46
2913.94 54
2914.06 62
2914.19 68
2914.31 72
2914.44 73
2914.56 72
2914.68 68
2914.81 62
2914.93 55
2915.05 48
2915.18 42
2915.30 38
2915.43 36
2915.55 37
2915.67 41
2915.80 46
2915.92 51
2916.04 57
2916.17 61
2916.29 63
2916.42 65
2916.54 65
2916.66 66
2916.79 69
2916.91 72
2917.04 76
2917.16 79
2917.28 80
2917.41 77
2917.53 71
2917.65 61
2917.78 49
2917.90 36
2918.03 25
2918.15 16
2918.27 12
2918.40 10
2918.52 12
2918.65 16
2918.77 20
2918.89 25
2919.02 28
2919.14 32
2919.26 35
2919.39 39
2919.51 44
2919.64 49
2919.76 55
2919.88 62
2920.01 69
2920.13 76
2920.26 82
2920.38 88
2920.50 94
2920.63 98
2920.75 101
2920.88 104
2921.00 106
2921.12 108
2921.25 109
2921.37 109
2921.49 108
2921.62 107
2921.74 105
2921.87 101
2921.99 96
2922.11 89
2922.24 82
2922.36 73
2922.49 64
2922.61 55
2922.73 46
2922.86 39
2922.98 34
2923.11 32
2923.23 33
2923.35 36
2923.48 42
2923.60 49
2923.73 58
2923.85 66
2923.97 73
2924.10 78
2924.22 80
2924.35 80
2924.47 77
2924.59 72
2924.72 65
2924.84 58
2924.97 51
2925.09 45
2925.21 38
2925.34 32
2925.46 26
2925.59 19
2925.71 13
2925.83 7
2925.96 3
2926.08 0
2926.21 0
2926.33 0
2926.45 2
2926.58 6
2926.70 11
2926.83 18
2926.95 26
2927.07 36
2927.20 46
2927.32 56
2927.45 64
2927.57 70
2927.69 72
2927.82 70
2927.94 64
2928.07 56
2928.19 47
2928.31 39
2928.44 33
2928.56 29
2928.69 27
2928.81 26
2928.93 26
2929.06 26
2929.18 25
2929.31 24
2929.43 23
2929.55 22
2929.68 22
2929.80 24
2929.93 28
2930.05 33
2930.18 38
2930.30 43
2930.42 47
2930.55 49
2930.67 50
2930.80 49
2930.92 47
2931.04 46
2931.17 44
2931.29 42
2931.42 40
2931.54 37
2931.66 33
2931.79 29
2931.91 26
2932.04 24
2932.16 23
2932.29 22
2932.41 22
2932.53 21
2932.66 19
2932.78 17
2932.91 15
2933.03 14
2933.15 15
2933.28 17
2933.40 20
2933.53 23
2933.65 25
2933.78 26
2933.90 26
2934.02 25
2934.15 23
2934.27 21
2934.40 21
2934.52 22
2934.64 24
2934.77 26
2934.89 29
2935.02 32
2935.14 36
2935.27 41
2935.39 46
2935.51 52
2935.64 58
2935.76 64
2935.89 68
2936.01 70
2936.13 70
2936.26 67
2936.38 61
2936.51 54
2936.63 44
2936.76 34
2936.88 22
2937.00 12
2937.13 2
2937.25 0
2937.38 0
2937.50 0
2937.63 0
2937.75 0
2937.87 0
2938.00 0
2938.12 0
2938.25 7
2938.37 15
2938.50 22
2938.62 27
2938.74 29
2938.87 30
2938.99 30
2939.12 31
2939.24 31
2939.37 32
2939.49 33
2939.61 32
2939.74 28
2939.86 23
2939.99 16
2940.11 8
2940.24 1
2940.36 0
2940.48 0
2940.61 0
2940.73 0
2940.86 1
2940.98 7
2941.11 14
2941.23 19
2941.35 23
2941.48 25
2941.60 25
2941.73 24
2941.85 23
2941.98 23
2942.10 25
2942.23 30
2942.35 37
2942.47 44
2942.60 50
2942.72 54
2942.85 54
2942.97 51
2943.10 47
2943.22 43
2943.34 41
2943.47 40
2943.59 42
2943.72 45
2943.84 48
2943.97 51
2944.09 53
2944.22 55
2944.34 57
2944.46 59
2944.59 61
2944.71 62
2944.84 63
2944.96 62
2945.09 61
2945.21 60
2945.33 59
2945.46 59
2945.58 61
2945.71 66
2945.83 71
2945.96 78
2946.08 84
2946.21 89
2946.33 92
2946.45 93
2946.58 92
2946.70 90
2946.83 87
2946.95 85
2947.08 83
2947.20 82
2947.33 83
2947.45 84
2947.57 87
2947.70 90
2947.82 94
2947.95 99
2948.07 104
2948.20 107
2948.32 110
2948.45 111
2948.57 109
2948.70 106
2948.82 100
2948.94 95
2949.07 90
2949.19 86
2949.32 85
2949.44 85
2949.57 88
2949.69 92
2949.82 97
2949.94 102
2950.06 107
2950.19 110
2950.31 112
2950.44 112
2950.56 108
2950.69 102
2950.81 93
2950.94 82
2951.06 72
2951.19 64
2951.31 60
2951.43 60
2951.56 65
2951.68 74
2951.81 86
2951.93 98
2952.06 108
2952.18 116
2952.31 120
2952.43 121
2952.56 117
2952.68 110
2952.80 101
2952.93 90
2953.05 79
2953.18 69
2953.30 62
2953.43 58
2953.55 58
2953.68 61
2953.80 67
2953.93 73
2954.05 77
2954.18 79
2954.30 77
2954.42 72
2954.55 65
2954.67 59
2954.80 54
2954.92 52
2955.05 52
2955.17 56
2955.30 61
2955.42 66
2955.55 70
2955.67 73
2955.80 74
2955.92 75
2956.04 75
2956.17 76
2956.29 76
2956.42 76
2956.54 74
2956.67 72
2956.79 67
2956.92 60
2957.04 51
2957.17 41
2957.29 32
2957.42 23
2957.54 16
2957.67 11
2957.79 9
2957.91 8
2958.04 10
2958.16 13
2958.29 16
2958.41 18
2958.54 19
2958.66 20
2958.79 21
2958.91 23
2959.04 25
2959.16 30
2959.29 36
2959.41 45
2959.54 53
2959.66 61
2959.79 68
2959.91 73
2960.03 74
2960.16 73
2960.28 70
2960.41 66
2960.53 62
2960.66 60
2960.78 61
2960.91 65
2961.03 73
2961.16 84
2961.28 98
2961.41 112
2961.53 127
2961.66 140
2961.78 150
2961.91 156
2962.03 157
2962.16 153
2962.28 146
2962.40 136
2962.53 127
2962.65 119
2962.78 113
2962.90 110
2963.03 108
2963.15 105
2963.28 102
2963.40 98
2963.53 93
2963.65 89
2963.78 85
2963.90 84
2964.03 84
2964.15 86
2964.28 90
2964.40 94
2964.53 97
2964.65 100
2964.78 101
2964.90 102
2965.03 100
2965.15 97
2965.28 93
2965.40 87
2965.53 81
2965.65 75
2965.78 69
2965.90 64
2966.02 60
2966.15 57
2966.27 56
2966.40 57
2966.52 59
2966.65 63
2966.77 67
2966.90 70
2967.02 72
2967.15 72
2967.27 69
2967.40 64
2967.52 58
2967.65 51
2967.77 45
2967.90 40
2968.02 39
2968.15 39
2968.27 41
2968.40 45
2968.52 49
2968.65 53
2968.77 57
2968.90 62
2969.02 67
2969.15 74
2969.27 82
2969.40 91
2969.52 101
2969.65 108
2969.77 113
2969.90 113
2970.02 109
2970.15 100
2970.27 88
2970.40 75
2970.52 63
2970.65 52
2970.77 45
2970.90 40
2971.02 37
2971.15 35
2971.27 34
2971.40 33
2971.52 32
2971.65 30
2971.77 30
2971.90 29
2972.02 29
2972.15 30
2972.27 32
2972.40 34
2972.52 35
2972.65 37
2972.77 38
2972.90 39
2973.02 40
2973.15 39
2973.27 38
2973.40 37
2973.52 34
2973.65 31
2973.77 28
2973.90 23
2974.02 18
2974.15 12
2974.27 5
2974.40 0
2974.52 0
2974.65 0
2974.77 0
2974.90 0
2975.02 0
2975.15 0
2975.27 0
2975.40 5
2975.52 9
2975.65 12
2975.77 14
2975.90 13
2976.02 12
2976.15 9
2976.27 6
2976.40 4
2976.52 2
2976.65 3
2976.77 5
2976.90 10
2977.02 17
2977.15 26
2977.27 34
2977.40 43
2977.52 50
2977.65 56
2977.77 60
2977.90 62
2978.02 62
2978.15 61
2978.27 59
2978.40 56
2978.52 54
2978.65 53
2978.77 53
2978.90 55
2979.02 57
2979.15 60
2979.27 62
2979.40 63
2979.52 63
2979.65 63
2979.77 62
2979.90 61
2980.03 62
2980.15 65
2980.28 68
2980.40 72
2980.53 76
2980.65 79
2980.78 81
2980.90 81
2981.03 81
2981.15 79
2981.28 76
2981.40 73
2981.53 68
2981.65 61
2981.78 54
2981.90 45
2982.03 35
2982.15 26
2982.28 18
2982.40 12
2982.53 8
2982.65 6
2982.78 6
2982.90 8
2983.03 14
2983.15 22
2983.28 33
2983.41 46
2983.53 61
2983.66 75
2983.78 88
2983.91 98
2984.03 104
2984.16 106
2984.28 104
2984.41 100
2984.53 94
2984.66 86
2984.78 78
2984.91 70
2985.03 62
2985.16 55
2985.28 49
2985.41 45
2985.53 43
2985.66 43
2985.79 46
2985.91 49
2986.04 53
2986.16 56
2986.29 59
2986.41 61
2986.54 62
2986.66 63
2986.79 65
2986.91 69
2987.04 73
2987.16 79
2987.29 85
2987.41 90
2987.54 94
2987.66 94
2987.79 90
2987.92 83
2988.04 74
2988.17 64
2988.29 54
2988.42 48
2988.54 45
2988.67 45
2988.79 47
2988.92 51
2989.04 55
2989.17 59
2989.29 62
2989.42 64
2989.54 66
2989.67 68
2989.80 71
2989.92 73
2990.05 75
2990.17 76
2990.30 77
2990.42 76
2990.55 75
2990.67 74
2990.80 72
2990.92 70
2991.05 68
2991.17 66
2991.30 64
2991.42 63
2991.55 63
2991.68 64
2991.80 66
2991.93 68
2992.05 69
2992.18 69
2992.30 67
2992.43 64
2992.55 60
2992.68 58
2992.80 58
2992.93 61
2993.06 65
2993.18 70
2993.31 75
2993.43 79
2993.56 80
2993.68 79
2993.81 76
2993.93 71
2994.06 67
2994.18 63
2994.31 61
2994.44 60
2994.56 60
2994.69 61
2994.81 62
2994.94 62
2995.06 62
2995.19 61
2995.31 59
2995.44 56
2995.56 52
2995.69 47
2995.82 41
2995.94 35
2996.07 29
2996.19 23
2996.32 18
2996.44 14
2996.57 12
2996.69 13
2996.82 15
2996.94 19
2997.07 25
2997.20 33
2997.32 42
2997.45 51
2997.57 61
2997.70 71
2997.82 79
2997.95 87
2998.07 92
2998.20 95
2998.33 98
2998.45 100
2998.58 102
2998.70 105
2998.83 110
2998.95 115
2999.08 119
2999.20 123
2999.33 126
2999.46 126
2999.58 125
2999.71 123
2999.83 119
2999.96 116
3000.08 113
3000.21 109
3000.33 106
3000.46 102
3000.59 99
3000.71 95
3000.84 91
3000.96 88
3001.09 84
3001.21 80
3001.34 75
3001.46 70
3001.59 64
3001.72 59
3001.84 56
3001.97 54
3002.09 55
3002.22 59
3002.34 65
3002.47 72
3002.60 79
3002.72 85
3002.85 90
3002.97 93
3003.10 96
3003.22 98
3003.35 99
3003.47 102
3003.60 105
3003.73 108
3003.85 112
3003.98 115
3004.10 116
3004.23 116
3004.35 114
3004.48 110
3004.61 104
3004.73 96
3004.86 85
3004.98 73
3005.11 61
3005.23 49
3005.36 39
3005.49 33
3005.61 29
3005.74 29
3005.86 32
3005.99 36
3006.11 40
3006.24 44
3006.37 45
3006.49 45
3006.62 43
3006.74 41
3006.87 40
3006.99 39
3007.12 41
3007.25 45
3007.37 50
3007.50 55
3007.62 59
3007.75 61
3007.87 61
3008.00 60
3008.13 57
3008.25 56
3008.38 55
3008.50 56
3008.63 57
3008.75 58
3008.88 59
3009.01 60
3009.13 59
3009.26 59
3009.38 57
3009.51 56
3009.63 55
3009.76 54
3009.89 53
3010.01 53
3010.14 53
3010.26 54
3010.39 55
3010.51 56
3010.64 58
3010.77 58
3010.89 57
3011.02 56
3011.14 55
3011.27 55
3011.40 57
3011.52 62
3011.65 68
3011.77 75
3011.90 81
3012.02 85
3012.15 87
3012.28 86
3012.40 83
3012.53 79
3012.65 76
3012.78 72
3012.91 70
3013.03 68
3013.16 66
3013.28 63
3013.41 60
3013.53 57
3013.66 53
3013.79 50
3013.91 49
3014.04 50
3014.16 54
3014.29 61
3014.42 69
3014.54 77
3014.67 83
3014.79 87
3014.92 87
3015.05 84
3015.17 79
3015.30 73
3015.42 66
3015.55 61
3015.67 56
3015.80 52
3015.93 50
3016.05 48
3016.18 48
3016.30 50
3016.43 54
3016.56 60
3016.68 66
3016.81 72
3016.93 77
3017.06 80
3017.19 82
3017.31 82
3017.44 81
3017.56 80
3017.69 79
3017.82 77
3017.94 75
3018.07 70
3018.19 63
3018.32 55
3018.44 47
3018.57 39
3018.70 32
3018.82 28
3018.95 26
3019.07 26
3019.20 27
3019.33 29
3019.45 31
3019.58 33
3019.70 35
3019.83 37
3019.96 40
3020.08 44
3020.21 50
3020.33 57
3020.46 65
3020.59 73
3020.71 81
3020.84 88
3020.96 93
3021.09 96
3021.22 96
3021.34 95
3021.47 91
3021.59 87
3021.72 82
3021.85 77
3021.97 73
3022.10 70
3022.22 69
3022.35 69
3022.48 70
3022.60 72
3022.73 75
3022.86 76
3022.98 75
3023.11 71
3023.23 66
3023.36 59
3023.49 52
3023.61 45
3023.74 40
3023.86 37
3023.99 35
3024.12 35
3024.24 36
3024.37 38
3024.49 40
3024.62 44
3024.75 48
3024.87 52
3025.00 56
3025.12 59
3025.25 61
3025.38 61
3025.50 61
3025.63 62
3025.75 65
3025.88 71
3026.01 79
3026.13 88
3026.26 96
3026.39 101
3026.51 102
3026.64 100
3026.76 96
3026.89 91
3027.02 86
3027.14 84
3027.27 83
3027.39 84
3027.52 86
3027.65 87
3027.77 87
3027.90 86
3028.03 84
3028.15 82
3028.28 79
3028.40 77
3028.53 74
3028.66 72
3028.78 71
3028.91 72
3029.03 76
3029.16 82
3029.29 91
3029.41 102
3029.54 113
3029.67 123
3029.79 131
3029.92 135
3030.04 135
3030.17 132
3030.30 126
3030.42 118
3030.55 108
3030.68 97
3030.80 86
3030.93 76
3031.05 68
3031.18 62
3031.31 61
3031.43 63
3031.56 70
3031.68 79
3031.81 90
3031.94 102
3032.06 113
3032.19 121
3032.32 126
3032.44 128
3032.57 127
3032.69 123
3032.82 118
3032.95 113
3033.07 108
3033.20 106
3033.33 105
3033.45 105
3033.58 105
3033.71 106
3033.83 106
3033.96 105
3034.08 104
3034.21 103
3034.34 102
3034.46 102
3034.59 101
3034.72 101
3034.84 101
3034.97 101
3035.09 101
3035.22 103
3035.35 106
3035.47 111
3035.60 116
3035.73 122
3035.85 127
3035.98 130
3036.10 132
3036.23 132
3036.36 131
3036.48 128
3036.61 125
3036.74 122
3036.86 120
3036.99 118
3037.12 117
3037.24 118
3037.37 121
3037.49 126
3037.62 131
3037.75 136
3037.87 138
3038.00 138
3038.13 135
3038.25 128
3038.38 120
3038.51 111
3038.63 103
3038.76 98
3038.88 96
3039.01 95
3039.14 96
3039.26 96
3039.39 96
3039.52 94
3039.64 92
3039.77 89
3039.90 86
3040.02 82
3040.15 78
3040.27 74
3040.40 69
3040.53 64
3040.65 58
3040.78 54
3040.91 51
3041.03 49
3041.16 50
3041.29 53
3041.41 58
3041.54 63
3041.67 69
3041.79 74
3041.92 78
3042.05 81
3042.17 82
3042.30 83
3042.42 82
3042.55 83
3042.68 83
3042.80 84
3042.93 85
3043.06 87
3043.18 90
3043.31 92
3043.44 93
3043.56 94
3043.69 95
3043.82 95
3043.94 93
3044.07 91
3044.20 87
3044.32 83
3044.45 79
3044.57 75
3044.70 73
3044.83 73
3044.95 76
3045.08 81
3045.21 88
3045.33 96
3045.46 104
3045.59 111
3045.71 115
3045.84 115
3045.97 112
3046.09 104
3046.22 94
3046.35 83
3046.47 72
3046.60 64
3046.73 60
3046.85 59
3046.98 60
3047.11 62
3047.23 64
3047.36 64
3047.48 61
3047.61 57
3047.74 53
3047.86 51
3047.99 51
3048.12 54
3048.24 59
3048.37 66
3048.50 73
3048.62 78
3048.75 81
3048.88 80
3049.00 76
3049.13 70
3049.26 63
3049.38 57
3049.51 52
3049.64 48
3049.76 48
3049.89 49
3050.02 52
3050.14 56
3050.27 59
3050.40 63
3050.52 64
3050.65 65
3050.78 64
3050.90 62
3051.03 58
3051.16 54
3051.28 50
3051.41 46
3051.54 42
3051.66 38
3051.79 35
3051.92 32
3052.04 30
3052.17 28
3052.30 24
3052.42 20
3052.55 13
3052.68 5
3052.80 0
3052.93 0
3053.06 0
3053.18 0
3053.31 0
3053.44 0
3053.56 0
3053.69 0
3053.82 8
3053.94 19
3054.07 28
3054.20 34
3054.32 37
3054.45 37
3054.58 34
3054.70 30
3054.83 24
3054.96 20
3055.08 17
3055.21 16
3055.34 18
3055.46 22
3055.59 26
3055.72 31
3055.84 34
3055.97 37
3056.10 37
3056.22 38
3056.35 39
3056.48 41
3056.60 45
3056.73 52
3056.86 59
3056.98 68
3057.11 78
3057.24 87
3057.36 98
3057.49 108
3057.62 120
3057.75 131
3057.87 142
3058.00 149
3058.13 152
3058.25 150
3058.38 145
3058.51 136
3058.63 127
3058.76 121
3058.89 117
3059.01 118
3059.14 121
3059.27 125
3059.39 128
3059.52 129
3059.65 128
3059.77 126
3059.90 123
3060.03 121
3060.15 121
3060.28 121
3060.41 121
3060.53 118
3060.66 113
3060.79 105
3060.92 94
3061.04 81
3061.17 68
3061.30 55
3061.42 44
3061.55 35
3061.68 28
3061.80 25
3061.93 25
3062.06 29
3062.18 35
3062.31 44
3062.44 53
3062.56 60
3062.69 66
3062.82 69
3062.95 69
3063.07 68
3063.20 66
3063.33 63
3063.45 60
3063.58 56
3063.71 52
3063.83 48
3063.96 45
3064.09 44
3064.21 44
3064.34 47
3064.47 53
3064.59 60
3064.72 67
3064.85 73
3064.98 77
3065.10 77
3065.23 74
3065.36 69
3065.48 61
3065.61 53
3065.74 46
3065.86 40
3065.99 38
3066.12 38
3066.24 41
3066.37 45
3066.50 49
3066.63 52
3066.75 53
3066.88 53
3067.01 52
3067.13 52
3067.26 53
3067.39 57
3067.51 63
3067.64 71
3067.77 78
3067.90 84
3068.02 88
3068.15 87
3068.28 83
3068.40 76
3068.53 68
3068.66 59
3068.78 51
3068.91 45
3069.04 41
3069.17 39
3069.29 38
3069.42 37
3069.55 37
3069.67 36
3069.80 35
3069.93 34
3070.05 34
3070.18 34
3070.31 35
3070.44 37
3070.56 39
3070.69 41
3070.82 43
3070.94 46
3071.07 50
3071.20 54
3071.33 60
3071.45 66
3071.58 73
3071.71 79
3071.83 85
3071.96 90
3072.09 93
3072.21 95
3072.34 96
3072.47 97
3072.60 97
3072.72 95
3072.85 93
3072.98 89
3073.10 83
3073.23 77
3073.36 70
3073.49 65
3073.61 61
3073.74 58
3073.87 57
3073.99 56
3074.12 55
3074.25 53
3074.38 49
3074.50 44
3074.63 38
3074.76 31
3074.88 24
3075.01 19
3075.14 14
3075.27 12
3075.39 12
3075.52 14
3075.65 20
3075.77 29
3075.90 41
3076.03 55
3076.16 70
3076.28 82
3076.41 91
3076.54 96
3076.66 95
3076.79 91
3076.92 83
3077.05 74
3077.17 65
3077.30 58
3077.43 54
3077.55 52
3077.68 53
3077.81 55
3077.94 59
3078.06 63
3078.19 66
3078.32 70
3078.44 72
3078.57 74
3078.70 76
3078.83 79
3078.95 81
3079.08 85
3079.21 88
3079.33 92
3079.46 95
3079.59 98
3079.72 100
3079.84 100
3079.97 100
3080.10 100
3080.23 100
3080.35 100
3080.48 100
3080.61 101
3080.73 102
3080.86 102
3080.99 102
3081.12 101
3081.24 99
3081.37 96
3081.50 92
3081.63 88
3081.75 84
3081.88 80
3082.01 76
3082.13 73
3082.26 69
3082.39 64
3082.52 60
3082.64 55
3082.77 50
3082.90 44
3083.03 40
3083.15 37
3083.28 35
3083.41 35
3083.53 36
3083.66 38
3083.79 39
3083.92 40
3084.04 39
3084.17 37
3084.30 34
3084.43 31
3084.55 29
3084.68 28
3084.81 29
3084.94 28
3085.06 27
3085.19 24
3085.32 19
3085.44 11
3085.57 2
3085.70 0
3085.83 0
3085.95 0
3086.08 0
3086.21 0
3086.34 0
3086.46 0
3086.59 0
3086.72 6
3086.85 18
3086.97 31
3087.10 46
3087.23 61
3087.36 74
3087.48 85
3087.61 93
3087.74 97
3087.86 97
3087.99 94
3088.12 88
3088.25 81
3088.37 72
3088.50 63
3088.63 54
3088.76 46
3088.88 38
3089.01 30
3089.14 22
3089.27 14
3089.39 6
3089.52 1
3089.65 0
3089.78 0
3089.90 0
3090.03 4
3090.16 10
3090.29 17
3090.41 23
3090.54 28
3090.67 32
3090.80 36
3090.92 42
3091.05 49
3091.18 57
3091.31 67
3091.43 77
3091.56 85
3091.69 92
3091.82 95
3091.94 95
3092.07 92
3092.20 87
3092.33 79
3092.45 70
3092.58 59
3092.71 47
3092.84 36
3092.96 25
3093.09 16
3093.22 8
3093.35 3
3093.47 1
3093.60 0
3093.73 1
3093.86 4
3093.98 8
3094.11 15
3094.24 24
3094.37 35
3094.49 48
3094.62 62
3094.75 74
3094.88 85
3095.00 93
3095.13 96
3095.26 96
3095.39 93
3095.51 87
3095.64 81
3095.77 74
3095.90 69
3096.02 65
3096.15 63
3096.28 62
3096.41 63
3096.53 65
3096.66 69
3096.79 73
3096.92 77
3097.04 83
3097.17 90
3097.30 96
3097.43 101
3097.55 105
3097.68 105
3097.81 102
3097.94 96
3098.07 86
3098.19 75
3098.32 65
3098.45 56
3098.58 50
3098.70 46
3098.83 44
3098.96 44
3099.09 44
3099.21 43
3099.34 43
3099.47 42
3099.60 39
3099.72 36
3099.85 32
3099.98 26
3100.11 18
3100.24 11
3100.36 5
3100.49 1
3100.62 0
3100.75 2
3100.87 8
3101.00 16
3101.13 25
3101.26 33
3101.38 39
3101.51 42
3101.64 43
3101.77 43
3101.89 41
3102.02 40
3102.15 40
3102.28 42
3102.41 47
3102.53 55
3102.66 65
3102.79 77
3102.92 90
3103.04 103
3103.17 115
3103.30 126
3103.43 135
3103.55 143
3103.68 151
3103.81 159
3103.94 167
3104.07 175
3104.19 183
3104.32 190
3104.45 197
3104.58 203
3104.70 207
3104.83 210
3104.96 211
3105.09 211
3105.22 209
3105.34 207
3105.47 207
3105.60 207
3105.73 209
3105.85 213
3105.98 217
3106.11 220
3106.24 224
3106.37 227
3106.49 230
3106.62 235
3106.75 241
3106.88 250
3107.00 259
3107.13 268
3107.26 275
3107.39 279
3107.52 278
3107.64 273
3107.77 265
3107.90 256
3108.03 246
3108.15 237
3108.28 226
3108.41 215
3108.54 202
3108.67 186
3108.79 170
3108.92 154
3109.05 140
3109.18 131
3109.31 126
3109.43 125
3109.56 127
3109.69 129
3109.82 129
3109.94 126
3110.07 120
3110.20 111
3110.33 101
3110.46 90
3110.58 79
3110.71 70
3110.84 64
3110.97 61
3111.10 62
3111.22 67
3111.35 75
3111.48 86
3111.61 97
3111.73 109
3111.86 119
3111.99 126
3112.12 131
3112.25 134
3112.37 135
3112.50 135
3112.63 136
3112.76 135
3112.89 133
3113.01 130
3113.14 124
3113.27 117
3113.40 108
3113.53 99
3113.65 91
3113.78 83
3113.91 76
3114.04 70
3114.17 65
3114.29 60
3114.42 55
3114.55 51
3114.68 46
3114.80 41
3114.93 35
3115.06 29
3115.19 24
3115.32 20
3115.44 18
3115.57 19
3115.70 22
3115.83 28
3115.96 34
3116.08 39
3116.21 43
3116.34 45
3116.47 45
3116.60 45
3116.72 46
3116.85 48
3116.98 51
3117.11 56
3117.24 61
3117.36 66
3117.49 70
3117.62 73
3117.75 74
3117.88 75
3118.00 75
3118.13 75
3118.26 74
3118.39 72
3118.52 70
3118.64 67
3118.77 64
3118.90 62
3119.03 60
3119.16 59
3119.28 60
3119.41 63
3119.54 66
3119.67 70
3119.80 74
3119.93 77
3120.05 78
3120.18 75
3120.31 70
3120.44 61
3120.57 51
3120.69 40
3120.82 29
3120.95 22
3121.08 18
3121.21 18
3121.33 21
3121.46 26
3121.59 30
3121.72 34
3121.85 34
3121.97 32
3122.10 28
3122.23 23
3122.36 17
3122.49 13
3122.62 9
3122.74 6
3122.87 3
3123.00 0
3123.13 0
3123.26 0
3123.38 0
3123.51 0
3123.64 0
3123.77 0
3123.90 1
3124.02 2
3124.15 3
3124.28 3
3124.41 2
3124.54 4
3124.67 8
3124.79 14
3124.92 23
3125.05 32
3125.18 43
3125.31 52
3125.43 60
3125.56 66
3125.69 70
3125.82 74
3125.95 76
3126.08 78
3126.20 78
3126.33 78
3126.46 76
3126.59 73
3126.72 70
3126.84 65
3126.97 59
3127.10 53
3127.23 46
3127.36 38
3127.49 32
3127.61 26
3127.74 24
3127.87 26
3128.00 31
3128.13 41
3128.25 54
3128.38 69
3128.51 83
3128.64 96
3128.77 105
3128.90 111
3129.02 114
3129.15 113
3129.28 109
3129.41 104
3129.54 98
3129.67 91
3129.79 85
3129.92 80
3130.05 75
3130.18 72
3130.31 70
3130.44 69
3130.56 69
3130.69 71
3130.82 73
3130.95 76
3131.08 79
3131.20 84
3131.33 89
3131.46 96
3131.59 102
3131.72 109
3131.85 115
3131.97 120
3132.10 123
3132.23 126
3132.36 127
3132.49 129
3132.62 131
3132.74 134
3132.87 136
3133.00 139
3133.13 140
3133.26 139
3133.39 137
3133.51 133
3133.64 129
3133.77 124
3133.90 120
3134.03 118
3134.16 117
3134.28 116
3134.41 117
3134.54 117
3134.67 118
3134.80 118
3134.93 118
3135.05 117
3135.18 116
3135.31 115
3135.44 114
3135.57 114
3135.70 112
3135.82 111
3135.95 108
3136.08 105
3136.21 101
3136.34 97
3136.47 92
3136.60 88
3136.72 85
3136.85 83
3136.98 81
3137.11 79
3137.24 78
3137.37 77
3137.49 76
3137.62 77
3137.75 79
3137.88 82
3138.01 84
3138.14 86
3138.26 85
3138.39 82
3138.52 75
3138.65 65
3138.78 54
3138.91 44
3139.04 35
3139.16 29
3139.29 27
3139.42 28
3139.55 31
3139.68 35
3139.81 40
3139.93 44
3140.06 46
3140.19 48
3140.32 48
3140.45 47
3140.58 44
3140.71 40
3140.83 35
3140.96 29
3141.09 22
3141.22 14
3141.35 7
3141.48 1
3141.61 0
3141.73 0
3141.86 0
3141.99 0
3142.12 0
3142.25 0
3142.38 0
3142.50 3
3142.63 10
3142.76 17
3142.89 23
3143.02 28
3143.15 30
3143.28 29
3143.40 25
3143.53 18
3143.66 8
3143.79 0
3143.92 0
3144.05 0
3144.18 0
3144.30 0
3144.43 0
3144.56 0
3144.69 0
3144.82 1
3144.95 7
3145.08 13
3145.20 19
3145.33 25
3145.46 30
3145.59 34
3145.72 37
3145.85 38
3145.98 39
3146.10 39
3146.23 38
3146.36 37
3146.49 35
3146.62 34
3146.75 34
3146.88 35
3147.00 38
3147.13 43
3147.26 49
3147.39 57
3147.52 63
3147.65 69
3147.78 71
3147.90 71
3148.03 68
3148.16 62
3148.29 55
3148.42 46
3148.55 39
3148.68 32
3148.81 28
3148.93 26
3149.06 28
3149.19 32
3149.32 37
3149.45 43
3149.58 49
3149.71 53
3149.83 55
3149.96 54
3150.09 51
3150.22 48
3150.35 45
3150.48 42
3150.61 40
3150.74 41
3150.86 42
3150.99 45
3151.12 48
3151.25 51
3151.38 55
3151.51 59
3151.64 61
3151.77 62
3151.89 62
3152.02 60
3152.15 56
3152.28 52
3152.41 48
3152.54 46
3152.67 46
3152.80 49
3152.92 54
3153.05 59
3153.18 64
3153.31 67
3153.44 70
3153.57 70
3153.70 69
3153.82 66
3153.95 62
3154.08 58
3154.21 54
3154.34 51
3154.47 47
3154.60 43
3154.73 39
3154.86 33
3154.98 25
3155.11 17
3155.24 9
3155.37 2
3155.50 0
3155.63 0
3155.76 0
3155.89 0
3156.01 6
3156.14 13
3156.27 20
3156.40 25
3156.53 29
3156.66 30
3156.79 30
3156.92 28
3157.04 25
3157.17 21
3157.30 18
3157.43 15
3157.56 12
3157.69 9
3157.82 7
3157.95 6
3158.08 6
3158.20 6
3158.33 8
3158.46 10
3158.59 13
3158.72 17
3158.85 20
3158.98 24
3159.11 27
3159.24 29
3159.36 29
3159.49 28
3159.62 25
3159.75 22
3159.88 19
3160.01 19
3160.14 21
3160.27 26
3160.39 34
3160.52 44
3160.65 54
3160.78 63
3160.91 68
3161.04 70
3161.17 68
3161.30 64
3161.43 58
3161.56 53
3161.68 50
3161.81 49
3161.94 52
3162.07 55
3162.20 60
3162.33 63
3162.46 65
3162.59 64
3162.72 60
3162.84 55
3162.97 50
3163.10 44
3163.23 39
3163.36 35
3163.49 32
3163.62 29
3163.75 26
3163.88 22
3164.00 18
3164.13 16
3164.26 16
3164.39 19
3164.52 25
3164.65 33
3164.78 42
3164.91 49
3165.04 54
3165.17 56
3165.29 55
3165.42 52
3165.55 49
3165.68 47
3165.81 47
3165.94 49
3166.07 53
3166.20 58
3166.33 62
3166.46 64
3166.58 64
3166.71 61
3166.84 55
3166.97 48
3167.10 40
3167.23 34
3167.36 28
3167.49 26
3167.62 26
3167.75 29
3167.87 34
3168.00 40
3168.13 45
3168.26 49
3168.39 52
3168.52 52
3168.65 49
3168.78 46
3168.91 42
3169.04 38
3169.17 35
3169.29 33
3169.42 31
3169.55 29
3169.68 28
3169.81 26
3169.94 24
3170.07 21
3170.20 19
3170.33 17
3170.46 16
3170.59 16
3170.71 19
3170.84 25
3170.97 35
3171.10 48
3171.23 62
3171.36 77
3171.49 89
3171.62 98
3171.75 101
3171.88 100
3172.01 94
3172.13 87
3172.26 80
3172.39 75
3172.52 74
3172.65 77
3172.78 84
3172.91 93
3173.04 104
3173.17 114
3173.30 121
3173.43 125
3173.56 126
3173.68 123
3173.81 118
3173.94 111
3174.07 104
3174.20 98
3174.33 93
3174.46 89
3174.59 88
3174.72 88
3174.85 89
3174.98 92
3175.11 94
3175.23 97
3175.36 98
3175.49 100
3175.62 102
3175.75 105
3175.88 107
3176.01 108
3176.14 108
3176.27 106
3176.40 100
3176.53 93
3176.66 83
3176.79 74
3176.91 65
3177.04 59
3177.17 55
3177.30 55
3177.43 57
3177.56 61
3177.69 66
3177.82 71
3177.95 75
3178.08 79
3178.21 84
3178.34 90
3178.47 99
3178.59 109
3178.72 121
3178.85 134
3178.98 144
3179.11 152
3179.24 156
3179.37 155
3179.50 152
3179.63 146
3179.76 139
3179.89 133
3180.02 127
3180.15 122
3180.28 119
3180.40 117
3180.53 116
3180.66 117
3180.79 118
3180.92 121
3181.05 122
3181.18 122
3181.31 120
3181.44 116
3181.57 110
3181.70 103
3181.83 96
3181.96 90
3182.09 87
3182.21 87
3182.34 89
3182.47 94
3182.60 99
3182.73 104
3182.86 108
3182.99 110
3183.12 109
3183.25 105
3183.38 99
3183.51 89
3183.64 77
3183.77 64
3183.90 51
3184.03 40
3184.16 33
3184.28 28
3184.41 28
3184.54 30
3184.67 34
3184.80 40
3184.93 46
3185.06 52
3185.19 57
3185.32 62
3185.45 65
3185.58 67
3185.71 68
3185.84 69
3185.97 69
3186.10 70
3186.23 70
3186.36 69
3186.48 67
3186.61 64
3186.74 60
3186.87 57
3187.00 55
3187.13 55
3187.26 57
3187.39 63
3187.52 69
3187.65 77
3187.78 83
3187.91 88
3188.04 90
3188.17 91
3188.30 89
3188.43 86
3188.56 83
3188.68 78
3188.81 73
3188.94 68
3189.07 63
3189.20 58
3189.33 55
3189.46 52
3189.59 51
3189.72 51
3189.85 52
3189.98 55
3190.11 58
3190.24 62
3190.37 65
3190.50 68
3190.63 71
3190.76 74
3190.89 78
3191.02 82
3191.15 85
3191.27 88
3191.40 88
3191.53 88
3191.66 85
3191.79 83
3191.92 80
3192.05 80
3192.18 82
3192.31 85
3192.44 90
3192.57 96
3192.70 101
3192.83 106
3192.96 108
3193.09 108
3193.22 106
3193.35 103
3193.48 98
3193.61 93
3193.74 89
3193.87 85
3194.00 83
3194.12 82
3194.25 83
3194.38 85
3194.51 86
3194.64 88
3194.77 89
3194.90 91
3195.03 93
3195.16 95
3195.29 99
3195.42 103
3195.55 107
3195.68 110
3195.81 112
3195.94 113
3196.07 111
3196.20 107
3196.33 101
3196.46 94
3196.59 86
3196.72 77
3196.85 67
3196.98 58
3197.11 48
3197.24 39
3197.37 30
3197.49 23
3197.62 19
3197.75 18
3197.88 21
3198.01 28
3198.14 38
3198.27 50
3198.40 63
3198.53 74
3198.66 84
3198.79 91
3198.92 95
3199.05 97
3199.18 95
3199.31 93
3199.44 91
3199.57 90
3199.70 90
3199.83 91
3199.96 93
3200.09 95
3200.22 99
3200.35 103
3200.48 108
3200.61 114
3200.74 121
3200.87 127
3201.00 132
3201.13 136
3201.26 137
3201.39 136
3201.52 132
3201.64 129
3201.77 125
3201.90 123
3202.03 123
3202.16 126
3202.29 130
3202.42 136
3202.55 143
3202.68 149
3202.81 153
3202.94 154
3203.07 153
3203.20 149
3203.33 143
3203.46 136
3203.59 130
3203.72 124
3203.85 121
3203.98 119
3204.11 119
3204.24 118
3204.37 118
3204.50 117
3204.63 115
3204.76 112
3204.89 108
3205.02 104
3205.15 100
3205.28 96
3205.41 93
3205.54 90
3205.67 87
3205.80 85
3205.93 83
3206.06 80
3206.19 76
3206.32 70
3206.45 62
3206.58 53
3206.71 45
3206.84 38
3206.97 33
3207.10 32
3207.23 33
3207.36 36
3207.49 40
3207.62 42
3207.75 44
3207.87 43
3208.00 40
3208.13 35
3208.26 28
3208.39 21
3208.52 14
3208.65 7
3208.78 1
3208.91 0
3209.04 0
3209.17 0
3209.30 0
3209.43 0
3209.56 0
3209.69 0
3209.82 0
3209.95 0
3210.08 5
3210.21 13
3210.34 21
3210.47 30
3210.60 39
3210.73 47
3210.86 54
3210.99 60
3211.12 65
3211.25 72
3211.38 79
3211.51 87
3211.64 96
3211.77 105
3211.90 113
3212.03 119
3212.16 121
3212.29 121
3212.42 116
3212.55 110
3212.68 101
3212.81 92
3212.94 83
3213.07 75
3213.20 68
3213.33 63
3213.46 61
3213.59 60
3213.72 61
3213.85 63
3213.98 66
3214.11 70
3214.24 74
3214.37 78
3214.50 83
3214.63 86
3214.76 90
3214.89 94
3215.02 97
3215.15 100
3215.28 103
3215.41 106
3215.54 109
3215.67 112
3215.80 114
3215.93 114
3216.06 114
3216.19 111
3216.32 106
3216.45 100
3216.58 93
3216.71 86
3216.84 79
3216.97 73
3217.10 68
3217.23 65
3217.36 64
3217.49 64
3217.62 67
3217.75 71
3217.88 77
3218.01 84
3218.14 90
3218.27 96
3218.40 100
3218.53 101
3218.66 100
3218.79 95
3218.92 87
3219.05 77
3219.18 66
3219.31 56
3219.44 47
3219.57 42
3219.70 41
3219.83 44
3219.96 52
3220.09 63
3220.22 76
3220.35 89
3220.48 100
3220.61 107
3220.74 110
3220.87 108
3221.00 101
3221.13 91
3221.26 80
3221.39 70
3221.52 62
3221.65 57
3221.78 56
3221.91 56
3222.04 58
3222.17 58
3222.31 56
3222.44 52
3222.57 46
3222.70 40
3222.83 36
3222.96 35
3223.09 39
3223.22 46
3223.35 56
3223.48 67
3223.61 76
3223.74 82
3223.87 85
3224.00 84
3224.13 82
3224.26 79
3224.39 76
3224.52 75
3224.65 75
3224.78 77
3224.91 80
3225.04 81
3225.17 81
3225.30 80
3225.43 76
3225.56 71
3225.69 64
3225.82 57
3225.95 51
3226.08 47
3226.21 44
3226.34 45
3226.47 47
3226.60 52
3226.73 58
3226.86 64
3226.99 67
3227.12 68
3227.25 64
3227.38 57
3227.51 48
3227.64 38
3227.77 28
3227.90 20
3228.03 15
3228.16 13
3228.29 12
3228.43 12
3228.56 12
3228.69 12
3228.82 12
3228.95 12
3229.08 12
3229.21 14
3229.34 17
3229.47 20
3229.60 23
3229.73 25
3229.86 27
3229.99 27
3230.12 28
3230.25 28
3230.38 28
3230.51 28
3230.64 29
3230.77 31
3230.90 35
3231.03 40
3231.16 48
3231.29 58
3231.42 70
3231.55 83
3231.68 94
3231.81 104
3231.94 110
3232.07 112
3232.20 112
3232.33 109
3232.46 105
3232.60 101
3232.73 97
3232.86 94
3232.99 91
3233.12 89
3233.25 88
3233.38 88
3233.51 90
3233.64 93
3233.77 97
3233.90 103
3234.03 108
3234.16 111
3234.29 113
3234.42 113
3234.55 110
3234.68 106
3234.81 102
3234.94 97
3235.07 91
3235.20 87
3235.33 83
3235.46 81
3235.59 80
3235.72 80
3235.85 81
3235.99 84
3236.12 87
3236.25 91
3236.38 94
3236.51 97
3236.64 99
3236.77 100
3236.90 100
3237.03 99
3237.16 97
3237.29 94
3237.42 91
3237.55 88
3237.68 85
3237.81 82
3237.94 80
3238.07 77
3238.20 76
3238.33 75
3238.46 76
3238.59 77
3238.72 78
3238.86 80
3238.99 81
3239.12 82
3239.25 82
3239.38 82
3239.51 80
3239.64 78
3239.77 76
3239.90 74
3240.03 72
3240.16 72
3240.29 72
3240.42 74
3240.55 76
3240.68 77
3240.81 79
3240.94 81
3241.07 81
3241.20 82
3241.33 82
3241.47 82
3241.60 83
3241.73 85
3241.86 87
3241.99 89
3242.12 90
3242.25 91
3242.38 92
3242.51 91
3242.64 89
3242.77 86
3242.90 83
3243.03 79
3243.16 75
3243.29 72
3243.42 70
3243.55 70
3243.68 70
3243.82 73
3243.95 77
3244.08 82
3244.21 88
3244.34 95
3244.47 101
3244.60 105
3244.73 107
3244.86 105
3244.99 99
3245.12 90
3245.25 79
3245.38 65
3245.51 52
3245.64 40
3245.77 31
3245.91 26
3246.04 26
3246.17 31
3246.30 39
3246.43 50
3246.56 61
3246.69 71
3246.82 78
3246.95 82
3247.08 83
3247.21 82
3247.34 79
3247.47 77
3247.60 76
3247.73 75
3247.86 76
3248.00 76
3248.13 77
3248.26 77
3248.39 77
3248.52 76
3248.65 75
3248.78 74
3248.91 73
3249.04 74
3249.17 75
3249.30 77
3249.43 80
3249.56 82
3249.69 85
3249.83 86
3249.96 86
3250.09 85
3250.22 84
3250.35 82
3250.48 79
3250.61 77
3250.74 75
3250.87 74
3251.00 72
3251.13 71
3251.26 69
3251.39 67
3251.52 64
3251.66 59
3251.79 53
3251.92 46
3252.05 39
3252.18 30
3252.31 22
3252.44 15
3252.57 8
3252.70 3
3252.83 0
3252.96 0
3253.09 0
3253.22 0
3253.36 0
3253.49 2
3253.62 7
3253.75 13
3253.88 21
3254.01 31
3254.14 41
3254.27 51
3254.40 59
3254.53 64
3254.66 67
3254.79 68
3254.92 68
3255.06 67
3255.19 65
3255.32 63
3255.45 61
3255.58 58
3255.71 54
3255.84 49
3255.97 43
3256.10 37
3256.23 31
3256.36 25
3256.49 20
3256.63 16
3256.76 13
3256.89 11
3257.02 10
3257.15 10
3257.28 11
3257.41 14
3257.54 16
3257.67 17
3257.80 15
3257.93 12
3258.06 7
3258.20 0
3258.33 0
3258.46 0
3258.59 0
3258.72 0
3258.85 0
3258.98 0
3259.11 0
3259.24 3
3259.37 12
3259.50 21
3259.64 29
3259.77 36
3259.90 43
3260.03 48
3260.16 52
3260.29 55
3260.42 57
3260.55 58
3260.68 59
3260.81 59
3260.94 59
3261.08 58
3261.21 57
3261.34 54
3261.47 52
3261.60 50
3261.73 50
3261.86 53
3261.99 59
3262.12 67
3262.25 77
3262.38 86
3262.52 94
3262.65 100
3262.78 102
3262.91 102
3263.04 100
3263.17 98
3263.30 96
3263.43 95
3263.56 94
3263.69 94
3263.83 94
3263.96 94
3264.09 94
3264.22 94
3264.35 95
3264.48 97
3264.61 100
3264.74 104
3264.87 109
3265.00 114
3265.14 119
3265.27 124
3265.40 128
3265.53 130
3265.66 131
3265.79 129
3265.92 124
3266.05 117
3266.18 108
3266.31 98
3266.45 88
3266.58 79
3266.71 70
3266.84 63
3266.97 55
3267.10 49
3267.23 43
3267.36 39
3267.49 36
3267.63 34
3267.76 35
3267.89 37
3268.02 41
3268.15 46
3268.28 51
3268.41 57
3268.54 62
3268.67 67
3268.80 71
3268.94 74
3269.07 77
3269.20 80
3269.33 82
3269.46 83
3269.59 84
3269.72 83
3269.85 81
3269.98 78
3270.12 73
3270.25 68
3270.38 64
3270.51 60
3270.64 59
3270.77 60
3270.90 63
3271.03 68
3271.16 72
3271.30 76
3271.43 80
3271.56 83
3271.69 86
3271.82 91
3271.95 96
3272.08 102
3272.21 109
3272.35 116
3272.48 122
3272.61 126
3272.74 128
3272.87 126
3273.00 121
3273.13 113
3273.26 104
3273.39 94
3273.53 85
3273.66 77
3273.79 72
3273.92 69
3274.05 68
3274.18 68
3274.31 68
3274.44 68
3274.58 68
3274.71 67
3274.84 67
3274.97 69
3275.10 72
3275.23 77
3275.36 82
3275.49 87
3275.62 90
3275.76 90
3275.89 88
3276.02 84
3276.15 78
3276.28 73
3276.41 69
3276.54 67
3276.67 67
3276.81 71
3276.94 76
3277.07 81
3277.20 86
3277.33 89
3277.46 90
3277.59 89
3277.72 87
3277.86 82
3277.99 78
3278.12 74
3278.25 70
3278.38 68
3278.51 68
3278.64 70
3278.77 73
3278.91 77
3279.04 80
3279.17 82
3279.30 82
3279.43 80
3279.56 76
3279.69 71
3279.83 67
3279.96 63
3280.09 62
3280.22 62
3280.35 65
3280.48 68
3280.61 71
3280.74 75
3280.88 78
3281.01 81
3281.14 82
3281.27 82
3281.40 80
3281.53 76
3281.66 71
3281.80 65
3281.93 58
3282.06 50
3282.19 43
3282.32 38
3282.45 33
3282.58 30
3282.71 28
3282.85 27
3282.98 26
3283.11 24
3283.24 22
3283.37 19
3283.50 17
3283.63 15
3283.77 14
3283.90 14
3284.03 15
3284.16 17
3284.29 22
3284.42 28
3284.55 37
3284.69 47
3284.82 59
3284.95 71
3285.08 82
3285.21 92
3285.34 100
3285.47 106
3285.61 109
3285.74 111
3285.87 111
3286.00 109
3286.13 106
3286.26 101
3286.39 94
3286.53 87
3286.66 79
3286.79 72
3286.92 66
3287.05 62
3287.18 60
3287.31 60
3287.45 63
3287.58 68
3287.71 76
3287.84 86
3287.97 97
3288.10 108
3288.23 118
3288.37 125
3288.50 129
3288.63 128
3288.76 123
3288.89 115
3289.02 107
3289.15 99
3289.29 94
3289.42 91
3289.55 91
3289.68 92
3289.81 93
3289.94 92
3290.08 89
3290.21 83
3290.34 75
3290.47 66
3290.60 58
3290.73 51
3290.86 46
3291.00 44
3291.13 44
3291.26 45
3291.39 48
3291.52 52
3291.65 56
3291.79 61
3291.92 68
3292.05 75
3292.18 84
3292.31 93
3292.44 101
3292.57 108
3292.71 113
3292.84 115
3292.97 115
3293.10 115
3293.23 115
3293.36 116
3293.50 118
3293.63 122
3293.76 127
3293.89 132
3294.02 136
3294.15 139
3294.28 141
3294.42 141
3294.55 141
3294.68 140
3294.81 139
3294.94 139
3295.07 140
3295.21 141
3295.34 143
3295.47 146
3295.60 147
3295.73 148
3295.86 146
3296.00 142
3296.13 136
3296.26 127
3296.39 118
3296.52 108
3296.65 98
3296.79 90
3296.92 83
3297.05 79
3297.18 77
3297.31 79
3297.44 84
3297.58 93
3297.71 105
3297.84 116
3297.97 127
3298.10 136
3298.23 140
3298.37 139
3298.50 136
3298.63 130
3298.76 124
3298.89 117
3299.02 110
3299.16 103
3299.29 95
3299.42 85
3299.55 73
3299.68 59
3299.81 45
3299.95 32
3300.08 22
3300.21 15
3300.34 11
3300.47 12
3300.60 14
3300.74 18
3300.87 22
3301.00 25
3301.13 27
3301.26 27
3301.40 27
3301.53 27
3301.66 26
3301.79 25
3301.92 25
3302.05 25
3302.19 26
3302.32 29
3302.45 34
3302.58 40
3302.71 46
3302.84 50
3302.98 52
3303.11 51
3303.24 46
3303.37 39
3303.50 30
3303.63 22
3303.77 16
3303.90 13
3304.03 13
3304.16 16
3304.29 21
3304.43 24
3304.56 26
3304.69 24
3304.82 20
3304.95 14
3305.08 8
3305.22 3
3305.35 1
3305.48 3
3305.61 8
3305.74 16
3305.88 25
3306.01 34
3306.14 43
3306.27 50
3306.40 54
3306.53 58
3306.67 60
3306.80 62
3306.93 63
3307.06 65
3307.19 67
3307.33 67
3307.46 67
3307.59 66
3307.72 64
3307.85 63
3307.99 63
3308.12 64
3308.25 65
3308.38 67
3308.51 68
3308.64 68
3308.78 67
3308.91 64
3309.04 60
3309.17 55
3309.30 49
3309.44 44
3309.57 38
3309.70 33
3309.83 28
3309.96 22
3310.10 17
3310.23 13
3310.36 8
3310.49 4
3310.62 0
3310.76 0
3310.89 0
3311.02 0
3311.15 0
3311.28 0
3311.41 0
3311.55 0
3311.68 0
3311.81 3
3311.94 7
3312.07 11
3312.21 16
3312.34 22
3312.47 29
3312.60 36
3312.73 42
3312.87 48
3313.00 52
3313.13 56
3313.26 60
3313.39 65
3313.53 70
3313.66 77
3313.79 85
3313.92 93
3314.05 100
3314.19 105
3314.32 107
3314.45 106
3314.58 101
3314.71 94
3314.85 86
3314.98 77
3315.11 69
3315.24 64
3315.37 62
3315.51 64
3315.64 69
3315.77 76
3315.90 83
3316.03 88
3316.17 91
3316.30 90
3316.43 87
3316.56 81
3316.69 75
3316.83 70
3316.96 67
3317.09 65
3317.22 65
3317.35 66
3317.49 66
3317.62 65
3317.75 62
3317.88 58
3318.02 55
3318.15 54
3318.28 58
3318.41 65
3318.54 76
3318.68 89
3318.81 101
3318.94 110
3319.07 116
3319.20 117
3319.34 116
3319.47 115
3319.60 116
3319.73 120
3319.86 127
3320.00 136
3320.13 146
3320.26 156
3320.39 163
3320.52 168
3320.66 171
3320.79 172
3320.92 172
3321.05 172
3321.19 171
3321.32 169
3321.45 166
3321.58 163
3321.71 158
3321.85 153
3321.98 147
3322.11 141
3322.24 135
3322.37 128
3322.51 120
3322.64 110
3322.77 98
3322.90 84
3323.04 69
3323.17 55
3323.30 43
3323.43 34
3323.56 30
3323.70 32
3323.83 37
3323.96 45
3324.09 54
3324.23 62
3324.36 68
3324.49 72
3324.62 75
3324.75 78
3324.89 81
3325.02 85
3325.15 90
3325.28 97
3325.42 103
3325.55 109
3325.68 113
3325.81 116
3325.94 118
3326.08 120
3326.21 122
3326.34 125
3326.47 128
3326.61 133
3326.74 137
3326.87 142
3327.00 147
3327.13 150
3327.27 152
3327.40 152
3327.53 149
3327.66 145
3327.80 139
3327.93 134
3328.06 131
3328.19 130
3328.32 132
3328.46 137
3328.59 143
3328.72 148
3328.85 153
3328.99 155
3329.12 155
3329.25 154
3329.38 153
3329.52 153
3329.65 155
3329.78 158
3329.91 163
3330.04 167
3330.18 170
3330.31 169
3330.44 164
3330.57 154
3330.71 141
3330.84 125
3330.97 110
3331.10 98
3331.24 90
3331.37 87
3331.50 90
3331.63 96
3331.76 105
3331.90 115
3332.03 123
3332.16 128
3332.29 129
3332.43 128
3332.56 123
3332.69 117
3332.82 110
3332.96 103
3333.09 95
3333.22 88
3333.35 81
3333.49 74
3333.62 67
3333.75 60
3333.88 52
3334.01 45
3334.15 37
3334.28 31
3334.41 26
3334.54 22
3334.68 19
3334.81 16
3334.94 16
3335.07 16
3335.21 19
3335.34 23
3335.47 30
3335.60 37
3335.74 45
3335.87 53
3336.00 59
3336.13 64
3336.27 68
3336.40 71
3336.53 74
3336.66 78
3336.80 82
3336.93 85
3337.06 87
3337.19 87
3337.33 84
3337.46 76
3337.59 65
3337.72 52
3337.86 37
3337.99 23
3338.12 9
3338.25 0
3338.39 0
3338.52 0
3338.65 0
3338.78 0
3338.92 0
3339.05 0
3339.18 0
3339.31 0
3339.44 3
3339.58 12
3339.71 22
3339.84 33
3339.97 44
3340.11 54
3340.24 64
3340.37 72
3340.51 79
3340.64 86
3340.77 91
3340.90 95
3341.04 99
3341.17 101
3341.30 103
3341.43 106
3341.57 108
3341.70 112
3341.83 116
3341.96 120
3342.10 123
3342.23 125
3342.36 124
3342.49 120
3342.63 115
3342.76 109
3342.89 104
3343.02 101
3343.16 102
3343.29 105
3343.42 112
3343.55 119
3343.69 126
3343.82 131
3343.95 133
3344.08 132
3344.22 128
3344.35 121
3344.48 113
3344.61 104
3344.75 96
3344.88 90
3345.01 85
3345.14 83
3345.28 82
3345.41 84
3345.54 86
3345.68 89
3345.81 93
3345.94 96
3346.07 100
3346.21 104
3346.34 108
3346.47 113
3346.60 119
3346.74 126
3346.87 131
3347.00 135
3347.13 137
3347.27 135
3347.40 130
3347.53 122
3347.66 112
3347.80 102
3347.93 93
3348.06 85
3348.20 78
3348.33 72
3348.46 66
3348.59 60
3348.73 54
3348.86 49
3348.99 45
3349.12 44
3349.26 45
3349.39 48
3349.52 54
3349.66 61
3349.79 67
3349.92 71
3350.05 73
3350.19 73
3350.32 71
3350.45 69
3350.58 67
3350.72 66
3350.85 64
3350.98 62
3351.11 58
3351.25 51
3351.38 43
3351.51 32
3351.65 22
3351.78 13
3351.91 6
3352.04 2
3352.18 0
3352.31 0
3352.44 0
3352.58 0
3352.71 0
3352.84 0
3352.97 0
3353.11 0
3353.24 0
3353.37 0
3353.50 1
3353.64 7
3353.77 13
3353.90 18
3354.04 23
3354.17 24
3354.30 24
3354.43 22
3354.57 20
3354.70 18
3354.83 18
3354.97 21
3355.10 26
3355.23 32
3355.36 38
3355.50 43
3355.63 47
3355.76 48
3355.89 47
3356.03 46
3356.16 44
3356.29 44
3356.43 44
3356.56 44
3356.69 45
3356.82 45
3356.96 45
3357.09 44
3357.22 43
3357.36 42
3357.49 42
3357.62 41
3357.75 40
3357.89 38
3358.02 34
3358.15 29
3358.29 23
3358.42 18
3358.55 15
3358.68 15
3358.82 17
3358.95 21
3359.08 26
3359.22 29
3359.35 30
3359.48 28
3359.61 24
3359.75 18
3359.88 11
3360.01 5
3360.15 0
3360.28 0
3360.41 0
3360.55 3
3360.68 8
3360.81 15
3360.94 21
3361.08 26
3361.21 29
3361.34 28
3361.48 25
3361.61 21
3361.74 18
3361.87 15
3362.01 15
3362.14 18
3362.27 23
3362.41 29
3362.54 35
3362.67 40
3362.81 44
3362.94 47
3363.07 49
3363.20 52
3363.34 54
3363.47 57
3363.60 59
3363.74 62
3363.87 63
3364.00 64
3364.13 63
3364.27 61
3364.40 59
3364.53 58
3364.67 58
3364.80 60
3364.93 63
3365.07 68
3365.20 72
3365.33 74
3365.46 74
3365.60 69
3365.73 62
3365.86 53
3366.00 43
3366.13 35
3366.26 31
3366.40 31
3366.53 34
3366.66 41
3366.80 49
3366.93 57
3367.06 64
3367.19 69
3367.33 73
3367.46 77
3367.59 81
3367.73 85
3367.86 88
3367.99 89
3368.13 87
3368.26 81
3368.39 71
3368.52 59
3368.66 47
3368.79 35
3368.92 24
3369.06 15
3369.19 8
3369.32 3
3369.46 0
3369.59 0
3369.72 1
3369.86 5
3369.99 10
3370.12 16
3370.26 22
3370.39 26
3370.52 27
3370.65 26
3370.79 22
3370.92 16
3371.05 10
3371.19 4
3371.32 0
3371.45 0
3371.59 0
3371.72 2
3371.85 8
3371.99 16
3372.12 22
3372.25 27
3372.39 29
3372.52 27
3372.65 24
3372.78 19
3372.92 16
3373.05 13
3373.18 13
3373.32 14
3373.45 16
3373.58 18
3373.72 19
3373.85 21
3373.98 23
3374.12 26
3374.25 33
3374.38 43
3374.52 55
3374.65 69
3374.78 82
3374.92 91
3375.05 96
3375.18 95
3375.32 90
3375.45 82
3375.58 73
3375.71 66
3375.85 62
3375.98 61
3376.11 63
3376.25 65
3376.38 67
3376.51 66
3376.65 63
3376.78 57
3376.91 49
3377.05 41
3377.18 32
3377.31 24
3377.45 18
3377.58 13
3377.71 10
3377.85 7
3377.98 6
3378.11 5
3378.25 4
3378.38 4
3378.51 4
3378.65 5
3378.78 6
3378.91 8
3379.05 10
3379.18 13
3379.31 15
3379.45 17
3379.58 19
3379.71 21
3379.85 23
3379.98 27
3380.11 31
3380.25 37
3380.38 44
3380.51 50
3380.65 56
3380.78 59
3380.91 58
3381.05 54
3381.18 45
3381.31 34
3381.45 23
3381.58 11
3381.71 2
3381.85 0
3381.98 0
3382.11 0
3382.25 0
3382.38 0
3382.51 0
3382.65 0
3382.78 0
3382.91 3
3383.05 5
3383.18 7
3383.31 8
3383.45 10
3383.58 11
3383.71 13
3383.85 17
3383.98 22
3384.11 29
3384.25 36
3384.38 44
3384.51 51
3384.65 55
3384.78 56
3384.91 55
3385.05 51
3385.18 45
3385.31 38
3385.45 32
3385.58 26
3385.71 22
3385.85 21
3385.98 21
3386.11 23
3386.25 26
3386.38 30
3386.51 32
3386.65 34
3386.78 33
3386.91 30
3387.05 26
3387.18 20
3387.31 14
3387.45 9
3387.58 6
3387.71 6
3387.85 9
3387.98 15
3388.12 23
3388.25 34
3388.38 46
3388.52 59
3388.65 73
3388.78 87
3388.92 101
3389.05 114
3389.18 125
3389.32 133
3389.45 138
3389.58 141
3389.72 141
3389.85 140
3389.98 138
3390.12 136
3390.25 135
3390.38 134
3390.52 135
3390.65 136
3390.78 140
3390.92 146
3391.05 153
3391.19 163
3391.32 175
3391.45 186
3391.59 196
3391.72 205
3391.85 212
3391.99 219
3392.12 226
3392.25 235
3392.39 247
3392.52 261
3392.65 277
3392.79 294
3392.92 311
3393.06 326
3393.19 338
3393.32 348
3393.46 356
3393.59 360
3393.72 362
3393.86 362
3393.99 360
3394.12 357
3394.26 353
3394.39 348
3394.52 342
3394.66 334
3394.79 324
3394.93 310
3395.06 293
3395.19 273
3395.33 252
3395.46 231
3395.59 212
3395.73 197
3395.86 185
3395.99 177
3396.13 172
3396.26 168
3396.39 165
3396.53 162
3396.66 157
3396.80 152
3396.93 147
3397.06 142
3397.20 138
3397.33 135
3397.46 134
3397.60 133
3397.73 132
3397.86 132
3398.00 133
3398.13 134
3398.27 137
3398.40 140
3398.53 144
3398.67 148
3398.80 151
3398.93 153
3399.07 151
3399.20 148
3399.34 142
3399.47 135
3399.60 129
3399.74 125
3399.87 122
3400.00 121
3400.14 122
3400.27 122
3400.40 121
3400.54 119
3400.67 116
3400.81 112
3400.94 108
3401.07 106
3401.21 104
3401.34 105
3401.47 106
3401.61 107
3401.74 108
3401.88 107
3402.01 104
3402.14 100
3402.28 96
3402.41 91
3402.54 88
3402.68 88
3402.81 90
3402.95 95
3403.08 102
3403.21 111
3403.35 121
3403.48 130
3403.61 139
3403.75 147
3403.88 153
3404.02 159
3404.15 166
3404.28 172
3404.42 179
3404.55 185
3404.68 192
3404.82 197
3404.95 202
3405.09 205
3405.22 206
3405.35 206
3405.49 205
3405.62 203
3405.75 199
3405.89 194
3406.02 187
3406.16 180
3406.29 173
3406.42 167
3406.56 162
3406.69 158
3406.83 156
3406.96 156
3407.09 158
3407.23 161
3407.36 164
3407.49 168
3407.63 171
3407.76 173
3407.90 172
3408.03 170
3408.16 165
3408.30 158
3408.43 150
3408.57 143
3408.70 136
3408.83 131
3408.97 127
3409.10 125
3409.23 125
3409.37 127
3409.50 131
3409.64 136
3409.77 142
3409.90 148
3410.04 153
3410.17 155
3410.31 155
3410.44 152
3410.57 147
3410.71 141
3410.84 136
3410.98 131
3411.11 128
3411.24 125
3411.38 121
3411.51 116
3411.65 108
3411.78 98
3411.91 87
3412.05 77
3412.18 67
3412.31 60
3412.45 56
3412.58 56
3412.72 60
3412.85 66
3412.98 73
3413.12 79
3413.25 84
3413.39 87
3413.52 87
3413.65 86
3413.79 85
3413.92 84
3414.06 84
3414.19 86
3414.32 87
3414.46 89
3414.59 90
3414.73 91
3414.86 92
3414.99 93
3415.13 93
3415.26 93
3415.40 93
3415.53 92
3415.66 89
3415.80 85
3415.93 81
3416.07 75
3416.20 70
3416.33 64
3416.47 58
3416.60 53
3416.74 48
3416.87 45
3417.00 44
3417.14 46
3417.27 52
3417.41 60
3417.54 71
3417.67 82
3417.81 93
3417.94 101
3418.08 108
3418.21 112
3418.34 114
3418.48 114
3418.61 114
3418.75 113
3418.88 112
3419.01 111
3419.15 110
3419.28 109
3419.42 109
3419.55 108
3419.69 107
3419.82 106
3419.95 105
3420.09 105
3420.22 106
3420.36 108
3420.49 110
3420.62 113
3420.76 116
3420.89 117
3421.03 118
3421.16 117
3421.29 115
3421.43 113
3421.56 112
3421.70 111
3421.83 111
3421.97 112
3422.10 114
3422.23 115
3422.37 117
3422.50 118
3422.64 119
3422.77 119
3422.90 118
3423.04 115
3423.17 111
3423.31 104
3423.44 96
3423.57 86
3423.71 76
3423.84 66
3423.98 57
3424.11 49
3424.25 43
3424.38 38
3424.51 35
3424.65 33
3424.78 32
3424.92 33
3425.05 34
3425.18 35
3425.32 35
3425.45 35
3425.59 33
3425.72 30
3425.86 26
3425.99 23
3426.12 22
3426.26 24
3426.39 29
3426.53 37
3426.66 45
3426.80 53
3426.93 59
3427.06 61
3427.20 60
3427.33 56
3427.47 50
3427.60 45
3427.73 41
3427.87 40
3428.00 41
3428.14 43
3428.27 45
3428.41 46
3428.54 46
3428.67 45
3428.81 43
3428.94 41
3429.08 40
3429.21 41
3429.35 43
3429.48 46
3429.61 50
3429.75 53
3429.88 56
3430.02 58
3430.15 57
3430.29 54
3430.42 50
3430.55 43
3430.69 33
3430.82 23
3430.96 12
3431.09 1
3431.23 0
3431.36 0
3431.49 0
3431.63 0
3431.76 0
3431.90 0
3432.03 0
3432.17 0
3432.30 3
3432.43 7
3432.57 11
3432.70 17
3432.84 23
3432.97 30
3433.11 37
3433.24 44
3433.38 50
3433.51 55
3433.64 59
3433.78 62
3433.91 63
3434.05 63
3434.18 61
3434.32 57
3434.45 52
3434.58 46
3434.72 38
3434.85 30
3434.99 23
3435.12 16
3435.26 12
3435.39 9
3435.53 8
3435.66 10
3435.79 15
3435.93 22
3436.06 33
3436.20 46
3436.33 60
3436.47 77
3436.60 93
3436.73 108
3436.87 121
3437.00 130
3437.14 137
3437.27 139
3437.41 138
3437.54 135
3437.68 129
3437.81 122
3437.94 115
3438.08 108
3438.21 101
3438.35 95
3438.48 91
3438.62 88
3438.75 86
3438.89 85
3439.02 87
3439.15 90
3439.29 94
3439.42 100
3439.56 107
3439.69 112
3439.83 116
3439.96 117
3440.10 114
3440.23 108
3440.37 100
3440.50 91
3440.63 84
3440.77 80
3440.90 82
3441.04 88
3441.17 98
3441.31 111
3441.44 125
3441.58 136
3441.71 145
3441.84 148
3441.98 146
3442.11 140
3442.25 129
3442.38 116
3442.52 102
3442.65 88
3442.79 76
3442.92 65
3443.06 57
3443.19 52
3443.32 50
3443.46 50
3443.59 52
3443.73 56
3443.86 61
3444.00 66
3444.13 70
3444.27 73
3444.40 73
3444.54 70
3444.67 66
3444.80 62
3444.94 56
3445.07 52
3445.21 49
3445.34 48
3445.48 49
3445.61 52
3445.75 57
3445.88 63
3446.02 70
3446.15 77
3446.29 83
3446.42 87
3446.55 89
3446.69 89
3446.82 88
3446.96 84
3447.09 79
3447.23 73
3447.36 65
3447.50 56
3447.63 47
3447.77 39
3447.90 35
3448.04 34
3448.17 38
3448.30 47
3448.44 58
3448.57 71
3448.71 83
3448.84 92
3448.98 96
3449.11 97
3449.25 93
3449.38 87
3449.52 80
3449.65 75
3449.79 73
3449.92 74
3450.06 78
3450.19 84
3450.32 91
3450.46 97
3450.59 101
3450.73 103
3450.86 102
3451.00 101
3451.13 99
3451.27 97
3451.40 94
3451.54 91
3451.67 88
3451.81 86
3451.94 84
3452.08 84
3452.21 86
3452.35 91
3452.48 97
3452.61 103
3452.75 109
3452.88 113
3453.02 115
3453.15 114
3453.29 111
3453.42 107
3453.56 104
3453.69 102
3453.83 101
3453.96 103
3454.10 108
3454.23 113
3454.37 119
3454.50 125
3454.64 130
3454.77 134
3454.91 137
3455.04 140
3455.17 141
3455.31 142
3455.44 143
3455.58 143
3455.71 144
3455.85 145
3455.98 145
3456.12 145
3456.25 144
3456.39 141
3456.52 136
3456.66 131
3456.79 125
3456.93 120
3457.06 116
3457.20 115
3457.33 117
3457.47 122
3457.60 129
3457.74 139
3457.87 151
3458.01 165
3458.14 181
3458.28 198
3458.41 217
3458.55 237
3458.68 256
3458.81 275
3458.95 291
3459.08 305
3459.22 315
3459.35 321
3459.49 323
3459.62 321
3459.76 317
3459.89 311
3460.03 303
3460.16 295
3460.30 287
3460.43 278
3460.57 270
3460.70 262
3460.84 254
3460.97 246
3461.11 238
3461.24 231
3461.38 225
3461.51 219
3461.65 213
3461.78 207
3461.92 201
3462.05 196
3462.19 190
3462.32 184
3462.46 180
3462.59 177
3462.73 175
3462.86 174
3463.00 172
3463.13 170
3463.27 166
3463.40 159
3463.54 149
3463.67 137
3463.81 123
3463.94 109
3464.08 96
3464.21 85
3464.35 76
3464.48 70
3464.62 68
3464.75 69
3464.89 73
3465.02 78
3465.16 84
3465.29 90
3465.43 95
3465.56 99
3465.70 102
3465.83 104
3465.97 104
3466.10 103
3466.24 101
3466.37 98
3466.51 94
3466.64 88
3466.78 82
3466.91 75
3467.05 68
3467.18 62
3467.32 56
3467.45 52
3467.59 50
3467.72 50
3467.86 53
3467.99 58
3468.13 66
3468.26 76
3468.40 86
3468.53 97
3468.67 106
3468.80 113
3468.94 117
3469.07 119
3469.21 120
3469.34 119
3469.48 118
3469.61 118
3469.75 119
3469.88 120
3470.02 122
3470.15 123
3470.29 124
3470.42 124
3470.56 125
3470.69 127
3470.83 130
3470.96 136
3471.10 142
3471.23 149
3471.37 154
3471.50 157
3471.64 156
3471.77 150
3471.91 142
3472.04 133
3472.18 124
3472.31 116
3472.45 111
3472.58 108
3472.72 106
3472.85 104
3472.99 99
3473.12 93
3473.26 85
3473.39 76
3473.53 69
3473.66 64
3473.80 64
3473.93 67
3474.07 74
3474.20 84
3474.34 93
3474.47 101
3474.61 107
3474.75 109
3474.88 109
3475.02 107
3475.15 104
3475.29 101
3475.42 96
3475.56 92
3475.69 87
3475.83 82
3475.96 78
3476.10 73
3476.23 68
3476.37 64
3476.50 60
3476.64 55
3476.77 51
3476.91 46
3477.04 43
3477.18 40
3477.31 38
3477.45 36
3477.58 35
3477.72 34
3477.85 34
3477.99 34
3478.12 36
3478.26 38
3478.40 42
3478.53 47
3478.67 51
3478.80 53
3478.94 54
3479.07 53
3479.21 51
3479.34 47
3479.48 43
3479.61 39
3479.75 36
3479.88 33
3480.02 31
3480.15 29
3480.29 27
3480.42 25
3480.56 23
3480.69 23
3480.83 24
3480.97 27
3481.10 32
3481.24 37
3481.37 44
3481.51 51
3481.64 57
3481.78 64
3481.91 70
3482.05 76
3482.18 82
3482.32 87
3482.45 92
3482.59 96
3482.72 99
3482.86 101
3482.99 102
3483.13 102
3483.27 100
3483.40 97
3483.54 94
3483.67 90
3483.81 86
3483.94 84
3484.08 82
3484.21 82
3484.35 83
3484.48 85
3484.62 87
3484.75 89
3484.89 91
3485.02 93
3485.16 96
3485.30 99
3485.43 103
3485.57 107
3485.70 111
3485.84 114
3485.97 114
3486.11 112
3486.24 107
3486.38 101
3486.51 93
3486.65 86
3486.78 80
3486.92 76
3487.06 75
3487.19 76
3487.33 78
3487.46 81
3487.60 85
3487.73 89
3487.87 93
3488.00 97
3488.14 102
3488.27 108
3488.41 115
3488.55 123
3488.68 131
3488.82 138
3488.95 145
3489.09 150
3489.22 152
3489.36 152
3489.49 149
3489.63 145
3489.76 138
3489.90 130
3490.03 120
3490.17 111
3490.31 101
3490.44 93
3490.58 86
3490.71 80
3490.85 77
3490.98 77
3491.12 79
3491.25 82
3491.39 86
3491.53 89
3491.66 91
3491.80 91
3491.93 88
3492.07 84
3492.20 79
3492.34 74
3492.47 69
3492.61 65
3492.74 62
3492.88 59
3493.02 58
3493.15 58
3493.29 59
3493.42 62
3493.56 65
3493.69 70
3493.83 75
3493.96 80
3494.10 85
3494.24 88
3494.37 91
3494.51 94
3494.64 97
3494.78 98
3494.91 98
3495.05 98
3495.18 95
3495.32 92
3495.46 87
3495.59 83
3495.73 80
3495.86 79
3496.00 81
3496.13 85
3496.27 91
3496.40 98
3496.54 104
3496.68 109
3496.81 113
3496.95 114
3497.08 114
3497.22 113
3497.35 111
3497.49 110
3497.62 110
3497.76 112
3497.90 117
3498.03 123
3498.17 129
3498.30 136
3498.44 140
3498.57 143
3498.71 144
3498.85 143
3498.98 141
3499.12 139
3499.25 138
3499.39 138
3499.52 138
3499.66 140
3499.79 142
3499.93 145
3500.07 149
3500.20 152
3500.34 156
3500.47 158
3500.61 158
3500.74 157
3500.88 152
3501.02 146
3501.15 137
3501.29 127
3501.42 116
3501.56 104
3501.69 92
3501.83 79
3501.97 65
3502.10 52
3502.24 40
3502.37 31
3502.51 24
3502.64 22
3502.78 25
3502.92 32
3503.05 42
3503.19 55
3503.32 68
3503.46 79
3503.59 88
3503.73 93
3503.87 94
3504.00 91
3504.14 86
3504.27 79
3504.41 70
3504.54 62
3504.68 53
3504.82 44
3504.95 37
3505.09 29
3505.22 22
3505.36 15
3505.49 8
3505.63 3
3505.77 0
3505.90 0
3506.04 0
3506.17 0
3506.31 0
3506.44 0
3506.58 0
3506.72 0
3506.85 1
3506.99 3
3507.12 5
3507.26 7
3507.39 11
3507.53 16
3507.67 21
3507.80 25
3507.94 27
3508.07 27
3508.21 24
3508.35 18
3508.48 13
3508.62 8
3508.75 7
3508.89 12
3509.02 21
3509.16 34
3509.30 50
3509.43 65
3509.57 78
3509.70 88
3509.84 92
3509.98 93
3510.11 91
3510.25 88
3510.38 85
3510.52 83
3510.65 83
3510.79 83
3510.93 83
3511.06 82
3511.20 80
3511.33 78
3511.47 75
3511.61 72
3511.74 71
3511.88 71
3512.01 71
3512.15 73
3512.29 73
3512.42 73
3512.56 71
3512.69 68
3512.83 63
3512.96 59
3513.10 55
3513.24 51
3513.37 49
3513.51 49
3513.64 49
3513.78 50
3513.92 51
3514.05 52
3514.19 52
3514.32 51
3514.46 49
3514.60 46
3514.73 42
3514.87 37
3515.00 33
3515.14 30
3515.28 29
3515.41 30
3515.55 32
3515.68 36
3515.82 41
3515.96 48
3516.09 55
3516.23 63
3516.36 71
3516.50 79
3516.64 86
3516.77 93
3516.91 98
3517.04 101
3517.18 104
3517.31 107
3517.45 110
3517.59 113
3517.72 118
3517.86 124
3517.99 131
3518.13 139
3518.27 146
3518.40 153
3518.54 158
3518.67 162
3518.81 164
3518.95 165
3519.08 167
3519.22 171
3519.36 176
3519.49 184
3519.63 192
3519.76 200
3519.90 206
3520.04 210
3520.17 210
3520.31 210
3520.44 210
3520.58 213
3520.72 221
3520.85 233
3520.99 249
3521.12 265
3521.26 280
3521.40 290
3521.53 295
3521.67 295
3521.80 291
3521.94 284
3522.08 278
3522.21 272
3522.35 266
3522.48 259
3522.62 251
3522.76 241
3522.89 227
3523.03 212
3523.16 195
3523.30 180
3523.44 167
3523.57 159
3523.71 155
3523.85 156
3523.98 161
3524.12 168
3524.25 177
3524.39 186
3524.53 194
3524.66 199
3524.80 203
3524.93 205
3525.07 206
3525.21 205
3525.34 202
3525.48 198
3525.61 191
3525.75 181
3525.89 169
3526.02 155
3526.16 141
3526.30 127
3526.43 113
3526.57 102
3526.70 92
3526.84 85
3526.98 80
3527.11 78
3527.25 78
3527.39 79
3527.52 84
3527.66 89
3527.79 96
3527.93 102
3528.07 106
3528.20 107
3528.34 104
3528.47 99
3528.61 92
3528.75 86
3528.88 82
3529.02 81
3529.16 84
3529.29 90
3529.43 96
3529.56 101
3529.70 104
3529.84 104
3529.97 101
3530.11 96
3530.25 90
3530.38 84
3530.52 77
3530.65 71
3530.79 64
3530.93 57
3531.06 50
3531.20 42
3531.34 35
3531.47 29
3531.61 25
3531.74 23
3531.88 23
3532.02 26
3532.15 30
3532.29 36
3532.43 43
3532.56 49
3532.70 55
3532.83 58
3532.97 59
3533.11 57
3533.24 52
3533.38 45
3533.52 38
3533.65 33
3533.79 30
3533.92 30
3534.06 32
3534.20 35
3534.33 39
3534.47 42
3534.61 43
3534.74 43
3534.88 42
3535.02 41
3535.15 40
3535.29 40
3535.42 41
3535.56 41
3535.70 41
3535.83 39
3535.97 36
3536.11 33
3536.24 29
3536.38 27
3536.52 26
3536.65 27
3536.79 30
3536.92 33
3537.06 37
3537.20 39
3537.33 40
3537.47 38
3537.61 35
3537.74 30
3537.88 25
3538.02 19
3538.15 15
3538.29 13
3538.42 13
3538.56 17
3538.70 24
3538.83 35
3538.97 48
3539.11 63
3539.24 77
3539.38 88
3539.52 95
3539.65 98
3539.79 95
3539.92 89
3540.06 80
3540.20 72
3540.33 66
3540.47 64
3540.61 66
3540.74 71
3540.88 79
3541.02 89
3541.15 98
3541.29 104
3541.43 107
3541.56 106
3541.70 101
3541.84 93
3541.97 83
3542.11 72
3542.24 62
3542.38 54
3542.52 49
3542.65 46
3542.79 45
3542.93 45
3543.06 45
3543.20 45
3543.34 46
3543.47 46
3543.61 48
3543.75 52
3543.88 58
3544.02 65
3544.16 72
3544.29 77
3544.43 81
3544.56 82
3544.70 79
3544.84 73
3544.97 67
3545.11 60
3545.25 55
3545.38 53
3545.52 55
3545.66 59
3545.79 65
3545.93 71
3546.07 75
3546.20 77
3546.34 75
3546.48 70
3546.61 63
3546.75 55
3546.89 47
3547.02 41
3547.16 36
3547.30 33
3547.43 30
3547.57 28
3547.71 26
3547.84 23
3547.98 19
3548.12 17
3548.25 15
3548.39 15
3548.52 16
3548.66 17
3548.80 20
3548.93 23
3549.07 26
3549.21 27
3549.34 27
3549.48 25
3549.62 21
3549.75 16
3549.89 10
3550.03 6
3550.16 3
3550.30 2
3550.44 3
3550.57 5
3550.71 7
3550.85 9
3550.98 10
3551.12 11
3551.26 10
3551.39 10
3551.53 11
3551.67 11
3551.80 12
3551.94 12
3552.08 10
3552.21 8
3552.35 5
3552.49 0
3552.62 0
3552.76 0
3552.90 0
3553.03 0
3553.17 1
3553.31 7
3553.44 13
3553.58 18
3553.72 22
3553.85 24
3553.99 25
3554.13 24
3554.26 22
3554.40 18
3554.54 14
3554.67 11
3554.81 7
3554.95 6
3555.08 7
3555.22 11
3555.36 18
3555.49 27
3555.63 35
3555.77 42
3555.90 45
3556.04 46
3556.18 42
3556.31 35
3556.45 27
3556.59 17
3556.72 9
3556.86 1
3557.00 0
3557.14 0
3557.27 0
3557.41 0
3557.55 0
3557.68 0
3557.82 0
3557.96 5
3558.09 9
3558.23 11
3558.37 10
3558.50 8
3558.64 6
3558.78 5
3558.91 7
3559.05 13
3559.19 22
3559.32 33
3559.46 44
3559.60 54
3559.73 62
3559.87 66
3560.01 68
3560.14 67
3560.28 66
3560.42 65
3560.55 63
3560.69 61
3560.83 59
3560.97 56
3561.10 51
3561.24 47
3561.38 43
3561.51 41
3561.65 42
3561.79 45
3561.92 51
3562.06 57
3562.20 61
3562.33 61
3562.47 58
3562.61 51
3562.74 41
3562.88 31
3563.02 22
3563.15 17
3563.29 16
3563.43 19
3563.57 25
3563.70 33
3563.84 41
3563.98 47
3564.11 51
3564.25 53
3564.39 52
3564.52 49
3564.66 44
3564.80 37
3564.93 27
3565.07 17
3565.21 6
3565.35 0
3565.48 0
3565.62 0
3565.76 0
3565.89 1
3566.03 12
3566.17 23
3566.30 32
3566.44 38
3566.58 39
3566.71 35
3566.85 29
3566.99 23
3567.13 18
3567.26 16
3567.40 18
3567.54 23
3567.67 30
3567.81 38
3567.95 45
3568.08 50
3568.22 52
3568.36 52
3568.49 50
3568.63 47
3568.77 43
3568.91 40
3569.04 38
3569.18 36
3569.32 36
3569.45 36
3569.59 38
3569.73 41
3569.86 45
3570.00 51
3570.14 56
3570.28 62
3570.41 65
3570.55 67
3570.69 65
3570.82 61
3570.96 54
3571.10 46
3571.23 38
3571.37 31
3571.51 28
3571.65 29
3571.78 35
3571.92 46
3572.06 61
3572.19 78
3572.33 95
3572.47 110
3572.61 122
3572.74 130
3572.88 135
3573.02 136
3573.15 135
3573.29 132
3573.43 129
3573.56 125
3573.70 121
3573.84 118
3573.98 115
3574.11 113
3574.25 112
3574.39 111
3574.52 111
3574.66 112
3574.80 115
3574.94 119
3575.07 124
3575.21 130
3575.35 135
3575.48 140
3575.62 144
3575.76 145
3575.90 144
3576.03 141
3576.17 139
3576.31 136
3576.44 135
3576.58 135
3576.72 137
3576.86 138
3576.99 138
3577.13 135
3577.27 130
3577.40 122
3577.54 111
3577.68 100
3577.82 89
3577.95 79
3578.09 71
3578.23 64
3578.36 59
3578.50 54
3578.64 51
3578.78 49
3578.91 50
3579.05 53
3579.19 58
3579.32 64
3579.46 71
3579.60 77
3579.74 81
3579.87 83
3580.01 83
3580.15 82
3580.28 79
3580.42 75
3580.56 70
3580.70 64
3580.83 57
3580.97 50
3581.11 43
3581.24 38
3581.38 34
3581.52 32
3581.66 32
3581.79 33
3581.93 33
3582.07 33
3582.21 33
3582.34 31
3582.48 28
3582.62 25
3582.75 23
3582.89 21
3583.03 21
3583.17 21
3583.30 23
3583.44 25
3583.58 28
3583.72 32
3583.85 37
3583.99 42
3584.13 46
3584.26 50
3584.40 52
3584.54 52
3584.68 51
3584.81 48
3584.95 44
3585.09 40
3585.23 37
3585.36 36
3585.50 36
3585.64 38
3585.77 41
3585.91 44
3586.05 47
3586.19 48
3586.32 49
3586.46 48
3586.60 46
3586.74 44
3586.87 42
3587.01 40
3587.15 40
3587.28 41
3587.42 44
3587.56 48
3587.70 52
3587.83 55
3587.97 57
3588.11 58
3588.25 56
3588.38 53
3588.52 51
3588.66 49
3588.80 50
3588.93 54
3589.07 60
3589.21 68
3589.35 76
3589.48 82
3589.62 86
3589.76 86
3589.89 83
3590.03 78
3590.17 71
3590.31 65
3590.44 61
3590.58 59
3590.72 59
3590.86 61
3590.99 65
3591.13 70
3591.27 75
3591.41 81
3591.54 88
3591.68 95
3591.82 100
3591.96 104
3592.09 105
3592.23 103
3592.37 98
3592.51 90
3592.64 81
3592.78 72
3592.92 63
3593.06 56
3593.19 50
3593.33 47
3593.47 45
3593.61 44
3593.74 42
3593.88 41
3594.02 38
3594.15 34
3594.29 28
3594.43 22
3594.57 15
3594.70 8
3594.84 0
3594.98 0
3595.12 0
3595.25 0
3595.39 0
3595.53 0
3595.67 0
3595.80 0
3595.94 0
3596.08 8
3596.22 18
3596.35 28
3596.49 37
3596.63 43
3596.77 46
3596.90 47
3597.04 47
3597.18 45
3597.32 43
3597.45 41
3597.59 39
3597.73 38
3597.87 37
3598.01 38
3598.14 41
3598.28 46
3598.42 52
3598.56 59
3598.69 66
3598.83 72
3598.97 76
3599.11 77
3599.24 76
3599.38 73
3599.52 70
3599.66 67
3599.79 64
3599.93 61
3600.07 58
3600.21 53
3600.34 47
3600.48 41
3600.62 36
3600.76 34
3600.89 35
3601.03 41
3601.17 50
3601.31 61
3601.44 72
3601.58 81
3601.72 85
3601.86 85
3601.99 81
3602.13 73
3602.27 63
3602.41 54
3602.55 47
3602.68 43
3602.82 43
3602.96 46
3603.10 51
3603.23 58
3603.37 64
3603.51 71
3603.65 76
3603.78 80
3603.92 83
3604.06 84
3604.20 84
3604.33 81
3604.47 75
3604.61 67
3604.75 56
3604.89 45
3605.02 34
3605.16 27
3605.30 24
3605.44 26
3605.57 33
3605.71 44
3605.85 56
3605.99 68
3606.12 77
3606.26 83
3606.40 85
3606.54 84
3606.68 83
3606.81 80
3606.95 79
3607.09 78
3607.23 78
3607.36 79
3607.50 80
3607.64 81
3607.78 82
3607.91 83
3608.05 83
3608.19 82
3608.33 81
3608.47 78
3608.60 76
3608.74 72
3608.88 69
3609.02 65
3609.15 61
3609.29 56
3609.43 52
3609.57 46
3609.71 41
3609.84 37
3609.98 34
3610.12 33
3610.26 34
3610.39 38
3610.53 42
3610.67 45
3610.81 48
3610.95 48
3611.08 47
3611.22 45
3611.36 44
3611.50 44
3611.63 45
3611.77 49
3611.91 53
3612.05 58
3612.19 63
3612.32 68
3612.46 71
3612.60 72
3612.74 72
3612.87 69
3613.01 63
3613.15 56
3613.29 47
3613.43 39
3613.56 31
3613.70 24
3613.84 20
3613.98 19
3614.12 19
3614.25 20
3614.39 21
3614.53 23
3614.67 24
3614.80 25
3614.94 26
3615.08 27
3615.22 28
3615.36 30
3615.49 31
3615.63 31
3615.77 31
3615.91 30
3616.05 29
3616.18 28
3616.32 29
3616.46 32
3616.60 36
3616.73 41
3616.87 46
3617.01 50
3617.15 53
3617.29 55
3617.42 55
3617.56 54
3617.70 52
3617.84 50
3617.98 47
3618.11 44
3618.25 41
3618.39 40
3618.53 39
3618.67 41
3618.80 44
3618.94 49
3619.08 56
3619.22 62
3619.36 69
3619.49 75
3619.63 80
3619.77 84
3619.91 88
3620.05 90
3620.18 92
3620.32 92
3620.46 92
3620.60 91
3620.73 89
3620.87 88
3621.01 87
3621.15 87
3621.29 88
3621.42 89
3621.56 90
3621.70 91
3621.84 90
3621.98 89
3622.11 87
3622.25 84
3622.39 82
3622.53 79
3622.67 77
3622.80 77
3622.94 78
3623.08 81
3623.22 86
3623.36 91
3623.49 96
3623.63 99
3623.77 99
3623.91 96
3624.05 90
3624.19 82
3624.32 73
3624.46 65
3624.60 58
3624.74 54
3624.88 52
3625.01 50
3625.15 49
3625.29 47
3625.43 44
3625.57 39
3625.70 33
3625.84 27
3625.98 21
3626.12 16
3626.26 12
3626.39 11
3626.53 12
3626.67 16
3626.81 22
3626.95 29
3627.08 39
3627.22 49
3627.36 59
3627.50 69
3627.64 77
3627.78 83
3627.91 86
3628.05 87
3628.19 86
3628.33 81
3628.47 74
3628.60 65
3628.74 53
3628.88 38
3629.02 23
3629.16 7
3629.29 0
3629.43 0
3629.57 0
3629.71 0
3629.85 0
3629.99 0
3630.12 0
3630.26 0
3630.40 8
3630.54 19
3630.68 30
3630.81 39
3630.95 47
3631.09 53
3631.23 57
3631.37 59
3631.50 60
3631.64 59
3631.78 56
3631.92 53
3632.06 50
3632.20 48
3632.33 47
3632.47 45
3632.61 44
3632.75 43
3632.89 41
3633.03 38
3633.16 34
3633.30 31
3633.44 29
3633.58 30
3633.72 32
3633.85 37
3633.99 44
3634.13 52
3634.27 59
3634.41 66
3634.55 70
3634.68 73
3634.82 73
3634.96 71
3635.10 69
3635.24 65
3635.37 63
3635.51 61
3635.65 61
3635.79 61
3635.93 63
3636.07 63
3636.20 62
3636.34 59
3636.48 53
3636.62 46
3636.76 38
3636.90 29
3637.03 22
3637.17 17
3637.31 14
3637.45 14
3637.59 14
3637.73 16
3637.86 18
3638.00 20
3638.14 21
3638.28 22
3638.42 24
3638.56 26
3638.69 31
3638.83 38
3638.97 48
3639.11 60
3639.25 72
3639.39 83
3639.52 91
3639.66 95
3639.80 93
3639.94 87
3640.08 78
3640.22 67
3640.35 57
3640.49 48
3640.63 42
3640.77 39
3640.91 40
3641.05 45
3641.18 54
3641.32 66
3641.46 80
3641.60 95
3641.74 109
3641.88 122
3642.01 131
3642.15 138
3642.29 141
3642.43 143
3642.57 145
3642.71 146
3642.84 148
3642.98 151
3643.12 153
3643.26 155
3643.40 155
3643.54 152
3643.67 147
3643.81 140
3643.95 131
3644.09 121
3644.23 111
3644.37 101
3644.51 94
3644.64 89
3644.78 85
3644.92 83
3645.06 81
3645.20 79
3645.34 77
3645.47 74
3645.61 72
3645.75 70
3645.89 70
3646.03 72
3646.17 76
3646.31 81
3646.44 86
3646.58 90
3646.72 93
3646.86 96
3647.00 99
3647.14 102
3647.27 104
3647.41 107
3647.55 110
3647.69 112
3647.83 112
3647.97 111
3648.11 108
3648.24 106
3648.38 103
3648.52 101
3648.66 100
3648.80 101
3648.94 103
3649.07 106
3649.21 110
3649.35 114
3649.49 116
3649.63 118
3649.77 118
3649.91 118
3650.04 117
3650.18 116
3650.32 116
3650.46 117
3650.60 117
3650.74 117
3650.88 115
3651.01 110
3651.15 102
3651.29 92
3651.43 79
3651.57 66
3651.71 53
3651.85 42
3651.98 34
3652.12 28
3652.26 25
3652.40 25
3652.54 26
3652.68 29
3652.82 34
3652.95 41
3653.09 49
3653.23 58
3653.37 67
3653.51 77
3653.65 85
3653.79 91
3653.92 95
3654.06 98
3654.20 101
3654.34 104
3654.48 108
3654.62 113
3654.76 119
3654.89 125
3655.03 130
3655.17 133
3655.31 135
3655.45 135
3655.59 133
3655.73 130
3655.87 127
3656.00 123
3656.14 119
3656.28 117
3656.42 116
3656.56 117
3656.70 119
3656.84 122
3656.97 124
3657.11 125
3657.25 125
3657.39 123
3657.53 120
3657.67 117
3657.81 114
3657.95 113
3658.08 113
3658.22 113
3658.36 115
3658.50 116
3658.64 118
3658.78 118
3658.92 118
3659.05 117
3659.19 116
3659.33 116
3659.47 117
3659.61 120
3659.75 125
3659.89 131
3660.03 138
3660.16 146
3660.30 153
3660.44 159
3660.58 164
3660.72 167
3660.86 168
3661.00 168
3661.14 167
3661.27 164
3661.41 161
3661.55 158
3661.69 155
3661.83 153
3661.97 151
3662.11 149
3662.25 147
3662.38 145
3662.52 142
3662.66 139
3662.80 135
3662.94 132
3663.08 129
3663.22 127
3663.36 127
3663.49 127
3663.63 129
3663.77 131
3663.91 133
3664.05 133
3664.19 133
3664.33 132
3664.47 130
3664.61 128
3664.74 127
3664.88 127
3665.02 128
3665.16 129
3665.30 130
3665.44 132
3665.58 132
3665.72 133
3665.85 132
3665.99 132
3666.13 131
3666.27 130
3666.41 129
3666.55 127
3666.69 124
3666.83 121
3666.97 118
3667.10 114
3667.24 111
3667.38 109
3667.52 107
3667.66 107
3667.80 109
3667.94 112
3668.08 116
3668.22 121
3668.35 126
3668.49 131
3668.63 134
3668.77 135
3668.91 132
3669.05 126
3669.19 118
3669.33 109
3669.47 98
3669.60 89
3669.74 81
3669.88 74
3670.02 69
3670.16 66
3670.30 62
3670.44 59
3670.58 55
3670.72 51
3670.85 46
3670.99 41
3671.13 36
3671.27 33
3671.41 30
3671.55 28
3671.69 27
3671.83 26
3671.97 24
3672.10 23
3672.24 22
3672.38 23
3672.52 25
3672.66 30
3672.80 36
3672.94 43
3673.08 50
3673.22 56
3673.36 59
3673.49 59
3673.63 57
3673.77 53
3673.91 47
3674.05 39
3674.19 31
3674.33 22
3674.47 12
3674.61 3
3674.75 0
3674.88 0
3675.02 0
3675.16 0
3675.30 0
3675.44 0
3675.58 0
3675.72 2
3675.86 5
3676.00 7
3676.14 9
3676.27 10
3676.41 11
3676.55 12
3676.69 15
3676.83 19
3676.97 25
3677.11 31
3677.25 39
3677.39 46
3677.53 52
3677.66 56
3677.80 58
3677.94 57
3678.08 54
3678.22 49
3678.36 43
3678.50 38
3678.64 33
3678.78 29
3678.92 27
3679.06 26
3679.19 25
3679.33 26
3679.47 27
3679.61 28
3679.75 28
3679.89 28
3680.03 27
3680.17 25
3680.31 21
3680.45 17
3680.59 14
3680.72 12
3680.86 13
3681.00 16
3681.14 22
3681.28 31
3681.42 43
3681.56 55
3681.70 66
3681.84 76
3681.98 84
3682.12 90
3682.26 92
3682.39 92
3682.53 90
3682.67 88
3682.81 85
3682.95 84
3683.09 84
3683.23 84
3683.37 86
3683.51 89
3683.65 92
3683.79 94
3683.93 95
3684.06 94
3684.20 90
3684.34 83
3684.48 74
3684.62 63
3684.76 53
3684.90 43
3685.04 36
3685.18 32
3685.32 30
3685.46 30
3685.60 30
3685.73 31
3685.87 32
3686.01 33
3686.15 35
3686.29 39
3686.43 44
3686.57 50
3686.71 55
3686.85 58
3686.99 59
3687.13 56
3687.27 51
3687.41 43
3687.54 33
3687.68 24
3687.82 16
3687.96 11
3688.10 10
3688.24 12
3688.38 17
3688.52 24
3688.66 32
3688.80 41
3688.94 48
3689.08 54
3689.22 58
3689.35 59
3689.49 58
3689.63 55
3689.77 50
3689.91 45
3690.05 41
3690.19 39
3690.33 40
3690.47 44
3690.61 51
3690.75 59
3690.89 66
3691.03 71
3691.17 73
3691.30 71
3691.44 68
3691.58 63
3691.72 60
3691.86 59
3692.00 60
3692.14 63
3692.28 68
3692.42 72
3692.56 76
3692.70 78
3692.84 80
3692.98 80
3693.12 79
3693.26 76
3693.40 72
3693.53 67
3693.67 61
3693.81 56
3693.95 54
3694.09 54
3694.23 59
3694.37 67
3694.51 78
3694.65 89
3694.79 98
3694.93 105
3695.07 109
3695.21 109
3695.35 107
3695.49 103
3695.63 99
3695.76 95
3695.90 91
3696.04 87
3696.18 82
3696.32 78
3696.46 73
3696.60 68
3696.74 63
3696.88 58
3697.02 54
3697.16 51
3697.30 49
3697.44 47
3697.58 45
3697.72 43
3697.86 40
3698.00 37
3698.13 35
3698.27 34
3698.41 34
3698.55 37
3698.69 41
3698.83 45
3698.97 48
3699.11 49
3699.25 47
3699.39 42
3699.53 35
3699.67 27
3699.81 20
3699.95 15
3700.09 12
3700.23 12
3700.37 15
3700.51 19
3700.65 25
3700.78 30
3700.92 35
3701.06 38
3701.20 39
3701.34 38
3701.48 35
3701.62 32
3701.76 31
3701.90 31
3702.04 34
3702.18 41
3702.32 50
3702.46 60
3702.60 71
3702.74 81
3702.88 89
3703.02 94
3703.16 97
3703.30 98
3703.44 97
3703.57 97
3703.71 97
3703.85 98
3703.99 101
3704.13 105
3704.27 109
3704.41 113
3704.55 116
3704.69 118
3704.83 117
3704.97 115
3705.11 111
3705.25 107
3705.39 104
3705.53 102
3705.67 103
3705.81 106
3705.95 112
3706.09 118
3706.23 124
3706.37 128
3706.51 128
3706.65 125
3706.79 118
3706.92 110
3707.06 102
3707.20 95
3707.34 90
3707.48 88
3707.62 88
3707.76 89
3707.90 90
3708.04 90
3708.18 90
3708.32 89
3708.46 89
3708.60 89
3708.74 91
3708.88 94
3709.02 98
3709.16 103
3709.30 108
3709.44 115
3709.58 124
3709.72 134
3709.86 146
3710.00 159
3710.14 172
3710.28 184
3710.42 192
3710.56 197
3710.70 198
3710.83 197
3710.97 194
3711.11 192
3711.25 190
3711.39 189
3711.53 189
3711.67 189
3711.81 189
3711.95 188
3712.09 185
3712.23 180
3712.37 175
3712.51 170
3712.65 164
3712.79 159
3712.93 154
3713.07 150
3713.21 146
3713.35 142
3713.49 138
3713.63 134
3713.77 129
3713.91 123
3714.05 115
3714.19 108
3714.33 100
3714.47 92
3714.61 85
3714.75 80
3714.89 76
3715.03 73
3715.17 72
3715.31 70
3715.45 69
3715.59 68
3715.73 66
3715.87 64
3716.00 61
3716.14 58
3716.28 55
3716.42 52
3716.56 49
3716.70 47
3716.84 46
3716.98 45
3717.12 46
3717.26 47
3717.40 50
3717.54 52
3717.68 55
3717.82 57
3717.96 58
3718.10 57
3718.24 54
3718.38 49
3718.52 43
3718.66 36
3718.80 29
3718.94 23
3719.08 18
3719.22 15
3719.36 14
3719.50 15
3719.64 17
3719.78 21
3719.92 24
3720.06 28
3720.20 30
3720.34 31
3720.48 31
3720.62 30
3720.76 30
3720.90 30
3721.04 30
3721.18 29
3721.32 29
3721.46 27
3721.60 25
3721.74 23
3721.88 22
3722.02 23
3722.16 26
3722.30 31
3722.44 38
3722.58 45
3722.72 52
3722.86 56
3723.00 58
3723.14 57
3723.28 55
3723.42 51
3723.56 45
3723.70 40
3723.84 34
3723.98 29
3724.12 24
3724.26 21
3724.40 20
3724.54 22
3724.68 27
3724.82 32
3724.96 38
3725.10 43
3725.24 47
3725.38 49
3725.52 50
3725.66 50
3725.80 50
3725.94 52
3726.08 55
3726.22 58
3726.36 61
3726.50 63
3726.64 64
3726.78 62
3726.92 60
3727.06 57
3727.20 55
3727.34 54
3727.48 55
3727.62 57
3727.76 59
3727.90 60
3728.04 59
3728.18 58
3728.32 57
3728.46 57
3728.60 59
3728.74 63
3728.88 67
3729.02 72
3729.16 76
3729.30 78
3729.44 77
3729.58 73
3729.72 68
3729.86 61
3730.00 53
3730.14 46
3730.28 39
3730.42 32
3730.56 28
3730.70 25
3730.84 24
3730.98 25
3731.12 28
3731.26 32
3731.40 37
3731.54 43
3731.68 49
3731.82 54
3731.96 59
3732.10 64
3732.24 68
3732.38 71
3732.52 73
3732.66 73
3732.80 70
3732.94 65
3733.08 58
3733.22 50
3733.36 42
3733.50 35
3733.64 30
3733.78 27
3733.92 28
3734.06 30
3734.20 34
3734.34 38
3734.48 40
3734.62 40
3734.76 37
3734.90 32
3735.04 25
3735.18 17
3735.32 11
3735.46 7
3735.60 6
3735.74 11
3735.88 20
3736.02 34
3736.16 49
3736.30 66
3736.44 82
3736.58 97
3736.72 110
3736.86 122
3737.00 133
3737.14 142
3737.28 150
3737.42 157
3737.56 164
3737.70 171
3737.84 178
3737.98 187
3738.12 195
3738.26 203
3738.40 209
3738.54 211
3738.68 210
3738.82 206
3738.96 200
3739.10 193
3739.24 188
3739.39 186
3739.53 188
3739.67 192
3739.81 198
3739.95 204
3740.09 210
3740.23 214
3740.37 217
3740.51 217
3740.65 215
3740.79 212
3740.93 208
3741.07 205
3741.21 204
3741.35 204
3741.49 206
3741.63 210
3741.77 214
3741.91 217
3742.05 218
3742.19 216
3742.33 212
3742.47 206
3742.61 198
3742.75 190
3742.89 183
3743.03 176
3743.17 170
3743.31 165
3743.45 162
3743.59 159
3743.73 158
3743.87 157
3744.01 157
3744.15 158
3744.29 159
3744.43 160
3744.58 160
3744.72 160
3744.86 160
3745.00 161
3745.14 162
3745.28 163
3745.42 165
3745.56 168
3745.70 171
3745.84 176
3745.98 181
3746.12 188
3746.26 195
3746.40 202
3746.54 209
3746.68 214
3746.82 217
3746.96 219
3747.10 219
3747.24 218
3747.38 214
3747.52 209
3747.66 202
3747.80 193
3747.94 183
3748.08 172
3748.22 161
3748.36 151
3748.51 141
3748.65 133
3748.79 126
3748.93 122
3749.07 120
3749.21 120
3749.35 122
3749.49 125
3749.63 130
3749.77 134
3749.91 137
3750.05 139
3750.19 139
3750.33 138
3750.47 136
3750.61 132
3750.75 128
3750.89 123
3751.03 118
3751.17 113
3751.31 109
3751.45 107
3751.59 105
3751.73 105
3751.88 105
3752.02 104
3752.16 102
3752.30 97
3752.44 90
3752.58 82
3752.72 74
3752.86 69
3753.00 66
3753.14 66
3753.28 71
3753.42 77
3753.56 86
3753.70 95
3753.84 104
3753.98 113
3754.12 120
3754.26 126
3754.40 131
3754.54 133
3754.68 134
3754.83 133
3754.97 131
3755.11 128
3755.25 123
3755.39 117
3755.53 110
3755.67 102
3755.81 92
3755.95 81
3756.09 69
3756.23 55
3756.37 41
3756.51 26
3756.65 13
3756.79 3
3756.93 0
3757.07 0
3757.21 0
3757.35 0
3757.50 0
3757.64 0
3757.78 2
3757.92 4
3758.06 6
3758.20 6
3758.34 5
3758.48 5
3758.62 3
3758.76 2
3758.90 1
3759.04 1
3759.18 1
3759.32 4
3759.46 9
3759.60 14
3759.74 21
3759.89 26
3760.03 30
3760.17 31
3760.31 31
3760.45 30
3760.59 30
3760.73 33
3760.87 39
3761.01 48
3761.15 60
3761.29 73
3761.43 86
3761.57 96
3761.71 102
3761.85 105
3761.99 104
3762.14 100
3762.28 95
3762.42 89
3762.56 85
3762.70 83
3762.84 83
3762.98 85
3763.12 89
3763.26 91
3763.40 93
3763.54 92
3763.68 88
3763.82 82
3763.96 76
3764.10 70
3764.25 65
3764.39 62
3764.53 61
3764.67 61
3764.81 61
3764.95 62
3765.09 64
3765.23 65
3765.37 67
3765.51 70
3765.65 74
3765.79 80
3765.93 86
3766.07 92
3766.22 99
3766.36 105
3766.50 110
3766.64 113
3766.78 113
3766.92 111
3767.06 107
3767.20 102
3767.34 96
3767.48 90
3767.62 86
3767.76 82
3767.90 78
3768.04 75
3768.19 72
3768.33 67
3768.47 63
3768.61 59
3768.75 55
3768.89 54
3769.03 53
3769.17 54
3769.31 55
3769.45 57
3769.59 57
3769.73 56
3769.88 53
3770.02 49
3770.16 43
3770.30 37
3770.44 31
3770.58 26
3770.72 21
3770.86 16
3771.00 11
3771.14 5
3771.28 0
3771.42 0
3771.56 0
3771.71 0
3771.85 0
3771.99 0
3772.13 0
3772.27 0
3772.41 6
3772.55 19
3772.69 32
3772.83 44
3772.97 54
3773.11 62
3773.25 67
3773.40 69
3773.54 69
3773.68 66
3773.82 62
3773.96 59
3774.10 57
3774.24 57
3774.38 60
3774.52 66
3774.66 74
3774.80 83
3774.95 93
3775.09 101
3775.23 107
3775.37 110
3775.51 110
3775.65 107
3775.79 102
3775.93 95
3776.07 87
3776.21 79
3776.35 71
3776.50 63
3776.64 57
3776.78 51
3776.92 47
3777.06 45
3777.20 45
3777.34 46
3777.48 50
3777.62 54
3777.76 59
3777.90 64
3778.05 70
3778.19 78
3778.33 87
3778.47 98
3778.61 110
3778.75 124
3778.89 137
3779.03 148
3779.17 157
3779.31 162
3779.46 163
3779.60 161
3779.74 155
3779.88 148
3780.02 139
3780.16 131
3780.30 123
3780.44 117
3780.58 112
3780.72 109
3780.86 107
3781.01 105
3781.15 103
3781.29 99
3781.43 94
3781.57 86
3781.71 76
3781.85 65
3781.99 53
3782.13 43
3782.27 35
3782.42 29
3782.56 27
3782.70 27
3782.84 29
3782.98 33
3783.12 38
3783.26 42
3783.40 48
3783.54 53
3783.69 58
3783.83 63
3783.97 67
3784.11 69
3784.25 68
3784.39 65
3784.53 60
3784.67 54
3784.81 47
3784.95 40
3785.10 35
3785.24 31
3785.38 28
3785.52 26
3785.66 26
3785.80 26
3785.94 27
3786.08 29
3786.22 33
3786.37 37
3786.51 42
3786.65 47
3786.79 50
3786.93 52
3787.07 53
3787.21 53
3787.35 53
3787.49 54
3787.64 56
3787.78 60
3787.92 66
3788.06 72
3788.20 80
3788.34 89
3788.48 100
3788.62 112
3788.76 126
3788.91 142
3789.05 158
3789.19 174
3789.33 189
3789.47 202
3789.61 213
3789.75 223
3789.89 233
3790.04 242
3790.18 252
3790.32 262
3790.46 273
3790.60 284
3790.74 294
3790.88 304
3791.02 313
3791.16 322
3791.31 332
3791.45 342
3791.59 354
3791.73 367
3791.87 381
3792.01 395
3792.15 408
3792.29 417
3792.44 422
3792.58 421
3792.72 416
3792.86 407
3793.00 396
3793.14 384
3793.28 373
3793.42 364
3793.57 356
3793.71 351
3793.85 346
3793.99 344
3794.13 342
3794.27 342
3794.41 343
3794.55 344
3794.70 347
3794.84 348
3794.98 349
3795.12 349
3795.26 347
3795.40 343
3795.54 338
3795.68 332
3795.83 324
3795.97 315
3796.11 305
3796.25 293
3796.39 280
3796.53 266
3796.67 253
3796.81 240
3796.96 228
3797.10 220
3797.24 215
3797.38 214
3797.52 217
3797.66 222
3797.80 229
3797.94 236
3798.09 240
3798.23 241
3798.37 239
3798.51 233
3798.65 225
3798.79 216
3798.93 208
3799.08 201
3799.22 195
3799.36 192
3799.50 190
3799.64 187
3799.78 184
3799.92 179
3800.06 174
3800.21 167
3800.35 160
3800.49 154
3800.63 148
3800.77 144
3800.91 141
3801.05 139
3801.20 138
3801.34 136
3801.48 133
3801.62 129
3801.76 124
3801.90 118
3802.04 112
3802.19 107
3802.33 104
3802.47 105
3802.61 107
3802.75 113
3802.89 121
3803.03 129
3803.18 137
3803.32 144
3803.46 149
3803.60 153
3803.74 155
3803.88 156
3804.02 158
3804.17 160
3804.31 163
3804.45 167
3804.59 172
3804.73 175
3804.87 178
3805.01 178
3805.16 177
3805.30 174
3805.44 169
3805.58 163
3805.72 156
3805.86 150
3806.00 144
3806.15 139
3806.29 135
3806.43 135
3806.57 137
3806.71 141
3806.85 148
3806.99 156
3807.14 164
3807.28 171
3807.42 175
3807.56 177
3807.70 176
3807.84 173
3807.99 170
3808.13 165
3808.27 161
3808.41 155
3808.55 149
3808.69 142
3808.83 135
3808.98 128
3809.12 121
3809.26 114
3809.40 108
3809.54 103
3809.68 99
3809.82 96
3809.97 95
3810.11 97
3810.25 102
3810.39 110
3810.53 120
3810.67 131
3810.82 141
3810.96 150
3811.10 155
3811.24 157
3811.38 156
3811.52 153
3811.66 148
3811.81 141
3811.95 134
3812.09 127
3812.23 119
3812.37 112
3812.51 105
3812.66 98
3812.80 92
3812.94 85
3813.08 79
3813.22 74
3813.36 70
3813.51 67
3813.65 66
3813.79 66
3813.93 66
3814.07 67
3814.21 67
3814.36 67
3814.50 66
3814.64 66
3814.78 68
3814.92 71
3815.06 77
3815.21 84
3815.35 91
3815.49 97
3815.63 102
3815.77 105
3815.91 105
3816.05 103
3816.20 100
3816.34 96
3816.48 92
3816.62 88
3816.76 83
3816.90 78
3817.05 72
3817.19 66
3817.33 61
3817.47 57
3817.61 55
3817.76 56
3817.90 58
3818.04 63
3818.18 69
3818.32 77
3818.46 84
3818.61 91
3818.75 96
3818.89 98
3819.03 99
3819.17 97
3819.31 94
3819.46 90
3819.60 86
3819.74 83
3819.88 78
3820.02 74
3820.16 68
3820.31 62
3820.45 56
3820.59 51
3820.73 46
3820.87 42
3821.01 42
3821.16 43
3821.30 48
3821.44 55
3821.58 65
3821.72 77
3821.87 92
3822.01 106
3822.15 121
3822.29 135
3822.43 147
3822.57 157
3822.72 163
3822.86 166
3823.00 165
3823.14 162
3823.28 155
3823.42 147
3823.57 138
3823.71 129
3823.85 121
3823.99 115
3824.13 111
3824.28 108
3824.42 105
3824.56 102
3824.70 98
3824.84 92
3824.98 86
3825.13 79
3825.27 73
3825.41 68
3825.55 63
3825.69 60
3825.84 57
3825.98 55
3826.12 53
3826.26 52
3826.40 51
3826.54 52
3826.69 52
3826.83 54
3826.97 56
3827.11 58
3827.25 60
3827.40 60
3827.54 60
3827.68 57
3827.82 52
3827.96 47
3828.11 40
3828.25 35
3828.39 32
3828.53 31
3828.67 35
3828.81 42
3828.96 51
3829.10 59
3829.24 65
3829.38 68
3829.52 66
3829.67 61
3829.81 53
3829.95 47
3830.09 42
3830.23 41
3830.38 44
3830.52 49
3830.66 56
3830.80 63
3830.94 68
3831.09 71
3831.23 71
3831.37 69
3831.51 66
3831.65 64
3831.79 61
3831.94 58
3832.08 56
3832.22 53
3832.36 48
3832.50 43
3832.65 38
3832.79 33
3832.93 29
3833.07 26
3833.21 26
3833.36 27
3833.50 29
3833.64 30
3833.78 31
3833.92 32
3834.07 31
3834.21 30
3834.35 27
3834.49 24
3834.63 20
3834.78 17
3834.92 15
3835.06 14
3835.20 15
3835.34 19
3835.49 25
3835.63 33
3835.77 42
3835.91 51
3836.05 61
3836.20 70
3836.34 77
3836.48 84
3836.62 88
3836.76 91
3836.91 91
3837.05 90
3837.19 88
3837.33 85
3837.47 83
3837.62 80
3837.76 78
3837.90 77
3838.04 76
3838.19 76
3838.33 75
3838.47 75
3838.61 75
3838.75 75
3838.90 74
3839.04 71
3839.18 68
3839.32 63
3839.46 59
3839.61 54
3839.75 51
3839.89 50
3840.03 50
3840.17 53
3840.32 58
3840.46 64
3840.60 70
3840.74 76
3840.88 81
3841.03 84
3841.17 86
3841.31 87
3841.45 88
3841.60 91
3841.74 95
3841.88 100
3842.02 107
3842.16 113
3842.31 120
3842.45 127
3842.59 132
3842.73 137
3842.87 141
3843.02 143
3843.16 144
3843.30 142
3843.44 137
3843.59 129
3843.73 119
3843.87 109
3844.01 98
3844.15 90
3844.30 83
3844.44 79
3844.58 77
3844.72 76
3844.86 76
3845.01 76
3845.15 78
3845.29 81
3845.43 85
3845.58 91
3845.72 97
3845.86 102
3846.00 105
3846.14 104
3846.29 100
3846.43 93
3846.57 85
3846.71 77
3846.86 69
3847.00 63
3847.14 57
3847.28 52
3847.42 46
3847.57 40
3847.71 35
3847.85 32
3847.99 32
3848.14 34
3848.28 39
3848.42 45
3848.56 50
3848.71 54
3848.85 56
3848.99 55
3849.13 52
3849.27 48
3849.42 45
3849.56 42
3849.70 41
3849.84 42
3849.99 44
3850.13 49
3850.27 56
3850.41 64
3850.55 72
3850.70 80
3850.84 84
3850.98 85
3851.12 82
3851.27 74
3851.41 62
3851.55 49
3851.69 36
3851.84 23
3851.98 13
3852.12 5
3852.26 0
3852.40 0
3852.55 0
3852.69 0
3852.83 0
3852.97 3
3853.12 7
3853.26 12
3853.40 15
3853.54 18
3853.69 20
3853.83 21
3853.97 20
3854.11 18
3854.26 14
3854.40 9
3854.54 3
3854.68 0
3854.82 0
3854.97 0
3855.11 0
3855.25 0
3855.39 0
3855.54 0
3855.68 0
3855.82 1
3855.96 5
3856.11 9
3856.25 14
3856.39 19
3856.53 24
3856.68 29
3856.82 32
3856.96 34
3857.10 35
3857.25 36
3857.39 37
3857.53 39
3857.67 43
3857.82 49
3857.96 57
3858.10 66
3858.24 74
3858.38 79
3858.53 79
3858.67 75
3858.81 67
3858.95 58
3859.10 48
3859.24 40
3859.38 35
3859.52 34
3859.67 34
3859.81 36
3859.95 38
3860.09 39
3860.24 40
3860.38 41
3860.52 43
3860.66 44
3860.81 46
3860.95 48
3861.09 51
3861.23 54
3861.38 59
3861.52 66
3861.66 75
3861.80 86
3861.95 96
3862.09 105
3862.23 110
3862.37 111
3862.52 107
3862.66 101
3862.80 92
3862.94 83
3863.09 75
3863.23 68
3863.37 62
3863.51 56
3863.66 52
3863.80 49
3863.94 47
3864.08 46
3864.23 48
3864.37 51
3864.51 54
3864.65 58
3864.80 60
3864.94 62
3865.08 63
3865.22 64
3865.37 66
3865.51 68
3865.65 71
3865.80 73
3865.94 76
3866.08 78
3866.22 79
3866.37 80
3866.51 81
3866.65 82
3866.79 82
3866.94 82
3867.08 81
3867.22 79
3867.36 76
3867.51 73
3867.65 70
3867.79 67
3867.93 64
3868.08 60
3868.22 56
3868.36 51
3868.50 46
3868.65 40
3868.79 34
3868.93 30
3869.08 28
3869.22 28
3869.36 29
3869.50 32
3869.65 35
3869.79 36
3869.93 36
3870.07 35
3870.22 32
3870.36 29
3870.50 26
3870.64 26
3870.79 28
3870.93 33
3871.07 40
3871.21 48
3871.36 56
3871.50 63
3871.64 67
3871.79 67
3871.93 64
3872.07 59
3872.21 52
3872.36 46
3872.50 42
3872.64 40
3872.78 40
3872.93 43
3873.07 48
3873.21 53
3873.36 57
3873.50 60
3873.64 61
3873.78 59
3873.93 55
3874.07 49
3874.21 43
3874.35 35
3874.50 28
3874.64 22
3874.78 16
3874.93 10
3875.07 5
3875.21 0
3875.35 0
3875.50 0
3875.64 0
3875.78 0
3875.92 0
3876.07 2
3876.21 11
3876.35 23
3876.50 35
3876.64 47
3876.78 57
3876.92 64
3877.07 68
3877.21 69
3877.35 68
3877.50 66
3877.64 63
3877.78 61
3877.92 59
3878.07 57
3878.21 56
3878.35 55
3878.49 54
3878.64 54
3878.78 53
3878.92 52
3879.07 49
3879.21 45
3879.35 39
3879.49 31
3879.64 22
3879.78 13
3879.92 4
3880.07 0
3880.21 0
3880.35 0
3880.49 0
3880.64 0
3880.78 0
3880.92 0
3881.07 0
3881.21 0
3881.35 3
3881.49 8
3881.64 14
3881.78 22
3881.92 30
3882.07 38
3882.21 45
3882.35 51
3882.49 54
3882.64 55
3882.78 53
3882.92 50
3883.07 47
3883.21 45
3883.35 44
3883.49 45
3883.64 48
3883.78 53
3883.92 58
3884.07 63
3884.21 67
3884.35 69
3884.50 69
3884.64 66
3884.78 61
3884.92 54
3885.07 46
3885.21 39
3885.35 31
3885.50 24
3885.64 18
3885.78 13
3885.92 9
3886.07 6
3886.21 4
3886.35 4
3886.50 5
3886.64 8
3886.78 13
3886.93 18
3887.07 22
3887.21 26
3887.35 28
3887.50 28
3887.64 28
3887.78 27
3887.93 27
3888.07 29
3888.21 31
3888.35 35
3888.50 39
3888.64 42
3888.78 44
3888.93 44
3889.07 41
3889.21 38
3889.36 35
3889.50 32
3889.64 30
3889.78 29
3889.93 30
3890.07 31
3890.21 32
3890.36 31
3890.50 29
3890.64 26
3890.79 22
3890.93 18
3891.07 16
3891.22 17
3891.36 21
3891.50 27
3891.64 34
3891.79 42
3891.93 49
3892.07 54
3892.22 57
3892.36 58
3892.50 58
3892.65 59
3892.79 62
3892.93 67
3893.08 74
3893.22 81
3893.36 88
3893.50 94
3893.65 99
3893.79 103
3893.93 107
3894.08 110
3894.22 113
3894.36 114
3894.51 114
3894.65 111
3894.79 105
3894.94 96
3895.08 87
3895.22 78
3895.36 72
3895.51 70
3895.65 72
3895.79 77
3895.94 83
3896.08 89
3896.22 94
3896.37 96
3896.51 97
3896.65 97
3896.80 97
3896.94 98
3897.08 99
3897.23 101
3897.37 103
3897.51 105
3897.65 105
3897.80 105
3897.94 103
3898.08 101
3898.23 100
3898.37 99
3898.51 100
3898.66 101
3898.80 104
3898.94 108
3899.09 114
3899.23 120
3899.37 126
3899.52 132
3899.66 137
3899.80 139
3899.95 138
3900.09 135
3900.23 129
3900.38 122
3900.52 116
3900.66 110
3900.81 106
3900.95 102
3901.09 100
3901.23 97
3901.38 94
3901.52 91
3901.66 89
3901.81 89
3901.95 90
3902.09 94
3902.24 101
3902.38 109
3902.52 118
3902.67 127
3902.81 134
3902.95 139
3903.10 142
3903.24 143
3903.38 142
3903.53 142
3903.67 141
3903.81 141
3903.96 141
3904.10 139
3904.24 134
3904.39 127
3904.53 118
3904.67 107
3904.82 96
3904.96 87
3905.10 79
3905.25 72
3905.39 68
3905.53 64
3905.68 60
3905.82 58
3905.96 56
3906.11 54
3906.25 54
3906.39 56
3906.54 59
3906.68 63
3906.82 69
3906.97 77
3907.11 85
3907.25 93
3907.40 100
3907.54 105
3907.68 107
3907.83 105
3907.97 101
3908.11 96
3908.26 92
3908.40 90
3908.54 91
3908.69 94
3908.83 99
3908.97 105
3909.12 109
3909.26 111
3909.40 110
3909.55 108
3909.69 104
3909.83 99
3909.98 94
3910.12 89
3910.26 85
3910.41 80
3910.55 75
3910.69 70
3910.84 66
3910.98 63
3911.12 63
3911.27 65
3911.41 68
3911.55 73
3911.70 77
3911.84 79
3911.98 78
3912.13 75
3912.27 70
3912.41 64
3912.56 57
3912.70 51
3912.85 47
3912.99 44
3913.13 42
3913.28 40
3913.42 40
3913.56 39
3913.71 40
3913.85 40
3913.99 42
3914.14 44
3914.28 48
3914.42 53
3914.57 59
3914.71 66
3914.85 72
3915.00 77
3915.14 80
3915.28 80
3915.43 78
3915.57 73
3915.71 64
3915.86 55
3916.00 44
3916.14 34
3916.29 25
3916.43 20
3916.58 18
3916.72 21
3916.86 26
3917.01 34
3917.15 43
3917.29 51
3917.44 57
3917.58 60
3917.72 62
3917.87 61
3918.01 60
3918.15 59
3918.30 58
3918.44 58
3918.58 59
3918.73 61
3918.87 64
3919.02 66
3919.16 68
3919.30 69
3919.45 68
3919.59 65
3919.73 60
3919.88 54
3920.02 47
3920.16 42
3920.31 39
3920.45 37
3920.59 37
3920.74 37
3920.88 36
3921.03 35
3921.17 32
3921.31 27
3921.46 20
3921.60 14
3921.74 8
3921.89 4
3922.03 3
3922.17 3
3922.32 6
3922.46 9
3922.61 12
3922.75 14
3922.89 13
3923.04 10
3923.18 6
3923.32 0
3923.47 0
3923.61 0
3923.75 0
3923.90 0
3924.04 0
3924.19 0
3924.33 0
3924.47 2
3924.62 9
3924.76 16
3924.90 23
3925.05 28
3925.19 33
3925.33 35
3925.48 35
3925.62 34
3925.77 32
3925.91 32
3926.05 33
3926.20 35
3926.34 39
3926.48 42
3926.63 46
3926.77 48
3926.92 48
3927.06 46
3927.20 43
3927.35 40
3927.49 36
3927.63 31
3927.78 25
3927.92 18
3928.06 11
3928.21 3
3928.35 0
3928.50 0
3928.64 0
3928.78 0
3928.93 0
3929.07 8
3929.21 19
3929.36 29
3929.50 38
3929.65 47
3929.79 54
3929.93 61
3930.08 67
3930.22 74
3930.36 80
3930.51 86
3930.65 91
3930.80 94
3930.94 94
3931.08 93
3931.23 91
3931.37 89
3931.51 86
3931.66 85
3931.80 83
3931.95 80
3932.09 76
3932.23 70
3932.38 62
3932.52 54
3932.67 46
3932.81 40
3932.95 37
3933.10 36
3933.24 38
3933.38 41
3933.53 45
3933.67 49
3933.82 53
3933.96 57
3934.10 62
3934.25 65
3934.39 68
3934.53 68
3934.68 66
3934.82 62
3934.97 55
3935.11 49
3935.25 43
3935.40 40
3935.54 39
3935.69 41
3935.83 44
3935.97 47
3936.12 50
3936.26 51
3936.40 51
3936.55 50
3936.69 49
3936.84 49
3936.98 49
3937.12 52
3937.27 55
3937.41 60
3937.56 65
3937.70 69
3937.84 72
3937.99 75
3938.13 75
3938.28 75
3938.42 73
3938.56 72
3938.71 71
3938.85 70
3939.00 70
3939.14 69
3939.28 69
3939.43 68
3939.57 66
3939.71 64
3939.86 62
3940.00 60
3940.15 60
3940.29 61
3940.43 63
3940.58 66
3940.72 70
3940.87 73
3941.01 75
3941.15 76
3941.30 74
3941.44 71
3941.59 67
3941.73 63
3941.87 60
3942.02 60
3942.16 63
3942.31 68
3942.45 76
3942.59 84
3942.74 93
3942.88 102
3943.03 109
3943.17 116
3943.31 120
3943.46 123
3943.60 124
3943.75 122
3943.89 118
3944.03 113
3944.18 107
3944.32 102
3944.47 97
3944.61 94
3944.75 92
3944.90 90
3945.04 88
3945.19 85
3945.33 80
3945.47 74
3945.62 68
3945.76 61
3945.91 55
3946.05 50
3946.19 46
3946.34 44
3946.48 42
3946.63 42
3946.77 42
3946.91 43
3947.06 45
3947.20 46
3947.35 47
3947.49 48
3947.64 49
3947.78 49
3947.92 49
3948.07 48
3948.21 47
3948.36 46
3948.50 44
3948.64 42
3948.79 40
3948.93 39
3949.08 40
3949.22 44
3949.36 50
3949.51 60
3949.65 74
3949.80 90
3949.94 107
3950.08 123
3950.23 138
3950.37 149
3950.52 157
3950.66 160
3950.81 159
3950.95 155
3951.09 147
3951.24 138
3951.38 128
3951.53 118
3951.67 109
3951.81 100
3951.96 93
3952.10 87
3952.25 83
3952.39 79
3952.54 77
3952.68 76
3952.82 75
3952.97 75
3953.11 76
3953.26 77
3953.40 78
3953.54 79
3953.69 81
3953.83 83
3953.98 85
3954.12 87
3954.27 90
3954.41 92
3954.55 95
3954.70 99
3954.84 104
3954.99 111
3955.13 120
3955.28 129
3955.42 138
3955.56 147
3955.71 154
3955.85 159
3956.00 161
3956.14 160
3956.28 158
3956.43 156
3956.57 154
3956.72 153
3956.86 153
3957.01 155
3957.15 158
3957.29 163
3957.44 168
3957.58 174
3957.73 180
3957.87 185
3958.02 188
3958.16 187
3958.30 184
3958.45 177
3958.59 169
3958.74 159
3958.88 150
3959.03 143
3959.17 138
3959.31 134
3959.46 133
3959.60 132
3959.75 132
3959.89 131
3960.04 128
3960.18 125
3960.32 121
3960.47 116
3960.61 112
3960.76 107
3960.90 103
3961.05 98
3961.19 93
3961.33 88
3961.48 81
3961.62 74
3961.77 67
3961.91 61
3962.06 55
3962.20 50
3962.35 47
3962.49 46
3962.63 46
3962.78 48
3962.92 51
3963.07 55
3963.21 59
3963.36 62
3963.50 65
3963.64 65
3963.79 63
3963.93 58
3964.08 51
3964.22 42
3964.37 32
3964.51 23
3964.65 15
3964.80 9
3964.94 7
3965.09 7
3965.23 10
3965.38 13
3965.52 16
3965.67 18
3965.81 18
3965.95 15
3966.10 12
3966.24 7
3966.39 2
3966.53 0
3966.68 0
3966.82 0
3966.97 0
3967.11 0
3967.25 0
3967.40 0
3967.54 2
3967.69 5
3967.83 6
3967.98 6
3968.12 5
3968.27 4
3968.41 4
3968.55 5
3968.70 9
3968.84 15
3968.99 22
3969.13 30
3969.28 37
3969.42 43
3969.57 48
3969.71 52
3969.85 54
3970.00 57
3970.14 59
3970.29 61
3970.43 63
3970.58 64
3970.72 64
3970.87 63
3971.01 62
3971.16 61
3971.30 61
3971.44 62
3971.59 64
3971.73 67
3971.88 69
3972.02 70
3972.17 69
3972.31 67
3972.46 63
3972.60 59
3972.74 55
3972.89 53
3973.03 53
3973.18 55
3973.32 59
3973.47 63
3973.61 65
3973.76 65
3973.90 63
3974.05 59
3974.19 54
3974.33 49
3974.48 46
3974.62 44
3974.77 45
3974.91 47
3975.06 49
3975.20 50
3975.35 48
3975.49 44
3975.64 39
3975.78 32
3975.93 24
3976.07 17
3976.21 12
3976.36 7
3976.50 2
3976.65 0
3976.79 0
3976.94 0
3977.08 0
3977.23 0
3977.37 0
3977.52 0
3977.66 0
3977.81 6
3977.95 19
3978.09 33
3978.24 48
3978.38 62
3978.53 75
3978.67 85
3978.82 92
3978.96 96
3979.11 96
3979.25 93
3979.40 88
3979.54 83
3979.69 78
3979.83 76
3979.98 75
3980.12 76
3980.26 77
3980.41 78
3980.55 78
3980.70 77
3980.84 74
3980.99 71
3981.13 68
3981.28 65
3981.42 64
3981.57 63
3981.71 63
3981.86 62
3982.00 62
3982.15 61
3982.29 59
3982.43 58
3982.58 57
3982.72 55
3982.87 55
3983.01 55
3983.16 56
3983.30 57
3983.45 58
3983.59 59
3983.74 59
3983.88 59
3984.03 58
3984.17 55
3984.32 52
3984.46 47
3984.61 41
3984.75 35
3984.90 28
3985.04 23
3985.18 19
3985.33 17
3985.47 18
3985.62 21
3985.76 26
3985.91 32
3986.05 39
3986.20 45
3986.34 49
3986.49 53
3986.63 54
3986.78 54
3986.92 52
3987.07 50
3987.21 46
3987.36 42
3987.50 39
3987.65 36
3987.79 34
3987.94 33
3988.08 33
3988.23 32
3988.37 32
3988.52 31
3988.66 29
3988.80 28
3988.95 27
3989.09 26
3989.24 25
3989.38 25
3989.53 26
3989.67 27
3989.82 28
3989.96 29
3990.11 32
3990.25 36
3990.40 42
3990.54 49
3990.69 57
3990.83 65
3990.98 72
3991.12 78
3991.27 82
3991.41 83
3991.56 82
3991.70 77
3991.85 70
3991.99 62
3992.14 52
3992.28 41
3992.43 31
3992.57 23
3992.72 16
3992.86 12
3993.01 10
3993.15 10
3993.30 12
3993.44 15
3993.59 18
3993.73 22
3993.88 25
3994.02 26
3994.17 25
3994.31 21
3994.46 15
3994.60 8
3994.75 1
3994.89 0
3995.04 0
3995.18 0
3995.32 0
3995.47 0
3995.61 0
3995.76 0
3995.90 3
3996.05 6
3996.19 8
3996.34 9
3996.48 10
3996.63 12
3996.77 15
3996.92 20
3997.06 25
3997.21 31
3997.35 36
3997.50 41
3997.64 45
3997.79 47
3997.93 50
3998.08 53
3998.22 58
3998.37 63
3998.51 69
3998.66 75
3998.80 81
3998.95 85
3999.09 87
3999.24 86
3999.38 83
3999.53 78
3999.67 73
3999.82 68
3999.96 63
4000.11 60
4000.25 58
4000.40 56
4000.54 56
4000.69 55
4000.83 55
4000.98 54
4001.12 55
4001.27 56
4001.42 57
4001.56 60
4001.71 63
4001.85 66
4002.00 71
4002.14 75
4002.29 79
4002.43 83
4002.58 86
4002.72 89
4002.87 91
4003.01 92
4003.16 92
4003.30 91
4003.45 89
4003.59 86
4003.74 82
4003.88 77
4004.03 72
4004.17 67
4004.32 64
4004.46 62
4004.61 62
4004.75 65
4004.90 68
4005.04 71
4005.19 73
4005.33 72
4005.48 68
4005.62 62
4005.77 53
4005.91 42
4006.06 31
4006.20 21
4006.35 13
4006.49 8
4006.64 6
4006.78 7
4006.93 9
4007.07 12
4007.22 13
4007.36 14
4007.51 12
4007.66 9
4007.80 4
4007.95 0
4008.09 0
4008.24 0
4008.38 0
4008.53 0
4008.67 0
4008.82 0
4008.96 0
4009.11 10
4009.25 21
4009.40 31
4009.54 40
4009.69 48
4009.83 52
4009.98 54
4010.12 54
4010.27 51
4010.41 48
4010.56 45
4010.70 44
4010.85 45
4010.99 49
4011.14 54
4011.29 60
4011.43 67
4011.58 73
4011.72 76
4011.87 78
4012.01 78
4012.16 76
4012.30 71
4012.45 65
4012.59 57
4012.74 48
4012.88 39
4013.03 30
4013.17 25
4013.32 22
4013.46 24
4013.61 28
4013.75 35
4013.90 43
4014.05 50
4014.19 55
4014.34 59
4014.48 60
4014.63 61
4014.77 62
4014.92 62
4015.06 64
4015.21 66
4015.35 68
4015.50 70
4015.64 71
4015.79 71
4015.93 70
4016.08 68
4016.22 66
4016.37 66
4016.52 66
4016.66 68
4016.81 72
4016.95 76
4017.10 80
4017.24 85
4017.39 89
4017.53 91
4017.68 93
4017.82 93
4017.97 91
4018.11 88
4018.26 85
4018.41 81
4018.55 78
4018.70 76
4018.84 76
4018.99 77
4019.13 77
4019.28 77
4019.42 73
4019.57 67
4019.71 57
4019.86 46
4020.00 33
4020.15 21
4020.30 11
4020.44 3
4020.59 0
4020.73 0
4020.88 0
4021.02 0
4021.17 0
4021.31 0
4021.46 0
4021.60 0
4021.75 0
4021.89 4
4022.04 9
4022.19 13
4022.33 16
4022.48 16
4022.62 14
4022.77 10
4022.91 6
4023.06 2
4023.20 0
4023.35 0
4023.49 0
4023.64 2
4023.79 8
4023.93 16
4024.08 24
4024.22 32
4024.37 40
4024.51 47
4024.66 52
4024.80 55
4024.95 56
4025.09 56
4025.24 54
4025.39 51
4025.53 46
4025.68 41
4025.82 36
4025.97 30
4026.11 26
4026.26 21
4026.40 18
4026.55 16
4026.70 14
4026.84 14
4026.99 14
4027.13 15
4027.28 17
4027.42 21
4027.57 28
4027.71 37
4027.86 48
4028.01 60
4028.15 71
4028.30 81
4028.44 88
4028.59 92
4028.73 91
4028.88 87
4029.02 80
4029.17 74
4029.32 68
4029.46 64
4029.61 62
4029.75 63
4029.90 66
4030.04 70
4030.19 73
4030.33 76
4030.48 76
4030.63 75
4030.77 73
4030.92 71
4031.06 71
4031.21 72
4031.35 76
4031.50 82
4031.64 87
4031.79 90
4031.94 90
4032.08 87
4032.23 81
4032.37 74
4032.52 65
4032.66 58
4032.81 52
4032.96 49
4033.10 49
4033.25 51
4033.39 54
4033.54 57
4033.68 59
4033.83 59
4033.97 55
4034.12 48
4034.27 37
4034.41 25
4034.56 14
4034.70 3
4034.85 0
4034.99 0
4035.14 0
4035.29 0
4035.43 0
4035.58 6
4035.72 12
4035.87 17
4036.01 22
4036.16 26
4036.31 28
4036.45 30
4036.60 31
4036.74 32
4036.89 31
4037.03 31
4037.18 29
4037.33 28
4037.47 26
4037.62 27
4037.76 28
4037.91 31
4038.05 35
4038.20 39
4038.35 43
4038.49 46
4038.64 48
4038.78 50
4038.93 52
4039.07 54
4039.22 56
4039.37 57
4039.51 56
4039.66 54
4039.80 49
4039.95 42
4040.09 34
4040.24 27
4040.39 20
4040.53 14
4040.68 9
4040.82 5
4040.97 1
4041.11 0
4041.26 0
4041.41 0
4041.55 0
4041.70 0
4041.84 0
4041.99 0
4042.14 0
4042.28 7
4042.43 15
4042.57 24
4042.72 32
4042.86 39
4043.01 45
4043.16 52
4043.30 58
4043.45 64
4043.59 70
4043.74 74
4043.88 75
4044.03 74
4044.18 71
4044.32 64
4044.47 57
4044.61 49
4044.76 41
4044.91 33
4045.05 27
4045.20 21
4045.34 16
4045.49 12
4045.63 8
4045.78 6
4045.93 5
4046.07 6
4046.22 9
4046.36 15
4046.51 25
4046.66 37
4046.80 50
4046.95 65
4047.09 79
4047.24 90
4047.39 98
4047.53 103
4047.68 105
4047.82 105
4047.97 104
4048.11 103
4048.26 103
4048.41 104
4048.55 105
4048.70 108
4048.84 111
4048.99 114
4049.14 119
4049.28 123
4049.43 128
4049.57 133
4049.72 138
4049.87 141
4050.01 143
4050.16 144
4050.30 144
4050.45 143
4050.60 141
4050.74 138
4050.89 135
4051.03 132
4051.18 128
4051.33 125
4051.47 123
4051.62 124
4051.76 128
4051.91 136
4052.06 146
4052.20 157
4052.35 168
4052.49 175
4052.64 179
4052.79 178
4052.93 173
4053.08 165
4053.22 158
4053.37 153
4053.52 151
4053.66 155
4053.81 162
4053.95 172
4054.10 181
4054.25 188
4054.39 191
4054.54 190
4054.68 184
4054.83 175
4054.98 164
4055.12 152
4055.27 141
4055.41 130
4055.56 120
4055.71 111
4055.85 104
4056.00 97
4056.14 90
4056.29 84
4056.44 78
4056.58 71
4056.73 64
4056.87 58
4057.02 54
4057.17 53
4057.31 56
4057.46 63
4057.60 74
4057.75 87
4057.90 100
4058.04 111
4058.19 120
4058.33 126
4058.48 128
4058.63 128
4058.77 125
4058.92 121
4059.07 116
4059.21 111
4059.36 105
4059.50 99
4059.65 93
4059.80 88
4059.94 83
4060.09 78
4060.23 74
4060.38 71
4060.53 69
4060.67 68
4060.82 67
4060.96 68
4061.11 69
4061.26 71
4061.40 72
4061.55 73
4061.70 73
4061.84 72
4061.99 71
4062.13 71
4062.28 73
4062.43 75
4062.57 78
4062.72 81
4062.86 84
4063.01 86
4063.16 87
4063.30 89
4063.45 91
4063.60 94
4063.74 98
4063.89 102
4064.03 106
4064.18 107
4064.33 105
4064.47 100
4064.62 94
4064.77 87
4064.91 81
4065.06 76
4065.20 74
4065.35 74
4065.50 75
4065.64 77
4065.79 79
4065.93 80
4066.08 81
4066.23 80
4066.37 78
4066.52 76
4066.67 73
4066.81 70
4066.96 68
4067.10 66
4067.25 66
4067.40 68
4067.54 70
4067.69 73
4067.84 77
4067.98 80
4068.13 82
4068.27 83
4068.42 84
4068.57 85
4068.71 87
4068.86 89
4069.01 90
4069.15 91
4069.30 91
4069.45 91
4069.59 90
4069.74 90
4069.88 91
4070.03 93
4070.18 97
4070.32 100
4070.47 103
4070.62 104
4070.76 103
4070.91 99
4071.05 93
4071.20 87
4071.35 81
4071.49 77
4071.64 75
4071.79 76
4071.93 79
4072.08 83
4072.23 88
4072.37 92
4072.52 96
4072.66 99
4072.81 101
4072.96 102
4073.10 103
4073.25 102
4073.40 100
4073.54 96
4073.69 90
4073.84 84
4073.98 77
4074.13 72
4074.27 68
4074.42 68
4074.57 70
4074.71 74
4074.86 81
4075.01 89
4075.15 97
4075.30 104
4075.45 111
4075.59 115
4075.74 117
4075.88 116
4076.03 114
4076.18 112
4076.32 110
4076.47 110
4076.62 112
4076.76 116
4076.91 122
4077.06 130
4077.20 136
4077.35 141
4077.50 144
4077.64 145
4077.79 143
4077.93 141
4078.08 137
4078.23 132
4078.37 127
4078.52 122
4078.67 117
4078.81 112
4078.96 108
4079.11 104
4079.25 102
4079.40 100
4079.55 100
4079.69 99
4079.84 99
4079.98 99
4080.13 97
4080.28 94
4080.42 90
4080.57 84
4080.72 79
4080.86 73
4081.01 68
4081.16 65
4081.30 64
4081.45 65
4081.60 68
4081.74 73
4081.89 78
4082.04 83
4082.18 87
4082.33 90
4082.48 92
4082.62 92
4082.77 91
4082.92 90
4083.06 89
4083.21 88
4083.35 88
4083.50 88
4083.65 88
4083.79 90
4083.94 94
4084.09 99
4084.23 106
4084.38 114
4084.53 122
4084.67 129
4084.82 133
4084.97 134
4085.11 131
4085.26 126
4085.41 119
4085.55 110
4085.70 101
4085.85 91
4085.99 82
4086.14 73
4086.29 65
4086.43 58
4086.58 52
4086.73 49
4086.87 48
4087.02 49
4087.17 53
4087.31 59
4087.46 64
4087.61 70
4087.75 74
4087.90 76
4088.05 76
4088.19 74
4088.34 71
4088.49 68
4088.63 64
4088.78 59
4088.93 54
4089.07 48
4089.22 41
4089.36 35
4089.51 28
4089.66 24
4089.80 21
4089.95 21
4090.10 24
4090.24 28
4090.39 35
4090.54 42
4090.68 49
4090.83 55
4090.98 61
4091.12 66
4091.27 70
4091.42 74
4091.56 77
4091.71 79
4091.86 80
4092.01 79
4092.15 77
4092.30 74
4092.45 71
4092.59 67
4092.74 64
4092.89 60
4093.03 58
4093.18 55
4093.33 52
4093.47 49
4093.62 46
4093.77 43
4093.91 39
4094.06 36
4094.21 31
4094.35 26
4094.50 21
4094.65 16
4094.79 11
4094.94 6
4095.09 2
4095.23 0
4095.38 0
4095.53 0
4095.67 0
4095.82 0
4095.97 0
4096.11 0
4096.26 0
4096.41 1
4096.55 11
4096.70 21
4096.85 30
4096.99 35
4097.14 39
4097.29 40
4097.43 40
4097.58 40
4097.73 42
4097.87 45
4098.02 50
4098.17 55
4098.32 60
4098.46 65
4098.61 70
4098.76 76
4098.90 82
4099.05 90
4099.20 98
4099.34 106
4099.49 114
4099.64 119
4099.78 122
4099.93 123
4100.08 122
4100.22 120
4100.37 117
4100.52 113
4100.66 109
4100.81 105
4100.96 101
4101.11 96
4101.25 91
4101.40 86
4101.55 81
4101.69 77
4101.84 74
4101.99 72
4102.13 72
4102.28 74
4102.43 79
4102.57 86
4102.72 94
4102.87 101
4103.01 106
4103.16 109
4103.31 108
4103.46 104
4103.60 98
4103.75 92
4103.90 89
4104.04 88
4104.19 90
4104.34 94
4104.48 99
4104.63 103
4104.78 104
4104.92 102
4105.07 98
4105.22 92
4105.37 87
4105.51 85
4105.66 86
4105.81 90
4105.95 98
4106.10 107
4106.25 116
4106.39 126
4106.54 134
4106.69 140
4106.83 143
4106.98 144
4107.13 143
4107.28 138
4107.42 132
4107.57 125
4107.72 119
4107.86 116
4108.01 114
4108.16 116
4108.30 119
4108.45 122
4108.60 124
4108.75 124
4108.89 122
4109.04 119
4109.19 116
4109.33 114
4109.48 113
4109.63 115
4109.77 117
4109.92 121
4110.07 126
4110.22 130
4110.36 135
4110.51 140
4110.66 145
4110.80 150
4110.95 155
4111.10 160
4111.24 164
4111.39 167
4111.54 170
4111.69 173
4111.83 177
4111.98 181
4112.13 186
4112.27 193
4112.42 201
4112.57 209
4112.72 217
4112.86 225
4113.01 233
4113.16 241
4113.30 250
4113.45 259
4113.60 268
4113.74 277
4113.89 284
4114.04 288
4114.19 289
4114.33 286
4114.48 280
4114.63 273
4114.77 267
4114.92 263
4115.07 261
4115.22 262
4115.36 264
4115.51 267
4115.66 269
4115.80 269
4115.95 269
4116.10 268
4116.25 269
4116.39 272
4116.54 277
4116.69 283
4116.83 290
4116.98 296
4117.13 300
4117.28 301
4117.42 300
4117.57 297
4117.72 290
4117.86 281
4118.01 270
4118.16 257
4118.31 243
4118.45 230
4118.60 218
4118.75 208
4118.89 200
4119.04 193
4119.19 188
4119.34 183
4119.48 177
4119.63 172
4119.78 166
4119.92 161
4120.07 156
4120.22 152
4120.37 147
4120.51 143
4120.66 138
4120.81 133
4120.96 129
4121.10 126
4121.25 124
4121.40 124
4121.54 125
4121.69 126
4121.84 127
4121.99 127
4122.13 126
4122.28 124
4122.43 121
4122.57 116
4122.72 111
4122.87 106
4123.02 101
4123.16 97
4123.31 96
4123.46 98
4123.61 103
4123.75 111
4123.90 120
4124.05 128
4124.19 132
4124.34 133
4124.49 128
4124.64 121
4124.78 111
4124.93 101
4125.08 93
4125.23 87
4125.37 85
4125.52 83
4125.67 83
4125.81 83
4125.96 82
4126.11 81
4126.26 81
4126.40 81
4126.55 82
4126.70 86
4126.85 91
4126.99 97
4127.14 103
4127.29 108
4127.44 111
4127.58 112
4127.73 110
4127.88 107
4128.02 102
4128.17 99
4128.32 96
4128.47 96
4128.61 99
4128.76 104
4128.91 110
4129.06 116
4129.20 120
4129.35 122
4129.50 122
4129.65 119
4129.79 116
4129.94 113
4130.09 111
4130.23 111
4130.38 112
4130.53 114
4130.68 116
4130.82 117
4130.97 116
4131.12 114
4131.27 110
4131.41 105
4131.56 99
4131.71 93
4131.86 87
4132.00 84
4132.15 81
4132.30 81
4132.45 83
4132.59 86
4132.74 92
4132.89 99
4133.04 107
4133.18 116
4133.33 125
4133.48 133
4133.63 140
4133.77 144
4133.92 147
4134.07 148
4134.22 149
4134.36 149
4134.51 148
4134.66 148
4134.81 147
4134.95 146
4135.10 146
4135.25 146
4135.39 146
4135.54 147
4135.69 150
4135.84 154
4135.98 160
4136.13 165
4136.28 170
4136.43 173
4136.57 174
4136.72 170
4136.87 163
4137.02 153
4137.16 140
4137.31 126
4137.46 112
4137.61 102
4137.75 94
4137.90 92
4138.05 94
4138.20 98
4138.34 104
4138.49 109
4138.64 112
4138.79 113
4138.93 110
4139.08 107
4139.23 103
4139.38 101
4139.53 103
4139.67 107
4139.82 113
4139.97 120
4140.12 127
4140.26 131
4140.41 133
4140.56 132
4140.71 128
4140.85 124
4141.00 118
4141.15 113
4141.30 107
4141.44 101
4141.59 95
4141.74 88
4141.89 82
4142.03 75
4142.18 71
4142.33 68
4142.48 68
4142.62 70
4142.77 74
4142.92 78
4143.07 82
4143.21 86
4143.36 88
4143.51 91
4143.66 93
4143.81 96
4143.95 100
4144.10 104
4144.25 109
4144.40 113
4144.54 116
4144.69 118
4144.84 118
4144.99 117
4145.13 114
4145.28 110
4145.43 105
4145.58 101
4145.72 98
4145.87 95
4146.02 94
4146.17 94
4146.32 95
4146.46 98
4146.61 102
4146.76 107
4146.91 112
4147.05 115
4147.20 116
4147.35 114
4147.50 109
4147.64 101
4147.79 92
4147.94 84
4148.09 78
4148.23 75
4148.38 75
4148.53 79
4148.68 85
4148.83 91
4148.97 97
4149.12 101
4149.27 104
4149.42 105
4149.56 104
4149.71 102
4149.86 98
4150.01 94
4150.16 88
4150.30 82
4150.45 77
4150.60 72
4150.75 69
4150.89 69
4151.04 71
4151.19 75
4151.34 83
4151.49 91
4151.63 101
4151.78 110
4151.93 118
4152.08 125
4152.22 130
4152.37 133
4152.52 136
4152.67 139
4152.82 143
4152.96 148
4153.11 153
4153.26 157
4153.41 159
4153.55 159
4153.70 157
4153.85 152
4154.00 146
4154.15 138
4154.29 132
4154.44 126
4154.59 121
4154.74 118
4154.88 115
4155.03 111
4155.18 106
4155.33 99
4155.48 90
4155.62 79
4155.77 68
4155.92 56
4156.07 46
4156.21 38
4156.36 32
4156.51 28
4156.66 27
4156.81 28
4156.95 30
4157.10 33
4157.25 37
4157.40 42
4157.55 46
4157.69 50
4157.84 53
4157.99 55
4158.14 56
4158.28 56
4158.43 54
4158.58 53
4158.73 50
4158.88 48
4159.02 45
4159.17 42
4159.32 39
4159.47 37
4159.62 36
4159.76 36
4159.91 37
4160.06 38
4160.21 40
4160.36 41
4160.50 40
4160.65 38
4160.80 35
4160.95 30
4161.10 25
4161.24 19
4161.39 15
4161.54 13
4161.69 12
4161.83 14
4161.98 17
4162.13 21
4162.28 25
4162.43 28
4162.57 30
4162.72 29
4162.87 26
4163.02 21
4163.17 15
4163.31 8
4163.46 2
4163.61 0
4163.76 0
4163.91 0
4164.05 0
4164.20 4
4164.35 8
4164.50 12
4164.65 16
4164.79 20
4164.94 24
4165.09 28
4165.24 32
4165.39 35
4165.53 37
4165.68 36
4165.83 34
4165.98 29
4166.13 23
4166.27 15
4166.42 8
4166.57 1
4166.72 0
4166.87 0
4167.01 0
4167.16 0
4167.31 0
4167.46 0
4167.61 0
4167.75 0
4167.90 5
4168.05 13
4168.20 21
4168.35 27
4168.49 32
4168.64 33
4168.79 32
4168.94 28
4169.09 23
4169.24 18
4169.38 14
4169.53 14
4169.68 18
4169.83 24
4169.98 32
4170.12 40
4170.27 47
4170.42 52
4170.57 54
4170.72 54
4170.86 53
4171.01 52
4171.16 52
4171.31 53
4171.46 54
4171.60 55
4171.75 55
4171.90 55
4172.05 54
4172.20 54
4172.35 54
4172.49 55
4172.64 55
4172.79 55
4172.94 52
4173.09 48
4173.23 42
4173.38 36
4173.53 28
4173.68 23
4173.83 19
4173.98 18
4174.12 21
4174.27 27
4174.42 34
4174.57 42
4174.72 50
4174.86 57
4175.01 60
4175.16 61
4175.31 60
4175.46 56
4175.60 50
4175.75 42
4175.90 35
4176.05 27
4176.20 20
4176.35 14
4176.49 11
4176.64 10
4176.79 12
4176.94 17
4177.09 23
4177.24 29
4177.38 35
4177.53 38
4177.68 40
4177.83 39
4177.98 36
4178.12 33
4178.27 30
4178.42 28
4178.57 27
4178.72 28
4178.87 29
4179.01 31
4179.16 34
4179.31 36
4179.46 39
4179.61 42
4179.76 44
4179.90 46
4180.05 47
4180.20 48
4180.35 49
4180.50 49
4180.64 47
4180.79 46
4180.94 43
4181.09 39
4181.24 35
4181.39 30
4181.53 24
4181.68 19
4181.83 16
4181.98 15
4182.13 16
4182.28 19
4182.42 22
4182.57 25
4182.72 26
4182.87 25
4183.02 23
4183.17 21
4183.31 20
4183.46 21
4183.61 25
4183.76 31
4183.91 37
4184.06 44
4184.20 50
4184.35 56
4184.50 61
4184.65 66
4184.80 71
4184.95 76
4185.09 81
4185.24 83
4185.39 82
4185.54 78
4185.69 69
4185.84 58
4185.98 47
4186.13 37
4186.28 31
4186.43 30
4186.58 33
4186.73 40
4186.87 47
4187.02 54
4187.17 58
4187.32 59
4187.47 56
4187.62 51
4187.77 44
4187.91 35
4188.06 27
4188.21 19
4188.36 12
4188.51 6
4188.66 1
4188.80 0
4188.95 0
4189.10 0
4189.25 0
4189.40 0
4189.55 0
4189.69 0
4189.84 6
4189.99 13
4190.14 21
4190.29 27
4190.44 32
4190.59 36
4190.73 37
4190.88 36
4191.03 33
4191.18 28
4191.33 22
4191.48 16
4191.62 8
4191.77 1
4191.92 0
4192.07 0
4192.22 0
4192.37 0
4192.52 0
4192.66 0
4192.81 0
4192.96 0
4193.11 3
4193.26 9
4193.41 15
4193.56 22
4193.70 29
4193.85 36
4194.00 41
4194.15 46
4194.30 49
4194.45 51
4194.59 52
4194.74 51
4194.89 48
4195.04 43
4195.19 37
4195.34 30
4195.49 22
4195.63 15
4195.78 9
4195.93 4
4196.08 2
4196.23 2
4196.38 2
4196.53 3
4196.67 5
4196.82 6
4196.97 6
4197.12 6
4197.27 7
4197.42 7
4197.57 9
4197.71 13
4197.86 17
4198.01 23
4198.16 29
4198.31 34
4198.46 37
4198.61 37
4198.75 35
4198.90 32
4199.05 27
4199.20 23
4199.35 20
4199.50 18
4199.65 16
4199.79 15
4199.94 14
4200.09 11
4200.24 8
4200.39 5
4200.54 2
4200.69 1
4200.84 0
4200.98 0
4201.13 1
4201.28 2
4201.43 3
4201.58 5
4201.73 6
4201.88 8
4202.02 9
4202.17 11
4202.32 13
4202.47 15
4202.62 18
4202.77 20
4202.92 23
4203.07 25
4203.21 26
4203.36 26
4203.51 24
4203.66 22
4203.81 19
4203.96 18
4204.11 18
4204.25 20
4204.40 24
4204.55 29
4204.70 33
4204.85 36
4205.00 36
4205.15 33
4205.30 26
4205.44 18
4205.59 10
4205.74 3
4205.89 0
4206.04 0
4206.19 0
4206.34 0
4206.49 2
4206.63 4
4206.78 4
4206.93 4
4207.08 2
4207.23 0
4207.38 0
4207.53 0
4207.68 0
4207.82 0
4207.97 1
4208.12 6
4208.27 11
4208.42 16
4208.57 21
4208.72 24
4208.87 26
4209.01 29
4209.16 32
4209.31 37
4209.46 45
4209.61 54
4209.76 65
4209.91 74
4210.06 80
4210.20 82
4210.35 81
4210.50 75
4210.65 68
4210.80 61
4210.95 55
4211.10 53
4211.25 54
4211.40 58
4211.54 66
4211.69 75
4211.84 85
4211.99 96
4212.14 105
4212.29 112
4212.44 115
4212.59 116
4212.73 113
4212.88 108
4213.03 103
4213.18 100
4213.33 98
4213.48 100
4213.63 104
4213.78 110
4213.93 116
4214.07 121
4214.22 124
4214.37 125
4214.52 124
4214.67 123
4214.82 123
4214.97 125
4215.12 129
4215.27 134
4215.41 139
4215.56 144
4215.71 146
4215.86 145
4216.01 142
4216.16 136
4216.31 130
4216.46 124
4216.61 120
4216.75 117
4216.90 115
4217.05 114
4217.20 113
4217.35 111
4217.50 108
4217.65 102
4217.80 95
4217.95 88
4218.09 80
4218.24 73
4218.39 67
4218.54 63
4218.69 60
4218.84 58
4218.99 56
4219.14 54
4219.29 52
4219.44 50
4219.58 49
4219.73 49
4219.88 49
4220.03 51
4220.18 54
4220.33 58
4220.48 62
4220.63 68
4220.78 74
4220.93 82
4221.07 89
4221.22 97
4221.37 103
4221.52 107
4221.67 107
4221.82 105
4221.97 99
4222.12 91
4222.27 81
4222.42 72
4222.56 64
4222.71 57
4222.86 54
4223.01 52
4223.16 53
4223.31 57
4223.46 62
4223.61 68
4223.76 75
4223.91 81
4224.05 85
4224.20 88
4224.35 88
4224.50 85
4224.65 79
4224.80 72
4224.95 62
4225.10 52
4225.25 42
4225.40 33
4225.55 24
4225.69 17
4225.84 11
4225.99 8
4226.14 9
4226.29 15
4226.44 24
4226.59 37
4226.74 51
4226.89 65
4227.04 76
4227.19 82
4227.33 82
4227.48 77
4227.63 67
4227.78 54
4227.93 40
4228.08 28
4228.23 19
4228.38 14
4228.53 14
4228.68 16
4228.83 22
4228.97 30
4229.12 37
4229.27 45
4229.42 51
4229.57 55
4229.72 57
4229.87 59
4230.02 59
4230.17 59
4230.32 60
4230.47 61
4230.62 64
4230.76 67
4230.91 71
4231.06 74
4231.21 76
4231.36 77
4231.51 75
4231.66 73
4231.81 69
4231.96 64
4232.11 58
4232.26 52
4232.41 46
4232.55 38
4232.70 30
4232.85 21
4233.00 12
4233.15 5
4233.30 1
4233.45 2
4233.60 7
4233.75 16
4233.90 28
4234.05 41
4234.20 53
4234.35 63
4234.49 70
4234.64 74
4234.79 76
4234.94 77
4235.09 75
4235.24 73
4235.39 69
4235.54 63
4235.69 56
4235.84 47
4235.99 37
4236.14 28
4236.29 20
4236.43 13
4236.58 8
4236.73 6
4236.88 5
4237.03 7
4237.18 10
4237.33 16
4237.48 23
4237.63 32
4237.78 43
4237.93 53
4238.08 63
4238.23 73
4238.38 80
4238.52 85
4238.67 89
4238.82 90
4238.97 90
4239.12 87
4239.27 83
4239.42 77
4239.57 70
4239.72 62
4239.87 56
4240.02 52
4240.17 49
4240.32 49
4240.47 49
4240.62 50
4240.76 50
4240.91 50
4241.06 50
4241.21 50
4241.36 51
4241.51 53
4241.66 57
4241.81 62
4241.96 68
4242.11 73
4242.26 76
4242.41 77
4242.56 76
4242.71 74
4242.86 71
4243.01 69
4243.15 70
4243.30 73
4243.45 79
4243.60 85
4243.75 92
4243.90 96
4244.05 97
4244.20 95
4244.35 90
4244.50 85
4244.65 81
4244.80 78
4244.95 77
4245.10 78
4245.25 79
4245.40 79
4245.54 77
4245.69 74
4245.84 71
4245.99 69
4246.14 68
4246.29 71
4246.44 76
4246.59 84
4246.74 92
4246.89 101
4247.04 109
4247.19 115
4247.34 119
4247.49 122
4247.64 124
4247.79 124
4247.94 122
4248.09 120
4248.24 116
4248.38 112
4248.53 107
4248.68 102
4248.83 97
4248.98 94
4249.13 93
4249.28 94
4249.43 98
4249.58 102
4249.73 105
4249.88 107
4250.03 105
4250.18 101
4250.33 92
4250.48 82
4250.63 71
4250.78 62
4250.93 56
4251.08 53
4251.23 53
4251.37 57
4251.52 62
4251.67 67
4251.82 70
4251.97 73
4252.12 74
4252.27 73
4252.42 71
4252.57 69
4252.72 66
4252.87 64
4253.02 63
4253.17 62
4253.32 63
4253.47 64
4253.62 66
4253.77 69
4253.92 73
4254.07 77
4254.22 79
4254.37 81
4254.52 83
4254.66 84
4254.81 85
4254.96 88
4255.11 90
4255.26 92
4255.41 92
4255.56 90
4255.71 84
4255.86 75
4256.01 65
4256.16 56
4256.31 49
4256.46 46
4256.61 46
4256.76 48
4256.91 51
4257.06 53
4257.21 53
4257.36 53
4257.51 53
4257.66 54
4257.81 57
4257.96 62
4258.11 69
4258.26 77
4258.41 85
4258.56 92
4258.70 97
4258.85 100
4259.00 101
4259.15 101
4259.30 98
4259.45 93
4259.60 87
4259.75 80
4259.90 70
4260.05 59
4260.20 48
4260.35 36
4260.50 27
4260.65 21
4260.80 19
4260.95 22
4261.10 30
4261.25 42
4261.40 55
4261.55 70
4261.70 84
4261.85 97
4262.00 109
4262.15 120
4262.30 130
4262.45 139
4262.60 149
4262.75 159
4262.90 168
4263.05 176
4263.20 181
4263.35 184
4263.50 185
4263.64 183
4263.79 179
4263.94 174
4264.09 168
4264.24 164
4264.39 161
4264.54 160
4264.69 159
4264.84 160
4264.99 160
4265.14 160
4265.29 160
4265.44 160
4265.59 159
4265.74 159
4265.89 158
4266.04 158
4266.19 158
4266.34 158
4266.49 156
4266.64 154
4266.79 150
4266.94 146
4267.09 142
4267.24 139
4267.39 138
4267.54 141
4267.69 147
4267.84 157
4267.99 170
4268.14 184
4268.29 197
4268.44 207
4268.59 213
4268.74 216
4268.89 214
4269.04 212
4269.19 209
4269.34 207
4269.49 208
4269.64 212
4269.79 218
4269.94 227
4270.09 236
4270.24 245
4270.39 253
4270.54 257
4270.69 259
4270.84 256
4270.99 251
4271.14 244
4271.29 236
4271.44 228
4271.59 222
4271.74 218
4271.89 216
4272.03 215
4272.18 215
4272.33 215
4272.48 214
4272.63 212
4272.78 210
4272.93 207
4273.08 204
4273.23 201
4273.38 199
4273.53 198
4273.68 198
4273.83 197
4273.98 196
4274.13 194
4274.28 193
4274.43 191
4274.58 190
4274.73 190
4274.88 189
4275.03 188
4275.18 186
4275.33 181
4275.48 176
4275.63 169
4275.78 164
4275.93 160
4276.08 160
4276.23 163
4276.38 169
4276.53 177
4276.68 186
4276.83 196
4276.98 204
4277.13 211
4277.28 217
4277.43 221
4277.58 223
4277.73 225
4277.88 226
4278.03 227
4278.18 227
4278.33 228
4278.48 229
4278.63 232
4278.78 237
4278.93 246
4279.08 258
4279.23 272
4279.38 286
4279.53 301
4279.68 315
4279.83 328
4279.98 340
4280.13 353
4280.28 368
4280.43 386
4280.58 407
4280.73 430
4280.88 457
4281.03 486
4281.18 517
4281.33 550
4281.48 585
4281.63 620
4281.78 656
4281.93 691
4282.08 724
4282.23 755
4282.38 785
4282.53 813
4282.68 840
4282.83 867
4282.98 896
4283.13 926
4283.28 957
4283.43 989
4283.58 1020
4283.73 1048
4283.88 1073
4284.03 1093
4284.18 1107
4284.34 1117
4284.49 1125
4284.64 1132
4284.79 1141
4284.94 1152
4285.09 1168
4285.24 1188
4285.39 1211
4285.54 1238
4285.69 1266
4285.84 1293
4285.99 1318
4286.14 1336
4286.29 1348
4286.44 1351
4286.59 1345
4286.74 1331
4286.89 1313
4287.04 1292
4287.19 1272
4287.34 1256
4287.49 1244
4287.64 1236
4287.79 1229
4287.94 1223
4288.09 1213
4288.24 1198
4288.39 1179
4288.54 1153
4288.69 1124
4288.84 1091
4288.99 1055
4289.14 1017
4289.29 977
4289.44 935
4289.59 893
4289.74 850
4289.89 810
4290.04 774
4290.19 742
4290.34 714
4290.49 690
4290.64 669
4290.79 649
4290.94 631
4291.09 615
4291.24 604
4291.39 597
4291.54 594
4291.69 595
4291.84 596
4291.99 596
4292.14 590
4292.29 577
4292.44 558
4292.60 535
4292.75 509
4292.90 484
4293.05 462
4293.20 445
4293.35 434
4293.50 427
4293.65 425
4293.80 424
4293.95 424
4294.10 423
4294.25 421
4294.40 418
4294.55 415
4294.70 413
4294.85 411
4295.00 410
4295.15 411
4295.30 411
4295.45 410
4295.60 409
4295.75 406
4295.90 402
4296.05 398
4296.20 393
4296.35 390
4296.50 388
4296.65 388
4296.80 393
4296.95 401
4297.10 416
4297.25 435
4297.40 460
4297.55 488
4297.71 518
4297.86 546
4298.01 571
4298.16 591
4298.31 604
4298.46 609
4298.61 608
4298.76 603
4298.91 595
4299.06 585
4299.21 576
4299.36 567
4299.51 560
4299.66 552
4299.81 545
4299.96 536
4300.11 526
4300.26 515
4300.41 504
4300.56 494
4300.71 485
4300.86 478
4301.01 472
4301.16 467
4301.31 463
4301.46 457
4301.62 451
4301.77 443
4301.92 435
4302.07 426
4302.22 417
4302.37 408
4302.52 399
4302.67 391
4302.82 383
4302.97 375
4303.12 366
4303.27 357
4303.42 346
4303.57 334
4303.72 320
4303.87 306
4304.02 291
4304.17 278
4304.32 267
4304.47 260
4304.62 257
4304.77 258
4304.92 262
4305.08 268
4305.23 274
4305.38 279
4305.53 282
4305.68 282
4305.83 280
4305.98 274
4306.13 267
4306.28 258
4306.43 249
4306.58 240
4306.73 232
4306.88 224
4307.03 216
4307.18 208
4307.33 200
4307.48 191
4307.63 183
4307.78 176
4307.93 169
4308.09 164
4308.24 159
4308.39 155
4308.54 152
4308.69 149
4308.84 146
4308.99 145
4309.14 146
4309.29 147
4309.44 149
4309.59 151
4309.74 153
4309.89 154
4310.04 155
4310.19 154
4310.34 153
4310.49 151
4310.64 149
4310.80 146
4310.95 142
4311.10 139
4311.25 135
4311.40 133
4311.55 130
4311.70 128
4311.85 127
4312.00 125
4312.15 123
4312.30 119
4312.45 114
4312.60 106
4312.75 98
4312.90 88
4313.05 78
4313.20 68
4313.36 60
4313.51 54
4313.66 50
4313.81 48
4313.96 47
4314.11 47
4314.26 48
4314.41 50
4314.56 52
4314.71 54
4314.86 57
4315.01 59
4315.16 61
4315.31 62
4315.46 62
4315.61 61
4315.77 59
4315.92 56
4316.07 54
4316.22 52
4316.37 50
4316.52 49
4316.67 49
4316.82 49
4316.97 51
4317.12 52
4317.27 54
4317.42 56
4317.57 58
4317.72 59
4317.88 59
4318.03 58
4318.18 56
4318.33 53
4318.48 50
4318.63 48
4318.78 46
4318.93 45
4319.08 44
4319.23 44
4319.38 43
4319.53 42
4319.68 41
4319.83 41
4319.99 42
4320.14 43
4320.29 43
4320.44 44
4320.59 43
4320.74 41
4320.89 39
4321.04 36
4321.19 33
4321.34 31
4321.49 28
4321.64 27
4321.79 27
4321.94 28
4322.10 31
4322.25 35
4322.40 41
4322.55 48
4322.70 54
4322.85 60
4323.00 63
4323.15 65
4323.30 65
4323.45 64
4323.60 63
4323.75 63
4323.91 64
4324.06 66
4324.21 68
4324.36 72
4324.51 75
4324.66 77
4324.81 79
4324.96 79
4325.11 80
4325.26 80
4325.41 80
4325.56 81
4325.71 82
4325.87 83
4326.02 85
4326.17 85
4326.32 84
4326.47 82
4326.62 79
4326.77 77
4326.92 75
4327.07 75
4327.22 76
4327.37 78
4327.53 81
4327.68 85
4327.83 88
4327.98 89
4328.13 90
4328.28 90
4328.43 89
4328.58 88
4328.73 86
4328.88 83
4329.03 80
4329.18 76
4329.34 71
4329.49 66
4329.64 61
4329.79 58
4329.94 57
4330.09 58
4330.24 61
4330.39 66
4330.54 70
4330.69 75
4330.84 78
4331.00 80
4331.15 81
4331.30 82
4331.45 81
4331.60 80
4331.75 78
4331.90 75
4332.05 70
4332.20 65
4332.35 60
4332.51 56
4332.66 54
4332.81 53
4332.96 54
4333.11 54
4333.26 52
4333.41 48
4333.56 42
4333.71 34
4333.86 24
4334.01 15
4334.17 7
4334.32 2
4334.47 0
4334.62 1
4334.77 4
4334.92 8
4335.07 14
4335.22 20
4335.37 24
4335.52 27
4335.68 28
4335.83 25
4335.98 20
4336.13 13
4336.28 5
4336.43 0
4336.58 0
4336.73 0
4336.88 0
4337.04 0
4337.19 0
4337.34 0
4337.49 0
4337.64 2
4337.79 4
4337.94 6
4338.09 9
4338.24 12
4338.39 16
4338.55 19
4338.70 22
4338.85 24
4339.00 26
4339.15 26
4339.30 25
4339.45 25
4339.60 25
4339.75 27
4339.91 30
4340.06 34
4340.21 39
4340.36 44
4340.51 48
4340.66 53
4340.81 57
4340.96 61
4341.11 65
4341.26 69
4341.42 73
4341.57 76
4341.72 79
4341.87 81
4342.02 84
4342.17 88
4342.32 94
4342.47 102
4342.63 112
4342.78 124
4342.93 137
4343.08 148
4343.23 156
4343.38 161
4343.53 162
4343.68 158
4343.83 152
4343.99 144
4344.14 136
4344.29 129
4344.44 124
4344.59 120
4344.74 119
4344.89 120
4345.04 124
4345.19 131
4345.35 140
4345.50 150
4345.65 161
4345.80 170
4345.95 176
4346.10 178
4346.25 176
4346.40 170
4346.56 163
4346.71 155
4346.86 149
4347.01 143
4347.16 139
4347.31 136
4347.46 133
4347.61 130
4347.76 126
4347.92 123
4348.07 120
4348.22 118
4348.37 116
4348.52 115
4348.67 113
4348.82 110
4348.97 106
4349.13 100
4349.28 93
4349.43 86
4349.58 78
4349.73 71
4349.88 65
4350.03 60
4350.18 56
4350.34 52
4350.49 48
4350.64 44
4350.79 39
4350.94 34
4351.09 28
4351.24 22
4351.39 16
4351.55 10
4351.70 4
4351.85 0
4352.00 0
4352.15 0
4352.30 0
4352.45 0
4352.61 1
4352.76 4
4352.91 9
4353.06 15
4353.21 23
4353.36 32
4353.51 42
4353.66 53
4353.82 64
4353.97 75
4354.12 85
4354.27 96
4354.42 106
4354.57 116
4354.72 125
4354.88 132
4355.03 137
4355.18 138
4355.33 137
4355.48 134
4355.63 129
4355.78 124
4355.93 119
4356.09 115
4356.24 111
4356.39 109
4356.54 107
4356.69 105
4356.84 102
4356.99 97
4357.15 91
4357.30 83
4357.45 73
4357.60 63
4357.75 54
4357.90 47
4358.05 43
4358.21 42
4358.36 43
4358.51 45
4358.66 48
4358.81 51
4358.96 53
4359.11 56
4359.27 58
4359.42 61
4359.57 65
4359.72 69
4359.87 72
4360.02 73
4360.17 72
4360.33 68
4360.48 61
4360.63 53
4360.78 43
4360.93 35
4361.08 28
4361.23 24
4361.39 23
4361.54 24
4361.69 28
4361.84 32
4361.99 37
4362.14 42
4362.29 45
4362.45 47
4362.60 48
4362.75 48
4362.90 48
4363.05 46
4363.20 45
4363.35 43
4363.51 40
4363.66 38
4363.81 36
4363.96 35
4364.11 34
4364.26 33
4364.42 33
4364.57 33
4364.72 33
4364.87 34
4365.02 36
4365.17 38
4365.32 41
4365.48 44
4365.63 48
4365.78 52
4365.93 57
4366.08 62
4366.23 67
4366.38 73
4366.54 79
4366.69 84
4366.84 87
4366.99 89
4367.14 87
4367.29 84
4367.45 78
4367.60 72
4367.75 67
4367.90 62
4368.05 59
4368.20 56
4368.36 54
4368.51 51
4368.66 47
4368.81 42
4368.96 36
4369.11 31
4369.26 27
4369.42 23
4369.57 19
4369.72 16
4369.87 13
4370.02 8
4370.17 1
4370.33 0
4370.48 0
4370.63 0
4370.78 0
4370.93 0
4371.08 0
4371.24 0
4371.39 2
4371.54 9
4371.69 15
4371.84 19
4371.99 22
4372.15 23
4372.30 22
4372.45 22
4372.60 22
4372.75 23
4372.90 26
4373.06 30
4373.21 34
4373.36 40
4373.51 45
4373.66 49
4373.81 51
4373.97 51
4374.12 51
4374.27 49
4374.42 48
4374.57 48
4374.72 48
4374.88 49
4375.03 51
4375.18 51
4375.33 50
4375.48 47
4375.63 43
4375.79 38
4375.94 33
4376.09 29
4376.24 27
4376.39 26
4376.54 28
4376.70 30
4376.85 32
4377.00 33
4377.15 34
4377.30 33
4377.45 30
4377.61 27
4377.76 24
4377.91 22
4378.06 22
4378.21 24
4378.37 29
4378.52 37
4378.67 47
4378.82 57
4378.97 67
4379.12 75
4379.28 80
4379.43 83
4379.58 84
4379.73 85
4379.88 86
4380.03 90
4380.19 97
4380.34 104
4380.49 111
4380.64 117
4380.79 122
4380.95 123
4381.10 123
4381.25 121
4381.40 120
4381.55 118
4381.70 118
4381.86 118
4382.01 119
4382.16 120
4382.31 120
4382.46 119
4382.62 116
4382.77 112
4382.92 106
4383.07 98
4383.22 89
4383.37 80
4383.53 73
4383.68 68
4383.83 67
4383.98 68
4384.13 72
4384.29 78
4384.44 84
4384.59 90
4384.74 94
4384.89 96
4385.04 96
4385.20 94
4385.35 90
4385.50 85
4385.65 81
4385.80 76
4385.96 72
4386.11 68
4386.26 65
4386.41 62
4386.56 59
4386.72 57
4386.87 56
4387.02 55
4387.17 54
4387.32 54
4387.47 54
4387.63 53
4387.78 52
4387.93 49
4388.08 47
4388.23 43
4388.39 40
4388.54 36
4388.69 32
4388.84 28
4388.99 24
4389.15 20
4389.30 17
4389.45 14
4389.60 13
4389.75 13
4389.91 16
4390.06 21
4390.21 28
4390.36 36
4390.51 45
4390.67 55
4390.82 63
4390.97 70
4391.12 76
4391.27 82
4391.43 88
4391.58 93
4391.73 97
4391.88 101
4392.03 103
4392.19 104
4392.34 102
4392.49 99
4392.64 94
4392.79 88
4392.95 82
4393.10 75
4393.25 69
4393.40 64
4393.55 60
4393.71 58
4393.86 56
4394.01 55
4394.16 55
4394.31 56
4394.47 58
4394.62 60
4394.77 64
4394.92 69
4395.07 74
4395.23 79
4395.38 82
4395.53 84
4395.68 82
4395.83 78
4395.99 72
4396.14 65
4396.29 58
4396.44 52
4396.59 49
4396.75 47
4396.90 47
4397.05 48
4397.20 49
4397.35 49
4397.51 47
4397.66 44
4397.81 40
4397.96 35
4398.11 30
4398.27 26
4398.42 22
4398.57 18
4398.72 15
4398.88 12
4399.03 9
4399.18 7
4399.33 4
4399.48 3
4399.64 3
4399.79 5
4399.94 9
4400.09 13
4400.24 18
4400.40 22
4400.55 23
4400.70 22
4400.85 19
4401.01 15
4401.16 12
4401.31 10
4401.46 11
4401.61 15
4401.77 21
4401.92 29
4402.07 38
4402.22 46
4402.37 53
4402.53 59
4402.68 64
4402.83 67
4402.98 69
4403.14 69
4403.29 68
4403.44 65
4403.59 62
4403.74 57
4403.90 53
4404.05 51
4404.20 50
4404.35 51
4404.51 54
4404.66 58
4404.81 62
4404.96 65
4405.11 67
4405.27 69
4405.42 72
4405.57 77
4405.72 84
4405.88 94
4406.03 106
4406.18 120
4406.33 135
4406.48 148
4406.64 157
4406.79 163
4406.94 163
4407.09 157
4407.25 147
4407.40 134
4407.55 121
4407.70 109
4407.85 101
4408.01 97
4408.16 98
4408.31 102
4408.46 110
4408.62 120
4408.77 130
4408.92 140
4409.07 150
4409.22 159
4409.38 167
4409.53 173
4409.68 177
4409.83 178
4409.99 176
4410.14 171
4410.29 163
4410.44 155
4410.60 148
4410.75 143
4410.90 142
4411.05 143
4411.20 146
4411.36 151
4411.51 155
4411.66 158
4411.81 160
4411.97 161
4412.12 163
4412.27 166
4412.42 169
4412.58 172
4412.73 175
4412.88 176
4413.03 176
4413.19 173
4413.34 169
4413.49 163
4413.64 156
4413.79 149
4413.95 140
4414.10 132
4414.25 123
4414.40 116
4414.56 111
4414.71 109
4414.86 110
4415.01 114
4415.17 122
4415.32 131
4415.47 141
4415.62 150
4415.78 158
4415.93 164
4416.08 168
4416.23 169
4416.39 169
4416.54 166
4416.69 162
4416.84 156
4416.99 149
4417.15 142
4417.30 134
4417.45 129
4417.60 125
4417.76 124
4417.91 124
4418.06 126
4418.21 127
4418.37 128
4418.52 126
4418.67 121
4418.82 113
4418.98 103
4419.13 92
4419.28 81
4419.43 69
4419.59 58
4419.74 48
4419.89 41
4420.04 36
4420.20 34
4420.35 35
4420.50 39
4420.65 44
4420.81 49
4420.96 54
4421.11 59
4421.26 62
4421.42 66
4421.57 69
4421.72 71
4421.87 72
4422.03 72
4422.18 71
4422.33 68
4422.48 63
4422.64 59
4422.79 55
4422.94 53
4423.09 54
4423.25 58
4423.40 63
4423.55 69
4423.70 75
4423.86 78
4424.01 80
4424.16 79
4424.31 77
4424.47 74
4424.62 71
4424.77 69
4424.92 68
4425.08 69
4425.23 70
4425.38 71
4425.53 71
4425.69 71
4425.84 68
4425.99 64
4426.14 59
4426.30 53
4426.45 47
4426.60 42
4426.76 38
4426.91 37
4427.06 38
4427.21 40
4427.37 45
4427.52 51
4427.67 58
4427.82 66
4427.98 74
4428.13 80
4428.28 84
4428.43 84
4428.59 80
4428.74 74
4428.89 67
4429.04 60
4429.20 55
4429.35 52
4429.50 51
4429.65 52
4429.81 53
4429.96 53
4430.11 52
4430.27 51
4430.42 51
4430.57 51
4430.72 52
4430.88 55
4431.03 58
4431.18 59
4431.33 58
4431.49 54
4431.64 47
4431.79 38
4431.94 27
4432.10 17
4432.25 8
4432.40 1
4432.56 0
4432.71 0
4432.86 0
4433.01 0
4433.17 0
4433.32 0
4433.47 0
4433.62 0
4433.78 1
4433.93 5
4434.08 9
4434.24 13
4434.39 17
4434.54 20
4434.69 22
4434.85 24
4435.00 24
4435.15 25
4435.30 25
4435.46 24
4435.61 24
4435.76 25
4435.92 26
4436.07 29
4436.22 33
4436.37 38
4436.53 44
4436.68 50
4436.83 57
4436.98 63
4437.14 69
4437.29 75
4437.44 79
4437.60 82
4437.75 85
4437.90 86
4438.05 86
4438.21 86
4438.36 84
4438.51 81
4438.67 78
4438.82 75
4438.97 72
4439.12 71
4439.28 71
4439.43 72
4439.58 74
4439.73 77
4439.89 80
4440.04 83
4440.19 87
4440.35 92
4440.50 97
4440.65 102
4440.80 107
4440.96 113
4441.11 118
4441.26 123
4441.42 128
4441.57 132
4441.72 135
4441.87 136
4442.03 136
4442.18 135
4442.33 132
4442.49 129
4442.64 125
4442.79 120
4442.94 116
4443.10 111
4443.25 106
4443.40 101
4443.56 96
4443.71 90
4443.86 84
4444.01 77
4444.17 71
4444.32 65
4444.47 60
4444.63 56
4444.78 54
4444.93 55
4445.08 58
4445.24 63
4445.39 70
4445.54 77
4445.70 84
4445.85 90
4446.00 92
4446.16 93
4446.31 91
4446.46 87
4446.61 84
4446.77 82
4446.92 81
4447.07 82
4447.23 84
4447.38 86
4447.53 87
4447.68 86
4447.84 84
4447.99 80
4448.14 75
4448.30 69
4448.45 61
4448.60 52
4448.76 42
4448.91 33
4449.06 25
4449.21 20
4449.37 19
4449.52 21
4449.67 25
4449.83 31
4449.98 38
4450.13 43
4450.29 46
4450.44 47
4450.59 47
4450.74 47
4450.90 48
4451.05 50
4451.20 52
4451.36 56
4451.51 61
4451.66 66
4451.82 72
4451.97 78
4452.12 84
4452.27 90
4452.43 96
4452.58 101
4452.73 105
4452.89 107
4453.04 108
4453.19 107
4453.35 104
4453.50 99
4453.65 93
4453.80 86
4453.96 79
4454.11 73
4454.26 69
4454.42 66
4454.57 65
4454.72 66
4454.88 67
4455.03 70
4455.18 73
4455.34 76
4455.49 79
4455.64 83
4455.79 86
4455.95 89
4456.10 92
4456.25 95
4456.41 97
4456.56 99
4456.71 101
4456.87 103
4457.02 104
4457.17 104
4457.33 103
4457.48 100
4457.63 96
4457.79 90
4457.94 83
4458.09 75
4458.24 68
4458.40 63
4458.55 60
4458.70 60
4458.86 63
4459.01 66
4459.16 70
4459.32 73
4459.47 75
4459.62 76
4459.78 77
4459.93 78
4460.08 81
4460.24 85
4460.39 91
4460.54 97
4460.70 103
4460.85 105
4461.00 105
4461.15 102
4461.31 97
4461.46 89
4461.61 81
4461.77 75
4461.92 70
4462.07 66
4462.23 64
4462.38 62
4462.53 61
4462.69 59
4462.84 56
4462.99 53
4463.15 49
4463.30 46
4463.45 45
4463.61 45
4463.76 49
4463.91 56
4464.07 66
4464.22 77
4464.37 89
4464.53 100
4464.68 108
4464.83 111
4464.99 111
4465.14 107
4465.29 100
4465.44 92
4465.60 85
4465.75 79
4465.90 75
4466.06 73
4466.21 72
4466.36 71
4466.52 71
4466.67 70
4466.82 69
4466.98 70
4467.13 71
4467.28 75
4467.44 79
4467.59 85
4467.74 90
4467.90 94
4468.05 97
4468.20 98
4468.36 97
4468.51 94
4468.66 90
4468.82 86
4468.97 80
4469.12 74
4469.28 68
4469.43 62
4469.58 56
4469.74 50
4469.89 45
4470.04 40
4470.20 36
4470.35 34
4470.50 32
4470.66 31
4470.81 31
4470.96 30
4471.12 28
4471.27 25
4471.42 20
4471.58 14
4471.73 8
4471.88 1
4472.04 0
4472.19 0
4472.34 0
4472.50 4
4472.65 12
4472.80 22
4472.96 31
4473.11 38
4473.26 43
4473.42 46
4473.57 46
4473.72 45
4473.88 43
4474.03 41
4474.18 38
4474.34 35
4474.49 31
4474.64 27
4474.80 23
4474.95 20
4475.11 19
4475.26 20
4475.41 23
4475.57 27
4475.72 32
4475.87 36
4476.03 37
4476.18 38
4476.33 36
4476.49 35
4476.64 33
4476.79 34
4476.95 36
4477.10 40
4477.25 45
4477.41 50
4477.56 55
4477.71 59
4477.87 62
4478.02 63
4478.17 62
4478.33 60
4478.48 58
4478.63 56
4478.79 55
4478.94 55
4479.10 58
4479.25 63
4479.40 68
4479.56 73
4479.71 76
4479.86 77
4480.02 76
4480.17 72
4480.32 66
4480.48 59
4480.63 51
4480.78 43
4480.94 36
4481.09 29
4481.24 22
4481.40 17
4481.55 13
4481.70 13
4481.86 15
4482.01 22
4482.17 31
4482.32 43
4482.47 55
4482.63 67
4482.78 76
4482.93 82
4483.09 84
4483.24 82
4483.39 77
4483.55 70
4483.70 62
4483.85 53
4484.01 44
4484.16 35
4484.32 27
4484.47 19
4484.62 12
4484.78 5
4484.93 0
4485.08 0
4485.24 0
4485.39 0
4485.54 0
4485.70 0
4485.85 2
4486.00 3
4486.16 3
4486.31 2
4486.47 1
4486.62 0
4486.77 1
4486.93 4
4487.08 8
4487.23 13
4487.39 17
4487.54 20
4487.69 21
4487.85 21
4488.00 19
4488.16 18
4488.31 19
4488.46 22
4488.62 26
4488.77 31
4488.92 37
4489.08 41
4489.23 44
4489.38 45
4489.54 43
4489.69 41
4489.85 38
4490.00 36
4490.15 36
4490.31 38
4490.46 43
4490.61 49
4490.77 58
4490.92 67
4491.08 77
4491.23 85
4491.38 92
4491.54 96
4491.69 98
4491.84 96
4492.00 91
4492.15 86
4492.30 80
4492.46 75
4492.61 72
4492.77 71
4492.92 72
4493.07 76
4493.23 81
4493.38 87
4493.53 93
4493.69 97
4493.84 99
4494.00 100
4494.15 99
4494.30 98
4494.46 97
4494.61 98
4494.76 100
4494.92 104
4495.07 108
4495.23 111
4495.38 112
4495.53 110
4495.69 105
4495.84 97
4495.99 87
4496.15 77
4496.30 68
4496.46 62
4496.61 59
4496.76 61
4496.92 65
4497.07 72
4497.23 79
4497.38 84
4497.53 86
4497.69 86
4497.84 83
4497.99 80
4498.15 77
4498.30 75
4498.46 75
4498.61 76
4498.76 78
4498.92 81
4499.07 83
4499.22 85
4499.38 87
4499.53 89
4499.69 89
4499.84 89
4499.99 87
4500.15 84
4500.30 78
4500.46 73
4500.61 69
4500.76 67
4500.92 69
4501.07 74
4501.23 81
4501.38 88
4501.53 95
4501.69 99
4501.84 101
4501.99 101
4502.15 101
4502.30 102
4502.46 105
4502.61 110
4502.76 115
4502.92 119
4503.07 122
4503.23 122
4503.38 120
4503.53 116
4503.69 111
4503.84 107
4504.00 105
4504.15 104
4504.30 106
4504.46 108
4504.61 112
4504.76 118
4504.92 124
4505.07 132
4505.23 139
4505.38 145
4505.53 150
4505.69 151
4505.84 150
4506.00 146
4506.15 141
4506.30 135
4506.46 131
4506.61 128
4506.77 126
4506.92 126
4507.07 125
4507.23 124
4507.38 122
4507.54 119
4507.69 116
4507.84 113
4508.00 110
4508.15 108
4508.31 107
4508.46 105
4508.61 103
4508.77 100
4508.92 97
4509.08 93
4509.23 91
4509.38 91
4509.54 92
4509.69 95
4509.85 99
4510.00 104
4510.15 108
4510.31 111
4510.46 114
4510.62 117
4510.77 120
4510.92 124
4511.08 129
4511.23 132
4511.39 134
4511.54 134
4511.69 130
4511.85 123
4512.00 115
4512.16 106
4512.31 97
4512.46 91
4512.62 87
4512.77 86
4512.93 87
4513.08 89
4513.23 91
4513.39 95
4513.54 98
4513.70 102
4513.85 106
4514.01 108
4514.16 109
4514.31 109
4514.47 109
4514.62 108
4514.78 109
4514.93 113
4515.08 119
4515.24 127
4515.39 136
4515.55 144
4515.70 149
4515.85 151
4516.01 148
4516.16 142
4516.32 136
4516.47 130
4516.63 126
4516.78 125
4516.93 126
4517.09 129
4517.24 132
4517.40 135
4517.55 136
4517.70 137
4517.86 137
4518.01 137
4518.17 137
4518.32 137
4518.48 137
4518.63 136
4518.78 136
4518.94 135
4519.09 134
4519.25 134
4519.40 134
4519.55 136
4519.71 138
4519.86 141
4520.02 143
4520.17 145
4520.33 145
4520.48 145
4520.63 143
4520.79 140
4520.94 136
4521.10 131
4521.25 125
4521.40 118
4521.56 111
4521.71 104
4521.87 99
4522.02 95
4522.18 94
4522.33 94
4522.48 96
4522.64 97
4522.79 98
4522.95 96
4523.10 92
4523.26 86
4523.41 80
4523.56 73
4523.72 68
4523.87 66
4524.03 67
4524.18 71
4524.34 78
4524.49 85
4524.64 93
4524.80 97
4524.95 99
4525.11 98
4525.26 95
4525.42 90
4525.57 86
4525.72 84
4525.88 84
4526.03 86
4526.19 90
4526.34 93
4526.50 95
4526.65 95
4526.80 93
4526.96 88
4527.11 82
4527.27 74
4527.42 67
4527.58 59
4527.73 51
4527.88 44
4528.04 37
4528.19 31
4528.35 25
4528.50 21
4528.66 17
4528.81 14
4528.96 13
4529.12 11
4529.27 11
4529.43 10
4529.58 11
4529.74 14
4529.89 18
4530.04 23
4530.20 31
4530.35 40
4530.51 50
4530.66 61
4530.82 72
4530.97 83
4531.13 93
4531.28 103
4531.43 112
4531.59 119
4531.74 125
4531.90 130
4532.05 135
4532.21 141
4532.36 148
4532.51 157
4532.67 167
4532.82 179
4532.98 190
4533.13 199
4533.29 206
4533.44 208
4533.60 206
4533.75 201
4533.90 193
4534.06 182
4534.21 171
4534.37 159
4534.52 149
4534.68 139
4534.83 133
4534.99 129
4535.14 127
4535.29 128
4535.45 129
4535.60 131
4535.76 132
4535.91 132
4536.07 130
4536.22 127
4536.38 123
4536.53 120
4536.68 117
4536.84 117
4536.99 118
4537.15 121
4537.30 127
4537.46 133
4537.61 140
4537.77 145
4537.92 150
4538.08 153
4538.23 154
4538.38 154
4538.54 153
4538.69 151
4538.85 148
4539.00 145
4539.16 142
4539.31 140
4539.47 139
4539.62 139
4539.77 139
4539.93 139
4540.08 139
4540.24 137
4540.39 133
4540.55 127
4540.70 120
4540.86 111
4541.01 103
4541.17 95
4541.32 88
4541.47 83
4541.63 78
4541.78 73
4541.94 68
4542.09 63
4542.25 58
4542.40 55
4542.56 54
4542.71 55
4542.87 59
4543.02 65
4543.18 71
4543.33 77
4543.48 81
4543.64 82
4543.79 81
4543.95 79
4544.10 75
4544.26 71
4544.41 68
4544.57 66
4544.72 65
4544.88 66
4545.03 67
4545.19 69
4545.34 72
4545.49 76
4545.65 79
4545.80 82
4545.96 84
4546.11 85
4546.27 84
4546.42 80
4546.58 74
4546.73 66
4546.89 58
4547.04 50
4547.20 43
4547.35 37
4547.50 34
4547.66 32
4547.81 33
4547.97 36
4548.12 42
4548.28 49
4548.43 59
4548.59 69
4548.74 80
4548.90 91
4549.05 100
4549.21 107
4549.36 111
4549.52 112
4549.67 109
4549.82 104
4549.98 96
4550.13 87
4550.29 77
4550.44 68
4550.60 60
4550.75 53
4550.91 46
4551.06 41
4551.22 37
4551.37 34
4551.53 31
4551.68 31
4551.84 31
4551.99 31
4552.15 32
4552.30 32
4552.46 32
4552.61 30
4552.76 29
4552.92 27
4553.07 26
4553.23 26
4553.38 27
4553.54 30
4553.69 34
4553.85 38
4554.00 42
4554.16 44
4554.31 45
4554.47 43
4554.62 39
4554.78 33
4554.93 26
4555.09 19
4555.24 12
4555.40 7
4555.55 4
4555.71 3
4555.86 3
4556.02 5
4556.17 6
4556.32 7
4556.48 7
4556.63 5
4556.79 2
4556.94 0
4557.10 0
4557.25 0
4557.41 0
4557.56 0
4557.72 0
4557.87 5
4558.03 16
4558.18 29
4558.34 41
4558.49 51
4558.65 59
4558.80 65
4558.96 68
4559.11 70
4559.27 71
4559.42 72
4559.58 74
4559.73 75
4559.89 77
4560.04 78
4560.20 78
4560.35 78
4560.51 76
4560.66 74
4560.82 70
4560.97 65
4561.13 60
4561.28 55
4561.43 51
4561.59 49
4561.74 48
4561.90 50
4562.05 53
4562.21 57
4562.36 61
4562.52 64
4562.67 65
4562.83 64
4562.98 62
4563.14 59
4563.29 55
4563.45 51
4563.60 47
4563.76 45
4563.91 43
4564.07 42
4564.22 43
4564.38 46
4564.53 49
4564.69 54
4564.84 58
4565.00 62
4565.15 65
4565.31 66
4565.46 66
4565.62 64
4565.77 62
4565.93 59
4566.08 56
4566.24 53
4566.39 50
4566.55 47
4566.70 44
4566.86 42
4567.01 41
4567.17 40
4567.32 39
4567.48 37
4567.63 34
4567.79 30
4567.94 25
4568.10 19
4568.25 14
4568.41 9
4568.56 6
4568.72 4
4568.87 5
4569.03 8
4569.18 12
4569.34 16
4569.49 19
4569.65 21
4569.80 20
4569.96 17
4570.11 13
4570.27 9
4570.42 5
4570.58 2
4570.73 0
4570.89 0
4571.04 0
4571.20 0
4571.35 0
4571.51 0
4571.66 0
4571.82 0
4571.97 0
4572.13 3
4572.28 9
4572.44 14
4572.59 18
4572.75 21
4572.90 21
4573.06 21
4573.21 19
4573.37 16
4573.52 12
4573.68 8
4573.84 3
4573.99 0
4574.15 0
4574.30 0
4574.46 0
4574.61 0
4574.77 1
4574.92 4
4575.08 5
4575.23 6
4575.39 5
4575.54 3
4575.70 0
4575.85 0
4576.01 0
4576.16 0
4576.32 0
4576.47 0
4576.63 1
4576.78 6
4576.94 13
4577.09 22
4577.25 32
4577.40 42
4577.56 51
4577.71 57
4577.87 61
4578.02 62
4578.18 60
4578.33 55
4578.49 51
4578.64 46
4578.80 43
4578.96 41
4579.11 41
4579.27 43
4579.42 45
4579.58 48
4579.73 52
4579.89 58
4580.04 65
4580.20 73
4580.35 82
4580.51 89
4580.66 94
4580.82 96
4580.97 94
4581.13 88
4581.28 80
4581.44 71
4581.59 63
4581.75 57
4581.90 54
4582.06 54
4582.21 57
4582.37 61
4582.53 66
4582.68 72
4582.84 77
4582.99 80
4583.15 81
4583.30 78
4583.46 73
4583.61 65
4583.77 56
4583.92 47
4584.08 39
4584.23 34
4584.39 33
4584.54 35
4584.70 39
4584.85 43
4585.01 46
4585.17 45
4585.32 41
4585.48 35
4585.63 27
4585.79 19
4585.94 12
4586.10 7
4586.25 4
4586.41 2
4586.56 1
4586.72 0
4586.87 0
4587.03 0
4587.18 0
4587.34 2
4587.49 6
4587.65 10
4587.81 14
4587.96 17
4588.12 17
4588.27 16
4588.43 13
4588.58 10
4588.74 7
4588.89 5
4589.05 6
4589.20 9
4589.36 14
4589.51 20
4589.67 27
4589.83 34
4589.98 41
4590.14 47
4590.29 51
4590.45 55
4590.60 58
4590.76 59
4590.91 58
4591.07 56
4591.22 53
4591.38 48
4591.53 43
4591.69 39
4591.85 35
4592.00 34
4592.16 34
4592.31 38
4592.47 43
4592.62 49
4592.78 55
4592.93 60
4593.09 63
4593.24 64
4593.40 62
4593.56 59
4593.71 55
4593.87 51
4594.02 47
4594.18 45
4594.33 44
4594.49 44
4594.64 44
4594.80 43
4594.95 41
4595.11 37
4595.27 31
4595.42 25
4595.58 18
4595.73 12
4595.89 7
4596.04 3
4596.20 1
4596.35 1
4596.51 1
4596.66 2
4596.82 3
4596.98 3
4597.13 4
4597.29 5
4597.44 7
4597.60 8
4597.75 10
4597.91 10
4598.06 9
4598.22 6
4598.38 1
4598.53 0
4598.69 0
4598.84 0
4599.00 0
4599.15 0
4599.31 0
4599.46 0
4599.62 5
4599.78 9
4599.93 11
4600.09 12
4600.24 12
4600.40 12
4600.55 12
4600.71 14
4600.86 17
4601.02 22
4601.18 28
4601.33 35
4601.49 42
4601.64 47
4601.80 51
4601.95 53
4602.11 53
4602.26 50
4602.42 45
4602.58 38
4602.73 31
4602.89 23
4603.04 15
4603.20 8
4603.35 1
4603.51 0
4603.66 0
4603.82 0
4603.98 0
4604.13 0
4604.29 0
4604.44 5
4604.60 12
4604.75 18
4604.91 21
4605.07 22
4605.22 19
4605.38 15
4605.53 11
4605.69 9
4605.84 10
4606.00 14
4606.15 21
4606.31 30
4606.47 41
4606.62 51
4606.78 59
4606.93 64
4607.09 67
4607.24 68
4607.40 66
4607.56 64
4607.71 60
4607.87 56
4608.02 51
4608.18 46
4608.33 41
4608.49 36
4608.65 31
4608.80 26
4608.96 22
4609.11 17
4609.27 12
4609.42 8
4609.58 4
4609.74 1
4609.89 0
4610.05 0
4610.20 0
4610.36 0
4610.51 0
4610.67 0
4610.83 0
4610.98 0
4611.14 1
4611.29 4
4611.45 7
4611.60 9
4611.76 11
4611.92 13
4612.07 14
4612.23 14
4612.38 14
4612.54 14
4612.69 13
4612.85 12
4613.01 9
4613.16 7
4613.32 4
4613.47 1
4613.63 0
4613.79 1
4613.94 4
4614.10 10
4614.25 18
4614.41 26
4614.56 35
4614.72 42
4614.88 47
4615.03 50
4615.19 52
4615.34 52
4615.50 51
4615.65 49
4615.81 46
4615.97 41
4616.12 34
4616.28 26
4616.43 17
4616.59 8
4616.75 1
4616.90 0
4617.06 0
4617.21 1
4617.37 7
4617.52 14
4617.68 20
4617.84 25
4617.99 27
4618.15 28
4618.30 27
4618.46 25
4618.62 22
4618.77 20
4618.93 18
4619.08 17
4619.24 17
4619.40 18
4619.55 21
4619.71 24
4619.86 28
4620.02 33
4620.17 39
4620.33 44
4620.49 49
4620.64 53
4620.80 56
4620.95 58
4621.11 59
4621.27 60
4621.42 60
4621.58 59
4621.73 58
4621.89 55
4622.05 50
4622.20 44
4622.36 38
4622.51 30
4622.67 23
4622.83 16
4622.98 11
4623.14 6
4623.29 3
4623.45 1
4623.60 0
4623.76 0
4623.92 1
4624.07 3
4624.23 7
4624.38 11
4624.54 16
4624.70 22
4624.85 28
4625.01 34
4625.16 41
4625.32 46
4625.48 51
4625.63 56
4625.79 60
4625.94 62
4626.10 64
4626.26 64
4626.41 63
4626.57 60
4626.72 55
4626.88 49
4627.04 41
4627.19 32
4627.35 23
4627.50 14
4627.66 8
4627.82 4
4627.97 2
4628.13 3
4628.28 6
4628.44 10
4628.60 14
4628.75 18
4628.91 20
4629.06 21
4629.22 20
4629.38 20
4629.53 19
4629.69 19
4629.85 20
4630.00 23
4630.16 26
4630.31 30
4630.47 33
4630.63 37
4630.78 41
4630.94 43
4631.09 46
4631.25 48
4631.41 51
4631.56 54
4631.72 57
4631.87 59
4632.03 61
4632.19 61
4632.34 60
4632.50 59
4632.65 57
4632.81 56
4632.97 56
4633.12 58
4633.28 61
4633.44 65
4633.59 68
4633.75 70
4633.90 71
4634.06 71
4634.22 70
4634.37 68
4634.53 67
4634.68 65
4634.84 63
4635.00 61
4635.15 58
4635.31 55
4635.46 52
4635.62 50
4635.78 51
4635.93 55
4636.09 62
4636.25 73
4636.40 86
4636.56 100
4636.71 115
4636.87 129
4637.03 141
4637.18 152
4637.34 160
4637.50 166
4637.65 169
4637.81 168
4637.96 165
4638.12 159
4638.28 151
4638.43 141
4638.59 132
4638.74 124
4638.90 117
4639.06 113
4639.21 111
4639.37 112
4639.53 115
4639.68 119
4639.84 125
4639.99 132
4640.15 140
4640.31 148
4640.46 158
4640.62 168
4640.78 178
4640.93 188
4641.09 197
4641.24 204
4641.40 208
4641.56 208
4641.71 205
4641.87 199
4642.03 191
4642.18 182
4642.34 173
4642.49 165
4642.65 158
4642.81 151
4642.96 144
4643.12 137
4643.28 130
4643.43 123
4643.59 116
4643.74 109
4643.90 103
4644.06 97
4644.21 93
4644.37 90
4644.53 87
4644.68 85
4644.84 85
4645.00 87
4645.15 92
4645.31 98
4645.46 104
4645.62 111
4645.78 115
4645.93 115
4646.09 112
4646.25 104
4646.40 94
4646.56 82
4646.71 70
4646.87 60
4647.03 53
4647.18 50
4647.34 51
4647.50 55
4647.65 61
4647.81 70
4647.97 79
4648.12 88
4648.28 96
4648.43 102
4648.59 105
4648.75 105
4648.90 102
4649.06 96
4649.22 88
4649.37 78
4649.53 67
4649.69 57
4649.84 48
4650.00 41
4650.15 34
4650.31 28
4650.47 23
4650.62 19
4650.78 14
4650.94 10
4651.09 7
4651.25 5
4651.41 3
4651.56 4
4651.72 7
4651.88 12
4652.03 19
4652.19 27
4652.34 35
4652.50 42
4652.66 46
4652.81 48
4652.97 46
4653.13 41
4653.28 35
4653.44 28
4653.60 22
4653.75 17
4653.91 15
4654.07 14
4654.22 15
4654.38 19
4654.54 23
4654.69 29
4654.85 34
4655.00 39
4655.16 43
4655.32 46
4655.47 48
4655.63 49
4655.79 49
4655.94 49
4656.10 47
4656.26 45
4656.41 42
4656.57 39
4656.73 36
4656.88 33
4657.04 30
4657.20 27
4657.35 24
4657.51 22
4657.67 19
4657.82 16
4657.98 14
4658.13 13
4658.29 12
4658.45 12
4658.60 12
4658.76 11
4658.92 9
4659.07 6
4659.23 3
4659.39 0
4659.54 0
4659.70 0
4659.86 0
4660.01 0
4660.17 0
4660.33 0
4660.48 0
4660.64 3
4660.80 8
4660.95 12
4661.11 15
4661.27 16
4661.42 14
4661.58 10
4661.74 5
4661.89 0
4662.05 0
4662.21 0
4662.36 0
4662.52 0
4662.68 0
4662.83 0
4662.99 0
4663.15 6
4663.30 14
4663.46 24
4663.61 33
4663.77 43
4663.93 52
4664.08 60
4664.24 66
4664.40 69
4664.55 70
4664.71 68
4664.87 64
4665.02 57
4665.18 50
4665.34 43
4665.49 36
4665.65 29
4665.81 24
4665.96 19
4666.12 14
4666.28 10
4666.43 5
4666.59 1
4666.75 0
4666.90 0
4667.06 0
4667.22 0
4667.37 0
4667.53 0
4667.69 0
4667.84 1
4668.00 4
4668.16 6
4668.31 8
4668.47 9
4668.63 10
4668.79 12
4668.94 14
4669.10 17
4669.26 21
4669.41 26
4669.57 32
4669.73 37
4669.88 43
4670.04 46
4670.20 49
4670.35 49
4670.51 47
4670.67 43
4670.82 38
4670.98 34
4671.14 29
4671.29 26
4671.45 24
4671.61 22
4671.76 20
4671.92 19
4672.08 17
4672.23 15
4672.39 12
4672.55 11
4672.70 10
4672.86 11
4673.02 13
4673.17 17
4673.33 22
4673.49 28
4673.64 33
4673.80 37
4673.96 40
4674.11 41
4674.27 41
4674.43 41
4674.59 40
4674.74 40
4674.90 41
4675.06 43
4675.21 44
4675.37 44
4675.53 43
4675.68 39
4675.84 34
4676.00 27
4676.15 19
4676.31 12
4676.47 7
4676.62 5
4676.78 6
4676.94 11
4677.09 20
4677.25 30
4677.41 41
4677.57 51
4677.72 59
4677.88 65
4678.04 68
4678.19 69
4678.35 68
4678.51 66
4678.66 62
4678.82 58
4678.98 54
4679.13 48
4679.29 43
4679.45 37
4679.60 32
4679.76 29
4679.92 27
4680.08 28
4680.23 31
4680.39 36
4680.55 41
4680.70 46
4680.86 50
4681.02 52
4681.17 51
4681.33 49
4681.49 45
4681.64 39
4681.80 33
4681.96 27
4682.12 20
4682.27 13
4682.43 6
4682.59 0
4682.74 0
4682.90 0
4683.06 0
4683.21 0
4683.37 5
4683.53 10
4683.68 15
4683.84 17
4684.00 18
4684.16 17
4684.31 16
4684.47 17
4684.63 21
4684.78 27
4684.94 36
4685.10 46
4685.25 55
4685.41 63
4685.57 67
4685.73 68
4685.88 67
4686.04 63
4686.20 59
4686.35 56
4686.51 54
4686.67 54
4686.82 56
4686.98 58
4687.14 60
4687.30 61
4687.45 62
4687.61 63
4687.77 64
4687.92 68
4688.08 74
4688.24 83
4688.39 95
4688.55 106
4688.71 117
4688.87 125
4689.02 130
4689.18 130
4689.34 128
4689.49 123
4689.65 118
4689.81 112
4689.97 107
4690.12 103
4690.28 100
4690.44 97
4690.59 96
4690.75 95
4690.91 94
4691.07 94
4691.22 94
4691.38 95
4691.54 95
4691.69 94
4691.85 94
4692.01 95
4692.16 96
4692.32 98
4692.48 101
4692.64 104
4692.79 106
4692.95 108
4693.11 110
4693.26 110
4693.42 110
4693.58 110
4693.74 108
4693.89 106
4694.05 103
4694.21 99
4694.36 94
4694.52 89
4694.68 84
4694.84 79
4694.99 76
4695.15 73
4695.31 71
4695.46 71
4695.62 71
4695.78 72
4695.94 74
4696.09 78
4696.25 82
4696.41 88
4696.56 94
4696.72 99
4696.88 104
4697.04 108
4697.19 110
4697.35 111
4697.51 109
4697.67 107
4697.82 103
4697.98 99
4698.14 93
4698.29 87
4698.45 80
4698.61 73
4698.77 67
4698.92 62
4699.08 59
4699.24 57
4699.39 56
4699.55 56
4699.71 56
4699.87 56
4700.02 55
4700.18 53
4700.34 51
4700.50 48
4700.65 45
4700.81 42
4700.97 38
4701.12 35
4701.28 30
4701.44 24
4701.60 17
4701.75 10
4701.91 2
4702.07 0
4702.22 0
4702.38 0
4702.54 0
4702.70 0
4702.85 0
4703.01 1
4703.17 9
4703.33 17
4703.48 24
4703.64 30
4703.80 33
4703.96 35
4704.11 35
4704.27 34
4704.43 31
4704.58 28
4704.74 24
4704.90 19
4705.06 13
4705.21 8
4705.37 5
4705.53 3
4705.69 4
4705.84 7
4706.00 10
4706.16 14
4706.31 15
4706.47 15
4706.63 12
4706.79 7
4706.94 1
4707.10 0
4707.26 0
4707.42 0
4707.57 0
4707.73 0
4707.89 0
4708.05 0
4708.20 8
4708.36 17
4708.52 27
4708.68 37
4708.83 46
4708.99 54
4709.15 58
4709.30 60
4709.46 59
4709.62 55
4709.78 50
4709.93 45
4710.09 40
4710.25 36
4710.41 34
4710.56 32
4710.72 31
4710.88 29
4711.04 26
4711.19 22
4711.35 17
4711.51 10
4711.67 4
4711.82 0
4711.98 0
4712.14 0
4712.30 0
4712.45 0
4712.61 0
4712.77 0
4712.93 0
4713.08 1
4713.24 2
4713.40 5
4713.56 7
4713.71 8
4713.87 8
4714.03 6
4714.19 3
4714.34 0
4714.50 0
4714.66 0
4714.82 0
4714.97 0
4715.13 0
4715.29 2
4715.45 9
4715.60 17
4715.76 26
4715.92 35
4716.08 43
4716.23 50
4716.39 55
4716.55 58
4716.71 58
4716.86 54
4717.02 48
4717.18 38
4717.34 27
4717.49 17
4717.65 8
4717.81 3
4717.97 1
4718.12 2
4718.28 6
4718.44 10
4718.60 15
4718.75 18
4718.91 21
4719.07 23
4719.23 24
4719.38 24
4719.54 24
4719.70 24
4719.86 23
4720.01 22
4720.17 21
4720.33 21
4720.49 23
4720.64 27
4720.80 31
4720.96 35
4721.12 38
4721.27 38
4721.43 36
4721.59 31
4721.75 25
4721.90 20
4722.06 15
4722.22 13
4722.38 14
4722.54 16
4722.69 20
4722.85 25
4723.01 30
4723.17 35
4723.32 40
4723.48 43
4723.64 46
4723.80 46
4723.95 44
4724.11 40
4724.27 35
4724.43 29
4724.58 23
4724.74 19
4724.90 17
4725.06 18
4725.22 20
4725.37 23
4725.53 26
4725.69 28
4725.85 29
4726.00 29
4726.16 28
4726.32 26
4726.48 24
4726.63 20
4726.79 17
4726.95 13
4727.11 9
4727.27 7
4727.42 6
4727.58 7
4727.74 10
4727.90 15
4728.05 21
4728.21 27
4728.37 32
4728.53 35
4728.68 37
4728.84 37
4729.00 37
4729.16 36
4729.32 37
4729.47 39
4729.63 42
4729.79 46
4729.95 50
4730.10 53
4730.26 56
4730.42 57
4730.58 56
4730.73 52
4730.89 46
4731.05 38
4731.21 29
4731.37 20
4731.52 12
4731.68 5
4731.84 2
4732.00 1
4732.15 5
4732.31 10
4732.47 18
4732.63 27
4732.79 34
4732.94 40
4733.10 43
4733.26 42
4733.42 40
4733.57 36
4733.73 32
4733.89 31
4734.05 32
4734.21 36
4734.36 44
4734.52 53
4734.68 61
4734.84 68
4735.00 72
4735.15 72
4735.31 69
4735.47 65
4735.63 59
4735.78 55
4735.94 52
4736.10 52
4736.26 52
4736.42 53
4736.57 53
4736.73 54
4736.89 54
4737.05 55
4737.20 57
4737.36 61
4737.52 66
4737.68 72
4737.84 79
4737.99 84
4738.15 88
4738.31 90
4738.47 90
4738.63 89
4738.78 86
4738.94 83
4739.10 79
4739.26 76
4739.42 74
4739.57 73
4739.73 72
4739.89 72
4740.05 73
4740.20 73
4740.36 72
4740.52 71
4740.68 69
4740.84 67
4740.99 66
4741.15 67
4741.31 70
4741.47 76
4741.63 82
4741.78 89
4741.94 95
4742.10 99
4742.26 101
4742.42 100
4742.57 96
4742.73 90
4742.89 82
4743.05 74
4743.21 65
4743.36 58
4743.52 51
4743.68 46
4743.84 43
4744.00 39
4744.15 37
4744.31 35
4744.47 33
4744.63 32
4744.79 32
4744.94 31
4745.10 31
4745.26 30
4745.42 29
4745.58 28
4745.73 27
4745.89 26
4746.05 27
4746.21 28
4746.37 31
4746.52 33
4746.68 34
4746.84 33
4747.00 31
4747.16 28
4747.31 25
4747.47 23
4747.63 23
4747.79 26
4747.95 31
4748.10 37
4748.26 44
4748.42 50
4748.58 55
4748.74 59
4748.89 63
4749.05 66
4749.21 70
4749.37 74
4749.53 78
4749.68 80
4749.84 80
4750.00 77
4750.16 72
4750.32 66
4750.47 61
4750.63 56
4750.79 53
4750.95 53
4751.11 54
4751.26 56
4751.42 59
4751.58 62
4751.74 67
4751.90 74
4752.06 82
4752.21 90
4752.37 99
4752.53 105
4752.69 109
4752.85 108
4753.00 104
4753.16 97
4753.32 87
4753.48 76
4753.64 64
4753.79 53
4753.95 42
4754.11 33
4754.27 25
4754.43 19
4754.59 15
4754.74 14
4754.90 15
4755.06 18
4755.22 20
4755.38 22
4755.53 23
4755.69 23
4755.85 22
4756.01 21
4756.17 20
4756.33 19
4756.48 19
4756.64 19
4756.80 18
4756.96 16
4757.12 12
4757.27 6
4757.43 0
4757.59 0
4757.75 0
4757.91 0
4758.07 0
4758.22 0
4758.38 0
4758.54 0
4758.70 2
4758.86 7
4759.01 12
4759.17 16
4759.33 20
4759.49 23
4759.65 26
4759.81 28
4759.96 31
4760.12 33
4760.28 33
4760.44 33
4760.60 30
4760.76 26
4760.91 20
4761.07 14
4761.23 10
4761.39 8
4761.55 9
4761.70 14
4761.86 22
4762.02 33
4762.18 43
4762.34 52
4762.50 59
4762.65 61
4762.81 61
4762.97 59
4763.13 57
4763.29 56
4763.45 57
4763.60 59
4763.76 61
4763.92 63
4764.08 63
4764.24 62
4764.40 59
4764.55 55
4764.71 52
4764.87 51
4765.03 52
4765.19 55
4765.35 60
4765.50 66
4765.66 72
4765.82 76
4765.98 77
4766.14 77
4766.30 75
4766.45 72
4766.61 67
4766.77 63
4766.93 60
4767.09 57
4767.25 56
4767.40 57
4767.56 58
4767.72 59
4767.88 59
4768.04 58
4768.20 55
4768.35 50
4768.51 44
4768.67 36
4768.83 26
4768.99 17
4769.15 9
4769.30 3
4769.46 0
4769.62 1
4769.78 5
4769.94 13
4770.10 24
4770.26 35
4770.41 45
4770.57 53
4770.73 59
4770.89 61
4771.05 60
4771.21 57
4771.36 51
4771.52 43
4771.68 35
4771.84 26
4772.00 18
4772.16 11
4772.31 6
4772.47 2
4772.63 1
4772.79 2
4772.95 5
4773.11 10
4773.27 16
4773.42 24
4773.58 31
4773.74 38
4773.90 45
4774.06 50
4774.22 54
4774.37 57
4774.53 58
4774.69 59
4774.85 58
4775.01 56
4775.17 54
4775.33 51
4775.48 49
4775.64 47
4775.80 46
4775.96 46
4776.12 45
4776.28 45
4776.44 46
4776.59 48
4776.75 51
4776.91 55
4777.07 60
4777.23 66
4777.39 71
4777.55 76
4777.70 80
4777.86 82
4778.02 83
4778.18 83
4778.34 81
4778.50 77
4778.65 72
4778.81 68
4778.97 64
4779.13 61
4779.29 60
4779.45 58
4779.61 56
4779.76 53
4779.92 47
4780.08 40
4780.24 31
4780.40 23
4780.56 15
4780.72 10
4780.87 8
4781.03 9
4781.19 11
4781.35 16
4781.51 21
4781.67 28
4781.83 34
4781.98 41
4782.14 47
4782.30 53
4782.46 57
4782.62 59
4782.78 59
4782.94 57
4783.10 54
4783.25 51
4783.41 50
4783.57 51
4783.73 55
4783.89 62
4784.05 70
4784.21 78
4784.36 85
4784.52 89
4784.68 91
4784.84 90
4785.00 87
4785.16 82
4785.32 78
4785.47 73
4785.63 70
4785.79 67
4785.95 67
4786.11 68
4786.27 70
4786.43 74
4786.59 79
4786.74 83
4786.90 87
4787.06 88
4787.22 89
4787.38 87
4787.54 85
4787.70 82
4787.86 79
4788.01 76
4788.17 73
4788.33 70
4788.49 67
4788.65 62
4788.81 57
4788.97 51
4789.12 47
4789.28 44
4789.44 43
4789.60 43
4789.76 45
4789.92 48
4790.08 51
4790.24 54
4790.39 56
4790.55 58
4790.71 59
4790.87 59
4791.03 59
4791.19 58
4791.35 56
4791.51 53
4791.66 50
4791.82 48
4791.98 47
4792.14 47
4792.30 49
4792.46 52
4792.62 55
4792.78 58
4792.94 60
4793.09 59
4793.25 58
4793.41 55
4793.57 51
4793.73 47
4793.89 42
4794.05 38
4794.21 34
4794.36 31
4794.52 29
4794.68 27
4794.84 25
4795.00 24
4795.16 23
4795.32 21
4795.48 19
4795.63 15
4795.79 10
4795.95 5
4796.11 0
4796.27 0
4796.43 0
4796.59 0
4796.75 0
4796.91 0
4797.06 0
4797.22 0
4797.38 4
4797.54 6
4797.70 8
4797.86 9
4798.02 9
4798.18 10
4798.34 13
4798.49 17
4798.65 23
4798.81 30
4798.97 37
4799.13 43
4799.29 49
4799.45 53
4799.61 55
4799.77 55
4799.92 55
4800.08 54
4800.24 52
4800.40 50
4800.56 48
4800.72 45
4800.88 42
4801.04 40
4801.20 40
4801.35 43
4801.51 48
4801.67 55
4801.83 63
4801.99 70
4802.15 74
4802.31 75
4802.47 73
4802.63 69
4802.79 63
4802.94 58
4803.10 54
4803.26 52
4803.42 53
4803.58 56
4803.74 60
4803.90 65
4804.06 70
4804.22 74
4804.37 76
4804.53 77
4804.69 77
4804.85 75
4805.01 74
4805.17 73
4805.33 74
4805.49 75
4805.65 77
4805.81 78
4805.96 78
4806.12 76
4806.28 72
4806.44 66
4806.60 59
4806.76 52
4806.92 47
4807.08 43
4807.24 40
4807.40 38
4807.55 36
4807.71 34
4807.87 31
4808.03 28
4808.19 25
4808.35 23
4808.51 23
4808.67 24
4808.83 28
4808.99 32
4809.15 37
4809.30 40
4809.46 43
4809.62 44
4809.78 44
4809.94 43
4810.10 43
4810.26 44
4810.42 45
4810.58 47
4810.74 50
4810.89 52
4811.05 53
4811.21 53
4811.37 52
4811.53 51
4811.69 50
4811.85 51
4812.01 53
4812.17 58
4812.33 64
4812.49 71
4812.65 77
4812.80 80
4812.96 82
4813.12 81
4813.28 79
4813.44 78
4813.60 78
4813.76 81
4813.92 85
4814.08 91
4814.24 97
4814.40 102
4814.55 103
4814.71 101
4814.87 95
4815.03 87
4815.19 78
4815.35 70
4815.51 65
4815.67 64
4815.83 66
4815.99 70
4816.15 74
4816.31 78
4816.46 81
4816.62 83
4816.78 83
4816.94 84
4817.10 84
4817.26 84
4817.42 84
4817.58 82
4817.74 79
4817.90 75
4818.06 70
4818.22 66
4818.37 62
4818.53 60
4818.69 59
4818.85 59
4819.01 60
4819.17 61
4819.33 62
4819.49 64
4819.65 65
4819.81 66
4819.97 68
4820.13 71
4820.29 74
4820.44 78
4820.60 81
4820.76 84
4820.92 87
4821.08 88
4821.24 88
4821.40 87
4821.56 84
4821.72 80
4821.88 75
4822.04 70
4822.20 65
4822.36 62
4822.52 60
4822.67 60
4822.83 62
4822.99 65
4823.15 70
4823.31 74
4823.47 77
4823.63 78
4823.79 78
4823.95 77
4824.11 75
4824.27 73
4824.43 71
4824.59 70
4824.75 69
4824.90 68
4825.06 68
4825.22 69
4825.38 72
4825.54 77
4825.70 84
4825.86 93
4826.02 103
4826.18 115
4826.34 125
4826.50 134
4826.66 141
4826.82 145
4826.98 147
4827.14 146
4827.29 145
4827.45 143
4827.61 141
4827.77 140
4827.93 140
4828.09 141
4828.25 143
4828.41 146
4828.57 148
4828.73 149
4828.89 148
4829.05 145
4829.21 140
4829.37 132
4829.53 124
4829.69 116
4829.84 109
4830.00 103
4830.16 99
4830.32 96
4830.48 95
4830.64 94
4830.80 94
4830.96 94
4831.12 97
4831.28 100
4831.44 106
4831.60 112
4831.76 117
4831.92 122
4832.08 125
4832.24 124
4832.40 121
4832.56 115
4832.71 108
4832.87 101
4833.03 94
4833.19 89
4833.35 86
4833.51 84
4833.67 82
4833.83 81
4833.99 79
4834.15 75
4834.31 70
4834.47 63
4834.63 55
4834.79 47
4834.95 39
4835.11 32
4835.27 25
4835.43 19
4835.58 14
4835.74 11
4835.90 8
4836.06 7
4836.22 8
4836.38 10
4836.54 13
4836.70 17
4836.86 21
4837.02 24
4837.18 28
4837.34 31
4837.50 34
4837.66 38
4837.82 41
4837.98 43
4838.14 45
4838.30 47
4838.46 47
4838.62 48
4838.78 49
4838.93 50
4839.09 51
4839.25 51
4839.41 50
4839.57 49
4839.73 45
4839.89 41
4840.05 37
4840.21 33
4840.37 30
4840.53 28
4840.69 27
4840.85 26
4841.01 24
4841.17 21
4841.33 16
4841.49 9
4841.65 1
4841.81 0
4841.97 0
4842.13 0
4842.29 0
4842.45 0
4842.61 0
4842.76 0
4842.92 1
4843.08 7
4843.24 13
4843.40 18
4843.56 21
4843.72 22
4843.88 22
4844.04 20
4844.20 18
4844.36 17
4844.52 17
4844.68 17
4844.84 18
4845.00 19
4845.16 20
4845.32 21
4845.48 22
4845.64 24
4845.80 26
4845.96 30
4846.12 34
4846.28 38
4846.44 40
4846.60 41
4846.76 41
4846.92 40
4847.08 39
4847.24 40
4847.39 41
4847.55 43
4847.71 45
4847.87 48
4848.03 49
4848.19 49
4848.35 48
4848.51 46
4848.67 43
4848.83 41
4848.99 39
4849.15 38
4849.31 39
4849.47 42
4849.63 45
4849.79 49
4849.95 52
4850.11 54
4850.27 55
4850.43 55
4850.59 55
4850.75 55
4850.91 55
4851.07 56
4851.23 58
4851.39 61
4851.55 64
4851.71 67
4851.87 69
4852.03 71
4852.19 72
4852.35 73
4852.51 74
4852.67 74
4852.83 74
4852.99 75
4853.15 76
4853.31 76
4853.46 77
4853.62 78
4853.78 79
4853.94 81
4854.10 84
4854.26 87
4854.42 91
4854.58 95
4854.74 97
4854.90 97
4855.06 94
4855.22 88
4855.38 80
4855.54 70
4855.70 61
4855.86 52
4856.02 45
4856.18 40
4856.34 36
4856.50 33
4856.66 31
4856.82 28
4856.98 25
4857.14 21
4857.30 16
4857.46 11
4857.62 7
4857.78 5
4857.94 5
4858.10 8
4858.26 12
4858.42 17
4858.58 22
4858.74 26
4858.90 28
4859.06 29
4859.22 30
4859.38 32
4859.54 34
4859.70 37
4859.86 40
4860.02 42
4860.18 42
4860.34 39
4860.50 34
4860.66 28
4860.82 21
4860.98 16
4861.14 13
4861.30 12
4861.46 12
4861.62 14
4861.78 16
4861.94 18
4862.10 20
4862.26 23
4862.42 27
4862.58 33
4862.74 39
4862.90 46
4863.06 52
4863.22 57
4863.38 60
4863.54 60
4863.70 56
4863.86 50
4864.02 42
4864.18 34
4864.34 26
4864.50 21
4864.66 18
4864.82 18
4864.98 20
4865.14 25
4865.30 30
4865.46 35
4865.62 40
4865.78 45
4865.94 49
4866.10 52
4866.26 55
4866.42 56
4866.58 57
4866.74 57
4866.90 56
4867.06 54
4867.22 51
4867.38 48
4867.54 46
4867.70 45
4867.86 46
4868.02 48
4868.18 53
4868.34 58
4868.50 64
4868.66 70
4868.82 74
4868.98 78
4869.14 81
4869.30 83
4869.46 85
4869.62 87
4869.78 88
4869.94 89
4870.10 89
4870.26 90
4870.42 90
4870.58 90
4870.74 90
4870.90 89
4871.06 88
4871.22 85
4871.38 83
4871.54 79
4871.70 75
4871.86 71
4872.02 66
4872.18 61
4872.34 56
4872.50 52
4872.66 50
4872.82 48
4872.98 48
4873.14 49
4873.30 50
4873.46 52
4873.62 55
4873.78 59
4873.94 65
4874.10 72
4874.26 80
4874.42 89
4874.58 97
4874.74 104
4874.90 109
4875.06 113
4875.22 116
4875.38 118
4875.54 121
4875.70 124
4875.86 129
4876.02 133
4876.18 137
4876.34 139
4876.50 138
4876.66 135
4876.82 130
4876.98 123
4877.14 114
4877.30 105
4877.46 95
4877.62 86
4877.78 77
4877.94 69
4878.10 62
4878.26 57
4878.42 53
4878.58 50
4878.74 48
4878.90 47
4879.06 45
4879.23 43
4879.39 40
4879.55 38
4879.71 36
4879.87 35
4880.03 36
4880.19 37
4880.35 40
4880.51 42
4880.67 45
4880.83 47
4880.99 48
4881.15 50
4881.31 52
4881.47 54
4881.63 56
4881.79 57
4881.95 58
4882.11 57
4882.27 53
4882.43 48
4882.59 40
4882.75 32
4882.91 23
4883.07 14
4883.23 8
4883.39 3
4883.55 1
4883.71 2
4883.87 6
4884.03 12
4884.19 19
4884.35 27
4884.51 34
4884.67 41
4884.83 47
4884.99 53
4885.15 58
4885.32 61
4885.48 64
4885.64 65
4885.80 64
4885.96 62
4886.12 59
4886.28 55
4886.44 52
4886.60 48
4886.76 45
4886.92 42
4887.08 40
4887.24 39
4887.40 38
4887.56 38
4887.72 38
4887.88 38
4888.04 38
4888.20 37
4888.36 37
4888.52 38
4888.68 41
4888.84 45
4889.00 50
4889.16 58
4889.32 66
4889.48 75
4889.64 84
4889.81 92
4889.97 99
4890.13 103
4890.29 106
4890.45 108
4890.61 108
4890.77 108
4890.93 108
4891.09 108
4891.25 110
4891.41 113
4891.57 116
4891.73 119
4891.89 122
4892.05 123
4892.21 123
4892.37 123
4892.53 122
4892.69 123
4892.85 125
4893.01 128
4893.17 132
4893.33 136
4893.49 139
4893.66 139
4893.82 137
4893.98 132
4894.14 127
4894.30 120
4894.46 114
4894.62 108
4894.78 103
4894.94 99
4895.10 95
4895.26 90
4895.42 86
4895.58 82
4895.74 79
4895.90 78
4896.06 79
4896.22 82
4896.38 86
4896.54 91
4896.70 98
4896.86 104
4897.03 111
4897.19 118
4897.35 124
4897.51 127
4897.67 127
4897.83 124
4897.99 117
4898.15 108
4898.31 96
4898.47 84
4898.63 72
4898.79 63
4898.95 55
4899.11 49
4899.27 44
4899.43 40
4899.59 36
4899.75 31
4899.91 25
4900.08 19
4900.24 13
4900.40 7
4900.56 2
4900.72 0
4900.88 0
4901.04 0
4901.20 1
4901.36 4
4901.52 7
4901.68 10
4901.84 12
4902.00 14
4902.16 15
4902.32 17
4902.48 19
4902.64 21
4902.81 24
4902.97 27
4903.13 29
4903.29 30
4903.45 30
4903.61 29
4903.77 27
4903.93 24
4904.09 22
4904.25 19
4904.41 18
4904.57 16
4904.73 14
4904.89 11
4905.05 8
4905.21 4
4905.38 0
4905.54 0
4905.70 0
4905.86 0
4906.02 0
4906.18 0
4906.34 0
4906.50 0
4906.66 2
4906.82 4
4906.98 6
4907.14 7
4907.30 7
4907.46 8
4907.62 8
4907.79 10
4907.95 14
4908.11 19
4908.27 25
4908.43 31
4908.59 37
4908.75 42
4908.91 46
4909.07 49
4909.23 51
4909.39 54
4909.55 56
4909.71 59
4909.87 61
4910.03 63
4910.20 64
4910.36 62
4910.52 59
4910.68 54
4910.84 48
4911.00 42
4911.16 36
4911.32 32
4911.48 29
4911.64 29
4911.80 30
4911.96 33
4912.12 38
4912.29 43
4912.45 47
4912.61 49
4912.77 50
4912.93 48
4913.09 45
4913.25 40
4913.41 36
4913.57 34
4913.73 33
4913.89 34
4914.05 36
4914.21 38
4914.38 39
4914.54 38
4914.70 35
4914.86 31
4915.02 29
4915.18 28
4915.34 32
4915.50 40
4915.66 51
4915.82 64
4915.98 76
4916.14 87
4916.30 93
4916.47 96
4916.63 94
4916.79 89
4916.95 83
4917.11 78
4917.27 74
4917.43 72
4917.59 73
4917.75 76
4917.91 80
4918.07 83
4918.23 85
4918.40 86
4918.56 86
4918.72 85
4918.88 83
4919.04 82
4919.20 82
4919.36 84
4919.52 87
4919.68 90
4919.84 93
4920.00 95
4920.17 97
4920.33 96
4920.49 95
4920.65 92
4920.81 87
4920.97 82
4921.13 77
4921.29 72
4921.45 68
4921.61 66
4921.77 65
4921.94 66
4922.10 68
4922.26 71
4922.42 74
4922.58 77
4922.74 79
4922.90 80
4923.06 79
4923.22 77
4923.38 73
4923.54 69
4923.71 63
4923.87 57
4924.03 51
4924.19 46
4924.35 42
4924.51 38
4924.67 35
4924.83 30
4924.99 25
4925.15 19
4925.32 13
4925.48 6
4925.64 0
4925.80 0
4925.96 0
4926.12 0
4926.28 0
4926.44 0
4926.60 0
4926.76 0
4926.92 1
4927.09 7
4927.25 13
4927.41 18
4927.57 22
4927.73 25
4927.89 28
4928.05 31
4928.21 34
4928.37 37
4928.54 41
4928.70 46
4928.86 52
4929.02 57
4929.18 62
4929.34 67
4929.50 69
4929.66 70
4929.82 67
4929.98 63
4930.15 55
4930.31 46
4930.47 36
4930.63 27
4930.79 19
4930.95 13
4931.11 9
4931.27 7
4931.43 5
4931.59 4
4931.76 2
4931.92 2
4932.08 3
4932.24 6
4932.40 12
4932.56 20
4932.72 30
4932.88 40
4933.04 48
4933.21 55
4933.37 60
4933.53 64
4933.69 66
4933.85 69
4934.01 72
4934.17 74
4934.33 75
4934.49 74
4934.66 71
4934.82 67
4934.98 62
4935.14 57
4935.30 55
4935.46 56
4935.62 60
4935.78 66
4935.94 75
4936.11 85
4936.27 94
4936.43 104
4936.59 112
4936.75 119
4936.91 125
4937.07 129
4937.23 133
4937.40 135
4937.56 136
4937.72 137
4937.88 139
4938.04 142
4938.20 149
[truncated: 709,067 more chars]
