# Supplementary material for: Methylobacterium Species Promoting Rice and Barley Growth and Interaction Specificity Revealed with Whole-Cell Matrix-Assisted Laser Desorption / Ionization-Time-of-Flight Mass Spectrometry (MALDI-TOF/MS) Analysis
Source: PLoS One. 2015 Jun 8;10(6):e0129509. doi: 10.1371/journal.pone.0129509 (PMC4460032; doi:10.1371/journal.pone.0129509)
Supplement: S3 Data — (ZIP) [file pone.0129509.s003.zip › Supplementary data 3 (ms from barley)/32b.txt]

779.34 0
779.40 0
779.46 0
779.53 0
779.59 0
779.66 0
779.72 0
779.78 0
779.85 0
779.91 0
779.98 0
780.04 0
780.10 0
780.17 0
780.23 0
780.30 0
780.36 0
780.42 0
780.49 0
780.55 0
780.62 0
780.68 0
780.74 0
780.81 0
780.87 0
780.94 0
781.00 0
781.07 0
781.13 0
781.19 0
781.26 0
781.32 0
781.39 0
781.45 0
781.51 0
781.58 0
781.64 0
781.71 0
781.77 0
781.83 0
781.90 0
781.96 0
782.03 0
782.09 0
782.15 0
782.22 0
782.28 0
782.35 0
782.41 0
782.48 0
782.54 0
782.60 0
782.67 0
782.73 0
782.80 0
782.86 0
782.92 0
782.99 0
783.05 0
783.12 0
783.18 0
783.24 0
783.31 0
783.37 0
783.44 0
783.50 0
783.57 0
783.63 0
783.69 0
783.76 0
783.82 0
783.89 0
783.95 0
784.01 0
784.08 0
784.14 0
784.21 0
784.27 0
784.34 0
784.40 0
784.46 0
784.53 0
784.59 0
784.66 0
784.72 0
784.79 0
784.85 0
784.91 0
784.98 0
785.04 0
785.11 0
785.17 0
785.23 0
785.30 0
785.36 0
785.43 0
785.49 0
785.56 0
785.62 0
785.68 0
785.75 0
785.81 0
785.88 0
785.94 0
786.01 0
786.07 0
786.13 0
786.20 0
786.26 0
786.33 0
786.39 0
786.46 0
786.52 0
786.58 0
786.65 0
786.71 0
786.78 0
786.84 0
786.91 0
786.97 0
787.03 0
787.10 0
787.16 0
787.23 0
787.29 0
787.36 0
787.42 0
787.48 0
787.55 0
787.61 0
787.68 0
787.74 0
787.81 0
787.87 0
787.93 0
788.00 0
788.06 0
788.13 0
788.19 0
788.26 0
788.32 0
788.39 0
788.45 0
788.51 0
788.58 0
788.64 0
788.71 0
788.77 0
788.84 0
788.90 0
788.96 0
789.03 0
789.09 0
789.16 0
789.22 0
789.29 0
789.35 0
789.42 0
789.48 0
789.54 0
789.61 0
789.67 0
789.74 0
789.80 0
789.87 0
789.93 0
790.00 0
790.06 0
790.12 0
790.19 0
790.25 0
790.32 0
790.38 0
790.45 0
790.51 0
790.58 0
790.64 0
790.70 0
790.77 0
790.83 0
790.90 0
790.96 0
791.03 0
791.09 0
791.16 0
791.22 0
791.28 0
791.35 0
791.41 0
791.48 0
791.54 0
791.61 0
791.67 0
791.74 0
791.80 0
791.86 0
791.93 0
791.99 0
792.06 0
792.12 0
792.19 0
792.25 0
792.32 0
792.38 0
792.45 0
792.51 0
792.57 0
792.64 0
792.70 0
792.77 0
792.83 0
792.90 0
792.96 0
793.03 0
793.09 0
793.16 0
793.22 0
793.28 0
793.35 0
793.41 0
793.48 0
793.54 0
793.61 0
793.67 0
793.74 0
793.80 0
793.87 0
793.93 0
793.99 0
794.06 0
794.12 0
794.19 0
794.25 0
794.32 0
794.38 0
794.45 0
794.51 0
794.58 0
794.64 0
794.71 0
794.77 0
794.83 0
794.90 0
794.96 0
795.03 0
795.09 0
795.16 0
795.22 0
795.29 0
795.35 0
795.42 0
795.48 0
795.55 0
795.61 0
795.68 0
795.74 0
795.80 0
795.87 0
795.93 0
796.00 0
796.06 0
796.13 0
796.19 0
796.26 0
796.32 0
796.39 0
796.45 0
796.52 0
796.58 0
796.65 0
796.71 0
796.77 0
796.84 0
796.90 0
796.97 0
797.03 0
797.10 0
797.16 0
797.23 0
797.29 0
797.36 0
797.42 0
797.49 0
797.55 0
797.62 0
797.68 0
797.75 0
797.81 0
797.88 0
797.94 0
798.00 0
798.07 0
798.13 0
798.20 0
798.26 0
798.33 0
798.39 0
798.46 0
798.52 0
798.59 0
798.65 0
798.72 0
798.78 0
798.85 0
798.91 0
798.98 0
799.04 0
799.11 0
799.17 0
799.24 0
799.30 0
799.37 0
799.43 0
799.49 0
799.56 0
799.62 0
799.69 0
799.75 0
799.82 0
799.88 0
799.95 0
800.01 0
800.08 0
800.14 0
800.21 0
800.27 0
800.34 0
800.40 0
800.47 0
800.53 0
800.60 0
800.66 0
800.73 0
800.79 0
800.86 0
800.92 0
800.99 0
801.05 0
801.12 0
801.18 0
801.25 0
801.31 0
801.38 0
801.44 0
801.51 0
801.57 0
801.63 0
801.70 0
801.76 0
801.83 0
801.89 0
801.96 0
802.02 0
802.09 0
802.15 0
802.22 0
802.28 0
802.35 0
802.41 0
802.48 0
802.54 0
802.61 0
802.67 0
802.74 0
802.80 0
802.87 0
802.93 0
803.00 0
803.06 0
803.13 0
803.19 0
803.26 0
803.32 0
803.39 0
803.45 0
803.52 0
803.58 0
803.65 0
803.71 0
803.78 0
803.84 0
803.91 0
803.97 0
804.04 0
804.10 0
804.17 0
804.23 0
804.30 0
804.36 0
804.43 0
804.49 0
804.56 0
804.62 0
804.69 0
804.75 0
804.82 0
804.88 0
804.95 0
805.01 0
805.08 0
805.14 0
805.21 0
805.27 0
805.34 0
805.40 0
805.47 0
805.53 0
805.60 0
805.66 0
805.73 0
805.79 0
805.86 0
805.92 0
805.99 0
806.05 0
806.12 0
806.18 0
806.25 0
806.31 0
806.38 0
806.44 0
806.51 0
806.58 0
806.64 0
806.71 0
806.77 0
806.84 1
806.90 1
806.97 0
807.03 0
807.10 0
807.16 0
807.23 0
807.29 0
807.36 0
807.42 0
807.49 0
807.55 0
807.62 0
807.68 0
807.75 0
807.81 0
807.88 0
807.94 0
808.01 0
808.07 0
808.14 0
808.20 0
808.27 0
808.33 0
808.40 0
808.46 0
808.53 1
808.59 1
808.66 1
808.72 1
808.79 1
808.86 1
808.92 1
808.99 0
809.05 0
809.12 0
809.18 0
809.25 0
809.31 0
809.38 0
809.44 0
809.51 0
809.57 0
809.64 0
809.70 0
809.77 0
809.83 0
809.90 0
809.96 0
810.03 0
810.09 0
810.16 0
810.22 0
810.29 0
810.36 0
810.42 0
810.49 0
810.55 0
810.62 0
810.68 0
810.75 0
810.81 0
810.88 0
810.94 0
811.01 0
811.07 0
811.14 0
811.20 0
811.27 0
811.33 0
811.40 0
811.47 0
811.53 0
811.60 0
811.66 0
811.73 0
811.79 0
811.86 0
811.92 1
811.99 1
812.05 1
812.12 1
812.18 0
812.25 0
812.31 0
812.38 0
812.44 0
812.51 0
812.58 0
812.64 0
812.71 0
812.77 0
812.84 0
812.90 0
812.97 0
813.03 0
813.10 0
813.16 0
813.23 0
813.29 0
813.36 0
813.43 0
813.49 0
813.56 0
813.62 0
813.69 0
813.75 0
813.82 0
813.88 1
813.95 1
814.01 1
814.08 1
814.14 0
814.21 0
814.28 0
814.34 0
814.41 0
814.47 0
814.54 0
814.60 0
814.67 0
814.73 0
814.80 0
814.86 0
814.93 0
814.99 0
815.06 0
815.13 0
815.19 0
815.26 0
815.32 0
815.39 0
815.45 0
815.52 0
815.58 0
815.65 0
815.71 0
815.78 0
815.85 0
815.91 0
815.98 0
816.04 0
816.11 0
816.17 0
816.24 0
816.30 0
816.37 0
816.44 0
816.50 0
816.57 0
816.63 0
816.70 0
816.76 0
816.83 0
816.89 0
816.96 0
817.02 0
817.09 0
817.16 0
817.22 0
817.29 0
817.35 0
817.42 0
817.48 0
817.55 0
817.61 0
817.68 0
817.75 0
817.81 0
817.88 0
817.94 0
818.01 0
818.07 0
818.14 0
818.20 0
818.27 0
818.34 0
818.40 0
818.47 0
818.53 0
818.60 0
818.66 0
818.73 0
818.79 0
818.86 0
818.93 0
818.99 0
819.06 0
819.12 0
819.19 0
819.25 0
819.32 0
819.39 0
819.45 0
819.52 0
819.58 0
819.65 0
819.71 0
819.78 0
819.84 0
819.91 0
819.98 0
820.04 0
820.11 0
820.17 0
820.24 0
820.30 0
820.37 0
820.44 0
820.50 0
820.57 0
820.63 0
820.70 0
820.76 0
820.83 0
820.90 0
820.96 0
821.03 0
821.09 0
821.16 0
821.22 0
821.29 0
821.35 0
821.42 0
821.49 0
821.55 0
821.62 0
821.68 0
821.75 0
821.81 0
821.88 0
821.95 0
822.01 0
822.08 0
822.14 0
822.21 0
822.27 0
822.34 0
822.41 0
822.47 0
822.54 0
822.60 0
822.67 0
822.74 0
822.80 0
822.87 0
822.93 0
823.00 0
823.06 0
823.13 0
823.20 0
823.26 0
823.33 0
823.39 0
823.46 0
823.52 0
823.59 0
823.66 0
823.72 0
823.79 0
823.85 0
823.92 0
823.98 0
824.05 0
824.12 0
824.18 0
824.25 0
824.31 0
824.38 0
824.45 0
824.51 0
824.58 0
824.64 0
824.71 0
824.77 0
824.84 0
824.91 0
824.97 0
825.04 0
825.10 0
825.17 0
825.24 0
825.30 0
825.37 0
825.43 0
825.50 0
825.56 0
825.63 0
825.70 0
825.76 0
825.83 0
825.89 0
825.96 0
826.03 0
826.09 0
826.16 0
826.22 0
826.29 0
826.36 0
826.42 0
826.49 0
826.55 0
826.62 0
826.68 0
826.75 0
826.82 0
826.88 0
826.95 0
827.01 0
827.08 0
827.15 0
827.21 0
827.28 0
827.34 0
827.41 0
827.48 0
827.54 0
827.61 0
827.67 0
827.74 0
827.81 0
827.87 0
827.94 0
828.00 0
828.07 0
828.14 0
828.20 0
828.27 0
828.33 0
828.40 0
828.47 0
828.53 0
828.60 0
828.66 0
828.73 0
828.80 0
828.86 0
828.93 0
828.99 0
829.06 0
829.13 0
829.19 0
829.26 0
829.32 0
829.39 0
829.46 0
829.52 0
829.59 0
829.65 0
829.72 0
829.79 0
829.85 0
829.92 0
829.98 0
830.05 0
830.12 0
830.18 0
830.25 0
830.31 0
830.38 0
830.45 0
830.51 0
830.58 0
830.64 0
830.71 0
830.78 0
830.84 0
830.91 0
830.97 0
831.04 0
831.11 0
831.17 0
831.24 0
831.30 0
831.37 0
831.44 0
831.50 0
831.57 0
831.64 0
831.70 0
831.77 0
831.83 0
831.90 0
831.97 0
832.03 0
832.10 0
832.16 0
832.23 0
832.30 0
832.36 0
832.43 0
832.49 0
832.56 0
832.63 0
832.69 0
832.76 0
832.83 0
832.89 0
832.96 0
833.02 0
833.09 0
833.16 0
833.22 0
833.29 0
833.35 0
833.42 0
833.49 0
833.55 0
833.62 0
833.69 0
833.75 0
833.82 0
833.88 0
833.95 0
834.02 0
834.08 0
834.15 0
834.22 0
834.28 0
834.35 0
834.41 0
834.48 0
834.55 0
834.61 0
834.68 0
834.75 0
834.81 0
834.88 0
834.94 0
835.01 0
835.08 0
835.14 0
835.21 0
835.28 0
835.34 0
835.41 0
835.47 0
835.54 0
835.61 0
835.67 0
835.74 0
835.81 0
835.87 0
835.94 0
836.00 0
836.07 0
836.14 0
836.20 0
836.27 0
836.34 0
836.40 0
836.47 0
836.53 0
836.60 0
836.67 0
836.73 0
836.80 0
836.87 0
836.93 0
837.00 0
837.06 0
837.13 0
837.20 0
837.26 0
837.33 0
837.40 0
837.46 0
837.53 0
837.60 0
837.66 0
837.73 0
837.79 0
837.86 0
837.93 0
837.99 0
838.06 0
838.13 0
838.19 0
838.26 0
838.33 0
838.39 0
838.46 0
838.52 0
838.59 0
838.66 0
838.72 0
838.79 0
838.86 0
838.92 0
838.99 0
839.06 0
839.12 0
839.19 0
839.25 0
839.32 0
839.39 0
839.45 0
839.52 0
839.59 0
839.65 0
839.72 0
839.79 0
839.85 0
839.92 0
839.99 0
840.05 0
840.12 0
840.18 0
840.25 0
840.32 0
840.38 0
840.45 0
840.52 0
840.58 0
840.65 0
840.72 0
840.78 0
840.85 0
840.92 0
840.98 0
841.05 0
841.12 0
841.18 0
841.25 0
841.31 0
841.38 0
841.45 0
841.51 0
841.58 0
841.65 0
841.71 0
841.78 0
841.85 0
841.91 0
841.98 0
842.05 0
842.11 0
842.18 0
842.25 0
842.31 0
842.38 0
842.45 0
842.51 0
842.58 0
842.64 0
842.71 0
842.78 0
842.84 0
842.91 0
842.98 0
843.04 0
843.11 0
843.18 0
843.24 0
843.31 0
843.38 0
843.44 0
843.51 0
843.58 0
843.64 0
843.71 0
843.78 0
843.84 0
843.91 0
843.98 0
844.04 0
844.11 0
844.18 0
844.24 0
844.31 0
844.38 0
844.44 0
844.51 0
844.58 0
844.64 0
844.71 0
844.78 0
844.84 0
844.91 0
844.98 0
845.04 0
845.11 0
845.18 0
845.24 0
845.31 0
845.38 0
845.44 0
845.51 0
845.58 0
845.64 0
845.71 0
845.78 0
845.84 0
845.91 0
845.98 0
846.04 0
846.11 0
846.18 0
846.24 0
846.31 0
846.38 0
846.44 0
846.51 0
846.58 0
846.64 0
846.71 0
846.78 0
846.84 0
846.91 0
846.98 0
847.04 0
847.11 0
847.18 0
847.24 0
847.31 0
847.38 0
847.44 0
847.51 0
847.58 0
847.64 0
847.71 0
847.78 0
847.84 0
847.91 0
847.98 0
848.04 0
848.11 0
848.18 0
848.24 0
848.31 0
848.38 0
848.44 0
848.51 0
848.58 0
848.64 0
848.71 0
848.78 0
848.84 0
848.91 0
848.98 0
849.05 0
849.11 0
849.18 0
849.25 0
849.31 0
849.38 0
849.45 0
849.51 0
849.58 0
849.65 0
849.71 0
849.78 0
849.85 0
849.91 0
849.98 0
850.05 0
850.11 0
850.18 0
850.25 0
850.31 0
850.38 0
850.45 0
850.52 0
850.58 0
850.65 0
850.72 0
850.78 0
850.85 0
850.92 0
850.98 0
851.05 0
851.12 0
851.18 0
851.25 0
851.32 0
851.38 0
851.45 0
851.52 0
851.59 0
851.65 0
851.72 0
851.79 0
851.85 0
851.92 0
851.99 0
852.05 0
852.12 0
852.19 0
852.25 0
852.32 0
852.39 0
852.45 0
852.52 0
852.59 0
852.66 0
852.72 0
852.79 0
852.86 0
852.92 0
852.99 0
853.06 0
853.12 1
853.19 1
853.26 1
853.33 1
853.39 1
853.46 0
853.53 0
853.59 0
853.66 0
853.73 0
853.79 0
853.86 0
853.93 0
853.99 0
854.06 0
854.13 0
854.20 0
854.26 0
854.33 0
854.40 0
854.46 0
854.53 0
854.60 0
854.66 0
854.73 0
854.80 0
854.87 0
854.93 0
855.00 0
855.07 0
855.13 0
855.20 0
855.27 0
855.34 0
855.40 0
855.47 0
855.54 0
855.60 0
855.67 0
855.74 0
855.80 0
855.87 0
855.94 0
856.01 0
856.07 0
856.14 0
856.21 0
856.27 0
856.34 0
856.41 0
856.48 0
856.54 0
856.61 0
856.68 0
856.74 0
856.81 0
856.88 0
856.94 0
857.01 0
857.08 0
857.15 0
857.21 0
857.28 0
857.35 0
857.41 0
857.48 0
857.55 0
857.62 0
857.68 0
857.75 0
857.82 0
857.88 0
857.95 0
858.02 0
858.09 0
858.15 0
858.22 0
858.29 0
858.35 0
858.42 0
858.49 0
858.56 0
858.62 0
858.69 0
858.76 0
858.82 0
858.89 0
858.96 0
859.03 0
859.09 0
859.16 0
859.23 0
859.30 0
859.36 0
859.43 0
859.50 0
859.56 0
859.63 0
859.70 0
859.77 0
859.83 0
859.90 0
859.97 0
860.03 0
860.10 0
860.17 0
860.24 0
860.30 0
860.37 0
860.44 0
860.51 0
860.57 0
860.64 0
860.71 0
860.77 0
860.84 0
860.91 0
860.98 0
861.04 0
861.11 0
861.18 0
861.24 0
861.31 0
861.38 0
861.45 0
861.51 0
861.58 0
861.65 0
861.72 0
861.78 0
861.85 0
861.92 0
861.99 0
862.05 0
862.12 0
862.19 0
862.25 0
862.32 0
862.39 0
862.46 0
862.52 0
862.59 0
862.66 0
862.73 0
862.79 0
862.86 0
862.93 0
862.99 0
863.06 0
863.13 0
863.20 0
863.26 0
863.33 0
863.40 0
863.47 0
863.53 0
863.60 0
863.67 0
863.74 0
863.80 1
863.87 1
863.94 1
864.01 1
864.07 1
864.14 1
864.21 1
864.27 1
864.34 1
864.41 0
864.48 0
864.54 0
864.61 0
864.68 0
864.75 0
864.81 0
864.88 0
864.95 0
865.02 0
865.08 0
865.15 0
865.22 0
865.29 0
865.35 0
865.42 0
865.49 0
865.56 0
865.62 0
865.69 0
865.76 0
865.83 0
865.89 0
865.96 0
866.03 0
866.10 0
866.16 0
866.23 0
866.30 0
866.37 0
866.43 0
866.50 0
866.57 0
866.64 0
866.70 0
866.77 0
866.84 0
866.91 0
866.97 0
867.04 0
867.11 0
867.18 0
867.24 0
867.31 0
867.38 0
867.45 0
867.51 0
867.58 0
867.65 0
867.72 0
867.78 0
867.85 0
867.92 0
867.99 0
868.05 0
868.12 0
868.19 0
868.26 0
868.32 0
868.39 0
868.46 0
868.53 0
868.59 0
868.66 0
868.73 0
868.80 0
868.86 1
868.93 1
869.00 1
869.07 1
869.13 1
869.20 1
869.27 1
869.34 1
869.40 1
869.47 1
869.54 1
869.61 1
869.67 1
869.74 1
869.81 1
869.88 1
869.94 1
870.01 1
870.08 1
870.15 1
870.22 1
870.28 1
870.35 1
870.42 1
870.49 1
870.55 1
870.62 1
870.69 1
870.76 1
870.82 1
870.89 1
870.96 1
871.03 1
871.09 1
871.16 1
871.23 1
871.30 1
871.37 1
871.43 1
871.50 1
871.57 1
871.64 1
871.70 1
871.77 1
871.84 1
871.91 1
871.97 1
872.04 1
872.11 1
872.18 1
872.25 1
872.31 1
872.38 1
872.45 1
872.52 1
872.58 1
872.65 1
872.72 1
872.79 1
872.85 1
872.92 1
872.99 1
873.06 1
873.13 1
873.19 1
873.26 1
873.33 1
873.40 1
873.46 1
873.53 1
873.60 1
873.67 1
873.74 1
873.80 1
873.87 1
873.94 1
874.01 1
874.07 1
874.14 1
874.21 1
874.28 1
874.35 1
874.41 1
874.48 1
874.55 1
874.62 1
874.68 1
874.75 1
874.82 1
874.89 1
874.96 1
875.02 1
875.09 1
875.16 1
875.23 1
875.29 1
875.36 1
875.43 1
875.50 1
875.57 1
875.63 1
875.70 1
875.77 1
875.84 1
875.90 1
875.97 1
876.04 1
876.11 1
876.18 1
876.24 1
876.31 1
876.38 1
876.45 1
876.52 1
876.58 1
876.65 1
876.72 1
876.79 1
876.85 1
876.92 1
876.99 1
877.06 1
877.13 1
877.19 1
877.26 1
877.33 1
877.40 1
877.47 1
877.53 1
877.60 1
877.67 1
877.74 1
877.81 1
877.87 1
877.94 1
878.01 1
878.08 1
878.15 1
878.21 1
878.28 1
878.35 1
878.42 1
878.48 1
878.55 1
878.62 1
878.69 1
878.76 1
878.82 1
878.89 1
878.96 1
879.03 1
879.10 1
879.16 1
879.23 1
879.30 1
879.37 1
879.44 1
879.50 1
879.57 1
879.64 1
879.71 1
879.78 1
879.84 1
879.91 1
879.98 1
880.05 1
880.12 1
880.18 1
880.25 1
880.32 1
880.39 1
880.46 1
880.52 1
880.59 1
880.66 1
880.73 1
880.80 1
880.86 1
880.93 1
881.00 1
881.07 1
881.14 1
881.20 1
881.27 1
881.34 1
881.41 1
881.48 1
881.54 1
881.61 1
881.68 1
881.75 1
881.82 1
881.89 1
881.95 1
882.02 1
882.09 1
882.16 1
882.23 1
882.29 1
882.36 1
882.43 1
882.50 1
882.57 1
882.63 1
882.70 1
882.77 1
882.84 1
882.91 1
882.97 1
883.04 1
883.11 1
883.18 1
883.25 1
883.32 1
883.38 1
883.45 1
883.52 1
883.59 1
883.66 1
883.72 1
883.79 1
883.86 1
883.93 1
884.00 1
884.06 1
884.13 1
884.20 1
884.27 1
884.34 1
884.41 1
884.47 1
884.54 1
884.61 1
884.68 1
884.75 1
884.81 1
884.88 1
884.95 1
885.02 1
885.09 1
885.16 1
885.22 1
885.29 1
885.36 1
885.43 1
885.50 1
885.56 1
885.63 1
885.70 1
885.77 1
885.84 1
885.91 1
885.97 1
886.04 1
886.11 1
886.18 1
886.25 1
886.32 1
886.38 1
886.45 1
886.52 1
886.59 1
886.66 1
886.72 1
886.79 1
886.86 1
886.93 1
887.00 1
887.07 1
887.13 1
887.20 1
887.27 1
887.34 1
887.41 1
887.48 1
887.54 1
887.61 1
887.68 1
887.75 1
887.82 1
887.89 1
887.95 1
888.02 1
888.09 1
888.16 1
888.23 1
888.30 1
888.36 1
888.43 1
888.50 1
888.57 1
888.64 1
888.71 1
888.77 1
888.84 1
888.91 1
888.98 1
889.05 1
889.12 1
889.18 1
889.25 1
889.32 1
889.39 1
889.46 1
889.53 1
889.59 1
889.66 1
889.73 1
889.80 1
889.87 1
889.94 1
890.00 1
890.07 1
890.14 1
890.21 1
890.28 1
890.35 1
890.41 1
890.48 1
890.55 1
890.62 1
890.69 1
890.76 1
890.83 1
890.89 1
890.96 1
891.03 1
891.10 1
891.17 1
891.24 1
891.30 1
891.37 1
891.44 1
891.51 1
891.58 1
891.65 1
891.71 1
891.78 1
891.85 1
891.92 1
891.99 1
892.06 1
892.13 1
892.19 1
892.26 1
892.33 1
892.40 1
892.47 1
892.54 1
892.60 1
892.67 1
892.74 1
892.81 1
892.88 1
892.95 1
893.02 1
893.08 1
893.15 1
893.22 1
893.29 1
893.36 1
893.43 1
893.50 1
893.56 1
893.63 1
893.70 1
893.77 1
893.84 1
893.91 1
893.98 1
894.04 1
894.11 1
894.18 1
894.25 1
894.32 1
894.39 1
894.46 1
894.52 1
894.59 1
894.66 1
894.73 1
894.80 1
894.87 1
894.94 1
895.00 1
895.07 1
895.14 1
895.21 1
895.28 1
895.35 1
895.42 1
895.48 1
895.55 1
895.62 1
895.69 1
895.76 1
895.83 1
895.90 1
895.96 1
896.03 1
896.10 1
896.17 1
896.24 1
896.31 1
896.38 1
896.44 1
896.51 1
896.58 1
896.65 1
896.72 1
896.79 1
896.86 1
896.92 1
896.99 1
897.06 1
897.13 1
897.20 1
897.27 1
897.34 1
897.41 1
897.47 1
897.54 1
897.61 1
897.68 1
897.75 1
897.82 1
897.89 1
897.95 1
898.02 1
898.09 1
898.16 1
898.23 1
898.30 1
898.37 1
898.44 1
898.50 1
898.57 1
898.64 1
898.71 1
898.78 1
898.85 1
898.92 1
898.99 1
899.05 1
899.12 1
899.19 1
899.26 1
899.33 1
899.40 1
899.47 1
899.54 1
899.60 1
899.67 1
899.74 1
899.81 1
899.88 1
899.95 1
900.02 1
900.09 1
900.15 1
900.22 1
900.29 1
900.36 1
900.43 1
900.50 1
900.57 1
900.64 1
900.70 1
900.77 1
900.84 1
900.91 1
900.98 1
901.05 1
901.12 1
901.19 1
901.26 1
901.32 1
901.39 1
901.46 1
901.53 1
901.60 1
901.67 1
901.74 1
901.81 1
901.87 1
901.94 1
902.01 1
902.08 1
902.15 1
902.22 1
902.29 1
902.36 1
902.43 1
902.49 1
902.56 1
902.63 1
902.70 1
902.77 1
902.84 1
902.91 1
902.98 1
903.05 1
903.11 1
903.18 1
903.25 1
903.32 1
903.39 1
903.46 1
903.53 1
903.60 1
903.67 1
903.73 1
903.80 1
903.87 1
903.94 1
904.01 1
904.08 1
904.15 1
904.22 1
904.29 1
904.35 1
904.42 1
904.49 1
904.56 1
904.63 1
904.70 1
904.77 1
904.84 1
904.91 1
904.98 1
905.04 1
905.11 1
905.18 1
905.25 1
905.32 1
905.39 1
905.46 1
905.53 1
905.60 1
905.66 1
905.73 1
905.80 1
905.87 1
905.94 1
906.01 1
906.08 1
906.15 1
906.22 1
906.29 1
906.35 1
906.42 1
906.49 1
906.56 1
906.63 1
906.70 1
906.77 1
906.84 1
906.91 1
906.98 1
907.04 1
907.11 1
907.18 1
907.25 1
907.32 1
907.39 1
907.46 1
907.53 1
907.60 1
907.67 1
907.74 1
907.80 1
907.87 1
907.94 1
908.01 1
908.08 1
908.15 1
908.22 1
908.29 1
908.36 1
908.43 1
908.50 1
908.56 1
908.63 1
908.70 1
908.77 1
908.84 1
908.91 1
908.98 1
909.05 1
909.12 1
909.19 1
909.26 1
909.32 1
909.39 1
909.46 1
909.53 1
909.60 1
909.67 1
909.74 1
909.81 1
909.88 1
909.95 1
910.02 1
910.09 1
910.15 1
910.22 1
910.29 1
910.36 1
910.43 1
910.50 1
910.57 1
910.64 1
910.71 1
910.78 1
910.85 1
910.92 1
910.98 1
911.05 1
911.12 1
911.19 1
911.26 1
911.33 1
911.40 1
911.47 1
911.54 1
911.61 1
911.68 1
911.75 1
911.81 1
911.88 1
911.95 1
912.02 1
912.09 1
912.16 1
912.23 1
912.30 1
912.37 1
912.44 1
912.51 1
912.58 1
912.65 1
912.71 1
912.78 1
912.85 1
912.92 1
912.99 1
913.06 1
913.13 1
913.20 1
913.27 1
913.34 1
913.41 1
913.48 1
913.55 1
913.62 1
913.68 1
913.75 1
913.82 1
913.89 1
913.96 1
914.03 1
914.10 1
914.17 1
914.24 1
914.31 1
914.38 1
914.45 1
914.52 1
914.59 1
914.66 1
914.72 1
914.79 1
914.86 1
914.93 1
915.00 1
915.07 1
915.14 1
915.21 1
915.28 1
915.35 1
915.42 1
915.49 1
915.56 1
915.63 1
915.70 1
915.76 1
915.83 1
915.90 1
915.97 1
916.04 1
916.11 1
916.18 1
916.25 1
916.32 1
916.39 1
916.46 1
916.53 1
916.60 1
916.67 1
916.74 1
916.81 1
916.87 1
916.94 1
917.01 1
917.08 1
917.15 1
917.22 1
917.29 1
917.36 1
917.43 1
917.50 1
917.57 1
917.64 1
917.71 1
917.78 1
917.85 1
917.92 1
917.99 1
918.06 1
918.12 1
918.19 1
918.26 1
918.33 1
918.40 1
918.47 1
918.54 1
918.61 1
918.68 1
918.75 1
918.82 1
918.89 1
918.96 1
919.03 1
919.10 1
919.17 1
919.24 1
919.31 1
919.38 1
919.44 1
919.51 1
919.58 1
919.65 1
919.72 1
919.79 1
919.86 1
919.93 1
920.00 1
920.07 1
920.14 1
920.21 1
920.28 1
920.35 1
920.42 1
920.49 1
920.56 1
920.63 1
920.70 1
920.77 1
920.84 1
920.91 1
920.97 1
921.04 1
921.11 1
921.18 1
921.25 1
921.32 1
921.39 1
921.46 1
921.53 1
921.60 1
921.67 1
921.74 1
921.81 1
921.88 1
921.95 1
922.02 1
922.09 1
922.16 1
922.23 1
922.30 1
922.37 1
922.44 1
922.51 1
922.58 1
922.64 1
922.71 1
922.78 1
922.85 1
922.92 1
922.99 1
923.06 1
923.13 1
923.20 1
923.27 1
923.34 1
923.41 1
923.48 1
923.55 1
923.62 1
923.69 1
923.76 1
923.83 1
923.90 1
923.97 1
924.04 1
924.11 1
924.18 1
924.25 1
924.32 1
924.39 1
924.46 1
924.53 1
924.60 1
924.67 1
924.74 1
924.80 1
924.87 1
924.94 1
925.01 1
925.08 1
925.15 1
925.22 1
925.29 1
925.36 1
925.43 1
925.50 1
925.57 1
925.64 1
925.71 1
925.78 1
925.85 1
925.92 1
925.99 1
926.06 1
926.13 1
926.20 1
926.27 1
926.34 1
926.41 1
926.48 1
926.55 1
926.62 1
926.69 1
926.76 1
926.83 1
926.90 1
926.97 1
927.04 1
927.11 1
927.18 1
927.25 1
927.32 1
927.39 1
927.46 1
927.53 1
927.60 1
927.67 1
927.73 1
927.80 1
927.87 1
927.94 1
928.01 1
928.08 1
928.15 1
928.22 1
928.29 1
928.36 1
928.43 1
928.50 1
928.57 1
928.64 1
928.71 1
928.78 1
928.85 1
928.92 1
928.99 1
929.06 1
929.13 1
929.20 1
929.27 1
929.34 1
929.41 1
929.48 1
929.55 1
929.62 1
929.69 1
929.76 1
929.83 1
929.90 1
929.97 1
930.04 1
930.11 1
930.18 1
930.25 1
930.32 1
930.39 1
930.46 1
930.53 1
930.60 1
930.67 1
930.74 1
930.81 1
930.88 1
930.95 1
931.02 1
931.09 1
931.16 1
931.23 1
931.30 1
931.37 1
931.44 1
931.51 1
931.58 1
931.65 1
931.72 1
931.79 1
931.86 1
931.93 1
932.00 1
932.07 1
932.14 1
932.21 1
932.28 1
932.35 1
932.42 1
932.49 1
932.56 1
932.63 1
932.70 1
932.77 1
932.84 1
932.91 1
932.98 1
933.05 1
933.12 1
933.19 1
933.26 1
933.33 1
933.40 1
933.47 1
933.54 1
933.61 1
933.68 1
933.75 1
933.82 1
933.89 1
933.96 1
934.03 1
934.10 1
934.17 1
934.24 1
934.31 1
934.38 1
934.45 1
934.52 1
934.59 1
934.66 1
934.73 1
934.80 1
934.87 1
934.94 1
935.01 1
935.08 1
935.15 1
935.22 1
935.29 1
935.36 1
935.43 1
935.50 1
935.57 1
935.64 1
935.71 1
935.78 1
935.85 1
935.92 1
935.99 1
936.06 1
936.13 1
936.20 1
936.27 1
936.34 1
936.41 1
936.48 1
936.55 1
936.62 1
936.69 1
936.76 1
936.83 1
936.90 1
936.97 1
937.04 1
937.11 1
937.18 1
937.25 1
937.33 1
937.40 1
937.47 1
937.54 1
937.61 1
937.68 1
937.75 1
937.82 1
937.89 1
937.96 1
938.03 1
938.10 1
938.17 1
938.24 1
938.31 1
938.38 1
938.45 1
938.52 1
938.59 1
938.66 1
938.73 1
938.80 1
938.87 1
938.94 1
939.01 1
939.08 1
939.15 1
939.22 1
939.29 1
939.36 1
939.43 1
939.50 1
939.57 1
939.64 1
939.71 1
939.78 1
939.85 1
939.92 1
939.99 1
940.06 1
940.13 1
940.20 1
940.27 1
940.35 1
940.42 1
940.49 1
940.56 1
940.63 1
940.70 1
940.77 1
940.84 1
940.91 1
940.98 1
941.05 1
941.12 1
941.19 1
941.26 1
941.33 1
941.40 1
941.47 1
941.54 1
941.61 1
941.68 1
941.75 1
941.82 1
941.89 1
941.96 1
942.03 1
942.10 1
942.17 1
942.24 1
942.31 1
942.38 1
942.46 1
942.53 1
942.60 1
942.67 1
942.74 1
942.81 1
942.88 1
942.95 1
943.02 1
943.09 1
943.16 1
943.23 1
943.30 1
943.37 1
943.44 1
943.51 1
943.58 1
943.65 1
943.72 1
943.79 1
943.86 1
943.93 1
944.00 1
944.07 1
944.14 1
944.22 1
944.29 1
944.36 1
944.43 1
944.50 1
944.57 1
944.64 1
944.71 1
944.78 1
944.85 1
944.92 1
944.99 1
945.06 1
945.13 1
945.20 1
945.27 1
945.34 1
945.41 1
945.48 1
945.55 1
945.62 1
945.70 1
945.77 1
945.84 1
945.91 1
945.98 1
946.05 1
946.12 1
946.19 1
946.26 1
946.33 1
946.40 1
946.47 1
946.54 1
946.61 1
946.68 1
946.75 1
946.82 1
946.89 1
946.96 1
947.04 1
947.11 1
947.18 1
947.25 1
947.32 1
947.39 1
947.46 1
947.53 1
947.60 1
947.67 1
947.74 1
947.81 1
947.88 1
947.95 1
948.02 1
948.09 1
948.16 1
948.23 1
948.31 1
948.38 1
948.45 1
948.52 1
948.59 1
948.66 1
948.73 1
948.80 1
948.87 1
948.94 1
949.01 1
949.08 1
949.15 1
949.22 1
949.29 1
949.36 1
949.44 1
949.51 1
949.58 1
949.65 1
949.72 1
949.79 1
949.86 1
949.93 1
950.00 1
950.07 1
950.14 1
950.21 1
950.28 1
950.35 1
950.42 1
950.49 1
950.57 1
950.64 1
950.71 1
950.78 1
950.85 1
950.92 1
950.99 1
951.06 1
951.13 1
951.20 1
951.27 1
951.34 1
951.41 1
951.48 1
951.56 1
951.63 1
951.70 1
951.77 1
951.84 1
951.91 1
951.98 1
952.05 1
952.12 1
952.19 1
952.26 1
952.33 1
952.40 1
952.47 1
952.55 1
952.62 1
952.69 1
952.76 1
952.83 1
952.90 1
952.97 1
953.04 1
953.11 1
953.18 1
953.25 1
953.32 1
953.39 1
953.47 1
953.54 1
953.61 1
953.68 1
953.75 1
953.82 1
953.89 1
953.96 1
954.03 1
954.10 1
954.17 1
954.24 1
954.31 1
954.39 1
954.46 1
954.53 1
954.60 1
954.67 1
954.74 1
954.81 1
954.88 1
954.95 1
955.02 1
955.09 1
955.16 1
955.24 1
955.31 1
955.38 1
955.45 1
955.52 1
955.59 1
955.66 1
955.73 1
955.80 1
955.87 1
955.94 1
956.02 1
956.09 1
956.16 1
956.23 1
956.30 1
956.37 1
956.44 1
956.51 1
956.58 1
956.65 1
956.72 1
956.80 1
956.87 1
956.94 1
957.01 1
957.08 1
957.15 1
957.22 1
957.29 1
957.36 1
957.43 1
957.50 1
957.58 1
957.65 1
957.72 1
957.79 1
957.86 1
957.93 1
958.00 1
958.07 1
958.14 1
958.21 1
958.28 1
958.36 1
958.43 1
958.50 1
958.57 1
958.64 1
958.71 1
958.78 1
958.85 1
958.92 1
958.99 1
959.07 1
959.14 1
959.21 1
959.28 1
959.35 1
959.42 1
959.49 1
959.56 1
959.63 1
959.70 1
959.78 1
959.85 1
959.92 1
959.99 1
960.06 1
960.13 1
960.20 1
960.27 1
960.34 1
960.41 1
960.49 1
960.56 1
960.63 1
960.70 1
960.77 1
960.84 1
960.91 1
960.98 1
961.05 1
961.13 1
961.20 1
961.27 1
961.34 1
961.41 1
961.48 1
961.55 1
961.62 1
961.69 1
961.76 1
961.84 1
961.91 1
961.98 1
962.05 1
962.12 1
962.19 1
962.26 1
962.33 1
962.40 1
962.48 1
962.55 1
962.62 1
962.69 1
962.76 1
962.83 1
962.90 1
962.97 1
963.05 1
963.12 1
963.19 1
963.26 1
963.33 1
963.40 1
963.47 1
963.54 1
963.61 1
963.69 1
963.76 1
963.83 1
963.90 1
963.97 1
964.04 1
964.11 1
964.18 1
964.25 1
964.33 1
964.40 1
964.47 1
964.54 1
964.61 1
964.68 1
964.75 1
964.82 1
964.90 1
964.97 1
965.04 1
965.11 1
965.18 1
965.25 1
965.32 1
965.39 1
965.47 1
965.54 1
965.61 1
965.68 1
965.75 1
965.82 1
965.89 1
965.96 1
966.04 1
966.11 1
966.18 1
966.25 1
966.32 1
966.39 1
966.46 1
966.53 1
966.61 1
966.68 1
966.75 1
966.82 1
966.89 1
966.96 1
967.03 1
967.10 1
967.18 1
967.25 1
967.32 1
967.39 1
967.46 1
967.53 1
967.60 1
967.67 1
967.75 1
967.82 1
967.89 1
967.96 1
968.03 1
968.10 1
968.17 1
968.25 1
968.32 1
968.39 1
968.46 1
968.53 1
968.60 1
968.67 1
968.74 1
968.82 1
968.89 1
968.96 1
969.03 1
969.10 1
969.17 1
969.24 1
969.32 1
969.39 1
969.46 1
969.53 1
969.60 1
969.67 1
969.74 1
969.81 1
969.89 1
969.96 1
970.03 1
970.10 1
970.17 1
970.24 1
970.31 1
970.39 1
970.46 1
970.53 1
970.60 1
970.67 1
970.74 1
970.81 1
970.89 1
970.96 1
971.03 1
971.10 1
971.17 1
971.24 1
971.31 1
971.39 1
971.46 1
971.53 1
971.60 1
971.67 1
971.74 1
971.81 1
971.89 1
971.96 1
972.03 1
972.10 1
972.17 1
972.24 1
972.32 1
972.39 1
972.46 1
972.53 1
972.60 1
972.67 1
972.74 1
972.82 1
972.89 1
972.96 1
973.03 1
973.10 1
973.17 1
973.24 1
973.32 1
973.39 1
973.46 1
973.53 1
973.60 1
973.67 1
973.75 1
973.82 1
973.89 1
973.96 1
974.03 1
974.10 1
974.17 1
974.25 1
974.32 1
974.39 1
974.46 1
974.53 1
974.60 1
974.68 1
974.75 1
974.82 1
974.89 1
974.96 1
975.03 1
975.10 1
975.18 1
975.25 1
975.32 1
975.39 1
975.46 1
975.53 1
975.61 1
975.68 1
975.75 1
975.82 1
975.89 1
975.96 1
976.04 1
976.11 1
976.18 1
976.25 1
976.32 1
976.39 1
976.47 1
976.54 1
976.61 1
976.68 1
976.75 1
976.82 1
976.90 1
976.97 1
977.04 1
977.11 1
977.18 1
977.25 1
977.33 1
977.40 1
977.47 1
977.54 1
977.61 1
977.68 1
977.76 1
977.83 1
977.90 1
977.97 1
978.04 1
978.11 1
978.19 1
978.26 1
978.33 1
978.40 1
978.47 1
978.54 1
978.62 1
978.69 1
978.76 1
978.83 1
978.90 1
978.97 1
979.05 1
979.12 1
979.19 1
979.26 1
979.33 1
979.40 1
979.48 1
979.55 1
979.62 1
979.69 1
979.76 1
979.83 1
979.91 1
979.98 1
980.05 1
980.12 1
980.19 1
980.27 1
980.34 1
980.41 1
980.48 1
980.55 1
980.62 1
980.70 1
980.77 1
980.84 1
980.91 1
980.98 1
981.06 1
981.13 1
981.20 1
981.27 1
981.34 1
981.41 1
981.49 1
981.56 1
981.63 1
981.70 1
981.77 1
981.85 1
981.92 1
981.99 1
982.06 1
982.13 1
982.20 1
982.28 1
982.35 1
982.42 1
982.49 1
982.56 1
982.64 1
982.71 1
982.78 1
982.85 1
982.92 1
982.99 1
983.07 1
983.14 1
983.21 1
983.28 1
983.35 1
983.43 1
983.50 1
983.57 1
983.64 1
983.71 1
983.79 1
983.86 1
983.93 1
984.00 1
984.07 1
984.14 1
984.22 1
984.29 1
984.36 1
984.43 1
984.50 1
984.58 1
984.65 1
984.72 1
984.79 1
984.86 1
984.94 1
985.01 1
985.08 1
985.15 1
985.22 1
985.30 1
985.37 1
985.44 1
985.51 1
985.58 1
985.66 1
985.73 1
985.80 1
985.87 1
985.94 1
986.02 1
986.09 1
986.16 1
986.23 1
986.30 1
986.38 1
986.45 1
986.52 1
986.59 1
986.66 1
986.74 1
986.81 1
986.88 1
986.95 1
987.02 1
987.10 1
987.17 1
987.24 1
987.31 1
987.38 1
987.46 1
987.53 1
987.60 1
987.67 1
987.74 1
987.82 1
987.89 1
987.96 1
988.03 1
988.10 1
988.18 1
988.25 2
988.32 2
988.39 2
988.46 2
988.54 2
988.61 1
988.68 1
988.75 1
988.82 1
988.90 1
988.97 1
989.04 1
989.11 1
989.19 1
989.26 1
989.33 1
989.40 1
989.47 1
989.55 1
989.62 1
989.69 1
989.76 1
989.83 1
989.91 1
989.98 1
990.05 1
990.12 1
990.19 1
990.27 1
990.34 1
990.41 1
990.48 1
990.56 1
990.63 1
990.70 1
990.77 1
990.84 1
990.92 1
990.99 1
991.06 1
991.13 1
991.21 1
991.28 1
991.35 1
991.42 1
991.49 1
991.57 1
991.64 1
991.71 1
991.78 1
991.85 1
991.93 1
992.00 1
992.07 1
992.14 1
992.22 1
992.29 1
992.36 1
992.43 1
992.50 1
992.58 1
992.65 1
992.72 1
992.79 1
992.87 1
992.94 1
993.01 1
993.08 1
993.15 1
993.23 1
993.30 1
993.37 1
993.44 1
993.52 1
993.59 1
993.66 1
993.73 1
993.80 1
993.88 1
993.95 1
994.02 1
994.09 1
994.17 1
994.24 1
994.31 1
994.38 1
994.46 1
994.53 1
994.60 1
994.67 1
994.74 1
994.82 1
994.89 1
994.96 1
995.03 1
995.11 1
995.18 1
995.25 1
995.32 1
995.40 1
995.47 1
995.54 1
995.61 1
995.68 1
995.76 1
995.83 1
995.90 1
995.97 1
996.05 1
996.12 1
996.19 1
996.26 1
996.34 1
996.41 1
996.48 1
996.55 1
996.63 1
996.70 1
996.77 1
996.84 1
996.91 1
996.99 1
997.06 1
997.13 1
997.20 1
997.28 1
997.35 1
997.42 1
997.49 1
997.57 1
997.64 1
997.71 1
997.78 1
997.86 1
997.93 1
998.00 1
998.07 1
998.15 1
998.22 1
998.29 1
998.36 1
998.44 1
998.51 1
998.58 1
998.65 1
998.73 1
998.80 1
998.87 1
998.94 1
999.01 1
999.09 1
999.16 1
999.23 1
999.30 1
999.38 1
999.45 1
999.52 1
999.59 1
999.67 1
999.74 1
999.81 1
999.88 1
999.96 1
1000.03 1
1000.10 1
1000.17 1
1000.25 1
1000.32 1
1000.39 1
1000.46 1
1000.54 1
1000.61 1
1000.68 1
1000.75 1
1000.83 1
1000.90 1
1000.97 1
1001.04 1
1001.12 1
1001.19 1
1001.26 1
1001.33 1
1001.41 1
1001.48 1
1001.55 1
1001.62 1
1001.70 1
1001.77 1
1001.84 1
1001.92 1
1001.99 1
1002.06 1
1002.13 2
1002.21 2
1002.28 2
1002.35 2
1002.42 2
1002.50 2
1002.57 2
1002.64 2
1002.71 2
1002.79 2
1002.86 2
1002.93 2
1003.00 2
1003.08 2
1003.15 2
1003.22 2
1003.29 2
1003.37 2
1003.44 2
1003.51 2
1003.58 2
1003.66 2
1003.73 2
1003.80 2
1003.88 2
1003.95 2
1004.02 2
1004.09 2
1004.17 2
1004.24 2
1004.31 2
1004.38 2
1004.46 2
1004.53 2
1004.60 2
1004.67 2
1004.75 2
1004.82 2
1004.89 2
1004.96 2
1005.04 2
1005.11 2
1005.18 2
1005.26 2
1005.33 2
1005.40 2
1005.47 2
1005.55 2
1005.62 2
1005.69 2
1005.76 2
1005.84 2
1005.91 2
1005.98 2
1006.06 2
1006.13 2
1006.20 2
1006.27 2
1006.35 2
1006.42 2
1006.49 2
1006.56 2
1006.64 2
1006.71 2
1006.78 2
1006.86 2
1006.93 2
1007.00 2
1007.07 2
1007.15 2
1007.22 2
1007.29 2
1007.36 2
1007.44 2
1007.51 2
1007.58 2
1007.66 2
1007.73 2
1007.80 2
1007.87 2
1007.95 2
1008.02 2
1008.09 2
1008.16 2
1008.24 2
1008.31 2
1008.38 2
1008.46 2
1008.53 2
1008.60 2
1008.67 2
1008.75 2
1008.82 2
1008.89 2
1008.97 2
1009.04 2
1009.11 2
1009.18 2
1009.26 2
1009.33 2
1009.40 2
1009.48 2
1009.55 2
1009.62 2
1009.69 2
1009.77 2
1009.84 2
1009.91 2
1009.99 2
1010.06 2
1010.13 2
1010.20 2
1010.28 2
1010.35 2
1010.42 2
1010.50 2
1010.57 2
1010.64 2
1010.71 2
1010.79 2
1010.86 2
1010.93 2
1011.01 2
1011.08 2
1011.15 2
1011.22 2
1011.30 2
1011.37 2
1011.44 2
1011.52 2
1011.59 2
1011.66 2
1011.73 2
1011.81 2
1011.88 2
1011.95 2
1012.03 2
1012.10 2
1012.17 2
1012.25 2
1012.32 2
1012.39 2
1012.46 2
1012.54 2
1012.61 2
1012.68 2
1012.76 2
1012.83 2
1012.90 2
1012.97 2
1013.05 2
1013.12 2
1013.19 2
1013.27 2
1013.34 2
1013.41 2
1013.49 2
1013.56 2
1013.63 2
1013.70 2
1013.78 2
1013.85 2
1013.92 2
1014.00 2
1014.07 2
1014.14 2
1014.22 2
1014.29 2
1014.36 2
1014.43 2
1014.51 2
1014.58 2
1014.65 2
1014.73 2
1014.80 2
1014.87 2
1014.95 2
1015.02 2
1015.09 2
1015.16 2
1015.24 2
1015.31 2
1015.38 2
1015.46 2
1015.53 2
1015.60 2
1015.68 2
1015.75 2
1015.82 2
1015.89 2
1015.97 2
1016.04 2
1016.11 2
1016.19 2
1016.26 2
1016.33 2
1016.41 2
1016.48 2
1016.55 2
1016.63 2
1016.70 2
1016.77 2
1016.84 2
1016.92 2
1016.99 2
1017.06 2
1017.14 2
1017.21 2
1017.28 2
1017.36 2
1017.43 2
1017.50 2
1017.58 2
1017.65 2
1017.72 2
1017.80 2
1017.87 2
1017.94 2
1018.01 2
1018.09 2
1018.16 2
1018.23 2
1018.31 2
1018.38 2
1018.45 2
1018.53 2
1018.60 2
1018.67 2
1018.75 2
1018.82 2
1018.89 2
1018.97 2
1019.04 2
1019.11 2
1019.19 2
1019.26 2
1019.33 2
1019.41 2
1019.48 2
1019.55 2
1019.62 2
1019.70 2
1019.77 2
1019.84 2
1019.92 2
1019.99 2
1020.06 2
1020.14 2
1020.21 2
1020.28 2
1020.36 2
1020.43 2
1020.50 2
1020.58 2
1020.65 2
1020.72 2
1020.80 2
1020.87 2
1020.94 2
1021.02 2
1021.09 2
1021.16 2
1021.24 2
1021.31 2
1021.38 2
1021.46 2
1021.53 2
1021.60 2
1021.68 2
1021.75 2
1021.82 2
1021.90 2
1021.97 2
1022.04 2
1022.11 2
1022.19 2
1022.26 2
1022.33 2
1022.41 2
1022.48 2
1022.55 2
1022.63 2
1022.70 2
1022.77 2
1022.85 2
1022.92 2
1022.99 2
1023.07 2
1023.14 2
1023.21 2
1023.29 2
1023.36 2
1023.43 2
1023.51 2
1023.58 2
1023.65 2
1023.73 2
1023.80 2
1023.87 2
1023.95 2
1024.02 2
1024.09 2
1024.17 2
1024.24 2
1024.31 2
1024.39 2
1024.46 2
1024.53 2
1024.61 2
1024.68 2
1024.75 2
1024.83 2
1024.90 2
1024.98 2
1025.05 2
1025.12 2
1025.20 2
1025.27 2
1025.34 2
1025.42 2
1025.49 2
1025.56 2
1025.64 2
1025.71 2
1025.78 2
1025.86 2
1025.93 2
1026.00 2
1026.08 2
1026.15 2
1026.22 2
1026.30 2
1026.37 2
1026.44 2
1026.52 2
1026.59 2
1026.66 2
1026.74 2
1026.81 2
1026.88 2
1026.96 2
1027.03 2
1027.10 2
1027.18 2
1027.25 2
1027.32 2
1027.40 2
1027.47 2
1027.55 2
1027.62 2
1027.69 2
1027.77 2
1027.84 2
1027.91 2
1027.99 2
1028.06 2
1028.13 2
1028.21 2
1028.28 2
1028.35 2
1028.43 2
1028.50 2
1028.57 2
1028.65 2
1028.72 2
1028.79 2
1028.87 2
1028.94 2
1029.02 2
1029.09 2
1029.16 2
1029.24 2
1029.31 2
1029.38 2
1029.46 2
1029.53 2
1029.60 2
1029.68 2
1029.75 2
1029.82 2
1029.90 2
1029.97 2
1030.05 2
1030.12 2
1030.19 2
1030.27 2
1030.34 2
1030.41 2
1030.49 2
1030.56 2
1030.63 2
1030.71 2
1030.78 2
1030.85 2
1030.93 2
1031.00 2
1031.08 2
1031.15 2
1031.22 2
1031.30 2
1031.37 2
1031.44 2
1031.52 2
1031.59 2
1031.66 2
1031.74 2
1031.81 2
1031.89 2
1031.96 2
1032.03 2
1032.11 2
1032.18 2
1032.25 2
1032.33 2
1032.40 2
1032.47 2
1032.55 2
1032.62 2
1032.70 2
1032.77 2
1032.84 2
1032.92 2
1032.99 2
1033.06 2
1033.14 2
1033.21 2
1033.28 2
1033.36 2
1033.43 2
1033.51 2
1033.58 2
1033.65 2
1033.73 2
1033.80 2
1033.87 2
1033.95 2
1034.02 2
1034.10 2
1034.17 2
1034.24 2
1034.32 2
1034.39 2
1034.46 2
1034.54 2
1034.61 2
1034.69 2
1034.76 2
1034.83 2
1034.91 2
1034.98 2
1035.05 2
1035.13 2
1035.20 2
1035.28 2
1035.35 2
1035.42 2
1035.50 2
1035.57 2
1035.64 2
1035.72 2
1035.79 2
1035.87 2
1035.94 2
1036.01 2
1036.09 2
1036.16 2
1036.23 2
1036.31 2
1036.38 2
1036.46 2
1036.53 2
1036.60 2
1036.68 2
1036.75 2
1036.82 2
1036.90 2
1036.97 2
1037.05 2
1037.12 2
1037.19 2
1037.27 2
1037.34 2
1037.42 2
1037.49 2
1037.56 2
1037.64 2
1037.71 2
1037.78 2
1037.86 2
1037.93 2
1038.01 2
1038.08 2
1038.15 2
1038.23 2
1038.30 2
1038.38 2
1038.45 2
1038.52 2
1038.60 2
1038.67 2
1038.74 2
1038.82 2
1038.89 2
1038.97 2
1039.04 2
1039.11 2
1039.19 2
1039.26 2
1039.34 2
1039.41 2
1039.48 2
1039.56 2
1039.63 2
1039.71 2
1039.78 2
1039.85 2
1039.93 2
1040.00 2
1040.08 2
1040.15 2
1040.22 2
1040.30 2
1040.37 2
1040.44 2
1040.52 2
1040.59 2
1040.67 2
1040.74 2
1040.81 2
1040.89 3
1040.96 3
1041.04 3
1041.11 3
1041.18 3
1041.26 2
1041.33 2
1041.41 2
1041.48 2
1041.55 2
1041.63 2
1041.70 2
1041.78 2
1041.85 2
1041.92 2
1042.00 2
1042.07 2
1042.15 2
1042.22 2
1042.29 2
1042.37 2
1042.44 2
1042.52 2
1042.59 2
1042.66 2
1042.74 2
1042.81 2
1042.89 2
1042.96 2
1043.03 2
1043.11 2
1043.18 2
1043.26 2
1043.33 2
1043.40 2
1043.48 2
1043.55 2
1043.63 2
1043.70 2
1043.77 2
1043.85 2
1043.92 2
1044.00 2
1044.07 2
1044.15 2
1044.22 2
1044.29 2
1044.37 2
1044.44 2
1044.52 2
1044.59 2
1044.66 2
1044.74 2
1044.81 2
1044.89 2
1044.96 2
1045.03 2
1045.11 2
1045.18 2
1045.26 2
1045.33 2
1045.40 2
1045.48 2
1045.55 2
1045.63 2
1045.70 2
1045.78 2
1045.85 2
1045.92 2
1046.00 2
1046.07 2
1046.15 2
1046.22 2
1046.29 2
1046.37 2
1046.44 2
1046.52 2
1046.59 2
1046.67 2
1046.74 2
1046.81 2
1046.89 2
1046.96 2
1047.04 2
1047.11 2
1047.18 2
1047.26 2
1047.33 2
1047.41 2
1047.48 2
1047.56 2
1047.63 2
1047.70 2
1047.78 3
1047.85 3
1047.93 3
1048.00 2
1048.07 2
1048.15 2
1048.22 2
1048.30 2
1048.37 2
1048.45 2
1048.52 2
1048.59 2
1048.67 2
1048.74 2
1048.82 2
1048.89 2
1048.97 2
1049.04 2
1049.11 2
1049.19 2
1049.26 2
1049.34 2
1049.41 2
1049.49 2
1049.56 2
1049.63 2
1049.71 2
1049.78 2
1049.86 2
1049.93 2
1050.01 2
1050.08 2
1050.15 2
1050.23 2
1050.30 2
1050.38 2
1050.45 2
1050.53 2
1050.60 2
1050.67 2
1050.75 2
1050.82 2
1050.90 2
1050.97 2
1051.05 2
1051.12 2
1051.19 2
1051.27 2
1051.34 2
1051.42 2
1051.49 2
1051.57 2
1051.64 2
1051.71 2
1051.79 2
1051.86 2
1051.94 2
1052.01 2
1052.09 2
1052.16 2
1052.23 2
1052.31 2
1052.38 2
1052.46 2
1052.53 2
1052.61 2
1052.68 2
1052.76 2
1052.83 2
1052.90 2
1052.98 2
1053.05 2
1053.13 2
1053.20 2
1053.28 2
1053.35 2
1053.43 2
1053.50 2
1053.57 2
1053.65 2
1053.72 2
1053.80 2
1053.87 2
1053.95 2
1054.02 2
1054.09 2
1054.17 2
1054.24 2
1054.32 2
1054.39 2
1054.47 2
1054.54 2
1054.62 2
1054.69 2
1054.76 2
1054.84 2
1054.91 2
1054.99 2
1055.06 2
1055.14 2
1055.21 2
1055.29 2
1055.36 2
1055.43 2
1055.51 2
1055.58 2
1055.66 2
1055.73 2
1055.81 2
1055.88 2
1055.96 2
1056.03 2
1056.11 2
1056.18 2
1056.25 2
1056.33 2
1056.40 2
1056.48 2
1056.55 2
1056.63 2
1056.70 2
1056.78 2
1056.85 2
1056.92 2
1057.00 2
1057.07 2
1057.15 2
1057.22 2
1057.30 2
1057.37 2
1057.45 2
1057.52 2
1057.60 2
1057.67 2
1057.74 2
1057.82 2
1057.89 2
1057.97 2
1058.04 2
1058.12 2
1058.19 2
1058.27 2
1058.34 2
1058.42 2
1058.49 2
1058.56 3
1058.64 3
1058.71 3
1058.79 2
1058.86 2
1058.94 2
1059.01 2
1059.09 2
1059.16 2
1059.24 2
1059.31 2
1059.39 2
1059.46 2
1059.53 2
1059.61 2
1059.68 2
1059.76 2
1059.83 2
1059.91 2
1059.98 2
1060.06 2
1060.13 2
1060.21 2
1060.28 2
1060.36 2
1060.43 2
1060.51 2
1060.58 3
1060.65 3
1060.73 3
1060.80 3
1060.88 3
1060.95 2
1061.03 2
1061.10 2
1061.18 2
1061.25 2
1061.33 2
1061.40 2
1061.48 3
1061.55 3
1061.63 4
1061.70 4
1061.77 4
1061.85 5
1061.92 4
1062.00 4
1062.07 4
1062.15 4
1062.22 3
1062.30 3
1062.37 3
1062.45 3
1062.52 2
1062.60 2
1062.67 2
1062.75 2
1062.82 2
1062.90 3
1062.97 3
1063.04 3
1063.12 3
1063.19 3
1063.27 2
1063.34 2
1063.42 2
1063.49 2
1063.57 2
1063.64 2
1063.72 2
1063.79 2
1063.87 2
1063.94 2
1064.02 2
1064.09 2
1064.17 2
1064.24 2
1064.32 2
1064.39 2
1064.47 2
1064.54 2
1064.61 2
1064.69 2
1064.76 2
1064.84 2
1064.91 2
1064.99 2
1065.06 2
1065.14 2
1065.21 2
1065.29 2
1065.36 2
1065.44 2
1065.51 2
1065.59 3
1065.66 3
1065.74 3
1065.81 3
1065.89 3
1065.96 2
1066.04 2
1066.11 2
1066.19 2
1066.26 2
1066.34 2
1066.41 2
1066.49 2
1066.56 2
1066.64 3
1066.71 3
1066.79 3
1066.86 3
1066.93 3
1067.01 3
1067.08 3
1067.16 2
1067.23 2
1067.31 2
1067.38 2
1067.46 2
1067.53 2
1067.61 3
1067.68 3
1067.76 3
1067.83 3
1067.91 3
1067.98 3
1068.06 3
1068.13 3
1068.21 3
1068.28 3
1068.36 2
1068.43 3
1068.51 3
1068.58 3
1068.66 3
1068.73 3
1068.81 3
1068.88 3
1068.96 3
1069.03 3
1069.11 3
1069.18 3
1069.26 2
1069.33 2
1069.41 2
1069.48 2
1069.56 2
1069.63 2
1069.71 2
1069.78 2
1069.86 2
1069.93 2
1070.01 2
1070.08 2
1070.16 2
1070.23 2
1070.31 2
1070.38 2
1070.46 2
1070.53 2
1070.61 2
1070.68 2
1070.76 2
1070.83 3
1070.91 3
1070.98 3
1071.06 3
1071.13 3
1071.21 3
1071.28 2
1071.36 2
1071.43 2
1071.51 2
1071.58 2
1071.66 3
1071.73 3
1071.81 3
1071.88 3
1071.96 3
1072.03 2
1072.11 2
1072.18 2
1072.26 2
1072.33 2
1072.41 2
1072.48 2
1072.56 2
1072.63 2
1072.71 2
1072.78 2
1072.86 3
1072.93 3
1073.01 3
1073.08 3
1073.16 3
1073.23 3
1073.31 3
1073.38 3
1073.46 3
1073.53 3
1073.61 3
1073.68 4
1073.76 4
1073.83 4
1073.91 4
1073.98 4
1074.06 4
1074.14 4
1074.21 3
1074.29 3
1074.36 3
1074.44 3
1074.51 2
1074.59 2
1074.66 2
1074.74 2
1074.81 2
1074.89 2
1074.96 2
1075.04 2
1075.11 3
1075.19 3
1075.26 3
1075.34 3
1075.41 3
1075.49 3
1075.56 3
1075.64 3
1075.71 3
1075.79 3
1075.86 3
1075.94 3
1076.01 3
1076.09 3
1076.16 3
1076.24 3
1076.32 4
1076.39 4
1076.47 4
1076.54 4
1076.62 4
1076.69 4
1076.77 4
1076.84 3
1076.92 3
1076.99 3
1077.07 3
1077.14 3
1077.22 4
1077.29 4
1077.37 4
1077.44 4
1077.52 4
1077.59 4
1077.67 4
1077.74 4
1077.82 4
1077.89 5
1077.97 5
1078.05 5
1078.12 5
1078.20 4
1078.27 4
1078.35 4
1078.42 4
1078.50 4
1078.57 4
1078.65 4
1078.72 4
1078.80 4
1078.87 4
1078.95 4
1079.02 4
1079.10 4
1079.17 4
1079.25 4
1079.33 5
1079.40 5
1079.48 5
1079.55 5
1079.63 4
1079.70 4
1079.78 4
1079.85 4
1079.93 3
1080.00 3
1080.08 3
1080.15 4
1080.23 4
1080.30 4
1080.38 4
1080.46 4
1080.53 4
1080.61 4
1080.68 4
1080.76 3
1080.83 3
1080.91 3
1080.98 3
1081.06 3
1081.13 3
1081.21 3
1081.28 3
1081.36 3
1081.44 3
1081.51 3
1081.59 4
1081.66 4
1081.74 4
1081.81 4
1081.89 4
1081.96 3
1082.04 3
1082.11 3
1082.19 3
1082.26 3
1082.34 3
1082.42 3
1082.49 3
1082.57 3
1082.64 3
1082.72 4
1082.79 4
1082.87 5
1082.94 5
1083.02 5
1083.09 5
1083.17 4
1083.25 4
1083.32 4
1083.40 3
1083.47 3
1083.55 3
1083.62 3
1083.70 3
1083.77 3
1083.85 3
1083.92 3
1084.00 3
1084.08 3
1084.15 4
1084.23 4
1084.30 4
1084.38 4
1084.45 4
1084.53 3
1084.60 3
1084.68 3
1084.75 3
1084.83 3
1084.91 3
1084.98 4
1085.06 4
1085.13 4
1085.21 3
1085.28 3
1085.36 3
1085.43 3
1085.51 2
1085.59 2
1085.66 2
1085.74 2
1085.81 2
1085.89 2
1085.96 2
1086.04 2
1086.11 2
1086.19 2
1086.27 2
1086.34 2
1086.42 3
1086.49 3
1086.57 3
1086.64 3
1086.72 3
1086.79 4
1086.87 4
1086.95 3
1087.02 3
1087.10 3
1087.17 3
1087.25 3
1087.32 3
1087.40 3
1087.47 3
1087.55 3
1087.63 3
1087.70 3
1087.78 3
1087.85 3
1087.93 3
1088.00 3
1088.08 3
1088.15 3
1088.23 3
1088.31 3
1088.38 3
1088.46 3
1088.53 4
1088.61 4
1088.68 4
1088.76 5
1088.84 5
1088.91 5
1088.99 5
1089.06 4
1089.14 4
1089.21 4
1089.29 4
1089.37 4
1089.44 4
1089.52 4
1089.59 4
1089.67 4
1089.74 4
1089.82 4
1089.89 4
1089.97 4
1090.05 5
1090.12 5
1090.20 5
1090.27 5
1090.35 5
1090.42 5
1090.50 4
1090.58 4
1090.65 4
1090.73 4
1090.80 5
1090.88 5
1090.95 5
1091.03 5
1091.11 4
1091.18 4
1091.26 4
1091.33 5
1091.41 5
1091.48 5
1091.56 6
1091.64 6
1091.71 6
1091.79 6
1091.86 6
1091.94 6
1092.01 6
1092.09 6
1092.17 5
1092.24 5
1092.32 5
1092.39 5
1092.47 5
1092.55 5
1092.62 5
1092.70 5
1092.77 5
1092.85 5
1092.92 6
1093.00 6
1093.08 7
1093.15 8
1093.23 8
1093.30 9
1093.38 9
1093.45 9
1093.53 8
1093.61 8
1093.68 7
1093.76 6
1093.83 5
1093.91 5
1093.99 5
1094.06 5
1094.14 5
1094.21 5
1094.29 5
1094.36 5
1094.44 5
1094.52 4
1094.59 4
1094.67 3
1094.74 3
1094.82 3
1094.90 3
1094.97 4
1095.05 5
1095.12 5
1095.20 6
1095.27 6
1095.35 6
1095.43 6
1095.50 6
1095.58 6
1095.65 6
1095.73 6
1095.81 6
1095.88 7
1095.96 7
1096.03 6
1096.11 6
1096.19 6
1096.26 5
1096.34 5
1096.41 5
1096.49 4
1096.56 4
1096.64 4
1096.72 4
1096.79 5
1096.87 5
1096.94 5
1097.02 5
1097.10 5
1097.17 4
1097.25 4
1097.32 4
1097.40 4
1097.48 4
1097.55 4
1097.63 4
1097.70 4
1097.78 5
1097.86 5
1097.93 5
1098.01 6
1098.08 6
1098.16 6
1098.24 6
1098.31 5
1098.39 5
1098.46 4
1098.54 4
1098.62 4
1098.69 3
1098.77 4
1098.84 4
1098.92 4
1099.00 4
1099.07 4
1099.15 4
1099.22 4
1099.30 3
1099.38 3
1099.45 3
1099.53 2
1099.60 2
1099.68 2
1099.76 3
1099.83 3
1099.91 3
1099.98 3
1100.06 4
1100.14 4
1100.21 4
1100.29 4
1100.36 4
1100.44 4
1100.52 4
1100.59 4
1100.67 4
1100.74 4
1100.82 4
1100.90 4
1100.97 5
1101.05 5
1101.12 5
1101.20 5
1101.28 5
1101.35 5
1101.43 4
1101.50 4
1101.58 4
1101.66 4
1101.73 4
1101.81 4
1101.88 4
1101.96 4
1102.04 4
1102.11 4
1102.19 4
1102.27 4
1102.34 5
1102.42 5
1102.49 5
1102.57 4
1102.65 4
1102.72 4
1102.80 4
1102.87 4
1102.95 4
1103.03 4
1103.10 4
1103.18 4
1103.25 4
1103.33 4
1103.41 4
1103.48 3
1103.56 3
1103.64 3
1103.71 3
1103.79 4
1103.86 4
1103.94 4
1104.02 5
1104.09 5
1104.17 5
1104.25 5
1104.32 6
1104.40 6
1104.47 6
1104.55 6
1104.63 6
1104.70 6
1104.78 6
1104.85 5
1104.93 5
1105.01 5
1105.08 5
1105.16 5
1105.24 5
1105.31 4
1105.39 4
1105.46 4
1105.54 4
1105.62 4
1105.69 4
1105.77 5
1105.85 5
1105.92 6
1106.00 6
1106.07 6
1106.15 6
1106.23 6
1106.30 6
1106.38 5
1106.46 5
1106.53 4
1106.61 4
1106.68 4
1106.76 4
1106.84 4
1106.91 4
1106.99 4
1107.07 4
1107.14 5
1107.22 5
1107.29 6
1107.37 6
1107.45 6
1107.52 5
1107.60 5
1107.68 5
1107.75 4
1107.83 4
1107.90 4
1107.98 4
1108.06 4
1108.13 4
1108.21 5
1108.29 5
1108.36 5
1108.44 5
1108.51 6
1108.59 6
1108.67 6
1108.74 5
1108.82 5
1108.90 5
1108.97 5
1109.05 5
1109.13 5
1109.20 5
1109.28 5
1109.35 5
1109.43 6
1109.51 6
1109.58 6
1109.66 6
1109.74 5
1109.81 5
1109.89 5
1109.97 5
1110.04 5
1110.12 5
1110.19 5
1110.27 6
1110.35 6
1110.42 5
1110.50 5
1110.58 5
1110.65 5
1110.73 5
1110.81 5
1110.88 5
1110.96 5
1111.04 6
1111.11 6
1111.19 6
1111.26 7
1111.34 7
1111.42 7
1111.49 7
1111.57 6
1111.65 6
1111.72 6
1111.80 5
1111.88 5
1111.95 4
1112.03 4
1112.11 4
1112.18 4
1112.26 4
1112.33 4
1112.41 4
1112.49 5
1112.56 5
1112.64 6
1112.72 7
1112.79 7
1112.87 8
1112.95 9
1113.02 9
1113.10 9
1113.18 9
1113.25 8
1113.33 7
1113.41 6
1113.48 6
1113.56 5
1113.63 4
1113.71 4
1113.79 4
1113.86 4
1113.94 5
1114.02 5
1114.09 5
1114.17 6
1114.25 6
1114.32 6
1114.40 6
1114.48 6
1114.55 6
1114.63 6
1114.71 6
1114.78 6
1114.86 6
1114.94 6
1115.01 7
1115.09 7
1115.17 7
1115.24 8
1115.32 8
1115.39 8
1115.47 8
1115.55 8
1115.62 8
1115.70 8
1115.78 7
1115.85 7
1115.93 7
1116.01 7
1116.08 7
1116.16 6
1116.24 6
1116.31 6
1116.39 6
1116.47 6
1116.54 6
1116.62 6
1116.70 6
1116.77 6
1116.85 6
1116.93 6
1117.00 6
1117.08 7
1117.16 7
1117.23 7
1117.31 7
1117.39 7
1117.46 7
1117.54 7
1117.62 6
1117.69 6
1117.77 6
1117.85 5
1117.92 5
1118.00 5
1118.08 5
1118.15 5
1118.23 5
1118.31 5
1118.38 5
1118.46 6
1118.54 6
1118.61 7
1118.69 7
1118.77 7
1118.84 7
1118.92 7
1119.00 7
1119.07 6
1119.15 6
1119.23 6
1119.30 6
1119.38 6
1119.46 5
1119.53 5
1119.61 5
1119.69 5
1119.76 5
1119.84 6
1119.92 6
1119.99 6
1120.07 6
1120.15 7
1120.22 7
1120.30 6
1120.38 6
1120.45 6
1120.53 5
1120.61 5
1120.68 5
1120.76 5
1120.84 5
1120.91 5
1120.99 5
1121.07 5
1121.14 5
1121.22 5
1121.30 5
1121.37 5
1121.45 5
1121.53 6
1121.60 6
1121.68 6
1121.76 7
1121.83 7
1121.91 7
1121.99 7
1122.07 7
1122.14 7
1122.22 6
1122.30 5
1122.37 5
1122.45 4
1122.53 4
1122.60 4
1122.68 5
1122.76 5
1122.83 5
1122.91 6
1122.99 6
1123.06 6
1123.14 6
1123.22 6
1123.29 6
1123.37 7
1123.45 7
1123.52 7
1123.60 7
1123.68 6
1123.76 6
1123.83 6
1123.91 6
1123.99 5
1124.06 5
1124.14 5
1124.22 5
1124.29 4
1124.37 4
1124.45 4
1124.52 4
1124.60 4
1124.68 5
1124.75 5
1124.83 6
1124.91 6
1124.99 7
1125.06 7
1125.14 7
1125.22 7
1125.29 7
1125.37 6
1125.45 6
1125.52 6
1125.60 5
1125.68 5
1125.75 5
1125.83 5
1125.91 5
1125.98 5
1126.06 5
1126.14 5
1126.22 6
1126.29 7
1126.37 8
1126.45 9
1126.52 10
1126.60 10
1126.68 10
1126.75 9
1126.83 9
1126.91 8
1126.99 8
1127.06 7
1127.14 7
1127.22 7
1127.29 7
1127.37 7
1127.45 7
1127.52 7
1127.60 7
1127.68 7
1127.75 7
1127.83 7
1127.91 6
1127.99 6
1128.06 6
1128.14 6
1128.22 6
1128.29 6
1128.37 6
1128.45 6
1128.52 7
1128.60 7
1128.68 7
1128.76 7
1128.83 7
1128.91 7
1128.99 7
1129.06 7
1129.14 7
1129.22 7
1129.30 7
1129.37 7
1129.45 7
1129.53 7
1129.60 7
1129.68 7
1129.76 6
1129.83 6
1129.91 6
1129.99 6
1130.07 6
1130.14 6
1130.22 7
1130.30 8
1130.37 8
1130.45 9
1130.53 9
1130.61 10
1130.68 10
1130.76 10
1130.84 9
1130.91 9
1130.99 8
1131.07 8
1131.14 7
1131.22 7
1131.30 6
1131.38 6
1131.45 6
1131.53 5
1131.61 5
1131.68 5
1131.76 5
1131.84 5
1131.92 5
1131.99 5
1132.07 6
1132.15 6
1132.22 6
1132.30 7
1132.38 6
1132.46 6
1132.53 6
1132.61 5
1132.69 5
1132.76 6
1132.84 6
1132.92 7
1133.00 8
1133.07 9
1133.15 9
1133.23 10
1133.30 10
1133.38 9
1133.46 9
1133.54 8
1133.61 8
1133.69 7
1133.77 7
1133.84 6
1133.92 6
1134.00 6
1134.08 6
1134.15 7
1134.23 8
1134.31 9
1134.39 10
1134.46 11
1134.54 12
1134.62 13
1134.69 13
1134.77 13
1134.85 13
1134.93 12
1135.00 12
1135.08 11
1135.16 11
1135.23 10
1135.31 10
1135.39 10
1135.47 10
1135.54 10
1135.62 10
1135.70 10
1135.78 10
1135.85 10
1135.93 9
1136.01 9
1136.08 9
1136.16 8
1136.24 8
1136.32 8
1136.39 8
1136.47 8
1136.55 8
1136.63 8
1136.70 8
1136.78 8
1136.86 9
1136.93 9
1137.01 9
1137.09 10
1137.17 10
1137.24 10
1137.32 10
1137.40 10
1137.48 10
1137.55 11
1137.63 12
1137.71 12
1137.78 12
1137.86 12
1137.94 11
1138.02 11
1138.09 10
1138.17 9
1138.25 8
1138.33 7
1138.40 7
1138.48 7
1138.56 7
1138.64 7
1138.71 9
1138.79 10
1138.87 11
1138.95 12
1139.02 13
1139.10 13
1139.18 12
1139.25 11
1139.33 10
1139.41 9
1139.49 8
1139.56 7
1139.64 7
1139.72 7
1139.80 7
1139.87 7
1139.95 7
1140.03 7
1140.11 7
1140.18 7
1140.26 7
1140.34 7
1140.42 7
1140.49 7
1140.57 7
1140.65 7
1140.73 7
1140.80 7
1140.88 8
1140.96 8
1141.03 8
1141.11 8
1141.19 8
1141.27 8
1141.34 9
1141.42 8
1141.50 8
1141.58 8
1141.65 8
1141.73 8
1141.81 8
1141.89 8
1141.96 8
1142.04 8
1142.12 8
1142.20 8
1142.27 8
1142.35 7
1142.43 7
1142.51 7
1142.58 7
1142.66 7
1142.74 7
1142.82 8
1142.89 8
1142.97 8
1143.05 8
1143.13 8
1143.20 9
1143.28 9
1143.36 9
1143.44 9
1143.51 9
1143.59 9
1143.67 9
1143.75 9
1143.82 9
1143.90 9
1143.98 8
1144.06 8
1144.13 8
1144.21 8
1144.29 9
1144.37 10
1144.44 10
1144.52 11
1144.60 12
1144.68 13
1144.75 13
1144.83 12
1144.91 12
1144.99 11
1145.06 10
1145.14 9
1145.22 9
1145.30 9
1145.38 9
1145.45 9
1145.53 9
1145.61 9
1145.69 9
1145.76 8
1145.84 8
1145.92 8
1146.00 8
1146.07 9
1146.15 10
1146.23 11
1146.31 12
1146.38 13
1146.46 13
1146.54 13
1146.62 13
1146.69 13
1146.77 13
1146.85 13
1146.93 12
1147.01 12
1147.08 12
1147.16 11
1147.24 11
1147.32 11
1147.39 10
1147.47 10
1147.55 10
1147.63 9
1147.70 9
1147.78 8
1147.86 7
1147.94 6
1148.01 6
1148.09 5
1148.17 6
1148.25 7
1148.33 9
1148.40 10
1148.48 12
1148.56 13
1148.64 14
1148.71 13
1148.79 13
1148.87 11
1148.95 10
1149.02 8
1149.10 8
1149.18 7
1149.26 7
1149.34 8
1149.41 9
1149.49 10
1149.57 11
1149.65 12
1149.72 12
1149.80 13
1149.88 13
1149.96 14
1150.03 14
1150.11 14
1150.19 14
1150.27 14
1150.35 13
1150.42 13
1150.50 13
1150.58 13
1150.66 13
1150.73 13
1150.81 12
1150.89 12
1150.97 12
1151.05 12
1151.12 11
1151.20 10
1151.28 10
1151.36 9
1151.43 9
1151.51 9
1151.59 10
1151.67 10
1151.75 11
1151.82 12
1151.90 12
1151.98 13
1152.06 14
1152.13 14
1152.21 15
1152.29 16
1152.37 17
1152.45 17
1152.52 18
1152.60 18
1152.68 18
1152.76 18
1152.84 17
1152.91 16
1152.99 15
1153.07 14
1153.15 13
1153.22 13
1153.30 13
1153.38 13
1153.46 13
1153.54 13
1153.61 13
1153.69 13
1153.77 12
1153.85 12
1153.93 11
1154.00 10
1154.08 10
1154.16 9
1154.24 9
1154.31 10
1154.39 10
1154.47 11
1154.55 12
1154.63 12
1154.70 12
1154.78 12
1154.86 12
1154.94 12
1155.02 11
1155.09 10
1155.17 9
1155.25 9
1155.33 8
1155.41 8
1155.48 8
1155.56 9
1155.64 9
1155.72 10
1155.79 10
1155.87 11
1155.95 11
1156.03 11
1156.11 11
1156.18 11
1156.26 11
1156.34 11
1156.42 12
1156.50 12
1156.57 13
1156.65 13
1156.73 13
1156.81 12
1156.89 12
1156.96 11
1157.04 10
1157.12 9
1157.20 9
1157.28 9
1157.35 9
1157.43 10
1157.51 10
1157.59 10
1157.67 10
1157.74 10
1157.82 10
1157.90 10
1157.98 10
1158.06 10
1158.13 10
1158.21 10
1158.29 9
1158.37 9
1158.45 9
1158.52 8
1158.60 8
1158.68 9
1158.76 9
1158.84 10
1158.91 11
1158.99 11
1159.07 12
1159.15 12
1159.23 12
1159.30 12
1159.38 12
1159.46 13
1159.54 13
1159.62 14
1159.69 15
1159.77 16
1159.85 17
1159.93 17
1160.01 18
1160.09 18
1160.16 18
1160.24 17
1160.32 17
1160.40 16
1160.48 16
1160.55 16
1160.63 16
1160.71 16
1160.79 17
1160.87 17
1160.94 16
1161.02 16
1161.10 15
1161.18 14
1161.26 13
1161.33 12
1161.41 12
1161.49 11
1161.57 11
1161.65 12
1161.73 12
1161.80 12
1161.88 12
1161.96 12
1162.04 12
1162.12 13
1162.19 13
1162.27 13
1162.35 13
1162.43 13
1162.51 13
1162.59 13
1162.66 13
1162.74 13
1162.82 13
1162.90 13
1162.98 12
1163.05 12
1163.13 11
1163.21 11
1163.29 11
1163.37 10
1163.45 10
1163.52 11
1163.60 12
1163.68 13
1163.76 15
1163.84 16
1163.91 18
1163.99 19
1164.07 19
1164.15 20
1164.23 19
1164.31 19
1164.38 18
1164.46 16
1164.54 15
1164.62 14
1164.70 12
1164.77 11
1164.85 10
1164.93 10
1165.01 9
1165.09 9
1165.17 9
1165.24 8
1165.32 8
1165.40 8
1165.48 8
1165.56 8
1165.64 8
1165.71 8
1165.79 9
1165.87 10
1165.95 11
1166.03 11
1166.11 11
1166.18 12
1166.26 12
1166.34 12
1166.42 12
1166.50 12
1166.57 12
1166.65 12
1166.73 12
1166.81 11
1166.89 11
1166.97 10
1167.04 10
1167.12 9
1167.20 8
1167.28 8
1167.36 8
1167.44 8
1167.51 8
1167.59 9
1167.67 9
1167.75 10
1167.83 10
1167.91 11
1167.98 11
1168.06 11
1168.14 11
1168.22 11
1168.30 11
1168.38 11
1168.45 11
1168.53 12
1168.61 12
1168.69 11
1168.77 12
1168.85 12
1168.92 12
1169.00 12
1169.08 12
1169.16 13
1169.24 13
1169.32 13
1169.40 12
1169.47 12
1169.55 11
1169.63 10
1169.71 10
1169.79 9
1169.87 9
1169.94 9
1170.02 9
1170.10 9
1170.18 8
1170.26 8
1170.34 7
1170.41 7
1170.49 6
1170.57 7
1170.65 7
1170.73 8
1170.81 10
1170.89 11
1170.96 12
1171.04 12
1171.12 13
1171.20 13
1171.28 13
1171.36 13
1171.43 13
1171.51 13
1171.59 13
1171.67 13
1171.75 13
1171.83 13
1171.91 13
1171.98 13
1172.06 14
1172.14 14
1172.22 15
1172.30 15
1172.38 15
1172.45 15
1172.53 15
1172.61 14
1172.69 14
1172.77 13
1172.85 13
1172.93 13
1173.00 13
1173.08 13
1173.16 13
1173.24 13
1173.32 13
1173.40 12
1173.48 12
1173.55 11
1173.63 11
1173.71 12
1173.79 13
1173.87 14
1173.95 16
1174.02 18
1174.10 19
1174.18 20
1174.26 21
1174.34 22
1174.42 21
1174.50 21
1174.57 19
1174.65 18
1174.73 17
1174.81 16
1174.89 14
1174.97 13
1175.05 12
1175.12 12
1175.20 12
1175.28 12
1175.36 13
1175.44 15
1175.52 16
1175.60 18
1175.67 19
1175.75 20
1175.83 20
1175.91 20
1175.99 20
1176.07 19
1176.15 19
1176.23 19
1176.30 19
1176.38 19
1176.46 19
1176.54 19
1176.62 19
1176.70 19
1176.78 19
1176.85 19
1176.93 19
1177.01 18
1177.09 17
1177.17 17
1177.25 16
1177.33 15
1177.40 15
1177.48 14
1177.56 14
1177.64 15
1177.72 15
1177.80 16
1177.88 16
1177.96 17
1178.03 17
1178.11 18
1178.19 18
1178.27 19
1178.35 19
1178.43 20
1178.51 20
1178.59 20
1178.66 20
1178.74 20
1178.82 21
1178.90 21
1178.98 22
1179.06 22
1179.14 22
1179.21 22
1179.29 21
1179.37 20
1179.45 20
1179.53 20
1179.61 20
1179.69 20
1179.77 21
1179.84 21
1179.92 22
1180.00 22
1180.08 22
1180.16 22
1180.24 21
1180.32 20
1180.40 20
1180.47 20
1180.55 20
1180.63 19
1180.71 19
1180.79 19
1180.87 19
1180.95 18
1181.03 17
1181.10 16
1181.18 16
1181.26 15
1181.34 14
1181.42 14
1181.50 14
1181.58 15
1181.66 15
1181.74 16
1181.81 16
1181.89 16
1181.97 16
1182.05 15
1182.13 15
1182.21 14
1182.29 14
1182.37 14
1182.44 14
1182.52 14
1182.60 14
1182.68 14
1182.76 15
1182.84 15
1182.92 16
1183.00 16
1183.08 17
1183.15 17
1183.23 18
1183.31 17
1183.39 17
1183.47 16
1183.55 15
1183.63 14
1183.71 14
1183.78 13
1183.86 13
1183.94 14
1184.02 14
1184.10 14
1184.18 15
1184.26 15
1184.34 16
1184.42 17
1184.49 18
1184.57 19
1184.65 21
1184.73 22
1184.81 23
1184.89 24
1184.97 24
1185.05 23
1185.13 22
1185.21 21
1185.28 20
1185.36 19
1185.44 19
1185.52 19
1185.60 19
1185.68 19
1185.76 18
1185.84 18
1185.92 17
1185.99 16
1186.07 15
1186.15 14
1186.23 14
1186.31 13
1186.39 13
1186.47 14
1186.55 15
1186.63 16
1186.70 16
1186.78 16
1186.86 16
1186.94 16
1187.02 15
1187.10 15
1187.18 14
1187.26 13
1187.34 13
1187.42 12
1187.49 12
1187.57 11
1187.65 11
1187.73 11
1187.81 11
1187.89 11
1187.97 12
1188.05 13
1188.13 14
1188.21 14
1188.28 15
1188.36 15
1188.44 15
1188.52 15
1188.60 16
1188.68 16
1188.76 17
1188.84 18
1188.92 20
1189.00 21
1189.08 22
1189.15 23
1189.23 24
1189.31 24
1189.39 23
1189.47 22
1189.55 21
1189.63 20
1189.71 19
1189.79 18
1189.87 18
1189.94 18
1190.02 18
1190.10 18
1190.18 19
1190.26 19
1190.34 19
1190.42 19
1190.50 19
1190.58 19
1190.66 20
1190.74 20
1190.81 21
1190.89 22
1190.97 22
1191.05 22
1191.13 22
1191.21 21
1191.29 20
1191.37 19
1191.45 19
1191.53 18
1191.61 18
1191.69 18
1191.76 18
1191.84 18
1191.92 18
1192.00 17
1192.08 17
1192.16 17
1192.24 17
1192.32 17
1192.40 18
1192.48 18
1192.56 19
1192.64 19
1192.71 20
1192.79 20
1192.87 20
1192.95 19
1193.03 19
1193.11 18
1193.19 17
1193.27 17
1193.35 17
1193.43 18
1193.51 19
1193.59 20
1193.66 22
1193.74 23
1193.82 25
1193.90 25
1193.98 26
1194.06 26
1194.14 26
1194.22 26
1194.30 25
1194.38 25
1194.46 24
1194.54 24
1194.62 23
1194.69 22
1194.77 22
1194.85 21
1194.93 20
1195.01 20
1195.09 19
1195.17 18
1195.25 18
1195.33 17
1195.41 17
1195.49 16
1195.57 16
1195.65 16
1195.72 17
1195.80 17
1195.88 18
1195.96 19
1196.04 20
1196.12 20
1196.20 20
1196.28 20
1196.36 19
1196.44 18
1196.52 17
1196.60 16
1196.68 16
1196.76 16
1196.83 17
1196.91 17
1196.99 18
1197.07 19
1197.15 20
1197.23 21
1197.31 23
1197.39 25
1197.47 27
1197.55 30
1197.63 31
1197.71 32
1197.79 32
1197.87 32
1197.95 30
1198.02 28
1198.10 27
1198.18 25
1198.26 23
1198.34 23
1198.42 22
1198.50 23
1198.58 23
1198.66 23
1198.74 24
1198.82 24
1198.90 23
1198.98 23
1199.06 23
1199.14 22
1199.22 22
1199.29 21
1199.37 21
1199.45 21
1199.53 20
1199.61 20
1199.69 20
1199.77 20
1199.85 21
1199.93 21
1200.01 22
1200.09 23
1200.17 24
1200.25 25
1200.33 26
1200.41 27
1200.49 28
1200.56 28
1200.64 28
1200.72 28
1200.80 29
1200.88 29
1200.96 29
1201.04 30
1201.12 30
1201.20 31
1201.28 31
1201.36 32
1201.44 32
1201.52 31
1201.60 31
1201.68 31
1201.76 30
1201.84 29
1201.92 27
1202.00 26
1202.07 24
1202.15 23
1202.23 23
1202.31 23
1202.39 24
1202.47 25
1202.55 26
1202.63 26
1202.71 26
1202.79 26
1202.87 25
1202.95 23
1203.03 22
1203.11 21
1203.19 21
1203.27 21
1203.35 21
1203.43 21
1203.51 21
1203.59 21
1203.66 21
1203.74 21
1203.82 21
1203.90 21
1203.98 21
1204.06 21
1204.14 22
1204.22 23
1204.30 24
1204.38 25
1204.46 26
1204.54 27
1204.62 27
1204.70 28
1204.78 28
1204.86 27
1204.94 27
1205.02 25
1205.10 24
1205.18 23
1205.26 22
1205.34 22
1205.42 22
1205.49 22
1205.57 23
1205.65 23
1205.73 23
1205.81 23
1205.89 22
1205.97 22
1206.05 21
1206.13 20
1206.21 20
1206.29 19
1206.37 19
1206.45 18
1206.53 18
1206.61 18
1206.69 18
1206.77 18
1206.85 19
1206.93 19
1207.01 19
1207.09 19
1207.17 19
1207.25 19
1207.33 20
1207.41 20
1207.49 21
1207.56 22
1207.64 23
1207.72 23
1207.80 23
1207.88 22
1207.96 21
1208.04 19
1208.12 18
1208.20 17
1208.28 17
1208.36 18
1208.44 20
1208.52 21
1208.60 23
1208.68 24
1208.76 25
1208.84 25
1208.92 25
1209.00 24
1209.08 23
1209.16 22
1209.24 21
1209.32 20
1209.40 19
1209.48 18
1209.56 18
1209.64 17
1209.72 17
1209.80 18
1209.88 19
1209.96 21
1210.04 23
1210.12 25
1210.20 27
1210.27 29
1210.35 30
1210.43 30
1210.51 30
1210.59 29
1210.67 27
1210.75 25
1210.83 23
1210.91 22
1210.99 21
1211.07 20
1211.15 20
1211.23 21
1211.31 21
1211.39 21
1211.47 21
1211.55 20
1211.63 19
1211.71 19
1211.79 20
1211.87 21
1211.95 23
1212.03 26
1212.11 29
1212.19 32
1212.27 33
1212.35 34
1212.43 34
1212.51 33
1212.59 32
1212.67 31
1212.75 30
1212.83 30
1212.91 30
1212.99 31
1213.07 31
1213.15 32
1213.23 32
1213.31 31
1213.39 30
1213.47 29
1213.55 28
1213.63 28
1213.71 28
1213.79 28
1213.87 28
1213.95 28
1214.03 28
1214.11 28
1214.19 29
1214.27 30
1214.35 31
1214.43 32
1214.51 32
1214.59 33
1214.67 32
1214.75 31
1214.83 30
1214.90 28
1214.98 27
1215.06 26
1215.14 26
1215.22 26
1215.30 26
1215.38 26
1215.46 26
1215.54 26
1215.62 26
1215.70 26
1215.78 26
1215.86 27
1215.94 27
1216.02 28
1216.10 28
1216.18 29
1216.26 29
1216.34 29
1216.42 28
1216.50 29
1216.58 29
1216.66 29
1216.74 30
1216.82 31
1216.90 31
1216.98 32
1217.06 33
1217.14 33
1217.22 34
1217.30 33
1217.38 32
1217.46 31
1217.54 28
1217.62 25
1217.70 23
1217.78 20
1217.86 18
1217.94 16
1218.02 15
1218.10 14
1218.18 14
1218.26 14
1218.34 14
1218.42 14
1218.50 13
1218.58 13
1218.66 14
1218.74 14
1218.82 15
1218.90 16
1218.98 18
1219.06 20
1219.14 21
1219.22 22
1219.30 23
1219.38 23
1219.46 23
1219.54 22
1219.62 22
1219.70 21
1219.78 21
1219.86 21
1219.94 21
1220.02 22
1220.10 24
1220.18 26
1220.26 29
1220.34 32
1220.42 35
1220.50 37
1220.58 38
1220.66 39
1220.74 38
1220.82 38
1220.91 37
1220.99 36
1221.07 35
1221.15 34
1221.23 33
1221.31 31
1221.39 29
1221.47 28
1221.55 27
1221.63 26
1221.71 27
1221.79 27
1221.87 29
1221.95 30
1222.03 32
1222.11 33
1222.19 34
1222.27 34
1222.35 33
1222.43 33
1222.51 32
1222.59 31
1222.67 31
1222.75 31
1222.83 31
1222.91 32
1222.99 33
1223.07 34
1223.15 35
1223.23 36
1223.31 37
1223.39 38
1223.47 38
1223.55 38
1223.63 38
1223.71 37
1223.79 35
1223.87 33
1223.95 30
1224.03 28
1224.11 26
1224.19 24
1224.27 23
1224.35 23
1224.43 23
1224.51 23
1224.59 24
1224.67 25
1224.75 27
1224.83 28
1224.91 29
1224.99 30
1225.07 30
1225.15 30
1225.23 29
1225.31 28
1225.39 27
1225.48 26
1225.56 25
1225.64 23
1225.72 22
1225.80 21
1225.88 20
1225.96 19
1226.04 20
1226.12 21
1226.20 23
1226.28 25
1226.36 27
1226.44 29
1226.52 30
1226.60 32
1226.68 33
1226.76 33
1226.84 33
1226.92 33
1227.00 32
1227.08 31
1227.16 29
1227.24 28
1227.32 26
1227.40 26
1227.48 26
1227.56 26
1227.64 27
1227.72 28
1227.80 29
1227.88 30
1227.96 30
1228.04 29
1228.12 28
1228.21 26
1228.29 25
1228.37 23
1228.45 22
1228.53 21
1228.61 21
1228.69 22
1228.77 24
1228.85 26
1228.93 29
1229.01 32
1229.09 35
1229.17 36
1229.25 35
1229.33 34
1229.41 32
1229.49 31
1229.57 30
1229.65 30
1229.73 30
1229.81 31
1229.89 31
1229.97 31
1230.05 30
1230.13 28
1230.21 27
1230.29 25
1230.38 25
1230.46 24
1230.54 25
1230.62 26
1230.70 28
1230.78 30
1230.86 31
1230.94 32
1231.02 33
1231.10 33
1231.18 33
1231.26 32
1231.34 31
1231.42 30
1231.50 29
1231.58 28
1231.66 27
1231.74 27
1231.82 26
1231.90 26
1231.98 26
1232.06 25
1232.14 25
1232.23 24
1232.31 24
1232.39 23
1232.47 23
1232.55 23
1232.63 23
1232.71 23
1232.79 23
1232.87 23
1232.95 22
1233.03 22
1233.11 23
1233.19 23
1233.27 24
1233.35 26
1233.43 27
1233.51 28
1233.59 30
1233.67 31
1233.75 32
1233.84 33
1233.92 33
1234.00 34
1234.08 35
1234.16 35
1234.24 35
1234.32 34
1234.40 33
1234.48 32
1234.56 31
1234.64 30
1234.72 30
1234.80 29
1234.88 29
1234.96 29
1235.04 28
1235.12 28
1235.20 27
1235.29 27
1235.37 27
1235.45 27
1235.53 28
1235.61 29
1235.69 29
1235.77 29
1235.85 28
1235.93 26
1236.01 24
1236.09 23
1236.17 22
1236.25 22
1236.33 22
1236.41 23
1236.49 25
1236.57 26
1236.66 27
1236.74 28
1236.82 27
1236.90 27
1236.98 26
1237.06 25
1237.14 25
1237.22 25
1237.30 25
1237.38 26
1237.46 27
1237.54 28
1237.62 29
1237.70 30
1237.78 31
1237.86 31
1237.95 31
1238.03 31
1238.11 31
1238.19 31
1238.27 31
1238.35 30
1238.43 30
1238.51 30
1238.59 29
1238.67 29
1238.75 29
1238.83 30
1238.91 31
1238.99 33
1239.07 35
1239.16 36
1239.24 36
1239.32 36
1239.40 34
1239.48 32
1239.56 30
1239.64 28
1239.72 27
1239.80 27
1239.88 27
1239.96 27
1240.04 28
1240.12 30
1240.20 31
1240.29 32
1240.37 33
1240.45 34
1240.53 34
1240.61 35
1240.69 36
1240.77 36
1240.85 37
1240.93 38
1241.01 38
1241.09 38
1241.17 37
1241.25 36
1241.34 34
1241.42 32
1241.50 29
1241.58 27
1241.66 25
1241.74 23
1241.82 23
1241.90 23
1241.98 23
1242.06 24
1242.14 26
1242.22 27
1242.30 29
1242.39 31
1242.47 33
1242.55 35
1242.63 36
1242.71 37
1242.79 37
1242.87 37
1242.95 37
1243.03 37
1243.11 37
1243.19 37
1243.27 38
1243.36 38
1243.44 39
1243.52 39
1243.60 40
1243.68 40
1243.76 40
1243.84 41
1243.92 41
1244.00 42
1244.08 43
1244.16 43
1244.24 43
1244.33 43
1244.41 41
1244.49 40
1244.57 38
1244.65 37
1244.73 36
1244.81 35
1244.89 35
1244.97 36
1245.05 36
1245.13 36
1245.22 36
1245.30 36
1245.38 36
1245.46 36
1245.54 36
1245.62 37
1245.70 38
1245.78 40
1245.86 41
1245.94 41
1246.02 40
1246.11 38
1246.19 36
1246.27 33
1246.35 31
1246.43 30
1246.51 29
1246.59 30
1246.67 33
1246.75 36
1246.83 39
1246.91 42
1247.00 44
1247.08 46
1247.16 46
1247.24 46
1247.32 45
1247.40 43
1247.48 41
1247.56 39
1247.64 36
1247.72 34
1247.81 32
1247.89 30
1247.97 29
1248.05 29
1248.13 30
1248.21 31
1248.29 32
1248.37 33
1248.45 33
1248.53 34
1248.61 35
1248.70 36
1248.78 37
1248.86 38
1248.94 39
1249.02 40
1249.10 39
1249.18 38
1249.26 37
1249.34 35
1249.43 34
1249.51 32
1249.59 31
1249.67 30
1249.75 30
1249.83 29
1249.91 29
1249.99 29
1250.07 29
1250.15 30
1250.24 31
1250.32 31
1250.40 32
1250.48 32
1250.56 33
1250.64 33
1250.72 33
1250.80 33
1250.88 34
1250.97 34
1251.05 34
1251.13 33
1251.21 32
1251.29 31
1251.37 30
1251.45 28
1251.53 27
1251.61 26
1251.70 25
1251.78 25
1251.86 26
1251.94 27
1252.02 28
1252.10 29
1252.18 31
1252.26 32
1252.34 33
1252.43 34
1252.51 35
1252.59 36
1252.67 36
1252.75 36
1252.83 36
1252.91 35
1252.99 34
1253.07 33
1253.16 32
1253.24 31
1253.32 31
1253.40 31
1253.48 31
1253.56 32
1253.64 32
1253.72 33
1253.80 32
1253.89 32
1253.97 31
1254.05 30
1254.13 29
1254.21 29
1254.29 29
1254.37 31
1254.45 33
1254.54 36
1254.62 38
1254.70 41
1254.78 42
1254.86 43
1254.94 43
1255.02 42
1255.10 41
1255.18 40
1255.27 38
1255.35 37
1255.43 37
1255.51 37
1255.59 38
1255.67 40
1255.75 42
1255.83 44
1255.92 45
1256.00 46
1256.08 46
1256.16 45
1256.24 44
1256.32 42
1256.40 41
1256.48 40
1256.57 40
1256.65 41
1256.73 41
1256.81 42
1256.89 42
1256.97 42
1257.05 41
1257.13 40
1257.22 39
1257.30 38
1257.38 38
1257.46 38
1257.54 39
1257.62 40
1257.70 42
1257.79 43
1257.87 43
1257.95 43
1258.03 43
1258.11 42
1258.19 41
1258.27 41
1258.35 41
1258.44 42
1258.52 43
1258.60 44
1258.68 46
1258.76 48
1258.84 50
1258.92 52
1259.01 54
1259.09 56
1259.17 57
1259.25 58
1259.33 58
1259.41 58
1259.49 58
1259.57 57
1259.66 56
1259.74 55
1259.82 53
1259.90 51
1259.98 49
1260.06 47
1260.14 46
1260.23 46
1260.31 46
1260.39 45
1260.47 45
1260.55 44
1260.63 43
1260.71 42
1260.80 41
1260.88 40
1260.96 40
1261.04 40
1261.12 41
1261.20 41
1261.28 42
1261.37 42
1261.45 42
1261.53 42
1261.61 42
1261.69 41
1261.77 40
1261.85 39
1261.94 38
1262.02 37
1262.10 37
1262.18 37
1262.26 38
1262.34 38
1262.42 40
1262.51 41
1262.59 43
1262.67 44
1262.75 46
1262.83 47
1262.91 47
1262.99 47
1263.08 46
1263.16 44
1263.24 42
1263.32 41
1263.40 39
1263.48 37
1263.56 36
1263.65 35
1263.73 34
1263.81 34
1263.89 34
1263.97 36
1264.05 39
1264.13 42
1264.22 46
1264.30 50
1264.38 54
1264.46 56
1264.54 57
1264.62 57
1264.71 56
1264.79 54
1264.87 52
1264.95 49
1265.03 47
1265.11 45
1265.19 43
1265.28 42
1265.36 41
1265.44 40
1265.52 40
1265.60 40
1265.68 39
1265.77 39
1265.85 38
1265.93 37
1266.01 37
1266.09 36
1266.17 35
1266.25 35
1266.34 34
1266.42 35
1266.50 36
1266.58 38
1266.66 40
1266.74 43
1266.83 46
1266.91 49
1266.99 52
1267.07 55
1267.15 57
1267.23 58
1267.32 59
1267.40 60
1267.48 60
1267.56 60
1267.64 60
1267.72 59
1267.81 59
1267.89 58
1267.97 57
1268.05 57
1268.13 56
1268.21 56
1268.29 56
1268.38 56
1268.46 56
1268.54 56
1268.62 55
1268.70 54
1268.78 52
1268.87 50
1268.95 48
1269.03 46
1269.11 44
1269.19 43
1269.27 42
1269.36 42
1269.44 42
1269.52 42
1269.60 43
1269.68 44
1269.76 44
1269.85 45
1269.93 45
1270.01 46
1270.09 46
1270.17 46
1270.26 45
1270.34 44
1270.42 43
1270.50 42
1270.58 40
1270.66 38
1270.75 36
1270.83 34
1270.91 33
1270.99 32
1271.07 32
1271.15 33
1271.24 33
1271.32 34
1271.40 36
1271.48 37
1271.56 38
1271.64 38
1271.73 39
1271.81 40
1271.89 41
1271.97 42
1272.05 43
1272.13 45
1272.22 47
1272.30 48
1272.38 48
1272.46 48
1272.54 47
1272.63 44
1272.71 41
1272.79 38
1272.87 35
1272.95 32
1273.03 30
1273.12 28
1273.20 27
1273.28 26
1273.36 26
1273.44 26
1273.53 27
1273.61 28
1273.69 29
1273.77 31
1273.85 32
1273.93 34
1274.02 36
1274.10 38
1274.18 40
1274.26 42
1274.34 44
1274.43 46
1274.51 47
1274.59 48
1274.67 49
1274.75 49
1274.83 50
1274.92 52
1275.00 54
1275.08 56
1275.16 58
1275.24 60
1275.33 60
1275.41 60
1275.49 59
1275.57 56
1275.65 53
1275.74 50
1275.82 47
1275.90 45
1275.98 43
1276.06 42
1276.14 42
1276.23 43
1276.31 43
1276.39 44
1276.47 45
1276.55 46
1276.64 48
1276.72 49
1276.80 50
1276.88 50
1276.96 50
1277.05 50
1277.13 49
1277.21 49
1277.29 49
1277.37 49
1277.46 49
1277.54 49
1277.62 50
1277.70 50
1277.78 50
1277.86 50
1277.95 49
1278.03 49
1278.11 49
1278.19 49
1278.27 49
1278.36 49
1278.44 49
1278.52 49
1278.60 50
1278.68 50
1278.77 50
1278.85 50
1278.93 49
1279.01 49
1279.09 47
1279.18 46
1279.26 45
1279.34 43
1279.42 42
1279.50 41
1279.59 40
1279.67 39
1279.75 38
1279.83 38
1279.91 38
1280.00 39
1280.08 40
1280.16 41
1280.24 42
1280.32 43
1280.41 44
1280.49 44
1280.57 44
1280.65 45
1280.73 45
1280.82 45
1280.90 45
1280.98 45
1281.06 45
1281.14 45
1281.23 44
1281.31 44
1281.39 43
1281.47 41
1281.56 39
1281.64 37
1281.72 36
1281.80 34
1281.88 33
1281.97 33
1282.05 35
1282.13 36
1282.21 39
1282.29 41
1282.38 43
1282.46 45
1282.54 46
1282.62 46
1282.70 46
1282.79 47
1282.87 47
1282.95 48
1283.03 48
1283.11 48
1283.20 48
1283.28 48
1283.36 47
1283.44 47
1283.53 47
1283.61 47
1283.69 48
1283.77 49
1283.85 50
1283.94 51
1284.02 52
1284.10 53
1284.18 54
1284.26 55
1284.35 56
1284.43 58
1284.51 60
1284.59 61
1284.68 62
1284.76 62
1284.84 61
1284.92 60
1285.00 58
1285.09 56
1285.17 54
1285.25 51
1285.33 50
1285.42 48
1285.50 46
1285.58 44
1285.66 42
1285.74 39
1285.83 36
1285.91 34
1285.99 32
1286.07 31
1286.16 31
1286.24 32
1286.32 34
1286.40 37
1286.48 40
1286.57 43
1286.65 45
1286.73 48
1286.81 50
1286.90 52
1286.98 53
1287.06 53
1287.14 53
1287.22 52
1287.31 50
1287.39 47
1287.47 44
1287.55 42
1287.64 42
1287.72 42
1287.80 43
1287.88 45
1287.96 48
1288.05 50
1288.13 52
1288.21 54
1288.29 55
1288.38 55
1288.46 55
1288.54 54
1288.62 52
1288.70 51
1288.79 50
1288.87 49
1288.95 50
1289.03 52
1289.12 55
1289.20 60
1289.28 64
1289.36 67
1289.45 70
1289.53 70
1289.61 70
1289.69 68
1289.77 65
1289.86 62
1289.94 59
1290.02 57
1290.10 56
1290.19 55
1290.27 55
1290.35 56
1290.43 56
1290.52 57
1290.60 57
1290.68 56
1290.76 55
1290.85 53
1290.93 50
1291.01 47
1291.09 44
1291.17 41
1291.26 38
1291.34 37
1291.42 36
1291.50 36
1291.59 37
1291.67 39
1291.75 40
1291.83 42
1291.92 43
1292.00 43
1292.08 44
1292.16 44
1292.25 45
1292.33 45
1292.41 46
1292.49 46
1292.58 46
1292.66 46
1292.74 45
1292.82 44
1292.91 42
1292.99 41
1293.07 40
1293.15 39
1293.24 40
1293.32 41
1293.40 43
1293.48 45
1293.56 47
1293.65 47
1293.73 48
1293.81 48
1293.89 48
1293.98 47
1294.06 48
1294.14 49
1294.22 50
1294.31 51
1294.39 52
1294.47 53
1294.55 54
1294.64 55
1294.72 55
1294.80 56
1294.88 56
1294.97 55
1295.05 55
1295.13 54
1295.21 52
1295.30 50
1295.38 49
1295.46 47
1295.54 46
1295.63 45
1295.71 45
1295.79 45
1295.87 46
1295.96 47
1296.04 49
1296.12 52
1296.20 54
1296.29 56
1296.37 57
1296.45 58
1296.53 58
1296.62 57
1296.70 56
1296.78 54
1296.86 53
1296.95 52
1297.03 52
1297.11 52
1297.20 52
1297.28 53
1297.36 53
1297.44 54
1297.53 54
1297.61 53
1297.69 53
1297.77 52
1297.86 51
1297.94 50
1298.02 50
1298.10 51
1298.19 51
1298.27 53
1298.35 54
1298.43 56
1298.52 58
1298.60 59
1298.68 59
1298.76 58
1298.85 55
1298.93 53
1299.01 50
1299.09 48
1299.18 46
1299.26 47
1299.34 48
1299.43 51
1299.51 55
1299.59 59
1299.67 62
1299.76 65
1299.84 66
1299.92 66
1300.00 66
1300.09 64
1300.17 63
1300.25 61
1300.33 60
1300.42 59
1300.50 58
1300.58 58
1300.67 58
1300.75 58
1300.83 58
1300.91 58
1301.00 59
1301.08 59
1301.16 59
1301.24 60
1301.33 60
1301.41 60
1301.49 60
1301.57 61
1301.66 60
1301.74 60
1301.82 59
1301.91 58
1301.99 56
1302.07 55
1302.15 53
1302.24 52
1302.32 50
1302.40 49
1302.48 47
1302.57 46
1302.65 45
1302.73 45
1302.82 46
1302.90 47
1302.98 49
1303.06 50
1303.15 51
1303.23 51
1303.31 51
1303.40 50
1303.48 49
1303.56 49
1303.64 49
1303.73 49
1303.81 50
1303.89 50
1303.97 50
1304.06 50
1304.14 49
1304.22 49
1304.31 49
1304.39 50
1304.47 53
1304.55 55
1304.64 58
1304.72 60
1304.80 61
1304.89 62
1304.97 61
1305.05 60
1305.13 60
1305.22 60
1305.30 60
1305.38 61
1305.46 61
1305.55 60
1305.63 58
1305.71 57
1305.80 54
1305.88 52
1305.96 51
1306.04 50
1306.13 49
1306.21 49
1306.29 48
1306.38 48
1306.46 47
1306.54 45
1306.62 44
1306.71 42
1306.79 41
1306.87 40
1306.96 40
1307.04 41
1307.12 43
1307.20 46
1307.29 48
1307.37 50
1307.45 52
1307.54 53
1307.62 53
1307.70 53
1307.79 53
1307.87 51
1307.95 49
1308.03 47
1308.12 44
1308.20 42
1308.28 40
1308.37 39
1308.45 39
1308.53 39
1308.61 39
1308.70 38
1308.78 38
1308.86 37
1308.95 36
1309.03 36
1309.11 37
1309.19 38
1309.28 39
1309.36 42
1309.44 44
1309.53 47
1309.61 50
1309.69 52
1309.78 54
1309.86 56
1309.94 57
1310.02 57
1310.11 58
1310.19 57
1310.27 56
1310.36 55
1310.44 54
1310.52 53
1310.61 53
1310.69 53
1310.77 54
1310.85 56
1310.94 59
1311.02 63
1311.10 66
1311.19 69
1311.27 70
1311.35 70
1311.44 68
1311.52 66
1311.60 64
1311.68 62
1311.77 61
1311.85 60
1311.93 59
1312.02 59
1312.10 59
1312.18 58
1312.27 58
1312.35 57
1312.43 57
1312.51 57
1312.60 57
1312.68 58
1312.76 57
1312.85 56
1312.93 54
1313.01 52
1313.10 50
1313.18 49
1313.26 49
1313.35 52
1313.43 55
1313.51 59
1313.59 62
1313.68 65
1313.76 66
1313.84 66
1313.93 65
1314.01 63
1314.09 62
1314.18 61
1314.26 62
1314.34 63
1314.43 64
1314.51 66
1314.59 69
1314.68 71
1314.76 74
1314.84 77
1314.92 80
1315.01 82
1315.09 84
1315.17 86
1315.26 86
1315.34 86
1315.42 85
1315.51 83
1315.59 81
1315.67 77
1315.76 73
1315.84 70
1315.92 66
1316.01 64
1316.09 63
1316.17 63
1316.25 64
1316.34 66
1316.42 68
1316.50 69
1316.59 70
1316.67 71
1316.75 70
1316.84 69
1316.92 68
1317.00 66
1317.09 65
1317.17 65
1317.25 65
1317.34 65
1317.42 66
1317.50 67
1317.59 68
1317.67 68
1317.75 68
1317.84 67
1317.92 66
1318.00 64
1318.09 63
1318.17 61
1318.25 59
1318.33 57
1318.42 56
1318.50 55
1318.58 55
1318.67 56
1318.75 58
1318.83 61
1318.92 64
1319.00 66
1319.08 68
1319.17 70
1319.25 70
1319.33 69
1319.42 67
1319.50 66
1319.58 65
1319.67 64
1319.75 65
1319.83 65
1319.92 66
1320.00 66
1320.08 65
1320.17 64
1320.25 63
1320.33 61
1320.42 60
1320.50 60
1320.58 60
1320.67 61
1320.75 64
1320.83 67
1320.92 70
1321.00 74
1321.08 77
1321.17 79
1321.25 80
1321.33 81
1321.42 80
1321.50 79
1321.58 77
1321.67 75
1321.75 73
1321.83 73
1321.92 72
1322.00 73
1322.08 75
1322.17 76
1322.25 78
1322.33 80
1322.42 81
1322.50 81
1322.58 81
1322.67 81
1322.75 81
1322.83 81
1322.92 81
1323.00 81
1323.08 81
1323.17 81
1323.25 81
1323.33 81
1323.42 80
1323.50 78
1323.58 77
1323.67 76
1323.75 76
1323.83 75
1323.92 74
1324.00 73
1324.08 70
1324.17 67
1324.25 64
1324.33 60
1324.42 57
1324.50 56
1324.59 55
1324.67 55
1324.75 57
1324.84 58
1324.92 60
1325.00 61
1325.09 61
1325.17 60
1325.25 59
1325.34 56
1325.42 54
1325.50 51
1325.59 49
1325.67 48
1325.75 47
1325.84 47
1325.92 47
1326.00 48
1326.09 49
1326.17 49
1326.25 49
1326.34 49
1326.42 48
1326.50 47
1326.59 46
1326.67 44
1326.76 41
1326.84 39
1326.92 37
1327.01 36
1327.09 37
1327.17 38
1327.26 40
1327.34 42
1327.42 43
1327.51 45
1327.59 45
1327.67 45
1327.76 44
1327.84 43
1327.92 42
1328.01 41
1328.09 41
1328.18 42
1328.26 43
1328.34 46
1328.43 49
1328.51 51
1328.59 53
1328.68 54
1328.76 53
1328.84 51
1328.93 49
1329.01 47
1329.09 45
1329.18 44
1329.26 43
1329.34 44
1329.43 45
1329.51 47
1329.60 49
1329.68 52
1329.76 53
1329.85 55
1329.93 56
1330.01 56
1330.10 56
1330.18 56
1330.26 57
1330.35 57
1330.43 59
1330.52 60
1330.60 62
1330.68 64
1330.77 66
1330.85 67
1330.93 69
1331.02 71
1331.10 72
1331.18 73
1331.27 74
1331.35 74
1331.44 73
1331.52 73
1331.60 72
1331.69 71
1331.77 71
1331.85 72
1331.94 73
1332.02 74
1332.10 75
1332.19 75
1332.27 75
1332.36 74
1332.44 74
1332.52 74
1332.61 76
1332.69 78
1332.77 80
1332.86 82
1332.94 84
1333.03 86
1333.11 86
1333.19 86
1333.28 84
1333.36 82
1333.44 80
1333.53 77
1333.61 74
1333.69 71
1333.78 68
1333.86 65
1333.95 62
1334.03 59
1334.11 57
1334.20 55
1334.28 53
1334.36 53
1334.45 53
1334.53 54
1334.62 56
1334.70 58
1334.78 61
1334.87 64
1334.95 66
1335.03 68
1335.12 69
1335.20 70
1335.29 70
1335.37 69
1335.45 69
1335.54 70
1335.62 71
1335.70 73
1335.79 76
1335.87 80
1335.96 84
1336.04 87
1336.12 90
1336.21 90
1336.29 88
1336.38 85
1336.46 81
1336.54 76
1336.63 71
1336.71 68
1336.79 65
1336.88 63
1336.96 63
1337.05 63
1337.13 63
1337.21 64
1337.30 65
1337.38 65
1337.46 65
1337.55 66
1337.63 66
1337.72 67
1337.80 68
1337.88 69
1337.97 71
1338.05 73
1338.14 74
1338.22 75
1338.30 75
1338.39 75
1338.47 73
1338.55 70
1338.64 67
1338.72 64
1338.81 60
1338.89 58
1338.97 56
1339.06 55
1339.14 55
1339.23 55
1339.31 56
1339.39 58
1339.48 61
1339.56 63
1339.65 65
1339.73 68
1339.81 69
1339.90 71
1339.98 72
1340.07 73
1340.15 72
1340.23 72
1340.32 70
1340.40 68
1340.48 65
1340.57 62
1340.65 59
1340.74 56
1340.82 54
1340.90 52
1340.99 52
1341.07 52
1341.16 53
1341.24 54
1341.32 57
1341.41 60
1341.49 63
1341.58 67
1341.66 71
1341.74 75
1341.83 79
1341.91 82
1342.00 85
1342.08 86
1342.16 87
1342.25 86
1342.33 85
1342.42 83
1342.50 80
1342.58 78
1342.67 75
1342.75 72
1342.84 69
1342.92 66
1343.00 64
1343.09 61
1343.17 59
1343.26 59
1343.34 59
1343.42 61
1343.51 64
1343.59 68
1343.68 71
1343.76 75
1343.84 77
1343.93 78
1344.01 78
1344.10 77
1344.18 74
1344.26 72
1344.35 69
1344.43 66
1344.52 64
1344.60 62
1344.68 60
1344.77 58
1344.85 57
1344.94 57
1345.02 57
1345.10 58
1345.19 60
1345.27 62
1345.36 64
1345.44 66
1345.53 68
1345.61 69
1345.69 70
1345.78 69
1345.86 69
1345.95 68
1346.03 66
1346.11 65
1346.20 64
1346.28 62
1346.37 61
1346.45 61
1346.53 61
1346.62 61
1346.70 62
1346.79 63
1346.87 64
1346.96 65
1347.04 66
1347.12 65
1347.21 65
1347.29 63
1347.38 62
1347.46 60
1347.54 59
1347.63 58
1347.71 58
1347.80 60
1347.88 62
1347.97 64
1348.05 66
1348.13 68
1348.22 69
1348.30 69
1348.39 68
1348.47 67
1348.55 66
1348.64 65
1348.72 65
1348.81 67
1348.89 68
1348.98 70
1349.06 71
1349.14 71
1349.23 70
1349.31 68
1349.40 66
1349.48 63
1349.56 60
1349.65 57
1349.73 55
1349.82 52
1349.90 49
1349.99 47
1350.07 46
1350.15 45
1350.24 46
1350.32 49
1350.41 54
1350.49 60
1350.58 67
1350.66 74
1350.74 81
1350.83 87
1350.91 93
1351.00 96
1351.08 98
1351.17 99
1351.25 97
1351.33 95
1351.42 91
1351.50 88
1351.59 84
1351.67 81
1351.76 78
1351.84 75
1351.92 72
1352.01 69
1352.09 66
1352.18 63
1352.26 60
1352.35 58
1352.43 58
1352.51 59
1352.60 60
1352.68 63
1352.77 66
1352.85 68
1352.94 70
1353.02 70
1353.10 70
1353.19 69
1353.27 67
1353.36 66
1353.44 64
1353.53 63
1353.61 63
1353.69 63
1353.78 64
1353.86 65
1353.95 67
1354.03 69
1354.12 70
1354.20 71
1354.28 71
1354.37 71
1354.45 70
1354.54 69
1354.62 69
1354.71 68
1354.79 67
1354.88 66
1354.96 65
1355.04 65
1355.13 66
1355.21 67
1355.30 69
1355.38 72
1355.47 75
1355.55 78
1355.64 81
1355.72 84
1355.80 86
1355.89 88
1355.97 90
1356.06 92
1356.14 94
1356.23 96
1356.31 96
1356.39 97
1356.48 96
1356.56 94
1356.65 91
1356.73 88
1356.82 84
1356.90 80
1356.99 76
1357.07 72
1357.15 68
1357.24 65
1357.32 63
1357.41 61
1357.49 61
1357.58 62
1357.66 64
1357.75 67
1357.83 70
1357.92 74
1358.00 78
1358.08 82
1358.17 86
1358.25 89
1358.34 91
1358.42 91
1358.51 91
1358.59 89
1358.68 87
1358.76 84
1358.84 83
1358.93 82
1359.01 82
1359.10 84
1359.18 85
1359.27 87
1359.35 88
1359.44 89
1359.52 88
1359.61 88
1359.69 87
1359.77 87
1359.86 87
1359.94 88
1360.03 90
1360.11 92
1360.20 94
1360.28 95
1360.37 96
1360.45 96
1360.54 94
1360.62 93
1360.70 90
1360.79 88
1360.87 87
1360.96 87
1361.04 87
1361.13 89
1361.21 90
1361.30 92
1361.38 94
1361.47 96
1361.55 96
1361.63 97
1361.72 96
1361.80 96
1361.89 95
1361.97 95
1362.06 94
1362.14 93
1362.23 92
1362.31 90
1362.40 87
1362.48 85
1362.57 82
1362.65 79
1362.73 76
1362.82 74
1362.90 72
1362.99 69
1363.07 67
1363.16 65
1363.24 63
1363.33 61
1363.41 59
1363.50 58
1363.58 57
1363.67 57
1363.75 57
1363.83 57
1363.92 57
1364.00 56
1364.09 56
1364.17 55
1364.26 54
1364.34 53
1364.43 53
1364.51 54
1364.60 55
1364.68 56
1364.77 59
1364.85 63
1364.94 68
1365.02 74
1365.11 80
1365.19 86
1365.27 91
1365.36 95
1365.44 97
1365.53 97
1365.61 96
1365.70 94
1365.78 92
1365.87 90
1365.95 88
1366.04 86
1366.12 84
1366.21 82
1366.29 81
1366.38 80
1366.46 80
1366.55 79
1366.63 78
1366.71 77
1366.80 74
1366.88 71
1366.97 68
1367.05 65
1367.14 64
1367.22 64
1367.31 64
1367.39 66
1367.48 68
1367.56 69
1367.65 69
1367.73 69
1367.82 68
1367.90 66
1367.99 65
1368.07 65
1368.16 64
1368.24 64
1368.33 65
1368.41 65
1368.50 65
1368.58 65
1368.66 65
1368.75 66
1368.83 67
1368.92 68
1369.00 69
1369.09 70
1369.17 71
1369.26 71
1369.34 70
1369.43 69
1369.51 67
1369.60 66
1369.68 66
1369.77 66
1369.85 68
1369.94 70
1370.02 73
1370.11 75
1370.19 76
1370.28 76
1370.36 74
1370.45 70
1370.53 65
1370.62 60
1370.70 54
1370.79 49
1370.87 45
1370.96 42
1371.04 41
1371.13 40
1371.21 40
1371.30 41
1371.38 43
1371.46 45
1371.55 48
1371.63 52
1371.72 56
1371.80 61
1371.89 66
1371.97 71
1372.06 75
1372.14 78
1372.23 81
1372.31 83
1372.40 84
1372.48 85
1372.57 86
1372.65 86
1372.74 85
1372.82 84
1372.91 83
1372.99 82
1373.08 81
1373.16 81
1373.25 81
1373.33 82
1373.42 83
1373.50 84
1373.59 84
1373.67 84
1373.76 83
1373.84 81
1373.93 80
1374.01 79
1374.10 78
1374.18 78
1374.27 78
1374.35 78
1374.44 79
1374.52 81
1374.61 83
1374.69 85
1374.78 87
1374.86 90
1374.95 92
1375.03 94
1375.12 96
1375.20 98
1375.29 100
1375.37 102
1375.46 104
1375.54 104
1375.63 104
1375.71 102
1375.80 99
1375.88 96
1375.97 92
1376.05 89
1376.14 86
1376.22 84
1376.31 82
1376.39 80
1376.48 78
1376.56 75
1376.65 72
1376.73 69
1376.82 66
1376.90 65
1376.99 64
1377.07 64
1377.16 65
1377.24 67
1377.33 69
1377.41 71
1377.50 74
1377.58 76
1377.67 79
1377.75 81
1377.84 83
1377.92 85
1378.01 87
1378.09 87
1378.18 88
1378.27 88
1378.35 87
1378.44 86
1378.52 85
1378.61 84
1378.69 83
1378.78 82
1378.86 81
1378.95 80
1379.03 79
1379.12 78
1379.20 78
1379.29 78
1379.37 79
1379.46 79
1379.54 79
1379.63 79
1379.71 79
1379.80 79
1379.88 79
1379.97 78
1380.05 78
1380.14 77
1380.22 75
1380.31 73
1380.39 70
1380.48 67
1380.56 65
1380.65 64
1380.73 64
1380.82 66
1380.90 67
1380.99 69
1381.08 71
1381.16 72
1381.25 72
1381.33 72
1381.42 72
1381.50 73
1381.59 73
1381.67 74
1381.76 76
1381.84 77
1381.93 79
1382.01 80
1382.10 82
1382.18 85
1382.27 88
1382.35 91
1382.44 94
1382.52 96
1382.61 97
1382.69 97
1382.78 96
1382.86 93
1382.95 89
1383.04 85
1383.12 80
1383.21 76
1383.29 72
1383.38 69
1383.46 66
1383.55 64
1383.63 63
1383.72 62
1383.80 60
1383.89 60
1383.97 59
1384.06 59
1384.14 61
1384.23 64
1384.31 69
1384.40 74
1384.48 80
1384.57 85
1384.66 89
1384.74 90
1384.83 90
1384.91 88
1385.00 86
1385.08 85
1385.17 85
1385.25 87
1385.34 90
1385.42 93
1385.51 97
1385.59 99
1385.68 100
1385.76 99
1385.85 96
1385.94 92
1386.02 88
1386.11 84
1386.19 80
1386.28 78
1386.36 77
1386.45 76
1386.53 77
1386.62 77
1386.70 78
1386.79 78
1386.87 77
1386.96 76
1387.05 74
1387.13 72
1387.22 69
1387.30 67
1387.39 64
1387.47 63
1387.56 63
1387.64 63
1387.73 64
1387.81 66
1387.90 68
1387.98 71
1388.07 73
1388.16 74
1388.24 76
1388.33 78
1388.41 80
1388.50 83
1388.58 86
1388.67 89
1388.75 92
1388.84 95
1388.92 98
1389.01 100
1389.09 102
1389.18 104
1389.27 105
1389.35 104
1389.44 102
1389.52 99
1389.61 95
1389.69 89
1389.78 84
1389.86 80
1389.95 76
1390.03 74
1390.12 74
1390.21 75
1390.29 78
1390.38 81
1390.46 85
1390.55 88
1390.63 90
1390.72 91
1390.80 91
1390.89 89
1390.98 86
1391.06 83
1391.15 80
1391.23 78
1391.32 76
1391.40 74
1391.49 74
1391.57 75
1391.66 75
1391.74 76
1391.83 76
1391.92 76
1392.00 75
1392.09 74
1392.17 72
1392.26 72
1392.34 72
1392.43 73
1392.51 74
1392.60 77
1392.69 79
1392.77 81
1392.86 83
1392.94 84
1393.03 84
1393.11 84
1393.20 84
1393.28 84
1393.37 84
1393.46 85
1393.54 85
1393.63 84
1393.71 84
1393.80 83
1393.88 81
1393.97 80
1394.05 79
1394.14 78
1394.23 77
1394.31 77
1394.40 76
1394.48 76
1394.57 75
1394.65 75
1394.74 75
1394.83 76
1394.91 78
1395.00 80
1395.08 83
1395.17 85
1395.25 88
1395.34 90
1395.42 91
1395.51 91
1395.60 91
1395.68 91
1395.77 90
1395.85 91
1395.94 91
1396.02 93
1396.11 95
1396.20 97
1396.28 99
1396.37 101
1396.45 102
1396.54 101
1396.62 99
1396.71 95
1396.80 91
1396.88 86
1396.97 81
1397.05 76
1397.14 72
1397.22 68
1397.31 65
1397.40 63
1397.48 61
1397.57 60
1397.65 61
1397.74 63
1397.82 66
1397.91 70
1398.00 76
1398.08 82
1398.17 89
1398.25 95
1398.34 100
1398.42 103
1398.51 105
1398.60 105
1398.68 105
1398.77 104
1398.85 105
1398.94 106
1399.02 109
1399.11 112
1399.20 116
1399.28 118
1399.37 119
1399.45 119
1399.54 118
1399.62 116
1399.71 114
1399.80 112
1399.88 112
1399.97 112
1400.05 112
1400.14 113
1400.22 114
1400.31 115
1400.40 114
1400.48 113
1400.57 111
1400.65 108
1400.74 104
1400.83 101
1400.91 97
1401.00 94
1401.08 91
1401.17 88
1401.25 84
1401.34 81
1401.43 77
1401.51 73
1401.60 70
1401.68 69
1401.77 68
1401.85 70
1401.94 73
1402.03 76
1402.11 80
1402.20 83
1402.28 85
1402.37 85
1402.46 85
1402.54 84
1402.63 82
1402.71 82
1402.80 83
1402.89 85
1402.97 88
1403.06 91
1403.14 93
1403.23 96
1403.31 98
1403.40 100
1403.49 102
1403.57 104
1403.66 107
1403.74 111
1403.83 115
1403.92 118
1404.00 121
1404.09 123
1404.17 124
1404.26 123
1404.35 122
1404.43 120
1404.52 117
1404.60 115
1404.69 112
1404.77 109
1404.86 106
1404.95 102
1405.03 99
1405.12 96
1405.20 94
1405.29 93
1405.38 92
1405.46 93
1405.55 93
1405.63 94
1405.72 94
1405.81 93
1405.89 91
1405.98 90
1406.06 89
1406.15 89
1406.24 90
1406.32 91
1406.41 93
1406.49 94
1406.58 95
1406.67 94
1406.75 93
1406.84 92
1406.92 92
1407.01 93
1407.10 96
1407.18 99
1407.27 102
1407.35 105
1407.44 107
1407.53 107
1407.61 105
1407.70 102
1407.78 99
1407.87 96
1407.96 93
1408.04 90
1408.13 88
1408.21 86
1408.30 86
1408.39 86
1408.47 87
1408.56 88
1408.64 89
1408.73 90
1408.82 91
1408.90 90
1408.99 90
1409.07 88
1409.16 87
1409.25 86
1409.33 85
1409.42 85
1409.50 85
1409.59 85
1409.68 85
1409.76 86
1409.85 86
1409.93 86
1410.02 86
1410.11 85
1410.19 84
1410.28 83
1410.37 81
1410.45 80
1410.54 78
1410.62 77
1410.71 76
1410.80 77
1410.88 79
1410.97 81
1411.05 83
1411.14 86
1411.23 88
1411.31 90
1411.40 90
1411.48 88
1411.57 85
1411.66 81
1411.74 77
1411.83 74
1411.92 70
1412.00 68
1412.09 66
1412.17 65
1412.26 65
1412.35 64
1412.43 63
1412.52 62
1412.60 60
1412.69 59
1412.78 57
1412.86 56
1412.95 55
1413.04 55
1413.12 55
1413.21 56
1413.29 57
1413.38 59
1413.47 61
1413.55 63
1413.64 66
1413.72 69
1413.81 71
1413.90 74
1413.98 77
1414.07 79
1414.16 81
1414.24 83
1414.33 83
1414.41 83
1414.50 83
1414.59 81
1414.67 78
1414.76 76
1414.85 73
1414.93 72
1415.02 71
1415.10 71
1415.19 72
1415.28 75
1415.36 78
1415.45 81
1415.54 84
1415.62 86
1415.71 88
1415.79 90
1415.88 91
1415.97 93
1416.05 95
1416.14 97
1416.23 99
1416.31 101
1416.40 102
1416.48 102
1416.57 101
1416.66 100
1416.74 99
1416.83 97
1416.92 95
1417.00 92
1417.09 88
1417.17 84
1417.26 80
1417.35 77
1417.43 75
1417.52 75
1417.61 76
1417.69 79
1417.78 83
1417.87 88
1417.95 92
1418.04 95
1418.12 97
1418.21 98
1418.30 97
1418.38 95
1418.47 92
1418.56 90
1418.64 89
1418.73 88
1418.81 88
1418.90 88
1418.99 88
1419.07 87
1419.16 86
1419.25 84
1419.33 83
1419.42 82
1419.51 82
1419.59 84
1419.68 87
1419.77 91
1419.85 95
1419.94 98
1420.02 100
1420.11 101
1420.20 100
1420.28 98
1420.37 96
1420.46 93
1420.54 91
1420.63 88
1420.72 87
1420.80 85
1420.89 84
1420.97 83
1421.06 82
1421.15 81
1421.23 81
1421.32 82
1421.41 83
1421.49 86
1421.58 90
1421.67 94
1421.75 99
1421.84 103
1421.93 107
1422.01 111
1422.10 114
1422.18 116
1422.27 118
1422.36 118
1422.44 119
1422.53 118
1422.62 117
1422.70 116
1422.79 115
1422.88 114
1422.96 114
1423.05 114
1423.14 114
1423.22 115
1423.31 117
1423.40 118
1423.48 119
1423.57 119
1423.65 118
1423.74 116
1423.83 113
1423.91 109
1424.00 105
1424.09 102
1424.17 98
1424.26 95
1424.35 91
1424.43 87
1424.52 83
1424.61 79
1424.69 77
1424.78 77
1424.87 79
1424.95 82
1425.04 85
1425.13 89
1425.21 92
1425.30 94
1425.39 95
1425.47 96
1425.56 96
1425.64 98
1425.73 100
1425.82 103
1425.90 107
1425.99 111
1426.08 114
1426.16 116
1426.25 117
1426.34 117
1426.42 115
1426.51 113
1426.60 111
1426.68 108
1426.77 106
1426.86 104
1426.94 102
1427.03 102
1427.12 102
1427.20 102
1427.29 104
1427.38 105
1427.46 107
1427.55 108
1427.64 108
1427.72 107
1427.81 106
1427.90 105
1427.98 103
1428.07 103
1428.16 103
1428.24 104
1428.33 105
1428.42 107
1428.50 110
1428.59 112
1428.68 114
1428.76 115
1428.85 116
1428.94 116
1429.02 116
1429.11 116
1429.20 116
1429.28 116
1429.37 116
1429.46 115
1429.54 115
1429.63 114
1429.72 114
1429.80 114
1429.89 114
1429.98 114
1430.06 114
1430.15 114
1430.24 115
1430.32 116
1430.41 117
1430.50 117
1430.58 116
1430.67 114
1430.76 111
1430.84 106
1430.93 100
1431.02 95
1431.10 90
1431.19 86
1431.28 84
1431.36 83
1431.45 84
1431.54 86
1431.62 89
1431.71 93
1431.80 96
1431.88 98
1431.97 100
1432.06 101
1432.14 101
1432.23 100
1432.32 99
1432.40 98
1432.49 97
1432.58 97
1432.66 97
1432.75 98
1432.84 100
1432.93 102
1433.01 103
1433.10 103
1433.19 102
1433.27 99
1433.36 96
1433.45 93
1433.53 91
1433.62 89
1433.71 87
1433.79 86
1433.88 84
1433.97 83
1434.05 82
1434.14 82
1434.23 82
1434.31 82
1434.40 83
1434.49 84
1434.57 84
1434.66 84
1434.75 83
1434.83 83
1434.92 82
1435.01 82
1435.10 82
1435.18 83
1435.27 84
1435.36 84
1435.44 84
1435.53 83
1435.62 81
1435.70 78
1435.79 76
1435.88 75
1435.96 75
1436.05 77
1436.14 81
1436.22 85
1436.31 91
1436.40 96
1436.49 101
1436.57 104
1436.66 107
1436.75 109
1436.83 110
1436.92 110
1437.01 109
1437.09 109
1437.18 109
1437.27 109
1437.35 109
1437.44 110
1437.53 110
1437.61 111
1437.70 112
1437.79 112
1437.88 113
1437.96 113
1438.05 114
1438.14 114
1438.22 114
1438.31 113
1438.40 111
1438.48 108
1438.57 106
1438.66 103
1438.75 102
1438.83 102
1438.92 103
1439.01 104
1439.09 107
1439.18 109
1439.27 112
1439.35 114
1439.44 116
1439.53 117
1439.61 118
1439.70 118
1439.79 117
1439.88 115
1439.96 113
1440.05 110
1440.14 108
1440.22 105
1440.31 103
1440.40 102
1440.48 101
1440.57 101
1440.66 101
1440.75 102
1440.83 102
1440.92 102
1441.01 102
1441.09 101
1441.18 101
1441.27 99
1441.36 98
1441.44 95
1441.53 93
1441.62 90
1441.70 89
1441.79 88
1441.88 88
1441.96 90
1442.05 94
1442.14 97
1442.23 101
1442.31 104
1442.40 106
1442.49 107
1442.57 107
1442.66 106
1442.75 104
1442.83 103
1442.92 101
1443.01 99
1443.10 97
1443.18 95
1443.27 94
1443.36 92
1443.44 91
1443.53 90
1443.62 89
1443.71 89
1443.79 89
1443.88 89
1443.97 90
1444.05 92
1444.14 93
1444.23 94
1444.32 95
1444.40 94
1444.49 94
1444.58 94
1444.66 94
1444.75 95
1444.84 95
1444.93 96
1445.01 97
1445.10 97
1445.19 96
1445.27 94
1445.36 92
1445.45 89
1445.54 86
1445.62 83
1445.71 82
1445.80 81
1445.88 82
1445.97 83
1446.06 86
1446.15 89
1446.23 91
1446.32 94
1446.41 96
1446.49 97
1446.58 97
1446.67 96
1446.76 95
1446.84 93
1446.93 92
1447.02 91
1447.11 91
1447.19 92
1447.28 93
1447.37 95
1447.45 97
1447.54 98
1447.63 99
1447.72 99
1447.80 99
1447.89 98
1447.98 98
1448.06 97
1448.15 98
1448.24 98
1448.33 100
1448.41 101
1448.50 102
1448.59 103
1448.68 104
1448.76 104
1448.85 103
1448.94 102
1449.02 100
1449.11 97
1449.20 95
1449.29 92
1449.37 89
1449.46 87
1449.55 86
1449.64 86
1449.72 88
1449.81 89
1449.90 92
1449.98 93
1450.07 94
1450.16 94
1450.25 93
1450.33 92
1450.42 90
1450.51 89
1450.60 87
1450.68 86
1450.77 85
1450.86 84
1450.94 84
1451.03 84
1451.12 85
1451.21 87
1451.29 90
1451.38 94
1451.47 99
1451.56 103
1451.64 107
1451.73 109
1451.82 111
1451.91 112
1451.99 112
1452.08 113
1452.17 114
1452.25 116
1452.34 119
1452.43 121
1452.52 123
1452.60 125
1452.69 126
1452.78 127
1452.87 127
1452.95 128
1453.04 129
1453.13 129
1453.22 130
1453.30 129
1453.39 127
1453.48 124
1453.57 120
1453.65 114
1453.74 108
1453.83 102
1453.92 97
1454.00 94
1454.09 92
1454.18 92
1454.26 93
1454.35 94
1454.44 96
1454.53 98
1454.61 100
1454.70 101
1454.79 102
1454.88 103
1454.96 103
1455.05 103
1455.14 103
1455.23 102
1455.31 100
1455.40 98
1455.49 96
1455.58 95
1455.66 94
1455.75 95
1455.84 98
1455.93 100
1456.01 103
1456.10 104
1456.19 105
1456.28 105
1456.36 104
1456.45 104
1456.54 104
1456.63 106
1456.71 108
1456.80 112
1456.89 115
1456.98 119
1457.06 121
1457.15 123
1457.24 123
1457.33 123
1457.41 122
1457.50 120
1457.59 117
1457.68 113
1457.76 109
1457.85 105
1457.94 100
1458.03 96
1458.11 93
1458.20 90
1458.29 89
1458.38 89
1458.46 90
1458.55 92
1458.64 94
1458.73 96
1458.81 99
1458.90 100
1458.99 101
1459.08 100
1459.16 99
1459.25 96
1459.34 94
1459.43 92
1459.52 90
1459.60 90
1459.69 91
1459.78 93
1459.87 95
1459.95 96
1460.04 97
1460.13 96
1460.22 95
1460.30 94
1460.39 93
1460.48 93
1460.57 93
1460.65 94
1460.74 95
1460.83 96
1460.92 97
1461.00 97
1461.09 98
1461.18 99
1461.27 100
1461.35 102
1461.44 103
1461.53 106
1461.62 108
1461.71 110
1461.79 112
1461.88 114
1461.97 115
1462.06 117
1462.14 119
1462.23 120
1462.32 121
1462.41 121
1462.49 120
1462.58 118
1462.67 115
1462.76 111
1462.84 107
1462.93 103
1463.02 99
1463.11 95
1463.20 92
1463.28 89
1463.37 87
1463.46 86
1463.55 86
1463.63 88
1463.72 91
1463.81 96
1463.90 101
1463.99 106
1464.07 110
1464.16 114
1464.25 116
1464.34 117
1464.42 117
1464.51 116
1464.60 116
1464.69 117
1464.77 118
1464.86 119
1464.95 119
1465.04 119
1465.13 118
1465.21 116
1465.30 112
1465.39 108
1465.48 104
1465.56 99
1465.65 95
1465.74 92
1465.83 89
1465.92 87
1466.00 86
1466.09 87
1466.18 89
1466.27 93
1466.35 98
1466.44 103
1466.53 108
1466.62 112
1466.71 114
1466.79 115
1466.88 115
1466.97 114
1467.06 113
1467.14 112
1467.23 112
1467.32 113
1467.41 113
1467.50 113
1467.58 111
1467.67 108
1467.76 104
1467.85 100
1467.93 96
1468.02 93
1468.11 92
1468.20 93
1468.29 95
1468.37 98
1468.46 101
1468.55 103
1468.64 103
1468.73 103
1468.81 102
1468.90 100
1468.99 99
1469.08 99
1469.16 99
1469.25 101
1469.34 103
1469.43 105
1469.52 106
1469.60 107
1469.69 107
1469.78 107
1469.87 107
1469.96 108
1470.04 112
1470.13 116
1470.22 122
1470.31 129
1470.40 135
1470.48 140
1470.57 143
1470.66 143
1470.75 141
1470.83 138
1470.92 133
1471.01 128
1471.10 122
1471.19 118
1471.27 115
1471.36 114
1471.45 114
1471.54 116
1471.63 118
1471.71 120
1471.80 122
1471.89 123
1471.98 123
1472.07 123
1472.15 122
1472.24 120
1472.33 118
1472.42 115
1472.51 112
1472.59 109
1472.68 106
1472.77 105
1472.86 105
1472.95 106
1473.03 109
1473.12 113
1473.21 116
1473.30 118
1473.39 119
1473.47 119
1473.56 117
1473.65 114
1473.74 111
1473.83 107
1473.91 104
1474.00 102
1474.09 100
1474.18 98
1474.27 96
1474.35 95
1474.44 93
1474.53 92
1474.62 92
1474.71 91
1474.79 91
1474.88 91
1474.97 90
1475.06 90
1475.15 90
1475.23 91
1475.32 93
1475.41 95
1475.50 98
1475.59 100
1475.67 102
1475.76 103
1475.85 103
1475.94 102
1476.03 102
1476.11 101
1476.20 101
1476.29 100
1476.38 100
1476.47 99
1476.56 98
1476.64 96
1476.73 93
1476.82 91
1476.91 89
1477.00 88
1477.08 88
1477.17 88
1477.26 90
1477.35 93
1477.44 97
1477.52 101
1477.61 104
1477.70 108
1477.79 111
1477.88 113
1477.96 115
1478.05 117
1478.14 119
1478.23 121
1478.32 123
1478.41 125
1478.49 127
1478.58 128
1478.67 130
1478.76 131
1478.85 132
1478.93 134
1479.02 136
1479.11 138
1479.20 139
1479.29 140
1479.38 139
1479.46 137
1479.55 133
1479.64 128
1479.73 123
1479.82 118
1479.90 115
1479.99 114
1480.08 115
1480.17 117
1480.26 119
1480.35 122
1480.43 124
1480.52 126
1480.61 127
1480.70 127
1480.79 126
1480.87 125
1480.96 124
1481.05 122
1481.14 120
1481.23 118
1481.32 116
1481.40 114
1481.49 113
1481.58 111
1481.67 109
1481.76 108
1481.85 108
1481.93 108
1482.02 108
1482.11 109
1482.20 109
1482.29 108
1482.37 106
1482.46 104
1482.55 100
1482.64 96
1482.73 93
1482.82 90
1482.90 88
1482.99 87
1483.08 87
1483.17 88
1483.26 89
1483.35 90
1483.43 92
1483.52 95
1483.61 97
1483.70 100
1483.79 104
1483.88 107
1483.96 110
1484.05 114
1484.14 117
1484.23 120
1484.32 123
1484.41 126
1484.49 129
1484.58 132
1484.67 135
1484.76 138
1484.85 141
1484.94 144
1485.02 147
1485.11 148
1485.20 148
1485.29 147
1485.38 144
1485.47 140
1485.55 135
1485.64 129
1485.73 123
1485.82 118
1485.91 113
1486.00 110
1486.08 109
1486.17 108
1486.26 109
1486.35 110
1486.44 112
1486.53 114
1486.61 115
1486.70 116
1486.79 117
1486.88 118
1486.97 118
1487.06 118
1487.15 116
1487.23 114
1487.32 110
1487.41 106
1487.50 101
1487.59 96
1487.68 92
1487.76 89
1487.85 87
1487.94 87
1488.03 87
1488.12 87
1488.21 87
1488.29 88
1488.38 89
1488.47 89
1488.56 91
1488.65 92
1488.74 94
1488.83 97
1488.91 101
1489.00 105
1489.09 109
1489.18 113
1489.27 117
1489.36 119
1489.44 120
1489.53 120
1489.62 120
1489.71 118
1489.80 116
1489.89 114
1489.98 112
1490.06 111
1490.15 110
1490.24 109
1490.33 109
1490.42 110
1490.51 111
1490.59 112
1490.68 113
1490.77 116
1490.86 118
1490.95 120
1491.04 123
1491.13 125
1491.21 126
1491.30 126
1491.39 126
1491.48 124
1491.57 122
1491.66 120
1491.75 119
1491.83 119
1491.92 120
1492.01 123
1492.10 127
1492.19 130
1492.28 132
1492.37 133
1492.45 133
1492.54 131
1492.63 130
1492.72 129
1492.81 129
1492.90 130
1492.99 131
1493.07 134
1493.16 136
1493.25 138
1493.34 139
1493.43 140
1493.52 140
1493.61 140
1493.69 139
1493.78 137
1493.87 134
1493.96 130
1494.05 126
1494.14 122
1494.23 118
1494.31 115
1494.40 113
1494.49 113
1494.58 113
1494.67 114
1494.76 115
1494.85 115
1494.93 115
1495.02 114
1495.11 112
1495.20 111
1495.29 110
1495.38 109
1495.47 108
1495.56 106
1495.64 105
1495.73 102
1495.82 99
1495.91 96
1496.00 93
1496.09 92
1496.18 91
1496.26 91
1496.35 93
1496.44 95
1496.53 97
1496.62 99
1496.71 100
1496.80 100
1496.89 100
1496.97 100
1497.06 99
1497.15 99
1497.24 98
1497.33 98
1497.42 96
1497.51 94
1497.60 92
1497.68 91
1497.77 90
1497.86 89
1497.95 90
1498.04 91
1498.13 93
1498.22 94
1498.31 94
1498.39 95
1498.48 94
1498.57 94
1498.66 93
1498.75 94
1498.84 95
1498.93 97
1499.02 99
1499.10 101
1499.19 102
1499.28 103
1499.37 104
1499.46 105
1499.55 107
1499.64 111
1499.73 115
1499.81 120
1499.90 126
1499.99 132
1500.08 136
1500.17 140
1500.26 143
1500.35 144
1500.44 144
1500.52 143
1500.61 141
1500.70 137
1500.79 133
1500.88 129
1500.97 126
1501.06 123
1501.15 122
1501.23 121
1501.32 122
1501.41 122
1501.50 122
1501.59 122
1501.68 120
1501.77 117
1501.86 114
1501.95 110
1502.03 105
1502.12 101
1502.21 97
1502.30 95
1502.39 93
1502.48 93
1502.57 93
1502.66 94
1502.75 96
1502.83 97
1502.92 98
1503.01 99
1503.10 99
1503.19 98
1503.28 97
1503.37 96
1503.46 95
1503.55 93
1503.63 92
1503.72 92
1503.81 93
1503.90 95
1503.99 97
1504.08 100
1504.17 103
1504.26 105
1504.35 106
1504.43 107
1504.52 107
1504.61 106
1504.70 106
1504.79 106
1504.88 105
1504.97 105
1505.06 104
1505.15 103
1505.23 102
1505.32 100
1505.41 98
1505.50 96
1505.59 95
1505.68 94
1505.77 93
1505.86 94
1505.95 95
1506.04 96
1506.12 98
1506.21 100
1506.30 101
1506.39 102
1506.48 103
1506.57 103
1506.66 102
1506.75 101
1506.84 100
1506.93 98
1507.01 97
1507.10 96
1507.19 97
1507.28 99
1507.37 102
1507.46 106
1507.55 110
1507.64 115
1507.73 120
1507.82 124
1507.90 127
1507.99 130
1508.08 131
1508.17 132
1508.26 132
1508.35 133
1508.44 133
1508.53 133
1508.62 133
1508.71 133
1508.79 132
1508.88 131
1508.97 129
1509.06 128
1509.15 126
1509.24 125
1509.33 124
1509.42 123
1509.51 122
1509.60 122
1509.69 122
1509.77 122
1509.86 123
1509.95 124
1510.04 124
1510.13 125
1510.22 125
1510.31 124
1510.40 123
1510.49 122
1510.58 120
1510.67 119
1510.75 117
1510.84 115
1510.93 114
1511.02 112
1511.11 111
1511.20 111
1511.29 112
1511.38 114
1511.47 117
1511.56 120
1511.65 123
1511.73 125
1511.82 127
1511.91 128
1512.00 128
1512.09 128
1512.18 127
1512.27 127
1512.36 127
1512.45 127
1512.54 128
1512.63 129
1512.72 129
1512.80 128
1512.89 127
1512.98 124
1513.07 120
1513.16 116
1513.25 112
1513.34 109
1513.43 107
1513.52 106
1513.61 105
1513.70 105
1513.79 105
1513.87 105
1513.96 105
1514.05 105
1514.14 106
1514.23 107
1514.32 109
1514.41 111
1514.50 112
1514.59 114
1514.68 115
1514.77 116
1514.86 117
1514.94 117
1515.03 116
1515.12 116
1515.21 115
1515.30 116
1515.39 117
1515.48 118
1515.57 121
1515.66 123
1515.75 125
1515.84 126
1515.93 127
1516.02 127
1516.11 126
1516.19 125
1516.28 124
1516.37 122
1516.46 121
1516.55 120
1516.64 120
1516.73 120
1516.82 121
1516.91 123
1517.00 125
1517.09 128
1517.18 130
1517.27 132
1517.36 133
1517.44 132
1517.53 131
1517.62 127
1517.71 123
1517.80 118
1517.89 112
1517.98 107
1518.07 102
1518.16 99
1518.25 97
1518.34 96
1518.43 98
1518.52 101
1518.61 105
1518.69 110
1518.78 116
1518.87 121
1518.96 125
1519.05 128
1519.14 128
1519.23 127
1519.32 125
1519.41 121
1519.50 116
1519.59 112
1519.68 109
1519.77 107
1519.86 106
1519.95 107
1520.04 109
1520.12 111
1520.21 114
1520.30 116
1520.39 118
1520.48 119
1520.57 119
1520.66 118
1520.75 117
1520.84 116
1520.93 114
1521.02 112
1521.11 111
1521.20 110
1521.29 110
1521.38 111
1521.47 114
1521.56 117
1521.64 121
1521.73 125
1521.82 128
1521.91 129
1522.00 130
1522.09 128
1522.18 126
1522.27 123
1522.36 121
1522.45 119
1522.54 118
1522.63 118
1522.72 119
1522.81 121
1522.90 124
1522.99 126
1523.08 128
1523.17 129
1523.25 128
1523.34 126
1523.43 123
1523.52 119
1523.61 115
1523.70 112
1523.79 109
1523.88 107
1523.97 105
1524.06 104
1524.15 104
1524.24 103
1524.33 102
1524.42 102
1524.51 102
1524.60 102
1524.69 104
1524.78 108
1524.87 113
1524.96 120
1525.04 128
1525.13 135
1525.22 142
1525.31 146
1525.40 149
1525.49 150
1525.58 149
1525.67 148
1525.76 146
1525.85 145
1525.94 143
1526.03 142
1526.12 139
1526.21 136
1526.30 132
1526.39 128
1526.48 124
1526.57 121
1526.66 118
1526.75 118
1526.84 118
1526.93 120
1527.01 121
1527.10 122
1527.19 123
1527.28 123
1527.37 123
1527.46 123
1527.55 124
1527.64 125
1527.73 128
1527.82 131
1527.91 133
1528.00 135
1528.09 135
1528.18 134
1528.27 131
1528.36 127
1528.45 123
1528.54 118
1528.63 113
1528.72 110
1528.81 108
1528.90 107
1528.99 108
1529.08 110
1529.17 113
1529.26 115
1529.34 117
1529.43 119
1529.52 119
1529.61 118
1529.70 117
1529.79 115
1529.88 113
1529.97 112
1530.06 112
1530.15 112
1530.24 112
1530.33 113
1530.42 114
1530.51 115
1530.60 116
1530.69 117
1530.78 119
1530.87 122
1530.96 127
1531.05 132
1531.14 138
1531.23 143
1531.32 146
1531.41 148
1531.50 147
1531.59 146
1531.68 143
1531.77 139
1531.86 136
1531.95 133
1532.04 129
1532.13 125
1532.22 121
1532.30 116
1532.39 110
1532.48 105
1532.57 101
1532.66 99
1532.75 99
1532.84 100
1532.93 103
1533.02 106
1533.11 109
1533.20 112
1533.29 113
1533.38 114
1533.47 113
1533.56 113
1533.65 112
1533.74 112
1533.83 113
1533.92 114
1534.01 115
1534.10 116
1534.19 116
1534.28 115
1534.37 113
1534.46 110
1534.55 108
1534.64 107
1534.73 107
1534.82 109
1534.91 112
1535.00 116
1535.09 121
1535.18 125
1535.27 129
1535.36 132
1535.45 133
1535.54 133
1535.63 133
1535.72 132
1535.81 131
1535.90 130
1535.99 130
1536.08 130
1536.17 131
1536.26 132
1536.35 133
1536.44 136
1536.53 138
1536.62 140
1536.71 142
1536.80 142
1536.89 141
1536.97 140
1537.06 138
1537.15 135
1537.24 133
1537.33 131
1537.42 130
1537.51 128
1537.60 127
1537.69 125
1537.78 122
1537.87 118
1537.96 113
1538.05 108
1538.14 103
1538.23 98
1538.32 94
1538.41 91
1538.50 89
1538.59 89
1538.68 91
1538.77 94
1538.86 100
1538.95 107
1539.04 115
1539.13 124
1539.22 133
1539.31 141
1539.40 147
1539.49 152
1539.58 154
1539.67 155
1539.76 154
1539.85 151
1539.94 149
1540.03 145
1540.12 142
1540.21 139
1540.30 137
1540.39 135
1540.48 134
1540.57 134
1540.66 134
1540.75 134
1540.84 135
1540.93 136
1541.02 136
1541.11 135
1541.20 134
1541.29 131
1541.38 128
1541.47 124
1541.56 119
1541.65 115
1541.74 111
1541.83 108
1541.92 107
1542.01 107
1542.10 107
1542.19 108
1542.28 109
1542.37 110
1542.46 110
1542.55 111
1542.64 111
1542.73 112
1542.82 112
1542.91 111
1543.00 110
1543.09 108
1543.18 106
1543.27 104
1543.36 103
1543.45 103
1543.54 105
1543.63 107
1543.72 109
1543.81 112
1543.90 114
1543.99 116
1544.08 118
1544.17 118
1544.26 119
1544.35 120
1544.44 120
1544.53 120
1544.62 120
1544.71 119
1544.80 117
1544.89 115
1544.98 113
1545.07 111
1545.16 109
1545.25 108
1545.34 107
1545.43 107
1545.52 108
1545.62 109
1545.71 111
1545.80 112
1545.89 113
1545.98 113
1546.07 113
1546.16 111
1546.25 109
1546.34 106
1546.43 105
1546.52 104
1546.61 104
1546.70 105
1546.79 107
1546.88 108
1546.97 110
1547.06 112
1547.15 113
1547.24 114
1547.33 114
1547.42 114
1547.51 113
1547.60 111
1547.69 109
1547.78 106
1547.87 102
1547.96 99
1548.05 95
1548.14 93
1548.23 91
1548.32 91
1548.41 93
1548.50 96
1548.59 100
1548.68 105
1548.77 111
1548.86 115
1548.95 120
1549.04 123
1549.13 126
1549.22 129
1549.31 132
1549.40 136
1549.49 140
1549.58 146
1549.67 151
1549.76 157
1549.85 162
1549.94 167
1550.03 171
1550.12 174
1550.22 176
1550.31 177
1550.40 177
1550.49 176
1550.58 173
1550.67 169
1550.76 163
1550.85 155
1550.94 146
1551.03 137
1551.12 129
1551.21 122
1551.30 118
1551.39 116
1551.48 117
1551.57 119
1551.66 123
1551.75 126
1551.84 129
1551.93 131
1552.02 130
1552.11 129
1552.20 126
1552.29 124
1552.38 123
1552.47 123
1552.56 124
1552.65 126
1552.74 128
1552.83 129
1552.92 130
1553.01 130
1553.10 129
1553.20 127
1553.29 125
1553.38 122
1553.47 119
1553.56 118
1553.65 117
1553.74 117
1553.83 118
1553.92 119
1554.01 121
1554.10 122
1554.19 124
1554.28 126
1554.37 129
1554.46 132
1554.55 137
1554.64 142
1554.73 147
1554.82 151
1554.91 154
1555.00 155
1555.09 154
1555.18 152
1555.27 149
1555.36 145
1555.45 141
1555.55 138
1555.64 134
1555.73 132
1555.82 130
1555.91 128
1556.00 128
1556.09 128
1556.18 128
1556.27 127
1556.36 124
1556.45 121
1556.54 116
1556.63 110
1556.72 104
1556.81 100
1556.90 98
1556.99 99
1557.08 102
1557.17 106
1557.26 112
1557.35 118
1557.44 124
1557.53 129
1557.63 133
1557.72 136
1557.81 140
1557.90 144
1557.99 147
1558.08 151
1558.17 154
1558.26 158
1558.35 161
1558.44 162
1558.53 162
1558.62 161
1558.71 159
1558.80 155
1558.89 151
1558.98 148
1559.07 145
1559.16 143
1559.25 141
1559.34 139
1559.44 136
1559.53 133
1559.62 127
1559.71 122
1559.80 115
1559.89 110
1559.98 105
1560.07 101
1560.16 99
1560.25 98
1560.34 98
1560.43 99
1560.52 101
1560.61 104
1560.70 107
1560.79 110
1560.88 113
1560.97 116
1561.07 118
1561.16 119
1561.25 120
1561.34 121
1561.43 121
1561.52 121
1561.61 121
1561.70 121
1561.79 122
1561.88 123
1561.97 126
1562.06 129
1562.15 134
1562.24 140
1562.33 145
1562.42 150
1562.52 155
1562.61 157
1562.70 158
1562.79 158
1562.88 156
1562.97 154
1563.06 150
1563.15 147
1563.24 143
1563.33 140
1563.42 136
1563.51 133
1563.60 130
1563.69 127
1563.78 125
1563.87 123
1563.97 122
1564.06 121
1564.15 122
1564.24 123
1564.33 125
1564.42 127
1564.51 129
1564.60 130
1564.69 130
1564.78 130
1564.87 128
1564.96 126
1565.05 124
1565.14 122
1565.23 121
1565.33 120
1565.42 119
1565.51 118
1565.60 118
1565.69 119
1565.78 121
1565.87 125
1565.96 129
1566.05 134
1566.14 138
1566.23 143
1566.32 146
1566.41 148
1566.50 150
1566.60 151
1566.69 153
1566.78 155
1566.87 156
1566.96 156
1567.05 155
1567.14 151
1567.23 144
1567.32 136
1567.41 127
1567.50 119
1567.59 113
1567.68 111
1567.78 113
1567.87 119
1567.96 128
1568.05 138
1568.14 147
1568.23 155
1568.32 159
1568.41 160
1568.50 159
1568.59 155
1568.68 151
1568.77 146
1568.86 141
1568.96 136
1569.05 132
1569.14 128
1569.23 124
1569.32 121
1569.41 119
1569.50 119
1569.59 119
1569.68 121
1569.77 124
1569.86 127
1569.95 130
1570.05 133
1570.14 135
1570.23 136
1570.32 136
1570.41 134
1570.50 132
1570.59 128
1570.68 125
1570.77 122
1570.86 120
1570.95 120
1571.04 121
1571.14 124
1571.23 128
1571.32 134
1571.41 141
1571.50 149
1571.59 158
1571.68 166
1571.77 173
1571.86 179
1571.95 182
1572.04 184
1572.14 182
1572.23 179
1572.32 175
1572.41 171
1572.50 167
1572.59 164
1572.68 161
1572.77 158
1572.86 154
1572.95 149
1573.04 143
1573.14 136
1573.23 129
1573.32 123
1573.41 119
1573.50 115
1573.59 113
1573.68 113
1573.77 114
1573.86 115
1573.95 117
1574.04 117
1574.14 118
1574.23 117
1574.32 116
1574.41 114
1574.50 113
1574.59 112
1574.68 112
1574.77 113
1574.86 114
1574.95 116
1575.05 118
1575.14 119
1575.23 119
1575.32 119
1575.41 119
1575.50 118
1575.59 118
1575.68 118
1575.77 117
1575.86 117
1575.96 117
1576.05 117
1576.14 118
1576.23 119
1576.32 121
1576.41 124
1576.50 127
1576.59 130
1576.68 132
1576.77 133
1576.87 133
1576.96 131
1577.05 129
1577.14 125
1577.23 121
1577.32 118
1577.41 115
1577.50 113
1577.59 112
1577.69 113
1577.78 116
1577.87 120
1577.96 125
1578.05 130
1578.14 135
1578.23 140
1578.32 143
1578.41 144
1578.50 144
1578.60 141
1578.69 138
1578.78 133
1578.87 127
1578.96 122
1579.05 117
1579.14 112
1579.23 109
1579.32 108
1579.42 108
1579.51 108
1579.60 110
1579.69 111
1579.78 112
1579.87 112
1579.96 110
1580.05 108
1580.14 106
1580.24 104
1580.33 104
1580.42 105
1580.51 108
1580.60 112
1580.69 117
1580.78 122
1580.87 126
1580.97 129
1581.06 131
1581.15 131
1581.24 130
1581.33 127
1581.42 123
1581.51 118
1581.60 115
1581.69 113
1581.79 114
1581.88 117
1581.97 123
1582.06 130
1582.15 137
1582.24 144
1582.33 148
1582.42 151
1582.52 152
1582.61 151
1582.70 150
1582.79 148
1582.88 148
1582.97 148
1583.06 149
1583.15 150
1583.24 152
1583.34 154
1583.43 155
1583.52 155
1583.61 155
1583.70 154
1583.79 152
1583.88 150
1583.97 147
1584.07 144
1584.16 142
1584.25 140
1584.34 140
1584.43 140
1584.52 141
1584.61 142
1584.70 143
1584.80 143
1584.89 142
1584.98 140
1585.07 138
1585.16 136
1585.25 134
1585.34 133
1585.43 133
1585.53 133
1585.62 135
1585.71 137
1585.80 138
1585.89 139
1585.98 139
1586.07 138
1586.17 135
1586.26 132
1586.35 129
1586.44 127
1586.53 126
1586.62 126
1586.71 127
1586.80 128
1586.90 130
1586.99 132
1587.08 134
1587.17 136
1587.26 138
1587.35 141
1587.44 144
1587.53 147
1587.63 150
1587.72 152
1587.81 154
1587.90 155
1587.99 155
1588.08 155
1588.17 153
1588.27 151
1588.36 148
1588.45 145
1588.54 141
1588.63 138
1588.72 134
1588.81 132
1588.91 131
1589.00 130
1589.09 129
1589.18 128
1589.27 126
1589.36 123
1589.45 119
1589.55 115
1589.64 111
1589.73 107
1589.82 104
1589.91 103
1590.00 102
1590.09 102
1590.18 102
1590.28 101
1590.37 100
1590.46 99
1590.55 98
1590.64 97
1590.73 98
1590.82 101
1590.92 106
1591.01 113
1591.10 120
1591.19 128
1591.28 135
1591.37 141
1591.47 143
1591.56 144
1591.65 142
1591.74 139
1591.83 136
1591.92 133
1592.01 130
1592.11 128
1592.20 127
1592.29 126
1592.38 125
1592.47 124
1592.56 122
1592.65 120
1592.75 117
1592.84 115
1592.93 113
1593.02 113
1593.11 114
1593.20 118
1593.29 122
1593.39 128
1593.48 133
1593.57 137
1593.66 139
1593.75 139
1593.84 138
1593.94 135
1594.03 131
1594.12 128
1594.21 125
1594.30 123
1594.39 122
1594.48 122
1594.58 123
1594.67 126
1594.76 128
1594.85 131
1594.94 133
1595.03 135
1595.13 136
1595.22 138
1595.31 139
1595.40 142
1595.49 145
1595.58 148
1595.67 151
1595.77 153
1595.86 152
1595.95 150
1596.04 145
1596.13 140
1596.22 134
1596.32 129
1596.41 125
1596.50 122
1596.59 121
1596.68 120
1596.77 119
1596.87 119
1596.96 119
1597.05 120
1597.14 121
1597.23 122
1597.32 124
1597.42 127
1597.51 129
1597.60 130
1597.69 130
1597.78 130
1597.87 129
1597.97 127
1598.06 126
1598.15 125
1598.24 124
1598.33 123
1598.42 122
1598.51 121
1598.61 120
1598.70 119
1598.79 117
1598.88 116
1598.97 117
1599.06 118
1599.16 119
1599.25 121
1599.34 123
1599.43 123
1599.52 122
1599.62 121
1599.71 118
1599.80 116
1599.89 114
1599.98 113
1600.07 112
1600.17 112
1600.26 112
1600.35 112
1600.44 112
1600.53 113
1600.62 114
1600.72 115
1600.81 116
1600.90 116
1600.99 115
1601.08 113
1601.17 110
1601.27 107
1601.36 104
1601.45 101
1601.54 99
1601.63 99
1601.72 99
1601.82 101
1601.91 104
1602.00 107
1602.09 111
1602.18 114
1602.28 117
1602.37 118
1602.46 118
1602.55 118
1602.64 118
1602.73 118
1602.83 119
1602.92 121
1603.01 123
1603.10 126
1603.19 128
1603.28 128
1603.38 128
1603.47 125
1603.56 121
1603.65 117
1603.74 114
1603.84 113
1603.93 113
1604.02 116
1604.11 121
1604.20 126
1604.29 131
1604.39 135
1604.48 137
1604.57 137
1604.66 136
1604.75 135
1604.85 133
1604.94 132
1605.03 132
1605.12 133
1605.21 135
1605.30 137
1605.40 140
1605.49 142
1605.58 144
1605.67 145
1605.76 144
1605.86 142
1605.95 140
1606.04 136
1606.13 133
1606.22 130
1606.32 127
1606.41 126
1606.50 124
1606.59 123
1606.68 122
1606.77 121
1606.87 120
1606.96 119
1607.05 119
1607.14 120
1607.23 122
1607.33 125
1607.42 129
1607.51 132
1607.60 136
1607.69 138
1607.79 139
1607.88 138
1607.97 136
1608.06 133
1608.15 128
1608.25 124
1608.34 121
1608.43 120
1608.52 120
1608.61 123
1608.71 128
1608.80 134
1608.89 141
1608.98 148
1609.07 154
1609.16 159
1609.26 163
1609.35 165
1609.44 167
1609.53 167
1609.62 167
1609.72 166
1609.81 164
1609.90 161
1609.99 158
1610.08 154
1610.18 149
1610.27 145
1610.36 140
1610.45 136
1610.54 132
1610.64 130
1610.73 129
1610.82 128
1610.91 128
1611.00 129
1611.10 130
1611.19 132
1611.28 134
1611.37 138
1611.46 142
1611.56 148
1611.65 154
1611.74 159
1611.83 165
1611.93 169
1612.02 172
1612.11 173
1612.20 173
1612.29 171
1612.39 168
1612.48 166
1612.57 163
1612.66 160
1612.75 157
1612.85 155
1612.94 152
1613.03 150
1613.12 147
1613.21 144
1613.31 142
1613.40 140
1613.49 139
1613.58 139
1613.67 140
1613.77 141
1613.86 142
1613.95 142
1614.04 141
1614.13 139
1614.23 136
1614.32 133
1614.41 129
1614.50 126
1614.60 123
1614.69 121
1614.78 121
1614.87 122
1614.96 124
1615.06 127
1615.15 130
1615.24 134
1615.33 136
1615.42 136
1615.52 135
1615.61 131
1615.70 125
1615.79 119
1615.89 113
1615.98 108
1616.07 106
1616.16 106
1616.25 109
1616.35 112
1616.44 116
1616.53 119
1616.62 122
1616.71 124
1616.81 126
1616.90 128
1616.99 131
1617.08 135
1617.18 138
1617.27 142
1617.36 144
1617.45 145
1617.54 145
1617.64 143
1617.73 142
1617.82 140
1617.91 139
1618.01 139
1618.10 139
1618.19 140
1618.28 141
1618.37 142
1618.47 143
1618.56 143
1618.65 142
1618.74 141
1618.84 140
1618.93 139
1619.02 138
1619.11 137
1619.20 135
1619.30 133
1619.39 129
1619.48 125
1619.57 121
1619.67 117
1619.76 115
1619.85 115
1619.94 117
1620.03 120
1620.13 124
1620.22 127
1620.31 131
1620.40 133
1620.50 136
1620.59 138
1620.68 141
1620.77 143
1620.87 145
1620.96 146
1621.05 147
1621.14 146
1621.23 145
1621.33 143
1621.42 141
1621.51 139
1621.60 137
1621.70 135
1621.79 133
1621.88 132
1621.97 130
1622.07 129
1622.16 127
1622.25 127
1622.34 126
1622.43 127
1622.53 128
1622.62 131
1622.71 134
1622.80 138
1622.90 141
1622.99 145
1623.08 147
1623.17 148
1623.27 148
1623.36 147
1623.45 144
1623.54 141
1623.64 137
1623.73 133
1623.82 130
1623.91 128
1624.01 127
1624.10 127
1624.19 128
1624.28 130
1624.37 131
1624.47 131
1624.56 131
1624.65 131
1624.74 129
1624.84 127
1624.93 124
1625.02 122
1625.11 119
1625.21 117
1625.30 116
1625.39 116
1625.48 116
1625.58 117
1625.67 119
1625.76 121
1625.85 123
1625.95 124
1626.04 125
1626.13 124
1626.22 124
1626.32 122
1626.41 121
1626.50 120
1626.59 119
1626.69 119
1626.78 120
1626.87 122
1626.96 125
1627.06 127
1627.15 130
1627.24 133
1627.33 134
1627.43 135
1627.52 134
1627.61 132
1627.70 129
1627.80 126
1627.89 123
1627.98 120
1628.07 119
1628.17 119
1628.26 120
1628.35 121
1628.44 121
1628.54 121
1628.63 120
1628.72 119
1628.81 117
1628.91 115
1629.00 115
1629.09 116
1629.18 120
1629.28 125
1629.37 131
1629.46 138
1629.55 145
1629.65 151
1629.74 155
1629.83 157
1629.92 156
1630.02 153
1630.11 149
1630.20 144
1630.29 140
1630.39 137
1630.48 136
1630.57 136
1630.66 139
1630.76 143
1630.85 146
1630.94 150
1631.03 153
1631.13 154
1631.22 155
1631.31 154
1631.40 153
1631.50 152
1631.59 151
1631.68 150
1631.77 149
1631.87 147
1631.96 145
1632.05 142
1632.15 140
1632.24 138
1632.33 137
1632.42 138
1632.52 140
1632.61 144
1632.70 148
1632.79 153
1632.89 158
1632.98 162
1633.07 166
1633.16 168
1633.26 169
1633.35 169
1633.44 167
1633.53 163
1633.63 160
1633.72 156
1633.81 154
1633.91 152
1634.00 152
1634.09 152
1634.18 153
1634.28 154
1634.37 154
1634.46 154
1634.55 154
1634.65 153
1634.74 152
1634.83 151
1634.92 151
1635.02 151
1635.11 151
1635.20 151
1635.30 150
1635.39 149
1635.48 147
1635.57 144
1635.67 143
1635.76 141
1635.85 141
1635.94 141
1636.04 142
1636.13 142
1636.22 143
1636.32 143
1636.41 143
1636.50 142
1636.59 140
1636.69 138
1636.78 136
1636.87 134
1636.96 133
1637.06 134
1637.15 136
1637.24 139
1637.34 142
1637.43 145
1637.52 147
1637.61 147
1637.71 145
1637.80 141
1637.89 137
1637.99 134
1638.08 132
1638.17 132
1638.26 134
1638.36 137
1638.45 141
1638.54 145
1638.63 148
1638.73 149
1638.82 150
1638.91 149
1639.01 147
1639.10 145
1639.19 141
1639.28 137
1639.38 133
1639.47 128
1639.56 123
1639.66 118
1639.75 114
1639.84 111
1639.93 111
1640.03 112
1640.12 116
1640.21 122
1640.31 128
1640.40 134
1640.49 138
1640.58 140
1640.68 140
1640.77 139
1640.86 138
1640.96 136
1641.05 135
1641.14 134
1641.23 133
1641.33 133
1641.42 131
1641.51 129
1641.61 126
1641.70 123
1641.79 120
1641.88 118
1641.98 118
1642.07 118
1642.16 119
1642.26 120
1642.35 122
1642.44 122
1642.53 122
1642.63 121
1642.72 120
1642.81 119
1642.91 118
1643.00 119
1643.09 120
1643.19 123
1643.28 125
1643.37 127
1643.46 128
1643.56 128
1643.65 127
1643.74 125
1643.84 122
1643.93 117
1644.02 112
1644.11 107
1644.21 102
1644.30 98
1644.39 96
1644.49 96
1644.58 99
1644.67 104
1644.77 110
1644.86 117
1644.95 122
1645.04 127
1645.14 130
1645.23 133
1645.32 134
1645.42 136
1645.51 138
1645.60 140
1645.70 143
1645.79 145
1645.88 147
1645.97 149
1646.07 150
1646.16 151
1646.25 151
1646.35 150
1646.44 148
1646.53 145
1646.63 142
1646.72 138
1646.81 134
1646.90 130
1647.00 126
1647.09 123
1647.18 120
1647.28 119
1647.37 120
1647.46 122
1647.56 126
1647.65 131
1647.74 137
1647.84 144
1647.93 151
1648.02 157
1648.11 163
1648.21 167
1648.30 169
1648.39 170
1648.49 170
1648.58 168
1648.67 166
1648.77 164
1648.86 161
1648.95 159
1649.05 157
1649.14 154
1649.23 151
1649.32 148
1649.42 145
1649.51 142
1649.60 138
1649.70 136
1649.79 133
1649.88 131
1649.98 130
1650.07 130
1650.16 131
1650.26 132
1650.35 135
1650.44 137
1650.54 140
1650.63 142
1650.72 144
1650.81 146
1650.91 147
1651.00 149
1651.09 150
1651.19 152
1651.28 153
1651.37 154
1651.47 154
1651.56 154
1651.65 153
1651.75 152
1651.84 152
1651.93 154
1652.03 158
1652.12 164
1652.21 170
1652.31 177
1652.40 181
1652.49 184
1652.58 184
1652.68 183
1652.77 180
1652.86 177
1652.96 174
1653.05 173
1653.14 172
1653.24 172
1653.33 172
1653.42 171
1653.52 169
1653.61 166
1653.70 163
1653.80 161
1653.89 158
1653.98 157
1654.08 156
1654.17 156
1654.26 156
1654.36 157
1654.45 156
1654.54 154
1654.64 151
1654.73 147
1654.82 143
1654.92 139
1655.01 135
1655.10 131
1655.20 128
1655.29 126
1655.38 124
1655.48 123
1655.57 122
1655.66 122
1655.75 121
1655.85 119
1655.94 116
1656.03 111
1656.13 105
1656.22 100
1656.31 96
1656.41 95
1656.50 97
1656.59 100
1656.69 106
1656.78 112
1656.87 117
1656.97 120
1657.06 122
1657.15 122
1657.25 121
1657.34 121
1657.43 121
1657.53 123
1657.62 126
1657.71 129
1657.81 131
1657.90 133
1657.99 133
1658.09 131
1658.18 129
1658.27 126
1658.37 124
1658.46 123
1658.55 124
1658.65 126
1658.74 129
1658.83 132
1658.93 135
1659.02 137
1659.11 139
1659.21 140
1659.30 142
1659.40 144
1659.49 146
1659.58 148
1659.68 149
1659.77 149
1659.86 149
1659.96 147
1660.05 144
1660.14 140
1660.24 136
1660.33 133
1660.42 131
1660.52 129
1660.61 129
1660.70 129
1660.80 130
1660.89 131
1660.98 131
1661.08 130
1661.17 128
1661.26 125
1661.36 122
1661.45 118
1661.54 116
1661.64 114
1661.73 113
1661.82 111
1661.92 110
1662.01 110
1662.10 109
1662.20 109
1662.29 109
1662.38 111
1662.48 113
1662.57 116
1662.67 119
1662.76 122
1662.85 125
1662.95 127
1663.04 130
1663.13 132
1663.23 136
1663.32 140
1663.41 144
1663.51 149
1663.60 153
1663.69 157
1663.79 159
1663.88 159
1663.97 158
1664.07 154
1664.16 148
1664.25 141
1664.35 133
1664.44 125
1664.54 117
1664.63 110
1664.72 105
1664.82 102
1664.91 101
1665.00 102
1665.10 105
1665.19 109
1665.28 114
1665.38 121
1665.47 129
1665.56 136
1665.66 144
1665.75 152
1665.85 160
1665.94 167
1666.03 172
1666.13 176
1666.22 178
1666.31 178
1666.41 175
1666.50 170
1666.59 164
1666.69 157
1666.78 149
1666.87 142
1666.97 136
1667.06 132
1667.16 129
1667.25 129
1667.34 131
1667.44 135
1667.53 140
1667.62 145
1667.72 150
1667.81 154
1667.90 155
1668.00 154
1668.09 151
1668.19 147
1668.28 142
1668.37 139
1668.47 138
1668.56 139
1668.65 142
1668.75 145
1668.84 147
1668.93 148
1669.03 146
1669.12 142
1669.22 136
1669.31 129
1669.40 123
1669.50 118
1669.59 115
1669.68 115
1669.78 116
1669.87 119
1669.96 122
1670.06 126
1670.15 130
1670.25 134
1670.34 137
1670.43 139
1670.53 140
1670.62 141
1670.71 142
1670.81 142
1670.90 141
1671.00 140
1671.09 139
1671.18 139
1671.28 139
1671.37 139
1671.46 141
1671.56 143
1671.65 146
1671.75 149
1671.84 150
1671.93 151
1672.03 151
1672.12 150
1672.21 148
1672.31 146
1672.40 145
1672.50 145
1672.59 145
1672.68 146
1672.78 147
1672.87 148
1672.96 148
1673.06 148
1673.15 147
1673.25 146
1673.34 145
1673.43 144
1673.53 145
1673.62 146
1673.71 147
1673.81 149
1673.90 151
1674.00 151
1674.09 152
1674.18 151
1674.28 150
1674.37 149
1674.46 148
1674.56 147
1674.65 146
1674.75 144
1674.84 143
1674.93 140
1675.03 137
1675.12 133
1675.22 130
1675.31 127
1675.40 125
1675.50 125
1675.59 126
1675.68 128
1675.78 132
1675.87 137
1675.97 142
1676.06 148
1676.15 152
1676.25 156
1676.34 158
1676.44 158
1676.53 156
1676.62 153
1676.72 147
1676.81 141
1676.90 135
1677.00 131
1677.09 129
1677.19 130
1677.28 134
1677.37 141
1677.47 150
1677.56 160
1677.66 169
1677.75 176
1677.84 180
1677.94 183
1678.03 183
1678.13 183
1678.22 182
1678.31 181
1678.41 180
1678.50 179
1678.59 178
1678.69 176
1678.78 173
1678.88 170
1678.97 166
1679.06 162
1679.16 157
1679.25 154
1679.35 151
1679.44 148
1679.53 147
1679.63 147
1679.72 149
1679.82 151
1679.91 154
1680.00 156
1680.10 157
1680.19 156
1680.29 153
1680.38 150
1680.47 146
1680.57 142
1680.66 139
1680.76 137
1680.85 135
1680.94 134
1681.04 132
1681.13 130
1681.23 128
1681.32 127
1681.41 127
1681.51 129
1681.60 131
1681.70 133
1681.79 135
1681.88 137
1681.98 137
1682.07 137
1682.17 137
1682.26 137
1682.35 138
1682.45 140
1682.54 141
1682.64 142
1682.73 141
1682.82 141
1682.92 139
1683.01 138
1683.11 138
1683.20 138
1683.29 139
1683.39 140
1683.48 141
1683.58 142
1683.67 143
1683.76 143
1683.86 144
1683.95 143
1684.05 142
1684.14 140
1684.24 136
1684.33 132
1684.42 127
1684.52 123
1684.61 120
1684.71 119
1684.80 120
1684.89 123
1684.99 126
1685.08 129
1685.18 131
1685.27 131
1685.36 130
1685.46 128
1685.55 126
1685.65 124
1685.74 123
1685.84 123
1685.93 124
1686.02 125
1686.12 126
1686.21 127
1686.31 129
1686.40 132
1686.49 136
1686.59 142
1686.68 150
1686.78 159
1686.87 167
1686.96 174
1687.06 179
1687.15 181
1687.25 180
1687.34 177
1687.44 173
1687.53 169
1687.62 167
1687.72 165
1687.81 164
1687.91 164
1688.00 163
1688.09 162
1688.19 160
1688.28 158
1688.38 157
1688.47 155
1688.57 153
1688.66 151
1688.75 147
1688.85 143
1688.94 138
1689.04 133
1689.13 131
1689.23 130
1689.32 131
1689.41 134
1689.51 137
1689.60 139
1689.70 140
1689.79 138
1689.89 135
1689.98 132
1690.07 128
1690.17 126
1690.26 126
1690.36 128
1690.45 131
1690.54 134
1690.64 137
1690.73 140
1690.83 141
1690.92 141
1691.02 140
1691.11 139
1691.20 138
1691.30 137
1691.39 135
1691.49 134
1691.58 133
1691.68 131
1691.77 130
1691.86 128
1691.96 127
1692.05 127
1692.15 128
1692.24 129
1692.34 132
1692.43 135
1692.52 139
1692.62 142
1692.71 145
1692.81 147
1692.90 148
1693.00 148
1693.09 148
1693.19 148
1693.28 147
1693.37 146
1693.47 145
1693.56 143
1693.66 140
1693.75 137
1693.85 133
1693.94 130
1694.03 126
1694.13 124
1694.22 123
1694.32 124
1694.41 128
1694.51 133
1694.60 141
1694.69 149
1694.79 156
1694.88 162
1694.98 166
1695.07 168
1695.17 168
1695.26 167
1695.36 167
1695.45 166
1695.54 166
1695.64 167
1695.73 168
1695.83 168
1695.92 166
1696.02 164
1696.11 160
1696.21 155
1696.30 150
1696.39 145
1696.49 141
1696.58 138
1696.68 137
1696.77 136
1696.87 137
1696.96 138
1697.06 141
1697.15 143
1697.24 145
1697.34 147
1697.43 149
1697.53 149
1697.62 149
1697.72 147
1697.81 145
1697.91 143
1698.00 140
1698.09 138
1698.19 137
1698.28 138
1698.38 140
1698.47 144
1698.57 149
1698.66 155
1698.76 162
1698.85 168
1698.94 173
1699.04 177
1699.13 179
1699.23 178
1699.32 176
1699.42 173
1699.51 169
1699.61 164
1699.70 160
1699.79 157
1699.89 155
1699.98 154
1700.08 154
1700.17 153
1700.27 153
1700.36 152
1700.46 151
1700.55 148
1700.65 146
1700.74 143
1700.83 141
1700.93 140
1701.02 141
1701.12 144
1701.21 150
1701.31 157
1701.40 165
1701.50 172
1701.59 178
1701.69 180
1701.78 180
1701.87 176
1701.97 169
1702.06 160
1702.16 151
1702.25 143
1702.35 135
1702.44 128
1702.54 124
1702.63 121
1702.73 119
1702.82 118
1702.92 118
1703.01 118
1703.10 118
1703.20 116
1703.29 115
1703.39 113
1703.48 111
1703.58 111
1703.67 112
1703.77 114
1703.86 117
1703.96 122
1704.05 126
1704.15 131
1704.24 135
1704.33 139
1704.43 142
1704.52 145
1704.62 147
1704.71 148
1704.81 147
1704.90 146
1705.00 144
1705.09 141
1705.19 139
1705.28 138
1705.38 139
1705.47 141
1705.57 146
1705.66 152
1705.75 157
1705.85 162
1705.94 166
1706.04 167
1706.13 166
1706.23 163
1706.32 159
1706.42 154
1706.51 149
1706.61 144
1706.70 139
1706.80 134
1706.89 129
1706.99 124
1707.08 119
1707.18 114
1707.27 110
1707.36 106
1707.46 103
1707.55 101
1707.65 101
1707.74 102
1707.84 104
1707.93 106
1708.03 109
1708.12 111
1708.22 114
1708.31 117
1708.41 120
1708.50 123
1708.60 126
1708.69 128
1708.79 128
1708.88 127
1708.98 124
1709.07 122
1709.17 119
1709.26 117
1709.35 115
1709.45 115
1709.54 114
1709.64 114
1709.73 114
1709.83 113
1709.92 112
1710.02 112
1710.11 112
1710.21 114
1710.30 116
1710.40 120
1710.49 125
1710.59 130
1710.68 134
1710.78 138
1710.87 141
1710.97 143
1711.06 144
1711.16 143
1711.25 141
1711.35 138
1711.44 134
1711.54 130
1711.63 127
1711.73 125
1711.82 125
1711.91 126
1712.01 128
1712.10 130
1712.20 131
1712.29 131
1712.39 131
1712.48 132
1712.58 132
1712.67 133
1712.77 135
1712.86 136
1712.96 138
1713.05 140
1713.15 143
1713.24 147
1713.34 153
1713.43 159
1713.53 166
1713.62 172
1713.72 177
1713.81 180
1713.91 181
1714.00 181
1714.10 180
1714.19 179
1714.29 178
1714.38 177
1714.48 177
1714.57 176
1714.67 175
1714.76 174
1714.86 174
1714.95 173
1715.05 173
1715.14 173
1715.24 172
1715.33 171
1715.43 170
1715.52 170
1715.62 170
1715.71 170
1715.81 172
1715.90 174
1716.00 176
1716.09 177
1716.19 176
1716.28 175
1716.38 172
1716.47 167
1716.57 163
1716.66 158
1716.76 154
1716.85 151
1716.95 149
1717.04 150
1717.14 152
1717.23 155
1717.33 159
1717.42 163
1717.52 166
1717.61 167
1717.71 166
1717.80 162
1717.90 156
1717.99 150
1718.09 144
1718.18 138
1718.28 135
1718.37 134
1718.47 136
1718.56 139
1718.66 143
1718.75 148
1718.85 153
1718.94 157
1719.04 159
1719.13 159
1719.23 157
1719.32 154
1719.42 149
1719.51 144
1719.61 140
1719.70 137
1719.80 137
1719.89 138
1719.99 142
1720.08 146
1720.18 148
1720.27 150
1720.37 149
1720.46 147
1720.56 144
1720.65 142
1720.75 140
1720.84 141
1720.94 142
1721.03 145
1721.13 148
1721.22 150
1721.32 151
1721.41 150
1721.51 147
1721.60 144
1721.70 142
1721.79 140
1721.89 140
1721.98 141
1722.08 145
1722.17 149
1722.27 154
1722.36 158
1722.46 161
1722.56 162
1722.65 160
1722.75 157
1722.84 153
1722.94 150
1723.03 147
1723.13 146
1723.22 146
1723.32 146
1723.41 146
1723.51 144
1723.60 142
1723.70 139
1723.79 135
1723.89 132
1723.98 129
1724.08 128
1724.17 128
1724.27 129
1724.36 130
1724.46 132
1724.55 134
1724.65 135
1724.74 137
1724.84 140
1724.93 142
1725.03 146
1725.13 149
1725.22 153
1725.32 157
1725.41 159
1725.51 161
1725.60 160
1725.70 158
1725.79 154
1725.89 149
1725.98 143
1726.08 137
1726.17 132
1726.27 129
1726.36 127
1726.46 126
1726.55 127
1726.65 129
1726.74 131
1726.84 133
1726.93 136
1727.03 137
1727.13 138
1727.22 138
1727.32 136
1727.41 134
1727.51 132
1727.60 129
1727.70 127
1727.79 126
1727.89 125
1727.98 126
1728.08 127
1728.17 128
1728.27 131
1728.36 133
1728.46 135
1728.55 137
1728.65 138
1728.75 140
1728.84 141
1728.94 142
1729.03 144
1729.13 145
1729.22 147
1729.32 149
1729.41 151
1729.51 153
1729.60 155
1729.70 157
1729.79 160
1729.89 162
1729.98 164
1730.08 166
1730.18 169
1730.27 172
1730.37 175
1730.46 178
1730.56 180
1730.65 181
1730.75 182
1730.84 181
1730.94 179
1731.03 177
1731.13 173
1731.22 169
1731.32 165
1731.42 161
1731.51 158
1731.61 157
1731.70 158
1731.80 160
1731.89 163
1731.99 166
1732.08 169
1732.18 171
1732.27 172
1732.37 171
1732.46 170
1732.56 167
1732.66 163
1732.75 159
1732.85 154
1732.94 149
1733.04 143
1733.13 136
1733.23 131
1733.32 126
1733.42 123
1733.51 122
1733.61 124
1733.71 128
1733.80 134
1733.90 140
1733.99 145
1734.09 150
1734.18 154
1734.28 156
1734.37 158
1734.47 158
1734.56 159
1734.66 160
1734.76 162
1734.85 163
1734.95 164
1735.04 166
1735.14 167
1735.23 168
1735.33 170
1735.42 172
1735.52 174
1735.62 176
1735.71 178
1735.81 179
1735.90 178
1736.00 176
1736.09 173
1736.19 168
1736.28 163
1736.38 158
1736.47 153
1736.57 149
1736.67 145
1736.76 142
1736.86 139
1736.95 136
1737.05 134
1737.14 132
1737.24 131
1737.33 131
1737.43 132
1737.53 133
1737.62 133
1737.72 133
1737.81 132
1737.91 130
1738.00 127
1738.10 123
1738.19 121
1738.29 119
1738.39 119
1738.48 120
1738.58 122
1738.67 126
1738.77 130
1738.86 134
1738.96 137
1739.06 140
1739.15 142
1739.25 143
1739.34 144
1739.44 143
1739.53 141
1739.63 139
1739.72 136
1739.82 133
1739.92 130
1740.01 129
1740.11 128
1740.20 130
1740.30 133
1740.39 138
1740.49 144
1740.59 150
1740.68 155
1740.78 158
1740.87 161
1740.97 162
1741.06 161
1741.16 159
1741.25 156
1741.35 152
1741.45 148
1741.54 144
1741.64 140
1741.73 137
1741.83 135
1741.92 134
1742.02 134
1742.12 136
1742.21 139
1742.31 142
1742.40 145
1742.50 147
1742.59 149
1742.69 149
1742.79 148
1742.88 145
1742.98 143
1743.07 141
1743.17 140
1743.26 140
1743.36 142
1743.46 144
1743.55 145
1743.65 145
1743.74 144
1743.84 142
1743.93 139
1744.03 135
1744.13 130
1744.22 126
1744.32 122
1744.41 118
1744.51 114
1744.60 109
1744.70 105
1744.80 100
1744.89 96
1744.99 93
1745.08 91
1745.18 91
1745.28 92
1745.37 95
1745.47 98
1745.56 103
1745.66 108
1745.75 114
1745.85 120
1745.95 126
1746.04 132
1746.14 139
1746.23 145
1746.33 150
1746.42 153
1746.52 155
1746.62 155
1746.71 154
1746.81 152
1746.90 150
1747.00 148
1747.10 146
1747.19 142
1747.29 138
1747.38 133
1747.48 128
1747.57 123
1747.67 120
1747.77 119
1747.86 120
1747.96 124
1748.05 128
1748.15 132
1748.25 136
1748.34 138
1748.44 140
1748.53 141
1748.63 142
1748.72 144
1748.82 147
1748.92 151
1749.01 154
1749.11 156
1749.20 157
1749.30 156
1749.40 154
1749.49 151
1749.59 148
1749.68 146
1749.78 144
1749.88 143
1749.97 143
1750.07 143
1750.16 143
1750.26 143
1750.35 144
1750.45 144
1750.55 144
1750.64 145
1750.74 146
1750.83 146
1750.93 147
1751.03 148
1751.12 149
1751.22 151
1751.31 152
1751.41 154
1751.51 156
1751.60 157
1751.70 157
1751.79 157
1751.89 156
1751.99 153
1752.08 150
1752.18 147
1752.27 144
1752.37 141
1752.47 139
1752.56 138
1752.66 138
1752.75 137
1752.85 137
1752.95 136
1753.04 136
1753.14 137
1753.23 139
1753.33 143
1753.43 147
1753.52 153
1753.62 160
1753.71 166
1753.81 172
1753.91 177
1754.00 180
1754.10 181
1754.19 181
1754.29 179
1754.39 176
1754.48 173
1754.58 170
1754.67 167
1754.77 165
1754.87 162
1754.96 159
1755.06 155
1755.15 152
1755.25 148
1755.35 144
1755.44 140
1755.54 138
1755.63 137
1755.73 137
1755.83 138
1755.92 140
1756.02 142
1756.11 145
1756.21 147
1756.31 149
1756.40 151
1756.50 154
1756.59 156
1756.69 159
1756.79 163
1756.88 165
1756.98 167
1757.08 167
1757.17 164
1757.27 160
1757.36 153
1757.46 145
1757.56 137
1757.65 129
1757.75 122
1757.84 118
1757.94 116
1758.04 116
1758.13 118
1758.23 121
1758.32 124
1758.42 128
1758.52 133
1758.61 137
1758.71 142
1758.81 146
1758.90 150
1759.00 152
1759.09 154
1759.19 154
1759.29 155
1759.38 155
1759.48 155
1759.57 157
1759.67 159
1759.77 161
1759.86 164
1759.96 167
1760.06 169
1760.15 171
1760.25 173
1760.34 174
1760.44 175
1760.54 174
1760.63 172
1760.73 170
1760.83 167
1760.92 164
1761.02 160
1761.11 156
1761.21 152
1761.31 148
1761.40 145
1761.50 143
1761.59 142
1761.69 142
1761.79 145
1761.88 148
1761.98 152
1762.08 157
1762.17 162
1762.27 165
1762.36 168
1762.46 169
1762.56 169
1762.65 169
1762.75 168
1762.85 166
1762.94 164
1763.04 162
1763.13 159
1763.23 155
1763.33 151
1763.42 147
1763.52 142
1763.62 139
1763.71 137
1763.81 136
1763.90 138
1764.00 140
1764.10 144
1764.19 148
1764.29 150
1764.39 151
1764.48 149
1764.58 146
1764.68 140
1764.77 134
1764.87 128
1764.96 124
1765.06 122
1765.16 122
1765.25 124
1765.35 127
1765.45 130
1765.54 132
1765.64 132
1765.73 132
1765.83 130
1765.93 127
1766.02 125
1766.12 123
1766.22 123
1766.31 123
1766.41 125
1766.51 127
1766.60 129
1766.70 132
1766.79 134
1766.89 136
1766.99 138
1767.08 139
1767.18 140
1767.28 141
1767.37 142
1767.47 144
1767.57 146
1767.66 148
1767.76 150
1767.85 152
1767.95 153
1768.05 152
1768.14 149
1768.24 145
1768.34 140
1768.43 133
1768.53 127
1768.63 122
1768.72 117
1768.82 114
1768.92 111
1769.01 109
1769.11 109
1769.20 109
1769.30 111
1769.40 113
1769.49 117
1769.59 122
1769.69 127
1769.78 134
1769.88 142
1769.98 150
1770.07 158
1770.17 165
1770.27 170
1770.36 174
1770.46 176
1770.55 177
1770.65 176
1770.75 175
1770.84 173
1770.94 171
1771.04 168
1771.13 165
1771.23 163
1771.33 161
1771.42 161
1771.52 163
1771.62 165
1771.71 168
1771.81 170
1771.91 171
1772.00 170
1772.10 167
1772.20 162
1772.29 157
1772.39 152
1772.48 149
1772.58 147
1772.68 146
1772.77 146
1772.87 146
1772.97 147
1773.06 147
1773.16 146
1773.26 146
1773.35 145
1773.45 144
1773.55 144
1773.64 144
1773.74 144
1773.84 145
1773.93 146
1774.03 146
1774.13 146
1774.22 145
1774.32 143
1774.42 141
1774.51 139
1774.61 138
1774.71 137
1774.80 138
1774.90 139
1775.00 140
1775.09 140
1775.19 139
1775.28 137
1775.38 133
1775.48 130
1775.57 127
1775.67 125
1775.77 125
1775.86 126
1775.96 129
1776.06 133
1776.15 136
1776.25 139
1776.35 141
1776.44 143
1776.54 145
1776.64 147
1776.73 148
1776.83 150
1776.93 152
1777.02 153
1777.12 153
1777.22 153
1777.31 152
1777.41 151
1777.51 150
1777.60 148
1777.70 147
1777.80 145
1777.89 143
1777.99 141
1778.09 139
1778.18 137
1778.28 138
1778.38 139
1778.47 142
1778.57 146
1778.67 150
1778.76 153
1778.86 155
1778.96 155
1779.05 154
1779.15 152
1779.25 151
1779.34 151
1779.44 153
1779.54 157
1779.63 163
1779.73 170
1779.83 176
1779.92 181
1780.02 184
1780.12 187
1780.21 187
1780.31 187
1780.41 187
1780.50 185
1780.60 184
1780.70 182
1780.79 179
1780.89 175
1780.99 171
1781.09 166
1781.18 161
1781.28 155
1781.38 151
1781.47 146
1781.57 143
1781.67 141
1781.76 139
1781.86 139
1781.96 139
1782.05 140
1782.15 141
1782.25 143
1782.34 145
1782.44 146
1782.54 148
1782.63 148
1782.73 149
1782.83 149
1782.92 149
1783.02 149
1783.12 150
1783.21 150
1783.31 149
1783.41 149
1783.50 147
1783.60 144
1783.70 140
1783.80 134
1783.89 128
1783.99 122
1784.09 116
1784.18 111
1784.28 108
1784.38 106
1784.47 106
1784.57 109
1784.67 114
1784.76 121
1784.86 129
1784.96 137
1785.05 145
1785.15 151
1785.25 155
1785.34 156
1785.44 154
1785.54 150
1785.64 145
1785.73 140
1785.83 136
1785.93 133
1786.02 132
1786.12 132
1786.22 134
1786.31 137
1786.41 140
1786.51 141
1786.60 142
1786.70 142
1786.80 140
1786.90 139
1786.99 137
1787.09 136
1787.19 136
1787.28 136
1787.38 137
1787.48 138
1787.57 141
1787.67 145
1787.77 150
1787.86 156
1787.96 164
1788.06 172
1788.16 180
1788.25 186
1788.35 190
1788.45 192
1788.54 190
1788.64 185
1788.74 178
1788.83 170
1788.93 162
1789.03 154
1789.12 148
1789.22 143
1789.32 139
1789.42 137
1789.51 135
1789.61 135
1789.71 136
1789.80 138
1789.90 142
1790.00 147
1790.09 154
1790.19 161
1790.29 168
1790.39 174
1790.48 177
1790.58 176
1790.68 172
1790.77 165
1790.87 156
1790.97 147
1791.06 139
1791.16 135
1791.26 133
1791.36 134
1791.45 137
1791.55 141
1791.65 144
1791.74 145
1791.84 146
1791.94 145
1792.04 145
1792.13 144
1792.23 145
1792.33 147
1792.42 150
1792.52 153
1792.62 157
1792.71 160
1792.81 162
1792.91 163
1793.01 164
1793.10 163
1793.20 161
1793.30 159
1793.39 156
1793.49 152
1793.59 147
1793.69 142
1793.78 137
1793.88 132
1793.98 127
1794.07 122
1794.17 118
1794.27 114
1794.37 111
1794.46 109
1794.56 108
1794.66 110
1794.75 114
1794.85 119
1794.95 127
1795.04 134
1795.14 141
1795.24 147
1795.34 150
1795.43 151
1795.53 149
1795.63 145
1795.72 141
1795.82 137
1795.92 132
1796.02 128
1796.11 125
1796.21 122
1796.31 120
1796.41 118
1796.50 117
1796.60 117
1796.70 118
1796.79 119
1796.89 122
1796.99 125
1797.09 130
1797.18 136
1797.28 142
1797.38 149
1797.47 155
1797.57 161
1797.67 165
1797.77 167
1797.86 167
1797.96 165
1798.06 161
1798.15 156
1798.25 152
1798.35 147
1798.45 144
1798.54 142
1798.64 142
1798.74 143
1798.84 146
1798.93 149
1799.03 152
1799.13 155
1799.22 155
1799.32 155
1799.42 154
1799.52 152
1799.61 150
1799.71 148
1799.81 146
1799.90 144
1800.00 142
1800.10 141
1800.20 139
1800.29 138
1800.39 137
1800.49 138
1800.59 139
1800.68 141
1800.78 144
1800.88 148
1800.97 151
1801.07 153
1801.17 153
1801.27 151
1801.36 148
1801.46 144
1801.56 139
1801.66 135
1801.75 132
1801.85 131
1801.95 132
1802.05 134
1802.14 137
1802.24 140
1802.34 143
1802.43 146
1802.53 149
1802.63 152
1802.73 155
1802.82 159
1802.92 162
1803.02 165
1803.12 167
1803.21 168
1803.31 168
1803.41 167
1803.51 165
1803.60 164
1803.70 163
1803.80 163
1803.89 163
1803.99 163
1804.09 163
1804.19 162
1804.28 161
1804.38 161
1804.48 160
1804.58 160
1804.67 161
1804.77 162
1804.87 163
1804.97 164
1805.06 165
1805.16 167
1805.26 170
1805.36 174
1805.45 179
1805.55 184
1805.65 190
1805.75 195
1805.84 199
1805.94 201
1806.04 201
1806.13 199
1806.23 196
1806.33 190
1806.43 185
1806.52 179
1806.62 174
1806.72 170
1806.82 167
1806.91 165
1807.01 162
1807.11 158
1807.21 154
1807.30 149
1807.40 144
1807.50 140
1807.60 136
1807.69 134
1807.79 133
1807.89 134
1807.99 135
1808.08 137
1808.18 139
1808.28 141
1808.38 142
1808.47 143
1808.57 145
1808.67 146
1808.77 149
1808.86 151
1808.96 153
1809.06 154
1809.16 154
1809.25 152
1809.35 149
1809.45 144
1809.55 139
1809.64 134
1809.74 130
1809.84 127
1809.94 126
1810.03 126
1810.13 127
1810.23 128
1810.33 129
1810.42 130
1810.52 132
1810.62 134
1810.72 137
1810.81 141
1810.91 145
1811.01 149
1811.11 153
1811.20 157
1811.30 160
1811.40 164
1811.50 167
1811.60 170
1811.69 173
1811.79 175
1811.89 176
1811.99 175
1812.08 173
1812.18 169
1812.28 164
1812.38 158
1812.47 153
1812.57 148
1812.67 144
1812.77 141
1812.86 140
1812.96 140
1813.06 141
1813.16 143
1813.25 144
1813.35 145
1813.45 144
1813.55 143
1813.64 141
1813.74 138
1813.84 136
1813.94 135
1814.04 136
1814.13 138
1814.23 141
1814.33 143
1814.43 145
1814.52 145
1814.62 145
1814.72 143
1814.82 141
1814.91 139
1815.01 138
1815.11 137
1815.21 137
1815.31 138
1815.40 140
1815.50 143
1815.60 148
1815.70 153
1815.79 159
1815.89 164
1815.99 169
1816.09 171
1816.18 172
1816.28 170
1816.38 167
1816.48 164
1816.58 160
1816.67 158
1816.77 157
1816.87 158
1816.97 160
1817.06 163
1817.16 166
1817.26 168
1817.36 170
1817.45 170
1817.55 170
1817.65 171
1817.75 171
1817.85 172
1817.94 175
1818.04 177
1818.14 180
1818.24 182
1818.33 184
1818.43 184
1818.53 184
1818.63 183
1818.73 180
1818.82 178
1818.92 175
1819.02 171
1819.12 168
1819.21 165
1819.31 162
1819.41 159
1819.51 156
1819.61 153
1819.70 150
1819.80 147
1819.90 144
1820.00 142
1820.09 142
1820.19 144
1820.29 147
1820.39 152
1820.49 158
1820.58 164
1820.68 169
1820.78 173
1820.88 174
1820.97 175
1821.07 175
1821.17 175
1821.27 176
1821.37 178
1821.46 180
1821.56 181
1821.66 182
1821.76 182
1821.86 181
1821.95 178
1822.05 175
1822.15 172
1822.25 170
1822.34 168
1822.44 168
1822.54 169
1822.64 172
1822.74 174
1822.83 178
1822.93 181
1823.03 183
1823.13 185
1823.23 185
1823.32 184
1823.42 182
1823.52 178
1823.62 172
1823.72 166
1823.81 159
1823.91 153
1824.01 147
1824.11 142
1824.20 139
1824.30 137
1824.40 136
1824.50 137
1824.60 139
1824.69 142
1824.79 146
1824.89 148
1824.99 150
1825.09 152
1825.18 153
1825.28 155
1825.38 158
1825.48 162
1825.58 167
1825.67 173
1825.77 179
1825.87 184
1825.97 187
1826.07 188
1826.16 187
1826.26 183
1826.36 178
1826.46 171
1826.56 164
1826.65 159
1826.75 154
1826.85 152
1826.95 151
1827.05 152
1827.14 154
1827.24 157
1827.34 159
1827.44 161
1827.54 164
1827.63 166
1827.73 169
1827.83 173
1827.93 177
1828.03 180
1828.12 183
1828.22 184
1828.32 184
1828.42 182
1828.52 179
1828.61 174
1828.71 169
1828.81 163
1828.91 158
1829.01 153
1829.10 150
1829.20 147
1829.30 145
1829.40 143
1829.50 142
1829.59 140
1829.69 140
1829.79 139
1829.89 140
1829.99 141
1830.08 143
1830.18 145
1830.28 146
1830.38 146
1830.48 146
1830.57 144
1830.67 143
1830.77 142
1830.87 143
1830.97 146
1831.07 151
1831.16 156
1831.26 161
1831.36 165
1831.46 167
1831.56 167
1831.65 164
1831.75 160
1831.85 155
1831.95 151
1832.05 147
1832.14 144
1832.24 142
1832.34 141
1832.44 139
1832.54 138
1832.64 137
1832.73 136
1832.83 136
1832.93 135
1833.03 135
1833.13 136
1833.22 138
1833.32 141
1833.42 145
1833.52 149
1833.62 153
1833.72 157
1833.81 161
1833.91 162
1834.01 162
1834.11 161
1834.21 159
1834.30 157
1834.40 155
1834.50 154
1834.60 155
1834.70 157
1834.80 159
1834.89 160
1834.99 161
1835.09 161
1835.19 160
1835.29 159
1835.38 158
1835.48 159
1835.58 161
1835.68 165
1835.78 169
1835.88 173
1835.97 175
1836.07 176
1836.17 174
1836.27 171
1836.37 165
1836.47 159
1836.56 153
1836.66 148
1836.76 144
1836.86 141
1836.96 141
1837.05 141
1837.15 143
1837.25 145
1837.35 147
1837.45 150
1837.55 153
1837.64 157
1837.74 161
1837.84 164
1837.94 167
1838.04 170
1838.14 171
1838.23 170
1838.33 167
1838.43 162
1838.53 156
1838.63 150
1838.73 145
1838.82 142
1838.92 142
1839.02 145
1839.12 150
1839.22 157
1839.32 164
1839.41 171
1839.51 177
1839.61 181
1839.71 184
1839.81 185
1839.91 185
1840.00 183
1840.10 179
1840.20 173
1840.30 167
1840.40 160
1840.50 152
1840.59 145
1840.69 139
1840.79 133
1840.89 128
1840.99 124
1841.09 120
1841.18 117
1841.28 114
1841.38 112
1841.48 110
1841.58 109
1841.68 108
1841.77 108
1841.87 109
1841.97 110
1842.07 113
1842.17 117
1842.27 120
1842.36 124
1842.46 128
1842.56 131
1842.66 134
1842.76 137
1842.86 141
1842.95 145
1843.05 149
1843.15 152
1843.25 154
1843.35 155
1843.45 154
1843.55 152
1843.64 150
1843.74 148
1843.84 146
1843.94 145
1844.04 144
1844.14 144
1844.23 143
1844.33 142
1844.43 141
1844.53 141
1844.63 142
1844.73 144
1844.83 147
1844.92 151
1845.02 154
1845.12 156
1845.22 157
1845.32 157
1845.42 156
1845.51 155
1845.61 156
1845.71 157
1845.81 159
1845.91 162
1846.01 164
1846.11 166
1846.20 166
1846.30 164
1846.40 162
1846.50 159
1846.60 158
1846.70 157
1846.80 159
1846.89 162
1846.99 167
1847.09 171
1847.19 174
1847.29 175
1847.39 173
1847.49 170
1847.58 164
1847.68 158
1847.78 152
1847.88 146
1847.98 142
1848.08 139
1848.17 138
1848.27 139
1848.37 141
1848.47 144
1848.57 148
1848.67 151
1848.77 154
1848.86 155
1848.96 156
1849.06 154
1849.16 152
1849.26 149
1849.36 146
1849.46 143
1849.56 141
1849.65 140
1849.75 140
1849.85 142
1849.95 144
1850.05 148
1850.15 152
1850.25 157
1850.34 162
1850.44 165
1850.54 167
1850.64 167
1850.74 166
1850.84 163
1850.94 161
1851.03 159
1851.13 158
1851.23 158
1851.33 158
1851.43 159
1851.53 159
1851.63 159
1851.72 159
1851.82 159
1851.92 160
1852.02 162
1852.12 164
1852.22 166
1852.32 167
1852.42 167
1852.51 167
1852.61 165
1852.71 164
1852.81 163
1852.91 163
1853.01 164
1853.11 166
1853.20 169
1853.30 172
1853.40 174
1853.50 175
1853.60 175
1853.70 173
1853.80 170
1853.90 166
1853.99 163
1854.09 160
1854.19 158
1854.29 157
1854.39 157
1854.49 158
1854.59 159
1854.69 160
1854.78 161
1854.88 162
1854.98 162
1855.08 161
1855.18 160
1855.28 157
1855.38 154
1855.48 151
1855.57 149
1855.67 149
1855.77 149
1855.87 151
1855.97 152
1856.07 152
1856.17 151
1856.27 149
1856.36 146
1856.46 141
1856.56 137
1856.66 132
1856.76 129
1856.86 126
1856.96 124
1857.06 123
1857.15 122
1857.25 122
1857.35 121
1857.45 120
1857.55 118
1857.65 115
1857.75 113
1857.85 111
1857.95 111
1858.04 113
1858.14 118
1858.24 125
1858.34 133
1858.44 141
1858.54 148
1858.64 154
1858.74 158
1858.83 160
1858.93 160
1859.03 159
1859.13 157
1859.23 154
1859.33 151
1859.43 149
1859.53 147
1859.63 145
1859.72 144
1859.82 143
1859.92 143
1860.02 142
1860.12 141
1860.22 139
1860.32 136
1860.42 134
1860.52 131
1860.61 129
1860.71 128
1860.81 128
1860.91 130
1861.01 132
1861.11 135
1861.21 138
1861.31 141
1861.41 143
1861.50 145
1861.60 147
1861.70 148
1861.80 149
1861.90 151
1862.00 152
1862.10 154
1862.20 156
1862.30 157
1862.39 158
1862.49 158
1862.59 158
1862.69 158
1862.79 158
1862.89 157
1862.99 157
1863.09 157
1863.19 157
1863.29 157
1863.38 157
1863.48 158
1863.58 159
1863.68 160
1863.78 162
1863.88 164
1863.98 165
1864.08 167
1864.18 167
1864.27 167
1864.37 167
1864.47 166
1864.57 166
1864.67 165
1864.77 166
1864.87 167
1864.97 169
1865.07 171
1865.17 172
1865.26 173
1865.36 173
1865.46 173
1865.56 173
1865.66 174
1865.76 174
1865.86 174
1865.96 173
1866.06 171
1866.16 167
1866.26 163
1866.35 157
1866.45 152
1866.55 147
1866.65 142
1866.75 139
1866.85 136
1866.95 134
1867.05 133
1867.15 134
1867.25 135
1867.34 137
1867.44 138
1867.54 139
1867.64 140
1867.74 139
1867.84 138
1867.94 137
1868.04 136
1868.14 137
1868.24 139
1868.34 141
1868.43 145
1868.53 148
1868.63 151
1868.73 151
1868.83 150
1868.93 147
1869.03 142
1869.13 137
1869.23 132
1869.33 128
1869.43 126
1869.53 126
1869.62 127
1869.72 130
1869.82 134
1869.92 138
1870.02 143
1870.12 147
1870.22 151
1870.32 154
1870.42 158
1870.52 161
1870.62 166
1870.71 171
1870.81 176
1870.91 181
1871.01 185
1871.11 187
1871.21 187
1871.31 185
1871.41 180
1871.51 174
1871.61 168
1871.71 163
1871.81 159
1871.90 157
1872.00 156
1872.10 155
1872.20 156
1872.30 157
1872.40 158
1872.50 159
1872.60 160
1872.70 162
1872.80 164
1872.90 166
1873.00 167
1873.10 168
1873.19 168
1873.29 167
1873.39 165
1873.49 162
1873.59 158
1873.69 155
1873.79 153
1873.89 152
1873.99 154
1874.09 157
1874.19 161
1874.29 165
1874.39 169
1874.48 171
1874.58 171
1874.68 170
1874.78 168
1874.88 166
1874.98 165
1875.08 165
1875.18 165
1875.28 167
1875.38 169
1875.48 172
1875.58 174
1875.68 177
1875.78 179
1875.87 180
1875.97 180
1876.07 177
1876.17 174
1876.27 169
1876.37 164
1876.47 159
1876.57 157
1876.67 157
1876.77 160
1876.87 164
1876.97 169
1877.07 175
1877.17 179
1877.26 182
1877.36 184
1877.46 186
1877.56 188
1877.66 192
1877.76 197
1877.86 204
1877.96 211
1878.06 219
1878.16 226
1878.26 232
1878.36 236
1878.46 238
1878.56 237
1878.66 234
1878.76 228
1878.85 221
1878.95 213
1879.05 205
1879.15 197
1879.25 190
1879.35 185
1879.45 182
1879.55 180
1879.65 181
1879.75 182
1879.85 185
1879.95 188
1880.05 191
1880.15 191
1880.25 191
1880.35 188
1880.44 184
1880.54 179
1880.64 175
1880.74 172
1880.84 171
1880.94 171
1881.04 172
1881.14 173
1881.24 174
1881.34 172
1881.44 168
1881.54 161
1881.64 153
1881.74 144
1881.84 136
1881.94 130
1882.04 126
1882.14 126
1882.23 128
1882.33 131
1882.43 136
1882.53 141
1882.63 146
1882.73 151
1882.83 156
1882.93 161
1883.03 164
1883.13 167
1883.23 169
1883.33 169
1883.43 168
1883.53 166
1883.63 163
1883.73 160
1883.83 158
1883.93 155
1884.03 153
1884.13 151
1884.22 149
1884.32 146
1884.42 143
1884.52 140
1884.62 137
1884.72 134
1884.82 133
1884.92 132
1885.02 132
1885.12 133
1885.22 134
1885.32 134
1885.42 135
1885.52 134
1885.62 133
1885.72 132
1885.82 130
1885.92 129
1886.02 129
1886.12 130
1886.22 132
1886.32 134
1886.41 135
1886.51 136
1886.61 136
1886.71 134
1886.81 131
1886.91 129
1887.01 127
1887.11 126
1887.21 128
1887.31 132
1887.41 136
1887.51 141
1887.61 146
1887.71 149
1887.81 150
1887.91 151
1888.01 150
1888.11 150
1888.21 152
1888.31 154
1888.41 158
1888.51 163
1888.61 167
1888.71 172
1888.81 175
1888.90 177
1889.00 178
1889.10 177
1889.20 175
1889.30 171
1889.40 165
1889.50 158
1889.60 151
1889.70 145
1889.80 141
1889.90 139
1890.00 140
1890.10 143
1890.20 148
1890.30 152
1890.40 156
1890.50 158
1890.60 160
1890.70 161
1890.80 163
1890.90 164
1891.00 166
1891.10 167
1891.20 167
1891.30 166
1891.40 164
1891.50 161
1891.60 158
1891.70 155
1891.80 154
1891.90 155
1891.99 157
1892.09 161
1892.19 164
1892.29 167
1892.39 168
1892.49 167
1892.59 164
1892.69 161
1892.79 157
1892.89 154
1892.99 151
1893.09 149
1893.19 148
1893.29 147
1893.39 145
1893.49 142
1893.59 139
1893.69 137
1893.79 136
1893.89 136
1893.99 137
1894.09 138
1894.19 140
1894.29 142
1894.39 142
1894.49 143
1894.59 143
1894.69 145
1894.79 147
1894.89 150
1894.99 154
1895.09 159
1895.19 164
1895.29 170
1895.39 176
1895.49 181
1895.59 187
1895.69 191
1895.79 195
1895.89 196
1895.99 195
1896.09 191
1896.19 186
1896.29 181
1896.39 175
1896.48 170
1896.58 165
1896.68 161
1896.78 158
1896.88 155
1896.98 154
1897.08 153
1897.18 153
1897.28 154
1897.38 156
1897.48 159
1897.58 162
1897.68 166
1897.78 171
1897.88 176
1897.98 181
1898.08 185
1898.18 190
1898.28 194
1898.38 196
1898.48 197
1898.58 196
1898.68 193
1898.78 189
1898.88 183
1898.98 176
1899.08 169
1899.18 162
1899.28 156
1899.38 151
1899.48 148
1899.58 146
1899.68 147
1899.78 149
1899.88 152
1899.98 155
1900.08 158
1900.18 160
1900.28 162
1900.38 163
1900.48 164
1900.58 164
1900.68 163
1900.78 161
1900.88 157
1900.98 153
1901.08 148
1901.18 144
1901.28 140
1901.38 138
1901.48 138
1901.58 138
1901.68 138
1901.78 139
1901.88 139
1901.98 139
1902.08 138
1902.18 137
1902.28 136
1902.38 137
1902.48 138
1902.58 141
1902.68 145
1902.78 150
1902.88 156
1902.98 160
1903.08 164
1903.18 166
1903.28 166
1903.38 164
1903.48 160
1903.58 155
1903.68 150
1903.78 146
1903.88 142
1903.98 139
1904.08 138
1904.18 138
1904.28 139
1904.38 140
1904.48 142
1904.58 143
1904.68 145
1904.78 146
1904.88 148
1904.98 148
1905.08 148
1905.18 148
1905.28 148
1905.38 147
1905.48 147
1905.58 147
1905.68 149
1905.78 151
1905.88 154
1905.98 157
1906.08 158
1906.18 158
1906.28 156
1906.38 154
1906.48 152
1906.58 151
1906.68 152
1906.78 154
1906.88 159
1906.98 164
1907.08 168
1907.18 172
1907.28 173
1907.38 174
1907.48 172
1907.58 169
1907.68 165
1907.78 160
1907.88 156
1907.98 151
1908.08 147
1908.18 143
1908.28 141
1908.38 140
1908.48 140
1908.58 140
1908.68 142
1908.79 145
1908.89 147
1908.99 150
1909.09 152
1909.19 155
1909.29 158
1909.39 161
1909.49 164
1909.59 169
1909.69 174
1909.79 179
1909.89 184
1909.99 186
1910.09 187
1910.19 185
1910.29 181
1910.39 175
1910.49 168
1910.59 162
1910.69 158
1910.79 155
1910.89 156
1910.99 159
1911.09 164
1911.19 170
1911.29 176
1911.39 182
1911.49 187
1911.59 189
1911.69 189
1911.79 187
1911.89 184
1911.99 179
1912.09 173
1912.19 167
1912.29 161
1912.39 155
1912.49 150
1912.59 145
1912.69 140
1912.79 135
1912.89 130
1912.99 127
1913.09 124
1913.19 123
1913.30 124
1913.40 127
1913.50 130
1913.60 134
1913.70 137
1913.80 140
1913.90 142
1914.00 143
1914.10 146
1914.20 148
1914.30 152
1914.40 156
1914.50 160
1914.60 163
1914.70 166
1914.80 168
1914.90 169
1915.00 170
1915.10 171
1915.20 174
1915.30 177
1915.40 181
1915.50 187
1915.60 193
1915.70 198
1915.80 203
1915.90 207
1916.00 210
1916.10 212
1916.20 213
1916.30 214
1916.41 214
1916.51 216
1916.61 220
1916.71 226
1916.81 233
1916.91 242
1917.01 251
1917.11 258
1917.21 263
1917.31 263
1917.41 260
1917.51 253
1917.61 245
1917.71 236
1917.81 230
1917.91 225
1918.01 222
1918.11 221
1918.21 221
1918.31 221
1918.41 220
1918.51 219
1918.61 218
1918.71 219
1918.81 220
1918.91 222
1919.02 225
1919.12 228
1919.22 229
1919.32 228
1919.42 225
1919.52 221
1919.62 216
1919.72 210
1919.82 204
1919.92 198
1920.02 192
1920.12 187
1920.22 181
1920.32 176
1920.42 171
1920.52 168
1920.62 166
1920.72 166
1920.82 166
1920.92 167
1921.02 168
1921.13 169
1921.23 169
1921.33 168
1921.43 166
1921.53 164
1921.63 163
1921.73 162
1921.83 161
1921.93 162
1922.03 163
1922.13 164
1922.23 164
1922.33 164
1922.43 163
1922.53 162
1922.63 162
1922.73 161
1922.83 159
1922.93 158
1923.03 157
1923.14 155
1923.24 153
1923.34 152
1923.44 152
1923.54 152
1923.64 153
1923.74 154
1923.84 155
1923.94 155
1924.04 154
1924.14 152
1924.24 150
1924.34 148
1924.44 147
1924.54 147
1924.64 148
1924.74 150
1924.84 152
1924.95 154
1925.05 156
1925.15 156
1925.25 156
1925.35 155
1925.45 153
1925.55 152
1925.65 151
1925.75 151
1925.85 153
1925.95 157
1926.05 163
1926.15 170
1926.25 178
1926.35 187
1926.45 195
1926.56 201
1926.66 206
1926.76 209
1926.86 212
1926.96 213
1927.06 215
1927.16 216
1927.26 217
1927.36 218
1927.46 218
1927.56 216
1927.66 212
1927.76 207
1927.86 199
1927.96 189
1928.06 179
1928.17 168
1928.27 157
1928.37 148
1928.47 140
1928.57 135
1928.67 132
1928.77 131
1928.87 130
1928.97 131
1929.07 131
1929.17 131
1929.27 131
1929.37 130
1929.47 128
1929.58 126
1929.68 124
1929.78 122
1929.88 121
1929.98 121
1930.08 122
1930.18 124
1930.28 128
1930.38 132
1930.48 137
1930.58 141
1930.68 144
1930.78 147
1930.88 148
1930.99 149
1931.09 149
1931.19 149
1931.29 147
1931.39 144
1931.49 141
1931.59 136
1931.69 131
1931.79 126
1931.89 122
1931.99 119
1932.09 119
1932.19 122
1932.30 127
1932.40 135
1932.50 144
1932.60 156
1932.70 168
1932.80 180
1932.90 190
1933.00 198
1933.10 202
1933.20 201
1933.30 195
1933.40 188
1933.50 179
1933.61 171
1933.71 165
1933.81 163
1933.91 163
1934.01 165
1934.11 167
1934.21 168
1934.31 166
1934.41 163
1934.51 158
1934.61 153
1934.71 149
1934.82 147
1934.92 146
1935.02 148
1935.12 152
1935.22 156
1935.32 160
1935.42 164
1935.52 166
1935.62 167
1935.72 167
1935.82 166
1935.92 164
1936.03 163
1936.13 162
1936.23 162
1936.33 164
1936.43 168
1936.53 172
1936.63 178
1936.73 182
1936.83 186
1936.93 188
1937.03 188
1937.14 187
1937.24 185
1937.34 182
1937.44 180
1937.54 179
1937.64 178
1937.74 178
1937.84 178
1937.94 178
1938.04 178
1938.14 179
1938.25 180
1938.35 181
1938.45 183
1938.55 185
1938.65 188
1938.75 191
1938.85 193
1938.95 194
1939.05 195
1939.15 194
1939.26 192
1939.36 189
1939.46 185
1939.56 181
1939.66 177
1939.76 174
1939.86 171
1939.96 169
1940.06 167
1940.16 165
1940.26 165
1940.37 165
1940.47 167
1940.57 170
1940.67 175
1940.77 180
1940.87 185
1940.97 188
1941.07 190
1941.17 189
1941.27 187
1941.38 183
1941.48 180
1941.58 176
1941.68 174
1941.78 174
1941.88 174
1941.98 174
1942.08 174
1942.18 173
1942.29 171
1942.39 168
1942.49 164
1942.59 161
1942.69 158
1942.79 156
1942.89 156
1942.99 157
1943.09 161
1943.19 165
1943.30 171
1943.40 176
1943.50 180
1943.60 183
1943.70 184
1943.80 183
1943.90 180
1944.00 177
1944.10 174
1944.21 172
1944.31 171
1944.41 171
1944.51 171
1944.61 173
1944.71 174
1944.81 175
1944.91 176
1945.01 176
1945.12 176
1945.22 175
1945.32 172
1945.42 168
1945.52 164
1945.62 158
1945.72 151
1945.82 144
1945.92 138
1946.03 133
1946.13 130
1946.23 128
1946.33 129
1946.43 131
1946.53 134
1946.63 137
1946.73 141
1946.83 143
1946.94 145
1947.04 146
1947.14 146
1947.24 147
1947.34 148
1947.44 148
1947.54 149
1947.64 150
1947.74 149
1947.85 149
1947.95 147
1948.05 145
1948.15 142
1948.25 140
1948.35 138
1948.45 137
1948.55 137
1948.66 138
1948.76 140
1948.86 144
1948.96 148
1949.06 153
1949.16 159
1949.26 165
1949.36 170
1949.47 175
1949.57 180
1949.67 183
1949.77 184
1949.87 183
1949.97 180
1950.07 175
1950.17 169
1950.28 163
1950.38 157
1950.48 153
1950.58 150
1950.68 147
1950.78 145
1950.88 142
1950.98 139
1951.09 134
1951.19 128
1951.29 123
1951.39 118
1951.49 116
1951.59 117
1951.69 120
1951.79 126
1951.90 134
1952.00 142
1952.10 149
1952.20 155
1952.30 160
1952.40 163
1952.50 164
1952.60 165
1952.71 166
1952.81 166
1952.91 167
1953.01 167
1953.11 168
1953.21 168
1953.31 167
1953.42 166
1953.52 165
1953.62 165
1953.72 166
1953.82 169
1953.92 173
1954.02 179
1954.12 186
1954.23 192
1954.33 196
1954.43 198
1954.53 198
1954.63 195
1954.73 189
1954.83 181
1954.94 173
1955.04 165
1955.14 158
1955.24 153
1955.34 150
1955.44 149
1955.54 152
1955.65 156
1955.75 161
1955.85 167
1955.95 172
1956.05 175
1956.15 177
1956.25 178
1956.35 178
1956.46 179
1956.56 180
1956.66 182
1956.76 184
1956.86 188
1956.96 190
1957.06 191
1957.17 189
1957.27 185
1957.37 179
1957.47 172
1957.57 166
1957.67 160
1957.77 156
1957.88 155
1957.98 155
1958.08 156
1958.18 157
1958.28 158
1958.38 157
1958.48 156
1958.59 153
1958.69 151
1958.79 148
1958.89 145
1958.99 144
1959.09 143
1959.20 142
1959.30 142
1959.40 142
1959.50 142
1959.60 143
1959.70 144
1959.80 147
1959.91 150
1960.01 154
1960.11 158
1960.21 162
1960.31 166
1960.41 169
1960.51 171
1960.62 173
1960.72 175
1960.82 177
1960.92 180
1961.02 184
1961.12 190
1961.23 196
1961.33 203
1961.43 209
1961.53 215
1961.63 219
1961.73 220
1961.83 218
1961.94 212
1962.04 203
1962.14 193
1962.24 182
1962.34 172
1962.44 164
1962.55 159
1962.65 156
1962.75 155
1962.85 155
1962.95 156
1963.05 157
1963.15 158
1963.26 160
1963.36 162
1963.46 165
1963.56 167
1963.66 169
1963.76 170
1963.87 171
1963.97 170
1964.07 169
1964.17 168
1964.27 166
1964.37 166
1964.48 165
1964.58 164
1964.68 162
1964.78 160
1964.88 158
1964.98 157
1965.09 156
1965.19 155
1965.29 154
1965.39 154
1965.49 154
1965.59 155
1965.70 156
1965.80 157
1965.90 160
1966.00 162
1966.10 165
1966.20 166
1966.30 167
1966.41 166
1966.51 164
1966.61 161
1966.71 158
1966.81 155
1966.92 153
1967.02 151
1967.12 150
1967.22 150
1967.32 151
1967.42 151
1967.53 152
1967.63 151
1967.73 151
1967.83 149
1967.93 148
1968.03 147
1968.14 145
1968.24 145
1968.34 144
1968.44 144
1968.54 143
1968.64 142
1968.75 141
1968.85 140
1968.95 138
1969.05 136
1969.15 134
1969.25 132
1969.36 130
1969.46 128
1969.56 126
1969.66 125
1969.76 125
1969.86 127
1969.97 131
1970.07 136
1970.17 141
1970.27 146
1970.37 149
1970.48 151
1970.58 152
1970.68 151
1970.78 149
1970.88 148
1970.98 147
1971.09 146
1971.19 146
1971.29 147
1971.39 148
1971.49 148
1971.59 150
1971.70 152
1971.80 154
1971.90 157
1972.00 161
1972.10 165
1972.21 170
1972.31 174
1972.41 178
1972.51 180
1972.61 183
1972.71 185
1972.82 186
1972.92 188
1973.02 189
1973.12 191
1973.22 192
1973.33 194
1973.43 196
1973.53 198
1973.63 199
1973.73 200
1973.84 201
1973.94 199
1974.04 196
1974.14 191
1974.24 185
1974.34 177
1974.45 170
1974.55 163
1974.65 159
1974.75 157
1974.85 158
1974.96 161
1975.06 166
1975.16 171
1975.26 176
1975.36 179
1975.47 181
1975.57 181
1975.67 180
1975.77 180
1975.87 180
1975.97 180
1976.08 181
1976.18 183
1976.28 184
1976.38 184
1976.48 183
1976.59 181
1976.69 178
1976.79 175
1976.89 171
1976.99 169
1977.10 168
1977.20 168
1977.30 170
1977.40 172
1977.50 174
1977.61 175
1977.71 174
1977.81 172
1977.91 167
1978.01 162
1978.12 156
1978.22 151
1978.32 149
1978.42 150
1978.52 153
1978.63 160
1978.73 168
1978.83 177
1978.93 185
1979.03 192
1979.14 196
1979.24 199
1979.34 198
1979.44 196
1979.54 192
1979.65 186
1979.75 181
1979.85 175
1979.95 172
1980.05 169
1980.16 168
1980.26 168
1980.36 168
1980.46 168
1980.56 167
1980.67 165
1980.77 162
1980.87 158
1980.97 154
1981.07 150
1981.18 146
1981.28 141
1981.38 137
1981.48 132
1981.58 129
1981.69 127
1981.79 127
1981.89 130
1981.99 134
1982.09 139
1982.20 143
1982.30 147
1982.40 149
1982.50 150
1982.60 150
1982.71 150
1982.81 150
1982.91 152
1983.01 156
1983.11 162
1983.22 168
1983.32 175
1983.42 181
1983.52 186
1983.63 189
1983.73 192
1983.83 193
1983.93 192
1984.03 191
1984.14 188
1984.24 185
1984.34 182
1984.44 178
1984.54 176
1984.65 175
1984.75 176
1984.85 178
1984.95 182
1985.06 185
1985.16 189
1985.26 193
1985.36 196
1985.46 198
1985.57 199
1985.67 200
1985.77 200
1985.87 198
1985.97 194
1986.08 190
1986.18 184
1986.28 178
1986.38 172
1986.49 168
1986.59 166
1986.69 166
1986.79 168
1986.89 172
1987.00 178
1987.10 183
1987.20 189
1987.30 193
1987.41 197
1987.51 199
1987.61 201
1987.71 202
1987.81 204
1987.92 205
1988.02 206
1988.12 207
1988.22 207
1988.33 206
1988.43 203
1988.53 199
1988.63 194
1988.73 189
1988.84 183
1988.94 179
1989.04 176
1989.14 174
1989.25 174
1989.35 174
1989.45 175
1989.55 174
1989.65 173
1989.76 170
1989.86 165
1989.96 159
1990.06 151
1990.17 143
1990.27 136
1990.37 129
1990.47 123
1990.57 120
1990.68 119
1990.78 121
1990.88 125
1990.98 132
1991.09 141
1991.19 150
1991.29 160
1991.39 170
1991.50 179
1991.60 186
1991.70 191
1991.80 193
1991.90 193
1992.01 191
1992.11 187
1992.21 182
1992.31 176
1992.42 170
1992.52 165
1992.62 159
1992.72 154
1992.83 150
1992.93 147
1993.03 145
1993.13 143
1993.24 143
1993.34 145
1993.44 147
1993.54 149
1993.64 152
1993.75 155
1993.85 157
1993.95 160
1994.05 162
1994.16 163
1994.26 164
1994.36 164
1994.46 163
1994.57 161
1994.67 158
1994.77 155
1994.87 151
1994.98 149
1995.08 148
1995.18 150
1995.28 155
1995.39 162
1995.49 170
1995.59 180
1995.69 189
1995.79 197
1995.90 204
1996.00 209
1996.10 212
1996.20 214
1996.31 216
1996.41 217
1996.51 218
1996.61 219
1996.72 219
1996.82 218
1996.92 216
1997.02 212
1997.13 208
1997.23 204
1997.33 200
1997.43 197
1997.54 194
1997.64 193
1997.74 192
1997.84 191
1997.95 189
1998.05 186
1998.15 182
1998.25 179
1998.36 176
1998.46 175
1998.56 174
1998.66 175
1998.77 176
1998.87 177
1998.97 178
1999.07 178
1999.18 177
1999.28 176
1999.38 175
1999.48 174
1999.59 173
1999.69 173
1999.79 173
1999.89 173
2000.00 172
2000.10 171
2000.20 168
2000.30 166
2000.41 162
2000.51 159
2000.61 155
2000.71 152
2000.82 150
2000.92 149
2001.02 148
2001.12 148
2001.23 148
2001.33 149
2001.43 150
2001.53 151
2001.64 152
2001.74 153
2001.84 153
2001.94 154
2002.05 154
2002.15 155
2002.25 155
2002.36 156
2002.46 156
2002.56 156
2002.66 155
2002.77 154
2002.87 152
2002.97 150
2003.07 147
2003.18 145
2003.28 143
2003.38 141
2003.48 140
2003.59 140
2003.69 140
2003.79 141
2003.89 143
2004.00 145
2004.10 146
2004.20 147
2004.30 147
2004.41 147
2004.51 147
2004.61 148
2004.72 149
2004.82 152
2004.92 155
2005.02 157
2005.13 159
2005.23 160
2005.33 159
2005.43 158
2005.54 156
2005.64 153
2005.74 151
2005.84 149
2005.95 147
2006.05 146
2006.15 146
2006.26 146
2006.36 147
2006.46 148
2006.56 150
2006.67 152
2006.77 154
2006.87 155
2006.97 156
2007.08 157
2007.18 157
2007.28 157
2007.39 158
2007.49 158
2007.59 159
2007.69 160
2007.80 160
2007.90 160
2008.00 160
2008.10 158
2008.21 156
2008.31 153
2008.41 150
2008.52 148
2008.62 146
2008.72 146
2008.82 146
2008.93 148
2009.03 149
2009.13 152
2009.23 154
2009.34 155
2009.44 157
2009.54 159
2009.65 161
2009.75 164
2009.85 167
2009.95 170
2010.06 174
2010.16 176
2010.26 178
2010.37 179
2010.47 179
2010.57 178
2010.67 176
2010.78 173
2010.88 170
2010.98 168
2011.08 168
2011.19 170
2011.29 174
2011.39 179
2011.50 185
2011.60 190
2011.70 195
2011.80 197
2011.91 198
2012.01 198
2012.11 198
2012.22 198
2012.32 199
2012.42 200
2012.52 201
2012.63 202
2012.73 201
2012.83 199
2012.94 195
2013.04 190
2013.14 185
2013.24 180
2013.35 176
2013.45 173
2013.55 172
2013.66 173
2013.76 176
2013.86 179
2013.96 183
2014.07 187
2014.17 191
2014.27 194
2014.38 196
2014.48 196
2014.58 195
2014.68 192
2014.79 188
2014.89 182
2014.99 176
2015.10 169
2015.20 164
2015.30 159
2015.41 155
2015.51 153
2015.61 151
2015.71 150
2015.82 150
2015.92 150
2016.02 151
2016.13 152
2016.23 153
2016.33 153
2016.43 152
2016.54 152
2016.64 152
2016.74 152
2016.85 153
2016.95 155
2017.05 158
2017.16 160
2017.26 162
2017.36 164
2017.46 166
2017.57 167
2017.67 170
2017.77 172
2017.88 176
2017.98 179
2018.08 181
2018.19 183
2018.29 184
2018.39 184
2018.49 183
2018.60 182
2018.70 181
2018.80 180
2018.91 180
2019.01 181
2019.11 181
2019.22 183
2019.32 185
2019.42 188
2019.52 192
2019.63 197
2019.73 201
2019.83 204
2019.94 205
2020.04 203
2020.14 199
2020.25 194
2020.35 188
2020.45 183
2020.55 180
2020.66 179
2020.76 179
2020.86 180
2020.97 181
2021.07 181
2021.17 180
2021.28 179
2021.38 179
2021.48 180
2021.59 182
2021.69 186
2021.79 190
2021.89 194
2022.00 196
2022.10 196
2022.20 193
2022.31 189
2022.41 183
2022.51 178
2022.62 173
2022.72 169
2022.82 167
2022.93 166
2023.03 166
2023.13 168
2023.24 169
2023.34 170
2023.44 171
2023.54 170
2023.65 169
2023.75 166
2023.85 162
2023.96 156
2024.06 151
2024.16 147
2024.27 144
2024.37 144
2024.47 146
2024.58 151
2024.68 157
2024.78 164
2024.89 169
2024.99 173
2025.09 174
2025.19 173
2025.30 169
2025.40 166
2025.50 163
2025.61 161
2025.71 160
2025.81 162
2025.92 165
2026.02 168
2026.12 171
2026.23 174
2026.33 176
2026.43 177
2026.54 177
2026.64 176
2026.74 175
2026.85 173
2026.95 170
2027.05 168
2027.16 165
2027.26 162
2027.36 160
2027.47 158
2027.57 157
2027.67 157
2027.78 157
2027.88 156
2027.98 156
2028.08 157
2028.19 158
2028.29 160
2028.39 164
2028.50 169
2028.60 174
2028.70 179
2028.81 182
2028.91 183
2029.01 182
2029.12 179
2029.22 175
2029.32 171
2029.43 167
2029.53 164
2029.63 161
2029.74 158
2029.84 155
2029.94 152
2030.05 149
2030.15 146
2030.25 145
2030.36 145
2030.46 148
2030.56 151
2030.67 155
2030.77 159
2030.87 161
2030.98 161
2031.08 160
2031.18 158
2031.29 157
2031.39 155
2031.49 154
2031.60 154
2031.70 155
2031.80 156
2031.91 158
2032.01 160
2032.11 162
2032.22 164
2032.32 165
2032.42 164
2032.53 162
2032.63 160
2032.73 157
2032.84 154
2032.94 151
2033.04 150
2033.15 149
2033.25 150
2033.35 151
2033.46 153
2033.56 155
2033.66 158
2033.77 162
2033.87 165
2033.97 168
2034.08 171
2034.18 172
2034.28 173
2034.39 172
2034.49 169
2034.59 166
2034.70 163
2034.80 160
2034.90 158
2035.01 156
2035.11 156
2035.22 157
2035.32 159
2035.42 161
2035.53 164
2035.63 166
2035.73 169
2035.84 170
2035.94 171
2036.04 171
2036.15 170
2036.25 169
2036.35 167
2036.46 166
2036.56 165
2036.66 165
2036.77 167
2036.87 170
2036.97 173
2037.08 178
2037.18 182
2037.28 186
2037.39 188
2037.49 189
2037.59 188
2037.70 186
2037.80 182
2037.91 178
2038.01 174
2038.11 172
2038.22 171
2038.32 173
2038.42 177
2038.53 183
2038.63 189
2038.73 195
2038.84 200
2038.94 202
2039.04 202
2039.15 201
2039.25 198
2039.35 196
2039.46 194
2039.56 194
2039.66 195
2039.77 198
2039.87 202
2039.98 206
2040.08 210
2040.18 213
2040.29 216
2040.39 218
2040.49 221
2040.60 223
2040.70 226
2040.80 229
2040.91 233
2041.01 238
2041.11 244
2041.22 251
2041.32 259
2041.43 268
2041.53 277
2041.63 285
2041.74 292
2041.84 298
2041.94 303
2042.05 307
2042.15 312
2042.25 316
2042.36 319
2042.46 320
2042.57 318
2042.67 314
2042.77 306
2042.88 297
2042.98 287
2043.08 278
2043.19 271
2043.29 267
2043.39 265
2043.50 265
2043.60 264
2043.71 262
2043.81 257
2043.91 249
2044.02 240
2044.12 229
2044.22 219
2044.33 210
2044.43 204
2044.53 200
2044.64 197
2044.74 196
2044.85 196
2044.95 196
2045.05 197
2045.16 197
2045.26 197
2045.36 199
2045.47 200
2045.57 203
2045.67 205
2045.78 207
2045.88 209
2045.99 209
2046.09 206
2046.19 202
2046.30 196
2046.40 189
2046.50 182
2046.61 175
2046.71 171
2046.82 168
2046.92 168
2047.02 168
2047.13 169
2047.23 170
2047.33 170
2047.44 169
2047.54 167
2047.65 165
2047.75 162
2047.85 159
2047.96 154
2048.06 150
2048.16 145
2048.27 140
2048.37 136
2048.48 132
2048.58 131
2048.68 130
2048.79 131
2048.89 133
2048.99 135
2049.10 139
2049.20 143
2049.31 148
2049.41 152
2049.51 157
2049.62 162
2049.72 167
2049.82 171
2049.93 175
2050.03 179
2050.14 182
2050.24 185
2050.34 186
2050.45 187
2050.55 187
2050.66 185
2050.76 183
2050.86 180
2050.97 176
2051.07 172
2051.17 169
2051.28 166
2051.38 165
2051.49 164
2051.59 165
2051.69 167
2051.80 169
2051.90 170
2052.00 171
2052.11 170
2052.21 168
2052.32 165
2052.42 163
2052.52 162
2052.63 162
2052.73 165
2052.84 169
2052.94 175
2053.04 180
2053.15 184
2053.25 185
2053.36 184
2053.46 181
2053.56 176
2053.67 171
2053.77 168
2053.87 166
2053.98 167
2054.08 168
2054.19 169
2054.29 168
2054.39 167
2054.50 165
2054.60 163
2054.71 162
2054.81 163
2054.91 167
2055.02 173
2055.12 180
2055.23 186
2055.33 192
2055.43 196
2055.54 197
2055.64 196
2055.75 192
2055.85 186
2055.95 178
2056.06 169
2056.16 160
2056.27 151
2056.37 143
2056.47 137
2056.58 134
2056.68 134
2056.79 136
2056.89 140
2056.99 145
2057.10 151
2057.20 157
2057.30 163
2057.41 169
2057.51 174
2057.62 179
2057.72 182
2057.82 185
2057.93 186
2058.03 187
2058.14 187
2058.24 186
2058.34 186
2058.45 185
2058.55 185
2058.66 184
2058.76 184
2058.87 183
2058.97 180
2059.07 177
2059.18 172
2059.28 167
2059.39 162
2059.49 157
2059.59 155
2059.70 153
2059.80 153
2059.91 154
2060.01 154
2060.11 154
2060.22 154
2060.32 152
2060.43 150
2060.53 149
2060.63 148
2060.74 147
2060.84 146
2060.95 147
2061.05 147
2061.15 148
2061.26 151
2061.36 154
2061.47 158
2061.57 164
2061.67 170
2061.78 177
2061.88 185
2061.99 192
2062.09 200
2062.20 207
2062.30 215
2062.40 222
2062.51 229
2062.61 235
2062.72 239
2062.82 241
2062.92 241
2063.03 238
2063.13 233
2063.24 227
2063.34 220
2063.44 212
2063.55 204
2063.65 197
2063.76 191
2063.86 186
2063.97 183
2064.07 183
2064.17 185
2064.28 189
2064.38 195
2064.49 201
2064.59 206
2064.69 210
2064.80 211
2064.90 211
2065.01 209
2065.11 206
2065.22 202
2065.32 199
2065.42 195
2065.53 193
2065.63 191
2065.74 189
2065.84 188
2065.95 187
2066.05 186
2066.15 187
2066.26 188
2066.36 191
2066.47 194
2066.57 196
2066.67 198
2066.78 197
2066.88 195
2066.99 192
2067.09 188
2067.20 185
2067.30 182
2067.40 180
2067.51 180
2067.61 179
2067.72 179
2067.82 177
2067.93 175
2068.03 170
2068.13 165
2068.24 158
2068.34 152
2068.45 146
2068.55 142
2068.66 140
2068.76 139
2068.86 141
2068.97 144
2069.07 149
2069.18 155
2069.28 161
2069.39 166
2069.49 171
2069.59 173
2069.70 174
2069.80 173
2069.91 171
2070.01 168
2070.12 166
2070.22 165
2070.32 165
2070.43 166
2070.53 168
2070.64 171
2070.74 174
2070.85 177
2070.95 180
2071.05 183
2071.16 184
2071.26 184
2071.37 183
2071.47 180
2071.58 175
2071.68 169
2071.78 162
2071.89 155
2071.99 150
2072.10 147
2072.20 146
2072.31 147
2072.41 149
2072.52 152
2072.62 153
2072.72 153
2072.83 152
2072.93 150
2073.04 148
2073.14 148
2073.25 148
2073.35 150
2073.45 153
2073.56 156
2073.66 158
2073.77 158
2073.87 156
2073.98 153
2074.08 149
2074.19 146
2074.29 143
2074.39 141
2074.50 140
2074.60 141
2074.71 142
2074.81 143
2074.92 145
2075.02 147
2075.13 149
2075.23 150
2075.33 151
2075.44 150
2075.54 149
2075.65 147
2075.75 144
2075.86 141
2075.96 139
2076.07 139
2076.17 140
2076.27 143
2076.38 147
2076.48 150
2076.59 154
2076.69 156
2076.80 156
2076.90 154
2077.01 152
2077.11 149
2077.21 147
2077.32 147
2077.42 149
2077.53 153
2077.63 159
2077.74 164
2077.84 169
2077.95 171
2078.05 171
2078.16 168
2078.26 164
2078.36 160
2078.47 158
2078.57 157
2078.68 157
2078.78 159
2078.89 163
2078.99 166
2079.10 169
2079.20 171
2079.30 173
2079.41 174
2079.51 175
2079.62 176
2079.72 176
2079.83 177
2079.93 177
2080.04 176
2080.14 175
2080.25 172
2080.35 169
2080.46 165
2080.56 161
2080.66 158
2080.77 155
2080.87 154
2080.98 154
2081.08 156
2081.19 157
2081.29 159
2081.40 161
2081.50 161
2081.61 161
2081.71 161
2081.81 159
2081.92 157
2082.02 155
2082.13 153
2082.23 151
2082.34 150
2082.44 149
2082.55 149
2082.65 150
2082.76 150
2082.86 151
2082.97 150
2083.07 149
2083.17 147
2083.28 145
2083.38 144
2083.49 143
2083.59 144
2083.70 147
2083.80 151
2083.91 155
2084.01 159
2084.12 162
2084.22 163
2084.33 163
2084.43 161
2084.54 158
2084.64 154
2084.74 151
2084.85 148
2084.95 145
2085.06 144
2085.16 144
2085.27 146
2085.37 150
2085.48 154
2085.58 160
2085.69 166
2085.79 172
2085.90 177
2086.00 181
2086.11 182
2086.21 181
2086.32 178
2086.42 173
2086.52 167
2086.63 160
2086.73 152
2086.84 145
2086.94 139
2087.05 135
2087.15 131
2087.26 129
2087.36 128
2087.47 128
2087.57 129
2087.68 132
2087.78 136
2087.89 142
2087.99 149
2088.10 157
2088.20 165
2088.31 173
2088.41 179
2088.51 184
2088.62 186
2088.72 185
2088.83 183
2088.93 179
2089.04 175
2089.14 171
2089.25 167
2089.35 164
2089.46 162
2089.56 161
2089.67 160
2089.77 160
2089.88 160
2089.98 160
2090.09 160
2090.19 160
2090.30 160
2090.40 159
2090.51 159
2090.61 160
2090.72 160
2090.82 161
2090.93 161
2091.03 162
2091.14 162
2091.24 164
2091.34 167
2091.45 171
2091.55 176
2091.66 181
2091.76 185
2091.87 187
2091.97 186
2092.08 183
2092.18 177
2092.29 170
2092.39 162
2092.50 156
2092.60 151
2092.71 147
2092.81 144
2092.92 143
2093.02 141
2093.13 140
2093.23 139
2093.34 138
2093.44 137
2093.55 135
2093.65 133
2093.76 130
2093.86 127
2093.97 124
2094.07 123
2094.18 123
2094.28 124
2094.39 126
2094.49 128
2094.60 129
2094.70 130
2094.81 129
2094.91 128
2095.02 129
2095.12 132
2095.23 138
2095.33 147
2095.44 160
2095.54 173
2095.65 187
2095.75 199
2095.86 208
2095.96 214
2096.07 217
2096.17 216
2096.28 213
2096.38 208
2096.49 200
2096.59 192
2096.70 184
2096.80 176
2096.91 170
2097.01 166
2097.12 165
2097.22 166
2097.33 169
2097.43 172
2097.54 175
2097.64 176
2097.75 175
2097.85 170
2097.96 162
2098.06 154
2098.17 145
2098.27 138
2098.38 133
2098.48 132
2098.59 135
2098.69 140
2098.80 147
2098.90 153
2099.01 159
2099.11 163
2099.22 164
2099.32 163
2099.43 161
2099.53 158
2099.64 155
2099.74 152
2099.85 150
2099.95 150
2100.06 150
2100.16 150
2100.27 151
2100.37 152
2100.48 153
2100.58 154
2100.69 154
2100.79 155
2100.90 156
2101.00 157
2101.11 159
2101.21 162
2101.32 165
2101.42 169
2101.53 172
2101.63 175
2101.74 178
2101.84 179
2101.95 179
2102.05 178
2102.16 175
2102.26 172
2102.37 168
2102.47 164
2102.58 160
2102.68 158
2102.79 157
2102.89 157
2103.00 158
2103.10 158
2103.21 158
2103.31 158
2103.42 157
2103.52 155
2103.63 154
2103.73 153
2103.84 152
2103.95 153
2104.05 153
2104.16 153
2104.26 152
2104.37 150
2104.47 149
2104.58 148
2104.68 148
2104.79 150
2104.89 155
2105.00 160
2105.10 165
2105.21 170
2105.31 172
2105.42 173
2105.52 172
2105.63 171
2105.73 171
2105.84 172
2105.94 175
2106.05 180
2106.15 186
2106.26 193
2106.36 199
2106.47 204
2106.58 207
2106.68 209
2106.79 209
2106.89 207
2107.00 205
2107.10 202
2107.21 199
2107.31 196
2107.42 192
2107.52 190
2107.63 187
2107.73 185
2107.84 183
2107.94 181
2108.05 180
2108.15 181
2108.26 182
2108.36 185
2108.47 189
2108.57 193
2108.68 198
2108.79 201
2108.89 203
2109.00 204
2109.10 202
2109.21 200
2109.31 196
2109.42 192
2109.52 187
2109.63 183
2109.73 179
2109.84 177
2109.94 176
2110.05 177
2110.15 179
2110.26 183
2110.36 186
2110.47 188
2110.58 189
2110.68 189
2110.79 187
2110.89 185
2111.00 181
2111.10 178
2111.21 176
2111.31 176
2111.42 177
2111.52 180
2111.63 184
2111.73 189
2111.84 194
2111.95 197
2112.05 200
2112.16 200
2112.26 199
2112.37 197
2112.47 194
2112.58 189
2112.68 184
2112.79 177
2112.89 170
2113.00 162
2113.10 155
2113.21 148
2113.31 143
2113.42 141
2113.53 142
2113.63 145
2113.74 151
2113.84 158
2113.95 165
2114.05 171
2114.16 176
2114.26 178
2114.37 178
2114.47 176
2114.58 172
2114.69 168
2114.79 164
2114.90 159
2115.00 154
2115.11 150
2115.21 146
2115.32 143
2115.42 141
2115.53 139
2115.63 138
2115.74 138
2115.85 138
2115.95 140
2116.06 141
2116.16 143
2116.27 145
2116.37 146
2116.48 147
2116.58 146
2116.69 145
2116.79 143
2116.90 140
2117.01 137
2117.11 133
2117.22 130
2117.32 126
2117.43 122
2117.53 118
2117.64 115
2117.74 114
2117.85 114
2117.95 116
2118.06 120
2118.17 125
2118.27 132
2118.38 138
2118.48 145
2118.59 151
2118.69 156
2118.80 160
2118.90 164
2119.01 166
2119.12 166
2119.22 165
2119.33 161
2119.43 156
2119.54 150
2119.64 143
2119.75 137
2119.85 132
2119.96 129
2120.07 129
2120.17 132
2120.28 136
2120.38 142
2120.49 149
2120.59 155
2120.70 161
2120.80 165
2120.91 168
2121.02 169
2121.12 170
2121.23 170
2121.33 170
2121.44 170
2121.54 170
2121.65 171
2121.75 172
2121.86 172
2121.97 172
2122.07 172
2122.18 170
2122.28 167
2122.39 164
2122.49 161
2122.60 159
2122.71 159
2122.81 159
2122.92 162
2123.02 165
2123.13 168
2123.23 171
2123.34 173
2123.44 173
2123.55 173
2123.66 172
2123.76 170
2123.87 168
2123.97 167
2124.08 166
2124.18 165
2124.29 165
2124.40 166
2124.50 166
2124.61 166
2124.71 165
2124.82 165
2124.92 164
2125.03 163
2125.14 163
2125.24 165
2125.35 167
2125.45 170
2125.56 174
2125.66 177
2125.77 181
2125.88 183
2125.98 184
2126.09 185
2126.19 184
2126.30 183
2126.40 183
2126.51 183
2126.62 185
2126.72 188
2126.83 192
2126.93 196
2127.04 199
2127.14 200
2127.25 199
2127.36 197
2127.46 192
2127.57 186
2127.67 180
2127.78 174
2127.88 169
2127.99 164
2128.10 160
2128.20 157
2128.31 154
2128.41 152
2128.52 150
2128.62 148
2128.73 147
2128.84 146
2128.94 146
2129.05 147
2129.15 150
2129.26 153
2129.37 157
2129.47 161
2129.58 164
2129.68 167
2129.79 168
2129.89 168
2130.00 169
2130.11 169
2130.21 170
2130.32 173
2130.42 175
2130.53 177
2130.64 177
2130.74 177
2130.85 174
2130.95 171
2131.06 168
2131.16 164
2131.27 162
2131.38 162
2131.48 162
2131.59 164
2131.69 166
2131.80 168
2131.91 170
2132.01 172
2132.12 172
2132.22 171
2132.33 171
2132.43 170
2132.54 169
2132.65 170
2132.75 170
2132.86 172
2132.96 173
2133.07 173
2133.18 172
2133.28 170
2133.39 167
2133.49 165
2133.60 163
2133.71 162
2133.81 163
2133.92 166
2134.02 169
2134.13 171
2134.23 172
2134.34 170
2134.45 168
2134.55 164
2134.66 161
2134.76 160
2134.87 160
2134.98 162
2135.08 165
2135.19 169
2135.29 172
2135.40 175
2135.51 176
2135.61 176
2135.72 176
2135.82 175
2135.93 173
2136.04 172
2136.14 170
2136.25 168
2136.35 165
2136.46 163
2136.57 160
2136.67 159
2136.78 160
2136.88 162
2136.99 167
2137.10 173
2137.20 180
2137.31 187
2137.41 193
2137.52 196
2137.63 197
2137.73 195
2137.84 191
2137.94 186
2138.05 183
2138.16 181
2138.26 181
2138.37 183
2138.47 186
2138.58 189
2138.69 193
2138.79 195
2138.90 197
2139.00 197
2139.11 197
2139.22 196
2139.32 196
2139.43 195
2139.53 194
2139.64 193
2139.75 191
2139.85 190
2139.96 187
2140.06 185
2140.17 181
2140.28 178
2140.38 175
2140.49 174
2140.59 173
2140.70 174
2140.81 177
2140.91 182
2141.02 187
2141.12 192
2141.23 197
2141.34 201
2141.44 204
2141.55 206
2141.66 207
2141.76 207
2141.87 207
2141.97 207
2142.08 206
2142.19 205
2142.29 204
2142.40 204
2142.50 204
2142.61 205
2142.72 206
2142.82 206
2142.93 207
2143.03 207
2143.14 207
2143.25 207
2143.35 208
2143.46 208
2143.57 208
2143.67 207
2143.78 206
2143.88 203
2143.99 198
2144.10 192
2144.20 186
2144.31 179
2144.41 174
2144.52 170
2144.63 168
2144.73 167
2144.84 168
2144.95 169
2145.05 171
2145.16 171
2145.26 171
2145.37 171
2145.48 172
2145.58 173
2145.69 175
2145.80 177
2145.90 180
2146.01 183
2146.11 185
2146.22 186
2146.33 186
2146.43 185
2146.54 184
2146.64 183
2146.75 182
2146.86 181
2146.96 181
2147.07 181
2147.18 181
2147.28 181
2147.39 181
2147.49 180
2147.60 178
2147.71 176
2147.81 173
2147.92 170
2148.03 166
2148.13 163
2148.24 161
2148.34 158
2148.45 154
2148.56 150
2148.66 146
2148.77 143
2148.88 141
2148.98 141
2149.09 143
2149.19 147
2149.30 153
2149.41 160
2149.51 167
2149.62 174
2149.73 179
2149.83 184
2149.94 187
2150.05 189
2150.15 190
2150.26 190
2150.36 189
2150.47 186
2150.58 183
2150.68 179
2150.79 176
2150.90 175
2151.00 175
2151.11 177
2151.21 181
2151.32 186
2151.43 191
2151.53 194
2151.64 196
2151.75 196
2151.85 193
2151.96 188
2152.07 181
2152.17 174
2152.28 166
2152.38 159
2152.49 153
2152.60 149
2152.70 146
2152.81 144
2152.92 143
2153.02 142
2153.13 141
2153.24 141
2153.34 140
2153.45 139
2153.55 139
2153.66 141
2153.77 143
2153.87 147
2153.98 152
2154.09 157
2154.19 162
2154.30 166
2154.41 170
2154.51 173
2154.62 175
2154.73 175
2154.83 175
2154.94 175
2155.04 176
2155.15 178
2155.26 182
2155.36 187
2155.47 193
2155.58 199
2155.68 204
2155.79 207
2155.90 209
2156.00 209
2156.11 208
2156.22 205
2156.32 202
2156.43 199
2156.53 194
2156.64 189
2156.75 183
2156.85 179
2156.96 175
2157.07 174
2157.17 173
2157.28 175
2157.39 176
2157.49 178
2157.60 179
2157.71 178
2157.81 177
2157.92 174
2158.03 171
2158.13 168
2158.24 166
2158.35 164
2158.45 162
2158.56 162
2158.66 163
2158.77 163
2158.88 163
2158.98 162
2159.09 160
2159.20 157
2159.30 154
2159.41 152
2159.52 151
2159.62 153
2159.73 157
2159.84 164
2159.94 171
2160.05 179
2160.16 188
2160.26 196
2160.37 204
2160.48 210
2160.58 215
2160.69 219
2160.80 221
2160.90 221
2161.01 218
2161.12 213
2161.22 207
2161.33 200
2161.44 192
2161.54 184
2161.65 177
2161.75 171
2161.86 166
2161.97 162
2162.07 160
2162.18 159
2162.29 161
2162.39 164
2162.50 168
2162.61 174
2162.71 180
2162.82 187
2162.93 192
2163.03 196
2163.14 199
2163.25 201
2163.35 202
2163.46 202
2163.57 203
2163.67 203
2163.78 203
2163.89 203
2163.99 202
2164.10 200
2164.21 197
2164.31 195
2164.42 193
2164.53 191
2164.63 189
2164.74 186
2164.85 182
2164.95 177
2165.06 172
2165.17 165
2165.27 158
2165.38 152
2165.49 147
2165.59 144
2165.70 142
2165.81 141
2165.91 143
2166.02 146
2166.13 150
2166.23 156
2166.34 162
2166.45 168
2166.55 175
2166.66 180
2166.77 185
2166.87 188
2166.98 188
2167.09 185
2167.19 179
2167.30 171
2167.41 161
2167.51 152
2167.62 144
2167.73 140
2167.84 138
2167.94 140
2168.05 144
2168.16 149
2168.26 155
2168.37 160
2168.48 165
2168.58 169
2168.69 173
2168.80 177
2168.90 180
2169.01 182
2169.12 183
2169.22 183
2169.33 182
2169.44 181
2169.54 180
2169.65 181
2169.76 183
2169.86 187
2169.97 191
2170.08 196
2170.18 200
2170.29 202
2170.40 202
2170.50 201
2170.61 198
2170.72 194
2170.83 190
2170.93 187
2171.04 185
2171.15 184
2171.25 183
2171.36 183
2171.47 183
2171.57 183
2171.68 184
2171.79 184
2171.89 184
2172.00 184
2172.11 184
2172.21 185
2172.32 184
2172.43 184
2172.53 182
2172.64 180
2172.75 177
2172.86 173
2172.96 170
2173.07 166
2173.18 164
2173.28 163
2173.39 162
2173.50 163
2173.60 163
2173.71 163
2173.82 162
2173.92 159
2174.03 156
2174.14 152
2174.24 148
2174.35 146
2174.46 144
2174.57 145
2174.67 147
2174.78 149
2174.89 151
2174.99 153
2175.10 153
2175.21 153
2175.31 153
2175.42 153
2175.53 153
2175.63 153
2175.74 154
2175.85 153
2175.96 152
2176.06 151
2176.17 150
2176.28 149
2176.38 150
2176.49 152
2176.60 155
2176.70 158
2176.81 161
2176.92 163
2177.03 163
2177.13 162
2177.24 160
2177.35 157
2177.45 156
2177.56 156
2177.67 159
2177.77 162
2177.88 166
2177.99 171
2178.09 174
2178.20 177
2178.31 178
2178.42 177
2178.52 175
2178.63 172
2178.74 168
2178.84 164
2178.95 160
2179.06 156
2179.17 154
2179.27 153
2179.38 154
2179.49 156
2179.59 158
2179.70 160
2179.81 162
2179.91 162
2180.02 161
2180.13 160
2180.24 158
2180.34 157
2180.45 157
2180.56 159
2180.66 162
2180.77 168
2180.88 174
2180.98 180
2181.09 184
2181.20 187
2181.31 187
2181.41 184
2181.52 179
2181.63 172
2181.73 164
2181.84 156
2181.95 150
2182.06 145
2182.16 143
2182.27 142
2182.38 143
2182.48 145
2182.59 147
2182.70 150
2182.81 152
2182.91 154
2183.02 156
2183.13 159
2183.23 162
2183.34 167
2183.45 172
2183.56 179
2183.66 185
2183.77 191
2183.88 195
2183.98 198
2184.09 199
2184.20 198
2184.31 197
2184.41 194
2184.52 192
2184.63 190
2184.73 187
2184.84 185
2184.95 182
2185.06 178
2185.16 174
2185.27 170
2185.38 165
2185.48 161
2185.59 158
2185.70 155
2185.81 153
2185.91 152
2186.02 150
2186.13 148
2186.23 146
2186.34 143
2186.45 140
2186.56 137
2186.66 135
2186.77 133
2186.88 131
2186.98 130
2187.09 129
2187.20 127
2187.31 127
2187.41 127
2187.52 129
2187.63 133
2187.74 140
2187.84 148
2187.95 157
2188.06 166
2188.16 174
2188.27 180
2188.38 184
2188.49 186
2188.59 187
2188.70 186
2188.81 185
2188.92 183
2189.02 181
2189.13 179
2189.24 175
2189.34 171
2189.45 168
2189.56 165
2189.67 165
2189.77 165
2189.88 168
2189.99 171
2190.10 174
2190.20 176
2190.31 177
2190.42 176
2190.52 174
2190.63 171
2190.74 168
2190.85 165
2190.95 162
2191.06 159
2191.17 156
2191.28 153
2191.38 152
2191.49 152
2191.60 153
2191.70 156
2191.81 160
2191.92 165
2192.03 171
2192.13 176
2192.24 181
2192.35 183
2192.46 184
2192.56 183
2192.67 180
2192.78 176
2192.89 171
2192.99 167
2193.10 165
2193.21 164
2193.32 165
2193.42 167
2193.53 169
2193.64 170
2193.74 171
2193.85 171
2193.96 170
2194.07 168
2194.17 167
2194.28 167
2194.39 167
2194.50 167
2194.60 168
2194.71 169
2194.82 170
2194.93 171
2195.03 171
2195.14 172
2195.25 172
2195.36 173
2195.46 173
2195.57 174
2195.68 174
2195.79 174
2195.89 173
2196.00 173
2196.11 172
2196.22 173
2196.32 176
2196.43 180
2196.54 184
2196.65 189
2196.75 193
2196.86 195
2196.97 195
2197.07 192
2197.18 187
2197.29 182
2197.40 177
2197.50 173
2197.61 171
2197.72 172
2197.83 173
2197.93 177
2198.04 181
2198.15 187
2198.26 192
2198.36 196
2198.47 200
2198.58 203
2198.69 206
2198.79 207
2198.90 207
2199.01 208
2199.12 207
2199.22 207
2199.33 206
2199.44 204
2199.55 203
2199.65 200
2199.76 197
2199.87 194
2199.98 190
2200.08 187
2200.19 184
2200.30 182
2200.41 179
2200.52 178
2200.62 176
2200.73 174
2200.84 172
2200.95 170
2201.05 168
2201.16 167
2201.27 169
2201.38 171
2201.48 176
2201.59 182
2201.70 189
2201.81 195
2201.91 200
2202.02 203
2202.13 204
2202.24 204
2202.34 202
2202.45 200
2202.56 198
2202.67 196
2202.77 194
2202.88 192
2202.99 189
2203.10 186
2203.20 183
2203.31 182
2203.42 182
2203.53 184
2203.64 187
2203.74 193
2203.85 198
2203.96 203
2204.07 206
2204.17 206
2204.28 205
2204.39 203
2204.50 199
2204.60 196
2204.71 194
2204.82 191
2204.93 189
2205.03 185
2205.14 182
2205.25 177
2205.36 173
2205.47 169
2205.57 167
2205.68 166
2205.79 168
2205.90 171
2206.00 176
2206.11 182
2206.22 187
2206.33 192
2206.43 195
2206.54 197
2206.65 197
2206.76 197
2206.87 195
2206.97 194
2207.08 194
2207.19 195
2207.30 197
2207.40 201
2207.51 205
2207.62 209
2207.73 214
2207.83 217
2207.94 220
2208.05 220
2208.16 219
2208.27 216
2208.37 211
2208.48 205
2208.59 198
2208.70 191
2208.80 184
2208.91 179
2209.02 175
2209.13 172
2209.24 170
2209.34 170
2209.45 170
2209.56 170
2209.67 170
2209.77 171
2209.88 172
2209.99 173
2210.10 173
2210.21 173
2210.31 173
2210.42 173
2210.53 173
2210.64 175
2210.74 177
2210.85 180
2210.96 182
2211.07 183
2211.18 184
2211.28 183
2211.39 183
2211.50 183
2211.61 184
2211.71 186
2211.82 190
2211.93 193
2212.04 195
2212.15 196
2212.25 194
2212.36 191
2212.47 186
2212.58 180
2212.68 174
2212.79 169
2212.90 164
2213.01 160
2213.12 157
2213.22 154
2213.33 151
2213.44 148
2213.55 146
2213.66 145
2213.76 144
2213.87 146
2213.98 149
2214.09 154
2214.19 161
2214.30 169
2214.41 177
2214.52 184
2214.63 188
2214.73 189
2214.84 187
2214.95 182
2215.06 174
2215.17 165
2215.27 156
2215.38 148
2215.49 142
2215.60 137
2215.71 134
2215.81 132
2215.92 131
2216.03 132
2216.14 133
2216.25 136
2216.35 141
2216.46 148
2216.57 156
2216.68 165
2216.78 173
2216.89 180
2217.00 185
2217.11 188
2217.22 189
2217.32 188
2217.43 185
2217.54 181
2217.65 176
2217.76 170
2217.86 163
2217.97 156
2218.08 149
2218.19 143
2218.30 138
2218.40 135
2218.51 134
2218.62 136
2218.73 138
2218.84 142
2218.94 145
2219.05 149
2219.16 153
2219.27 158
2219.38 162
2219.48 167
2219.59 171
2219.70 176
2219.81 182
2219.92 187
2220.02 192
2220.13 197
2220.24 202
2220.35 206
2220.46 208
2220.56 210
2220.67 209
2220.78 206
2220.89 202
2221.00 197
2221.10 190
2221.21 184
2221.32 178
2221.43 173
2221.54 169
2221.65 166
2221.75 164
2221.86 164
2221.97 164
2222.08 164
2222.19 164
2222.29 163
2222.40 162
2222.51 160
2222.62 158
2222.73 156
2222.83 154
2222.94 154
2223.05 155
2223.16 158
2223.27 161
2223.37 165
2223.48 169
2223.59 172
2223.70 174
2223.81 175
2223.91 176
2224.02 176
2224.13 178
2224.24 182
2224.35 187
2224.46 194
2224.56 203
2224.67 212
2224.78 221
2224.89 229
2225.00 235
2225.10 239
2225.21 241
2225.32 241
2225.43 239
2225.54 234
2225.65 228
2225.75 220
2225.86 211
2225.97 202
2226.08 193
2226.19 185
2226.29 179
2226.40 174
2226.51 171
2226.62 170
2226.73 169
2226.84 169
2226.94 169
2227.05 169
2227.16 169
2227.27 169
2227.38 169
2227.48 168
2227.59 168
2227.70 168
2227.81 167
2227.92 167
2228.03 167
2228.13 169
2228.24 172
2228.35 176
2228.46 180
2228.57 184
2228.67 186
2228.78 187
2228.89 185
2229.00 182
2229.11 177
2229.22 173
2229.32 169
2229.43 167
2229.54 166
2229.65 167
2229.76 168
2229.87 170
2229.97 171
2230.08 172
2230.19 172
2230.30 171
2230.41 170
2230.52 167
2230.62 166
2230.73 165
2230.84 165
2230.95 168
2231.06 171
2231.16 175
2231.27 179
2231.38 181
2231.49 182
2231.60 181
2231.71 180
2231.81 178
2231.92 177
2232.03 178
2232.14 182
2232.25 187
2232.36 194
2232.46 201
2232.57 207
2232.68 213
2232.79 216
2232.90 217
2233.01 216
2233.11 213
2233.22 210
2233.33 206
2233.44 203
2233.55 202
2233.66 201
2233.76 201
2233.87 201
2233.98 202
2234.09 202
2234.20 202
2234.31 201
2234.41 200
2234.52 198
2234.63 195
2234.74 192
2234.85 188
2234.96 183
2235.07 178
2235.17 173
2235.28 168
2235.39 163
2235.50 159
2235.61 155
2235.72 152
2235.82 151
2235.93 151
2236.04 153
2236.15 157
2236.26 163
2236.37 170
2236.47 178
2236.58 185
2236.69 190
2236.80 195
2236.91 199
2237.02 201
2237.13 202
2237.23 203
2237.34 204
2237.45 205
2237.56 205
2237.67 204
2237.78 202
2237.88 199
2237.99 195
2238.10 191
2238.21 186
2238.32 181
2238.43 177
2238.53 174
2238.64 172
2238.75 171
2238.86 171
2238.97 172
2239.08 174
2239.19 176
2239.29 178
2239.40 181
2239.51 183
2239.62 186
2239.73 189
2239.84 193
2239.95 197
2240.05 202
2240.16 207
2240.27 211
2240.38 215
2240.49 217
2240.60 218
2240.70 217
2240.81 213
2240.92 208
2241.03 201
2241.14 193
2241.25 184
2241.36 175
2241.46 169
2241.57 164
2241.68 161
2241.79 161
2241.90 161
2242.01 161
2242.12 160
2242.22 159
2242.33 156
2242.44 153
2242.55 150
2242.66 148
2242.77 147
2242.88 147
2242.98 147
2243.09 147
2243.20 147
2243.31 146
2243.42 146
2243.53 146
2243.64 147
2243.74 149
2243.85 152
2243.96 154
2244.07 156
2244.18 158
2244.29 159
2244.40 159
2244.51 159
2244.61 159
2244.72 158
2244.83 158
2244.94 157
2245.05 156
2245.16 156
2245.27 156
2245.37 158
2245.48 160
2245.59 163
2245.70 166
2245.81 168
2245.92 170
2246.03 172
2246.13 174
2246.24 176
2246.35 178
2246.46 181
2246.57 183
2246.68 185
2246.79 185
2246.90 186
2247.00 187
2247.11 190
2247.22 195
2247.33 203
2247.44 212
2247.55 221
2247.66 229
2247.76 234
2247.87 236
2247.98 234
2248.09 230
2248.20 224
2248.31 219
2248.42 215
2248.53 213
2248.63 213
2248.74 215
2248.85 218
2248.96 220
2249.07 220
2249.18 219
2249.29 216
2249.40 212
2249.50 206
2249.61 200
2249.72 195
2249.83 191
2249.94 189
2250.05 188
2250.16 187
2250.27 187
2250.37 185
2250.48 183
2250.59 179
2250.70 175
2250.81 170
2250.92 166
2251.03 163
2251.14 162
2251.24 162
2251.35 163
2251.46 166
2251.57 169
2251.68 172
2251.79 176
2251.90 180
2252.01 184
2252.11 187
2252.22 189
2252.33 190
2252.44 190
2252.55 187
2252.66 183
2252.77 177
2252.88 171
2252.99 165
2253.09 160
2253.20 157
2253.31 155
2253.42 155
2253.53 156
2253.64 158
2253.75 159
2253.86 160
2253.96 161
2254.07 161
2254.18 163
2254.29 166
2254.40 170
2254.51 175
2254.62 180
2254.73 184
2254.84 186
2254.94 187
2255.05 187
2255.16 185
2255.27 185
2255.38 185
2255.49 187
2255.60 191
2255.71 194
2255.82 198
2255.92 201
2256.03 203
2256.14 202
2256.25 201
2256.36 198
2256.47 196
2256.58 194
2256.69 194
2256.80 195
2256.90 198
2257.01 203
2257.12 208
2257.23 213
2257.34 217
2257.45 219
2257.56 218
2257.67 216
2257.78 213
2257.88 210
2257.99 208
2258.10 208
2258.21 208
2258.32 210
2258.43 212
2258.54 215
2258.65 217
2258.76 220
2258.87 221
2258.97 222
2259.08 220
2259.19 217
2259.30 212
2259.41 204
2259.52 195
2259.63 186
2259.74 177
2259.85 170
2259.96 166
2260.06 165
2260.17 168
2260.28 175
2260.39 184
2260.50 194
2260.61 204
2260.72 214
2260.83 222
2260.94 229
2261.05 233
2261.15 235
2261.26 236
2261.37 235
2261.48 233
2261.59 230
2261.70 227
2261.81 224
2261.92 221
2262.03 219
2262.14 217
2262.24 217
2262.35 217
2262.46 218
2262.57 220
2262.68 222
2262.79 224
2262.90 226
2263.01 228
2263.12 230
2263.23 231
2263.34 232
2263.44 233
2263.55 235
2263.66 237
2263.77 239
2263.88 241
2263.99 243
2264.10 244
2264.21 244
2264.32 242
2264.43 238
2264.54 232
2264.64 225
2264.75 217
2264.86 208
2264.97 200
2265.08 193
2265.19 188
2265.30 184
2265.41 181
2265.52 179
2265.63 177
2265.74 177
2265.84 176
2265.95 176
2266.06 176
2266.17 175
2266.28 174
2266.39 173
2266.50 172
2266.61 171
2266.72 170
2266.83 170
2266.94 172
2267.05 174
2267.15 177
2267.26 181
2267.37 184
2267.48 185
2267.59 185
2267.70 184
2267.81 182
2267.92 179
2268.03 178
2268.14 179
2268.25 182
2268.36 188
2268.46 194
2268.57 200
2268.68 204
2268.79 207
2268.90 207
2269.01 205
2269.12 201
2269.23 196
2269.34 191
2269.45 185
2269.56 181
2269.67 177
2269.78 175
2269.88 174
2269.99 175
2270.10 178
2270.21 181
2270.32 185
2270.43 189
2270.54 192
2270.65 195
2270.76 197
2270.87 198
2270.98 199
2271.09 199
2271.20 199
2271.30 197
2271.41 193
2271.52 187
2271.63 180
2271.74 173
2271.85 165
2271.96 160
2272.07 157
2272.18 158
2272.29 162
2272.40 167
2272.51 174
2272.62 179
2272.73 183
2272.83 183
2272.94 181
2273.05 176
2273.16 169
2273.27 163
2273.38 157
2273.49 152
2273.60 149
2273.71 146
2273.82 145
2273.93 144
2274.04 145
2274.15 147
2274.26 149
2274.37 153
2274.47 157
2274.58 161
2274.69 165
2274.80 167
2274.91 168
2275.02 168
2275.13 167
2275.24 167
2275.35 167
2275.46 167
2275.57 167
2275.68 167
2275.79 166
2275.90 165
2276.01 163
2276.11 160
2276.22 158
2276.33 155
2276.44 152
2276.55 149
2276.66 147
2276.77 145
2276.88 144
2276.99 145
2277.10 147
2277.21 150
2277.32 154
2277.43 157
2277.54 161
2277.65 164
2277.76 167
2277.87 168
2277.97 170
2278.08 172
2278.19 175
2278.30 179
2278.41 183
2278.52 188
2278.63 193
2278.74 197
2278.85 199
2278.96 199
2279.07 197
2279.18 193
2279.29 188
2279.40 182
2279.51 177
2279.62 173
2279.73 169
2279.84 167
2279.94 165
2280.05 164
2280.16 162
2280.27 161
2280.38 159
2280.49 157
2280.60 156
2280.71 156
2280.82 156
2280.93 156
2281.04 156
2281.15 156
2281.26 157
2281.37 157
2281.48 157
2281.59 157
2281.70 158
2281.81 159
2281.92 160
2282.03 161
2282.13 162
2282.24 164
2282.35 168
2282.46 173
2282.57 180
2282.68 187
2282.79 195
2282.90 202
2283.01 207
2283.12 210
2283.23 212
2283.34 212
2283.45 212
2283.56 213
2283.67 214
2283.78 216
2283.89 217
2284.00 218
2284.11 218
2284.22 216
2284.33 212
2284.44 207
2284.55 203
2284.65 199
2284.76 196
2284.87 193
2284.98 191
2285.09 188
2285.20 184
2285.31 179
2285.42 174
2285.53 169
2285.64 165
2285.75 164
2285.86 165
2285.97 169
2286.08 175
2286.19 182
2286.30 188
2286.41 194
2286.52 199
2286.63 202
2286.74 204
2286.85 205
2286.96 205
2287.07 205
2287.18 204
2287.29 202
2287.40 199
2287.50 195
2287.61 191
2287.72 186
2287.83 183
2287.94 181
2288.05 182
2288.16 184
2288.27 188
2288.38 194
2288.49 200
2288.60 207
2288.71 213
2288.82 217
2288.93 218
2289.04 217
2289.15 212
2289.26 205
2289.37 196
2289.48 187
2289.59 179
2289.70 172
2289.81 167
2289.92 164
2290.03 164
2290.14 166
2290.25 170
2290.36 174
2290.47 179
2290.58 182
2290.69 184
2290.80 185
2290.91 184
2291.02 181
2291.12 177
2291.23 173
2291.34 170
2291.45 167
2291.56 166
2291.67 165
2291.78 166
2291.89 168
2292.00 171
2292.11 175
2292.22 179
2292.33 185
2292.44 190
2292.55 195
2292.66 200
2292.77 203
2292.88 204
2292.99 204
2293.10 204
2293.21 203
2293.32 202
2293.43 203
2293.54 204
2293.65 207
2293.76 210
2293.87 212
2293.98 214
2294.09 215
2294.20 215
2294.31 214
2294.42 212
2294.53 210
2294.64 207
2294.75 203
2294.86 200
2294.97 197
2295.08 194
2295.19 192
2295.30 190
2295.41 189
2295.52 188
2295.63 187
2295.74 187
2295.85 187
2295.96 187
2296.07 186
2296.18 186
2296.29 185
2296.40 183
2296.51 181
2296.62 178
2296.73 175
2296.83 171
2296.94 166
2297.05 163
2297.16 160
2297.27 159
2297.38 159
2297.49 162
2297.60 166
2297.71 172
2297.82 178
2297.93 184
2298.04 189
2298.15 192
2298.26 193
2298.37 193
2298.48 191
2298.59 190
2298.70 188
2298.81 189
2298.92 190
2299.03 192
2299.14 194
2299.25 196
2299.36 198
2299.47 199
2299.58 200
2299.69 202
2299.80 204
2299.91 207
2300.02 210
2300.13 212
2300.24 212
2300.35 212
2300.46 209
2300.57 205
2300.68 199
2300.79 193
2300.90 187
2301.01 181
2301.12 175
2301.23 172
2301.34 170
2301.45 170
2301.56 173
2301.67 177
2301.78 181
2301.89 185
2302.00 188
2302.11 190
2302.22 191
2302.33 194
2302.44 197
2302.55 203
2302.66 210
2302.77 218
2302.88 225
2302.99 230
2303.10 233
2303.21 232
2303.32 228
2303.43 222
2303.54 215
2303.65 210
2303.76 205
2303.87 202
2303.98 201
2304.09 200
2304.20 201
2304.31 202
2304.42 204
2304.53 206
2304.64 209
2304.75 211
2304.86 212
2304.97 212
2305.08 211
2305.19 209
2305.30 207
2305.41 206
2305.52 205
2305.63 205
2305.74 206
2305.85 207
2305.96 208
2306.07 207
2306.18 206
2306.29 204
2306.40 201
2306.51 198
2306.62 196
2306.73 194
2306.84 193
2306.95 193
2307.06 192
2307.18 193
2307.29 193
2307.40 193
2307.51 194
2307.62 195
2307.73 197
2307.84 198
2307.95 198
2308.06 197
2308.17 196
2308.28 192
2308.39 188
2308.50 183
2308.61 178
2308.72 173
2308.83 168
2308.94 164
2309.05 161
2309.16 159
2309.27 157
2309.38 156
2309.49 156
2309.60 156
2309.71 157
2309.82 159
2309.93 160
2310.04 163
2310.15 166
2310.26 171
2310.37 176
2310.48 182
2310.59 188
2310.70 194
2310.81 198
2310.92 200
2311.03 200
2311.14 198
2311.25 194
2311.36 189
2311.47 183
2311.58 179
2311.69 176
2311.80 174
2311.91 174
2312.02 173
2312.13 173
2312.24 171
2312.35 168
2312.46 165
2312.57 163
2312.68 161
2312.79 161
2312.91 162
2313.02 164
2313.13 167
2313.24 169
2313.35 171
2313.46 172
2313.57 172
2313.68 172
2313.79 172
2313.90 172
2314.01 173
2314.12 173
2314.23 174
2314.34 175
2314.45 175
2314.56 176
2314.67 176
2314.78 177
2314.89 178
2315.00 180
2315.11 181
2315.22 183
2315.33 185
2315.44 187
2315.55 190
2315.66 192
2315.77 195
2315.88 197
2315.99 200
2316.10 201
2316.21 203
2316.32 203
2316.43 203
2316.55 202
2316.66 201
2316.77 199
2316.88 197
2316.99 194
2317.10 192
2317.21 190
2317.32 188
2317.43 187
2317.54 186
2317.65 186
2317.76 185
2317.87 185
2317.98 184
2318.09 183
2318.20 182
2318.31 180
2318.42 177
2318.53 174
2318.64 170
2318.75 168
2318.86 166
2318.97 167
2319.08 170
2319.19 174
2319.30 179
2319.42 184
2319.53 187
2319.64 190
2319.75 191
2319.86 192
2319.97 193
2320.08 194
2320.19 196
2320.30 197
2320.41 197
2320.52 196
2320.63 194
2320.74 189
2320.85 184
2320.96 179
2321.07 173
2321.18 168
2321.29 164
2321.40 160
2321.51 158
2321.62 157
2321.73 157
2321.84 157
2321.96 158
2322.07 160
2322.18 162
2322.29 164
2322.40 166
2322.51 167
2322.62 169
2322.73 170
2322.84 170
2322.95 171
2323.06 171
2323.17 172
2323.28 172
2323.39 173
2323.50 174
2323.61 175
2323.72 175
2323.83 176
2323.94 176
2324.05 175
2324.17 175
2324.28 175
2324.39 176
2324.50 176
2324.61 176
2324.72 176
2324.83 176
2324.94 176
2325.05 176
2325.16 177
2325.27 177
2325.38 177
2325.49 178
2325.60 179
2325.71 179
2325.82 179
2325.93 180
2326.04 180
2326.16 181
2326.27 183
2326.38 185
2326.49 187
2326.60 190
2326.71 192
2326.82 193
2326.93 191
2327.04 187
2327.15 179
2327.26 170
2327.37 160
2327.48 151
2327.59 144
2327.70 140
2327.81 139
2327.92 141
2328.04 145
2328.15 149
2328.26 154
2328.37 158
2328.48 162
2328.59 166
2328.70 169
2328.81 173
2328.92 176
2329.03 178
2329.14 179
2329.25 178
2329.36 175
2329.47 172
2329.58 169
2329.70 168
2329.81 169
2329.92 171
2330.03 175
2330.14 177
2330.25 178
2330.36 178
2330.47 175
2330.58 171
2330.69 166
2330.80 163
2330.91 160
2331.02 158
2331.13 155
2331.24 153
2331.36 149
2331.47 146
2331.58 143
2331.69 142
2331.80 142
2331.91 143
2332.02 146
2332.13 150
2332.24 153
2332.35 155
2332.46 157
2332.57 158
2332.68 158
2332.79 157
2332.91 157
2333.02 156
2333.13 156
2333.24 156
2333.35 156
2333.46 156
2333.57 156
2333.68 156
2333.79 155
2333.90 155
2334.01 154
2334.12 154
2334.23 154
2334.35 156
2334.46 159
2334.57 163
2334.68 167
2334.79 171
2334.90 174
2335.01 176
2335.12 176
2335.23 176
2335.34 175
2335.45 174
2335.56 175
2335.67 177
2335.79 179
2335.90 181
2336.01 183
2336.12 183
2336.23 181
2336.34 179
2336.45 175
2336.56 172
2336.67 170
2336.78 168
2336.89 167
2337.00 166
2337.12 165
2337.23 163
2337.34 162
2337.45 161
2337.56 160
2337.67 162
2337.78 166
2337.89 171
2338.00 177
2338.11 183
2338.22 187
2338.33 191
2338.45 192
2338.56 191
2338.67 189
2338.78 187
2338.89 185
2339.00 182
2339.11 180
2339.22 179
2339.33 178
2339.44 178
2339.55 179
2339.67 182
2339.78 186
2339.89 191
2340.00 196
2340.11 202
2340.22 207
2340.33 211
2340.44 213
2340.55 214
2340.66 214
2340.77 212
2340.89 210
2341.00 207
2341.11 205
2341.22 204
2341.33 202
2341.44 202
2341.55 201
2341.66 202
2341.77 202
2341.88 203
2341.99 205
2342.11 208
2342.22 212
2342.33 217
2342.44 221
2342.55 226
2342.66 231
2342.77 234
2342.88 236
2342.99 237
2343.10 236
2343.22 233
2343.33 229
2343.44 223
2343.55 216
2343.66 209
2343.77 202
2343.88 196
2343.99 192
2344.10 190
2344.21 190
2344.33 193
2344.44 197
2344.55 202
2344.66 208
2344.77 212
2344.88 217
2344.99 220
2345.10 222
2345.21 223
2345.32 224
2345.44 225
2345.55 226
2345.66 225
2345.77 223
2345.88 220
2345.99 216
2346.10 211
2346.21 207
2346.32 204
2346.44 202
2346.55 203
2346.66 205
2346.77 208
2346.88 211
2346.99 215
2347.10 217
2347.21 218
2347.32 217
2347.43 214
2347.55 211
2347.66 208
2347.77 206
2347.88 207
2347.99 211
2348.10 217
2348.21 225
2348.32 234
2348.43 241
2348.55 247
2348.66 251
2348.77 252
2348.88 250
2348.99 246
2349.10 240
2349.21 233
2349.32 224
2349.43 217
2349.55 210
2349.66 205
2349.77 202
2349.88 201
2349.99 203
2350.10 205
2350.21 208
2350.32 210
2350.43 210
2350.55 209
2350.66 206
2350.77 201
2350.88 196
2350.99 189
2351.10 183
2351.21 177
2351.32 171
2351.44 166
2351.55 161
2351.66 157
2351.77 153
2351.88 150
2351.99 149
2352.10 151
2352.21 156
2352.32 163
2352.44 173
2352.55 184
2352.66 194
2352.77 202
2352.88 207
2352.99 208
2353.10 206
2353.21 202
2353.33 197
2353.44 193
2353.55 189
2353.66 186
2353.77 185
2353.88 184
2353.99 184
2354.10 184
2354.22 184
2354.33 184
2354.44 183
2354.55 181
2354.66 179
2354.77 176
2354.88 173
2354.99 170
2355.11 168
2355.22 166
2355.33 164
2355.44 163
2355.55 163
2355.66 163
2355.77 164
2355.88 165
2356.00 167
2356.11 169
2356.22 171
2356.33 173
2356.44 175
2356.55 176
2356.66 177
2356.77 177
2356.89 176
2357.00 176
2357.11 177
2357.22 177
2357.33 177
2357.44 176
2357.55 174
2357.67 170
2357.78 165
2357.89 160
2358.00 155
2358.11 151
2358.22 149
2358.33 150
2358.44 152
2358.56 155
2358.67 159
2358.78 163
2358.89 166
2359.00 167
2359.11 167
2359.22 165
2359.34 162
2359.45 158
2359.56 154
2359.67 152
2359.78 151
2359.89 151
2360.00 153
2360.12 155
2360.23 157
2360.34 158
2360.45 157
2360.56 154
2360.67 151
2360.78 148
2360.89 147
2361.01 147
2361.12 149
2361.23 153
2361.34 158
2361.45 162
2361.56 165
2361.67 166
2361.79 166
2361.90 166
2362.01 165
2362.12 165
2362.23 166
2362.34 167
2362.45 170
2362.57 173
2362.68 176
2362.79 179
2362.90 182
2363.01 186
2363.12 189
2363.23 192
2363.35 194
2363.46 196
2363.57 196
2363.68 196
2363.79 197
2363.90 198
2364.02 200
2364.13 203
2364.24 206
2364.35 209
2364.46 210
2364.57 209
2364.68 207
2364.80 204
2364.91 201
2365.02 198
2365.13 196
2365.24 195
2365.35 194
2365.46 194
2365.58 195
2365.69 195
2365.80 196
2365.91 197
2366.02 198
2366.13 198
2366.25 199
2366.36 198
2366.47 197
2366.58 195
2366.69 193
2366.80 192
2366.91 190
2367.03 190
2367.14 190
2367.25 190
2367.36 192
2367.47 194
2367.58 197
2367.70 200
2367.81 202
2367.92 203
2368.03 202
2368.14 200
2368.25 196
2368.36 191
2368.48 185
2368.59 181
2368.70 178
2368.81 177
2368.92 178
2369.03 181
2369.15 184
2369.26 187
2369.37 189
2369.48 188
2369.59 186
2369.70 181
2369.82 175
2369.93 169
2370.04 163
2370.15 158
2370.26 154
2370.37 152
2370.49 152
2370.60 152
2370.71 154
2370.82 155
2370.93 156
2371.04 157
2371.15 156
2371.27 156
2371.38 155
2371.49 155
2371.60 155
2371.71 156
2371.82 159
2371.94 161
2372.05 164
2372.16 167
2372.27 169
2372.38 172
2372.49 175
2372.61 177
2372.72 179
2372.83 181
2372.94 183
2373.05 184
2373.16 185
2373.28 187
2373.39 188
2373.50 189
2373.61 188
2373.72 187
2373.84 186
2373.95 185
2374.06 185
2374.17 186
2374.28 188
2374.39 191
2374.51 194
2374.62 196
2374.73 197
2374.84 197
2374.95 196
2375.06 195
2375.18 194
2375.29 194
2375.40 194
2375.51 194
2375.62 195
2375.73 196
2375.85 197
2375.96 197
2376.07 198
2376.18 197
2376.29 196
2376.40 194
2376.52 191
2376.63 188
2376.74 184
2376.85 181
2376.96 179
2377.08 178
2377.19 179
2377.30 181
2377.41 184
2377.52 186
2377.63 188
2377.75 189
2377.86 189
2377.97 188
2378.08 185
2378.19 182
2378.31 179
2378.42 176
2378.53 173
2378.64 172
2378.75 171
2378.86 172
2378.98 174
2379.09 177
2379.20 181
2379.31 185
2379.42 188
2379.54 190
2379.65 189
2379.76 187
2379.87 183
2379.98 177
2380.09 172
2380.21 166
2380.32 161
2380.43 157
2380.54 152
2380.65 147
2380.77 142
2380.88 137
2380.99 132
2381.10 128
2381.21 125
2381.33 124
2381.44 126
2381.55 129
2381.66 134
2381.77 140
2381.88 145
2382.00 150
2382.11 155
2382.22 159
2382.33 164
2382.44 170
2382.56 176
2382.67 184
2382.78 192
2382.89 201
2383.00 209
2383.12 216
2383.23 220
2383.34 223
2383.45 223
2383.56 221
2383.68 216
2383.79 209
2383.90 202
2384.01 194
2384.12 188
2384.24 183
2384.35 180
2384.46 181
2384.57 183
2384.68 187
2384.79 192
2384.91 196
2385.02 198
2385.13 199
2385.24 197
2385.35 194
2385.47 189
2385.58 184
2385.69 179
2385.80 175
2385.91 171
2386.03 167
2386.14 165
2386.25 163
2386.36 162
2386.47 161
2386.59 161
2386.70 161
2386.81 161
2386.92 161
2387.03 160
2387.15 160
2387.26 161
2387.37 161
2387.48 162
2387.59 163
2387.71 165
2387.82 166
2387.93 168
2388.04 169
2388.15 169
2388.27 171
2388.38 172
2388.49 175
2388.60 178
2388.72 182
2388.83 185
2388.94 188
2389.05 189
2389.16 188
2389.28 186
2389.39 182
2389.50 178
2389.61 175
2389.72 173
2389.84 172
2389.95 172
2390.06 171
2390.17 170
2390.28 168
2390.40 165
2390.51 162
2390.62 159
2390.73 155
2390.84 153
2390.96 151
2391.07 150
2391.18 150
2391.29 151
2391.41 152
2391.52 154
2391.63 156
2391.74 157
2391.85 158
2391.97 158
2392.08 157
2392.19 156
2392.30 154
2392.41 153
2392.53 153
2392.64 154
2392.75 156
2392.86 158
2392.98 161
2393.09 164
2393.20 166
2393.31 168
2393.42 169
2393.54 171
2393.65 173
2393.76 175
2393.87 176
2393.98 177
2394.10 176
2394.21 174
2394.32 171
2394.43 168
2394.55 165
2394.66 162
2394.77 161
2394.88 161
2394.99 163
2395.11 165
2395.22 167
2395.33 168
2395.44 168
2395.56 167
2395.67 165
2395.78 162
2395.89 160
2396.00 158
2396.12 159
2396.23 162
2396.34 168
2396.45 176
2396.57 184
2396.68 191
2396.79 196
2396.90 198
2397.01 196
2397.13 191
2397.24 184
2397.35 178
2397.46 172
2397.58 167
2397.69 164
2397.80 163
2397.91 163
2398.02 165
2398.14 167
2398.25 169
2398.36 170
2398.47 171
2398.59 172
2398.70 172
2398.81 172
2398.92 173
2399.04 176
2399.15 181
2399.26 187
2399.37 195
2399.48 202
2399.60 209
2399.71 214
2399.82 218
2399.93 219
2400.05 219
2400.16 217
2400.27 214
2400.38 211
2400.50 207
2400.61 204
2400.72 202
2400.83 200
2400.94 199
2401.06 199
2401.17 198
2401.28 196
2401.39 194
2401.51 190
2401.62 187
2401.73 184
2401.84 182
2401.96 181
2402.07 182
2402.18 183
2402.29 184
2402.41 184
2402.52 184
2402.63 182
2402.74 180
2402.85 178
2402.97 175
2403.08 174
2403.19 173
2403.30 173
2403.42 175
2403.53 179
2403.64 185
2403.75 192
2403.87 201
2403.98 210
2404.09 219
2404.20 225
2404.32 229
2404.43 230
2404.54 227
2404.65 222
2404.77 215
2404.88 208
2404.99 201
2405.10 195
2405.22 191
2405.33 188
2405.44 186
2405.55 184
2405.67 181
2405.78 179
2405.89 177
2406.00 175
2406.12 175
2406.23 176
2406.34 179
2406.45 182
2406.57 186
2406.68 190
2406.79 194
2406.90 197
2407.02 200
2407.13 201
2407.24 202
2407.35 202
2407.46 202
2407.58 201
2407.69 199
2407.80 196
2407.91 192
2408.03 186
2408.14 179
2408.25 172
2408.37 165
2408.48 159
2408.59 155
2408.70 153
2408.82 153
2408.93 154
2409.04 157
2409.15 161
2409.27 167
2409.38 173
2409.49 181
2409.60 189
2409.72 197
2409.83 205
2409.94 211
2410.05 215
2410.17 216
2410.28 216
2410.39 215
2410.50 214
2410.62 213
2410.73 212
2410.84 212
2410.95 212
2411.07 211
2411.18 208
2411.29 204
2411.40 199
2411.52 193
2411.63 189
2411.74 186
2411.85 185
2411.97 187
2412.08 192
2412.19 197
2412.30 203
2412.42 209
2412.53 213
2412.64 216
2412.76 217
2412.87 217
2412.98 216
2413.09 215
2413.21 213
2413.32 211
2413.43 208
2413.54 204
2413.66 198
2413.77 192
2413.88 186
2413.99 179
2414.11 174
2414.22 169
2414.33 165
2414.44 163
2414.56 163
2414.67 163
2414.78 163
2414.90 164
2415.01 165
2415.12 165
2415.23 165
2415.35 165
2415.46 166
2415.57 168
2415.68 171
2415.80 176
2415.91 182
2416.02 190
2416.13 199
2416.25 208
2416.36 215
2416.47 221
2416.59 223
2416.70 223
2416.81 219
2416.92 215
2417.04 209
2417.15 205
2417.26 202
2417.37 200
2417.49 200
2417.60 201
2417.71 203
2417.83 204
2417.94 205
2418.05 206
2418.16 205
2418.28 203
2418.39 200
2418.50 195
2418.61 190
2418.73 184
2418.84 178
2418.95 174
2419.07 171
2419.18 169
2419.29 168
2419.40 168
2419.52 168
2419.63 168
2419.74 169
2419.86 170
2419.97 173
2420.08 176
2420.19 179
2420.31 183
2420.42 185
2420.53 186
2420.64 186
2420.76 184
2420.87 180
2420.98 176
2421.10 172
2421.21 169
2421.32 166
2421.43 164
2421.55 164
2421.66 164
2421.77 165
2421.89 167
2422.00 169
2422.11 170
2422.22 171
2422.34 171
2422.45 169
2422.56 166
2422.68 163
2422.79 160
2422.90 157
2423.01 156
2423.13 155
2423.24 154
2423.35 154
2423.47 153
2423.58 151
2423.69 150
2423.80 150
2423.92 150
2424.03 152
2424.14 154
2424.26 158
2424.37 163
2424.48 168
2424.59 173
2424.71 178
2424.82 182
2424.93 185
2425.05 186
2425.16 187
2425.27 187
2425.38 186
2425.50 185
2425.61 182
2425.72 178
2425.84 174
2425.95 169
2426.06 164
2426.18 159
2426.29 155
2426.40 152
2426.51 151
2426.63 151
2426.74 152
2426.85 154
2426.97 156
2427.08 158
2427.19 159
2427.30 161
2427.42 163
2427.53 166
2427.64 170
2427.76 174
2427.87 178
2427.98 182
2428.10 184
2428.21 184
2428.32 183
2428.43 181
2428.55 178
2428.66 175
2428.77 173
2428.89 170
2429.00 168
2429.11 165
2429.23 161
2429.34 158
2429.45 155
2429.56 152
2429.68 152
2429.79 152
2429.90 154
2430.02 157
2430.13 161
2430.24 164
2430.36 167
2430.47 170
2430.58 172
2430.69 173
2430.81 173
2430.92 173
2431.03 172
2431.15 171
2431.26 171
2431.37 170
2431.49 170
2431.60 171
2431.71 171
2431.83 172
2431.94 173
2432.05 173
2432.16 174
2432.28 175
2432.39 176
2432.50 178
2432.62 179
2432.73 181
2432.84 183
2432.96 183
2433.07 183
2433.18 182
2433.30 179
2433.41 175
2433.52 169
2433.63 162
2433.75 155
2433.86 149
2433.97 143
2434.09 138
2434.20 133
2434.31 129
2434.43 125
2434.54 122
2434.65 120
2434.77 118
2434.88 118
2434.99 119
2435.10 122
2435.22 126
2435.33 131
2435.44 137
2435.56 143
2435.67 148
2435.78 152
2435.90 156
2436.01 159
2436.12 161
2436.24 163
2436.35 165
2436.46 165
2436.58 164
2436.69 162
2436.80 159
2436.92 154
2437.03 150
2437.14 145
2437.26 142
2437.37 141
2437.48 141
2437.59 143
2437.71 147
2437.82 151
2437.93 157
2438.05 165
2438.16 173
2438.27 181
2438.39 189
2438.50 195
2438.61 199
2438.73 201
2438.84 200
2438.95 196
2439.07 191
2439.18 184
2439.29 177
2439.41 169
2439.52 163
2439.63 157
2439.75 153
2439.86 150
2439.97 150
2440.09 150
2440.20 151
2440.31 152
2440.43 152
2440.54 152
2440.65 152
2440.77 151
2440.88 152
2440.99 153
2441.10 156
2441.22 161
2441.33 167
2441.44 174
2441.56 181
2441.67 188
2441.78 193
2441.90 197
2442.01 200
2442.12 202
2442.24 203
2442.35 205
2442.46 205
2442.58 205
2442.69 203
2442.80 201
2442.92 198
2443.03 195
2443.14 193
2443.26 190
2443.37 188
2443.48 187
2443.60 186
2443.71 186
2443.82 185
2443.94 185
2444.05 185
2444.16 185
2444.28 184
2444.39 184
2444.50 183
2444.62 182
2444.73 182
2444.84 182
2444.96 182
2445.07 182
2445.18 183
2445.30 185
2445.41 188
2445.52 191
2445.64 195
2445.75 198
2445.86 200
2445.98 201
2446.09 200
2446.21 198
2446.32 195
2446.43 192
2446.55 189
2446.66 186
2446.77 183
2446.89 180
2447.00 178
2447.11 174
2447.23 171
2447.34 167
2447.45 164
2447.57 161
2447.68 158
2447.79 156
2447.91 154
2448.02 151
2448.13 148
2448.25 145
2448.36 141
2448.47 137
2448.59 135
2448.70 133
2448.81 133
2448.93 135
2449.04 138
2449.15 141
2449.27 145
2449.38 148
2449.49 151
2449.61 153
2449.72 154
2449.84 154
2449.95 153
2450.06 152
2450.18 151
2450.29 150
2450.40 150
2450.52 151
2450.63 152
2450.74 154
2450.86 156
2450.97 158
2451.08 160
2451.20 161
2451.31 162
2451.42 162
2451.54 162
2451.65 162
2451.76 160
2451.88 158
2451.99 155
2452.11 152
2452.22 148
2452.33 145
2452.45 143
2452.56 143
2452.67 144
2452.79 148
2452.90 153
2453.01 159
2453.13 165
2453.24 170
2453.35 174
2453.47 176
2453.58 178
2453.70 179
2453.81 180
2453.92 181
2454.04 182
2454.15 182
2454.26 181
2454.38 179
2454.49 174
2454.60 168
2454.72 160
2454.83 151
2454.94 143
2455.06 136
2455.17 133
2455.29 134
2455.40 139
2455.51 146
2455.63 154
2455.74 161
2455.85 165
2455.97 167
2456.08 166
2456.19 163
2456.31 160
2456.42 159
2456.54 158
2456.65 160
2456.76 161
2456.88 163
2456.99 164
2457.10 163
2457.22 162
2457.33 159
2457.44 156
2457.56 152
2457.67 148
2457.79 144
2457.90 141
2458.01 139
2458.13 138
2458.24 138
2458.35 139
2458.47 142
2458.58 147
2458.69 153
2458.81 161
2458.92 169
2459.04 176
2459.15 183
2459.26 187
2459.38 189
2459.49 188
2459.60 186
2459.72 182
2459.83 178
2459.95 174
2460.06 171
2460.17 169
2460.29 168
2460.40 166
2460.51 164
2460.63 162
2460.74 160
2460.86 158
2460.97 158
2461.08 158
2461.20 160
2461.31 162
2461.42 165
2461.54 167
2461.65 168
2461.77 167
2461.88 166
2461.99 164
2462.11 163
2462.22 161
2462.33 161
2462.45 162
2462.56 163
2462.68 166
2462.79 169
2462.90 172
2463.02 176
2463.13 179
2463.24 183
2463.36 187
2463.47 190
2463.59 193
2463.70 195
2463.81 197
2463.93 199
2464.04 201
2464.15 203
2464.27 204
2464.38 206
2464.50 206
2464.61 205
2464.72 203
2464.84 201
2464.95 198
2465.07 197
2465.18 197
2465.29 197
2465.41 197
2465.52 197
2465.63 195
2465.75 193
2465.86 190
2465.98 187
2466.09 186
2466.20 187
2466.32 190
2466.43 195
2466.55 201
2466.66 206
2466.77 210
2466.89 212
2467.00 213
2467.11 213
2467.23 212
2467.34 210
2467.46 208
2467.57 205
2467.68 201
2467.80 197
2467.91 192
2468.03 187
2468.14 182
2468.25 178
2468.37 176
2468.48 174
2468.60 174
2468.71 175
2468.82 176
2468.94 177
2469.05 177
2469.16 177
2469.28 177
2469.39 176
2469.51 176
2469.62 177
2469.73 179
2469.85 182
2469.96 185
2470.08 187
2470.19 188
2470.30 188
2470.42 187
2470.53 185
2470.65 183
2470.76 180
2470.87 178
2470.99 177
2471.10 176
2471.22 178
2471.33 180
2471.44 184
2471.56 189
2471.67 195
2471.79 201
2471.90 208
2472.01 214
2472.13 219
2472.24 223
2472.36 225
2472.47 226
2472.58 225
2472.70 222
2472.81 219
2472.93 215
2473.04 212
2473.15 211
2473.27 211
2473.38 213
2473.50 217
2473.61 222
2473.72 227
2473.84 231
2473.95 234
2474.07 234
2474.18 231
2474.29 225
2474.41 217
2474.52 207
2474.64 197
2474.75 188
2474.86 182
2474.98 178
2475.09 176
2475.21 176
2475.32 177
2475.43 178
2475.55 177
2475.66 176
2475.78 174
2475.89 171
2476.01 169
2476.12 167
2476.23 165
2476.35 163
2476.46 162
2476.58 161
2476.69 159
2476.80 157
2476.92 155
2477.03 152
2477.15 150
2477.26 147
2477.37 145
2477.49 144
2477.60 144
2477.72 144
2477.83 144
2477.95 144
2478.06 145
2478.17 146
2478.29 148
2478.40 152
2478.52 158
2478.63 165
2478.74 175
2478.86 184
2478.97 194
2479.09 202
2479.20 208
2479.31 211
2479.43 211
2479.54 209
2479.66 205
2479.77 202
2479.89 199
2480.00 197
2480.11 197
2480.23 197
2480.34 198
2480.46 198
2480.57 198
2480.68 197
2480.80 196
2480.91 195
2481.03 196
2481.14 199
2481.26 202
2481.37 207
2481.48 210
2481.60 212
2481.71 212
2481.83 209
2481.94 206
2482.06 202
2482.17 198
2482.28 196
2482.40 195
2482.51 194
2482.63 195
2482.74 195
2482.86 197
2482.97 199
2483.08 204
2483.20 210
2483.31 216
2483.43 223
2483.54 228
2483.65 231
2483.77 230
2483.88 227
2484.00 221
2484.11 214
2484.23 207
2484.34 200
2484.45 194
2484.57 189
2484.68 185
2484.80 180
2484.91 176
2485.03 172
2485.14 168
2485.25 163
2485.37 159
2485.48 154
2485.60 150
2485.71 147
2485.83 146
2485.94 145
2486.05 146
2486.17 147
2486.28 149
2486.40 151
2486.51 152
2486.63 153
2486.74 154
2486.86 155
2486.97 156
2487.08 158
2487.20 162
2487.31 167
2487.43 173
2487.54 179
2487.66 186
2487.77 192
2487.88 197
2488.00 201
2488.11 203
2488.23 205
2488.34 206
2488.46 207
2488.57 208
2488.68 208
2488.80 208
2488.91 208
2489.03 207
2489.14 204
2489.26 201
2489.37 196
2489.49 192
2489.60 186
2489.71 182
2489.83 178
2489.94 176
2490.06 175
2490.17 175
2490.29 175
2490.40 175
2490.52 174
2490.63 171
2490.74 168
2490.86 163
2490.97 160
2491.09 157
2491.20 155
2491.32 154
2491.43 154
2491.55 154
2491.66 155
2491.77 158
2491.89 162
2492.00 169
2492.12 180
2492.23 193
2492.35 209
2492.46 224
2492.58 239
2492.69 251
2492.80 260
2492.92 267
2493.03 271
2493.15 273
2493.26 274
2493.38 276
2493.49 277
2493.61 277
2493.72 277
2493.83 276
2493.95 273
2494.06 270
2494.18 265
2494.29 260
2494.41 254
2494.52 248
2494.64 241
2494.75 235
2494.86 228
2494.98 221
2495.09 214
2495.21 207
2495.32 201
2495.44 194
2495.55 189
2495.67 186
2495.78 185
2495.90 186
2496.01 189
2496.12 193
2496.24 197
2496.35 201
2496.47 203
2496.58 203
2496.70 201
2496.81 199
2496.93 196
2497.04 193
2497.16 190
2497.27 189
2497.39 187
2497.50 187
2497.61 188
2497.73 190
2497.84 192
2497.96 194
2498.07 195
2498.19 196
2498.30 196
2498.42 194
2498.53 192
2498.65 190
2498.76 189
2498.87 189
2498.99 192
2499.10 196
2499.22 201
2499.33 206
2499.45 210
2499.56 212
2499.68 211
2499.79 208
2499.91 202
2500.02 194
2500.14 185
2500.25 176
2500.36 168
2500.48 162
2500.59 158
2500.71 157
2500.82 158
2500.94 161
2501.05 166
2501.17 173
2501.28 180
2501.40 187
2501.51 193
2501.63 199
2501.74 202
2501.86 204
2501.97 203
2502.08 200
2502.20 197
2502.31 194
2502.43 191
2502.54 190
2502.66 190
2502.77 193
2502.89 196
2503.00 199
2503.12 202
2503.23 204
2503.35 204
2503.46 203
2503.58 200
2503.69 197
2503.81 194
2503.92 191
2504.03 188
2504.15 187
2504.26 187
2504.38 187
2504.49 188
2504.61 189
2504.72 189
2504.84 189
2504.95 188
2505.07 186
2505.18 183
2505.30 180
2505.41 176
2505.53 173
2505.64 169
2505.76 166
2505.87 164
2505.99 162
2506.10 161
2506.22 161
2506.33 162
2506.44 164
2506.56 167
2506.67 169
2506.79 171
2506.90 172
2507.02 172
2507.13 171
2507.25 169
2507.36 167
2507.48 165
2507.59 164
2507.71 163
2507.82 162
2507.94 161
2508.05 161
2508.17 160
2508.28 161
2508.40 163
2508.51 167
2508.63 173
2508.74 181
2508.86 188
2508.97 195
2509.09 201
2509.20 204
2509.32 204
2509.43 203
2509.54 200
2509.66 197
2509.77 194
2509.89 193
2510.00 192
2510.12 193
2510.23 196
2510.35 199
2510.46 203
2510.58 206
2510.69 209
2510.81 210
2510.92 209
2511.04 208
2511.15 204
2511.27 200
2511.38 195
2511.50 190
2511.61 185
2511.73 182
2511.84 180
2511.96 179
2512.07 180
2512.19 181
2512.30 182
2512.42 182
2512.53 181
2512.65 180
2512.76 178
2512.88 176
2512.99 175
2513.11 175
2513.22 176
2513.34 177
2513.45 178
2513.57 176
2513.68 173
2513.80 168
2513.91 161
2514.03 153
2514.14 146
2514.26 142
2514.37 140
2514.49 141
2514.60 145
2514.72 151
2514.83 158
2514.95 164
2515.06 169
2515.18 172
2515.29 172
2515.41 171
2515.52 168
2515.64 164
2515.75 160
2515.87 156
2515.98 153
2516.10 151
2516.21 151
2516.33 152
2516.44 154
2516.56 157
2516.67 162
2516.79 166
2516.90 170
2517.02 173
2517.13 176
2517.25 177
2517.36 178
2517.48 178
2517.59 178
2517.71 178
2517.82 178
2517.94 178
2518.05 178
2518.17 178
2518.28 177
2518.40 175
2518.51 172
2518.63 169
2518.74 166
2518.86 164
2518.97 162
2519.09 161
2519.20 162
2519.32 164
2519.43 166
2519.55 168
2519.66 170
2519.78 171
2519.89 172
2520.01 172
2520.12 173
2520.24 174
2520.35 176
2520.47 178
2520.58 179
2520.70 179
2520.81 178
2520.93 176
2521.04 172
2521.16 167
2521.27 162
2521.39 158
2521.50 155
2521.62 152
2521.73 151
2521.85 150
2521.96 150
2522.08 151
2522.19 153
2522.31 156
2522.43 160
2522.54 166
2522.66 171
2522.77 177
2522.89 183
2523.00 188
2523.12 191
2523.23 193
2523.35 193
2523.46 192
2523.58 190
2523.69 187
2523.81 184
2523.92 182
2524.04 180
2524.15 179
2524.27 178
2524.38 178
2524.50 179
2524.61 180
2524.73 181
2524.84 183
2524.96 184
2525.07 184
2525.19 183
2525.30 181
2525.42 177
2525.54 173
2525.65 168
2525.77 164
2525.88 161
2526.00 159
2526.11 158
2526.23 158
2526.34 159
2526.46 161
2526.57 162
2526.69 164
2526.80 165
2526.92 168
2527.03 170
2527.15 174
2527.26 177
2527.38 180
2527.49 183
2527.61 185
2527.72 185
2527.84 183
2527.96 181
2528.07 177
2528.19 173
2528.30 170
2528.42 167
2528.53 164
2528.65 163
2528.76 161
2528.88 161
2528.99 162
2529.11 163
2529.22 166
2529.34 170
2529.45 174
2529.57 179
2529.68 184
2529.80 188
2529.92 191
2530.03 193
2530.15 193
2530.26 192
2530.38 190
2530.49 189
2530.61 188
2530.72 187
2530.84 187
2530.95 186
2531.07 183
2531.18 180
2531.30 174
2531.41 166
2531.53 158
2531.65 149
2531.76 141
2531.88 135
2531.99 130
2532.11 127
2532.22 126
2532.34 126
2532.45 127
2532.57 129
2532.68 131
2532.80 134
2532.91 139
2533.03 144
2533.15 151
2533.26 159
2533.38 169
2533.49 179
2533.61 189
2533.72 200
2533.84 209
2533.95 217
2534.07 222
2534.18 225
2534.30 226
2534.42 224
2534.53 220
2534.65 215
2534.76 209
2534.88 204
2534.99 198
2535.11 193
2535.22 189
2535.34 187
2535.45 186
2535.57 187
2535.68 190
2535.80 194
2535.92 200
2536.03 205
2536.15 210
2536.26 213
2536.38 215
2536.49 214
2536.61 212
2536.72 210
2536.84 207
2536.96 206
2537.07 205
2537.19 205
2537.30 205
2537.42 203
2537.53 201
2537.65 198
2537.76 194
2537.88 189
2537.99 186
2538.11 183
2538.23 181
2538.34 180
2538.46 179
2538.57 178
2538.69 178
2538.80 178
2538.92 179
2539.03 180
2539.15 182
2539.27 184
2539.38 186
2539.50 187
2539.61 187
2539.73 186
2539.84 185
2539.96 182
2540.07 178
2540.19 174
2540.31 169
2540.42 165
2540.54 162
2540.65 159
2540.77 158
2540.88 157
2541.00 158
2541.11 160
2541.23 163
2541.35 168
2541.46 173
2541.58 179
2541.69 184
2541.81 187
2541.92 189
2542.04 189
2542.15 188
2542.27 185
2542.39 182
2542.50 178
2542.62 175
2542.73 172
2542.85 170
2542.96 169
2543.08 168
2543.19 168
2543.31 169
2543.43 170
2543.54 173
2543.66 175
2543.77 179
2543.89 182
2544.00 186
2544.12 192
2544.24 197
2544.35 203
2544.47 209
2544.58 213
2544.70 217
2544.81 219
2544.93 219
2545.05 218
2545.16 214
2545.28 210
2545.39 204
2545.51 197
2545.62 190
2545.74 184
2545.85 179
2545.97 176
2546.09 176
2546.20 177
2546.32 180
2546.43 183
2546.55 186
2546.66 188
2546.78 188
2546.90 188
2547.01 187
2547.13 186
2547.24 184
2547.36 183
2547.47 182
2547.59 181
2547.71 180
2547.82 179
2547.94 179
2548.05 179
2548.17 181
2548.28 184
2548.40 188
2548.52 194
2548.63 200
2548.75 207
2548.86 213
2548.98 218
2549.10 222
2549.21 224
2549.33 224
2549.44 223
2549.56 221
2549.67 218
2549.79 214
2549.91 210
2550.02 204
2550.14 199
2550.25 193
2550.37 187
2550.48 182
2550.60 178
2550.72 175
2550.83 173
2550.95 172
2551.06 171
2551.18 170
2551.29 170
2551.41 169
2551.53 167
2551.64 165
2551.76 161
2551.87 156
2551.99 151
2552.11 146
2552.22 142
2552.34 140
2552.45 139
2552.57 140
2552.68 142
2552.80 145
2552.92 147
2553.03 150
2553.15 152
2553.26 154
2553.38 157
2553.50 160
2553.61 165
2553.73 171
2553.84 177
2553.96 182
2554.08 187
2554.19 192
2554.31 196
2554.42 199
2554.54 203
2554.65 206
2554.77 209
2554.89 211
2555.00 213
2555.12 215
2555.23 217
2555.35 218
2555.47 220
2555.58 222
2555.70 224
2555.81 225
2555.93 226
2556.05 225
2556.16 221
2556.28 216
2556.39 209
2556.51 201
2556.62 192
2556.74 184
2556.86 177
2556.97 171
2557.09 168
2557.20 166
2557.32 164
2557.44 164
2557.55 163
2557.67 162
2557.78 160
2557.90 157
2558.02 153
2558.13 149
2558.25 146
2558.36 144
2558.48 145
2558.60 147
2558.71 151
2558.83 157
2558.94 162
2559.06 166
2559.18 168
2559.29 168
2559.41 166
2559.52 162
2559.64 158
2559.76 156
2559.87 154
2559.99 155
2560.10 157
2560.22 160
2560.34 163
2560.45 166
2560.57 168
2560.68 171
2560.80 173
2560.92 175
2561.03 176
2561.15 177
2561.26 177
2561.38 177
2561.50 177
2561.61 177
2561.73 178
2561.84 180
2561.96 183
2562.08 185
2562.19 187
2562.31 188
2562.42 188
2562.54 186
2562.66 182
2562.77 177
2562.89 172
2563.00 166
2563.12 161
2563.24 157
2563.35 153
2563.47 151
2563.59 150
2563.70 150
2563.82 150
2563.93 151
2564.05 153
2564.17 156
2564.28 159
2564.40 164
2564.51 169
2564.63 174
2564.75 179
2564.86 183
2564.98 187
2565.09 190
2565.21 193
2565.33 196
2565.44 198
2565.56 200
2565.68 201
2565.79 201
2565.91 200
2566.02 199
2566.14 196
2566.26 194
2566.37 192
2566.49 193
2566.60 195
2566.72 201
2566.84 209
2566.95 219
2567.07 231
2567.19 243
2567.30 254
2567.42 261
2567.53 266
2567.65 267
2567.77 265
2567.88 262
2568.00 258
2568.11 254
2568.23 250
2568.35 248
2568.46 248
2568.58 249
2568.70 250
2568.81 253
2568.93 257
2569.04 260
2569.16 263
2569.28 264
2569.39 264
2569.51 261
2569.63 256
2569.74 249
2569.86 241
2569.97 234
2570.09 228
2570.21 223
2570.32 219
2570.44 217
2570.56 215
2570.67 215
2570.79 215
2570.90 214
2571.02 212
2571.14 208
2571.25 203
2571.37 196
2571.49 188
2571.60 181
2571.72 175
2571.83 171
2571.95 169
2572.07 169
2572.18 169
2572.30 170
2572.42 170
2572.53 170
2572.65 169
2572.76 168
2572.88 167
2573.00 167
2573.11 167
2573.23 167
2573.35 167
2573.46 165
2573.58 162
2573.69 159
2573.81 156
2573.93 154
2574.04 154
2574.16 157
2574.28 161
2574.39 166
2574.51 171
2574.63 176
2574.74 179
2574.86 179
2574.97 178
2575.09 176
2575.21 174
2575.32 172
2575.44 170
2575.56 170
2575.67 170
2575.79 170
2575.91 168
2576.02 165
2576.14 159
2576.25 152
2576.37 144
2576.49 136
2576.60 130
2576.72 126
2576.84 123
2576.95 123
2577.07 125
2577.19 128
2577.30 131
2577.42 134
2577.53 137
2577.65 139
2577.77 139
2577.88 138
2578.00 136
2578.12 134
2578.23 132
2578.35 131
2578.47 132
2578.58 135
2578.70 140
2578.82 147
2578.93 154
2579.05 162
2579.16 170
2579.28 177
2579.40 182
2579.51 185
2579.63 187
2579.75 187
2579.86 185
2579.98 183
2580.10 179
2580.21 176
2580.33 173
2580.45 170
2580.56 168
2580.68 166
2580.79 165
2580.91 164
2581.03 163
2581.14 162
2581.26 161
2581.38 163
2581.49 167
2581.61 173
2581.73 181
2581.84 190
2581.96 199
2582.08 206
2582.19 211
2582.31 213
2582.43 212
2582.54 211
2582.66 210
2582.78 209
2582.89 210
2583.01 211
2583.12 212
2583.24 212
2583.36 210
2583.47 206
2583.59 199
2583.71 191
2583.82 184
2583.94 178
2584.06 174
2584.17 173
2584.29 175
2584.41 177
2584.52 180
2584.64 181
2584.76 180
2584.87 176
2584.99 171
2585.11 165
2585.22 159
2585.34 153
2585.46 150
2585.57 148
2585.69 148
2585.81 150
2585.92 152
2586.04 156
2586.16 160
2586.27 163
2586.39 167
2586.51 171
2586.62 176
2586.74 181
2586.86 187
2586.97 192
2587.09 197
2587.20 199
2587.32 200
2587.44 199
2587.55 196
2587.67 192
2587.79 188
2587.90 185
2588.02 184
2588.14 183
2588.25 182
2588.37 182
2588.49 182
2588.60 181
2588.72 180
2588.84 180
2588.95 181
2589.07 183
2589.19 186
2589.30 191
2589.42 196
2589.54 201
2589.65 205
2589.77 209
2589.89 210
2590.00 209
2590.12 207
2590.24 202
2590.35 196
2590.47 189
2590.59 182
2590.70 177
2590.82 174
2590.94 173
2591.05 174
2591.17 177
2591.29 180
2591.40 183
2591.52 184
2591.64 185
2591.76 185
2591.87 184
2591.99 183
2592.11 182
2592.22 181
2592.34 181
2592.46 181
2592.57 182
2592.69 184
2592.81 186
2592.92 189
2593.04 192
2593.16 194
2593.27 196
2593.39 195
2593.51 193
2593.62 189
2593.74 184
2593.86 178
2593.97 173
2594.09 169
2594.21 167
2594.32 168
2594.44 171
2594.56 175
2594.67 181
2594.79 187
2594.91 192
2595.02 196
2595.14 198
2595.26 199
2595.37 198
2595.49 197
2595.61 196
2595.73 196
2595.84 195
2595.96 195
2596.08 195
2596.19 194
2596.31 194
2596.43 193
2596.54 192
2596.66 191
2596.78 188
2596.89 185
2597.01 182
2597.13 178
2597.24 174
2597.36 172
2597.48 170
2597.59 169
2597.71 168
2597.83 169
2597.95 172
2598.06 176
2598.18 182
2598.30 190
2598.41 200
2598.53 209
2598.65 218
2598.76 225
2598.88 228
2599.00 229
2599.11 227
2599.23 223
2599.35 218
2599.46 213
2599.58 208
2599.70 204
2599.82 199
2599.93 194
2600.05 190
2600.17 185
2600.28 180
2600.40 175
2600.52 171
2600.63 167
2600.75 165
2600.87 164
2600.98 166
2601.10 169
2601.22 174
2601.34 180
2601.45 186
2601.57 191
2601.69 195
2601.80 197
2601.92 198
2602.04 198
2602.15 198
2602.27 198
2602.39 198
2602.50 197
2602.62 196
2602.74 194
2602.86 190
2602.97 185
2603.09 180
2603.21 174
2603.32 169
2603.44 165
2603.56 164
2603.67 164
2603.79 167
2603.91 171
2604.03 176
2604.14 179
2604.26 182
2604.38 182
2604.49 181
2604.61 178
2604.73 173
2604.84 169
2604.96 165
2605.08 161
2605.20 157
2605.31 155
2605.43 154
2605.55 153
2605.66 154
2605.78 156
2605.90 160
2606.01 164
2606.13 169
2606.25 174
2606.37 179
2606.48 183
2606.60 186
2606.72 187
2606.83 186
2606.95 183
2607.07 180
2607.19 175
2607.30 171
2607.42 166
2607.54 162
2607.65 158
2607.77 155
2607.89 154
2608.00 153
2608.12 153
2608.24 153
2608.36 155
2608.47 157
2608.59 160
2608.71 164
2608.82 169
2608.94 175
2609.06 181
2609.18 187
2609.29 191
2609.41 193
2609.53 193
2609.64 190
2609.76 185
2609.88 180
2610.00 175
2610.11 172
2610.23 170
2610.35 169
2610.46 168
2610.58 168
2610.70 166
2610.82 165
2610.93 164
2611.05 163
2611.17 164
2611.28 166
2611.40 168
2611.52 170
2611.64 171
2611.75 170
2611.87 166
2611.99 161
2612.10 154
2612.22 148
2612.34 142
2612.46 137
2612.57 135
2612.69 134
2612.81 135
2612.92 137
2613.04 141
2613.16 145
2613.28 150
2613.39 154
2613.51 159
2613.63 163
2613.75 166
2613.86 169
2613.98 173
2614.10 176
2614.21 180
2614.33 184
2614.45 187
2614.57 190
2614.68 191
2614.80 192
2614.92 191
2615.03 190
2615.15 188
2615.27 185
2615.39 183
2615.50 182
2615.62 181
2615.74 181
2615.86 182
2615.97 184
2616.09 187
2616.21 191
2616.32 195
2616.44 197
2616.56 199
2616.68 198
2616.79 196
2616.91 193
2617.03 189
2617.15 186
2617.26 184
2617.38 183
2617.50 183
2617.62 185
2617.73 187
2617.85 190
2617.97 193
2618.08 195
2618.20 198
2618.32 200
2618.44 201
2618.55 200
2618.67 199
2618.79 195
2618.91 190
2619.02 184
2619.14 177
2619.26 170
2619.37 164
2619.49 161
2619.61 160
2619.73 162
2619.84 166
2619.96 173
2620.08 181
2620.20 189
2620.31 196
2620.43 201
2620.55 204
2620.67 203
2620.78 200
2620.90 194
2621.02 186
2621.14 178
2621.25 171
2621.37 165
2621.49 162
2621.60 161
2621.72 162
2621.84 166
2621.96 171
2622.07 178
2622.19 185
2622.31 193
2622.43 200
2622.54 206
2622.66 211
2622.78 213
2622.90 214
2623.01 212
2623.13 210
2623.25 206
2623.37 203
2623.48 200
2623.60 198
2623.72 196
2623.84 195
2623.95 193
2624.07 192
2624.19 190
2624.31 189
2624.42 188
2624.54 190
2624.66 192
2624.78 196
2624.89 201
2625.01 205
2625.13 208
2625.25 211
2625.36 213
2625.48 215
2625.60 216
2625.72 218
2625.83 219
2625.95 221
2626.07 222
2626.19 223
2626.30 224
2626.42 223
2626.54 223
2626.66 222
2626.77 220
2626.89 217
2627.01 213
2627.13 209
2627.24 206
2627.36 203
2627.48 202
2627.60 203
2627.71 205
2627.83 208
2627.95 212
2628.07 217
2628.18 221
2628.30 224
2628.42 227
2628.54 229
2628.65 230
2628.77 230
2628.89 229
2629.01 228
2629.12 225
2629.24 222
2629.36 219
2629.48 215
2629.59 212
2629.71 208
2629.83 205
2629.95 201
2630.06 198
2630.18 195
2630.30 194
2630.42 194
2630.53 196
2630.65 201
2630.77 206
2630.89 211
2631.00 215
2631.12 218
2631.24 217
2631.36 216
2631.48 214
2631.59 212
2631.71 213
2631.83 215
2631.95 220
2632.06 225
2632.18 229
2632.30 232
2632.42 231
2632.53 229
2632.65 225
2632.77 220
2632.89 216
2633.00 214
2633.12 213
2633.24 214
2633.36 218
2633.47 224
2633.59 231
2633.71 241
2633.83 253
2633.95 267
2634.06 283
2634.18 298
2634.30 313
2634.42 327
2634.53 340
2634.65 351
2634.77 361
2634.89 372
2635.00 383
2635.12 395
2635.24 409
2635.36 424
2635.48 439
2635.59 454
2635.71 468
2635.83 479
2635.95 487
2636.06 491
2636.18 492
2636.30 490
2636.42 487
2636.54 485
2636.65 483
2636.77 485
2636.89 488
2637.01 493
2637.12 498
2637.24 500
2637.36 499
2637.48 493
2637.59 483
2637.71 471
2637.83 458
2637.95 445
2638.07 434
2638.18 426
2638.30 421
2638.42 417
2638.54 416
2638.65 416
2638.77 416
2638.89 416
2639.01 414
2639.13 410
2639.24 403
2639.36 393
2639.48 380
2639.60 366
2639.71 351
2639.83 336
2639.95 323
2640.07 311
2640.19 300
2640.30 291
2640.42 282
2640.54 275
2640.66 268
2640.77 261
2640.89 257
2641.01 253
2641.13 251
2641.25 249
2641.36 250
2641.48 251
2641.60 252
2641.72 254
2641.84 254
2641.95 253
2642.07 249
2642.19 244
2642.31 237
2642.42 228
2642.54 220
2642.66 212
2642.78 205
2642.90 199
2643.01 196
2643.13 194
2643.25 193
2643.37 193
2643.49 193
2643.60 193
2643.72 193
2643.84 192
2643.96 190
2644.07 186
2644.19 182
2644.31 176
2644.43 169
2644.55 162
2644.66 154
2644.78 146
2644.90 138
2645.02 131
2645.14 126
2645.25 123
2645.37 122
2645.49 125
2645.61 130
2645.73 137
2645.84 144
2645.96 151
2646.08 155
2646.20 158
2646.32 159
2646.43 160
2646.55 160
2646.67 160
2646.79 162
2646.91 164
2647.02 166
2647.14 169
2647.26 171
2647.38 174
2647.49 176
2647.61 179
2647.73 182
2647.85 187
2647.97 192
2648.08 198
2648.20 204
2648.32 209
2648.44 213
2648.56 214
2648.67 214
2648.79 211
2648.91 208
2649.03 203
2649.15 198
2649.26 192
2649.38 188
2649.50 184
2649.62 180
2649.74 178
2649.85 176
2649.97 176
2650.09 176
2650.21 178
2650.33 180
2650.45 183
2650.56 187
2650.68 190
2650.80 192
2650.92 194
2651.04 195
2651.15 195
2651.27 195
2651.39 194
2651.51 192
2651.63 191
2651.74 189
2651.86 186
2651.98 184
2652.10 182
2652.22 181
2652.33 181
2652.45 182
2652.57 184
2652.69 187
2652.81 188
2652.92 188
2653.04 186
2653.16 182
2653.28 177
2653.40 171
2653.51 167
2653.63 165
2653.75 166
2653.87 170
2653.99 176
2654.11 182
2654.22 189
2654.34 195
2654.46 199
2654.58 202
2654.70 202
2654.81 201
2654.93 199
2655.05 195
2655.17 192
2655.29 189
2655.40 187
2655.52 187
2655.64 189
2655.76 192
2655.88 194
2656.00 196
2656.11 197
2656.23 195
2656.35 191
2656.47 186
2656.59 180
2656.70 174
2656.82 170
2656.94 167
2657.06 165
2657.18 165
2657.30 167
2657.41 169
2657.53 172
2657.65 175
2657.77 178
2657.89 181
2658.00 184
2658.12 187
2658.24 190
2658.36 192
2658.48 193
2658.60 193
2658.71 192
2658.83 189
2658.95 185
2659.07 182
2659.19 179
2659.31 179
2659.42 181
2659.54 185
2659.66 191
2659.78 196
2659.90 200
2660.01 202
2660.13 200
2660.25 197
2660.37 191
2660.49 185
2660.61 178
2660.72 173
2660.84 168
2660.96 165
2661.08 163
2661.20 162
2661.32 161
2661.43 162
2661.55 163
2661.67 166
2661.79 170
2661.91 174
2662.03 179
2662.14 184
2662.26 189
2662.38 192
2662.50 195
2662.62 197
2662.74 197
2662.85 198
2662.97 198
2663.09 199
2663.21 202
2663.33 207
2663.45 214
2663.56 223
2663.68 233
2663.80 242
2663.92 249
2664.04 253
2664.16 254
2664.27 252
2664.39 248
2664.51 243
2664.63 239
2664.75 236
2664.87 235
2664.98 235
2665.10 235
2665.22 235
2665.34 234
2665.46 231
2665.58 228
2665.69 225
2665.81 224
2665.93 225
2666.05 227
2666.17 230
2666.29 233
2666.40 236
2666.52 238
2666.64 238
2666.76 238
2666.88 237
2667.00 237
2667.11 237
2667.23 238
2667.35 238
2667.47 237
2667.59 236
2667.71 233
2667.82 229
2667.94 224
2668.06 217
2668.18 210
2668.30 202
2668.42 195
2668.54 189
2668.65 185
2668.77 182
2668.89 182
2669.01 185
2669.13 189
2669.25 193
2669.36 197
2669.48 201
2669.60 204
2669.72 206
2669.84 209
2669.96 212
2670.08 215
2670.19 219
2670.31 222
2670.43 225
2670.55 226
2670.67 225
2670.79 222
2670.90 216
2671.02 209
2671.14 202
2671.26 195
2671.38 188
2671.50 182
2671.62 178
2671.73 176
2671.85 175
2671.97 176
2672.09 177
2672.21 180
2672.33 182
2672.45 185
2672.56 186
2672.68 187
2672.80 187
2672.92 187
2673.04 187
2673.16 188
2673.28 191
2673.39 195
2673.51 199
2673.63 202
2673.75 203
2673.87 202
2673.99 198
2674.11 193
2674.22 186
2674.34 180
2674.46 175
2674.58 173
2674.70 172
2674.82 174
2674.94 177
2675.05 180
2675.17 184
2675.29 186
2675.41 187
2675.53 187
2675.65 185
2675.77 184
2675.88 182
2676.00 181
2676.12 182
2676.24 183
2676.36 186
2676.48 190
2676.60 193
2676.71 196
2676.83 197
2676.95 197
2677.07 195
2677.19 192
2677.31 189
2677.43 187
2677.54 185
2677.66 184
2677.78 185
2677.90 188
2678.02 192
2678.14 197
2678.26 201
2678.38 205
2678.49 206
2678.61 205
2678.73 201
2678.85 195
2678.97 189
2679.09 182
2679.21 177
2679.32 174
2679.44 172
2679.56 172
2679.68 173
2679.80 174
2679.92 175
2680.04 177
2680.16 180
2680.27 183
2680.39 187
2680.51 190
2680.63 193
2680.75 194
2680.87 194
2680.99 192
2681.10 189
2681.22 185
2681.34 181
2681.46 178
2681.58 176
2681.70 174
2681.82 173
2681.94 173
2682.05 174
2682.17 176
2682.29 178
2682.41 181
2682.53 183
2682.65 185
2682.77 187
2682.89 188
2683.00 188
2683.12 186
2683.24 184
2683.36 180
2683.48 175
2683.60 170
2683.72 165
2683.84 160
2683.95 156
2684.07 155
2684.19 155
2684.31 157
2684.43 160
2684.55 164
2684.67 168
2684.79 172
2684.91 176
2685.02 179
2685.14 184
2685.26 188
2685.38 193
2685.50 198
2685.62 202
2685.74 205
2685.86 205
2685.97 204
2686.09 202
2686.21 199
2686.33 196
2686.45 194
2686.57 192
2686.69 192
2686.81 193
2686.93 196
2687.04 200
2687.16 205
2687.28 211
2687.40 217
2687.52 223
2687.64 228
2687.76 231
2687.88 233
2688.00 231
2688.11 228
2688.23 222
2688.35 216
2688.47 209
2688.59 201
2688.71 195
2688.83 189
2688.95 184
2689.07 181
2689.18 179
2689.30 179
2689.42 180
2689.54 182
2689.66 185
2689.78 188
2689.90 189
2690.02 189
2690.14 187
2690.25 184
2690.37 179
2690.49 173
2690.61 169
2690.73 166
2690.85 166
2690.97 167
2691.09 170
2691.21 174
2691.32 176
2691.44 178
2691.56 179
2691.68 178
2691.80 177
2691.92 176
2692.04 175
2692.16 176
2692.28 178
2692.40 180
2692.51 182
2692.63 185
2692.75 187
2692.87 189
2692.99 191
2693.11 191
2693.23 192
2693.35 191
2693.47 189
2693.58 187
2693.70 185
2693.82 182
2693.94 181
2694.06 179
2694.18 178
2694.30 176
2694.42 174
2694.54 172
2694.66 169
2694.77 167
2694.89 165
2695.01 164
2695.13 164
2695.25 165
2695.37 166
2695.49 167
2695.61 169
2695.73 171
2695.85 173
2695.97 176
2696.08 179
2696.20 182
2696.32 183
2696.44 182
2696.56 181
2696.68 177
2696.80 174
2696.92 171
2697.04 170
2697.16 171
2697.27 174
2697.39 179
2697.51 186
2697.63 193
2697.75 200
2697.87 206
2697.99 210
2698.11 211
2698.23 210
2698.35 205
2698.47 199
2698.58 191
2698.70 182
2698.82 175
2698.94 170
2699.06 167
2699.18 166
2699.30 167
2699.42 170
2699.54 175
2699.66 180
2699.78 187
2699.90 194
2700.01 200
2700.13 207
2700.25 213
2700.37 218
2700.49 221
2700.61 223
2700.73 222
2700.85 220
2700.97 217
2701.09 213
2701.21 209
2701.33 206
2701.44 203
2701.56 201
2701.68 200
2701.80 199
2701.92 197
2702.04 194
2702.16 189
2702.28 183
2702.40 175
2702.52 166
2702.64 158
2702.76 151
2702.87 147
2702.99 145
2703.11 147
2703.23 151
2703.35 156
2703.47 162
2703.59 168
2703.71 173
2703.83 178
2703.95 182
2704.07 186
2704.19 191
2704.31 196
2704.42 201
2704.54 206
2704.66 211
2704.78 216
2704.90 220
2705.02 222
2705.14 222
2705.26 220
2705.38 217
2705.50 212
2705.62 207
2705.74 201
2705.86 196
2705.97 191
2706.09 186
2706.21 181
2706.33 177
2706.45 174
2706.57 172
2706.69 173
2706.81 177
2706.93 184
2707.05 193
2707.17 201
2707.29 209
2707.41 213
2707.53 215
2707.64 215
2707.76 212
2707.88 209
2708.00 205
2708.12 202
2708.24 199
2708.36 197
2708.48 195
2708.60 194
2708.72 192
2708.84 191
2708.96 190
2709.08 189
2709.20 189
2709.32 189
2709.43 190
2709.55 190
2709.67 190
2709.79 190
2709.91 190
2710.03 190
2710.15 190
2710.27 191
2710.39 192
2710.51 194
2710.63 196
2710.75 197
2710.87 198
2710.99 198
2711.11 197
2711.22 195
2711.34 193
2711.46 191
2711.58 189
2711.70 188
2711.82 188
2711.94 188
2712.06 189
2712.18 191
2712.30 193
2712.42 195
2712.54 198
2712.66 201
2712.78 204
2712.90 209
2713.02 214
2713.14 219
2713.25 224
2713.37 229
2713.49 232
2713.61 233
2713.73 231
2713.85 227
2713.97 220
2714.09 212
2714.21 204
2714.33 198
2714.45 195
2714.57 195
2714.69 198
2714.81 205
2714.93 213
2715.05 222
2715.17 230
2715.29 235
2715.40 238
2715.52 238
2715.64 235
2715.76 230
2715.88 224
2716.00 217
2716.12 211
2716.24 207
2716.36 203
2716.48 200
2716.60 198
2716.72 196
2716.84 193
2716.96 190
2717.08 186
2717.20 182
2717.32 179
2717.44 177
2717.56 177
2717.68 179
2717.79 183
2717.91 187
2718.03 191
2718.15 195
2718.27 198
2718.39 200
2718.51 201
2718.63 202
2718.75 204
2718.87 206
2718.99 209
2719.11 211
2719.23 213
2719.35 212
2719.47 211
2719.59 208
2719.71 204
2719.83 201
2719.95 198
2720.07 197
2720.19 197
2720.31 198
2720.43 200
2720.54 202
2720.66 203
2720.78 204
2720.90 204
2721.02 204
2721.14 203
2721.26 202
2721.38 199
2721.50 195
2721.62 190
2721.74 185
2721.86 180
2721.98 176
2722.10 174
2722.22 175
2722.34 179
2722.46 186
2722.58 194
2722.70 203
2722.82 212
2722.94 219
2723.06 224
2723.18 226
2723.30 225
2723.42 221
2723.54 214
2723.66 206
2723.77 196
2723.89 187
2724.01 178
2724.13 171
2724.25 166
2724.37 163
2724.49 162
2724.61 163
2724.73 164
2724.85 165
2724.97 165
2725.09 165
2725.21 164
2725.33 163
2725.45 163
2725.57 165
2725.69 168
2725.81 172
2725.93 178
2726.05 184
2726.17 189
2726.29 194
2726.41 196
2726.53 198
2726.65 198
2726.77 196
2726.89 194
2727.01 192
2727.13 190
2727.25 188
2727.37 186
2727.49 184
2727.61 182
2727.72 180
2727.84 177
2727.96 173
2728.08 168
2728.20 163
2728.32 158
2728.44 153
2728.56 150
2728.68 149
2728.80 149
2728.92 152
2729.04 157
2729.16 162
2729.28 168
2729.40 174
2729.52 180
2729.64 185
2729.76 190
2729.88 194
2730.00 197
2730.12 199
2730.24 200
2730.36 201
2730.48 202
2730.60 202
2730.72 201
2730.84 200
2730.96 199
2731.08 197
2731.20 195
2731.32 192
2731.44 189
2731.56 187
2731.68 184
2731.80 182
2731.92 181
2732.04 180
2732.16 180
2732.28 179
2732.40 178
2732.52 176
2732.64 174
2732.76 171
2732.88 168
2733.00 166
2733.12 164
2733.24 163
2733.36 163
2733.48 163
2733.60 164
2733.72 163
2733.84 161
2733.96 158
2734.08 153
2734.20 149
2734.31 144
2734.43 141
2734.55 139
2734.67 139
2734.79 142
2734.91 147
2735.03 153
2735.15 160
2735.27 167
2735.39 174
2735.51 180
2735.63 184
2735.75 187
2735.87 190
2735.99 191
2736.11 191
2736.23 190
2736.35 189
2736.47 186
2736.59 184
2736.71 180
2736.83 177
2736.95 173
2737.07 170
2737.19 167
2737.31 164
2737.43 162
2737.55 160
2737.67 160
2737.79 160
2737.91 161
2738.03 162
2738.15 163
2738.27 163
2738.39 163
2738.51 163
2738.63 163
2738.75 164
2738.87 166
2738.99 168
2739.11 172
2739.23 176
2739.35 180
2739.47 184
2739.59 187
2739.71 190
2739.83 192
2739.95 194
2740.07 195
2740.19 195
2740.31 194
2740.43 193
2740.55 191
2740.67 191
2740.79 191
2740.91 193
2741.03 197
2741.15 202
2741.27 207
2741.39 211
2741.51 215
2741.63 217
2741.75 217
2741.87 217
2741.99 215
2742.11 213
2742.23 210
2742.35 207
2742.47 204
2742.59 199
2742.71 195
2742.83 191
2742.95 188
2743.07 187
2743.19 188
2743.31 190
2743.43 194
2743.55 200
2743.67 205
2743.79 210
2743.91 214
2744.03 217
2744.15 217
2744.27 216
2744.40 213
2744.52 208
2744.64 202
2744.76 196
2744.88 189
2745.00 184
2745.12 180
2745.24 178
2745.36 177
2745.48 177
2745.60 178
2745.72 178
2745.84 177
2745.96 175
2746.08 173
2746.20 170
2746.32 168
2746.44 169
2746.56 173
2746.68 181
2746.80 193
2746.92 207
2747.04 224
2747.16 239
2747.28 251
2747.40 258
2747.52 261
2747.64 258
2747.76 251
2747.88 241
2748.00 229
2748.12 218
2748.24 208
2748.36 199
2748.48 192
2748.60 187
2748.72 183
2748.84 181
2748.96 180
2749.08 180
2749.20 180
2749.32 181
2749.44 181
2749.56 182
2749.68 181
2749.80 180
2749.92 178
2750.04 175
2750.16 173
2750.28 172
2750.40 173
2750.52 176
2750.64 181
2750.76 188
2750.88 195
2751.01 201
2751.13 206
2751.25 209
2751.37 210
2751.49 211
2751.61 211
2751.73 213
2751.85 215
2751.97 217
2752.09 219
2752.21 220
2752.33 220
2752.45 219
2752.57 217
2752.69 215
2752.81 215
2752.93 217
2753.05 219
2753.17 223
2753.29 227
2753.41 230
2753.53 230
2753.65 229
2753.77 227
2753.89 223
2754.01 219
2754.13 216
2754.25 214
2754.37 212
2754.49 211
2754.61 209
2754.73 205
2754.85 201
2754.98 196
2755.10 192
2755.22 189
2755.34 189
2755.46 192
2755.58 196
2755.70 203
2755.82 211
2755.94 218
2756.06 224
2756.18 228
2756.30 229
2756.42 228
2756.54 224
2756.66 217
2756.78 209
2756.90 201
2757.02 194
2757.14 189
2757.26 186
2757.38 186
2757.50 189
2757.62 192
2757.74 196
2757.86 199
2757.98 202
2758.10 203
2758.23 204
2758.35 205
2758.47 207
2758.59 209
2758.71 212
2758.83 215
2758.95 217
2759.07 217
2759.19 215
2759.31 211
2759.43 205
2759.55 198
2759.67 191
2759.79 184
2759.91 179
2760.03 176
2760.15 177
2760.27 180
2760.39 184
2760.51 190
2760.63 195
2760.75 199
2760.88 201
2761.00 201
2761.12 201
2761.24 201
2761.36 203
2761.48 206
2761.60 210
2761.72 216
2761.84 222
2761.96 228
2762.08 234
2762.20 239
2762.32 243
2762.44 246
2762.56 247
2762.68 247
2762.80 245
2762.92 242
2763.04 238
2763.16 234
2763.29 232
2763.41 230
2763.53 230
2763.65 231
2763.77 234
2763.89 238
2764.01 242
2764.13 245
2764.25 248
2764.37 250
2764.49 251
2764.61 252
2764.73 253
2764.85 254
2764.97 257
2765.09 260
2765.21 264
2765.33 267
2765.45 269
2765.58 270
2765.70 270
2765.82 269
2765.94 268
2766.06 268
2766.18 268
2766.30 269
2766.42 269
2766.54 268
2766.66 267
2766.78 265
2766.90 263
2767.02 261
2767.14 259
2767.26 257
2767.38 256
2767.51 254
2767.63 251
2767.75 248
2767.87 245
2767.99 242
2768.11 239
2768.23 235
2768.35 231
2768.47 226
2768.59 220
2768.71 214
2768.83 206
2768.95 199
2769.07 192
2769.19 186
2769.31 182
2769.44 180
2769.56 179
2769.68 179
2769.80 180
2769.92 182
2770.04 184
2770.16 186
2770.28 187
2770.40 188
2770.52 189
2770.64 188
2770.76 187
2770.88 185
2771.00 183
2771.12 182
2771.25 182
2771.37 184
2771.49 188
2771.61 195
2771.73 203
2771.85 213
2771.97 222
2772.09 231
2772.21 238
2772.33 243
2772.45 247
2772.57 249
2772.69 249
2772.81 247
2772.94 244
2773.06 238
2773.18 232
2773.30 225
2773.42 218
2773.54 212
2773.66 206
2773.78 202
2773.90 198
2774.02 194
2774.14 191
2774.26 188
2774.38 184
2774.51 181
2774.63 178
2774.75 176
2774.87 175
2774.99 175
2775.11 176
2775.23 177
2775.35 179
2775.47 180
2775.59 181
2775.71 180
2775.83 177
2775.95 174
2776.08 170
2776.20 166
2776.32 162
2776.44 160
2776.56 160
2776.68 161
2776.80 165
2776.92 171
2777.04 178
2777.16 186
2777.28 195
2777.40 203
2777.53 209
2777.65 214
2777.77 216
2777.89 216
2778.01 214
2778.13 211
2778.25 208
2778.37 204
2778.49 201
2778.61 199
2778.73 197
2778.85 197
2778.98 197
2779.10 198
2779.22 200
2779.34 203
2779.46 208
2779.58 214
2779.70 221
2779.82 229
2779.94 236
2780.06 243
2780.18 247
2780.31 249
2780.43 250
2780.55 248
2780.67 246
2780.79 244
2780.91 242
2781.03 240
2781.15 240
2781.27 240
2781.39 239
2781.51 238
2781.64 235
2781.76 231
2781.88 225
2782.00 219
2782.12 214
2782.24 211
2782.36 211
2782.48 214
2782.60 221
2782.72 229
2782.84 238
2782.97 246
2783.09 251
2783.21 253
2783.33 252
2783.45 249
2783.57 245
2783.69 241
2783.81 239
2783.93 240
2784.05 243
2784.18 248
2784.30 254
2784.42 260
2784.54 265
2784.66 270
2784.78 272
2784.90 272
2785.02 270
2785.14 266
2785.26 261
2785.39 255
2785.51 249
2785.63 245
2785.75 242
2785.87 240
2785.99 239
2786.11 240
2786.23 242
2786.35 244
2786.47 247
2786.60 250
2786.72 253
2786.84 256
2786.96 258
2787.08 259
2787.20 258
2787.32 255
2787.44 250
2787.56 244
2787.68 237
2787.81 228
2787.93 219
2788.05 210
2788.17 201
2788.29 193
2788.41 186
2788.53 181
2788.65 178
2788.77 177
2788.90 178
2789.02 180
2789.14 183
2789.26 186
2789.38 187
2789.50 188
2789.62 189
2789.74 189
2789.86 190
2789.99 191
2790.11 193
2790.23 196
2790.35 198
2790.47 199
2790.59 200
2790.71 200
2790.83 199
2790.95 200
2791.08 201
2791.20 204
2791.32 207
2791.44 209
2791.56 211
2791.68 211
2791.80 209
2791.92 206
2792.04 201
2792.17 196
2792.29 190
2792.41 185
2792.53 180
2792.65 176
2792.77 172
2792.89 169
2793.01 166
2793.13 162
2793.26 159
2793.38 155
2793.50 152
2793.62 150
2793.74 149
2793.86 150
2793.98 152
2794.10 155
2794.23 159
2794.35 163
2794.47 167
2794.59 171
2794.71 177
2794.83 184
2794.95 191
2795.07 200
2795.20 209
2795.32 217
2795.44 223
2795.56 226
2795.68 227
2795.80 225
2795.92 220
2796.04 213
2796.17 206
2796.29 200
2796.41 194
2796.53 191
2796.65 189
2796.77 190
2796.89 192
2797.01 196
2797.14 201
2797.26 208
2797.38 214
2797.50 220
2797.62 225
2797.74 228
2797.86 229
2797.98 227
2798.11 224
2798.23 219
2798.35 215
2798.47 211
2798.59 208
2798.71 207
2798.83 207
2798.95 207
2799.08 208
2799.20 209
2799.32 209
2799.44 209
2799.56 207
2799.68 206
2799.80 204
2799.92 203
2800.05 202
2800.17 202
2800.29 203
2800.41 202
2800.53 200
2800.65 196
2800.77 189
2800.90 181
2801.02 173
2801.14 167
2801.26 163
2801.38 162
2801.50 164
2801.62 168
2801.75 173
2801.87 179
2801.99 185
2802.11 190
2802.23 195
2802.35 200
2802.47 205
2802.59 210
2802.72 215
2802.84 219
2802.96 223
2803.08 226
2803.20 227
2803.32 228
2803.44 228
2803.57 226
2803.69 223
2803.81 219
2803.93 214
2804.05 208
2804.17 204
2804.29 200
2804.42 197
2804.54 196
2804.66 195
2804.78 195
2804.90 195
2805.02 196
2805.14 195
2805.27 194
2805.39 192
2805.51 190
2805.63 189
2805.75 187
2805.87 186
2805.99 184
2806.12 182
2806.24 180
2806.36 176
2806.48 171
2806.60 166
2806.72 162
2806.84 158
2806.97 155
2807.09 154
2807.21 152
2807.33 151
2807.45 150
2807.57 148
2807.69 145
2807.82 143
2807.94 140
2808.06 139
2808.18 139
2808.30 141
2808.42 144
2808.55 148
2808.67 153
2808.79 159
2808.91 166
2809.03 172
2809.15 178
2809.27 183
2809.40 187
2809.52 190
2809.64 192
2809.76 192
2809.88 192
2810.00 191
2810.13 190
2810.25 189
2810.37 189
2810.49 190
2810.61 192
2810.73 194
2810.85 198
2810.98 202
2811.10 206
2811.22 210
2811.34 216
2811.46 222
2811.58 229
2811.71 237
2811.83 245
2811.95 253
2812.07 259
2812.19 263
2812.31 265
2812.43 264
2812.56 261
2812.68 257
2812.80 251
2812.92 243
2813.04 234
2813.16 224
2813.29 215
2813.41 206
2813.53 200
2813.65 196
2813.77 195
2813.89 196
2814.02 198
2814.14 201
2814.26 202
2814.38 201
2814.50 198
2814.62 193
2814.75 187
2814.87 181
2814.99 177
2815.11 175
2815.23 176
2815.35 180
2815.48 187
2815.60 195
2815.72 203
2815.84 210
2815.96 214
2816.08 215
2816.21 214
2816.33 210
2816.45 204
2816.57 199
2816.69 194
2816.81 191
2816.94 190
2817.06 191
2817.18 193
2817.30 196
2817.42 199
2817.54 202
2817.67 204
2817.79 207
2817.91 211
2818.03 216
2818.15 222
2818.27 229
2818.40 236
2818.52 243
2818.64 249
2818.76 253
2818.88 256
2819.00 259
2819.13 260
2819.25 262
2819.37 264
2819.49 267
2819.61 270
2819.74 275
2819.86 281
2819.98 288
2820.10 295
2820.22 303
2820.34 310
2820.47 316
2820.59 322
2820.71 327
2820.83 332
2820.95 335
2821.07 339
2821.20 342
2821.32 344
2821.44 346
2821.56 347
2821.68 347
2821.81 346
2821.93 343
2822.05 340
2822.17 334
2822.29 328
2822.41 321
2822.54 314
2822.66 308
2822.78 302
2822.90 297
2823.02 293
2823.15 289
2823.27 285
2823.39 280
2823.51 275
2823.63 268
2823.75 261
2823.88 253
2824.00 245
2824.12 237
2824.24 230
2824.36 225
2824.49 222
2824.61 221
2824.73 222
2824.85 224
2824.97 227
2825.09 230
2825.22 231
2825.34 231
2825.46 230
2825.58 227
2825.70 226
2825.83 226
2825.95 227
2826.07 232
2826.19 238
2826.31 245
2826.44 251
2826.56 255
2826.68 256
2826.80 255
2826.92 250
2827.05 244
2827.17 238
2827.29 233
2827.41 228
2827.53 225
2827.65 224
2827.78 223
2827.90 222
2828.02 223
2828.14 224
2828.26 226
2828.39 229
2828.51 232
2828.63 235
2828.75 237
2828.87 239
2829.00 239
2829.12 237
2829.24 235
2829.36 234
2829.48 232
2829.61 231
2829.73 231
2829.85 231
2829.97 231
2830.09 231
2830.22 229
2830.34 228
2830.46 227
2830.58 227
2830.70 228
2830.83 230
2830.95 234
2831.07 237
2831.19 239
2831.31 240
2831.44 239
2831.56 235
2831.68 230
2831.80 224
2831.92 219
2832.05 215
2832.17 211
2832.29 209
2832.41 206
2832.53 204
2832.66 201
2832.78 198
2832.90 195
2833.02 193
2833.14 191
2833.27 191
2833.39 191
2833.51 192
2833.63 193
2833.75 195
2833.88 196
2834.00 198
2834.12 199
2834.24 201
2834.36 203
2834.49 204
2834.61 206
2834.73 207
2834.85 208
2834.97 210
2835.10 211
2835.22 212
2835.34 212
2835.46 212
2835.59 211
2835.71 209
2835.83 207
2835.95 205
2836.07 204
2836.20 203
2836.32 204
2836.44 205
2836.56 206
2836.68 207
2836.81 207
2836.93 207
2837.05 205
2837.17 202
2837.29 198
2837.42 195
2837.54 191
2837.66 187
2837.78 183
2837.91 180
2838.03 177
2838.15 175
2838.27 172
2838.39 170
2838.52 167
2838.64 165
2838.76 163
2838.88 162
2839.00 163
2839.13 167
2839.25 172
2839.37 180
2839.49 189
2839.62 198
2839.74 206
2839.86 214
2839.98 221
2840.10 227
2840.23 233
2840.35 237
2840.47 241
2840.59 244
2840.72 245
2840.84 245
2840.96 242
2841.08 238
2841.20 233
2841.33 228
2841.45 223
2841.57 219
2841.69 217
2841.82 217
2841.94 218
2842.06 220
2842.18 224
2842.30 228
2842.43 232
2842.55 235
2842.67 236
2842.79 237
2842.92 236
2843.04 235
2843.16 235
2843.28 236
2843.40 237
2843.53 240
2843.65 244
2843.77 247
2843.89 249
2844.02 249
2844.14 247
2844.26 244
2844.38 239
2844.50 235
2844.63 230
2844.75 227
2844.87 225
2844.99 223
2845.12 222
2845.24 222
2845.36 221
2845.48 220
2845.61 219
2845.73 219
2845.85 219
2845.97 219
2846.09 220
2846.22 221
2846.34 222
2846.46 223
2846.58 224
2846.71 224
2846.83 223
2846.95 222
2847.07 220
2847.20 219
2847.32 218
2847.44 217
2847.56 217
2847.69 219
2847.81 222
2847.93 227
2848.05 233
2848.17 241
2848.30 249
2848.42 255
2848.54 259
2848.66 259
2848.79 255
2848.91 249
2849.03 241
2849.15 232
2849.28 224
2849.40 217
2849.52 213
2849.64 210
2849.77 209
2849.89 209
2850.01 210
2850.13 211
2850.26 212
2850.38 214
2850.50 216
2850.62 217
2850.74 218
2850.87 218
2850.99 218
2851.11 218
2851.23 218
2851.36 217
2851.48 216
2851.60 214
2851.72 211
2851.85 208
2851.97 204
2852.09 199
2852.21 195
2852.34 190
2852.46 186
2852.58 183
2852.70 181
2852.83 180
2852.95 180
2853.07 182
2853.19 183
2853.32 184
2853.44 184
2853.56 183
2853.68 181
2853.81 179
2853.93 178
2854.05 179
2854.17 181
2854.30 186
2854.42 190
2854.54 194
2854.66 196
2854.79 195
2854.91 192
2855.03 187
2855.15 183
2855.28 181
2855.40 181
2855.52 183
2855.64 188
2855.77 193
2855.89 199
2856.01 202
2856.13 203
2856.26 200
2856.38 195
2856.50 188
2856.62 181
2856.75 174
2856.87 170
2856.99 168
2857.11 170
2857.24 173
2857.36 178
2857.48 184
2857.60 190
2857.73 195
2857.85 199
2857.97 202
2858.09 204
2858.22 206
2858.34 208
2858.46 212
2858.58 216
2858.71 220
2858.83 223
2858.95 225
2859.08 223
2859.20 219
2859.32 211
2859.44 200
2859.57 188
2859.69 177
2859.81 167
2859.93 159
2860.06 154
2860.18 152
2860.30 153
2860.42 155
2860.55 158
2860.67 162
2860.79 164
2860.91 166
2861.04 167
2861.16 168
2861.28 167
2861.41 168
2861.53 169
2861.65 171
2861.77 174
2861.90 178
2862.02 182
2862.14 186
2862.26 190
2862.39 192
2862.51 193
2862.63 193
2862.75 193
2862.88 195
2863.00 197
2863.12 202
2863.25 207
2863.37 213
2863.49 217
2863.61 220
2863.74 220
2863.86 218
2863.98 215
2864.10 212
2864.23 209
2864.35 208
2864.47 208
2864.59 208
2864.72 208
2864.84 208
2864.96 206
2865.09 204
2865.21 200
2865.33 196
2865.45 193
2865.58 190
2865.70 188
2865.82 187
2865.94 186
2866.07 185
2866.19 183
2866.31 180
2866.44 178
2866.56 175
2866.68 173
2866.80 172
2866.93 171
2867.05 171
2867.17 171
2867.30 171
2867.42 171
2867.54 172
2867.66 173
2867.79 175
2867.91 179
2868.03 185
2868.15 191
2868.28 198
2868.40 205
2868.52 210
2868.65 214
2868.77 217
2868.89 217
2869.01 217
2869.14 215
2869.26 213
2869.38 211
2869.51 208
2869.63 206
2869.75 205
2869.87 204
2870.00 205
2870.12 206
2870.24 207
2870.37 209
2870.49 211
2870.61 211
2870.73 211
2870.86 210
2870.98 209
2871.10 206
2871.23 204
2871.35 203
2871.47 201
2871.59 201
2871.72 201
2871.84 202
2871.96 202
2872.09 201
2872.21 200
2872.33 198
2872.45 196
2872.58 194
2872.70 191
2872.82 189
2872.95 188
2873.07 186
2873.19 185
2873.31 184
2873.44 184
2873.56 183
2873.68 183
2873.81 184
2873.93 186
2874.05 189
2874.17 192
2874.30 196
2874.42 199
2874.54 202
2874.67 205
2874.79 207
2874.91 209
2875.04 210
2875.16 212
2875.28 214
2875.40 217
2875.53 219
2875.65 221
2875.77 223
2875.90 223
2876.02 222
2876.14 219
2876.26 213
2876.39 205
2876.51 197
2876.63 189
2876.76 182
2876.88 177
2877.00 174
2877.13 174
2877.25 174
2877.37 174
2877.49 173
2877.62 170
2877.74 164
2877.86 158
2877.99 152
2878.11 147
2878.23 145
2878.36 145
2878.48 147
2878.60 152
2878.72 157
2878.85 162
2878.97 167
2879.09 172
2879.22 176
2879.34 180
2879.46 183
2879.59 185
2879.71 187
2879.83 188
2879.95 187
2880.08 186
2880.20 183
2880.32 180
2880.45 177
2880.57 175
2880.69 174
2880.82 174
2880.94 176
2881.06 178
2881.19 182
2881.31 185
2881.43 189
2881.55 192
2881.68 196
2881.80 199
2881.92 201
2882.05 204
2882.17 208
2882.29 211
2882.42 216
2882.54 221
2882.66 226
2882.79 231
2882.91 236
2883.03 239
2883.15 240
2883.28 239
2883.40 237
2883.52 233
2883.65 229
2883.77 226
2883.89 223
2884.02 220
2884.14 218
2884.26 217
2884.39 216
2884.51 216
2884.63 218
2884.76 222
2884.88 228
2885.00 236
2885.13 244
2885.25 251
2885.37 257
2885.49 260
2885.62 262
2885.74 262
2885.86 260
2885.99 258
2886.11 255
2886.23 251
2886.36 245
2886.48 238
2886.60 230
2886.73 221
2886.85 212
2886.97 205
2887.10 199
2887.22 195
2887.34 193
2887.47 194
2887.59 196
2887.71 199
2887.84 204
2887.96 209
2888.08 214
2888.20 219
2888.33 222
2888.45 225
2888.57 226
2888.70 226
2888.82 225
2888.94 224
2889.07 222
2889.19 220
2889.31 218
2889.44 216
2889.56 215
2889.68 216
2889.81 217
2889.93 219
2890.05 221
2890.18 224
2890.30 226
2890.42 227
2890.55 227
2890.67 227
2890.79 226
2890.92 224
2891.04 223
2891.16 222
2891.29 221
2891.41 221
2891.53 221
2891.66 222
2891.78 222
2891.90 223
2892.03 223
2892.15 222
2892.27 220
2892.40 217
2892.52 212
2892.64 206
2892.77 199
2892.89 193
2893.01 188
2893.14 184
2893.26 183
2893.38 183
2893.51 184
2893.63 186
2893.75 189
2893.88 191
2894.00 193
2894.12 195
2894.25 197
2894.37 199
2894.49 201
2894.62 204
2894.74 205
2894.86 207
2894.99 208
2895.11 208
2895.23 208
2895.36 207
2895.48 206
2895.60 205
2895.73 203
2895.85 201
2895.97 199
2896.10 198
2896.22 196
2896.34 196
2896.47 196
2896.59 196
2896.71 197
2896.84 197
2896.96 198
2897.08 200
2897.21 202
2897.33 204
2897.45 208
2897.58 213
2897.70 218
2897.82 223
2897.95 226
2898.07 227
2898.19 226
2898.32 222
2898.44 216
2898.56 209
2898.69 202
2898.81 196
2898.93 190
2899.06 187
2899.18 185
2899.31 184
2899.43 185
2899.55 187
2899.68 189
2899.80 192
2899.92 194
2900.05 197
2900.17 199
2900.29 201
2900.42 201
2900.54 202
2900.66 202
2900.79 202
2900.91 203
2901.03 204
2901.16 205
2901.28 206
2901.40 207
2901.53 208
2901.65 207
2901.77 206
2901.90 203
2902.02 199
2902.15 194
2902.27 188
2902.39 181
2902.52 173
2902.64 167
2902.76 162
2902.89 159
2903.01 160
2903.13 164
2903.26 170
2903.38 177
2903.50 184
2903.63 189
2903.75 193
2903.87 194
2904.00 194
2904.12 193
2904.25 191
2904.37 189
2904.49 188
2904.62 187
2904.74 186
2904.86 186
2904.99 186
2905.11 186
2905.23 188
2905.36 190
2905.48 193
2905.60 197
2905.73 201
2905.85 204
2905.98 206
2906.10 207
2906.22 208
2906.35 208
2906.47 209
2906.59 208
2906.72 208
2906.84 207
2906.96 207
2907.09 206
2907.21 205
2907.34 205
2907.46 206
2907.58 208
2907.71 211
2907.83 215
2907.95 218
2908.08 222
2908.20 224
2908.32 225
2908.45 224
2908.57 221
2908.70 218
2908.82 214
2908.94 209
2909.07 203
2909.19 197
2909.31 192
2909.44 186
2909.56 182
2909.68 178
2909.81 176
2909.93 175
2910.06 176
2910.18 179
2910.30 182
2910.43 186
2910.55 190
2910.67 192
2910.80 193
2910.92 192
2911.05 190
2911.17 187
2911.29 184
2911.42 182
2911.54 181
2911.66 182
2911.79 184
2911.91 186
2912.04 188
2912.16 189
2912.28 189
2912.41 187
2912.53 184
2912.65 181
2912.78 178
2912.90 175
2913.03 172
2913.15 170
2913.27 167
2913.40 165
2913.52 163
2913.64 161
2913.77 160
2913.89 161
2914.02 164
2914.14 169
2914.26 175
2914.39 183
2914.51 190
2914.63 196
2914.76 200
2914.88 201
2915.01 200
2915.13 197
2915.25 193
2915.38 188
2915.50 184
2915.62 179
2915.75 175
2915.87 172
2916.00 169
2916.12 167
2916.24 165
2916.37 163
2916.49 162
2916.61 161
2916.74 159
2916.86 158
2916.99 155
2917.11 152
2917.23 149
2917.36 146
2917.48 143
2917.61 141
2917.73 140
2917.85 140
2917.98 140
2918.10 141
2918.22 143
2918.35 146
2918.47 149
2918.60 154
2918.72 159
2918.84 165
2918.97 171
2919.09 177
2919.22 182
2919.34 185
2919.46 188
2919.59 190
2919.71 191
2919.84 192
2919.96 193
2920.08 194
2920.21 193
2920.33 192
2920.45 191
2920.58 189
2920.70 188
2920.83 189
2920.95 193
2921.07 198
2921.20 204
2921.32 211
2921.45 218
2921.57 222
2921.69 223
2921.82 222
2921.94 218
2922.07 213
2922.19 206
2922.31 200
2922.44 196
2922.56 193
2922.69 193
2922.81 194
2922.93 198
2923.06 201
2923.18 205
2923.31 207
2923.43 207
2923.55 205
2923.68 203
2923.80 200
2923.93 197
2924.05 196
2924.17 196
2924.30 198
2924.42 200
2924.55 203
2924.67 205
2924.79 206
2924.92 206
2925.04 205
2925.17 202
2925.29 199
2925.41 195
2925.54 192
2925.66 188
2925.79 186
2925.91 185
2926.03 184
2926.16 183
2926.28 182
2926.41 180
2926.53 177
2926.65 173
2926.78 169
2926.90 165
2927.03 162
2927.15 159
2927.27 158
2927.40 156
2927.52 155
2927.65 153
2927.77 151
2927.89 150
2928.02 150
2928.14 152
2928.27 157
2928.39 164
2928.51 173
2928.64 182
2928.76 189
2928.89 194
2929.01 197
2929.13 196
2929.26 194
2929.38 191
2929.51 189
2929.63 188
2929.76 188
2929.88 190
2930.00 192
2930.13 194
2930.25 195
2930.38 196
2930.50 194
2930.62 193
2930.75 190
2930.87 188
2931.00 186
2931.12 184
2931.24 184
2931.37 183
2931.49 182
2931.62 182
2931.74 181
2931.87 181
2931.99 181
2932.11 181
2932.24 181
2932.36 181
2932.49 181
2932.61 179
2932.73 178
2932.86 175
2932.98 173
2933.11 171
2933.23 170
2933.36 169
2933.48 169
2933.60 168
2933.73 169
2933.85 169
2933.98 169
2934.10 170
2934.22 170
2934.35 171
2934.47 171
2934.60 171
2934.72 171
2934.85 171
2934.97 172
2935.09 172
2935.22 174
2935.34 178
2935.47 182
2935.59 188
2935.72 194
2935.84 199
2935.96 204
2936.09 207
2936.21 208
2936.34 207
2936.46 204
2936.58 199
2936.71 194
2936.83 187
2936.96 180
2937.08 174
2937.21 168
2937.33 163
2937.45 160
2937.58 159
2937.70 159
2937.83 160
2937.95 164
2938.08 168
2938.20 172
2938.32 178
2938.45 183
2938.57 188
2938.70 192
2938.82 195
2938.95 196
2939.07 196
2939.19 195
2939.32 193
2939.44 191
2939.57 189
2939.69 189
2939.82 189
2939.94 189
2940.06 190
2940.19 190
2940.31 191
2940.44 191
2940.56 192
2940.69 194
2940.81 195
2940.94 198
2941.06 201
2941.18 203
2941.31 206
2941.43 208
2941.56 210
2941.68 212
2941.81 213
2941.93 214
2942.05 214
2942.18 213
2942.30 213
2942.43 211
2942.55 210
2942.68 210
2942.80 210
2942.93 211
2943.05 212
2943.17 213
2943.30 214
2943.42 215
2943.55 215
2943.67 215
2943.80 216
2943.92 215
2944.04 215
2944.17 214
2944.29 211
2944.42 208
2944.54 204
2944.67 199
2944.79 195
2944.92 191
2945.04 189
2945.16 188
2945.29 189
2945.41 190
2945.54 192
2945.66 195
2945.79 198
2945.91 200
2946.04 203
2946.16 205
2946.28 205
2946.41 206
2946.53 205
2946.66 203
2946.78 201
2946.91 199
2947.03 196
2947.16 194
2947.28 193
2947.40 194
2947.53 197
2947.65 203
2947.78 212
2947.90 222
2948.03 232
2948.15 241
2948.28 247
2948.40 250
2948.52 249
2948.65 245
2948.77 238
2948.90 231
2949.02 224
2949.15 219
2949.27 215
2949.40 214
2949.52 213
2949.65 214
2949.77 215
2949.89 216
2950.02 216
2950.14 214
2950.27 209
2950.39 204
2950.52 197
2950.64 190
2950.77 183
2950.89 178
2951.02 175
2951.14 175
2951.26 176
2951.39 178
2951.51 180
2951.64 183
2951.76 184
2951.89 185
2952.01 185
2952.14 183
2952.26 180
2952.39 175
2952.51 171
2952.63 167
2952.76 163
2952.88 162
2953.01 162
2953.13 163
2953.26 163
2953.38 164
2953.51 164
2953.63 164
2953.76 164
2953.88 165
2954.01 168
2954.13 172
2954.25 177
2954.38 182
2954.50 186
2954.63 190
2954.75 193
2954.88 196
2955.00 198
2955.13 201
2955.25 204
2955.38 207
2955.50 209
2955.63 211
2955.75 213
2955.88 214
2956.00 216
2956.12 218
2956.25 220
2956.37 221
2956.50 222
2956.62 222
2956.75 221
2956.87 220
2957.00 221
2957.12 223
2957.25 228
2957.37 233
2957.50 240
2957.62 246
2957.75 249
2957.87 250
2957.99 248
2958.12 243
2958.24 236
2958.37 229
2958.49 223
2958.62 219
2958.74 216
2958.87 215
2958.99 216
2959.12 216
2959.24 217
2959.37 216
2959.49 214
2959.62 211
2959.74 206
2959.87 201
2959.99 196
2960.11 191
2960.24 188
2960.36 187
2960.49 188
2960.61 191
2960.74 194
2960.86 198
2960.99 199
2961.11 199
2961.24 197
2961.36 194
2961.49 190
2961.61 187
2961.74 184
2961.86 183
2961.99 184
2962.11 185
2962.24 187
2962.36 189
2962.49 190
2962.61 190
2962.74 189
2962.86 187
2962.98 185
2963.11 182
2963.23 180
2963.36 177
2963.48 174
2963.61 172
2963.73 171
2963.86 171
2963.98 172
2964.11 174
2964.23 177
2964.36 182
2964.48 187
2964.61 193
2964.73 198
2964.86 203
2964.98 207
2965.11 209
2965.23 210
2965.36 210
2965.48 209
2965.61 207
2965.73 204
2965.86 202
2965.98 200
2966.11 199
2966.23 200
2966.36 201
2966.48 203
2966.61 206
2966.73 207
2966.86 207
2966.98 205
2967.10 202
2967.23 198
2967.35 194
2967.48 191
2967.60 189
2967.73 189
2967.85 189
2967.98 189
2968.10 190
2968.23 190
2968.35 191
2968.48 190
2968.60 190
2968.73 188
2968.85 187
2968.98 185
2969.10 184
2969.23 183
2969.35 182
2969.48 181
2969.60 181
2969.73 182
2969.85 182
2969.98 184
2970.10 186
2970.23 188
2970.35 190
2970.48 192
2970.60 193
2970.73 194
2970.85 193
2970.98 191
2971.10 188
2971.23 186
2971.35 184
2971.48 184
2971.60 185
2971.73 189
2971.85 193
2971.98 198
2972.10 202
2972.23 205
2972.35 207
2972.48 209
2972.60 209
2972.73 208
2972.85 207
2972.98 205
2973.10 202
2973.23 197
2973.35 192
2973.48 186
2973.60 180
2973.73 174
2973.85 169
2973.98 163
2974.10 159
2974.23 155
2974.35 152
2974.48 150
2974.60 149
2974.73 149
2974.85 150
2974.98 151
2975.10 153
2975.23 155
2975.35 157
2975.48 159
2975.60 160
2975.73 160
2975.85 159
2975.98 157
2976.10 154
2976.23 152
2976.35 151
2976.48 151
2976.60 153
2976.73 157
2976.85 163
2976.98 169
2977.10 174
2977.23 179
2977.35 183
2977.48 185
2977.61 187
2977.73 189
2977.86 190
2977.98 191
2978.11 193
2978.23 194
2978.36 194
2978.48 194
2978.61 193
2978.73 191
2978.86 189
2978.98 188
2979.11 187
2979.23 187
2979.36 188
2979.48 187
2979.61 186
2979.73 184
2979.86 180
2979.98 177
2980.11 175
2980.23 174
2980.36 177
2980.48 181
2980.61 188
2980.73 194
2980.86 200
2980.98 203
2981.11 204
2981.23 201
2981.36 197
2981.48 192
2981.61 187
2981.74 182
2981.86 179
2981.99 177
2982.11 177
2982.24 180
2982.36 184
2982.49 191
2982.61 199
2982.74 209
2982.86 220
2982.99 231
2983.11 241
2983.24 250
2983.36 256
2983.49 261
2983.61 264
2983.74 265
2983.86 264
2983.99 263
2984.11 261
2984.24 257
2984.37 253
2984.49 248
2984.62 243
2984.74 237
2984.87 232
2984.99 227
2985.12 224
2985.24 223
2985.37 223
2985.49 223
2985.62 224
2985.74 224
2985.87 224
2985.99 223
2986.12 220
2986.24 216
2986.37 212
2986.49 207
2986.62 203
2986.75 200
2986.87 198
2987.00 197
2987.12 197
2987.25 198
2987.37 199
2987.50 200
2987.62 202
2987.75 205
2987.87 208
2988.00 212
2988.12 216
2988.25 219
2988.37 223
2988.50 225
2988.63 227
2988.75 228
2988.88 229
2989.00 229
2989.13 229
2989.25 230
2989.38 229
2989.50 229
2989.63 228
2989.75 228
2989.88 227
2990.00 228
2990.13 229
2990.26 231
2990.38 234
2990.51 237
2990.63 239
2990.76 240
2990.88 241
2991.01 240
2991.13 238
2991.26 236
2991.38 234
2991.51 232
2991.63 230
2991.76 227
2991.89 223
2992.01 218
2992.14 212
2992.26 206
2992.39 199
2992.51 193
2992.64 187
2992.76 184
2992.89 182
2993.01 183
2993.14 186
2993.26 193
2993.39 202
2993.52 212
2993.64 224
2993.77 234
2993.89 242
2994.02 246
2994.14 247
2994.27 245
2994.39 239
2994.52 232
2994.65 226
2994.77 221
2994.90 219
2995.02 220
2995.15 224
2995.27 231
2995.40 238
2995.52 245
2995.65 249
2995.77 250
2995.90 249
2996.03 245
2996.15 241
2996.28 236
2996.40 231
2996.53 227
2996.65 225
2996.78 223
2996.90 221
2997.03 221
2997.15 221
2997.28 221
2997.41 223
2997.53 224
2997.66 226
2997.78 229
2997.91 232
2998.03 234
2998.16 235
2998.28 235
2998.41 232
2998.54 228
2998.66 222
2998.79 215
2998.91 207
2999.04 201
2999.16 196
2999.29 193
2999.41 194
2999.54 196
2999.67 200
2999.79 205
2999.92 210
3000.04 213
3000.17 216
3000.29 216
3000.42 215
3000.55 213
3000.67 210
3000.80 208
3000.92 206
3001.05 205
3001.17 206
3001.30 208
3001.42 209
3001.55 210
3001.68 209
3001.80 206
3001.93 202
3002.05 197
3002.18 192
3002.30 188
3002.43 184
3002.55 182
3002.68 180
3002.81 180
3002.93 181
3003.06 182
3003.18 184
3003.31 187
3003.43 190
3003.56 194
3003.69 197
3003.81 200
3003.94 202
3004.06 203
3004.19 203
3004.31 203
3004.44 203
3004.57 203
3004.69 204
3004.82 207
3004.94 210
3005.07 213
3005.19 217
3005.32 220
3005.45 223
3005.57 225
3005.70 225
3005.82 223
3005.95 219
3006.07 214
3006.20 208
3006.33 201
3006.45 193
3006.58 185
3006.70 177
3006.83 171
3006.95 166
3007.08 162
3007.21 161
3007.33 162
3007.46 165
3007.58 169
3007.71 175
3007.83 180
3007.96 184
3008.09 187
3008.21 188
3008.34 187
3008.46 186
3008.59 184
3008.71 183
3008.84 184
3008.97 186
3009.09 189
3009.22 193
3009.34 197
3009.47 200
3009.59 201
3009.72 200
3009.85 199
3009.97 196
3010.10 194
3010.22 192
3010.35 191
3010.48 190
3010.60 190
3010.73 191
3010.85 191
3010.98 190
3011.10 190
3011.23 189
3011.36 188
3011.48 187
3011.61 188
3011.73 189
3011.86 192
3011.99 194
3012.11 196
3012.24 197
3012.36 197
3012.49 195
3012.61 192
3012.74 189
3012.87 185
3012.99 182
3013.12 181
3013.24 183
3013.37 186
3013.50 191
3013.62 196
3013.75 201
3013.87 205
3014.00 206
3014.12 205
3014.25 202
3014.38 198
3014.50 194
3014.63 189
3014.75 186
3014.88 184
3015.01 184
3015.13 186
3015.26 189
3015.38 193
3015.51 197
3015.64 201
3015.76 204
3015.89 205
3016.01 205
3016.14 203
3016.27 200
3016.39 196
3016.52 191
3016.64 185
3016.77 181
3016.89 178
3017.02 176
3017.15 176
3017.27 176
3017.40 177
3017.52 177
3017.65 177
3017.78 176
3017.90 175
3018.03 174
3018.15 173
3018.28 175
3018.41 178
3018.53 184
3018.66 190
3018.78 197
3018.91 202
3019.04 206
3019.16 208
3019.29 207
3019.41 205
3019.54 201
3019.67 198
3019.79 196
3019.92 195
3020.04 195
3020.17 195
3020.30 196
3020.42 195
3020.55 194
3020.67 193
3020.80 192
3020.93 191
3021.05 191
3021.18 192
3021.30 193
3021.43 193
3021.56 194
3021.68 193
3021.81 191
3021.93 187
3022.06 183
3022.19 180
3022.31 177
3022.44 175
3022.56 176
3022.69 178
3022.82 181
3022.94 186
3023.07 191
3023.19 195
3023.32 199
3023.45 201
3023.57 202
3023.70 202
3023.83 202
3023.95 202
3024.08 202
3024.20 203
3024.33 205
3024.46 206
3024.58 208
3024.71 209
3024.83 208
3024.96 206
3025.09 201
3025.21 196
3025.34 190
3025.46 184
3025.59 179
3025.72 176
3025.84 173
3025.97 171
3026.10 170
3026.22 168
3026.35 167
3026.47 165
3026.60 163
3026.73 163
3026.85 163
3026.98 164
3027.10 167
3027.23 170
3027.36 173
3027.48 176
3027.61 178
3027.74 180
3027.86 182
3027.99 184
3028.11 187
3028.24 191
3028.37 195
3028.49 200
3028.62 205
3028.74 207
3028.87 208
3029.00 208
3029.12 206
3029.25 204
3029.38 202
3029.50 200
3029.63 199
3029.75 197
3029.88 195
3030.01 192
3030.13 189
3030.26 186
3030.39 184
3030.51 185
3030.64 187
3030.76 192
3030.89 198
3031.02 204
3031.14 209
3031.27 213
3031.39 214
3031.52 214
3031.65 212
3031.77 210
3031.90 208
3032.03 205
3032.15 203
3032.28 200
3032.40 198
3032.53 194
3032.66 190
3032.78 186
3032.91 182
3033.04 178
3033.16 174
3033.29 171
3033.42 169
3033.54 168
3033.67 167
3033.79 166
3033.92 166
3034.05 166
3034.17 166
3034.30 166
3034.43 166
3034.55 165
3034.68 164
3034.80 164
3034.93 165
3035.06 165
3035.18 166
3035.31 168
3035.44 169
3035.56 170
3035.69 172
3035.81 173
3035.94 174
3036.07 176
3036.19 178
3036.32 179
3036.45 181
3036.57 182
3036.70 183
3036.83 184
3036.95 185
3037.08 185
3037.20 185
3037.33 184
3037.46 182
3037.58 178
3037.71 175
3037.84 171
3037.96 169
3038.09 169
3038.22 171
3038.34 175
3038.47 181
3038.59 186
3038.72 191
3038.85 194
3038.97 196
3039.10 195
3039.23 193
3039.35 190
3039.48 187
3039.61 184
3039.73 182
3039.86 181
3039.99 180
3040.11 181
3040.24 181
3040.36 182
3040.49 182
3040.62 182
3040.74 181
3040.87 178
3041.00 176
3041.12 173
3041.25 171
3041.38 170
3041.50 170
3041.63 172
3041.76 175
3041.88 179
3042.01 183
3042.13 187
3042.26 191
3042.39 194
3042.51 197
3042.64 198
3042.77 200
3042.89 201
3043.02 204
3043.15 207
3043.27 212
3043.40 217
3043.53 222
3043.65 227
3043.78 230
3043.91 230
3044.03 229
3044.16 226
3044.28 222
3044.41 217
3044.54 213
3044.66 209
3044.79 207
3044.92 204
3045.04 202
3045.17 198
3045.30 194
3045.42 188
3045.55 182
3045.68 175
3045.80 170
3045.93 165
3046.06 163
3046.18 163
3046.31 164
3046.44 168
3046.56 172
3046.69 176
3046.82 180
3046.94 184
3047.07 187
3047.20 190
3047.32 193
3047.45 195
3047.58 197
3047.70 197
3047.83 196
3047.95 193
3048.08 188
3048.21 181
3048.33 174
3048.46 166
3048.59 158
3048.71 152
3048.84 148
3048.97 145
3049.09 146
3049.22 150
3049.35 156
3049.47 162
3049.60 169
3049.73 174
3049.85 178
3049.98 180
3050.11 180
3050.23 179
3050.36 179
3050.49 180
3050.61 181
3050.74 183
3050.87 184
3050.99 183
3051.12 181
3051.25 178
3051.37 174
3051.50 169
3051.63 165
3051.75 162
3051.88 159
3052.01 157
3052.13 156
3052.26 154
3052.39 152
3052.51 150
3052.64 148
3052.77 146
3052.89 146
3053.02 146
3053.15 148
3053.27 151
3053.40 154
3053.53 157
3053.65 159
3053.78 161
3053.91 162
3054.03 162
3054.16 163
3054.29 163
3054.41 164
3054.54 164
3054.67 165
3054.79 166
3054.92 166
3055.05 166
3055.17 166
3055.30 165
3055.43 164
3055.55 164
3055.68 165
3055.81 167
3055.93 170
3056.06 176
3056.19 182
3056.32 187
3056.44 192
3056.57 195
3056.70 197
3056.82 197
3056.95 195
3057.08 194
3057.20 193
3057.33 193
3057.46 194
3057.58 195
3057.71 197
3057.84 198
3057.96 199
3058.09 199
3058.22 200
3058.34 200
3058.47 201
3058.60 203
3058.72 206
3058.85 209
3058.98 213
3059.10 218
3059.23 222
3059.36 225
3059.48 228
3059.61 228
3059.74 227
3059.87 223
3059.99 216
3060.12 209
3060.25 201
3060.37 194
3060.50 188
3060.63 184
3060.75 183
3060.88 182
3061.01 183
3061.13 183
3061.26 183
3061.39 182
3061.51 180
3061.64 178
3061.77 175
3061.90 171
3062.02 169
3062.15 168
3062.28 168
3062.40 171
3062.53 176
3062.66 183
3062.78 191
3062.91 198
3063.04 205
3063.16 209
3063.29 211
3063.42 210
3063.54 208
3063.67 204
3063.80 200
3063.93 195
3064.05 192
3064.18 188
3064.31 186
3064.43 185
3064.56 184
3064.69 185
3064.81 186
3064.94 188
3065.07 189
3065.19 191
3065.32 192
3065.45 192
3065.58 192
3065.70 193
3065.83 193
3065.96 194
3066.08 196
3066.21 197
3066.34 198
3066.46 198
3066.59 196
3066.72 193
3066.85 189
3066.97 185
3067.10 182
3067.23 180
3067.35 180
3067.48 180
3067.61 182
3067.73 184
3067.86 185
3067.99 184
3068.11 183
3068.24 180
3068.37 177
3068.50 174
3068.62 172
3068.75 172
3068.88 173
3069.00 175
3069.13 178
3069.26 180
3069.39 182
3069.51 184
3069.64 184
3069.77 183
3069.89 182
3070.02 180
3070.15 179
3070.27 178
3070.40 178
3070.53 178
3070.66 179
3070.78 181
3070.91 184
3071.04 187
3071.16 192
3071.29 196
3071.42 201
3071.54 204
3071.67 206
3071.80 208
3071.93 208
3072.05 207
3072.18 206
3072.31 205
3072.43 206
3072.56 208
3072.69 213
3072.82 219
3072.94 227
3073.07 236
3073.20 243
3073.32 249
3073.45 252
3073.58 251
3073.71 248
3073.83 244
3073.96 239
3074.09 235
3074.21 231
3074.34 229
3074.47 228
3074.60 228
3074.72 228
3074.85 229
3074.98 230
3075.10 232
3075.23 233
3075.36 235
3075.49 237
3075.61 239
3075.74 241
3075.87 242
3075.99 242
3076.12 240
3076.25 238
3076.38 234
3076.50 230
3076.63 225
3076.76 221
3076.88 217
3077.01 214
3077.14 212
3077.27 212
3077.39 213
3077.52 215
3077.65 217
3077.77 220
3077.90 223
3078.03 225
3078.16 225
3078.28 224
3078.41 220
3078.54 215
3078.67 210
3078.79 204
3078.92 198
3079.05 193
3079.17 188
3079.30 184
3079.43 180
3079.56 176
3079.68 171
3079.81 167
3079.94 164
3080.06 162
3080.19 161
3080.32 162
3080.45 165
3080.57 169
3080.70 173
3080.83 177
3080.96 179
3081.08 180
3081.21 180
3081.34 179
3081.46 179
3081.59 179
3081.72 179
3081.85 180
3081.97 181
3082.10 182
3082.23 183
3082.36 183
3082.48 184
3082.61 185
3082.74 185
3082.86 186
3082.99 186
3083.12 186
3083.25 186
3083.37 185
3083.50 184
3083.63 184
3083.76 185
3083.88 187
3084.01 190
3084.14 193
3084.27 197
3084.39 199
3084.52 200
3084.65 200
3084.77 200
3084.90 201
3085.03 203
3085.16 206
3085.28 211
3085.41 215
3085.54 220
3085.67 225
3085.79 228
3085.92 232
3086.05 235
3086.18 239
3086.30 242
3086.43 244
3086.56 244
3086.69 241
3086.81 237
3086.94 230
3087.07 224
3087.19 217
3087.32 212
3087.45 208
3087.58 205
3087.70 203
3087.83 201
3087.96 200
3088.09 198
3088.21 196
3088.34 195
3088.47 196
3088.60 197
3088.72 199
3088.85 202
3088.98 204
3089.11 206
3089.23 207
3089.36 206
3089.49 204
3089.62 200
3089.74 195
3089.87 189
3090.00 183
3090.13 178
3090.25 174
3090.38 174
3090.51 176
3090.64 181
3090.76 187
3090.89 195
3091.02 202
3091.15 208
3091.27 211
3091.40 212
3091.53 211
3091.66 208
3091.78 205
3091.91 201
3092.04 198
3092.17 196
3092.29 196
3092.42 197
3092.55 198
3092.68 200
3092.80 202
3092.93 202
3093.06 201
3093.19 198
3093.31 194
3093.44 189
3093.57 184
3093.70 179
3093.82 174
3093.95 172
3094.08 171
3094.21 171
3094.33 173
3094.46 176
3094.59 179
3094.72 181
3094.84 184
3094.97 185
3095.10 187
3095.23 187
3095.35 186
3095.48 185
3095.61 183
3095.74 180
3095.86 178
3095.99 175
3096.12 173
3096.25 171
3096.37 170
3096.50 170
3096.63 171
3096.76 172
3096.88 174
3097.01 175
3097.14 177
3097.27 178
3097.40 178
3097.52 177
3097.65 176
3097.78 174
3097.91 173
3098.03 172
3098.16 173
3098.29 175
3098.42 179
3098.54 184
3098.67 191
3098.80 197
3098.93 204
3099.05 209
3099.18 213
3099.31 216
3099.44 216
3099.56 214
3099.69 212
3099.82 211
3099.95 211
3100.08 215
3100.20 222
3100.33 233
3100.46 246
3100.59 261
3100.71 274
3100.84 286
3100.97 294
3101.10 300
3101.22 304
3101.35 307
3101.48 310
3101.61 314
3101.74 320
3101.86 327
3101.99 336
3102.12 347
3102.25 357
3102.37 368
3102.50 377
3102.63 385
3102.76 392
3102.88 397
3103.01 403
3103.14 408
3103.27 415
3103.40 422
3103.52 430
3103.65 437
3103.78 441
3103.91 443
3104.03 440
3104.16 433
3104.29 422
3104.42 409
3104.55 395
3104.67 381
3104.80 371
3104.93 362
3105.06 357
3105.18 355
3105.31 354
3105.44 354
3105.57 354
3105.70 354
3105.82 354
3105.95 353
3106.08 352
3106.21 348
3106.33 343
3106.46 335
3106.59 325
3106.72 313
3106.85 300
3106.97 287
3107.10 274
3107.23 263
3107.36 253
3107.48 246
3107.61 240
3107.74 235
3107.87 233
3108.00 232
3108.12 233
3108.25 235
3108.38 237
3108.51 240
3108.63 241
3108.76 240
3108.89 238
3109.02 235
3109.15 231
3109.27 227
3109.40 224
3109.53 222
3109.66 222
3109.79 221
3109.91 221
3110.04 221
3110.17 222
3110.30 222
3110.42 223
3110.55 225
3110.68 226
3110.81 228
3110.94 229
3111.06 228
3111.19 226
3111.32 223
3111.45 219
3111.58 214
3111.70 211
3111.83 209
3111.96 209
3112.09 211
3112.22 215
3112.34 218
3112.47 220
3112.60 221
3112.73 219
3112.85 215
3112.98 210
3113.11 203
3113.24 195
3113.37 188
3113.49 181
3113.62 175
3113.75 169
3113.88 166
3114.01 164
3114.13 164
3114.26 166
3114.39 169
3114.52 172
3114.65 174
3114.77 175
3114.90 174
3115.03 172
3115.16 171
3115.29 170
3115.41 172
3115.54 176
3115.67 182
3115.80 190
3115.93 198
3116.05 206
3116.18 211
3116.31 215
3116.44 216
3116.57 215
3116.69 214
3116.82 212
3116.95 211
3117.08 211
3117.21 211
3117.33 211
3117.46 210
3117.59 208
3117.72 204
3117.85 200
3117.97 194
3118.10 188
3118.23 181
3118.36 175
3118.49 169
3118.61 165
3118.74 163
3118.87 164
3119.00 166
3119.13 170
3119.25 176
3119.38 182
3119.51 188
3119.64 193
3119.77 196
3119.89 198
3120.02 199
3120.15 197
3120.28 193
3120.41 189
3120.54 183
3120.66 177
3120.79 172
3120.92 167
3121.05 163
3121.18 161
3121.30 163
3121.43 167
3121.56 174
3121.69 184
3121.82 194
3121.94 203
3122.07 210
3122.20 214
3122.33 213
3122.46 210
3122.58 204
3122.71 198
3122.84 193
3122.97 189
3123.10 188
3123.23 188
3123.35 189
3123.48 190
3123.61 191
3123.74 190
3123.87 189
3123.99 186
3124.12 183
3124.25 179
3124.38 176
3124.51 174
3124.64 173
3124.76 173
3124.89 174
3125.02 176
3125.15 178
3125.28 181
3125.40 183
3125.53 184
3125.66 186
3125.79 189
3125.92 193
3126.05 198
3126.17 204
3126.30 209
3126.43 213
3126.56 216
3126.69 216
3126.81 214
3126.94 211
3127.07 207
3127.20 202
3127.33 199
3127.46 195
3127.58 193
3127.71 191
3127.84 189
3127.97 187
3128.10 184
3128.22 181
3128.35 177
3128.48 173
3128.61 169
3128.74 166
3128.87 165
3128.99 167
3129.12 173
3129.25 183
3129.38 196
3129.51 210
3129.64 223
3129.76 235
3129.89 243
3130.02 246
3130.15 246
3130.28 244
3130.41 240
3130.53 236
3130.66 233
3130.79 231
3130.92 230
3131.05 230
3131.18 228
3131.30 226
3131.43 221
3131.56 215
3131.69 207
3131.82 199
3131.94 192
3132.07 186
3132.20 182
3132.33 180
3132.46 181
3132.59 184
3132.71 189
3132.84 193
3132.97 197
3133.10 199
3133.23 200
3133.36 199
3133.48 197
3133.61 195
3133.74 193
3133.87 191
3134.00 190
3134.13 190
3134.26 192
3134.38 194
3134.51 196
3134.64 198
3134.77 199
3134.90 200
3135.03 200
3135.15 201
3135.28 202
3135.41 204
3135.54 208
3135.67 212
3135.80 216
3135.92 220
3136.05 225
3136.18 229
3136.31 232
3136.44 235
3136.57 237
3136.69 237
3136.82 235
3136.95 229
3137.08 221
3137.21 212
3137.34 201
3137.46 192
3137.59 185
3137.72 181
3137.85 179
3137.98 180
3138.11 183
3138.24 185
3138.36 185
3138.49 184
3138.62 180
3138.75 175
3138.88 168
3139.01 162
3139.13 157
3139.26 153
3139.39 150
3139.52 149
3139.65 149
3139.78 151
3139.91 154
3140.03 158
3140.16 163
3140.29 168
3140.42 172
3140.55 175
3140.68 175
3140.81 172
3140.93 168
3141.06 161
3141.19 154
3141.32 148
3141.45 144
3141.58 142
3141.70 142
3141.83 143
3141.96 146
3142.09 148
3142.22 150
3142.35 152
3142.48 152
3142.60 152
3142.73 153
3142.86 154
3142.99 157
3143.12 162
3143.25 167
3143.38 173
3143.50 180
3143.63 185
3143.76 191
3143.89 196
3144.02 201
3144.15 207
3144.28 213
3144.40 220
3144.53 227
3144.66 232
3144.79 235
3144.92 235
3145.05 232
3145.18 225
3145.30 218
3145.43 210
3145.56 204
3145.69 200
3145.82 197
3145.95 197
3146.08 198
3146.20 199
3146.33 200
3146.46 201
3146.59 202
3146.72 203
3146.85 204
3146.98 205
3147.10 205
3147.23 205
3147.36 203
3147.49 200
3147.62 196
3147.75 192
3147.88 189
3148.01 186
3148.13 184
3148.26 181
3148.39 179
3148.52 177
3148.65 175
3148.78 172
3148.91 170
3149.03 168
3149.16 168
3149.29 169
3149.42 171
3149.55 174
3149.68 178
3149.81 181
3149.94 184
3150.06 186
3150.19 189
3150.32 192
3150.45 196
3150.58 202
3150.71 208
3150.84 214
3150.96 218
3151.09 220
3151.22 219
3151.35 215
3151.48 209
3151.61 200
3151.74 192
3151.87 183
3151.99 176
3152.12 171
3152.25 168
3152.38 167
3152.51 169
3152.64 172
3152.77 177
3152.90 183
3153.02 188
3153.15 191
3153.28 194
3153.41 194
3153.54 193
3153.67 192
3153.80 190
3153.93 189
3154.05 189
3154.18 191
3154.31 194
3154.44 198
3154.57 201
3154.70 204
3154.83 206
3154.96 205
3155.08 203
3155.21 199
3155.34 193
3155.47 188
3155.60 182
3155.73 177
3155.86 174
3155.99 173
3156.12 174
3156.24 177
3156.37 182
3156.50 187
3156.63 194
3156.76 200
3156.89 206
3157.02 211
3157.15 214
3157.27 216
3157.40 216
3157.53 216
3157.66 216
3157.79 217
3157.92 218
3158.05 221
3158.18 225
3158.31 230
3158.43 235
3158.56 240
3158.69 244
3158.82 246
3158.95 246
3159.08 245
3159.21 242
3159.34 239
3159.47 235
3159.59 232
3159.72 229
3159.85 227
3159.98 225
3160.11 223
3160.24 221
3160.37 219
3160.50 217
3160.63 214
3160.75 212
3160.88 209
3161.01 207
3161.14 205
3161.27 203
3161.40 201
3161.53 198
3161.66 196
3161.79 193
3161.91 191
3162.04 188
3162.17 187
3162.30 186
3162.43 186
3162.56 187
3162.69 187
3162.82 188
3162.95 188
3163.07 186
3163.20 183
3163.33 179
3163.46 174
3163.59 169
3163.72 164
3163.85 161
3163.98 159
3164.11 159
3164.24 160
3164.36 162
3164.49 164
3164.62 166
3164.75 167
3164.88 168
3165.01 167
3165.14 166
3165.27 165
3165.40 164
3165.53 163
3165.65 161
3165.78 160
3165.91 159
3166.04 157
3166.17 157
3166.30 158
3166.43 160
3166.56 163
3166.69 165
3166.82 168
3166.94 169
3167.07 168
3167.20 166
3167.33 163
3167.46 161
3167.59 160
3167.72 160
3167.85 162
3167.98 164
3168.11 166
3168.23 168
3168.36 168
3168.49 168
3168.62 166
3168.75 165
3168.88 163
3169.01 162
3169.14 162
3169.27 164
3169.40 168
3169.53 175
3169.65 182
3169.78 191
3169.91 201
3170.04 210
3170.17 218
3170.30 226
3170.43 231
3170.56 236
3170.69 239
3170.82 241
3170.95 241
3171.07 239
3171.20 237
3171.33 235
3171.46 233
3171.59 232
3171.72 232
3171.85 233
3171.98 234
3172.11 234
3172.24 233
3172.37 231
3172.50 228
3172.62 226
3172.75 227
3172.88 231
3173.01 237
3173.14 244
3173.27 251
3173.40 255
3173.53 256
3173.66 252
3173.79 244
3173.92 235
3174.05 227
3174.17 221
3174.30 217
3174.43 216
3174.56 216
3174.69 216
3174.82 216
3174.95 214
3175.08 212
3175.21 209
3175.34 206
3175.47 204
3175.60 202
3175.72 201
3175.85 199
3175.98 197
3176.11 195
3176.24 193
3176.37 193
3176.50 193
3176.63 194
3176.76 196
3176.89 198
3177.02 199
3177.15 200
3177.28 201
3177.40 200
3177.53 199
3177.66 198
3177.79 198
3177.92 197
3178.05 198
3178.18 198
3178.31 199
3178.44 199
3178.57 199
3178.70 199
3178.83 198
3178.96 195
3179.09 193
3179.21 190
3179.34 188
3179.47 186
3179.60 186
3179.73 188
3179.86 191
3179.99 195
3180.12 199
3180.25 202
3180.38 204
3180.51 203
3180.64 201
3180.77 197
3180.90 191
3181.02 185
3181.15 179
3181.28 174
3181.41 170
3181.54 168
3181.67 168
3181.80 170
3181.93 174
3182.06 180
3182.19 187
3182.32 194
3182.45 201
3182.58 207
3182.71 212
3182.84 214
3182.96 214
3183.09 213
3183.22 210
3183.35 206
3183.48 202
3183.61 199
3183.74 197
3183.87 196
3184.00 197
3184.13 198
3184.26 199
3184.39 199
3184.52 197
3184.65 195
3184.78 192
3184.91 189
3185.03 187
3185.16 186
3185.29 188
3185.42 192
3185.55 197
3185.68 202
3185.81 206
3185.94 208
3186.07 209
3186.20 208
3186.33 206
3186.46 205
3186.59 206
3186.72 207
3186.85 211
3186.98 215
3187.11 218
3187.24 221
3187.36 222
3187.49 221
3187.62 218
3187.75 214
3187.88 210
3188.01 205
3188.14 201
3188.27 198
3188.40 196
3188.53 194
3188.66 194
3188.79 194
3188.92 195
3189.05 196
3189.18 197
3189.31 198
3189.44 200
3189.57 201
3189.69 203
3189.82 204
3189.95 206
3190.08 207
3190.21 208
3190.34 208
3190.47 207
3190.60 204
3190.73 199
3190.86 193
3190.99 187
3191.12 179
3191.25 173
3191.38 168
3191.51 165
3191.64 165
3191.77 169
3191.90 175
3192.03 184
3192.16 194
3192.29 204
3192.41 212
3192.54 218
3192.67 221
3192.80 222
3192.93 222
3193.06 221
3193.19 222
3193.32 225
3193.45 228
3193.58 232
3193.71 235
3193.84 236
3193.97 235
3194.10 232
3194.23 227
3194.36 220
3194.49 213
3194.62 206
3194.75 199
3194.88 193
3195.01 188
3195.14 184
3195.27 182
3195.40 182
3195.52 182
3195.65 184
3195.78 187
3195.91 190
3196.04 193
3196.17 197
3196.30 200
3196.43 202
3196.56 203
3196.69 203
3196.82 201
3196.95 198
3197.08 193
3197.21 188
3197.34 183
3197.47 180
3197.60 178
3197.73 178
3197.86 179
3197.99 182
3198.12 185
3198.25 188
3198.38 190
3198.51 193
3198.64 195
3198.77 196
3198.90 198
3199.03 200
3199.16 203
3199.28 206
3199.41 210
3199.54 213
3199.67 216
3199.80 217
3199.93 216
3200.06 214
3200.19 210
3200.32 205
3200.45 200
3200.58 196
3200.71 195
3200.84 195
3200.97 198
3201.10 203
3201.23 209
3201.36 215
3201.49 222
3201.62 228
3201.75 234
3201.88 239
3202.01 243
3202.14 247
3202.27 249
3202.40 249
3202.53 248
3202.66 244
3202.79 238
3202.92 230
3203.05 221
3203.18 212
3203.31 203
3203.44 195
3203.57 188
3203.70 182
3203.83 179
3203.96 177
3204.09 176
3204.21 176
3204.34 177
3204.47 177
3204.60 177
3204.73 176
3204.86 174
3204.99 172
3205.12 169
3205.25 166
3205.38 164
3205.51 162
3205.64 161
3205.77 162
3205.90 164
3206.03 167
3206.16 171
3206.29 175
3206.42 180
3206.55 185
3206.68 189
3206.81 193
3206.94 197
3207.07 200
3207.20 203
3207.33 205
3207.46 206
3207.59 206
3207.72 206
3207.85 205
3207.98 204
3208.11 204
3208.24 204
3208.37 205
3208.50 206
3208.63 209
3208.76 212
3208.89 215
3209.02 217
3209.15 217
3209.28 215
3209.41 212
3209.54 207
3209.67 202
3209.80 196
3209.93 192
3210.06 189
3210.19 187
3210.32 187
3210.45 187
3210.58 188
3210.71 190
3210.84 192
3210.97 194
3211.10 196
3211.23 198
3211.36 199
3211.49 198
3211.62 197
3211.75 195
3211.88 192
3212.01 189
3212.14 188
3212.27 187
3212.40 186
3212.53 187
3212.66 188
3212.79 190
3212.92 191
3213.05 192
3213.18 194
3213.31 194
3213.44 194
3213.57 192
3213.70 189
3213.83 185
3213.96 180
3214.09 175
3214.22 170
3214.35 168
3214.48 167
3214.61 167
3214.74 169
3214.87 170
3215.00 172
3215.13 173
3215.26 173
3215.39 174
3215.52 175
3215.65 176
3215.78 178
3215.91 180
3216.04 183
3216.17 185
3216.30 187
3216.43 189
3216.56 191
3216.69 193
3216.82 195
3216.95 197
3217.08 198
3217.21 200
3217.34 201
3217.47 203
3217.60 204
3217.73 205
3217.86 206
3217.99 205
3218.12 202
3218.25 198
3218.38 192
3218.51 185
3218.64 178
3218.77 173
3218.90 169
3219.03 167
3219.16 168
3219.29 171
3219.42 175
3219.55 179
3219.68 182
3219.81 183
3219.94 183
3220.07 182
3220.20 181
3220.33 180
3220.46 180
3220.59 180
3220.72 181
3220.85 182
3220.98 183
3221.11 185
3221.24 186
3221.37 188
3221.50 189
3221.63 190
3221.76 191
3221.89 191
3222.02 189
3222.15 187
3222.28 183
3222.41 177
3222.54 172
3222.67 166
3222.80 161
3222.93 158
3223.06 157
3223.19 157
3223.32 159
3223.45 163
3223.58 166
3223.71 169
3223.84 172
3223.97 174
3224.10 176
3224.23 177
3224.36 180
3224.49 182
3224.62 186
3224.75 190
3224.88 194
3225.02 198
3225.15 201
3225.28 202
3225.41 202
3225.54 201
3225.67 199
3225.80 197
3225.93 194
3226.06 192
3226.19 191
3226.32 191
3226.45 191
3226.58 191
3226.71 190
3226.84 189
3226.97 187
3227.10 185
3227.23 184
3227.36 184
3227.49 186
3227.62 190
3227.75 197
3227.88 206
3228.01 214
3228.14 221
3228.27 225
3228.40 227
3228.53 225
3228.66 221
3228.79 216
3228.92 210
3229.05 205
3229.18 201
3229.31 198
3229.44 198
3229.57 199
3229.70 202
3229.83 206
3229.97 211
3230.10 217
3230.23 222
3230.36 228
3230.49 232
3230.62 234
3230.75 236
3230.88 236
3231.01 235
3231.14 234
3231.27 234
3231.40 233
3231.53 232
3231.66 230
3231.79 227
3231.92 222
3232.05 215
3232.18 207
3232.31 199
3232.44 191
3232.57 185
3232.70 181
3232.83 178
3232.96 178
3233.09 178
3233.22 180
3233.35 182
3233.48 185
3233.61 187
3233.75 189
3233.88 189
3234.01 189
3234.14 188
3234.27 186
3234.40 184
3234.53 182
3234.66 180
3234.79 180
3234.92 181
3235.05 182
3235.18 184
3235.31 185
3235.44 185
3235.57 183
3235.70 180
3235.83 176
3235.96 171
3236.09 167
3236.22 163
3236.35 161
3236.48 159
3236.61 158
3236.74 158
3236.88 157
3237.01 157
3237.14 156
3237.27 155
3237.40 154
3237.53 152
3237.66 151
3237.79 150
3237.92 151
3238.05 154
3238.18 158
3238.31 164
3238.44 169
3238.57 175
3238.70 179
3238.83 181
3238.96 181
3239.09 180
3239.22 179
3239.35 176
3239.48 174
3239.62 173
3239.75 171
3239.88 171
3240.01 171
3240.14 173
3240.27 176
3240.40 181
3240.53 186
3240.66 192
3240.79 196
3240.92 198
3241.05 199
3241.18 197
3241.31 194
3241.44 190
3241.57 187
3241.70 186
3241.83 186
3241.96 188
3242.10 190
3242.23 192
3242.36 193
3242.49 192
3242.62 191
3242.75 189
3242.88 186
3243.01 184
3243.14 181
3243.27 179
3243.40 178
3243.53 177
3243.66 177
3243.79 176
3243.92 176
3244.05 177
3244.18 177
3244.32 178
3244.45 178
3244.58 177
3244.71 177
3244.84 177
3244.97 178
3245.10 179
3245.23 181
3245.36 183
3245.49 185
3245.62 185
3245.75 184
3245.88 182
3246.01 179
3246.14 175
3246.27 170
3246.41 166
3246.54 161
3246.67 157
3246.80 154
3246.93 152
3247.06 153
3247.19 156
3247.32 162
3247.45 170
3247.58 178
3247.71 187
3247.84 193
3247.97 198
3248.10 199
3248.23 199
3248.36 196
3248.50 193
3248.63 190
3248.76 187
3248.89 187
3249.02 188
3249.15 191
3249.28 196
3249.41 201
3249.54 206
3249.67 209
3249.80 209
3249.93 206
3250.06 201
3250.19 195
3250.33 189
3250.46 183
3250.59 180
3250.72 178
3250.85 177
3250.98 178
3251.11 179
3251.24 180
3251.37 181
3251.50 181
3251.63 180
3251.76 179
3251.89 177
3252.03 174
3252.16 171
3252.29 167
3252.42 163
3252.55 159
3252.68 157
3252.81 155
3252.94 154
3253.07 154
3253.20 154
3253.33 152
3253.46 150
3253.59 147
3253.73 144
3253.86 142
3253.99 142
3254.12 143
3254.25 145
3254.38 149
3254.51 153
3254.64 157
3254.77 161
3254.90 164
3255.03 168
3255.16 171
3255.29 174
3255.43 176
3255.56 177
3255.69 178
3255.82 177
3255.95 176
3256.08 173
3256.21 171
3256.34 168
3256.47 165
3256.60 163
3256.73 162
3256.86 162
3257.00 163
3257.13 166
3257.26 170
3257.39 174
3257.52 179
3257.65 183
3257.78 188
3257.91 192
3258.04 198
3258.17 205
3258.30 214
3258.44 225
3258.57 236
3258.70 246
3258.83 253
3258.96 257
3259.09 258
3259.22 255
3259.35 249
3259.48 243
3259.61 238
3259.74 233
3259.88 229
3260.01 226
3260.14 223
3260.27 220
3260.40 216
3260.53 213
3260.66 210
3260.79 208
3260.92 207
3261.05 207
3261.18 207
3261.32 207
3261.45 205
3261.58 203
3261.71 200
3261.84 196
3261.97 191
3262.10 187
3262.23 183
3262.36 180
3262.49 178
3262.62 175
3262.76 173
3262.89 171
3263.02 168
3263.15 167
3263.28 165
3263.41 164
3263.54 163
3263.67 163
3263.80 162
3263.93 160
3264.07 158
3264.20 156
3264.33 153
3264.46 150
3264.59 148
3264.72 148
3264.85 149
3264.98 151
3265.11 154
3265.24 158
3265.38 162
3265.51 165
3265.64 168
3265.77 169
3265.90 170
3266.03 170
3266.16 170
3266.29 170
3266.42 170
3266.56 172
3266.69 176
3266.82 181
3266.95 188
3267.08 196
3267.21 204
3267.34 212
3267.47 218
3267.60 223
3267.73 226
3267.87 228
3268.00 228
3268.13 227
3268.26 226
3268.39 225
3268.52 224
3268.65 223
3268.78 222
3268.91 221
3269.05 219
3269.18 217
3269.31 215
3269.44 212
3269.57 209
3269.70 206
3269.83 203
3269.96 200
3270.09 196
3270.23 193
3270.36 189
3270.49 185
3270.62 182
3270.75 181
3270.88 181
3271.01 184
3271.14 187
3271.27 191
3271.41 195
3271.54 197
3271.67 198
3271.80 197
3271.93 194
3272.06 191
3272.19 187
3272.32 184
3272.45 181
3272.59 179
3272.72 178
3272.85 177
3272.98 177
3273.11 178
3273.24 180
3273.37 181
3273.50 182
3273.64 181
3273.77 179
3273.90 176
3274.03 171
3274.16 168
3274.29 165
3274.42 165
3274.55 167
3274.69 171
3274.82 177
3274.95 182
3275.08 188
3275.21 192
3275.34 195
3275.47 197
3275.60 197
3275.73 196
3275.87 194
3276.00 191
3276.13 188
3276.26 185
3276.39 183
3276.52 181
3276.65 181
3276.78 181
3276.92 181
3277.05 181
3277.18 180
3277.31 179
3277.44 177
3277.57 176
3277.70 175
3277.83 175
3277.97 176
3278.10 177
3278.23 179
3278.36 179
3278.49 179
3278.62 179
3278.75 178
3278.89 178
3279.02 180
3279.15 184
3279.28 190
3279.41 199
3279.54 209
3279.67 220
3279.80 231
3279.94 241
3280.07 250
3280.20 257
3280.33 262
3280.46 265
3280.59 265
3280.72 262
3280.85 257
3280.99 249
3281.12 241
3281.25 232
3281.38 224
3281.51 217
3281.64 212
3281.77 208
3281.91 206
3282.04 206
3282.17 206
3282.30 207
3282.43 209
3282.56 211
3282.69 214
3282.83 217
3282.96 221
3283.09 226
3283.22 232
3283.35 239
3283.48 247
3283.61 256
3283.74 266
3283.88 274
3284.01 282
3284.14 287
3284.27 291
3284.40 292
3284.53 291
3284.66 288
3284.80 284
3284.93 279
3285.06 274
3285.19 269
3285.32 265
3285.45 261
3285.58 257
3285.72 254
3285.85 250
3285.98 245
3286.11 240
3286.24 234
3286.37 228
3286.50 223
3286.64 219
3286.77 217
3286.90 217
3287.03 218
3287.16 221
3287.29 224
3287.42 227
3287.56 229
3287.69 229
3287.82 227
3287.95 223
3288.08 217
3288.21 210
3288.35 202
3288.48 195
3288.61 190
3288.74 188
3288.87 188
3289.00 191
3289.13 196
3289.27 201
3289.40 207
3289.53 211
3289.66 214
3289.79 216
3289.92 216
3290.05 214
3290.19 210
3290.32 206
3290.45 202
3290.58 197
3290.71 194
3290.84 192
3290.98 192
3291.11 194
3291.24 197
3291.37 201
3291.50 206
3291.63 210
3291.76 214
3291.90 217
3292.03 219
3292.16 222
3292.29 224
3292.42 226
3292.55 227
3292.69 226
3292.82 224
3292.95 220
3293.08 214
3293.21 206
3293.34 199
3293.48 192
3293.61 186
3293.74 183
3293.87 183
3294.00 184
3294.13 186
3294.26 189
3294.40 192
3294.53 194
3294.66 196
3294.79 198
3294.92 199
3295.05 200
3295.19 201
3295.32 202
3295.45 203
3295.58 204
3295.71 207
3295.84 212
3295.98 219
3296.11 228
3296.24 238
3296.37 248
3296.50 257
3296.63 265
3296.77 269
3296.90 271
3297.03 269
3297.16 265
3297.29 259
3297.42 251
3297.56 243
3297.69 234
3297.82 225
3297.95 216
3298.08 209
3298.21 202
3298.35 195
3298.48 190
3298.61 185
3298.74 181
3298.87 179
3299.00 179
3299.14 180
3299.27 183
3299.40 188
3299.53 194
3299.66 201
3299.79 209
3299.93 216
3300.06 221
3300.19 224
3300.32 223
3300.45 221
3300.58 216
3300.72 211
3300.85 205
3300.98 199
3301.11 195
3301.24 192
3301.38 189
3301.51 187
3301.64 184
3301.77 181
3301.90 180
3302.03 180
3302.17 183
3302.30 188
3302.43 195
3302.56 203
3302.69 211
3302.82 216
3302.96 219
3303.09 219
3303.22 217
3303.35 214
3303.48 210
3303.62 208
3303.75 207
3303.88 208
3304.01 210
3304.14 212
3304.27 214
3304.41 215
3304.54 215
3304.67 213
3304.80 210
3304.93 207
3305.06 203
3305.20 201
3305.33 199
3305.46 198
3305.59 198
3305.72 199
3305.86 199
3305.99 198
3306.12 196
3306.25 193
3306.38 189
3306.52 186
3306.65 182
3306.78 180
3306.91 178
3307.04 177
3307.17 177
3307.31 177
3307.44 177
3307.57 178
3307.70 180
3307.83 182
3307.97 184
3308.10 185
3308.23 185
3308.36 184
3308.49 182
3308.62 179
3308.76 176
3308.89 174
3309.02 173
3309.15 174
3309.28 175
3309.42 178
3309.55 181
3309.68 186
3309.81 190
3309.94 195
3310.08 200
3310.21 204
3310.34 207
3310.47 208
3310.60 207
3310.74 206
3310.87 204
3311.00 203
3311.13 202
3311.26 203
3311.40 205
3311.53 207
3311.66 210
3311.79 214
3311.92 217
3312.05 221
3312.19 223
3312.32 226
3312.45 228
3312.58 231
3312.71 234
3312.85 239
3312.98 245
3313.11 252
3313.24 259
3313.37 266
3313.51 271
3313.64 273
3313.77 273
3313.90 270
3314.03 265
3314.17 259
3314.30 251
3314.43 243
3314.56 236
3314.69 228
3314.83 222
3314.96 217
3315.09 213
3315.22 211
3315.35 211
3315.49 212
3315.62 214
3315.75 216
3315.88 219
3316.01 221
3316.15 224
3316.28 227
3316.41 230
3316.54 234
3316.68 238
3316.81 242
3316.94 245
3317.07 248
3317.20 250
3317.34 251
3317.47 250
3317.60 250
3317.73 249
3317.86 247
3318.00 246
3318.13 244
3318.26 242
3318.39 239
3318.52 236
3318.66 234
3318.79 232
3318.92 231
3319.05 231
3319.18 233
3319.32 236
3319.45 239
3319.58 241
3319.71 241
3319.85 240
3319.98 236
3320.11 231
3320.24 226
3320.37 221
3320.51 217
3320.64 214
3320.77 214
3320.90 216
3321.03 219
3321.17 223
3321.30 227
3321.43 230
3321.56 234
3321.69 238
3321.83 242
3321.96 247
3322.09 253
3322.22 258
3322.36 264
3322.49 269
3322.62 274
3322.75 278
3322.88 283
3323.02 289
3323.15 296
3323.28 306
3323.41 318
3323.55 330
3323.68 343
3323.81 356
3323.94 367
3324.07 377
3324.21 386
3324.34 394
3324.47 401
3324.60 408
3324.74 412
3324.87 414
3325.00 414
3325.13 411
3325.26 405
3325.40 397
3325.53 388
3325.66 378
3325.79 369
3325.92 360
3326.06 351
3326.19 342
3326.32 334
3326.45 327
3326.59 321
3326.72 317
3326.85 314
3326.98 311
3327.12 308
3327.25 305
3327.38 301
3327.51 296
3327.64 291
3327.78 286
3327.91 281
3328.04 276
3328.17 271
3328.31 267
3328.44 263
3328.57 260
3328.70 258
3328.83 258
3328.97 260
3329.10 262
3329.23 264
3329.36 265
3329.50 264
3329.63 261
3329.76 255
3329.89 249
3330.03 242
3330.16 236
3330.29 230
3330.42 225
3330.55 222
3330.69 219
3330.82 218
3330.95 217
3331.08 217
3331.22 217
3331.35 217
3331.48 217
3331.61 217
3331.75 217
3331.88 216
3332.01 215
3332.14 213
3332.28 212
3332.41 212
3332.54 213
3332.67 216
3332.80 220
3332.94 226
3333.07 232
3333.20 238
3333.33 242
3333.47 243
3333.60 242
3333.73 239
3333.86 233
3334.00 228
3334.13 222
3334.26 218
3334.39 215
3334.53 214
3334.66 214
3334.79 215
3334.92 218
3335.06 222
3335.19 227
3335.32 232
3335.45 237
3335.59 242
3335.72 246
3335.85 248
3335.98 247
3336.11 243
3336.25 238
3336.38 232
3336.51 225
3336.64 218
3336.78 212
3336.91 207
3337.04 204
3337.17 201
3337.31 199
3337.44 197
3337.57 195
3337.70 192
3337.84 189
3337.97 185
3338.10 181
3338.23 177
3338.37 173
3338.50 171
3338.63 170
3338.76 171
3338.90 175
3339.03 180
3339.16 187
3339.29 194
3339.43 201
3339.56 207
3339.69 212
3339.82 215
3339.96 217
3340.09 217
3340.22 217
3340.35 215
3340.49 214
3340.62 212
3340.75 210
3340.88 208
3341.02 205
3341.15 204
3341.28 202
3341.41 203
3341.55 204
3341.68 207
3341.81 212
3341.94 216
3342.08 219
3342.21 221
3342.34 221
3342.47 220
3342.61 217
3342.74 214
3342.87 211
3343.01 211
3343.14 211
3343.27 213
3343.40 215
3343.54 218
3343.67 219
3343.80 220
3343.93 221
3344.07 220
3344.20 219
3344.33 218
3344.46 216
3344.60 213
3344.73 210
3344.86 206
3344.99 203
3345.13 200
3345.26 197
3345.39 194
3345.52 190
3345.66 187
3345.79 184
3345.92 181
3346.05 179
3346.19 177
3346.32 176
3346.45 176
3346.59 175
3346.72 175
3346.85 175
3346.98 177
3347.12 179
3347.25 182
3347.38 186
3347.51 190
3347.65 195
3347.78 200
3347.91 205
3348.04 209
3348.18 212
3348.31 214
3348.44 215
3348.58 215
3348.71 213
3348.84 211
3348.97 208
3349.11 206
3349.24 206
3349.37 207
3349.50 210
3349.64 215
3349.77 221
3349.90 225
3350.04 227
3350.17 226
3350.30 221
3350.43 214
3350.57 205
3350.70 197
3350.83 191
3350.96 189
3351.10 191
3351.23 196
3351.36 201
3351.50 206
3351.63 207
3351.76 205
3351.89 199
3352.03 190
3352.16 180
3352.29 170
3352.42 163
3352.56 158
3352.69 156
3352.82 158
3352.96 161
3353.09 165
3353.22 168
3353.35 170
3353.49 170
3353.62 169
3353.75 166
3353.88 163
3354.02 160
3354.15 159
3354.28 159
3354.42 162
3354.55 166
3354.68 171
3354.81 177
3354.95 182
3355.08 185
3355.21 186
3355.35 184
3355.48 180
3355.61 176
3355.74 172
3355.88 169
3356.01 169
3356.14 172
3356.28 177
3356.41 182
3356.54 188
3356.67 192
3356.81 194
3356.94 194
3357.07 193
3357.21 191
3357.34 189
3357.47 188
3357.60 189
3357.74 191
3357.87 194
3358.00 196
3358.14 199
3358.27 199
3358.40 198
3358.53 195
3358.67 190
3358.80 184
3358.93 178
3359.07 173
3359.20 168
3359.33 165
3359.46 164
3359.60 164
3359.73 166
3359.86 170
3360.00 175
3360.13 181
3360.26 188
3360.39 195
3360.53 202
3360.66 208
3360.79 214
3360.93 220
3361.06 224
3361.19 227
3361.33 229
3361.46 229
3361.59 226
3361.72 223
3361.86 217
3361.99 212
3362.12 207
3362.26 203
3362.39 200
3362.52 199
3362.65 199
3362.79 200
3362.92 201
3363.05 202
3363.19 203
3363.32 205
3363.45 207
3363.59 211
3363.72 214
3363.85 217
3363.98 219
3364.12 220
3364.25 219
3364.38 216
3364.52 213
3364.65 209
3364.78 205
3364.92 203
3365.05 201
3365.18 199
3365.31 198
3365.45 196
3365.58 195
3365.71 194
3365.85 195
3365.98 196
3366.11 199
3366.25 202
3366.38 206
3366.51 208
3366.64 209
3366.78 208
3366.91 206
3367.04 202
3367.18 198
3367.31 194
3367.44 191
3367.58 189
3367.71 189
3367.84 190
3367.98 193
3368.11 197
3368.24 202
3368.37 209
3368.51 216
3368.64 222
3368.77 227
3368.91 228
3369.04 228
3369.17 225
3369.31 220
3369.44 215
3369.57 210
3369.71 206
3369.84 203
3369.97 202
3370.10 203
3370.24 205
3370.37 207
3370.50 211
3370.64 215
3370.77 219
3370.90 224
3371.04 229
3371.17 233
3371.30 236
3371.44 237
3371.57 237
3371.70 235
3371.84 232
3371.97 228
3372.10 223
3372.23 219
3372.37 216
3372.50 214
3372.63 214
3372.77 215
3372.90 217
3373.03 219
3373.17 220
3373.30 220
3373.43 220
3373.57 218
3373.70 216
3373.83 214
3373.97 213
3374.10 212
3374.23 213
3374.37 214
3374.50 215
3374.63 217
3374.77 218
3374.90 218
3375.03 218
3375.16 218
3375.30 217
3375.43 216
3375.56 215
3375.70 214
3375.83 214
3375.96 215
3376.10 217
3376.23 220
3376.36 223
3376.50 226
3376.63 229
3376.76 231
3376.90 232
3377.03 232
3377.16 230
3377.30 227
3377.43 223
3377.56 219
3377.70 215
3377.83 212
3377.96 210
3378.10 207
3378.23 205
3378.36 203
3378.50 200
3378.63 199
3378.76 198
3378.90 197
3379.03 197
3379.16 198
3379.30 198
3379.43 197
3379.56 195
3379.70 193
3379.83 190
3379.96 189
3380.10 189
3380.23 191
3380.36 196
3380.50 203
3380.63 211
3380.76 219
3380.90 226
3381.03 232
3381.16 236
3381.30 240
3381.43 243
3381.56 246
3381.70 249
3381.83 253
3381.96 256
3382.10 257
3382.23 257
3382.36 255
3382.50 252
3382.63 247
3382.76 242
3382.90 238
3383.03 235
3383.16 234
3383.30 236
3383.43 239
3383.56 244
3383.70 249
3383.83 254
3383.96 257
3384.10 259
3384.23 258
3384.36 256
3384.50 254
3384.63 251
3384.76 249
3384.90 248
3385.03 248
3385.16 249
3385.30 250
3385.43 251
3385.56 252
3385.70 252
3385.83 254
3385.96 255
3386.10 257
3386.23 260
3386.36 264
3386.50 267
3386.63 270
3386.76 271
3386.90 273
3387.03 274
3387.16 277
3387.30 282
3387.43 290
3387.56 299
3387.70 309
3387.83 320
3387.96 329
3388.10 336
3388.23 342
3388.37 346
3388.50 349
3388.63 354
3388.77 361
3388.90 370
3389.03 383
3389.17 396
3389.30 410
3389.43 423
3389.57 432
3389.70 438
3389.83 440
3389.97 440
3390.10 436
3390.23 432
3390.37 426
3390.50 419
3390.63 411
3390.77 400
3390.90 387
3391.04 371
3391.17 354
3391.30 336
3391.44 321
3391.57 307
3391.70 297
3391.84 289
3391.97 283
3392.10 277
3392.24 271
3392.37 263
3392.50 255
3392.64 247
3392.77 240
3392.90 233
3393.04 229
3393.17 225
3393.31 223
3393.44 221
3393.57 219
3393.71 218
3393.84 217
3393.97 216
3394.11 216
3394.24 216
3394.37 217
3394.51 216
3394.64 214
3394.77 211
3394.91 207
3395.04 203
3395.18 199
3395.31 198
3395.44 198
3395.58 199
3395.71 202
3395.84 204
3395.98 206
3396.11 206
3396.24 205
3396.38 203
3396.51 201
3396.65 200
3396.78 200
3396.91 203
3397.05 207
3397.18 213
3397.31 219
3397.45 225
3397.58 230
3397.71 233
3397.85 234
3397.98 234
3398.12 233
3398.25 231
3398.38 230
3398.52 229
3398.65 228
3398.78 227
3398.92 227
3399.05 226
3399.18 225
3399.32 224
3399.45 223
3399.59 223
3399.72 223
3399.85 222
3399.99 221
3400.12 219
3400.25 216
3400.39 214
3400.52 213
3400.66 214
3400.79 216
3400.92 219
3401.06 223
3401.19 226
3401.32 229
3401.46 232
3401.59 235
3401.73 239
3401.86 244
3401.99 252
3402.13 260
3402.26 268
3402.39 275
3402.53 278
3402.66 277
3402.80 273
3402.93 266
3403.06 258
3403.20 249
3403.33 243
3403.46 238
3403.60 234
3403.73 233
3403.87 232
3404.00 232
3404.13 230
3404.27 228
3404.40 226
3404.53 222
3404.67 218
3404.80 215
3404.94 212
3405.07 210
3405.20 209
3405.34 209
3405.47 210
3405.60 210
3405.74 210
3405.87 208
3406.01 206
3406.14 202
3406.27 197
3406.41 193
3406.54 190
3406.68 188
3406.81 188
3406.94 190
3407.08 192
3407.21 195
3407.34 198
3407.48 200
3407.61 200
3407.75 201
3407.88 201
3408.01 201
3408.15 201
3408.28 201
3408.42 199
3408.55 196
3408.68 190
3408.82 183
3408.95 174
3409.08 166
3409.22 160
3409.35 157
3409.49 157
3409.62 161
3409.75 165
3409.89 170
3410.02 175
3410.16 180
3410.29 184
3410.42 187
3410.56 190
3410.69 194
3410.83 196
3410.96 197
3411.09 198
3411.23 197
3411.36 196
3411.49 196
3411.63 197
3411.76 198
3411.90 199
3412.03 199
3412.16 198
3412.30 195
3412.43 193
3412.57 191
3412.70 191
3412.83 195
3412.97 201
3413.10 209
3413.24 216
3413.37 223
3413.50 226
3413.64 225
3413.77 222
3413.91 218
3414.04 213
3414.17 209
3414.31 207
3414.44 206
3414.58 205
3414.71 204
3414.84 202
3414.98 199
3415.11 197
3415.25 195
3415.38 195
3415.51 197
3415.65 201
3415.78 205
3415.92 208
3416.05 211
3416.18 213
3416.32 213
3416.45 213
3416.59 214
3416.72 215
3416.85 217
3416.99 220
3417.12 222
3417.26 225
3417.39 226
3417.52 226
3417.66 224
3417.79 221
3417.93 218
3418.06 214
3418.19 212
3418.33 210
3418.46 209
3418.60 209
3418.73 209
3418.86 209
3419.00 210
3419.13 211
3419.27 212
3419.40 212
3419.54 212
3419.67 211
3419.80 208
3419.94 204
3420.07 199
3420.21 192
3420.34 184
3420.47 177
3420.61 171
3420.74 167
3420.88 164
3421.01 163
3421.14 163
3421.28 163
3421.41 162
3421.55 161
3421.68 159
3421.81 156
3421.95 154
3422.08 153
3422.22 153
3422.35 155
3422.49 159
3422.62 164
3422.75 170
3422.89 176
3423.02 182
3423.16 187
3423.29 192
3423.42 196
3423.56 199
3423.69 201
3423.83 203
3423.96 203
3424.10 203
3424.23 202
3424.36 200
3424.50 197
3424.63 194
3424.77 190
3424.90 186
3425.03 183
3425.17 180
3425.30 177
3425.44 176
3425.57 175
3425.71 175
3425.84 176
3425.97 176
3426.11 177
3426.24 177
3426.38 177
3426.51 176
3426.65 174
3426.78 172
3426.91 171
3427.05 170
3427.18 170
3427.32 172
3427.45 174
3427.58 176
3427.72 177
3427.85 178
3427.99 177
3428.12 174
3428.26 170
3428.39 166
3428.52 162
3428.66 160
3428.79 159
3428.93 160
3429.06 162
3429.20 166
3429.33 171
3429.46 177
3429.60 184
3429.73 192
3429.87 201
3430.00 210
3430.14 217
3430.27 223
3430.40 225
3430.54 225
3430.67 222
3430.81 216
3430.94 210
3431.08 203
3431.21 197
3431.34 193
3431.48 190
3431.61 190
3431.75 192
3431.88 195
3432.02 198
3432.15 201
3432.28 204
3432.42 205
3432.55 206
3432.69 206
3432.82 205
3432.96 203
3433.09 202
3433.23 201
3433.36 201
3433.49 201
3433.63 203
3433.76 206
3433.90 212
3434.03 219
3434.17 226
3434.30 234
3434.43 240
3434.57 245
3434.70 248
3434.84 247
3434.97 244
3435.11 239
3435.24 234
3435.38 227
3435.51 222
3435.64 217
3435.78 213
3435.91 212
3436.05 210
3436.18 210
3436.32 210
3436.45 210
3436.58 210
3436.72 211
3436.85 212
3436.99 214
3437.12 216
3437.26 219
3437.39 220
3437.53 220
3437.66 219
3437.79 216
3437.93 212
3438.06 208
3438.20 204
3438.33 201
3438.47 199
3438.60 197
3438.74 196
3438.87 196
3439.00 195
3439.14 195
3439.27 194
3439.41 194
3439.54 194
3439.68 194
3439.81 196
3439.95 198
3440.08 200
3440.21 203
3440.35 205
3440.48 207
3440.62 208
3440.75 209
3440.89 209
3441.02 210
3441.16 211
3441.29 213
3441.43 215
3441.56 217
3441.69 220
3441.83 222
3441.96 224
3442.10 226
3442.23 228
3442.37 229
3442.50 230
3442.64 230
3442.77 229
3442.91 228
3443.04 225
3443.17 222
3443.31 219
3443.44 215
3443.58 212
3443.71 209
3443.85 207
3443.98 207
3444.12 209
3444.25 211
3444.39 215
3444.52 219
3444.65 223
3444.79 226
3444.92 229
3445.06 231
3445.19 233
3445.33 237
3445.46 241
3445.60 247
3445.73 252
3445.87 257
3446.00 259
3446.13 258
3446.27 254
3446.40 246
3446.54 237
3446.67 227
3446.81 217
3446.94 210
3447.08 205
3447.21 204
3447.35 205
3447.48 207
3447.62 209
3447.75 211
3447.89 212
3448.02 213
3448.15 213
3448.29 216
3448.42 221
3448.56 228
3448.69 239
3448.83 251
3448.96 262
3449.10 272
3449.23 279
3449.37 281
3449.50 279
3449.64 275
3449.77 268
3449.90 261
3450.04 254
3450.17 248
3450.31 243
3450.44 239
3450.58 235
3450.71 231
3450.85 227
3450.98 224
3451.12 222
3451.25 221
3451.39 223
3451.52 226
3451.66 231
3451.79 236
3451.93 241
3452.06 246
3452.19 249
3452.33 250
3452.46 249
3452.60 247
3452.73 245
3452.87 241
3453.00 238
3453.14 236
3453.27 234
3453.41 235
3453.54 237
3453.68 240
3453.81 244
3453.95 248
3454.08 251
3454.22 253
3454.35 255
3454.49 257
3454.62 260
3454.75 263
3454.89 267
3455.02 271
3455.16 274
3455.29 277
3455.43 278
3455.56 277
3455.70 277
3455.83 276
3455.97 277
3456.10 278
3456.24 282
3456.37 285
3456.51 289
3456.64 292
3456.78 295
3456.91 297
3457.05 298
3457.18 298
3457.32 298
3457.45 297
3457.59 296
3457.72 293
3457.86 289
3457.99 284
3458.13 278
3458.26 270
3458.39 263
3458.53 256
3458.66 249
3458.80 244
3458.93 240
3459.07 238
3459.20 236
3459.34 235
3459.47 235
3459.61 236
3459.74 238
3459.88 240
3460.01 244
3460.15 249
3460.28 253
3460.42 254
3460.55 253
3460.69 249
3460.82 241
3460.96 230
3461.09 220
3461.23 210
3461.36 204
3461.50 201
3461.63 201
3461.77 204
3461.90 208
3462.04 212
3462.17 215
3462.31 217
3462.44 217
3462.58 217
3462.71 216
3462.85 215
3462.98 215
3463.12 215
3463.25 216
3463.39 217
3463.52 219
3463.66 220
3463.79 220
3463.93 219
3464.06 218
3464.20 215
3464.33 212
3464.47 209
3464.60 207
3464.74 207
3464.87 207
3465.01 210
3465.14 213
3465.28 216
3465.41 219
3465.55 221
3465.68 221
3465.82 220
3465.95 217
3466.09 213
3466.22 209
3466.36 204
3466.49 200
3466.63 197
3466.76 196
3466.90 196
3467.03 197
3467.17 198
3467.30 201
3467.44 203
3467.57 204
3467.71 204
3467.84 203
3467.98 202
3468.11 201
3468.25 202
3468.38 203
3468.52 207
3468.65 212
3468.79 218
3468.92 223
3469.06 228
3469.19 230
3469.33 230
3469.46 227
3469.60 222
3469.73 215
3469.87 208
3470.00 202
3470.14 198
3470.27 195
3470.41 193
3470.54 193
3470.68 193
3470.81 194
3470.95 195
3471.08 197
3471.22 199
3471.35 202
3471.49 206
3471.62 209
3471.76 211
3471.89 212
3472.03 211
3472.16 209
3472.30 207
3472.43 205
3472.57 204
3472.70 205
3472.84 206
3472.97 208
3473.11 208
3473.24 208
3473.38 206
3473.51 203
3473.65 201
3473.78 200
3473.92 200
3474.05 203
3474.19 207
3474.32 211
3474.46 215
3474.59 219
3474.73 221
3474.87 223
3475.00 223
3475.14 223
3475.27 223
3475.41 222
3475.54 220
3475.68 219
3475.81 216
3475.95 214
3476.08 211
3476.22 208
3476.35 206
3476.49 204
3476.62 203
3476.76 202
3476.89 201
3477.03 201
3477.16 201
3477.30 199
3477.43 198
3477.57 196
3477.70 195
3477.84 196
3477.97 198
3478.11 202
3478.25 208
3478.38 214
3478.52 219
3478.65 222
3478.79 223
3478.92 222
3479.06 220
3479.19 218
3479.33 218
3479.46 220
3479.60 224
3479.73 229
3479.87 234
3480.00 239
3480.14 241
3480.27 241
3480.41 241
3480.54 240
3480.68 239
3480.81 240
3480.95 241
3481.09 244
3481.22 247
3481.36 250
3481.49 253
3481.63 255
3481.76 256
3481.90 257
3482.03 257
3482.17 256
3482.30 255
3482.44 252
3482.57 250
3482.71 247
3482.84 245
3482.98 244
3483.12 245
3483.25 246
3483.39 249
3483.52 252
3483.66 255
3483.79 257
3483.93 257
3484.06 256
3484.20 254
3484.33 250
3484.47 246
3484.60 241
3484.74 238
3484.87 236
3485.01 236
3485.15 238
3485.28 241
3485.42 246
3485.55 249
3485.69 252
3485.82 254
3485.96 255
3486.09 255
3486.23 254
3486.36 254
3486.50 254
3486.63 254
3486.77 253
3486.91 252
3487.04 250
3487.18 247
3487.31 244
3487.45 240
3487.58 236
3487.72 232
3487.85 229
3487.99 225
3488.12 221
3488.26 216
3488.39 210
3488.53 205
3488.67 200
3488.80 197
3488.94 197
3489.07 201
3489.21 208
3489.34 217
3489.48 227
3489.61 237
3489.75 245
3489.88 252
3490.02 256
3490.16 260
3490.29 262
3490.43 264
3490.56 266
3490.70 269
3490.83 272
3490.97 275
3491.10 277
3491.24 278
3491.37 277
3491.51 273
3491.65 267
3491.78 261
3491.92 254
3492.05 248
3492.19 244
3492.32 242
3492.46 244
3492.59 247
3492.73 251
3492.87 256
3493.00 260
3493.14 262
3493.27 261
3493.41 258
3493.54 252
3493.68 245
3493.81 236
3493.95 228
3494.08 220
3494.22 214
3494.36 210
3494.49 208
3494.63 208
3494.76 210
3494.90 213
3495.03 218
3495.17 224
3495.30 230
3495.44 235
3495.58 241
3495.71 245
3495.85 248
3495.98 249
3496.12 249
3496.25 246
3496.39 242
3496.52 236
3496.66 229
3496.80 222
3496.93 215
3497.07 210
3497.20 207
3497.34 205
3497.47 204
3497.61 204
3497.75 204
3497.88 203
3498.02 203
3498.15 203
3498.29 204
3498.42 205
3498.56 208
3498.69 212
3498.83 215
3498.97 219
3499.10 222
3499.24 224
3499.37 226
3499.51 227
3499.64 229
3499.78 230
3499.92 230
3500.05 230
3500.19 229
3500.32 227
3500.46 224
3500.59 221
3500.73 219
3500.87 219
3501.00 221
3501.14 224
3501.27 229
3501.41 234
3501.54 237
3501.68 238
3501.81 237
3501.95 234
3502.09 230
3502.22 225
3502.36 221
3502.49 218
3502.63 214
3502.76 211
3502.90 208
3503.04 204
3503.17 201
3503.31 199
3503.44 198
3503.58 198
3503.71 198
3503.85 200
3503.99 201
3504.12 202
3504.26 202
3504.39 201
3504.53 199
3504.66 196
3504.80 192
3504.94 188
3505.07 183
3505.21 179
3505.34 176
3505.48 175
3505.62 175
3505.75 176
3505.89 178
3506.02 182
3506.16 187
3506.29 191
3506.43 196
3506.57 201
3506.70 205
3506.84 208
3506.97 211
3507.11 213
3507.24 214
3507.38 214
3507.52 212
3507.65 210
3507.79 208
3507.92 206
3508.06 205
3508.19 206
3508.33 208
3508.47 211
3508.60 216
3508.74 221
3508.87 225
3509.01 228
3509.15 230
3509.28 232
3509.42 233
3509.55 235
3509.69 237
3509.82 240
3509.96 243
3510.10 245
3510.23 244
3510.37 242
3510.50 236
3510.64 230
3510.78 222
3510.91 215
3511.05 210
3511.18 206
3511.32 203
3511.46 201
3511.59 200
3511.73 197
3511.86 194
3512.00 190
3512.13 186
3512.27 182
3512.41 179
3512.54 178
3512.68 178
3512.81 178
3512.95 180
3513.09 183
3513.22 187
3513.36 191
3513.49 197
3513.63 203
3513.77 211
3513.90 218
3514.04 226
3514.17 233
3514.31 239
3514.45 245
3514.58 251
3514.72 258
3514.85 266
3514.99 274
3515.12 284
3515.26 293
3515.40 302
3515.53 310
3515.67 314
3515.80 316
3515.94 314
3516.08 310
3516.21 302
3516.35 294
3516.48 285
3516.62 276
3516.76 269
3516.89 265
3517.03 263
3517.16 264
3517.30 267
3517.44 272
3517.57 279
3517.71 286
3517.84 293
3517.98 298
3518.12 301
3518.25 302
3518.39 300
3518.52 296
3518.66 289
3518.80 282
3518.93 274
3519.07 267
3519.20 261
3519.34 257
3519.48 255
3519.61 253
3519.75 253
3519.88 253
3520.02 252
3520.16 252
3520.29 252
3520.43 253
3520.56 254
3520.70 257
3520.84 260
3520.97 262
3521.11 264
3521.24 264
3521.38 262
3521.52 258
3521.65 252
3521.79 245
3521.93 238
3522.06 230
3522.20 224
3522.33 218
3522.47 214
3522.61 211
3522.74 209
3522.88 207
3523.01 205
3523.15 203
3523.29 202
3523.42 200
3523.56 199
3523.69 199
3523.83 200
3523.97 202
3524.10 204
3524.24 206
3524.38 208
3524.51 210
3524.65 209
3524.78 208
3524.92 206
3525.06 203
3525.19 200
3525.33 197
3525.46 196
3525.60 196
3525.74 197
3525.87 199
3526.01 202
3526.14 205
3526.28 209
3526.42 213
3526.55 217
3526.69 221
3526.83 224
3526.96 226
3527.10 227
3527.23 227
3527.37 226
3527.51 224
3527.64 223
3527.78 221
3527.92 221
3528.05 221
3528.19 221
3528.32 221
3528.46 220
3528.60 218
3528.73 215
3528.87 211
3529.00 207
3529.14 205
3529.28 204
3529.41 205
3529.55 208
3529.69 212
3529.82 216
3529.96 218
3530.09 220
3530.23 221
3530.37 221
3530.50 221
3530.64 222
3530.78 224
3530.91 228
3531.05 232
3531.18 235
3531.32 237
3531.46 237
3531.59 235
3531.73 230
3531.87 224
3532.00 218
3532.14 211
3532.27 206
3532.41 200
3532.55 196
3532.68 191
3532.82 186
3532.96 181
3533.09 176
3533.23 172
3533.36 170
3533.50 171
3533.64 174
3533.77 179
3533.91 185
3534.05 192
3534.18 197
3534.32 200
3534.46 201
3534.59 201
3534.73 199
3534.86 197
3535.00 196
3535.14 194
3535.27 193
3535.41 192
3535.55 191
3535.68 190
3535.82 190
3535.96 191
3536.09 192
3536.23 195
3536.36 198
3536.50 201
3536.64 204
3536.77 207
3536.91 211
3537.05 214
3537.18 217
3537.32 220
3537.46 223
3537.59 227
3537.73 230
3537.86 233
3538.00 236
3538.14 238
3538.27 240
3538.41 241
3538.55 242
3538.68 242
3538.82 241
3538.96 239
3539.09 236
3539.23 231
3539.36 226
3539.50 220
3539.64 214
3539.77 209
3539.91 206
3540.05 205
3540.18 205
3540.32 207
3540.46 210
3540.59 213
3540.73 217
3540.87 222
3541.00 227
3541.14 232
3541.27 238
3541.41 242
3541.55 245
3541.68 246
3541.82 242
3541.96 236
3542.09 227
3542.23 216
3542.37 206
3542.50 198
3542.64 191
3542.78 187
3542.91 185
3543.05 184
3543.19 183
3543.32 182
3543.46 181
3543.59 180
3543.73 180
3543.87 181
3544.00 183
3544.14 185
3544.28 188
3544.41 191
3544.55 192
3544.69 192
3544.82 191
3544.96 189
3545.10 188
3545.23 187
3545.37 189
3545.51 191
3545.64 196
3545.78 201
3545.92 208
3546.05 214
3546.19 219
3546.33 222
3546.46 223
3546.60 221
3546.73 218
3546.87 212
3547.01 206
3547.14 199
3547.28 192
3547.42 186
3547.55 181
3547.69 178
3547.83 177
3547.96 179
3548.10 182
3548.24 186
3548.37 190
3548.51 194
3548.65 196
3548.78 196
3548.92 194
3549.06 191
3549.19 188
3549.33 185
3549.47 183
3549.60 182
3549.74 181
3549.88 180
3550.01 179
3550.15 179
3550.29 179
3550.42 178
3550.56 178
3550.70 178
3550.83 179
3550.97 181
3551.11 183
3551.24 186
3551.38 190
3551.52 194
3551.65 199
3551.79 202
3551.93 205
3552.06 207
3552.20 207
3552.34 207
3552.47 206
3552.61 203
3552.75 200
3552.88 196
3553.02 192
3553.16 188
3553.29 185
3553.43 182
3553.57 181
3553.70 182
3553.84 184
3553.98 187
3554.11 192
3554.25 199
3554.39 207
3554.52 216
3554.66 225
3554.80 234
3554.93 242
3555.07 248
3555.21 251
3555.34 250
3555.48 247
3555.62 241
3555.75 234
3555.89 225
3556.03 217
3556.16 210
3556.30 204
3556.44 201
3556.57 200
3556.71 202
3556.85 205
3556.98 209
3557.12 213
3557.26 216
3557.39 217
3557.53 215
3557.67 212
3557.80 208
3557.94 203
3558.08 199
3558.21 196
3558.35 195
3558.49 194
3558.62 194
3558.76 194
3558.90 194
3559.04 194
3559.17 195
3559.31 196
3559.45 197
3559.58 199
3559.72 200
3559.86 200
3559.99 199
3560.13 196
3560.27 192
3560.40 187
3560.54 183
3560.68 180
3560.81 178
3560.95 179
3561.09 181
3561.22 185
3561.36 189
3561.50 194
3561.63 200
3561.77 205
3561.91 210
3562.05 214
3562.18 218
3562.32 220
3562.46 220
3562.59 219
3562.73 217
3562.87 214
3563.00 211
3563.14 209
3563.28 206
3563.41 204
3563.55 202
3563.69 199
3563.82 195
3563.96 191
3564.10 187
3564.24 184
3564.37 182
3564.51 182
3564.65 182
3564.78 183
3564.92 184
3565.06 183
3565.19 181
3565.33 178
3565.47 174
3565.60 169
3565.74 165
3565.88 163
3566.02 163
3566.15 166
3566.29 170
3566.43 177
3566.56 185
3566.70 194
3566.84 201
3566.97 207
3567.11 211
3567.25 213
3567.38 213
3567.52 213
3567.66 213
3567.80 216
3567.93 220
3568.07 225
3568.21 230
3568.34 235
3568.48 237
3568.62 236
3568.75 233
3568.89 229
3569.03 224
3569.17 220
3569.30 215
3569.44 212
3569.58 208
3569.71 205
3569.85 202
3569.99 200
3570.12 198
3570.26 196
3570.40 196
3570.54 197
3570.67 198
3570.81 199
3570.95 201
3571.08 203
3571.22 206
3571.36 210
3571.49 215
3571.63 220
3571.77 225
3571.91 228
3572.04 229
3572.18 228
3572.32 225
3572.45 222
3572.59 219
3572.73 217
3572.86 217
3573.00 219
3573.14 220
3573.28 221
3573.41 221
3573.55 218
3573.69 214
3573.82 208
3573.96 203
3574.10 199
3574.24 196
3574.37 196
3574.51 196
3574.65 198
3574.78 199
3574.92 199
3575.06 198
3575.20 195
3575.33 191
3575.47 186
3575.61 180
3575.74 175
3575.88 171
3576.02 169
3576.15 168
3576.29 169
3576.43 172
3576.57 176
3576.70 181
3576.84 185
3576.98 188
3577.11 189
3577.25 188
3577.39 185
3577.53 181
3577.66 176
3577.80 172
3577.94 169
3578.07 168
3578.21 169
3578.35 170
3578.49 172
3578.62 172
3578.76 172
3578.90 170
3579.03 168
3579.17 166
3579.31 164
3579.45 162
3579.58 160
3579.72 159
3579.86 159
3580.00 159
3580.13 159
3580.27 161
3580.41 164
3580.54 168
3580.68 173
3580.82 180
3580.96 186
3581.09 192
3581.23 198
3581.37 202
3581.50 205
3581.64 206
3581.78 207
3581.92 205
3582.05 203
3582.19 200
3582.33 196
3582.47 192
3582.60 188
3582.74 185
3582.88 184
3583.01 184
3583.15 187
3583.29 190
3583.43 193
3583.56 196
3583.70 198
3583.84 199
3583.97 199
3584.11 199
3584.25 200
3584.39 202
3584.52 205
3584.66 208
3584.80 210
3584.94 211
3585.07 209
3585.21 205
3585.35 199
3585.49 193
3585.62 187
3585.76 183
3585.90 180
3586.03 178
3586.17 178
3586.31 178
3586.45 177
3586.58 176
3586.72 175
3586.86 174
3587.00 173
3587.13 173
3587.27 173
3587.41 175
3587.54 177
3587.68 180
3587.82 183
3587.96 187
3588.09 191
3588.23 195
3588.37 200
3588.51 205
3588.64 210
3588.78 214
3588.92 219
3589.06 222
3589.19 225
3589.33 226
3589.47 226
3589.61 224
3589.74 222
3589.88 219
3590.02 216
3590.15 215
3590.29 216
3590.43 218
3590.57 221
3590.70 224
3590.84 225
3590.98 225
3591.12 221
3591.25 215
3591.39 207
3591.53 199
3591.67 191
3591.80 184
3591.94 179
3592.08 176
3592.22 174
3592.35 174
3592.49 173
3592.63 173
3592.77 173
3592.90 173
3593.04 172
3593.18 172
3593.32 170
3593.45 169
3593.59 166
3593.73 163
3593.87 160
3594.00 157
3594.14 156
3594.28 155
3594.42 157
3594.55 160
3594.69 164
3594.83 168
3594.96 172
3595.10 176
3595.24 179
3595.38 182
3595.51 184
3595.65 187
3595.79 190
3595.93 193
3596.06 196
3596.20 200
3596.34 204
3596.48 206
3596.61 208
3596.75 208
3596.89 207
3597.03 205
3597.17 203
3597.30 199
3597.44 196
3597.58 193
3597.72 191
3597.85 189
3597.99 188
3598.13 187
3598.27 187
3598.40 187
3598.54 188
3598.68 190
3598.82 193
3598.95 197
3599.09 201
3599.23 205
3599.37 209
3599.50 211
3599.64 213
3599.78 213
3599.92 213
3600.05 213
3600.19 213
3600.33 215
3600.47 217
3600.60 219
3600.74 220
3600.88 221
3601.02 219
3601.15 216
3601.29 211
3601.43 205
3601.57 199
3601.70 192
3601.84 187
3601.98 182
3602.12 179
3602.26 177
3602.39 178
3602.53 180
3602.67 183
3602.81 186
3602.94 190
3603.08 192
3603.22 192
3603.36 191
3603.49 189
3603.63 186
3603.77 182
3603.91 179
3604.04 176
3604.18 173
3604.32 170
3604.46 167
3604.60 164
3604.73 162
3604.87 161
3605.01 162
3605.15 165
3605.28 170
3605.42 175
3605.56 180
3605.70 183
3605.83 184
3605.97 183
3606.11 182
3606.25 180
3606.38 179
3606.52 179
3606.66 180
3606.80 181
3606.94 182
3607.07 183
3607.21 182
3607.35 180
3607.49 177
3607.62 174
3607.76 171
3607.90 169
3608.04 167
3608.18 167
3608.31 167
3608.45 168
3608.59 169
3608.73 170
3608.86 171
3609.00 171
3609.14 171
3609.28 170
3609.41 169
3609.55 168
3609.69 167
3609.83 165
3609.97 163
3610.10 161
3610.24 159
3610.38 158
3610.52 158
3610.65 159
3610.79 160
3610.93 162
3611.07 164
3611.21 165
3611.34 167
3611.48 169
3611.62 172
3611.76 177
3611.90 183
3612.03 190
3612.17 197
3612.31 204
3612.45 208
3612.58 210
3612.72 210
3612.86 208
3613.00 205
3613.14 201
3613.27 197
3613.41 194
3613.55 192
3613.69 191
3613.82 190
3613.96 190
3614.10 191
3614.24 192
3614.38 193
3614.51 195
3614.65 197
3614.79 199
3614.93 201
3615.07 204
3615.20 206
3615.34 209
3615.48 211
3615.62 212
3615.75 212
3615.89 211
3616.03 210
3616.17 209
3616.31 208
3616.44 207
3616.58 206
3616.72 205
3616.86 204
3617.00 202
3617.13 200
3617.27 197
3617.41 194
3617.55 192
3617.69 190
3617.82 188
3617.96 186
3618.10 184
3618.24 181
3618.37 178
3618.51 174
3618.65 171
3618.79 168
3618.93 166
3619.06 164
3619.20 164
3619.34 165
3619.48 167
3619.62 170
3619.75 173
3619.89 176
3620.03 179
3620.17 182
3620.31 183
3620.44 184
3620.58 184
3620.72 184
3620.86 184
3621.00 184
3621.13 185
3621.27 186
3621.41 188
3621.55 189
3621.69 190
3621.82 190
3621.96 190
3622.10 190
3622.24 190
3622.38 190
3622.51 190
3622.65 191
3622.79 192
3622.93 192
3623.07 192
3623.20 191
3623.34 190
3623.48 189
3623.62 188
3623.76 188
3623.89 188
3624.03 187
3624.17 187
3624.31 186
3624.45 185
3624.58 183
3624.72 181
3624.86 179
3625.00 178
3625.14 178
3625.27 179
3625.41 181
3625.55 184
3625.69 188
3625.83 191
3625.96 194
3626.10 196
3626.24 197
3626.38 198
3626.52 197
3626.66 198
3626.79 198
3626.93 199
3627.07 200
3627.21 201
3627.35 201
3627.48 201
3627.62 199
3627.76 196
3627.90 194
3628.04 191
3628.17 190
3628.31 189
3628.45 188
3628.59 188
3628.73 188
3628.86 187
3629.00 186
3629.14 183
3629.28 180
3629.42 177
3629.56 174
3629.69 171
3629.83 170
3629.97 170
3630.11 172
3630.25 175
3630.38 179
3630.52 182
3630.66 184
3630.80 184
3630.94 184
3631.08 183
3631.21 182
3631.35 182
3631.49 183
3631.63 186
3631.77 189
3631.90 193
3632.04 197
3632.18 201
3632.32 204
3632.46 206
3632.60 207
3632.73 207
3632.87 207
3633.01 208
3633.15 208
3633.29 210
3633.42 213
3633.56 217
3633.70 221
3633.84 225
3633.98 229
3634.12 232
3634.25 234
3634.39 235
3634.53 235
3634.67 234
3634.81 233
3634.95 230
3635.08 227
3635.22 224
3635.36 222
3635.50 221
3635.64 221
3635.77 221
3635.91 220
3636.05 219
3636.19 217
3636.33 215
3636.47 211
3636.60 209
3636.74 207
3636.88 207
3637.02 207
3637.16 207
3637.30 207
3637.43 207
3637.57 206
3637.71 205
3637.85 204
3637.99 203
3638.13 204
3638.26 206
3638.40 208
3638.54 211
3638.68 213
3638.82 216
3638.96 217
3639.09 218
3639.23 218
3639.37 218
3639.51 217
3639.65 218
3639.79 219
3639.92 222
3640.06 225
3640.20 228
3640.34 231
3640.48 233
3640.62 234
3640.75 233
3640.89 231
3641.03 229
3641.17 226
3641.31 223
3641.45 220
3641.58 216
3641.72 212
3641.86 209
3642.00 205
3642.14 201
3642.28 198
3642.41 195
3642.55 192
3642.69 190
3642.83 189
3642.97 190
3643.11 193
3643.24 198
3643.38 204
3643.52 212
3643.66 219
3643.80 225
3643.94 228
3644.07 228
3644.21 225
3644.35 221
3644.49 216
3644.63 211
3644.77 208
3644.91 207
3645.04 208
3645.18 210
3645.32 213
3645.46 216
3645.60 217
3645.74 218
3645.87 218
3646.01 217
3646.15 214
3646.29 209
3646.43 202
3646.57 194
3646.71 184
3646.84 174
3646.98 165
3647.12 159
3647.26 156
3647.40 158
3647.54 162
3647.67 168
3647.81 175
3647.95 182
3648.09 187
3648.23 191
3648.37 195
3648.51 198
3648.64 201
3648.78 203
3648.92 205
3649.06 207
3649.20 207
3649.34 205
3649.48 201
3649.61 195
3649.75 189
3649.89 182
3650.03 175
3650.17 168
3650.31 162
3650.44 158
3650.58 155
3650.72 155
3650.86 157
3651.00 161
3651.14 168
3651.28 177
3651.41 187
3651.55 197
3651.69 207
3651.83 215
3651.97 221
3652.11 225
3652.25 227
3652.38 227
3652.52 226
3652.66 225
3652.80 223
3652.94 222
3653.08 220
3653.22 219
3653.35 218
3653.49 217
3653.63 216
3653.77 216
3653.91 214
3654.05 213
3654.19 210
3654.32 206
3654.46 200
3654.60 194
3654.74 187
3654.88 180
3655.02 174
3655.16 170
3655.30 167
3655.43 165
3655.57 165
3655.71 165
3655.85 166
3655.99 167
3656.13 169
3656.27 171
3656.40 173
3656.54 176
3656.68 178
3656.82 181
3656.96 184
3657.10 186
3657.24 186
3657.38 186
3657.51 184
3657.65 181
3657.79 178
3657.93 175
3658.07 172
3658.21 171
3658.35 171
3658.48 173
3658.62 177
3658.76 182
3658.90 186
3659.04 190
3659.18 194
3659.32 195
3659.46 196
3659.59 197
3659.73 199
3659.87 200
3660.01 203
3660.15 206
3660.29 209
3660.43 212
3660.57 213
3660.70 214
3660.84 214
3660.98 213
3661.12 211
3661.26 208
3661.40 204
3661.54 199
3661.68 194
3661.81 190
3661.95 187
3662.09 185
3662.23 185
3662.37 185
3662.51 184
3662.65 183
3662.79 181
3662.92 178
3663.06 174
3663.20 170
3663.34 167
3663.48 165
3663.62 164
3663.76 163
3663.90 163
3664.03 165
3664.17 167
3664.31 171
3664.45 175
3664.59 180
3664.73 185
3664.87 188
3665.01 189
3665.14 189
3665.28 187
3665.42 185
3665.56 182
3665.70 180
3665.84 180
3665.98 179
3666.12 179
3666.26 178
3666.39 177
3666.53 177
3666.67 177
3666.81 178
3666.95 180
3667.09 183
3667.23 188
3667.37 192
3667.50 196
3667.64 198
3667.78 200
3667.92 200
3668.06 200
3668.20 199
3668.34 197
3668.48 194
3668.62 190
3668.75 185
3668.89 179
3669.03 174
3669.17 172
3669.31 172
3669.45 176
3669.59 183
3669.73 193
3669.87 203
3670.00 211
3670.14 217
3670.28 219
3670.42 217
3670.56 213
3670.70 207
3670.84 201
3670.98 194
3671.12 188
3671.26 181
3671.39 175
3671.53 169
3671.67 164
3671.81 159
3671.95 157
3672.09 158
3672.23 160
3672.37 165
3672.51 170
3672.64 176
3672.78 181
3672.92 186
3673.06 190
3673.20 192
3673.34 194
3673.48 195
3673.62 196
3673.76 196
3673.90 197
3674.03 198
3674.17 199
3674.31 200
3674.45 202
3674.59 203
3674.73 204
3674.87 204
3675.01 204
3675.15 203
3675.29 202
3675.42 201
3675.56 202
3675.70 202
3675.84 204
3675.98 205
3676.12 207
3676.26 207
3676.40 206
3676.54 204
3676.68 201
3676.81 199
3676.95 196
3677.09 195
3677.23 194
3677.37 194
3677.51 195
3677.65 196
3677.79 195
3677.93 193
3678.07 190
3678.21 186
3678.34 181
3678.48 177
3678.62 175
3678.76 175
3678.90 177
3679.04 181
3679.18 186
3679.32 193
3679.46 199
3679.60 204
3679.73 208
3679.87 210
3680.01 211
3680.15 209
3680.29 207
3680.43 203
3680.57 200
3680.71 199
3680.85 198
3680.99 198
3681.13 199
3681.27 201
3681.40 201
3681.54 202
3681.68 201
3681.82 201
3681.96 200
3682.10 199
3682.24 197
3682.38 195
3682.52 193
3682.66 189
3682.80 184
3682.93 178
3683.07 173
3683.21 169
3683.35 167
3683.49 167
3683.63 170
3683.77 175
3683.91 180
3684.05 187
3684.19 192
3684.33 198
3684.47 202
3684.60 205
3684.74 207
3684.88 208
3685.02 208
3685.16 207
3685.30 205
3685.44 202
3685.58 200
3685.72 197
3685.86 195
3686.00 194
3686.14 193
3686.28 192
3686.41 190
3686.55 189
3686.69 187
3686.83 185
3686.97 183
3687.11 180
3687.25 178
3687.39 176
3687.53 174
3687.67 173
3687.81 173
3687.95 174
3688.09 176
3688.22 178
3688.36 180
3688.50 181
3688.64 181
3688.78 181
3688.92 181
3689.06 182
3689.20 183
3689.34 185
3689.48 187
3689.62 189
3689.76 191
3689.90 192
3690.04 191
3690.17 189
3690.31 187
3690.45 185
3690.59 182
3690.73 181
3690.87 180
3691.01 180
3691.15 179
3691.29 179
3691.43 179
3691.57 178
3691.71 176
3691.85 175
3691.99 174
3692.12 174
3692.26 175
3692.40 178
3692.54 182
3692.68 189
3692.82 197
3692.96 206
3693.10 215
3693.24 222
3693.38 228
3693.52 231
3693.66 232
3693.80 231
3693.94 229
3694.08 226
3694.21 223
3694.35 221
3694.49 220
3694.63 221
3694.77 223
3694.91 226
3695.05 229
3695.19 234
3695.33 239
3695.47 244
3695.61 250
3695.75 257
3695.89 262
3696.03 267
3696.17 270
3696.31 271
3696.45 269
3696.58 265
3696.72 259
3696.86 253
3697.00 246
3697.14 240
3697.28 235
3697.42 231
3697.56 228
3697.70 225
3697.84 222
3697.98 219
3698.12 217
3698.26 216
3698.40 216
3698.54 217
3698.68 221
3698.82 226
3698.95 233
3699.09 241
3699.23 250
3699.37 260
3699.51 268
3699.65 275
3699.79 278
3699.93 278
3700.07 274
3700.21 266
3700.35 256
3700.49 245
3700.63 233
3700.77 222
3700.91 212
3701.05 205
3701.19 199
3701.33 195
3701.47 194
3701.60 196
3701.74 200
3701.88 205
3702.02 210
3702.16 214
3702.30 217
3702.44 218
3702.58 217
3702.72 215
3702.86 214
3703.00 213
3703.14 213
3703.28 215
3703.42 218
3703.56 221
3703.70 224
3703.84 227
3703.98 229
3704.12 230
3704.26 231
3704.40 231
3704.54 232
3704.67 232
3704.81 233
3704.95 234
3705.09 235
3705.23 236
3705.37 238
3705.51 239
3705.65 241
3705.79 244
3705.93 246
3706.07 248
3706.21 249
3706.35 251
3706.49 252
3706.63 254
3706.77 257
3706.91 260
3707.05 265
3707.19 271
3707.33 278
3707.47 283
3707.61 287
3707.75 287
3707.89 285
3708.03 279
3708.16 270
3708.30 260
3708.44 251
3708.58 243
3708.72 237
3708.86 236
3709.00 238
3709.14 242
3709.28 249
3709.42 256
3709.56 264
3709.70 271
3709.84 277
3709.98 281
3710.12 283
3710.26 283
3710.40 280
3710.54 276
3710.68 269
3710.82 262
3710.96 255
3711.10 249
3711.24 245
3711.38 243
3711.52 242
3711.66 242
3711.80 244
3711.94 246
3712.08 248
3712.22 250
3712.35 251
3712.49 251
3712.63 249
3712.77 246
3712.91 241
3713.05 236
3713.19 231
3713.33 227
3713.47 224
3713.61 223
3713.75 223
3713.89 223
3714.03 223
3714.17 221
3714.31 219
3714.45 217
3714.59 215
3714.73 214
3714.87 213
3715.01 213
3715.15 213
3715.29 212
3715.43 210
3715.57 207
3715.71 203
3715.85 199
3715.99 196
3716.13 194
3716.27 192
3716.41 190
3716.55 189
3716.69 187
3716.83 185
3716.97 183
3717.11 183
3717.25 184
3717.39 186
3717.53 190
3717.67 196
3717.81 202
3717.95 207
3718.09 211
3718.22 214
3718.36 215
3718.50 214
3718.64 212
3718.78 211
3718.92 210
3719.06 210
3719.20 211
3719.34 213
3719.48 215
3719.62 216
3719.76 217
3719.90 216
3720.04 214
3720.18 212
3720.32 210
3720.46 209
3720.60 209
3720.74 211
3720.88 214
3721.02 218
3721.16 221
3721.30 224
3721.44 226
3721.58 226
3721.72 224
3721.86 221
3722.00 215
3722.14 209
3722.28 203
3722.42 198
3722.56 194
3722.70 193
3722.84 195
3722.98 199
3723.12 204
3723.26 209
3723.40 214
3723.54 216
3723.68 217
3723.82 216
3723.96 214
3724.10 212
3724.24 210
3724.38 207
3724.52 205
3724.66 202
3724.80 199
3724.94 194
3725.08 189
3725.22 185
3725.36 181
3725.50 180
3725.64 180
3725.78 182
3725.92 184
3726.06 185
3726.20 185
3726.34 185
3726.48 184
3726.62 183
3726.76 182
3726.90 182
3727.04 182
3727.18 182
3727.32 182
3727.46 180
3727.60 178
3727.74 174
3727.88 171
3728.02 169
3728.16 167
3728.30 167
3728.44 167
3728.58 168
3728.72 169
3728.86 170
3729.00 172
3729.14 173
3729.28 175
3729.42 178
3729.56 180
3729.70 182
3729.84 183
3729.98 184
3730.12 185
3730.26 185
3730.40 185
3730.54 185
3730.68 184
3730.82 183
3730.96 182
3731.10 180
3731.24 180
3731.38 182
3731.52 185
3731.66 191
3731.80 198
3731.94 206
3732.08 213
3732.22 219
3732.36 222
3732.50 222
3732.64 220
3732.78 217
3732.92 213
3733.06 210
3733.20 208
3733.34 209
3733.48 213
3733.62 219
3733.76 228
3733.90 239
3734.04 251
3734.18 262
3734.32 272
3734.46 279
3734.60 283
3734.74 284
3734.88 283
3735.02 279
3735.16 275
3735.30 270
3735.44 266
3735.58 262
3735.72 260
3735.86 260
3736.00 262
3736.14 266
3736.28 271
3736.42 277
3736.56 283
3736.70 289
3736.84 293
3736.98 295
3737.12 295
3737.26 292
3737.40 288
3737.54 282
3737.69 277
3737.83 272
3737.97 269
3738.11 267
3738.25 266
3738.39 265
3738.53 264
3738.67 263
3738.81 260
3738.95 256
3739.09 251
3739.23 245
3739.37 239
3739.51 233
3739.65 227
3739.79 223
3739.93 220
3740.07 219
3740.21 220
3740.35 223
3740.49 227
3740.63 231
3740.77 235
3740.91 238
3741.05 239
3741.19 240
3741.33 241
3741.47 242
3741.61 245
3741.75 248
3741.89 254
3742.03 259
3742.17 263
3742.31 266
3742.45 266
3742.59 265
3742.73 262
3742.87 258
3743.01 255
3743.15 251
3743.29 248
3743.43 245
3743.58 241
3743.72 235
3743.86 229
3744.00 223
3744.14 218
3744.28 216
3744.42 216
3744.56 219
3744.70 225
3744.84 233
3744.98 240
3745.12 247
3745.26 251
3745.40 253
3745.54 253
3745.68 251
3745.82 248
3745.96 244
3746.10 241
3746.24 237
3746.38 235
3746.52 233
3746.66 231
3746.80 230
3746.94 230
3747.08 230
3747.22 229
3747.36 228
3747.50 225
3747.64 222
3747.79 219
3747.93 216
3748.07 214
3748.21 213
3748.35 213
3748.49 215
3748.63 217
3748.77 220
3748.91 222
3749.05 224
3749.19 224
3749.33 222
3749.47 220
3749.61 216
3749.75 211
3749.89 207
3750.03 202
3750.17 199
3750.31 197
3750.45 196
3750.59 197
3750.73 198
3750.87 199
3751.01 200
3751.15 200
3751.30 198
3751.44 195
3751.58 191
3751.72 186
3751.86 182
3752.00 178
3752.14 175
3752.28 173
3752.42 172
3752.56 171
3752.70 171
3752.84 172
3752.98 174
3753.12 176
3753.26 178
3753.40 179
3753.54 180
3753.68 180
3753.82 180
3753.96 179
3754.10 179
3754.25 180
3754.39 183
3754.53 186
3754.67 191
3754.81 197
3754.95 203
3755.09 209
3755.23 215
3755.37 221
3755.51 227
3755.65 233
3755.79 239
3755.93 245
3756.07 251
3756.21 256
3756.35 260
3756.49 262
3756.63 263
3756.77 262
3756.92 260
3757.06 257
3757.20 253
3757.34 249
3757.48 244
3757.62 238
3757.76 232
3757.90 227
3758.04 222
3758.18 217
3758.32 214
3758.46 211
3758.60 209
3758.74 207
3758.88 207
3759.02 207
3759.16 209
3759.30 213
3759.45 218
3759.59 225
3759.73 231
3759.87 237
3760.01 241
3760.15 243
3760.29 244
3760.43 244
3760.57 243
3760.71 242
3760.85 241
3760.99 239
3761.13 235
3761.27 229
3761.41 221
3761.55 211
3761.70 200
3761.84 189
3761.98 180
3762.12 173
3762.26 170
3762.40 169
3762.54 171
3762.68 177
3762.82 185
3762.96 194
3763.10 204
3763.24 213
3763.38 222
3763.52 228
3763.66 232
3763.80 233
3763.95 231
3764.09 226
3764.23 219
3764.37 211
3764.51 203
3764.65 194
3764.79 186
3764.93 180
3765.07 177
3765.21 177
3765.35 178
3765.49 182
3765.63 186
3765.77 189
3765.92 189
3766.06 187
3766.20 183
3766.34 177
3766.48 171
3766.62 166
3766.76 164
3766.90 164
3767.04 167
3767.18 172
3767.32 179
3767.46 186
3767.60 194
3767.74 201
3767.89 209
3768.03 215
3768.17 222
3768.31 229
3768.45 235
3768.59 240
3768.73 244
3768.87 247
3769.01 248
3769.15 248
3769.29 246
3769.43 243
3769.57 238
3769.72 233
3769.86 227
3770.00 222
3770.14 217
3770.28 214
3770.42 211
3770.56 210
3770.70 210
3770.84 210
3770.98 210
3771.12 210
3771.26 209
3771.41 209
3771.55 208
3771.69 209
3771.83 210
3771.97 213
3772.11 215
3772.25 217
3772.39 218
3772.53 218
3772.67 217
3772.81 215
3772.95 214
3773.10 213
3773.24 214
3773.38 215
3773.52 216
3773.66 217
3773.80 217
3773.94 216
3774.08 213
3774.22 210
3774.36 207
3774.50 204
3774.64 202
3774.79 200
3774.93 199
3775.07 197
3775.21 194
3775.35 189
3775.49 183
3775.63 178
3775.77 173
3775.91 170
3776.05 170
3776.19 174
3776.34 181
3776.48 190
3776.62 200
3776.76 209
3776.90 215
3777.04 218
3777.18 218
3777.32 217
3777.46 216
3777.60 214
3777.74 213
3777.89 213
3778.03 212
3778.17 211
3778.31 209
3778.45 207
3778.59 204
3778.73 201
3778.87 199
3779.01 197
3779.15 195
3779.30 194
3779.44 193
3779.58 192
3779.72 191
3779.86 190
3780.00 189
3780.14 189
3780.28 189
3780.42 189
3780.56 191
3780.70 193
3780.85 194
3780.99 195
3781.13 194
3781.27 192
3781.41 189
3781.55 185
3781.69 181
3781.83 177
3781.97 173
3782.11 171
3782.26 170
3782.40 170
3782.54 172
3782.68 175
3782.82 180
3782.96 185
3783.10 191
3783.24 197
3783.38 204
3783.53 211
3783.67 217
3783.81 222
3783.95 225
3784.09 228
3784.23 229
3784.37 230
3784.51 231
3784.65 232
3784.79 235
3784.94 239
3785.08 244
3785.22 249
3785.36 253
3785.50 257
3785.64 259
3785.78 260
3785.92 261
3786.06 263
3786.21 267
3786.35 272
3786.49 279
3786.63 287
3786.77 295
3786.91 303
3787.05 309
3787.19 314
3787.33 318
3787.48 320
3787.62 323
3787.76 326
3787.90 332
3788.04 341
3788.18 352
3788.32 365
3788.46 378
3788.60 391
3788.75 401
3788.89 408
3789.03 412
3789.17 414
3789.31 414
3789.45 414
3789.59 414
3789.73 414
3789.87 413
3790.02 412
3790.16 408
3790.30 403
3790.44 395
3790.58 385
3790.72 373
3790.86 360
3791.00 347
3791.15 335
3791.29 323
3791.43 312
3791.57 303
3791.71 295
3791.85 287
3791.99 281
3792.13 275
3792.27 269
3792.42 264
3792.56 259
3792.70 253
3792.84 247
3792.98 241
3793.12 236
3793.26 232
3793.40 229
3793.55 228
3793.69 228
3793.83 230
3793.97 232
3794.11 234
3794.25 236
3794.39 238
3794.53 239
3794.68 241
3794.82 242
3794.96 243
3795.10 244
3795.24 243
3795.38 241
3795.52 237
3795.66 232
3795.81 226
3795.95 221
3796.09 217
3796.23 215
3796.37 214
3796.51 214
3796.65 214
3796.79 214
3796.94 214
3797.08 213
3797.22 213
3797.36 212
3797.50 213
3797.64 215
3797.78 219
3797.93 223
3798.07 226
3798.21 229
3798.35 230
3798.49 231
3798.63 231
3798.77 231
3798.91 231
3799.06 231
3799.20 231
3799.34 229
3799.48 225
3799.62 219
3799.76 212
3799.90 203
3800.05 195
3800.19 188
3800.33 183
3800.47 182
3800.61 183
3800.75 186
3800.89 191
3801.03 197
3801.18 202
3801.32 205
3801.46 208
3801.60 209
3801.74 209
3801.88 209
3802.02 208
3802.17 208
3802.31 209
3802.45 211
3802.59 214
3802.73 218
3802.87 225
3803.01 232
3803.16 239
3803.30 245
3803.44 249
3803.58 251
3803.72 249
3803.86 244
3804.00 238
3804.15 231
3804.29 225
3804.43 221
3804.57 219
3804.71 218
3804.85 219
3804.99 220
3805.14 222
3805.28 223
3805.42 223
3805.56 221
3805.70 219
3805.84 214
3805.98 209
3806.13 203
3806.27 198
3806.41 193
3806.55 190
3806.69 188
3806.83 188
3806.97 188
3807.12 188
3807.26 188
3807.40 187
3807.54 187
3807.68 186
3807.82 188
3807.96 191
3808.11 197
3808.25 205
3808.39 214
3808.53 224
3808.67 231
3808.81 235
3808.96 235
3809.10 231
3809.24 225
3809.38 216
3809.52 207
3809.66 200
3809.80 194
3809.95 191
3810.09 189
3810.23 190
3810.37 191
3810.51 194
3810.65 197
3810.80 200
3810.94 203
3811.08 207
3811.22 212
3811.36 217
3811.50 221
3811.64 225
3811.79 228
3811.93 228
3812.07 226
3812.21 222
3812.35 216
3812.49 209
3812.64 203
3812.78 199
3812.92 197
3813.06 197
3813.20 199
3813.34 202
3813.49 204
3813.63 205
3813.77 205
3813.91 203
3814.05 199
3814.19 195
3814.33 192
3814.48 188
3814.62 186
3814.76 183
3814.90 181
3815.04 178
3815.18 176
3815.33 173
3815.47 172
3815.61 171
3815.75 172
3815.89 175
3816.03 178
3816.18 182
3816.32 186
3816.46 190
3816.60 193
3816.74 197
3816.88 200
3817.03 204
3817.17 207
3817.31 210
3817.45 212
3817.59 213
3817.73 214
3817.88 214
3818.02 214
3818.16 215
3818.30 217
3818.44 219
3818.58 221
3818.73 223
3818.87 224
3819.01 223
3819.15 221
3819.29 218
3819.43 213
3819.58 208
3819.72 203
3819.86 199
3820.00 197
3820.14 196
3820.29 198
3820.43 202
3820.57 208
3820.71 214
3820.85 222
3820.99 228
3821.14 234
3821.28 237
3821.42 240
3821.56 242
3821.70 245
3821.84 247
3821.99 250
3822.13 253
3822.27 254
3822.41 254
3822.55 252
3822.69 248
3822.84 242
3822.98 235
3823.12 230
3823.26 226
3823.40 224
3823.55 224
3823.69 226
3823.83 229
3823.97 232
3824.11 234
3824.25 235
3824.40 234
3824.54 232
3824.68 229
3824.82 224
3824.96 218
3825.11 213
3825.25 207
3825.39 203
3825.53 199
3825.67 197
3825.81 195
3825.96 195
3826.10 196
3826.24 197
3826.38 198
3826.52 200
3826.67 200
3826.81 200
3826.95 199
3827.09 198
3827.23 195
3827.37 191
3827.52 186
3827.66 181
3827.80 175
3827.94 169
3828.08 162
3828.23 155
3828.37 149
3828.51 143
3828.65 138
3828.79 135
3828.94 133
3829.08 134
3829.22 136
3829.36 140
3829.50 146
3829.64 153
3829.79 159
3829.93 166
3830.07 170
3830.21 174
3830.35 176
3830.50 177
3830.64 176
3830.78 176
3830.92 175
3831.06 175
3831.21 174
3831.35 173
3831.49 173
3831.63 172
3831.77 172
3831.92 172
3832.06 173
3832.20 176
3832.34 179
3832.48 184
3832.63 190
3832.77 196
3832.91 202
3833.05 208
3833.19 212
3833.33 214
3833.48 215
3833.62 214
3833.76 213
3833.90 210
3834.04 208
3834.19 206
3834.33 205
3834.47 205
3834.61 205
3834.75 206
3834.90 207
3835.04 206
3835.18 205
3835.32 203
3835.46 200
3835.61 196
3835.75 193
3835.89 190
3836.03 190
3836.17 191
3836.32 194
3836.46 199
3836.60 205
3836.74 212
3836.88 218
3837.03 222
3837.17 226
3837.31 228
3837.45 229
3837.60 229
3837.74 230
3837.88 232
3838.02 234
3838.16 237
3838.31 241
3838.45 245
3838.59 247
3838.73 248
3838.87 246
3839.02 241
3839.16 235
3839.30 229
3839.44 224
3839.58 222
3839.73 223
3839.87 228
3840.01 235
3840.15 243
3840.29 250
3840.44 255
3840.58 257
3840.72 257
3840.86 254
3841.01 251
3841.15 248
3841.29 245
3841.43 243
3841.57 241
3841.72 240
3841.86 237
3842.00 234
3842.14 230
3842.28 225
3842.43 219
3842.57 213
3842.71 208
3842.85 205
3842.99 202
3843.14 202
3843.28 203
3843.42 205
3843.56 207
3843.71 209
3843.85 209
3843.99 208
3844.13 206
3844.27 202
3844.42 197
3844.56 193
3844.70 190
3844.84 188
3844.99 187
3845.13 188
3845.27 190
3845.41 191
3845.55 193
3845.70 195
3845.84 196
3845.98 197
3846.12 197
3846.26 198
3846.41 197
3846.55 196
3846.69 194
3846.83 191
3846.98 188
3847.12 184
3847.26 181
3847.40 179
3847.54 179
3847.69 181
3847.83 184
3847.97 190
3848.11 195
3848.26 200
3848.40 202
3848.54 203
3848.68 201
3848.83 197
3848.97 193
3849.11 189
3849.25 187
3849.39 187
3849.54 189
3849.68 192
3849.82 195
3849.96 196
3850.11 197
3850.25 196
3850.39 195
3850.53 193
3850.67 192
3850.82 191
3850.96 189
3851.10 187
3851.24 184
3851.39 179
3851.53 173
3851.67 167
3851.81 160
3851.96 155
3852.10 150
3852.24 147
3852.38 146
3852.52 147
3852.67 149
3852.81 153
3852.95 158
3853.09 163
3853.24 168
3853.38 172
3853.52 175
3853.66 176
3853.81 176
3853.95 176
3854.09 175
3854.23 175
3854.38 175
3854.52 176
3854.66 177
3854.80 176
3854.94 174
3855.09 171
3855.23 166
3855.37 162
3855.51 159
3855.66 158
3855.80 160
3855.94 164
3856.08 170
3856.23 177
3856.37 182
3856.51 185
3856.65 186
3856.80 185
3856.94 183
3857.08 179
3857.22 176
3857.37 172
3857.51 169
3857.65 165
3857.79 163
3857.93 161
3858.08 161
3858.22 164
3858.36 169
3858.50 177
3858.65 186
3858.79 195
3858.93 202
3859.07 206
3859.22 207
3859.36 204
3859.50 198
3859.64 191
3859.79 185
3859.93 180
3860.07 177
3860.21 176
3860.36 176
3860.50 177
3860.64 178
3860.78 179
3860.93 180
3861.07 180
3861.21 180
3861.35 180
3861.50 180
3861.64 181
3861.78 183
3861.92 186
3862.07 190
3862.21 195
3862.35 199
3862.49 201
3862.64 201
3862.78 197
3862.92 191
3863.06 182
3863.21 173
3863.35 164
3863.49 156
3863.63 151
3863.78 147
3863.92 146
3864.06 146
3864.20 147
3864.35 149
3864.49 151
3864.63 154
3864.77 158
3864.92 161
3865.06 164
3865.20 166
3865.34 168
3865.49 168
3865.63 168
3865.77 168
3865.91 168
3866.06 167
3866.20 167
3866.34 168
3866.48 168
3866.63 168
3866.77 167
3866.91 167
3867.06 167
3867.20 168
3867.34 170
3867.48 172
3867.63 175
3867.77 177
3867.91 179
3868.05 181
3868.20 182
3868.34 184
3868.48 185
3868.62 187
3868.77 188
3868.91 189
3869.05 188
3869.19 188
3869.34 186
3869.48 184
3869.62 182
3869.77 180
3869.91 177
3870.05 174
3870.19 170
3870.34 166
3870.48 161
3870.62 157
3870.76 155
3870.91 156
3871.05 158
3871.19 162
3871.33 167
3871.48 171
3871.62 174
3871.76 175
3871.90 173
3872.05 170
3872.19 167
3872.33 163
3872.48 161
3872.62 160
3872.76 159
3872.90 160
3873.05 161
3873.19 163
3873.33 164
3873.47 166
3873.62 168
3873.76 169
3873.90 171
3874.05 172
3874.19 172
3874.33 173
3874.47 175
3874.62 177
3874.76 180
3874.90 184
3875.04 188
3875.19 193
3875.33 196
3875.47 198
3875.62 199
3875.76 199
3875.90 198
3876.04 196
3876.19 195
3876.33 194
3876.47 193
3876.61 192
3876.76 192
3876.90 192
3877.04 192
3877.19 193
3877.33 193
3877.47 194
3877.61 195
3877.76 195
3877.90 195
3878.04 195
3878.19 195
3878.33 195
3878.47 196
3878.61 197
3878.76 200
3878.90 203
3879.04 208
3879.19 212
3879.33 216
3879.47 219
3879.61 221
3879.76 221
3879.90 219
3880.04 216
3880.18 212
3880.33 207
3880.47 203
3880.61 199
3880.76 196
3880.90 194
3881.04 193
3881.18 191
3881.33 189
3881.47 185
3881.61 180
3881.76 174
3881.90 168
3882.04 163
3882.18 160
3882.33 161
3882.47 165
3882.61 173
3882.76 182
3882.90 192
3883.04 202
3883.18 209
3883.33 215
3883.47 219
3883.61 221
3883.76 223
3883.90 223
3884.04 222
3884.19 220
3884.33 216
3884.47 210
3884.61 204
3884.76 197
3884.90 192
3885.04 187
3885.19 183
3885.33 179
3885.47 175
3885.61 171
3885.76 165
3885.90 159
3886.04 154
3886.19 148
3886.33 144
3886.47 141
3886.62 138
3886.76 137
3886.90 135
3887.04 135
3887.19 136
3887.33 138
3887.47 142
3887.62 147
3887.76 153
3887.90 160
3888.04 166
3888.19 171
3888.33 176
3888.47 181
3888.62 185
3888.76 190
3888.90 194
3889.05 198
3889.19 201
3889.33 203
3889.47 204
3889.62 204
3889.76 203
3889.90 202
3890.05 200
3890.19 199
3890.33 198
3890.48 198
3890.62 200
3890.76 202
3890.90 206
3891.05 210
3891.19 214
3891.33 217
3891.48 218
3891.62 218
3891.76 216
3891.91 214
3892.05 210
3892.19 206
3892.34 203
3892.48 200
3892.62 198
3892.76 196
3892.91 195
3893.05 196
3893.19 196
3893.34 197
3893.48 197
3893.62 197
3893.77 196
3893.91 194
3894.05 192
3894.20 189
3894.34 187
3894.48 186
3894.62 186
3894.77 188
3894.91 190
3895.05 192
3895.20 195
3895.34 196
3895.48 197
3895.63 196
3895.77 194
3895.91 192
3896.06 189
3896.20 186
3896.34 183
3896.49 180
3896.63 177
3896.77 174
3896.91 171
3897.06 169
3897.20 168
3897.34 167
3897.49 168
3897.63 169
3897.77 171
3897.92 175
3898.06 180
3898.20 187
3898.35 195
3898.49 205
3898.63 215
3898.78 226
3898.92 235
3899.06 242
3899.21 246
3899.35 247
3899.49 245
3899.63 241
3899.78 234
3899.92 227
3900.06 220
3900.21 214
3900.35 208
3900.49 205
3900.64 203
3900.78 202
3900.92 202
3901.07 202
3901.21 202
3901.35 201
3901.50 199
3901.64 196
3901.78 192
3901.93 189
3902.07 187
3902.21 187
3902.36 188
3902.50 191
3902.64 195
3902.79 199
3902.93 202
3903.07 205
3903.22 207
3903.36 208
3903.50 209
3903.64 208
3903.79 207
3903.93 206
3904.07 203
3904.22 200
3904.36 197
3904.50 193
3904.65 190
3904.79 186
3904.93 183
3905.08 180
3905.22 177
3905.36 175
3905.51 173
3905.65 173
3905.79 173
3905.94 173
3906.08 174
3906.22 174
3906.37 174
3906.51 174
3906.65 172
3906.80 170
3906.94 166
3907.08 161
3907.23 156
3907.37 149
3907.51 143
3907.66 139
3907.80 137
3907.94 137
3908.09 141
3908.23 146
3908.37 154
3908.52 161
3908.66 168
3908.80 174
3908.95 178
3909.09 181
3909.23 184
3909.38 187
3909.52 191
3909.66 194
3909.81 197
3909.95 199
3910.09 199
3910.24 198
3910.38 195
3910.52 192
3910.67 189
3910.81 187
3910.95 186
3911.10 185
3911.24 185
3911.39 184
3911.53 182
3911.67 180
3911.82 176
3911.96 173
3912.10 170
3912.25 168
3912.39 167
3912.53 167
3912.68 167
3912.82 166
3912.96 165
3913.11 163
3913.25 160
3913.39 158
3913.54 156
3913.68 155
3913.82 155
3913.97 157
3914.11 159
3914.25 162
3914.40 165
3914.54 168
3914.68 170
3914.83 173
3914.97 175
3915.11 177
3915.26 180
3915.40 182
3915.55 183
3915.69 183
3915.83 182
3915.98 180
3916.12 177
3916.26 174
3916.41 170
3916.55 168
3916.69 166
3916.84 166
3916.98 167
3917.12 170
3917.27 173
3917.41 176
3917.55 180
3917.70 182
3917.84 184
3917.98 183
3918.13 182
3918.27 179
3918.42 175
3918.56 172
3918.70 170
3918.85 169
3918.99 169
3919.13 170
3919.28 173
3919.42 175
3919.56 178
3919.71 179
3919.85 180
3919.99 179
3920.14 178
3920.28 177
3920.42 175
3920.57 174
3920.71 173
3920.86 172
3921.00 172
3921.14 171
3921.29 170
3921.43 169
3921.57 169
3921.72 168
3921.86 168
3922.00 167
3922.15 166
3922.29 166
3922.44 165
3922.58 166
3922.72 166
3922.87 168
3923.01 171
3923.15 175
3923.30 179
3923.44 183
3923.58 186
3923.73 189
3923.87 191
3924.02 191
3924.16 191
3924.30 188
3924.45 185
3924.59 181
3924.73 176
3924.88 170
3925.02 166
3925.16 163
3925.31 161
3925.45 161
3925.60 163
3925.74 167
3925.88 172
3926.03 179
3926.17 185
3926.31 191
3926.46 196
3926.60 199
3926.74 200
3926.89 201
3927.03 202
3927.18 203
3927.32 204
3927.46 207
3927.61 211
3927.75 215
3927.89 220
3928.04 223
3928.18 226
3928.33 227
3928.47 226
3928.61 224
3928.76 220
3928.90 215
3929.04 210
3929.19 205
3929.33 200
3929.48 195
3929.62 190
3929.76 184
3929.91 178
3930.05 172
3930.19 166
3930.34 161
3930.48 157
3930.63 154
3930.77 153
3930.91 154
3931.06 156
3931.20 158
3931.34 160
3931.49 161
3931.63 162
3931.78 162
3931.92 162
3932.06 162
3932.21 160
3932.35 159
3932.49 157
3932.64 155
3932.78 155
3932.93 157
3933.07 160
3933.21 165
3933.36 171
3933.50 176
3933.64 181
3933.79 184
3933.93 185
3934.08 185
3934.22 183
3934.36 182
3934.51 180
3934.65 180
3934.80 180
3934.94 180
3935.08 180
3935.23 179
3935.37 178
3935.51 175
3935.66 173
3935.80 170
3935.95 167
3936.09 164
3936.23 161
3936.38 158
3936.52 154
3936.67 152
3936.81 150
3936.95 149
3937.10 150
3937.24 153
3937.38 158
3937.53 163
3937.67 169
3937.82 175
3937.96 179
3938.10 182
3938.25 183
3938.39 183
3938.54 180
3938.68 178
3938.82 175
3938.97 174
3939.11 174
3939.26 177
3939.40 183
3939.54 191
3939.69 199
3939.83 208
3939.98 215
3940.12 219
3940.26 221
3940.41 220
3940.55 218
3940.69 214
3940.84 209
3940.98 206
3941.13 203
3941.27 203
3941.41 206
3941.56 210
3941.70 216
3941.85 223
3941.99 229
3942.13 235
3942.28 239
3942.42 240
3942.57 239
3942.71 236
3942.85 230
3943.00 224
3943.14 217
3943.29 211
3943.43 206
3943.57 202
3943.72 198
3943.86 195
3944.01 193
3944.15 189
3944.29 185
3944.44 181
3944.58 177
3944.73 172
3944.87 169
3945.01 166
3945.16 165
3945.30 164
3945.45 163
3945.59 164
3945.73 165
3945.88 167
3946.02 170
3946.17 173
3946.31 176
3946.45 180
3946.60 183
3946.74 185
3946.89 186
3947.03 188
3947.18 189
3947.32 191
3947.46 194
3947.61 197
3947.75 201
3947.90 207
3948.04 214
3948.18 223
3948.33 233
3948.47 244
3948.62 255
3948.76 265
3948.90 273
3949.05 278
3949.19 280
3949.34 278
3949.48 274
3949.62 269
3949.77 263
3949.91 259
3950.06 258
3950.20 259
3950.35 264
3950.49 270
3950.63 277
3950.78 283
3950.92 287
3951.07 288
3951.21 286
3951.35 282
3951.50 277
3951.64 272
3951.79 270
3951.93 270
3952.07 274
3952.22 280
3952.36 287
3952.51 293
3952.65 297
3952.80 298
3952.94 296
3953.08 291
3953.23 284
3953.37 276
3953.52 268
3953.66 261
3953.80 253
3953.95 246
3954.09 238
3954.24 231
3954.38 223
3954.53 216
3954.67 210
3954.81 205
3954.96 204
3955.10 204
3955.25 206
3955.39 209
3955.54 212
3955.68 215
3955.82 217
3955.97 218
3956.11 218
3956.26 218
3956.40 219
3956.54 219
3956.69 219
3956.83 219
3956.98 218
3957.12 217
3957.27 214
3957.41 212
3957.55 208
3957.70 205
3957.84 201
3957.99 198
3958.13 194
3958.28 191
3958.42 189
3958.56 187
3958.71 185
3958.85 184
3959.00 182
3959.14 181
3959.29 179
3959.43 178
3959.57 177
3959.72 176
3959.86 176
3960.01 175
3960.15 174
3960.30 172
3960.44 169
3960.58 166
3960.73 164
3960.87 161
3961.02 160
3961.16 158
3961.31 158
3961.45 158
3961.59 157
3961.74 156
3961.88 155
3962.03 153
3962.17 150
3962.32 147
3962.46 144
3962.60 141
3962.75 139
3962.89 139
3963.04 140
3963.18 142
3963.33 146
3963.47 150
3963.62 156
3963.76 161
3963.90 166
3964.05 171
3964.19 175
3964.34 179
3964.48 183
3964.63 187
3964.77 191
3964.91 194
3965.06 199
3965.20 203
3965.35 208
3965.49 214
3965.64 220
3965.78 225
3965.93 229
3966.07 232
3966.21 233
3966.36 233
3966.50 230
3966.65 227
3966.79 222
3966.94 217
3967.08 210
3967.23 203
3967.37 196
3967.51 189
3967.66 184
3967.80 180
3967.95 179
3968.09 179
3968.24 182
3968.38 187
3968.53 192
3968.67 197
3968.81 201
3968.96 205
3969.10 207
3969.25 207
3969.39 206
3969.54 204
3969.68 200
3969.83 196
3969.97 193
3970.11 190
3970.26 189
3970.40 188
3970.55 188
3970.69 188
3970.84 188
3970.98 186
3971.13 182
3971.27 177
3971.41 171
3971.56 165
3971.70 160
3971.85 155
3971.99 153
3972.14 152
3972.28 154
3972.43 157
3972.57 162
3972.72 168
3972.86 173
3973.00 178
3973.15 181
3973.29 182
3973.44 181
3973.58 178
3973.73 175
3973.87 171
3974.02 167
3974.16 164
3974.31 162
3974.45 160
3974.59 159
3974.74 158
3974.88 157
3975.03 157
3975.17 158
3975.32 159
3975.46 160
3975.61 162
3975.75 165
3975.90 167
3976.04 168
3976.18 169
3976.33 169
3976.47 169
3976.62 168
3976.76 167
3976.91 166
3977.05 165
3977.20 164
3977.34 163
3977.49 162
3977.63 162
3977.78 163
3977.92 164
3978.06 165
3978.21 167
3978.35 169
3978.50 171
3978.64 174
3978.79 175
3978.93 177
3979.08 178
3979.22 177
3979.37 176
3979.51 175
3979.66 172
3979.80 170
3979.94 168
3980.09 167
3980.23 166
3980.38 166
3980.52 167
3980.67 169
3980.81 173
3980.96 178
3981.10 184
3981.25 191
3981.39 197
3981.54 203
3981.68 206
3981.83 208
3981.97 208
3982.12 206
3982.26 205
3982.40 204
3982.55 204
3982.69 205
3982.84 207
3982.98 210
3983.13 212
3983.27 215
3983.42 217
3983.56 219
3983.71 221
3983.85 224
3984.00 227
3984.14 230
3984.29 234
3984.43 236
3984.58 237
3984.72 237
3984.86 235
3985.01 232
3985.15 228
3985.30 225
3985.44 221
3985.59 218
3985.73 215
3985.88 212
3986.02 209
3986.17 208
3986.31 207
3986.46 206
3986.60 207
3986.75 209
3986.89 210
3987.04 212
3987.18 213
3987.33 213
3987.47 213
3987.62 211
3987.76 209
3987.91 206
3988.05 203
3988.19 200
3988.34 196
3988.48 192
3988.63 187
3988.77 183
3988.92 179
3989.06 176
3989.21 175
3989.35 176
3989.50 179
3989.64 185
3989.79 191
3989.93 198
3990.08 204
3990.22 209
3990.37 211
3990.51 212
3990.66 211
3990.80 209
3990.95 205
3991.09 199
3991.24 193
3991.38 186
3991.53 178
3991.67 171
3991.82 165
3991.96 161
3992.11 158
3992.25 159
3992.40 161
3992.54 165
3992.69 171
3992.83 177
3992.97 184
3993.12 190
3993.26 195
3993.41 199
3993.55 203
3993.70 206
3993.84 209
3993.99 212
3994.13 214
3994.28 216
3994.42 217
3994.57 215
3994.71 212
3994.86 207
3995.00 201
3995.15 194
3995.29 189
3995.44 185
3995.58 183
3995.73 183
3995.87 185
3996.02 188
3996.16 192
3996.31 195
3996.45 197
3996.60 197
3996.74 195
3996.89 192
3997.03 189
3997.18 185
3997.32 182
3997.47 180
3997.61 180
3997.76 179
3997.90 179
3998.05 178
3998.19 177
3998.34 175
3998.48 173
3998.63 171
3998.77 169
3998.92 169
3999.06 170
3999.21 174
3999.35 178
3999.50 183
3999.64 189
3999.79 193
3999.93 196
4000.08 196
4000.22 193
4000.37 189
4000.51 184
4000.66 179
4000.80 176
4000.95 175
4001.09 177
4001.24 181
4001.38 188
4001.53 195
4001.67 203
4001.82 208
4001.96 212
4002.11 214
4002.25 213
4002.40 210
4002.54 205
4002.69 200
4002.83 195
4002.98 191
4003.12 189
4003.27 188
4003.41 189
4003.56 192
4003.70 195
4003.85 198
4003.99 201
4004.14 203
4004.28 203
4004.43 202
4004.57 201
4004.72 199
4004.87 198
4005.01 198
4005.16 200
4005.30 203
4005.45 207
4005.59 211
4005.74 215
4005.88 218
4006.03 220
4006.17 220
4006.32 218
4006.46 214
4006.61 209
4006.75 203
4006.90 197
4007.04 191
4007.19 185
4007.33 179
4007.48 174
4007.62 169
4007.77 165
4007.91 162
4008.06 160
4008.20 160
4008.35 160
4008.49 161
4008.64 162
4008.78 164
4008.93 165
4009.07 166
4009.22 166
4009.36 166
4009.51 165
4009.66 163
4009.80 161
4009.95 159
4010.09 158
4010.24 158
4010.38 158
4010.53 160
4010.67 164
4010.82 167
4010.96 170
4011.11 173
4011.25 174
4011.40 174
4011.54 173
4011.69 172
4011.83 171
4011.98 171
4012.12 171
4012.27 173
4012.41 175
4012.56 177
4012.71 179
4012.85 181
4013.00 183
4013.14 184
4013.29 185
4013.43 186
4013.58 186
4013.72 185
4013.87 184
4014.01 182
4014.16 180
4014.30 178
4014.45 177
4014.59 176
4014.74 175
4014.88 174
4015.03 173
4015.17 171
4015.32 170
4015.47 169
4015.61 168
4015.76 168
4015.90 167
4016.05 167
4016.19 166
4016.34 165
4016.48 163
4016.63 162
4016.77 160
4016.92 161
4017.06 162
4017.21 165
4017.35 169
4017.50 174
4017.65 179
4017.79 184
4017.94 187
4018.08 189
4018.23 188
4018.37 185
4018.52 181
4018.66 176
4018.81 170
4018.95 166
4019.10 161
4019.24 158
4019.39 156
4019.53 153
4019.68 151
4019.83 150
4019.97 148
4020.12 146
4020.26 145
4020.41 144
4020.55 144
4020.70 145
4020.84 148
4020.99 152
4021.13 159
4021.28 166
4021.43 175
4021.57 185
4021.72 195
4021.86 204
4022.01 212
4022.15 218
4022.30 224
4022.44 228
4022.59 231
4022.73 233
4022.88 234
4023.02 234
4023.17 232
4023.32 230
4023.46 226
4023.61 223
4023.75 220
4023.90 218
4024.04 216
4024.19 216
4024.33 216
4024.48 217
4024.62 219
4024.77 222
4024.92 225
4025.06 228
4025.21 232
4025.35 236
4025.50 239
4025.64 241
4025.79 241
4025.93 239
4026.08 234
4026.23 227
4026.37 218
4026.52 209
4026.66 201
4026.81 195
4026.95 190
4027.10 188
4027.24 188
4027.39 190
4027.53 194
4027.68 199
4027.83 205
4027.97 212
4028.12 218
4028.26 224
4028.41 228
4028.55 230
4028.70 230
4028.84 229
4028.99 225
4029.14 219
4029.28 212
4029.43 203
4029.57 194
4029.72 185
4029.86 177
4030.01 170
4030.15 165
4030.30 163
4030.45 162
4030.59 163
4030.74 164
4030.88 165
4031.03 165
4031.17 164
4031.32 163
4031.46 163
4031.61 163
4031.76 165
4031.90 167
4032.05 170
4032.19 173
4032.34 174
4032.48 174
4032.63 172
4032.78 169
4032.92 166
4033.07 163
4033.21 162
4033.36 163
4033.50 166
4033.65 171
4033.79 177
4033.94 182
4034.09 187
4034.23 191
4034.38 193
4034.52 194
4034.67 195
4034.81 196
4034.96 199
4035.11 202
4035.25 206
4035.40 210
4035.54 216
4035.69 221
4035.83 225
4035.98 228
4036.13 230
4036.27 230
4036.42 228
4036.56 224
4036.71 218
4036.85 210
4037.00 201
4037.14 191
4037.29 182
4037.44 175
4037.58 169
4037.73 165
4037.87 163
4038.02 163
4038.16 166
4038.31 171
4038.46 177
4038.60 184
4038.75 191
4038.89 196
4039.04 201
4039.18 203
4039.33 204
4039.48 204
4039.62 203
4039.77 201
4039.91 200
4040.06 199
4040.20 198
4040.35 197
4040.50 197
4040.64 197
4040.79 196
4040.93 194
4041.08 192
4041.23 188
4041.37 184
4041.52 179
4041.66 175
4041.81 172
4041.95 173
4042.10 177
4042.25 183
4042.39 191
4042.54 199
4042.68 207
4042.83 214
4042.97 219
4043.12 223
4043.27 225
4043.41 227
4043.56 228
4043.70 230
4043.85 233
4044.00 237
4044.14 242
4044.29 247
4044.43 255
4044.58 263
4044.72 272
4044.87 282
4045.02 292
4045.16 302
4045.31 311
4045.45 318
4045.60 324
4045.75 328
4045.89 332
4046.04 335
4046.18 340
4046.33 347
4046.47 356
4046.62 367
4046.77 378
4046.91 389
4047.06 397
4047.20 401
4047.35 402
4047.50 399
4047.64 393
4047.79 386
4047.93 379
4048.08 370
4048.23 361
4048.37 352
4048.52 342
4048.66 332
4048.81 321
4048.95 310
4049.10 299
4049.25 289
4049.39 280
4049.54 272
4049.68 265
4049.83 258
4049.98 252
4050.12 248
4050.27 244
4050.41 243
4050.56 242
4050.71 242
4050.85 243
4051.00 243
4051.14 242
4051.29 241
4051.44 240
4051.58 238
4051.73 236
4051.87 234
4052.02 233
4052.17 232
4052.31 231
4052.46 230
4052.60 230
4052.75 229
4052.90 228
4053.04 226
4053.19 225
4053.33 224
4053.48 223
4053.63 223
4053.77 224
4053.92 226
4054.06 227
4054.21 228
4054.36 227
4054.50 225
4054.65 222
4054.79 219
4054.94 217
4055.09 215
4055.23 213
4055.38 213
4055.52 213
4055.67 215
4055.82 216
4055.96 219
4056.11 222
4056.25 226
4056.40 231
4056.55 235
4056.69 239
4056.84 240
4056.98 240
4057.13 237
4057.28 232
4057.42 227
4057.57 221
4057.71 216
4057.86 211
4058.01 208
4058.15 206
4058.30 204
4058.44 202
4058.59 200
4058.74 196
4058.88 193
4059.03 189
4059.17 187
4059.32 185
4059.47 186
4059.61 187
4059.76 190
4059.91 193
4060.05 197
4060.20 199
4060.34 201
4060.49 202
4060.64 202
4060.78 201
4060.93 199
4061.07 196
4061.22 193
4061.37 188
4061.51 182
4061.66 174
4061.80 167
4061.95 160
4062.10 154
4062.24 150
4062.39 148
4062.54 149
4062.68 152
4062.83 156
4062.97 162
4063.12 168
4063.27 173
4063.41 178
4063.56 182
4063.70 184
4063.85 186
4064.00 186
4064.14 185
4064.29 184
4064.44 181
4064.58 177
4064.73 173
4064.87 169
4065.02 165
4065.17 163
4065.31 161
4065.46 161
4065.61 163
4065.75 165
4065.90 167
4066.04 169
4066.19 170
4066.34 170
4066.48 169
4066.63 168
4066.78 168
4066.92 169
4067.07 171
4067.21 174
4067.36 179
4067.51 185
4067.65 191
4067.80 198
4067.95 204
4068.09 210
4068.24 215
4068.38 219
4068.53 222
4068.68 224
4068.82 224
4068.97 224
4069.12 222
4069.26 220
4069.41 217
4069.55 212
4069.70 206
4069.85 200
4069.99 194
4070.14 187
4070.29 182
4070.43 179
4070.58 177
4070.72 178
4070.87 180
4071.02 183
4071.16 187
4071.31 190
4071.46 193
4071.60 194
4071.75 196
4071.89 196
4072.04 197
4072.19 198
4072.33 200
4072.48 202
4072.63 204
4072.77 207
4072.92 209
4073.07 211
4073.21 212
4073.36 212
4073.50 210
4073.65 207
4073.80 204
4073.94 200
4074.09 197
4074.24 195
4074.38 194
4074.53 195
4074.68 197
4074.82 200
4074.97 204
4075.11 210
4075.26 216
4075.41 224
4075.55 232
4075.70 240
4075.85 249
4075.99 257
4076.14 264
4076.29 269
4076.43 271
4076.58 271
4076.72 268
4076.87 264
4077.02 258
4077.16 252
4077.31 245
4077.46 239
4077.60 232
4077.75 224
4077.90 216
4078.04 207
4078.19 197
4078.34 187
4078.48 177
4078.63 168
4078.77 160
4078.92 155
4079.07 152
4079.21 150
4079.36 150
4079.51 151
4079.65 152
4079.80 152
4079.95 152
4080.09 151
4080.24 150
4080.39 149
4080.53 149
4080.68 149
4080.83 151
4080.97 154
4081.12 157
4081.26 161
4081.41 165
4081.56 170
4081.70 174
4081.85 177
4082.00 180
4082.14 181
4082.29 179
4082.44 176
4082.58 172
4082.73 167
4082.88 161
4083.02 156
4083.17 151
4083.32 149
4083.46 148
4083.61 148
4083.76 151
4083.90 154
4084.05 157
4084.20 160
4084.34 163
4084.49 164
4084.63 164
4084.78 164
4084.93 162
4085.07 160
4085.22 159
4085.37 158
4085.51 157
4085.66 157
4085.81 158
4085.95 159
4086.10 161
4086.25 162
4086.39 163
4086.54 165
4086.69 166
4086.83 168
4086.98 170
4087.13 174
4087.27 179
4087.42 184
4087.57 190
4087.71 194
4087.86 196
4088.01 196
4088.15 194
4088.30 191
4088.45 187
4088.59 184
4088.74 181
4088.89 179
4089.03 178
4089.18 176
4089.33 174
4089.47 171
4089.62 167
4089.77 162
4089.91 158
4090.06 155
4090.21 154
4090.35 154
4090.50 155
4090.65 157
4090.79 160
4090.94 163
4091.09 166
4091.23 168
4091.38 171
4091.53 173
4091.67 176
4091.82 180
4091.97 184
4092.11 188
4092.26 193
4092.41 197
4092.55 199
4092.70 201
4092.85 200
4092.99 197
4093.14 193
4093.29 187
4093.43 181
4093.58 174
4093.73 168
4093.87 163
4094.02 160
4094.17 159
4094.31 159
4094.46 161
4094.61 163
4094.75 167
4094.90 171
4095.05 175
4095.19 179
4095.34 183
4095.49 187
4095.63 190
4095.78 192
4095.93 194
4096.07 196
4096.22 198
4096.37 198
4096.51 197
4096.66 194
4096.81 189
4096.95 183
4097.10 177
4097.25 171
4097.39 166
4097.54 163
4097.69 162
4097.84 164
4097.98 167
4098.13 172
4098.28 176
4098.42 178
4098.57 179
4098.72 178
4098.86 175
4099.01 171
4099.16 168
4099.30 165
4099.45 164
4099.60 163
4099.74 164
4099.89 163
4100.04 163
4100.18 161
4100.33 158
4100.48 156
4100.62 155
4100.77 154
4100.92 155
4101.06 157
4101.21 160
4101.36 164
4101.51 167
4101.65 170
4101.80 172
4101.95 174
4102.09 175
4102.24 176
4102.39 176
4102.53 177
4102.68 177
4102.83 177
4102.97 178
4103.12 178
4103.27 178
4103.41 178
4103.56 178
4103.71 178
4103.86 177
4104.00 177
4104.15 176
4104.30 176
4104.44 175
4104.59 176
4104.74 178
4104.88 182
4105.03 187
4105.18 193
4105.32 199
4105.47 205
4105.62 210
4105.77 213
4105.91 214
4106.06 214
4106.21 211
4106.35 208
4106.50 203
4106.65 198
4106.79 194
4106.94 191
4107.09 189
4107.23 190
4107.38 193
4107.53 199
4107.68 208
4107.82 218
4107.97 229
4108.12 239
4108.26 247
4108.41 254
4108.56 258
4108.70 261
4108.85 264
4109.00 267
4109.15 271
4109.29 275
4109.44 280
4109.59 285
4109.73 291
4109.88 295
4110.03 299
4110.17 302
4110.32 306
4110.47 309
4110.62 313
4110.76 318
4110.91 323
4111.06 328
4111.20 333
4111.35 336
4111.50 339
4111.64 340
4111.79 341
4111.94 341
4112.09 342
4112.23 345
4112.38 348
4112.53 351
4112.67 355
4112.82 359
4112.97 361
4113.12 363
4113.26 364
4113.41 364
4113.56 364
4113.70 362
4113.85 361
4114.00 359
4114.14 356
4114.29 353
4114.44 349
4114.59 346
4114.73 344
4114.88 343
4115.03 343
4115.17 345
4115.32 348
4115.47 350
4115.62 352
4115.76 351
4115.91 349
4116.06 346
4116.20 341
4116.35 336
4116.50 330
4116.65 324
4116.79 318
4116.94 312
4117.09 306
4117.23 301
4117.38 295
4117.53 289
4117.68 283
4117.82 276
4117.97 268
4118.12 259
4118.26 251
4118.41 244
4118.56 239
4118.71 238
4118.85 239
4119.00 243
4119.15 248
4119.29 254
4119.44 258
4119.59 262
4119.74 264
4119.88 265
4120.03 265
4120.18 264
4120.32 262
4120.47 258
4120.62 253
4120.77 247
4120.91 241
4121.06 235
4121.21 230
4121.35 227
4121.50 226
4121.65 227
4121.80 231
4121.94 235
4122.09 239
4122.24 242
4122.39 245
4122.53 245
4122.68 245
4122.83 242
4122.97 239
4123.12 236
4123.27 233
4123.42 230
4123.56 227
4123.71 225
4123.86 223
4124.00 221
4124.15 219
4124.30 217
4124.45 216
4124.59 215
4124.74 215
4124.89 216
4125.04 218
4125.18 220
4125.33 221
4125.48 222
4125.62 222
4125.77 221
4125.92 219
4126.07 216
4126.21 213
4126.36 208
4126.51 203
4126.66 199
4126.80 195
4126.95 192
4127.10 190
4127.25 190
4127.39 190
4127.54 192
4127.69 194
4127.83 196
4127.98 197
4128.13 197
4128.28 197
4128.42 197
4128.57 196
4128.72 195
4128.87 195
4129.01 196
4129.16 197
4129.31 199
4129.46 202
4129.60 205
4129.75 208
4129.90 210
4130.04 211
4130.19 209
4130.34 206
4130.49 202
4130.63 197
4130.78 191
4130.93 186
4131.08 182
4131.22 179
4131.37 178
4131.52 176
4131.67 176
4131.81 176
4131.96 176
4132.11 177
4132.26 178
4132.40 181
4132.55 184
4132.70 188
4132.84 192
4132.99 196
4133.14 200
4133.29 202
4133.43 204
4133.58 204
4133.73 204
4133.88 204
4134.02 204
4134.17 205
4134.32 206
4134.47 207
4134.61 207
4134.76 207
4134.91 205
4135.06 202
4135.20 198
4135.35 193
4135.50 187
4135.65 183
4135.79 181
4135.94 180
4136.09 181
4136.24 185
4136.38 190
4136.53 195
4136.68 201
4136.83 206
4136.97 209
4137.12 211
4137.27 211
4137.42 209
4137.56 206
4137.71 200
4137.86 193
4138.01 186
4138.15 179
4138.30 173
4138.45 167
4138.60 164
4138.74 162
4138.89 162
4139.04 165
4139.19 168
4139.33 172
4139.48 177
4139.63 182
4139.78 186
4139.92 190
4140.07 192
4140.22 194
4140.37 195
4140.51 194
4140.66 191
4140.81 188
4140.96 184
4141.10 181
4141.25 180
4141.40 181
4141.55 184
4141.69 189
4141.84 194
4141.99 199
4142.14 203
4142.28 206
4142.43 207
4142.58 208
4142.73 209
4142.88 210
4143.02 211
4143.17 211
4143.32 212
4143.47 211
4143.61 209
4143.76 206
4143.91 203
4144.06 200
4144.20 197
4144.35 195
4144.50 193
4144.65 193
4144.79 194
4144.94 195
4145.09 197
4145.24 200
4145.38 203
4145.53 207
4145.68 210
4145.83 213
4145.98 216
4146.12 217
4146.27 217
4146.42 217
4146.57 217
4146.71 218
4146.86 218
4147.01 219
4147.16 221
4147.30 222
4147.45 222
4147.60 222
4147.75 222
4147.89 222
4148.04 222
4148.19 222
4148.34 222
4148.49 222
4148.63 221
4148.78 220
4148.93 218
4149.08 216
4149.22 213
4149.37 212
4149.52 211
4149.67 213
4149.81 217
4149.96 223
4150.11 231
4150.26 239
4150.41 246
4150.55 252
4150.70 255
4150.85 255
4151.00 252
4151.14 247
4151.29 242
4151.44 235
4151.59 229
4151.74 223
4151.88 218
4152.03 212
4152.18 208
4152.33 203
4152.47 200
4152.62 199
4152.77 198
4152.92 199
4153.07 200
4153.21 202
4153.36 203
4153.51 204
4153.66 205
4153.80 206
4153.95 207
4154.10 208
4154.25 210
4154.40 210
4154.54 210
4154.69 207
4154.84 203
4154.99 197
4155.13 190
4155.28 184
4155.43 178
4155.58 175
4155.73 173
4155.87 173
4156.02 174
4156.17 174
4156.32 174
4156.46 173
4156.61 171
4156.76 170
4156.91 170
4157.06 172
4157.20 173
4157.35 176
4157.50 178
4157.65 180
4157.80 181
4157.94 181
4158.09 180
4158.24 178
4158.39 176
4158.53 174
4158.68 172
4158.83 171
4158.98 171
4159.13 173
4159.27 176
4159.42 180
4159.57 185
4159.72 190
4159.87 194
4160.01 198
4160.16 202
4160.31 206
4160.46 211
4160.61 215
4160.75 219
4160.90 223
4161.05 225
4161.20 226
4161.34 225
4161.49 223
4161.64 220
4161.79 218
4161.94 216
4162.08 214
4162.23 213
4162.38 211
4162.53 209
4162.68 206
4162.82 201
4162.97 197
4163.12 193
4163.27 189
4163.42 186
4163.56 184
4163.71 182
4163.86 181
4164.01 179
4164.16 177
4164.30 175
4164.45 174
4164.60 176
4164.75 179
4164.90 184
4165.04 190
4165.19 195
4165.34 199
4165.49 202
4165.64 204
4165.78 206
4165.93 209
4166.08 212
4166.23 215
4166.38 218
4166.52 220
4166.67 219
4166.82 216
4166.97 211
4167.12 204
4167.26 197
4167.41 191
4167.56 185
4167.71 181
4167.86 178
4168.00 176
4168.15 175
4168.30 174
4168.45 174
4168.60 175
4168.74 177
4168.89 179
4169.04 181
4169.19 182
4169.34 182
4169.48 181
4169.63 181
4169.78 181
4169.93 182
4170.08 183
4170.22 185
4170.37 186
4170.52 186
4170.67 185
4170.82 182
4170.97 179
4171.11 175
4171.26 172
4171.41 169
4171.56 167
4171.71 166
4171.85 165
4172.00 165
4172.15 166
4172.30 168
4172.45 171
4172.59 174
4172.74 178
4172.89 182
4173.04 185
4173.19 189
4173.33 193
4173.48 197
4173.63 202
4173.78 206
4173.93 211
4174.08 214
4174.22 215
4174.37 214
4174.52 211
4174.67 206
4174.82 200
4174.96 193
4175.11 187
4175.26 182
4175.41 177
4175.56 174
4175.71 171
4175.85 168
4176.00 166
4176.15 165
4176.30 164
4176.45 164
4176.59 166
4176.74 168
4176.89 172
4177.04 177
4177.19 182
4177.34 188
4177.48 193
4177.63 197
4177.78 200
4177.93 201
4178.08 200
4178.22 199
4178.37 197
4178.52 195
4178.67 195
4178.82 196
4178.97 198
4179.11 202
4179.26 207
4179.41 212
4179.56 217
4179.71 220
4179.86 222
4180.00 221
4180.15 217
4180.30 211
4180.45 204
4180.60 196
4180.74 189
4180.89 184
4181.04 180
4181.19 180
4181.34 182
4181.49 184
4181.63 188
4181.78 190
4181.93 191
4182.08 192
4182.23 191
4182.38 190
4182.52 190
4182.67 189
4182.82 189
4182.97 189
4183.12 188
4183.27 186
4183.41 183
4183.56 179
4183.71 174
4183.86 170
4184.01 167
4184.16 164
4184.30 163
4184.45 164
4184.60 166
4184.75 170
4184.90 175
4185.05 181
4185.19 187
4185.34 193
4185.49 198
4185.64 201
4185.79 203
4185.94 202
4186.08 200
4186.23 198
4186.38 195
4186.53 193
4186.68 192
4186.83 192
4186.97 193
4187.12 194
4187.27 196
4187.42 196
4187.57 196
4187.72 194
4187.86 192
4188.01 188
4188.16 185
4188.31 182
4188.46 180
4188.61 179
4188.76 179
4188.90 180
4189.05 181
4189.20 182
4189.35 184
4189.50 184
4189.65 185
4189.79 184
4189.94 183
4190.09 181
4190.24 179
4190.39 176
4190.54 175
4190.68 174
4190.83 175
4190.98 176
4191.13 176
4191.28 177
4191.43 177
4191.58 176
4191.72 175
4191.87 174
4192.02 174
4192.17 174
4192.32 174
4192.47 175
4192.61 176
4192.76 176
4192.91 176
4193.06 175
4193.21 174
4193.36 174
4193.51 176
4193.65 178
4193.80 181
4193.95 184
4194.10 187
4194.25 189
4194.40 188
4194.55 186
4194.69 182
4194.84 177
4194.99 174
4195.14 171
4195.29 171
4195.44 173
4195.58 176
4195.73 180
4195.88 183
4196.03 185
4196.18 185
4196.33 185
4196.48 184
4196.62 183
4196.77 184
4196.92 185
4197.07 188
4197.22 191
4197.37 194
4197.52 197
4197.66 198
4197.81 198
4197.96 199
4198.11 199
4198.26 201
4198.41 203
4198.56 207
4198.70 211
4198.85 214
4199.00 217
4199.15 219
4199.30 220
4199.45 219
4199.60 216
4199.74 213
4199.89 209
4200.04 206
4200.19 203
4200.34 203
4200.49 205
4200.64 209
4200.78 215
4200.93 222
4201.08 229
4201.23 236
4201.38 240
4201.53 241
4201.68 239
4201.83 235
4201.97 228
4202.12 220
4202.27 212
4202.42 205
4202.57 198
4202.72 193
4202.87 189
4203.01 186
4203.16 185
4203.31 184
4203.46 185
4203.61 186
4203.76 189
4203.91 193
4204.06 198
4204.20 203
4204.35 208
4204.50 214
4204.65 219
4204.80 224
4204.95 228
4205.10 232
4205.24 237
4205.39 241
4205.54 246
4205.69 252
4205.84 258
4205.99 263
4206.14 267
4206.29 270
4206.43 271
4206.58 271
4206.73 269
4206.88 267
4207.03 265
4207.18 263
4207.33 261
4207.48 260
4207.62 259
4207.77 259
4207.92 258
4208.07 256
4208.22 254
4208.37 251
4208.52 246
4208.67 241
4208.81 236
4208.96 231
4209.11 226
4209.26 223
4209.41 222
4209.56 221
4209.71 221
4209.86 221
4210.00 219
4210.15 215
4210.30 210
4210.45 202
4210.60 193
4210.75 183
4210.90 175
4211.05 169
4211.19 165
4211.34 165
4211.49 167
4211.64 172
4211.79 178
4211.94 186
4212.09 193
4212.24 201
4212.39 207
4212.53 212
4212.68 217
4212.83 220
4212.98 221
4213.13 222
4213.28 223
4213.43 223
4213.58 223
4213.72 224
4213.87 225
4214.02 227
4214.17 229
4214.32 230
4214.47 230
4214.62 229
4214.77 227
4214.92 224
4215.06 220
4215.21 216
4215.36 212
4215.51 208
4215.66 204
4215.81 201
4215.96 198
4216.11 196
4216.26 196
4216.40 197
4216.55 200
4216.70 203
4216.85 207
4217.00 211
4217.15 213
4217.30 215
4217.45 214
4217.60 213
4217.74 210
4217.89 207
4218.04 203
4218.19 199
4218.34 195
4218.49 192
4218.64 190
4218.79 190
4218.94 191
4219.09 193
4219.23 198
4219.38 204
4219.53 210
4219.68 216
4219.83 222
4219.98 228
4220.13 232
4220.28 236
4220.43 240
4220.57 243
4220.72 246
4220.87 248
4221.02 250
4221.17 252
4221.32 252
4221.47 252
4221.62 251
4221.77 249
4221.92 248
4222.06 246
4222.21 243
4222.36 240
4222.51 236
4222.66 231
4222.81 226
4222.96 220
4223.11 214
4223.26 209
4223.41 206
4223.55 204
4223.70 204
4223.85 206
4224.00 210
4224.15 214
4224.30 218
4224.45 221
4224.60 222
4224.75 223
4224.90 223
4225.04 222
4225.19 222
4225.34 222
4225.49 223
4225.64 224
4225.79 224
4225.94 223
4226.09 221
4226.24 219
4226.39 216
4226.54 213
4226.68 210
4226.83 208
4226.98 207
4227.13 206
4227.28 206
4227.43 207
4227.58 209
4227.73 211
4227.88 214
4228.03 216
4228.18 219
4228.32 222
4228.47 224
4228.62 225
4228.77 225
4228.92 224
4229.07 222
4229.22 219
4229.37 217
4229.52 216
4229.67 215
4229.82 215
4229.97 216
4230.11 218
4230.26 221
4230.41 223
4230.56 225
4230.71 227
4230.86 227
4231.01 227
4231.16 225
4231.31 222
4231.46 218
4231.61 213
4231.75 207
4231.90 202
4232.05 197
4232.20 193
4232.35 190
4232.50 189
4232.65 189
4232.80 190
4232.95 192
4233.10 194
4233.25 196
4233.40 197
4233.55 198
4233.69 198
4233.84 197
4233.99 196
4234.14 195
4234.29 194
4234.44 194
4234.59 195
4234.74 196
4234.89 199
4235.04 202
4235.19 207
4235.34 213
4235.48 221
4235.63 231
4235.78 241
4235.93 252
4236.08 261
4236.23 267
4236.38 271
4236.53 271
4236.68 268
4236.83 264
4236.98 260
4237.13 256
4237.28 254
4237.43 252
4237.57 251
4237.72 250
4237.87 248
4238.02 246
4238.17 245
4238.32 243
4238.47 242
4238.62 242
4238.77 241
4238.92 241
4239.07 242
4239.22 243
4239.37 243
4239.52 244
4239.66 245
4239.81 247
4239.96 248
4240.11 249
4240.26 250
4240.41 252
4240.56 254
4240.71 258
4240.86 262
4241.01 267
4241.16 272
4241.31 277
4241.46 280
4241.61 282
4241.76 283
4241.90 281
4242.05 278
4242.20 273
4242.35 268
4242.50 264
4242.65 260
4242.80 257
4242.95 254
4243.10 252
4243.25 250
4243.40 249
4243.55 249
4243.70 249
4243.85 250
4244.00 253
4244.14 255
4244.29 258
4244.44 260
4244.59 262
4244.74 262
4244.89 260
4245.04 258
4245.19 255
4245.34 251
4245.49 247
4245.64 243
4245.79 239
4245.94 235
4246.09 231
4246.24 226
4246.39 222
4246.54 218
4246.68 215
4246.83 212
4246.98 211
4247.13 211
4247.28 213
4247.43 216
4247.58 220
4247.73 225
4247.88 230
4248.03 235
4248.18 239
4248.33 241
4248.48 242
4248.63 241
4248.78 239
4248.93 236
4249.08 232
4249.23 229
4249.38 227
4249.52 225
4249.67 225
4249.82 226
4249.97 228
4250.12 230
4250.27 232
4250.42 233
4250.57 234
4250.72 234
4250.87 234
4251.02 234
4251.17 235
4251.32 236
4251.47 238
4251.62 240
4251.77 242
4251.92 244
4252.07 245
4252.22 246
4252.37 246
4252.51 245
4252.66 245
4252.81 245
4252.96 246
4253.11 250
4253.26 255
4253.41 262
4253.56 269
4253.71 276
4253.86 282
4254.01 286
4254.16 288
4254.31 287
4254.46 285
4254.61 281
4254.76 278
4254.91 274
4255.06 270
4255.21 267
4255.36 264
4255.51 261
4255.66 258
4255.81 254
4255.95 249
4256.10 243
4256.25 237
4256.40 231
4256.55 225
4256.70 221
4256.85 219
4257.00 218
4257.15 219
4257.30 222
4257.45 225
4257.60 228
4257.75 232
4257.90 234
4258.05 237
4258.20 240
4258.35 242
4258.50 245
4258.65 248
4258.80 249
4258.95 250
4259.10 248
4259.25 244
4259.40 239
4259.55 233
4259.70 227
4259.84 220
4259.99 215
4260.14 211
4260.29 208
4260.44 207
4260.59 206
4260.74 207
4260.89 209
4261.04 213
4261.19 218
4261.34 224
4261.49 233
4261.64 243
4261.79 255
4261.94 268
4262.09 281
4262.24 293
4262.39 304
4262.54 313
4262.69 321
4262.84 328
4262.99 334
4263.14 340
4263.29 346
4263.44 351
4263.59 355
4263.74 358
4263.89 358
4264.04 356
4264.19 352
4264.34 347
4264.49 343
4264.64 340
4264.79 339
4264.93 340
4265.08 344
4265.23 349
4265.38 356
4265.53 363
4265.68 370
4265.83 377
4265.98 383
4266.13 388
4266.28 391
4266.43 393
4266.58 393
4266.73 392
4266.88 391
4267.03 391
4267.18 392
4267.33 396
4267.48 401
4267.63 408
4267.78 415
4267.93 420
4268.08 422
4268.23 421
4268.38 415
4268.53 406
4268.68 394
4268.83 381
4268.98 369
4269.13 358
4269.28 349
4269.43 343
4269.58 339
4269.73 337
4269.88 336
4270.03 335
4270.18 332
4270.33 327
4270.48 321
4270.63 313
4270.78 304
4270.93 296
4271.08 289
4271.23 283
4271.38 279
4271.53 277
4271.68 276
4271.83 277
4271.98 278
4272.13 280
4272.28 282
4272.43 284
4272.58 285
4272.73 287
4272.88 288
4273.03 289
4273.18 290
4273.33 290
4273.48 291
4273.63 292
4273.77 294
4273.92 296
4274.07 299
4274.22 302
4274.37 306
4274.52 310
4274.67 314
4274.82 317
4274.97 320
4275.12 322
4275.27 324
4275.42 325
4275.57 327
4275.72 328
4275.87 330
4276.02 332
4276.17 336
4276.32 342
4276.47 349
4276.62 359
4276.77 371
4276.92 386
4277.07 404
4277.22 425
4277.37 448
4277.52 473
4277.67 501
4277.82 531
4277.97 562
4278.12 594
4278.27 624
4278.42 651
4278.57 675
4278.72 694
4278.87 707
4279.02 717
4279.17 726
4279.32 734
4279.47 745
4279.62 761
4279.77 781
4279.92 806
4280.07 835
4280.22 865
4280.37 894
4280.52 920
4280.67 942
4280.82 959
4280.97 971
4281.12 979
4281.27 983
4281.42 986
4281.57 988
4281.72 990
4281.87 992
4282.02 993
4282.17 992
4282.32 988
4282.47 981
4282.62 972
4282.77 959
4282.92 946
4283.07 933
4283.22 922
4283.37 912
4283.52 902
4283.67 893
4283.82 882
4283.97 872
4284.12 861
4284.27 850
4284.42 841
4284.58 835
4284.73 831
4284.88 827
4285.03 823
4285.18 816
4285.33 806
4285.48 794
4285.63 778
4285.78 761
4285.93 743
4286.08 724
4286.23 704
4286.38 683
4286.53 660
4286.68 637
4286.83 614
4286.98 592
4287.13 573
4287.28 557
4287.43 542
4287.58 528
4287.73 512
4287.88 494
4288.03 474
4288.18 452
4288.33 431
4288.48 411
4288.63 394
4288.78 379
4288.93 367
4289.08 357
4289.23 349
4289.38 341
4289.53 335
4289.68 330
4289.83 327
4289.98 327
4290.13 328
4290.28 331
4290.43 334
4290.58 337
4290.73 340
4290.88 342
4291.03 344
4291.18 345
4291.33 347
4291.48 350
4291.63 354
4291.78 358
4291.93 363
4292.08 368
4292.23 372
4292.38 375
4292.53 378
4292.68 381
4292.83 384
4292.98 387
4293.13 391
4293.29 395
4293.44 400
4293.59 406
4293.74 414
4293.89 422
4294.04 433
4294.19 445
4294.34 459
4294.49 475
4294.64 490
4294.79 505
4294.94 518
4295.09 529
4295.24 538
4295.39 545
4295.54 551
4295.69 555
4295.84 558
4295.99 560
4296.14 561
4296.29 559
4296.44 555
4296.59 549
4296.74 539
4296.89 528
4297.04 514
4297.19 499
4297.34 482
4297.49 466
4297.64 450
4297.79 436
4297.94 424
4298.09 415
4298.24 407
4298.40 400
4298.55 393
4298.70 386
4298.85 377
4299.00 366
4299.15 355
4299.30 344
4299.45 334
4299.60 326
4299.75 319
4299.90 315
4300.05 314
4300.20 314
4300.35 315
4300.50 317
4300.65 319
4300.80 322
4300.95 324
4301.10 326
4301.25 327
4301.40 326
4301.55 325
4301.70 324
4301.85 321
4302.00 317
4302.15 312
4302.30 306
4302.46 299
4302.61 291
4302.76 283
4302.91 276
4303.06 270
4303.21 265
4303.36 262
4303.51 259
4303.66 258
4303.81 256
4303.96 255
4304.11 253
4304.26 250
4304.41 248
4304.56 245
4304.71 243
4304.86 242
4305.01 241
4305.16 240
4305.31 239
4305.46 237
4305.61 234
4305.76 230
4305.92 225
4306.07 220
4306.22 214
4306.37 209
4306.52 205
4306.67 201
4306.82 199
4306.97 197
4307.12 197
4307.27 198
4307.42 199
4307.57 200
4307.72 202
4307.87 203
4308.02 204
4308.17 206
4308.32 207
4308.47 209
4308.62 212
4308.77 216
4308.93 221
4309.08 227
4309.23 232
4309.38 235
4309.53 237
4309.68 237
4309.83 235
4309.98 234
4310.13 233
4310.28 233
4310.43 235
4310.58 238
4310.73 240
4310.88 242
4311.03 242
4311.18 241
4311.33 237
4311.48 233
4311.64 228
4311.79 224
4311.94 221
4312.09 219
4312.24 218
4312.39 218
4312.54 217
4312.69 215
4312.84 213
4312.99 209
4313.14 205
4313.29 200
4313.44 196
4313.59 192
4313.74 190
4313.89 190
4314.04 191
4314.20 192
4314.35 193
4314.50 194
4314.65 193
4314.80 192
4314.95 189
4315.10 186
4315.25 184
4315.40 181
4315.55 179
4315.70 178
4315.85 178
4316.00 180
4316.15 182
4316.30 184
4316.45 188
4316.61 191
4316.76 193
4316.91 195
4317.06 196
4317.21 196
4317.36 194
4317.51 192
4317.66 189
4317.81 187
4317.96 186
4318.11 186
4318.26 187
4318.41 190
4318.56 193
4318.71 195
4318.87 197
4319.02 197
4319.17 195
4319.32 192
4319.47 189
4319.62 187
4319.77 187
4319.92 188
4320.07 190
4320.22 193
4320.37 195
4320.52 195
4320.67 193
4320.82 191
4320.98 188
4321.13 187
4321.28 187
4321.43 190
4321.58 195
4321.73 201
4321.88 207
4322.03 213
4322.18 217
4322.33 220
4322.48 221
4322.63 221
4322.78 219
4322.94 217
4323.09 215
4323.24 213
4323.39 212
4323.54 212
4323.69 212
4323.84 214
4323.99 217
4324.14 222
4324.29 227
4324.44 234
4324.59 240
4324.74 245
4324.90 248
4325.05 249
4325.20 247
4325.35 245
4325.50 241
4325.65 236
4325.80 232
4325.95 229
4326.10 225
4326.25 222
4326.40 218
4326.55 213
4326.71 208
4326.86 202
4327.01 195
4327.16 188
4327.31 180
4327.46 174
4327.61 168
4327.76 164
4327.91 162
4328.06 163
4328.21 164
4328.36 167
4328.52 171
4328.67 175
4328.82 180
4328.97 184
4329.12 189
4329.27 193
4329.42 197
4329.57 199
4329.72 201
4329.87 202
4330.02 202
4330.18 202
4330.33 202
4330.48 202
4330.63 202
4330.78 201
4330.93 200
4331.08 198
4331.23 196
4331.38 193
4331.53 191
4331.68 189
4331.84 189
4331.99 189
4332.14 191
4332.29 192
4332.44 193
4332.59 193
4332.74 194
4332.89 194
4333.04 196
4333.19 198
4333.34 201
4333.50 204
4333.65 206
4333.80 207
4333.95 206
4334.10 204
4334.25 199
4334.40 194
4334.55 188
4334.70 182
4334.85 177
4335.01 173
4335.16 170
4335.31 167
4335.46 165
4335.61 165
4335.76 165
4335.91 167
4336.06 170
4336.21 176
4336.36 183
4336.52 191
4336.67 200
4336.82 207
4336.97 213
4337.12 216
4337.27 217
4337.42 216
4337.57 213
4337.72 211
4337.87 209
4338.03 208
4338.18 208
4338.33 210
4338.48 212
4338.63 216
4338.78 220
4338.93 225
4339.08 231
4339.23 237
4339.38 243
4339.54 251
4339.69 258
4339.84 264
4339.99 270
4340.14 274
4340.29 277
4340.44 278
4340.59 278
4340.74 277
4340.90 275
4341.05 271
4341.20 266
4341.35 260
4341.50 251
4341.65 241
4341.80 232
4341.95 222
4342.10 215
4342.26 209
4342.41 206
4342.56 205
4342.71 206
4342.86 207
4343.01 208
4343.16 209
4343.31 210
4343.46 209
4343.62 207
4343.77 204
4343.92 201
4344.07 198
4344.22 195
4344.37 192
4344.52 191
4344.67 191
4344.82 193
4344.98 196
4345.13 201
4345.28 206
4345.43 211
4345.58 217
4345.73 222
4345.88 228
4346.03 232
4346.18 235
4346.34 237
4346.49 237
4346.64 236
4346.79 234
4346.94 232
4347.09 230
4347.24 228
4347.39 227
4347.55 226
4347.70 225
4347.85 223
4348.00 221
4348.15 219
4348.30 217
4348.45 215
4348.60 214
4348.75 213
4348.91 213
4349.06 214
4349.21 214
4349.36 213
4349.51 211
4349.66 207
4349.81 203
4349.96 198
4350.12 194
4350.27 192
4350.42 191
4350.57 190
4350.72 191
4350.87 191
4351.02 191
4351.17 190
4351.33 190
4351.48 190
4351.63 192
4351.78 194
4351.93 197
4352.08 201
4352.23 204
4352.38 206
4352.54 206
4352.69 205
4352.84 201
4352.99 197
4353.14 193
4353.29 188
4353.44 185
4353.60 183
4353.75 183
4353.90 183
4354.05 185
4354.20 187
4354.35 189
4354.50 190
4354.65 192
4354.81 193
4354.96 194
4355.11 195
4355.26 196
4355.41 196
4355.56 195
4355.71 194
4355.87 191
4356.02 187
4356.17 182
4356.32 175
4356.47 169
4356.62 163
4356.77 159
4356.92 157
4357.08 158
4357.23 162
4357.38 167
4357.53 172
4357.68 177
4357.83 182
4357.98 185
4358.14 188
4358.29 190
4358.44 193
4358.59 196
4358.74 200
4358.89 203
4359.04 206
4359.20 208
4359.35 209
4359.50 209
4359.65 209
4359.80 209
4359.95 209
4360.10 210
4360.26 211
4360.41 212
4360.56 213
4360.71 213
4360.86 213
4361.01 212
4361.16 212
4361.32 211
4361.47 211
4361.62 212
4361.77 214
4361.92 217
4362.07 220
4362.22 223
4362.38 226
4362.53 228
4362.68 229
4362.83 230
4362.98 229
4363.13 229
4363.28 228
4363.44 227
4363.59 226
4363.74 224
4363.89 222
4364.04 218
4364.19 215
4364.34 211
4364.50 208
4364.65 204
4364.80 200
4364.95 196
4365.10 192
4365.25 186
4365.40 179
4365.56 171
4365.71 162
4365.86 155
4366.01 149
4366.16 145
4366.31 143
4366.47 144
4366.62 147
4366.77 152
4366.92 158
4367.07 164
4367.22 169
4367.37 174
4367.53 178
4367.68 183
4367.83 187
4367.98 192
4368.13 197
4368.28 202
4368.44 207
4368.59 210
4368.74 212
4368.89 212
4369.04 211
4369.19 209
4369.34 207
4369.50 205
4369.65 203
4369.80 202
4369.95 202
4370.10 202
4370.25 203
4370.41 202
4370.56 201
4370.71 199
4370.86 196
4371.01 191
4371.16 186
4371.32 181
4371.47 176
4371.62 171
4371.77 166
4371.92 162
4372.07 159
4372.23 159
4372.38 160
4372.53 164
4372.68 171
4372.83 180
4372.98 190
4373.14 200
4373.29 209
4373.44 214
4373.59 217
4373.74 218
4373.89 216
4374.04 213
4374.20 210
4374.35 206
4374.50 204
4374.65 201
4374.80 199
4374.95 197
4375.11 194
4375.26 192
4375.41 190
4375.56 187
4375.71 186
4375.87 185
4376.02 184
4376.17 184
4376.32 185
4376.47 186
4376.62 186
4376.78 187
4376.93 187
4377.08 188
4377.23 190
4377.38 192
4377.53 195
4377.69 199
4377.84 203
4377.99 207
4378.14 210
4378.29 211
4378.44 209
4378.60 206
4378.75 200
4378.90 193
4379.05 187
4379.20 183
4379.35 180
4379.51 181
4379.66 184
4379.81 190
4379.96 197
4380.11 205
4380.27 212
4380.42 219
4380.57 224
4380.72 227
4380.87 229
4381.02 228
4381.18 226
4381.33 224
4381.48 221
4381.63 219
4381.78 217
4381.93 218
4382.09 220
4382.24 225
4382.39 230
4382.54 236
4382.69 242
4382.85 246
4383.00 249
4383.15 249
4383.30 247
4383.45 242
4383.60 237
4383.76 230
4383.91 223
4384.06 216
4384.21 209
4384.36 201
4384.52 192
4384.67 184
4384.82 175
4384.97 167
4385.12 159
4385.27 152
4385.43 146
4385.58 142
4385.73 141
4385.88 141
4386.03 143
4386.19 147
4386.34 152
4386.49 158
4386.64 165
4386.79 173
4386.95 179
4387.10 185
4387.25 190
4387.40 192
4387.55 193
4387.70 191
4387.86 188
4388.01 184
4388.16 179
4388.31 174
4388.46 170
4388.62 167
4388.77 166
4388.92 166
4389.07 166
4389.22 168
4389.38 171
4389.53 174
4389.68 178
4389.83 183
4389.98 188
4390.14 193
4390.29 197
4390.44 201
4390.59 203
4390.74 205
4390.90 205
4391.05 205
4391.20 204
4391.35 203
4391.50 203
4391.65 204
4391.81 205
4391.96 208
4392.11 210
4392.26 213
4392.41 214
4392.57 213
4392.72 210
4392.87 206
4393.02 200
4393.17 193
4393.33 186
4393.48 180
4393.63 175
4393.78 170
4393.93 165
4394.09 161
4394.24 158
4394.39 155
4394.54 155
4394.69 155
4394.85 158
4395.00 161
4395.15 166
4395.30 170
4395.45 174
4395.61 176
4395.76 177
4395.91 177
4396.06 176
4396.21 176
4396.37 176
4396.52 178
4396.67 182
4396.82 186
4396.98 189
4397.13 191
4397.28 191
4397.43 189
4397.58 185
4397.74 180
4397.89 174
4398.04 168
4398.19 162
4398.34 156
4398.50 151
4398.65 147
4398.80 143
4398.95 141
4399.10 139
4399.26 139
4399.41 141
4399.56 143
4399.71 147
4399.86 151
4400.02 155
4400.17 158
4400.32 161
4400.47 163
4400.63 164
4400.78 164
4400.93 163
4401.08 161
4401.23 158
4401.39 154
4401.54 150
4401.69 147
4401.84 144
4401.99 143
4402.15 144
4402.30 146
4402.45 149
4402.60 153
4402.76 157
4402.91 160
4403.06 162
4403.21 164
4403.36 166
4403.52 169
4403.67 172
4403.82 178
4403.97 184
4404.12 191
4404.28 199
4404.43 205
4404.58 211
4404.73 214
4404.89 215
4405.04 214
4405.19 212
4405.34 210
4405.49 208
4405.65 207
4405.80 206
4405.95 204
4406.10 203
4406.26 200
4406.41 196
4406.56 192
4406.71 188
4406.86 185
4407.02 183
4407.17 182
4407.32 183
4407.47 184
4407.63 186
4407.78 187
4407.93 189
4408.08 189
4408.23 190
4408.39 190
4408.54 191
4408.69 191
4408.84 192
4409.00 193
4409.15 193
4409.30 193
4409.45 193
4409.60 192
4409.76 190
4409.91 189
4410.06 187
4410.21 187
4410.37 188
4410.52 190
4410.67 192
4410.82 195
4410.98 197
4411.13 197
4411.28 196
4411.43 193
4411.58 189
4411.74 184
4411.89 180
4412.04 177
4412.19 175
4412.35 174
4412.50 175
4412.65 177
4412.80 178
4412.96 178
4413.11 177
4413.26 175
4413.41 172
4413.56 168
4413.72 165
4413.87 162
4414.02 160
4414.17 159
4414.33 158
4414.48 159
4414.63 161
4414.78 163
4414.94 165
4415.09 168
4415.24 170
4415.39 171
4415.55 171
4415.70 171
4415.85 170
4416.00 168
4416.15 166
4416.31 164
4416.46 162
4416.61 161
4416.76 160
4416.92 159
4417.07 159
4417.22 158
4417.37 157
4417.53 155
4417.68 154
4417.83 151
4417.98 150
4418.14 148
4418.29 147
4418.44 147
4418.59 147
4418.75 147
4418.90 148
4419.05 148
4419.20 147
4419.36 147
4419.51 146
4419.66 146
4419.81 147
4419.97 148
4420.12 150
4420.27 152
4420.42 154
4420.58 155
4420.73 156
4420.88 157
4421.03 157
4421.18 158
4421.34 160
4421.49 164
4421.64 169
4421.79 175
4421.95 181
4422.10 187
4422.25 191
4422.40 194
4422.56 195
4422.71 196
4422.86 196
4423.01 197
4423.17 198
4423.32 199
4423.47 200
4423.62 201
4423.78 202
4423.93 202
4424.08 202
4424.23 202
4424.39 203
4424.54 205
4424.69 208
4424.85 212
4425.00 217
4425.15 222
4425.30 226
4425.46 230
4425.61 233
4425.76 235
4425.91 236
4426.07 235
4426.22 232
4426.37 228
4426.52 222
4426.68 215
4426.83 206
4426.98 198
4427.13 190
4427.29 184
4427.44 181
4427.59 179
4427.74 180
4427.90 183
4428.05 185
4428.20 187
4428.35 188
4428.51 188
4428.66 188
4428.81 189
4428.96 190
4429.12 192
4429.27 194
4429.42 197
4429.57 199
4429.73 200
4429.88 199
4430.03 196
4430.19 192
4430.34 188
4430.49 183
4430.64 178
4430.80 175
4430.95 173
4431.10 172
4431.25 172
4431.41 172
4431.56 173
4431.71 174
4431.86 175
4432.02 175
4432.17 175
4432.32 175
4432.48 174
4432.63 173
4432.78 172
4432.93 171
4433.09 171
4433.24 171
4433.39 171
4433.54 172
4433.70 174
4433.85 176
4434.00 177
4434.15 178
4434.31 178
4434.46 178
4434.61 177
4434.77 176
4434.92 174
4435.07 171
4435.22 168
4435.38 165
4435.53 160
4435.68 156
4435.83 152
4435.99 149
4436.14 148
4436.29 147
4436.45 146
4436.60 146
4436.75 145
4436.90 143
4437.06 141
4437.21 139
4437.36 138
4437.51 140
4437.67 144
4437.82 150
4437.97 158
4438.13 165
4438.28 171
4438.43 176
4438.58 179
4438.74 179
4438.89 177
4439.04 174
4439.20 171
4439.35 167
4439.50 165
4439.65 164
4439.81 164
4439.96 166
4440.11 168
4440.26 170
4440.42 171
4440.57 171
4440.72 169
4440.88 167
4441.03 164
4441.18 163
4441.33 162
4441.49 163
4441.64 164
4441.79 164
4441.95 164
4442.10 163
4442.25 161
4442.40 157
4442.56 154
4442.71 150
4442.86 148
4443.02 146
4443.17 146
4443.32 148
4443.47 151
4443.63 155
4443.78 160
4443.93 166
4444.09 172
4444.24 178
4444.39 183
4444.54 186
4444.70 187
4444.85 186
4445.00 183
4445.16 179
4445.31 175
4445.46 173
4445.61 172
4445.77 172
4445.92 174
4446.07 176
4446.23 177
4446.38 178
4446.53 178
4446.68 178
4446.84 176
4446.99 176
4447.14 175
4447.30 175
4447.45 175
4447.60 175
4447.75 174
4447.91 172
4448.06 168
4448.21 164
4448.37 159
4448.52 154
4448.67 149
4448.83 146
4448.98 145
4449.13 146
4449.28 149
4449.44 154
4449.59 162
4449.74 171
4449.90 182
4450.05 194
4450.20 204
4450.36 213
4450.51 218
4450.66 220
4450.81 218
4450.97 213
4451.12 205
4451.27 197
4451.43 190
4451.58 183
4451.73 179
4451.89 177
4452.04 176
4452.19 177
4452.34 177
4452.50 178
4452.65 179
4452.80 181
4452.96 183
4453.11 186
4453.26 190
4453.42 194
4453.57 197
4453.72 200
4453.87 203
4454.03 205
4454.18 206
4454.33 208
4454.49 209
4454.64 210
4454.79 210
4454.95 209
4455.10 207
4455.25 203
4455.40 200
4455.56 197
4455.71 195
4455.86 196
4456.02 199
4456.17 202
4456.32 206
4456.48 210
4456.63 211
4456.78 212
4456.94 210
4457.09 208
4457.24 205
4457.39 202
4457.55 200
4457.70 198
4457.85 196
4458.01 194
4458.16 194
4458.31 194
4458.47 195
4458.62 196
4458.77 199
4458.93 201
4459.08 202
4459.23 202
4459.39 201
4459.54 198
4459.69 194
4459.84 190
4460.00 186
4460.15 183
4460.30 180
4460.46 178
4460.61 176
4460.76 175
4460.92 174
4461.07 173
4461.22 173
4461.38 174
4461.53 175
4461.68 176
4461.84 176
4461.99 175
4462.14 174
4462.30 172
4462.45 170
4462.60 169
4462.75 168
4462.91 169
4463.06 171
4463.21 174
4463.37 178
4463.52 181
4463.67 184
4463.83 186
4463.98 188
4464.13 188
4464.29 188
4464.44 188
4464.59 187
4464.75 186
4464.90 184
4465.05 182
4465.21 181
4465.36 180
4465.51 180
4465.67 181
4465.82 181
4465.97 182
4466.13 182
4466.28 182
4466.43 181
4466.59 180
4466.74 178
4466.89 175
4467.05 172
4467.20 166
4467.35 160
4467.50 154
4467.66 148
4467.81 143
4467.96 141
4468.12 142
4468.27 145
4468.42 150
4468.58 156
4468.73 161
4468.88 166
4469.04 169
4469.19 171
4469.34 173
4469.50 174
4469.65 176
4469.80 179
4469.96 181
4470.11 183
4470.26 183
4470.42 183
4470.57 181
4470.72 180
4470.88 178
4471.03 178
4471.18 179
4471.34 182
4471.49 186
4471.64 190
4471.80 194
4471.95 197
4472.10 199
4472.26 200
4472.41 200
4472.56 199
4472.72 197
4472.87 195
4473.02 194
4473.18 192
4473.33 191
4473.48 190
4473.64 189
4473.79 187
4473.94 185
4474.10 182
4474.25 180
4474.40 178
4474.56 177
4474.71 177
4474.86 177
4475.02 177
4475.17 177
4475.33 176
4475.48 175
4475.63 173
4475.79 171
4475.94 170
4476.09 170
4476.25 172
4476.40 175
4476.55 179
4476.71 183
4476.86 187
4477.01 191
4477.17 193
4477.32 195
4477.47 197
4477.63 198
4477.78 200
4477.93 202
4478.09 204
4478.24 205
4478.39 206
4478.55 206
4478.70 206
4478.85 204
4479.01 202
4479.16 199
4479.31 196
4479.47 193
4479.62 189
4479.77 186
4479.93 182
4480.08 179
4480.24 177
4480.39 176
4480.54 176
4480.70 178
4480.85 180
4481.00 184
4481.16 187
4481.31 190
4481.46 194
4481.62 197
4481.77 200
4481.92 204
4482.08 207
4482.23 209
4482.38 210
4482.54 208
4482.69 205
4482.84 199
4483.00 192
4483.15 184
4483.31 178
4483.46 173
4483.61 170
4483.77 168
4483.92 169
4484.07 170
4484.23 173
4484.38 177
4484.53 182
4484.69 188
4484.84 195
4484.99 203
4485.15 212
4485.30 220
4485.46 228
4485.61 235
4485.76 241
4485.92 246
4486.07 250
4486.22 253
4486.38 254
4486.53 255
4486.68 255
4486.84 253
4486.99 251
4487.14 249
4487.30 247
4487.45 246
4487.61 246
4487.76 246
4487.91 247
4488.07 249
4488.22 250
4488.37 251
4488.53 251
4488.68 251
4488.83 251
4488.99 249
4489.14 246
4489.30 242
4489.45 236
4489.60 229
4489.76 220
4489.91 211
4490.06 201
4490.22 193
4490.37 187
4490.52 184
4490.68 184
4490.83 186
4490.99 188
4491.14 191
4491.29 192
4491.45 191
4491.60 190
4491.75 187
4491.91 185
4492.06 184
4492.22 184
4492.37 185
4492.52 188
4492.68 190
4492.83 192
4492.98 192
4493.14 191
4493.29 189
4493.44 186
4493.60 184
4493.75 181
4493.91 180
4494.06 179
4494.21 180
4494.37 181
4494.52 184
4494.67 189
4494.83 195
4494.98 201
4495.14 208
4495.29 214
4495.44 218
4495.60 220
4495.75 219
4495.90 218
4496.06 215
4496.21 212
4496.37 210
4496.52 209
4496.67 208
4496.83 208
4496.98 207
4497.13 205
4497.29 202
4497.44 198
4497.60 194
4497.75 191
4497.90 189
4498.06 190
4498.21 193
4498.37 197
4498.52 203
4498.67 209
4498.83 215
4498.98 219
4499.13 222
4499.29 222
4499.44 221
4499.60 220
4499.75 218
4499.90 217
4500.06 218
4500.21 220
4500.36 224
4500.52 230
4500.67 238
4500.83 247
4500.98 256
4501.13 265
4501.29 273
4501.44 279
4501.60 282
4501.75 284
4501.90 283
4502.06 281
4502.21 278
4502.36 275
4502.52 272
4502.67 270
4502.83 270
4502.98 271
4503.13 274
4503.29 279
4503.44 284
4503.60 289
4503.75 294
4503.90 297
4504.06 298
4504.21 298
4504.37 297
4504.52 296
4504.67 296
4504.83 297
4504.98 299
4505.13 304
4505.29 309
4505.44 315
4505.60 321
4505.75 324
4505.90 325
4506.06 324
4506.21 321
4506.37 316
4506.52 311
4506.67 307
4506.83 303
4506.98 302
4507.14 301
4507.29 302
4507.44 301
4507.60 300
4507.75 297
4507.91 292
4508.06 287
4508.21 282
4508.37 278
4508.52 276
4508.68 276
4508.83 279
4508.98 283
4509.14 287
4509.29 292
4509.45 295
4509.60 297
4509.75 297
4509.91 296
4510.06 293
4510.22 289
4510.37 287
4510.52 285
4510.68 284
4510.83 284
4510.99 285
4511.14 285
4511.29 285
4511.45 284
4511.60 283
4511.76 282
4511.91 281
4512.06 282
4512.22 285
4512.37 288
4512.53 291
4512.68 294
4512.83 295
4512.99 294
4513.14 292
4513.30 288
4513.45 283
4513.60 278
4513.76 273
4513.91 270
4514.07 267
4514.22 265
4514.37 262
4514.53 259
4514.68 256
4514.84 253
4514.99 250
4515.14 247
4515.30 244
4515.45 242
4515.61 238
4515.76 233
4515.92 227
4516.07 220
4516.22 212
4516.38 205
4516.53 199
4516.69 195
4516.84 193
4516.99 192
4517.15 192
4517.30 192
4517.46 191
4517.61 189
4517.76 187
4517.92 184
4518.07 181
4518.23 179
4518.38 178
4518.54 177
4518.69 178
4518.84 181
4519.00 184
4519.15 187
4519.31 191
4519.46 194
4519.61 195
4519.77 196
4519.92 194
4520.08 191
4520.23 187
4520.39 183
4520.54 178
4520.69 174
4520.85 170
4521.00 167
4521.16 166
4521.31 165
4521.46 166
4521.62 169
4521.77 172
4521.93 175
4522.08 178
4522.24 181
4522.39 182
4522.54 183
4522.70 183
4522.85 183
4523.01 184
4523.16 185
4523.31 187
4523.47 190
4523.62 194
4523.78 197
4523.93 200
4524.09 203
4524.24 204
4524.39 204
4524.55 201
4524.70 198
4524.86 192
4525.01 186
4525.17 179
4525.32 172
4525.47 166
4525.63 161
4525.78 158
4525.94 157
4526.09 158
4526.25 161
4526.40 165
4526.55 169
4526.71 175
4526.86 180
4527.02 185
4527.17 191
4527.33 196
4527.48 200
4527.63 205
4527.79 209
4527.94 214
4528.10 219
4528.25 224
4528.41 230
4528.56 236
4528.71 243
4528.87 249
4529.02 254
4529.18 257
4529.33 258
4529.49 256
4529.64 253
4529.79 249
4529.95 245
4530.10 242
4530.26 241
4530.41 240
4530.57 239
4530.72 238
4530.88 235
4531.03 229
4531.18 221
4531.34 212
4531.49 204
4531.65 196
4531.80 191
4531.96 188
4532.11 188
4532.26 191
4532.42 194
4532.57 197
4532.73 199
4532.88 201
4533.04 200
4533.19 199
4533.35 196
4533.50 192
4533.65 189
4533.81 185
4533.96 182
4534.12 179
4534.27 178
4534.43 177
4534.58 176
4534.73 176
4534.89 175
4535.04 175
4535.20 176
4535.35 177
4535.51 178
4535.66 179
4535.82 181
4535.97 182
4536.12 183
4536.28 184
4536.43 184
4536.59 183
4536.74 183
4536.90 182
4537.05 183
4537.21 184
4537.36 186
4537.51 190
4537.67 196
4537.82 203
4537.98 211
4538.13 219
4538.29 226
4538.44 231
4538.60 234
4538.75 236
4538.91 236
4539.06 235
4539.21 234
4539.37 233
4539.52 233
4539.68 233
4539.83 232
4539.99 229
4540.14 226
4540.30 220
4540.45 214
4540.60 208
4540.76 202
4540.91 198
4541.07 195
4541.22 193
4541.38 190
4541.53 186
4541.69 181
4541.84 174
4542.00 167
4542.15 160
4542.30 155
4542.46 152
4542.61 152
4542.77 155
4542.92 160
4543.08 167
4543.23 175
4543.39 183
4543.54 191
4543.70 197
4543.85 202
4544.00 205
4544.16 207
4544.31 206
4544.47 203
4544.62 199
4544.78 194
4544.93 190
4545.09 186
4545.24 183
4545.40 182
4545.55 182
4545.71 184
4545.86 187
4546.01 191
4546.17 195
4546.32 199
4546.48 202
4546.63 205
4546.79 207
4546.94 207
4547.10 207
4547.25 205
4547.41 201
4547.56 196
4547.72 191
4547.87 186
4548.02 182
4548.18 179
4548.33 178
4548.49 178
4548.64 178
4548.80 180
4548.95 181
4549.11 183
4549.26 185
4549.42 187
4549.57 190
4549.73 194
4549.88 197
4550.04 199
4550.19 199
4550.34 197
4550.50 192
4550.65 186
4550.81 179
4550.96 171
4551.12 163
4551.27 156
4551.43 151
4551.58 146
4551.74 143
4551.89 141
4552.05 140
4552.20 140
4552.36 141
4552.51 143
4552.67 146
4552.82 149
4552.97 152
4553.13 154
4553.28 157
4553.44 159
4553.59 160
4553.75 162
4553.90 164
4554.06 166
4554.21 167
4554.37 169
4554.52 169
4554.68 168
4554.83 165
4554.99 161
4555.14 156
4555.30 151
4555.45 147
4555.61 143
4555.76 142
4555.91 142
4556.07 144
4556.22 146
4556.38 149
4556.53 152
4556.69 153
4556.84 153
4557.00 153
4557.15 152
4557.31 153
4557.46 156
4557.62 160
4557.77 165
4557.93 171
4558.08 177
4558.24 182
4558.39 186
4558.55 190
4558.70 193
4558.86 196
4559.01 199
4559.17 201
4559.32 203
4559.48 204
4559.63 204
4559.79 203
4559.94 202
4560.09 200
4560.25 198
4560.40 198
4560.56 198
4560.71 198
4560.87 199
4561.02 199
4561.18 198
4561.33 196
4561.49 193
4561.64 189
4561.80 184
4561.95 179
4562.11 173
4562.26 166
4562.42 161
4562.57 155
4562.73 151
4562.88 149
4563.04 148
4563.19 148
4563.35 149
4563.50 149
4563.66 149
4563.81 148
4563.97 145
4564.12 141
4564.28 137
4564.43 133
4564.59 131
4564.74 132
4564.90 134
4565.05 139
4565.21 144
4565.36 150
4565.52 156
4565.67 160
4565.83 163
4565.98 164
4566.14 164
4566.29 164
4566.45 163
4566.60 163
4566.76 163
4566.91 165
4567.07 168
4567.22 170
4567.38 172
4567.53 172
4567.69 170
4567.84 167
4568.00 162
4568.15 157
4568.31 151
4568.46 147
4568.62 144
4568.77 141
4568.93 140
4569.08 140
4569.24 141
4569.39 143
4569.55 146
4569.70 148
4569.86 152
4570.01 155
4570.17 159
4570.32 162
4570.48 164
4570.63 165
4570.79 164
4570.94 162
4571.10 159
4571.25 156
4571.41 153
4571.56 151
4571.72 150
4571.87 151
4572.03 152
4572.18 155
4572.34 158
4572.49 160
4572.65 163
4572.80 166
4572.96 168
4573.11 171
4573.27 175
4573.42 179
4573.58 184
4573.73 189
4573.89 194
4574.04 199
4574.20 204
4574.35 207
4574.51 209
4574.66 210
4574.82 210
4574.97 208
4575.13 205
4575.28 202
4575.44 199
4575.59 195
4575.75 193
4575.90 192
4576.06 191
4576.21 192
4576.37 194
4576.52 196
4576.68 198
4576.83 198
4576.99 197
4577.14 195
4577.30 191
4577.45 187
4577.61 183
4577.76 179
4577.92 176
4578.08 174
4578.23 172
4578.39 172
4578.54 171
4578.70 170
4578.85 169
4579.01 166
4579.16 163
4579.32 160
4579.47 158
4579.63 158
4579.78 159
4579.94 161
4580.09 164
4580.25 167
4580.40 170
4580.56 171
4580.71 170
4580.87 167
4581.02 164
4581.18 161
4581.33 158
4581.49 157
4581.64 157
4581.80 158
4581.95 161
4582.11 163
4582.27 165
4582.42 167
4582.58 168
4582.73 169
4582.89 169
4583.04 168
4583.20 167
4583.35 164
4583.51 161
4583.66 157
4583.82 152
4583.97 147
4584.13 143
4584.28 140
4584.44 138
4584.59 136
4584.75 135
4584.90 135
4585.06 136
4585.22 138
4585.37 141
4585.53 144
4585.68 148
4585.84 151
4585.99 153
4586.15 154
4586.30 154
4586.46 152
4586.61 151
4586.77 149
4586.92 149
4587.08 149
4587.23 151
4587.39 155
4587.54 159
4587.70 163
4587.86 167
4588.01 169
4588.17 171
4588.32 172
4588.48 172
4588.63 171
4588.79 171
4588.94 172
4589.10 172
4589.25 174
4589.41 175
4589.56 175
4589.72 176
4589.87 175
4590.03 173
4590.19 170
4590.34 167
4590.50 164
4590.65 161
4590.81 159
4590.96 159
4591.12 160
4591.27 164
4591.43 168
4591.58 174
4591.74 180
4591.89 184
4592.05 188
4592.21 191
4592.36 192
4592.52 194
4592.67 195
4592.83 196
4592.98 196
4593.14 195
4593.29 192
4593.45 188
4593.60 183
4593.76 178
4593.91 173
4594.07 169
[truncated: 735,465 more chars]
