# Supplementary material for: Methylobacterium Species Promoting Rice and Barley Growth and Interaction Specificity Revealed with Whole-Cell Matrix-Assisted Laser Desorption / Ionization-Time-of-Flight Mass Spectrometry (MALDI-TOF/MS) Analysis
Source: PLoS One. 2015 Jun 8;10(6):e0129509. doi: 10.1371/journal.pone.0129509 (PMC4460032; doi:10.1371/journal.pone.0129509)
Supplement: S3 Data — (ZIP) [file pone.0129509.s003.zip › Supplementary data 3 (ms from barley)/32c.txt]

779.34 0
779.40 0
779.46 0
779.53 0
779.59 0
779.66 0
779.72 0
779.78 0
779.85 0
779.91 0
779.98 0
780.04 0
780.10 0
780.17 0
780.23 0
780.30 0
780.36 0
780.42 0
780.49 0
780.55 0
780.62 0
780.68 0
780.74 0
780.81 0
780.87 0
780.94 0
781.00 0
781.07 0
781.13 0
781.19 0
781.26 0
781.32 0
781.39 0
781.45 0
781.51 0
781.58 0
781.64 0
781.71 0
781.77 0
781.83 0
781.90 0
781.96 0
782.03 0
782.09 0
782.15 0
782.22 0
782.28 0
782.35 0
782.41 0
782.48 0
782.54 0
782.60 0
782.67 0
782.73 0
782.80 0
782.86 0
782.92 0
782.99 0
783.05 0
783.12 0
783.18 0
783.24 0
783.31 0
783.37 0
783.44 0
783.50 0
783.57 0
783.63 0
783.69 0
783.76 0
783.82 0
783.89 0
783.95 0
784.01 0
784.08 0
784.14 0
784.21 0
784.27 0
784.34 0
784.40 0
784.46 0
784.53 0
784.59 0
784.66 0
784.72 0
784.79 0
784.85 0
784.91 0
784.98 0
785.04 0
785.11 0
785.17 0
785.23 0
785.30 0
785.36 0
785.43 0
785.49 0
785.56 0
785.62 0
785.68 0
785.75 0
785.81 0
785.88 0
785.94 0
786.01 0
786.07 0
786.13 0
786.20 0
786.26 0
786.33 0
786.39 0
786.46 0
786.52 0
786.58 0
786.65 0
786.71 0
786.78 0
786.84 0
786.91 0
786.97 0
787.03 0
787.10 0
787.16 0
787.23 0
787.29 0
787.36 0
787.42 0
787.48 0
787.55 0
787.61 0
787.68 0
787.74 0
787.81 0
787.87 0
787.93 0
788.00 0
788.06 0
788.13 0
788.19 0
788.26 0
788.32 0
788.39 0
788.45 0
788.51 0
788.58 0
788.64 0
788.71 0
788.77 0
788.84 0
788.90 0
788.96 0
789.03 0
789.09 0
789.16 0
789.22 0
789.29 0
789.35 0
789.42 0
789.48 0
789.54 0
789.61 0
789.67 0
789.74 0
789.80 0
789.87 0
789.93 0
790.00 0
790.06 0
790.12 0
790.19 0
790.25 0
790.32 0
790.38 0
790.45 0
790.51 0
790.58 0
790.64 0
790.70 0
790.77 0
790.83 0
790.90 0
790.96 0
791.03 0
791.09 0
791.16 0
791.22 0
791.28 0
791.35 0
791.41 0
791.48 0
791.54 0
791.61 0
791.67 0
791.74 0
791.80 0
791.86 0
791.93 0
791.99 0
792.06 0
792.12 0
792.19 0
792.25 0
792.32 0
792.38 0
792.45 0
792.51 0
792.57 0
792.64 0
792.70 0
792.77 0
792.83 0
792.90 0
792.96 0
793.03 0
793.09 0
793.16 0
793.22 0
793.28 0
793.35 0
793.41 0
793.48 0
793.54 0
793.61 0
793.67 0
793.74 0
793.80 0
793.87 0
793.93 0
793.99 0
794.06 0
794.12 0
794.19 0
794.25 0
794.32 0
794.38 0
794.45 0
794.51 0
794.58 0
794.64 0
794.71 0
794.77 0
794.83 0
794.90 0
794.96 0
795.03 0
795.09 0
795.16 0
795.22 0
795.29 0
795.35 0
795.42 0
795.48 0
795.55 0
795.61 0
795.68 0
795.74 0
795.80 0
795.87 0
795.93 0
796.00 0
796.06 0
796.13 0
796.19 0
796.26 0
796.32 0
796.39 0
796.45 0
796.52 0
796.58 0
796.65 0
796.71 0
796.77 0
796.84 0
796.90 0
796.97 0
797.03 0
797.10 0
797.16 0
797.23 0
797.29 0
797.36 0
797.42 0
797.49 0
797.55 0
797.62 0
797.68 0
797.75 0
797.81 0
797.88 0
797.94 0
798.00 0
798.07 0
798.13 0
798.20 0
798.26 0
798.33 0
798.39 0
798.46 0
798.52 0
798.59 0
798.65 0
798.72 0
798.78 0
798.85 0
798.91 0
798.98 0
799.04 0
799.11 0
799.17 0
799.24 0
799.30 0
799.37 0
799.43 0
799.49 0
799.56 0
799.62 0
799.69 0
799.75 0
799.82 0
799.88 0
799.95 0
800.01 0
800.08 0
800.14 0
800.21 0
800.27 0
800.34 0
800.40 0
800.47 0
800.53 0
800.60 0
800.66 0
800.73 0
800.79 0
800.86 0
800.92 0
800.99 0
801.05 0
801.12 0
801.18 0
801.25 0
801.31 0
801.38 0
801.44 0
801.51 0
801.57 0
801.63 0
801.70 0
801.76 0
801.83 0
801.89 0
801.96 0
802.02 0
802.09 0
802.15 0
802.22 0
802.28 0
802.35 0
802.41 0
802.48 0
802.54 0
802.61 0
802.67 0
802.74 0
802.80 0
802.87 0
802.93 0
803.00 0
803.06 0
803.13 0
803.19 0
803.26 0
803.32 0
803.39 0
803.45 0
803.52 0
803.58 0
803.65 0
803.71 0
803.78 0
803.84 0
803.91 0
803.97 0
804.04 0
804.10 0
804.17 0
804.23 0
804.30 0
804.36 0
804.43 0
804.49 0
804.56 0
804.62 0
804.69 0
804.75 0
804.82 0
804.88 0
804.95 0
805.01 0
805.08 0
805.14 0
805.21 0
805.27 0
805.34 0
805.40 0
805.47 0
805.53 0
805.60 0
805.66 0
805.73 0
805.79 0
805.86 0
805.92 0
805.99 0
806.05 0
806.12 0
806.18 0
806.25 0
806.31 0
806.38 0
806.44 0
806.51 0
806.58 0
806.64 0
806.71 0
806.77 0
806.84 0
806.90 0
806.97 0
807.03 0
807.10 0
807.16 0
807.23 0
807.29 0
807.36 0
807.42 0
807.49 0
807.55 0
807.62 0
807.68 0
807.75 0
807.81 0
807.88 0
807.94 0
808.01 0
808.07 0
808.14 0
808.20 0
808.27 0
808.33 0
808.40 0
808.46 0
808.53 0
808.59 1
808.66 1
808.72 1
808.79 1
808.86 1
808.92 1
808.99 0
809.05 0
809.12 0
809.18 0
809.25 0
809.31 0
809.38 0
809.44 0
809.51 0
809.57 0
809.64 0
809.70 0
809.77 0
809.83 0
809.90 0
809.96 0
810.03 0
810.09 0
810.16 0
810.22 0
810.29 0
810.36 0
810.42 0
810.49 0
810.55 0
810.62 0
810.68 0
810.75 0
810.81 0
810.88 0
810.94 0
811.01 0
811.07 0
811.14 0
811.20 0
811.27 0
811.33 0
811.40 0
811.47 0
811.53 0
811.60 0
811.66 0
811.73 0
811.79 0
811.86 0
811.92 0
811.99 0
812.05 0
812.12 0
812.18 0
812.25 0
812.31 0
812.38 0
812.44 0
812.51 0
812.58 0
812.64 0
812.71 0
812.77 0
812.84 0
812.90 0
812.97 0
813.03 0
813.10 0
813.16 0
813.23 0
813.29 0
813.36 0
813.43 0
813.49 0
813.56 0
813.62 0
813.69 0
813.75 0
813.82 0
813.88 0
813.95 1
814.01 1
814.08 1
814.14 0
814.21 0
814.28 0
814.34 0
814.41 0
814.47 0
814.54 0
814.60 0
814.67 0
814.73 0
814.80 0
814.86 0
814.93 0
814.99 0
815.06 0
815.13 0
815.19 0
815.26 0
815.32 0
815.39 0
815.45 0
815.52 0
815.58 0
815.65 0
815.71 0
815.78 0
815.85 0
815.91 0
815.98 0
816.04 0
816.11 0
816.17 0
816.24 0
816.30 0
816.37 0
816.44 0
816.50 0
816.57 0
816.63 0
816.70 0
816.76 0
816.83 0
816.89 0
816.96 0
817.02 0
817.09 0
817.16 0
817.22 0
817.29 0
817.35 0
817.42 0
817.48 0
817.55 0
817.61 0
817.68 0
817.75 0
817.81 0
817.88 0
817.94 0
818.01 0
818.07 0
818.14 0
818.20 0
818.27 0
818.34 0
818.40 0
818.47 0
818.53 0
818.60 0
818.66 0
818.73 0
818.79 0
818.86 0
818.93 0
818.99 0
819.06 0
819.12 0
819.19 0
819.25 0
819.32 0
819.39 0
819.45 0
819.52 0
819.58 0
819.65 0
819.71 0
819.78 0
819.84 0
819.91 0
819.98 0
820.04 0
820.11 0
820.17 0
820.24 0
820.30 0
820.37 0
820.44 0
820.50 0
820.57 0
820.63 0
820.70 0
820.76 0
820.83 0
820.90 0
820.96 0
821.03 0
821.09 0
821.16 0
821.22 0
821.29 0
821.35 0
821.42 0
821.49 0
821.55 0
821.62 0
821.68 0
821.75 0
821.81 0
821.88 0
821.95 0
822.01 0
822.08 0
822.14 0
822.21 0
822.27 0
822.34 0
822.41 0
822.47 0
822.54 0
822.60 0
822.67 0
822.74 0
822.80 0
822.87 0
822.93 0
823.00 0
823.06 0
823.13 0
823.20 0
823.26 0
823.33 0
823.39 0
823.46 0
823.52 0
823.59 0
823.66 0
823.72 0
823.79 0
823.85 0
823.92 0
823.98 0
824.05 0
824.12 0
824.18 0
824.25 0
824.31 0
824.38 0
824.45 0
824.51 0
824.58 0
824.64 0
824.71 0
824.77 0
824.84 0
824.91 0
824.97 0
825.04 0
825.10 0
825.17 0
825.24 0
825.30 0
825.37 0
825.43 0
825.50 0
825.56 0
825.63 0
825.70 0
825.76 0
825.83 0
825.89 0
825.96 0
826.03 0
826.09 0
826.16 0
826.22 0
826.29 0
826.36 0
826.42 0
826.49 0
826.55 0
826.62 0
826.68 0
826.75 0
826.82 0
826.88 0
826.95 0
827.01 0
827.08 0
827.15 0
827.21 0
827.28 0
827.34 0
827.41 0
827.48 0
827.54 0
827.61 0
827.67 0
827.74 0
827.81 0
827.87 0
827.94 0
828.00 0
828.07 0
828.14 0
828.20 0
828.27 0
828.33 0
828.40 0
828.47 0
828.53 0
828.60 0
828.66 0
828.73 0
828.80 0
828.86 0
828.93 0
828.99 0
829.06 0
829.13 0
829.19 0
829.26 0
829.32 0
829.39 0
829.46 0
829.52 0
829.59 0
829.65 0
829.72 0
829.79 0
829.85 0
829.92 0
829.98 0
830.05 0
830.12 0
830.18 0
830.25 0
830.31 0
830.38 0
830.45 0
830.51 0
830.58 0
830.64 0
830.71 0
830.78 0
830.84 0
830.91 0
830.97 0
831.04 0
831.11 0
831.17 0
831.24 0
831.30 0
831.37 0
831.44 0
831.50 0
831.57 0
831.64 0
831.70 0
831.77 0
831.83 0
831.90 0
831.97 0
832.03 0
832.10 0
832.16 0
832.23 0
832.30 0
832.36 0
832.43 0
832.49 0
832.56 0
832.63 0
832.69 0
832.76 0
832.83 0
832.89 0
832.96 0
833.02 0
833.09 0
833.16 0
833.22 0
833.29 0
833.35 0
833.42 0
833.49 0
833.55 0
833.62 0
833.69 0
833.75 0
833.82 0
833.88 0
833.95 0
834.02 0
834.08 0
834.15 0
834.22 0
834.28 0
834.35 0
834.41 0
834.48 0
834.55 0
834.61 0
834.68 0
834.75 0
834.81 0
834.88 0
834.94 0
835.01 0
835.08 0
835.14 0
835.21 0
835.28 0
835.34 0
835.41 0
835.47 0
835.54 0
835.61 0
835.67 0
835.74 0
835.81 0
835.87 0
835.94 0
836.00 0
836.07 0
836.14 0
836.20 0
836.27 0
836.34 0
836.40 0
836.47 0
836.53 0
836.60 0
836.67 0
836.73 0
836.80 0
836.87 0
836.93 0
837.00 0
837.06 0
837.13 0
837.20 0
837.26 0
837.33 0
837.40 0
837.46 0
837.53 0
837.60 0
837.66 0
837.73 0
837.79 0
837.86 0
837.93 0
837.99 0
838.06 0
838.13 0
838.19 0
838.26 0
838.33 0
838.39 0
838.46 0
838.52 0
838.59 0
838.66 0
838.72 0
838.79 0
838.86 0
838.92 0
838.99 0
839.06 0
839.12 0
839.19 0
839.25 0
839.32 0
839.39 0
839.45 0
839.52 0
839.59 0
839.65 0
839.72 0
839.79 0
839.85 0
839.92 0
839.99 0
840.05 0
840.12 0
840.18 0
840.25 0
840.32 0
840.38 0
840.45 0
840.52 0
840.58 0
840.65 0
840.72 0
840.78 0
840.85 0
840.92 0
840.98 0
841.05 0
841.12 0
841.18 0
841.25 0
841.31 0
841.38 0
841.45 0
841.51 0
841.58 0
841.65 0
841.71 0
841.78 0
841.85 0
841.91 0
841.98 0
842.05 0
842.11 0
842.18 0
842.25 0
842.31 0
842.38 0
842.45 0
842.51 0
842.58 0
842.64 0
842.71 0
842.78 0
842.84 0
842.91 0
842.98 0
843.04 0
843.11 0
843.18 0
843.24 0
843.31 0
843.38 0
843.44 0
843.51 0
843.58 0
843.64 0
843.71 0
843.78 0
843.84 0
843.91 0
843.98 0
844.04 0
844.11 0
844.18 0
844.24 0
844.31 0
844.38 0
844.44 0
844.51 0
844.58 0
844.64 0
844.71 0
844.78 0
844.84 0
844.91 0
844.98 0
845.04 0
845.11 0
845.18 0
845.24 0
845.31 0
845.38 0
845.44 0
845.51 0
845.58 0
845.64 0
845.71 0
845.78 0
845.84 0
845.91 0
845.98 0
846.04 0
846.11 0
846.18 0
846.24 0
846.31 0
846.38 0
846.44 0
846.51 0
846.58 0
846.64 0
846.71 0
846.78 0
846.84 0
846.91 0
846.98 0
847.04 0
847.11 0
847.18 0
847.24 0
847.31 0
847.38 0
847.44 0
847.51 0
847.58 0
847.64 0
847.71 0
847.78 0
847.84 0
847.91 0
847.98 0
848.04 0
848.11 0
848.18 0
848.24 0
848.31 0
848.38 0
848.44 0
848.51 0
848.58 0
848.64 0
848.71 0
848.78 0
848.84 0
848.91 0
848.98 0
849.05 0
849.11 0
849.18 0
849.25 0
849.31 0
849.38 0
849.45 0
849.51 0
849.58 0
849.65 0
849.71 0
849.78 0
849.85 0
849.91 0
849.98 0
850.05 0
850.11 0
850.18 0
850.25 0
850.31 0
850.38 0
850.45 0
850.52 0
850.58 0
850.65 0
850.72 0
850.78 0
850.85 0
850.92 0
850.98 0
851.05 0
851.12 0
851.18 0
851.25 0
851.32 0
851.38 0
851.45 0
851.52 0
851.59 0
851.65 0
851.72 0
851.79 0
851.85 0
851.92 0
851.99 0
852.05 0
852.12 0
852.19 0
852.25 0
852.32 0
852.39 0
852.45 0
852.52 0
852.59 0
852.66 0
852.72 0
852.79 0
852.86 0
852.92 0
852.99 0
853.06 0
853.12 0
853.19 0
853.26 0
853.33 0
853.39 0
853.46 0
853.53 0
853.59 0
853.66 0
853.73 0
853.79 0
853.86 0
853.93 0
853.99 0
854.06 0
854.13 0
854.20 0
854.26 0
854.33 0
854.40 0
854.46 0
854.53 0
854.60 0
854.66 0
854.73 0
854.80 0
854.87 0
854.93 0
855.00 0
855.07 0
855.13 0
855.20 0
855.27 0
855.34 0
855.40 0
855.47 0
855.54 0
855.60 0
855.67 0
855.74 0
855.80 0
855.87 0
855.94 0
856.01 0
856.07 0
856.14 0
856.21 0
856.27 0
856.34 0
856.41 0
856.48 0
856.54 0
856.61 0
856.68 0
856.74 0
856.81 0
856.88 0
856.94 0
857.01 0
857.08 0
857.15 0
857.21 0
857.28 0
857.35 0
857.41 0
857.48 0
857.55 0
857.62 0
857.68 0
857.75 0
857.82 0
857.88 0
857.95 0
858.02 0
858.09 0
858.15 0
858.22 0
858.29 0
858.35 0
858.42 0
858.49 0
858.56 0
858.62 0
858.69 0
858.76 0
858.82 0
858.89 0
858.96 0
859.03 0
859.09 0
859.16 0
859.23 0
859.30 0
859.36 0
859.43 0
859.50 0
859.56 0
859.63 0
859.70 0
859.77 0
859.83 0
859.90 0
859.97 0
860.03 0
860.10 0
860.17 0
860.24 0
860.30 0
860.37 0
860.44 0
860.51 0
860.57 0
860.64 0
860.71 0
860.77 0
860.84 0
860.91 0
860.98 0
861.04 0
861.11 0
861.18 0
861.24 0
861.31 0
861.38 0
861.45 0
861.51 0
861.58 0
861.65 0
861.72 0
861.78 0
861.85 0
861.92 0
861.99 0
862.05 0
862.12 0
862.19 0
862.25 0
862.32 0
862.39 0
862.46 0
862.52 0
862.59 0
862.66 0
862.73 0
862.79 0
862.86 0
862.93 0
862.99 0
863.06 0
863.13 0
863.20 0
863.26 0
863.33 0
863.40 0
863.47 0
863.53 0
863.60 0
863.67 0
863.74 0
863.80 0
863.87 0
863.94 0
864.01 0
864.07 0
864.14 0
864.21 0
864.27 0
864.34 0
864.41 0
864.48 0
864.54 0
864.61 0
864.68 0
864.75 0
864.81 0
864.88 0
864.95 0
865.02 0
865.08 0
865.15 0
865.22 0
865.29 0
865.35 0
865.42 0
865.49 0
865.56 0
865.62 0
865.69 0
865.76 0
865.83 0
865.89 0
865.96 0
866.03 0
866.10 0
866.16 0
866.23 0
866.30 0
866.37 0
866.43 0
866.50 0
866.57 0
866.64 0
866.70 0
866.77 0
866.84 0
866.91 0
866.97 0
867.04 0
867.11 0
867.18 0
867.24 0
867.31 0
867.38 0
867.45 0
867.51 0
867.58 0
867.65 0
867.72 0
867.78 0
867.85 0
867.92 0
867.99 0
868.05 0
868.12 0
868.19 0
868.26 0
868.32 0
868.39 0
868.46 0
868.53 0
868.59 0
868.66 0
868.73 0
868.80 0
868.86 0
868.93 0
869.00 0
869.07 0
869.13 0
869.20 0
869.27 0
869.34 0
869.40 0
869.47 0
869.54 0
869.61 0
869.67 0
869.74 0
869.81 0
869.88 0
869.94 0
870.01 0
870.08 0
870.15 0
870.22 0
870.28 0
870.35 0
870.42 0
870.49 0
870.55 0
870.62 0
870.69 0
870.76 0
870.82 0
870.89 0
870.96 0
871.03 0
871.09 0
871.16 0
871.23 0
871.30 0
871.37 0
871.43 0
871.50 0
871.57 0
871.64 0
871.70 0
871.77 0
871.84 0
871.91 0
871.97 0
872.04 0
872.11 0
872.18 0
872.25 0
872.31 0
872.38 0
872.45 0
872.52 0
872.58 0
872.65 0
872.72 0
872.79 0
872.85 0
872.92 0
872.99 0
873.06 0
873.13 0
873.19 0
873.26 0
873.33 0
873.40 0
873.46 0
873.53 0
873.60 0
873.67 0
873.74 0
873.80 0
873.87 0
873.94 0
874.01 0
874.07 0
874.14 0
874.21 0
874.28 0
874.35 0
874.41 0
874.48 0
874.55 0
874.62 0
874.68 0
874.75 0
874.82 0
874.89 0
874.96 0
875.02 0
875.09 0
875.16 0
875.23 0
875.29 0
875.36 0
875.43 0
875.50 0
875.57 0
875.63 0
875.70 0
875.77 0
875.84 0
875.90 0
875.97 0
876.04 0
876.11 0
876.18 0
876.24 0
876.31 0
876.38 0
876.45 0
876.52 0
876.58 0
876.65 0
876.72 0
876.79 0
876.85 0
876.92 0
876.99 0
877.06 0
877.13 0
877.19 0
877.26 0
877.33 0
877.40 0
877.47 0
877.53 0
877.60 0
877.67 0
877.74 0
877.81 0
877.87 0
877.94 0
878.01 0
878.08 0
878.15 0
878.21 0
878.28 0
878.35 0
878.42 0
878.48 0
878.55 0
878.62 0
878.69 0
878.76 0
878.82 0
878.89 0
878.96 0
879.03 0
879.10 0
879.16 0
879.23 0
879.30 0
879.37 0
879.44 0
879.50 0
879.57 0
879.64 0
879.71 0
879.78 0
879.84 0
879.91 0
879.98 0
880.05 0
880.12 0
880.18 0
880.25 0
880.32 0
880.39 0
880.46 0
880.52 0
880.59 0
880.66 0
880.73 0
880.80 0
880.86 0
880.93 0
881.00 0
881.07 0
881.14 0
881.20 0
881.27 0
881.34 0
881.41 0
881.48 0
881.54 0
881.61 0
881.68 0
881.75 0
881.82 0
881.89 0
881.95 0
882.02 0
882.09 0
882.16 0
882.23 0
882.29 0
882.36 0
882.43 0
882.50 0
882.57 0
882.63 0
882.70 0
882.77 0
882.84 0
882.91 0
882.97 0
883.04 0
883.11 0
883.18 0
883.25 0
883.32 0
883.38 0
883.45 0
883.52 0
883.59 0
883.66 0
883.72 0
883.79 0
883.86 0
883.93 0
884.00 0
884.06 0
884.13 0
884.20 0
884.27 0
884.34 0
884.41 0
884.47 0
884.54 0
884.61 0
884.68 0
884.75 0
884.81 0
884.88 0
884.95 0
885.02 0
885.09 0
885.16 0
885.22 0
885.29 0
885.36 0
885.43 0
885.50 0
885.56 0
885.63 0
885.70 0
885.77 0
885.84 0
885.91 0
885.97 0
886.04 0
886.11 0
886.18 0
886.25 0
886.32 0
886.38 0
886.45 0
886.52 0
886.59 0
886.66 0
886.72 0
886.79 0
886.86 0
886.93 0
887.00 0
887.07 0
887.13 0
887.20 0
887.27 0
887.34 0
887.41 0
887.48 0
887.54 0
887.61 0
887.68 0
887.75 0
887.82 0
887.89 0
887.95 0
888.02 0
888.09 0
888.16 0
888.23 0
888.30 0
888.36 0
888.43 0
888.50 0
888.57 0
888.64 0
888.71 0
888.77 0
888.84 0
888.91 0
888.98 0
889.05 0
889.12 0
889.18 0
889.25 0
889.32 0
889.39 0
889.46 0
889.53 0
889.59 0
889.66 0
889.73 0
889.80 0
889.87 0
889.94 0
890.00 0
890.07 0
890.14 0
890.21 0
890.28 0
890.35 0
890.41 0
890.48 0
890.55 0
890.62 0
890.69 0
890.76 0
890.83 0
890.89 0
890.96 0
891.03 0
891.10 0
891.17 0
891.24 0
891.30 0
891.37 0
891.44 0
891.51 0
891.58 0
891.65 0
891.71 0
891.78 0
891.85 0
891.92 0
891.99 0
892.06 0
892.13 0
892.19 0
892.26 0
892.33 0
892.40 0
892.47 0
892.54 0
892.60 0
892.67 0
892.74 0
892.81 0
892.88 0
892.95 0
893.02 0
893.08 0
893.15 0
893.22 0
893.29 0
893.36 0
893.43 0
893.50 0
893.56 0
893.63 0
893.70 0
893.77 0
893.84 0
893.91 0
893.98 0
894.04 0
894.11 0
894.18 0
894.25 0
894.32 0
894.39 0
894.46 0
894.52 0
894.59 0
894.66 0
894.73 0
894.80 0
894.87 0
894.94 0
895.00 0
895.07 0
895.14 0
895.21 0
895.28 0
895.35 0
895.42 0
895.48 0
895.55 0
895.62 0
895.69 0
895.76 0
895.83 0
895.90 0
895.96 0
896.03 0
896.10 0
896.17 0
896.24 0
896.31 0
896.38 0
896.44 0
896.51 0
896.58 0
896.65 0
896.72 0
896.79 0
896.86 0
896.92 0
896.99 0
897.06 0
897.13 0
897.20 0
897.27 0
897.34 0
897.41 0
897.47 0
897.54 0
897.61 0
897.68 0
897.75 0
897.82 0
897.89 0
897.95 0
898.02 0
898.09 0
898.16 0
898.23 0
898.30 0
898.37 0
898.44 0
898.50 0
898.57 0
898.64 0
898.71 0
898.78 0
898.85 0
898.92 0
898.99 0
899.05 0
899.12 0
899.19 0
899.26 0
899.33 0
899.40 0
899.47 0
899.54 0
899.60 0
899.67 0
899.74 0
899.81 0
899.88 0
899.95 0
900.02 0
900.09 0
900.15 0
900.22 0
900.29 0
900.36 0
900.43 0
900.50 0
900.57 0
900.64 0
900.70 0
900.77 0
900.84 0
900.91 0
900.98 0
901.05 0
901.12 0
901.19 0
901.26 0
901.32 0
901.39 0
901.46 0
901.53 0
901.60 0
901.67 0
901.74 0
901.81 0
901.87 0
901.94 0
902.01 0
902.08 0
902.15 0
902.22 0
902.29 0
902.36 0
902.43 0
902.49 0
902.56 0
902.63 0
902.70 0
902.77 0
902.84 0
902.91 0
902.98 0
903.05 0
903.11 0
903.18 0
903.25 0
903.32 0
903.39 0
903.46 0
903.53 0
903.60 0
903.67 0
903.73 0
903.80 0
903.87 0
903.94 0
904.01 0
904.08 0
904.15 0
904.22 0
904.29 0
904.35 0
904.42 0
904.49 0
904.56 0
904.63 0
904.70 0
904.77 0
904.84 0
904.91 0
904.98 0
905.04 0
905.11 0
905.18 0
905.25 0
905.32 0
905.39 0
905.46 0
905.53 0
905.60 0
905.66 0
905.73 0
905.80 0
905.87 0
905.94 0
906.01 0
906.08 0
906.15 0
906.22 0
906.29 0
906.35 0
906.42 0
906.49 0
906.56 0
906.63 0
906.70 0
906.77 0
906.84 0
906.91 0
906.98 0
907.04 0
907.11 0
907.18 0
907.25 0
907.32 0
907.39 0
907.46 0
907.53 0
907.60 0
907.67 0
907.74 0
907.80 0
907.87 0
907.94 0
908.01 0
908.08 0
908.15 0
908.22 0
908.29 0
908.36 0
908.43 0
908.50 0
908.56 0
908.63 0
908.70 0
908.77 0
908.84 0
908.91 0
908.98 0
909.05 0
909.12 0
909.19 0
909.26 0
909.32 0
909.39 0
909.46 0
909.53 0
909.60 0
909.67 0
909.74 0
909.81 0
909.88 0
909.95 0
910.02 0
910.09 0
910.15 0
910.22 0
910.29 0
910.36 0
910.43 0
910.50 0
910.57 0
910.64 0
910.71 0
910.78 0
910.85 0
910.92 0
910.98 0
911.05 0
911.12 0
911.19 0
911.26 0
911.33 0
911.40 0
911.47 0
911.54 0
911.61 0
911.68 0
911.75 0
911.81 0
911.88 0
911.95 0
912.02 0
912.09 0
912.16 0
912.23 0
912.30 0
912.37 0
912.44 0
912.51 0
912.58 0
912.65 0
912.71 0
912.78 0
912.85 0
912.92 0
912.99 0
913.06 0
913.13 0
913.20 0
913.27 0
913.34 0
913.41 0
913.48 0
913.55 0
913.62 0
913.68 0
913.75 0
913.82 0
913.89 0
913.96 0
914.03 0
914.10 0
914.17 0
914.24 0
914.31 0
914.38 0
914.45 0
914.52 0
914.59 0
914.66 0
914.72 0
914.79 0
914.86 0
914.93 0
915.00 0
915.07 0
915.14 0
915.21 0
915.28 0
915.35 0
915.42 0
915.49 0
915.56 0
915.63 0
915.70 0
915.76 0
915.83 0
915.90 0
915.97 0
916.04 0
916.11 0
916.18 0
916.25 0
916.32 0
916.39 0
916.46 0
916.53 0
916.60 0
916.67 0
916.74 0
916.81 0
916.87 0
916.94 0
917.01 0
917.08 0
917.15 0
917.22 0
917.29 0
917.36 0
917.43 0
917.50 0
917.57 0
917.64 0
917.71 0
917.78 0
917.85 0
917.92 0
917.99 0
918.06 0
918.12 0
918.19 0
918.26 0
918.33 0
918.40 0
918.47 0
918.54 0
918.61 0
918.68 0
918.75 0
918.82 0
918.89 0
918.96 0
919.03 0
919.10 0
919.17 0
919.24 0
919.31 0
919.38 0
919.44 0
919.51 0
919.58 0
919.65 0
919.72 0
919.79 0
919.86 0
919.93 0
920.00 0
920.07 0
920.14 0
920.21 0
920.28 0
920.35 0
920.42 0
920.49 0
920.56 0
920.63 0
920.70 0
920.77 0
920.84 0
920.91 0
920.97 0
921.04 0
921.11 0
921.18 0
921.25 0
921.32 0
921.39 0
921.46 0
921.53 0
921.60 0
921.67 0
921.74 0
921.81 0
921.88 0
921.95 0
922.02 0
922.09 0
922.16 0
922.23 0
922.30 0
922.37 0
922.44 0
922.51 0
922.58 0
922.64 0
922.71 0
922.78 0
922.85 0
922.92 0
922.99 0
923.06 0
923.13 0
923.20 0
923.27 0
923.34 0
923.41 0
923.48 0
923.55 0
923.62 0
923.69 0
923.76 0
923.83 0
923.90 0
923.97 0
924.04 0
924.11 0
924.18 0
924.25 0
924.32 0
924.39 0
924.46 0
924.53 0
924.60 0
924.67 0
924.74 0
924.80 0
924.87 0
924.94 0
925.01 0
925.08 0
925.15 0
925.22 0
925.29 0
925.36 0
925.43 0
925.50 0
925.57 0
925.64 0
925.71 0
925.78 0
925.85 0
925.92 0
925.99 0
926.06 0
926.13 0
926.20 0
926.27 0
926.34 0
926.41 0
926.48 0
926.55 0
926.62 0
926.69 0
926.76 0
926.83 0
926.90 0
926.97 0
927.04 0
927.11 0
927.18 0
927.25 0
927.32 0
927.39 0
927.46 0
927.53 0
927.60 0
927.67 0
927.73 0
927.80 0
927.87 0
927.94 0
928.01 0
928.08 0
928.15 0
928.22 0
928.29 0
928.36 0
928.43 0
928.50 0
928.57 0
928.64 0
928.71 0
928.78 0
928.85 0
928.92 0
928.99 0
929.06 0
929.13 0
929.20 0
929.27 0
929.34 0
929.41 0
929.48 0
929.55 0
929.62 0
929.69 0
929.76 0
929.83 0
929.90 0
929.97 0
930.04 0
930.11 0
930.18 0
930.25 0
930.32 0
930.39 0
930.46 0
930.53 0
930.60 0
930.67 0
930.74 0
930.81 0
930.88 0
930.95 0
931.02 0
931.09 0
931.16 0
931.23 0
931.30 0
931.37 0
931.44 0
931.51 0
931.58 0
931.65 0
931.72 0
931.79 0
931.86 0
931.93 0
932.00 0
932.07 0
932.14 0
932.21 0
932.28 0
932.35 0
932.42 0
932.49 0
932.56 0
932.63 0
932.70 0
932.77 0
932.84 0
932.91 0
932.98 0
933.05 0
933.12 0
933.19 0
933.26 0
933.33 0
933.40 0
933.47 0
933.54 0
933.61 0
933.68 0
933.75 0
933.82 0
933.89 0
933.96 0
934.03 0
934.10 0
934.17 0
934.24 0
934.31 0
934.38 0
934.45 0
934.52 0
934.59 0
934.66 0
934.73 0
934.80 0
934.87 0
934.94 0
935.01 0
935.08 0
935.15 0
935.22 0
935.29 0
935.36 0
935.43 0
935.50 0
935.57 0
935.64 0
935.71 0
935.78 0
935.85 0
935.92 0
935.99 0
936.06 0
936.13 0
936.20 0
936.27 0
936.34 0
936.41 0
936.48 0
936.55 0
936.62 0
936.69 0
936.76 0
936.83 0
936.90 0
936.97 0
937.04 0
937.11 0
937.18 0
937.25 0
937.33 0
937.40 0
937.47 0
937.54 0
937.61 0
937.68 0
937.75 0
937.82 0
937.89 0
937.96 0
938.03 0
938.10 0
938.17 0
938.24 0
938.31 0
938.38 0
938.45 0
938.52 0
938.59 0
938.66 0
938.73 0
938.80 0
938.87 0
938.94 0
939.01 0
939.08 0
939.15 0
939.22 0
939.29 0
939.36 0
939.43 0
939.50 0
939.57 0
939.64 0
939.71 0
939.78 0
939.85 0
939.92 0
939.99 0
940.06 0
940.13 0
940.20 0
940.27 0
940.35 0
940.42 0
940.49 0
940.56 0
940.63 0
940.70 0
940.77 0
940.84 0
940.91 0
940.98 0
941.05 0
941.12 0
941.19 0
941.26 0
941.33 0
941.40 0
941.47 0
941.54 0
941.61 0
941.68 0
941.75 0
941.82 0
941.89 0
941.96 0
942.03 0
942.10 0
942.17 0
942.24 0
942.31 0
942.38 0
942.46 0
942.53 0
942.60 0
942.67 0
942.74 0
942.81 0
942.88 0
942.95 0
943.02 0
943.09 0
943.16 0
943.23 0
943.30 0
943.37 0
943.44 0
943.51 0
943.58 0
943.65 0
943.72 0
943.79 0
943.86 0
943.93 0
944.00 0
944.07 0
944.14 0
944.22 0
944.29 0
944.36 0
944.43 0
944.50 0
944.57 0
944.64 0
944.71 0
944.78 0
944.85 0
944.92 0
944.99 0
945.06 0
945.13 0
945.20 0
945.27 0
945.34 0
945.41 0
945.48 0
945.55 0
945.62 0
945.70 0
945.77 0
945.84 0
945.91 0
945.98 0
946.05 0
946.12 0
946.19 0
946.26 0
946.33 0
946.40 0
946.47 0
946.54 0
946.61 0
946.68 0
946.75 0
946.82 0
946.89 0
946.96 0
947.04 0
947.11 0
947.18 0
947.25 0
947.32 0
947.39 0
947.46 0
947.53 0
947.60 0
947.67 0
947.74 0
947.81 0
947.88 0
947.95 0
948.02 0
948.09 0
948.16 0
948.23 0
948.31 0
948.38 0
948.45 0
948.52 0
948.59 0
948.66 0
948.73 0
948.80 0
948.87 0
948.94 0
949.01 0
949.08 0
949.15 0
949.22 0
949.29 0
949.36 0
949.44 0
949.51 0
949.58 0
949.65 0
949.72 0
949.79 0
949.86 0
949.93 0
950.00 0
950.07 0
950.14 0
950.21 0
950.28 0
950.35 0
950.42 0
950.49 0
950.57 0
950.64 0
950.71 0
950.78 0
950.85 0
950.92 0
950.99 0
951.06 0
951.13 0
951.20 0
951.27 0
951.34 0
951.41 0
951.48 0
951.56 0
951.63 0
951.70 0
951.77 0
951.84 0
951.91 0
951.98 0
952.05 0
952.12 0
952.19 0
952.26 0
952.33 0
952.40 0
952.47 0
952.55 0
952.62 0
952.69 0
952.76 0
952.83 0
952.90 0
952.97 0
953.04 0
953.11 0
953.18 0
953.25 0
953.32 0
953.39 0
953.47 0
953.54 0
953.61 0
953.68 0
953.75 0
953.82 0
953.89 0
953.96 0
954.03 0
954.10 0
954.17 0
954.24 0
954.31 0
954.39 0
954.46 0
954.53 0
954.60 0
954.67 0
954.74 0
954.81 0
954.88 0
954.95 0
955.02 0
955.09 0
955.16 0
955.24 0
955.31 0
955.38 0
955.45 0
955.52 0
955.59 0
955.66 0
955.73 0
955.80 0
955.87 0
955.94 0
956.02 0
956.09 0
956.16 0
956.23 0
956.30 0
956.37 0
956.44 0
956.51 0
956.58 0
956.65 0
956.72 0
956.80 0
956.87 0
956.94 0
957.01 0
957.08 0
957.15 0
957.22 0
957.29 0
957.36 0
957.43 0
957.50 0
957.58 0
957.65 0
957.72 0
957.79 0
957.86 0
957.93 0
958.00 0
958.07 0
958.14 0
958.21 0
958.28 0
958.36 0
958.43 0
958.50 0
958.57 0
958.64 0
958.71 0
958.78 0
958.85 0
958.92 0
958.99 0
959.07 0
959.14 0
959.21 0
959.28 0
959.35 0
959.42 0
959.49 0
959.56 0
959.63 0
959.70 0
959.78 0
959.85 0
959.92 0
959.99 0
960.06 0
960.13 0
960.20 0
960.27 0
960.34 0
960.41 0
960.49 0
960.56 0
960.63 0
960.70 0
960.77 0
960.84 0
960.91 0
960.98 0
961.05 0
961.13 0
961.20 0
961.27 0
961.34 0
961.41 0
961.48 0
961.55 0
961.62 0
961.69 0
961.76 0
961.84 0
961.91 0
961.98 0
962.05 0
962.12 0
962.19 0
962.26 0
962.33 0
962.40 0
962.48 0
962.55 0
962.62 0
962.69 0
962.76 0
962.83 0
962.90 0
962.97 0
963.05 0
963.12 0
963.19 0
963.26 0
963.33 0
963.40 0
963.47 0
963.54 0
963.61 0
963.69 0
963.76 0
963.83 0
963.90 0
963.97 0
964.04 0
964.11 0
964.18 0
964.25 0
964.33 0
964.40 0
964.47 0
964.54 0
964.61 0
964.68 0
964.75 0
964.82 0
964.90 0
964.97 0
965.04 0
965.11 0
965.18 0
965.25 0
965.32 0
965.39 0
965.47 0
965.54 0
965.61 0
965.68 0
965.75 0
965.82 0
965.89 0
965.96 0
966.04 0
966.11 0
966.18 0
966.25 0
966.32 0
966.39 0
966.46 0
966.53 0
966.61 0
966.68 0
966.75 0
966.82 0
966.89 0
966.96 0
967.03 0
967.10 0
967.18 0
967.25 0
967.32 0
967.39 0
967.46 0
967.53 0
967.60 0
967.67 0
967.75 0
967.82 0
967.89 0
967.96 0
968.03 0
968.10 0
968.17 0
968.25 0
968.32 0
968.39 0
968.46 0
968.53 0
968.60 0
968.67 0
968.74 0
968.82 0
968.89 0
968.96 0
969.03 0
969.10 0
969.17 0
969.24 0
969.32 0
969.39 0
969.46 0
969.53 0
969.60 0
969.67 0
969.74 0
969.81 0
969.89 0
969.96 0
970.03 0
970.10 0
970.17 0
970.24 0
970.31 0
970.39 0
970.46 0
970.53 0
970.60 0
970.67 0
970.74 0
970.81 0
970.89 0
970.96 0
971.03 0
971.10 0
971.17 0
971.24 0
971.31 0
971.39 0
971.46 0
971.53 0
971.60 0
971.67 0
971.74 0
971.81 0
971.89 0
971.96 0
972.03 0
972.10 0
972.17 0
972.24 0
972.32 0
972.39 0
972.46 0
972.53 0
972.60 0
972.67 0
972.74 0
972.82 0
972.89 0
972.96 0
973.03 0
973.10 0
973.17 0
973.24 0
973.32 0
973.39 0
973.46 0
973.53 0
973.60 0
973.67 0
973.75 0
973.82 0
973.89 0
973.96 0
974.03 0
974.10 0
974.17 0
974.25 0
974.32 0
974.39 0
974.46 0
974.53 0
974.60 0
974.68 0
974.75 0
974.82 0
974.89 0
974.96 0
975.03 0
975.10 0
975.18 0
975.25 0
975.32 0
975.39 0
975.46 0
975.53 0
975.61 0
975.68 0
975.75 0
975.82 0
975.89 0
975.96 0
976.04 0
976.11 0
976.18 0
976.25 0
976.32 0
976.39 0
976.47 0
976.54 0
976.61 0
976.68 0
976.75 0
976.82 0
976.90 0
976.97 0
977.04 0
977.11 0
977.18 0
977.25 0
977.33 0
977.40 0
977.47 0
977.54 0
977.61 0
977.68 0
977.76 0
977.83 0
977.90 0
977.97 0
978.04 0
978.11 0
978.19 0
978.26 0
978.33 0
978.40 0
978.47 0
978.54 0
978.62 0
978.69 0
978.76 0
978.83 0
978.90 0
978.97 0
979.05 0
979.12 0
979.19 0
979.26 0
979.33 0
979.40 0
979.48 0
979.55 0
979.62 0
979.69 0
979.76 0
979.83 0
979.91 0
979.98 0
980.05 0
980.12 0
980.19 0
980.27 0
980.34 0
980.41 0
980.48 0
980.55 0
980.62 0
980.70 0
980.77 0
980.84 0
980.91 0
980.98 0
981.06 0
981.13 0
981.20 0
981.27 0
981.34 0
981.41 0
981.49 0
981.56 0
981.63 0
981.70 0
981.77 0
981.85 0
981.92 0
981.99 0
982.06 0
982.13 0
982.20 0
982.28 0
982.35 0
982.42 0
982.49 0
982.56 0
982.64 0
982.71 0
982.78 0
982.85 0
982.92 0
982.99 0
983.07 0
983.14 0
983.21 0
983.28 0
983.35 0
983.43 0
983.50 0
983.57 0
983.64 0
983.71 0
983.79 0
983.86 0
983.93 0
984.00 0
984.07 0
984.14 0
984.22 0
984.29 0
984.36 0
984.43 0
984.50 0
984.58 0
984.65 0
984.72 0
984.79 0
984.86 0
984.94 0
985.01 0
985.08 0
985.15 0
985.22 0
985.30 0
985.37 0
985.44 0
985.51 0
985.58 0
985.66 0
985.73 0
985.80 0
985.87 0
985.94 0
986.02 0
986.09 0
986.16 0
986.23 0
986.30 0
986.38 0
986.45 0
986.52 0
986.59 0
986.66 0
986.74 0
986.81 0
986.88 0
986.95 0
987.02 0
987.10 0
987.17 0
987.24 0
987.31 0
987.38 0
987.46 0
987.53 0
987.60 0
987.67 0
987.74 0
987.82 0
987.89 0
987.96 0
988.03 0
988.10 0
988.18 0
988.25 0
988.32 0
988.39 0
988.46 0
988.54 0
988.61 0
988.68 0
988.75 0
988.82 0
988.90 0
988.97 0
989.04 0
989.11 0
989.19 0
989.26 0
989.33 0
989.40 0
989.47 0
989.55 0
989.62 0
989.69 0
989.76 0
989.83 0
989.91 0
989.98 0
990.05 0
990.12 0
990.19 0
990.27 0
990.34 0
990.41 0
990.48 0
990.56 0
990.63 0
990.70 0
990.77 0
990.84 0
990.92 0
990.99 0
991.06 0
991.13 0
991.21 0
991.28 0
991.35 0
991.42 0
991.49 0
991.57 0
991.64 0
991.71 0
991.78 0
991.85 0
991.93 0
992.00 0
992.07 0
992.14 0
992.22 0
992.29 0
992.36 0
992.43 0
992.50 0
992.58 0
992.65 0
992.72 0
992.79 0
992.87 0
992.94 0
993.01 0
993.08 0
993.15 0
993.23 0
993.30 0
993.37 0
993.44 0
993.52 0
993.59 0
993.66 0
993.73 0
993.80 0
993.88 0
993.95 0
994.02 0
994.09 0
994.17 0
994.24 0
994.31 0
994.38 0
994.46 0
994.53 0
994.60 0
994.67 0
994.74 0
994.82 0
994.89 0
994.96 0
995.03 0
995.11 0
995.18 0
995.25 0
995.32 0
995.40 0
995.47 0
995.54 0
995.61 0
995.68 0
995.76 0
995.83 0
995.90 0
995.97 0
996.05 0
996.12 0
996.19 0
996.26 0
996.34 0
996.41 0
996.48 0
996.55 0
996.63 0
996.70 0
996.77 0
996.84 0
996.91 0
996.99 0
997.06 0
997.13 0
997.20 0
997.28 0
997.35 0
997.42 0
997.49 0
997.57 0
997.64 0
997.71 0
997.78 0
997.86 0
997.93 0
998.00 0
998.07 0
998.15 0
998.22 0
998.29 0
998.36 0
998.44 0
998.51 0
998.58 0
998.65 0
998.73 0
998.80 0
998.87 0
998.94 0
999.01 0
999.09 0
999.16 0
999.23 0
999.30 0
999.38 0
999.45 0
999.52 0
999.59 0
999.67 0
999.74 0
999.81 0
999.88 0
999.96 0
1000.03 0
1000.10 0
1000.17 0
1000.25 0
1000.32 0
1000.39 0
1000.46 0
1000.54 0
1000.61 0
1000.68 0
1000.75 0
1000.83 0
1000.90 0
1000.97 0
1001.04 0
1001.12 0
1001.19 0
1001.26 0
1001.33 0
1001.41 0
1001.48 0
1001.55 0
1001.62 0
1001.70 0
1001.77 0
1001.84 0
1001.92 0
1001.99 0
1002.06 0
1002.13 0
1002.21 0
1002.28 0
1002.35 0
1002.42 0
1002.50 0
1002.57 0
1002.64 0
1002.71 0
1002.79 0
1002.86 0
1002.93 0
1003.00 0
1003.08 0
1003.15 0
1003.22 0
1003.29 0
1003.37 0
1003.44 0
1003.51 0
1003.58 0
1003.66 0
1003.73 0
1003.80 0
1003.88 0
1003.95 0
1004.02 0
1004.09 0
1004.17 0
1004.24 0
1004.31 0
1004.38 0
1004.46 0
1004.53 0
1004.60 0
1004.67 0
1004.75 0
1004.82 0
1004.89 0
1004.96 0
1005.04 0
1005.11 0
1005.18 0
1005.26 0
1005.33 0
1005.40 0
1005.47 0
1005.55 0
1005.62 0
1005.69 0
1005.76 0
1005.84 0
1005.91 0
1005.98 0
1006.06 0
1006.13 0
1006.20 0
1006.27 0
1006.35 0
1006.42 0
1006.49 0
1006.56 0
1006.64 0
1006.71 0
1006.78 0
1006.86 0
1006.93 0
1007.00 0
1007.07 0
1007.15 0
1007.22 0
1007.29 0
1007.36 0
1007.44 0
1007.51 0
1007.58 0
1007.66 0
1007.73 0
1007.80 0
1007.87 0
1007.95 0
1008.02 0
1008.09 0
1008.16 0
1008.24 0
1008.31 0
1008.38 0
1008.46 0
1008.53 0
1008.60 0
1008.67 0
1008.75 0
1008.82 0
1008.89 0
1008.97 0
1009.04 0
1009.11 0
1009.18 0
1009.26 0
1009.33 0
1009.40 0
1009.48 0
1009.55 0
1009.62 0
1009.69 0
1009.77 0
1009.84 0
1009.91 0
1009.99 0
1010.06 0
1010.13 0
1010.20 0
1010.28 0
1010.35 0
1010.42 0
1010.50 0
1010.57 0
1010.64 0
1010.71 0
1010.79 0
1010.86 0
1010.93 0
1011.01 0
1011.08 0
1011.15 0
1011.22 0
1011.30 0
1011.37 0
1011.44 0
1011.52 0
1011.59 0
1011.66 0
1011.73 0
1011.81 0
1011.88 0
1011.95 0
1012.03 0
1012.10 0
1012.17 0
1012.25 0
1012.32 0
1012.39 0
1012.46 0
1012.54 0
1012.61 0
1012.68 0
1012.76 0
1012.83 0
1012.90 0
1012.97 0
1013.05 0
1013.12 0
1013.19 0
1013.27 0
1013.34 0
1013.41 0
1013.49 0
1013.56 0
1013.63 0
1013.70 0
1013.78 0
1013.85 0
1013.92 0
1014.00 0
1014.07 0
1014.14 0
1014.22 0
1014.29 0
1014.36 0
1014.43 0
1014.51 0
1014.58 0
1014.65 0
1014.73 0
1014.80 0
1014.87 0
1014.95 0
1015.02 0
1015.09 0
1015.16 0
1015.24 0
1015.31 0
1015.38 0
1015.46 0
1015.53 0
1015.60 0
1015.68 0
1015.75 0
1015.82 0
1015.89 0
1015.97 0
1016.04 0
1016.11 0
1016.19 0
1016.26 0
1016.33 0
1016.41 0
1016.48 0
1016.55 0
1016.63 0
1016.70 0
1016.77 0
1016.84 0
1016.92 0
1016.99 0
1017.06 0
1017.14 0
1017.21 0
1017.28 0
1017.36 0
1017.43 0
1017.50 0
1017.58 0
1017.65 0
1017.72 0
1017.80 0
1017.87 0
1017.94 0
1018.01 0
1018.09 0
1018.16 0
1018.23 0
1018.31 0
1018.38 0
1018.45 0
1018.53 0
1018.60 0
1018.67 0
1018.75 0
1018.82 0
1018.89 0
1018.97 0
1019.04 0
1019.11 0
1019.19 0
1019.26 0
1019.33 0
1019.41 0
1019.48 0
1019.55 0
1019.62 0
1019.70 0
1019.77 0
1019.84 0
1019.92 0
1019.99 0
1020.06 0
1020.14 0
1020.21 0
1020.28 0
1020.36 0
1020.43 0
1020.50 0
1020.58 0
1020.65 0
1020.72 0
1020.80 0
1020.87 0
1020.94 0
1021.02 0
1021.09 0
1021.16 0
1021.24 0
1021.31 0
1021.38 0
1021.46 0
1021.53 0
1021.60 0
1021.68 0
1021.75 0
1021.82 0
1021.90 0
1021.97 0
1022.04 0
1022.11 0
1022.19 0
1022.26 0
1022.33 0
1022.41 0
1022.48 0
1022.55 0
1022.63 0
1022.70 0
1022.77 0
1022.85 0
1022.92 0
1022.99 0
1023.07 0
1023.14 0
1023.21 0
1023.29 0
1023.36 0
1023.43 0
1023.51 0
1023.58 0
1023.65 0
1023.73 0
1023.80 0
1023.87 0
1023.95 0
1024.02 0
1024.09 0
1024.17 0
1024.24 0
1024.31 0
1024.39 0
1024.46 0
1024.53 0
1024.61 0
1024.68 0
1024.75 0
1024.83 0
1024.90 0
1024.98 0
1025.05 0
1025.12 0
1025.20 0
1025.27 0
1025.34 0
1025.42 0
1025.49 0
1025.56 0
1025.64 0
1025.71 0
1025.78 0
1025.86 0
1025.93 0
1026.00 0
1026.08 0
1026.15 0
1026.22 0
1026.30 0
1026.37 0
1026.44 0
1026.52 0
1026.59 0
1026.66 0
1026.74 0
1026.81 0
1026.88 0
1026.96 0
1027.03 0
1027.10 0
1027.18 0
1027.25 0
1027.32 0
1027.40 0
1027.47 0
1027.55 0
1027.62 0
1027.69 0
1027.77 0
1027.84 0
1027.91 0
1027.99 0
1028.06 0
1028.13 0
1028.21 0
1028.28 0
1028.35 0
1028.43 0
1028.50 0
1028.57 0
1028.65 0
1028.72 0
1028.79 0
1028.87 0
1028.94 0
1029.02 0
1029.09 0
1029.16 0
1029.24 0
1029.31 0
1029.38 0
1029.46 0
1029.53 0
1029.60 0
1029.68 0
1029.75 0
1029.82 0
1029.90 0
1029.97 0
1030.05 0
1030.12 0
1030.19 0
1030.27 0
1030.34 0
1030.41 0
1030.49 0
1030.56 0
1030.63 0
1030.71 0
1030.78 0
1030.85 0
1030.93 0
1031.00 0
1031.08 0
1031.15 0
1031.22 0
1031.30 0
1031.37 0
1031.44 0
1031.52 0
1031.59 0
1031.66 0
1031.74 0
1031.81 0
1031.89 0
1031.96 0
1032.03 0
1032.11 0
1032.18 0
1032.25 0
1032.33 0
1032.40 0
1032.47 0
1032.55 0
1032.62 0
1032.70 0
1032.77 0
1032.84 0
1032.92 0
1032.99 0
1033.06 0
1033.14 0
1033.21 0
1033.28 0
1033.36 0
1033.43 0
1033.51 0
1033.58 0
1033.65 0
1033.73 0
1033.80 0
1033.87 0
1033.95 0
1034.02 0
1034.10 0
1034.17 0
1034.24 0
1034.32 0
1034.39 0
1034.46 0
1034.54 0
1034.61 0
1034.69 0
1034.76 0
1034.83 0
1034.91 0
1034.98 0
1035.05 0
1035.13 0
1035.20 0
1035.28 0
1035.35 0
1035.42 0
1035.50 0
1035.57 0
1035.64 0
1035.72 0
1035.79 0
1035.87 0
1035.94 0
1036.01 0
1036.09 0
1036.16 0
1036.23 0
1036.31 0
1036.38 0
1036.46 0
1036.53 0
1036.60 0
1036.68 0
1036.75 0
1036.82 0
1036.90 0
1036.97 0
1037.05 0
1037.12 0
1037.19 0
1037.27 0
1037.34 0
1037.42 0
1037.49 0
1037.56 0
1037.64 0
1037.71 0
1037.78 0
1037.86 0
1037.93 0
1038.01 0
1038.08 0
1038.15 0
1038.23 0
1038.30 0
1038.38 0
1038.45 0
1038.52 0
1038.60 0
1038.67 0
1038.74 0
1038.82 0
1038.89 0
1038.97 0
1039.04 0
1039.11 0
1039.19 0
1039.26 0
1039.34 0
1039.41 0
1039.48 0
1039.56 0
1039.63 0
1039.71 0
1039.78 0
1039.85 0
1039.93 0
1040.00 0
1040.08 0
1040.15 0
1040.22 0
1040.30 0
1040.37 0
1040.44 0
1040.52 0
1040.59 0
1040.67 0
1040.74 0
1040.81 0
1040.89 0
1040.96 0
1041.04 0
1041.11 0
1041.18 0
1041.26 0
1041.33 0
1041.41 0
1041.48 0
1041.55 0
1041.63 0
1041.70 0
1041.78 0
1041.85 0
1041.92 0
1042.00 0
1042.07 0
1042.15 0
1042.22 0
1042.29 0
1042.37 0
1042.44 0
1042.52 0
1042.59 0
1042.66 0
1042.74 0
1042.81 0
1042.89 0
1042.96 0
1043.03 0
1043.11 0
1043.18 0
1043.26 0
1043.33 0
1043.40 0
1043.48 0
1043.55 0
1043.63 0
1043.70 0
1043.77 0
1043.85 0
1043.92 0
1044.00 0
1044.07 0
1044.15 0
1044.22 0
1044.29 0
1044.37 0
1044.44 0
1044.52 0
1044.59 0
1044.66 0
1044.74 0
1044.81 0
1044.89 0
1044.96 0
1045.03 0
1045.11 0
1045.18 0
1045.26 0
1045.33 0
1045.40 0
1045.48 0
1045.55 0
1045.63 0
1045.70 0
1045.78 0
1045.85 0
1045.92 0
1046.00 0
1046.07 0
1046.15 0
1046.22 0
1046.29 0
1046.37 0
1046.44 0
1046.52 0
1046.59 0
1046.67 0
1046.74 0
1046.81 0
1046.89 0
1046.96 0
1047.04 0
1047.11 0
1047.18 0
1047.26 0
1047.33 0
1047.41 0
1047.48 0
1047.56 0
1047.63 0
1047.70 0
1047.78 0
1047.85 0
1047.93 0
1048.00 0
1048.07 0
1048.15 0
1048.22 0
1048.30 0
1048.37 0
1048.45 0
1048.52 0
1048.59 0
1048.67 0
1048.74 1
1048.82 1
1048.89 1
1048.97 1
1049.04 1
1049.11 1
1049.19 1
1049.26 1
1049.34 0
1049.41 0
1049.49 0
1049.56 0
1049.63 0
1049.71 0
1049.78 0
1049.86 0
1049.93 0
1050.01 0
1050.08 0
1050.15 0
1050.23 0
1050.30 0
1050.38 0
1050.45 0
1050.53 0
1050.60 0
1050.67 0
1050.75 0
1050.82 0
1050.90 0
1050.97 0
1051.05 0
1051.12 0
1051.19 0
1051.27 0
1051.34 0
1051.42 0
1051.49 0
1051.57 0
1051.64 0
1051.71 0
1051.79 0
1051.86 0
1051.94 0
1052.01 0
1052.09 0
1052.16 0
1052.23 0
1052.31 0
1052.38 0
1052.46 0
1052.53 0
1052.61 1
1052.68 1
1052.76 1
1052.83 1
1052.90 1
1052.98 1
1053.05 1
1053.13 1
1053.20 1
1053.28 0
1053.35 0
1053.43 0
1053.50 0
1053.57 0
1053.65 0
1053.72 0
1053.80 0
1053.87 0
1053.95 0
1054.02 0
1054.09 0
1054.17 0
1054.24 0
1054.32 0
1054.39 0
1054.47 0
1054.54 0
1054.62 0
1054.69 0
1054.76 0
1054.84 0
1054.91 0
1054.99 0
1055.06 0
1055.14 0
1055.21 0
1055.29 0
1055.36 0
1055.43 0
1055.51 0
1055.58 0
1055.66 0
1055.73 0
1055.81 0
1055.88 0
1055.96 0
1056.03 0
1056.11 0
1056.18 0
1056.25 0
1056.33 0
1056.40 0
1056.48 0
1056.55 0
1056.63 0
1056.70 0
1056.78 0
1056.85 0
1056.92 0
1057.00 0
1057.07 0
1057.15 0
1057.22 0
1057.30 0
1057.37 0
1057.45 0
1057.52 0
1057.60 0
1057.67 0
1057.74 0
1057.82 0
1057.89 0
1057.97 0
1058.04 0
1058.12 0
1058.19 0
1058.27 0
1058.34 0
1058.42 0
1058.49 0
1058.56 0
1058.64 0
1058.71 0
1058.79 0
1058.86 0
1058.94 0
1059.01 0
1059.09 0
1059.16 0
1059.24 0
1059.31 0
1059.39 0
1059.46 0
1059.53 0
1059.61 0
1059.68 0
1059.76 0
1059.83 0
1059.91 0
1059.98 0
1060.06 0
1060.13 0
1060.21 0
1060.28 0
1060.36 0
1060.43 0
1060.51 0
1060.58 0
1060.65 0
1060.73 0
1060.80 0
1060.88 0
1060.95 0
1061.03 0
1061.10 0
1061.18 0
1061.25 0
1061.33 0
1061.40 1
1061.48 1
1061.55 1
1061.63 1
1061.70 1
1061.77 1
1061.85 1
1061.92 1
1062.00 1
1062.07 0
1062.15 0
1062.22 0
1062.30 0
1062.37 0
1062.45 0
1062.52 0
1062.60 0
1062.67 0
1062.75 0
1062.82 0
1062.90 0
1062.97 0
1063.04 0
1063.12 0
1063.19 0
1063.27 0
1063.34 0
1063.42 0
1063.49 0
1063.57 0
1063.64 0
1063.72 0
1063.79 0
1063.87 0
1063.94 0
1064.02 0
1064.09 0
1064.17 0
1064.24 0
1064.32 0
1064.39 0
1064.47 0
1064.54 0
1064.61 0
1064.69 0
1064.76 0
1064.84 0
1064.91 0
1064.99 0
1065.06 0
1065.14 0
1065.21 0
1065.29 0
1065.36 0
1065.44 0
1065.51 0
1065.59 0
1065.66 0
1065.74 0
1065.81 0
1065.89 0
1065.96 0
1066.04 0
1066.11 0
1066.19 0
1066.26 0
1066.34 0
1066.41 1
1066.49 1
1066.56 1
1066.64 1
1066.71 1
1066.79 1
1066.86 1
1066.93 0
1067.01 0
1067.08 0
1067.16 0
1067.23 0
1067.31 0
1067.38 0
1067.46 0
1067.53 0
1067.61 0
1067.68 0
1067.76 0
1067.83 0
1067.91 0
1067.98 0
1068.06 0
1068.13 0
1068.21 0
1068.28 0
1068.36 0
1068.43 0
1068.51 0
1068.58 0
1068.66 0
1068.73 0
1068.81 0
1068.88 0
1068.96 0
1069.03 0
1069.11 0
1069.18 1
1069.26 1
1069.33 1
1069.41 0
1069.48 0
1069.56 0
1069.63 0
1069.71 0
1069.78 0
1069.86 0
1069.93 0
1070.01 0
1070.08 0
1070.16 0
1070.23 0
1070.31 0
1070.38 0
1070.46 0
1070.53 0
1070.61 0
1070.68 0
1070.76 0
1070.83 0
1070.91 0
1070.98 0
1071.06 0
1071.13 0
1071.21 0
1071.28 0
1071.36 0
1071.43 0
1071.51 0
1071.58 0
1071.66 0
1071.73 0
1071.81 0
1071.88 0
1071.96 0
1072.03 0
1072.11 0
1072.18 0
1072.26 0
1072.33 0
1072.41 0
1072.48 0
1072.56 0
1072.63 0
1072.71 0
1072.78 0
1072.86 0
1072.93 1
1073.01 1
1073.08 1
1073.16 1
1073.23 1
1073.31 1
1073.38 1
1073.46 1
1073.53 1
1073.61 1
1073.68 1
1073.76 0
1073.83 0
1073.91 0
1073.98 0
1074.06 0
1074.14 0
1074.21 0
1074.29 0
1074.36 0
1074.44 0
1074.51 1
1074.59 1
1074.66 1
1074.74 1
1074.81 1
1074.89 1
1074.96 1
1075.04 1
1075.11 2
1075.19 1
1075.26 1
1075.34 1
1075.41 1
1075.49 1
1075.56 1
1075.64 0
1075.71 0
1075.79 0
1075.86 0
1075.94 0
1076.01 1
1076.09 1
1076.16 1
1076.24 1
1076.32 1
1076.39 1
1076.47 1
1076.54 1
1076.62 1
1076.69 0
1076.77 0
1076.84 0
1076.92 0
1076.99 0
1077.07 0
1077.14 0
1077.22 0
1077.29 0
1077.37 0
1077.44 0
1077.52 0
1077.59 0
1077.67 0
1077.74 0
1077.82 0
1077.89 0
1077.97 0
1078.05 0
1078.12 1
1078.20 1
1078.27 1
1078.35 1
1078.42 2
1078.50 2
1078.57 2
1078.65 2
1078.72 2
1078.80 2
1078.87 2
1078.95 2
1079.02 2
1079.10 2
1079.17 2
1079.25 2
1079.33 2
1079.40 1
1079.48 1
1079.55 1
1079.63 1
1079.70 0
1079.78 0
1079.85 0
1079.93 0
1080.00 0
1080.08 0
1080.15 0
1080.23 0
1080.30 0
1080.38 0
1080.46 0
1080.53 0
1080.61 0
1080.68 0
1080.76 0
1080.83 0
1080.91 0
1080.98 0
1081.06 0
1081.13 0
1081.21 0
1081.28 0
1081.36 0
1081.44 0
1081.51 0
1081.59 0
1081.66 1
1081.74 1
1081.81 1
1081.89 1
1081.96 1
1082.04 1
1082.11 1
1082.19 1
1082.26 0
1082.34 0
1082.42 0
1082.49 0
1082.57 0
1082.64 0
1082.72 0
1082.79 0
1082.87 0
1082.94 0
1083.02 0
1083.09 1
1083.17 1
1083.25 1
1083.32 1
1083.40 1
1083.47 1
1083.55 1
1083.62 1
1083.70 1
1083.77 1
1083.85 1
1083.92 1
1084.00 1
1084.08 1
1084.15 1
1084.23 1
1084.30 1
1084.38 1
1084.45 1
1084.53 1
1084.60 1
1084.68 1
1084.75 2
1084.83 2
1084.91 2
1084.98 2
1085.06 2
1085.13 2
1085.21 2
1085.28 1
1085.36 1
1085.43 1
1085.51 1
1085.59 1
1085.66 1
1085.74 1
1085.81 1
1085.89 1
1085.96 1
1086.04 0
1086.11 0
1086.19 0
1086.27 0
1086.34 0
1086.42 0
1086.49 0
1086.57 1
1086.64 1
1086.72 1
1086.79 1
1086.87 1
1086.95 1
1087.02 1
1087.10 1
1087.17 1
1087.25 1
1087.32 1
1087.40 2
1087.47 2
1087.55 3
1087.63 3
1087.70 3
1087.78 3
1087.85 3
1087.93 3
1088.00 3
1088.08 3
1088.15 3
1088.23 3
1088.31 3
1088.38 3
1088.46 3
1088.53 3
1088.61 3
1088.68 3
1088.76 3
1088.84 3
1088.91 3
1088.99 3
1089.06 3
1089.14 3
1089.21 3
1089.29 3
1089.37 3
1089.44 3
1089.52 4
1089.59 4
1089.67 3
1089.74 3
1089.82 3
1089.89 2
1089.97 2
1090.05 2
1090.12 1
1090.20 1
1090.27 1
1090.35 1
1090.42 1
1090.50 1
1090.58 1
1090.65 0
1090.73 0
1090.80 1
1090.88 1
1090.95 1
1091.03 1
1091.11 2
1091.18 2
1091.26 3
1091.33 3
1091.41 4
1091.48 4
1091.56 4
1091.64 4
1091.71 3
1091.79 3
1091.86 3
1091.94 2
1092.01 2
1092.09 2
1092.17 2
1092.24 2
1092.32 2
1092.39 2
1092.47 2
1092.55 2
1092.62 2
1092.70 2
1092.77 2
1092.85 2
1092.92 2
1093.00 2
1093.08 2
1093.15 2
1093.23 2
1093.30 1
1093.38 1
1093.45 1
1093.53 1
1093.61 1
1093.68 1
1093.76 1
1093.83 1
1093.91 1
1093.99 1
1094.06 1
1094.14 1
1094.21 2
1094.29 2
1094.36 2
1094.44 2
1094.52 3
1094.59 3
1094.67 3
1094.74 3
1094.82 3
1094.90 2
1094.97 2
1095.05 2
1095.12 2
1095.20 1
1095.27 1
1095.35 1
1095.43 1
1095.50 1
1095.58 1
1095.65 1
1095.73 1
1095.81 1
1095.88 1
1095.96 1
1096.03 1
1096.11 1
1096.19 2
1096.26 1
1096.34 1
1096.41 1
1096.49 1
1096.56 1
1096.64 1
1096.72 1
1096.79 1
1096.87 1
1096.94 1
1097.02 2
1097.10 2
1097.17 2
1097.25 2
1097.32 2
1097.40 1
1097.48 1
1097.55 1
1097.63 1
1097.70 1
1097.78 1
1097.86 1
1097.93 1
1098.01 1
1098.08 1
1098.16 1
1098.24 1
1098.31 1
1098.39 1
1098.46 1
1098.54 1
1098.62 1
1098.69 1
1098.77 1
1098.84 1
1098.92 1
1099.00 2
1099.07 2
1099.15 2
1099.22 2
1099.30 2
1099.38 1
1099.45 1
1099.53 1
1099.60 1
1099.68 1
1099.76 1
1099.83 2
1099.91 2
1099.98 2
1100.06 1
1100.14 1
1100.21 1
1100.29 1
1100.36 1
1100.44 1
1100.52 1
1100.59 1
1100.67 1
1100.74 1
1100.82 1
1100.90 1
1100.97 2
1101.05 2
1101.12 2
1101.20 3
1101.28 3
1101.35 3
1101.43 4
1101.50 3
1101.58 3
1101.66 3
1101.73 2
1101.81 2
1101.88 1
1101.96 1
1102.04 1
1102.11 2
1102.19 2
1102.27 2
1102.34 3
1102.42 3
1102.49 3
1102.57 3
1102.65 3
1102.72 2
1102.80 2
1102.87 2
1102.95 2
1103.03 1
1103.10 1
1103.18 1
1103.25 1
1103.33 1
1103.41 2
1103.48 2
1103.56 2
1103.64 2
1103.71 2
1103.79 2
1103.86 2
1103.94 2
1104.02 2
1104.09 3
1104.17 3
1104.25 3
1104.32 3
1104.40 4
1104.47 4
1104.55 4
1104.63 3
1104.70 3
1104.78 4
1104.85 4
1104.93 4
1105.01 4
1105.08 5
1105.16 5
1105.24 6
1105.31 6
1105.39 6
1105.46 6
1105.54 6
1105.62 6
1105.69 6
1105.77 5
1105.85 5
1105.92 5
1106.00 5
1106.07 4
1106.15 4
1106.23 4
1106.30 4
1106.38 4
1106.46 4
1106.53 4
1106.61 4
1106.68 4
1106.76 4
1106.84 4
1106.91 4
1106.99 4
1107.07 4
1107.14 4
1107.22 4
1107.29 4
1107.37 4
1107.45 4
1107.52 3
1107.60 3
1107.68 3
1107.75 3
1107.83 3
1107.90 3
1107.98 4
1108.06 4
1108.13 4
1108.21 4
1108.29 3
1108.36 3
1108.44 3
1108.51 2
1108.59 2
1108.67 2
1108.74 2
1108.82 2
1108.90 3
1108.97 3
1109.05 3
1109.13 4
1109.20 4
1109.28 4
1109.35 4
1109.43 4
1109.51 4
1109.58 4
1109.66 4
1109.74 4
1109.81 3
1109.89 3
1109.97 3
1110.04 3
1110.12 3
1110.19 2
1110.27 2
1110.35 2
1110.42 2
1110.50 2
1110.58 2
1110.65 2
1110.73 1
1110.81 1
1110.88 1
1110.96 1
1111.04 1
1111.11 1
1111.19 1
1111.26 1
1111.34 1
1111.42 1
1111.49 1
1111.57 1
1111.65 1
1111.72 2
1111.80 2
1111.88 2
1111.95 2
1112.03 2
1112.11 2
1112.18 3
1112.26 3
1112.33 3
1112.41 3
1112.49 3
1112.56 3
1112.64 4
1112.72 4
1112.79 4
1112.87 5
1112.95 5
1113.02 4
1113.10 4
1113.18 4
1113.25 4
1113.33 4
1113.41 5
1113.48 5
1113.56 5
1113.63 4
1113.71 4
1113.79 4
1113.86 3
1113.94 3
1114.02 3
1114.09 3
1114.17 2
1114.25 2
1114.32 2
1114.40 2
1114.48 2
1114.55 2
1114.63 2
1114.71 2
1114.78 2
1114.86 2
1114.94 2
1115.01 1
1115.09 1
1115.17 1
1115.24 1
1115.32 1
1115.39 1
1115.47 1
1115.55 1
1115.62 1
1115.70 1
1115.78 2
1115.85 2
1115.93 2
1116.01 2
1116.08 3
1116.16 3
1116.24 3
1116.31 4
1116.39 4
1116.47 4
1116.54 5
1116.62 5
1116.70 6
1116.77 6
1116.85 7
1116.93 7
1117.00 7
1117.08 7
1117.16 6
1117.23 6
1117.31 5
1117.39 5
1117.46 5
1117.54 5
1117.62 6
1117.69 6
1117.77 7
1117.85 7
1117.92 7
1118.00 7
1118.08 7
1118.15 7
1118.23 6
1118.31 6
1118.38 5
1118.46 5
1118.54 5
1118.61 5
1118.69 5
1118.77 5
1118.84 5
1118.92 5
1119.00 5
1119.07 4
1119.15 4
1119.23 4
1119.30 4
1119.38 4
1119.46 4
1119.53 4
1119.61 5
1119.69 5
1119.76 5
1119.84 5
1119.92 5
1119.99 5
1120.07 5
1120.15 5
1120.22 5
1120.30 5
1120.38 5
1120.45 5
1120.53 5
1120.61 4
1120.68 4
1120.76 4
1120.84 3
1120.91 3
1120.99 3
1121.07 3
1121.14 3
1121.22 3
1121.30 3
1121.37 3
1121.45 3
1121.53 3
1121.60 3
1121.68 4
1121.76 4
1121.83 4
1121.91 4
1121.99 4
1122.07 5
1122.14 5
1122.22 5
1122.30 5
1122.37 5
1122.45 5
1122.53 5
1122.60 5
1122.68 4
1122.76 4
1122.83 4
1122.91 4
1122.99 4
1123.06 4
1123.14 4
1123.22 4
1123.29 3
1123.37 3
1123.45 3
1123.52 3
1123.60 2
1123.68 2
1123.76 2
1123.83 2
1123.91 1
1123.99 1
1124.06 2
1124.14 2
1124.22 2
1124.29 2
1124.37 2
1124.45 2
1124.52 3
1124.60 3
1124.68 3
1124.75 3
1124.83 3
1124.91 4
1124.99 4
1125.06 4
1125.14 3
1125.22 3
1125.29 3
1125.37 3
1125.45 2
1125.52 2
1125.60 2
1125.68 2
1125.75 1
1125.83 1
1125.91 1
1125.98 1
1126.06 1
1126.14 2
1126.22 2
1126.29 2
1126.37 3
1126.45 3
1126.52 3
1126.60 4
1126.68 4
1126.75 4
1126.83 4
1126.91 4
1126.99 4
1127.06 4
1127.14 4
1127.22 4
1127.29 4
1127.37 5
1127.45 6
1127.52 6
1127.60 6
1127.68 6
1127.75 6
1127.83 5
1127.91 4
1127.99 4
1128.06 3
1128.14 3
1128.22 2
1128.29 2
1128.37 2
1128.45 2
1128.52 2
1128.60 2
1128.68 2
1128.76 2
1128.83 2
1128.91 2
1128.99 3
1129.06 3
1129.14 3
1129.22 3
1129.30 3
1129.37 3
1129.45 3
1129.53 3
1129.60 3
1129.68 4
1129.76 4
1129.83 4
1129.91 5
1129.99 5
1130.07 6
1130.14 6
1130.22 5
1130.30 5
1130.37 5
1130.45 4
1130.53 4
1130.61 3
1130.68 3
1130.76 3
1130.84 4
1130.91 4
1130.99 5
1131.07 5
1131.14 5
1131.22 6
1131.30 6
1131.38 6
1131.45 6
1131.53 6
1131.61 6
1131.68 6
1131.76 6
1131.84 6
1131.92 6
1131.99 7
1132.07 7
1132.15 8
1132.22 8
1132.30 9
1132.38 10
1132.46 11
1132.53 11
1132.61 12
1132.69 12
1132.76 13
1132.84 13
1132.92 13
1133.00 13
1133.07 13
1133.15 14
1133.23 14
1133.30 14
1133.38 14
1133.46 14
1133.54 14
1133.61 14
1133.69 14
1133.77 14
1133.84 14
1133.92 15
1134.00 17
1134.08 18
1134.15 19
1134.23 20
1134.31 20
1134.39 20
1134.46 19
1134.54 18
1134.62 18
1134.69 19
1134.77 19
1134.85 21
1134.93 22
1135.00 23
1135.08 24
1135.16 24
1135.23 23
1135.31 22
1135.39 21
1135.47 20
1135.54 19
1135.62 18
1135.70 18
1135.78 18
1135.85 19
1135.93 19
1136.01 20
1136.08 20
1136.16 19
1136.24 18
1136.32 17
1136.39 16
1136.47 15
1136.55 14
1136.63 13
1136.70 13
1136.78 13
1136.86 13
1136.93 14
1137.01 14
1137.09 14
1137.17 14
1137.24 13
1137.32 13
1137.40 12
1137.48 11
1137.55 10
1137.63 10
1137.71 10
1137.78 11
1137.86 12
1137.94 13
1138.02 14
1138.09 15
1138.17 15
1138.25 15
1138.33 15
1138.40 14
1138.48 14
1138.56 13
1138.64 12
1138.71 12
1138.79 12
1138.87 11
1138.95 11
1139.02 11
1139.10 10
1139.18 10
1139.25 9
1139.33 8
1139.41 7
1139.49 6
1139.56 5
1139.64 4
1139.72 4
1139.80 4
1139.87 4
1139.95 3
1140.03 3
1140.11 3
1140.18 3
1140.26 3
1140.34 3
1140.42 3
1140.49 4
1140.57 4
1140.65 4
1140.73 5
1140.80 5
1140.88 5
1140.96 6
1141.03 6
1141.11 6
1141.19 6
1141.27 5
1141.34 5
1141.42 5
1141.50 5
1141.58 5
1141.65 4
1141.73 4
1141.81 4
1141.89 4
1141.96 3
1142.04 3
1142.12 3
1142.20 3
1142.27 3
1142.35 3
1142.43 4
1142.51 4
1142.58 4
1142.66 4
1142.74 4
1142.82 4
1142.89 4
1142.97 3
1143.05 3
1143.13 3
1143.20 3
1143.28 3
1143.36 4
1143.44 4
1143.51 5
1143.59 5
1143.67 5
1143.75 5
1143.82 6
1143.90 6
1143.98 6
1144.06 7
1144.13 7
1144.21 7
1144.29 7
1144.37 8
1144.44 8
1144.52 8
1144.60 8
1144.68 8
1144.75 8
1144.83 8
1144.91 8
1144.99 8
1145.06 8
1145.14 8
1145.22 8
1145.30 7
1145.38 7
1145.45 7
1145.53 7
1145.61 8
1145.69 8
1145.76 7
1145.84 7
1145.92 7
1146.00 7
1146.07 7
1146.15 8
1146.23 8
1146.31 9
1146.38 10
1146.46 10
1146.54 9
1146.62 9
1146.69 8
1146.77 7
1146.85 6
1146.93 6
1147.01 6
1147.08 6
1147.16 8
1147.24 9
1147.32 10
1147.39 12
1147.47 13
1147.55 13
1147.63 14
1147.70 14
1147.78 13
1147.86 13
1147.94 12
1148.01 11
1148.09 10
1148.17 9
1148.25 9
1148.33 8
1148.40 7
1148.48 6
1148.56 6
1148.64 6
1148.71 6
1148.79 7
1148.87 8
1148.95 9
1149.02 9
1149.10 9
1149.18 9
1149.26 8
1149.34 8
1149.41 7
1149.49 7
1149.57 7
1149.65 7
1149.72 8
1149.80 8
1149.88 9
1149.96 9
1150.03 9
1150.11 9
1150.19 10
1150.27 10
1150.35 10
1150.42 11
1150.50 11
1150.58 11
1150.66 12
1150.73 12
1150.81 13
1150.89 13
1150.97 13
1151.05 13
1151.12 13
1151.20 12
1151.28 12
1151.36 11
1151.43 10
1151.51 9
1151.59 9
1151.67 9
1151.75 9
1151.82 10
1151.90 11
1151.98 11
1152.06 12
1152.13 12
1152.21 12
1152.29 12
1152.37 12
1152.45 11
1152.52 11
1152.60 10
1152.68 10
1152.76 10
1152.84 11
1152.91 11
1152.99 11
1153.07 11
1153.15 11
1153.22 11
1153.30 11
1153.38 11
1153.46 12
1153.54 12
1153.61 13
1153.69 13
1153.77 13
1153.85 13
1153.93 13
1154.00 13
1154.08 13
1154.16 13
1154.24 12
1154.31 12
1154.39 11
1154.47 10
1154.55 9
1154.63 8
1154.70 8
1154.78 7
1154.86 7
1154.94 8
1155.02 8
1155.09 8
1155.17 8
1155.25 7
1155.33 7
1155.41 6
1155.48 6
1155.56 6
1155.64 6
1155.72 6
1155.79 7
1155.87 7
1155.95 7
1156.03 7
1156.11 7
1156.18 7
1156.26 8
1156.34 8
1156.42 8
1156.50 9
1156.57 9
1156.65 10
1156.73 10
1156.81 10
1156.89 9
1156.96 9
1157.04 8
1157.12 7
1157.20 7
1157.28 7
1157.35 6
1157.43 6
1157.51 7
1157.59 7
1157.67 8
1157.74 9
1157.82 10
1157.90 11
1157.98 12
1158.06 12
1158.13 13
1158.21 13
1158.29 12
1158.37 12
1158.45 11
1158.52 10
1158.60 9
1158.68 8
1158.76 7
1158.84 6
1158.91 6
1158.99 5
1159.07 4
1159.15 4
1159.23 4
1159.30 5
1159.38 5
1159.46 5
1159.54 6
1159.62 6
1159.69 6
1159.77 6
1159.85 6
1159.93 7
1160.01 7
1160.09 7
1160.16 8
1160.24 9
1160.32 10
1160.40 11
1160.48 12
1160.55 13
1160.63 14
1160.71 15
1160.79 15
1160.87 15
1160.94 15
1161.02 14
1161.10 13
1161.18 12
1161.26 11
1161.33 10
1161.41 10
1161.49 9
1161.57 9
1161.65 9
1161.73 9
1161.80 9
1161.88 9
1161.96 9
1162.04 10
1162.12 10
1162.19 10
1162.27 10
1162.35 10
1162.43 9
1162.51 9
1162.59 9
1162.66 9
1162.74 10
1162.82 10
1162.90 11
1162.98 11
1163.05 12
1163.13 12
1163.21 12
1163.29 12
1163.37 12
1163.45 12
1163.52 11
1163.60 10
1163.68 9
1163.76 8
1163.84 8
1163.91 7
1163.99 7
1164.07 7
1164.15 7
1164.23 7
1164.31 7
1164.38 7
1164.46 6
1164.54 6
1164.62 6
1164.70 5
1164.77 5
1164.85 6
1164.93 6
1165.01 6
1165.09 7
1165.17 7
1165.24 7
1165.32 6
1165.40 6
1165.48 5
1165.56 5
1165.64 4
1165.71 4
1165.79 4
1165.87 4
1165.95 4
1166.03 4
1166.11 4
1166.18 4
1166.26 4
1166.34 5
1166.42 5
1166.50 6
1166.57 8
1166.65 9
1166.73 10
1166.81 12
1166.89 13
1166.97 13
1167.04 13
1167.12 12
1167.20 11
1167.28 9
1167.36 8
1167.44 7
1167.51 6
1167.59 5
1167.67 6
1167.75 6
1167.83 7
1167.91 8
1167.98 9
1168.06 10
1168.14 11
1168.22 11
1168.30 12
1168.38 12
1168.45 12
1168.53 11
1168.61 11
1168.69 11
1168.77 11
1168.85 11
1168.92 11
1169.00 11
1169.08 11
1169.16 11
1169.24 11
1169.32 11
1169.40 10
1169.47 9
1169.55 9
1169.63 8
1169.71 7
1169.79 7
1169.87 7
1169.94 7
1170.02 7
1170.10 8
1170.18 8
1170.26 8
1170.34 8
1170.41 9
1170.49 9
1170.57 9
1170.65 9
1170.73 9
1170.81 9
1170.89 9
1170.96 9
1171.04 8
1171.12 8
1171.20 8
1171.28 7
1171.36 7
1171.43 7
1171.51 7
1171.59 6
1171.67 6
1171.75 6
1171.83 6
1171.91 6
1171.98 7
1172.06 7
1172.14 7
1172.22 7
1172.30 7
1172.38 7
1172.45 6
1172.53 6
1172.61 6
1172.69 5
1172.77 5
1172.85 6
1172.93 6
1173.00 7
1173.08 9
1173.16 10
1173.24 11
1173.32 11
1173.40 12
1173.48 11
1173.55 11
1173.63 10
1173.71 9
1173.79 8
1173.87 8
1173.95 8
1174.02 9
1174.10 11
1174.18 12
1174.26 14
1174.34 15
1174.42 16
1174.50 17
1174.57 17
1174.65 17
1174.73 17
1174.81 17
1174.89 17
1174.97 17
1175.05 17
1175.12 16
1175.20 16
1175.28 16
1175.36 16
1175.44 16
1175.52 16
1175.60 15
1175.67 14
1175.75 13
1175.83 12
1175.91 10
1175.99 9
1176.07 9
1176.15 8
1176.23 8
1176.30 9
1176.38 10
1176.46 11
1176.54 11
1176.62 11
1176.70 11
1176.78 10
1176.85 10
1176.93 9
1177.01 8
1177.09 8
1177.17 8
1177.25 9
1177.33 10
1177.40 11
1177.48 12
1177.56 13
1177.64 14
1177.72 15
1177.80 15
1177.88 15
1177.96 15
1178.03 14
1178.11 13
1178.19 12
1178.27 11
1178.35 11
1178.43 11
1178.51 11
1178.59 11
1178.66 11
1178.74 11
1178.82 12
1178.90 12
1178.98 12
1179.06 13
1179.14 14
1179.21 14
1179.29 15
1179.37 15
1179.45 14
1179.53 13
1179.61 12
1179.69 11
1179.77 10
1179.84 9
1179.92 9
1180.00 9
1180.08 10
1180.16 11
1180.24 12
1180.32 13
1180.40 13
1180.47 14
1180.55 15
1180.63 15
1180.71 15
1180.79 15
1180.87 14
1180.95 14
1181.03 13
1181.10 12
1181.18 12
1181.26 12
1181.34 12
1181.42 13
1181.50 14
1181.58 15
1181.66 16
1181.74 16
1181.81 17
1181.89 16
1181.97 15
1182.05 14
1182.13 13
1182.21 13
1182.29 12
1182.37 12
1182.44 12
1182.52 12
1182.60 12
1182.68 11
1182.76 11
1182.84 10
1182.92 9
1183.00 9
1183.08 10
1183.15 11
1183.23 13
1183.31 14
1183.39 16
1183.47 17
1183.55 17
1183.63 17
1183.71 17
1183.78 16
1183.86 15
1183.94 13
1184.02 12
1184.10 11
1184.18 11
1184.26 11
1184.34 12
1184.42 12
1184.49 13
1184.57 13
1184.65 14
1184.73 14
1184.81 13
1184.89 13
1184.97 13
1185.05 12
1185.13 12
1185.21 12
1185.28 12
1185.36 12
1185.44 11
1185.52 11
1185.60 10
1185.68 10
1185.76 9
1185.84 9
1185.92 9
1185.99 9
1186.07 9
1186.15 9
1186.23 10
1186.31 10
1186.39 10
1186.47 11
1186.55 11
1186.63 11
1186.70 11
1186.78 10
1186.86 10
1186.94 10
1187.02 10
1187.10 10
1187.18 9
1187.26 9
1187.34 8
1187.42 8
1187.49 9
1187.57 10
1187.65 11
1187.73 13
1187.81 14
1187.89 16
1187.97 16
1188.05 17
1188.13 16
1188.21 16
1188.28 15
1188.36 14
1188.44 13
1188.52 13
1188.60 12
1188.68 13
1188.76 13
1188.84 14
1188.92 14
1189.00 15
1189.08 15
1189.15 15
1189.23 15
1189.31 14
1189.39 13
1189.47 12
1189.55 11
1189.63 10
1189.71 10
1189.79 9
1189.87 9
1189.94 9
1190.02 10
1190.10 11
1190.18 12
1190.26 14
1190.34 15
1190.42 16
1190.50 18
1190.58 19
1190.66 20
1190.74 21
1190.81 22
1190.89 23
1190.97 23
1191.05 24
1191.13 24
1191.21 24
1191.29 24
1191.37 23
1191.45 23
1191.53 22
1191.61 22
1191.69 22
1191.76 22
1191.84 23
1191.92 23
1192.00 24
1192.08 24
1192.16 23
1192.24 21
1192.32 20
1192.40 18
1192.48 16
1192.56 14
1192.64 13
1192.71 13
1192.79 13
1192.87 13
1192.95 14
1193.03 15
1193.11 16
1193.19 17
1193.27 18
1193.35 19
1193.43 19
1193.51 20
1193.59 20
1193.66 20
1193.74 21
1193.82 21
1193.90 22
1193.98 23
1194.06 24
1194.14 25
1194.22 26
1194.30 27
1194.38 27
1194.46 27
1194.54 27
1194.62 25
1194.69 23
1194.77 21
1194.85 19
1194.93 17
1195.01 17
1195.09 17
1195.17 17
1195.25 18
1195.33 20
1195.41 21
1195.49 23
1195.57 25
1195.65 26
1195.72 27
1195.80 28
1195.88 29
1195.96 29
1196.04 29
1196.12 28
1196.20 27
1196.28 27
1196.36 26
1196.44 26
1196.52 27
1196.60 29
1196.68 31
1196.76 34
1196.83 36
1196.91 37
1196.99 38
1197.07 38
1197.15 37
1197.23 35
1197.31 33
1197.39 30
1197.47 27
1197.55 24
1197.63 22
1197.71 20
1197.79 19
1197.87 19
1197.95 19
1198.02 20
1198.10 20
1198.18 20
1198.26 20
1198.34 20
1198.42 20
1198.50 19
1198.58 19
1198.66 20
1198.74 20
1198.82 21
1198.90 22
1198.98 22
1199.06 22
1199.14 21
1199.22 20
1199.29 19
1199.37 18
1199.45 18
1199.53 17
1199.61 17
1199.69 17
1199.77 18
1199.85 19
1199.93 19
1200.01 20
1200.09 21
1200.17 21
1200.25 22
1200.33 21
1200.41 21
1200.49 20
1200.56 20
1200.64 19
1200.72 18
1200.80 17
1200.88 16
1200.96 15
1201.04 15
1201.12 15
1201.20 15
1201.28 15
1201.36 16
1201.44 17
1201.52 19
1201.60 20
1201.68 22
1201.76 23
1201.84 24
1201.92 25
1202.00 26
1202.07 26
1202.15 26
1202.23 26
1202.31 25
1202.39 24
1202.47 23
1202.55 23
1202.63 22
1202.71 22
1202.79 23
1202.87 23
1202.95 23
1203.03 22
1203.11 22
1203.19 20
1203.27 19
1203.35 17
1203.43 15
1203.51 13
1203.59 12
1203.66 11
1203.74 10
1203.82 10
1203.90 10
1203.98 11
1204.06 11
1204.14 12
1204.22 12
1204.30 13
1204.38 13
1204.46 13
1204.54 13
1204.62 13
1204.70 13
1204.78 13
1204.86 12
1204.94 12
1205.02 12
1205.10 13
1205.18 13
1205.26 14
1205.34 15
1205.42 16
1205.49 16
1205.57 16
1205.65 17
1205.73 17
1205.81 18
1205.89 19
1205.97 20
1206.05 20
1206.13 21
1206.21 21
1206.29 21
1206.37 20
1206.45 19
1206.53 18
1206.61 17
1206.69 16
1206.77 16
1206.85 16
1206.93 15
1207.01 15
1207.09 14
1207.17 14
1207.25 14
1207.33 14
1207.41 14
1207.49 14
1207.56 15
1207.64 15
1207.72 16
1207.80 16
1207.88 16
1207.96 16
1208.04 16
1208.12 17
1208.20 18
1208.28 18
1208.36 19
1208.44 20
1208.52 21
1208.60 22
1208.68 23
1208.76 23
1208.84 24
1208.92 24
1209.00 23
1209.08 23
1209.16 21
1209.24 19
1209.32 17
1209.40 15
1209.48 13
1209.56 12
1209.64 12
1209.72 12
1209.80 13
1209.88 14
1209.96 16
1210.04 17
1210.12 17
1210.20 17
1210.27 18
1210.35 18
1210.43 18
1210.51 18
1210.59 19
1210.67 19
1210.75 20
1210.83 21
1210.91 22
1210.99 23
1211.07 23
1211.15 24
1211.23 25
1211.31 25
1211.39 26
1211.47 27
1211.55 28
1211.63 28
1211.71 29
1211.79 29
1211.87 28
1211.95 28
1212.03 27
1212.11 27
1212.19 26
1212.27 26
1212.35 27
1212.43 28
1212.51 30
1212.59 31
1212.67 33
1212.75 35
1212.83 36
1212.91 36
1212.99 35
1213.07 34
1213.15 32
1213.23 29
1213.31 27
1213.39 25
1213.47 23
1213.55 23
1213.63 22
1213.71 22
1213.79 23
1213.87 23
1213.95 23
1214.03 24
1214.11 24
1214.19 25
1214.27 25
1214.35 26
1214.43 26
1214.51 26
1214.59 26
1214.67 26
1214.75 27
1214.83 27
1214.90 28
1214.98 29
1215.06 30
1215.14 31
1215.22 31
1215.30 30
1215.38 30
1215.46 29
1215.54 29
1215.62 29
1215.70 29
1215.78 29
1215.86 29
1215.94 29
1216.02 29
1216.10 30
1216.18 30
1216.26 31
1216.34 31
1216.42 32
1216.50 32
1216.58 32
1216.66 32
1216.74 31
1216.82 30
1216.90 29
1216.98 29
1217.06 28
1217.14 29
1217.22 29
1217.30 31
1217.38 32
1217.46 34
1217.54 34
1217.62 34
1217.70 33
1217.78 31
1217.86 30
1217.94 28
1218.02 27
1218.10 26
1218.18 26
1218.26 27
1218.34 28
1218.42 29
1218.50 30
1218.58 30
1218.66 30
1218.74 30
1218.82 30
1218.90 30
1218.98 30
1219.06 29
1219.14 29
1219.22 28
1219.30 27
1219.38 26
1219.46 24
1219.54 22
1219.62 20
1219.70 18
1219.78 16
1219.86 16
1219.94 16
1220.02 16
1220.10 17
1220.18 18
1220.26 18
1220.34 18
1220.42 18
1220.50 17
1220.58 16
1220.66 15
1220.74 14
1220.82 13
1220.91 12
1220.99 12
1221.07 12
1221.15 12
1221.23 13
1221.31 14
1221.39 16
1221.47 17
1221.55 18
1221.63 20
1221.71 21
1221.79 21
1221.87 21
1221.95 22
1222.03 22
1222.11 22
1222.19 22
1222.27 21
1222.35 21
1222.43 20
1222.51 19
1222.59 18
1222.67 18
1222.75 17
1222.83 18
1222.91 19
1222.99 20
1223.07 22
1223.15 24
1223.23 25
1223.31 26
1223.39 27
1223.47 27
1223.55 27
1223.63 27
1223.71 27
1223.79 27
1223.87 27
1223.95 27
1224.03 26
1224.11 25
1224.19 24
1224.27 23
1224.35 22
1224.43 20
1224.51 18
1224.59 16
1224.67 15
1224.75 13
1224.83 13
1224.91 13
1224.99 15
1225.07 17
1225.15 19
1225.23 22
1225.31 23
1225.39 25
1225.48 25
1225.56 24
1225.64 23
1225.72 22
1225.80 21
1225.88 20
1225.96 20
1226.04 19
1226.12 19
1226.20 18
1226.28 18
1226.36 17
1226.44 16
1226.52 15
1226.60 15
1226.68 16
1226.76 18
1226.84 19
1226.92 21
1227.00 23
1227.08 24
1227.16 25
1227.24 25
1227.32 26
1227.40 26
1227.48 27
1227.56 27
1227.64 28
1227.72 29
1227.80 30
1227.88 30
1227.96 31
1228.04 31
1228.12 31
1228.21 30
1228.29 30
1228.37 29
1228.45 28
1228.53 26
1228.61 25
1228.69 24
1228.77 23
1228.85 23
1228.93 24
1229.01 25
1229.09 26
1229.17 27
1229.25 28
1229.33 29
1229.41 30
1229.49 31
1229.57 32
1229.65 32
1229.73 32
1229.81 31
1229.89 29
1229.97 27
1230.05 25
1230.13 23
1230.21 21
1230.29 21
1230.38 21
1230.46 21
1230.54 22
1230.62 24
1230.70 25
1230.78 26
1230.86 26
1230.94 26
1231.02 26
1231.10 24
1231.18 22
1231.26 20
1231.34 18
1231.42 16
1231.50 15
1231.58 14
1231.66 14
1231.74 15
1231.82 16
1231.90 18
1231.98 19
1232.06 20
1232.14 21
1232.23 21
1232.31 21
1232.39 21
1232.47 21
1232.55 21
1232.63 20
1232.71 20
1232.79 20
1232.87 20
1232.95 20
1233.03 19
1233.11 19
1233.19 19
1233.27 18
1233.35 18
1233.43 18
1233.51 17
1233.59 17
1233.67 18
1233.75 19
1233.84 20
1233.92 21
1234.00 22
1234.08 24
1234.16 25
1234.24 26
1234.32 27
1234.40 28
1234.48 30
1234.56 31
1234.64 32
1234.72 33
1234.80 34
1234.88 34
1234.96 35
1235.04 35
1235.12 34
1235.20 33
1235.29 32
1235.37 31
1235.45 30
1235.53 28
1235.61 27
1235.69 27
1235.77 27
1235.85 27
1235.93 29
1236.01 30
1236.09 32
1236.17 34
1236.25 36
1236.33 37
1236.41 38
1236.49 37
1236.57 36
1236.66 33
1236.74 31
1236.82 28
1236.90 27
1236.98 26
1237.06 25
1237.14 26
1237.22 26
1237.30 27
1237.38 28
1237.46 29
1237.54 30
1237.62 31
1237.70 33
1237.78 34
1237.86 36
1237.95 38
1238.03 40
1238.11 42
1238.19 44
1238.27 46
1238.35 48
1238.43 50
1238.51 52
1238.59 53
1238.67 53
1238.75 53
1238.83 52
1238.91 51
1238.99 49
1239.07 47
1239.16 45
1239.24 42
1239.32 40
1239.40 38
1239.48 37
1239.56 36
1239.64 37
1239.72 37
1239.80 38
1239.88 38
1239.96 37
1240.04 36
1240.12 35
1240.20 33
1240.29 31
1240.37 30
1240.45 28
1240.53 27
1240.61 26
1240.69 25
1240.77 24
1240.85 23
1240.93 22
1241.01 21
1241.09 20
1241.17 19
1241.25 18
1241.34 18
1241.42 18
1241.50 18
1241.58 19
1241.66 21
1241.74 22
1241.82 24
1241.90 25
1241.98 27
1242.06 27
1242.14 28
1242.22 28
1242.30 28
1242.39 28
1242.47 28
1242.55 29
1242.63 28
1242.71 28
1242.79 27
1242.87 26
1242.95 25
1243.03 23
1243.11 22
1243.19 21
1243.27 21
1243.36 22
1243.44 23
1243.52 25
1243.60 28
1243.68 30
1243.76 31
1243.84 31
1243.92 31
1244.00 30
1244.08 29
1244.16 28
1244.24 27
1244.33 27
1244.41 27
1244.49 27
1244.57 27
1244.65 27
1244.73 27
1244.81 27
1244.89 28
1244.97 29
1245.05 29
1245.13 30
1245.22 30
1245.30 29
1245.38 28
1245.46 27
1245.54 26
1245.62 26
1245.70 26
1245.78 26
1245.86 27
1245.94 28
1246.02 29
1246.11 28
1246.19 27
1246.27 26
1246.35 23
1246.43 21
1246.51 20
1246.59 19
1246.67 18
1246.75 18
1246.83 19
1246.91 20
1247.00 21
1247.08 23
1247.16 24
1247.24 26
1247.32 28
1247.40 30
1247.48 31
1247.56 33
1247.64 33
1247.72 33
1247.81 32
1247.89 31
1247.97 29
1248.05 27
1248.13 25
1248.21 24
1248.29 24
1248.37 25
1248.45 26
1248.53 28
1248.61 30
1248.70 32
1248.78 33
1248.86 34
1248.94 33
1249.02 32
1249.10 31
1249.18 29
1249.26 26
1249.34 25
1249.43 23
1249.51 22
1249.59 22
1249.67 23
1249.75 24
1249.83 25
1249.91 26
1249.99 28
1250.07 28
1250.15 29
1250.24 28
1250.32 27
1250.40 26
1250.48 24
1250.56 22
1250.64 21
1250.72 20
1250.80 20
1250.88 21
1250.97 22
1251.05 23
1251.13 24
1251.21 25
1251.29 25
1251.37 25
1251.45 24
1251.53 22
1251.61 21
1251.70 20
1251.78 19
1251.86 19
1251.94 19
1252.02 20
1252.10 21
1252.18 22
1252.26 24
1252.34 25
1252.43 25
1252.51 26
1252.59 26
1252.67 26
1252.75 27
1252.83 27
1252.91 27
1252.99 28
1253.07 29
1253.16 30
1253.24 31
1253.32 32
1253.40 33
1253.48 35
1253.56 37
1253.64 39
1253.72 41
1253.80 44
1253.89 45
1253.97 47
1254.05 48
1254.13 49
1254.21 49
1254.29 49
1254.37 49
1254.45 49
1254.54 48
1254.62 48
1254.70 47
1254.78 45
1254.86 44
1254.94 41
1255.02 39
1255.10 35
1255.18 32
1255.27 29
1255.35 26
1255.43 24
1255.51 23
1255.59 23
1255.67 24
1255.75 25
1255.83 27
1255.92 28
1256.00 29
1256.08 30
1256.16 31
1256.24 31
1256.32 31
1256.40 32
1256.48 33
1256.57 34
1256.65 35
1256.73 36
1256.81 37
1256.89 38
1256.97 38
1257.05 39
1257.13 39
1257.22 39
1257.30 38
1257.38 37
1257.46 34
1257.54 32
1257.62 29
1257.70 27
1257.79 25
1257.87 24
1257.95 23
1258.03 23
1258.11 23
1258.19 23
1258.27 24
1258.35 24
1258.44 24
1258.52 25
1258.60 25
1258.68 26
1258.76 27
1258.84 28
1258.92 29
1259.01 30
1259.09 31
1259.17 32
1259.25 32
1259.33 32
1259.41 31
1259.49 30
1259.57 29
1259.66 28
1259.74 27
1259.82 26
1259.90 25
1259.98 25
1260.06 24
1260.14 24
1260.23 24
1260.31 24
1260.39 24
1260.47 24
1260.55 24
1260.63 24
1260.71 24
1260.80 23
1260.88 23
1260.96 22
1261.04 22
1261.12 22
1261.20 22
1261.28 23
1261.37 24
1261.45 25
1261.53 26
1261.61 27
1261.69 28
1261.77 28
1261.85 28
1261.94 27
1262.02 27
1262.10 26
1262.18 26
1262.26 25
1262.34 25
1262.42 25
1262.51 26
1262.59 27
1262.67 28
1262.75 29
1262.83 30
1262.91 30
1262.99 29
1263.08 28
1263.16 26
1263.24 25
1263.32 24
1263.40 24
1263.48 24
1263.56 25
1263.65 26
1263.73 27
1263.81 27
1263.89 27
1263.97 27
1264.05 27
1264.13 27
1264.22 27
1264.30 27
1264.38 27
1264.46 27
1264.54 26
1264.62 25
1264.71 24
1264.79 23
1264.87 23
1264.95 23
1265.03 24
1265.11 25
1265.19 27
1265.28 28
1265.36 28
1265.44 28
1265.52 28
1265.60 27
1265.68 26
1265.77 24
1265.85 23
1265.93 22
1266.01 22
1266.09 21
1266.17 20
1266.25 19
1266.34 19
1266.42 18
1266.50 18
1266.58 18
1266.66 19
1266.74 20
1266.83 22
1266.91 23
1266.99 25
1267.07 27
1267.15 29
1267.23 31
1267.32 33
1267.40 35
1267.48 37
1267.56 38
1267.64 39
1267.72 40
1267.81 39
1267.89 38
1267.97 37
1268.05 36
1268.13 36
1268.21 35
1268.29 36
1268.38 36
1268.46 38
1268.54 39
1268.62 41
1268.70 43
1268.78 44
1268.87 46
1268.95 48
1269.03 49
1269.11 50
1269.19 50
1269.27 50
1269.36 49
1269.44 47
1269.52 45
1269.60 43
1269.68 40
1269.76 38
1269.85 37
1269.93 37
1270.01 38
1270.09 40
1270.17 42
1270.26 44
1270.34 46
1270.42 48
1270.50 48
1270.58 47
1270.66 45
1270.75 42
1270.83 39
1270.91 37
1270.99 35
1271.07 34
1271.15 35
1271.24 36
1271.32 38
1271.40 40
1271.48 42
1271.56 43
1271.64 44
1271.73 45
1271.81 45
1271.89 45
1271.97 46
1272.05 46
1272.13 47
1272.22 47
1272.30 47
1272.38 47
1272.46 47
1272.54 47
1272.63 46
1272.71 45
1272.79 44
1272.87 42
1272.95 41
1273.03 40
1273.12 40
1273.20 40
1273.28 41
1273.36 41
1273.44 41
1273.53 41
1273.61 40
1273.69 39
1273.77 37
1273.85 35
1273.93 33
1274.02 32
1274.10 31
1274.18 30
1274.26 31
1274.34 32
1274.43 33
1274.51 35
1274.59 37
1274.67 39
1274.75 41
1274.83 42
1274.92 42
1275.00 41
1275.08 40
1275.16 38
1275.24 36
1275.33 34
1275.41 33
1275.49 32
1275.57 32
1275.65 33
1275.74 33
1275.82 34
1275.90 35
1275.98 35
1276.06 35
1276.14 35
1276.23 34
1276.31 34
1276.39 33
1276.47 32
1276.55 32
1276.64 32
1276.72 32
1276.80 32
1276.88 32
1276.96 32
1277.05 32
1277.13 31
1277.21 31
1277.29 30
1277.37 30
1277.46 31
1277.54 31
1277.62 32
1277.70 32
1277.78 33
1277.86 33
1277.95 33
1278.03 33
1278.11 33
1278.19 33
1278.27 33
1278.36 33
1278.44 32
1278.52 32
1278.60 31
1278.68 31
1278.77 31
1278.85 31
1278.93 32
1279.01 32
1279.09 33
1279.18 32
1279.26 32
1279.34 31
1279.42 29
1279.50 28
1279.59 28
1279.67 28
1279.75 28
1279.83 29
1279.91 29
1280.00 29
1280.08 29
1280.16 29
1280.24 29
1280.32 30
1280.41 31
1280.49 32
1280.57 34
1280.65 36
1280.73 38
1280.82 39
1280.90 39
1280.98 38
1281.06 37
1281.14 36
1281.23 36
1281.31 36
1281.39 37
1281.47 38
1281.56 39
1281.64 40
1281.72 40
1281.80 40
1281.88 40
1281.97 40
1282.05 40
1282.13 40
1282.21 41
1282.29 41
1282.38 42
1282.46 43
1282.54 43
1282.62 43
1282.70 42
1282.79 42
1282.87 42
1282.95 41
1283.03 41
1283.11 41
1283.20 41
1283.28 41
1283.36 41
1283.44 41
1283.53 41
1283.61 42
1283.69 43
1283.77 44
1283.85 44
1283.94 45
1284.02 45
1284.10 44
1284.18 42
1284.26 41
1284.35 40
1284.43 40
1284.51 40
1284.59 42
1284.68 43
1284.76 46
1284.84 48
1284.92 50
1285.00 51
1285.09 52
1285.17 52
1285.25 53
1285.33 53
1285.42 53
1285.50 53
1285.58 53
1285.66 52
1285.74 52
1285.83 50
1285.91 49
1285.99 48
1286.07 47
1286.16 46
1286.24 45
1286.32 43
1286.40 42
1286.48 40
1286.57 38
1286.65 36
1286.73 34
1286.81 32
1286.90 30
1286.98 29
1287.06 29
1287.14 30
1287.22 31
1287.31 33
1287.39 35
1287.47 37
1287.55 38
1287.64 39
1287.72 39
1287.80 38
1287.88 37
1287.96 36
1288.05 35
1288.13 34
1288.21 33
1288.29 32
1288.38 32
1288.46 32
1288.54 31
1288.62 31
1288.70 31
1288.79 31
1288.87 32
1288.95 32
1289.03 34
1289.12 35
1289.20 36
1289.28 38
1289.36 40
1289.45 41
1289.53 42
1289.61 43
1289.69 43
1289.77 42
1289.86 41
1289.94 39
1290.02 38
1290.10 38
1290.19 39
1290.27 40
1290.35 41
1290.43 42
1290.52 42
1290.60 41
1290.68 40
1290.76 38
1290.85 36
1290.93 34
1291.01 33
1291.09 31
1291.17 30
1291.26 30
1291.34 29
1291.42 29
1291.50 28
1291.59 29
1291.67 29
1291.75 31
1291.83 32
1291.92 34
1292.00 36
1292.08 38
1292.16 39
1292.25 40
1292.33 40
1292.41 40
1292.49 39
1292.58 38
1292.66 37
1292.74 36
1292.82 35
1292.91 34
1292.99 34
1293.07 33
1293.15 33
1293.24 33
1293.32 32
1293.40 33
1293.48 34
1293.56 36
1293.65 39
1293.73 42
1293.81 45
1293.89 47
1293.98 49
1294.06 49
1294.14 48
1294.22 47
1294.31 45
1294.39 43
1294.47 42
1294.55 41
1294.64 41
1294.72 41
1294.80 41
1294.88 40
1294.97 40
1295.05 40
1295.13 41
1295.21 41
1295.30 42
1295.38 44
1295.46 45
1295.54 47
1295.63 48
1295.71 50
1295.79 51
1295.87 52
1295.96 53
1296.04 54
1296.12 55
1296.20 54
1296.29 54
1296.37 52
1296.45 50
1296.53 48
1296.62 45
1296.70 42
1296.78 41
1296.86 39
1296.95 39
1297.03 39
1297.11 40
1297.20 40
1297.28 41
1297.36 41
1297.44 42
1297.53 42
1297.61 43
1297.69 45
1297.77 47
1297.86 49
1297.94 51
1298.02 52
1298.10 52
1298.19 51
1298.27 50
1298.35 49
1298.43 49
1298.52 49
1298.60 49
1298.68 50
1298.76 50
1298.85 51
1298.93 51
1299.01 51
1299.09 51
1299.18 52
1299.26 52
1299.34 53
1299.43 54
1299.51 54
1299.59 55
1299.67 54
1299.76 53
1299.84 53
1299.92 52
1300.00 52
1300.09 52
1300.17 53
1300.25 53
1300.33 54
1300.42 54
1300.50 53
1300.58 52
1300.67 50
1300.75 49
1300.83 47
1300.91 45
1301.00 43
1301.08 41
1301.16 40
1301.24 38
1301.33 36
1301.41 35
1301.49 34
1301.57 32
1301.66 31
1301.74 31
1301.82 30
1301.91 30
1301.99 30
1302.07 31
1302.15 33
1302.24 35
1302.32 36
1302.40 38
1302.48 39
1302.57 40
1302.65 40
1302.73 40
1302.82 39
1302.90 39
1302.98 39
1303.06 38
1303.15 37
1303.23 36
1303.31 34
1303.40 33
1303.48 32
1303.56 31
1303.64 32
1303.73 33
1303.81 35
1303.89 38
1303.97 40
1304.06 43
1304.14 45
1304.22 47
1304.31 49
1304.39 50
1304.47 52
1304.55 53
1304.64 53
1304.72 53
1304.80 53
1304.89 52
1304.97 51
1305.05 50
1305.13 49
1305.22 48
1305.30 47
1305.38 45
1305.46 44
1305.55 42
1305.63 40
1305.71 39
1305.80 37
1305.88 36
1305.96 36
1306.04 36
1306.13 36
1306.21 38
1306.29 39
1306.38 41
1306.46 43
1306.54 44
1306.62 45
1306.71 46
1306.79 46
1306.87 45
1306.96 44
1307.04 42
1307.12 41
1307.20 40
1307.29 40
1307.37 40
1307.45 41
1307.54 42
1307.62 44
1307.70 45
1307.79 46
1307.87 47
1307.95 47
1308.03 47
1308.12 47
1308.20 47
1308.28 47
1308.37 48
1308.45 48
1308.53 49
1308.61 51
1308.70 52
1308.78 52
1308.86 53
1308.95 53
1309.03 52
1309.11 51
1309.19 50
1309.28 48
1309.36 46
1309.44 44
1309.53 43
1309.61 41
1309.69 39
1309.78 38
1309.86 36
1309.94 35
1310.02 35
1310.11 35
1310.19 35
1310.27 37
1310.36 39
1310.44 42
1310.52 46
1310.61 50
1310.69 54
1310.77 58
1310.85 62
1310.94 64
1311.02 65
1311.10 64
1311.19 62
1311.27 59
1311.35 56
1311.44 52
1311.52 49
1311.60 47
1311.68 46
1311.77 46
1311.85 47
1311.93 50
1312.02 52
1312.10 55
1312.18 58
1312.27 59
1312.35 61
1312.43 62
1312.51 62
1312.60 63
1312.68 64
1312.76 65
1312.85 65
1312.93 66
1313.01 66
1313.10 65
1313.18 63
1313.26 61
1313.35 59
1313.43 57
1313.51 55
1313.59 54
1313.68 54
1313.76 56
1313.84 58
1313.93 62
1314.01 67
1314.09 72
1314.18 77
1314.26 81
1314.34 83
1314.43 84
1314.51 82
1314.59 79
1314.68 74
1314.76 69
1314.84 63
1314.92 60
1315.01 57
1315.09 56
1315.17 56
1315.26 57
1315.34 58
1315.42 58
1315.51 58
1315.59 57
1315.67 56
1315.76 54
1315.84 53
1315.92 53
1316.01 53
1316.09 55
1316.17 56
1316.25 58
1316.34 60
1316.42 61
1316.50 62
1316.59 63
1316.67 63
1316.75 63
1316.84 64
1316.92 64
1317.00 63
1317.09 63
1317.17 63
1317.25 63
1317.34 62
1317.42 62
1317.50 61
1317.59 60
1317.67 59
1317.75 58
1317.84 57
1317.92 57
1318.00 56
1318.09 56
1318.17 57
1318.25 57
1318.33 57
1318.42 58
1318.50 58
1318.58 58
1318.67 59
1318.75 59
1318.83 59
1318.92 58
1319.00 57
1319.08 56
1319.17 54
1319.25 52
1319.33 50
1319.42 49
1319.50 48
1319.58 49
1319.67 50
1319.75 51
1319.83 52
1319.92 53
1320.00 53
1320.08 52
1320.17 51
1320.25 49
1320.33 47
1320.42 45
1320.50 45
1320.58 45
1320.67 45
1320.75 45
1320.83 45
1320.92 44
1321.00 42
1321.08 40
1321.17 38
1321.25 36
1321.33 35
1321.42 35
1321.50 36
1321.58 38
1321.67 40
1321.75 42
1321.83 44
1321.92 46
1322.00 47
1322.08 46
1322.17 45
1322.25 43
1322.33 41
1322.42 40
1322.50 38
1322.58 38
1322.67 38
1322.75 39
1322.83 40
1322.92 41
1323.00 42
1323.08 43
1323.17 43
1323.25 43
1323.33 42
1323.42 41
1323.50 39
1323.58 38
1323.67 36
1323.75 35
1323.83 35
1323.92 35
1324.00 36
1324.08 37
1324.17 40
1324.25 44
1324.33 47
1324.42 51
1324.50 54
1324.59 56
1324.67 57
1324.75 57
1324.84 55
1324.92 53
1325.00 50
1325.09 47
1325.17 44
1325.25 42
1325.34 41
1325.42 41
1325.50 43
1325.59 46
1325.67 50
1325.75 53
1325.84 56
1325.92 58
1326.00 59
1326.09 58
1326.17 56
1326.25 54
1326.34 51
1326.42 49
1326.50 47
1326.59 45
1326.67 43
1326.76 42
1326.84 40
1326.92 39
1327.01 38
1327.09 37
1327.17 37
1327.26 39
1327.34 41
1327.42 44
1327.51 48
1327.59 52
1327.67 55
1327.76 59
1327.84 61
1327.92 62
1328.01 63
1328.09 63
1328.18 62
1328.26 60
1328.34 57
1328.43 55
1328.51 53
1328.59 51
1328.68 51
1328.76 52
1328.84 54
1328.93 56
1329.01 59
1329.09 62
1329.18 63
1329.26 63
1329.34 62
1329.43 60
1329.51 56
1329.60 52
1329.68 48
1329.76 45
1329.85 42
1329.93 41
1330.01 41
1330.10 41
1330.18 43
1330.26 45
1330.35 48
1330.43 50
1330.52 53
1330.60 55
1330.68 57
1330.77 58
1330.85 59
1330.93 59
1331.02 59
1331.10 58
1331.18 57
1331.27 56
1331.35 55
1331.44 55
1331.52 54
1331.60 53
1331.69 53
1331.77 53
1331.85 54
1331.94 54
1332.02 55
1332.10 55
1332.19 55
1332.27 55
1332.36 56
1332.44 56
1332.52 56
1332.61 56
1332.69 56
1332.77 57
1332.86 57
1332.94 57
1333.03 56
1333.11 56
1333.19 57
1333.28 57
1333.36 59
1333.44 61
1333.53 63
1333.61 65
1333.69 67
1333.78 68
1333.86 69
1333.95 69
1334.03 69
1334.11 68
1334.20 68
1334.28 66
1334.36 64
1334.45 61
1334.53 58
1334.62 54
1334.70 51
1334.78 49
1334.87 47
1334.95 47
1335.03 48
1335.12 49
1335.20 50
1335.29 51
1335.37 52
1335.45 54
1335.54 56
1335.62 58
1335.70 60
1335.79 63
1335.87 65
1335.96 68
1336.04 70
1336.12 72
1336.21 72
1336.29 71
1336.38 69
1336.46 66
1336.54 63
1336.63 60
1336.71 57
1336.79 55
1336.88 55
1336.96 54
1337.05 55
1337.13 57
1337.21 59
1337.30 62
1337.38 65
1337.46 68
1337.55 71
1337.63 72
1337.72 73
1337.80 73
1337.88 71
1337.97 68
1338.05 65
1338.14 61
1338.22 57
1338.30 53
1338.39 49
1338.47 46
1338.55 43
1338.64 41
1338.72 40
1338.81 41
1338.89 43
1338.97 47
1339.06 51
1339.14 54
1339.23 58
1339.31 60
1339.39 62
1339.48 62
1339.56 63
1339.65 63
1339.73 64
1339.81 64
1339.90 64
1339.98 64
1340.07 64
1340.15 64
1340.23 63
1340.32 63
1340.40 62
1340.48 61
1340.57 60
1340.65 59
1340.74 59
1340.82 58
1340.90 58
1340.99 58
1341.07 58
1341.16 58
1341.24 57
1341.32 55
1341.41 54
1341.49 52
1341.58 51
1341.66 52
1341.74 54
1341.83 57
1341.91 62
1342.00 68
1342.08 73
1342.16 78
1342.25 80
1342.33 80
1342.42 78
1342.50 75
1342.58 71
1342.67 68
1342.75 66
1342.84 65
1342.92 65
1343.00 65
1343.09 66
1343.17 66
1343.26 65
1343.34 63
1343.42 60
1343.51 56
1343.59 53
1343.68 49
1343.76 47
1343.84 45
1343.93 44
1344.01 43
1344.10 43
1344.18 42
1344.26 42
1344.35 42
1344.43 42
1344.52 43
1344.60 45
1344.68 46
1344.77 48
1344.85 50
1344.94 52
1345.02 54
1345.10 56
1345.19 58
1345.27 62
1345.36 66
1345.44 71
1345.53 76
1345.61 80
1345.69 83
1345.78 85
1345.86 86
1345.95 85
1346.03 83
1346.11 81
1346.20 78
1346.28 74
1346.37 71
1346.45 68
1346.53 65
1346.62 62
1346.70 60
1346.79 57
1346.87 55
1346.96 53
1347.04 51
1347.12 48
1347.21 46
1347.29 44
1347.38 43
1347.46 42
1347.54 42
1347.63 42
1347.71 44
1347.80 46
1347.88 48
1347.97 51
1348.05 52
1348.13 54
1348.22 55
1348.30 55
1348.39 55
1348.47 55
1348.55 54
1348.64 53
1348.72 51
1348.81 48
1348.89 45
1348.98 42
1349.06 40
1349.14 38
1349.23 38
1349.31 39
1349.40 41
1349.48 44
1349.56 47
1349.65 49
1349.73 52
1349.82 53
1349.90 54
1349.99 55
1350.07 56
1350.15 56
1350.24 57
1350.32 58
1350.41 58
1350.49 59
1350.58 60
1350.66 61
1350.74 61
1350.83 60
1350.91 60
1351.00 59
1351.08 59
1351.17 60
1351.25 61
1351.33 62
1351.42 64
1351.50 65
1351.59 65
1351.67 65
1351.76 64
1351.84 62
1351.92 60
1352.01 58
1352.09 56
1352.18 55
1352.26 54
1352.35 53
1352.43 52
1352.51 51
1352.60 50
1352.68 49
1352.77 49
1352.85 49
1352.94 49
1353.02 50
1353.10 50
1353.19 51
1353.27 52
1353.36 53
1353.44 53
1353.53 53
1353.61 53
1353.69 52
1353.78 51
1353.86 50
1353.95 48
1354.03 47
1354.12 47
1354.20 47
1354.28 49
1354.37 51
1354.45 53
1354.54 56
1354.62 58
1354.71 60
1354.79 62
1354.88 63
1354.96 64
1355.04 65
1355.13 65
1355.21 65
1355.30 64
1355.38 64
1355.47 64
1355.55 64
1355.64 64
1355.72 65
1355.80 66
1355.89 66
1355.97 66
1356.06 66
1356.14 65
1356.23 64
1356.31 63
1356.39 62
1356.48 62
1356.56 62
1356.65 63
1356.73 64
1356.82 65
1356.90 65
1356.99 66
1357.07 66
1357.15 65
1357.24 64
1357.32 63
1357.41 62
1357.49 61
1357.58 62
1357.66 64
1357.75 67
1357.83 71
1357.92 76
1358.00 79
1358.08 82
1358.17 83
1358.25 82
1358.34 81
1358.42 80
1358.51 78
1358.59 78
1358.68 78
1358.76 79
1358.84 81
1358.93 83
1359.01 85
1359.10 87
1359.18 89
1359.27 91
1359.35 93
1359.44 94
1359.52 94
1359.61 93
1359.69 92
1359.77 90
1359.86 89
1359.94 88
1360.03 88
1360.11 87
1360.20 87
1360.28 86
1360.37 84
1360.45 81
1360.54 78
1360.62 75
1360.70 73
1360.79 71
1360.87 70
1360.96 69
1361.04 70
1361.13 70
1361.21 70
1361.30 70
1361.38 71
1361.47 71
1361.55 72
1361.63 74
1361.72 76
1361.80 79
1361.89 82
1361.97 85
1362.06 86
1362.14 87
1362.23 86
1362.31 83
1362.40 80
1362.48 75
1362.57 71
1362.65 68
1362.73 65
1362.82 63
1362.90 61
1362.99 59
1363.07 57
1363.16 55
1363.24 53
1363.33 52
1363.41 51
1363.50 50
1363.58 50
1363.67 51
1363.75 51
1363.83 51
1363.92 50
1364.00 49
1364.09 48
1364.17 47
1364.26 48
1364.34 49
1364.43 52
1364.51 57
1364.60 63
1364.68 71
1364.77 78
1364.85 84
1364.94 89
1365.02 92
1365.11 92
1365.19 89
1365.27 85
1365.36 80
1365.44 74
1365.53 68
1365.61 63
1365.70 59
1365.78 56
1365.87 55
1365.95 54
1366.04 54
1366.12 54
1366.21 55
1366.29 57
1366.38 59
1366.46 61
1366.55 63
1366.63 64
1366.71 64
1366.80 63
1366.88 61
1366.97 58
1367.05 55
1367.14 52
1367.22 51
1367.31 51
1367.39 52
1367.48 55
1367.56 58
1367.65 63
1367.73 67
1367.82 71
1367.90 75
1367.99 79
1368.07 82
1368.16 84
1368.24 86
1368.33 87
1368.41 86
1368.50 86
1368.58 85
1368.66 84
1368.75 82
1368.83 81
1368.92 80
1369.00 79
1369.09 79
1369.17 78
1369.26 78
1369.34 78
1369.43 77
1369.51 76
1369.60 74
1369.68 71
1369.77 67
1369.85 63
1369.94 57
1370.02 52
1370.11 47
1370.19 44
1370.28 41
1370.36 40
1370.45 40
1370.53 41
1370.62 43
1370.70 45
1370.79 48
1370.87 50
1370.96 53
1371.04 56
1371.13 58
1371.21 60
1371.30 61
1371.38 61
1371.46 61
1371.55 59
1371.63 58
1371.72 56
1371.80 56
1371.89 56
1371.97 57
1372.06 59
1372.14 61
1372.23 64
1372.31 65
1372.40 66
1372.48 65
1372.57 64
1372.65 62
1372.74 59
1372.82 57
1372.91 55
1372.99 54
1373.08 52
1373.16 51
1373.25 50
1373.33 49
1373.42 48
1373.50 47
1373.59 45
1373.67 44
1373.76 43
1373.84 42
1373.93 42
1374.01 41
1374.10 41
1374.18 42
1374.27 43
1374.35 45
1374.44 46
1374.52 49
1374.61 51
1374.69 53
1374.78 55
1374.86 56
1374.95 56
1375.03 55
1375.12 53
1375.20 51
1375.29 49
1375.37 47
1375.46 46
1375.54 48
1375.63 51
1375.71 55
1375.80 60
1375.88 64
1375.97 66
1376.05 66
1376.14 64
1376.22 62
1376.31 59
1376.39 57
1376.48 56
1376.56 57
1376.65 59
1376.73 62
1376.82 65
1376.90 68
1376.99 70
1377.07 71
1377.16 72
1377.24 72
1377.33 71
1377.41 71
1377.50 71
1377.58 71
1377.67 72
1377.75 73
1377.84 73
1377.92 72
1378.01 70
1378.09 67
1378.18 64
1378.27 61
1378.35 59
1378.44 59
1378.52 60
1378.61 63
1378.69 67
1378.78 72
1378.86 75
1378.95 79
1379.03 81
1379.12 82
1379.20 82
1379.29 81
1379.37 79
1379.46 76
1379.54 72
1379.63 69
1379.71 65
1379.80 61
1379.88 58
1379.97 56
1380.05 55
1380.14 54
1380.22 54
1380.31 55
1380.39 56
1380.48 57
1380.56 59
1380.65 61
1380.73 64
1380.82 67
1380.90 70
1380.99 73
1381.08 76
1381.16 79
1381.25 81
1381.33 83
1381.42 84
1381.50 84
1381.59 84
1381.67 83
1381.76 82
1381.84 82
1381.93 81
1382.01 82
1382.10 83
1382.18 84
1382.27 85
1382.35 85
1382.44 85
1382.52 85
1382.61 83
1382.69 81
1382.78 78
1382.86 75
1382.95 71
1383.04 68
1383.12 66
1383.21 64
1383.29 63
1383.38 64
1383.46 66
1383.55 68
1383.63 71
1383.72 75
1383.80 78
1383.89 81
1383.97 82
1384.06 83
1384.14 82
1384.23 79
1384.31 75
1384.40 71
1384.48 66
1384.57 62
1384.66 59
1384.74 57
1384.83 56
1384.91 56
1385.00 55
1385.08 55
1385.17 54
1385.25 53
1385.34 52
1385.42 51
1385.51 52
1385.59 53
1385.68 55
1385.76 58
1385.85 61
1385.94 64
1386.02 66
1386.11 67
1386.19 68
1386.28 67
1386.36 65
1386.45 63
1386.53 61
1386.62 59
1386.70 57
1386.79 56
1386.87 55
1386.96 54
1387.05 54
1387.13 53
1387.22 51
1387.30 50
1387.39 49
1387.47 48
1387.56 48
1387.64 48
1387.73 49
1387.81 51
1387.90 53
1387.98 55
1388.07 56
1388.16 57
1388.24 59
1388.33 61
1388.41 63
1388.50 66
1388.58 70
1388.67 75
1388.75 79
1388.84 83
1388.92 87
1389.01 89
1389.09 91
1389.18 91
1389.27 90
1389.35 88
1389.44 86
1389.52 83
1389.61 81
1389.69 78
1389.78 77
1389.86 77
1389.95 79
1390.03 81
1390.12 85
1390.21 88
1390.29 90
1390.38 91
1390.46 89
1390.55 87
1390.63 83
1390.72 80
1390.80 77
1390.89 74
1390.98 72
1391.06 70
1391.15 68
1391.23 66
1391.32 65
1391.40 64
1391.49 63
1391.57 63
1391.66 64
1391.74 64
1391.83 65
1391.92 65
1392.00 66
1392.09 66
1392.17 66
1392.26 65
1392.34 64
1392.43 62
1392.51 60
1392.60 58
1392.69 56
1392.77 53
1392.86 51
1392.94 49
1393.03 47
1393.11 45
1393.20 44
1393.28 44
1393.37 44
1393.46 44
1393.54 46
1393.63 47
1393.71 50
1393.80 52
1393.88 55
1393.97 57
1394.05 59
1394.14 60
1394.23 61
1394.31 61
1394.40 61
1394.48 60
1394.57 60
1394.65 60
1394.74 61
1394.83 62
1394.91 64
1395.00 65
1395.08 66
1395.17 67
1395.25 68
1395.34 67
1395.42 66
1395.51 65
1395.60 63
1395.68 61
1395.77 60
1395.85 59
1395.94 59
1396.02 59
1396.11 59
1396.20 60
1396.28 60
1396.37 60
1396.45 60
1396.54 60
1396.62 59
1396.71 59
1396.80 60
1396.88 61
1396.97 62
1397.05 65
1397.14 68
1397.22 70
1397.31 73
1397.40 75
1397.48 76
1397.57 77
1397.65 76
1397.74 76
1397.82 75
1397.91 73
1398.00 72
1398.08 70
1398.17 69
1398.25 68
1398.34 67
1398.42 66
1398.51 66
1398.60 67
1398.68 69
1398.77 72
1398.85 76
1398.94 79
1399.02 83
1399.11 86
1399.20 89
1399.28 90
1399.37 91
1399.45 90
1399.54 88
1399.62 85
1399.71 81
1399.80 77
1399.88 74
1399.97 71
1400.05 69
1400.14 69
1400.22 70
1400.31 73
1400.40 76
1400.48 78
1400.57 80
1400.65 81
1400.74 81
1400.83 80
1400.91 78
1401.00 76
1401.08 74
1401.17 72
1401.25 71
1401.34 70
1401.43 70
1401.51 70
1401.60 71
1401.68 72
1401.77 73
1401.85 74
1401.94 76
1402.03 78
1402.11 80
1402.20 83
1402.28 86
1402.37 88
1402.46 90
1402.54 91
1402.63 89
1402.71 86
1402.80 82
1402.89 76
1402.97 70
1403.06 65
1403.14 60
1403.23 56
1403.31 53
1403.40 51
1403.49 51
1403.57 52
1403.66 54
1403.74 58
1403.83 62
1403.92 66
1404.00 70
1404.09 73
1404.17 75
1404.26 75
1404.35 74
1404.43 71
1404.52 69
1404.60 67
1404.69 67
1404.77 68
1404.86 71
1404.95 75
1405.03 80
1405.12 84
1405.20 86
1405.29 88
1405.38 87
1405.46 85
1405.55 82
1405.63 78
1405.72 74
1405.81 71
1405.89 68
1405.98 66
1406.06 64
1406.15 62
1406.24 60
1406.32 57
1406.41 54
1406.49 51
1406.58 48
1406.67 46
1406.75 43
1406.84 42
1406.92 41
1407.01 41
1407.10 42
1407.18 45
1407.27 48
1407.35 50
1407.44 53
1407.53 54
1407.61 55
1407.70 54
1407.78 54
1407.87 53
1407.96 52
1408.04 52
1408.13 53
1408.21 53
1408.30 54
1408.39 55
1408.47 55
1408.56 55
1408.64 55
1408.73 55
1408.82 56
1408.90 56
1408.99 57
1409.07 57
1409.16 58
1409.25 58
1409.33 57
1409.42 57
1409.50 55
1409.59 54
1409.68 52
1409.76 51
1409.85 51
1409.93 51
1410.02 52
1410.11 53
1410.19 55
1410.28 57
1410.37 59
1410.45 61
1410.54 64
1410.62 68
1410.71 73
1410.80 78
1410.88 82
1410.97 85
1411.05 86
1411.14 85
1411.23 83
1411.31 79
1411.40 75
1411.48 71
1411.57 68
1411.66 67
1411.74 67
1411.83 69
1411.92 70
1412.00 72
1412.09 73
1412.17 74
1412.26 74
1412.35 74
1412.43 73
1412.52 72
1412.60 72
1412.69 71
1412.78 71
1412.86 70
1412.95 69
1413.04 67
1413.12 65
1413.21 63
1413.29 61
1413.38 60
1413.47 59
1413.55 58
1413.64 57
1413.72 57
1413.81 56
1413.90 55
1413.98 55
1414.07 55
1414.16 55
1414.24 55
1414.33 55
1414.41 54
1414.50 53
1414.59 53
1414.67 52
1414.76 53
1414.85 54
1414.93 56
1415.02 59
1415.10 61
1415.19 63
1415.28 65
1415.36 65
1415.45 65
1415.54 64
1415.62 64
1415.71 64
1415.79 65
1415.88 66
1415.97 67
1416.05 68
1416.14 68
1416.23 68
1416.31 68
1416.40 69
1416.48 70
1416.57 73
1416.66 76
1416.74 81
1416.83 86
1416.92 91
1417.00 94
1417.09 96
1417.17 96
1417.26 94
1417.35 90
1417.43 87
1417.52 82
1417.61 79
1417.69 76
1417.78 74
1417.87 73
1417.95 73
1418.04 75
1418.12 77
1418.21 79
1418.30 82
1418.38 85
1418.47 88
1418.56 90
1418.64 92
1418.73 93
1418.81 93
1418.90 93
1418.99 94
1419.07 94
1419.16 94
1419.25 94
1419.33 94
1419.42 94
1419.51 93
1419.59 92
1419.68 90
1419.77 87
1419.85 84
1419.94 82
1420.02 80
1420.11 78
1420.20 78
1420.28 77
1420.37 77
1420.46 77
1420.54 78
1420.63 79
1420.72 81
1420.80 83
1420.89 87
1420.97 91
1421.06 95
1421.15 100
1421.23 104
1421.32 107
1421.41 110
1421.49 113
1421.58 114
1421.67 116
1421.75 117
1421.84 118
1421.93 118
1422.01 118
1422.10 116
1422.18 114
1422.27 112
1422.36 109
1422.44 107
1422.53 105
1422.62 103
1422.70 101
1422.79 100
1422.88 98
1422.96 97
1423.05 95
1423.14 93
1423.22 91
1423.31 90
1423.40 90
1423.48 90
1423.57 91
1423.65 94
1423.74 96
1423.83 98
1423.91 99
1424.00 99
1424.09 98
1424.17 95
1424.26 91
1424.35 86
1424.43 82
1424.52 78
1424.61 74
1424.69 71
1424.78 69
1424.87 68
1424.95 67
1425.04 67
1425.13 67
1425.21 67
1425.30 68
1425.39 68
1425.47 68
1425.56 68
1425.64 66
1425.73 65
1425.82 64
1425.90 64
1425.99 65
1426.08 67
1426.16 71
1426.25 75
1426.34 79
1426.42 83
1426.51 85
1426.60 85
1426.68 83
1426.77 81
1426.86 77
1426.94 75
1427.03 73
1427.12 72
1427.20 72
1427.29 73
1427.38 74
1427.46 75
1427.55 77
1427.64 78
1427.72 78
1427.81 79
1427.90 80
1427.98 81
1428.07 82
1428.16 84
1428.24 85
1428.33 85
1428.42 84
1428.50 82
1428.59 79
1428.68 76
1428.76 73
1428.85 69
1428.94 67
1429.02 65
1429.11 65
1429.20 65
1429.28 67
1429.37 69
1429.46 72
1429.54 76
1429.63 80
1429.72 83
1429.80 86
1429.89 89
1429.98 91
1430.06 93
1430.15 93
1430.24 93
1430.32 91
1430.41 90
1430.50 88
1430.58 87
1430.67 87
1430.76 87
1430.84 88
1430.93 89
1431.02 89
1431.10 89
1431.19 87
1431.28 85
1431.36 82
1431.45 79
1431.54 77
1431.62 75
1431.71 75
1431.80 76
1431.88 78
1431.97 81
1432.06 84
1432.14 87
1432.23 89
1432.32 90
1432.40 91
1432.49 91
1432.58 90
1432.66 90
1432.75 89
1432.84 89
1432.93 89
1433.01 90
1433.10 91
1433.19 93
1433.27 94
1433.36 96
1433.45 97
1433.53 97
1433.62 97
1433.71 97
1433.79 97
1433.88 96
1433.97 97
1434.05 97
1434.14 98
1434.23 99
1434.31 99
1434.40 99
1434.49 98
1434.57 97
1434.66 95
1434.75 94
1434.83 93
1434.92 92
1435.01 92
1435.10 91
1435.18 90
1435.27 89
1435.36 88
1435.44 87
1435.53 86
1435.62 84
1435.70 83
1435.79 82
1435.88 82
1435.96 82
1436.05 82
1436.14 83
1436.22 85
1436.31 86
1436.40 88
1436.49 89
1436.57 91
1436.66 93
1436.75 96
1436.83 100
1436.92 105
1437.01 110
1437.09 114
1437.18 118
1437.27 120
1437.35 120
1437.44 120
1437.53 118
1437.61 116
1437.70 114
1437.79 112
1437.88 110
1437.96 107
1438.05 105
1438.14 102
1438.22 99
1438.31 96
1438.40 94
1438.48 93
1438.57 92
1438.66 92
1438.75 93
1438.83 95
1438.92 96
1439.01 97
1439.09 98
1439.18 99
1439.27 100
1439.35 101
1439.44 102
1439.53 104
1439.61 106
1439.70 108
1439.79 111
1439.88 112
1439.96 112
1440.05 111
1440.14 108
1440.22 103
1440.31 97
1440.40 91
1440.48 84
1440.57 78
1440.66 73
1440.75 70
1440.83 68
1440.92 68
1441.01 69
1441.09 72
1441.18 75
1441.27 80
1441.36 84
1441.44 87
1441.53 89
1441.62 89
1441.70 87
1441.79 85
1441.88 81
1441.96 78
1442.05 75
1442.14 74
1442.23 73
1442.31 74
1442.40 76
1442.49 79
1442.57 82
1442.66 87
1442.75 91
1442.83 95
1442.92 99
1443.01 101
1443.10 103
1443.18 104
1443.27 104
1443.36 104
1443.44 102
1443.53 100
1443.62 98
1443.71 96
1443.79 94
1443.88 94
1443.97 94
1444.05 95
1444.14 98
1444.23 100
1444.32 102
1444.40 103
1444.49 104
1444.58 105
1444.66 105
1444.75 105
1444.84 106
1444.93 106
1445.01 106
1445.10 106
1445.19 105
1445.27 104
1445.36 103
1445.45 103
1445.54 103
1445.62 104
1445.71 106
1445.80 108
1445.88 110
1445.97 112
1446.06 112
1446.15 110
1446.23 108
1446.32 104
1446.41 100
1446.49 95
1446.58 90
1446.67 85
1446.76 81
1446.84 77
1446.93 74
1447.02 72
1447.11 72
1447.19 72
1447.28 74
1447.37 76
1447.45 79
1447.54 82
1447.63 84
1447.72 87
1447.80 89
1447.89 92
1447.98 94
1448.06 97
1448.15 100
1448.24 102
1448.33 103
1448.41 103
1448.50 101
1448.59 99
1448.68 97
1448.76 94
1448.85 92
1448.94 91
1449.02 91
1449.11 91
1449.20 92
1449.29 92
1449.37 92
1449.46 93
1449.55 93
1449.64 94
1449.72 96
1449.81 99
1449.90 102
1449.98 105
1450.07 108
1450.16 110
1450.25 111
1450.33 110
1450.42 108
1450.51 106
1450.60 103
1450.68 100
1450.77 97
1450.86 95
1450.94 93
1451.03 92
1451.12 91
1451.21 91
1451.29 90
1451.38 89
1451.47 87
1451.56 85
1451.64 83
1451.73 80
1451.82 77
1451.91 74
1451.99 72
1452.08 70
1452.17 68
1452.25 67
1452.34 66
1452.43 66
1452.52 67
1452.60 70
1452.69 74
1452.78 80
1452.87 85
1452.95 91
1453.04 96
1453.13 100
1453.22 102
1453.30 103
1453.39 103
1453.48 103
1453.57 102
1453.65 102
1453.74 101
1453.83 100
1453.92 98
1454.00 96
1454.09 93
1454.18 90
1454.26 86
1454.35 83
1454.44 80
1454.53 77
1454.61 74
1454.70 71
1454.79 68
1454.88 66
1454.96 63
1455.05 62
1455.14 61
1455.23 60
1455.31 60
1455.40 60
1455.49 60
1455.58 60
1455.66 59
1455.75 59
1455.84 59
1455.93 60
1456.01 61
1456.10 64
1456.19 66
1456.28 68
1456.36 69
1456.45 69
1456.54 68
1456.63 66
1456.71 63
1456.80 60
1456.89 58
1456.98 56
1457.06 56
1457.15 57
1457.24 59
1457.33 62
1457.41 66
1457.50 70
1457.59 73
1457.68 75
1457.76 77
1457.85 77
1457.94 76
1458.03 74
1458.11 73
1458.20 72
1458.29 72
1458.38 73
1458.46 76
1458.55 80
1458.64 83
1458.73 87
1458.81 90
1458.90 92
1458.99 93
1459.08 93
1459.16 92
1459.25 91
1459.34 89
1459.43 87
1459.52 85
1459.60 83
1459.69 81
1459.78 79
1459.87 77
1459.95 76
1460.04 76
1460.13 78
1460.22 79
1460.30 82
1460.39 84
1460.48 87
1460.57 89
1460.65 90
1460.74 90
1460.83 89
1460.92 87
1461.00 85
1461.09 82
1461.18 79
1461.27 77
1461.35 74
1461.44 73
1461.53 71
1461.62 71
1461.71 70
1461.79 70
1461.88 70
1461.97 69
1462.06 69
1462.14 69
1462.23 68
1462.32 68
1462.41 69
1462.49 69
1462.58 71
1462.67 72
1462.76 74
1462.84 76
1462.93 78
1463.02 80
1463.11 83
1463.20 85
1463.28 87
1463.37 89
1463.46 90
1463.55 89
1463.63 88
1463.72 87
1463.81 86
1463.90 87
1463.99 89
1464.07 92
1464.16 96
1464.25 100
1464.34 104
1464.42 106
1464.51 106
1464.60 105
1464.69 103
1464.77 101
1464.86 99
1464.95 96
1465.04 95
1465.13 94
1465.21 93
1465.30 92
1465.39 91
1465.48 90
1465.56 87
1465.65 83
1465.74 78
1465.83 73
1465.92 69
1466.00 65
1466.09 63
1466.18 63
1466.27 64
1466.35 66
1466.44 68
1466.53 70
1466.62 71
1466.71 71
1466.79 71
1466.88 71
1466.97 72
1467.06 74
1467.14 77
1467.23 81
1467.32 86
1467.41 91
1467.50 96
1467.58 99
1467.67 101
1467.76 100
1467.85 98
1467.93 94
1468.02 90
1468.11 85
1468.20 81
1468.29 79
1468.37 77
1468.46 77
1468.55 76
1468.64 76
1468.73 75
1468.81 73
1468.90 71
1468.99 68
1469.08 65
1469.16 62
1469.25 60
1469.34 58
1469.43 56
1469.52 56
1469.60 56
1469.69 57
1469.78 59
1469.87 61
1469.96 63
1470.04 66
1470.13 69
1470.22 73
1470.31 77
1470.40 82
1470.48 87
1470.57 92
1470.66 98
1470.75 103
1470.83 108
1470.92 111
1471.01 114
1471.10 115
1471.19 115
1471.27 114
1471.36 112
1471.45 108
1471.54 105
1471.63 101
1471.71 97
1471.80 95
1471.89 93
1471.98 92
1472.07 91
1472.15 90
1472.24 89
1472.33 88
1472.42 87
1472.51 85
1472.59 84
1472.68 84
1472.77 84
1472.86 85
1472.95 86
1473.03 88
1473.12 89
1473.21 91
1473.30 92
1473.39 94
1473.47 95
1473.56 96
1473.65 97
1473.74 97
1473.83 97
1473.91 96
1474.00 96
1474.09 95
1474.18 95
1474.27 94
1474.35 92
1474.44 89
1474.53 85
1474.62 81
1474.71 78
1474.79 75
1474.88 73
1474.97 74
1475.06 76
1475.15 80
1475.23 84
1475.32 87
1475.41 89
1475.50 89
1475.59 88
1475.67 85
1475.76 82
1475.85 80
1475.94 78
1476.03 77
1476.11 78
1476.20 80
1476.29 82
1476.38 84
1476.47 86
1476.56 88
1476.64 89
1476.73 91
1476.82 92
1476.91 94
1477.00 97
1477.08 99
1477.17 102
1477.26 103
1477.35 105
1477.44 105
1477.52 105
1477.61 106
1477.70 106
1477.79 107
1477.88 108
1477.96 111
1478.05 114
1478.14 116
1478.23 119
1478.32 120
1478.41 120
1478.49 119
1478.58 117
1478.67 114
1478.76 110
1478.85 105
1478.93 101
1479.02 97
1479.11 93
1479.20 91
1479.29 89
1479.38 89
1479.46 89
1479.55 90
1479.64 90
1479.73 91
1479.82 92
1479.90 92
1479.99 92
1480.08 92
1480.17 93
1480.26 94
1480.35 95
1480.43 97
1480.52 100
1480.61 103
1480.70 105
1480.79 107
1480.87 108
1480.96 108
1481.05 107
1481.14 105
1481.23 102
1481.32 99
1481.40 96
1481.49 94
1481.58 92
1481.67 92
1481.76 92
1481.85 93
1481.93 94
1482.02 94
1482.11 94
1482.20 93
1482.29 92
1482.37 92
1482.46 93
1482.55 96
1482.64 100
1482.73 104
1482.82 107
1482.90 109
1482.99 108
1483.08 106
1483.17 101
1483.26 96
1483.35 92
1483.43 88
1483.52 86
1483.61 84
1483.70 83
1483.79 81
1483.88 80
1483.96 79
1484.05 78
1484.14 78
1484.23 80
1484.32 82
1484.41 85
1484.49 88
1484.58 90
1484.67 93
1484.76 94
1484.85 96
1484.94 97
1485.02 98
1485.11 99
1485.20 99
1485.29 99
1485.38 99
1485.47 98
1485.55 97
1485.64 97
1485.73 96
1485.82 96
1485.91 95
1486.00 95
1486.08 95
1486.17 95
1486.26 95
1486.35 96
1486.44 97
1486.53 98
1486.61 100
1486.70 100
1486.79 100
1486.88 98
1486.97 95
1487.06 92
1487.15 87
1487.23 82
1487.32 77
1487.41 73
1487.50 70
1487.59 67
1487.68 66
1487.76 65
1487.85 66
1487.94 68
1488.03 70
1488.12 73
1488.21 77
1488.29 80
1488.38 84
1488.47 86
1488.56 88
1488.65 89
1488.74 89
1488.83 88
1488.91 87
1489.00 87
1489.09 87
1489.18 87
1489.27 88
1489.36 89
1489.44 90
1489.53 92
1489.62 94
1489.71 97
1489.80 100
1489.89 104
1489.98 107
1490.06 109
1490.15 110
1490.24 109
1490.33 106
1490.42 101
1490.51 96
1490.59 91
1490.68 87
1490.77 84
1490.86 83
1490.95 83
1491.04 84
1491.13 87
1491.21 90
1491.30 93
1491.39 95
1491.48 97
1491.57 97
1491.66 95
1491.75 93
1491.83 89
1491.92 85
1492.01 80
1492.10 76
1492.19 72
1492.28 69
1492.37 68
1492.45 67
1492.54 69
1492.63 71
1492.72 74
1492.81 78
1492.90 80
1492.99 80
1493.07 79
1493.16 76
1493.25 73
1493.34 70
1493.43 68
1493.52 69
1493.61 71
1493.69 75
1493.78 81
1493.87 87
1493.96 92
1494.05 96
1494.14 98
1494.23 98
1494.31 98
1494.40 96
1494.49 94
1494.58 92
1494.67 90
1494.76 89
1494.85 89
1494.93 88
1495.02 88
1495.11 87
1495.20 86
1495.29 84
1495.38 82
1495.47 79
1495.56 76
1495.64 74
1495.73 72
1495.82 72
1495.91 74
1496.00 78
1496.09 82
1496.18 87
1496.26 92
1496.35 96
1496.44 98
1496.53 99
1496.62 97
1496.71 94
1496.80 90
1496.89 85
1496.97 81
1497.06 78
1497.15 76
1497.24 74
1497.33 74
1497.42 73
1497.51 72
1497.60 72
1497.68 72
1497.77 73
1497.86 75
1497.95 78
1498.04 82
1498.13 87
1498.22 92
1498.31 97
1498.39 100
1498.48 103
1498.57 104
1498.66 104
1498.75 103
1498.84 101
1498.93 99
1499.02 97
1499.10 96
1499.19 96
1499.28 95
1499.37 95
1499.46 95
1499.55 95
1499.64 95
1499.73 95
1499.81 95
1499.90 96
1499.99 96
1500.08 96
1500.17 96
1500.26 96
1500.35 96
1500.44 94
1500.52 93
1500.61 91
1500.70 89
1500.79 87
1500.88 84
1500.97 82
1501.06 81
1501.15 81
1501.23 82
1501.32 85
1501.41 89
1501.50 93
1501.59 97
1501.68 99
1501.77 101
1501.86 103
1501.95 103
1502.03 104
1502.12 106
1502.21 108
1502.30 109
1502.39 111
1502.48 111
1502.57 111
1502.66 109
1502.75 106
1502.83 102
1502.92 97
1503.01 91
1503.10 85
1503.19 81
1503.28 77
1503.37 74
1503.46 73
1503.55 73
1503.63 74
1503.72 76
1503.81 76
1503.90 76
1503.99 75
1504.08 74
1504.17 74
1504.26 74
1504.35 75
1504.43 78
1504.52 82
1504.61 86
1504.70 90
1504.79 94
1504.88 97
1504.97 100
1505.06 104
1505.15 108
1505.23 113
1505.32 118
1505.41 122
1505.50 125
1505.59 127
1505.68 126
1505.77 124
1505.86 120
1505.95 115
1506.04 111
1506.12 107
1506.21 104
1506.30 102
1506.39 101
1506.48 101
1506.57 102
1506.66 104
1506.75 106
1506.84 109
1506.93 111
1507.01 113
1507.10 114
1507.19 113
1507.28 112
1507.37 109
1507.46 106
1507.55 102
1507.64 99
1507.73 97
1507.82 95
1507.90 95
1507.99 96
1508.08 97
1508.17 98
1508.26 98
1508.35 98
1508.44 98
1508.53 99
1508.62 101
1508.71 103
1508.79 107
1508.88 111
1508.97 115
1509.06 118
1509.15 118
1509.24 117
1509.33 115
1509.42 112
1509.51 110
1509.60 109
1509.69 109
1509.77 111
1509.86 114
1509.95 116
1510.04 118
1510.13 119
1510.22 118
1510.31 115
1510.40 111
1510.49 106
1510.58 101
1510.67 95
1510.75 89
1510.84 83
1510.93 77
1511.02 73
1511.11 70
1511.20 68
1511.29 68
1511.38 69
1511.47 71
1511.56 75
1511.65 78
1511.73 82
1511.82 85
1511.91 88
1512.00 90
1512.09 93
1512.18 95
1512.27 97
1512.36 98
1512.45 99
1512.54 99
1512.63 99
1512.72 97
1512.80 96
1512.89 94
1512.98 93
1513.07 93
1513.16 92
1513.25 92
1513.34 92
1513.43 91
1513.52 91
1513.61 90
1513.70 91
1513.79 93
1513.87 96
1513.96 100
1514.05 104
1514.14 108
1514.23 110
1514.32 110
1514.41 108
1514.50 105
1514.59 100
1514.68 96
1514.77 93
1514.86 90
1514.94 89
1515.03 89
1515.12 89
1515.21 90
1515.30 91
1515.39 91
1515.48 90
1515.57 89
1515.66 87
1515.75 85
1515.84 84
1515.93 82
1516.02 82
1516.11 83
1516.19 84
1516.28 87
1516.37 90
1516.46 93
1516.55 96
1516.64 99
1516.73 101
1516.82 103
1516.91 105
1517.00 107
1517.09 108
1517.18 108
1517.27 108
1517.36 107
1517.44 106
1517.53 104
1517.62 103
1517.71 103
1517.80 104
1517.89 106
1517.98 109
1518.07 113
1518.16 117
1518.25 121
1518.34 124
1518.43 126
1518.52 127
1518.61 127
1518.69 126
1518.78 123
1518.87 119
1518.96 114
1519.05 109
1519.14 106
1519.23 104
1519.32 104
1519.41 107
1519.50 111
1519.59 116
1519.68 121
1519.77 125
1519.86 127
1519.95 127
1520.04 124
1520.12 118
1520.21 111
1520.30 103
1520.39 95
1520.48 89
1520.57 86
1520.66 84
1520.75 84
1520.84 85
1520.93 86
1521.02 87
1521.11 87
1521.20 87
1521.29 87
1521.38 88
1521.47 89
1521.56 89
1521.64 89
1521.73 89
1521.82 88
1521.91 87
1522.00 88
1522.09 89
1522.18 92
1522.27 95
1522.36 98
1522.45 101
1522.54 102
1522.63 102
1522.72 100
1522.81 97
1522.90 95
1522.99 94
1523.08 93
1523.17 94
1523.25 94
1523.34 95
1523.43 95
1523.52 95
1523.61 94
1523.70 94
1523.79 93
1523.88 93
1523.97 94
1524.06 94
1524.15 95
1524.24 95
1524.33 94
1524.42 94
1524.51 92
1524.60 91
1524.69 90
1524.78 90
1524.87 91
1524.96 93
1525.04 95
1525.13 99
1525.22 102
1525.31 105
1525.40 108
1525.49 108
1525.58 108
1525.67 105
1525.76 101
1525.85 97
1525.94 93
1526.03 88
1526.12 85
1526.21 83
1526.30 83
1526.39 83
1526.48 84
1526.57 84
1526.66 85
1526.75 84
1526.84 84
1526.93 83
1527.01 82
1527.10 81
1527.19 80
1527.28 80
1527.37 81
1527.46 81
1527.55 82
1527.64 81
1527.73 80
1527.82 78
1527.91 75
1528.00 74
1528.09 73
1528.18 74
1528.27 78
1528.36 84
1528.45 91
1528.54 98
1528.63 105
1528.72 110
1528.81 112
1528.90 111
1528.99 108
1529.08 102
1529.17 95
1529.26 87
1529.34 80
1529.43 74
1529.52 69
1529.61 67
1529.70 66
1529.79 68
1529.88 71
1529.97 76
1530.06 81
1530.15 86
1530.24 91
1530.33 95
1530.42 97
1530.51 98
1530.60 98
1530.69 97
1530.78 94
1530.87 90
1530.96 85
1531.05 80
1531.14 76
1531.23 72
1531.32 70
1531.41 69
1531.50 70
1531.59 73
1531.68 76
1531.77 79
1531.86 82
1531.95 84
1532.04 84
1532.13 84
1532.22 82
1532.30 81
1532.39 79
1532.48 77
1532.57 76
1532.66 76
1532.75 75
1532.84 74
1532.93 74
1533.02 73
1533.11 73
1533.20 73
1533.29 73
1533.38 74
1533.47 75
1533.56 76
1533.65 77
1533.74 77
1533.83 77
1533.92 77
1534.01 76
1534.10 76
1534.19 77
1534.28 79
1534.37 82
1534.46 84
1534.55 87
1534.64 88
1534.73 89
1534.82 89
1534.91 88
1535.00 87
1535.09 86
1535.18 85
1535.27 84
1535.36 84
1535.45 84
1535.54 84
1535.63 85
1535.72 87
1535.81 89
1535.90 91
1535.99 93
1536.08 95
1536.17 97
1536.26 97
1536.35 97
1536.44 97
1536.53 97
1536.62 97
1536.71 98
1536.80 99
1536.89 100
1536.97 101
1537.06 103
1537.15 107
1537.24 111
1537.33 116
1537.42 122
1537.51 129
1537.60 135
1537.69 139
1537.78 142
1537.87 143
1537.96 142
1538.05 139
1538.14 135
1538.23 131
1538.32 126
1538.41 122
1538.50 118
1538.59 115
1538.68 113
1538.77 113
1538.86 113
1538.95 115
1539.04 118
1539.13 120
1539.22 122
1539.31 123
1539.40 123
1539.49 121
1539.58 117
1539.67 112
1539.76 107
1539.85 102
1539.94 97
1540.03 92
1540.12 88
1540.21 85
1540.30 83
1540.39 82
1540.48 82
1540.57 84
1540.66 86
1540.75 89
1540.84 91
1540.93 94
1541.02 96
1541.11 98
1541.20 100
1541.29 101
1541.38 101
1541.47 100
1541.56 99
1541.65 96
1541.74 94
1541.83 92
1541.92 91
1542.01 91
1542.10 92
1542.19 93
1542.28 93
1542.37 92
1542.46 90
1542.55 88
1542.64 86
1542.73 83
1542.82 81
1542.91 79
1543.00 77
1543.09 75
1543.18 73
1543.27 71
1543.36 69
1543.45 68
1543.54 68
1543.63 69
1543.72 70
1543.81 71
1543.90 73
1543.99 74
1544.08 75
1544.17 75
1544.26 74
1544.35 73
1544.44 72
1544.53 70
1544.62 70
1544.71 70
1544.80 71
1544.89 73
1544.98 75
1545.07 79
1545.16 83
1545.25 87
1545.34 90
1545.43 93
1545.52 95
1545.62 95
1545.71 95
1545.80 93
1545.89 91
1545.98 88
1546.07 86
1546.16 84
1546.25 82
1546.34 81
1546.43 80
1546.52 80
1546.61 78
1546.70 77
1546.79 76
1546.88 75
1546.97 75
1547.06 76
1547.15 78
1547.24 81
1547.33 85
1547.42 88
1547.51 91
1547.60 93
1547.69 94
1547.78 94
1547.87 94
1547.96 93
1548.05 94
1548.14 95
1548.23 96
1548.32 97
1548.41 99
1548.50 99
1548.59 99
1548.68 97
1548.77 95
1548.86 92
1548.95 89
1549.04 86
1549.13 84
1549.22 82
1549.31 81
1549.40 81
1549.49 81
1549.58 81
1549.67 81
1549.76 82
1549.85 83
1549.94 85
1550.03 87
1550.12 89
1550.22 91
1550.31 93
1550.40 95
1550.49 97
1550.58 98
1550.67 100
1550.76 101
1550.85 103
1550.94 105
1551.03 106
1551.12 108
1551.21 108
1551.30 109
1551.39 109
1551.48 108
1551.57 108
1551.66 107
1551.75 106
1551.84 106
1551.93 105
1552.02 104
1552.11 103
1552.20 102
1552.29 102
1552.38 103
1552.47 105
1552.56 107
1552.65 109
1552.74 111
1552.83 112
1552.92 112
1553.01 110
1553.10 108
1553.20 105
1553.29 102
1553.38 99
1553.47 97
1553.56 96
1553.65 95
1553.74 95
1553.83 95
1553.92 95
1554.01 95
1554.10 94
1554.19 93
1554.28 91
1554.37 90
1554.46 89
1554.55 90
1554.64 92
1554.73 95
1554.82 99
1554.91 103
1555.00 105
1555.09 106
1555.18 104
1555.27 101
1555.36 96
1555.45 91
1555.55 86
1555.64 81
1555.73 78
1555.82 75
1555.91 72
1556.00 70
1556.09 69
1556.18 67
1556.27 66
1556.36 66
1556.45 67
1556.54 68
1556.63 71
1556.72 74
1556.81 77
1556.90 81
1556.99 86
1557.08 90
1557.17 94
1557.26 98
1557.35 100
1557.44 102
1557.53 103
1557.63 102
1557.72 102
1557.81 101
1557.90 101
1557.99 101
1558.08 102
1558.17 105
1558.26 107
1558.35 110
1558.44 113
1558.53 115
1558.62 117
1558.71 119
1558.80 120
1558.89 122
1558.98 123
1559.07 124
1559.16 126
1559.25 127
1559.34 128
1559.44 128
1559.53 128
1559.62 127
1559.71 126
1559.80 125
1559.89 124
1559.98 123
1560.07 123
1560.16 124
1560.25 124
1560.34 125
1560.43 125
1560.52 125
1560.61 124
1560.70 122
1560.79 120
1560.88 116
1560.97 113
1561.07 109
1561.16 105
1561.25 103
1561.34 101
1561.43 99
1561.52 98
1561.61 98
1561.70 97
1561.79 96
1561.88 94
1561.97 94
1562.06 93
1562.15 94
1562.24 95
1562.33 96
1562.42 97
1562.52 97
1562.61 97
1562.70 95
1562.79 93
1562.88 91
1562.97 89
1563.06 88
1563.15 87
1563.24 86
1563.33 86
1563.42 85
1563.51 85
1563.60 86
1563.69 87
1563.78 90
1563.87 94
1563.97 98
1564.06 102
1564.15 104
1564.24 104
1564.33 103
1564.42 100
1564.51 97
1564.60 95
1564.69 94
1564.78 95
1564.87 98
1564.96 102
1565.05 105
1565.14 109
1565.23 111
1565.33 112
1565.42 112
1565.51 113
1565.60 115
1565.69 116
1565.78 118
1565.87 120
1565.96 119
1566.05 117
1566.14 112
1566.23 106
1566.32 98
1566.41 92
1566.50 87
1566.60 85
1566.69 85
1566.78 87
1566.87 91
1566.96 94
1567.05 96
1567.14 98
1567.23 98
1567.32 97
1567.41 96
1567.50 95
1567.59 94
1567.68 94
1567.78 96
1567.87 98
1567.96 102
1568.05 106
1568.14 111
1568.23 116
1568.32 119
1568.41 121
1568.50 122
1568.59 121
1568.68 119
1568.77 117
1568.86 114
1568.96 112
1569.05 110
1569.14 110
1569.23 110
1569.32 112
1569.41 113
1569.50 114
1569.59 115
1569.68 114
1569.77 112
1569.86 108
1569.95 103
1570.05 97
1570.14 91
1570.23 85
1570.32 79
1570.41 73
1570.50 69
1570.59 65
1570.68 63
1570.77 62
1570.86 62
1570.95 64
1571.04 68
1571.14 73
1571.23 79
1571.32 85
1571.41 90
1571.50 94
1571.59 97
1571.68 97
1571.77 96
1571.86 95
1571.95 93
1572.04 91
1572.14 91
1572.23 91
1572.32 93
1572.41 95
1572.50 97
1572.59 100
1572.68 102
1572.77 103
1572.86 103
1572.95 102
1573.04 101
1573.14 98
1573.23 96
1573.32 93
1573.41 90
1573.50 88
1573.59 87
1573.68 86
1573.77 87
1573.86 88
1573.95 90
1574.04 92
1574.14 95
1574.23 98
1574.32 100
1574.41 101
1574.50 102
1574.59 102
1574.68 101
1574.77 98
1574.86 95
1574.95 91
1575.05 87
1575.14 84
1575.23 82
1575.32 82
1575.41 82
1575.50 84
1575.59 86
1575.68 89
1575.77 91
1575.86 92
1575.96 94
1576.05 95
1576.14 95
1576.23 96
1576.32 96
1576.41 96
1576.50 95
1576.59 95
1576.68 94
1576.77 93
1576.87 93
1576.96 94
1577.05 96
1577.14 98
1577.23 100
1577.32 102
1577.41 102
1577.50 102
1577.59 100
1577.69 97
1577.78 93
1577.87 90
1577.96 88
1578.05 86
1578.14 85
1578.23 85
1578.32 85
1578.41 85
1578.50 86
1578.60 86
1578.69 87
1578.78 88
1578.87 89
1578.96 90
1579.05 91
1579.14 92
1579.23 92
1579.32 92
1579.42 91
1579.51 90
1579.60 89
1579.69 87
1579.78 86
1579.87 85
1579.96 83
1580.05 81
1580.14 79
1580.24 78
1580.33 76
1580.42 75
1580.51 75
1580.60 75
1580.69 77
1580.78 79
1580.87 81
1580.97 83
1581.06 85
1581.15 87
1581.24 89
1581.33 91
1581.42 93
1581.51 96
1581.60 99
1581.69 101
1581.79 103
1581.88 104
1581.97 105
1582.06 106
1582.15 106
1582.24 106
1582.33 105
1582.42 105
1582.52 104
1582.61 103
1582.70 101
1582.79 99
1582.88 97
1582.97 95
1583.06 94
1583.15 94
1583.24 94
1583.34 95
1583.43 97
1583.52 98
1583.61 100
1583.70 102
1583.79 105
1583.88 106
1583.97 108
1584.07 110
1584.16 111
1584.25 111
1584.34 111
1584.43 109
1584.52 106
1584.61 101
1584.70 96
1584.80 91
1584.89 86
1584.98 84
1585.07 84
1585.16 86
1585.25 91
1585.34 97
1585.43 103
1585.53 108
1585.62 111
1585.71 112
1585.80 110
1585.89 107
1585.98 102
1586.07 97
1586.17 92
1586.26 88
1586.35 84
1586.44 81
1586.53 79
1586.62 78
1586.71 78
1586.80 79
1586.90 82
1586.99 85
1587.08 89
1587.17 94
1587.26 97
1587.35 101
1587.44 103
1587.53 103
1587.63 103
1587.72 103
1587.81 103
1587.90 103
1587.99 103
1588.08 104
1588.17 106
1588.27 107
1588.36 108
1588.45 108
1588.54 107
1588.63 107
1588.72 106
1588.81 105
1588.91 104
1589.00 103
1589.09 103
1589.18 102
1589.27 102
1589.36 102
1589.45 102
1589.55 102
1589.64 103
1589.73 104
1589.82 105
1589.91 105
1590.00 104
1590.09 103
1590.18 101
1590.28 98
1590.37 95
1590.46 92
1590.55 88
1590.64 85
1590.73 83
1590.82 80
1590.92 78
1591.01 77
1591.10 77
1591.19 78
1591.28 80
1591.37 83
1591.47 87
1591.56 92
1591.65 96
1591.74 100
1591.83 103
1591.92 105
1592.01 106
1592.11 105
1592.20 103
1592.29 100
1592.38 96
1592.47 92
1592.56 87
1592.65 83
1592.75 80
1592.84 78
1592.93 77
1593.02 79
1593.11 81
1593.20 84
1593.29 87
1593.39 90
1593.48 91
1593.57 92
1593.66 92
1593.75 92
1593.84 93
1593.94 94
1594.03 96
1594.12 98
1594.21 100
1594.30 101
1594.39 102
1594.48 102
1594.58 101
1594.67 99
1594.76 98
1594.85 96
1594.94 93
1595.03 91
1595.13 89
1595.22 88
1595.31 88
1595.40 88
1595.49 89
1595.58 91
1595.67 93
1595.77 96
1595.86 99
1595.95 101
1596.04 103
1596.13 104
1596.22 104
1596.32 104
1596.41 103
1596.50 102
1596.59 101
1596.68 101
1596.77 101
1596.87 102
1596.96 104
1597.05 104
1597.14 104
1597.23 102
1597.32 100
1597.42 97
1597.51 94
1597.60 92
1597.69 91
1597.78 92
1597.87 95
1597.97 100
1598.06 106
1598.15 112
1598.24 118
1598.33 123
1598.42 125
1598.51 126
1598.61 125
1598.70 123
1598.79 119
1598.88 115
1598.97 111
1599.06 108
1599.16 105
1599.25 104
1599.34 102
1599.43 101
1599.52 100
1599.62 97
1599.71 94
1599.80 91
1599.89 87
1599.98 83
1600.07 81
1600.17 79
1600.26 78
1600.35 79
1600.44 80
1600.53 81
1600.62 83
1600.72 86
1600.81 89
1600.90 91
1600.99 94
1601.08 96
1601.17 97
1601.27 97
1601.36 96
1601.45 95
1601.54 94
1601.63 94
1601.72 95
1601.82 97
1601.91 99
1602.00 100
1602.09 102
1602.18 102
1602.28 101
1602.37 100
1602.46 100
1602.55 99
1602.64 99
1602.73 99
1602.83 100
1602.92 101
1603.01 101
1603.10 101
1603.19 102
1603.28 103
1603.38 104
1603.47 106
1603.56 109
1603.65 111
1603.74 113
1603.84 114
1603.93 114
1604.02 113
1604.11 112
1604.20 110
1604.29 108
1604.39 107
1604.48 105
1604.57 103
1604.66 101
1604.75 98
1604.85 95
1604.94 91
1605.03 89
1605.12 87
1605.21 87
1605.30 88
1605.40 89
1605.49 90
1605.58 90
1605.67 89
1605.76 87
1605.86 83
1605.95 79
1606.04 75
1606.13 72
1606.22 70
1606.32 70
1606.41 71
1606.50 73
1606.59 76
1606.68 80
1606.77 85
1606.87 90
1606.96 95
1607.05 100
1607.14 104
1607.23 108
1607.33 109
1607.42 110
1607.51 110
1607.60 108
1607.69 106
1607.79 104
1607.88 101
1607.97 99
1608.06 96
1608.15 93
1608.25 90
1608.34 87
1608.43 84
1608.52 80
1608.61 77
1608.71 75
1608.80 73
1608.89 73
1608.98 75
1609.07 77
1609.16 80
1609.26 84
1609.35 87
1609.44 90
1609.53 92
1609.62 93
1609.72 92
1609.81 91
1609.90 88
1609.99 86
1610.08 84
1610.18 83
1610.27 83
1610.36 84
1610.45 85
1610.54 86
1610.64 87
1610.73 86
1610.82 86
1610.91 85
1611.00 84
1611.10 84
1611.19 85
1611.28 87
1611.37 88
1611.46 89
1611.56 88
1611.65 87
1611.74 84
1611.83 81
1611.93 78
1612.02 75
1612.11 73
1612.20 71
1612.29 71
1612.39 71
1612.48 71
1612.57 73
1612.66 75
1612.75 79
1612.85 83
1612.94 87
1613.03 91
1613.12 95
1613.21 98
1613.31 100
1613.40 101
1613.49 101
1613.58 101
1613.67 100
1613.77 99
1613.86 97
1613.95 95
1614.04 93
1614.13 90
1614.23 87
1614.32 85
1614.41 83
1614.50 83
1614.60 83
1614.69 85
1614.78 87
1614.87 88
1614.96 89
1615.06 89
1615.15 89
1615.24 89
1615.33 91
1615.42 93
1615.52 96
1615.61 99
1615.70 102
1615.79 103
1615.89 103
1615.98 103
1616.07 103
1616.16 104
1616.25 105
1616.35 107
1616.44 110
1616.53 112
1616.62 113
1616.71 114
1616.81 114
1616.90 114
1616.99 114
1617.08 115
1617.18 116
1617.27 118
1617.36 120
1617.45 121
1617.54 122
1617.64 123
1617.73 123
1617.82 121
1617.91 119
1618.01 116
1618.10 111
1618.19 106
1618.28 100
1618.37 94
1618.47 88
1618.56 84
1618.65 82
1618.74 81
1618.84 81
1618.93 83
1619.02 84
1619.11 85
1619.20 86
1619.30 87
1619.39 87
1619.48 89
1619.57 91
1619.67 93
1619.76 96
1619.85 99
1619.94 101
1620.03 102
1620.13 102
1620.22 100
1620.31 98
1620.40 94
1620.50 90
1620.59 86
1620.68 81
1620.77 77
1620.87 74
1620.96 72
1621.05 72
1621.14 74
1621.23 78
1621.33 83
1621.42 88
1621.51 93
1621.60 97
1621.70 98
1621.79 98
1621.88 96
1621.97 93
1622.07 89
1622.16 85
1622.25 82
1622.34 80
1622.43 79
1622.53 79
1622.62 79
1622.71 80
1622.80 81
1622.90 82
1622.99 83
1623.08 85
1623.17 88
1623.27 90
1623.36 93
1623.45 94
1623.54 95
1623.64 94
1623.73 93
1623.82 91
1623.91 88
1624.01 86
1624.10 85
1624.19 83
1624.28 81
1624.37 79
1624.47 76
1624.56 73
1624.65 69
1624.74 65
1624.84 62
1624.93 61
1625.02 61
1625.11 64
1625.21 68
1625.30 74
1625.39 80
1625.48 85
1625.58 89
1625.67 92
1625.76 94
1625.85 95
1625.95 94
1626.04 94
1626.13 93
1626.22 93
1626.32 92
1626.41 92
1626.50 93
1626.59 93
1626.69 94
1626.78 96
1626.87 98
1626.96 100
1627.06 103
1627.15 106
1627.24 110
1627.33 113
1627.43 115
1627.52 117
1627.61 117
1627.70 116
1627.80 113
1627.89 109
1627.98 104
1628.07 98
1628.17 93
1628.26 88
1628.35 84
1628.44 82
1628.54 81
1628.63 82
1628.72 82
1628.81 83
1628.91 84
1629.00 85
1629.09 86
1629.18 87
1629.28 88
1629.37 91
1629.46 94
1629.55 98
1629.65 101
1629.74 104
1629.83 107
1629.92 108
1630.02 107
1630.11 106
1630.20 103
1630.29 101
1630.39 99
1630.48 98
1630.57 97
1630.66 98
1630.76 99
1630.85 100
1630.94 101
1631.03 101
1631.13 100
1631.22 97
1631.31 94
1631.40 91
1631.50 87
1631.59 85
1631.68 83
1631.77 83
1631.87 86
1631.96 91
1632.05 97
1632.15 104
1632.24 111
1632.33 117
1632.42 121
1632.52 124
1632.61 125
1632.70 125
1632.79 125
1632.89 125
1632.98 125
1633.07 125
1633.16 125
1633.26 124
1633.35 122
1633.44 119
1633.53 115
1633.63 111
1633.72 108
1633.81 106
1633.91 103
1634.00 101
1634.09 99
1634.18 97
1634.28 95
1634.37 94
1634.46 94
1634.55 95
1634.65 97
1634.74 101
1634.83 106
1634.92 112
1635.02 117
1635.11 121
1635.20 124
1635.30 126
1635.39 126
1635.48 126
1635.57 126
1635.67 127
1635.76 128
1635.85 129
1635.94 130
1636.04 129
1636.13 128
1636.22 125
1636.32 120
1636.41 115
1636.50 110
1636.59 104
1636.69 99
1636.78 95
1636.87 91
1636.96 87
1637.06 86
1637.15 85
1637.24 86
1637.34 89
1637.43 93
1637.52 97
1637.61 100
1637.71 102
1637.80 103
1637.89 103
1637.99 101
1638.08 100
1638.17 100
1638.26 100
1638.36 100
1638.45 102
1638.54 104
1638.63 106
1638.73 108
1638.82 109
1638.91 109
1639.01 108
1639.10 107
1639.19 106
1639.28 104
1639.38 102
1639.47 101
1639.56 99
1639.66 96
1639.75 94
1639.84 91
1639.93 89
1640.03 88
1640.12 88
1640.21 89
1640.31 91
1640.40 93
1640.49 94
1640.58 94
1640.68 93
1640.77 91
1640.86 89
1640.96 87
1641.05 86
1641.14 86
1641.23 86
1641.33 86
1641.42 87
1641.51 87
1641.61 86
1641.70 85
1641.79 84
1641.88 84
1641.98 84
1642.07 84
1642.16 85
1642.26 86
1642.35 87
1642.44 87
1642.53 88
1642.63 88
1642.72 88
1642.81 89
1642.91 88
1643.00 88
1643.09 86
1643.19 85
1643.28 83
1643.37 81
1643.46 79
1643.56 78
1643.65 76
1643.74 76
1643.84 76
1643.93 76
1644.02 78
1644.11 82
1644.21 87
1644.30 93
1644.39 100
1644.49 106
1644.58 111
1644.67 113
1644.77 114
1644.86 113
1644.95 111
1645.04 109
1645.14 106
1645.23 105
1645.32 103
1645.42 103
1645.51 102
1645.60 102
1645.70 101
1645.79 102
1645.88 102
1645.97 102
1646.07 102
1646.16 102
1646.25 101
1646.35 100
1646.44 98
1646.53 96
1646.63 95
1646.72 94
1646.81 93
1646.90 93
1647.00 93
1647.09 93
1647.18 93
1647.28 93
1647.37 93
1647.46 94
1647.56 95
1647.65 97
1647.74 98
1647.84 98
1647.93 97
1648.02 96
1648.11 94
1648.21 93
1648.30 92
1648.39 93
1648.49 94
1648.58 96
1648.67 99
1648.77 100
1648.86 101
1648.95 101
1649.05 99
1649.14 97
1649.23 94
1649.32 90
1649.42 86
1649.51 83
1649.60 80
1649.70 77
1649.79 76
1649.88 75
1649.98 76
1650.07 78
1650.16 80
1650.26 83
1650.35 85
1650.44 87
1650.54 88
1650.63 90
1650.72 91
1650.81 92
1650.91 93
1651.00 94
1651.09 96
1651.19 98
1651.28 99
1651.37 101
1651.47 102
1651.56 102
1651.65 101
1651.75 99
1651.84 96
1651.93 91
1652.03 85
1652.12 79
1652.21 72
1652.31 66
1652.40 62
1652.49 60
1652.58 62
1652.68 67
1652.77 74
1652.86 82
1652.96 91
1653.05 99
1653.14 105
1653.24 109
1653.33 112
1653.42 113
1653.52 113
1653.61 112
1653.70 110
1653.80 108
1653.89 104
1653.98 101
1654.08 98
1654.17 95
1654.26 93
1654.36 91
1654.45 91
1654.54 90
1654.64 91
1654.73 91
1654.82 93
1654.92 94
1655.01 96
1655.10 99
1655.20 101
1655.29 103
1655.38 105
1655.48 106
1655.57 106
1655.66 105
1655.75 104
1655.85 102
1655.94 100
1656.03 98
1656.13 95
1656.22 93
1656.31 91
1656.41 89
1656.50 89
1656.59 89
1656.69 90
1656.78 91
1656.87 93
1656.97 94
1657.06 94
1657.15 94
1657.25 92
1657.34 89
1657.43 86
1657.53 83
1657.62 80
1657.71 78
1657.81 76
1657.90 76
1657.99 77
1658.09 78
1658.18 79
1658.27 81
1658.37 84
1658.46 88
1658.55 92
1658.65 96
1658.74 101
1658.83 106
1658.93 110
1659.02 114
1659.11 116
1659.21 117
1659.30 117
1659.40 115
1659.49 113
1659.58 111
1659.68 109
1659.77 107
1659.86 105
1659.96 104
1660.05 102
1660.14 101
1660.24 101
1660.33 102
1660.42 104
1660.52 108
1660.61 113
1660.70 117
1660.80 120
1660.89 121
1660.98 120
1661.08 117
1661.17 112
1661.26 107
1661.36 103
1661.45 100
1661.54 100
1661.64 101
1661.73 103
1661.82 104
1661.92 103
1662.01 101
1662.10 98
1662.20 95
1662.29 92
1662.38 90
1662.48 89
1662.57 90
1662.67 92
1662.76 95
1662.85 98
1662.95 101
1663.04 104
1663.13 106
1663.23 107
1663.32 107
1663.41 106
1663.51 104
1663.60 102
1663.69 99
1663.79 97
1663.88 96
1663.97 96
1664.07 97
1664.16 98
1664.25 100
1664.35 101
1664.44 102
1664.54 102
1664.63 102
1664.72 103
1664.82 103
1664.91 103
1665.00 102
1665.10 102
1665.19 103
1665.28 103
1665.38 104
1665.47 105
1665.56 105
1665.66 105
1665.75 103
1665.85 99
1665.94 95
1666.03 89
1666.13 84
1666.22 81
1666.31 78
1666.41 78
1666.50 80
1666.59 84
1666.69 87
1666.78 91
1666.87 93
1666.97 94
1667.06 93
1667.16 92
1667.25 90
1667.34 89
1667.44 89
1667.53 91
1667.62 95
1667.72 101
1667.81 107
1667.90 113
1668.00 118
1668.09 121
1668.19 122
1668.28 121
1668.37 118
1668.47 113
1668.56 107
1668.65 102
1668.75 98
1668.84 95
1668.93 93
1669.03 93
1669.12 93
1669.22 94
1669.31 96
1669.40 98
1669.50 101
1669.59 105
1669.68 110
1669.78 117
1669.87 124
1669.96 131
1670.06 138
1670.15 142
1670.25 143
1670.34 142
1670.43 140
1670.53 136
1670.62 133
1670.71 131
1670.81 130
1670.90 131
1671.00 132
1671.09 134
1671.18 135
1671.28 134
1671.37 133
1671.46 130
1671.56 127
1671.65 123
1671.75 120
1671.84 118
1671.93 117
1672.03 117
1672.12 117
1672.21 116
1672.31 115
1672.40 113
1672.50 109
1672.59 105
1672.68 99
1672.78 94
1672.87 90
1672.96 86
1673.06 84
1673.15 84
1673.25 85
1673.34 88
1673.43 92
1673.53 97
1673.62 101
1673.71 105
1673.81 109
1673.90 111
1674.00 111
1674.09 111
1674.18 110
1674.28 109
1674.37 108
1674.46 107
1674.56 107
1674.65 107
1674.75 108
1674.84 108
1674.93 108
1675.03 108
1675.12 108
1675.22 108
1675.31 107
1675.40 107
1675.50 107
1675.59 107
1675.68 108
1675.78 110
1675.87 112
1675.97 114
1676.06 117
1676.15 120
1676.25 123
1676.34 126
1676.44 128
1676.53 129
1676.62 129
1676.72 127
1676.81 125
1676.90 122
1677.00 120
1677.09 117
1677.19 116
1677.28 114
1677.37 113
1677.47 112
1677.56 110
1677.66 108
1677.75 105
1677.84 102
1677.94 99
1678.03 96
1678.13 93
1678.22 90
1678.31 87
1678.41 83
1678.50 78
1678.59 72
1678.69 68
1678.78 64
1678.88 62
1678.97 63
1679.06 66
1679.16 72
1679.25 79
1679.35 87
1679.44 93
1679.53 98
1679.63 100
1679.72 100
1679.82 98
1679.91 94
1680.00 90
1680.10 85
1680.19 82
1680.29 79
1680.38 77
1680.47 76
1680.57 76
1680.66 76
1680.76 77
1680.85 79
1680.94 81
1681.04 83
1681.13 84
1681.23 85
1681.32 85
1681.41 86
1681.51 87
1681.60 89
1681.70 93
1681.79 97
1681.88 101
1681.98 105
1682.07 107
1682.17 108
1682.26 107
1682.35 104
1682.45 101
1682.54 98
1682.64 95
1682.73 93
1682.82 91
1682.92 91
1683.01 91
1683.11 92
1683.20 93
1683.29 95
1683.39 98
1683.48 103
1683.58 108
1683.67 115
1683.76 121
1683.86 128
1683.95 132
1684.05 135
1684.14 136
1684.24 135
1684.33 132
1684.42 127
1684.52 122
1684.61 116
1684.71 111
1684.80 107
1684.89 104
1684.99 103
1685.08 103
1685.18 103
1685.27 104
1685.36 104
1685.46 105
1685.55 105
1685.65 106
1685.74 108
1685.84 111
1685.93 117
1686.02 123
1686.12 131
1686.21 137
1686.31 143
1686.40 147
1686.49 149
1686.59 149
1686.68 148
1686.78 146
1686.87 144
1686.96 142
1687.06 141
1687.15 139
1687.25 138
1687.34 136
1687.44 134
1687.53 131
1687.62 126
1687.72 122
1687.81 117
1687.91 114
1688.00 111
1688.09 111
1688.19 112
1688.28 114
1688.38 116
1688.47 118
1688.57 120
1688.66 122
1688.75 122
1688.85 123
1688.94 122
1689.04 121
1689.13 118
1689.23 115
1689.32 110
1689.41 105
1689.51 101
1689.60 96
1689.70 93
1689.79 91
1689.89 91
1689.98 91
1690.07 93
1690.17 95
1690.26 97
1690.36 98
1690.45 98
1690.54 98
1690.64 98
1690.73 98
1690.83 99
1690.92 101
1691.02 103
1691.11 105
1691.20 107
1691.30 107
1691.39 107
1691.49 106
1691.58 105
1691.68 104
1691.77 104
1691.86 105
1691.96 108
1692.05 111
1692.15 114
1692.24 116
1692.34 118
1692.43 119
1692.52 120
1692.62 120
1692.71 121
1692.81 121
1692.90 122
1693.00 121
1693.09 121
1693.19 120
1693.28 118
1693.37 116
1693.47 114
1693.56 112
1693.66 110
1693.75 106
1693.85 102
1693.94 97
1694.03 92
1694.13 88
1694.22 85
1694.32 84
1694.41 87
1694.51 92
1694.60 99
1694.69 107
1694.79 115
1694.88 121
1694.98 126
1695.07 128
1695.17 128
1695.26 125
1695.36 121
1695.45 115
1695.54 110
1695.64 105
1695.73 100
1695.83 96
1695.92 93
1696.02 91
1696.11 90
1696.21 89
1696.30 89
1696.39 88
1696.49 88
1696.58 88
1696.68 88
1696.77 89
1696.87 90
1696.96 93
1697.06 96
1697.15 101
1697.24 106
1697.34 110
1697.43 114
1697.53 117
1697.62 118
1697.72 118
1697.81 117
1697.91 116
1698.00 113
1698.09 111
1698.19 107
1698.28 103
1698.38 98
1698.47 94
1698.57 89
1698.66 86
1698.76 85
1698.85 85
1698.94 88
1699.04 93
1699.13 98
1699.23 105
1699.32 111
1699.42 118
1699.51 123
1699.61 128
1699.70 133
1699.79 137
1699.89 140
1699.98 143
1700.08 146
1700.17 147
1700.27 147
1700.36 147
1700.46 145
1700.55 143
1700.65 140
1700.74 136
1700.83 131
1700.93 126
1701.02 121
1701.12 115
1701.21 110
1701.31 106
1701.40 102
1701.50 100
1701.59 99
1701.69 99
1701.78 101
1701.87 104
1701.97 108
1702.06 112
1702.16 116
1702.25 120
1702.35 122
1702.44 124
1702.54 124
1702.63 124
1702.73 121
1702.82 118
1702.92 114
1703.01 110
1703.10 107
1703.20 104
1703.29 102
1703.39 101
1703.48 100
1703.58 100
1703.67 100
1703.77 99
1703.86 98
1703.96 96
1704.05 94
1704.15 92
1704.24 90
1704.33 90
1704.43 90
1704.52 90
1704.62 91
1704.71 92
1704.81 93
1704.90 94
1705.00 95
1705.09 96
1705.19 97
1705.28 98
1705.38 99
1705.47 99
1705.57 100
1705.66 99
1705.75 98
1705.85 96
1705.94 94
1706.04 92
1706.13 90
1706.23 89
1706.32 88
1706.42 88
1706.51 90
1706.61 92
1706.70 94
1706.80 97
1706.89 99
1706.99 101
1707.08 101
1707.18 100
1707.27 98
1707.36 97
1707.46 96
1707.55 96
1707.65 97
1707.74 99
1707.84 101
1707.93 103
1708.03 104
1708.12 104
1708.22 104
1708.31 103
1708.41 103
1708.50 103
1708.60 104
1708.69 105
1708.79 107
1708.88 109
1708.98 111
1709.07 112
1709.17 112
1709.26 112
1709.35 110
1709.45 107
1709.54 103
1709.64 99
1709.73 95
1709.83 93
1709.92 91
1710.02 90
1710.11 91
1710.21 92
1710.30 94
1710.40 96
1710.49 98
1710.59 99
1710.68 101
1710.78 102
1710.87 105
1710.97 108
1711.06 111
1711.16 115
1711.25 119
1711.35 123
1711.44 127
1711.54 131
1711.63 134
1711.73 137
1711.82 140
1711.91 141
1712.01 142
1712.10 140
1712.20 136
1712.29 130
1712.39 121
1712.48 112
1712.58 103
1712.67 95
1712.77 90
1712.86 86
1712.96 85
1713.05 86
1713.15 89
1713.24 92
1713.34 95
1713.43 97
1713.53 99
1713.62 99
1713.72 99
1713.81 99
1713.91 99
1714.00 100
1714.10 102
1714.19 105
1714.29 109
1714.38 113
1714.48 117
1714.57 120
1714.67 121
1714.76 120
1714.86 117
1714.95 113
1715.05 107
1715.14 102
1715.24 97
1715.33 94
1715.43 93
1715.52 93
1715.62 94
1715.71 96
1715.81 97
1715.90 97
1716.00 97
1716.09 96
1716.19 94
1716.28 92
1716.38 90
1716.47 88
1716.57 87
1716.66 85
1716.76 84
1716.85 84
1716.95 83
1717.04 82
1717.14 82
1717.23 82
1717.33 82
1717.42 83
1717.52 84
1717.61 87
1717.71 91
1717.80 96
1717.90 103
1717.99 110
1718.09 117
1718.18 124
1718.28 128
1718.37 131
1718.47 130
1718.56 127
1718.66 122
1718.75 116
1718.85 110
1718.94 106
1719.04 103
1719.13 102
1719.23 103
1719.32 106
1719.42 109
1719.51 112
1719.61 115
1719.70 116
1719.80 115
1719.89 113
1719.99 110
1720.08 106
1720.18 102
1720.27 97
1720.37 92
1720.46 87
1720.56 82
1720.65 78
1720.75 76
1720.84 75
1720.94 76
1721.03 78
1721.13 81
1721.22 83
1721.32 86
1721.41 87
1721.51 87
1721.60 87
1721.70 87
1721.79 88
1721.89 90
1721.98 94
1722.08 98
1722.17 102
1722.27 105
1722.36 107
1722.46 107
1722.56 106
1722.65 105
1722.75 105
1722.84 105
1722.94 107
1723.03 110
1723.13 113
1723.22 116
1723.32 119
1723.41 120
1723.51 119
1723.60 118
1723.70 115
1723.79 111
1723.89 108
1723.98 103
1724.08 99
1724.17 95
1724.27 91
1724.36 87
1724.46 84
1724.55 82
1724.65 81
1724.74 81
1724.84 82
1724.93 84
1725.03 86
1725.13 88
1725.22 90
1725.32 92
1725.41 92
1725.51 92
1725.60 92
1725.70 92
1725.79 92
1725.89 94
1725.98 98
1726.08 102
1726.17 107
1726.27 112
1726.36 116
1726.46 118
1726.55 118
1726.65 117
1726.74 115
1726.84 113
1726.93 111
1727.03 109
1727.13 108
1727.22 108
1727.32 109
1727.41 110
1727.51 112
1727.60 114
1727.70 116
1727.79 117
1727.89 118
1727.98 116
1728.08 112
1728.17 106
1728.27 100
1728.36 92
1728.46 85
1728.55 78
1728.65 74
1728.75 71
1728.84 71
1728.94 74
1729.03 78
1729.13 83
1729.22 89
1729.32 94
1729.41 99
1729.51 101
1729.60 102
1729.70 101
1729.79 100
1729.89 99
1729.98 97
1730.08 97
1730.18 98
1730.27 99
1730.37 100
1730.46 101
1730.56 102
1730.65 102
1730.75 100
1730.84 98
1730.94 96
1731.03 93
1731.13 92
1731.22 91
1731.32 91
1731.42 92
1731.51 94
1731.61 96
1731.70 98
1731.80 99
1731.89 101
1731.99 102
1732.08 103
1732.18 103
1732.27 102
1732.37 101
1732.46 98
1732.56 95
1732.66 91
1732.75 87
1732.85 83
1732.94 81
1733.04 81
1733.13 83
1733.23 86
1733.32 90
1733.42 94
1733.51 97
1733.61 98
1733.71 97
1733.80 94
1733.90 90
1733.99 87
1734.09 85
1734.18 87
1734.28 91
1734.37 98
1734.47 106
1734.56 114
1734.66 120
1734.76 124
1734.85 125
1734.95 124
1735.04 120
1735.14 115
1735.23 110
1735.33 106
1735.42 103
1735.52 101
1735.62 100
1735.71 101
1735.81 102
1735.90 103
1736.00 104
1736.09 105
1736.19 105
1736.28 104
1736.38 102
1736.47 100
1736.57 97
1736.67 95
1736.76 93
1736.86 92
1736.95 92
1737.05 93
1737.14 96
1737.24 98
1737.33 101
1737.43 103
1737.53 104
1737.62 104
1737.72 104
1737.81 104
1737.91 104
1738.00 105
1738.10 107
1738.19 110
1738.29 113
1738.39 116
1738.48 119
1738.58 121
1738.67 124
1738.77 126
1738.86 129
1738.96 132
1739.06 135
1739.15 138
1739.25 142
1739.34 145
1739.44 147
1739.53 148
1739.63 146
1739.72 143
1739.82 137
1739.92 130
1740.01 122
1740.11 114
1740.20 106
1740.30 100
1740.39 94
1740.49 89
1740.59 85
1740.68 81
1740.78 78
1740.87 75
1740.97 74
1741.06 73
1741.16 73
1741.25 74
1741.35 76
1741.45 79
1741.54 81
1741.64 82
1741.73 83
1741.83 85
1741.92 86
1742.02 88
1742.12 91
1742.21 95
1742.31 98
1742.40 102
1742.50 105
1742.59 107
1742.69 108
1742.79 108
1742.88 109
1742.98 110
1743.07 112
1743.17 114
1743.26 117
1743.36 118
1743.46 119
1743.55 119
1743.65 119
1743.74 117
1743.84 116
1743.93 115
1744.03 115
1744.13 116
1744.22 118
1744.32 120
1744.41 123
1744.51 125
1744.60 125
1744.70 124
1744.80 122
1744.89 117
1744.99 112
1745.08 105
1745.18 98
1745.28 91
1745.37 85
1745.47 79
1745.56 75
1745.66 72
1745.75 72
1745.85 75
1745.95 79
1746.04 86
1746.14 95
1746.23 104
1746.33 112
1746.42 118
1746.52 122
1746.62 123
1746.71 123
1746.81 120
1746.90 117
1747.00 114
1747.10 112
1747.19 110
1747.29 110
1747.38 111
1747.48 112
1747.57 114
1747.67 117
1747.77 119
1747.86 122
1747.96 124
1748.05 126
1748.15 127
1748.25 128
1748.34 128
1748.44 129
1748.53 129
1748.63 130
1748.72 130
1748.82 130
1748.92 128
1749.01 126
1749.11 123
1749.20 120
1749.30 117
1749.40 113
1749.49 111
1749.59 109
1749.68 106
1749.78 103
1749.88 100
1749.97 96
1750.07 92
1750.16 89
1750.26 88
1750.35 88
1750.45 91
1750.55 94
1750.64 98
1750.74 101
1750.83 103
1750.93 103
1751.03 101
1751.12 98
1751.22 94
1751.31 90
1751.41 86
1751.51 84
1751.60 83
1751.70 85
1751.79 87
1751.89 92
1751.99 97
1752.08 103
1752.18 108
1752.27 113
1752.37 115
1752.47 116
1752.56 115
1752.66 112
1752.75 108
1752.85 102
1752.95 97
1753.04 92
1753.14 89
1753.23 87
1753.33 86
1753.43 87
1753.52 88
1753.62 90
1753.71 91
1753.81 92
1753.91 93
1754.00 94
1754.10 94
1754.19 95
1754.29 96
1754.39 97
1754.48 99
1754.58 100
1754.67 100
1754.77 100
1754.87 99
1754.96 97
1755.06 95
1755.15 94
1755.25 94
1755.35 95
1755.44 97
1755.54 100
1755.63 105
1755.73 109
1755.83 112
1755.92 115
1756.02 116
1756.11 117
1756.21 118
1756.31 119
1756.40 120
1756.50 121
1756.59 122
1756.69 121
1756.79 120
1756.88 118
1756.98 114
1757.08 110
1757.17 105
1757.27 101
1757.36 98
1757.46 96
1757.56 96
1757.65 98
1757.75 102
1757.84 106
1757.94 110
1758.04 114
1758.13 117
1758.23 119
1758.32 119
1758.42 118
1758.52 116
1758.61 114
1758.71 113
1758.81 112
1758.90 111
1759.00 111
1759.09 111
1759.19 111
1759.29 111
1759.38 111
1759.48 111
1759.57 111
1759.67 111
1759.77 111
1759.86 110
1759.96 109
1760.06 107
1760.15 105
1760.25 104
1760.34 103
1760.44 104
1760.54 107
1760.63 112
1760.73 118
1760.83 125
1760.92 131
1761.02 136
1761.11 140
1761.21 142
1761.31 143
1761.40 144
1761.50 144
1761.59 145
1761.69 145
1761.79 146
1761.88 145
1761.98 142
1762.08 138
1762.17 132
1762.27 124
1762.36 116
1762.46 109
1762.56 103
1762.65 99
1762.75 98
1762.85 98
1762.94 100
1763.04 102
1763.13 104
1763.23 106
1763.33 106
1763.42 106
1763.52 106
1763.62 105
1763.71 104
1763.81 103
1763.90 103
1764.00 102
1764.10 102
1764.19 102
1764.29 103
1764.39 105
1764.48 108
1764.58 110
1764.68 112
1764.77 113
1764.87 113
1764.96 111
1765.06 109
1765.16 106
1765.25 105
1765.35 103
1765.45 103
1765.54 104
1765.64 105
1765.73 107
1765.83 108
1765.93 110
1766.02 112
1766.12 115
1766.22 118
1766.31 121
1766.41 125
1766.51 128
1766.60 131
1766.70 132
1766.79 133
1766.89 132
1766.99 129
1767.08 125
1767.18 120
1767.28 115
1767.37 110
1767.47 105
1767.57 101
1767.66 97
1767.76 93
1767.85 90
1767.95 87
1768.05 85
1768.14 82
1768.24 81
1768.34 80
1768.43 80
1768.53 81
1768.63 83
1768.72 85
1768.82 88
1768.92 90
1769.01 93
1769.11 95
1769.20 96
1769.30 96
1769.40 95
1769.49 94
1769.59 94
1769.69 94
1769.78 96
1769.88 98
1769.98 102
1770.07 105
1770.17 108
1770.27 110
1770.36 110
1770.46 108
1770.55 105
1770.65 101
1770.75 97
1770.84 94
1770.94 93
1771.04 92
1771.13 94
1771.23 97
1771.33 100
1771.42 104
1771.52 107
1771.62 109
1771.71 110
1771.81 110
1771.91 110
1772.00 109
1772.10 108
1772.20 107
1772.29 107
1772.39 107
1772.48 107
1772.58 107
1772.68 107
1772.77 106
1772.87 105
1772.97 102
1773.06 97
1773.16 92
1773.26 86
1773.35 81
1773.45 76
1773.55 73
1773.64 71
1773.74 70
1773.84 72
1773.93 74
1774.03 77
1774.13 81
1774.22 85
1774.32 89
1774.42 92
1774.51 94
1774.61 95
1774.71 95
1774.80 94
1774.90 92
1775.00 89
1775.09 86
1775.19 82
1775.28 78
1775.38 75
1775.48 74
1775.57 73
1775.67 75
1775.77 77
1775.86 80
1775.96 83
1776.06 86
1776.15 88
1776.25 88
1776.35 87
1776.44 86
1776.54 84
1776.64 83
1776.73 83
1776.83 83
1776.93 83
1777.02 84
1777.12 85
1777.22 86
1777.31 87
1777.41 89
1777.51 92
1777.60 96
1777.70 102
1777.80 108
1777.89 116
1777.99 123
1778.09 129
1778.18 134
1778.28 136
1778.38 136
1778.47 135
1778.57 131
1778.67 126
1778.76 121
1778.86 116
1778.96 112
1779.05 109
1779.15 108
1779.25 108
1779.34 110
1779.44 112
1779.54 114
1779.63 115
1779.73 114
1779.83 112
1779.92 109
1780.02 105
1780.12 100
1780.21 95
1780.31 91
1780.41 88
1780.50 87
1780.60 86
1780.70 87
1780.79 89
1780.89 92
1780.99 95
1781.09 99
1781.18 102
1781.28 106
1781.38 108
1781.47 109
1781.57 109
1781.67 108
1781.76 105
1781.86 102
1781.96 99
1782.05 97
1782.15 95
1782.25 93
1782.34 92
1782.44 91
1782.54 91
1782.63 90
1782.73 89
1782.83 88
1782.92 87
1783.02 87
1783.12 87
1783.21 87
1783.31 89
1783.41 90
1783.50 92
1783.60 93
1783.70 94
1783.80 95
1783.89 95
1783.99 96
1784.09 98
1784.18 100
1784.28 102
1784.38 105
1784.47 108
1784.57 110
1784.67 111
1784.76 110
1784.86 107
1784.96 103
1785.05 98
1785.15 92
1785.25 87
1785.34 82
1785.44 79
1785.54 77
1785.64 77
1785.73 78
1785.83 80
1785.93 83
1786.02 85
1786.12 87
1786.22 89
1786.31 89
1786.41 89
1786.51 89
1786.60 89
1786.70 88
1786.80 87
1786.90 86
1786.99 85
1787.09 84
1787.19 84
1787.28 85
1787.38 85
1787.48 86
1787.57 86
1787.67 86
1787.77 85
1787.86 85
1787.96 85
1788.06 88
1788.16 91
1788.25 97
1788.35 104
1788.45 111
1788.54 118
1788.64 125
1788.74 130
1788.83 135
1788.93 138
1789.03 140
1789.12 141
1789.22 142
1789.32 141
1789.42 140
1789.51 137
1789.61 134
1789.71 130
1789.80 125
1789.90 121
1790.00 118
1790.09 115
1790.19 112
1790.29 111
1790.39 111
1790.48 111
1790.58 111
1790.68 111
1790.77 110
1790.87 109
1790.97 108
1791.06 107
1791.16 106
1791.26 106
1791.36 106
1791.45 107
1791.55 109
1791.65 112
1791.74 116
1791.84 119
1791.94 122
1792.04 125
1792.13 126
1792.23 125
1792.33 122
1792.42 118
1792.52 113
1792.62 108
1792.71 103
1792.81 98
1792.91 95
1793.01 92
1793.10 90
1793.20 88
1793.30 87
1793.39 85
1793.49 84
1793.59 83
1793.69 82
1793.78 82
1793.88 81
1793.98 81
1794.07 81
1794.17 82
1794.27 83
1794.37 86
1794.46 89
1794.56 92
1794.66 94
1794.75 96
1794.85 98
1794.95 99
1795.04 100
1795.14 100
1795.24 100
1795.34 101
1795.43 101
1795.53 101
1795.63 101
1795.72 102
1795.82 103
1795.92 105
1796.02 107
1796.11 111
1796.21 115
1796.31 119
1796.41 124
1796.50 128
1796.60 131
1796.70 133
1796.79 132
1796.89 130
1796.99 126
1797.09 120
1797.18 115
1797.28 110
1797.38 107
1797.47 105
1797.57 104
1797.67 104
1797.77 105
1797.86 105
1797.96 104
1798.06 103
1798.15 101
1798.25 98
1798.35 97
1798.45 96
1798.54 95
1798.64 96
1798.74 96
1798.84 96
1798.93 95
1799.03 93
1799.13 91
1799.22 88
1799.32 86
1799.42 86
1799.52 87
1799.61 91
1799.71 96
1799.81 101
1799.90 106
1800.00 110
1800.10 112
1800.20 113
1800.29 111
1800.39 109
1800.49 106
1800.59 103
1800.68 100
1800.78 97
1800.88 95
1800.97 93
1801.07 92
1801.17 92
1801.27 93
1801.36 94
1801.46 96
1801.56 97
1801.66 99
1801.75 100
1801.85 102
1801.95 103
1802.05 104
1802.14 104
1802.24 104
1802.34 103
1802.43 101
1802.53 98
1802.63 94
1802.73 91
1802.82 89
1802.92 88
1803.02 89
1803.12 91
1803.21 94
1803.31 98
1803.41 101
1803.51 104
1803.60 105
1803.70 105
1803.80 105
1803.89 105
1803.99 105
1804.09 106
1804.19 108
1804.28 109
1804.38 111
1804.48 111
1804.58 111
1804.67 111
1804.77 110
1804.87 109
1804.97 109
1805.06 111
1805.16 113
1805.26 116
1805.36 119
1805.45 122
1805.55 124
1805.65 125
1805.75 123
1805.84 120
1805.94 115
1806.04 110
1806.13 106
1806.23 102
1806.33 100
1806.43 99
1806.52 100
1806.62 101
1806.72 101
1806.82 102
1806.91 102
1807.01 101
1807.11 100
1807.21 99
1807.30 99
1807.40 99
1807.50 99
1807.60 101
1807.69 103
1807.79 106
1807.89 109
1807.99 111
1808.08 113
1808.18 114
1808.28 114
1808.38 114
1808.47 114
1808.57 113
1808.67 112
1808.77 110
1808.86 107
1808.96 105
1809.06 102
1809.16 100
1809.25 98
1809.35 97
1809.45 96
1809.55 97
1809.64 98
1809.74 99
1809.84 100
1809.94 100
1810.03 100
1810.13 100
1810.23 99
1810.33 98
1810.42 97
1810.52 96
1810.62 94
1810.72 93
1810.81 92
1810.91 91
1811.01 89
1811.11 88
1811.20 86
1811.30 85
1811.40 85
1811.50 85
1811.60 87
1811.69 89
1811.79 93
1811.89 96
1811.99 100
1812.08 102
1812.18 103
1812.28 102
1812.38 100
1812.47 98
1812.57 94
1812.67 91
1812.77 87
1812.86 84
1812.96 82
1813.06 80
1813.16 79
1813.25 79
1813.35 80
1813.45 81
1813.55 84
1813.64 86
1813.74 89
1813.84 91
1813.94 92
1814.04 93
1814.13 93
1814.23 92
1814.33 91
1814.43 89
1814.52 87
1814.62 85
1814.72 84
1814.82 82
1814.91 82
1815.01 82
1815.11 83
1815.21 85
1815.31 89
1815.40 94
1815.50 100
1815.60 106
1815.70 113
1815.79 118
1815.89 122
1815.99 124
1816.09 124
1816.18 123
1816.28 121
1816.38 119
1816.48 117
1816.58 116
1816.67 115
1816.77 113
1816.87 112
1816.97 110
1817.06 108
1817.16 105
1817.26 103
1817.36 101
1817.45 101
1817.55 101
1817.65 102
1817.75 104
1817.85 107
1817.94 109
1818.04 111
1818.14 113
1818.24 115
1818.33 117
1818.43 118
1818.53 119
1818.63 119
1818.73 120
1818.82 119
1818.92 118
1819.02 117
1819.12 115
1819.21 114
1819.31 112
1819.41 111
1819.51 111
1819.61 110
1819.70 110
1819.80 110
1819.90 110
1820.00 109
1820.09 107
1820.19 105
1820.29 102
1820.39 99
1820.49 95
1820.58 92
1820.68 90
1820.78 89
1820.88 91
1820.97 94
1821.07 99
1821.17 105
1821.27 109
1821.37 112
1821.46 113
1821.56 111
1821.66 106
1821.76 100
1821.86 94
1821.95 87
1822.05 80
1822.15 75
1822.25 72
1822.34 70
1822.44 69
1822.54 70
1822.64 71
1822.74 73
1822.83 75
1822.93 77
1823.03 78
1823.13 79
1823.23 80
1823.32 81
1823.42 83
1823.52 85
1823.62 89
1823.72 94
1823.81 100
1823.91 107
1824.01 113
1824.11 119
1824.20 124
1824.30 128
1824.40 130
1824.50 131
1824.60 131
1824.69 131
1824.79 130
1824.89 129
1824.99 128
1825.09 127
1825.18 126
1825.28 125
1825.38 124
1825.48 123
1825.58 122
1825.67 121
1825.77 119
1825.87 118
1825.97 116
1826.07 116
1826.16 116
1826.26 117
1826.36 119
1826.46 123
1826.56 126
1826.65 129
1826.75 131
1826.85 131
1826.95 130
1827.05 128
1827.14 125
1827.24 122
1827.34 119
1827.44 118
1827.54 116
1827.63 116
1827.73 115
1827.83 115
1827.93 114
1828.03 114
1828.12 114
1828.22 114
1828.32 114
1828.42 114
1828.52 113
1828.61 112
1828.71 109
1828.81 107
1828.91 103
1829.01 100
1829.10 96
1829.20 92
1829.30 88
1829.40 85
1829.50 81
1829.59 79
1829.69 77
1829.79 75
1829.89 75
1829.99 75
1830.08 76
1830.18 76
1830.28 77
1830.38 77
1830.48 78
1830.57 79
1830.67 80
1830.77 82
1830.87 85
1830.97 87
1831.07 90
1831.16 92
1831.26 93
1831.36 94
1831.46 95
1831.56 95
1831.65 94
1831.75 94
1831.85 93
1831.95 93
1832.05 94
1832.14 94
1832.24 94
1832.34 94
1832.44 93
1832.54 92
1832.64 90
1832.73 87
1832.83 85
1832.93 82
1833.03 81
1833.13 80
1833.22 81
1833.32 83
1833.42 86
1833.52 90
1833.62 94
1833.72 98
1833.81 101
1833.91 104
1834.01 106
1834.11 106
1834.21 107
1834.30 107
1834.40 107
1834.50 106
1834.60 105
1834.70 104
1834.80 104
1834.89 105
1834.99 107
1835.09 110
1835.19 114
1835.29 117
1835.38 119
1835.48 120
1835.58 119
1835.68 116
1835.78 112
1835.88 108
1835.97 104
1836.07 101
1836.17 99
1836.27 98
1836.37 98
1836.47 98
1836.56 100
1836.66 103
1836.76 108
1836.86 113
1836.96 118
1837.05 123
1837.15 126
1837.25 126
1837.35 124
1837.45 120
1837.55 115
1837.64 110
1837.74 105
1837.84 102
1837.94 101
1838.04 101
1838.14 102
1838.23 103
1838.33 105
1838.43 107
1838.53 108
1838.63 108
1838.73 108
1838.82 106
1838.92 104
1839.02 101
1839.12 97
1839.22 92
1839.32 88
1839.41 84
1839.51 81
1839.61 79
1839.71 78
1839.81 79
1839.91 83
1840.00 88
1840.10 94
1840.20 102
1840.30 110
1840.40 117
1840.50 123
1840.59 127
1840.69 128
1840.79 127
1840.89 124
1840.99 120
1841.09 116
1841.18 111
1841.28 107
1841.38 105
1841.48 104
1841.58 104
1841.68 104
1841.77 104
1841.87 105
1841.97 106
1842.07 107
1842.17 109
1842.27 111
1842.36 114
1842.46 118
1842.56 121
1842.66 124
1842.76 127
1842.86 130
1842.95 132
1843.05 135
1843.15 137
1843.25 139
1843.35 141
1843.45 142
1843.55 142
1843.64 141
1843.74 138
1843.84 135
1843.94 132
1844.04 129
1844.14 126
1844.23 123
1844.33 121
1844.43 118
1844.53 115
1844.63 112
1844.73 109
1844.83 105
1844.92 102
1845.02 99
1845.12 97
1845.22 95
1845.32 96
1845.42 97
1845.51 100
1845.61 105
1845.71 110
1845.81 116
1845.91 120
1846.01 124
1846.11 127
1846.20 128
1846.30 128
1846.40 126
1846.50 124
1846.60 120
1846.70 116
1846.80 110
1846.89 104
1846.99 98
1847.09 92
1847.19 87
1847.29 84
1847.39 81
1847.49 79
1847.58 78
1847.68 77
1847.78 76
1847.88 75
1847.98 74
1848.08 73
1848.17 73
1848.27 74
1848.37 74
1848.47 75
1848.57 77
1848.67 78
1848.77 79
1848.86 80
1848.96 81
1849.06 82
1849.16 83
1849.26 85
1849.36 87
1849.46 91
1849.56 95
1849.65 100
1849.75 104
1849.85 107
1849.95 108
1850.05 107
1850.15 105
1850.25 102
1850.34 98
1850.44 95
1850.54 93
1850.64 92
1850.74 93
1850.84 95
1850.94 98
1851.03 100
1851.13 103
1851.23 105
1851.33 107
1851.43 108
1851.53 110
1851.63 112
1851.72 113
1851.82 114
1851.92 115
1852.02 114
1852.12 113
1852.22 111
1852.32 108
1852.42 106
1852.51 104
1852.61 103
1852.71 102
1852.81 102
1852.91 102
1853.01 102
1853.11 102
1853.20 101
1853.30 101
1853.40 100
1853.50 100
1853.60 101
1853.70 102
1853.80 103
1853.90 105
1853.99 106
1854.09 107
1854.19 107
1854.29 108
1854.39 108
1854.49 109
1854.59 111
1854.69 112
1854.78 114
1854.88 114
1854.98 112
1855.08 110
1855.18 105
1855.28 100
1855.38 94
1855.48 89
1855.57 85
1855.67 82
1855.77 81
1855.87 82
1855.97 85
1856.07 89
1856.17 94
1856.27 100
1856.36 105
1856.46 109
1856.56 112
1856.66 113
1856.76 114
1856.86 113
1856.96 111
1857.06 109
1857.15 106
1857.25 103
1857.35 100
1857.45 99
1857.55 99
1857.65 100
1857.75 103
1857.85 107
1857.95 112
1858.04 117
1858.14 122
1858.24 126
1858.34 128
1858.44 129
1858.54 128
1858.64 127
1858.74 124
1858.83 121
1858.93 118
1859.03 116
1859.13 114
1859.23 113
1859.33 113
1859.43 114
1859.53 115
1859.63 118
1859.72 120
1859.82 123
1859.92 124
1860.02 124
1860.12 122
1860.22 118
1860.32 113
1860.42 106
1860.52 98
1860.61 91
1860.71 85
1860.81 80
1860.91 77
1861.01 77
1861.11 78
1861.21 81
1861.31 85
1861.41 90
1861.50 94
1861.60 98
1861.70 100
1861.80 102
1861.90 103
1862.00 103
1862.10 103
1862.20 104
1862.30 103
1862.39 103
1862.49 102
1862.59 100
1862.69 98
1862.79 96
1862.89 94
1862.99 92
1863.09 91
1863.19 90
1863.29 90
1863.38 91
1863.48 93
1863.58 96
1863.68 99
1863.78 104
1863.88 110
1863.98 116
1864.08 121
1864.18 126
1864.27 130
1864.37 132
1864.47 132
1864.57 129
1864.67 126
1864.77 121
1864.87 116
1864.97 111
1865.07 107
1865.17 102
1865.26 98
1865.36 93
1865.46 89
1865.56 86
1865.66 84
1865.76 83
1865.86 83
1865.96 84
1866.06 86
1866.16 88
1866.26 89
1866.35 90
1866.45 90
1866.55 91
1866.65 92
1866.75 94
1866.85 96
1866.95 98
1867.05 99
1867.15 100
1867.25 100
1867.34 99
1867.44 98
1867.54 97
1867.64 97
1867.74 97
1867.84 97
1867.94 97
1868.04 98
1868.14 98
1868.24 98
1868.34 98
1868.43 97
1868.53 97
1868.63 97
1868.73 98
1868.83 98
1868.93 99
1869.03 100
1869.13 100
1869.23 100
1869.33 99
1869.43 97
1869.53 95
1869.62 94
1869.72 94
1869.82 94
1869.92 94
1870.02 95
1870.12 96
1870.22 96
1870.32 94
1870.42 92
1870.52 90
1870.62 88
1870.71 86
1870.81 85
1870.91 86
1871.01 87
1871.11 90
1871.21 93
1871.31 97
1871.41 101
1871.51 105
1871.61 107
1871.71 109
1871.81 110
1871.90 110
1872.00 109
1872.10 109
1872.20 108
1872.30 108
1872.40 109
1872.50 109
1872.60 111
1872.70 112
1872.80 113
1872.90 114
1873.00 115
1873.10 115
1873.19 113
1873.29 111
1873.39 107
1873.49 101
1873.59 94
1873.69 87
1873.79 79
1873.89 73
1873.99 68
1874.09 65
1874.19 63
1874.29 64
1874.39 67
1874.48 70
1874.58 75
1874.68 80
1874.78 84
1874.88 88
1874.98 91
1875.08 94
1875.18 96
1875.28 98
1875.38 101
1875.48 104
1875.58 107
1875.68 109
1875.78 110
1875.87 110
1875.97 108
1876.07 105
1876.17 101
1876.27 97
1876.37 94
1876.47 92
1876.57 91
1876.67 92
1876.77 94
1876.87 97
1876.97 101
1877.07 104
1877.17 108
1877.26 111
1877.36 114
1877.46 117
1877.56 118
1877.66 118
1877.76 116
1877.86 113
1877.96 109
1878.06 105
1878.16 101
1878.26 98
1878.36 96
1878.46 94
1878.56 92
1878.66 90
1878.76 88
1878.85 85
1878.95 82
1879.05 80
1879.15 79
1879.25 79
1879.35 80
1879.45 82
1879.55 87
1879.65 92
1879.75 98
1879.85 105
1879.95 112
1880.05 119
1880.15 125
1880.25 128
1880.35 130
1880.44 129
1880.54 127
1880.64 125
1880.74 122
1880.84 120
1880.94 119
1881.04 120
1881.14 120
1881.24 120
1881.34 119
1881.44 118
1881.54 115
1881.64 112
1881.74 109
1881.84 107
1881.94 106
1882.04 107
1882.14 108
1882.23 111
1882.33 115
1882.43 118
1882.53 120
1882.63 121
1882.73 120
1882.83 118
1882.93 114
1883.03 111
1883.13 108
1883.23 107
1883.33 108
1883.43 110
1883.53 114
1883.63 117
1883.73 118
1883.83 118
1883.93 115
1884.03 111
1884.13 105
1884.22 99
1884.32 93
1884.42 88
1884.52 85
1884.62 84
1884.72 84
1884.82 86
1884.92 88
1885.02 91
1885.12 93
1885.22 95
1885.32 98
1885.42 100
1885.52 103
1885.62 106
1885.72 109
1885.82 112
1885.92 113
1886.02 112
1886.12 109
1886.22 105
1886.32 100
1886.41 94
1886.51 89
1886.61 85
1886.71 83
1886.81 82
1886.91 82
1887.01 82
1887.11 83
1887.21 83
1887.31 84
1887.41 84
1887.51 85
1887.61 87
1887.71 89
1887.81 92
1887.91 95
1888.01 96
1888.11 97
1888.21 95
1888.31 92
1888.41 89
1888.51 86
1888.61 83
1888.71 82
1888.81 82
1888.90 84
1889.00 87
1889.10 90
1889.20 95
1889.30 99
1889.40 102
1889.50 104
1889.60 104
1889.70 102
1889.80 99
1889.90 95
1890.00 92
1890.10 90
1890.20 89
1890.30 91
1890.40 93
1890.50 95
1890.60 98
1890.70 99
1890.80 99
1890.90 98
1891.00 97
1891.10 95
1891.20 93
1891.30 91
1891.40 90
1891.50 90
1891.60 90
1891.70 89
1891.80 89
1891.90 89
1891.99 89
1892.09 90
1892.19 92
1892.29 95
1892.39 98
1892.49 101
1892.59 103
1892.69 105
1892.79 105
1892.89 105
1892.99 103
1893.09 102
1893.19 101
1893.29 102
1893.39 104
1893.49 107
1893.59 110
1893.69 114
1893.79 116
1893.89 117
1893.99 117
1894.09 115
1894.19 112
1894.29 110
1894.39 108
1894.49 107
1894.59 108
1894.69 111
1894.79 114
1894.89 117
1894.99 119
1895.09 121
1895.19 122
1895.29 123
1895.39 122
1895.49 121
1895.59 121
1895.69 120
1895.79 121
1895.89 122
1895.99 124
1896.09 127
1896.19 129
1896.29 132
1896.39 133
1896.48 134
1896.58 134
1896.68 133
1896.78 131
1896.88 130
1896.98 129
1897.08 129
1897.18 129
1897.28 130
1897.38 130
1897.48 130
1897.58 129
1897.68 129
1897.78 128
1897.88 128
1897.98 129
1898.08 131
1898.18 135
1898.28 139
1898.38 143
1898.48 146
1898.58 148
1898.68 148
1898.78 147
1898.88 144
1898.98 140
1899.08 136
1899.18 131
1899.28 128
1899.38 125
1899.48 123
1899.58 121
1899.68 120
1899.78 119
1899.88 119
1899.98 118
1900.08 118
1900.18 117
1900.28 116
1900.38 114
1900.48 111
1900.58 107
1900.68 103
1900.78 99
1900.88 95
1900.98 93
1901.08 92
1901.18 93
1901.28 96
1901.38 99
1901.48 103
1901.58 106
1901.68 109
1901.78 111
1901.88 112
1901.98 113
1902.08 113
1902.18 112
1902.28 111
1902.38 110
1902.48 108
1902.58 107
1902.68 107
1902.78 107
1902.88 108
1902.98 109
1903.08 111
1903.18 112
1903.28 112
1903.38 113
1903.48 114
1903.58 115
1903.68 118
1903.78 122
1903.88 126
1903.98 130
1904.08 134
1904.18 136
1904.28 136
1904.38 134
1904.48 130
1904.58 126
1904.68 123
1904.78 119
1904.88 116
1904.98 114
1905.08 112
1905.18 111
1905.28 109
1905.38 108
1905.48 107
1905.58 107
1905.68 107
1905.78 107
1905.88 108
1905.98 110
1906.08 111
1906.18 112
1906.28 112
1906.38 113
1906.48 113
1906.58 115
1906.68 117
1906.78 119
1906.88 123
1906.98 126
1907.08 128
1907.18 130
1907.28 131
1907.38 132
1907.48 132
1907.58 131
1907.68 131
1907.78 130
1907.88 130
1907.98 130
1908.08 130
1908.18 129
1908.28 128
1908.38 125
1908.48 122
1908.58 118
1908.68 112
1908.79 107
1908.89 101
1908.99 95
1909.09 90
1909.19 86
1909.29 82
1909.39 80
1909.49 79
1909.59 79
1909.69 80
1909.79 82
1909.89 85
1909.99 88
1910.09 93
1910.19 97
1910.29 100
1910.39 102
1910.49 102
1910.59 99
1910.69 96
1910.79 92
1910.89 89
1910.99 88
1911.09 90
1911.19 95
1911.29 101
1911.39 107
1911.49 111
1911.59 114
1911.69 115
1911.79 114
1911.89 111
1911.99 109
1912.09 107
1912.19 106
1912.29 106
1912.39 106
1912.49 107
1912.59 109
1912.69 111
1912.79 114
1912.89 117
1912.99 121
1913.09 124
1913.19 126
1913.30 127
1913.40 127
1913.50 124
1913.60 121
1913.70 117
1913.80 114
1913.90 111
1914.00 110
1914.10 111
1914.20 113
1914.30 117
1914.40 121
1914.50 124
1914.60 125
1914.70 124
1914.80 121
1914.90 116
1915.00 110
1915.10 104
1915.20 100
1915.30 98
1915.40 98
1915.50 101
1915.60 106
1915.70 112
1915.80 118
1915.90 124
1916.00 128
1916.10 131
1916.20 133
1916.30 135
1916.41 137
1916.51 141
1916.61 145
1916.71 149
1916.81 153
1916.91 156
1917.01 156
1917.11 154
1917.21 151
1917.31 146
1917.41 142
1917.51 138
1917.61 136
1917.71 135
1917.81 136
1917.91 136
1918.01 137
1918.11 136
1918.21 135
1918.31 132
1918.41 129
1918.51 126
1918.61 122
1918.71 118
1918.81 115
1918.91 112
1919.02 110
1919.12 108
1919.22 107
1919.32 106
1919.42 106
1919.52 105
1919.62 104
1919.72 103
1919.82 102
1919.92 101
1920.02 101
1920.12 103
1920.22 106
1920.32 111
1920.42 117
1920.52 124
1920.62 130
1920.72 135
1920.82 138
1920.92 140
1921.02 140
1921.13 139
1921.23 138
1921.33 137
1921.43 136
1921.53 135
1921.63 134
1921.73 133
1921.83 131
1921.93 128
1922.03 124
1922.13 120
1922.23 116
1922.33 111
1922.43 108
1922.53 105
1922.63 104
1922.73 105
1922.83 107
1922.93 110
1923.03 114
1923.14 118
1923.24 121
1923.34 123
1923.44 125
1923.54 125
1923.64 124
1923.74 123
1923.84 122
1923.94 121
1924.04 119
1924.14 119
1924.24 118
1924.34 118
1924.44 119
1924.54 119
1924.64 120
1924.74 120
1924.84 121
1924.95 123
1925.05 125
1925.15 127
1925.25 131
1925.35 134
1925.45 135
1925.55 135
1925.65 133
1925.75 129
1925.85 123
1925.95 117
1926.05 111
1926.15 107
1926.25 105
1926.35 106
1926.45 107
1926.56 110
1926.66 112
1926.76 113
1926.86 114
1926.96 113
1927.06 113
1927.16 114
1927.26 116
1927.36 120
1927.46 124
1927.56 129
1927.66 133
1927.76 135
1927.86 136
1927.96 135
1928.06 133
1928.17 129
1928.27 126
1928.37 121
1928.47 117
1928.57 112
1928.67 107
1928.77 102
1928.87 98
1928.97 95
1929.07 93
1929.17 91
1929.27 91
1929.37 91
1929.47 92
1929.58 93
1929.68 95
1929.78 98
1929.88 103
1929.98 108
1930.08 114
1930.18 119
1930.28 124
1930.38 128
1930.48 130
1930.58 132
1930.68 133
1930.78 133
1930.88 133
1930.99 133
1931.09 133
1931.19 132
1931.29 130
1931.39 127
1931.49 123
1931.59 117
1931.69 111
1931.79 105
1931.89 100
1931.99 97
1932.09 97
1932.19 100
1932.30 104
1932.40 110
1932.50 116
1932.60 119
1932.70 121
1932.80 120
1932.90 116
1933.00 112
1933.10 108
1933.20 104
1933.30 102
1933.40 102
1933.50 102
1933.61 104
1933.71 106
1933.81 108
1933.91 110
1934.01 112
1934.11 113
1934.21 114
1934.31 114
1934.41 114
1934.51 113
1934.61 112
1934.71 110
1934.82 108
1934.92 106
1935.02 104
1935.12 102
1935.22 100
1935.32 98
1935.42 97
1935.52 97
1935.62 97
1935.72 97
1935.82 98
1935.92 100
1936.03 103
1936.13 106
1936.23 110
1936.33 114
1936.43 117
1936.53 119
1936.63 120
1936.73 120
1936.83 119
1936.93 117
1937.03 114
1937.14 112
1937.24 111
1937.34 110
1937.44 110
1937.54 110
1937.64 111
1937.74 112
1937.84 113
1937.94 115
1938.04 116
1938.14 116
1938.25 116
1938.35 116
1938.45 115
1938.55 114
1938.65 113
1938.75 113
1938.85 113
1938.95 113
1939.05 113
1939.15 114
1939.26 114
1939.36 115
1939.46 115
1939.56 116
1939.66 117
1939.76 117
1939.86 117
1939.96 116
1940.06 114
1940.16 113
1940.26 112
1940.37 112
1940.47 113
1940.57 114
1940.67 116
1940.77 118
1940.87 119
1940.97 119
1941.07 118
1941.17 116
1941.27 113
1941.38 109
1941.48 105
1941.58 100
1941.68 96
1941.78 92
1941.88 88
1941.98 86
1942.08 85
1942.18 86
1942.29 88
1942.39 93
1942.49 99
1942.59 105
1942.69 111
1942.79 116
1942.89 120
1942.99 121
1943.09 121
1943.19 118
1943.30 114
1943.40 109
1943.50 104
1943.60 99
1943.70 95
1943.80 93
1943.90 93
1944.00 94
1944.10 96
1944.21 99
1944.31 100
1944.41 100
1944.51 100
1944.61 98
1944.71 97
1944.81 96
1944.91 97
1945.01 100
1945.12 104
1945.22 109
1945.32 115
1945.42 122
1945.52 127
1945.62 130
1945.72 132
1945.82 131
1945.92 129
1946.03 126
1946.13 123
1946.23 120
1946.33 118
1946.43 117
1946.53 115
1946.63 113
1946.73 111
1946.83 107
1946.94 104
1947.04 101
1947.14 98
1947.24 96
1947.34 95
1947.44 95
1947.54 94
1947.64 93
1947.74 92
1947.85 89
1947.95 87
1948.05 85
1948.15 84
1948.25 85
1948.35 88
1948.45 92
1948.55 96
1948.66 101
1948.76 105
1948.86 108
1948.96 110
1949.06 110
1949.16 109
1949.26 106
1949.36 103
1949.47 99
1949.57 96
1949.67 92
1949.77 88
1949.87 85
1949.97 84
1950.07 83
1950.17 84
1950.28 85
1950.38 86
1950.48 87
1950.58 86
1950.68 85
1950.78 84
1950.88 82
1950.98 82
1951.09 82
1951.19 84
1951.29 88
1951.39 92
1951.49 97
1951.59 101
1951.69 104
1951.79 106
1951.90 107
1952.00 110
1952.10 113
1952.20 117
1952.30 123
1952.40 129
1952.50 135
1952.60 139
1952.71 142
1952.81 142
1952.91 139
1953.01 135
1953.11 130
1953.21 124
1953.31 118
1953.42 113
1953.52 110
1953.62 107
1953.72 106
1953.82 104
1953.92 104
1954.02 103
1954.12 103
1954.23 102
1954.33 101
1954.43 100
1954.53 99
1954.63 97
1954.73 95
1954.83 92
1954.94 90
1955.04 88
1955.14 86
1955.24 86
1955.34 88
1955.44 91
1955.54 94
1955.65 99
1955.75 103
1955.85 107
1955.95 110
1956.05 113
1956.15 114
1956.25 115
1956.35 115
1956.46 115
1956.56 115
1956.66 115
1956.76 115
1956.86 115
1956.96 114
1957.06 112
1957.17 109
1957.27 106
1957.37 104
1957.47 102
1957.57 103
1957.67 105
1957.77 109
1957.88 115
1957.98 120
1958.08 125
1958.18 129
1958.28 130
1958.38 131
1958.48 130
1958.59 128
1958.69 127
1958.79 127
1958.89 127
1958.99 128
1959.09 128
1959.20 128
1959.30 127
1959.40 125
1959.50 123
1959.60 120
1959.70 116
1959.80 112
1959.91 108
1960.01 104
1960.11 100
1960.21 96
1960.31 92
1960.41 90
1960.51 89
1960.62 90
1960.72 93
1960.82 98
1960.92 105
1961.02 111
1961.12 116
1961.23 120
1961.33 121
1961.43 119
1961.53 115
1961.63 109
1961.73 104
1961.83 100
1961.94 98
1962.04 98
1962.14 100
1962.24 105
1962.34 109
1962.44 113
1962.55 117
1962.65 119
1962.75 119
1962.85 118
1962.95 117
1963.05 115
1963.15 113
1963.26 112
1963.36 111
1963.46 111
1963.56 112
1963.66 113
1963.76 116
1963.87 121
1963.97 125
1964.07 130
1964.17 134
1964.27 136
1964.37 137
1964.48 135
1964.58 131
1964.68 126
1964.78 121
1964.88 116
1964.98 111
1965.09 107
1965.19 103
1965.29 99
1965.39 96
1965.49 92
1965.59 88
1965.70 84
1965.80 81
1965.90 78
1966.00 76
1966.10 75
1966.20 75
1966.30 75
1966.41 76
1966.51 78
1966.61 80
1966.71 83
1966.81 86
1966.92 90
1967.02 94
1967.12 97
1967.22 101
1967.32 104
1967.42 107
1967.53 109
1967.63 110
1967.73 110
1967.83 110
1967.93 110
1968.03 109
1968.14 109
1968.24 110
1968.34 111
1968.44 112
1968.54 114
1968.64 114
1968.75 113
1968.85 111
1968.95 108
1969.05 105
1969.15 101
1969.25 99
1969.36 97
1969.46 97
1969.56 99
1969.66 101
1969.76 104
1969.86 108
1969.97 111
1970.07 113
1970.17 113
1970.27 112
1970.37 109
1970.48 106
1970.58 103
1970.68 101
1970.78 99
1970.88 99
1970.98 98
1971.09 98
1971.19 97
1971.29 95
1971.39 93
1971.49 90
1971.59 87
1971.70 84
1971.80 82
1971.90 79
1972.00 77
1972.10 75
1972.21 74
1972.31 74
1972.41 76
1972.51 81
1972.61 86
1972.71 93
1972.82 100
1972.92 106
1973.02 110
1973.12 113
1973.22 114
1973.33 113
1973.43 111
1973.53 109
1973.63 106
1973.73 102
1973.84 99
1973.94 96
1974.04 93
1974.14 90
1974.24 87
1974.34 85
1974.45 84
1974.55 84
1974.65 86
1974.75 88
1974.85 91
1974.96 94
1975.06 97
1975.16 100
1975.26 103
1975.36 105
1975.47 106
1975.57 108
1975.67 109
1975.77 111
1975.87 113
1975.97 116
1976.08 119
1976.18 122
1976.28 126
1976.38 130
1976.48 134
1976.59 138
1976.69 142
1976.79 144
1976.89 146
1976.99 147
1977.10 146
1977.20 143
1977.30 138
1977.40 133
1977.50 127
1977.61 121
1977.71 116
1977.81 112
1977.91 109
1978.01 109
1978.12 110
1978.22 112
1978.32 114
1978.42 118
1978.52 120
1978.63 122
1978.73 122
1978.83 121
1978.93 118
1979.03 114
1979.14 110
1979.24 106
1979.34 102
1979.44 101
1979.54 100
1979.65 101
1979.75 102
1979.85 104
1979.95 105
1980.05 106
1980.16 107
1980.26 109
1980.36 111
1980.46 115
1980.56 119
1980.67 123
1980.77 127
1980.87 129
1980.97 131
1981.07 132
1981.18 132
1981.28 132
1981.38 132
1981.48 132
1981.58 132
1981.69 132
1981.79 132
1981.89 131
1981.99 129
1982.09 126
1982.20 124
1982.30 121
1982.40 118
1982.50 115
1982.60 113
1982.71 111
1982.81 110
1982.91 109
1983.01 108
1983.11 108
1983.22 108
1983.32 107
1983.42 106
1983.52 106
1983.63 105
1983.73 104
1983.83 104
1983.93 104
1984.03 103
1984.14 103
1984.24 101
1984.34 100
1984.44 98
1984.54 97
1984.65 95
1984.75 95
1984.85 95
1984.95 97
1985.06 101
1985.16 107
1985.26 114
1985.36 122
1985.46 130
1985.57 136
1985.67 141
1985.77 145
1985.87 146
1985.97 147
1986.08 147
1986.18 147
1986.28 148
1986.38 149
1986.49 151
1986.59 154
1986.69 155
1986.79 156
1986.89 156
1987.00 154
1987.10 149
1987.20 143
1987.30 136
1987.41 128
1987.51 119
1987.61 111
1987.71 104
1987.81 98
1987.92 94
1988.02 92
1988.12 91
1988.22 90
1988.33 91
1988.43 93
1988.53 95
1988.63 99
1988.73 102
1988.84 106
1988.94 110
1989.04 114
1989.14 116
1989.25 118
1989.35 119
1989.45 119
1989.55 119
1989.65 119
1989.76 120
1989.86 120
1989.96 120
1990.06 120
1990.17 119
1990.27 118
1990.37 116
1990.47 114
1990.57 111
1990.68 108
1990.78 105
1990.88 101
1990.98 97
1991.09 94
1991.19 91
1991.29 89
1991.39 89
1991.50 90
1991.60 93
1991.70 97
1991.80 102
1991.90 107
1992.01 112
1992.11 117
1992.21 122
1992.31 125
1992.42 128
1992.52 130
1992.62 132
1992.72 133
1992.83 133
1992.93 133
1993.03 132
1993.13 130
1993.24 127
1993.34 124
1993.44 120
1993.54 116
1993.64 112
1993.75 108
1993.85 104
1993.95 100
1994.05 96
1994.16 92
1994.26 88
1994.36 85
1994.46 82
1994.57 80
1994.67 80
1994.77 82
1994.87 84
1994.98 88
1995.08 92
1995.18 95
1995.28 97
1995.39 98
1995.49 98
1995.59 97
1995.69 96
1995.79 95
1995.90 95
1996.00 96
1996.10 98
1996.20 102
1996.31 106
1996.41 111
1996.51 115
1996.61 117
1996.72 117
1996.82 115
1996.92 111
1997.02 106
1997.13 101
1997.23 98
1997.33 97
1997.43 97
1997.54 98
1997.64 101
1997.74 104
1997.84 106
1997.95 109
1998.05 111
1998.15 112
1998.25 113
1998.36 113
1998.46 112
1998.56 110
1998.66 106
1998.77 102
1998.87 98
1998.97 94
1999.07 91
1999.18 89
1999.28 87
1999.38 87
1999.48 88
1999.59 89
1999.69 91
1999.79 93
1999.89 96
2000.00 99
2000.10 102
2000.20 105
2000.30 108
2000.41 110
2000.51 111
2000.61 113
2000.71 114
2000.82 115
2000.92 117
2001.02 119
2001.12 120
2001.23 121
2001.33 121
2001.43 120
2001.53 117
2001.64 114
2001.74 109
2001.84 104
2001.94 99
2002.05 94
2002.15 90
2002.25 86
2002.36 83
2002.46 80
2002.56 78
2002.66 78
2002.77 78
2002.87 80
2002.97 83
2003.07 87
2003.18 92
2003.28 96
2003.38 100
2003.48 103
2003.59 104
2003.69 104
2003.79 104
2003.89 103
2004.00 101
2004.10 101
2004.20 100
2004.30 100
2004.41 101
2004.51 101
2004.61 101
2004.72 100
2004.82 99
2004.92 97
2005.02 94
2005.13 91
2005.23 88
2005.33 86
2005.43 84
2005.54 83
2005.64 83
2005.74 83
2005.84 84
2005.95 85
2006.05 86
2006.15 87
2006.26 88
2006.36 88
2006.46 89
2006.56 89
2006.67 89
2006.77 88
2006.87 87
2006.97 85
2007.08 83
2007.18 82
2007.28 81
2007.39 80
2007.49 80
2007.59 80
2007.69 81
2007.80 82
2007.90 83
2008.00 86
2008.10 89
2008.21 92
2008.31 96
2008.41 100
2008.52 103
2008.62 105
2008.72 107
2008.82 108
2008.93 109
2009.03 110
2009.13 111
2009.23 111
2009.34 111
2009.44 108
2009.54 105
2009.65 100
2009.75 96
2009.85 91
2009.95 88
2010.06 85
2010.16 82
2010.26 80
2010.37 78
2010.47 76
2010.57 74
2010.67 73
2010.78 72
2010.88 73
2010.98 75
2011.08 78
2011.19 83
2011.29 87
2011.39 92
2011.50 96
2011.60 99
2011.70 100
2011.80 99
2011.91 97
2012.01 94
2012.11 90
2012.22 88
2012.32 86
2012.42 86
2012.52 88
2012.63 92
2012.73 97
2012.83 102
2012.94 107
2013.04 110
2013.14 112
2013.24 113
2013.35 112
2013.45 109
2013.55 106
2013.66 102
2013.76 98
2013.86 94
2013.96 90
2014.07 86
2014.17 83
2014.27 81
2014.38 79
2014.48 79
2014.58 80
2014.68 82
2014.79 84
2014.89 85
2014.99 87
2015.10 87
2015.20 87
2015.30 86
2015.41 85
2015.51 83
2015.61 81
2015.71 80
2015.82 79
2015.92 81
2016.02 83
2016.13 86
2016.23 89
2016.33 92
2016.43 94
2016.54 95
2016.64 94
2016.74 94
2016.85 93
2016.95 92
2017.05 91
2017.16 91
2017.26 90
2017.36 89
2017.46 88
2017.57 87
2017.67 87
2017.77 88
2017.88 91
2017.98 94
2018.08 97
2018.19 100
2018.29 101
2018.39 100
2018.49 98
2018.60 93
2018.70 87
2018.80 81
2018.91 76
2019.01 73
2019.11 72
2019.22 74
2019.32 77
2019.42 82
2019.52 88
2019.63 92
2019.73 97
2019.83 100
2019.94 102
2020.04 104
2020.14 106
2020.25 108
2020.35 109
2020.45 108
2020.55 106
2020.66 103
2020.76 97
2020.86 91
2020.97 85
2021.07 80
2021.17 76
2021.28 74
2021.38 74
2021.48 76
2021.59 79
2021.69 84
2021.79 89
2021.89 94
2022.00 100
2022.10 105
2022.20 109
2022.31 113
2022.41 116
2022.51 118
2022.62 118
2022.72 117
2022.82 114
2022.93 110
2023.03 105
2023.13 101
2023.24 98
2023.34 97
2023.44 97
2023.54 99
2023.65 102
2023.75 106
2023.85 108
2023.96 110
2024.06 110
2024.16 110
2024.27 108
2024.37 105
2024.47 101
2024.58 97
2024.68 92
2024.78 88
2024.89 85
2024.99 83
2025.09 83
2025.19 86
2025.30 89
2025.40 94
2025.50 98
2025.61 101
2025.71 102
2025.81 102
2025.92 101
2026.02 99
2026.12 98
2026.23 98
2026.33 98
2026.43 100
2026.54 102
2026.64 105
2026.74 107
2026.85 108
2026.95 109
2027.05 108
2027.16 107
2027.26 106
2027.36 104
2027.47 103
2027.57 101
2027.67 99
2027.78 97
2027.88 95
2027.98 91
2028.08 87
2028.19 82
2028.29 78
2028.39 74
2028.50 71
2028.60 69
2028.70 70
2028.81 72
2028.91 75
2029.01 80
2029.12 85
2029.22 90
2029.32 96
2029.43 102
2029.53 107
2029.63 111
2029.74 113
2029.84 114
2029.94 112
2030.05 109
2030.15 105
2030.25 101
2030.36 98
2030.46 96
2030.56 95
2030.67 95
2030.77 95
2030.87 95
2030.98 95
2031.08 95
2031.18 96
2031.29 97
2031.39 100
2031.49 103
2031.60 107
2031.70 110
2031.80 112
2031.91 113
2032.01 111
2032.11 109
2032.22 107
2032.32 106
2032.42 105
2032.53 106
2032.63 108
2032.73 109
2032.84 110
2032.94 110
2033.04 108
2033.15 105
2033.25 102
2033.35 98
2033.46 96
2033.56 94
2033.66 93
2033.77 92
2033.87 92
2033.97 92
2034.08 91
2034.18 90
2034.28 89
2034.39 88
2034.49 87
2034.59 86
2034.70 84
2034.80 83
2034.90 81
2035.01 80
2035.11 78
2035.22 76
2035.32 74
2035.42 72
2035.53 70
2035.63 69
2035.73 68
2035.84 68
2035.94 69
2036.04 71
2036.15 75
2036.25 79
2036.35 83
2036.46 88
2036.56 91
2036.66 93
2036.77 95
2036.87 95
2036.97 95
2037.08 95
2037.18 96
2037.28 97
2037.39 97
2037.49 97
2037.59 96
2037.70 95
2037.80 92
2037.91 89
2038.01 86
2038.11 82
2038.22 80
2038.32 79
2038.42 78
2038.53 79
2038.63 82
2038.73 85
2038.84 90
2038.94 95
2039.04 100
2039.15 105
2039.25 110
2039.35 113
2039.46 115
2039.56 116
2039.66 116
2039.77 116
2039.87 115
2039.98 114
2040.08 113
2040.18 113
2040.29 112
2040.39 111
2040.49 109
2040.60 108
2040.70 107
2040.80 106
2040.91 107
2041.01 110
2041.11 113
2041.22 117
2041.32 120
2041.43 121
2041.53 120
2041.63 117
2041.74 113
2041.84 107
2041.94 101
2042.05 95
2042.15 90
2042.25 86
2042.36 84
2042.46 83
2042.57 84
2042.67 86
2042.77 89
2042.88 92
2042.98 94
2043.08 96
2043.19 96
2043.29 96
2043.39 96
2043.50 96
2043.60 97
2043.71 99
2043.81 102
2043.91 105
2044.02 108
2044.12 110
2044.22 111
2044.33 111
2044.43 111
2044.53 110
2044.64 110
2044.74 110
2044.85 110
2044.95 110
2045.05 110
2045.16 110
2045.26 110
2045.36 109
2045.47 109
2045.57 109
2045.67 110
2045.78 111
2045.88 114
2045.99 117
2046.09 120
2046.19 124
2046.30 127
2046.40 129
2046.50 129
2046.61 129
2046.71 127
2046.82 125
2046.92 123
2047.02 122
2047.13 120
2047.23 119
2047.33 118
2047.44 115
2047.54 112
2047.65 108
2047.75 104
2047.85 99
2047.96 95
2048.06 91
2048.16 89
2048.27 88
2048.37 89
2048.48 92
2048.58 94
2048.68 98
2048.79 101
2048.89 104
2048.99 107
2049.10 108
2049.20 108
2049.31 107
2049.41 106
2049.51 104
2049.62 102
2049.72 101
2049.82 100
2049.93 101
2050.03 103
2050.14 105
2050.24 107
2050.34 108
2050.45 109
2050.55 108
2050.66 107
2050.76 105
2050.86 102
2050.97 99
2051.07 96
2051.17 93
2051.28 92
2051.38 92
2051.49 93
2051.59 95
2051.69 99
2051.80 102
2051.90 106
2052.00 108
2052.11 110
2052.21 111
2052.32 112
2052.42 113
2052.52 115
2052.63 116
2052.73 117
2052.84 118
2052.94 118
2053.04 118
2053.15 116
2053.25 114
2053.36 112
2053.46 109
2053.56 106
2053.67 102
2053.77 98
2053.87 93
2053.98 88
2054.08 83
2054.19 80
2054.29 78
2054.39 79
2054.50 81
2054.60 85
2054.71 90
2054.81 95
2054.91 99
2055.02 103
2055.12 105
2055.23 106
2055.33 105
2055.43 105
2055.54 103
2055.64 102
2055.75 100
2055.85 99
2055.95 98
2056.06 98
2056.16 98
2056.27 98
2056.37 98
2056.47 97
2056.58 97
2056.68 96
2056.79 97
2056.89 98
2056.99 100
2057.10 104
2057.20 108
2057.30 113
2057.41 117
2057.51 119
2057.62 119
2057.72 118
2057.82 115
2057.93 111
2058.03 107
2058.14 104
2058.24 102
2058.34 102
2058.45 103
2058.55 105
2058.66 108
2058.76 112
2058.87 117
2058.97 121
2059.07 126
2059.18 131
2059.28 134
2059.39 135
2059.49 134
2059.59 131
2059.70 127
2059.80 121
2059.91 115
2060.01 109
2060.11 104
2060.22 99
2060.32 95
2060.43 92
2060.53 89
2060.63 86
2060.74 83
2060.84 80
2060.95 77
2061.05 75
2061.15 73
2061.26 73
2061.36 72
2061.47 72
2061.57 72
2061.67 73
2061.78 73
2061.88 73
2061.99 74
2062.09 74
2062.20 75
2062.30 78
2062.40 81
2062.51 84
2062.61 88
2062.72 92
2062.82 95
2062.92 99
2063.03 102
2063.13 105
2063.24 109
2063.34 113
2063.44 117
2063.55 121
2063.65 123
2063.76 123
2063.86 122
2063.97 119
2064.07 115
2064.17 111
2064.28 107
2064.38 104
2064.49 104
2064.59 104
2064.69 106
2064.80 107
2064.90 109
2065.01 109
2065.11 109
2065.22 108
2065.32 107
2065.42 107
2065.53 107
2065.63 108
2065.74 109
2065.84 111
2065.95 113
2066.05 114
2066.15 114
2066.26 113
2066.36 112
2066.47 109
2066.57 107
2066.67 106
2066.78 107
2066.88 110
2066.99 114
2067.09 119
2067.20 124
2067.30 127
2067.40 130
2067.51 130
2067.61 128
2067.72 126
2067.82 123
2067.93 121
2068.03 120
2068.13 121
2068.24 123
2068.34 126
2068.45 129
2068.55 131
2068.66 132
2068.76 132
2068.86 129
2068.97 125
2069.07 121
2069.18 116
2069.28 111
2069.39 106
2069.49 102
2069.59 99
2069.70 96
2069.80 93
2069.91 90
2070.01 86
2070.12 83
2070.22 80
2070.32 77
2070.43 75
2070.53 75
2070.64 75
2070.74 76
2070.85 78
2070.95 79
2071.05 81
2071.16 84
2071.26 86
2071.37 89
2071.47 93
2071.58 98
2071.68 103
2071.78 108
2071.89 112
2071.99 115
2072.10 117
2072.20 117
2072.31 116
2072.41 114
2072.52 112
2072.62 111
2072.72 111
2072.83 111
2072.93 112
2073.04 113
2073.14 114
2073.25 114
2073.35 112
2073.45 110
2073.56 107
2073.66 104
2073.77 102
2073.87 101
2073.98 101
2074.08 102
2074.19 104
2074.29 105
2074.39 106
2074.50 106
2074.60 104
2074.71 102
2074.81 99
2074.92 97
2075.02 96
2075.13 97
2075.23 98
2075.33 101
2075.44 105
2075.54 108
2075.65 110
2075.75 112
2075.86 113
2075.96 114
2076.07 114
2076.17 115
2076.27 115
2076.38 115
2076.48 115
2076.59 115
2076.69 115
2076.80 115
2076.90 116
2077.01 118
2077.11 120
2077.21 123
2077.32 124
2077.42 125
2077.53 124
2077.63 122
2077.74 118
2077.84 114
2077.95 110
2078.05 108
2078.16 107
2078.26 107
2078.36 109
2078.47 111
2078.57 112
2078.68 112
2078.78 111
2078.89 109
2078.99 107
2079.10 104
2079.20 103
2079.30 102
2079.41 102
2079.51 102
2079.62 103
2079.72 105
2079.83 108
2079.93 111
2080.04 114
2080.14 118
2080.25 121
2080.35 122
2080.46 121
2080.56 118
2080.66 114
2080.77 109
2080.87 103
2080.98 98
2081.08 95
2081.19 93
2081.29 93
2081.40 95
2081.50 98
2081.61 101
2081.71 105
2081.81 108
2081.92 110
2082.02 110
2082.13 110
2082.23 109
2082.34 108
2082.44 107
2082.55 108
2082.65 109
2082.76 111
2082.86 113
2082.97 114
2083.07 114
2083.17 113
2083.28 110
2083.38 107
2083.49 105
2083.59 102
2083.70 101
2083.80 100
2083.91 99
2084.01 97
2084.12 95
2084.22 92
2084.33 89
2084.43 86
2084.54 84
2084.64 84
2084.74 86
2084.85 89
2084.95 93
2085.06 97
2085.16 100
2085.27 101
2085.37 101
2085.48 99
2085.58 96
2085.69 91
2085.79 86
2085.90 81
2086.00 75
2086.11 70
2086.21 66
2086.32 63
2086.42 62
2086.52 63
2086.63 65
2086.73 69
2086.84 73
2086.94 78
2087.05 83
2087.15 88
2087.26 91
2087.36 93
2087.47 95
2087.57 95
2087.68 96
2087.78 96
2087.89 98
2087.99 100
2088.10 102
2088.20 104
2088.31 106
2088.41 108
2088.51 109
2088.62 110
2088.72 111
2088.83 112
2088.93 112
2089.04 112
2089.14 111
2089.25 109
2089.35 107
2089.46 104
2089.56 101
2089.67 98
2089.77 96
2089.88 93
2089.98 91
2090.09 88
2090.19 86
2090.30 83
2090.40 80
2090.51 78
2090.61 76
2090.72 75
2090.82 76
2090.93 77
2091.03 80
2091.14 83
2091.24 86
2091.34 88
2091.45 90
2091.55 91
2091.66 92
2091.76 92
2091.87 92
2091.97 92
2092.08 91
2092.18 90
2092.29 89
2092.39 88
2092.50 87
2092.60 86
2092.71 87
2092.81 88
2092.92 91
2093.02 94
2093.13 98
2093.23 101
2093.34 103
2093.44 104
2093.55 104
2093.65 101
2093.76 98
2093.86 95
2093.97 93
2094.07 92
2094.18 92
2094.28 95
2094.39 98
2094.49 103
2094.60 108
2094.70 112
2094.81 114
2094.91 115
2095.02 115
2095.12 112
2095.23 108
2095.33 103
2095.44 98
2095.54 93
2095.65 89
2095.75 87
2095.86 88
2095.96 90
2096.07 93
2096.17 98
2096.28 102
2096.38 105
2096.49 109
2096.59 112
2096.70 115
2096.80 118
2096.91 122
2097.01 125
2097.12 127
2097.22 126
2097.33 124
2097.43 119
2097.54 112
2097.64 105
2097.75 98
2097.85 93
2097.96 90
2098.06 89
2098.17 90
2098.27 93
2098.38 97
2098.48 101
2098.59 104
2098.69 105
2098.80 105
2098.90 103
2099.01 99
2099.11 95
2099.22 91
2099.32 87
2099.43 85
2099.53 84
2099.64 85
2099.74 86
2099.85 88
2099.95 89
2100.06 89
2100.16 89
2100.27 87
2100.37 84
2100.48 81
2100.58 79
2100.69 77
2100.79 76
2100.90 75
2101.00 75
2101.11 76
2101.21 77
2101.32 79
2101.42 82
2101.53 85
2101.63 87
2101.74 88
2101.84 87
2101.95 86
2102.05 83
2102.16 80
2102.26 77
2102.37 75
2102.47 73
2102.58 72
2102.68 71
2102.79 70
2102.89 69
2103.00 67
2103.10 65
2103.21 63
2103.31 62
2103.42 62
2103.52 63
2103.63 65
2103.73 66
2103.84 68
2103.95 69
2104.05 70
2104.16 70
2104.26 71
2104.37 73
2104.47 75
2104.58 78
2104.68 82
2104.79 86
2104.89 89
2105.00 92
2105.10 94
2105.21 96
2105.31 98
2105.42 100
2105.52 103
2105.63 108
2105.73 112
2105.84 117
2105.94 121
2106.05 123
2106.15 124
2106.26 123
2106.36 121
2106.47 118
2106.58 115
2106.68 113
2106.79 111
2106.89 109
2107.00 109
2107.10 108
2107.21 108
2107.31 108
2107.42 107
2107.52 107
2107.63 107
2107.73 106
2107.84 105
2107.94 104
2108.05 102
2108.15 99
2108.26 96
2108.36 92
2108.47 88
2108.57 85
2108.68 82
2108.79 80
2108.89 79
2109.00 79
2109.10 80
2109.21 82
2109.31 86
2109.42 91
2109.52 97
2109.63 103
2109.73 109
2109.84 114
2109.94 118
2110.05 121
2110.15 122
2110.26 123
2110.36 122
2110.47 122
2110.58 121
2110.68 120
2110.79 119
2110.89 117
2111.00 115
2111.10 112
2111.21 109
2111.31 107
2111.42 106
2111.52 107
2111.63 109
2111.73 112
2111.84 115
2111.95 117
2112.05 117
2112.16 117
2112.26 115
2112.37 113
2112.47 111
2112.58 110
2112.68 110
2112.79 111
2112.89 112
2113.00 113
2113.10 113
2113.21 114
2113.31 114
2113.42 114
2113.53 115
2113.63 116
2113.74 118
2113.84 121
2113.95 124
2114.05 126
2114.16 127
2114.26 126
2114.37 123
2114.47 119
2114.58 114
2114.69 107
2114.79 100
2114.90 94
2115.00 88
2115.11 84
2115.21 80
2115.32 79
2115.42 78
2115.53 79
2115.63 80
2115.74 82
2115.85 83
2115.95 86
2116.06 88
2116.16 90
2116.27 93
2116.37 95
2116.48 98
2116.58 100
2116.69 102
2116.79 104
2116.90 105
2117.01 107
2117.11 109
2117.22 111
2117.32 112
2117.43 113
2117.53 113
2117.64 111
2117.74 108
2117.85 104
2117.95 99
2118.06 95
2118.17 92
2118.27 90
2118.38 89
2118.48 89
2118.59 89
2118.69 89
2118.80 89
2118.90 88
2119.01 87
2119.12 86
2119.22 85
2119.33 83
2119.43 82
2119.54 81
2119.64 81
2119.75 80
2119.85 80
2119.96 80
2120.07 80
2120.17 80
2120.28 81
2120.38 81
2120.49 83
2120.59 85
2120.70 88
2120.80 91
2120.91 94
2121.02 97
2121.12 99
2121.23 100
2121.33 101
2121.44 103
2121.54 104
2121.65 105
2121.75 107
2121.86 108
2121.97 108
2122.07 106
2122.18 103
2122.28 99
2122.39 94
2122.49 90
2122.60 87
2122.71 86
2122.81 86
2122.92 88
2123.02 90
2123.13 93
2123.23 96
2123.34 99
2123.44 101
2123.55 103
2123.66 104
2123.76 103
2123.87 102
2123.97 101
2124.08 99
2124.18 98
2124.29 99
2124.40 100
2124.50 103
2124.61 106
2124.71 110
2124.82 114
2124.92 116
2125.03 117
2125.14 117
2125.24 116
2125.35 115
2125.45 114
2125.56 114
2125.66 114
2125.77 114
2125.88 113
2125.98 112
2126.09 110
2126.19 107
2126.30 105
2126.40 104
2126.51 105
2126.62 107
2126.72 110
2126.83 114
2126.93 119
2127.04 123
2127.14 126
2127.25 128
2127.36 129
2127.46 129
2127.57 127
2127.67 126
2127.78 124
2127.88 123
2127.99 122
2128.10 122
2128.20 122
2128.31 122
2128.41 123
2128.52 123
2128.62 123
2128.73 123
2128.84 121
2128.94 118
2129.05 114
2129.15 109
2129.26 105
2129.37 101
2129.47 98
2129.58 97
2129.68 97
2129.79 98
2129.89 100
2130.00 100
2130.11 101
2130.21 101
2130.32 100
2130.42 100
2130.53 100
2130.64 101
2130.74 102
2130.85 102
2130.95 102
2131.06 101
2131.16 99
2131.27 96
2131.38 93
2131.48 90
2131.59 87
2131.69 84
2131.80 81
2131.91 79
2132.01 77
2132.12 76
2132.22 76
2132.33 76
2132.43 78
2132.54 81
2132.65 85
2132.75 90
2132.86 95
2132.96 99
2133.07 103
2133.18 105
2133.28 106
2133.39 106
2133.49 105
2133.60 103
2133.71 102
2133.81 101
2133.92 102
2134.02 105
2134.13 109
2134.23 114
2134.34 120
2134.45 126
2134.55 131
2134.66 134
2134.76 135
2134.87 134
2134.98 133
2135.08 131
2135.19 131
2135.29 132
2135.40 134
2135.51 137
2135.61 141
2135.72 143
2135.82 143
2135.93 140
2136.04 135
2136.14 129
2136.25 121
2136.35 114
2136.46 107
2136.57 101
2136.67 97
2136.78 95
2136.88 95
2136.99 95
2137.10 97
2137.20 101
2137.31 105
2137.41 111
2137.52 118
2137.63 125
2137.73 132
2137.84 139
2137.94 145
2138.05 149
2138.16 152
2138.26 153
2138.37 153
2138.47 152
2138.58 150
2138.69 147
2138.79 143
2138.90 139
2139.00 134
2139.11 129
2139.22 123
2139.32 117
2139.43 111
2139.53 105
2139.64 98
2139.75 91
2139.85 85
2139.96 80
2140.06 78
2140.17 77
2140.28 79
2140.38 82
2140.49 88
2140.59 93
2140.70 99
2140.81 104
2140.91 108
2141.02 109
2141.12 109
2141.23 107
2141.34 103
2141.44 100
2141.55 96
2141.66 94
2141.76 94
2141.87 97
2141.97 101
2142.08 105
2142.19 109
2142.29 112
2142.40 114
2142.50 113
2142.61 112
2142.72 109
2142.82 107
2142.93 104
2143.03 101
2143.14 99
2143.25 96
2143.35 93
2143.46 90
2143.57 87
2143.67 85
2143.78 83
2143.88 82
2143.99 82
2144.10 82
2144.20 84
2144.31 87
2144.41 90
2144.52 94
2144.63 98
2144.73 101
2144.84 103
2144.95 103
2145.05 102
2145.16 101
2145.26 100
2145.37 100
2145.48 102
2145.58 104
2145.69 106
2145.80 109
2145.90 110
2146.01 111
2146.11 111
2146.22 110
2146.33 109
2146.43 108
2146.54 108
2146.64 107
2146.75 106
2146.86 105
2146.96 104
2147.07 102
2147.18 101
2147.28 100
2147.39 100
2147.49 99
2147.60 99
2147.71 98
2147.81 97
2147.92 95
2148.03 92
2148.13 90
2148.24 89
2148.34 89
2148.45 90
2148.56 93
2148.66 96
2148.77 100
2148.88 104
2148.98 106
2149.09 108
2149.19 109
2149.30 109
2149.41 107
2149.51 104
2149.62 100
2149.73 96
2149.83 91
2149.94 87
2150.05 84
2150.15 83
2150.26 83
2150.36 85
2150.47 87
2150.58 90
2150.68 92
2150.79 93
2150.90 94
2151.00 94
2151.11 95
2151.21 95
2151.32 96
2151.43 97
2151.53 98
2151.64 99
2151.75 100
2151.85 100
2151.96 99
2152.07 99
2152.17 99
2152.28 100
2152.38 102
2152.49 104
2152.60 108
2152.70 111
2152.81 115
2152.92 117
2153.02 118
2153.13 118
2153.24 116
2153.34 113
2153.45 109
2153.55 105
2153.66 100
2153.77 97
2153.87 95
2153.98 94
2154.09 94
2154.19 96
2154.30 98
2154.41 100
2154.51 102
2154.62 103
2154.73 105
2154.83 106
2154.94 107
2155.04 108
2155.15 108
2155.26 109
2155.36 109
2155.47 109
2155.58 108
2155.68 107
2155.79 105
2155.90 103
2156.00 100
2156.11 98
2156.22 95
2156.32 92
2156.43 88
2156.53 85
2156.64 83
2156.75 80
2156.85 79
2156.96 79
2157.07 80
2157.17 82
2157.28 85
2157.39 89
2157.49 93
2157.60 97
2157.71 102
2157.81 107
2157.92 112
2158.03 118
2158.13 123
2158.24 126
2158.35 128
2158.45 128
2158.56 127
2158.66 124
2158.77 120
2158.88 117
2158.98 114
2159.09 113
2159.20 113
2159.30 115
2159.41 118
2159.52 121
2159.62 125
2159.73 129
2159.84 131
2159.94 132
2160.05 132
2160.16 130
2160.26 127
2160.37 124
2160.48 119
2160.58 115
2160.69 112
2160.80 109
2160.90 107
2161.01 107
2161.12 107
2161.22 109
2161.33 112
2161.44 114
2161.54 117
2161.65 119
2161.75 121
2161.86 120
2161.97 118
2162.07 115
2162.18 110
2162.29 104
2162.39 97
2162.50 91
2162.61 86
2162.71 83
2162.82 81
2162.93 81
2163.03 83
2163.14 86
2163.25 91
2163.35 97
2163.46 103
2163.57 110
2163.67 116
2163.78 120
2163.89 124
2163.99 126
2164.10 126
2164.21 126
2164.31 124
2164.42 123
2164.53 120
2164.63 118
2164.74 117
2164.85 116
2164.95 116
2165.06 117
2165.17 118
2165.27 118
2165.38 118
2165.49 117
2165.59 115
2165.70 112
2165.81 109
2165.91 106
2166.02 103
2166.13 100
2166.23 97
2166.34 93
2166.45 89
2166.55 84
2166.66 80
2166.77 78
2166.87 76
2166.98 76
2167.09 76
2167.19 77
2167.30 76
2167.41 76
2167.51 75
2167.62 74
2167.73 74
2167.84 74
2167.94 75
2168.05 77
2168.16 78
2168.26 79
2168.37 79
2168.48 79
2168.58 78
2168.69 78
2168.80 77
2168.90 77
2169.01 78
2169.12 79
2169.22 81
2169.33 85
2169.44 89
2169.54 93
2169.65 97
2169.76 101
2169.86 104
2169.97 106
2170.08 108
2170.18 109
2170.29 110
2170.40 111
2170.50 113
2170.61 115
2170.72 117
2170.83 118
2170.93 120
2171.04 121
2171.15 122
2171.25 123
2171.36 124
2171.47 125
2171.57 125
2171.68 124
2171.79 123
2171.89 120
2172.00 116
2172.11 112
2172.21 108
2172.32 106
2172.43 104
2172.53 104
2172.64 105
2172.75 107
2172.86 110
2172.96 113
2173.07 117
2173.18 119
2173.28 121
2173.39 122
2173.50 121
2173.60 119
2173.71 117
2173.82 114
2173.92 112
2174.03 110
2174.14 108
2174.24 107
2174.35 107
2174.46 107
2174.57 108
2174.67 110
2174.78 113
2174.89 117
2174.99 121
2175.10 126
2175.21 131
2175.31 134
2175.42 135
2175.53 135
2175.63 133
2175.74 130
2175.85 127
2175.96 123
2176.06 119
2176.17 115
2176.28 111
2176.38 107
2176.49 103
2176.60 100
2176.70 98
2176.81 99
2176.92 102
2177.03 107
2177.13 113
2177.24 120
2177.35 127
2177.45 133
2177.56 138
2177.67 141
2177.77 142
2177.88 141
2177.99 139
2178.09 137
2178.20 135
2178.31 134
2178.42 134
2178.52 135
2178.63 138
2178.74 142
2178.84 147
2178.95 151
2179.06 155
2179.17 158
2179.27 159
2179.38 159
2179.49 156
2179.59 151
2179.70 145
2179.81 138
2179.91 131
2180.02 125
2180.13 121
2180.24 119
2180.34 121
2180.45 125
2180.56 132
2180.66 139
2180.77 146
2180.88 151
2180.98 154
2181.09 155
2181.20 152
2181.31 148
2181.41 142
2181.52 137
2181.63 131
2181.73 126
2181.84 122
2181.95 118
2182.06 115
2182.16 112
2182.27 110
2182.38 110
2182.48 112
2182.59 115
2182.70 119
2182.81 123
2182.91 125
2183.02 127
2183.13 126
2183.23 124
2183.34 121
2183.45 117
2183.56 114
2183.66 111
2183.77 110
2183.88 109
2183.98 110
2184.09 111
2184.20 112
2184.31 115
2184.41 119
2184.52 124
2184.63 130
2184.73 136
2184.84 143
2184.95 149
2185.06 153
2185.16 156
2185.27 156
2185.38 155
2185.48 152
2185.59 146
2185.70 140
2185.81 132
2185.91 124
2186.02 116
2186.13 109
2186.23 104
2186.34 99
2186.45 96
2186.56 94
2186.66 94
2186.77 95
2186.88 98
2186.98 101
2187.09 105
2187.20 109
2187.31 113
2187.41 116
2187.52 119
2187.63 121
2187.74 122
2187.84 123
2187.95 124
2188.06 125
2188.16 125
2188.27 125
2188.38 124
2188.49 123
2188.59 122
2188.70 121
2188.81 122
2188.92 123
2189.02 126
2189.13 129
2189.24 132
2189.34 134
2189.45 135
2189.56 135
2189.67 134
2189.77 130
2189.88 126
2189.99 120
2190.10 114
2190.20 108
2190.31 103
2190.42 99
2190.52 97
2190.63 96
2190.74 97
2190.85 98
2190.95 99
2191.06 100
2191.17 100
2191.28 99
2191.38 97
2191.49 94
2191.60 92
2191.70 89
2191.81 88
2191.92 88
2192.03 91
2192.13 95
2192.24 101
2192.35 109
2192.46 118
2192.56 126
2192.67 133
2192.78 137
2192.89 139
2192.99 137
2193.10 133
2193.21 128
2193.32 122
2193.42 116
2193.53 112
2193.64 109
2193.74 107
2193.85 105
2193.96 104
2194.07 103
2194.17 101
2194.28 100
2194.39 99
2194.50 98
2194.60 99
2194.71 101
2194.82 103
2194.93 105
2195.03 106
2195.14 105
2195.25 102
2195.36 98
2195.46 93
2195.57 89
2195.68 85
2195.79 84
2195.89 85
2196.00 87
2196.11 91
2196.22 95
2196.32 99
2196.43 102
2196.54 104
2196.65 105
2196.75 104
2196.86 104
2196.97 104
2197.07 104
2197.18 106
2197.29 109
2197.40 112
2197.50 115
2197.61 117
2197.72 118
2197.83 118
2197.93 117
2198.04 115
2198.15 113
2198.26 112
2198.36 111
2198.47 110
2198.58 110
2198.69 111
2198.79 111
2198.90 110
2199.01 109
2199.12 108
2199.22 106
2199.33 104
2199.44 103
2199.55 102
2199.65 102
2199.76 104
2199.87 107
2199.98 111
2200.08 115
2200.19 119
2200.30 122
2200.41 124
2200.52 126
2200.62 127
2200.73 127
2200.84 126
2200.95 124
2201.05 123
2201.16 121
2201.27 119
2201.38 117
2201.48 116
2201.59 115
2201.70 114
2201.81 114
2201.91 114
2202.02 115
2202.13 116
2202.24 117
2202.34 119
2202.45 121
2202.56 124
2202.67 125
2202.77 126
2202.88 125
2202.99 123
2203.10 120
2203.20 115
2203.31 110
2203.42 105
2203.53 100
2203.64 96
2203.74 92
2203.85 89
2203.96 88
2204.07 87
2204.17 88
2204.28 88
2204.39 90
2204.50 91
2204.60 92
2204.71 92
2204.82 92
2204.93 92
2205.03 93
2205.14 93
2205.25 95
2205.36 96
2205.47 98
2205.57 100
2205.68 102
2205.79 104
2205.90 105
2206.00 105
2206.11 106
2206.22 107
2206.33 108
2206.43 110
2206.54 111
2206.65 112
2206.76 112
2206.87 112
2206.97 111
2207.08 109
2207.19 108
2207.30 107
2207.40 107
2207.51 107
2207.62 109
2207.73 111
2207.83 113
2207.94 116
2208.05 118
2208.16 121
2208.27 125
2208.37 128
2208.48 131
2208.59 134
2208.70 137
2208.80 138
2208.91 138
2209.02 137
2209.13 134
2209.24 130
2209.34 126
2209.45 122
2209.56 118
2209.67 115
2209.77 113
2209.88 112
2209.99 112
2210.10 112
2210.21 112
2210.31 111
2210.42 109
2210.53 106
2210.64 102
2210.74 98
2210.85 95
2210.96 91
2211.07 88
2211.18 86
2211.28 83
2211.39 81
2211.50 80
2211.61 79
2211.71 80
2211.82 82
2211.93 86
2212.04 92
2212.15 99
2212.25 105
2212.36 111
2212.47 115
2212.58 117
2212.68 116
2212.79 114
2212.90 110
2213.01 106
2213.12 101
2213.22 98
2213.33 96
2213.44 95
2213.55 97
2213.66 100
2213.76 103
2213.87 105
2213.98 106
2214.09 105
2214.19 102
2214.30 97
2214.41 93
2214.52 89
2214.63 87
2214.73 88
2214.84 90
2214.95 93
2215.06 97
2215.17 101
2215.27 103
2215.38 105
2215.49 105
2215.60 104
2215.71 101
2215.81 98
2215.92 94
2216.03 90
2216.14 87
2216.25 85
2216.35 84
2216.46 84
2216.57 85
2216.68 86
2216.78 88
2216.89 89
2217.00 90
2217.11 91
2217.22 93
2217.32 95
2217.43 98
2217.54 101
2217.65 105
2217.76 109
2217.86 111
2217.97 113
2218.08 114
2218.19 113
2218.30 112
2218.40 112
2218.51 111
2218.62 112
2218.73 113
2218.84 114
2218.94 116
2219.05 118
2219.16 121
2219.27 123
2219.38 125
2219.48 127
2219.59 127
2219.70 126
2219.81 124
2219.92 120
2220.02 116
2220.13 110
2220.24 105
2220.35 101
2220.46 96
2220.56 93
2220.67 90
2220.78 87
2220.89 86
2221.00 86
2221.10 86
2221.21 88
2221.32 89
2221.43 91
2221.54 93
2221.65 95
2221.75 96
2221.86 97
2221.97 97
2222.08 97
2222.19 98
2222.29 99
2222.40 101
2222.51 102
2222.62 104
2222.73 106
2222.83 107
2222.94 107
2223.05 105
2223.16 103
2223.27 101
2223.37 98
2223.48 95
2223.59 92
2223.70 89
2223.81 87
2223.91 85
2224.02 85
2224.13 87
2224.24 90
2224.35 93
2224.46 98
2224.56 102
2224.67 104
2224.78 106
2224.89 106
2225.00 106
2225.10 105
2225.21 106
2225.32 107
2225.43 109
2225.54 113
2225.65 118
2225.75 123
2225.86 128
2225.97 133
2226.08 137
2226.19 140
2226.29 143
2226.40 144
2226.51 144
2226.62 141
2226.73 137
2226.84 131
2226.94 124
2227.05 117
2227.16 111
2227.27 106
2227.38 103
2227.48 102
2227.59 102
2227.70 103
2227.81 104
2227.92 104
2228.03 103
2228.13 102
2228.24 100
2228.35 99
2228.46 99
2228.57 100
2228.67 102
2228.78 104
2228.89 105
2229.00 106
2229.11 106
2229.22 105
2229.32 103
2229.43 102
2229.54 102
2229.65 102
2229.76 102
2229.87 103
2229.97 104
2230.08 105
2230.19 106
2230.30 107
2230.41 108
2230.52 110
2230.62 111
2230.73 111
2230.84 111
2230.95 109
2231.06 107
2231.16 105
2231.27 103
2231.38 101
2231.49 100
2231.60 100
2231.71 100
2231.81 101
2231.92 102
2232.03 102
2232.14 102
2232.25 101
2232.36 99
2232.46 97
2232.57 93
2232.68 90
2232.79 87
2232.90 84
2233.01 82
2233.11 81
2233.22 80
2233.33 79
2233.44 79
2233.55 78
2233.66 78
2233.76 77
2233.87 77
2233.98 77
2234.09 77
2234.20 78
2234.31 80
2234.41 82
2234.52 85
2234.63 89
2234.74 94
2234.85 99
2234.96 103
2235.07 106
2235.17 108
2235.28 107
2235.39 106
2235.50 103
2235.61 101
2235.72 99
2235.82 98
2235.93 99
2236.04 101
2236.15 103
2236.26 105
2236.37 106
2236.47 107
2236.58 106
2236.69 104
2236.80 102
2236.91 98
2237.02 95
2237.13 91
2237.23 88
2237.34 85
2237.45 83
2237.56 83
2237.67 83
2237.78 84
2237.88 85
2237.99 87
2238.10 88
2238.21 90
2238.32 91
2238.43 92
2238.53 92
2238.64 91
2238.75 90
2238.86 89
2238.97 87
2239.08 86
2239.19 86
2239.29 86
2239.40 86
2239.51 87
2239.62 88
2239.73 89
2239.84 91
2239.95 92
2240.05 94
2240.16 96
2240.27 97
2240.38 98
2240.49 99
2240.60 99
2240.70 98
2240.81 97
2240.92 96
2241.03 96
2241.14 96
2241.25 96
2241.36 98
2241.46 99
2241.57 101
2241.68 102
2241.79 103
2241.90 103
2242.01 102
2242.12 101
2242.22 99
2242.33 98
2242.44 98
2242.55 98
2242.66 99
2242.77 101
2242.88 104
2242.98 106
2243.09 108
2243.20 108
2243.31 107
2243.42 103
2243.53 97
2243.64 90
2243.74 82
2243.85 75
2243.96 68
2244.07 63
2244.18 60
2244.29 58
2244.40 60
2244.51 62
2244.61 66
2244.72 71
2244.83 75
2244.94 79
2245.05 81
2245.16 82
2245.27 81
2245.37 79
2245.48 76
2245.59 73
2245.70 71
2245.81 70
2245.92 71
2246.03 73
2246.13 76
2246.24 79
2246.35 83
2246.46 86
2246.57 88
2246.68 90
2246.79 92
2246.90 93
2247.00 94
2247.11 95
2247.22 97
2247.33 98
2247.44 98
2247.55 98
2247.66 97
2247.76 94
2247.87 90
2247.98 85
2248.09 80
2248.20 75
2248.31 72
2248.42 71
2248.53 73
2248.63 77
2248.74 82
2248.85 87
2248.96 91
2249.07 93
2249.18 93
2249.29 90
2249.40 86
2249.50 82
2249.61 79
2249.72 77
2249.83 78
2249.94 81
2250.05 86
2250.16 91
2250.27 96
2250.37 101
2250.48 104
2250.59 106
2250.70 107
2250.81 108
2250.92 109
2251.03 109
2251.14 109
2251.24 108
2251.35 106
2251.46 103
2251.57 101
2251.68 98
2251.79 96
2251.90 95
2252.01 93
2252.11 91
2252.22 89
2252.33 86
2252.44 84
2252.55 82
2252.66 82
2252.77 83
2252.88 87
2252.99 91
2253.09 97
2253.20 102
2253.31 107
2253.42 111
2253.53 114
2253.64 115
2253.75 114
2253.86 113
2253.96 112
2254.07 111
2254.18 110
2254.29 109
2254.40 109
2254.51 109
2254.62 109
2254.73 109
2254.84 109
2254.94 109
2255.05 109
2255.16 109
2255.27 109
2255.38 110
2255.49 110
2255.60 110
2255.71 111
2255.82 112
2255.92 114
2256.03 115
2256.14 117
2256.25 119
2256.36 120
2256.47 120
2256.58 118
2256.69 115
2256.80 112
2256.90 110
2257.01 108
2257.12 106
2257.23 106
2257.34 106
2257.45 107
2257.56 107
2257.67 106
2257.78 105
2257.88 104
2257.99 103
2258.10 101
2258.21 99
2258.32 97
2258.43 95
2258.54 93
2258.65 90
2258.76 88
2258.87 85
2258.97 83
2259.08 81
2259.19 79
2259.30 77
2259.41 76
2259.52 75
2259.63 74
2259.74 73
2259.85 72
2259.96 72
2260.06 73
2260.17 75
2260.28 78
2260.39 82
2260.50 87
2260.61 92
2260.72 96
2260.83 99
2260.94 101
2261.05 101
2261.15 100
2261.26 99
2261.37 96
2261.48 93
2261.59 90
2261.70 87
2261.81 84
2261.92 81
2262.03 79
2262.14 79
2262.24 79
2262.35 82
2262.46 86
2262.57 90
2262.68 95
2262.79 100
2262.90 104
2263.01 108
2263.12 112
2263.23 115
2263.34 119
2263.44 123
2263.55 126
2263.66 129
2263.77 129
2263.88 128
2263.99 125
2264.10 120
2264.21 115
2264.32 110
2264.43 106
2264.54 103
2264.64 100
2264.75 98
2264.86 96
2264.97 94
2265.08 92
2265.19 91
2265.30 92
2265.41 95
2265.52 99
2265.63 103
2265.74 108
2265.84 112
2265.95 115
2266.06 116
2266.17 115
2266.28 115
2266.39 114
2266.50 113
2266.61 113
2266.72 113
2266.83 113
2266.94 113
2267.05 112
2267.15 112
2267.26 111
2267.37 111
2267.48 111
2267.59 110
2267.70 109
2267.81 107
2267.92 105
2268.03 103
2268.14 100
2268.25 98
2268.36 96
2268.46 94
2268.57 93
2268.68 92
2268.79 91
2268.90 90
2269.01 89
2269.12 89
2269.23 88
2269.34 88
2269.45 89
2269.56 90
2269.67 92
2269.78 95
2269.88 98
2269.99 102
2270.10 106
2270.21 110
2270.32 114
2270.43 117
2270.54 121
2270.65 123
2270.76 125
2270.87 125
2270.98 123
2271.09 120
2271.20 116
2271.30 112
2271.41 108
2271.52 104
2271.63 102
2271.74 102
2271.85 102
2271.96 103
2272.07 104
2272.18 105
2272.29 104
2272.40 102
2272.51 99
2272.62 96
2272.73 92
2272.83 88
2272.94 85
2273.05 81
2273.16 79
2273.27 77
2273.38 76
2273.49 76
2273.60 76
2273.71 77
2273.82 79
2273.93 81
2274.04 83
2274.15 85
2274.26 87
2274.37 89
2274.47 91
2274.58 93
2274.69 94
2274.80 95
2274.91 96
2275.02 95
2275.13 94
2275.24 93
2275.35 91
2275.46 89
2275.57 87
2275.68 84
2275.79 82
2275.90 80
2276.01 78
2276.11 77
2276.22 78
2276.33 81
2276.44 86
2276.55 92
2276.66 98
2276.77 105
2276.88 110
2276.99 113
2277.10 115
2277.21 114
2277.32 111
2277.43 107
2277.54 102
2277.65 96
2277.76 91
2277.87 87
2277.97 83
2278.08 81
2278.19 81
2278.30 82
2278.41 83
2278.52 86
2278.63 89
2278.74 92
2278.85 95
2278.96 98
2279.07 100
2279.18 102
2279.29 104
2279.40 106
2279.51 109
2279.62 112
2279.73 117
2279.84 121
2279.94 125
2280.05 129
2280.16 131
2280.27 131
2280.38 129
2280.49 127
2280.60 123
2280.71 121
2280.82 119
2280.93 118
2281.04 118
2281.15 118
2281.26 119
2281.37 121
2281.48 122
2281.59 123
2281.70 125
2281.81 127
2281.92 129
2282.03 130
2282.13 131
2282.24 130
2282.35 129
2282.46 127
2282.57 125
2282.68 123
2282.79 122
2282.90 121
2283.01 121
2283.12 121
2283.23 121
2283.34 121
2283.45 120
2283.56 119
2283.67 117
2283.78 116
2283.89 114
2284.00 112
2284.11 111
2284.22 109
2284.33 108
2284.44 106
2284.55 105
2284.65 104
2284.76 103
2284.87 103
2284.98 103
2285.09 104
2285.20 105
2285.31 106
2285.42 108
2285.53 109
2285.64 109
2285.75 109
2285.86 107
2285.97 104
2286.08 100
2286.19 96
2286.30 91
2286.41 87
2286.52 84
2286.63 82
2286.74 80
2286.85 80
2286.96 80
2287.07 81
2287.18 81
2287.29 82
2287.40 83
2287.50 83
2287.61 83
2287.72 83
2287.83 83
2287.94 83
2288.05 83
2288.16 83
2288.27 83
2288.38 83
2288.49 84
2288.60 84
2288.71 85
2288.82 85
2288.93 85
2289.04 85
2289.15 84
2289.26 84
2289.37 84
2289.48 83
2289.59 82
2289.70 80
2289.81 79
2289.92 77
2290.03 76
2290.14 76
2290.25 77
2290.36 80
2290.47 84
2290.58 88
2290.69 93
2290.80 98
2290.91 103
2291.02 107
2291.12 110
2291.23 113
2291.34 113
2291.45 112
2291.56 110
2291.67 105
2291.78 100
2291.89 94
2292.00 88
2292.11 83
2292.22 80
2292.33 77
2292.44 76
2292.55 77
2292.66 78
2292.77 81
2292.88 85
2292.99 90
2293.10 95
2293.21 100
2293.32 104
2293.43 108
2293.54 111
2293.65 115
2293.76 119
2293.87 122
2293.98 126
2294.09 128
2294.20 129
2294.31 129
2294.42 126
2294.53 123
2294.64 120
2294.75 117
2294.86 115
2294.97 114
2295.08 114
2295.19 115
2295.30 116
2295.41 117
2295.52 119
2295.63 120
2295.74 122
2295.85 124
2295.96 126
2296.07 127
2296.18 128
2296.29 129
2296.40 129
2296.51 129
2296.62 128
2296.73 126
2296.83 123
2296.94 119
2297.05 115
2297.16 110
2297.27 105
2297.38 100
2297.49 97
2297.60 95
2297.71 94
2297.82 94
2297.93 95
2298.04 95
2298.15 96
2298.26 97
2298.37 98
2298.48 99
2298.59 100
2298.70 101
2298.81 102
2298.92 101
2299.03 99
2299.14 94
2299.25 88
2299.36 82
2299.47 76
2299.58 71
2299.69 69
2299.80 69
2299.91 71
2300.02 75
2300.13 80
2300.24 85
2300.35 90
2300.46 94
2300.57 98
2300.68 102
2300.79 105
2300.90 106
2301.01 107
2301.12 108
2301.23 108
2301.34 107
2301.45 106
2301.56 104
2301.67 101
2301.78 99
2301.89 96
2302.00 94
2302.11 93
2302.22 94
2302.33 97
2302.44 103
2302.55 109
2302.66 116
2302.77 122
2302.88 126
2302.99 128
2303.10 127
2303.21 126
2303.32 124
2303.43 122
2303.54 120
2303.65 118
2303.76 117
2303.87 117
2303.98 116
2304.09 115
2304.20 114
2304.31 113
2304.42 112
2304.53 111
2304.64 110
2304.75 109
2304.86 108
2304.97 107
2305.08 106
2305.19 104
2305.30 103
2305.41 102
2305.52 102
2305.63 102
2305.74 103
2305.85 104
2305.96 105
2306.07 105
2306.18 104
2306.29 103
2306.40 101
2306.51 100
2306.62 99
2306.73 98
2306.84 99
2306.95 99
2307.06 99
2307.18 99
2307.29 98
2307.40 97
2307.51 95
2307.62 92
2307.73 91
2307.84 89
2307.95 87
2308.06 85
2308.17 83
2308.28 80
2308.39 76
2308.50 71
2308.61 66
2308.72 61
2308.83 58
2308.94 56
2309.05 56
2309.16 58
2309.27 62
2309.38 67
2309.49 74
2309.60 80
2309.71 86
2309.82 91
2309.93 95
2310.04 99
2310.15 101
2310.26 102
2310.37 103
2310.48 102
2310.59 102
2310.70 101
2310.81 101
2310.92 102
2311.03 104
2311.14 107
2311.25 112
2311.36 116
2311.47 119
2311.58 121
2311.69 120
2311.80 117
2311.91 112
2312.02 107
2312.13 102
2312.24 98
2312.35 97
2312.46 98
2312.57 100
2312.68 105
2312.79 110
2312.91 114
2313.02 118
2313.13 120
2313.24 121
2313.35 121
2313.46 120
2313.57 119
2313.68 117
2313.79 114
2313.90 111
2314.01 107
2314.12 103
2314.23 98
2314.34 94
2314.45 92
2314.56 90
2314.67 89
2314.78 90
2314.89 91
2315.00 93
2315.11 96
2315.22 98
2315.33 101
2315.44 103
2315.55 106
2315.66 108
2315.77 109
2315.88 110
2315.99 110
2316.10 110
2316.21 108
2316.32 107
2316.43 105
2316.55 104
2316.66 104
2316.77 106
2316.88 109
2316.99 114
2317.10 119
2317.21 123
2317.32 127
2317.43 129
2317.54 129
2317.65 128
2317.76 125
2317.87 122
2317.98 119
2318.09 117
2318.20 115
2318.31 114
2318.42 113
2318.53 112
2318.64 111
2318.75 110
2318.86 108
2318.97 105
2319.08 102
2319.19 99
2319.30 96
2319.42 95
2319.53 95
2319.64 96
2319.75 99
2319.86 102
2319.97 104
2320.08 107
2320.19 108
2320.30 110
2320.41 111
2320.52 113
2320.63 115
2320.74 117
2320.85 120
2320.96 123
2321.07 126
2321.18 129
2321.29 132
2321.40 135
2321.51 137
2321.62 139
2321.73 140
2321.84 140
2321.96 138
2322.07 136
2322.18 133
2322.29 130
2322.40 127
2322.51 125
2322.62 124
2322.73 124
2322.84 125
2322.95 126
2323.06 127
2323.17 127
2323.28 126
2323.39 123
2323.50 119
2323.61 115
2323.72 110
2323.83 105
2323.94 99
2324.05 94
2324.17 90
2324.28 86
2324.39 83
2324.50 81
2324.61 79
2324.72 78
2324.83 77
2324.94 77
2325.05 78
2325.16 79
2325.27 80
2325.38 82
2325.49 84
2325.60 86
2325.71 88
2325.82 89
2325.93 90
2326.04 90
2326.16 90
2326.27 90
2326.38 89
2326.49 87
2326.60 85
2326.71 84
2326.82 82
2326.93 82
2327.04 83
2327.15 86
2327.26 91
2327.37 98
2327.48 105
2327.59 112
2327.70 118
2327.81 122
2327.92 124
2328.04 123
2328.15 121
2328.26 116
2328.37 111
2328.48 106
2328.59 103
2328.70 100
2328.81 99
2328.92 98
2329.03 97
2329.14 95
2329.25 91
2329.36 86
2329.47 82
2329.58 77
2329.70 75
2329.81 74
2329.92 76
2330.03 80
2330.14 86
2330.25 91
2330.36 96
2330.47 99
2330.58 101
2330.69 100
2330.80 98
2330.91 95
2331.02 92
2331.13 89
2331.24 87
2331.36 86
2331.47 86
2331.58 88
2331.69 90
2331.80 93
2331.91 97
2332.02 100
2332.13 102
2332.24 103
2332.35 103
2332.46 101
2332.57 98
2332.68 95
2332.79 92
2332.91 89
2333.02 87
2333.13 86
2333.24 87
2333.35 88
2333.46 89
2333.57 91
2333.68 93
2333.79 93
2333.90 93
2334.01 91
2334.12 89
2334.23 86
2334.35 83
2334.46 81
2334.57 80
2334.68 80
2334.79 81
2334.90 83
2335.01 84
2335.12 85
2335.23 84
2335.34 83
2335.45 81
2335.56 78
2335.67 76
2335.79 76
2335.90 77
2336.01 79
2336.12 82
2336.23 84
2336.34 87
2336.45 87
2336.56 86
2336.67 83
2336.78 80
2336.89 76
2337.00 73
2337.12 72
2337.23 74
2337.34 79
2337.45 87
2337.56 97
2337.67 107
2337.78 116
2337.89 124
2338.00 130
2338.11 133
2338.22 134
2338.33 134
2338.45 133
2338.56 133
2338.67 134
2338.78 135
2338.89 137
2339.00 139
2339.11 140
2339.22 139
2339.33 136
2339.44 132
2339.55 127
2339.67 121
2339.78 115
2339.89 110
2340.00 107
2340.11 105
2340.22 105
2340.33 107
2340.44 111
2340.55 115
2340.66 118
2340.77 121
2340.89 123
2341.00 122
2341.11 121
2341.22 117
2341.33 113
2341.44 108
2341.55 103
2341.66 97
2341.77 92
2341.88 88
2341.99 84
2342.11 82
2342.22 81
2342.33 81
2342.44 83
2342.55 85
2342.66 88
2342.77 90
2342.88 91
2342.99 92
2343.10 91
2343.22 90
2343.33 89
2343.44 89
2343.55 90
2343.66 93
2343.77 97
2343.88 102
2343.99 109
2344.10 116
2344.21 123
2344.33 129
2344.44 133
2344.55 135
2344.66 135
2344.77 133
2344.88 129
2344.99 125
2345.10 122
2345.21 122
2345.32 123
2345.44 126
2345.55 130
2345.66 134
2345.77 137
2345.88 138
2345.99 135
2346.10 130
2346.21 122
2346.32 114
2346.44 107
2346.55 100
2346.66 94
2346.77 90
2346.88 87
2346.99 85
2347.10 82
2347.21 79
2347.32 77
2347.43 75
2347.55 74
2347.66 75
2347.77 79
2347.88 84
2347.99 91
2348.10 98
2348.21 104
2348.32 109
2348.43 111
2348.55 111
2348.66 109
2348.77 107
2348.88 105
2348.99 104
2349.10 104
2349.21 105
2349.32 106
2349.43 107
2349.55 108
2349.66 107
2349.77 106
2349.88 104
2349.99 102
2350.10 101
2350.21 100
2350.32 100
2350.43 101
2350.55 103
2350.66 106
2350.77 110
2350.88 114
2350.99 117
2351.10 120
2351.21 121
2351.32 121
2351.44 119
2351.55 116
2351.66 113
2351.77 110
2351.88 106
2351.99 103
2352.10 100
2352.21 97
2352.32 95
2352.44 93
2352.55 92
2352.66 92
2352.77 92
2352.88 92
2352.99 93
2353.10 93
2353.21 92
2353.33 91
2353.44 89
2353.55 87
2353.66 86
2353.77 86
2353.88 87
2353.99 90
2354.10 94
2354.22 98
2354.33 103
2354.44 107
2354.55 111
2354.66 113
2354.77 115
2354.88 115
2354.99 113
2355.11 112
2355.22 110
2355.33 108
2355.44 107
2355.55 107
2355.66 107
2355.77 108
2355.88 108
2356.00 109
2356.11 109
2356.22 110
2356.33 110
2356.44 110
2356.55 109
2356.66 108
2356.77 105
2356.89 100
2357.00 95
2357.11 89
2357.22 82
2357.33 77
2357.44 74
2357.55 72
2357.67 73
2357.78 75
2357.89 78
2358.00 82
2358.11 86
2358.22 89
2358.33 91
2358.44 92
2358.56 92
2358.67 90
2358.78 86
2358.89 82
2359.00 76
2359.11 70
2359.22 65
2359.34 61
2359.45 59
2359.56 59
2359.67 60
2359.78 62
2359.89 64
2360.00 66
2360.12 67
2360.23 68
2360.34 68
2360.45 67
2360.56 67
2360.67 68
2360.78 69
2360.89 70
2361.01 72
2361.12 73
2361.23 73
2361.34 74
2361.45 75
2361.56 76
2361.67 78
2361.79 80
2361.90 84
2362.01 88
2362.12 91
2362.23 94
2362.34 96
2362.45 97
2362.57 96
2362.68 95
2362.79 92
2362.90 89
2363.01 85
2363.12 81
2363.23 77
2363.35 73
2363.46 71
2363.57 70
2363.68 71
2363.79 73
2363.90 76
2364.02 79
2364.13 82
2364.24 84
2364.35 85
2364.46 84
2364.57 83
2364.68 80
2364.80 76
2364.91 72
2365.02 69
2365.13 66
2365.24 65
2365.35 66
2365.46 68
2365.58 71
2365.69 75
2365.80 80
2365.91 84
2366.02 87
2366.13 89
2366.25 91
2366.36 93
2366.47 95
2366.58 98
2366.69 100
2366.80 103
2366.91 106
2367.03 108
2367.14 109
2367.25 109
2367.36 108
2367.47 107
2367.58 105
2367.70 103
2367.81 102
2367.92 101
2368.03 101
2368.14 101
2368.25 101
2368.36 101
2368.48 101
2368.59 101
2368.70 100
2368.81 99
2368.92 97
2369.03 96
2369.15 95
2369.26 95
2369.37 95
2369.48 95
2369.59 95
2369.70 95
2369.82 95
2369.93 93
2370.04 91
2370.15 88
2370.26 85
2370.37 81
2370.49 77
2370.60 75
2370.71 72
2370.82 71
2370.93 70
2371.04 70
2371.15 71
2371.27 72
2371.38 73
2371.49 74
2371.60 76
2371.71 78
2371.82 82
2371.94 85
2372.05 89
2372.16 93
2372.27 97
2372.38 99
2372.49 101
2372.61 103
2372.72 103
2372.83 103
2372.94 103
2373.05 103
2373.16 102
2373.28 102
2373.39 101
2373.50 100
2373.61 99
2373.72 98
2373.84 97
2373.95 96
2374.06 94
2374.17 92
2374.28 88
2374.39 84
2374.51 79
2374.62 73
2374.73 68
2374.84 64
2374.95 61
2375.06 59
2375.18 59
2375.29 60
2375.40 62
2375.51 65
2375.62 68
2375.73 72
2375.85 76
2375.96 80
2376.07 84
2376.18 88
2376.29 92
2376.40 94
2376.52 97
2376.63 98
2376.74 99
2376.85 99
2376.96 98
2377.08 98
2377.19 98
2377.30 98
2377.41 97
2377.52 97
2377.63 97
2377.75 97
2377.86 97
2377.97 97
2378.08 97
2378.19 98
2378.31 98
2378.42 99
2378.53 99
2378.64 99
2378.75 99
2378.86 98
2378.98 97
2379.09 96
2379.20 95
2379.31 94
2379.42 94
2379.54 96
2379.65 98
2379.76 100
2379.87 103
2379.98 106
2380.09 109
2380.21 110
2380.32 111
2380.43 110
2380.54 109
2380.65 107
2380.77 104
2380.88 100
2380.99 96
2381.10 91
2381.21 87
2381.33 83
2381.44 80
2381.55 78
2381.66 78
2381.77 79
2381.88 82
2382.00 85
2382.11 88
2382.22 91
2382.33 93
2382.44 94
2382.56 94
2382.67 94
2382.78 94
2382.89 95
2383.00 98
2383.12 102
2383.23 107
2383.34 112
2383.45 117
2383.56 119
2383.68 121
2383.79 120
2383.90 118
2384.01 115
2384.12 112
2384.24 109
2384.35 106
2384.46 103
2384.57 100
2384.68 98
2384.79 97
2384.91 96
2385.02 96
2385.13 97
2385.24 97
2385.35 98
2385.47 98
2385.58 99
2385.69 99
2385.80 99
2385.91 99
2386.03 100
2386.14 100
2386.25 99
2386.36 99
2386.47 98
2386.59 97
2386.70 96
2386.81 96
2386.92 96
2387.03 97
2387.15 99
2387.26 100
2387.37 102
2387.48 103
2387.59 103
2387.71 102
2387.82 100
2387.93 98
2388.04 95
2388.15 92
2388.27 89
2388.38 86
2388.49 83
2388.60 82
2388.72 80
2388.83 79
2388.94 77
2389.05 76
2389.16 75
2389.28 74
2389.39 74
2389.50 75
2389.61 76
2389.72 77
2389.84 79
2389.95 80
2390.06 81
2390.17 83
2390.28 86
2390.40 90
2390.51 95
2390.62 100
2390.73 105
2390.84 108
2390.96 111
2391.07 112
2391.18 113
2391.29 114
2391.41 114
2391.52 115
2391.63 115
2391.74 114
2391.85 112
2391.97 109
2392.08 105
2392.19 100
2392.30 96
2392.41 92
2392.53 89
2392.64 88
2392.75 88
2392.86 90
2392.98 93
2393.09 96
2393.20 99
2393.31 101
2393.42 102
2393.54 102
2393.65 101
2393.76 99
2393.87 97
2393.98 96
2394.10 96
2394.21 96
2394.32 96
2394.43 96
2394.55 96
2394.66 96
2394.77 95
2394.88 94
2394.99 91
2395.11 89
2395.22 87
2395.33 85
2395.44 83
2395.56 82
2395.67 82
2395.78 83
2395.89 84
2396.00 85
2396.12 86
2396.23 86
2396.34 85
2396.45 84
2396.57 82
2396.68 80
2396.79 78
2396.90 77
2397.01 75
2397.13 75
2397.24 75
2397.35 75
2397.46 77
2397.58 80
2397.69 84
2397.80 88
2397.91 92
2398.02 96
2398.14 99
2398.25 102
2398.36 104
2398.47 106
2398.59 106
2398.70 106
2398.81 105
2398.92 103
2399.04 99
2399.15 96
2399.26 92
2399.37 89
2399.48 87
2399.60 85
2399.71 85
2399.82 85
2399.93 86
2400.05 87
2400.16 88
2400.27 89
2400.38 91
2400.50 94
2400.61 96
2400.72 99
2400.83 101
2400.94 102
2401.06 102
2401.17 100
2401.28 98
2401.39 96
2401.51 94
2401.62 93
2401.73 92
2401.84 91
2401.96 91
2402.07 89
2402.18 88
2402.29 86
2402.41 84
2402.52 82
2402.63 81
2402.74 81
2402.85 81
2402.97 81
2403.08 80
2403.19 80
2403.30 78
2403.42 76
2403.53 75
2403.64 74
2403.75 74
2403.87 75
2403.98 77
2404.09 80
2404.20 82
2404.32 84
2404.43 86
2404.54 88
2404.65 91
2404.77 94
2404.88 98
2404.99 103
2405.10 107
2405.22 110
2405.33 113
2405.44 114
2405.55 114
2405.67 114
2405.78 113
2405.89 114
2406.00 114
2406.12 113
2406.23 112
2406.34 109
2406.45 104
2406.57 97
2406.68 90
2406.79 82
2406.90 76
2407.02 72
2407.13 71
2407.24 72
2407.35 74
2407.46 77
2407.58 80
2407.69 83
2407.80 85
2407.91 88
2408.03 90
2408.14 93
2408.25 96
2408.37 99
2408.48 102
2408.59 102
2408.70 101
2408.82 99
2408.93 95
2409.04 91
2409.15 88
2409.27 86
2409.38 86
2409.49 87
2409.60 89
2409.72 91
2409.83 93
2409.94 95
2410.05 97
2410.17 99
2410.28 101
2410.39 103
2410.50 105
2410.62 107
2410.73 108
2410.84 109
2410.95 109
2411.07 109
2411.18 107
2411.29 105
2411.40 102
2411.52 98
2411.63 95
2411.74 91
2411.85 87
2411.97 84
2412.08 81
2412.19 78
2412.30 77
2412.42 76
2412.53 77
2412.64 78
2412.76 79
2412.87 80
2412.98 81
2413.09 80
2413.21 79
2413.32 77
2413.43 75
2413.54 73
2413.66 71
2413.77 71
2413.88 71
2413.99 72
2414.11 75
2414.22 79
2414.33 83
2414.44 89
2414.56 95
2414.67 102
2414.78 108
2414.90 113
2415.01 116
2415.12 118
2415.23 118
2415.35 117
2415.46 114
2415.57 109
2415.68 104
2415.80 98
2415.91 92
2416.02 88
2416.13 85
2416.25 83
2416.36 83
2416.47 85
2416.59 88
2416.70 90
2416.81 93
2416.92 95
2417.04 96
2417.15 96
2417.26 95
2417.37 95
2417.49 97
2417.60 99
2417.71 103
2417.83 109
2417.94 114
2418.05 119
2418.16 123
2418.28 126
2418.39 128
2418.50 129
2418.61 128
2418.73 127
2418.84 125
2418.95 122
2419.07 118
2419.18 115
2419.29 113
2419.40 111
2419.52 112
2419.63 113
2419.74 115
2419.86 116
2419.97 115
2420.08 112
2420.19 107
2420.31 101
2420.42 94
2420.53 87
2420.64 82
2420.76 78
2420.87 77
2420.98 77
2421.10 78
2421.21 81
2421.32 85
2421.43 89
2421.55 95
2421.66 101
2421.77 107
2421.89 113
2422.00 118
2422.11 121
2422.22 123
2422.34 124
2422.45 123
2422.56 123
2422.68 123
2422.79 124
2422.90 126
2423.01 128
2423.13 130
2423.24 130
2423.35 130
2423.47 128
2423.58 126
2423.69 123
2423.80 121
2423.92 120
2424.03 119
2424.14 119
2424.26 119
2424.37 118
2424.48 117
2424.59 115
2424.71 113
2424.82 110
2424.93 108
2425.05 105
2425.16 102
2425.27 100
2425.38 97
2425.50 95
2425.61 94
2425.72 91
2425.84 89
2425.95 86
2426.06 83
2426.18 81
2426.29 79
2426.40 79
2426.51 82
2426.63 87
2426.74 93
2426.85 102
2426.97 110
2427.08 117
2427.19 123
2427.30 127
2427.42 129
2427.53 128
2427.64 126
2427.76 122
2427.87 117
2427.98 112
2428.10 108
2428.21 103
2428.32 99
2428.43 96
2428.55 91
2428.66 87
2428.77 82
2428.89 77
2429.00 73
2429.11 70
2429.23 69
2429.34 69
2429.45 71
2429.56 74
2429.68 78
2429.79 81
2429.90 84
2430.02 86
2430.13 88
2430.24 89
2430.36 91
2430.47 93
2430.58 96
2430.69 99
2430.81 103
2430.92 106
2431.03 108
2431.15 110
2431.26 110
2431.37 110
2431.49 110
2431.60 110
2431.71 111
2431.83 111
2431.94 112
2432.05 112
2432.16 111
2432.28 108
2432.39 105
2432.50 101
2432.62 98
2432.73 97
2432.84 97
2432.96 100
2433.07 104
2433.18 110
2433.30 114
2433.41 118
2433.52 120
2433.63 120
2433.75 119
2433.86 116
2433.97 112
2434.09 109
2434.20 106
2434.31 103
2434.43 101
2434.54 99
2434.65 97
2434.77 96
2434.88 94
2434.99 93
2435.10 92
2435.22 91
2435.33 91
2435.44 91
2435.56 92
2435.67 93
2435.78 95
2435.90 97
2436.01 100
2436.12 102
2436.24 104
2436.35 105
2436.46 106
2436.58 106
2436.69 105
2436.80 104
2436.92 103
2437.03 102
2437.14 100
2437.26 99
2437.37 98
2437.48 97
2437.59 97
2437.71 96
2437.82 96
2437.93 95
2438.05 95
2438.16 95
2438.27 96
2438.39 97
2438.50 98
2438.61 100
2438.73 102
2438.84 104
2438.95 106
2439.07 108
2439.18 109
2439.29 109
2439.41 109
2439.52 108
2439.63 107
2439.75 106
2439.86 105
2439.97 105
2440.09 104
2440.20 102
2440.31 100
2440.43 97
2440.54 94
2440.65 90
2440.77 87
2440.88 86
2440.99 86
2441.10 88
2441.22 92
2441.33 96
2441.44 100
2441.56 104
2441.67 108
2441.78 111
2441.90 112
2442.01 113
2442.12 112
2442.24 110
2442.35 108
2442.46 106
2442.58 105
2442.69 106
2442.80 109
2442.92 114
2443.03 119
2443.14 125
2443.26 130
2443.37 133
2443.48 134
2443.60 134
2443.71 132
2443.82 130
2443.94 127
2444.05 123
2444.16 119
2444.28 115
2444.39 112
2444.50 110
2444.62 109
2444.73 110
2444.84 112
2444.96 115
2445.07 119
2445.18 121
2445.30 123
2445.41 123
2445.52 121
2445.64 118
2445.75 114
2445.86 110
2445.98 107
2446.09 104
2446.21 101
2446.32 100
2446.43 100
2446.55 100
2446.66 101
2446.77 101
2446.89 102
2447.00 101
2447.11 100
2447.23 98
2447.34 96
2447.45 94
2447.57 94
2447.68 94
2447.79 95
2447.91 98
2448.02 102
2448.13 106
2448.25 110
2448.36 113
2448.47 116
2448.59 116
2448.70 115
2448.81 113
2448.93 108
2449.04 103
2449.15 96
2449.27 90
2449.38 84
2449.49 78
2449.61 74
2449.72 71
2449.84 69
2449.95 69
2450.06 70
2450.18 73
2450.29 77
2450.40 81
2450.52 85
2450.63 88
2450.74 90
2450.86 90
2450.97 90
2451.08 88
2451.20 86
2451.31 84
2451.42 84
2451.54 85
2451.65 88
2451.76 92
2451.88 96
2451.99 101
2452.11 106
2452.22 109
2452.33 112
2452.45 113
2452.56 112
2452.67 111
2452.79 109
2452.90 107
2453.01 105
2453.13 103
2453.24 102
2453.35 102
2453.47 101
2453.58 102
2453.70 103
2453.81 104
2453.92 107
2454.04 110
2454.15 113
2454.26 116
2454.38 119
2454.49 120
2454.60 120
2454.72 118
2454.83 115
2454.94 110
2455.06 105
2455.17 101
2455.29 98
2455.40 96
2455.51 95
2455.63 94
2455.74 93
2455.85 91
2455.97 89
2456.08 85
2456.19 82
2456.31 79
2456.42 76
2456.54 76
2456.65 76
2456.76 79
2456.88 82
2456.99 85
2457.10 88
2457.22 89
2457.33 89
2457.44 88
2457.56 86
2457.67 84
2457.79 82
2457.90 81
2458.01 80
2458.13 80
2458.24 80
2458.35 80
2458.47 80
2458.58 79
2458.69 79
2458.81 80
2458.92 81
2459.04 83
2459.15 85
2459.26 88
2459.38 91
2459.49 95
2459.60 98
2459.72 101
2459.83 104
2459.95 106
2460.06 108
2460.17 108
2460.29 107
2460.40 106
2460.51 105
2460.63 104
2460.74 104
2460.86 104
2460.97 104
2461.08 104
2461.20 104
2461.31 104
2461.42 104
2461.54 104
2461.65 105
2461.77 107
2461.88 110
2461.99 113
2462.11 115
2462.22 117
2462.33 117
2462.45 117
2462.56 115
2462.68 112
2462.79 109
2462.90 106
2463.02 103
2463.13 100
2463.24 97
2463.36 96
2463.47 96
2463.59 96
2463.70 98
2463.81 101
2463.93 104
2464.04 107
2464.15 109
2464.27 109
2464.38 108
2464.50 106
2464.61 102
2464.72 97
2464.84 92
2464.95 88
2465.07 83
2465.18 79
2465.29 77
2465.41 75
2465.52 75
2465.63 76
2465.75 78
2465.86 81
2465.98 85
2466.09 89
2466.20 93
2466.32 98
2466.43 104
2466.55 110
2466.66 115
2466.77 120
2466.89 123
2467.00 124
2467.11 123
2467.23 120
2467.34 115
2467.46 111
2467.57 106
2467.68 103
2467.80 100
2467.91 99
2468.03 99
2468.14 100
2468.25 101
2468.37 102
2468.48 103
2468.60 104
2468.71 106
2468.82 107
2468.94 108
2469.05 109
2469.16 110
2469.28 111
2469.39 111
2469.51 112
2469.62 112
2469.73 113
2469.85 113
2469.96 112
2470.08 111
2470.19 110
2470.30 108
2470.42 105
2470.53 102
2470.65 100
2470.76 97
2470.87 96
2470.99 94
2471.10 93
2471.22 93
2471.33 92
2471.44 91
2471.56 90
2471.67 89
2471.79 87
2471.90 85
2472.01 83
2472.13 81
2472.24 80
2472.36 79
2472.47 79
2472.58 79
2472.70 80
2472.81 81
2472.93 82
2473.04 83
2473.15 84
2473.27 85
2473.38 86
2473.50 86
2473.61 87
2473.72 87
2473.84 88
2473.95 89
2474.07 90
2474.18 92
2474.29 94
2474.41 96
2474.52 99
2474.64 101
2474.75 104
2474.86 106
2474.98 106
2475.09 106
2475.21 104
2475.32 101
2475.43 97
2475.55 93
2475.66 89
2475.78 85
2475.89 81
2476.01 78
2476.12 76
2476.23 75
2476.35 75
2476.46 77
2476.58 80
2476.69 84
2476.80 89
2476.92 93
2477.03 96
2477.15 97
2477.26 97
2477.37 96
2477.49 95
2477.60 95
2477.72 95
2477.83 95
2477.95 95
2478.06 95
2478.17 93
2478.29 91
2478.40 88
2478.52 86
2478.63 84
2478.74 83
2478.86 83
2478.97 83
2479.09 84
2479.20 84
2479.31 84
2479.43 83
2479.54 81
2479.66 79
2479.77 77
2479.89 76
2480.00 76
2480.11 76
2480.23 77
2480.34 78
2480.46 79
2480.57 80
2480.68 79
2480.80 79
2480.91 78
2481.03 77
2481.14 77
2481.26 78
2481.37 80
2481.48 83
2481.60 86
2481.71 90
2481.83 94
2481.94 98
2482.06 102
2482.17 106
2482.28 110
2482.40 115
2482.51 119
2482.63 123
2482.74 127
2482.86 130
2482.97 131
2483.08 132
2483.20 131
2483.31 128
2483.43 123
2483.54 117
2483.65 110
2483.77 102
2483.88 95
2484.00 89
2484.11 86
2484.23 85
2484.34 86
2484.45 88
2484.57 93
2484.68 98
2484.80 103
2484.91 107
2485.03 109
2485.14 111
2485.25 112
2485.37 112
2485.48 111
2485.60 109
2485.71 108
2485.83 107
2485.94 106
2486.05 105
2486.17 105
2486.28 106
2486.40 107
2486.51 108
2486.63 110
2486.74 112
2486.86 113
2486.97 113
2487.08 112
2487.20 110
2487.31 107
2487.43 104
2487.54 102
2487.66 100
2487.77 99
2487.88 99
2488.00 100
2488.11 101
2488.23 103
2488.34 105
2488.46 106
2488.57 107
2488.68 108
2488.80 107
2488.91 106
2489.03 104
2489.14 102
2489.26 98
2489.37 95
2489.49 92
2489.60 91
2489.71 92
2489.83 94
2489.94 99
2490.06 104
2490.17 108
2490.29 112
2490.40 114
2490.52 114
2490.63 112
2490.74 109
2490.86 106
2490.97 104
2491.09 102
2491.20 101
2491.32 100
2491.43 100
2491.55 99
2491.66 98
2491.77 96
2491.89 92
2492.00 88
2492.12 84
2492.23 80
2492.35 77
2492.46 75
2492.58 75
2492.69 77
2492.80 79
2492.92 83
2493.03 85
2493.15 88
2493.26 89
2493.38 90
2493.49 90
2493.61 89
2493.72 88
2493.83 88
2493.95 88
2494.06 88
2494.18 87
2494.29 87
2494.41 87
2494.52 87
2494.64 88
2494.75 90
2494.86 93
2494.98 96
2495.09 100
2495.21 104
2495.32 109
2495.44 112
2495.55 116
2495.67 119
2495.78 121
2495.90 124
2496.01 126
2496.12 127
2496.24 127
2496.35 126
2496.47 123
2496.58 120
2496.70 117
2496.81 114
2496.93 113
2497.04 114
2497.16 117
2497.27 120
2497.39 123
2497.50 125
2497.61 124
2497.73 122
2497.84 119
2497.96 116
2498.07 114
2498.19 113
2498.30 113
2498.42 115
2498.53 118
2498.65 121
2498.76 124
2498.87 125
2498.99 126
2499.10 125
2499.22 123
2499.33 120
2499.45 116
2499.56 112
2499.68 109
2499.79 106
2499.91 104
2500.02 103
2500.14 102
2500.25 102
2500.36 101
2500.48 100
2500.59 98
2500.71 96
2500.82 92
2500.94 89
2501.05 86
2501.17 84
2501.28 83
2501.40 83
2501.51 84
2501.63 85
2501.74 85
2501.86 85
2501.97 85
2502.08 84
2502.20 83
2502.31 83
2502.43 83
2502.54 85
2502.66 86
2502.77 88
2502.89 90
2503.00 90
2503.12 91
2503.23 91
2503.35 91
2503.46 91
2503.58 93
2503.69 95
2503.81 98
2503.92 101
2504.03 104
2504.15 107
2504.26 108
2504.38 109
2504.49 108
2504.61 106
2504.72 104
2504.84 100
2504.95 96
2505.07 91
2505.18 88
2505.30 86
2505.41 85
2505.53 85
2505.64 86
2505.76 87
2505.87 88
2505.99 89
2506.10 88
2506.22 87
2506.33 86
2506.44 85
2506.56 85
2506.67 85
2506.79 85
2506.90 85
2507.02 85
2507.13 84
2507.25 83
2507.36 81
2507.48 79
2507.59 78
2507.71 78
2507.82 80
2507.94 82
2508.05 85
2508.17 89
2508.28 91
2508.40 93
2508.51 94
2508.63 94
2508.74 93
2508.86 92
2508.97 90
2509.09 88
2509.20 85
2509.32 83
2509.43 81
2509.54 80
2509.66 79
2509.77 79
2509.89 80
2510.00 82
2510.12 85
2510.23 88
2510.35 92
2510.46 95
2510.58 98
2510.69 100
2510.81 101
2510.92 103
2511.04 106
2511.15 109
2511.27 114
2511.38 120
2511.50 126
2511.61 131
2511.73 134
2511.84 135
2511.96 134
2512.07 131
2512.19 128
2512.30 123
2512.42 118
2512.53 113
2512.65 108
2512.76 102
2512.88 97
2512.99 93
2513.11 90
2513.22 88
2513.34 90
2513.45 93
2513.57 98
2513.68 105
2513.80 111
2513.91 118
2514.03 123
2514.14 126
2514.26 128
2514.37 127
2514.49 126
2514.60 122
2514.72 118
2514.83 113
2514.95 107
2515.06 101
2515.18 96
2515.29 92
2515.41 89
2515.52 87
2515.64 87
2515.75 87
2515.87 88
2515.98 88
2516.10 89
2516.21 89
2516.33 90
2516.44 91
2516.56 93
2516.67 95
2516.79 97
2516.90 98
2517.02 98
2517.13 97
2517.25 96
2517.36 94
2517.48 93
2517.59 91
2517.71 90
2517.82 89
2517.94 88
2518.05 87
2518.17 86
2518.28 85
2518.40 85
2518.51 84
2518.63 84
2518.74 84
2518.86 85
2518.97 87
2519.09 88
2519.20 90
2519.32 92
2519.43 93
2519.55 93
2519.66 93
2519.78 92
2519.89 91
2520.01 89
2520.12 88
2520.24 87
2520.35 86
2520.47 85
2520.58 84
2520.70 83
2520.81 82
2520.93 81
2521.04 80
2521.16 79
2521.27 78
2521.39 78
2521.50 77
2521.62 75
2521.73 74
2521.85 73
2521.96 72
2522.08 71
2522.19 70
2522.31 70
2522.43 69
2522.54 69
2522.66 69
2522.77 68
2522.89 68
2523.00 69
2523.12 70
2523.23 71
2523.35 73
2523.46 75
2523.58 77
2523.69 79
2523.81 81
2523.92 84
2524.04 85
2524.15 87
2524.27 88
2524.38 89
2524.50 89
2524.61 89
2524.73 89
2524.84 87
2524.96 85
2525.07 83
2525.19 79
2525.30 76
2525.42 72
2525.54 70
2525.65 67
2525.77 66
2525.88 66
2526.00 66
2526.11 68
2526.23 70
2526.34 72
2526.46 76
2526.57 80
2526.69 84
2526.80 90
2526.92 95
2527.03 101
2527.15 107
2527.26 113
2527.38 118
2527.49 123
2527.61 127
2527.72 130
2527.84 133
2527.96 135
2528.07 135
2528.19 134
2528.30 131
2528.42 128
2528.53 123
2528.65 118
2528.76 113
2528.88 109
2528.99 105
2529.11 103
2529.22 101
2529.34 99
2529.45 97
2529.57 94
2529.68 91
2529.80 87
2529.92 82
2530.03 77
2530.15 71
2530.26 66
2530.38 61
2530.49 57
2530.61 54
2530.72 54
2530.84 56
2530.95 60
2531.07 66
2531.18 73
2531.30 80
2531.41 87
2531.53 93
2531.65 97
2531.76 99
2531.88 99
2531.99 97
2532.11 94
2532.22 90
2532.34 85
2532.45 82
2532.57 79
2532.68 77
2532.80 77
2532.91 79
2533.03 81
2533.15 84
2533.26 87
2533.38 90
2533.49 92
2533.61 93
2533.72 93
2533.84 92
2533.95 90
2534.07 89
2534.18 88
2534.30 88
2534.42 88
2534.53 88
2534.65 88
2534.76 89
2534.88 89
2534.99 88
2535.11 88
2535.22 87
2535.34 86
2535.45 85
2535.57 83
2535.68 81
2535.80 79
2535.92 77
2536.03 76
2536.15 76
2536.26 77
2536.38 78
2536.49 79
2536.61 81
2536.72 83
2536.84 84
2536.96 85
2537.07 85
2537.19 84
2537.30 84
2537.42 82
2537.53 80
2537.65 78
2537.76 75
2537.88 74
2537.99 72
2538.11 72
2538.23 73
2538.34 75
2538.46 77
2538.57 80
2538.69 82
2538.80 83
2538.92 84
2539.03 84
2539.15 84
2539.27 84
2539.38 83
2539.50 81
2539.61 80
2539.73 78
2539.84 76
2539.96 75
2540.07 74
2540.19 73
2540.31 73
2540.42 73
2540.54 73
2540.65 73
2540.77 72
2540.88 71
2541.00 70
2541.11 68
2541.23 68
2541.35 67
2541.46 66
2541.58 67
2541.69 68
2541.81 70
2541.92 73
2542.04 78
2542.15 85
2542.27 92
2542.39 100
2542.50 107
2542.62 112
2542.73 114
2542.85 113
2542.96 110
2543.08 106
2543.19 103
2543.31 102
2543.43 103
2543.54 105
2543.66 109
2543.77 114
2543.89 119
2544.00 123
2544.12 126
2544.24 129
2544.35 131
2544.47 133
2544.58 135
2544.70 135
2544.81 135
2544.93 133
2545.05 131
2545.16 127
2545.28 123
2545.39 120
2545.51 117
2545.62 114
2545.74 113
2545.85 111
2545.97 111
2546.09 110
2546.20 109
2546.32 108
2546.43 107
2546.55 105
2546.66 102
2546.78 99
2546.90 95
2547.01 90
2547.13 85
2547.24 80
2547.36 75
2547.47 70
2547.59 65
2547.71 62
2547.82 59
2547.94 57
2548.05 56
2548.17 56
2548.28 57
2548.40 59
2548.52 61
2548.63 65
2548.75 68
2548.86 72
2548.98 75
2549.10 77
2549.21 78
2549.33 78
2549.44 77
2549.56 75
2549.67 73
2549.79 70
2549.91 68
2550.02 66
2550.14 64
2550.25 62
2550.37 61
2550.48 61
2550.60 61
2550.72 63
2550.83 65
2550.95 68
2551.06 71
2551.18 75
2551.29 79
2551.41 83
2551.53 86
2551.64 88
2551.76 90
2551.87 91
2551.99 91
2552.11 90
2552.22 89
2552.34 86
2552.45 83
2552.57 81
2552.68 78
2552.80 76
2552.92 74
2553.03 74
2553.15 73
2553.26 74
2553.38 74
2553.50 75
2553.61 76
2553.73 77
2553.84 80
2553.96 83
2554.08 86
2554.19 90
2554.31 95
2554.42 98
2554.54 101
2554.65 103
2554.77 104
2554.89 104
2555.00 104
2555.12 105
2555.23 105
2555.35 105
2555.47 105
2555.58 105
2555.70 105
2555.81 103
2555.93 101
2556.05 98
2556.16 95
2556.28 92
2556.39 89
2556.51 88
2556.62 87
2556.74 88
2556.86 90
2556.97 91
2557.09 93
2557.20 95
2557.32 96
2557.44 96
2557.55 96
2557.67 94
2557.78 93
2557.90 91
2558.02 88
2558.13 85
2558.25 83
2558.36 80
2558.48 77
2558.60 75
2558.71 73
2558.83 72
2558.94 71
2559.06 71
2559.18 72
2559.29 74
2559.41 77
2559.52 80
2559.64 84
2559.76 87
2559.87 90
2559.99 91
2560.10 91
2560.22 89
2560.34 88
2560.45 86
2560.57 84
2560.68 82
2560.80 81
2560.92 81
2561.03 80
2561.15 80
2561.26 81
2561.38 81
2561.50 83
2561.61 85
2561.73 88
2561.84 92
2561.96 96
2562.08 100
2562.19 103
2562.31 105
2562.42 106
2562.54 105
2562.66 103
2562.77 99
2562.89 96
2563.00 93
2563.12 92
2563.24 92
2563.35 94
2563.47 98
2563.59 101
2563.70 104
2563.82 105
2563.93 105
2564.05 103
2564.17 101
2564.28 99
2564.40 99
2564.51 99
2564.63 102
2564.75 106
2564.86 110
2564.98 115
2565.09 120
2565.21 125
2565.33 129
2565.44 133
2565.56 135
2565.68 136
2565.79 136
2565.91 135
2566.02 132
2566.14 129
2566.26 126
2566.37 122
2566.49 118
2566.60 113
2566.72 108
2566.84 102
2566.95 96
2567.07 90
2567.19 86
2567.30 83
2567.42 81
2567.53 80
2567.65 81
2567.77 82
2567.88 83
2568.00 84
2568.11 85
2568.23 86
2568.35 87
2568.46 87
2568.58 87
2568.70 86
2568.81 86
2568.93 86
2569.04 86
2569.16 87
2569.28 89
2569.39 90
2569.51 91
2569.63 91
2569.74 90
2569.86 89
2569.97 86
2570.09 84
2570.21 80
2570.32 77
2570.44 74
2570.56 72
2570.67 70
2570.79 69
2570.90 69
2571.02 71
2571.14 73
2571.25 76
2571.37 80
2571.49 84
2571.60 88
2571.72 91
2571.83 94
2571.95 96
2572.07 97
2572.18 97
2572.30 96
2572.42 94
2572.53 92
2572.65 90
2572.76 88
2572.88 86
2573.00 83
2573.11 81
2573.23 79
2573.35 76
2573.46 73
2573.58 71
2573.69 70
2573.81 70
2573.93 71
2574.04 73
2574.16 76
2574.28 79
2574.39 82
2574.51 85
2574.63 88
2574.74 91
2574.86 94
2574.97 98
2575.09 101
2575.21 104
2575.32 106
2575.44 107
2575.56 108
2575.67 107
2575.79 106
2575.91 105
2576.02 103
2576.14 101
2576.25 98
2576.37 95
2576.49 91
2576.60 87
2576.72 82
2576.84 78
2576.95 74
2577.07 71
2577.19 68
2577.30 67
2577.42 66
2577.53 68
2577.65 71
2577.77 75
2577.88 81
2578.00 87
2578.12 93
2578.23 98
2578.35 103
2578.47 107
2578.58 111
2578.70 114
2578.82 116
2578.93 118
2579.05 119
2579.16 118
2579.28 117
2579.40 114
2579.51 111
2579.63 106
2579.75 102
2579.86 99
2579.98 96
2580.10 94
2580.21 93
2580.33 93
2580.45 93
2580.56 94
2580.68 96
2580.79 99
2580.91 104
2581.03 109
2581.14 116
2581.26 122
2581.38 128
2581.49 132
2581.61 134
2581.73 134
2581.84 132
2581.96 128
2582.08 123
2582.19 118
2582.31 113
2582.43 107
2582.54 103
2582.66 99
2582.78 97
2582.89 95
2583.01 94
2583.12 94
2583.24 95
2583.36 96
2583.47 97
2583.59 98
2583.71 99
2583.82 99
2583.94 99
2584.06 98
2584.17 96
2584.29 94
2584.41 92
2584.52 90
2584.64 89
2584.76 88
2584.87 88
2584.99 88
2585.11 89
2585.22 91
2585.34 94
2585.46 97
2585.57 99
2585.69 102
2585.81 104
2585.92 105
2586.04 106
2586.16 107
2586.27 107
2586.39 107
2586.51 107
2586.62 107
2586.74 108
2586.86 108
2586.97 108
2587.09 109
2587.20 108
2587.32 107
2587.44 105
2587.55 102
2587.67 99
2587.79 95
2587.90 93
2588.02 91
2588.14 90
2588.25 91
2588.37 92
2588.49 94
2588.60 96
2588.72 98
2588.84 99
2588.95 99
2589.07 98
2589.19 97
2589.30 97
2589.42 96
2589.54 96
2589.65 97
2589.77 99
2589.89 100
2590.00 100
2590.12 99
2590.24 96
2590.35 92
2590.47 88
2590.59 83
2590.70 79
2590.82 77
2590.94 77
2591.05 78
2591.17 81
2591.29 84
2591.40 88
2591.52 90
2591.64 93
2591.76 94
2591.87 94
2591.99 94
2592.11 95
2592.22 95
2592.34 97
2592.46 99
2592.57 101
2592.69 103
2592.81 105
2592.92 107
2593.04 107
2593.16 107
2593.27 106
2593.39 105
2593.51 104
2593.62 103
2593.74 102
2593.86 101
2593.97 101
2594.09 101
2594.21 100
2594.32 100
2594.44 100
2594.56 99
2594.67 97
2594.79 95
2594.91 93
2595.02 90
2595.14 87
2595.26 84
2595.37 81
2595.49 79
2595.61 79
2595.73 79
2595.84 82
2595.96 86
2596.08 91
2596.19 98
2596.31 104
2596.43 110
2596.54 114
2596.66 116
2596.78 116
2596.89 114
2597.01 111
2597.13 108
2597.24 105
2597.36 103
2597.48 101
2597.59 100
2597.71 100
2597.83 101
2597.95 102
2598.06 104
2598.18 105
2598.30 106
2598.41 106
2598.53 106
2598.65 105
2598.76 103
2598.88 101
2599.00 98
2599.11 95
2599.23 92
2599.35 89
2599.46 85
2599.58 82
2599.70 78
2599.82 75
2599.93 71
2600.05 69
2600.17 67
2600.28 65
2600.40 64
2600.52 63
2600.63 62
2600.75 61
2600.87 60
2600.98 60
2601.10 61
2601.22 62
2601.34 65
2601.45 67
2601.57 70
2601.69 72
2601.80 74
2601.92 75
2602.04 75
2602.15 75
2602.27 73
2602.39 72
2602.50 70
2602.62 68
2602.74 68
2602.86 68
2602.97 69
2603.09 72
2603.21 76
2603.32 81
2603.44 86
2603.56 90
2603.67 94
2603.79 98
2603.91 100
2604.03 100
2604.14 100
2604.26 99
2604.38 98
2604.49 96
2604.61 93
2604.73 90
2604.84 87
2604.96 83
2605.08 80
2605.20 77
2605.31 75
2605.43 74
2605.55 74
2605.66 75
2605.78 76
2605.90 76
2606.01 76
2606.13 76
2606.25 75
2606.37 74
2606.48 75
2606.60 76
2606.72 79
2606.83 84
2606.95 88
2607.07 94
2607.19 99
2607.30 103
2607.42 106
2607.54 108
2607.65 108
2607.77 107
2607.89 105
2608.00 102
2608.12 98
2608.24 94
2608.36 90
2608.47 87
2608.59 85
2608.71 85
2608.82 86
2608.94 89
2609.06 91
2609.18 93
2609.29 94
2609.41 94
2609.53 92
2609.64 89
2609.76 87
2609.88 86
2610.00 85
2610.11 86
2610.23 86
2610.35 87
2610.46 88
2610.58 88
2610.70 88
2610.82 89
2610.93 90
2611.05 92
2611.17 95
2611.28 98
2611.40 101
2611.52 104
2611.64 107
2611.75 110
2611.87 113
2611.99 114
2612.10 115
2612.22 113
2612.34 110
2612.46 105
2612.57 100
2612.69 94
2612.81 89
2612.92 85
2613.04 81
2613.16 79
2613.28 76
2613.39 72
2613.51 69
2613.63 65
2613.75 63
2613.86 63
2613.98 65
2614.10 71
2614.21 78
2614.33 87
2614.45 96
2614.57 104
2614.68 111
2614.80 115
2614.92 116
2615.03 116
2615.15 115
2615.27 113
2615.39 111
2615.50 109
2615.62 106
2615.74 103
2615.86 100
2615.97 97
2616.09 93
2616.21 90
2616.32 86
2616.44 82
2616.56 78
2616.68 74
2616.79 70
2616.91 67
2617.03 65
2617.15 64
2617.26 64
2617.38 66
2617.50 69
2617.62 72
2617.73 76
2617.85 79
2617.97 82
2618.08 85
2618.20 87
2618.32 89
2618.44 91
2618.55 92
2618.67 93
2618.79 94
2618.91 96
2619.02 98
2619.14 99
2619.26 100
2619.37 100
2619.49 99
2619.61 96
2619.73 91
2619.84 84
2619.96 77
2620.08 70
2620.20 65
2620.31 62
2620.43 62
2620.55 64
2620.67 67
2620.78 71
2620.90 75
2621.02 79
2621.14 80
2621.25 80
2621.37 79
2621.49 77
2621.60 75
2621.72 74
2621.84 74
2621.96 75
2622.07 76
2622.19 79
2622.31 83
2622.43 86
2622.54 90
2622.66 93
2622.78 96
2622.90 97
2623.01 97
2623.13 95
2623.25 92
2623.37 87
2623.48 82
2623.60 77
2623.72 74
2623.84 72
2623.95 71
2624.07 73
2624.19 76
2624.31 80
2624.42 83
2624.54 86
2624.66 88
2624.78 89
2624.89 88
2625.01 87
2625.13 85
2625.25 83
2625.36 80
2625.48 79
2625.60 78
2625.72 78
2625.83 80
2625.95 84
2626.07 88
2626.19 92
2626.30 95
2626.42 96
2626.54 97
2626.66 95
2626.77 94
2626.89 92
2627.01 91
2627.13 90
2627.24 90
2627.36 91
2627.48 92
2627.60 93
2627.71 94
2627.83 95
2627.95 96
2628.07 97
2628.18 98
2628.30 100
2628.42 102
2628.54 104
2628.65 105
2628.77 106
2628.89 107
2629.01 107
2629.12 106
2629.24 105
2629.36 103
2629.48 101
2629.59 99
2629.71 97
2629.83 95
2629.95 93
2630.06 92
2630.18 92
2630.30 91
2630.42 91
2630.53 91
2630.65 91
2630.77 91
2630.89 91
2631.00 91
2631.12 91
2631.24 93
2631.36 95
2631.48 99
2631.59 103
2631.71 107
2631.83 111
2631.95 113
2632.06 114
2632.18 114
2632.30 112
2632.42 111
2632.53 109
2632.65 109
2632.77 109
2632.89 109
2633.00 110
2633.12 110
2633.24 109
2633.36 108
2633.47 106
2633.59 104
2633.71 103
2633.83 102
2633.95 102
2634.06 103
2634.18 104
2634.30 105
2634.42 105
2634.53 106
2634.65 108
2634.77 109
2634.89 110
2635.00 111
2635.12 112
2635.24 113
2635.36 113
2635.48 112
2635.59 112
2635.71 111
2635.83 110
2635.95 110
2636.06 109
2636.18 109
2636.30 109
2636.42 110
2636.54 111
2636.65 113
2636.77 115
2636.89 117
2637.01 119
2637.12 120
2637.24 120
2637.36 118
2637.48 116
2637.59 113
2637.71 110
2637.83 109
2637.95 108
2638.07 107
2638.18 107
2638.30 107
2638.42 106
2638.54 105
2638.65 103
2638.77 102
2638.89 101
2639.01 101
2639.13 102
2639.24 104
2639.36 107
2639.48 111
2639.60 114
2639.71 119
2639.83 122
2639.95 125
2640.07 127
2640.19 127
2640.30 124
2640.42 120
2640.54 115
2640.66 110
2640.77 105
2640.89 101
2641.01 98
2641.13 95
2641.25 93
2641.36 90
2641.48 88
2641.60 87
2641.72 86
2641.84 86
2641.95 87
2642.07 89
2642.19 91
2642.31 91
2642.42 89
2642.54 85
2642.66 79
2642.78 72
2642.90 65
2643.01 59
2643.13 56
2643.25 57
2643.37 61
2643.49 69
2643.60 78
2643.72 89
2643.84 98
2643.96 105
2644.07 108
2644.19 107
2644.31 104
2644.43 99
2644.55 93
2644.66 88
2644.78 85
2644.90 85
2645.02 86
2645.14 90
2645.25 94
2645.37 99
2645.49 103
2645.61 105
2645.73 107
2645.84 107
2645.96 106
2646.08 105
2646.20 103
2646.32 102
2646.43 100
2646.55 99
2646.67 96
2646.79 94
2646.91 91
2647.02 89
2647.14 87
2647.26 85
2647.38 84
2647.49 83
2647.61 83
2647.73 84
2647.85 84
2647.97 84
2648.08 83
2648.20 82
2648.32 81
2648.44 79
2648.56 78
2648.67 77
2648.79 75
2648.91 75
2649.03 74
2649.15 74
2649.26 75
2649.38 76
2649.50 78
2649.62 80
2649.74 82
2649.85 84
2649.97 86
2650.09 87
2650.21 88
2650.33 89
2650.45 91
2650.56 93
2650.68 96
2650.80 98
2650.92 101
2651.04 104
2651.15 107
2651.27 110
2651.39 112
2651.51 114
2651.63 116
2651.74 118
2651.86 119
2651.98 119
2652.10 117
2652.22 115
2652.33 111
2652.45 105
2652.57 99
2652.69 91
2652.81 85
2652.92 79
2653.04 75
2653.16 72
2653.28 72
2653.40 74
2653.51 76
2653.63 78
2653.75 79
2653.87 80
2653.99 80
2654.11 80
2654.22 79
2654.34 79
2654.46 79
2654.58 80
2654.70 81
2654.81 81
2654.93 82
2655.05 82
2655.17 82
2655.29 82
2655.40 82
2655.52 81
2655.64 80
2655.76 79
2655.88 78
2656.00 76
2656.11 76
2656.23 75
2656.35 76
2656.47 77
2656.59 80
2656.70 82
2656.82 85
2656.94 88
2657.06 89
2657.18 90
2657.30 91
2657.41 90
2657.53 89
2657.65 88
2657.77 87
2657.89 86
2658.00 86
2658.12 87
2658.24 89
2658.36 91
2658.48 93
2658.60 95
2658.71 96
2658.83 97
2658.95 97
2659.07 96
2659.19 95
2659.31 94
2659.42 93
2659.54 91
2659.66 90
2659.78 88
2659.90 86
2660.01 83
2660.13 80
2660.25 78
2660.37 75
2660.49 74
2660.61 73
2660.72 73
2660.84 74
2660.96 76
2661.08 79
2661.20 82
2661.32 85
2661.43 87
2661.55 87
2661.67 86
2661.79 84
2661.91 81
2662.03 78
2662.14 76
2662.26 75
2662.38 76
2662.50 79
2662.62 82
2662.74 85
2662.85 87
2662.97 88
2663.09 87
2663.21 85
2663.33 83
2663.45 80
2663.56 78
2663.68 77
2663.80 78
2663.92 80
2664.04 82
2664.16 85
2664.27 88
2664.39 91
2664.51 93
2664.63 95
2664.75 96
2664.87 97
2664.98 98
2665.10 97
2665.22 95
2665.34 92
2665.46 88
2665.58 84
2665.69 81
2665.81 80
2665.93 80
2666.05 82
2666.17 85
2666.29 89
2666.40 93
2666.52 96
2666.64 99
2666.76 100
2666.88 101
2667.00 101
2667.11 101
2667.23 100
2667.35 100
2667.47 99
2667.59 99
2667.71 98
2667.82 98
2667.94 97
2668.06 96
2668.18 95
2668.30 94
2668.42 93
2668.54 91
2668.65 91
2668.77 90
2668.89 91
2669.01 91
2669.13 93
2669.25 94
2669.36 95
2669.48 97
2669.60 98
2669.72 99
2669.84 99
2669.96 100
2670.08 100
2670.19 101
2670.31 102
2670.43 104
2670.55 106
2670.67 109
2670.79 111
2670.90 113
2671.02 114
2671.14 115
2671.26 114
2671.38 112
2671.50 109
2671.62 105
2671.73 100
2671.85 95
2671.97 91
2672.09 87
2672.21 84
2672.33 83
2672.45 84
2672.56 86
2672.68 88
2672.80 90
2672.92 92
2673.04 93
2673.16 94
2673.28 94
2673.39 93
2673.51 93
2673.63 93
2673.75 93
2673.87 93
2673.99 94
2674.11 94
2674.22 93
2674.34 91
2674.46 87
2674.58 83
2674.70 78
2674.82 72
2674.94 67
2675.05 63
2675.17 60
2675.29 58
2675.41 57
2675.53 56
2675.65 57
2675.77 57
2675.88 57
2676.00 56
2676.12 56
2676.24 56
2676.36 55
2676.48 55
2676.60 54
2676.71 54
2676.83 53
2676.95 53
2677.07 52
2677.19 52
2677.31 53
2677.43 53
2677.54 55
2677.66 58
2677.78 61
2677.90 66
2678.02 71
2678.14 77
2678.26 83
2678.38 89
2678.49 95
2678.61 99
2678.73 102
2678.85 104
2678.97 105
2679.09 103
2679.21 101
2679.32 98
2679.44 95
2679.56 93
2679.68 92
2679.80 91
2679.92 92
2680.04 93
2680.16 94
2680.27 94
2680.39 93
2680.51 91
2680.63 89
2680.75 87
2680.87 84
2680.99 82
2681.10 81
2681.22 80
2681.34 80
2681.46 81
2681.58 81
2681.70 82
2681.82 84
2681.94 85
2682.05 87
2682.17 89
2682.29 90
2682.41 91
2682.53 92
2682.65 92
2682.77 93
2682.89 94
2683.00 95
2683.12 96
2683.24 98
2683.36 99
2683.48 100
2683.60 101
2683.72 101
2683.84 102
2683.95 102
2684.07 101
2684.19 99
2684.31 96
2684.43 92
2684.55 87
2684.67 83
2684.79 79
2684.91 75
2685.02 73
2685.14 71
2685.26 70
2685.38 69
2685.50 70
2685.62 71
2685.74 73
2685.86 75
2685.97 78
2686.09 80
2686.21 83
2686.33 86
2686.45 89
2686.57 92
2686.69 96
2686.81 101
2686.93 107
2687.04 112
2687.16 116
2687.28 119
2687.40 120
2687.52 119
2687.64 117
2687.76 115
2687.88 112
2688.00 110
2688.11 107
2688.23 105
2688.35 104
2688.47 103
2688.59 102
2688.71 101
2688.83 100
2688.95 98
2689.07 96
2689.18 94
2689.30 91
2689.42 88
2689.54 85
2689.66 83
2689.78 81
2689.90 80
2690.02 79
2690.14 78
2690.25 77
2690.37 75
2690.49 73
2690.61 72
2690.73 71
2690.85 71
2690.97 74
2691.09 78
2691.21 84
2691.32 91
2691.44 99
2691.56 105
2691.68 110
2691.80 113
2691.92 114
2692.04 113
2692.16 110
2692.28 107
2692.40 103
2692.51 100
2692.63 97
2692.75 96
2692.87 95
2692.99 95
2693.11 95
2693.23 95
2693.35 95
2693.47 95
2693.58 95
2693.70 95
2693.82 95
2693.94 96
2694.06 96
2694.18 97
2694.30 98
2694.42 99
2694.54 100
2694.66 101
2694.77 102
2694.89 102
2695.01 101
2695.13 98
2695.25 95
2695.37 90
2695.49 86
2695.61 82
2695.73 79
2695.85 79
2695.97 80
2696.08 83
2696.20 86
2696.32 90
2696.44 92
2696.56 94
2696.68 94
2696.80 94
2696.92 94
2697.04 93
2697.16 93
2697.27 92
2697.39 92
2697.51 92
2697.63 91
2697.75 90
2697.87 89
2697.99 87
2698.11 85
2698.23 83
2698.35 82
2698.47 82
2698.58 84
2698.70 86
2698.82 88
2698.94 90
2699.06 92
2699.18 93
2699.30 94
2699.42 95
2699.54 96
2699.66 97
2699.78 98
2699.90 98
2700.01 97
2700.13 95
2700.25 93
2700.37 90
2700.49 88
2700.61 86
2700.73 86
2700.85 87
2700.97 89
2701.09 92
2701.21 95
2701.33 97
2701.44 98
2701.56 97
2701.68 96
2701.80 94
2701.92 90
2702.04 87
2702.16 83
2702.28 78
2702.40 74
2702.52 69
2702.64 65
2702.76 63
2702.87 61
2702.99 62
2703.11 65
2703.23 70
2703.35 77
2703.47 84
2703.59 92
2703.71 99
2703.83 106
2703.95 110
2704.07 113
2704.19 115
2704.31 115
2704.42 114
2704.54 114
2704.66 113
2704.78 113
2704.90 113
2705.02 113
2705.14 114
2705.26 115
2705.38 116
2705.50 117
2705.62 117
2705.74 117
2705.86 116
2705.97 114
2706.09 110
2706.21 105
2706.33 100
2706.45 96
2706.57 92
2706.69 90
2706.81 88
2706.93 88
2707.05 89
2707.17 90
2707.29 92
2707.41 93
2707.53 95
2707.64 98
2707.76 101
2707.88 105
2708.00 107
2708.12 109
2708.24 109
2708.36 107
2708.48 103
2708.60 98
2708.72 93
2708.84 87
2708.96 83
2709.08 80
2709.20 78
2709.32 77
2709.43 76
2709.55 75
2709.67 75
2709.79 74
2709.91 74
2710.03 75
2710.15 76
2710.27 79
2710.39 82
2710.51 86
2710.63 91
2710.75 96
2710.87 101
2710.99 104
2711.11 106
2711.22 106
2711.34 104
2711.46 101
2711.58 97
2711.70 94
2711.82 91
2711.94 89
2712.06 87
2712.18 86
2712.30 84
2712.42 82
2712.54 80
2712.66 78
2712.78 78
2712.90 78
2713.02 80
2713.14 84
2713.25 88
2713.37 91
2713.49 94
2713.61 96
2713.73 96
2713.85 95
2713.97 94
2714.09 93
2714.21 92
2714.33 90
2714.45 90
2714.57 89
2714.69 88
2714.81 88
2714.93 88
2715.05 88
2715.17 89
2715.29 90
2715.40 92
2715.52 94
2715.64 95
2715.76 96
2715.88 96
2716.00 96
2716.12 96
2716.24 95
2716.36 95
2716.48 94
2716.60 92
2716.72 90
2716.84 86
2716.96 83
2717.08 79
2717.20 77
2717.32 75
2717.44 74
2717.56 74
2717.68 74
2717.79 75
2717.91 75
2718.03 75
2718.15 75
2718.27 75
2718.39 75
2718.51 76
2718.63 77
2718.75 79
2718.87 82
2718.99 84
2719.11 85
2719.23 85
2719.35 84
2719.47 83
2719.59 81
2719.71 80
2719.83 79
2719.95 80
2720.07 80
2720.19 82
2720.31 83
2720.43 85
2720.54 86
2720.66 86
2720.78 87
2720.90 86
2721.02 86
2721.14 85
2721.26 85
2721.38 86
2721.50 88
2721.62 90
2721.74 93
2721.86 95
2721.98 96
2722.10 95
2722.22 92
2722.34 88
2722.46 85
2722.58 83
2722.70 82
2722.82 84
2722.94 88
2723.06 93
2723.18 98
2723.30 101
2723.42 102
2723.54 101
2723.66 98
2723.77 93
2723.89 88
2724.01 84
2724.13 81
2724.25 80
2724.37 80
2724.49 81
2724.61 83
2724.73 84
2724.85 84
2724.97 83
2725.09 81
2725.21 79
2725.33 77
2725.45 76
2725.57 76
2725.69 78
2725.81 81
2725.93 85
2726.05 89
2726.17 92
2726.29 96
2726.41 98
2726.53 100
2726.65 101
2726.77 100
2726.89 98
2727.01 96
2727.13 93
2727.25 91
2727.37 89
2727.49 88
2727.61 89
2727.72 90
2727.84 92
2727.96 94
2728.08 96
2728.20 96
2728.32 96
2728.44 94
2728.56 92
2728.68 91
2728.80 90
2728.92 90
2729.04 91
2729.16 93
2729.28 96
2729.40 99
2729.52 102
2729.64 105
2729.76 106
2729.88 107
2730.00 106
2730.12 105
2730.24 102
2730.36 99
2730.48 96
2730.60 93
2730.72 91
2730.84 90
2730.96 89
2731.08 89
2731.20 89
2731.32 89
2731.44 88
2731.56 86
2731.68 84
2731.80 81
2731.92 79
2732.04 77
2732.16 76
2732.28 76
2732.40 76
2732.52 77
2732.64 78
2732.76 80
2732.88 81
2733.00 82
2733.12 82
2733.24 83
2733.36 83
2733.48 83
2733.60 83
2733.72 85
2733.84 87
2733.96 89
2734.08 92
2734.20 95
2734.31 96
2734.43 96
2734.55 95
2734.67 92
2734.79 88
2734.91 85
2735.03 83
2735.15 82
2735.27 82
2735.39 84
2735.51 87
2735.63 90
2735.75 92
2735.87 94
2735.99 96
2736.11 96
2736.23 96
2736.35 96
2736.47 95
2736.59 95
2736.71 94
2736.83 93
2736.95 91
2737.07 90
2737.19 89
2737.31 88
2737.43 88
2737.55 89
2737.67 91
2737.79 93
2737.91 96
2738.03 98
2738.15 99
2738.27 99
2738.39 97
2738.51 94
2738.63 91
2738.75 88
2738.87 85
2738.99 85
2739.11 85
2739.23 87
2739.35 89
2739.47 92
2739.59 94
2739.71 95
2739.83 95
2739.95 95
2740.07 96
2740.19 97
2740.31 101
2740.43 107
2740.55 114
2740.67 123
2740.79 130
2740.91 137
2741.03 141
2741.15 142
2741.27 142
2741.39 141
2741.51 139
2741.63 137
2741.75 136
2741.87 135
2741.99 135
2742.11 134
2742.23 133
2742.35 131
2742.47 129
2742.59 126
2742.71 125
2742.83 124
2742.95 124
2743.07 124
2743.19 125
2743.31 127
2743.43 129
2743.55 131
2743.67 134
2743.79 137
2743.91 139
2744.03 140
2744.15 139
2744.27 137
2744.40 133
2744.52 129
2744.64 124
2744.76 120
2744.88 116
2745.00 113
2745.12 110
2745.24 108
2745.36 105
2745.48 101
2745.60 98
2745.72 95
2745.84 93
2745.96 92
2746.08 93
2746.20 93
2746.32 94
2746.44 94
2746.56 93
2746.68 93
2746.80 92
2746.92 92
2747.04 93
2747.16 96
2747.28 100
2747.40 104
2747.52 108
2747.64 111
2747.76 112
2747.88 112
2748.00 110
2748.12 107
2748.24 104
2748.36 101
2748.48 99
2748.60 99
2748.72 100
2748.84 102
2748.96 105
2749.08 108
2749.20 111
2749.32 114
2749.44 116
2749.56 117
2749.68 117
2749.80 116
2749.92 114
2750.04 111
2750.16 107
2750.28 101
2750.40 95
2750.52 89
2750.64 84
2750.76 80
2750.88 76
2751.01 74
2751.13 73
2751.25 73
2751.37 74
2751.49 76
2751.61 78
2751.73 82
2751.85 86
2751.97 90
2752.09 94
2752.21 99
2752.33 103
2752.45 107
2752.57 111
2752.69 114
2752.81 116
2752.93 116
2753.05 115
2753.17 112
2753.29 108
2753.41 104
2753.53 101
2753.65 99
2753.77 98
2753.89 100
2754.01 103
2754.13 107
2754.25 110
2754.37 113
2754.49 114
2754.61 113
2754.73 112
2754.85 109
2754.98 106
2755.10 103
2755.22 102
2755.34 101
2755.46 101
2755.58 102
2755.70 103
2755.82 104
2755.94 104
2756.06 104
2756.18 103
2756.30 101
2756.42 99
2756.54 96
2756.66 94
2756.78 92
2756.90 90
2757.02 89
2757.14 89
2757.26 89
2757.38 88
2757.50 88
2757.62 87
2757.74 85
2757.86 83
2757.98 81
2758.10 80
2758.23 79
2758.35 80
2758.47 81
2758.59 83
2758.71 85
2758.83 87
2758.95 88
2759.07 88
2759.19 87
2759.31 86
2759.43 84
2759.55 81
2759.67 78
2759.79 74
2759.91 70
2760.03 66
2760.15 64
2760.27 63
2760.39 65
2760.51 69
2760.63 74
2760.75 80
2760.88 86
2761.00 90
2761.12 93
2761.24 95
2761.36 96
2761.48 97
2761.60 98
2761.72 101
2761.84 105
2761.96 111
2762.08 118
2762.20 125
2762.32 132
2762.44 139
2762.56 145
2762.68 149
2762.80 152
2762.92 154
2763.04 156
2763.16 157
2763.29 157
2763.41 155
2763.53 153
2763.65 148
2763.77 143
2763.89 136
2764.01 130
2764.13 124
2764.25 120
2764.37 117
2764.49 116
2764.61 116
2764.73 118
2764.85 119
2764.97 121
2765.09 123
2765.21 124
2765.33 124
2765.45 124
2765.58 123
2765.70 121
2765.82 118
2765.94 114
2766.06 110
2766.18 105
2766.30 101
2766.42 97
2766.54 94
2766.66 93
2766.78 94
2766.90 95
2767.02 97
2767.14 100
2767.26 104
2767.38 107
2767.51 111
2767.63 114
2767.75 116
2767.87 118
2767.99 118
2768.11 116
2768.23 114
2768.35 111
2768.47 109
2768.59 109
2768.71 110
2768.83 113
2768.95 117
2769.07 121
2769.19 125
2769.31 129
2769.44 132
2769.56 133
2769.68 132
2769.80 130
2769.92 127
2770.04 122
2770.16 117
2770.28 111
2770.40 107
2770.52 104
2770.64 103
2770.76 103
2770.88 105
2771.00 107
2771.12 109
2771.25 110
2771.37 111
2771.49 112
2771.61 111
2771.73 110
2771.85 108
2771.97 106
2772.09 104
2772.21 101
2772.33 100
2772.45 100
2772.57 101
2772.69 104
2772.81 107
2772.94 111
2773.06 115
2773.18 118
2773.30 119
2773.42 120
2773.54 119
2773.66 117
2773.78 114
2773.90 111
2774.02 106
2774.14 101
2774.26 96
2774.38 90
2774.51 84
2774.63 78
2774.75 73
2774.87 69
2774.99 66
2775.11 66
2775.23 67
2775.35 70
2775.47 75
2775.59 80
2775.71 84
2775.83 88
2775.95 91
2776.08 92
2776.20 92
2776.32 91
2776.44 90
2776.56 89
2776.68 88
2776.80 88
2776.92 88
2777.04 89
2777.16 90
2777.28 93
2777.40 95
2777.53 98
2777.65 101
2777.77 103
2777.89 105
2778.01 107
2778.13 108
2778.25 109
2778.37 110
2778.49 110
2778.61 111
2778.73 112
2778.85 112
2778.98 112
2779.10 111
2779.22 109
2779.34 107
2779.46 104
2779.58 103
2779.70 103
2779.82 105
2779.94 109
2780.06 114
2780.18 120
2780.31 124
2780.43 128
2780.55 130
2780.67 131
2780.79 130
2780.91 128
2781.03 125
2781.15 121
2781.27 117
2781.39 112
2781.51 107
2781.64 103
2781.76 98
2781.88 94
2782.00 89
2782.12 86
2782.24 82
2782.36 78
2782.48 75
2782.60 73
2782.72 72
2782.84 73
2782.97 74
2783.09 76
2783.21 78
2783.33 81
2783.45 83
2783.57 85
2783.69 87
2783.81 91
2783.93 96
2784.05 102
2784.18 109
2784.30 116
2784.42 121
2784.54 125
2784.66 125
2784.78 124
2784.90 122
2785.02 120
2785.14 119
2785.26 119
2785.39 119
2785.51 121
2785.63 121
2785.75 121
2785.87 119
2785.99 116
2786.11 111
2786.23 105
2786.35 99
2786.47 93
2786.60 88
2786.72 83
2786.84 78
2786.96 74
2787.08 71
2787.20 70
2787.32 69
2787.44 71
2787.56 74
2787.68 78
2787.81 84
2787.93 91
2788.05 100
2788.17 108
2788.29 117
2788.41 126
2788.53 133
2788.65 139
2788.77 143
2788.90 145
2789.02 145
2789.14 144
2789.26 143
2789.38 140
2789.50 137
2789.62 134
2789.74 130
2789.86 125
2789.99 119
2790.11 112
2790.23 105
2790.35 99
2790.47 94
2790.59 91
2790.71 89
2790.83 89
2790.95 89
2791.08 90
2791.20 91
2791.32 92
2791.44 91
2791.56 91
2791.68 90
2791.80 89
2791.92 90
2792.04 91
2792.17 93
2792.29 96
2792.41 101
2792.53 106
2792.65 112
2792.77 117
2792.89 122
2793.01 126
2793.13 128
2793.26 129
2793.38 127
2793.50 123
2793.62 118
2793.74 112
2793.86 106
2793.98 101
2794.10 96
2794.23 94
2794.35 92
2794.47 91
2794.59 91
2794.71 91
2794.83 90
2794.95 90
2795.07 89
2795.20 88
2795.32 88
2795.44 87
2795.56 87
2795.68 87
2795.80 86
2795.92 85
2796.04 83
2796.17 80
2796.29 77
2796.41 75
2796.53 73
2796.65 73
2796.77 74
2796.89 77
2797.01 81
2797.14 86
2797.26 92
2797.38 97
2797.50 103
2797.62 107
2797.74 110
2797.86 112
2797.98 112
2798.11 110
2798.23 107
2798.35 103
2798.47 99
2798.59 94
2798.71 90
2798.83 86
2798.95 84
2799.08 83
2799.20 84
2799.32 86
2799.44 90
2799.56 93
2799.68 96
2799.80 98
2799.92 99
2800.05 100
2800.17 100
2800.29 101
2800.41 101
2800.53 103
2800.65 104
2800.77 106
2800.90 106
2801.02 106
2801.14 104
2801.26 101
2801.38 97
2801.50 92
2801.62 88
2801.75 86
2801.87 85
2801.99 85
2802.11 87
2802.23 89
2802.35 90
2802.47 91
2802.59 90
2802.72 89
2802.84 88
2802.96 88
2803.08 89
2803.20 92
2803.32 97
2803.44 103
2803.57 109
2803.69 115
2803.81 119
2803.93 121
2804.05 123
2804.17 123
2804.29 121
2804.42 120
2804.54 118
2804.66 115
2804.78 113
2804.90 111
2805.02 108
2805.14 105
2805.27 102
2805.39 100
2805.51 97
2805.63 95
2805.75 93
2805.87 92
2805.99 92
2806.12 92
2806.24 93
2806.36 94
2806.48 95
2806.60 96
2806.72 96
2806.84 97
2806.97 99
2807.09 101
2807.21 103
2807.33 106
2807.45 108
2807.57 109
2807.69 109
2807.82 107
2807.94 104
2808.06 99
2808.18 93
2808.30 87
2808.42 81
2808.55 76
2808.67 72
2808.79 68
2808.91 66
2809.03 65
2809.15 64
2809.27 65
2809.40 66
2809.52 68
2809.64 70
2809.76 72
2809.88 75
2810.00 79
2810.13 82
2810.25 87
2810.37 91
2810.49 95
2810.61 98
2810.73 100
2810.85 101
2810.98 101
2811.10 100
2811.22 100
2811.34 99
2811.46 100
2811.58 101
2811.71 103
2811.83 106
2811.95 110
2812.07 114
2812.19 118
2812.31 122
2812.43 125
2812.56 126
2812.68 125
2812.80 122
2812.92 117
2813.04 110
2813.16 104
2813.29 98
2813.41 94
2813.53 92
2813.65 92
2813.77 93
2813.89 96
2814.02 100
2814.14 105
2814.26 111
2814.38 118
2814.50 123
2814.62 128
2814.75 132
2814.87 133
2814.99 131
2815.11 128
2815.23 123
2815.35 117
2815.48 111
2815.60 106
2815.72 101
2815.84 97
2815.96 94
2816.08 91
2816.21 88
2816.33 84
2816.45 80
2816.57 76
2816.69 72
2816.81 68
2816.94 66
2817.06 65
2817.18 66
2817.30 69
2817.42 74
2817.54 80
2817.67 87
2817.79 93
2817.91 100
2818.03 106
2818.15 110
2818.27 113
2818.40 115
2818.52 115
2818.64 114
2818.76 113
2818.88 111
2819.00 109
2819.13 107
2819.25 105
2819.37 103
2819.49 100
2819.61 97
2819.74 94
2819.86 90
2819.98 88
2820.10 86
2820.22 85
2820.34 86
2820.47 87
2820.59 88
2820.71 90
2820.83 91
2820.95 91
2821.07 90
2821.20 89
2821.32 88
2821.44 86
2821.56 85
2821.68 84
2821.81 84
2821.93 85
2822.05 87
2822.17 89
2822.29 91
2822.41 92
2822.54 92
2822.66 89
2822.78 85
2822.90 80
2823.02 74
2823.15 69
2823.27 64
2823.39 61
2823.51 60
2823.63 62
2823.75 65
2823.88 70
2824.00 76
2824.12 82
2824.24 87
2824.36 91
2824.49 93
2824.61 94
2824.73 95
2824.85 95
2824.97 95
2825.09 95
2825.22 95
2825.34 96
2825.46 96
2825.58 96
2825.70 95
2825.83 94
2825.95 93
2826.07 94
2826.19 96
2826.31 100
2826.44 104
2826.56 109
2826.68 114
2826.80 116
2826.92 117
2827.05 116
2827.17 114
2827.29 110
2827.41 105
2827.53 100
2827.65 96
2827.78 92
2827.90 90
2828.02 88
2828.14 87
2828.26 88
2828.39 89
2828.51 91
2828.63 93
2828.75 95
2828.87 97
2829.00 99
2829.12 101
2829.24 103
2829.36 105
2829.48 107
2829.61 109
2829.73 112
2829.85 114
2829.97 115
2830.09 116
2830.22 116
2830.34 115
2830.46 114
2830.58 112
2830.70 110
2830.83 108
2830.95 106
2831.07 104
2831.19 102
2831.31 101
2831.44 100
2831.56 101
2831.68 102
2831.80 103
2831.92 104
2832.05 105
2832.17 105
2832.29 104
2832.41 102
2832.53 99
2832.66 96
2832.78 93
2832.90 90
2833.02 87
2833.14 83
2833.27 81
2833.39 79
2833.51 78
2833.63 79
2833.75 82
2833.88 85
2834.00 89
2834.12 94
2834.24 98
2834.36 100
2834.49 101
2834.61 101
2834.73 100
2834.85 98
2834.97 97
2835.10 95
2835.22 95
2835.34 94
2835.46 95
2835.59 95
2835.71 95
2835.83 95
2835.95 95
2836.07 95
2836.20 97
2836.32 99
2836.44 101
2836.56 104
2836.68 107
2836.81 108
2836.93 109
2837.05 109
2837.17 107
2837.29 106
2837.42 104
2837.54 103
2837.66 102
2837.78 101
2837.91 101
2838.03 101
2838.15 100
2838.27 99
2838.39 98
2838.52 96
2838.64 93
2838.76 91
2838.88 88
2839.00 85
2839.13 81
2839.25 78
2839.37 74
2839.49 71
2839.62 69
2839.74 69
2839.86 71
2839.98 75
2840.10 80
2840.23 86
2840.35 92
2840.47 97
2840.59 102
2840.72 106
2840.84 110
2840.96 113
2841.08 116
2841.20 118
2841.33 118
2841.45 117
2841.57 115
2841.69 111
2841.82 107
2841.94 103
2842.06 99
2842.18 95
2842.30 93
2842.43 92
2842.55 91
2842.67 90
2842.79 90
2842.92 88
2843.04 87
2843.16 84
2843.28 81
2843.40 78
2843.53 75
2843.65 73
2843.77 73
2843.89 74
2844.02 76
2844.14 80
2844.26 84
2844.38 87
2844.50 90
2844.63 92
2844.75 93
2844.87 92
2844.99 92
2845.12 91
2845.24 91
2845.36 91
2845.48 91
2845.61 92
2845.73 92
2845.85 92
2845.97 91
2846.09 90
2846.22 89
2846.34 88
2846.46 87
2846.58 87
2846.71 88
2846.83 89
2846.95 90
2847.07 92
2847.20 94
2847.32 96
2847.44 99
2847.56 101
2847.69 103
2847.81 104
2847.93 103
2848.05 102
2848.17 100
2848.30 98
2848.42 96
2848.54 94
2848.66 92
2848.79 91
2848.91 91
2849.03 91
2849.15 91
2849.28 93
2849.40 94
2849.52 97
2849.64 100
2849.77 104
2849.89 107
2850.01 111
2850.13 114
2850.26 117
2850.38 119
2850.50 120
2850.62 120
2850.74 119
2850.87 117
2850.99 114
2851.11 111
2851.23 107
2851.36 103
2851.48 99
2851.60 94
2851.72 89
2851.85 84
2851.97 79
2852.09 75
2852.21 72
2852.34 71
2852.46 71
2852.58 73
2852.70 76
2852.83 80
2852.95 85
2853.07 89
2853.19 92
2853.32 95
2853.44 97
2853.56 98
2853.68 98
2853.81 99
2853.93 99
2854.05 100
2854.17 101
2854.30 102
2854.42 104
2854.54 106
2854.66 108
2854.79 110
2854.91 112
2855.03 115
2855.15 117
2855.28 117
2855.40 117
2855.52 115
2855.64 112
2855.77 108
2855.89 103
2856.01 98
2856.13 93
2856.26 88
2856.38 83
2856.50 79
2856.62 75
2856.75 71
2856.87 67
2856.99 64
2857.11 62
2857.24 61
2857.36 61
2857.48 63
2857.60 65
2857.73 68
2857.85 71
2857.97 74
2858.09 76
2858.22 76
2858.34 75
2858.46 74
2858.58 71
2858.71 69
2858.83 67
2858.95 65
2859.08 65
2859.20 66
2859.32 69
2859.44 74
2859.57 80
2859.69 86
2859.81 93
2859.93 98
2860.06 103
2860.18 105
2860.30 106
2860.42 105
2860.55 104
2860.67 104
2860.79 104
2860.91 105
2861.04 106
2861.16 107
2861.28 106
2861.41 104
2861.53 101
2861.65 98
2861.77 95
2861.90 93
2862.02 93
2862.14 93
2862.26 94
2862.39 94
2862.51 93
2862.63 90
2862.75 86
2862.88 81
2863.00 76
2863.12 72
2863.25 69
2863.37 67
2863.49 67
2863.61 68
2863.74 69
2863.86 71
2863.98 74
2864.10 77
2864.23 80
2864.35 84
2864.47 88
2864.59 92
2864.72 95
2864.84 97
2864.96 97
2865.09 97
2865.21 96
2865.33 95
2865.45 94
2865.58 94
2865.70 95
2865.82 97
2865.94 100
2866.07 102
2866.19 104
2866.31 105
2866.44 104
2866.56 102
2866.68 99
2866.80 96
2866.93 93
2867.05 90
2867.17 88
2867.30 86
2867.42 85
2867.54 84
2867.66 82
2867.79 80
2867.91 78
2868.03 76
2868.15 75
2868.28 74
2868.40 75
2868.52 77
2868.65 79
2868.77 81
2868.89 83
2869.01 83
2869.14 82
2869.26 81
2869.38 78
2869.51 77
2869.63 75
2869.75 75
2869.87 74
2870.00 74
2870.12 74
2870.24 73
2870.37 70
2870.49 67
2870.61 64
2870.73 61
2870.86 59
2870.98 58
2871.10 58
2871.23 58
2871.35 59
2871.47 60
2871.59 61
2871.72 62
2871.84 63
2871.96 64
2872.09 66
2872.21 69
2872.33 72
2872.45 76
2872.58 79
2872.70 83
2872.82 86
2872.95 89
2873.07 90
2873.19 90
2873.31 89
2873.44 88
2873.56 87
2873.68 86
2873.81 87
2873.93 88
2874.05 89
2874.17 90
2874.30 91
2874.42 91
2874.54 90
2874.67 90
2874.79 91
2874.91 92
2875.04 95
2875.16 99
2875.28 102
2875.40 106
2875.53 108
2875.65 109
2875.77 109
2875.90 107
2876.02 106
2876.14 104
2876.26 102
2876.39 101
2876.51 101
2876.63 100
2876.76 101
2876.88 101
2877.00 101
2877.13 101
2877.25 100
2877.37 98
2877.49 97
2877.62 95
2877.74 93
2877.86 91
2877.99 90
2878.11 89
2878.23 87
2878.36 86
2878.48 85
2878.60 83
2878.72 81
2878.85 80
2878.97 80
2879.09 80
2879.22 81
2879.34 84
2879.46 86
2879.59 90
2879.71 93
2879.83 96
2879.95 99
2880.08 101
2880.20 103
2880.32 106
2880.45 108
2880.57 111
2880.69 115
2880.82 120
2880.94 125
2881.06 130
2881.19 134
2881.31 136
2881.43 136
2881.55 132
2881.68 126
2881.80 118
2881.92 109
2882.05 100
2882.17 92
2882.29 85
2882.42 80
2882.54 75
2882.66 71
2882.79 68
2882.91 65
2883.03 63
2883.15 61
2883.28 60
2883.40 59
2883.52 59
2883.65 59
2883.77 60
2883.89 62
2884.02 65
2884.14 69
2884.26 74
2884.39 79
2884.51 85
2884.63 90
2884.76 94
2884.88 96
2885.00 97
2885.13 98
2885.25 99
2885.37 100
2885.49 102
2885.62 105
2885.74 108
2885.86 110
2885.99 111
2886.11 111
2886.23 109
2886.36 105
2886.48 100
2886.60 95
2886.73 90
2886.85 87
2886.97 84
2887.10 83
2887.22 84
2887.34 85
2887.47 87
2887.59 89
2887.71 90
2887.84 91
2887.96 91
2888.08 89
2888.20 87
2888.33 83
2888.45 80
2888.57 76
2888.70 74
2888.82 73
2888.94 73
2889.07 75
2889.19 77
2889.31 81
2889.44 84
2889.56 88
2889.68 92
2889.81 96
2889.93 100
2890.05 103
2890.18 106
2890.30 108
2890.42 109
2890.55 109
2890.67 107
2890.79 105
2890.92 102
2891.04 99
2891.16 96
2891.29 93
2891.41 91
2891.53 89
2891.66 87
2891.78 85
2891.90 83
2892.03 82
2892.15 82
2892.27 82
2892.40 82
2892.52 82
2892.64 82
2892.77 83
2892.89 83
2893.01 85
2893.14 88
2893.26 92
2893.38 98
2893.51 104
2893.63 111
2893.75 117
2893.88 123
2894.00 127
2894.12 130
2894.25 132
2894.37 133
2894.49 134
2894.62 134
2894.74 134
2894.86 132
2894.99 131
2895.11 128
2895.23 124
2895.36 119
2895.48 114
2895.60 107
2895.73 101
2895.85 94
2895.97 88
2896.10 84
2896.22 82
2896.34 81
2896.47 82
2896.59 85
2896.71 87
2896.84 89
2896.96 89
2897.08 88
2897.21 86
2897.33 83
2897.45 81
2897.58 81
2897.70 81
2897.82 83
2897.95 86
2898.07 89
2898.19 91
2898.32 93
2898.44 94
2898.56 95
2898.69 96
2898.81 97
2898.93 98
2899.06 99
2899.18 98
2899.31 97
2899.43 95
2899.55 92
2899.68 89
2899.80 86
2899.92 83
2900.05 79
2900.17 76
2900.29 72
2900.42 68
2900.54 64
2900.66 60
2900.79 57
2900.91 55
2901.03 54
2901.16 54
2901.28 55
2901.40 58
2901.53 61
2901.65 64
2901.77 68
2901.90 73
2902.02 77
2902.15 82
2902.27 86
2902.39 89
2902.52 92
2902.64 94
2902.76 95
2902.89 95
2903.01 94
2903.13 93
2903.26 91
2903.38 90
2903.50 89
2903.63 88
2903.75 88
2903.87 87
2904.00 87
2904.12 86
2904.25 86
2904.37 86
2904.49 86
2904.62 87
2904.74 89
2904.86 91
2904.99 94
2905.11 97
2905.23 99
2905.36 100
2905.48 100
2905.60 99
2905.73 97
2905.85 95
2905.98 93
2906.10 91
2906.22 88
2906.35 85
2906.47 82
2906.59 78
2906.72 74
2906.84 70
2906.96 67
2907.09 63
2907.21 60
2907.34 58
2907.46 57
2907.58 57
2907.71 59
2907.83 62
2907.95 66
2908.08 71
2908.20 76
2908.32 82
2908.45 87
2908.57 91
2908.70 94
2908.82 97
2908.94 99
2909.07 100
2909.19 102
2909.31 104
2909.44 107
2909.56 108
2909.68 109
2909.81 108
2909.93 106
2910.06 102
2910.18 97
2910.30 90
2910.43 84
2910.55 78
2910.67 74
2910.80 71
2910.92 71
2911.05 73
2911.17 76
2911.29 80
2911.42 84
2911.54 87
2911.66 91
2911.79 94
2911.91 96
2912.04 99
2912.16 101
2912.28 103
2912.41 105
2912.53 105
2912.65 105
2912.78 105
2912.90 104
2913.03 103
2913.15 102
2913.27 101
2913.40 99
2913.52 96
2913.64 91
2913.77 85
2913.89 78
2914.02 71
2914.14 65
2914.26 61
2914.39 57
2914.51 56
2914.63 55
2914.76 56
2914.88 58
2915.01 61
2915.13 64
2915.25 68
2915.38 73
2915.50 77
2915.62 80
2915.75 83
2915.87 84
2916.00 84
2916.12 84
2916.24 82
2916.37 80
2916.49 79
2916.61 77
2916.74 77
2916.86 77
2916.99 77
2917.11 79
2917.23 80
2917.36 82
2917.48 83
2917.61 84
2917.73 84
2917.85 84
2917.98 84
2918.10 83
2918.22 81
2918.35 79
2918.47 77
2918.60 75
2918.72 75
2918.84 75
2918.97 77
2919.09 79
2919.22 80
2919.34 81
2919.46 81
2919.59 81
2919.71 80
2919.84 79
2919.96 79
2920.08 78
2920.21 79
2920.33 79
2920.45 79
2920.58 79
2920.70 78
2920.83 77
2920.95 76
2921.07 74
2921.20 73
2921.32 71
2921.45 70
2921.57 71
2921.69 72
2921.82 75
2921.94 79
2922.07 84
2922.19 89
2922.31 92
2922.44 95
2922.56 95
2922.69 95
2922.81 93
2922.93 92
2923.06 90
2923.18 90
2923.31 90
2923.43 90
2923.55 91
2923.68 91
2923.80 91
2923.93 90
2924.05 90
2924.17 90
2924.30 91
2924.42 92
2924.55 94
2924.67 96
2924.79 97
2924.92 98
2925.04 97
2925.17 95
2925.29 92
2925.41 89
2925.54 86
2925.66 83
2925.79 81
2925.91 80
2926.03 80
2926.16 81
2926.28 83
2926.41 85
2926.53 87
2926.65 90
2926.78 92
2926.90 94
2927.03 95
2927.15 96
2927.27 98
2927.40 99
2927.52 100
2927.65 101
2927.77 102
2927.89 102
2928.02 101
2928.14 99
2928.27 95
2928.39 91
2928.51 86
2928.64 80
2928.76 74
2928.89 69
2929.01 64
2929.13 61
2929.26 59
2929.38 58
2929.51 59
2929.63 61
2929.76 63
2929.88 65
2930.00 68
2930.13 70
2930.25 72
2930.38 73
2930.50 75
2930.62 75
2930.75 75
2930.87 75
2931.00 74
2931.12 73
2931.24 71
2931.37 69
2931.49 67
2931.62 66
2931.74 65
2931.87 64
2931.99 64
2932.11 65
2932.24 66
2932.36 67
2932.49 67
2932.61 68
2932.73 69
2932.86 70
2932.98 72
2933.11 75
2933.23 79
2933.36 83
2933.48 87
2933.60 91
2933.73 94
2933.85 96
2933.98 96
2934.10 96
2934.22 95
2934.35 94
2934.47 93
2934.60 93
2934.72 93
2934.85 92
2934.97 92
2935.09 91
2935.22 89
2935.34 87
2935.47 84
2935.59 82
2935.72 80
2935.84 80
2935.96 80
2936.09 80
2936.21 82
2936.34 83
2936.46 85
2936.58 88
2936.71 91
2936.83 96
2936.96 101
2937.08 107
2937.21 112
2937.33 117
2937.45 120
2937.58 121
2937.70 121
2937.83 120
2937.95 118
2938.08 116
2938.20 114
2938.32 110
2938.45 106
2938.57 101
2938.70 94
2938.82 87
2938.95 81
2939.07 77
2939.19 74
2939.32 72
2939.44 72
2939.57 73
2939.69 75
2939.82 76
2939.94 77
2940.06 79
2940.19 81
2940.31 85
2940.44 89
2940.56 93
2940.69 97
2940.81 101
2940.94 103
2941.06 103
2941.18 101
2941.31 97
2941.43 93
2941.56 89
2941.68 86
2941.81 84
2941.93 84
2942.05 86
2942.18 87
2942.30 89
2942.43 90
2942.55 89
2942.68 87
2942.80 84
2942.93 80
2943.05 76
2943.17 71
2943.30 67
2943.42 64
2943.55 62
2943.67 61
2943.80 62
2943.92 66
2944.04 70
2944.17 76
2944.29 83
2944.42 89
2944.54 94
2944.67 98
2944.79 100
2944.92 101
2945.04 101
2945.16 102
2945.29 103
2945.41 104
2945.54 107
2945.66 109
2945.79 110
2945.91 110
2946.04 109
2946.16 106
2946.28 102
2946.41 97
2946.53 93
2946.66 90
2946.78 88
2946.91 87
2947.03 86
2947.16 87
2947.28 87
2947.40 86
2947.53 85
2947.65 84
2947.78 82
2947.90 81
2948.03 78
2948.15 75
2948.28 72
2948.40 69
2948.52 67
2948.65 66
2948.77 67
2948.90 70
2949.02 74
2949.15 79
2949.27 84
2949.40 88
2949.52 91
2949.65 93
2949.77 94
2949.89 94
2950.02 93
2950.14 91
2950.27 88
2950.39 85
2950.52 81
2950.64 76
2950.77 70
2950.89 65
2951.02 61
2951.14 57
2951.26 55
2951.39 55
2951.51 57
2951.64 59
2951.76 62
2951.89 64
2952.01 67
2952.14 69
2952.26 70
2952.39 72
2952.51 73
2952.63 76
2952.76 79
2952.88 82
2953.01 86
2953.13 89
2953.26 91
2953.38 92
2953.51 93
2953.63 92
2953.76 92
2953.88 93
2954.01 93
2954.13 94
2954.25 93
2954.38 92
2954.50 89
2954.63 86
2954.75 81
2954.88 77
2955.00 73
2955.13 71
2955.25 71
2955.38 72
2955.50 75
2955.63 77
2955.75 79
2955.88 81
2956.00 82
2956.12 83
2956.25 83
2956.37 83
2956.50 84
2956.62 84
2956.75 85
2956.87 86
2957.00 88
2957.12 89
2957.25 91
2957.37 91
2957.50 91
2957.62 91
2957.75 89
2957.87 87
2957.99 85
2958.12 83
2958.24 82
2958.37 82
2958.49 83
2958.62 84
2958.74 85
2958.87 84
2958.99 83
2959.12 80
2959.24 76
2959.37 72
2959.49 69
2959.62 65
2959.74 63
2959.87 61
2959.99 61
2960.11 61
2960.24 62
2960.36 64
2960.49 66
2960.61 69
2960.74 71
2960.86 74
2960.99 76
2961.11 78
2961.24 81
2961.36 82
2961.49 84
2961.61 85
2961.74 86
2961.86 85
2961.99 84
2962.11 82
2962.24 78
2962.36 74
2962.49 70
2962.61 67
2962.74 65
2962.86 64
2962.98 65
2963.11 67
2963.23 71
2963.36 74
2963.48 78
2963.61 80
2963.73 82
2963.86 83
2963.98 83
2964.11 82
2964.23 81
2964.36 80
2964.48 78
2964.61 77
2964.73 76
2964.86 74
2964.98 74
2965.11 74
2965.23 75
2965.36 77
2965.48 81
2965.61 86
2965.73 92
2965.86 98
2965.98 103
2966.11 108
2966.23 111
2966.36 113
2966.48 113
2966.61 112
2966.73 111
2966.86 108
2966.98 106
2967.10 103
2967.23 100
2967.35 98
2967.48 96
2967.60 94
2967.73 93
2967.85 92
2967.98 91
2968.10 91
2968.23 92
2968.35 93
2968.48 94
2968.60 95
2968.73 96
2968.85 97
2968.98 96
2969.10 95
2969.23 93
2969.35 90
2969.48 86
2969.60 82
2969.73 79
2969.85 75
2969.98 73
2970.10 71
2970.23 70
2970.35 71
2970.48 72
2970.60 74
2970.73 76
2970.85 78
2970.98 79
2971.10 80
2971.23 79
2971.35 78
2971.48 77
2971.60 77
2971.73 76
2971.85 77
2971.98 77
2972.10 77
2972.23 77
2972.35 77
2972.48 76
2972.60 76
2972.73 76
2972.85 77
2972.98 79
2973.10 81
2973.23 83
2973.35 84
2973.48 86
2973.60 86
2973.73 87
2973.85 87
2973.98 88
2974.10 88
2974.23 88
2974.35 88
2974.48 86
2974.60 84
2974.73 81
2974.85 77
2974.98 73
2975.10 70
2975.23 67
2975.35 66
2975.48 66
2975.60 67
2975.73 69
2975.85 72
2975.98 75
2976.10 78
2976.23 80
2976.35 82
2976.48 82
2976.60 82
2976.73 81
2976.85 79
2976.98 77
2977.10 76
2977.23 76
2977.35 77
2977.48 79
2977.61 81
2977.73 84
2977.86 87
2977.98 90
2978.11 91
2978.23 91
2978.36 90
2978.48 89
2978.61 87
2978.73 86
2978.86 87
2978.98 89
2979.11 93
2979.23 99
2979.36 104
2979.48 108
2979.61 109
2979.73 108
2979.86 105
2979.98 99
2980.11 94
2980.23 89
2980.36 85
2980.48 83
2980.61 82
2980.73 81
2980.86 81
2980.98 81
2981.11 80
2981.23 79
2981.36 77
2981.48 75
2981.61 72
2981.74 69
2981.86 65
2981.99 62
2982.11 60
2982.24 58
2982.36 59
2982.49 61
2982.61 64
2982.74 69
2982.86 73
2982.99 76
2983.11 79
2983.24 80
2983.36 82
2983.49 82
2983.61 83
2983.74 85
2983.86 87
2983.99 89
2984.11 90
2984.24 91
2984.37 91
2984.49 89
2984.62 87
2984.74 83
2984.87 80
2984.99 77
2985.12 75
2985.24 73
2985.37 72
2985.49 73
2985.62 75
2985.74 80
2985.87 85
2985.99 92
2986.12 98
2986.24 102
2986.37 105
2986.49 106
2986.62 105
2986.75 103
2986.87 101
2987.00 101
2987.12 102
2987.25 104
2987.37 107
2987.50 109
2987.62 110
2987.75 109
2987.87 105
2988.00 99
2988.12 93
2988.25 86
2988.37 79
2988.50 74
2988.63 69
2988.75 67
2988.88 65
2989.00 65
2989.13 65
2989.25 65
2989.38 66
2989.50 66
2989.63 67
2989.75 68
2989.88 70
2990.00 74
2990.13 78
2990.26 83
2990.38 88
2990.51 93
2990.63 97
2990.76 99
2990.88 99
2991.01 97
2991.13 94
2991.26 90
2991.38 87
2991.51 85
2991.63 84
2991.76 83
2991.89 83
2992.01 82
2992.14 82
2992.26 81
2992.39 81
2992.51 81
2992.64 81
2992.76 82
2992.89 83
2993.01 85
2993.14 86
2993.26 88
2993.39 90
2993.52 91
2993.64 92
2993.77 93
2993.89 92
2994.02 90
2994.14 88
2994.27 84
2994.39 81
2994.52 79
2994.65 79
2994.77 80
2994.90 82
2995.02 86
2995.15 91
2995.27 95
2995.40 100
2995.52 104
2995.65 107
2995.77 110
2995.90 113
2996.03 114
2996.15 115
2996.28 115
2996.40 114
2996.53 114
2996.65 113
2996.78 112
2996.90 111
2997.03 110
2997.15 109
2997.28 107
2997.41 105
2997.53 101
2997.66 97
2997.78 92
2997.91 87
2998.03 83
2998.16 80
2998.28 77
2998.41 75
2998.54 73
2998.66 71
2998.79 70
2998.91 70
2999.04 70
2999.16 71
2999.29 74
2999.41 78
2999.54 84
2999.67 90
2999.79 97
2999.92 104
3000.04 109
3000.17 112
3000.29 112
3000.42 110
3000.55 106
3000.67 102
3000.80 96
3000.92 91
3001.05 87
3001.17 83
3001.30 80
3001.42 77
3001.55 74
3001.68 72
3001.80 70
3001.93 70
3002.05 70
3002.18 72
3002.30 74
3002.43 77
3002.55 81
3002.68 84
3002.81 87
3002.93 89
3003.06 90
3003.18 90
3003.31 89
3003.43 87
3003.56 83
3003.69 79
3003.81 75
3003.94 71
3004.06 68
3004.19 66
3004.31 65
3004.44 65
3004.57 67
3004.69 68
3004.82 70
3004.94 71
3005.07 71
3005.19 70
3005.32 69
3005.45 67
3005.57 67
3005.70 67
3005.82 69
3005.95 71
3006.07 73
3006.20 74
3006.33 74
3006.45 74
3006.58 72
3006.70 70
3006.83 68
3006.95 65
3007.08 63
3007.21 61
3007.33 60
3007.46 59
3007.58 59
3007.71 60
3007.83 61
3007.96 63
3008.09 66
3008.21 69
3008.34 73
3008.46 77
3008.59 82
3008.71 87
3008.84 92
3008.97 97
3009.09 102
3009.22 107
3009.34 110
3009.47 111
3009.59 110
3009.72 107
3009.85 102
3009.97 95
3010.10 89
3010.22 83
3010.35 78
3010.48 76
3010.60 75
3010.73 75
3010.85 76
3010.98 78
3011.10 79
3011.23 80
3011.36 81
3011.48 81
3011.61 81
3011.73 82
3011.86 82
3011.99 82
3012.11 82
3012.24 80
3012.36 78
3012.49 75
3012.61 71
3012.74 68
3012.87 65
3012.99 62
3013.12 61
3013.24 62
3013.37 64
3013.50 67
3013.62 70
3013.75 74
3013.87 77
3014.00 80
3014.12 83
3014.25 84
3014.38 85
3014.50 86
3014.63 86
3014.75 85
3014.88 84
3015.01 83
3015.13 81
3015.26 78
3015.38 76
3015.51 74
3015.64 72
3015.76 71
3015.89 71
3016.01 72
3016.14 74
3016.27 77
3016.39 80
3016.52 84
3016.64 88
3016.77 92
3016.89 95
3017.02 99
3017.15 102
3017.27 105
3017.40 107
3017.52 109
3017.65 109
3017.78 109
3017.90 107
3018.03 105
3018.15 102
3018.28 98
3018.41 93
3018.53 89
3018.66 84
3018.78 81
3018.91 78
3019.04 75
3019.16 74
3019.29 72
3019.41 71
3019.54 69
3019.67 67
3019.79 64
3019.92 62
3020.04 61
3020.17 60
3020.30 60
3020.42 61
3020.55 63
3020.67 65
3020.80 67
3020.93 70
3021.05 73
3021.18 75
3021.30 77
3021.43 79
3021.56 79
3021.68 79
3021.81 78
3021.93 77
3022.06 77
3022.19 77
3022.31 77
3022.44 79
3022.56 80
3022.69 82
3022.82 82
3022.94 83
3023.07 83
3023.19 83
3023.32 83
3023.45 84
3023.57 86
3023.70 87
3023.83 87
3023.95 87
3024.08 86
3024.20 84
3024.33 82
3024.46 79
3024.58 77
3024.71 74
3024.83 72
3024.96 71
3025.09 69
3025.21 68
3025.34 68
3025.46 68
3025.59 69
3025.72 71
3025.84 73
3025.97 76
3026.10 79
3026.22 81
3026.35 83
3026.47 84
3026.60 85
3026.73 85
3026.85 84
3026.98 83
3027.10 82
3027.23 81
3027.36 81
3027.48 82
3027.61 83
3027.74 85
3027.86 86
3027.99 87
3028.11 88
3028.24 89
3028.37 89
3028.49 89
3028.62 90
3028.74 92
3028.87 93
3029.00 93
3029.12 93
3029.25 92
3029.38 89
3029.50 86
3029.63 82
3029.75 78
3029.88 75
3030.01 72
3030.13 71
3030.26 70
3030.39 70
3030.51 71
3030.64 73
3030.76 74
3030.89 75
3031.02 76
3031.14 76
3031.27 75
3031.39 74
3031.52 73
3031.65 73
3031.77 73
3031.90 73
3032.03 75
3032.15 77
3032.28 80
3032.40 82
3032.53 85
3032.66 88
3032.78 90
3032.91 91
3033.04 92
3033.16 92
3033.29 92
3033.42 92
3033.54 92
3033.67 93
3033.79 96
3033.92 100
3034.05 106
3034.17 111
3034.30 117
3034.43 121
3034.55 123
3034.68 122
3034.80 120
3034.93 117
3035.06 113
3035.18 109
3035.31 106
3035.44 103
3035.56 101
3035.69 100
3035.81 99
3035.94 98
3036.07 98
3036.19 96
3036.32 95
3036.45 93
3036.57 91
3036.70 89
3036.83 85
3036.95 81
3037.08 77
3037.20 73
3037.33 70
3037.46 68
3037.58 66
3037.71 66
3037.84 67
3037.96 68
3038.09 70
3038.22 71
3038.34 73
3038.47 75
3038.59 77
3038.72 80
3038.85 83
3038.97 87
3039.10 90
3039.23 93
3039.35 94
3039.48 95
3039.61 94
3039.73 94
3039.86 92
3039.99 91
3040.11 90
3040.24 89
3040.36 88
3040.49 87
3040.62 86
3040.74 86
3040.87 85
3041.00 86
3041.12 86
3041.25 88
3041.38 90
3041.50 92
3041.63 95
3041.76 98
3041.88 99
3042.01 100
3042.13 100
3042.26 99
3042.39 97
3042.51 95
3042.64 93
3042.77 91
3042.89 90
3043.02 89
3043.15 88
3043.27 86
3043.40 84
3043.53 82
3043.65 78
3043.78 74
3043.91 70
3044.03 65
3044.16 59
3044.28 54
3044.41 49
3044.54 44
3044.66 40
3044.79 37
3044.92 35
3045.04 35
3045.17 35
3045.30 37
3045.42 39
3045.55 43
3045.68 47
3045.80 52
3045.93 57
3046.06 62
3046.18 66
3046.31 70
3046.44 73
3046.56 76
3046.69 79
3046.82 81
3046.94 82
3047.07 84
3047.20 86
3047.32 89
3047.45 91
3047.58 95
3047.70 98
3047.83 100
3047.95 102
3048.08 103
3048.21 102
3048.33 100
3048.46 96
3048.59 92
3048.71 88
3048.84 85
3048.97 83
3049.09 82
3049.22 81
3049.35 80
3049.47 79
3049.60 76
3049.73 71
3049.85 67
3049.98 62
3050.11 60
3050.23 59
3050.36 61
3050.49 66
3050.61 73
3050.74 80
3050.87 87
3050.99 94
3051.12 99
3051.25 103
3051.37 105
3051.50 105
3051.63 103
3051.75 101
3051.88 98
3052.01 95
3052.13 92
3052.26 90
3052.39 88
3052.51 86
3052.64 86
3052.77 85
3052.89 85
3053.02 86
3053.15 88
3053.27 90
3053.40 93
3053.53 96
3053.65 99
3053.78 100
3053.91 100
3054.03 98
3054.16 94
3054.29 89
3054.41 84
3054.54 78
3054.67 74
3054.79 72
3054.92 72
3055.05 73
3055.17 76
3055.30 79
3055.43 82
3055.55 85
3055.68 87
3055.81 89
3055.93 90
3056.06 91
3056.19 92
3056.32 93
3056.44 94
3056.57 94
3056.70 94
3056.82 94
3056.95 93
3057.08 92
3057.20 90
3057.33 89
3057.46 88
3057.58 89
3057.71 90
3057.84 93
3057.96 96
3058.09 100
3058.22 105
3058.34 108
3058.47 111
3058.60 113
3058.72 113
3058.85 112
3058.98 109
3059.10 105
3059.23 101
3059.36 97
3059.48 94
3059.61 91
3059.74 90
3059.87 90
3059.99 91
3060.12 94
3060.25 98
3060.37 102
3060.50 106
3060.63 109
3060.75 111
3060.88 111
3061.01 108
3061.13 103
3061.26 96
3061.39 89
3061.51 81
3061.64 75
3061.77 71
3061.90 68
3062.02 66
3062.15 64
3062.28 63
3062.40 61
3062.53 59
3062.66 58
3062.78 59
3062.91 60
3063.04 64
3063.16 69
3063.29 75
3063.42 81
3063.54 86
3063.67 92
3063.80 96
3063.93 100
3064.05 103
3064.18 105
3064.31 106
3064.43 106
3064.56 105
3064.69 102
3064.81 98
3064.94 94
3065.07 90
3065.19 87
3065.32 84
3065.45 83
3065.58 81
3065.70 80
3065.83 79
3065.96 77
3066.08 76
3066.21 74
3066.34 72
3066.46 70
3066.59 68
3066.72 67
3066.85 67
3066.97 67
3067.10 67
3067.23 67
3067.35 67
3067.48 67
3067.61 67
3067.73 67
3067.86 67
3067.99 68
3068.11 68
3068.24 68
3068.37 69
3068.50 69
3068.62 69
3068.75 70
3068.88 71
3069.00 72
3069.13 73
3069.26 75
3069.39 77
3069.51 79
3069.64 82
3069.77 84
3069.89 86
3070.02 88
3070.15 89
3070.27 90
3070.40 90
3070.53 89
3070.66 89
3070.78 89
3070.91 89
3071.04 89
3071.16 89
3071.29 89
3071.42 89
3071.54 89
3071.67 89
3071.80 89
3071.93 89
3072.05 90
3072.18 90
3072.31 90
3072.43 89
3072.56 89
3072.69 88
3072.82 86
3072.94 84
3073.07 83
3073.20 81
3073.32 80
3073.45 80
3073.58 80
3073.71 82
3073.83 84
3073.96 87
3074.09 90
3074.21 92
3074.34 93
3074.47 92
3074.60 91
3074.72 88
3074.85 85
3074.98 83
3075.10 81
3075.23 79
3075.36 78
3075.49 77
3075.61 75
3075.74 74
3075.87 73
3075.99 72
3076.12 72
3076.25 73
3076.38 74
3076.50 77
3076.63 79
3076.76 82
3076.88 84
3077.01 87
3077.14 90
3077.27 93
3077.39 96
3077.52 98
3077.65 100
3077.77 100
3077.90 99
3078.03 97
3078.16 94
3078.28 92
3078.41 90
3078.54 90
3078.67 92
3078.79 95
3078.92 100
3079.05 105
3079.17 110
3079.30 115
3079.43 118
3079.56 120
3079.68 120
3079.81 120
3079.94 118
3080.06 115
3080.19 111
3080.32 107
3080.45 102
3080.57 98
3080.70 94
3080.83 90
3080.96 88
3081.08 85
3081.21 83
3081.34 81
3081.46 79
3081.59 77
3081.72 74
3081.85 71
3081.97 69
3082.10 66
3082.23 65
3082.36 65
3082.48 66
3082.61 69
3082.74 73
3082.86 77
3082.99 82
3083.12 86
3083.25 90
3083.37 93
3083.50 94
3083.63 95
3083.76 95
3083.88 94
3084.01 93
3084.14 92
3084.27 90
3084.39 89
3084.52 87
3084.65 85
3084.77 83
3084.90 80
3085.03 77
3085.16 75
3085.28 73
3085.41 71
3085.54 70
3085.67 70
3085.79 70
3085.92 70
3086.05 70
3086.18 70
3086.30 72
3086.43 74
3086.56 77
3086.69 81
3086.81 85
3086.94 88
3087.07 91
3087.19 92
3087.32 91
3087.45 89
3087.58 86
3087.70 82
3087.83 77
3087.96 72
3088.09 67
3088.21 63
3088.34 61
3088.47 60
3088.60 60
3088.72 63
3088.85 66
3088.98 69
3089.11 72
3089.23 74
3089.36 74
3089.49 71
3089.62 68
3089.74 63
3089.87 58
3090.00 54
3090.13 51
3090.25 50
3090.38 52
3090.51 56
3090.64 62
3090.76 69
3090.89 77
3091.02 84
3091.15 89
3091.27 93
3091.40 95
3091.53 95
3091.66 93
3091.78 91
3091.91 87
3092.04 83
3092.17 78
3092.29 74
3092.42 70
3092.55 67
3092.68 65
3092.80 63
3092.93 62
3093.06 61
3093.19 60
3093.31 60
3093.44 61
3093.57 63
3093.70 66
3093.82 70
3093.95 76
3094.08 81
3094.21 86
3094.33 89
3094.46 90
3094.59 88
3094.72 85
3094.84 81
3094.97 78
3095.10 75
3095.23 74
3095.35 75
3095.48 77
3095.61 80
3095.74 84
3095.86 87
3095.99 91
3096.12 93
3096.25 94
3096.37 95
3096.50 93
3096.63 90
3096.76 85
3096.88 78
3097.01 72
3097.14 66
3097.27 62
3097.40 59
3097.52 59
3097.65 60
3097.78 63
3097.91 66
3098.03 69
3098.16 71
3098.29 72
3098.42 72
3098.54 71
3098.67 69
3098.80 68
3098.93 67
3099.05 68
3099.18 69
3099.31 72
3099.44 76
3099.56 80
3099.69 84
3099.82 86
3099.95 88
3100.08 88
3100.20 86
3100.33 84
3100.46 81
3100.59 78
3100.71 75
3100.84 72
3100.97 69
3101.10 67
3101.22 66
3101.35 66
3101.48 68
3101.61 71
3101.74 75
3101.86 79
3101.99 82
3102.12 84
3102.25 84
3102.37 82
3102.50 79
3102.63 76
3102.76 73
3102.88 72
3103.01 72
3103.14 72
3103.27 74
3103.40 76
3103.52 78
3103.65 80
3103.78 83
3103.91 87
3104.03 90
3104.16 94
3104.29 98
3104.42 100
3104.55 102
3104.67 102
3104.80 101
3104.93 99
3105.06 97
3105.18 95
3105.31 93
3105.44 92
3105.57 93
3105.70 94
3105.82 96
3105.95 99
3106.08 104
3106.21 109
3106.33 113
3106.46 117
3106.59 121
3106.72 123
3106.85 123
3106.97 122
3107.10 119
3107.23 115
3107.36 110
3107.48 105
3107.61 100
3107.74 95
3107.87 91
3108.00 87
3108.12 84
3108.25 83
3108.38 82
3108.51 83
3108.63 84
3108.76 86
3108.89 87
3109.02 87
3109.15 85
3109.27 83
3109.40 79
3109.53 76
3109.66 74
3109.79 73
3109.91 74
3110.04 77
3110.17 80
3110.30 85
3110.42 88
3110.55 90
3110.68 90
3110.81 89
3110.94 88
3111.06 86
3111.19 86
3111.32 87
3111.45 89
3111.58 92
3111.70 96
3111.83 100
3111.96 103
3112.09 105
3112.22 105
3112.34 104
3112.47 101
3112.60 98
3112.73 94
3112.85 91
3112.98 88
3113.11 85
3113.24 82
3113.37 80
3113.49 78
3113.62 75
3113.75 73
3113.88 71
3114.01 70
3114.13 70
3114.26 70
3114.39 71
3114.52 71
3114.65 71
3114.77 70
3114.90 69
3115.03 69
3115.16 68
3115.29 68
3115.41 70
3115.54 71
3115.67 73
3115.80 76
3115.93 78
3116.05 79
3116.18 80
3116.31 80
3116.44 79
3116.57 76
3116.69 73
3116.82 69
3116.95 65
3117.08 61
3117.21 58
3117.33 57
3117.46 57
3117.59 58
3117.72 61
3117.85 63
3117.97 65
3118.10 66
3118.23 66
3118.36 65
3118.49 63
3118.61 61
3118.74 61
3118.87 62
3119.00 65
3119.13 70
3119.25 74
3119.38 78
3119.51 81
3119.64 81
3119.77 79
3119.89 75
3120.02 71
3120.15 66
3120.28 62
3120.41 59
3120.54 56
3120.66 55
3120.79 54
3120.92 54
3121.05 55
3121.18 57
3121.30 60
3121.43 63
3121.56 67
3121.69 70
3121.82 72
3121.94 72
3122.07 72
3122.20 71
3122.33 70
3122.46 69
3122.58 68
3122.71 68
3122.84 69
3122.97 71
3123.10 73
3123.23 76
3123.35 79
3123.48 83
3123.61 86
3123.74 88
3123.87 89
3123.99 89
3124.12 89
3124.25 87
3124.38 86
3124.51 84
3124.64 82
3124.76 80
3124.89 79
3125.02 77
3125.15 77
3125.28 78
3125.40 80
3125.53 83
3125.66 88
3125.79 93
3125.92 98
3126.05 103
3126.17 107
3126.30 110
3126.43 112
3126.56 112
3126.69 110
3126.81 108
3126.94 106
3127.07 103
3127.20 100
3127.33 97
3127.46 96
3127.58 95
3127.71 95
3127.84 97
3127.97 99
3128.10 103
3128.22 107
3128.35 110
3128.48 112
3128.61 113
3128.74 113
3128.87 111
3128.99 110
3129.12 108
3129.25 107
3129.38 105
3129.51 104
3129.64 102
3129.76 99
3129.89 95
3130.02 91
3130.15 87
3130.28 83
3130.41 81
3130.53 80
3130.66 80
3130.79 81
3130.92 83
3131.05 84
3131.18 85
3131.30 86
3131.43 85
3131.56 85
3131.69 84
3131.82 84
3131.94 84
3132.07 85
3132.20 86
3132.33 87
3132.46 88
3132.59 89
3132.71 89
3132.84 90
3132.97 90
3133.10 91
3133.23 91
3133.36 90
3133.48 90
3133.61 89
3133.74 88
3133.87 87
3134.00 87
3134.13 86
3134.26 86
3134.38 86
3134.51 85
3134.64 84
3134.77 84
3134.90 83
3135.03 84
3135.15 84
3135.28 85
3135.41 87
3135.54 88
3135.67 88
3135.80 89
3135.92 89
3136.05 88
3136.18 88
3136.31 87
3136.44 86
3136.57 87
3136.69 87
3136.82 88
3136.95 90
3137.08 92
3137.21 94
3137.34 96
3137.46 98
3137.59 99
3137.72 100
3137.85 100
3137.98 99
3138.11 98
3138.24 96
3138.36 93
3138.49 89
3138.62 85
3138.75 81
3138.88 77
3139.01 75
3139.13 74
3139.26 74
3139.39 76
3139.52 78
3139.65 80
3139.78 83
3139.91 84
3140.03 86
3140.16 87
3140.29 88
3140.42 89
3140.55 91
3140.68 94
3140.81 96
3140.93 98
3141.06 99
3141.19 99
3141.32 97
3141.45 95
3141.58 92
3141.70 89
3141.83 87
3141.96 84
3142.09 83
3142.22 80
3142.35 78
3142.48 75
3142.60 72
3142.73 68
3142.86 65
3142.99 63
3143.12 61
3143.25 60
3143.38 61
3143.50 62
3143.63 64
3143.76 66
3143.89 68
3144.02 70
3144.15 71
3144.28 71
3144.40 70
3144.53 68
3144.66 66
3144.79 63
3144.92 61
3145.05 59
3145.18 58
3145.30 57
3145.43 58
3145.56 59
3145.69 62
3145.82 66
3145.95 70
3146.08 74
3146.20 78
3146.33 82
3146.46 84
3146.59 86
3146.72 86
3146.85 87
3146.98 87
3147.10 87
3147.23 88
3147.36 88
3147.49 88
3147.62 87
3147.75 86
3147.88 84
3148.01 82
3148.13 82
3148.26 82
3148.39 84
3148.52 86
3148.65 89
3148.78 90
3148.91 91
3149.03 90
3149.16 87
3149.29 84
3149.42 80
3149.55 76
3149.68 73
3149.81 71
3149.94 71
3150.06 73
3150.19 75
3150.32 79
3150.45 82
3150.58 86
3150.71 89
3150.84 91
3150.96 91
3151.09 91
3151.22 91
3151.35 89
3151.48 87
3151.61 85
3151.74 83
3151.87 81
3151.99 78
3152.12 74
3152.25 71
3152.38 68
3152.51 66
3152.64 65
3152.77 66
3152.90 69
3153.02 74
3153.15 79
3153.28 84
3153.41 88
3153.54 91
3153.67 92
3153.80 91
3153.93 89
3154.05 88
3154.18 86
3154.31 86
3154.44 87
3154.57 88
3154.70 89
3154.83 90
3154.96 90
3155.08 89
3155.21 88
3155.34 85
3155.47 83
3155.60 80
3155.73 78
3155.86 77
3155.99 77
3156.12 77
3156.24 77
3156.37 77
3156.50 77
3156.63 78
3156.76 80
3156.89 83
3157.02 87
3157.15 91
3157.27 95
3157.40 98
3157.53 100
3157.66 98
3157.79 95
3157.92 90
3158.05 83
3158.18 77
3158.31 72
3158.43 67
3158.56 64
3158.69 62
3158.82 61
3158.95 61
3159.08 62
3159.21 63
3159.34 64
3159.47 66
3159.59 69
3159.72 71
3159.85 74
3159.98 76
3160.11 78
3160.24 79
3160.37 81
3160.50 82
3160.63 83
3160.75 84
3160.88 85
3161.01 86
3161.14 87
3161.27 87
3161.40 86
3161.53 85
3161.66 83
3161.79 80
3161.91 78
3162.04 74
3162.17 71
3162.30 68
3162.43 65
3162.56 63
3162.69 63
3162.82 64
3162.95 67
3163.07 72
3163.20 77
3163.33 83
3163.46 87
3163.59 91
3163.72 93
3163.85 94
3163.98 94
3164.11 93
3164.24 93
3164.36 93
3164.49 93
3164.62 93
3164.75 92
3164.88 91
3165.01 89
3165.14 87
3165.27 84
3165.40 82
3165.53 80
3165.65 79
3165.78 79
3165.91 79
3166.04 79
3166.17 79
3166.30 78
3166.43 76
3166.56 75
3166.69 73
3166.82 71
3166.94 70
3167.07 70
3167.20 70
3167.33 70
3167.46 71
3167.59 73
3167.72 73
3167.85 73
3167.98 72
3168.11 70
3168.23 67
3168.36 64
3168.49 61
3168.62 59
3168.75 59
3168.88 61
3169.01 63
3169.14 66
3169.27 68
3169.40 70
3169.53 69
3169.65 68
3169.78 65
3169.91 63
3170.04 61
3170.17 61
3170.30 62
3170.43 64
3170.56 67
3170.69 71
3170.82 75
3170.95 78
3171.07 80
3171.20 81
3171.33 81
3171.46 81
3171.59 80
3171.72 79
3171.85 77
3171.98 76
3172.11 75
3172.24 74
3172.37 74
3172.50 75
3172.62 76
3172.75 78
3172.88 81
3173.01 84
3173.14 87
3173.27 91
3173.40 94
3173.53 98
3173.66 100
3173.79 102
3173.92 103
3174.05 104
3174.17 103
3174.30 101
3174.43 100
3174.56 98
3174.69 96
3174.82 95
3174.95 95
3175.08 96
3175.21 98
3175.34 100
3175.47 103
3175.60 105
3175.72 107
3175.85 107
3175.98 105
3176.11 101
3176.24 96
3176.37 91
3176.50 86
3176.63 82
3176.76 81
3176.89 83
3177.02 87
3177.15 93
3177.28 99
3177.40 104
3177.53 107
3177.66 108
3177.79 107
3177.92 103
3178.05 99
3178.18 94
3178.31 89
3178.44 86
3178.57 83
3178.70 80
3178.83 77
3178.96 74
3179.09 70
3179.21 67
3179.34 65
3179.47 64
3179.60 65
3179.73 68
3179.86 72
3179.99 78
3180.12 84
3180.25 89
3180.38 93
3180.51 96
3180.64 96
3180.77 95
3180.90 93
3181.02 91
3181.15 90
3181.28 90
3181.41 91
3181.54 94
3181.67 98
3181.80 102
3181.93 105
3182.06 106
3182.19 105
3182.32 102
3182.45 98
3182.58 94
3182.71 90
3182.84 88
3182.96 88
3183.09 89
3183.22 90
3183.35 90
3183.48 91
3183.61 90
3183.74 88
3183.87 87
3184.00 85
3184.13 84
3184.26 83
3184.39 83
3184.52 82
3184.65 81
3184.78 80
3184.91 79
3185.03 78
3185.16 77
3185.29 78
3185.42 80
3185.55 83
3185.68 87
3185.81 91
3185.94 95
3186.07 97
3186.20 98
3186.33 98
3186.46 97
3186.59 95
3186.72 93
3186.85 92
3186.98 90
3187.11 89
3187.24 88
3187.36 88
3187.49 87
3187.62 88
3187.75 89
3187.88 90
3188.01 91
3188.14 91
3188.27 89
3188.40 87
3188.53 83
3188.66 80
3188.79 78
3188.92 77
3189.05 78
3189.18 81
3189.31 85
3189.44 90
3189.57 93
3189.69 96
3189.82 97
3189.95 97
3190.08 97
3190.21 97
3190.34 96
3190.47 96
3190.60 95
3190.73 93
3190.86 91
3190.99 88
3191.12 85
3191.25 82
3191.38 81
3191.51 81
3191.64 82
3191.77 83
3191.90 85
3192.03 87
3192.16 89
3192.29 91
3192.41 94
3192.54 96
3192.67 99
3192.80 102
3192.93 105
3193.06 107
3193.19 108
3193.32 108
3193.45 106
3193.58 105
3193.71 103
3193.84 101
3193.97 99
3194.10 98
3194.23 97
3194.36 96
3194.49 94
3194.62 93
3194.75 92
3194.88 91
3195.01 92
3195.14 93
3195.27 95
3195.40 96
3195.52 97
3195.65 98
3195.78 97
3195.91 94
3196.04 91
3196.17 86
3196.30 82
3196.43 76
3196.56 72
3196.69 68
3196.82 65
3196.95 63
3197.08 63
3197.21 65
3197.34 67
3197.47 71
3197.60 76
3197.73 81
3197.86 86
3197.99 91
3198.12 95
3198.25 98
3198.38 99
3198.51 99
3198.64 98
3198.77 96
3198.90 95
3199.03 94
3199.16 94
3199.28 94
3199.41 95
3199.54 95
3199.67 95
3199.80 94
3199.93 92
3200.06 89
3200.19 86
3200.32 82
3200.45 78
3200.58 74
3200.71 71
3200.84 69
3200.97 68
3201.10 66
3201.23 65
3201.36 63
3201.49 62
3201.62 59
3201.75 57
3201.88 54
3202.01 52
3202.14 50
3202.27 49
3202.40 48
3202.53 48
3202.66 48
3202.79 49
3202.92 51
3203.05 54
3203.18 57
3203.31 62
3203.44 67
3203.57 73
3203.70 79
3203.83 86
3203.96 93
3204.09 98
3204.21 102
3204.34 105
3204.47 104
3204.60 102
3204.73 97
3204.86 92
3204.99 86
3205.12 80
3205.25 75
3205.38 71
3205.51 67
3205.64 65
3205.77 64
3205.90 63
3206.03 63
3206.16 63
3206.29 64
3206.42 64
3206.55 65
3206.68 65
3206.81 65
3206.94 66
3207.07 68
3207.20 70
3207.33 72
3207.46 74
3207.59 75
3207.72 76
3207.85 76
3207.98 75
3208.11 74
3208.24 73
3208.37 72
3208.50 70
3208.63 69
3208.76 68
3208.89 68
3209.02 67
3209.15 68
3209.28 69
3209.41 70
3209.54 72
3209.67 75
3209.80 77
3209.93 80
3210.06 82
3210.19 84
3210.32 85
3210.45 85
3210.58 84
3210.71 81
3210.84 78
3210.97 75
3211.10 72
3211.23 70
3211.36 69
3211.49 69
3211.62 71
3211.75 72
3211.88 74
3212.01 76
3212.14 78
3212.27 80
3212.40 81
3212.53 83
3212.66 84
3212.79 86
3212.92 88
3213.05 91
3213.18 94
3213.31 97
3213.44 100
3213.57 103
3213.70 106
3213.83 107
3213.96 107
3214.09 107
3214.22 104
3214.35 101
3214.48 97
3214.61 93
3214.74 89
3214.87 87
3215.00 85
3215.13 85
3215.26 86
3215.39 87
3215.52 88
3215.65 90
3215.78 90
3215.91 91
3216.04 92
3216.17 93
3216.30 94
3216.43 94
3216.56 94
3216.69 93
3216.82 90
3216.95 87
3217.08 82
3217.21 77
3217.34 72
3217.47 67
3217.60 63
3217.73 59
3217.86 56
3217.99 55
3218.12 55
3218.25 56
3218.38 58
3218.51 61
3218.64 65
3218.77 68
3218.90 71
3219.03 74
3219.16 76
3219.29 77
3219.42 77
3219.55 76
3219.68 75
3219.81 74
3219.94 74
3220.07 74
3220.20 74
3220.33 75
3220.46 75
3220.59 75
3220.72 74
3220.85 72
3220.98 70
3221.11 69
3221.24 68
3221.37 67
3221.50 68
3221.63 70
3221.76 71
3221.89 73
3222.02 74
3222.15 75
3222.28 75
3222.41 75
3222.54 74
3222.67 73
3222.80 72
3222.93 71
3223.06 71
3223.19 70
3223.32 71
3223.45 72
3223.58 73
3223.71 75
3223.84 77
3223.97 78
3224.10 79
3224.23 79
3224.36 78
3224.49 77
3224.62 75
3224.75 74
3224.88 72
3225.02 70
3225.15 69
3225.28 69
3225.41 71
3225.54 73
3225.67 77
3225.80 83
3225.93 88
3226.06 93
3226.19 96
3226.32 98
3226.45 98
3226.58 95
3226.71 91
3226.84 87
3226.97 82
3227.10 78
3227.23 73
3227.36 69
3227.49 66
3227.62 62
3227.75 59
3227.88 57
3228.01 56
3228.14 57
3228.27 59
3228.40 63
3228.53 69
3228.66 75
3228.79 81
3228.92 86
3229.05 90
3229.18 93
3229.31 93
3229.44 93
3229.57 92
3229.70 91
3229.83 90
3229.97 91
3230.10 93
3230.23 96
3230.36 98
3230.49 100
3230.62 101
3230.75 102
3230.88 101
3231.01 100
3231.14 98
3231.27 96
3231.40 93
3231.53 91
3231.66 89
3231.79 87
3231.92 85
3232.05 83
3232.18 81
3232.31 80
3232.44 78
3232.57 76
3232.70 76
3232.83 75
3232.96 76
3233.09 76
3233.22 76
3233.35 76
3233.48 75
3233.61 74
3233.75 73
3233.88 72
3234.01 72
3234.14 74
3234.27 77
3234.40 81
3234.53 86
3234.66 90
3234.79 93
3234.92 96
3235.05 97
3235.18 99
3235.31 99
3235.44 100
3235.57 101
3235.70 101
3235.83 101
3235.96 100
3236.09 98
3236.22 95
3236.35 92
3236.48 88
3236.61 84
3236.74 81
3236.88 79
3237.01 77
3237.14 76
3237.27 75
3237.40 73
3237.53 70
3237.66 66
3237.79 61
3237.92 57
3238.05 54
3238.18 53
3238.31 54
3238.44 56
3238.57 60
3238.70 64
3238.83 68
3238.96 73
3239.09 77
3239.22 82
3239.35 85
3239.48 88
3239.62 89
3239.75 89
3239.88 88
3240.01 85
3240.14 80
3240.27 75
3240.40 70
3240.53 66
3240.66 63
3240.79 62
3240.92 62
3241.05 65
3241.18 68
3241.31 72
3241.44 76
3241.57 80
3241.70 83
3241.83 86
3241.96 88
3242.10 89
3242.23 91
3242.36 91
3242.49 91
3242.62 91
3242.75 90
3242.88 88
3243.01 86
3243.14 85
3243.27 84
3243.40 83
3243.53 83
3243.66 83
3243.79 83
3243.92 83
3244.05 83
3244.18 83
3244.32 83
3244.45 83
3244.58 83
3244.71 83
3244.84 84
3244.97 84
3245.10 83
3245.23 82
3245.36 79
3245.49 75
3245.62 71
3245.75 65
3245.88 60
3246.01 56
3246.14 52
3246.27 50
3246.41 49
3246.54 50
3246.67 52
3246.80 55
3246.93 58
3247.06 61
3247.19 62
3247.32 62
3247.45 61
3247.58 59
3247.71 56
3247.84 54
3247.97 53
3248.10 54
3248.23 57
3248.36 62
3248.50 67
3248.63 73
3248.76 79
3248.89 83
3249.02 86
3249.15 86
3249.28 86
3249.41 84
3249.54 83
3249.67 81
3249.80 80
3249.93 80
3250.06 80
3250.19 80
3250.33 81
3250.46 82
3250.59 82
3250.72 81
3250.85 81
3250.98 80
3251.11 80
3251.24 82
3251.37 84
3251.50 88
3251.63 94
3251.76 100
3251.89 106
3252.03 110
3252.16 113
3252.29 113
3252.42 111
3252.55 108
3252.68 103
3252.81 97
3252.94 92
3253.07 87
3253.20 84
3253.33 81
3253.46 80
3253.59 79
3253.73 79
3253.86 81
3253.99 82
3254.12 84
3254.25 86
3254.38 88
3254.51 90
3254.64 92
3254.77 94
3254.90 95
3255.03 97
3255.16 99
3255.29 99
3255.43 99
3255.56 96
3255.69 93
3255.82 88
3255.95 84
3256.08 79
3256.21 76
3256.34 75
3256.47 76
3256.60 79
3256.73 83
3256.86 89
3257.00 95
3257.13 103
3257.26 110
3257.39 117
3257.52 122
3257.65 125
3257.78 126
3257.91 125
3258.04 122
3258.17 118
3258.30 113
3258.44 109
3258.57 104
3258.70 100
3258.83 96
3258.96 92
3259.09 87
3259.22 83
3259.35 78
3259.48 74
3259.61 71
3259.74 68
3259.88 66
3260.01 65
3260.14 63
3260.27 62
3260.40 60
3260.53 57
3260.66 55
3260.79 53
3260.92 52
3261.05 52
3261.18 53
3261.32 55
3261.45 57
3261.58 59
3261.71 61
3261.84 62
3261.97 63
3262.10 64
3262.23 65
3262.36 66
3262.49 67
3262.62 67
3262.76 67
3262.89 66
3263.02 65
3263.15 66
3263.28 67
3263.41 70
3263.54 74
3263.67 78
3263.80 82
3263.93 84
3264.07 84
3264.20 82
3264.33 79
3264.46 75
3264.59 71
3264.72 67
3264.85 65
3264.98 64
3265.11 65
3265.24 66
3265.38 68
3265.51 71
3265.64 74
3265.77 77
3265.90 80
3266.03 83
3266.16 85
3266.29 87
3266.42 89
3266.56 91
3266.69 93
3266.82 96
3266.95 99
3267.08 102
3267.21 104
3267.34 105
3267.47 105
3267.60 103
3267.73 100
3267.87 97
3268.00 93
3268.13 90
3268.26 87
3268.39 85
3268.52 84
3268.65 82
3268.78 80
3268.91 78
3269.05 75
3269.18 73
3269.31 72
3269.44 71
3269.57 72
3269.70 73
3269.83 74
3269.96 75
3270.09 75
3270.23 74
3270.36 71
3270.49 68
3270.62 64
3270.75 59
3270.88 55
3271.01 52
3271.14 50
3271.27 50
3271.41 51
3271.54 52
3271.67 55
3271.80 57
3271.93 60
3272.06 64
3272.19 67
3272.32 70
3272.45 72
3272.59 74
3272.72 76
3272.85 76
3272.98 75
3273.11 74
3273.24 72
3273.37 70
3273.50 69
3273.64 68
3273.77 67
3273.90 67
3274.03 67
3274.16 67
3274.29 67
3274.42 67
3274.55 67
3274.69 67
3274.82 69
3274.95 70
3275.08 73
3275.21 74
3275.34 76
3275.47 76
3275.60 76
3275.73 76
3275.87 76
3276.00 76
3276.13 77
3276.26 79
3276.39 81
3276.52 85
3276.65 88
3276.78 90
3276.92 92
3277.05 92
3277.18 91
3277.31 88
3277.44 84
3277.57 79
3277.70 74
3277.83 68
3277.97 62
3278.10 57
3278.23 53
3278.36 50
3278.49 48
3278.62 47
3278.75 48
3278.89 49
3279.02 52
3279.15 55
3279.28 60
3279.41 64
3279.54 68
3279.67 73
3279.80 76
3279.94 80
3280.07 83
3280.20 85
3280.33 88
3280.46 92
3280.59 96
3280.72 100
3280.85 105
3280.99 110
3281.12 114
3281.25 118
3281.38 120
3281.51 120
3281.64 119
3281.77 116
3281.91 111
3282.04 106
3282.17 101
3282.30 96
3282.43 93
3282.56 91
3282.69 90
3282.83 90
3282.96 91
3283.09 92
3283.22 93
3283.35 95
3283.48 96
3283.61 97
3283.74 98
3283.88 99
3284.01 100
3284.14 101
3284.27 101
3284.40 101
3284.53 100
3284.66 99
3284.80 97
3284.93 95
3285.06 93
3285.19 90
3285.32 88
3285.45 87
3285.58 86
3285.72 87
3285.85 87
3285.98 89
3286.11 89
3286.24 90
3286.37 90
3286.50 89
3286.64 89
3286.77 88
3286.90 88
3287.03 88
3287.16 88
3287.29 87
3287.42 87
3287.56 86
3287.69 86
3287.82 86
3287.95 87
3288.08 90
3288.21 94
3288.35 99
3288.48 104
3288.61 109
3288.74 114
3288.87 118
3289.00 120
3289.13 121
3289.27 122
3289.40 123
3289.53 123
3289.66 124
3289.79 125
3289.92 125
3290.05 124
3290.19 122
3290.32 119
3290.45 116
3290.58 111
3290.71 107
3290.84 102
3290.98 98
3291.11 95
3291.24 91
3291.37 88
3291.50 84
3291.63 81
3291.76 78
3291.90 76
3292.03 74
3292.16 72
3292.29 72
3292.42 72
3292.55 73
3292.69 74
3292.82 75
3292.95 77
3293.08 78
3293.21 79
3293.34 80
3293.48 80
3293.61 80
3293.74 80
3293.87 79
3294.00 80
3294.13 81
3294.26 83
3294.40 86
3294.53 89
3294.66 92
3294.79 96
3294.92 98
3295.05 100
3295.19 101
3295.32 101
3295.45 99
3295.58 96
3295.71 92
3295.84 88
3295.98 83
3296.11 79
3296.24 76
3296.37 74
3296.50 74
3296.63 75
3296.77 77
3296.90 79
3297.03 81
3297.16 83
3297.29 84
3297.42 86
3297.56 87
3297.69 88
3297.82 89
3297.95 88
3298.08 87
3298.21 84
3298.35 79
3298.48 74
3298.61 69
3298.74 64
3298.87 60
3299.00 58
3299.14 59
3299.27 60
3299.40 63
3299.53 66
3299.66 70
3299.79 73
3299.93 76
3300.06 78
3300.19 81
3300.32 84
3300.45 87
3300.58 90
3300.72 93
3300.85 95
3300.98 97
3301.11 98
3301.24 98
3301.38 96
3301.51 94
3301.64 92
3301.77 88
3301.90 85
3302.03 82
3302.17 78
3302.30 75
3302.43 73
3302.56 72
3302.69 71
3302.82 71
3302.96 71
3303.09 72
3303.22 72
3303.35 72
3303.48 72
3303.62 71
3303.75 70
3303.88 69
3304.01 68
3304.14 68
3304.27 68
3304.41 69
3304.54 71
3304.67 75
3304.80 79
3304.93 84
3305.06 89
3305.20 94
3305.33 99
3305.46 102
3305.59 103
3305.72 103
3305.86 102
3305.99 100
3306.12 98
3306.25 95
3306.38 94
3306.52 93
3306.65 92
3306.78 92
3306.91 93
3307.04 94
3307.17 96
3307.31 98
3307.44 101
3307.57 104
3307.70 107
3307.83 110
3307.97 112
3308.10 114
3308.23 115
3308.36 115
3308.49 115
3308.62 113
3308.76 110
3308.89 106
3309.02 101
3309.15 94
3309.28 88
3309.42 81
3309.55 76
3309.68 72
3309.81 69
3309.94 69
3310.08 71
3310.21 74
3310.34 77
3310.47 80
3310.60 82
3310.74 84
3310.87 86
3311.00 89
3311.13 92
3311.26 95
3311.40 99
3311.53 103
3311.66 106
3311.79 107
3311.92 107
3312.05 106
3312.19 104
3312.32 101
3312.45 99
3312.58 96
3312.71 95
3312.85 93
3312.98 92
3313.11 91
3313.24 89
3313.37 88
3313.51 87
3313.64 86
3313.77 86
3313.90 86
3314.03 85
3314.17 85
3314.30 84
3314.43 83
3314.56 81
3314.69 79
3314.83 77
3314.96 74
3315.09 73
3315.22 71
3315.35 71
3315.49 72
3315.62 73
3315.75 75
3315.88 78
3316.01 82
3316.15 84
3316.28 87
3316.41 88
3316.54 89
3316.68 90
3316.81 91
3316.94 91
3317.07 92
3317.20 91
3317.34 91
3317.47 89
3317.60 87
3317.73 84
3317.86 82
3318.00 79
3318.13 78
3318.26 76
3318.39 75
3318.52 73
3318.66 71
3318.79 69
3318.92 67
3319.05 65
3319.18 63
3319.32 63
3319.45 64
3319.58 66
3319.71 70
3319.85 74
3319.98 79
3320.11 83
3320.24 87
3320.37 89
3320.51 89
3320.64 89
3320.77 88
3320.90 87
3321.03 85
3321.17 84
3321.30 83
3321.43 81
3321.56 79
3321.69 77
3321.83 75
3321.96 73
3322.09 73
3322.22 74
3322.36 76
3322.49 79
3322.62 82
3322.75 84
3322.88 86
3323.02 87
3323.15 87
3323.28 87
3323.41 87
3323.55 87
3323.68 87
3323.81 87
3323.94 87
3324.07 86
3324.21 85
3324.34 83
3324.47 80
3324.60 78
3324.74 76
3324.87 74
3325.00 73
3325.13 73
3325.26 73
3325.40 74
3325.53 76
3325.66 78
3325.79 80
3325.92 82
3326.06 83
3326.19 83
3326.32 82
3326.45 79
3326.59 76
3326.72 72
3326.85 69
3326.98 66
3327.12 63
3327.25 62
3327.38 61
3327.51 60
3327.64 60
3327.78 60
3327.91 61
3328.04 62
3328.17 63
3328.31 65
3328.44 67
3328.57 70
3328.70 72
3328.83 74
3328.97 75
3329.10 75
3329.23 74
3329.36 72
3329.50 70
3329.63 68
3329.76 67
3329.89 65
3330.03 64
3330.16 63
3330.29 64
3330.42 65
3330.55 68
3330.69 72
3330.82 78
3330.95 84
3331.08 90
3331.22 95
3331.35 99
3331.48 101
3331.61 101
3331.75 100
3331.88 98
3332.01 96
3332.14 94
3332.28 92
3332.41 90
3332.54 89
3332.67 88
3332.80 87
3332.94 87
3333.07 87
3333.20 88
3333.33 90
3333.47 92
3333.60 95
3333.73 97
3333.86 99
3334.00 101
3334.13 102
3334.26 103
3334.39 105
3334.53 108
3334.66 110
3334.79 112
3334.92 112
3335.06 111
3335.19 108
3335.32 103
3335.45 97
3335.59 92
3335.72 87
3335.85 84
3335.98 82
3336.11 82
3336.25 83
3336.38 85
3336.51 88
3336.64 91
3336.78 95
3336.91 100
3337.04 103
3337.17 106
3337.31 106
3337.44 103
3337.57 98
3337.70 92
3337.84 84
3337.97 77
3338.10 71
3338.23 66
3338.37 62
3338.50 59
3338.63 57
3338.76 56
3338.90 55
3339.03 56
3339.16 59
3339.29 64
3339.43 71
3339.56 80
3339.69 88
3339.82 97
3339.96 104
3340.09 109
3340.22 112
3340.35 113
3340.49 114
3340.62 114
3340.75 113
3340.88 112
3341.02 111
3341.15 109
3341.28 106
3341.41 103
3341.55 99
3341.68 96
3341.81 94
3341.94 93
3342.08 94
3342.21 96
3342.34 98
3342.47 101
3342.61 102
3342.74 102
3342.87 102
3343.01 99
3343.14 96
3343.27 92
3343.40 88
3343.54 83
3343.67 78
3343.80 74
3343.93 70
3344.07 67
3344.20 65
3344.33 64
3344.46 64
3344.60 65
3344.73 68
3344.86 71
3344.99 76
3345.13 80
3345.26 85
3345.39 89
3345.52 92
3345.66 95
3345.79 97
3345.92 99
3346.05 100
3346.19 101
3346.32 100
3346.45 99
3346.59 96
3346.72 94
3346.85 91
3346.98 88
3347.12 87
3347.25 86
3347.38 87
3347.51 88
3347.65 90
3347.78 92
3347.91 94
3348.04 95
3348.18 96
3348.31 96
3348.44 94
3348.58 92
3348.71 89
3348.84 86
3348.97 82
3349.11 80
3349.24 78
3349.37 76
3349.50 76
3349.64 76
3349.77 78
3349.90 79
3350.04 82
3350.17 84
3350.30 87
3350.43 88
3350.57 89
3350.70 88
3350.83 87
3350.96 86
3351.10 84
3351.23 83
3351.36 81
3351.50 80
3351.63 80
3351.76 80
3351.89 80
3352.03 82
3352.16 83
3352.29 85
3352.42 87
3352.56 89
3352.69 90
3352.82 92
3352.96 93
3353.09 93
3353.22 94
3353.35 94
3353.49 94
3353.62 93
3353.75 91
3353.88 89
3354.02 85
3354.15 81
3354.28 76
3354.42 70
3354.55 65
3354.68 61
3354.81 58
3354.95 57
3355.08 58
3355.21 61
3355.35 66
3355.48 71
3355.61 75
3355.74 79
3355.88 82
3356.01 84
3356.14 84
3356.28 83
3356.41 82
3356.54 81
3356.67 81
3356.81 81
3356.94 82
3357.07 84
3357.21 88
3357.34 92
3357.47 97
3357.60 102
3357.74 106
3357.87 110
3358.00 113
3358.14 114
3358.27 115
3358.40 114
3358.53 113
3358.67 111
3358.80 109
3358.93 108
3359.07 107
3359.20 107
3359.33 107
3359.46 107
3359.60 107
3359.73 106
3359.86 105
3360.00 103
3360.13 101
3360.26 99
3360.39 96
3360.53 94
3360.66 91
3360.79 87
3360.93 84
3361.06 81
3361.19 78
3361.33 76
3361.46 75
3361.59 74
3361.72 75
3361.86 75
3361.99 77
3362.12 78
3362.26 81
3362.39 84
3362.52 87
3362.65 90
3362.79 93
3362.92 95
3363.05 96
3363.19 96
3363.32 93
3363.45 89
3363.59 84
3363.72 78
3363.85 72
3363.98 67
3364.12 63
3364.25 61
3364.38 60
3364.52 61
3364.65 62
3364.78 64
3364.92 66
3365.05 67
3365.18 68
3365.31 68
3365.45 67
3365.58 65
3365.71 64
3365.85 62
3365.98 61
3366.11 60
3366.25 59
3366.38 59
3366.51 60
3366.64 60
3366.78 62
3366.91 63
3367.04 65
3367.18 67
3367.31 70
3367.44 72
3367.58 75
3367.71 79
3367.84 82
3367.98 84
3368.11 86
3368.24 86
3368.37 85
3368.51 83
3368.64 80
3368.77 77
3368.91 74
3369.04 71
3369.17 69
3369.31 68
3369.44 69
3369.57 70
3369.71 72
3369.84 74
3369.97 77
3370.10 80
3370.24 84
3370.37 88
3370.50 92
3370.64 94
3370.77 96
3370.90 95
3371.04 93
3371.17 90
3371.30 86
3371.44 83
3371.57 81
3371.70 80
3371.84 81
3371.97 83
3372.10 85
3372.23 87
3372.37 88
3372.50 88
3372.63 87
3372.77 84
3372.90 80
3373.03 77
3373.17 75
3373.30 73
3373.43 74
3373.57 75
3373.70 78
3373.83 81
3373.97 84
3374.10 86
3374.23 87
3374.37 86
3374.50 84
3374.63 81
3374.77 76
3374.90 71
3375.03 66
3375.16 63
3375.30 62
3375.43 64
3375.56 67
3375.70 71
3375.83 77
3375.96 81
3376.10 85
3376.23 86
3376.36 86
3376.50 85
3376.63 83
3376.76 81
3376.90 80
3377.03 79
3377.16 79
3377.30 78
3377.43 76
3377.56 74
3377.70 70
3377.83 67
3377.96 64
3378.10 61
3378.23 61
3378.36 61
3378.50 62
3378.63 64
3378.76 65
3378.90 67
3379.03 67
3379.16 68
3379.30 68
3379.43 67
3379.56 67
3379.70 66
3379.83 66
3379.96 66
3380.10 65
3380.23 65
3380.36 65
3380.50 64
3380.63 64
3380.76 63
3380.90 63
3381.03 64
3381.16 67
3381.30 70
3381.43 75
3381.56 79
3381.70 83
3381.83 86
3381.96 87
3382.10 87
3382.23 86
3382.36 84
3382.50 82
3382.63 80
3382.76 78
3382.90 76
3383.03 74
3383.16 73
3383.30 71
3383.43 71
3383.56 71
3383.70 74
3383.83 77
3383.96 81
3384.10 85
3384.23 88
3384.36 90
3384.50 90
3384.63 89
3384.76 86
3384.90 82
3385.03 78
3385.16 74
3385.30 71
3385.43 69
3385.56 69
3385.70 71
3385.83 75
3385.96 80
3386.10 87
3386.23 95
3386.36 104
3386.50 113
3386.63 122
3386.76 129
3386.90 136
3387.03 142
3387.16 147
3387.30 152
3387.43 156
3387.56 160
3387.70 165
3387.83 170
3387.96 177
3388.10 184
3388.23 192
3388.37 199
3388.50 204
3388.63 208
3388.77 211
3388.90 212
3389.03 212
3389.17 212
3389.30 212
3389.43 212
3389.57 211
3389.70 210
3389.83 208
3389.97 204
3390.10 200
3390.23 195
3390.37 190
3390.50 186
3390.63 182
3390.77 178
3390.90 173
3391.04 168
3391.17 162
3391.30 155
3391.44 146
3391.57 137
3391.70 128
3391.84 120
3391.97 114
3392.10 109
3392.24 106
3392.37 105
3392.50 104
3392.64 104
3392.77 104
3392.90 104
3393.04 104
3393.17 104
3393.31 103
3393.44 101
3393.57 98
3393.71 95
3393.84 91
3393.97 87
3394.11 84
3394.24 83
3394.37 82
3394.51 82
3394.64 82
3394.77 82
3394.91 82
3395.04 81
3395.18 80
3395.31 78
3395.44 77
3395.58 76
3395.71 75
3395.84 75
3395.98 76
3396.11 77
3396.24 80
3396.38 82
3396.51 85
3396.65 88
3396.78 91
3396.91 93
3397.05 95
3397.18 95
3397.31 95
3397.45 94
3397.58 92
3397.71 91
3397.85 89
3397.98 88
3398.12 87
3398.25 87
3398.38 88
3398.52 89
3398.65 92
3398.78 95
3398.92 98
3399.05 102
3399.18 105
3399.32 107
3399.45 108
3399.59 107
3399.72 106
3399.85 104
3399.99 103
3400.12 102
3400.25 103
3400.39 106
3400.52 111
3400.66 116
3400.79 122
3400.92 128
3401.06 134
3401.19 138
3401.32 142
3401.46 144
3401.59 146
3401.73 147
3401.86 147
3401.99 148
3402.13 148
3402.26 148
3402.39 147
3402.53 146
3402.66 144
3402.80 141
3402.93 137
3403.06 131
3403.20 125
3403.33 118
3403.46 111
3403.60 104
3403.73 98
3403.87 92
3404.00 87
3404.13 82
3404.27 78
3404.40 74
3404.53 70
3404.67 67
3404.80 66
3404.94 65
3405.07 65
3405.20 67
3405.34 68
3405.47 70
3405.60 72
3405.74 73
3405.87 75
3406.01 76
3406.14 76
3406.27 76
3406.41 76
3406.54 76
3406.68 77
3406.81 78
3406.94 79
3407.08 80
3407.21 81
3407.34 82
3407.48 82
3407.61 81
3407.75 80
3407.88 78
3408.01 77
3408.15 77
3408.28 77
3408.42 78
3408.55 79
3408.68 80
3408.82 81
3408.95 81
3409.08 81
3409.22 80
3409.35 78
3409.49 76
3409.62 73
3409.75 71
3409.89 68
3410.02 66
3410.16 65
3410.29 64
3410.42 65
3410.56 65
3410.69 66
3410.83 67
3410.96 67
3411.09 67
3411.23 67
3411.36 67
3411.49 67
3411.63 67
3411.76 68
3411.90 69
3412.03 71
3412.16 72
3412.30 74
3412.43 75
3412.57 76
3412.70 76
3412.83 77
3412.97 77
3413.10 77
3413.24 77
3413.37 77
3413.50 79
3413.64 80
3413.77 82
3413.91 85
3414.04 87
3414.17 89
3414.31 91
3414.44 92
3414.58 93
3414.71 94
3414.84 94
3414.98 94
3415.11 93
3415.25 92
3415.38 91
3415.51 89
3415.65 87
3415.78 86
3415.92 85
3416.05 85
3416.18 87
3416.32 90
3416.45 94
3416.59 99
3416.72 104
3416.85 108
3416.99 111
3417.12 111
3417.26 110
3417.39 107
3417.52 103
3417.66 98
3417.79 94
3417.93 89
3418.06 86
3418.19 82
3418.33 79
3418.46 76
3418.60 73
3418.73 69
3418.86 67
3419.00 66
3419.13 66
3419.27 68
3419.40 71
3419.54 75
3419.67 78
3419.80 82
3419.94 84
3420.07 86
3420.21 87
3420.34 88
3420.47 88
3420.61 88
3420.74 88
3420.88 87
3421.01 87
3421.14 86
3421.28 85
3421.41 84
3421.55 84
3421.68 83
3421.81 82
3421.95 80
3422.08 77
3422.22 74
3422.35 70
3422.49 66
3422.62 63
3422.75 62
3422.89 61
3423.02 62
3423.16 64
3423.29 67
3423.42 70
3423.56 73
3423.69 77
3423.83 80
3423.96 82
3424.10 83
3424.23 83
3424.36 82
3424.50 79
3424.63 75
3424.77 71
3424.90 66
3425.03 61
3425.17 58
3425.30 56
3425.44 55
3425.57 55
3425.71 56
3425.84 57
3425.97 58
3426.11 58
3426.24 58
3426.38 58
3426.51 57
3426.65 57
3426.78 57
3426.91 57
3427.05 57
3427.18 58
3427.32 59
3427.45 60
3427.58 61
3427.72 61
3427.85 63
3427.99 64
3428.12 66
3428.26 69
3428.39 73
3428.52 77
3428.66 81
3428.79 85
3428.93 87
3429.06 88
3429.20 88
3429.33 87
3429.46 85
3429.60 84
3429.73 81
3429.87 79
3430.00 78
3430.14 76
3430.27 74
3430.40 72
3430.54 71
3430.67 71
3430.81 73
3430.94 75
3431.08 79
3431.21 83
3431.34 87
3431.48 91
3431.61 94
3431.75 97
3431.88 99
3432.02 101
3432.15 101
3432.28 100
3432.42 98
3432.55 95
3432.69 92
3432.82 88
3432.96 85
3433.09 83
3433.23 83
3433.36 84
3433.49 86
3433.63 89
3433.76 91
3433.90 93
3434.03 95
3434.17 95
3434.30 95
3434.43 95
3434.57 94
3434.70 92
3434.84 90
3434.97 88
3435.11 87
3435.24 87
3435.38 88
3435.51 90
3435.64 93
3435.78 97
3435.91 99
3436.05 101
3436.18 102
3436.32 102
3436.45 100
3436.58 98
3436.72 95
3436.85 91
3436.99 87
3437.12 84
3437.26 80
3437.39 77
3437.53 74
3437.66 72
3437.79 71
3437.93 70
3438.06 70
3438.20 71
3438.33 72
3438.47 72
3438.60 72
3438.74 72
3438.87 71
3439.00 69
3439.14 67
3439.27 65
3439.41 62
3439.54 59
3439.68 56
3439.81 55
3439.95 54
3440.08 54
3440.21 55
3440.35 58
3440.48 62
3440.62 66
3440.75 71
3440.89 75
3441.02 79
3441.16 82
3441.29 84
3441.43 86
3441.56 88
3441.69 89
3441.83 89
3441.96 89
3442.10 88
3442.23 86
3442.37 84
3442.50 83
3442.64 82
3442.77 82
3442.91 83
3443.04 84
3443.17 85
3443.31 86
3443.44 88
3443.58 92
3443.71 96
3443.85 102
3443.98 108
3444.12 115
3444.25 120
3444.39 124
3444.52 127
3444.65 128
3444.79 128
3444.92 127
3445.06 125
3445.19 124
3445.33 122
3445.46 120
3445.60 119
3445.73 116
3445.87 113
3446.00 110
3446.13 106
3446.27 101
3446.40 97
3446.54 93
3446.67 90
3446.81 87
3446.94 86
3447.08 86
3447.21 87
3447.35 89
3447.48 91
3447.62 93
3447.75 95
3447.89 94
3448.02 93
3448.15 90
3448.29 86
3448.42 82
3448.56 79
3448.69 78
3448.83 77
3448.96 77
3449.10 79
3449.23 81
3449.37 83
3449.50 85
3449.64 87
3449.77 90
3449.90 92
3450.04 94
3450.17 96
3450.31 97
3450.44 98
3450.58 99
3450.71 100
3450.85 101
3450.98 102
3451.12 104
3451.25 107
3451.39 109
3451.52 111
3451.66 113
3451.79 115
3451.93 117
3452.06 119
3452.19 122
3452.33 126
3452.46 130
3452.60 134
3452.73 136
3452.87 137
3453.00 137
3453.14 136
3453.27 134
3453.41 134
3453.54 134
3453.68 135
3453.81 136
3453.95 138
3454.08 139
3454.22 139
3454.35 137
3454.49 134
3454.62 130
3454.75 126
3454.89 122
3455.02 119
3455.16 118
3455.29 118
3455.43 120
3455.56 122
3455.70 124
3455.83 125
3455.97 126
3456.10 127
3456.24 126
3456.37 125
3456.51 123
3456.64 121
3456.78 118
3456.91 114
3457.05 110
3457.18 107
3457.32 104
3457.45 101
3457.59 99
3457.72 97
3457.86 96
3457.99 96
3458.13 96
3458.26 97
3458.39 98
3458.53 99
3458.66 101
3458.80 102
3458.93 104
3459.07 106
3459.20 107
3459.34 107
3459.47 105
3459.61 103
3459.74 99
3459.88 95
3460.01 91
3460.15 88
3460.28 86
3460.42 85
3460.55 86
3460.69 87
3460.82 89
3460.96 90
3461.09 90
3461.23 89
3461.36 87
3461.50 84
3461.63 81
3461.77 78
3461.90 75
3462.04 74
3462.17 73
3462.31 73
3462.44 73
3462.58 72
3462.71 70
3462.85 67
3462.98 64
3463.12 61
3463.25 60
3463.39 59
3463.52 60
3463.66 62
3463.79 65
3463.93 68
3464.06 70
3464.20 71
3464.33 72
3464.47 72
3464.60 74
3464.74 75
3464.87 78
3465.01 81
3465.14 84
3465.28 87
3465.41 88
3465.55 88
3465.68 88
3465.82 86
3465.95 84
3466.09 82
3466.22 80
3466.36 79
3466.49 77
3466.63 75
3466.76 73
3466.90 69
3467.03 66
3467.17 63
3467.30 60
3467.44 58
3467.57 58
3467.71 59
3467.84 62
3467.98 65
3468.11 69
3468.25 72
3468.38 73
3468.52 74
3468.65 73
3468.79 71
3468.92 69
3469.06 68
3469.19 67
3469.33 66
3469.46 67
3469.60 68
3469.73 69
3469.87 71
3470.00 73
3470.14 74
3470.27 75
3470.41 76
3470.54 77
3470.68 78
3470.81 79
3470.95 79
3471.08 80
3471.22 80
3471.35 81
3471.49 81
3471.62 81
3471.76 80
3471.89 80
3472.03 81
3472.16 81
3472.30 81
3472.43 81
3472.57 80
3472.70 79
3472.84 77
3472.97 73
3473.11 70
3473.24 67
3473.38 65
3473.51 64
3473.65 64
3473.78 66
3473.92 70
3474.05 74
3474.19 79
3474.32 83
3474.46 87
3474.59 89
3474.73 91
3474.87 91
3475.00 91
3475.14 90
3475.27 88
3475.41 86
3475.54 83
3475.68 79
3475.81 74
3475.95 69
3476.08 65
3476.22 61
3476.35 58
3476.49 57
3476.62 57
3476.76 58
3476.89 60
3477.03 62
3477.16 64
3477.30 65
3477.43 66
3477.57 65
3477.70 64
3477.84 63
3477.97 62
3478.11 61
3478.25 61
3478.38 61
3478.52 62
3478.65 63
3478.79 64
3478.92 66
3479.06 67
3479.19 69
3479.33 71
3479.46 74
3479.60 77
3479.73 81
3479.87 84
3480.00 87
3480.14 90
3480.27 92
3480.41 94
3480.54 95
3480.68 96
3480.81 97
3480.95 98
3481.09 99
3481.22 99
3481.36 99
3481.49 97
3481.63 94
3481.76 91
3481.90 89
3482.03 88
3482.17 89
3482.30 91
3482.44 94
3482.57 97
3482.71 99
3482.84 99
3482.98 97
3483.12 92
3483.25 86
3483.39 80
3483.52 73
3483.66 69
3483.79 67
3483.93 68
3484.06 71
3484.20 76
3484.33 82
3484.47 88
3484.60 94
3484.74 99
3484.87 103
3485.01 106
3485.15 108
3485.28 109
3485.42 109
3485.55 108
3485.69 105
3485.82 100
3485.96 95
3486.09 90
3486.23 85
3486.36 81
3486.50 79
3486.63 79
3486.77 81
3486.91 85
3487.04 89
3487.18 94
3487.31 98
3487.45 100
3487.58 101
3487.72 102
3487.85 101
3487.99 99
3488.12 97
3488.26 95
3488.39 91
3488.53 88
3488.67 85
3488.80 82
3488.94 80
3489.07 79
3489.21 78
3489.34 79
3489.48 79
3489.61 79
3489.75 79
3489.88 79
3490.02 78
3490.16 79
3490.29 80
3490.43 82
3490.56 84
3490.70 87
3490.83 91
3490.97 94
3491.10 97
3491.24 99
3491.37 102
3491.51 103
3491.65 104
3491.78 104
3491.92 104
3492.05 103
3492.19 102
3492.32 102
3492.46 101
3492.59 100
3492.73 99
3492.87 97
3493.00 94
3493.14 91
3493.27 88
3493.41 86
3493.54 85
3493.68 86
3493.81 88
3493.95 91
3494.08 95
3494.22 99
3494.36 103
3494.49 107
3494.63 110
3494.76 111
3494.90 111
3495.03 109
3495.17 105
3495.30 100
3495.44 95
3495.58 90
3495.71 86
3495.85 83
3495.98 82
3496.12 83
3496.25 84
3496.39 85
3496.52 85
3496.66 85
3496.80 84
3496.93 83
3497.07 82
3497.20 83
3497.34 83
3497.47 85
3497.61 86
3497.75 87
3497.88 87
3498.02 86
3498.15 85
3498.29 84
3498.42 83
3498.56 83
3498.69 84
3498.83 86
3498.97 88
3499.10 90
3499.24 90
3499.37 90
3499.51 89
3499.64 86
3499.78 83
3499.92 79
3500.05 75
3500.19 71
3500.32 67
3500.46 65
3500.59 63
3500.73 64
3500.87 65
3501.00 68
3501.14 71
3501.27 74
3501.41 78
3501.54 81
3501.68 83
3501.81 84
3501.95 84
3502.09 85
3502.22 84
3502.36 85
3502.49 86
3502.63 90
3502.76 94
3502.90 100
3503.04 107
3503.17 113
3503.31 117
3503.44 119
3503.58 117
3503.71 114
3503.85 109
3503.99 104
3504.12 100
3504.26 99
3504.39 99
3504.53 102
3504.66 106
3504.80 111
3504.94 116
3505.07 120
3505.21 123
3505.34 123
3505.48 121
3505.62 118
3505.75 114
3505.89 109
3506.02 106
3506.16 104
3506.29 104
3506.43 105
3506.57 107
3506.70 109
3506.84 111
3506.97 112
3507.11 112
3507.24 110
3507.38 108
3507.52 105
3507.65 102
3507.79 99
3507.92 96
3508.06 94
3508.19 93
3508.33 94
3508.47 94
3508.60 96
3508.74 96
3508.87 97
3509.01 96
3509.15 95
3509.28 94
3509.42 93
3509.55 92
3509.69 93
3509.82 95
3509.96 98
3510.10 102
3510.23 106
3510.37 109
3510.50 112
3510.64 112
3510.78 112
3510.91 110
3511.05 108
3511.18 107
3511.32 106
3511.46 107
3511.59 109
3511.73 112
3511.86 115
3512.00 117
3512.13 119
3512.27 118
3512.41 116
3512.54 114
3512.68 110
3512.81 108
3512.95 106
3513.09 106
3513.22 106
3513.36 107
3513.49 109
3513.63 109
3513.77 110
3513.90 110
3514.04 110
3514.17 110
3514.31 111
3514.45 113
3514.58 116
3514.72 119
3514.85 122
3514.99 124
3515.12 124
3515.26 124
3515.40 122
3515.53 120
3515.67 118
3515.80 115
3515.94 113
3516.08 111
3516.21 108
3516.35 105
3516.48 102
3516.62 100
3516.76 98
3516.89 98
3517.03 98
3517.16 100
3517.30 103
3517.44 106
3517.57 109
3517.71 110
3517.84 111
3517.98 110
3518.12 109
3518.25 107
3518.39 104
3518.52 102
3518.66 100
3518.80 99
3518.93 98
3519.07 98
3519.20 100
3519.34 102
3519.48 104
3519.61 106
3519.75 106
3519.88 105
3520.02 102
3520.16 98
3520.29 93
3520.43 88
3520.56 84
3520.70 81
3520.84 80
3520.97 79
3521.11 79
3521.24 79
3521.38 79
3521.52 79
3521.65 78
3521.79 77
3521.93 76
3522.06 75
3522.20 75
3522.33 75
3522.47 77
3522.61 80
3522.74 83
3522.88 87
3523.01 90
3523.15 93
3523.29 94
3523.42 95
3523.56 94
3523.69 92
3523.83 89
3523.97 86
3524.10 82
3524.24 77
3524.38 74
3524.51 70
3524.65 68
3524.78 65
3524.92 63
3525.06 60
3525.19 58
3525.33 56
3525.46 54
3525.60 53
3525.74 52
3525.87 53
3526.01 54
3526.14 56
3526.28 57
3526.42 58
3526.55 59
3526.69 59
3526.83 59
3526.96 60
3527.10 61
3527.23 62
3527.37 63
3527.51 64
3527.64 66
3527.78 68
3527.92 69
3528.05 71
3528.19 72
3528.32 73
3528.46 73
3528.60 73
3528.73 71
3528.87 69
3529.00 68
3529.14 66
3529.28 67
3529.41 68
3529.55 72
3529.69 78
3529.82 83
3529.96 89
3530.09 94
3530.23 98
3530.37 100
3530.50 101
3530.64 100
3530.78 99
3530.91 97
3531.05 95
3531.18 93
3531.32 90
3531.46 89
3531.59 87
3531.73 86
3531.87 85
3532.00 84
3532.14 82
3532.27 81
3532.41 79
3532.55 78
3532.68 78
3532.82 77
3532.96 77
3533.09 77
3533.23 78
3533.36 78
3533.50 78
3533.64 78
3533.77 79
3533.91 79
3534.05 80
3534.18 80
3534.32 80
3534.46 79
3534.59 78
3534.73 77
3534.86 77
3535.00 78
3535.14 79
3535.27 81
3535.41 82
3535.55 84
3535.68 84
3535.82 84
3535.96 84
3536.09 83
3536.23 83
3536.36 83
3536.50 84
3536.64 85
3536.77 87
3536.91 89
3537.05 90
3537.18 91
3537.32 91
3537.46 90
3537.59 89
3537.73 88
3537.86 87
3538.00 87
3538.14 87
3538.27 88
3538.41 88
3538.55 88
3538.68 87
3538.82 86
3538.96 83
3539.09 79
3539.23 74
3539.36 70
3539.50 66
3539.64 63
3539.77 63
3539.91 64
3540.05 68
3540.18 73
3540.32 80
3540.46 88
3540.59 94
3540.73 99
3540.87 101
3541.00 101
3541.14 99
3541.27 96
3541.41 92
3541.55 90
3541.68 89
3541.82 88
3541.96 89
3542.09 89
3542.23 89
3542.37 88
3542.50 85
3542.64 82
3542.78 79
3542.91 76
3543.05 75
3543.19 75
3543.32 76
3543.46 78
3543.59 81
3543.73 85
3543.87 90
3544.00 95
3544.14 101
3544.28 107
3544.41 111
3544.55 114
3544.69 114
3544.82 112
3544.96 107
3545.10 101
3545.23 94
3545.37 88
3545.51 82
3545.64 78
3545.78 75
3545.92 74
3546.05 75
3546.19 77
3546.33 79
3546.46 81
3546.60 82
3546.73 82
3546.87 81
3547.01 79
3547.14 77
3547.28 76
3547.42 76
3547.55 76
3547.69 78
3547.83 80
3547.96 81
3548.10 82
3548.24 81
3548.37 79
3548.51 76
3548.65 73
3548.78 70
3548.92 68
3549.06 66
3549.19 64
3549.33 63
3549.47 61
3549.60 59
3549.74 57
3549.88 55
3550.01 54
3550.15 52
3550.29 52
3550.42 52
3550.56 53
3550.70 55
3550.83 58
3550.97 61
3551.11 64
3551.24 67
3551.38 70
3551.52 71
3551.65 71
3551.79 72
3551.93 71
3552.06 70
3552.20 70
3552.34 69
3552.47 67
3552.61 66
3552.75 64
3552.88 63
3553.02 62
3553.16 61
3553.29 62
3553.43 63
3553.57 66
3553.70 69
3553.84 74
3553.98 77
3554.11 80
3554.25 82
3554.39 81
3554.52 79
3554.66 76
3554.80 72
3554.93 69
3555.07 66
3555.21 66
3555.34 67
3555.48 70
3555.62 73
3555.75 78
3555.89 82
3556.03 85
3556.16 88
3556.30 90
3556.44 90
3556.57 90
3556.71 88
3556.85 86
3556.98 83
3557.12 79
3557.26 75
3557.39 72
3557.53 71
3557.67 70
3557.80 71
3557.94 73
3558.08 75
3558.21 77
3558.35 78
3558.49 79
3558.62 79
3558.76 79
3558.90 80
3559.04 82
3559.17 84
3559.31 87
3559.45 89
3559.58 91
3559.72 93
3559.86 94
3559.99 96
3560.13 97
3560.27 99
3560.40 101
3560.54 104
3560.68 106
3560.81 107
3560.95 107
3561.09 107
3561.22 105
3561.36 102
3561.50 100
3561.63 96
3561.77 93
3561.91 89
3562.05 86
3562.18 82
3562.32 79
3562.46 76
3562.59 73
3562.73 72
3562.87 71
3563.00 71
3563.14 73
3563.28 76
3563.41 79
3563.55 82
3563.69 85
3563.82 88
3563.96 89
3564.10 88
3564.24 87
3564.37 84
3564.51 82
3564.65 78
3564.78 75
3564.92 73
3565.06 70
3565.19 68
3565.33 67
3565.47 66
3565.60 66
3565.74 66
3565.88 67
3566.02 69
3566.15 70
3566.29 71
3566.43 71
3566.56 71
3566.70 71
3566.84 71
3566.97 72
3567.11 74
3567.25 77
3567.38 80
3567.52 84
3567.66 87
3567.80 89
3567.93 89
3568.07 89
3568.21 87
3568.34 85
3568.48 82
3568.62 80
3568.75 78
3568.89 77
3569.03 77
3569.17 78
3569.30 79
3569.44 80
3569.58 81
3569.71 82
3569.85 82
3569.99 83
3570.12 83
3570.26 84
3570.40 85
3570.54 86
3570.67 88
3570.81 90
3570.95 92
3571.08 94
3571.22 95
3571.36 95
3571.49 96
3571.63 96
3571.77 96
3571.91 95
3572.04 94
3572.18 93
3572.32 92
3572.45 90
3572.59 88
3572.73 86
3572.86 85
3573.00 85
3573.14 86
3573.28 87
3573.41 89
3573.55 90
3573.69 92
3573.82 93
3573.96 93
3574.10 94
3574.24 94
3574.37 96
3574.51 98
3574.65 100
3574.78 102
3574.92 104
3575.06 105
3575.20 104
3575.33 103
3575.47 100
3575.61 97
3575.74 93
3575.88 89
3576.02 86
3576.15 83
3576.29 81
3576.43 79
3576.57 78
3576.70 78
3576.84 79
3576.98 79
3577.11 80
3577.25 81
3577.39 82
3577.53 83
3577.66 84
3577.80 84
3577.94 85
3578.07 84
3578.21 83
3578.35 82
3578.49 79
3578.62 77
3578.76 74
3578.90 71
3579.03 69
3579.17 68
3579.31 67
3579.45 67
3579.58 67
3579.72 68
3579.86 71
3580.00 74
3580.13 78
3580.27 83
3580.41 89
3580.54 94
3580.68 98
3580.82 101
3580.96 101
3581.09 98
3581.23 94
3581.37 88
3581.50 81
3581.64 74
3581.78 69
3581.92 64
3582.05 61
3582.19 59
3582.33 58
3582.47 57
3582.60 58
3582.74 60
3582.88 62
3583.01 65
3583.15 69
3583.29 73
3583.43 76
3583.56 78
3583.70 80
3583.84 79
3583.97 77
3584.11 74
3584.25 71
3584.39 68
3584.52 66
3584.66 65
3584.80 66
3584.94 69
3585.07 73
3585.21 78
3585.35 83
3585.49 88
3585.62 91
3585.76 93
3585.90 93
3586.03 91
3586.17 89
3586.31 85
3586.45 81
3586.58 76
3586.72 72
3586.86 68
3587.00 64
3587.13 60
3587.27 58
3587.41 56
3587.54 55
3587.68 55
3587.82 57
3587.96 60
3588.09 63
3588.23 66
3588.37 69
3588.51 72
3588.64 74
3588.78 75
3588.92 76
3589.06 76
3589.19 75
3589.33 74
3589.47 73
3589.61 72
3589.74 71
3589.88 70
3590.02 69
3590.15 70
3590.29 71
3590.43 73
3590.57 75
3590.70 77
3590.84 78
3590.98 78
3591.12 76
3591.25 72
3591.39 67
3591.53 62
3591.67 57
3591.80 53
3591.94 51
3592.08 52
3592.22 56
3592.35 60
3592.49 66
3592.63 71
3592.77 76
3592.90 78
3593.04 79
3593.18 79
3593.32 77
3593.45 73
3593.59 70
3593.73 66
3593.87 62
3594.00 60
3594.14 59
3594.28 60
3594.42 63
3594.55 67
3594.69 73
3594.83 79
3594.96 86
3595.10 91
3595.24 96
3595.38 100
3595.51 102
3595.65 102
3595.79 102
3595.93 100
3596.06 99
3596.20 98
3596.34 97
3596.48 98
3596.61 99
3596.75 100
3596.89 101
3597.03 103
3597.17 104
3597.30 104
3597.44 104
3597.58 102
3597.72 100
3597.85 97
3597.99 93
3598.13 90
3598.27 86
3598.40 83
3598.54 82
3598.68 81
3598.82 81
3598.95 82
3599.09 84
3599.23 86
3599.37 87
3599.50 88
3599.64 89
3599.78 88
3599.92 86
3600.05 83
3600.19 79
3600.33 74
3600.47 70
3600.60 67
3600.74 64
3600.88 63
3601.02 63
3601.15 64
3601.29 66
3601.43 68
3601.57 71
3601.70 73
3601.84 75
3601.98 76
3602.12 76
3602.26 75
3602.39 74
3602.53 71
3602.67 69
3602.81 66
3602.94 63
3603.08 61
3603.22 59
3603.36 58
3603.49 58
3603.63 59
3603.77 60
3603.91 62
3604.04 64
3604.18 66
3604.32 68
3604.46 68
3604.60 69
3604.73 69
3604.87 69
3605.01 70
3605.15 71
3605.28 73
3605.42 76
3605.56 79
3605.70 82
3605.83 85
3605.97 88
3606.11 90
3606.25 91
3606.38 91
3606.52 91
3606.66 91
3606.80 90
3606.94 89
3607.07 89
3607.21 89
3607.35 88
3607.49 88
3607.62 88
3607.76 87
3607.90 85
3608.04 82
3608.18 79
3608.31 75
3608.45 71
3608.59 67
3608.73 64
3608.86 62
3609.00 60
3609.14 60
3609.28 59
3609.41 58
3609.55 58
3609.69 57
3609.83 56
3609.97 56
3610.10 56
3610.24 56
3610.38 56
3610.52 56
3610.65 55
3610.79 54
3610.93 53
3611.07 53
3611.21 54
3611.34 57
3611.48 61
3611.62 65
3611.76 70
3611.90 73
3612.03 75
3612.17 76
3612.31 75
3612.45 74
3612.58 72
3612.72 70
3612.86 68
3613.00 67
3613.14 67
3613.27 67
3613.41 69
3613.55 71
3613.69 75
3613.82 79
3613.96 82
3614.10 85
3614.24 86
3614.38 85
3614.51 82
3614.65 78
3614.79 73
3614.93 68
3615.07 64
3615.20 60
3615.34 57
3615.48 56
3615.62 56
3615.75 57
3615.89 58
3616.03 59
3616.17 60
3616.31 60
3616.44 60
3616.58 59
3616.72 59
3616.86 59
3617.00 60
3617.13 63
3617.27 66
3617.41 70
3617.55 74
3617.69 78
3617.82 81
3617.96 83
3618.10 83
3618.24 83
3618.37 81
3618.51 79
3618.65 76
3618.79 73
3618.93 71
3619.06 70
3619.20 71
3619.34 72
3619.48 75
3619.62 77
3619.75 78
3619.89 79
3620.03 79
3620.17 77
3620.31 74
3620.44 72
3620.58 69
3620.72 67
3620.86 66
3621.00 66
3621.13 66
3621.27 68
3621.41 70
3621.55 72
3621.69 73
3621.82 72
3621.96 71
3622.10 68
3622.24 64
3622.38 60
3622.51 56
3622.65 54
3622.79 55
3622.93 57
3623.07 62
3623.20 68
3623.34 74
3623.48 80
3623.62 84
3623.76 86
3623.89 87
3624.03 87
3624.17 87
3624.31 87
3624.45 87
3624.58 89
3624.72 91
3624.86 92
3625.00 92
3625.14 91
3625.27 89
3625.41 86
3625.55 82
3625.69 79
3625.83 76
3625.96 75
3626.10 74
3626.24 74
3626.38 73
3626.52 73
3626.66 71
3626.79 69
3626.93 67
3627.07 65
3627.21 64
3627.35 64
3627.48 64
3627.62 65
3627.76 66
3627.90 67
3628.04 68
3628.17 67
3628.31 67
3628.45 66
3628.59 66
3628.73 67
3628.86 69
3629.00 72
3629.14 75
3629.28 79
3629.42 82
3629.56 84
3629.69 85
3629.83 85
3629.97 83
3630.11 81
3630.25 79
3630.38 77
3630.52 76
3630.66 75
3630.80 74
3630.94 72
3631.08 70
3631.21 67
3631.35 64
3631.49 61
3631.63 58
3631.77 57
3631.90 58
3632.04 61
3632.18 65
3632.32 70
3632.46 76
3632.60 82
3632.73 87
3632.87 90
3633.01 91
3633.15 91
3633.29 90
3633.42 88
3633.56 86
3633.70 84
3633.84 82
3633.98 81
3634.12 82
3634.25 83
3634.39 85
3634.53 87
3634.67 91
3634.81 94
3634.95 97
3635.08 100
3635.22 102
3635.36 103
3635.50 102
3635.64 100
3635.77 97
3635.91 95
3636.05 92
3636.19 91
3636.33 90
3636.47 91
3636.60 92
3636.74 94
3636.88 95
3637.02 96
3637.16 96
3637.30 95
3637.43 92
3637.57 88
3637.71 84
3637.85 79
3637.99 74
3638.13 69
3638.26 66
3638.40 65
3638.54 65
3638.68 66
3638.82 67
3638.96 69
3639.09 71
3639.23 72
3639.37 73
3639.51 73
3639.65 74
3639.79 76
3639.92 77
3640.06 80
3640.20 82
3640.34 84
3640.48 85
3640.62 86
3640.75 87
3640.89 87
3641.03 87
3641.17 86
3641.31 84
3641.45 82
3641.58 80
3641.72 78
3641.86 76
3642.00 75
3642.14 73
3642.28 72
3642.41 71
3642.55 71
3642.69 71
3642.83 73
3642.97 75
3643.11 77
3643.24 80
3643.38 82
3643.52 84
3643.66 84
3643.80 84
3643.94 83
3644.07 82
3644.21 80
3644.35 79
3644.49 77
3644.63 76
3644.77 74
3644.91 73
3645.04 71
3645.18 70
3645.32 69
3645.46 69
3645.60 69
3645.74 69
3645.87 69
3646.01 69
3646.15 68
3646.29 67
3646.43 66
3646.57 65
3646.71 64
3646.84 63
3646.98 63
3647.12 63
3647.26 63
3647.40 65
3647.54 66
3647.67 69
3647.81 71
3647.95 73
3648.09 74
3648.23 75
3648.37 75
3648.51 74
3648.64 74
3648.78 74
3648.92 75
3649.06 76
3649.20 78
3649.34 79
3649.48 80
3649.61 81
3649.75 81
3649.89 79
3650.03 77
3650.17 74
3650.31 71
3650.44 68
3650.58 66
3650.72 65
3650.86 66
3651.00 69
3651.14 72
3651.28 76
3651.41 79
3651.55 83
3651.69 86
3651.83 87
3651.97 88
3652.11 89
3652.25 88
3652.38 87
3652.52 85
3652.66 83
3652.80 82
3652.94 81
3653.08 80
3653.22 79
3653.35 77
3653.49 76
3653.63 73
3653.77 71
3653.91 68
3654.05 65
3654.19 64
3654.32 64
3654.46 64
3654.60 65
3654.74 67
3654.88 68
3655.02 68
3655.16 69
3655.30 69
3655.43 69
3655.57 70
3655.71 70
3655.85 71
3655.99 72
3656.13 72
3656.27 71
3656.40 70
3656.54 69
3656.68 67
3656.82 65
3656.96 63
3657.10 61
3657.24 60
3657.38 59
3657.51 59
3657.65 60
3657.79 61
3657.93 62
3658.07 63
3658.21 65
3658.35 65
3658.48 66
3658.62 66
3658.76 66
3658.90 66
3659.04 66
3659.18 67
3659.32 67
3659.46 68
3659.59 68
3659.73 67
3659.87 66
3660.01 65
3660.15 64
3660.29 64
3660.43 64
3660.57 64
3660.70 63
3660.84 63
3660.98 62
3661.12 60
3661.26 57
3661.40 54
3661.54 52
3661.68 50
3661.81 49
3661.95 50
3662.09 51
3662.23 53
3662.37 56
3662.51 58
3662.65 60
3662.79 62
3662.92 63
3663.06 65
3663.20 67
3663.34 69
3663.48 71
3663.62 73
3663.76 75
3663.90 75
3664.03 74
3664.17 73
3664.31 70
3664.45 67
3664.59 63
3664.73 60
3664.87 58
3665.01 57
3665.14 57
3665.28 59
3665.42 63
3665.56 66
3665.70 69
3665.84 71
3665.98 72
3666.12 70
3666.26 68
3666.39 64
3666.53 60
3666.67 56
3666.81 53
3666.95 50
3667.09 47
3667.23 45
3667.37 44
3667.50 43
3667.64 43
3667.78 43
3667.92 43
3668.06 43
3668.20 44
3668.34 44
3668.48 44
3668.62 45
3668.75 45
3668.89 47
3669.03 48
3669.17 49
3669.31 50
3669.45 52
3669.59 53
3669.73 55
3669.87 57
3670.00 59
3670.14 62
3670.28 64
3670.42 67
3670.56 69
3670.70 72
3670.84 74
3670.98 76
3671.12 78
3671.26 80
3671.39 81
3671.53 83
3671.67 83
3671.81 83
3671.95 82
3672.09 80
3672.23 77
3672.37 73
3672.51 68
3672.64 64
3672.78 60
3672.92 56
3673.06 54
3673.20 53
3673.34 53
3673.48 54
3673.62 55
3673.76 56
3673.90 57
3674.03 57
3674.17 57
3674.31 56
3674.45 56
3674.59 55
3674.73 54
3674.87 54
3675.01 53
3675.15 52
3675.29 51
3675.42 49
3675.56 48
3675.70 48
3675.84 48
3675.98 48
3676.12 50
3676.26 52
3676.40 54
3676.54 56
3676.68 58
3676.81 59
3676.95 59
3677.09 59
3677.23 57
3677.37 55
3677.51 52
3677.65 50
3677.79 48
3677.93 48
3678.07 48
3678.21 49
3678.34 51
3678.48 54
3678.62 56
3678.76 59
3678.90 61
3679.04 62
3679.18 63
3679.32 64
3679.46 64
3679.60 64
3679.73 65
3679.87 65
3680.01 66
3680.15 67
3680.29 67
3680.43 68
3680.57 69
3680.71 71
3680.85 72
3680.99 75
3681.13 78
3681.27 81
3681.40 84
3681.54 87
3681.68 89
3681.82 89
3681.96 87
3682.10 85
3682.24 83
3682.38 81
3682.52 79
3682.66 78
3682.80 78
3682.93 78
3683.07 79
3683.21 79
3683.35 79
3683.49 80
3683.63 81
3683.77 83
3683.91 87
3684.05 91
3684.19 96
3684.33 100
3684.47 103
3684.60 105
3684.74 105
3684.88 102
3685.02 98
3685.16 92
3685.30 86
3685.44 81
3685.58 77
3685.72 75
3685.86 74
3686.00 74
3686.14 74
3686.28 75
3686.41 75
3686.55 74
3686.69 73
3686.83 72
3686.97 71
3687.11 71
3687.25 70
3687.39 70
3687.53 70
3687.67 70
3687.81 71
3687.95 72
3688.09 73
3688.22 74
3688.36 75
3688.50 75
3688.64 74
3688.78 72
3688.92 70
3689.06 67
3689.20 65
3689.34 63
3689.48 62
3689.62 61
3689.76 61
3689.90 61
3690.04 62
3690.17 62
3690.31 62
3690.45 61
3690.59 60
3690.73 59
3690.87 58
3691.01 56
3691.15 55
3691.29 54
3691.43 54
3691.57 53
3691.71 53
3691.85 52
3691.99 52
3692.12 52
3692.26 53
3692.40 55
3692.54 56
3692.68 59
3692.82 60
3692.96 62
3693.10 62
3693.24 62
3693.38 62
3693.52 61
3693.66 62
3693.80 64
3693.94 67
3694.08 72
3694.21 77
3694.35 82
3694.49 87
3694.63 91
3694.77 95
3694.91 97
3695.05 99
3695.19 100
3695.33 99
3695.47 98
3695.61 96
3695.75 94
3695.89 92
3696.03 90
3696.17 87
3696.31 85
3696.45 82
3696.58 81
3696.72 79
3696.86 79
3697.00 80
3697.14 83
3697.28 86
3697.42 89
3697.56 91
3697.70 91
3697.84 90
3697.98 86
3698.12 81
3698.26 75
3698.40 69
3698.54 64
3698.68 60
3698.82 57
3698.95 56
3699.09 55
3699.23 56
3699.37 57
3699.51 59
3699.65 60
3699.79 61
3699.93 62
3700.07 63
3700.21 63
3700.35 64
3700.49 65
3700.63 66
3700.77 67
3700.91 68
3701.05 70
3701.19 72
3701.33 74
3701.47 78
3701.60 81
3701.74 85
3701.88 88
3702.02 91
3702.16 93
3702.30 93
3702.44 93
3702.58 92
3702.72 93
3702.86 94
3703.00 97
3703.14 100
3703.28 105
3703.42 110
3703.56 113
3703.70 115
3703.84 115
3703.98 113
3704.12 111
3704.26 108
3704.40 105
3704.54 103
3704.67 103
3704.81 102
3704.95 102
3705.09 101
3705.23 99
3705.37 96
3705.51 92
3705.65 88
3705.79 83
3705.93 78
3706.07 74
3706.21 71
3706.35 69
3706.49 69
3706.63 71
3706.77 75
3706.91 80
3707.05 85
3707.19 89
3707.33 92
3707.47 93
3707.61 92
3707.75 90
3707.89 88
3708.03 86
3708.16 85
3708.30 85
3708.44 85
3708.58 86
3708.72 86
3708.86 86
3709.00 85
3709.14 83
3709.28 81
3709.42 79
3709.56 76
3709.70 73
3709.84 70
3709.98 67
3710.12 64
3710.26 62
3710.40 61
3710.54 61
3710.68 61
3710.82 62
3710.96 63
3711.10 64
3711.24 65
3711.38 65
3711.52 65
3711.66 64
3711.80 63
3711.94 62
3712.08 62
3712.22 63
3712.35 65
3712.49 68
3712.63 72
3712.77 77
3712.91 80
3713.05 83
3713.19 84
3713.33 84
3713.47 83
3713.61 80
3713.75 78
3713.89 75
3714.03 74
3714.17 73
3714.31 73
3714.45 75
3714.59 77
3714.73 80
3714.87 84
3715.01 87
3715.15 91
3715.29 93
3715.43 95
3715.57 96
3715.71 96
3715.85 95
3715.99 93
3716.13 90
3716.27 88
3716.41 86
3716.55 85
3716.69 85
3716.83 85
3716.97 86
3717.11 87
3717.25 87
3717.39 88
3717.53 87
3717.67 87
3717.81 86
3717.95 86
3718.09 86
3718.22 86
3718.36 87
3718.50 87
3718.64 87
3718.78 86
3718.92 85
3719.06 83
3719.20 82
3719.34 80
3719.48 80
3719.62 80
3719.76 81
3719.90 83
3720.04 84
3720.18 85
3720.32 85
3720.46 84
3720.60 83
3720.74 83
3720.88 82
3721.02 82
3721.16 83
3721.30 84
3721.44 84
3721.58 84
3721.72 83
3721.86 81
3722.00 78
3722.14 75
3722.28 72
3722.42 70
3722.56 67
3722.70 65
3722.84 64
3722.98 63
3723.12 62
3723.26 61
3723.40 60
3723.54 59
3723.68 59
3723.82 59
3723.96 60
3724.10 62
3724.24 64
3724.38 67
3724.52 69
3724.66 69
3724.80 68
3724.94 66
3725.08 62
3725.22 59
3725.36 56
3725.50 55
3725.64 57
3725.78 60
3725.92 64
3726.06 69
3726.20 74
3726.34 79
3726.48 84
3726.62 89
3726.76 93
3726.90 97
3727.04 99
3727.18 100
3727.32 100
3727.46 98
3727.60 95
3727.74 92
3727.88 88
3728.02 86
3728.16 84
3728.30 84
3728.44 84
3728.58 85
3728.72 86
3728.86 86
3729.00 85
3729.14 83
3729.28 81
3729.42 78
3729.56 77
3729.70 77
3729.84 78
3729.98 80
3730.12 82
3730.26 84
3730.40 85
3730.54 86
3730.68 86
3730.82 87
3730.96 88
3731.10 90
3731.24 94
3731.38 98
3731.52 103
3731.66 106
3731.80 108
3731.94 108
3732.08 106
3732.22 103
3732.36 100
3732.50 97
3732.64 96
3732.78 96
3732.92 99
3733.06 102
3733.20 105
3733.34 108
3733.48 109
3733.62 110
3733.76 111
3733.90 111
3734.04 112
3734.18 114
3734.32 115
3734.46 117
3734.60 118
3734.74 119
3734.88 117
3735.02 115
3735.16 111
3735.30 107
3735.44 102
3735.58 98
3735.72 94
3735.86 90
3736.00 87
3736.14 85
3736.28 83
3736.42 81
3736.56 81
3736.70 81
3736.84 83
3736.98 85
3737.12 88
3737.26 91
3737.40 93
3737.54 95
3737.69 95
3737.83 95
3737.97 95
3738.11 95
3738.25 95
3738.39 95
3738.53 96
3738.67 97
3738.81 99
3738.95 101
3739.09 105
3739.23 110
3739.37 116
3739.51 121
3739.65 125
3739.79 127
3739.93 126
3740.07 124
3740.21 121
3740.35 117
3740.49 112
3740.63 108
3740.77 104
3740.91 100
3741.05 95
3741.19 91
3741.33 86
3741.47 83
3741.61 80
3741.75 78
3741.89 77
3742.03 76
3742.17 76
3742.31 75
3742.45 74
3742.59 72
3742.73 71
3742.87 69
3743.01 68
3743.15 67
3743.29 66
3743.43 64
3743.58 63
3743.72 61
3743.86 59
3744.00 57
3744.14 57
3744.28 57
3744.42 59
3744.56 62
3744.70 66
3744.84 72
3744.98 78
3745.12 84
3745.26 89
3745.40 94
3745.54 96
3745.68 97
3745.82 95
3745.96 92
3746.10 89
3746.24 84
3746.38 81
3746.52 77
3746.66 75
3746.80 73
3746.94 72
3747.08 71
3747.22 70
3747.36 70
3747.50 70
3747.64 70
3747.79 69
3747.93 69
3748.07 68
3748.21 67
3748.35 65
3748.49 65
3748.63 64
3748.77 64
3748.91 64
3749.05 65
3749.19 66
3749.33 68
3749.47 71
3749.61 73
3749.75 76
3749.89 78
3750.03 80
3750.17 81
3750.31 83
3750.45 84
3750.59 85
3750.73 86
3750.87 86
3751.01 85
3751.15 83
3751.30 79
3751.44 74
3751.58 69
3751.72 65
3751.86 61
3752.00 59
3752.14 59
3752.28 59
3752.42 60
3752.56 61
3752.70 62
3752.84 64
3752.98 65
3753.12 68
3753.26 70
3753.40 73
3753.54 75
3753.68 77
3753.82 78
3753.96 79
3754.10 79
3754.25 79
3754.39 79
3754.53 79
3754.67 79
3754.81 79
3754.95 78
3755.09 78
3755.23 76
3755.37 74
3755.51 71
3755.65 67
3755.79 63
3755.93 59
3756.07 56
3756.21 54
3756.35 52
3756.49 51
3756.63 51
3756.77 52
3756.92 54
3757.06 56
3757.20 58
3757.34 61
3757.48 65
3757.62 70
3757.76 75
3757.90 81
3758.04 87
3758.18 93
3758.32 97
3758.46 100
3758.60 100
3758.74 98
3758.88 95
3759.02 92
3759.16 88
3759.30 85
3759.45 83
3759.59 83
3759.73 84
3759.87 86
3760.01 88
3760.15 90
3760.29 91
3760.43 91
3760.57 89
3760.71 86
3760.85 83
3760.99 80
3761.13 77
3761.27 74
3761.41 72
3761.55 71
3761.70 70
3761.84 70
3761.98 70
3762.12 70
3762.26 71
3762.40 71
3762.54 71
3762.68 71
3762.82 70
3762.96 68
3763.10 66
3763.24 63
3763.38 61
3763.52 60
3763.66 60
3763.80 61
3763.95 63
3764.09 65
3764.23 67
3764.37 68
3764.51 68
3764.65 67
3764.79 65
3764.93 62
3765.07 59
3765.21 56
3765.35 53
3765.49 51
3765.63 50
3765.77 49
3765.92 49
3766.06 50
3766.20 51
3766.34 53
3766.48 54
3766.62 55
3766.76 55
3766.90 54
3767.04 53
3767.18 53
3767.32 53
3767.46 54
3767.60 57
3767.74 59
3767.89 63
3768.03 66
3768.17 68
3768.31 69
3768.45 70
3768.59 70
3768.73 70
3768.87 70
3769.01 69
3769.15 69
3769.29 69
3769.43 69
3769.57 70
3769.72 71
3769.86 72
3770.00 73
3770.14 75
3770.28 76
3770.42 77
3770.56 78
3770.70 80
3770.84 81
3770.98 84
3771.12 86
3771.26 88
3771.41 90
3771.55 91
3771.69 91
3771.83 91
3771.97 89
3772.11 87
3772.25 85
3772.39 83
3772.53 81
3772.67 80
3772.81 79
3772.95 78
3773.10 77
3773.24 77
3773.38 76
3773.52 74
3773.66 73
3773.80 72
3773.94 70
3774.08 69
3774.22 69
3774.36 69
3774.50 69
3774.64 70
3774.79 71
3774.93 72
3775.07 73
3775.21 73
3775.35 73
3775.49 72
3775.63 70
3775.77 68
3775.91 65
3776.05 64
3776.19 63
3776.34 63
3776.48 64
3776.62 65
3776.76 67
3776.90 67
3777.04 67
3777.18 66
3777.32 65
3777.46 65
3777.60 65
3777.74 66
3777.89 68
3778.03 71
3778.17 73
3778.31 74
3778.45 73
3778.59 72
3778.73 69
3778.87 66
3779.01 63
3779.15 60
3779.30 58
3779.44 56
3779.58 54
3779.72 52
3779.86 50
3780.00 48
3780.14 46
3780.28 45
3780.42 45
3780.56 46
3780.70 47
3780.85 49
3780.99 51
3781.13 53
3781.27 54
3781.41 55
3781.55 56
3781.69 56
3781.83 56
3781.97 56
3782.11 56
3782.26 56
3782.40 55
3782.54 56
3782.68 57
3782.82 59
3782.96 62
3783.10 66
3783.24 71
3783.38 76
3783.53 80
3783.67 85
3783.81 89
3783.95 94
3784.09 98
3784.23 102
3784.37 105
3784.51 107
3784.65 107
3784.79 106
3784.94 105
3785.08 103
3785.22 103
3785.36 105
3785.50 108
3785.64 112
3785.78 117
3785.92 122
3786.06 127
3786.21 130
3786.35 132
3786.49 133
3786.63 133
3786.77 132
3786.91 130
3787.05 128
3787.19 126
3787.33 123
3787.48 121
3787.62 119
3787.76 118
3787.90 118
3788.04 119
3788.18 120
3788.32 120
3788.46 120
3788.60 118
3788.75 116
3788.89 113
3789.03 109
3789.17 106
3789.31 103
3789.45 101
3789.59 100
3789.73 98
3789.87 97
3790.02 96
3790.16 96
3790.30 94
3790.44 94
3790.58 93
3790.72 93
3790.86 94
3791.00 96
3791.15 98
3791.29 99
3791.43 101
3791.57 101
3791.71 101
3791.85 100
3791.99 98
3792.13 96
3792.27 94
3792.42 92
3792.56 90
3792.70 89
3792.84 89
3792.98 89
3793.12 91
3793.26 93
3793.40 96
3793.55 99
3793.69 101
3793.83 103
3793.97 103
3794.11 103
3794.25 102
3794.39 101
3794.53 100
3794.68 99
3794.82 100
3794.96 100
3795.10 100
3795.24 99
3795.38 97
3795.52 94
3795.66 91
3795.81 87
3795.95 83
3796.09 81
3796.23 79
3796.37 78
3796.51 78
3796.65 79
3796.79 81
3796.94 83
3797.08 86
3797.22 88
3797.36 90
3797.50 91
3797.64 91
3797.78 90
3797.93 88
3798.07 85
3798.21 80
3798.35 75
3798.49 70
3798.63 64
3798.77 60
3798.91 57
3799.06 56
3799.20 57
3799.34 59
3799.48 61
3799.62 64
3799.76 67
3799.90 68
3800.05 69
3800.19 69
3800.33 69
3800.47 70
3800.61 72
3800.75 75
3800.89 79
3801.03 85
3801.18 91
3801.32 96
3801.46 99
3801.60 101
3801.74 102
3801.88 101
3802.02 99
3802.17 97
3802.31 95
3802.45 92
3802.59 90
3802.73 88
3802.87 85
3803.01 83
3803.16 81
3803.30 80
3803.44 78
3803.58 76
3803.72 75
3803.86 74
3804.00 74
3804.15 75
3804.29 77
3804.43 79
3804.57 81
3804.71 82
3804.85 80
3804.99 77
3805.14 71
3805.28 65
3805.42 57
3805.56 51
3805.70 46
3805.84 44
3805.98 44
3806.13 46
3806.27 50
3806.41 54
3806.55 60
3806.69 65
3806.83 69
3806.97 72
3807.12 75
3807.26 77
3807.40 79
3807.54 81
3807.68 82
3807.82 83
3807.96 83
3808.11 82
3808.25 80
3808.39 78
3808.53 76
3808.67 73
3808.81 70
3808.96 68
3809.10 66
3809.24 64
3809.38 63
3809.52 62
3809.66 62
3809.80 62
3809.95 62
3810.09 61
3810.23 60
3810.37 60
3810.51 60
3810.65 63
3810.80 68
3810.94 74
3811.08 82
3811.22 89
3811.36 95
3811.50 97
3811.64 97
3811.79 93
3811.93 87
3812.07 80
3812.21 73
3812.35 67
3812.49 62
3812.64 60
3812.78 59
3812.92 59
3813.06 59
3813.20 60
3813.34 62
3813.49 63
3813.63 64
3813.77 65
3813.91 67
3814.05 69
3814.19 71
3814.33 73
3814.48 76
3814.62 78
3814.76 80
3814.90 81
3815.04 82
3815.18 83
3815.33 82
3815.47 82
3815.61 81
3815.75 80
3815.89 79
3816.03 78
3816.18 77
3816.32 77
3816.46 76
3816.60 75
3816.74 73
3816.88 70
3817.03 66
3817.17 62
3817.31 57
3817.45 54
3817.59 51
3817.73 50
3817.88 50
3818.02 51
3818.16 53
3818.30 55
3818.44 57
3818.58 58
3818.73 59
3818.87 58
3819.01 58
3819.15 57
3819.29 58
3819.43 59
3819.58 60
3819.72 62
3819.86 63
3820.00 65
3820.14 65
3820.29 65
3820.43 64
3820.57 63
3820.71 62
3820.85 60
3820.99 59
3821.14 59
3821.28 59
3821.42 60
3821.56 63
3821.70 66
3821.84 71
3821.99 75
3822.13 80
3822.27 83
3822.41 86
3822.55 87
3822.69 86
3822.84 83
3822.98 79
3823.12 74
3823.26 68
3823.40 63
3823.55 57
3823.69 52
3823.83 48
3823.97 46
3824.11 46
3824.25 47
3824.40 50
3824.54 55
3824.68 59
3824.82 63
3824.96 67
3825.11 69
3825.25 70
3825.39 70
3825.53 69
3825.67 67
3825.81 64
3825.96 62
3826.10 60
3826.24 59
3826.38 60
3826.52 61
3826.67 63
3826.81 65
3826.95 67
3827.09 68
3827.23 68
3827.37 67
3827.52 65
3827.66 62
3827.80 60
3827.94 57
3828.08 55
3828.23 52
3828.37 50
3828.51 49
3828.65 48
3828.79 48
3828.94 49
3829.08 51
3829.22 53
3829.36 56
3829.50 60
3829.64 62
3829.79 64
3829.93 65
3830.07 65
3830.21 64
3830.35 63
3830.50 62
3830.64 63
3830.78 64
3830.92 66
3831.06 68
3831.21 71
3831.35 74
3831.49 77
3831.63 79
3831.77 82
3831.92 83
3832.06 85
3832.20 85
3832.34 85
3832.48 84
3832.63 83
3832.77 82
3832.91 81
3833.05 80
3833.19 80
3833.33 81
3833.48 82
3833.62 83
3833.76 84
3833.90 85
3834.04 85
3834.19 84
3834.33 81
3834.47 78
3834.61 75
3834.75 70
3834.90 67
3835.04 63
3835.18 61
3835.32 60
3835.46 61
3835.61 63
3835.75 66
3835.89 70
3836.03 73
3836.17 76
3836.32 78
3836.46 79
3836.60 79
3836.74 79
3836.88 79
3837.03 78
3837.17 78
3837.31 77
3837.45 75
3837.60 74
3837.74 73
3837.88 72
3838.02 72
3838.16 73
3838.31 73
3838.45 74
3838.59 76
3838.73 77
3838.87 78
3839.02 79
3839.16 80
3839.30 80
3839.44 80
3839.58 80
3839.73 80
3839.87 79
3840.01 78
3840.15 76
3840.29 74
3840.44 72
3840.58 70
3840.72 68
3840.86 67
3841.01 66
3841.15 65
3841.29 64
3841.43 63
3841.57 62
3841.72 60
3841.86 59
3842.00 59
3842.14 60
3842.28 63
3842.43 67
3842.57 72
3842.71 76
3842.85 80
3842.99 82
3843.14 83
3843.28 82
3843.42 81
3843.56 79
3843.71 77
3843.85 75
3843.99 72
3844.13 70
3844.27 68
3844.42 66
3844.56 65
3844.70 64
3844.84 64
3844.99 65
3845.13 66
3845.27 68
3845.41 70
3845.55 70
3845.70 70
3845.84 68
3845.98 64
3846.12 61
3846.26 57
3846.41 53
3846.55 51
3846.69 50
3846.83 50
3846.98 52
3847.12 54
3847.26 56
3847.40 57
3847.54 58
3847.69 59
3847.83 60
3847.97 60
3848.11 60
3848.26 61
3848.40 60
3848.54 60
3848.68 59
3848.83 58
3848.97 58
3849.11 57
3849.25 58
3849.39 59
3849.54 61
3849.68 64
3849.82 67
3849.96 69
3850.11 71
3850.25 72
3850.39 72
3850.53 71
3850.67 70
3850.82 67
3850.96 64
3851.10 61
3851.24 57
3851.39 54
3851.53 51
3851.67 50
3851.81 50
3851.96 51
3852.10 54
3852.24 58
3852.38 62
3852.52 65
3852.67 68
3852.81 69
3852.95 70
3853.09 69
3853.24 68
3853.38 66
3853.52 64
3853.66 62
3853.81 60
3853.95 58
3854.09 56
3854.23 54
3854.38 53
3854.52 53
3854.66 53
3854.80 55
3854.94 57
3855.09 60
3855.23 62
3855.37 63
3855.51 63
3855.66 62
3855.80 61
3855.94 59
3856.08 58
3856.23 58
3856.37 59
3856.51 61
3856.65 64
3856.80 66
3856.94 68
3857.08 70
3857.22 71
3857.37 71
3857.51 71
3857.65 70
3857.79 70
3857.93 70
3858.08 70
3858.22 71
3858.36 71
3858.50 71
3858.65 71
3858.79 71
3858.93 71
3859.07 70
3859.22 70
3859.36 70
3859.50 69
3859.64 68
3859.79 68
3859.93 67
3860.07 66
3860.21 65
3860.36 65
3860.50 65
3860.64 65
3860.78 66
3860.93 67
3861.07 68
3861.21 68
3861.35 68
3861.50 68
3861.64 67
3861.78 66
3861.92 65
3862.07 63
3862.21 62
3862.35 61
3862.49 60
3862.64 61
3862.78 62
3862.92 64
3863.06 67
3863.21 72
3863.35 76
3863.49 80
3863.63 84
3863.78 87
3863.92 90
3864.06 91
3864.20 91
3864.35 90
3864.49 89
3864.63 87
3864.77 85
3864.92 84
3865.06 82
3865.20 80
3865.34 79
3865.49 76
3865.63 73
3865.77 70
3865.91 66
3866.06 63
3866.20 61
3866.34 59
3866.48 58
3866.63 58
3866.77 57
3866.91 56
3867.06 55
3867.20 55
3867.34 55
3867.48 55
3867.63 56
3867.77 58
3867.91 59
3868.05 60
3868.20 62
3868.34 63
3868.48 64
3868.62 66
3868.77 68
3868.91 70
3869.05 72
3869.19 72
3869.34 71
3869.48 67
3869.62 63
3869.77 57
3869.91 52
3870.05 48
3870.19 46
3870.34 46
3870.48 48
3870.62 52
3870.76 56
3870.91 61
3871.05 65
3871.19 69
3871.33 73
3871.48 75
3871.62 77
3871.76 78
3871.90 79
3872.05 79
3872.19 79
3872.33 77
3872.48 75
3872.62 71
3872.76 66
3872.90 62
3873.05 58
3873.19 55
3873.33 54
3873.47 56
3873.62 59
3873.76 64
3873.90 68
3874.05 72
3874.19 74
3874.33 74
3874.47 73
3874.62 71
3874.76 70
3874.90 70
3875.04 70
3875.19 71
3875.33 72
3875.47 73
3875.62 73
3875.76 71
3875.90 68
3876.04 65
3876.19 61
3876.33 59
3876.47 57
3876.61 57
3876.76 59
3876.90 62
3877.04 65
3877.19 68
3877.33 70
3877.47 71
3877.61 71
3877.76 70
3877.90 67
3878.04 64
3878.19 61
3878.33 57
3878.47 54
3878.61 53
3878.76 52
3878.90 52
3879.04 53
3879.19 55
3879.33 56
3879.47 57
3879.61 57
3879.76 57
3879.90 56
3880.04 55
3880.18 53
3880.33 51
3880.47 50
3880.61 49
3880.76 48
3880.90 47
3881.04 47
3881.18 47
3881.33 48
3881.47 49
3881.61 51
3881.76 53
3881.90 55
3882.04 58
3882.18 60
3882.33 61
3882.47 61
3882.61 61
3882.76 59
3882.90 57
3883.04 55
3883.18 52
3883.33 50
3883.47 49
3883.61 47
3883.76 46
3883.90 46
3884.04 46
3884.19 47
3884.33 48
3884.47 50
3884.61 52
3884.76 55
3884.90 57
3885.04 60
3885.19 63
3885.33 66
3885.47 69
3885.61 73
3885.76 77
3885.90 81
3886.04 84
3886.19 88
3886.33 91
3886.47 93
3886.62 94
3886.76 94
3886.90 94
3887.04 95
3887.19 96
3887.33 98
3887.47 101
3887.62 103
3887.76 105
3887.90 106
3888.04 104
3888.19 102
3888.33 98
3888.47 94
3888.62 91
3888.76 88
3888.90 86
3889.05 85
3889.19 85
3889.33 84
3889.47 83
3889.62 81
3889.76 79
3889.90 77
3890.05 75
3890.19 73
3890.33 71
3890.48 69
3890.62 67
3890.76 66
3890.90 64
3891.05 62
3891.19 61
3891.33 60
3891.48 59
3891.62 59
3891.76 60
3891.91 62
3892.05 65
3892.19 68
3892.34 72
3892.48 75
3892.62 77
3892.76 78
3892.91 78
3893.05 77
3893.19 73
3893.34 69
3893.48 65
3893.62 61
3893.77 57
3893.91 55
3894.05 55
3894.20 56
3894.34 59
3894.48 62
3894.62 65
3894.77 67
3894.91 68
3895.05 69
3895.20 69
3895.34 68
3895.48 68
3895.63 69
3895.77 69
3895.91 70
3896.06 70
3896.20 71
3896.34 70
3896.49 69
3896.63 68
3896.77 66
3896.91 65
3897.06 64
3897.20 63
3897.34 63
3897.49 64
3897.63 66
3897.77 68
3897.92 70
3898.06 71
3898.20 72
3898.35 71
3898.49 69
3898.63 67
3898.78 64
3898.92 61
3899.06 58
3899.21 56
3899.35 54
3899.49 54
3899.63 53
3899.78 53
3899.92 53
3900.06 52
3900.21 51
3900.35 50
3900.49 49
3900.64 48
3900.78 47
3900.92 47
3901.07 47
3901.21 48
3901.35 48
3901.50 49
3901.64 50
3901.78 51
3901.93 52
3902.07 53
3902.21 54
3902.36 56
3902.50 58
3902.64 61
3902.79 63
3902.93 66
3903.07 68
3903.22 70
3903.36 71
3903.50 71
3903.64 70
3903.79 69
3903.93 67
3904.07 65
3904.22 61
3904.36 58
3904.50 55
3904.65 51
3904.79 49
3904.93 47
3905.08 46
3905.22 46
3905.36 46
3905.51 46
3905.65 47
3905.79 48
3905.94 49
3906.08 51
3906.22 53
3906.37 55
3906.51 57
3906.65 60
3906.80 62
3906.94 64
3907.08 66
3907.23 68
3907.37 69
3907.51 70
3907.66 70
3907.80 70
3907.94 69
3908.09 67
3908.23 65
3908.37 63
3908.52 61
3908.66 58
3908.80 56
3908.95 53
3909.09 51
3909.23 49
3909.38 47
3909.52 45
3909.66 44
3909.81 44
3909.95 44
3910.09 46
3910.24 47
3910.38 50
3910.52 52
3910.67 55
3910.81 57
3910.95 60
3911.10 62
3911.24 64
3911.39 65
3911.53 67
3911.67 68
3911.82 69
3911.96 70
3912.10 70
3912.25 69
3912.39 68
3912.53 67
3912.68 66
3912.82 67
3912.96 68
3913.11 70
3913.25 72
3913.39 75
3913.54 76
3913.68 75
3913.82 74
3913.97 70
3914.11 67
3914.25 63
3914.40 60
3914.54 58
3914.68 56
3914.83 55
3914.97 55
3915.11 54
3915.26 54
3915.40 53
3915.55 52
3915.69 51
3915.83 50
3915.98 49
3916.12 49
3916.26 47
3916.41 46
3916.55 46
3916.69 45
3916.84 45
3916.98 45
3917.12 46
3917.27 46
3917.41 47
3917.55 47
3917.70 47
3917.84 48
3917.98 49
3918.13 51
3918.27 53
3918.42 55
3918.56 58
3918.70 59
3918.85 59
3918.99 59
3919.13 58
3919.28 58
3919.42 59
3919.56 61
3919.71 65
3919.85 69
3919.99 73
3920.14 77
3920.28 80
3920.42 81
3920.57 81
3920.71 79
3920.86 75
3921.00 71
3921.14 66
3921.29 63
3921.43 60
3921.57 58
3921.72 57
3921.86 58
3922.00 60
3922.15 63
3922.29 66
3922.44 69
3922.58 72
3922.72 75
3922.87 77
3923.01 77
3923.15 76
3923.30 74
3923.44 70
3923.58 66
3923.73 63
3923.87 60
3924.02 58
3924.16 56
3924.30 56
3924.45 55
3924.59 55
3924.73 55
3924.88 54
3925.02 54
3925.16 53
3925.31 53
3925.45 54
3925.60 55
3925.74 57
3925.88 59
3926.03 61
3926.17 62
3926.31 63
3926.46 64
3926.60 64
3926.74 64
3926.89 63
3927.03 62
3927.18 61
3927.32 58
3927.46 56
3927.61 54
3927.75 52
3927.89 50
3928.04 49
3928.18 49
3928.33 50
3928.47 52
3928.61 55
3928.76 58
3928.90 62
3929.04 66
3929.19 70
3929.33 72
3929.48 73
3929.62 73
3929.76 71
3929.91 68
3930.05 65
3930.19 62
3930.34 60
3930.48 58
3930.63 56
3930.77 55
3930.91 55
3931.06 55
3931.20 54
3931.34 54
3931.49 53
3931.63 53
3931.78 52
3931.92 52
3932.06 51
3932.21 51
3932.35 50
3932.49 49
3932.64 49
3932.78 49
3932.93 50
3933.07 52
3933.21 54
3933.36 57
3933.50 59
3933.64 61
3933.79 62
3933.93 61
3934.08 59
3934.22 57
3934.36 54
3934.51 52
3934.65 50
3934.80 49
3934.94 49
3935.08 49
3935.23 50
3935.37 50
3935.51 50
3935.66 50
3935.80 50
3935.95 49
3936.09 48
3936.23 46
3936.38 44
3936.52 42
3936.67 40
3936.81 38
3936.95 38
3937.10 38
3937.24 40
3937.38 43
3937.53 46
3937.67 49
3937.82 51
3937.96 53
3938.10 53
3938.25 53
3938.39 54
3938.54 55
3938.68 56
3938.82 59
3938.97 63
3939.11 67
3939.26 71
3939.40 75
3939.54 79
3939.69 82
3939.83 85
3939.98 87
3940.12 89
3940.26 89
3940.41 89
3940.55 86
3940.69 83
3940.84 78
3940.98 73
3941.13 68
3941.27 63
3941.41 59
3941.56 56
3941.70 54
3941.85 52
3941.99 52
3942.13 52
3942.28 53
3942.42 55
3942.57 58
3942.71 61
3942.85 65
3943.00 68
3943.14 70
3943.29 70
3943.43 70
3943.57 68
3943.72 65
3943.86 62
3944.01 59
3944.15 57
3944.29 56
3944.44 56
3944.58 58
3944.73 60
3944.87 63
3945.01 65
3945.16 67
3945.30 68
3945.45 69
3945.59 68
3945.73 68
3945.88 68
3946.02 68
3946.17 68
3946.31 69
3946.45 70
3946.60 71
3946.74 71
3946.89 71
3947.03 69
3947.18 66
3947.32 63
3947.46 59
3947.61 54
3947.75 50
3947.90 47
3948.04 44
3948.18 43
3948.33 44
3948.47 45
3948.62 47
3948.76 50
3948.90 53
3949.05 55
3949.19 57
3949.34 59
3949.48 60
3949.62 61
3949.77 62
3949.91 64
3950.06 66
3950.20 68
3950.35 70
3950.49 73
3950.63 75
3950.78 76
3950.92 76
3951.07 75
3951.21 74
3951.35 73
3951.50 72
3951.64 72
3951.79 72
3951.93 73
3952.07 74
3952.22 76
3952.36 78
3952.51 79
3952.65 78
3952.80 77
3952.94 75
3953.08 71
3953.23 68
3953.37 65
3953.52 62
3953.66 61
3953.80 60
3953.95 60
3954.09 61
3954.24 61
3954.38 61
3954.53 61
3954.67 61
3954.81 61
3954.96 61
3955.10 62
3955.25 62
3955.39 63
3955.54 63
3955.68 62
3955.82 61
3955.97 58
3956.11 55
3956.26 52
3956.40 49
3956.54 48
3956.69 48
3956.83 50
3956.98 53
3957.12 58
3957.27 63
3957.41 67
3957.55 71
3957.70 74
3957.84 76
3957.99 77
3958.13 77
3958.28 77
3958.42 75
3958.56 73
3958.71 71
3958.85 68
3959.00 65
3959.14 62
3959.29 60
3959.43 57
3959.57 55
3959.72 53
3959.86 51
3960.01 50
3960.15 50
3960.30 50
3960.44 51
3960.58 53
3960.73 55
3960.87 57
3961.02 59
3961.16 62
3961.31 65
3961.45 67
3961.59 69
3961.74 70
3961.88 70
3962.03 69
3962.17 67
3962.32 64
3962.46 62
3962.60 60
3962.75 58
3962.89 58
3963.04 57
3963.18 58
3963.33 58
3963.47 59
3963.62 59
3963.76 59
3963.90 58
3964.05 57
3964.19 55
3964.34 53
3964.48 51
3964.63 49
3964.77 48
3964.91 48
3965.06 49
3965.20 51
3965.35 55
3965.49 58
3965.64 62
3965.78 66
3965.93 69
3966.07 72
3966.21 73
3966.36 73
3966.50 73
3966.65 71
3966.79 69
3966.94 66
3967.08 64
3967.23 61
3967.37 58
3967.51 56
3967.66 55
3967.80 53
3967.95 52
3968.09 52
3968.24 51
3968.38 50
3968.53 50
3968.67 50
3968.81 50
3968.96 50
3969.10 51
3969.25 51
3969.39 52
3969.54 52
3969.68 51
3969.83 51
3969.97 51
3970.11 51
3970.26 51
3970.40 53
3970.55 55
3970.69 58
3970.84 62
3970.98 66
3971.13 71
3971.27 74
3971.41 78
3971.56 80
3971.70 81
3971.85 82
3971.99 81
3972.14 79
3972.28 76
3972.43 73
3972.57 69
3972.72 65
3972.86 60
3973.00 56
3973.15 53
3973.29 50
3973.44 48
3973.58 47
3973.73 46
3973.87 46
3974.02 46
3974.16 46
3974.31 46
3974.45 45
3974.59 45
3974.74 46
3974.88 48
3975.03 51
3975.17 55
3975.32 59
3975.46 64
3975.61 67
3975.75 69
3975.90 70
3976.04 70
3976.18 69
3976.33 68
3976.47 67
3976.62 67
3976.76 67
3976.91 67
3977.05 67
3977.20 67
3977.34 66
3977.49 64
3977.63 62
3977.78 59
3977.92 56
3978.06 54
3978.21 51
3978.35 49
3978.50 47
3978.64 46
3978.79 46
3978.93 45
3979.08 45
3979.22 46
3979.37 47
3979.51 48
3979.66 51
3979.80 54
3979.94 56
3980.09 58
3980.23 60
3980.38 61
3980.52 62
3980.67 62
3980.81 64
3980.96 65
3981.10 68
3981.25 70
3981.39 73
3981.54 74
3981.68 73
3981.83 72
3981.97 69
3982.12 65
3982.26 61
3982.40 58
3982.55 56
3982.69 54
3982.84 54
3982.98 54
3983.13 55
3983.27 57
3983.42 60
3983.56 62
3983.71 64
3983.85 66
3984.00 67
3984.14 67
3984.29 68
3984.43 68
3984.58 68
3984.72 67
3984.86 66
3985.01 65
3985.15 64
3985.30 63
3985.44 62
3985.59 62
3985.73 61
3985.88 61
3986.02 62
3986.17 63
3986.31 64
3986.46 64
3986.60 65
3986.75 66
3986.89 67
3987.04 69
3987.18 72
3987.33 77
3987.47 84
3987.62 91
3987.76 98
3987.91 103
3988.05 105
3988.19 105
3988.34 103
3988.48 99
3988.63 95
3988.77 91
3988.92 89
3989.06 88
3989.21 87
3989.35 86
3989.50 85
3989.64 83
3989.79 79
3989.93 75
3990.08 71
3990.22 66
3990.37 62
3990.51 58
3990.66 56
3990.80 53
3990.95 51
3991.09 50
3991.24 48
3991.38 47
3991.53 47
3991.67 47
3991.82 48
3991.96 49
3992.11 49
3992.25 49
3992.40 49
3992.54 49
3992.69 48
3992.83 47
3992.97 48
3993.12 48
3993.26 49
3993.41 50
3993.55 51
3993.70 52
3993.84 52
3993.99 51
3994.13 51
3994.28 51
3994.42 51
3994.57 52
3994.71 53
3994.86 54
3995.00 54
3995.15 54
3995.29 54
3995.44 53
3995.58 52
3995.73 51
3995.87 50
3996.02 49
3996.16 48
3996.31 47
3996.45 46
3996.60 45
3996.74 45
3996.89 44
3997.03 44
3997.18 44
3997.32 45
3997.47 46
3997.61 47
3997.76 48
3997.90 49
3998.05 49
3998.19 48
3998.34 47
3998.48 46
3998.63 45
3998.77 45
3998.92 45
3999.06 46
3999.21 46
3999.35 47
3999.50 47
3999.64 47
3999.79 46
3999.93 46
4000.08 45
4000.22 45
4000.37 46
4000.51 47
4000.66 49
4000.80 52
4000.95 56
4001.09 60
4001.24 64
4001.38 67
4001.53 70
4001.67 73
4001.82 74
4001.96 76
4002.11 76
4002.25 76
4002.40 76
4002.54 75
4002.69 74
4002.83 74
4002.98 74
4003.12 74
4003.27 75
4003.41 77
4003.56 79
4003.70 80
4003.85 82
4003.99 82
4004.14 83
4004.28 83
4004.43 83
4004.57 82
4004.72 81
4004.87 78
4005.01 75
4005.16 71
4005.30 66
4005.45 61
4005.59 56
4005.74 52
4005.88 50
4006.03 48
4006.17 47
4006.32 46
4006.46 46
4006.61 46
4006.75 46
4006.90 46
4007.04 45
4007.19 45
4007.33 45
4007.48 46
4007.62 46
4007.77 46
4007.91 46
4008.06 46
4008.20 46
4008.35 46
4008.49 46
4008.64 46
4008.78 46
4008.93 46
4009.07 46
4009.22 46
4009.36 46
4009.51 45
4009.66 45
4009.80 45
4009.95 46
4010.09 47
4010.24 48
4010.38 49
4010.53 51
4010.67 52
4010.82 53
4010.96 54
4011.11 54
4011.25 53
4011.40 53
4011.54 53
4011.69 53
4011.83 54
4011.98 55
4012.12 58
4012.27 61
4012.41 64
4012.56 67
4012.71 69
4012.85 71
4013.00 72
4013.14 72
4013.29 72
4013.43 71
4013.58 70
4013.72 69
4013.87 68
4014.01 68
4014.16 68
4014.30 68
4014.45 69
4014.59 69
4014.74 69
4014.88 68
4015.03 67
4015.17 67
4015.32 66
4015.47 66
4015.61 67
4015.76 68
4015.90 69
4016.05 70
4016.19 71
4016.34 72
4016.48 72
4016.63 71
4016.77 70
4016.92 68
4017.06 65
4017.21 61
4017.35 56
4017.50 52
4017.65 47
4017.79 44
4017.94 42
4018.08 42
4018.23 43
4018.37 46
4018.52 50
4018.66 53
4018.81 55
4018.95 56
4019.10 55
4019.24 54
4019.39 52
4019.53 51
4019.68 50
4019.83 49
4019.97 49
4020.12 50
4020.26 51
4020.41 52
4020.55 53
4020.70 53
4020.84 54
4020.99 54
4021.13 54
4021.28 55
4021.43 56
4021.57 58
4021.72 60
4021.86 62
4022.01 65
4022.15 66
4022.30 67
4022.44 68
4022.59 69
4022.73 69
4022.88 70
4023.02 72
4023.17 73
4023.32 75
4023.46 78
4023.61 81
4023.75 83
4023.90 85
4024.04 87
4024.19 88
4024.33 88
4024.48 87
4024.62 85
4024.77 82
4024.92 78
4025.06 74
4025.21 70
4025.35 66
4025.50 62
4025.64 57
4025.79 52
4025.93 48
4026.08 45
4026.23 42
4026.37 41
4026.52 40
4026.66 41
4026.81 42
4026.95 43
4027.10 45
4027.24 47
4027.39 49
4027.53 51
4027.68 53
4027.83 55
4027.97 57
4028.12 59
4028.26 60
4028.41 62
4028.55 63
4028.70 64
4028.84 66
4028.99 67
4029.14 68
4029.28 69
4029.43 69
4029.57 70
4029.72 70
4029.86 70
4030.01 70
4030.15 70
4030.30 69
4030.45 68
4030.59 65
4030.74 62
4030.88 59
4031.03 55
4031.17 51
4031.32 48
4031.46 46
4031.61 44
4031.76 43
4031.90 43
4032.05 42
4032.19 43
4032.34 43
4032.48 44
4032.63 46
4032.78 48
4032.92 50
4033.07 52
4033.21 53
4033.36 54
4033.50 54
4033.65 54
4033.79 55
4033.94 56
4034.09 58
4034.23 60
4034.38 62
4034.52 65
4034.67 67
4034.81 69
4034.96 69
4035.11 70
4035.25 69
4035.40 68
4035.54 68
4035.69 67
4035.83 66
4035.98 65
4036.13 65
4036.27 65
4036.42 65
4036.56 65
4036.71 65
4036.85 65
4037.00 65
4037.14 65
4037.29 66
4037.44 66
4037.58 67
4037.73 67
4037.87 67
4038.02 67
4038.16 65
4038.31 63
4038.46 60
4038.60 58
4038.75 55
4038.89 53
4039.04 52
4039.18 53
4039.33 54
4039.48 57
4039.62 60
4039.77 62
4039.91 64
4040.06 64
4040.20 62
4040.35 59
4040.50 56
4040.64 52
4040.79 49
4040.93 47
4041.08 46
4041.23 47
4041.37 50
4041.52 52
4041.66 55
4041.81 58
4041.95 60
4042.10 61
4042.25 61
4042.39 61
4042.54 60
4042.68 59
4042.83 57
4042.97 55
4043.12 54
4043.27 52
4043.41 51
4043.56 50
4043.70 50
4043.85 51
4044.00 52
4044.14 54
4044.29 56
4044.43 59
4044.58 62
4044.72 65
4044.87 67
4045.02 68
4045.16 68
4045.31 68
4045.45 66
4045.60 64
4045.75 61
4045.89 60
4046.04 58
4046.18 58
4046.33 58
4046.47 59
4046.62 59
4046.77 60
4046.91 60
4047.06 60
4047.20 61
4047.35 62
4047.50 63
4047.64 65
4047.79 68
4047.93 71
4048.08 73
4048.23 75
4048.37 77
4048.52 77
4048.66 76
4048.81 75
4048.95 73
4049.10 71
4049.25 69
4049.39 66
4049.54 64
4049.68 62
4049.83 60
4049.98 57
4050.12 56
4050.27 54
4050.41 54
4050.56 55
4050.71 56
4050.85 58
4051.00 60
4051.14 62
4051.29 64
4051.44 67
4051.58 69
4051.73 72
4051.87 75
4052.02 77
4052.17 79
4052.31 80
4052.46 80
4052.60 78
4052.75 75
4052.90 72
4053.04 69
4053.19 66
4053.33 65
4053.48 65
4053.63 66
4053.77 69
4053.92 73
4054.06 76
4054.21 79
4054.36 82
4054.50 83
4054.65 83
4054.79 82
4054.94 80
4055.09 78
4055.23 76
4055.38 75
4055.52 73
4055.67 72
4055.82 70
4055.96 68
4056.11 66
4056.25 63
4056.40 61
4056.55 58
4056.69 56
4056.84 54
4056.98 52
4057.13 51
4057.28 50
4057.42 51
4057.57 52
4057.71 54
4057.86 58
4058.01 62
4058.15 67
4058.30 72
4058.44 76
4058.59 80
4058.74 82
4058.88 84
4059.03 85
4059.17 86
4059.32 87
4059.47 87
4059.61 86
4059.76 85
4059.91 83
4060.05 79
4060.20 76
4060.34 72
4060.49 69
4060.64 67
4060.78 66
4060.93 67
4061.07 68
4061.22 69
4061.37 69
4061.51 67
4061.66 65
4061.80 62
4061.95 59
4062.10 56
4062.24 55
4062.39 55
4062.54 57
4062.68 59
4062.83 61
4062.97 64
4063.12 66
4063.27 67
4063.41 68
4063.56 68
4063.70 67
4063.85 66
4064.00 63
4064.14 60
4064.29 58
4064.44 55
4064.58 54
4064.73 53
4064.87 53
4065.02 54
4065.17 55
4065.31 57
4065.46 57
4065.61 58
4065.75 60
4065.90 61
4066.04 64
4066.19 67
4066.34 70
4066.48 72
4066.63 72
4066.78 71
4066.92 67
4067.07 62
4067.21 57
4067.36 52
4067.51 48
4067.65 45
4067.80 44
4067.95 45
4068.09 47
4068.24 50
4068.38 54
4068.53 58
4068.68 61
4068.82 65
4068.97 67
4069.12 70
4069.26 72
4069.41 74
4069.55 76
4069.70 78
4069.85 80
4069.99 82
4070.14 84
4070.29 85
4070.43 86
4070.58 85
4070.72 84
4070.87 82
4071.02 79
4071.16 76
4071.31 74
4071.46 71
4071.60 70
4071.75 69
4071.89 69
4072.04 70
4072.19 70
4072.33 71
4072.48 71
4072.63 70
4072.77 69
4072.92 67
4073.07 64
4073.21 62
4073.36 60
4073.50 58
4073.65 57
4073.80 56
4073.94 55
4074.09 54
4074.24 53
4074.38 51
4074.53 51
4074.68 51
4074.82 52
4074.97 54
4075.11 55
4075.26 57
4075.41 59
4075.55 59
4075.70 59
4075.85 58
4075.99 57
4076.14 56
4076.29 56
4076.43 57
4076.58 58
4076.72 59
4076.87 61
4077.02 62
4077.16 63
4077.31 63
4077.46 62
4077.60 61
4077.75 61
4077.90 61
4078.04 61
4078.19 62
4078.34 63
4078.48 64
4078.63 64
4078.77 63
4078.92 62
4079.07 60
4079.21 58
4079.36 56
4079.51 54
4079.65 52
4079.80 51
4079.95 50
4080.09 49
4080.24 48
4080.39 47
4080.53 47
4080.68 47
4080.83 47
4080.97 47
4081.12 47
4081.26 46
4081.41 45
4081.56 44
4081.70 43
4081.85 41
4082.00 39
4082.14 36
4082.29 35
4082.44 34
4082.58 34
4082.73 36
4082.88 39
4083.02 43
4083.17 47
4083.32 50
4083.46 53
4083.61 55
4083.76 57
4083.90 58
4084.05 59
4084.20 60
4084.34 60
4084.49 60
4084.63 60
4084.78 59
4084.93 57
4085.07 55
4085.22 52
4085.37 49
4085.51 47
4085.66 45
4085.81 43
4085.95 42
4086.10 42
4086.25 43
4086.39 45
4086.54 48
4086.69 51
4086.83 55
4086.98 59
4087.13 62
4087.27 65
4087.42 66
4087.57 67
4087.71 67
4087.86 67
4088.01 67
4088.15 67
4088.30 67
4088.45 66
4088.59 65
4088.74 64
4088.89 64
4089.03 64
4089.18 65
4089.33 68
4089.47 70
4089.62 73
4089.77 75
4089.91 75
4090.06 73
4090.21 70
4090.35 67
4090.50 62
4090.65 58
4090.79 55
4090.94 52
4091.09 49
4091.23 47
4091.38 46
4091.53 45
4091.67 45
4091.82 46
4091.97 48
4092.11 51
4092.26 54
4092.41 58
4092.55 63
4092.70 68
4092.85 72
4092.99 76
4093.14 79
4093.29 81
4093.43 82
4093.58 82
4093.73 81
4093.87 79
4094.02 76
4094.17 72
4094.31 69
4094.46 65
4094.61 63
4094.75 61
4094.90 61
4095.05 61
4095.19 63
4095.34 64
4095.49 65
4095.63 66
4095.78 65
4095.93 63
4096.07 61
4096.22 57
4096.37 53
4096.51 49
4096.66 45
4096.81 43
4096.95 42
4097.10 43
4097.25 44
4097.39 46
4097.54 48
4097.69 50
4097.84 51
4097.98 51
4098.13 51
4098.28 51
4098.42 51
4098.57 51
4098.72 52
4098.86 54
4099.01 55
4099.16 57
4099.30 57
4099.45 58
4099.60 57
4099.74 56
4099.89 56
4100.04 55
4100.18 54
4100.33 54
4100.48 54
4100.62 55
4100.77 57
4100.92 58
4101.06 60
4101.21 61
4101.36 63
4101.51 65
4101.65 66
4101.80 67
4101.95 68
4102.09 67
4102.24 66
4102.39 63
4102.53 60
4102.68 57
4102.83 53
4102.97 50
4103.12 48
4103.27 47
4103.41 47
4103.56 47
4103.71 49
4103.86 52
4104.00 55
4104.15 59
4104.30 62
4104.44 65
4104.59 67
4104.74 69
4104.88 69
4105.03 69
4105.18 69
4105.32 67
4105.47 65
4105.62 63
4105.77 60
4105.91 58
4106.06 55
4106.21 53
4106.35 52
4106.50 51
4106.65 51
4106.79 51
4106.94 53
4107.09 54
4107.23 56
4107.38 59
4107.53 61
4107.68 63
4107.82 66
4107.97 69
4108.12 72
4108.26 75
4108.41 78
4108.56 81
4108.70 83
4108.85 83
4109.00 83
4109.15 81
4109.29 79
4109.44 76
4109.59 72
4109.73 69
4109.88 67
4110.03 65
4110.17 63
4110.32 61
4110.47 59
4110.62 56
4110.76 54
4110.91 52
4111.06 52
4111.20 52
4111.35 54
4111.50 57
4111.64 60
4111.79 64
4111.94 67
4112.09 69
4112.23 70
4112.38 70
4112.53 70
4112.67 69
4112.82 67
4112.97 66
4113.12 64
4113.26 63
4113.41 63
4113.56 62
4113.70 62
4113.85 63
4114.00 64
4114.14 66
4114.29 68
4114.44 72
4114.59 75
4114.73 79
4114.88 83
4115.03 85
4115.17 87
4115.32 87
4115.47 86
4115.62 85
4115.76 83
4115.91 82
4116.06 82
4116.20 83
4116.35 83
4116.50 83
4116.65 83
4116.79 82
4116.94 80
4117.09 77
4117.23 75
4117.38 73
4117.53 71
4117.68 70
4117.82 68
4117.97 66
4118.12 63
4118.26 60
4118.41 57
4118.56 53
4118.71 51
4118.85 49
4119.00 48
4119.15 47
4119.29 48
4119.44 49
4119.59 51
4119.74 54
4119.88 57
4120.03 60
4120.18 64
4120.32 66
4120.47 68
4120.62 69
4120.77 69
4120.91 68
4121.06 67
4121.21 66
4121.35 65
4121.50 64
4121.65 63
4121.80 61
4121.94 60
4122.09 58
4122.24 56
4122.39 53
4122.53 51
4122.68 48
4122.83 45
4122.97 44
4123.12 43
4123.27 42
4123.42 43
4123.56 45
4123.71 47
4123.86 49
4124.00 51
4124.15 53
4124.30 55
4124.45 58
4124.59 60
4124.74 64
4124.89 68
4125.04 72
4125.18 75
4125.33 78
4125.48 81
4125.62 82
4125.77 83
4125.92 83
4126.07 83
4126.21 84
4126.36 84
4126.51 85
4126.66 85
4126.80 86
4126.95 86
4127.10 87
4127.25 87
4127.39 87
4127.54 87
4127.69 86
4127.83 85
4127.98 84
4128.13 82
4128.28 80
4128.42 77
4128.57 75
4128.72 74
4128.87 73
4129.01 74
4129.16 76
4129.31 78
4129.46 79
4129.60 79
4129.75 78
4129.90 75
4130.04 73
4130.19 71
4130.34 71
4130.49 72
4130.63 75
4130.78 78
4130.93 81
4131.08 83
4131.22 83
4131.37 82
4131.52 80
4131.67 76
4131.81 73
4131.96 70
4132.11 67
4132.26 66
4132.40 65
4132.55 65
4132.70 66
4132.84 67
4132.99 68
4133.14 68
4133.29 69
4133.43 69
4133.58 68
4133.73 66
4133.88 64
4134.02 61
4134.17 58
4134.32 56
4134.47 54
4134.61 52
4134.76 51
4134.91 50
4135.06 49
4135.20 49
4135.35 50
4135.50 51
4135.65 52
4135.79 54
4135.94 56
4136.09 58
4136.24 60
4136.38 61
4136.53 62
4136.68 63
4136.83 63
4136.97 62
4137.12 61
4137.27 59
4137.42 56
4137.56 54
4137.71 52
4137.86 51
4138.01 51
4138.15 52
4138.30 54
4138.45 55
4138.60 57
4138.74 58
4138.89 58
4139.04 58
4139.19 58
4139.33 57
4139.48 57
4139.63 56
4139.78 55
4139.92 53
4140.07 52
4140.22 50
4140.37 49
4140.51 48
4140.66 48
4140.81 50
4140.96 52
4141.10 55
4141.25 59
4141.40 63
4141.55 66
4141.69 69
4141.84 71
4141.99 72
4142.14 72
4142.28 72
4142.43 72
4142.58 71
4142.73 70
4142.88 69
4143.02 68
4143.17 68
4143.32 67
4143.47 67
4143.61 66
4143.76 65
4143.91 63
4144.06 62
4144.20 59
4144.35 57
4144.50 55
4144.65 54
4144.79 53
4144.94 53
4145.09 54
4145.24 55
4145.38 57
4145.53 58
4145.68 60
4145.83 61
4145.98 63
4146.12 64
4146.27 65
4146.42 66
4146.57 66
4146.71 66
4146.86 65
4147.01 64
4147.16 63
4147.30 61
4147.45 60
4147.60 60
4147.75 60
4147.89 62
4148.04 66
4148.19 70
4148.34 74
4148.49 77
4148.63 80
4148.78 82
4148.93 82
4149.08 82
4149.22 82
4149.37 83
4149.52 83
4149.67 84
4149.81 85
4149.96 85
4150.11 85
4150.26 84
4150.41 82
4150.55 80
4150.70 77
4150.85 74
4151.00 72
4151.14 70
4151.29 69
4151.44 68
4151.59 68
4151.74 68
4151.88 68
4152.03 68
4152.18 67
4152.33 66
4152.47 64
4152.62 62
4152.77 60
4152.92 60
4153.07 60
4153.21 61
4153.36 63
4153.51 65
4153.66 66
4153.80 67
4153.95 68
4154.10 67
4154.25 66
4154.40 65
4154.54 64
4154.69 64
4154.84 65
4154.99 65
4155.13 65
4155.28 65
4155.43 64
4155.58 62
4155.73 60
4155.87 57
4156.02 56
4156.17 55
4156.32 57
4156.46 59
4156.61 62
4156.76 65
4156.91 67
4157.06 69
4157.20 69
4157.35 69
4157.50 67
4157.65 66
4157.80 64
4157.94 63
4158.09 61
4158.24 60
4158.39 59
4158.53 58
4158.68 58
4158.83 58
4158.98 59
4159.13 61
4159.27 64
4159.42 66
4159.57 68
4159.72 69
4159.87 69
4160.01 69
4160.16 67
4160.31 64
4160.46 62
4160.61 60
4160.75 59
4160.90 60
4161.05 61
4161.20 62
4161.34 64
4161.49 66
4161.64 67
4161.79 67
4161.94 67
4162.08 65
4162.23 63
4162.38 61
4162.53 58
4162.68 56
4162.82 53
4162.97 52
4163.12 50
4163.27 49
4163.42 48
4163.56 47
4163.71 45
4163.86 44
4164.01 43
4164.16 43
4164.30 43
4164.45 43
4164.60 43
4164.75 43
4164.90 44
4165.04 45
4165.19 47
4165.34 49
4165.49 52
4165.64 55
4165.78 58
4165.93 59
4166.08 59
4166.23 57
4166.38 54
4166.52 50
4166.67 46
4166.82 42
4166.97 41
4167.12 41
4167.26 42
4167.41 44
4167.56 46
4167.71 49
4167.86 51
4168.00 53
4168.15 55
4168.30 57
4168.45 59
4168.60 62
4168.74 65
4168.89 68
4169.04 70
4169.19 71
4169.34 71
4169.48 69
4169.63 67
4169.78 64
4169.93 61
4170.08 59
4170.22 57
4170.37 55
4170.52 54
4170.67 54
4170.82 54
4170.97 55
4171.11 56
4171.26 56
4171.41 56
4171.56 56
4171.71 54
4171.85 53
4172.00 51
4172.15 49
4172.30 48
4172.45 48
4172.59 49
4172.74 51
4172.89 54
4173.04 56
4173.19 59
4173.33 60
4173.48 61
4173.63 60
4173.78 57
4173.93 53
4174.08 50
4174.22 46
4174.37 45
4174.52 44
4174.67 46
4174.82 50
4174.96 55
4175.11 60
4175.26 65
4175.41 70
4175.56 72
4175.71 73
4175.85 73
4176.00 71
4176.15 69
4176.30 67
4176.45 64
4176.59 62
4176.74 60
4176.89 58
4177.04 56
4177.19 53
4177.34 50
4177.48 47
4177.63 46
4177.78 45
4177.93 46
4178.08 49
4178.22 52
4178.37 56
4178.52 60
4178.67 63
4178.82 65
4178.97 67
4179.11 68
4179.26 68
4179.41 67
4179.56 67
4179.71 66
4179.86 65
4180.00 63
4180.15 62
4180.30 62
4180.45 61
4180.60 62
4180.74 63
4180.89 66
4181.04 69
4181.19 72
4181.34 74
4181.49 75
4181.63 75
4181.78 73
4181.93 70
4182.08 66
4182.23 62
4182.38 58
4182.52 55
4182.67 53
4182.82 52
4182.97 53
4183.12 54
4183.27 57
4183.41 61
4183.56 65
4183.71 68
4183.86 71
4184.01 73
4184.16 74
4184.30 73
4184.45 72
4184.60 70
4184.75 69
4184.90 68
4185.05 69
4185.19 70
4185.34 73
4185.49 76
4185.64 79
4185.79 83
4185.94 86
4186.08 89
4186.23 91
4186.38 92
4186.53 93
4186.68 92
4186.83 90
4186.97 86
4187.12 82
4187.27 77
4187.42 73
4187.57 69
4187.72 67
4187.86 65
4188.01 64
4188.16 65
4188.31 66
4188.46 69
4188.61 73
4188.76 77
4188.90 82
4189.05 87
4189.20 90
4189.35 93
4189.50 93
4189.65 92
4189.79 90
4189.94 87
4190.09 84
4190.24 81
4190.39 78
4190.54 76
4190.68 76
4190.83 75
4190.98 75
4191.13 75
4191.28 74
4191.43 72
4191.58 69
4191.72 66
4191.87 64
4192.02 62
4192.17 61
4192.32 62
4192.47 64
4192.61 68
4192.76 71
4192.91 73
4193.06 74
4193.21 73
4193.36 71
4193.51 67
4193.65 63
4193.80 60
4193.95 57
4194.10 56
4194.25 55
4194.40 55
4194.55 56
4194.69 57
4194.84 58
4194.99 58
4195.14 59
4195.29 60
4195.44 61
4195.58 63
4195.73 66
4195.88 70
4196.03 74
4196.18 80
4196.33 85
4196.48 89
4196.62 93
4196.77 94
4196.92 94
4197.07 93
4197.22 89
4197.37 85
4197.52 81
4197.66 76
4197.81 72
4197.96 69
4198.11 66
4198.26 64
4198.41 62
4198.56 61
4198.70 60
4198.85 60
4199.00 60
4199.15 61
4199.30 62
4199.45 63
4199.60 63
4199.74 63
4199.89 62
4200.04 60
4200.19 57
4200.34 54
4200.49 51
4200.64 49
4200.78 47
4200.93 47
4201.08 47
4201.23 49
4201.38 52
4201.53 55
4201.68 59
4201.83 62
4201.97 65
4202.12 68
4202.27 70
4202.42 72
4202.57 74
4202.72 77
4202.87 81
4203.01 86
4203.16 91
4203.31 95
4203.46 98
4203.61 100
4203.76 100
4203.91 100
4204.06 100
4204.20 101
4204.35 102
4204.50 105
4204.65 108
4204.80 112
4204.95 115
4205.10 118
4205.24 120
4205.39 121
4205.54 121
4205.69 121
4205.84 120
4205.99 118
4206.14 116
4206.29 112
4206.43 108
4206.58 103
4206.73 98
4206.88 93
4207.03 88
4207.18 85
4207.33 82
4207.48 80
4207.62 79
4207.77 79
4207.92 79
4208.07 79
4208.22 79
4208.37 79
4208.52 79
4208.67 80
4208.81 81
4208.96 82
4209.11 83
4209.26 84
4209.41 85
4209.56 85
4209.71 86
4209.86 86
4210.00 87
4210.15 88
4210.30 88
4210.45 88
4210.60 86
4210.75 83
4210.90 80
4211.05 75
4211.19 71
4211.34 67
4211.49 65
4211.64 64
4211.79 64
4211.94 67
4212.09 71
4212.24 75
4212.39 81
4212.53 86
4212.68 90
4212.83 94
4212.98 95
4213.13 94
4213.28 91
4213.43 87
4213.58 82
4213.72 77
4213.87 73
4214.02 71
4214.17 69
4214.32 69
4214.47 70
4214.62 71
4214.77 72
4214.92 72
4215.06 72
4215.21 72
4215.36 70
4215.51 69
4215.66 67
4215.81 66
4215.96 67
4216.11 69
4216.26 73
4216.40 77
4216.55 82
4216.70 86
4216.85 89
4217.00 90
4217.15 89
4217.30 87
4217.45 85
4217.60 82
4217.74 79
4217.89 76
4218.04 74
4218.19 71
4218.34 69
4218.49 67
4218.64 65
4218.79 66
4218.94 68
4219.09 72
4219.23 78
4219.38 85
4219.53 93
4219.68 101
4219.83 108
4219.98 112
4220.13 114
4220.28 114
4220.43 112
4220.57 108
4220.72 102
4220.87 97
4221.02 91
4221.17 86
4221.32 81
4221.47 76
4221.62 73
4221.77 70
4221.92 69
4222.06 69
4222.21 70
4222.36 72
4222.51 76
4222.66 80
4222.81 83
4222.96 86
4223.11 88
4223.26 88
4223.41 87
4223.55 84
4223.70 81
4223.85 77
4224.00 73
4224.15 69
4224.30 65
4224.45 62
4224.60 60
4224.75 58
4224.90 57
4225.04 55
4225.19 54
4225.34 53
4225.49 53
4225.64 53
4225.79 54
4225.94 56
4226.09 59
4226.24 62
4226.39 66
4226.54 70
4226.68 72
4226.83 73
4226.98 73
4227.13 72
4227.28 71
4227.43 68
4227.58 66
4227.73 64
4227.88 62
4228.03 61
4228.18 62
4228.32 64
4228.47 67
4228.62 71
4228.77 76
4228.92 80
4229.07 83
4229.22 85
4229.37 85
4229.52 84
4229.67 83
4229.82 82
4229.97 81
4230.11 81
4230.26 82
4230.41 84
4230.56 87
4230.71 89
4230.86 91
4231.01 92
4231.16 92
4231.31 91
4231.46 88
4231.61 85
4231.75 82
4231.90 80
4232.05 78
4232.20 77
4232.35 77
4232.50 77
4232.65 77
4232.80 78
4232.95 78
4233.10 77
4233.25 77
4233.40 78
4233.55 78
4233.69 79
4233.84 79
4233.99 80
4234.14 80
4234.29 79
4234.44 78
4234.59 77
4234.74 75
4234.89 74
4235.04 75
4235.19 76
4235.34 79
4235.48 84
4235.63 90
4235.78 95
4235.93 100
4236.08 103
4236.23 104
4236.38 104
4236.53 101
4236.68 98
4236.83 95
4236.98 91
4237.13 88
4237.28 85
4237.43 83
4237.57 81
4237.72 78
4237.87 76
4238.02 74
4238.17 73
4238.32 71
4238.47 71
4238.62 71
4238.77 71
4238.92 72
4239.07 74
4239.22 75
4239.37 76
4239.52 76
4239.66 75
4239.81 74
4239.96 73
4240.11 72
4240.26 71
4240.41 70
4240.56 70
4240.71 70
4240.86 70
4241.01 70
4241.16 70
4241.31 71
4241.46 71
4241.61 71
4241.76 72
4241.90 72
4242.05 72
4242.20 72
4242.35 72
4242.50 71
4242.65 70
4242.80 69
4242.95 68
4243.10 66
4243.25 64
4243.40 62
4243.55 61
4243.70 59
4243.85 59
4244.00 60
4244.14 62
4244.29 65
4244.44 69
4244.59 72
4244.74 74
4244.89 76
4245.04 77
4245.19 77
4245.34 76
4245.49 76
4245.64 75
4245.79 74
4245.94 73
4246.09 71
4246.24 70
4246.39 69
4246.54 69
4246.68 69
4246.83 69
4246.98 69
4247.13 70
4247.28 70
4247.43 69
4247.58 68
4247.73 68
4247.88 67
4248.03 66
4248.18 67
4248.33 67
4248.48 69
4248.63 71
4248.78 73
4248.93 76
4249.08 80
4249.23 83
4249.38 86
4249.52 87
4249.67 87
4249.82 86
4249.97 84
4250.12 82
4250.27 79
4250.42 77
4250.57 75
4250.72 75
4250.87 77
4251.02 78
4251.17 81
4251.32 82
4251.47 83
4251.62 83
4251.77 81
4251.92 78
4252.07 75
4252.22 71
4252.37 68
4252.51 65
4252.66 62
4252.81 60
4252.96 58
4253.11 56
4253.26 55
4253.41 54
4253.56 52
4253.71 51
4253.86 50
4254.01 49
4254.16 49
4254.31 49
4254.46 49
4254.61 51
4254.76 52
4254.91 54
4255.06 57
4255.21 59
4255.36 61
4255.51 63
4255.66 65
4255.81 66
4255.95 66
4256.10 65
4256.25 64
4256.40 61
4256.55 59
4256.70 56
4256.85 54
4257.00 53
4257.15 53
4257.30 55
4257.45 57
4257.60 61
4257.75 66
4257.90 70
4258.05 75
4258.20 79
4258.35 82
4258.50 84
4258.65 84
4258.80 84
4258.95 82
4259.10 81
4259.25 79
4259.40 77
4259.55 77
4259.70 77
4259.84 80
4259.99 84
4260.14 89
4260.29 95
4260.44 101
4260.59 106
4260.74 110
4260.89 111
4261.04 111
4261.19 110
4261.34 107
4261.49 105
4261.64 103
4261.79 102
4261.94 101
4262.09 101
4262.24 100
4262.39 100
4262.54 99
4262.69 99
4262.84 100
4262.99 102
4263.14 106
4263.29 112
4263.44 119
4263.59 125
4263.74 130
4263.89 133
4264.04 134
4264.19 132
4264.34 128
4264.49 124
4264.64 120
4264.79 116
4264.93 114
4265.08 112
4265.23 111
4265.38 110
4265.53 108
4265.68 105
4265.83 102
4265.98 99
4266.13 96
4266.28 93
4266.43 90
4266.58 89
4266.73 89
4266.88 90
4267.03 93
4267.18 97
4267.33 102
4267.48 107
4267.63 111
4267.78 112
4267.93 112
4268.08 109
4268.23 106
4268.38 102
4268.53 99
4268.68 99
4268.83 99
4268.98 102
4269.13 105
4269.28 108
4269.43 111
4269.58 113
4269.73 114
4269.88 114
4270.03 113
4270.18 111
4270.33 108
4270.48 106
4270.63 103
4270.78 102
4270.93 101
4271.08 101
4271.23 103
4271.38 104
4271.53 106
4271.68 108
4271.83 109
4271.98 110
4272.13 110
4272.28 110
4272.43 110
4272.58 110
4272.73 111
4272.88 111
4273.03 111
4273.18 110
4273.33 109
4273.48 108
4273.63 106
4273.77 105
4273.92 103
4274.07 103
4274.22 103
4274.37 104
4274.52 106
4274.67 110
4274.82 115
4274.97 120
4275.12 126
4275.27 131
4275.42 135
4275.57 138
4275.72 141
4275.87 142
4276.02 142
4276.17 142
4276.32 142
4276.47 144
4276.62 147
4276.77 152
4276.92 159
4277.07 169
4277.22 181
4277.37 194
4277.52 208
4277.67 222
4277.82 237
4277.97 251
4278.12 266
4278.27 281
4278.42 296
4278.57 311
4278.72 325
4278.87 338
4279.02 350
4279.17 362
4279.32 373
4279.47 385
4279.62 397
4279.77 407
4279.92 414
4280.07 418
4280.22 417
4280.37 413
4280.52 406
4280.67 397
4280.82 390
4280.97 384
4281.12 380
4281.27 377
4281.42 375
4281.57 372
4281.72 369
4281.87 366
4282.02 362
4282.17 359
4282.32 358
4282.47 357
4282.62 357
4282.77 356
4282.92 352
4283.07 346
4283.22 337
4283.37 326
4283.52 314
4283.67 302
4283.82 293
4283.97 286
4284.12 282
4284.27 280
4284.42 280
4284.58 281
4284.73 281
4284.88 279
4285.03 275
4285.18 268
4285.33 259
4285.48 248
4285.63 236
4285.78 224
4285.93 211
4286.08 200
4286.23 190
4286.38 181
4286.53 174
4286.68 167
4286.83 162
4286.98 158
4287.13 154
4287.28 151
4287.43 148
4287.58 146
4287.73 143
4287.88 142
4288.03 141
4288.18 141
4288.33 142
4288.48 144
4288.63 145
4288.78 146
4288.93 146
4289.08 146
4289.23 144
4289.38 141
4289.53 138
4289.68 134
4289.83 130
4289.98 126
4290.13 121
4290.28 117
4290.43 113
4290.58 110
4290.73 109
4290.88 109
4291.03 110
4291.18 111
4291.33 112
4291.48 113
4291.63 112
4291.78 111
4291.93 110
4292.08 109
4292.23 109
4292.38 110
4292.53 111
4292.68 113
4292.83 114
4292.98 114
4293.13 113
4293.29 111
4293.44 108
4293.59 106
4293.74 105
4293.89 105
4294.04 105
4294.19 107
4294.34 108
4294.49 110
4294.64 110
4294.79 110
4294.94 110
4295.09 111
4295.24 112
4295.39 115
4295.54 119
4295.69 125
4295.84 133
4295.99 141
4296.14 148
4296.29 155
4296.44 159
4296.59 160
4296.74 159
4296.89 155
4297.04 149
4297.19 143
4297.34 138
4297.49 134
4297.64 133
4297.79 134
4297.94 137
4298.09 141
4298.24 145
4298.40 147
4298.55 148
4298.70 146
4298.85 143
4299.00 139
4299.15 134
4299.30 130
4299.45 127
4299.60 124
4299.75 121
4299.90 118
4300.05 114
4300.20 110
4300.35 105
4300.50 100
4300.65 95
4300.80 91
4300.95 89
4301.10 88
4301.25 88
4301.40 88
4301.55 88
4301.70 87
4301.85 85
4302.00 82
4302.15 78
4302.30 73
4302.46 68
4302.61 65
4302.76 63
4302.91 63
4303.06 65
4303.21 70
4303.36 77
4303.51 84
4303.66 91
4303.81 97
4303.96 100
4304.11 100
4304.26 97
4304.41 93
4304.56 87
4304.71 82
4304.86 77
4305.01 73
4305.16 71
4305.31 70
4305.46 70
4305.61 70
4305.76 70
4305.92 70
4306.07 70
4306.22 70
4306.37 70
4306.52 71
4306.67 71
4306.82 72
4306.97 72
4307.12 73
4307.27 73
4307.42 73
4307.57 72
4307.72 71
4307.87 70
4308.02 69
4308.17 68
4308.32 67
4308.47 67
4308.62 67
4308.77 68
4308.93 70
4309.08 72
4309.23 75
4309.38 78
4309.53 81
4309.68 83
4309.83 84
4309.98 84
4310.13 83
4310.28 83
4310.43 82
4310.58 81
4310.73 80
4310.88 79
4311.03 79
4311.18 79
4311.33 78
4311.48 78
4311.64 77
4311.79 77
4311.94 76
4312.09 76
4312.24 75
4312.39 76
4312.54 76
4312.69 77
4312.84 77
4312.99 77
4313.14 77
4313.29 74
4313.44 71
4313.59 67
4313.74 62
4313.89 57
4314.04 53
4314.20 50
4314.35 50
4314.50 51
4314.65 54
4314.80 59
4314.95 64
4315.10 69
4315.25 74
4315.40 77
4315.55 78
4315.70 78
4315.85 77
4316.00 76
4316.15 76
4316.30 76
4316.45 76
4316.61 77
4316.76 78
4316.91 80
4317.06 81
4317.21 81
4317.36 82
4317.51 82
4317.66 82
4317.81 82
4317.96 81
4318.11 80
4318.26 80
4318.41 79
4318.56 78
4318.71 77
4318.87 76
4319.02 74
4319.17 71
4319.32 68
4319.47 65
4319.62 62
4319.77 60
4319.92 59
4320.07 59
4320.22 60
4320.37 62
4320.52 64
4320.67 67
4320.82 70
4320.98 71
4321.13 72
4321.28 71
4321.43 70
4321.58 68
4321.73 66
4321.88 64
4322.03 62
4322.18 60
4322.33 59
4322.48 57
4322.63 56
4322.78 55
4322.94 55
4323.09 56
4323.24 57
4323.39 58
4323.54 59
4323.69 59
4323.84 59
4323.99 59
4324.14 58
4324.29 59
4324.44 59
4324.59 61
4324.74 63
4324.90 66
4325.05 69
4325.20 72
4325.35 74
4325.50 76
4325.65 77
4325.80 77
4325.95 75
4326.10 72
4326.25 68
4326.40 64
4326.55 60
4326.71 57
4326.86 54
4327.01 52
4327.16 52
4327.31 52
4327.46 54
4327.61 56
4327.76 58
4327.91 60
4328.06 62
4328.21 63
4328.36 64
4328.52 63
4328.67 63
4328.82 62
4328.97 60
4329.12 59
4329.27 58
4329.42 56
4329.57 56
4329.72 55
4329.87 55
4330.02 55
4330.18 55
4330.33 55
4330.48 56
4330.63 56
4330.78 56
4330.93 57
4331.08 58
4331.23 59
4331.38 60
4331.53 62
4331.68 63
4331.84 63
4331.99 63
4332.14 62
4332.29 61
4332.44 60
4332.59 59
4332.74 60
4332.89 61
4333.04 63
4333.19 65
4333.34 67
4333.50 69
4333.65 71
4333.80 73
4333.95 74
4334.10 75
4334.25 76
4334.40 77
4334.55 77
4334.70 78
4334.85 79
4335.01 80
4335.16 81
4335.31 83
4335.46 85
4335.61 87
4335.76 89
4335.91 91
4336.06 93
4336.21 93
4336.36 93
4336.52 91
4336.67 87
4336.82 82
4336.97 76
4337.12 70
4337.27 64
4337.42 59
4337.57 56
4337.72 55
4337.87 55
4338.03 56
4338.18 57
4338.33 58
4338.48 59
4338.63 59
4338.78 58
4338.93 56
4339.08 53
4339.23 50
4339.38 47
4339.54 44
4339.69 42
4339.84 42
4339.99 43
4340.14 45
4340.29 48
4340.44 52
4340.59 56
4340.74 60
4340.90 63
4341.05 66
4341.20 68
4341.35 70
4341.50 71
4341.65 72
4341.80 72
4341.95 71
4342.10 70
4342.26 68
4342.41 65
4342.56 61
4342.71 58
4342.86 54
4343.01 52
4343.16 49
4343.31 49
4343.46 49
4343.62 52
4343.77 55
4343.92 59
4344.07 64
4344.22 68
4344.37 71
4344.52 74
4344.67 75
4344.82 75
4344.98 73
4345.13 72
4345.28 69
4345.43 67
4345.58 64
4345.73 62
4345.88 59
4346.03 57
4346.18 56
4346.34 56
4346.49 56
4346.64 58
4346.79 59
4346.94 60
4347.09 61
4347.24 61
4347.39 62
4347.55 62
4347.70 64
4347.85 66
4348.00 69
4348.15 72
4348.30 74
4348.45 74
4348.60 73
4348.75 70
4348.91 66
4349.06 62
4349.21 58
4349.36 56
4349.51 55
4349.66 56
4349.81 58
4349.96 60
4350.12 63
4350.27 66
4350.42 68
4350.57 69
4350.72 69
4350.87 67
4351.02 65
4351.17 62
4351.33 59
4351.48 57
4351.63 55
4351.78 54
4351.93 54
4352.08 54
4352.23 56
4352.38 57
4352.54 57
4352.69 57
4352.84 57
4352.99 55
4353.14 53
4353.29 50
4353.44 48
4353.60 46
4353.75 45
4353.90 44
4354.05 45
4354.20 46
4354.35 48
4354.50 51
4354.65 53
4354.81 56
4354.96 57
4355.11 58
4355.26 59
4355.41 59
4355.56 60
4355.71 62
4355.87 65
4356.02 68
4356.17 73
4356.32 79
4356.47 85
4356.62 90
4356.77 95
4356.92 98
4357.08 99
4357.23 99
4357.38 98
4357.53 96
4357.68 94
4357.83 92
4357.98 89
4358.14 86
4358.29 82
4358.44 78
4358.59 73
4358.74 69
4358.89 65
4359.04 62
4359.20 59
4359.35 59
4359.50 59
4359.65 60
4359.80 63
4359.95 66
4360.10 69
4360.26 73
4360.41 76
4360.56 79
4360.71 80
4360.86 81
4361.01 80
4361.16 79
4361.32 77
4361.47 77
4361.62 76
4361.77 77
4361.92 78
4362.07 80
4362.22 82
4362.38 85
4362.53 87
4362.68 89
4362.83 91
4362.98 92
4363.13 91
4363.28 90
4363.44 87
4363.59 83
4363.74 79
4363.89 76
4364.04 73
4364.19 70
4364.34 69
4364.50 68
4364.65 67
4364.80 66
4364.95 65
4365.10 64
4365.25 63
4365.40 62
4365.56 61
4365.71 60
4365.86 60
4366.01 59
4366.16 58
4366.31 58
4366.47 57
4366.62 56
4366.77 55
4366.92 54
4367.07 53
4367.22 51
4367.37 50
4367.53 47
4367.68 45
4367.83 43
4367.98 41
4368.13 40
4368.28 39
4368.44 39
4368.59 39
4368.74 39
4368.89 38
4369.04 37
4369.19 36
4369.34 34
4369.50 34
4369.65 34
4369.80 35
4369.95 37
4370.10 41
4370.25 44
4370.41 48
4370.56 51
4370.71 53
4370.86 55
4371.01 57
4371.16 58
4371.32 58
4371.47 58
4371.62 57
4371.77 56
4371.92 55
4372.07 53
4372.23 52
4372.38 51
4372.53 51
4372.68 52
4372.83 52
4372.98 53
4373.14 53
4373.29 53
4373.44 53
4373.59 52
4373.74 52
4373.89 51
4374.04 50
4374.20 49
4374.35 48
4374.50 46
4374.65 45
4374.80 45
4374.95 46
4375.11 47
4375.26 50
4375.41 53
4375.56 56
4375.71 58
4375.87 59
4376.02 60
4376.17 59
4376.32 59
4376.47 58
4376.62 58
4376.78 58
4376.93 59
4377.08 60
4377.23 61
4377.38 62
4377.53 64
4377.69 65
4377.84 68
4377.99 70
4378.14 73
4378.29 75
4378.44 76
4378.60 77
4378.75 77
4378.90 76
4379.05 74
4379.20 71
4379.35 68
4379.51 66
4379.66 64
4379.81 62
4379.96 61
4380.11 61
4380.27 61
4380.42 62
4380.57 61
4380.72 60
4380.87 58
4381.02 55
4381.18 52
4381.33 48
4381.48 44
4381.63 41
4381.78 39
4381.93 38
4382.09 38
4382.24 39
4382.39 42
4382.54 46
4382.69 51
4382.85 58
4383.00 64
4383.15 71
4383.30 78
4383.45 84
4383.60 88
4383.76 90
4383.91 91
4384.06 90
4384.21 87
4384.36 83
4384.52 79
4384.67 75
4384.82 71
4384.97 67
4385.12 64
4385.27 62
4385.43 60
4385.58 59
4385.73 59
4385.88 60
4386.03 61
4386.19 62
4386.34 62
4386.49 63
4386.64 63
4386.79 62
4386.95 62
4387.10 61
4387.25 60
4387.40 60
4387.55 61
4387.70 63
4387.86 65
4388.01 67
4388.16 69
4388.31 70
4388.46 70
4388.62 70
4388.77 68
4388.92 66
4389.07 64
4389.22 63
4389.38 63
4389.53 64
4389.68 66
4389.83 69
4389.98 72
4390.14 76
4390.29 80
4390.44 83
4390.59 86
4390.74 88
4390.90 89
4391.05 89
4391.20 89
4391.35 88
4391.50 86
4391.65 85
4391.81 84
4391.96 84
4392.11 84
4392.26 83
4392.41 83
4392.57 81
4392.72 78
4392.87 74
4393.02 69
4393.17 64
4393.33 60
4393.48 57
4393.63 54
4393.78 53
4393.93 52
4394.09 51
4394.24 50
4394.39 49
4394.54 48
4394.69 46
4394.85 46
4395.00 46
4395.15 48
4395.30 50
4395.45 53
4395.61 56
4395.76 59
4395.91 61
4396.06 61
4396.21 60
4396.37 59
4396.52 58
4396.67 56
4396.82 55
4396.98 54
4397.13 54
4397.28 54
4397.43 54
4397.58 55
4397.74 56
4397.89 56
4398.04 56
4398.19 57
4398.34 57
4398.50 56
4398.65 56
4398.80 56
4398.95 56
4399.10 56
4399.26 55
4399.41 54
4399.56 53
4399.71 53
4399.86 52
4400.02 53
4400.17 54
4400.32 57
4400.47 61
4400.63 66
4400.78 70
4400.93 75
4401.08 79
4401.23 82
4401.39 84
4401.54 84
4401.69 84
4401.84 83
4401.99 81
4402.15 78
4402.30 76
4402.45 73
4402.60 70
4402.76 67
4402.91 65
4403.06 64
4403.21 62
4403.36 61
4403.52 60
4403.67 59
4403.82 58
4403.97 59
4404.12 59
4404.28 61
4404.43 64
4404.58 68
4404.73 71
4404.89 75
4405.04 77
4405.19 79
4405.34 79
4405.49 78
4405.65 76
4405.80 74
4405.95 72
4406.10 71
4406.26 70
4406.41 69
4406.56 68
4406.71 68
4406.86 68
4407.02 67
4407.17 67
4407.32 67
4407.47 67
4407.63 68
4407.78 69
4407.93 70
4408.08 71
4408.23 71
4408.39 71
4408.54 70
4408.69 69
4408.84 68
4409.00 65
4409.15 63
4409.30 61
4409.45 60
4409.60 59
4409.76 60
4409.91 63
4410.06 67
4410.21 72
4410.37 78
4410.52 83
4410.67 87
4410.82 90
4410.98 90
4411.13 89
4411.28 87
4411.43 84
4411.58 81
4411.74 78
4411.89 75
4412.04 73
4412.19 72
4412.35 70
4412.50 68
4412.65 67
4412.80 66
4412.96 65
4413.11 66
4413.26 67
4413.41 70
4413.56 73
4413.72 76
4413.87 78
4414.02 79
4414.17 78
4414.33 77
4414.48 74
4414.63 71
4414.78 69
4414.94 67
4415.09 66
4415.24 65
4415.39 64
4415.55 63
4415.70 62
4415.85 61
4416.00 59
4416.15 58
4416.31 58
4416.46 58
4416.61 60
4416.76 61
4416.92 63
4417.07 64
4417.22 64
4417.37 64
4417.53 63
4417.68 62
4417.83 62
4417.98 62
4418.14 63
4418.29 65
4418.44 68
4418.59 71
4418.75 75
4418.90 78
4419.05 79
4419.20 79
4419.36 77
4419.51 74
4419.66 71
4419.81 67
4419.97 65
4420.12 64
4420.27 65
4420.42 68
4420.58 72
4420.73 76
4420.88 79
4421.03 82
4421.18 83
4421.34 82
4421.49 80
4421.64 76
4421.79 71
4421.95 66
4422.10 62
4422.25 58
4422.40 55
4422.56 54
4422.71 54
4422.86 54
4423.01 54
4423.17 53
4423.32 52
4423.47 50
4423.62 48
4423.78 46
4423.93 45
4424.08 44
4424.23 45
4424.39 46
4424.54 48
4424.69 49
4424.85 49
4425.00 49
4425.15 47
4425.30 46
4425.46 44
4425.61 43
4425.76 42
4425.91 41
4426.07 42
4426.22 44
4426.37 46
4426.52 48
4426.68 51
4426.83 53
4426.98 56
4427.13 58
4427.29 61
4427.44 63
4427.59 65
4427.74 66
4427.90 68
4428.05 69
4428.20 71
4428.35 73
4428.51 75
4428.66 77
4428.81 79
4428.96 81
4429.12 82
4429.27 82
4429.42 81
4429.57 79
4429.73 75
4429.88 71
4430.03 66
4430.19 61
4430.34 57
4430.49 52
4430.64 48
4430.80 46
4430.95 45
4431.10 45
4431.25 46
4431.41 49
4431.56 52
4431.71 55
4431.86 57
4432.02 59
4432.17 60
4432.32 61
4432.48 62
4432.63 62
4432.78 62
4432.93 62
4433.09 62
4433.24 62
4433.39 62
4433.54 63
4433.70 65
4433.85 68
4434.00 72
4434.15 75
4434.31 78
4434.46 79
4434.61 79
4434.77 78
4434.92 75
4435.07 72
4435.22 68
4435.38 65
4435.53 63
4435.68 61
4435.83 59
4435.99 57
4436.14 56
4436.29 55
4436.45 54
4436.60 54
4436.75 55
4436.90 58
4437.06 61
4437.21 65
4437.36 70
4437.51 73
4437.67 76
4437.82 77
4437.97 77
4438.13 76
4438.28 73
4438.43 70
4438.58 66
4438.74 61
4438.89 56
4439.04 51
4439.20 47
4439.35 43
4439.50 40
4439.65 39
4439.81 38
4439.96 38
4440.11 40
4440.26 42
4440.42 45
4440.57 48
4440.72 52
4440.88 56
4441.03 60
4441.18 63
4441.33 66
4441.49 69
4441.64 70
4441.79 71
4441.95 72
4442.10 72
4442.25 72
4442.40 72
4442.56 72
4442.71 72
4442.86 72
4443.02 72
4443.17 72
4443.32 71
4443.47 71
4443.63 71
4443.78 70
4443.93 69
4444.09 68
4444.24 67
4444.39 66
4444.54 64
4444.70 61
4444.85 58
4445.00 55
4445.16 51
4445.31 48
4445.46 45
4445.61 42
4445.77 40
4445.92 39
4446.07 39
4446.23 39
4446.38 39
4446.53 40
4446.68 42
4446.84 44
4446.99 47
4447.14 50
4447.30 54
4447.45 57
4447.60 59
4447.75 61
4447.91 62
4448.06 62
4448.21 61
4448.37 60
4448.52 59
4448.67 59
4448.83 60
4448.98 61
4449.13 62
4449.28 64
4449.44 66
4449.59 67
4449.74 68
4449.90 68
4450.05 68
4450.20 68
4450.36 68
4450.51 69
4450.66 69
4450.81 70
4450.97 71
4451.12 71
4451.27 71
4451.43 70
4451.58 68
4451.73 65
4451.89 62
4452.04 60
4452.19 57
4452.34 55
4452.50 54
4452.65 54
4452.80 55
4452.96 57
4453.11 58
4453.26 60
4453.42 61
4453.57 62
4453.72 63
4453.87 64
4454.03 66
4454.18 69
4454.33 72
4454.49 75
4454.64 77
4454.79 79
4454.95 80
4455.10 80
4455.25 78
4455.40 75
4455.56 72
4455.71 69
4455.86 65
4456.02 62
4456.17 60
4456.32 58
4456.48 58
4456.63 57
4456.78 57
4456.94 56
4457.09 55
4457.24 54
4457.39 52
4457.55 49
4457.70 48
4457.85 47
4458.01 49
4458.16 52
4458.31 56
4458.47 61
4458.62 67
4458.77 72
4458.93 76
4459.08 78
4459.23 77
4459.39 75
4459.54 70
4459.69 65
4459.84 58
4460.00 52
4460.15 47
4460.30 43
4460.46 40
4460.61 38
4460.76 38
4460.92 40
4461.07 42
4461.22 45
4461.38 49
4461.53 52
4461.68 55
4461.84 56
4461.99 56
4462.14 55
4462.30 54
4462.45 52
4462.60 52
4462.75 52
4462.91 54
4463.06 57
4463.21 61
4463.37 66
4463.52 70
4463.67 73
4463.83 75
4463.98 75
4464.13 75
4464.29 73
4464.44 72
4464.59 70
4464.75 68
4464.90 67
4465.05 66
4465.21 65
4465.36 64
4465.51 63
4465.67 62
4465.82 61
4465.97 60
4466.13 60
4466.28 59
4466.43 58
4466.59 57
4466.74 56
4466.89 56
4467.05 56
4467.20 56
4467.35 58
4467.50 60
4467.66 62
4467.81 64
4467.96 66
4468.12 68
4468.27 70
4468.42 72
4468.58 73
4468.73 73
4468.88 73
4469.04 70
4469.19 67
4469.34 62
4469.50 57
4469.65 53
4469.80 49
4469.96 47
4470.11 46
4470.26 46
4470.42 48
4470.57 51
4470.72 54
4470.88 57
4471.03 59
4471.18 61
4471.34 63
4471.49 63
4471.64 62
4471.80 60
4471.95 59
4472.10 57
4472.26 56
4472.41 56
4472.56 57
4472.72 58
4472.87 60
4473.02 62
4473.18 63
4473.33 65
4473.48 66
4473.64 67
4473.79 68
4473.94 68
4474.10 69
4474.25 69
4474.40 69
4474.56 68
4474.71 68
4474.86 67
4475.02 67
4475.17 67
4475.33 68
4475.48 68
4475.63 68
4475.79 69
4475.94 68
4476.09 68
4476.25 67
4476.40 66
4476.55 65
4476.71 64
4476.86 62
4477.01 59
4477.17 57
4477.32 55
4477.47 52
4477.63 51
4477.78 49
4477.93 48
4478.09 47
4478.24 45
4478.39 44
4478.55 42
4478.70 41
4478.85 41
4479.01 43
4479.16 46
4479.31 50
4479.47 55
4479.62 60
4479.77 64
4479.93 66
4480.08 67
4480.24 66
4480.39 65
4480.54 63
4480.70 62
4480.85 62
4481.00 63
4481.16 66
4481.31 70
4481.46 74
4481.62 78
4481.77 81
4481.92 83
4482.08 83
4482.23 83
4482.38 83
4482.54 82
4482.69 80
4482.84 78
4483.00 76
4483.15 73
4483.31 69
4483.46 66
4483.61 62
4483.77 59
4483.92 56
4484.07 54
4484.23 52
4484.38 51
4484.53 50
4484.69 48
4484.84 47
4484.99 46
4485.15 46
4485.30 47
4485.46 48
4485.61 50
4485.76 53
4485.92 57
4486.07 59
4486.22 62
4486.38 63
4486.53 63
4486.68 63
4486.84 62
4486.99 61
4487.14 61
4487.30 61
4487.45 62
4487.61 63
4487.76 64
4487.91 64
4488.07 64
4488.22 64
4488.37 64
4488.53 65
4488.68 66
4488.83 67
4488.99 69
4489.14 71
4489.30 74
4489.45 77
4489.60 79
4489.76 81
4489.91 82
4490.06 83
4490.22 83
4490.37 83
4490.52 82
4490.68 81
4490.83 81
4490.99 80
4491.14 78
4491.29 77
4491.45 75
4491.60 72
4491.75 70
4491.91 68
4492.06 66
4492.22 65
4492.37 63
4492.52 61
4492.68 59
4492.83 58
4492.98 56
4493.14 56
4493.29 56
4493.44 56
4493.60 57
4493.75 58
4493.91 58
4494.06 58
4494.21 57
4494.37 57
4494.52 56
4494.67 54
4494.83 53
4494.98 52
4495.14 51
4495.29 49
4495.44 48
4495.60 47
4495.75 47
4495.90 48
4496.06 50
4496.21 54
4496.37 58
4496.52 62
4496.67 67
4496.83 70
4496.98 73
4497.13 76
4497.29 78
4497.44 80
4497.60 82
4497.75 83
4497.90 84
4498.06 84
4498.21 84
4498.37 83
4498.52 82
4498.67 80
4498.83 79
4498.98 77
4499.13 75
4499.29 73
4499.44 70
4499.60 67
4499.75 65
4499.90 63
4500.06 62
4500.21 62
4500.36 63
4500.52 65
4500.67 68
4500.83 71
4500.98 76
4501.13 81
4501.29 85
4501.44 89
4501.60 92
4501.75 93
4501.90 93
4502.06 91
4502.21 89
4502.36 87
4502.52 86
4502.67 86
4502.83 86
4502.98 88
4503.13 89
4503.29 89
4503.44 87
4503.60 85
4503.75 82
4503.90 79
4504.06 75
4504.21 73
4504.37 70
4504.52 68
4504.67 66
4504.83 65
4504.98 65
4505.13 66
4505.29 67
4505.44 70
4505.60 74
4505.75 78
4505.90 82
4506.06 84
4506.21 85
4506.37 85
4506.52 83
4506.67 81
4506.83 79
4506.98 77
4507.14 75
4507.29 74
4507.44 73
4507.60 72
4507.75 71
4507.91 70
4508.06 69
4508.21 69
4508.37 70
4508.52 71
4508.68 71
4508.83 72
4508.98 71
4509.14 70
4509.29 68
4509.45 66
4509.60 64
4509.75 63
4509.91 63
4510.06 64
4510.22 65
4510.37 66
4510.52 67
4510.68 67
4510.83 66
4510.99 65
4511.14 63
4511.29 60
4511.45 56
4511.60 52
4511.76 48
4511.91 45
4512.06 42
4512.22 41
4512.37 41
4512.53 42
4512.68 44
4512.83 46
4512.99 50
4513.14 53
4513.30 57
4513.45 61
4513.60 64
4513.76 67
4513.91 70
4514.07 71
4514.22 71
4514.37 70
4514.53 67
4514.68 63
4514.84 60
4514.99 57
4515.14 55
4515.30 55
4515.45 57
4515.61 58
4515.76 60
4515.92 61
4516.07 62
4516.22 61
4516.38 60
4516.53 59
4516.69 59
4516.84 60
4516.99 61
4517.15 64
4517.30 66
4517.46 66
4517.61 66
4517.76 63
4517.92 60
4518.07 55
4518.23 51
4518.38 47
4518.54 45
4518.69 43
4518.84 43
4519.00 43
4519.15 43
4519.31 43
4519.46 43
4519.61 42
4519.77 41
4519.92 39
4520.08 38
4520.23 37
4520.39 36
4520.54 36
4520.69 36
4520.85 37
4521.00 38
4521.16 39
4521.31 41
4521.46 42
4521.62 43
4521.77 44
4521.93 45
4522.08 46
4522.24 46
4522.39 48
4522.54 49
4522.70 51
4522.85 53
4523.01 55
4523.16 57
4523.31 59
4523.47 60
4523.62 60
4523.78 60
4523.93 59
4524.09 57
4524.24 54
4524.39 52
4524.55 49
4524.70 47
4524.86 46
4525.01 46
4525.17 46
4525.32 47
4525.47 48
4525.63 49
4525.78 49
4525.94 50
4526.09 51
4526.25 52
4526.40 53
4526.55 54
4526.71 55
4526.86 55
4527.02 54
4527.17 54
4527.33 53
4527.48 52
4527.63 52
4527.79 51
4527.94 49
4528.10 48
4528.25 46
4528.41 44
4528.56 42
4528.71 41
4528.87 42
4529.02 45
4529.18 49
4529.33 53
4529.49 58
4529.64 63
4529.79 67
4529.95 69
4530.10 71
4530.26 71
4530.41 71
4530.57 69
4530.72 67
4530.88 65
4531.03 63
4531.18 61
4531.34 61
4531.49 61
4531.65 62
4531.80 64
4531.96 67
4532.11 70
4532.26 72
4532.42 74
4532.57 76
4532.73 77
4532.88 77
4533.04 76
4533.19 74
4533.35 72
4533.50 68
4533.65 63
4533.81 59
4533.96 54
4534.12 51
4534.27 49
4534.43 49
4534.58 49
4534.73 51
4534.89 52
4535.04 54
4535.20 54
4535.35 54
4535.51 54
4535.66 53
4535.82 53
4535.97 53
4536.12 53
4536.28 55
4536.43 57
4536.59 59
4536.74 62
4536.90 64
4537.05 64
4537.21 64
4537.36 63
4537.51 61
4537.67 58
4537.82 56
4537.98 54
4538.13 53
4538.29 53
4538.44 53
4538.60 55
4538.75 56
4538.91 57
4539.06 58
4539.21 58
4539.37 58
4539.52 58
4539.68 57
4539.83 56
4539.99 55
4540.14 54
4540.30 52
4540.45 51
4540.60 49
4540.76 48
4540.91 47
4541.07 47
4541.22 48
4541.38 50
4541.53 52
4541.69 55
4541.84 59
4542.00 63
4542.15 66
4542.30 69
4542.46 72
4542.61 74
4542.77 75
4542.92 76
4543.08 77
4543.23 76
4543.39 76
4543.54 75
4543.70 75
4543.85 73
4544.00 72
4544.16 70
4544.31 68
4544.47 65
4544.62 62
4544.78 59
4544.93 56
4545.09 53
4545.24 50
4545.40 47
4545.55 44
4545.71 40
4545.86 38
4546.01 35
4546.17 34
4546.32 34
4546.48 35
4546.63 37
4546.79 40
4546.94 43
4547.10 47
4547.25 51
4547.41 55
4547.56 59
4547.72 63
4547.87 66
4548.02 69
4548.18 71
4548.33 72
4548.49 73
4548.64 72
4548.80 71
4548.95 68
4549.11 65
4549.26 62
4549.42 58
4549.57 55
4549.73 53
4549.88 51
4550.04 51
4550.19 52
4550.34 53
4550.50 54
4550.65 55
4550.81 55
4550.96 55
4551.12 55
4551.27 54
4551.43 54
4551.58 55
4551.74 55
4551.89 56
4552.05 57
4552.20 58
4552.36 60
4552.51 62
4552.67 65
4552.82 69
4552.97 75
4553.13 80
4553.28 85
4553.44 89
4553.59 90
4553.75 89
4553.90 86
4554.06 81
4554.21 74
4554.37 68
4554.52 61
4554.68 56
4554.83 53
4554.99 50
4555.14 50
4555.30 50
4555.45 52
4555.61 54
4555.76 57
4555.91 60
4556.07 63
4556.22 67
4556.38 70
4556.53 72
4556.69 74
4556.84 75
4557.00 75
4557.15 74
4557.31 72
4557.46 70
4557.62 67
4557.77 65
4557.93 63
4558.08 63
4558.24 64
4558.39 67
4558.55 70
4558.70 73
4558.86 76
4559.01 78
4559.17 79
4559.32 79
4559.48 78
4559.63 76
4559.79 74
4559.94 71
4560.09 69
4560.25 66
4560.40 64
4560.56 61
4560.71 59
4560.87 58
4561.02 56
4561.18 55
4561.33 53
4561.49 52
4561.64 51
4561.80 50
4561.95 48
4562.11 47
4562.26 46
4562.42 44
4562.57 42
4562.73 41
4562.88 40
4563.04 39
4563.19 38
4563.35 38
4563.50 38
4563.66 39
4563.81 40
4563.97 41
4564.12 42
4564.28 43
4564.43 44
4564.59 45
4564.74 46
4564.90 46
4565.05 47
4565.21 48
4565.36 48
4565.52 50
4565.67 51
4565.83 54
4565.98 57
4566.14 61
4566.29 66
4566.45 70
4566.60 73
4566.76 74
4566.91 74
4567.07 72
4567.22 70
4567.38 67
4567.53 64
4567.69 62
4567.84 61
4568.00 61
4568.15 61
4568.31 60
4568.46 59
4568.62 57
4568.77 55
4568.93 51
4569.08 48
4569.24 45
4569.39 43
4569.55 41
4569.70 41
4569.86 42
4570.01 45
4570.17 48
4570.32 51
4570.48 55
4570.63 58
4570.79 60
4570.94 61
4571.10 61
4571.25 60
4571.41 58
4571.56 55
4571.72 53
4571.87 52
4572.03 52
4572.18 53
4572.34 56
4572.49 60
4572.65 63
4572.80 66
4572.96 68
4573.11 70
4573.27 72
4573.42 74
4573.58 76
4573.73 78
4573.89 80
4574.04 82
4574.20 83
4574.35 83
4574.51 82
4574.66 80
4574.82 77
4574.97 74
4575.13 71
4575.28 67
4575.44 63
4575.59 59
4575.75 55
4575.90 52
4576.06 50
4576.21 48
4576.37 47
4576.52 46
4576.68 46
4576.83 46
4576.99 46
4577.14 47
4577.30 49
4577.45 51
4577.61 53
4577.76 56
4577.92 58
4578.08 60
4578.23 61
4578.39 61
4578.54 60
4578.70 60
4578.85 59
4579.01 59
4579.16 59
4579.32 60
4579.47 61
4579.63 62
4579.78 62
4579.94 61
4580.09 59
4580.25 57
4580.40 54
4580.56 51
4580.71 49
4580.87 47
4581.02 47
4581.18 46
4581.33 46
4581.49 46
4581.64 47
4581.80 46
4581.95 46
4582.11 45
4582.27 45
4582.42 46
4582.58 48
4582.73 51
4582.89 55
4583.04 59
4583.20 64
4583.35 67
4583.51 69
4583.66 69
4583.82 68
4583.97 65
4584.13 61
4584.28 57
4584.44 54
4584.59 50
4584.75 48
4584.90 47
4585.06 47
4585.22 48
4585.37 51
4585.53 53
4585.68 56
4585.84 59
4585.99 61
4586.15 62
4586.30 63
4586.46 63
4586.61 64
4586.77 65
4586.92 67
4587.08 70
4587.23 72
4587.39 75
4587.54 77
4587.70 78
4587.86 77
4588.01 75
4588.17 73
4588.32 70
4588.48 67
4588.63 65
4588.79 64
4588.94 63
4589.10 62
4589.25 63
4589.41 64
4589.56 65
4589.72 66
4589.87 66
4590.03 65
4590.19 64
4590.34 61
4590.50 58
4590.65 55
4590.81 53
4590.96 52
4591.12 51
4591.27 53
4591.43 55
4591.58 58
4591.74 61
4591.89 64
4592.05 67
4592.21 69
4592.36 70
4592.52 69
4592.67 68
4592.83 67
4592.98 65
4593.14 64
4593.29 64
4593.45 65
4593.60 67
4593.76 70
4593.91 74
4594.07 78
4594.23 82
4594.38 85
4594.54 87
4594.69 86
4594.85 85
4595.00 81
4595.16 77
4595.31 73
4595.47 69
4595.62 65
4595.78 63
4595.94 61
4596.09 60
4596.25 60
4596.40 59
4596.56 59
4596.71 58
4596.87 57
4597.02 56
4597.18 54
4597.33 53
4597.49 51
4597.65 50
4597.80 49
4597.96 48
4598.11 47
4598.27 47
4598.42 47
4598.58 47
4598.73 46
4598.89 45
4599.05 44
4599.20 43
4599.36 43
4599.51 42
4599.67 43
4599.82 45
4599.98 48
4600.13 51
4600.29 54
4600.44 57
4600.60 59
4600.76 60
4600.91 61
4601.07 60
4601.22 60
4601.38 59
4601.53 59
4601.69 59
4601.84 61
4602.00 62
4602.16 64
4602.31 66
4602.47 67
4602.62 67
4602.78 67
4602.93 67
4603.09 65
4603.25 64
4603.40 62
4603.56 60
4603.71 59
4603.87 58
4604.02 57
4604.18 57
4604.33 58
4604.49 59
4604.65 60
4604.80 61
4604.96 62
4605.11 62
4605.27 61
4605.42 59
4605.58 57
4605.73 56
4605.89 54
4606.05 52
4606.20 51
4606.36 50
4606.51 48
4606.67 48
4606.82 47
4606.98 48
4607.14 50
4607.29 52
4607.45 55
4607.60 58
4607.76 61
4607.91 64
4608.07 66
4608.22 68
4608.38 69
4608.54 70
4608.69 70
4608.85 70
4609.00 69
4609.16 68
4609.31 67
4609.47 65
4609.63 63
4609.78 62
4609.94 61
4610.09 61
4610.25 61
4610.40 62
4610.56 63
4610.72 64
4610.87 66
4611.03 68
4611.18 69
4611.34 71
4611.49 72
4611.65 73
4611.81 75
4611.96 76
4612.12 78
4612.27 79
4612.43 80
4612.58 81
4612.74 81
4612.90 81
4613.05 80
4613.21 79
4613.36 79
4613.52 78
4613.67 77
4613.83 77
4613.99 76
4614.14 76
4614.30 75
4614.45 73
4614.61 73
4614.77 72
4614.92 73
4615.08 74
4615.23 76
4615.39 79
4615.54 81
4615.70 83
4615.86 83
4616.01 82
4616.17 79
4616.32 75
4616.48 70
4616.63 65
4616.79 61
4616.95 57
4617.10 55
4617.26 54
4617.41 54
4617.57 55
4617.73 57
4617.88 58
4618.04 58
4618.19 58
4618.35 58
4618.50 57
4618.66 56
4618.82 57
4618.97 58
4619.13 60
4619.28 63
4619.44 67
4619.60 70
4619.75 73
4619.91 76
4620.06 77
4620.22 79
4620.37 80
4620.53 80
4620.69 80
4620.84 79
4621.00 77
4621.15 75
4621.31 72
4621.47 68
4621.62 64
4621.78 61
4621.93 58
4622.09 56
4622.25 55
4622.40 55
4622.56 57
4622.71 59
4622.87 61
4623.03 63
4623.18 64
4623.34 65
4623.49 64
4623.65 64
4623.80 62
4623.96 60
4624.12 59
4624.27 57
4624.43 55
4624.58 54
4624.74 54
4624.90 54
4625.05 55
4625.21 56
4625.36 58
4625.52 60
4625.68 62
4625.83 64
4625.99 65
4626.14 67
4626.30 67
4626.46 67
4626.61 65
4626.77 64
4626.92 62
4627.08 61
4627.24 61
4627.39 61
4627.55 60
4627.70 60
4627.86 59
4628.02 57
4628.17 56
4628.33 55
4628.48 55
4628.64 56
4628.80 60
4628.95 65
4629.11 70
4629.26 76
4629.42 81
4629.58 86
4629.73 90
4629.89 94
4630.04 98
4630.20 102
4630.36 107
4630.51 110
4630.67 114
4630.82 116
4630.98 117
4631.14 117
4631.29 116
4631.45 115
4631.60 113
4631.76 111
4631.92 109
4632.07 108
4632.23 108
4632.38 109
4632.54 110
4632.70 112
4632.85 114
4633.01 116
4633.17 117
4633.32 118
4633.48 118
4633.63 117
4633.79 114
4633.95 111
4634.10 107
4634.26 103
4634.41 99
4634.57 96
4634.73 94
4634.88 93
4635.04 92
4635.19 92
4635.35 92
4635.51 93
4635.66 94
4635.82 96
4635.98 98
4636.13 100
4636.29 101
4636.44 102
4636.60 101
4636.76 99
4636.91 96
4637.07 92
4637.22 89
4637.38 86
4637.54 85
4637.69 86
4637.85 88
4638.01 91
4638.16 94
4638.32 96
4638.47 98
4638.63 98
4638.79 96
4638.94 93
4639.10 89
4639.25 85
4639.41 82
4639.57 81
4639.72 81
4639.88 84
4640.04 87
4640.19 90
4640.35 93
4640.50 94
4640.66 93
4640.82 91
4640.97 88
4641.13 84
4641.29 81
4641.44 78
4641.60 76
4641.75 74
4641.91 72
4642.07 70
4642.22 67
4642.38 64
4642.54 61
4642.69 59
4642.85 57
4643.00 57
4643.16 58
4643.32 59
4643.47 60
4643.63 61
4643.79 60
4643.94 58
4644.10 54
4644.25 50
4644.41 46
4644.57 43
4644.72 42
4644.88 42
4645.04 43
4645.19 46
4645.35 49
4645.50 53
4645.66 55
4645.82 56
4645.97 56
4646.13 56
4646.29 54
4646.44 52
4646.60 51
4646.75 49
4646.91 48
4647.07 46
4647.22 45
4647.38 43
4647.54 41
4647.69 39
4647.85 37
4648.01 36
4648.16 34
4648.32 34
4648.47 33
4648.63 34
4648.79 35
4648.94 37
4649.10 39
4649.26 41
4649.41 43
4649.57 44
4649.73 45
4649.88 46
4650.04 46
4650.19 47
4650.35 47
4650.51 48
4650.66 49
4650.82 50
4650.98 51
4651.13 51
4651.29 52
4651.45 52
4651.60 51
4651.76 51
4651.91 52
4652.07 53
4652.23 54
4652.38 57
4652.54 59
4652.70 61
4652.85 62
4653.01 62
4653.17 62
4653.32 61
4653.48 61
4653.64 61
4653.79 62
4653.95 64
4654.10 65
4654.26 66
4654.42 67
4654.57 66
4654.73 65
4654.89 63
4655.04 62
4655.20 62
4655.36 62
4655.51 63
4655.67 64
4655.83 65
4655.98 64
4656.14 62
4656.29 60
4656.45 57
4656.61 54
4656.76 52
4656.92 50
4657.08 49
4657.23 49
4657.39 48
4657.55 48
4657.70 47
4657.86 45
4658.02 43
4658.17 41
4658.33 39
4658.49 38
4658.64 37
4658.80 38
4658.96 40
4659.11 43
4659.27 46
4659.42 50
4659.58 54
4659.74 57
4659.89 59
4660.05 60
4660.21 60
4660.36 59
4660.52 57
4660.68 55
4660.83 53
4660.99 51
4661.15 49
4661.30 48
4661.46 48
4661.62 48
4661.77 50
4661.93 52
4662.09 54
4662.24 54
4662.40 54
4662.56 53
4662.71 50
4662.87 46
4663.03 42
4663.18 39
4663.34 37
4663.50 36
4663.65 35
4663.81 36
4663.97 36
4664.12 37
4664.28 37
4664.44 37
4664.59 37
4664.75 37
4664.91 37
4665.06 37
4665.22 37
4665.37 37
4665.53 36
4665.69 35
4665.84 34
4666.00 33
4666.16 33
4666.31 34
4666.47 37
4666.63 40
4666.78 45
4666.94 50
4667.10 55
4667.25 60
4667.41 64
4667.57 67
4667.72 69
4667.88 70
4668.04 69
4668.19 68
4668.35 67
4668.51 66
4668.66 65
4668.82 65
4668.98 65
4669.13 64
4669.29 63
4669.45 61
4669.60 58
4669.76 55
4669.92 51
4670.08 49
4670.23 47
4670.39 47
4670.55 47
4670.70 48
4670.86 49
4671.02 49
4671.17 48
4671.33 47
4671.49 45
4671.64 43
4671.80 42
4671.96 42
4672.11 43
4672.27 46
4672.43 50
4672.58 54
4672.74 59
4672.90 62
4673.05 64
4673.21 64
4673.37 63
4673.52 60
4673.68 57
4673.84 55
4673.99 53
4674.15 53
4674.31 53
4674.46 54
4674.62 56
4674.78 56
4674.93 57
4675.09 56
4675.25 56
4675.40 56
4675.56 57
4675.72 58
4675.88 60
4676.03 62
4676.19 63
4676.35 64
4676.50 63
4676.66 62
4676.82 60
4676.97 59
4677.13 58
4677.29 57
4677.44 58
4677.60 58
4677.76 58
4677.91 57
4678.07 56
4678.23 53
4678.38 50
4678.54 47
4678.70 45
4678.85 43
4679.01 42
4679.17 42
4679.33 43
4679.48 44
4679.64 45
4679.80 45
4679.95 46
4680.11 47
4680.27 48
4680.42 50
4680.58 53
4680.74 56
4680.89 59
4681.05 62
4681.21 64
4681.36 64
4681.52 63
4681.68 61
4681.84 58
4681.99 55
4682.15 53
4682.31 51
4682.46 52
4682.62 54
4682.78 59
4682.93 65
4683.09 73
4683.25 80
4683.40 86
4683.56 90
4683.72 92
4683.88 92
4684.03 90
4684.19 87
4684.35 84
4684.50 80
4684.66 77
4684.82 74
4684.97 71
4685.13 70
4685.29 68
4685.45 66
4685.60 64
4685.76 62
4685.92 59
4686.07 56
4686.23 53
4686.39 49
4686.54 45
4686.70 42
4686.86 39
4687.01 36
4687.17 34
4687.33 33
4687.49 33
4687.64 34
4687.80 34
4687.96 35
4688.11 36
4688.27 37
4688.43 38
4688.58 39
4688.74 39
4688.90 40
4689.06 40
4689.21 40
4689.37 39
4689.53 38
4689.68 38
4689.84 38
4690.00 39
4690.16 41
4690.31 43
4690.47 46
4690.63 49
4690.78 50
4690.94 51
4691.10 50
4691.25 48
4691.41 46
4691.57 45
4691.73 44
4691.88 45
4692.04 48
4692.20 51
4692.35 55
4692.51 59
4692.67 61
4692.83 63
4692.98 63
4693.14 62
4693.30 60
4693.45 59
4693.61 58
4693.77 57
4693.93 57
4694.08 57
4694.24 57
4694.40 58
4694.55 59
4694.71 61
4694.87 64
4695.02 68
4695.18 72
4695.34 75
4695.50 77
4695.65 77
4695.81 75
4695.97 72
4696.12 68
4696.28 64
4696.44 61
4696.60 59
4696.75 58
4696.91 57
4697.07 56
4697.22 55
4697.38 54
4697.54 51
4697.70 49
4697.85 46
4698.01 45
4698.17 44
4698.33 44
4698.48 44
4698.64 46
4698.80 48
4698.95 50
4699.11 51
4699.27 53
4699.43 55
4699.58 57
4699.74 58
4699.90 60
4700.05 61
4700.21 61
4700.37 61
4700.53 60
4700.68 59
4700.84 58
4701.00 57
4701.15 57
4701.31 57
4701.47 57
4701.63 58
4701.78 59
4701.94 59
4702.10 59
4702.26 58
4702.41 57
4702.57 56
4702.73 54
4702.88 52
4703.04 51
4703.20 49
4703.36 47
4703.51 46
4703.67 46
4703.83 47
4703.99 50
4704.14 54
4704.30 58
4704.46 61
4704.61 64
4704.77 65
4704.93 65
4705.09 63
4705.24 62
4705.40 60
4705.56 58
4705.72 57
4705.87 56
4706.03 54
4706.19 52
4706.34 49
4706.50 46
4706.66 43
4706.82 42
4706.97 41
4707.13 42
4707.29 43
4707.45 45
4707.60 47
4707.76 48
4707.92 49
4708.08 49
4708.23 49
4708.39 49
4708.55 48
4708.70 48
4708.86 48
4709.02 48
4709.18 48
4709.33 48
4709.49 47
4709.65 46
4709.81 44
4709.96 43
4710.12 42
4710.28 42
4710.44 42
4710.59 42
4710.75 42
4710.91 43
4711.07 44
4711.22 46
4711.38 48
4711.54 51
4711.70 55
4711.85 58
4712.01 62
4712.17 64
4712.32 66
4712.48 67
4712.64 66
4712.80 64
4712.95 62
4713.11 59
4713.27 57
4713.43 54
4713.58 52
4713.74 50
4713.90 49
4714.06 48
4714.21 48
4714.37 48
4714.53 48
4714.69 48
4714.84 49
4715.00 49
4715.16 50
4715.32 50
4715.47 51
4715.63 51
4715.79 52
4715.95 52
4716.10 52
4716.26 52
4716.42 51
4716.58 51
4716.73 50
4716.89 49
4717.05 48
4717.21 48
4717.36 47
4717.52 45
4717.68 44
4717.84 42
4717.99 41
4718.15 39
4718.31 37
4718.47 36
4718.62 36
4718.78 37
4718.94 38
4719.10 40
4719.25 42
4719.41 44
4719.57 45
4719.73 45
4719.88 46
4720.04 47
4720.20 48
4720.36 49
4720.51 50
4720.67 51
4720.83 52
4720.99 52
4721.14 52
4721.30 51
4721.46 51
4721.62 51
4721.77 51
4721.93 51
4722.09 51
4722.25 51
4722.40 52
4722.56 52
4722.72 53
4722.88 53
4723.04 54
4723.19 54
4723.35 54
4723.51 54
4723.67 54
4723.82 54
4723.98 54
4724.14 54
4724.30 54
4724.45 54
4724.61 55
4724.77 56
4724.93 57
4725.08 57
4725.24 57
4725.40 56
4725.56 55
4725.71 53
4725.87 51
4726.03 50
4726.19 48
4726.35 46
4726.50 45
4726.66 44
4726.82 44
4726.98 43
4727.13 43
4727.29 43
4727.45 43
4727.61 43
4727.76 43
4727.92 44
4728.08 45
4728.24 46
4728.39 47
4728.55 48
4728.71 48
4728.87 48
4729.03 47
4729.18 46
4729.34 45
4729.50 43
4729.66 41
4729.81 40
4729.97 39
4730.13 38
4730.29 38
4730.44 39
4730.60 40
4730.76 41
4730.92 43
4731.08 45
4731.23 47
4731.39 49
4731.55 50
4731.71 51
4731.86 51
4732.02 51
4732.18 52
4732.34 53
4732.50 55
4732.65 57
4732.81 59
4732.97 61
4733.13 62
4733.28 63
4733.44 64
4733.60 64
4733.76 64
4733.92 64
4734.07 64
4734.23 65
4734.39 65
4734.55 65
4734.70 65
4734.86 64
4735.02 62
4735.18 59
4735.34 55
4735.49 51
4735.65 47
4735.81 45
4735.97 44
4736.12 44
4736.28 45
4736.44 47
4736.60 49
4736.76 50
4736.91 52
4737.07 53
4737.23 54
4737.39 54
4737.54 54
4737.70 53
4737.86 52
4738.02 50
4738.18 48
4738.33 46
4738.49 45
4738.65 45
4738.81 45
4738.97 47
4739.12 50
4739.28 53
4739.44 56
4739.60 59
4739.75 62
4739.91 64
4740.07 65
4740.23 65
4740.39 64
4740.54 63
4740.70 62
4740.86 60
4741.02 59
4741.18 57
4741.33 57
4741.49 56
4741.65 57
4741.81 57
4741.97 59
4742.12 60
4742.28 61
4742.44 61
4742.60 60
4742.75 60
4742.91 58
4743.07 57
4743.23 56
4743.39 56
4743.54 56
4743.70 58
4743.86 60
4744.02 61
4744.18 62
4744.33 61
4744.49 59
4744.65 56
4744.81 53
4744.97 49
4745.12 45
4745.28 43
4745.44 42
4745.60 42
4745.76 44
4745.91 46
4746.07 50
4746.23 53
4746.39 56
4746.55 58
4746.70 59
4746.86 58
4747.02 57
4747.18 56
4747.34 54
4747.49 54
4747.65 54
4747.81 55
4747.97 58
4748.13 61
4748.28 64
4748.44 67
4748.60 69
4748.76 71
4748.92 73
4749.07 74
4749.23 74
4749.39 73
4749.55 72
4749.71 70
4749.86 68
4750.02 66
4750.18 63
4750.34 61
4750.50 59
4750.65 57
4750.81 56
4750.97 55
4751.13 55
4751.29 56
4751.44 57
4751.60 57
4751.76 58
4751.92 58
4752.08 57
4752.24 56
4752.39 54
4752.55 53
4752.71 52
4752.87 51
4753.03 50
4753.18 51
4753.34 52
4753.50 52
4753.66 53
4753.82 53
4753.97 53
4754.13 52
4754.29 52
4754.45 52
4754.61 53
4754.76 55
4754.92 58
4755.08 60
4755.24 62
4755.40 63
4755.56 63
4755.71 62
4755.87 59
4756.03 56
4756.19 52
4756.35 48
4756.50 45
4756.66 43
4756.82 41
4756.98 41
4757.14 42
4757.29 44
4757.45 46
4757.61 48
4757.77 50
4757.93 51
4758.09 52
4758.24 52
4758.40 53
4758.56 55
4758.72 57
4758.88 61
4759.03 65
4759.19 70
4759.35 74
4759.51 78
4759.67 82
4759.83 84
4759.98 86
4760.14 87
4760.30 88
4760.46 88
4760.62 87
4760.78 86
4760.93 84
4761.09 82
4761.25 80
4761.41 78
4761.57 77
4761.72 76
4761.88 75
4762.04 75
4762.20 75
4762.36 74
4762.52 73
4762.67 71
4762.83 68
4762.99 65
4763.15 61
4763.31 58
4763.47 55
4763.62 53
4763.78 52
4763.94 51
4764.10 50
4764.26 50
4764.42 49
4764.57 49
4764.73 48
4764.89 47
4765.05 47
4765.21 46
4765.36 46
4765.52 47
4765.68 49
4765.84 51
4766.00 55
4766.16 59
4766.31 63
4766.47 68
4766.63 72
4766.79 75
4766.95 76
4767.11 77
4767.26 77
4767.42 75
4767.58 74
4767.74 72
4767.90 70
4768.06 68
4768.21 66
4768.37 65
4768.53 64
4768.69 63
4768.85 63
4769.01 63
4769.16 63
4769.32 63
4769.48 63
4769.64 64
4769.80 64
4769.96 64
4770.12 65
4770.27 65
4770.43 65
4770.59 65
4770.75 65
4770.91 64
4771.07 63
4771.22 62
4771.38 61
4771.54 61
4771.70 60
4771.86 59
4772.02 58
4772.17 57
4772.33 55
4772.49 53
4772.65 50
4772.81 48
4772.97 47
4773.12 47
4773.28 48
4773.44 50
4773.60 54
4773.76 59
4773.92 64
4774.08 69
4774.23 73
4774.39 77
4774.55 78
4774.71 78
4774.87 77
4775.03 75
4775.18 72
4775.34 69
4775.50 66
4775.66 63
4775.82 60
4775.98 58
4776.14 57
4776.29 56
4776.45 56
4776.61 56
4776.77 57
4776.93 57
4777.09 58
4777.24 59
4777.40 59
4777.56 59
4777.72 60
4777.88 60
4778.04 61
4778.20 61
4778.35 61
4778.51 61
4778.67 61
4778.83 61
4778.99 61
4779.15 62
4779.31 63
4779.46 64
4779.62 66
4779.78 67
4779.94 67
4780.10 66
4780.26 65
4780.42 63
4780.57 61
4780.73 59
4780.89 57
4781.05 56
4781.21 55
4781.37 53
4781.53 52
4781.68 51
4781.84 50
4782.00 50
4782.16 50
4782.32 51
4782.48 53
4782.64 56
4782.79 59
4782.95 62
4783.11 64
4783.27 66
4783.43 67
4783.59 68
4783.75 68
4783.90 68
4784.06 68
4784.22 68
4784.38 68
4784.54 68
4784.70 69
4784.86 70
4785.01 70
4785.17 71
4785.33 71
4785.49 70
4785.65 69
4785.81 66
4785.97 64
4786.12 61
4786.28 58
4786.44 55
4786.60 53
4786.76 51
4786.92 50
4787.08 49
4787.24 48
4787.39 48
4787.55 48
4787.71 49
4787.87 50
4788.03 51
4788.19 53
4788.35 54
4788.50 55
4788.66 55
4788.82 54
4788.98 53
4789.14 52
4789.30 50
4789.46 49
4789.62 48
4789.77 48
4789.93 49
4790.09 50
4790.25 52
4790.41 54
4790.57 57
4790.73 58
4790.89 59
4791.04 60
4791.20 59
4791.36 59
4791.52 58
4791.68 57
4791.84 55
4792.00 54
4792.16 52
4792.31 51
4792.47 49
4792.63 49
4792.79 49
4792.95 50
4793.11 52
4793.27 53
4793.43 53
4793.58 53
4793.74 53
4793.90 52
4794.06 50
4794.22 49
4794.38 49
4794.54 49
4794.70 49
4794.85 50
4795.01 50
4795.17 51
4795.33 51
4795.49 52
4795.65 53
4795.81 54
4795.97 55
4796.12 56
4796.28 57
4796.44 57
4796.60 56
4796.76 55
4796.92 54
4797.08 53
4797.24 52
4797.40 53
4797.55 54
4797.71 56
4797.87 58
4798.03 60
4798.19 61
4798.35 61
4798.51 60
4798.67 58
4798.82 56
4798.98 53
4799.14 50
4799.30 48
4799.46 45
4799.62 43
4799.78 40
4799.94 37
4800.10 35
4800.25 33
4800.41 32
4800.57 31
4800.73 32
4800.89 34
4801.05 35
4801.21 37
4801.37 39
4801.53 40
4801.68 41
4801.84 42
4802.00 43
4802.16 44
4802.32 46
4802.48 47
4802.64 49
4802.80 50
4802.96 51
4803.11 53
4803.27 53
4803.43 54
4803.59 54
4803.75 54
4803.91 54
4804.07 53
4804.23 52
4804.39 51
4804.55 50
4804.70 49
4804.86 48
4805.02 48
4805.18 47
4805.34 47
4805.50 46
4805.66 45
4805.82 43
4805.98 42
4806.13 40
4806.29 38
4806.45 37
4806.61 37
4806.77 38
4806.93 39
4807.09 42
4807.25 44
4807.41 46
4807.57 48
4807.72 48
4807.88 49
4808.04 50
4808.20 50
4808.36 52
4808.52 53
4808.68 55
4808.84 56
4809.00 57
4809.16 56
4809.31 55
4809.47 53
4809.63 51
4809.79 48
4809.95 46
4810.11 43
4810.27 40
4810.43 38
4810.59 37
4810.75 36
4810.91 37
4811.06 39
4811.22 42
4811.38 44
4811.54 47
4811.70 48
4811.86 48
4812.02 46
4812.18 44
4812.34 40
4812.50 37
4812.65 35
4812.81 34
4812.97 35
4813.13 37
4813.29 40
4813.45 43
4813.61 47
4813.77 50
4813.93 52
4814.09 53
4814.25 55
4814.41 55
4814.56 56
4814.72 57
4814.88 57
4815.04 58
4815.20 58
4815.36 59
4815.52 59
4815.68 59
4815.84 59
4816.00 60
4816.16 62
4816.31 64
4816.47 66
4816.63 68
4816.79 69
4816.95 68
4817.11 66
4817.27 63
4817.43 60
4817.59 57
4817.75 54
4817.91 52
4818.07 52
4818.22 53
4818.38 54
4818.54 56
4818.70 57
4818.86 57
4819.02 56
4819.18 53
4819.34 50
4819.50 46
4819.66 41
4819.82 37
4819.98 35
4820.13 33
4820.29 33
4820.45 34
4820.61 35
4820.77 36
4820.93 36
4821.09 35
4821.25 34
4821.41 31
4821.57 29
4821.73 27
4821.89 26
4822.05 26
4822.20 27
4822.36 28
4822.52 29
4822.68 30
4822.84 31
4823.00 31
4823.16 32
4823.32 33
4823.48 36
4823.64 38
4823.80 42
4823.96 45
4824.12 48
4824.28 51
4824.43 53
4824.59 55
4824.75 56
4824.91 57
4825.07 58
4825.23 58
4825.39 57
4825.55 56
4825.71 54
4825.87 52
4826.03 49
4826.19 47
4826.35 44
4826.51 42
4826.66 40
4826.82 40
4826.98 40
4827.14 40
4827.30 42
4827.46 43
4827.62 45
4827.78 46
4827.94 47
4828.10 48
4828.26 48
4828.42 47
4828.58 46
4828.74 44
4828.90 43
4829.05 42
4829.21 43
4829.37 44
4829.53 46
4829.69 49
4829.85 52
4830.01 55
4830.17 58
4830.33 59
4830.49 60
4830.65 59
4830.81 58
4830.97 57
4831.13 55
4831.29 54
4831.45 53
4831.60 52
4831.76 51
4831.92 50
4832.08 50
4832.24 50
4832.40 50
4832.56 50
4832.72 49
4832.88 48
4833.04 46
4833.20 44
4833.36 41
4833.52 39
4833.68 36
4833.84 34
4834.00 32
4834.16 31
4834.31 30
4834.47 30
4834.63 31
4834.79 34
4834.95 36
4835.11 40
4835.27 44
4835.43 47
4835.59 50
4835.75 53
4835.91 55
4836.07 55
4836.23 55
4836.39 54
4836.55 53
4836.71 52
4836.87 50
4837.03 49
4837.19 48
4837.34 47
4837.50 45
4837.66 44
4837.82 43
4837.98 41
4838.14 40
4838.30 39
4838.46 39
4838.62 39
4838.78 39
4838.94 39
4839.10 39
4839.26 40
4839.42 40
4839.58 41
4839.74 42
4839.90 44
4840.06 46
4840.22 49
4840.38 51
4840.53 54
4840.69 57
4840.85 59
4841.01 60
4841.17 60
4841.33 59
4841.49 58
4841.65 55
4841.81 52
4841.97 49
4842.13 47
4842.29 46
4842.45 45
4842.61 46
4842.77 49
4842.93 52
4843.09 56
4843.25 59
4843.41 61
4843.57 63
4843.73 63
4843.89 63
4844.05 63
4844.21 62
4844.36 62
4844.52 63
4844.68 63
4844.84 64
4845.00 65
4845.16 65
4845.32 66
4845.48 65
4845.64 65
4845.80 63
4845.96 62
4846.12 60
4846.28 59
4846.44 57
4846.60 57
4846.76 56
4846.92 57
4847.08 58
4847.24 58
4847.40 59
4847.56 60
4847.72 61
4847.88 61
4848.04 61
4848.20 60
4848.36 59
4848.52 58
4848.68 56
4848.83 54
4848.99 51
4849.15 49
4849.31 47
4849.47 46
4849.63 45
4849.79 44
4849.95 44
4850.11 44
4850.27 44
4850.43 45
4850.59 46
4850.75 46
4850.91 48
4851.07 49
4851.23 51
4851.39 52
4851.55 53
4851.71 52
4851.87 51
4852.03 48
4852.19 45
4852.35 42
4852.51 39
4852.67 37
4852.83 36
4852.99 36
4853.15 37
4853.31 40
4853.47 43
4853.63 47
4853.79 52
4853.95 56
4854.11 61
4854.27 66
4854.43 70
4854.58 72
4854.74 73
4854.90 73
4855.06 71
[truncated: 702,767 more chars]
