# Supplementary material for: Methylobacterium Species Promoting Rice and Barley Growth and Interaction Specificity Revealed with Whole-Cell Matrix-Assisted Laser Desorption / Ionization-Time-of-Flight Mass Spectrometry (MALDI-TOF/MS) Analysis
Source: PLoS One. 2015 Jun 8;10(6):e0129509. doi: 10.1371/journal.pone.0129509 (PMC4460032; doi:10.1371/journal.pone.0129509)
Supplement: S3 Data — (ZIP) [file pone.0129509.s003.zip › Supplementary data 3 (ms from barley)/33a.txt]

779.34 0
779.40 0
779.46 0
779.53 0
779.59 0
779.66 0
779.72 0
779.78 0
779.85 0
779.91 0
779.98 0
780.04 0
780.10 0
780.17 0
780.23 0
780.30 0
780.36 0
780.42 0
780.49 0
780.55 0
780.62 0
780.68 0
780.74 0
780.81 0
780.87 0
780.94 0
781.00 0
781.07 0
781.13 0
781.19 0
781.26 0
781.32 0
781.39 0
781.45 0
781.51 0
781.58 0
781.64 0
781.71 0
781.77 0
781.83 0
781.90 0
781.96 0
782.03 0
782.09 0
782.15 0
782.22 0
782.28 0
782.35 0
782.41 0
782.48 0
782.54 0
782.60 0
782.67 0
782.73 0
782.80 0
782.86 0
782.92 0
782.99 0
783.05 0
783.12 0
783.18 0
783.24 0
783.31 0
783.37 0
783.44 0
783.50 0
783.57 0
783.63 0
783.69 0
783.76 0
783.82 0
783.89 0
783.95 0
784.01 0
784.08 0
784.14 0
784.21 0
784.27 0
784.34 0
784.40 0
784.46 0
784.53 0
784.59 0
784.66 0
784.72 0
784.79 0
784.85 0
784.91 0
784.98 0
785.04 0
785.11 0
785.17 0
785.23 0
785.30 0
785.36 0
785.43 0
785.49 0
785.56 0
785.62 0
785.68 0
785.75 0
785.81 0
785.88 0
785.94 0
786.01 0
786.07 0
786.13 0
786.20 0
786.26 0
786.33 0
786.39 0
786.46 0
786.52 0
786.58 0
786.65 0
786.71 0
786.78 0
786.84 0
786.91 0
786.97 0
787.03 0
787.10 0
787.16 0
787.23 0
787.29 0
787.36 0
787.42 0
787.48 0
787.55 0
787.61 0
787.68 0
787.74 0
787.81 0
787.87 0
787.93 0
788.00 0
788.06 0
788.13 0
788.19 0
788.26 0
788.32 0
788.39 0
788.45 0
788.51 0
788.58 0
788.64 0
788.71 0
788.77 0
788.84 0
788.90 0
788.96 0
789.03 0
789.09 0
789.16 0
789.22 0
789.29 0
789.35 0
789.42 0
789.48 0
789.54 0
789.61 0
789.67 0
789.74 0
789.80 0
789.87 0
789.93 0
790.00 0
790.06 0
790.12 0
790.19 0
790.25 0
790.32 0
790.38 0
790.45 0
790.51 0
790.58 0
790.64 0
790.70 0
790.77 0
790.83 0
790.90 0
790.96 0
791.03 0
791.09 0
791.16 0
791.22 0
791.28 0
791.35 0
791.41 0
791.48 0
791.54 0
791.61 0
791.67 0
791.74 0
791.80 0
791.86 0
791.93 0
791.99 0
792.06 0
792.12 0
792.19 0
792.25 0
792.32 0
792.38 0
792.45 0
792.51 0
792.57 0
792.64 0
792.70 0
792.77 0
792.83 0
792.90 0
792.96 0
793.03 0
793.09 0
793.16 0
793.22 0
793.28 0
793.35 0
793.41 0
793.48 0
793.54 0
793.61 0
793.67 0
793.74 0
793.80 0
793.87 0
793.93 0
793.99 0
794.06 0
794.12 0
794.19 0
794.25 0
794.32 0
794.38 0
794.45 0
794.51 0
794.58 0
794.64 0
794.71 0
794.77 0
794.83 0
794.90 0
794.96 0
795.03 0
795.09 0
795.16 0
795.22 0
795.29 0
795.35 0
795.42 0
795.48 0
795.55 0
795.61 0
795.68 0
795.74 0
795.80 0
795.87 0
795.93 0
796.00 0
796.06 0
796.13 0
796.19 0
796.26 0
796.32 0
796.39 0
796.45 0
796.52 0
796.58 0
796.65 0
796.71 0
796.77 0
796.84 0
796.90 0
796.97 0
797.03 0
797.10 0
797.16 0
797.23 0
797.29 0
797.36 0
797.42 0
797.49 0
797.55 0
797.62 0
797.68 0
797.75 0
797.81 0
797.88 0
797.94 0
798.00 0
798.07 0
798.13 0
798.20 0
798.26 0
798.33 0
798.39 0
798.46 0
798.52 0
798.59 0
798.65 0
798.72 0
798.78 0
798.85 0
798.91 0
798.98 0
799.04 0
799.11 0
799.17 0
799.24 0
799.30 0
799.37 0
799.43 0
799.49 0
799.56 0
799.62 0
799.69 0
799.75 0
799.82 0
799.88 0
799.95 0
800.01 0
800.08 0
800.14 0
800.21 0
800.27 0
800.34 0
800.40 0
800.47 0
800.53 0
800.60 0
800.66 0
800.73 0
800.79 0
800.86 0
800.92 0
800.99 0
801.05 0
801.12 0
801.18 0
801.25 0
801.31 0
801.38 0
801.44 0
801.51 0
801.57 0
801.63 0
801.70 0
801.76 0
801.83 0
801.89 0
801.96 0
802.02 0
802.09 0
802.15 0
802.22 0
802.28 0
802.35 0
802.41 0
802.48 0
802.54 0
802.61 0
802.67 0
802.74 0
802.80 0
802.87 0
802.93 0
803.00 0
803.06 0
803.13 0
803.19 0
803.26 0
803.32 0
803.39 0
803.45 0
803.52 0
803.58 0
803.65 0
803.71 0
803.78 0
803.84 0
803.91 0
803.97 0
804.04 0
804.10 0
804.17 0
804.23 0
804.30 0
804.36 0
804.43 0
804.49 0
804.56 0
804.62 0
804.69 0
804.75 0
804.82 0
804.88 0
804.95 0
805.01 0
805.08 0
805.14 0
805.21 0
805.27 0
805.34 0
805.40 0
805.47 0
805.53 0
805.60 0
805.66 0
805.73 0
805.79 0
805.86 0
805.92 0
805.99 0
806.05 0
806.12 0
806.18 0
806.25 0
806.31 0
806.38 0
806.44 0
806.51 0
806.58 0
806.64 0
806.71 0
806.77 0
806.84 0
806.90 0
806.97 0
807.03 0
807.10 0
807.16 0
807.23 0
807.29 0
807.36 0
807.42 0
807.49 0
807.55 0
807.62 0
807.68 0
807.75 0
807.81 0
807.88 0
807.94 0
808.01 0
808.07 0
808.14 0
808.20 0
808.27 0
808.33 0
808.40 0
808.46 0
808.53 0
808.59 0
808.66 0
808.72 0
808.79 0
808.86 0
808.92 0
808.99 0
809.05 0
809.12 0
809.18 0
809.25 0
809.31 0
809.38 0
809.44 0
809.51 0
809.57 0
809.64 0
809.70 0
809.77 0
809.83 0
809.90 0
809.96 0
810.03 0
810.09 0
810.16 0
810.22 0
810.29 0
810.36 0
810.42 0
810.49 0
810.55 0
810.62 0
810.68 0
810.75 0
810.81 0
810.88 0
810.94 0
811.01 0
811.07 0
811.14 0
811.20 0
811.27 0
811.33 0
811.40 0
811.47 0
811.53 0
811.60 0
811.66 0
811.73 0
811.79 0
811.86 0
811.92 0
811.99 0
812.05 0
812.12 0
812.18 0
812.25 0
812.31 0
812.38 0
812.44 0
812.51 0
812.58 0
812.64 0
812.71 0
812.77 0
812.84 0
812.90 0
812.97 0
813.03 0
813.10 0
813.16 0
813.23 0
813.29 0
813.36 0
813.43 0
813.49 0
813.56 0
813.62 0
813.69 0
813.75 0
813.82 0
813.88 0
813.95 0
814.01 0
814.08 0
814.14 0
814.21 0
814.28 0
814.34 0
814.41 0
814.47 0
814.54 0
814.60 0
814.67 0
814.73 0
814.80 0
814.86 0
814.93 0
814.99 0
815.06 0
815.13 0
815.19 0
815.26 0
815.32 0
815.39 0
815.45 0
815.52 0
815.58 0
815.65 0
815.71 0
815.78 0
815.85 0
815.91 0
815.98 0
816.04 0
816.11 0
816.17 0
816.24 0
816.30 0
816.37 0
816.44 0
816.50 0
816.57 0
816.63 0
816.70 0
816.76 0
816.83 0
816.89 0
816.96 0
817.02 0
817.09 0
817.16 0
817.22 0
817.29 0
817.35 0
817.42 0
817.48 0
817.55 0
817.61 0
817.68 0
817.75 0
817.81 0
817.88 0
817.94 0
818.01 0
818.07 0
818.14 0
818.20 0
818.27 0
818.34 0
818.40 0
818.47 0
818.53 0
818.60 0
818.66 0
818.73 0
818.79 0
818.86 0
818.93 0
818.99 0
819.06 0
819.12 0
819.19 0
819.25 0
819.32 0
819.39 0
819.45 0
819.52 0
819.58 0
819.65 0
819.71 0
819.78 0
819.84 0
819.91 0
819.98 0
820.04 0
820.11 0
820.17 0
820.24 0
820.30 0
820.37 0
820.44 0
820.50 0
820.57 0
820.63 0
820.70 0
820.76 0
820.83 0
820.90 0
820.96 0
821.03 0
821.09 0
821.16 0
821.22 0
821.29 0
821.35 0
821.42 0
821.49 0
821.55 0
821.62 0
821.68 0
821.75 0
821.81 0
821.88 0
821.95 0
822.01 0
822.08 0
822.14 0
822.21 0
822.27 0
822.34 0
822.41 0
822.47 0
822.54 0
822.60 0
822.67 0
822.74 0
822.80 0
822.87 0
822.93 0
823.00 0
823.06 0
823.13 0
823.20 0
823.26 0
823.33 0
823.39 0
823.46 0
823.52 0
823.59 0
823.66 0
823.72 0
823.79 0
823.85 0
823.92 0
823.98 0
824.05 0
824.12 0
824.18 0
824.25 0
824.31 0
824.38 0
824.45 0
824.51 0
824.58 0
824.64 0
824.71 0
824.77 0
824.84 0
824.91 0
824.97 0
825.04 0
825.10 0
825.17 0
825.24 0
825.30 0
825.37 0
825.43 0
825.50 0
825.56 0
825.63 0
825.70 0
825.76 0
825.83 0
825.89 0
825.96 0
826.03 0
826.09 0
826.16 0
826.22 0
826.29 0
826.36 0
826.42 0
826.49 0
826.55 0
826.62 0
826.68 0
826.75 0
826.82 0
826.88 0
826.95 0
827.01 0
827.08 0
827.15 0
827.21 0
827.28 0
827.34 0
827.41 0
827.48 0
827.54 0
827.61 0
827.67 0
827.74 0
827.81 0
827.87 0
827.94 0
828.00 0
828.07 0
828.14 0
828.20 0
828.27 0
828.33 0
828.40 0
828.47 0
828.53 0
828.60 0
828.66 0
828.73 0
828.80 0
828.86 0
828.93 0
828.99 0
829.06 0
829.13 0
829.19 0
829.26 0
829.32 0
829.39 0
829.46 0
829.52 0
829.59 0
829.65 0
829.72 0
829.79 0
829.85 0
829.92 0
829.98 0
830.05 0
830.12 0
830.18 0
830.25 0
830.31 0
830.38 0
830.45 0
830.51 0
830.58 0
830.64 0
830.71 0
830.78 0
830.84 0
830.91 0
830.97 0
831.04 0
831.11 0
831.17 0
831.24 0
831.30 0
831.37 0
831.44 0
831.50 0
831.57 0
831.64 0
831.70 0
831.77 0
831.83 0
831.90 0
831.97 0
832.03 0
832.10 0
832.16 0
832.23 0
832.30 0
832.36 0
832.43 0
832.49 0
832.56 0
832.63 0
832.69 0
832.76 0
832.83 0
832.89 0
832.96 0
833.02 0
833.09 0
833.16 0
833.22 0
833.29 0
833.35 0
833.42 0
833.49 0
833.55 0
833.62 0
833.69 0
833.75 0
833.82 0
833.88 0
833.95 0
834.02 0
834.08 0
834.15 0
834.22 0
834.28 0
834.35 0
834.41 0
834.48 0
834.55 0
834.61 0
834.68 0
834.75 0
834.81 0
834.88 0
834.94 0
835.01 0
835.08 0
835.14 0
835.21 0
835.28 0
835.34 0
835.41 0
835.47 0
835.54 0
835.61 0
835.67 0
835.74 0
835.81 0
835.87 0
835.94 0
836.00 0
836.07 0
836.14 0
836.20 0
836.27 0
836.34 0
836.40 0
836.47 0
836.53 0
836.60 0
836.67 0
836.73 0
836.80 0
836.87 0
836.93 0
837.00 0
837.06 0
837.13 0
837.20 0
837.26 0
837.33 0
837.40 0
837.46 0
837.53 0
837.60 0
837.66 0
837.73 0
837.79 0
837.86 0
837.93 0
837.99 0
838.06 0
838.13 0
838.19 0
838.26 0
838.33 0
838.39 0
838.46 0
838.52 0
838.59 0
838.66 0
838.72 0
838.79 0
838.86 0
838.92 0
838.99 0
839.06 0
839.12 0
839.19 0
839.25 0
839.32 0
839.39 0
839.45 0
839.52 0
839.59 0
839.65 0
839.72 0
839.79 0
839.85 0
839.92 0
839.99 0
840.05 0
840.12 0
840.18 0
840.25 0
840.32 0
840.38 0
840.45 0
840.52 0
840.58 0
840.65 0
840.72 0
840.78 0
840.85 0
840.92 0
840.98 0
841.05 0
841.12 0
841.18 0
841.25 0
841.31 0
841.38 0
841.45 0
841.51 0
841.58 0
841.65 0
841.71 0
841.78 0
841.85 0
841.91 0
841.98 0
842.05 0
842.11 0
842.18 0
842.25 0
842.31 0
842.38 0
842.45 0
842.51 0
842.58 0
842.64 0
842.71 0
842.78 0
842.84 0
842.91 0
842.98 0
843.04 0
843.11 0
843.18 0
843.24 0
843.31 0
843.38 0
843.44 0
843.51 0
843.58 0
843.64 0
843.71 0
843.78 0
843.84 0
843.91 0
843.98 0
844.04 0
844.11 0
844.18 0
844.24 0
844.31 0
844.38 0
844.44 0
844.51 0
844.58 0
844.64 0
844.71 0
844.78 0
844.84 0
844.91 0
844.98 0
845.04 0
845.11 0
845.18 0
845.24 0
845.31 0
845.38 0
845.44 0
845.51 0
845.58 0
845.64 0
845.71 0
845.78 0
845.84 0
845.91 0
845.98 0
846.04 0
846.11 0
846.18 0
846.24 0
846.31 0
846.38 0
846.44 0
846.51 0
846.58 0
846.64 0
846.71 0
846.78 0
846.84 0
846.91 0
846.98 0
847.04 0
847.11 0
847.18 0
847.24 0
847.31 0
847.38 0
847.44 0
847.51 0
847.58 0
847.64 0
847.71 0
847.78 0
847.84 0
847.91 0
847.98 0
848.04 0
848.11 0
848.18 0
848.24 0
848.31 0
848.38 0
848.44 0
848.51 0
848.58 0
848.64 0
848.71 0
848.78 0
848.84 0
848.91 0
848.98 0
849.05 0
849.11 0
849.18 0
849.25 0
849.31 0
849.38 0
849.45 0
849.51 0
849.58 0
849.65 0
849.71 0
849.78 0
849.85 0
849.91 0
849.98 0
850.05 0
850.11 0
850.18 0
850.25 0
850.31 0
850.38 0
850.45 0
850.52 0
850.58 0
850.65 0
850.72 0
850.78 0
850.85 0
850.92 0
850.98 0
851.05 0
851.12 0
851.18 0
851.25 0
851.32 0
851.38 0
851.45 0
851.52 0
851.59 0
851.65 0
851.72 0
851.79 0
851.85 0
851.92 0
851.99 0
852.05 0
852.12 0
852.19 0
852.25 0
852.32 0
852.39 0
852.45 0
852.52 0
852.59 0
852.66 0
852.72 0
852.79 0
852.86 0
852.92 0
852.99 0
853.06 0
853.12 0
853.19 0
853.26 0
853.33 0
853.39 0
853.46 0
853.53 0
853.59 0
853.66 0
853.73 0
853.79 0
853.86 0
853.93 0
853.99 0
854.06 0
854.13 0
854.20 0
854.26 0
854.33 0
854.40 0
854.46 0
854.53 0
854.60 0
854.66 0
854.73 0
854.80 0
854.87 0
854.93 0
855.00 0
855.07 0
855.13 0
855.20 0
855.27 0
855.34 0
855.40 0
855.47 0
855.54 0
855.60 0
855.67 0
855.74 0
855.80 0
855.87 0
855.94 0
856.01 0
856.07 0
856.14 0
856.21 0
856.27 0
856.34 0
856.41 0
856.48 0
856.54 0
856.61 0
856.68 0
856.74 0
856.81 0
856.88 0
856.94 0
857.01 0
857.08 0
857.15 0
857.21 0
857.28 0
857.35 0
857.41 0
857.48 0
857.55 0
857.62 0
857.68 0
857.75 0
857.82 0
857.88 0
857.95 0
858.02 0
858.09 0
858.15 0
858.22 0
858.29 0
858.35 0
858.42 0
858.49 0
858.56 0
858.62 0
858.69 0
858.76 0
858.82 0
858.89 0
858.96 0
859.03 0
859.09 0
859.16 0
859.23 0
859.30 0
859.36 0
859.43 0
859.50 0
859.56 0
859.63 0
859.70 0
859.77 0
859.83 0
859.90 0
859.97 0
860.03 0
860.10 0
860.17 0
860.24 0
860.30 0
860.37 0
860.44 0
860.51 0
860.57 0
860.64 0
860.71 0
860.77 0
860.84 0
860.91 0
860.98 0
861.04 0
861.11 0
861.18 0
861.24 0
861.31 0
861.38 0
861.45 0
861.51 0
861.58 0
861.65 0
861.72 0
861.78 0
861.85 0
861.92 0
861.99 0
862.05 0
862.12 0
862.19 0
862.25 0
862.32 0
862.39 0
862.46 0
862.52 0
862.59 0
862.66 0
862.73 0
862.79 0
862.86 0
862.93 0
862.99 0
863.06 0
863.13 0
863.20 0
863.26 0
863.33 0
863.40 0
863.47 0
863.53 0
863.60 0
863.67 0
863.74 0
863.80 0
863.87 0
863.94 0
864.01 0
864.07 0
864.14 0
864.21 0
864.27 0
864.34 0
864.41 0
864.48 0
864.54 0
864.61 0
864.68 0
864.75 0
864.81 0
864.88 0
864.95 0
865.02 0
865.08 0
865.15 0
865.22 0
865.29 0
865.35 0
865.42 0
865.49 0
865.56 0
865.62 0
865.69 0
865.76 0
865.83 0
865.89 0
865.96 0
866.03 0
866.10 0
866.16 0
866.23 0
866.30 0
866.37 0
866.43 0
866.50 0
866.57 0
866.64 0
866.70 0
866.77 0
866.84 0
866.91 0
866.97 0
867.04 0
867.11 0
867.18 0
867.24 0
867.31 0
867.38 0
867.45 0
867.51 0
867.58 0
867.65 0
867.72 0
867.78 0
867.85 0
867.92 0
867.99 0
868.05 0
868.12 0
868.19 0
868.26 0
868.32 0
868.39 0
868.46 0
868.53 0
868.59 0
868.66 0
868.73 0
868.80 0
868.86 0
868.93 0
869.00 0
869.07 0
869.13 0
869.20 0
869.27 0
869.34 0
869.40 0
869.47 0
869.54 0
869.61 0
869.67 0
869.74 0
869.81 0
869.88 0
869.94 0
870.01 0
870.08 0
870.15 0
870.22 0
870.28 0
870.35 0
870.42 0
870.49 0
870.55 0
870.62 0
870.69 0
870.76 0
870.82 0
870.89 0
870.96 0
871.03 0
871.09 0
871.16 0
871.23 0
871.30 0
871.37 0
871.43 0
871.50 0
871.57 0
871.64 0
871.70 0
871.77 0
871.84 0
871.91 0
871.97 0
872.04 0
872.11 0
872.18 0
872.25 0
872.31 0
872.38 0
872.45 0
872.52 0
872.58 0
872.65 0
872.72 0
872.79 0
872.85 0
872.92 0
872.99 0
873.06 0
873.13 0
873.19 0
873.26 0
873.33 0
873.40 0
873.46 0
873.53 0
873.60 0
873.67 0
873.74 0
873.80 0
873.87 0
873.94 0
874.01 0
874.07 0
874.14 0
874.21 0
874.28 0
874.35 0
874.41 0
874.48 0
874.55 0
874.62 0
874.68 0
874.75 0
874.82 0
874.89 0
874.96 0
875.02 0
875.09 0
875.16 0
875.23 0
875.29 0
875.36 0
875.43 0
875.50 0
875.57 0
875.63 0
875.70 0
875.77 0
875.84 0
875.90 0
875.97 0
876.04 0
876.11 0
876.18 0
876.24 0
876.31 0
876.38 0
876.45 0
876.52 0
876.58 0
876.65 0
876.72 0
876.79 0
876.85 0
876.92 0
876.99 0
877.06 0
877.13 0
877.19 0
877.26 0
877.33 0
877.40 0
877.47 0
877.53 0
877.60 0
877.67 0
877.74 0
877.81 0
877.87 0
877.94 0
878.01 0
878.08 0
878.15 0
878.21 0
878.28 0
878.35 0
878.42 0
878.48 0
878.55 0
878.62 0
878.69 0
878.76 0
878.82 0
878.89 0
878.96 0
879.03 0
879.10 0
879.16 0
879.23 0
879.30 0
879.37 0
879.44 0
879.50 0
879.57 0
879.64 0
879.71 0
879.78 0
879.84 0
879.91 0
879.98 0
880.05 0
880.12 0
880.18 0
880.25 0
880.32 0
880.39 0
880.46 0
880.52 0
880.59 0
880.66 0
880.73 0
880.80 0
880.86 0
880.93 0
881.00 0
881.07 0
881.14 0
881.20 0
881.27 0
881.34 0
881.41 0
881.48 0
881.54 0
881.61 0
881.68 0
881.75 0
881.82 0
881.89 0
881.95 0
882.02 0
882.09 0
882.16 0
882.23 0
882.29 0
882.36 0
882.43 0
882.50 0
882.57 0
882.63 0
882.70 0
882.77 0
882.84 0
882.91 0
882.97 0
883.04 0
883.11 0
883.18 0
883.25 0
883.32 0
883.38 0
883.45 0
883.52 0
883.59 0
883.66 0
883.72 0
883.79 0
883.86 0
883.93 0
884.00 0
884.06 0
884.13 0
884.20 0
884.27 0
884.34 0
884.41 0
884.47 0
884.54 0
884.61 0
884.68 0
884.75 0
884.81 0
884.88 0
884.95 0
885.02 0
885.09 0
885.16 0
885.22 0
885.29 0
885.36 0
885.43 0
885.50 0
885.56 0
885.63 0
885.70 0
885.77 0
885.84 0
885.91 0
885.97 0
886.04 0
886.11 0
886.18 0
886.25 0
886.32 0
886.38 0
886.45 0
886.52 0
886.59 0
886.66 0
886.72 0
886.79 0
886.86 0
886.93 0
887.00 0
887.07 0
887.13 0
887.20 0
887.27 0
887.34 0
887.41 0
887.48 0
887.54 0
887.61 0
887.68 0
887.75 0
887.82 0
887.89 0
887.95 0
888.02 0
888.09 0
888.16 0
888.23 0
888.30 0
888.36 0
888.43 0
888.50 0
888.57 0
888.64 0
888.71 0
888.77 0
888.84 0
888.91 0
888.98 0
889.05 0
889.12 0
889.18 0
889.25 0
889.32 0
889.39 0
889.46 0
889.53 0
889.59 0
889.66 0
889.73 0
889.80 0
889.87 0
889.94 0
890.00 0
890.07 0
890.14 0
890.21 0
890.28 0
890.35 0
890.41 0
890.48 0
890.55 0
890.62 0
890.69 0
890.76 0
890.83 0
890.89 0
890.96 0
891.03 0
891.10 0
891.17 0
891.24 0
891.30 0
891.37 0
891.44 0
891.51 0
891.58 0
891.65 0
891.71 0
891.78 0
891.85 0
891.92 0
891.99 0
892.06 0
892.13 0
892.19 0
892.26 0
892.33 0
892.40 0
892.47 0
892.54 0
892.60 0
892.67 0
892.74 0
892.81 0
892.88 0
892.95 0
893.02 0
893.08 0
893.15 0
893.22 0
893.29 0
893.36 0
893.43 0
893.50 0
893.56 0
893.63 0
893.70 0
893.77 0
893.84 0
893.91 0
893.98 0
894.04 0
894.11 0
894.18 0
894.25 0
894.32 0
894.39 0
894.46 0
894.52 0
894.59 0
894.66 0
894.73 0
894.80 0
894.87 0
894.94 0
895.00 0
895.07 0
895.14 0
895.21 0
895.28 0
895.35 0
895.42 0
895.48 0
895.55 0
895.62 0
895.69 0
895.76 0
895.83 0
895.90 0
895.96 0
896.03 0
896.10 0
896.17 0
896.24 0
896.31 0
896.38 0
896.44 0
896.51 0
896.58 0
896.65 0
896.72 0
896.79 0
896.86 0
896.92 0
896.99 0
897.06 0
897.13 0
897.20 0
897.27 0
897.34 0
897.41 0
897.47 0
897.54 0
897.61 0
897.68 0
897.75 0
897.82 0
897.89 0
897.95 0
898.02 0
898.09 0
898.16 0
898.23 0
898.30 0
898.37 0
898.44 0
898.50 0
898.57 0
898.64 0
898.71 0
898.78 0
898.85 0
898.92 0
898.99 0
899.05 0
899.12 0
899.19 0
899.26 0
899.33 0
899.40 0
899.47 0
899.54 0
899.60 0
899.67 0
899.74 0
899.81 0
899.88 0
899.95 0
900.02 0
900.09 0
900.15 0
900.22 0
900.29 0
900.36 0
900.43 0
900.50 0
900.57 0
900.64 0
900.70 0
900.77 0
900.84 0
900.91 0
900.98 0
901.05 0
901.12 0
901.19 0
901.26 0
901.32 0
901.39 0
901.46 0
901.53 0
901.60 0
901.67 0
901.74 0
901.81 0
901.87 0
901.94 0
902.01 0
902.08 0
902.15 0
902.22 0
902.29 0
902.36 0
902.43 0
902.49 0
902.56 0
902.63 0
902.70 0
902.77 0
902.84 0
902.91 0
902.98 0
903.05 0
903.11 0
903.18 0
903.25 0
903.32 0
903.39 0
903.46 0
903.53 0
903.60 0
903.67 0
903.73 0
903.80 0
903.87 0
903.94 0
904.01 0
904.08 0
904.15 0
904.22 0
904.29 0
904.35 0
904.42 0
904.49 0
904.56 0
904.63 0
904.70 0
904.77 0
904.84 0
904.91 0
904.98 0
905.04 0
905.11 0
905.18 0
905.25 0
905.32 0
905.39 0
905.46 0
905.53 0
905.60 0
905.66 0
905.73 0
905.80 0
905.87 0
905.94 0
906.01 0
906.08 0
906.15 0
906.22 0
906.29 0
906.35 0
906.42 0
906.49 0
906.56 0
906.63 0
906.70 0
906.77 0
906.84 0
906.91 0
906.98 0
907.04 0
907.11 0
907.18 0
907.25 0
907.32 0
907.39 0
907.46 0
907.53 0
907.60 0
907.67 0
907.74 0
907.80 0
907.87 0
907.94 0
908.01 0
908.08 0
908.15 0
908.22 0
908.29 0
908.36 0
908.43 0
908.50 0
908.56 0
908.63 0
908.70 0
908.77 0
908.84 0
908.91 0
908.98 0
909.05 0
909.12 0
909.19 0
909.26 0
909.32 0
909.39 0
909.46 0
909.53 0
909.60 0
909.67 0
909.74 0
909.81 0
909.88 0
909.95 0
910.02 0
910.09 0
910.15 0
910.22 0
910.29 0
910.36 0
910.43 0
910.50 0
910.57 0
910.64 0
910.71 0
910.78 0
910.85 0
910.92 0
910.98 0
911.05 0
911.12 0
911.19 0
911.26 0
911.33 0
911.40 0
911.47 0
911.54 0
911.61 0
911.68 0
911.75 0
911.81 0
911.88 0
911.95 0
912.02 0
912.09 0
912.16 0
912.23 0
912.30 0
912.37 0
912.44 0
912.51 0
912.58 0
912.65 0
912.71 0
912.78 0
912.85 0
912.92 0
912.99 0
913.06 0
913.13 0
913.20 0
913.27 0
913.34 0
913.41 0
913.48 0
913.55 0
913.62 0
913.68 0
913.75 0
913.82 0
913.89 0
913.96 0
914.03 0
914.10 0
914.17 0
914.24 0
914.31 0
914.38 0
914.45 0
914.52 0
914.59 0
914.66 0
914.72 0
914.79 0
914.86 0
914.93 0
915.00 0
915.07 0
915.14 0
915.21 0
915.28 0
915.35 0
915.42 0
915.49 0
915.56 0
915.63 0
915.70 0
915.76 0
915.83 0
915.90 0
915.97 0
916.04 0
916.11 0
916.18 0
916.25 0
916.32 0
916.39 0
916.46 0
916.53 0
916.60 0
916.67 0
916.74 0
916.81 0
916.87 0
916.94 0
917.01 0
917.08 0
917.15 0
917.22 0
917.29 0
917.36 0
917.43 0
917.50 0
917.57 0
917.64 0
917.71 0
917.78 0
917.85 0
917.92 0
917.99 0
918.06 0
918.12 0
918.19 0
918.26 0
918.33 0
918.40 0
918.47 0
918.54 0
918.61 0
918.68 0
918.75 0
918.82 0
918.89 0
918.96 0
919.03 0
919.10 0
919.17 0
919.24 0
919.31 0
919.38 0
919.44 0
919.51 0
919.58 0
919.65 0
919.72 0
919.79 0
919.86 0
919.93 0
920.00 0
920.07 0
920.14 0
920.21 0
920.28 0
920.35 0
920.42 0
920.49 0
920.56 0
920.63 0
920.70 0
920.77 0
920.84 0
920.91 0
920.97 0
921.04 0
921.11 0
921.18 0
921.25 0
921.32 0
921.39 0
921.46 0
921.53 0
921.60 0
921.67 0
921.74 0
921.81 0
921.88 0
921.95 0
922.02 0
922.09 0
922.16 0
922.23 0
922.30 0
922.37 0
922.44 0
922.51 0
922.58 0
922.64 0
922.71 0
922.78 0
922.85 0
922.92 0
922.99 0
923.06 0
923.13 0
923.20 0
923.27 0
923.34 0
923.41 0
923.48 0
923.55 0
923.62 0
923.69 0
923.76 0
923.83 0
923.90 0
923.97 0
924.04 0
924.11 0
924.18 0
924.25 0
924.32 0
924.39 0
924.46 0
924.53 0
924.60 0
924.67 0
924.74 0
924.80 0
924.87 0
924.94 0
925.01 0
925.08 0
925.15 0
925.22 0
925.29 0
925.36 0
925.43 0
925.50 0
925.57 0
925.64 0
925.71 0
925.78 0
925.85 0
925.92 0
925.99 0
926.06 0
926.13 0
926.20 0
926.27 0
926.34 0
926.41 0
926.48 0
926.55 0
926.62 0
926.69 0
926.76 0
926.83 0
926.90 0
926.97 0
927.04 0
927.11 0
927.18 0
927.25 0
927.32 0
927.39 0
927.46 0
927.53 0
927.60 0
927.67 0
927.73 0
927.80 0
927.87 0
927.94 0
928.01 0
928.08 0
928.15 0
928.22 0
928.29 0
928.36 0
928.43 0
928.50 0
928.57 0
928.64 0
928.71 0
928.78 0
928.85 0
928.92 0
928.99 0
929.06 0
929.13 0
929.20 0
929.27 0
929.34 0
929.41 0
929.48 0
929.55 0
929.62 0
929.69 0
929.76 0
929.83 0
929.90 0
929.97 0
930.04 0
930.11 0
930.18 0
930.25 0
930.32 0
930.39 0
930.46 0
930.53 0
930.60 0
930.67 0
930.74 0
930.81 0
930.88 0
930.95 0
931.02 0
931.09 0
931.16 0
931.23 0
931.30 0
931.37 0
931.44 0
931.51 0
931.58 0
931.65 0
931.72 0
931.79 0
931.86 0
931.93 0
932.00 0
932.07 0
932.14 0
932.21 0
932.28 0
932.35 0
932.42 0
932.49 0
932.56 0
932.63 0
932.70 0
932.77 0
932.84 0
932.91 0
932.98 0
933.05 0
933.12 0
933.19 0
933.26 0
933.33 0
933.40 0
933.47 0
933.54 0
933.61 0
933.68 0
933.75 0
933.82 0
933.89 0
933.96 0
934.03 0
934.10 0
934.17 0
934.24 0
934.31 0
934.38 0
934.45 0
934.52 0
934.59 0
934.66 0
934.73 0
934.80 0
934.87 0
934.94 0
935.01 0
935.08 0
935.15 0
935.22 0
935.29 0
935.36 0
935.43 0
935.50 0
935.57 0
935.64 0
935.71 0
935.78 0
935.85 0
935.92 0
935.99 0
936.06 0
936.13 0
936.20 0
936.27 0
936.34 0
936.41 0
936.48 0
936.55 0
936.62 0
936.69 0
936.76 0
936.83 0
936.90 0
936.97 0
937.04 0
937.11 0
937.18 0
937.25 0
937.33 0
937.40 0
937.47 0
937.54 0
937.61 0
937.68 0
937.75 0
937.82 0
937.89 0
937.96 0
938.03 0
938.10 0
938.17 0
938.24 0
938.31 0
938.38 0
938.45 0
938.52 0
938.59 0
938.66 0
938.73 0
938.80 0
938.87 0
938.94 0
939.01 0
939.08 0
939.15 0
939.22 0
939.29 0
939.36 0
939.43 0
939.50 0
939.57 0
939.64 0
939.71 0
939.78 0
939.85 0
939.92 0
939.99 0
940.06 0
940.13 0
940.20 0
940.27 0
940.35 0
940.42 0
940.49 0
940.56 0
940.63 0
940.70 0
940.77 0
940.84 0
940.91 0
940.98 0
941.05 0
941.12 0
941.19 0
941.26 0
941.33 0
941.40 0
941.47 0
941.54 0
941.61 0
941.68 0
941.75 0
941.82 0
941.89 0
941.96 0
942.03 0
942.10 0
942.17 0
942.24 0
942.31 0
942.38 0
942.46 0
942.53 0
942.60 0
942.67 0
942.74 0
942.81 0
942.88 0
942.95 0
943.02 0
943.09 0
943.16 0
943.23 0
943.30 0
943.37 0
943.44 0
943.51 0
943.58 0
943.65 0
943.72 0
943.79 0
943.86 0
943.93 0
944.00 0
944.07 0
944.14 0
944.22 0
944.29 0
944.36 0
944.43 0
944.50 0
944.57 0
944.64 0
944.71 0
944.78 0
944.85 0
944.92 0
944.99 0
945.06 0
945.13 0
945.20 0
945.27 0
945.34 0
945.41 0
945.48 0
945.55 0
945.62 0
945.70 0
945.77 0
945.84 0
945.91 0
945.98 0
946.05 0
946.12 0
946.19 0
946.26 0
946.33 0
946.40 0
946.47 0
946.54 0
946.61 0
946.68 0
946.75 0
946.82 0
946.89 0
946.96 0
947.04 0
947.11 0
947.18 0
947.25 0
947.32 0
947.39 0
947.46 0
947.53 0
947.60 0
947.67 0
947.74 0
947.81 0
947.88 0
947.95 0
948.02 0
948.09 0
948.16 0
948.23 0
948.31 0
948.38 0
948.45 0
948.52 0
948.59 0
948.66 0
948.73 0
948.80 0
948.87 0
948.94 0
949.01 0
949.08 0
949.15 0
949.22 0
949.29 0
949.36 0
949.44 0
949.51 0
949.58 0
949.65 0
949.72 0
949.79 0
949.86 0
949.93 0
950.00 0
950.07 0
950.14 0
950.21 0
950.28 0
950.35 0
950.42 0
950.49 0
950.57 0
950.64 0
950.71 0
950.78 0
950.85 0
950.92 0
950.99 0
951.06 0
951.13 0
951.20 0
951.27 0
951.34 0
951.41 0
951.48 0
951.56 0
951.63 0
951.70 0
951.77 0
951.84 0
951.91 0
951.98 0
952.05 0
952.12 0
952.19 0
952.26 0
952.33 0
952.40 0
952.47 0
952.55 0
952.62 0
952.69 0
952.76 0
952.83 0
952.90 0
952.97 0
953.04 0
953.11 0
953.18 0
953.25 0
953.32 0
953.39 0
953.47 0
953.54 0
953.61 0
953.68 0
953.75 0
953.82 0
953.89 0
953.96 0
954.03 0
954.10 0
954.17 0
954.24 0
954.31 0
954.39 0
954.46 0
954.53 0
954.60 0
954.67 0
954.74 0
954.81 0
954.88 0
954.95 0
955.02 0
955.09 0
955.16 0
955.24 0
955.31 0
955.38 0
955.45 0
955.52 0
955.59 0
955.66 0
955.73 0
955.80 0
955.87 0
955.94 0
956.02 0
956.09 0
956.16 0
956.23 0
956.30 0
956.37 0
956.44 0
956.51 0
956.58 0
956.65 0
956.72 0
956.80 0
956.87 0
956.94 0
957.01 0
957.08 0
957.15 0
957.22 0
957.29 0
957.36 0
957.43 0
957.50 0
957.58 0
957.65 0
957.72 0
957.79 0
957.86 0
957.93 0
958.00 0
958.07 0
958.14 0
958.21 0
958.28 0
958.36 0
958.43 0
958.50 0
958.57 0
958.64 0
958.71 0
958.78 0
958.85 0
958.92 0
958.99 0
959.07 0
959.14 0
959.21 0
959.28 0
959.35 0
959.42 0
959.49 0
959.56 0
959.63 0
959.70 0
959.78 0
959.85 0
959.92 0
959.99 0
960.06 0
960.13 0
960.20 0
960.27 0
960.34 0
960.41 0
960.49 0
960.56 0
960.63 0
960.70 0
960.77 0
960.84 0
960.91 0
960.98 0
961.05 0
961.13 0
961.20 0
961.27 0
961.34 0
961.41 0
961.48 0
961.55 0
961.62 0
961.69 0
961.76 0
961.84 0
961.91 0
961.98 0
962.05 0
962.12 0
962.19 0
962.26 0
962.33 0
962.40 0
962.48 0
962.55 0
962.62 0
962.69 0
962.76 0
962.83 0
962.90 0
962.97 0
963.05 0
963.12 0
963.19 0
963.26 0
963.33 0
963.40 0
963.47 0
963.54 0
963.61 0
963.69 0
963.76 0
963.83 0
963.90 0
963.97 0
964.04 0
964.11 0
964.18 0
964.25 0
964.33 0
964.40 0
964.47 0
964.54 0
964.61 0
964.68 0
964.75 0
964.82 0
964.90 0
964.97 0
965.04 0
965.11 0
965.18 0
965.25 0
965.32 0
965.39 0
965.47 0
965.54 0
965.61 0
965.68 0
965.75 0
965.82 0
965.89 0
965.96 0
966.04 0
966.11 0
966.18 0
966.25 0
966.32 0
966.39 0
966.46 0
966.53 0
966.61 0
966.68 0
966.75 0
966.82 0
966.89 0
966.96 0
967.03 0
967.10 0
967.18 0
967.25 0
967.32 0
967.39 0
967.46 0
967.53 0
967.60 0
967.67 0
967.75 0
967.82 0
967.89 0
967.96 0
968.03 0
968.10 0
968.17 0
968.25 0
968.32 0
968.39 0
968.46 0
968.53 0
968.60 0
968.67 0
968.74 0
968.82 0
968.89 0
968.96 0
969.03 0
969.10 0
969.17 0
969.24 0
969.32 0
969.39 0
969.46 0
969.53 0
969.60 0
969.67 0
969.74 0
969.81 0
969.89 0
969.96 0
970.03 0
970.10 0
970.17 0
970.24 0
970.31 0
970.39 0
970.46 0
970.53 0
970.60 0
970.67 0
970.74 0
970.81 0
970.89 0
970.96 0
971.03 0
971.10 0
971.17 0
971.24 0
971.31 0
971.39 0
971.46 0
971.53 0
971.60 0
971.67 0
971.74 0
971.81 0
971.89 0
971.96 0
972.03 0
972.10 0
972.17 0
972.24 0
972.32 0
972.39 0
972.46 0
972.53 0
972.60 0
972.67 0
972.74 0
972.82 0
972.89 0
972.96 0
973.03 0
973.10 0
973.17 0
973.24 0
973.32 0
973.39 0
973.46 0
973.53 0
973.60 0
973.67 0
973.75 0
973.82 0
973.89 0
973.96 0
974.03 0
974.10 0
974.17 0
974.25 0
974.32 0
974.39 0
974.46 0
974.53 0
974.60 0
974.68 0
974.75 0
974.82 0
974.89 0
974.96 0
975.03 0
975.10 0
975.18 0
975.25 0
975.32 0
975.39 0
975.46 0
975.53 0
975.61 0
975.68 0
975.75 0
975.82 0
975.89 0
975.96 0
976.04 0
976.11 0
976.18 0
976.25 0
976.32 0
976.39 0
976.47 0
976.54 0
976.61 0
976.68 0
976.75 0
976.82 0
976.90 0
976.97 0
977.04 0
977.11 0
977.18 0
977.25 0
977.33 0
977.40 0
977.47 0
977.54 0
977.61 0
977.68 0
977.76 0
977.83 0
977.90 0
977.97 0
978.04 0
978.11 0
978.19 0
978.26 0
978.33 0
978.40 0
978.47 0
978.54 0
978.62 0
978.69 0
978.76 0
978.83 0
978.90 0
978.97 0
979.05 0
979.12 0
979.19 0
979.26 0
979.33 0
979.40 0
979.48 0
979.55 0
979.62 0
979.69 0
979.76 0
979.83 0
979.91 0
979.98 0
980.05 0
980.12 0
980.19 0
980.27 0
980.34 0
980.41 0
980.48 0
980.55 0
980.62 0
980.70 0
980.77 0
980.84 0
980.91 0
980.98 0
981.06 0
981.13 0
981.20 0
981.27 0
981.34 0
981.41 0
981.49 0
981.56 0
981.63 0
981.70 0
981.77 0
981.85 0
981.92 0
981.99 0
982.06 0
982.13 0
982.20 0
982.28 0
982.35 0
982.42 0
982.49 0
982.56 0
982.64 0
982.71 0
982.78 0
982.85 0
982.92 0
982.99 0
983.07 0
983.14 0
983.21 0
983.28 0
983.35 0
983.43 0
983.50 0
983.57 0
983.64 0
983.71 0
983.79 0
983.86 0
983.93 0
984.00 0
984.07 0
984.14 0
984.22 0
984.29 0
984.36 0
984.43 0
984.50 0
984.58 0
984.65 0
984.72 0
984.79 0
984.86 0
984.94 0
985.01 0
985.08 0
985.15 0
985.22 0
985.30 0
985.37 0
985.44 0
985.51 0
985.58 0
985.66 0
985.73 0
985.80 0
985.87 0
985.94 0
986.02 0
986.09 0
986.16 0
986.23 0
986.30 0
986.38 0
986.45 0
986.52 0
986.59 0
986.66 0
986.74 0
986.81 0
986.88 0
986.95 0
987.02 0
987.10 0
987.17 0
987.24 0
987.31 0
987.38 0
987.46 0
987.53 0
987.60 0
987.67 0
987.74 0
987.82 0
987.89 0
987.96 0
988.03 0
988.10 0
988.18 0
988.25 0
988.32 0
988.39 0
988.46 0
988.54 0
988.61 0
988.68 0
988.75 0
988.82 0
988.90 0
988.97 0
989.04 0
989.11 0
989.19 0
989.26 0
989.33 0
989.40 0
989.47 0
989.55 0
989.62 0
989.69 0
989.76 0
989.83 0
989.91 0
989.98 0
990.05 0
990.12 0
990.19 0
990.27 0
990.34 0
990.41 0
990.48 0
990.56 0
990.63 0
990.70 0
990.77 0
990.84 0
990.92 0
990.99 0
991.06 0
991.13 0
991.21 0
991.28 0
991.35 0
991.42 0
991.49 0
991.57 0
991.64 0
991.71 0
991.78 0
991.85 0
991.93 0
992.00 0
992.07 0
992.14 0
992.22 0
992.29 0
992.36 0
992.43 0
992.50 0
992.58 0
992.65 0
992.72 0
992.79 0
992.87 0
992.94 0
993.01 0
993.08 0
993.15 0
993.23 0
993.30 0
993.37 0
993.44 0
993.52 0
993.59 0
993.66 0
993.73 0
993.80 0
993.88 0
993.95 0
994.02 0
994.09 0
994.17 0
994.24 0
994.31 0
994.38 0
994.46 0
994.53 0
994.60 0
994.67 0
994.74 0
994.82 0
994.89 0
994.96 0
995.03 0
995.11 0
995.18 0
995.25 0
995.32 0
995.40 0
995.47 0
995.54 0
995.61 0
995.68 0
995.76 0
995.83 0
995.90 0
995.97 0
996.05 0
996.12 0
996.19 0
996.26 0
996.34 0
996.41 0
996.48 0
996.55 0
996.63 0
996.70 0
996.77 0
996.84 0
996.91 0
996.99 0
997.06 0
997.13 0
997.20 0
997.28 0
997.35 0
997.42 0
997.49 0
997.57 0
997.64 0
997.71 0
997.78 0
997.86 0
997.93 0
998.00 0
998.07 0
998.15 0
998.22 0
998.29 0
998.36 0
998.44 0
998.51 0
998.58 0
998.65 0
998.73 0
998.80 0
998.87 0
998.94 0
999.01 0
999.09 0
999.16 0
999.23 0
999.30 0
999.38 0
999.45 0
999.52 0
999.59 0
999.67 0
999.74 0
999.81 0
999.88 0
999.96 0
1000.03 0
1000.10 0
1000.17 0
1000.25 0
1000.32 0
1000.39 0
1000.46 0
1000.54 0
1000.61 0
1000.68 0
1000.75 0
1000.83 0
1000.90 0
1000.97 0
1001.04 0
1001.12 0
1001.19 0
1001.26 0
1001.33 0
1001.41 0
1001.48 0
1001.55 0
1001.62 0
1001.70 0
1001.77 0
1001.84 0
1001.92 0
1001.99 0
1002.06 0
1002.13 0
1002.21 0
1002.28 0
1002.35 0
1002.42 0
1002.50 0
1002.57 0
1002.64 0
1002.71 0
1002.79 0
1002.86 0
1002.93 0
1003.00 0
1003.08 0
1003.15 0
1003.22 0
1003.29 0
1003.37 0
1003.44 0
1003.51 0
1003.58 0
1003.66 0
1003.73 0
1003.80 0
1003.88 0
1003.95 0
1004.02 0
1004.09 0
1004.17 0
1004.24 0
1004.31 0
1004.38 0
1004.46 0
1004.53 0
1004.60 0
1004.67 0
1004.75 0
1004.82 0
1004.89 0
1004.96 0
1005.04 0
1005.11 0
1005.18 0
1005.26 0
1005.33 0
1005.40 0
1005.47 0
1005.55 0
1005.62 0
1005.69 0
1005.76 0
1005.84 0
1005.91 0
1005.98 0
1006.06 0
1006.13 0
1006.20 0
1006.27 0
1006.35 0
1006.42 0
1006.49 0
1006.56 0
1006.64 0
1006.71 0
1006.78 0
1006.86 0
1006.93 0
1007.00 0
1007.07 0
1007.15 0
1007.22 0
1007.29 0
1007.36 0
1007.44 0
1007.51 0
1007.58 0
1007.66 0
1007.73 0
1007.80 0
1007.87 0
1007.95 0
1008.02 0
1008.09 0
1008.16 0
1008.24 0
1008.31 0
1008.38 0
1008.46 0
1008.53 0
1008.60 0
1008.67 0
1008.75 0
1008.82 0
1008.89 0
1008.97 0
1009.04 0
1009.11 0
1009.18 0
1009.26 0
1009.33 0
1009.40 0
1009.48 0
1009.55 0
1009.62 0
1009.69 0
1009.77 0
1009.84 0
1009.91 0
1009.99 0
1010.06 0
1010.13 0
1010.20 0
1010.28 0
1010.35 0
1010.42 0
1010.50 0
1010.57 0
1010.64 0
1010.71 0
1010.79 0
1010.86 0
1010.93 0
1011.01 0
1011.08 0
1011.15 0
1011.22 0
1011.30 0
1011.37 0
1011.44 0
1011.52 0
1011.59 0
1011.66 0
1011.73 0
1011.81 0
1011.88 0
1011.95 0
1012.03 0
1012.10 0
1012.17 0
1012.25 0
1012.32 0
1012.39 0
1012.46 0
1012.54 0
1012.61 0
1012.68 0
1012.76 0
1012.83 0
1012.90 0
1012.97 0
1013.05 0
1013.12 0
1013.19 0
1013.27 0
1013.34 0
1013.41 0
1013.49 0
1013.56 0
1013.63 0
1013.70 0
1013.78 0
1013.85 0
1013.92 0
1014.00 0
1014.07 0
1014.14 0
1014.22 0
1014.29 0
1014.36 0
1014.43 0
1014.51 0
1014.58 0
1014.65 0
1014.73 0
1014.80 0
1014.87 0
1014.95 0
1015.02 0
1015.09 0
1015.16 0
1015.24 0
1015.31 0
1015.38 0
1015.46 0
1015.53 0
1015.60 0
1015.68 0
1015.75 0
1015.82 0
1015.89 0
1015.97 0
1016.04 0
1016.11 0
1016.19 0
1016.26 0
1016.33 0
1016.41 0
1016.48 0
1016.55 0
1016.63 0
1016.70 0
1016.77 0
1016.84 0
1016.92 0
1016.99 0
1017.06 0
1017.14 0
1017.21 0
1017.28 0
1017.36 0
1017.43 0
1017.50 0
1017.58 0
1017.65 0
1017.72 0
1017.80 0
1017.87 0
1017.94 0
1018.01 0
1018.09 0
1018.16 0
1018.23 0
1018.31 0
1018.38 0
1018.45 0
1018.53 0
1018.60 0
1018.67 0
1018.75 0
1018.82 0
1018.89 0
1018.97 0
1019.04 0
1019.11 0
1019.19 0
1019.26 0
1019.33 0
1019.41 0
1019.48 0
1019.55 0
1019.62 0
1019.70 0
1019.77 0
1019.84 0
1019.92 0
1019.99 0
1020.06 0
1020.14 0
1020.21 0
1020.28 0
1020.36 0
1020.43 0
1020.50 0
1020.58 0
1020.65 0
1020.72 0
1020.80 0
1020.87 0
1020.94 0
1021.02 0
1021.09 0
1021.16 0
1021.24 0
1021.31 0
1021.38 0
1021.46 0
1021.53 0
1021.60 0
1021.68 0
1021.75 0
1021.82 0
1021.90 0
1021.97 0
1022.04 0
1022.11 0
1022.19 0
1022.26 0
1022.33 0
1022.41 0
1022.48 0
1022.55 0
1022.63 0
1022.70 0
1022.77 0
1022.85 0
1022.92 0
1022.99 0
1023.07 0
1023.14 0
1023.21 0
1023.29 0
1023.36 0
1023.43 0
1023.51 0
1023.58 0
1023.65 0
1023.73 0
1023.80 0
1023.87 0
1023.95 0
1024.02 0
1024.09 0
1024.17 0
1024.24 0
1024.31 0
1024.39 0
1024.46 0
1024.53 0
1024.61 0
1024.68 0
1024.75 0
1024.83 0
1024.90 0
1024.98 0
1025.05 0
1025.12 0
1025.20 0
1025.27 0
1025.34 0
1025.42 0
1025.49 0
1025.56 0
1025.64 0
1025.71 0
1025.78 0
1025.86 0
1025.93 0
1026.00 0
1026.08 0
1026.15 0
1026.22 0
1026.30 0
1026.37 0
1026.44 0
1026.52 0
1026.59 0
1026.66 0
1026.74 0
1026.81 0
1026.88 0
1026.96 0
1027.03 0
1027.10 0
1027.18 0
1027.25 0
1027.32 0
1027.40 0
1027.47 0
1027.55 0
1027.62 0
1027.69 0
1027.77 0
1027.84 0
1027.91 0
1027.99 0
1028.06 0
1028.13 0
1028.21 0
1028.28 0
1028.35 0
1028.43 1
1028.50 1
1028.57 1
1028.65 1
1028.72 1
1028.79 1
1028.87 1
1028.94 1
1029.02 1
1029.09 1
1029.16 0
1029.24 0
1029.31 0
1029.38 0
1029.46 1
1029.53 1
1029.60 1
1029.68 1
1029.75 1
1029.82 1
1029.90 0
1029.97 0
1030.05 0
1030.12 0
1030.19 0
1030.27 0
1030.34 0
1030.41 0
1030.49 0
1030.56 1
1030.63 1
1030.71 1
1030.78 1
1030.85 0
1030.93 0
1031.00 0
1031.08 0
1031.15 0
1031.22 0
1031.30 0
1031.37 0
1031.44 0
1031.52 0
1031.59 0
1031.66 0
1031.74 0
1031.81 0
1031.89 0
1031.96 0
1032.03 0
1032.11 0
1032.18 0
1032.25 0
1032.33 0
1032.40 0
1032.47 0
1032.55 0
1032.62 0
1032.70 0
1032.77 1
1032.84 1
1032.92 1
1032.99 1
1033.06 1
1033.14 1
1033.21 1
1033.28 1
1033.36 1
1033.43 1
1033.51 1
1033.58 1
1033.65 1
1033.73 1
1033.80 1
1033.87 1
1033.95 0
1034.02 0
1034.10 0
1034.17 0
1034.24 0
1034.32 0
1034.39 0
1034.46 0
1034.54 0
1034.61 0
1034.69 0
1034.76 0
1034.83 0
1034.91 0
1034.98 1
1035.05 1
1035.13 1
1035.20 1
1035.28 1
1035.35 1
1035.42 1
1035.50 1
1035.57 1
1035.64 0
1035.72 0
1035.79 0
1035.87 0
1035.94 0
1036.01 0
1036.09 1
1036.16 1
1036.23 1
1036.31 1
1036.38 1
1036.46 1
1036.53 1
1036.60 1
1036.68 1
1036.75 1
1036.82 1
1036.90 1
1036.97 1
1037.05 1
1037.12 1
1037.19 1
1037.27 1
1037.34 0
1037.42 0
1037.49 0
1037.56 0
1037.64 0
1037.71 0
1037.78 0
1037.86 1
1037.93 1
1038.01 1
1038.08 1
1038.15 1
1038.23 1
1038.30 0
1038.38 0
1038.45 0
1038.52 0
1038.60 0
1038.67 0
1038.74 0
1038.82 0
1038.89 0
1038.97 0
1039.04 0
1039.11 0
1039.19 0
1039.26 0
1039.34 0
1039.41 0
1039.48 0
1039.56 0
1039.63 0
1039.71 0
1039.78 0
1039.85 1
1039.93 1
1040.00 1
1040.08 1
1040.15 1
1040.22 1
1040.30 0
1040.37 0
1040.44 0
1040.52 0
1040.59 0
1040.67 0
1040.74 0
1040.81 0
1040.89 0
1040.96 0
1041.04 0
1041.11 0
1041.18 0
1041.26 0
1041.33 0
1041.41 0
1041.48 0
1041.55 0
1041.63 0
1041.70 0
1041.78 0
1041.85 0
1041.92 0
1042.00 0
1042.07 0
1042.15 0
1042.22 0
1042.29 0
1042.37 1
1042.44 0
1042.52 0
1042.59 0
1042.66 0
1042.74 0
1042.81 0
1042.89 0
1042.96 0
1043.03 0
1043.11 0
1043.18 0
1043.26 0
1043.33 0
1043.40 0
1043.48 0
1043.55 0
1043.63 0
1043.70 0
1043.77 0
1043.85 0
1043.92 0
1044.00 0
1044.07 0
1044.15 1
1044.22 1
1044.29 1
1044.37 1
1044.44 1
1044.52 1
1044.59 0
1044.66 0
1044.74 0
1044.81 0
1044.89 0
1044.96 0
1045.03 0
1045.11 1
1045.18 1
1045.26 1
1045.33 1
1045.40 2
1045.48 2
1045.55 2
1045.63 2
1045.70 1
1045.78 1
1045.85 1
1045.92 2
1046.00 2
1046.07 2
1046.15 2
1046.22 2
1046.29 2
1046.37 2
1046.44 2
1046.52 2
1046.59 1
1046.67 1
1046.74 1
1046.81 1
1046.89 0
1046.96 0
1047.04 1
1047.11 1
1047.18 1
1047.26 1
1047.33 1
1047.41 2
1047.48 2
1047.56 2
1047.63 2
1047.70 1
1047.78 1
1047.85 1
1047.93 1
1048.00 1
1048.07 1
1048.15 1
1048.22 1
1048.30 0
1048.37 0
1048.45 0
1048.52 0
1048.59 0
1048.67 1
1048.74 1
1048.82 1
1048.89 2
1048.97 2
1049.04 2
1049.11 2
1049.19 2
1049.26 1
1049.34 1
1049.41 1
1049.49 1
1049.56 1
1049.63 1
1049.71 1
1049.78 1
1049.86 1
1049.93 1
1050.01 1
1050.08 1
1050.15 1
1050.23 1
1050.30 1
1050.38 1
1050.45 1
1050.53 2
1050.60 2
1050.67 2
1050.75 2
1050.82 2
1050.90 2
1050.97 2
1051.05 2
1051.12 2
1051.19 1
1051.27 1
1051.34 1
1051.42 1
1051.49 1
1051.57 1
1051.64 1
1051.71 1
1051.79 1
1051.86 1
1051.94 1
1052.01 1
1052.09 1
1052.16 1
1052.23 1
1052.31 1
1052.38 1
1052.46 1
1052.53 1
1052.61 1
1052.68 1
1052.76 1
1052.83 2
1052.90 2
1052.98 2
1053.05 2
1053.13 2
1053.20 2
1053.28 2
1053.35 2
1053.43 2
1053.50 2
1053.57 2
1053.65 2
1053.72 2
1053.80 1
1053.87 1
1053.95 1
1054.02 1
1054.09 1
1054.17 1
1054.24 1
1054.32 0
1054.39 0
1054.47 0
1054.54 0
1054.62 0
1054.69 0
1054.76 0
1054.84 0
1054.91 0
1054.99 0
1055.06 0
1055.14 0
1055.21 0
1055.29 0
1055.36 0
1055.43 0
1055.51 0
1055.58 0
1055.66 0
1055.73 0
1055.81 0
1055.88 0
1055.96 0
1056.03 0
1056.11 0
1056.18 0
1056.25 0
1056.33 0
1056.40 0
1056.48 0
1056.55 0
1056.63 0
1056.70 0
1056.78 0
1056.85 0
1056.92 0
1057.00 0
1057.07 1
1057.15 1
1057.22 1
1057.30 0
1057.37 0
1057.45 1
1057.52 1
1057.60 1
1057.67 1
1057.74 1
1057.82 1
1057.89 1
1057.97 1
1058.04 1
1058.12 0
1058.19 0
1058.27 0
1058.34 0
1058.42 1
1058.49 1
1058.56 1
1058.64 1
1058.71 1
1058.79 1
1058.86 0
1058.94 0
1059.01 0
1059.09 0
1059.16 0
1059.24 0
1059.31 0
1059.39 1
1059.46 1
1059.53 1
1059.61 1
1059.68 1
1059.76 1
1059.83 1
1059.91 1
1059.98 1
1060.06 2
1060.13 2
1060.21 2
1060.28 2
1060.36 2
1060.43 2
1060.51 1
1060.58 1
1060.65 1
1060.73 1
1060.80 1
1060.88 1
1060.95 1
1061.03 2
1061.10 2
1061.18 2
1061.25 2
1061.33 2
1061.40 2
1061.48 2
1061.55 2
1061.63 2
1061.70 1
1061.77 1
1061.85 1
1061.92 1
1062.00 1
1062.07 1
1062.15 2
1062.22 2
1062.30 3
1062.37 3
1062.45 3
1062.52 3
1062.60 3
1062.67 3
1062.75 2
1062.82 2
1062.90 2
1062.97 1
1063.04 1
1063.12 1
1063.19 2
1063.27 2
1063.34 2
1063.42 2
1063.49 2
1063.57 1
1063.64 1
1063.72 1
1063.79 2
1063.87 2
1063.94 3
1064.02 3
1064.09 3
1064.17 3
1064.24 3
1064.32 3
1064.39 3
1064.47 2
1064.54 2
1064.61 3
1064.69 3
1064.76 3
1064.84 3
1064.91 3
1064.99 3
1065.06 3
1065.14 3
1065.21 2
1065.29 2
1065.36 2
1065.44 1
1065.51 1
1065.59 1
1065.66 2
1065.74 2
1065.81 2
1065.89 2
1065.96 2
1066.04 3
1066.11 3
1066.19 3
1066.26 3
1066.34 3
1066.41 3
1066.49 3
1066.56 3
1066.64 2
1066.71 2
1066.79 2
1066.86 2
1066.93 2
1067.01 2
1067.08 2
1067.16 3
1067.23 3
1067.31 4
1067.38 5
1067.46 5
1067.53 6
1067.61 6
1067.68 6
1067.76 6
1067.83 6
1067.91 5
1067.98 5
1068.06 5
1068.13 5
1068.21 4
1068.28 4
1068.36 4
1068.43 4
1068.51 4
1068.58 3
1068.66 2
1068.73 2
1068.81 1
1068.88 1
1068.96 0
1069.03 0
1069.11 0
1069.18 0
1069.26 0
1069.33 0
1069.41 0
1069.48 1
1069.56 1
1069.63 1
1069.71 2
1069.78 2
1069.86 2
1069.93 1
1070.01 1
1070.08 1
1070.16 1
1070.23 1
1070.31 1
1070.38 1
1070.46 2
1070.53 2
1070.61 2
1070.68 2
1070.76 2
1070.83 2
1070.91 2
1070.98 2
1071.06 1
1071.13 1
1071.21 1
1071.28 1
1071.36 1
1071.43 1
1071.51 2
1071.58 2
1071.66 2
1071.73 2
1071.81 2
1071.88 2
1071.96 1
1072.03 1
1072.11 1
1072.18 1
1072.26 0
1072.33 0
1072.41 0
1072.48 1
1072.56 1
1072.63 1
1072.71 1
1072.78 2
1072.86 2
1072.93 3
1073.01 3
1073.08 3
1073.16 3
1073.23 3
1073.31 2
1073.38 1
1073.46 0
1073.53 0
1073.61 0
1073.68 0
1073.76 0
1073.83 0
1073.91 1
1073.98 1
1074.06 1
1074.14 1
1074.21 1
1074.29 1
1074.36 1
1074.44 1
1074.51 1
1074.59 1
1074.66 1
1074.74 1
1074.81 1
1074.89 1
1074.96 1
1075.04 1
1075.11 1
1075.19 1
1075.26 1
1075.34 2
1075.41 2
1075.49 3
1075.56 3
1075.64 3
1075.71 3
1075.79 3
1075.86 3
1075.94 3
1076.01 3
1076.09 3
1076.16 2
1076.24 2
1076.32 2
1076.39 2
1076.47 2
1076.54 3
1076.62 3
1076.69 3
1076.77 3
1076.84 4
1076.92 4
1076.99 4
1077.07 5
1077.14 5
1077.22 6
1077.29 6
1077.37 6
1077.44 6
1077.52 6
1077.59 6
1077.67 5
1077.74 5
1077.82 5
1077.89 5
1077.97 5
1078.05 5
1078.12 5
1078.20 5
1078.27 5
1078.35 5
1078.42 5
1078.50 5
1078.57 5
1078.65 4
1078.72 4
1078.80 3
1078.87 3
1078.95 3
1079.02 4
1079.10 4
1079.17 4
1079.25 5
1079.33 5
1079.40 5
1079.48 5
1079.55 5
1079.63 4
1079.70 4
1079.78 4
1079.85 4
1079.93 5
1080.00 5
1080.08 5
1080.15 6
1080.23 6
1080.30 6
1080.38 6
1080.46 6
1080.53 6
1080.61 6
1080.68 6
1080.76 5
1080.83 5
1080.91 4
1080.98 4
1081.06 3
1081.13 3
1081.21 2
1081.28 2
1081.36 2
1081.44 2
1081.51 3
1081.59 4
1081.66 4
1081.74 5
1081.81 5
1081.89 5
1081.96 5
1082.04 5
1082.11 4
1082.19 4
1082.26 3
1082.34 3
1082.42 4
1082.49 4
1082.57 4
1082.64 4
1082.72 4
1082.79 3
1082.87 3
1082.94 3
1083.02 3
1083.09 3
1083.17 3
1083.25 3
1083.32 2
1083.40 2
1083.47 1
1083.55 1
1083.62 1
1083.70 1
1083.77 1
1083.85 1
1083.92 1
1084.00 1
1084.08 1
1084.15 1
1084.23 0
1084.30 0
1084.38 0
1084.45 1
1084.53 1
1084.60 1
1084.68 1
1084.75 2
1084.83 2
1084.91 2
1084.98 2
1085.06 2
1085.13 2
1085.21 2
1085.28 2
1085.36 2
1085.43 2
1085.51 2
1085.59 2
1085.66 2
1085.74 2
1085.81 1
1085.89 1
1085.96 1
1086.04 0
1086.11 0
1086.19 0
1086.27 0
1086.34 0
1086.42 0
1086.49 0
1086.57 0
1086.64 0
1086.72 0
1086.79 0
1086.87 1
1086.95 1
1087.02 1
1087.10 1
1087.17 1
1087.25 1
1087.32 0
1087.40 0
1087.47 0
1087.55 0
1087.63 0
1087.70 0
1087.78 0
1087.85 0
1087.93 1
1088.00 1
1088.08 1
1088.15 2
1088.23 2
1088.31 2
1088.38 2
1088.46 3
1088.53 4
1088.61 4
1088.68 5
1088.76 5
1088.84 5
1088.91 4
1088.99 4
1089.06 3
1089.14 2
1089.21 2
1089.29 2
1089.37 2
1089.44 2
1089.52 3
1089.59 4
1089.67 4
1089.74 4
1089.82 4
1089.89 4
1089.97 4
1090.05 4
1090.12 5
1090.20 5
1090.27 5
1090.35 6
1090.42 7
1090.50 7
1090.58 8
1090.65 8
1090.73 9
1090.80 9
1090.88 9
1090.95 9
1091.03 9
1091.11 8
1091.18 7
1091.26 7
1091.33 6
1091.41 5
1091.48 4
1091.56 4
1091.64 4
1091.71 4
1091.79 4
1091.86 4
1091.94 4
1092.01 4
1092.09 4
1092.17 4
1092.24 4
1092.32 4
1092.39 4
1092.47 4
1092.55 4
1092.62 4
1092.70 4
1092.77 4
1092.85 3
1092.92 3
1093.00 3
1093.08 3
1093.15 2
1093.23 3
1093.30 3
1093.38 3
1093.45 3
1093.53 4
1093.61 4
1093.68 4
1093.76 5
1093.83 5
1093.91 6
1093.99 7
1094.06 8
1094.14 8
1094.21 9
1094.29 9
1094.36 9
1094.44 10
1094.52 10
1094.59 9
1094.67 9
1094.74 8
1094.82 8
1094.90 7
1094.97 6
1095.05 5
1095.12 5
1095.20 5
1095.27 6
1095.35 7
1095.43 8
1095.50 9
1095.58 9
1095.65 10
1095.73 10
1095.81 9
1095.88 9
1095.96 8
1096.03 8
1096.11 7
1096.19 7
1096.26 7
1096.34 6
1096.41 5
1096.49 5
1096.56 5
1096.64 4
1096.72 4
1096.79 5
1096.87 5
1096.94 5
1097.02 5
1097.10 4
1097.17 4
1097.25 4
1097.32 5
1097.40 6
1097.48 6
1097.55 7
1097.63 8
1097.70 9
1097.78 9
1097.86 9
1097.93 8
1098.01 8
1098.08 7
1098.16 7
1098.24 7
1098.31 7
1098.39 6
1098.46 5
1098.54 5
1098.62 4
1098.69 4
1098.77 3
1098.84 3
1098.92 3
1099.00 4
1099.07 4
1099.15 5
1099.22 6
1099.30 6
1099.38 7
1099.45 7
1099.53 7
1099.60 7
1099.68 7
1099.76 7
1099.83 6
1099.91 6
1099.98 5
1100.06 4
1100.14 4
1100.21 4
1100.29 4
1100.36 5
1100.44 5
1100.52 6
1100.59 6
1100.67 6
1100.74 6
1100.82 6
1100.90 5
1100.97 4
1101.05 4
1101.12 4
1101.20 3
1101.28 3
1101.35 3
1101.43 3
1101.50 3
1101.58 3
1101.66 2
1101.73 2
1101.81 1
1101.88 1
1101.96 2
1102.04 2
1102.11 3
1102.19 3
1102.27 4
1102.34 4
1102.42 4
1102.49 4
1102.57 4
1102.65 4
1102.72 4
1102.80 4
1102.87 4
1102.95 5
1103.03 5
1103.10 5
1103.18 5
1103.25 5
1103.33 4
1103.41 4
1103.48 3
1103.56 2
1103.64 2
1103.71 2
1103.79 1
1103.86 1
1103.94 1
1104.02 1
1104.09 1
1104.17 0
1104.25 0
1104.32 0
1104.40 0
1104.47 0
1104.55 0
1104.63 0
1104.70 0
1104.78 0
1104.85 0
1104.93 0
1105.01 0
1105.08 1
1105.16 1
1105.24 1
1105.31 2
1105.39 2
1105.46 2
1105.54 2
1105.62 1
1105.69 1
1105.77 1
1105.85 1
1105.92 1
1106.00 1
1106.07 1
1106.15 2
1106.23 3
1106.30 3
1106.38 4
1106.46 4
1106.53 4
1106.61 4
1106.68 5
1106.76 5
1106.84 5
1106.91 6
1106.99 6
1107.07 6
1107.14 6
1107.22 6
1107.29 5
1107.37 4
1107.45 4
1107.52 4
1107.60 4
1107.68 4
1107.75 4
1107.83 4
1107.90 5
1107.98 5
1108.06 6
1108.13 6
1108.21 6
1108.29 7
1108.36 7
1108.44 7
1108.51 7
1108.59 7
1108.67 7
1108.74 6
1108.82 6
1108.90 5
1108.97 5
1109.05 4
1109.13 4
1109.20 4
1109.28 4
1109.35 4
1109.43 4
1109.51 5
1109.58 6
1109.66 6
1109.74 7
1109.81 7
1109.89 8
1109.97 8
1110.04 9
1110.12 9
1110.19 10
1110.27 10
1110.35 10
1110.42 10
1110.50 10
1110.58 10
1110.65 10
1110.73 10
1110.81 9
1110.88 9
1110.96 9
1111.04 9
1111.11 8
1111.19 8
1111.26 8
1111.34 8
1111.42 7
1111.49 7
1111.57 6
1111.65 6
1111.72 6
1111.80 6
1111.88 6
1111.95 7
1112.03 7
1112.11 8
1112.18 8
1112.26 9
1112.33 9
1112.41 10
1112.49 11
1112.56 11
1112.64 12
1112.72 12
1112.79 12
1112.87 12
1112.95 12
1113.02 12
1113.10 12
1113.18 12
1113.25 12
1113.33 13
1113.41 13
1113.48 13
1113.56 14
1113.63 14
1113.71 13
1113.79 12
1113.86 11
1113.94 10
1114.02 8
1114.09 7
1114.17 7
1114.25 6
1114.32 7
1114.40 7
1114.48 8
1114.55 8
1114.63 9
1114.71 9
1114.78 9
1114.86 9
1114.94 8
1115.01 8
1115.09 8
1115.17 7
1115.24 7
1115.32 7
1115.39 7
1115.47 7
1115.55 7
1115.62 7
1115.70 7
1115.78 7
1115.85 6
1115.93 6
1116.01 5
1116.08 5
1116.16 5
1116.24 5
1116.31 6
1116.39 6
1116.47 7
1116.54 7
1116.62 7
1116.70 6
1116.77 6
1116.85 5
1116.93 5
1117.00 5
1117.08 4
1117.16 4
1117.23 4
1117.31 5
1117.39 5
1117.46 5
1117.54 5
1117.62 4
1117.69 4
1117.77 4
1117.85 4
1117.92 4
1118.00 4
1118.08 5
1118.15 6
1118.23 6
1118.31 7
1118.38 7
1118.46 8
1118.54 8
1118.61 7
1118.69 7
1118.77 6
1118.84 5
1118.92 4
1119.00 3
1119.07 2
1119.15 2
1119.23 1
1119.30 1
1119.38 2
1119.46 2
1119.53 3
1119.61 4
1119.69 5
1119.76 6
1119.84 6
1119.92 7
1119.99 8
1120.07 9
1120.15 10
1120.22 10
1120.30 10
1120.38 10
1120.45 10
1120.53 9
1120.61 8
1120.68 7
1120.76 7
1120.84 6
1120.91 6
1120.99 6
1121.07 6
1121.14 7
1121.22 7
1121.30 8
1121.37 8
1121.45 8
1121.53 9
1121.60 9
1121.68 8
1121.76 8
1121.83 7
1121.91 7
1121.99 6
1122.07 5
1122.14 4
1122.22 3
1122.30 3
1122.37 3
1122.45 2
1122.53 2
1122.60 2
1122.68 2
1122.76 2
1122.83 3
1122.91 4
1122.99 5
1123.06 6
1123.14 6
1123.22 7
1123.29 7
1123.37 7
1123.45 6
1123.52 6
1123.60 5
1123.68 4
1123.76 4
1123.83 4
1123.91 3
1123.99 3
1124.06 3
1124.14 4
1124.22 4
1124.29 4
1124.37 4
1124.45 4
1124.52 5
1124.60 5
1124.68 5
1124.75 6
1124.83 6
1124.91 6
1124.99 6
1125.06 6
1125.14 6
1125.22 6
1125.29 6
1125.37 6
1125.45 6
1125.52 6
1125.60 5
1125.68 5
1125.75 4
1125.83 2
1125.91 1
1125.98 1
1126.06 0
1126.14 0
1126.22 0
1126.29 1
1126.37 1
1126.45 2
1126.52 3
1126.60 4
1126.68 4
1126.75 4
1126.83 4
1126.91 3
1126.99 3
1127.06 2
1127.14 2
1127.22 2
1127.29 1
1127.37 1
1127.45 1
1127.52 1
1127.60 1
1127.68 1
1127.75 0
1127.83 0
1127.91 0
1127.99 0
1128.06 0
1128.14 0
1128.22 1
1128.29 2
1128.37 3
1128.45 3
1128.52 3
1128.60 3
1128.68 2
1128.76 1
1128.83 1
1128.91 0
1128.99 0
1129.06 0
1129.14 0
1129.22 0
1129.30 0
1129.37 1
1129.45 1
1129.53 1
1129.60 0
1129.68 0
1129.76 0
1129.83 0
1129.91 0
1129.99 0
1130.07 0
1130.14 0
1130.22 0
1130.30 0
1130.37 0
1130.45 1
1130.53 2
1130.61 2
1130.68 3
1130.76 4
1130.84 4
1130.91 4
1130.99 4
1131.07 4
1131.14 4
1131.22 4
1131.30 4
1131.38 4
1131.45 4
1131.53 4
1131.61 5
1131.68 6
1131.76 7
1131.84 8
1131.92 8
1131.99 8
1132.07 8
1132.15 8
1132.22 7
1132.30 6
1132.38 5
1132.46 4
1132.53 3
1132.61 3
1132.69 4
1132.76 5
1132.84 5
1132.92 6
1133.00 7
1133.07 7
1133.15 7
1133.23 7
1133.30 7
1133.38 7
1133.46 8
1133.54 8
1133.61 9
1133.69 9
1133.77 9
1133.84 8
1133.92 7
1134.00 6
1134.08 5
1134.15 4
1134.23 3
1134.31 2
1134.39 2
1134.46 2
1134.54 3
1134.62 3
1134.69 3
1134.77 3
1134.85 3
1134.93 4
1135.00 4
1135.08 5
1135.16 6
1135.23 6
1135.31 7
1135.39 8
1135.47 8
1135.54 9
1135.62 10
1135.70 10
1135.78 11
1135.85 11
1135.93 11
1136.01 11
1136.08 11
1136.16 11
1136.24 12
1136.32 13
1136.39 14
1136.47 16
1136.55 17
1136.63 18
1136.70 19
1136.78 19
1136.86 19
1136.93 19
1137.01 19
1137.09 19
1137.17 19
1137.24 18
1137.32 18
1137.40 17
1137.48 17
1137.55 16
1137.63 16
1137.71 15
1137.78 15
1137.86 15
1137.94 15
1138.02 15
1138.09 16
1138.17 16
1138.25 15
1138.33 15
1138.40 15
1138.48 15
1138.56 15
1138.64 15
1138.71 16
1138.79 17
1138.87 17
1138.95 18
1139.02 18
1139.10 18
1139.18 17
1139.25 16
1139.33 15
1139.41 14
1139.49 13
1139.56 12
1139.64 11
1139.72 10
1139.80 10
1139.87 9
1139.95 9
1140.03 8
1140.11 8
1140.18 7
1140.26 6
1140.34 6
1140.42 5
1140.49 5
1140.57 4
1140.65 4
1140.73 3
1140.80 3
1140.88 3
1140.96 3
1141.03 3
1141.11 4
1141.19 4
1141.27 4
1141.34 4
1141.42 4
1141.50 4
1141.58 3
1141.65 3
1141.73 3
1141.81 3
1141.89 4
1141.96 4
1142.04 5
1142.12 5
1142.20 5
1142.27 5
1142.35 5
1142.43 5
1142.51 5
1142.58 4
1142.66 4
1142.74 4
1142.82 4
1142.89 4
1142.97 4
1143.05 4
1143.13 4
1143.20 4
1143.28 4
1143.36 4
1143.44 3
1143.51 3
1143.59 3
1143.67 3
1143.75 3
1143.82 3
1143.90 2
1143.98 2
1144.06 2
1144.13 1
1144.21 1
1144.29 1
1144.37 1
1144.44 2
1144.52 3
1144.60 4
1144.68 5
1144.75 5
1144.83 6
1144.91 6
1144.99 6
1145.06 6
1145.14 5
1145.22 3
1145.30 2
1145.38 1
1145.45 0
1145.53 0
1145.61 0
1145.69 0
1145.76 0
1145.84 0
1145.92 0
1146.00 0
1146.07 0
1146.15 0
1146.23 0
1146.31 0
1146.38 0
1146.46 1
1146.54 2
1146.62 3
1146.69 4
1146.77 5
1146.85 6
1146.93 7
1147.01 7
1147.08 7
1147.16 7
1147.24 7
1147.32 7
1147.39 7
1147.47 6
1147.55 6
1147.63 5
1147.70 4
1147.78 4
1147.86 3
1147.94 2
1148.01 1
1148.09 0
1148.17 0
1148.25 0
1148.33 0
1148.40 0
1148.48 1
1148.56 3
1148.64 5
1148.71 8
1148.79 10
1148.87 11
1148.95 12
1149.02 12
1149.10 12
1149.18 11
1149.26 11
1149.34 10
1149.41 10
1149.49 10
1149.57 10
1149.65 10
1149.72 10
1149.80 10
1149.88 10
1149.96 10
1150.03 9
1150.11 9
1150.19 9
1150.27 9
1150.35 9
1150.42 9
1150.50 10
1150.58 11
1150.66 11
1150.73 12
1150.81 13
1150.89 13
1150.97 14
1151.05 15
1151.12 16
1151.20 18
1151.28 19
1151.36 20
1151.43 21
1151.51 22
1151.59 22
1151.67 22
1151.75 22
1151.82 22
1151.90 22
1151.98 22
1152.06 22
1152.13 21
1152.21 20
1152.29 19
1152.37 18
1152.45 17
1152.52 15
1152.60 14
1152.68 13
1152.76 12
1152.84 12
1152.91 11
1152.99 11
1153.07 11
1153.15 11
1153.22 11
1153.30 12
1153.38 12
1153.46 13
1153.54 14
1153.61 15
1153.69 16
1153.77 17
1153.85 18
1153.93 19
1154.00 20
1154.08 20
1154.16 19
1154.24 19
1154.31 17
1154.39 16
1154.47 15
1154.55 14
1154.63 13
1154.70 14
1154.78 14
1154.86 15
1154.94 17
1155.02 19
1155.09 20
1155.17 21
1155.25 22
1155.33 22
1155.41 21
1155.48 20
1155.56 18
1155.64 17
1155.72 16
1155.79 15
1155.87 14
1155.95 13
1156.03 13
1156.11 12
1156.18 12
1156.26 11
1156.34 10
1156.42 9
1156.50 8
1156.57 8
1156.65 9
1156.73 9
1156.81 10
1156.89 10
1156.96 11
1157.04 10
1157.12 10
1157.20 9
1157.28 9
1157.35 9
1157.43 9
1157.51 9
1157.59 9
1157.67 9
1157.74 9
1157.82 9
1157.90 9
1157.98 10
1158.06 11
1158.13 12
1158.21 12
1158.29 13
1158.37 13
1158.45 14
1158.52 13
1158.60 13
1158.68 13
1158.76 13
1158.84 14
1158.91 14
1158.99 15
1159.07 16
1159.15 16
1159.23 16
1159.30 16
1159.38 15
1159.46 15
1159.54 14
1159.62 13
1159.69 12
1159.77 11
1159.85 9
1159.93 8
1160.01 7
1160.09 6
1160.16 6
1160.24 6
1160.32 7
1160.40 9
1160.48 10
1160.55 12
1160.63 12
1160.71 12
1160.79 11
1160.87 10
1160.94 9
1161.02 9
1161.10 9
1161.18 9
1161.26 10
1161.33 11
1161.41 12
1161.49 13
1161.57 13
1161.65 13
1161.73 13
1161.80 12
1161.88 12
1161.96 12
1162.04 12
1162.12 12
1162.19 11
1162.27 11
1162.35 11
1162.43 10
1162.51 9
1162.59 9
1162.66 8
1162.74 8
1162.82 7
1162.90 7
1162.98 8
1163.05 8
1163.13 9
1163.21 9
1163.29 9
1163.37 9
1163.45 9
1163.52 8
1163.60 8
1163.68 7
1163.76 7
1163.84 8
1163.91 8
1163.99 9
1164.07 9
1164.15 10
1164.23 10
1164.31 10
1164.38 11
1164.46 10
1164.54 10
1164.62 9
1164.70 9
1164.77 8
1164.85 8
1164.93 7
1165.01 7
1165.09 7
1165.17 8
1165.24 9
1165.32 9
1165.40 10
1165.48 11
1165.56 11
1165.64 11
1165.71 11
1165.79 11
1165.87 10
1165.95 10
1166.03 10
1166.11 10
1166.18 10
1166.26 9
1166.34 9
1166.42 8
1166.50 7
1166.57 6
1166.65 5
1166.73 5
1166.81 4
1166.89 5
1166.97 5
1167.04 6
1167.12 7
1167.20 8
1167.28 9
1167.36 9
1167.44 10
1167.51 10
1167.59 10
1167.67 10
1167.75 11
1167.83 11
1167.91 11
1167.98 12
1168.06 12
1168.14 12
1168.22 13
1168.30 13
1168.38 12
1168.45 12
1168.53 11
1168.61 10
1168.69 9
1168.77 8
1168.85 7
1168.92 7
1169.00 7
1169.08 7
1169.16 7
1169.24 8
1169.32 8
1169.40 9
1169.47 9
1169.55 10
1169.63 10
1169.71 11
1169.79 11
1169.87 12
1169.94 12
1170.02 13
1170.10 13
1170.18 13
1170.26 13
1170.34 13
1170.41 13
1170.49 13
1170.57 12
1170.65 12
1170.73 11
1170.81 11
1170.89 10
1170.96 10
1171.04 9
1171.12 9
1171.20 9
1171.28 8
1171.36 9
1171.43 9
1171.51 10
1171.59 11
1171.67 12
1171.75 13
1171.83 15
1171.91 15
1171.98 15
1172.06 14
1172.14 13
1172.22 11
1172.30 8
1172.38 6
1172.45 4
1172.53 3
1172.61 3
1172.69 4
1172.77 6
1172.85 7
1172.93 9
1173.00 10
1173.08 11
1173.16 11
1173.24 10
1173.32 9
1173.40 7
1173.48 5
1173.55 3
1173.63 2
1173.71 2
1173.79 3
1173.87 5
1173.95 7
1174.02 10
1174.10 12
1174.18 14
1174.26 15
1174.34 16
1174.42 16
1174.50 15
1174.57 15
1174.65 14
1174.73 13
1174.81 12
1174.89 12
1174.97 11
1175.05 10
1175.12 10
1175.20 10
1175.28 9
1175.36 8
1175.44 8
1175.52 7
1175.60 6
1175.67 6
1175.75 6
1175.83 6
1175.91 7
1175.99 9
1176.07 11
1176.15 13
1176.23 15
1176.30 17
1176.38 18
1176.46 19
1176.54 19
1176.62 18
1176.70 17
1176.78 16
1176.85 14
1176.93 13
1177.01 11
1177.09 10
1177.17 8
1177.25 7
1177.33 6
1177.40 5
1177.48 5
1177.56 5
1177.64 6
1177.72 6
1177.80 7
1177.88 7
1177.96 6
1178.03 6
1178.11 6
1178.19 6
1178.27 6
1178.35 7
1178.43 8
1178.51 9
1178.59 10
1178.66 11
1178.74 11
1178.82 10
1178.90 10
1178.98 8
1179.06 7
1179.14 7
1179.21 7
1179.29 7
1179.37 9
1179.45 11
1179.53 13
1179.61 14
1179.69 15
1179.77 16
1179.84 15
1179.92 14
1180.00 13
1180.08 12
1180.16 12
1180.24 11
1180.32 12
1180.40 12
1180.47 13
1180.55 14
1180.63 14
1180.71 13
1180.79 13
1180.87 12
1180.95 10
1181.03 9
1181.10 9
1181.18 8
1181.26 8
1181.34 8
1181.42 8
1181.50 8
1181.58 7
1181.66 6
1181.74 5
1181.81 4
1181.89 4
1181.97 4
1182.05 6
1182.13 8
1182.21 10
1182.29 12
1182.37 15
1182.44 17
1182.52 18
1182.60 19
1182.68 19
1182.76 19
1182.84 19
1182.92 18
1183.00 16
1183.08 15
1183.15 14
1183.23 12
1183.31 11
1183.39 10
1183.47 10
1183.55 9
1183.63 9
1183.71 9
1183.78 9
1183.86 10
1183.94 11
1184.02 12
1184.10 14
1184.18 15
1184.26 16
1184.34 16
1184.42 16
1184.49 15
1184.57 15
1184.65 13
1184.73 12
1184.81 11
1184.89 11
1184.97 11
1185.05 11
1185.13 11
1185.21 11
1185.28 10
1185.36 10
1185.44 10
1185.52 10
1185.60 10
1185.68 10
1185.76 10
1185.84 11
1185.92 11
1185.99 11
1186.07 11
1186.15 10
1186.23 10
1186.31 9
1186.39 8
1186.47 7
1186.55 6
1186.63 4
1186.70 3
1186.78 1
1186.86 0
1186.94 0
1187.02 0
1187.10 0
1187.18 0
1187.26 0
1187.34 0
1187.42 0
1187.49 0
1187.57 0
1187.65 0
1187.73 1
1187.81 1
1187.89 1
1187.97 1
1188.05 2
1188.13 2
1188.21 3
1188.28 5
1188.36 6
1188.44 6
1188.52 7
1188.60 6
1188.68 5
1188.76 4
1188.84 2
1188.92 1
1189.00 0
1189.08 0
1189.15 0
1189.23 2
1189.31 3
1189.39 5
1189.47 7
1189.55 9
1189.63 11
1189.71 12
1189.79 13
1189.87 13
1189.94 13
1190.02 13
1190.10 13
1190.18 12
1190.26 12
1190.34 10
1190.42 9
1190.50 8
1190.58 6
1190.66 6
1190.74 6
1190.81 6
1190.89 7
1190.97 7
1191.05 8
1191.13 9
1191.21 10
1191.29 11
1191.37 12
1191.45 13
1191.53 14
1191.61 14
1191.69 15
1191.76 14
1191.84 14
1191.92 13
1192.00 13
1192.08 12
1192.16 12
1192.24 12
1192.32 11
1192.40 11
1192.48 10
1192.56 10
1192.64 9
1192.71 8
1192.79 8
1192.87 8
1192.95 8
1193.03 8
1193.11 7
1193.19 6
1193.27 5
1193.35 5
1193.43 5
1193.51 5
1193.59 5
1193.66 6
1193.74 7
1193.82 6
1193.90 6
1193.98 5
1194.06 3
1194.14 2
1194.22 1
1194.30 1
1194.38 2
1194.46 4
1194.54 6
1194.62 8
1194.69 10
1194.77 11
1194.85 12
1194.93 11
1195.01 11
1195.09 10
1195.17 9
1195.25 9
1195.33 10
1195.41 11
1195.49 12
1195.57 14
1195.65 16
1195.72 18
1195.80 19
1195.88 20
1195.96 21
1196.04 21
1196.12 20
1196.20 20
1196.28 20
1196.36 19
1196.44 19
1196.52 18
1196.60 18
1196.68 17
1196.76 16
1196.83 14
1196.91 13
1196.99 11
1197.07 10
1197.15 8
1197.23 7
1197.31 7
1197.39 7
1197.47 8
1197.55 10
1197.63 12
1197.71 15
1197.79 17
1197.87 18
1197.95 19
1198.02 19
1198.10 19
1198.18 17
1198.26 16
1198.34 14
1198.42 12
1198.50 11
1198.58 10
1198.66 9
1198.74 9
1198.82 8
1198.90 9
1198.98 9
1199.06 10
1199.14 10
1199.22 10
1199.29 10
1199.37 10
1199.45 10
1199.53 9
1199.61 9
1199.69 9
1199.77 10
1199.85 10
1199.93 11
1200.01 11
1200.09 11
1200.17 10
1200.25 9
1200.33 8
1200.41 7
1200.49 6
1200.56 5
1200.64 5
1200.72 6
1200.80 6
1200.88 7
1200.96 7
1201.04 7
1201.12 7
1201.20 7
1201.28 8
1201.36 8
1201.44 8
1201.52 9
1201.60 10
1201.68 11
1201.76 13
1201.84 13
1201.92 14
1202.00 14
1202.07 14
1202.15 13
1202.23 12
1202.31 10
1202.39 9
1202.47 7
1202.55 6
1202.63 6
1202.71 6
1202.79 6
1202.87 6
1202.95 7
1203.03 8
1203.11 8
1203.19 8
1203.27 8
1203.35 8
1203.43 8
1203.51 8
1203.59 8
1203.66 8
1203.74 9
1203.82 10
1203.90 11
1203.98 11
1204.06 12
1204.14 12
1204.22 11
1204.30 11
1204.38 10
1204.46 9
1204.54 8
1204.62 8
1204.70 7
1204.78 7
1204.86 7
1204.94 7
1205.02 7
1205.10 7
1205.18 8
1205.26 9
1205.34 10
1205.42 12
1205.49 14
1205.57 16
1205.65 18
1205.73 19
1205.81 20
1205.89 20
1205.97 20
1206.05 19
1206.13 18
1206.21 16
1206.29 14
1206.37 12
1206.45 10
1206.53 7
1206.61 5
1206.69 2
1206.77 1
1206.85 0
1206.93 0
1207.01 1
1207.09 1
1207.17 2
1207.25 3
1207.33 3
1207.41 3
1207.49 3
1207.56 4
1207.64 4
1207.72 5
1207.80 6
1207.88 6
1207.96 6
1208.04 5
1208.12 4
1208.20 2
1208.28 2
1208.36 1
1208.44 1
1208.52 2
1208.60 3
1208.68 4
1208.76 5
1208.84 6
1208.92 6
1209.00 5
1209.08 5
1209.16 3
1209.24 1
1209.32 0
1209.40 0
1209.48 0
1209.56 0
1209.64 0
1209.72 0
1209.80 0
1209.88 0
1209.96 0
1210.04 2
1210.12 4
1210.20 5
1210.27 7
1210.35 8
1210.43 9
1210.51 9
1210.59 9
1210.67 9
1210.75 8
1210.83 7
1210.91 7
1210.99 6
1211.07 6
1211.15 6
1211.23 7
1211.31 7
1211.39 8
1211.47 8
1211.55 8
1211.63 8
1211.71 8
1211.79 8
1211.87 8
1211.95 9
1212.03 11
1212.11 13
1212.19 15
1212.27 17
1212.35 18
1212.43 18
1212.51 18
1212.59 17
1212.67 16
1212.75 15
1212.83 14
1212.91 14
1212.99 13
1213.07 14
1213.15 14
1213.23 15
1213.31 15
1213.39 15
1213.47 16
1213.55 16
1213.63 15
1213.71 14
1213.79 13
1213.87 11
1213.95 10
1214.03 10
1214.11 12
1214.19 14
1214.27 17
1214.35 20
1214.43 23
1214.51 25
1214.59 25
1214.67 23
1214.75 21
1214.83 18
1214.90 15
1214.98 13
1215.06 12
1215.14 11
1215.22 12
1215.30 13
1215.38 14
1215.46 15
1215.54 16
1215.62 17
1215.70 17
1215.78 16
1215.86 16
1215.94 15
1216.02 15
1216.10 16
1216.18 16
1216.26 17
1216.34 18
1216.42 18
1216.50 18
1216.58 18
1216.66 17
1216.74 16
1216.82 15
1216.90 16
1216.98 17
1217.06 19
1217.14 21
1217.22 24
1217.30 26
1217.38 27
1217.46 27
1217.54 26
1217.62 25
1217.70 23
1217.78 21
1217.86 19
1217.94 18
1218.02 18
1218.10 18
1218.18 19
1218.26 20
1218.34 21
1218.42 21
1218.50 21
1218.58 20
1218.66 19
1218.74 17
1218.82 14
1218.90 11
1218.98 8
1219.06 6
1219.14 5
1219.22 6
1219.30 7
1219.38 9
1219.46 11
1219.54 12
1219.62 13
1219.70 14
1219.78 14
1219.86 14
1219.94 14
1220.02 14
1220.10 15
1220.18 15
1220.26 15
1220.34 14
1220.42 13
1220.50 11
1220.58 8
1220.66 5
1220.74 3
1220.82 2
1220.91 1
1220.99 0
1221.07 0
1221.15 0
1221.23 0
1221.31 0
1221.39 0
1221.47 0
1221.55 0
1221.63 0
1221.71 0
1221.79 3
1221.87 6
1221.95 9
1222.03 12
1222.11 14
1222.19 16
1222.27 16
1222.35 16
1222.43 16
1222.51 14
1222.59 13
1222.67 10
1222.75 8
1222.83 7
1222.91 6
1222.99 6
1223.07 7
1223.15 8
1223.23 10
1223.31 11
1223.39 11
1223.47 11
1223.55 10
1223.63 8
1223.71 7
1223.79 6
1223.87 5
1223.95 6
1224.03 7
1224.11 8
1224.19 10
1224.27 13
1224.35 15
1224.43 17
1224.51 19
1224.59 20
1224.67 20
1224.75 19
1224.83 18
1224.91 17
1224.99 16
1225.07 15
1225.15 16
1225.23 16
1225.31 18
1225.39 19
1225.48 20
1225.56 21
1225.64 21
1225.72 22
1225.80 23
1225.88 24
1225.96 26
1226.04 27
1226.12 27
1226.20 27
1226.28 25
1226.36 23
1226.44 19
1226.52 16
1226.60 13
1226.68 11
1226.76 9
1226.84 8
1226.92 8
1227.00 7
1227.08 6
1227.16 5
1227.24 4
1227.32 3
1227.40 3
1227.48 4
1227.56 6
1227.64 8
1227.72 10
1227.80 11
1227.88 12
1227.96 11
1228.04 10
1228.12 9
1228.21 6
1228.29 5
1228.37 3
1228.45 3
1228.53 3
1228.61 5
1228.69 8
1228.77 11
1228.85 15
1228.93 18
1229.01 20
1229.09 21
1229.17 22
1229.25 21
1229.33 20
1229.41 20
1229.49 19
1229.57 19
1229.65 20
1229.73 20
1229.81 20
1229.89 20
1229.97 20
1230.05 20
1230.13 21
1230.21 22
1230.29 24
1230.38 25
1230.46 26
1230.54 26
1230.62 25
1230.70 23
1230.78 20
1230.86 18
1230.94 15
1231.02 14
1231.10 13
1231.18 13
1231.26 13
1231.34 13
1231.42 13
1231.50 13
1231.58 12
1231.66 11
1231.74 9
1231.82 7
1231.90 6
1231.98 4
1232.06 3
1232.14 2
1232.23 1
1232.31 0
1232.39 0
1232.47 1
1232.55 1
1232.63 3
1232.71 5
1232.79 7
1232.87 9
1232.95 11
1233.03 12
1233.11 13
1233.19 13
1233.27 13
1233.35 11
1233.43 10
1233.51 8
1233.59 6
1233.67 4
1233.75 3
1233.84 1
1233.92 0
1234.00 0
1234.08 0
1234.16 0
1234.24 0
1234.32 0
1234.40 0
1234.48 0
1234.56 3
1234.64 6
1234.72 10
1234.80 13
1234.88 16
1234.96 18
1235.04 19
1235.12 20
1235.20 21
1235.29 22
1235.37 22
1235.45 21
1235.53 20
1235.61 18
1235.69 16
1235.77 14
1235.85 13
1235.93 12
1236.01 13
1236.09 14
1236.17 15
1236.25 16
1236.33 16
1236.41 16
1236.49 15
1236.57 13
1236.66 11
1236.74 8
1236.82 6
1236.90 4
1236.98 2
1237.06 0
1237.14 0
1237.22 0
1237.30 0
1237.38 0
1237.46 0
1237.54 0
1237.62 1
1237.70 1
1237.78 1
1237.86 1
1237.95 1
1238.03 1
1238.11 1
1238.19 2
1238.27 3
1238.35 5
1238.43 8
1238.51 11
1238.59 16
1238.67 20
1238.75 24
1238.83 28
1238.91 31
1238.99 32
1239.07 33
1239.16 32
1239.24 30
1239.32 28
1239.40 25
1239.48 23
1239.56 20
1239.64 18
1239.72 17
1239.80 16
1239.88 15
1239.96 14
1240.04 13
1240.12 12
1240.20 11
1240.29 10
1240.37 9
1240.45 10
1240.53 11
1240.61 12
1240.69 14
1240.77 15
1240.85 15
1240.93 15
1241.01 14
1241.09 13
1241.17 12
1241.25 12
1241.34 12
1241.42 13
1241.50 14
1241.58 14
1241.66 14
1241.74 14
1241.82 14
1241.90 13
1241.98 12
1242.06 11
1242.14 10
1242.22 9
1242.30 9
1242.39 9
1242.47 10
1242.55 12
1242.63 14
1242.71 17
1242.79 20
1242.87 22
1242.95 25
1243.03 26
1243.11 26
1243.19 25
1243.27 24
1243.36 22
1243.44 20
1243.52 19
1243.60 19
1243.68 20
1243.76 22
1243.84 24
1243.92 28
1244.00 31
1244.08 34
1244.16 36
1244.24 37
1244.33 37
1244.41 35
1244.49 32
1244.57 28
1244.65 23
1244.73 17
1244.81 12
1244.89 8
1244.97 5
1245.05 3
1245.13 2
1245.22 2
1245.30 3
1245.38 4
1245.46 5
1245.54 7
1245.62 10
1245.70 13
1245.78 16
1245.86 20
1245.94 24
1246.02 29
1246.11 33
1246.19 37
1246.27 41
1246.35 44
1246.43 46
1246.51 46
1246.59 46
1246.67 43
1246.75 39
1246.83 34
1246.91 29
1247.00 24
1247.08 20
1247.16 16
1247.24 14
1247.32 12
1247.40 11
1247.48 10
1247.56 10
1247.64 11
1247.72 12
1247.81 13
1247.89 15
1247.97 17
1248.05 19
1248.13 21
1248.21 22
1248.29 23
1248.37 23
1248.45 22
1248.53 20
1248.61 18
1248.70 16
1248.78 13
1248.86 11
1248.94 9
1249.02 9
1249.10 9
1249.18 10
1249.26 12
1249.34 13
1249.43 14
1249.51 14
1249.59 14
1249.67 13
1249.75 12
1249.83 12
1249.91 11
1249.99 10
1250.07 11
1250.15 11
1250.24 11
1250.32 12
1250.40 13
1250.48 13
1250.56 14
1250.64 14
1250.72 13
1250.80 13
1250.88 13
1250.97 13
1251.05 12
1251.13 12
1251.21 12
1251.29 11
1251.37 10
1251.45 10
1251.53 10
1251.61 10
1251.70 11
1251.78 11
1251.86 12
1251.94 12
1252.02 12
1252.10 11
1252.18 10
1252.26 10
1252.34 10
1252.43 10
1252.51 11
1252.59 11
1252.67 12
1252.75 12
1252.83 11
1252.91 9
1252.99 8
1253.07 6
1253.16 5
1253.24 4
1253.32 3
1253.40 3
1253.48 4
1253.56 4
1253.64 5
1253.72 5
1253.80 6
1253.89 7
1253.97 9
1254.05 11
1254.13 13
1254.21 16
1254.29 21
1254.37 26
1254.45 31
1254.54 36
1254.62 40
1254.70 44
1254.78 46
1254.86 46
1254.94 45
1255.02 43
1255.10 40
1255.18 37
1255.27 34
1255.35 30
1255.43 26
1255.51 22
1255.59 18
1255.67 15
1255.75 11
1255.83 9
1255.92 6
1256.00 5
1256.08 3
1256.16 2
1256.24 2
1256.32 2
1256.40 3
1256.48 6
1256.57 9
1256.65 13
1256.73 17
1256.81 22
1256.89 25
1256.97 28
1257.05 30
1257.13 30
1257.22 31
1257.30 31
1257.38 31
1257.46 31
1257.54 31
1257.62 31
1257.70 30
1257.79 29
1257.87 27
1257.95 25
1258.03 22
1258.11 20
1258.19 18
1258.27 17
1258.35 16
1258.44 16
1258.52 16
1258.60 17
1258.68 18
1258.76 21
1258.84 24
1258.92 28
1259.01 32
1259.09 36
1259.17 38
1259.25 39
1259.33 39
1259.41 38
1259.49 35
1259.57 33
1259.66 31
1259.74 30
1259.82 31
1259.90 31
1259.98 32
1260.06 33
1260.14 34
1260.23 33
1260.31 33
1260.39 32
1260.47 32
1260.55 32
1260.63 32
1260.71 33
1260.80 34
1260.88 35
1260.96 36
1261.04 38
1261.12 39
1261.20 41
1261.28 43
1261.37 44
1261.45 44
1261.53 43
1261.61 41
1261.69 38
1261.77 35
1261.85 32
1261.94 31
1262.02 30
1262.10 30
1262.18 31
1262.26 32
1262.34 33
1262.42 33
1262.51 32
1262.59 29
1262.67 27
1262.75 23
1262.83 20
1262.91 18
1262.99 16
1263.08 16
1263.16 17
1263.24 19
1263.32 21
1263.40 24
1263.48 26
1263.56 28
1263.65 28
1263.73 27
1263.81 25
1263.89 23
1263.97 20
1264.05 18
1264.13 15
1264.22 13
1264.30 11
1264.38 9
1264.46 7
1264.54 6
1264.62 4
1264.71 2
1264.79 1
1264.87 0
1264.95 0
1265.03 0
1265.11 0
1265.19 0
1265.28 2
1265.36 4
1265.44 6
1265.52 8
1265.60 9
1265.68 10
1265.77 10
1265.85 9
1265.93 8
1266.01 7
1266.09 5
1266.17 3
1266.25 1
1266.34 0
1266.42 0
1266.50 0
1266.58 0
1266.66 0
1266.74 0
1266.83 0
1266.91 0
1266.99 3
1267.07 7
1267.15 12
1267.23 16
1267.32 21
1267.40 24
1267.48 27
1267.56 28
1267.64 28
1267.72 27
1267.81 23
1267.89 19
1267.97 15
1268.05 11
1268.13 8
1268.21 6
1268.29 5
1268.38 6
1268.46 8
1268.54 10
1268.62 13
1268.70 16
1268.78 20
1268.87 24
1268.95 29
1269.03 32
1269.11 35
1269.19 36
1269.27 36
1269.36 34
1269.44 31
1269.52 28
1269.60 25
1269.68 22
1269.76 20
1269.85 18
1269.93 15
1270.01 13
1270.09 11
1270.17 8
1270.26 7
1270.34 6
1270.42 6
1270.50 6
1270.58 6
1270.66 7
1270.75 7
1270.83 7
1270.91 7
1270.99 6
1271.07 7
1271.15 8
1271.24 9
1271.32 11
1271.40 13
1271.48 15
1271.56 17
1271.64 19
1271.73 20
1271.81 20
1271.89 21
1271.97 21
1272.05 21
1272.13 20
1272.22 20
1272.30 19
1272.38 19
1272.46 18
1272.54 17
1272.63 16
1272.71 15
1272.79 14
1272.87 14
1272.95 13
1273.03 13
1273.12 13
1273.20 14
1273.28 14
1273.36 15
1273.44 16
1273.53 17
1273.61 17
1273.69 17
1273.77 17
1273.85 16
1273.93 16
1274.02 17
1274.10 19
1274.18 22
1274.26 27
1274.34 32
1274.43 38
1274.51 44
1274.59 48
1274.67 51
1274.75 52
1274.83 52
1274.92 51
1275.00 48
1275.08 45
1275.16 42
1275.24 39
1275.33 37
1275.41 36
1275.49 37
1275.57 38
1275.65 39
1275.74 40
1275.82 40
1275.90 39
1275.98 37
1276.06 34
1276.14 31
1276.23 29
1276.31 28
1276.39 28
1276.47 28
1276.55 27
1276.64 27
1276.72 25
1276.80 23
1276.88 20
1276.96 16
1277.05 13
1277.13 10
1277.21 8
1277.29 8
1277.37 8
1277.46 9
1277.54 11
1277.62 13
1277.70 14
1277.78 15
1277.86 17
1277.95 19
1278.03 21
1278.11 25
1278.19 28
1278.27 32
1278.36 34
1278.44 36
1278.52 36
1278.60 35
1278.68 34
1278.77 32
1278.85 31
1278.93 30
1279.01 29
1279.09 30
1279.18 31
1279.26 32
1279.34 34
1279.42 37
1279.50 40
1279.59 43
1279.67 45
1279.75 46
1279.83 46
1279.91 44
1280.00 41
1280.08 38
1280.16 35
1280.24 33
1280.32 31
1280.41 30
1280.49 29
1280.57 28
1280.65 27
1280.73 26
1280.82 25
1280.90 24
1280.98 23
1281.06 22
1281.14 22
1281.23 21
1281.31 19
1281.39 17
1281.47 15
1281.56 12
1281.64 10
1281.72 9
1281.80 9
1281.88 9
1281.97 10
1282.05 11
1282.13 12
1282.21 13
1282.29 14
1282.38 14
1282.46 16
1282.54 18
1282.62 20
1282.70 23
1282.79 26
1282.87 29
1282.95 32
1283.03 34
1283.11 34
1283.20 34
1283.28 33
1283.36 31
1283.44 30
1283.53 28
1283.61 26
1283.69 25
1283.77 24
1283.85 24
1283.94 24
1284.02 24
1284.10 25
1284.18 26
1284.26 27
1284.35 28
1284.43 29
1284.51 30
1284.59 31
1284.68 30
1284.76 29
1284.84 27
1284.92 24
1285.00 20
1285.09 15
1285.17 10
1285.25 6
1285.33 3
1285.42 0
1285.50 0
1285.58 1
1285.66 4
1285.74 8
1285.83 13
1285.91 17
1285.99 21
1286.07 23
1286.16 24
1286.24 25
1286.32 25
1286.40 24
1286.48 24
1286.57 25
1286.65 26
1286.73 27
1286.81 29
1286.90 31
1286.98 33
1287.06 35
1287.14 36
1287.22 37
1287.31 38
1287.39 40
1287.47 42
1287.55 45
1287.64 47
1287.72 49
1287.80 49
1287.88 48
1287.96 47
1288.05 44
1288.13 42
1288.21 40
1288.29 39
1288.38 39
1288.46 41
1288.54 43
1288.62 46
1288.70 49
1288.79 53
1288.87 57
1288.95 61
1289.03 64
1289.12 67
1289.20 69
1289.28 69
1289.36 68
1289.45 66
1289.53 62
1289.61 57
1289.69 52
1289.77 47
1289.86 42
1289.94 38
1290.02 35
1290.10 32
1290.19 30
1290.27 29
1290.35 28
1290.43 28
1290.52 29
1290.60 31
1290.68 33
1290.76 36
1290.85 39
1290.93 41
1291.01 42
1291.09 43
1291.17 43
1291.26 42
1291.34 40
1291.42 38
1291.50 36
1291.59 33
1291.67 30
1291.75 27
1291.83 24
1291.92 22
1292.00 19
1292.08 17
1292.16 15
1292.25 14
1292.33 13
1292.41 13
1292.49 13
1292.58 15
1292.66 18
1292.74 21
1292.82 26
1292.91 32
1292.99 37
1293.07 42
1293.15 45
1293.24 46
1293.32 44
1293.40 41
1293.48 36
1293.56 30
1293.65 25
1293.73 22
1293.81 21
1293.89 22
1293.98 25
1294.06 28
1294.14 32
1294.22 34
1294.31 35
1294.39 35
1294.47 35
1294.55 34
1294.64 33
1294.72 33
1294.80 33
1294.88 33
1294.97 33
1295.05 31
1295.13 28
1295.21 23
1295.30 18
1295.38 12
1295.46 7
1295.54 4
1295.63 1
1295.71 0
1295.79 1
1295.87 2
1295.96 4
1296.04 6
1296.12 7
1296.20 8
1296.29 9
1296.37 9
1296.45 8
1296.53 7
1296.62 6
1296.70 4
1296.78 3
1296.86 2
1296.95 2
1297.03 2
1297.11 2
1297.20 3
1297.28 4
1297.36 5
1297.44 5
1297.53 6
1297.61 7
1297.69 7
1297.77 8
1297.86 8
1297.94 8
1298.02 9
1298.10 9
1298.19 9
1298.27 10
1298.35 12
1298.43 14
1298.52 16
1298.60 19
1298.68 21
1298.76 23
1298.85 23
1298.93 22
1299.01 20
1299.09 17
1299.18 14
1299.26 12
1299.34 11
1299.43 11
1299.51 12
1299.59 13
1299.67 14
1299.76 14
1299.84 14
1299.92 12
1300.00 11
1300.09 10
1300.17 10
1300.25 11
1300.33 14
1300.42 18
1300.50 21
1300.58 25
1300.67 28
1300.75 30
1300.83 31
1300.91 32
1301.00 33
1301.08 35
1301.16 38
1301.24 42
1301.33 47
1301.41 52
1301.49 59
1301.57 65
1301.66 72
1301.74 76
1301.82 80
1301.91 82
1301.99 81
1302.07 79
1302.15 76
1302.24 72
1302.32 68
1302.40 65
1302.48 62
1302.57 60
1302.65 59
1302.73 59
1302.82 59
1302.90 58
1302.98 58
1303.06 56
1303.15 54
1303.23 52
1303.31 49
1303.40 46
1303.48 43
1303.56 40
1303.64 37
1303.73 36
1303.81 35
1303.89 36
1303.97 37
1304.06 39
1304.14 41
1304.22 44
1304.31 46
1304.39 48
1304.47 50
1304.55 52
1304.64 54
1304.72 55
1304.80 56
1304.89 57
1304.97 56
1305.05 55
1305.13 52
1305.22 49
1305.30 45
1305.38 41
1305.46 37
1305.55 32
1305.63 28
1305.71 24
1305.80 22
1305.88 21
1305.96 21
1306.04 22
1306.13 24
1306.21 25
1306.29 26
1306.38 26
1306.46 25
1306.54 25
1306.62 25
1306.71 26
1306.79 28
1306.87 31
1306.96 34
1307.04 36
1307.12 38
1307.20 39
1307.29 39
1307.37 39
1307.45 37
1307.54 36
1307.62 34
1307.70 33
1307.79 33
1307.87 33
1307.95 34
1308.03 35
1308.12 37
1308.20 39
1308.28 41
1308.37 43
1308.45 45
1308.53 46
1308.61 47
1308.70 47
1308.78 46
1308.86 45
1308.95 44
1309.03 42
1309.11 40
1309.19 39
1309.28 37
1309.36 35
1309.44 34
1309.53 31
1309.61 29
1309.69 26
1309.78 23
1309.86 20
1309.94 17
1310.02 15
1310.11 14
1310.19 14
1310.27 13
1310.36 13
1310.44 11
1310.52 9
1310.61 6
1310.69 3
1310.77 0
1310.85 0
1310.94 0
1311.02 0
1311.10 0
1311.19 0
1311.27 0
1311.35 0
1311.44 2
1311.52 6
1311.60 9
1311.68 11
1311.77 12
1311.85 13
1311.93 13
1312.02 14
1312.10 15
1312.18 16
1312.27 18
1312.35 20
1312.43 22
1312.51 24
1312.60 26
1312.68 27
1312.76 28
1312.85 28
1312.93 27
1313.01 26
1313.10 25
1313.18 25
1313.26 24
1313.35 25
1313.43 27
1313.51 29
1313.59 32
1313.68 35
1313.76 37
1313.84 39
1313.93 40
1314.01 41
1314.09 41
1314.18 41
1314.26 42
1314.34 43
1314.43 43
1314.51 43
1314.59 43
1314.68 43
1314.76 43
1314.84 45
1314.92 47
1315.01 51
1315.09 57
1315.17 63
1315.26 69
1315.34 75
1315.42 80
1315.51 83
1315.59 86
1315.67 87
1315.76 87
1315.84 87
1315.92 86
1316.01 85
1316.09 84
1316.17 82
1316.25 80
1316.34 78
1316.42 76
1316.50 74
1316.59 72
1316.67 69
1316.75 66
1316.84 63
1316.92 60
1317.00 56
1317.09 51
1317.17 47
1317.25 42
1317.34 37
1317.42 32
1317.50 28
1317.59 25
1317.67 23
1317.75 23
1317.84 25
1317.92 28
1318.00 31
1318.09 35
1318.17 39
1318.25 42
1318.33 45
1318.42 47
1318.50 49
1318.58 50
1318.67 51
1318.75 52
1318.83 52
1318.92 52
1319.00 51
1319.08 49
1319.17 47
1319.25 45
1319.33 43
1319.42 41
1319.50 39
1319.58 36
1319.67 34
1319.75 33
1319.83 32
1319.92 33
1320.00 35
1320.08 38
1320.17 42
1320.25 46
1320.33 50
1320.42 52
1320.50 54
1320.58 54
1320.67 54
1320.75 54
1320.83 55
1320.92 57
1321.00 59
1321.08 62
1321.17 64
1321.25 65
1321.33 65
1321.42 63
1321.50 61
1321.58 58
1321.67 56
1321.75 54
1321.83 54
1321.92 55
1322.00 58
1322.08 62
1322.17 66
1322.25 70
1322.33 74
1322.42 78
1322.50 80
1322.58 80
1322.67 79
1322.75 77
1322.83 72
1322.92 66
1323.00 60
1323.08 54
1323.17 48
1323.25 43
1323.33 39
1323.42 37
1323.50 36
1323.58 36
1323.67 37
1323.75 37
1323.83 38
1323.92 39
1324.00 41
1324.08 42
1324.17 42
1324.25 43
1324.33 42
1324.42 41
1324.50 40
1324.59 39
1324.67 39
1324.75 39
1324.84 41
1324.92 42
1325.00 43
1325.09 43
1325.17 43
1325.25 42
1325.34 41
1325.42 40
1325.50 39
1325.59 39
1325.67 40
1325.75 41
1325.84 41
1325.92 42
1326.00 42
1326.09 42
1326.17 42
1326.25 42
1326.34 42
1326.42 43
1326.50 43
1326.59 43
1326.67 44
1326.76 45
1326.84 46
1326.92 48
1327.01 49
1327.09 50
1327.17 49
1327.26 48
1327.34 47
1327.42 47
1327.51 47
1327.59 49
1327.67 51
1327.76 54
1327.84 56
1327.92 57
1328.01 57
1328.09 55
1328.18 51
1328.26 47
1328.34 42
1328.43 38
1328.51 34
1328.59 31
1328.68 29
1328.76 29
1328.84 29
1328.93 31
1329.01 33
1329.09 35
1329.18 37
1329.26 39
1329.34 39
1329.43 38
1329.51 37
1329.60 35
1329.68 33
1329.76 30
1329.85 27
1329.93 25
1330.01 22
1330.10 20
1330.18 19
1330.26 19
1330.35 20
1330.43 23
1330.52 26
1330.60 31
1330.68 36
1330.77 40
1330.85 44
1330.93 47
1331.02 49
1331.10 49
1331.18 49
1331.27 49
1331.35 47
1331.44 45
1331.52 43
1331.60 41
1331.69 39
1331.77 38
1331.85 37
1331.94 36
1332.02 35
1332.10 35
1332.19 34
1332.27 33
1332.36 34
1332.44 35
1332.52 36
1332.61 38
1332.69 40
1332.77 41
1332.86 42
1332.94 42
1333.03 42
1333.11 42
1333.19 44
1333.28 48
1333.36 52
1333.44 58
1333.53 63
1333.61 67
1333.69 69
1333.78 70
1333.86 69
1333.95 66
1334.03 64
1334.11 61
1334.20 59
1334.28 57
1334.36 55
1334.45 55
1334.53 54
1334.62 54
1334.70 54
1334.78 55
1334.87 56
1334.95 58
1335.03 60
1335.12 62
1335.20 63
1335.29 63
1335.37 62
1335.45 59
1335.54 56
1335.62 52
1335.70 48
1335.79 45
1335.87 42
1335.96 40
1336.04 38
1336.12 38
1336.21 38
1336.29 39
1336.38 40
1336.46 42
1336.54 43
1336.63 44
1336.71 45
1336.79 44
1336.88 42
1336.96 40
1337.05 39
1337.13 38
1337.21 39
1337.30 42
1337.38 46
1337.46 51
1337.55 57
1337.63 61
1337.72 64
1337.80 66
1337.88 67
1337.97 67
1338.05 67
1338.14 68
1338.22 69
1338.30 70
1338.39 71
1338.47 72
1338.55 73
1338.64 73
1338.72 73
1338.81 71
1338.89 69
1338.97 65
1339.06 60
1339.14 54
1339.23 49
1339.31 45
1339.39 41
1339.48 38
1339.56 36
1339.65 35
1339.73 35
1339.81 36
1339.90 39
1339.98 43
1340.07 47
1340.15 51
1340.23 54
1340.32 55
1340.40 54
1340.48 51
1340.57 45
1340.65 39
1340.74 33
1340.82 27
1340.90 23
1340.99 20
1341.07 18
1341.16 17
1341.24 17
1341.32 17
1341.41 17
1341.49 18
1341.58 20
1341.66 22
1341.74 24
1341.83 25
1341.91 26
1342.00 26
1342.08 26
1342.16 24
1342.25 22
1342.33 19
1342.42 17
1342.50 14
1342.58 12
1342.67 12
1342.75 12
1342.84 13
1342.92 14
1343.00 17
1343.09 19
1343.17 21
1343.26 23
1343.34 25
1343.42 27
1343.51 29
1343.59 32
1343.68 34
1343.76 36
1343.84 38
1343.93 38
1344.01 38
1344.10 37
1344.18 35
1344.26 33
1344.35 31
1344.43 28
1344.52 26
1344.60 25
1344.68 25
1344.77 26
1344.85 29
1344.94 34
1345.02 40
1345.10 47
1345.19 55
1345.27 63
1345.36 70
1345.44 75
1345.53 79
1345.61 80
1345.69 78
1345.78 75
1345.86 70
1345.95 66
1346.03 61
1346.11 58
1346.20 56
1346.28 54
1346.37 54
1346.45 53
1346.53 51
1346.62 49
1346.70 45
1346.79 41
1346.87 37
1346.96 34
1347.04 31
1347.12 30
1347.21 30
1347.29 30
1347.38 31
1347.46 32
1347.54 32
1347.63 32
1347.71 33
1347.80 34
1347.88 35
1347.97 38
1348.05 41
1348.13 45
1348.22 49
1348.30 52
1348.39 55
1348.47 57
1348.55 58
1348.64 59
1348.72 59
1348.81 58
1348.89 57
1348.98 56
1349.06 56
1349.14 56
1349.23 57
1349.31 58
1349.40 59
1349.48 60
1349.56 61
1349.65 62
1349.73 62
1349.82 62
1349.90 61
1349.99 60
1350.07 59
1350.15 57
1350.24 54
1350.32 52
1350.41 49
1350.49 46
1350.58 45
1350.66 43
1350.74 43
1350.83 42
1350.91 42
1351.00 41
1351.08 40
1351.17 38
1351.25 36
1351.33 32
1351.42 28
1351.50 24
1351.59 20
1351.67 15
1351.76 11
1351.84 7
1351.92 4
1352.01 1
1352.09 0
1352.18 0
1352.26 0
1352.35 0
1352.43 0
1352.51 0
1352.60 0
1352.68 0
1352.77 0
1352.85 1
1352.94 2
1353.02 3
1353.10 5
1353.19 7
1353.27 9
1353.36 13
1353.44 17
1353.53 21
1353.61 27
1353.69 32
1353.78 38
1353.86 43
1353.95 48
1354.03 52
1354.12 56
1354.20 58
1354.28 61
1354.37 63
1354.45 64
1354.54 65
1354.62 64
1354.71 62
1354.79 60
1354.88 56
1354.96 51
1355.04 47
1355.13 42
1355.21 39
1355.30 37
1355.38 36
1355.47 35
1355.55 35
1355.64 35
1355.72 34
1355.80 33
1355.89 31
1355.97 29
1356.06 28
1356.14 26
1356.23 23
1356.31 20
1356.39 18
1356.48 15
1356.56 14
1356.65 13
1356.73 15
1356.82 18
1356.90 22
1356.99 27
1357.07 31
1357.15 36
1357.24 40
1357.32 44
1357.41 47
1357.49 49
1357.58 50
1357.66 49
1357.75 48
1357.83 46
1357.92 44
1358.00 41
1358.08 38
1358.17 36
1358.25 35
1358.34 35
1358.42 37
1358.51 40
1358.59 44
1358.68 49
1358.76 53
1358.84 56
1358.93 57
1359.01 57
1359.10 57
1359.18 56
1359.27 56
1359.35 58
1359.44 60
1359.52 64
1359.61 67
1359.69 71
1359.77 73
1359.86 75
1359.94 75
1360.03 73
1360.11 71
1360.20 67
1360.28 63
1360.37 60
1360.45 58
1360.54 57
1360.62 58
1360.70 61
1360.79 64
1360.87 68
1360.96 70
1361.04 72
1361.13 73
1361.21 74
1361.30 74
1361.38 73
1361.47 73
1361.55 72
1361.63 70
1361.72 69
1361.80 67
1361.89 66
1361.97 64
1362.06 63
1362.14 61
1362.23 59
1362.31 56
1362.40 53
1362.48 49
1362.57 46
1362.65 44
1362.73 42
1362.82 41
1362.90 41
1362.99 40
1363.07 39
1363.16 38
1363.24 36
1363.33 33
1363.41 31
1363.50 27
1363.58 24
1363.67 20
1363.75 16
1363.83 12
1363.92 10
1364.00 9
1364.09 11
1364.17 16
1364.26 22
1364.34 29
1364.43 36
1364.51 42
1364.60 45
1364.68 46
1364.77 46
1364.85 44
1364.94 41
1365.02 39
1365.11 38
1365.19 37
1365.27 37
1365.36 38
1365.44 39
1365.53 40
1365.61 42
1365.70 44
1365.78 46
1365.87 48
1365.95 48
1366.04 48
1366.12 46
1366.21 42
1366.29 37
1366.38 32
1366.46 27
1366.55 23
1366.63 20
1366.71 19
1366.80 20
1366.88 21
1366.97 23
1367.05 26
1367.14 29
1367.22 33
1367.31 36
1367.39 38
1367.48 40
1367.56 40
1367.65 38
1367.73 35
1367.82 30
1367.90 25
1367.99 20
1368.07 16
1368.16 12
1368.24 11
1368.33 12
1368.41 15
1368.50 20
1368.58 25
1368.66 29
1368.75 34
1368.83 37
1368.92 39
1369.00 40
1369.09 41
1369.17 42
1369.26 43
1369.34 45
1369.43 48
1369.51 51
1369.60 53
1369.68 55
1369.77 57
1369.85 57
1369.94 57
1370.02 57
1370.11 55
1370.19 52
1370.28 49
1370.36 46
1370.45 42
1370.53 39
1370.62 35
1370.70 33
1370.79 30
1370.87 29
1370.96 29
1371.04 30
1371.13 32
1371.21 35
1371.30 39
1371.38 43
1371.46 47
1371.55 49
1371.63 49
1371.72 48
1371.80 44
1371.89 40
1371.97 34
1372.06 29
1372.14 24
1372.23 20
1372.31 17
1372.40 15
1372.48 14
1372.57 13
1372.65 13
1372.74 13
1372.82 13
1372.91 13
1372.99 14
1373.08 16
1373.16 17
1373.25 19
1373.33 20
1373.42 21
1373.50 21
1373.59 21
1373.67 20
1373.76 19
1373.84 17
1373.93 16
1374.01 14
1374.10 12
1374.18 10
1374.27 8
1374.35 7
1374.44 7
1374.52 9
1374.61 13
1374.69 19
1374.78 26
1374.86 33
1374.95 40
1375.03 46
1375.12 51
1375.20 54
1375.29 54
1375.37 53
1375.46 52
1375.54 50
1375.63 49
1375.71 49
1375.80 50
1375.88 53
1375.97 56
1376.05 59
1376.14 61
1376.22 62
1376.31 62
1376.39 61
1376.48 59
1376.56 56
1376.65 52
1376.73 49
1376.82 46
1376.90 44
1376.99 41
1377.07 38
1377.16 36
1377.24 34
1377.33 33
1377.41 33
1377.50 33
1377.58 34
1377.67 37
1377.75 40
1377.84 44
1377.92 48
1378.01 52
1378.09 55
1378.18 57
1378.27 59
1378.35 59
1378.44 58
1378.52 56
1378.61 52
1378.69 48
1378.78 43
1378.86 38
1378.95 32
1379.03 27
1379.12 22
1379.20 18
1379.29 15
1379.37 14
1379.46 13
1379.54 14
1379.63 14
1379.71 15
1379.80 16
1379.88 16
1379.97 17
1380.05 17
1380.14 18
1380.22 18
1380.31 17
1380.39 16
1380.48 14
1380.56 11
1380.65 9
1380.73 6
1380.82 5
1380.90 5
1380.99 6
1381.08 9
1381.16 12
1381.25 17
1381.33 22
1381.42 26
1381.50 31
1381.59 34
1381.67 35
1381.76 35
1381.84 34
1381.93 31
1382.01 28
1382.10 26
1382.18 24
1382.27 23
1382.35 24
1382.44 25
1382.52 27
1382.61 30
1382.69 32
1382.78 33
1382.86 33
1382.95 33
1383.04 32
1383.12 30
1383.21 29
1383.29 28
1383.38 27
1383.46 27
1383.55 27
1383.63 28
1383.72 29
1383.80 30
1383.89 32
1383.97 33
1384.06 34
1384.14 35
1384.23 35
1384.31 34
1384.40 33
1384.48 32
1384.57 30
1384.66 28
1384.74 25
1384.83 22
1384.91 19
1385.00 16
1385.08 13
1385.17 11
1385.25 10
1385.34 10
1385.42 11
1385.51 13
1385.59 16
1385.68 19
1385.76 22
1385.85 25
1385.94 27
1386.02 28
1386.11 28
1386.19 28
1386.28 27
1386.36 27
1386.45 26
1386.53 25
1386.62 23
1386.70 21
1386.79 18
1386.87 15
1386.96 11
1387.05 8
1387.13 5
1387.22 3
1387.30 2
1387.39 3
1387.47 3
1387.56 4
1387.64 4
1387.73 3
1387.81 1
1387.90 0
1387.98 0
1388.07 0
1388.16 0
1388.24 0
1388.33 0
1388.41 0
1388.50 5
1388.58 9
1388.67 14
1388.75 18
1388.84 22
1388.92 25
1389.01 27
1389.09 28
1389.18 27
1389.27 26
1389.35 23
1389.44 20
1389.52 15
1389.61 11
1389.69 6
1389.78 2
1389.86 0
1389.95 0
1390.03 0
1390.12 0
1390.21 0
1390.29 0
1390.38 1
1390.46 2
1390.55 3
1390.63 3
1390.72 3
1390.80 3
1390.89 3
1390.98 4
1391.06 5
1391.15 6
1391.23 6
1391.32 6
1391.40 6
1391.49 4
1391.57 3
1391.66 3
1391.74 4
1391.83 6
1391.92 11
1392.00 16
1392.09 22
1392.17 27
1392.26 31
1392.34 34
1392.43 35
1392.51 35
1392.60 35
1392.69 35
1392.77 35
1392.86 35
1392.94 37
1393.03 38
1393.11 39
1393.20 39
1393.28 39
1393.37 38
1393.46 35
1393.54 32
1393.63 29
1393.71 25
1393.80 22
1393.88 19
1393.97 16
1394.05 14
1394.14 12
1394.23 10
1394.31 8
1394.40 6
1394.48 4
1394.57 3
1394.65 2
1394.74 2
1394.83 3
1394.91 5
1395.00 8
1395.08 10
1395.17 13
1395.25 14
1395.34 13
1395.42 12
1395.51 9
1395.60 6
1395.68 3
1395.77 2
1395.85 1
1395.94 1
1396.02 2
1396.11 3
1396.20 4
1396.28 4
1396.37 5
1396.45 7
1396.54 9
1396.62 14
1396.71 19
1396.80 24
1396.88 29
1396.97 32
1397.05 33
1397.14 31
1397.22 29
1397.31 25
1397.40 23
1397.48 21
1397.57 20
1397.65 19
1397.74 19
1397.82 18
1397.91 17
1398.00 16
1398.08 14
1398.17 12
1398.25 11
1398.34 11
1398.42 11
1398.51 13
1398.60 15
1398.68 17
1398.77 18
1398.85 18
1398.94 17
1399.02 16
1399.11 14
1399.20 12
1399.28 10
1399.37 7
1399.45 5
1399.54 2
1399.62 0
1399.71 0
1399.80 0
1399.88 0
1399.97 0
1400.05 0
1400.14 0
1400.22 0
1400.31 3
1400.40 6
1400.48 9
1400.57 11
1400.65 13
1400.74 15
1400.83 16
1400.91 16
1401.00 15
1401.08 14
1401.17 13
1401.25 12
1401.34 12
1401.43 13
1401.51 14
1401.60 15
1401.68 15
1401.77 14
1401.85 12
1401.94 9
1402.03 6
1402.11 4
1402.20 3
1402.28 3
1402.37 5
1402.46 6
1402.54 8
1402.63 8
1402.71 8
1402.80 6
1402.89 3
1402.97 0
1403.06 0
1403.14 0
1403.23 0
1403.31 0
1403.40 0
1403.49 0
1403.57 0
1403.66 0
1403.74 2
1403.83 7
1403.92 12
1404.00 18
1404.09 24
1404.17 28
1404.26 32
1404.35 33
1404.43 33
1404.52 31
1404.60 28
1404.69 24
1404.77 21
1404.86 19
1404.95 19
1405.03 21
1405.12 24
1405.20 28
1405.29 31
1405.38 34
1405.46 35
1405.55 35
1405.63 34
1405.72 32
1405.81 30
1405.89 27
1405.98 24
1406.06 20
1406.15 17
1406.24 14
1406.32 12
1406.41 13
1406.49 16
1406.58 22
1406.67 29
1406.75 36
1406.84 41
1406.92 44
1407.01 45
1407.10 42
1407.18 37
1407.27 32
1407.35 27
1407.44 22
1407.53 19
1407.61 18
1407.70 17
1407.78 17
1407.87 17
1407.96 16
1408.04 15
1408.13 13
1408.21 11
1408.30 10
1408.39 10
1408.47 11
1408.56 14
1408.64 18
1408.73 24
1408.82 30
1408.90 36
1408.99 42
1409.07 46
1409.16 48
1409.25 48
1409.33 47
1409.42 46
1409.50 44
1409.59 42
1409.68 41
1409.76 40
1409.85 40
1409.93 40
1410.02 41
1410.11 41
1410.19 41
1410.28 42
1410.37 44
1410.45 46
1410.54 50
1410.62 55
1410.71 60
1410.80 66
1410.88 72
1410.97 77
1411.05 80
1411.14 82
1411.23 82
1411.31 80
1411.40 77
1411.48 73
1411.57 69
1411.66 65
1411.74 62
1411.83 60
1411.92 58
1412.00 58
1412.09 57
1412.17 56
1412.26 55
1412.35 54
1412.43 52
1412.52 49
1412.60 46
1412.69 42
1412.78 37
1412.86 32
1412.95 27
1413.04 23
1413.12 21
1413.21 20
1413.29 21
1413.38 24
1413.47 27
1413.55 30
1413.64 32
1413.72 34
1413.81 34
1413.90 32
1413.98 30
1414.07 27
1414.16 24
1414.24 21
1414.33 20
1414.41 18
1414.50 18
1414.59 17
1414.67 17
1414.76 16
1414.85 16
1414.93 16
1415.02 17
1415.10 19
1415.19 20
1415.28 21
1415.36 21
1415.45 20
1415.54 16
1415.62 12
1415.71 7
1415.79 1
1415.88 0
1415.97 0
1416.05 0
1416.14 0
1416.23 0
1416.31 6
1416.40 12
1416.48 17
1416.57 21
1416.66 24
1416.74 24
1416.83 24
1416.92 23
1417.00 21
1417.09 19
1417.17 18
1417.26 16
1417.35 14
1417.43 14
1417.52 14
1417.61 16
1417.69 18
1417.78 22
1417.87 26
1417.95 30
1418.04 33
1418.12 36
1418.21 36
1418.30 35
1418.38 33
1418.47 30
1418.56 26
1418.64 22
1418.73 17
1418.81 12
1418.90 7
1418.99 3
1419.07 0
1419.16 0
1419.25 0
1419.33 0
1419.42 3
1419.51 5
1419.59 6
1419.68 7
1419.77 7
1419.85 7
1419.94 7
1420.02 7
1420.11 9
1420.20 11
1420.28 13
1420.37 14
1420.46 15
1420.54 14
1420.63 12
1420.72 10
1420.80 8
1420.89 6
1420.97 5
1421.06 6
1421.15 7
1421.23 9
1421.32 11
1421.41 12
1421.49 12
1421.58 12
1421.67 11
1421.75 11
1421.84 12
1421.93 14
1422.01 17
1422.10 21
1422.18 26
1422.27 31
1422.36 34
1422.44 38
1422.53 40
1422.62 41
1422.70 41
1422.79 40
1422.88 39
1422.96 37
1423.05 34
1423.14 31
1423.22 28
1423.31 26
1423.40 25
1423.48 26
1423.57 29
1423.65 33
1423.74 39
1423.83 44
1423.91 49
1424.00 53
1424.09 54
1424.17 52
1424.26 49
1424.35 44
1424.43 37
1424.52 31
1424.61 24
1424.69 19
1424.78 16
1424.87 15
1424.95 18
1425.04 23
1425.13 31
1425.21 40
1425.30 50
1425.39 59
1425.47 66
1425.56 71
1425.64 74
1425.73 74
1425.82 73
1425.90 70
1425.99 67
1426.08 63
1426.16 59
1426.25 55
1426.34 51
1426.42 48
1426.51 45
1426.60 44
1426.68 43
1426.77 42
1426.86 42
1426.94 41
1427.03 39
1427.12 35
1427.20 31
1427.29 25
1427.38 20
1427.46 15
1427.55 10
1427.64 6
1427.72 3
1427.81 1
1427.90 0
1427.98 0
1428.07 0
1428.16 2
1428.24 5
1428.33 8
1428.42 13
1428.50 16
1428.59 19
1428.68 20
1428.76 19
1428.85 16
1428.94 13
1429.02 10
1429.11 7
1429.20 7
1429.28 8
1429.37 10
1429.46 14
1429.54 19
1429.63 23
1429.72 27
1429.80 30
1429.89 31
1429.98 31
1430.06 29
1430.15 27
1430.24 23
1430.32 19
1430.41 15
1430.50 12
1430.58 10
1430.67 8
1430.76 8
1430.84 8
1430.93 9
1431.02 10
1431.10 13
1431.19 16
1431.28 20
1431.36 25
1431.45 29
1431.54 34
1431.62 37
1431.71 39
1431.80 39
1431.88 38
1431.97 36
1432.06 34
1432.14 31
1432.23 29
1432.32 26
1432.40 23
1432.49 18
1432.58 13
1432.66 8
1432.75 3
1432.84 0
1432.93 0
1433.01 0
1433.10 0
1433.19 0
1433.27 0
1433.36 0
1433.45 0
1433.53 0
1433.62 1
1433.71 2
1433.79 4
1433.88 7
1433.97 12
1434.05 18
1434.14 24
1434.23 30
1434.31 34
1434.40 36
1434.49 36
1434.57 35
1434.66 34
1434.75 34
1434.83 35
1434.92 39
1435.01 44
1435.10 50
1435.18 57
1435.27 63
1435.36 68
1435.44 70
1435.53 71
1435.62 69
1435.70 66
1435.79 62
1435.88 56
1435.96 51
1436.05 46
1436.14 42
1436.22 40
1436.31 40
1436.40 42
1436.49 45
1436.57 49
1436.66 53
1436.75 56
1436.83 57
1436.92 55
1437.01 51
1437.09 46
1437.18 40
1437.27 34
1437.35 29
1437.44 25
1437.53 22
1437.61 21
1437.70 20
1437.79 21
1437.88 22
1437.96 23
1438.05 24
1438.14 26
1438.22 28
1438.31 30
1438.40 33
1438.48 36
1438.57 40
1438.66 44
1438.75 48
1438.83 52
1438.92 54
1439.01 56
1439.09 57
1439.18 58
1439.27 58
1439.35 58
1439.44 58
1439.53 57
1439.61 54
1439.70 50
1439.79 44
1439.88 37
1439.96 30
1440.05 24
1440.14 20
1440.22 19
1440.31 20
1440.40 24
1440.48 30
1440.57 36
1440.66 43
1440.75 47
1440.83 50
1440.92 49
1441.01 47
1441.09 42
1441.18 36
1441.27 30
1441.36 23
1441.44 17
1441.53 11
1441.62 7
1441.70 3
1441.79 2
1441.88 2
1441.96 3
1442.05 5
1442.14 8
1442.23 11
1442.31 12
1442.40 12
1442.49 12
1442.57 11
1442.66 10
1442.75 10
1442.83 12
1442.92 15
1443.01 19
1443.10 23
1443.18 27
1443.27 30
1443.36 32
1443.44 33
1443.53 34
1443.62 34
1443.71 34
1443.79 33
1443.88 33
1443.97 32
1444.05 32
1444.14 33
1444.23 35
1444.32 38
1444.40 42
1444.49 46
1444.58 51
1444.66 56
1444.75 61
1444.84 64
1444.93 67
1445.01 68
1445.10 69
1445.19 68
1445.27 68
1445.36 67
1445.45 67
1445.54 68
1445.62 70
1445.71 72
1445.80 76
1445.88 80
1445.97 84
1446.06 87
1446.15 89
1446.23 91
1446.32 91
1446.41 91
1446.49 90
1446.58 89
1446.67 87
1446.76 85
1446.84 84
1446.93 82
1447.02 80
1447.11 77
1447.19 73
1447.28 69
1447.37 65
1447.45 60
1447.54 55
1447.63 51
1447.72 48
1447.80 45
1447.89 44
1447.98 44
1448.06 44
1448.15 45
1448.24 47
1448.33 49
1448.41 51
1448.50 54
1448.59 56
1448.68 59
1448.76 60
1448.85 61
1448.94 61
1449.02 60
1449.11 58
1449.20 57
1449.29 56
1449.37 56
1449.46 58
1449.55 62
1449.64 66
1449.72 70
1449.81 73
1449.90 75
1449.98 76
1450.07 76
1450.16 75
1450.25 74
1450.33 73
1450.42 74
1450.51 76
1450.60 79
1450.68 83
1450.77 86
1450.86 89
1450.94 91
1451.03 90
1451.12 88
1451.21 84
1451.29 81
1451.38 78
1451.47 77
1451.56 76
1451.64 77
1451.73 77
1451.82 77
1451.91 77
1451.99 74
1452.08 71
1452.17 67
1452.25 62
1452.34 58
1452.43 53
1452.52 50
1452.60 46
1452.69 44
1452.78 42
1452.87 40
1452.95 38
1453.04 36
1453.13 34
1453.22 33
1453.30 31
1453.39 30
1453.48 30
1453.57 30
1453.65 32
1453.74 34
1453.83 36
1453.92 38
1454.00 38
1454.09 37
1454.18 35
1454.26 33
1454.35 30
1454.44 27
1454.53 27
1454.61 27
1454.70 29
1454.79 32
1454.88 35
1454.96 37
1455.05 37
1455.14 36
1455.23 34
1455.31 32
1455.40 30
1455.49 29
1455.58 29
1455.66 31
1455.75 33
1455.84 36
1455.93 39
1456.01 41
1456.10 43
1456.19 43
1456.28 42
1456.36 40
1456.45 37
1456.54 32
1456.63 28
1456.71 23
1456.80 20
1456.89 17
1456.98 16
1457.06 16
1457.15 17
1457.24 18
1457.33 19
1457.41 21
1457.50 21
1457.59 22
1457.68 23
1457.76 24
1457.85 25
1457.94 26
1458.03 27
1458.11 29
1458.20 31
1458.29 33
1458.38 35
1458.46 37
1458.55 38
1458.64 39
1458.73 39
1458.81 38
1458.90 37
1458.99 35
1459.08 34
1459.16 34
1459.25 34
1459.34 35
1459.43 36
1459.52 37
1459.60 38
1459.69 39
1459.78 41
1459.87 43
1459.95 45
1460.04 46
1460.13 47
1460.22 47
1460.30 45
1460.39 41
1460.48 36
1460.57 30
1460.65 24
1460.74 19
1460.83 15
1460.92 13
1461.00 12
1461.09 13
1461.18 14
1461.27 14
1461.35 13
1461.44 11
1461.53 8
1461.62 3
1461.71 0
1461.79 0
1461.88 0
1461.97 0
1462.06 0
1462.14 0
1462.23 0
1462.32 0
1462.41 1
1462.49 6
1462.58 12
1462.67 19
1462.76 26
1462.84 33
1462.93 41
1463.02 47
1463.11 52
1463.20 56
1463.28 59
1463.37 60
1463.46 60
1463.55 60
1463.63 58
1463.72 56
1463.81 52
1463.90 46
1463.99 39
1464.07 33
1464.16 28
1464.25 26
1464.34 27
1464.42 32
1464.51 39
1464.60 47
1464.69 54
1464.77 59
1464.86 61
1464.95 59
1465.04 55
1465.13 50
1465.21 45
1465.30 40
1465.39 38
1465.48 37
1465.56 38
1465.65 41
1465.74 44
1465.83 46
1465.92 48
1466.00 49
1466.09 49
1466.18 49
1466.27 49
1466.35 49
1466.44 50
1466.53 51
1466.62 53
1466.71 54
1466.79 54
1466.88 54
1466.97 52
1467.06 49
1467.14 46
1467.23 41
1467.32 37
1467.41 34
1467.50 32
1467.58 30
1467.67 30
1467.76 31
1467.85 33
1467.93 35
1468.02 38
1468.11 43
1468.20 47
1468.29 52
1468.37 55
1468.46 58
1468.55 58
1468.64 55
1468.73 51
1468.81 45
1468.90 38
1468.99 31
1469.08 26
1469.16 23
1469.25 22
1469.34 23
1469.43 25
1469.52 29
1469.60 33
1469.69 37
1469.78 42
1469.87 46
1469.96 49
1470.04 53
1470.13 56
1470.22 60
1470.31 62
1470.40 65
1470.48 66
1470.57 66
1470.66 64
1470.75 60
1470.83 55
1470.92 48
1471.01 42
1471.10 37
1471.19 35
1471.27 34
1471.36 35
1471.45 38
1471.54 41
1471.63 43
1471.71 45
1471.80 46
1471.89 48
1471.98 49
1472.07 51
1472.15 53
1472.24 55
1472.33 56
1472.42 55
1472.51 52
1472.59 49
1472.68 46
1472.77 43
1472.86 42
1472.95 43
1473.03 45
1473.12 48
1473.21 50
1473.30 52
1473.39 51
1473.47 48
1473.56 44
1473.65 38
1473.74 32
1473.83 27
1473.91 23
1474.00 21
1474.09 22
1474.18 25
1474.27 29
1474.35 33
1474.44 36
1474.53 38
1474.62 39
1474.71 37
1474.79 34
1474.88 29
1474.97 24
1475.06 19
1475.15 15
1475.23 12
1475.32 12
1475.41 14
1475.50 18
1475.59 23
1475.67 28
1475.76 31
1475.85 33
1475.94 32
1476.03 30
1476.11 26
1476.20 22
1476.29 20
1476.38 19
1476.47 19
1476.56 21
1476.64 24
1476.73 29
1476.82 34
1476.91 40
1477.00 46
1477.08 53
1477.17 59
1477.26 65
1477.35 70
1477.44 73
1477.52 76
1477.61 78
1477.70 79
1477.79 80
1477.88 81
1477.96 81
1478.05 80
1478.14 78
1478.23 76
1478.32 74
1478.41 72
1478.49 70
1478.58 69
1478.67 68
1478.76 67
1478.85 66
1478.93 64
1479.02 62
1479.11 59
1479.20 56
1479.29 54
1479.38 51
1479.46 50
1479.55 49
1479.64 49
1479.73 50
1479.82 52
1479.90 54
1479.99 57
1480.08 59
1480.17 61
1480.26 62
1480.35 64
1480.43 65
1480.52 65
1480.61 65
1480.70 64
1480.79 61
1480.87 57
1480.96 52
1481.05 45
1481.14 39
1481.23 32
1481.32 26
1481.40 21
1481.49 18
1481.58 16
1481.67 16
1481.76 18
1481.85 22
1481.93 27
1482.02 33
1482.11 39
1482.20 43
1482.29 46
1482.37 47
1482.46 46
1482.55 44
1482.64 41
1482.73 38
1482.82 35
1482.90 33
1482.99 32
1483.08 32
1483.17 33
1483.26 35
1483.35 38
1483.43 41
1483.52 45
1483.61 50
1483.70 54
1483.79 58
1483.88 62
1483.96 64
1484.05 64
1484.14 65
1484.23 64
1484.32 64
1484.41 63
1484.49 63
1484.58 62
1484.67 61
1484.76 58
1484.85 54
1484.94 49
1485.02 43
1485.11 37
1485.20 32
1485.29 27
1485.38 24
1485.47 22
1485.55 19
1485.64 17
1485.73 13
1485.82 9
1485.91 5
1486.00 1
1486.08 0
1486.17 0
1486.26 0
1486.35 0
1486.44 0
1486.53 0
1486.61 4
1486.70 8
1486.79 13
1486.88 17
1486.97 20
1487.06 22
1487.15 21
1487.23 17
1487.32 12
1487.41 5
1487.50 0
1487.59 0
1487.68 0
1487.76 0
1487.85 0
1487.94 0
1488.03 0
1488.12 2
1488.21 5
1488.29 7
1488.38 7
1488.47 7
1488.56 6
1488.65 5
1488.74 5
1488.83 5
1488.91 6
1489.00 7
1489.09 8
1489.18 9
1489.27 9
1489.36 9
1489.44 10
1489.53 10
1489.62 9
1489.71 8
1489.80 6
1489.89 5
1489.98 3
1490.06 3
1490.15 4
1490.24 6
1490.33 9
1490.42 13
1490.51 17
1490.59 20
1490.68 21
1490.77 21
1490.86 20
1490.95 18
1491.04 15
1491.13 12
1491.21 9
1491.30 7
1491.39 6
1491.48 6
1491.57 6
1491.66 8
1491.75 11
1491.83 14
1491.92 18
1492.01 21
1492.10 24
1492.19 26
1492.28 27
1492.37 28
1492.45 28
1492.54 28
1492.63 28
1492.72 29
1492.81 30
1492.90 32
1492.99 35
1493.07 37
1493.16 39
1493.25 39
1493.34 38
1493.43 36
1493.52 33
1493.61 30
1493.69 26
1493.78 23
1493.87 21
1493.96 20
1494.05 19
1494.14 18
1494.23 17
1494.31 16
1494.40 17
1494.49 20
1494.58 24
1494.67 31
1494.76 40
1494.85 49
1494.93 57
1495.02 64
1495.11 69
1495.20 70
1495.29 69
1495.38 64
1495.47 58
1495.56 51
1495.64 44
1495.73 39
1495.82 35
1495.91 33
1496.00 33
1496.09 33
1496.18 34
1496.26 33
1496.35 32
1496.44 31
1496.53 30
1496.62 29
1496.71 30
1496.80 33
1496.89 37
1496.97 43
1497.06 49
1497.15 54
1497.24 57
1497.33 59
1497.42 58
1497.51 55
1497.60 52
1497.68 49
1497.77 47
1497.86 47
1497.95 48
1498.04 51
1498.13 53
1498.22 56
1498.31 56
1498.39 55
1498.48 53
1498.57 49
1498.66 43
1498.75 37
1498.84 31
1498.93 26
1499.02 21
1499.10 19
1499.19 18
1499.28 20
1499.37 23
1499.46 28
1499.55 33
1499.64 37
1499.73 40
1499.81 43
1499.90 44
1499.99 45
1500.08 45
1500.17 46
1500.26 47
1500.35 48
1500.44 48
1500.52 48
1500.61 47
1500.70 46
1500.79 46
1500.88 47
1500.97 49
1501.06 51
1501.15 53
1501.23 55
1501.32 56
1501.41 55
1501.50 53
1501.59 52
1501.68 50
1501.77 50
1501.86 52
1501.95 54
1502.03 56
1502.12 59
1502.21 60
1502.30 60
1502.39 59
1502.48 57
1502.57 54
1502.66 51
1502.75 49
1502.83 47
1502.92 45
1503.01 43
1503.10 42
1503.19 41
1503.28 42
1503.37 42
1503.46 44
1503.55 45
1503.63 45
1503.72 45
1503.81 43
1503.90 41
1503.99 38
1504.08 34
1504.17 32
1504.26 29
1504.35 28
1504.43 27
1504.52 27
1504.61 27
1504.70 27
1504.79 28
1504.88 28
1504.97 29
1505.06 31
1505.15 33
1505.23 35
1505.32 39
1505.41 43
1505.50 47
1505.59 51
1505.68 54
1505.77 57
1505.86 57
1505.95 57
1506.04 55
1506.12 52
1506.21 48
1506.30 43
1506.39 37
1506.48 31
1506.57 25
1506.66 20
1506.75 16
1506.84 15
1506.93 15
1507.01 18
1507.10 23
1507.19 28
1507.28 32
1507.37 36
1507.46 37
1507.55 36
1507.64 33
1507.73 30
1507.82 27
1507.90 25
1507.99 25
1508.08 26
1508.17 29
1508.26 32
1508.35 36
1508.44 40
1508.53 42
1508.62 43
1508.71 43
1508.79 41
1508.88 38
1508.97 36
1509.06 34
1509.15 33
1509.24 34
1509.33 36
1509.42 39
1509.51 41
1509.60 43
1509.69 45
1509.77 47
1509.86 49
1509.95 51
1510.04 53
1510.13 54
1510.22 55
1510.31 55
1510.40 56
1510.49 57
1510.58 59
1510.67 61
1510.75 64
1510.84 67
1510.93 69
1511.02 70
1511.11 71
1511.20 72
1511.29 73
1511.38 76
1511.47 80
1511.56 85
1511.65 90
1511.73 94
1511.82 96
1511.91 97
1512.00 96
1512.09 93
1512.18 90
1512.27 86
1512.36 83
1512.45 81
1512.54 79
1512.63 78
1512.72 77
1512.80 75
1512.89 73
1512.98 69
1513.07 65
1513.16 61
1513.25 57
1513.34 55
1513.43 53
1513.52 53
1513.61 55
1513.70 56
1513.79 58
1513.87 58
1513.96 56
1514.05 53
1514.14 50
1514.23 46
1514.32 44
1514.41 42
1514.50 42
1514.59 44
1514.68 46
1514.77 48
1514.86 51
1514.94 55
1515.03 58
1515.12 62
1515.21 66
1515.30 69
1515.39 71
1515.48 72
1515.57 70
1515.66 66
1515.75 60
1515.84 53
1515.93 46
1516.02 39
1516.11 33
1516.19 29
1516.28 27
1516.37 25
1516.46 25
1516.55 26
1516.64 28
1516.73 32
1516.82 37
1516.91 44
1517.00 51
1517.09 57
1517.18 62
1517.27 65
1517.36 66
1517.44 66
1517.53 64
1517.62 63
1517.71 62
1517.80 61
1517.89 61
1517.98 60
1518.07 60
1518.16 58
1518.25 56
1518.34 54
1518.43 52
1518.52 49
1518.61 47
1518.69 46
1518.78 45
1518.87 45
1518.96 45
1519.05 47
1519.14 49
1519.23 51
1519.32 53
1519.41 54
1519.50 53
1519.59 50
1519.68 46
1519.77 42
1519.86 39
1519.95 36
1520.04 36
1520.12 37
1520.21 39
1520.30 41
1520.39 42
1520.48 40
1520.57 37
1520.66 33
1520.75 29
1520.84 26
1520.93 25
1521.02 26
1521.11 28
1521.20 31
1521.29 34
1521.38 36
1521.47 38
1521.56 39
1521.64 39
1521.73 39
1521.82 38
1521.91 38
1522.00 37
1522.09 37
1522.18 37
1522.27 38
1522.36 40
1522.45 41
1522.54 42
1522.63 42
1522.72 39
1522.81 35
1522.90 30
1522.99 24
1523.08 19
1523.17 16
1523.25 14
1523.34 14
1523.43 17
1523.52 21
1523.61 25
1523.70 30
1523.79 34
1523.88 39
1523.97 43
1524.06 47
1524.15 50
1524.24 54
1524.33 57
1524.42 60
1524.51 64
1524.60 68
1524.69 72
1524.78 78
1524.87 84
1524.96 89
1525.04 94
1525.13 98
1525.22 100
1525.31 100
1525.40 98
1525.49 93
1525.58 87
1525.67 80
1525.76 72
1525.85 64
1525.94 58
1526.03 55
1526.12 55
1526.21 57
1526.30 61
1526.39 65
1526.48 69
1526.57 72
1526.66 73
1526.75 73
1526.84 72
1526.93 72
1527.01 72
1527.10 72
1527.19 72
1527.28 70
1527.37 67
1527.46 62
1527.55 56
1527.64 51
1527.73 47
1527.82 46
1527.91 50
1528.00 56
1528.09 66
1528.18 77
1528.27 87
1528.36 96
1528.45 101
1528.54 102
1528.63 101
1528.72 97
1528.81 93
1528.90 87
1528.99 82
1529.08 77
1529.17 71
1529.26 65
1529.34 60
1529.43 54
1529.52 49
1529.61 46
1529.70 44
1529.79 45
1529.88 48
1529.97 53
1530.06 58
1530.15 63
1530.24 68
1530.33 71
1530.42 72
1530.51 71
1530.60 68
1530.69 64
1530.78 58
1530.87 52
1530.96 47
1531.05 43
1531.14 40
1531.23 39
1531.32 39
1531.41 39
1531.50 39
1531.59 40
1531.68 41
1531.77 42
1531.86 44
1531.95 46
1532.04 49
1532.13 51
1532.22 54
1532.30 57
1532.39 59
1532.48 61
1532.57 62
1532.66 62
1532.75 62
1532.84 60
1532.93 59
1533.02 56
1533.11 54
1533.20 51
1533.29 49
1533.38 46
1533.47 42
1533.56 38
1533.65 33
1533.74 28
1533.83 24
1533.92 21
1534.01 18
1534.10 16
1534.19 14
1534.28 13
1534.37 11
1534.46 9
1534.55 9
1534.64 9
1534.73 11
1534.82 15
1534.91 19
1535.00 23
1535.09 27
1535.18 29
1535.27 29
1535.36 27
1535.45 23
1535.54 19
1535.63 14
1535.72 10
1535.81 5
1535.90 2
1535.99 0
1536.08 0
1536.17 0
1536.26 0
1536.35 0
1536.44 0
1536.53 0
1536.62 0
1536.71 1
1536.80 5
1536.89 7
1536.97 9
1537.06 11
1537.15 12
1537.24 14
1537.33 16
1537.42 19
1537.51 23
1537.60 29
1537.69 35
1537.78 41
1537.87 48
1537.96 53
1538.05 58
1538.14 62
1538.23 65
1538.32 67
1538.41 67
1538.50 66
1538.59 63
1538.68 59
1538.77 55
1538.86 50
1538.95 47
1539.04 44
1539.13 42
1539.22 41
1539.31 41
1539.40 40
1539.49 40
1539.58 38
1539.67 36
1539.76 33
1539.85 30
1539.94 26
1540.03 23
1540.12 21
1540.21 19
1540.30 19
1540.39 20
1540.48 22
1540.57 24
1540.66 27
1540.75 31
1540.84 35
1540.93 39
1541.02 44
1541.11 49
1541.20 54
1541.29 58
1541.38 60
1541.47 60
1541.56 59
1541.65 55
1541.74 51
1541.83 46
1541.92 42
1542.01 39
1542.10 38
1542.19 39
1542.28 43
1542.37 47
1542.46 52
1542.55 58
1542.64 62
1542.73 66
1542.82 68
1542.91 69
1543.00 69
1543.09 67
1543.18 64
1543.27 60
1543.36 55
1543.45 50
1543.54 47
1543.63 44
1543.72 43
1543.81 43
1543.90 44
1543.99 45
1544.08 45
1544.17 43
1544.26 40
1544.35 36
1544.44 32
1544.53 30
1544.62 30
1544.71 33
1544.80 37
1544.89 43
1544.98 50
1545.07 55
1545.16 60
1545.25 62
1545.34 63
1545.43 63
1545.52 61
1545.62 58
1545.71 55
1545.80 51
1545.89 48
1545.98 45
1546.07 43
1546.16 40
1546.25 37
1546.34 34
1546.43 30
1546.52 26
1546.61 22
1546.70 21
1546.79 21
1546.88 25
1546.97 32
1547.06 41
1547.15 51
1547.24 62
1547.33 72
1547.42 81
1547.51 89
1547.60 96
1547.69 103
1547.78 107
1547.87 111
1547.96 113
1548.05 113
1548.14 111
1548.23 108
1548.32 102
1548.41 95
1548.50 87
1548.59 78
1548.68 70
1548.77 61
1548.86 52
1548.95 45
1549.04 39
1549.13 35
1549.22 35
1549.31 38
1549.40 44
1549.49 52
1549.58 60
1549.67 68
1549.76 73
1549.85 75
1549.94 74
1550.03 70
1550.12 63
1550.22 56
1550.31 48
1550.40 40
1550.49 33
1550.58 28
1550.67 24
1550.76 22
1550.85 22
1550.94 23
1551.03 25
1551.12 27
1551.21 29
1551.30 29
1551.39 29
1551.48 27
1551.57 25
1551.66 23
1551.75 21
1551.84 20
1551.93 19
1552.02 19
1552.11 19
1552.20 20
1552.29 21
1552.38 21
1552.47 22
1552.56 22
1552.65 23
1552.74 25
1552.83 27
1552.92 32
1553.01 38
1553.10 45
1553.20 52
1553.29 58
1553.38 63
1553.47 65
1553.56 65
1553.65 63
1553.74 60
1553.83 57
1553.92 54
1554.01 52
1554.10 52
1554.19 52
1554.28 53
1554.37 54
1554.46 55
1554.55 55
1554.64 54
1554.73 52
1554.82 50
1554.91 47
1555.00 43
1555.09 39
1555.18 35
1555.27 32
1555.36 30
1555.45 28
1555.55 27
1555.64 27
1555.73 27
1555.82 29
1555.91 31
1556.00 33
1556.09 35
1556.18 36
1556.27 38
1556.36 39
1556.45 40
1556.54 42
1556.63 45
1556.72 50
1556.81 55
1556.90 62
1556.99 69
1557.08 76
1557.17 81
1557.26 84
1557.35 85
1557.44 84
1557.53 81
1557.63 75
1557.72 68
1557.81 60
1557.90 51
1557.99 42
1558.08 34
1558.17 28
1558.26 24
1558.35 24
1558.44 27
1558.53 33
1558.62 41
1558.71 51
1558.80 60
1558.89 69
1558.98 77
1559.07 82
1559.16 85
1559.25 87
1559.34 87
1559.44 85
1559.53 83
1559.62 81
1559.71 77
1559.80 73
1559.89 69
1559.98 64
1560.07 59
1560.16 53
1560.25 48
1560.34 44
1560.43 41
1560.52 41
1560.61 44
1560.70 49
1560.79 56
1560.88 64
1560.97 71
1561.07 77
1561.16 79
1561.25 78
1561.34 74
1561.43 68
1561.52 60
1561.61 54
1561.70 49
1561.79 46
1561.88 45
1561.97 47
1562.06 50
1562.15 54
1562.24 59
1562.33 64
1562.42 68
1562.52 72
1562.61 74
1562.70 75
1562.79 73
1562.88 69
1562.97 64
1563.06 57
1563.15 51
1563.24 46
1563.33 43
1563.42 43
1563.51 44
1563.60 45
1563.69 47
1563.78 47
1563.87 45
1563.97 42
1564.06 38
1564.15 34
1564.24 31
1564.33 29
1564.42 30
1564.51 32
1564.60 35
1564.69 40
1564.78 46
1564.87 51
1564.96 56
1565.05 60
1565.14 62
1565.23 63
1565.33 62
1565.42 58
1565.51 53
1565.60 46
1565.69 40
1565.78 33
1565.87 29
1565.96 26
1566.05 25
1566.14 28
1566.23 32
1566.32 38
1566.41 44
1566.50 51
1566.60 57
1566.69 62
1566.78 66
1566.87 69
1566.96 71
1567.05 72
1567.14 73
1567.23 72
1567.32 70
1567.41 68
1567.50 66
1567.59 63
1567.68 61
1567.78 59
1567.87 57
1567.96 56
1568.05 56
1568.14 56
1568.23 57
1568.32 59
1568.41 62
1568.50 65
1568.59 68
1568.68 70
1568.77 70
1568.86 69
1568.96 67
1569.05 64
1569.14 61
1569.23 58
1569.32 57
1569.41 56
1569.50 55
1569.59 55
1569.68 54
1569.77 53
1569.86 51
1569.95 48
1570.05 45
1570.14 43
1570.23 42
1570.32 42
1570.41 43
1570.50 46
1570.59 50
1570.68 53
1570.77 57
1570.86 59
1570.95 60
1571.04 61
1571.14 61
1571.23 60
1571.32 61
1571.41 62
1571.50 65
1571.59 70
1571.68 76
1571.77 83
1571.86 88
1571.95 93
1572.04 94
1572.14 93
1572.23 90
1572.32 84
1572.41 78
1572.50 73
1572.59 68
1572.68 67
1572.77 66
1572.86 68
1572.95 70
1573.04 71
1573.14 71
1573.23 70
1573.32 67
1573.41 63
1573.50 58
1573.59 53
1573.68 47
1573.77 41
1573.86 35
1573.95 30
1574.04 26
1574.14 24
1574.23 25
1574.32 28
1574.41 32
1574.50 36
1574.59 40
1574.68 42
1574.77 43
1574.86 40
1574.95 36
1575.05 31
1575.14 25
1575.23 20
1575.32 15
1575.41 11
1575.50 8
1575.59 5
1575.68 2
1575.77 0
1575.86 0
1575.96 0
1576.05 0
1576.14 0
1576.23 0
1576.32 0
1576.41 0
1576.50 0
1576.59 5
1576.68 10
1576.77 15
1576.87 19
1576.96 22
1577.05 24
1577.14 24
1577.23 22
1577.32 20
1577.41 17
1577.50 14
1577.59 12
1577.69 11
1577.78 10
1577.87 12
1577.96 14
1578.05 19
1578.14 25
1578.23 32
1578.32 40
1578.41 46
1578.50 51
1578.60 53
1578.69 53
1578.78 51
1578.87 47
1578.96 43
1579.05 39
1579.14 37
1579.23 37
1579.32 38
1579.42 41
1579.51 43
1579.60 46
1579.69 47
1579.78 47
1579.87 47
1579.96 47
1580.05 48
1580.14 51
1580.24 56
1580.33 63
1580.42 70
1580.51 77
1580.60 82
1580.69 85
1580.78 86
1580.87 83
1580.97 78
1581.06 71
1581.15 63
1581.24 55
1581.33 47
1581.42 42
1581.51 38
1581.60 37
1581.69 39
1581.79 41
1581.88 45
1581.97 49
1582.06 52
1582.15 55
1582.24 57
1582.33 58
1582.42 59
1582.52 58
1582.61 57
1582.70 55
1582.79 52
1582.88 49
1582.97 47
1583.06 44
1583.15 42
1583.24 41
1583.34 39
1583.43 39
1583.52 39
1583.61 40
1583.70 42
1583.79 44
1583.88 48
1583.97 51
1584.07 54
1584.16 57
1584.25 58
1584.34 59
1584.43 60
1584.52 60
1584.61 61
1584.70 61
1584.80 62
1584.89 63
1584.98 64
1585.07 65
1585.16 66
1585.25 66
1585.34 66
1585.43 66
1585.53 67
1585.62 68
1585.71 69
1585.80 69
1585.89 69
1585.98 68
1586.07 66
1586.17 62
1586.26 58
1586.35 54
1586.44 51
1586.53 49
1586.62 48
1586.71 46
1586.80 44
1586.90 42
1586.99 38
1587.08 34
1587.17 30
1587.26 26
1587.35 23
1587.44 21
1587.53 21
1587.63 22
1587.72 24
1587.81 27
1587.90 30
1587.99 33
1588.08 36
1588.17 37
1588.27 37
1588.36 37
1588.45 35
1588.54 34
1588.63 33
1588.72 32
1588.81 31
1588.91 31
1589.00 31
1589.09 32
1589.18 33
1589.27 34
1589.36 35
1589.45 36
1589.55 38
1589.64 40
1589.73 43
1589.82 45
1589.91 47
1590.00 49
1590.09 51
1590.18 52
1590.28 53
1590.37 55
1590.46 58
1590.55 62
1590.64 67
1590.73 71
1590.82 74
1590.92 75
1591.01 74
1591.10 71
1591.19 66
1591.28 61
1591.37 56
1591.47 51
1591.56 46
1591.65 43
1591.74 40
1591.83 39
1591.92 39
1592.01 40
1592.11 44
1592.20 48
1592.29 53
1592.38 58
1592.47 62
1592.56 63
1592.65 62
1592.75 59
1592.84 54
1592.93 49
1593.02 45
1593.11 42
1593.20 41
1593.29 40
1593.39 41
1593.48 40
1593.57 38
1593.66 35
1593.75 31
1593.84 26
1593.94 21
1594.03 19
1594.12 19
1594.21 22
1594.30 28
1594.39 36
1594.48 46
1594.58 56
1594.67 65
1594.76 73
1594.85 79
1594.94 82
1595.03 81
1595.13 77
1595.22 70
1595.31 62
1595.40 52
1595.49 44
1595.58 38
1595.67 34
1595.77 33
1595.86 33
1595.95 34
1596.04 34
1596.13 34
1596.22 31
1596.32 28
1596.41 23
1596.50 18
1596.59 14
1596.68 12
1596.77 10
1596.87 11
1596.96 12
1597.05 14
1597.14 16
1597.23 17
1597.32 18
1597.42 17
1597.51 16
1597.60 13
1597.69 11
1597.78 8
1597.87 6
1597.97 5
1598.06 5
1598.15 5
1598.24 5
1598.33 6
1598.42 7
1598.51 10
1598.61 13
1598.70 18
1598.79 24
1598.88 31
1598.97 40
1599.06 48
1599.16 56
1599.25 63
1599.34 68
1599.43 72
1599.52 74
1599.62 76
1599.71 77
1599.80 78
1599.89 78
1599.98 77
1600.07 76
1600.17 75
1600.26 73
1600.35 70
1600.44 67
1600.53 64
1600.62 62
1600.72 61
1600.81 60
1600.90 60
1600.99 61
1601.08 62
1601.17 64
1601.27 64
1601.36 65
1601.45 65
1601.54 65
1601.63 64
1601.72 64
1601.82 62
1601.91 60
1602.00 56
1602.09 52
1602.18 47
1602.28 42
1602.37 39
1602.46 37
1602.55 37
1602.64 39
1602.73 41
1602.83 42
1602.92 42
1603.01 41
1603.10 39
1603.19 37
1603.28 35
1603.38 36
1603.47 38
1603.56 42
1603.65 47
1603.74 53
1603.84 58
1603.93 63
1604.02 66
1604.11 69
1604.20 71
1604.29 74
1604.39 77
1604.48 80
1604.57 82
1604.66 85
1604.75 86
1604.85 87
1604.94 87
1605.03 87
1605.12 86
1605.21 85
1605.30 84
1605.40 83
1605.49 82
1605.58 80
1605.67 77
1605.76 74
1605.86 70
1605.95 64
1606.04 58
1606.13 51
1606.22 44
1606.32 37
1606.41 29
1606.50 22
1606.59 15
1606.68 9
1606.77 5
1606.87 3
1606.96 3
1607.05 5
1607.14 9
1607.23 14
1607.33 19
1607.42 23
1607.51 26
1607.60 27
1607.69 27
1607.79 27
1607.88 26
1607.97 27
1608.06 28
1608.15 30
1608.25 32
1608.34 35
1608.43 37
1608.52 37
1608.61 37
1608.71 35
1608.80 32
1608.89 28
1608.98 24
1609.07 21
1609.16 18
1609.26 15
1609.35 13
1609.44 12
1609.53 13
1609.62 14
1609.72 18
1609.81 23
1609.90 29
1609.99 37
1610.08 44
1610.18 51
1610.27 57
1610.36 59
1610.45 59
1610.54 55
1610.64 49
1610.73 43
1610.82 36
1610.91 31
1611.00 28
1611.10 27
1611.19 28
1611.28 31
1611.37 34
1611.46 36
1611.56 37
1611.65 37
1611.74 36
1611.83 35
1611.93 35
1612.02 36
1612.11 40
1612.20 44
1612.29 50
1612.39 56
1612.48 62
1612.57 67
1612.66 70
1612.75 72
1612.85 72
1612.94 70
1613.03 66
1613.12 61
1613.21 56
1613.31 50
1613.40 44
1613.49 39
1613.58 34
1613.67 30
1613.77 27
1613.86 24
1613.95 22
1614.04 20
1614.13 19
1614.23 19
1614.32 19
1614.41 19
1614.50 20
1614.60 21
1614.69 21
1614.78 21
1614.87 20
1614.96 19
1615.06 17
1615.15 15
1615.24 12
1615.33 10
1615.42 7
1615.52 6
1615.61 5
1615.70 5
1615.79 6
1615.89 7
1615.98 8
1616.07 9
1616.16 10
1616.25 12
1616.35 13
1616.44 15
1616.53 16
1616.62 17
1616.71 17
1616.81 16
1616.90 14
1616.99 11
1617.08 9
1617.18 8
1617.27 7
1617.36 8
1617.45 10
1617.54 12
1617.64 15
1617.73 17
1617.82 19
1617.91 19
1618.01 18
1618.10 16
1618.19 12
1618.28 8
1618.37 3
1618.47 0
1618.56 0
1618.65 0
1618.74 0
1618.84 0
1618.93 0
1619.02 0
1619.11 0
1619.20 0
1619.30 5
1619.39 10
1619.48 16
1619.57 21
1619.67 26
1619.76 30
1619.85 34
1619.94 36
1620.03 37
1620.13 37
1620.22 37
1620.31 35
1620.40 33
1620.50 30
1620.59 26
1620.68 22
1620.77 18
1620.87 14
1620.96 12
1621.05 11
1621.14 11
1621.23 12
1621.33 14
1621.42 15
1621.51 15
1621.60 14
1621.70 12
1621.79 10
1621.88 8
1621.97 7
1622.07 8
1622.16 9
1622.25 11
1622.34 13
1622.43 14
1622.53 15
1622.62 14
1622.71 11
1622.80 8
1622.90 5
1622.99 2
1623.08 1
1623.17 3
1623.27 6
1623.36 10
1623.45 15
1623.54 18
1623.64 20
1623.73 19
1623.82 17
1623.91 15
1624.01 12
1624.10 12
1624.19 13
1624.28 14
1624.37 16
1624.47 16
1624.56 13
1624.65 8
1624.74 2
1624.84 0
1624.93 0
1625.02 0
1625.11 0
1625.21 0
1625.30 0
1625.39 0
1625.48 5
1625.58 10
1625.67 13
1625.76 14
1625.85 13
1625.95 12
1626.04 10
1626.13 8
1626.22 8
1626.32 8
1626.41 11
1626.50 14
1626.59 19
1626.69 25
1626.78 30
1626.87 36
1626.96 40
1627.06 43
1627.15 44
1627.24 43
1627.33 40
1627.43 35
1627.52 30
1627.61 23
1627.70 17
1627.80 12
1627.89 9
1627.98 7
1628.07 7
1628.17 9
1628.26 14
1628.35 19
1628.44 25
1628.54 30
1628.63 34
1628.72 37
1628.81 39
1628.91 41
1629.00 42
1629.09 43
1629.18 43
1629.28 44
1629.37 43
1629.46 42
1629.55 39
1629.65 36
1629.74 33
1629.83 29
1629.92 27
1630.02 25
1630.11 23
1630.20 22
1630.29 21
1630.39 20
1630.48 18
1630.57 16
1630.66 14
1630.76 13
1630.85 12
1630.94 13
1631.03 16
1631.13 21
1631.22 27
1631.31 35
1631.40 42
1631.50 50
1631.59 56
1631.68 61
1631.77 63
1631.87 64
1631.96 64
1632.05 63
1632.15 61
1632.24 60
1632.33 60
1632.42 60
1632.52 62
1632.61 63
1632.70 65
1632.79 66
1632.89 67
1632.98 68
1633.07 69
1633.16 70
1633.26 70
1633.35 70
1633.44 69
1633.53 67
1633.63 63
1633.72 58
1633.81 51
1633.91 44
1634.00 36
1634.09 29
1634.18 24
1634.28 21
1634.37 19
1634.46 19
1634.55 20
1634.65 20
1634.74 20
1634.83 19
1634.92 17
1635.02 14
1635.11 11
1635.20 9
1635.30 8
1635.39 8
1635.48 9
1635.57 12
1635.67 15
1635.76 20
1635.85 26
1635.94 33
1636.04 40
1636.13 47
1636.22 54
1636.32 59
1636.41 62
1636.50 63
1636.59 63
1636.69 61
1636.78 58
1636.87 54
1636.96 49
1637.06 44
1637.15 38
1637.24 31
1637.34 25
1637.43 18
1637.52 13
1637.61 8
1637.71 6
1637.80 6
1637.89 9
1637.99 16
1638.08 25
1638.17 36
1638.26 47
1638.36 58
1638.45 65
1638.54 70
1638.63 72
1638.73 72
1638.82 70
1638.91 69
1639.01 67
1639.10 67
1639.19 66
1639.28 65
1639.38 62
1639.47 58
1639.56 51
1639.66 44
1639.75 35
1639.84 27
1639.93 19
1640.03 12
1640.12 6
1640.21 1
1640.31 0
1640.40 0
1640.49 0
1640.58 0
1640.68 0
1640.77 0
1640.86 0
1640.96 0
1641.05 3
1641.14 9
1641.23 15
1641.33 21
1641.42 24
1641.51 26
1641.61 25
1641.70 22
1641.79 18
1641.88 13
1641.98 9
1642.07 6
1642.16 5
1642.26 6
1642.35 9
1642.44 14
1642.53 19
1642.63 23
1642.72 26
1642.81 28
1642.91 28
1643.00 27
1643.09 26
1643.19 25
1643.28 25
1643.37 27
1643.46 30
1643.56 33
1643.65 37
1643.74 41
1643.84 46
1643.93 50
1644.02 55
1644.11 60
1644.21 65
1644.30 70
1644.39 74
1644.49 78
1644.58 80
1644.67 82
1644.77 83
1644.86 84
1644.95 83
1645.04 82
1645.14 80
1645.23 79
1645.32 78
1645.42 78
1645.51 78
1645.60 78
1645.70 77
1645.79 75
1645.88 72
1645.97 67
1646.07 61
1646.16 55
1646.25 50
1646.35 45
1646.44 42
1646.53 40
1646.63 39
1646.72 37
1646.81 35
1646.90 33
1647.00 30
1647.09 28
1647.18 26
1647.28 24
1647.37 23
1647.46 21
1647.56 20
1647.65 18
1647.74 15
1647.84 12
1647.93 9
1648.02 7
1648.11 4
1648.21 1
1648.30 0
1648.39 0
1648.49 0
1648.58 0
1648.67 0
1648.77 1
1648.86 3
1648.95 6
1649.05 8
1649.14 8
1649.23 8
1649.32 8
1649.42 7
1649.51 7
1649.60 8
1649.70 10
1649.79 13
1649.88 17
1649.98 21
1650.07 24
1650.16 25
1650.26 25
1650.35 23
1650.44 21
1650.54 19
1650.63 18
1650.72 19
1650.81 21
1650.91 24
1651.00 29
1651.09 32
1651.19 36
1651.28 37
1651.37 36
1651.47 33
1651.56 29
1651.65 24
1651.75 18
1651.84 13
1651.93 8
1652.03 4
1652.12 0
1652.21 0
1652.31 0
1652.40 0
1652.49 0
1652.58 0
1652.68 0
1652.77 0
1652.86 0
1652.96 3
1653.05 12
1653.14 22
1653.24 33
1653.33 45
1653.42 57
1653.52 69
1653.61 78
1653.70 86
1653.80 91
1653.89 93
1653.98 92
1654.08 87
1654.17 80
1654.26 71
1654.36 61
1654.45 51
1654.54 42
1654.64 35
1654.73 31
1654.82 29
1654.92 29
1655.01 31
1655.10 33
1655.20 35
1655.29 36
1655.38 36
1655.48 35
1655.57 34
1655.66 33
1655.75 31
1655.85 30
1655.94 28
1656.03 26
1656.13 22
1656.22 16
1656.31 10
1656.41 5
1656.50 2
1656.59 2
1656.69 6
1656.78 15
1656.87 26
1656.97 38
1657.06 51
1657.15 61
1657.25 70
1657.34 75
1657.43 77
1657.53 77
1657.62 74
1657.71 71
1657.81 67
1657.90 64
1657.99 61
1658.09 60
1658.18 59
1658.27 60
1658.37 63
1658.46 65
1658.55 69
1658.65 74
1658.74 79
1658.83 86
1658.93 92
1659.02 99
1659.11 105
1659.21 108
1659.30 110
1659.40 108
1659.49 103
1659.58 97
1659.68 90
1659.77 82
1659.86 76
1659.96 71
1660.05 67
1660.14 64
1660.24 61
1660.33 56
1660.42 50
1660.52 43
1660.61 36
1660.70 29
1660.80 23
1660.89 18
1660.98 16
1661.08 15
1661.17 15
1661.26 17
1661.36 20
1661.45 23
1661.54 26
1661.64 29
1661.73 32
1661.82 35
1661.92 38
1662.01 41
1662.10 44
1662.20 46
1662.29 48
1662.38 49
1662.48 48
1662.57 47
1662.67 45
1662.76 42
1662.85 38
1662.95 33
1663.04 29
1663.13 24
1663.23 20
1663.32 16
1663.41 13
1663.51 12
1663.60 11
1663.69 11
1663.79 13
1663.88 14
1663.97 15
1664.07 15
1664.16 14
1664.25 13
1664.35 11
1664.44 9
1664.54 7
1664.63 6
1664.72 6
1664.82 6
1664.91 5
1665.00 5
1665.10 4
1665.19 2
1665.28 0
1665.38 0
1665.47 0
1665.56 0
1665.66 0
1665.75 0
1665.85 0
1665.94 3
1666.03 12
1666.13 22
1666.22 33
1666.31 43
1666.41 50
1666.50 56
1666.59 58
1666.69 58
1666.78 57
1666.87 55
1666.97 52
1667.06 49
1667.16 47
1667.25 45
1667.34 43
1667.44 43
1667.53 43
1667.62 44
1667.72 45
1667.81 47
1667.90 48
1668.00 50
1668.09 52
1668.19 53
1668.28 54
1668.37 54
1668.47 54
1668.56 52
1668.65 51
1668.75 48
1668.84 45
1668.93 42
1669.03 39
1669.12 37
1669.22 36
1669.31 37
1669.40 37
1669.50 38
1669.59 39
1669.68 38
1669.78 37
1669.87 34
1669.96 30
1670.06 26
1670.15 24
1670.25 25
1670.34 28
1670.43 34
1670.53 42
1670.62 51
1670.71 59
1670.81 66
1670.90 69
1671.00 70
1671.09 68
1671.18 64
1671.28 60
1671.37 56
1671.46 55
1671.56 54
1671.65 56
1671.75 57
1671.84 59
1671.93 60
1672.03 59
1672.12 57
1672.21 53
1672.31 50
1672.40 47
1672.50 45
1672.59 45
1672.68 45
1672.78 47
1672.87 49
1672.96 50
1673.06 49
1673.15 46
1673.25 41
1673.34 35
1673.43 29
1673.53 24
1673.62 22
1673.71 22
1673.81 24
1673.90 30
1674.00 37
1674.09 46
1674.18 55
1674.28 65
1674.37 74
1674.46 83
1674.56 90
1674.65 94
1674.75 95
1674.84 92
1674.93 86
1675.03 78
1675.12 70
1675.22 63
1675.31 57
1675.40 54
1675.50 54
1675.59 54
1675.68 54
1675.78 54
1675.87 53
1675.97 51
1676.06 49
1676.15 48
1676.25 47
1676.34 46
1676.44 46
1676.53 46
1676.62 45
1676.72 43
1676.81 40
1676.90 37
1677.00 35
1677.09 33
1677.19 34
1677.28 36
1677.37 40
1677.47 45
1677.56 51
1677.66 56
1677.75 59
1677.84 61
1677.94 62
1678.03 61
1678.13 58
1678.22 55
1678.31 51
1678.41 48
1678.50 43
1678.59 39
1678.69 36
1678.78 33
1678.88 31
1678.97 31
1679.06 33
1679.16 37
1679.25 41
1679.35 47
1679.44 52
1679.53 56
1679.63 59
1679.72 62
1679.82 63
1679.91 64
1680.00 65
1680.10 66
1680.19 66
1680.29 67
1680.38 67
1680.47 66
1680.57 65
1680.66 62
1680.76 59
1680.85 57
1680.94 56
1681.04 57
1681.13 59
1681.23 61
1681.32 63
1681.41 63
1681.51 60
1681.60 54
1681.70 46
1681.79 37
1681.88 28
1681.98 21
1682.07 16
1682.17 14
1682.26 15
1682.35 17
1682.45 20
1682.54 23
1682.64 27
1682.73 30
1682.82 34
1682.92 37
1683.01 40
1683.11 42
1683.20 42
1683.29 40
1683.39 37
1683.48 33
1683.58 28
1683.67 22
1683.76 18
1683.86 14
1683.95 12
1684.05 9
1684.14 7
1684.24 5
1684.33 3
1684.42 0
1684.52 0
1684.61 0
1684.71 0
1684.80 1
1684.89 6
1684.99 12
1685.08 19
1685.18 25
1685.27 30
1685.36 32
1685.46 33
1685.55 31
1685.65 29
1685.74 26
1685.84 24
1685.93 23
1686.02 23
1686.12 23
1686.21 23
1686.31 23
1686.40 22
1686.49 20
1686.59 18
1686.68 16
1686.78 14
1686.87 12
1686.96 10
1687.06 9
1687.15 7
1687.25 7
1687.34 7
1687.44 9
1687.53 12
1687.62 18
1687.72 24
1687.81 32
1687.91 40
1688.00 48
1688.09 56
1688.19 63
1688.28 69
1688.38 75
1688.47 79
1688.57 80
1688.66 79
1688.75 74
1688.85 66
1688.94 55
1689.04 43
1689.13 31
1689.23 21
1689.32 13
1689.41 7
1689.51 3
1689.60 2
1689.70 3
1689.79 5
1689.89 9
1689.98 14
1690.07 20
1690.17 26
1690.26 32
1690.36 35
1690.45 36
1690.54 35
1690.64 30
1690.73 24
1690.83 18
1690.92 11
1691.02 6
1691.11 2
1691.20 0
1691.30 0
1691.39 0
1691.49 3
1691.58 6
1691.68 11
1691.77 15
1691.86 20
1691.96 24
1692.05 27
1692.15 29
1692.24 29
1692.34 28
1692.43 27
1692.52 27
1692.62 27
1692.71 29
1692.81 32
1692.90 36
1693.00 40
1693.09 44
1693.19 48
1693.28 51
1693.37 53
1693.47 54
1693.56 53
1693.66 50
1693.75 46
1693.85 40
1693.94 35
1694.03 30
1694.13 27
1694.22 26
1694.32 26
1694.41 28
1694.51 30
1694.60 33
1694.69 35
1694.79 37
1694.88 38
1694.98 39
1695.07 40
1695.17 40
1695.26 41
1695.36 41
1695.45 41
1695.54 41
1695.64 42
1695.73 42
1695.83 43
1695.92 45
1696.02 46
1696.11 48
1696.21 50
1696.30 52
1696.39 53
1696.49 53
1696.58 52
1696.68 51
1696.77 48
1696.87 46
1696.96 43
1697.06 40
1697.15 39
1697.24 38
1697.34 38
1697.43 39
1697.53 40
1697.62 40
1697.72 41
1697.81 41
1697.91 40
1698.00 39
1698.09 36
1698.19 32
1698.28 28
1698.38 24
1698.47 19
1698.57 16
1698.66 15
1698.76 14
1698.85 14
1698.94 15
1699.04 14
1699.13 13
1699.23 10
1699.32 7
1699.42 4
1699.51 2
1699.61 1
1699.70 2
1699.79 4
1699.89 8
1699.98 11
1700.08 14
1700.17 17
1700.27 20
1700.36 22
1700.46 24
1700.55 26
1700.65 27
1700.74 27
1700.83 27
1700.93 27
1701.02 26
1701.12 24
1701.21 21
1701.31 17
1701.40 12
1701.50 8
1701.59 4
1701.69 1
1701.78 0
1701.87 1
1701.97 4
1702.06 6
1702.16 9
1702.25 10
1702.35 11
1702.44 11
1702.54 13
1702.63 16
1702.73 22
1702.82 31
1702.92 40
1703.01 51
1703.10 60
1703.20 69
1703.29 75
1703.39 80
1703.48 84
1703.58 87
1703.67 88
1703.77 88
1703.86 86
1703.96 83
1704.05 77
1704.15 71
1704.24 64
1704.33 57
1704.43 52
1704.52 48
1704.62 45
1704.71 43
1704.81 41
1704.90 39
1705.00 36
1705.09 33
1705.19 30
1705.28 29
1705.38 29
1705.47 31
1705.57 35
1705.66 41
1705.75 47
1705.85 53
1705.94 58
1706.04 62
1706.13 63
1706.23 62
1706.32 60
1706.42 57
1706.51 54
1706.61 51
1706.70 48
1706.80 46
1706.89 44
1706.99 42
1707.08 40
1707.18 36
1707.27 32
1707.36 28
1707.46 22
1707.55 17
1707.65 13
1707.74 9
1707.84 6
1707.93 3
1708.03 1
1708.12 0
1708.22 0
1708.31 0
1708.41 1
1708.50 3
1708.60 6
1708.69 10
1708.79 14
1708.88 19
1708.98 25
1709.07 31
1709.17 36
1709.26 41
1709.35 44
1709.45 47
1709.54 48
1709.64 48
1709.73 47
1709.83 45
1709.92 43
1710.02 40
1710.11 37
1710.21 33
1710.30 30
1710.40 26
1710.49 21
1710.59 17
1710.68 12
1710.78 8
1710.87 6
1710.97 4
1711.06 4
1711.16 6
1711.25 8
1711.35 10
1711.44 12
1711.54 13
1711.63 13
1711.73 11
1711.82 8
1711.91 4
1712.01 0
1712.10 0
1712.20 0
1712.29 0
1712.39 0
1712.48 0
1712.58 0
1712.67 0
1712.77 1
1712.86 6
1712.96 12
1713.05 16
1713.15 20
1713.24 23
1713.34 25
1713.43 26
1713.53 27
1713.62 28
1713.72 29
1713.81 31
1713.91 32
1714.00 33
1714.10 32
1714.19 31
1714.29 29
1714.38 26
1714.48 23
1714.57 21
1714.67 20
1714.76 21
1714.86 23
1714.95 26
1715.05 30
1715.14 35
1715.24 39
1715.33 43
1715.43 45
1715.52 45
1715.62 45
1715.71 44
1715.81 43
1715.90 41
1716.00 41
1716.09 40
1716.19 40
1716.28 39
1716.38 38
1716.47 36
1716.57 34
1716.66 33
1716.76 32
1716.85 32
1716.95 33
1717.04 35
1717.14 37
1717.23 40
1717.33 42
1717.42 44
1717.52 46
1717.61 46
1717.71 46
1717.80 45
1717.90 44
1717.99 43
1718.09 43
1718.18 43
1718.28 45
1718.37 47
1718.47 50
1718.56 52
1718.66 53
1718.75 52
1718.85 50
1718.94 47
1719.04 44
1719.13 40
1719.23 37
1719.32 35
1719.42 33
1719.51 32
1719.61 30
1719.70 28
1719.80 25
1719.89 21
1719.99 15
1720.08 9
1720.18 3
1720.27 0
1720.37 0
1720.46 0
1720.56 0
1720.65 0
1720.75 0
1720.84 0
1720.94 0
1721.03 6
1721.13 13
1721.22 18
1721.32 22
1721.41 25
1721.51 26
1721.60 24
1721.70 22
1721.79 19
1721.89 15
1721.98 12
1722.08 9
1722.17 7
1722.27 7
1722.36 8
1722.46 9
1722.56 10
1722.65 10
1722.75 9
1722.84 8
1722.94 6
1723.03 4
1723.13 4
1723.22 6
1723.32 10
1723.41 15
1723.51 22
1723.60 27
1723.70 32
1723.79 35
1723.89 35
1723.98 34
1724.08 31
1724.17 27
1724.27 24
1724.36 21
1724.46 20
1724.55 19
1724.65 19
1724.74 20
1724.84 20
1724.93 19
1725.03 18
1725.13 15
1725.22 13
1725.32 10
1725.41 9
1725.51 9
1725.60 11
1725.70 14
1725.79 19
1725.89 25
1725.98 31
1726.08 37
1726.17 42
1726.27 46
1726.36 47
1726.46 47
1726.55 44
1726.65 39
1726.74 32
1726.84 25
1726.93 18
1727.03 13
1727.13 10
1727.22 9
1727.32 12
1727.41 16
1727.51 23
1727.60 30
1727.70 36
1727.79 42
1727.89 46
1727.98 48
1728.08 49
1728.17 47
1728.27 45
1728.36 42
1728.46 38
1728.55 34
1728.65 30
1728.75 27
1728.84 24
1728.94 21
1729.03 18
1729.13 14
1729.22 10
1729.32 6
1729.41 2
1729.51 0
1729.60 0
1729.70 0
1729.79 0
1729.89 0
1729.98 0
1730.08 0
1730.18 0
1730.27 0
1730.37 5
1730.46 12
1730.56 22
1730.65 32
1730.75 42
1730.84 50
1730.94 57
1731.03 60
1731.13 60
1731.22 57
1731.32 53
1731.42 48
1731.51 44
1731.61 40
1731.70 38
1731.80 36
1731.89 34
1731.99 33
1732.08 31
1732.18 30
1732.27 28
1732.37 26
1732.46 25
1732.56 25
1732.66 25
1732.75 26
1732.85 26
1732.94 26
1733.04 25
1733.13 23
1733.23 22
1733.32 20
1733.42 20
1733.51 21
1733.61 23
1733.71 25
1733.80 28
1733.90 31
1733.99 32
1734.09 33
1734.18 31
1734.28 28
1734.37 25
1734.47 22
1734.56 19
1734.66 18
1734.76 18
1734.85 20
1734.95 23
1735.04 26
1735.14 29
1735.23 32
1735.33 34
1735.42 35
1735.52 36
1735.62 36
1735.71 35
1735.81 33
1735.90 31
1736.00 28
1736.09 24
1736.19 21
1736.28 17
1736.38 15
1736.47 13
1736.57 12
1736.67 12
1736.76 13
1736.86 16
1736.95 21
1737.05 28
1737.14 35
1737.24 43
1737.33 50
1737.43 56
1737.53 60
1737.62 62
1737.72 61
1737.81 60
1737.91 57
1738.00 53
1738.10 48
1738.19 43
1738.29 37
1738.39 32
1738.48 29
1738.58 27
1738.67 27
1738.77 29
1738.86 32
1738.96 35
1739.06 37
1739.15 37
1739.25 36
1739.34 34
1739.44 31
1739.53 27
1739.63 25
1739.72 25
1739.82 29
1739.92 36
1740.01 47
1740.11 62
1740.20 78
1740.30 93
1740.39 105
1740.49 113
1740.59 115
1740.68 111
1740.78 102
1740.87 90
1740.97 77
1741.06 65
1741.16 55
1741.25 48
1741.35 44
1741.45 43
1741.54 43
1741.64 44
1741.73 46
1741.83 47
1741.92 47
1742.02 46
1742.12 44
1742.21 42
1742.31 40
1742.40 38
1742.50 37
1742.59 37
1742.69 38
1742.79 39
1742.88 39
1742.98 39
1743.07 38
1743.17 36
1743.26 33
1743.36 29
1743.46 27
1743.55 26
1743.65 27
1743.74 30
1743.84 35
1743.93 40
1744.03 46
1744.13 50
1744.22 53
1744.32 54
1744.41 54
1744.51 53
1744.60 52
1744.70 51
1744.80 50
1744.89 49
1744.99 47
1745.08 46
1745.18 45
1745.28 44
1745.37 43
1745.47 42
1745.56 40
1745.66 36
1745.75 31
1745.85 26
1745.95 20
1746.04 15
1746.14 11
1746.23 9
1746.33 10
1746.42 11
1746.52 14
1746.62 16
1746.71 18
1746.81 19
1746.90 19
1747.00 20
1747.10 21
1747.19 24
1747.29 28
1747.38 34
1747.48 41
1747.57 48
1747.67 56
1747.77 61
1747.86 65
1747.96 66
1748.05 64
1748.15 60
1748.25 53
1748.34 45
1748.44 36
1748.53 27
1748.63 19
1748.72 12
1748.82 6
1748.92 3
1749.01 2
1749.11 3
1749.20 6
1749.30 10
1749.40 15
1749.49 19
1749.59 23
1749.68 25
1749.78 27
1749.88 27
1749.97 27
1750.07 26
1750.16 26
1750.26 25
1750.35 25
1750.45 24
1750.55 24
1750.64 24
1750.74 24
1750.83 26
1750.93 29
1751.03 34
1751.12 41
1751.22 48
1751.31 56
1751.41 63
1751.51 67
1751.60 70
1751.70 70
1751.79 68
1751.89 64
1751.99 58
1752.08 52
1752.18 44
1752.27 37
1752.37 29
1752.47 24
1752.56 19
1752.66 17
1752.75 17
1752.85 18
1752.95 21
1753.04 23
1753.14 26
1753.23 27
1753.33 28
1753.43 29
1753.52 30
1753.62 33
1753.71 36
1753.81 39
1753.91 42
1754.00 45
1754.10 46
1754.19 44
1754.29 41
1754.39 35
1754.48 28
1754.58 20
1754.67 12
1754.77 4
1754.87 0
1754.96 0
1755.06 0
1755.15 0
1755.25 0
1755.35 0
1755.44 0
1755.54 0
1755.63 0
1755.73 6
1755.83 14
1755.92 22
1756.02 29
1756.11 35
1756.21 39
1756.31 41
1756.40 41
1756.50 41
1756.59 40
1756.69 39
1756.79 38
1756.88 36
1756.98 33
1757.08 29
1757.17 24
1757.27 18
1757.36 11
1757.46 3
1757.56 0
1757.65 0
1757.75 0
1757.84 0
1757.94 0
1758.04 0
1758.13 0
1758.23 4
1758.32 9
1758.42 13
1758.52 15
1758.61 16
1758.71 16
1758.81 15
1758.90 15
1759.00 16
1759.09 18
1759.19 23
1759.29 29
1759.38 37
1759.48 46
1759.57 55
1759.67 64
1759.77 71
1759.86 77
1759.96 82
1760.06 85
1760.15 88
1760.25 89
1760.34 90
1760.44 89
1760.54 87
1760.63 84
1760.73 81
1760.83 78
1760.92 76
1761.02 74
1761.11 72
1761.21 70
1761.31 68
1761.40 65
1761.50 62
1761.59 58
1761.69 55
1761.79 52
1761.88 51
1761.98 50
1762.08 49
1762.17 47
1762.27 45
1762.36 41
1762.46 36
1762.56 30
1762.65 24
1762.75 18
1762.85 13
1762.94 10
1763.04 9
1763.13 10
1763.23 13
1763.33 17
1763.42 23
1763.52 30
1763.62 36
1763.71 40
1763.81 43
1763.90 44
1764.00 43
1764.10 40
1764.19 36
1764.29 32
1764.39 29
1764.48 27
1764.58 26
1764.68 26
1764.77 26
1764.87 27
1764.96 28
1765.06 30
1765.16 34
1765.25 39
1765.35 45
1765.45 53
1765.54 60
1765.64 66
1765.73 70
1765.83 71
1765.93 70
1766.02 68
1766.12 65
1766.22 62
1766.31 59
1766.41 56
1766.51 53
1766.60 51
1766.70 48
1766.79 44
1766.89 41
1766.99 39
1767.08 36
1767.18 35
1767.28 34
1767.37 34
1767.47 34
1767.57 34
1767.66 35
1767.76 37
1767.85 39
1767.95 41
1768.05 45
1768.14 49
1768.24 54
1768.34 60
1768.43 66
1768.53 73
1768.63 78
1768.72 82
1768.82 84
1768.92 83
1769.01 80
1769.11 75
1769.20 70
1769.30 65
1769.40 60
1769.49 57
1769.59 55
1769.69 53
1769.78 52
1769.88 51
1769.98 49
1770.07 48
1770.17 48
1770.27 48
1770.36 48
1770.46 48
1770.55 47
1770.65 44
1770.75 40
1770.84 34
1770.94 27
1771.04 18
1771.13 11
1771.23 4
1771.33 0
1771.42 0
1771.52 0
1771.62 0
1771.71 2
1771.81 8
1771.91 14
1772.00 20
1772.10 26
1772.20 31
1772.29 34
1772.39 36
1772.48 37
1772.58 37
1772.68 35
1772.77 34
1772.87 32
1772.97 29
1773.06 28
1773.16 27
1773.26 27
1773.35 29
1773.45 32
1773.55 36
1773.64 40
1773.74 44
1773.84 47
1773.93 49
1774.03 49
1774.13 49
1774.22 50
1774.32 50
1774.42 52
1774.51 54
1774.61 57
1774.71 61
1774.80 63
1774.90 63
1775.00 61
1775.09 57
1775.19 51
1775.28 44
1775.38 38
1775.48 33
1775.57 30
1775.67 30
1775.77 32
1775.86 36
1775.96 39
1776.06 42
1776.15 43
1776.25 44
1776.35 43
1776.44 43
1776.54 42
1776.64 42
1776.73 41
1776.83 40
1776.93 36
1777.02 31
1777.12 25
1777.22 19
1777.31 15
1777.41 12
1777.51 13
1777.60 16
1777.70 23
1777.80 30
1777.89 39
1777.99 47
1778.09 54
1778.18 59
1778.28 63
1778.38 64
1778.47 64
1778.57 63
1778.67 60
1778.76 57
1778.86 55
1778.96 53
1779.05 52
1779.15 52
1779.25 53
1779.34 54
1779.44 55
1779.54 55
1779.63 54
1779.73 52
1779.83 48
1779.92 43
1780.02 38
1780.12 31
1780.21 24
1780.31 17
1780.41 10
1780.50 4
1780.60 0
1780.70 0
1780.79 0
1780.89 0
1780.99 0
1781.09 0
1781.18 0
1781.28 2
1781.38 9
1781.47 15
1781.57 20
1781.67 24
1781.76 24
1781.86 22
1781.96 18
1782.05 13
1782.15 7
1782.25 2
1782.34 0
1782.44 0
1782.54 0
1782.63 0
1782.73 0
1782.83 0
1782.92 0
1783.02 0
1783.12 0
1783.21 4
1783.31 10
1783.41 17
1783.50 24
1783.60 30
1783.70 36
1783.80 41
1783.89 44
1783.99 46
1784.09 46
1784.18 44
1784.28 43
1784.38 41
1784.47 38
1784.57 37
1784.67 36
1784.76 36
1784.86 35
1784.96 35
1785.05 34
1785.15 32
1785.25 30
1785.34 28
1785.44 25
1785.54 22
1785.64 19
1785.73 16
1785.83 13
1785.93 11
1786.02 9
1786.12 8
1786.22 8
1786.31 10
1786.41 12
1786.51 16
1786.60 22
1786.70 27
1786.80 33
1786.90 37
1786.99 39
1787.09 39
1787.19 38
1787.28 36
1787.38 33
1787.48 32
1787.57 31
1787.67 31
1787.77 32
1787.86 32
1787.96 32
1788.06 30
1788.16 28
1788.25 26
1788.35 24
1788.45 23
1788.54 24
1788.64 26
1788.74 29
1788.83 33
1788.93 37
1789.03 41
1789.12 44
1789.22 48
1789.32 52
1789.42 56
1789.51 61
1789.61 66
1789.71 71
1789.80 76
1789.90 79
1790.00 81
1790.09 82
1790.19 81
1790.29 78
1790.39 74
1790.48 69
1790.58 63
1790.68 59
1790.77 57
1790.87 56
1790.97 57
1791.06 59
1791.16 61
1791.26 63
1791.36 62
1791.45 61
1791.55 59
1791.65 57
1791.74 56
1791.84 56
1791.94 57
1792.04 59
1792.13 59
1792.23 59
1792.33 57
1792.42 54
1792.52 50
1792.62 47
1792.71 44
1792.81 41
1792.91 40
1793.01 39
1793.10 37
1793.20 36
1793.30 34
1793.39 31
1793.49 29
1793.59 25
1793.69 21
1793.78 17
1793.88 11
1793.98 5
1794.07 0
1794.17 0
1794.27 0
1794.37 0
1794.46 0
1794.56 0
1794.66 0
1794.75 0
1794.85 1
1794.95 7
1795.04 12
1795.14 17
1795.24 21
1795.34 23
1795.43 25
1795.53 27
1795.63 28
1795.72 30
1795.82 32
1795.92 34
1796.02 35
1796.11 37
1796.21 38
1796.31 39
1796.41 40
1796.50 40
1796.60 41
1796.70 43
1796.79 45
1796.89 48
1796.99 51
1797.09 53
1797.18 54
1797.28 52
1797.38 50
1797.47 46
1797.57 43
1797.67 40
1797.77 40
1797.86 41
1797.96 43
1798.06 45
1798.15 46
1798.25 46
1798.35 44
1798.45 42
1798.54 40
1798.64 38
1798.74 38
1798.84 40
1798.93 43
1799.03 46
1799.13 49
1799.22 52
1799.32 53
1799.42 54
1799.52 54
1799.61 54
1799.71 55
1799.81 56
1799.90 55
1800.00 54
1800.10 51
1800.20 46
1800.29 39
1800.39 32
1800.49 24
1800.59 17
1800.68 12
1800.78 9
1800.88 9
1800.97 10
1801.07 12
1801.17 15
1801.27 18
1801.36 21
1801.46 23
1801.56 25
1801.66 26
1801.75 28
1801.85 31
1801.95 34
1802.05 38
1802.14 42
1802.24 46
1802.34 49
1802.43 50
1802.53 50
1802.63 50
1802.73 48
1802.82 46
1802.92 45
1803.02 44
1803.12 44
1803.21 43
1803.31 40
1803.41 37
1803.51 32
1803.60 27
1803.70 22
1803.80 18
1803.89 17
1803.99 18
1804.09 21
1804.19 24
1804.28 27
1804.38 30
1804.48 33
1804.58 36
1804.67 38
1804.77 41
1804.87 44
1804.97 48
1805.06 51
1805.16 53
1805.26 54
1805.36 55
1805.45 54
1805.55 52
1805.65 50
1805.75 46
1805.84 41
1805.94 36
1806.04 31
1806.13 25
1806.23 19
1806.33 14
1806.43 10
1806.52 7
1806.62 6
1806.72 6
1806.82 9
1806.91 13
1807.01 18
1807.11 22
1807.21 25
1807.30 27
1807.40 28
1807.50 28
1807.60 30
1807.69 31
1807.79 34
1807.89 37
1807.99 39
1808.08 39
1808.18 37
1808.28 33
1808.38 28
1808.47 23
1808.57 19
1808.67 18
1808.77 21
1808.86 26
1808.96 32
1809.06 38
1809.16 43
1809.25 46
1809.35 45
1809.45 42
1809.55 37
1809.64 31
1809.74 25
1809.84 20
1809.94 17
1810.03 17
1810.13 20
1810.23 24
1810.33 30
1810.42 36
1810.52 42
1810.62 47
1810.72 51
1810.81 54
1810.91 57
1811.01 60
1811.11 64
1811.20 67
1811.30 71
1811.40 73
1811.50 75
1811.60 75
1811.69 74
1811.79 72
1811.89 70
1811.99 69
1812.08 68
1812.18 67
1812.28 67
1812.38 67
1812.47 67
1812.57 67
1812.67 67
1812.77 67
1812.86 68
1812.96 68
1813.06 69
1813.16 71
1813.25 71
1813.35 72
1813.45 73
1813.55 73
1813.64 74
1813.74 77
1813.84 81
1813.94 85
1814.04 90
1814.13 95
1814.23 99
1814.33 101
1814.43 102
1814.52 101
1814.62 98
1814.72 94
1814.82 88
1814.91 81
1815.01 74
1815.11 66
1815.21 58
1815.31 51
1815.40 45
1815.50 40
1815.60 36
1815.70 35
1815.79 36
1815.89 39
1815.99 43
1816.09 48
1816.18 52
1816.28 55
1816.38 57
1816.48 57
1816.58 56
1816.67 54
1816.77 52
1816.87 51
1816.97 51
1817.06 52
1817.16 54
1817.26 56
1817.36 58
1817.45 58
1817.55 59
1817.65 59
1817.75 59
1817.85 60
1817.94 61
1818.04 63
1818.14 66
1818.24 69
1818.33 72
1818.43 72
1818.53 71
1818.63 68
1818.73 63
1818.82 57
1818.92 51
1819.02 45
1819.12 42
1819.21 41
1819.31 42
1819.41 45
1819.51 49
1819.61 54
1819.70 58
1819.80 62
1819.90 65
1820.00 67
1820.09 67
1820.19 66
1820.29 63
1820.39 59
1820.49 55
1820.58 51
1820.68 49
1820.78 47
1820.88 48
1820.97 49
1821.07 52
1821.17 54
1821.27 57
1821.37 59
1821.46 60
1821.56 61
1821.66 61
1821.76 60
1821.86 58
1821.95 55
1822.05 50
1822.15 45
1822.25 40
1822.34 35
1822.44 30
1822.54 27
1822.64 24
1822.74 22
1822.83 22
1822.93 23
1823.03 25
1823.13 30
1823.23 35
1823.32 41
1823.42 46
1823.52 50
1823.62 52
1823.72 52
1823.81 50
1823.91 47
1824.01 46
1824.11 46
1824.20 48
1824.30 53
1824.40 60
1824.50 67
1824.60 72
1824.69 75
1824.79 74
1824.89 70
1824.99 63
1825.09 55
1825.18 47
1825.28 41
1825.38 38
1825.48 37
1825.58 39
1825.67 42
1825.77 46
1825.87 50
1825.97 54
1826.07 56
1826.16 58
1826.26 58
1826.36 59
1826.46 60
1826.56 61
1826.65 62
1826.75 63
1826.85 63
1826.95 62
1827.05 60
1827.14 57
1827.24 54
1827.34 51
1827.44 50
1827.54 50
1827.63 52
1827.73 56
1827.83 59
1827.93 62
1828.03 63
1828.12 61
1828.22 57
1828.32 51
1828.42 44
1828.52 37
1828.61 31
1828.71 26
1828.81 22
1828.91 18
1829.01 13
1829.10 8
1829.20 2
1829.30 0
1829.40 0
1829.50 0
1829.59 0
1829.69 0
1829.79 0
1829.89 0
1829.99 0
1830.08 4
1830.18 10
1830.28 14
1830.38 18
1830.48 20
1830.57 22
1830.67 23
1830.77 25
1830.87 27
1830.97 30
1831.07 33
1831.16 37
1831.26 39
1831.36 41
1831.46 41
1831.56 40
1831.65 38
1831.75 35
1831.85 32
1831.95 29
1832.05 26
1832.14 24
1832.24 23
1832.34 24
1832.44 25
1832.54 27
1832.64 30
1832.73 32
1832.83 33
1832.93 33
1833.03 32
1833.13 29
1833.22 26
1833.32 23
1833.42 21
1833.52 19
1833.62 19
1833.72 19
1833.81 20
1833.91 20
1834.01 19
1834.11 18
1834.21 18
1834.30 19
1834.40 21
1834.50 26
1834.60 33
1834.70 40
1834.80 48
1834.89 56
1834.99 61
1835.09 64
1835.19 64
1835.29 63
1835.38 60
1835.48 56
1835.58 53
1835.68 50
1835.78 48
1835.88 46
1835.97 45
1836.07 43
1836.17 41
1836.27 39
1836.37 37
1836.47 35
1836.56 34
1836.66 34
1836.76 35
1836.86 37
1836.96 39
1837.05 40
1837.15 42
1837.25 44
1837.35 47
1837.45 51
1837.55 56
1837.64 61
1837.74 67
1837.84 72
1837.94 76
1838.04 79
1838.14 80
1838.23 80
1838.33 80
1838.43 80
1838.53 80
1838.63 80
1838.73 79
1838.82 77
1838.92 73
1839.02 68
1839.12 60
1839.22 52
1839.32 44
1839.41 37
1839.51 32
1839.61 30
1839.71 29
1839.81 30
1839.91 32
1840.00 33
1840.10 34
1840.20 34
1840.30 35
1840.40 36
1840.50 38
1840.59 40
1840.69 44
1840.79 47
1840.89 51
1840.99 55
1841.09 59
1841.18 61
1841.28 64
1841.38 64
1841.48 63
1841.58 60
1841.68 55
1841.77 49
1841.87 42
1841.97 36
1842.07 32
1842.17 30
1842.27 30
1842.36 32
1842.46 34
1842.56 36
1842.66 36
1842.76 35
1842.86 33
1842.95 31
1843.05 29
1843.15 29
1843.25 29
1843.35 31
1843.45 35
1843.55 39
1843.64 43
1843.74 46
1843.84 49
1843.94 52
1844.04 53
1844.14 52
1844.23 51
1844.33 49
1844.43 46
1844.53 43
1844.63 40
1844.73 36
1844.83 32
1844.92 27
1845.02 23
1845.12 19
1845.22 16
1845.32 14
1845.42 14
1845.51 15
1845.61 17
1845.71 18
1845.81 18
1845.91 17
1846.01 15
1846.11 12
1846.20 9
1846.30 7
1846.40 6
1846.50 6
1846.60 5
1846.70 5
1846.80 4
1846.89 3
1846.99 3
1847.09 3
1847.19 4
1847.29 6
1847.39 9
1847.49 12
1847.58 14
1847.68 15
1847.78 15
1847.88 13
1847.98 10
1848.08 7
1848.17 4
1848.27 0
1848.37 0
1848.47 0
1848.57 0
1848.67 0
1848.77 0
1848.86 0
1848.96 0
1849.06 2
1849.16 11
1849.26 20
1849.36 29
1849.46 36
1849.56 43
1849.65 48
1849.75 52
1849.85 55
1849.95 57
1850.05 56
1850.15 54
1850.25 48
1850.34 41
1850.44 34
1850.54 26
1850.64 21
1850.74 18
1850.84 18
1850.94 20
1851.03 25
1851.13 32
1851.23 41
1851.33 51
1851.43 60
1851.53 69
1851.63 75
1851.72 78
1851.82 78
1851.92 74
1852.02 67
1852.12 58
1852.22 48
1852.32 39
1852.42 30
1852.51 24
1852.61 20
1852.71 19
1852.81 20
1852.91 22
1853.01 24
1853.11 26
1853.20 28
1853.30 27
1853.40 26
1853.50 23
1853.60 19
1853.70 16
1853.80 13
1853.90 11
1853.99 9
1854.09 7
1854.19 6
1854.29 3
1854.39 0
1854.49 0
1854.59 0
1854.69 0
1854.78 0
1854.88 0
1854.98 0
1855.08 4
1855.18 7
1855.28 11
1855.38 13
1855.48 15
1855.57 17
1855.67 18
1855.77 18
1855.87 20
1855.97 21
1856.07 23
1856.17 25
1856.27 27
1856.36 28
1856.46 28
1856.56 28
1856.66 26
1856.76 24
1856.86 21
1856.96 19
1857.06 18
1857.15 17
1857.25 19
1857.35 22
1857.45 26
1857.55 30
1857.65 35
1857.75 38
1857.85 39
1857.95 38
1858.04 36
1858.14 32
1858.24 29
1858.34 27
1858.44 26
1858.54 29
1858.64 33
1858.74 39
1858.83 45
1858.93 51
1859.03 55
1859.13 57
1859.23 59
1859.33 60
1859.43 62
1859.53 63
1859.63 65
1859.72 66
1859.82 65
1859.92 63
1860.02 58
1860.12 53
1860.22 46
1860.32 38
1860.42 31
1860.52 25
1860.61 19
1860.71 14
1860.81 10
1860.91 8
1861.01 6
1861.11 5
1861.21 5
1861.31 6
1861.41 8
1861.50 11
1861.60 15
1861.70 18
1861.80 22
1861.90 24
1862.00 26
1862.10 26
1862.20 25
1862.30 23
1862.39 22
1862.49 22
1862.59 22
1862.69 23
1862.79 24
1862.89 25
1862.99 25
1863.09 25
1863.19 25
1863.29 25
1863.38 24
1863.48 24
1863.58 25
1863.68 26
1863.78 26
1863.88 26
1863.98 24
1864.08 22
1864.18 18
1864.27 14
1864.37 9
1864.47 4
1864.57 0
1864.67 0
1864.77 0
1864.87 0
1864.97 0
1865.07 4
1865.17 11
1865.26 19
1865.36 26
1865.46 33
1865.56 39
1865.66 43
1865.76 45
1865.86 46
1865.96 46
1866.06 46
1866.16 46
1866.26 47
1866.35 49
1866.45 52
1866.55 56
1866.65 59
1866.75 62
1866.85 65
1866.95 65
1867.05 65
1867.15 63
1867.25 59
1867.34 55
1867.44 49
1867.54 43
1867.64 38
1867.74 32
1867.84 27
1867.94 22
1868.04 18
1868.14 16
1868.24 14
1868.34 13
1868.43 13
1868.53 13
1868.63 12
1868.73 12
1868.83 13
1868.93 16
1869.03 21
1869.13 29
1869.23 39
1869.33 50
1869.43 60
1869.53 68
1869.62 73
1869.72 75
1869.82 73
1869.92 68
1870.02 63
1870.12 57
1870.22 52
1870.32 47
1870.42 42
1870.52 38
1870.62 33
1870.71 27
1870.81 21
1870.91 16
1871.01 11
1871.11 7
1871.21 5
1871.31 5
1871.41 6
1871.51 9
1871.61 12
1871.71 16
1871.81 20
1871.90 23
1872.00 26
1872.10 27
1872.20 27
1872.30 26
1872.40 25
1872.50 23
1872.60 21
1872.70 21
1872.80 21
1872.90 22
1873.00 23
1873.10 24
1873.19 25
1873.29 26
1873.39 26
1873.49 26
1873.59 27
1873.69 27
1873.79 27
1873.89 26
1873.99 25
1874.09 21
1874.19 17
1874.29 13
1874.39 10
1874.48 9
1874.58 11
1874.68 14
1874.78 20
1874.88 27
1874.98 33
1875.08 37
1875.18 39
1875.28 39
1875.38 38
1875.48 35
1875.58 33
1875.68 32
1875.78 32
1875.87 33
1875.97 35
1876.07 37
1876.17 38
1876.27 38
1876.37 36
1876.47 32
1876.57 26
1876.67 19
1876.77 12
1876.87 6
1876.97 2
1877.07 1
1877.17 3
1877.26 9
1877.36 16
1877.46 23
1877.56 30
1877.66 35
1877.76 38
1877.86 38
1877.96 37
1878.06 35
1878.16 31
1878.26 28
1878.36 24
1878.46 21
1878.56 18
1878.66 14
1878.76 10
1878.85 7
1878.95 3
1879.05 1
1879.15 0
1879.25 0
1879.35 0
1879.45 3
1879.55 8
1879.65 15
1879.75 23
1879.85 31
1879.95 37
1880.05 42
1880.15 44
1880.25 43
1880.35 40
1880.44 34
1880.54 28
1880.64 22
1880.74 16
1880.84 11
1880.94 7
1881.04 5
1881.14 3
1881.24 1
1881.34 0
1881.44 0
1881.54 0
1881.64 0
1881.74 0
1881.84 2
1881.94 8
1882.04 16
1882.14 24
1882.23 31
1882.33 36
1882.43 39
1882.53 39
1882.63 37
1882.73 33
1882.83 29
1882.93 26
1883.03 23
1883.13 22
1883.23 21
1883.33 21
1883.43 20
1883.53 18
1883.63 17
1883.73 14
1883.83 13
1883.93 12
1884.03 12
1884.13 14
1884.22 18
1884.32 24
1884.42 31
1884.52 38
1884.62 44
1884.72 49
1884.82 51
1884.92 51
1885.02 47
1885.12 41
1885.22 34
1885.32 27
1885.42 20
1885.52 15
1885.62 12
1885.72 9
1885.82 8
1885.92 6
1886.02 4
1886.12 2
1886.22 0
1886.32 0
1886.41 0
1886.51 0
1886.61 1
1886.71 5
1886.81 10
1886.91 14
1887.01 17
1887.11 17
1887.21 16
1887.31 13
1887.41 8
1887.51 2
1887.61 0
1887.71 0
1887.81 0
1887.91 0
1888.01 0
1888.11 0
1888.21 0
1888.31 0
1888.41 4
1888.51 8
1888.61 12
1888.71 16
1888.81 20
1888.90 25
1889.00 32
1889.10 40
1889.20 48
1889.30 55
1889.40 60
1889.50 63
1889.60 62
1889.70 58
1889.80 52
1889.90 45
1890.00 37
1890.10 29
1890.20 22
1890.30 16
1890.40 10
1890.50 6
1890.60 3
1890.70 1
1890.80 1
1890.90 2
1891.00 4
1891.10 8
1891.20 12
1891.30 16
1891.40 18
1891.50 20
1891.60 20
1891.70 18
1891.80 14
1891.90 11
1891.99 8
1892.09 6
1892.19 7
1892.29 11
1892.39 17
1892.49 26
1892.59 36
1892.69 46
1892.79 55
1892.89 62
1892.99 67
1893.09 69
1893.19 68
1893.29 64
1893.39 59
1893.49 52
1893.59 44
1893.69 37
1893.79 29
1893.89 23
1893.99 19
1894.09 16
1894.19 16
1894.29 17
1894.39 19
1894.49 21
1894.59 24
1894.69 27
1894.79 28
1894.89 29
1894.99 29
1895.09 29
1895.19 30
1895.29 31
1895.39 34
1895.49 38
1895.59 44
1895.69 49
1895.79 55
1895.89 59
1895.99 62
1896.09 63
1896.19 63
1896.29 62
1896.39 61
1896.48 62
1896.58 63
1896.68 66
1896.78 69
1896.88 72
1896.98 74
1897.08 75
1897.18 76
1897.28 75
1897.38 74
1897.48 72
1897.58 69
1897.68 66
1897.78 62
1897.88 57
1897.98 53
1898.08 48
1898.18 44
1898.28 42
1898.38 41
1898.48 43
1898.58 46
1898.68 49
1898.78 54
1898.88 57
1898.98 60
1899.08 61
1899.18 61
1899.28 59
1899.38 57
1899.48 54
1899.58 51
1899.68 49
1899.78 46
1899.88 44
1899.98 41
1900.08 37
1900.18 34
1900.28 30
1900.38 27
1900.48 24
1900.58 22
1900.68 21
1900.78 21
1900.88 21
1900.98 21
1901.08 20
1901.18 20
1901.28 20
1901.38 20
1901.48 20
1901.58 20
1901.68 21
1901.78 21
1901.88 21
1901.98 21
1902.08 22
1902.18 23
1902.28 26
1902.38 28
1902.48 31
1902.58 34
1902.68 37
1902.78 39
1902.88 42
1902.98 44
1903.08 47
1903.18 50
1903.28 52
1903.38 55
1903.48 56
1903.58 57
1903.68 56
1903.78 54
1903.88 50
1903.98 45
1904.08 40
1904.18 33
1904.28 28
1904.38 24
1904.48 22
1904.58 23
1904.68 25
1904.78 29
1904.88 33
1904.98 36
1905.08 38
1905.18 39
1905.28 40
1905.38 40
1905.48 40
1905.58 40
1905.68 40
1905.78 39
1905.88 37
1905.98 34
1906.08 30
1906.18 25
1906.28 21
1906.38 18
1906.48 15
1906.58 12
1906.68 11
1906.78 10
1906.88 8
1906.98 7
1907.08 5
1907.18 4
1907.28 1
1907.38 0
1907.48 0
1907.58 0
1907.68 0
1907.78 0
1907.88 0
1907.98 0
1908.08 0
1908.18 3
1908.28 6
1908.38 8
1908.48 11
1908.58 14
1908.68 18
1908.79 21
1908.89 25
1908.99 28
1909.09 30
1909.19 30
1909.29 28
1909.39 23
1909.49 18
1909.59 13
1909.69 10
1909.79 8
1909.89 9
1909.99 13
1910.09 19
1910.19 27
1910.29 36
1910.39 45
1910.49 52
1910.59 58
1910.69 62
1910.79 65
1910.89 66
1910.99 66
1911.09 65
1911.19 64
1911.29 62
1911.39 59
1911.49 55
1911.59 50
1911.69 43
1911.79 35
1911.89 27
1911.99 19
1912.09 11
1912.19 6
1912.29 2
1912.39 1
1912.49 3
1912.59 7
1912.69 14
1912.79 22
1912.89 30
1912.99 38
1913.09 45
1913.19 49
1913.30 52
1913.40 52
1913.50 51
1913.60 50
1913.70 49
1913.80 50
1913.90 53
1914.00 56
1914.10 60
1914.20 64
1914.30 66
1914.40 66
1914.50 65
1914.60 61
1914.70 57
1914.80 52
1914.90 48
1915.00 45
1915.10 43
1915.20 43
1915.30 44
1915.40 45
1915.50 46
1915.60 47
1915.70 46
1915.80 45
1915.90 43
1916.00 41
1916.10 40
1916.20 40
1916.30 42
1916.41 46
1916.51 53
1916.61 63
1916.71 73
1916.81 84
1916.91 94
1917.01 101
1917.11 105
1917.21 105
1917.31 102
1917.41 97
1917.51 91
1917.61 87
1917.71 84
1917.81 84
1917.91 87
1918.01 91
1918.11 96
1918.21 100
1918.31 102
1918.41 103
1918.51 102
1918.61 101
1918.71 99
1918.81 97
1918.91 95
1919.02 93
1919.12 90
1919.22 86
1919.32 82
1919.42 77
1919.52 73
1919.62 69
1919.72 64
1919.82 60
1919.92 55
1920.02 51
1920.12 46
1920.22 43
1920.32 40
1920.42 39
1920.52 39
1920.62 41
1920.72 42
1920.82 44
1920.92 44
1921.02 44
1921.13 43
1921.23 41
1921.33 38
1921.43 35
1921.53 32
1921.63 29
1921.73 26
1921.83 24
1921.93 22
1922.03 20
1922.13 17
1922.23 14
1922.33 10
1922.43 7
1922.53 3
1922.63 1
1922.73 0
1922.83 0
1922.93 0
1923.03 2
1923.14 4
1923.24 6
1923.34 8
1923.44 10
1923.54 11
1923.64 12
1923.74 14
1923.84 17
1923.94 21
1924.04 26
1924.14 31
1924.24 36
1924.34 40
1924.44 42
1924.54 42
1924.64 39
1924.74 34
1924.84 27
1924.95 21
1925.05 15
1925.15 11
1925.25 10
1925.35 11
1925.45 15
1925.55 21
1925.65 27
1925.75 34
1925.85 39
1925.95 44
1926.05 46
1926.15 48
1926.25 49
1926.35 49
1926.45 50
1926.56 50
1926.66 51
1926.76 52
1926.86 53
1926.96 54
1927.06 54
1927.16 55
1927.26 57
1927.36 59
1927.46 61
1927.56 64
1927.66 68
1927.76 70
1927.86 72
1927.96 71
1928.06 69
1928.17 64
1928.27 57
1928.37 49
1928.47 40
1928.57 31
1928.67 24
1928.77 17
1928.87 12
1928.97 9
1929.07 7
1929.17 6
1929.27 5
1929.37 5
1929.47 4
1929.58 4
1929.68 3
1929.78 1
1929.88 0
1929.98 0
1930.08 0
1930.18 0
1930.28 4
1930.38 11
1930.48 19
1930.58 28
1930.68 36
1930.78 41
1930.88 43
1930.99 41
1931.09 35
1931.19 27
1931.29 17
1931.39 8
1931.49 0
1931.59 0
1931.69 0
1931.79 0
1931.89 0
1931.99 4
1932.09 13
1932.19 22
1932.30 30
1932.40 36
1932.50 38
1932.60 36
1932.70 31
1932.80 24
1932.90 16
1933.00 7
1933.10 0
1933.20 0
1933.30 0
1933.40 0
1933.50 0
1933.61 0
1933.71 0
1933.81 0
1933.91 0
1934.01 5
1934.11 10
1934.21 13
1934.31 16
1934.41 18
1934.51 19
1934.61 20
1934.71 20
1934.82 20
1934.92 21
1935.02 22
1935.12 23
1935.22 25
1935.32 27
1935.42 29
1935.52 32
1935.62 34
1935.72 35
1935.82 36
1935.92 37
1936.03 36
1936.13 35
1936.23 33
1936.33 30
1936.43 28
1936.53 26
1936.63 25
1936.73 23
1936.83 23
1936.93 22
1937.03 21
1937.14 21
1937.24 20
1937.34 20
1937.44 19
1937.54 19
1937.64 19
1937.74 20
1937.84 22
1937.94 24
1938.04 27
1938.14 30
1938.25 31
1938.35 32
1938.45 30
1938.55 27
1938.65 23
1938.75 18
1938.85 14
1938.95 12
1939.05 11
1939.15 11
1939.26 13
1939.36 16
1939.46 19
1939.56 23
1939.66 26
1939.76 28
1939.86 29
1939.96 28
1940.06 27
1940.16 25
1940.26 23
1940.37 22
1940.47 22
1940.57 23
1940.67 26
1940.77 30
1940.87 35
1940.97 41
1941.07 46
1941.17 51
1941.27 55
1941.38 58
1941.48 59
1941.58 58
1941.68 55
1941.78 51
1941.88 46
1941.98 40
1942.08 35
1942.18 30
1942.29 25
1942.39 20
1942.49 15
1942.59 11
1942.69 9
1942.79 8
1942.89 9
1942.99 12
1943.09 15
1943.19 19
1943.30 23
1943.40 25
1943.50 27
1943.60 27
1943.70 27
1943.80 26
1943.90 25
1944.00 25
1944.10 26
1944.21 28
1944.31 31
1944.41 37
1944.51 43
1944.61 50
1944.71 58
1944.81 65
1944.91 71
1945.01 74
1945.12 75
1945.22 74
1945.32 73
1945.42 71
1945.52 70
1945.62 69
1945.72 69
1945.82 68
1945.92 67
1946.03 65
1946.13 61
1946.23 57
1946.33 54
1946.43 51
1946.53 51
1946.63 53
1946.73 58
1946.83 63
1946.94 70
1947.04 75
1947.14 78
1947.24 79
1947.34 78
1947.44 75
1947.54 71
1947.64 67
1947.74 63
1947.85 61
1947.95 60
1948.05 60
1948.15 61
1948.25 62
1948.35 62
1948.45 61
1948.55 59
1948.66 55
1948.76 51
1948.86 46
1948.96 42
1949.06 39
1949.16 38
1949.26 39
1949.36 41
1949.47 45
1949.57 50
1949.67 54
1949.77 58
1949.87 61
1949.97 63
1950.07 63
1950.17 63
1950.28 62
1950.38 60
1950.48 58
1950.58 56
1950.68 53
1950.78 50
1950.88 46
1950.98 41
1951.09 35
1951.19 28
1951.29 20
1951.39 13
1951.49 7
1951.59 2
1951.69 0
1951.79 0
1951.90 0
1952.00 1
1952.10 5
1952.20 9
1952.30 13
1952.40 17
1952.50 21
1952.60 25
1952.71 29
1952.81 34
1952.91 38
1953.01 42
1953.11 45
1953.21 46
1953.31 46
1953.42 44
1953.52 40
1953.62 36
1953.72 31
1953.82 27
1953.92 23
1954.02 21
1954.12 20
1954.23 21
1954.33 23
1954.43 26
1954.53 30
1954.63 35
1954.73 40
1954.83 44
1954.94 47
1955.04 48
1955.14 48
1955.24 45
1955.34 43
1955.44 40
1955.54 39
1955.65 41
1955.75 45
1955.85 52
1955.95 61
1956.05 70
1956.15 78
1956.25 84
1956.35 87
1956.46 86
1956.56 83
1956.66 78
1956.76 73
1956.86 69
1956.96 66
1957.06 64
1957.17 65
1957.27 66
1957.37 67
1957.47 69
1957.57 71
1957.67 72
1957.77 73
1957.88 74
1957.98 74
1958.08 73
1958.18 71
1958.28 67
1958.38 62
1958.48 56
1958.59 49
1958.69 44
1958.79 40
1958.89 40
1958.99 42
1959.09 48
1959.20 55
1959.30 62
1959.40 68
1959.50 72
1959.60 73
1959.70 71
1959.80 66
1959.91 61
1960.01 55
1960.11 49
1960.21 45
1960.31 41
1960.41 39
1960.51 38
1960.62 38
1960.72 38
1960.82 37
1960.92 37
1961.02 37
1961.12 38
1961.23 40
1961.33 43
1961.43 46
1961.53 51
1961.63 55
1961.73 59
1961.83 61
1961.94 61
1962.04 61
1962.14 58
1962.24 55
1962.34 51
1962.44 48
1962.55 45
1962.65 43
1962.75 42
1962.85 42
1962.95 44
1963.05 46
1963.15 49
1963.26 52
1963.36 54
1963.46 56
1963.56 58
1963.66 58
1963.76 58
1963.87 56
1963.97 54
1964.07 51
1964.17 48
1964.27 46
1964.37 45
1964.48 46
1964.58 49
1964.68 52
1964.78 55
1964.88 57
1964.98 58
1965.09 58
1965.19 58
1965.29 57
1965.39 56
1965.49 56
1965.59 55
1965.70 54
1965.80 53
1965.90 52
1966.00 50
1966.10 48
1966.20 47
1966.30 45
1966.41 43
1966.51 41
1966.61 39
1966.71 36
1966.81 33
1966.92 31
1967.02 30
1967.12 30
1967.22 31
1967.32 34
1967.42 38
1967.53 42
1967.63 45
1967.73 48
1967.83 50
1967.93 52
1968.03 54
1968.14 57
1968.24 61
1968.34 65
1968.44 69
1968.54 71
1968.64 71
1968.75 69
1968.85 65
1968.95 61
1969.05 57
1969.15 53
1969.25 51
1969.36 50
1969.46 50
1969.56 50
1969.66 49
1969.76 47
1969.86 43
1969.97 37
1970.07 30
1970.17 22
1970.27 14
1970.37 7
1970.48 1
1970.58 0
1970.68 0
1970.78 0
1970.88 0
1970.98 0
1971.09 0
1971.19 0
1971.29 0
1971.39 0
1971.49 2
1971.59 5
1971.70 10
1971.80 16
1971.90 22
1972.00 29
1972.10 35
1972.21 42
1972.31 47
1972.41 52
1972.51 56
1972.61 58
1972.71 58
1972.82 56
1972.92 53
1973.02 50
1973.12 47
1973.22 46
1973.33 48
1973.43 51
1973.53 56
1973.63 61
1973.73 65
1973.84 66
1973.94 64
1974.04 60
1974.14 54
1974.24 47
1974.34 39
1974.45 31
1974.55 25
1974.65 19
1974.75 14
1974.85 10
1974.96 7
1975.06 5
1975.16 5
1975.26 6
1975.36 7
1975.47 9
1975.57 11
1975.67 13
1975.77 14
1975.87 16
1975.97 18
1976.08 22
1976.18 27
1976.28 33
1976.38 39
1976.48 44
1976.59 49
1976.69 51
1976.79 51
1976.89 50
1976.99 47
1977.10 44
1977.20 42
1977.30 41
1977.40 42
1977.50 46
1977.61 51
1977.71 57
1977.81 64
1977.91 69
1978.01 72
1978.12 72
1978.22 70
1978.32 66
1978.42 60
1978.52 54
1978.63 48
1978.73 43
1978.83 41
1978.93 42
1979.03 44
1979.14 48
1979.24 52
1979.34 55
1979.44 58
1979.54 59
1979.65 59
1979.75 59
1979.85 58
1979.95 57
1980.05 55
1980.16 55
1980.26 54
1980.36 54
1980.46 55
1980.56 57
1980.67 61
1980.77 66
1980.87 72
1980.97 80
1981.07 87
1981.18 93
1981.28 98
1981.38 100
1981.48 101
1981.58 98
1981.69 95
1981.79 90
1981.89 86
1981.99 84
1982.09 83
1982.20 84
1982.30 85
1982.40 86
1982.50 84
1982.60 79
1982.71 71
1982.81 60
1982.91 49
1983.01 38
1983.11 31
1983.22 26
1983.32 26
1983.42 28
1983.52 32
1983.63 37
1983.73 42
1983.83 46
1983.93 49
1984.03 51
1984.14 53
1984.24 55
1984.34 57
1984.44 59
1984.54 61
1984.65 62
1984.75 63
1984.85 63
1984.95 63
1985.06 63
1985.16 63
1985.26 64
1985.36 65
1985.46 66
1985.57 66
1985.67 66
1985.77 65
1985.87 62
1985.97 59
1986.08 54
1986.18 47
1986.28 39
1986.38 31
1986.49 23
1986.59 16
1986.69 9
1986.79 5
1986.89 2
1987.00 1
1987.10 2
1987.20 5
1987.30 8
1987.41 12
1987.51 16
1987.61 19
1987.71 20
1987.81 21
1987.92 20
1988.02 19
1988.12 17
1988.22 15
1988.33 14
1988.43 15
1988.53 16
1988.63 18
1988.73 21
1988.84 22
1988.94 23
1989.04 22
1989.14 20
1989.25 17
1989.35 14
1989.45 11
1989.55 8
1989.65 7
1989.76 6
1989.86 8
1989.96 12
1990.06 18
1990.17 27
1990.27 37
1990.37 49
1990.47 60
1990.57 68
1990.68 73
1990.78 73
1990.88 69
1990.98 62
1991.09 55
1991.19 48
1991.29 45
1991.39 44
1991.50 46
1991.60 49
1991.70 51
1991.80 52
1991.90 50
1992.01 46
1992.11 41
1992.21 36
1992.31 31
1992.42 27
1992.52 25
1992.62 23
1992.72 22
1992.83 21
1992.93 21
1993.03 20
1993.13 20
1993.24 20
1993.34 22
1993.44 23
1993.54 26
1993.64 28
1993.75 31
1993.85 35
1993.95 39
1994.05 43
1994.16 48
1994.26 52
1994.36 55
1994.46 57
1994.57 57
1994.67 56
1994.77 53
1994.87 50
1994.98 46
1995.08 43
1995.18 39
1995.28 36
1995.39 33
1995.49 31
1995.59 30
1995.69 29
1995.79 30
1995.90 33
1996.00 37
1996.10 43
1996.20 49
1996.31 56
1996.41 63
1996.51 68
1996.61 70
1996.72 70
1996.82 66
1996.92 60
1997.02 53
1997.13 46
1997.23 40
1997.33 35
1997.43 34
1997.54 34
1997.64 36
1997.74 38
1997.84 41
1997.95 43
1998.05 44
1998.15 45
1998.25 46
1998.36 48
1998.46 50
1998.56 52
1998.66 54
1998.77 56
1998.87 56
1998.97 55
1999.07 52
1999.18 47
1999.28 40
1999.38 33
1999.48 26
1999.59 19
1999.69 12
1999.79 7
1999.89 3
2000.00 1
2000.10 0
2000.20 0
2000.30 0
2000.41 0
2000.51 0
2000.61 0
2000.71 0
2000.82 0
2000.92 3
2001.02 8
2001.12 15
2001.23 23
2001.33 32
2001.43 41
2001.53 50
2001.64 58
2001.74 63
2001.84 67
2001.94 67
2002.05 65
2002.15 61
2002.25 56
2002.36 51
2002.46 47
2002.56 45
2002.66 46
2002.77 49
2002.87 54
2002.97 61
2003.07 67
2003.18 73
2003.28 77
2003.38 78
2003.48 77
2003.59 73
2003.69 67
2003.79 60
2003.89 52
2004.00 46
2004.10 41
2004.20 38
2004.30 37
2004.41 38
2004.51 40
2004.61 41
2004.72 42
2004.82 42
2004.92 40
2005.02 39
2005.13 39
2005.23 40
2005.33 43
2005.43 47
2005.54 52
2005.64 56
2005.74 58
2005.84 59
2005.95 58
2006.05 56
2006.15 52
2006.26 47
2006.36 41
2006.46 35
2006.56 29
2006.67 22
2006.77 15
2006.87 9
2006.97 4
2007.08 0
2007.18 0
2007.28 0
2007.39 0
2007.49 0
2007.59 0
2007.69 0
2007.80 0
2007.90 0
2008.00 2
2008.10 3
2008.21 4
2008.31 4
2008.41 4
2008.52 2
2008.62 0
2008.72 0
2008.82 0
2008.93 0
2009.03 0
2009.13 6
2009.23 13
2009.34 21
2009.44 29
2009.54 38
2009.65 45
2009.75 53
2009.85 60
2009.95 67
2010.06 74
2010.16 81
2010.26 87
2010.37 90
2010.47 91
2010.57 90
2010.67 85
2010.78 78
2010.88 71
2010.98 63
2011.08 55
2011.19 48
2011.29 42
2011.39 37
2011.50 33
2011.60 31
2011.70 30
2011.80 31
2011.91 34
2012.01 38
2012.11 41
2012.22 44
2012.32 45
2012.42 43
2012.52 40
2012.63 34
2012.73 28
2012.83 22
2012.94 18
2013.04 15
2013.14 13
2013.24 14
2013.35 17
2013.45 21
2013.55 27
2013.66 33
2013.76 40
2013.86 46
2013.96 51
2014.07 54
2014.17 55
2014.27 54
2014.38 51
2014.48 46
2014.58 41
2014.68 36
2014.79 32
2014.89 29
2014.99 28
2015.10 30
2015.20 33
2015.30 38
2015.41 42
2015.51 45
2015.61 46
2015.71 44
2015.82 40
2015.92 32
2016.02 23
2016.13 14
2016.23 5
2016.33 0
2016.43 0
2016.54 0
2016.64 0
2016.74 0
2016.85 0
2016.95 0
2017.05 0
2017.16 3
2017.26 9
2017.36 14
2017.46 17
2017.57 18
2017.67 19
2017.77 19
2017.88 19
2017.98 20
2018.08 22
2018.19 24
2018.29 25
2018.39 26
2018.49 26
2018.60 27
2018.70 28
2018.80 31
2018.91 34
2019.01 39
2019.11 43
2019.22 47
2019.32 49
2019.42 49
2019.52 47
2019.63 42
2019.73 36
2019.83 28
2019.94 20
2020.04 13
2020.14 7
2020.25 3
2020.35 2
2020.45 4
2020.55 8
2020.66 15
2020.76 24
2020.86 33
2020.97 42
2021.07 49
2021.17 55
2021.28 57
2021.38 58
2021.48 56
2021.59 53
2021.69 51
2021.79 49
2021.89 48
2022.00 49
2022.10 51
2022.20 54
2022.31 56
2022.41 59
2022.51 62
2022.62 65
2022.72 66
2022.82 66
2022.93 65
2023.03 63
2023.13 59
2023.24 53
2023.34 46
2023.44 39
2023.54 32
2023.65 26
2023.75 21
2023.85 19
2023.96 20
2024.06 22
2024.16 26
2024.27 30
2024.37 34
2024.47 37
2024.58 38
2024.68 38
2024.78 36
2024.89 35
2024.99 34
2025.09 35
2025.19 37
2025.30 42
2025.40 47
2025.50 51
2025.61 55
2025.71 56
2025.81 54
2025.92 50
2026.02 44
2026.12 37
2026.23 28
2026.33 20
2026.43 13
2026.54 7
2026.64 2
2026.74 0
2026.85 0
2026.95 0
2027.05 0
2027.16 0
2027.26 0
2027.36 0
2027.47 4
2027.57 8
2027.67 12
2027.78 14
2027.88 14
2027.98 12
2028.08 10
2028.19 6
2028.29 3
2028.39 1
2028.50 0
2028.60 1
2028.70 4
2028.81 9
2028.91 15
2029.01 21
2029.12 27
2029.22 32
2029.32 35
2029.43 36
2029.53 36
2029.63 35
2029.74 33
2029.84 30
2029.94 28
2030.05 26
2030.15 25
2030.25 25
2030.36 26
2030.46 29
2030.56 32
2030.67 37
2030.77 41
2030.87 44
2030.98 46
2031.08 47
2031.18 46
2031.29 45
2031.39 44
2031.49 42
2031.60 40
2031.70 36
2031.80 31
2031.91 25
2032.01 17
2032.11 10
2032.22 2
2032.32 0
2032.42 0
2032.53 0
2032.63 0
2032.73 0
2032.84 2
2032.94 6
2033.04 9
2033.15 11
2033.25 12
2033.35 12
2033.46 12
2033.56 11
2033.66 11
2033.77 12
2033.87 12
2033.97 13
2034.08 13
2034.18 12
2034.28 11
2034.39 10
2034.49 9
2034.59 7
2034.70 6
2034.80 6
2034.90 5
2035.01 4
2035.11 3
2035.22 1
2035.32 0
2035.42 0
2035.53 0
2035.63 0
2035.73 0
2035.84 5
2035.94 10
2036.04 16
2036.15 21
2036.25 24
2036.35 25
2036.46 23
2036.56 20
2036.66 16
2036.77 12
2036.87 8
2036.97 5
2037.08 2
2037.18 1
2037.28 0
2037.39 0
2037.49 1
2037.59 3
2037.70 8
2037.80 14
2037.91 22
2038.01 30
2038.11 38
2038.22 45
2038.32 51
2038.42 54
2038.53 56
2038.63 57
2038.73 56
2038.84 53
2038.94 51
2039.04 47
2039.15 44
2039.25 40
2039.35 36
2039.46 33
2039.56 29
2039.66 26
2039.77 24
2039.87 22
2039.98 22
2040.08 24
2040.18 27
2040.29 32
2040.39 38
2040.49 44
2040.60 50
2040.70 55
2040.80 59
2040.91 61
2041.01 61
2041.11 60
2041.22 58
2041.32 55
2041.43 53
2041.53 52
2041.63 53
2041.74 55
2041.84 59
2041.94 65
2042.05 72
2042.15 79
2042.25 85
2042.36 91
2042.46 95
2042.57 97
2042.67 97
2042.77 94
2042.88 90
2042.98 86
2043.08 81
2043.19 76
2043.29 73
2043.39 71
2043.50 69
2043.60 69
2043.71 68
2043.81 67
2043.91 63
2044.02 58
2044.12 52
2044.22 44
2044.33 36
2044.43 29
2044.53 23
2044.64 20
2044.74 18
2044.85 18
2044.95 19
2045.05 18
2045.16 17
2045.26 15
2045.36 11
2045.47 8
2045.57 6
2045.67 5
2045.78 7
2045.88 10
2045.99 13
2046.09 17
2046.19 20
2046.30 23
2046.40 26
2046.50 29
2046.61 34
2046.71 39
2046.82 44
2046.92 49
2047.02 52
2047.13 54
2047.23 52
2047.33 49
2047.44 43
2047.54 36
2047.65 29
2047.75 22
2047.85 16
2047.96 13
2048.06 12
2048.16 12
2048.27 15
2048.37 17
2048.48 19
2048.58 19
2048.68 18
2048.79 15
2048.89 11
2048.99 7
2049.10 5
2049.20 5
2049.31 7
2049.41 10
2049.51 13
2049.62 16
2049.72 18
2049.82 20
2049.93 22
2050.03 24
2050.14 28
2050.24 34
2050.34 40
2050.45 46
2050.55 51
2050.66 54
2050.76 54
2050.86 53
2050.97 50
2051.07 46
2051.17 42
2051.28 38
2051.38 35
2051.49 31
2051.59 27
2051.69 23
2051.80 19
2051.90 14
2052.00 10
2052.11 5
2052.21 1
2052.32 0
2052.42 0
2052.52 0
2052.63 0
2052.73 0
2052.84 0
2052.94 1
2053.04 5
2053.15 9
2053.25 13
2053.36 16
2053.46 18
2053.56 19
2053.67 18
2053.77 16
2053.87 14
2053.98 12
2054.08 11
2054.19 11
2054.29 13
2054.39 17
2054.50 22
2054.60 28
2054.71 35
2054.81 42
2054.91 49
2055.02 55
2055.12 61
2055.23 66
2055.33 70
2055.43 74
2055.54 76
2055.64 78
2055.75 78
2055.85 77
2055.95 77
2056.06 76
2056.16 75
2056.27 74
2056.37 74
2056.47 74
2056.58 73
2056.68 72
2056.79 72
2056.89 72
2056.99 73
2057.10 73
2057.20 73
2057.30 72
2057.41 69
2057.51 64
2057.62 56
2057.72 48
2057.82 39
2057.93 32
2058.03 28
2058.14 27
2058.24 29
2058.34 33
2058.45 39
2058.55 44
2058.66 50
2058.76 53
2058.87 55
2058.97 54
2059.07 51
2059.18 47
2059.28 41
2059.39 35
2059.49 29
2059.59 25
2059.70 22
2059.80 22
2059.91 23
2060.01 26
2060.11 29
2060.22 32
2060.32 35
2060.43 37
2060.53 37
2060.63 38
2060.74 37
2060.84 37
2060.95 37
2061.05 37
2061.15 37
2061.26 37
2061.36 36
2061.47 34
2061.57 31
2061.67 27
2061.78 22
2061.88 17
2061.99 13
2062.09 10
2062.20 8
2062.30 8
2062.40 7
2062.51 7
2062.61 6
2062.72 5
2062.82 3
2062.92 2
2063.03 1
2063.13 2
2063.24 3
2063.34 6
2063.44 8
2063.55 11
2063.65 15
2063.76 18
2063.86 20
2063.97 23
2064.07 26
2064.17 30
2064.28 34
2064.38 38
2064.49 43
2064.59 48
2064.69 54
2064.80 58
2064.90 62
2065.01 65
2065.11 66
2065.22 67
2065.32 67
2065.42 67
2065.53 67
2065.63 68
2065.74 69
2065.84 70
2065.95 71
2066.05 71
2066.15 71
2066.26 69
2066.36 67
2066.47 64
2066.57 62
2066.67 61
2066.78 61
2066.88 61
2066.99 62
2067.09 64
2067.20 65
2067.30 67
2067.40 68
2067.51 69
2067.61 70
2067.72 71
2067.82 71
2067.93 70
2068.03 67
2068.13 63
2068.24 56
2068.34 48
2068.45 39
2068.55 30
2068.66 21
2068.76 13
2068.86 7
2068.97 3
2069.07 0
2069.18 0
2069.28 0
2069.39 1
2069.49 1
2069.59 0
2069.70 0
2069.80 0
2069.91 0
2070.01 0
2070.12 2
2070.22 6
2070.32 11
2070.43 15
2070.53 18
2070.64 18
2070.74 16
2070.85 12
2070.95 8
2071.05 4
2071.16 1
2071.26 0
2071.37 0
2071.47 0
2071.58 0
2071.68 0
2071.78 0
2071.89 0
2071.99 0
2072.10 1
2072.20 4
2072.31 6
2072.41 7
2072.52 6
2072.62 4
2072.72 1
2072.83 0
2072.93 0
2073.04 0
2073.14 2
2073.25 6
2073.35 11
2073.45 16
2073.56 20
2073.66 22
2073.77 22
2073.87 21
2073.98 20
2074.08 20
2074.19 20
2074.29 22
2074.39 26
2074.50 32
2074.60 37
2074.71 43
2074.81 47
2074.92 49
2075.02 50
2075.13 49
2075.23 46
2075.33 42
2075.44 39
2075.54 35
2075.65 33
2075.75 33
2075.86 33
2075.96 35
2076.07 36
2076.17 36
2076.27 35
2076.38 32
2076.48 28
2076.59 23
2076.69 18
2076.80 14
2076.90 12
2077.01 11
2077.11 11
2077.21 11
2077.32 12
2077.42 12
2077.53 12
2077.63 11
2077.74 11
2077.84 11
2077.95 11
2078.05 11
2078.16 10
2078.26 8
2078.36 6
2078.47 5
2078.57 5
2078.68 6
2078.78 10
2078.89 15
2078.99 22
2079.10 30
2079.20 38
2079.30 45
2079.41 51
2079.51 55
2079.62 57
2079.72 59
2079.83 60
2079.93 61
2080.04 62
2080.14 64
2080.25 66
2080.35 68
2080.46 70
2080.56 72
2080.66 73
2080.77 74
2080.87 74
2080.98 73
2081.08 71
2081.19 67
2081.29 63
2081.40 58
2081.50 52
2081.61 47
2081.71 43
2081.81 41
2081.92 41
2082.02 42
2082.13 45
2082.23 47
2082.34 48
2082.44 47
2082.55 44
2082.65 40
2082.76 34
2082.86 29
2082.97 25
2083.07 23
2083.17 22
2083.28 21
2083.38 21
2083.49 20
2083.59 17
2083.70 14
2083.80 10
2083.91 5
2084.01 2
2084.12 1
2084.22 2
2084.33 6
2084.43 12
2084.54 20
2084.64 29
2084.74 40
2084.85 50
2084.95 59
2085.06 67
2085.16 72
2085.27 75
2085.37 74
2085.48 71
2085.58 66
2085.69 60
2085.79 54
2085.90 49
2086.00 46
2086.11 44
2086.21 42
2086.32 41
2086.42 38
2086.52 34
2086.63 29
2086.73 25
2086.84 21
2086.94 18
2087.05 18
2087.15 21
2087.26 25
2087.36 30
2087.47 34
2087.57 37
2087.68 37
2087.78 35
2087.89 30
2087.99 23
2088.10 15
2088.20 7
2088.31 0
2088.41 0
2088.51 0
2088.62 0
2088.72 0
2088.83 0
2088.93 2
2089.04 9
2089.14 16
2089.25 23
2089.35 29
2089.46 33
2089.56 36
2089.67 39
2089.77 42
2089.88 45
2089.98 48
2090.09 52
2090.19 55
2090.30 56
2090.40 56
2090.51 54
2090.61 50
2090.72 45
2090.82 40
2090.93 35
2091.03 30
2091.14 26
2091.24 24
2091.34 22
2091.45 22
2091.55 23
2091.66 26
2091.76 31
2091.87 37
2091.97 44
2092.08 52
2092.18 59
2092.29 66
2092.39 72
2092.50 76
2092.60 78
2092.71 77
2092.81 76
2092.92 72
2093.02 68
2093.13 64
2093.23 60
2093.34 56
2093.44 54
2093.55 54
2093.65 54
2093.76 56
2093.86 57
2093.97 58
2094.07 57
2094.18 55
2094.28 52
2094.39 48
2094.49 44
2094.60 40
2094.70 37
2094.81 36
2094.91 37
2095.02 39
2095.12 41
2095.23 44
2095.33 47
2095.44 48
2095.54 47
2095.65 46
2095.75 43
2095.86 39
2095.96 35
2096.07 30
2096.17 24
2096.28 18
2096.38 13
2096.49 7
2096.59 3
2096.70 0
2096.80 0
2096.91 0
2097.01 0
2097.12 0
2097.22 0
2097.33 0
2097.43 0
2097.54 2
2097.64 6
2097.75 12
2097.85 17
2097.96 23
2098.06 28
2098.17 33
2098.27 36
2098.38 40
2098.48 43
2098.59 45
2098.69 48
2098.80 49
2098.90 49
2099.01 48
2099.11 44
2099.22 39
2099.32 33
2099.43 25
2099.53 16
2099.64 9
2099.74 2
2099.85 0
2099.95 0
2100.06 0
2100.16 0
2100.27 0
2100.37 0
2100.48 0
2100.58 0
2100.69 0
2100.79 0
2100.90 1
2101.00 4
2101.11 8
2101.21 14
2101.32 21
2101.42 28
2101.53 33
2101.63 37
2101.74 38
2101.84 38
2101.95 36
2102.05 34
2102.16 34
2102.26 35
2102.37 38
2102.47 43
2102.58 47
2102.68 50
2102.79 51
2102.89 51
2103.00 49
2103.10 46
2103.21 44
2103.31 42
2103.42 40
2103.52 40
2103.63 39
2103.73 37
2103.84 34
2103.95 32
2104.05 29
2104.16 27
2104.26 27
2104.37 28
2104.47 31
2104.58 34
2104.68 37
2104.79 39
2104.89 39
2105.00 36
2105.10 32
2105.21 26
2105.31 20
2105.42 16
2105.52 15
2105.63 18
2105.73 24
2105.84 34
2105.94 46
2106.05 58
2106.15 69
2106.26 79
2106.36 86
2106.47 92
2106.58 97
2106.68 102
2106.79 106
2106.89 110
2107.00 111
2107.10 110
2107.21 107
2107.31 100
2107.42 90
2107.52 80
2107.63 69
2107.73 60
2107.84 53
2107.94 47
2108.05 44
2108.15 41
2108.26 40
2108.36 38
2108.47 35
2108.57 32
2108.68 30
2108.79 28
2108.89 28
2109.00 30
2109.10 33
2109.21 37
2109.31 41
2109.42 45
2109.52 48
2109.63 49
2109.73 50
2109.84 49
2109.94 48
2110.05 45
2110.15 41
2110.26 37
2110.36 32
2110.47 27
2110.58 23
2110.68 21
2110.79 20
2110.89 19
2111.00 20
2111.10 20
2111.21 20
2111.31 19
2111.42 17
2111.52 16
2111.63 15
2111.73 15
2111.84 15
2111.95 17
2112.05 19
2112.16 21
2112.26 24
2112.37 27
2112.47 30
2112.58 33
2112.68 37
2112.79 41
2112.89 45
2113.00 49
2113.10 52
2113.21 54
2113.31 55
2113.42 55
2113.53 53
2113.63 49
2113.74 45
2113.84 38
2113.95 31
2114.05 24
2114.16 17
2114.26 11
2114.37 7
2114.47 4
2114.58 2
2114.69 1
2114.79 1
2114.90 2
2115.00 2
2115.11 3
2115.21 4
2115.32 5
2115.42 6
2115.53 6
2115.63 4
2115.74 1
2115.85 0
2115.95 0
2116.06 0
2116.16 0
2116.27 0
2116.37 0
2116.48 3
2116.58 8
2116.69 12
2116.79 14
2116.90 13
2117.01 11
2117.11 7
2117.22 4
2117.32 1
2117.43 0
2117.53 0
2117.64 0
2117.74 0
2117.85 0
2117.95 1
2118.06 7
2118.17 14
2118.27 23
2118.38 31
2118.48 39
2118.59 44
2118.69 48
2118.80 49
2118.90 49
2119.01 48
2119.12 46
2119.22 44
2119.33 42
2119.43 41
2119.54 39
2119.64 39
2119.75 37
2119.85 36
2119.96 34
2120.07 32
2120.17 28
2120.28 24
2120.38 20
2120.49 17
2120.59 15
2120.70 14
2120.80 14
2120.91 15
2121.02 17
2121.12 19
2121.23 20
2121.33 22
2121.44 22
2121.54 23
2121.65 25
2121.75 27
2121.86 30
2121.97 34
2122.07 40
2122.18 47
2122.28 56
2122.39 66
2122.49 76
2122.60 86
2122.71 94
2122.81 99
2122.92 100
2123.02 99
2123.13 94
2123.23 88
2123.34 82
2123.44 76
2123.55 71
2123.66 67
2123.76 65
2123.87 62
2123.97 60
2124.08 57
2124.18 54
2124.29 50
2124.40 47
2124.50 44
2124.61 41
2124.71 40
2124.82 40
2124.92 40
2125.03 39
2125.14 38
2125.24 36
2125.35 33
2125.45 29
2125.56 23
2125.66 18
2125.77 12
2125.88 8
2125.98 4
2126.09 1
2126.19 0
2126.30 0
2126.40 1
2126.51 4
2126.62 8
2126.72 13
2126.83 18
2126.93 24
2127.04 29
2127.14 33
2127.25 36
2127.36 37
2127.46 37
2127.57 38
2127.67 38
2127.78 40
2127.88 44
2127.99 47
2128.10 51
2128.20 52
2128.31 52
2128.41 49
2128.52 43
2128.62 37
2128.73 31
2128.84 26
2128.94 23
2129.05 23
2129.15 24
2129.26 27
2129.37 29
2129.47 31
2129.58 32
2129.68 32
2129.79 31
2129.89 30
2130.00 28
2130.11 27
2130.21 27
2130.32 27
2130.42 29
2130.53 31
2130.64 34
2130.74 37
2130.85 41
2130.95 47
2131.06 53
2131.16 60
2131.27 65
2131.38 69
2131.48 71
2131.59 69
2131.69 64
2131.80 58
2131.91 52
2132.01 48
2132.12 46
2132.22 46
2132.33 48
2132.43 51
2132.54 55
2132.65 58
2132.75 59
2132.86 59
2132.96 57
2133.07 53
2133.18 48
2133.28 43
2133.39 39
2133.49 36
2133.60 35
2133.71 37
2133.81 40
2133.92 43
2134.02 46
2134.13 48
2134.23 47
2134.34 45
2134.45 41
2134.55 38
2134.66 35
2134.76 33
2134.87 32
2134.98 33
2135.08 33
2135.19 33
2135.29 32
2135.40 30
2135.51 28
2135.61 26
2135.72 26
2135.82 26
2135.93 26
2136.04 26
2136.14 26
2136.25 26
2136.35 25
2136.46 25
2136.57 25
2136.67 26
2136.78 28
2136.88 31
2136.99 33
2137.10 36
2137.20 38
2137.31 40
2137.41 42
2137.52 44
2137.63 45
2137.73 46
2137.84 47
2137.94 48
2138.05 48
2138.16 48
2138.26 48
2138.37 47
2138.47 47
2138.58 48
2138.69 49
2138.79 50
2138.90 52
2139.00 55
2139.11 57
2139.22 60
2139.32 61
2139.43 62
2139.53 63
2139.64 63
2139.75 64
2139.85 65
2139.96 66
2140.06 68
2140.17 70
2140.28 73
2140.38 76
2140.49 79
2140.59 83
2140.70 87
2140.81 90
2140.91 93
2141.02 95
2141.12 95
2141.23 96
2141.34 94
2141.44 92
2141.55 88
2141.66 83
2141.76 75
2141.87 66
2141.97 57
2142.08 48
2142.19 40
2142.29 35
2142.40 32
2142.50 30
2142.61 31
2142.72 33
2142.82 36
2142.93 39
2143.03 43
2143.14 47
2143.25 52
2143.35 57
2143.46 62
2143.57 64
2143.67 65
2143.78 64
2143.88 62
2143.99 60
2144.10 57
2144.20 55
2144.31 54
2144.41 53
2144.52 52
2144.63 49
2144.73 45
2144.84 40
2144.95 34
2145.05 29
2145.16 26
2145.26 25
2145.37 27
2145.48 30
2145.58 35
2145.69 39
2145.80 43
2145.90 45
2146.01 45
2146.11 44
2146.22 41
2146.33 37
2146.43 34
2146.54 30
2146.64 28
2146.75 26
2146.86 25
2146.96 25
2147.07 26
2147.18 28
2147.28 30
2147.39 34
2147.49 37
2147.60 40
2147.71 42
2147.81 43
2147.92 44
2148.03 43
2148.13 41
2148.24 39
2148.34 36
2148.45 34
2148.56 30
2148.66 26
2148.77 22
2148.88 17
2148.98 13
2149.09 9
2149.19 7
2149.30 7
2149.41 10
2149.51 17
2149.62 25
2149.73 35
2149.83 45
2149.94 54
2150.05 60
2150.15 64
2150.26 66
2150.36 66
2150.47 66
2150.58 65
2150.68 65
2150.79 66
2150.90 68
2151.00 69
2151.11 70
2151.21 71
2151.32 72
2151.43 72
2151.53 73
2151.64 73
2151.75 72
2151.85 71
2151.96 69
2152.07 66
2152.17 62
2152.28 56
2152.38 50
2152.49 43
2152.60 37
2152.70 31
2152.81 26
2152.92 22
2153.02 20
2153.13 18
2153.24 17
2153.34 17
2153.45 17
2153.55 17
2153.66 17
2153.77 18
2153.87 18
2153.98 18
2154.09 18
2154.19 19
2154.30 19
2154.41 19
2154.51 17
2154.62 15
2154.73 11
2154.83 6
2154.94 1
2155.04 0
2155.15 0
2155.26 0
2155.36 0
2155.47 0
2155.58 0
2155.68 0
2155.79 0
2155.90 10
2156.00 20
2156.11 30
2156.22 39
2156.32 46
2156.43 51
2156.53 54
2156.64 55
2156.75 55
2156.85 54
2156.96 52
2157.07 49
2157.17 46
2157.28 42
2157.39 39
2157.49 35
2157.60 31
2157.71 27
2157.81 24
2157.92 22
2158.03 20
2158.13 20
2158.24 21
2158.35 22
2158.45 25
2158.56 29
2158.66 33
2158.77 38
2158.88 44
2158.98 51
2159.09 57
2159.20 63
2159.30 67
2159.41 70
2159.52 73
2159.62 74
2159.73 75
2159.84 77
2159.94 79
2160.05 82
2160.16 84
2160.26 84
2160.37 83
2160.48 80
2160.58 76
2160.69 70
2160.80 64
2160.90 59
2161.01 55
2161.12 51
2161.22 48
2161.33 45
2161.44 41
2161.54 38
2161.65 33
2161.75 29
2161.86 25
2161.97 22
2162.07 21
2162.18 20
2162.29 21
2162.39 25
2162.50 29
2162.61 35
2162.71 41
2162.82 47
2162.93 53
2163.03 58
2163.14 62
2163.25 66
2163.35 69
2163.46 73
2163.57 77
2163.67 81
2163.78 86
2163.89 91
2163.99 95
2164.10 97
2164.21 99
2164.31 99
2164.42 97
2164.53 94
2164.63 91
2164.74 88
2164.85 86
2164.95 84
2165.06 83
2165.17 83
2165.27 82
2165.38 79
2165.49 74
2165.59 67
2165.70 58
2165.81 49
2165.91 39
2166.02 30
2166.13 23
2166.23 18
2166.34 14
2166.45 12
2166.55 10
2166.66 7
2166.77 4
2166.87 0
2166.98 0
2167.09 0
2167.19 0
2167.30 0
2167.41 0
2167.51 0
2167.62 1
2167.73 4
2167.84 5
2167.94 5
2168.05 5
2168.16 5
2168.26 7
2168.37 10
2168.48 15
2168.58 21
2168.69 26
2168.80 30
2168.90 31
2169.01 31
2169.12 29
2169.22 28
2169.33 26
2169.44 26
2169.54 27
2169.65 28
2169.76 31
2169.86 34
2169.97 37
2170.08 40
2170.18 42
2170.29 44
2170.40 45
2170.50 46
2170.61 45
2170.72 44
2170.83 42
2170.93 40
2171.04 38
2171.15 36
2171.25 35
2171.36 33
2171.47 32
2171.57 31
2171.68 29
2171.79 27
2171.89 25
2172.00 23
2172.11 21
2172.21 21
2172.32 22
2172.43 24
2172.53 26
2172.64 29
2172.75 30
2172.86 30
2172.96 28
2173.07 25
2173.18 21
2173.28 17
2173.39 15
2173.50 14
2173.60 15
2173.71 18
2173.82 23
2173.92 28
2174.03 33
2174.14 36
2174.24 38
2174.35 38
2174.46 36
2174.57 33
2174.67 29
2174.78 25
2174.89 21
2174.99 18
2175.10 15
2175.21 14
2175.31 13
2175.42 12
2175.53 12
2175.63 11
2175.74 11
2175.85 11
2175.96 12
2176.06 12
2176.17 14
2176.28 15
2176.38 17
2176.49 18
2176.60 18
2176.70 18
2176.81 17
2176.92 16
2177.03 16
2177.13 15
2177.24 16
2177.35 17
2177.45 19
2177.56 21
2177.67 23
2177.77 26
2177.88 29
2177.99 32
2178.09 35
2178.20 38
2178.31 41
2178.42 44
2178.52 47
2178.63 51
2178.74 54
2178.84 57
2178.95 60
2179.06 62
2179.17 63
2179.27 61
2179.38 58
2179.49 53
2179.59 47
2179.70 41
2179.81 37
2179.91 34
2180.02 33
2180.13 35
2180.24 38
2180.34 41
2180.45 44
2180.56 47
2180.66 48
2180.77 50
2180.88 51
2180.98 52
2181.09 55
2181.20 58
2181.31 62
2181.41 67
2181.52 72
2181.63 77
2181.73 82
2181.84 87
2181.95 91
2182.06 95
2182.16 98
2182.27 100
2182.38 101
2182.48 100
2182.59 98
2182.70 94
2182.81 88
2182.91 81
2183.02 74
2183.13 67
2183.23 62
2183.34 58
2183.45 56
2183.56 56
2183.66 58
2183.77 64
2183.88 71
2183.98 81
2184.09 91
2184.20 102
2184.31 112
2184.41 119
2184.52 123
2184.63 123
2184.73 119
2184.84 112
2184.95 102
2185.06 90
2185.16 78
2185.27 66
2185.38 56
2185.48 47
2185.59 41
2185.70 38
2185.81 36
2185.91 37
2186.02 39
2186.13 43
2186.23 48
2186.34 53
2186.45 60
2186.56 68
2186.66 74
2186.77 79
2186.88 82
2186.98 81
2187.09 77
2187.20 71
2187.31 62
2187.41 54
2187.52 47
2187.63 41
2187.74 37
2187.84 34
2187.95 32
2188.06 30
2188.16 28
2188.27 27
2188.38 25
2188.49 25
2188.59 25
2188.70 26
2188.81 27
2188.92 27
2189.02 28
2189.13 29
2189.24 29
2189.34 29
2189.45 29
2189.56 30
2189.67 30
2189.77 30
2189.88 31
2189.99 31
2190.10 33
2190.20 36
2190.31 40
2190.42 46
2190.52 52
2190.63 59
2190.74 64
2190.85 68
2190.95 71
2191.06 71
2191.17 71
2191.28 69
2191.38 65
2191.49 59
2191.60 52
2191.70 44
2191.81 35
2191.92 28
2192.03 22
2192.13 20
2192.24 20
2192.35 23
2192.46 29
2192.56 35
2192.67 40
2192.78 44
2192.89 46
2192.99 45
2193.10 42
2193.21 37
2193.32 30
2193.42 23
2193.53 18
2193.64 14
2193.74 13
2193.85 14
2193.96 20
2194.07 28
2194.17 38
2194.28 50
2194.39 61
2194.50 71
2194.60 80
2194.71 88
2194.82 94
2194.93 99
2195.03 102
2195.14 103
2195.25 103
2195.36 100
2195.46 94
2195.57 85
2195.68 75
2195.79 65
2195.89 55
2196.00 48
2196.11 44
2196.22 43
2196.32 44
2196.43 48
2196.54 51
2196.65 53
2196.75 54
2196.86 52
2196.97 48
2197.07 42
2197.18 35
2197.29 26
2197.40 17
2197.50 9
2197.61 2
2197.72 0
2197.83 0
2197.93 0
2198.04 0
2198.15 4
2198.26 11
2198.36 19
2198.47 26
2198.58 32
2198.69 37
2198.79 41
2198.90 43
2199.01 44
2199.12 44
2199.22 42
2199.33 38
2199.44 34
2199.55 28
2199.65 22
2199.76 17
2199.87 13
2199.98 10
2200.08 9
2200.19 9
2200.30 9
2200.41 10
2200.52 11
2200.62 12
2200.73 12
2200.84 12
2200.95 11
2201.05 11
2201.16 10
2201.27 9
2201.38 9
2201.48 8
2201.59 8
2201.70 8
2201.81 8
2201.91 7
2202.02 7
2202.13 7
2202.24 8
2202.34 10
2202.45 13
2202.56 18
2202.67 24
2202.77 29
2202.88 33
2202.99 35
2203.10 34
2203.20 32
2203.31 29
2203.42 27
2203.53 25
2203.64 25
2203.74 26
2203.85 28
2203.96 31
2204.07 33
2204.17 36
2204.28 38
2204.39 39
2204.50 40
2204.60 39
2204.71 38
2204.82 37
2204.93 35
2205.03 33
2205.14 33
2205.25 33
2205.36 34
2205.47 36
2205.57 39
2205.68 41
2205.79 44
2205.90 45
2206.00 47
2206.11 47
2206.22 47
2206.33 45
2206.43 43
2206.54 41
2206.65 40
2206.76 38
2206.87 38
2206.97 37
2207.08 36
2207.19 35
2207.30 33
2207.40 32
2207.51 31
2207.62 32
2207.73 33
2207.83 36
2207.94 39
2208.05 43
2208.16 46
2208.27 49
2208.37 52
2208.48 54
2208.59 55
2208.70 55
2208.80 54
2208.91 51
2209.02 47
2209.13 43
2209.24 38
2209.34 32
2209.45 27
2209.56 21
2209.67 16
2209.77 10
2209.88 6
2209.99 1
2210.10 0
2210.21 0
2210.31 0
2210.42 0
2210.53 0
2210.64 0
2210.74 0
2210.85 0
2210.96 1
2211.07 6
2211.18 10
2211.28 14
2211.39 17
2211.50 19
2211.61 20
2211.71 21
2211.82 22
2211.93 24
2212.04 27
2212.15 31
2212.25 36
2212.36 41
2212.47 46
2212.58 51
2212.68 56
2212.79 59
2212.90 61
2213.01 62
2213.12 63
2213.22 62
2213.33 61
2213.44 61
2213.55 61
2213.66 62
2213.76 65
2213.87 70
2213.98 75
2214.09 81
2214.19 85
2214.30 88
2214.41 88
2214.52 85
2214.63 80
2214.73 73
2214.84 66
2214.95 59
2215.06 53
2215.17 47
2215.27 43
2215.38 39
2215.49 36
2215.60 33
2215.71 30
2215.81 28
2215.92 25
2216.03 24
2216.14 22
2216.25 20
2216.35 18
2216.46 16
2216.57 15
2216.68 16
2216.78 18
2216.89 21
2217.00 27
2217.11 34
2217.22 41
2217.32 47
2217.43 51
2217.54 53
2217.65 52
2217.76 48
2217.86 42
2217.97 34
2218.08 25
2218.19 17
2218.30 9
2218.40 3
2218.51 0
2218.62 0
2218.73 0
2218.84 0
2218.94 4
2219.05 8
2219.16 13
2219.27 17
2219.38 21
2219.48 24
2219.59 27
2219.70 29
2219.81 31
2219.92 32
2220.02 33
2220.13 33
2220.24 32
2220.35 31
2220.46 31
2220.56 31
2220.67 32
2220.78 34
2220.89 38
2221.00 42
2221.10 47
2221.21 51
2221.32 54
2221.43 55
2221.54 54
2221.65 50
2221.75 45
2221.86 38
2221.97 30
2222.08 21
2222.19 13
2222.29 5
2222.40 0
2222.51 0
2222.62 0
2222.73 0
2222.83 0
2222.94 0
2223.05 1
2223.16 7
2223.27 13
2223.37 20
2223.48 26
2223.59 31
2223.70 35
2223.81 38
2223.91 40
2224.02 43
2224.13 44
2224.24 45
2224.35 46
2224.46 45
2224.56 43
2224.67 41
2224.78 38
2224.89 35
2225.00 33
2225.10 31
2225.21 29
2225.32 29
2225.43 29
2225.54 29
2225.65 29
2225.75 29
2225.86 29
2225.97 29
2226.08 31
2226.19 34
2226.29 38
2226.40 45
2226.51 51
2226.62 58
2226.73 62
2226.84 65
2226.94 66
2227.05 64
2227.16 62
2227.27 60
2227.38 59
2227.48 60
2227.59 61
2227.70 63
2227.81 64
2227.92 65
2228.03 66
2228.13 66
2228.24 66
2228.35 66
2228.46 66
2228.57 67
2228.67 67
2228.78 68
2228.89 67
2229.00 65
2229.11 61
2229.22 57
2229.32 51
2229.43 45
2229.54 38
2229.65 33
2229.76 29
2229.87 26
2229.97 24
2230.08 25
2230.19 26
2230.30 27
2230.41 28
2230.52 28
2230.62 27
2230.73 24
2230.84 19
2230.95 14
2231.06 9
2231.16 4
2231.27 2
2231.38 1
2231.49 2
2231.60 3
2231.71 4
2231.81 5
2231.92 5
2232.03 4
2232.14 2
2232.25 0
2232.36 0
2232.46 0
2232.57 0
2232.68 0
2232.79 0
2232.90 0
2233.01 0
2233.11 2
2233.22 4
2233.33 6
2233.44 8
2233.55 11
2233.66 14
2233.76 17
2233.87 20
2233.98 22
2234.09 22
2234.20 20
2234.31 17
2234.41 13
2234.52 9
2234.63 7
2234.74 7
2234.85 9
2234.96 13
2235.07 18
2235.17 22
2235.28 25
2235.39 25
2235.50 24
2235.61 21
2235.72 17
2235.82 15
2235.93 14
2236.04 15
2236.15 19
2236.26 23
2236.37 27
2236.47 30
2236.58 30
2236.69 29
2236.80 25
2236.91 20
2237.02 15
2237.13 11
2237.23 9
2237.34 9
2237.45 11
2237.56 14
2237.67 18
2237.78 21
2237.88 23
2237.99 24
2238.10 23
2238.21 21
2238.32 18
2238.43 15
2238.53 10
2238.64 6
2238.75 2
2238.86 0
2238.97 0
2239.08 0
2239.19 0
2239.29 0
2239.40 0
2239.51 0
2239.62 0
2239.73 0
2239.84 1
2239.95 4
2240.05 8
2240.16 14
2240.27 19
2240.38 24
2240.49 26
2240.60 26
2240.70 23
2240.81 18
2240.92 13
2241.03 10
2241.14 9
2241.25 10
2241.36 14
2241.46 19
2241.57 24
2241.68 27
2241.79 29
2241.90 29
2242.01 28
2242.12 26
2242.22 26
2242.33 26
2242.44 27
2242.55 30
2242.66 33
2242.77 37
2242.88 39
2242.98 40
2243.09 40
2243.20 37
2243.31 32
2243.42 26
2243.53 19
2243.64 13
2243.74 8
2243.85 5
2243.96 4
2244.07 6
2244.18 10
2244.29 15
2244.40 22
2244.51 29
2244.61 35
2244.72 42
2244.83 48
2244.94 53
2245.05 58
2245.16 63
2245.27 68
2245.37 72
2245.48 75
2245.59 77
2245.70 78
2245.81 76
2245.92 73
2246.03 67
2246.13 61
2246.24 54
2246.35 48
2246.46 43
2246.57 39
2246.68 35
2246.79 32
2246.90 28
2247.00 25
2247.11 22
2247.22 19
2247.33 16
2247.44 15
2247.55 16
2247.66 17
2247.76 21
2247.87 25
2247.98 30
2248.09 35
2248.20 38
2248.31 39
2248.42 38
2248.53 35
2248.63 31
2248.74 27
2248.85 24
2248.96 23
2249.07 24
2249.18 29
2249.29 35
2249.40 43
2249.50 50
2249.61 57
2249.72 61
2249.83 63
2249.94 63
2250.05 61
2250.16 58
2250.27 55
2250.37 52
2250.48 50
2250.59 49
2250.70 49
2250.81 48
2250.92 46
2251.03 42
2251.14 38
2251.24 33
2251.35 28
2251.46 24
2251.57 21
2251.68 18
2251.79 15
2251.90 13
2252.01 11
2252.11 9
2252.22 8
2252.33 9
2252.44 11
2252.55 15
2252.66 21
2252.77 27
2252.88 33
2252.99 37
2253.09 40
2253.20 41
2253.31 41
2253.42 40
2253.53 40
2253.64 42
2253.75 46
2253.86 52
2253.96 60
2254.07 68
2254.18 75
2254.29 81
2254.40 84
2254.51 85
2254.62 85
2254.73 84
2254.84 83
2254.94 82
2255.05 82
2255.16 81
2255.27 80
2255.38 77
2255.49 74
2255.60 70
2255.71 66
2255.82 62
2255.92 58
2256.03 53
2256.14 49
2256.25 44
2256.36 39
2256.47 33
2256.58 26
2256.69 20
2256.80 15
2256.90 10
2257.01 7
2257.12 5
2257.23 5
2257.34 6
2257.45 10
2257.56 15
2257.67 23
2257.78 32
2257.88 43
2257.99 53
2258.10 62
2258.21 70
2258.32 74
2258.43 76
2258.54 75
2258.65 72
2258.76 67
2258.87 62
2258.97 57
2259.08 53
2259.19 50
2259.30 49
2259.41 48
2259.52 49
2259.63 49
2259.74 50
2259.85 50
2259.96 49
2260.06 48
2260.17 48
2260.28 48
2260.39 49
2260.50 51
2260.61 53
2260.72 56
2260.83 59
2260.94 62
2261.05 63
2261.15 63
2261.26 62
2261.37 59
2261.48 54
2261.59 48
2261.70 40
2261.81 32
2261.92 23
2262.03 16
2262.14 11
2262.24 9
2262.35 10
2262.46 14
2262.57 21
2262.68 28
2262.79 36
2262.90 43
2263.01 49
2263.12 52
2263.23 54
2263.34 54
2263.44 53
2263.55 50
2263.66 46
2263.77 41
2263.88 36
2263.99 32
2264.10 29
2264.21 28
2264.32 30
2264.43 35
2264.54 42
2264.64 49
2264.75 55
2264.86 58
2264.97 60
2265.08 58
2265.19 54
2265.30 48
2265.41 42
2265.52 35
2265.63 29
2265.74 25
2265.84 23
2265.95 23
2266.06 23
2266.17 25
2266.28 26
2266.39 27
2266.50 26
2266.61 24
2266.72 21
2266.83 17
2266.94 13
2267.05 10
2267.15 8
2267.26 7
2267.37 7
2267.48 8
2267.59 9
2267.70 10
2267.81 11
2267.92 11
2268.03 12
2268.14 15
2268.25 18
2268.36 24
2268.46 31
2268.57 38
2268.68 45
2268.79 51
2268.90 55
2269.01 57
2269.12 57
2269.23 55
2269.34 54
2269.45 53
2269.56 52
2269.67 52
2269.78 52
2269.88 51
2269.99 50
2270.10 47
2270.21 44
2270.32 41
2270.43 39
2270.54 39
2270.65 39
2270.76 40
2270.87 41
2270.98 42
2271.09 42
2271.20 42
2271.30 43
2271.41 43
2271.52 44
2271.63 44
2271.74 45
2271.85 45
2271.96 44
2272.07 43
2272.18 41
2272.29 38
2272.40 36
2272.51 33
2272.62 30
2272.73 27
2272.83 24
2272.94 22
2273.05 20
2273.16 20
2273.27 20
2273.38 22
2273.49 25
2273.60 28
2273.71 30
2273.82 31
2273.93 30
2274.04 28
2274.15 24
2274.26 20
2274.37 16
2274.47 14
2274.58 13
2274.69 13
2274.80 15
2274.91 17
2275.02 19
2275.13 20
2275.24 22
2275.35 23
2275.46 23
2275.57 24
2275.68 24
2275.79 23
2275.90 21
2276.01 19
2276.11 15
2276.22 11
2276.33 7
2276.44 3
2276.55 0
2276.66 0
2276.77 0
2276.88 0
2276.99 0
2277.10 0
2277.21 0
2277.32 0
2277.43 0
2277.54 1
2277.65 2
2277.76 3
2277.87 5
2277.97 7
2278.08 10
2278.19 14
2278.30 19
2278.41 24
2278.52 29
2278.63 33
2278.74 36
2278.85 38
2278.96 37
2279.07 36
2279.18 34
2279.29 32
2279.40 29
2279.51 28
2279.62 26
2279.73 26
2279.84 26
2279.94 28
2280.05 30
2280.16 34
2280.27 38
2280.38 42
2280.49 46
2280.60 49
2280.71 51
2280.82 51
2280.93 50
2281.04 49
2281.15 47
2281.26 46
2281.37 44
2281.48 43
2281.59 43
2281.70 44
2281.81 47
2281.92 52
2282.03 58
2282.13 65
2282.24 73
2282.35 79
2282.46 84
2282.57 87
2282.68 87
2282.79 84
2282.90 80
2283.01 77
2283.12 74
2283.23 74
2283.34 76
2283.45 80
2283.56 85
2283.67 90
2283.78 95
2283.89 98
2284.00 101
2284.11 102
2284.22 104
2284.33 106
2284.44 108
2284.55 112
2284.65 115
2284.76 117
2284.87 117
2284.98 115
2285.09 111
2285.20 105
2285.31 99
2285.42 93
2285.53 89
2285.64 87
2285.75 86
2285.86 85
2285.97 83
2286.08 80
2286.19 75
2286.30 68
2286.41 61
2286.52 55
2286.63 51
2286.74 49
2286.85 49
2286.96 50
2287.07 52
2287.18 55
2287.29 57
2287.40 57
2287.50 57
2287.61 57
2287.72 56
2287.83 56
2287.94 56
2288.05 58
2288.16 60
2288.27 63
2288.38 65
2288.49 66
2288.60 65
2288.71 63
2288.82 58
2288.93 52
2289.04 45
2289.15 39
2289.26 33
2289.37 29
2289.48 26
2289.59 26
2289.70 26
2289.81 28
2289.92 30
2290.03 31
2290.14 32
2290.25 32
2290.36 32
2290.47 31
2290.58 29
2290.69 27
2290.80 25
2290.91 24
2291.02 22
2291.12 22
2291.23 22
2291.34 24
2291.45 27
2291.56 31
2291.67 36
2291.78 43
2291.89 49
2292.00 57
2292.11 63
2292.22 69
2292.33 72
2292.44 74
2292.55 73
2292.66 70
2292.77 65
2292.88 60
2292.99 54
2293.10 50
2293.21 48
2293.32 48
2293.43 50
2293.54 54
2293.65 58
2293.76 61
2293.87 63
2293.98 63
2294.09 61
2294.20 58
2294.31 55
2294.42 52
2294.53 51
2294.64 52
2294.75 55
2294.86 59
2294.97 65
2295.08 70
2295.19 74
2295.30 77
2295.41 78
2295.52 77
2295.63 76
2295.74 74
2295.85 73
2295.96 72
2296.07 72
2296.18 73
2296.29 76
2296.40 79
2296.51 82
2296.62 84
2296.73 84
2296.83 84
2296.94 81
2297.05 77
2297.16 71
2297.27 64
2297.38 57
2297.49 50
2297.60 43
2297.71 38
2297.82 35
2297.93 34
2298.04 34
2298.15 35
2298.26 36
2298.37 37
2298.48 37
2298.59 34
2298.70 31
2298.81 27
2298.92 22
2299.03 18
2299.14 15
2299.25 13
2299.36 14
2299.47 18
2299.58 23
2299.69 30
2299.80 37
2299.91 44
2300.02 51
2300.13 57
2300.24 63
2300.35 69
2300.46 74
2300.57 78
2300.68 81
2300.79 81
2300.90 80
2301.01 76
2301.12 70
2301.23 64
2301.34 59
2301.45 55
2301.56 54
2301.67 54
2301.78 55
2301.89 56
2302.00 56
2302.11 55
2302.22 53
2302.33 50
2302.44 47
2302.55 46
2302.66 45
2302.77 45
2302.88 46
2302.99 47
2303.10 49
2303.21 50
2303.32 51
2303.43 51
2303.54 51
2303.65 49
2303.76 47
2303.87 44
2303.98 40
2304.09 37
2304.20 33
2304.31 30
2304.42 28
2304.53 27
2304.64 26
2304.75 25
2304.86 24
2304.97 24
2305.08 24
2305.19 25
2305.30 25
2305.41 26
2305.52 27
2305.63 28
2305.74 29
2305.85 30
2305.96 32
2306.07 34
2306.18 37
2306.29 39
2306.40 42
2306.51 44
2306.62 46
2306.73 49
2306.84 50
2306.95 51
2307.06 49
2307.18 46
2307.29 41
2307.40 34
2307.51 26
2307.62 19
2307.73 13
2307.84 9
2307.95 7
2308.06 8
2308.17 10
2308.28 14
2308.39 18
2308.50 22
2308.61 26
2308.72 30
2308.83 34
2308.94 38
2309.05 41
2309.16 44
2309.27 46
2309.38 47
2309.49 48
2309.60 48
2309.71 50
2309.82 52
2309.93 54
2310.04 58
2310.15 61
2310.26 65
2310.37 69
2310.48 72
2310.59 74
2310.70 75
2310.81 75
2310.92 73
2311.03 70
2311.14 64
2311.25 58
2311.36 50
2311.47 44
2311.58 39
2311.69 36
2311.80 35
2311.91 36
2312.02 37
2312.13 39
2312.24 40
2312.35 40
2312.46 41
2312.57 43
2312.68 46
2312.79 52
2312.91 58
2313.02 65
2313.13 71
2313.24 75
2313.35 78
2313.46 78
2313.57 77
2313.68 75
2313.79 74
2313.90 74
2314.01 74
2314.12 74
2314.23 72
2314.34 69
2314.45 64
2314.56 57
2314.67 50
2314.78 42
2314.89 36
2315.00 33
2315.11 31
2315.22 33
2315.33 35
2315.44 40
2315.55 44
2315.66 49
2315.77 54
2315.88 58
2315.99 61
2316.10 63
2316.21 65
2316.32 65
2316.43 63
2316.55 61
2316.66 57
2316.77 53
2316.88 48
2316.99 44
2317.10 39
2317.21 36
2317.32 33
2317.43 33
2317.54 35
2317.65 40
2317.76 46
2317.87 53
2317.98 60
2318.09 66
2318.20 72
2318.31 76
2318.42 79
2318.53 83
2318.64 86
2318.75 91
2318.86 95
2318.97 98
2319.08 100
2319.19 100
2319.30 97
2319.42 93
2319.53 87
2319.64 79
2319.75 72
2319.86 66
2319.97 60
2320.08 55
2320.19 51
2320.30 48
2320.41 45
2320.52 41
2320.63 37
2320.74 33
2320.85 28
2320.96 24
2321.07 21
2321.18 19
2321.29 20
2321.40 22
2321.51 27
2321.62 34
2321.73 41
2321.84 50
2321.96 57
2322.07 64
2322.18 69
2322.29 73
2322.40 74
2322.51 74
2322.62 72
2322.73 68
2322.84 63
2322.95 57
2323.06 51
2323.17 44
2323.28 39
2323.39 34
2323.50 31
2323.61 29
2323.72 28
2323.83 30
2323.94 32
2324.05 35
2324.17 39
2324.28 42
2324.39 43
2324.50 43
2324.61 41
2324.72 36
2324.83 30
2324.94 22
2325.05 13
2325.16 5
2325.27 0
2325.38 0
2325.49 0
2325.60 0
2325.71 0
2325.82 0
2325.93 0
2326.04 0
2326.16 0
2326.27 5
2326.38 11
2326.49 19
2326.60 28
2326.71 37
2326.82 46
2326.93 54
2327.04 58
2327.15 60
2327.26 57
2327.37 52
2327.48 44
2327.59 36
2327.70 28
2327.81 23
2327.92 20
2328.04 19
2328.15 22
2328.26 26
2328.37 33
2328.48 41
2328.59 49
2328.70 56
2328.81 62
2328.92 66
2329.03 67
2329.14 67
2329.25 65
2329.36 62
2329.47 58
2329.58 54
2329.70 49
2329.81 43
2329.92 38
2330.03 32
2330.14 27
2330.25 24
2330.36 21
2330.47 20
2330.58 21
2330.69 22
2330.80 23
2330.91 24
2331.02 25
2331.13 26
2331.24 26
2331.36 26
2331.47 26
2331.58 25
2331.69 24
2331.80 22
2331.91 19
2332.02 16
2332.13 12
2332.24 8
2332.35 4
2332.46 0
2332.57 0
2332.68 0
2332.79 0
2332.91 0
2333.02 0
2333.13 2
2333.24 4
2333.35 7
2333.46 10
2333.57 13
2333.68 16
2333.79 19
2333.90 21
2334.01 22
2334.12 23
2334.23 23
2334.35 23
2334.46 23
2334.57 22
2334.68 20
2334.79 19
2334.90 17
2335.01 16
2335.12 16
2335.23 17
2335.34 20
2335.45 24
2335.56 29
2335.67 35
2335.79 41
2335.90 47
2336.01 53
2336.12 57
2336.23 61
2336.34 63
2336.45 63
2336.56 62
2336.67 59
2336.78 55
2336.89 51
2337.00 46
2337.12 42
2337.23 39
2337.34 38
2337.45 38
2337.56 40
2337.67 43
2337.78 47
2337.89 50
2338.00 54
2338.11 56
2338.22 59
2338.33 60
2338.45 62
2338.56 64
2338.67 66
2338.78 69
2338.89 73
2339.00 78
2339.11 83
2339.22 88
2339.33 92
2339.44 96
2339.55 98
2339.67 100
2339.78 101
2339.89 100
2340.00 99
2340.11 95
2340.22 91
2340.33 85
2340.44 78
2340.55 71
2340.66 65
2340.77 59
2340.89 56
2341.00 54
2341.11 54
2341.22 55
2341.33 55
2341.44 55
2341.55 54
2341.66 52
2341.77 49
2341.88 48
2341.99 48
2342.11 50
2342.22 55
2342.33 59
2342.44 64
2342.55 68
2342.66 69
2342.77 67
2342.88 63
2342.99 56
2343.10 48
2343.22 39
2343.33 31
2343.44 25
2343.55 21
2343.66 20
2343.77 21
2343.88 25
2343.99 30
2344.10 36
2344.21 41
2344.33 44
2344.44 46
2344.55 47
2344.66 45
2344.77 43
2344.88 41
2344.99 39
2345.10 38
2345.21 38
2345.32 40
2345.44 42
2345.55 46
2345.66 50
2345.77 56
2345.88 61
2345.99 68
2346.10 76
2346.21 84
2346.32 93
2346.44 101
2346.55 107
2346.66 111
2346.77 112
2346.88 109
2346.99 104
2347.10 97
2347.21 89
2347.32 82
2347.43 77
2347.55 74
2347.66 74
2347.77 78
2347.88 83
2347.99 89
2348.10 95
2348.21 100
2348.32 103
2348.43 105
2348.55 106
2348.66 107
2348.77 108
2348.88 110
2348.99 111
2349.10 113
2349.21 114
2349.32 115
2349.43 114
2349.55 113
2349.66 110
2349.77 105
2349.88 99
2349.99 92
2350.10 83
2350.21 74
2350.32 66
2350.43 58
2350.55 52
2350.66 48
2350.77 45
2350.88 43
2350.99 41
2351.10 38
2351.21 36
2351.32 33
2351.44 30
2351.55 28
2351.66 27
2351.77 27
2351.88 28
2351.99 30
2352.10 32
2352.21 34
2352.32 35
2352.44 35
2352.55 34
2352.66 33
2352.77 33
2352.88 33
2352.99 35
2353.10 38
2353.21 42
2353.33 44
2353.44 46
2353.55 47
2353.66 47
2353.77 45
2353.88 43
2353.99 40
2354.10 37
2354.22 34
2354.33 30
2354.44 27
2354.55 24
2354.66 22
2354.77 22
2354.88 23
2354.99 26
2355.11 31
2355.22 37
2355.33 44
2355.44 52
2355.55 60
2355.66 66
2355.77 71
2355.88 76
2356.00 79
2356.11 81
2356.22 83
2356.33 85
2356.44 86
2356.55 87
2356.66 88
2356.77 87
2356.89 86
2357.00 83
2357.11 79
2357.22 74
2357.33 69
2357.44 64
2357.55 60
2357.67 56
2357.78 53
2357.89 51
2358.00 50
2358.11 50
2358.22 52
2358.33 55
2358.44 59
2358.56 63
2358.67 66
2358.78 69
2358.89 72
2359.00 73
2359.11 73
2359.22 72
2359.34 71
2359.45 68
2359.56 64
2359.67 60
2359.78 55
2359.89 51
2360.00 47
2360.12 44
2360.23 43
2360.34 43
2360.45 44
2360.56 46
2360.67 48
2360.78 50
2360.89 51
2361.01 52
2361.12 53
2361.23 54
2361.34 56
2361.45 58
2361.56 59
2361.67 59
2361.79 58
2361.90 55
2362.01 51
2362.12 48
2362.23 46
2362.34 46
2362.45 49
2362.57 54
2362.68 60
2362.79 68
2362.90 76
2363.01 83
2363.12 89
2363.23 94
2363.35 99
2363.46 103
2363.57 106
2363.68 109
2363.79 110
2363.90 110
2364.02 108
2364.13 105
2364.24 101
2364.35 96
2364.46 90
2364.57 84
2364.68 77
2364.80 69
2364.91 60
2365.02 51
2365.13 41
2365.24 33
2365.35 28
2365.46 24
2365.58 24
2365.69 26
2365.80 30
2365.91 34
2366.02 39
2366.13 42
2366.25 44
2366.36 45
2366.47 44
2366.58 42
2366.69 40
2366.80 39
2366.91 39
2367.03 41
2367.14 44
2367.25 46
2367.36 46
2367.47 45
2367.58 42
2367.70 37
2367.81 32
2367.92 28
2368.03 27
2368.14 29
2368.25 35
2368.36 42
2368.48 51
2368.59 59
2368.70 67
2368.81 72
2368.92 76
2369.03 79
2369.15 81
2369.26 83
2369.37 85
2369.48 87
2369.59 88
2369.70 87
2369.82 85
2369.93 80
2370.04 73
2370.15 65
2370.26 56
2370.37 47
2370.49 41
2370.60 37
2370.71 36
2370.82 36
2370.93 38
2371.04 41
2371.15 44
2371.27 46
2371.38 49
2371.49 51
2371.60 52
2371.71 54
2371.82 54
2371.94 52
2372.05 49
2372.16 44
2372.27 38
2372.38 31
2372.49 25
2372.61 19
2372.72 14
2372.83 9
2372.94 5
2373.05 0
2373.16 0
2373.28 0
2373.39 0
2373.50 0
2373.61 0
2373.72 0
2373.84 0
2373.95 4
2374.06 13
2374.17 22
2374.28 28
2374.39 31
2374.51 32
2374.62 33
2374.73 33
2374.84 35
2374.95 37
2375.06 40
2375.18 43
2375.29 46
2375.40 48
2375.51 49
2375.62 50
2375.73 51
2375.85 52
2375.96 53
2376.07 54
2376.18 55
2376.29 56
2376.40 57
2376.52 59
2376.63 63
2376.74 69
2376.85 77
2376.96 86
2377.08 94
2377.19 100
2377.30 103
2377.41 104
2377.52 101
2377.63 98
2377.75 93
2377.86 89
2377.97 86
2378.08 84
2378.19 82
2378.31 79
2378.42 77
2378.53 74
2378.64 72
2378.75 71
2378.86 70
2378.98 70
2379.09 69
2379.20 68
2379.31 65
2379.42 62
2379.54 57
2379.65 52
2379.76 47
2379.87 42
2379.98 37
2380.09 33
2380.21 30
2380.32 28
2380.43 27
2380.54 28
2380.65 29
2380.77 32
2380.88 36
2380.99 40
2381.10 44
2381.21 49
2381.33 55
2381.44 62
2381.55 69
2381.66 76
2381.77 82
2381.88 86
2382.00 88
2382.11 87
2382.22 84
2382.33 80
2382.44 76
2382.56 72
2382.67 69
2382.78 68
2382.89 68
2383.00 70
2383.12 73
2383.23 75
2383.34 76
2383.45 76
2383.56 75
2383.68 73
2383.79 72
2383.90 71
2384.01 73
2384.12 76
2384.24 80
2384.35 83
2384.46 84
2384.57 82
2384.68 78
2384.79 72
2384.91 64
2385.02 58
2385.13 53
2385.24 49
2385.35 48
2385.47 48
2385.58 49
2385.69 50
2385.80 51
2385.91 53
2386.03 55
2386.14 57
2386.25 59
2386.36 60
2386.47 60
2386.59 60
2386.70 59
2386.81 58
2386.92 59
2387.03 62
2387.15 67
2387.26 74
2387.37 82
2387.48 90
2387.59 98
2387.71 103
2387.82 107
2387.93 109
2388.04 109
2388.15 107
2388.27 105
2388.38 101
2388.49 97
2388.60 93
2388.72 89
2388.83 84
2388.94 79
2389.05 74
2389.16 68
2389.28 63
2389.39 57
2389.50 52
2389.61 48
2389.72 44
2389.84 41
2389.95 38
2390.06 35
2390.17 32
2390.28 29
2390.40 25
2390.51 22
2390.62 19
2390.73 17
2390.84 16
2390.96 17
2391.07 20
2391.18 25
2391.29 30
2391.41 35
2391.52 40
2391.63 43
2391.74 44
2391.85 42
2391.97 38
2392.08 32
2392.19 25
2392.30 19
2392.41 13
2392.53 8
2392.64 6
2392.75 4
2392.86 4
2392.98 5
2393.09 6
2393.20 7
2393.31 9
2393.42 10
2393.54 11
2393.65 13
2393.76 16
2393.87 19
2393.98 23
2394.10 29
2394.21 35
2394.32 42
2394.43 48
2394.55 52
2394.66 54
2394.77 53
2394.88 51
2394.99 47
2395.11 43
2395.22 39
2395.33 36
2395.44 35
2395.56 34
2395.67 33
2395.78 31
2395.89 29
2396.00 26
2396.12 23
2396.23 22
2396.34 22
2396.45 25
2396.57 31
2396.68 38
2396.79 46
2396.90 53
2397.01 58
2397.13 60
2397.24 59
2397.35 56
2397.46 52
2397.58 47
2397.69 44
2397.80 41
2397.91 42
2398.02 44
2398.14 47
2398.25 52
2398.36 58
2398.47 63
2398.59 68
2398.70 72
2398.81 74
2398.92 74
2399.04 73
2399.15 69
2399.26 64
2399.37 57
2399.48 50
2399.60 42
2399.71 35
2399.82 29
2399.93 24
2400.05 21
2400.16 20
2400.27 20
2400.38 20
2400.50 20
2400.61 20
2400.72 19
2400.83 18
2400.94 17
2401.06 17
2401.17 19
2401.28 22
2401.39 27
2401.51 34
2401.62 41
2401.73 48
2401.84 54
2401.96 58
2402.07 58
2402.18 57
2402.29 54
2402.41 50
2402.52 46
2402.63 44
2402.74 43
2402.85 44
2402.97 44
2403.08 43
2403.19 41
2403.30 37
2403.42 30
2403.53 21
2403.64 12
2403.75 4
2403.87 0
2403.98 0
2404.09 0
2404.20 0
2404.32 0
2404.43 4
2404.54 10
2404.65 17
2404.77 23
2404.88 31
2404.99 38
2405.10 44
2405.22 50
2405.33 54
2405.44 56
2405.55 57
2405.67 56
2405.78 55
2405.89 54
2406.00 52
2406.12 52
2406.23 51
2406.34 50
2406.45 49
2406.57 47
2406.68 45
2406.79 43
2406.90 40
2407.02 37
2407.13 33
2407.24 31
2407.35 29
2407.46 30
2407.58 33
2407.69 39
2407.80 48
2407.91 58
2408.03 70
2408.14 81
2408.25 90
2408.37 96
2408.48 99
2408.59 98
2408.70 94
2408.82 87
2408.93 78
2409.04 68
2409.15 57
2409.27 47
2409.38 38
2409.49 31
2409.60 26
2409.72 23
2409.83 23
2409.94 25
2410.05 28
2410.17 30
2410.28 33
2410.39 33
2410.50 33
2410.62 31
2410.73 28
2410.84 25
2410.95 22
2411.07 20
2411.18 18
2411.29 16
2411.40 15
2411.52 13
2411.63 11
2411.74 9
2411.85 7
2411.97 6
2412.08 6
2412.19 7
2412.30 8
2412.42 11
2412.53 15
2412.64 20
2412.76 24
2412.87 28
2412.98 31
2413.09 33
2413.21 33
2413.32 31
2413.43 29
2413.54 26
2413.66 24
2413.77 22
2413.88 20
2413.99 19
2414.11 19
2414.22 17
2414.33 16
2414.44 14
2414.56 12
2414.67 10
2414.78 8
2414.90 6
2415.01 5
2415.12 4
2415.23 3
2415.35 3
2415.46 4
2415.57 6
2415.68 9
2415.80 14
2415.91 19
2416.02 25
2416.13 32
2416.25 39
2416.36 45
2416.47 51
2416.59 55
2416.70 57
2416.81 58
2416.92 57
2417.04 54
2417.15 51
2417.26 47
2417.37 43
2417.49 39
2417.60 36
2417.71 33
2417.83 30
2417.94 28
2418.05 26
2418.16 24
2418.28 23
2418.39 22
2418.50 23
2418.61 24
2418.73 26
2418.84 28
2418.95 29
2419.07 29
2419.18 28
2419.29 25
2419.40 23
2419.52 20
2419.63 19
2419.74 19
2419.86 20
2419.97 22
2420.08 23
2420.19 23
2420.31 22
2420.42 20
2420.53 18
2420.64 16
2420.76 14
2420.87 13
2420.98 12
2421.10 11
2421.21 10
2421.32 9
2421.43 7
2421.55 5
2421.66 2
2421.77 0
2421.89 0
2422.00 1
2422.11 3
2422.22 7
2422.34 11
2422.45 14
2422.56 17
2422.68 19
2422.79 21
2422.90 21
2423.01 23
2423.13 24
2423.24 27
2423.35 30
2423.47 33
2423.58 37
2423.69 39
2423.80 41
2423.92 41
2424.03 42
2424.14 42
2424.26 42
2424.37 43
2424.48 43
2424.59 43
2424.71 43
2424.82 41
2424.93 40
2425.05 37
2425.16 35
2425.27 34
2425.38 34
2425.50 35
2425.61 37
2425.72 40
2425.84 43
2425.95 45
2426.06 46
2426.18 46
2426.29 43
2426.40 40
2426.51 35
2426.63 30
2426.74 24
2426.85 17
2426.97 10
2427.08 3
2427.19 0
2427.30 0
2427.42 0
2427.53 0
2427.64 0
2427.76 0
2427.87 0
2427.98 0
2428.10 4
2428.21 11
2428.32 18
2428.43 24
2428.55 29
2428.66 34
2428.77 40
2428.89 46
2429.00 53
2429.11 61
2429.23 68
2429.34 75
2429.45 81
2429.56 85
2429.68 87
2429.79 85
2429.90 82
2430.02 75
2430.13 67
2430.24 56
2430.36 45
2430.47 33
2430.58 22
2430.69 13
2430.81 7
2430.92 3
2431.03 2
2431.15 3
2431.26 4
2431.37 5
2431.49 6
2431.60 7
2431.71 7
2431.83 8
2431.94 9
2432.05 11
2432.16 12
2432.28 14
2432.39 14
2432.50 13
2432.62 11
2432.73 8
2432.84 6
2432.96 4
2433.07 4
2433.18 6
2433.30 10
2433.41 15
2433.52 21
2433.63 25
2433.75 27
2433.86 26
2433.97 24
2434.09 21
2434.20 18
2434.31 15
2434.43 14
2434.54 13
2434.65 11
2434.77 9
2434.88 4
2434.99 0
2435.10 0
2435.22 0
2435.33 0
2435.44 0
2435.56 0
2435.67 0
2435.78 3
2435.90 15
2436.01 25
2436.12 33
2436.24 38
2436.35 40
2436.46 38
2436.58 34
2436.69 29
2436.80 23
2436.92 19
2437.03 15
2437.14 13
2437.26 13
2437.37 14
2437.48 17
2437.59 19
2437.71 22
2437.82 24
2437.93 27
2438.05 29
2438.16 31
2438.27 34
2438.39 37
2438.50 41
2438.61 45
2438.73 49
2438.84 51
2438.95 53
2439.07 53
2439.18 51
2439.29 49
2439.41 46
2439.52 43
2439.63 41
2439.75 39
2439.86 37
2439.97 35
2440.09 32
2440.20 29
2440.31 27
2440.43 25
2440.54 25
2440.65 27
2440.77 30
2440.88 33
2440.99 36
2441.10 39
2441.22 40
2441.33 40
2441.44 39
2441.56 36
2441.67 33
2441.78 29
2441.90 24
2442.01 18
2442.12 12
2442.24 7
2442.35 2
2442.46 0
2442.58 1
2442.69 3
2442.80 6
2442.92 9
2443.03 11
2443.14 12
2443.26 11
2443.37 10
2443.48 8
2443.60 6
2443.71 5
2443.82 4
2443.94 3
2444.05 3
2444.16 3
2444.28 5
2444.39 9
2444.50 13
2444.62 19
2444.73 25
2444.84 32
2444.96 38
2445.07 44
2445.18 49
2445.30 53
2445.41 56
2445.52 58
2445.64 59
2445.75 58
2445.86 55
2445.98 50
2446.09 43
2446.21 33
2446.32 23
2446.43 14
2446.55 5
2446.66 0
2446.77 0
2446.89 0
2447.00 5
2447.11 12
2447.23 19
2447.34 26
2447.45 30
2447.57 31
2447.68 29
2447.79 26
2447.91 22
2448.02 17
2448.13 12
2448.25 9
2448.36 5
2448.47 4
2448.59 3
2448.70 4
2448.81 7
2448.93 10
2449.04 14
2449.15 18
2449.27 20
2449.38 22
2449.49 22
2449.61 22
2449.72 23
2449.84 23
2449.95 25
2450.06 28
2450.18 32
2450.29 36
2450.40 39
2450.52 41
2450.63 41
2450.74 40
2450.86 37
2450.97 33
2451.08 29
2451.20 26
2451.31 23
2451.42 22
2451.54 22
2451.65 22
2451.76 23
2451.88 24
2451.99 26
2452.11 29
2452.22 32
2452.33 36
2452.45 39
2452.56 41
2452.67 42
2452.79 41
2452.90 38
2453.01 36
2453.13 35
2453.24 36
2453.35 38
2453.47 41
2453.58 43
2453.70 45
2453.81 43
2453.92 40
2454.04 34
2454.15 29
2454.26 25
2454.38 24
2454.49 25
2454.60 29
2454.72 35
2454.83 40
2454.94 45
2455.06 46
2455.17 45
2455.29 42
2455.40 36
2455.51 30
2455.63 24
2455.74 20
2455.85 18
2455.97 19
2456.08 21
2456.19 25
2456.31 29
2456.42 34
2456.54 37
2456.65 40
2456.76 42
2456.88 44
2456.99 45
2457.10 46
2457.22 46
2457.33 46
2457.44 45
2457.56 43
2457.67 41
2457.79 38
2457.90 35
2458.01 32
2458.13 30
2458.24 28
2458.35 27
2458.47 27
2458.58 27
2458.69 27
2458.81 27
2458.92 26
2459.04 24
2459.15 22
2459.26 20
2459.38 17
2459.49 15
2459.60 13
2459.72 12
2459.83 10
2459.95 8
2460.06 6
2460.17 4
2460.29 2
2460.40 1
2460.51 1
2460.63 4
2460.74 8
2460.86 14
2460.97 22
2461.08 29
2461.20 35
2461.31 39
2461.42 40
2461.54 38
2461.65 34
2461.77 30
2461.88 25
2461.99 22
2462.11 21
2462.22 23
2462.33 27
2462.45 34
2462.56 41
2462.68 48
2462.79 54
2462.90 58
2463.02 61
2463.13 62
2463.24 63
2463.36 64
2463.47 65
2463.59 67
2463.70 68
2463.81 68
2463.93 67
2464.04 64
2464.15 60
2464.27 54
2464.38 48
2464.50 41
2464.61 35
2464.72 30
2464.84 26
2464.95 25
2465.07 25
2465.18 27
2465.29 31
2465.41 35
2465.52 40
2465.63 44
2465.75 47
2465.86 48
2465.98 48
2466.09 46
2466.20 43
2466.32 40
2466.43 36
2466.55 33
2466.66 32
2466.77 33
2466.89 36
2467.00 40
2467.11 45
2467.23 50
2467.34 55
2467.46 58
2467.57 60
2467.68 59
2467.80 57
2467.91 54
2468.03 50
2468.14 47
2468.25 45
2468.37 44
2468.48 44
2468.60 45
2468.71 46
2468.82 46
2468.94 47
2469.05 47
2469.16 47
2469.28 47
2469.39 47
2469.51 46
2469.62 44
2469.73 42
2469.85 40
2469.96 38
2470.08 37
2470.19 36
2470.30 36
2470.42 35
2470.53 32
2470.65 29
2470.76 25
2470.87 20
2470.99 17
2471.10 15
2471.22 15
2471.33 18
2471.44 22
2471.56 27
2471.67 32
2471.79 37
2471.90 40
2472.01 42
2472.13 42
2472.24 40
2472.36 36
2472.47 31
2472.58 25
2472.70 17
2472.81 10
2472.93 4
2473.04 0
2473.15 0
2473.27 0
2473.38 0
2473.50 3
2473.61 7
2473.72 12
2473.84 16
2473.95 20
2474.07 23
2474.18 25
2474.29 27
2474.41 28
2474.52 30
2474.64 32
2474.75 33
2474.86 34
2474.98 35
2475.09 35
2475.21 35
2475.32 35
2475.43 34
2475.55 34
2475.66 35
2475.78 37
2475.89 40
2476.01 43
2476.12 46
2476.23 48
2476.35 49
2476.46 48
2476.58 45
2476.69 41
2476.80 36
2476.92 31
2477.03 27
2477.15 25
2477.26 25
2477.37 27
2477.49 31
2477.60 37
2477.72 42
2477.83 46
2477.95 50
2478.06 51
2478.17 49
2478.29 46
2478.40 40
2478.52 33
2478.63 25
2478.74 17
2478.86 9
2478.97 3
2479.09 0
2479.20 0
2479.31 0
2479.43 0
2479.54 0
2479.66 0
2479.77 1
2479.89 2
2480.00 2
2480.11 1
2480.23 1
2480.34 1
2480.46 1
2480.57 2
2480.68 5
2480.80 11
2480.91 18
2481.03 27
2481.14 37
2481.26 47
2481.37 55
2481.48 60
2481.60 62
2481.71 61
2481.83 58
2481.94 54
2482.06 49
2482.17 46
2482.28 45
2482.40 45
2482.51 47
2482.63 49
2482.74 52
2482.86 55
2482.97 58
2483.08 61
2483.20 64
2483.31 67
2483.43 68
2483.54 69
2483.65 68
2483.77 66
2483.88 63
2484.00 60
2484.11 55
2484.23 51
2484.34 48
2484.45 45
2484.57 43
2484.68 41
2484.80 39
2484.91 38
2485.03 36
2485.14 34
2485.25 33
2485.37 32
2485.48 32
2485.60 32
2485.71 34
2485.83 37
2485.94 39
2486.05 42
2486.17 44
2486.28 44
2486.40 43
2486.51 41
2486.63 38
2486.74 34
2486.86 29
2486.97 25
2487.08 20
2487.20 16
2487.31 12
2487.43 9
2487.54 7
2487.66 5
2487.77 4
2487.88 3
2488.00 2
2488.11 0
2488.23 0
2488.34 0
2488.46 0
2488.57 0
2488.68 0
2488.80 0
2488.91 0
2489.03 3
2489.14 8
2489.26 12
2489.37 15
2489.49 18
2489.60 20
2489.71 21
2489.83 22
2489.94 24
2490.06 26
2490.17 28
2490.29 30
2490.40 32
2490.52 33
2490.63 33
2490.74 32
2490.86 30
2490.97 27
2491.09 25
2491.20 24
2491.32 24
2491.43 26
2491.55 30
2491.66 36
2491.77 41
2491.89 46
2492.00 50
2492.12 52
2492.23 53
2492.35 54
2492.46 55
2492.58 58
2492.69 62
2492.80 69
2492.92 77
2493.03 86
2493.15 95
2493.26 103
2493.38 110
2493.49 114
2493.61 117
2493.72 117
2493.83 116
2493.95 115
2494.06 113
2494.18 111
2494.29 108
2494.41 106
2494.52 104
2494.64 101
2494.75 98
2494.86 95
2494.98 91
2495.09 89
2495.21 86
2495.32 85
2495.44 84
2495.55 83
2495.67 83
2495.78 83
2495.90 83
2496.01 83
2496.12 83
2496.24 84
2496.35 85
2496.47 87
2496.58 89
2496.70 91
2496.81 92
2496.93 93
2497.04 93
2497.16 92
2497.27 90
2497.39 88
2497.50 86
2497.61 83
2497.73 82
2497.84 81
2497.96 80
2498.07 79
2498.19 78
2498.30 76
2498.42 73
2498.53 70
2498.65 66
2498.76 63
2498.87 62
2498.99 62
2499.10 64
2499.22 66
2499.33 69
2499.45 72
2499.56 74
2499.68 76
2499.79 77
2499.91 78
2500.02 78
2500.14 78
2500.25 77
2500.36 74
2500.48 70
2500.59 66
2500.71 61
2500.82 56
2500.94 53
2501.05 51
2501.17 51
2501.28 52
2501.40 52
2501.51 53
2501.63 52
2501.74 51
2501.86 50
2501.97 50
2502.08 53
2502.20 57
2502.31 64
2502.43 70
2502.54 76
2502.66 79
2502.77 80
2502.89 77
2503.00 73
2503.12 67
2503.23 62
2503.35 58
2503.46 55
2503.58 53
2503.69 52
2503.81 50
2503.92 48
2504.03 44
2504.15 40
2504.26 36
2504.38 32
2504.49 29
2504.61 28
2504.72 29
2504.84 32
2504.95 37
2505.07 43
2505.18 49
2505.30 55
2505.41 60
2505.53 64
2505.64 67
2505.76 69
2505.87 70
2505.99 70
2506.10 69
2506.22 68
2506.33 66
2506.44 65
2506.56 64
2506.67 63
2506.79 62
2506.90 60
2507.02 58
2507.13 55
2507.25 53
2507.36 51
2507.48 50
2507.59 51
2507.71 53
2507.82 56
2507.94 58
2508.05 60
2508.17 59
2508.28 57
2508.40 54
2508.51 50
2508.63 48
2508.74 46
2508.86 45
2508.97 44
2509.09 43
2509.20 41
2509.32 39
2509.43 38
2509.54 37
2509.66 37
2509.77 38
2509.89 41
2510.00 44
2510.12 49
2510.23 54
2510.35 59
2510.46 64
2510.58 69
2510.69 72
2510.81 73
2510.92 71
2511.04 68
2511.15 63
2511.27 58
2511.38 54
2511.50 51
2511.61 51
2511.73 53
2511.84 57
2511.96 62
2512.07 68
2512.19 74
2512.30 79
2512.42 85
2512.53 90
2512.65 95
2512.76 98
2512.88 100
2512.99 100
2513.11 99
2513.22 96
2513.34 93
2513.45 90
2513.57 87
2513.68 85
2513.80 84
2513.91 84
2514.03 84
2514.14 85
2514.26 85
2514.37 86
2514.49 85
2514.60 85
2514.72 85
2514.83 84
2514.95 83
2515.06 82
2515.18 81
2515.29 78
2515.41 75
2515.52 71
2515.64 66
2515.75 62
2515.87 58
2515.98 55
2516.10 52
2516.21 51
2516.33 49
2516.44 48
2516.56 47
2516.67 46
2516.79 44
2516.90 43
2517.02 42
2517.13 41
2517.25 40
2517.36 41
2517.48 43
2517.59 45
2517.71 47
2517.82 48
2517.94 48
2518.05 47
2518.17 45
2518.28 42
2518.40 39
2518.51 36
2518.63 34
2518.74 33
2518.86 32
2518.97 30
2519.09 28
2519.20 25
2519.32 21
2519.43 17
2519.55 13
2519.66 9
2519.78 6
2519.89 3
2520.01 0
2520.12 0
2520.24 0
2520.35 0
2520.47 0
2520.58 0
2520.70 0
2520.81 0
2520.93 0
2521.04 3
2521.16 7
2521.27 12
2521.39 17
2521.50 22
2521.62 26
2521.73 29
2521.85 30
2521.96 31
2522.08 30
2522.19 30
2522.31 32
2522.43 34
2522.54 39
2522.66 45
2522.77 51
2522.89 56
2523.00 59
2523.12 60
2523.23 60
2523.35 59
2523.46 59
2523.58 60
2523.69 62
2523.81 66
2523.92 71
2524.04 75
2524.15 79
2524.27 80
2524.38 80
2524.50 78
2524.61 74
2524.73 69
2524.84 63
2524.96 58
2525.07 53
2525.19 50
2525.30 48
2525.42 47
2525.54 47
2525.65 47
2525.77 48
2525.88 49
2526.00 49
2526.11 50
2526.23 51
2526.34 52
2526.46 53
2526.57 53
2526.69 52
2526.80 50
2526.92 47
2527.03 43
2527.15 39
2527.26 36
2527.38 34
2527.49 33
2527.61 34
2527.72 36
2527.84 39
2527.96 43
2528.07 45
2528.19 47
2528.30 48
2528.42 48
2528.53 47
2528.65 45
2528.76 43
2528.88 40
2528.99 38
2529.11 35
2529.22 32
2529.34 29
2529.45 26
2529.57 24
2529.68 22
2529.80 22
2529.92 24
2530.03 29
2530.15 35
2530.26 43
2530.38 52
2530.49 59
2530.61 64
2530.72 66
2530.84 66
2530.95 64
2531.07 61
2531.18 58
2531.30 57
2531.41 57
2531.53 58
2531.65 60
2531.76 62
2531.88 63
2531.99 63
2532.11 63
2532.22 61
2532.34 59
2532.45 56
2532.57 54
2532.68 50
2532.80 47
2532.91 44
2533.03 41
2533.15 39
2533.26 38
2533.38 37
2533.49 38
2533.61 40
2533.72 42
2533.84 45
2533.95 47
2534.07 48
2534.18 49
2534.30 48
2534.42 47
2534.53 46
2534.65 46
2534.76 47
2534.88 49
2534.99 51
2535.11 53
2535.22 55
2535.34 55
2535.45 56
2535.57 56
2535.68 56
2535.80 57
2535.92 57
2536.03 57
2536.15 55
2536.26 52
2536.38 47
2536.49 41
2536.61 34
2536.72 28
2536.84 23
2536.96 20
2537.07 19
2537.19 20
2537.30 23
2537.42 27
2537.53 31
2537.65 35
2537.76 39
2537.88 41
2537.99 42
2538.11 42
2538.23 40
2538.34 38
2538.46 35
2538.57 32
2538.69 29
2538.80 28
2538.92 27
2539.03 26
2539.15 25
2539.27 23
2539.38 21
2539.50 19
2539.61 17
2539.73 16
2539.84 16
2539.96 17
2540.07 19
2540.19 22
2540.31 25
2540.42 27
2540.54 28
2540.65 28
2540.77 28
2540.88 27
2541.00 26
2541.11 26
2541.23 27
2541.35 28
2541.46 29
2541.58 29
2541.69 29
2541.81 28
2541.92 25
2542.04 20
2542.15 15
2542.27 9
2542.39 4
2542.50 0
2542.62 0
2542.73 0
2542.85 0
2542.96 0
2543.08 0
2543.19 0
2543.31 0
2543.43 2
2543.54 2
2543.66 3
2543.77 4
2543.89 6
2544.00 11
2544.12 17
2544.24 24
2544.35 31
2544.47 38
2544.58 43
2544.70 46
2544.81 47
2544.93 47
2545.05 47
2545.16 46
2545.28 45
2545.39 44
2545.51 42
2545.62 40
2545.74 38
2545.85 36
2545.97 35
2546.09 35
2546.20 37
2546.32 40
2546.43 44
2546.55 49
2546.66 52
2546.78 56
2546.90 58
2547.01 60
2547.13 61
2547.24 62
2547.36 62
2547.47 62
2547.59 63
2547.71 64
2547.82 65
2547.94 65
2548.05 66
2548.17 66
2548.28 66
2548.40 65
2548.52 63
2548.63 61
2548.75 59
2548.86 56
2548.98 53
2549.10 50
2549.21 47
2549.33 44
2549.44 40
2549.56 36
2549.67 30
2549.79 25
2549.91 18
2550.02 12
2550.14 6
2550.25 1
2550.37 0
2550.48 0
2550.60 2
2550.72 7
2550.83 14
2550.95 22
2551.06 30
2551.18 38
2551.29 44
2551.41 49
2551.53 53
2551.64 55
2551.76 56
2551.87 55
2551.99 53
2552.11 51
2552.22 48
2552.34 45
2552.45 44
2552.57 44
2552.68 45
2552.80 49
2552.92 52
2553.03 56
2553.15 59
2553.26 61
2553.38 61
2553.50 60
2553.61 58
2553.73 56
2553.84 52
2553.96 48
2554.08 44
2554.19 40
2554.31 35
2554.42 32
2554.54 28
2554.65 26
2554.77 24
2554.89 23
2555.00 22
2555.12 21
2555.23 20
2555.35 18
2555.47 17
2555.58 16
2555.70 15
2555.81 17
2555.93 20
2556.05 27
2556.16 35
2556.28 45
2556.39 54
2556.51 61
2556.62 65
2556.74 66
2556.86 65
2556.97 63
2557.09 62
2557.20 63
2557.32 65
2557.44 68
2557.55 72
2557.67 76
2557.78 79
2557.90 80
2558.02 79
2558.13 78
2558.25 75
2558.36 72
2558.48 68
2558.60 64
2558.71 60
2558.83 58
2558.94 57
2559.06 57
2559.18 58
2559.29 58
2559.41 57
2559.52 55
2559.64 52
2559.76 47
2559.87 41
2559.99 34
2560.10 28
2560.22 23
2560.34 19
2560.45 17
2560.57 17
2560.68 20
2560.80 24
2560.92 30
2561.03 38
2561.15 45
2561.26 52
2561.38 57
2561.50 59
2561.61 59
2561.73 56
2561.84 52
2561.96 46
2562.08 39
2562.19 31
2562.31 22
2562.42 14
2562.54 5
2562.66 0
2562.77 0
2562.89 0
2563.00 0
2563.12 0
2563.24 0
2563.35 0
2563.47 0
2563.59 6
2563.70 13
2563.82 18
2563.93 21
2564.05 22
2564.17 22
2564.28 21
2564.40 20
2564.51 20
2564.63 20
2564.75 20
2564.86 20
2564.98 19
2565.09 17
2565.21 15
2565.33 13
2565.44 11
2565.56 12
2565.68 14
2565.79 17
2565.91 22
2566.02 27
2566.14 32
2566.26 36
2566.37 39
2566.49 40
2566.60 40
2566.72 39
2566.84 38
2566.95 37
2567.07 35
2567.19 33
2567.30 31
2567.42 29
2567.53 27
2567.65 25
2567.77 24
2567.88 26
2568.00 30
2568.11 37
2568.23 45
2568.35 54
2568.46 63
2568.58 71
2568.70 78
2568.81 81
2568.93 83
2569.04 84
2569.16 84
2569.28 83
2569.39 84
2569.51 85
2569.63 86
2569.74 88
2569.86 89
2569.97 88
2570.09 87
2570.21 85
2570.32 84
2570.44 84
2570.56 85
2570.67 89
2570.79 95
2570.90 100
2571.02 105
2571.14 106
2571.25 102
2571.37 95
2571.49 84
2571.60 70
2571.72 57
2571.83 45
2571.95 35
2572.07 29
2572.18 26
2572.30 27
2572.42 29
2572.53 33
2572.65 37
2572.76 41
2572.88 42
2573.00 42
2573.11 40
2573.23 37
2573.35 32
2573.46 28
2573.58 24
2573.69 21
2573.81 20
2573.93 20
2574.04 21
2574.16 22
2574.28 25
2574.39 28
2574.51 31
2574.63 32
2574.74 32
2574.86 29
2574.97 25
2575.09 19
2575.21 12
2575.32 5
2575.44 0
2575.56 0
2575.67 0
2575.79 0
2575.91 0
2576.02 0
2576.14 2
2576.25 3
2576.37 3
2576.49 1
2576.60 0
2576.72 0
2576.84 1
2576.95 6
2577.07 13
2577.19 22
2577.30 32
2577.42 42
2577.53 49
2577.65 54
2577.77 57
2577.88 59
2578.00 59
2578.12 59
2578.23 60
2578.35 61
2578.47 62
2578.58 63
2578.70 63
2578.82 63
2578.93 63
2579.05 63
2579.16 64
2579.28 65
2579.40 68
2579.51 70
2579.63 71
2579.75 71
2579.86 70
2579.98 66
2580.10 62
2580.21 57
2580.33 53
2580.45 49
2580.56 46
2580.68 44
2580.79 42
2580.91 39
2581.03 36
2581.14 33
2581.26 30
2581.38 27
2581.49 24
2581.61 23
2581.73 23
2581.84 25
2581.96 27
2582.08 31
2582.19 35
2582.31 39
2582.43 43
2582.54 46
2582.66 49
2582.78 51
2582.89 52
2583.01 53
2583.12 52
2583.24 50
2583.36 48
2583.47 45
2583.59 43
2583.71 42
2583.82 43
2583.94 46
2584.06 50
2584.17 54
2584.29 57
2584.41 58
2584.52 55
2584.64 49
2584.76 41
2584.87 32
2584.99 23
2585.11 15
2585.22 10
2585.34 7
2585.46 5
2585.57 4
2585.69 3
2585.81 3
2585.92 2
2586.04 3
2586.16 6
2586.27 11
2586.39 18
2586.51 28
2586.62 38
2586.74 49
2586.86 57
2586.97 64
2587.09 69
2587.20 73
2587.32 76
2587.44 78
2587.55 81
2587.67 85
2587.79 88
2587.90 91
2588.02 93
2588.14 92
2588.25 90
2588.37 85
2588.49 79
2588.60 72
2588.72 65
2588.84 60
2588.95 57
2589.07 57
2589.19 58
2589.30 61
2589.42 64
2589.54 66
2589.65 67
2589.77 66
2589.89 64
2590.00 60
2590.12 57
2590.24 54
2590.35 52
2590.47 52
2590.59 53
2590.70 57
2590.82 62
2590.94 69
2591.05 77
2591.17 85
2591.29 93
2591.40 100
2591.52 106
2591.64 110
2591.76 112
2591.87 110
2591.99 106
2592.11 100
2592.22 92
2592.34 84
2592.46 77
2592.57 73
2592.69 71
2592.81 71
2592.92 72
2593.04 75
2593.16 77
2593.27 78
2593.39 78
2593.51 76
2593.62 72
2593.74 67
2593.86 61
2593.97 56
2594.09 50
2594.21 46
2594.32 42
2594.44 39
2594.56 38
2594.67 36
2594.79 35
2594.91 34
2595.02 33
2595.14 33
2595.26 34
2595.37 36
2595.49 39
2595.61 43
2595.73 49
2595.84 54
2595.96 59
2596.08 63
2596.19 66
2596.31 66
2596.43 64
2596.54 61
2596.66 55
2596.78 48
2596.89 40
2597.01 32
2597.13 25
2597.24 20
2597.36 16
2597.48 13
2597.59 12
2597.71 13
2597.83 14
2597.95 16
2598.06 19
2598.18 22
2598.30 25
2598.41 28
2598.53 32
2598.65 36
2598.76 41
2598.88 47
2599.00 53
2599.11 59
2599.23 65
2599.35 70
2599.46 75
2599.58 78
2599.70 81
2599.82 84
2599.93 86
2600.05 87
2600.17 88
2600.28 86
2600.40 83
2600.52 77
2600.63 71
2600.75 65
2600.87 62
2600.98 62
2601.10 66
2601.22 72
2601.34 79
2601.45 85
2601.57 89
2601.69 88
2601.80 84
2601.92 78
2602.04 70
2602.15 63
2602.27 56
2602.39 51
2602.50 47
2602.62 45
2602.74 44
2602.86 44
2602.97 45
2603.09 46
2603.21 47
2603.32 46
2603.44 44
2603.56 40
2603.67 34
2603.79 27
2603.91 20
2604.03 14
2604.14 9
2604.26 6
2604.38 5
2604.49 5
2604.61 8
2604.73 11
2604.84 14
2604.96 18
2605.08 23
2605.20 27
2605.31 32
2605.43 37
2605.55 42
2605.66 47
2605.78 49
2605.90 49
2606.01 45
2606.13 38
2606.25 29
2606.37 19
2606.48 8
2606.60 0
2606.72 0
2606.83 0
2606.95 0
2607.07 5
2607.19 13
2607.30 24
2607.42 34
2607.54 44
2607.65 53
2607.77 61
2607.89 68
2608.00 74
2608.12 78
2608.24 80
2608.36 79
2608.47 76
2608.59 69
2608.71 61
2608.82 51
2608.94 42
2609.06 33
2609.18 27
2609.29 24
2609.41 23
2609.53 25
2609.64 27
2609.76 30
2609.88 34
2610.00 37
2610.11 41
2610.23 46
2610.35 52
2610.46 57
2610.58 62
2610.70 65
2610.82 65
2610.93 63
2611.05 58
2611.17 52
2611.28 46
2611.40 40
2611.52 37
2611.64 36
2611.75 38
2611.87 40
2611.99 42
2612.10 43
2612.22 42
2612.34 38
2612.46 33
2612.57 28
2612.69 24
2612.81 23
2612.92 25
2613.04 29
2613.16 36
2613.28 44
2613.39 52
2613.51 58
2613.63 63
2613.75 67
2613.86 68
2613.98 69
2614.10 68
2614.21 66
2614.33 64
2614.45 62
2614.57 60
2614.68 59
2614.80 58
2614.92 56
2615.03 53
2615.15 49
2615.27 44
2615.39 39
2615.50 35
2615.62 33
2615.74 32
2615.86 33
2615.97 34
2616.09 36
2616.21 36
2616.32 36
2616.44 34
2616.56 32
2616.68 30
2616.79 28
2616.91 28
2617.03 28
2617.15 29
2617.26 30
2617.38 30
2617.50 29
2617.62 26
2617.73 21
2617.85 16
2617.97 11
2618.08 7
2618.20 3
2618.32 1
2618.44 0
2618.55 0
2618.67 0
2618.79 0
2618.91 0
2619.02 0
2619.14 0
2619.26 0
2619.37 0
2619.49 4
2619.61 9
2619.73 13
2619.84 17
2619.96 22
2620.08 28
2620.20 36
2620.31 45
2620.43 55
2620.55 64
2620.67 73
2620.78 79
2620.90 83
2621.02 84
2621.14 82
2621.25 77
2621.37 70
2621.49 61
2621.60 51
2621.72 42
2621.84 33
2621.96 28
2622.07 25
2622.19 26
2622.31 30
2622.43 35
2622.54 41
2622.66 47
2622.78 51
2622.90 52
2623.01 52
2623.13 49
2623.25 45
2623.37 40
2623.48 35
2623.60 30
2623.72 25
2623.84 19
2623.95 13
2624.07 7
2624.19 0
2624.31 0
2624.42 0
2624.54 0
2624.66 0
2624.78 0
2624.89 0
2625.01 0
2625.13 0
2625.25 11
2625.36 22
2625.48 34
2625.60 47
2625.72 58
2625.83 68
2625.95 77
2626.07 82
2626.19 85
2626.30 85
2626.42 83
2626.54 80
2626.66 77
2626.77 75
2626.89 75
2627.01 76
2627.13 77
2627.24 79
2627.36 79
2627.48 77
2627.60 72
2627.71 66
2627.83 59
2627.95 51
2628.07 44
2628.18 38
2628.30 34
2628.42 32
2628.54 32
2628.65 32
2628.77 33
2628.89 34
2629.01 34
2629.12 33
2629.24 32
2629.36 31
2629.48 31
2629.59 31
2629.71 31
2629.83 31
2629.95 31
2630.06 31
2630.18 31
2630.30 31
2630.42 31
2630.53 30
2630.65 31
2630.77 31
2630.89 33
2631.00 35
2631.12 38
2631.24 41
2631.36 46
2631.48 50
2631.59 55
2631.71 58
2631.83 60
2631.95 61
2632.06 62
2632.18 62
2632.30 62
2632.42 63
2632.53 65
2632.65 66
2632.77 68
2632.89 70
2633.00 71
2633.12 71
2633.24 71
2633.36 69
2633.47 67
2633.59 64
2633.71 61
2633.83 56
2633.95 52
2634.06 47
2634.18 44
2634.30 43
2634.42 44
2634.53 49
2634.65 56
2634.77 66
2634.89 76
2635.00 88
2635.12 98
2635.24 108
2635.36 117
2635.48 124
2635.59 132
2635.71 140
2635.83 148
2635.95 154
2636.06 159
2636.18 161
2636.30 160
2636.42 156
2636.54 150
2636.65 142
2636.77 136
2636.89 132
2637.01 130
2637.12 132
2637.24 136
2637.36 140
2637.48 145
2637.59 149
2637.71 151
2637.83 152
2637.95 151
2638.07 150
2638.18 148
2638.30 147
2638.42 146
2638.54 145
2638.65 145
2638.77 145
2638.89 145
2639.01 143
2639.13 139
2639.24 132
2639.36 123
2639.48 112
2639.60 101
2639.71 89
2639.83 79
2639.95 72
2640.07 67
2640.19 65
2640.30 64
2640.42 64
2640.54 65
2640.66 66
2640.77 66
2640.89 67
2641.01 67
2641.13 68
2641.25 69
2641.36 72
2641.48 75
2641.60 78
2641.72 82
2641.84 84
2641.95 86
2642.07 86
2642.19 86
2642.31 85
2642.42 84
2642.54 83
2642.66 84
2642.78 87
2642.90 92
2643.01 97
2643.13 103
2643.25 107
2643.37 110
2643.49 109
2643.60 106
2643.72 99
2643.84 90
2643.96 80
2644.07 70
2644.19 60
2644.31 52
2644.43 46
2644.55 41
2644.66 38
2644.78 35
2644.90 32
2645.02 29
2645.14 27
2645.25 24
2645.37 22
2645.49 20
2645.61 19
2645.73 18
2645.84 18
2645.96 18
2646.08 20
2646.20 22
2646.32 25
2646.43 28
2646.55 30
2646.67 31
2646.79 30
2646.91 27
2647.02 23
2647.14 19
2647.26 15
2647.38 13
2647.49 13
2647.61 16
2647.73 22
2647.85 29
2647.97 37
2648.08 44
2648.20 51
2648.32 55
2648.44 57
2648.56 57
2648.67 56
2648.79 56
2648.91 56
2649.03 57
2649.15 60
2649.26 63
2649.38 66
2649.50 69
2649.62 72
2649.74 75
2649.85 77
2649.97 78
2650.09 78
2650.21 76
2650.33 74
2650.45 70
2650.56 66
2650.68 62
2650.80 57
2650.92 53
2651.04 48
2651.15 44
2651.27 39
2651.39 35
2651.51 33
2651.63 31
2651.74 30
2651.86 31
2651.98 31
2652.10 33
2652.22 33
2652.33 34
2652.45 34
2652.57 34
2652.69 34
2652.81 34
2652.92 34
2653.04 33
2653.16 32
2653.28 31
2653.40 30
2653.51 29
2653.63 29
2653.75 29
2653.87 30
2653.99 32
2654.11 37
2654.22 42
2654.34 49
2654.46 57
2654.58 64
2654.70 71
2654.81 75
2654.93 77
2655.05 75
2655.17 69
2655.29 61
2655.40 50
2655.52 38
2655.64 26
2655.76 15
2655.88 7
2656.00 1
2656.11 0
2656.23 0
2656.35 2
2656.47 6
2656.59 11
2656.70 17
2656.82 22
2656.94 26
2657.06 30
2657.18 35
2657.30 39
2657.41 43
2657.53 48
2657.65 53
2657.77 58
2657.89 61
2658.00 64
2658.12 65
2658.24 65
2658.36 63
2658.48 59
2658.60 56
2658.71 52
2658.83 49
2658.95 47
2659.07 46
2659.19 45
2659.31 44
2659.42 43
2659.54 40
2659.66 36
2659.78 31
2659.90 27
2660.01 24
2660.13 22
2660.25 21
2660.37 22
2660.49 23
2660.61 25
2660.72 28
2660.84 30
2660.96 32
2661.08 34
2661.20 35
2661.32 36
2661.43 36
2661.55 36
2661.67 36
2661.79 35
2661.91 35
2662.03 35
2662.14 37
2662.26 39
2662.38 42
2662.50 46
2662.62 49
2662.74 51
2662.85 52
2662.97 51
2663.09 48
2663.21 45
2663.33 41
2663.45 37
2663.56 36
2663.68 36
2663.80 39
2663.92 44
2664.04 49
2664.16 55
2664.27 59
2664.39 59
2664.51 57
2664.63 51
2664.75 43
2664.87 35
2664.98 28
2665.10 25
2665.22 25
2665.34 29
2665.46 35
2665.58 44
2665.69 52
2665.81 60
2665.93 65
2666.05 68
2666.17 69
2666.29 66
2666.40 62
2666.52 56
2666.64 49
2666.76 43
2666.88 37
2667.00 34
2667.11 31
2667.23 29
2667.35 28
2667.47 27
2667.59 26
2667.71 26
2667.82 26
2667.94 28
2668.06 31
2668.18 35
2668.30 40
2668.42 43
2668.54 45
2668.65 45
2668.77 42
2668.89 37
2669.01 31
2669.13 25
2669.25 20
2669.36 16
2669.48 15
2669.60 17
2669.72 22
2669.84 31
2669.96 42
2670.08 54
2670.19 67
2670.31 79
2670.43 88
2670.55 94
2670.67 97
2670.79 97
2670.90 94
2671.02 90
2671.14 86
2671.26 82
2671.38 79
2671.50 77
2671.62 76
2671.73 75
2671.85 75
2671.97 75
2672.09 76
2672.21 77
2672.33 79
2672.45 81
2672.56 83
2672.68 85
2672.80 85
2672.92 85
2673.04 84
2673.16 84
2673.28 84
2673.39 86
2673.51 90
2673.63 95
2673.75 102
2673.87 108
2673.99 113
2674.11 115
2674.22 114
2674.34 112
2674.46 107
2674.58 102
2674.70 96
2674.82 91
2674.94 86
2675.05 81
2675.17 75
2675.29 68
2675.41 61
2675.53 54
2675.65 48
2675.77 43
2675.88 39
2676.00 37
2676.12 37
2676.24 39
2676.36 42
2676.48 46
2676.60 51
2676.71 57
2676.83 64
2676.95 71
2677.07 78
2677.19 85
2677.31 90
2677.43 93
2677.54 94
2677.66 92
2677.78 89
2677.90 83
2678.02 77
2678.14 72
2678.26 67
2678.38 64
2678.49 62
2678.61 62
2678.73 62
2678.85 61
2678.97 59
2679.09 56
2679.21 51
2679.32 46
2679.44 41
2679.56 37
2679.68 35
2679.80 35
2679.92 37
2680.04 41
2680.16 44
2680.27 48
2680.39 50
2680.51 50
2680.63 48
2680.75 45
2680.87 42
2680.99 38
2681.10 36
2681.22 35
2681.34 35
2681.46 36
2681.58 37
2681.70 38
2681.82 39
2681.94 39
2682.05 39
2682.17 38
2682.29 37
2682.41 36
2682.53 34
2682.65 31
2682.77 27
2682.89 23
2683.00 18
2683.12 12
2683.24 7
2683.36 3
2683.48 0
2683.60 0
2683.72 0
2683.84 0
2683.95 0
2684.07 0
2684.19 0
2684.31 0
2684.43 0
2684.55 0
2684.67 1
2684.79 2
2684.91 5
2685.02 7
2685.14 11
2685.26 14
2685.38 19
2685.50 23
2685.62 29
2685.74 34
2685.86 39
2685.97 43
2686.09 45
2686.21 46
2686.33 45
2686.45 43
2686.57 41
2686.69 40
2686.81 42
2686.93 46
2687.04 53
2687.16 62
2687.28 71
2687.40 79
2687.52 84
2687.64 86
2687.76 86
2687.88 82
2688.00 77
2688.11 70
2688.23 62
2688.35 55
2688.47 49
2688.59 45
2688.71 43
2688.83 44
2688.95 47
2689.07 52
2689.18 59
2689.30 67
2689.42 74
2689.54 80
2689.66 85
2689.78 89
2689.90 92
2690.02 94
2690.14 95
2690.25 96
2690.37 96
2690.49 96
2690.61 95
2690.73 94
2690.85 93
2690.97 92
2691.09 90
2691.21 89
2691.32 87
2691.44 85
2691.56 82
2691.68 80
2691.80 78
2691.92 78
2692.04 81
2692.16 85
2692.28 91
2692.40 98
2692.51 104
2692.63 108
2692.75 110
2692.87 110
2692.99 107
2693.11 103
2693.23 98
2693.35 92
2693.47 86
2693.58 81
2693.70 78
2693.82 76
2693.94 76
2694.06 77
2694.18 79
2694.30 81
2694.42 84
2694.54 86
2694.66 88
2694.77 88
2694.89 88
2695.01 87
2695.13 86
2695.25 84
2695.37 83
2695.49 81
2695.61 80
2695.73 79
2695.85 79
2695.97 80
2696.08 81
2696.20 82
2696.32 83
2696.44 81
2696.56 77
2696.68 71
2696.80 63
2696.92 54
2697.04 46
2697.16 40
2697.27 36
2697.39 34
2697.51 36
2697.63 39
2697.75 44
2697.87 50
2697.99 57
2698.11 63
2698.23 68
2698.35 73
2698.47 76
2698.58 77
2698.70 77
2698.82 77
2698.94 77
2699.06 76
2699.18 76
2699.30 75
2699.42 74
2699.54 73
2699.66 71
2699.78 69
2699.90 68
2700.01 67
2700.13 68
2700.25 70
2700.37 72
2700.49 74
2700.61 77
2700.73 78
2700.85 79
2700.97 79
2701.09 79
2701.21 77
2701.33 75
2701.44 73
2701.56 71
2701.68 67
2701.80 63
2701.92 58
2702.04 53
2702.16 48
2702.28 43
2702.40 38
2702.52 35
2702.64 34
2702.76 34
2702.87 35
2702.99 36
2703.11 37
2703.23 38
2703.35 38
2703.47 37
2703.59 36
2703.71 36
2703.83 35
2703.95 35
2704.07 36
2704.19 36
2704.31 37
2704.42 39
2704.54 41
2704.66 44
2704.78 48
2704.90 51
2705.02 53
2705.14 54
2705.26 52
2705.38 47
2705.50 41
2705.62 33
2705.74 26
2705.86 21
2705.97 17
2706.09 15
2706.21 15
2706.33 16
2706.45 17
2706.57 18
2706.69 18
2706.81 16
2706.93 15
2707.05 13
2707.17 13
2707.29 13
2707.41 16
2707.53 20
2707.64 26
2707.76 33
2707.88 40
2708.00 47
2708.12 52
2708.24 56
2708.36 59
2708.48 60
2708.60 60
2708.72 60
2708.84 58
2708.96 56
2709.08 54
2709.20 51
2709.32 48
2709.43 45
2709.55 41
2709.67 37
2709.79 32
2709.91 27
2710.03 23
2710.15 22
2710.27 23
2710.39 27
2710.51 34
2710.63 42
2710.75 52
2710.87 62
2710.99 70
2711.11 77
2711.22 83
2711.34 86
2711.46 89
2711.58 90
2711.70 90
2711.82 88
2711.94 86
2712.06 83
2712.18 79
2712.30 75
2712.42 71
2712.54 68
2712.66 65
2712.78 62
2712.90 60
2713.02 57
2713.14 54
2713.25 51
2713.37 48
2713.49 46
2713.61 45
2713.73 45
2713.85 47
2713.97 49
2714.09 51
2714.21 54
2714.33 56
2714.45 58
2714.57 58
2714.69 58
2714.81 58
2714.93 56
2715.05 55
2715.17 55
2715.29 56
2715.40 59
2715.52 63
2715.64 68
2715.76 72
2715.88 75
2716.00 76
2716.12 74
2716.24 71
2716.36 66
2716.48 61
2716.60 57
2716.72 54
2716.84 51
2716.96 48
2717.08 45
2717.20 41
2717.32 36
2717.44 30
2717.56 24
2717.68 19
2717.79 15
2717.91 13
2718.03 13
2718.15 15
2718.27 17
2718.39 21
2718.51 25
2718.63 29
2718.75 32
2718.87 34
2718.99 35
2719.11 35
2719.23 33
2719.35 30
2719.47 27
2719.59 23
2719.71 19
2719.83 15
2719.95 11
2720.07 7
2720.19 4
2720.31 2
2720.43 1
2720.54 1
2720.66 3
2720.78 5
2720.90 9
2721.02 13
2721.14 16
2721.26 19
2721.38 22
2721.50 24
2721.62 27
2721.74 30
2721.86 34
2721.98 40
2722.10 48
2722.22 57
2722.34 65
2722.46 73
2722.58 79
2722.70 82
2722.82 82
2722.94 77
2723.06 70
2723.18 61
2723.30 51
2723.42 42
2723.54 35
2723.66 31
2723.77 29
2723.89 30
2724.01 34
2724.13 39
2724.25 46
2724.37 53
2724.49 60
2724.61 65
2724.73 68
2724.85 69
2724.97 68
2725.09 65
2725.21 62
2725.33 58
2725.45 54
2725.57 50
2725.69 45
2725.81 41
2725.93 35
2726.05 29
2726.17 22
2726.29 15
2726.41 8
2726.53 0
2726.65 0
2726.77 0
2726.89 0
2727.01 0
2727.13 0
2727.25 0
2727.37 0
2727.49 2
2727.61 8
2727.72 12
2727.84 14
2727.96 16
2728.08 17
2728.20 18
2728.32 22
2728.44 26
2728.56 31
2728.68 35
2728.80 38
2728.92 38
2729.04 37
2729.16 33
2729.28 28
2729.40 24
2729.52 21
2729.64 20
2729.76 21
2729.88 23
2730.00 27
2730.12 30
2730.24 33
2730.36 34
2730.48 34
2730.60 31
2730.72 28
2730.84 23
2730.96 16
2731.08 10
2731.20 5
2731.32 0
2731.44 0
2731.56 0
2731.68 0
2731.80 0
2731.92 0
2732.04 2
2732.16 5
2732.28 9
2732.40 12
2732.52 15
2732.64 17
2732.76 19
2732.88 20
2733.00 22
2733.12 24
2733.24 26
2733.36 29
2733.48 31
2733.60 32
2733.72 33
2733.84 31
2733.96 29
2734.08 26
2734.20 24
2734.31 22
2734.43 22
2734.55 23
2734.67 25
2734.79 28
2734.91 30
2735.03 32
2735.15 34
2735.27 35
2735.39 36
2735.51 35
2735.63 34
2735.75 31
2735.87 28
2735.99 23
2736.11 17
2736.23 11
2736.35 6
2736.47 3
2736.59 1
2736.71 2
2736.83 5
2736.95 10
2737.07 16
2737.19 24
2737.31 32
2737.43 39
2737.55 45
2737.67 51
2737.79 55
2737.91 58
2738.03 60
2738.15 61
2738.27 63
2738.39 63
2738.51 64
2738.63 64
2738.75 65
2738.87 65
2738.99 65
2739.11 64
2739.23 63
2739.35 61
2739.47 59
2739.59 57
2739.71 55
2739.83 54
2739.95 54
2740.07 55
2740.19 55
2740.31 54
2740.43 51
2740.55 48
2740.67 43
2740.79 37
2740.91 32
2741.03 28
2741.15 24
2741.27 21
2741.39 19
2741.51 16
2741.63 14
2741.75 14
2741.87 15
2741.99 17
2742.11 22
2742.23 29
2742.35 37
2742.47 45
2742.59 52
2742.71 57
2742.83 60
2742.95 60
2743.07 58
2743.19 54
2743.31 50
2743.43 46
2743.55 43
2743.67 41
2743.79 40
2743.91 40
2744.03 42
2744.15 45
2744.27 49
2744.40 54
2744.52 60
2744.64 66
2744.76 73
2744.88 79
2745.00 84
2745.12 87
2745.24 89
2745.36 88
2745.48 85
2745.60 81
2745.72 77
2745.84 73
2745.96 69
2746.08 66
2746.20 64
2746.32 62
2746.44 61
2746.56 59
2746.68 56
2746.80 54
2746.92 50
2747.04 47
2747.16 44
2747.28 40
2747.40 37
2747.52 33
2747.64 29
2747.76 26
2747.88 24
2748.00 23
2748.12 23
2748.24 24
2748.36 28
2748.48 32
2748.60 36
2748.72 41
2748.84 45
2748.96 49
2749.08 52
2749.20 55
2749.32 56
2749.44 57
2749.56 57
2749.68 55
2749.80 54
2749.92 51
2750.04 50
2750.16 49
2750.28 48
2750.40 48
2750.52 48
2750.64 48
2750.76 48
2750.88 47
2751.01 46
2751.13 46
2751.25 45
2751.37 46
2751.49 46
2751.61 47
2751.73 47
2751.85 47
2751.97 47
2752.09 47
2752.21 48
2752.33 50
2752.45 54
2752.57 58
2752.69 63
2752.81 67
2752.93 70
2753.05 71
2753.17 71
2753.29 69
2753.41 64
2753.53 58
2753.65 49
2753.77 39
2753.89 29
2754.01 19
2754.13 10
2754.25 5
2754.37 2
2754.49 4
2754.61 7
2754.73 13
2754.85 19
2754.98 25
2755.10 30
2755.22 33
2755.34 35
2755.46 37
2755.58 39
2755.70 41
2755.82 42
2755.94 43
2756.06 44
2756.18 43
2756.30 42
2756.42 41
2756.54 39
2756.66 37
2756.78 35
2756.90 34
2757.02 33
2757.14 34
2757.26 36
2757.38 39
2757.50 43
2757.62 49
2757.74 55
2757.86 61
2757.98 66
2758.10 68
2758.23 68
2758.35 65
2758.47 60
2758.59 55
2758.71 49
2758.83 44
2758.95 39
2759.07 34
2759.19 29
2759.31 24
2759.43 19
2759.55 14
2759.67 11
2759.79 9
2759.91 8
2760.03 9
2760.15 12
2760.27 14
2760.39 17
2760.51 19
2760.63 21
2760.75 22
2760.88 23
2761.00 22
2761.12 20
2761.24 17
2761.36 14
2761.48 10
2761.60 5
2761.72 2
2761.84 0
2761.96 0
2762.08 0
2762.20 0
2762.32 0
2762.44 2
2762.56 6
2762.68 10
2762.80 16
2762.92 24
2763.04 32
2763.16 42
2763.29 51
2763.41 59
2763.53 65
2763.65 69
2763.77 69
2763.89 66
2764.01 61
2764.13 54
2764.25 47
2764.37 40
2764.49 35
2764.61 31
2764.73 29
2764.85 28
2764.97 28
2765.09 29
2765.21 31
2765.33 33
2765.45 34
2765.58 36
2765.70 37
2765.82 38
2765.94 39
2766.06 39
2766.18 37
2766.30 35
2766.42 32
2766.54 29
2766.66 26
2766.78 23
2766.90 22
2767.02 22
2767.14 24
2767.26 26
2767.38 29
2767.51 31
2767.63 32
2767.75 32
2767.87 32
2767.99 31
2768.11 31
2768.23 31
2768.35 32
2768.47 33
2768.59 34
2768.71 35
2768.83 37
2768.95 39
2769.07 42
2769.19 45
2769.31 49
2769.44 53
2769.56 55
2769.68 56
2769.80 56
2769.92 55
2770.04 54
2770.16 55
2770.28 56
2770.40 59
2770.52 63
2770.64 68
2770.76 72
2770.88 74
2771.00 74
2771.12 72
2771.25 67
2771.37 60
2771.49 52
2771.61 45
2771.73 39
2771.85 36
2771.97 35
2772.09 36
2772.21 40
2772.33 43
2772.45 46
2772.57 48
2772.69 47
2772.81 45
2772.94 43
2773.06 40
2773.18 37
2773.30 35
2773.42 35
2773.54 36
2773.66 37
2773.78 38
2773.90 39
2774.02 39
2774.14 37
2774.26 34
2774.38 31
2774.51 27
2774.63 23
2774.75 20
2774.87 17
2774.99 14
2775.11 11
2775.23 8
2775.35 5
2775.47 2
2775.59 0
2775.71 0
2775.83 0
2775.95 2
2776.08 8
2776.20 14
2776.32 20
2776.44 25
2776.56 28
2776.68 29
2776.80 27
2776.92 22
2777.04 16
2777.16 10
2777.28 4
2777.40 0
2777.53 0
2777.65 0
2777.77 0
2777.89 0
2778.01 0
2778.13 0
2778.25 0
2778.37 0
2778.49 5
2778.61 12
2778.73 19
2778.85 27
2778.98 35
2779.10 43
2779.22 50
2779.34 56
2779.46 60
2779.58 63
2779.70 64
2779.82 63
2779.94 59
2780.06 54
2780.18 48
2780.31 40
2780.43 33
2780.55 25
2780.67 18
2780.79 12
2780.91 7
2781.03 3
2781.15 0
2781.27 0
2781.39 0
2781.51 3
2781.64 7
2781.76 13
2781.88 20
2782.00 29
2782.12 39
2782.24 49
2782.36 60
2782.48 69
2782.60 78
2782.72 84
2782.84 87
2782.97 87
2783.09 84
2783.21 79
2783.33 73
2783.45 67
2783.57 61
2783.69 57
2783.81 53
2783.93 51
2784.05 49
2784.18 47
2784.30 47
2784.42 48
2784.54 50
2784.66 54
2784.78 60
2784.90 67
2785.02 73
2785.14 78
2785.26 80
2785.39 81
2785.51 79
2785.63 76
2785.75 72
2785.87 67
2785.99 63
2786.11 58
2786.23 52
2786.35 47
2786.47 41
2786.60 34
2786.72 28
2786.84 23
2786.96 20
2787.08 18
2787.20 20
2787.32 24
2787.44 30
2787.56 37
2787.68 44
2787.81 51
2787.93 56
2788.05 58
2788.17 58
2788.29 57
2788.41 54
2788.53 50
2788.65 46
2788.77 42
2788.90 37
2789.02 33
2789.14 29
2789.26 26
2789.38 25
2789.50 24
2789.62 25
2789.74 27
2789.86 29
2789.99 31
2790.11 33
2790.23 34
2790.35 35
2790.47 36
2790.59 36
2790.71 36
2790.83 36
2790.95 36
2791.08 37
2791.20 38
2791.32 40
2791.44 44
2791.56 47
2791.68 51
2791.80 54
2791.92 56
2792.04 57
2792.17 57
2792.29 55
2792.41 52
2792.53 49
2792.65 46
2792.77 43
2792.89 40
2793.01 38
2793.13 37
2793.26 37
2793.38 37
2793.50 38
2793.62 39
2793.74 40
2793.86 41
2793.98 40
2794.10 40
2794.23 38
2794.35 36
2794.47 34
2794.59 32
2794.71 30
2794.83 28
2794.95 26
2795.07 23
2795.20 22
2795.32 21
2795.44 21
2795.56 22
2795.68 24
2795.80 26
2795.92 29
2796.04 31
2796.17 32
2796.29 33
2796.41 33
2796.53 32
2796.65 32
2796.77 32
2796.89 33
2797.01 35
2797.14 36
2797.26 39
2797.38 40
2797.50 42
2797.62 42
2797.74 42
2797.86 40
2797.98 39
2798.11 38
2798.23 38
2798.35 39
2798.47 42
2798.59 47
2798.71 52
2798.83 58
2798.95 63
2799.08 67
2799.20 71
2799.32 74
2799.44 77
2799.56 79
2799.68 81
2799.80 82
2799.92 81
2800.05 80
2800.17 76
2800.29 71
2800.41 65
2800.53 59
2800.65 54
2800.77 50
2800.90 46
2801.02 44
2801.14 41
2801.26 37
2801.38 32
2801.50 25
2801.62 17
2801.75 10
2801.87 4
2801.99 0
2802.11 0
2802.23 0
2802.35 3
2802.47 7
2802.59 11
2802.72 13
2802.84 14
2802.96 13
2803.08 11
2803.20 9
2803.32 9
2803.44 9
2803.57 11
2803.69 14
2803.81 18
2803.93 23
2804.05 28
2804.17 34
2804.29 39
2804.42 45
2804.54 49
2804.66 53
2804.78 55
2804.90 57
2805.02 59
2805.14 61
2805.27 64
2805.39 67
2805.51 69
2805.63 69
2805.75 66
2805.87 61
2805.99 53
2806.12 44
2806.24 34
2806.36 24
2806.48 16
2806.60 10
2806.72 6
2806.84 3
2806.97 3
2807.09 5
2807.21 8
2807.33 13
2807.45 19
2807.57 26
2807.69 33
2807.82 40
2807.94 46
2808.06 52
2808.18 57
2808.30 60
2808.42 60
2808.55 59
2808.67 55
2808.79 49
2808.91 42
2809.03 35
2809.15 29
2809.27 25
2809.40 23
2809.52 23
2809.64 24
2809.76 25
2809.88 26
2810.00 24
2810.13 22
2810.25 18
2810.37 15
2810.49 12
2810.61 10
2810.73 10
2810.85 11
2810.98 14
2811.10 18
2811.22 23
2811.34 29
2811.46 35
2811.58 41
2811.71 46
2811.83 52
2811.95 56
2812.07 58
2812.19 59
2812.31 57
2812.43 54
2812.56 50
2812.68 44
2812.80 38
2812.92 32
2813.04 25
2813.16 19
2813.29 13
2813.41 7
2813.53 1
2813.65 0
2813.77 0
2813.89 0
2814.02 0
2814.14 1
2814.26 6
2814.38 13
2814.50 19
2814.62 24
2814.75 27
2814.87 29
2814.99 29
2815.11 29
2815.23 29
2815.35 30
2815.48 32
2815.60 35
2815.72 38
2815.84 41
2815.96 42
2816.08 42
2816.21 41
2816.33 39
2816.45 36
2816.57 34
2816.69 32
2816.81 30
2816.94 30
2817.06 31
2817.18 33
2817.30 36
2817.42 39
2817.54 43
2817.67 46
2817.79 48
2817.91 49
2818.03 48
2818.15 46
2818.27 43
2818.40 40
2818.52 39
2818.64 40
2818.76 43
2818.88 50
2819.00 60
2819.13 70
2819.25 79
2819.37 86
2819.49 90
2819.61 89
2819.74 84
2819.86 77
2819.98 69
2820.10 62
2820.22 56
2820.34 52
2820.47 49
2820.59 47
2820.71 45
2820.83 43
2820.95 39
2821.07 35
2821.20 30
2821.32 25
2821.44 20
2821.56 15
2821.68 10
2821.81 6
2821.93 3
2822.05 2
2822.17 3
2822.29 6
2822.41 9
2822.54 14
2822.66 18
2822.78 21
2822.90 22
2823.02 23
2823.15 23
2823.27 23
2823.39 25
2823.51 28
2823.63 34
2823.75 41
2823.88 49
2824.00 57
2824.12 64
2824.24 68
2824.36 69
2824.49 67
2824.61 64
2824.73 59
2824.85 53
2824.97 49
2825.09 46
2825.22 45
2825.34 46
2825.46 47
2825.58 49
2825.70 51
2825.83 53
2825.95 54
2826.07 55
2826.19 57
2826.31 60
2826.44 64
2826.56 70
2826.68 76
2826.80 82
2826.92 87
2827.05 92
2827.17 95
2827.29 96
2827.41 95
2827.53 91
2827.65 85
2827.78 78
2827.90 70
2828.02 62
2828.14 55
2828.26 50
2828.39 47
2828.51 45
2828.63 46
2828.75 47
2828.87 48
2829.00 49
2829.12 49
2829.24 47
2829.36 44
2829.48 39
2829.61 33
2829.73 26
2829.85 19
2829.97 14
2830.09 10
2830.22 7
2830.34 5
2830.46 2
2830.58 0
2830.70 0
2830.83 0
2830.95 0
2831.07 0
2831.19 0
2831.31 0
2831.44 0
2831.56 6
2831.68 15
2831.80 24
2831.92 33
2832.05 41
2832.17 49
2832.29 56
2832.41 62
2832.53 66
2832.66 68
2832.78 68
2832.90 64
2833.02 58
2833.14 50
2833.27 42
2833.39 34
2833.51 28
2833.63 23
2833.75 20
2833.88 19
2834.00 19
2834.12 19
2834.24 21
2834.36 24
2834.49 29
2834.61 34
2834.73 41
2834.85 48
2834.97 54
2835.10 58
2835.22 59
2835.34 57
2835.46 53
2835.59 46
2835.71 37
2835.83 28
2835.95 18
2836.07 8
2836.20 0
2836.32 0
2836.44 0
2836.56 0
2836.68 0
2836.81 0
2836.93 0
2837.05 4
2837.17 13
2837.29 20
2837.42 25
2837.54 27
2837.66 26
2837.78 24
2837.91 20
2838.03 17
2838.15 15
2838.27 14
2838.39 14
2838.52 16
2838.64 19
2838.76 21
2838.88 23
2839.00 24
2839.13 25
2839.25 25
2839.37 26
2839.49 27
2839.62 29
2839.74 32
2839.86 35
2839.98 38
2840.10 41
2840.23 42
2840.35 42
2840.47 40
2840.59 36
2840.72 31
2840.84 24
2840.96 17
2841.08 10
2841.20 3
2841.33 0
2841.45 0
2841.57 0
2841.69 2
2841.82 8
2841.94 15
2842.06 23
2842.18 30
2842.30 35
2842.43 37
2842.55 38
2842.67 37
2842.79 36
2842.92 36
2843.04 36
2843.16 38
2843.28 41
2843.40 45
2843.53 49
2843.65 52
2843.77 55
2843.89 58
2844.02 60
2844.14 61
2844.26 62
2844.38 61
2844.50 60
2844.63 58
2844.75 57
2844.87 56
2844.99 57
2845.12 60
2845.24 65
2845.36 71
2845.48 77
2845.61 82
2845.73 85
2845.85 85
2845.97 83
2846.09 80
2846.22 76
2846.34 72
2846.46 67
2846.58 61
2846.71 54
2846.83 47
2846.95 40
2847.07 34
2847.20 30
2847.32 28
2847.44 29
2847.56 31
2847.69 34
2847.81 37
2847.93 39
2848.05 39
2848.17 37
2848.30 33
2848.42 29
2848.54 24
2848.66 20
2848.79 18
2848.91 17
2849.03 18
2849.15 21
2849.28 26
2849.40 32
2849.52 38
2849.64 43
2849.77 45
2849.89 45
2850.01 43
2850.13 39
2850.26 33
2850.38 28
2850.50 22
2850.62 17
2850.74 12
2850.87 9
2850.99 6
2851.11 4
2851.23 4
2851.36 4
2851.48 5
2851.60 6
2851.72 7
2851.85 8
2851.97 9
2852.09 11
2852.21 14
2852.34 17
2852.46 22
2852.58 26
2852.70 31
2852.83 34
2852.95 37
2853.07 39
2853.19 40
2853.32 40
2853.44 40
2853.56 40
2853.68 40
2853.81 40
2853.93 40
2854.05 40
2854.17 41
2854.30 41
2854.42 42
2854.54 43
2854.66 45
2854.79 46
2854.91 47
2855.03 47
2855.15 48
2855.28 49
2855.40 51
2855.52 54
2855.64 57
2855.77 59
2855.89 59
2856.01 57
2856.13 51
2856.26 43
2856.38 33
2856.50 22
2856.62 12
2856.75 5
2856.87 0
2856.99 0
2857.11 0
2857.24 0
2857.36 0
2857.48 1
2857.60 5
2857.73 11
2857.85 18
2857.97 25
2858.09 32
2858.22 37
2858.34 40
2858.46 42
2858.58 43
2858.71 42
2858.83 42
2858.95 41
2859.08 41
2859.20 40
2859.32 39
2859.44 37
2859.57 35
2859.69 32
2859.81 29
2859.93 26
2860.06 23
2860.18 20
2860.30 18
2860.42 16
2860.55 14
2860.67 15
2860.79 17
2860.91 20
2861.04 25
2861.16 29
2861.28 32
2861.41 33
2861.53 33
2861.65 31
2861.77 29
2861.90 27
2862.02 26
2862.14 27
2862.26 29
2862.39 32
2862.51 34
2862.63 36
2862.75 37
2862.88 36
2863.00 35
2863.12 34
2863.25 32
2863.37 31
2863.49 29
2863.61 28
2863.74 26
2863.86 23
2863.98 20
2864.10 17
2864.23 13
2864.35 10
2864.47 7
2864.59 6
2864.72 6
2864.84 7
2864.96 8
2865.09 11
2865.21 13
2865.33 15
2865.45 17
2865.58 19
2865.70 20
2865.82 21
2865.94 21
2866.07 20
2866.19 20
2866.31 21
2866.44 23
2866.56 26
2866.68 30
2866.80 32
2866.93 33
2867.05 33
2867.17 29
2867.30 24
2867.42 19
2867.54 13
2867.66 10
2867.79 8
2867.91 9
2868.03 12
2868.15 17
2868.28 23
2868.40 28
2868.52 33
2868.65 35
2868.77 36
2868.89 36
2869.01 36
2869.14 36
2869.26 38
2869.38 42
2869.51 46
2869.63 51
2869.75 54
2869.87 55
2870.00 54
2870.12 50
2870.24 45
2870.37 39
2870.49 34
2870.61 29
2870.73 27
2870.86 27
2870.98 28
2871.10 29
2871.23 32
2871.35 35
2871.47 38
2871.59 41
2871.72 44
2871.84 46
2871.96 46
2872.09 46
2872.21 43
2872.33 39
2872.45 34
2872.58 28
2872.70 23
2872.82 18
2872.95 13
2873.07 9
2873.19 6
2873.31 3
2873.44 3
2873.56 4
2873.68 8
2873.81 13
2873.93 20
2874.05 27
2874.17 34
2874.30 38
2874.42 41
2874.54 42
2874.67 42
2874.79 42
2874.91 42
2875.04 44
2875.16 48
2875.28 52
2875.40 57
2875.53 61
2875.65 64
2875.77 65
2875.90 65
2876.02 63
2876.14 59
2876.26 55
2876.39 50
2876.51 45
2876.63 39
2876.76 33
2876.88 27
2877.00 21
2877.13 16
2877.25 11
2877.37 6
2877.49 3
2877.62 1
2877.74 0
2877.86 1
2877.99 2
2878.11 3
2878.23 3
2878.36 2
2878.48 0
2878.60 0
2878.72 0
2878.85 0
2878.97 0
2879.09 0
2879.22 5
2879.34 11
2879.46 17
2879.59 22
2879.71 26
2879.83 28
2879.95 29
2880.08 30
2880.20 31
2880.32 32
2880.45 32
2880.57 32
2880.69 32
2880.82 31
2880.94 30
2881.06 28
2881.19 25
2881.31 23
2881.43 20
2881.55 18
2881.68 18
2881.80 19
2881.92 22
2882.05 26
2882.17 32
2882.29 38
2882.42 45
2882.54 50
2882.66 54
2882.79 56
2882.91 56
2883.03 54
2883.15 50
2883.28 46
2883.40 41
2883.52 38
2883.65 37
2883.77 37
2883.89 39
2884.02 42
2884.14 45
2884.26 47
2884.39 48
2884.51 47
2884.63 44
2884.76 40
2884.88 35
2885.00 30
2885.13 25
2885.25 23
2885.37 23
2885.49 26
2885.62 32
2885.74 39
2885.86 48
2885.99 56
2886.11 62
2886.23 67
2886.36 69
2886.48 70
2886.60 70
2886.73 70
2886.85 71
2886.97 72
2887.10 75
2887.22 78
2887.34 81
2887.47 83
2887.59 83
2887.71 81
2887.84 76
2887.96 70
2888.08 64
2888.20 57
2888.33 51
2888.45 47
2888.57 43
2888.70 40
2888.82 37
2888.94 34
2889.07 30
2889.19 27
2889.31 24
2889.44 23
2889.56 22
2889.68 23
2889.81 25
2889.93 27
2890.05 28
2890.18 29
2890.30 28
2890.42 28
2890.55 27
2890.67 26
2890.79 26
2890.92 27
2891.04 28
2891.16 28
2891.29 28
2891.41 26
2891.53 24
2891.66 22
2891.78 19
2891.90 17
2892.03 17
2892.15 17
2892.27 18
2892.40 20
2892.52 21
2892.64 23
2892.77 23
2892.89 23
2893.01 23
2893.14 23
2893.26 24
2893.38 26
2893.51 29
2893.63 32
2893.75 36
2893.88 39
2894.00 41
2894.12 41
2894.25 39
2894.37 37
2894.49 34
2894.62 33
2894.74 32
2894.86 32
2894.99 33
2895.11 33
2895.23 31
2895.36 28
2895.48 22
2895.60 15
2895.73 7
2895.85 0
2895.97 0
2896.10 0
2896.22 0
2896.34 0
2896.47 0
2896.59 0
2896.71 0
2896.84 0
2896.96 9
2897.08 21
2897.21 34
2897.33 46
2897.45 56
2897.58 61
2897.70 63
2897.82 61
2897.95 57
2898.07 51
2898.19 44
2898.32 38
2898.44 33
2898.56 29
2898.69 27
2898.81 25
2898.93 25
2899.06 26
2899.18 29
2899.31 33
2899.43 38
2899.55 45
2899.68 52
2899.80 60
2899.92 67
2900.05 72
2900.17 76
2900.29 78
2900.42 79
2900.54 79
2900.66 78
2900.79 77
2900.91 77
2901.03 77
2901.16 77
2901.28 76
2901.40 73
2901.53 69
2901.65 62
2901.77 54
2901.90 44
2902.02 34
2902.15 25
2902.27 19
2902.39 16
2902.52 17
2902.64 21
2902.76 27
2902.89 35
2903.01 42
2903.13 48
2903.26 52
2903.38 54
2903.50 53
2903.63 51
2903.75 47
2903.87 41
2904.00 34
2904.12 26
2904.25 18
2904.37 11
2904.49 6
2904.62 5
2904.74 6
2904.86 10
2904.99 17
2905.11 23
2905.23 30
2905.36 36
2905.48 40
2905.60 43
2905.73 43
2905.85 42
2905.98 40
2906.10 37
2906.22 33
2906.35 28
2906.47 25
2906.59 23
2906.72 22
2906.84 23
2906.96 25
2907.09 28
2907.21 31
2907.34 32
2907.46 33
2907.58 33
2907.71 33
2907.83 34
2907.95 35
2908.08 37
2908.20 40
2908.32 42
2908.45 45
2908.57 47
2908.70 48
2908.82 49
2908.94 50
2909.07 50
2909.19 51
2909.31 52
2909.44 53
2909.56 56
2909.68 59
2909.81 64
2909.93 70
2910.06 78
2910.18 87
2910.30 96
2910.43 104
2910.55 111
2910.67 115
2910.80 117
2910.92 115
2911.05 112
2911.17 106
2911.29 100
2911.42 93
2911.54 85
2911.66 77
2911.79 69
2911.91 62
2912.04 55
2912.16 50
2912.28 46
2912.41 44
2912.53 43
2912.65 42
2912.78 42
2912.90 41
2913.03 39
2913.15 37
2913.27 35
2913.40 32
2913.52 30
2913.64 28
2913.77 26
2913.89 24
2914.02 23
2914.14 24
2914.26 26
2914.39 29
2914.51 33
2914.63 37
2914.76 42
2914.88 47
2915.01 52
2915.13 57
2915.25 61
2915.38 65
2915.50 67
2915.62 68
2915.75 65
2915.87 61
2916.00 54
2916.12 45
2916.24 37
2916.37 29
2916.49 23
2916.61 20
2916.74 19
2916.86 21
2916.99 25
2917.11 28
2917.23 30
2917.36 31
2917.48 28
2917.61 24
2917.73 18
2917.85 11
2917.98 5
2918.10 0
2918.22 0
2918.35 0
2918.47 2
2918.60 7
2918.72 14
2918.84 21
2918.97 27
2919.09 32
2919.22 37
2919.34 41
2919.46 46
2919.59 50
2919.71 56
2919.84 61
2919.96 66
2920.08 70
2920.21 72
2920.33 71
2920.45 69
2920.58 66
2920.70 62
2920.83 57
2920.95 53
2921.07 49
2921.20 45
2921.32 41
2921.45 37
2921.57 32
2921.69 28
2921.82 24
2921.94 20
2922.07 16
2922.19 12
2922.31 8
2922.44 4
2922.56 0
2922.69 0
2922.81 0
2922.93 0
2923.06 0
2923.18 0
2923.31 0
2923.43 0
2923.55 4
2923.68 11
2923.80 16
2923.93 20
2924.05 21
2924.17 21
2924.30 20
2924.42 18
2924.55 17
2924.67 17
2924.79 18
2924.92 19
2925.04 20
2925.17 20
2925.29 19
2925.41 17
2925.54 15
2925.66 14
2925.79 14
2925.91 15
2926.03 18
2926.16 23
2926.28 28
2926.41 32
2926.53 36
2926.65 38
2926.78 39
2926.90 40
2927.03 42
2927.15 43
2927.27 47
2927.40 52
2927.52 58
2927.65 63
2927.77 68
2927.89 72
2928.02 74
2928.14 75
2928.27 74
2928.39 73
2928.51 72
2928.64 72
2928.76 72
2928.89 73
2929.01 73
2929.13 73
2929.26 72
2929.38 69
2929.51 64
2929.63 58
2929.76 52
2929.88 46
2930.00 41
2930.13 37
2930.25 35
2930.38 34
2930.50 35
2930.62 36
2930.75 37
2930.87 38
2931.00 39
2931.12 39
2931.24 39
2931.37 38
2931.49 38
2931.62 37
2931.74 36
2931.87 35
2931.99 33
2932.11 30
2932.24 27
2932.36 23
2932.49 19
2932.61 15
2932.73 12
2932.86 11
2932.98 10
2933.11 11
2933.23 11
2933.36 12
2933.48 12
2933.60 12
2933.73 11
2933.85 11
2933.98 12
2934.10 13
2934.22 14
2934.35 15
2934.47 15
2934.60 14
2934.72 13
2934.85 11
2934.97 10
2935.09 9
2935.22 9
2935.34 10
2935.47 12
2935.59 14
2935.72 15
2935.84 16
2935.96 15
2936.09 14
2936.21 12
2936.34 11
2936.46 11
2936.58 13
2936.71 16
2936.83 21
2936.96 26
2937.08 30
2937.21 35
2937.33 38
2937.45 40
2937.58 41
2937.70 41
2937.83 41
2937.95 40
2938.08 39
2938.20 39
2938.32 39
2938.45 39
2938.57 39
2938.70 39
2938.82 38
2938.95 36
2939.07 34
2939.19 33
2939.32 32
2939.44 33
2939.57 35
2939.69 37
2939.82 40
2939.94 43
2940.06 44
2940.19 45
2940.31 44
2940.44 43
2940.56 40
2940.69 37
2940.81 34
2940.94 31
2941.06 30
2941.18 29
2941.31 30
2941.43 32
2941.56 35
2941.68 37
2941.81 38
2941.93 38
2942.05 38
2942.18 36
2942.30 34
2942.43 32
2942.55 29
2942.68 26
2942.80 23
2942.93 20
2943.05 18
2943.17 16
2943.30 16
2943.42 16
2943.55 16
2943.67 16
2943.80 15
2943.92 13
2944.04 10
2944.17 9
2944.29 8
2944.42 9
2944.54 13
2944.67 17
2944.79 23
2944.92 29
2945.04 33
2945.16 35
2945.29 35
2945.41 34
2945.54 31
2945.66 29
2945.79 29
2945.91 30
2946.04 34
2946.16 39
2946.28 45
2946.41 50
2946.53 53
2946.66 54
2946.78 51
2946.91 45
2947.03 36
2947.16 28
2947.28 20
2947.40 14
2947.53 12
2947.65 13
2947.78 18
2947.90 26
2948.03 35
2948.15 45
2948.28 54
2948.40 61
2948.52 66
2948.65 71
2948.77 74
2948.90 77
2949.02 80
2949.15 83
2949.27 86
2949.40 88
2949.52 89
2949.65 90
2949.77 89
2949.89 88
2950.02 86
2950.14 84
2950.27 81
2950.39 79
2950.52 75
2950.64 71
2950.77 67
2950.89 62
2951.02 56
2951.14 51
2951.26 46
2951.39 41
2951.51 38
2951.64 35
2951.76 33
2951.89 30
2952.01 28
2952.14 26
2952.26 25
2952.39 24
2952.51 25
2952.63 26
2952.76 27
2952.88 30
2953.01 32
2953.13 33
2953.26 35
2953.38 36
2953.51 35
2953.63 34
2953.76 32
2953.88 30
2954.01 26
2954.13 23
2954.25 20
2954.38 18
2954.50 17
2954.63 17
2954.75 18
2954.88 18
2955.00 17
2955.13 15
2955.25 11
2955.38 6
2955.50 1
2955.63 0
2955.75 0
2955.88 0
2956.00 0
2956.12 0
2956.25 0
2956.37 0
2956.50 0
2956.62 8
2956.75 15
2956.87 21
2957.00 25
2957.12 26
2957.25 25
2957.37 23
2957.50 20
2957.62 17
2957.75 16
2957.87 18
2957.99 21
2958.12 25
2958.24 29
2958.37 33
2958.49 36
2958.62 38
2958.74 39
2958.87 39
2958.99 38
2959.12 37
2959.24 35
2959.37 32
2959.49 27
2959.62 22
2959.74 15
2959.87 9
2959.99 5
2960.11 2
2960.24 3
2960.36 6
2960.49 11
2960.61 18
2960.74 26
2960.86 33
2960.99 40
2961.11 46
2961.24 50
2961.36 54
2961.49 57
2961.61 59
2961.74 61
2961.86 61
2961.99 61
2962.11 59
2962.24 55
2962.36 50
2962.49 43
2962.61 36
2962.74 29
2962.86 23
2962.98 17
2963.11 13
2963.23 10
2963.36 9
2963.48 10
2963.61 12
2963.73 15
2963.86 19
2963.98 24
2964.11 29
2964.23 33
2964.36 37
2964.48 40
2964.61 42
2964.73 43
2964.86 42
2964.98 40
2965.11 37
2965.23 34
2965.36 30
2965.48 27
2965.61 25
2965.73 24
2965.86 23
2965.98 23
2966.11 23
2966.23 22
2966.36 21
2966.48 20
2966.61 18
2966.73 15
2966.86 13
2966.98 11
2967.10 9
2967.23 8
2967.35 8
2967.48 9
2967.60 11
2967.73 13
2967.85 16
2967.98 20
2968.10 24
2968.23 27
2968.35 30
2968.48 32
2968.60 33
2968.73 34
2968.85 34
2968.98 35
2969.10 36
2969.23 37
2969.35 38
2969.48 39
2969.60 40
2969.73 39
2969.85 37
2969.98 34
2970.10 29
2970.23 25
2970.35 20
2970.48 14
2970.60 9
2970.73 5
2970.85 1
2970.98 0
2971.10 0
2971.23 0
2971.35 4
2971.48 10
2971.60 16
2971.73 23
2971.85 29
2971.98 33
2972.10 35
2972.23 34
2972.35 32
2972.48 29
2972.60 26
2972.73 22
2972.85 20
2972.98 19
2973.10 20
2973.23 23
2973.35 28
2973.48 33
2973.60 39
2973.73 44
2973.85 47
2973.98 48
2974.10 47
2974.23 45
2974.35 42
2974.48 39
2974.60 35
2974.73 33
2974.85 30
2974.98 29
2975.10 27
2975.23 25
2975.35 22
2975.48 19
2975.60 16
2975.73 13
2975.85 11
2975.98 9
2976.10 8
2976.23 8
2976.35 8
2976.48 8
2976.60 7
2976.73 5
2976.85 4
2976.98 2
2977.10 1
2977.23 2
2977.35 3
2977.48 5
2977.61 7
2977.73 9
2977.86 10
2977.98 10
2978.11 9
2978.23 8
2978.36 6
2978.48 5
2978.61 4
2978.73 5
2978.86 6
2978.98 8
2979.11 11
2979.23 13
2979.36 13
2979.48 13
2979.61 10
2979.73 6
2979.86 2
2979.98 0
2980.11 0
2980.23 0
2980.36 0
2980.48 0
2980.61 0
2980.73 3
2980.86 5
2980.98 6
2981.11 6
2981.23 4
2981.36 2
2981.48 1
2981.61 0
2981.74 0
2981.86 0
2981.99 3
2982.11 6
2982.24 9
2982.36 13
2982.49 16
2982.61 17
2982.74 17
2982.86 15
2982.99 12
2983.11 9
2983.24 5
2983.36 2
2983.49 0
2983.61 0
2983.74 0
2983.86 3
2983.99 6
2984.11 11
2984.24 18
2984.37 26
2984.49 35
2984.62 44
2984.74 51
2984.87 57
2984.99 60
2985.12 59
2985.24 56
2985.37 50
2985.49 43
2985.62 35
2985.74 28
2985.87 22
2985.99 16
2986.12 10
2986.24 5
2986.37 1
2986.49 0
2986.62 0
2986.75 0
2986.87 0
2987.00 4
2987.12 10
2987.25 15
2987.37 21
2987.50 26
2987.62 31
2987.75 35
2987.87 39
2988.00 43
2988.12 48
2988.25 52
2988.37 55
2988.50 57
2988.63 57
2988.75 56
2988.88 53
2989.00 50
2989.13 47
2989.25 45
2989.38 45
2989.50 47
2989.63 49
2989.75 52
2989.88 53
2990.00 53
2990.13 51
2990.26 47
2990.38 43
2990.51 38
2990.63 35
2990.76 34
2990.88 34
2991.01 36
2991.13 38
2991.26 40
2991.38 42
2991.51 43
2991.63 43
2991.76 42
2991.89 40
2992.01 39
2992.14 36
2992.26 34
2992.39 31
2992.51 28
2992.64 26
2992.76 24
2992.89 24
2993.01 26
2993.14 30
2993.26 35
2993.39 41
2993.52 46
2993.64 49
2993.77 51
2993.89 49
2994.02 46
2994.14 43
2994.27 39
2994.39 37
2994.52 35
2994.65 36
2994.77 37
2994.90 38
2995.02 38
2995.15 37
2995.27 35
2995.40 33
2995.52 29
2995.65 26
2995.77 21
2995.90 17
2996.03 13
2996.15 9
2996.28 7
2996.40 6
2996.53 7
2996.65 11
2996.78 17
2996.90 24
2997.03 31
2997.15 37
2997.28 42
2997.41 43
2997.53 41
2997.66 37
2997.78 30
2997.91 22
2998.03 15
2998.16 9
2998.28 5
2998.41 4
2998.54 6
2998.66 10
2998.79 16
2998.91 23
2999.04 31
2999.16 40
2999.29 48
2999.41 55
2999.54 59
2999.67 61
2999.79 60
2999.92 57
3000.04 52
3000.17 47
3000.29 44
3000.42 45
3000.55 50
3000.67 58
3000.80 68
3000.92 77
3001.05 85
3001.17 89
3001.30 89
3001.42 85
3001.55 80
3001.68 74
3001.80 69
3001.93 66
3002.05 64
3002.18 64
3002.30 64
3002.43 64
3002.55 63
3002.68 61
3002.81 58
3002.93 54
3003.06 50
3003.18 47
3003.31 43
3003.43 41
3003.56 40
3003.69 39
3003.81 40
3003.94 42
3004.06 45
3004.19 48
3004.31 50
3004.44 51
3004.57 50
3004.69 48
3004.82 46
3004.94 43
3005.07 40
3005.19 37
3005.32 35
3005.45 33
3005.57 32
3005.70 32
3005.82 33
3005.95 35
3006.07 39
3006.20 43
3006.33 47
3006.45 50
3006.58 52
3006.70 50
3006.83 47
3006.95 41
3007.08 35
3007.21 29
3007.33 24
3007.46 20
3007.58 19
3007.71 22
3007.83 27
3007.96 34
3008.09 44
3008.21 54
3008.34 62
3008.46 69
3008.59 72
3008.71 72
3008.84 68
3008.97 62
3009.09 55
3009.22 48
3009.34 41
3009.47 35
3009.59 30
3009.72 25
3009.85 22
3009.97 19
3010.10 17
3010.22 17
3010.35 18
3010.48 19
3010.60 22
3010.73 25
3010.85 29
3010.98 33
3011.10 38
3011.23 43
3011.36 46
3011.48 49
3011.61 50
3011.73 49
3011.86 47
3011.99 46
3012.11 44
3012.24 45
3012.36 46
3012.49 48
3012.61 51
3012.74 54
3012.87 55
3012.99 55
3013.12 54
3013.24 51
3013.37 48
3013.50 44
3013.62 40
3013.75 36
3013.87 32
3014.00 30
3014.12 28
3014.25 28
3014.38 29
3014.50 32
3014.63 36
3014.75 40
3014.88 43
3015.01 45
3015.13 46
3015.26 45
3015.38 43
3015.51 42
3015.64 41
3015.76 43
3015.89 45
3016.01 49
3016.14 52
3016.27 55
3016.39 56
3016.52 56
3016.64 54
3016.77 52
3016.89 49
3017.02 47
3017.15 44
3017.27 41
3017.40 38
3017.52 35
3017.65 33
3017.78 31
3017.90 31
3018.03 34
3018.15 39
3018.28 45
3018.41 53
3018.53 60
3018.66 67
3018.78 71
3018.91 73
3019.04 73
3019.16 71
3019.29 68
3019.41 64
3019.54 59
3019.67 55
3019.79 50
3019.92 46
3020.04 41
3020.17 37
3020.30 33
3020.42 30
3020.55 28
3020.67 27
3020.80 27
3020.93 29
3021.05 31
3021.18 33
3021.30 36
3021.43 38
3021.56 39
3021.68 40
3021.81 40
3021.93 42
3022.06 43
3022.19 46
3022.31 49
3022.44 51
3022.56 53
3022.69 52
3022.82 49
3022.94 45
3023.07 40
3023.19 35
3023.32 31
3023.45 29
3023.57 28
3023.70 27
3023.83 27
3023.95 27
3024.08 27
3024.20 28
3024.33 28
3024.46 28
3024.58 27
3024.71 25
3024.83 22
3024.96 17
3025.09 12
3025.21 8
3025.34 6
3025.46 5
3025.59 8
3025.72 12
3025.84 17
3025.97 23
3026.10 27
3026.22 32
3026.35 36
3026.47 40
3026.60 45
3026.73 50
3026.85 55
3026.98 60
3027.10 62
3027.23 62
3027.36 60
3027.48 57
3027.61 53
3027.74 49
3027.86 45
3027.99 43
3028.11 42
3028.24 41
3028.37 41
3028.49 41
3028.62 42
3028.74 42
3028.87 42
3029.00 41
3029.12 40
3029.25 38
3029.38 36
3029.50 32
3029.63 29
3029.75 27
3029.88 26
3030.01 27
3030.13 28
3030.26 30
3030.39 31
3030.51 31
3030.64 29
3030.76 27
3030.89 25
3031.02 24
3031.14 26
3031.27 29
3031.39 35
3031.52 40
3031.65 45
3031.77 47
3031.90 48
3032.03 47
3032.15 45
3032.28 44
3032.40 44
3032.53 46
3032.66 47
3032.78 49
3032.91 50
3033.04 50
3033.16 48
3033.29 45
3033.42 42
3033.54 38
3033.67 35
3033.79 33
3033.92 31
3034.05 30
3034.17 29
3034.30 28
3034.43 27
3034.55 27
3034.68 28
3034.80 31
3034.93 35
3035.06 39
3035.18 43
3035.31 45
3035.44 45
3035.56 44
3035.69 41
3035.81 38
3035.94 36
3036.07 37
3036.19 40
3036.32 45
3036.45 52
3036.57 59
3036.70 64
3036.83 68
3036.95 69
3037.08 68
3037.20 64
3037.33 59
3037.46 53
3037.58 47
3037.71 41
3037.84 37
3037.96 34
3038.09 34
3038.22 35
3038.34 39
3038.47 43
3038.59 47
3038.72 50
3038.85 53
3038.97 54
3039.10 54
3039.23 51
3039.35 48
3039.48 44
3039.61 41
3039.73 38
3039.86 36
3039.99 36
3040.11 38
3040.24 41
3040.36 45
3040.49 49
3040.62 52
3040.74 53
3040.87 52
3041.00 50
3041.12 46
3041.25 43
3041.38 41
3041.50 39
3041.63 40
3041.76 42
3041.88 45
3042.01 47
3042.13 49
3042.26 50
3042.39 50
3042.51 49
3042.64 48
3042.77 47
3042.89 45
3043.02 43
3043.15 39
3043.27 34
3043.40 27
3043.53 18
3043.65 9
3043.78 1
3043.91 0
3044.03 0
3044.16 0
3044.28 0
3044.41 0
3044.54 0
3044.66 0
3044.79 0
3044.92 5
3045.04 11
3045.17 17
3045.30 22
3045.42 27
3045.55 30
3045.68 34
3045.80 37
3045.93 40
3046.06 42
3046.18 42
3046.31 41
3046.44 39
3046.56 35
3046.69 30
3046.82 26
3046.94 22
3047.07 19
3047.20 16
3047.32 15
3047.45 14
3047.58 13
3047.70 14
3047.83 15
3047.95 18
3048.08 21
3048.21 25
3048.33 29
3048.46 32
3048.59 33
3048.71 32
3048.84 30
3048.97 27
3049.09 24
3049.22 21
3049.35 18
3049.47 17
3049.60 16
3049.73 16
3049.85 16
3049.98 15
3050.11 13
3050.23 12
3050.36 10
3050.49 8
3050.61 7
3050.74 8
3050.87 9
3050.99 13
3051.12 17
3051.25 23
3051.37 29
3051.50 36
3051.63 43
3051.75 50
3051.88 56
3052.01 61
3052.13 65
3052.26 68
3052.39 69
3052.51 68
3052.64 67
3052.77 64
3052.89 60
3053.02 55
3053.15 49
3053.27 43
3053.40 36
3053.53 30
3053.65 24
3053.78 21
3053.91 18
3054.03 17
3054.16 16
3054.29 16
3054.41 16
3054.54 16
3054.67 17
3054.79 19
3054.92 22
3055.05 27
3055.17 34
3055.30 41
3055.43 48
3055.55 55
3055.68 62
3055.81 68
3055.93 74
3056.06 80
3056.19 86
3056.32 92
3056.44 97
3056.57 102
3056.70 105
3056.82 107
3056.95 107
3057.08 105
3057.20 100
3057.33 94
3057.46 85
3057.58 76
3057.71 67
3057.84 59
3057.96 52
3058.09 47
3058.22 44
3058.34 42
3058.47 42
3058.60 44
3058.72 46
3058.85 49
3058.98 52
3059.10 55
3059.23 58
3059.36 59
3059.48 60
3059.61 58
3059.74 56
3059.87 54
3059.99 51
3060.12 48
3060.25 45
3060.37 42
3060.50 37
3060.63 33
3060.75 28
3060.88 24
3061.01 21
3061.13 20
3061.26 22
3061.39 25
3061.51 29
3061.64 34
3061.77 38
3061.90 41
3062.02 43
3062.15 42
3062.28 40
3062.40 35
3062.53 30
3062.66 23
3062.78 17
3062.91 11
3063.04 8
3063.16 8
3063.29 11
3063.42 16
3063.54 24
3063.67 34
3063.80 45
3063.93 56
3064.05 65
3064.18 74
3064.31 80
3064.43 84
3064.56 86
3064.69 86
3064.81 85
3064.94 83
3065.07 81
3065.19 78
3065.32 76
3065.45 73
3065.58 69
3065.70 64
3065.83 58
3065.96 52
3066.08 47
3066.21 43
3066.34 41
3066.46 40
3066.59 41
3066.72 43
3066.85 45
3066.97 45
3067.10 45
3067.23 44
3067.35 42
3067.48 40
3067.61 39
3067.73 38
3067.86 37
3067.99 36
3068.11 35
3068.24 33
3068.37 31
3068.50 31
3068.62 32
3068.75 34
3068.88 38
3069.00 43
3069.13 48
3069.26 52
3069.39 55
3069.51 57
3069.64 57
3069.77 58
3069.89 58
3070.02 58
3070.15 59
3070.27 60
3070.40 60
3070.53 61
3070.66 61
3070.78 60
3070.91 58
3071.04 55
3071.16 52
3071.29 48
3071.42 45
3071.54 43
3071.67 42
3071.80 44
3071.93 49
3072.05 55
3072.18 61
3072.31 68
3072.43 73
3072.56 77
3072.69 77
3072.82 74
3072.94 68
3073.07 61
3073.20 53
3073.32 45
3073.45 40
3073.58 38
3073.71 39
3073.83 43
3073.96 48
3074.09 53
3074.21 57
3074.34 60
3074.47 61
3074.60 60
3074.72 60
3074.85 60
3074.98 61
3075.10 62
3075.23 64
3075.36 65
3075.49 66
3075.61 66
3075.74 65
3075.87 64
3075.99 64
3076.12 64
3076.25 65
3076.38 67
3076.50 68
3076.63 70
3076.76 71
3076.88 72
3077.01 72
3077.14 71
3077.27 70
3077.39 68
3077.52 66
3077.65 64
3077.77 63
3077.90 64
3078.03 65
3078.16 68
3078.28 71
3078.41 72
3078.54 71
3078.67 69
3078.79 65
3078.92 61
3079.05 57
3079.17 53
3079.30 52
3079.43 52
3079.56 53
3079.68 54
3079.81 57
3079.94 59
3080.06 61
3080.19 63
3080.32 65
3080.45 66
3080.57 67
3080.70 68
3080.83 68
3080.96 70
3081.08 72
3081.21 74
3081.34 77
3081.46 79
3081.59 81
3081.72 81
3081.85 80
3081.97 78
3082.10 75
3082.23 71
3082.36 67
3082.48 63
3082.61 59
3082.74 56
3082.86 54
3082.99 53
3083.12 53
3083.25 54
3083.37 55
3083.50 55
3083.63 55
3083.76 54
3083.88 52
3084.01 50
3084.14 48
3084.27 48
3084.39 48
3084.52 49
3084.65 50
3084.77 50
3084.90 49
3085.03 48
3085.16 46
3085.28 44
3085.41 43
3085.54 43
3085.67 44
3085.79 45
3085.92 46
3086.05 46
3086.18 46
3086.30 45
3086.43 43
3086.56 41
3086.69 39
3086.81 38
3086.94 37
3087.07 37
3087.19 35
3087.32 33
3087.45 29
3087.58 24
3087.70 19
3087.83 13
3087.96 8
3088.09 2
3088.21 0
3088.34 0
3088.47 0
3088.60 0
3088.72 0
3088.85 0
3088.98 0
3089.11 0
3089.23 0
3089.36 7
3089.49 15
3089.62 25
3089.74 35
3089.87 44
3090.00 51
3090.13 56
3090.25 59
3090.38 60
3090.51 60
3090.64 58
3090.76 55
3090.89 52
3091.02 49
3091.15 46
3091.27 42
3091.40 38
3091.53 36
3091.66 35
3091.78 35
3091.91 36
3092.04 37
3092.17 38
3092.29 39
3092.42 38
3092.55 36
3092.68 34
3092.80 33
3092.93 33
3093.06 35
3093.19 37
3093.31 40
3093.44 41
3093.57 41
3093.70 38
3093.82 34
3093.95 27
3094.08 20
3094.21 14
3094.33 8
3094.46 5
3094.59 5
3094.72 6
3094.84 10
3094.97 16
3095.10 22
3095.23 29
3095.35 34
3095.48 39
3095.61 42
3095.74 45
3095.86 47
3095.99 50
3096.12 53
3096.25 56
3096.37 60
3096.50 64
3096.63 67
3096.76 69
3096.88 71
3097.01 71
3097.14 70
3097.27 69
3097.40 68
3097.52 67
3097.65 67
3097.78 67
3097.91 68
3098.03 70
3098.16 72
3098.29 75
3098.42 77
3098.54 78
3098.67 78
3098.80 76
3098.93 73
3099.05 69
3099.18 64
3099.31 60
3099.44 55
3099.56 52
3099.69 49
3099.82 47
3099.95 46
3100.08 46
3100.20 48
3100.33 50
3100.46 54
3100.59 58
3100.71 63
3100.84 69
3100.97 74
3101.10 79
3101.22 83
3101.35 87
3101.48 90
3101.61 93
3101.74 97
3101.86 101
3101.99 105
3102.12 110
3102.25 115
3102.37 119
3102.50 122
3102.63 123
3102.76 121
3102.88 118
3103.01 112
3103.14 106
3103.27 98
3103.40 91
3103.52 85
3103.65 81
3103.78 78
3103.91 76
3104.03 76
3104.16 77
3104.29 78
3104.42 78
3104.55 76
3104.67 74
3104.80 70
3104.93 65
3105.06 62
3105.18 60
3105.31 60
3105.44 62
3105.57 67
3105.70 73
3105.82 81
3105.95 88
3106.08 94
3106.21 99
3106.33 102
3106.46 103
3106.59 102
3106.72 100
3106.85 98
3106.97 96
3107.10 95
3107.23 94
3107.36 93
3107.48 91
3107.61 88
3107.74 83
3107.87 77
3108.00 69
3108.12 61
3108.25 54
3108.38 49
3108.51 45
3108.63 44
3108.76 45
3108.89 48
3109.02 51
3109.15 54
3109.27 56
3109.40 56
3109.53 56
3109.66 55
3109.79 53
3109.91 51
3110.04 49
3110.17 47
3110.30 44
3110.42 42
3110.55 39
3110.68 37
3110.81 34
3110.94 33
3111.06 32
3111.19 31
3111.32 30
3111.45 29
3111.58 26
3111.70 23
3111.83 19
3111.96 16
3112.09 13
3112.22 11
3112.34 12
3112.47 15
3112.60 20
3112.73 24
3112.85 29
3112.98 32
3113.11 33
3113.24 33
3113.37 32
3113.49 30
3113.62 28
3113.75 28
3113.88 28
3114.01 29
3114.13 31
3114.26 33
3114.39 36
3114.52 37
3114.65 39
3114.77 40
3114.90 42
3115.03 43
3115.16 44
3115.29 44
3115.41 45
3115.54 46
3115.67 47
3115.80 48
3115.93 50
3116.05 53
3116.18 57
3116.31 62
3116.44 67
3116.57 72
3116.69 76
3116.82 79
3116.95 82
3117.08 84
3117.21 84
3117.33 83
3117.46 81
3117.59 78
3117.72 73
3117.85 67
3117.97 60
3118.10 53
3118.23 46
3118.36 40
3118.49 35
3118.61 30
3118.74 25
3118.87 21
3119.00 18
3119.13 16
3119.25 15
3119.38 16
3119.51 18
3119.64 22
3119.77 27
3119.89 31
3120.02 34
3120.15 36
3120.28 36
3120.41 34
3120.54 32
3120.66 29
3120.79 26
3120.92 25
3121.05 25
3121.18 26
3121.30 27
3121.43 28
3121.56 28
3121.69 29
3121.82 30
3121.94 32
3122.07 36
3122.20 40
3122.33 46
3122.46 51
3122.58 55
3122.71 57
3122.84 58
3122.97 59
3123.10 58
3123.23 58
3123.35 58
3123.48 58
3123.61 59
3123.74 60
3123.87 62
3123.99 63
3124.12 64
3124.25 65
3124.38 65
3124.51 64
3124.64 63
3124.76 60
3124.89 56
3125.02 51
3125.15 46
3125.28 40
3125.40 36
3125.53 32
3125.66 31
3125.79 33
3125.92 36
3126.05 42
3126.17 48
3126.30 53
3126.43 56
3126.56 57
3126.69 54
3126.81 49
3126.94 42
3127.07 35
3127.20 28
3127.33 24
3127.46 23
3127.58 24
3127.71 29
3127.84 36
3127.97 43
3128.10 51
3128.22 58
3128.35 62
3128.48 64
3128.61 64
3128.74 63
3128.87 61
3128.99 60
3129.12 60
3129.25 61
3129.38 63
3129.51 65
3129.64 68
3129.76 69
3129.89 70
3130.02 71
3130.15 71
3130.28 72
3130.41 72
3130.53 72
3130.66 72
3130.79 71
3130.92 68
3131.05 65
3131.18 62
3131.30 58
3131.43 54
3131.56 50
3131.69 45
3131.82 41
3131.94 38
3132.07 36
3132.20 36
3132.33 38
3132.46 42
3132.59 49
3132.71 56
3132.84 65
3132.97 72
3133.10 79
3133.23 84
3133.36 88
3133.48 91
3133.61 91
3133.74 90
3133.87 89
3134.00 88
3134.13 88
3134.26 90
3134.38 94
3134.51 100
3134.64 107
3134.77 113
3134.90 117
3135.03 119
3135.15 118
3135.28 116
3135.41 113
3135.54 109
3135.67 105
3135.80 101
3135.92 96
3136.05 90
3136.18 82
3136.31 71
3136.44 61
3136.57 50
3136.69 41
3136.82 34
3136.95 29
3137.08 26
3137.21 24
3137.34 23
3137.46 24
3137.59 25
3137.72 28
3137.85 31
3137.98 36
3138.11 41
3138.24 45
3138.36 48
3138.49 48
3138.62 47
3138.75 45
3138.88 42
3139.01 39
3139.13 36
3139.26 34
3139.39 34
3139.52 34
3139.65 36
3139.78 40
3139.91 44
3140.03 49
3140.16 54
3140.29 58
3140.42 61
3140.55 61
3140.68 59
3140.81 55
3140.93 50
3141.06 42
3141.19 35
3141.32 28
3141.45 23
3141.58 19
3141.70 19
3141.83 20
3141.96 22
3142.09 25
3142.22 27
3142.35 28
3142.48 27
3142.60 26
3142.73 24
3142.86 24
3142.99 24
3143.12 25
3143.25 28
3143.38 32
3143.50 36
3143.63 41
3143.76 45
3143.89 50
3144.02 54
3144.15 57
3144.28 60
3144.40 62
3144.53 64
3144.66 65
3144.79 66
3144.92 67
3145.05 66
3145.18 65
3145.30 63
3145.43 61
3145.56 58
3145.69 55
3145.82 54
3145.95 53
3146.08 55
3146.20 57
3146.33 60
3146.46 62
3146.59 63
3146.72 62
3146.85 60
3146.98 55
3147.10 50
3147.23 45
3147.36 41
3147.49 37
3147.62 34
3147.75 33
3147.88 34
3148.01 36
3148.13 39
3148.26 44
3148.39 50
3148.52 56
3148.65 62
3148.78 66
3148.91 69
3149.03 71
3149.16 70
3149.29 67
3149.42 63
3149.55 57
3149.68 52
3149.81 46
3149.94 41
3150.06 38
3150.19 37
3150.32 37
3150.45 39
3150.58 42
3150.71 47
3150.84 51
3150.96 56
3151.09 60
3151.22 63
3151.35 66
3151.48 67
3151.61 68
3151.74 69
3151.87 68
3151.99 67
3152.12 65
3152.25 62
3152.38 58
3152.51 52
3152.64 46
3152.77 40
3152.90 34
3153.02 30
3153.15 28
3153.28 27
3153.41 28
3153.54 29
3153.67 29
3153.80 29
3153.93 27
3154.05 25
3154.18 23
3154.31 21
3154.44 20
3154.57 20
3154.70 20
3154.83 19
3154.96 17
3155.08 14
3155.21 10
3155.34 6
3155.47 3
3155.60 1
3155.73 0
3155.86 0
3155.99 0
3156.12 0
3156.24 0
3156.37 0
3156.50 0
3156.63 0
3156.76 0
3156.89 0
3157.02 0
3157.15 0
3157.27 2
3157.40 3
3157.53 6
3157.66 10
3157.79 16
3157.92 24
3158.05 33
3158.18 44
3158.31 54
3158.43 63
3158.56 70
3158.69 74
3158.82 75
3158.95 74
3159.08 71
3159.21 68
3159.34 65
3159.47 62
3159.59 59
3159.72 57
3159.85 55
3159.98 52
3160.11 49
3160.24 44
3160.37 38
3160.50 31
3160.63 25
3160.75 19
3160.88 16
3161.01 15
3161.14 16
3161.27 21
3161.40 28
3161.53 36
3161.66 44
3161.79 51
3161.91 56
3162.04 59
3162.17 60
3162.30 59
3162.43 57
3162.56 55
3162.69 53
3162.82 50
3162.95 47
3163.07 44
3163.20 41
3163.33 37
3163.46 33
3163.59 30
3163.72 27
3163.85 26
3163.98 25
3164.11 26
3164.24 28
3164.36 30
3164.49 34
3164.62 38
3164.75 43
3164.88 47
3165.01 51
3165.14 54
3165.27 56
3165.40 57
3165.53 57
3165.65 56
3165.78 55
3165.91 53
3166.04 53
3166.17 53
3166.30 54
3166.43 56
3166.56 58
3166.69 61
3166.82 64
3166.94 68
3167.07 70
3167.20 72
3167.33 72
3167.46 70
3167.59 66
3167.72 61
3167.85 55
3167.98 50
3168.11 45
3168.23 41
3168.36 38
3168.49 37
3168.62 37
3168.75 38
3168.88 39
3169.01 40
3169.14 39
3169.27 38
3169.40 35
3169.53 31
3169.65 28
3169.78 24
3169.91 21
3170.04 19
3170.17 18
3170.30 17
3170.43 18
3170.56 19
3170.69 21
3170.82 26
3170.95 33
3171.07 43
3171.20 54
3171.33 66
3171.46 75
3171.59 82
3171.72 85
3171.85 83
3171.98 77
3172.11 69
3172.24 59
3172.37 50
3172.50 42
3172.62 36
3172.75 33
3172.88 32
3173.01 33
3173.14 35
3173.27 38
3173.40 41
3173.53 42
3173.66 43
3173.79 42
3173.92 41
3174.05 39
3174.17 37
3174.30 37
3174.43 36
3174.56 37
3174.69 38
3174.82 40
3174.95 43
3175.08 47
3175.21 50
3175.34 54
3175.47 56
3175.60 57
3175.72 55
3175.85 52
3175.98 47
3176.11 41
3176.24 37
3176.37 34
3176.50 33
3176.63 34
3176.76 38
3176.89 42
3177.02 46
3177.15 50
3177.28 52
3177.40 54
3177.53 56
3177.66 57
3177.79 58
3177.92 59
3178.05 60
3178.18 61
3178.31 62
3178.44 62
3178.57 62
3178.70 62
3178.83 61
3178.96 61
3179.09 61
3179.21 60
3179.34 59
3179.47 58
3179.60 57
3179.73 55
3179.86 53
3179.99 51
3180.12 50
3180.25 48
3180.38 47
3180.51 45
3180.64 44
3180.77 43
3180.90 43
3181.02 42
3181.15 42
3181.28 41
3181.41 41
3181.54 41
3181.67 41
3181.80 41
3181.93 41
3182.06 41
3182.19 40
3182.32 38
3182.45 35
3182.58 31
3182.71 27
3182.84 23
3182.96 20
3183.09 20
3183.22 21
3183.35 25
3183.48 31
3183.61 38
3183.74 45
3183.87 51
3184.00 55
3184.13 57
3184.26 57
3184.39 56
3184.52 53
3184.65 51
3184.78 48
3184.91 45
3185.03 42
3185.16 38
3185.29 34
3185.42 31
3185.55 28
3185.68 26
3185.81 25
3185.94 26
3186.07 29
3186.20 34
3186.33 38
3186.46 43
3186.59 48
3186.72 51
3186.85 54
3186.98 56
3187.11 58
3187.24 60
3187.36 63
3187.49 66
3187.62 70
3187.75 74
3187.88 77
3188.01 79
3188.14 79
3188.27 77
3188.40 75
3188.53 72
3188.66 68
3188.79 65
3188.92 62
3189.05 59
3189.18 56
3189.31 54
3189.44 52
3189.57 52
3189.69 51
3189.82 52
3189.95 52
3190.08 52
3190.21 52
3190.34 50
3190.47 48
3190.60 46
3190.73 44
3190.86 42
3190.99 42
3191.12 43
3191.25 45
3191.38 47
3191.51 49
3191.64 51
3191.77 51
3191.90 49
3192.03 46
3192.16 41
3192.29 36
3192.41 30
3192.54 25
3192.67 21
3192.80 19
3192.93 19
3193.06 22
3193.19 26
3193.32 32
3193.45 39
3193.58 45
3193.71 52
3193.84 58
3193.97 64
3194.10 69
3194.23 73
3194.36 75
3194.49 76
3194.62 76
3194.75 74
3194.88 72
3195.01 72
3195.14 73
3195.27 75
3195.40 79
3195.52 83
3195.65 87
3195.78 89
3195.91 90
3196.04 88
3196.17 85
3196.30 82
3196.43 79
3196.56 76
3196.69 73
3196.82 70
3196.95 66
3197.08 61
3197.21 57
3197.34 52
3197.47 49
3197.60 46
3197.73 44
3197.86 43
3197.99 42
3198.12 41
3198.25 40
3198.38 39
3198.51 37
3198.64 36
3198.77 36
3198.90 38
3199.03 41
3199.16 46
3199.28 52
3199.41 58
3199.54 64
3199.67 69
3199.80 73
3199.93 75
3200.06 75
3200.19 73
3200.32 71
3200.45 68
3200.58 66
3200.71 63
3200.84 61
3200.97 59
3201.10 57
3201.23 56
3201.36 55
3201.49 55
3201.62 57
3201.75 59
3201.88 61
3202.01 62
3202.14 62
3202.27 60
3202.40 56
3202.53 52
3202.66 46
3202.79 41
3202.92 37
3203.05 33
3203.18 30
3203.31 27
3203.44 23
3203.57 19
3203.70 15
3203.83 10
3203.96 6
3204.09 3
3204.21 1
3204.34 1
3204.47 2
3204.60 4
3204.73 8
3204.86 12
3204.99 15
3205.12 18
3205.25 20
3205.38 21
3205.51 21
3205.64 18
3205.77 15
3205.90 10
3206.03 4
3206.16 0
3206.29 0
3206.42 0
3206.55 0
3206.68 0
3206.81 0
3206.94 0
3207.07 6
3207.20 13
3207.33 19
3207.46 24
3207.59 27
3207.72 28
3207.85 27
3207.98 25
3208.11 21
3208.24 16
3208.37 11
3208.50 6
3208.63 2
3208.76 0
3208.89 0
3209.02 0
3209.15 0
3209.28 0
3209.41 0
3209.54 0
3209.67 0
3209.80 0
3209.93 4
3210.06 9
3210.19 15
3210.32 20
3210.45 24
3210.58 27
3210.71 28
3210.84 27
3210.97 25
3211.10 21
3211.23 17
3211.36 12
3211.49 7
3211.62 4
3211.75 3
3211.88 4
3212.01 9
3212.14 16
3212.27 24
3212.40 33
3212.53 41
3212.66 47
3212.79 52
3212.92 54
3213.05 55
3213.18 55
3213.31 53
3213.44 51
3213.57 47
3213.70 41
3213.83 34
3213.96 27
3214.09 19
3214.22 12
3214.35 7
3214.48 5
3214.61 4
3214.74 5
3214.87 7
3215.00 9
3215.13 10
3215.26 11
3215.39 10
3215.52 8
3215.65 6
3215.78 5
3215.91 4
3216.04 5
3216.17 7
3216.30 11
3216.43 15
3216.56 19
3216.69 22
3216.82 24
3216.95 24
3217.08 22
3217.21 19
3217.34 16
3217.47 12
3217.60 9
3217.73 7
3217.86 7
3217.99 9
3218.12 13
3218.25 20
3218.38 28
3218.51 38
3218.64 47
3218.77 55
3218.90 60
3219.03 62
3219.16 61
3219.29 57
3219.42 53
3219.55 48
3219.68 46
3219.81 45
3219.94 46
3220.07 48
3220.20 49
3220.33 50
3220.46 51
3220.59 52
3220.72 54
3220.85 57
3220.98 60
3221.11 65
3221.24 68
3221.37 70
3221.50 69
3221.63 66
3221.76 61
3221.89 55
3222.02 48
3222.15 42
3222.28 38
3222.41 36
3222.54 37
3222.67 38
3222.80 41
3222.93 44
3223.06 47
3223.19 47
3223.32 45
3223.45 41
3223.58 34
3223.71 26
3223.84 18
3223.97 11
3224.10 7
3224.23 5
3224.36 7
3224.49 12
3224.62 18
3224.75 25
3224.88 32
3225.02 37
3225.15 41
3225.28 43
3225.41 44
3225.54 44
3225.67 45
3225.80 46
3225.93 48
3226.06 50
3226.19 52
3226.32 53
3226.45 53
3226.58 51
3226.71 46
3226.84 41
3226.97 34
3227.10 28
3227.23 24
3227.36 21
3227.49 20
3227.62 21
3227.75 22
3227.88 23
3228.01 23
3228.14 21
3228.27 18
3228.40 14
3228.53 9
3228.66 6
3228.79 4
3228.92 5
3229.05 9
3229.18 15
3229.31 22
3229.44 31
3229.57 39
3229.70 47
3229.83 53
3229.97 57
3230.10 60
3230.23 62
3230.36 63
3230.49 64
3230.62 64
3230.75 62
3230.88 59
3231.01 55
3231.14 50
3231.27 45
3231.40 41
3231.53 39
3231.66 39
3231.79 42
3231.92 47
3232.05 52
3232.18 57
3232.31 60
3232.44 60
3232.57 57
3232.70 53
3232.83 48
3232.96 43
3233.09 39
3233.22 35
3233.35 32
3233.48 30
3233.61 28
3233.75 26
3233.88 25
3234.01 23
3234.14 23
3234.27 23
3234.40 23
3234.53 23
3234.66 23
3234.79 23
3234.92 21
3235.05 18
3235.18 15
3235.31 10
3235.44 5
3235.57 0
3235.70 0
3235.83 0
3235.96 0
3236.09 0
3236.22 0
3236.35 0
3236.48 0
3236.61 0
3236.74 5
3236.88 9
3237.01 14
3237.14 17
3237.27 18
3237.40 19
3237.53 19
3237.66 19
3237.79 19
3237.92 20
3238.05 20
3238.18 21
3238.31 22
3238.44 22
3238.57 22
3238.70 21
3238.83 19
3238.96 17
3239.09 15
3239.22 13
3239.35 13
3239.48 15
3239.62 18
3239.75 23
3239.88 29
3240.01 35
3240.14 40
3240.27 45
3240.40 47
3240.53 48
3240.66 48
3240.79 48
3240.92 47
3241.05 45
3241.18 43
3241.31 41
3241.44 38
3241.57 33
3241.70 28
3241.83 23
3241.96 17
3242.10 12
3242.23 8
3242.36 5
3242.49 3
3242.62 2
3242.75 0
3242.88 0
3243.01 0
3243.14 0
3243.27 0
3243.40 0
3243.53 0
3243.66 1
3243.79 5
3243.92 8
3244.05 11
3244.18 13
3244.32 14
3244.45 14
3244.58 14
3244.71 13
3244.84 11
3244.97 10
3245.10 8
3245.23 6
3245.36 5
3245.49 4
3245.62 3
3245.75 2
3245.88 1
3246.01 1
3246.14 1
3246.27 1
3246.41 2
3246.54 4
3246.67 6
3246.80 9
3246.93 13
3247.06 18
3247.19 23
3247.32 29
3247.45 36
3247.58 42
3247.71 47
3247.84 51
3247.97 53
3248.10 53
3248.23 51
3248.36 48
3248.50 45
3248.63 41
3248.76 36
3248.89 32
3249.02 28
3249.15 24
3249.28 20
3249.41 18
3249.54 17
3249.67 18
3249.80 21
3249.93 25
3250.06 29
3250.19 34
3250.33 39
3250.46 42
3250.59 43
3250.72 44
3250.85 42
3250.98 39
3251.11 35
3251.24 30
3251.37 26
3251.50 21
3251.63 18
3251.76 15
3251.89 13
3252.03 13
3252.16 15
3252.29 17
3252.42 20
3252.55 24
3252.68 27
3252.81 30
3252.94 31
3253.07 31
3253.20 29
3253.33 26
3253.46 23
3253.59 18
3253.73 14
3253.86 10
3253.99 8
3254.12 8
3254.25 11
3254.38 16
3254.51 23
3254.64 32
3254.77 41
3254.90 48
3255.03 54
3255.16 56
3255.29 56
3255.43 53
3255.56 48
3255.69 42
3255.82 35
3255.95 29
3256.08 25
3256.21 21
3256.34 19
3256.47 18
3256.60 18
3256.73 19
3256.86 20
3257.00 23
3257.13 25
3257.26 28
3257.39 31
3257.52 34
3257.65 37
3257.78 39
3257.91 40
3258.04 42
3258.17 43
3258.30 45
3258.44 46
3258.57 47
3258.70 46
3258.83 44
3258.96 39
3259.09 33
3259.22 25
3259.35 17
3259.48 8
3259.61 2
3259.74 0
3259.88 0
3260.01 0
3260.14 0
3260.27 0
3260.40 3
3260.53 7
3260.66 11
3260.79 15
3260.92 17
3261.05 18
3261.18 18
3261.32 17
3261.45 15
3261.58 13
3261.71 11
3261.84 11
3261.97 13
3262.10 15
3262.23 19
3262.36 24
3262.49 28
3262.62 32
3262.76 35
3262.89 38
3263.02 41
3263.15 44
3263.28 48
3263.41 52
3263.54 56
3263.67 60
3263.80 63
3263.93 65
3264.07 65
3264.20 64
3264.33 60
3264.46 55
3264.59 49
3264.72 42
3264.85 35
3264.98 30
3265.11 27
3265.24 24
3265.38 23
3265.51 22
3265.64 22
3265.77 20
3265.90 18
3266.03 16
3266.16 14
3266.29 12
3266.42 11
3266.56 10
3266.69 10
3266.82 10
3266.95 10
3267.08 11
3267.21 12
3267.34 14
3267.47 17
3267.60 21
3267.73 25
3267.87 29
3268.00 33
3268.13 37
3268.26 40
3268.39 43
3268.52 45
3268.65 46
3268.78 45
3268.91 42
3269.05 38
3269.18 34
3269.31 29
3269.44 26
3269.57 23
3269.70 22
3269.83 22
3269.96 23
3270.09 24
3270.23 27
3270.36 30
3270.49 33
3270.62 37
3270.75 40
3270.88 43
3271.01 45
3271.14 47
3271.27 48
3271.41 48
3271.54 47
3271.67 45
3271.80 42
3271.93 39
3272.06 36
3272.19 32
3272.32 29
3272.45 27
3272.59 25
3272.72 23
3272.85 21
3272.98 20
3273.11 19
3273.24 20
3273.37 22
3273.50 26
3273.64 30
3273.77 36
3273.90 42
3274.03 48
3274.16 53
3274.29 58
3274.42 61
3274.55 63
3274.69 64
3274.82 62
3274.95 58
3275.08 53
3275.21 46
3275.34 39
3275.47 31
3275.60 24
3275.73 18
3275.87 14
3276.00 13
3276.13 14
3276.26 16
3276.39 21
3276.52 27
3276.65 32
3276.78 37
3276.92 41
3277.05 44
3277.18 46
3277.31 47
3277.44 48
3277.57 48
3277.70 48
3277.83 48
3277.97 46
3278.10 42
3278.23 37
3278.36 31
3278.49 25
3278.62 19
3278.75 14
3278.89 12
3279.02 12
3279.15 15
3279.28 21
3279.41 29
3279.54 39
3279.67 48
3279.80 57
3279.94 64
3280.07 69
3280.20 73
3280.33 74
3280.46 73
3280.59 70
3280.72 64
3280.85 56
3280.99 46
3281.12 34
3281.25 21
3281.38 8
3281.51 0
3281.64 0
3281.77 0
3281.91 0
3282.04 0
3282.17 0
3282.30 0
3282.43 0
3282.56 4
3282.69 17
3282.83 28
3282.96 36
3283.09 41
3283.22 43
3283.35 41
3283.48 38
3283.61 34
3283.74 29
3283.88 24
3284.01 19
3284.14 14
3284.27 10
3284.40 7
3284.53 5
3284.66 6
3284.80 9
3284.93 14
3285.06 22
3285.19 31
3285.32 41
3285.45 50
3285.58 58
3285.72 64
3285.85 68
3285.98 69
3286.11 68
3286.24 66
3286.37 62
3286.50 58
3286.64 53
3286.77 48
3286.90 44
3287.03 41
3287.16 40
3287.29 40
3287.42 43
3287.56 47
3287.69 53
3287.82 60
3287.95 68
3288.08 75
3288.21 82
3288.35 87
3288.48 91
3288.61 92
3288.74 92
3288.87 91
3289.00 87
3289.13 83
3289.27 77
3289.40 72
3289.53 67
3289.66 64
3289.79 62
3289.92 63
3290.05 65
3290.19 67
3290.32 70
3290.45 73
3290.58 76
3290.71 79
3290.84 83
3290.98 86
3291.11 90
3291.24 94
3291.37 95
3291.50 95
3291.63 92
3291.76 87
3291.90 82
3292.03 77
3292.16 73
3292.29 71
3292.42 71
3292.55 71
3292.69 70
3292.82 69
3292.95 66
3293.08 63
3293.21 58
3293.34 54
3293.48 51
3293.61 49
3293.74 49
3293.87 51
3294.00 52
3294.13 53
3294.26 53
3294.40 51
3294.53 47
3294.66 42
3294.79 36
3294.92 30
3295.05 25
3295.19 20
3295.32 17
3295.45 14
3295.58 11
3295.71 9
3295.84 7
3295.98 6
3296.11 5
3296.24 5
3296.37 5
3296.50 5
3296.63 5
3296.77 6
3296.90 6
3297.03 7
3297.16 9
3297.29 12
3297.42 15
3297.56 18
3297.69 21
3297.82 22
3297.95 22
3298.08 21
3298.21 18
3298.35 15
3298.48 12
3298.61 10
3298.74 8
3298.87 7
3299.00 7
3299.14 9
3299.27 11
3299.40 14
3299.53 17
3299.66 21
3299.79 25
3299.93 30
3300.06 34
3300.19 37
3300.32 38
3300.45 39
3300.58 37
3300.72 34
3300.85 30
3300.98 26
3301.11 23
3301.24 21
3301.38 21
3301.51 22
3301.64 25
3301.77 29
3301.90 32
3302.03 35
3302.17 37
3302.30 39
3302.43 40
3302.56 41
3302.69 42
3302.82 43
3302.96 45
3303.09 45
3303.22 45
3303.35 42
3303.48 39
3303.62 34
3303.75 29
3303.88 23
3304.01 18
3304.14 14
3304.27 11
3304.41 8
3304.54 6
3304.67 6
3304.80 6
3304.93 8
3305.06 12
3305.20 15
3305.33 19
3305.46 21
3305.59 21
3305.72 19
3305.86 14
3305.99 9
3306.12 2
3306.25 0
3306.38 0
3306.52 0
3306.65 0
3306.78 0
3306.91 0
3307.04 0
3307.17 0
3307.31 3
3307.44 5
3307.57 8
3307.70 10
3307.83 13
3307.97 16
3308.10 21
3308.23 25
3308.36 29
3308.49 33
3308.62 35
3308.76 37
3308.89 38
3309.02 39
3309.15 40
3309.28 40
3309.42 41
3309.55 41
3309.68 41
3309.81 39
3309.94 36
3310.08 32
3310.21 27
3310.34 22
3310.47 17
3310.60 12
3310.74 8
3310.87 4
3311.00 1
3311.13 0
3311.26 0
3311.40 0
3311.53 0
3311.66 0
3311.79 0
3311.92 0
3312.05 0
3312.19 3
3312.32 6
3312.45 7
3312.58 7
3312.71 7
3312.85 6
3312.98 8
3313.11 11
3313.24 17
3313.37 25
3313.51 34
3313.64 43
3313.77 50
3313.90 55
3314.03 57
3314.17 56
3314.30 54
3314.43 52
3314.56 50
3314.69 49
3314.83 48
3314.96 48
3315.09 48
3315.22 48
3315.35 47
3315.49 47
3315.62 46
3315.75 46
3315.88 46
3316.01 46
3316.15 45
3316.28 43
3316.41 41
3316.54 39
3316.68 38
3316.81 39
3316.94 43
3317.07 50
3317.20 59
3317.34 68
3317.47 77
3317.60 83
3317.73 87
3317.86 88
3318.00 88
3318.13 88
3318.26 87
3318.39 88
3318.52 90
3318.66 92
3318.79 94
3318.92 96
3319.05 96
3319.18 94
3319.32 90
3319.45 83
3319.58 76
3319.71 67
3319.85 58
3319.98 50
3320.11 42
3320.24 36
3320.37 31
3320.51 28
3320.64 25
3320.77 25
3320.90 25
3321.03 26
3321.17 28
3321.30 31
3321.43 34
3321.56 38
3321.69 41
3321.83 44
3321.96 46
3322.09 48
3322.22 48
3322.36 49
3322.49 49
3322.62 48
3322.75 48
3322.88 47
3323.02 47
3323.15 46
3323.28 46
3323.41 47
3323.55 47
3323.68 48
3323.81 48
3323.94 48
3324.07 47
3324.21 45
3324.34 44
3324.47 42
3324.60 42
3324.74 42
3324.87 43
3325.00 45
3325.13 47
3325.26 50
3325.40 52
3325.53 53
3325.66 54
3325.79 54
3325.92 54
3326.06 54
3326.19 55
3326.32 56
3326.45 58
3326.59 60
3326.72 63
3326.85 65
3326.98 65
3327.12 64
3327.25 62
3327.38 58
3327.51 53
3327.64 49
3327.78 47
3327.91 47
3328.04 48
3328.17 52
3328.31 56
3328.44 60
3328.57 64
3328.70 65
3328.83 65
3328.97 62
3329.10 58
3329.23 53
3329.36 46
3329.50 39
3329.63 32
3329.76 26
3329.89 21
3330.03 19
3330.16 20
3330.29 22
3330.42 27
3330.55 32
3330.69 36
3330.82 40
3330.95 41
3331.08 42
3331.22 41
3331.35 39
3331.48 37
3331.61 35
3331.75 33
3331.88 30
3332.01 27
3332.14 23
3332.28 19
3332.41 13
3332.54 7
3332.67 1
3332.80 0
3332.94 0
3333.07 0
3333.20 0
3333.33 0
3333.47 0
3333.60 0
3333.73 6
3333.86 11
3334.00 15
3334.13 17
3334.26 18
3334.39 17
3334.53 16
3334.66 14
3334.79 12
3334.92 11
3335.06 12
3335.19 13
3335.32 16
3335.45 19
3335.59 22
3335.72 26
3335.85 31
3335.98 36
3336.11 41
3336.25 48
3336.38 54
3336.51 61
3336.64 66
3336.78 69
3336.91 69
3337.04 67
3337.17 63
3337.31 58
3337.44 52
3337.57 46
3337.70 41
3337.84 38
3337.97 37
3338.10 39
3338.23 43
3338.37 48
3338.50 53
3338.63 57
3338.76 59
3338.90 58
3339.03 56
3339.16 52
3339.29 48
3339.43 43
3339.56 39
3339.69 35
3339.82 31
3339.96 26
3340.09 21
3340.22 16
3340.35 10
3340.49 5
3340.62 1
3340.75 0
3340.88 2
3341.02 5
3341.15 9
3341.28 14
3341.41 18
3341.55 21
3341.68 24
3341.81 28
3341.94 32
3342.08 37
3342.21 43
3342.34 48
3342.47 52
3342.61 54
3342.74 53
3342.87 50
3343.01 45
3343.14 39
3343.27 32
3343.40 27
3343.54 22
3343.67 17
3343.80 14
3343.93 11
3344.07 9
3344.20 7
3344.33 5
3344.46 3
3344.60 2
3344.73 1
3344.86 2
3344.99 3
3345.13 6
3345.26 11
3345.39 16
3345.52 23
3345.66 29
3345.79 34
3345.92 38
3346.05 39
3346.19 38
3346.32 34
3346.45 28
3346.59 22
3346.72 15
3346.85 9
3346.98 3
3347.12 0
3347.25 0
3347.38 0
3347.51 0
3347.65 0
3347.78 2
3347.91 9
3348.04 17
3348.18 25
3348.31 34
3348.44 41
3348.58 47
3348.71 49
3348.84 50
3348.97 48
3349.11 44
3349.24 39
3349.37 33
3349.50 26
3349.64 21
3349.77 17
3349.90 15
3350.04 14
3350.17 14
3350.30 15
3350.43 15
3350.57 15
3350.70 15
3350.83 15
3350.96 15
3351.10 18
3351.23 22
3351.36 27
3351.50 33
3351.63 39
3351.76 43
3351.89 47
3352.03 48
3352.16 48
3352.29 48
3352.42 49
3352.56 50
3352.69 50
3352.82 51
3352.96 49
3353.09 46
3353.22 39
3353.35 31
3353.49 22
3353.62 12
3353.75 4
3353.88 0
3354.02 0
3354.15 0
3354.28 0
3354.42 0
3354.55 0
3354.68 0
3354.81 3
3354.95 5
3355.08 6
3355.21 6
3355.35 5
3355.48 4
3355.61 2
3355.74 2
3355.88 2
3356.01 3
3356.14 5
3356.28 7
3356.41 9
3356.54 11
3356.67 14
3356.81 17
3356.94 20
3357.07 23
3357.21 27
3357.34 29
3357.47 31
3357.60 32
3357.74 32
3357.87 32
3358.00 31
3358.14 30
3358.27 29
3358.40 29
3358.53 29
3358.67 30
3358.80 31
3358.93 34
3359.07 37
3359.20 41
3359.33 45
3359.46 47
3359.60 48
3359.73 46
3359.86 42
3360.00 36
3360.13 29
3360.26 22
3360.39 17
3360.53 15
3360.66 15
3360.79 18
3360.93 22
3361.06 29
3361.19 35
3361.33 41
3361.46 46
3361.59 50
3361.72 52
3361.86 53
3361.99 53
3362.12 51
3362.26 49
3362.39 45
3362.52 40
3362.65 35
3362.79 29
3362.92 22
3363.05 17
3363.19 13
3363.32 11
3363.45 12
3363.59 16
3363.72 21
3363.85 29
3363.98 36
3364.12 44
3364.25 51
3364.38 56
3364.52 60
3364.65 63
3364.78 64
3364.92 64
3365.05 64
3365.18 63
3365.31 61
3365.45 58
3365.58 52
3365.71 45
3365.85 38
3365.98 29
3366.11 22
3366.25 16
3366.38 12
3366.51 9
3366.64 8
3366.78 8
3366.91 8
3367.04 7
3367.18 5
3367.31 2
3367.44 0
3367.58 0
3367.71 0
3367.84 0
3367.98 0
3368.11 0
3368.24 0
3368.37 3
3368.51 11
3368.64 18
3368.77 25
3368.91 30
3369.04 33
3369.17 34
3369.31 33
3369.44 30
3369.57 25
3369.71 20
3369.84 14
3369.97 7
3370.10 2
3370.24 0
3370.37 0
3370.50 0
3370.64 0
3370.77 0
3370.90 0
3371.04 0
3371.17 0
3371.30 0
3371.44 3
3371.57 6
3371.70 9
3371.84 12
3371.97 14
3372.10 14
3372.23 14
3372.37 13
3372.50 13
3372.63 13
3372.77 14
3372.90 15
3373.03 16
3373.17 18
3373.30 18
3373.43 19
3373.57 20
3373.70 22
3373.83 24
3373.97 28
3374.10 33
3374.23 39
3374.37 47
3374.50 56
3374.63 65
3374.77 75
3374.90 84
3375.03 92
3375.16 96
3375.30 97
3375.43 93
3375.56 86
3375.70 75
3375.83 62
3375.96 51
3376.10 42
3376.23 36
3376.36 35
3376.50 36
3376.63 41
3376.76 46
3376.90 50
3377.03 53
3377.16 53
3377.30 51
3377.43 47
3377.56 42
3377.70 38
3377.83 35
3377.96 34
3378.10 35
3378.23 38
3378.36 41
3378.50 45
3378.63 48
3378.76 50
3378.90 51
3379.03 51
3379.16 50
3379.30 48
3379.43 46
3379.56 44
3379.70 42
3379.83 42
3379.96 44
3380.10 47
3380.23 51
3380.36 56
3380.50 61
3380.63 66
3380.76 69
3380.90 70
3381.03 69
3381.16 67
3381.30 64
3381.43 61
3381.56 57
3381.70 53
3381.83 49
3381.96 47
3382.10 45
3382.23 43
3382.36 42
3382.50 41
3382.63 39
3382.76 37
3382.90 35
3383.03 32
3383.16 29
3383.30 25
3383.43 21
3383.56 18
3383.70 16
3383.83 14
3383.96 14
3384.10 14
3384.23 14
3384.36 15
3384.50 16
3384.63 17
3384.76 19
3384.90 20
3385.03 22
3385.16 24
3385.30 24
3385.43 24
3385.56 23
3385.70 22
3385.83 19
3385.96 17
3386.10 16
3386.23 16
3386.36 19
3386.50 24
3386.63 30
3386.76 39
3386.90 48
3387.03 57
3387.16 66
3387.30 73
3387.43 79
3387.56 83
3387.70 86
3387.83 88
3387.96 90
3388.10 92
3388.23 94
3388.37 97
3388.50 100
3388.63 105
3388.77 110
3388.90 118
3389.03 127
3389.17 138
3389.30 149
3389.43 161
3389.57 173
3389.70 184
3389.83 193
3389.97 200
3390.10 206
3390.23 210
3390.37 213
3390.50 215
3390.63 216
3390.77 217
3390.90 217
3391.04 216
3391.17 214
3391.30 212
3391.44 209
3391.57 205
3391.70 200
3391.84 194
3391.97 188
3392.10 183
3392.24 177
3392.37 173
3392.50 170
3392.64 167
3392.77 165
3392.90 161
3393.04 156
3393.17 149
3393.31 141
3393.44 132
3393.57 124
3393.71 117
3393.84 110
3393.97 105
3394.11 99
3394.24 94
3394.37 87
3394.51 80
3394.64 72
3394.77 65
3394.91 58
3395.04 53
3395.18 49
3395.31 46
3395.44 45
3395.58 45
3395.71 47
3395.84 51
3395.98 55
3396.11 58
3396.24 60
3396.38 60
3396.51 56
3396.65 49
3396.78 41
3396.91 31
3397.05 22
3397.18 15
3397.31 9
3397.45 5
3397.58 3
3397.71 1
3397.85 0
3397.98 0
3398.12 0
3398.25 0
3398.38 0
3398.52 0
3398.65 0
3398.78 0
3398.92 0
3399.05 3
3399.18 6
3399.32 9
3399.45 13
3399.59 17
3399.72 21
3399.85 26
3399.99 32
3400.12 39
3400.25 48
3400.39 58
3400.52 69
3400.66 80
3400.79 91
3400.92 100
3401.06 106
3401.19 110
3401.32 110
3401.46 108
3401.59 103
3401.73 95
3401.86 85
3401.99 75
3402.13 64
3402.26 55
3402.39 49
3402.53 46
3402.66 46
3402.80 50
3402.93 56
3403.06 62
3403.20 69
3403.33 74
3403.46 79
3403.60 83
3403.73 85
3403.87 87
3404.00 88
3404.13 87
3404.27 84
3404.40 80
3404.53 76
3404.67 70
3404.80 65
3404.94 61
3405.07 57
3405.20 53
3405.34 50
3405.47 46
3405.60 43
3405.74 40
3405.87 37
3406.01 33
3406.14 30
3406.27 28
3406.41 26
3406.54 24
3406.68 22
3406.81 21
3406.94 20
3407.08 18
3407.21 16
3407.34 13
3407.48 11
3407.61 9
3407.75 8
3407.88 8
3408.01 10
3408.15 12
3408.28 16
3408.42 19
3408.55 21
3408.68 22
3408.82 23
3408.95 21
3409.08 20
3409.22 17
3409.35 15
3409.49 14
3409.62 15
3409.75 17
3409.89 21
3410.02 26
3410.16 31
3410.29 35
3410.42 39
3410.56 40
3410.69 38
3410.83 35
3410.96 30
3411.09 25
3411.23 20
3411.36 16
3411.49 14
3411.63 13
3411.76 14
3411.90 17
3412.03 19
3412.16 20
3412.30 20
3412.43 19
3412.57 17
3412.70 13
3412.83 10
3412.97 7
3413.10 5
3413.24 4
3413.37 4
3413.50 4
3413.64 4
3413.77 4
3413.91 4
3414.04 5
3414.17 7
3414.31 10
3414.44 15
3414.58 22
3414.71 29
3414.84 36
3414.98 41
3415.11 45
3415.25 47
3415.38 48
3415.51 48
3415.65 49
3415.78 50
3415.92 53
3416.05 55
3416.18 57
3416.32 58
3416.45 58
3416.59 56
3416.72 53
3416.85 50
3416.99 48
3417.12 46
3417.26 44
3417.39 43
3417.52 40
3417.66 38
3417.79 35
3417.93 31
3418.06 29
3418.19 28
3418.33 28
3418.46 31
3418.60 34
3418.73 37
3418.86 40
3419.00 40
3419.13 39
3419.27 37
3419.40 34
3419.54 31
3419.67 30
3419.80 31
3419.94 34
3420.07 38
3420.21 42
3420.34 45
3420.47 47
3420.61 46
3420.74 43
3420.88 40
3421.01 36
3421.14 32
3421.28 29
3421.41 27
3421.55 26
3421.68 24
3421.81 22
3421.95 19
3422.08 16
3422.22 13
3422.35 10
3422.49 8
3422.62 6
3422.75 6
3422.89 5
3423.02 5
3423.16 5
3423.29 5
3423.42 5
3423.56 6
3423.69 7
3423.83 9
3423.96 13
3424.10 16
3424.23 19
3424.36 22
3424.50 23
3424.63 25
3424.77 26
3424.90 27
3425.03 28
3425.17 30
3425.30 31
3425.44 31
3425.57 29
3425.71 25
3425.84 19
3425.97 13
3426.11 6
3426.24 1
3426.38 0
3426.51 0
3426.65 2
3426.78 7
3426.91 14
3427.05 20
3427.18 25
3427.32 28
3427.45 29
3427.58 27
3427.72 24
3427.85 20
3427.99 15
3428.12 11
3428.26 7
3428.39 5
3428.52 4
3428.66 4
3428.79 6
3428.93 7
3429.06 9
3429.20 12
3429.33 15
3429.46 20
3429.60 26
3429.73 33
3429.87 39
3430.00 45
3430.14 50
3430.27 51
3430.40 51
3430.54 48
3430.67 44
3430.81 41
3430.94 38
3431.08 37
3431.21 38
3431.34 39
3431.48 40
3431.61 41
3431.75 42
3431.88 42
3432.02 43
3432.15 44
3432.28 45
3432.42 47
3432.55 49
3432.69 50
3432.82 51
3432.96 50
3433.09 49
3433.23 49
3433.36 49
3433.49 51
3433.63 52
3433.76 54
3433.90 56
3434.03 55
3434.17 53
3434.30 49
3434.43 45
3434.57 41
3434.70 37
3434.84 35
3434.97 35
3435.11 37
3435.24 39
3435.38 42
3435.51 44
3435.64 46
3435.78 47
3435.91 47
3436.05 47
3436.18 46
3436.32 44
3436.45 42
3436.58 39
3436.72 35
3436.85 29
3436.99 23
3437.12 17
3437.26 12
3437.39 8
3437.53 7
3437.66 8
3437.79 11
3437.93 17
3438.06 24
3438.20 32
3438.33 41
3438.47 50
3438.60 58
3438.74 65
3438.87 72
3439.00 77
3439.14 79
3439.27 79
3439.41 76
3439.54 71
3439.68 65
3439.81 58
3439.95 52
3440.08 47
3440.21 43
3440.35 40
3440.48 37
3440.62 33
3440.75 29
3440.89 24
3441.02 20
3441.16 16
3441.29 14
3441.43 12
3441.56 11
3441.69 11
3441.83 10
3441.96 9
3442.10 8
3442.23 6
3442.37 5
3442.50 5
3442.64 7
3442.77 9
3442.91 13
3443.04 17
3443.17 22
3443.31 27
3443.44 31
3443.58 35
3443.71 39
3443.85 43
3443.98 48
3444.12 53
3444.25 57
3444.39 60
3444.52 61
3444.65 60
3444.79 55
3444.92 48
3445.06 39
3445.19 29
3445.33 21
3445.46 14
3445.60 9
3445.73 8
3445.87 7
3446.00 7
3446.13 7
3446.27 5
3446.40 1
3446.54 0
3446.67 0
3446.81 0
3446.94 0
3447.08 0
3447.21 0
3447.35 0
3447.48 4
3447.62 9
3447.75 12
3447.89 14
3448.02 17
3448.15 20
3448.29 25
3448.42 32
3448.56 40
3448.69 49
3448.83 58
3448.96 65
3449.10 70
3449.23 73
3449.37 74
3449.50 73
3449.64 71
3449.77 68
3449.90 64
3450.04 60
3450.17 55
3450.31 49
3450.44 44
3450.58 40
3450.71 38
3450.85 37
3450.98 38
3451.12 40
3451.25 43
3451.39 45
3451.52 47
3451.66 47
3451.79 46
3451.93 44
3452.06 42
3452.19 40
3452.33 39
3452.46 40
3452.60 41
3452.73 43
3452.87 46
3453.00 49
3453.14 51
3453.27 53
3453.41 55
3453.54 56
3453.68 56
3453.81 56
3453.95 56
3454.08 55
3454.22 55
3454.35 54
3454.49 54
3454.62 54
3454.75 55
3454.89 57
3455.02 59
3455.16 61
3455.29 64
3455.43 67
3455.56 69
3455.70 72
3455.83 75
3455.97 78
3456.10 80
3456.24 82
3456.37 84
3456.51 86
3456.64 87
3456.78 88
3456.91 89
3457.05 91
3457.18 93
3457.32 96
3457.45 100
3457.59 104
3457.72 108
3457.86 111
3457.99 111
3458.13 109
3458.26 106
3458.39 102
3458.53 98
3458.66 96
3458.80 94
3458.93 95
3459.07 96
3459.20 97
3459.34 98
3459.47 98
3459.61 97
3459.74 96
3459.88 96
3460.01 96
3460.15 97
3460.28 98
3460.42 97
3460.55 95
3460.69 91
3460.82 85
3460.96 78
3461.09 72
3461.23 67
3461.36 65
3461.50 65
3461.63 66
3461.77 69
3461.90 72
3462.04 75
3462.17 78
3462.31 80
3462.44 82
3462.58 84
3462.71 87
3462.85 90
3462.98 94
3463.12 99
3463.25 105
3463.39 110
3463.52 115
3463.66 119
3463.79 122
3463.93 123
3464.06 121
3464.20 118
3464.33 113
3464.47 106
3464.60 99
3464.74 93
3464.87 89
3465.01 88
3465.14 88
3465.28 90
3465.41 93
3465.55 95
3465.68 96
3465.82 95
3465.95 94
3466.09 92
3466.22 90
3466.36 88
3466.49 87
3466.63 85
3466.76 83
3466.90 81
3467.03 78
3467.17 73
3467.30 67
3467.44 61
3467.57 54
3467.71 47
3467.84 41
3467.98 37
3468.11 34
3468.25 35
3468.38 37
3468.52 40
3468.65 44
3468.79 47
3468.92 48
3469.06 48
3469.19 46
3469.33 43
3469.46 40
3469.60 39
3469.73 39
3469.87 42
3470.00 46
3470.14 52
3470.27 59
3470.41 64
3470.54 69
3470.68 71
3470.81 72
3470.95 71
3471.08 68
3471.22 65
3471.35 61
3471.49 57
3471.62 52
3471.76 47
3471.89 42
3472.03 36
3472.16 30
3472.30 24
3472.43 19
3472.57 15
3472.70 13
3472.84 13
3472.97 14
3473.11 17
3473.24 20
3473.38 24
3473.51 28
3473.65 31
3473.78 33
3473.92 34
3474.05 33
3474.19 31
3474.32 28
3474.46 24
3474.59 20
3474.73 16
3474.87 12
3475.00 8
3475.14 5
3475.27 3
3475.41 1
3475.54 0
3475.68 0
3475.81 0
3475.95 0
3476.08 0
3476.22 0
3476.35 0
3476.49 0
3476.62 2
3476.76 7
3476.89 12
3477.03 16
3477.16 19
3477.30 21
3477.43 23
3477.57 24
3477.70 26
3477.84 29
3477.97 33
3478.11 38
3478.25 43
3478.38 49
3478.52 55
3478.65 61
3478.79 66
3478.92 72
3479.06 77
3479.19 81
3479.33 84
3479.46 86
3479.60 86
3479.73 85
3479.87 82
3480.00 80
3480.14 78
3480.27 78
3480.41 80
3480.54 83
3480.68 86
3480.81 88
3480.95 88
3481.09 86
3481.22 81
3481.36 73
3481.49 65
3481.63 58
3481.76 51
3481.90 47
3482.03 45
3482.17 46
3482.30 47
3482.44 50
3482.57 52
3482.71 55
3482.84 57
3482.98 58
3483.12 59
3483.25 60
3483.39 61
3483.52 63
3483.66 67
3483.79 72
3483.93 78
3484.06 84
3484.20 89
3484.33 92
3484.47 93
3484.60 91
3484.74 88
3484.87 85
3485.01 82
3485.15 81
3485.28 82
3485.42 86
3485.55 90
3485.69 95
3485.82 98
3485.96 100
3486.09 100
3486.23 97
3486.36 94
3486.50 90
3486.63 86
3486.77 84
3486.91 83
3487.04 85
3487.18 87
3487.31 89
3487.45 90
3487.58 90
3487.72 88
3487.85 84
3487.99 79
3488.12 74
3488.26 68
3488.39 63
3488.53 58
3488.67 54
3488.80 50
3488.94 47
3489.07 44
3489.21 43
3489.34 44
3489.48 46
3489.61 50
3489.75 54
3489.88 59
3490.02 62
3490.16 63
3490.29 61
3490.43 56
3490.56 49
3490.70 41
3490.83 34
3490.97 29
3491.10 29
3491.24 33
3491.37 40
3491.51 50
3491.65 61
3491.78 71
3491.92 77
3492.05 79
3492.19 77
3492.32 72
3492.46 65
3492.59 57
3492.73 51
3492.87 47
3493.00 45
3493.14 46
3493.27 48
3493.41 50
3493.54 51
3493.68 51
3493.81 49
3493.95 44
3494.08 39
3494.22 35
3494.36 32
3494.49 31
3494.63 32
3494.76 35
3494.90 39
3495.03 42
3495.17 43
3495.30 42
3495.44 39
3495.58 34
3495.71 29
3495.85 24
3495.98 21
3496.12 18
3496.25 18
3496.39 19
3496.52 21
3496.66 23
3496.80 24
3496.93 24
3497.07 22
3497.20 21
3497.34 19
3497.47 18
3497.61 19
3497.75 20
3497.88 23
3498.02 26
3498.15 28
3498.29 28
3498.42 27
3498.56 24
3498.69 21
3498.83 18
3498.97 16
3499.10 15
3499.24 16
3499.37 18
3499.51 21
3499.64 23
3499.78 25
3499.92 25
3500.05 25
3500.19 24
3500.32 24
3500.46 25
3500.59 26
3500.73 30
3500.87 35
3501.00 40
3501.14 46
3501.27 52
3501.41 56
3501.54 60
3501.68 63
3501.81 66
3501.95 69
3502.09 72
3502.22 74
3502.36 76
3502.49 76
3502.63 75
3502.76 72
3502.90 68
3503.04 63
3503.17 59
3503.31 55
3503.44 52
3503.58 51
3503.71 50
3503.85 50
3503.99 49
3504.12 49
3504.26 48
3504.39 46
3504.53 45
3504.66 44
3504.80 42
3504.94 42
3505.07 41
3505.21 40
3505.34 39
3505.48 37
3505.62 33
3505.75 28
3505.89 23
3506.02 18
3506.16 14
3506.29 12
3506.43 12
3506.57 15
3506.70 19
3506.84 25
3506.97 32
3507.11 39
3507.24 46
3507.38 53
3507.52 60
3507.65 66
3507.79 71
3507.92 74
3508.06 76
3508.19 75
3508.33 73
3508.47 69
3508.60 65
3508.74 60
3508.87 54
3509.01 50
3509.15 47
3509.28 46
3509.42 48
3509.55 52
3509.69 57
3509.82 63
3509.96 69
3510.10 72
3510.23 72
3510.37 70
3510.50 65
3510.64 58
3510.78 51
3510.91 45
3511.05 40
3511.18 36
3511.32 33
3511.46 31
3511.59 29
3511.73 27
3511.86 26
3512.00 24
3512.13 23
3512.27 23
3512.41 24
3512.54 26
3512.68 28
3512.81 29
3512.95 30
3513.09 30
3513.22 29
3513.36 27
3513.49 24
3513.63 22
3513.77 20
3513.90 19
3514.04 19
3514.17 21
3514.31 23
3514.45 25
3514.58 28
3514.72 32
3514.85 36
3514.99 41
3515.12 47
3515.26 54
3515.40 61
3515.53 68
3515.67 73
3515.80 77
3515.94 78
3516.08 76
3516.21 73
3516.35 69
3516.48 65
3516.62 61
3516.76 59
3516.89 59
3517.03 59
3517.16 60
3517.30 61
3517.44 60
3517.57 60
3517.71 59
3517.84 57
3517.98 55
3518.12 52
3518.25 49
3518.39 46
3518.52 41
3518.66 36
3518.80 30
3518.93 26
3519.07 23
3519.20 22
3519.34 24
3519.48 27
3519.61 31
3519.75 36
3519.88 41
3520.02 46
3520.16 52
3520.29 58
3520.43 66
3520.56 75
3520.70 85
3520.84 95
3520.97 103
3521.11 109
3521.24 110
3521.38 107
3521.52 101
3521.65 92
3521.79 83
3521.93 74
3522.06 67
3522.20 62
3522.33 59
3522.47 56
3522.61 53
3522.74 49
3522.88 44
3523.01 37
3523.15 30
3523.29 24
3523.42 20
3523.56 18
3523.69 18
3523.83 21
3523.97 25
3524.10 29
3524.24 33
3524.38 35
3524.51 35
3524.65 34
3524.78 32
3524.92 28
3525.06 24
3525.19 21
3525.33 18
3525.46 17
3525.60 18
3525.74 23
3525.87 30
3526.01 40
3526.14 53
3526.28 66
3526.42 80
3526.55 93
3526.69 103
3526.83 109
3526.96 110
3527.10 106
3527.23 98
3527.37 87
3527.51 74
3527.64 61
3527.78 52
3527.92 46
3528.05 44
3528.19 46
3528.32 50
3528.46 55
3528.60 58
3528.73 59
3528.87 58
3529.00 55
3529.14 51
3529.28 47
3529.41 42
3529.55 39
3529.69 35
3529.82 33
3529.96 30
3530.09 28
3530.23 26
3530.37 24
3530.50 22
3530.64 20
3530.78 17
3530.91 14
3531.05 10
3531.18 7
3531.32 4
3531.46 2
3531.59 1
3531.73 1
3531.87 2
3532.00 3
3532.14 4
3532.27 5
3532.41 6
3532.55 6
3532.68 5
3532.82 5
3532.96 4
3533.09 3
3533.23 3
3533.36 4
3533.50 5
3533.64 6
3533.77 7
3533.91 9
3534.05 10
3534.18 10
3534.32 10
3534.46 9
3534.59 7
3534.73 6
3534.86 4
3535.00 3
3535.14 2
3535.27 1
3535.41 0
3535.55 0
3535.68 0
3535.82 0
3535.96 0
3536.09 0
3536.23 0
3536.36 0
3536.50 4
3536.64 11
3536.77 19
3536.91 25
3537.05 30
3537.18 34
3537.32 35
3537.46 36
3537.59 36
3537.73 36
3537.86 36
3538.00 37
3538.14 38
3538.27 40
3538.41 41
3538.55 41
3538.68 41
3538.82 39
3538.96 37
3539.09 36
3539.23 34
3539.36 34
3539.50 34
3539.64 35
3539.77 37
3539.91 39
3540.05 40
3540.18 41
3540.32 41
3540.46 39
3540.59 37
3540.73 33
3540.87 29
3541.00 23
3541.14 18
3541.27 14
3541.41 11
3541.55 10
3541.68 11
3541.82 13
3541.96 16
3542.09 19
3542.23 20
3542.37 19
3542.50 18
3542.64 16
3542.78 15
3542.91 16
3543.05 19
3543.19 23
3543.32 28
3543.46 33
3543.59 37
3543.73 40
3543.87 41
3544.00 41
3544.14 40
3544.28 40
3544.41 39
3544.55 39
3544.69 38
3544.82 38
3544.96 37
3545.10 36
3545.23 35
3545.37 36
3545.51 37
3545.64 41
3545.78 45
3545.92 51
3546.05 57
3546.19 62
3546.33 65
3546.46 65
3546.60 64
3546.73 60
3546.87 55
3547.01 50
3547.14 45
3547.28 41
3547.42 38
3547.55 34
3547.69 32
3547.83 29
3547.96 27
3548.10 24
3548.24 21
3548.37 17
3548.51 14
3548.65 9
3548.78 6
3548.92 3
3549.06 2
3549.19 3
3549.33 5
3549.47 9
3549.60 14
3549.74 19
3549.88 24
3550.01 29
3550.15 34
3550.29 40
3550.42 46
3550.56 51
3550.70 56
3550.83 60
3550.97 61
3551.11 62
3551.24 61
3551.38 60
3551.52 58
3551.65 55
3551.79 53
3551.93 50
3552.06 47
3552.20 45
3552.34 43
3552.47 43
3552.61 44
3552.75 47
3552.88 49
3553.02 51
3553.16 52
3553.29 50
3553.43 47
3553.57 41
3553.70 35
3553.84 29
3553.98 24
3554.11 21
3554.25 20
3554.39 20
3554.52 22
3554.66 25
3554.80 28
3554.93 30
3555.07 31
3555.21 32
3555.34 31
3555.48 29
3555.62 27
3555.75 23
3555.89 19
3556.03 16
3556.16 14
3556.30 14
3556.44 14
3556.57 14
3556.71 15
3556.85 15
3556.98 14
3557.12 12
3557.26 11
3557.39 11
3557.53 11
3557.67 13
3557.80 17
3557.94 21
3558.08 24
3558.21 27
3558.35 28
3558.49 28
3558.62 25
3558.76 20
3558.90 14
3559.04 8
3559.17 2
3559.31 0
3559.45 0
3559.58 0
3559.72 0
3559.86 5
3559.99 12
3560.13 20
3560.27 27
3560.40 32
3560.54 35
3560.68 34
3560.81 32
3560.95 27
3561.09 22
3561.22 17
3561.36 13
3561.50 10
3561.63 9
3561.77 8
3561.91 9
3562.05 12
3562.18 16
3562.32 20
3562.46 25
3562.59 30
3562.73 34
3562.87 38
3563.00 40
3563.14 42
3563.28 44
3563.41 46
3563.55 49
3563.69 51
3563.82 53
3563.96 55
3564.10 55
3564.24 52
3564.37 49
3564.51 44
3564.65 39
3564.78 36
3564.92 34
3565.06 33
3565.19 34
3565.33 35
3565.47 35
3565.60 33
3565.74 29
3565.88 23
3566.02 15
3566.15 6
3566.29 0
3566.43 0
3566.56 0
3566.70 0
3566.84 0
3566.97 0
3567.11 0
3567.25 1
3567.38 6
3567.52 10
3567.66 12
3567.80 13
3567.93 13
3568.07 13
3568.21 12
3568.34 11
3568.48 9
3568.62 8
3568.75 7
3568.89 7
3569.03 8
3569.17 11
3569.30 16
3569.44 22
3569.58 28
3569.71 35
3569.85 41
3569.99 47
3570.12 54
3570.26 60
3570.40 67
3570.54 74
3570.67 78
3570.81 81
3570.95 79
3571.08 75
3571.22 67
3571.36 59
3571.49 50
3571.63 44
3571.77 40
3571.91 39
3572.04 42
3572.18 47
3572.32 52
3572.45 58
3572.59 63
3572.73 67
3572.86 70
3573.00 73
3573.14 74
3573.28 75
3573.41 75
3573.55 75
3573.69 74
3573.82 72
3573.96 70
3574.10 66
3574.24 62
3574.37 57
3574.51 51
3574.65 44
3574.78 36
3574.92 29
3575.06 23
3575.20 18
3575.33 15
3575.47 15
3575.61 17
3575.74 21
3575.88 25
3576.02 30
3576.15 33
3576.29 35
3576.43 34
3576.57 31
3576.70 27
3576.84 23
3576.98 20
3577.11 19
3577.25 21
3577.39 27
3577.53 34
3577.66 42
3577.80 50
3577.94 56
3578.07 60
3578.21 61
3578.35 59
3578.49 56
3578.62 53
3578.76 49
3578.90 45
3579.03 42
3579.17 39
3579.31 37
3579.45 34
3579.58 31
3579.72 29
3579.86 26
3580.00 23
3580.13 21
3580.27 18
3580.41 14
3580.54 9
3580.68 4
3580.82 0
3580.96 0
3581.09 0
3581.23 0
3581.37 0
3581.50 0
3581.64 0
3581.78 0
3581.92 0
3582.05 2
3582.19 4
3582.33 7
3582.47 11
3582.60 15
3582.74 21
3582.88 26
3583.01 31
3583.15 35
3583.29 36
3583.43 36
3583.56 33
3583.70 28
3583.84 21
3583.97 14
3584.11 8
3584.25 4
3584.39 2
3584.52 3
3584.66 6
3584.80 12
3584.94 19
3585.07 26
3585.21 32
3585.35 37
3585.49 42
3585.62 45
3585.76 46
3585.90 47
3586.03 46
3586.17 44
3586.31 41
3586.45 38
3586.58 35
3586.72 32
3586.86 31
3587.00 31
3587.13 32
3587.27 34
3587.41 36
3587.54 38
3587.68 39
3587.82 40
3587.96 39
3588.09 38
3588.23 36
3588.37 33
3588.51 32
3588.64 32
3588.78 34
3588.92 37
3589.06 42
3589.19 48
3589.33 54
3589.47 58
3589.61 61
3589.74 61
3589.88 59
3590.02 56
3590.15 51
3590.29 47
3590.43 42
3590.57 38
3590.70 35
3590.84 33
3590.98 31
3591.12 29
3591.25 27
3591.39 25
3591.53 23
3591.67 20
3591.80 18
3591.94 17
3592.08 16
3592.22 17
3592.35 20
3592.49 24
3592.63 28
3592.77 33
3592.90 37
3593.04 40
3593.18 43
3593.32 44
3593.45 45
3593.59 46
3593.73 46
3593.87 45
3594.00 43
3594.14 40
3594.28 37
3594.42 34
3594.55 31
3594.69 29
3594.83 29
3594.96 31
3595.10 34
3595.24 39
3595.38 43
3595.51 48
3595.65 52
3595.79 55
3595.93 57
3596.06 58
3596.20 59
3596.34 59
3596.48 60
3596.61 61
3596.75 63
3596.89 65
3597.03 68
3597.17 71
3597.30 74
3597.44 75
3597.58 75
3597.72 73
3597.85 69
3597.99 64
3598.13 59
3598.27 55
3598.40 53
3598.54 52
3598.68 54
3598.82 56
3598.95 57
3599.09 59
3599.23 59
3599.37 58
3599.50 57
3599.64 56
3599.78 54
3599.92 53
3600.05 52
3600.19 50
3600.33 48
3600.47 45
3600.60 41
3600.74 37
3600.88 34
3601.02 32
3601.15 31
3601.29 32
3601.43 33
3601.57 36
3601.70 38
3601.84 40
3601.98 41
3602.12 42
3602.26 42
3602.39 42
3602.53 41
3602.67 40
3602.81 39
3602.94 40
3603.08 42
3603.22 45
3603.36 50
3603.49 56
3603.63 61
3603.77 65
3603.91 67
3604.04 67
3604.18 63
3604.32 57
3604.46 50
3604.60 44
3604.73 40
3604.87 37
3605.01 38
3605.15 39
3605.28 41
3605.42 42
3605.56 42
3605.70 40
3605.83 36
3605.97 32
3606.11 27
3606.25 23
3606.38 18
3606.52 14
3606.66 10
3606.80 6
3606.94 2
3607.07 0
3607.21 0
3607.35 0
3607.49 0
3607.62 4
3607.76 11
3607.90 19
3608.04 28
3608.18 36
3608.31 42
3608.45 44
3608.59 44
3608.73 40
3608.86 34
3609.00 27
3609.14 20
3609.28 12
3609.41 5
3609.55 0
3609.69 0
3609.83 0
3609.97 0
3610.10 0
3610.24 0
3610.38 0
3610.52 0
3610.65 3
3610.79 5
3610.93 6
3611.07 6
3611.21 6
3611.34 7
3611.48 8
3611.62 12
3611.76 16
3611.90 21
3612.03 27
3612.17 32
3612.31 35
3612.45 38
3612.58 38
3612.72 37
3612.86 35
3613.00 33
3613.14 29
3613.27 26
3613.41 24
3613.55 22
3613.69 21
3613.82 21
3613.96 22
3614.10 23
3614.24 25
3614.38 28
3614.51 30
3614.65 32
3614.79 33
3614.93 34
3615.07 35
3615.20 36
3615.34 36
3615.48 36
3615.62 36
3615.75 37
3615.89 38
3616.03 41
3616.17 44
3616.31 48
3616.44 51
3616.58 54
3616.72 56
3616.86 55
3617.00 53
3617.13 50
3617.27 47
3617.41 46
3617.55 47
3617.69 50
3617.82 55
3617.96 61
3618.10 65
3618.24 68
3618.37 69
3618.51 68
3618.65 66
3618.79 64
3618.93 63
3619.06 63
3619.20 64
3619.34 65
3619.48 66
3619.62 68
3619.75 68
3619.89 68
3620.03 68
3620.17 69
3620.31 70
3620.44 71
3620.58 72
3620.72 72
3620.86 71
3621.00 67
3621.13 63
3621.27 57
3621.41 51
3621.55 45
3621.69 41
3621.82 37
3621.96 34
3622.10 32
3622.24 31
3622.38 31
3622.51 31
3622.65 32
3622.79 34
3622.93 37
3623.07 40
3623.20 43
3623.34 45
3623.48 47
3623.62 47
3623.76 47
3623.89 46
3624.03 46
3624.17 45
3624.31 46
3624.45 47
3624.58 47
3624.72 47
3624.86 47
3625.00 46
3625.14 45
3625.27 44
3625.41 44
3625.55 46
3625.69 48
3625.83 50
3625.96 53
3626.10 56
3626.24 59
3626.38 60
3626.52 61
3626.66 60
3626.79 59
3626.93 57
3627.07 54
3627.21 50
3627.35 47
3627.48 45
3627.62 44
3627.76 44
3627.90 45
3628.04 46
3628.17 47
3628.31 47
3628.45 46
3628.59 43
3628.73 41
3628.86 39
3629.00 37
3629.14 37
3629.28 39
3629.42 41
3629.56 44
3629.69 47
3629.83 48
3629.97 49
3630.11 50
3630.25 49
3630.38 48
3630.52 46
3630.66 43
3630.80 40
3630.94 36
3631.08 31
3631.21 26
3631.35 22
3631.49 18
3631.63 15
3631.77 13
3631.90 13
3632.04 12
3632.18 12
3632.32 13
3632.46 13
3632.60 13
3632.73 14
3632.87 14
3633.01 14
3633.15 15
3633.29 16
3633.42 17
3633.56 20
3633.70 24
3633.84 29
3633.98 35
3634.12 42
3634.25 48
3634.39 54
3634.53 58
3634.67 60
3634.81 60
3634.95 59
3635.08 57
3635.22 56
3635.36 55
3635.50 54
3635.64 53
3635.77 51
3635.91 47
3636.05 43
3636.19 38
3636.33 32
3636.47 29
3636.60 27
3636.74 27
3636.88 30
3637.02 36
3637.16 43
3637.30 51
3637.43 60
3637.57 68
3637.71 76
3637.85 83
3637.99 87
3638.13 90
3638.26 89
3638.40 87
3638.54 83
3638.68 78
3638.82 73
3638.96 70
3639.09 68
3639.23 68
3639.37 69
3639.51 70
3639.65 70
3639.79 70
3639.92 70
3640.06 69
3640.20 68
3640.34 68
3640.48 67
3640.62 66
3640.75 65
3640.89 63
3641.03 62
3641.17 61
3641.31 62
3641.45 63
3641.58 65
3641.72 68
3641.86 69
3642.00 69
3642.14 67
3642.28 63
3642.41 58
3642.55 54
3642.69 51
3642.83 50
3642.97 52
3643.11 55
3643.24 60
3643.38 66
3643.52 70
3643.66 74
3643.80 76
3643.94 77
3644.07 76
3644.21 74
3644.35 71
3644.49 67
3644.63 63
3644.77 59
3644.91 54
3645.04 49
3645.18 44
3645.32 38
3645.46 32
3645.60 26
3645.74 20
3645.87 15
3646.01 12
3646.15 11
3646.29 12
3646.43 16
3646.57 21
3646.71 26
3646.84 31
3646.98 35
3647.12 38
3647.26 40
3647.40 42
3647.54 44
3647.67 46
3647.81 49
3647.95 53
3648.09 56
3648.23 60
3648.37 62
3648.51 62
3648.64 61
3648.78 59
3648.92 56
3649.06 53
3649.20 49
3649.34 46
3649.48 43
3649.61 40
3649.75 37
3649.89 35
3650.03 32
3650.17 29
3650.31 26
3650.44 24
3650.58 23
3650.72 21
3650.86 20
3651.00 18
3651.14 16
3651.28 14
3651.41 13
3651.55 11
3651.69 10
3651.83 10
3651.97 10
3652.11 11
3652.25 12
3652.38 14
3652.52 16
3652.66 19
3652.80 22
3652.94 27
3653.08 32
3653.22 37
3653.35 41
3653.49 44
3653.63 45
3653.77 44
3653.91 41
3654.05 35
3654.19 29
3654.32 22
3654.46 16
3654.60 11
3654.74 8
3654.88 6
3655.02 6
3655.16 7
3655.30 8
3655.43 9
3655.57 10
3655.71 12
3655.85 14
3655.99 16
3656.13 18
3656.27 21
3656.40 23
3656.54 26
3656.68 28
3656.82 30
3656.96 32
3657.10 34
3657.24 36
3657.38 39
3657.51 41
3657.65 44
3657.79 45
3657.93 47
3658.07 47
3658.21 47
3658.35 47
3658.48 46
3658.62 45
3658.76 45
3658.90 44
3659.04 43
3659.18 43
3659.32 42
3659.46 42
3659.59 43
3659.73 44
3659.87 46
3660.01 49
3660.15 52
3660.29 55
3660.43 56
3660.57 56
3660.70 55
3660.84 53
3660.98 51
3661.12 51
3661.26 51
3661.40 52
3661.54 53
3661.68 53
3661.81 52
3661.95 48
3662.09 43
3662.23 38
3662.37 33
3662.51 29
3662.65 27
3662.79 25
3662.92 25
3663.06 26
3663.20 27
3663.34 28
3663.48 30
3663.62 33
3663.76 36
3663.90 39
3664.03 42
3664.17 43
3664.31 43
3664.45 41
3664.59 38
3664.73 35
3664.87 33
3665.01 31
3665.14 29
3665.28 29
3665.42 29
3665.56 28
3665.70 28
3665.84 27
3665.98 25
3666.12 24
3666.26 24
3666.39 26
3666.53 28
3666.67 32
3666.81 37
3666.95 41
3667.09 45
3667.23 48
3667.37 49
3667.50 49
3667.64 47
3667.78 44
3667.92 40
3668.06 37
3668.20 34
3668.34 33
3668.48 33
3668.62 35
3668.75 38
3668.89 43
3669.03 48
3669.17 52
3669.31 56
3669.45 58
3669.59 60
3669.73 62
3669.87 63
3670.00 63
3670.14 63
3670.28 61
3670.42 58
3670.56 53
3670.70 46
3670.84 40
3670.98 33
3671.12 28
3671.26 23
3671.39 21
3671.53 19
3671.67 19
3671.81 19
3671.95 21
3672.09 23
3672.23 27
3672.37 32
3672.51 37
3672.64 41
3672.78 43
3672.92 43
3673.06 41
3673.20 38
3673.34 34
3673.48 30
3673.62 26
3673.76 23
3673.90 22
3674.03 21
3674.17 21
3674.31 23
3674.45 25
3674.59 28
3674.73 30
3674.87 33
3675.01 35
3675.15 36
3675.29 36
3675.42 36
3675.56 36
3675.70 35
3675.84 34
3675.98 32
3676.12 30
3676.26 29
3676.40 29
3676.54 31
3676.68 34
3676.81 39
3676.95 43
3677.09 46
3677.23 48
3677.37 47
3677.51 45
3677.65 41
3677.79 37
3677.93 34
3678.07 31
3678.21 29
3678.34 26
3678.48 23
3678.62 19
3678.76 15
3678.90 10
3679.04 5
3679.18 0
3679.32 0
3679.46 0
3679.60 0
3679.73 0
3679.87 0
3680.01 0
3680.15 0
3680.29 0
3680.43 3
3680.57 10
3680.71 19
3680.85 28
3680.99 36
3681.13 43
3681.27 47
3681.40 49
3681.54 49
3681.68 47
3681.82 44
3681.96 42
3682.10 40
3682.24 40
3682.38 41
3682.52 42
3682.66 44
3682.80 44
3682.93 44
3683.07 43
3683.21 41
3683.35 39
3683.49 37
3683.63 35
3683.77 33
3683.91 32
3684.05 31
3684.19 30
3684.33 31
3684.47 32
3684.60 34
3684.74 37
3684.88 41
3685.02 45
3685.16 50
3685.30 53
3685.44 56
3685.58 58
3685.72 59
3685.86 59
3686.00 59
3686.14 58
3686.28 57
3686.41 56
3686.55 54
3686.69 52
3686.83 51
3686.97 51
3687.11 51
3687.25 53
3687.39 55
3687.53 58
3687.67 61
3687.81 63
3687.95 65
3688.09 66
3688.22 67
3688.36 68
3688.50 69
3688.64 70
3688.78 70
3688.92 68
3689.06 65
3689.20 60
3689.34 55
3689.48 49
3689.62 44
3689.76 41
3689.90 40
3690.04 40
3690.17 41
3690.31 44
3690.45 46
3690.59 49
3690.73 52
3690.87 55
3691.01 59
3691.15 63
3691.29 68
3691.43 72
3691.57 76
3691.71 80
3691.85 84
3691.99 86
3692.12 87
3692.26 86
3692.40 84
3692.54 80
3692.68 75
3692.82 71
3692.96 67
3693.10 64
3693.24 63
3693.38 63
3693.52 63
3693.66 63
3693.80 62
3693.94 61
3694.08 60
3694.21 58
3694.35 57
3694.49 57
3694.63 57
3694.77 56
3694.91 55
3695.05 53
3695.19 50
3695.33 46
3695.47 41
3695.61 36
3695.75 31
3695.89 29
3696.03 28
3696.17 30
3696.31 35
3696.45 41
3696.58 50
3696.72 61
3696.86 72
3697.00 82
3697.14 93
3697.28 102
3697.42 110
3697.56 116
3697.70 119
3697.84 119
3697.98 117
3698.12 112
3698.26 106
3698.40 100
3698.54 94
3698.68 89
3698.82 85
3698.95 82
3699.09 80
3699.23 78
3699.37 76
3699.51 74
3699.65 73
3699.79 73
3699.93 75
3700.07 77
3700.21 80
3700.35 84
3700.49 87
3700.63 90
3700.77 93
3700.91 95
3701.05 97
3701.19 100
3701.33 102
3701.47 105
3701.60 109
3701.74 113
3701.88 116
3702.02 119
3702.16 120
3702.30 119
3702.44 116
3702.58 110
3702.72 103
3702.86 95
3703.00 87
3703.14 81
3703.28 77
3703.42 75
3703.56 75
3703.70 76
3703.84 78
3703.98 78
3704.12 78
3704.26 76
3704.40 74
3704.54 71
3704.67 68
3704.81 66
3704.95 64
3705.09 63
3705.23 62
3705.37 60
3705.51 59
3705.65 58
3705.79 59
3705.93 61
3706.07 67
3706.21 75
3706.35 85
3706.49 96
3706.63 106
3706.77 115
3706.91 120
3707.05 122
3707.19 121
3707.33 117
3707.47 111
3707.61 105
3707.75 98
3707.89 92
3708.03 85
3708.16 79
3708.30 73
3708.44 68
3708.58 64
3708.72 62
3708.86 62
3709.00 65
3709.14 71
3709.28 78
3709.42 87
3709.56 96
3709.70 103
3709.84 109
3709.98 111
3710.12 111
3710.26 108
3710.40 103
3710.54 96
3710.68 90
3710.82 84
3710.96 79
3711.10 78
3711.24 78
3711.38 81
3711.52 85
3711.66 91
3711.80 97
3711.94 103
3712.08 109
3712.22 112
3712.35 113
3712.49 111
3712.63 107
3712.77 100
3712.91 91
3713.05 82
3713.19 74
3713.33 67
3713.47 62
3713.61 60
3713.75 59
3713.89 59
3714.03 59
3714.17 58
3714.31 56
3714.45 53
3714.59 49
3714.73 46
3714.87 44
3715.01 43
3715.15 44
3715.29 47
3715.43 50
3715.57 55
3715.71 60
3715.85 65
3715.99 71
3716.13 75
3716.27 79
3716.41 81
3716.55 81
3716.69 79
3716.83 77
3716.97 73
3717.11 70
3717.25 66
3717.39 64
3717.53 62
3717.67 60
3717.81 59
3717.95 58
3718.09 57
3718.22 55
3718.36 54
3718.50 52
3718.64 51
3718.78 50
3718.92 48
3719.06 47
3719.20 44
3719.34 39
3719.48 33
3719.62 26
3719.76 17
3719.90 10
3720.04 3
3720.18 0
3720.32 0
3720.46 0
3720.60 0
3720.74 0
3720.88 0
3721.02 0
3721.16 0
3721.30 0
3721.44 0
3721.58 2
3721.72 6
3721.86 11
3722.00 15
3722.14 19
3722.28 21
3722.42 22
3722.56 23
3722.70 22
3722.84 21
3722.98 19
3723.12 16
3723.26 13
3723.40 9
3723.54 6
3723.68 2
3723.82 0
3723.96 0
3724.10 0
3724.24 2
3724.38 5
3724.52 8
3724.66 12
3724.80 15
3724.94 18
3725.08 20
3725.22 23
3725.36 25
3725.50 28
3725.64 33
3725.78 38
3725.92 44
3726.06 50
3726.20 56
3726.34 59
3726.48 61
3726.62 61
3726.76 59
3726.90 57
3727.04 54
3727.18 51
3727.32 48
3727.46 44
3727.60 41
3727.74 36
3727.88 32
3728.02 28
3728.16 26
3728.30 26
3728.44 28
3728.58 31
3728.72 34
3728.86 37
3729.00 39
3729.14 39
3729.28 38
3729.42 36
3729.56 34
3729.70 34
3729.84 35
3729.98 38
3730.12 42
3730.26 46
3730.40 51
3730.54 55
3730.68 59
3730.82 61
3730.96 61
3731.10 60
3731.24 56
3731.38 51
3731.52 45
3731.66 39
3731.80 35
3731.94 33
3732.08 34
3732.22 36
3732.36 41
3732.50 46
3732.64 52
3732.78 57
3732.92 61
3733.06 63
3733.20 64
3733.34 64
3733.48 62
3733.62 61
3733.76 60
3733.90 60
3734.04 62
3734.18 65
3734.32 68
3734.46 71
3734.60 72
3734.74 73
3734.88 72
3735.02 71
3735.16 70
3735.30 71
3735.44 73
3735.58 77
3735.72 83
3735.86 88
3736.00 93
3736.14 96
3736.28 97
3736.42 97
3736.56 96
3736.70 93
3736.84 91
3736.98 88
3737.12 85
3737.26 83
3737.40 83
3737.54 84
3737.69 87
3737.83 93
3737.97 99
3738.11 106
3738.25 112
3738.39 115
3738.53 115
3738.67 110
3738.81 103
3738.95 94
3739.09 84
3739.23 77
3739.37 73
3739.51 74
3739.65 78
3739.79 85
3739.93 94
3740.07 102
3740.21 107
3740.35 109
3740.49 108
3740.63 103
3740.77 96
3740.91 87
3741.05 78
3741.19 69
3741.33 62
3741.47 56
3741.61 52
3741.75 51
3741.89 53
3742.03 56
3742.17 60
3742.31 65
3742.45 68
3742.59 71
3742.73 72
3742.87 71
3743.01 70
3743.15 69
3743.29 68
3743.43 68
3743.58 69
3743.72 70
3743.86 72
3744.00 75
3744.14 78
3744.28 81
3744.42 84
3744.56 87
3744.70 90
3744.84 94
3744.98 97
3745.12 100
3745.26 103
3745.40 106
3745.54 107
3745.68 108
3745.82 107
3745.96 106
3746.10 103
3746.24 100
3746.38 95
3746.52 90
3746.66 84
3746.80 77
3746.94 72
3747.08 67
3747.22 65
3747.36 64
3747.50 65
3747.64 67
3747.79 69
3747.93 69
3748.07 68
3748.21 65
3748.35 61
3748.49 56
3748.63 52
3748.77 49
3748.91 46
3749.05 45
3749.19 44
3749.33 44
3749.47 42
3749.61 40
3749.75 36
3749.89 32
3750.03 27
3750.17 24
3750.31 21
3750.45 19
3750.59 18
3750.73 18
3750.87 17
3751.01 16
3751.15 15
3751.30 14
3751.44 15
3751.58 18
3751.72 23
3751.86 30
3752.00 38
3752.14 48
3752.28 57
3752.42 64
3752.56 70
3752.70 74
3752.84 75
3752.98 74
3753.12 72
3753.26 69
3753.40 66
3753.54 63
3753.68 60
3753.82 58
3753.96 56
3754.10 54
3754.25 52
3754.39 50
3754.53 48
3754.67 47
3754.81 47
3754.95 48
3755.09 51
3755.23 54
3755.37 58
3755.51 61
3755.65 62
3755.79 62
3755.93 58
3756.07 53
3756.21 46
3756.35 38
3756.49 30
3756.63 23
3756.77 18
3756.92 15
3757.06 15
3757.20 16
3757.34 18
3757.48 22
3757.62 27
3757.76 33
3757.90 39
3758.04 45
3758.18 51
3758.32 56
3758.46 59
3758.60 60
3758.74 58
3758.88 55
3759.02 51
3759.16 47
3759.30 44
3759.45 43
3759.59 44
3759.73 46
3759.87 48
3760.01 48
3760.15 45
3760.29 41
3760.43 34
3760.57 26
3760.71 19
3760.85 13
3760.99 10
3761.13 8
3761.27 8
3761.41 9
3761.55 10
3761.70 8
3761.84 5
3761.98 0
3762.12 0
3762.26 0
3762.40 0
3762.54 0
3762.68 0
3762.82 0
3762.96 2
3763.10 8
3763.24 13
3763.38 17
3763.52 20
3763.66 22
3763.80 24
3763.95 26
3764.09 28
3764.23 30
3764.37 31
3764.51 32
3764.65 32
3764.79 32
3764.93 32
3765.07 32
3765.21 33
3765.35 35
3765.49 36
3765.63 37
3765.77 37
3765.92 36
3766.06 33
3766.20 30
3766.34 26
3766.48 22
3766.62 18
3766.76 15
3766.90 14
3767.04 14
3767.18 16
3767.32 19
3767.46 22
3767.60 26
3767.74 29
3767.89 32
3768.03 34
3768.17 37
3768.31 40
3768.45 43
3768.59 47
3768.73 51
3768.87 55
3769.01 56
3769.15 55
3769.29 51
3769.43 46
3769.57 39
3769.72 33
3769.86 29
3770.00 29
3770.14 34
3770.28 43
3770.42 55
3770.56 68
3770.70 80
3770.84 89
3770.98 94
3771.12 95
3771.26 90
3771.41 82
3771.55 73
3771.69 62
3771.83 54
3771.97 47
3772.11 44
3772.25 43
3772.39 44
3772.53 47
3772.67 50
3772.81 54
3772.95 58
3773.10 61
3773.24 65
3773.38 68
3773.52 71
3773.66 73
3773.80 73
3773.94 73
3774.08 71
3774.22 67
3774.36 63
3774.50 57
3774.64 50
3774.79 43
3774.93 36
3775.07 29
3775.21 23
3775.35 20
3775.49 18
3775.63 18
3775.77 20
3775.91 22
3776.05 24
3776.19 25
3776.34 25
3776.48 23
3776.62 20
3776.76 16
3776.90 13
3777.04 11
3777.18 9
3777.32 8
3777.46 7
3777.60 7
3777.74 7
3777.89 7
3778.03 8
3778.17 9
3778.31 10
3778.45 11
3778.59 13
3778.73 16
3778.87 21
3779.01 27
3779.15 35
3779.30 44
3779.44 54
3779.58 63
3779.72 70
3779.86 74
3780.00 76
3780.14 75
3780.28 73
3780.42 69
3780.56 65
3780.70 61
3780.85 57
3780.99 54
3781.13 51
3781.27 48
3781.41 46
3781.55 43
3781.69 40
3781.83 38
3781.97 36
3782.11 33
3782.26 31
3782.40 28
3782.54 25
3782.68 22
3782.82 21
3782.96 22
3783.10 25
3783.24 31
3783.38 37
3783.53 44
3783.67 50
3783.81 54
3783.95 55
3784.09 55
3784.23 53
3784.37 50
3784.51 46
3784.65 43
3784.79 40
3784.94 36
3785.08 33
3785.22 30
3785.36 27
3785.50 25
3785.64 24
3785.78 24
3785.92 25
3786.06 29
3786.21 34
3786.35 40
3786.49 47
3786.63 55
3786.77 62
3786.91 68
3787.05 73
3787.19 76
3787.33 78
3787.48 79
3787.62 81
3787.76 85
3787.90 92
3788.04 101
3788.18 112
3788.32 125
3788.46 137
3788.60 146
3788.75 153
3788.89 154
3789.03 151
3789.17 144
3789.31 133
3789.45 120
3789.59 108
3789.73 97
3789.87 90
3790.02 86
3790.16 85
3790.30 87
3790.44 91
3790.58 96
3790.72 101
3790.86 108
3791.00 115
3791.15 122
3791.29 130
3791.43 137
3791.57 143
3791.71 146
3791.85 147
3791.99 146
3792.13 144
3792.27 141
3792.42 139
3792.56 139
3792.70 140
3792.84 141
3792.98 142
3793.12 143
3793.26 142
3793.40 140
3793.55 137
3793.69 133
3793.83 130
3793.97 127
3794.11 124
3794.25 121
3794.39 118
3794.53 114
3794.68 111
3794.82 109
3794.96 108
3795.10 109
3795.24 113
3795.38 119
3795.52 125
3795.66 132
3795.81 137
3795.95 141
3796.09 142
3796.23 141
3796.37 138
3796.51 135
3796.65 131
3796.79 128
3796.94 125
3797.08 123
3797.22 121
3797.36 117
3797.50 113
3797.64 106
3797.78 97
3797.93 86
3798.07 75
3798.21 64
3798.35 55
3798.49 49
3798.63 46
3798.77 45
3798.91 45
3799.06 47
3799.20 49
3799.34 50
3799.48 50
3799.62 50
3799.76 50
3799.90 51
3800.05 52
3800.19 55
3800.33 58
3800.47 63
3800.61 68
3800.75 73
3800.89 78
3801.03 83
3801.18 86
3801.32 87
3801.46 88
3801.60 88
3801.74 87
3801.88 86
3802.02 85
3802.17 85
3802.31 85
3802.45 84
3802.59 82
3802.73 79
3802.87 76
3803.01 72
3803.16 69
3803.30 66
3803.44 64
3803.58 64
3803.72 66
3803.86 69
3804.00 75
3804.15 81
3804.29 88
3804.43 93
3804.57 98
3804.71 100
3804.85 99
3804.99 95
3805.14 89
3805.28 81
3805.42 73
3805.56 66
3805.70 59
3805.84 53
3805.98 49
3806.13 46
3806.27 45
3806.41 44
3806.55 45
3806.69 45
3806.83 46
3806.97 45
3807.12 45
3807.26 44
3807.40 43
3807.54 42
3807.68 43
3807.82 45
3807.96 47
3808.11 49
3808.25 49
3808.39 47
3808.53 42
3808.67 35
3808.81 26
3808.96 17
3809.10 10
3809.24 6
3809.38 6
3809.52 11
3809.66 19
3809.80 30
3809.95 42
3810.09 55
3810.23 68
3810.37 80
3810.51 90
3810.65 98
3810.80 104
3810.94 107
3811.08 106
3811.22 102
3811.36 96
3811.50 88
3811.64 78
3811.79 69
3811.93 60
3812.07 51
3812.21 44
3812.35 39
3812.49 33
3812.64 29
3812.78 26
3812.92 24
3813.06 23
3813.20 24
3813.34 26
3813.49 29
3813.63 32
3813.77 34
3813.91 36
3814.05 36
3814.19 37
3814.33 37
3814.48 39
3814.62 42
3814.76 47
3814.90 51
3815.04 56
3815.18 58
3815.33 58
3815.47 56
3815.61 52
3815.75 46
3815.89 40
3816.03 33
3816.18 26
3816.32 20
3816.46 15
3816.60 11
3816.74 8
3816.88 7
3817.03 8
3817.17 12
3817.31 19
3817.45 28
3817.59 37
3817.73 46
3817.88 54
3818.02 59
3818.16 60
3818.30 58
3818.44 54
3818.58 48
3818.73 43
3818.87 38
3819.01 36
3819.15 35
3819.29 38
3819.43 42
3819.58 47
3819.72 52
3819.86 57
3820.00 61
3820.14 63
3820.29 63
3820.43 60
3820.57 54
3820.71 47
3820.85 40
3820.99 33
3821.14 29
3821.28 27
3821.42 28
3821.56 31
3821.70 36
3821.84 40
3821.99 43
3822.13 43
3822.27 42
3822.41 39
3822.55 35
3822.69 31
3822.84 28
3822.98 25
3823.12 23
3823.26 22
3823.40 22
3823.55 22
3823.69 22
3823.83 22
3823.97 22
3824.11 22
3824.25 21
3824.40 19
3824.54 18
3824.68 15
3824.82 13
3824.96 10
3825.11 7
3825.25 4
3825.39 2
3825.53 0
3825.67 1
3825.81 3
3825.96 6
3826.10 9
3826.24 11
3826.38 13
3826.52 12
3826.67 10
3826.81 7
3826.95 5
3827.09 4
3827.23 5
3827.37 6
3827.52 9
3827.66 10
3827.80 10
3827.94 7
3828.08 3
3828.23 0
3828.37 0
3828.51 0
3828.65 0
3828.79 0
3828.94 0
3829.08 0
3829.22 6
3829.36 12
3829.50 15
3829.64 17
3829.79 16
3829.93 13
3830.07 9
3830.21 6
3830.35 3
3830.50 3
3830.64 4
3830.78 7
3830.92 12
3831.06 16
3831.21 20
3831.35 22
3831.49 22
3831.63 21
3831.77 17
3831.92 14
3832.06 10
3832.20 7
3832.34 4
3832.48 2
3832.63 1
3832.77 1
3832.91 1
3833.05 3
3833.19 5
3833.33 9
3833.48 12
3833.62 16
3833.76 18
3833.90 19
3834.04 19
3834.19 18
3834.33 18
3834.47 18
3834.61 20
3834.75 24
3834.90 31
3835.04 37
3835.18 44
3835.32 49
3835.46 52
3835.61 53
3835.75 51
3835.89 47
3836.03 43
3836.17 38
3836.32 35
3836.46 32
3836.60 30
3836.74 29
3836.88 27
3837.03 25
3837.17 23
3837.31 20
3837.45 17
3837.60 14
3837.74 12
3837.88 10
3838.02 11
3838.16 13
3838.31 17
3838.45 23
3838.59 28
3838.73 33
3838.87 37
3839.02 39
3839.16 39
3839.30 38
3839.44 38
3839.58 37
3839.73 39
3839.87 41
3840.01 44
3840.15 47
3840.29 50
3840.44 52
3840.58 54
3840.72 54
3840.86 53
3841.01 52
3841.15 50
3841.29 47
3841.43 43
3841.57 38
3841.72 32
3841.86 26
3842.00 21
3842.14 16
3842.28 13
3842.43 11
3842.57 12
3842.71 15
3842.85 20
3842.99 26
3843.14 33
3843.28 39
3843.42 45
3843.56 50
3843.71 54
3843.85 57
3843.99 60
3844.13 61
3844.27 62
3844.42 62
3844.56 61
3844.70 60
3844.84 58
3844.99 55
3845.13 52
3845.27 48
3845.41 45
3845.55 43
3845.70 42
3845.84 42
3845.98 44
3846.12 47
3846.26 50
3846.41 53
3846.55 55
3846.69 55
3846.83 55
3846.98 53
3847.12 50
3847.26 46
3847.40 42
3847.54 36
3847.69 31
3847.83 25
3847.97 21
3848.11 18
3848.26 18
3848.40 20
3848.54 24
3848.68 29
3848.83 34
3848.97 40
3849.11 45
3849.25 50
3849.39 55
3849.54 60
3849.68 64
3849.82 69
3849.96 73
3850.11 77
3850.25 81
3850.39 84
3850.53 86
3850.67 87
3850.82 86
3850.96 85
3851.10 81
3851.24 77
3851.39 71
3851.53 64
3851.67 56
3851.81 47
3851.96 38
3852.10 29
3852.24 22
3852.38 16
3852.52 11
3852.67 8
3852.81 6
3852.95 5
3853.09 4
3853.24 2
3853.38 1
3853.52 0
3853.66 0
3853.81 0
3853.95 0
3854.09 0
3854.23 0
3854.38 0
3854.52 1
3854.66 3
3854.80 4
3854.94 5
3855.09 5
3855.23 4
3855.37 4
3855.51 4
3855.66 4
3855.80 5
3855.94 5
3856.08 6
3856.23 6
3856.37 7
3856.51 7
3856.65 7
3856.80 8
3856.94 9
3857.08 10
3857.22 12
3857.37 13
3857.51 14
3857.65 17
3857.79 20
3857.93 25
3858.08 32
3858.22 39
3858.36 46
3858.50 53
3858.65 57
3858.79 59
3858.93 59
3859.07 57
3859.22 54
3859.36 50
3859.50 46
3859.64 43
3859.79 40
3859.93 38
3860.07 35
3860.21 32
3860.36 28
3860.50 25
3860.64 21
3860.78 17
3860.93 14
3861.07 11
3861.21 8
3861.35 6
3861.50 4
3861.64 3
3861.78 1
3861.92 1
3862.07 0
3862.21 1
3862.35 1
3862.49 3
3862.64 5
3862.78 8
3862.92 12
3863.06 17
3863.21 22
3863.35 28
3863.49 34
3863.63 40
3863.78 45
3863.92 50
3864.06 53
3864.20 56
3864.35 58
3864.49 59
3864.63 60
3864.77 59
3864.92 58
3865.06 55
3865.20 51
3865.34 46
3865.49 40
3865.63 33
3865.77 26
3865.91 19
3866.06 14
3866.20 11
3866.34 8
3866.48 7
3866.63 7
3866.77 7
3866.91 7
3867.06 7
3867.20 8
3867.34 8
3867.48 8
3867.63 8
3867.77 9
3867.91 10
3868.05 11
3868.20 12
3868.34 12
3868.48 13
3868.62 13
3868.77 13
3868.91 14
3869.05 15
3869.19 17
3869.34 20
3869.48 24
3869.62 28
3869.77 33
3869.91 36
3870.05 39
3870.19 41
3870.34 42
3870.48 43
3870.62 43
3870.76 44
3870.91 45
3871.05 46
3871.19 49
3871.33 51
3871.48 55
3871.62 58
3871.76 62
3871.90 64
3872.05 64
3872.19 63
3872.33 61
3872.48 56
3872.62 49
3872.76 42
3872.90 34
3873.05 26
3873.19 18
3873.33 11
3873.47 4
3873.62 0
3873.76 0
3873.90 0
3874.05 0
3874.19 0
3874.33 0
3874.47 0
3874.62 0
3874.76 1
3874.90 2
3875.04 4
3875.19 5
3875.33 8
3875.47 11
3875.62 16
3875.76 22
3875.90 29
3876.04 37
3876.19 44
3876.33 49
3876.47 52
3876.61 53
3876.76 50
3876.90 46
3877.04 41
3877.19 37
3877.33 34
3877.47 32
3877.61 33
3877.76 35
3877.90 37
3878.04 40
3878.19 43
3878.33 45
3878.47 47
3878.61 48
3878.76 50
3878.90 51
3879.04 51
3879.19 50
3879.33 48
3879.47 45
3879.61 42
3879.76 40
3879.90 39
3880.04 39
3880.18 41
3880.33 44
3880.47 46
3880.61 46
3880.76 44
3880.90 41
3881.04 38
3881.18 35
3881.33 33
3881.47 32
3881.61 33
3881.76 36
3881.90 38
3882.04 40
3882.18 40
3882.33 41
3882.47 40
3882.61 40
3882.76 39
3882.90 38
3883.04 36
3883.18 34
3883.33 31
3883.47 28
3883.61 24
3883.76 22
3883.90 20
3884.04 19
3884.19 18
3884.33 18
3884.47 18
3884.61 17
3884.76 17
3884.90 16
3885.04 15
3885.19 15
3885.33 15
3885.47 15
3885.61 16
3885.76 17
3885.90 19
3886.04 22
3886.19 26
3886.33 31
3886.47 36
3886.62 41
3886.76 44
3886.90 46
3887.04 46
3887.19 45
3887.33 42
3887.47 39
3887.62 36
3887.76 34
3887.90 32
3888.04 31
3888.19 30
3888.33 29
3888.47 28
3888.62 28
3888.76 28
3888.90 29
3889.05 32
3889.19 34
3889.33 36
3889.47 37
3889.62 36
3889.76 35
3889.90 33
3890.05 32
3890.19 32
3890.33 35
3890.48 40
3890.62 46
3890.76 52
3890.90 57
3891.05 61
3891.19 62
3891.33 61
3891.48 59
3891.62 58
3891.76 58
3891.91 60
3892.05 64
3892.19 68
3892.34 72
3892.48 74
3892.62 73
3892.76 70
3892.91 64
3893.05 57
3893.19 51
3893.34 46
3893.48 43
3893.62 44
3893.77 46
3893.91 50
3894.05 54
3894.20 57
3894.34 59
3894.48 59
3894.62 58
3894.77 57
3894.91 56
3895.05 56
3895.20 57
3895.34 58
3895.48 59
3895.63 59
3895.77 58
3895.91 55
3896.06 51
3896.20 47
3896.34 42
3896.49 37
3896.63 33
3896.77 30
3896.91 27
3897.06 25
3897.20 24
3897.34 24
3897.49 25
3897.63 27
3897.77 29
3897.92 31
3898.06 32
3898.20 32
3898.35 31
3898.49 30
3898.63 29
3898.78 29
3898.92 29
3899.06 29
3899.21 31
3899.35 33
3899.49 35
3899.63 37
3899.78 39
3899.92 42
3900.06 45
3900.21 48
3900.35 52
3900.49 56
3900.64 58
3900.78 59
3900.92 59
3901.07 56
3901.21 51
3901.35 46
3901.50 40
3901.64 34
3901.78 31
3901.93 29
3902.07 30
3902.21 33
3902.36 39
3902.50 46
3902.64 53
3902.79 59
3902.93 63
3903.07 64
3903.22 62
3903.36 57
3903.50 51
3903.64 44
3903.79 38
3903.93 33
3904.07 31
3904.22 30
3904.36 31
3904.50 33
3904.65 35
3904.79 37
3904.93 38
3905.08 38
3905.22 39
3905.36 40
3905.51 43
3905.65 46
3905.79 50
3905.94 54
3906.08 57
3906.22 58
3906.37 57
3906.51 55
3906.65 54
3906.80 53
3906.94 54
3907.08 56
3907.23 59
3907.37 63
3907.51 65
3907.66 66
3907.80 65
3907.94 62
3908.09 60
3908.23 57
3908.37 54
3908.52 52
3908.66 49
3908.80 46
3908.95 43
3909.09 39
3909.23 36
3909.38 34
3909.52 32
3909.66 33
3909.81 34
3909.95 36
3910.09 37
3910.24 38
3910.38 37
3910.52 37
3910.67 36
3910.81 35
3910.95 35
3911.10 35
3911.24 34
3911.39 33
3911.53 30
3911.67 25
3911.82 18
3911.96 11
3912.10 4
3912.25 0
3912.39 0
3912.53 0
3912.68 0
3912.82 0
3912.96 3
3913.11 7
3913.25 9
3913.39 11
3913.54 11
3913.68 11
3913.82 12
3913.97 13
3914.11 16
3914.25 21
3914.40 26
3914.54 30
3914.68 34
3914.83 35
3914.97 35
3915.11 34
3915.26 31
3915.40 27
3915.55 23
3915.69 19
3915.83 16
3915.98 13
3916.12 12
3916.26 12
3916.41 14
3916.55 18
3916.69 22
3916.84 27
3916.98 30
3917.12 33
3917.27 34
3917.41 33
3917.55 30
3917.70 27
3917.84 24
3917.98 21
3918.13 20
3918.27 20
3918.42 21
3918.56 24
3918.70 27
3918.85 30
3918.99 32
3919.13 34
3919.28 35
3919.42 37
3919.56 38
3919.71 39
3919.85 41
3919.99 41
3920.14 41
3920.28 38
3920.42 34
3920.57 29
3920.71 23
3920.86 17
3921.00 12
3921.14 7
3921.29 3
3921.43 0
3921.57 0
3921.72 0
3921.86 0
3922.00 0
3922.15 0
3922.29 0
3922.44 0
3922.58 0
3922.72 1
3922.87 5
3923.01 10
3923.15 15
3923.30 20
3923.44 24
3923.58 28
3923.73 31
3923.87 33
3924.02 34
3924.16 34
3924.30 33
3924.45 32
3924.59 31
3924.73 29
3924.88 28
3925.02 26
3925.16 26
3925.31 26
3925.45 26
3925.60 27
3925.74 28
3925.88 29
3926.03 31
3926.17 33
3926.31 36
3926.46 39
3926.60 43
3926.74 45
3926.89 47
3927.03 46
3927.18 43
3927.32 39
3927.46 34
3927.61 29
3927.75 26
3927.89 25
3928.04 28
3928.18 32
3928.33 39
3928.47 47
3928.61 54
3928.76 60
3928.90 64
3929.04 67
3929.19 67
3929.33 65
3929.48 62
3929.62 57
3929.76 50
3929.91 43
3930.05 35
3930.19 29
3930.34 24
3930.48 20
3930.63 18
3930.77 18
3930.91 17
3931.06 17
3931.20 17
3931.34 15
3931.49 13
3931.63 12
3931.78 10
3931.92 10
3932.06 10
3932.21 12
3932.35 16
3932.49 21
3932.64 26
3932.78 33
3932.93 39
3933.07 46
3933.21 51
3933.36 55
3933.50 58
3933.64 59
3933.79 58
3933.93 57
3934.08 55
3934.22 53
3934.36 50
3934.51 47
3934.65 42
3934.80 37
3934.94 30
3935.08 24
3935.23 19
3935.37 15
3935.51 14
3935.66 15
3935.80 18
3935.95 23
3936.09 28
3936.23 32
3936.38 35
3936.52 37
3936.67 37
3936.81 36
3936.95 35
3937.10 34
3937.24 34
3937.38 35
3937.53 37
3937.67 39
3937.82 41
3937.96 42
3938.10 42
3938.25 41
3938.39 39
3938.54 37
3938.68 34
3938.82 31
3938.97 27
3939.11 24
3939.26 19
3939.40 15
3939.54 12
3939.69 9
3939.83 9
3939.98 10
3940.12 12
3940.26 15
3940.41 19
3940.55 21
3940.69 23
3940.84 23
3940.98 22
3941.13 19
3941.27 16
3941.41 12
3941.56 9
3941.70 6
3941.85 5
3941.99 4
3942.13 5
3942.28 8
3942.42 13
3942.57 18
3942.71 23
3942.85 27
3943.00 29
3943.14 29
3943.29 27
3943.43 24
3943.57 20
3943.72 16
3943.86 13
3944.01 12
3944.15 11
3944.29 11
3944.44 11
3944.58 11
3944.73 11
3944.87 12
3945.01 13
3945.16 15
3945.30 17
3945.45 20
3945.59 23
3945.73 24
3945.88 23
3946.02 21
3946.17 16
3946.31 10
3946.45 4
3946.60 0
3946.74 0
3946.89 0
3947.03 0
3947.18 0
3947.32 0
3947.46 0
3947.61 0
3947.75 2
3947.90 11
3948.04 22
3948.18 35
3948.33 48
3948.47 59
3948.62 68
3948.76 73
3948.90 74
3949.05 71
3949.19 66
3949.34 61
3949.48 55
3949.62 51
3949.77 48
3949.91 46
3950.06 45
3950.20 45
3950.35 46
3950.49 46
3950.63 47
3950.78 47
3950.92 47
3951.07 46
3951.21 45
3951.35 42
3951.50 38
3951.64 33
3951.79 27
3951.93 22
3952.07 18
3952.22 15
3952.36 14
3952.51 14
3952.65 16
3952.80 18
3952.94 19
3953.08 20
3953.23 20
3953.37 19
3953.52 17
3953.66 15
3953.80 13
3953.95 12
3954.09 12
3954.24 13
3954.38 14
3954.53 17
3954.67 20
3954.81 24
3954.96 28
3955.10 32
3955.25 35
3955.39 38
3955.54 40
3955.68 41
3955.82 42
3955.97 43
3956.11 45
3956.26 47
3956.40 49
3956.54 50
3956.69 50
3956.83 50
3956.98 49
3957.12 47
3957.27 47
3957.41 48
3957.55 50
3957.70 54
3957.84 58
3957.99 61
3958.13 62
3958.28 60
3958.42 57
3958.56 51
3958.71 46
3958.85 42
3959.00 41
3959.14 42
3959.29 45
3959.43 50
3959.57 55
3959.72 60
3959.86 64
3960.01 65
3960.15 65
3960.30 63
3960.44 60
3960.58 57
3960.73 54
3960.87 52
3961.02 51
3961.16 51
3961.31 51
3961.45 50
3961.59 48
3961.74 45
3961.88 41
3962.03 37
3962.17 33
3962.32 31
3962.46 31
3962.60 33
3962.75 36
3962.89 40
3963.04 43
3963.18 45
3963.33 47
3963.47 46
3963.62 45
3963.76 42
3963.90 39
3964.05 36
3964.19 33
3964.34 31
3964.48 28
3964.63 25
3964.77 21
3964.91 17
3965.06 11
3965.20 5
3965.35 0
3965.49 0
3965.64 0
3965.78 0
3965.93 0
3966.07 0
3966.21 0
3966.36 0
3966.50 3
3966.65 8
3966.79 13
3966.94 19
3967.08 26
3967.23 33
3967.37 39
3967.51 44
3967.66 47
3967.80 49
3967.95 48
3968.09 45
3968.24 41
3968.38 36
3968.53 30
3968.67 23
3968.81 17
3968.96 11
3969.10 7
3969.25 4
3969.39 2
3969.54 0
3969.68 0
3969.83 0
3969.97 0
3970.11 0
3970.26 0
3970.40 0
3970.55 0
3970.69 0
3970.84 1
3970.98 3
3971.13 5
3971.27 6
3971.41 7
3971.56 7
3971.70 7
3971.85 8
3971.99 8
3972.14 9
3972.28 10
3972.43 10
3972.57 10
3972.72 9
3972.86 8
3973.00 7
3973.15 6
3973.29 5
3973.44 6
3973.58 8
3973.73 12
3973.87 18
3974.02 25
3974.16 32
3974.31 39
3974.45 44
3974.59 48
3974.74 50
3974.88 51
3975.03 51
3975.17 52
3975.32 54
3975.46 57
3975.61 61
3975.75 65
3975.90 69
3976.04 71
3976.18 72
3976.33 71
3976.47 69
3976.62 66
3976.76 64
3976.91 62
3977.05 60
3977.20 58
3977.34 57
3977.49 55
3977.63 55
3977.78 54
3977.92 54
3978.06 55
3978.21 56
3978.35 58
3978.50 60
3978.64 62
3978.79 64
3978.93 64
3979.08 64
3979.22 62
3979.37 59
3979.51 55
3979.66 50
3979.80 47
3979.94 44
3980.09 42
3980.23 42
3980.38 42
3980.52 43
3980.67 44
3980.81 45
3980.96 46
3981.10 46
3981.25 46
3981.39 45
3981.54 45
3981.68 44
3981.83 44
3981.97 43
3982.12 43
3982.26 43
3982.40 42
3982.55 42
3982.69 41
3982.84 40
3982.98 39
3983.13 37
3983.27 34
3983.42 32
3983.56 30
3983.71 28
3983.85 26
3984.00 25
3984.14 24
3984.29 24
3984.43 24
3984.58 25
3984.72 26
3984.86 26
3985.01 27
3985.15 27
3985.30 26
3985.44 26
3985.59 25
3985.73 26
3985.88 26
3986.02 28
3986.17 29
3986.31 31
3986.46 32
3986.60 33
3986.75 33
3986.89 32
3987.04 32
3987.18 33
3987.33 33
3987.47 34
3987.62 34
3987.76 33
3987.91 32
3988.05 29
3988.19 26
3988.34 22
3988.48 18
3988.63 15
3988.77 13
3988.92 12
3989.06 11
3989.21 11
3989.35 12
3989.50 14
3989.64 17
3989.79 21
3989.93 24
3990.08 27
3990.22 29
3990.37 30
3990.51 31
3990.66 31
3990.80 32
3990.95 33
3991.09 35
3991.24 37
3991.38 39
3991.53 41
3991.67 43
3991.82 45
3991.96 47
3992.11 51
3992.25 54
3992.40 58
3992.54 61
3992.69 62
3992.83 62
3992.97 61
3993.12 59
3993.26 56
3993.41 55
3993.55 54
3993.70 55
3993.84 58
3993.99 61
3994.13 64
3994.28 68
3994.42 71
3994.57 75
3994.71 79
3994.86 81
3995.00 83
3995.15 83
3995.29 80
3995.44 76
3995.58 71
3995.73 64
3995.87 57
3996.02 50
3996.16 43
3996.31 36
3996.45 28
3996.60 20
3996.74 13
3996.89 6
3997.03 2
3997.18 0
3997.32 0
3997.47 4
3997.61 11
3997.76 21
3997.90 31
3998.05 41
3998.19 49
3998.34 54
3998.48 57
3998.63 57
3998.77 56
3998.92 55
3999.06 55
3999.21 57
3999.35 61
3999.50 67
3999.64 75
3999.79 81
3999.93 86
4000.08 88
4000.22 86
4000.37 81
4000.51 73
4000.66 63
4000.80 54
4000.95 45
4001.09 39
4001.24 34
4001.38 31
4001.53 29
4001.67 27
4001.82 25
4001.96 21
4002.11 18
4002.25 13
4002.40 10
4002.54 7
4002.69 6
4002.83 7
4002.98 9
4003.12 13
4003.27 17
4003.41 22
4003.56 26
4003.70 29
4003.85 32
4003.99 35
4004.14 38
4004.28 41
4004.43 43
4004.57 44
4004.72 43
4004.87 41
4005.01 38
4005.16 33
4005.30 29
4005.45 25
4005.59 22
4005.74 20
4005.88 21
4006.03 24
4006.17 28
4006.32 34
4006.46 39
4006.61 44
4006.75 47
4006.90 49
4007.04 50
4007.19 51
4007.33 51
4007.48 51
4007.62 50
4007.77 50
4007.91 50
4008.06 50
4008.20 50
4008.35 50
4008.49 52
4008.64 53
4008.78 54
4008.93 54
4009.07 54
4009.22 53
4009.36 53
4009.51 52
4009.66 52
4009.80 53
4009.95 53
4010.09 52
4010.24 50
4010.38 48
4010.53 43
4010.67 39
4010.82 34
4010.96 29
4011.11 25
4011.25 21
4011.40 19
4011.54 17
4011.69 17
4011.83 19
4011.98 22
4012.12 26
4012.27 32
4012.41 38
4012.56 44
4012.71 49
4012.85 53
4013.00 55
4013.14 57
4013.29 57
4013.43 57
4013.58 57
4013.72 57
4013.87 58
4014.01 58
4014.16 57
4014.30 56
4014.45 53
4014.59 51
4014.74 48
4014.88 47
4015.03 46
4015.17 46
4015.32 49
4015.47 52
4015.61 56
4015.76 59
4015.90 61
4016.05 61
4016.19 60
4016.34 56
4016.48 52
4016.63 47
4016.77 41
4016.92 36
4017.06 31
4017.21 26
4017.35 21
4017.50 18
4017.65 17
4017.79 17
4017.94 20
4018.08 24
4018.23 29
4018.37 32
4018.52 34
4018.66 34
4018.81 32
4018.95 29
4019.10 25
4019.24 22
4019.39 21
4019.53 20
4019.68 20
4019.83 21
4019.97 23
4020.12 25
4020.26 27
4020.41 30
4020.55 33
4020.70 37
4020.84 40
4020.99 44
4021.13 46
4021.28 48
4021.43 49
4021.57 50
4021.72 51
4021.86 52
4022.01 52
4022.15 52
4022.30 51
4022.44 49
4022.59 47
4022.73 43
4022.88 40
4023.02 36
4023.17 34
4023.32 31
4023.46 29
4023.61 26
4023.75 22
4023.90 19
4024.04 15
4024.19 11
4024.33 9
4024.48 7
4024.62 7
4024.77 6
4024.92 5
4025.06 4
4025.21 1
4025.35 0
4025.50 0
4025.64 0
4025.79 0
4025.93 0
4026.08 0
4026.23 0
4026.37 6
4026.52 14
4026.66 22
4026.81 30
4026.95 37
4027.10 42
4027.24 45
4027.39 48
4027.53 49
4027.68 48
4027.83 48
4027.97 46
4028.12 44
4028.26 41
4028.41 38
4028.55 35
4028.70 32
4028.84 29
4028.99 28
4029.14 27
4029.28 28
4029.43 31
4029.57 34
4029.72 38
4029.86 41
4030.01 45
4030.15 48
4030.30 51
4030.45 55
4030.59 59
4030.74 63
4030.88 69
4031.03 76
4031.17 83
4031.32 90
4031.46 95
4031.61 98
4031.76 98
4031.90 97
4032.05 93
4032.19 89
4032.34 84
4032.48 79
4032.63 73
4032.78 67
4032.92 60
4033.07 53
4033.21 45
4033.36 38
4033.50 32
4033.65 27
4033.79 23
4033.94 21
4034.09 19
4034.23 18
4034.38 17
4034.52 16
4034.67 17
4034.81 19
4034.96 23
4035.11 27
4035.25 31
4035.40 34
4035.54 35
4035.69 34
4035.83 31
4035.98 27
4036.13 22
4036.27 19
4036.42 17
4036.56 17
4036.71 19
4036.85 23
4037.00 27
4037.14 30
4037.29 33
4037.44 35
4037.58 37
4037.73 38
4037.87 38
4038.02 37
4038.16 36
4038.31 34
4038.46 31
4038.60 28
4038.75 24
4038.89 22
4039.04 21
4039.18 21
4039.33 22
4039.48 23
4039.62 25
4039.77 26
4039.91 26
4040.06 25
4040.20 23
4040.35 22
4040.50 21
4040.64 20
4040.79 21
4040.93 22
4041.08 24
4041.23 26
4041.37 28
4041.52 29
4041.66 29
4041.81 29
4041.95 26
4042.10 23
4042.25 20
4042.39 18
4042.54 16
4042.68 16
4042.83 17
4042.97 19
4043.12 21
4043.27 22
4043.41 23
4043.56 22
4043.70 20
4043.85 18
4044.00 18
4044.14 19
4044.29 23
4044.43 28
4044.58 34
4044.72 39
4044.87 42
4045.02 43
4045.16 42
4045.31 39
4045.45 35
4045.60 32
4045.75 29
4045.89 27
4046.04 25
4046.18 23
4046.33 21
4046.47 19
4046.62 17
4046.77 17
4046.91 19
4047.06 23
4047.20 30
4047.35 37
4047.50 45
4047.64 52
4047.79 58
4047.93 62
4048.08 63
4048.23 64
4048.37 63
4048.52 62
4048.66 60
4048.81 58
4048.95 56
4049.10 53
4049.25 50
4049.39 47
4049.54 43
4049.68 41
4049.83 39
4049.98 39
4050.12 41
4050.27 45
4050.41 50
4050.56 55
4050.71 61
4050.85 64
4051.00 66
4051.14 65
4051.29 64
4051.44 63
4051.58 63
4051.73 66
4051.87 71
4052.02 77
4052.17 84
4052.31 88
4052.46 90
4052.60 88
4052.75 84
4052.90 77
4053.04 70
4053.19 63
4053.33 56
4053.48 51
4053.63 45
4053.77 40
4053.92 36
4054.06 32
4054.21 28
4054.36 26
4054.50 25
4054.65 24
4054.79 24
4054.94 24
4055.09 24
4055.23 24
4055.38 25
4055.52 26
4055.67 28
4055.82 32
4055.96 37
4056.11 44
4056.25 50
4056.40 57
4056.55 62
4056.69 66
4056.84 68
4056.98 68
4057.13 67
4057.28 65
4057.42 61
4057.57 57
4057.71 53
4057.86 50
4058.01 46
4058.15 44
4058.30 44
4058.44 44
4058.59 45
4058.74 47
4058.88 48
4059.03 49
4059.17 50
4059.32 51
4059.47 52
4059.61 52
4059.76 52
4059.91 52
4060.05 50
4060.20 47
4060.34 42
4060.49 38
4060.64 33
4060.78 30
4060.93 27
4061.07 25
4061.22 23
4061.37 21
4061.51 18
4061.66 15
4061.80 11
4061.95 8
4062.10 6
4062.24 6
4062.39 6
4062.54 9
4062.68 12
4062.83 17
4062.97 22
4063.12 28
4063.27 33
4063.41 39
4063.56 43
4063.70 46
4063.85 48
4064.00 48
4064.14 48
4064.29 47
4064.44 45
4064.58 44
4064.73 42
4064.87 41
4065.02 40
4065.17 39
4065.31 38
4065.46 37
4065.61 37
4065.75 35
4065.90 35
4066.04 34
4066.19 33
4066.34 33
4066.48 34
4066.63 33
4066.78 33
4066.92 32
4067.07 30
4067.21 29
4067.36 28
4067.51 28
4067.65 29
4067.80 32
4067.95 35
4068.09 39
4068.24 43
4068.38 46
4068.53 48
4068.68 49
4068.82 48
4068.97 46
4069.12 44
4069.26 41
4069.41 39
4069.55 36
4069.70 34
4069.85 32
4069.99 29
4070.14 27
4070.29 26
4070.43 25
4070.58 24
4070.72 24
4070.87 24
4071.02 24
4071.16 24
4071.31 24
4071.46 24
4071.60 23
4071.75 21
4071.89 19
4072.04 18
4072.19 17
4072.33 18
4072.48 21
4072.63 26
4072.77 34
4072.92 43
4073.07 51
4073.21 59
4073.36 64
4073.50 66
4073.65 65
4073.80 62
4073.94 57
4074.09 51
4074.24 46
4074.38 41
4074.53 37
4074.68 35
4074.82 32
4074.97 31
4075.11 30
4075.26 30
4075.41 30
4075.55 31
4075.70 33
4075.85 35
4075.99 38
4076.14 41
4076.29 43
4076.43 45
4076.58 46
4076.72 47
4076.87 49
4077.02 50
4077.16 51
4077.31 52
4077.46 53
4077.60 52
4077.75 51
4077.90 51
4078.04 51
4078.19 52
4078.34 54
4078.48 55
4078.63 57
4078.77 58
4078.92 58
4079.07 57
4079.21 56
4079.36 55
4079.51 53
4079.65 51
4079.80 49
4079.95 46
4080.09 42
4080.24 37
4080.39 33
4080.53 28
4080.68 24
4080.83 20
4080.97 19
4081.12 18
4081.26 18
4081.41 20
4081.56 23
4081.70 28
4081.85 35
4082.00 42
4082.14 49
4082.29 55
4082.44 58
4082.58 59
4082.73 57
4082.88 53
4083.02 49
4083.17 45
4083.32 42
4083.46 40
4083.61 40
4083.76 42
4083.90 45
4084.05 49
4084.20 54
4084.34 59
4084.49 63
4084.63 66
4084.78 67
4084.93 66
4085.07 63
4085.22 58
4085.37 52
4085.51 46
4085.66 40
4085.81 35
4085.95 31
4086.10 29
4086.25 28
4086.39 28
4086.54 29
4086.69 30
4086.83 31
4086.98 32
4087.13 32
4087.27 32
4087.42 32
4087.57 33
4087.71 33
4087.86 34
4088.01 34
4088.15 34
4088.30 34
4088.45 34
4088.59 33
4088.74 34
4088.89 35
4089.03 37
4089.18 39
4089.33 42
4089.47 43
4089.62 44
4089.77 43
4089.91 42
4090.06 40
4090.21 38
4090.35 38
4090.50 38
4090.65 40
4090.79 41
4090.94 43
4091.09 44
4091.23 44
4091.38 42
4091.53 39
4091.67 35
4091.82 31
4091.97 26
4092.11 21
4092.26 15
4092.41 9
4092.55 4
4092.70 0
4092.85 0
4092.99 0
4093.14 0
4093.29 0
4093.43 0
4093.58 0
4093.73 0
4093.87 2
4094.02 5
4094.17 9
4094.31 12
4094.46 14
4094.61 16
4094.75 17
4094.90 18
4095.05 17
4095.19 16
4095.34 14
4095.49 11
4095.63 9
4095.78 7
4095.93 6
4096.07 7
4096.22 10
4096.37 15
4096.51 20
4096.66 26
4096.81 30
4096.95 34
4097.10 36
4097.25 36
4097.39 35
4097.54 33
4097.69 31
4097.84 30
4097.98 28
4098.13 28
4098.28 27
4098.42 27
4098.57 26
4098.72 25
4098.86 25
4099.01 24
4099.16 24
4099.30 25
4099.45 26
4099.60 27
4099.74 28
4099.89 28
4100.04 28
4100.18 27
4100.33 26
4100.48 23
4100.62 20
4100.77 16
4100.92 11
4101.06 7
4101.21 2
4101.36 0
4101.51 0
4101.65 0
4101.80 0
4101.95 0
4102.09 0
4102.24 1
4102.39 6
4102.53 12
4102.68 18
4102.83 24
4102.97 28
4103.12 31
4103.27 33
4103.41 34
4103.56 35
4103.71 35
4103.86 35
4104.00 35
4104.15 35
4104.30 36
4104.44 36
4104.59 37
4104.74 38
4104.88 38
4105.03 38
4105.18 37
4105.32 36
4105.47 34
4105.62 32
4105.77 30
4105.91 30
4106.06 30
4106.21 32
4106.35 34
4106.50 37
4106.65 38
4106.79 39
4106.94 38
4107.09 38
4107.23 38
4107.38 40
4107.53 43
4107.68 48
4107.82 55
4107.97 63
4108.12 71
4108.26 79
4108.41 86
4108.56 92
4108.70 96
4108.85 99
4109.00 99
4109.15 98
4109.29 95
4109.44 91
4109.59 85
4109.73 79
4109.88 72
4110.03 66
4110.17 62
4110.32 60
4110.47 60
4110.62 63
4110.76 68
4110.91 74
4111.06 82
4111.20 89
4111.35 96
4111.50 101
4111.64 105
4111.79 107
4111.94 109
4112.09 109
4112.23 109
4112.38 108
4112.53 108
4112.67 106
4112.82 105
4112.97 102
4113.12 99
4113.26 96
4113.41 93
4113.56 89
4113.70 86
4113.85 82
4114.00 79
4114.14 77
4114.29 76
4114.44 75
4114.59 75
4114.73 76
4114.88 76
4115.03 76
4115.17 76
4115.32 76
4115.47 75
4115.62 74
4115.76 73
4115.91 72
4116.06 72
4116.20 73
4116.35 74
4116.50 76
4116.65 77
4116.79 78
4116.94 78
4117.09 77
4117.23 75
4117.38 71
4117.53 66
4117.68 62
4117.82 58
4117.97 55
4118.12 53
4118.26 51
4118.41 49
4118.56 48
4118.71 46
4118.85 46
4119.00 47
4119.15 49
4119.29 54
4119.44 60
4119.59 67
4119.74 74
4119.88 81
4120.03 86
4120.18 89
4120.32 89
4120.47 87
4120.62 82
4120.77 75
4120.91 66
4121.06 58
4121.21 51
4121.35 45
4121.50 42
4121.65 41
4121.80 42
4121.94 44
4122.09 48
4122.24 51
4122.39 54
4122.53 55
4122.68 55
4122.83 53
4122.97 49
4123.12 45
4123.27 40
4123.42 35
4123.56 31
4123.71 29
4123.86 30
4124.00 32
4124.15 35
4124.30 40
4124.45 44
4124.59 48
4124.74 51
4124.89 53
4125.04 54
4125.18 54
4125.33 55
4125.48 55
4125.62 54
4125.77 54
4125.92 53
4126.07 52
4126.21 50
4126.36 48
4126.51 46
4126.66 44
4126.80 42
4126.95 41
4127.10 39
4127.25 38
4127.39 36
4127.54 33
4127.69 31
4127.83 30
4127.98 32
4128.13 35
4128.28 42
4128.42 50
4128.57 60
4128.72 71
4128.87 80
4129.01 87
4129.16 90
4129.31 91
4129.46 89
4129.60 85
4129.75 79
4129.90 74
4130.04 69
4130.19 65
4130.34 61
4130.49 59
4130.63 58
4130.78 57
4130.93 56
4131.08 56
4131.22 57
4131.37 58
4131.52 60
4131.67 63
4131.81 66
4131.96 70
4132.11 74
4132.26 76
4132.40 79
4132.55 80
4132.70 81
4132.84 81
4132.99 80
4133.14 77
4133.29 73
4133.43 68
4133.58 62
4133.73 55
4133.88 47
4134.02 40
4134.17 35
4134.32 31
4134.47 28
4134.61 28
4134.76 28
4134.91 30
4135.06 32
4135.20 35
4135.35 38
4135.50 43
4135.65 47
4135.79 53
4135.94 58
4136.09 63
4136.24 66
4136.38 68
4136.53 67
4136.68 64
4136.83 60
4136.97 54
4137.12 48
4137.27 42
4137.42 38
4137.56 36
4137.71 35
4137.86 37
4138.01 39
4138.15 42
4138.30 45
4138.45 47
4138.60 48
4138.74 49
4138.89 48
4139.04 47
4139.19 46
4139.33 45
4139.48 45
4139.63 44
4139.78 44
4139.92 43
4140.07 42
4140.22 41
4140.37 38
4140.51 34
4140.66 29
4140.81 25
4140.96 22
4141.10 20
4141.25 20
4141.40 21
4141.55 22
4141.69 24
4141.84 24
4141.99 25
4142.14 25
4142.28 26
4142.43 29
4142.58 32
4142.73 37
4142.88 43
4143.02 48
4143.17 52
4143.32 54
4143.47 54
4143.61 52
4143.76 48
4143.91 42
4144.06 37
4144.20 34
4144.35 32
4144.50 33
4144.65 37
4144.79 42
4144.94 48
4145.09 55
4145.24 60
4145.38 64
4145.53 66
4145.68 67
4145.83 66
4145.98 65
4146.12 63
4146.27 60
4146.42 57
4146.57 55
4146.71 52
4146.86 50
4147.01 49
4147.16 47
4147.30 46
4147.45 44
4147.60 42
4147.75 39
4147.89 35
4148.04 30
4148.19 25
4148.34 19
4148.49 13
4148.63 9
4148.78 6
4148.93 5
4149.08 6
4149.22 8
4149.37 10
4149.52 12
4149.67 13
4149.81 12
4149.96 11
4150.11 9
4150.26 7
4150.41 7
4150.55 9
4150.70 12
4150.85 15
4151.00 19
4151.14 22
4151.29 23
4151.44 22
4151.59 20
4151.74 16
4151.88 11
4152.03 6
4152.18 3
4152.33 1
4152.47 1
4152.62 4
4152.77 7
4152.92 11
4153.07 15
4153.21 18
4153.36 19
4153.51 19
4153.66 18
4153.80 17
4153.95 17
4154.10 17
4154.25 19
4154.40 21
4154.54 23
4154.69 25
4154.84 27
4154.99 29
4155.13 30
4155.28 30
4155.43 31
4155.58 33
4155.73 35
4155.87 38
4156.02 42
4156.17 47
4156.32 52
4156.46 58
4156.61 63
4156.76 68
4156.91 72
4157.06 75
4157.20 77
4157.35 78
4157.50 76
4157.65 74
4157.80 69
4157.94 63
4158.09 56
4158.24 49
4158.39 40
4158.53 32
4158.68 24
4158.83 16
4158.98 8
4159.13 1
4159.27 0
4159.42 0
4159.57 0
4159.72 0
4159.87 0
4160.01 0
4160.16 0
4160.31 0
4160.46 6
4160.61 15
4160.75 22
4160.90 28
4161.05 31
4161.20 31
4161.34 29
4161.49 26
4161.64 22
4161.79 19
4161.94 17
4162.08 16
4162.23 16
4162.38 17
4162.53 20
4162.68 23
4162.82 26
4162.97 29
4163.12 31
4163.27 32
4163.42 33
4163.56 33
4163.71 33
4163.86 32
4164.01 32
4164.16 32
4164.30 32
4164.45 31
4164.60 29
4164.75 26
4164.90 23
4165.04 18
4165.19 14
4165.34 10
4165.49 6
4165.64 3
4165.78 1
4165.93 1
4166.08 2
4166.23 4
4166.38 8
4166.52 13
4166.67 19
4166.82 26
4166.97 32
4167.12 37
4167.26 40
4167.41 41
4167.56 40
4167.71 37
4167.86 33
4168.00 28
4168.15 24
4168.30 22
4168.45 21
4168.60 23
4168.74 26
4168.89 30
4169.04 34
4169.19 37
4169.34 39
4169.48 41
4169.63 41
4169.78 41
4169.93 41
4170.08 42
4170.22 44
4170.37 46
4170.52 48
4170.67 48
4170.82 48
4170.97 46
4171.11 43
4171.26 39
4171.41 35
4171.56 32
4171.71 29
4171.85 27
4172.00 27
4172.15 27
4172.30 28
4172.45 29
4172.59 29
4172.74 29
4172.89 27
4173.04 24
4173.19 20
4173.33 15
4173.48 11
4173.63 7
4173.78 3
4173.93 0
4174.08 0
4174.22 0
4174.37 0
4174.52 0
4174.67 0
4174.82 0
4174.96 0
4175.11 0
4175.26 1
4175.41 4
4175.56 9
4175.71 13
4175.85 16
4176.00 18
4176.15 18
4176.30 15
4176.45 12
4176.59 8
4176.74 5
4176.89 3
4177.04 3
4177.19 5
4177.34 9
4177.48 13
4177.63 16
4177.78 19
4177.93 20
4178.08 20
4178.22 20
4178.37 20
4178.52 20
4178.67 20
4178.82 21
4178.97 23
4179.11 25
4179.26 27
4179.41 30
4179.56 33
4179.71 35
4179.86 36
4180.00 37
4180.15 37
4180.30 37
4180.45 38
4180.60 38
4180.74 40
4180.89 42
4181.04 44
4181.19 45
4181.34 46
4181.49 45
4181.63 43
4181.78 40
4181.93 36
4182.08 33
4182.23 32
4182.38 31
4182.52 33
4182.67 35
4182.82 37
4182.97 39
4183.12 41
4183.27 42
4183.41 42
4183.56 42
4183.71 43
4183.86 44
4184.01 45
4184.16 48
4184.30 50
4184.45 51
4184.60 51
4184.75 49
4184.90 46
4185.05 43
4185.19 40
4185.34 38
4185.49 37
4185.64 38
4185.79 40
4185.94 43
4186.08 46
4186.23 48
4186.38 49
4186.53 49
4186.68 47
4186.83 44
4186.97 39
4187.12 33
4187.27 27
4187.42 22
4187.57 18
4187.72 15
4187.86 14
4188.01 14
4188.16 15
4188.31 16
4188.46 18
4188.61 19
4188.76 21
4188.90 23
4189.05 26
4189.20 29
4189.35 33
4189.50 35
4189.65 37
4189.79 38
4189.94 37
4190.09 35
4190.24 32
4190.39 29
4190.54 26
4190.68 23
4190.83 22
4190.98 22
4191.13 24
4191.28 27
4191.43 31
4191.58 35
4191.72 38
4191.87 40
4192.02 41
4192.17 41
4192.32 41
4192.47 40
4192.61 39
4192.76 38
4192.91 37
4193.06 36
4193.21 34
4193.36 31
4193.51 28
4193.65 24
4193.80 21
4193.95 19
4194.10 19
4194.25 20
4194.40 23
4194.55 27
4194.69 32
4194.84 37
4194.99 43
4195.14 47
4195.29 50
4195.44 52
4195.58 51
4195.73 49
4195.88 46
4196.03 41
4196.18 36
4196.33 31
4196.48 26
4196.62 23
4196.77 21
4196.92 22
4197.07 23
4197.22 26
4197.37 29
4197.52 31
4197.66 32
4197.81 32
4197.96 29
4198.11 26
4198.26 21
4198.41 17
4198.56 13
4198.70 11
4198.85 10
4199.00 12
4199.15 14
4199.30 17
4199.45 20
4199.60 23
4199.74 25
4199.89 28
4200.04 32
4200.19 35
4200.34 39
4200.49 43
4200.64 46
4200.78 47
4200.93 47
4201.08 45
4201.23 41
4201.38 37
4201.53 32
4201.68 29
4201.83 26
4201.97 24
4202.12 23
4202.27 23
4202.42 24
4202.57 24
4202.72 24
4202.87 24
4203.01 23
4203.16 21
4203.31 18
4203.46 15
4203.61 11
4203.76 8
4203.91 5
4204.06 3
4204.20 2
4204.35 3
4204.50 5
4204.65 8
4204.80 13
4204.95 17
4205.10 22
4205.24 26
4205.39 30
4205.54 32
4205.69 34
4205.84 34
4205.99 34
4206.14 34
4206.29 35
4206.43 35
4206.58 36
4206.73 38
4206.88 42
4207.03 48
4207.18 56
4207.33 67
4207.48 77
4207.62 87
4207.77 95
4207.92 99
4208.07 99
4208.22 95
4208.37 88
4208.52 80
4208.67 73
4208.81 67
4208.96 64
4209.11 62
4209.26 63
4209.41 64
4209.56 66
4209.71 66
4209.86 66
4210.00 64
4210.15 61
4210.30 57
4210.45 53
4210.60 50
4210.75 47
4210.90 43
4211.05 40
4211.19 37
4211.34 35
4211.49 33
4211.64 32
4211.79 33
4211.94 37
4212.09 42
4212.24 49
4212.39 56
4212.53 63
4212.68 69
4212.83 73
4212.98 75
4213.13 74
4213.28 73
4213.43 70
4213.58 67
4213.72 65
4213.87 64
4214.02 64
4214.17 65
4214.32 65
4214.47 64
4214.62 63
4214.77 60
4214.92 56
4215.06 51
4215.21 45
4215.36 40
4215.51 35
4215.66 32
4215.81 29
4215.96 28
4216.11 27
4216.26 27
4216.40 27
4216.55 28
4216.70 30
4216.85 32
4217.00 35
4217.15 37
4217.30 41
4217.45 44
4217.60 46
4217.74 49
4217.89 52
4218.04 54
4218.19 57
4218.34 59
4218.49 61
4218.64 62
4218.79 63
4218.94 63
4219.09 63
4219.23 63
4219.38 63
4219.53 64
4219.68 63
4219.83 62
4219.98 60
4220.13 56
4220.28 50
4220.43 45
4220.57 40
4220.72 36
4220.87 34
4221.02 33
4221.17 34
4221.32 35
4221.47 37
4221.62 39
4221.77 41
4221.92 44
4222.06 47
4222.21 50
4222.36 53
4222.51 56
4222.66 58
4222.81 60
4222.96 60
4223.11 59
4223.26 56
4223.41 53
4223.55 49
4223.70 44
4223.85 40
4224.00 37
4224.15 35
4224.30 34
4224.45 33
4224.60 32
4224.75 32
4224.90 31
4225.04 31
4225.19 31
4225.34 31
4225.49 31
4225.64 30
4225.79 29
4225.94 27
4226.09 24
4226.24 20
4226.39 18
4226.54 16
4226.68 15
4226.83 15
4226.98 17
4227.13 19
4227.28 23
4227.43 26
4227.58 31
4227.73 35
4227.88 40
4228.03 45
4228.18 49
4228.32 53
4228.47 56
4228.62 58
4228.77 59
4228.92 59
4229.07 57
4229.22 55
4229.37 51
4229.52 46
4229.67 39
4229.82 31
4229.97 22
4230.11 13
4230.26 4
4230.41 0
4230.56 0
4230.71 0
4230.86 0
4231.01 0
4231.16 0
4231.31 0
4231.46 0
4231.61 0
4231.75 8
4231.90 16
4232.05 25
4232.20 32
4232.35 38
4232.50 42
4232.65 44
4232.80 45
4232.95 43
4233.10 40
4233.25 37
4233.40 32
4233.55 28
4233.69 25
4233.84 23
4233.99 23
4234.14 25
4234.29 28
4234.44 31
4234.59 35
4234.74 39
4234.89 41
4235.04 42
4235.19 42
4235.34 40
4235.48 38
4235.63 36
4235.78 33
4235.93 31
4236.08 29
4236.23 28
4236.38 27
4236.53 28
4236.68 30
4236.83 34
4236.98 39
4237.13 46
4237.28 54
4237.43 62
4237.57 68
4237.72 72
4237.87 74
4238.02 73
4238.17 70
4238.32 65
4238.47 60
4238.62 56
4238.77 54
4238.92 54
4239.07 55
4239.22 58
4239.37 61
4239.52 65
4239.66 67
4239.81 69
4239.96 69
4240.11 68
4240.26 67
4240.41 64
4240.56 61
4240.71 57
4240.86 53
4241.01 48
4241.16 43
4241.31 37
4241.46 32
4241.61 28
4241.76 24
4241.90 22
4242.05 21
4242.20 23
4242.35 25
4242.50 29
4242.65 34
4242.80 39
4242.95 43
4243.10 47
4243.25 51
4243.40 53
4243.55 55
4243.70 56
4243.85 57
4244.00 57
4244.14 56
4244.29 55
4244.44 53
4244.59 52
4244.74 52
4244.89 53
4245.04 56
4245.19 60
4245.34 65
4245.49 71
4245.64 75
4245.79 78
4245.94 78
4246.09 76
4246.24 72
4246.39 67
4246.54 61
4246.68 56
4246.83 50
4246.98 45
4247.13 39
4247.28 34
4247.43 30
4247.58 25
4247.73 22
4247.88 19
4248.03 17
4248.18 15
4248.33 15
4248.48 14
4248.63 15
4248.78 16
4248.93 18
4249.08 20
4249.23 23
4249.38 26
4249.52 28
4249.67 29
4249.82 29
4249.97 29
4250.12 27
4250.27 26
4250.42 25
4250.57 24
4250.72 24
4250.87 25
4251.02 26
4251.17 27
4251.32 28
4251.47 29
4251.62 30
4251.77 31
4251.92 32
4252.07 34
4252.22 36
4252.37 39
4252.51 42
4252.66 44
4252.81 45
4252.96 45
4253.11 44
4253.26 41
4253.41 39
4253.56 36
4253.71 35
4253.86 34
4254.01 35
4254.16 38
4254.31 42
4254.46 47
4254.61 53
4254.76 57
4254.91 61
4255.06 63
4255.21 63
4255.36 61
4255.51 58
4255.66 55
4255.81 51
4255.95 48
4256.10 46
4256.25 44
4256.40 43
4256.55 42
4256.70 41
4256.85 40
4257.00 40
4257.15 39
4257.30 39
4257.45 39
4257.60 40
4257.75 40
4257.90 41
4258.05 41
4258.20 41
4258.35 40
4258.50 39
4258.65 37
4258.80 36
4258.95 34
4259.10 32
4259.25 31
4259.40 30
4259.55 30
4259.70 31
4259.84 33
4259.99 36
4260.14 41
4260.29 47
4260.44 54
4260.59 61
4260.74 67
4260.89 72
4261.04 75
4261.19 77
4261.34 77
4261.49 76
4261.64 75
4261.79 74
4261.94 73
4262.09 73
4262.24 72
4262.39 71
4262.54 70
4262.69 69
4262.84 68
4262.99 68
4263.14 69
4263.29 71
4263.44 73
4263.59 76
4263.74 79
4263.89 81
4264.04 83
4264.19 85
4264.34 85
4264.49 84
4264.64 82
4264.79 79
4264.93 76
4265.08 72
4265.23 69
4265.38 68
4265.53 69
4265.68 72
4265.83 78
4265.98 84
4266.13 90
4266.28 95
4266.43 99
4266.58 101
4266.73 103
4266.88 104
4267.03 105
4267.18 105
4267.33 106
4267.48 107
4267.63 109
4267.78 110
4267.93 111
4268.08 112
4268.23 111
4268.38 110
4268.53 106
4268.68 100
4268.83 93
4268.98 85
4269.13 77
4269.28 70
4269.43 64
4269.58 60
4269.73 58
4269.88 57
4270.03 56
4270.18 56
4270.33 55
4270.48 54
4270.63 54
4270.78 53
4270.93 53
4271.08 54
4271.23 56
4271.38 59
4271.53 62
4271.68 65
4271.83 68
4271.98 69
4272.13 69
4272.28 69
4272.43 68
4272.58 66
4272.73 65
4272.88 64
4273.03 62
4273.18 60
4273.33 58
4273.48 55
4273.63 51
4273.77 47
4273.92 42
4274.07 37
4274.22 34
4274.37 32
4274.52 32
4274.67 33
4274.82 36
4274.97 39
4275.12 41
4275.27 43
4275.42 45
4275.57 45
4275.72 45
4275.87 45
4276.02 45
4276.17 46
4276.32 47
4276.47 49
4276.62 50
4276.77 51
4276.92 53
4277.07 54
4277.22 55
4277.37 58
4277.52 61
4277.67 66
4277.82 71
4277.97 77
4278.12 83
4278.27 90
4278.42 96
4278.57 101
4278.72 107
4278.87 113
4279.02 120
4279.17 127
4279.32 134
4279.47 141
4279.62 148
4279.77 155
4279.92 162
4280.07 167
4280.22 172
4280.37 176
4280.52 178
4280.67 178
4280.82 177
4280.97 176
4281.12 174
4281.27 173
4281.42 173
4281.57 175
4281.72 178
4281.87 184
4282.02 191
4282.17 200
4282.32 210
4282.47 222
4282.62 233
4282.77 243
4282.92 252
4283.07 258
4283.22 260
4283.37 259
4283.52 254
4283.67 248
4283.82 240
4283.97 233
4284.12 225
4284.27 219
4284.42 214
4284.58 210
4284.73 206
4284.88 202
4285.03 197
4285.18 192
4285.33 186
4285.48 179
4285.63 172
4285.78 166
4285.93 161
4286.08 158
4286.23 157
4286.38 158
4286.53 160
4286.68 163
4286.83 164
4286.98 164
4287.13 162
4287.28 158
4287.43 152
4287.58 146
4287.73 139
4287.88 132
4288.03 127
4288.18 122
4288.33 118
4288.48 114
4288.63 110
4288.78 105
4288.93 100
4289.08 93
4289.23 85
4289.38 77
4289.53 71
4289.68 66
4289.83 64
4289.98 66
4290.13 70
4290.28 76
4290.43 84
4290.58 91
4290.73 96
4290.88 99
4291.03 99
4291.18 96
4291.33 91
4291.48 86
4291.63 81
4291.78 77
4291.93 74
4292.08 72
4292.23 72
4292.38 72
4292.53 73
4292.68 73
4292.83 72
4292.98 71
4293.13 70
4293.29 70
4293.44 70
4293.59 73
4293.74 76
4293.89 82
4294.04 89
4294.19 97
4294.34 106
4294.49 114
4294.64 122
4294.79 128
4294.94 134
4295.09 138
4295.24 140
4295.39 140
4295.54 140
4295.69 138
4295.84 134
4295.99 130
4296.14 124
4296.29 119
4296.44 114
4296.59 109
4296.74 105
4296.89 103
4297.04 103
4297.19 106
4297.34 111
4297.49 118
4297.64 127
4297.79 137
4297.94 145
4298.09 151
4298.24 153
4298.40 151
4298.55 145
4298.70 137
4298.85 127
4299.00 119
4299.15 111
4299.30 106
4299.45 103
4299.60 101
4299.75 101
4299.90 101
4300.05 100
4300.20 99
4300.35 97
4300.50 94
4300.65 90
4300.80 85
4300.95 79
4301.10 74
4301.25 70
4301.40 68
4301.55 69
4301.70 72
4301.85 78
4302.00 85
4302.15 93
4302.30 101
4302.46 107
4302.61 110
4302.76 111
4302.91 108
4303.06 103
4303.21 97
4303.36 89
4303.51 81
4303.66 74
4303.81 67
4303.96 59
4304.11 52
4304.26 45
4304.41 38
4304.56 31
4304.71 25
4304.86 20
4305.01 18
4305.16 18
4305.31 21
4305.46 26
4305.61 32
4305.76 39
4305.92 45
4306.07 50
4306.22 55
4306.37 57
4306.52 58
4306.67 57
4306.82 56
4306.97 53
4307.12 49
4307.27 44
4307.42 40
4307.57 36
4307.72 33
4307.87 31
4308.02 30
4308.17 30
4308.32 31
4308.47 32
4308.62 33
4308.77 34
4308.93 35
4309.08 35
4309.23 36
4309.38 37
4309.53 39
4309.68 41
4309.83 44
4309.98 45
4310.13 46
4310.28 45
4310.43 42
4310.58 38
4310.73 32
4310.88 27
4311.03 23
4311.18 21
4311.33 21
4311.48 23
4311.64 27
4311.79 31
4311.94 35
4312.09 36
4312.24 36
4312.39 33
4312.54 30
4312.69 27
4312.84 25
4312.99 25
4313.14 26
4313.29 29
4313.44 33
4313.59 37
4313.74 42
4313.89 46
4314.04 50
4314.20 54
4314.35 58
4314.50 62
4314.65 66
4314.80 71
4314.95 74
4315.10 77
4315.25 78
4315.40 78
4315.55 75
4315.70 71
4315.85 65
4316.00 59
4316.15 53
4316.30 48
4316.45 45
4316.61 43
4316.76 43
4316.91 44
4317.06 45
4317.21 45
4317.36 44
4317.51 41
4317.66 37
4317.81 33
4317.96 28
4318.11 24
4318.26 21
4318.41 20
4318.56 21
4318.71 22
4318.87 25
4319.02 28
4319.17 32
4319.32 36
4319.47 39
4319.62 41
4319.77 42
4319.92 40
4320.07 36
4320.22 30
4320.37 23
4320.52 16
4320.67 9
4320.82 3
4320.98 0
4321.13 0
4321.28 0
4321.43 3
4321.58 9
4321.73 17
4321.88 25
4322.03 33
4322.18 40
4322.33 45
4322.48 50
4322.63 54
4322.78 57
4322.94 59
4323.09 61
4323.24 62
4323.39 63
4323.54 63
4323.69 63
4323.84 62
4323.99 60
4324.14 58
4324.29 55
4324.44 52
4324.59 48
4324.74 44
4324.90 40
4325.05 37
4325.20 36
4325.35 35
4325.50 37
4325.65 39
4325.80 42
4325.95 44
4326.10 47
4326.25 48
4326.40 48
4326.55 46
4326.71 42
4326.86 38
4327.01 33
4327.16 28
4327.31 23
4327.46 20
4327.61 19
4327.76 20
4327.91 22
4328.06 24
4328.21 27
4328.36 28
4328.52 27
4328.67 24
4328.82 18
4328.97 12
4329.12 6
4329.27 1
4329.42 0
4329.57 0
4329.72 0
4329.87 1
4330.02 3
4330.18 5
4330.33 6
4330.48 7
4330.63 8
4330.78 10
4330.93 11
4331.08 13
4331.23 15
4331.38 15
4331.53 15
4331.68 13
4331.84 10
4331.99 6
4332.14 3
4332.29 0
4332.44 0
4332.59 0
4332.74 0
4332.89 0
4333.04 1
4333.19 2
4333.34 3
4333.50 3
4333.65 3
4333.80 3
4333.95 2
4334.10 2
4334.25 1
4334.40 1
4334.55 0
4334.70 0
4334.85 0
4335.01 0
4335.16 0
4335.31 0
4335.46 0
4335.61 0
4335.76 3
4335.91 7
4336.06 11
4336.21 14
4336.36 17
4336.52 19
4336.67 19
4336.82 18
4336.97 16
4337.12 14
4337.27 12
4337.42 11
4337.57 11
4337.72 12
4337.87 13
4338.03 14
4338.18 15
4338.33 15
4338.48 16
4338.63 16
4338.78 16
4338.93 17
4339.08 17
4339.23 18
4339.38 18
4339.54 18
4339.69 16
4339.84 13
4339.99 10
4340.14 7
4340.29 5
4340.44 4
4340.59 4
4340.74 5
4340.90 8
4341.05 11
4341.20 16
4341.35 22
4341.50 27
4341.65 33
4341.80 38
4341.95 42
4342.10 45
4342.26 45
4342.41 45
4342.56 42
4342.71 39
4342.86 34
4343.01 30
4343.16 24
4343.31 20
4343.46 16
4343.62 14
4343.77 13
4343.92 14
4344.07 17
4344.22 22
4344.37 28
4344.52 33
4344.67 38
4344.82 42
4344.98 45
4345.13 47
4345.28 48
4345.43 50
4345.58 52
4345.73 56
4345.88 61
4346.03 67
4346.18 73
4346.34 80
4346.49 85
4346.64 88
4346.79 89
4346.94 87
4347.09 84
4347.24 79
4347.39 74
4347.55 71
4347.70 69
4347.85 69
4348.00 70
4348.15 71
4348.30 71
4348.45 68
4348.60 64
4348.75 58
4348.91 52
4349.06 46
4349.21 42
4349.36 39
4349.51 37
4349.66 36
4349.81 35
4349.96 35
4350.12 36
4350.27 37
4350.42 39
4350.57 41
4350.72 43
4350.87 44
4351.02 45
4351.17 43
4351.33 40
4351.48 34
4351.63 29
4351.78 23
4351.93 17
4352.08 13
4352.23 11
4352.38 9
4352.54 9
4352.69 10
4352.84 12
4352.99 13
4353.14 16
4353.29 19
4353.44 22
4353.60 26
4353.75 30
4353.90 33
4354.05 34
4354.20 34
4354.35 32
4354.50 28
4354.65 24
4354.81 20
4354.96 17
4355.11 15
4355.26 15
4355.41 16
4355.56 19
4355.71 22
4355.87 26
4356.02 30
4356.17 33
4356.32 35
4356.47 37
4356.62 37
4356.77 37
4356.92 37
4357.08 37
4357.23 38
4357.38 40
4357.53 43
4357.68 46
4357.83 49
4357.98 52
4358.14 53
4358.29 54
4358.44 53
4358.59 51
4358.74 49
4358.89 47
4359.04 46
4359.20 45
4359.35 44
4359.50 42
4359.65 41
4359.80 41
4359.95 42
4360.10 44
4360.26 48
4360.41 53
4360.56 58
4360.71 62
4360.86 65
4361.01 66
4361.16 67
4361.32 68
4361.47 69
4361.62 71
4361.77 75
4361.92 79
4362.07 84
4362.22 89
4362.38 92
4362.53 94
4362.68 93
4362.83 91
4362.98 86
4363.13 79
4363.28 70
4363.44 61
4363.59 52
4363.74 44
4363.89 38
4364.04 34
4364.19 32
4364.34 31
4364.50 30
4364.65 29
4364.80 27
4364.95 24
4365.10 20
4365.25 16
4365.40 13
4365.56 11
4365.71 10
4365.86 11
4366.01 13
4366.16 16
4366.31 18
4366.47 20
4366.62 20
4366.77 20
4366.92 18
4367.07 17
4367.22 17
4367.37 18
4367.53 20
4367.68 25
4367.83 30
4367.98 34
4368.13 38
4368.28 39
4368.44 38
4368.59 35
4368.74 30
4368.89 26
4369.04 22
4369.19 19
4369.34 17
4369.50 16
4369.65 17
4369.80 17
4369.95 18
4370.10 20
4370.25 22
4370.41 24
4370.56 26
4370.71 28
4370.86 30
4371.01 33
4371.16 35
4371.32 38
4371.47 42
4371.62 46
4371.77 49
4371.92 52
4372.07 53
4372.23 51
4372.38 48
4372.53 43
4372.68 38
4372.83 33
4372.98 30
4373.14 29
4373.29 31
4373.44 35
4373.59 40
4373.74 46
4373.89 52
4374.04 57
4374.20 60
4374.35 62
4374.50 63
4374.65 63
4374.80 63
4374.95 63
4375.11 64
4375.26 64
4375.41 65
4375.56 64
4375.71 63
4375.87 61
4376.02 58
4376.17 55
4376.32 52
4376.47 49
4376.62 46
4376.78 43
4376.93 41
4377.08 40
4377.23 39
4377.38 38
4377.53 38
4377.69 38
4377.84 38
4377.99 39
4378.14 41
4378.29 43
4378.44 46
4378.60 49
4378.75 52
4378.90 54
4379.05 57
4379.20 58
4379.35 59
4379.51 59
4379.66 58
4379.81 56
4379.96 55
4380.11 53
4380.27 51
4380.42 51
4380.57 51
4380.72 52
4380.87 54
4381.02 56
4381.18 58
4381.33 61
4381.48 63
4381.63 65
4381.78 66
4381.93 67
4382.09 66
4382.24 64
4382.39 61
4382.54 57
4382.69 52
4382.85 48
4383.00 44
4383.15 42
4383.30 42
4383.45 43
4383.60 46
4383.76 48
4383.91 49
4384.06 49
4384.21 47
4384.36 44
4384.52 40
4384.67 36
4384.82 32
4384.97 30
4385.12 30
4385.27 32
4385.43 35
4385.58 39
4385.73 43
4385.88 48
4386.03 52
4386.19 55
4386.34 58
4386.49 61
4386.64 63
4386.79 66
4386.95 68
4387.10 71
4387.25 73
4387.40 74
4387.55 73
4387.70 71
4387.86 67
4388.01 61
4388.16 55
4388.31 50
4388.46 46
4388.62 43
4388.77 43
4388.92 45
4389.07 48
4389.22 52
4389.38 55
4389.53 58
4389.68 60
4389.83 61
4389.98 61
4390.14 60
4390.29 59
4390.44 59
4390.59 58
4390.74 58
4390.90 58
4391.05 59
4391.20 60
4391.35 61
4391.50 61
4391.65 61
4391.81 61
4391.96 58
4392.11 54
4392.26 49
4392.41 43
4392.57 37
4392.72 33
4392.87 31
4393.02 29
4393.17 28
4393.33 28
4393.48 26
4393.63 23
4393.78 20
4393.93 17
4394.09 15
4394.24 15
4394.39 17
4394.54 21
4394.69 25
4394.85 29
4395.00 32
4395.15 33
4395.30 33
4395.45 32
4395.61 31
4395.76 31
4395.91 32
4396.06 35
4396.21 38
4396.37 40
4396.52 42
4396.67 42
4396.82 41
4396.98 39
4397.13 37
4397.28 34
4397.43 32
4397.58 29
4397.74 26
4397.89 23
4398.04 18
4398.19 14
4398.34 9
4398.50 4
4398.65 1
4398.80 0
4398.95 0
4399.10 0
4399.26 0
4399.41 0
4399.56 0
4399.71 0
4399.86 0
4400.02 0
4400.17 1
4400.32 2
4400.47 4
4400.63 6
4400.78 9
4400.93 13
4401.08 18
4401.23 23
4401.39 29
4401.54 35
4401.69 41
4401.84 46
4401.99 50
4402.15 52
4402.30 52
4402.45 50
4402.60 46
4402.76 42
4402.91 37
4403.06 33
4403.21 29
4403.36 27
4403.52 27
4403.67 30
4403.82 34
4403.97 41
4404.12 49
4404.28 58
4404.43 66
4404.58 74
4404.73 79
4404.89 83
4405.04 85
4405.19 87
4405.34 88
4405.49 89
4405.65 90
4405.80 92
4405.95 94
4406.10 94
4406.26 93
4406.41 91
4406.56 87
4406.71 82
4406.86 76
4407.02 71
4407.17 68
4407.32 66
4407.47 66
4407.63 68
4407.78 72
4407.93 77
4408.08 83
4408.23 88
4408.39 93
4408.54 95
4408.69 96
4408.84 95
4409.00 92
4409.15 89
4409.30 87
4409.45 85
4409.60 84
4409.76 84
4409.91 86
4410.06 87
4410.21 88
4410.37 88
4410.52 87
4410.67 86
4410.82 84
4410.98 83
4411.13 82
4411.28 82
4411.43 82
4411.58 83
4411.74 84
4411.89 85
4412.04 85
4412.19 86
4412.35 86
4412.50 86
4412.65 86
4412.80 85
4412.96 83
4413.11 80
4413.26 76
4413.41 71
4413.56 65
4413.72 61
4413.87 57
4414.02 55
4414.17 53
4414.33 51
4414.48 48
4414.63 44
4414.78 38
4414.94 31
4415.09 24
4415.24 19
4415.39 15
4415.55 15
4415.70 17
4415.85 21
4416.00 26
4416.15 31
4416.31 36
4416.46 39
4416.61 41
4416.76 42
4416.92 43
4417.07 43
4417.22 43
4417.37 43
4417.53 42
4417.68 42
4417.83 41
4417.98 41
4418.14 42
4418.29 43
4418.44 44
4418.59 44
4418.75 43
4418.90 39
4419.05 34
4419.20 28
4419.36 22
4419.51 17
4419.66 14
4419.81 13
4419.97 13
4420.12 14
4420.27 17
4420.42 20
4420.58 24
4420.73 30
4420.88 37
4421.03 46
4421.18 55
4421.34 64
4421.49 72
4421.64 77
4421.79 81
4421.95 83
4422.10 84
4422.25 86
4422.40 88
4422.56 90
4422.71 92
4422.86 94
4423.01 96
4423.17 96
4423.32 96
4423.47 94
4423.62 90
4423.78 85
4423.93 78
4424.08 70
4424.23 61
4424.39 53
4424.54 47
4424.69 43
4424.85 42
4425.00 44
4425.15 49
4425.30 56
4425.46 63
4425.61 69
4425.76 73
4425.91 74
4426.07 74
4426.22 71
4426.37 67
4426.52 61
4426.68 56
4426.83 51
4426.98 46
4427.13 42
4427.29 40
4427.44 39
4427.59 40
4427.74 44
4427.90 48
4428.05 52
4428.20 56
4428.35 59
4428.51 59
4428.66 58
4428.81 55
4428.96 51
4429.12 49
4429.27 47
4429.42 48
4429.57 49
4429.73 50
4429.88 51
4430.03 50
4430.19 47
4430.34 42
4430.49 36
4430.64 30
4430.80 25
4430.95 22
4431.10 21
4431.25 22
4431.41 24
4431.56 27
4431.71 29
4431.86 30
4432.02 31
4432.17 32
4432.32 33
4432.48 36
4432.63 39
4432.78 42
4432.93 44
4433.09 45
4433.24 42
4433.39 38
4433.54 31
4433.70 23
4433.85 16
4434.00 10
4434.15 6
4434.31 3
4434.46 2
4434.61 2
4434.77 3
4434.92 4
4435.07 5
4435.22 7
4435.38 8
4435.53 9
4435.68 10
4435.83 10
4435.99 10
4436.14 8
4436.29 6
4436.45 3
4436.60 0
4436.75 0
4436.90 0
4437.06 0
4437.21 0
4437.36 0
4437.51 0
4437.67 0
4437.82 0
4437.97 2
4438.13 3
4438.28 5
4438.43 6
4438.58 8
4438.74 8
4438.89 9
4439.04 9
4439.20 10
4439.35 11
4439.50 14
4439.65 19
4439.81 25
4439.96 33
4440.11 41
4440.26 50
4440.42 58
4440.57 65
4440.72 70
4440.88 74
4441.03 75
4441.18 75
4441.33 72
4441.49 69
4441.64 64
4441.79 60
4441.95 56
4442.10 53
4442.25 52
4442.40 52
4442.56 53
4442.71 55
4442.86 57
4443.02 58
4443.17 57
4443.32 54
4443.47 50
4443.63 45
4443.78 39
4443.93 33
4444.09 28
4444.24 24
4444.39 22
4444.54 21
4444.70 20
4444.85 20
4445.00 21
4445.16 22
4445.31 24
4445.46 26
4445.61 28
4445.77 29
4445.92 29
4446.07 28
4446.23 26
4446.38 23
4446.53 21
4446.68 19
4446.84 18
4446.99 18
4447.14 18
4447.30 20
4447.45 23
4447.60 26
4447.75 32
4447.91 38
4448.06 46
4448.21 53
4448.37 59
4448.52 64
4448.67 65
4448.83 64
4448.98 59
4449.13 53
4449.28 46
4449.44 39
4449.59 32
4449.74 28
4449.90 25
4450.05 25
4450.20 26
4450.36 29
4450.51 32
4450.66 34
4450.81 36
4450.97 36
4451.12 34
4451.27 30
4451.43 25
4451.58 19
4451.73 12
4451.89 7
4452.04 4
4452.19 2
4452.34 3
4452.50 5
4452.65 9
4452.80 12
4452.96 14
4453.11 16
4453.26 15
4453.42 14
4453.57 13
4453.72 11
4453.87 11
4454.03 13
4454.18 17
4454.33 22
4454.49 29
4454.64 35
4454.79 42
4454.95 47
4455.10 50
4455.25 52
4455.40 53
4455.56 53
4455.71 53
4455.86 52
4456.02 52
4456.17 52
4456.32 52
4456.48 52
4456.63 51
4456.78 49
4456.94 47
4457.09 43
4457.24 39
4457.39 34
4457.55 29
4457.70 23
4457.85 17
4458.01 13
4458.16 10
4458.31 10
4458.47 13
4458.62 19
4458.77 25
4458.93 31
4459.08 36
4459.23 39
4459.39 39
4459.54 37
4459.69 35
4459.84 33
4460.00 32
4460.15 33
4460.30 37
4460.46 41
4460.61 47
4460.76 52
4460.92 57
4461.07 61
4461.22 64
4461.38 65
4461.53 65
4461.68 64
4461.84 61
4461.99 57
4462.14 53
4462.30 48
4462.45 44
4462.60 42
4462.75 40
4462.91 40
4463.06 41
4463.21 44
4463.37 47
4463.52 51
4463.67 54
4463.83 57
4463.98 59
4464.13 61
4464.29 61
4464.44 60
4464.59 59
4464.75 58
4464.90 57
4465.05 56
4465.21 54
4465.36 53
4465.51 51
4465.67 49
4465.82 47
4465.97 46
4466.13 44
4466.28 43
4466.43 43
4466.59 43
4466.74 45
4466.89 47
4467.05 50
4467.20 54
4467.35 57
4467.50 59
4467.66 61
4467.81 62
4467.96 61
4468.12 60
4468.27 59
4468.42 58
4468.58 57
4468.73 57
4468.88 58
4469.04 58
4469.19 59
4469.34 59
4469.50 58
4469.65 57
4469.80 56
4469.96 54
4470.11 54
4470.26 53
4470.42 54
4470.57 54
4470.72 54
4470.88 55
4471.03 56
4471.18 57
4471.34 57
4471.49 57
4471.64 57
4471.80 55
4471.95 53
4472.10 50
4472.26 46
4472.41 42
4472.56 39
4472.72 35
4472.87 33
4473.02 30
4473.18 28
4473.33 26
4473.48 24
4473.64 23
4473.79 23
4473.94 24
4474.10 25
4474.25 28
4474.40 31
4474.56 33
4474.71 33
4474.86 32
4475.02 29
4475.17 25
4475.33 20
4475.48 15
4475.63 10
4475.79 8
4475.94 7
4476.09 7
4476.25 9
4476.40 11
4476.55 12
4476.71 14
4476.86 14
4477.01 15
4477.17 15
4477.32 16
4477.47 16
4477.63 17
4477.78 18
4477.93 18
4478.09 17
4478.24 16
4478.39 14
4478.55 11
4478.70 8
4478.85 6
4479.01 4
4479.16 3
4479.31 3
4479.47 3
4479.62 4
4479.77 5
4479.93 6
4480.08 8
4480.24 11
4480.39 14
4480.54 18
4480.70 21
4480.85 24
4481.00 26
4481.16 27
4481.31 26
4481.46 24
4481.62 21
4481.77 19
4481.92 18
4482.08 18
4482.23 18
4482.38 18
4482.54 19
4482.69 18
4482.84 17
4483.00 15
4483.15 11
4483.31 7
4483.46 3
4483.61 0
4483.77 0
4483.92 0
4484.07 3
4484.23 9
4484.38 17
4484.53 26
4484.69 34
4484.84 42
4484.99 48
4485.15 52
4485.30 54
4485.46 54
4485.61 53
4485.76 51
4485.92 48
4486.07 44
4486.22 39
4486.38 34
4486.53 28
4486.68 23
4486.84 18
4486.99 14
4487.14 12
4487.30 10
4487.45 8
4487.61 7
4487.76 6
4487.91 4
4488.07 2
4488.22 0
4488.37 0
4488.53 0
4488.68 2
4488.83 5
4488.99 10
4489.14 14
4489.30 18
4489.45 21
4489.60 22
4489.76 22
4489.91 21
4490.06 19
4490.22 18
4490.37 17
4490.52 17
4490.68 18
4490.83 21
4490.99 26
4491.14 31
4491.29 36
4491.45 41
4491.60 45
4491.75 46
4491.91 46
4492.06 43
4492.22 39
4492.37 33
4492.52 28
4492.68 23
4492.83 18
4492.98 15
4493.14 13
4493.29 11
4493.44 9
4493.60 9
4493.75 10
4493.91 12
4494.06 16
4494.21 22
4494.37 28
4494.52 35
4494.67 41
4494.83 46
4494.98 49
4495.14 52
4495.29 53
4495.44 54
4495.60 56
4495.75 57
4495.90 59
4496.06 60
4496.21 61
4496.37 62
4496.52 62
4496.67 61
4496.83 60
4496.98 60
4497.13 59
4497.29 58
4497.44 58
4497.60 57
4497.75 57
4497.90 57
4498.06 57
4498.21 58
4498.37 59
4498.52 62
4498.67 66
4498.83 70
4498.98 73
4499.13 76
4499.29 78
4499.44 79
4499.60 79
4499.75 77
4499.90 75
4500.06 74
4500.21 73
4500.36 73
4500.52 74
4500.67 76
4500.83 78
4500.98 79
4501.13 78
4501.29 76
4501.44 73
4501.60 68
4501.75 64
4501.90 60
4502.06 56
4502.21 53
4502.36 50
4502.52 47
4502.67 44
4502.83 40
4502.98 37
4503.13 35
4503.29 34
4503.44 34
4503.60 35
4503.75 37
4503.90 39
4504.06 40
4504.21 40
4504.37 40
4504.52 40
4504.67 41
4504.83 43
4504.98 45
4505.13 47
4505.29 49
4505.44 50
4505.60 49
4505.75 47
4505.90 45
4506.06 42
4506.21 40
4506.37 39
4506.52 40
4506.67 41
4506.83 43
4506.98 44
4507.14 45
4507.29 45
4507.44 45
4507.60 44
4507.75 43
4507.91 43
4508.06 43
4508.21 43
4508.37 44
4508.52 45
4508.68 48
4508.83 51
4508.98 55
4509.14 59
4509.29 63
4509.45 66
4509.60 69
4509.75 70
4509.91 71
4510.06 71
4510.22 71
4510.37 71
4510.52 71
4510.68 71
4510.83 71
4510.99 71
4511.14 70
4511.29 68
4511.45 66
4511.60 64
4511.76 61
4511.91 58
4512.06 56
4512.22 55
4512.37 55
4512.53 56
4512.68 57
4512.83 59
4512.99 62
4513.14 64
4513.30 67
4513.45 69
4513.60 71
4513.76 71
4513.91 71
4514.07 70
4514.22 68
4514.37 66
4514.53 64
4514.68 63
4514.84 62
4514.99 62
4515.14 61
4515.30 60
4515.45 58
4515.61 55
4515.76 51
4515.92 46
4516.07 42
4516.22 37
4516.38 34
4516.53 31
4516.69 30
4516.84 29
4516.99 29
4517.15 29
4517.30 30
4517.46 31
4517.61 31
4517.76 32
4517.92 32
4518.07 32
4518.23 31
4518.38 29
4518.54 28
4518.69 27
4518.84 26
4519.00 25
4519.15 25
4519.31 26
4519.46 28
4519.61 30
4519.77 33
4519.92 36
4520.08 38
4520.23 41
4520.39 43
4520.54 43
4520.69 43
4520.85 42
4521.00 40
4521.16 37
4521.31 35
4521.46 33
4521.62 31
4521.77 30
4521.93 29
4522.08 27
4522.24 25
4522.39 22
4522.54 19
4522.70 17
4522.85 15
4523.01 15
4523.16 16
4523.31 18
4523.47 20
4523.62 22
4523.78 24
4523.93 24
4524.09 23
4524.24 21
4524.39 19
4524.55 17
4524.70 15
4524.86 13
4525.01 11
4525.17 8
4525.32 5
4525.47 2
4525.63 0
4525.78 0
4525.94 0
4526.09 0
4526.25 0
4526.40 0
4526.55 0
4526.71 0
4526.86 4
4527.02 7
4527.17 9
4527.33 9
4527.48 8
4527.63 6
4527.79 3
4527.94 0
4528.10 0
4528.25 0
4528.41 0
4528.56 1
4528.71 2
4528.87 3
4529.02 2
4529.18 1
4529.33 0
4529.49 0
4529.64 0
4529.79 0
4529.95 2
4530.10 5
4530.26 9
4530.41 13
4530.57 17
4530.72 21
4530.88 26
4531.03 31
4531.18 36
4531.34 41
4531.49 45
4531.65 49
4531.80 51
4531.96 52
4532.11 51
4532.26 50
4532.42 48
4532.57 47
4532.73 46
4532.88 45
4533.04 44
4533.19 42
4533.35 40
4533.50 36
4533.65 32
4533.81 27
4533.96 23
4534.12 19
4534.27 16
4534.43 14
4534.58 13
4534.73 13
4534.89 15
4535.04 17
4535.20 20
4535.35 23
4535.51 26
4535.66 29
4535.82 31
4535.97 32
4536.12 33
4536.28 33
4536.43 33
4536.59 33
4536.74 34
4536.90 35
4537.05 38
4537.21 42
4537.36 46
4537.51 49
4537.67 50
4537.82 50
4537.98 47
4538.13 41
4538.29 34
4538.44 27
4538.60 21
4538.75 17
4538.91 15
4539.06 16
4539.21 20
4539.37 24
4539.52 29
4539.68 34
4539.83 36
4539.99 37
4540.14 37
4540.30 37
4540.45 37
4540.60 38
4540.76 39
4540.91 41
4541.07 42
4541.22 42
4541.38 41
4541.53 38
4541.69 35
4541.84 31
4542.00 28
4542.15 27
4542.30 27
4542.46 28
4542.61 31
4542.77 33
4542.92 36
4543.08 38
4543.23 39
4543.39 39
4543.54 38
4543.70 36
4543.85 34
4544.00 31
4544.16 29
4544.31 27
4544.47 26
4544.62 25
4544.78 25
4544.93 24
4545.09 23
4545.24 21
4545.40 18
4545.55 15
4545.71 11
4545.86 8
4546.01 6
4546.17 5
4546.32 5
4546.48 6
4546.63 8
4546.79 10
4546.94 11
4547.10 12
4547.25 11
4547.41 10
4547.56 8
4547.72 8
4547.87 8
4548.02 9
4548.18 12
4548.33 14
4548.49 16
4548.64 17
4548.80 17
4548.95 16
4549.11 15
4549.26 13
4549.42 12
4549.57 12
4549.73 12
4549.88 12
4550.04 13
4550.19 12
4550.34 11
4550.50 8
4550.65 4
4550.81 0
4550.96 0
4551.12 0
4551.27 0
4551.43 0
4551.58 0
4551.74 0
4551.89 0
4552.05 2
4552.20 7
4552.36 12
4552.51 16
4552.67 19
4552.82 21
4552.97 22
4553.13 22
4553.28 22
4553.44 21
4553.59 21
4553.75 21
4553.90 21
4554.06 22
4554.21 22
4554.37 22
4554.52 23
4554.68 24
4554.83 26
4554.99 28
4555.14 30
4555.30 32
4555.45 33
4555.61 33
4555.76 32
4555.91 31
4556.07 30
4556.22 29
4556.38 30
4556.53 32
4556.69 34
4556.84 35
4557.00 35
4557.15 33
4557.31 29
4557.46 25
4557.62 21
4557.77 19
4557.93 18
4558.08 19
4558.24 22
4558.39 25
4558.55 28
4558.70 31
4558.86 33
4559.01 34
4559.17 34
4559.32 35
4559.48 35
4559.63 36
4559.79 36
4559.94 37
4560.09 36
4560.25 34
4560.40 31
4560.56 27
4560.71 22
4560.87 17
4561.02 12
4561.18 8
4561.33 4
4561.49 1
4561.64 0
4561.80 0
4561.95 0
4562.11 0
4562.26 0
4562.42 0
4562.57 0
4562.73 0
4562.88 4
4563.04 9
4563.19 15
4563.35 20
4563.50 25
4563.66 29
4563.81 31
4563.97 30
4564.12 28
4564.28 23
4564.43 18
4564.59 12
4564.74 7
4564.90 3
4565.05 0
4565.21 0
4565.36 0
4565.52 0
4565.67 0
4565.83 0
4565.98 1
4566.14 2
4566.29 3
4566.45 4
4566.60 4
4566.76 4
4566.91 4
4567.07 4
4567.22 3
4567.38 3
4567.53 3
4567.69 5
4567.84 7
4568.00 10
4568.15 13
4568.31 15
4568.46 16
4568.62 16
4568.77 14
4568.93 10
4569.08 4
4569.24 0
4569.39 0
4569.55 0
4569.70 0
4569.86 0
4570.01 4
4570.17 16
4570.32 29
4570.48 44
4570.63 58
4570.79 70
4570.94 79
4571.10 83
4571.25 84
4571.41 81
4571.56 75
4571.72 67
4571.87 58
4572.03 49
4572.18 42
4572.34 37
4572.49 34
4572.65 33
4572.80 33
4572.96 35
4573.11 37
4573.27 40
4573.42 42
4573.58 43
4573.73 43
4573.89 44
4574.04 43
4574.20 43
4574.35 43
4574.51 43
4574.66 43
4574.82 44
4574.97 44
4575.13 45
4575.28 46
4575.44 47
4575.59 47
4575.75 47
4575.90 47
4576.06 47
4576.21 47
4576.37 46
4576.52 45
4576.68 44
4576.83 42
4576.99 40
4577.14 37
4577.30 35
4577.45 34
4577.61 34
4577.76 34
4577.92 35
4578.08 36
4578.23 37
4578.39 37
4578.54 36
4578.70 33
4578.85 29
4579.01 24
4579.16 20
4579.32 16
4579.47 14
4579.63 14
4579.78 15
4579.94 19
4580.09 22
4580.25 25
4580.40 27
4580.56 27
4580.71 25
4580.87 22
4581.02 18
4581.18 14
4581.33 11
4581.49 9
4581.64 7
4581.80 5
4581.95 4
4582.11 3
4582.27 1
4582.42 0
4582.58 0
4582.73 0
4582.89 0
4583.04 0
4583.20 0
4583.35 0
4583.51 0
4583.66 5
4583.82 10
4583.97 14
4584.13 19
4584.28 23
4584.44 27
4584.59 31
4584.75 35
4584.90 38
4585.06 40
4585.22 42
4585.37 42
4585.53 41
4585.68 39
4585.84 37
4585.99 35
4586.15 33
4586.30 31
4586.46 28
4586.61 24
4586.77 19
4586.92 14
4587.08 9
4587.23 4
4587.39 0
4587.54 0
4587.70 0
4587.86 0
4588.01 1
4588.17 5
4588.32 10
4588.48 16
4588.63 21
4588.79 26
4588.94 29
4589.10 30
4589.25 30
4589.41 28
4589.56 27
4589.72 25
4589.87 23
4590.03 21
4590.19 18
4590.34 16
4590.50 13
4590.65 11
4590.81 9
4590.96 9
4591.12 10
4591.27 11
4591.43 13
4591.58 15
4591.74 15
4591.89 14
4592.05 11
4592.21 6
4592.36 1
4592.52 0
4592.67 0
4592.83 0
4592.98 0
4593.14 0
4593.29 0
4593.45 0
4593.60 3
4593.76 7
4593.91 9
4594.07 10
4594.23 10
4594.38 9
4594.54 8
4594.69 8
4594.85 9
4595.00 13
4595.16 17
4595.31 23
4595.47 28
4595.62 33
4595.78 36
4595.94 37
4596.09 37
4596.25 36
4596.40 34
4596.56 32
4596.71 31
4596.87 30
4597.02 31
4597.18 31
4597.33 30
4597.49 28
4597.65 24
4597.80 19
4597.96 13
4598.11 8
4598.27 5
4598.42 5
4598.58 8
4598.73 13
4598.89 19
4599.05 23
4599.20 26
4599.36 25
4599.51 22
4599.67 16
4599.82 9
4599.98 2
4600.13 0
4600.29 0
4600.44 0
4600.60 0
4600.76 1
4600.91 7
4601.07 14
4601.22 20
4601.38 26
4601.53 29
4601.69 31
4601.84 31
4602.00 29
4602.16 25
4602.31 21
4602.47 17
4602.62 14
4602.78 13
4602.93 15
4603.09 18
4603.25 22
4603.40 26
4603.56 30
4603.71 33
4603.87 35
4604.02 35
4604.18 34
4604.33 32
4604.49 29
4604.65 27
4604.80 26
4604.96 25
4605.11 24
4605.27 23
4605.42 23
4605.58 23
4605.73 23
4605.89 23
4606.05 24
4606.20 25
4606.36 27
4606.51 29
4606.67 31
4606.82 32
4606.98 33
4607.14 33
4607.29 32
4607.45 30
4607.60 28
4607.76 26
4607.91 24
4608.07 23
4608.22 21
4608.38 19
4608.54 17
4608.69 14
4608.85 11
4609.00 7
4609.16 4
4609.31 0
4609.47 0
4609.63 0
4609.78 0
4609.94 0
4610.09 0
4610.25 0
4610.40 0
4610.56 0
4610.72 3
4610.87 9
4611.03 16
4611.18 23
4611.34 30
4611.49 35
4611.65 39
4611.81 42
4611.96 43
4612.12 43
4612.27 44
4612.43 44
4612.58 45
4612.74 46
4612.90 48
4613.05 49
4613.21 51
4613.36 52
4613.52 53
4613.67 55
4613.83 56
4613.99 56
4614.14 55
4614.30 53
4614.45 48
4614.61 42
4614.77 36
4614.92 29
4615.08 23
4615.23 20
4615.39 18
4615.54 18
4615.70 18
4615.86 19
4616.01 18
4616.17 16
4616.32 12
4616.48 7
4616.63 3
4616.79 0
4616.95 0
4617.10 0
4617.26 0
4617.41 2
4617.57 5
4617.73 8
4617.88 11
4618.04 13
4618.19 16
4618.35 20
4618.50 26
4618.66 32
4618.82 39
4618.97 45
4619.13 51
4619.28 56
4619.44 59
4619.60 60
4619.75 60
4619.91 59
4620.06 57
4620.22 55
4620.37 52
4620.53 49
4620.69 46
4620.84 42
4621.00 40
4621.15 38
4621.31 37
4621.47 37
4621.62 38
4621.78 40
4621.93 42
4622.09 45
4622.25 49
4622.40 53
4622.56 57
4622.71 61
4622.87 63
4623.03 65
4623.18 64
4623.34 61
4623.49 56
4623.65 48
4623.80 39
4623.96 28
4624.12 19
4624.27 11
4624.43 6
4624.58 5
4624.74 6
4624.90 11
4625.05 17
4625.21 25
4625.36 31
4625.52 37
4625.68 40
4625.83 41
4625.99 41
4626.14 38
4626.30 35
4626.46 31
4626.61 26
4626.77 22
4626.92 19
4627.08 16
4627.24 15
4627.39 14
4627.55 14
4627.70 14
4627.86 14
4628.02 12
4628.17 10
4628.33 8
4628.48 7
4628.64 6
4628.80 6
4628.95 8
4629.11 10
4629.26 13
4629.42 15
4629.58 16
4629.73 17
4629.89 18
4630.04 20
4630.20 22
4630.36 26
4630.51 32
4630.67 38
4630.82 45
4630.98 51
4631.14 56
4631.29 58
4631.45 58
4631.60 57
4631.76 54
4631.92 52
4632.07 49
4632.23 48
4632.38 47
4632.54 46
4632.70 45
4632.85 45
4633.01 45
4633.17 46
4633.32 49
4633.48 54
4633.63 61
4633.79 70
4633.95 79
4634.10 88
4634.26 96
4634.41 101
4634.57 105
4634.73 106
4634.88 107
4635.04 108
4635.19 109
4635.35 111
4635.51 114
4635.66 116
4635.82 119
4635.98 120
4636.13 121
4636.29 120
4636.44 119
4636.60 118
4636.76 118
4636.91 119
4637.07 122
4637.22 126
4637.38 132
4637.54 139
4637.69 145
4637.85 149
4638.01 152
4638.16 152
4638.32 151
4638.47 149
4638.63 148
4638.79 148
4638.94 150
4639.10 154
4639.25 160
4639.41 166
4639.57 173
4639.72 179
4639.88 184
4640.04 187
4640.19 189
4640.35 189
4640.50 187
4640.66 185
4640.82 182
4640.97 179
4641.13 175
4641.29 170
4641.44 165
4641.60 160
4641.75 155
4641.91 151
4642.07 149
4642.22 149
4642.38 151
4642.54 155
4642.69 158
4642.85 161
4643.00 162
4643.16 162
4643.32 162
4643.47 160
4643.63 158
4643.79 156
4643.94 154
4644.10 152
4644.25 148
4644.41 143
4644.57 136
4644.72 128
4644.88 118
4645.04 108
4645.19 99
4645.35 90
4645.50 83
4645.66 77
4645.82 72
4645.97 68
4646.13 64
4646.29 60
4646.44 54
4646.60 48
4646.75 42
4646.91 36
4647.07 30
4647.22 26
4647.38 24
4647.54 23
4647.69 24
4647.85 26
4648.01 29
4648.16 31
4648.32 33
4648.47 33
4648.63 32
4648.79 29
4648.94 25
4649.10 21
4649.26 17
4649.41 13
4649.57 10
4649.73 9
4649.88 8
4650.04 8
4650.19 9
4650.35 10
4650.51 11
4650.66 13
4650.82 15
4650.98 18
4651.13 22
4651.29 26
4651.45 30
4651.60 34
4651.76 39
4651.91 43
4652.07 48
4652.23 52
4652.38 55
4652.54 57
4652.70 58
4652.85 56
4653.01 53
4653.17 48
4653.32 43
4653.48 37
4653.64 32
4653.79 29
4653.95 27
4654.10 26
4654.26 27
4654.42 29
4654.57 32
4654.73 35
4654.89 38
4655.04 41
4655.20 43
4655.36 43
4655.51 43
4655.67 42
4655.83 39
4655.98 37
4656.14 34
4656.29 32
4656.45 31
4656.61 30
4656.76 30
4656.92 29
4657.08 28
4657.23 26
4657.39 24
4657.55 21
4657.70 19
4657.86 17
4658.02 16
4658.17 17
4658.33 18
4658.49 20
4658.64 23
4658.80 25
4658.96 27
4659.11 29
4659.27 30
4659.42 30
4659.58 29
4659.74 29
4659.89 29
4660.05 29
4660.21 29
4660.36 28
4660.52 28
4660.68 26
4660.83 25
4660.99 23
4661.15 21
4661.30 20
4661.46 19
4661.62 19
4661.77 19
4661.93 19
4662.09 19
4662.24 19
4662.40 20
4662.56 21
4662.71 24
4662.87 27
4663.03 30
4663.18 33
4663.34 35
4663.50 35
4663.65 34
4663.81 31
4663.97 28
4664.12 25
4664.28 24
4664.44 24
4664.59 27
4664.75 30
4664.91 34
4665.06 39
4665.22 43
4665.37 47
4665.53 49
4665.69 51
4665.84 52
4666.00 51
4666.16 49
4666.31 47
4666.47 43
4666.63 39
4666.78 35
4666.94 31
4667.10 27
4667.25 24
4667.41 21
4667.57 20
4667.72 19
4667.88 18
4668.04 19
4668.19 20
4668.35 21
4668.51 23
4668.66 24
4668.82 25
4668.98 25
4669.13 26
4669.29 25
4669.45 25
4669.60 24
4669.76 23
4669.92 21
4670.08 20
4670.23 18
4670.39 16
4670.55 14
4670.70 13
4670.86 11
4671.02 10
4671.17 9
4671.33 7
4671.49 6
4671.64 4
4671.80 3
4671.96 2
4672.11 2
4672.27 3
4672.43 3
4672.58 4
4672.74 5
4672.90 6
4673.05 5
4673.21 4
4673.37 2
4673.52 0
4673.68 0
4673.84 0
4673.99 0
4674.15 0
4674.31 0
4674.46 0
4674.62 5
4674.78 12
4674.93 18
4675.09 23
4675.25 26
4675.40 27
4675.56 26
4675.72 23
4675.88 21
4676.03 19
4676.19 19
4676.35 21
4676.50 25
4676.66 29
4676.82 34
4676.97 37
4677.13 40
4677.29 40
4677.44 39
4677.60 36
4677.76 33
4677.91 30
4678.07 28
4678.23 26
4678.38 25
4678.54 24
4678.70 22
4678.85 19
4679.01 16
4679.17 12
4679.33 9
4679.48 7
4679.64 7
4679.80 8
4679.95 10
4680.11 13
4680.27 16
4680.42 18
4680.58 19
4680.74 19
4680.89 18
4681.05 16
4681.21 13
4681.36 11
4681.52 10
4681.68 9
4681.84 9
4681.99 9
4682.15 9
4682.31 9
4682.46 9
4682.62 8
4682.78 7
4682.93 5
4683.09 4
4683.25 3
4683.40 2
4683.56 3
4683.72 5
4683.88 8
4684.03 12
4684.19 17
4684.35 20
4684.50 24
4684.66 26
4684.82 28
4684.97 29
4685.13 30
4685.29 30
4685.45 32
4685.60 35
4685.76 40
4685.92 47
4686.07 55
4686.23 65
4686.39 74
4686.54 82
4686.70 88
4686.86 91
4687.01 91
4687.17 88
4687.33 85
4687.49 80
4687.64 75
4687.80 71
4687.96 69
4688.11 68
4688.27 68
4688.43 69
4688.58 71
4688.74 73
4688.90 74
4689.06 74
4689.21 72
4689.37 69
4689.53 65
4689.68 59
4689.84 53
4690.00 47
4690.16 41
4690.31 36
4690.47 31
4690.63 27
4690.78 23
4690.94 19
4691.10 17
4691.25 14
4691.41 13
4691.57 13
4691.73 14
4691.88 16
4692.04 19
4692.20 21
4692.35 23
4692.51 25
4692.67 25
4692.83 24
4692.98 23
4693.14 22
4693.30 22
4693.45 22
4693.61 24
4693.77 28
4693.93 31
4694.08 35
4694.24 39
4694.40 41
4694.55 44
4694.71 46
4694.87 48
4695.02 50
4695.18 52
4695.34 54
4695.50 55
4695.65 56
4695.81 55
4695.97 54
4696.12 53
4696.28 51
4696.44 49
4696.60 47
4696.75 46
4696.91 45
4697.07 44
4697.22 44
4697.38 43
4697.54 42
4697.70 41
4697.85 40
4698.01 39
4698.17 38
4698.33 38
4698.48 39
4698.64 40
4698.80 42
4698.95 44
4699.11 46
4699.27 48
4699.43 50
4699.58 51
4699.74 51
4699.90 51
4700.05 49
4700.21 46
4700.37 43
4700.53 39
4700.68 34
4700.84 29
4701.00 24
4701.15 19
4701.31 16
4701.47 15
4701.63 15
4701.78 18
4701.94 22
4702.10 26
4702.26 31
4702.41 34
4702.57 35
4702.73 34
4702.88 32
4703.04 29
4703.20 26
4703.36 24
4703.51 24
4703.67 26
4703.83 29
4703.99 33
4704.14 37
4704.30 40
4704.46 41
4704.61 41
4704.77 38
4704.93 35
4705.09 31
4705.24 28
4705.40 26
4705.56 25
4705.72 27
4705.87 29
4706.03 32
4706.19 35
4706.34 38
4706.50 39
4706.66 40
4706.82 39
4706.97 38
4707.13 36
4707.29 33
4707.45 30
4707.60 28
4707.76 25
4707.92 22
4708.08 20
4708.23 18
4708.39 16
4708.55 14
4708.70 13
4708.86 12
4709.02 11
4709.18 9
4709.33 8
4709.49 7
4709.65 6
4709.81 6
4709.96 6
4710.12 8
4710.28 11
4710.44 14
4710.59 19
4710.75 23
4710.91 28
4711.07 33
4711.22 37
4711.38 40
4711.54 42
4711.70 44
4711.85 44
4712.01 44
4712.17 44
4712.32 42
4712.48 40
4712.64 37
4712.80 33
4712.95 28
4713.11 22
4713.27 15
4713.43 8
4713.58 2
4713.74 0
4713.90 0
4714.06 0
4714.21 0
4714.37 0
4714.53 5
4714.69 11
4714.84 16
4715.00 19
4715.16 21
4715.32 21
4715.47 20
4715.63 18
4715.79 16
4715.95 14
4716.10 13
4716.26 13
4716.42 14
4716.58 16
4716.73 20
4716.89 25
4717.05 30
4717.21 36
4717.36 41
4717.52 45
4717.68 48
4717.84 49
4717.99 49
4718.15 48
4718.31 47
4718.47 46
4718.62 46
4718.78 46
4718.94 46
4719.10 47
4719.25 48
4719.41 48
4719.57 48
4719.73 48
4719.88 47
4720.04 47
4720.20 46
4720.36 44
4720.51 42
4720.67 40
4720.83 38
4720.99 36
4721.14 34
4721.30 32
4721.46 31
4721.62 29
4721.77 27
4721.93 26
4722.09 24
4722.25 23
4722.40 22
4722.56 23
4722.72 25
4722.88 27
4723.04 29
4723.19 30
4723.35 30
4723.51 28
4723.67 25
4723.82 22
4723.98 17
4724.14 13
4724.30 10
4724.45 6
4724.61 2
4724.77 0
4724.93 0
4725.08 0
4725.24 0
4725.40 0
4725.56 0
4725.71 0
4725.87 0
4726.03 0
4726.19 4
4726.35 8
4726.50 13
4726.66 19
4726.82 26
4726.98 33
4727.13 39
4727.29 45
4727.45 50
4727.61 53
4727.76 54
4727.92 53
4728.08 50
4728.24 47
4728.39 44
4728.55 42
4728.71 41
4728.87 41
4729.03 42
4729.18 44
4729.34 45
4729.50 47
4729.66 48
4729.81 50
4729.97 51
4730.13 53
4730.29 56
4730.44 58
4730.60 60
4730.76 61
4730.92 60
4731.08 56
4731.23 51
4731.39 45
4731.55 38
4731.71 33
4731.86 28
4732.02 25
4732.18 22
4732.34 21
4732.50 20
4732.65 19
4732.81 18
4732.97 17
4733.13 17
4733.28 18
4733.44 20
4733.60 23
4733.76 26
4733.92 29
4734.07 32
4734.23 34
4734.39 36
4734.55 36
4734.70 37
4734.86 37
4735.02 38
4735.18 39
4735.34 41
4735.49 44
4735.65 47
4735.81 49
4735.97 50
4736.12 50
4736.28 49
4736.44 47
4736.60 45
4736.76 43
4736.91 44
4737.07 47
4737.23 51
4737.39 58
4737.54 65
4737.70 72
4737.86 77
4738.02 81
4738.18 82
4738.33 81
4738.49 79
4738.65 77
4738.81 75
4738.97 73
4739.12 73
4739.28 75
4739.44 77
4739.60 79
4739.75 81
4739.91 81
4740.07 79
4740.23 75
4740.39 70
4740.54 63
4740.70 57
4740.86 52
4741.02 49
4741.18 47
4741.33 48
4741.49 50
4741.65 52
4741.81 53
4741.97 54
4742.12 55
4742.28 56
4742.44 58
4742.60 61
4742.75 63
4742.91 66
4743.07 68
4743.23 69
4743.39 68
4743.54 67
4743.70 65
4743.86 62
4744.02 60
4744.18 57
4744.33 55
4744.49 54
4744.65 52
4744.81 49
4744.97 47
4745.12 45
4745.28 42
4745.44 40
4745.60 39
4745.76 38
4745.91 38
4746.07 38
4746.23 38
4746.39 36
4746.55 34
4746.70 30
4746.86 27
4747.02 23
4747.18 20
4747.34 18
4747.49 17
4747.65 17
4747.81 17
4747.97 17
4748.13 18
4748.28 19
4748.44 19
4748.60 20
4748.76 21
4748.92 22
4749.07 24
4749.23 25
4749.39 27
4749.55 28
4749.71 28
4749.86 29
4750.02 29
4750.18 28
4750.34 26
4750.50 25
4750.65 23
4750.81 22
4750.97 21
4751.13 20
4751.29 19
4751.44 18
4751.60 18
4751.76 18
4751.92 19
4752.08 19
4752.24 19
4752.39 19
4752.55 19
4752.71 19
4752.87 19
4753.03 19
4753.18 19
4753.34 21
4753.50 23
4753.66 25
4753.82 29
4753.97 32
4754.13 34
4754.29 36
4754.45 37
4754.61 37
4754.76 36
4754.92 34
4755.08 33
4755.24 33
4755.40 33
4755.56 34
4755.71 36
4755.87 38
4756.03 41
4756.19 43
4756.35 46
4756.50 49
4756.66 50
4756.82 51
4756.98 51
4757.14 49
4757.29 47
4757.45 44
4757.61 41
4757.77 39
4757.93 39
4758.09 39
4758.24 39
4758.40 40
4758.56 40
4758.72 38
4758.88 36
4759.03 31
4759.19 26
4759.35 21
4759.51 15
4759.67 10
4759.83 6
4759.98 4
4760.14 4
4760.30 5
4760.46 7
4760.62 10
4760.78 13
4760.93 15
4761.09 18
4761.25 20
4761.41 22
4761.57 25
4761.72 28
4761.88 31
4762.04 33
4762.20 34
4762.36 34
4762.52 32
4762.67 30
4762.83 28
4762.99 26
4763.15 26
4763.31 26
4763.47 27
4763.62 28
4763.78 29
4763.94 30
4764.10 30
4764.26 30
4764.42 30
4764.57 30
4764.73 30
4764.89 31
4765.05 31
4765.21 30
4765.36 30
4765.52 29
4765.68 29
4765.84 30
4766.00 32
4766.16 34
4766.31 36
4766.47 38
4766.63 39
4766.79 39
4766.95 38
4767.11 36
4767.26 33
4767.42 29
4767.58 24
4767.74 18
4767.90 12
4768.06 6
4768.21 2
4768.37 0
4768.53 0
4768.69 2
4768.85 7
4769.01 14
4769.16 21
4769.32 28
4769.48 34
4769.64 38
4769.80 41
4769.96 43
4770.12 44
4770.27 46
4770.43 47
4770.59 49
4770.75 51
4770.91 54
4771.07 56
4771.22 58
4771.38 60
4771.54 61
4771.70 62
4771.86 61
4772.02 60
4772.17 58
4772.33 56
4772.49 54
4772.65 53
4772.81 53
4772.97 53
4773.12 51
4773.28 48
4773.44 44
4773.60 38
4773.76 31
4773.92 24
4774.08 18
4774.23 14
4774.39 12
4774.55 13
4774.71 14
4774.87 17
4775.03 20
4775.18 23
4775.34 25
4775.50 27
4775.66 27
4775.82 27
4775.98 26
4776.14 25
4776.29 23
4776.45 21
4776.61 20
4776.77 20
4776.93 20
4777.09 20
4777.24 21
4777.40 21
4777.56 20
4777.72 21
4777.88 22
4778.04 24
4778.20 28
4778.35 33
4778.51 38
4778.67 42
4778.83 45
4778.99 47
4779.15 47
4779.31 46
4779.46 46
4779.62 46
4779.78 48
4779.94 50
4780.10 53
4780.26 56
4780.42 58
4780.57 59
4780.73 60
4780.89 59
4781.05 58
4781.21 55
4781.37 51
4781.53 46
4781.68 40
4781.84 34
4782.00 28
4782.16 24
4782.32 21
4782.48 20
4782.64 22
4782.79 25
4782.95 29
4783.11 33
4783.27 37
4783.43 39
4783.59 41
4783.75 41
4783.90 42
4784.06 42
4784.22 43
4784.38 45
4784.54 47
4784.70 49
4784.86 51
4785.01 53
4785.17 54
4785.33 54
4785.49 54
4785.65 53
4785.81 52
4785.97 51
4786.12 50
4786.28 49
4786.44 48
4786.60 48
4786.76 46
4786.92 45
4787.08 43
4787.24 41
4787.39 39
4787.55 37
4787.71 36
4787.87 35
4788.03 35
4788.19 36
4788.35 36
4788.50 37
4788.66 37
4788.82 37
4788.98 36
4789.14 34
4789.30 31
4789.46 27
4789.62 24
4789.77 22
4789.93 21
4790.09 21
4790.25 24
4790.41 27
4790.57 31
4790.73 36
4790.89 40
4791.04 43
4791.20 45
4791.36 46
4791.52 46
4791.68 44
4791.84 41
4792.00 37
4792.16 33
4792.31 30
4792.47 27
4792.63 26
4792.79 26
4792.95 29
4793.11 32
4793.27 37
4793.43 42
4793.58 46
4793.74 49
4793.90 50
4794.06 50
4794.22 48
4794.38 45
4794.54 40
4794.70 34
4794.85 29
4795.01 22
4795.17 16
4795.33 10
4795.49 4
4795.65 0
4795.81 0
4795.97 0
4796.12 0
4796.28 0
4796.44 0
4796.60 0
4796.76 0
4796.92 3
4797.08 9
4797.24 14
4797.40 18
4797.55 20
4797.71 20
4797.87 19
4798.03 17
4798.19 15
4798.35 13
4798.51 13
4798.67 14
4798.82 17
4798.98 22
4799.14 27
4799.30 32
4799.46 35
4799.62 36
4799.78 34
4799.94 30
4800.10 25
4800.25 18
4800.41 12
4800.57 7
4800.73 3
4800.89 1
4801.05 0
4801.21 0
4801.37 0
4801.53 2
4801.68 6
4801.84 12
4802.00 19
4802.16 26
4802.32 34
4802.48 41
4802.64 47
4802.80 51
4802.96 52
4803.11 51
4803.27 47
4803.43 41
4803.59 36
4803.75 30
4803.91 26
4804.07 24
4804.23 24
4804.39 25
4804.55 26
4804.70 27
4804.86 27
4805.02 26
4805.18 25
4805.34 22
4805.50 20
4805.66 18
4805.82 16
4805.98 15
4806.13 14
4806.29 13
4806.45 13
4806.61 14
4806.77 15
4806.93 16
4807.09 17
4807.25 18
4807.41 19
4807.57 18
4807.72 17
4807.88 15
4808.04 13
4808.20 11
4808.36 11
4808.52 13
4808.68 15
4808.84 19
4809.00 23
4809.16 28
4809.31 31
4809.47 34
4809.63 34
4809.79 34
4809.95 31
4810.11 28
4810.27 24
4810.43 19
4810.59 15
4810.75 11
4810.91 7
4811.06 4
4811.22 2
4811.38 0
4811.54 0
4811.70 2
4811.86 5
4812.02 9
4812.18 15
4812.34 22
4812.50 29
4812.65 35
4812.81 42
4812.97 49
4813.13 56
4813.29 62
4813.45 68
4813.61 72
4813.77 75
4813.93 75
4814.09 74
4814.25 70
4814.41 66
4814.56 61
4814.72 56
4814.88 52
4815.04 47
4815.20 42
4815.36 38
4815.52 34
4815.68 31
4815.84 28
4816.00 27
4816.16 27
4816.31 27
4816.47 27
4816.63 26
4816.79 24
4816.95 21
4817.11 17
4817.27 14
4817.43 10
4817.59 9
4817.75 9
4817.91 10
4818.07 12
4818.22 14
4818.38 16
4818.54 17
4818.70 17
4818.86 16
4819.02 16
4819.18 17
4819.34 20
4819.50 23
4819.66 27
4819.82 30
4819.98 31
4820.13 30
4820.29 27
4820.45 23
4820.61 19
4820.77 15
4820.93 12
4821.09 10
4821.25 10
4821.41 10
4821.57 10
4821.73 9
4821.89 8
4822.05 6
4822.20 4
4822.36 3
4822.52 3
4822.68 4
4822.84 6
4823.00 9
4823.16 12
4823.32 14
4823.48 16
4823.64 17
4823.80 17
4823.96 16
4824.12 15
4824.28 14
4824.43 13
4824.59 14
4824.75 15
4824.91 17
4825.07 19
4825.23 20
4825.39 20
4825.55 19
4825.71 17
4825.87 14
4826.03 11
4826.19 8
4826.35 7
4826.51 8
4826.66 11
4826.82 15
4826.98 20
4827.14 26
4827.30 31
4827.46 37
4827.62 41
4827.78 44
4827.94 45
4828.10 45
4828.26 44
4828.42 42
4828.58 39
4828.74 36
4828.90 31
4829.05 27
4829.21 23
4829.37 19
4829.53 15
4829.69 12
4829.85 9
4830.01 6
4830.17 2
4830.33 0
4830.49 0
4830.65 0
4830.81 0
4830.97 0
4831.13 0
4831.29 0
4831.45 0
4831.60 3
4831.76 7
4831.92 10
4832.08 13
4832.24 15
4832.40 17
4832.56 19
4832.72 21
4832.88 23
4833.04 26
4833.20 27
4833.36 28
4833.52 26
4833.68 23
4833.84 19
4834.00 13
4834.16 8
4834.31 4
4834.47 2
4834.63 3
4834.79 5
4834.95 8
4835.11 10
4835.27 12
4835.43 11
4835.59 10
4835.75 8
4835.91 7
4836.07 8
4836.23 11
4836.39 15
4836.55 20
4836.71 26
4836.87 31
4837.03 34
4837.19 36
4837.34 36
4837.50 35
4837.66 33
4837.82 30
4837.98 27
4838.14 23
4838.30 21
4838.46 18
4838.62 16
4838.78 14
4838.94 12
4839.10 10
4839.26 7
4839.42 5
4839.58 2
4839.74 0
4839.90 0
4840.06 0
4840.22 0
4840.38 0
4840.53 0
4840.69 3
4840.85 7
4841.01 11
4841.17 14
4841.33 17
4841.49 20
4841.65 21
4841.81 22
4841.97 23
4842.13 23
4842.29 23
4842.45 22
4842.61 21
4842.77 19
4842.93 18
4843.09 17
4843.25 17
4843.41 18
4843.57 20
4843.73 24
4843.89 29
4844.05 34
4844.21 40
4844.36 44
4844.52 47
4844.68 48
4844.84 48
4845.00 46
4845.16 44
4845.32 41
4845.48 39
4845.64 38
4845.80 38
4845.96 40
4846.12 43
4846.28 46
4846.44 51
4846.60 55
4846.76 59
4846.92 62
4847.08 64
4847.24 65
4847.40 64
4847.56 62
4847.72 59
4847.88 55
4848.04 51
4848.20 46
4848.36 41
4848.52 37
4848.68 34
4848.83 32
4848.99 32
4849.15 32
4849.31 33
4849.47 34
4849.63 34
4849.79 33
4849.95 30
4850.11 26
4850.27 20
4850.43 14
4850.59 8
4850.75 4
4850.91 1
4851.07 1
4851.23 4
4851.39 9
4851.55 14
4851.71 19
4851.87 24
4852.03 26
4852.19 26
4852.35 24
4852.51 20
4852.67 16
4852.83 12
4852.99 9
4853.15 7
4853.31 7
4853.47 7
4853.63 8
4853.79 8
4853.95 8
4854.11 8
4854.27 6
4854.43 5
4854.58 4
4854.74 3
4854.90 3
4855.06 4
4855.22 5
4855.38 6
4855.54 8
4855.70 10
4855.86 12
4856.02 15
4856.18 19
4856.34 23
4856.50 26
4856.66 30
4856.82 32
4856.98 34
4857.14 35
4857.30 35
4857.46 36
4857.62 37
4857.78 37
4857.94 38
4858.10 38
4858.26 37
4858.42 35
4858.58 31
4858.74 27
4858.90 23
4859.06 18
4859.22 13
4859.38 7
4859.54 1
4859.70 0
4859.86 0
4860.02 0
4860.18 0
4860.34 0
4860.50 0
4860.66 0
4860.82 5
4860.98 14
4861.14 22
4861.30 30
4861.46 37
4861.62 41
4861.78 43
4861.94 43
4862.10 40
4862.26 36
4862.42 31
4862.58 26
4862.74 22
4862.90 18
4863.06 15
4863.22 12
4863.38 8
4863.54 4
4863.70 0
4863.86 0
4864.02 0
4864.18 0
4864.34 0
4864.50 0
4864.66 0
4864.82 0
4864.98 4
4865.14 10
4865.30 16
4865.46 22
4865.62 27
4865.78 31
4865.94 34
4866.10 37
4866.26 38
4866.42 39
4866.58 38
4866.74 38
4866.90 37
4867.06 36
4867.22 36
4867.38 35
4867.54 35
4867.70 36
4867.86 36
4868.02 36
4868.18 37
4868.34 37
4868.50 37
4868.66 36
4868.82 34
4868.98 31
4869.14 26
4869.30 21
4869.46 16
4869.62 11
4869.78 8
4869.94 7
4870.10 8
4870.26 9
4870.42 12
4870.58 15
4870.74 17
4870.90 19
4871.06 19
4871.22 19
4871.38 18
4871.54 18
4871.70 19
4871.86 21
4872.02 25
4872.18 30
4872.34 35
4872.50 41
4872.66 46
4872.82 49
4872.98 50
4873.14 50
4873.30 47
4873.46 43
4873.62 38
4873.78 33
4873.94 29
4874.10 25
4874.26 23
4874.42 22
4874.58 21
4874.74 22
4874.90 23
4875.06 24
4875.22 24
4875.38 23
4875.54 21
4875.70 18
4875.86 14
4876.02 10
4876.18 7
4876.34 4
4876.50 2
4876.66 1
4876.82 1
4876.98 1
4877.14 0
4877.30 0
4877.46 0
4877.62 0
4877.78 0
4877.94 0
4878.10 0
4878.26 0
4878.42 0
4878.58 0
4878.74 0
4878.90 1
4879.06 3
4879.22 6
4879.38 10
4879.54 13
4879.70 16
4879.86 18
4880.02 19
4880.18 19
4880.34 18
4880.50 17
4880.66 16
4880.82 15
4880.98 15
4881.14 14
4881.30 14
4881.46 13
4881.62 12
4881.78 11
4881.95 9
4882.11 7
4882.27 6
4882.43 6
4882.59 7
4882.75 10
4882.91 14
4883.07 19
4883.23 23
4883.39 27
4883.55 30
4883.71 31
4883.87 31
4884.03 30
4884.19 28
4884.35 26
4884.51 23
4884.67 20
4884.83 17
4884.99 16
4885.15 15
4885.31 17
4885.47 21
4885.63 26
4885.79 32
4885.95 39
4886.11 46
4886.27 51
4886.43 55
4886.59 57
4886.75 57
4886.91 55
4887.07 52
4887.23 47
4887.39 43
4887.55 38
4887.71 34
4887.88 32
4888.04 32
4888.20 34
4888.36 37
4888.52 42
4888.68 48
4888.84 54
4889.00 59
4889.16 63
4889.32 65
4889.48 66
4889.64 66
4889.80 64
4889.96 63
4890.12 61
4890.28 59
4890.44 57
4890.60 55
4890.76 53
4890.92 51
4891.08 50
4891.24 50
4891.40 50
4891.56 51
4891.72 52
4891.88 54
4892.04 55
4892.20 57
4892.37 58
4892.53 58
4892.69 58
4892.85 56
4893.01 54
4893.17 51
4893.33 49
4893.49 48
4893.65 48
4893.81 49
4893.97 52
4894.13 56
4894.29 60
4894.45 64
4894.61 68
4894.77 71
4894.93 73
4895.09 73
4895.25 71
4895.41 69
4895.57 65
4895.73 62
4895.89 59
4896.06 56
4896.22 55
4896.38 54
4896.54 54
4896.70 54
4896.86 54
4897.02 55
4897.18 55
4897.34 55
4897.50 54
4897.66 52
4897.82 49
4897.98 44
4898.14 39
4898.30 34
4898.46 31
4898.62 31
4898.78 33
4898.94 37
4899.10 43
4899.26 48
4899.43 51
4899.59 52
4899.75 50
4899.91 45
4900.07 39
4900.23 34
4900.39 29
4900.55 27
4900.71 27
4900.87 30
4901.03 34
4901.19 38
4901.35 42
4901.51 46
4901.67 48
4901.83 49
4901.99 49
4902.15 48
4902.31 46
4902.48 44
4902.64 41
4902.80 38
4902.96 35
4903.12 33
4903.28 33
4903.44 33
4903.60 33
4903.76 35
4903.92 36
4904.08 37
4904.24 38
4904.40 38
4904.56 39
4904.72 40
4904.88 42
4905.04 44
4905.21 45
4905.37 44
4905.53 43
4905.69 40
4905.85 35
4906.01 29
4906.17 24
4906.33 20
4906.49 18
4906.65 19
4906.81 23
4906.97 30
4907.13 39
4907.29 48
4907.45 57
4907.61 64
4907.78 69
4907.94 71
4908.10 70
4908.26 66
4908.42 61
4908.58 55
4908.74 49
4908.90 44
4909.06 40
4909.22 38
4909.38 37
4909.54 39
4909.70 42
4909.86 45
4910.02 48
4910.19 51
4910.35 53
4910.51 56
4910.67 58
4910.83 61
4910.99 64
4911.15 68
4911.31 72
4911.47 75
4911.63 77
4911.79 78
4911.95 78
4912.11 76
4912.27 73
4912.44 69
4912.60 66
4912.76 63
4912.92 60
4913.08 58
4913.24 55
4913.40 52
4913.56 49
4913.72 45
4913.88 40
4914.04 36
4914.20 32
4914.36 30
4914.53 29
4914.69 30
4914.85 31
4915.01 34
4915.17 37
4915.33 39
4915.49 40
4915.65 41
4915.81 42
4915.97 42
4916.13 41
4916.29 40
4916.45 39
4916.62 38
4916.78 37
4916.94 37
4917.10 37
4917.26 37
4917.42 39
4917.58 40
4917.74 42
4917.90 43
4918.06 44
4918.22 44
4918.38 44
4918.54 43
4918.71 42
4918.87 40
4919.03 39
4919.19 38
4919.35 37
4919.51 35
4919.67 33
4919.83 31
4919.99 29
4920.15 26
4920.31 23
4920.48 20
4920.64 17
4920.80 13
4920.96 10
4921.12 7
4921.28 4
4921.44 1
4921.60 0
4921.76 0
4921.92 0
4922.08 0
4922.24 0
4922.41 0
4922.57 0
4922.73 0
4922.89 1
4923.05 2
4923.21 2
4923.37 3
4923.53 4
4923.69 4
4923.85 5
4924.01 6
4924.18 8
4924.34 10
4924.50 13
4924.66 16
4924.82 19
4924.98 22
4925.14 24
4925.30 26
4925.46 27
4925.62 27
4925.78 27
4925.95 25
4926.11 23
4926.27 21
4926.43 19
4926.59 18
4926.75 18
4926.91 20
4927.07 23
4927.23 27
4927.39 33
4927.56 39
4927.72 45
4927.88 52
4928.04 58
4928.20 65
4928.36 71
4928.52 77
4928.68 82
4928.84 87
4929.00 91
4929.17 94
4929.33 95
4929.49 94
4929.65 91
4929.81 87
4929.97 83
4930.13 78
4930.29 74
4930.45 71
4930.61 69
4930.78 69
4930.94 70
4931.10 70
4931.26 71
4931.42 70
4931.58 69
4931.74 66
4931.90 64
4932.06 63
4932.22 63
4932.39 65
4932.55 68
4932.71 72
4932.87 77
4933.03 80
4933.19 84
4933.35 86
4933.51 88
4933.67 90
4933.84 91
4934.00 91
4934.16 91
4934.32 91
4934.48 90
4934.64 88
4934.80 87
4934.96 86
4935.12 85
4935.29 84
4935.45 84
4935.61 83
4935.77 81
4935.93 78
4936.09 74
4936.25 69
4936.41 63
4936.57 58
4936.74 53
4936.90 49
4937.06 46
4937.22 44
4937.38 44
4937.54 44
4937.70 45
4937.86 45
4938.02 45
4938.19 45
4938.35 45
4938.51 45
4938.67 46
4938.83 49
4938.99 53
4939.15 58
4939.31 63
4939.47 70
4939.64 76
4939.80 82
4939.96 88
4940.12 93
4940.28 97
4940.44 100
4940.60 101
4940.76 101
4940.93 100
4941.09 98
4941.25 94
4941.41 90
4941.57 86
4941.73 81
4941.89 77
4942.05 73
4942.21 69
4942.38 65
4942.54 63
4942.70 60
4942.86 59
4943.02 57
4943.18 55
4943.34 53
4943.50 51
4943.67 48
4943.83 46
4943.99 46
4944.15 47
4944.31 51
4944.47 56
4944.63 64
4944.79 72
4944.96 79
4945.12 86
4945.28 92
4945.44 96
4945.60 98
4945.76 98
4945.92 97
4946.08 95
4946.25 91
4946.41 87
4946.57 82
4946.73 78
4946.89 75
4947.05 72
4947.21 69
4947.37 67
4947.54 66
4947.70 64
4947.86 63
4948.02 62
4948.18 61
4948.34 61
4948.50 60
4948.67 60
4948.83 59
4948.99 58
4949.15 56
4949.31 54
4949.47 51
4949.63 48
4949.79 47
4949.96 46
4950.12 46
4950.28 47
4950.44 48
4950.60 48
4950.76 48
4950.92 47
4951.09 44
4951.25 41
4951.41 39
4951.57 37
4951.73 39
4951.89 43
4952.05 50
4952.21 60
4952.38 72
4952.54 84
4952.70 95
4952.86 103
4953.02 108
4953.18 110
4953.34 108
4953.51 105
4953.67 99
4953.83 93
4953.99 87
4954.15 81
4954.31 75
4954.47 70
4954.64 65
4954.80 62
4954.96 60
4955.12 59
4955.28 61
4955.44 63
4955.60 67
4955.77 71
4955.93 75
4956.09 79
4956.25 80
4956.41 81
4956.57 79
4956.73 76
4956.90 72
4957.06 67
4957.22 62
4957.38 57
4957.54 52
4957.70 47
4957.86 43
4958.03 40
4958.19 38
4958.35 37
4958.51 36
4958.67 35
4958.83 32
4958.99 29
4959.16 25
4959.32 21
4959.48 16
4959.64 11
4959.80 8
4959.96 7
4960.13 7
4960.29 8
4960.45 9
4960.61 11
4960.77 13
4960.93 15
4961.09 17
4961.26 18
4961.42 19
4961.58 20
4961.74 21
4961.90 23
4962.06 24
4962.23 26
4962.39 28
4962.55 31
4962.71 32
4962.87 33
4963.03 33
4963.19 31
4963.36 27
4963.52 23
4963.68 19
4963.84 15
4964.00 14
4964.16 15
4964.33 18
4964.49 22
4964.65 26
4964.81 30
4964.97 34
4965.13 36
4965.29 36
4965.46 35
4965.62 33
4965.78 31
4965.94 29
4966.10 27
4966.26 26
4966.43 25
4966.59 25
4966.75 27
4966.91 29
4967.07 31
4967.23 33
4967.40 34
4967.56 34
4967.72 33
4967.88 31
4968.04 29
4968.20 27
4968.37 26
4968.53 26
4968.69 27
4968.85 30
4969.01 33
4969.17 36
4969.34 38
4969.50 38
4969.66 36
4969.82 32
4969.98 26
4970.14 20
4970.31 15
4970.47 11
4970.63 9
4970.79 9
4970.95 10
4971.11 11
4971.28 12
4971.44 12
4971.60 13
4971.76 13
4971.92 13
4972.08 14
4972.25 15
4972.41 15
4972.57 15
4972.73 14
4972.89 13
4973.05 13
4973.22 13
4973.38 13
4973.54 16
4973.70 19
4973.86 23
4974.02 28
4974.19 33
4974.35 39
4974.51 44
4974.67 49
4974.83 52
4974.99 53
4975.16 53
4975.32 50
4975.48 46
4975.64 41
4975.80 37
4975.97 32
4976.13 29
4976.29 27
4976.45 27
4976.61 26
4976.77 26
4976.94 26
4977.10 24
4977.26 22
4977.42 18
4977.58 14
4977.75 9
4977.91 6
4978.07 4
4978.23 4
4978.39 5
4978.55 9
4978.72 15
4978.88 21
4979.04 29
4979.20 36
4979.36 42
4979.52 46
4979.69 49
4979.85 50
4980.01 49
4980.17 47
4980.33 44
4980.50 43
4980.66 42
4980.82 44
4980.98 47
4981.14 51
4981.31 56
4981.47 61
4981.63 65
4981.79 69
4981.95 70
4982.11 71
4982.28 70
4982.44 67
4982.60 63
4982.76 57
4982.92 50
4983.09 43
4983.25 36
4983.41 30
4983.57 25
4983.73 22
4983.90 20
4984.06 21
4984.22 23
4984.38 26
4984.54 29
4984.70 30
4984.87 30
4985.03 29
4985.19 26
4985.35 24
4985.51 23
4985.68 23
4985.84 26
4986.00 30
4986.16 34
4986.32 38
4986.49 41
4986.65 42
4986.81 42
4986.97 41
4987.13 39
4987.30 37
4987.46 36
4987.62 34
4987.78 32
4987.94 30
4988.11 28
4988.27 27
4988.43 27
4988.59 28
4988.75 30
4988.91 34
4989.08 38
4989.24 42
4989.40 47
4989.56 51
4989.72 56
4989.89 59
4990.05 62
4990.21 64
4990.37 64
4990.53 63
4990.70 62
4990.86 60
4991.02 58
4991.18 57
4991.34 58
4991.51 60
4991.67 64
4991.83 69
4991.99 74
4992.15 79
4992.32 83
4992.48 87
4992.64 91
4992.80 93
4992.97 96
4993.13 99
4993.29 102
4993.45 106
4993.61 111
4993.78 116
4993.94 122
4994.10 127
4994.26 132
4994.42 136
4994.59 140
4994.75 142
4994.91 144
4995.07 147
4995.23 150
4995.40 155
4995.56 162
4995.72 171
4995.88 182
4996.04 192
4996.21 201
4996.37 207
4996.53 209
4996.69 206
4996.85 199
4997.02 189
4997.18 177
4997.34 164
4997.50 151
4997.67 141
4997.83 133
4997.99 128
4998.15 125
4998.31 123
4998.48 122
4998.64 121
4998.80 120
4998.96 120
4999.12 120
4999.29 121
4999.45 122
4999.61 123
4999.77 123
4999.94 122
5000.10 119
5000.26 115
5000.42 111
5000.58 107
5000.75 103
5000.91 102
5001.07 102
5001.23 103
5001.39 106
5001.56 109
5001.72 112
5001.88 113
5002.04 114
5002.21 113
5002.37 112
5002.53 110
5002.69 108
5002.85 106
5003.02 103
5003.18 100
5003.34 96
5003.50 90
5003.67 84
5003.83 76
5003.99 69
5004.15 62
5004.31 56
5004.48 51
5004.64 48
5004.80 46
5004.96 46
5005.13 47
5005.29 50
5005.45 54
5005.61 58
5005.77 62
5005.94 65
5006.10 68
5006.26 70
5006.42 71
5006.59 72
5006.75 73
5006.91 72
5007.07 70
5007.23 67
5007.40 64
5007.56 60
5007.72 57
5007.88 55
5008.05 54
5008.21 54
5008.37 53
5008.53 53
5008.70 51
5008.86 48
5009.02 45
5009.18 41
5009.34 38
5009.51 36
5009.67 35
5009.83 36
5009.99 38
5010.16 40
5010.32 42
5010.48 43
5010.64 45
5010.81 45
5010.97 46
5011.13 46
5011.29 47
5011.45 48
5011.62 50
5011.78 53
5011.94 57
5012.10 61
5012.27 65
5012.43 70
5012.59 75
5012.75 80
5012.92 87
5013.08 93
5013.24 99
5013.40 105
5013.57 110
5013.73 113
5013.89 114
5014.05 114
5014.21 112
5014.38 110
[truncated: 695,228 more chars]
