# Supplementary material for: Methylobacterium Species Promoting Rice and Barley Growth and Interaction Specificity Revealed with Whole-Cell Matrix-Assisted Laser Desorption / Ionization-Time-of-Flight Mass Spectrometry (MALDI-TOF/MS) Analysis
Source: PLoS One. 2015 Jun 8;10(6):e0129509. doi: 10.1371/journal.pone.0129509 (PMC4460032; doi:10.1371/journal.pone.0129509)
Supplement: S3 Data — (ZIP) [file pone.0129509.s003.zip › Supplementary data 3 (ms from barley)/33b.txt]

779.34 0
779.40 0
779.46 0
779.53 0
779.59 0
779.66 0
779.72 0
779.78 0
779.85 0
779.91 0
779.98 0
780.04 0
780.10 0
780.17 0
780.23 0
780.30 0
780.36 0
780.42 0
780.49 0
780.55 0
780.62 0
780.68 0
780.74 0
780.81 0
780.87 0
780.94 0
781.00 0
781.07 0
781.13 0
781.19 0
781.26 0
781.32 0
781.39 0
781.45 0
781.51 0
781.58 0
781.64 0
781.71 0
781.77 0
781.83 0
781.90 0
781.96 0
782.03 0
782.09 0
782.15 0
782.22 0
782.28 0
782.35 0
782.41 0
782.48 0
782.54 0
782.60 0
782.67 0
782.73 0
782.80 0
782.86 0
782.92 0
782.99 0
783.05 0
783.12 0
783.18 0
783.24 0
783.31 0
783.37 0
783.44 0
783.50 0
783.57 0
783.63 0
783.69 0
783.76 0
783.82 0
783.89 0
783.95 0
784.01 0
784.08 0
784.14 0
784.21 0
784.27 0
784.34 0
784.40 0
784.46 0
784.53 0
784.59 0
784.66 0
784.72 0
784.79 0
784.85 0
784.91 0
784.98 0
785.04 0
785.11 0
785.17 0
785.23 0
785.30 0
785.36 0
785.43 0
785.49 0
785.56 0
785.62 0
785.68 0
785.75 0
785.81 0
785.88 0
785.94 0
786.01 0
786.07 0
786.13 0
786.20 0
786.26 0
786.33 0
786.39 0
786.46 0
786.52 0
786.58 0
786.65 0
786.71 0
786.78 0
786.84 0
786.91 0
786.97 0
787.03 0
787.10 0
787.16 0
787.23 0
787.29 0
787.36 0
787.42 0
787.48 0
787.55 0
787.61 0
787.68 0
787.74 0
787.81 0
787.87 0
787.93 0
788.00 0
788.06 0
788.13 0
788.19 0
788.26 0
788.32 0
788.39 0
788.45 0
788.51 0
788.58 0
788.64 0
788.71 0
788.77 0
788.84 0
788.90 0
788.96 0
789.03 0
789.09 0
789.16 0
789.22 0
789.29 0
789.35 0
789.42 0
789.48 0
789.54 0
789.61 0
789.67 0
789.74 0
789.80 0
789.87 0
789.93 0
790.00 0
790.06 0
790.12 0
790.19 0
790.25 0
790.32 0
790.38 0
790.45 0
790.51 0
790.58 0
790.64 0
790.70 0
790.77 0
790.83 0
790.90 0
790.96 0
791.03 0
791.09 0
791.16 0
791.22 0
791.28 0
791.35 0
791.41 0
791.48 0
791.54 0
791.61 0
791.67 0
791.74 0
791.80 0
791.86 0
791.93 0
791.99 0
792.06 0
792.12 0
792.19 0
792.25 0
792.32 0
792.38 0
792.45 0
792.51 0
792.57 0
792.64 0
792.70 0
792.77 0
792.83 0
792.90 0
792.96 0
793.03 0
793.09 0
793.16 0
793.22 0
793.28 0
793.35 0
793.41 0
793.48 0
793.54 0
793.61 0
793.67 0
793.74 0
793.80 0
793.87 0
793.93 0
793.99 0
794.06 0
794.12 0
794.19 0
794.25 0
794.32 0
794.38 0
794.45 0
794.51 0
794.58 0
794.64 0
794.71 0
794.77 0
794.83 0
794.90 0
794.96 0
795.03 0
795.09 0
795.16 0
795.22 0
795.29 0
795.35 0
795.42 0
795.48 0
795.55 0
795.61 0
795.68 0
795.74 0
795.80 0
795.87 0
795.93 0
796.00 0
796.06 0
796.13 0
796.19 0
796.26 0
796.32 0
796.39 0
796.45 0
796.52 0
796.58 0
796.65 0
796.71 0
796.77 0
796.84 0
796.90 0
796.97 0
797.03 0
797.10 0
797.16 0
797.23 0
797.29 0
797.36 0
797.42 0
797.49 0
797.55 0
797.62 0
797.68 0
797.75 0
797.81 0
797.88 0
797.94 0
798.00 0
798.07 0
798.13 0
798.20 0
798.26 0
798.33 0
798.39 0
798.46 0
798.52 0
798.59 0
798.65 0
798.72 0
798.78 0
798.85 0
798.91 0
798.98 0
799.04 0
799.11 0
799.17 0
799.24 0
799.30 0
799.37 0
799.43 0
799.49 0
799.56 0
799.62 0
799.69 0
799.75 0
799.82 0
799.88 0
799.95 0
800.01 0
800.08 0
800.14 0
800.21 0
800.27 0
800.34 0
800.40 0
800.47 0
800.53 0
800.60 0
800.66 0
800.73 0
800.79 0
800.86 0
800.92 0
800.99 0
801.05 0
801.12 0
801.18 0
801.25 0
801.31 0
801.38 0
801.44 0
801.51 0
801.57 0
801.63 0
801.70 0
801.76 0
801.83 0
801.89 0
801.96 0
802.02 0
802.09 0
802.15 0
802.22 0
802.28 0
802.35 0
802.41 0
802.48 0
802.54 0
802.61 0
802.67 0
802.74 0
802.80 0
802.87 0
802.93 0
803.00 0
803.06 0
803.13 0
803.19 0
803.26 0
803.32 0
803.39 0
803.45 0
803.52 0
803.58 0
803.65 0
803.71 0
803.78 0
803.84 0
803.91 0
803.97 0
804.04 0
804.10 0
804.17 0
804.23 0
804.30 0
804.36 0
804.43 0
804.49 0
804.56 0
804.62 0
804.69 0
804.75 0
804.82 0
804.88 0
804.95 0
805.01 0
805.08 0
805.14 0
805.21 0
805.27 0
805.34 0
805.40 0
805.47 0
805.53 0
805.60 0
805.66 0
805.73 0
805.79 0
805.86 0
805.92 0
805.99 0
806.05 0
806.12 0
806.18 0
806.25 0
806.31 0
806.38 0
806.44 0
806.51 0
806.58 0
806.64 0
806.71 0
806.77 1
806.84 0
806.90 0
806.97 0
807.03 0
807.10 0
807.16 0
807.23 0
807.29 0
807.36 0
807.42 0
807.49 0
807.55 0
807.62 0
807.68 0
807.75 0
807.81 0
807.88 0
807.94 0
808.01 0
808.07 0
808.14 0
808.20 0
808.27 0
808.33 0
808.40 0
808.46 0
808.53 0
808.59 0
808.66 1
808.72 0
808.79 0
808.86 0
808.92 0
808.99 0
809.05 0
809.12 0
809.18 0
809.25 0
809.31 0
809.38 0
809.44 0
809.51 0
809.57 0
809.64 0
809.70 0
809.77 0
809.83 0
809.90 0
809.96 0
810.03 0
810.09 0
810.16 0
810.22 0
810.29 0
810.36 0
810.42 0
810.49 0
810.55 0
810.62 0
810.68 0
810.75 0
810.81 0
810.88 0
810.94 0
811.01 0
811.07 0
811.14 0
811.20 0
811.27 0
811.33 0
811.40 0
811.47 0
811.53 0
811.60 0
811.66 0
811.73 0
811.79 0
811.86 0
811.92 0
811.99 0
812.05 0
812.12 0
812.18 0
812.25 0
812.31 0
812.38 0
812.44 0
812.51 0
812.58 0
812.64 0
812.71 0
812.77 0
812.84 0
812.90 0
812.97 0
813.03 0
813.10 0
813.16 0
813.23 0
813.29 0
813.36 0
813.43 0
813.49 0
813.56 0
813.62 0
813.69 0
813.75 0
813.82 0
813.88 0
813.95 0
814.01 0
814.08 0
814.14 0
814.21 0
814.28 0
814.34 0
814.41 0
814.47 0
814.54 0
814.60 0
814.67 0
814.73 0
814.80 0
814.86 0
814.93 0
814.99 0
815.06 0
815.13 0
815.19 0
815.26 0
815.32 0
815.39 0
815.45 0
815.52 0
815.58 0
815.65 0
815.71 0
815.78 0
815.85 0
815.91 0
815.98 0
816.04 0
816.11 0
816.17 0
816.24 0
816.30 0
816.37 0
816.44 0
816.50 0
816.57 0
816.63 0
816.70 0
816.76 0
816.83 0
816.89 0
816.96 0
817.02 0
817.09 0
817.16 0
817.22 0
817.29 0
817.35 0
817.42 0
817.48 0
817.55 0
817.61 0
817.68 0
817.75 0
817.81 0
817.88 0
817.94 0
818.01 0
818.07 0
818.14 0
818.20 0
818.27 0
818.34 0
818.40 0
818.47 0
818.53 0
818.60 0
818.66 0
818.73 0
818.79 0
818.86 0
818.93 0
818.99 0
819.06 0
819.12 0
819.19 0
819.25 0
819.32 0
819.39 0
819.45 0
819.52 0
819.58 0
819.65 0
819.71 0
819.78 0
819.84 0
819.91 0
819.98 0
820.04 0
820.11 0
820.17 0
820.24 0
820.30 0
820.37 0
820.44 0
820.50 0
820.57 0
820.63 0
820.70 0
820.76 0
820.83 0
820.90 0
820.96 0
821.03 0
821.09 0
821.16 0
821.22 0
821.29 0
821.35 0
821.42 0
821.49 0
821.55 0
821.62 0
821.68 0
821.75 0
821.81 0
821.88 0
821.95 0
822.01 0
822.08 0
822.14 0
822.21 0
822.27 0
822.34 0
822.41 0
822.47 0
822.54 0
822.60 0
822.67 0
822.74 0
822.80 0
822.87 0
822.93 0
823.00 0
823.06 0
823.13 0
823.20 0
823.26 0
823.33 0
823.39 0
823.46 0
823.52 0
823.59 0
823.66 0
823.72 0
823.79 0
823.85 0
823.92 0
823.98 0
824.05 0
824.12 0
824.18 0
824.25 0
824.31 0
824.38 0
824.45 0
824.51 0
824.58 0
824.64 0
824.71 0
824.77 0
824.84 0
824.91 0
824.97 0
825.04 0
825.10 0
825.17 0
825.24 0
825.30 0
825.37 0
825.43 0
825.50 0
825.56 0
825.63 0
825.70 0
825.76 0
825.83 0
825.89 0
825.96 0
826.03 0
826.09 0
826.16 0
826.22 0
826.29 0
826.36 0
826.42 0
826.49 0
826.55 0
826.62 0
826.68 0
826.75 0
826.82 0
826.88 0
826.95 0
827.01 0
827.08 0
827.15 0
827.21 0
827.28 0
827.34 0
827.41 0
827.48 0
827.54 0
827.61 0
827.67 0
827.74 0
827.81 0
827.87 0
827.94 0
828.00 0
828.07 0
828.14 0
828.20 0
828.27 0
828.33 0
828.40 0
828.47 0
828.53 0
828.60 0
828.66 0
828.73 0
828.80 0
828.86 0
828.93 0
828.99 0
829.06 0
829.13 0
829.19 0
829.26 0
829.32 0
829.39 0
829.46 0
829.52 0
829.59 0
829.65 0
829.72 0
829.79 0
829.85 0
829.92 0
829.98 0
830.05 0
830.12 0
830.18 0
830.25 0
830.31 0
830.38 0
830.45 0
830.51 0
830.58 0
830.64 0
830.71 0
830.78 0
830.84 0
830.91 0
830.97 0
831.04 0
831.11 0
831.17 0
831.24 0
831.30 0
831.37 0
831.44 0
831.50 0
831.57 0
831.64 0
831.70 0
831.77 0
831.83 0
831.90 0
831.97 0
832.03 0
832.10 0
832.16 0
832.23 0
832.30 0
832.36 0
832.43 0
832.49 0
832.56 0
832.63 0
832.69 0
832.76 0
832.83 0
832.89 0
832.96 0
833.02 0
833.09 0
833.16 0
833.22 0
833.29 0
833.35 0
833.42 0
833.49 0
833.55 0
833.62 0
833.69 0
833.75 0
833.82 0
833.88 0
833.95 0
834.02 0
834.08 0
834.15 0
834.22 0
834.28 0
834.35 0
834.41 0
834.48 0
834.55 0
834.61 0
834.68 0
834.75 0
834.81 0
834.88 0
834.94 0
835.01 0
835.08 0
835.14 0
835.21 0
835.28 0
835.34 0
835.41 0
835.47 0
835.54 0
835.61 0
835.67 0
835.74 0
835.81 0
835.87 0
835.94 0
836.00 0
836.07 0
836.14 0
836.20 0
836.27 0
836.34 0
836.40 0
836.47 0
836.53 0
836.60 0
836.67 0
836.73 0
836.80 0
836.87 0
836.93 0
837.00 0
837.06 0
837.13 0
837.20 0
837.26 0
837.33 0
837.40 0
837.46 0
837.53 0
837.60 0
837.66 0
837.73 0
837.79 0
837.86 0
837.93 0
837.99 0
838.06 0
838.13 0
838.19 0
838.26 0
838.33 0
838.39 0
838.46 0
838.52 0
838.59 0
838.66 0
838.72 0
838.79 0
838.86 0
838.92 0
838.99 0
839.06 0
839.12 0
839.19 0
839.25 0
839.32 0
839.39 0
839.45 0
839.52 0
839.59 0
839.65 0
839.72 0
839.79 0
839.85 0
839.92 0
839.99 0
840.05 0
840.12 0
840.18 0
840.25 0
840.32 0
840.38 0
840.45 0
840.52 0
840.58 0
840.65 0
840.72 0
840.78 0
840.85 0
840.92 0
840.98 0
841.05 0
841.12 0
841.18 0
841.25 0
841.31 0
841.38 0
841.45 0
841.51 0
841.58 0
841.65 0
841.71 0
841.78 0
841.85 0
841.91 0
841.98 0
842.05 0
842.11 0
842.18 0
842.25 0
842.31 0
842.38 0
842.45 0
842.51 0
842.58 0
842.64 0
842.71 0
842.78 0
842.84 0
842.91 0
842.98 0
843.04 0
843.11 0
843.18 0
843.24 0
843.31 0
843.38 0
843.44 0
843.51 0
843.58 0
843.64 0
843.71 0
843.78 0
843.84 0
843.91 0
843.98 0
844.04 0
844.11 0
844.18 0
844.24 0
844.31 0
844.38 0
844.44 0
844.51 0
844.58 0
844.64 0
844.71 0
844.78 0
844.84 0
844.91 0
844.98 0
845.04 0
845.11 0
845.18 0
845.24 0
845.31 0
845.38 0
845.44 0
845.51 0
845.58 0
845.64 0
845.71 0
845.78 0
845.84 0
845.91 0
845.98 0
846.04 0
846.11 0
846.18 0
846.24 0
846.31 0
846.38 0
846.44 0
846.51 0
846.58 0
846.64 0
846.71 0
846.78 0
846.84 0
846.91 0
846.98 0
847.04 0
847.11 0
847.18 0
847.24 0
847.31 0
847.38 0
847.44 0
847.51 0
847.58 0
847.64 0
847.71 0
847.78 0
847.84 0
847.91 0
847.98 0
848.04 0
848.11 0
848.18 0
848.24 0
848.31 0
848.38 0
848.44 0
848.51 0
848.58 0
848.64 0
848.71 0
848.78 0
848.84 0
848.91 0
848.98 0
849.05 0
849.11 0
849.18 0
849.25 0
849.31 0
849.38 0
849.45 0
849.51 0
849.58 0
849.65 0
849.71 0
849.78 0
849.85 0
849.91 0
849.98 0
850.05 0
850.11 0
850.18 0
850.25 0
850.31 0
850.38 0
850.45 0
850.52 0
850.58 0
850.65 0
850.72 0
850.78 0
850.85 0
850.92 0
850.98 0
851.05 0
851.12 0
851.18 0
851.25 0
851.32 0
851.38 0
851.45 0
851.52 0
851.59 0
851.65 0
851.72 0
851.79 0
851.85 0
851.92 0
851.99 0
852.05 0
852.12 0
852.19 0
852.25 0
852.32 0
852.39 0
852.45 0
852.52 0
852.59 0
852.66 0
852.72 0
852.79 0
852.86 0
852.92 0
852.99 0
853.06 0
853.12 0
853.19 0
853.26 0
853.33 0
853.39 0
853.46 0
853.53 0
853.59 0
853.66 0
853.73 0
853.79 0
853.86 0
853.93 0
853.99 0
854.06 0
854.13 0
854.20 0
854.26 0
854.33 0
854.40 0
854.46 0
854.53 0
854.60 0
854.66 0
854.73 0
854.80 0
854.87 0
854.93 0
855.00 0
855.07 0
855.13 0
855.20 0
855.27 0
855.34 0
855.40 0
855.47 0
855.54 0
855.60 0
855.67 0
855.74 0
855.80 0
855.87 0
855.94 0
856.01 0
856.07 0
856.14 0
856.21 0
856.27 0
856.34 0
856.41 0
856.48 0
856.54 0
856.61 0
856.68 0
856.74 0
856.81 0
856.88 0
856.94 0
857.01 0
857.08 0
857.15 0
857.21 0
857.28 0
857.35 0
857.41 0
857.48 0
857.55 0
857.62 0
857.68 0
857.75 0
857.82 0
857.88 0
857.95 0
858.02 0
858.09 0
858.15 0
858.22 0
858.29 0
858.35 0
858.42 0
858.49 0
858.56 0
858.62 0
858.69 0
858.76 0
858.82 0
858.89 0
858.96 0
859.03 0
859.09 0
859.16 0
859.23 0
859.30 0
859.36 0
859.43 0
859.50 0
859.56 0
859.63 0
859.70 0
859.77 0
859.83 0
859.90 0
859.97 0
860.03 0
860.10 0
860.17 0
860.24 0
860.30 0
860.37 0
860.44 0
860.51 0
860.57 0
860.64 0
860.71 0
860.77 0
860.84 0
860.91 0
860.98 0
861.04 0
861.11 0
861.18 0
861.24 0
861.31 0
861.38 0
861.45 0
861.51 0
861.58 0
861.65 0
861.72 0
861.78 0
861.85 0
861.92 0
861.99 0
862.05 0
862.12 0
862.19 0
862.25 0
862.32 0
862.39 0
862.46 0
862.52 0
862.59 0
862.66 0
862.73 0
862.79 0
862.86 0
862.93 0
862.99 0
863.06 0
863.13 0
863.20 0
863.26 0
863.33 0
863.40 0
863.47 0
863.53 0
863.60 0
863.67 0
863.74 0
863.80 0
863.87 0
863.94 0
864.01 0
864.07 0
864.14 0
864.21 0
864.27 0
864.34 0
864.41 0
864.48 0
864.54 0
864.61 0
864.68 0
864.75 0
864.81 0
864.88 0
864.95 0
865.02 0
865.08 0
865.15 0
865.22 0
865.29 0
865.35 0
865.42 0
865.49 0
865.56 0
865.62 0
865.69 0
865.76 0
865.83 0
865.89 0
865.96 0
866.03 0
866.10 0
866.16 0
866.23 0
866.30 0
866.37 0
866.43 0
866.50 0
866.57 0
866.64 0
866.70 0
866.77 0
866.84 0
866.91 0
866.97 0
867.04 0
867.11 0
867.18 0
867.24 0
867.31 0
867.38 0
867.45 0
867.51 0
867.58 0
867.65 0
867.72 0
867.78 0
867.85 0
867.92 0
867.99 0
868.05 0
868.12 0
868.19 0
868.26 0
868.32 0
868.39 0
868.46 0
868.53 0
868.59 0
868.66 0
868.73 0
868.80 0
868.86 0
868.93 0
869.00 0
869.07 0
869.13 0
869.20 0
869.27 0
869.34 0
869.40 0
869.47 0
869.54 0
869.61 0
869.67 0
869.74 0
869.81 0
869.88 0
869.94 0
870.01 0
870.08 0
870.15 0
870.22 0
870.28 0
870.35 0
870.42 0
870.49 0
870.55 0
870.62 0
870.69 0
870.76 0
870.82 0
870.89 0
870.96 0
871.03 0
871.09 0
871.16 0
871.23 0
871.30 0
871.37 0
871.43 0
871.50 0
871.57 0
871.64 0
871.70 0
871.77 0
871.84 0
871.91 0
871.97 0
872.04 0
872.11 0
872.18 0
872.25 0
872.31 0
872.38 0
872.45 0
872.52 0
872.58 0
872.65 0
872.72 0
872.79 0
872.85 0
872.92 0
872.99 0
873.06 0
873.13 0
873.19 0
873.26 0
873.33 0
873.40 0
873.46 0
873.53 0
873.60 0
873.67 0
873.74 0
873.80 0
873.87 0
873.94 0
874.01 0
874.07 0
874.14 0
874.21 0
874.28 0
874.35 0
874.41 0
874.48 0
874.55 0
874.62 0
874.68 0
874.75 0
874.82 0
874.89 0
874.96 0
875.02 0
875.09 0
875.16 0
875.23 0
875.29 0
875.36 0
875.43 0
875.50 0
875.57 0
875.63 0
875.70 0
875.77 0
875.84 0
875.90 0
875.97 0
876.04 0
876.11 0
876.18 0
876.24 0
876.31 0
876.38 0
876.45 0
876.52 0
876.58 0
876.65 0
876.72 0
876.79 0
876.85 0
876.92 0
876.99 0
877.06 0
877.13 0
877.19 0
877.26 0
877.33 0
877.40 0
877.47 0
877.53 0
877.60 0
877.67 0
877.74 0
877.81 0
877.87 0
877.94 0
878.01 0
878.08 0
878.15 0
878.21 0
878.28 0
878.35 0
878.42 0
878.48 0
878.55 0
878.62 0
878.69 0
878.76 0
878.82 0
878.89 0
878.96 0
879.03 0
879.10 0
879.16 0
879.23 0
879.30 0
879.37 0
879.44 0
879.50 0
879.57 0
879.64 0
879.71 0
879.78 0
879.84 0
879.91 0
879.98 0
880.05 0
880.12 0
880.18 0
880.25 0
880.32 0
880.39 0
880.46 0
880.52 0
880.59 0
880.66 0
880.73 0
880.80 0
880.86 0
880.93 0
881.00 0
881.07 0
881.14 0
881.20 0
881.27 0
881.34 0
881.41 0
881.48 0
881.54 0
881.61 0
881.68 0
881.75 0
881.82 0
881.89 0
881.95 0
882.02 0
882.09 0
882.16 0
882.23 0
882.29 0
882.36 0
882.43 0
882.50 0
882.57 0
882.63 0
882.70 0
882.77 0
882.84 0
882.91 0
882.97 0
883.04 0
883.11 0
883.18 0
883.25 0
883.32 0
883.38 0
883.45 0
883.52 0
883.59 0
883.66 0
883.72 0
883.79 0
883.86 0
883.93 0
884.00 0
884.06 0
884.13 0
884.20 0
884.27 0
884.34 0
884.41 0
884.47 0
884.54 0
884.61 0
884.68 0
884.75 0
884.81 0
884.88 0
884.95 0
885.02 0
885.09 0
885.16 0
885.22 0
885.29 0
885.36 0
885.43 0
885.50 0
885.56 0
885.63 0
885.70 0
885.77 0
885.84 0
885.91 0
885.97 0
886.04 0
886.11 0
886.18 0
886.25 0
886.32 0
886.38 0
886.45 0
886.52 0
886.59 0
886.66 0
886.72 0
886.79 0
886.86 0
886.93 0
887.00 0
887.07 0
887.13 0
887.20 0
887.27 0
887.34 0
887.41 0
887.48 0
887.54 0
887.61 0
887.68 0
887.75 0
887.82 0
887.89 0
887.95 0
888.02 0
888.09 0
888.16 0
888.23 0
888.30 0
888.36 0
888.43 0
888.50 0
888.57 0
888.64 0
888.71 0
888.77 0
888.84 0
888.91 0
888.98 0
889.05 0
889.12 0
889.18 0
889.25 0
889.32 0
889.39 0
889.46 0
889.53 0
889.59 0
889.66 0
889.73 0
889.80 0
889.87 0
889.94 0
890.00 0
890.07 0
890.14 0
890.21 0
890.28 0
890.35 0
890.41 0
890.48 0
890.55 0
890.62 0
890.69 0
890.76 0
890.83 0
890.89 0
890.96 0
891.03 0
891.10 0
891.17 0
891.24 0
891.30 0
891.37 0
891.44 0
891.51 0
891.58 0
891.65 0
891.71 0
891.78 0
891.85 0
891.92 0
891.99 0
892.06 0
892.13 0
892.19 0
892.26 0
892.33 0
892.40 0
892.47 0
892.54 0
892.60 0
892.67 0
892.74 0
892.81 0
892.88 0
892.95 0
893.02 0
893.08 0
893.15 0
893.22 0
893.29 0
893.36 0
893.43 0
893.50 0
893.56 0
893.63 0
893.70 0
893.77 0
893.84 0
893.91 0
893.98 0
894.04 0
894.11 0
894.18 0
894.25 0
894.32 0
894.39 0
894.46 0
894.52 0
894.59 0
894.66 0
894.73 0
894.80 0
894.87 0
894.94 0
895.00 0
895.07 0
895.14 0
895.21 0
895.28 0
895.35 0
895.42 0
895.48 0
895.55 0
895.62 0
895.69 0
895.76 0
895.83 0
895.90 0
895.96 0
896.03 0
896.10 0
896.17 0
896.24 0
896.31 0
896.38 0
896.44 0
896.51 0
896.58 0
896.65 0
896.72 0
896.79 0
896.86 0
896.92 0
896.99 0
897.06 0
897.13 0
897.20 0
897.27 0
897.34 0
897.41 0
897.47 0
897.54 0
897.61 0
897.68 0
897.75 0
897.82 0
897.89 0
897.95 0
898.02 0
898.09 0
898.16 0
898.23 0
898.30 0
898.37 0
898.44 0
898.50 0
898.57 0
898.64 0
898.71 0
898.78 0
898.85 0
898.92 0
898.99 0
899.05 0
899.12 0
899.19 0
899.26 0
899.33 0
899.40 0
899.47 0
899.54 0
899.60 0
899.67 0
899.74 0
899.81 0
899.88 0
899.95 0
900.02 0
900.09 0
900.15 0
900.22 0
900.29 0
900.36 0
900.43 0
900.50 0
900.57 0
900.64 0
900.70 0
900.77 0
900.84 0
900.91 0
900.98 0
901.05 0
901.12 0
901.19 0
901.26 0
901.32 0
901.39 0
901.46 0
901.53 0
901.60 0
901.67 0
901.74 0
901.81 0
901.87 0
901.94 0
902.01 0
902.08 0
902.15 0
902.22 0
902.29 0
902.36 0
902.43 0
902.49 0
902.56 0
902.63 0
902.70 0
902.77 0
902.84 0
902.91 0
902.98 0
903.05 0
903.11 0
903.18 0
903.25 0
903.32 0
903.39 0
903.46 0
903.53 0
903.60 0
903.67 0
903.73 0
903.80 0
903.87 0
903.94 0
904.01 0
904.08 0
904.15 0
904.22 0
904.29 0
904.35 0
904.42 0
904.49 0
904.56 0
904.63 0
904.70 0
904.77 0
904.84 0
904.91 0
904.98 0
905.04 0
905.11 0
905.18 0
905.25 0
905.32 0
905.39 0
905.46 0
905.53 0
905.60 0
905.66 0
905.73 0
905.80 0
905.87 0
905.94 0
906.01 0
906.08 0
906.15 0
906.22 0
906.29 0
906.35 0
906.42 0
906.49 0
906.56 0
906.63 0
906.70 0
906.77 0
906.84 0
906.91 0
906.98 0
907.04 0
907.11 0
907.18 0
907.25 0
907.32 0
907.39 0
907.46 0
907.53 0
907.60 0
907.67 0
907.74 0
907.80 0
907.87 0
907.94 0
908.01 0
908.08 0
908.15 0
908.22 0
908.29 0
908.36 0
908.43 0
908.50 0
908.56 0
908.63 0
908.70 0
908.77 0
908.84 0
908.91 0
908.98 0
909.05 0
909.12 0
909.19 0
909.26 0
909.32 0
909.39 0
909.46 0
909.53 0
909.60 0
909.67 0
909.74 0
909.81 0
909.88 0
909.95 0
910.02 0
910.09 0
910.15 0
910.22 0
910.29 0
910.36 0
910.43 0
910.50 0
910.57 0
910.64 0
910.71 0
910.78 0
910.85 0
910.92 0
910.98 0
911.05 0
911.12 0
911.19 0
911.26 0
911.33 0
911.40 0
911.47 0
911.54 0
911.61 0
911.68 0
911.75 0
911.81 0
911.88 0
911.95 0
912.02 0
912.09 0
912.16 0
912.23 0
912.30 0
912.37 0
912.44 0
912.51 0
912.58 0
912.65 0
912.71 0
912.78 0
912.85 0
912.92 0
912.99 0
913.06 0
913.13 0
913.20 0
913.27 0
913.34 0
913.41 0
913.48 0
913.55 0
913.62 0
913.68 0
913.75 0
913.82 0
913.89 0
913.96 0
914.03 0
914.10 0
914.17 0
914.24 0
914.31 0
914.38 0
914.45 0
914.52 0
914.59 0
914.66 0
914.72 0
914.79 0
914.86 0
914.93 0
915.00 0
915.07 0
915.14 0
915.21 0
915.28 0
915.35 0
915.42 0
915.49 0
915.56 0
915.63 0
915.70 0
915.76 0
915.83 0
915.90 0
915.97 0
916.04 0
916.11 0
916.18 0
916.25 0
916.32 0
916.39 0
916.46 0
916.53 0
916.60 0
916.67 0
916.74 0
916.81 0
916.87 0
916.94 0
917.01 0
917.08 0
917.15 0
917.22 0
917.29 0
917.36 0
917.43 0
917.50 0
917.57 0
917.64 0
917.71 0
917.78 0
917.85 0
917.92 0
917.99 0
918.06 0
918.12 0
918.19 0
918.26 0
918.33 0
918.40 0
918.47 0
918.54 0
918.61 0
918.68 0
918.75 0
918.82 0
918.89 0
918.96 0
919.03 0
919.10 0
919.17 0
919.24 0
919.31 0
919.38 0
919.44 0
919.51 0
919.58 0
919.65 0
919.72 0
919.79 0
919.86 0
919.93 0
920.00 0
920.07 0
920.14 0
920.21 0
920.28 0
920.35 0
920.42 0
920.49 0
920.56 0
920.63 0
920.70 0
920.77 0
920.84 0
920.91 0
920.97 0
921.04 0
921.11 0
921.18 0
921.25 0
921.32 0
921.39 0
921.46 0
921.53 0
921.60 0
921.67 0
921.74 0
921.81 0
921.88 0
921.95 0
922.02 0
922.09 0
922.16 0
922.23 0
922.30 0
922.37 0
922.44 0
922.51 0
922.58 0
922.64 0
922.71 0
922.78 0
922.85 0
922.92 0
922.99 0
923.06 0
923.13 0
923.20 0
923.27 0
923.34 0
923.41 0
923.48 0
923.55 0
923.62 0
923.69 0
923.76 0
923.83 0
923.90 0
923.97 0
924.04 0
924.11 0
924.18 0
924.25 0
924.32 0
924.39 0
924.46 0
924.53 0
924.60 0
924.67 0
924.74 0
924.80 0
924.87 0
924.94 0
925.01 0
925.08 0
925.15 0
925.22 0
925.29 0
925.36 0
925.43 0
925.50 0
925.57 0
925.64 0
925.71 0
925.78 0
925.85 0
925.92 0
925.99 0
926.06 0
926.13 0
926.20 0
926.27 0
926.34 0
926.41 0
926.48 0
926.55 0
926.62 0
926.69 0
926.76 0
926.83 0
926.90 0
926.97 0
927.04 0
927.11 0
927.18 0
927.25 0
927.32 0
927.39 0
927.46 0
927.53 0
927.60 0
927.67 0
927.73 0
927.80 0
927.87 0
927.94 0
928.01 0
928.08 0
928.15 0
928.22 0
928.29 0
928.36 0
928.43 0
928.50 0
928.57 0
928.64 0
928.71 0
928.78 0
928.85 0
928.92 0
928.99 0
929.06 0
929.13 0
929.20 0
929.27 0
929.34 0
929.41 0
929.48 0
929.55 0
929.62 0
929.69 0
929.76 0
929.83 0
929.90 0
929.97 0
930.04 0
930.11 0
930.18 0
930.25 0
930.32 0
930.39 0
930.46 0
930.53 0
930.60 0
930.67 0
930.74 0
930.81 0
930.88 0
930.95 0
931.02 0
931.09 0
931.16 0
931.23 0
931.30 0
931.37 0
931.44 0
931.51 0
931.58 0
931.65 0
931.72 0
931.79 0
931.86 0
931.93 0
932.00 0
932.07 0
932.14 0
932.21 0
932.28 0
932.35 0
932.42 0
932.49 0
932.56 0
932.63 0
932.70 0
932.77 0
932.84 0
932.91 0
932.98 0
933.05 0
933.12 0
933.19 0
933.26 0
933.33 0
933.40 0
933.47 0
933.54 0
933.61 0
933.68 0
933.75 0
933.82 0
933.89 0
933.96 0
934.03 0
934.10 0
934.17 0
934.24 0
934.31 0
934.38 0
934.45 0
934.52 0
934.59 0
934.66 0
934.73 0
934.80 0
934.87 0
934.94 0
935.01 0
935.08 0
935.15 0
935.22 0
935.29 0
935.36 0
935.43 0
935.50 0
935.57 0
935.64 0
935.71 0
935.78 0
935.85 0
935.92 0
935.99 0
936.06 0
936.13 0
936.20 0
936.27 0
936.34 0
936.41 0
936.48 0
936.55 0
936.62 0
936.69 0
936.76 0
936.83 0
936.90 0
936.97 0
937.04 0
937.11 0
937.18 0
937.25 0
937.33 0
937.40 0
937.47 0
937.54 0
937.61 0
937.68 0
937.75 0
937.82 0
937.89 0
937.96 0
938.03 0
938.10 0
938.17 0
938.24 0
938.31 0
938.38 0
938.45 0
938.52 0
938.59 0
938.66 0
938.73 0
938.80 0
938.87 0
938.94 0
939.01 0
939.08 0
939.15 0
939.22 0
939.29 0
939.36 0
939.43 0
939.50 0
939.57 0
939.64 0
939.71 0
939.78 0
939.85 0
939.92 0
939.99 0
940.06 0
940.13 0
940.20 0
940.27 0
940.35 0
940.42 0
940.49 0
940.56 0
940.63 0
940.70 0
940.77 0
940.84 0
940.91 0
940.98 0
941.05 0
941.12 0
941.19 0
941.26 0
941.33 0
941.40 0
941.47 0
941.54 0
941.61 0
941.68 0
941.75 0
941.82 0
941.89 0
941.96 0
942.03 0
942.10 0
942.17 0
942.24 0
942.31 0
942.38 0
942.46 0
942.53 0
942.60 0
942.67 0
942.74 0
942.81 0
942.88 0
942.95 0
943.02 0
943.09 0
943.16 0
943.23 0
943.30 0
943.37 0
943.44 0
943.51 0
943.58 0
943.65 0
943.72 0
943.79 0
943.86 0
943.93 0
944.00 0
944.07 0
944.14 0
944.22 0
944.29 0
944.36 0
944.43 0
944.50 0
944.57 0
944.64 0
944.71 0
944.78 0
944.85 0
944.92 0
944.99 0
945.06 0
945.13 0
945.20 0
945.27 0
945.34 0
945.41 0
945.48 0
945.55 0
945.62 0
945.70 0
945.77 0
945.84 0
945.91 0
945.98 0
946.05 0
946.12 0
946.19 0
946.26 0
946.33 0
946.40 0
946.47 0
946.54 0
946.61 0
946.68 0
946.75 0
946.82 0
946.89 0
946.96 0
947.04 0
947.11 0
947.18 0
947.25 0
947.32 0
947.39 0
947.46 0
947.53 0
947.60 0
947.67 0
947.74 0
947.81 0
947.88 0
947.95 0
948.02 0
948.09 0
948.16 0
948.23 0
948.31 0
948.38 0
948.45 0
948.52 0
948.59 0
948.66 0
948.73 0
948.80 0
948.87 0
948.94 0
949.01 0
949.08 0
949.15 0
949.22 0
949.29 0
949.36 0
949.44 0
949.51 0
949.58 0
949.65 0
949.72 0
949.79 0
949.86 0
949.93 0
950.00 0
950.07 0
950.14 0
950.21 0
950.28 0
950.35 0
950.42 0
950.49 0
950.57 0
950.64 0
950.71 0
950.78 0
950.85 0
950.92 0
950.99 0
951.06 0
951.13 0
951.20 0
951.27 0
951.34 0
951.41 0
951.48 0
951.56 0
951.63 0
951.70 0
951.77 0
951.84 0
951.91 0
951.98 0
952.05 0
952.12 0
952.19 0
952.26 0
952.33 0
952.40 0
952.47 0
952.55 0
952.62 0
952.69 0
952.76 0
952.83 0
952.90 0
952.97 0
953.04 0
953.11 0
953.18 0
953.25 0
953.32 0
953.39 0
953.47 0
953.54 0
953.61 0
953.68 0
953.75 0
953.82 0
953.89 0
953.96 0
954.03 0
954.10 0
954.17 0
954.24 0
954.31 0
954.39 0
954.46 0
954.53 0
954.60 0
954.67 0
954.74 0
954.81 0
954.88 0
954.95 0
955.02 0
955.09 0
955.16 0
955.24 0
955.31 0
955.38 0
955.45 0
955.52 0
955.59 0
955.66 0
955.73 0
955.80 0
955.87 0
955.94 0
956.02 0
956.09 0
956.16 0
956.23 0
956.30 0
956.37 0
956.44 0
956.51 0
956.58 0
956.65 0
956.72 0
956.80 0
956.87 0
956.94 0
957.01 0
957.08 0
957.15 0
957.22 0
957.29 0
957.36 0
957.43 0
957.50 0
957.58 0
957.65 0
957.72 0
957.79 0
957.86 0
957.93 0
958.00 0
958.07 0
958.14 0
958.21 0
958.28 0
958.36 0
958.43 0
958.50 0
958.57 0
958.64 0
958.71 0
958.78 0
958.85 0
958.92 0
958.99 0
959.07 0
959.14 0
959.21 0
959.28 0
959.35 0
959.42 0
959.49 0
959.56 0
959.63 0
959.70 0
959.78 0
959.85 0
959.92 0
959.99 0
960.06 0
960.13 0
960.20 0
960.27 0
960.34 0
960.41 0
960.49 0
960.56 0
960.63 0
960.70 0
960.77 0
960.84 0
960.91 0
960.98 0
961.05 0
961.13 0
961.20 0
961.27 0
961.34 0
961.41 0
961.48 0
961.55 0
961.62 0
961.69 0
961.76 0
961.84 0
961.91 0
961.98 0
962.05 0
962.12 0
962.19 0
962.26 0
962.33 0
962.40 0
962.48 0
962.55 0
962.62 0
962.69 0
962.76 0
962.83 0
962.90 0
962.97 0
963.05 0
963.12 0
963.19 0
963.26 0
963.33 0
963.40 0
963.47 0
963.54 0
963.61 0
963.69 0
963.76 0
963.83 0
963.90 0
963.97 0
964.04 0
964.11 0
964.18 0
964.25 0
964.33 0
964.40 0
964.47 0
964.54 0
964.61 0
964.68 0
964.75 0
964.82 0
964.90 0
964.97 0
965.04 0
965.11 0
965.18 0
965.25 0
965.32 0
965.39 0
965.47 0
965.54 0
965.61 0
965.68 0
965.75 0
965.82 0
965.89 0
965.96 0
966.04 0
966.11 0
966.18 0
966.25 0
966.32 0
966.39 0
966.46 0
966.53 0
966.61 0
966.68 0
966.75 0
966.82 0
966.89 0
966.96 0
967.03 0
967.10 0
967.18 0
967.25 0
967.32 0
967.39 0
967.46 0
967.53 0
967.60 0
967.67 0
967.75 0
967.82 0
967.89 0
967.96 0
968.03 0
968.10 0
968.17 0
968.25 0
968.32 0
968.39 0
968.46 0
968.53 0
968.60 0
968.67 0
968.74 0
968.82 0
968.89 0
968.96 0
969.03 0
969.10 0
969.17 0
969.24 0
969.32 0
969.39 0
969.46 0
969.53 0
969.60 0
969.67 0
969.74 0
969.81 0
969.89 0
969.96 0
970.03 0
970.10 0
970.17 0
970.24 0
970.31 0
970.39 0
970.46 0
970.53 0
970.60 0
970.67 0
970.74 0
970.81 0
970.89 0
970.96 0
971.03 0
971.10 0
971.17 0
971.24 0
971.31 0
971.39 0
971.46 0
971.53 0
971.60 0
971.67 0
971.74 0
971.81 0
971.89 0
971.96 0
972.03 0
972.10 0
972.17 0
972.24 0
972.32 0
972.39 0
972.46 0
972.53 0
972.60 0
972.67 0
972.74 0
972.82 0
972.89 0
972.96 0
973.03 0
973.10 0
973.17 0
973.24 0
973.32 0
973.39 0
973.46 0
973.53 0
973.60 0
973.67 0
973.75 0
973.82 0
973.89 0
973.96 0
974.03 0
974.10 0
974.17 0
974.25 0
974.32 0
974.39 0
974.46 0
974.53 0
974.60 0
974.68 0
974.75 0
974.82 0
974.89 0
974.96 0
975.03 0
975.10 0
975.18 0
975.25 0
975.32 0
975.39 0
975.46 0
975.53 0
975.61 0
975.68 0
975.75 0
975.82 0
975.89 0
975.96 0
976.04 0
976.11 0
976.18 0
976.25 0
976.32 0
976.39 0
976.47 0
976.54 0
976.61 0
976.68 0
976.75 0
976.82 0
976.90 0
976.97 0
977.04 0
977.11 0
977.18 0
977.25 0
977.33 0
977.40 0
977.47 0
977.54 0
977.61 0
977.68 0
977.76 0
977.83 0
977.90 0
977.97 0
978.04 0
978.11 0
978.19 0
978.26 0
978.33 0
978.40 0
978.47 0
978.54 0
978.62 0
978.69 0
978.76 0
978.83 0
978.90 0
978.97 0
979.05 0
979.12 0
979.19 0
979.26 0
979.33 0
979.40 0
979.48 0
979.55 0
979.62 0
979.69 0
979.76 0
979.83 0
979.91 0
979.98 0
980.05 0
980.12 0
980.19 0
980.27 0
980.34 0
980.41 0
980.48 0
980.55 0
980.62 0
980.70 0
980.77 0
980.84 0
980.91 0
980.98 0
981.06 0
981.13 0
981.20 0
981.27 0
981.34 0
981.41 0
981.49 0
981.56 0
981.63 0
981.70 0
981.77 0
981.85 0
981.92 0
981.99 0
982.06 0
982.13 0
982.20 0
982.28 0
982.35 0
982.42 0
982.49 0
982.56 0
982.64 0
982.71 0
982.78 0
982.85 0
982.92 0
982.99 0
983.07 0
983.14 0
983.21 0
983.28 0
983.35 0
983.43 0
983.50 0
983.57 0
983.64 0
983.71 0
983.79 0
983.86 0
983.93 0
984.00 0
984.07 0
984.14 0
984.22 0
984.29 0
984.36 0
984.43 0
984.50 0
984.58 0
984.65 0
984.72 0
984.79 0
984.86 0
984.94 0
985.01 0
985.08 0
985.15 0
985.22 0
985.30 0
985.37 0
985.44 0
985.51 0
985.58 0
985.66 0
985.73 0
985.80 0
985.87 0
985.94 0
986.02 0
986.09 0
986.16 0
986.23 0
986.30 0
986.38 0
986.45 0
986.52 0
986.59 0
986.66 0
986.74 0
986.81 0
986.88 0
986.95 0
987.02 0
987.10 0
987.17 0
987.24 0
987.31 0
987.38 0
987.46 0
987.53 0
987.60 0
987.67 0
987.74 0
987.82 0
987.89 0
987.96 0
988.03 1
988.10 1
988.18 1
988.25 1
988.32 1
988.39 0
988.46 0
988.54 0
988.61 0
988.68 0
988.75 0
988.82 0
988.90 0
988.97 0
989.04 0
989.11 0
989.19 0
989.26 0
989.33 0
989.40 0
989.47 0
989.55 0
989.62 0
989.69 0
989.76 0
989.83 0
989.91 0
989.98 0
990.05 0
990.12 0
990.19 0
990.27 0
990.34 1
990.41 1
990.48 1
990.56 1
990.63 1
990.70 1
990.77 1
990.84 1
990.92 1
990.99 0
991.06 0
991.13 0
991.21 0
991.28 0
991.35 0
991.42 0
991.49 0
991.57 0
991.64 0
991.71 0
991.78 0
991.85 0
991.93 0
992.00 0
992.07 0
992.14 0
992.22 0
992.29 0
992.36 0
992.43 0
992.50 0
992.58 0
992.65 0
992.72 0
992.79 0
992.87 0
992.94 0
993.01 0
993.08 0
993.15 0
993.23 0
993.30 0
993.37 0
993.44 0
993.52 0
993.59 0
993.66 0
993.73 0
993.80 0
993.88 0
993.95 0
994.02 0
994.09 0
994.17 0
994.24 0
994.31 0
994.38 0
994.46 0
994.53 0
994.60 0
994.67 0
994.74 0
994.82 0
994.89 0
994.96 0
995.03 0
995.11 0
995.18 0
995.25 0
995.32 0
995.40 0
995.47 0
995.54 0
995.61 0
995.68 0
995.76 0
995.83 0
995.90 0
995.97 0
996.05 0
996.12 0
996.19 0
996.26 0
996.34 0
996.41 0
996.48 0
996.55 0
996.63 0
996.70 0
996.77 0
996.84 0
996.91 0
996.99 0
997.06 0
997.13 0
997.20 0
997.28 0
997.35 0
997.42 0
997.49 0
997.57 0
997.64 0
997.71 0
997.78 0
997.86 0
997.93 0
998.00 0
998.07 0
998.15 0
998.22 0
998.29 0
998.36 0
998.44 0
998.51 0
998.58 0
998.65 0
998.73 0
998.80 0
998.87 0
998.94 0
999.01 0
999.09 0
999.16 0
999.23 0
999.30 0
999.38 0
999.45 0
999.52 0
999.59 0
999.67 0
999.74 0
999.81 0
999.88 0
999.96 0
1000.03 0
1000.10 0
1000.17 0
1000.25 0
1000.32 0
1000.39 0
1000.46 0
1000.54 0
1000.61 0
1000.68 0
1000.75 0
1000.83 0
1000.90 0
1000.97 0
1001.04 0
1001.12 0
1001.19 0
1001.26 0
1001.33 0
1001.41 0
1001.48 0
1001.55 0
1001.62 0
1001.70 0
1001.77 0
1001.84 0
1001.92 0
1001.99 0
1002.06 0
1002.13 0
1002.21 0
1002.28 0
1002.35 0
1002.42 0
1002.50 0
1002.57 0
1002.64 0
1002.71 0
1002.79 0
1002.86 0
1002.93 0
1003.00 0
1003.08 0
1003.15 0
1003.22 0
1003.29 0
1003.37 0
1003.44 0
1003.51 0
1003.58 0
1003.66 0
1003.73 0
1003.80 0
1003.88 0
1003.95 0
1004.02 0
1004.09 0
1004.17 0
1004.24 0
1004.31 0
1004.38 0
1004.46 0
1004.53 0
1004.60 0
1004.67 0
1004.75 0
1004.82 0
1004.89 0
1004.96 0
1005.04 0
1005.11 0
1005.18 0
1005.26 0
1005.33 0
1005.40 0
1005.47 0
1005.55 0
1005.62 0
1005.69 0
1005.76 1
1005.84 1
1005.91 1
1005.98 1
1006.06 1
1006.13 1
1006.20 1
1006.27 1
1006.35 1
1006.42 1
1006.49 0
1006.56 0
1006.64 0
1006.71 0
1006.78 0
1006.86 1
1006.93 0
1007.00 0
1007.07 0
1007.15 0
1007.22 0
1007.29 0
1007.36 0
1007.44 0
1007.51 0
1007.58 0
1007.66 0
1007.73 0
1007.80 0
1007.87 0
1007.95 0
1008.02 0
1008.09 1
1008.16 1
1008.24 1
1008.31 1
1008.38 1
1008.46 1
1008.53 1
1008.60 1
1008.67 1
1008.75 1
1008.82 1
1008.89 1
1008.97 1
1009.04 1
1009.11 1
1009.18 0
1009.26 0
1009.33 0
1009.40 0
1009.48 0
1009.55 0
1009.62 0
1009.69 0
1009.77 0
1009.84 0
1009.91 0
1009.99 0
1010.06 1
1010.13 1
1010.20 0
1010.28 0
1010.35 0
1010.42 0
1010.50 0
1010.57 0
1010.64 0
1010.71 0
1010.79 0
1010.86 0
1010.93 0
1011.01 0
1011.08 0
1011.15 0
1011.22 0
1011.30 0
1011.37 0
1011.44 0
1011.52 1
1011.59 1
1011.66 1
1011.73 1
1011.81 1
1011.88 1
1011.95 0
1012.03 0
1012.10 0
1012.17 0
1012.25 0
1012.32 0
1012.39 0
1012.46 0
1012.54 0
1012.61 0
1012.68 1
1012.76 0
1012.83 0
1012.90 0
1012.97 0
1013.05 0
1013.12 0
1013.19 0
1013.27 0
1013.34 0
1013.41 0
1013.49 0
1013.56 0
1013.63 0
1013.70 0
1013.78 0
1013.85 0
1013.92 0
1014.00 0
1014.07 0
1014.14 0
1014.22 0
1014.29 0
1014.36 0
1014.43 0
1014.51 0
1014.58 0
1014.65 0
1014.73 0
1014.80 0
1014.87 0
1014.95 0
1015.02 0
1015.09 0
1015.16 0
1015.24 0
1015.31 0
1015.38 0
1015.46 0
1015.53 0
1015.60 0
1015.68 0
1015.75 0
1015.82 0
1015.89 0
1015.97 0
1016.04 0
1016.11 0
1016.19 0
1016.26 0
1016.33 0
1016.41 0
1016.48 0
1016.55 0
1016.63 0
1016.70 0
1016.77 0
1016.84 0
1016.92 0
1016.99 0
1017.06 0
1017.14 0
1017.21 0
1017.28 0
1017.36 0
1017.43 0
1017.50 0
1017.58 0
1017.65 0
1017.72 0
1017.80 0
1017.87 0
1017.94 0
1018.01 0
1018.09 0
1018.16 0
1018.23 0
1018.31 1
1018.38 1
1018.45 1
1018.53 1
1018.60 1
1018.67 1
1018.75 1
1018.82 1
1018.89 1
1018.97 1
1019.04 1
1019.11 1
1019.19 1
1019.26 1
1019.33 0
1019.41 0
1019.48 0
1019.55 0
1019.62 0
1019.70 0
1019.77 0
1019.84 0
1019.92 0
1019.99 0
1020.06 0
1020.14 0
1020.21 0
1020.28 0
1020.36 0
1020.43 0
1020.50 0
1020.58 0
1020.65 0
1020.72 0
1020.80 0
1020.87 0
1020.94 0
1021.02 0
1021.09 0
1021.16 0
1021.24 0
1021.31 0
1021.38 0
1021.46 0
1021.53 0
1021.60 0
1021.68 0
1021.75 0
1021.82 0
1021.90 0
1021.97 0
1022.04 0
1022.11 0
1022.19 0
1022.26 0
1022.33 0
1022.41 0
1022.48 0
1022.55 0
1022.63 0
1022.70 0
1022.77 0
1022.85 0
1022.92 1
1022.99 1
1023.07 1
1023.14 1
1023.21 1
1023.29 1
1023.36 1
1023.43 1
1023.51 0
1023.58 0
1023.65 0
1023.73 0
1023.80 0
1023.87 0
1023.95 0
1024.02 0
1024.09 0
1024.17 0
1024.24 0
1024.31 0
1024.39 0
1024.46 0
1024.53 0
1024.61 0
1024.68 0
1024.75 0
1024.83 1
1024.90 1
1024.98 1
1025.05 0
1025.12 0
1025.20 0
1025.27 0
1025.34 0
1025.42 0
1025.49 0
1025.56 0
1025.64 0
1025.71 0
1025.78 1
1025.86 1
1025.93 1
1026.00 1
1026.08 1
1026.15 1
1026.22 0
1026.30 0
1026.37 0
1026.44 0
1026.52 0
1026.59 0
1026.66 0
1026.74 0
1026.81 0
1026.88 0
1026.96 0
1027.03 0
1027.10 0
1027.18 0
1027.25 0
1027.32 0
1027.40 0
1027.47 0
1027.55 1
1027.62 1
1027.69 1
1027.77 1
1027.84 1
1027.91 1
1027.99 1
1028.06 1
1028.13 1
1028.21 1
1028.28 1
1028.35 1
1028.43 1
1028.50 1
1028.57 1
1028.65 1
1028.72 1
1028.79 1
1028.87 1
1028.94 1
1029.02 1
1029.09 1
1029.16 1
1029.24 1
1029.31 1
1029.38 1
1029.46 1
1029.53 1
1029.60 1
1029.68 1
1029.75 1
1029.82 1
1029.90 0
1029.97 0
1030.05 0
1030.12 0
1030.19 0
1030.27 0
1030.34 0
1030.41 0
1030.49 0
1030.56 0
1030.63 0
1030.71 0
1030.78 0
1030.85 0
1030.93 0
1031.00 0
1031.08 0
1031.15 0
1031.22 0
1031.30 0
1031.37 0
1031.44 0
1031.52 0
1031.59 0
1031.66 0
1031.74 0
1031.81 0
1031.89 0
1031.96 0
1032.03 1
1032.11 1
1032.18 1
1032.25 1
1032.33 1
1032.40 1
1032.47 1
1032.55 1
1032.62 0
1032.70 0
1032.77 0
1032.84 0
1032.92 0
1032.99 0
1033.06 0
1033.14 0
1033.21 0
1033.28 0
1033.36 0
1033.43 0
1033.51 0
1033.58 0
1033.65 0
1033.73 0
1033.80 0
1033.87 0
1033.95 1
1034.02 1
1034.10 1
1034.17 1
1034.24 1
1034.32 1
1034.39 1
1034.46 1
1034.54 0
1034.61 1
1034.69 1
1034.76 1
1034.83 1
1034.91 1
1034.98 1
1035.05 1
1035.13 0
1035.20 0
1035.28 0
1035.35 0
1035.42 0
1035.50 0
1035.57 0
1035.64 0
1035.72 0
1035.79 0
1035.87 0
1035.94 0
1036.01 0
1036.09 0
1036.16 0
1036.23 0
1036.31 0
1036.38 0
1036.46 0
1036.53 0
1036.60 0
1036.68 0
1036.75 0
1036.82 0
1036.90 0
1036.97 0
1037.05 0
1037.12 0
1037.19 0
1037.27 0
1037.34 0
1037.42 0
1037.49 0
1037.56 0
1037.64 1
1037.71 1
1037.78 1
1037.86 1
1037.93 1
1038.01 1
1038.08 1
1038.15 1
1038.23 1
1038.30 1
1038.38 1
1038.45 0
1038.52 0
1038.60 0
1038.67 0
1038.74 0
1038.82 0
1038.89 0
1038.97 0
1039.04 0
1039.11 0
1039.19 0
1039.26 0
1039.34 0
1039.41 0
1039.48 0
1039.56 0
1039.63 0
1039.71 0
1039.78 0
1039.85 0
1039.93 0
1040.00 0
1040.08 0
1040.15 0
1040.22 0
1040.30 0
1040.37 0
1040.44 0
1040.52 0
1040.59 0
1040.67 0
1040.74 1
1040.81 0
1040.89 0
1040.96 0
1041.04 0
1041.11 0
1041.18 0
1041.26 0
1041.33 0
1041.41 0
1041.48 0
1041.55 0
1041.63 0
1041.70 0
1041.78 0
1041.85 0
1041.92 0
1042.00 0
1042.07 0
1042.15 0
1042.22 1
1042.29 1
1042.37 1
1042.44 1
1042.52 1
1042.59 1
1042.66 0
1042.74 0
1042.81 1
1042.89 1
1042.96 1
1043.03 1
1043.11 1
1043.18 1
1043.26 0
1043.33 0
1043.40 0
1043.48 0
1043.55 0
1043.63 0
1043.70 0
1043.77 0
1043.85 0
1043.92 0
1044.00 0
1044.07 0
1044.15 1
1044.22 1
1044.29 1
1044.37 1
1044.44 1
1044.52 1
1044.59 1
1044.66 1
1044.74 1
1044.81 1
1044.89 1
1044.96 1
1045.03 1
1045.11 1
1045.18 1
1045.26 1
1045.33 1
1045.40 1
1045.48 1
1045.55 1
1045.63 1
1045.70 1
1045.78 1
1045.85 1
1045.92 1
1046.00 1
1046.07 1
1046.15 1
1046.22 1
1046.29 1
1046.37 1
1046.44 1
1046.52 1
1046.59 2
1046.67 2
1046.74 2
1046.81 2
1046.89 2
1046.96 2
1047.04 2
1047.11 2
1047.18 2
1047.26 2
1047.33 2
1047.41 2
1047.48 2
1047.56 2
1047.63 1
1047.70 1
1047.78 1
1047.85 1
1047.93 1
1048.00 1
1048.07 1
1048.15 1
1048.22 1
1048.30 1
1048.37 1
1048.45 1
1048.52 1
1048.59 1
1048.67 1
1048.74 1
1048.82 1
1048.89 1
1048.97 2
1049.04 2
1049.11 3
1049.19 3
1049.26 4
1049.34 4
1049.41 4
1049.49 4
1049.56 4
1049.63 3
1049.71 3
1049.78 3
1049.86 2
1049.93 3
1050.01 3
1050.08 3
1050.15 3
1050.23 3
1050.30 3
1050.38 3
1050.45 3
1050.53 2
1050.60 2
1050.67 2
1050.75 1
1050.82 1
1050.90 1
1050.97 1
1051.05 1
1051.12 1
1051.19 1
1051.27 1
1051.34 1
1051.42 1
1051.49 1
1051.57 1
1051.64 0
1051.71 0
1051.79 0
1051.86 1
1051.94 1
1052.01 1
1052.09 1
1052.16 1
1052.23 1
1052.31 2
1052.38 2
1052.46 2
1052.53 3
1052.61 3
1052.68 3
1052.76 3
1052.83 3
1052.90 3
1052.98 3
1053.05 2
1053.13 2
1053.20 2
1053.28 2
1053.35 2
1053.43 1
1053.50 1
1053.57 1
1053.65 1
1053.72 1
1053.80 0
1053.87 0
1053.95 0
1054.02 0
1054.09 0
1054.17 0
1054.24 0
1054.32 0
1054.39 0
1054.47 0
1054.54 0
1054.62 0
1054.69 0
1054.76 0
1054.84 1
1054.91 1
1054.99 1
1055.06 1
1055.14 1
1055.21 1
1055.29 1
1055.36 1
1055.43 1
1055.51 1
1055.58 1
1055.66 2
1055.73 1
1055.81 1
1055.88 2
1055.96 2
1056.03 2
1056.11 1
1056.18 1
1056.25 1
1056.33 1
1056.40 1
1056.48 1
1056.55 1
1056.63 1
1056.70 0
1056.78 0
1056.85 0
1056.92 0
1057.00 0
1057.07 0
1057.15 0
1057.22 0
1057.30 0
1057.37 0
1057.45 0
1057.52 0
1057.60 0
1057.67 0
1057.74 0
1057.82 0
1057.89 0
1057.97 0
1058.04 0
1058.12 0
1058.19 0
1058.27 0
1058.34 0
1058.42 0
1058.49 1
1058.56 1
1058.64 1
1058.71 1
1058.79 1
1058.86 1
1058.94 1
1059.01 1
1059.09 1
1059.16 1
1059.24 1
1059.31 1
1059.39 1
1059.46 1
1059.53 1
1059.61 1
1059.68 1
1059.76 1
1059.83 1
1059.91 1
1059.98 1
1060.06 2
1060.13 2
1060.21 2
1060.28 2
1060.36 2
1060.43 1
1060.51 1
1060.58 1
1060.65 1
1060.73 1
1060.80 1
1060.88 1
1060.95 1
1061.03 1
1061.10 1
1061.18 1
1061.25 1
1061.33 1
1061.40 1
1061.48 1
1061.55 1
1061.63 1
1061.70 1
1061.77 1
1061.85 1
1061.92 1
1062.00 1
1062.07 1
1062.15 2
1062.22 2
1062.30 2
1062.37 3
1062.45 3
1062.52 3
1062.60 4
1062.67 3
1062.75 3
1062.82 3
1062.90 3
1062.97 3
1063.04 3
1063.12 3
1063.19 4
1063.27 4
1063.34 4
1063.42 3
1063.49 3
1063.57 2
1063.64 1
1063.72 1
1063.79 0
1063.87 0
1063.94 0
1064.02 0
1064.09 1
1064.17 1
1064.24 1
1064.32 1
1064.39 1
1064.47 1
1064.54 0
1064.61 0
1064.69 0
1064.76 1
1064.84 1
1064.91 1
1064.99 1
1065.06 2
1065.14 2
1065.21 2
1065.29 2
1065.36 2
1065.44 2
1065.51 1
1065.59 1
1065.66 1
1065.74 1
1065.81 2
1065.89 2
1065.96 3
1066.04 4
1066.11 5
1066.19 5
1066.26 6
1066.34 6
1066.41 6
1066.49 5
1066.56 4
1066.64 4
1066.71 3
1066.79 2
1066.86 1
1066.93 1
1067.01 1
1067.08 1
1067.16 1
1067.23 1
1067.31 1
1067.38 1
1067.46 1
1067.53 2
1067.61 2
1067.68 2
1067.76 2
1067.83 2
1067.91 2
1067.98 2
1068.06 2
1068.13 2
1068.21 2
1068.28 2
1068.36 1
1068.43 1
1068.51 1
1068.58 1
1068.66 1
1068.73 1
1068.81 1
1068.88 1
1068.96 1
1069.03 1
1069.11 1
1069.18 1
1069.26 1
1069.33 1
1069.41 1
1069.48 2
1069.56 2
1069.63 2
1069.71 2
1069.78 2
1069.86 2
1069.93 2
1070.01 2
1070.08 2
1070.16 2
1070.23 2
1070.31 3
1070.38 3
1070.46 3
1070.53 3
1070.61 2
1070.68 2
1070.76 2
1070.83 2
1070.91 1
1070.98 1
1071.06 1
1071.13 1
1071.21 2
1071.28 2
1071.36 2
1071.43 2
1071.51 2
1071.58 2
1071.66 2
1071.73 2
1071.81 2
1071.88 2
1071.96 3
1072.03 3
1072.11 4
1072.18 4
1072.26 5
1072.33 5
1072.41 5
1072.48 5
1072.56 4
1072.63 3
1072.71 3
1072.78 2
1072.86 2
1072.93 2
1073.01 3
1073.08 3
1073.16 3
1073.23 3
1073.31 4
1073.38 3
1073.46 3
1073.53 3
1073.61 2
1073.68 2
1073.76 1
1073.83 1
1073.91 1
1073.98 0
1074.06 0
1074.14 1
1074.21 1
1074.29 1
1074.36 1
1074.44 1
1074.51 2
1074.59 2
1074.66 2
1074.74 2
1074.81 3
1074.89 3
1074.96 3
1075.04 4
1075.11 4
1075.19 4
1075.26 4
1075.34 4
1075.41 4
1075.49 4
1075.56 4
1075.64 4
1075.71 4
1075.79 3
1075.86 3
1075.94 2
1076.01 2
1076.09 2
1076.16 2
1076.24 2
1076.32 3
1076.39 3
1076.47 4
1076.54 4
1076.62 4
1076.69 4
1076.77 4
1076.84 4
1076.92 4
1076.99 4
1077.07 4
1077.14 4
1077.22 4
1077.29 4
1077.37 4
1077.44 4
1077.52 4
1077.59 4
1077.67 4
1077.74 3
1077.82 3
1077.89 2
1077.97 2
1078.05 1
1078.12 1
1078.20 1
1078.27 1
1078.35 1
1078.42 1
1078.50 1
1078.57 1
1078.65 1
1078.72 1
1078.80 1
1078.87 1
1078.95 1
1079.02 1
1079.10 1
1079.17 1
1079.25 1
1079.33 0
1079.40 0
1079.48 0
1079.55 0
1079.63 0
1079.70 1
1079.78 1
1079.85 2
1079.93 2
1080.00 3
1080.08 3
1080.15 3
1080.23 4
1080.30 4
1080.38 5
1080.46 5
1080.53 5
1080.61 5
1080.68 5
1080.76 4
1080.83 4
1080.91 4
1080.98 4
1081.06 5
1081.13 5
1081.21 6
1081.28 6
1081.36 6
1081.44 5
1081.51 4
1081.59 3
1081.66 3
1081.74 2
1081.81 1
1081.89 1
1081.96 1
1082.04 1
1082.11 1
1082.19 1
1082.26 1
1082.34 2
1082.42 2
1082.49 2
1082.57 2
1082.64 2
1082.72 2
1082.79 2
1082.87 2
1082.94 2
1083.02 2
1083.09 2
1083.17 2
1083.25 2
1083.32 1
1083.40 1
1083.47 1
1083.55 1
1083.62 1
1083.70 1
1083.77 1
1083.85 1
1083.92 0
1084.00 0
1084.08 0
1084.15 0
1084.23 0
1084.30 0
1084.38 0
1084.45 0
1084.53 0
1084.60 0
1084.68 0
1084.75 0
1084.83 0
1084.91 1
1084.98 1
1085.06 1
1085.13 1
1085.21 1
1085.28 1
1085.36 1
1085.43 1
1085.51 1
1085.59 1
1085.66 1
1085.74 1
1085.81 0
1085.89 0
1085.96 0
1086.04 0
1086.11 0
1086.19 0
1086.27 0
1086.34 0
1086.42 0
1086.49 0
1086.57 1
1086.64 1
1086.72 2
1086.79 2
1086.87 2
1086.95 3
1087.02 3
1087.10 3
1087.17 3
1087.25 3
1087.32 3
1087.40 2
1087.47 2
1087.55 2
1087.63 2
1087.70 2
1087.78 3
1087.85 3
1087.93 4
1088.00 5
1088.08 5
1088.15 5
1088.23 5
1088.31 5
1088.38 5
1088.46 4
1088.53 3
1088.61 3
1088.68 3
1088.76 3
1088.84 3
1088.91 3
1088.99 4
1089.06 4
1089.14 5
1089.21 5
1089.29 6
1089.37 6
1089.44 6
1089.52 6
1089.59 5
1089.67 5
1089.74 5
1089.82 5
1089.89 5
1089.97 5
1090.05 5
1090.12 6
1090.20 7
1090.27 8
1090.35 10
1090.42 11
1090.50 11
1090.58 12
1090.65 12
1090.73 11
1090.80 11
1090.88 10
1090.95 9
1091.03 8
1091.11 7
1091.18 6
1091.26 5
1091.33 5
1091.41 4
1091.48 4
1091.56 4
1091.64 4
1091.71 5
1091.79 6
1091.86 7
1091.94 8
1092.01 8
1092.09 8
1092.17 9
1092.24 8
1092.32 8
1092.39 8
1092.47 8
1092.55 8
1092.62 7
1092.70 7
1092.77 6
1092.85 6
1092.92 5
1093.00 5
1093.08 5
1093.15 5
1093.23 5
1093.30 6
1093.38 6
1093.45 6
1093.53 7
1093.61 7
1093.68 7
1093.76 7
1093.83 6
1093.91 6
1093.99 6
1094.06 6
1094.14 6
1094.21 6
1094.29 6
1094.36 7
1094.44 7
1094.52 8
1094.59 9
1094.67 9
1094.74 9
1094.82 10
1094.90 10
1094.97 10
1095.05 10
1095.12 10
1095.20 10
1095.27 10
1095.35 10
1095.43 10
1095.50 10
1095.58 10
1095.65 10
1095.73 9
1095.81 9
1095.88 8
1095.96 8
1096.03 7
1096.11 7
1096.19 6
1096.26 6
1096.34 5
1096.41 5
1096.49 5
1096.56 4
1096.64 4
1096.72 4
1096.79 4
1096.87 4
1096.94 5
1097.02 5
1097.10 4
1097.17 4
1097.25 4
1097.32 3
1097.40 3
1097.48 2
1097.55 2
1097.63 3
1097.70 3
1097.78 4
1097.86 5
1097.93 6
1098.01 6
1098.08 7
1098.16 7
1098.24 7
1098.31 6
1098.39 6
1098.46 7
1098.54 7
1098.62 7
1098.69 7
1098.77 7
1098.84 7
1098.92 7
1099.00 7
1099.07 6
1099.15 5
1099.22 5
1099.30 5
1099.38 5
1099.45 5
1099.53 6
1099.60 6
1099.68 7
1099.76 8
1099.83 8
1099.91 8
1099.98 8
1100.06 8
1100.14 8
1100.21 8
1100.29 8
1100.36 8
1100.44 8
1100.52 8
1100.59 8
1100.67 7
1100.74 7
1100.82 6
1100.90 5
1100.97 5
1101.05 4
1101.12 4
1101.20 3
1101.28 3
1101.35 3
1101.43 3
1101.50 3
1101.58 3
1101.66 3
1101.73 3
1101.81 4
1101.88 4
1101.96 4
1102.04 5
1102.11 5
1102.19 5
1102.27 5
1102.34 6
1102.42 6
1102.49 6
1102.57 7
1102.65 7
1102.72 7
1102.80 7
1102.87 7
1102.95 6
1103.03 5
1103.10 5
1103.18 4
1103.25 4
1103.33 4
1103.41 4
1103.48 4
1103.56 4
1103.64 4
1103.71 5
1103.79 6
1103.86 7
1103.94 9
1104.02 10
1104.09 11
1104.17 12
1104.25 13
1104.32 13
1104.40 13
1104.47 12
1104.55 12
1104.63 11
1104.70 11
1104.78 11
1104.85 11
1104.93 10
1105.01 10
1105.08 10
1105.16 10
1105.24 10
1105.31 10
1105.39 10
1105.46 11
1105.54 11
1105.62 12
1105.69 12
1105.77 12
1105.85 12
1105.92 12
1106.00 11
1106.07 10
1106.15 10
1106.23 9
1106.30 9
1106.38 9
1106.46 9
1106.53 9
1106.61 9
1106.68 9
1106.76 9
1106.84 9
1106.91 9
1106.99 9
1107.07 10
1107.14 10
1107.22 11
1107.29 12
1107.37 13
1107.45 13
1107.52 14
1107.60 14
1107.68 14
1107.75 14
1107.83 13
1107.90 13
1107.98 12
1108.06 11
1108.13 10
1108.21 9
1108.29 8
1108.36 8
1108.44 8
1108.51 8
1108.59 9
1108.67 10
1108.74 11
1108.82 11
1108.90 11
1108.97 11
1109.05 11
1109.13 10
1109.20 10
1109.28 10
1109.35 10
1109.43 10
1109.51 10
1109.58 10
1109.66 10
1109.74 11
1109.81 11
1109.89 12
1109.97 12
1110.04 13
1110.12 12
1110.19 12
1110.27 11
1110.35 10
1110.42 9
1110.50 8
1110.58 7
1110.65 7
1110.73 6
1110.81 6
1110.88 7
1110.96 7
1111.04 8
1111.11 9
1111.19 10
1111.26 11
1111.34 12
1111.42 14
1111.49 15
1111.57 16
1111.65 16
1111.72 16
1111.80 15
1111.88 15
1111.95 14
1112.03 14
1112.11 13
1112.18 13
1112.26 13
1112.33 13
1112.41 13
1112.49 13
1112.56 12
1112.64 12
1112.72 12
1112.79 12
1112.87 12
1112.95 12
1113.02 11
1113.10 11
1113.18 11
1113.25 11
1113.33 11
1113.41 11
1113.48 11
1113.56 11
1113.63 10
1113.71 10
1113.79 9
1113.86 8
1113.94 8
1114.02 8
1114.09 9
1114.17 10
1114.25 11
1114.32 11
1114.40 12
1114.48 12
1114.55 11
1114.63 11
1114.71 10
1114.78 10
1114.86 10
1114.94 11
1115.01 11
1115.09 11
1115.17 11
1115.24 11
1115.32 11
1115.39 11
1115.47 11
1115.55 11
1115.62 11
1115.70 11
1115.78 12
1115.85 12
1115.93 13
1116.01 13
1116.08 14
1116.16 15
1116.24 16
1116.31 16
1116.39 16
1116.47 16
1116.54 15
1116.62 15
1116.70 13
1116.77 12
1116.85 12
1116.93 11
1117.00 11
1117.08 11
1117.16 11
1117.23 12
1117.31 13
1117.39 14
1117.46 15
1117.54 15
1117.62 16
1117.69 17
1117.77 17
1117.85 18
1117.92 18
1118.00 17
1118.08 17
1118.15 16
1118.23 15
1118.31 15
1118.38 14
1118.46 13
1118.54 13
1118.61 13
1118.69 13
1118.77 13
1118.84 14
1118.92 15
1119.00 16
1119.07 17
1119.15 17
1119.23 17
1119.30 17
1119.38 16
1119.46 15
1119.53 14
1119.61 13
1119.69 13
1119.76 13
1119.84 13
1119.92 13
1119.99 14
1120.07 15
1120.15 15
1120.22 15
1120.30 14
1120.38 14
1120.45 14
1120.53 14
1120.61 14
1120.68 14
1120.76 14
1120.84 14
1120.91 14
1120.99 13
1121.07 12
1121.14 11
1121.22 11
1121.30 11
1121.37 11
1121.45 11
1121.53 12
1121.60 12
1121.68 12
1121.76 12
1121.83 12
1121.91 12
1121.99 12
1122.07 12
1122.14 13
1122.22 13
1122.30 13
1122.37 13
1122.45 12
1122.53 11
1122.60 9
1122.68 7
1122.76 6
1122.83 5
1122.91 5
1122.99 5
1123.06 6
1123.14 6
1123.22 7
1123.29 8
1123.37 8
1123.45 9
1123.52 9
1123.60 8
1123.68 7
1123.76 6
1123.83 5
1123.91 3
1123.99 2
1124.06 2
1124.14 1
1124.22 2
1124.29 2
1124.37 3
1124.45 4
1124.52 4
1124.60 4
1124.68 4
1124.75 5
1124.83 5
1124.91 6
1124.99 7
1125.06 8
1125.14 8
1125.22 8
1125.29 7
1125.37 6
1125.45 4
1125.52 3
1125.60 2
1125.68 1
1125.75 0
1125.83 0
1125.91 0
1125.98 0
1126.06 0
1126.14 0
1126.22 0
1126.29 0
1126.37 0
1126.45 0
1126.52 0
1126.60 0
1126.68 2
1126.75 3
1126.83 5
1126.91 6
1126.99 6
1127.06 6
1127.14 6
1127.22 6
1127.29 6
1127.37 6
1127.45 6
1127.52 6
1127.60 5
1127.68 5
1127.75 5
1127.83 5
1127.91 6
1127.99 7
1128.06 8
1128.14 9
1128.22 11
1128.29 12
1128.37 13
1128.45 14
1128.52 15
1128.60 16
1128.68 17
1128.76 17
1128.83 18
1128.91 18
1128.99 17
1129.06 16
1129.14 15
1129.22 14
1129.30 14
1129.37 13
1129.45 12
1129.53 11
1129.60 11
1129.68 11
1129.76 10
1129.83 10
1129.91 10
1129.99 10
1130.07 10
1130.14 11
1130.22 11
1130.30 11
1130.37 12
1130.45 12
1130.53 13
1130.61 13
1130.68 14
1130.76 14
1130.84 15
1130.91 16
1130.99 18
1131.07 21
1131.14 24
1131.22 26
1131.30 28
1131.38 30
1131.45 30
1131.53 29
1131.61 28
1131.68 25
1131.76 23
1131.84 20
1131.92 18
1131.99 16
1132.07 15
1132.15 15
1132.22 16
1132.30 18
1132.38 20
1132.46 23
1132.53 25
1132.61 27
1132.69 28
1132.76 28
1132.84 28
1132.92 27
1133.00 26
1133.07 24
1133.15 23
1133.23 21
1133.30 19
1133.38 17
1133.46 16
1133.54 15
1133.61 14
1133.69 14
1133.77 14
1133.84 15
1133.92 16
1134.00 17
1134.08 18
1134.15 19
1134.23 20
1134.31 22
1134.39 23
1134.46 24
1134.54 25
1134.62 26
1134.69 27
1134.77 28
1134.85 28
1134.93 29
1135.00 29
1135.08 29
1135.16 29
1135.23 30
1135.31 32
1135.39 33
1135.47 36
1135.54 38
1135.62 39
1135.70 40
1135.78 40
1135.85 40
1135.93 40
1136.01 41
1136.08 41
1136.16 41
1136.24 41
1136.32 41
1136.39 40
1136.47 39
1136.55 38
1136.63 37
1136.70 36
1136.78 35
1136.86 35
1136.93 34
1137.01 33
1137.09 32
1137.17 30
1137.24 28
1137.32 25
1137.40 23
1137.48 21
1137.55 18
1137.63 17
1137.71 15
1137.78 14
1137.86 13
1137.94 13
1138.02 13
1138.09 13
1138.17 14
1138.25 14
1138.33 15
1138.40 16
1138.48 16
1138.56 16
1138.64 17
1138.71 17
1138.79 17
1138.87 18
1138.95 18
1139.02 19
1139.10 19
1139.18 19
1139.25 19
1139.33 20
1139.41 20
1139.49 20
1139.56 20
1139.64 20
1139.72 20
1139.80 19
1139.87 17
1139.95 15
1140.03 13
1140.11 11
1140.18 9
1140.26 8
1140.34 8
1140.42 8
1140.49 8
1140.57 9
1140.65 9
1140.73 9
1140.80 9
1140.88 8
1140.96 7
1141.03 6
1141.11 4
1141.19 3
1141.27 1
1141.34 0
1141.42 0
1141.50 0
1141.58 0
1141.65 0
1141.73 0
1141.81 0
1141.89 0
1141.96 0
1142.04 0
1142.12 0
1142.20 0
1142.27 1
1142.35 2
1142.43 4
1142.51 5
1142.58 7
1142.66 8
1142.74 9
1142.82 9
1142.89 9
1142.97 9
1143.05 8
1143.13 8
1143.20 8
1143.28 8
1143.36 8
1143.44 8
1143.51 9
1143.59 9
1143.67 10
1143.75 10
1143.82 10
1143.90 11
1143.98 11
1144.06 11
1144.13 10
1144.21 10
1144.29 10
1144.37 10
1144.44 11
1144.52 11
1144.60 12
1144.68 13
1144.75 13
1144.83 14
1144.91 14
1144.99 15
1145.06 16
1145.14 17
1145.22 17
1145.30 18
1145.38 17
1145.45 17
1145.53 15
1145.61 14
1145.69 12
1145.76 11
1145.84 10
1145.92 11
1146.00 12
1146.07 13
1146.15 14
1146.23 15
1146.31 14
1146.38 13
1146.46 12
1146.54 10
1146.62 9
1146.69 7
1146.77 6
1146.85 5
1146.93 4
1147.01 2
1147.08 2
1147.16 1
1147.24 1
1147.32 2
1147.39 4
1147.47 5
1147.55 7
1147.63 9
1147.70 10
1147.78 10
1147.86 10
1147.94 9
1148.01 7
1148.09 6
1148.17 4
1148.25 3
1148.33 2
1148.40 2
1148.48 2
1148.56 2
1148.64 2
1148.71 2
1148.79 2
1148.87 2
1148.95 2
1149.02 2
1149.10 3
1149.18 3
1149.26 4
1149.34 5
1149.41 6
1149.49 7
1149.57 8
1149.65 9
1149.72 11
1149.80 12
1149.88 13
1149.96 13
1150.03 13
1150.11 11
1150.19 9
1150.27 7
1150.35 5
1150.42 5
1150.50 5
1150.58 6
1150.66 9
1150.73 11
1150.81 14
1150.89 16
1150.97 19
1151.05 22
1151.12 24
1151.20 26
1151.28 28
1151.36 29
1151.43 30
1151.51 30
1151.59 31
1151.67 30
1151.75 30
1151.82 30
1151.90 30
1151.98 30
1152.06 30
1152.13 29
1152.21 28
1152.29 27
1152.37 26
1152.45 27
1152.52 29
1152.60 31
1152.68 34
1152.76 37
1152.84 40
1152.91 42
1152.99 43
1153.07 43
1153.15 42
1153.22 41
1153.30 39
1153.38 36
1153.46 33
1153.54 30
1153.61 27
1153.69 24
1153.77 22
1153.85 21
1153.93 21
1154.00 22
1154.08 23
1154.16 25
1154.24 27
1154.31 29
1154.39 30
1154.47 32
1154.55 33
1154.63 34
1154.70 34
1154.78 33
1154.86 32
1154.94 31
1155.02 29
1155.09 28
1155.17 27
1155.25 26
1155.33 26
1155.41 27
1155.48 27
1155.56 27
1155.64 27
1155.72 27
1155.79 27
1155.87 27
1155.95 27
1156.03 27
1156.11 28
1156.18 28
1156.26 29
1156.34 29
1156.42 29
1156.50 28
1156.57 28
1156.65 27
1156.73 26
1156.81 26
1156.89 26
1156.96 28
1157.04 29
1157.12 31
1157.20 32
1157.28 33
1157.35 33
1157.43 32
1157.51 30
1157.59 29
1157.67 27
1157.74 27
1157.82 27
1157.90 27
1157.98 28
1158.06 29
1158.13 29
1158.21 28
1158.29 27
1158.37 26
1158.45 25
1158.52 23
1158.60 22
1158.68 20
1158.76 19
1158.84 17
1158.91 15
1158.99 13
1159.07 12
1159.15 10
1159.23 9
1159.30 9
1159.38 9
1159.46 9
1159.54 9
1159.62 9
1159.69 8
1159.77 7
1159.85 5
1159.93 4
1160.01 3
1160.09 2
1160.16 1
1160.24 1
1160.32 1
1160.40 2
1160.48 3
1160.55 4
1160.63 5
1160.71 7
1160.79 9
1160.87 10
1160.94 12
1161.02 12
1161.10 12
1161.18 12
1161.26 10
1161.33 9
1161.41 8
1161.49 7
1161.57 7
1161.65 7
1161.73 7
1161.80 7
1161.88 6
1161.96 6
1162.04 5
1162.12 4
1162.19 3
1162.27 2
1162.35 1
1162.43 1
1162.51 1
1162.59 2
1162.66 2
1162.74 3
1162.82 3
1162.90 3
1162.98 2
1163.05 3
1163.13 3
1163.21 3
1163.29 4
1163.37 4
1163.45 3
1163.52 1
1163.60 0
1163.68 0
1163.76 0
1163.84 0
1163.91 0
1163.99 0
1164.07 0
1164.15 1
1164.23 2
1164.31 4
1164.38 4
1164.46 4
1164.54 3
1164.62 2
1164.70 1
1164.77 0
1164.85 0
1164.93 0
1165.01 0
1165.09 0
1165.17 0
1165.24 0
1165.32 0
1165.40 2
1165.48 3
1165.56 4
1165.64 4
1165.71 4
1165.79 4
1165.87 3
1165.95 3
1166.03 3
1166.11 3
1166.18 4
1166.26 4
1166.34 5
1166.42 6
1166.50 7
1166.57 9
1166.65 10
1166.73 11
1166.81 13
1166.89 14
1166.97 15
1167.04 17
1167.12 18
1167.20 19
1167.28 20
1167.36 21
1167.44 22
1167.51 22
1167.59 22
1167.67 21
1167.75 21
1167.83 20
1167.91 20
1167.98 20
1168.06 20
1168.14 20
1168.22 21
1168.30 21
1168.38 22
1168.45 22
1168.53 22
1168.61 21
1168.69 20
1168.77 18
1168.85 17
1168.92 15
1169.00 14
1169.08 13
1169.16 12
1169.24 11
1169.32 9
1169.40 8
1169.47 7
1169.55 5
1169.63 4
1169.71 3
1169.79 2
1169.87 1
1169.94 1
1170.02 2
1170.10 3
1170.18 5
1170.26 7
1170.34 9
1170.41 11
1170.49 13
1170.57 15
1170.65 16
1170.73 17
1170.81 18
1170.89 18
1170.96 18
1171.04 18
1171.12 18
1171.20 17
1171.28 15
1171.36 12
1171.43 10
1171.51 7
1171.59 5
1171.67 3
1171.75 3
1171.83 4
1171.91 6
1171.98 9
1172.06 12
1172.14 14
1172.22 16
1172.30 17
1172.38 18
1172.45 18
1172.53 19
1172.61 20
1172.69 21
1172.77 22
1172.85 23
1172.93 23
1173.00 23
1173.08 23
1173.16 22
1173.24 22
1173.32 22
1173.40 22
1173.48 22
1173.55 23
1173.63 24
1173.71 25
1173.79 26
1173.87 27
1173.95 28
1174.02 28
1174.10 28
1174.18 28
1174.26 28
1174.34 28
1174.42 28
1174.50 28
1174.57 28
1174.65 28
1174.73 28
1174.81 28
1174.89 28
1174.97 29
1175.05 30
1175.12 31
1175.20 32
1175.28 33
1175.36 33
1175.44 33
1175.52 33
1175.60 34
1175.67 34
1175.75 36
1175.83 39
1175.91 42
1175.99 45
1176.07 48
1176.15 50
1176.23 51
1176.30 51
1176.38 50
1176.46 49
1176.54 48
1176.62 47
1176.70 46
1176.78 45
1176.85 43
1176.93 42
1177.01 40
1177.09 38
1177.17 36
1177.25 35
1177.33 35
1177.40 34
1177.48 33
1177.56 32
1177.64 30
1177.72 28
1177.80 25
1177.88 22
1177.96 19
1178.03 17
1178.11 16
1178.19 16
1178.27 17
1178.35 19
1178.43 22
1178.51 25
1178.59 28
1178.66 31
1178.74 33
1178.82 34
1178.90 35
1178.98 35
1179.06 34
1179.14 33
1179.21 32
1179.29 30
1179.37 28
1179.45 26
1179.53 24
1179.61 22
1179.69 19
1179.77 16
1179.84 14
1179.92 13
1180.00 13
1180.08 15
1180.16 17
1180.24 20
1180.32 24
1180.40 27
1180.47 29
1180.55 31
1180.63 32
1180.71 32
1180.79 32
1180.87 31
1180.95 30
1181.03 28
1181.10 26
1181.18 24
1181.26 22
1181.34 21
1181.42 20
1181.50 20
1181.58 21
1181.66 22
1181.74 24
1181.81 25
1181.89 25
1181.97 25
1182.05 23
1182.13 21
1182.21 18
1182.29 14
1182.37 11
1182.44 7
1182.52 4
1182.60 2
1182.68 1
1182.76 0
1182.84 0
1182.92 0
1183.00 1
1183.08 2
1183.15 3
1183.23 4
1183.31 5
1183.39 7
1183.47 8
1183.55 9
1183.63 10
1183.71 11
1183.78 12
1183.86 14
1183.94 16
1184.02 18
1184.10 20
1184.18 22
1184.26 22
1184.34 22
1184.42 21
1184.49 20
1184.57 18
1184.65 18
1184.73 18
1184.81 19
1184.89 21
1184.97 23
1185.05 25
1185.13 27
1185.21 28
1185.28 28
1185.36 28
1185.44 27
1185.52 25
1185.60 23
1185.68 21
1185.76 19
1185.84 17
1185.92 16
1185.99 15
1186.07 16
1186.15 16
1186.23 18
1186.31 19
1186.39 20
1186.47 21
1186.55 20
1186.63 19
1186.70 18
1186.78 16
1186.86 13
1186.94 11
1187.02 9
1187.10 7
1187.18 6
1187.26 6
1187.34 6
1187.42 7
1187.49 8
1187.57 9
1187.65 10
1187.73 10
1187.81 9
1187.89 8
1187.97 7
1188.05 5
1188.13 4
1188.21 3
1188.28 3
1188.36 3
1188.44 4
1188.52 5
1188.60 6
1188.68 6
1188.76 7
1188.84 6
1188.92 6
1189.00 5
1189.08 5
1189.15 5
1189.23 6
1189.31 7
1189.39 8
1189.47 11
1189.55 14
1189.63 18
1189.71 22
1189.79 26
1189.87 31
1189.94 35
1190.02 39
1190.10 42
1190.18 44
1190.26 44
1190.34 44
1190.42 43
1190.50 42
1190.58 42
1190.66 41
1190.74 41
1190.81 41
1190.89 41
1190.97 41
1191.05 40
1191.13 40
1191.21 40
1191.29 40
1191.37 41
1191.45 42
1191.53 44
1191.61 45
1191.69 46
1191.76 45
1191.84 44
1191.92 42
1192.00 40
1192.08 38
1192.16 36
1192.24 34
1192.32 34
1192.40 33
1192.48 33
1192.56 34
1192.64 34
1192.71 34
1192.79 34
1192.87 33
1192.95 33
1193.03 33
1193.11 32
1193.19 32
1193.27 31
1193.35 31
1193.43 31
1193.51 32
1193.59 33
1193.66 35
1193.74 37
1193.82 39
1193.90 41
1193.98 43
1194.06 43
1194.14 43
1194.22 42
1194.30 41
1194.38 39
1194.46 38
1194.54 38
1194.62 38
1194.69 39
1194.77 41
1194.85 42
1194.93 43
1195.01 44
1195.09 45
1195.17 45
1195.25 45
1195.33 44
1195.41 43
1195.49 42
1195.57 40
1195.65 39
1195.72 38
1195.80 38
1195.88 39
1195.96 40
1196.04 41
1196.12 41
1196.20 41
1196.28 41
1196.36 41
1196.44 41
1196.52 42
1196.60 43
1196.68 45
1196.76 47
1196.83 48
1196.91 48
1196.99 48
1197.07 46
1197.15 45
1197.23 43
1197.31 42
1197.39 41
1197.47 41
1197.55 42
1197.63 44
1197.71 45
1197.79 47
1197.87 49
1197.95 51
1198.02 53
1198.10 55
1198.18 57
1198.26 58
1198.34 58
1198.42 59
1198.50 58
1198.58 58
1198.66 58
1198.74 58
1198.82 58
1198.90 59
1198.98 59
1199.06 60
1199.14 60
1199.22 60
1199.29 61
1199.37 61
1199.45 62
1199.53 62
1199.61 62
1199.69 61
1199.77 59
1199.85 56
1199.93 53
1200.01 49
1200.09 45
1200.17 42
1200.25 40
1200.33 38
1200.41 37
1200.49 36
1200.56 35
1200.64 35
1200.72 34
1200.80 35
1200.88 35
1200.96 36
1201.04 38
1201.12 41
1201.20 44
1201.28 47
1201.36 51
1201.44 54
1201.52 57
1201.60 58
1201.68 58
1201.76 57
1201.84 54
1201.92 51
1202.00 47
1202.07 43
1202.15 39
1202.23 36
1202.31 33
1202.39 30
1202.47 28
1202.55 27
1202.63 26
1202.71 24
1202.79 23
1202.87 20
1202.95 18
1203.03 15
1203.11 12
1203.19 9
1203.27 7
1203.35 5
1203.43 4
1203.51 5
1203.59 6
1203.66 7
1203.74 10
1203.82 12
1203.90 13
1203.98 14
1204.06 15
1204.14 15
1204.22 14
1204.30 14
1204.38 15
1204.46 16
1204.54 17
1204.62 19
1204.70 20
1204.78 20
1204.86 19
1204.94 17
1205.02 14
1205.10 12
1205.18 10
1205.26 9
1205.34 8
1205.42 8
1205.49 8
1205.57 8
1205.65 7
1205.73 7
1205.81 6
1205.89 6
1205.97 7
1206.05 8
1206.13 10
1206.21 13
1206.29 16
1206.37 18
1206.45 20
1206.53 21
1206.61 22
1206.69 22
1206.77 22
1206.85 21
1206.93 20
1207.01 18
1207.09 15
1207.17 13
1207.25 10
1207.33 8
1207.41 6
1207.49 4
1207.56 3
1207.64 3
1207.72 3
1207.80 3
1207.88 2
1207.96 1
1208.04 0
1208.12 0
1208.20 0
1208.28 0
1208.36 0
1208.44 0
1208.52 0
1208.60 0
1208.68 2
1208.76 3
1208.84 5
1208.92 6
1209.00 9
1209.08 11
1209.16 15
1209.24 18
1209.32 21
1209.40 23
1209.48 24
1209.56 24
1209.64 23
1209.72 22
1209.80 22
1209.88 22
1209.96 23
1210.04 25
1210.12 27
1210.20 29
1210.27 31
1210.35 33
1210.43 33
1210.51 34
1210.59 34
1210.67 34
1210.75 35
1210.83 35
1210.91 36
1210.99 38
1211.07 41
1211.15 43
1211.23 46
1211.31 49
1211.39 52
1211.47 55
1211.55 58
1211.63 61
1211.71 63
1211.79 65
1211.87 66
1211.95 65
1212.03 63
1212.11 61
1212.19 58
1212.27 55
1212.35 53
1212.43 52
1212.51 53
1212.59 54
1212.67 55
1212.75 57
1212.83 59
1212.91 61
1212.99 64
1213.07 66
1213.15 68
1213.23 71
1213.31 74
1213.39 78
1213.47 81
1213.55 85
1213.63 88
1213.71 92
1213.79 95
1213.87 96
1213.95 98
1214.03 98
1214.11 98
1214.19 99
1214.27 99
1214.35 101
1214.43 103
1214.51 106
1214.59 110
1214.67 112
1214.75 114
1214.83 114
1214.90 114
1214.98 113
1215.06 112
1215.14 111
1215.22 111
1215.30 112
1215.38 114
1215.46 115
1215.54 116
1215.62 115
1215.70 115
1215.78 113
1215.86 111
1215.94 109
1216.02 106
1216.10 103
1216.18 100
1216.26 98
1216.34 95
1216.42 93
1216.50 93
1216.58 93
1216.66 95
1216.74 97
1216.82 99
1216.90 101
1216.98 103
1217.06 103
1217.14 102
1217.22 100
1217.30 96
1217.38 92
1217.46 87
1217.54 83
1217.62 80
1217.70 78
1217.78 77
1217.86 77
1217.94 77
1218.02 77
1218.10 75
1218.18 73
1218.26 69
1218.34 66
1218.42 62
1218.50 60
1218.58 58
1218.66 57
1218.74 56
1218.82 55
1218.90 54
1218.98 52
1219.06 50
1219.14 47
1219.22 45
1219.30 43
1219.38 42
1219.46 40
1219.54 38
1219.62 36
1219.70 34
1219.78 33
1219.86 31
1219.94 30
1220.02 31
1220.10 32
1220.18 33
1220.26 34
1220.34 36
1220.42 37
1220.50 38
1220.58 39
1220.66 38
1220.74 38
1220.82 37
1220.91 35
1220.99 34
1221.07 33
1221.15 32
1221.23 31
1221.31 31
1221.39 31
1221.47 30
1221.55 28
1221.63 26
1221.71 23
1221.79 19
1221.87 16
1221.95 13
1222.03 11
1222.11 10
1222.19 9
1222.27 10
1222.35 11
1222.43 12
1222.51 14
1222.59 16
1222.67 17
1222.75 17
1222.83 16
1222.91 14
1222.99 12
1223.07 10
1223.15 8
1223.23 7
1223.31 8
1223.39 9
1223.47 10
1223.55 12
1223.63 14
1223.71 15
1223.79 15
1223.87 16
1223.95 16
1224.03 16
1224.11 17
1224.19 17
1224.27 18
1224.35 19
1224.43 20
1224.51 20
1224.59 22
1224.67 23
1224.75 24
1224.83 26
1224.91 29
1224.99 31
1225.07 33
1225.15 35
1225.23 37
1225.31 38
1225.39 38
1225.48 38
1225.56 38
1225.64 37
1225.72 35
1225.80 33
1225.88 31
1225.96 28
1226.04 25
1226.12 22
1226.20 20
1226.28 18
1226.36 16
1226.44 15
1226.52 15
1226.60 15
1226.68 15
1226.76 16
1226.84 17
1226.92 19
1227.00 20
1227.08 21
1227.16 21
1227.24 20
1227.32 19
1227.40 17
1227.48 16
1227.56 15
1227.64 15
1227.72 17
1227.80 20
1227.88 25
1227.96 31
1228.04 37
1228.12 45
1228.21 52
1228.29 58
1228.37 62
1228.45 64
1228.53 64
1228.61 61
1228.69 57
1228.77 52
1228.85 47
1228.93 42
1229.01 39
1229.09 38
1229.17 38
1229.25 39
1229.33 41
1229.41 43
1229.49 45
1229.57 47
1229.65 50
1229.73 52
1229.81 55
1229.89 58
1229.97 62
1230.05 65
1230.13 68
1230.21 71
1230.29 74
1230.38 77
1230.46 81
1230.54 85
1230.62 92
1230.70 99
1230.78 107
1230.86 116
1230.94 124
1231.02 132
1231.10 137
1231.18 140
1231.26 142
1231.34 142
1231.42 140
1231.50 137
1231.58 132
1231.66 127
1231.74 120
1231.82 113
1231.90 106
1231.98 99
1232.06 93
1232.14 88
1232.23 84
1232.31 81
1232.39 80
1232.47 80
1232.55 81
1232.63 82
1232.71 84
1232.79 86
1232.87 88
1232.95 90
1233.03 90
1233.11 91
1233.19 90
1233.27 88
1233.35 86
1233.43 83
1233.51 80
1233.59 76
1233.67 73
1233.75 70
1233.84 67
1233.92 65
1234.00 64
1234.08 63
1234.16 62
1234.24 61
1234.32 60
1234.40 59
1234.48 58
1234.56 56
1234.64 55
1234.72 54
1234.80 54
1234.88 54
1234.96 54
1235.04 54
1235.12 53
1235.20 52
1235.29 51
1235.37 51
1235.45 51
1235.53 52
1235.61 54
1235.69 55
1235.77 56
1235.85 56
1235.93 55
1236.01 52
1236.09 50
1236.17 46
1236.25 42
1236.33 39
1236.41 35
1236.49 33
1236.57 32
1236.66 33
1236.74 35
1236.82 39
1236.90 44
1236.98 49
1237.06 54
1237.14 58
1237.22 60
1237.30 62
1237.38 62
1237.46 61
1237.54 61
1237.62 62
1237.70 65
1237.78 68
1237.86 73
1237.95 79
1238.03 84
1238.11 88
1238.19 90
1238.27 90
1238.35 88
1238.43 85
1238.51 80
1238.59 76
1238.67 72
1238.75 68
1238.83 65
1238.91 62
1238.99 59
1239.07 55
1239.16 52
1239.24 49
1239.32 48
1239.40 49
1239.48 52
1239.56 55
1239.64 60
1239.72 64
1239.80 68
1239.88 71
1239.96 75
1240.04 78
1240.12 81
1240.20 84
1240.29 87
1240.37 88
1240.45 87
1240.53 84
1240.61 79
1240.69 72
1240.77 65
1240.85 58
1240.93 51
1241.01 45
1241.09 41
1241.17 36
1241.25 33
1241.34 29
1241.42 26
1241.50 23
1241.58 20
1241.66 18
1241.74 17
1241.82 16
1241.90 17
1241.98 17
1242.06 18
1242.14 20
1242.22 21
1242.30 22
1242.39 24
1242.47 26
1242.55 28
1242.63 31
1242.71 33
1242.79 35
1242.87 36
1242.95 37
1243.03 37
1243.11 36
1243.19 35
1243.27 33
1243.36 32
1243.44 31
1243.52 30
1243.60 31
1243.68 31
1243.76 31
1243.84 31
1243.92 31
1244.00 30
1244.08 29
1244.16 27
1244.24 26
1244.33 24
1244.41 23
1244.49 22
1244.57 20
1244.65 18
1244.73 16
1244.81 12
1244.89 8
1244.97 4
1245.05 1
1245.13 0
1245.22 0
1245.30 0
1245.38 0
1245.46 0
1245.54 0
1245.62 0
1245.70 1
1245.78 2
1245.86 3
1245.94 3
1246.02 3
1246.11 3
1246.19 2
1246.27 1
1246.35 1
1246.43 0
1246.51 0
1246.59 1
1246.67 1
1246.75 1
1246.83 1
1246.91 1
1247.00 0
1247.08 0
1247.16 0
1247.24 0
1247.32 0
1247.40 0
1247.48 3
1247.56 7
1247.64 11
1247.72 16
1247.81 20
1247.89 24
1247.97 26
1248.05 28
1248.13 28
1248.21 28
1248.29 27
1248.37 25
1248.45 22
1248.53 20
1248.61 16
1248.70 13
1248.78 9
1248.86 6
1248.94 3
1249.02 0
1249.10 0
1249.18 0
1249.26 0
1249.34 0
1249.43 0
1249.51 4
1249.59 10
1249.67 15
1249.75 20
1249.83 23
1249.91 25
1249.99 25
1250.07 24
1250.15 23
1250.24 23
1250.32 25
1250.40 28
1250.48 33
1250.56 38
1250.64 44
1250.72 48
1250.80 50
1250.88 51
1250.97 51
1251.05 51
1251.13 52
1251.21 53
1251.29 55
1251.37 58
1251.45 60
1251.53 61
1251.61 61
1251.70 59
1251.78 57
1251.86 55
1251.94 53
1252.02 53
1252.10 54
1252.18 56
1252.26 60
1252.34 64
1252.43 69
1252.51 74
1252.59 79
1252.67 83
1252.75 86
1252.83 89
1252.91 90
1252.99 91
1253.07 92
1253.16 92
1253.24 91
1253.32 90
1253.40 88
1253.48 86
1253.56 83
1253.64 81
1253.72 80
1253.80 81
1253.89 83
1253.97 87
1254.05 92
1254.13 97
1254.21 101
1254.29 103
1254.37 104
1254.45 104
1254.54 103
1254.62 101
1254.70 99
1254.78 96
1254.86 92
1254.94 88
1255.02 83
1255.10 78
1255.18 75
1255.27 72
1255.35 71
1255.43 70
1255.51 70
1255.59 70
1255.67 68
1255.75 65
1255.83 62
1255.92 58
1256.00 55
1256.08 52
1256.16 52
1256.24 52
1256.32 54
1256.40 56
1256.48 58
1256.57 59
1256.65 60
1256.73 60
1256.81 59
1256.89 57
1256.97 56
1257.05 56
1257.13 56
1257.22 56
1257.30 57
1257.38 57
1257.46 57
1257.54 56
1257.62 54
1257.70 51
1257.79 48
1257.87 45
1257.95 42
1258.03 39
1258.11 36
1258.19 34
1258.27 31
1258.35 28
1258.44 25
1258.52 23
1258.60 22
1258.68 21
1258.76 21
1258.84 22
1258.92 23
1259.01 25
1259.09 27
1259.17 29
1259.25 30
1259.33 32
1259.41 33
1259.49 34
1259.57 35
1259.66 34
1259.74 33
1259.82 32
1259.90 31
1259.98 30
1260.06 30
1260.14 31
1260.23 33
1260.31 35
1260.39 36
1260.47 36
1260.55 35
1260.63 32
1260.71 28
1260.80 23
1260.88 19
1260.96 17
1261.04 15
1261.12 15
1261.20 15
1261.28 16
1261.37 17
1261.45 17
1261.53 17
1261.61 16
1261.69 15
1261.77 14
1261.85 13
1261.94 12
1262.02 10
1262.10 8
1262.18 6
1262.26 4
1262.34 3
1262.42 1
1262.51 0
1262.59 1
1262.67 2
1262.75 3
1262.83 6
1262.91 8
1262.99 10
1263.08 11
1263.16 11
1263.24 11
1263.32 10
1263.40 9
1263.48 9
1263.56 10
1263.65 12
1263.73 14
1263.81 16
1263.89 17
1263.97 18
1264.05 18
1264.13 17
1264.22 15
1264.30 14
1264.38 12
1264.46 11
1264.54 11
1264.62 11
1264.71 12
1264.79 13
1264.87 13
1264.95 14
1265.03 15
1265.11 16
1265.19 16
1265.28 17
1265.36 17
1265.44 17
1265.52 17
1265.60 18
1265.68 19
1265.77 20
1265.85 21
1265.93 22
1266.01 21
1266.09 20
1266.17 19
1266.25 17
1266.34 15
1266.42 13
1266.50 12
1266.58 10
1266.66 8
1266.74 6
1266.83 4
1266.91 2
1266.99 0
1267.07 0
1267.15 0
1267.23 2
1267.32 4
1267.40 5
1267.48 7
1267.56 7
1267.64 6
1267.72 4
1267.81 1
1267.89 0
1267.97 0
1268.05 0
1268.13 0
1268.21 0
1268.29 0
1268.38 3
1268.46 11
1268.54 21
1268.62 31
1268.70 41
1268.78 51
1268.87 59
1268.95 64
1269.03 68
1269.11 70
1269.19 71
1269.27 70
1269.36 70
1269.44 71
1269.52 71
1269.60 73
1269.68 75
1269.76 77
1269.85 78
1269.93 78
1270.01 78
1270.09 76
1270.17 74
1270.26 72
1270.34 70
1270.42 68
1270.50 67
1270.58 65
1270.66 64
1270.75 61
1270.83 58
1270.91 54
1270.99 49
1271.07 43
1271.15 38
1271.24 33
1271.32 29
1271.40 27
1271.48 27
1271.56 28
1271.64 31
1271.73 35
1271.81 38
1271.89 42
1271.97 44
1272.05 44
1272.13 44
1272.22 41
1272.30 38
1272.38 35
1272.46 32
1272.54 29
1272.63 28
1272.71 27
1272.79 26
1272.87 26
1272.95 26
1273.03 26
1273.12 26
1273.20 26
1273.28 26
1273.36 26
1273.44 26
1273.53 25
1273.61 25
1273.69 24
1273.77 22
1273.85 21
1273.93 20
1274.02 19
1274.10 18
1274.18 18
1274.26 17
1274.34 18
1274.43 18
1274.51 18
1274.59 19
1274.67 20
1274.75 20
1274.83 20
1274.92 20
1275.00 20
1275.08 19
1275.16 19
1275.24 19
1275.33 21
1275.41 23
1275.49 26
1275.57 30
1275.65 33
1275.74 36
1275.82 38
1275.90 40
1275.98 41
1276.06 41
1276.14 41
1276.23 41
1276.31 40
1276.39 38
1276.47 35
1276.55 31
1276.64 26
1276.72 20
1276.80 15
1276.88 11
1276.96 8
1277.05 6
1277.13 7
1277.21 8
1277.29 10
1277.37 13
1277.46 15
1277.54 17
1277.62 19
1277.70 19
1277.78 19
1277.86 18
1277.95 16
1278.03 15
1278.11 13
1278.19 12
1278.27 12
1278.36 12
1278.44 13
1278.52 14
1278.60 16
1278.68 18
1278.77 19
1278.85 19
1278.93 18
1279.01 16
1279.09 14
1279.18 11
1279.26 10
1279.34 10
1279.42 11
1279.50 12
1279.59 15
1279.67 18
1279.75 20
1279.83 22
1279.91 23
1280.00 24
1280.08 24
1280.16 24
1280.24 24
1280.32 24
1280.41 23
1280.49 22
1280.57 22
1280.65 21
1280.73 21
1280.82 21
1280.90 21
1280.98 22
1281.06 22
1281.14 22
1281.23 22
1281.31 21
1281.39 20
1281.47 18
1281.56 16
1281.64 13
1281.72 11
1281.80 10
1281.88 9
1281.97 9
1282.05 9
1282.13 10
1282.21 11
1282.29 12
1282.38 13
1282.46 15
1282.54 17
1282.62 20
1282.70 24
1282.79 27
1282.87 30
1282.95 32
1283.03 34
1283.11 34
1283.20 34
1283.28 33
1283.36 33
1283.44 33
1283.53 33
1283.61 33
1283.69 34
1283.77 34
1283.85 34
1283.94 33
1284.02 32
1284.10 31
1284.18 29
1284.26 28
1284.35 26
1284.43 26
1284.51 25
1284.59 26
1284.68 27
1284.76 28
1284.84 30
1284.92 32
1285.00 34
1285.09 36
1285.17 38
1285.25 41
1285.33 44
1285.42 46
1285.50 49
1285.58 51
1285.66 52
1285.74 51
1285.83 48
1285.91 44
1285.99 38
1286.07 33
1286.16 29
1286.24 27
1286.32 27
1286.40 28
1286.48 31
1286.57 33
1286.65 34
1286.73 33
1286.81 32
1286.90 30
1286.98 28
1287.06 26
1287.14 25
1287.22 23
1287.31 22
1287.39 20
1287.47 17
1287.55 15
1287.64 14
1287.72 13
1287.80 13
1287.88 13
1287.96 14
1288.05 13
1288.13 12
1288.21 9
1288.29 6
1288.38 4
1288.46 3
1288.54 4
1288.62 7
1288.70 12
1288.79 18
1288.87 24
1288.95 30
1289.03 34
1289.12 37
1289.20 38
1289.28 36
1289.36 33
1289.45 29
1289.53 26
1289.61 23
1289.69 21
1289.77 20
1289.86 20
1289.94 20
1290.02 20
1290.10 20
1290.19 19
1290.27 17
1290.35 16
1290.43 15
1290.52 14
1290.60 15
1290.68 17
1290.76 19
1290.85 22
1290.93 24
1291.01 26
1291.09 28
1291.17 29
1291.26 29
1291.34 27
1291.42 26
1291.50 23
1291.59 21
1291.67 20
1291.75 19
1291.83 20
1291.92 24
1292.00 28
1292.08 34
1292.16 41
1292.25 46
1292.33 51
1292.41 55
1292.49 57
1292.58 57
1292.66 56
1292.74 54
1292.82 51
1292.91 46
1292.99 42
1293.07 37
1293.15 32
1293.24 28
1293.32 26
1293.40 25
1293.48 25
1293.56 27
1293.65 30
1293.73 33
1293.81 36
1293.89 38
1293.98 38
1294.06 37
1294.14 34
1294.22 31
1294.31 27
1294.39 25
1294.47 24
1294.55 24
1294.64 27
1294.72 30
1294.80 34
1294.88 37
1294.97 41
1295.05 44
1295.13 46
1295.21 48
1295.30 49
1295.38 50
1295.46 50
1295.54 48
1295.63 44
1295.71 39
1295.79 34
1295.87 28
1295.96 23
1296.04 20
1296.12 19
1296.20 19
1296.29 20
1296.37 22
1296.45 24
1296.53 25
1296.62 25
1296.70 25
1296.78 25
1296.86 24
1296.95 23
1297.03 24
1297.11 24
1297.20 26
1297.28 28
1297.36 29
1297.44 31
1297.53 33
1297.61 34
1297.69 34
1297.77 34
1297.86 34
1297.94 35
1298.02 35
1298.10 35
1298.19 36
1298.27 37
1298.35 38
1298.43 39
1298.52 40
1298.60 41
1298.68 42
1298.76 42
1298.85 42
1298.93 41
1299.01 42
1299.09 42
1299.18 44
1299.26 45
1299.34 47
1299.43 47
1299.51 45
1299.59 42
1299.67 36
1299.76 30
1299.84 24
1299.92 19
1300.00 16
1300.09 16
1300.17 18
1300.25 22
1300.33 26
1300.42 28
1300.50 28
1300.58 26
1300.67 22
1300.75 17
1300.83 12
1300.91 8
1301.00 6
1301.08 7
1301.16 8
1301.24 11
1301.33 13
1301.41 15
1301.49 17
1301.57 18
1301.66 20
1301.74 22
1301.82 26
1301.91 30
1301.99 34
1302.07 38
1302.15 41
1302.24 43
1302.32 44
1302.40 43
1302.48 41
1302.57 38
1302.65 35
1302.73 31
1302.82 29
1302.90 27
1302.98 26
1303.06 27
1303.15 28
1303.23 28
1303.31 27
1303.40 25
1303.48 22
1303.56 17
1303.64 13
1303.73 8
1303.81 3
1303.89 0
1303.97 0
1304.06 0
1304.14 0
1304.22 0
1304.31 0
1304.39 0
1304.47 0
1304.55 0
1304.64 1
1304.72 6
1304.80 11
1304.89 16
1304.97 20
1305.05 24
1305.13 26
1305.22 26
1305.30 25
1305.38 24
1305.46 23
1305.55 22
1305.63 22
1305.71 24
1305.80 26
1305.88 30
1305.96 33
1306.04 35
1306.13 36
1306.21 35
1306.29 33
1306.38 29
1306.46 26
1306.54 23
1306.62 21
1306.71 20
1306.79 19
1306.87 19
1306.96 18
1307.04 17
1307.12 15
1307.20 14
1307.29 13
1307.37 13
1307.45 13
1307.54 14
1307.62 14
1307.70 14
1307.79 14
1307.87 13
1307.95 11
1308.03 10
1308.12 8
1308.20 5
1308.28 3
1308.37 1
1308.45 0
1308.53 0
1308.61 0
1308.70 1
1308.78 4
1308.86 7
1308.95 11
1309.03 14
1309.11 16
1309.19 17
1309.28 17
1309.36 17
1309.44 16
1309.53 15
1309.61 14
1309.69 13
1309.78 12
1309.86 11
1309.94 8
1310.02 5
1310.11 1
1310.19 0
1310.27 0
1310.36 0
1310.44 0
1310.52 0
1310.61 0
1310.69 0
1310.77 0
1310.85 5
1310.94 10
1311.02 15
1311.10 18
1311.19 21
1311.27 24
1311.35 25
1311.44 26
1311.52 26
1311.60 25
1311.68 23
1311.77 21
1311.85 18
1311.93 15
1312.02 13
1312.10 11
1312.18 11
1312.27 11
1312.35 13
1312.43 15
1312.51 18
1312.60 19
1312.68 20
1312.76 19
1312.85 18
1312.93 16
1313.01 15
1313.10 14
1313.18 15
1313.26 17
1313.35 20
1313.43 24
1313.51 27
1313.59 30
1313.68 31
1313.76 32
1313.84 32
1313.93 32
1314.01 32
1314.09 31
1314.18 29
1314.26 27
1314.34 24
1314.43 20
1314.51 17
1314.59 15
1314.68 16
1314.76 19
1314.84 25
1314.92 34
1315.01 44
1315.09 56
1315.17 66
1315.26 74
1315.34 81
1315.42 85
1315.51 88
1315.59 89
1315.67 90
1315.76 89
1315.84 88
1315.92 87
1316.01 85
1316.09 83
1316.17 81
1316.25 79
1316.34 77
1316.42 75
1316.50 74
1316.59 73
1316.67 73
1316.75 73
1316.84 74
1316.92 74
1317.00 73
1317.09 73
1317.17 72
1317.25 71
1317.34 70
1317.42 69
1317.50 68
1317.59 67
1317.67 64
1317.75 59
1317.84 53
1317.92 46
1318.00 39
1318.09 31
1318.17 25
1318.25 20
1318.33 17
1318.42 16
1318.50 15
1318.58 16
1318.67 18
1318.75 20
1318.83 23
1318.92 26
1319.00 30
1319.08 34
1319.17 37
1319.25 40
1319.33 41
1319.42 42
1319.50 41
1319.58 39
1319.67 35
1319.75 30
1319.83 25
1319.92 21
1320.00 17
1320.08 15
1320.17 15
1320.25 16
1320.33 17
1320.42 19
1320.50 20
1320.58 20
1320.67 19
1320.75 16
1320.83 13
1320.92 10
1321.00 9
1321.08 9
1321.17 12
1321.25 17
1321.33 23
1321.42 31
1321.50 38
1321.58 43
1321.67 48
1321.75 50
1321.83 51
1321.92 51
1322.00 49
1322.08 47
1322.17 44
1322.25 43
1322.33 42
1322.42 42
1322.50 42
1322.58 43
1322.67 43
1322.75 43
1322.83 42
1322.92 41
1323.00 40
1323.08 40
1323.17 42
1323.25 46
1323.33 51
1323.42 56
1323.50 62
1323.58 65
1323.67 67
1323.75 67
1323.83 65
1323.92 62
1324.00 57
1324.08 53
1324.17 49
1324.25 46
1324.33 43
1324.42 41
1324.50 40
1324.59 39
1324.67 38
1324.75 37
1324.84 37
1324.92 36
1325.00 36
1325.09 37
1325.17 38
1325.25 40
1325.34 42
1325.42 44
1325.50 47
1325.59 49
1325.67 51
1325.75 53
1325.84 55
1325.92 56
1326.00 57
1326.09 57
1326.17 58
1326.25 58
1326.34 59
1326.42 60
1326.50 62
1326.59 64
1326.67 66
1326.76 68
1326.84 69
1326.92 69
1327.01 68
1327.09 65
1327.17 62
1327.26 58
1327.34 53
1327.42 48
1327.51 44
1327.59 40
1327.67 36
1327.76 33
1327.84 30
1327.92 28
1328.01 28
1328.09 28
1328.18 31
1328.26 34
1328.34 39
1328.43 43
1328.51 46
1328.59 48
1328.68 47
1328.76 44
1328.84 39
1328.93 34
1329.01 30
1329.09 27
1329.18 27
1329.26 28
1329.34 31
1329.43 35
1329.51 39
1329.60 42
1329.68 44
1329.76 44
1329.85 45
1329.93 45
1330.01 47
1330.10 49
1330.18 52
1330.26 57
1330.35 63
1330.43 69
1330.52 75
1330.60 80
1330.68 84
1330.77 86
1330.85 84
1330.93 79
1331.02 72
1331.10 62
1331.18 51
1331.27 39
1331.35 29
1331.44 19
1331.52 12
1331.60 6
1331.69 0
1331.77 0
1331.85 0
1331.94 0
1332.02 0
1332.10 0
1332.19 0
1332.27 0
1332.36 0
1332.44 5
1332.52 12
1332.61 19
1332.69 25
1332.77 32
1332.86 38
1332.94 44
1333.03 50
1333.11 55
1333.19 59
1333.28 63
1333.36 65
1333.44 66
1333.53 65
1333.61 64
1333.69 61
1333.78 58
1333.86 53
1333.95 49
1334.03 43
1334.11 38
1334.20 33
1334.28 29
1334.36 26
1334.45 26
1334.53 27
1334.62 30
1334.70 35
1334.78 40
1334.87 44
1334.95 47
1335.03 50
1335.12 51
1335.20 51
1335.29 50
1335.37 50
1335.45 50
1335.54 50
1335.62 50
1335.70 51
1335.79 51
1335.87 50
1335.96 49
1336.04 47
1336.12 44
1336.21 40
1336.29 35
1336.38 30
1336.46 24
1336.54 18
1336.63 13
1336.71 8
1336.79 4
1336.88 2
1336.96 2
1337.05 4
1337.13 7
1337.21 11
1337.30 15
1337.38 20
1337.46 25
1337.55 31
1337.63 38
1337.72 46
1337.80 54
1337.88 61
1337.97 67
1338.05 70
1338.14 70
1338.22 67
1338.30 62
1338.39 56
1338.47 50
1338.55 45
1338.64 42
1338.72 41
1338.81 42
1338.89 43
1338.97 45
1339.06 46
1339.14 46
1339.23 45
1339.31 44
1339.39 42
1339.48 40
1339.56 39
1339.65 38
1339.73 37
1339.81 36
1339.90 36
1339.98 35
1340.07 35
1340.15 35
1340.23 36
1340.32 37
1340.40 39
1340.48 42
1340.57 44
1340.65 45
1340.74 46
1340.82 47
1340.90 47
1340.99 47
1341.07 47
1341.16 47
1341.24 48
1341.32 50
1341.41 52
1341.49 54
1341.58 56
1341.66 57
1341.74 57
1341.83 55
1341.91 51
1342.00 47
1342.08 41
1342.16 36
1342.25 33
1342.33 31
1342.42 32
1342.50 35
1342.58 39
1342.67 45
1342.75 50
1342.84 55
1342.92 60
1343.00 65
1343.09 69
1343.17 74
1343.26 78
1343.34 82
1343.42 85
1343.51 87
1343.59 89
1343.68 89
1343.76 89
1343.84 89
1343.93 88
1344.01 86
1344.10 84
1344.18 81
1344.26 77
1344.35 73
1344.43 68
1344.52 62
1344.60 57
1344.68 51
1344.77 46
1344.85 40
1344.94 34
1345.02 28
1345.10 22
1345.19 18
1345.27 14
1345.36 13
1345.44 13
1345.53 15
1345.61 18
1345.69 21
1345.78 23
1345.86 25
1345.95 25
1346.03 24
1346.11 21
1346.20 17
1346.28 13
1346.37 9
1346.45 6
1346.53 3
1346.62 0
1346.70 0
1346.79 0
1346.87 0
1346.96 0
1347.04 0
1347.12 0
1347.21 0
1347.29 0
1347.38 3
1347.46 9
1347.54 14
1347.63 20
1347.71 24
1347.80 28
1347.88 32
1347.97 36
1348.05 40
1348.13 43
1348.22 47
1348.30 50
1348.39 51
1348.47 52
1348.55 51
1348.64 49
1348.72 47
1348.81 45
1348.89 42
1348.98 40
1349.06 37
1349.14 35
1349.23 31
1349.31 28
1349.40 23
1349.48 19
1349.56 14
1349.65 11
1349.73 8
1349.82 8
1349.90 9
1349.99 11
1350.07 15
1350.15 21
1350.24 27
1350.32 34
1350.41 41
1350.49 48
1350.58 54
1350.66 59
1350.74 62
1350.83 64
1350.91 65
1351.00 63
1351.08 60
1351.17 56
1351.25 51
1351.33 47
1351.42 44
1351.50 42
1351.59 41
1351.67 41
1351.76 41
1351.84 40
1351.92 40
1352.01 38
1352.09 37
1352.18 35
1352.26 33
1352.35 31
1352.43 29
1352.51 29
1352.60 29
1352.68 30
1352.77 33
1352.85 36
1352.94 39
1353.02 42
1353.10 45
1353.19 47
1353.27 48
1353.36 49
1353.44 50
1353.53 51
1353.61 52
1353.69 54
1353.78 56
1353.86 58
1353.95 59
1354.03 61
1354.12 61
1354.20 62
1354.28 61
1354.37 60
1354.45 58
1354.54 56
1354.62 53
1354.71 51
1354.79 49
1354.88 49
1354.96 49
1355.04 50
1355.13 52
1355.21 53
1355.30 54
1355.38 53
1355.47 52
1355.55 49
1355.64 46
1355.72 44
1355.80 42
1355.89 42
1355.97 42
1356.06 43
1356.14 45
1356.23 45
1356.31 44
1356.39 42
1356.48 40
1356.56 37
1356.65 35
1356.73 35
1356.82 36
1356.90 39
1356.99 43
1357.07 48
1357.15 52
1357.24 55
1357.32 56
1357.41 55
1357.49 53
1357.58 50
1357.66 47
1357.75 45
1357.83 43
1357.92 42
1358.00 43
1358.08 44
1358.17 46
1358.25 48
1358.34 49
1358.42 50
1358.51 51
1358.59 53
1358.68 55
1358.76 58
1358.84 61
1358.93 65
1359.01 67
1359.10 68
1359.18 68
1359.27 67
1359.35 65
1359.44 64
1359.52 64
1359.61 65
1359.69 66
1359.77 68
1359.86 71
1359.94 73
1360.03 74
1360.11 75
1360.20 74
1360.28 73
1360.37 72
1360.45 72
1360.54 74
1360.62 78
1360.70 85
1360.79 93
1360.87 100
1360.96 105
1361.04 108
1361.13 107
1361.21 102
1361.30 94
1361.38 85
1361.47 76
1361.55 68
1361.63 62
1361.72 57
1361.80 54
1361.89 52
1361.97 52
1362.06 53
1362.14 56
1362.23 59
1362.31 62
1362.40 65
1362.48 69
1362.57 72
1362.65 75
1362.73 78
1362.82 81
1362.90 86
1362.99 91
1363.07 96
1363.16 100
1363.24 102
1363.33 102
1363.41 99
1363.50 94
1363.58 87
1363.67 79
1363.75 71
1363.83 63
1363.92 56
1364.00 51
1364.09 48
1364.17 47
1364.26 47
1364.34 49
1364.43 53
1364.51 58
1364.60 64
1364.68 70
1364.77 76
1364.85 82
1364.94 86
1365.02 89
1365.11 90
1365.19 89
1365.27 85
1365.36 79
1365.44 72
1365.53 64
1365.61 57
1365.70 50
1365.78 45
1365.87 41
1365.95 38
1366.04 35
1366.12 34
1366.21 33
1366.29 32
1366.38 33
1366.46 34
1366.55 36
1366.63 37
1366.71 38
1366.80 37
1366.88 35
1366.97 31
1367.05 27
1367.14 23
1367.22 19
1367.31 15
1367.39 12
1367.48 10
1367.56 7
1367.65 5
1367.73 2
1367.82 0
1367.90 0
1367.99 1
1368.07 4
1368.16 9
1368.24 16
1368.33 23
1368.41 30
1368.50 36
1368.58 41
1368.66 44
1368.75 45
1368.83 45
1368.92 44
1369.00 43
1369.09 42
1369.17 41
1369.26 41
1369.34 42
1369.43 44
1369.51 45
1369.60 47
1369.68 48
1369.77 48
1369.85 48
1369.94 47
1370.02 46
1370.11 45
1370.19 43
1370.28 41
1370.36 39
1370.45 38
1370.53 37
1370.62 38
1370.70 41
1370.79 46
1370.87 52
1370.96 59
1371.04 65
1371.13 70
1371.21 71
1371.30 69
1371.38 63
1371.46 55
1371.55 45
1371.63 35
1371.72 26
1371.80 20
1371.89 17
1371.97 18
1372.06 21
1372.14 26
1372.23 31
1372.31 36
1372.40 40
1372.48 41
1372.57 40
1372.65 38
1372.74 35
1372.82 33
1372.91 31
1372.99 31
1373.08 32
1373.16 34
1373.25 36
1373.33 39
1373.42 41
1373.50 44
1373.59 47
1373.67 49
1373.76 50
1373.84 49
1373.93 47
1374.01 44
1374.10 39
1374.18 34
1374.27 30
1374.35 27
1374.44 26
1374.52 27
1374.61 30
1374.69 34
1374.78 39
1374.86 45
1374.95 49
1375.03 52
1375.12 53
1375.20 52
1375.29 49
1375.37 46
1375.46 43
1375.54 42
1375.63 43
1375.71 46
1375.80 50
1375.88 56
1375.97 62
1376.05 68
1376.14 75
1376.22 81
1376.31 87
1376.39 92
1376.48 98
1376.56 103
1376.65 107
1376.73 110
1376.82 113
1376.90 115
1376.99 116
1377.07 117
1377.16 116
1377.24 115
1377.33 113
1377.41 109
1377.50 106
1377.58 101
1377.67 97
1377.75 93
1377.84 90
1377.92 86
1378.01 84
1378.09 82
1378.18 82
1378.27 82
1378.35 84
1378.44 85
1378.52 86
1378.61 86
1378.69 85
1378.78 81
1378.86 77
1378.95 72
1379.03 68
1379.12 64
1379.20 61
1379.29 60
1379.37 58
1379.46 56
1379.54 53
1379.63 49
1379.71 45
1379.80 41
1379.88 38
1379.97 37
1380.05 39
1380.14 43
1380.22 48
1380.31 52
1380.39 55
1380.48 55
1380.56 52
1380.65 45
1380.73 35
1380.82 24
1380.90 14
1380.99 6
1381.08 1
1381.16 0
1381.25 0
1381.33 3
1381.42 7
1381.50 10
1381.59 11
1381.67 12
1381.76 11
1381.84 10
1381.93 10
1382.01 11
1382.10 15
1382.18 22
1382.27 29
1382.35 36
1382.44 43
1382.52 49
1382.61 52
1382.69 54
1382.78 55
1382.86 54
1382.95 54
1383.04 53
1383.12 53
1383.21 54
1383.29 55
1383.38 57
1383.46 57
1383.55 57
1383.63 55
1383.72 53
1383.80 50
1383.89 47
1383.97 45
1384.06 45
1384.14 45
1384.23 44
1384.31 43
1384.40 39
1384.48 35
1384.57 31
1384.66 27
1384.74 26
1384.83 27
1384.91 30
1385.00 34
1385.08 38
1385.17 41
1385.25 43
1385.34 44
1385.42 44
1385.51 44
1385.59 45
1385.68 46
1385.76 47
1385.85 48
1385.94 48
1386.02 47
1386.11 45
1386.19 43
1386.28 39
1386.36 35
1386.45 30
1386.53 25
1386.62 20
1386.70 14
1386.79 9
1386.87 4
1386.96 0
1387.05 0
1387.13 0
1387.22 0
1387.30 0
1387.39 0
1387.47 0
1387.56 0
1387.64 0
1387.73 6
1387.81 13
1387.90 20
1387.98 25
1388.07 28
1388.16 28
1388.24 26
1388.33 22
1388.41 17
1388.50 12
1388.58 9
1388.67 7
1388.75 7
1388.84 9
1388.92 11
1389.01 14
1389.09 17
1389.18 19
1389.27 20
1389.35 19
1389.44 19
1389.52 18
1389.61 17
1389.69 17
1389.78 19
1389.86 22
1389.95 26
1390.03 31
1390.12 35
1390.21 38
1390.29 40
1390.38 40
1390.46 39
1390.55 38
1390.63 37
1390.72 36
1390.80 36
1390.89 37
1390.98 40
1391.06 44
1391.15 50
1391.23 57
1391.32 64
1391.40 72
1391.49 78
1391.57 82
1391.66 84
1391.74 82
1391.83 77
1391.92 71
1392.00 65
1392.09 59
1392.17 54
1392.26 51
1392.34 49
1392.43 49
1392.51 49
1392.60 51
1392.69 53
1392.77 58
1392.86 63
1392.94 70
1393.03 77
1393.11 83
1393.20 88
1393.28 91
1393.37 92
1393.46 91
1393.54 88
1393.63 85
1393.71 80
1393.80 76
1393.88 73
1393.97 71
1394.05 71
1394.14 73
1394.23 75
1394.31 78
1394.40 81
1394.48 83
1394.57 82
1394.65 80
1394.74 76
1394.83 70
1394.91 64
1395.00 57
1395.08 52
1395.17 47
1395.25 44
1395.34 42
1395.42 43
1395.51 45
1395.60 49
1395.68 55
1395.77 61
1395.85 68
1395.94 74
1396.02 79
1396.11 83
1396.20 87
1396.28 91
1396.37 95
1396.45 100
1396.54 105
1396.62 109
1396.71 112
1396.80 113
1396.88 112
1396.97 108
1397.05 101
1397.14 93
1397.22 84
1397.31 75
1397.40 68
1397.48 63
1397.57 60
1397.65 60
1397.74 62
1397.82 64
1397.91 67
1398.00 69
1398.08 70
1398.17 69
1398.25 68
1398.34 65
1398.42 61
1398.51 58
1398.60 54
1398.68 50
1398.77 48
1398.85 45
1398.94 44
1399.02 45
1399.11 46
1399.20 49
1399.28 51
1399.37 54
1399.45 57
1399.54 59
1399.62 61
1399.71 64
1399.80 67
1399.88 71
1399.97 77
1400.05 84
1400.14 90
1400.22 96
1400.31 100
1400.40 102
1400.48 103
1400.57 103
1400.65 103
1400.74 103
1400.83 104
1400.91 106
1401.00 107
1401.08 107
1401.17 105
1401.25 101
1401.34 96
1401.43 89
1401.51 83
1401.60 77
1401.68 72
1401.77 68
1401.85 64
1401.94 61
1402.03 58
1402.11 54
1402.20 50
1402.28 47
1402.37 44
1402.46 42
1402.54 40
1402.63 39
1402.71 37
1402.80 36
1402.89 34
1402.97 31
1403.06 30
1403.14 28
1403.23 28
1403.31 29
1403.40 30
1403.49 32
1403.57 33
1403.66 34
1403.74 33
1403.83 32
1403.92 29
1404.00 27
1404.09 25
1404.17 24
1404.26 24
1404.35 27
1404.43 30
1404.52 35
1404.60 40
1404.69 45
1404.77 49
1404.86 52
1404.95 53
1405.03 52
1405.12 49
1405.20 45
1405.29 41
1405.38 37
1405.46 32
1405.55 28
1405.63 25
1405.72 23
1405.81 22
1405.89 22
1405.98 23
1406.06 25
1406.15 27
1406.24 29
1406.32 31
1406.41 32
1406.49 33
1406.58 34
1406.67 35
1406.75 37
1406.84 39
1406.92 41
1407.01 42
1407.10 44
1407.18 44
1407.27 45
1407.35 45
1407.44 45
1407.53 45
1407.61 45
1407.70 45
1407.78 46
1407.87 46
1407.96 47
1408.04 47
1408.13 46
1408.21 45
1408.30 43
1408.39 40
1408.47 38
1408.56 37
1408.64 37
1408.73 38
1408.82 41
1408.90 43
1408.99 45
1409.07 44
1409.16 41
1409.25 35
1409.33 27
1409.42 18
1409.50 10
1409.59 4
1409.68 0
1409.76 0
1409.85 2
1409.93 6
1410.02 10
1410.11 13
1410.19 16
1410.28 18
1410.37 20
1410.45 22
1410.54 25
1410.62 29
1410.71 32
1410.80 34
1410.88 36
1410.97 36
1411.05 35
1411.14 34
1411.23 32
1411.31 30
1411.40 27
1411.48 24
1411.57 20
1411.66 14
1411.74 8
1411.83 2
1411.92 0
1412.00 0
1412.09 0
1412.17 0
1412.26 1
1412.35 5
1412.43 8
1412.52 10
1412.60 11
1412.69 11
1412.78 10
1412.86 9
1412.95 7
1413.04 3
1413.12 0
1413.21 0
1413.29 0
1413.38 0
1413.47 0
1413.55 0
1413.64 0
1413.72 0
1413.81 6
1413.90 12
1413.98 16
1414.07 20
1414.16 23
1414.24 25
1414.33 27
1414.41 29
1414.50 29
1414.59 28
1414.67 25
1414.76 22
1414.85 19
1414.93 17
1415.02 17
1415.10 21
1415.19 28
1415.28 36
1415.36 46
1415.45 56
1415.54 63
1415.62 67
1415.71 68
1415.79 68
1415.88 66
1415.97 65
1416.05 65
1416.14 65
1416.23 67
1416.31 68
1416.40 70
1416.48 70
1416.57 71
1416.66 72
1416.74 74
1416.83 77
1416.92 80
1417.00 85
1417.09 89
1417.17 94
1417.26 98
1417.35 102
1417.43 105
1417.52 107
1417.61 108
1417.69 108
1417.78 105
1417.87 101
1417.95 95
1418.04 90
1418.12 85
1418.21 81
1418.30 78
1418.38 76
1418.47 74
1418.56 72
1418.64 69
1418.73 65
1418.81 60
1418.90 54
1418.99 49
1419.07 45
1419.16 42
1419.25 41
1419.33 42
1419.42 44
1419.51 48
1419.59 53
1419.68 58
1419.77 63
1419.85 68
1419.94 73
1420.02 77
1420.11 81
1420.20 86
1420.28 92
1420.37 98
1420.46 104
1420.54 109
1420.63 113
1420.72 115
1420.80 114
1420.89 112
1420.97 108
1421.06 104
1421.15 100
1421.23 97
1421.32 95
1421.41 93
1421.49 92
1421.58 90
1421.67 88
1421.75 84
1421.84 79
1421.93 74
1422.01 69
1422.10 64
1422.18 60
1422.27 57
1422.36 55
1422.44 54
1422.53 54
1422.62 56
1422.70 60
1422.79 66
1422.88 72
1422.96 79
1423.05 86
1423.14 91
1423.22 95
1423.31 97
1423.40 98
1423.48 98
1423.57 97
1423.65 97
1423.74 97
1423.83 98
1423.91 100
1424.00 103
1424.09 107
1424.17 110
1424.26 112
1424.35 112
1424.43 109
1424.52 104
1424.61 98
1424.69 91
1424.78 85
1424.87 79
1424.95 74
1425.04 70
1425.13 67
1425.21 64
1425.30 63
1425.39 62
1425.47 62
1425.56 64
1425.64 65
1425.73 66
1425.82 66
1425.90 65
1425.99 62
1426.08 57
1426.16 50
1426.25 43
1426.34 36
1426.42 30
1426.51 24
1426.60 21
1426.68 20
1426.77 21
1426.86 23
1426.94 27
1427.03 32
1427.12 37
1427.20 41
1427.29 44
1427.38 46
1427.46 47
1427.55 47
1427.64 44
1427.72 41
1427.81 37
1427.90 32
1427.98 26
1428.07 19
1428.16 12
1428.24 5
1428.33 0
1428.42 0
1428.50 0
1428.59 0
1428.68 0
1428.76 0
1428.85 0
1428.94 0
1429.02 2
1429.11 8
1429.20 13
1429.28 17
1429.37 19
1429.46 21
1429.54 22
1429.63 22
1429.72 21
1429.80 21
1429.89 20
1429.98 20
1430.06 20
1430.15 20
1430.24 20
1430.32 21
1430.41 23
1430.50 25
1430.58 28
1430.67 32
1430.76 35
1430.84 37
1430.93 37
1431.02 35
1431.10 31
1431.19 26
1431.28 20
1431.36 16
1431.45 13
1431.54 13
1431.62 16
1431.71 20
1431.80 25
1431.88 31
1431.97 35
1432.06 39
1432.14 42
1432.23 44
1432.32 46
1432.40 47
1432.49 48
1432.58 48
1432.66 47
1432.75 45
1432.84 42
1432.93 40
1433.01 38
1433.10 37
1433.19 37
1433.27 39
1433.36 40
1433.45 42
1433.53 44
1433.62 46
1433.71 47
1433.79 49
1433.88 50
1433.97 52
1434.05 54
1434.14 56
1434.23 59
1434.31 62
1434.40 65
1434.49 68
1434.57 70
1434.66 72
1434.75 74
1434.83 76
1434.92 77
1435.01 79
1435.10 80
1435.18 80
1435.27 79
1435.36 76
1435.44 71
1435.53 65
1435.62 60
1435.70 56
1435.79 55
1435.88 58
1435.96 64
1436.05 72
1436.14 81
1436.22 90
1436.31 97
1436.40 102
1436.49 104
1436.57 104
1436.66 103
1436.75 101
1436.83 100
1436.92 100
1437.01 102
1437.09 105
1437.18 109
1437.27 114
1437.35 118
1437.44 121
1437.53 122
1437.61 121
1437.70 118
1437.79 114
1437.88 109
1437.96 103
1438.05 98
1438.14 94
1438.22 91
1438.31 90
1438.40 91
1438.48 94
1438.57 99
1438.66 105
1438.75 112
1438.83 119
1438.92 125
1439.01 129
1439.09 131
1439.18 130
1439.27 127
1439.35 123
1439.44 118
1439.53 113
1439.61 109
1439.70 105
1439.79 101
1439.88 99
1439.96 97
1440.05 96
1440.14 95
1440.22 95
1440.31 96
1440.40 98
1440.48 100
1440.57 103
1440.66 107
1440.75 111
1440.83 114
1440.92 118
1441.01 121
1441.09 124
1441.18 128
1441.27 130
1441.36 132
1441.44 133
1441.53 132
1441.62 130
1441.70 126
1441.79 120
1441.88 113
1441.96 106
1442.05 98
1442.14 91
1442.23 85
1442.31 81
1442.40 78
1442.49 77
1442.57 76
1442.66 76
1442.75 76
1442.83 75
1442.92 72
1443.01 69
1443.10 65
1443.18 60
1443.27 54
1443.36 48
1443.44 41
1443.53 34
1443.62 26
1443.71 20
1443.79 16
1443.88 15
1443.97 16
1444.05 20
1444.14 25
1444.23 30
1444.32 34
1444.40 36
1444.49 36
1444.58 35
1444.66 32
1444.75 30
1444.84 30
1444.93 30
1445.01 30
1445.10 30
1445.19 28
1445.27 25
1445.36 19
1445.45 13
1445.54 6
1445.62 0
1445.71 0
1445.80 0
1445.88 0
1445.97 0
1446.06 0
1446.15 0
1446.23 0
1446.32 1
1446.41 4
1446.49 7
1446.58 9
1446.67 11
1446.76 12
1446.84 14
1446.93 15
1447.02 18
1447.11 21
1447.19 24
1447.28 28
1447.37 32
1447.45 36
1447.54 39
1447.63 42
1447.72 45
1447.80 47
1447.89 48
1447.98 49
1448.06 50
1448.15 51
1448.24 52
1448.33 54
1448.41 57
1448.50 62
1448.59 67
1448.68 73
1448.76 78
1448.85 83
1448.94 86
1449.02 88
1449.11 90
1449.20 90
1449.29 90
1449.37 89
1449.46 87
1449.55 85
1449.64 84
1449.72 85
1449.81 87
1449.90 92
1449.98 98
1450.07 103
1450.16 107
1450.25 108
1450.33 106
1450.42 101
1450.51 95
1450.60 89
1450.68 85
1450.77 83
1450.86 83
1450.94 84
1451.03 87
1451.12 89
1451.21 91
1451.29 93
1451.38 95
1451.47 98
1451.56 101
1451.64 104
1451.73 106
1451.82 107
1451.91 105
1451.99 101
1452.08 95
1452.17 88
1452.25 81
1452.34 75
1452.43 69
1452.52 64
1452.60 61
1452.69 58
1452.78 57
1452.87 56
1452.95 56
1453.04 54
1453.13 52
1453.22 48
1453.30 43
1453.39 38
1453.48 34
1453.57 32
1453.65 34
1453.74 41
1453.83 51
1453.92 62
1454.00 74
1454.09 83
1454.18 89
1454.26 91
1454.35 90
1454.44 87
1454.53 85
1454.61 83
1454.70 83
1454.79 85
1454.88 88
1454.96 93
1455.05 98
1455.14 104
1455.23 110
1455.31 115
1455.40 121
1455.49 125
1455.58 127
1455.66 129
1455.75 128
1455.84 126
1455.93 123
1456.01 120
1456.10 116
1456.19 113
1456.28 109
1456.36 106
1456.45 104
1456.54 102
1456.63 102
1456.71 103
1456.80 105
1456.89 108
1456.98 111
1457.06 115
1457.15 118
1457.24 120
1457.33 120
1457.41 119
1457.50 117
1457.59 116
1457.68 115
1457.76 116
1457.85 117
1457.94 119
1458.03 120
1458.11 120
1458.20 119
1458.29 117
1458.38 115
1458.46 113
1458.55 113
1458.64 114
1458.73 116
1458.81 119
1458.90 122
1458.99 123
1459.08 124
1459.16 123
1459.25 120
1459.34 116
1459.43 111
1459.52 105
1459.60 99
1459.69 94
1459.78 91
1459.87 92
1459.95 94
1460.04 99
1460.13 106
1460.22 112
1460.30 119
1460.39 124
1460.48 128
1460.57 131
1460.65 134
1460.74 137
1460.83 138
1460.92 138
1461.00 137
1461.09 136
1461.18 133
1461.27 131
1461.35 130
1461.44 131
1461.53 134
1461.62 139
1461.71 147
1461.79 156
1461.88 165
1461.97 174
1462.06 181
1462.14 186
1462.23 188
1462.32 187
1462.41 183
1462.49 177
1462.58 169
1462.67 160
1462.76 151
1462.84 142
1462.93 136
1463.02 131
1463.11 128
1463.20 127
1463.28 127
1463.37 126
1463.46 124
1463.55 121
1463.63 115
1463.72 109
1463.81 104
1463.90 99
1463.99 96
1464.07 96
1464.16 99
1464.25 104
1464.34 110
1464.42 117
1464.51 123
1464.60 129
1464.69 133
1464.77 136
1464.86 138
1464.95 138
1465.04 137
1465.13 135
1465.21 132
1465.30 127
1465.39 120
1465.48 114
1465.56 107
1465.65 100
1465.74 94
1465.83 88
1465.92 85
1466.00 83
1466.09 83
1466.18 83
1466.27 85
1466.35 87
1466.44 88
1466.53 89
1466.62 88
1466.71 86
1466.79 83
1466.88 79
1466.97 74
1467.06 69
1467.14 63
1467.23 56
1467.32 48
1467.41 40
1467.50 31
1467.58 22
1467.67 15
1467.76 10
1467.85 9
1467.93 10
1468.02 15
1468.11 22
1468.20 30
1468.29 37
1468.37 42
1468.46 44
1468.55 43
1468.64 40
1468.73 37
1468.81 33
1468.90 31
1468.99 31
1469.08 33
1469.16 37
1469.25 42
1469.34 47
1469.43 51
1469.52 55
1469.60 57
1469.69 59
1469.78 61
1469.87 61
1469.96 61
1470.04 61
1470.13 59
1470.22 56
1470.31 51
1470.40 45
1470.48 38
1470.57 29
1470.66 20
1470.75 12
1470.83 5
1470.92 0
1471.01 0
1471.10 0
1471.19 0
1471.27 0
1471.36 0
1471.45 0
1471.54 0
1471.63 0
1471.71 0
1471.80 0
1471.89 6
1471.98 14
1472.07 21
1472.15 27
1472.24 31
1472.33 33
1472.42 33
1472.51 32
1472.59 31
1472.68 30
1472.77 29
1472.86 28
1472.95 27
1473.03 25
1473.12 21
1473.21 16
1473.30 11
1473.39 6
1473.47 4
1473.56 4
1473.65 7
1473.74 12
1473.83 19
1473.91 25
1474.00 30
1474.09 31
1474.18 29
1474.27 24
1474.35 17
1474.44 11
1474.53 6
1474.62 4
1474.71 6
1474.79 11
1474.88 18
1474.97 26
1475.06 33
1475.15 38
1475.23 41
1475.32 41
1475.41 42
1475.50 43
1475.59 47
1475.67 54
1475.76 63
1475.85 73
1475.94 84
1476.03 92
1476.11 96
1476.20 97
1476.29 96
1476.38 94
1476.47 92
1476.56 92
1476.64 94
1476.73 98
1476.82 103
1476.91 108
1477.00 114
1477.08 118
1477.17 121
1477.26 123
1477.35 124
1477.44 124
1477.52 124
1477.61 125
1477.70 128
1477.79 134
1477.88 143
1477.96 154
1478.05 168
1478.14 182
1478.23 195
1478.32 205
1478.41 211
1478.49 213
1478.58 209
1478.67 202
1478.76 191
1478.85 180
1478.93 168
1479.02 157
1479.11 149
1479.20 144
1479.29 141
1479.38 140
1479.46 142
1479.55 144
1479.64 147
1479.73 150
1479.82 154
1479.90 156
1479.99 159
1480.08 160
1480.17 161
1480.26 161
1480.35 160
1480.43 158
1480.52 154
1480.61 151
1480.70 147
1480.79 142
1480.87 138
1480.96 133
1481.05 129
1481.14 124
1481.23 119
1481.32 115
1481.40 111
1481.49 108
1481.58 106
1481.67 105
1481.76 104
1481.85 103
1481.93 100
1482.02 96
1482.11 90
1482.20 82
1482.29 72
1482.37 60
1482.46 48
1482.55 37
1482.64 29
1482.73 25
1482.82 25
1482.90 31
1482.99 40
1483.08 52
1483.17 65
1483.26 77
1483.35 85
1483.43 90
1483.52 92
1483.61 91
1483.70 89
1483.79 87
1483.88 87
1483.96 90
1484.05 94
1484.14 101
1484.23 108
1484.32 115
1484.41 119
1484.49 120
1484.58 118
1484.67 113
1484.76 105
1484.85 96
1484.94 88
1485.02 81
1485.11 76
1485.20 72
1485.29 69
1485.38 67
1485.47 63
1485.55 59
1485.64 53
1485.73 49
1485.82 45
1485.91 43
1486.00 42
1486.08 43
1486.17 43
1486.26 42
1486.35 40
1486.44 37
1486.53 35
1486.61 34
1486.70 35
1486.79 38
1486.88 42
1486.97 46
1487.06 49
1487.15 50
1487.23 49
1487.32 48
1487.41 47
1487.50 47
1487.59 49
1487.68 52
1487.76 56
1487.85 58
1487.94 58
1488.03 56
1488.12 52
1488.21 47
1488.29 41
1488.38 36
1488.47 32
1488.56 30
1488.65 28
1488.74 28
1488.83 28
1488.91 30
1489.00 32
1489.09 34
1489.18 35
1489.27 36
1489.36 35
1489.44 32
1489.53 25
1489.62 17
1489.71 6
1489.80 0
1489.89 0
1489.98 0
1490.06 0
1490.15 0
1490.24 0
1490.33 0
1490.42 0
1490.51 8
1490.59 19
1490.68 29
1490.77 37
1490.86 44
1490.95 49
1491.04 54
1491.13 57
1491.21 59
1491.30 60
1491.39 61
1491.48 60
1491.57 60
1491.66 59
1491.75 58
1491.83 57
1491.92 57
1492.01 56
1492.10 56
1492.19 56
1492.28 56
1492.37 56
1492.45 57
1492.54 57
1492.63 59
1492.72 60
1492.81 63
1492.90 67
1492.99 73
1493.07 79
1493.16 87
1493.25 95
1493.34 103
1493.43 110
1493.52 117
1493.61 124
1493.69 130
1493.78 134
1493.87 137
1493.96 137
1494.05 134
1494.14 128
1494.23 118
1494.31 106
1494.40 93
1494.49 80
1494.58 70
1494.67 64
1494.76 62
1494.85 63
1494.93 68
1495.02 75
1495.11 81
1495.20 88
1495.29 92
1495.38 94
1495.47 94
1495.56 92
1495.64 88
1495.73 81
1495.82 73
1495.91 63
1496.00 53
1496.09 44
1496.18 36
1496.26 31
1496.35 30
1496.44 32
1496.53 35
1496.62 38
1496.71 40
1496.80 40
1496.89 38
1496.97 35
1497.06 34
1497.15 34
1497.24 37
1497.33 42
1497.42 48
1497.51 55
1497.60 61
1497.68 65
1497.77 68
1497.86 70
1497.95 72
1498.04 75
1498.13 78
1498.22 81
1498.31 83
1498.39 85
1498.48 84
1498.57 82
1498.66 79
1498.75 74
1498.84 67
1498.93 61
1499.02 55
1499.10 51
1499.19 49
1499.28 49
1499.37 51
1499.46 54
1499.55 58
1499.64 61
1499.73 62
1499.81 62
1499.90 61
1499.99 59
1500.08 56
1500.17 54
1500.26 53
1500.35 52
1500.44 51
1500.52 51
1500.61 50
1500.70 49
1500.79 48
1500.88 47
1500.97 46
1501.06 45
1501.15 45
1501.23 44
1501.32 45
1501.41 46
1501.50 48
1501.59 51
1501.68 54
1501.77 58
1501.86 62
1501.95 65
1502.03 68
1502.12 70
1502.21 71
1502.30 72
1502.39 72
1502.48 71
1502.57 71
1502.66 69
1502.75 68
1502.83 66
1502.92 63
1503.01 61
1503.10 58
1503.19 54
1503.28 51
1503.37 46
1503.46 42
1503.55 37
1503.63 32
1503.72 28
1503.81 25
1503.90 23
1503.99 22
1504.08 21
1504.17 21
1504.26 20
1504.35 20
1504.43 19
1504.52 19
1504.61 20
1504.70 22
1504.79 25
1504.88 29
1504.97 34
1505.06 38
1505.15 40
1505.23 40
1505.32 38
1505.41 33
1505.50 25
1505.59 17
1505.68 10
1505.77 7
1505.86 7
1505.95 11
1506.04 20
1506.12 30
1506.21 41
1506.30 50
1506.39 56
1506.48 59
1506.57 59
1506.66 56
1506.75 52
1506.84 49
1506.93 47
1507.01 45
1507.10 45
1507.19 46
1507.28 48
1507.37 50
1507.46 52
1507.55 54
1507.64 55
1507.73 56
1507.82 55
1507.90 54
1507.99 53
1508.08 51
1508.17 50
1508.26 51
1508.35 52
1508.44 53
1508.53 54
1508.62 54
1508.71 53
1508.79 50
1508.88 46
1508.97 41
1509.06 35
1509.15 28
1509.24 21
1509.33 15
1509.42 10
1509.51 7
1509.60 8
1509.69 11
1509.77 17
1509.86 24
1509.95 31
1510.04 37
1510.13 42
1510.22 45
1510.31 46
1510.40 45
1510.49 43
1510.58 40
1510.67 36
1510.75 30
1510.84 23
1510.93 17
1511.02 12
1511.11 10
1511.20 12
1511.29 17
1511.38 25
1511.47 35
1511.56 44
1511.65 53
1511.73 58
1511.82 60
1511.91 59
1512.00 56
1512.09 51
1512.18 45
1512.27 39
1512.36 32
1512.45 25
1512.54 18
1512.63 10
1512.72 2
1512.80 0
1512.89 0
1512.98 0
1513.07 0
1513.16 0
1513.25 5
1513.34 15
1513.43 24
1513.52 33
1513.61 41
1513.70 49
1513.79 57
1513.87 64
1513.96 70
1514.05 75
1514.14 77
1514.23 76
1514.32 74
1514.41 70
1514.50 66
1514.59 63
1514.68 63
1514.77 64
1514.86 67
1514.94 70
1515.03 74
1515.12 76
1515.21 79
1515.30 81
1515.39 83
1515.48 86
1515.57 88
1515.66 90
1515.75 91
1515.84 91
1515.93 90
1516.02 88
1516.11 86
1516.19 84
1516.28 82
1516.37 80
1516.46 76
1516.55 71
1516.64 65
1516.73 57
1516.82 50
1516.91 43
1517.00 38
1517.09 35
1517.18 35
1517.27 36
1517.36 39
1517.44 41
1517.53 43
1517.62 43
1517.71 41
1517.80 39
1517.89 38
1517.98 38
1518.07 39
1518.16 43
1518.25 47
1518.34 50
1518.43 51
1518.52 50
1518.61 46
1518.69 39
1518.78 30
1518.87 21
1518.96 12
1519.05 6
1519.14 3
1519.23 2
1519.32 3
1519.41 7
1519.50 11
1519.59 15
1519.68 20
1519.77 25
1519.86 31
1519.95 38
1520.04 46
1520.12 53
1520.21 59
1520.30 63
1520.39 64
1520.48 62
1520.57 58
1520.66 51
1520.75 44
1520.84 38
1520.93 32
1521.02 26
1521.11 21
1521.20 17
1521.29 12
1521.38 8
1521.47 4
1521.56 0
1521.64 0
1521.73 0
1521.82 0
1521.91 0
1522.00 0
1522.09 0
1522.18 0
1522.27 1
1522.36 5
1522.45 8
1522.54 10
1522.63 12
1522.72 13
1522.81 15
1522.90 16
1522.99 18
1523.08 21
1523.17 25
1523.25 29
1523.34 33
1523.43 38
1523.52 43
1523.61 48
1523.70 53
1523.79 56
1523.88 60
1523.97 62
1524.06 65
1524.15 68
1524.24 72
1524.33 78
1524.42 85
1524.51 91
1524.60 95
1524.69 96
1524.78 94
1524.87 89
1524.96 83
1525.04 77
1525.13 72
1525.22 69
1525.31 68
1525.40 68
1525.49 68
1525.58 67
1525.67 66
1525.76 63
1525.85 58
1525.94 53
1526.03 47
1526.12 41
1526.21 36
1526.30 32
1526.39 28
1526.48 26
1526.57 25
1526.66 25
1526.75 26
1526.84 27
1526.93 27
1527.01 27
1527.10 27
1527.19 26
1527.28 26
1527.37 26
1527.46 25
1527.55 25
1527.64 25
1527.73 25
1527.82 26
1527.91 26
1528.00 28
1528.09 29
1528.18 30
1528.27 29
1528.36 27
1528.45 22
1528.54 16
1528.63 8
1528.72 0
1528.81 0
1528.90 0
1528.99 0
1529.08 0
1529.17 0
1529.26 0
1529.34 0
1529.43 7
1529.52 13
1529.61 19
1529.70 25
1529.79 30
1529.88 34
1529.97 39
1530.06 44
1530.15 50
1530.24 57
1530.33 64
1530.42 70
1530.51 75
1530.60 79
1530.69 80
1530.78 77
1530.87 72
1530.96 64
1531.05 55
1531.14 45
1531.23 35
1531.32 28
1531.41 23
1531.50 23
1531.59 26
1531.68 33
1531.77 43
1531.86 53
1531.95 63
1532.04 70
1532.13 74
1532.22 74
1532.30 71
1532.39 66
1532.48 60
1532.57 54
1532.66 50
1532.75 47
1532.84 45
1532.93 45
1533.02 44
1533.11 45
1533.20 45
1533.29 46
1533.38 48
1533.47 48
1533.56 48
1533.65 46
1533.74 42
1533.83 38
1533.92 34
1534.01 31
1534.10 30
1534.19 32
1534.28 37
1534.37 42
1534.46 48
1534.55 52
1534.64 54
1534.73 53
1534.82 51
1534.91 47
1535.00 43
1535.09 39
1535.18 35
1535.27 31
1535.36 28
1535.45 25
1535.54 22
1535.63 20
1535.72 19
1535.81 19
1535.90 20
1535.99 21
1536.08 23
1536.17 25
1536.26 26
1536.35 26
1536.44 25
1536.53 23
1536.62 20
1536.71 17
1536.80 14
1536.89 12
1536.97 11
1537.06 11
1537.15 13
1537.24 15
1537.33 17
1537.42 19
1537.51 20
1537.60 22
1537.69 22
1537.78 22
1537.87 20
1537.96 17
1538.05 12
1538.14 6
1538.23 0
1538.32 0
1538.41 0
1538.50 0
1538.59 0
1538.68 0
1538.77 0
1538.86 0
1538.95 1
1539.04 10
1539.13 20
1539.22 32
1539.31 44
1539.40 55
1539.49 65
1539.58 73
1539.67 77
1539.76 79
1539.85 79
1539.94 76
1540.03 73
1540.12 70
1540.21 70
1540.30 72
1540.39 77
1540.48 84
1540.57 94
1540.66 103
1540.75 111
1540.84 116
1540.93 118
1541.02 115
1541.11 108
1541.20 100
1541.29 91
1541.38 83
1541.47 77
1541.56 74
1541.65 74
1541.74 77
1541.83 80
1541.92 83
1542.01 85
1542.10 86
1542.19 85
1542.28 84
1542.37 82
1542.46 81
1542.55 82
1542.64 85
1542.73 90
1542.82 95
1542.91 100
1543.00 102
1543.09 100
1543.18 95
1543.27 87
1543.36 78
1543.45 68
1543.54 59
1543.63 53
1543.72 49
1543.81 48
1543.90 48
1543.99 50
1544.08 52
1544.17 54
1544.26 55
1544.35 55
1544.44 55
1544.53 55
1544.62 54
1544.71 53
1544.80 52
1544.89 51
1544.98 51
1545.07 52
1545.16 54
1545.25 57
1545.34 60
1545.43 62
1545.52 63
1545.62 63
1545.71 60
1545.80 55
1545.89 48
1545.98 41
1546.07 34
1546.16 27
1546.25 21
1546.34 17
1546.43 14
1546.52 12
1546.61 12
1546.70 14
1546.79 17
1546.88 21
1546.97 26
1547.06 32
1547.15 38
1547.24 45
1547.33 52
1547.42 58
1547.51 63
1547.60 64
1547.69 62
1547.78 56
1547.87 46
1547.96 34
1548.05 20
1548.14 8
1548.23 0
1548.32 0
1548.41 0
1548.50 3
1548.59 12
1548.68 24
1548.77 35
1548.86 45
1548.95 52
1549.04 56
1549.13 56
1549.22 53
1549.31 48
1549.40 42
1549.49 35
1549.58 30
1549.67 26
1549.76 23
1549.85 22
1549.94 21
1550.03 20
1550.12 20
1550.22 19
1550.31 19
1550.40 18
1550.49 19
1550.58 20
1550.67 23
1550.76 27
1550.85 32
1550.94 37
1551.03 43
1551.12 48
1551.21 50
1551.30 50
1551.39 48
1551.48 44
1551.57 38
1551.66 34
1551.75 30
1551.84 29
1551.93 30
1552.02 33
1552.11 37
1552.20 40
1552.29 43
1552.38 45
1552.47 45
1552.56 45
1552.65 44
1552.74 42
1552.83 41
1552.92 41
1553.01 41
1553.10 41
1553.20 41
1553.29 40
1553.38 38
1553.47 36
1553.56 34
1553.65 32
1553.74 32
1553.83 33
1553.92 34
1554.01 34
1554.10 33
1554.19 30
1554.28 25
1554.37 19
1554.46 12
1554.55 6
1554.64 1
1554.73 0
1554.82 0
1554.91 0
1555.00 0
1555.09 0
1555.18 0
1555.27 3
1555.36 6
1555.45 10
1555.55 14
1555.64 17
1555.73 19
1555.82 20
1555.91 20
1556.00 19
1556.09 18
1556.18 16
1556.27 15
1556.36 13
1556.45 12
1556.54 9
1556.63 6
1556.72 2
1556.81 0
1556.90 0
1556.99 0
1557.08 0
1557.17 0
1557.26 0
1557.35 0
1557.44 0
1557.53 8
1557.63 17
1557.72 25
1557.81 34
1557.90 41
1557.99 47
1558.08 52
1558.17 56
1558.26 58
1558.35 59
1558.44 59
1558.53 60
1558.62 61
1558.71 63
1558.80 66
1558.89 68
1558.98 70
1559.07 71
1559.16 72
1559.25 71
1559.34 70
1559.44 70
1559.53 70
1559.62 70
1559.71 70
1559.80 69
1559.89 67
1559.98 63
1560.07 57
1560.16 49
1560.25 41
1560.34 32
1560.43 25
1560.52 20
1560.61 18
1560.70 19
1560.79 23
1560.88 28
1560.97 33
1561.07 36
1561.16 38
1561.25 37
1561.34 36
1561.43 34
1561.52 33
1561.61 32
1561.70 32
1561.79 31
1561.88 30
1561.97 28
1562.06 27
1562.15 26
1562.24 27
1562.33 31
1562.42 38
1562.52 48
1562.61 60
1562.70 71
1562.79 80
1562.88 86
1562.97 88
1563.06 86
1563.15 81
1563.24 73
1563.33 64
1563.42 54
1563.51 46
1563.60 39
1563.69 33
1563.78 29
1563.87 26
1563.97 23
1564.06 19
1564.15 14
1564.24 9
1564.33 4
1564.42 1
1564.51 2
1564.60 7
1564.69 15
1564.78 26
1564.87 38
1564.96 51
1565.05 61
1565.14 69
1565.23 75
1565.33 78
1565.42 78
1565.51 77
1565.60 74
1565.69 71
1565.78 68
1565.87 66
1565.96 65
1566.05 65
1566.14 66
1566.23 68
1566.32 69
1566.41 69
1566.50 68
1566.60 66
1566.69 63
1566.78 59
1566.87 55
1566.96 50
1567.05 46
1567.14 41
1567.23 36
1567.32 32
1567.41 29
1567.50 26
1567.59 24
1567.68 23
1567.78 24
1567.87 25
1567.96 28
1568.05 30
1568.14 33
1568.23 35
1568.32 38
1568.41 39
1568.50 41
1568.59 42
1568.68 42
1568.77 41
1568.86 39
1568.96 36
1569.05 33
1569.14 31
1569.23 30
1569.32 30
1569.41 32
1569.50 35
1569.59 39
1569.68 42
1569.77 43
1569.86 44
1569.95 42
1570.05 40
1570.14 37
1570.23 34
1570.32 33
1570.41 32
1570.50 33
1570.59 33
1570.68 34
1570.77 34
1570.86 34
1570.95 34
1571.04 34
1571.14 35
1571.23 35
1571.32 36
1571.41 36
1571.50 35
1571.59 33
1571.68 31
1571.77 28
1571.86 26
1571.95 24
1572.04 23
1572.14 23
1572.23 23
1572.32 22
1572.41 20
1572.50 17
1572.59 14
1572.68 10
1572.77 8
1572.86 6
1572.95 5
1573.04 3
1573.14 1
1573.23 0
1573.32 0
1573.41 0
1573.50 0
1573.59 0
1573.68 0
1573.77 0
1573.86 7
1573.95 16
1574.04 23
1574.14 29
1574.23 33
1574.32 34
1574.41 33
1574.50 31
1574.59 29
1574.68 27
1574.77 25
1574.86 23
1574.95 22
1575.05 21
1575.14 22
1575.23 22
1575.32 23
1575.41 24
1575.50 26
1575.59 28
1575.68 30
1575.77 33
1575.86 39
1575.96 47
1576.05 56
1576.14 67
1576.23 77
1576.32 85
1576.41 89
1576.50 88
1576.59 83
1576.68 75
1576.77 66
1576.87 59
1576.96 57
1577.05 59
1577.14 67
1577.23 77
1577.32 90
1577.41 101
1577.50 110
1577.59 115
1577.69 116
1577.78 114
1577.87 110
1577.96 103
1578.05 95
1578.14 86
1578.23 77
1578.32 69
1578.41 62
1578.50 57
1578.60 53
1578.69 49
1578.78 46
1578.87 43
1578.96 41
1579.05 39
1579.14 38
1579.23 37
1579.32 36
1579.42 37
1579.51 37
1579.60 39
1579.69 41
1579.78 45
1579.87 49
1579.96 55
1580.05 61
1580.14 66
1580.24 69
1580.33 70
1580.42 70
1580.51 68
1580.60 66
1580.69 64
1580.78 65
1580.87 67
1580.97 70
1581.06 73
1581.15 77
1581.24 79
1581.33 80
1581.42 80
1581.51 79
1581.60 78
1581.69 77
1581.79 76
1581.88 76
1581.97 76
1582.06 77
1582.15 78
1582.24 79
1582.33 79
1582.42 79
1582.52 78
1582.61 76
1582.70 74
1582.79 71
1582.88 69
1582.97 67
1583.06 66
1583.15 65
1583.24 64
1583.34 62
1583.43 58
1583.52 53
1583.61 47
1583.70 40
1583.79 32
1583.88 25
1583.97 19
1584.07 15
1584.16 12
1584.25 13
1584.34 16
1584.43 22
1584.52 30
1584.61 39
1584.70 48
1584.80 57
1584.89 65
1584.98 70
1585.07 74
1585.16 77
1585.25 79
1585.34 80
1585.43 81
1585.53 81
1585.62 80
1585.71 79
1585.80 76
1585.89 72
1585.98 66
1586.07 60
1586.17 54
1586.26 49
1586.35 47
1586.44 47
1586.53 49
1586.62 53
1586.71 57
1586.80 60
1586.90 63
1586.99 63
1587.08 61
1587.17 59
1587.26 55
1587.35 52
1587.44 48
1587.53 44
1587.63 40
1587.72 37
1587.81 34
1587.90 33
1587.99 33
1588.08 34
1588.17 38
1588.27 42
1588.36 46
1588.45 49
1588.54 52
1588.63 53
1588.72 54
1588.81 54
1588.91 53
1589.00 53
1589.09 53
1589.18 52
1589.27 49
1589.36 46
1589.45 40
1589.55 34
1589.64 27
1589.73 21
1589.82 16
1589.91 14
1590.00 13
1590.09 15
1590.18 18
1590.28 22
1590.37 26
1590.46 29
1590.55 31
1590.64 32
1590.73 30
1590.82 28
1590.92 25
1591.01 22
1591.10 19
1591.19 17
1591.28 15
1591.37 12
1591.47 9
1591.56 5
1591.65 0
1591.74 0
1591.83 0
1591.92 0
1592.01 0
1592.11 0
1592.20 0
1592.29 1
1592.38 5
1592.47 8
1592.56 9
1592.65 9
1592.75 6
1592.84 3
1592.93 0
1593.02 0
1593.11 0
1593.20 0
1593.29 1
1593.39 5
1593.48 8
1593.57 11
1593.66 12
1593.75 12
1593.84 10
1593.94 7
1594.03 5
1594.12 3
1594.21 2
1594.30 3
1594.39 5
1594.48 8
1594.58 10
1594.67 11
1594.76 11
1594.85 12
1594.94 12
1595.03 12
1595.13 13
1595.22 15
1595.31 17
1595.40 20
1595.49 23
1595.58 26
1595.67 31
1595.77 36
1595.86 43
1595.95 51
1596.04 59
1596.13 67
1596.22 74
1596.32 81
1596.41 87
1596.50 91
1596.59 93
1596.68 93
1596.77 90
1596.87 86
1596.96 80
1597.05 73
1597.14 66
1597.23 61
1597.32 57
1597.42 54
1597.51 51
1597.60 48
1597.69 44
1597.78 41
1597.87 38
1597.97 37
1598.06 37
1598.15 41
1598.24 46
1598.33 54
1598.42 61
1598.51 69
1598.61 76
1598.70 80
1598.79 83
1598.88 83
1598.97 81
1599.06 78
1599.16 73
1599.25 68
1599.34 63
1599.43 58
1599.52 53
1599.62 49
1599.71 46
1599.80 45
1599.89 46
1599.98 48
1600.07 52
1600.17 57
1600.26 62
1600.35 67
1600.44 70
1600.53 71
1600.62 70
1600.72 67
1600.81 64
1600.90 62
1600.99 60
1601.08 59
1601.17 60
1601.27 61
1601.36 62
1601.45 62
1601.54 60
1601.63 56
1601.72 49
1601.82 40
1601.91 30
1602.00 20
1602.09 11
1602.18 3
1602.28 0
1602.37 0
1602.46 0
1602.55 0
1602.64 0
1602.73 0
1602.83 0
1602.92 0
1603.01 0
1603.10 10
1603.19 21
1603.28 32
1603.38 42
1603.47 50
1603.56 54
1603.65 55
1603.74 52
1603.84 46
1603.93 39
1604.02 30
1604.11 23
1604.20 17
1604.29 13
1604.39 12
1604.48 13
1604.57 16
1604.66 19
1604.75 22
1604.85 23
1604.94 24
1605.03 22
1605.12 19
1605.21 15
1605.30 10
1605.40 4
1605.49 0
1605.58 0
1605.67 0
1605.76 0
1605.86 0
1605.95 0
1606.04 0
1606.13 0
1606.22 6
1606.32 16
1606.41 27
1606.50 36
1606.59 44
1606.68 51
1606.77 57
1606.87 62
1606.96 65
1607.05 68
1607.14 69
1607.23 69
1607.33 70
1607.42 70
1607.51 71
1607.60 73
1607.69 75
1607.79 75
1607.88 74
1607.97 70
1608.06 64
1608.15 57
1608.25 52
1608.34 48
1608.43 48
1608.52 51
1608.61 56
1608.71 61
1608.80 64
1608.89 64
1608.98 61
1609.07 54
1609.16 46
1609.26 37
1609.35 30
1609.44 25
1609.53 23
1609.62 22
1609.72 23
1609.81 25
1609.90 29
1609.99 33
1610.08 37
1610.18 42
1610.27 47
1610.36 52
1610.45 57
1610.54 61
1610.64 66
1610.73 71
1610.82 77
1610.91 83
1611.00 88
1611.10 93
1611.19 96
1611.28 96
1611.37 95
1611.46 92
1611.56 88
1611.65 85
1611.74 82
1611.83 81
1611.93 82
1612.02 84
1612.11 86
1612.20 87
1612.29 86
1612.39 83
1612.48 78
1612.57 72
1612.66 66
1612.75 62
1612.85 59
1612.94 58
1613.03 58
1613.12 59
1613.21 60
1613.31 60
1613.40 60
1613.49 60
1613.58 60
1613.67 60
1613.77 60
1613.86 59
1613.95 58
1614.04 55
1614.13 51
1614.23 46
1614.32 39
1614.41 32
1614.50 25
1614.60 18
1614.69 14
1614.78 11
1614.87 10
1614.96 12
1615.06 15
1615.15 19
1615.24 25
1615.33 31
1615.42 37
1615.52 43
1615.61 49
1615.70 54
1615.79 59
1615.89 63
1615.98 68
1616.07 73
1616.16 79
1616.25 87
1616.35 96
1616.44 104
1616.53 112
1616.62 119
1616.71 123
1616.81 125
1616.90 124
1616.99 121
1617.08 117
1617.18 112
1617.27 106
1617.36 101
1617.45 97
1617.54 94
1617.64 93
1617.73 95
1617.82 96
1617.91 98
1618.01 97
1618.10 94
1618.19 89
1618.28 82
1618.37 75
1618.47 68
1618.56 64
1618.65 61
1618.74 60
1618.84 58
1618.93 56
1619.02 52
1619.11 47
1619.20 43
1619.30 40
1619.39 39
1619.48 41
1619.57 45
1619.67 51
1619.76 57
1619.85 61
1619.94 64
1620.03 64
1620.13 62
1620.22 60
1620.31 59
1620.40 59
1620.50 62
1620.59 66
1620.68 71
1620.77 77
1620.87 81
1620.96 85
1621.05 86
1621.14 88
1621.23 89
1621.33 90
1621.42 92
1621.51 94
1621.60 96
1621.70 98
1621.79 98
1621.88 96
1621.97 92
1622.07 87
1622.16 81
1622.25 75
1622.34 70
1622.43 66
1622.53 64
1622.62 63
1622.71 62
1622.80 61
1622.90 59
1622.99 56
1623.08 52
1623.17 47
1623.27 43
1623.36 40
1623.45 40
1623.54 41
1623.64 45
1623.73 50
1623.82 56
1623.91 62
1624.01 67
1624.10 72
1624.19 76
1624.28 80
1624.37 82
1624.47 84
1624.56 86
1624.65 86
1624.74 86
1624.84 86
1624.93 86
1625.02 85
1625.11 82
1625.21 78
1625.30 72
1625.39 65
1625.48 55
1625.58 45
1625.67 35
1625.76 27
1625.85 22
1625.95 20
1626.04 21
1626.13 26
1626.22 33
1626.32 41
1626.41 48
1626.50 52
1626.59 53
1626.69 48
1626.78 38
1626.87 26
1626.96 12
1627.06 0
1627.15 0
1627.24 0
1627.33 0
1627.43 0
1627.52 0
1627.61 0
1627.70 0
1627.80 7
1627.89 13
1627.98 17
1628.07 19
1628.17 20
1628.26 20
1628.35 20
1628.44 20
1628.54 20
1628.63 19
1628.72 17
1628.81 16
1628.91 14
1629.00 14
1629.09 15
1629.18 20
1629.28 28
1629.37 39
1629.46 51
1629.55 64
1629.65 76
1629.74 85
1629.83 91
1629.92 94
1630.02 95
1630.11 95
1630.20 94
1630.29 92
1630.39 90
1630.48 87
1630.57 83
1630.66 78
1630.76 72
1630.85 64
1630.94 57
1631.03 50
1631.13 43
1631.22 38
1631.31 35
1631.40 33
1631.50 35
1631.59 39
1631.68 46
1631.77 54
1631.87 65
1631.96 75
1632.05 86
1632.15 94
1632.24 100
1632.33 104
1632.42 104
1632.52 102
1632.61 98
1632.70 92
1632.79 86
1632.89 80
1632.98 76
1633.07 73
1633.16 70
1633.26 68
1633.35 65
1633.44 61
1633.53 55
1633.63 46
1633.72 37
1633.81 28
1633.91 20
1634.00 15
1634.09 13
1634.18 14
1634.28 18
1634.37 22
1634.46 27
1634.55 30
1634.65 30
1634.74 28
1634.83 24
1634.92 18
1635.02 11
1635.11 5
1635.20 2
1635.30 2
1635.39 5
1635.48 11
1635.57 20
1635.67 29
1635.76 39
1635.85 47
1635.94 54
1636.04 60
1636.13 63
1636.22 65
1636.32 65
1636.41 64
1636.50 61
1636.59 57
1636.69 52
1636.78 47
1636.87 43
1636.96 40
1637.06 38
1637.15 38
1637.24 38
1637.34 37
1637.43 37
1637.52 36
1637.61 34
1637.71 34
1637.80 35
1637.89 40
1637.99 48
1638.08 58
1638.17 71
1638.26 83
1638.36 94
1638.45 101
1638.54 104
1638.63 104
1638.73 100
1638.82 95
1638.91 90
1639.01 85
1639.10 81
1639.19 78
1639.28 75
1639.38 72
1639.47 68
1639.56 64
1639.66 60
1639.75 56
1639.84 53
1639.93 51
1640.03 49
1640.12 48
1640.21 46
1640.31 44
1640.40 41
1640.49 37
1640.58 32
1640.68 27
1640.77 21
1640.86 16
1640.96 12
1641.05 9
1641.14 8
1641.23 10
1641.33 15
1641.42 22
1641.51 32
1641.61 44
1641.70 56
1641.79 67
1641.88 76
1641.98 82
1642.07 85
1642.16 85
1642.26 84
1642.35 81
1642.44 78
1642.53 75
1642.63 74
1642.72 72
1642.81 72
1642.91 72
1643.00 73
1643.09 73
1643.19 73
1643.28 72
1643.37 71
1643.46 70
1643.56 69
1643.65 69
1643.74 70
1643.84 72
1643.93 76
1644.02 80
1644.11 84
1644.21 87
1644.30 88
1644.39 88
1644.49 87
1644.58 84
1644.67 82
1644.77 80
1644.86 80
1644.95 81
1645.04 82
1645.14 82
1645.23 81
1645.32 78
1645.42 72
1645.51 64
1645.60 54
1645.70 46
1645.79 42
1645.88 42
1645.97 49
1646.07 61
1646.16 79
1646.25 98
1646.35 117
1646.44 131
1646.53 140
1646.63 143
1646.72 139
1646.81 129
1646.90 116
1647.00 102
1647.09 87
1647.18 72
1647.28 59
1647.37 47
1647.46 36
1647.56 27
1647.65 20
1647.74 15
1647.84 13
1647.93 13
1648.02 14
1648.11 16
1648.21 17
1648.30 16
1648.39 14
1648.49 11
1648.58 8
1648.67 4
1648.77 2
1648.86 1
1648.95 2
1649.05 4
1649.14 7
1649.23 11
1649.32 16
1649.42 21
1649.51 25
1649.60 28
1649.70 30
1649.79 29
1649.88 27
1649.98 23
1650.07 19
1650.16 15
1650.26 12
1650.35 13
1650.44 16
1650.54 21
1650.63 28
1650.72 35
1650.81 41
1650.91 45
1651.00 48
1651.09 48
1651.19 46
1651.28 42
1651.37 37
1651.47 30
1651.56 24
1651.65 18
1651.75 14
1651.84 13
1651.93 14
1652.03 19
1652.12 26
1652.21 34
1652.31 42
1652.40 49
1652.49 54
1652.58 58
1652.68 59
1652.77 59
1652.86 58
1652.96 55
1653.05 51
1653.14 47
1653.24 42
1653.33 37
1653.42 34
1653.52 32
1653.61 31
1653.70 31
1653.80 32
1653.89 32
1653.98 31
1654.08 27
1654.17 20
1654.26 12
1654.36 2
1654.45 0
1654.54 0
1654.64 0
1654.73 0
1654.82 0
1654.92 0
1655.01 0
1655.10 4
1655.20 11
1655.29 15
1655.38 17
1655.48 16
1655.57 14
1655.66 12
1655.75 9
1655.85 5
1655.94 2
1656.03 0
1656.13 0
1656.22 0
1656.31 0
1656.41 0
1656.50 0
1656.59 0
1656.69 0
1656.78 7
1656.87 14
1656.97 21
1657.06 27
1657.15 30
1657.25 31
1657.34 30
1657.43 25
1657.53 19
1657.62 12
1657.71 5
1657.81 1
1657.90 0
1657.99 0
1658.09 1
1658.18 4
1658.27 7
1658.37 9
1658.46 10
1658.55 9
1658.65 6
1658.74 3
1658.83 0
1658.93 0
1659.02 0
1659.11 0
1659.21 0
1659.30 0
1659.40 0
1659.49 2
1659.58 12
1659.68 25
1659.77 40
1659.86 55
1659.96 70
1660.05 83
1660.14 93
1660.24 99
1660.33 101
1660.42 100
1660.52 96
1660.61 92
1660.70 88
1660.80 85
1660.89 84
1660.98 82
1661.08 80
1661.17 76
1661.26 70
1661.36 61
1661.45 52
1661.54 42
1661.64 34
1661.73 29
1661.82 26
1661.92 26
1662.01 29
1662.10 34
1662.20 40
1662.29 47
1662.38 55
1662.48 61
1662.57 65
1662.67 67
1662.76 66
1662.85 64
1662.95 61
1663.04 58
1663.13 55
1663.23 55
1663.32 56
1663.41 58
1663.51 62
1663.60 66
1663.69 70
1663.79 73
1663.88 76
1663.97 78
1664.07 80
1664.16 83
1664.25 86
1664.35 90
1664.44 95
1664.54 99
1664.63 103
1664.72 104
1664.82 103
1664.91 99
1665.00 91
1665.10 79
1665.19 67
1665.28 54
1665.38 42
1665.47 33
1665.56 27
1665.66 25
1665.75 25
1665.85 27
1665.94 28
1666.03 29
1666.13 28
1666.22 26
1666.31 25
1666.41 24
1666.50 26
1666.59 29
1666.69 34
1666.78 40
1666.87 46
1666.97 51
1667.06 55
1667.16 58
1667.25 59
1667.34 58
1667.44 56
1667.53 53
1667.62 49
1667.72 44
1667.81 39
1667.90 36
1668.00 34
1668.09 35
1668.19 37
1668.28 40
1668.37 43
1668.47 45
1668.56 44
1668.65 42
1668.75 38
1668.84 32
1668.93 27
1669.03 22
1669.12 18
1669.22 16
1669.31 15
1669.40 16
1669.50 18
1669.59 19
1669.68 21
1669.78 21
1669.87 20
1669.96 17
1670.06 14
1670.15 12
1670.25 10
1670.34 10
1670.43 12
1670.53 15
1670.62 20
1670.71 25
1670.81 31
1670.90 38
1671.00 44
1671.09 49
1671.18 54
1671.28 57
1671.37 58
1671.46 58
1671.56 58
1671.65 57
1671.75 57
1671.84 59
1671.93 61
1672.03 64
1672.12 66
1672.21 67
1672.31 66
1672.40 64
1672.50 61
1672.59 59
1672.68 60
1672.78 64
1672.87 70
1672.96 78
1673.06 87
1673.15 96
1673.25 103
1673.34 106
1673.43 106
1673.53 104
1673.62 99
1673.71 94
1673.81 89
1673.90 86
1674.00 84
1674.09 83
1674.18 83
1674.28 82
1674.37 81
1674.46 78
1674.56 74
1674.65 70
1674.75 65
1674.84 60
1674.93 55
1675.03 51
1675.12 47
1675.22 43
1675.31 38
1675.40 34
1675.50 30
1675.59 26
1675.68 22
1675.78 20
1675.87 18
1675.97 16
1676.06 15
1676.15 12
1676.25 9
1676.34 6
1676.44 2
1676.53 0
1676.62 0
1676.72 0
1676.81 0
1676.90 0
1677.00 0
1677.09 0
1677.19 3
1677.28 5
1677.37 7
1677.47 9
1677.56 12
1677.66 14
1677.75 15
1677.84 16
1677.94 15
1678.03 14
1678.13 12
1678.22 11
1678.31 12
1678.41 14
1678.50 17
1678.59 23
1678.69 29
1678.78 35
1678.88 41
1678.97 45
1679.06 48
1679.16 48
1679.25 46
1679.35 41
1679.44 33
1679.53 23
1679.63 11
1679.72 0
1679.82 0
1679.91 0
1680.00 0
1680.10 0
1680.19 0
1680.29 0
1680.38 0
1680.47 1
1680.57 10
1680.66 18
1680.76 25
1680.85 31
1680.94 36
1681.04 41
1681.13 47
1681.23 53
1681.32 60
1681.41 67
1681.51 75
1681.60 81
1681.70 86
1681.79 90
1681.88 94
1681.98 97
1682.07 101
1682.17 104
1682.26 108
1682.35 111
1682.45 112
1682.54 111
1682.64 107
1682.73 99
1682.82 89
1682.92 78
1683.01 66
1683.11 54
1683.20 44
1683.29 35
1683.39 29
1683.48 24
1683.58 20
1683.67 17
1683.76 14
1683.86 10
1683.95 7
1684.05 3
1684.14 1
1684.24 0
1684.33 0
1684.42 0
1684.52 0
1684.61 0
1684.71 1
1684.80 5
1684.89 11
1684.99 19
1685.08 30
1685.18 42
1685.27 54
1685.36 65
1685.46 74
1685.55 80
1685.65 83
1685.74 86
1685.84 88
1685.93 91
1686.02 95
1686.12 101
1686.21 108
1686.31 115
1686.40 120
1686.49 121
1686.59 120
1686.68 115
1686.78 108
1686.87 101
1686.96 93
1687.06 86
1687.15 82
1687.25 80
1687.34 81
1687.44 82
1687.53 84
1687.62 85
1687.72 85
1687.81 83
1687.91 79
1688.00 75
1688.09 72
1688.19 71
1688.28 73
1688.38 78
1688.47 85
1688.57 93
1688.66 100
1688.75 105
1688.85 108
1688.94 107
1689.04 102
1689.13 94
1689.23 83
1689.32 70
1689.41 56
1689.51 42
1689.60 30
1689.70 21
1689.79 14
1689.89 11
1689.98 11
1690.07 13
1690.17 15
1690.26 17
1690.36 19
1690.45 20
1690.54 20
1690.64 20
1690.73 21
1690.83 21
1690.92 21
1691.02 21
1691.11 22
1691.20 23
1691.30 25
1691.39 28
1691.49 33
1691.58 38
1691.68 44
1691.77 48
1691.86 50
1691.96 49
1692.05 46
1692.15 42
1692.24 36
1692.34 31
1692.43 27
1692.52 25
1692.62 24
1692.71 24
1692.81 26
1692.90 28
1693.00 31
1693.09 34
1693.19 36
1693.28 37
1693.37 36
1693.47 34
1693.56 31
1693.66 27
1693.75 23
1693.85 19
1693.94 18
1694.03 17
1694.13 18
1694.22 18
1694.32 18
1694.41 15
1694.51 11
1694.60 4
1694.69 0
1694.79 0
1694.88 0
1694.98 0
1695.07 0
1695.17 0
1695.26 0
1695.36 2
1695.45 11
1695.54 20
1695.64 27
1695.73 33
1695.83 38
1695.92 41
1696.02 45
1696.11 47
1696.21 48
1696.30 48
1696.39 48
1696.49 46
1696.58 44
1696.68 43
1696.77 43
1696.87 44
1696.96 46
1697.06 48
1697.15 49
1697.24 50
1697.34 50
1697.43 48
1697.53 47
1697.62 46
1697.72 45
1697.81 45
1697.91 45
1698.00 44
1698.09 42
1698.19 39
1698.28 35
1698.38 31
1698.47 27
1698.57 25
1698.66 25
1698.76 25
1698.85 26
1698.94 26
1699.04 26
1699.13 26
1699.23 27
1699.32 28
1699.42 31
1699.51 36
1699.61 43
1699.70 51
1699.79 58
1699.89 64
1699.98 68
1700.08 69
1700.17 66
1700.27 60
1700.36 51
1700.46 42
1700.55 34
1700.65 27
1700.74 24
1700.83 26
1700.93 30
1701.02 37
1701.12 45
1701.21 53
1701.31 59
1701.40 63
1701.50 65
1701.59 66
1701.69 66
1701.78 68
1701.87 72
1701.97 77
1702.06 84
1702.16 92
1702.25 98
1702.35 102
1702.44 105
1702.54 105
1702.63 105
1702.73 104
1702.82 104
1702.92 104
1703.01 105
1703.10 106
1703.20 106
1703.29 107
1703.39 107
1703.48 107
1703.58 109
1703.67 111
1703.77 113
1703.86 116
1703.96 117
1704.05 118
1704.15 117
1704.24 115
1704.33 114
1704.43 113
1704.52 115
1704.62 117
1704.71 121
1704.81 125
1704.90 128
1705.00 129
1705.09 130
1705.19 129
1705.28 127
1705.38 124
1705.47 122
1705.57 119
1705.66 117
1705.75 113
1705.85 109
1705.94 104
1706.04 97
1706.13 88
1706.23 79
1706.32 70
1706.42 62
1706.51 55
1706.61 52
1706.70 52
1706.80 53
1706.89 57
1706.99 60
1707.08 62
1707.18 63
1707.27 62
1707.36 59
1707.46 57
1707.55 54
1707.65 53
1707.74 52
1707.84 53
1707.93 54
1708.03 55
1708.12 56
1708.22 57
1708.31 57
1708.41 57
1708.50 56
1708.60 56
1708.69 56
1708.79 56
1708.88 57
1708.98 59
1709.07 62
1709.17 65
1709.26 67
1709.35 67
1709.45 64
1709.54 58
1709.64 50
1709.73 41
1709.83 32
1709.92 25
1710.02 22
1710.11 25
1710.21 31
1710.30 40
1710.40 48
1710.49 55
1710.59 57
1710.68 54
1710.78 48
1710.87 39
1710.97 31
1711.06 25
1711.16 22
1711.25 21
1711.35 24
1711.44 28
1711.54 32
1711.63 36
1711.73 38
1711.82 38
1711.91 38
1712.01 36
1712.10 35
1712.20 32
1712.29 30
1712.39 27
1712.48 24
1712.58 21
1712.67 19
1712.77 18
1712.86 18
1712.96 20
1713.05 22
1713.15 25
1713.24 28
1713.34 30
1713.43 33
1713.53 36
1713.62 40
1713.72 44
1713.81 50
1713.91 55
1714.00 59
1714.10 62
1714.19 63
1714.29 62
1714.38 58
1714.48 53
1714.57 48
1714.67 42
1714.76 39
1714.86 37
1714.95 38
1715.05 42
1715.14 48
1715.24 55
1715.33 63
1715.43 69
1715.52 73
1715.62 74
1715.71 71
1715.81 67
1715.90 61
1716.00 56
1716.09 52
1716.19 50
1716.28 51
1716.38 53
1716.47 56
1716.57 57
1716.66 57
1716.76 55
1716.85 51
1716.95 47
1717.04 43
1717.14 41
1717.23 40
1717.33 40
1717.42 40
1717.52 39
1717.61 37
1717.71 33
1717.80 30
1717.90 27
1717.99 26
1718.09 28
1718.18 34
1718.28 43
1718.37 53
1718.47 64
1718.56 74
1718.66 82
1718.75 87
1718.85 90
1718.94 89
1719.04 86
1719.13 82
1719.23 79
1719.32 78
1719.42 80
1719.51 85
1719.61 92
1719.70 100
1719.80 107
1719.89 111
1719.99 112
1720.08 111
1720.18 108
1720.27 105
1720.37 102
1720.46 100
1720.56 98
1720.65 96
1720.75 92
1720.84 87
1720.94 82
1721.03 77
1721.13 76
1721.22 77
1721.32 82
1721.41 90
1721.51 97
1721.60 104
1721.70 109
1721.79 111
1721.89 111
1721.98 111
1722.08 112
1722.17 115
1722.27 121
1722.36 128
1722.46 137
1722.56 145
1722.65 151
1722.75 155
1722.84 156
1722.94 153
1723.03 147
1723.13 139
1723.22 129
1723.32 119
1723.41 108
1723.51 97
1723.60 87
1723.70 77
1723.79 66
1723.89 56
1723.98 47
1724.08 39
1724.17 32
1724.27 26
1724.36 23
1724.46 23
1724.55 27
1724.65 35
1724.74 46
1724.84 60
1724.93 74
1725.03 88
1725.13 99
1725.22 104
1725.32 105
1725.41 102
1725.51 95
1725.60 87
1725.70 80
1725.79 74
1725.89 71
1725.98 71
1726.08 74
1726.17 79
1726.27 86
1726.36 94
1726.46 102
1726.55 111
1726.65 117
1726.74 122
1726.84 124
1726.93 124
1727.03 123
1727.13 121
1727.22 119
1727.32 119
1727.41 119
1727.51 119
1727.60 119
1727.70 117
1727.79 114
1727.89 109
1727.98 103
1728.08 97
1728.17 92
1728.27 89
1728.36 88
1728.46 89
1728.55 90
1728.65 91
1728.75 91
1728.84 89
1728.94 85
1729.03 80
1729.13 74
1729.22 70
1729.32 69
1729.41 72
1729.51 77
1729.60 84
1729.70 91
1729.79 95
1729.89 97
1729.98 96
1730.08 92
1730.18 86
1730.27 82
1730.37 80
1730.46 79
1730.56 81
1730.65 84
1730.75 86
1730.84 87
1730.94 85
1731.03 80
1731.13 74
1731.22 66
1731.32 58
1731.42 50
1731.51 44
1731.61 38
1731.70 33
1731.80 25
1731.89 17
1731.99 7
1732.08 0
1732.18 0
1732.27 0
1732.37 0
1732.46 0
1732.56 0
1732.66 0
1732.75 0
1732.85 7
1732.94 15
1733.04 21
1733.13 24
1733.23 25
1733.32 25
1733.42 24
1733.51 24
1733.61 24
1733.71 25
1733.80 29
1733.90 34
1733.99 40
1734.09 47
1734.18 54
1734.28 59
1734.37 63
1734.47 64
1734.56 64
1734.66 62
1734.76 60
1734.85 58
1734.95 56
1735.04 54
1735.14 53
1735.23 53
1735.33 53
1735.42 53
1735.52 51
1735.62 48
1735.71 43
1735.81 37
1735.90 31
1736.00 24
1736.09 19
1736.19 15
1736.28 14
1736.38 15
1736.47 17
1736.57 21
1736.67 25
1736.76 30
1736.86 33
1736.95 35
1737.05 37
1737.14 38
1737.24 39
1737.33 38
1737.43 37
1737.53 35
1737.62 30
1737.72 24
1737.81 17
1737.91 8
1738.00 0
1738.10 0
1738.19 0
1738.29 0
1738.39 0
1738.48 0
1738.58 0
1738.67 0
1738.77 0
1738.86 6
1738.96 13
1739.06 19
1739.15 24
1739.25 27
1739.34 28
1739.44 28
1739.53 28
1739.63 29
1739.72 31
1739.82 35
1739.92 39
1740.01 43
1740.11 45
1740.20 45
1740.30 42
1740.39 37
1740.49 30
1740.59 24
1740.68 20
1740.78 17
1740.87 17
1740.97 20
1741.06 25
1741.16 30
1741.25 35
1741.35 39
1741.45 40
1741.54 40
1741.64 37
1741.73 34
1741.83 31
1741.92 28
1742.02 26
1742.12 25
1742.21 26
1742.31 28
1742.40 33
1742.50 41
1742.59 50
1742.69 60
1742.79 71
1742.88 82
1742.98 90
1743.07 97
1743.17 100
1743.26 101
1743.36 99
1743.46 95
1743.55 89
1743.65 81
1743.74 72
1743.84 62
1743.93 51
1744.03 42
1744.13 33
1744.22 27
1744.32 24
1744.41 24
1744.51 29
1744.60 36
1744.70 45
1744.80 57
1744.89 69
1744.99 81
1745.08 91
1745.18 100
1745.28 107
1745.37 110
1745.47 111
1745.56 109
1745.66 104
1745.75 99
1745.85 94
1745.95 91
1746.04 89
1746.14 89
1746.23 90
1746.33 93
1746.42 95
1746.52 97
1746.62 99
1746.71 100
1746.81 101
1746.90 102
1747.00 105
1747.10 108
1747.19 112
1747.29 116
1747.38 119
1747.48 121
1747.57 120
1747.67 118
1747.77 113
1747.86 108
1747.96 102
1748.05 96
1748.15 93
1748.25 91
1748.34 93
1748.44 97
1748.53 103
1748.63 111
1748.72 120
1748.82 128
1748.92 134
1749.01 137
1749.11 138
1749.20 135
1749.30 129
1749.40 122
1749.49 113
1749.59 103
1749.68 94
1749.78 84
1749.88 75
1749.97 67
1750.07 60
1750.16 56
1750.26 55
1750.35 56
1750.45 60
1750.55 66
1750.64 72
1750.74 77
1750.83 81
1750.93 82
1751.03 83
1751.12 82
1751.22 81
1751.31 80
1751.41 79
1751.51 77
1751.60 75
1751.70 73
1751.79 69
1751.89 66
1751.99 62
1752.08 59
1752.18 56
1752.27 55
1752.37 54
1752.47 55
1752.56 56
1752.66 58
1752.75 61
1752.85 65
1752.95 68
1753.04 71
1753.14 74
1753.23 75
1753.33 76
1753.43 76
1753.52 76
1753.62 77
1753.71 78
1753.81 79
1753.91 81
1754.00 83
1754.10 84
1754.19 84
1754.29 83
1754.39 81
1754.48 78
1754.58 74
1754.67 70
1754.77 66
1754.87 61
1754.96 57
1755.06 53
1755.15 51
1755.25 49
1755.35 49
1755.44 49
1755.54 49
1755.63 48
1755.73 46
1755.83 42
1755.92 38
1756.02 34
1756.11 32
1756.21 33
1756.31 37
1756.40 43
1756.50 52
1756.59 60
1756.69 67
1756.79 72
1756.88 74
1756.98 74
1757.08 73
1757.17 72
1757.27 71
1757.36 72
1757.46 73
1757.56 74
1757.65 76
1757.75 76
1757.84 76
1757.94 75
1758.04 73
1758.13 72
1758.23 70
1758.32 69
1758.42 67
1758.52 67
1758.61 66
1758.71 67
1758.81 68
1758.90 70
1759.00 73
1759.09 77
1759.19 80
1759.29 83
1759.38 85
1759.48 86
1759.57 88
1759.67 89
1759.77 92
1759.86 96
1759.96 99
1760.06 103
1760.15 105
1760.25 105
1760.34 102
1760.44 97
1760.54 90
1760.63 81
1760.73 73
1760.83 65
1760.92 58
1761.02 53
1761.11 48
1761.21 44
1761.31 41
1761.40 38
1761.50 38
1761.59 39
1761.69 44
1761.79 50
1761.88 58
1761.98 65
1762.08 71
1762.17 75
1762.27 75
1762.36 72
1762.46 68
1762.56 63
1762.65 59
1762.75 56
1762.85 55
1762.94 56
1763.04 58
1763.13 60
1763.23 62
1763.33 62
1763.42 60
1763.52 56
1763.62 51
1763.71 46
1763.81 42
1763.90 38
1764.00 37
1764.10 36
1764.19 36
1764.29 36
1764.39 35
1764.48 34
1764.58 33
1764.68 33
1764.77 35
1764.87 41
1764.96 51
1765.06 64
1765.16 78
1765.25 92
1765.35 105
1765.45 114
1765.54 118
1765.64 117
1765.73 113
1765.83 106
1765.93 98
1766.02 90
1766.12 85
1766.22 82
1766.31 82
1766.41 84
1766.51 87
1766.60 89
1766.70 90
1766.79 88
1766.89 85
1766.99 80
1767.08 73
1767.18 66
1767.28 59
1767.37 52
1767.47 45
1767.57 39
1767.66 35
1767.76 32
1767.85 32
1767.95 34
1768.05 37
1768.14 43
1768.24 49
1768.34 55
1768.43 60
1768.53 64
1768.63 66
1768.72 67
1768.82 66
1768.92 63
1769.01 60
1769.11 56
1769.20 52
1769.30 49
1769.40 47
1769.49 47
1769.59 48
1769.69 51
1769.78 53
1769.88 55
1769.98 56
1770.07 55
1770.17 52
1770.27 47
1770.36 40
1770.46 33
1770.55 24
1770.65 17
1770.75 11
1770.84 7
1770.94 5
1771.04 5
1771.13 7
1771.23 11
1771.33 17
1771.42 25
1771.52 34
1771.62 44
1771.71 53
1771.81 61
1771.91 67
1772.00 70
1772.10 69
1772.20 65
1772.29 61
1772.39 57
1772.48 53
1772.58 51
1772.68 48
1772.77 45
1772.87 41
1772.97 35
1773.06 28
1773.16 21
1773.26 16
1773.35 12
1773.45 12
1773.55 17
1773.64 25
1773.74 36
1773.84 47
1773.93 56
1774.03 63
1774.13 65
1774.22 64
1774.32 58
1774.42 51
1774.51 42
1774.61 33
1774.71 25
1774.80 18
1774.90 14
1775.00 12
1775.09 12
1775.19 14
1775.28 18
1775.38 23
1775.48 26
1775.57 29
1775.67 29
1775.77 28
1775.86 26
1775.96 23
1776.06 20
1776.15 16
1776.25 13
1776.35 10
1776.44 8
1776.54 6
1776.64 6
1776.73 6
1776.83 8
1776.93 10
1777.02 13
1777.12 15
1777.22 17
1777.31 19
1777.41 22
1777.51 24
1777.60 28
1777.70 32
1777.80 35
1777.89 37
1777.99 38
1778.09 38
1778.18 36
1778.28 33
1778.38 29
1778.47 25
1778.57 22
1778.67 20
1778.76 18
1778.86 17
1778.96 17
1779.05 17
1779.15 16
1779.25 15
1779.34 13
1779.44 10
1779.54 7
1779.63 5
1779.73 3
1779.83 2
1779.92 2
1780.02 4
1780.12 7
1780.21 10
1780.31 13
1780.41 16
1780.50 18
1780.60 18
1780.70 17
1780.79 14
1780.89 12
1780.99 10
1781.09 11
1781.18 13
1781.28 17
1781.38 23
1781.47 29
1781.57 33
1781.67 37
1781.76 40
1781.86 41
1781.96 43
1782.05 45
1782.15 47
1782.25 48
1782.34 49
1782.44 49
1782.54 46
1782.63 41
1782.73 34
1782.83 25
1782.92 17
1783.02 9
1783.12 4
1783.21 1
1783.31 2
1783.41 6
1783.50 12
1783.60 19
1783.70 26
1783.80 31
1783.89 34
1783.99 35
1784.09 34
1784.18 30
1784.28 25
1784.38 20
1784.47 14
1784.57 8
1784.67 4
1784.76 2
1784.86 0
1784.96 0
1785.05 0
1785.15 0
1785.25 0
1785.34 0
1785.44 0
1785.54 0
1785.64 0
1785.73 0
1785.83 6
1785.93 14
1786.02 23
1786.12 32
1786.22 40
1786.31 47
1786.41 51
1786.51 53
1786.60 53
1786.70 52
1786.80 51
1786.90 49
1786.99 48
1787.09 47
1787.19 47
1787.28 47
1787.38 47
1787.48 47
1787.57 46
1787.67 45
1787.77 44
1787.86 43
1787.96 41
1788.06 38
1788.16 34
1788.25 31
1788.35 29
1788.45 29
1788.54 32
1788.64 39
1788.74 49
1788.83 60
1788.93 72
1789.03 83
1789.12 92
1789.22 98
1789.32 102
1789.42 102
1789.51 100
1789.61 97
1789.71 91
1789.80 85
1789.90 77
1790.00 70
1790.09 62
1790.19 55
1790.29 47
1790.39 39
1790.48 31
1790.58 23
1790.68 16
1790.77 11
1790.87 8
1790.97 7
1791.06 9
1791.16 11
1791.26 13
1791.36 13
1791.45 12
1791.55 10
1791.65 8
1791.74 6
1791.84 6
1791.94 8
1792.04 11
1792.13 14
1792.23 17
1792.33 19
1792.42 20
1792.52 22
1792.62 25
1792.71 29
1792.81 35
1792.91 44
1793.01 53
1793.10 62
1793.20 70
1793.30 76
1793.39 80
1793.49 81
1793.59 80
1793.69 78
1793.78 77
1793.88 76
1793.98 76
1794.07 78
1794.17 79
1794.27 80
1794.37 79
1794.46 76
1794.56 70
1794.66 62
1794.75 53
1794.85 43
1794.95 34
1795.04 26
1795.14 21
1795.24 17
1795.34 16
1795.43 17
1795.53 18
1795.63 20
1795.72 22
1795.82 25
1795.92 27
1796.02 30
1796.11 33
1796.21 37
1796.31 41
1796.41 44
1796.50 47
1796.60 47
1796.70 46
1796.79 43
1796.89 40
1796.99 36
1797.09 32
1797.18 28
1797.28 26
1797.38 26
1797.47 26
1797.57 29
1797.67 32
1797.77 37
1797.86 42
1797.96 46
1798.06 50
1798.15 52
1798.25 54
1798.35 56
1798.45 58
1798.54 59
1798.64 61
1798.74 61
1798.84 61
1798.93 60
1799.03 58
1799.13 57
1799.22 57
1799.32 59
1799.42 63
1799.52 69
1799.61 75
1799.71 82
1799.81 87
1799.90 91
1800.00 92
1800.10 91
1800.20 86
1800.29 80
1800.39 71
1800.49 61
1800.59 51
1800.68 42
1800.78 34
1800.88 28
1800.97 24
1801.07 23
1801.17 22
1801.27 22
1801.36 21
1801.46 19
1801.56 17
1801.66 15
1801.75 13
1801.85 13
1801.95 15
1802.05 18
1802.14 21
1802.24 24
1802.34 26
1802.43 26
1802.53 26
1802.63 25
1802.73 24
1802.82 24
1802.92 23
1803.02 22
1803.12 20
1803.21 15
1803.31 9
1803.41 2
1803.51 0
1803.60 0
1803.70 0
1803.80 0
1803.89 0
1803.99 0
1804.09 0
1804.19 0
1804.28 7
1804.38 14
1804.48 20
1804.58 26
1804.67 31
1804.77 35
1804.87 37
1804.97 38
1805.06 36
1805.16 34
1805.26 31
1805.36 30
1805.45 31
1805.55 34
1805.65 40
1805.75 48
1805.84 57
1805.94 66
1806.04 74
1806.13 81
1806.23 86
1806.33 90
1806.43 94
1806.52 97
1806.62 101
1806.72 105
1806.82 108
1806.91 111
1807.01 113
1807.11 113
1807.21 112
1807.30 110
1807.40 109
1807.50 109
1807.60 110
1807.69 112
1807.79 113
1807.89 113
1807.99 112
1808.08 108
1808.18 103
1808.28 97
1808.38 90
1808.47 84
1808.57 78
1808.67 73
1808.77 69
1808.86 66
1808.96 64
1809.06 64
1809.16 65
1809.25 65
1809.35 65
1809.45 62
1809.55 57
1809.64 48
1809.74 38
1809.84 28
1809.94 18
1810.03 12
1810.13 9
1810.23 10
1810.33 14
1810.42 19
1810.52 25
1810.62 31
1810.72 35
1810.81 39
1810.91 41
1811.01 42
1811.11 42
1811.20 41
1811.30 40
1811.40 38
1811.50 37
1811.60 37
1811.69 37
1811.79 38
1811.89 39
1811.99 40
1812.08 40
1812.18 40
1812.28 40
1812.38 39
1812.47 38
1812.57 36
1812.67 33
1812.77 30
1812.86 25
1812.96 20
1813.06 15
1813.16 10
1813.25 6
1813.35 3
1813.45 1
1813.55 0
1813.64 0
1813.74 0
1813.84 0
1813.94 0
1814.04 0
1814.13 0
1814.23 0
1814.33 0
1814.43 1
1814.52 5
1814.62 10
1814.72 15
1814.82 20
1814.91 23
1815.01 25
1815.11 24
1815.21 21
1815.31 17
1815.40 12
1815.50 9
1815.60 7
1815.70 6
1815.79 7
1815.89 8
1815.99 9
1816.09 10
1816.18 10
1816.28 10
1816.38 11
1816.48 12
1816.58 14
1816.67 17
1816.77 20
1816.87 24
1816.97 27
1817.06 30
1817.16 33
1817.26 36
1817.36 40
1817.45 45
1817.55 51
1817.65 59
1817.75 68
1817.85 77
1817.94 84
1818.04 90
1818.14 92
1818.24 90
1818.33 86
1818.43 81
1818.53 76
1818.63 74
1818.73 75
1818.82 81
1818.92 89
1819.02 98
1819.12 108
1819.21 115
1819.31 120
1819.41 122
1819.51 123
1819.61 122
1819.70 120
1819.80 119
1819.90 117
1820.00 115
1820.09 111
1820.19 104
1820.29 96
1820.39 86
1820.49 77
1820.58 68
1820.68 63
1820.78 60
1820.88 59
1820.97 61
1821.07 65
1821.17 68
1821.27 72
1821.37 75
1821.46 78
1821.56 80
1821.66 82
1821.76 83
1821.86 83
1821.95 82
1822.05 80
1822.15 76
1822.25 72
1822.34 67
1822.44 63
1822.54 60
1822.64 59
1822.74 61
1822.83 67
1822.93 74
1823.03 85
1823.13 97
1823.23 110
1823.32 124
1823.42 137
1823.52 149
1823.62 159
1823.72 167
1823.81 172
1823.91 174
1824.01 173
1824.11 170
1824.20 165
1824.30 157
1824.40 149
1824.50 139
1824.60 129
1824.69 119
1824.79 109
1824.89 100
1824.99 92
1825.09 85
1825.18 79
1825.28 74
1825.38 71
1825.48 69
1825.58 70
1825.67 72
1825.77 75
1825.87 80
1825.97 85
1826.07 90
1826.16 94
1826.26 98
1826.36 101
1826.46 103
1826.56 104
1826.65 106
1826.75 107
1826.85 109
1826.95 110
1827.05 112
1827.14 112
1827.24 111
1827.34 108
1827.44 104
1827.54 99
1827.63 94
1827.73 89
1827.83 86
1827.93 85
1828.03 85
1828.12 86
1828.22 88
1828.32 89
1828.42 90
1828.52 91
1828.61 91
1828.71 91
1828.81 90
1828.91 90
1829.01 91
1829.10 91
1829.20 91
1829.30 90
1829.40 88
1829.50 84
1829.59 79
1829.69 72
1829.79 64
1829.89 56
1829.99 49
1830.08 44
1830.18 39
1830.28 36
1830.38 33
1830.48 30
1830.57 27
1830.67 23
1830.77 20
1830.87 18
1830.97 16
1831.07 16
1831.16 16
1831.26 17
1831.36 18
1831.46 18
1831.56 17
1831.65 15
1831.75 12
1831.85 9
1831.95 6
1832.05 2
1832.14 0
1832.24 0
1832.34 0
1832.44 0
1832.54 0
1832.64 0
1832.73 0
1832.83 0
1832.93 3
1833.03 7
1833.13 11
1833.22 12
1833.32 13
1833.42 13
1833.52 13
1833.62 13
1833.72 12
1833.81 11
1833.91 10
1834.01 7
1834.11 4
1834.21 1
1834.30 0
1834.40 0
1834.50 0
1834.60 0
1834.70 3
1834.80 8
1834.89 14
1834.99 20
1835.09 26
1835.19 30
1835.29 33
1835.38 34
1835.48 35
1835.58 34
1835.68 33
1835.78 34
1835.88 35
1835.97 37
1836.07 39
1836.17 41
1836.27 42
1836.37 42
1836.47 41
1836.56 38
1836.66 34
1836.76 31
1836.86 27
1836.96 24
1837.05 23
1837.15 23
1837.25 24
1837.35 27
1837.45 31
1837.55 34
1837.64 37
1837.74 40
1837.84 42
1837.94 45
1838.04 48
1838.14 52
1838.23 58
1838.33 65
1838.43 73
1838.53 80
1838.63 86
1838.73 89
1838.82 89
1838.92 87
1839.02 84
1839.12 80
1839.22 77
1839.32 75
1839.41 75
1839.51 75
1839.61 76
1839.71 76
1839.81 77
1839.91 76
1840.00 75
1840.10 74
1840.20 72
1840.30 69
1840.40 66
1840.50 63
1840.59 58
1840.69 53
1840.79 48
1840.89 43
1840.99 38
1841.09 34
1841.18 30
1841.28 26
1841.38 22
1841.48 16
1841.58 10
1841.68 4
1841.77 0
1841.87 0
1841.97 0
1842.07 0
1842.17 0
1842.27 0
1842.36 0
1842.46 0
1842.56 4
1842.66 11
1842.76 17
1842.86 23
1842.95 29
1843.05 33
1843.15 37
1843.25 41
1843.35 45
1843.45 48
1843.55 50
1843.64 51
1843.74 49
1843.84 45
1843.94 39
1844.04 32
1844.14 26
1844.23 22
1844.33 21
1844.43 22
1844.53 24
1844.63 26
1844.73 28
1844.83 29
1844.92 27
1845.02 25
1845.12 22
1845.22 20
1845.32 19
1845.42 19
1845.51 20
1845.61 22
1845.71 23
1845.81 24
1845.91 23
1846.01 22
1846.11 20
1846.20 20
1846.30 20
1846.40 21
1846.50 22
1846.60 24
1846.70 27
1846.80 30
1846.89 34
1846.99 39
1847.09 46
1847.19 55
1847.29 65
1847.39 76
1847.49 85
1847.58 92
1847.68 96
1847.78 97
1847.88 96
1847.98 92
1848.08 88
1848.17 82
1848.27 76
1848.37 71
1848.47 65
1848.57 61
1848.67 59
1848.77 57
1848.86 56
1848.96 55
1849.06 53
1849.16 50
1849.26 44
1849.36 36
1849.46 28
1849.56 20
1849.65 13
1849.75 8
1849.85 6
1849.95 8
1850.05 13
1850.15 20
1850.25 29
1850.34 39
1850.44 48
1850.54 54
1850.64 58
1850.74 58
1850.84 55
1850.94 49
1851.03 43
1851.13 36
1851.23 32
1851.33 30
1851.43 30
1851.53 33
1851.63 36
1851.72 40
1851.82 45
1851.92 49
1852.02 55
1852.12 61
1852.22 68
1852.32 76
1852.42 83
1852.51 87
1852.61 88
1852.71 84
1852.81 77
1852.91 66
1853.01 54
1853.11 43
1853.20 34
1853.30 28
1853.40 25
1853.50 25
1853.60 27
1853.70 31
1853.80 34
1853.90 37
1853.99 37
1854.09 36
1854.19 33
1854.29 29
1854.39 25
1854.49 22
1854.59 20
1854.69 21
1854.78 24
1854.88 30
1854.98 37
1855.08 45
1855.18 54
1855.28 62
1855.38 68
1855.48 72
1855.57 73
1855.67 70
1855.77 63
1855.87 55
1855.97 46
1856.07 37
1856.17 29
1856.27 24
1856.36 20
1856.46 19
1856.56 20
1856.66 22
1856.76 25
1856.86 30
1856.96 36
1857.06 43
1857.15 49
1857.25 54
1857.35 59
1857.45 61
1857.55 62
1857.65 62
1857.75 63
1857.85 65
1857.95 68
1858.04 72
1858.14 76
1858.24 80
1858.34 83
1858.44 85
1858.54 84
1858.64 82
1858.74 79
1858.83 74
1858.93 68
1859.03 60
1859.13 52
1859.23 43
1859.33 34
1859.43 26
1859.53 19
1859.63 13
1859.72 9
1859.82 6
1859.92 3
1860.02 0
1860.12 0
1860.22 0
1860.32 0
1860.42 0
1860.52 0
1860.61 0
1860.71 0
1860.81 6
1860.91 16
1861.01 26
1861.11 35
1861.21 42
1861.31 46
1861.41 48
1861.50 47
1861.60 43
1861.70 39
1861.80 34
1861.90 29
1862.00 24
1862.10 20
1862.20 18
1862.30 16
1862.39 16
1862.49 16
1862.59 17
1862.69 18
1862.79 21
1862.89 25
1862.99 31
1863.09 38
1863.19 45
1863.29 52
1863.38 57
1863.48 58
1863.58 57
1863.68 53
1863.78 47
1863.88 41
1863.98 37
1864.08 35
1864.18 36
1864.27 40
1864.37 46
1864.47 52
1864.57 59
1864.67 65
1864.77 69
1864.87 73
1864.97 74
1865.07 74
1865.17 72
1865.26 68
1865.36 62
1865.46 54
1865.56 46
1865.66 37
1865.76 30
1865.86 25
1865.96 24
1866.06 26
1866.16 32
1866.26 40
1866.35 50
1866.45 61
1866.55 71
1866.65 79
1866.75 86
1866.85 91
1866.95 93
1867.05 92
1867.15 89
1867.25 83
1867.34 76
1867.44 69
1867.54 63
1867.64 59
1867.74 58
1867.84 60
1867.94 64
1868.04 70
1868.14 76
1868.24 81
1868.34 85
1868.43 89
1868.53 91
1868.63 93
1868.73 95
1868.83 96
1868.93 98
1869.03 98
1869.13 97
1869.23 94
1869.33 90
1869.43 86
1869.53 82
1869.62 78
1869.72 75
1869.82 75
1869.92 77
1870.02 81
1870.12 86
1870.22 92
1870.32 98
1870.42 104
1870.52 109
1870.62 114
1870.71 118
1870.81 121
1870.91 123
1871.01 124
1871.11 124
1871.21 122
1871.31 120
1871.41 117
1871.51 114
1871.61 113
1871.71 112
1871.81 114
1871.90 115
1872.00 117
1872.10 118
1872.20 118
1872.30 116
1872.40 112
1872.50 108
1872.60 103
1872.70 99
1872.80 96
1872.90 93
1873.00 91
1873.10 89
1873.19 86
1873.29 84
1873.39 81
1873.49 78
1873.59 75
1873.69 70
1873.79 65
1873.89 58
1873.99 50
1874.09 40
1874.19 31
1874.29 23
1874.39 16
1874.48 11
1874.58 8
1874.68 6
1874.78 3
1874.88 0
1874.98 0
1875.08 0
1875.18 0
1875.28 0
1875.38 0
1875.48 0
1875.58 0
1875.68 6
1875.78 14
1875.87 23
1875.97 31
1876.07 38
1876.17 45
1876.27 52
1876.37 59
1876.47 66
1876.57 72
1876.67 76
1876.77 78
1876.87 78
1876.97 74
1877.07 68
1877.17 60
1877.26 51
1877.36 43
1877.46 36
1877.56 31
1877.66 27
1877.76 25
1877.86 25
1877.96 26
1878.06 30
1878.16 35
1878.26 44
1878.36 54
1878.46 65
1878.56 77
1878.66 87
1878.76 94
1878.85 99
1878.95 101
1879.05 101
1879.15 101
1879.25 101
1879.35 102
1879.45 105
1879.55 108
1879.65 112
1879.75 115
1879.85 116
1879.95 115
1880.05 111
1880.15 104
1880.25 94
1880.35 83
1880.44 71
1880.54 59
1880.64 49
1880.74 42
1880.84 38
1880.94 35
1881.04 34
1881.14 33
1881.24 31
1881.34 29
1881.44 26
1881.54 22
1881.64 18
1881.74 15
1881.84 13
1881.94 13
1882.04 14
1882.14 17
1882.23 22
1882.33 29
1882.43 35
1882.53 41
1882.63 46
1882.73 47
1882.83 45
1882.93 39
1883.03 30
1883.13 20
1883.23 10
1883.33 1
1883.43 0
1883.53 0
1883.63 0
1883.73 0
1883.83 0
1883.93 6
1884.03 13
1884.13 20
1884.22 26
1884.32 29
1884.42 31
1884.52 31
1884.62 30
1884.72 28
1884.82 27
1884.92 26
1885.02 26
1885.12 27
1885.22 28
1885.32 30
1885.42 32
1885.52 34
1885.62 37
1885.72 39
1885.82 41
1885.92 43
1886.02 43
1886.12 44
1886.22 43
1886.32 41
1886.41 39
1886.51 38
1886.61 37
1886.71 37
1886.81 37
1886.91 38
1887.01 39
1887.11 39
1887.21 39
1887.31 39
1887.41 40
1887.51 42
1887.61 47
1887.71 53
1887.81 61
1887.91 69
1888.01 76
1888.11 82
1888.21 85
1888.31 86
1888.41 85
1888.51 83
1888.61 82
1888.71 80
1888.81 77
1888.90 73
1889.00 67
1889.10 57
1889.20 45
1889.30 30
1889.40 15
1889.50 2
1889.60 0
1889.70 0
1889.80 0
1889.90 0
1890.00 0
1890.10 0
1890.20 0
1890.30 1
1890.40 6
1890.50 10
1890.60 13
1890.70 16
1890.80 18
1890.90 20
1891.00 21
1891.10 22
1891.20 25
1891.30 27
1891.40 30
1891.50 34
1891.60 36
1891.70 38
1891.80 38
1891.90 37
1891.99 35
1892.09 31
1892.19 27
1892.29 22
1892.39 16
1892.49 10
1892.59 5
1892.69 1
1892.79 0
1892.89 0
1892.99 4
1893.09 10
1893.19 19
1893.29 29
1893.39 39
1893.49 47
1893.59 53
1893.69 58
1893.79 61
1893.89 64
1893.99 66
1894.09 69
1894.19 73
1894.29 78
1894.39 83
1894.49 88
1894.59 93
1894.69 97
1894.79 101
1894.89 105
1894.99 109
1895.09 112
1895.19 115
1895.29 116
1895.39 114
1895.49 109
1895.59 102
1895.69 92
1895.79 82
1895.89 73
1895.99 67
1896.09 65
1896.19 66
1896.29 69
1896.39 74
1896.48 79
1896.58 82
1896.68 83
1896.78 82
1896.88 80
1896.98 78
1897.08 77
1897.18 76
1897.28 78
1897.38 81
1897.48 85
1897.58 90
1897.68 94
1897.78 99
1897.88 104
1897.98 108
1898.08 114
1898.18 120
1898.28 127
1898.38 134
1898.48 140
1898.58 144
1898.68 145
1898.78 143
1898.88 138
1898.98 130
1899.08 121
1899.18 112
1899.28 103
1899.38 96
1899.48 89
1899.58 84
1899.68 80
1899.78 77
1899.88 75
1899.98 74
1900.08 74
1900.18 75
1900.28 77
1900.38 78
1900.48 79
1900.58 79
1900.68 79
1900.78 78
1900.88 76
1900.98 72
1901.08 68
1901.18 64
1901.28 59
1901.38 55
1901.48 53
1901.58 53
1901.68 55
1901.78 57
1901.88 60
1901.98 60
1902.08 58
1902.18 54
1902.28 47
1902.38 41
1902.48 37
1902.58 36
1902.68 38
1902.78 44
1902.88 51
1902.98 58
1903.08 64
1903.18 67
1903.28 68
1903.38 67
1903.48 66
1903.58 65
1903.68 66
1903.78 67
1903.88 67
1903.98 65
1904.08 60
1904.18 52
1904.28 42
1904.38 31
1904.48 22
1904.58 15
1904.68 13
1904.78 16
1904.88 22
1904.98 31
1905.08 41
1905.18 50
1905.28 57
1905.38 61
1905.48 61
1905.58 60
1905.68 56
1905.78 52
1905.88 49
1905.98 48
1906.08 47
1906.18 48
1906.28 49
1906.38 49
1906.48 49
1906.58 48
1906.68 47
1906.78 46
1906.88 45
1906.98 43
1907.08 40
1907.18 37
1907.28 32
1907.38 26
1907.48 19
1907.58 12
1907.68 7
1907.78 2
1907.88 0
1907.98 0
1908.08 3
1908.18 8
1908.28 16
1908.38 25
1908.48 35
1908.58 45
1908.68 52
1908.79 55
1908.89 55
1908.99 50
1909.09 44
1909.19 37
1909.29 30
1909.39 25
1909.49 22
1909.59 20
1909.69 21
1909.79 23
1909.89 26
1909.99 30
1910.09 34
1910.19 38
1910.29 42
1910.39 45
1910.49 47
1910.59 48
1910.69 48
1910.79 48
1910.89 47
1910.99 46
1911.09 44
1911.19 43
1911.29 40
1911.39 37
1911.49 32
1911.59 27
1911.69 22
1911.79 16
1911.89 11
1911.99 7
1912.09 3
1912.19 0
1912.29 0
1912.39 0
1912.49 0
1912.59 1
1912.69 4
1912.79 8
1912.89 12
1912.99 16
1913.09 19
1913.19 20
1913.30 19
1913.40 17
1913.50 15
1913.60 13
1913.70 13
1913.80 13
1913.90 16
1914.00 19
1914.10 21
1914.20 22
1914.30 21
1914.40 19
1914.50 16
1914.60 14
1914.70 13
1914.80 15
1914.90 19
1915.00 24
1915.10 31
1915.20 37
1915.30 43
1915.40 46
1915.50 48
1915.60 47
1915.70 45
1915.80 41
1915.90 36
1916.00 31
1916.10 26
1916.20 21
1916.30 17
1916.41 15
1916.51 12
1916.61 10
1916.71 7
1916.81 3
1916.91 0
1917.01 0
1917.11 0
1917.21 0
1917.31 0
1917.41 0
1917.51 0
1917.61 0
1917.71 5
1917.81 12
1917.91 19
1918.01 25
1918.11 29
1918.21 32
1918.31 33
1918.41 35
1918.51 36
1918.61 37
1918.71 38
1918.81 39
1918.91 38
1919.02 37
1919.12 34
1919.22 30
1919.32 24
1919.42 19
1919.52 14
1919.62 11
1919.72 10
1919.82 11
1919.92 14
1920.02 18
1920.12 21
1920.22 24
1920.32 25
1920.42 24
1920.52 21
1920.62 18
1920.72 14
1920.82 10
1920.92 7
1921.02 3
1921.13 1
1921.23 0
1921.33 0
1921.43 0
1921.53 0
1921.63 2
1921.73 6
1921.83 9
1921.93 12
1922.03 15
1922.13 17
1922.23 17
1922.33 17
1922.43 15
1922.53 14
1922.63 11
1922.73 9
1922.83 7
1922.93 5
1923.03 4
1923.14 2
1923.24 0
1923.34 0
1923.44 0
1923.54 0
1923.64 0
1923.74 4
1923.84 9
1923.94 15
1924.04 20
1924.14 23
1924.24 24
1924.34 23
1924.44 20
1924.54 17
1924.64 14
1924.74 12
1924.84 12
1924.95 15
1925.05 20
1925.15 27
1925.25 35
1925.35 43
1925.45 50
1925.55 54
1925.65 55
1925.75 52
1925.85 46
1925.95 37
1926.05 26
1926.15 16
1926.25 6
1926.35 0
1926.45 0
1926.56 0
1926.66 0
1926.76 0
1926.86 0
1926.96 1
1927.06 7
1927.16 14
1927.26 23
1927.36 32
1927.46 41
1927.56 49
1927.66 57
1927.76 63
1927.86 68
1927.96 71
1928.06 73
1928.17 73
1928.27 72
1928.37 71
1928.47 69
1928.57 68
1928.67 67
1928.77 67
1928.87 67
1928.97 66
1929.07 65
1929.17 63
1929.27 59
1929.37 53
1929.47 46
1929.58 37
1929.68 27
1929.78 17
1929.88 7
1929.98 0
1930.08 0
1930.18 0
1930.28 0
1930.38 0
1930.48 0
1930.58 0
1930.68 0
1930.78 1
1930.88 8
1930.99 15
1931.09 21
1931.19 27
1931.29 33
1931.39 38
1931.49 42
1931.59 45
1931.69 49
1931.79 53
1931.89 57
1931.99 62
1932.09 67
1932.19 74
1932.30 82
1932.40 88
1932.50 94
1932.60 98
1932.70 100
1932.80 98
1932.90 93
1933.00 86
1933.10 76
1933.20 67
1933.30 59
1933.40 53
1933.50 50
1933.61 51
1933.71 54
1933.81 58
1933.91 63
1934.01 65
1934.11 66
1934.21 66
1934.31 64
1934.41 62
1934.51 60
1934.61 59
1934.71 59
1934.82 58
1934.92 57
1935.02 55
1935.12 51
1935.22 45
1935.32 38
1935.42 31
1935.52 25
1935.62 20
1935.72 17
1935.82 15
1935.92 13
1936.03 13
1936.13 14
1936.23 15
1936.33 18
1936.43 22
1936.53 28
1936.63 33
1936.73 38
1936.83 41
1936.93 42
1937.03 40
1937.14 35
1937.24 28
1937.34 21
1937.44 15
1937.54 11
1937.64 8
1937.74 8
1937.84 10
1937.94 13
1938.04 16
1938.14 19
1938.25 21
1938.35 21
1938.45 20
1938.55 17
1938.65 14
1938.75 11
1938.85 8
1938.95 6
1939.05 5
1939.15 5
1939.26 5
1939.36 6
1939.46 6
1939.56 6
1939.66 5
1939.76 4
1939.86 3
1939.96 2
1940.06 4
1940.16 6
1940.26 11
1940.37 17
1940.47 23
1940.57 29
1940.67 33
1940.77 33
1940.87 31
1940.97 25
1941.07 16
1941.17 7
1941.27 0
1941.38 0
1941.48 0
1941.58 0
1941.68 0
1941.78 0
1941.88 4
1941.98 12
1942.08 19
1942.18 26
1942.29 33
1942.39 40
1942.49 47
1942.59 56
1942.69 64
1942.79 72
1942.89 78
1942.99 82
1943.09 83
1943.19 82
1943.30 81
1943.40 80
1943.50 82
1943.60 87
1943.70 96
1943.80 108
1943.90 121
1944.00 133
1944.10 142
1944.21 148
1944.31 148
1944.41 144
1944.51 135
1944.61 123
1944.71 108
1944.81 93
1944.91 77
1945.01 61
1945.12 46
1945.22 33
1945.32 23
1945.42 16
1945.52 13
1945.62 15
1945.72 20
1945.82 29
1945.92 40
1946.03 51
1946.13 63
1946.23 73
1946.33 81
1946.43 87
1946.53 92
1946.63 95
1946.73 98
1946.83 100
1946.94 102
1947.04 103
1947.14 105
1947.24 107
1947.34 109
1947.44 110
1947.54 112
1947.64 114
1947.74 115
1947.85 116
1947.95 118
1948.05 120
1948.15 122
1948.25 123
1948.35 123
1948.45 121
1948.55 118
1948.66 112
1948.76 105
1948.86 97
1948.96 89
1949.06 81
1949.16 76
1949.26 72
1949.36 70
1949.47 71
1949.57 74
1949.67 78
1949.77 83
1949.87 87
1949.97 90
1950.07 92
1950.17 93
1950.28 92
1950.38 89
1950.48 85
1950.58 81
1950.68 75
1950.78 69
1950.88 63
1950.98 58
1951.09 52
1951.19 47
1951.29 42
1951.39 36
1951.49 32
1951.59 28
1951.69 25
1951.79 23
1951.90 23
1952.00 24
1952.10 25
1952.20 27
1952.30 30
1952.40 33
1952.50 36
1952.60 40
1952.71 45
1952.81 50
1952.91 54
1953.01 58
1953.11 62
1953.21 66
1953.31 70
1953.42 74
1953.52 79
1953.62 84
1953.72 88
1953.82 91
1953.92 93
1954.02 93
1954.12 92
1954.23 90
1954.33 86
1954.43 82
1954.53 77
1954.63 71
1954.73 65
1954.83 59
1954.94 54
1955.04 50
1955.14 47
1955.24 44
1955.34 42
1955.44 40
1955.54 39
1955.65 38
1955.75 39
1955.85 41
1955.95 46
1956.05 53
1956.15 63
1956.25 72
1956.35 81
1956.46 87
1956.56 90
1956.66 88
1956.76 82
1956.86 74
1956.96 64
1957.06 55
1957.17 48
1957.27 42
1957.37 39
1957.47 39
1957.57 40
1957.67 43
1957.77 45
1957.88 49
1957.98 52
1958.08 55
1958.18 57
1958.28 59
1958.38 62
1958.48 65
1958.59 68
1958.69 72
1958.79 75
1958.89 78
1958.99 79
1959.09 78
1959.20 74
1959.30 68
1959.40 60
1959.50 51
1959.60 42
1959.70 32
1959.80 24
1959.91 17
1960.01 11
1960.11 6
1960.21 1
1960.31 0
1960.41 0
1960.51 0
1960.62 0
1960.72 0
1960.82 0
1960.92 0
1961.02 2
1961.12 7
1961.23 11
1961.33 13
1961.43 14
1961.53 14
1961.63 15
1961.73 17
1961.83 21
1961.94 26
1962.04 33
1962.14 40
1962.24 48
1962.34 56
1962.44 63
1962.55 70
1962.65 75
1962.75 79
1962.85 80
1962.95 80
1963.05 78
1963.15 75
1963.26 72
1963.36 68
1963.46 64
1963.56 60
1963.66 57
1963.76 53
1963.87 48
1963.97 44
1964.07 41
1964.17 39
1964.27 40
1964.37 42
1964.48 47
1964.58 53
1964.68 59
1964.78 65
1964.88 71
1964.98 77
1965.09 82
1965.19 88
1965.29 94
1965.39 100
1965.49 106
1965.59 111
1965.70 115
1965.80 117
1965.90 118
1966.00 118
1966.10 118
1966.20 118
1966.30 119
1966.41 121
1966.51 124
1966.61 127
1966.71 131
1966.81 134
1966.92 137
1967.02 138
1967.12 136
1967.22 132
1967.32 125
1967.42 115
1967.53 105
1967.63 94
1967.73 84
1967.83 76
1967.93 69
1968.03 64
1968.14 59
1968.24 55
1968.34 51
1968.44 48
1968.54 46
1968.64 45
1968.75 47
1968.85 50
1968.95 55
1969.05 62
1969.15 69
1969.25 76
1969.36 81
1969.46 84
1969.56 85
1969.66 84
1969.76 82
1969.86 79
1969.97 77
1970.07 76
1970.17 78
1970.27 82
1970.37 90
1970.48 98
1970.58 107
1970.68 114
1970.78 117
1970.88 116
1970.98 112
1971.09 105
1971.19 97
1971.29 89
1971.39 81
1971.49 73
1971.59 64
1971.70 54
1971.80 41
1971.90 27
1972.00 12
1972.10 0
1972.21 0
1972.31 0
1972.41 0
1972.51 0
1972.61 0
1972.71 0
1972.82 0
1972.92 4
1973.02 11
1973.12 16
1973.22 22
1973.33 27
1973.43 32
1973.53 38
1973.63 45
1973.73 51
1973.84 55
1973.94 58
1974.04 57
1974.14 55
1974.24 51
1974.34 48
1974.45 47
1974.55 49
1974.65 53
1974.75 60
1974.85 67
1974.96 74
1975.06 78
1975.16 79
1975.26 78
1975.36 74
1975.47 68
1975.57 61
1975.67 53
1975.77 45
1975.87 36
1975.97 29
1976.08 22
1976.18 18
1976.28 17
1976.38 20
1976.48 26
1976.59 34
1976.69 44
1976.79 53
1976.89 60
1976.99 63
1977.10 63
1977.20 59
1977.30 53
1977.40 47
1977.50 41
1977.61 37
1977.71 33
1977.81 31
1977.91 28
1978.01 25
1978.12 21
1978.22 16
1978.32 11
1978.42 7
1978.52 4
1978.63 4
1978.73 6
1978.83 10
1978.93 17
1979.03 25
1979.14 35
1979.24 45
1979.34 55
1979.44 65
1979.54 74
1979.65 81
1979.75 86
1979.85 88
1979.95 88
1980.05 86
1980.16 82
1980.26 77
1980.36 70
1980.46 63
1980.56 57
1980.67 51
1980.77 46
1980.87 43
1980.97 41
1981.07 39
1981.18 37
1981.28 34
1981.38 32
1981.48 29
1981.58 26
1981.69 24
1981.79 23
1981.89 23
1981.99 22
1982.09 21
1982.20 20
1982.30 19
1982.40 19
1982.50 19
1982.60 20
1982.71 22
1982.81 24
1982.91 26
1983.01 27
1983.11 28
1983.22 28
1983.32 27
1983.42 27
1983.52 28
1983.63 30
1983.73 33
1983.83 37
1983.93 43
1984.03 50
1984.14 58
1984.24 67
1984.34 75
1984.44 82
1984.54 86
1984.65 87
1984.75 84
1984.85 77
1984.95 66
1985.06 53
1985.16 39
1985.26 25
1985.36 12
1985.46 1
1985.57 0
1985.67 0
1985.77 0
1985.87 0
1985.97 3
1986.08 11
1986.18 19
1986.28 27
1986.38 34
1986.49 40
1986.59 45
1986.69 49
1986.79 52
1986.89 53
1987.00 52
1987.10 50
1987.20 46
1987.30 42
1987.41 38
1987.51 35
1987.61 32
1987.71 32
1987.81 32
1987.92 32
1988.02 34
1988.12 35
1988.22 36
1988.33 36
1988.43 35
1988.53 33
1988.63 29
1988.73 25
1988.84 20
1988.94 14
1989.04 9
1989.14 6
1989.25 4
1989.35 5
1989.45 8
1989.55 14
1989.65 20
1989.76 28
1989.86 34
1989.96 40
1990.06 44
1990.17 48
1990.27 51
1990.37 55
1990.47 60
1990.57 66
1990.68 73
1990.78 80
1990.88 85
1990.98 87
1991.09 85
1991.19 80
1991.29 72
1991.39 62
1991.50 52
1991.60 43
1991.70 37
1991.80 33
1991.90 32
1992.01 34
1992.11 38
1992.21 44
1992.31 50
1992.42 55
1992.52 59
1992.62 61
1992.72 60
1992.83 57
1992.93 51
1993.03 45
1993.13 39
1993.24 34
1993.34 31
1993.44 31
1993.54 35
1993.64 43
1993.75 54
1993.85 67
1993.95 80
1994.05 92
1994.16 103
1994.26 110
1994.36 112
1994.46 110
1994.57 103
1994.67 94
1994.77 82
1994.87 69
1994.98 58
1995.08 48
1995.18 42
1995.28 38
1995.39 38
1995.49 41
1995.59 47
1995.69 55
1995.79 65
1995.90 75
1996.00 84
1996.10 92
1996.20 98
1996.31 102
1996.41 104
1996.51 105
1996.61 106
1996.72 106
1996.82 108
1996.92 110
1997.02 111
1997.13 112
1997.23 111
1997.33 107
1997.43 100
1997.54 92
1997.64 82
1997.74 71
1997.84 62
1997.95 54
1998.05 48
1998.15 43
1998.25 39
1998.36 35
1998.46 32
1998.56 28
1998.66 26
1998.77 24
1998.87 23
1998.97 23
1999.07 23
1999.18 24
1999.28 25
1999.38 27
1999.48 30
1999.59 34
1999.69 39
1999.79 44
1999.89 51
2000.00 57
2000.10 63
2000.20 68
2000.30 72
2000.41 74
2000.51 75
2000.61 72
2000.71 67
2000.82 58
2000.92 46
2001.02 33
2001.12 18
2001.23 5
2001.33 0
2001.43 0
2001.53 0
2001.64 0
2001.74 0
2001.84 4
2001.94 11
2002.05 15
2002.15 17
2002.25 17
2002.36 16
2002.46 12
2002.56 8
2002.66 3
2002.77 0
2002.87 0
2002.97 0
2003.07 0
2003.18 0
2003.28 0
2003.38 0
2003.48 0
2003.59 2
2003.69 11
2003.79 22
2003.89 33
2004.00 43
2004.10 52
2004.20 59
2004.30 64
2004.41 67
2004.51 68
2004.61 70
2004.72 72
2004.82 77
2004.92 83
2005.02 90
2005.13 98
2005.23 105
2005.33 110
2005.43 112
2005.54 111
2005.64 107
2005.74 99
2005.84 90
2005.95 79
2006.05 69
2006.15 61
2006.26 55
2006.36 51
2006.46 51
2006.56 53
2006.67 57
2006.77 62
2006.87 68
2006.97 75
2007.08 81
2007.18 86
2007.28 90
2007.39 93
2007.49 93
2007.59 91
2007.69 87
2007.80 80
2007.90 72
2008.00 64
2008.10 56
2008.21 50
2008.31 46
2008.41 46
2008.52 48
2008.62 53
2008.72 58
2008.82 63
2008.93 67
2009.03 69
2009.13 68
2009.23 66
2009.34 62
2009.44 57
2009.54 52
2009.65 47
2009.75 42
2009.85 38
2009.95 34
2010.06 32
2010.16 31
2010.26 31
2010.37 33
2010.47 36
2010.57 40
2010.67 45
2010.78 50
2010.88 54
2010.98 58
2011.08 62
2011.19 64
2011.29 66
2011.39 67
2011.50 65
2011.60 60
2011.70 54
2011.80 46
2011.91 37
2012.01 30
2012.11 24
2012.22 21
2012.32 21
2012.42 21
2012.52 22
2012.63 23
2012.73 23
2012.83 23
2012.94 22
2013.04 21
2013.14 22
2013.24 24
2013.35 27
2013.45 31
2013.55 34
2013.66 36
2013.76 37
2013.86 37
2013.96 35
2014.07 32
2014.17 30
2014.27 27
2014.38 24
2014.48 20
2014.58 17
2014.68 13
2014.79 9
2014.89 5
2014.99 2
2015.10 0
2015.20 0
2015.30 0
2015.41 2
2015.51 6
2015.61 11
2015.71 16
2015.82 22
2015.92 26
2016.02 28
2016.13 28
2016.23 27
2016.33 24
2016.43 22
2016.54 19
2016.64 18
2016.74 17
2016.85 17
2016.95 17
2017.05 16
2017.16 15
2017.26 14
2017.36 13
2017.46 11
2017.57 10
2017.67 8
2017.77 5
2017.88 2
2017.98 0
2018.08 0
2018.19 0
2018.29 0
2018.39 0
2018.49 0
2018.60 0
2018.70 0
2018.80 7
2018.91 16
2019.01 24
2019.11 30
2019.22 34
2019.32 35
2019.42 33
2019.52 29
2019.63 23
2019.73 16
2019.83 10
2019.94 5
2020.04 0
2020.14 0
2020.25 0
2020.35 0
2020.45 0
2020.55 1
2020.66 6
2020.76 12
2020.86 20
2020.97 29
2021.07 37
2021.17 44
2021.28 48
2021.38 49
2021.48 48
2021.59 45
2021.69 43
2021.79 42
2021.89 43
2022.00 48
2022.10 55
2022.20 63
2022.31 71
2022.41 75
2022.51 76
2022.62 73
2022.72 66
2022.82 58
2022.93 49
2023.03 43
2023.13 38
2023.24 36
2023.34 36
2023.44 36
2023.54 37
2023.65 37
2023.75 37
2023.85 37
2023.96 37
2024.06 36
2024.16 36
2024.27 35
2024.37 33
2024.47 31
2024.58 30
2024.68 30
2024.78 29
2024.89 30
2024.99 30
2025.09 30
2025.19 30
2025.30 29
2025.40 29
2025.50 28
2025.61 29
2025.71 30
2025.81 31
2025.92 33
2026.02 34
2026.12 36
2026.23 38
2026.33 39
2026.43 41
2026.54 42
2026.64 42
2026.74 42
2026.85 41
2026.95 41
2027.05 42
2027.16 44
2027.26 47
2027.36 51
2027.47 54
2027.57 56
2027.67 55
2027.78 50
2027.88 43
2027.98 34
2028.08 27
2028.19 22
2028.29 22
2028.39 25
2028.50 32
2028.60 41
2028.70 51
2028.81 59
2028.91 67
2029.01 74
2029.12 80
2029.22 87
2029.32 93
2029.43 98
2029.53 103
2029.63 106
2029.74 108
2029.84 110
2029.94 112
2030.05 113
2030.15 114
2030.25 114
2030.36 113
2030.46 110
2030.56 103
2030.67 94
2030.77 84
2030.87 73
2030.98 63
2031.08 55
2031.18 51
2031.29 52
2031.39 57
2031.49 65
2031.60 74
2031.70 82
2031.80 89
2031.91 94
2032.01 97
2032.11 97
2032.22 96
2032.32 93
2032.42 89
2032.53 83
2032.63 75
2032.73 64
2032.84 52
2032.94 40
2033.04 27
2033.15 16
2033.25 7
2033.35 0
2033.46 0
2033.56 0
2033.66 0
2033.77 3
2033.87 11
2033.97 21
2034.08 31
2034.18 42
2034.28 53
2034.39 62
2034.49 69
2034.59 74
2034.70 74
2034.80 72
2034.90 66
2035.01 59
2035.11 52
2035.22 45
2035.32 41
2035.42 40
2035.53 40
2035.63 41
2035.73 42
2035.84 40
2035.94 35
2036.04 28
2036.15 20
2036.25 13
2036.35 8
2036.46 4
2036.56 3
2036.66 4
2036.77 5
2036.87 5
2036.97 4
2037.08 3
2037.18 3
2037.28 5
2037.39 10
2037.49 18
2037.59 29
2037.70 42
2037.80 55
2037.91 66
2038.01 74
2038.11 78
2038.22 78
2038.32 76
2038.42 71
2038.53 67
2038.63 63
2038.73 60
2038.84 57
2038.94 53
2039.04 49
2039.15 43
2039.25 36
2039.35 29
2039.46 23
2039.56 19
2039.66 17
2039.77 19
2039.87 22
2039.98 26
2040.08 31
2040.18 34
2040.29 36
2040.39 35
2040.49 33
2040.60 29
2040.70 25
2040.80 20
2040.91 16
2041.01 12
2041.11 9
2041.22 9
2041.32 10
2041.43 13
2041.53 17
2041.63 22
2041.74 27
2041.84 31
2041.94 35
2042.05 38
2042.15 39
2042.25 40
2042.36 39
2042.46 36
2042.57 30
2042.67 22
2042.77 14
2042.88 5
2042.98 0
2043.08 0
2043.19 0
2043.29 0
2043.39 1
2043.50 7
2043.60 13
2043.71 20
2043.81 25
2043.91 31
2044.02 36
2044.12 40
2044.22 43
2044.33 44
2044.43 41
2044.53 34
2044.64 23
2044.74 9
2044.85 0
2044.95 0
2045.05 0
2045.16 0
2045.26 0
2045.36 0
2045.47 0
2045.57 0
2045.67 8
2045.78 23
2045.88 38
2045.99 51
2046.09 63
2046.19 73
2046.30 79
2046.40 82
2046.50 80
2046.61 76
2046.71 69
2046.82 62
2046.92 55
2047.02 50
2047.13 48
2047.23 48
2047.33 50
2047.44 52
2047.54 55
2047.65 57
2047.75 59
2047.85 59
2047.96 60
2048.06 60
2048.16 60
2048.27 60
2048.37 59
2048.48 56
2048.58 53
2048.68 48
2048.79 41
2048.89 33
2048.99 24
2049.10 14
2049.20 4
2049.31 0
2049.41 0
2049.51 0
2049.62 0
2049.72 0
2049.82 0
2049.93 0
2050.03 7
2050.14 16
2050.24 24
2050.34 32
2050.45 40
2050.55 48
2050.66 56
2050.76 64
2050.86 72
2050.97 79
2051.07 84
2051.17 87
2051.28 88
2051.38 87
2051.49 84
2051.59 80
2051.69 75
2051.80 69
2051.90 62
2052.00 56
2052.11 51
2052.21 48
2052.32 46
2052.42 46
2052.52 46
2052.63 46
2052.73 45
2052.84 43
2052.94 39
2053.04 34
2053.15 29
2053.25 23
2053.36 18
2053.46 14
2053.56 11
2053.67 10
2053.77 9
2053.87 10
2053.98 11
2054.08 12
2054.19 15
2054.29 20
2054.39 26
2054.50 35
2054.60 46
2054.71 59
2054.81 72
2054.91 84
2055.02 94
2055.12 101
2055.23 103
2055.33 100
2055.43 95
2055.54 86
2055.64 76
2055.75 64
2055.85 52
2055.95 41
2056.06 31
2056.16 23
2056.27 18
2056.37 17
2056.47 18
2056.58 21
2056.68 23
2056.79 23
2056.89 21
2056.99 17
2057.10 10
2057.20 3
2057.30 0
2057.41 0
2057.51 0
2057.62 0
2057.72 0
2057.82 0
2057.93 0
2058.03 0
2058.14 1
2058.24 7
2058.34 14
2058.45 20
2058.55 26
2058.66 32
2058.76 38
2058.87 44
2058.97 50
2059.07 57
2059.18 63
2059.28 67
2059.39 68
2059.49 66
2059.59 62
2059.70 56
2059.80 49
2059.91 43
2060.01 38
2060.11 33
2060.22 28
2060.32 23
2060.43 18
2060.53 13
2060.63 8
2060.74 5
2060.84 3
2060.95 3
2061.05 4
2061.15 5
2061.26 4
2061.36 3
2061.47 0
2061.57 0
2061.67 0
2061.78 0
2061.88 0
2061.99 2
2062.09 6
2062.20 10
2062.30 14
2062.40 19
2062.51 25
2062.61 32
2062.72 40
2062.82 49
2062.92 58
2063.03 66
2063.13 73
2063.24 78
2063.34 82
2063.44 85
2063.55 88
2063.65 92
2063.76 96
2063.86 100
2063.97 104
2064.07 106
2064.17 107
2064.28 107
2064.38 107
2064.49 107
2064.59 108
2064.69 108
2064.80 108
2064.90 107
2065.01 103
2065.11 97
2065.22 88
2065.32 78
2065.42 67
2065.53 58
2065.63 51
2065.74 47
2065.84 48
2065.95 51
2066.05 55
2066.15 60
2066.26 65
2066.36 67
2066.47 67
2066.57 65
2066.67 61
2066.78 56
2066.88 52
2066.99 48
2067.09 45
2067.20 43
2067.30 44
2067.40 46
2067.51 50
2067.61 55
2067.72 60
2067.82 64
2067.93 67
2068.03 68
2068.13 67
2068.24 66
2068.34 63
2068.45 60
2068.55 58
2068.66 56
2068.76 55
2068.86 55
2068.97 57
2069.07 59
2069.18 61
2069.28 65
2069.39 69
2069.49 73
2069.59 77
2069.70 81
2069.80 84
2069.91 87
2070.01 89
2070.12 88
2070.22 84
2070.32 78
2070.43 69
2070.53 58
2070.64 46
2070.74 37
2070.85 30
2070.95 29
2071.05 32
2071.16 39
2071.26 48
2071.37 56
2071.47 62
2071.58 63
2071.68 61
2071.78 58
2071.89 54
2071.99 51
2072.10 51
2072.20 54
2072.31 57
2072.41 59
2072.52 59
2072.62 54
2072.72 46
2072.83 34
2072.93 21
2073.04 9
2073.14 0
2073.25 0
2073.35 0
2073.45 0
2073.56 0
2073.66 0
2073.77 0
2073.87 3
2073.98 8
2074.08 13
2074.19 17
2074.29 21
2074.39 24
2074.50 26
2074.60 27
2074.71 26
2074.81 25
2074.92 25
2075.02 26
2075.13 28
2075.23 32
2075.33 36
2075.44 40
2075.54 44
2075.65 49
2075.75 53
2075.86 58
2075.96 62
2076.07 66
2076.17 70
2076.27 72
2076.38 72
2076.48 70
2076.59 65
2076.69 58
2076.80 49
2076.90 41
2077.01 34
2077.11 30
2077.21 30
2077.32 35
2077.42 42
2077.53 51
2077.63 59
2077.74 66
2077.84 69
2077.95 69
2078.05 67
2078.16 63
2078.26 58
2078.36 54
2078.47 51
2078.57 51
2078.68 52
2078.78 54
2078.89 57
2078.99 59
2079.10 60
2079.20 58
2079.30 55
2079.41 49
2079.51 43
2079.62 35
2079.72 27
2079.83 21
2079.93 15
2080.04 11
2080.14 10
2080.25 12
2080.35 15
2080.46 20
2080.56 24
2080.66 27
2080.77 27
2080.87 24
2080.98 17
2081.08 8
2081.19 0
2081.29 0
2081.40 0
2081.50 0
2081.61 0
2081.71 5
2081.81 17
2081.92 29
2082.02 39
2082.13 46
2082.23 48
2082.34 46
2082.44 39
2082.55 30
2082.65 21
2082.76 13
2082.86 7
2082.97 6
2083.07 7
2083.17 12
2083.28 19
2083.38 26
2083.49 33
2083.59 39
2083.70 43
2083.80 44
2083.91 43
2084.01 38
2084.12 31
2084.22 21
2084.33 11
2084.43 1
2084.54 0
2084.64 0
2084.74 0
2084.85 0
2084.95 0
2085.06 0
2085.16 0
2085.27 2
2085.37 8
2085.48 14
2085.58 18
2085.69 20
2085.79 20
2085.90 19
2086.00 18
2086.11 19
2086.21 22
2086.32 29
2086.42 38
2086.52 50
2086.63 62
2086.73 72
2086.84 79
2086.94 82
2087.05 82
2087.15 78
2087.26 74
2087.36 69
2087.47 66
2087.57 64
2087.68 64
2087.78 64
2087.89 64
2087.99 62
2088.10 59
2088.20 54
2088.31 49
2088.41 43
2088.51 39
2088.62 37
2088.72 36
2088.83 35
2088.93 36
2089.04 36
2089.14 36
2089.25 35
2089.35 34
2089.46 32
2089.56 29
2089.67 26
2089.77 22
2089.88 18
2089.98 15
2090.09 12
2090.19 12
2090.30 13
2090.40 16
2090.51 21
2090.61 27
2090.72 34
2090.82 42
2090.93 49
2091.03 56
2091.14 63
2091.24 70
2091.34 77
2091.45 83
2091.55 88
2091.66 92
2091.76 94
2091.87 94
2091.97 93
2092.08 91
2092.18 90
2092.29 90
2092.39 90
2092.50 91
2092.60 93
2092.71 93
2092.81 92
2092.92 90
2093.02 88
2093.13 85
2093.23 83
2093.34 81
2093.44 79
2093.55 76
2093.65 71
2093.76 65
2093.86 57
2093.97 48
2094.07 41
2094.18 35
2094.28 34
2094.39 36
2094.49 43
2094.60 51
2094.70 60
2094.81 67
2094.91 72
2095.02 74
2095.12 73
2095.23 70
2095.33 68
2095.44 66
2095.54 65
2095.65 63
2095.75 61
2095.86 57
2095.96 51
2096.07 43
2096.17 35
2096.28 28
2096.38 24
2096.49 21
2096.59 22
2096.70 25
2096.80 29
2096.91 31
2097.01 33
2097.12 32
2097.22 29
2097.33 27
2097.43 25
2097.54 26
2097.64 30
2097.75 36
2097.85 43
2097.96 51
2098.06 56
2098.17 59
2098.27 58
2098.38 55
2098.48 50
2098.59 46
2098.69 43
2098.80 43
2098.90 45
2099.01 49
2099.11 54
2099.22 61
2099.32 66
2099.43 72
2099.53 76
2099.64 79
2099.74 80
2099.85 80
2099.95 77
2100.06 74
2100.16 70
2100.27 67
2100.37 67
2100.48 70
2100.58 77
2100.69 87
2100.79 98
2100.90 109
2101.00 117
2101.11 120
2101.21 116
2101.32 106
2101.42 91
2101.53 72
2101.63 51
2101.74 30
2101.84 12
2101.95 0
2102.05 0
2102.16 0
2102.26 0
2102.37 0
2102.47 6
2102.58 17
2102.68 27
2102.79 36
2102.89 41
2103.00 44
2103.10 44
2103.21 41
2103.31 36
2103.42 31
2103.52 25
2103.63 19
2103.73 14
2103.84 10
2103.95 6
2104.05 2
2104.16 0
2104.26 0
2104.37 0
2104.47 0
2104.58 0
2104.68 0
2104.79 0
2104.89 0
2105.00 5
2105.10 12
2105.21 19
2105.31 25
2105.42 30
2105.52 34
2105.63 37
2105.73 39
2105.84 41
2105.94 42
2106.05 43
2106.15 44
2106.26 46
2106.36 48
2106.47 51
2106.58 53
2106.68 56
2106.79 57
2106.89 56
2107.00 53
2107.10 49
2107.21 44
2107.31 40
2107.42 39
2107.52 43
2107.63 51
2107.73 63
2107.84 78
2107.94 92
2108.05 105
2108.15 115
2108.26 122
2108.36 126
2108.47 128
2108.57 130
2108.68 133
2108.79 136
2108.89 139
2109.00 143
2109.10 145
2109.21 147
2109.31 147
2109.42 146
2109.52 144
2109.63 142
2109.73 141
2109.84 140
2109.94 140
2110.05 141
2110.15 143
2110.26 143
2110.36 142
2110.47 139
2110.58 133
2110.68 124
2110.79 112
2110.89 97
2111.00 82
2111.10 68
2111.21 55
2111.31 45
2111.42 38
2111.52 34
2111.63 34
2111.73 36
2111.84 40
2111.95 45
2112.05 50
2112.16 55
2112.26 60
2112.37 65
2112.47 70
2112.58 77
2112.68 84
2112.79 94
2112.89 105
2113.00 116
2113.10 127
2113.21 137
2113.31 145
2113.42 150
2113.53 151
2113.63 149
2113.74 144
2113.84 135
2113.95 124
2114.05 111
2114.16 99
2114.26 88
2114.37 81
2114.47 77
2114.58 76
2114.69 77
2114.79 79
2114.90 80
2115.00 81
2115.11 79
2115.21 76
2115.32 72
2115.42 68
2115.53 65
2115.63 61
2115.74 59
2115.85 56
2115.95 55
2116.06 54
2116.16 54
2116.27 55
2116.37 58
2116.48 61
2116.58 64
2116.69 67
2116.79 69
2116.90 70
2117.01 69
2117.11 67
2117.22 64
2117.32 60
2117.43 57
2117.53 54
2117.64 52
2117.74 50
2117.85 48
2117.95 47
2118.06 46
2118.17 44
2118.27 42
2118.38 40
2118.48 39
2118.59 38
2118.69 39
2118.80 41
2118.90 45
2119.01 50
2119.12 58
2119.22 67
2119.33 78
2119.43 88
2119.54 97
2119.64 103
2119.75 107
2119.85 108
2119.96 106
2120.07 103
2120.17 100
2120.28 97
2120.38 93
2120.49 89
2120.59 84
2120.70 79
2120.80 73
2120.91 67
2121.02 63
2121.12 60
2121.23 60
2121.33 61
2121.44 64
2121.54 66
2121.65 69
2121.75 70
2121.86 71
2121.97 69
2122.07 66
2122.18 62
2122.28 57
2122.39 52
2122.49 47
2122.60 43
2122.71 40
2122.81 39
2122.92 39
2123.02 39
2123.13 41
2123.23 43
2123.34 43
2123.44 42
2123.55 39
2123.66 33
2123.76 27
2123.87 19
2123.97 13
2124.08 9
2124.18 7
2124.29 9
2124.40 13
2124.50 20
2124.61 27
2124.71 34
2124.82 39
2124.92 43
2125.03 45
2125.14 46
2125.24 46
2125.35 46
2125.45 46
2125.56 46
2125.66 46
2125.77 45
2125.88 43
2125.98 41
2126.09 38
2126.19 35
2126.30 34
2126.40 34
2126.51 35
2126.62 38
2126.72 40
2126.83 42
2126.93 42
2127.04 41
2127.14 37
2127.25 33
2127.36 28
2127.46 24
2127.57 20
2127.67 19
2127.78 20
2127.88 23
2127.99 29
2128.10 37
2128.20 45
2128.31 54
2128.41 61
2128.52 66
2128.62 69
2128.73 71
2128.84 74
2128.94 77
2129.05 82
2129.15 90
2129.26 100
2129.37 111
2129.47 121
2129.58 130
2129.68 136
2129.79 141
2129.89 145
2130.00 147
2130.11 149
2130.21 151
2130.32 151
2130.42 150
2130.53 146
2130.64 140
2130.74 133
2130.85 124
2130.95 114
2131.06 106
2131.16 100
2131.27 96
2131.38 95
2131.48 97
2131.59 102
2131.69 108
2131.80 116
2131.91 123
2132.01 130
2132.12 136
2132.22 141
2132.33 145
2132.43 149
2132.54 152
2132.65 155
2132.75 158
2132.86 159
2132.96 159
2133.07 155
2133.18 149
2133.28 140
2133.39 130
2133.49 120
2133.60 111
2133.71 104
2133.81 100
2133.92 98
2134.02 96
2134.13 94
2134.23 91
2134.34 87
2134.45 81
2134.55 73
2134.66 66
2134.76 59
2134.87 53
2134.98 49
2135.08 47
2135.19 48
2135.29 50
2135.40 54
2135.51 59
2135.61 64
2135.72 71
2135.82 77
2135.93 82
2136.04 86
2136.14 89
2136.25 89
2136.35 86
2136.46 82
2136.57 76
2136.67 70
2136.78 66
2136.88 65
2136.99 68
2137.10 73
2137.20 80
2137.31 87
2137.41 94
2137.52 98
2137.63 101
2137.73 103
2137.84 103
2137.94 102
2138.05 100
2138.16 97
2138.26 92
2138.37 85
2138.47 76
2138.58 67
2138.69 57
2138.79 47
2138.90 39
2139.00 32
2139.11 26
2139.22 22
2139.32 18
2139.43 16
2139.53 13
2139.64 11
2139.75 10
2139.85 8
2139.96 6
2140.06 5
2140.17 4
2140.28 4
2140.38 5
2140.49 6
2140.59 9
2140.70 12
2140.81 15
2140.91 19
2141.02 22
2141.12 24
2141.23 25
2141.34 25
2141.44 24
2141.55 21
2141.66 19
2141.76 16
2141.87 15
2141.97 16
2142.08 19
2142.19 24
2142.29 30
2142.40 37
2142.50 43
2142.61 47
2142.72 48
2142.82 45
2142.93 39
2143.03 30
2143.14 21
2143.25 13
2143.35 9
2143.46 9
2143.57 15
2143.67 25
2143.78 39
2143.88 55
2143.99 70
2144.10 83
2144.20 93
2144.31 99
2144.41 103
2144.52 104
2144.63 102
2144.73 99
2144.84 95
2144.95 89
2145.05 82
2145.16 75
2145.26 67
2145.37 60
2145.48 54
2145.58 50
2145.69 48
2145.80 48
2145.90 51
2146.01 55
2146.11 59
2146.22 63
2146.33 66
2146.43 67
2146.54 68
2146.64 68
2146.75 69
2146.86 72
2146.96 76
2147.07 81
2147.18 87
2147.28 92
2147.39 95
2147.49 96
2147.60 94
2147.71 92
2147.81 88
2147.92 85
2148.03 83
2148.13 83
2148.24 84
2148.34 86
2148.45 88
2148.56 91
2148.66 94
2148.77 97
2148.88 101
2148.98 105
2149.09 109
2149.19 112
2149.30 114
2149.41 114
2149.51 112
2149.62 107
2149.73 101
2149.83 94
2149.94 86
2150.05 79
2150.15 74
2150.26 69
2150.36 67
2150.47 65
2150.58 65
2150.68 64
2150.79 64
2150.90 63
2151.00 63
2151.11 64
2151.21 66
2151.32 70
2151.43 74
2151.53 78
2151.64 81
2151.75 83
2151.85 83
2151.96 83
2152.07 83
2152.17 85
2152.28 90
2152.38 99
2152.49 110
2152.60 123
2152.70 136
2152.81 147
2152.92 155
2153.02 158
2153.13 157
2153.24 152
2153.34 145
2153.45 137
2153.55 130
2153.66 124
2153.77 121
2153.87 119
2153.98 120
2154.09 121
2154.19 122
2154.30 122
2154.41 122
2154.51 121
2154.62 119
2154.73 116
2154.83 113
2154.94 110
2155.04 107
2155.15 103
2155.26 100
2155.36 96
2155.47 93
2155.58 88
2155.68 83
2155.79 77
2155.90 70
2156.00 63
2156.11 55
2156.22 48
2156.32 41
2156.43 34
2156.53 29
2156.64 24
2156.75 19
2156.85 15
2156.96 11
2157.07 6
2157.17 2
2157.28 0
2157.39 0
2157.49 0
2157.60 0
2157.71 0
2157.81 0
2157.92 0
2158.03 0
2158.13 7
2158.24 17
2158.35 26
2158.45 34
2158.56 40
2158.66 45
2158.77 49
2158.88 53
2158.98 58
2159.09 66
2159.20 76
2159.30 88
2159.41 100
2159.52 111
2159.62 120
2159.73 124
2159.84 124
2159.94 119
2160.05 110
2160.16 99
2160.26 87
2160.37 75
2160.48 64
2160.58 56
2160.69 51
2160.80 48
2160.90 49
2161.01 52
2161.12 56
2161.22 61
2161.33 66
2161.44 70
2161.54 74
2161.65 79
2161.75 84
2161.86 91
2161.97 98
2162.07 103
2162.18 106
2162.29 106
2162.39 103
2162.50 97
2162.61 90
2162.71 84
2162.82 82
2162.93 85
2163.03 92
2163.14 103
2163.25 114
2163.35 125
2163.46 133
2163.57 137
2163.67 137
2163.78 134
2163.89 129
2163.99 121
2164.10 110
2164.21 98
2164.31 83
2164.42 67
2164.53 50
2164.63 33
2164.74 17
2164.85 4
2164.95 0
2165.06 0
2165.17 0
2165.27 0
2165.38 0
2165.49 0
2165.59 0
2165.70 0
2165.81 6
2165.91 11
2166.02 16
2166.13 19
2166.23 20
2166.34 22
2166.45 23
2166.55 25
2166.66 27
2166.77 30
2166.87 34
2166.98 37
2167.09 42
2167.19 46
2167.30 51
2167.41 55
2167.51 58
2167.62 60
2167.73 60
2167.84 59
2167.94 58
2168.05 56
2168.16 56
2168.26 57
2168.37 62
2168.48 68
2168.58 76
2168.69 84
2168.80 93
2168.90 100
2169.01 105
2169.12 109
2169.22 109
2169.33 108
2169.44 104
2169.54 99
2169.65 92
2169.76 85
2169.86 78
2169.97 72
2170.08 67
2170.18 64
2170.29 63
2170.40 65
2170.50 69
2170.61 76
2170.72 85
2170.83 95
2170.93 106
2171.04 115
2171.15 121
2171.25 124
2171.36 122
2171.47 117
2171.57 109
2171.68 100
2171.79 91
2171.89 84
2172.00 79
2172.11 76
2172.21 73
2172.32 71
2172.43 68
2172.53 63
2172.64 56
2172.75 50
2172.86 44
2172.96 40
2173.07 39
2173.18 40
2173.28 43
2173.39 47
2173.50 50
2173.60 51
2173.71 50
2173.82 48
2173.92 44
2174.03 42
2174.14 42
2174.24 46
2174.35 54
2174.46 66
2174.57 82
2174.67 97
2174.78 112
2174.89 123
2174.99 129
2175.10 130
2175.21 124
2175.31 114
2175.42 100
2175.53 85
2175.63 69
2175.74 54
2175.85 43
2175.96 37
2176.06 36
2176.17 41
2176.28 50
2176.38 60
2176.49 71
2176.60 79
2176.70 83
2176.81 82
2176.92 78
2177.03 72
2177.13 65
2177.24 60
2177.35 57
2177.45 56
2177.56 58
2177.67 62
2177.77 67
2177.88 71
2177.99 75
2178.09 79
2178.20 81
2178.31 82
2178.42 80
2178.52 76
2178.63 69
2178.74 61
2178.84 53
2178.95 44
2179.06 37
2179.17 32
2179.27 29
2179.38 29
2179.49 32
2179.59 35
2179.70 39
2179.81 43
2179.91 46
2180.02 47
2180.13 47
2180.24 46
2180.34 45
2180.45 45
2180.56 47
2180.66 49
2180.77 53
2180.88 58
2180.98 63
2181.09 68
2181.20 72
2181.31 75
2181.41 79
2181.52 82
2181.63 84
2181.73 84
2181.84 83
2181.95 80
2182.06 74
2182.16 66
2182.27 56
2182.38 48
2182.48 41
2182.59 39
2182.70 41
2182.81 48
2182.91 59
2183.02 72
2183.13 86
2183.23 98
2183.34 108
2183.45 114
2183.56 116
2183.66 114
2183.77 111
2183.88 106
2183.98 100
2184.09 94
2184.20 89
2184.31 83
2184.41 79
2184.52 75
2184.63 71
2184.73 68
2184.84 65
2184.95 63
2185.06 61
2185.16 59
2185.27 59
2185.38 60
2185.48 61
2185.59 62
2185.70 64
2185.81 65
2185.91 64
2186.02 63
2186.13 60
2186.23 56
2186.34 53
2186.45 50
2186.56 48
2186.66 48
2186.77 48
2186.88 49
2186.98 49
2187.09 49
2187.20 48
2187.31 46
2187.41 44
2187.52 42
2187.63 40
2187.74 37
2187.84 35
2187.95 32
2188.06 29
2188.16 25
2188.27 20
2188.38 15
2188.49 10
2188.59 7
2188.70 5
2188.81 6
2188.92 8
2189.02 13
2189.13 19
2189.24 25
2189.34 30
2189.45 32
2189.56 33
2189.67 32
2189.77 29
2189.88 27
2189.99 24
2190.10 23
2190.20 24
2190.31 27
2190.42 32
2190.52 38
2190.63 45
2190.74 52
2190.85 58
2190.95 63
2191.06 66
2191.17 66
2191.28 64
2191.38 60
2191.49 55
2191.60 49
2191.70 42
2191.81 36
2191.92 32
2192.03 29
2192.13 28
2192.24 29
2192.35 32
2192.46 36
2192.56 42
2192.67 48
2192.78 55
2192.89 62
2192.99 68
2193.10 72
2193.21 74
2193.32 73
2193.42 70
2193.53 66
2193.64 62
2193.74 59
2193.85 56
2193.96 55
2194.07 53
2194.17 51
2194.28 49
2194.39 48
2194.50 48
2194.60 50
2194.71 53
2194.82 59
2194.93 67
2195.03 75
2195.14 81
2195.25 85
2195.36 87
2195.46 85
2195.57 81
2195.68 74
2195.79 66
2195.89 56
2196.00 46
2196.11 37
2196.22 29
2196.32 22
2196.43 18
2196.54 15
2196.65 13
2196.75 11
2196.86 10
2196.97 8
2197.07 8
2197.18 8
2197.29 9
2197.40 12
2197.50 17
2197.61 23
2197.72 31
2197.83 39
2197.93 48
2198.04 57
2198.15 66
2198.26 73
2198.36 77
2198.47 79
2198.58 79
2198.69 76
2198.79 72
2198.90 68
2199.01 64
2199.12 60
2199.22 57
2199.33 53
2199.44 48
2199.55 41
2199.65 33
2199.76 25
2199.87 19
2199.98 15
2200.08 14
2200.19 17
2200.30 24
2200.41 32
2200.52 40
2200.62 47
2200.73 52
2200.84 55
2200.95 55
2201.05 53
2201.16 49
2201.27 45
2201.38 41
2201.48 37
2201.59 33
2201.70 30
2201.81 27
2201.91 24
2202.02 20
2202.13 15
2202.24 10
2202.34 3
2202.45 0
2202.56 0
2202.67 0
2202.77 0
2202.88 0
2202.99 0
2203.10 0
2203.20 0
2203.31 2
2203.42 10
2203.53 18
2203.64 26
2203.74 32
2203.85 36
2203.96 39
2204.07 38
2204.17 37
2204.28 35
2204.39 33
2204.50 31
2204.60 31
2204.71 31
2204.82 32
2204.93 34
2205.03 36
2205.14 38
2205.25 41
2205.36 43
2205.47 45
2205.57 47
2205.68 47
2205.79 47
2205.90 46
2206.00 45
2206.11 44
2206.22 45
2206.33 48
2206.43 51
2206.54 54
2206.65 57
2206.76 57
2206.87 53
2206.97 46
2207.08 36
2207.19 25
2207.30 15
2207.40 9
2207.51 6
2207.62 8
2207.73 13
2207.83 20
2207.94 27
2208.05 33
2208.16 39
2208.27 44
2208.37 48
2208.48 53
2208.59 59
2208.70 64
2208.80 68
2208.91 69
2209.02 66
2209.13 60
2209.24 51
2209.34 41
2209.45 31
2209.56 25
2209.67 22
2209.77 23
2209.88 29
2209.99 38
2210.10 49
2210.21 61
2210.31 72
2210.42 82
2210.53 91
2210.64 99
2210.74 105
2210.85 111
2210.96 116
2211.07 120
2211.18 123
2211.28 125
2211.39 124
2211.50 121
2211.61 114
2211.71 105
2211.82 93
2211.93 79
2212.04 64
2212.15 50
2212.25 39
2212.36 30
2212.47 25
2212.58 23
2212.68 23
2212.79 25
2212.90 26
2213.01 26
2213.12 24
2213.22 22
2213.33 20
2213.44 19
2213.55 20
2213.66 23
2213.76 27
2213.87 32
2213.98 36
2214.09 39
2214.19 43
2214.30 48
2214.41 54
2214.52 63
2214.63 72
2214.73 82
2214.84 89
2214.95 94
2215.06 97
2215.17 97
2215.27 96
2215.38 96
2215.49 98
2215.60 100
2215.71 103
2215.81 104
2215.92 102
2216.03 96
2216.14 87
2216.25 78
2216.35 69
2216.46 62
2216.57 57
2216.68 54
2216.78 51
2216.89 49
2217.00 46
2217.11 41
2217.22 34
2217.32 27
2217.43 19
2217.54 11
2217.65 4
2217.76 0
2217.86 0
2217.97 0
2218.08 5
2218.19 13
2218.30 24
2218.40 37
2218.51 49
2218.62 59
2218.73 68
2218.84 73
2218.94 75
2219.05 75
2219.16 73
2219.27 69
2219.38 66
2219.48 64
2219.59 62
2219.70 61
2219.81 60
2219.92 58
2220.02 56
2220.13 54
2220.24 52
2220.35 52
2220.46 56
2220.56 64
2220.67 74
2220.78 88
2220.89 102
2221.00 116
2221.10 128
2221.21 138
2221.32 145
2221.43 149
2221.54 151
2221.65 152
2221.75 150
2221.86 147
2221.97 144
2222.08 139
2222.19 135
2222.29 130
2222.40 125
2222.51 120
2222.62 115
2222.73 110
2222.83 104
2222.94 98
2223.05 89
2223.16 79
2223.27 66
2223.37 51
2223.48 35
2223.59 18
2223.70 3
2223.81 0
2223.91 0
2224.02 0
2224.13 0
2224.24 0
2224.35 0
2224.46 0
2224.56 0
2224.67 5
2224.78 15
2224.89 24
2225.00 33
2225.10 40
2225.21 45
2225.32 48
2225.43 50
2225.54 49
2225.65 47
2225.75 43
2225.86 38
2225.97 33
2226.08 28
2226.19 24
2226.29 20
2226.40 18
2226.51 18
2226.62 19
2226.73 22
2226.84 27
2226.94 35
2227.05 44
2227.16 53
2227.27 61
2227.38 68
2227.48 72
2227.59 72
2227.70 71
2227.81 68
2227.92 64
2228.03 61
2228.13 59
2228.24 58
2228.35 60
2228.46 62
2228.57 64
2228.67 67
2228.78 68
2228.89 67
2229.00 65
2229.11 62
2229.22 58
2229.32 53
2229.43 49
2229.54 45
2229.65 40
2229.76 36
2229.87 31
2229.97 27
2230.08 24
2230.19 23
2230.30 24
2230.41 27
2230.52 32
2230.62 36
2230.73 40
2230.84 43
2230.95 44
2231.06 44
2231.16 42
2231.27 39
2231.38 34
2231.49 29
2231.60 22
2231.71 16
2231.81 10
2231.92 7
2232.03 6
2232.14 7
2232.25 8
2232.36 10
2232.46 10
2232.57 10
2232.68 8
2232.79 6
2232.90 5
2233.01 6
2233.11 10
2233.22 15
2233.33 20
2233.44 24
2233.55 27
2233.66 28
2233.76 29
2233.87 30
2233.98 34
2234.09 40
2234.20 48
2234.31 58
2234.41 67
2234.52 73
2234.63 77
2234.74 76
2234.85 74
2234.96 70
2235.07 67
2235.17 66
2235.28 67
2235.39 70
2235.50 73
2235.61 76
2235.72 77
2235.82 76
2235.93 72
2236.04 65
2236.15 59
2236.26 53
2236.37 48
2236.47 45
2236.58 43
2236.69 42
2236.80 40
2236.91 37
2237.02 33
2237.13 26
2237.23 17
2237.34 7
2237.45 0
2237.56 0
2237.67 0
2237.78 0
2237.88 0
2237.99 0
2238.10 0
2238.21 0
2238.32 3
2238.43 11
2238.53 20
2238.64 27
2238.75 32
2238.86 36
2238.97 39
2239.08 40
2239.19 40
2239.29 40
2239.40 40
2239.51 42
2239.62 47
2239.73 56
2239.84 68
2239.95 82
2240.05 97
2240.16 110
2240.27 119
2240.38 125
2240.49 126
2240.60 124
2240.70 119
2240.81 113
2240.92 107
2241.03 103
2241.14 100
2241.25 97
2241.36 96
2241.46 96
2241.57 95
2241.68 94
2241.79 94
2241.90 93
2242.01 93
2242.12 92
2242.22 92
2242.33 91
2242.44 89
2242.55 85
2242.66 78
2242.77 69
2242.88 57
2242.98 46
2243.09 34
2243.20 24
2243.31 16
2243.42 10
2243.53 8
2243.64 7
2243.74 10
2243.85 14
2243.96 21
2244.07 29
2244.18 37
2244.29 45
2244.40 52
2244.51 57
2244.61 59
2244.72 59
2244.83 57
2244.94 52
2245.05 45
2245.16 37
2245.27 27
2245.37 17
2245.48 8
2245.59 0
2245.70 0
2245.81 0
2245.92 0
2246.03 0
2246.13 4
2246.24 12
2246.35 20
2246.46 29
2246.57 36
2246.68 42
2246.79 47
2246.90 50
2247.00 52
2247.11 51
2247.22 49
2247.33 46
2247.44 42
2247.55 38
2247.66 36
2247.76 37
2247.87 39
2247.98 43
2248.09 49
2248.20 55
2248.31 60
2248.42 63
2248.53 64
2248.63 65
2248.74 64
2248.85 63
2248.96 63
2249.07 63
2249.18 63
2249.29 64
2249.40 63
2249.50 62
2249.61 59
2249.72 55
2249.83 49
2249.94 41
2250.05 34
2250.16 29
2250.27 26
2250.37 26
2250.48 30
2250.59 37
2250.70 46
2250.81 54
2250.92 61
2251.03 66
2251.14 68
2251.24 68
2251.35 66
2251.46 63
2251.57 60
2251.68 58
2251.79 56
2251.90 55
2252.01 55
2252.11 55
2252.22 57
2252.33 60
2252.44 62
2252.55 64
2252.66 66
2252.77 65
2252.88 63
2252.99 58
2253.09 51
2253.20 42
2253.31 33
2253.42 24
2253.53 16
2253.64 10
2253.75 5
2253.86 3
2253.96 2
2254.07 3
2254.18 4
2254.29 6
2254.40 8
2254.51 10
2254.62 11
2254.73 13
2254.84 13
2254.94 14
2255.05 13
2255.16 12
2255.27 10
2255.38 8
2255.49 6
2255.60 5
2255.71 5
2255.82 7
2255.92 12
2256.03 20
2256.14 31
2256.25 44
2256.36 57
2256.47 70
2256.58 83
2256.69 93
2256.80 102
2256.90 109
2257.01 114
2257.12 117
2257.23 118
2257.34 117
2257.45 113
2257.56 106
2257.67 98
2257.78 89
2257.88 79
2257.99 70
2258.10 61
2258.21 53
2258.32 44
2258.43 37
2258.54 30
2258.65 25
2258.76 22
2258.87 22
2258.97 22
2259.08 24
2259.19 26
2259.30 27
2259.41 28
2259.52 28
2259.63 29
2259.74 29
2259.85 30
2259.96 32
2260.06 33
2260.17 34
2260.28 36
2260.39 38
2260.50 42
2260.61 48
2260.72 55
2260.83 62
2260.94 69
2261.05 75
2261.15 78
2261.26 77
2261.37 71
2261.48 62
2261.59 51
2261.70 38
2261.81 26
2261.92 15
2262.03 8
2262.14 5
2262.24 4
2262.35 6
2262.46 9
2262.57 13
2262.68 16
2262.79 20
2262.90 23
2263.01 27
2263.12 30
2263.23 33
2263.34 35
2263.44 38
2263.55 39
2263.66 41
2263.77 42
2263.88 44
2263.99 46
2264.10 47
2264.21 47
2264.32 46
2264.43 44
2264.54 42
2264.64 39
2264.75 38
2264.86 38
2264.97 38
2265.08 40
2265.19 43
2265.30 46
2265.41 50
2265.52 55
2265.63 60
2265.74 65
2265.84 70
2265.95 74
2266.06 77
2266.17 80
2266.28 83
2266.39 87
2266.50 92
2266.61 98
2266.72 103
2266.83 107
2266.94 108
2267.05 106
2267.15 101
2267.26 93
2267.37 84
2267.48 76
2267.59 69
2267.70 64
2267.81 61
2267.92 60
2268.03 59
2268.14 59
2268.25 59
2268.36 59
2268.46 60
2268.57 61
2268.68 62
2268.79 63
2268.90 64
2269.01 64
2269.12 64
2269.23 61
2269.34 58
2269.45 53
2269.56 46
2269.67 40
2269.78 35
2269.88 32
2269.99 31
2270.10 33
2270.21 36
2270.32 40
2270.43 43
2270.54 46
2270.65 48
2270.76 49
2270.87 51
2270.98 54
2271.09 58
2271.20 63
2271.30 67
2271.41 70
2271.52 69
2271.63 64
2271.74 57
2271.85 48
2271.96 39
2272.07 33
2272.18 30
2272.29 33
2272.40 40
2272.51 51
2272.62 64
2272.73 77
2272.83 89
2272.94 97
2273.05 100
2273.16 98
2273.27 92
2273.38 81
2273.49 68
2273.60 53
2273.71 37
2273.82 22
2273.93 7
2274.04 0
2274.15 0
2274.26 0
2274.37 0
2274.47 0
2274.58 0
2274.69 0
2274.80 0
2274.91 1
2275.02 16
2275.13 30
2275.24 45
2275.35 56
2275.46 65
2275.57 70
2275.68 70
2275.79 67
2275.90 60
2276.01 51
2276.11 42
2276.22 33
2276.33 26
2276.44 21
2276.55 18
2276.66 18
2276.77 20
2276.88 22
2276.99 25
2277.10 28
2277.21 31
2277.32 36
2277.43 41
2277.54 48
2277.65 54
2277.76 60
2277.87 63
2277.97 64
2278.08 63
2278.19 60
2278.30 56
2278.41 54
2278.52 54
2278.63 56
2278.74 60
2278.85 66
2278.96 70
2279.07 74
2279.18 76
2279.29 76
2279.40 76
2279.51 76
2279.62 77
2279.73 78
2279.84 79
2279.94 80
2280.05 79
2280.16 77
2280.27 73
2280.38 68
2280.49 64
2280.60 61
2280.71 62
2280.82 65
2280.93 71
2281.04 79
2281.15 86
2281.26 92
2281.37 95
2281.48 95
2281.59 92
2281.70 87
2281.81 81
2281.92 75
2282.03 71
2282.13 68
2282.24 68
2282.35 70
2282.46 74
2282.57 80
2282.68 87
2282.79 95
2282.90 103
2283.01 111
2283.12 119
2283.23 126
2283.34 131
2283.45 135
2283.56 137
2283.67 138
2283.78 137
2283.89 135
2284.00 133
2284.11 130
2284.22 128
2284.33 125
2284.44 123
2284.55 121
2284.65 120
2284.76 120
2284.87 120
2284.98 119
2285.09 116
2285.20 111
2285.31 103
2285.42 93
2285.53 80
2285.64 66
2285.75 53
2285.86 42
2285.97 34
2286.08 30
2286.19 30
2286.30 33
2286.41 39
2286.52 46
2286.63 55
2286.74 64
2286.85 72
2286.96 79
2287.07 84
2287.18 85
2287.29 83
2287.40 77
2287.50 69
2287.61 57
2287.72 44
2287.83 32
2287.94 20
2288.05 10
2288.16 3
2288.27 0
2288.38 0
2288.49 3
2288.60 8
2288.71 13
2288.82 19
2288.93 22
2289.04 25
2289.15 25
2289.26 25
2289.37 24
2289.48 23
2289.59 22
2289.70 22
2289.81 22
2289.92 22
2290.03 24
2290.14 26
2290.25 29
2290.36 33
2290.47 38
2290.58 44
2290.69 50
2290.80 55
2290.91 60
2291.02 65
2291.12 70
2291.23 75
2291.34 80
2291.45 85
2291.56 89
2291.67 91
2291.78 90
2291.89 87
2292.00 82
2292.11 74
2292.22 66
2292.33 56
2292.44 47
2292.55 40
2292.66 35
2292.77 33
2292.88 33
2292.99 37
2293.10 42
2293.21 48
2293.32 54
2293.43 60
2293.54 65
2293.65 68
2293.76 70
2293.87 69
2293.98 68
2294.09 66
2294.20 64
2294.31 63
2294.42 63
2294.53 64
2294.64 66
2294.75 69
2294.86 72
2294.97 74
2295.08 75
2295.19 74
2295.30 73
2295.41 71
2295.52 68
2295.63 65
2295.74 62
2295.85 58
2295.96 54
2296.07 49
2296.18 44
2296.29 39
2296.40 36
2296.51 34
2296.62 35
2296.73 38
2296.83 43
2296.94 50
2297.05 58
2297.16 66
2297.27 74
2297.38 80
2297.49 83
2297.60 83
2297.71 81
2297.82 76
2297.93 70
2298.04 64
2298.15 58
2298.26 53
2298.37 49
2298.48 46
2298.59 43
2298.70 39
2298.81 35
2298.92 31
2299.03 27
2299.14 26
2299.25 26
2299.36 27
2299.47 29
2299.58 30
2299.69 31
2299.80 31
2299.91 30
2300.02 30
2300.13 31
2300.24 34
2300.35 38
2300.46 44
2300.57 49
2300.68 52
2300.79 52
2300.90 50
2301.01 45
2301.12 38
2301.23 32
2301.34 26
2301.45 21
2301.56 19
2301.67 18
2301.78 18
2301.89 20
2302.00 23
2302.11 26
2302.22 30
2302.33 36
2302.44 42
2302.55 48
2302.66 53
2302.77 56
2302.88 57
2302.99 56
2303.10 54
2303.21 51
2303.32 49
2303.43 49
2303.54 50
2303.65 53
2303.76 57
2303.87 61
2303.98 67
2304.09 72
2304.20 78
2304.31 83
2304.42 87
2304.53 90
2304.64 91
2304.75 90
2304.86 87
2304.97 82
2305.08 76
2305.19 71
2305.30 67
2305.41 63
2305.52 61
2305.63 59
2305.74 57
2305.85 56
2305.96 55
2306.07 55
2306.18 57
2306.29 61
2306.40 66
2306.51 72
2306.62 77
2306.73 80
2306.84 80
2306.95 78
2307.06 74
2307.18 69
2307.29 64
2307.40 60
2307.51 59
2307.62 59
2307.73 62
2307.84 65
2307.95 68
2308.06 70
2308.17 70
2308.28 69
2308.39 67
2308.50 63
2308.61 60
2308.72 56
2308.83 53
2308.94 50
2309.05 48
2309.16 47
2309.27 48
2309.38 51
2309.49 56
2309.60 62
2309.71 68
2309.82 72
2309.93 73
2310.04 68
2310.15 59
2310.26 46
2310.37 31
2310.48 16
2310.59 4
2310.70 0
2310.81 0
2310.92 0
2311.03 0
2311.14 0
2311.25 0
2311.36 0
2311.47 0
2311.58 0
2311.69 6
2311.80 14
2311.91 24
2312.02 34
2312.13 44
2312.24 54
2312.35 61
2312.46 67
2312.57 70
2312.68 70
2312.79 68
2312.91 62
2313.02 54
2313.13 45
2313.24 36
2313.35 28
2313.46 24
2313.57 25
2313.68 30
2313.79 38
2313.90 48
2314.01 57
2314.12 64
2314.23 67
2314.34 67
2314.45 63
2314.56 59
2314.67 55
2314.78 53
2314.89 54
2315.00 57
2315.11 62
2315.22 66
2315.33 68
2315.44 68
2315.55 66
2315.66 63
2315.77 60
2315.88 58
2315.99 59
2316.10 62
2316.21 66
2316.32 71
2316.43 75
2316.55 78
2316.66 79
2316.77 78
2316.88 76
2316.99 73
2317.10 71
2317.21 70
2317.32 71
2317.43 72
2317.54 75
2317.65 79
2317.76 82
2317.87 86
2317.98 89
2318.09 91
2318.20 92
2318.31 91
2318.42 88
2318.53 83
2318.64 78
2318.75 74
2318.86 71
2318.97 72
2319.08 77
2319.19 85
2319.30 97
2319.42 109
2319.53 120
2319.64 127
2319.75 129
2319.86 125
2319.97 116
2320.08 105
2320.19 92
2320.30 79
2320.41 69
2320.52 61
2320.63 55
2320.74 51
2320.85 48
2320.96 47
2321.07 46
2321.18 48
2321.29 51
2321.40 56
2321.51 64
2321.62 71
2321.73 79
2321.84 84
2321.96 87
2322.07 87
2322.18 85
2322.29 80
2322.40 73
2322.51 66
2322.62 59
2322.73 53
2322.84 49
2322.95 49
2323.06 51
2323.17 57
2323.28 65
2323.39 73
2323.50 81
2323.61 86
2323.72 88
2323.83 86
2323.94 81
2324.05 73
2324.17 64
2324.28 53
2324.39 43
2324.50 34
2324.61 26
2324.72 20
2324.83 16
2324.94 13
2325.05 12
2325.16 10
2325.27 8
2325.38 6
2325.49 4
2325.60 2
2325.71 0
2325.82 0
2325.93 1
2326.04 3
2326.16 7
2326.27 11
2326.38 16
2326.49 20
2326.60 24
2326.71 28
2326.82 33
2326.93 37
2327.04 41
2327.15 44
2327.26 47
2327.37 48
2327.48 48
2327.59 45
2327.70 42
2327.81 38
2327.92 33
2328.04 27
2328.15 22
2328.26 16
2328.37 11
2328.48 6
2328.59 2
2328.70 0
2328.81 0
2328.92 0
2329.03 0
2329.14 4
2329.25 12
2329.36 21
2329.47 32
2329.58 42
2329.70 49
2329.81 52
2329.92 51
2330.03 44
2330.14 34
2330.25 22
2330.36 11
2330.47 2
2330.58 0
2330.69 0
2330.80 3
2330.91 10
2331.02 19
2331.13 28
2331.24 36
2331.36 43
2331.47 49
2331.58 54
2331.69 59
2331.80 63
2331.91 66
2332.02 68
2332.13 69
2332.24 67
2332.35 64
2332.46 59
2332.57 54
2332.68 49
2332.79 45
2332.91 42
2333.02 41
2333.13 41
2333.24 40
2333.35 39
2333.46 37
2333.57 35
2333.68 32
2333.79 30
2333.90 27
2334.01 24
2334.12 21
2334.23 19
2334.35 16
2334.46 14
2334.57 14
2334.68 14
2334.79 15
2334.90 17
2335.01 18
2335.12 19
2335.23 19
2335.34 18
2335.45 16
2335.56 13
2335.67 9
2335.79 6
2335.90 2
2336.01 0
2336.12 0
2336.23 0
2336.34 0
2336.45 0
2336.56 0
2336.67 0
2336.78 0
2336.89 1
2337.00 8
2337.12 16
2337.23 22
2337.34 27
2337.45 30
2337.56 31
2337.67 30
2337.78 28
2337.89 25
2338.00 24
2338.11 23
2338.22 24
2338.33 26
2338.45 30
2338.56 36
2338.67 43
2338.78 49
2338.89 54
2339.00 57
2339.11 57
2339.22 56
2339.33 54
2339.44 53
2339.55 54
2339.67 58
2339.78 64
2339.89 71
2340.00 78
2340.11 85
2340.22 90
2340.33 93
2340.44 94
2340.55 94
2340.66 94
2340.77 94
2340.89 92
2341.00 90
2341.11 85
2341.22 77
2341.33 67
2341.44 56
2341.55 44
2341.66 33
2341.77 25
2341.88 20
2341.99 20
2342.11 23
2342.22 29
2342.33 37
2342.44 45
2342.55 52
2342.66 59
2342.77 64
2342.88 68
2342.99 72
2343.10 76
2343.22 80
2343.33 83
2343.44 87
2343.55 89
2343.66 89
2343.77 88
2343.88 85
2343.99 81
2344.10 77
2344.21 72
2344.33 67
2344.44 63
2344.55 59
2344.66 56
2344.77 55
2344.88 56
2344.99 59
2345.10 64
2345.21 71
2345.32 77
2345.44 82
2345.55 85
2345.66 87
2345.77 87
2345.88 86
2345.99 85
2346.10 84
2346.21 82
2346.32 80
2346.44 76
2346.55 70
2346.66 63
2346.77 55
2346.88 48
2346.99 43
2347.10 41
2347.21 42
2347.32 45
2347.43 50
2347.55 54
2347.66 58
2347.77 60
2347.88 59
2347.99 56
2348.10 52
2348.21 48
2348.32 45
2348.43 44
2348.55 45
2348.66 48
2348.77 52
2348.88 57
2348.99 63
2349.10 67
2349.21 70
2349.32 71
2349.43 71
2349.55 70
2349.66 68
2349.77 68
2349.88 68
2349.99 71
2350.10 74
2350.21 77
2350.32 81
2350.43 84
2350.55 85
2350.66 86
2350.77 86
2350.88 84
2350.99 83
2351.10 80
2351.21 77
2351.32 74
2351.44 70
2351.55 67
2351.66 64
2351.77 61
2351.88 59
2351.99 56
2352.10 53
2352.21 50
2352.32 47
2352.44 46
2352.55 46
2352.66 49
2352.77 55
2352.88 61
2352.99 69
2353.10 75
2353.21 79
2353.33 81
2353.44 81
2353.55 80
2353.66 79
2353.77 77
2353.88 75
2353.99 72
2354.10 69
2354.22 63
2354.33 55
2354.44 45
2354.55 34
2354.66 23
2354.77 13
2354.88 6
2354.99 3
2355.11 2
2355.22 4
2355.33 7
2355.44 12
2355.55 16
2355.66 20
2355.77 23
2355.88 25
2356.00 28
2356.11 32
2356.22 36
2356.33 42
2356.44 48
2356.55 55
2356.66 61
2356.77 65
2356.89 68
2357.00 68
2357.11 67
2357.22 63
2357.33 58
2357.44 52
2357.55 46
2357.67 42
2357.78 39
2357.89 38
2358.00 41
2358.11 46
2358.22 54
2358.33 63
2358.44 74
2358.56 84
2358.67 93
2358.78 99
2358.89 101
2359.00 100
2359.11 97
2359.22 91
2359.34 85
2359.45 80
2359.56 76
2359.67 73
2359.78 72
2359.89 73
2360.00 74
2360.12 76
2360.23 77
2360.34 78
2360.45 79
2360.56 78
2360.67 76
2360.78 73
2360.89 71
2361.01 69
2361.12 67
2361.23 67
2361.34 67
2361.45 66
2361.56 66
2361.67 64
2361.79 62
2361.90 59
2362.01 57
2362.12 56
2362.23 56
2362.34 57
2362.45 58
2362.57 57
2362.68 55
2362.79 50
2362.90 44
2363.01 37
2363.12 29
2363.23 23
2363.35 17
2363.46 12
2363.57 8
2363.68 4
2363.79 1
2363.90 0
2364.02 0
2364.13 0
2364.24 0
2364.35 1
2364.46 5
2364.57 10
2364.68 15
2364.80 18
2364.91 19
2365.02 18
2365.13 14
2365.24 10
2365.35 5
2365.46 2
2365.58 1
2365.69 3
2365.80 6
2365.91 11
2366.02 17
2366.13 22
2366.25 26
2366.36 28
2366.47 28
2366.58 25
2366.69 21
2366.80 16
2366.91 10
2367.03 5
2367.14 1
2367.25 0
2367.36 0
2367.47 0
2367.58 0
2367.70 1
2367.81 3
2367.92 5
2368.03 8
2368.14 11
2368.25 15
2368.36 20
2368.48 27
2368.59 34
2368.70 42
2368.81 50
2368.92 58
2369.03 65
2369.15 70
2369.26 71
2369.37 70
2369.48 65
2369.59 56
2369.70 45
2369.82 33
2369.93 21
2370.04 9
2370.15 0
2370.26 0
2370.37 0
2370.49 0
2370.60 0
2370.71 0
2370.82 0
2370.93 0
2371.04 0
2371.15 5
2371.27 10
2371.38 15
2371.49 20
2371.60 25
2371.71 30
2371.82 36
2371.94 41
2372.05 47
2372.16 52
2372.27 56
2372.38 59
2372.49 61
2372.61 63
2372.72 65
2372.83 67
2372.94 69
2373.05 72
2373.16 76
2373.28 81
2373.39 87
2373.50 93
2373.61 100
2373.72 107
2373.84 115
2373.95 121
2374.06 127
2374.17 131
2374.28 132
2374.39 132
2374.51 129
2374.62 126
2374.73 122
2374.84 117
2374.95 112
2375.06 106
2375.18 100
2375.29 92
2375.40 82
2375.51 73
2375.62 63
2375.73 55
2375.85 47
2375.96 40
2376.07 34
2376.18 28
2376.29 22
2376.40 16
2376.52 11
2376.63 6
2376.74 3
2376.85 1
2376.96 2
2377.08 4
2377.19 7
2377.30 11
2377.41 14
2377.52 16
2377.63 18
2377.75 20
2377.86 22
2377.97 27
2378.08 33
2378.19 41
2378.31 50
2378.42 59
2378.53 67
2378.64 72
2378.75 75
2378.86 74
2378.98 71
2379.09 66
2379.20 60
2379.31 55
2379.42 50
2379.54 47
2379.65 46
2379.76 45
2379.87 46
2379.98 48
2380.09 50
2380.21 53
2380.32 56
2380.43 58
2380.54 59
2380.65 60
2380.77 58
2380.88 55
2380.99 49
2381.10 41
2381.21 33
2381.33 26
2381.44 22
2381.55 21
2381.66 24
2381.77 30
2381.88 38
2382.00 46
2382.11 51
2382.22 54
2382.33 54
2382.44 52
2382.56 48
2382.67 46
2382.78 44
2382.89 45
2383.00 48
2383.12 52
2383.23 57
2383.34 60
2383.45 61
2383.56 60
2383.68 55
2383.79 47
2383.90 37
2384.01 26
2384.12 14
2384.24 4
2384.35 0
2384.46 0
2384.57 0
2384.68 0
2384.79 0
2384.91 5
2385.02 10
2385.13 13
2385.24 15
2385.35 14
2385.47 12
2385.58 8
2385.69 3
2385.80 0
2385.91 0
2386.03 0
2386.14 0
2386.25 0
2386.36 0
2386.47 0
2386.59 2
2386.70 13
2386.81 24
2386.92 34
2387.03 44
2387.15 53
2387.26 61
2387.37 70
2387.48 79
2387.59 91
2387.71 103
2387.82 116
2387.93 128
2388.04 138
2388.15 144
2388.27 144
2388.38 140
2388.49 132
2388.60 123
2388.72 114
2388.83 108
2388.94 105
2389.05 107
2389.16 113
2389.28 120
2389.39 129
2389.50 136
2389.61 142
2389.72 145
2389.84 146
2389.95 145
2390.06 141
2390.17 134
2390.28 125
2390.40 113
2390.51 101
2390.62 88
2390.73 75
2390.84 63
2390.96 54
2391.07 46
2391.18 41
2391.29 40
2391.41 42
2391.52 46
2391.63 53
2391.74 62
2391.85 72
2391.97 82
2392.08 90
2392.19 96
2392.30 99
2392.41 99
2392.53 95
2392.64 88
2392.75 80
2392.86 71
2392.98 63
2393.09 57
2393.20 51
2393.31 47
2393.42 43
2393.54 39
2393.65 34
2393.76 31
2393.87 28
2393.98 26
2394.10 27
2394.21 30
2394.32 35
2394.43 41
2394.55 48
2394.66 56
2394.77 64
2394.88 72
2394.99 80
2395.11 89
2395.22 96
2395.33 103
2395.44 108
2395.56 110
2395.67 110
2395.78 107
2395.89 103
2396.00 97
2396.12 91
2396.23 85
2396.34 80
2396.45 75
2396.57 70
2396.68 66
2396.79 62
2396.90 58
2397.01 55
2397.13 54
2397.24 56
2397.35 59
2397.46 66
2397.58 74
2397.69 83
2397.80 92
2397.91 100
2398.02 105
2398.14 105
2398.25 102
2398.36 94
2398.47 83
2398.59 69
2398.70 56
2398.81 45
2398.92 37
2399.04 33
2399.15 32
2399.26 34
2399.37 38
2399.48 43
2399.60 47
2399.71 51
2399.82 54
2399.93 58
2400.05 61
2400.16 64
2400.27 66
2400.38 69
2400.50 71
2400.61 72
2400.72 73
2400.83 73
2400.94 73
2401.06 72
2401.17 70
2401.28 68
2401.39 67
2401.51 67
2401.62 69
2401.73 74
2401.84 82
2401.96 90
2402.07 98
2402.18 105
2402.29 110
2402.41 112
2402.52 112
2402.63 111
2402.74 108
2402.85 105
2402.97 102
2403.08 97
2403.19 90
2403.30 82
2403.42 72
2403.53 62
2403.64 53
2403.75 46
2403.87 42
2403.98 41
2404.09 43
2404.20 46
2404.32 49
2404.43 51
2404.54 51
2404.65 49
2404.77 46
2404.88 42
2404.99 38
2405.10 33
2405.22 30
2405.33 28
2405.44 28
2405.55 31
2405.67 37
2405.78 46
2405.89 58
2406.00 71
2406.12 85
2406.23 98
2406.34 108
2406.45 116
2406.57 121
2406.68 122
2406.79 121
2406.90 117
2407.02 112
2407.13 105
2407.24 97
2407.35 90
2407.46 83
2407.58 77
2407.69 73
2407.80 71
2407.91 70
2408.03 72
2408.14 76
2408.25 82
2408.37 90
2408.48 99
2408.59 107
2408.70 114
2408.82 117
2408.93 115
2409.04 108
2409.15 98
2409.27 86
2409.38 74
2409.49 64
2409.60 58
2409.72 56
2409.83 57
2409.94 61
2410.05 64
2410.17 67
2410.28 69
2410.39 70
2410.50 70
2410.62 70
2410.73 71
2410.84 74
2410.95 77
2411.07 80
2411.18 82
2411.29 81
2411.40 79
2411.52 74
2411.63 69
2411.74 64
2411.85 61
2411.97 60
2412.08 62
2412.19 65
2412.30 69
2412.42 72
2412.53 74
2412.64 73
2412.76 69
2412.87 63
2412.98 55
2413.09 46
2413.21 38
2413.32 31
2413.43 25
2413.54 22
2413.66 19
2413.77 18
2413.88 18
2413.99 18
2414.11 18
2414.22 20
2414.33 23
2414.44 28
2414.56 33
2414.67 38
2414.78 42
2414.90 46
2415.01 47
2415.12 48
2415.23 46
2415.35 44
2415.46 42
2415.57 40
2415.68 37
2415.80 35
2415.91 33
2416.02 31
2416.13 28
2416.25 25
2416.36 23
2416.47 22
2416.59 22
2416.70 24
2416.81 27
2416.92 32
2417.04 37
2417.15 43
2417.26 48
2417.37 51
2417.49 53
2417.60 53
2417.71 51
2417.83 49
2417.94 47
2418.05 45
2418.16 45
2418.28 45
2418.39 47
2418.50 50
2418.61 54
2418.73 58
2418.84 63
2418.95 68
2419.07 73
2419.18 77
2419.29 80
2419.40 82
2419.52 83
2419.63 82
2419.74 80
2419.86 76
2419.97 73
2420.08 69
2420.19 65
2420.31 61
2420.42 57
2420.53 52
2420.64 49
2420.76 46
2420.87 44
2420.98 43
2421.10 42
2421.21 42
2421.32 41
2421.43 39
2421.55 34
2421.66 27
2421.77 19
2421.89 10
2422.00 2
2422.11 0
2422.22 0
2422.34 0
2422.45 0
2422.56 0
2422.68 0
2422.79 0
2422.90 0
2423.01 3
2423.13 8
2423.24 12
2423.35 16
2423.47 19
2423.58 20
2423.69 22
2423.80 24
2423.92 26
2424.03 29
2424.14 33
2424.26 39
2424.37 47
2424.48 55
2424.59 63
2424.71 71
2424.82 77
2424.93 82
2425.05 85
2425.16 86
2425.27 86
2425.38 85
2425.50 84
2425.61 84
2425.72 84
2425.84 85
2425.95 86
2426.06 86
2426.18 84
2426.29 81
2426.40 76
2426.51 70
2426.63 62
2426.74 55
2426.85 49
2426.97 46
2427.08 45
2427.19 48
2427.30 52
2427.42 58
2427.53 64
2427.64 69
2427.76 73
2427.87 76
2427.98 78
2428.10 80
2428.21 83
2428.32 87
2428.43 92
2428.55 96
2428.66 99
2428.77 100
2428.89 100
2429.00 98
2429.11 96
2429.23 95
2429.34 96
2429.45 97
2429.56 97
2429.68 96
2429.79 92
2429.90 83
2430.02 71
2430.13 56
2430.24 40
2430.36 25
2430.47 12
2430.58 2
2430.69 0
2430.81 0
2430.92 0
2431.03 0
2431.15 2
2431.26 7
2431.37 12
2431.49 15
2431.60 16
2431.71 14
2431.83 9
2431.94 3
2432.05 0
2432.16 0
2432.28 0
2432.39 0
2432.50 0
2432.62 0
2432.73 0
2432.84 9
2432.96 20
2433.07 31
2433.18 40
2433.30 47
2433.41 51
2433.52 52
2433.63 51
2433.75 50
2433.86 48
2433.97 48
2434.09 49
2434.20 50
2434.31 53
2434.43 55
2434.54 57
2434.65 58
2434.77 58
2434.88 59
2434.99 61
2435.10 64
2435.22 68
2435.33 71
2435.44 73
2435.56 73
2435.67 69
2435.78 63
2435.90 54
2436.01 45
2436.12 37
2436.24 32
2436.35 29
2436.46 30
2436.58 33
2436.69 37
2436.80 41
2436.92 45
2437.03 46
2437.14 47
2437.26 46
2437.37 45
2437.48 44
2437.59 44
2437.71 46
2437.82 49
2437.93 54
2438.05 58
2438.16 62
2438.27 65
2438.39 66
2438.50 66
2438.61 65
2438.73 63
2438.84 62
2438.95 62
2439.07 63
2439.18 65
2439.29 69
2439.41 73
2439.52 79
2439.63 84
2439.75 89
2439.86 93
2439.97 95
2440.09 96
2440.20 94
2440.31 89
2440.43 82
2440.54 73
2440.65 64
2440.77 55
2440.88 49
2440.99 45
2441.10 46
2441.22 50
2441.33 57
2441.44 66
2441.56 76
2441.67 86
2441.78 95
2441.90 102
2442.01 108
2442.12 111
2442.24 111
2442.35 109
2442.46 104
2442.58 97
2442.69 89
2442.80 81
2442.92 74
2443.03 69
2443.14 67
2443.26 66
2443.37 68
2443.48 70
2443.60 72
2443.71 73
2443.82 73
2443.94 73
2444.05 73
2444.16 73
2444.28 75
2444.39 78
2444.50 82
2444.62 87
2444.73 91
2444.84 94
2444.96 99
2445.07 105
2445.18 113
2445.30 123
2445.41 133
2445.52 143
2445.64 151
2445.75 153
2445.86 151
2445.98 143
2446.09 130
2446.21 116
2446.32 102
2446.43 88
2446.55 77
2446.66 69
2446.77 62
2446.89 57
2447.00 52
2447.11 48
2447.23 44
2447.34 41
2447.45 37
2447.57 34
2447.68 33
2447.79 33
2447.91 36
2448.02 40
2448.13 46
2448.25 53
2448.36 60
2448.47 65
2448.59 67
2448.70 67
2448.81 64
2448.93 59
2449.04 53
2449.15 48
2449.27 44
2449.38 41
2449.49 40
2449.61 40
2449.72 40
2449.84 39
2449.95 38
2450.06 37
2450.18 38
2450.29 40
2450.40 44
2450.52 50
2450.63 56
2450.74 62
2450.86 65
2450.97 66
2451.08 63
2451.20 59
2451.31 55
2451.42 52
2451.54 51
2451.65 53
2451.76 56
2451.88 61
2451.99 65
2452.11 68
2452.22 69
2452.33 67
2452.45 63
2452.56 57
2452.67 50
2452.79 42
2452.90 35
2453.01 28
2453.13 21
2453.24 16
2453.35 12
2453.47 9
2453.58 7
2453.70 6
2453.81 6
2453.92 6
2454.04 8
2454.15 10
2454.26 11
2454.38 12
2454.49 11
2454.60 9
2454.72 6
2454.83 4
2454.94 2
2455.06 1
2455.17 1
2455.29 2
2455.40 3
2455.51 5
2455.63 6
2455.74 6
2455.85 6
2455.97 6
2456.08 4
2456.19 2
2456.31 0
2456.42 0
2456.54 0
2456.65 0
2456.76 0
2456.88 0
2456.99 1
2457.10 2
2457.22 2
2457.33 1
2457.44 0
2457.56 0
2457.67 2
2457.79 6
2457.90 11
2458.01 17
2458.13 23
2458.24 28
2458.35 32
2458.47 34
2458.58 36
2458.69 36
2458.81 36
2458.92 34
2459.04 32
2459.15 27
2459.26 22
2459.38 16
2459.49 10
2459.60 6
2459.72 3
2459.83 3
2459.95 4
2460.06 7
2460.17 12
2460.29 17
2460.40 22
2460.51 25
2460.63 28
2460.74 28
2460.86 26
2460.97 24
2461.08 21
2461.20 18
2461.31 17
2461.42 18
2461.54 21
2461.65 26
2461.77 32
2461.88 38
2461.99 44
2462.11 48
2462.22 51
2462.33 53
2462.45 54
2462.56 53
2462.68 51
2462.79 48
2462.90 44
2463.02 39
2463.13 33
2463.24 26
2463.36 20
2463.47 14
2463.59 9
2463.70 6
2463.81 5
2463.93 7
2464.04 12
2464.15 18
2464.27 26
2464.38 33
2464.50 39
2464.61 43
2464.72 45
2464.84 46
2464.95 47
2465.07 48
2465.18 52
2465.29 57
2465.41 64
2465.52 72
2465.63 79
2465.75 85
2465.86 90
2465.98 92
2466.09 92
2466.20 91
2466.32 88
2466.43 84
2466.55 80
2466.66 75
2466.77 69
2466.89 63
2467.00 56
2467.11 48
2467.23 41
2467.34 33
2467.46 26
2467.57 20
2467.68 15
2467.80 12
2467.91 11
2468.03 11
2468.14 13
2468.25 16
2468.37 20
2468.48 24
2468.60 27
2468.71 29
2468.82 30
2468.94 31
2469.05 31
2469.16 32
2469.28 34
2469.39 36
2469.51 38
2469.62 38
2469.73 37
2469.85 33
2469.96 28
2470.08 20
2470.19 13
2470.30 6
2470.42 1
2470.53 0
2470.65 0
2470.76 0
2470.87 0
2470.99 1
2471.10 2
2471.22 2
2471.33 1
2471.44 0
2471.56 0
2471.67 0
2471.79 0
2471.90 1
2472.01 3
2472.13 7
2472.24 10
2472.36 13
2472.47 15
2472.58 17
2472.70 19
2472.81 21
2472.93 24
2473.04 27
2473.15 32
2473.27 36
2473.38 41
2473.50 46
2473.61 51
2473.72 56
2473.84 61
2473.95 67
2474.07 73
2474.18 80
2474.29 85
2474.41 90
2474.52 92
2474.64 92
2474.75 90
2474.86 87
2474.98 84
2475.09 81
2475.21 77
2475.32 74
2475.43 70
2475.55 65
2475.66 58
2475.78 49
2475.89 39
2476.01 29
2476.12 20
2476.23 12
2476.35 7
2476.46 5
2476.58 5
2476.69 7
2476.80 11
2476.92 18
2477.03 25
2477.15 35
2477.26 45
2477.37 56
2477.49 67
2477.60 75
2477.72 81
2477.83 84
2477.95 84
2478.06 84
2478.17 83
2478.29 83
2478.40 85
2478.52 88
2478.63 91
2478.74 94
2478.86 96
2478.97 96
2479.09 95
2479.20 93
2479.31 89
2479.43 86
2479.54 82
2479.66 79
2479.77 76
2479.89 73
2480.00 71
2480.11 70
2480.23 70
2480.34 70
2480.46 72
2480.57 74
2480.68 77
2480.80 80
2480.91 82
2481.03 85
2481.14 87
2481.26 89
2481.37 90
2481.48 91
2481.60 90
2481.71 89
2481.83 86
2481.94 83
2482.06 80
2482.17 76
2482.28 72
2482.40 69
2482.51 66
2482.63 63
2482.74 61
2482.86 61
2482.97 62
2483.08 64
2483.20 69
2483.31 75
2483.43 81
2483.54 87
2483.65 91
2483.77 93
2483.88 92
2484.00 89
2484.11 84
2484.23 79
2484.34 74
2484.45 69
2484.57 63
2484.68 58
2484.80 50
2484.91 41
2485.03 30
2485.14 18
2485.25 6
2485.37 0
2485.48 0
2485.60 0
2485.71 0
2485.83 0
2485.94 0
2486.05 0
2486.17 3
2486.28 11
2486.40 17
2486.51 22
2486.63 24
2486.74 26
2486.86 27
2486.97 29
2487.08 31
2487.20 33
2487.31 34
2487.43 35
2487.54 34
2487.66 32
2487.77 30
2487.88 28
2488.00 28
2488.11 28
2488.23 29
2488.34 31
2488.46 30
2488.57 29
2488.68 25
2488.80 20
2488.91 15
2489.03 9
2489.14 5
2489.26 3
2489.37 2
2489.49 4
2489.60 6
2489.71 8
2489.83 10
2489.94 10
2490.06 8
2490.17 5
2490.29 0
2490.40 0
2490.52 0
2490.63 0
2490.74 0
2490.86 0
2490.97 0
2491.09 0
2491.20 6
2491.32 13
2491.43 18
2491.55 22
2491.66 25
2491.77 27
2491.89 29
2492.00 31
2492.12 33
2492.23 36
2492.35 38
2492.46 40
2492.58 39
2492.69 37
2492.80 34
2492.92 31
2493.03 28
2493.15 28
2493.26 32
2493.38 39
2493.49 49
2493.61 63
2493.72 77
2493.83 92
2493.95 105
2494.06 115
2494.18 123
2494.29 126
2494.41 127
2494.52 125
2494.64 122
2494.75 117
2494.86 112
2494.98 107
2495.09 103
2495.21 101
2495.32 100
2495.44 100
2495.55 101
2495.67 101
2495.78 101
2495.90 99
2496.01 95
2496.12 91
2496.24 86
2496.35 80
2496.47 74
2496.58 67
2496.70 61
2496.81 55
2496.93 51
2497.04 48
2497.16 49
2497.27 52
2497.39 58
2497.50 67
2497.61 76
2497.73 84
2497.84 91
2497.96 96
2498.07 99
2498.19 100
2498.30 98
2498.42 96
2498.53 93
2498.65 89
2498.76 86
2498.87 85
2498.99 84
2499.10 84
2499.22 85
2499.33 86
2499.45 87
2499.56 87
2499.68 85
2499.79 83
2499.91 81
2500.02 81
2500.14 83
2500.25 88
2500.36 96
2500.48 104
2500.59 112
2500.71 118
2500.82 120
2500.94 118
2501.05 114
2501.17 107
2501.28 101
2501.40 95
2501.51 92
2501.63 91
2501.74 92
2501.86 93
2501.97 94
2502.08 94
2502.20 92
2502.31 89
2502.43 83
2502.54 76
2502.66 68
2502.77 58
2502.89 49
2503.00 41
2503.12 34
2503.23 31
2503.35 31
2503.46 34
2503.58 39
2503.69 46
2503.81 52
2503.92 55
2504.03 55
2504.15 51
2504.26 44
2504.38 35
2504.49 24
2504.61 15
2504.72 8
2504.84 6
2504.95 7
2505.07 12
2505.18 19
2505.30 26
2505.41 32
2505.53 34
2505.64 33
2505.76 30
2505.87 24
2505.99 19
2506.10 15
2506.22 14
2506.33 15
2506.44 20
2506.56 27
2506.67 34
2506.79 41
2506.90 47
2507.02 50
2507.13 51
2507.25 50
2507.36 48
2507.48 45
2507.59 42
2507.71 40
2507.82 39
2507.94 38
2508.05 38
2508.17 38
2508.28 39
2508.40 39
2508.51 38
2508.63 38
2508.74 38
2508.86 38
2508.97 39
2509.09 42
2509.20 45
2509.32 49
2509.43 53
2509.54 57
2509.66 61
2509.77 65
2509.89 68
2510.00 71
2510.12 74
2510.23 76
2510.35 78
2510.46 80
2510.58 80
2510.69 79
2510.81 78
2510.92 76
2511.04 75
2511.15 74
2511.27 73
2511.38 72
2511.50 69
2511.61 66
2511.73 61
2511.84 55
2511.96 48
2512.07 42
2512.19 38
2512.30 36
2512.42 38
2512.53 42
2512.65 48
2512.76 56
2512.88 63
2512.99 69
2513.11 74
2513.22 77
2513.34 78
2513.45 77
2513.57 74
2513.68 71
2513.80 66
2513.91 60
2514.03 54
2514.14 49
2514.26 45
2514.37 43
2514.49 43
2514.60 44
2514.72 47
2514.83 49
2514.95 52
2515.06 53
2515.18 52
2515.29 50
2515.41 47
2515.52 42
2515.64 38
2515.75 33
2515.87 30
2515.98 30
2516.10 32
2516.21 38
2516.33 48
2516.44 60
2516.56 73
2516.67 85
2516.79 96
2516.90 104
2517.02 109
2517.13 113
2517.25 115
2517.36 117
2517.48 117
2517.59 116
2517.71 111
2517.82 102
2517.94 88
2518.05 71
2518.17 51
2518.28 33
2518.40 17
2518.51 7
2518.63 2
2518.74 1
2518.86 5
2518.97 10
2519.09 16
2519.20 22
2519.32 28
2519.43 35
2519.55 43
2519.66 51
2519.78 61
2519.89 70
2520.01 77
2520.12 82
2520.24 83
2520.35 81
2520.47 78
2520.58 73
2520.70 67
2520.81 62
2520.93 57
2521.04 53
2521.16 51
2521.27 49
2521.39 48
2521.50 48
2521.62 49
2521.73 51
2521.85 54
2521.96 58
2522.08 63
2522.19 67
2522.31 72
2522.43 75
2522.54 78
2522.66 80
2522.77 80
2522.89 80
2523.00 79
2523.12 78
2523.23 77
2523.35 75
2523.46 73
2523.58 70
2523.69 63
2523.81 54
2523.92 42
2524.04 28
2524.15 13
2524.27 0
2524.38 0
2524.50 0
2524.61 0
2524.73 0
2524.84 0
2524.96 0
2525.07 0
2525.19 3
2525.30 10
2525.42 15
2525.54 20
2525.65 25
2525.77 32
2525.88 38
2526.00 45
2526.11 51
2526.23 56
2526.34 59
2526.46 60
2526.57 61
2526.69 62
2526.80 64
2526.92 68
2527.03 72
2527.15 77
2527.26 82
2527.38 84
2527.49 85
2527.61 83
2527.72 80
2527.84 76
2527.96 72
2528.07 67
2528.19 64
2528.30 60
2528.42 58
2528.53 57
2528.65 56
2528.76 57
2528.88 59
2528.99 61
2529.11 64
2529.22 67
2529.34 68
2529.45 69
2529.57 68
2529.68 67
2529.80 64
2529.92 62
2530.03 60
2530.15 58
2530.26 57
2530.38 57
2530.49 60
2530.61 64
2530.72 72
2530.84 83
2530.95 97
2531.07 113
2531.18 131
2531.30 148
2531.41 164
2531.53 176
2531.65 183
2531.76 185
2531.88 183
2531.99 177
2532.11 169
2532.22 161
2532.34 155
2532.45 151
2532.57 150
2532.68 151
2532.80 154
2532.91 158
2533.03 163
2533.15 168
2533.26 173
2533.38 177
2533.49 179
2533.61 180
2533.72 180
2533.84 178
2533.95 175
2534.07 171
2534.18 166
2534.30 162
2534.42 158
2534.53 155
2534.65 152
2534.76 151
2534.88 150
2534.99 149
2535.11 148
2535.22 147
2535.34 145
2535.45 143
2535.57 141
2535.68 139
2535.80 138
2535.92 139
2536.03 141
2536.15 143
2536.26 145
2536.38 145
2536.49 144
2536.61 141
2536.72 136
2536.84 133
2536.96 130
2537.07 130
2537.19 132
2537.30 136
2537.42 141
2537.53 148
2537.65 156
2537.76 165
2537.88 174
2537.99 182
2538.11 190
2538.23 197
2538.34 201
2538.46 203
2538.57 204
2538.69 205
2538.80 206
2538.92 208
2539.03 210
2539.15 213
2539.27 215
2539.38 217
2539.50 217
2539.61 217
2539.73 217
2539.84 219
2539.96 223
2540.07 230
2540.19 239
2540.31 249
2540.42 258
2540.54 266
2540.65 272
2540.77 275
2540.88 275
2541.00 274
2541.11 274
2541.23 275
2541.35 278
2541.46 283
2541.58 289
2541.69 295
2541.81 299
2541.92 302
2542.04 301
2542.15 299
2542.27 295
2542.39 291
2542.50 287
2542.62 284
2542.73 280
2542.85 276
2542.96 271
2543.08 265
2543.19 258
2543.31 249
2543.43 238
2543.54 227
2543.66 213
2543.77 197
2543.89 181
2544.00 163
2544.12 147
2544.24 133
2544.35 123
2544.47 118
2544.58 118
2544.70 122
2544.81 129
2544.93 136
2545.05 141
2545.16 145
2545.28 146
2545.39 144
2545.51 139
2545.62 133
2545.74 124
2545.85 114
2545.97 103
2546.09 90
2546.20 78
2546.32 67
2546.43 57
2546.55 49
2546.66 44
2546.78 41
2546.90 40
2547.01 42
2547.13 46
2547.24 51
2547.36 56
2547.47 62
2547.59 66
2547.71 70
2547.82 71
2547.94 71
2548.05 70
2548.17 68
2548.28 66
2548.40 65
2548.52 65
2548.63 65
2548.75 66
2548.86 68
2548.98 70
2549.10 72
2549.21 74
2549.33 76
2549.44 79
2549.56 82
2549.67 85
2549.79 87
2549.91 88
2550.02 88
2550.14 85
2550.25 81
2550.37 74
2550.48 66
2550.60 58
2550.72 52
2550.83 48
2550.95 47
2551.06 48
2551.18 52
2551.29 59
2551.41 66
2551.53 74
2551.64 83
2551.76 91
2551.87 98
2551.99 104
2552.11 108
2552.22 109
2552.34 109
2552.45 106
2552.57 103
2552.68 99
2552.80 95
2552.92 94
2553.03 95
2553.15 97
2553.26 102
2553.38 107
2553.50 112
2553.61 115
2553.73 116
2553.84 114
2553.96 112
2554.08 109
2554.19 106
2554.31 105
2554.42 105
2554.54 107
2554.65 109
2554.77 111
2554.89 111
2555.00 108
2555.12 102
2555.23 94
2555.35 83
2555.47 71
2555.58 60
2555.70 51
2555.81 44
2555.93 40
2556.05 37
2556.16 35
2556.28 32
2556.39 28
2556.51 24
2556.62 21
2556.74 19
2556.86 19
2556.97 22
2557.09 26
2557.20 31
2557.32 34
2557.44 36
2557.55 36
2557.67 34
2557.78 30
2557.90 27
2558.02 24
2558.13 23
2558.25 23
2558.36 27
2558.48 32
2558.60 39
2558.71 47
2558.83 54
2558.94 59
2559.06 62
2559.18 61
2559.29 57
2559.41 51
2559.52 44
2559.64 39
2559.76 35
2559.87 34
2559.99 35
2560.10 38
2560.22 40
2560.34 40
2560.45 38
2560.57 34
2560.68 28
2560.80 22
2560.92 18
2561.03 16
2561.15 16
2561.26 19
2561.38 24
2561.50 29
2561.61 36
2561.73 44
2561.84 52
2561.96 60
2562.08 69
2562.19 78
2562.31 85
2562.42 91
2562.54 95
2562.66 97
2562.77 98
2562.89 99
2563.00 100
2563.12 102
2563.24 104
2563.35 108
2563.47 112
2563.59 115
2563.70 117
2563.82 118
2563.93 119
2564.05 119
2564.17 120
2564.28 122
2564.40 126
2564.51 131
2564.63 138
2564.75 145
2564.86 152
2564.98 158
2565.09 164
2565.21 167
2565.33 169
2565.44 168
2565.56 165
2565.68 160
2565.79 153
2565.91 146
2566.02 140
2566.14 134
2566.26 130
2566.37 127
2566.49 123
2566.60 120
2566.72 116
2566.84 113
2566.95 112
2567.07 112
2567.19 116
2567.30 121
2567.42 128
2567.53 134
2567.65 137
2567.77 137
2567.88 134
2568.00 127
2568.11 118
2568.23 108
2568.35 96
2568.46 84
2568.58 72
2568.70 61
2568.81 51
2568.93 44
2569.04 42
2569.16 44
2569.28 52
2569.39 63
2569.51 77
2569.63 91
2569.74 105
2569.86 116
2569.97 124
2570.09 127
2570.21 127
2570.32 123
2570.44 116
2570.56 106
2570.67 94
2570.79 80
2570.90 67
2571.02 55
2571.14 44
2571.25 35
2571.37 28
2571.49 22
2571.60 17
2571.72 12
2571.83 6
2571.95 2
2572.07 0
2572.18 0
2572.30 0
2572.42 0
2572.53 0
2572.65 0
2572.76 0
2572.88 1
2573.00 1
2573.11 1
2573.23 2
2573.35 4
2573.46 7
2573.58 12
2573.69 18
2573.81 25
2573.93 32
2574.04 38
2574.16 44
2574.28 50
2574.39 54
2574.51 58
2574.63 60
2574.74 62
2574.86 63
2574.97 65
2575.09 66
2575.21 67
2575.32 68
2575.44 68
2575.56 67
2575.67 64
2575.79 60
2575.91 55
2576.02 50
2576.14 45
2576.25 42
2576.37 40
2576.49 40
2576.60 43
2576.72 46
2576.84 52
2576.95 57
2577.07 63
2577.19 67
2577.30 70
2577.42 70
2577.53 69
2577.65 67
2577.77 63
2577.88 61
2578.00 58
2578.12 57
2578.23 58
2578.35 59
2578.47 61
2578.58 64
2578.70 66
2578.82 69
2578.93 72
2579.05 76
2579.16 79
2579.28 81
2579.40 82
2579.51 81
2579.63 79
2579.75 75
2579.86 70
2579.98 66
2580.10 63
2580.21 62
2580.33 62
2580.45 64
2580.56 68
2580.68 72
2580.79 78
2580.91 85
2581.03 91
2581.14 98
2581.26 103
2581.38 107
2581.49 109
2581.61 109
2581.73 107
2581.84 104
2581.96 101
2582.08 99
2582.19 98
2582.31 99
2582.43 102
2582.54 105
2582.66 108
2582.78 110
2582.89 110
2583.01 107
2583.12 103
2583.24 97
2583.36 90
2583.47 82
2583.59 74
2583.71 67
2583.82 60
2583.94 54
2584.06 50
2584.17 47
2584.29 45
2584.41 44
2584.52 45
2584.64 45
2584.76 44
2584.87 44
2584.99 42
2585.11 41
2585.22 39
2585.34 37
2585.46 35
2585.57 34
2585.69 34
2585.81 33
2585.92 32
2586.04 30
2586.16 28
2586.27 27
2586.39 26
2586.51 27
2586.62 29
2586.74 32
2586.86 35
2586.97 40
2587.09 44
2587.20 49
2587.32 54
2587.44 60
2587.55 65
2587.67 71
2587.79 76
2587.90 80
2588.02 84
2588.14 88
2588.25 91
2588.37 94
2588.49 96
2588.60 98
2588.72 98
2588.84 97
2588.95 95
2589.07 92
2589.19 89
2589.30 87
2589.42 87
2589.54 86
2589.65 86
2589.77 84
2589.89 81
2590.00 75
2590.12 68
2590.24 60
2590.35 53
2590.47 47
2590.59 43
2590.70 40
2590.82 38
2590.94 35
2591.05 31
2591.17 27
2591.29 24
2591.40 21
2591.52 21
2591.64 23
2591.76 27
2591.87 32
2591.99 38
2592.11 42
2592.22 45
2592.34 47
2592.46 49
2592.57 52
2592.69 57
2592.81 64
2592.92 74
2593.04 83
2593.16 91
2593.27 97
2593.39 99
2593.51 98
2593.62 93
2593.74 87
2593.86 81
2593.97 76
2594.09 73
2594.21 72
2594.32 73
2594.44 76
2594.56 81
2594.67 86
2594.79 91
2594.91 96
2595.02 99
2595.14 100
2595.26 99
2595.37 97
2595.49 94
2595.61 90
2595.73 84
2595.84 78
2595.96 70
2596.08 61
2596.19 51
2596.31 42
2596.43 33
2596.54 26
2596.66 22
2596.78 20
2596.89 22
2597.01 26
2597.13 31
2597.24 36
2597.36 41
2597.48 46
2597.59 50
2597.71 54
2597.83 56
2597.95 58
2598.06 59
2598.18 59
2598.30 58
2598.41 55
2598.53 53
2598.65 51
2598.76 51
2598.88 53
2599.00 58
2599.11 64
2599.23 73
2599.35 82
2599.46 89
2599.58 95
2599.70 99
2599.82 101
2599.93 101
2600.05 100
2600.17 99
2600.28 99
2600.40 98
2600.52 98
2600.63 97
2600.75 96
2600.87 94
2600.98 92
2601.10 90
2601.22 87
2601.34 83
2601.45 79
2601.57 73
2601.69 65
2601.80 57
2601.92 48
2602.04 39
2602.15 31
2602.27 25
2602.39 22
2602.50 22
2602.62 23
2602.74 26
2602.86 28
2602.97 29
2603.09 29
2603.21 28
2603.32 27
2603.44 26
2603.56 25
2603.67 25
2603.79 25
2603.91 24
2604.03 22
2604.14 21
2604.26 19
2604.38 18
2604.49 17
2604.61 19
2604.73 22
2604.84 27
2604.96 33
2605.08 41
2605.20 50
2605.31 59
2605.43 68
2605.55 76
2605.66 83
2605.78 89
2605.90 93
2606.01 96
2606.13 98
2606.25 99
2606.37 98
2606.48 98
2606.60 97
2606.72 98
2606.83 100
2606.95 103
2607.07 109
2607.19 116
2607.30 124
2607.42 134
2607.54 144
2607.65 154
2607.77 165
2607.89 177
2608.00 188
2608.12 199
2608.24 210
2608.36 219
2608.47 228
2608.59 237
2608.71 247
2608.82 256
2608.94 266
2609.06 276
2609.18 285
2609.29 293
2609.41 299
2609.53 303
2609.64 304
2609.76 303
2609.88 300
2610.00 296
2610.11 290
2610.23 285
2610.35 281
2610.46 279
2610.58 279
2610.70 281
2610.82 286
2610.93 291
2611.05 296
2611.17 298
2611.28 297
2611.40 292
2611.52 284
2611.64 273
2611.75 260
2611.87 247
2611.99 234
2612.10 222
2612.22 211
2612.34 203
2612.46 196
2612.57 192
2612.69 191
2612.81 190
2612.92 191
2613.04 192
2613.16 194
2613.28 194
2613.39 194
2613.51 193
2613.63 191
2613.75 188
2613.86 183
2613.98 177
2614.10 169
2614.21 160
2614.33 151
2614.45 142
2614.57 136
2614.68 133
2614.80 133
2614.92 135
2615.03 140
2615.15 145
2615.27 149
2615.39 152
2615.50 152
2615.62 148
2615.74 143
2615.86 135
2615.97 127
2616.09 119
2616.21 113
2616.32 110
2616.44 110
2616.56 111
2616.68 114
2616.79 116
2616.91 117
2617.03 115
2617.15 110
2617.26 102
2617.38 93
2617.50 83
2617.62 73
2617.73 66
2617.85 60
2617.97 57
2618.08 57
2618.20 60
2618.32 66
2618.44 75
2618.55 86
2618.67 97
2618.79 108
2618.91 116
2619.02 121
2619.14 122
2619.26 120
2619.37 115
2619.49 109
2619.61 104
2619.73 98
2619.84 94
2619.96 90
2620.08 88
2620.20 86
2620.31 84
2620.43 84
2620.55 85
2620.67 88
2620.78 90
2620.90 93
2621.02 95
2621.14 96
2621.25 95
2621.37 92
2621.49 88
2621.60 85
2621.72 81
2621.84 77
2621.96 74
2622.07 71
2622.19 68
2622.31 66
2622.43 64
2622.54 63
2622.66 63
2622.78 65
2622.90 68
2623.01 71
2623.13 75
2623.25 79
2623.37 83
2623.48 86
2623.60 88
2623.72 89
2623.84 89
2623.95 88
2624.07 84
2624.19 79
2624.31 73
2624.42 66
2624.54 59
2624.66 53
2624.78 48
2624.89 44
2625.01 41
2625.13 39
2625.25 36
2625.36 35
2625.48 34
2625.60 34
2625.72 34
2625.83 35
2625.95 36
2626.07 38
2626.19 39
2626.30 39
2626.42 40
2626.54 40
2626.66 41
2626.77 41
2626.89 42
2627.01 43
2627.13 44
2627.24 46
2627.36 49
2627.48 53
2627.60 58
2627.71 64
2627.83 71
2627.95 78
2628.07 84
2628.18 88
2628.30 90
2628.42 89
2628.54 87
2628.65 83
2628.77 79
2628.89 74
2629.01 70
2629.12 66
2629.24 62
2629.36 58
2629.48 53
2629.59 48
2629.71 43
2629.83 38
2629.95 33
2630.06 28
2630.18 24
2630.30 21
2630.42 19
2630.53 16
2630.65 13
2630.77 9
2630.89 5
2631.00 0
2631.12 0
2631.24 0
2631.36 0
2631.48 0
2631.59 0
2631.71 0
2631.83 0
2631.95 6
2632.06 21
2632.18 38
2632.30 56
2632.42 71
2632.53 85
2632.65 95
2632.77 103
2632.89 109
2633.00 115
2633.12 120
2633.24 124
2633.36 127
2633.47 129
2633.59 127
2633.71 123
2633.83 115
2633.95 104
2634.06 93
2634.18 83
2634.30 74
2634.42 68
2634.53 64
2634.65 63
2634.77 65
2634.89 67
2635.00 71
2635.12 74
2635.24 78
2635.36 82
2635.48 85
2635.59 88
2635.71 90
2635.83 91
2635.95 92
2636.06 91
2636.18 90
2636.30 89
2636.42 86
2636.54 83
2636.65 79
2636.77 72
2636.89 63
2637.01 52
2637.12 41
2637.24 31
2637.36 25
2637.48 22
2637.59 24
2637.71 32
2637.83 43
2637.95 57
2638.07 71
2638.18 86
2638.30 99
2638.42 111
2638.54 119
2638.65 126
2638.77 130
2638.89 132
2639.01 133
2639.13 132
2639.24 131
2639.36 129
2639.48 125
2639.60 121
2639.71 115
2639.83 109
2639.95 103
2640.07 96
2640.19 91
2640.30 88
2640.42 86
2640.54 86
2640.66 88
2640.77 90
2640.89 93
2641.01 95
2641.13 96
2641.25 97
2641.36 98
2641.48 98
2641.60 97
2641.72 96
2641.84 94
2641.95 90
2642.07 87
2642.19 82
2642.31 78
2642.42 74
2642.54 71
2642.66 70
2642.78 69
2642.90 69
2643.01 69
2643.13 69
2643.25 70
2643.37 70
2643.49 72
2643.60 74
2643.72 77
2643.84 81
2643.96 86
2644.07 90
2644.19 92
2644.31 93
2644.43 91
2644.55 88
2644.66 84
2644.78 79
2644.90 75
2645.02 72
2645.14 70
2645.25 69
2645.37 69
2645.49 70
2645.61 72
2645.73 74
2645.84 76
2645.96 78
2646.08 80
2646.20 80
2646.32 79
2646.43 77
2646.55 74
2646.67 70
2646.79 66
2646.91 62
2647.02 60
2647.14 59
2647.26 61
2647.38 64
2647.49 69
2647.61 76
2647.73 85
2647.85 95
2647.97 105
2648.08 115
2648.20 123
2648.32 130
2648.44 134
2648.56 135
2648.67 135
2648.79 131
2648.91 127
2649.03 121
2649.15 115
2649.26 111
2649.38 108
2649.50 107
2649.62 107
2649.74 108
2649.85 109
2649.97 108
2650.09 106
2650.21 102
2650.33 98
2650.45 94
2650.56 90
2650.68 88
2650.80 87
2650.92 86
2651.04 85
2651.15 84
2651.27 81
2651.39 77
2651.51 73
2651.63 69
2651.74 65
2651.86 63
2651.98 61
2652.10 61
2652.22 61
2652.33 62
2652.45 63
2652.57 64
2652.69 65
2652.81 66
2652.92 69
2653.04 72
2653.16 76
2653.28 80
2653.40 83
2653.51 84
2653.63 83
2653.75 78
2653.87 70
2653.99 59
2654.11 46
2654.22 33
2654.34 20
2654.46 9
2654.58 1
2654.70 0
2654.81 0
2654.93 0
2655.05 0
2655.17 0
2655.29 0
2655.40 0
2655.52 0
2655.64 0
2655.76 3
2655.88 12
2656.00 23
2656.11 36
2656.23 49
2656.35 61
2656.47 71
2656.59 78
2656.70 82
2656.82 83
2656.94 83
2657.06 81
2657.18 79
2657.30 78
2657.41 77
2657.53 78
2657.65 80
2657.77 85
2657.89 93
2658.00 103
2658.12 114
2658.24 125
2658.36 135
2658.48 142
2658.60 146
2658.71 144
2658.83 138
2658.95 128
2659.07 113
2659.19 96
2659.31 77
2659.42 58
2659.54 39
2659.66 23
2659.78 10
2659.90 0
2660.01 0
2660.13 0
2660.25 0
2660.37 8
2660.49 18
2660.61 28
2660.72 37
2660.84 45
2660.96 50
2661.08 52
2661.20 50
2661.32 45
2661.43 39
2661.55 32
2661.67 28
2661.79 26
2661.91 29
2662.03 35
2662.14 46
2662.26 58
2662.38 70
2662.50 82
2662.62 92
2662.74 100
2662.85 104
2662.97 105
2663.09 102
2663.21 97
2663.33 89
2663.45 81
2663.56 72
2663.68 64
2663.80 56
2663.92 51
2664.04 47
2664.16 43
2664.27 41
2664.39 40
2664.51 40
2664.63 42
2664.75 45
2664.87 49
2664.98 52
2665.10 54
2665.22 55
2665.34 52
2665.46 48
2665.58 44
2665.69 39
2665.81 35
2665.93 32
2666.05 31
2666.17 30
2666.29 32
2666.40 35
2666.52 39
2666.64 45
2666.76 52
2666.88 58
2667.00 62
2667.11 64
2667.23 63
2667.35 59
2667.47 55
2667.59 51
2667.71 48
2667.82 48
2667.94 51
2668.06 55
2668.18 59
2668.30 63
2668.42 65
2668.54 64
2668.65 60
2668.77 54
2668.89 47
2669.01 38
2669.13 28
2669.25 19
2669.36 11
2669.48 5
2669.60 0
2669.72 0
2669.84 0
2669.96 1
2670.08 3
2670.19 5
2670.31 6
2670.43 5
2670.55 2
2670.67 0
2670.79 0
2670.90 0
2671.02 0
2671.14 0
2671.26 3
2671.38 8
2671.50 14
2671.62 19
2671.73 22
2671.85 25
2671.97 29
2672.09 34
2672.21 41
2672.33 50
2672.45 58
2672.56 66
2672.68 71
2672.80 73
2672.92 71
2673.04 64
2673.16 56
2673.28 47
2673.39 39
2673.51 33
2673.63 31
2673.75 31
2673.87 34
2673.99 36
2674.11 38
2674.22 38
2674.34 37
2674.46 34
2674.58 31
2674.70 29
2674.82 29
2674.94 31
2675.05 35
2675.17 39
2675.29 43
2675.41 45
2675.53 46
2675.65 44
2675.77 43
2675.88 42
2676.00 45
2676.12 51
2676.24 62
2676.36 77
2676.48 92
2676.60 108
2676.71 120
2676.83 128
2676.95 130
2677.07 128
2677.19 122
2677.31 113
2677.43 102
2677.54 91
2677.66 81
2677.78 72
2677.90 64
2678.02 58
2678.14 53
2678.26 49
2678.38 47
2678.49 46
2678.61 46
2678.73 49
2678.85 53
2678.97 59
2679.09 67
2679.21 75
2679.32 82
2679.44 88
2679.56 93
2679.68 96
2679.80 98
2679.92 100
2680.04 102
2680.16 105
2680.27 109
2680.39 113
2680.51 117
2680.63 123
2680.75 129
2680.87 137
2680.99 146
2681.10 155
2681.22 162
2681.34 168
2681.46 171
2681.58 172
2681.70 170
2681.82 166
2681.94 161
2682.05 154
2682.17 147
2682.29 139
2682.41 132
2682.53 126
2682.65 121
2682.77 119
2682.89 117
2683.00 117
2683.12 116
2683.24 115
2683.36 112
2683.48 106
2683.60 99
2683.72 89
2683.84 79
2683.95 69
2684.07 59
2684.19 52
2684.31 46
2684.43 44
2684.55 44
2684.67 45
2684.79 49
2684.91 54
2685.02 60
2685.14 68
2685.26 78
2685.38 87
2685.50 96
2685.62 103
2685.74 107
2685.86 109
2685.97 108
2686.09 107
2686.21 108
2686.33 111
2686.45 119
2686.57 130
2686.69 143
2686.81 157
2686.93 169
2687.04 179
2687.16 185
2687.28 189
2687.40 191
2687.52 194
2687.64 198
2687.76 204
2687.88 212
2688.00 222
2688.11 234
2688.23 247
2688.35 260
2688.47 273
2688.59 287
2688.71 302
2688.83 317
2688.95 332
2689.07 348
2689.18 365
2689.30 381
2689.42 398
2689.54 416
2689.66 434
2689.78 454
2689.90 476
2690.02 497
2690.14 519
2690.25 539
2690.37 556
2690.49 571
2690.61 582
2690.73 593
2690.85 604
2690.97 617
2691.09 631
2691.21 648
2691.32 666
2691.44 684
2691.56 702
2691.68 719
2691.80 735
2691.92 750
2692.04 766
2692.16 782
2692.28 799
2692.40 819
2692.51 841
2692.63 868
2692.75 899
2692.87 936
2692.99 978
2693.11 1023
2693.23 1071
2693.35 1119
2693.47 1164
2693.58 1208
2693.70 1249
2693.82 1290
2693.94 1332
2694.06 1374
2694.18 1418
2694.30 1461
2694.42 1502
2694.54 1539
2694.66 1569
2694.77 1593
2694.89 1612
2695.01 1628
2695.13 1644
2695.25 1662
2695.37 1684
2695.49 1712
2695.61 1744
2695.73 1778
2695.85 1809
2695.97 1834
2696.08 1847
2696.20 1848
2696.32 1834
2696.44 1808
2696.56 1773
2696.68 1734
2696.80 1694
2696.92 1657
2697.04 1625
2697.16 1595
2697.27 1567
2697.39 1539
2697.51 1509
2697.63 1476
2697.75 1441
2697.87 1404
2697.99 1367
2698.11 1332
2698.23 1300
2698.35 1271
2698.47 1242
2698.58 1211
2698.70 1177
2698.82 1139
2698.94 1097
2699.06 1052
2699.18 1007
2699.30 965
2699.42 925
2699.54 890
2699.66 856
2699.78 823
2699.90 789
2700.01 755
2700.13 720
2700.25 687
2700.37 655
2700.49 627
2700.61 603
2700.73 582
2700.85 564
2700.97 547
2701.09 530
2701.21 513
2701.33 496
2701.44 479
2701.56 461
2701.68 442
2701.80 422
2701.92 402
2702.04 380
2702.16 359
2702.28 339
2702.40 319
2702.52 302
2702.64 286
2702.76 271
2702.87 258
2702.99 246
2703.11 236
2703.23 226
2703.35 217
2703.47 209
2703.59 201
2703.71 192
2703.83 183
2703.95 174
2704.07 166
2704.19 159
2704.31 155
2704.42 153
2704.54 153
2704.66 153
2704.78 151
2704.90 147
2705.02 139
2705.14 129
2705.26 118
2705.38 107
2705.50 97
2705.62 89
2705.74 83
2705.86 80
2705.97 79
2706.09 80
2706.21 84
2706.33 90
2706.45 97
2706.57 106
2706.69 115
2706.81 124
2706.93 131
2707.05 135
2707.17 136
2707.29 135
2707.41 131
2707.53 126
2707.64 121
2707.76 117
2707.88 114
2708.00 114
2708.12 116
2708.24 119
2708.36 124
2708.48 128
2708.60 132
2708.72 134
2708.84 134
2708.96 133
2709.08 133
2709.20 132
2709.32 133
2709.43 134
2709.55 134
2709.67 134
2709.79 131
2709.91 126
2710.03 120
2710.15 114
2710.27 110
2710.39 108
2710.51 109
2710.63 111
2710.75 114
2710.87 116
2710.99 115
2711.11 112
2711.22 108
2711.34 105
2711.46 104
2711.58 107
2711.70 115
2711.82 125
2711.94 136
2712.06 146
2712.18 153
2712.30 157
2712.42 159
2712.54 158
2712.66 157
2712.78 157
2712.90 158
2713.02 160
2713.14 161
2713.25 161
2713.37 159
2713.49 155
2713.61 147
2713.73 138
2713.85 127
2713.97 116
2714.09 107
2714.21 101
2714.33 98
2714.45 98
2714.57 102
2714.69 106
2714.81 111
2714.93 114
2715.05 114
2715.17 112
2715.29 109
2715.40 104
2715.52 100
2715.64 96
2715.76 93
2715.88 91
2716.00 88
2716.12 86
2716.24 84
2716.36 81
2716.48 78
2716.60 74
2716.72 71
2716.84 68
2716.96 65
2717.08 60
2717.20 54
2717.32 46
2717.44 37
2717.56 29
2717.68 22
2717.79 18
2717.91 18
2718.03 22
2718.15 28
2718.27 35
2718.39 41
2718.51 45
2718.63 46
2718.75 44
2718.87 42
2718.99 42
2719.11 44
2719.23 48
2719.35 55
2719.47 61
2719.59 66
2719.71 68
2719.83 68
2719.95 68
2720.07 71
2720.19 78
2720.31 91
2720.43 110
2720.54 133
2720.66 157
2720.78 180
2720.90 199
2721.02 214
2721.14 225
2721.26 233
2721.38 237
2721.50 238
2721.62 237
2721.74 233
2721.86 226
2721.98 215
2722.10 203
2722.22 188
2722.34 173
2722.46 159
2722.58 146
2722.70 136
2722.82 129
2722.94 124
2723.06 122
2723.18 121
2723.30 120
2723.42 120
2723.54 119
2723.66 117
2723.77 114
2723.89 109
2724.01 103
2724.13 97
2724.25 91
2724.37 86
2724.49 82
2724.61 80
2724.73 79
2724.85 80
2724.97 82
2725.09 85
2725.21 90
2725.33 94
2725.45 99
2725.57 104
2725.69 109
2725.81 113
2725.93 116
2726.05 118
2726.17 117
2726.29 115
2726.41 110
2726.53 103
2726.65 94
2726.77 85
2726.89 77
2727.01 69
2727.13 64
2727.25 61
2727.37 59
2727.49 58
2727.61 57
2727.72 56
2727.84 53
2727.96 50
2728.08 46
2728.20 42
2728.32 40
2728.44 40
2728.56 42
2728.68 46
2728.80 52
2728.92 58
2729.04 66
2729.16 74
2729.28 82
2729.40 90
2729.52 97
2729.64 103
2729.76 106
2729.88 107
2730.00 104
2730.12 99
2730.24 92
2730.36 85
2730.48 80
2730.60 77
2730.72 75
2730.84 74
2730.96 72
2731.08 69
2731.20 65
2731.32 59
2731.44 52
2731.56 46
2731.68 42
2731.80 40
2731.92 40
2732.04 41
2732.16 42
2732.28 42
2732.40 41
2732.52 37
2732.64 31
2732.76 24
2732.88 16
2733.00 9
2733.12 4
2733.24 1
2733.36 0
2733.48 0
2733.60 0
2733.72 0
2733.84 0
2733.96 0
2734.08 0
2734.20 0
2734.31 0
2734.43 5
2734.55 11
2734.67 16
2734.79 19
2734.91 19
2735.03 17
2735.15 14
2735.27 12
2735.39 11
2735.51 11
2735.63 12
2735.75 12
2735.87 11
2735.99 8
2736.11 4
2736.23 0
2736.35 0
2736.47 0
2736.59 0
2736.71 0
2736.83 5
2736.95 14
2737.07 25
2737.19 35
2737.31 43
2737.43 48
2737.55 49
2737.67 49
2737.79 47
2737.91 47
2738.03 48
2738.15 53
2738.27 60
2738.39 69
2738.51 76
2738.63 80
2738.75 81
2738.87 77
2738.99 70
2739.11 60
2739.23 50
2739.35 42
2739.47 37
2739.59 35
2739.71 36
2739.83 39
2739.95 42
2740.07 45
2740.19 46
2740.31 47
2740.43 47
2740.55 49
2740.67 52
2740.79 57
2740.91 63
2741.03 71
2741.15 79
2741.27 86
2741.39 91
2741.51 93
2741.63 92
2741.75 87
2741.87 79
2741.99 70
2742.11 58
2742.23 48
2742.35 38
2742.47 31
2742.59 27
2742.71 27
2742.83 32
2742.95 41
2743.07 54
2743.19 69
2743.31 85
2743.43 100
2743.55 112
2743.67 120
2743.79 124
2743.91 124
2744.03 120
2744.15 114
2744.27 107
2744.40 100
2744.52 93
2744.64 87
2744.76 82
2744.88 77
2745.00 73
2745.12 69
2745.24 68
2745.36 70
2745.48 75
2745.60 83
2745.72 94
2745.84 106
2745.96 116
2746.08 123
2746.20 125
2746.32 122
2746.44 116
2746.56 108
2746.68 102
2746.80 99
2746.92 99
2747.04 102
2747.16 108
2747.28 113
2747.40 116
2747.52 114
2747.64 110
2747.76 102
2747.88 92
2748.00 83
2748.12 76
2748.24 72
2748.36 71
2748.48 74
2748.60 79
2748.72 84
2748.84 88
2748.96 90
2749.08 90
2749.20 88
2749.32 83
2749.44 78
2749.56 74
2749.68 70
2749.80 66
2749.92 63
2750.04 59
2750.16 54
2750.28 47
2750.40 39
2750.52 33
2750.64 28
2750.76 27
2750.88 32
2751.01 42
2751.13 55
2751.25 71
2751.37 86
2751.49 99
2751.61 108
2751.73 111
2751.85 110
2751.97 105
2752.09 96
2752.21 85
2752.33 71
2752.45 58
2752.57 45
2752.69 35
2752.81 27
2752.93 22
2753.05 20
2753.17 20
2753.29 20
2753.41 19
2753.53 17
2753.65 13
2753.77 7
2753.89 2
2754.01 0
2754.13 0
2754.25 0
2754.37 0
2754.49 0
2754.61 0
2754.73 0
2754.85 0
2754.98 3
2755.10 9
2755.22 14
2755.34 19
2755.46 23
2755.58 25
2755.70 26
2755.82 26
2755.94 24
2756.06 22
2756.18 20
2756.30 17
2756.42 16
2756.54 16
2756.66 17
2756.78 19
2756.90 22
2757.02 24
2757.14 26
2757.26 26
2757.38 24
2757.50 22
2757.62 19
2757.74 15
2757.86 13
2757.98 12
2758.10 13
2758.23 16
2758.35 21
2758.47 25
2758.59 28
2758.71 30
2758.83 30
2758.95 28
2759.07 24
2759.19 19
2759.31 14
2759.43 9
2759.55 5
2759.67 2
2759.79 1
2759.91 0
2760.03 1
2760.15 4
2760.27 8
2760.39 13
2760.51 18
2760.63 22
2760.75 26
2760.88 28
2761.00 27
2761.12 23
2761.24 17
2761.36 9
2761.48 0
2761.60 0
2761.72 0
2761.84 0
2761.96 0
2762.08 0
2762.20 0
2762.32 14
2762.44 30
2762.56 46
2762.68 60
2762.80 71
2762.92 77
2763.04 80
2763.16 78
2763.29 74
2763.41 67
2763.53 58
2763.65 49
2763.77 39
2763.89 30
2764.01 23
2764.13 18
2764.25 14
2764.37 14
2764.49 16
2764.61 20
2764.73 25
2764.85 31
2764.97 36
2765.09 41
2765.21 46
2765.33 49
2765.45 50
2765.58 50
2765.70 49
2765.82 47
2765.94 44
2766.06 40
2766.18 38
2766.30 38
2766.42 40
2766.54 45
2766.66 52
2766.78 61
2766.90 71
2767.02 81
2767.14 91
2767.26 100
2767.38 108
2767.51 115
2767.63 121
2767.75 127
2767.87 133
2767.99 140
2768.11 147
2768.23 153
2768.35 160
2768.47 164
2768.59 165
2768.71 163
2768.83 157
2768.95 148
2769.07 137
2769.19 127
2769.31 119
2769.44 115
2769.56 115
2769.68 119
2769.80 125
2769.92 133
2770.04 140
2770.16 145
2770.28 147
2770.40 147
2770.52 146
2770.64 145
2770.76 145
2770.88 148
2771.00 154
2771.12 162
2771.25 173
2771.37 183
2771.49 191
2771.61 195
2771.73 196
2771.85 192
2771.97 184
2772.09 175
2772.21 164
2772.33 153
2772.45 144
2772.57 135
2772.69 128
2772.81 121
2772.94 117
2773.06 113
2773.18 110
2773.30 107
2773.42 103
2773.54 98
2773.66 92
2773.78 84
2773.90 76
2774.02 69
2774.14 63
2774.26 61
2774.38 63
2774.51 67
2774.63 75
2774.75 83
2774.87 92
2774.99 101
2775.11 108
2775.23 114
2775.35 118
2775.47 122
2775.59 125
2775.71 127
2775.83 127
2775.95 127
2776.08 124
2776.20 120
2776.32 114
2776.44 108
2776.56 100
2776.68 93
2776.80 86
2776.92 82
2777.04 80
2777.16 81
2777.28 86
2777.40 93
2777.53 102
2777.65 111
2777.77 119
2777.89 124
2778.01 124
2778.13 120
2778.25 112
2778.37 101
2778.49 89
2778.61 77
2778.73 67
2778.85 60
2778.98 55
2779.10 52
2779.22 49
2779.34 45
2779.46 40
2779.58 33
2779.70 27
2779.82 23
2779.94 21
2780.06 22
2780.18 26
2780.31 32
2780.43 39
2780.55 46
2780.67 51
2780.79 54
2780.91 56
2781.03 58
2781.15 58
2781.27 59
2781.39 60
2781.51 61
2781.64 62
2781.76 63
2781.88 62
2782.00 61
2782.12 58
2782.24 55
2782.36 51
2782.48 46
2782.60 42
2782.72 38
2782.84 36
2782.97 35
2783.09 36
2783.21 38
2783.33 41
2783.45 45
2783.57 49
2783.69 54
2783.81 59
2783.93 65
2784.05 71
2784.18 79
2784.30 87
2784.42 95
2784.54 103
2784.66 110
2784.78 118
2784.90 126
2785.02 135
2785.14 147
2785.26 160
2785.39 176
2785.51 193
2785.63 211
2785.75 230
2785.87 250
2785.99 271
2786.11 294
2786.23 319
2786.35 348
2786.47 381
2786.60 416
2786.72 455
2786.84 496
2786.96 538
2787.08 583
2787.20 632
2787.32 686
2787.44 745
2787.56 811
2787.68 882
2787.81 956
2787.93 1032
2788.05 1107
2788.17 1179
2788.29 1250
2788.41 1319
2788.53 1389
2788.65 1460
2788.77 1535
2788.90 1612
2789.02 1691
2789.14 1769
2789.26 1844
2789.38 1911
2789.50 1967
2789.62 2011
2789.74 2040
2789.86 2056
2789.99 2060
2790.11 2054
2790.23 2042
2790.35 2029
2790.47 2017
2790.59 2008
2790.71 2002
2790.83 1998
2790.95 1993
2791.08 1985
2791.20 1972
2791.32 1954
2791.44 1930
2791.56 1902
2791.68 1873
2791.80 1843
2791.92 1813
2792.04 1785
2792.17 1758
2792.29 1731
2792.41 1705
2792.53 1679
2792.65 1653
2792.77 1628
2792.89 1604
2793.01 1578
2793.13 1551
2793.26 1519
2793.38 1482
2793.50 1440
2793.62 1394
2793.74 1345
2793.86 1295
2793.98 1244
2794.10 1195
2794.23 1147
2794.35 1100
2794.47 1054
2794.59 1010
2794.71 967
2794.83 927
2794.95 890
2795.07 856
2795.20 826
2795.32 797
2795.44 769
2795.56 740
2795.68 709
2795.80 675
2795.92 638
2796.04 601
2796.17 565
2796.29 530
2796.41 499
2796.53 471
2796.65 445
2796.77 421
2796.89 398
2797.01 376
2797.14 353
2797.26 331
2797.38 310
2797.50 289
2797.62 269
2797.74 250
2797.86 232
2797.98 215
2798.11 200
2798.23 186
2798.35 176
2798.47 167
2798.59 162
2798.71 160
2798.83 159
2798.95 158
2799.08 155
2799.20 151
2799.32 143
2799.44 131
2799.56 116
2799.68 100
2799.80 85
2799.92 72
2800.05 63
2800.17 59
2800.29 60
2800.41 65
2800.53 72
2800.65 80
2800.77 88
2800.90 95
2801.02 100
2801.14 102
2801.26 103
2801.38 102
2801.50 100
2801.62 97
2801.75 92
2801.87 87
2801.99 81
2802.11 77
2802.23 74
2802.35 74
2802.47 77
2802.59 83
2802.72 93
2802.84 105
2802.96 118
2803.08 131
2803.20 143
2803.32 154
2803.44 164
2803.57 173
2803.69 180
2803.81 187
2803.93 193
2804.05 197
2804.17 200
2804.29 200
2804.42 198
2804.54 193
2804.66 187
2804.78 179
2804.90 169
2805.02 158
2805.14 146
2805.27 134
2805.39 122
2805.51 112
2805.63 105
2805.75 102
2805.87 102
2805.99 106
2806.12 113
2806.24 120
2806.36 128
2806.48 134
2806.60 138
2806.72 140
2806.84 141
2806.97 143
2807.09 145
2807.21 149
2807.33 154
2807.45 160
2807.57 165
2807.69 169
2807.82 169
2807.94 166
2808.06 159
2808.18 150
2808.30 140
2808.42 130
2808.55 121
2808.67 114
2808.79 108
2808.91 103
2809.03 99
2809.15 93
2809.27 88
2809.40 81
2809.52 75
2809.64 68
2809.76 62
2809.88 56
2810.00 51
2810.13 48
2810.25 46
2810.37 47
2810.49 50
2810.61 54
2810.73 60
2810.85 67
2810.98 73
2811.10 78
2811.22 82
2811.34 85
2811.46 87
2811.58 88
2811.71 87
2811.83 85
2811.95 82
2812.07 78
2812.19 74
2812.31 71
2812.43 70
2812.56 70
2812.68 72
2812.80 74
2812.92 76
2813.04 77
2813.16 77
2813.29 77
2813.41 75
2813.53 74
2813.65 72
2813.77 70
2813.89 68
2814.02 65
2814.14 61
2814.26 55
2814.38 49
2814.50 42
2814.62 35
2814.75 28
2814.87 21
2814.99 15
2815.11 11
2815.23 8
2815.35 7
2815.48 8
2815.60 8
2815.72 7
2815.84 5
2815.96 1
2816.08 0
2816.21 0
2816.33 0
2816.45 0
2816.57 0
2816.69 0
2816.81 3
2816.94 13
2817.06 23
2817.18 32
2817.30 40
2817.42 47
2817.54 53
2817.67 60
2817.79 68
2817.91 77
2818.03 85
2818.15 92
2818.27 96
2818.40 98
2818.52 95
2818.64 90
2818.76 84
2818.88 79
2819.00 77
2819.13 77
2819.25 82
2819.37 89
2819.49 98
2819.61 107
2819.74 114
2819.86 120
2819.98 124
2820.10 125
2820.22 126
2820.34 125
2820.47 125
2820.59 125
2820.71 124
2820.83 124
2820.95 125
2821.07 126
2821.20 128
2821.32 132
2821.44 136
2821.56 142
2821.68 148
2821.81 154
2821.93 159
2822.05 164
2822.17 170
2822.29 174
2822.41 178
2822.54 181
2822.66 183
2822.78 183
2822.90 181
2823.02 177
2823.15 172
2823.27 165
2823.39 158
2823.51 151
2823.63 144
2823.75 137
2823.88 132
2824.00 127
2824.12 123
2824.24 120
2824.36 117
2824.49 113
2824.61 109
2824.73 103
2824.85 96
2824.97 89
2825.09 82
2825.22 76
2825.34 72
2825.46 69
2825.58 69
2825.70 70
2825.83 71
2825.95 73
2826.07 74
2826.19 74
2826.31 73
2826.44 73
2826.56 72
2826.68 73
2826.80 73
2826.92 74
2827.05 76
2827.17 77
2827.29 78
2827.41 79
2827.53 81
2827.65 83
2827.78 86
2827.90 88
2828.02 90
2828.14 91
2828.26 90
2828.39 88
2828.51 86
2828.63 83
2828.75 81
2828.87 79
2829.00 77
2829.12 75
2829.24 73
2829.36 70
2829.48 65
2829.61 60
2829.73 56
2829.85 52
2829.97 50
2830.09 49
2830.22 50
2830.34 52
2830.46 55
2830.58 59
2830.70 63
2830.83 69
2830.95 75
2831.07 81
2831.19 86
2831.31 89
2831.44 89
2831.56 86
2831.68 79
2831.80 71
2831.92 63
2832.05 56
2832.17 52
2832.29 50
2832.41 51
2832.53 55
2832.66 59
2832.78 62
2832.90 65
2833.02 67
2833.14 68
2833.27 67
2833.39 65
2833.51 63
2833.63 62
2833.75 63
2833.88 65
2834.00 68
2834.12 71
2834.24 73
2834.36 73
2834.49 71
2834.61 65
2834.73 59
2834.85 52
2834.97 46
2835.10 42
2835.22 40
2835.34 39
2835.46 38
2835.59 37
2835.71 37
2835.83 38
2835.95 42
2836.07 48
2836.20 57
2836.32 66
2836.44 75
2836.56 82
2836.68 86
2836.81 85
2836.93 81
2837.05 75
2837.17 68
2837.29 61
2837.42 55
2837.54 51
2837.66 48
2837.78 47
2837.91 48
2838.03 51
2838.15 55
2838.27 60
2838.39 66
2838.52 71
2838.64 75
2838.76 77
2838.88 77
2839.00 74
2839.13 69
2839.25 63
2839.37 56
2839.49 50
2839.62 45
2839.74 43
2839.86 44
2839.98 49
2840.10 58
2840.23 68
2840.35 79
2840.47 89
2840.59 96
2840.72 99
2840.84 98
2840.96 92
2841.08 85
2841.20 76
2841.33 69
2841.45 63
2841.57 61
2841.69 61
2841.82 63
2841.94 67
2842.06 71
2842.18 74
2842.30 77
2842.43 79
2842.55 80
2842.67 79
2842.79 77
2842.92 75
2843.04 72
2843.16 70
2843.28 67
2843.40 66
2843.53 65
2843.65 65
2843.77 65
2843.89 66
2844.02 67
2844.14 68
2844.26 70
2844.38 73
2844.50 77
2844.63 82
2844.75 87
2844.87 92
2844.99 97
2845.12 102
2845.24 105
2845.36 106
2845.48 106
2845.61 103
2845.73 98
2845.85 91
2845.97 82
2846.09 72
2846.22 62
2846.34 54
2846.46 47
2846.58 44
2846.71 44
2846.83 46
2846.95 51
2847.07 56
2847.20 62
2847.32 67
2847.44 70
2847.56 72
2847.69 73
2847.81 71
2847.93 68
2848.05 65
2848.17 60
2848.30 54
2848.42 47
2848.54 40
2848.66 35
2848.79 31
2848.91 29
2849.03 30
2849.15 34
2849.28 39
2849.40 45
2849.52 50
2849.64 54
2849.77 56
2849.89 57
2850.01 57
2850.13 57
2850.26 57
2850.38 58
2850.50 60
2850.62 62
2850.74 64
2850.87 65
2850.99 64
2851.11 61
2851.23 55
2851.36 46
2851.48 34
2851.60 22
2851.72 10
2851.85 0
2851.97 0
2852.09 0
2852.21 0
2852.34 0
2852.46 0
2852.58 0
2852.70 0
2852.83 0
2852.95 6
2853.07 18
2853.19 30
2853.32 41
2853.44 49
2853.56 54
2853.68 55
2853.81 55
2853.93 55
2854.05 57
2854.17 60
2854.30 66
2854.42 73
2854.54 81
2854.66 86
2854.79 89
2854.91 88
2855.03 86
2855.15 82
2855.28 79
2855.40 77
2855.52 76
2855.64 78
2855.77 80
2855.89 83
2856.01 85
2856.13 85
2856.26 82
2856.38 78
2856.50 71
2856.62 64
2856.75 56
2856.87 50
2856.99 44
2857.11 41
2857.24 38
2857.36 36
2857.48 34
2857.60 32
2857.73 29
2857.85 26
2857.97 24
2858.09 24
2858.22 26
2858.34 30
2858.46 38
2858.58 47
2858.71 57
2858.83 67
2858.95 76
2859.08 83
2859.20 87
2859.32 90
2859.44 92
2859.57 93
2859.69 95
2859.81 96
2859.93 96
2860.06 96
2860.18 94
2860.30 92
2860.42 89
2860.55 87
2860.67 85
2860.79 85
2860.91 86
2861.04 89
2861.16 93
2861.28 98
2861.41 104
2861.53 110
2861.65 117
2861.77 124
2861.90 129
2862.02 133
2862.14 133
2862.26 131
2862.39 124
2862.51 115
2862.63 104
2862.75 93
2862.88 81
2863.00 71
2863.12 62
2863.25 58
2863.37 57
2863.49 60
2863.61 67
2863.74 75
2863.86 85
2863.98 94
2864.10 100
2864.23 104
2864.35 105
2864.47 104
2864.59 101
2864.72 97
2864.84 94
2864.96 91
2865.09 89
2865.21 89
2865.33 89
2865.45 89
2865.58 87
2865.70 84
2865.82 77
2865.94 68
2866.07 56
2866.19 44
2866.31 32
2866.44 23
2866.56 16
2866.68 12
2866.80 11
2866.93 10
2867.05 10
2867.17 8
2867.30 5
2867.42 2
2867.54 0
2867.66 0
2867.79 0
2867.91 0
2868.03 0
2868.15 0
2868.28 0
2868.40 0
2868.52 5
2868.65 11
2868.77 17
2868.89 22
2869.01 26
2869.14 30
2869.26 33
2869.38 35
2869.51 37
2869.63 39
2869.75 41
2869.87 43
2870.00 45
2870.12 46
2870.24 48
2870.37 49
2870.49 51
2870.61 53
2870.73 54
2870.86 55
2870.98 56
2871.10 57
2871.23 60
2871.35 64
2871.47 70
2871.59 79
2871.72 89
2871.84 99
2871.96 108
2872.09 114
2872.21 117
2872.33 117
2872.45 115
2872.58 112
2872.70 109
2872.82 108
2872.95 110
2873.07 114
2873.19 121
2873.31 129
2873.44 136
2873.56 142
2873.68 146
2873.81 148
2873.93 147
2874.05 144
2874.17 140
2874.30 136
2874.42 133
2874.54 131
2874.67 129
2874.79 128
2874.91 127
2875.04 126
2875.16 126
2875.28 126
2875.40 127
2875.53 130
2875.65 135
2875.77 139
2875.90 143
2876.02 144
2876.14 142
2876.26 136
2876.39 128
2876.51 118
2876.63 108
2876.76 100
2876.88 95
2877.00 93
2877.13 93
2877.25 95
2877.37 97
2877.49 99
2877.62 99
2877.74 99
2877.86 98
2877.99 98
2878.11 98
2878.23 98
2878.36 98
2878.48 97
2878.60 95
2878.72 92
2878.85 88
2878.97 85
2879.09 81
2879.22 79
2879.34 79
2879.46 79
2879.59 81
2879.71 82
2879.83 83
2879.95 83
2880.08 81
2880.20 79
2880.32 76
2880.45 74
2880.57 72
2880.69 71
2880.82 69
2880.94 67
2881.06 64
2881.19 60
2881.31 57
2881.43 53
2881.55 51
2881.68 49
2881.80 48
2881.92 48
2882.05 50
2882.17 53
2882.29 58
2882.42 65
2882.54 72
2882.66 78
2882.79 82
2882.91 84
2883.03 82
2883.15 79
2883.28 76
2883.40 73
2883.52 72
2883.65 73
2883.77 75
2883.89 75
2884.02 74
2884.14 70
2884.26 63
2884.39 55
2884.51 46
2884.63 38
2884.76 31
2884.88 27
2885.00 24
2885.13 21
2885.25 19
2885.37 17
2885.49 15
2885.62 14
2885.74 14
2885.86 16
2885.99 20
2886.11 27
2886.23 36
2886.36 45
2886.48 55
2886.60 62
2886.73 68
2886.85 70
2886.97 70
2887.10 67
2887.22 62
2887.34 56
2887.47 50
2887.59 45
2887.71 42
2887.84 40
2887.96 41
2888.08 44
2888.20 49
2888.33 55
2888.45 62
2888.57 70
2888.70 77
2888.82 84
2888.94 90
2889.07 95
2889.19 100
2889.31 104
2889.44 108
2889.56 111
2889.68 113
2889.81 113
2889.93 110
2890.05 106
2890.18 99
2890.30 90
2890.42 80
2890.55 68
2890.67 56
2890.79 45
2890.92 35
2891.04 26
2891.16 20
2891.29 16
2891.41 14
2891.53 14
2891.66 16
2891.78 20
2891.90 24
2892.03 31
2892.15 38
2892.27 48
2892.40 60
2892.52 73
2892.64 87
2892.77 101
2892.89 113
2893.01 122
2893.14 128
2893.26 128
2893.38 123
2893.51 114
2893.63 102
2893.75 89
2893.88 77
2894.00 65
2894.12 56
2894.25 49
2894.37 44
2894.49 43
2894.62 43
2894.74 47
2894.86 53
2894.99 60
2895.11 69
2895.23 78
2895.36 87
2895.48 93
2895.60 95
2895.73 95
2895.85 90
2895.97 83
2896.10 73
2896.22 61
2896.34 49
2896.47 37
2896.59 27
2896.71 19
2896.84 13
2896.96 11
2897.08 12
2897.21 16
2897.33 22
2897.45 30
2897.58 40
2897.70 49
2897.82 58
2897.95 67
2898.07 76
2898.19 84
2898.32 93
2898.44 101
2898.56 109
2898.69 116
2898.81 121
2898.93 123
2899.06 122
2899.18 119
2899.31 114
2899.43 109
2899.55 105
2899.68 104
2899.80 107
2899.92 114
2900.05 125
2900.17 136
2900.29 148
2900.42 156
2900.54 161
2900.66 160
2900.79 155
2900.91 147
2901.03 138
2901.16 129
2901.28 121
2901.40 115
2901.53 110
2901.65 106
2901.77 102
2901.90 99
2902.02 95
2902.15 93
2902.27 92
2902.39 93
2902.52 95
2902.64 98
2902.76 103
2902.89 109
2903.01 117
2903.13 127
2903.26 138
2903.38 151
2903.50 162
2903.63 170
2903.75 175
2903.87 173
2904.00 166
2904.12 155
2904.25 142
2904.37 129
2904.49 119
2904.62 111
2904.74 108
2904.86 106
2904.99 107
2905.11 108
2905.23 109
2905.36 111
2905.48 113
2905.60 116
2905.73 119
2905.85 121
2905.98 122
2906.10 121
2906.22 116
2906.35 107
2906.47 97
2906.59 87
2906.72 78
2906.84 73
2906.96 73
2907.09 77
2907.21 84
2907.34 93
2907.46 102
2907.58 111
2907.71 118
2907.83 124
2907.95 127
2908.08 128
2908.20 126
2908.32 122
2908.45 115
2908.57 107
2908.70 97
2908.82 88
2908.94 80
2909.07 72
2909.19 67
2909.31 63
2909.44 60
2909.56 57
2909.68 55
2909.81 53
2909.93 52
2910.06 50
2910.18 50
2910.30 49
2910.43 48
2910.55 45
2910.67 40
2910.80 33
2910.92 23
2911.05 12
2911.17 0
2911.29 0
2911.42 0
2911.54 0
2911.66 0
2911.79 0
2911.91 0
2912.04 0
2912.16 0
2912.28 12
2912.41 26
2912.53 39
2912.65 52
2912.78 62
2912.90 70
2913.03 74
2913.15 75
2913.27 74
2913.40 73
2913.52 72
2913.64 74
2913.77 78
2913.89 84
2914.02 91
2914.14 98
2914.26 104
2914.39 107
2914.51 107
2914.63 107
2914.76 105
2914.88 103
2915.01 101
2915.13 98
2915.25 96
2915.38 93
2915.50 90
2915.62 87
2915.75 86
2915.87 86
2916.00 87
2916.12 89
2916.24 90
2916.37 90
2916.49 88
2916.61 84
2916.74 80
2916.86 75
2916.99 71
2917.11 68
2917.23 68
2917.36 69
2917.48 72
2917.61 75
2917.73 79
2917.85 81
2917.98 83
2918.10 84
2918.22 85
2918.35 86
2918.47 88
2918.60 94
2918.72 102
2918.84 114
2918.97 128
2919.09 143
2919.22 159
2919.34 176
2919.46 191
2919.59 206
2919.71 220
2919.84 234
2919.96 248
2920.08 262
2920.21 276
2920.33 288
2920.45 299
2920.58 309
2920.70 316
2920.83 320
2920.95 320
2921.07 318
2921.20 313
2921.32 305
2921.45 295
2921.57 285
2921.69 275
2921.82 267
2921.94 261
2922.07 259
2922.19 259
2922.31 263
2922.44 268
2922.56 274
2922.69 278
2922.81 280
2922.93 277
2923.06 270
2923.18 260
2923.31 246
2923.43 232
2923.55 220
2923.68 211
2923.80 206
2923.93 205
2924.05 207
2924.17 211
2924.30 214
2924.42 215
2924.55 215
2924.67 212
2924.79 208
2924.92 202
2925.04 197
2925.17 191
2925.29 187
2925.41 185
2925.54 184
2925.66 185
2925.79 186
2925.91 187
2926.03 187
2926.16 183
2926.28 177
2926.41 169
2926.53 159
2926.65 149
2926.78 141
2926.90 135
2927.03 131
2927.15 129
2927.27 127
2927.40 125
2927.52 120
2927.65 114
2927.77 106
2927.89 97
2928.02 89
2928.14 82
2928.27 76
2928.39 73
2928.51 71
2928.64 71
2928.76 73
2928.89 77
2929.01 84
2929.13 93
2929.26 103
2929.38 114
2929.51 123
2929.63 131
2929.76 136
2929.88 138
2930.00 138
2930.13 138
2930.25 137
2930.38 137
2930.50 138
2930.62 139
2930.75 141
2930.87 143
2931.00 145
2931.12 147
2931.24 150
2931.37 153
2931.49 157
2931.62 161
2931.74 165
2931.87 167
2931.99 167
2932.11 165
2932.24 163
2932.36 160
2932.49 158
2932.61 158
2932.73 161
2932.86 167
2932.98 177
2933.11 188
2933.23 201
2933.36 215
2933.48 228
2933.60 241
2933.73 252
2933.85 264
2933.98 275
2934.10 289
2934.22 304
2934.35 321
2934.47 341
2934.60 363
2934.72 385
2934.85 409
2934.97 433
2935.09 458
2935.22 485
2935.34 514
2935.47 545
2935.59 578
2935.72 614
2935.84 651
2935.96 688
2936.09 726
2936.21 763
2936.34 800
2936.46 837
2936.58 875
2936.71 913
2936.83 949
2936.96 981
2937.08 1008
2937.21 1029
2937.33 1043
2937.45 1053
2937.58 1060
2937.70 1065
2937.83 1072
2937.95 1081
2938.08 1092
2938.20 1104
2938.32 1115
2938.45 1124
2938.57 1129
2938.70 1128
2938.82 1122
2938.95 1110
2939.07 1093
2939.19 1071
2939.32 1046
2939.44 1018
2939.57 990
2939.69 965
2939.82 942
2939.94 922
2940.06 906
2940.19 892
2940.31 878
2940.44 864
2940.56 847
2940.69 828
2940.81 806
2940.94 781
2941.06 754
2941.18 726
2941.31 696
2941.43 667
2941.56 638
2941.68 611
2941.81 586
2941.93 562
2942.05 540
2942.18 517
2942.30 496
2942.43 475
2942.55 455
2942.68 439
2942.80 426
2942.93 418
2943.05 415
2943.17 415
2943.30 417
2943.42 420
2943.55 421
2943.67 418
2943.80 411
2943.92 399
2944.04 382
2944.17 362
2944.29 340
2944.42 318
2944.54 297
2944.67 278
2944.79 262
2944.92 250
2945.04 239
2945.16 231
2945.29 222
2945.41 213
2945.54 202
2945.66 191
2945.79 179
2945.91 167
2946.04 157
2946.16 148
2946.28 142
2946.41 137
2946.53 133
2946.66 129
2946.78 124
2946.91 118
2947.03 111
2947.16 103
2947.28 95
2947.40 87
2947.53 80
2947.65 73
2947.78 67
2947.90 61
2948.03 55
2948.15 51
2948.28 47
2948.40 46
2948.52 46
2948.65 49
2948.77 54
2948.90 60
2949.02 67
2949.15 73
2949.27 78
2949.40 81
2949.52 82
2949.65 82
2949.77 82
2949.89 81
2950.02 82
2950.14 83
2950.27 86
2950.39 89
2950.52 92
2950.64 94
2950.77 96
2950.89 96
2951.02 95
2951.14 92
2951.26 87
2951.39 81
2951.51 75
2951.64 70
2951.76 65
2951.89 61
2952.01 59
2952.14 59
2952.26 59
2952.39 61
2952.51 64
2952.63 69
2952.76 74
2952.88 79
2953.01 82
2953.13 83
2953.26 80
2953.38 74
2953.51 65
2953.63 53
2953.76 42
2953.88 32
2954.01 25
2954.13 21
2954.25 20
2954.38 21
2954.50 23
2954.63 25
2954.75 26
2954.88 27
2955.00 27
2955.13 26
2955.25 26
2955.38 25
2955.50 25
2955.63 25
2955.75 25
2955.88 26
2956.00 28
2956.12 31
2956.25 35
2956.37 39
2956.50 42
2956.62 43
2956.75 43
2956.87 40
2957.00 35
2957.12 29
2957.25 24
2957.37 21
2957.50 21
2957.62 23
2957.75 29
2957.87 37
2957.99 47
2958.12 57
2958.24 66
2958.37 75
2958.49 83
2958.62 90
2958.74 97
2958.87 103
2958.99 109
2959.12 114
2959.24 119
2959.37 122
2959.49 124
2959.62 126
2959.74 127
2959.87 128
2959.99 127
2960.11 124
2960.24 119
2960.36 110
2960.49 99
2960.61 87
2960.74 76
2960.86 66
2960.99 59
2961.11 55
2961.24 55
2961.36 56
2961.49 59
2961.61 63
2961.74 65
2961.86 67
2961.99 67
2962.11 66
2962.24 64
2962.36 61
2962.49 56
2962.61 51
2962.74 46
2962.86 42
2962.98 40
2963.11 41
2963.23 43
2963.36 48
2963.48 53
2963.61 59
2963.73 64
2963.86 68
2963.98 70
2964.11 72
2964.23 73
2964.36 73
2964.48 73
2964.61 72
2964.73 70
2964.86 67
2964.98 63
2965.11 59
2965.23 55
2965.36 52
2965.48 50
2965.61 48
2965.73 48
2965.86 48
2965.98 48
2966.11 49
2966.23 50
2966.36 50
2966.48 49
2966.61 48
2966.73 47
2966.86 46
2966.98 45
2967.10 45
2967.23 46
2967.35 48
2967.48 50
2967.60 51
2967.73 51
2967.85 51
2967.98 49
2968.10 47
2968.23 45
2968.35 44
2968.48 43
2968.60 44
2968.73 46
2968.85 50
2968.98 56
2969.10 63
2969.23 71
2969.35 79
2969.48 86
2969.60 92
2969.73 96
2969.85 98
2969.98 100
2970.10 100
2970.23 100
2970.35 99
2970.48 97
2970.60 94
2970.73 90
2970.85 85
2970.98 80
2971.10 74
2971.23 68
2971.35 63
2971.48 58
2971.60 53
2971.73 49
2971.85 45
2971.98 43
2972.10 42
2972.23 41
2972.35 41
2972.48 41
2972.60 40
2972.73 37
2972.85 33
2972.98 29
2973.10 26
2973.23 24
2973.35 25
2973.48 28
2973.60 33
2973.73 40
2973.85 48
2973.98 55
2974.10 61
2974.23 64
2974.35 65
2974.48 62
2974.60 58
2974.73 52
2974.85 45
2974.98 37
2975.10 29
2975.23 20
2975.35 11
2975.48 1
2975.60 0
2975.73 0
2975.85 0
2975.98 0
2976.10 0
2976.23 0
2976.35 0
2976.48 1
2976.60 13
2976.73 23
2976.85 32
2976.98 37
2977.10 40
2977.23 42
2977.35 41
2977.48 41
2977.61 39
2977.73 37
2977.86 34
2977.98 30
2978.11 24
2978.23 18
2978.36 12
2978.48 6
2978.61 1
2978.73 0
2978.86 0
2978.98 0
2979.11 0
2979.23 2
2979.36 10
2979.48 20
2979.61 33
2979.73 46
2979.86 59
2979.98 68
2980.11 72
2980.23 71
2980.36 65
2980.48 54
2980.61 41
2980.73 27
2980.86 14
2980.98 3
2981.11 0
2981.23 0
2981.36 0
2981.48 0
2981.61 0
2981.74 0
2981.86 0
2981.99 5
2982.11 15
2982.24 25
2982.36 34
2982.49 41
2982.61 44
2982.74 43
2982.86 38
2982.99 30
2983.11 20
2983.24 11
2983.36 3
2983.49 0
2983.61 0
2983.74 0
2983.86 0
2983.99 1
2984.11 6
2984.24 11
2984.37 15
2984.49 19
2984.62 22
2984.74 26
2984.87 30
2984.99 34
2985.12 37
2985.24 40
2985.37 41
2985.49 41
2985.62 38
2985.74 33
2985.87 29
2985.99 25
2986.12 23
2986.24 24
2986.37 28
2986.49 34
2986.62 40
2986.75 45
2986.87 50
2987.00 52
2987.12 53
2987.25 54
2987.37 55
2987.50 56
2987.62 59
2987.75 62
2987.87 65
2988.00 68
2988.12 69
2988.25 69
2988.37 68
2988.50 66
2988.63 63
2988.75 61
2988.88 58
2989.00 56
2989.13 53
2989.25 51
2989.38 49
2989.50 48
2989.63 48
2989.75 49
2989.88 52
2990.00 57
2990.13 61
2990.26 65
2990.38 66
2990.51 65
2990.63 63
2990.76 58
2990.88 53
2991.01 47
2991.13 43
2991.26 39
2991.38 37
2991.51 37
2991.63 38
2991.76 41
2991.89 45
2992.01 51
2992.14 57
2992.26 64
2992.39 70
2992.51 74
2992.64 76
2992.76 75
2992.89 72
2993.01 68
2993.14 63
2993.26 60
2993.39 60
2993.52 63
2993.64 69
2993.77 78
2993.89 88
2994.02 97
2994.14 105
2994.27 112
2994.39 117
2994.52 122
2994.65 128
2994.77 134
2994.90 141
2995.02 147
2995.15 152
2995.27 155
2995.40 154
2995.52 152
2995.65 150
2995.77 150
2995.90 154
2996.03 163
2996.15 178
2996.28 196
2996.40 215
2996.53 232
2996.65 244
2996.78 249
2996.90 247
2997.03 240
2997.15 229
2997.28 215
2997.41 202
2997.53 191
2997.66 180
2997.78 169
2997.91 159
2998.03 149
2998.16 141
2998.28 133
2998.41 128
2998.54 124
2998.66 121
2998.79 120
2998.91 118
2999.04 114
2999.16 110
2999.29 104
2999.41 98
2999.54 91
2999.67 84
2999.79 78
2999.92 74
3000.04 70
3000.17 68
3000.29 67
3000.42 67
3000.55 67
3000.67 68
3000.80 68
3000.92 68
3001.05 67
3001.17 67
3001.30 66
3001.42 64
3001.55 62
3001.68 60
3001.80 56
3001.93 52
3002.05 47
3002.18 41
3002.30 36
3002.43 31
3002.55 27
3002.68 23
3002.81 21
3002.93 18
3003.06 16
3003.18 14
3003.31 11
3003.43 8
3003.56 5
3003.69 4
3003.81 4
3003.94 6
3004.06 9
3004.19 12
3004.31 15
3004.44 17
3004.57 18
3004.69 20
3004.82 21
3004.94 24
3005.07 28
3005.19 33
3005.32 39
3005.45 44
3005.57 49
3005.70 53
3005.82 54
3005.95 55
3006.07 53
3006.20 51
3006.33 49
3006.45 46
3006.58 43
3006.70 41
3006.83 39
3006.95 38
3007.08 38
3007.21 38
3007.33 38
3007.46 37
3007.58 35
3007.71 32
3007.83 28
3007.96 23
3008.09 19
3008.21 15
3008.34 13
3008.46 12
3008.59 12
3008.71 13
3008.84 13
3008.97 12
3009.09 10
3009.22 6
3009.34 2
3009.47 0
3009.59 0
3009.72 0
3009.85 0
3009.97 0
3010.10 0
3010.22 3
3010.35 6
3010.48 8
3010.60 8
3010.73 6
3010.85 3
3010.98 0
3011.10 0
3011.23 0
3011.36 0
3011.48 0
3011.61 0
3011.73 2
3011.86 6
3011.99 9
3012.11 10
3012.24 9
3012.36 7
3012.49 3
3012.61 0
3012.74 0
3012.87 0
3012.99 0
3013.12 0
3013.24 6
3013.37 17
3013.50 32
3013.62 50
3013.75 69
3013.87 86
3014.00 100
3014.12 108
3014.25 111
3014.38 107
3014.50 98
3014.63 87
3014.75 76
3014.88 67
3015.01 63
3015.13 63
3015.26 69
3015.38 79
3015.51 93
3015.64 109
3015.76 125
3015.89 139
3016.01 150
3016.14 158
3016.27 163
3016.39 164
3016.52 163
3016.64 162
3016.77 161
3016.89 161
3017.02 162
3017.15 163
3017.27 165
3017.40 166
3017.52 166
3017.65 164
3017.78 160
3017.90 154
3018.03 146
3018.15 138
3018.28 129
3018.41 120
3018.53 112
3018.66 106
3018.78 101
3018.91 97
3019.04 94
3019.16 93
3019.29 91
3019.41 90
3019.54 89
3019.67 88
3019.79 86
3019.92 83
3020.04 81
3020.17 78
3020.30 75
3020.42 72
3020.55 70
3020.67 67
3020.80 64
3020.93 61
3021.05 59
3021.18 57
3021.30 57
3021.43 58
3021.56 62
3021.68 68
3021.81 75
3021.93 82
3022.06 89
3022.19 93
3022.31 95
3022.44 94
3022.56 92
3022.69 88
3022.82 84
3022.94 80
3023.07 77
3023.19 75
3023.32 72
3023.45 69
3023.57 66
3023.70 62
3023.83 57
3023.95 51
3024.08 47
3024.20 43
3024.33 41
3024.46 40
3024.58 39
3024.71 37
3024.83 34
3024.96 28
3025.09 20
3025.21 12
3025.34 4
3025.46 0
3025.59 0
3025.72 0
3025.84 7
3025.97 16
3026.10 26
3026.22 36
3026.35 46
3026.47 54
3026.60 62
3026.73 68
3026.85 72
3026.98 75
3027.10 75
3027.23 73
3027.36 68
3027.48 63
3027.61 58
3027.74 54
3027.86 52
3027.99 51
3028.11 51
3028.24 52
3028.37 51
3028.49 50
3028.62 48
3028.74 46
3028.87 45
3029.00 45
3029.12 46
3029.25 49
3029.38 52
3029.50 55
3029.63 58
3029.75 59
3029.88 60
3030.01 61
3030.13 62
3030.26 63
3030.39 67
3030.51 71
3030.64 75
3030.76 80
3030.89 83
3031.02 84
3031.14 84
3031.27 81
3031.39 76
3031.52 69
3031.65 61
3031.77 52
3031.90 41
3032.03 30
3032.15 19
3032.28 9
3032.40 0
3032.53 0
3032.66 0
3032.78 0
3032.91 0
3033.04 0
3033.16 0
3033.29 0
3033.42 0
3033.54 3
3033.67 8
3033.79 13
3033.92 17
3034.05 19
3034.17 19
3034.30 18
3034.43 15
3034.55 12
3034.68 10
3034.80 8
3034.93 7
3035.06 7
3035.18 6
3035.31 6
3035.44 6
3035.56 7
3035.69 10
3035.81 14
3035.94 20
3036.07 26
3036.19 33
3036.32 38
3036.45 42
3036.57 44
3036.70 47
3036.83 50
3036.95 54
3037.08 59
3037.20 64
3037.33 70
3037.46 75
3037.58 79
3037.71 82
3037.84 83
3037.96 83
3038.09 80
3038.22 78
3038.34 75
3038.47 74
3038.59 74
3038.72 76
3038.85 79
3038.97 83
3039.10 86
3039.23 88
3039.35 86
3039.48 82
3039.61 74
3039.73 65
3039.86 56
3039.99 46
3040.11 39
3040.24 34
3040.36 33
3040.49 36
3040.62 41
3040.74 47
3040.87 54
3041.00 60
3041.12 65
3041.25 67
3041.38 67
3041.50 65
3041.63 61
3041.76 56
3041.88 50
3042.01 43
3042.13 38
3042.26 33
3042.39 31
3042.51 31
3042.64 34
3042.77 39
3042.89 44
3043.02 49
3043.15 51
3043.27 50
3043.40 47
3043.53 42
3043.65 36
3043.78 30
3043.91 26
3044.03 23
3044.16 22
3044.28 23
3044.41 26
3044.54 31
3044.66 40
3044.79 51
3044.92 65
3045.04 80
3045.17 94
3045.30 107
3045.42 116
3045.55 120
3045.68 120
3045.80 117
3045.93 110
3046.06 103
3046.18 95
3046.31 88
3046.44 83
3046.56 79
3046.69 75
3046.82 72
3046.94 69
3047.07 65
3047.20 61
3047.32 56
3047.45 51
3047.58 47
3047.70 43
3047.83 41
3047.95 41
3048.08 42
3048.21 45
3048.33 49
3048.46 53
3048.59 56
3048.71 58
3048.84 57
3048.97 55
3049.09 51
3049.22 48
3049.35 45
3049.47 43
3049.60 42
3049.73 44
3049.85 47
3049.98 52
3050.11 57
3050.23 63
3050.36 67
3050.49 70
3050.61 70
3050.74 68
3050.87 64
3050.99 60
3051.12 57
3051.25 56
3051.37 58
3051.50 61
3051.63 66
3051.75 70
3051.88 72
3052.01 72
3052.13 68
3052.26 61
3052.39 53
3052.51 44
3052.64 36
3052.77 29
3052.89 24
3053.02 21
3053.15 19
3053.27 19
3053.40 20
3053.53 23
3053.65 28
3053.78 34
3053.91 40
3054.03 47
3054.16 52
3054.29 57
3054.41 61
3054.54 65
3054.67 69
3054.79 75
3054.92 83
3055.05 93
3055.17 104
3055.30 114
3055.43 120
3055.55 121
3055.68 117
3055.81 107
3055.93 94
3056.06 79
3056.19 65
3056.32 52
3056.44 43
3056.57 37
3056.70 34
3056.82 33
3056.95 33
3057.08 33
3057.20 35
3057.33 37
3057.46 42
3057.58 48
3057.71 56
3057.84 66
3057.96 76
3058.09 86
3058.22 94
3058.34 100
3058.47 104
3058.60 106
3058.72 107
3058.85 107
3058.98 107
3059.10 108
3059.23 108
3059.36 107
3059.48 105
3059.61 100
3059.74 94
3059.87 87
3059.99 80
3060.12 73
3060.25 68
3060.37 62
3060.50 58
3060.63 53
3060.75 48
3060.88 41
3061.01 34
3061.13 25
3061.26 16
3061.39 7
3061.51 0
3061.64 0
3061.77 0
3061.90 0
3062.02 0
3062.15 0
3062.28 0
3062.40 0
3062.53 3
3062.66 9
3062.78 14
3062.91 18
3063.04 23
3063.16 28
3063.29 33
3063.42 37
3063.54 39
3063.67 39
3063.80 36
3063.93 31
3064.05 24
3064.18 17
3064.31 11
3064.43 6
3064.56 3
3064.69 1
3064.81 0
3064.94 0
3065.07 0
3065.19 1
3065.32 2
3065.45 4
3065.58 6
3065.70 8
3065.83 9
3065.96 9
3066.08 8
3066.21 8
3066.34 8
3066.46 10
3066.59 13
3066.72 19
3066.85 27
3066.97 36
3067.10 44
3067.23 51
3067.35 55
3067.48 56
3067.61 55
3067.73 53
3067.86 50
3067.99 48
3068.11 47
3068.24 49
3068.37 52
3068.50 57
3068.62 63
3068.75 69
3068.88 75
3069.00 79
3069.13 81
3069.26 81
3069.39 77
3069.51 71
3069.64 64
3069.77 56
3069.89 51
3070.02 49
3070.15 50
3070.27 54
3070.40 60
3070.53 66
3070.66 72
3070.78 77
3070.91 82
3071.04 85
3071.16 87
3071.29 89
3071.42 89
3071.54 87
3071.67 83
3071.80 77
3071.93 70
3072.05 62
3072.18 56
3072.31 50
3072.43 47
3072.56 45
3072.69 45
3072.82 45
3072.94 45
3073.07 44
3073.20 42
3073.32 37
3073.45 32
3073.58 26
3073.71 20
3073.83 13
3073.96 6
3074.09 0
3074.21 0
3074.34 0
3074.47 0
3074.60 0
3074.72 0
3074.85 8
3074.98 20
3075.10 31
3075.23 39
3075.36 43
3075.49 43
3075.61 40
3075.74 36
3075.87 33
3075.99 32
3076.12 34
3076.25 38
3076.38 44
3076.50 49
3076.63 54
3076.76 57
3076.88 59
3077.01 59
3077.14 57
3077.27 55
3077.39 53
3077.52 51
3077.65 51
3077.77 52
3077.90 54
3078.03 56
3078.16 59
3078.28 61
3078.41 63
3078.54 65
3078.67 66
3078.79 66
3078.92 67
3079.05 67
3079.17 67
3079.30 68
3079.43 68
3079.56 70
3079.68 73
3079.81 77
3079.94 81
3080.06 85
3080.19 87
3080.32 87
3080.45 84
3080.57 80
3080.70 74
3080.83 69
3080.96 65
3081.08 63
3081.21 63
3081.34 63
3081.46 62
3081.59 59
3081.72 54
3081.85 46
3081.97 37
3082.10 28
3082.23 20
3082.36 16
3082.48 15
3082.61 19
3082.74 27
3082.86 37
3082.99 48
3083.12 58
3083.25 66
3083.37 70
3083.50 69
3083.63 65
3083.76 57
3083.88 48
3084.01 38
3084.14 29
3084.27 22
3084.39 17
3084.52 14
3084.65 13
3084.77 13
3084.90 15
3085.03 17
3085.16 21
3085.28 25
3085.41 29
3085.54 34
3085.67 39
3085.79 42
3085.92 44
3086.05 44
3086.18 42
3086.30 39
3086.43 36
3086.56 35
3086.69 36
3086.81 39
3086.94 43
3087.07 49
3087.19 53
3087.32 55
3087.45 54
3087.58 49
3087.70 41
3087.83 31
3087.96 21
3088.09 11
3088.21 2
3088.34 0
3088.47 0
3088.60 0
3088.72 0
3088.85 0
3088.98 0
3089.11 0
3089.23 0
3089.36 0
3089.49 4
3089.62 8
3089.74 12
3089.87 15
3090.00 16
3090.13 15
3090.25 13
3090.38 10
3090.51 8
3090.64 6
3090.76 5
3090.89 7
3091.02 10
3091.15 15
3091.27 21
3091.40 29
3091.53 38
3091.66 47
3091.78 55
3091.91 61
3092.04 65
3092.17 68
3092.29 68
3092.42 68
3092.55 67
3092.68 67
3092.80 68
3092.93 70
3093.06 73
3093.19 78
3093.31 83
3093.44 88
3093.57 93
3093.70 98
3093.82 102
3093.95 106
3094.08 108
3094.21 108
3094.33 106
3094.46 103
3094.59 98
3094.72 93
3094.84 88
3094.97 84
3095.10 82
3095.23 80
3095.35 79
3095.48 78
3095.61 76
3095.74 73
3095.86 69
3095.99 66
3096.12 63
3096.25 63
3096.37 65
3096.50 67
3096.63 71
3096.76 74
3096.88 77
3097.01 79
3097.14 80
3097.27 80
3097.40 80
3097.52 79
3097.65 77
3097.78 73
3097.91 68
3098.03 62
3098.16 56
3098.29 49
3098.42 42
3098.54 36
3098.67 28
3098.80 21
3098.93 13
3099.05 7
3099.18 3
3099.31 2
3099.44 4
3099.56 9
3099.69 15
3099.82 21
3099.95 27
3100.08 30
3100.20 30
3100.33 29
3100.46 26
3100.59 22
3100.71 19
3100.84 17
3100.97 16
3101.10 19
3101.22 24
3101.35 31
3101.48 40
3101.61 49
3101.74 57
3101.86 63
3101.99 66
3102.12 69
3102.25 71
3102.37 74
3102.50 79
3102.63 85
3102.76 92
3102.88 98
3103.01 103
3103.14 104
3103.27 102
3103.40 97
3103.52 91
3103.65 85
3103.78 80
3103.91 75
3104.03 72
3104.16 68
3104.29 64
3104.42 59
3104.55 53
3104.67 47
3104.80 40
3104.93 34
3105.06 27
3105.18 22
3105.31 16
3105.44 12
3105.57 9
3105.70 8
3105.82 9
3105.95 12
3106.08 15
3106.21 18
3106.33 20
3106.46 22
3106.59 23
3106.72 25
3106.85 28
3106.97 32
3107.10 38
3107.23 44
3107.36 50
3107.48 53
3107.61 54
3107.74 52
3107.87 48
3108.00 44
3108.12 40
3108.25 37
3108.38 36
3108.51 35
3108.63 36
3108.76 36
3108.89 36
3109.02 36
3109.15 35
3109.27 34
3109.40 33
3109.53 31
3109.66 29
3109.79 27
3109.91 24
3110.04 21
3110.17 19
3110.30 17
3110.42 15
3110.55 15
3110.68 15
3110.81 17
3110.94 20
3111.06 24
3111.19 28
3111.32 34
3111.45 39
3111.58 43
3111.70 47
3111.83 50
3111.96 52
3112.09 53
3112.22 55
3112.34 55
3112.47 55
3112.60 55
3112.73 53
3112.85 52
3112.98 51
3113.11 49
3113.24 48
3113.37 46
3113.49 44
3113.62 42
3113.75 39
3113.88 37
3114.01 36
3114.13 36
3114.26 37
3114.39 39
3114.52 43
3114.65 48
3114.77 54
3114.90 61
3115.03 68
3115.16 77
3115.29 87
3115.41 97
3115.54 107
3115.67 115
3115.80 121
3115.93 123
3116.05 122
3116.18 117
3116.31 111
3116.44 104
3116.57 98
3116.69 93
3116.82 91
3116.95 92
3117.08 95
3117.21 102
3117.33 111
3117.46 121
3117.59 133
3117.72 144
3117.85 154
3117.97 161
3118.10 164
3118.23 163
3118.36 158
3118.49 150
3118.61 141
3118.74 132
3118.87 123
3119.00 117
3119.13 113
3119.25 112
3119.38 114
3119.51 117
3119.64 121
3119.77 125
3119.89 129
3120.02 131
3120.15 132
3120.28 133
3120.41 133
3120.54 132
3120.66 132
3120.79 132
3120.92 133
3121.05 134
3121.18 134
3121.30 133
3121.43 130
3121.56 124
3121.69 116
3121.82 106
3121.94 94
3122.07 81
3122.20 66
3122.33 52
3122.46 38
3122.58 25
3122.71 13
3122.84 4
3122.97 0
3123.10 0
3123.23 1
3123.35 8
3123.48 19
3123.61 30
3123.74 39
3123.87 46
3123.99 48
3124.12 46
3124.25 41
3124.38 35
3124.51 29
3124.64 24
3124.76 20
3124.89 17
3125.02 16
3125.15 14
3125.28 12
3125.40 8
3125.53 3
3125.66 0
3125.79 0
3125.92 0
3126.05 0
3126.17 0
3126.30 0
3126.43 0
3126.56 5
3126.69 20
3126.81 36
3126.94 51
3127.07 64
3127.20 74
3127.33 81
3127.46 85
3127.58 88
3127.71 88
3127.84 87
3127.97 86
3128.10 83
3128.22 80
3128.35 77
3128.48 74
3128.61 72
3128.74 70
3128.87 70
3128.99 69
3129.12 69
3129.25 68
3129.38 65
3129.51 61
3129.64 56
3129.76 50
3129.89 44
3130.02 39
3130.15 35
3130.28 34
3130.41 35
3130.53 38
3130.66 42
3130.79 46
3130.92 49
3131.05 51
3131.18 51
3131.30 50
3131.43 48
3131.56 45
3131.69 41
3131.82 37
3131.94 33
3132.07 31
3132.20 30
3132.33 32
3132.46 35
3132.59 38
3132.71 42
3132.84 43
3132.97 43
3133.10 40
3133.23 36
3133.36 31
3133.48 26
3133.61 24
3133.74 24
3133.87 26
3134.00 29
3134.13 33
3134.26 38
3134.38 43
3134.51 48
3134.64 52
3134.77 55
3134.90 57
3135.03 58
3135.15 56
3135.28 54
3135.41 51
3135.54 49
3135.67 50
3135.80 52
3135.92 57
3136.05 64
3136.18 71
3136.31 76
3136.44 80
3136.57 80
3136.69 79
3136.82 76
3136.95 72
3137.08 69
3137.21 66
3137.34 64
3137.46 62
3137.59 61
3137.72 60
3137.85 60
3137.98 61
3138.11 64
3138.24 68
3138.36 73
3138.49 78
3138.62 81
3138.75 80
3138.88 77
3139.01 70
3139.13 61
3139.26 51
3139.39 44
3139.52 39
3139.65 37
3139.78 40
3139.91 45
3140.03 52
3140.16 60
3140.29 66
3140.42 70
3140.55 70
3140.68 68
3140.81 64
3140.93 58
3141.06 52
3141.19 47
3141.32 45
3141.45 44
3141.58 45
3141.70 46
3141.83 48
3141.96 49
3142.09 49
3142.22 48
3142.35 46
3142.48 44
3142.60 43
3142.73 42
3142.86 42
3142.99 43
3143.12 45
3143.25 46
3143.38 48
3143.50 49
3143.63 49
3143.76 50
3143.89 50
3144.02 50
3144.15 51
3144.28 53
3144.40 56
3144.53 59
3144.66 61
3144.79 63
3144.92 62
3145.05 60
3145.18 58
3145.30 56
3145.43 55
3145.56 57
3145.69 61
3145.82 68
3145.95 75
3146.08 81
3146.20 86
3146.33 89
3146.46 91
3146.59 92
3146.72 93
3146.85 96
3146.98 102
3147.10 110
3147.23 120
3147.36 129
3147.49 136
3147.62 140
3147.75 138
3147.88 133
3148.01 124
3148.13 113
3148.26 103
3148.39 97
3148.52 94
3148.65 96
3148.78 102
3148.91 108
3149.03 113
3149.16 116
3149.29 114
3149.42 107
3149.55 95
3149.68 81
3149.81 64
3149.94 48
3150.06 33
3150.19 21
3150.32 12
3150.45 6
3150.58 3
3150.71 3
3150.84 4
3150.96 6
3151.09 9
3151.22 14
3151.35 21
3151.48 30
3151.61 41
3151.74 54
3151.87 66
3151.99 78
3152.12 87
3152.25 92
3152.38 94
3152.51 92
3152.64 87
3152.77 78
3152.90 67
3153.02 54
3153.15 42
3153.28 31
3153.41 23
3153.54 19
3153.67 20
3153.80 26
3153.93 36
3154.05 47
3154.18 60
3154.31 71
3154.44 79
3154.57 84
3154.70 84
3154.83 81
3154.96 75
3155.08 66
3155.21 56
3155.34 46
3155.47 38
3155.60 33
3155.73 31
3155.86 32
3155.99 35
3156.12 40
3156.24 43
3156.37 45
3156.50 44
3156.63 42
3156.76 39
3156.89 38
3157.02 39
3157.15 45
3157.27 56
3157.40 69
3157.53 85
3157.66 100
3157.79 113
3157.92 122
3158.05 127
3158.18 128
3158.31 126
3158.43 123
3158.56 119
3158.69 116
3158.82 115
3158.95 117
3159.08 121
3159.21 126
3159.34 133
3159.47 141
3159.59 149
3159.72 157
3159.85 164
3159.98 172
3160.11 179
3160.24 186
3160.37 194
3160.50 203
3160.63 213
3160.75 225
3160.88 241
3161.01 260
3161.14 280
3161.27 302
3161.40 323
3161.53 343
3161.66 361
3161.79 377
3161.91 394
3162.04 413
3162.17 435
3162.30 462
3162.43 493
3162.56 528
3162.69 565
3162.82 604
3162.95 642
3163.07 678
3163.20 712
3163.33 745
3163.46 774
3163.59 799
3163.72 821
3163.85 840
3163.98 855
3164.11 867
3164.24 878
3164.36 887
3164.49 894
3164.62 901
3164.75 906
3164.88 910
3165.01 913
3165.14 916
3165.27 920
3165.40 924
3165.53 928
3165.65 931
3165.78 932
3165.91 931
3166.04 926
3166.17 920
3166.30 913
3166.43 903
3166.56 893
3166.69 882
3166.82 869
3166.94 854
3167.07 837
3167.20 818
3167.33 797
3167.46 776
3167.59 753
3167.72 730
3167.85 707
3167.98 684
3168.11 661
3168.23 638
3168.36 614
3168.49 591
3168.62 566
3168.75 541
3168.88 516
3169.01 492
3169.14 469
3169.27 448
3169.40 431
3169.53 418
3169.65 407
3169.78 399
3169.91 391
3170.04 382
3170.17 371
3170.30 357
3170.43 342
3170.56 325
3170.69 307
3170.82 289
3170.95 273
3171.07 258
3171.20 246
3171.33 236
3171.46 229
3171.59 222
3171.72 217
3171.85 213
3171.98 208
3172.11 204
3172.24 199
3172.37 195
3172.50 190
3172.62 185
3172.75 179
3172.88 172
3173.01 165
3173.14 158
3173.27 153
3173.40 149
3173.53 148
3173.66 149
3173.79 151
3173.92 154
3174.05 156
3174.17 156
3174.30 154
3174.43 150
3174.56 145
3174.69 139
3174.82 133
3174.95 127
3175.08 122
3175.21 116
3175.34 111
3175.47 106
3175.60 102
3175.72 99
3175.85 97
3175.98 96
3176.11 96
3176.24 95
3176.37 95
3176.50 94
3176.63 92
3176.76 90
3176.89 88
3177.02 86
3177.15 85
3177.28 82
3177.40 78
3177.53 72
3177.66 65
3177.79 55
3177.92 45
3178.05 36
3178.18 28
3178.31 23
3178.44 20
3178.57 20
3178.70 23
3178.83 26
3178.96 31
3179.09 35
3179.21 38
3179.34 41
3179.47 44
3179.60 47
3179.73 49
3179.86 52
3179.99 55
3180.12 59
3180.25 62
3180.38 65
3180.51 68
3180.64 69
3180.77 69
3180.90 67
3181.02 64
3181.15 60
3181.28 56
3181.41 52
3181.54 48
3181.67 46
3181.80 45
3181.93 45
3182.06 46
3182.19 47
3182.32 47
3182.45 46
3182.58 44
3182.71 40
3182.84 36
3182.96 31
3183.09 25
3183.22 20
3183.35 16
3183.48 14
3183.61 14
3183.74 17
3183.87 23
3184.00 29
3184.13 36
3184.26 43
3184.39 47
3184.52 50
3184.65 51
3184.78 51
3184.91 49
3185.03 47
3185.16 43
3185.29 38
3185.42 33
3185.55 27
3185.68 21
3185.81 16
3185.94 12
3186.07 10
3186.20 8
3186.33 7
3186.46 7
3186.59 7
3186.72 7
3186.85 8
3186.98 10
3187.11 12
3187.24 15
3187.36 19
3187.49 22
3187.62 23
3187.75 23
3187.88 20
3188.01 17
3188.14 13
3188.27 8
3188.40 4
3188.53 1
3188.66 0
3188.79 0
3188.92 0
3189.05 0
3189.18 0
3189.31 0
3189.44 0
3189.57 0
3189.69 0
3189.82 6
3189.95 14
3190.08 21
3190.21 29
3190.34 36
3190.47 42
3190.60 46
3190.73 48
3190.86 48
3190.99 47
3191.12 46
3191.25 45
3191.38 45
3191.51 46
3191.64 48
3191.77 49
3191.90 51
3192.03 52
3192.16 52
3192.29 52
3192.41 52
3192.54 53
3192.67 55
3192.80 57
3192.93 57
3193.06 56
3193.19 52
3193.32 45
3193.45 35
3193.58 25
3193.71 15
3193.84 7
3193.97 1
3194.10 0
3194.23 0
3194.36 2
3194.49 5
3194.62 8
3194.75 10
3194.88 12
3195.01 14
3195.14 18
3195.27 24
3195.40 32
3195.52 42
3195.65 53
3195.78 63
3195.91 73
3196.04 81
3196.17 88
3196.30 91
3196.43 92
3196.56 90
3196.69 85
3196.82 77
3196.95 68
3197.08 57
3197.21 46
3197.34 37
3197.47 30
3197.60 26
3197.73 25
3197.86 26
3197.99 29
3198.12 33
3198.25 38
3198.38 43
3198.51 48
3198.64 53
3198.77 56
3198.90 58
3199.03 59
3199.16 59
3199.28 58
3199.41 58
3199.54 58
3199.67 59
3199.80 60
3199.93 61
3200.06 62
3200.19 60
3200.32 55
3200.45 49
3200.58 41
3200.71 33
3200.84 25
3200.97 19
3201.10 16
3201.23 15
3201.36 16
3201.49 18
3201.62 20
3201.75 24
3201.88 27
3202.01 31
3202.14 35
3202.27 40
3202.40 47
3202.53 55
3202.66 64
3202.79 72
3202.92 80
3203.05 85
3203.18 87
3203.31 85
3203.44 79
3203.57 70
3203.70 59
3203.83 48
3203.96 37
3204.09 29
3204.21 24
3204.34 21
3204.47 20
3204.60 20
3204.73 22
3204.86 24
3204.99 27
3205.12 29
3205.25 30
3205.38 30
3205.51 29
3205.64 26
3205.77 22
3205.90 17
3206.03 12
3206.16 6
3206.29 2
3206.42 0
3206.55 0
3206.68 0
3206.81 0
3206.94 0
3207.07 0
3207.20 0
3207.33 0
3207.46 0
3207.59 0
3207.72 1
3207.85 2
3207.98 4
3208.11 7
3208.24 10
3208.37 14
3208.50 20
3208.63 25
3208.76 31
3208.89 38
3209.02 44
3209.15 50
3209.28 55
3209.41 59
3209.54 61
3209.67 61
3209.80 59
3209.93 56
3210.06 52
3210.19 48
3210.32 45
3210.45 43
3210.58 42
3210.71 43
3210.84 45
3210.97 50
3211.10 56
3211.23 66
3211.36 77
3211.49 90
3211.62 102
3211.75 113
3211.88 119
3212.01 123
3212.14 123
3212.27 121
3212.40 119
3212.53 119
3212.66 123
3212.79 130
3212.92 141
3213.05 153
3213.18 165
3213.31 174
3213.44 180
3213.57 181
3213.70 177
3213.83 170
3213.96 160
3214.09 149
3214.22 137
3214.35 126
3214.48 114
3214.61 103
3214.74 93
3214.87 83
3215.00 75
3215.13 69
3215.26 66
3215.39 66
3215.52 68
3215.65 72
3215.78 76
3215.91 79
3216.04 81
3216.17 82
3216.30 80
3216.43 79
3216.56 77
3216.69 75
3216.82 73
3216.95 71
3217.08 69
3217.21 67
3217.34 66
3217.47 67
3217.60 71
3217.73 78
3217.86 87
3217.99 98
3218.12 109
3218.25 120
3218.38 129
3218.51 136
3218.64 142
3218.77 146
3218.90 150
3219.03 151
3219.16 152
3219.29 152
3219.42 151
3219.55 148
3219.68 145
3219.81 141
3219.94 137
3220.07 131
3220.20 124
3220.33 117
3220.46 108
3220.59 100
3220.72 92
3220.85 86
3220.98 81
3221.11 78
3221.24 75
3221.37 72
3221.50 69
3221.63 65
3221.76 62
3221.89 60
3222.02 61
3222.15 66
3222.28 74
3222.41 84
3222.54 95
3222.67 105
3222.80 112
3222.93 115
3223.06 114
3223.19 110
3223.32 103
3223.45 96
3223.58 89
3223.71 85
3223.84 84
3223.97 87
3224.10 91
3224.23 96
3224.36 102
3224.49 105
3224.62 107
3224.75 107
3224.88 106
3225.02 105
3225.15 105
3225.28 106
3225.41 108
3225.54 110
3225.67 110
3225.80 109
3225.93 106
3226.06 103
3226.19 101
3226.32 101
3226.45 102
3226.58 106
3226.71 111
3226.84 115
3226.97 120
3227.10 123
3227.23 126
3227.36 130
3227.49 136
3227.62 142
3227.75 151
3227.88 159
3228.01 165
3228.14 169
3228.27 169
3228.40 165
3228.53 158
3228.66 148
3228.79 137
3228.92 126
3229.05 118
3229.18 113
3229.31 111
3229.44 113
3229.57 118
3229.70 124
3229.83 131
3229.97 136
3230.10 138
3230.23 137
3230.36 132
3230.49 124
3230.62 114
3230.75 102
3230.88 92
3231.01 82
3231.14 76
3231.27 73
3231.40 74
3231.53 79
3231.66 86
3231.79 95
3231.92 103
3232.05 109
3232.18 112
3232.31 111
3232.44 106
3232.57 99
3232.70 91
3232.83 81
3232.96 72
3233.09 63
3233.22 56
3233.35 51
3233.48 47
3233.61 45
3233.75 46
3233.88 48
3234.01 52
3234.14 55
3234.27 59
3234.40 62
3234.53 63
3234.66 62
3234.79 59
3234.92 54
3235.05 47
3235.18 37
3235.31 27
3235.44 17
3235.57 7
3235.70 0
3235.83 0
3235.96 0
3236.09 0
3236.22 0
3236.35 0
3236.48 0
3236.61 0
3236.74 0
3236.88 9
3237.01 18
3237.14 26
3237.27 32
3237.40 38
3237.53 41
3237.66 43
3237.79 45
3237.92 46
3238.05 48
3238.18 50
3238.31 52
3238.44 54
3238.57 55
3238.70 55
3238.83 53
3238.96 51
3239.09 48
3239.22 46
3239.35 44
3239.48 43
3239.62 44
3239.75 46
3239.88 50
3240.01 54
3240.14 58
3240.27 62
3240.40 66
3240.53 68
3240.66 68
3240.79 67
3240.92 65
3241.05 62
3241.18 60
3241.31 58
3241.44 58
3241.57 59
3241.70 61
3241.83 62
3241.96 64
3242.10 65
3242.23 65
3242.36 64
3242.49 64
3242.62 63
3242.75 63
3242.88 63
3243.01 64
3243.14 65
3243.27 68
3243.40 72
3243.53 78
3243.66 88
3243.79 100
3243.92 114
3244.05 128
3244.18 141
3244.32 152
3244.45 159
3244.58 162
3244.71 163
3244.84 162
3244.97 160
3245.10 160
3245.23 159
3245.36 159
3245.49 158
3245.62 155
3245.75 151
3245.88 145
3246.01 140
3246.14 136
3246.27 136
3246.41 139
3246.54 147
3246.67 158
3246.80 171
3246.93 186
3247.06 199
3247.19 211
3247.32 222
3247.45 230
3247.58 237
3247.71 244
3247.84 252
3247.97 263
3248.10 275
3248.23 291
3248.36 308
3248.50 327
3248.63 345
3248.76 359
3248.89 371
3249.02 378
3249.15 384
3249.28 391
3249.41 401
3249.54 419
3249.67 446
3249.80 480
3249.93 520
3250.06 562
3250.19 601
3250.33 634
3250.46 661
3250.59 679
3250.72 691
3250.85 699
3250.98 702
3251.11 703
3251.24 701
3251.37 698
3251.50 691
3251.63 683
3251.76 672
3251.89 661
3252.03 648
3252.16 636
3252.29 626
3252.42 617
3252.55 611
3252.68 608
3252.81 606
3252.94 605
3253.07 602
3253.20 598
3253.33 591
3253.46 582
3253.59 572
3253.73 563
3253.86 556
3253.99 550
3254.12 544
3254.25 538
3254.38 530
3254.51 520
3254.64 508
3254.77 494
3254.90 481
3255.03 469
3255.16 460
3255.29 452
3255.43 445
3255.56 437
3255.69 425
3255.82 409
3255.95 387
3256.08 360
3256.21 330
3256.34 300
3256.47 275
3256.60 255
3256.73 242
3256.86 236
3257.00 234
3257.13 235
3257.26 235
3257.39 233
3257.52 230
3257.65 224
3257.78 218
3257.91 211
3258.04 205
3258.17 199
3258.30 193
3258.44 187
3258.57 183
3258.70 179
3258.83 177
3258.96 177
3259.09 179
3259.22 181
3259.35 184
3259.48 186
3259.61 186
3259.74 185
3259.88 182
3260.01 178
3260.14 174
3260.27 169
3260.40 164
3260.53 159
3260.66 155
3260.79 151
3260.92 149
3261.05 149
3261.18 151
3261.32 155
3261.45 161
3261.58 168
3261.71 175
3261.84 182
3261.97 190
3262.10 197
3262.23 203
3262.36 210
3262.49 216
3262.62 221
3262.76 224
3262.89 226
3263.02 227
3263.15 227
3263.28 228
3263.41 229
3263.54 231
3263.67 237
3263.80 246
3263.93 259
3264.07 274
3264.20 294
3264.33 317
3264.46 343
3264.59 372
3264.72 402
3264.85 434
3264.98 468
3265.11 502
3265.24 536
3265.38 569
3265.51 603
3265.64 636
3265.77 671
3265.90 707
3266.03 743
3266.16 781
3266.29 820
3266.42 860
3266.56 900
3266.69 942
3266.82 988
3266.95 1038
3267.08 1095
3267.21 1157
3267.34 1222
3267.47 1289
3267.60 1352
3267.73 1410
3267.87 1461
3268.00 1505
3268.13 1544
3268.26 1583
3268.39 1624
3268.52 1668
3268.65 1715
3268.78 1764
3268.91 1811
3269.05 1854
3269.18 1892
3269.31 1924
3269.44 1950
3269.57 1971
3269.70 1987
3269.83 1998
3269.96 2001
3270.09 1996
3270.23 1982
3270.36 1959
3270.49 1929
3270.62 1894
3270.75 1857
3270.88 1821
3271.01 1786
3271.14 1753
3271.27 1721
3271.41 1691
3271.54 1662
3271.67 1634
3271.80 1605
3271.93 1577
3272.06 1550
3272.19 1523
3272.32 1498
3272.45 1473
3272.59 1449
3272.72 1423
3272.85 1394
3272.98 1361
3273.11 1324
3273.24 1284
3273.37 1242
3273.50 1199
3273.64 1157
3273.77 1118
3273.90 1080
3274.03 1044
3274.16 1009
3274.29 974
3274.42 939
3274.55 902
3274.69 865
3274.82 828
3274.95 790
3275.08 752
3275.21 715
3275.34 678
3275.47 644
3275.60 612
3275.73 584
3275.87 558
3276.00 535
3276.13 514
3276.26 494
3276.39 474
3276.52 453
3276.65 432
3276.78 410
3276.92 388
3277.05 368
3277.18 350
3277.31 333
3277.44 318
3277.57 304
3277.70 292
3277.83 279
3277.97 266
3278.10 253
3278.23 239
3278.36 225
3278.49 211
3278.62 198
3278.75 186
3278.89 175
3279.02 166
3279.15 157
3279.28 148
3279.41 139
3279.54 131
3279.67 123
3279.80 117
3279.94 111
3280.07 107
3280.20 104
3280.33 103
3280.46 102
3280.59 101
3280.72 99
3280.85 98
3280.99 97
3281.12 97
3281.25 99
3281.38 105
3281.51 113
3281.64 124
3281.77 135
3281.91 145
3282.04 153
3282.17 159
3282.30 162
3282.43 163
3282.56 163
3282.69 162
3282.83 161
3282.96 159
3283.09 155
3283.22 150
3283.35 141
3283.48 132
3283.61 121
3283.74 113
3283.88 107
3284.01 104
3284.14 107
3284.27 113
3284.40 123
3284.53 133
3284.66 143
3284.80 150
3284.93 154
3285.06 155
3285.19 153
3285.32 150
3285.45 147
3285.58 145
3285.72 145
3285.85 146
3285.98 150
3286.11 154
3286.24 159
3286.37 164
3286.50 169
3286.64 172
3286.77 174
3286.90 173
3287.03 170
3287.16 164
3287.29 155
3287.42 146
3287.56 136
3287.69 126
3287.82 116
3287.95 107
3288.08 99
3288.21 92
3288.35 84
3288.48 77
3288.61 70
3288.74 65
3288.87 60
3289.00 57
3289.13 55
3289.27 52
3289.40 49
3289.53 45
3289.66 39
3289.79 31
3289.92 23
3290.05 16
3290.19 10
3290.32 7
3290.45 7
3290.58 9
3290.71 14
3290.84 20
3290.98 25
3291.11 29
3291.24 30
3291.37 28
3291.50 24
3291.63 17
3291.76 10
3291.90 2
3292.03 0
3292.16 0
3292.29 0
3292.42 0
3292.55 0
3292.69 0
3292.82 0
3292.95 0
3293.08 6
3293.21 11
3293.34 14
3293.48 17
3293.61 19
3293.74 23
3293.87 28
3294.00 35
3294.13 43
3294.26 51
3294.40 57
3294.53 60
3294.66 61
3294.79 58
3294.92 52
3295.05 45
3295.19 37
3295.32 30
3295.45 24
3295.58 21
3295.71 19
3295.84 20
3295.98 24
3296.11 29
3296.24 35
3296.37 43
3296.50 51
3296.63 59
3296.77 66
3296.90 71
3297.03 75
3297.16 78
3297.29 79
3297.42 79
3297.56 79
3297.69 79
3297.82 78
3297.95 77
3298.08 76
3298.21 75
3298.35 75
3298.48 76
3298.61 80
3298.74 87
3298.87 96
3299.00 108
3299.14 120
3299.27 131
3299.40 140
3299.53 145
3299.66 146
3299.79 147
3299.93 146
3300.06 146
3300.19 147
3300.32 149
3300.45 152
3300.58 153
3300.72 154
3300.85 152
3300.98 149
3301.11 144
3301.24 140
3301.38 135
3301.51 131
3301.64 128
3301.77 126
3301.90 126
3302.03 128
3302.17 131
3302.30 137
3302.43 145
3302.56 153
3302.69 161
3302.82 168
3302.96 172
3303.09 174
3303.22 173
3303.35 169
3303.48 163
3303.62 155
3303.75 147
3303.88 139
3304.01 131
3304.14 123
3304.27 116
3304.41 108
3304.54 100
3304.67 94
3304.80 90
3304.93 88
3305.06 89
3305.20 93
3305.33 99
3305.46 106
3305.59 114
3305.72 120
3305.86 125
3305.99 129
3306.12 130
3306.25 129
3306.38 126
3306.52 120
3306.65 113
3306.78 103
3306.91 92
3307.04 79
3307.17 67
3307.31 55
3307.44 44
3307.57 36
3307.70 31
3307.83 28
3307.97 27
3308.10 27
3308.23 27
3308.36 26
3308.49 24
3308.62 20
3308.76 14
3308.89 9
3309.02 3
3309.15 0
3309.28 0
3309.42 0
3309.55 2
3309.68 7
3309.81 13
3309.94 18
3310.08 23
3310.21 27
3310.34 30
3310.47 34
3310.60 37
3310.74 41
3310.87 43
3311.00 44
3311.13 42
3311.26 39
3311.40 35
3311.53 33
3311.66 32
3311.79 33
3311.92 36
3312.05 40
3312.19 45
3312.32 48
3312.45 51
3312.58 54
3312.71 57
3312.85 62
3312.98 69
3313.11 77
3313.24 85
3313.37 93
3313.51 98
3313.64 102
3313.77 104
3313.90 104
3314.03 104
3314.17 103
3314.30 103
3314.43 102
3314.56 101
3314.69 100
3314.83 100
3314.96 100
3315.09 101
3315.22 103
3315.35 105
3315.49 106
3315.62 107
3315.75 106
3315.88 103
3316.01 98
3316.15 92
3316.28 84
3316.41 77
3316.54 69
3316.68 63
3316.81 57
3316.94 52
3317.07 48
3317.20 44
3317.34 41
3317.47 39
3317.60 38
3317.73 39
3317.86 42
3318.00 47
3318.13 52
3318.26 56
3318.39 59
3318.52 61
3318.66 61
3318.79 59
3318.92 57
3319.05 54
3319.18 52
3319.32 49
3319.45 46
3319.58 43
3319.71 40
3319.85 36
3319.98 30
3320.11 24
3320.24 19
3320.37 14
3320.51 9
3320.64 6
3320.77 5
3320.90 4
3321.03 5
3321.17 5
3321.30 5
3321.43 5
3321.56 4
3321.69 4
3321.83 3
3321.96 3
3322.09 3
3322.22 4
3322.36 5
3322.49 6
3322.62 7
3322.75 8
3322.88 8
3323.02 10
3323.15 12
3323.28 15
3323.41 19
3323.55 22
3323.68 23
3323.81 22
3323.94 18
3324.07 11
3324.21 3
3324.34 0
3324.47 0
3324.60 0
3324.74 0
3324.87 1
3325.00 10
3325.13 20
3325.26 29
3325.40 36
3325.53 40
3325.66 42
3325.79 42
3325.92 41
3326.06 39
3326.19 35
3326.32 32
3326.45 27
3326.59 22
3326.72 16
3326.85 10
3326.98 3
3327.12 0
3327.25 0
3327.38 0
3327.51 0
3327.64 0
3327.78 0
3327.91 0
3328.04 0
3328.17 1
3328.31 9
3328.44 18
3328.57 27
3328.70 38
3328.83 49
3328.97 60
3329.10 72
3329.23 82
3329.36 91
3329.50 99
3329.63 104
3329.76 107
3329.89 108
3330.03 107
3330.16 106
3330.29 105
3330.42 106
3330.55 109
3330.69 115
3330.82 124
3330.95 136
3331.08 147
3331.22 157
3331.35 165
3331.48 168
3331.61 168
3331.75 165
3331.88 159
3332.01 152
3332.14 144
3332.28 136
3332.41 128
3332.54 117
3332.67 105
3332.80 92
3332.94 76
3333.07 61
3333.20 47
3333.33 36
3333.47 28
3333.60 24
3333.73 25
3333.86 27
3334.00 31
3334.13 34
3334.26 36
3334.39 39
3334.53 41
3334.66 45
3334.79 50
3334.92 57
3335.06 65
3335.19 73
3335.32 79
3335.45 82
3335.59 81
3335.72 77
3335.85 70
3335.98 62
3336.11 52
3336.25 43
3336.38 35
3336.51 28
3336.64 24
3336.78 21
3336.91 20
3337.04 21
3337.17 23
3337.31 26
3337.44 27
3337.57 26
3337.70 22
3337.84 16
3337.97 7
3338.10 0
3338.23 0
3338.37 0
3338.50 0
3338.63 0
3338.76 0
3338.90 0
3339.03 0
3339.16 11
3339.29 21
3339.43 29
3339.56 34
3339.69 35
3339.82 33
3339.96 29
3340.09 25
3340.22 20
3340.35 15
3340.49 12
3340.62 10
3340.75 9
3340.88 10
3341.02 13
3341.15 16
3341.28 19
3341.41 20
3341.55 20
3341.68 17
3341.81 13
3341.94 8
3342.08 5
3342.21 4
3342.34 5
3342.47 8
3342.61 13
3342.74 18
3342.87 22
3343.01 26
3343.14 29
3343.27 31
3343.40 32
3343.54 34
3343.67 37
3343.80 41
3343.93 46
3344.07 51
3344.20 57
3344.33 61
3344.46 63
3344.60 63
3344.73 60
3344.86 55
3344.99 49
3345.13 44
3345.26 40
3345.39 39
3345.52 40
3345.66 43
3345.79 47
3345.92 50
3346.05 52
3346.19 51
3346.32 47
3346.45 41
3346.59 34
3346.72 27
3346.85 21
3346.98 16
3347.12 12
3347.25 10
3347.38 9
3347.51 8
3347.65 8
3347.78 7
3347.91 7
3348.04 8
3348.18 9
3348.31 10
3348.44 12
3348.58 14
3348.71 16
3348.84 18
3348.97 19
3349.11 21
3349.24 22
3349.37 23
3349.50 23
3349.64 21
3349.77 19
3349.90 15
3350.04 10
3350.17 6
3350.30 2
3350.43 0
3350.57 0
3350.70 0
3350.83 0
3350.96 0
3351.10 0
3351.23 0
3351.36 0
3351.50 0
3351.63 0
3351.76 0
3351.89 2
3352.03 10
3352.16 20
3352.29 30
3352.42 39
3352.56 45
3352.69 47
3352.82 44
3352.96 37
3353.09 27
3353.22 15
3353.35 4
3353.49 0
3353.62 0
3353.75 0
3353.88 0
3354.02 2
3354.15 10
3354.28 17
3354.42 22
3354.55 24
3354.68 24
3354.81 21
3354.95 18
3355.08 16
3355.21 17
3355.35 23
3355.48 33
3355.61 46
3355.74 62
3355.88 77
3356.01 91
3356.14 101
3356.28 108
3356.41 110
3356.54 111
3356.67 109
3356.81 106
3356.94 104
3357.07 102
3357.21 100
3357.34 99
3357.47 97
3357.60 95
3357.74 93
3357.87 91
3358.00 89
3358.14 86
3358.27 82
3358.40 76
3358.53 69
3358.67 61
3358.80 51
3358.93 41
3359.07 33
3359.20 26
3359.33 22
3359.46 20
3359.60 19
3359.73 19
3359.86 18
3360.00 16
3360.13 14
3360.26 12
3360.39 10
3360.53 11
3360.66 14
3360.79 19
3360.93 26
3361.06 32
3361.19 37
3361.33 40
3361.46 42
3361.59 41
3361.72 41
3361.86 41
3361.99 43
3362.12 45
3362.26 47
3362.39 49
3362.52 50
3362.65 49
3362.79 45
3362.92 41
3363.05 36
3363.19 32
3363.32 30
3363.45 29
3363.59 31
3363.72 35
3363.85 41
3363.98 48
3364.12 56
3364.25 63
3364.38 70
3364.52 75
3364.65 81
3364.78 86
3364.92 91
3365.05 98
3365.18 104
3365.31 112
3365.45 121
3365.58 131
3365.71 143
3365.85 158
3365.98 176
3366.11 196
3366.25 218
3366.38 239
3366.51 257
3366.64 271
3366.78 279
3366.91 281
3367.04 279
3367.18 274
3367.31 270
3367.44 269
3367.58 271
3367.71 279
3367.84 291
3367.98 309
3368.11 331
3368.24 356
3368.37 385
3368.51 415
3368.64 446
3368.77 475
3368.91 501
3369.04 521
3369.17 536
3369.31 543
3369.44 545
3369.57 542
3369.71 535
3369.84 528
3369.97 522
3370.10 517
3370.24 515
3370.37 514
3370.50 513
3370.64 512
3370.77 509
3370.90 504
3371.04 496
3371.17 484
3371.30 470
3371.44 455
3371.57 439
3371.70 424
3371.84 411
3371.97 400
3372.10 392
3372.23 385
3372.37 379
3372.50 370
3372.63 361
3372.77 349
3372.90 336
3373.03 322
3373.17 309
3373.30 297
3373.43 287
3373.57 279
3373.70 270
3373.83 260
3373.97 248
3374.10 235
3374.23 220
3374.37 204
3374.50 189
3374.63 175
3374.77 165
3374.90 158
3375.03 155
3375.16 154
3375.30 156
3375.43 157
3375.56 158
3375.70 157
3375.83 153
3375.96 147
3376.10 139
3376.23 129
3376.36 120
3376.50 112
3376.63 107
3376.76 103
3376.90 103
3377.03 106
3377.16 111
3377.30 118
3377.43 124
3377.56 130
3377.70 133
3377.83 133
3377.96 130
3378.10 124
3378.23 117
3378.36 108
3378.50 100
3378.63 91
3378.76 83
3378.90 76
3379.03 68
3379.16 60
3379.30 51
3379.43 41
3379.56 31
3379.70 20
3379.83 9
3379.96 0
3380.10 0
3380.23 0
3380.36 0
3380.50 0
3380.63 10
3380.76 22
3380.90 34
3381.03 43
3381.16 50
3381.30 52
3381.43 50
3381.56 46
3381.70 39
3381.83 32
3381.96 26
3382.10 22
3382.23 19
3382.36 19
3382.50 20
3382.63 24
3382.76 30
3382.90 38
3383.03 46
3383.16 56
3383.30 65
3383.43 74
3383.56 82
3383.70 89
3383.83 94
3383.96 97
3384.10 98
3384.23 97
3384.36 96
3384.50 93
3384.63 90
3384.76 88
3384.90 85
3385.03 82
3385.16 79
3385.30 74
3385.43 68
3385.56 62
3385.70 55
3385.83 48
3385.96 41
3386.10 35
3386.23 31
3386.36 28
3386.50 27
3386.63 29
3386.76 34
3386.90 41
3387.03 49
3387.16 58
3387.30 66
3387.43 73
3387.56 77
3387.70 79
3387.83 77
3387.96 73
3388.10 67
3388.23 59
3388.37 52
3388.50 46
3388.63 41
3388.77 38
3388.90 36
3389.03 36
3389.17 37
3389.30 38
3389.43 40
3389.57 42
3389.70 44
3389.83 45
3389.97 45
3390.10 44
3390.23 43
3390.37 40
3390.50 36
3390.63 33
3390.77 29
3390.90 25
3391.04 22
3391.17 19
3391.30 17
3391.44 15
3391.57 14
3391.70 14
3391.84 15
3391.97 16
3392.10 17
3392.24 18
3392.37 19
3392.50 21
3392.64 24
3392.77 27
3392.90 30
3393.04 32
3393.17 32
3393.31 31
3393.44 28
3393.57 23
3393.71 17
3393.84 12
3393.97 7
3394.11 4
3394.24 1
3394.37 0
3394.51 0
3394.64 0
3394.77 0
3394.91 0
3395.04 0
3395.18 0
3395.31 0
3395.44 0
3395.58 5
3395.71 12
3395.84 22
3395.98 32
3396.11 43
3396.24 52
3396.38 61
3396.51 68
3396.65 73
3396.78 75
3396.91 75
3397.05 72
3397.18 65
3397.31 56
3397.45 44
3397.58 32
3397.71 20
3397.85 10
3397.98 4
3398.12 1
3398.25 1
3398.38 3
3398.52 7
3398.65 11
3398.78 16
3398.92 20
3399.05 24
3399.18 27
3399.32 29
3399.45 31
3399.59 33
3399.72 34
3399.85 36
3399.99 37
3400.12 38
3400.25 38
3400.39 38
3400.52 36
3400.66 33
3400.79 30
3400.92 25
3401.06 20
3401.19 16
3401.32 12
3401.46 10
3401.59 10
3401.73 13
3401.86 18
3401.99 26
3402.13 36
3402.26 48
3402.39 61
3402.53 75
3402.66 88
3402.80 99
3402.93 106
3403.06 110
3403.20 111
3403.33 108
3403.46 105
3403.60 102
3403.73 101
3403.87 103
3404.00 109
3404.13 119
3404.27 130
3404.40 142
3404.53 153
3404.67 162
3404.80 168
3404.94 172
3405.07 173
3405.20 173
3405.34 172
3405.47 172
3405.60 173
3405.74 176
3405.87 179
3406.01 183
3406.14 187
3406.27 190
3406.41 193
3406.54 195
3406.68 196
3406.81 195
3406.94 192
3407.08 186
3407.21 178
3407.34 167
3407.48 154
3407.61 142
3407.75 129
3407.88 117
3408.01 105
3408.15 95
3408.28 85
3408.42 75
3408.55 66
3408.68 58
3408.82 53
3408.95 49
3409.08 49
3409.22 50
3409.35 55
3409.49 60
3409.62 66
3409.75 72
3409.89 78
3410.02 83
3410.16 89
3410.29 95
3410.42 102
3410.56 109
3410.69 116
3410.83 122
3410.96 126
3411.09 128
3411.23 127
3411.36 124
3411.49 119
3411.63 114
3411.76 108
3411.90 103
3412.03 99
3412.16 97
3412.30 98
3412.43 99
3412.57 102
3412.70 105
3412.83 109
3412.97 112
3413.10 115
3413.24 118
3413.37 120
3413.50 122
3413.64 124
3413.77 125
3413.91 125
3414.04 126
3414.17 126
3414.31 126
3414.44 124
3414.58 122
3414.71 118
3414.84 113
3414.98 105
3415.11 96
3415.25 87
3415.38 77
3415.51 68
3415.65 60
3415.78 55
3415.92 51
3416.05 50
3416.18 52
3416.32 55
3416.45 59
3416.59 63
3416.72 66
3416.85 66
3416.99 65
3417.12 61
3417.26 55
3417.39 49
3417.52 43
3417.66 39
3417.79 38
3417.93 38
3418.06 41
3418.19 45
3418.33 51
3418.46 57
3418.60 62
3418.73 66
3418.86 67
3419.00 64
3419.13 59
3419.27 51
3419.40 43
3419.54 36
3419.67 33
3419.80 34
3419.94 39
3420.07 47
3420.21 57
3420.34 67
3420.47 75
3420.61 80
3420.74 82
3420.88 81
3421.01 79
3421.14 75
3421.28 72
3421.41 70
3421.55 70
3421.68 71
3421.81 75
3421.95 79
3422.08 82
3422.22 83
3422.35 81
3422.49 77
3422.62 70
3422.75 63
3422.89 56
3423.02 50
3423.16 46
3423.29 44
3423.42 42
3423.56 42
3423.69 42
3423.83 42
3423.96 43
3424.10 46
3424.23 49
3424.36 52
3424.50 55
3424.63 56
3424.77 57
3424.90 57
3425.03 57
3425.17 59
3425.30 63
3425.44 69
3425.57 76
3425.71 84
3425.84 91
3425.97 98
3426.11 102
3426.24 105
3426.38 106
3426.51 106
3426.65 106
3426.78 107
3426.91 108
3427.05 110
3427.18 113
3427.32 116
3427.45 119
3427.58 122
3427.72 125
3427.85 127
3427.99 128
3428.12 127
3428.26 124
3428.39 118
3428.52 109
3428.66 100
3428.79 92
3428.93 86
3429.06 85
3429.20 90
3429.33 99
3429.46 112
3429.60 126
3429.73 140
3429.87 152
3430.00 162
3430.14 170
3430.27 175
3430.40 177
3430.54 177
3430.67 176
3430.81 173
3430.94 169
3431.08 167
3431.21 167
3431.34 171
3431.48 179
3431.61 192
3431.75 210
3431.88 233
3432.02 257
3432.15 283
3432.28 306
3432.42 326
3432.55 340
3432.69 348
3432.82 349
3432.96 344
3433.09 335
3433.23 324
3433.36 314
3433.49 307
3433.63 303
3433.76 302
3433.90 304
3434.03 306
3434.17 307
3434.30 306
3434.43 302
3434.57 297
3434.70 291
3434.84 285
3434.97 281
3435.11 278
3435.24 275
3435.38 272
3435.51 266
3435.64 259
3435.78 249
3435.91 240
3436.05 230
3436.18 221
3436.32 213
3436.45 206
3436.58 200
3436.72 194
3436.85 190
3436.99 187
3437.12 186
3437.26 188
3437.39 190
3437.53 194
3437.66 198
3437.79 201
3437.93 202
3438.06 202
3438.20 200
3438.33 197
3438.47 194
3438.60 191
3438.74 190
3438.87 189
3439.00 190
3439.14 192
3439.27 192
3439.41 191
3439.54 186
3439.68 177
3439.81 165
3439.95 151
3440.08 135
3440.21 122
3440.35 110
3440.48 102
3440.62 96
3440.75 93
3440.89 90
3441.02 87
3441.16 84
3441.29 80
3441.43 76
3441.56 71
3441.69 66
3441.83 60
3441.96 53
3442.10 45
3442.23 36
3442.37 26
3442.50 16
3442.64 7
3442.77 0
3442.91 0
3443.04 0
3443.17 0
3443.31 0
3443.44 4
3443.58 8
3443.71 11
3443.85 13
3443.98 14
3444.12 15
3444.25 16
3444.39 18
3444.52 20
3444.65 24
3444.79 27
3444.92 30
3445.06 32
3445.19 31
3445.33 28
3445.46 23
3445.60 15
3445.73 6
3445.87 0
3446.00 0
3446.13 0
3446.27 0
3446.40 0
3446.54 0
3446.67 0
3446.81 0
3446.94 8
3447.08 16
3447.21 21
3447.35 23
3447.48 23
3447.62 22
3447.75 21
3447.89 21
3448.02 24
3448.15 31
3448.29 40
3448.42 51
3448.56 61
3448.69 71
3448.83 79
3448.96 85
3449.10 89
3449.23 93
3449.37 97
3449.50 104
3449.64 111
3449.77 120
3449.90 128
3450.04 133
3450.17 134
3450.31 131
3450.44 125
3450.58 116
3450.71 108
3450.85 101
3450.98 98
3451.12 98
3451.25 99
3451.39 102
3451.52 103
3451.66 103
3451.79 101
3451.93 97
3452.06 93
3452.19 89
3452.33 86
3452.46 84
3452.60 82
3452.73 80
3452.87 76
3453.00 72
3453.14 68
3453.27 65
3453.41 64
3453.54 64
3453.68 64
3453.81 64
3453.95 63
3454.08 61
3454.22 57
3454.35 52
3454.49 47
3454.62 44
3454.75 42
3454.89 41
3455.02 41
3455.16 42
3455.29 43
3455.43 43
3455.56 43
3455.70 43
3455.83 43
3455.97 43
3456.10 42
3456.24 40
3456.37 37
3456.51 34
3456.64 31
3456.78 29
3456.91 29
3457.05 32
3457.18 39
3457.32 48
3457.45 59
3457.59 71
3457.72 82
3457.86 91
3457.99 96
3458.13 97
3458.26 96
3458.39 91
3458.53 84
3458.66 76
3458.80 67
3458.93 57
3459.07 46
3459.20 34
3459.34 21
3459.47 9
3459.61 0
3459.74 0
3459.88 0
3460.01 0
3460.15 0
3460.28 0
3460.42 1
3460.55 11
3460.69 20
3460.82 26
3460.96 31
3461.09 32
3461.23 32
3461.36 31
3461.50 30
3461.63 30
3461.77 31
3461.90 34
3462.04 39
3462.17 46
3462.31 53
3462.44 61
3462.58 68
3462.71 73
3462.85 76
3462.98 76
3463.12 75
3463.25 71
3463.39 67
3463.52 63
3463.66 60
3463.79 59
3463.93 61
3464.06 64
3464.20 69
3464.33 75
3464.47 81
3464.60 87
3464.74 92
3464.87 97
3465.01 103
3465.14 110
3465.28 117
3465.41 125
3465.55 133
3465.68 141
3465.82 146
3465.95 149
3466.09 151
3466.22 151
3466.36 151
3466.49 150
3466.63 150
3466.76 150
3466.90 149
3467.03 148
3467.17 145
3467.30 141
3467.44 137
3467.57 133
3467.71 129
3467.84 125
3467.98 120
3468.11 113
3468.25 105
3468.38 96
3468.52 86
3468.65 76
3468.79 69
3468.92 65
3469.06 65
3469.19 69
3469.33 76
3469.46 84
3469.60 92
3469.73 97
3469.87 100
3470.00 101
3470.14 98
3470.27 95
3470.41 90
3470.54 86
3470.68 83
3470.81 81
3470.95 81
3471.08 82
3471.22 84
3471.35 87
3471.49 91
3471.62 96
3471.76 101
3471.89 106
3472.03 111
3472.16 114
3472.30 118
3472.43 120
3472.57 121
3472.70 122
3472.84 121
3472.97 119
3473.11 116
3473.24 113
3473.38 110
3473.51 109
3473.65 108
3473.78 109
3473.92 111
3474.05 114
3474.19 116
3474.32 119
3474.46 121
3474.59 125
3474.73 129
3474.87 134
3475.00 139
3475.14 144
3475.27 149
3475.41 152
3475.54 155
3475.68 158
3475.81 162
3475.95 167
3476.08 173
3476.22 179
3476.35 184
3476.49 187
3476.62 187
3476.76 186
3476.89 182
3477.03 178
3477.16 175
3477.30 172
3477.43 169
3477.57 167
3477.70 163
3477.84 159
3477.97 154
3478.11 149
3478.25 143
3478.38 138
3478.52 133
3478.65 129
3478.79 125
3478.92 123
3479.06 123
3479.19 124
3479.33 127
3479.46 132
3479.60 137
3479.73 141
3479.87 144
3480.00 145
3480.14 144
3480.27 140
3480.41 134
3480.54 127
3480.68 119
3480.81 111
3480.95 102
3481.09 93
3481.22 86
3481.36 81
3481.49 80
3481.63 81
3481.76 85
3481.90 90
3482.03 93
3482.17 94
3482.30 91
3482.44 83
3482.57 72
3482.71 58
3482.84 42
3482.98 27
3483.12 14
3483.25 2
3483.39 0
3483.52 0
3483.66 0
3483.79 0
3483.93 0
3484.06 0
3484.20 8
3484.33 16
3484.47 22
3484.60 27
3484.74 29
3484.87 31
3485.01 31
3485.15 31
3485.28 31
3485.42 32
3485.55 33
3485.69 34
3485.82 34
3485.96 32
3486.09 28
3486.23 23
3486.36 16
3486.50 9
3486.63 1
3486.77 0
3486.91 0
3487.04 0
3487.18 0
3487.31 0
3487.45 0
3487.58 0
3487.72 4
3487.85 7
3487.99 9
3488.12 9
3488.26 9
3488.39 8
3488.53 9
3488.67 10
3488.80 11
3488.94 13
3489.07 15
3489.21 17
3489.34 19
3489.48 20
3489.61 21
3489.75 22
3489.88 23
3490.02 23
3490.16 22
3490.29 21
3490.43 21
3490.56 21
3490.70 24
3490.83 30
3490.97 40
3491.10 52
3491.24 65
3491.37 78
3491.51 89
3491.65 96
3491.78 99
3491.92 97
3492.05 90
3492.19 82
3492.32 71
3492.46 61
3492.59 53
3492.73 46
3492.87 43
3493.00 44
3493.14 47
3493.27 54
3493.41 64
3493.54 75
3493.68 86
3493.81 96
3493.95 105
3494.08 111
3494.22 114
3494.36 115
3494.49 114
3494.63 112
3494.76 109
3494.90 106
3495.03 103
3495.17 101
3495.30 100
3495.44 99
3495.58 99
3495.71 99
3495.85 99
3495.98 99
3496.12 99
3496.25 99
3496.39 99
3496.52 99
3496.66 99
3496.80 98
3496.93 98
3497.07 98
3497.20 96
3497.34 94
3497.47 92
3497.61 90
3497.75 88
3497.88 86
3498.02 84
3498.15 82
3498.29 80
3498.42 77
3498.56 72
3498.69 65
3498.83 57
3498.97 49
3499.10 41
3499.24 35
3499.37 31
3499.51 29
3499.64 30
3499.78 32
3499.92 34
3500.05 37
3500.19 38
3500.32 39
3500.46 39
3500.59 39
3500.73 39
3500.87 39
3501.00 39
3501.14 39
3501.27 38
3501.41 37
3501.54 35
3501.68 32
3501.81 30
3501.95 28
3502.09 27
3502.22 26
3502.36 26
3502.49 26
3502.63 27
3502.76 28
3502.90 30
3503.04 33
3503.17 38
3503.31 44
3503.44 52
3503.58 61
3503.71 71
3503.85 81
3503.99 89
3504.12 94
3504.26 96
3504.39 93
3504.53 85
3504.66 74
3504.80 61
3504.94 48
3505.07 37
3505.21 30
3505.34 26
3505.48 26
3505.62 28
3505.75 33
3505.89 37
3506.02 42
3506.16 45
3506.29 46
3506.43 46
3506.57 45
3506.70 43
3506.84 39
3506.97 35
3507.11 31
3507.24 27
3507.38 25
3507.52 23
3507.65 24
3507.79 26
3507.92 30
3508.06 35
3508.19 40
3508.33 44
3508.47 48
3508.60 51
3508.74 53
3508.87 55
3509.01 57
3509.15 58
3509.28 61
3509.42 64
3509.55 67
3509.69 70
3509.82 71
3509.96 72
3510.10 71
3510.23 70
3510.37 68
3510.50 66
3510.64 64
3510.78 64
3510.91 64
3511.05 65
3511.18 67
3511.32 70
3511.46 74
3511.59 80
3511.73 86
3511.86 94
3512.00 102
3512.13 111
3512.27 119
3512.41 125
3512.54 129
3512.68 131
3512.81 130
3512.95 128
3513.09 126
3513.22 124
3513.36 124
3513.49 126
3513.63 130
3513.77 136
3513.90 144
3514.04 153
3514.17 163
3514.31 174
3514.45 184
3514.58 195
3514.72 206
3514.85 215
3514.99 224
3515.12 232
3515.26 239
3515.40 248
3515.53 257
3515.67 270
3515.80 285
3515.94 302
3516.08 320
3516.21 339
3516.35 355
3516.48 367
3516.62 375
3516.76 379
3516.89 378
3517.03 375
3517.16 372
3517.30 369
3517.44 369
3517.57 370
3517.71 372
3517.84 373
3517.98 373
3518.12 370
3518.25 363
3518.39 354
3518.52 345
3518.66 337
3518.80 331
3518.93 329
3519.07 330
3519.20 334
3519.34 340
3519.48 344
3519.61 347
3519.75 346
3519.88 341
3520.02 333
3520.16 321
3520.29 308
3520.43 294
3520.56 281
3520.70 268
3520.84 259
3520.97 252
3521.11 247
3521.24 245
3521.38 244
3521.52 244
3521.65 244
3521.79 244
3521.93 244
3522.06 243
3522.20 242
3522.33 241
3522.47 240
3522.61 237
3522.74 234
3522.88 231
3523.01 227
3523.15 223
3523.29 219
3523.42 215
3523.56 211
3523.69 206
3523.83 201
3523.97 196
3524.10 191
3524.24 188
3524.38 188
3524.51 191
3524.65 197
3524.78 205
3524.92 214
3525.06 224
3525.19 232
3525.33 237
3525.46 240
3525.60 239
3525.74 235
3525.87 228
3526.01 220
3526.14 211
3526.28 202
3526.42 193
3526.55 185
3526.69 178
3526.83 171
3526.96 165
3527.10 158
3527.23 151
3527.37 143
3527.51 136
3527.64 129
3527.78 124
3527.92 120
3528.05 118
3528.19 117
3528.32 116
3528.46 114
3528.60 112
3528.73 109
3528.87 105
3529.00 101
3529.14 96
3529.28 92
3529.41 89
3529.55 86
3529.69 84
3529.82 83
3529.96 84
3530.09 86
3530.23 91
3530.37 98
3530.50 106
3530.64 117
3530.78 130
3530.91 144
3531.05 159
3531.18 174
3531.32 187
3531.46 198
3531.59 204
3531.73 206
3531.87 202
3532.00 196
3532.14 188
3532.27 180
3532.41 174
3532.55 171
3532.68 169
3532.82 169
3532.96 170
3533.09 169
3533.23 166
3533.36 162
3533.50 156
3533.64 149
3533.77 140
3533.91 132
3534.05 124
3534.18 117
3534.32 111
3534.46 108
3534.59 106
3534.73 106
3534.86 107
3535.00 108
3535.14 107
3535.27 104
3535.41 101
3535.55 98
3535.68 96
3535.82 97
3535.96 101
3536.09 109
3536.23 119
3536.36 130
3536.50 139
3536.64 145
3536.77 148
3536.91 147
3537.05 144
3537.18 140
3537.32 135
3537.46 129
3537.59 124
3537.73 119
3537.86 115
3538.00 112
3538.14 110
3538.27 110
3538.41 111
3538.55 113
3538.68 114
3538.82 115
3538.96 113
3539.09 109
3539.23 104
3539.36 99
3539.50 94
3539.64 92
3539.77 91
3539.91 93
3540.05 97
3540.18 101
3540.32 105
3540.46 108
3540.59 110
3540.73 109
3540.87 108
3541.00 105
3541.14 102
3541.27 99
3541.41 97
3541.55 97
3541.68 98
3541.82 101
3541.96 107
3542.09 114
3542.23 123
3542.37 133
3542.50 142
3542.64 149
3542.78 154
3542.91 154
3543.05 152
3543.19 146
3543.32 138
3543.46 130
3543.59 122
3543.73 116
3543.87 112
3544.00 110
3544.14 110
3544.28 110
3544.41 109
3544.55 108
3544.69 106
3544.82 104
3544.96 102
3545.10 100
3545.23 98
3545.37 98
3545.51 98
3545.64 99
3545.78 101
3545.92 103
3546.05 107
3546.19 109
3546.33 112
3546.46 112
3546.60 112
3546.73 110
3546.87 107
3547.01 104
3547.14 101
3547.28 99
3547.42 97
3547.55 95
3547.69 94
3547.83 91
3547.96 89
3548.10 85
3548.24 81
3548.37 76
3548.51 71
3548.65 64
3548.78 58
3548.92 53
3549.06 50
3549.19 50
3549.33 51
3549.47 54
3549.60 57
3549.74 59
3549.88 58
3550.01 55
3550.15 52
3550.29 48
3550.42 46
3550.56 46
3550.70 49
3550.83 52
3550.97 56
3551.11 60
3551.24 63
3551.38 65
3551.52 67
3551.65 69
3551.79 72
3551.93 75
3552.06 78
3552.20 80
3552.34 81
3552.47 81
3552.61 80
3552.75 79
3552.88 78
3553.02 77
3553.16 77
3553.29 78
3553.43 79
3553.57 80
3553.70 81
3553.84 81
3553.98 80
3554.11 79
3554.25 76
3554.39 72
3554.52 67
3554.66 60
3554.80 52
3554.93 44
3555.07 36
3555.21 31
3555.34 28
3555.48 28
3555.62 31
3555.75 37
3555.89 43
3556.03 48
3556.16 52
3556.30 54
3556.44 54
3556.57 53
3556.71 52
3556.85 51
3556.98 52
3557.12 55
3557.26 61
3557.39 70
3557.53 81
3557.67 92
3557.80 104
3557.94 114
3558.08 122
3558.21 127
3558.35 129
3558.49 127
3558.62 124
3558.76 118
3558.90 110
3559.04 100
3559.17 89
3559.31 77
3559.45 66
3559.58 55
3559.72 45
3559.86 37
3559.99 32
3560.13 29
3560.27 29
3560.40 32
3560.54 36
3560.68 40
3560.81 45
3560.95 48
3561.09 49
3561.22 46
3561.36 40
3561.50 32
3561.63 23
3561.77 15
3561.91 8
3562.05 3
3562.18 1
3562.32 0
3562.46 0
3562.59 0
3562.73 0
3562.87 0
3563.00 0
3563.14 0
3563.28 0
3563.41 0
3563.55 0
3563.69 4
3563.82 7
3563.96 11
3564.10 16
3564.24 21
3564.37 27
3564.51 34
3564.65 42
3564.78 50
3564.92 58
3565.06 65
3565.19 71
3565.33 76
3565.47 78
3565.60 79
3565.74 79
3565.88 77
3566.02 74
3566.15 70
3566.29 67
3566.43 64
3566.56 62
3566.70 60
3566.84 59
3566.97 57
3567.11 57
3567.25 58
3567.38 59
3567.52 62
3567.66 66
3567.80 70
3567.93 74
3568.07 78
3568.21 81
3568.34 83
3568.48 84
3568.62 85
3568.75 85
3568.89 84
3569.03 84
3569.17 84
3569.30 85
3569.44 86
3569.58 89
3569.71 94
3569.85 100
3569.99 106
3570.12 111
3570.26 114
3570.40 116
3570.54 115
3570.67 113
3570.81 110
3570.95 106
3571.08 102
3571.22 98
3571.36 94
3571.49 90
3571.63 87
3571.77 84
3571.91 80
3572.04 77
3572.18 75
3572.32 72
3572.45 69
3572.59 67
3572.73 66
3572.86 66
3573.00 69
3573.14 75
3573.28 83
3573.41 95
3573.55 107
3573.69 119
3573.82 129
3573.96 136
3574.10 139
3574.24 137
3574.37 131
3574.51 123
3574.65 113
3574.78 103
3574.92 95
3575.06 87
3575.20 81
3575.33 75
3575.47 69
3575.61 62
3575.74 55
3575.88 47
3576.02 40
3576.15 34
3576.29 30
3576.43 29
3576.57 31
3576.70 36
3576.84 41
3576.98 47
3577.11 51
3577.25 53
3577.39 53
3577.53 51
3577.66 46
3577.80 41
3577.94 36
3578.07 31
3578.21 27
3578.35 24
3578.49 24
3578.62 25
3578.76 28
3578.90 33
3579.03 37
3579.17 42
3579.31 46
3579.45 50
3579.58 53
3579.72 57
3579.86 63
3580.00 72
3580.13 82
3580.27 93
3580.41 105
3580.54 114
3580.68 121
3580.82 123
3580.96 122
3581.09 117
3581.23 111
3581.37 104
3581.50 99
3581.64 95
3581.78 93
3581.92 92
3582.05 92
3582.19 92
3582.33 91
3582.47 89
3582.60 86
3582.74 83
3582.88 81
3583.01 80
3583.15 80
3583.29 83
3583.43 87
3583.56 92
3583.70 99
3583.84 107
3583.97 115
3584.11 122
3584.25 129
3584.39 135
3584.52 139
3584.66 142
3584.80 142
3584.94 141
3585.07 139
3585.21 136
3585.35 132
3585.49 127
3585.62 121
3585.76 114
3585.90 107
3586.03 100
3586.17 94
3586.31 90
3586.45 87
3586.58 87
3586.72 90
3586.86 97
3587.00 105
3587.13 116
3587.27 128
3587.41 140
3587.54 150
3587.68 158
3587.82 164
3587.96 166
3588.09 165
3588.23 162
3588.37 156
3588.51 149
3588.64 142
3588.78 136
3588.92 132
3589.06 130
3589.19 131
3589.33 133
3589.47 136
3589.61 138
3589.74 138
3589.88 136
3590.02 131
3590.15 124
3590.29 117
3590.43 112
3590.57 109
3590.70 109
3590.84 111
3590.98 115
3591.12 118
3591.25 119
3591.39 117
3591.53 113
3591.67 107
3591.80 99
3591.94 92
3592.08 86
3592.22 83
3592.35 83
3592.49 86
3592.63 90
3592.77 96
3592.90 102
3593.04 107
3593.18 111
3593.32 112
3593.45 111
3593.59 107
3593.73 102
3593.87 96
3594.00 90
3594.14 85
3594.28 81
3594.42 79
3594.55 78
3594.69 78
3594.83 79
3594.96 79
3595.10 78
3595.24 75
3595.38 71
3595.51 65
3595.65 60
3595.79 55
3595.93 50
3596.06 47
3596.20 46
3596.34 46
3596.48 47
3596.61 49
3596.75 52
3596.89 56
3597.03 61
3597.17 66
3597.30 71
3597.44 75
3597.58 79
3597.72 81
3597.85 82
3597.99 83
3598.13 85
3598.27 87
3598.40 89
3598.54 91
3598.68 93
3598.82 94
3598.95 94
3599.09 94
3599.23 94
3599.37 96
3599.50 100
3599.64 105
3599.78 111
3599.92 117
3600.05 121
3600.19 123
3600.33 123
3600.47 120
3600.60 116
3600.74 110
3600.88 105
3601.02 99
3601.15 95
3601.29 92
3601.43 90
3601.57 89
3601.70 89
3601.84 89
3601.98 90
3602.12 92
3602.26 93
3602.39 95
3602.53 98
3602.67 101
3602.81 106
3602.94 110
3603.08 115
3603.22 120
3603.36 125
3603.49 129
3603.63 134
3603.77 139
3603.91 145
3604.04 152
3604.18 158
3604.32 163
3604.46 166
3604.60 165
3604.73 160
3604.87 151
3605.01 140
3605.15 127
3605.28 115
3605.42 106
3605.56 100
3605.70 97
3605.83 98
3605.97 101
3606.11 105
3606.25 109
3606.38 111
3606.52 111
3606.66 109
3606.80 106
3606.94 102
3607.07 98
3607.21 93
3607.35 89
3607.49 85
3607.62 82
3607.76 80
3607.90 78
3608.04 77
3608.18 76
3608.31 74
3608.45 71
3608.59 67
3608.73 62
3608.86 56
3609.00 51
3609.14 46
3609.28 42
3609.41 38
3609.55 35
3609.69 31
3609.83 27
3609.97 22
3610.10 16
3610.24 11
3610.38 7
3610.52 5
3610.65 6
3610.79 9
3610.93 14
3611.07 21
3611.21 28
3611.34 35
3611.48 40
3611.62 44
3611.76 46
3611.90 48
3612.03 49
3612.17 51
3612.31 54
3612.45 59
3612.58 65
3612.72 71
3612.86 77
3613.00 81
3613.14 85
3613.27 87
3613.41 89
3613.55 91
3613.69 94
3613.82 97
3613.96 100
3614.10 104
3614.24 107
3614.38 110
3614.51 112
3614.65 114
3614.79 116
3614.93 116
3615.07 117
3615.20 116
3615.34 114
3615.48 111
3615.62 107
3615.75 101
3615.89 95
3616.03 88
3616.17 81
3616.31 75
3616.44 71
3616.58 69
3616.72 69
3616.86 70
3617.00 73
3617.13 76
3617.27 77
3617.41 77
3617.55 76
3617.69 72
3617.82 66
3617.96 59
3618.10 51
3618.24 43
3618.37 35
3618.51 28
3618.65 23
3618.79 18
3618.93 15
3619.06 12
3619.20 9
3619.34 6
3619.48 1
3619.62 0
3619.75 0
3619.89 0
3620.03 0
3620.17 0
3620.31 0
3620.44 0
3620.58 2
3620.72 12
3620.86 22
3621.00 32
3621.13 39
3621.27 45
3621.41 47
3621.55 48
3621.69 47
3621.82 44
3621.96 42
3622.10 40
3622.24 39
3622.38 40
3622.51 41
3622.65 42
3622.79 44
3622.93 44
3623.07 42
3623.20 39
3623.34 33
3623.48 27
3623.62 22
3623.76 19
3623.89 19
3624.03 22
3624.17 29
3624.31 37
3624.45 44
3624.58 50
3624.72 53
3624.86 52
3625.00 50
3625.14 47
3625.27 44
3625.41 43
3625.55 46
3625.69 51
3625.83 58
3625.96 65
3626.10 72
3626.24 77
3626.38 79
3626.52 77
3626.66 72
3626.79 66
3626.93 59
3627.07 53
3627.21 49
3627.35 47
3627.48 48
3627.62 51
3627.76 55
3627.90 58
3628.04 60
3628.17 61
3628.31 61
3628.45 61
3628.59 61
3628.73 63
3628.86 66
3629.00 70
3629.14 74
3629.28 77
3629.42 78
3629.56 77
3629.69 73
3629.83 66
3629.97 58
3630.11 51
3630.25 44
3630.38 41
3630.52 40
3630.66 43
3630.80 48
3630.94 55
3631.08 62
3631.21 68
3631.35 71
3631.49 72
3631.63 71
3631.77 68
3631.90 64
3632.04 59
3632.18 54
3632.32 49
3632.46 43
3632.60 35
3632.73 25
3632.87 14
3633.01 2
3633.15 0
3633.29 0
3633.42 0
3633.56 0
3633.70 0
3633.84 0
3633.98 0
3634.12 0
3634.25 7
3634.39 14
3634.53 22
3634.67 29
3634.81 36
3634.95 41
3635.08 44
3635.22 45
3635.36 44
3635.50 41
3635.64 37
3635.77 33
3635.91 30
3636.05 29
3636.19 29
3636.33 33
3636.47 38
3636.60 45
3636.74 51
3636.88 57
3637.02 60
3637.16 60
3637.30 58
3637.43 55
3637.57 52
3637.71 50
3637.85 50
3637.99 50
3638.13 52
3638.26 52
3638.40 52
3638.54 51
3638.68 48
3638.82 44
3638.96 40
3639.09 34
3639.23 28
3639.37 21
3639.51 13
3639.65 6
3639.79 0
3639.92 0
3640.06 0
3640.20 1
3640.34 10
3640.48 20
3640.62 32
3640.75 43
3640.89 52
3641.03 59
3641.17 64
3641.31 67
3641.45 70
3641.58 72
3641.72 75
3641.86 79
3642.00 82
3642.14 83
3642.28 84
3642.41 84
3642.55 83
3642.69 81
3642.83 79
3642.97 78
3643.11 76
3643.24 75
3643.38 73
3643.52 72
3643.66 71
3643.80 70
3643.94 69
3644.07 69
3644.21 71
3644.35 73
3644.49 76
3644.63 80
3644.77 86
3644.91 93
3645.04 100
3645.18 108
3645.32 115
3645.46 120
3645.60 124
3645.74 125
3645.87 123
3646.01 120
3646.15 115
3646.29 110
3646.43 105
3646.57 99
3646.71 94
3646.84 89
3646.98 83
3647.12 79
3647.26 75
3647.40 72
3647.54 71
3647.67 70
3647.81 71
3647.95 72
3648.09 72
3648.23 72
3648.37 72
3648.51 70
3648.64 68
3648.78 66
3648.92 65
3649.06 63
3649.20 62
3649.34 61
3649.48 60
3649.61 58
3649.75 55
3649.89 52
3650.03 48
3650.17 43
3650.31 38
3650.44 33
3650.58 28
3650.72 24
3650.86 21
3651.00 21
3651.14 23
3651.28 26
3651.41 31
3651.55 34
3651.69 37
3651.83 37
3651.97 35
3652.11 32
3652.25 27
3652.38 21
3652.52 15
3652.66 10
3652.80 5
3652.94 1
3653.08 0
3653.22 0
3653.35 0
3653.49 0
3653.63 0
3653.77 0
3653.91 0
3654.05 1
3654.19 4
3654.32 5
3654.46 7
3654.60 8
3654.74 9
3654.88 10
3655.02 12
3655.16 15
3655.30 19
3655.43 23
3655.57 28
3655.71 34
3655.85 40
3655.99 46
3656.13 52
3656.27 58
3656.40 64
3656.54 71
3656.68 77
3656.82 85
3656.96 94
3657.10 105
3657.24 117
3657.38 130
3657.51 141
3657.65 150
3657.79 155
3657.93 157
3658.07 155
3658.21 150
3658.35 144
3658.48 139
3658.62 135
3658.76 133
3658.90 133
3659.04 135
3659.18 138
3659.32 142
3659.46 146
3659.59 150
3659.73 155
3659.87 159
3660.01 163
3660.15 166
3660.29 167
3660.43 166
3660.57 163
3660.70 160
3660.84 156
3660.98 153
3661.12 152
3661.26 152
3661.40 152
3661.54 152
3661.68 150
3661.81 147
3661.95 141
3662.09 132
3662.23 122
3662.37 111
3662.51 99
3662.65 86
3662.79 74
3662.92 62
3663.06 51
3663.20 42
3663.34 35
3663.48 32
3663.62 32
3663.76 35
3663.90 41
3664.03 49
3664.17 58
3664.31 65
3664.45 69
3664.59 72
3664.73 73
3664.87 74
3665.01 75
3665.14 78
3665.28 82
3665.42 87
3665.56 91
3665.70 95
3665.84 98
3665.98 100
3666.12 102
3666.26 106
3666.39 110
3666.53 115
3666.67 119
3666.81 121
3666.95 119
3667.09 113
3667.23 104
3667.37 94
3667.50 82
3667.64 73
3667.78 66
3667.92 63
3668.06 63
3668.20 66
3668.34 70
3668.48 75
3668.62 78
3668.75 80
3668.89 79
3669.03 76
3669.17 71
3669.31 63
3669.45 55
3669.59 46
3669.73 38
3669.87 31
3670.00 26
3670.14 24
3670.28 23
3670.42 23
3670.56 25
3670.70 28
3670.84 30
3670.98 33
3671.12 35
3671.26 37
3671.39 39
3671.53 40
3671.67 41
3671.81 43
3671.95 45
3672.09 47
3672.23 49
3672.37 51
3672.51 51
3672.64 50
3672.78 46
3672.92 40
3673.06 34
3673.20 27
3673.34 21
3673.48 15
3673.62 12
3673.76 9
3673.90 7
3674.03 8
3674.17 9
3674.31 12
3674.45 16
3674.59 22
3674.73 27
3674.87 32
3675.01 35
3675.15 35
3675.29 34
3675.42 32
3675.56 30
3675.70 28
3675.84 28
3675.98 29
3676.12 32
3676.26 34
3676.40 36
3676.54 35
3676.68 33
3676.81 28
3676.95 21
3677.09 13
3677.23 5
3677.37 0
3677.51 0
3677.65 0
3677.79 0
3677.93 0
3678.07 5
3678.21 14
3678.34 24
3678.48 32
3678.62 38
3678.76 41
3678.90 41
3679.04 39
3679.18 36
3679.32 33
3679.46 32
3679.60 32
3679.73 35
3679.87 38
3680.01 43
3680.15 46
3680.29 49
3680.43 49
3680.57 48
3680.71 44
3680.85 38
3680.99 30
3681.13 21
3681.27 12
3681.40 3
3681.54 0
3681.68 0
3681.82 0
3681.96 0
3682.10 0
3682.24 2
3682.38 11
3682.52 20
3682.66 29
3682.80 36
3682.93 40
3683.07 43
3683.21 43
3683.35 43
3683.49 42
3683.63 41
3683.77 41
3683.91 41
3684.05 41
3684.19 42
3684.33 43
3684.47 44
3684.60 44
3684.74 45
3684.88 45
3685.02 45
3685.16 46
3685.30 46
3685.44 46
3685.58 47
3685.72 48
3685.86 49
3686.00 50
3686.14 52
3686.28 53
3686.41 54
3686.55 54
3686.69 53
3686.83 51
3686.97 49
3687.11 46
3687.25 44
3687.39 44
3687.53 45
3687.67 47
3687.81 50
3687.95 53
3688.09 56
3688.22 57
3688.36 57
3688.50 56
3688.64 53
3688.78 50
3688.92 47
3689.06 44
3689.20 43
3689.34 45
3689.48 47
3689.62 51
3689.76 54
3689.90 56
3690.04 55
3690.17 51
3690.31 45
3690.45 37
3690.59 28
3690.73 19
3690.87 11
3691.01 4
3691.15 0
3691.29 0
3691.43 0
3691.57 0
3691.71 0
3691.85 0
3691.99 0
3692.12 0
3692.26 0
3692.40 4
3692.54 14
3692.68 24
3692.82 34
3692.96 44
3693.10 53
3693.24 60
3693.38 66
3693.52 70
3693.66 72
3693.80 71
3693.94 67
3694.08 61
3694.21 54
3694.35 48
3694.49 44
3694.63 43
3694.77 45
3694.91 50
3695.05 57
3695.19 63
3695.33 69
3695.47 72
3695.61 73
3695.75 72
3695.89 70
3696.03 68
3696.17 67
3696.31 66
3696.45 67
3696.58 69
3696.72 69
3696.86 69
3697.00 67
3697.14 63
3697.28 57
3697.42 51
3697.56 44
3697.70 37
3697.84 31
3697.98 25
3698.12 20
3698.26 16
3698.40 13
3698.54 12
3698.68 11
3698.82 13
3698.95 16
3699.09 20
3699.23 26
3699.37 33
3699.51 41
3699.65 47
3699.79 52
3699.93 55
3700.07 54
3700.21 50
3700.35 44
3700.49 37
3700.63 31
3700.77 27
3700.91 26
3701.05 27
3701.19 32
3701.33 38
3701.47 46
3701.60 53
3701.74 59
3701.88 64
3702.02 67
3702.16 71
3702.30 74
3702.44 79
3702.58 85
3702.72 92
3702.86 102
3703.00 112
3703.14 121
3703.28 129
3703.42 133
3703.56 133
3703.70 128
3703.84 120
3703.98 110
3704.12 100
3704.26 92
3704.40 86
3704.54 83
3704.67 84
3704.81 87
3704.95 91
3705.09 94
3705.23 96
3705.37 94
3705.51 89
3705.65 81
3705.79 71
3705.93 60
3706.07 49
3706.21 41
3706.35 35
3706.49 32
3706.63 31
3706.77 32
3706.91 34
3707.05 37
3707.19 39
3707.33 40
3707.47 42
3707.61 44
3707.75 47
3707.89 49
3708.03 52
3708.16 55
3708.30 59
3708.44 63
3708.58 67
3708.72 71
3708.86 76
3709.00 80
3709.14 83
3709.28 85
3709.42 84
3709.56 82
3709.70 80
3709.84 78
3709.98 76
3710.12 76
3710.26 78
3710.40 79
3710.54 79
3710.68 77
3710.82 73
3710.96 65
3711.10 56
3711.24 46
3711.38 38
3711.52 32
3711.66 29
3711.80 29
3711.94 33
3712.08 39
3712.22 47
3712.35 54
3712.49 59
3712.63 62
3712.77 62
3712.91 59
3713.05 55
3713.19 49
3713.33 44
3713.47 40
3713.61 39
3713.75 39
3713.89 40
3714.03 42
3714.17 44
3714.31 46
3714.45 48
3714.59 50
3714.73 51
3714.87 52
3715.01 52
3715.15 53
3715.29 53
3715.43 54
3715.57 55
3715.71 55
3715.85 55
3715.99 54
3716.13 51
3716.27 47
3716.41 42
3716.55 37
3716.69 33
3716.83 31
3716.97 32
3717.11 34
3717.25 37
3717.39 39
3717.53 41
3717.67 41
3717.81 39
3717.95 36
3718.09 32
3718.22 30
3718.36 29
3718.50 29
3718.64 30
3718.78 31
3718.92 33
3719.06 34
3719.20 34
3719.34 34
3719.48 35
3719.62 35
3719.76 36
3719.90 38
3720.04 40
3720.18 42
3720.32 45
3720.46 49
3720.60 54
3720.74 60
3720.88 66
3721.02 72
3721.16 77
3721.30 79
3721.44 78
3721.58 74
3721.72 68
3721.86 61
3722.00 55
3722.14 49
3722.28 46
3722.42 44
3722.56 44
3722.70 46
3722.84 49
3722.98 52
3723.12 56
3723.26 59
3723.40 63
3723.54 67
3723.68 71
3723.82 74
3723.96 77
3724.10 79
3724.24 80
3724.38 80
3724.52 79
3724.66 77
3724.80 76
3724.94 74
3725.08 73
3725.22 74
3725.36 75
3725.50 77
3725.64 78
3725.78 76
3725.92 73
3726.06 66
3726.20 57
3726.34 47
3726.48 37
3726.62 29
3726.76 23
3726.90 22
3727.04 23
3727.18 28
3727.32 34
3727.46 41
3727.60 47
3727.74 50
3727.88 51
3728.02 48
3728.16 44
3728.30 38
3728.44 32
3728.58 27
3728.72 24
3728.86 21
3729.00 20
3729.14 18
3729.28 16
3729.42 13
3729.56 9
3729.70 4
3729.84 0
3729.98 0
3730.12 0
3730.26 0
3730.40 0
3730.54 0
3730.68 0
3730.82 1
3730.96 3
3731.10 5
3731.24 6
3731.38 6
3731.52 6
3731.66 6
3731.80 7
3731.94 8
3732.08 11
3732.22 13
3732.36 16
3732.50 19
3732.64 20
3732.78 21
3732.92 20
3733.06 18
3733.20 15
3733.34 13
3733.48 11
3733.62 11
3733.76 13
3733.90 17
3734.04 22
3734.18 26
3734.32 30
3734.46 30
3734.60 29
3734.74 24
3734.88 19
3735.02 13
3735.16 8
3735.30 5
3735.44 4
3735.58 6
3735.72 9
3735.86 11
3736.00 14
3736.14 14
3736.28 14
3736.42 12
3736.56 8
3736.70 4
3736.84 1
3736.98 0
3737.12 0
3737.26 0
3737.40 0
3737.54 0
3737.69 0
3737.83 0
3737.97 0
3738.11 0
3738.25 5
3738.39 11
3738.53 18
3738.67 25
3738.81 32
3738.95 38
3739.09 43
3739.23 48
3739.37 52
3739.51 56
3739.65 61
3739.79 66
3739.93 71
3740.07 78
3740.21 84
3740.35 92
3740.49 99
3740.63 106
3740.77 112
3740.91 117
3741.05 120
3741.19 120
3741.33 118
3741.47 113
3741.61 107
3741.75 100
3741.89 92
3742.03 84
3742.17 77
3742.31 72
3742.45 68
3742.59 64
3742.73 61
3742.87 58
3743.01 55
3743.15 51
3743.29 47
3743.43 44
3743.58 41
3743.72 40
3743.86 42
3744.00 45
3744.14 50
3744.28 57
3744.42 64
3744.56 71
3744.70 77
3744.84 82
3744.98 86
3745.12 88
3745.26 90
3745.40 91
3745.54 92
3745.68 93
3745.82 94
3745.96 95
3746.10 96
3746.24 96
3746.38 95
3746.52 93
3746.66 90
3746.80 87
3746.94 83
3747.08 79
3747.22 76
3747.36 74
3747.50 72
3747.64 70
3747.79 69
3747.93 67
3748.07 64
3748.21 62
3748.35 61
3748.49 60
3748.63 59
3748.77 58
3748.91 58
3749.05 57
3749.19 56
3749.33 54
3749.47 53
3749.61 53
3749.75 53
3749.89 54
3750.03 54
3750.17 53
3750.31 51
3750.45 47
3750.59 40
3750.73 32
3750.87 24
3751.01 16
3751.15 9
3751.30 6
3751.44 7
3751.58 12
3751.72 21
3751.86 33
3752.00 47
3752.14 60
3752.28 72
3752.42 81
3752.56 88
3752.70 92
3752.84 94
3752.98 95
3753.12 96
3753.26 97
3753.40 98
3753.54 100
3753.68 102
3753.82 105
3753.96 108
3754.10 111
3754.25 115
3754.39 117
3754.53 119
3754.67 118
3754.81 116
3754.95 111
3755.09 105
3755.23 98
3755.37 92
3755.51 86
3755.65 80
3755.79 77
3755.93 75
3756.07 75
3756.21 78
3756.35 82
3756.49 87
3756.63 94
3756.77 100
3756.92 104
3757.06 107
3757.20 107
3757.34 104
3757.48 100
3757.62 95
3757.76 90
3757.90 85
3758.04 79
3758.18 74
3758.32 69
3758.46 65
3758.60 64
3758.74 65
3758.88 70
3759.02 77
3759.16 84
3759.30 92
3759.45 97
3759.59 100
3759.73 99
3759.87 96
3760.01 92
3760.15 88
3760.29 84
3760.43 80
3760.57 77
3760.71 73
3760.85 68
3760.99 62
3761.13 55
3761.27 49
3761.41 44
3761.55 42
3761.70 41
3761.84 43
3761.98 45
3762.12 47
3762.26 48
3762.40 46
3762.54 42
3762.68 35
3762.82 29
3762.96 22
3763.10 17
3763.24 15
3763.38 16
3763.52 20
3763.66 26
3763.80 34
3763.95 41
3764.09 47
3764.23 52
3764.37 55
3764.51 55
3764.65 55
3764.79 54
3764.93 54
3765.07 55
3765.21 57
3765.35 60
3765.49 62
3765.63 65
3765.77 67
3765.92 69
3766.06 71
3766.20 75
3766.34 79
3766.48 83
3766.62 87
3766.76 89
3766.90 89
3767.04 86
3767.18 79
3767.32 70
3767.46 60
3767.60 51
3767.74 44
3767.89 40
3768.03 39
3768.17 41
3768.31 44
3768.45 47
3768.59 48
3768.73 47
3768.87 43
3769.01 38
3769.15 32
3769.29 27
3769.43 22
3769.57 18
3769.72 16
3769.86 16
3770.00 17
3770.14 19
3770.28 23
3770.42 28
3770.56 34
3770.70 41
3770.84 47
3770.98 54
3771.12 60
3771.26 65
3771.41 68
3771.55 68
3771.69 66
3771.83 61
3771.97 55
3772.11 49
3772.25 42
3772.39 38
3772.53 35
3772.67 35
3772.81 37
3772.95 40
3773.10 43
3773.24 45
3773.38 46
3773.52 47
3773.66 46
3773.80 45
3773.94 44
3774.08 42
3774.22 39
3774.36 34
3774.50 29
3774.64 24
3774.79 19
3774.93 16
3775.07 15
3775.21 17
3775.35 21
3775.49 26
3775.63 30
3775.77 33
3775.91 33
3776.05 30
3776.19 25
3776.34 19
3776.48 13
3776.62 8
3776.76 5
3776.90 3
3777.04 3
3777.18 3
3777.32 4
3777.46 5
3777.60 6
3777.74 7
3777.89 9
3778.03 11
3778.17 12
3778.31 14
3778.45 14
3778.59 13
3778.73 11
3778.87 8
3779.01 5
3779.15 3
3779.30 3
3779.44 5
3779.58 9
3779.72 15
3779.86 22
3780.00 30
3780.14 39
3780.28 46
3780.42 52
3780.56 57
3780.70 60
3780.85 62
3780.99 64
3781.13 66
3781.27 68
3781.41 70
3781.55 73
3781.69 75
3781.83 76
3781.97 78
3782.11 79
3782.26 80
3782.40 82
3782.54 85
3782.68 87
3782.82 89
3782.96 90
3783.10 89
3783.24 87
3783.38 82
3783.53 76
3783.67 68
3783.81 58
3783.95 48
3784.09 39
3784.23 31
3784.37 27
3784.51 25
3784.65 26
3784.79 30
3784.94 35
3785.08 40
3785.22 46
3785.36 51
3785.50 54
3785.64 57
3785.78 58
3785.92 58
3786.06 56
3786.21 51
3786.35 44
3786.49 36
3786.63 27
3786.77 17
3786.91 9
3787.05 3
3787.19 0
3787.33 0
3787.48 0
3787.62 0
3787.76 0
3787.90 0
3788.04 0
3788.18 0
3788.32 0
3788.46 0
3788.60 0
3788.75 4
3788.89 15
3789.03 27
3789.17 40
3789.31 52
3789.45 62
3789.59 67
3789.73 69
3789.87 68
3790.02 65
3790.16 62
3790.30 60
3790.44 60
3790.58 61
3790.72 64
3790.86 67
3791.00 71
3791.15 72
3791.29 73
3791.43 71
3791.57 66
3791.71 61
3791.85 55
3791.99 50
3792.13 46
3792.27 45
3792.42 45
3792.56 47
3792.70 50
3792.84 53
3792.98 56
3793.12 58
3793.26 59
3793.40 60
3793.55 61
3793.69 61
3793.83 60
3793.97 59
3794.11 57
3794.25 55
3794.39 51
3794.53 48
3794.68 44
3794.82 40
3794.96 37
3795.10 34
3795.24 31
3795.38 29
3795.52 28
3795.66 26
3795.81 26
3795.95 27
3796.09 30
3796.23 34
3796.37 40
3796.51 47
3796.65 54
3796.79 60
3796.94 65
3797.08 69
3797.22 71
3797.36 72
3797.50 72
3797.64 73
3797.78 73
3797.93 75
3798.07 76
3798.21 77
3798.35 78
3798.49 78
3798.63 77
3798.77 75
3798.91 74
3799.06 72
3799.20 71
3799.34 72
3799.48 73
3799.62 75
3799.76 76
3799.90 76
3800.05 75
3800.19 71
3800.33 64
3800.47 57
3800.61 49
3800.75 41
3800.89 35
3801.03 31
3801.18 27
3801.32 25
3801.46 24
3801.60 22
3801.74 20
3801.88 19
3802.02 19
3802.17 19
3802.31 21
3802.45 23
3802.59 27
3802.73 31
3802.87 36
3803.01 40
3803.16 45
3803.30 49
3803.44 53
3803.58 57
3803.72 61
3803.86 65
3804.00 68
3804.15 70
3804.29 71
3804.43 71
3804.57 69
3804.71 65
3804.85 60
3804.99 53
3805.14 47
3805.28 41
3805.42 37
3805.56 35
3805.70 37
3805.84 41
3805.98 47
3806.13 54
3806.27 61
3806.41 66
3806.55 71
3806.69 73
3806.83 74
3806.97 74
3807.12 73
3807.26 71
3807.40 67
3807.54 64
3807.68 61
3807.82 59
3807.96 59
3808.11 61
3808.25 65
3808.39 71
3808.53 78
3808.67 85
3808.81 91
3808.96 96
3809.10 101
3809.24 105
3809.38 109
3809.52 115
3809.66 125
3809.80 138
3809.95 156
3810.09 178
3810.23 202
3810.37 228
3810.51 253
3810.65 276
3810.80 295
3810.94 310
3811.08 323
3811.22 333
3811.36 342
3811.50 351
3811.64 359
3811.79 366
3811.93 373
3812.07 378
3812.21 382
3812.35 386
3812.49 391
3812.64 398
3812.78 406
3812.92 418
3813.06 432
3813.20 447
3813.34 463
3813.49 477
3813.63 488
3813.77 495
3813.91 499
3814.05 500
3814.19 500
3814.33 500
3814.48 500
3814.62 501
3814.76 502
3814.90 501
3815.04 497
3815.18 490
3815.33 480
3815.47 467
3815.61 451
3815.75 435
3815.89 418
3816.03 401
3816.18 385
3816.32 371
3816.46 358
3816.60 347
3816.74 339
3816.88 335
3817.03 332
3817.17 330
3817.31 328
3817.45 322
3817.59 314
3817.73 302
3817.88 287
3818.02 271
3818.16 254
3818.30 239
3818.44 226
3818.58 215
3818.73 206
3818.87 199
3819.01 192
3819.15 185
3819.29 178
3819.43 171
3819.58 164
3819.72 156
3819.86 148
3820.00 141
3820.14 136
3820.29 133
3820.43 132
3820.57 135
3820.71 139
3820.85 145
3820.99 150
3821.14 154
3821.28 155
3821.42 154
3821.56 150
3821.70 145
3821.84 138
3821.99 131
3822.13 125
3822.27 119
3822.41 115
3822.55 111
3822.69 110
3822.84 109
3822.98 109
3823.12 110
3823.26 109
3823.40 108
3823.55 104
3823.69 98
3823.83 91
3823.97 85
3824.11 80
3824.25 77
3824.40 76
3824.54 79
3824.68 83
3824.82 90
3824.96 97
3825.11 104
3825.25 111
3825.39 117
3825.53 121
3825.67 123
3825.81 122
3825.96 119
3826.10 113
3826.24 105
3826.38 96
3826.52 89
3826.67 83
3826.81 79
3826.95 77
3827.09 77
3827.23 78
3827.37 77
3827.52 75
3827.66 73
3827.80 69
3827.94 66
3828.08 64
3828.23 64
3828.37 66
3828.51 70
3828.65 74
3828.79 78
3828.94 80
3829.08 81
3829.22 80
3829.36 77
3829.50 74
3829.64 70
3829.79 66
3829.93 62
3830.07 58
3830.21 54
3830.35 50
3830.50 47
3830.64 43
3830.78 39
3830.92 35
3831.06 31
3831.21 26
3831.35 22
3831.49 17
3831.63 14
3831.77 13
3831.92 15
3832.06 18
3832.20 22
3832.34 28
3832.48 33
3832.63 36
3832.77 38
3832.91 37
3833.05 34
3833.19 28
3833.33 21
3833.48 14
3833.62 7
3833.76 1
3833.90 0
3834.04 0
3834.19 0
3834.33 0
3834.47 0
3834.61 0
3834.75 0
3834.90 1
3835.04 2
3835.18 3
3835.32 4
3835.46 5
3835.61 6
3835.75 7
3835.89 10
3836.03 15
3836.17 21
3836.32 30
3836.46 38
3836.60 46
3836.74 53
3836.88 56
3837.03 55
3837.17 51
3837.31 44
3837.45 36
3837.60 28
3837.74 21
3837.88 15
3838.02 12
3838.16 11
3838.31 10
3838.45 11
3838.59 11
3838.73 12
3838.87 14
3839.02 17
3839.16 21
3839.30 26
3839.44 32
3839.58 39
3839.73 45
3839.87 52
3840.01 58
3840.15 63
3840.29 67
3840.44 71
3840.58 73
3840.72 74
3840.86 74
3841.01 71
3841.15 67
3841.29 62
3841.43 56
3841.57 49
3841.72 44
3841.86 40
3842.00 39
3842.14 41
3842.28 46
3842.43 52
3842.57 58
3842.71 62
3842.85 62
3842.99 58
3843.14 51
3843.28 41
3843.42 31
3843.56 22
3843.71 17
3843.85 14
3843.99 14
3844.13 15
3844.27 17
3844.42 18
3844.56 18
3844.70 17
3844.84 16
3844.99 16
3845.13 17
3845.27 19
3845.41 23
3845.55 28
3845.70 34
3845.84 43
3845.98 53
3846.12 65
3846.26 78
3846.41 92
3846.55 104
3846.69 114
3846.83 119
3846.98 119
3847.12 116
3847.26 110
3847.40 104
3847.54 100
3847.69 99
3847.83 101
3847.97 106
3848.11 113
3848.26 121
3848.40 127
3848.54 132
3848.68 135
3848.83 135
3848.97 134
3849.11 131
3849.25 128
3849.39 125
3849.54 122
3849.68 120
3849.82 118
3849.96 118
3850.11 119
3850.25 121
3850.39 124
3850.53 126
3850.67 126
3850.82 124
3850.96 119
3851.10 112
3851.24 104
3851.39 96
3851.53 89
3851.67 85
3851.81 82
3851.96 82
3852.10 83
3852.24 84
3852.38 85
3852.52 86
3852.67 87
3852.81 90
3852.95 92
3853.09 96
3853.24 99
3853.38 102
3853.52 105
3853.66 106
3853.81 106
3853.95 106
3854.09 105
3854.23 104
3854.38 101
3854.52 98
3854.66 94
3854.80 90
3854.94 86
3855.09 82
3855.23 80
3855.37 78
3855.51 76
3855.66 74
3855.80 72
3855.94 69
3856.08 65
3856.23 62
3856.37 58
3856.51 54
3856.65 51
3856.80 49
3856.94 47
3857.08 46
3857.22 46
3857.37 47
3857.51 49
3857.65 52
3857.79 55
3857.93 59
3858.08 62
3858.22 65
3858.36 67
3858.50 69
3858.65 70
3858.79 70
3858.93 68
3859.07 64
3859.22 57
3859.36 49
3859.50 39
3859.64 29
3859.79 20
3859.93 11
3860.07 5
3860.21 0
3860.36 0
3860.50 0
3860.64 3
3860.78 8
3860.93 16
3861.07 26
3861.21 36
3861.35 45
3861.50 54
3861.64 62
3861.78 68
3861.92 72
3862.07 74
3862.21 74
3862.35 71
3862.49 66
3862.64 59
3862.78 50
3862.92 41
3863.06 33
3863.21 26
3863.35 20
3863.49 17
3863.63 16
3863.78 16
3863.92 18
3864.06 21
3864.20 25
3864.35 28
3864.49 29
3864.63 30
3864.77 29
3864.92 28
3865.06 26
3865.20 24
3865.34 24
3865.49 25
3865.63 27
3865.77 30
3865.91 32
3866.06 33
3866.20 33
3866.34 30
3866.48 26
3866.63 21
3866.77 16
3866.91 12
3867.06 9
3867.20 7
3867.34 7
3867.48 7
3867.63 8
3867.77 8
3867.91 8
3868.05 8
3868.20 9
3868.34 11
3868.48 14
3868.62 20
3868.77 26
3868.91 34
3869.05 42
3869.19 49
3869.34 55
3869.48 61
3869.62 65
3869.77 68
3869.91 71
3870.05 73
3870.19 75
3870.34 76
3870.48 78
3870.62 79
3870.76 80
3870.91 81
3871.05 82
3871.19 82
3871.33 82
3871.48 81
3871.62 80
3871.76 78
3871.90 77
3872.05 76
3872.19 74
3872.33 70
3872.48 66
3872.62 60
3872.76 53
3872.90 46
3873.05 41
3873.19 39
3873.33 40
3873.47 43
3873.62 49
3873.76 55
3873.90 61
3874.05 66
3874.19 68
3874.33 66
3874.47 62
3874.62 55
3874.76 47
3874.90 40
3875.04 33
3875.19 29
3875.33 27
3875.47 26
3875.62 26
3875.76 27
3875.90 26
3876.04 24
3876.19 20
3876.33 14
3876.47 9
3876.61 5
3876.76 3
3876.90 4
3877.04 8
3877.19 13
3877.33 20
3877.47 27
3877.61 33
3877.76 39
3877.90 44
3878.04 48
3878.19 52
3878.33 55
3878.47 58
3878.61 59
3878.76 58
3878.90 55
3879.04 51
3879.19 45
3879.33 39
3879.47 35
3879.61 32
3879.76 31
3879.90 32
3880.04 35
3880.18 38
3880.33 39
3880.47 38
3880.61 34
3880.76 28
3880.90 21
3881.04 12
3881.18 5
3881.33 0
3881.47 0
3881.61 0
3881.76 0
3881.90 0
3882.04 0
3882.18 0
3882.33 0
3882.47 0
3882.61 0
3882.76 5
3882.90 11
3883.04 17
3883.18 22
3883.33 26
3883.47 28
3883.61 27
3883.76 24
3883.90 21
3884.04 18
3884.19 17
3884.33 18
3884.47 23
3884.61 28
3884.76 34
3884.90 39
3885.04 41
3885.19 40
3885.33 38
3885.47 35
3885.61 31
3885.76 30
3885.90 31
3886.04 34
3886.19 40
3886.33 46
3886.47 53
3886.62 59
3886.76 63
3886.90 65
3887.04 65
3887.19 63
3887.33 61
3887.47 59
3887.62 58
3887.76 59
3887.90 62
3888.04 68
3888.19 76
3888.33 85
3888.47 93
3888.62 98
3888.76 100
3888.90 98
3889.05 91
3889.19 80
3889.33 68
3889.47 55
3889.62 43
3889.76 33
3889.90 27
3890.05 24
3890.19 23
3890.33 23
3890.48 24
3890.62 23
3890.76 21
3890.90 17
3891.05 13
3891.19 9
3891.33 5
3891.48 3
3891.62 1
3891.76 1
3891.91 2
3892.05 5
3892.19 10
3892.34 16
3892.48 24
3892.62 32
3892.76 40
3892.91 47
3893.05 52
3893.19 55
3893.34 56
3893.48 55
3893.62 53
3893.77 50
3893.91 47
3894.05 44
3894.20 43
3894.34 43
3894.48 44
3894.62 48
3894.77 54
3894.91 62
3895.05 70
3895.20 78
3895.34 85
3895.48 90
3895.63 91
3895.77 89
3895.91 85
3896.06 78
3896.20 71
3896.34 64
3896.49 57
3896.63 51
3896.77 47
3896.91 45
3897.06 43
3897.20 42
3897.34 41
3897.49 39
3897.63 37
3897.77 33
3897.92 30
3898.06 27
3898.20 25
3898.35 25
3898.49 26
3898.63 28
3898.78 29
3898.92 28
3899.06 25
3899.21 20
3899.35 14
3899.49 7
3899.63 1
3899.78 0
3899.92 0
3900.06 0
3900.21 0
3900.35 0
3900.49 0
3900.64 0
3900.78 2
3900.92 3
3901.07 4
3901.21 4
3901.35 4
3901.50 3
3901.64 2
3901.78 2
3901.93 2
3902.07 3
3902.21 5
3902.36 6
3902.50 7
3902.64 8
3902.79 8
3902.93 8
3903.07 10
3903.22 14
3903.36 22
3903.50 33
3903.64 45
3903.79 58
3903.93 69
3904.07 78
3904.22 82
3904.36 81
3904.50 78
3904.65 73
3904.79 68
3904.93 63
3905.08 58
3905.22 55
3905.36 51
3905.51 46
3905.65 41
3905.79 35
3905.94 30
3906.08 26
3906.22 22
3906.37 20
3906.51 18
3906.65 17
3906.80 16
3906.94 14
3907.08 13
3907.23 10
3907.37 8
3907.51 6
3907.66 3
3907.80 1
3907.94 0
3908.09 1
3908.23 5
3908.37 10
3908.52 18
3908.66 26
3908.80 33
3908.95 37
3909.09 38
3909.23 36
3909.38 31
3909.52 26
3909.66 22
3909.81 20
3909.95 20
3910.09 23
3910.24 26
3910.38 30
3910.52 34
3910.67 38
3910.81 40
3910.95 41
3911.10 40
3911.24 37
3911.39 31
3911.53 24
3911.67 15
3911.82 6
3911.96 0
3912.10 0
3912.25 0
3912.39 0
3912.53 0
3912.68 0
3912.82 0
3912.96 0
3913.11 6
3913.25 12
3913.39 17
3913.54 23
3913.68 28
3913.82 32
3913.97 35
3914.11 37
3914.25 36
3914.40 33
3914.54 28
3914.68 21
3914.83 13
3914.97 6
3915.11 0
3915.26 0
3915.40 0
3915.55 0
3915.69 2
3915.83 8
3915.98 14
3916.12 18
3916.26 20
3916.41 20
3916.55 18
3916.69 15
3916.84 11
3916.98 7
3917.12 4
3917.27 2
3917.41 2
3917.55 4
3917.70 8
3917.84 14
3917.98 21
3918.13 29
3918.27 36
3918.42 42
3918.56 45
3918.70 45
3918.85 45
3918.99 44
3919.13 44
3919.28 44
3919.42 46
3919.56 48
3919.71 51
3919.85 53
3919.99 56
3920.14 57
3920.28 59
3920.42 60
3920.57 62
3920.71 63
3920.86 66
3921.00 70
3921.14 75
3921.29 81
3921.43 86
3921.57 90
3921.72 92
3921.86 89
3922.00 82
3922.15 71
3922.29 57
3922.44 40
3922.58 23
3922.72 8
3922.87 0
3923.01 0
3923.15 0
3923.30 0
3923.44 0
3923.58 0
3923.73 0
3923.87 0
3924.02 1
3924.16 5
3924.30 10
3924.45 17
3924.59 23
3924.73 28
3924.88 32
3925.02 33
3925.16 30
3925.31 24
3925.45 16
3925.60 8
3925.74 0
3925.88 0
3926.03 0
3926.17 0
3926.31 0
3926.46 0
3926.60 2
3926.74 5
3926.89 9
3927.03 11
3927.18 14
3927.32 17
3927.46 20
3927.61 23
3927.75 26
3927.89 28
3928.04 29
3928.18 29
3928.33 28
3928.47 27
3928.61 25
3928.76 24
3928.90 24
3929.04 24
3929.19 26
3929.33 28
3929.48 31
3929.62 34
3929.76 37
3929.91 40
3930.05 42
3930.19 44
3930.34 46
3930.48 48
3930.63 48
3930.77 48
3930.91 47
3931.06 45
3931.20 42
3931.34 39
3931.49 37
3931.63 34
3931.78 32
3931.92 31
3932.06 30
3932.21 30
3932.35 32
3932.49 33
3932.64 35
3932.78 37
3932.93 39
3933.07 39
3933.21 37
3933.36 35
3933.50 32
3933.64 30
3933.79 29
3933.93 30
3934.08 31
3934.22 33
3934.36 34
3934.51 35
3934.65 34
3934.80 33
3934.94 32
3935.08 32
3935.23 33
3935.37 36
3935.51 40
3935.66 45
3935.80 49
3935.95 53
3936.09 55
3936.23 57
3936.38 57
3936.52 57
3936.67 57
3936.81 56
3936.95 55
3937.10 56
3937.24 58
3937.38 62
3937.53 69
3937.67 78
3937.82 88
3937.96 98
3938.10 105
3938.25 109
3938.39 109
3938.54 104
3938.68 95
3938.82 85
3938.97 74
3939.11 65
3939.26 58
3939.40 53
3939.54 51
3939.69 51
3939.83 51
3939.98 52
3940.12 53
3940.26 54
3940.41 53
3940.55 52
3940.69 48
3940.84 43
3940.98 36
3941.13 28
3941.27 20
3941.41 12
3941.56 6
3941.70 1
3941.85 0
3941.99 0
3942.13 0
3942.28 0
3942.42 0
3942.57 0
3942.71 0
3942.85 0
3943.00 0
3943.14 3
3943.29 11
3943.43 20
3943.57 29
3943.72 37
3943.86 43
3944.01 47
3944.15 49
3944.29 48
3944.44 46
3944.58 44
3944.73 42
3944.87 41
3945.01 40
3945.16 41
3945.30 42
3945.45 44
3945.59 47
3945.73 51
3945.88 56
3946.02 60
3946.17 65
3946.31 68
3946.45 70
3946.60 71
3946.74 71
3946.89 70
3947.03 71
3947.18 72
3947.32 73
3947.46 75
3947.61 75
3947.75 74
3947.90 73
3948.04 71
3948.18 70
3948.33 70
3948.47 72
3948.62 75
3948.76 80
3948.90 84
3949.05 87
3949.19 89
3949.34 91
3949.48 92
3949.62 94
3949.77 95
3949.91 97
3950.06 97
3950.20 97
3950.35 95
3950.49 91
3950.63 87
3950.78 82
3950.92 77
3951.07 72
3951.21 67
3951.35 62
3951.50 57
3951.64 51
3951.79 46
3951.93 41
3952.07 39
3952.22 37
3952.36 38
3952.51 40
3952.65 42
3952.80 45
3952.94 46
3953.08 47
3953.23 48
3953.37 50
3953.52 54
3953.66 61
3953.80 70
3953.95 80
3954.09 90
3954.24 99
3954.38 105
3954.53 107
3954.67 106
3954.81 102
3954.96 97
3955.10 92
3955.25 87
3955.39 83
3955.54 80
3955.68 78
3955.82 76
3955.97 74
3956.11 73
3956.26 73
3956.40 73
3956.54 75
3956.69 79
3956.83 83
3956.98 88
3957.12 94
3957.27 98
3957.41 100
3957.55 100
3957.70 97
3957.84 92
3957.99 85
3958.13 77
3958.28 69
3958.42 64
3958.56 60
3958.71 58
3958.85 58
3959.00 60
3959.14 64
3959.29 70
3959.43 77
3959.57 84
3959.72 90
3959.86 96
3960.01 100
3960.15 102
3960.30 102
3960.44 101
3960.58 99
3960.73 96
3960.87 93
3961.02 90
3961.16 87
3961.31 85
3961.45 82
3961.59 79
3961.74 78
3961.88 76
3962.03 76
3962.17 77
3962.32 79
3962.46 84
3962.60 89
3962.75 96
3962.89 103
3963.04 107
3963.18 109
3963.33 107
3963.47 101
3963.62 92
3963.76 81
3963.90 70
3964.05 61
3964.19 54
3964.34 50
3964.48 48
3964.63 48
3964.77 48
3964.91 48
3965.06 49
3965.20 50
3965.35 52
3965.49 55
3965.64 60
3965.78 66
3965.93 73
3966.07 80
3966.21 86
3966.36 90
3966.50 91
3966.65 90
3966.79 88
3966.94 83
3967.08 78
3967.23 73
3967.37 67
3967.51 62
3967.66 56
3967.80 51
3967.95 46
3968.09 43
3968.24 40
3968.38 40
3968.53 41
3968.67 45
3968.81 50
3968.96 57
3969.10 65
3969.25 73
3969.39 81
3969.54 88
3969.68 93
3969.83 94
3969.97 92
3970.11 88
3970.26 82
3970.40 77
3970.55 74
3970.69 75
3970.84 79
3970.98 86
3971.13 94
3971.27 100
3971.41 105
3971.56 105
3971.70 101
3971.85 95
3971.99 87
3972.14 80
3972.28 74
3972.43 71
3972.57 70
3972.72 72
3972.86 74
3973.00 76
3973.15 77
3973.29 78
3973.44 77
3973.58 76
3973.73 75
3973.87 73
3974.02 71
3974.16 69
3974.31 66
3974.45 63
3974.59 60
3974.74 57
3974.88 56
3975.03 57
3975.17 59
3975.32 62
3975.46 66
3975.61 70
3975.75 73
3975.90 75
3976.04 75
3976.18 74
3976.33 72
3976.47 69
3976.62 64
3976.76 59
3976.91 53
3977.05 47
3977.20 42
3977.34 39
3977.49 37
3977.63 37
3977.78 38
3977.92 42
3978.06 46
3978.21 52
3978.35 58
3978.50 63
3978.64 69
3978.79 73
3978.93 76
3979.08 78
3979.22 79
3979.37 78
3979.51 77
3979.66 75
3979.80 73
3979.94 70
3980.09 68
3980.23 67
3980.38 66
3980.52 67
3980.67 69
3980.81 73
3980.96 78
3981.10 83
3981.25 88
3981.39 93
3981.54 97
3981.68 100
3981.83 102
3981.97 103
3982.12 102
3982.26 100
3982.40 96
3982.55 93
3982.69 89
3982.84 88
3982.98 89
3983.13 93
3983.27 99
3983.42 106
3983.56 111
3983.71 114
3983.85 114
3984.00 110
3984.14 103
3984.29 96
3984.43 88
3984.58 83
3984.72 79
3984.86 78
3985.01 78
3985.15 78
3985.30 79
3985.44 78
3985.59 78
3985.73 76
3985.88 74
3986.02 71
3986.17 68
3986.31 66
3986.46 64
3986.60 63
3986.75 64
3986.89 64
3987.04 65
3987.18 66
3987.33 65
3987.47 63
3987.62 58
3987.76 53
3987.91 47
3988.05 42
3988.19 38
3988.34 37
3988.48 37
3988.63 39
3988.77 42
3988.92 45
3989.06 48
3989.21 51
3989.35 52
3989.50 54
3989.64 55
3989.79 55
3989.93 55
3990.08 55
3990.22 53
3990.37 51
3990.51 48
3990.66 44
3990.80 41
3990.95 39
3991.09 39
3991.24 41
3991.38 43
3991.53 47
3991.67 51
3991.82 55
3991.96 57
3992.11 59
3992.25 59
3992.40 59
3992.54 58
3992.69 57
3992.83 55
3992.97 54
3993.12 53
3993.26 52
3993.41 51
3993.55 50
3993.70 50
3993.84 49
3993.99 49
3994.13 50
3994.28 51
3994.42 53
3994.57 55
3994.71 57
3994.86 59
3995.00 60
3995.15 61
3995.29 61
3995.44 61
3995.58 60
3995.73 58
3995.87 57
3996.02 55
3996.16 53
3996.31 51
3996.45 50
3996.60 50
3996.74 49
3996.89 48
3997.03 46
3997.18 42
3997.32 38
3997.47 33
3997.61 30
3997.76 29
3997.90 32
3998.05 37
3998.19 44
3998.34 52
3998.48 59
3998.63 65
3998.77 68
3998.92 69
3999.06 67
3999.21 65
3999.35 62
3999.50 59
3999.64 57
3999.79 56
3999.93 57
4000.08 58
4000.22 61
4000.37 64
4000.51 68
4000.66 72
4000.80 76
4000.95 79
4001.09 81
4001.24 82
4001.38 81
4001.53 78
4001.67 73
4001.82 66
4001.96 58
4002.11 50
4002.25 42
4002.40 36
4002.54 31
4002.69 29
4002.83 30
4002.98 33
4003.12 37
4003.27 43
4003.41 49
4003.56 55
4003.70 60
4003.85 64
4003.99 67
4004.14 69
4004.28 71
4004.43 73
4004.57 75
4004.72 77
4004.87 78
4005.01 79
4005.16 80
4005.30 82
4005.45 84
4005.59 87
4005.74 90
4005.88 92
4006.03 93
4006.17 93
4006.32 91
4006.46 88
4006.61 84
4006.75 79
4006.90 74
4007.04 69
4007.19 63
4007.33 56
4007.48 49
4007.62 42
4007.77 35
4007.91 28
4008.06 22
4008.20 15
4008.35 9
4008.49 2
4008.64 0
4008.78 0
4008.93 0
4009.07 0
4009.22 0
4009.36 0
4009.51 0
4009.66 0
4009.80 5
4009.95 13
4010.09 22
4010.24 30
4010.38 37
4010.53 43
4010.67 49
4010.82 53
4010.96 55
4011.11 57
4011.25 56
4011.40 54
4011.54 51
4011.69 47
4011.83 42
4011.98 37
4012.12 31
4012.27 25
4012.41 20
4012.56 17
4012.71 16
4012.85 20
4013.00 28
4013.14 38
4013.29 51
4013.43 64
4013.58 77
4013.72 87
4013.87 95
4014.01 102
4014.16 107
4014.30 112
4014.45 116
4014.59 121
4014.74 126
4014.88 130
4015.03 133
4015.17 134
4015.32 132
4015.47 127
4015.61 121
4015.76 114
4015.90 107
4016.05 100
4016.19 96
4016.34 94
4016.48 94
4016.63 96
4016.77 99
4016.92 102
4017.06 105
4017.21 107
4017.35 107
4017.50 106
4017.65 104
4017.79 103
4017.94 101
4018.08 101
4018.23 101
4018.37 102
4018.52 102
4018.66 103
4018.81 102
4018.95 101
4019.10 99
4019.24 98
4019.39 97
4019.53 97
4019.68 98
4019.83 100
4019.97 101
4020.12 102
4020.26 101
4020.41 99
4020.55 96
4020.70 93
4020.84 91
4020.99 90
4021.13 92
4021.28 97
4021.43 103
4021.57 110
4021.72 116
4021.86 122
4022.01 126
4022.15 127
4022.30 127
4022.44 126
4022.59 125
4022.73 125
4022.88 126
4023.02 127
4023.17 130
4023.32 132
4023.46 133
4023.61 134
4023.75 132
4023.90 129
4024.04 126
4024.19 124
4024.33 123
4024.48 124
4024.62 127
4024.77 132
4024.92 137
4025.06 142
4025.21 146
4025.35 147
4025.50 145
4025.64 142
4025.79 136
4025.93 130
4026.08 125
4026.23 122
4026.37 121
4026.52 123
4026.66 127
4026.81 132
4026.95 135
4027.10 136
4027.24 134
4027.39 128
4027.53 120
4027.68 111
4027.83 103
4027.97 96
4028.12 91
4028.26 89
4028.41 88
4028.55 87
4028.70 86
4028.84 84
4028.99 80
4029.14 75
4029.28 69
4029.43 63
4029.57 57
4029.72 51
4029.86 47
4030.01 43
4030.15 40
4030.30 38
4030.45 37
4030.59 37
4030.74 38
4030.88 40
4031.03 43
4031.17 46
4031.32 50
4031.46 55
4031.61 59
4031.76 63
4031.90 66
4032.05 70
4032.19 75
4032.34 79
4032.48 84
4032.63 89
4032.78 93
4032.92 97
4033.07 99
4033.21 99
4033.36 98
4033.50 96
4033.65 94
4033.79 91
4033.94 90
4034.09 89
4034.23 88
4034.38 87
4034.52 85
4034.67 83
4034.81 82
4034.96 81
4035.11 81
4035.25 82
4035.40 85
4035.54 89
4035.69 92
4035.83 94
4035.98 95
4036.13 94
4036.27 91
4036.42 90
4036.56 89
4036.71 91
4036.85 95
4037.00 102
4037.14 111
4037.29 120
4037.44 128
4037.58 135
4037.73 139
4037.87 140
4038.02 139
4038.16 137
4038.31 134
4038.46 132
4038.60 131
4038.75 131
4038.89 133
4039.04 138
4039.18 144
4039.33 151
4039.48 159
4039.62 164
4039.77 168
4039.91 168
4040.06 164
4040.20 157
4040.35 148
4040.50 136
4040.64 123
4040.79 110
4040.93 98
4041.08 89
4041.23 83
4041.37 80
4041.52 80
4041.66 82
4041.81 85
4041.95 88
4042.10 91
4042.25 92
4042.39 92
4042.54 91
4042.68 90
4042.83 91
4042.97 93
4043.12 98
4043.27 105
4043.41 114
4043.56 122
4043.70 130
4043.85 137
4044.00 141
4044.14 143
4044.29 142
4044.43 139
4044.58 135
4044.72 130
4044.87 124
4045.02 118
4045.16 113
4045.31 109
4045.45 107
4045.60 107
4045.75 107
4045.89 109
4046.04 110
4046.18 111
4046.33 112
4046.47 111
4046.62 111
4046.77 110
4046.91 110
4047.06 110
4047.20 109
4047.35 108
4047.50 106
4047.64 102
4047.79 98
4047.93 94
4048.08 91
4048.23 89
4048.37 89
4048.52 90
4048.66 92
4048.81 93
4048.95 94
4049.10 94
4049.25 93
4049.39 93
4049.54 94
4049.68 96
4049.83 99
4049.98 101
4050.12 103
4050.27 104
4050.41 104
4050.56 103
4050.71 103
4050.85 102
4051.00 102
4051.14 103
4051.29 103
4051.44 104
4051.58 103
4051.73 100
4051.87 96
4052.02 91
4052.17 85
4052.31 80
4052.46 76
4052.60 73
4052.75 72
4052.90 72
4053.04 73
4053.19 75
4053.33 77
4053.48 79
4053.63 82
4053.77 85
4053.92 89
4054.06 93
4054.21 96
4054.36 97
4054.50 97
4054.65 96
4054.79 93
4054.94 91
4055.09 91
4055.23 93
4055.38 97
4055.52 104
4055.67 113
4055.82 122
4055.96 130
4056.11 137
4056.25 141
4056.40 142
4056.55 140
4056.69 138
4056.84 134
4056.98 132
4057.13 132
4057.28 132
4057.42 133
4057.57 133
4057.71 132
4057.86 128
4058.01 122
4058.15 114
4058.30 105
4058.44 96
4058.59 88
4058.74 80
4058.88 75
4059.03 70
4059.17 67
4059.32 64
4059.47 61
4059.61 59
4059.76 56
4059.91 55
4060.05 52
4060.20 50
4060.34 47
4060.49 43
4060.64 39
4060.78 34
4060.93 30
4061.07 26
4061.22 24
4061.37 24
4061.51 26
4061.66 30
4061.80 36
4061.95 43
4062.10 50
4062.24 57
4062.39 65
4062.54 73
4062.68 81
4062.83 90
4062.97 99
4063.12 107
4063.27 112
4063.41 114
4063.56 112
4063.70 106
4063.85 97
4064.00 86
4064.14 75
4064.29 64
4064.44 53
4064.58 43
4064.73 33
4064.87 25
4065.02 17
4065.17 11
4065.31 7
4065.46 6
4065.61 6
4065.75 9
4065.90 14
4066.04 21
4066.19 29
4066.34 38
4066.48 48
4066.63 59
4066.78 71
4066.92 82
4067.07 91
4067.21 99
4067.36 104
4067.51 107
4067.65 106
4067.80 103
4067.95 99
4068.09 93
4068.24 88
4068.38 85
4068.53 83
4068.68 85
4068.82 89
4068.97 96
4069.12 103
4069.26 108
4069.41 111
4069.55 111
4069.70 105
4069.85 96
4069.99 83
4070.14 70
4070.29 58
4070.43 47
4070.58 40
4070.72 37
4070.87 37
4071.02 40
4071.16 45
4071.31 52
4071.46 60
4071.60 69
4071.75 78
4071.89 87
4072.04 94
4072.19 100
4072.33 105
4072.48 108
4072.63 110
4072.77 111
4072.92 112
4073.07 112
4073.21 111
4073.36 108
4073.50 104
4073.65 98
4073.80 89
4073.94 80
4074.09 69
4074.24 59
4074.38 49
4074.53 41
4074.68 33
4074.82 27
4074.97 23
4075.11 20
4075.26 19
4075.41 19
4075.55 19
4075.70 20
4075.85 21
4075.99 21
4076.14 23
4076.29 25
4076.43 28
4076.58 34
4076.72 42
4076.87 50
4077.02 58
4077.16 65
4077.31 71
4077.46 74
4077.60 75
4077.75 74
4077.90 71
4078.04 66
4078.19 60
4078.34 52
4078.48 44
4078.63 37
4078.77 32
4078.92 29
4079.07 29
4079.21 31
4079.36 35
4079.51 39
4079.65 43
4079.80 45
4079.95 47
4080.09 47
4080.24 46
4080.39 44
4080.53 40
4080.68 35
4080.83 28
4080.97 21
4081.12 13
4081.26 6
4081.41 2
4081.56 0
4081.70 1
4081.85 4
4082.00 9
4082.14 15
4082.29 21
4082.44 25
4082.58 29
4082.73 32
4082.88 34
4083.02 36
4083.17 38
4083.32 40
4083.46 41
4083.61 42
4083.76 42
4083.90 40
4084.05 38
4084.20 35
4084.34 31
4084.49 28
4084.63 24
4084.78 21
4084.93 17
4085.07 14
4085.22 11
4085.37 7
4085.51 3
4085.66 0
4085.81 0
4085.95 0
4086.10 0
4086.25 0
4086.39 0
4086.54 0
4086.69 0
4086.83 1
4086.98 2
4087.13 2
4087.27 2
4087.42 4
4087.57 7
4087.71 12
4087.86 20
4088.01 29
4088.15 38
4088.30 47
4088.45 53
4088.59 55
4088.74 54
4088.89 50
4089.03 42
4089.18 33
4089.33 24
4089.47 17
4089.62 12
4089.77 10
4089.91 12
4090.06 18
4090.21 27
4090.35 37
4090.50 49
4090.65 60
4090.79 71
4090.94 80
4091.09 86
4091.23 89
4091.38 90
4091.53 90
4091.67 87
4091.82 84
4091.97 80
4092.11 77
4092.26 75
4092.41 76
4092.55 79
4092.70 84
4092.85 92
4092.99 102
4093.14 112
4093.29 122
4093.43 131
4093.58 137
4093.73 140
4093.87 141
4094.02 139
4094.17 136
4094.31 132
4094.46 128
4094.61 124
4094.75 120
4094.90 117
4095.05 114
4095.19 110
4095.34 107
4095.49 104
4095.63 103
4095.78 104
4095.93 108
4096.07 113
4096.22 119
4096.37 124
4096.51 129
4096.66 132
4096.81 133
4096.95 133
4097.10 133
4097.25 133
4097.39 134
4097.54 135
4097.69 135
4097.84 134
4097.98 131
4098.13 127
4098.28 120
4098.42 113
4098.57 104
4098.72 96
4098.86 89
4099.01 83
4099.16 79
4099.30 77
4099.45 76
4099.60 76
4099.74 77
4099.89 78
4100.04 78
4100.18 78
4100.33 78
4100.48 77
4100.62 76
4100.77 73
4100.92 70
4101.06 66
4101.21 62
4101.36 57
4101.51 53
4101.65 50
4101.80 49
4101.95 49
4102.09 51
4102.24 54
4102.39 57
4102.53 59
4102.68 61
4102.83 62
4102.97 62
4103.12 60
4103.27 58
4103.41 56
4103.56 53
4103.71 49
4103.86 46
4104.00 42
4104.15 38
4104.30 35
4104.44 32
4104.59 31
4104.74 31
4104.88 33
4105.03 35
4105.18 38
4105.32 41
4105.47 44
4105.62 46
4105.77 48
4105.91 51
4106.06 54
4106.21 58
4106.35 63
4106.50 68
4106.65 72
4106.79 75
4106.94 74
4107.09 72
4107.23 67
4107.38 62
4107.53 57
4107.68 54
4107.82 52
4107.97 53
4108.12 55
4108.26 57
4108.41 60
4108.56 62
4108.70 64
4108.85 66
4109.00 67
4109.15 68
4109.29 69
4109.44 69
4109.59 69
4109.73 68
4109.88 66
4110.03 63
4110.17 59
4110.32 55
4110.47 51
4110.62 48
4110.76 46
4110.91 45
4111.06 44
4111.20 44
4111.35 45
4111.50 45
4111.64 45
4111.79 44
4111.94 42
4112.09 41
4112.23 39
4112.38 37
4112.53 36
4112.67 36
4112.82 36
4112.97 37
4113.12 39
4113.26 41
4113.41 45
4113.56 50
4113.70 55
4113.85 61
4114.00 66
4114.14 70
4114.29 72
4114.44 73
4114.59 71
4114.73 66
4114.88 60
4115.03 52
4115.17 43
4115.32 35
4115.47 29
4115.62 24
4115.76 23
4115.91 25
4116.06 28
4116.20 33
4116.35 37
4116.50 41
4116.65 42
4116.79 41
4116.94 38
4117.09 33
4117.23 28
4117.38 23
4117.53 19
4117.68 15
4117.82 12
4117.97 10
4118.12 9
4118.26 7
4118.41 6
4118.56 4
4118.71 2
4118.85 0
4119.00 0
4119.15 0
4119.29 0
4119.44 0
4119.59 0
4119.74 0
4119.88 0
4120.03 6
4120.18 14
4120.32 22
4120.47 29
4120.62 36
4120.77 41
4120.91 46
4121.06 49
4121.21 52
4121.35 55
4121.50 57
4121.65 59
4121.80 61
4121.94 62
4122.09 62
4122.24 62
4122.39 61
4122.53 59
4122.68 56
4122.83 52
4122.97 47
4123.12 42
4123.27 36
4123.42 30
4123.56 24
4123.71 19
4123.86 13
4124.00 9
4124.15 5
4124.30 2
4124.45 0
4124.59 0
4124.74 0
4124.89 0
4125.04 1
4125.18 3
4125.33 7
4125.48 13
4125.62 19
4125.77 25
4125.92 33
4126.07 40
4126.21 45
4126.36 50
4126.51 52
4126.66 53
4126.80 52
4126.95 50
4127.10 48
4127.25 47
4127.39 48
4127.54 49
4127.69 53
4127.83 57
4127.98 63
4128.13 68
4128.28 72
4128.42 75
4128.57 76
4128.72 75
4128.87 72
4129.01 68
4129.16 64
4129.31 59
4129.46 55
4129.60 51
4129.75 46
4129.90 42
4130.04 37
4130.19 32
4130.34 26
4130.49 21
4130.63 17
4130.78 15
4130.93 15
4131.08 17
4131.22 19
4131.37 21
4131.52 23
4131.67 22
4131.81 21
4131.96 18
4132.11 15
4132.26 12
4132.40 10
4132.55 10
4132.70 10
4132.84 11
4132.99 12
4133.14 14
4133.29 16
4133.43 18
4133.58 21
4133.73 24
4133.88 26
4134.02 29
4134.17 32
4134.32 35
4134.47 38
4134.61 40
4134.76 42
4134.91 44
4135.06 46
4135.20 46
4135.35 46
4135.50 45
4135.65 44
4135.79 43
4135.94 43
4136.09 44
4136.24 46
4136.38 48
4136.53 48
4136.68 47
4136.83 44
4136.97 40
4137.12 34
4137.27 27
4137.42 22
4137.56 18
4137.71 16
4137.86 14
4138.01 13
4138.15 13
4138.30 12
4138.45 11
4138.60 10
4138.74 9
4138.89 9
4139.04 9
4139.19 10
4139.33 10
4139.48 10
4139.63 9
4139.78 7
4139.92 4
4140.07 2
4140.22 0
4140.37 0
4140.51 0
4140.66 0
4140.81 0
4140.96 0
4141.10 0
4141.25 0
4141.40 0
4141.55 2
4141.69 5
4141.84 9
4141.99 12
4142.14 16
4142.28 20
4142.43 22
4142.58 23
4142.73 23
4142.88 21
4143.02 18
4143.17 16
4143.32 16
4143.47 19
4143.61 25
4143.76 34
4143.91 44
4144.06 54
4144.20 63
4144.35 69
4144.50 72
4144.65 72
4144.79 69
4144.94 65
4145.09 60
4145.24 56
4145.38 53
4145.53 50
4145.68 48
4145.83 47
4145.98 45
4146.12 43
4146.27 40
4146.42 38
4146.57 35
4146.71 33
4146.86 33
4147.01 32
4147.16 33
4147.30 35
4147.45 36
4147.60 37
4147.75 37
4147.89 36
4148.04 34
4148.19 31
4148.34 26
4148.49 21
4148.63 16
4148.78 11
4148.93 7
4149.08 5
4149.22 4
4149.37 4
4149.52 6
4149.67 8
4149.81 10
4149.96 13
4150.11 15
4150.26 16
4150.41 15
4150.55 13
4150.70 10
4150.85 5
4151.00 1
4151.14 0
4151.29 0
4151.44 0
4151.59 2
4151.74 6
4151.88 10
4152.03 13
4152.18 15
4152.33 15
4152.47 14
4152.62 14
4152.77 15
4152.92 18
4153.07 24
4153.21 31
4153.36 39
4153.51 46
4153.66 50
4153.80 52
4153.95 51
4154.10 46
4154.25 40
4154.40 33
4154.54 28
4154.69 25
4154.84 25
4154.99 28
4155.13 32
4155.28 36
4155.43 39
4155.58 40
4155.73 39
4155.87 36
4156.02 32
4156.17 29
4156.32 26
4156.46 25
4156.61 25
4156.76 26
4156.91 27
4157.06 29
4157.20 31
4157.35 34
4157.50 37
4157.65 41
4157.80 44
4157.94 47
4158.09 47
4158.24 45
4158.39 41
4158.53 35
4158.68 29
4158.83 22
4158.98 18
4159.13 15
4159.27 14
4159.42 14
4159.57 17
4159.72 20
4159.87 23
4160.01 26
4160.16 29
4160.31 31
4160.46 33
4160.61 33
4160.75 34
4160.90 33
4161.05 31
4161.20 29
4161.34 26
4161.49 24
4161.64 23
4161.79 23
4161.94 25
4162.08 28
4162.23 34
4162.38 40
4162.53 47
4162.68 52
4162.82 57
4162.97 59
4163.12 59
4163.27 58
4163.42 55
4163.56 53
4163.71 51
4163.86 50
4164.01 51
4164.16 52
4164.30 53
4164.45 54
4164.60 55
4164.75 55
4164.90 54
4165.04 52
4165.19 49
4165.34 45
4165.49 40
4165.64 34
4165.78 28
4165.93 21
4166.08 15
4166.23 11
4166.38 9
4166.52 9
4166.67 12
4166.82 17
4166.97 22
4167.12 27
4167.26 30
4167.41 32
4167.56 31
4167.71 28
4167.86 23
4168.00 18
4168.15 14
4168.30 13
4168.45 14
4168.60 20
4168.74 28
4168.89 39
4169.04 52
4169.19 64
4169.34 76
4169.48 87
4169.63 94
4169.78 99
4169.93 101
4170.08 101
4170.22 99
4170.37 96
4170.52 92
4170.67 89
4170.82 85
4170.97 82
4171.11 77
4171.26 72
4171.41 65
4171.56 57
4171.71 49
4171.85 42
4172.00 37
4172.15 35
4172.30 36
4172.45 42
4172.59 51
4172.74 63
4172.89 75
4173.04 86
4173.19 95
4173.33 101
4173.48 104
4173.63 104
4173.78 103
4173.93 100
4174.08 97
4174.22 94
4174.37 90
4174.52 85
4174.67 78
4174.82 70
4174.96 60
4175.11 51
4175.26 43
4175.41 37
4175.56 33
4175.71 31
4175.85 31
4176.00 33
4176.15 35
4176.30 38
4176.45 42
4176.59 46
4176.74 51
4176.89 55
4177.04 59
4177.19 62
4177.34 62
4177.48 60
4177.63 56
4177.78 50
4177.93 43
4178.08 36
4178.22 29
4178.37 23
4178.52 19
4178.67 17
4178.82 16
4178.97 17
4179.11 20
4179.26 24
4179.41 29
4179.56 35
4179.71 41
4179.86 46
4180.00 51
4180.15 54
4180.30 57
4180.45 58
4180.60 60
4180.74 60
4180.89 61
4181.04 60
4181.19 59
4181.34 58
4181.49 55
4181.63 52
4181.78 49
4181.93 46
4182.08 43
4182.23 39
4182.38 34
4182.52 29
4182.67 24
4182.82 18
4182.97 14
4183.12 12
4183.27 12
4183.41 14
4183.56 18
4183.71 21
4183.86 25
4184.01 27
4184.16 28
4184.30 27
4184.45 25
4184.60 22
4184.75 19
4184.90 16
4185.05 12
4185.19 9
4185.34 6
4185.49 3
4185.64 1
4185.79 0
4185.94 0
4186.08 0
4186.23 0
4186.38 0
4186.53 0
4186.68 0
4186.83 0
4186.97 0
4187.12 0
4187.27 4
4187.42 9
4187.57 14
4187.72 19
4187.86 22
4188.01 24
4188.16 25
4188.31 26
4188.46 27
4188.61 30
4188.76 34
4188.90 39
4189.05 46
4189.20 54
4189.35 62
4189.50 70
4189.65 76
4189.79 80
4189.94 82
4190.09 80
4190.24 76
4190.39 69
4190.54 62
4190.68 54
4190.83 46
4190.98 40
4191.13 36
4191.28 33
4191.43 30
4191.58 28
4191.72 26
4191.87 25
4192.02 24
4192.17 25
4192.32 27
4192.47 29
4192.61 32
4192.76 33
4192.91 34
4193.06 32
4193.21 30
4193.36 28
4193.51 26
4193.65 25
4193.80 24
4193.95 24
4194.10 23
4194.25 23
4194.40 23
4194.55 22
4194.69 22
4194.84 21
4194.99 22
4195.14 22
4195.29 23
4195.44 24
4195.58 25
4195.73 26
4195.88 26
4196.03 24
4196.18 22
4196.33 18
4196.48 14
4196.62 10
4196.77 8
4196.92 8
4197.07 10
4197.22 15
4197.37 21
4197.52 28
4197.66 36
4197.81 44
4197.96 50
4198.11 56
4198.26 60
4198.41 63
4198.56 65
4198.70 65
4198.85 65
4199.00 65
4199.15 64
4199.30 63
4199.45 63
4199.60 62
4199.74 60
4199.89 57
4200.04 54
4200.19 50
4200.34 47
4200.49 45
4200.64 46
4200.78 49
4200.93 55
4201.08 62
4201.23 70
4201.38 76
4201.53 81
4201.68 84
4201.83 83
4201.97 81
4202.12 79
4202.27 77
4202.42 77
4202.57 79
4202.72 82
4202.87 87
4203.01 91
4203.16 95
4203.31 99
4203.46 102
4203.61 104
4203.76 108
4203.91 111
4204.06 115
4204.20 120
4204.35 126
4204.50 133
4204.65 139
4204.80 146
4204.95 153
4205.10 158
4205.24 161
4205.39 163
4205.54 161
4205.69 158
4205.84 153
4205.99 148
4206.14 145
4206.29 143
4206.43 146
4206.58 152
4206.73 162
4206.88 174
4207.03 187
4207.18 199
4207.33 209
4207.48 214
4207.62 215
4207.77 213
4207.92 207
4208.07 200
4208.22 193
4208.37 187
4208.52 182
4208.67 179
4208.81 177
4208.96 176
4209.11 174
4209.26 171
4209.41 166
4209.56 159
4209.71 151
4209.86 141
4210.00 131
4210.15 123
4210.30 119
4210.45 118
4210.60 121
4210.75 127
4210.90 136
4211.05 147
4211.19 157
4211.34 167
4211.49 175
4211.64 180
4211.79 183
4211.94 182
4212.09 177
4212.24 169
4212.39 158
4212.53 145
4212.68 130
4212.83 116
4212.98 104
4213.13 94
4213.28 86
4213.43 81
4213.58 79
4213.72 79
4213.87 80
4214.02 82
4214.17 84
4214.32 87
4214.47 89
4214.62 92
4214.77 95
4214.92 100
4215.06 104
4215.21 108
4215.36 111
4215.51 110
4215.66 108
4215.81 102
4215.96 96
4216.11 90
4216.26 84
4216.40 81
4216.55 78
4216.70 76
4216.85 74
4217.00 73
4217.15 71
4217.30 70
4217.45 71
4217.60 75
4217.74 81
4217.89 88
4218.04 95
4218.19 102
4218.34 108
4218.49 111
4218.64 112
4218.79 112
4218.94 111
4219.09 109
4219.23 106
4219.38 103
4219.53 100
4219.68 97
4219.83 95
4219.98 94
4220.13 94
4220.28 97
4220.43 102
4220.57 109
4220.72 116
4220.87 123
4221.02 128
4221.17 130
4221.32 128
4221.47 122
4221.62 112
4221.77 100
4221.92 88
4222.06 77
4222.21 68
4222.36 63
4222.51 62
4222.66 64
4222.81 67
4222.96 72
4223.11 76
4223.26 81
4223.41 85
4223.55 88
4223.70 90
4223.85 92
4224.00 94
4224.15 95
4224.30 95
4224.45 95
4224.60 96
4224.75 98
4224.90 100
4225.04 102
4225.19 103
4225.34 103
4225.49 101
4225.64 97
4225.79 92
4225.94 87
4226.09 82
4226.24 78
4226.39 75
4226.54 72
4226.68 70
4226.83 68
4226.98 66
4227.13 63
4227.28 61
4227.43 60
4227.58 60
4227.73 61
4227.88 62
4228.03 63
4228.18 64
4228.32 65
4228.47 65
4228.62 66
4228.77 66
4228.92 67
4229.07 67
4229.22 66
4229.37 64
4229.52 60
4229.67 55
4229.82 48
4229.97 42
4230.11 36
4230.26 30
4230.41 24
4230.56 21
4230.71 18
4230.86 17
4231.01 17
4231.16 17
4231.31 19
4231.46 21
4231.61 23
4231.75 25
4231.90 27
4232.05 29
4232.20 30
4232.35 30
4232.50 30
4232.65 29
4232.80 28
4232.95 27
4233.10 25
4233.25 24
4233.40 22
4233.55 18
4233.69 15
4233.84 11
4233.99 7
4234.14 5
4234.29 5
4234.44 7
4234.59 12
4234.74 19
4234.89 27
4235.04 34
4235.19 39
4235.34 42
4235.48 43
4235.63 41
4235.78 38
4235.93 33
4236.08 29
4236.23 25
4236.38 22
4236.53 20
4236.68 19
4236.83 20
4236.98 22
4237.13 25
4237.28 28
4237.43 31
4237.57 32
4237.72 31
4237.87 28
4238.02 22
4238.17 14
4238.32 5
4238.47 0
4238.62 0
4238.77 0
4238.92 0
4239.07 0
4239.22 0
4239.37 0
4239.52 0
4239.66 4
4239.81 7
4239.96 10
4240.11 13
4240.26 15
4240.41 17
4240.56 19
4240.71 20
4240.86 21
4241.01 22
4241.16 23
4241.31 23
4241.46 23
4241.61 21
4241.76 19
4241.90 17
4242.05 13
4242.20 10
4242.35 6
4242.50 3
4242.65 1
4242.80 0
4242.95 0
4243.10 0
4243.25 0
4243.40 0
4243.55 3
4243.70 6
4243.85 10
4244.00 13
4244.14 15
4244.29 17
4244.44 18
4244.59 18
4244.74 19
4244.89 22
4245.04 25
4245.19 28
4245.34 32
4245.49 36
4245.64 39
4245.79 40
4245.94 42
4246.09 43
4246.24 45
4246.39 47
4246.54 51
4246.68 54
4246.83 57
4246.98 59
4247.13 58
4247.28 57
4247.43 54
4247.58 51
4247.73 49
4247.88 48
4248.03 50
4248.18 54
4248.33 59
4248.48 64
4248.63 69
4248.78 73
4248.93 75
4249.08 75
4249.23 73
4249.38 72
4249.52 71
4249.67 72
4249.82 75
4249.97 79
4250.12 83
4250.27 86
4250.42 87
4250.57 86
4250.72 82
4250.87 77
4251.02 71
4251.17 66
4251.32 64
4251.47 64
4251.62 67
4251.77 73
4251.92 81
4252.07 91
4252.22 100
4252.37 109
4252.51 117
4252.66 124
4252.81 130
4252.96 135
4253.11 139
4253.26 141
4253.41 141
4253.56 138
4253.71 132
4253.86 123
4254.01 113
4254.16 102
4254.31 92
4254.46 84
4254.61 78
4254.76 75
4254.91 74
4255.06 74
4255.21 75
4255.36 76
4255.51 77
4255.66 79
4255.81 81
4255.95 84
4256.10 88
4256.25 94
4256.40 101
4256.55 108
4256.70 115
4256.85 122
4257.00 129
4257.15 135
4257.30 141
4257.45 148
4257.60 154
4257.75 162
4257.90 170
4258.05 180
4258.20 191
4258.35 203
4258.50 217
4258.65 230
4258.80 244
4258.95 256
4259.10 266
4259.25 276
4259.40 286
4259.55 297
4259.70 311
4259.84 332
4259.99 360
4260.14 395
4260.29 437
4260.44 485
4260.59 536
4260.74 588
4260.89 641
4261.04 693
4261.19 746
4261.34 798
4261.49 850
4261.64 902
4261.79 952
4261.94 1000
4262.09 1044
4262.24 1083
4262.39 1118
4262.54 1150
4262.69 1178
4262.84 1205
4262.99 1231
4263.14 1257
4263.29 1283
4263.44 1308
4263.59 1332
4263.74 1354
4263.89 1372
4264.04 1388
4264.19 1402
4264.34 1416
4264.49 1431
4264.64 1449
4264.79 1468
4264.93 1488
4265.08 1507
4265.23 1523
4265.38 1532
4265.53 1535
4265.68 1530
4265.83 1517
4265.98 1497
4266.13 1471
4266.28 1441
4266.43 1405
4266.58 1366
4266.73 1324
4266.88 1280
4267.03 1237
4267.18 1195
4267.33 1156
4267.48 1120
4267.63 1088
4267.78 1059
4267.93 1033
4268.08 1008
4268.23 984
4268.38 961
4268.53 938
4268.68 915
4268.83 894
4268.98 874
4269.13 854
4269.28 835
4269.43 816
4269.58 796
4269.73 777
4269.88 757
4270.03 738
4270.18 720
4270.33 702
4270.48 683
4270.63 662
4270.78 639
4270.93 613
4271.08 585
4271.23 556
4271.38 526
4271.53 498
4271.68 473
4271.83 450
4271.98 431
4272.13 415
4272.28 402
4272.43 390
4272.58 380
4272.73 370
4272.88 360
4273.03 350
4273.18 338
4273.33 326
4273.48 313
4273.63 300
4273.77 285
4273.92 271
4274.07 257
4274.22 244
4274.37 233
4274.52 224
4274.67 216
4274.82 208
4274.97 201
4275.12 194
4275.27 187
4275.42 180
4275.57 174
4275.72 170
4275.87 169
4276.02 170
4276.17 172
4276.32 175
4276.47 178
4276.62 180
4276.77 181
4276.92 180
4277.07 178
4277.22 175
4277.37 170
4277.52 164
4277.67 157
4277.82 150
4277.97 143
4278.12 138
4278.27 135
4278.42 134
4278.57 136
4278.72 139
4278.87 142
4279.02 145
4279.17 148
4279.32 149
4279.47 149
4279.62 147
4279.77 144
4279.92 140
4280.07 134
4280.22 127
4280.37 118
4280.52 110
4280.67 102
4280.82 95
4280.97 91
4281.12 90
4281.27 91
4281.42 93
4281.57 96
4281.72 98
4281.87 98
4282.02 96
4282.17 93
4282.32 90
4282.47 87
4282.62 85
4282.77 85
4282.92 88
4283.07 92
4283.22 98
4283.37 104
4283.52 109
4283.67 113
4283.82 114
4283.97 112
4284.12 108
4284.27 101
4284.42 92
4284.58 81
4284.73 70
4284.88 58
4285.03 47
4285.18 38
4285.33 31
4285.48 27
4285.63 25
4285.78 26
4285.93 29
4286.08 33
4286.23 37
4286.38 40
4286.53 42
4286.68 42
4286.83 39
4286.98 35
4287.13 30
4287.28 26
4287.43 22
4287.58 19
4287.73 18
4287.88 19
4288.03 22
4288.18 26
4288.33 30
4288.48 34
4288.63 38
4288.78 40
4288.93 42
4289.08 42
4289.23 43
4289.38 42
4289.53 40
4289.68 37
4289.83 33
4289.98 29
4290.13 24
4290.28 20
4290.43 17
4290.58 16
4290.73 17
4290.88 20
4291.03 24
4291.18 29
4291.33 34
4291.48 39
4291.63 44
4291.78 48
4291.93 51
4292.08 53
4292.23 55
4292.38 56
4292.53 57
4292.68 58
4292.83 59
4292.98 61
4293.13 63
4293.29 65
4293.44 67
4293.59 68
4293.74 70
4293.89 71
4294.04 73
4294.19 74
4294.34 74
4294.49 74
4294.64 72
4294.79 68
4294.94 64
4295.09 58
4295.24 53
4295.39 48
4295.54 44
4295.69 42
4295.84 42
4295.99 42
4296.14 44
4296.29 46
4296.44 50
4296.59 54
4296.74 58
4296.89 62
4297.04 67
4297.19 70
4297.34 72
4297.49 73
4297.64 71
4297.79 69
4297.94 66
4298.09 62
4298.24 58
4298.40 55
4298.55 52
4298.70 51
4298.85 51
4299.00 52
4299.15 55
4299.30 59
4299.45 63
4299.60 68
4299.75 73
4299.90 77
4300.05 80
4300.20 82
4300.35 83
4300.50 83
4300.65 82
4300.80 80
4300.95 78
4301.10 76
4301.25 74
4301.40 73
4301.55 72
4301.70 72
4301.85 72
4302.00 72
4302.15 72
4302.30 70
4302.46 67
4302.61 63
4302.76 58
4302.91 53
4303.06 49
4303.21 46
4303.36 45
4303.51 47
4303.66 51
4303.81 58
4303.96 65
4304.11 74
4304.26 83
4304.41 90
4304.56 96
4304.71 100
4304.86 101
4305.01 99
4305.16 94
4305.31 87
4305.46 79
4305.61 71
4305.76 65
4305.92 60
4306.07 57
4306.22 56
4306.37 56
4306.52 57
4306.67 58
4306.82 58
4306.97 57
4307.12 56
4307.27 55
4307.42 54
4307.57 52
4307.72 49
4307.87 45
4308.02 41
4308.17 35
4308.32 29
4308.47 22
4308.62 15
4308.77 8
4308.93 2
4309.08 0
4309.23 0
4309.38 0
4309.53 0
4309.68 0
4309.83 0
4309.98 0
4310.13 2
4310.28 5
4310.43 7
4310.58 8
4310.73 8
4310.88 9
4311.03 11
4311.18 14
4311.33 18
4311.48 22
4311.64 26
4311.79 29
4311.94 31
4312.09 32
4312.24 33
4312.39 34
4312.54 34
4312.69 34
4312.84 34
4312.99 33
4313.14 31
4313.29 28
4313.44 23
4313.59 19
4313.74 15
4313.89 11
4314.04 7
4314.20 5
4314.35 4
4314.50 4
4314.65 5
4314.80 6
4314.95 9
4315.10 12
4315.25 15
4315.40 17
4315.55 19
4315.70 20
4315.85 20
4316.00 19
4316.15 19
4316.30 18
4316.45 18
4316.61 18
4316.76 19
4316.91 19
4317.06 19
4317.21 18
4317.36 17
4317.51 17
4317.66 17
4317.81 20
4317.96 24
4318.11 30
4318.26 37
4318.41 44
4318.56 49
4318.71 53
4318.87 55
4319.02 54
4319.17 51
4319.32 47
4319.47 42
4319.62 37
4319.77 32
4319.92 28
4320.07 25
4320.22 25
4320.37 26
4320.52 29
4320.67 33
4320.82 39
4320.98 45
4321.13 52
4321.28 59
4321.43 66
4321.58 71
4321.73 75
4321.88 78
4322.03 79
4322.18 80
4322.33 80
4322.48 81
4322.63 82
4322.78 83
4322.94 82
4323.09 80
4323.24 74
4323.39 65
4323.54 52
4323.69 38
4323.84 25
4323.99 14
4324.14 6
4324.29 4
4324.44 6
4324.59 11
4324.74 18
4324.90 26
4325.05 32
4325.20 37
4325.35 40
4325.50 41
4325.65 42
4325.80 42
4325.95 42
4326.10 42
4326.25 43
4326.40 44
4326.55 46
4326.71 50
4326.86 55
4327.01 62
4327.16 69
4327.31 75
4327.46 79
4327.61 81
4327.76 79
4327.91 74
4328.06 68
4328.21 62
4328.36 56
4328.52 51
4328.67 47
4328.82 43
4328.97 40
4329.12 37
4329.27 33
4329.42 30
4329.57 26
4329.72 24
4329.87 23
4330.02 24
4330.18 25
4330.33 28
4330.48 30
4330.63 31
4330.78 31
4330.93 31
4331.08 30
4331.23 29
4331.38 28
4331.53 28
4331.68 28
4331.84 27
4331.99 25
4332.14 22
4332.29 18
4332.44 14
4332.59 12
4332.74 12
4332.89 15
4333.04 20
4333.19 28
4333.34 36
4333.50 44
4333.65 53
4333.80 62
4333.95 71
4334.10 80
4334.25 87
4334.40 93
4334.55 95
4334.70 94
4334.85 88
4335.01 80
4335.16 70
4335.31 61
4335.46 54
4335.61 50
4335.76 49
4335.91 51
4336.06 55
4336.21 60
4336.36 64
4336.52 67
4336.67 68
4336.82 67
4336.97 65
4337.12 60
4337.27 54
4337.42 47
4337.57 39
4337.72 33
4337.87 27
4338.03 23
4338.18 20
4338.33 18
4338.48 17
4338.63 17
4338.78 15
4338.93 14
4339.08 12
4339.23 11
4339.38 11
4339.54 13
4339.69 17
4339.84 24
4339.99 33
4340.14 44
4340.29 56
4340.44 67
4340.59 77
4340.74 85
4340.90 91
4341.05 93
4341.20 92
4341.35 89
4341.50 85
4341.65 79
4341.80 72
4341.95 66
4342.10 59
4342.26 54
4342.41 49
4342.56 44
4342.71 41
4342.86 39
4343.01 37
4343.16 37
4343.31 37
4343.46 38
4343.62 40
4343.77 42
4343.92 44
4344.07 47
4344.22 49
4344.37 49
4344.52 48
4344.67 44
4344.82 39
4344.98 30
4345.13 21
4345.28 11
4345.43 3
4345.58 0
4345.73 0
4345.88 0
4346.03 0
4346.18 0
4346.34 0
4346.49 0
4346.64 0
4346.79 0
4346.94 9
4347.09 19
4347.24 30
4347.39 41
4347.55 51
4347.70 58
4347.85 62
4348.00 64
4348.15 64
4348.30 63
4348.45 61
4348.60 59
4348.75 59
4348.91 60
4349.06 62
4349.21 64
4349.36 66
4349.51 66
4349.66 65
4349.81 62
4349.96 57
4350.12 50
4350.27 42
4350.42 35
4350.57 29
4350.72 25
4350.87 24
4351.02 25
4351.17 29
4351.33 34
4351.48 40
4351.63 46
4351.78 51
4351.93 54
4352.08 53
4352.23 51
4352.38 46
4352.54 40
4352.69 35
4352.84 31
4352.99 29
4353.14 30
4353.29 32
4353.44 36
4353.60 40
4353.75 44
4353.90 46
4354.05 48
4354.20 49
4354.35 48
4354.50 47
4354.65 45
4354.81 44
4354.96 42
4355.11 42
4355.26 41
4355.41 40
4355.56 40
4355.71 39
4355.87 39
4356.02 39
4356.17 39
4356.32 39
4356.47 40
4356.62 41
4356.77 41
4356.92 41
4357.08 41
4357.23 40
4357.38 40
4357.53 40
4357.68 39
4357.83 37
4357.98 34
4358.14 30
4358.29 24
4358.44 18
4358.59 13
4358.74 8
4358.89 4
4359.04 1
4359.20 0
4359.35 0
4359.50 0
4359.65 0
4359.80 0
4359.95 0
4360.10 0
4360.26 0
4360.41 5
4360.56 14
4360.71 23
4360.86 30
4361.01 34
4361.16 35
4361.32 35
4361.47 32
4361.62 29
4361.77 27
4361.92 26
4362.07 26
4362.22 27
4362.38 29
4362.53 29
4362.68 29
4362.83 26
4362.98 21
4363.13 14
4363.28 8
4363.44 2
4363.59 0
4363.74 0
4363.89 0
4364.04 0
4364.19 2
4364.34 3
4364.50 3
4364.65 3
4364.80 2
4364.95 0
4365.10 0
4365.25 0
4365.40 0
4365.56 0
4365.71 1
4365.86 4
4366.01 7
4366.16 10
4366.31 14
4366.47 19
4366.62 25
4366.77 33
4366.92 41
4367.07 49
4367.22 57
4367.37 63
4367.53 67
4367.68 70
4367.83 71
4367.98 72
4368.13 74
4368.28 76
4368.44 80
4368.59 85
4368.74 89
4368.89 93
4369.04 95
4369.19 96
4369.34 96
4369.50 96
4369.65 95
4369.80 96
4369.95 97
4370.10 98
4370.25 98
4370.41 96
4370.56 93
4370.71 88
4370.86 81
4371.01 73
4371.16 64
4371.32 57
4371.47 51
4371.62 46
4371.77 43
4371.92 41
4372.07 40
4372.23 39
4372.38 37
4372.53 34
4372.68 31
4372.83 27
4372.98 24
4373.14 21
4373.29 18
4373.44 17
4373.59 19
4373.74 23
4373.89 28
4374.04 36
4374.20 44
4374.35 52
4374.50 59
4374.65 66
4374.80 72
4374.95 79
4375.11 86
4375.26 95
4375.41 103
4375.56 111
4375.71 118
4375.87 121
4376.02 121
4376.17 118
4376.32 112
4376.47 105
4376.62 97
4376.78 91
4376.93 85
4377.08 80
4377.23 76
4377.38 72
4377.53 68
4377.69 62
4377.84 56
4377.99 48
4378.14 41
4378.29 35
4378.44 31
4378.60 28
4378.75 28
4378.90 29
4379.05 31
4379.20 32
4379.35 32
4379.51 29
4379.66 25
4379.81 18
4379.96 11
4380.11 4
4380.27 0
4380.42 0
4380.57 0
4380.72 0
4380.87 0
4381.02 0
4381.18 6
4381.33 14
4381.48 23
4381.63 32
4381.78 41
4381.93 49
4382.09 56
4382.24 62
4382.39 66
4382.54 68
4382.69 70
4382.85 70
4383.00 68
4383.15 65
4383.30 61
4383.45 57
4383.60 52
4383.76 49
4383.91 47
4384.06 48
4384.21 52
4384.36 58
4384.52 67
4384.67 76
4384.82 85
4384.97 93
4385.12 98
4385.27 101
4385.43 101
4385.58 98
4385.73 94
4385.88 89
4386.03 85
4386.19 84
4386.34 86
4386.49 91
4386.64 97
4386.79 102
4386.95 107
4387.10 108
4387.25 106
4387.40 102
4387.55 98
4387.70 93
4387.86 90
4388.01 87
4388.16 85
4388.31 82
4388.46 80
4388.62 77
4388.77 74
4388.92 73
4389.07 74
4389.22 77
4389.38 81
4389.53 86
4389.68 90
4389.83 91
4389.98 91
4390.14 87
4390.29 81
4390.44 74
4390.59 68
4390.74 64
4390.90 62
4391.05 62
4391.20 63
4391.35 64
4391.50 63
4391.65 62
4391.81 58
4391.96 54
4392.11 49
4392.26 44
4392.41 40
4392.57 37
4392.72 34
4392.87 30
4393.02 25
4393.17 19
4393.33 14
4393.48 11
4393.63 9
4393.78 11
4393.93 17
4394.09 25
4394.24 34
4394.39 43
4394.54 52
4394.69 59
4394.85 64
4395.00 66
4395.15 67
4395.30 66
4395.45 64
4395.61 61
4395.76 57
4395.91 54
4396.06 52
4396.21 51
4396.37 53
4396.52 56
4396.67 62
4396.82 69
4396.98 75
4397.13 80
4397.28 83
4397.43 83
4397.58 81
4397.74 79
4397.89 76
4398.04 74
4398.19 73
4398.34 75
4398.50 78
4398.65 82
4398.80 86
4398.95 91
4399.10 95
4399.26 98
4399.41 99
4399.56 99
4399.71 97
4399.86 94
4400.02 88
4400.17 82
4400.32 76
4400.47 70
4400.63 65
4400.78 61
4400.93 58
4401.08 56
4401.23 54
4401.39 53
4401.54 52
4401.69 51
4401.84 50
4401.99 49
4402.15 49
4402.30 48
4402.45 48
4402.60 47
4402.76 45
4402.91 42
4403.06 39
4403.21 37
4403.36 34
4403.52 33
4403.67 32
4403.82 31
4403.97 29
4404.12 27
4404.28 25
4404.43 23
4404.58 21
4404.73 21
4404.89 23
4405.04 27
4405.19 32
4405.34 38
4405.49 43
4405.65 47
4405.80 49
4405.95 50
4406.10 49
4406.26 48
4406.41 46
4406.56 44
4406.71 43
4406.86 42
4407.02 41
4407.17 39
4407.32 37
4407.47 34
4407.63 30
4407.78 26
4407.93 24
4408.08 22
4408.23 23
4408.39 25
4408.54 29
4408.69 32
4408.84 35
4409.00 36
4409.15 36
4409.30 35
4409.45 34
4409.60 32
4409.76 31
4409.91 29
4410.06 28
4410.21 27
4410.37 26
4410.52 24
4410.67 22
4410.82 22
4410.98 22
4411.13 24
4411.28 28
4411.43 33
4411.58 38
4411.74 43
4411.89 47
4412.04 49
4412.19 50
4412.35 51
4412.50 53
4412.65 57
4412.80 62
4412.96 68
4413.11 74
4413.26 79
4413.41 84
4413.56 86
4413.72 87
4413.87 87
4414.02 86
4414.17 84
4414.33 82
4414.48 80
4414.63 77
4414.78 75
4414.94 74
4415.09 73
4415.24 73
4415.39 74
4415.55 74
4415.70 76
4415.85 77
4416.00 80
4416.15 83
4416.31 87
4416.46 91
4416.61 94
4416.76 98
4416.92 102
4417.07 108
4417.22 114
4417.37 121
4417.53 129
4417.68 137
4417.83 143
4417.98 146
4418.14 148
4418.29 148
4418.44 147
4418.59 148
4418.75 150
4418.90 156
4419.05 164
4419.20 174
4419.36 184
4419.51 193
4419.66 200
4419.81 205
4419.97 207
4420.12 208
4420.27 208
4420.42 210
4420.58 215
4420.73 225
4420.88 239
4421.03 257
4421.18 279
4421.34 302
4421.49 327
4421.64 351
4421.79 372
4421.95 392
4422.10 409
4422.25 423
4422.40 434
4422.56 443
4422.71 449
4422.86 453
4423.01 454
4423.17 454
4423.32 451
4423.47 448
4423.62 445
4423.78 442
4423.93 439
4424.08 437
4424.23 437
4424.39 437
4424.54 439
4424.69 443
4424.85 450
4425.00 458
4425.15 467
4425.30 475
4425.46 481
4425.61 485
4425.76 486
4425.91 484
4426.07 482
4426.22 479
4426.37 478
4426.52 480
4426.68 485
4426.83 490
4426.98 496
4427.13 499
4427.29 499
4427.44 494
4427.59 485
4427.74 472
4427.90 458
4428.05 443
4428.20 429
4428.35 417
4428.51 406
4428.66 396
4428.81 386
4428.96 376
4429.12 364
4429.27 350
4429.42 335
4429.57 319
4429.73 303
4429.88 286
4430.03 270
4430.19 256
4430.34 245
4430.49 236
4430.64 230
4430.80 225
4430.95 222
4431.10 217
4431.25 212
4431.41 204
4431.56 195
4431.71 183
4431.86 171
4432.02 157
4432.17 144
4432.32 130
4432.48 116
4432.63 103
4432.78 90
4432.93 79
4433.09 70
4433.24 65
4433.39 63
4433.54 64
4433.70 66
4433.85 70
4434.00 71
4434.15 70
4434.31 66
4434.46 59
4434.61 51
4434.77 41
4434.92 33
4435.07 26
4435.22 22
4435.38 21
4435.53 22
4435.68 24
4435.83 26
4435.99 29
4436.14 32
4436.29 35
4436.45 37
4436.60 39
4436.75 41
4436.90 41
4437.06 40
4437.21 37
4437.36 33
4437.51 27
4437.67 20
4437.82 14
4437.97 8
4438.13 5
4438.28 3
4438.43 5
4438.58 8
4438.74 14
4438.89 21
4439.04 27
4439.20 34
4439.35 39
4439.50 44
4439.65 49
4439.81 53
4439.96 58
4440.11 65
4440.26 71
4440.42 77
4440.57 83
4440.72 86
4440.88 88
4441.03 86
4441.18 82
4441.33 76
4441.49 70
4441.64 63
4441.79 56
4441.95 52
4442.10 49
4442.25 48
4442.40 48
4442.56 49
4442.71 50
4442.86 51
4443.02 51
4443.17 52
4443.32 52
4443.47 52
4443.63 52
4443.78 51
4443.93 50
4444.09 50
4444.24 49
4444.39 50
4444.54 49
4444.70 48
4444.85 45
4445.00 40
4445.16 34
4445.31 28
4445.46 22
4445.61 19
4445.77 17
4445.92 18
4446.07 20
4446.23 22
4446.38 23
4446.53 24
4446.68 24
4446.84 23
4446.99 23
4447.14 23
4447.30 24
4447.45 24
4447.60 23
4447.75 20
4447.91 15
4448.06 9
4448.21 2
4448.37 0
4448.52 0
4448.67 0
4448.83 0
4448.98 0
4449.13 0
4449.28 0
4449.44 0
4449.59 7
4449.74 13
4449.90 17
4450.05 20
4450.20 21
4450.36 23
4450.51 25
4450.66 29
4450.81 33
4450.97 38
4451.12 41
4451.27 43
4451.43 43
4451.58 41
4451.73 39
4451.89 39
4452.04 41
4452.19 46
4452.34 53
4452.50 61
4452.65 68
4452.80 75
4452.96 81
4453.11 86
4453.26 90
4453.42 95
4453.57 100
4453.72 104
4453.87 105
4454.03 104
4454.18 100
4454.33 94
4454.49 86
4454.64 77
4454.79 70
4454.95 64
4455.10 60
4455.25 58
4455.40 56
4455.56 55
4455.71 54
4455.86 52
4456.02 49
4456.17 46
4456.32 43
4456.48 39
4456.63 37
4456.78 34
4456.94 32
4457.09 31
4457.24 30
4457.39 28
4457.55 27
4457.70 26
4457.85 25
4458.01 25
4458.16 26
4458.31 30
4458.47 36
4458.62 43
4458.77 51
4458.93 60
4459.08 67
4459.23 72
4459.39 74
4459.54 73
4459.69 69
4459.84 63
4460.00 56
4460.15 48
4460.30 39
4460.46 32
4460.61 25
4460.76 20
4460.92 18
4461.07 17
4461.22 18
4461.38 20
4461.53 25
4461.68 30
4461.84 36
4461.99 42
4462.14 46
4462.30 49
4462.45 51
4462.60 52
4462.75 51
4462.91 51
4463.06 51
4463.21 51
4463.37 52
4463.52 53
4463.67 54
4463.83 55
4463.98 56
4464.13 57
4464.29 58
4464.44 59
4464.59 60
4464.75 61
4464.90 61
4465.05 60
4465.21 58
4465.36 56
4465.51 53
4465.67 51
4465.82 51
4465.97 52
4466.13 56
4466.28 61
4466.43 67
4466.59 74
4466.74 83
4466.89 91
4467.05 99
4467.20 107
4467.35 114
4467.50 119
4467.66 123
4467.81 127
4467.96 129
4468.12 130
4468.27 131
4468.42 131
4468.58 130
4468.73 129
4468.88 128
4469.04 127
4469.19 126
4469.34 127
4469.50 127
4469.65 129
4469.80 131
4469.96 134
4470.11 135
4470.26 137
4470.42 137
4470.57 136
4470.72 134
4470.88 131
4471.03 128
4471.18 124
4471.34 121
4471.49 119
4471.64 117
4471.80 117
4471.95 118
4472.10 120
4472.26 123
4472.41 126
4472.56 129
4472.72 131
4472.87 131
4473.02 128
4473.18 123
4473.33 117
4473.48 110
4473.64 103
4473.79 99
4473.94 97
4474.10 96
4474.25 97
4474.40 97
4474.56 97
4474.71 95
4474.86 93
4475.02 92
4475.17 93
4475.33 96
4475.48 103
4475.63 111
4475.79 119
4475.94 126
4476.09 130
4476.25 131
4476.40 128
4476.55 123
4476.71 116
4476.86 110
4477.01 105
4477.17 101
4477.32 99
4477.47 99
4477.63 99
4477.78 99
4477.93 99
4478.09 97
4478.24 94
4478.39 90
4478.55 85
4478.70 81
4478.85 76
4479.01 73
4479.16 70
4479.31 68
4479.47 65
4479.62 63
4479.77 60
4479.93 57
4480.08 55
4480.24 53
4480.39 53
4480.54 52
4480.70 53
4480.85 54
4481.00 55
4481.16 57
4481.31 59
4481.46 61
4481.62 63
4481.77 65
4481.92 67
4482.08 68
4482.23 68
4482.38 68
4482.54 67
4482.69 65
4482.84 65
4483.00 64
4483.15 65
4483.31 68
4483.46 71
4483.61 74
4483.77 78
4483.92 81
4484.07 83
4484.23 85
4484.38 85
4484.53 84
4484.69 83
4484.84 82
4484.99 81
4485.15 81
4485.30 81
4485.46 82
4485.61 84
4485.76 86
4485.92 87
4486.07 88
4486.22 88
4486.38 88
4486.53 88
4486.68 86
4486.84 84
4486.99 81
4487.14 79
4487.30 77
4487.45 77
4487.61 79
4487.76 82
4487.91 88
4488.07 94
4488.22 101
4488.37 107
4488.53 113
4488.68 118
4488.83 124
4488.99 129
4489.14 134
4489.30 138
4489.45 139
4489.60 137
4489.76 132
4489.91 125
4490.06 116
4490.22 107
4490.37 98
4490.52 92
4490.68 87
4490.83 84
4490.99 83
4491.14 82
4491.29 80
4491.45 78
4491.60 76
4491.75 73
4491.91 70
4492.06 68
4492.22 66
4492.37 67
4492.52 68
4492.68 71
4492.83 74
4492.98 79
4493.14 84
4493.29 89
4493.44 95
4493.60 100
4493.75 104
4493.91 106
4494.06 105
4494.21 102
4494.37 96
4494.52 89
4494.67 81
4494.83 75
4494.98 71
4495.14 70
4495.29 71
4495.44 73
4495.60 77
4495.75 80
4495.90 83
4496.06 85
4496.21 85
4496.37 85
4496.52 84
4496.67 83
4496.83 82
4496.98 82
4497.13 82
4497.29 82
4497.44 81
4497.60 79
4497.75 76
4497.90 72
4498.06 66
4498.21 59
4498.37 53
4498.52 48
4498.67 45
4498.83 45
4498.98 48
4499.13 53
4499.29 59
4499.44 65
4499.60 69
4499.75 71
4499.90 71
4500.06 69
4500.21 66
4500.36 64
4500.52 62
4500.67 62
4500.83 63
4500.98 66
4501.13 70
4501.29 77
4501.44 84
4501.60 92
4501.75 100
4501.90 107
4502.06 114
4502.21 118
4502.36 122
4502.52 124
4502.67 125
4502.83 125
4502.98 124
4503.13 122
4503.29 118
4503.44 113
4503.60 106
4503.75 99
4503.90 91
4504.06 82
4504.21 74
4504.37 66
4504.52 60
4504.67 54
4504.83 50
4504.98 48
4505.13 47
4505.29 47
4505.44 48
4505.60 49
4505.75 49
4505.90 49
4506.06 48
4506.21 46
4506.37 45
4506.52 43
4506.67 41
4506.83 39
4506.98 37
4507.14 35
4507.29 35
4507.44 36
4507.60 38
4507.75 42
4507.91 47
4508.06 53
4508.21 59
4508.37 65
4508.52 69
4508.68 72
4508.83 73
4508.98 71
4509.14 68
4509.29 64
4509.45 59
4509.60 54
4509.75 50
4509.91 48
4510.06 46
4510.22 46
4510.37 46
4510.52 46
4510.68 46
4510.83 47
4510.99 48
4511.14 49
4511.29 50
4511.45 49
4511.60 47
4511.76 42
4511.91 36
4512.06 29
4512.22 22
4512.37 16
4512.53 12
4512.68 10
4512.83 10
4512.99 12
4513.14 16
4513.30 21
4513.45 26
4513.60 32
4513.76 38
4513.91 43
4514.07 48
4514.22 53
4514.37 57
4514.53 60
4514.68 62
4514.84 62
4514.99 60
4515.14 54
4515.30 46
4515.45 37
4515.61 26
4515.76 16
4515.92 9
4516.07 4
4516.22 3
4516.38 6
4516.53 11
4516.69 17
4516.84 21
4516.99 24
4517.15 25
4517.30 24
4517.46 21
4517.61 20
4517.76 19
4517.92 20
4518.07 23
4518.23 27
4518.38 33
4518.54 39
4518.69 45
4518.84 51
4519.00 56
4519.15 60
4519.31 61
4519.46 60
4519.61 56
4519.77 50
4519.92 42
4520.08 34
4520.23 27
4520.39 22
4520.54 19
4520.69 19
4520.85 20
4521.00 22
4521.16 25
4521.31 27
4521.46 30
4521.62 31
4521.77 33
4521.93 34
4522.08 34
4522.24 34
4522.39 33
4522.54 31
4522.70 27
4522.85 22
4523.01 15
4523.16 7
4523.31 0
4523.47 0
4523.62 0
4523.78 0
4523.93 0
4524.09 0
4524.24 0
4524.39 0
4524.55 0
4524.70 10
4524.86 19
4525.01 27
4525.17 33
4525.32 36
4525.47 36
4525.63 34
4525.78 29
4525.94 23
4526.09 18
4526.25 13
4526.40 11
4526.55 10
4526.71 10
4526.86 11
4527.02 10
4527.17 10
4527.33 9
4527.48 9
4527.63 10
4527.79 12
4527.94 15
4528.10 19
4528.25 22
4528.41 24
4528.56 25
4528.71 24
4528.87 22
4529.02 21
4529.18 20
4529.33 19
4529.49 20
4529.64 21
4529.79 23
4529.95 25
4530.10 28
4530.26 32
4530.41 37
4530.57 41
4530.72 46
4530.88 49
4531.03 51
4531.18 50
4531.34 48
4531.49 45
4531.65 41
4531.80 36
4531.96 33
4532.11 31
4532.26 29
4532.42 29
4532.57 29
4532.73 30
4532.88 31
4533.04 32
4533.19 32
4533.35 32
4533.50 31
4533.65 30
4533.81 28
4533.96 25
4534.12 21
4534.27 18
4534.43 16
4534.58 16
4534.73 17
4534.89 20
4535.04 25
4535.20 30
4535.35 36
4535.51 42
4535.66 48
4535.82 52
4535.97 55
4536.12 57
4536.28 58
4536.43 57
4536.59 56
4536.74 53
4536.90 50
4537.05 45
4537.21 41
4537.36 35
4537.51 29
4537.67 22
4537.82 15
4537.98 9
4538.13 4
4538.29 1
4538.44 0
4538.60 1
4538.75 4
4538.91 8
4539.06 11
4539.21 14
4539.37 14
4539.52 11
4539.68 7
4539.83 1
4539.99 0
4540.14 0
4540.30 0
4540.45 0
4540.60 0
4540.76 0
4540.91 0
4541.07 1
4541.22 4
4541.38 7
4541.53 10
4541.69 14
4541.84 18
4542.00 23
4542.15 28
4542.30 34
4542.46 39
4542.61 43
4542.77 45
4542.92 47
4543.08 46
4543.23 44
4543.39 41
4543.54 38
4543.70 35
4543.85 33
4544.00 34
4544.16 38
4544.31 43
4544.47 51
4544.62 59
4544.78 66
4544.93 72
4545.09 76
4545.24 77
4545.40 76
4545.55 73
4545.71 70
4545.86 67
4546.01 64
4546.17 64
4546.32 65
4546.48 68
4546.63 72
4546.79 76
4546.94 80
4547.10 83
4547.25 83
4547.41 82
4547.56 80
4547.72 77
4547.87 73
4548.02 70
4548.18 67
4548.33 63
4548.49 58
4548.64 53
4548.80 47
4548.95 42
4549.11 38
4549.26 38
4549.42 40
4549.57 45
4549.73 53
4549.88 61
4550.04 68
4550.19 74
4550.34 78
4550.50 80
4550.65 79
4550.81 76
4550.96 72
4551.12 67
4551.27 61
4551.43 56
4551.58 51
4551.74 49
4551.89 49
4552.05 51
4552.20 54
4552.36 57
4552.51 58
4552.67 58
4552.82 56
4552.97 52
4553.13 48
4553.28 46
4553.44 45
4553.59 47
4553.75 50
4553.90 55
4554.06 61
4554.21 67
4554.37 73
4554.52 77
4554.68 82
4554.83 85
4554.99 88
4555.14 91
4555.30 92
4555.45 93
4555.61 93
4555.76 93
4555.91 93
4556.07 94
4556.22 96
4556.38 99
4556.53 104
4556.69 110
4556.84 118
4557.00 126
4557.15 133
4557.31 139
4557.46 144
4557.62 147
4557.77 148
4557.93 149
4558.08 148
4558.24 147
4558.39 146
4558.55 145
4558.70 144
4558.86 143
4559.01 143
4559.17 143
4559.32 144
4559.48 144
4559.63 145
4559.79 146
4559.94 146
4560.09 145
4560.25 144
4560.40 144
4560.56 144
4560.71 146
4560.87 148
4561.02 152
4561.18 155
4561.33 159
4561.49 163
4561.64 168
4561.80 173
4561.95 178
4562.11 184
4562.26 191
4562.42 197
4562.57 202
4562.73 206
4562.88 209
4563.04 211
4563.19 213
4563.35 215
4563.50 217
4563.66 218
4563.81 218
4563.97 215
4564.12 211
4564.28 204
4564.43 195
4564.59 186
4564.74 178
4564.90 170
4565.05 164
4565.21 160
4565.36 157
4565.52 154
4565.67 152
4565.83 148
4565.98 143
4566.14 137
4566.29 131
4566.45 125
4566.60 119
4566.76 113
4566.91 108
4567.07 102
4567.22 96
4567.38 90
4567.53 83
4567.69 77
4567.84 72
4568.00 69
4568.15 68
4568.31 69
4568.46 72
4568.62 78
4568.77 84
4568.93 92
4569.08 100
4569.24 107
4569.39 114
4569.55 119
4569.70 121
4569.86 121
4570.01 119
4570.17 114
4570.32 108
4570.48 102
4570.63 94
4570.79 87
4570.94 80
4571.10 74
4571.25 69
4571.41 64
4571.56 60
4571.72 56
4571.87 53
4572.03 50
4572.18 46
4572.34 43
4572.49 41
4572.65 40
4572.80 39
4572.96 41
4573.11 43
4573.27 46
4573.42 49
4573.58 52
4573.73 54
4573.89 56
4574.04 57
4574.20 58
4574.35 58
4574.51 57
4574.66 56
4574.82 56
4574.97 56
4575.13 58
4575.28 61
4575.44 66
4575.59 71
4575.75 76
4575.90 79
4576.06 79
4576.21 76
4576.37 71
4576.52 63
4576.68 55
4576.83 48
4576.99 44
4577.14 42
4577.30 44
4577.45 47
4577.61 51
4577.76 53
4577.92 54
4578.08 51
4578.23 46
4578.39 40
4578.54 36
4578.70 33
4578.85 35
4579.01 39
4579.16 46
4579.32 53
4579.47 59
4579.63 64
4579.78 67
4579.94 69
4580.09 70
4580.25 71
4580.40 73
4580.56 76
4580.71 79
4580.87 82
4581.02 85
4581.18 86
4581.33 85
4581.49 84
4581.64 81
4581.80 79
4581.95 78
4582.11 78
4582.27 80
4582.42 85
4582.58 91
4582.73 99
4582.89 105
4583.04 110
4583.20 112
4583.35 111
4583.51 107
4583.66 100
4583.82 93
4583.97 86
4584.13 80
4584.28 76
4584.44 75
4584.59 75
4584.75 77
4584.90 79
4585.06 80
4585.22 80
4585.37 79
4585.53 76
4585.68 71
4585.84 66
4585.99 62
4586.15 57
4586.30 54
4586.46 52
4586.61 51
4586.77 51
4586.92 51
4587.08 51
4587.23 51
4587.39 50
4587.54 50
4587.70 50
4587.86 50
4588.01 51
4588.17 53
4588.32 55
4588.48 58
4588.63 63
4588.79 68
4588.94 72
4589.10 77
4589.25 79
4589.41 78
4589.56 75
4589.72 69
4589.87 61
4590.03 53
4590.19 46
4590.34 40
4590.50 37
4590.65 35
4590.81 36
4590.96 37
4591.12 38
4591.27 40
4591.43 41
4591.58 42
4591.74 42
4591.89 41
4592.05 39
4592.21 36
4592.36 32
4592.52 28
4592.67 25
4592.83 22
4592.98 21
4593.14 21
4593.29 22
4593.45 24
4593.60 27
4593.76 29
4593.91 31
4594.07 33
4594.23 35
4594.38 36
4594.54 38
4594.69 39
4594.85 39
4595.00 38
4595.16 35
4595.31 32
4595.47 28
4595.62 24
4595.78 20
4595.94 15
4596.09 11
4596.25 7
4596.40 3
4596.56 0
4596.71 0
4596.87 0
4597.02 0
4597.18 0
4597.33 0
4597.49 0
4597.65 0
4597.80 0
4597.96 3
4598.11 9
4598.27 15
4598.42 22
4598.58 27
4598.73 32
4598.89 36
4599.05 38
4599.20 39
4599.36 38
4599.51 36
4599.67 34
4599.82 31
4599.98 28
4600.13 26
4600.29 26
4600.44 26
4600.60 29
4600.76 33
4600.91 37
4601.07 41
4601.22 44
4601.38 44
4601.53 43
4601.69 40
4601.84 35
4602.00 30
4602.16 25
4602.31 21
4602.47 18
4602.62 17
4602.78 17
4602.93 19
4603.09 23
4603.25 27
4603.40 32
4603.56 36
4603.71 39
4603.87 40
4604.02 40
4604.18 37
4604.33 34
4604.49 30
4604.65 27
4604.80 25
4604.96 24
4605.11 23
4605.27 22
4605.42 21
4605.58 19
4605.73 15
4605.89 11
4606.05 6
4606.20 2
4606.36 0
4606.51 0
4606.67 0
4606.82 1
4606.98 7
4607.14 14
4607.29 21
4607.45 28
4607.60 33
4607.76 36
4607.91 38
4608.07 38
4608.22 37
4608.38 36
4608.54 34
4608.69 31
4608.85 27
4609.00 24
4609.16 21
4609.31 20
4609.47 21
4609.63 24
4609.78 31
4609.94 40
4610.09 50
4610.25 60
4610.40 68
4610.56 73
4610.72 75
4610.87 73
4611.03 68
4611.18 62
4611.34 56
4611.49 51
4611.65 48
4611.81 49
4611.96 52
4612.12 57
4612.27 64
4612.43 72
4612.58 80
4612.74 87
4612.90 93
4613.05 97
4613.21 100
4613.36 102
4613.52 103
4613.67 103
4613.83 103
4613.99 103
4614.14 100
4614.30 97
4614.45 92
4614.61 85
4614.77 78
4614.92 72
4615.08 67
4615.23 63
4615.39 61
4615.54 58
4615.70 56
4615.86 54
4616.01 52
4616.17 49
4616.32 48
4616.48 48
4616.63 50
4616.79 55
4616.95 60
4617.10 66
4617.26 72
4617.41 77
4617.57 80
4617.73 81
4617.88 80
4618.04 77
4618.19 73
4618.35 67
4618.50 60
4618.66 53
4618.82 46
4618.97 40
4619.13 35
4619.28 33
4619.44 33
4619.60 35
4619.75 39
4619.91 44
4620.06 50
4620.22 56
4620.37 61
4620.53 66
4620.69 70
4620.84 73
4621.00 75
4621.15 76
4621.31 77
4621.47 77
4621.62 76
4621.78 75
4621.93 73
4622.09 70
4622.25 66
4622.40 61
4622.56 57
4622.71 53
4622.87 49
4623.03 45
4623.18 41
4623.34 38
4623.49 34
4623.65 31
4623.80 29
4623.96 30
4624.12 32
4624.27 37
4624.43 43
4624.58 49
4624.74 54
4624.90 58
4625.05 59
4625.21 58
4625.36 55
4625.52 52
4625.68 50
4625.83 49
4625.99 50
4626.14 52
4626.30 55
4626.46 58
4626.61 59
4626.77 59
4626.92 56
4627.08 51
4627.24 45
4627.39 37
4627.55 29
4627.70 22
4627.86 16
4628.02 13
4628.17 11
4628.33 13
4628.48 16
4628.64 22
4628.80 28
4628.95 34
4629.11 39
4629.26 42
4629.42 44
4629.58 45
4629.73 45
4629.89 45
4630.04 46
4630.20 46
4630.36 47
4630.51 48
4630.67 48
4630.82 49
4630.98 50
4631.14 51
4631.29 54
4631.45 57
4631.60 61
4631.76 65
4631.92 69
4632.07 71
4632.23 72
4632.38 71
4632.54 68
4632.70 63
4632.85 58
4633.01 53
4633.17 50
4633.32 47
4633.48 46
4633.63 46
4633.79 47
4633.95 49
4634.10 51
4634.26 52
4634.41 51
4634.57 50
4634.73 48
4634.88 45
4635.04 42
4635.19 39
4635.35 37
4635.51 36
4635.66 36
4635.82 36
4635.98 36
4636.13 36
4636.29 37
4636.44 37
4636.60 37
4636.76 37
4636.91 38
4637.07 39
4637.22 39
4637.38 39
4637.54 37
4637.69 36
4637.85 33
4638.01 31
4638.16 28
4638.32 26
4638.47 25
4638.63 24
4638.79 23
4638.94 22
4639.10 19
4639.25 17
4639.41 13
4639.57 9
4639.72 6
4639.88 2
4640.04 0
4640.19 0
4640.35 0
4640.50 0
4640.66 0
4640.82 0
4640.97 0
4641.13 0
4641.29 0
4641.44 0
4641.60 1
4641.75 3
4641.91 6
4642.07 9
4642.22 14
4642.38 20
4642.54 26
4642.69 32
4642.85 39
4643.00 47
4643.16 55
4643.32 63
4643.47 70
4643.63 76
4643.79 81
4643.94 83
4644.10 83
4644.25 81
4644.41 77
4644.57 72
4644.72 67
4644.88 63
4645.04 60
4645.19 59
4645.35 58
4645.50 57
4645.66 55
4645.82 53
4645.97 50
4646.13 47
4646.29 46
4646.44 47
4646.60 52
4646.75 60
4646.91 71
4647.07 82
4647.22 93
4647.38 101
4647.54 106
4647.69 108
4647.85 107
4648.01 103
4648.16 99
4648.32 95
4648.47 92
4648.63 90
4648.79 88
4648.94 86
4649.10 85
4649.26 84
4649.41 83
4649.57 82
4649.73 82
4649.88 82
4650.04 82
4650.19 81
4650.35 79
4650.51 76
4650.66 71
4650.82 65
4650.98 59
4651.13 53
4651.29 48
4651.45 46
4651.60 47
4651.76 52
4651.91 60
4652.07 69
4652.23 78
4652.38 84
4652.54 86
4652.70 85
4652.85 79
4653.01 72
4653.17 65
4653.32 59
4653.48 55
4653.64 55
4653.79 57
4653.95 59
4654.10 62
4654.26 63
4654.42 62
4654.57 58
4654.73 53
4654.89 47
4655.04 41
4655.20 36
4655.36 32
4655.51 30
4655.67 28
4655.83 26
4655.98 23
4656.14 18
4656.29 12
4656.45 4
4656.61 0
4656.76 0
4656.92 0
4657.08 0
4657.23 8
4657.39 21
4657.55 34
4657.70 45
4657.86 52
4658.02 54
4658.17 51
4658.33 44
4658.49 37
4658.64 30
4658.80 26
4658.96 25
4659.11 27
4659.27 31
4659.42 36
4659.58 41
4659.74 45
4659.89 46
4660.05 46
4660.21 44
4660.36 40
4660.52 35
4660.68 29
4660.83 24
4660.99 18
4661.15 14
4661.30 9
4661.46 6
4661.62 3
4661.77 1
4661.93 0
4662.09 0
4662.24 0
4662.40 0
4662.56 3
4662.71 8
4662.87 14
4663.03 21
4663.18 29
4663.34 35
4663.50 39
4663.65 42
4663.81 42
4663.97 41
4664.12 39
4664.28 37
4664.44 35
4664.59 33
4664.75 31
4664.91 29
4665.06 27
4665.22 23
4665.37 18
4665.53 14
4665.69 9
4665.84 5
4666.00 2
4666.16 0
4666.31 1
4666.47 4
4666.63 8
4666.78 13
4666.94 20
4667.10 26
4667.25 31
4667.41 34
4667.57 36
4667.72 36
4667.88 34
4668.04 30
4668.19 24
4668.35 18
4668.51 13
4668.66 8
4668.82 4
4668.98 2
4669.13 3
4669.29 6
4669.45 9
4669.60 12
4669.76 13
4669.92 12
4670.08 9
4670.23 4
4670.39 0
4670.55 0
4670.70 0
4670.86 0
4671.02 0
4671.17 0
4671.33 0
4671.49 2
4671.64 5
4671.80 7
4671.96 7
4672.11 6
4672.27 5
4672.43 5
4672.58 5
4672.74 6
4672.90 9
4673.05 11
4673.21 14
4673.37 16
4673.52 18
4673.68 20
4673.84 21
4673.99 22
4674.15 22
4674.31 22
4674.46 22
4674.62 20
4674.78 19
4674.93 18
4675.09 18
4675.25 19
4675.40 22
4675.56 26
4675.72 31
4675.88 36
4676.03 42
4676.19 47
4676.35 51
4676.50 53
4676.66 54
4676.82 54
4676.97 51
4677.13 47
4677.29 41
4677.44 33
4677.60 25
4677.76 17
4677.91 10
4678.07 4
4678.23 0
4678.38 0
4678.54 0
4678.70 2
4678.85 7
4679.01 13
4679.17 21
4679.33 29
4679.48 37
4679.64 45
4679.80 51
4679.95 54
4680.11 56
4680.27 54
4680.42 51
4680.58 48
4680.74 44
4680.89 39
4681.05 35
4681.21 32
4681.36 28
4681.52 25
4681.68 23
4681.84 21
4681.99 21
4682.15 22
4682.31 26
4682.46 30
4682.62 35
4682.78 40
4682.93 45
4683.09 47
4683.25 47
4683.40 44
4683.56 38
4683.72 32
4683.88 25
4684.03 18
4684.19 14
4684.35 10
4684.50 9
4684.66 9
4684.82 10
4684.97 10
4685.13 10
4685.29 9
4685.45 7
4685.60 3
4685.76 0
4685.92 0
4686.07 0
4686.23 0
4686.39 0
4686.54 0
4686.70 0
4686.86 0
4687.01 0
4687.17 4
4687.33 9
4687.49 15
4687.64 21
4687.80 28
4687.96 33
4688.11 37
4688.27 40
4688.43 41
4688.58 41
4688.74 39
4688.90 37
4689.06 35
4689.21 32
4689.37 30
4689.53 29
4689.68 29
4689.84 30
4690.00 33
4690.16 37
4690.31 41
4690.47 46
4690.63 50
4690.78 53
4690.94 56
4691.10 57
4691.25 58
4691.41 59
4691.57 59
4691.73 59
4691.88 56
4692.04 52
4692.20 46
4692.35 39
4692.51 30
4692.67 22
4692.83 16
4692.98 12
4693.14 11
4693.30 13
4693.45 16
4693.61 21
4693.77 26
4693.93 31
4694.08 37
4694.24 42
4694.40 47
4694.55 52
4694.71 56
4694.87 59
4695.02 60
4695.18 59
4695.34 58
4695.50 56
4695.65 54
4695.81 54
4695.97 54
4696.12 56
4696.28 58
4696.44 61
4696.60 64
4696.75 65
4696.91 65
4697.07 64
4697.22 60
4697.38 55
4697.54 48
4697.70 40
4697.85 32
4698.01 24
4698.17 18
4698.33 13
4698.48 11
4698.64 11
4698.80 14
4698.95 17
4699.11 21
4699.27 24
4699.43 26
4699.58 27
4699.74 27
4699.90 27
4700.05 27
4700.21 27
4700.37 29
4700.53 32
4700.68 35
4700.84 38
4701.00 41
4701.15 41
4701.31 40
4701.47 36
4701.63 31
4701.78 26
4701.94 22
4702.10 19
4702.26 18
4702.41 20
4702.57 24
4702.73 28
4702.88 32
4703.04 34
4703.20 34
4703.36 32
4703.51 28
4703.67 23
4703.83 19
4703.99 15
4704.14 13
4704.30 13
4704.46 15
4704.61 17
4704.77 19
4704.93 21
4705.09 22
4705.24 21
4705.40 17
4705.56 13
4705.72 7
4705.87 1
4706.03 0
4706.19 0
4706.34 0
4706.50 0
4706.66 6
4706.82 13
4706.97 21
4707.13 28
4707.29 35
4707.45 39
4707.60 42
4707.76 43
4707.92 42
4708.08 39
4708.23 35
4708.39 32
4708.55 29
4708.70 27
4708.86 27
4709.02 26
4709.18 26
4709.33 25
4709.49 24
4709.65 22
4709.81 19
4709.96 16
4710.12 13
4710.28 11
4710.44 9
4710.59 9
4710.75 9
4710.91 10
4711.07 12
4711.22 14
4711.38 16
4711.54 18
4711.70 20
4711.85 21
4712.01 22
4712.17 24
4712.32 25
4712.48 27
4712.64 29
4712.80 31
4712.95 33
4713.11 37
4713.27 40
4713.43 45
4713.58 51
4713.74 57
4713.90 64
4714.06 69
4714.21 74
4714.37 78
4714.53 80
4714.69 81
4714.84 80
4715.00 79
4715.16 79
4715.32 79
4715.47 82
4715.63 86
4715.79 91
4715.95 96
4716.10 99
4716.26 99
4716.42 96
4716.58 92
4716.73 86
4716.89 80
4717.05 75
4717.21 72
4717.36 70
4717.52 70
4717.68 71
4717.84 73
4717.99 77
4718.15 82
4718.31 87
4718.47 93
4718.62 99
4718.78 105
4718.94 110
4719.10 115
4719.25 118
4719.41 122
4719.57 125
4719.73 128
4719.88 129
4720.04 127
4720.20 121
4720.36 111
4720.51 98
4720.67 81
4720.83 64
4720.99 47
4721.14 33
4721.30 23
4721.46 18
4721.62 17
4721.77 18
4721.93 21
4722.09 24
4722.25 25
4722.40 25
4722.56 23
4722.72 22
4722.88 20
4723.04 18
4723.19 18
4723.35 19
4723.51 22
4723.67 25
4723.82 29
4723.98 34
4724.14 39
4724.30 44
4724.45 48
4724.61 51
4724.77 54
4724.93 56
4725.08 57
4725.24 58
4725.40 61
4725.56 64
4725.71 69
4725.87 74
4726.03 80
4726.19 84
4726.35 87
4726.50 88
4726.66 87
4726.82 84
4726.98 81
4727.13 78
4727.29 76
4727.45 75
4727.61 76
4727.76 77
4727.92 79
4728.08 81
4728.24 84
4728.39 86
4728.55 88
4728.71 88
4728.87 88
4729.03 85
4729.18 82
4729.34 77
4729.50 71
4729.66 65
4729.81 58
4729.97 52
4730.13 46
4730.29 41
4730.44 37
4730.60 33
4730.76 31
4730.92 30
4731.08 29
4731.23 29
4731.39 29
4731.55 29
4731.71 30
4731.86 32
4732.02 35
4732.18 41
4732.34 48
4732.50 56
4732.65 64
4732.81 72
4732.97 78
4733.13 82
4733.28 83
4733.44 81
4733.60 75
4733.76 67
4733.92 58
4734.07 49
4734.23 40
4734.39 33
4734.55 28
4734.70 24
4734.86 20
4735.02 17
4735.18 14
4735.34 10
4735.49 7
4735.65 3
4735.81 0
4735.97 0
4736.12 0
4736.28 0
4736.44 0
4736.60 0
4736.76 0
4736.91 0
4737.07 0
4737.23 5
4737.39 12
4737.54 19
4737.70 26
4737.86 31
4738.02 35
4738.18 37
4738.33 37
4738.49 36
4738.65 34
4738.81 30
4738.97 27
4739.12 23
4739.28 21
4739.44 20
4739.60 20
4739.75 21
4739.91 22
4740.07 25
4740.23 28
4740.39 31
4740.54 35
4740.70 40
4740.86 45
4741.02 50
4741.18 54
4741.33 57
4741.49 59
4741.65 58
4741.81 56
4741.97 53
4742.12 50
4742.28 46
4742.44 42
4742.60 38
4742.75 33
4742.91 29
4743.07 26
4743.23 23
4743.39 20
4743.54 19
4743.70 17
4743.86 14
4744.02 11
4744.18 8
4744.33 4
4744.49 1
4744.65 0
4744.81 0
4744.97 2
4745.12 5
4745.28 8
4745.44 12
4745.60 17
4745.76 21
4745.91 27
4746.07 34
4746.23 41
4746.39 48
4746.55 54
4746.70 59
4746.86 62
4747.02 63
4747.18 62
4747.34 61
4747.49 59
4747.65 56
4747.81 52
4747.97 48
4748.13 43
4748.28 38
4748.44 34
4748.60 31
4748.76 29
4748.92 29
4749.07 31
4749.23 34
4749.39 38
4749.55 43
4749.71 47
4749.86 51
4750.02 53
4750.18 54
4750.34 54
4750.50 52
4750.65 49
4750.81 46
4750.97 42
4751.13 39
4751.29 37
4751.44 37
4751.60 37
4751.76 38
4751.92 38
4752.08 37
4752.24 35
4752.39 31
4752.55 27
4752.71 23
4752.87 20
4753.03 19
4753.18 21
4753.34 25
4753.50 30
4753.66 35
4753.82 38
4753.97 38
4754.13 36
4754.29 32
4754.45 27
4754.61 22
4754.76 18
4754.92 14
4755.08 12
4755.24 10
4755.40 10
4755.56 9
4755.71 9
4755.87 10
4756.03 12
4756.19 16
4756.35 22
4756.50 31
4756.66 41
4756.82 52
4756.98 64
4757.14 74
4757.29 81
4757.45 86
4757.61 88
4757.77 86
4757.93 83
4758.09 79
4758.24 76
4758.40 74
4758.56 73
4758.72 73
4758.88 74
4759.03 73
4759.19 72
4759.35 68
4759.51 63
4759.67 57
4759.83 50
4759.98 44
4760.14 39
4760.30 36
4760.46 35
4760.62 36
4760.78 37
4760.93 39
4761.09 41
4761.25 42
4761.41 43
4761.57 44
4761.72 45
4761.88 46
4762.04 48
4762.20 48
4762.36 48
4762.52 47
4762.67 46
4762.83 43
4762.99 41
4763.15 38
4763.31 37
4763.47 35
4763.62 35
4763.78 35
4763.94 35
4764.10 36
4764.26 37
4764.42 37
4764.57 37
4764.73 37
4764.89 36
4765.05 34
4765.21 32
4765.36 29
4765.52 28
4765.68 27
4765.84 27
4766.00 30
4766.16 34
4766.31 38
4766.47 43
4766.63 47
4766.79 48
4766.95 46
4767.11 43
4767.26 37
4767.42 30
4767.58 24
4767.74 19
4767.90 16
4768.06 16
4768.21 17
4768.37 19
4768.53 21
4768.69 22
4768.85 21
4769.01 19
4769.16 16
4769.32 13
4769.48 9
4769.64 7
4769.80 6
4769.96 6
4770.12 8
4770.27 9
4770.43 12
4770.59 14
4770.75 15
4770.91 17
4771.07 18
4771.22 19
4771.38 20
4771.54 21
4771.70 22
4771.86 24
4772.02 26
4772.17 27
4772.33 29
4772.49 31
4772.65 31
4772.81 30
4772.97 27
4773.12 23
4773.28 17
4773.44 11
4773.60 4
4773.76 0
4773.92 0
4774.08 0
4774.23 0
4774.39 0
4774.55 0
4774.71 0
4774.87 0
4775.03 3
4775.18 13
4775.34 25
4775.50 35
4775.66 43
4775.82 48
4775.98 50
4776.14 49
4776.29 47
4776.45 44
4776.61 42
4776.77 41
4776.93 43
4777.09 46
4777.24 50
4777.40 54
4777.56 58
4777.72 62
4777.88 65
4778.04 68
4778.20 71
4778.35 75
4778.51 79
4778.67 83
4778.83 87
4778.99 91
4779.15 92
4779.31 92
4779.46 91
4779.62 89
4779.78 86
4779.94 84
4780.10 82
4780.26 81
4780.42 82
4780.57 83
4780.73 84
4780.89 85
4781.05 86
4781.21 87
4781.37 88
4781.53 89
4781.68 90
4781.84 92
4782.00 94
4782.16 95
4782.32 95
4782.48 94
4782.64 93
4782.79 92
4782.95 91
4783.11 91
4783.27 92
4783.43 93
4783.59 94
4783.75 94
4783.90 94
4784.06 94
4784.22 94
4784.38 93
4784.54 92
4784.70 91
4784.86 89
4785.01 85
4785.17 80
4785.33 73
4785.49 66
4785.65 59
4785.81 53
4785.97 48
4786.12 45
4786.28 44
4786.44 43
4786.60 42
4786.76 41
4786.92 41
4787.08 41
4787.24 43
4787.39 46
4787.55 51
4787.71 57
4787.87 63
4788.03 67
4788.19 68
4788.35 67
4788.50 62
4788.66 55
4788.82 47
4788.98 40
4789.14 36
4789.30 35
4789.46 37
4789.62 41
4789.77 46
4789.93 51
4790.09 55
4790.25 57
4790.41 58
4790.57 58
4790.73 58
4790.89 59
4791.04 61
4791.20 64
4791.36 68
4791.52 72
4791.68 74
4791.84 76
4792.00 76
4792.16 74
4792.31 72
4792.47 71
4792.63 70
4792.79 72
4792.95 75
4793.11 79
4793.27 83
4793.43 86
4793.58 89
4793.74 90
4793.90 91
4794.06 92
4794.22 95
4794.38 99
4794.54 104
4794.70 108
4794.85 112
4795.01 114
4795.17 113
4795.33 109
4795.49 105
4795.65 99
4795.81 93
4795.97 87
4796.12 82
4796.28 76
4796.44 71
4796.60 65
4796.76 60
4796.92 55
4797.08 51
4797.24 48
4797.40 45
4797.55 42
4797.71 39
4797.87 36
4798.03 32
4798.19 28
4798.35 24
4798.51 22
4798.67 20
4798.82 18
4798.98 17
4799.14 15
4799.30 13
4799.46 10
4799.62 7
4799.78 4
4799.94 2
4800.10 1
4800.25 0
4800.41 0
4800.57 0
4800.73 0
4800.89 0
4801.05 0
4801.21 0
4801.37 0
4801.53 0
4801.68 2
4801.84 6
4802.00 9
4802.16 13
4802.32 16
4802.48 18
4802.64 20
4802.80 23
4802.96 27
4803.11 33
4803.27 39
4803.43 45
4803.59 51
4803.75 56
4803.91 58
4804.07 58
4804.23 57
4804.39 54
4804.55 50
4804.70 47
4804.86 44
4805.02 42
4805.18 42
4805.34 42
4805.50 44
4805.66 46
4805.82 50
4805.98 54
4806.13 60
4806.29 66
4806.45 73
4806.61 80
4806.77 85
4806.93 90
4807.09 93
4807.25 94
4807.41 95
4807.57 95
4807.72 94
4807.88 91
4808.04 86
4808.20 80
4808.36 73
4808.52 66
4808.68 60
4808.84 56
4809.00 54
4809.16 55
4809.31 56
4809.47 58
4809.63 59
4809.79 59
4809.95 58
4810.11 56
4810.27 54
4810.43 51
4810.59 49
4810.75 46
4810.91 43
4811.06 39
4811.22 35
4811.38 29
4811.54 23
4811.70 17
4811.86 11
4812.02 5
4812.18 1
4812.34 0
4812.50 0
4812.65 0
4812.81 1
4812.97 4
4813.13 5
4813.29 6
4813.45 6
4813.61 5
4813.77 5
4813.93 5
4814.09 6
4814.25 8
4814.41 10
4814.56 12
4814.72 13
4814.88 13
4815.04 12
4815.20 10
4815.36 10
4815.52 12
4815.68 16
4815.84 22
4816.00 29
4816.16 37
4816.31 42
4816.47 46
4816.63 46
4816.79 44
4816.95 40
4817.11 37
4817.27 34
4817.43 32
4817.59 32
4817.75 32
4817.91 31
4818.07 28
4818.22 24
4818.38 19
4818.54 14
4818.70 10
4818.86 9
4819.02 11
4819.18 15
4819.34 21
4819.50 28
4819.66 34
4819.82 40
4819.98 44
4820.13 47
4820.29 48
4820.45 47
4820.61 45
4820.77 41
4820.93 37
4821.09 32
4821.25 28
4821.41 26
4821.57 27
4821.73 29
4821.89 32
4822.05 36
4822.20 40
4822.36 42
4822.52 42
4822.68 41
4822.84 38
4823.00 36
4823.16 34
4823.32 32
4823.48 31
4823.64 30
4823.80 28
4823.96 27
4824.12 27
4824.28 28
4824.43 32
4824.59 38
4824.75 47
4824.91 57
4825.07 67
4825.23 77
4825.39 86
4825.55 93
4825.71 97
4825.87 100
4826.03 101
4826.19 101
4826.35 99
4826.51 96
4826.66 92
4826.82 87
4826.98 82
4827.14 77
4827.30 73
4827.46 70
4827.62 67
4827.78 65
4827.94 62
4828.10 57
4828.26 51
4828.42 45
4828.58 39
4828.74 34
4828.90 31
4829.05 30
4829.21 30
4829.37 30
4829.53 31
4829.69 30
4829.85 28
4830.01 26
4830.17 23
4830.33 22
4830.49 21
4830.65 21
4830.81 21
4830.97 20
4831.13 18
4831.29 14
4831.45 9
4831.60 5
4831.76 0
4831.92 0
4832.08 0
4832.24 0
4832.40 0
4832.56 4
4832.72 9
4832.88 15
4833.04 21
4833.20 27
4833.36 31
4833.52 33
4833.68 33
4833.84 31
4834.00 27
4834.16 22
4834.31 15
4834.47 9
4834.63 4
4834.79 1
4834.95 0
4835.11 0
4835.27 0
4835.43 0
4835.59 1
4835.75 1
4835.91 1
4836.07 0
4836.23 0
4836.39 0
4836.55 0
4836.71 0
4836.87 3
4837.03 9
4837.19 15
4837.34 23
4837.50 30
4837.66 36
4837.82 40
4837.98 43
4838.14 44
4838.30 43
4838.46 40
4838.62 36
4838.78 31
4838.94 26
4839.10 20
4839.26 16
4839.42 12
4839.58 10
4839.74 9
4839.90 10
4840.06 10
4840.22 10
4840.38 9
4840.53 7
4840.69 3
4840.85 0
4841.01 0
4841.17 0
4841.33 0
4841.49 0
4841.65 0
4841.81 0
4841.97 0
4842.13 2
4842.29 4
4842.45 7
4842.61 9
4842.77 10
4842.93 11
4843.09 11
4843.25 11
4843.41 12
4843.57 14
4843.73 17
4843.89 22
4844.05 29
4844.21 37
4844.36 45
4844.52 51
4844.68 54
4844.84 54
4845.00 51
4845.16 45
4845.32 37
4845.48 30
4845.64 22
4845.80 16
4845.96 12
4846.12 9
4846.28 8
4846.44 8
4846.60 10
4846.76 12
4846.92 15
4847.08 20
4847.24 24
4847.40 29
4847.56 32
4847.72 34
4847.88 33
4848.04 30
4848.20 26
4848.36 22
4848.52 19
4848.68 18
4848.83 20
4848.99 25
4849.15 31
4849.31 38
4849.47 45
4849.63 51
4849.79 56
4849.95 60
4850.11 63
4850.27 64
4850.43 64
4850.59 62
4850.75 58
4850.91 53
4851.07 48
4851.23 43
4851.39 39
4851.55 36
4851.71 36
4851.87 38
4852.03 42
4852.19 48
4852.35 56
4852.51 64
4852.67 72
4852.83 79
4852.99 85
4853.15 88
4853.31 90
4853.47 90
4853.63 87
4853.79 82
4853.95 76
4854.11 67
4854.27 58
4854.43 49
4854.58 40
4854.74 34
4854.90 31
4855.06 30
4855.22 32
4855.38 35
4855.54 40
4855.70 45
4855.86 50
4856.02 54
4856.18 57
4856.34 59
4856.50 61
4856.66 62
4856.82 63
4856.98 64
4857.14 64
4857.30 65
4857.46 65
4857.62 66
4857.78 66
4857.94 67
4858.10 68
4858.26 69
4858.42 69
4858.58 69
4858.74 69
4858.90 70
4859.06 72
4859.22 75
4859.38 79
4859.54 83
4859.70 84
4859.86 83
4860.02 78
4860.18 70
4860.34 60
4860.50 49
4860.66 38
4860.82 30
4860.98 23
4861.14 18
4861.30 14
4861.46 12
4861.62 10
4861.78 8
4861.94 9
4862.10 10
4862.26 14
4862.42 20
4862.58 27
4862.74 35
4862.90 42
4863.06 49
4863.22 54
4863.38 57
4863.54 58
4863.70 58
4863.86 57
4864.02 56
4864.18 54
4864.34 52
4864.50 51
4864.66 52
4864.82 54
4864.98 58
4865.14 61
4865.30 65
4865.46 68
4865.62 69
4865.78 68
4865.94 66
4866.10 63
4866.26 59
4866.42 56
4866.58 54
4866.74 53
4866.90 54
4867.06 56
4867.22 59
4867.38 61
4867.54 63
4867.70 63
4867.86 61
4868.02 59
4868.18 56
4868.34 54
4868.50 52
4868.66 51
4868.82 51
4868.98 51
4869.14 50
4869.30 49
4869.46 47
4869.62 44
4869.78 41
4869.94 39
4870.10 39
4870.26 41
4870.42 45
4870.58 50
4870.74 56
4870.90 61
4871.06 64
4871.22 67
4871.38 68
4871.54 69
4871.70 70
4871.86 74
4872.02 79
4872.18 86
4872.34 93
4872.50 101
4872.66 106
4872.82 110
4872.98 110
4873.14 108
4873.30 103
4873.46 96
4873.62 88
4873.78 81
4873.94 75
4874.10 72
4874.26 70
4874.42 71
4874.58 72
4874.74 73
4874.90 73
4875.06 71
4875.22 66
4875.38 60
4875.54 54
4875.70 47
4875.86 41
4876.02 36
4876.18 33
4876.34 32
4876.50 33
4876.66 35
4876.82 38
4876.98 41
4877.14 43
4877.30 46
4877.46 48
4877.62 50
4877.78 54
4877.94 59
4878.10 65
4878.26 72
4878.42 78
4878.58 83
4878.74 87
4878.90 89
4879.06 89
4879.22 86
4879.38 81
4879.54 76
4879.70 69
4879.86 62
4880.02 55
4880.18 50
4880.34 48
4880.50 47
4880.66 48
4880.82 49
4880.98 51
4881.14 52
4881.30 50
4881.46 45
4881.62 38
4881.78 29
4881.95 19
4882.11 9
4882.27 0
4882.43 0
4882.59 0
4882.75 0
4882.91 0
4883.07 0
4883.23 0
4883.39 0
4883.55 0
4883.71 2
4883.87 4
4884.03 7
4884.19 11
4884.35 15
4884.51 20
4884.67 24
4884.83 27
4884.99 28
4885.15 28
4885.31 26
4885.47 25
4885.63 23
4885.79 22
4885.95 21
4886.11 21
4886.27 21
4886.43 21
4886.59 22
4886.75 24
4886.91 25
4887.07 27
4887.23 30
4887.39 32
4887.55 35
4887.71 38
4887.88 40
4888.04 42
4888.20 44
4888.36 47
4888.52 49
4888.68 52
4888.84 54
4889.00 55
4889.16 55
4889.32 54
4889.48 53
4889.64 51
4889.80 50
4889.96 50
4890.12 51
4890.28 52
4890.44 54
4890.60 55
4890.76 56
4890.92 55
4891.08 54
4891.24 53
4891.40 52
4891.56 52
4891.72 52
4891.88 54
4892.04 56
4892.20 59
4892.37 63
4892.53 69
4892.69 77
4892.85 85
4893.01 92
4893.17 99
4893.33 104
4893.49 106
4893.65 106
4893.81 104
4893.97 101
4894.13 98
4894.29 94
4894.45 92
4894.61 91
4894.77 92
4894.93 95
4895.09 99
4895.25 105
4895.41 111
4895.57 118
4895.73 124
4895.89 130
4896.06 134
4896.22 138
4896.38 139
4896.54 139
4896.70 137
4896.86 133
4897.02 127
4897.18 120
4897.34 112
4897.50 104
4897.66 96
4897.82 90
4897.98 86
4898.14 84
4898.30 83
4898.46 82
4898.62 83
4898.78 83
4898.94 84
4899.10 84
4899.26 85
4899.43 87
4899.59 89
4899.75 92
4899.91 94
4900.07 95
4900.23 97
4900.39 98
4900.55 100
4900.71 103
4900.87 106
4901.03 110
4901.19 113
4901.35 114
4901.51 114
4901.67 111
4901.83 106
4901.99 99
4902.15 92
4902.31 84
4902.48 76
4902.64 68
4902.80 61
4902.96 53
4903.12 46
4903.28 40
4903.44 33
4903.60 27
4903.76 22
4903.92 19
4904.08 17
4904.24 17
4904.40 18
4904.56 22
4904.72 27
4904.88 32
4905.04 38
4905.21 44
4905.37 49
4905.53 53
4905.69 58
4905.85 62
4906.01 66
4906.17 71
4906.33 76
4906.49 82
4906.65 89
4906.81 96
4906.97 102
4907.13 107
4907.29 111
4907.45 114
4907.61 114
4907.78 112
4907.94 108
4908.10 103
4908.26 96
4908.42 90
4908.58 84
4908.74 79
4908.90 77
4909.06 76
4909.22 78
4909.38 82
4909.54 88
4909.70 94
4909.86 101
4910.02 108
4910.19 113
4910.35 116
4910.51 116
4910.67 115
4910.83 110
4910.99 105
4911.15 98
4911.31 92
4911.47 87
4911.63 85
4911.79 84
4911.95 85
4912.11 88
4912.27 90
4912.44 91
4912.60 89
4912.76 85
4912.92 78
4913.08 70
4913.24 63
4913.40 57
4913.56 54
4913.72 54
4913.88 56
4914.04 60
4914.20 64
4914.36 67
4914.53 69
4914.69 70
4914.85 71
4915.01 72
4915.17 74
4915.33 77
4915.49 81
4915.65 86
4915.81 90
4915.97 94
4916.13 96
4916.29 97
4916.45 97
4916.62 96
4916.78 96
4916.94 95
4917.10 94
4917.26 93
4917.42 91
4917.58 88
4917.74 84
4917.90 79
4918.06 75
4918.22 71
4918.38 68
4918.54 66
4918.71 67
4918.87 68
4919.03 70
4919.19 71
4919.35 73
4919.51 73
4919.67 73
4919.83 73
4919.99 73
4920.15 73
4920.31 73
4920.48 74
4920.64 76
4920.80 78
4920.96 79
4921.12 79
4921.28 78
4921.44 74
[truncated: 707,812 more chars]
