# Supplementary material for: Methylobacterium Species Promoting Rice and Barley Growth and Interaction Specificity Revealed with Whole-Cell Matrix-Assisted Laser Desorption / Ionization-Time-of-Flight Mass Spectrometry (MALDI-TOF/MS) Analysis
Source: PLoS One. 2015 Jun 8;10(6):e0129509. doi: 10.1371/journal.pone.0129509 (PMC4460032; doi:10.1371/journal.pone.0129509)
Supplement: S3 Data — (ZIP) [file pone.0129509.s003.zip › Supplementary data 3 (ms from barley)/33c.txt]

779.34 0
779.40 0
779.46 0
779.53 0
779.59 0
779.66 0
779.72 0
779.78 0
779.85 0
779.91 0
779.98 0
780.04 0
780.10 0
780.17 0
780.23 0
780.30 0
780.36 0
780.42 0
780.49 0
780.55 0
780.62 0
780.68 0
780.74 0
780.81 0
780.87 0
780.94 0
781.00 0
781.07 0
781.13 0
781.19 0
781.26 0
781.32 0
781.39 0
781.45 0
781.51 0
781.58 0
781.64 0
781.71 0
781.77 0
781.83 0
781.90 0
781.96 0
782.03 0
782.09 0
782.15 0
782.22 0
782.28 0
782.35 0
782.41 0
782.48 0
782.54 0
782.60 0
782.67 0
782.73 0
782.80 0
782.86 0
782.92 0
782.99 0
783.05 0
783.12 0
783.18 0
783.24 0
783.31 0
783.37 0
783.44 0
783.50 0
783.57 0
783.63 0
783.69 0
783.76 0
783.82 0
783.89 0
783.95 0
784.01 0
784.08 0
784.14 0
784.21 0
784.27 0
784.34 0
784.40 0
784.46 0
784.53 0
784.59 0
784.66 0
784.72 0
784.79 0
784.85 0
784.91 0
784.98 0
785.04 0
785.11 0
785.17 0
785.23 0
785.30 0
785.36 0
785.43 0
785.49 0
785.56 0
785.62 0
785.68 0
785.75 0
785.81 0
785.88 0
785.94 0
786.01 0
786.07 0
786.13 0
786.20 0
786.26 0
786.33 0
786.39 0
786.46 0
786.52 0
786.58 0
786.65 0
786.71 0
786.78 0
786.84 0
786.91 0
786.97 0
787.03 0
787.10 0
787.16 0
787.23 0
787.29 0
787.36 0
787.42 0
787.48 0
787.55 0
787.61 0
787.68 0
787.74 0
787.81 0
787.87 0
787.93 0
788.00 0
788.06 0
788.13 0
788.19 0
788.26 0
788.32 0
788.39 0
788.45 0
788.51 0
788.58 0
788.64 0
788.71 0
788.77 0
788.84 0
788.90 0
788.96 0
789.03 0
789.09 0
789.16 0
789.22 0
789.29 0
789.35 0
789.42 0
789.48 0
789.54 0
789.61 0
789.67 0
789.74 0
789.80 0
789.87 0
789.93 0
790.00 0
790.06 0
790.12 0
790.19 0
790.25 0
790.32 0
790.38 0
790.45 0
790.51 0
790.58 0
790.64 0
790.70 0
790.77 0
790.83 0
790.90 0
790.96 0
791.03 0
791.09 0
791.16 0
791.22 0
791.28 0
791.35 0
791.41 0
791.48 0
791.54 0
791.61 0
791.67 0
791.74 0
791.80 0
791.86 0
791.93 0
791.99 0
792.06 0
792.12 0
792.19 0
792.25 0
792.32 0
792.38 0
792.45 0
792.51 0
792.57 0
792.64 0
792.70 0
792.77 0
792.83 0
792.90 0
792.96 0
793.03 0
793.09 0
793.16 0
793.22 0
793.28 0
793.35 0
793.41 0
793.48 0
793.54 0
793.61 0
793.67 0
793.74 0
793.80 0
793.87 0
793.93 0
793.99 0
794.06 0
794.12 0
794.19 0
794.25 0
794.32 0
794.38 0
794.45 0
794.51 0
794.58 0
794.64 0
794.71 0
794.77 0
794.83 0
794.90 0
794.96 0
795.03 0
795.09 0
795.16 0
795.22 0
795.29 0
795.35 0
795.42 0
795.48 0
795.55 0
795.61 0
795.68 0
795.74 0
795.80 0
795.87 0
795.93 0
796.00 0
796.06 0
796.13 0
796.19 0
796.26 0
796.32 0
796.39 0
796.45 0
796.52 0
796.58 0
796.65 0
796.71 0
796.77 0
796.84 0
796.90 0
796.97 0
797.03 0
797.10 0
797.16 0
797.23 0
797.29 0
797.36 0
797.42 0
797.49 0
797.55 0
797.62 0
797.68 0
797.75 0
797.81 0
797.88 0
797.94 0
798.00 0
798.07 0
798.13 0
798.20 0
798.26 0
798.33 0
798.39 0
798.46 0
798.52 0
798.59 0
798.65 0
798.72 0
798.78 0
798.85 0
798.91 0
798.98 0
799.04 0
799.11 0
799.17 0
799.24 0
799.30 0
799.37 0
799.43 0
799.49 0
799.56 0
799.62 0
799.69 0
799.75 0
799.82 0
799.88 0
799.95 0
800.01 0
800.08 0
800.14 0
800.21 0
800.27 0
800.34 0
800.40 0
800.47 0
800.53 0
800.60 0
800.66 0
800.73 0
800.79 0
800.86 0
800.92 0
800.99 0
801.05 0
801.12 0
801.18 0
801.25 0
801.31 0
801.38 0
801.44 0
801.51 0
801.57 0
801.63 0
801.70 0
801.76 0
801.83 0
801.89 0
801.96 0
802.02 0
802.09 0
802.15 0
802.22 0
802.28 0
802.35 0
802.41 0
802.48 0
802.54 0
802.61 0
802.67 0
802.74 0
802.80 0
802.87 0
802.93 0
803.00 0
803.06 0
803.13 0
803.19 0
803.26 0
803.32 0
803.39 0
803.45 0
803.52 0
803.58 0
803.65 0
803.71 0
803.78 0
803.84 0
803.91 0
803.97 0
804.04 0
804.10 0
804.17 0
804.23 0
804.30 0
804.36 0
804.43 0
804.49 0
804.56 0
804.62 0
804.69 0
804.75 0
804.82 0
804.88 0
804.95 0
805.01 0
805.08 0
805.14 0
805.21 0
805.27 0
805.34 0
805.40 0
805.47 0
805.53 0
805.60 0
805.66 0
805.73 0
805.79 0
805.86 0
805.92 0
805.99 0
806.05 0
806.12 0
806.18 0
806.25 0
806.31 0
806.38 0
806.44 0
806.51 0
806.58 0
806.64 0
806.71 0
806.77 0
806.84 0
806.90 0
806.97 0
807.03 0
807.10 0
807.16 0
807.23 0
807.29 0
807.36 0
807.42 0
807.49 0
807.55 0
807.62 0
807.68 0
807.75 0
807.81 0
807.88 0
807.94 0
808.01 0
808.07 0
808.14 0
808.20 0
808.27 0
808.33 0
808.40 0
808.46 0
808.53 1
808.59 1
808.66 1
808.72 1
808.79 1
808.86 1
808.92 1
808.99 0
809.05 0
809.12 0
809.18 0
809.25 0
809.31 0
809.38 0
809.44 0
809.51 0
809.57 0
809.64 0
809.70 0
809.77 0
809.83 0
809.90 0
809.96 0
810.03 0
810.09 0
810.16 0
810.22 0
810.29 0
810.36 0
810.42 0
810.49 0
810.55 0
810.62 0
810.68 0
810.75 0
810.81 0
810.88 0
810.94 0
811.01 0
811.07 0
811.14 0
811.20 0
811.27 0
811.33 0
811.40 0
811.47 0
811.53 0
811.60 0
811.66 0
811.73 0
811.79 0
811.86 0
811.92 0
811.99 0
812.05 0
812.12 0
812.18 0
812.25 0
812.31 0
812.38 0
812.44 0
812.51 0
812.58 0
812.64 0
812.71 0
812.77 0
812.84 0
812.90 0
812.97 0
813.03 0
813.10 0
813.16 0
813.23 0
813.29 0
813.36 0
813.43 0
813.49 0
813.56 0
813.62 0
813.69 0
813.75 0
813.82 0
813.88 0
813.95 0
814.01 0
814.08 0
814.14 0
814.21 0
814.28 0
814.34 0
814.41 0
814.47 0
814.54 0
814.60 0
814.67 0
814.73 0
814.80 0
814.86 0
814.93 0
814.99 0
815.06 0
815.13 0
815.19 0
815.26 0
815.32 0
815.39 0
815.45 0
815.52 0
815.58 0
815.65 0
815.71 0
815.78 0
815.85 0
815.91 0
815.98 0
816.04 0
816.11 0
816.17 0
816.24 0
816.30 0
816.37 0
816.44 0
816.50 0
816.57 0
816.63 0
816.70 0
816.76 0
816.83 0
816.89 0
816.96 0
817.02 0
817.09 0
817.16 0
817.22 0
817.29 0
817.35 0
817.42 0
817.48 0
817.55 0
817.61 0
817.68 0
817.75 0
817.81 0
817.88 0
817.94 0
818.01 0
818.07 0
818.14 0
818.20 0
818.27 0
818.34 0
818.40 0
818.47 0
818.53 0
818.60 0
818.66 0
818.73 0
818.79 0
818.86 0
818.93 0
818.99 0
819.06 0
819.12 0
819.19 0
819.25 0
819.32 0
819.39 0
819.45 0
819.52 0
819.58 0
819.65 0
819.71 0
819.78 0
819.84 0
819.91 0
819.98 0
820.04 0
820.11 0
820.17 0
820.24 0
820.30 0
820.37 0
820.44 0
820.50 0
820.57 0
820.63 0
820.70 0
820.76 0
820.83 0
820.90 0
820.96 0
821.03 0
821.09 0
821.16 0
821.22 0
821.29 0
821.35 0
821.42 0
821.49 0
821.55 0
821.62 0
821.68 0
821.75 0
821.81 0
821.88 0
821.95 0
822.01 0
822.08 0
822.14 0
822.21 0
822.27 0
822.34 0
822.41 0
822.47 0
822.54 0
822.60 0
822.67 0
822.74 0
822.80 0
822.87 0
822.93 0
823.00 0
823.06 0
823.13 0
823.20 0
823.26 0
823.33 0
823.39 0
823.46 0
823.52 0
823.59 0
823.66 0
823.72 0
823.79 0
823.85 0
823.92 0
823.98 0
824.05 0
824.12 0
824.18 0
824.25 0
824.31 0
824.38 0
824.45 0
824.51 0
824.58 0
824.64 0
824.71 0
824.77 0
824.84 0
824.91 0
824.97 0
825.04 0
825.10 0
825.17 0
825.24 0
825.30 0
825.37 0
825.43 0
825.50 0
825.56 0
825.63 0
825.70 0
825.76 0
825.83 0
825.89 0
825.96 0
826.03 0
826.09 0
826.16 0
826.22 0
826.29 0
826.36 0
826.42 0
826.49 0
826.55 0
826.62 0
826.68 0
826.75 0
826.82 0
826.88 0
826.95 0
827.01 0
827.08 0
827.15 0
827.21 0
827.28 0
827.34 0
827.41 0
827.48 0
827.54 0
827.61 0
827.67 0
827.74 0
827.81 0
827.87 0
827.94 0
828.00 0
828.07 0
828.14 0
828.20 0
828.27 0
828.33 0
828.40 0
828.47 0
828.53 0
828.60 0
828.66 0
828.73 0
828.80 0
828.86 0
828.93 0
828.99 0
829.06 0
829.13 0
829.19 0
829.26 0
829.32 0
829.39 0
829.46 0
829.52 0
829.59 0
829.65 0
829.72 0
829.79 0
829.85 0
829.92 0
829.98 0
830.05 0
830.12 0
830.18 0
830.25 0
830.31 0
830.38 0
830.45 0
830.51 0
830.58 0
830.64 0
830.71 0
830.78 0
830.84 0
830.91 0
830.97 0
831.04 0
831.11 0
831.17 0
831.24 0
831.30 0
831.37 0
831.44 0
831.50 0
831.57 0
831.64 0
831.70 0
831.77 0
831.83 0
831.90 0
831.97 0
832.03 0
832.10 0
832.16 0
832.23 0
832.30 0
832.36 0
832.43 0
832.49 0
832.56 0
832.63 0
832.69 0
832.76 0
832.83 0
832.89 0
832.96 0
833.02 0
833.09 0
833.16 0
833.22 0
833.29 0
833.35 0
833.42 0
833.49 0
833.55 0
833.62 0
833.69 0
833.75 0
833.82 0
833.88 0
833.95 0
834.02 0
834.08 0
834.15 0
834.22 0
834.28 0
834.35 0
834.41 0
834.48 0
834.55 0
834.61 0
834.68 0
834.75 0
834.81 0
834.88 0
834.94 0
835.01 0
835.08 0
835.14 0
835.21 0
835.28 0
835.34 0
835.41 0
835.47 0
835.54 0
835.61 0
835.67 0
835.74 0
835.81 0
835.87 0
835.94 0
836.00 0
836.07 0
836.14 0
836.20 0
836.27 0
836.34 0
836.40 0
836.47 0
836.53 0
836.60 0
836.67 0
836.73 0
836.80 0
836.87 0
836.93 0
837.00 0
837.06 0
837.13 0
837.20 0
837.26 0
837.33 0
837.40 0
837.46 0
837.53 0
837.60 0
837.66 0
837.73 0
837.79 0
837.86 0
837.93 0
837.99 0
838.06 0
838.13 0
838.19 0
838.26 0
838.33 0
838.39 0
838.46 0
838.52 0
838.59 0
838.66 0
838.72 0
838.79 0
838.86 0
838.92 0
838.99 0
839.06 0
839.12 0
839.19 0
839.25 0
839.32 0
839.39 0
839.45 0
839.52 0
839.59 0
839.65 0
839.72 0
839.79 0
839.85 0
839.92 0
839.99 0
840.05 0
840.12 0
840.18 0
840.25 0
840.32 0
840.38 0
840.45 0
840.52 0
840.58 0
840.65 0
840.72 0
840.78 0
840.85 0
840.92 0
840.98 0
841.05 0
841.12 0
841.18 0
841.25 0
841.31 0
841.38 0
841.45 0
841.51 0
841.58 0
841.65 0
841.71 0
841.78 0
841.85 0
841.91 0
841.98 0
842.05 0
842.11 0
842.18 0
842.25 0
842.31 0
842.38 0
842.45 0
842.51 0
842.58 0
842.64 0
842.71 0
842.78 0
842.84 0
842.91 0
842.98 0
843.04 0
843.11 0
843.18 0
843.24 0
843.31 0
843.38 0
843.44 0
843.51 0
843.58 0
843.64 0
843.71 0
843.78 0
843.84 0
843.91 0
843.98 0
844.04 0
844.11 0
844.18 0
844.24 0
844.31 0
844.38 0
844.44 0
844.51 0
844.58 0
844.64 0
844.71 0
844.78 0
844.84 0
844.91 0
844.98 0
845.04 0
845.11 0
845.18 0
845.24 0
845.31 0
845.38 0
845.44 0
845.51 0
845.58 0
845.64 0
845.71 0
845.78 0
845.84 0
845.91 0
845.98 0
846.04 0
846.11 0
846.18 0
846.24 0
846.31 0
846.38 0
846.44 0
846.51 0
846.58 0
846.64 0
846.71 0
846.78 0
846.84 0
846.91 0
846.98 0
847.04 0
847.11 0
847.18 0
847.24 0
847.31 0
847.38 0
847.44 0
847.51 0
847.58 0
847.64 0
847.71 0
847.78 0
847.84 0
847.91 0
847.98 0
848.04 0
848.11 0
848.18 0
848.24 0
848.31 0
848.38 0
848.44 0
848.51 0
848.58 0
848.64 0
848.71 0
848.78 0
848.84 0
848.91 0
848.98 0
849.05 0
849.11 0
849.18 0
849.25 0
849.31 0
849.38 0
849.45 0
849.51 0
849.58 0
849.65 0
849.71 0
849.78 0
849.85 0
849.91 0
849.98 0
850.05 0
850.11 0
850.18 0
850.25 0
850.31 0
850.38 0
850.45 0
850.52 0
850.58 0
850.65 0
850.72 0
850.78 0
850.85 0
850.92 0
850.98 0
851.05 0
851.12 0
851.18 0
851.25 0
851.32 0
851.38 0
851.45 0
851.52 0
851.59 0
851.65 0
851.72 0
851.79 0
851.85 0
851.92 0
851.99 0
852.05 0
852.12 0
852.19 0
852.25 0
852.32 0
852.39 0
852.45 0
852.52 0
852.59 0
852.66 0
852.72 0
852.79 0
852.86 0
852.92 0
852.99 0
853.06 0
853.12 0
853.19 0
853.26 0
853.33 0
853.39 0
853.46 0
853.53 0
853.59 0
853.66 0
853.73 0
853.79 0
853.86 0
853.93 0
853.99 0
854.06 0
854.13 0
854.20 0
854.26 0
854.33 0
854.40 0
854.46 0
854.53 0
854.60 0
854.66 0
854.73 0
854.80 0
854.87 0
854.93 0
855.00 0
855.07 0
855.13 0
855.20 0
855.27 0
855.34 0
855.40 0
855.47 0
855.54 0
855.60 0
855.67 0
855.74 0
855.80 0
855.87 0
855.94 0
856.01 0
856.07 0
856.14 0
856.21 0
856.27 0
856.34 0
856.41 0
856.48 0
856.54 0
856.61 0
856.68 0
856.74 0
856.81 0
856.88 0
856.94 0
857.01 0
857.08 0
857.15 0
857.21 0
857.28 0
857.35 0
857.41 0
857.48 0
857.55 0
857.62 0
857.68 0
857.75 0
857.82 0
857.88 0
857.95 0
858.02 0
858.09 0
858.15 0
858.22 0
858.29 0
858.35 0
858.42 0
858.49 0
858.56 0
858.62 0
858.69 0
858.76 0
858.82 0
858.89 0
858.96 0
859.03 0
859.09 0
859.16 0
859.23 0
859.30 0
859.36 0
859.43 0
859.50 0
859.56 0
859.63 0
859.70 0
859.77 0
859.83 0
859.90 0
859.97 0
860.03 0
860.10 0
860.17 0
860.24 0
860.30 0
860.37 0
860.44 0
860.51 0
860.57 0
860.64 0
860.71 0
860.77 0
860.84 0
860.91 0
860.98 0
861.04 0
861.11 0
861.18 0
861.24 0
861.31 0
861.38 0
861.45 0
861.51 0
861.58 0
861.65 0
861.72 0
861.78 0
861.85 0
861.92 0
861.99 0
862.05 0
862.12 0
862.19 0
862.25 0
862.32 0
862.39 0
862.46 0
862.52 0
862.59 0
862.66 0
862.73 0
862.79 0
862.86 0
862.93 0
862.99 0
863.06 0
863.13 0
863.20 0
863.26 0
863.33 0
863.40 0
863.47 0
863.53 0
863.60 0
863.67 0
863.74 0
863.80 0
863.87 0
863.94 0
864.01 0
864.07 0
864.14 0
864.21 0
864.27 0
864.34 0
864.41 0
864.48 0
864.54 0
864.61 0
864.68 0
864.75 0
864.81 0
864.88 0
864.95 0
865.02 0
865.08 0
865.15 0
865.22 0
865.29 0
865.35 0
865.42 0
865.49 0
865.56 0
865.62 0
865.69 0
865.76 0
865.83 0
865.89 0
865.96 0
866.03 0
866.10 0
866.16 0
866.23 0
866.30 0
866.37 0
866.43 0
866.50 0
866.57 0
866.64 0
866.70 0
866.77 0
866.84 0
866.91 0
866.97 0
867.04 0
867.11 0
867.18 0
867.24 0
867.31 0
867.38 0
867.45 0
867.51 0
867.58 0
867.65 0
867.72 0
867.78 0
867.85 0
867.92 0
867.99 0
868.05 0
868.12 0
868.19 0
868.26 0
868.32 0
868.39 0
868.46 0
868.53 0
868.59 0
868.66 0
868.73 0
868.80 0
868.86 0
868.93 0
869.00 0
869.07 0
869.13 0
869.20 0
869.27 0
869.34 0
869.40 0
869.47 0
869.54 0
869.61 0
869.67 0
869.74 0
869.81 0
869.88 0
869.94 0
870.01 0
870.08 0
870.15 0
870.22 0
870.28 0
870.35 0
870.42 0
870.49 0
870.55 0
870.62 0
870.69 0
870.76 0
870.82 0
870.89 0
870.96 0
871.03 0
871.09 0
871.16 0
871.23 0
871.30 0
871.37 0
871.43 0
871.50 0
871.57 0
871.64 0
871.70 0
871.77 0
871.84 0
871.91 0
871.97 0
872.04 0
872.11 0
872.18 0
872.25 0
872.31 0
872.38 0
872.45 0
872.52 0
872.58 0
872.65 0
872.72 0
872.79 0
872.85 0
872.92 0
872.99 0
873.06 0
873.13 0
873.19 0
873.26 0
873.33 0
873.40 0
873.46 0
873.53 0
873.60 0
873.67 0
873.74 0
873.80 0
873.87 0
873.94 0
874.01 0
874.07 0
874.14 0
874.21 0
874.28 0
874.35 0
874.41 0
874.48 0
874.55 0
874.62 0
874.68 0
874.75 0
874.82 0
874.89 0
874.96 0
875.02 0
875.09 0
875.16 0
875.23 0
875.29 0
875.36 0
875.43 0
875.50 0
875.57 0
875.63 0
875.70 0
875.77 0
875.84 0
875.90 0
875.97 0
876.04 0
876.11 0
876.18 0
876.24 0
876.31 0
876.38 0
876.45 0
876.52 0
876.58 0
876.65 0
876.72 0
876.79 0
876.85 0
876.92 0
876.99 0
877.06 0
877.13 0
877.19 0
877.26 0
877.33 0
877.40 0
877.47 0
877.53 0
877.60 0
877.67 0
877.74 0
877.81 0
877.87 0
877.94 0
878.01 0
878.08 0
878.15 0
878.21 0
878.28 0
878.35 0
878.42 0
878.48 0
878.55 0
878.62 0
878.69 0
878.76 0
878.82 0
878.89 0
878.96 0
879.03 0
879.10 0
879.16 0
879.23 0
879.30 0
879.37 0
879.44 0
879.50 0
879.57 0
879.64 0
879.71 0
879.78 0
879.84 0
879.91 0
879.98 0
880.05 0
880.12 0
880.18 0
880.25 0
880.32 0
880.39 0
880.46 0
880.52 0
880.59 0
880.66 0
880.73 0
880.80 0
880.86 0
880.93 0
881.00 0
881.07 0
881.14 0
881.20 0
881.27 0
881.34 0
881.41 0
881.48 0
881.54 0
881.61 0
881.68 0
881.75 0
881.82 0
881.89 0
881.95 0
882.02 0
882.09 0
882.16 0
882.23 0
882.29 0
882.36 0
882.43 0
882.50 0
882.57 0
882.63 0
882.70 0
882.77 0
882.84 0
882.91 0
882.97 0
883.04 0
883.11 0
883.18 0
883.25 0
883.32 0
883.38 0
883.45 0
883.52 0
883.59 0
883.66 0
883.72 0
883.79 0
883.86 0
883.93 0
884.00 0
884.06 0
884.13 0
884.20 0
884.27 0
884.34 0
884.41 0
884.47 0
884.54 0
884.61 0
884.68 0
884.75 0
884.81 0
884.88 0
884.95 0
885.02 0
885.09 0
885.16 0
885.22 0
885.29 0
885.36 0
885.43 0
885.50 0
885.56 0
885.63 0
885.70 0
885.77 0
885.84 0
885.91 0
885.97 0
886.04 0
886.11 0
886.18 0
886.25 0
886.32 0
886.38 0
886.45 0
886.52 0
886.59 0
886.66 0
886.72 0
886.79 0
886.86 0
886.93 0
887.00 0
887.07 0
887.13 0
887.20 0
887.27 0
887.34 0
887.41 0
887.48 0
887.54 0
887.61 0
887.68 0
887.75 0
887.82 0
887.89 0
887.95 0
888.02 0
888.09 0
888.16 0
888.23 0
888.30 0
888.36 0
888.43 0
888.50 0
888.57 0
888.64 0
888.71 0
888.77 0
888.84 0
888.91 0
888.98 0
889.05 0
889.12 0
889.18 0
889.25 0
889.32 0
889.39 0
889.46 0
889.53 0
889.59 0
889.66 0
889.73 0
889.80 0
889.87 0
889.94 0
890.00 0
890.07 0
890.14 0
890.21 0
890.28 0
890.35 0
890.41 0
890.48 0
890.55 0
890.62 0
890.69 0
890.76 0
890.83 0
890.89 0
890.96 0
891.03 0
891.10 0
891.17 0
891.24 0
891.30 0
891.37 0
891.44 0
891.51 0
891.58 0
891.65 0
891.71 0
891.78 0
891.85 0
891.92 0
891.99 0
892.06 0
892.13 0
892.19 0
892.26 0
892.33 0
892.40 0
892.47 0
892.54 0
892.60 0
892.67 0
892.74 0
892.81 0
892.88 0
892.95 0
893.02 0
893.08 0
893.15 0
893.22 0
893.29 0
893.36 0
893.43 0
893.50 0
893.56 0
893.63 0
893.70 0
893.77 0
893.84 0
893.91 0
893.98 0
894.04 0
894.11 0
894.18 0
894.25 0
894.32 0
894.39 0
894.46 0
894.52 0
894.59 0
894.66 0
894.73 0
894.80 0
894.87 0
894.94 0
895.00 0
895.07 0
895.14 0
895.21 0
895.28 0
895.35 0
895.42 0
895.48 0
895.55 0
895.62 0
895.69 0
895.76 0
895.83 0
895.90 0
895.96 0
896.03 0
896.10 0
896.17 0
896.24 0
896.31 0
896.38 0
896.44 0
896.51 0
896.58 0
896.65 0
896.72 0
896.79 0
896.86 0
896.92 0
896.99 0
897.06 0
897.13 0
897.20 0
897.27 0
897.34 0
897.41 0
897.47 0
897.54 0
897.61 0
897.68 0
897.75 0
897.82 0
897.89 0
897.95 0
898.02 0
898.09 0
898.16 0
898.23 0
898.30 0
898.37 0
898.44 0
898.50 0
898.57 0
898.64 0
898.71 0
898.78 0
898.85 0
898.92 0
898.99 0
899.05 0
899.12 0
899.19 0
899.26 0
899.33 0
899.40 0
899.47 0
899.54 0
899.60 0
899.67 0
899.74 0
899.81 0
899.88 0
899.95 0
900.02 0
900.09 0
900.15 0
900.22 0
900.29 0
900.36 0
900.43 0
900.50 0
900.57 0
900.64 0
900.70 0
900.77 0
900.84 0
900.91 0
900.98 0
901.05 0
901.12 0
901.19 0
901.26 0
901.32 0
901.39 0
901.46 0
901.53 0
901.60 0
901.67 0
901.74 0
901.81 0
901.87 0
901.94 0
902.01 0
902.08 0
902.15 0
902.22 0
902.29 0
902.36 0
902.43 0
902.49 0
902.56 0
902.63 0
902.70 0
902.77 0
902.84 0
902.91 0
902.98 0
903.05 0
903.11 0
903.18 0
903.25 0
903.32 0
903.39 0
903.46 0
903.53 0
903.60 0
903.67 0
903.73 0
903.80 0
903.87 0
903.94 0
904.01 0
904.08 0
904.15 0
904.22 0
904.29 0
904.35 0
904.42 0
904.49 0
904.56 0
904.63 0
904.70 0
904.77 0
904.84 0
904.91 0
904.98 0
905.04 0
905.11 0
905.18 0
905.25 0
905.32 0
905.39 0
905.46 0
905.53 0
905.60 0
905.66 0
905.73 0
905.80 0
905.87 0
905.94 0
906.01 0
906.08 0
906.15 0
906.22 0
906.29 0
906.35 0
906.42 0
906.49 0
906.56 0
906.63 0
906.70 0
906.77 0
906.84 0
906.91 0
906.98 0
907.04 0
907.11 0
907.18 0
907.25 0
907.32 0
907.39 0
907.46 0
907.53 0
907.60 0
907.67 0
907.74 0
907.80 0
907.87 0
907.94 0
908.01 0
908.08 0
908.15 0
908.22 0
908.29 0
908.36 0
908.43 0
908.50 0
908.56 0
908.63 0
908.70 0
908.77 0
908.84 0
908.91 0
908.98 0
909.05 0
909.12 0
909.19 0
909.26 0
909.32 0
909.39 0
909.46 0
909.53 0
909.60 0
909.67 0
909.74 0
909.81 0
909.88 0
909.95 0
910.02 0
910.09 0
910.15 0
910.22 0
910.29 0
910.36 0
910.43 0
910.50 0
910.57 0
910.64 0
910.71 0
910.78 0
910.85 0
910.92 0
910.98 0
911.05 0
911.12 0
911.19 0
911.26 0
911.33 0
911.40 0
911.47 0
911.54 0
911.61 0
911.68 0
911.75 0
911.81 0
911.88 0
911.95 0
912.02 0
912.09 0
912.16 0
912.23 0
912.30 0
912.37 0
912.44 0
912.51 0
912.58 0
912.65 0
912.71 0
912.78 0
912.85 0
912.92 0
912.99 0
913.06 0
913.13 0
913.20 0
913.27 0
913.34 0
913.41 0
913.48 0
913.55 0
913.62 0
913.68 0
913.75 0
913.82 0
913.89 0
913.96 0
914.03 0
914.10 0
914.17 0
914.24 0
914.31 0
914.38 0
914.45 0
914.52 0
914.59 0
914.66 0
914.72 0
914.79 0
914.86 0
914.93 0
915.00 0
915.07 0
915.14 0
915.21 0
915.28 0
915.35 0
915.42 0
915.49 0
915.56 0
915.63 0
915.70 0
915.76 0
915.83 0
915.90 0
915.97 0
916.04 0
916.11 0
916.18 0
916.25 0
916.32 0
916.39 0
916.46 0
916.53 0
916.60 0
916.67 0
916.74 0
916.81 0
916.87 0
916.94 0
917.01 0
917.08 0
917.15 0
917.22 0
917.29 0
917.36 0
917.43 0
917.50 0
917.57 0
917.64 0
917.71 0
917.78 0
917.85 0
917.92 0
917.99 0
918.06 0
918.12 0
918.19 0
918.26 0
918.33 0
918.40 0
918.47 0
918.54 0
918.61 0
918.68 0
918.75 0
918.82 0
918.89 0
918.96 0
919.03 0
919.10 0
919.17 0
919.24 0
919.31 0
919.38 0
919.44 0
919.51 0
919.58 0
919.65 0
919.72 0
919.79 0
919.86 0
919.93 0
920.00 0
920.07 0
920.14 0
920.21 0
920.28 0
920.35 0
920.42 0
920.49 0
920.56 0
920.63 0
920.70 0
920.77 0
920.84 0
920.91 0
920.97 0
921.04 0
921.11 0
921.18 0
921.25 0
921.32 0
921.39 0
921.46 0
921.53 0
921.60 0
921.67 0
921.74 0
921.81 0
921.88 0
921.95 0
922.02 0
922.09 0
922.16 0
922.23 0
922.30 0
922.37 0
922.44 0
922.51 0
922.58 0
922.64 0
922.71 0
922.78 0
922.85 0
922.92 0
922.99 0
923.06 0
923.13 0
923.20 0
923.27 0
923.34 0
923.41 0
923.48 0
923.55 0
923.62 0
923.69 0
923.76 0
923.83 0
923.90 0
923.97 0
924.04 0
924.11 0
924.18 0
924.25 0
924.32 0
924.39 0
924.46 0
924.53 0
924.60 0
924.67 0
924.74 0
924.80 0
924.87 0
924.94 0
925.01 0
925.08 0
925.15 0
925.22 0
925.29 0
925.36 0
925.43 0
925.50 0
925.57 0
925.64 0
925.71 0
925.78 0
925.85 0
925.92 0
925.99 0
926.06 0
926.13 0
926.20 0
926.27 0
926.34 0
926.41 0
926.48 0
926.55 0
926.62 0
926.69 0
926.76 0
926.83 0
926.90 0
926.97 0
927.04 0
927.11 0
927.18 0
927.25 0
927.32 0
927.39 0
927.46 0
927.53 0
927.60 0
927.67 0
927.73 0
927.80 0
927.87 0
927.94 0
928.01 0
928.08 0
928.15 0
928.22 0
928.29 0
928.36 0
928.43 0
928.50 0
928.57 0
928.64 0
928.71 0
928.78 0
928.85 0
928.92 0
928.99 0
929.06 0
929.13 0
929.20 0
929.27 0
929.34 0
929.41 0
929.48 0
929.55 0
929.62 0
929.69 0
929.76 0
929.83 0
929.90 0
929.97 0
930.04 0
930.11 0
930.18 0
930.25 0
930.32 0
930.39 0
930.46 0
930.53 0
930.60 0
930.67 0
930.74 0
930.81 0
930.88 0
930.95 0
931.02 0
931.09 0
931.16 0
931.23 0
931.30 0
931.37 0
931.44 0
931.51 0
931.58 0
931.65 0
931.72 0
931.79 0
931.86 0
931.93 0
932.00 0
932.07 0
932.14 0
932.21 0
932.28 0
932.35 0
932.42 0
932.49 0
932.56 0
932.63 0
932.70 0
932.77 0
932.84 0
932.91 0
932.98 0
933.05 0
933.12 0
933.19 0
933.26 0
933.33 0
933.40 0
933.47 0
933.54 0
933.61 0
933.68 0
933.75 0
933.82 0
933.89 0
933.96 0
934.03 0
934.10 0
934.17 0
934.24 0
934.31 0
934.38 0
934.45 0
934.52 0
934.59 0
934.66 0
934.73 0
934.80 0
934.87 0
934.94 0
935.01 0
935.08 0
935.15 0
935.22 0
935.29 0
935.36 0
935.43 0
935.50 0
935.57 0
935.64 0
935.71 1
935.78 1
935.85 1
935.92 0
935.99 0
936.06 0
936.13 0
936.20 0
936.27 0
936.34 0
936.41 0
936.48 0
936.55 0
936.62 0
936.69 0
936.76 0
936.83 0
936.90 0
936.97 0
937.04 0
937.11 0
937.18 0
937.25 0
937.33 0
937.40 0
937.47 0
937.54 0
937.61 0
937.68 0
937.75 0
937.82 0
937.89 0
937.96 0
938.03 0
938.10 0
938.17 0
938.24 0
938.31 0
938.38 0
938.45 0
938.52 0
938.59 0
938.66 0
938.73 0
938.80 0
938.87 0
938.94 0
939.01 0
939.08 0
939.15 0
939.22 0
939.29 0
939.36 0
939.43 0
939.50 0
939.57 0
939.64 0
939.71 0
939.78 0
939.85 0
939.92 0
939.99 0
940.06 0
940.13 0
940.20 0
940.27 0
940.35 0
940.42 0
940.49 0
940.56 0
940.63 0
940.70 0
940.77 0
940.84 0
940.91 0
940.98 0
941.05 0
941.12 0
941.19 0
941.26 0
941.33 0
941.40 0
941.47 0
941.54 0
941.61 0
941.68 0
941.75 0
941.82 0
941.89 0
941.96 0
942.03 0
942.10 0
942.17 0
942.24 0
942.31 0
942.38 0
942.46 0
942.53 0
942.60 0
942.67 0
942.74 0
942.81 0
942.88 0
942.95 0
943.02 0
943.09 0
943.16 0
943.23 0
943.30 0
943.37 0
943.44 0
943.51 0
943.58 0
943.65 0
943.72 0
943.79 0
943.86 0
943.93 0
944.00 0
944.07 0
944.14 0
944.22 0
944.29 0
944.36 0
944.43 0
944.50 0
944.57 0
944.64 0
944.71 0
944.78 0
944.85 0
944.92 0
944.99 0
945.06 0
945.13 0
945.20 0
945.27 0
945.34 0
945.41 0
945.48 0
945.55 0
945.62 0
945.70 0
945.77 0
945.84 0
945.91 0
945.98 0
946.05 0
946.12 0
946.19 0
946.26 0
946.33 0
946.40 0
946.47 0
946.54 0
946.61 0
946.68 0
946.75 0
946.82 0
946.89 0
946.96 0
947.04 0
947.11 0
947.18 0
947.25 0
947.32 0
947.39 0
947.46 0
947.53 0
947.60 0
947.67 0
947.74 0
947.81 0
947.88 0
947.95 0
948.02 1
948.09 1
948.16 1
948.23 1
948.31 1
948.38 0
948.45 0
948.52 0
948.59 0
948.66 0
948.73 0
948.80 0
948.87 0
948.94 0
949.01 0
949.08 0
949.15 0
949.22 0
949.29 0
949.36 0
949.44 0
949.51 0
949.58 0
949.65 0
949.72 0
949.79 0
949.86 0
949.93 0
950.00 0
950.07 0
950.14 0
950.21 0
950.28 0
950.35 0
950.42 0
950.49 0
950.57 0
950.64 0
950.71 0
950.78 0
950.85 0
950.92 0
950.99 0
951.06 0
951.13 0
951.20 0
951.27 0
951.34 0
951.41 0
951.48 0
951.56 0
951.63 0
951.70 1
951.77 1
951.84 1
951.91 1
951.98 1
952.05 0
952.12 0
952.19 0
952.26 0
952.33 0
952.40 0
952.47 0
952.55 0
952.62 0
952.69 0
952.76 0
952.83 0
952.90 0
952.97 0
953.04 0
953.11 0
953.18 0
953.25 0
953.32 0
953.39 0
953.47 0
953.54 0
953.61 0
953.68 0
953.75 0
953.82 0
953.89 0
953.96 0
954.03 0
954.10 0
954.17 0
954.24 0
954.31 0
954.39 0
954.46 0
954.53 0
954.60 0
954.67 0
954.74 0
954.81 0
954.88 0
954.95 0
955.02 0
955.09 0
955.16 0
955.24 0
955.31 0
955.38 0
955.45 0
955.52 0
955.59 0
955.66 0
955.73 0
955.80 0
955.87 0
955.94 0
956.02 0
956.09 0
956.16 0
956.23 0
956.30 0
956.37 0
956.44 0
956.51 0
956.58 0
956.65 0
956.72 0
956.80 0
956.87 0
956.94 0
957.01 0
957.08 0
957.15 0
957.22 0
957.29 0
957.36 0
957.43 0
957.50 0
957.58 0
957.65 0
957.72 0
957.79 0
957.86 0
957.93 0
958.00 0
958.07 0
958.14 0
958.21 0
958.28 0
958.36 0
958.43 0
958.50 0
958.57 0
958.64 0
958.71 0
958.78 0
958.85 0
958.92 0
958.99 0
959.07 0
959.14 0
959.21 0
959.28 0
959.35 0
959.42 0
959.49 0
959.56 0
959.63 0
959.70 0
959.78 0
959.85 0
959.92 0
959.99 0
960.06 0
960.13 0
960.20 0
960.27 0
960.34 0
960.41 0
960.49 0
960.56 0
960.63 0
960.70 0
960.77 0
960.84 0
960.91 0
960.98 0
961.05 0
961.13 0
961.20 0
961.27 0
961.34 0
961.41 0
961.48 0
961.55 0
961.62 0
961.69 0
961.76 0
961.84 0
961.91 0
961.98 0
962.05 0
962.12 0
962.19 0
962.26 0
962.33 0
962.40 0
962.48 0
962.55 0
962.62 0
962.69 0
962.76 0
962.83 0
962.90 0
962.97 0
963.05 0
963.12 0
963.19 0
963.26 0
963.33 0
963.40 0
963.47 0
963.54 0
963.61 0
963.69 0
963.76 0
963.83 0
963.90 0
963.97 0
964.04 0
964.11 0
964.18 0
964.25 0
964.33 0
964.40 0
964.47 0
964.54 0
964.61 0
964.68 0
964.75 0
964.82 0
964.90 0
964.97 0
965.04 0
965.11 0
965.18 0
965.25 0
965.32 0
965.39 0
965.47 0
965.54 0
965.61 0
965.68 0
965.75 0
965.82 0
965.89 0
965.96 0
966.04 0
966.11 0
966.18 0
966.25 0
966.32 0
966.39 0
966.46 0
966.53 0
966.61 0
966.68 0
966.75 0
966.82 0
966.89 0
966.96 0
967.03 0
967.10 0
967.18 0
967.25 0
967.32 0
967.39 0
967.46 0
967.53 0
967.60 0
967.67 0
967.75 0
967.82 0
967.89 0
967.96 0
968.03 0
968.10 0
968.17 0
968.25 0
968.32 0
968.39 0
968.46 0
968.53 0
968.60 0
968.67 0
968.74 0
968.82 0
968.89 0
968.96 0
969.03 0
969.10 0
969.17 0
969.24 0
969.32 0
969.39 0
969.46 0
969.53 0
969.60 0
969.67 0
969.74 0
969.81 0
969.89 0
969.96 0
970.03 0
970.10 0
970.17 0
970.24 0
970.31 0
970.39 0
970.46 0
970.53 0
970.60 0
970.67 0
970.74 0
970.81 0
970.89 0
970.96 0
971.03 0
971.10 0
971.17 0
971.24 0
971.31 0
971.39 0
971.46 0
971.53 0
971.60 0
971.67 0
971.74 0
971.81 0
971.89 0
971.96 0
972.03 0
972.10 0
972.17 0
972.24 0
972.32 0
972.39 0
972.46 0
972.53 0
972.60 0
972.67 0
972.74 0
972.82 0
972.89 0
972.96 0
973.03 0
973.10 0
973.17 0
973.24 0
973.32 0
973.39 1
973.46 1
973.53 1
973.60 1
973.67 1
973.75 1
973.82 1
973.89 1
973.96 1
974.03 0
974.10 0
974.17 0
974.25 0
974.32 0
974.39 0
974.46 0
974.53 0
974.60 0
974.68 0
974.75 0
974.82 0
974.89 0
974.96 0
975.03 0
975.10 0
975.18 0
975.25 0
975.32 0
975.39 0
975.46 1
975.53 1
975.61 1
975.68 1
975.75 1
975.82 1
975.89 1
975.96 1
976.04 1
976.11 0
976.18 0
976.25 0
976.32 0
976.39 0
976.47 0
976.54 0
976.61 0
976.68 0
976.75 0
976.82 0
976.90 0
976.97 0
977.04 0
977.11 0
977.18 0
977.25 0
977.33 0
977.40 0
977.47 0
977.54 0
977.61 0
977.68 0
977.76 0
977.83 0
977.90 0
977.97 0
978.04 0
978.11 0
978.19 0
978.26 0
978.33 0
978.40 0
978.47 0
978.54 0
978.62 1
978.69 1
978.76 1
978.83 1
978.90 1
978.97 1
979.05 1
979.12 1
979.19 1
979.26 0
979.33 0
979.40 0
979.48 0
979.55 0
979.62 0
979.69 0
979.76 0
979.83 0
979.91 0
979.98 0
980.05 0
980.12 0
980.19 0
980.27 0
980.34 0
980.41 0
980.48 0
980.55 0
980.62 0
980.70 0
980.77 0
980.84 0
980.91 0
980.98 0
981.06 0
981.13 0
981.20 0
981.27 0
981.34 0
981.41 0
981.49 0
981.56 0
981.63 0
981.70 0
981.77 0
981.85 0
981.92 0
981.99 0
982.06 0
982.13 0
982.20 0
982.28 0
982.35 0
982.42 0
982.49 0
982.56 0
982.64 0
982.71 0
982.78 0
982.85 0
982.92 0
982.99 0
983.07 0
983.14 0
983.21 0
983.28 0
983.35 0
983.43 0
983.50 0
983.57 0
983.64 0
983.71 0
983.79 0
983.86 0
983.93 0
984.00 0
984.07 0
984.14 0
984.22 0
984.29 0
984.36 0
984.43 0
984.50 0
984.58 0
984.65 0
984.72 0
984.79 0
984.86 0
984.94 0
985.01 0
985.08 0
985.15 0
985.22 0
985.30 0
985.37 0
985.44 0
985.51 0
985.58 0
985.66 0
985.73 0
985.80 0
985.87 0
985.94 0
986.02 0
986.09 0
986.16 0
986.23 0
986.30 0
986.38 0
986.45 0
986.52 0
986.59 0
986.66 0
986.74 0
986.81 1
986.88 1
986.95 1
987.02 1
987.10 1
987.17 1
987.24 1
987.31 1
987.38 1
987.46 1
987.53 1
987.60 0
987.67 0
987.74 0
987.82 0
987.89 0
987.96 0
988.03 0
988.10 0
988.18 0
988.25 0
988.32 0
988.39 0
988.46 0
988.54 0
988.61 0
988.68 0
988.75 0
988.82 0
988.90 0
988.97 0
989.04 0
989.11 1
989.19 0
989.26 1
989.33 1
989.40 1
989.47 1
989.55 0
989.62 0
989.69 0
989.76 0
989.83 0
989.91 1
989.98 1
990.05 1
990.12 1
990.19 1
990.27 1
990.34 1
990.41 1
990.48 1
990.56 1
990.63 1
990.70 1
990.77 1
990.84 1
990.92 0
990.99 0
991.06 0
991.13 0
991.21 1
991.28 1
991.35 1
991.42 1
991.49 1
991.57 1
991.64 1
991.71 1
991.78 1
991.85 1
991.93 1
992.00 1
992.07 1
992.14 1
992.22 1
992.29 1
992.36 1
992.43 1
992.50 1
992.58 1
992.65 1
992.72 1
992.79 1
992.87 1
992.94 1
993.01 1
993.08 1
993.15 1
993.23 1
993.30 1
993.37 1
993.44 1
993.52 1
993.59 1
993.66 1
993.73 1
993.80 1
993.88 1
993.95 1
994.02 1
994.09 1
994.17 1
994.24 1
994.31 1
994.38 1
994.46 1
994.53 1
994.60 1
994.67 1
994.74 0
994.82 1
994.89 1
994.96 1
995.03 1
995.11 1
995.18 1
995.25 1
995.32 1
995.40 1
995.47 1
995.54 1
995.61 1
995.68 1
995.76 1
995.83 1
995.90 1
995.97 1
996.05 1
996.12 1
996.19 1
996.26 1
996.34 1
996.41 1
996.48 1
996.55 1
996.63 1
996.70 1
996.77 1
996.84 1
996.91 1
996.99 1
997.06 1
997.13 1
997.20 1
997.28 1
997.35 1
997.42 1
997.49 1
997.57 1
997.64 1
997.71 1
997.78 1
997.86 1
997.93 1
998.00 1
998.07 1
998.15 1
998.22 1
998.29 1
998.36 1
998.44 1
998.51 1
998.58 1
998.65 1
998.73 1
998.80 1
998.87 1
998.94 1
999.01 1
999.09 1
999.16 1
999.23 1
999.30 1
999.38 1
999.45 1
999.52 1
999.59 1
999.67 1
999.74 1
999.81 1
999.88 1
999.96 1
1000.03 1
1000.10 1
1000.17 1
1000.25 1
1000.32 1
1000.39 1
1000.46 1
1000.54 1
1000.61 1
1000.68 1
1000.75 1
1000.83 1
1000.90 1
1000.97 1
1001.04 1
1001.12 1
1001.19 1
1001.26 1
1001.33 1
1001.41 1
1001.48 1
1001.55 1
1001.62 1
1001.70 1
1001.77 1
1001.84 1
1001.92 1
1001.99 1
1002.06 1
1002.13 1
1002.21 1
1002.28 1
1002.35 1
1002.42 1
1002.50 1
1002.57 1
1002.64 1
1002.71 1
1002.79 1
1002.86 1
1002.93 1
1003.00 1
1003.08 1
1003.15 1
1003.22 1
1003.29 1
1003.37 1
1003.44 1
1003.51 1
1003.58 1
1003.66 1
1003.73 1
1003.80 1
1003.88 1
1003.95 1
1004.02 1
1004.09 1
1004.17 1
1004.24 1
1004.31 1
1004.38 1
1004.46 1
1004.53 1
1004.60 1
1004.67 1
1004.75 1
1004.82 1
1004.89 1
1004.96 1
1005.04 1
1005.11 1
1005.18 1
1005.26 1
1005.33 1
1005.40 1
1005.47 1
1005.55 1
1005.62 1
1005.69 1
1005.76 1
1005.84 1
1005.91 1
1005.98 1
1006.06 1
1006.13 1
1006.20 1
1006.27 1
1006.35 1
1006.42 1
1006.49 1
1006.56 1
1006.64 1
1006.71 1
1006.78 1
1006.86 1
1006.93 1
1007.00 1
1007.07 1
1007.15 1
1007.22 1
1007.29 1
1007.36 1
1007.44 1
1007.51 1
1007.58 1
1007.66 1
1007.73 1
1007.80 1
1007.87 1
1007.95 1
1008.02 1
1008.09 1
1008.16 1
1008.24 1
1008.31 1
1008.38 1
1008.46 1
1008.53 1
1008.60 1
1008.67 1
1008.75 1
1008.82 1
1008.89 1
1008.97 1
1009.04 1
1009.11 1
1009.18 1
1009.26 1
1009.33 1
1009.40 1
1009.48 1
1009.55 1
1009.62 1
1009.69 1
1009.77 1
1009.84 1
1009.91 1
1009.99 1
1010.06 1
1010.13 1
1010.20 1
1010.28 1
1010.35 1
1010.42 1
1010.50 1
1010.57 1
1010.64 1
1010.71 1
1010.79 1
1010.86 1
1010.93 1
1011.01 1
1011.08 1
1011.15 1
1011.22 1
1011.30 1
1011.37 1
1011.44 1
1011.52 1
1011.59 1
1011.66 1
1011.73 1
1011.81 1
1011.88 1
1011.95 1
1012.03 1
1012.10 1
1012.17 1
1012.25 1
1012.32 1
1012.39 1
1012.46 1
1012.54 1
1012.61 1
1012.68 1
1012.76 1
1012.83 1
1012.90 1
1012.97 1
1013.05 1
1013.12 1
1013.19 1
1013.27 1
1013.34 1
1013.41 1
1013.49 1
1013.56 1
1013.63 1
1013.70 1
1013.78 1
1013.85 1
1013.92 1
1014.00 1
1014.07 1
1014.14 1
1014.22 1
1014.29 1
1014.36 1
1014.43 1
1014.51 1
1014.58 1
1014.65 1
1014.73 1
1014.80 1
1014.87 1
1014.95 1
1015.02 1
1015.09 1
1015.16 1
1015.24 1
1015.31 1
1015.38 1
1015.46 1
1015.53 1
1015.60 1
1015.68 1
1015.75 1
1015.82 1
1015.89 1
1015.97 1
1016.04 1
1016.11 1
1016.19 1
1016.26 1
1016.33 1
1016.41 1
1016.48 1
1016.55 1
1016.63 1
1016.70 1
1016.77 1
1016.84 1
1016.92 1
1016.99 1
1017.06 1
1017.14 1
1017.21 1
1017.28 1
1017.36 1
1017.43 1
1017.50 1
1017.58 1
1017.65 1
1017.72 1
1017.80 1
1017.87 1
1017.94 1
1018.01 1
1018.09 1
1018.16 1
1018.23 1
1018.31 1
1018.38 1
1018.45 1
1018.53 1
1018.60 1
1018.67 1
1018.75 1
1018.82 1
1018.89 1
1018.97 1
1019.04 1
1019.11 1
1019.19 1
1019.26 1
1019.33 1
1019.41 1
1019.48 1
1019.55 1
1019.62 1
1019.70 1
1019.77 1
1019.84 1
1019.92 1
1019.99 1
1020.06 1
1020.14 1
1020.21 1
1020.28 1
1020.36 1
1020.43 1
1020.50 1
1020.58 1
1020.65 1
1020.72 1
1020.80 1
1020.87 1
1020.94 1
1021.02 1
1021.09 1
1021.16 1
1021.24 1
1021.31 1
1021.38 1
1021.46 1
1021.53 1
1021.60 1
1021.68 1
1021.75 1
1021.82 1
1021.90 1
1021.97 1
1022.04 1
1022.11 1
1022.19 1
1022.26 1
1022.33 1
1022.41 1
1022.48 1
1022.55 1
1022.63 1
1022.70 1
1022.77 1
1022.85 1
1022.92 1
1022.99 1
1023.07 1
1023.14 1
1023.21 1
1023.29 1
1023.36 1
1023.43 1
1023.51 1
1023.58 1
1023.65 1
1023.73 1
1023.80 1
1023.87 1
1023.95 1
1024.02 1
1024.09 1
1024.17 1
1024.24 1
1024.31 1
1024.39 1
1024.46 1
1024.53 1
1024.61 1
1024.68 1
1024.75 1
1024.83 1
1024.90 1
1024.98 1
1025.05 1
1025.12 1
1025.20 1
1025.27 1
1025.34 1
1025.42 1
1025.49 1
1025.56 1
1025.64 1
1025.71 1
1025.78 1
1025.86 1
1025.93 1
1026.00 1
1026.08 1
1026.15 1
1026.22 1
1026.30 1
1026.37 1
1026.44 1
1026.52 1
1026.59 1
1026.66 1
1026.74 1
1026.81 1
1026.88 1
1026.96 1
1027.03 1
1027.10 1
1027.18 1
1027.25 1
1027.32 1
1027.40 1
1027.47 1
1027.55 1
1027.62 1
1027.69 1
1027.77 1
1027.84 1
1027.91 1
1027.99 1
1028.06 1
1028.13 1
1028.21 1
1028.28 1
1028.35 1
1028.43 1
1028.50 1
1028.57 1
1028.65 1
1028.72 1
1028.79 1
1028.87 1
1028.94 1
1029.02 1
1029.09 1
1029.16 1
1029.24 1
1029.31 1
1029.38 1
1029.46 1
1029.53 1
1029.60 1
1029.68 1
1029.75 1
1029.82 1
1029.90 1
1029.97 1
1030.05 1
1030.12 2
1030.19 2
1030.27 2
1030.34 2
1030.41 1
1030.49 1
1030.56 1
1030.63 1
1030.71 1
1030.78 1
1030.85 1
1030.93 1
1031.00 1
1031.08 1
1031.15 1
1031.22 1
1031.30 1
1031.37 1
1031.44 1
1031.52 1
1031.59 1
1031.66 1
1031.74 1
1031.81 1
1031.89 1
1031.96 1
1032.03 1
1032.11 1
1032.18 1
1032.25 1
1032.33 1
1032.40 1
1032.47 1
1032.55 1
1032.62 1
1032.70 1
1032.77 1
1032.84 1
1032.92 1
1032.99 1
1033.06 1
1033.14 1
1033.21 1
1033.28 1
1033.36 1
1033.43 1
1033.51 1
1033.58 1
1033.65 1
1033.73 1
1033.80 1
1033.87 1
1033.95 1
1034.02 1
1034.10 1
1034.17 1
1034.24 1
1034.32 1
1034.39 1
1034.46 1
1034.54 1
1034.61 1
1034.69 1
1034.76 1
1034.83 1
1034.91 1
1034.98 1
1035.05 1
1035.13 1
1035.20 1
1035.28 1
1035.35 1
1035.42 1
1035.50 1
1035.57 1
1035.64 1
1035.72 1
1035.79 1
1035.87 1
1035.94 1
1036.01 1
1036.09 1
1036.16 1
1036.23 1
1036.31 1
1036.38 1
1036.46 1
1036.53 1
1036.60 1
1036.68 1
1036.75 1
1036.82 1
1036.90 1
1036.97 1
1037.05 1
1037.12 1
1037.19 1
1037.27 1
1037.34 1
1037.42 1
1037.49 1
1037.56 1
1037.64 1
1037.71 1
1037.78 1
1037.86 1
1037.93 1
1038.01 1
1038.08 1
1038.15 1
1038.23 1
1038.30 1
1038.38 1
1038.45 1
1038.52 1
1038.60 1
1038.67 1
1038.74 1
1038.82 1
1038.89 1
1038.97 1
1039.04 1
1039.11 1
1039.19 1
1039.26 1
1039.34 1
1039.41 1
1039.48 1
1039.56 1
1039.63 1
1039.71 1
1039.78 1
1039.85 1
1039.93 1
1040.00 1
1040.08 1
1040.15 1
1040.22 1
1040.30 1
1040.37 1
1040.44 1
1040.52 1
1040.59 1
1040.67 1
1040.74 1
1040.81 1
1040.89 1
1040.96 1
1041.04 1
1041.11 1
1041.18 1
1041.26 1
1041.33 1
1041.41 1
1041.48 1
1041.55 1
1041.63 1
1041.70 1
1041.78 1
1041.85 1
1041.92 1
1042.00 1
1042.07 1
1042.15 1
1042.22 1
1042.29 1
1042.37 1
1042.44 1
1042.52 1
1042.59 1
1042.66 1
1042.74 1
1042.81 1
1042.89 1
1042.96 1
1043.03 1
1043.11 2
1043.18 2
1043.26 2
1043.33 1
1043.40 1
1043.48 1
1043.55 1
1043.63 1
1043.70 1
1043.77 1
1043.85 1
1043.92 1
1044.00 1
1044.07 1
1044.15 1
1044.22 1
1044.29 1
1044.37 2
1044.44 2
1044.52 2
1044.59 2
1044.66 1
1044.74 1
1044.81 1
1044.89 1
1044.96 1
1045.03 1
1045.11 1
1045.18 1
1045.26 1
1045.33 2
1045.40 2
1045.48 2
1045.55 2
1045.63 2
1045.70 3
1045.78 3
1045.85 3
1045.92 3
1046.00 3
1046.07 3
1046.15 3
1046.22 3
1046.29 2
1046.37 2
1046.44 2
1046.52 2
1046.59 2
1046.67 2
1046.74 2
1046.81 2
1046.89 1
1046.96 1
1047.04 1
1047.11 1
1047.18 1
1047.26 1
1047.33 1
1047.41 1
1047.48 1
1047.56 1
1047.63 1
1047.70 1
1047.78 1
1047.85 1
1047.93 1
1048.00 1
1048.07 1
1048.15 1
1048.22 2
1048.30 2
1048.37 2
1048.45 2
1048.52 2
1048.59 2
1048.67 2
1048.74 2
1048.82 2
1048.89 2
1048.97 2
1049.04 2
1049.11 2
1049.19 2
1049.26 2
1049.34 2
1049.41 2
1049.49 1
1049.56 1
1049.63 1
1049.71 1
1049.78 1
1049.86 1
1049.93 1
1050.01 1
1050.08 1
1050.15 1
1050.23 1
1050.30 1
1050.38 1
1050.45 1
1050.53 1
1050.60 1
1050.67 1
1050.75 1
1050.82 1
1050.90 1
1050.97 2
1051.05 2
1051.12 2
1051.19 2
1051.27 2
1051.34 2
1051.42 2
1051.49 2
1051.57 2
1051.64 2
1051.71 2
1051.79 2
1051.86 1
1051.94 1
1052.01 1
1052.09 1
1052.16 1
1052.23 1
1052.31 1
1052.38 1
1052.46 1
1052.53 1
1052.61 1
1052.68 1
1052.76 2
1052.83 1
1052.90 1
1052.98 1
1053.05 1
1053.13 1
1053.20 1
1053.28 1
1053.35 1
1053.43 1
1053.50 1
1053.57 1
1053.65 1
1053.72 1
1053.80 1
1053.87 1
1053.95 1
1054.02 1
1054.09 2
1054.17 2
1054.24 1
1054.32 1
1054.39 1
1054.47 1
1054.54 1
1054.62 1
1054.69 1
1054.76 1
1054.84 1
1054.91 1
1054.99 1
1055.06 1
1055.14 1
1055.21 1
1055.29 1
1055.36 1
1055.43 1
1055.51 1
1055.58 1
1055.66 1
1055.73 1
1055.81 1
1055.88 2
1055.96 2
1056.03 2
1056.11 2
1056.18 2
1056.25 2
1056.33 2
1056.40 2
1056.48 2
1056.55 2
1056.63 2
1056.70 2
1056.78 2
1056.85 2
1056.92 2
1057.00 2
1057.07 2
1057.15 1
1057.22 1
1057.30 1
1057.37 1
1057.45 1
1057.52 1
1057.60 1
1057.67 1
1057.74 1
1057.82 1
1057.89 1
1057.97 1
1058.04 1
1058.12 1
1058.19 1
1058.27 1
1058.34 1
1058.42 1
1058.49 1
1058.56 1
1058.64 1
1058.71 1
1058.79 1
1058.86 1
1058.94 1
1059.01 1
1059.09 1
1059.16 1
1059.24 1
1059.31 1
1059.39 2
1059.46 2
1059.53 2
1059.61 2
1059.68 2
1059.76 2
1059.83 2
1059.91 2
1059.98 2
1060.06 2
1060.13 2
1060.21 2
1060.28 2
1060.36 3
1060.43 3
1060.51 3
1060.58 4
1060.65 4
1060.73 5
1060.80 5
1060.88 5
1060.95 4
1061.03 4
1061.10 3
1061.18 3
1061.25 2
1061.33 2
1061.40 2
1061.48 1
1061.55 1
1061.63 1
1061.70 2
1061.77 2
1061.85 2
1061.92 2
1062.00 3
1062.07 3
1062.15 3
1062.22 3
1062.30 4
1062.37 4
1062.45 4
1062.52 4
1062.60 4
1062.67 4
1062.75 4
1062.82 4
1062.90 3
1062.97 3
1063.04 3
1063.12 3
1063.19 2
1063.27 2
1063.34 2
1063.42 2
1063.49 3
1063.57 3
1063.64 3
1063.72 3
1063.79 3
1063.87 3
1063.94 3
1064.02 3
1064.09 3
1064.17 3
1064.24 3
1064.32 3
1064.39 2
1064.47 2
1064.54 2
1064.61 2
1064.69 3
1064.76 3
1064.84 4
1064.91 4
1064.99 5
1065.06 5
1065.14 5
1065.21 5
1065.29 5
1065.36 4
1065.44 4
1065.51 4
1065.59 4
1065.66 4
1065.74 4
1065.81 4
1065.89 3
1065.96 3
1066.04 3
1066.11 3
1066.19 3
1066.26 3
1066.34 3
1066.41 2
1066.49 2
1066.56 2
1066.64 2
1066.71 2
1066.79 2
1066.86 2
1066.93 2
1067.01 2
1067.08 2
1067.16 2
1067.23 2
1067.31 2
1067.38 2
1067.46 2
1067.53 2
1067.61 2
1067.68 2
1067.76 2
1067.83 2
1067.91 2
1067.98 2
1068.06 2
1068.13 2
1068.21 3
1068.28 3
1068.36 3
1068.43 3
1068.51 3
1068.58 3
1068.66 3
1068.73 3
1068.81 2
1068.88 2
1068.96 2
1069.03 2
1069.11 3
1069.18 3
1069.26 3
1069.33 3
1069.41 3
1069.48 3
1069.56 3
1069.63 3
1069.71 2
1069.78 2
1069.86 2
1069.93 2
1070.01 2
1070.08 2
1070.16 2
1070.23 3
1070.31 3
1070.38 4
1070.46 4
1070.53 4
1070.61 4
1070.68 4
1070.76 4
1070.83 4
1070.91 4
1070.98 4
1071.06 4
1071.13 3
1071.21 3
1071.28 2
1071.36 2
1071.43 2
1071.51 2
1071.58 2
1071.66 2
1071.73 2
1071.81 2
1071.88 2
1071.96 3
1072.03 3
1072.11 3
1072.18 3
1072.26 4
1072.33 4
1072.41 4
1072.48 4
1072.56 3
1072.63 3
1072.71 2
1072.78 2
1072.86 2
1072.93 2
1073.01 2
1073.08 3
1073.16 4
1073.23 4
1073.31 5
1073.38 5
1073.46 6
1073.53 6
1073.61 5
1073.68 5
1073.76 5
1073.83 4
1073.91 4
1073.98 4
1074.06 4
1074.14 4
1074.21 4
1074.29 4
1074.36 4
1074.44 4
1074.51 5
1074.59 5
1074.66 5
1074.74 6
1074.81 6
1074.89 6
1074.96 6
1075.04 6
1075.11 6
1075.19 6
1075.26 6
1075.34 6
1075.41 5
1075.49 5
1075.56 4
1075.64 4
1075.71 3
1075.79 3
1075.86 3
1075.94 3
1076.01 3
1076.09 3
1076.16 4
1076.24 4
1076.32 3
1076.39 3
1076.47 3
1076.54 3
1076.62 3
1076.69 3
1076.77 3
1076.84 3
1076.92 3
1076.99 3
1077.07 3
1077.14 3
1077.22 4
1077.29 4
1077.37 5
1077.44 5
1077.52 5
1077.59 5
1077.67 4
1077.74 4
1077.82 4
1077.89 3
1077.97 3
1078.05 4
1078.12 4
1078.20 5
1078.27 5
1078.35 5
1078.42 6
1078.50 6
1078.57 6
1078.65 5
1078.72 5
1078.80 5
1078.87 4
1078.95 4
1079.02 4
1079.10 4
1079.17 4
1079.25 5
1079.33 5
1079.40 5
1079.48 5
1079.55 5
1079.63 4
1079.70 4
1079.78 4
1079.85 4
1079.93 4
1080.00 4
1080.08 5
1080.15 5
1080.23 5
1080.30 4
1080.38 4
1080.46 4
1080.53 4
1080.61 4
1080.68 4
1080.76 4
1080.83 4
1080.91 5
1080.98 6
1081.06 6
1081.13 7
1081.21 7
1081.28 7
1081.36 6
1081.44 6
1081.51 5
1081.59 4
1081.66 4
1081.74 4
1081.81 4
1081.89 4
1081.96 4
1082.04 4
1082.11 4
1082.19 4
1082.26 4
1082.34 4
1082.42 5
1082.49 5
1082.57 6
1082.64 6
1082.72 6
1082.79 6
1082.87 6
1082.94 6
1083.02 5
1083.09 5
1083.17 5
1083.25 5
1083.32 4
1083.40 4
1083.47 4
1083.55 4
1083.62 3
1083.70 3
1083.77 3
1083.85 3
1083.92 4
1084.00 4
1084.08 4
1084.15 4
1084.23 4
1084.30 4
1084.38 4
1084.45 4
1084.53 4
1084.60 4
1084.68 4
1084.75 4
1084.83 4
1084.91 4
1084.98 4
1085.06 4
1085.13 4
1085.21 5
1085.28 4
1085.36 4
1085.43 4
1085.51 4
1085.59 4
1085.66 3
1085.74 3
1085.81 3
1085.89 3
1085.96 3
1086.04 3
1086.11 2
1086.19 2
1086.27 3
1086.34 3
1086.42 3
1086.49 4
1086.57 4
1086.64 5
1086.72 5
1086.79 5
1086.87 5
1086.95 5
1087.02 5
1087.10 5
1087.17 5
1087.25 5
1087.32 5
1087.40 5
1087.47 5
1087.55 5
1087.63 5
1087.70 5
1087.78 5
1087.85 5
1087.93 6
1088.00 6
1088.08 7
1088.15 8
1088.23 8
1088.31 9
1088.38 10
1088.46 10
1088.53 11
1088.61 11
1088.68 11
1088.76 11
1088.84 11
1088.91 10
1088.99 10
1089.06 10
1089.14 10
1089.21 11
1089.29 11
1089.37 12
1089.44 13
1089.52 13
1089.59 13
1089.67 13
1089.74 12
1089.82 10
1089.89 9
1089.97 8
1090.05 7
1090.12 7
1090.20 8
1090.27 9
1090.35 10
1090.42 12
1090.50 12
1090.58 13
1090.65 13
1090.73 13
1090.80 13
1090.88 13
1090.95 12
1091.03 11
1091.11 10
1091.18 10
1091.26 9
1091.33 9
1091.41 10
1091.48 10
1091.56 11
1091.64 12
1091.71 12
1091.79 12
1091.86 12
1091.94 11
1092.01 11
1092.09 10
1092.17 10
1092.24 10
1092.32 11
1092.39 11
1092.47 12
1092.55 13
1092.62 13
1092.70 14
1092.77 14
1092.85 14
1092.92 14
1093.00 15
1093.08 15
1093.15 15
1093.23 16
1093.30 16
1093.38 17
1093.45 17
1093.53 17
1093.61 17
1093.68 16
1093.76 17
1093.83 17
1093.91 17
1093.99 18
1094.06 18
1094.14 18
1094.21 18
1094.29 17
1094.36 16
1094.44 14
1094.52 12
1094.59 11
1094.67 10
1094.74 9
1094.82 9
1094.90 9
1094.97 9
1095.05 10
1095.12 11
1095.20 11
1095.27 11
1095.35 11
1095.43 11
1095.50 10
1095.58 9
1095.65 8
1095.73 8
1095.81 8
1095.88 8
1095.96 8
1096.03 8
1096.11 8
1096.19 8
1096.26 7
1096.34 7
1096.41 6
1096.49 6
1096.56 6
1096.64 7
1096.72 8
1096.79 9
1096.87 11
1096.94 12
1097.02 14
1097.10 15
1097.17 15
1097.25 15
1097.32 15
1097.40 14
1097.48 13
1097.55 12
1097.63 12
1097.70 11
1097.78 11
1097.86 10
1097.93 10
1098.01 10
1098.08 10
1098.16 10
1098.24 10
1098.31 10
1098.39 10
1098.46 10
1098.54 10
1098.62 9
1098.69 9
1098.77 9
1098.84 9
1098.92 8
1099.00 8
1099.07 8
1099.15 8
1099.22 8
1099.30 8
1099.38 8
1099.45 8
1099.53 7
1099.60 8
1099.68 8
1099.76 9
1099.83 10
1099.91 10
1099.98 11
1100.06 11
1100.14 11
1100.21 11
1100.29 10
1100.36 9
1100.44 9
1100.52 8
1100.59 8
1100.67 8
1100.74 9
1100.82 9
1100.90 9
1100.97 9
1101.05 9
1101.12 8
1101.20 8
1101.28 7
1101.35 6
1101.43 5
1101.50 5
1101.58 5
1101.66 4
1101.73 5
1101.81 5
1101.88 6
1101.96 6
1102.04 7
1102.11 7
1102.19 7
1102.27 7
1102.34 7
1102.42 6
1102.49 6
1102.57 6
1102.65 7
1102.72 7
1102.80 8
1102.87 8
1102.95 9
1103.03 9
1103.10 9
1103.18 9
1103.25 9
1103.33 9
1103.41 9
1103.48 9
1103.56 9
1103.64 9
1103.71 9
1103.79 9
1103.86 9
1103.94 8
1104.02 8
1104.09 8
1104.17 9
1104.25 9
1104.32 10
1104.40 12
1104.47 13
1104.55 14
1104.63 16
1104.70 17
1104.78 18
1104.85 18
1104.93 19
1105.01 19
1105.08 19
1105.16 19
1105.24 19
1105.31 19
1105.39 20
1105.46 20
1105.54 20
1105.62 20
1105.69 20
1105.77 20
1105.85 19
1105.92 19
1106.00 18
1106.07 18
1106.15 18
1106.23 18
1106.30 18
1106.38 18
1106.46 19
1106.53 18
1106.61 18
1106.68 17
1106.76 16
1106.84 15
1106.91 14
1106.99 13
1107.07 13
1107.14 13
1107.22 14
1107.29 15
1107.37 17
1107.45 18
1107.52 19
1107.60 20
1107.68 21
1107.75 22
1107.83 23
1107.90 23
1107.98 23
1108.06 23
1108.13 23
1108.21 23
1108.29 23
1108.36 23
1108.44 23
1108.51 22
1108.59 22
1108.67 22
1108.74 22
1108.82 22
1108.90 22
1108.97 21
1109.05 20
1109.13 19
1109.20 18
1109.28 16
1109.35 15
1109.43 14
1109.51 13
1109.58 13
1109.66 12
1109.74 12
1109.81 12
1109.89 13
1109.97 13
1110.04 14
1110.12 15
1110.19 16
1110.27 17
1110.35 18
1110.42 18
1110.50 18
1110.58 18
1110.65 18
1110.73 17
1110.81 16
1110.88 16
1110.96 15
1111.04 15
1111.11 14
1111.19 14
1111.26 14
1111.34 14
1111.42 14
1111.49 14
1111.57 14
1111.65 14
1111.72 14
1111.80 13
1111.88 12
1111.95 12
1112.03 11
1112.11 10
1112.18 10
1112.26 10
1112.33 11
1112.41 11
1112.49 12
1112.56 13
1112.64 14
1112.72 15
1112.79 15
1112.87 15
1112.95 15
1113.02 14
1113.10 13
1113.18 12
1113.25 11
1113.33 10
1113.41 10
1113.48 11
1113.56 11
1113.63 12
1113.71 13
1113.79 14
1113.86 14
1113.94 14
1114.02 14
1114.09 14
1114.17 14
1114.25 14
1114.32 14
1114.40 14
1114.48 14
1114.55 14
1114.63 14
1114.71 13
1114.78 13
1114.86 13
1114.94 14
1115.01 15
1115.09 15
1115.17 16
1115.24 17
1115.32 18
1115.39 18
1115.47 18
1115.55 18
1115.62 18
1115.70 18
1115.78 18
1115.85 17
1115.93 17
1116.01 16
1116.08 16
1116.16 15
1116.24 15
1116.31 16
1116.39 17
1116.47 18
1116.54 20
1116.62 21
1116.70 22
1116.77 22
1116.85 22
1116.93 21
1117.00 20
1117.08 19
1117.16 18
1117.23 18
1117.31 18
1117.39 18
1117.46 18
1117.54 18
1117.62 18
1117.69 19
1117.77 19
1117.85 19
1117.92 20
1118.00 20
1118.08 21
1118.15 22
1118.23 23
1118.31 24
1118.38 25
1118.46 27
1118.54 28
1118.61 29
1118.69 30
1118.77 30
1118.84 30
1118.92 30
1119.00 29
1119.07 29
1119.15 28
1119.23 28
1119.30 28
1119.38 28
1119.46 28
1119.53 27
1119.61 26
1119.69 24
1119.76 22
1119.84 20
1119.92 19
1119.99 17
1120.07 17
1120.15 17
1120.22 17
1120.30 18
1120.38 19
1120.45 20
1120.53 20
1120.61 21
1120.68 21
1120.76 20
1120.84 20
1120.91 20
1120.99 19
1121.07 19
1121.14 18
1121.22 17
1121.30 16
1121.37 15
1121.45 14
1121.53 13
1121.60 12
1121.68 12
1121.76 12
1121.83 13
1121.91 13
1121.99 14
1122.07 14
1122.14 14
1122.22 14
1122.30 14
1122.37 14
1122.45 14
1122.53 15
1122.60 16
1122.68 17
1122.76 18
1122.83 19
1122.91 19
1122.99 18
1123.06 17
1123.14 16
1123.22 14
1123.29 13
1123.37 12
1123.45 12
1123.52 12
1123.60 12
1123.68 13
1123.76 13
1123.83 14
1123.91 14
1123.99 15
1124.06 15
1124.14 15
1124.22 16
1124.29 16
1124.37 15
1124.45 15
1124.52 15
1124.60 14
1124.68 14
1124.75 14
1124.83 14
1124.91 14
1124.99 14
1125.06 14
1125.14 15
1125.22 15
1125.29 15
1125.37 15
1125.45 16
1125.52 16
1125.60 17
1125.68 18
1125.75 19
1125.83 19
1125.91 20
1125.98 20
1126.06 20
1126.14 19
1126.22 18
1126.29 17
1126.37 16
1126.45 15
1126.52 15
1126.60 14
1126.68 14
1126.75 14
1126.83 15
1126.91 16
1126.99 16
1127.06 17
1127.14 18
1127.22 19
1127.29 19
1127.37 19
1127.45 19
1127.52 18
1127.60 17
1127.68 17
1127.75 17
1127.83 18
1127.91 18
1127.99 19
1128.06 21
1128.14 22
1128.22 23
1128.29 23
1128.37 23
1128.45 22
1128.52 21
1128.60 20
1128.68 19
1128.76 18
1128.83 17
1128.91 17
1128.99 17
1129.06 18
1129.14 19
1129.22 19
1129.30 20
1129.37 21
1129.45 21
1129.53 22
1129.60 22
1129.68 23
1129.76 23
1129.83 24
1129.91 24
1129.99 24
1130.07 24
1130.14 23
1130.22 22
1130.30 21
1130.37 21
1130.45 20
1130.53 20
1130.61 21
1130.68 21
1130.76 21
1130.84 22
1130.91 22
1130.99 23
1131.07 23
1131.14 24
1131.22 25
1131.30 26
1131.38 27
1131.45 28
1131.53 28
1131.61 28
1131.68 28
1131.76 28
1131.84 27
1131.92 26
1131.99 25
1132.07 25
1132.15 25
1132.22 25
1132.30 25
1132.38 26
1132.46 26
1132.53 27
1132.61 26
1132.69 26
1132.76 25
1132.84 25
1132.92 25
1133.00 25
1133.07 26
1133.15 28
1133.23 29
1133.30 30
1133.38 30
1133.46 30
1133.54 30
1133.61 30
1133.69 31
1133.77 33
1133.84 35
1133.92 39
1134.00 42
1134.08 46
1134.15 48
1134.23 50
1134.31 52
1134.39 53
1134.46 53
1134.54 54
1134.62 55
1134.69 56
1134.77 57
1134.85 58
1134.93 58
1135.00 59
1135.08 59
1135.16 60
1135.23 62
1135.31 63
1135.39 65
1135.47 67
1135.54 68
1135.62 69
1135.70 69
1135.78 69
1135.85 68
1135.93 67
1136.01 65
1136.08 62
1136.16 59
1136.24 56
1136.32 53
1136.39 50
1136.47 49
1136.55 47
1136.63 47
1136.70 47
1136.78 47
1136.86 47
1136.93 47
1137.01 47
1137.09 46
1137.17 46
1137.24 45
1137.32 44
1137.40 43
1137.48 43
1137.55 44
1137.63 44
1137.71 45
1137.78 46
1137.86 46
1137.94 45
1138.02 43
1138.09 41
1138.17 39
1138.25 37
1138.33 35
1138.40 34
1138.48 34
1138.56 34
1138.64 34
1138.71 34
1138.79 34
1138.87 34
1138.95 33
1139.02 32
1139.10 31
1139.18 30
1139.25 30
1139.33 29
1139.41 29
1139.49 29
1139.56 29
1139.64 29
1139.72 28
1139.80 27
1139.87 27
1139.95 26
1140.03 25
1140.11 25
1140.18 24
1140.26 25
1140.34 25
1140.42 25
1140.49 25
1140.57 25
1140.65 25
1140.73 25
1140.80 25
1140.88 25
1140.96 25
1141.03 26
1141.11 26
1141.19 26
1141.27 26
1141.34 27
1141.42 28
1141.50 29
1141.58 31
1141.65 33
1141.73 34
1141.81 36
1141.89 36
1141.96 36
1142.04 35
1142.12 34
1142.20 33
1142.27 31
1142.35 30
1142.43 29
1142.51 27
1142.58 26
1142.66 24
1142.74 23
1142.82 23
1142.89 23
1142.97 23
1143.05 24
1143.13 24
1143.20 24
1143.28 24
1143.36 23
1143.44 22
1143.51 20
1143.59 19
1143.67 17
1143.75 16
1143.82 15
1143.90 15
1143.98 15
1144.06 16
1144.13 17
1144.21 19
1144.29 20
1144.37 22
1144.44 23
1144.52 24
1144.60 25
1144.68 25
1144.75 26
1144.83 26
1144.91 26
1144.99 26
1145.06 26
1145.14 26
1145.22 27
1145.30 27
1145.38 27
1145.45 27
1145.53 28
1145.61 28
1145.69 28
1145.76 29
1145.84 28
1145.92 28
1146.00 27
1146.07 26
1146.15 25
1146.23 24
1146.31 23
1146.38 23
1146.46 23
1146.54 23
1146.62 24
1146.69 25
1146.77 26
1146.85 27
1146.93 29
1147.01 30
1147.08 31
1147.16 32
1147.24 32
1147.32 31
1147.39 31
1147.47 30
1147.55 29
1147.63 28
1147.70 28
1147.78 28
1147.86 28
1147.94 29
1148.01 29
1148.09 29
1148.17 29
1148.25 29
1148.33 29
1148.40 28
1148.48 28
1148.56 27
1148.64 27
1148.71 27
1148.79 26
1148.87 26
1148.95 26
1149.02 26
1149.10 26
1149.18 26
1149.26 27
1149.34 29
1149.41 31
1149.49 33
1149.57 36
1149.65 38
1149.72 41
1149.80 44
1149.88 46
1149.96 47
1150.03 47
1150.11 46
1150.19 45
1150.27 43
1150.35 41
1150.42 40
1150.50 40
1150.58 40
1150.66 41
1150.73 43
1150.81 45
1150.89 47
1150.97 48
1151.05 50
1151.12 51
1151.20 51
1151.28 51
1151.36 51
1151.43 51
1151.51 50
1151.59 48
1151.67 47
1151.75 45
1151.82 43
1151.90 42
1151.98 40
1152.06 39
1152.13 39
1152.21 39
1152.29 40
1152.37 41
1152.45 42
1152.52 44
1152.60 45
1152.68 46
1152.76 47
1152.84 47
1152.91 47
1152.99 47
1153.07 46
1153.15 46
1153.22 45
1153.30 46
1153.38 47
1153.46 48
1153.54 50
1153.61 52
1153.69 53
1153.77 54
1153.85 54
1153.93 53
1154.00 51
1154.08 50
1154.16 48
1154.24 47
1154.31 46
1154.39 46
1154.47 45
1154.55 44
1154.63 43
1154.70 43
1154.78 43
1154.86 43
1154.94 44
1155.02 45
1155.09 46
1155.17 46
1155.25 47
1155.33 48
1155.41 48
1155.48 49
1155.56 49
1155.64 49
1155.72 49
1155.79 48
1155.87 48
1155.95 47
1156.03 46
1156.11 45
1156.18 44
1156.26 43
1156.34 42
1156.42 41
1156.50 40
1156.57 39
1156.65 38
1156.73 37
1156.81 37
1156.89 37
1156.96 37
1157.04 38
1157.12 39
1157.20 41
1157.28 43
1157.35 45
1157.43 48
1157.51 52
1157.59 54
1157.67 57
1157.74 58
1157.82 58
1157.90 56
1157.98 54
1158.06 51
1158.13 47
1158.21 44
1158.29 42
1158.37 40
1158.45 39
1158.52 39
1158.60 40
1158.68 40
1158.76 42
1158.84 43
1158.91 44
1158.99 45
1159.07 45
1159.15 44
1159.23 43
1159.30 41
1159.38 39
1159.46 37
1159.54 35
1159.62 33
1159.69 32
1159.77 31
1159.85 30
1159.93 30
1160.01 31
1160.09 32
1160.16 33
1160.24 34
1160.32 34
1160.40 34
1160.48 34
1160.55 33
1160.63 33
1160.71 33
1160.79 34
1160.87 35
1160.94 36
1161.02 37
1161.10 38
1161.18 39
1161.26 39
1161.33 39
1161.41 39
1161.49 39
1161.57 38
1161.65 38
1161.73 37
1161.80 37
1161.88 36
1161.96 36
1162.04 36
1162.12 36
1162.19 37
1162.27 37
1162.35 38
1162.43 39
1162.51 39
1162.59 39
1162.66 39
1162.74 39
1162.82 38
1162.90 37
1162.98 37
1163.05 36
1163.13 36
1163.21 35
1163.29 35
1163.37 35
1163.45 35
1163.52 35
1163.60 35
1163.68 35
1163.76 35
1163.84 36
1163.91 36
1163.99 37
1164.07 37
1164.15 37
1164.23 36
1164.31 35
1164.38 34
1164.46 33
1164.54 32
1164.62 31
1164.70 31
1164.77 31
1164.85 31
1164.93 31
1165.01 30
1165.09 30
1165.17 30
1165.24 30
1165.32 30
1165.40 31
1165.48 32
1165.56 34
1165.64 36
1165.71 38
1165.79 40
1165.87 41
1165.95 42
1166.03 42
1166.11 41
1166.18 40
1166.26 39
1166.34 39
1166.42 38
1166.50 37
1166.57 37
1166.65 38
1166.73 38
1166.81 39
1166.89 40
1166.97 41
1167.04 41
1167.12 41
1167.20 39
1167.28 37
1167.36 35
1167.44 32
1167.51 30
1167.59 27
1167.67 25
1167.75 24
1167.83 23
1167.91 23
1167.98 23
1168.06 24
1168.14 25
1168.22 27
1168.30 29
1168.38 31
1168.45 33
1168.53 34
1168.61 36
1168.69 37
1168.77 38
1168.85 39
1168.92 39
1169.00 40
1169.08 40
1169.16 41
1169.24 41
1169.32 42
1169.40 42
1169.47 42
1169.55 41
1169.63 40
1169.71 39
1169.79 38
1169.87 37
1169.94 36
1170.02 35
1170.10 35
1170.18 36
1170.26 37
1170.34 38
1170.41 38
1170.49 39
1170.57 39
1170.65 38
1170.73 36
1170.81 34
1170.89 32
1170.96 29
1171.04 27
1171.12 26
1171.20 25
1171.28 24
1171.36 24
1171.43 25
1171.51 26
1171.59 28
1171.67 31
1171.75 33
1171.83 37
1171.91 40
1171.98 43
1172.06 45
1172.14 47
1172.22 48
1172.30 48
1172.38 48
1172.45 48
1172.53 48
1172.61 48
1172.69 49
1172.77 51
1172.85 53
1172.93 55
1173.00 57
1173.08 57
1173.16 56
1173.24 55
1173.32 52
1173.40 50
1173.48 47
1173.55 46
1173.63 45
1173.71 46
1173.79 49
1173.87 53
1173.95 58
1174.02 64
1174.10 69
1174.18 73
1174.26 75
1174.34 76
1174.42 76
1174.50 76
1174.57 75
1174.65 74
1174.73 74
1174.81 74
1174.89 75
1174.97 76
1175.05 77
1175.12 78
1175.20 79
1175.28 79
1175.36 78
1175.44 77
1175.52 75
1175.60 73
1175.67 71
1175.75 69
1175.83 68
1175.91 67
1175.99 67
1176.07 67
1176.15 66
1176.23 66
1176.30 65
1176.38 63
1176.46 61
1176.54 60
1176.62 59
1176.70 59
1176.78 60
1176.85 62
1176.93 64
1177.01 66
1177.09 68
1177.17 70
1177.25 71
1177.33 71
1177.40 72
1177.48 72
1177.56 72
1177.64 72
1177.72 72
1177.80 71
1177.88 70
1177.96 68
1178.03 66
1178.11 64
1178.19 62
1178.27 61
1178.35 61
1178.43 62
1178.51 63
1178.59 64
1178.66 65
1178.74 65
1178.82 65
1178.90 64
1178.98 62
1179.06 60
1179.14 58
1179.21 57
1179.29 56
1179.37 55
1179.45 55
1179.53 55
1179.61 55
1179.69 55
1179.77 55
1179.84 55
1179.92 56
1180.00 56
1180.08 56
1180.16 56
1180.24 56
1180.32 56
1180.40 57
1180.47 58
1180.55 59
1180.63 60
1180.71 61
1180.79 62
1180.87 63
1180.95 63
1181.03 63
1181.10 63
1181.18 62
1181.26 61
1181.34 59
1181.42 57
1181.50 54
1181.58 52
1181.66 50
1181.74 48
1181.81 46
1181.89 44
1181.97 43
1182.05 42
1182.13 41
1182.21 40
1182.29 40
1182.37 40
1182.44 40
1182.52 41
1182.60 42
1182.68 43
1182.76 43
1182.84 44
1182.92 45
1183.00 46
1183.08 47
1183.15 48
1183.23 48
1183.31 48
1183.39 47
1183.47 45
1183.55 44
1183.63 43
1183.71 43
1183.78 44
1183.86 47
1183.94 51
1184.02 55
1184.10 59
1184.18 62
1184.26 64
1184.34 65
1184.42 65
1184.49 63
1184.57 62
1184.65 60
1184.73 58
1184.81 57
1184.89 56
1184.97 56
1185.05 57
1185.13 57
1185.21 58
1185.28 57
1185.36 56
1185.44 54
1185.52 51
1185.60 47
1185.68 44
1185.76 42
1185.84 40
1185.92 40
1185.99 42
1186.07 43
1186.15 45
1186.23 47
1186.31 48
1186.39 48
1186.47 46
1186.55 45
1186.63 43
1186.70 42
1186.78 42
1186.86 42
1186.94 43
1187.02 44
1187.10 45
1187.18 45
1187.26 45
1187.34 44
1187.42 43
1187.49 42
1187.57 41
1187.65 41
1187.73 41
1187.81 42
1187.89 43
1187.97 45
1188.05 48
1188.13 50
1188.21 53
1188.28 55
1188.36 57
1188.44 58
1188.52 59
1188.60 59
1188.68 59
1188.76 59
1188.84 59
1188.92 58
1189.00 58
1189.08 57
1189.15 57
1189.23 56
1189.31 56
1189.39 56
1189.47 57
1189.55 57
1189.63 59
1189.71 60
1189.79 62
1189.87 64
1189.94 66
1190.02 67
1190.10 69
1190.18 69
1190.26 70
1190.34 70
1190.42 71
1190.50 71
1190.58 72
1190.66 74
1190.74 76
1190.81 78
1190.89 80
1190.97 82
1191.05 83
1191.13 82
1191.21 81
1191.29 80
1191.37 77
1191.45 74
1191.53 71
1191.61 68
1191.69 66
1191.76 63
1191.84 60
1191.92 58
1192.00 56
1192.08 55
1192.16 54
1192.24 54
1192.32 55
1192.40 56
1192.48 57
1192.56 58
1192.64 60
1192.71 61
1192.79 63
1192.87 64
1192.95 66
1193.03 68
1193.11 70
1193.19 71
1193.27 73
1193.35 73
1193.43 74
1193.51 74
1193.59 73
1193.66 72
1193.74 71
1193.82 69
1193.90 67
1193.98 65
1194.06 64
1194.14 62
1194.22 61
1194.30 60
1194.38 59
1194.46 58
1194.54 58
1194.62 57
1194.69 57
1194.77 57
1194.85 58
1194.93 59
1195.01 61
1195.09 64
1195.17 66
1195.25 69
1195.33 72
1195.41 74
1195.49 77
1195.57 79
1195.65 81
1195.72 82
1195.80 83
1195.88 83
1195.96 82
1196.04 82
1196.12 80
1196.20 79
1196.28 78
1196.36 78
1196.44 79
1196.52 81
1196.60 84
1196.68 88
1196.76 92
1196.83 97
1196.91 102
1196.99 105
1197.07 107
1197.15 108
1197.23 108
1197.31 106
1197.39 104
1197.47 102
1197.55 100
1197.63 97
1197.71 96
1197.79 95
1197.87 95
1197.95 96
1198.02 99
1198.10 103
1198.18 107
1198.26 111
1198.34 114
1198.42 115
1198.50 115
1198.58 113
1198.66 110
1198.74 107
1198.82 104
1198.90 100
1198.98 98
1199.06 95
1199.14 93
1199.22 90
1199.29 88
1199.37 86
1199.45 84
1199.53 82
1199.61 80
1199.69 79
1199.77 78
1199.85 78
1199.93 77
1200.01 77
1200.09 77
1200.17 77
1200.25 77
1200.33 77
1200.41 77
1200.49 76
1200.56 74
1200.64 72
1200.72 70
1200.80 67
1200.88 64
1200.96 62
1201.04 60
1201.12 59
1201.20 58
1201.28 58
1201.36 57
1201.44 56
1201.52 56
1201.60 56
1201.68 57
1201.76 58
1201.84 60
1201.92 63
1202.00 65
1202.07 66
1202.15 66
1202.23 65
1202.31 64
1202.39 62
1202.47 61
1202.55 60
1202.63 61
1202.71 62
1202.79 64
1202.87 67
1202.95 68
1203.03 68
1203.11 67
1203.19 65
1203.27 61
1203.35 57
1203.43 52
1203.51 48
1203.59 45
1203.66 43
1203.74 43
1203.82 43
1203.90 45
1203.98 48
1204.06 51
1204.14 54
1204.22 57
1204.30 59
1204.38 60
1204.46 60
1204.54 60
1204.62 59
1204.70 58
1204.78 57
1204.86 56
1204.94 55
1205.02 54
1205.10 54
1205.18 54
1205.26 55
1205.34 56
1205.42 57
1205.49 59
1205.57 60
1205.65 61
1205.73 62
1205.81 62
1205.89 62
1205.97 62
1206.05 62
1206.13 62
1206.21 61
1206.29 60
1206.37 59
1206.45 58
1206.53 58
1206.61 58
1206.69 59
1206.77 61
1206.85 63
1206.93 64
1207.01 66
1207.09 66
1207.17 66
1207.25 64
1207.33 62
1207.41 60
1207.49 59
1207.56 58
1207.64 58
1207.72 58
1207.80 59
1207.88 59
1207.96 60
1208.04 59
1208.12 59
1208.20 58
1208.28 58
1208.36 59
1208.44 60
1208.52 62
1208.60 64
1208.68 67
1208.76 68
1208.84 69
1208.92 70
1209.00 69
1209.08 68
1209.16 67
1209.24 67
1209.32 66
1209.40 66
1209.48 67
1209.56 68
1209.64 69
1209.72 71
1209.80 72
1209.88 74
1209.96 75
1210.04 75
1210.12 74
1210.20 73
1210.27 71
1210.35 68
1210.43 66
1210.51 65
1210.59 64
1210.67 64
1210.75 64
1210.83 65
1210.91 65
1210.99 65
1211.07 65
1211.15 65
1211.23 65
1211.31 66
1211.39 66
1211.47 67
1211.55 67
1211.63 67
1211.71 66
1211.79 66
1211.87 65
1211.95 66
1212.03 67
1212.11 70
1212.19 73
1212.27 76
1212.35 79
1212.43 83
1212.51 85
1212.59 88
1212.67 90
1212.75 93
1212.83 95
1212.91 99
1212.99 103
1213.07 107
1213.15 112
1213.23 115
1213.31 118
1213.39 119
1213.47 118
1213.55 117
1213.63 114
1213.71 112
1213.79 109
1213.87 108
1213.95 106
1214.03 106
1214.11 105
1214.19 105
1214.27 105
1214.35 105
1214.43 105
1214.51 105
1214.59 105
1214.67 104
1214.75 103
1214.83 101
1214.90 99
1214.98 97
1215.06 94
1215.14 92
1215.22 92
1215.30 93
1215.38 95
1215.46 99
1215.54 103
1215.62 107
1215.70 110
1215.78 112
1215.86 113
1215.94 111
1216.02 108
1216.10 103
1216.18 96
1216.26 89
1216.34 83
1216.42 78
1216.50 75
1216.58 75
1216.66 77
1216.74 80
1216.82 85
1216.90 89
1216.98 91
1217.06 92
1217.14 92
1217.22 89
1217.30 86
1217.38 83
1217.46 80
1217.54 78
1217.62 76
1217.70 75
1217.78 74
1217.86 73
1217.94 72
1218.02 70
1218.10 69
1218.18 69
1218.26 68
1218.34 69
1218.42 69
1218.50 69
1218.58 68
1218.66 67
1218.74 66
1218.82 64
1218.90 63
1218.98 62
1219.06 62
1219.14 63
1219.22 66
1219.30 69
1219.38 73
1219.46 77
1219.54 80
1219.62 83
1219.70 85
1219.78 87
1219.86 89
1219.94 90
1220.02 91
1220.10 92
1220.18 93
1220.26 95
1220.34 96
1220.42 97
1220.50 99
1220.58 101
1220.66 102
1220.74 104
1220.82 104
1220.91 104
1220.99 103
1221.07 102
1221.15 100
1221.23 98
1221.31 96
1221.39 94
1221.47 93
1221.55 92
1221.63 92
1221.71 91
1221.79 90
1221.87 88
1221.95 86
1222.03 83
1222.11 81
1222.19 79
1222.27 78
1222.35 79
1222.43 80
1222.51 81
1222.59 82
1222.67 83
1222.75 83
1222.83 82
1222.91 80
1222.99 78
1223.07 76
1223.15 75
1223.23 74
1223.31 75
1223.39 75
1223.47 76
1223.55 78
1223.63 79
1223.71 81
1223.79 82
1223.87 83
1223.95 84
1224.03 85
1224.11 84
1224.19 84
1224.27 83
1224.35 83
1224.43 82
1224.51 82
1224.59 83
1224.67 83
1224.75 84
1224.83 84
1224.91 84
1224.99 83
1225.07 81
1225.15 79
1225.23 76
1225.31 73
1225.39 71
1225.48 69
1225.56 68
1225.64 68
1225.72 68
1225.80 69
1225.88 70
1225.96 72
1226.04 74
1226.12 77
1226.20 79
1226.28 82
1226.36 84
1226.44 85
1226.52 86
1226.60 86
1226.68 84
1226.76 82
1226.84 80
1226.92 78
1227.00 76
1227.08 75
1227.16 75
1227.24 76
1227.32 76
1227.40 77
1227.48 76
1227.56 75
1227.64 74
1227.72 73
1227.80 73
1227.88 73
1227.96 74
1228.04 77
1228.12 81
1228.21 85
1228.29 90
1228.37 95
1228.45 100
1228.53 105
1228.61 108
1228.69 111
1228.77 112
1228.85 112
1228.93 110
1229.01 107
1229.09 103
1229.17 99
1229.25 96
1229.33 95
1229.41 94
1229.49 95
1229.57 96
1229.65 96
1229.73 96
1229.81 95
1229.89 92
1229.97 89
1230.05 86
1230.13 83
1230.21 80
1230.29 78
1230.38 78
1230.46 77
1230.54 77
1230.62 77
1230.70 77
1230.78 77
1230.86 75
1230.94 74
1231.02 72
1231.10 70
1231.18 67
1231.26 66
1231.34 65
1231.42 65
1231.50 66
1231.58 68
1231.66 70
1231.74 73
1231.82 76
1231.90 78
1231.98 79
1232.06 79
1232.14 79
1232.23 78
1232.31 77
1232.39 77
1232.47 77
1232.55 77
1232.63 77
1232.71 77
1232.79 76
1232.87 75
1232.95 74
1233.03 73
1233.11 72
1233.19 72
1233.27 73
1233.35 73
1233.43 75
1233.51 75
1233.59 76
1233.67 76
1233.75 75
1233.84 74
1233.92 72
1234.00 71
1234.08 70
1234.16 70
1234.24 70
1234.32 71
1234.40 72
1234.48 73
1234.56 75
1234.64 76
1234.72 79
1234.80 82
1234.88 86
1234.96 90
1235.04 94
1235.12 97
1235.20 100
1235.29 101
1235.37 101
1235.45 99
1235.53 97
1235.61 95
1235.69 92
1235.77 90
1235.85 89
1235.93 88
1236.01 87
1236.09 87
1236.17 88
1236.25 89
1236.33 90
1236.41 92
1236.49 94
1236.57 96
1236.66 99
1236.74 102
1236.82 106
1236.90 109
1236.98 112
1237.06 114
1237.14 115
1237.22 115
1237.30 113
1237.38 110
1237.46 106
1237.54 103
1237.62 99
1237.70 97
1237.78 97
1237.86 98
1237.95 99
1238.03 101
1238.11 103
1238.19 104
1238.27 105
1238.35 104
1238.43 103
1238.51 101
1238.59 99
1238.67 97
1238.75 95
1238.83 92
1238.91 89
1238.99 86
1239.07 82
1239.16 80
1239.24 78
1239.32 78
1239.40 78
1239.48 79
1239.56 79
1239.64 80
1239.72 80
1239.80 80
1239.88 80
1239.96 79
1240.04 80
1240.12 80
1240.20 80
1240.29 79
1240.37 78
1240.45 77
1240.53 76
1240.61 75
1240.69 75
1240.77 75
1240.85 76
1240.93 77
1241.01 78
1241.09 78
1241.17 78
1241.25 77
1241.34 75
1241.42 73
1241.50 72
1241.58 71
1241.66 71
1241.74 71
1241.82 72
1241.90 73
1241.98 75
1242.06 77
1242.14 79
1242.22 81
1242.30 84
1242.39 86
1242.47 89
1242.55 91
1242.63 93
1242.71 94
1242.79 93
1242.87 92
1242.95 90
1243.03 87
1243.11 84
1243.19 81
1243.27 78
1243.36 76
1243.44 73
1243.52 71
1243.60 70
1243.68 68
1243.76 67
1243.84 66
1243.92 66
1244.00 67
1244.08 68
1244.16 70
1244.24 72
1244.33 73
1244.41 74
1244.49 74
1244.57 73
1244.65 73
1244.73 73
1244.81 74
1244.89 77
1244.97 80
1245.05 83
1245.13 86
1245.22 88
1245.30 88
1245.38 86
1245.46 83
1245.54 80
1245.62 76
1245.70 73
1245.78 70
1245.86 69
1245.94 69
1246.02 70
1246.11 71
1246.19 72
1246.27 73
1246.35 74
1246.43 75
1246.51 76
1246.59 76
1246.67 77
1246.75 78
1246.83 79
1246.91 79
1247.00 79
1247.08 79
1247.16 79
1247.24 78
1247.32 78
1247.40 77
1247.48 77
1247.56 76
1247.64 75
1247.72 73
1247.81 72
1247.89 71
1247.97 70
1248.05 69
1248.13 69
1248.21 69
1248.29 69
1248.37 68
1248.45 68
1248.53 68
1248.61 68
1248.70 68
1248.78 68
1248.86 69
1248.94 69
1249.02 70
1249.10 71
1249.18 73
1249.26 76
1249.34 79
1249.43 82
1249.51 86
1249.59 88
1249.67 90
1249.75 91
1249.83 90
1249.91 89
1249.99 89
1250.07 89
1250.15 89
1250.24 91
1250.32 94
1250.40 97
1250.48 100
1250.56 103
1250.64 106
1250.72 108
1250.80 110
1250.88 110
1250.97 110
1251.05 110
1251.13 109
1251.21 109
1251.29 109
1251.37 109
1251.45 109
1251.53 109
1251.61 109
1251.70 109
1251.78 110
1251.86 111
1251.94 112
1252.02 114
1252.10 116
1252.18 117
1252.26 117
1252.34 115
1252.43 112
1252.51 109
1252.59 105
1252.67 102
1252.75 100
1252.83 100
1252.91 101
1252.99 103
1253.07 106
1253.16 108
1253.24 110
1253.32 109
1253.40 107
1253.48 105
1253.56 101
1253.64 98
1253.72 96
1253.80 95
1253.89 95
1253.97 96
1254.05 98
1254.13 99
1254.21 100
1254.29 101
1254.37 100
1254.45 99
1254.54 98
1254.62 96
1254.70 94
1254.78 92
1254.86 90
1254.94 89
1255.02 88
1255.10 86
1255.18 85
1255.27 84
1255.35 83
1255.43 82
1255.51 82
1255.59 83
1255.67 85
1255.75 88
1255.83 92
1255.92 96
1256.00 100
1256.08 104
1256.16 108
1256.24 111
1256.32 112
1256.40 113
1256.48 111
1256.57 109
1256.65 106
1256.73 102
1256.81 98
1256.89 95
1256.97 91
1257.05 89
1257.13 86
1257.22 85
1257.30 83
1257.38 83
1257.46 83
1257.54 83
1257.62 84
1257.70 85
1257.79 87
1257.87 89
1257.95 91
1258.03 92
1258.11 92
1258.19 92
1258.27 92
1258.35 91
1258.44 91
1258.52 91
1258.60 91
1258.68 92
1258.76 92
1258.84 92
1258.92 93
1259.01 93
1259.09 94
1259.17 96
1259.25 98
1259.33 100
1259.41 102
1259.49 103
1259.57 104
1259.66 104
1259.74 103
1259.82 101
1259.90 100
1259.98 98
1260.06 95
1260.14 93
1260.23 90
1260.31 87
1260.39 85
1260.47 83
1260.55 82
1260.63 82
1260.71 82
1260.80 83
1260.88 85
1260.96 86
1261.04 87
1261.12 89
1261.20 90
1261.28 90
1261.37 89
1261.45 88
1261.53 87
1261.61 85
1261.69 84
1261.77 84
1261.85 85
1261.94 88
1262.02 91
1262.10 95
1262.18 97
1262.26 99
1262.34 100
1262.42 99
1262.51 97
1262.59 95
1262.67 92
1262.75 90
1262.83 89
1262.91 89
1262.99 90
1263.08 92
1263.16 94
1263.24 97
1263.32 99
1263.40 100
1263.48 102
1263.56 103
1263.65 104
1263.73 105
1263.81 107
1263.89 108
1263.97 110
1264.05 111
1264.13 111
1264.22 110
1264.30 109
1264.38 106
1264.46 104
1264.54 101
1264.62 98
1264.71 95
1264.79 93
1264.87 92
1264.95 91
1265.03 90
1265.11 90
1265.19 90
1265.28 89
1265.36 89
1265.44 88
1265.52 86
1265.60 83
1265.68 79
1265.77 76
1265.85 73
1265.93 71
1266.01 70
1266.09 72
1266.17 74
1266.25 78
1266.34 82
1266.42 87
1266.50 91
1266.58 95
1266.66 98
1266.74 101
1266.83 103
1266.91 104
1266.99 105
1267.07 105
1267.15 104
1267.23 103
1267.32 102
1267.40 101
1267.48 101
1267.56 102
1267.64 104
1267.72 106
1267.81 109
1267.89 111
1267.97 112
1268.05 111
1268.13 109
1268.21 106
1268.29 102
1268.38 97
1268.46 94
1268.54 91
1268.62 90
1268.70 90
1268.78 92
1268.87 94
1268.95 97
1269.03 100
1269.11 103
1269.19 104
1269.27 104
1269.36 104
1269.44 102
1269.52 100
1269.60 98
1269.68 96
1269.76 95
1269.85 95
1269.93 96
1270.01 98
1270.09 101
1270.17 105
1270.26 108
1270.34 111
1270.42 113
1270.50 114
1270.58 114
1270.66 113
1270.75 111
1270.83 108
1270.91 106
1270.99 104
1271.07 101
1271.15 99
1271.24 97
1271.32 96
1271.40 94
1271.48 93
1271.56 92
1271.64 92
1271.73 91
1271.81 91
1271.89 90
1271.97 90
1272.05 89
1272.13 88
1272.22 87
1272.30 86
1272.38 86
1272.46 86
1272.54 86
1272.63 86
1272.71 87
1272.79 89
1272.87 90
1272.95 92
1273.03 94
1273.12 96
1273.20 98
1273.28 100
1273.36 101
1273.44 102
1273.53 103
1273.61 104
1273.69 105
1273.77 106
1273.85 107
1273.93 108
1274.02 109
1274.10 110
1274.18 111
1274.26 112
1274.34 112
1274.43 111
1274.51 110
1274.59 109
1274.67 107
1274.75 106
1274.83 104
1274.92 103
1275.00 101
1275.08 99
1275.16 97
1275.24 95
1275.33 93
1275.41 91
1275.49 89
1275.57 87
1275.65 85
1275.74 85
1275.82 84
1275.90 85
1275.98 85
1276.06 86
1276.14 87
1276.23 87
1276.31 87
1276.39 86
1276.47 85
1276.55 84
1276.64 83
1276.72 82
1276.80 81
1276.88 80
1276.96 81
1277.05 81
1277.13 82
1277.21 83
1277.29 84
1277.37 84
1277.46 85
1277.54 84
1277.62 83
1277.70 81
1277.78 79
1277.86 77
1277.95 75
1278.03 73
1278.11 73
1278.19 73
1278.27 74
1278.36 75
1278.44 77
1278.52 79
1278.60 80
1278.68 82
1278.77 85
1278.85 88
1278.93 91
1279.01 94
1279.09 96
1279.18 96
1279.26 95
1279.34 92
1279.42 88
1279.50 84
1279.59 80
1279.67 78
1279.75 78
1279.83 79
1279.91 82
1280.00 86
1280.08 90
1280.16 94
1280.24 97
1280.32 98
1280.41 99
1280.49 99
1280.57 98
1280.65 98
1280.73 97
1280.82 98
1280.90 98
1280.98 99
1281.06 99
1281.14 101
1281.23 103
1281.31 105
1281.39 108
1281.47 111
1281.56 114
1281.64 117
1281.72 120
1281.80 122
1281.88 124
1281.97 125
1282.05 126
1282.13 126
1282.21 125
1282.29 123
1282.38 119
1282.46 115
1282.54 110
1282.62 105
1282.70 100
1282.79 97
1282.87 93
1282.95 90
1283.03 87
1283.11 85
1283.20 83
1283.28 82
1283.36 81
1283.44 82
1283.53 83
1283.61 86
1283.69 88
1283.77 91
1283.85 94
1283.94 97
1284.02 101
1284.10 105
1284.18 109
1284.26 114
1284.35 118
1284.43 122
1284.51 125
1284.59 127
1284.68 127
1284.76 126
1284.84 125
1284.92 123
1285.00 121
1285.09 119
1285.17 116
1285.25 114
1285.33 111
1285.42 109
1285.50 107
1285.58 106
1285.66 104
1285.74 104
1285.83 104
1285.91 104
1285.99 105
1286.07 106
1286.16 107
1286.24 106
1286.32 104
1286.40 101
1286.48 96
1286.57 92
1286.65 87
1286.73 85
1286.81 84
1286.90 85
1286.98 88
1287.06 93
1287.14 98
1287.22 103
1287.31 108
1287.39 111
1287.47 113
1287.55 114
1287.64 114
1287.72 113
1287.80 112
1287.88 110
1287.96 107
1288.05 104
1288.13 102
1288.21 99
1288.29 96
1288.38 94
1288.46 92
1288.54 91
1288.62 90
1288.70 90
1288.79 89
1288.87 88
1288.95 88
1289.03 87
1289.12 87
1289.20 88
1289.28 89
1289.36 91
1289.45 93
1289.53 95
1289.61 96
1289.69 97
1289.77 97
1289.86 98
1289.94 100
1290.02 102
1290.10 104
1290.19 106
1290.27 108
1290.35 109
1290.43 110
1290.52 109
1290.60 108
1290.68 106
1290.76 104
1290.85 101
1290.93 99
1291.01 96
1291.09 93
1291.17 91
1291.26 89
1291.34 89
1291.42 89
1291.50 89
1291.59 90
1291.67 91
1291.75 91
1291.83 90
1291.92 89
1292.00 88
1292.08 86
1292.16 85
1292.25 84
1292.33 83
1292.41 83
1292.49 83
1292.58 83
1292.66 82
1292.74 82
1292.82 83
1292.91 84
1292.99 85
1293.07 88
1293.15 92
1293.24 97
1293.32 102
1293.40 108
1293.48 114
1293.56 118
1293.65 122
1293.73 125
1293.81 126
1293.89 126
1293.98 125
1294.06 122
1294.14 118
1294.22 114
1294.31 111
1294.39 108
1294.47 106
1294.55 107
1294.64 109
1294.72 113
1294.80 119
1294.88 124
1294.97 129
1295.05 133
1295.13 135
1295.21 136
1295.30 137
1295.38 136
1295.46 135
1295.54 133
1295.63 131
1295.71 129
1295.79 128
1295.87 127
1295.96 128
1296.04 130
1296.12 133
1296.20 136
1296.29 139
1296.37 142
1296.45 143
1296.53 143
1296.62 142
1296.70 139
1296.78 136
1296.86 133
1296.95 131
1297.03 130
1297.11 130
1297.20 132
1297.28 133
1297.36 133
1297.44 133
1297.53 132
1297.61 130
1297.69 129
1297.77 127
1297.86 127
1297.94 128
1298.02 130
1298.10 134
1298.19 138
1298.27 143
1298.35 149
1298.43 154
1298.52 160
1298.60 165
1298.68 167
1298.76 168
1298.85 166
1298.93 162
1299.01 157
1299.09 152
1299.18 147
1299.26 145
1299.34 144
1299.43 145
1299.51 148
1299.59 152
1299.67 155
1299.76 159
1299.84 161
1299.92 164
1300.00 165
1300.09 166
1300.17 166
1300.25 165
1300.33 162
1300.42 158
1300.50 153
1300.58 148
1300.67 142
1300.75 138
1300.83 134
1300.91 132
1301.00 132
1301.08 133
1301.16 135
1301.24 137
1301.33 138
1301.41 138
1301.49 136
1301.57 133
1301.66 130
1301.74 127
1301.82 124
1301.91 123
1301.99 123
1302.07 123
1302.15 124
1302.24 124
1302.32 123
1302.40 122
1302.48 120
1302.57 119
1302.65 118
1302.73 118
1302.82 117
1302.90 117
1302.98 116
1303.06 114
1303.15 111
1303.23 108
1303.31 106
1303.40 105
1303.48 105
1303.56 106
1303.64 108
1303.73 111
1303.81 114
1303.89 116
1303.97 118
1304.06 119
1304.14 120
1304.22 120
1304.31 120
1304.39 119
1304.47 117
1304.55 115
1304.64 112
1304.72 108
1304.80 105
1304.89 102
1304.97 101
1305.05 100
1305.13 101
1305.22 102
1305.30 104
1305.38 106
1305.46 107
1305.55 107
1305.63 107
1305.71 107
1305.80 107
1305.88 109
1305.96 111
1306.04 115
1306.13 119
1306.21 122
1306.29 125
1306.38 126
1306.46 127
1306.54 126
1306.62 124
1306.71 122
1306.79 118
1306.87 114
1306.96 110
1307.04 106
1307.12 102
1307.20 98
1307.29 96
1307.37 94
1307.45 93
1307.54 93
1307.62 94
1307.70 94
1307.79 95
1307.87 95
1307.95 96
1308.03 98
1308.12 100
1308.20 103
1308.28 107
1308.37 111
1308.45 116
1308.53 121
1308.61 126
1308.70 130
1308.78 133
1308.86 135
1308.95 135
1309.03 133
1309.11 131
1309.19 127
1309.28 123
1309.36 120
1309.44 117
1309.53 116
1309.61 114
1309.69 113
1309.78 112
1309.86 111
1309.94 110
1310.02 110
1310.11 110
1310.19 110
1310.27 111
1310.36 112
1310.44 112
1310.52 112
1310.61 110
1310.69 108
1310.77 105
1310.85 103
1310.94 102
1311.02 103
1311.10 106
1311.19 112
1311.27 119
1311.35 128
1311.44 137
1311.52 146
1311.60 155
1311.68 162
1311.77 168
1311.85 171
1311.93 173
1312.02 172
1312.10 170
1312.18 168
1312.27 165
1312.35 162
1312.43 160
1312.51 159
1312.60 158
1312.68 156
1312.76 155
1312.85 155
1312.93 154
1313.01 155
1313.10 156
1313.18 158
1313.26 159
1313.35 160
1313.43 160
1313.51 159
1313.59 158
1313.68 157
1313.76 157
1313.84 156
1313.93 156
1314.01 156
1314.09 155
1314.18 154
1314.26 154
1314.34 153
1314.43 152
1314.51 151
1314.59 150
1314.68 149
1314.76 149
1314.84 148
1314.92 148
1315.01 147
1315.09 148
1315.17 148
1315.26 148
1315.34 147
1315.42 146
1315.51 145
1315.59 144
1315.67 143
1315.76 142
1315.84 142
1315.92 142
1316.01 143
1316.09 144
1316.17 144
1316.25 145
1316.34 145
1316.42 145
1316.50 144
1316.59 144
1316.67 144
1316.75 143
1316.84 143
1316.92 143
1317.00 144
1317.09 146
1317.17 148
1317.25 151
1317.34 153
1317.42 155
1317.50 156
1317.59 156
1317.67 155
1317.75 153
1317.84 152
1317.92 150
1318.00 148
1318.09 145
1318.17 141
1318.25 136
1318.33 131
1318.42 126
1318.50 121
1318.58 117
1318.67 115
1318.75 114
1318.83 113
1318.92 112
1319.00 112
1319.08 111
1319.17 110
1319.25 108
1319.33 108
1319.42 108
1319.50 109
1319.58 110
1319.67 112
1319.75 114
1319.83 116
1319.92 117
1320.00 117
1320.08 117
1320.17 117
1320.25 116
1320.33 116
1320.42 115
1320.50 115
1320.58 115
1320.67 116
1320.75 117
1320.83 120
1320.92 123
1321.00 127
1321.08 131
1321.17 135
1321.25 139
1321.33 143
1321.42 146
1321.50 148
1321.58 150
1321.67 152
1321.75 153
1321.83 152
1321.92 151
1322.00 150
1322.08 147
1322.17 144
1322.25 141
1322.33 139
1322.42 137
1322.50 136
1322.58 136
1322.67 135
1322.75 134
1322.83 133
1322.92 132
1323.00 131
1323.08 131
1323.17 131
1323.25 132
1323.33 134
1323.42 136
1323.50 138
1323.58 141
1323.67 143
1323.75 146
1323.83 148
1323.92 150
1324.00 151
1324.08 150
1324.17 148
1324.25 145
1324.33 140
1324.42 135
1324.50 130
1324.59 126
1324.67 124
1324.75 124
1324.84 126
1324.92 130
1325.00 134
1325.09 137
1325.17 140
1325.25 142
1325.34 143
1325.42 142
1325.50 140
1325.59 137
1325.67 135
1325.75 133
1325.84 130
1325.92 128
1326.00 125
1326.09 122
1326.17 118
1326.25 115
1326.34 113
1326.42 113
1326.50 115
1326.59 120
1326.67 128
1326.76 138
1326.84 149
1326.92 161
1327.01 171
1327.09 179
1327.17 185
1327.26 187
1327.34 186
1327.42 182
1327.51 177
1327.59 172
1327.67 167
1327.76 164
1327.84 162
1327.92 163
1328.01 165
1328.09 167
1328.18 169
1328.26 171
1328.34 170
1328.43 169
1328.51 167
1328.59 166
1328.68 165
1328.76 165
1328.84 166
1328.93 168
1329.01 169
1329.09 169
1329.18 168
1329.26 167
1329.34 165
1329.43 163
1329.51 162
1329.60 162
1329.68 162
1329.76 162
1329.85 163
1329.93 164
1330.01 166
1330.10 168
1330.18 171
1330.26 174
1330.35 176
1330.43 178
1330.52 179
1330.60 180
1330.68 179
1330.77 178
1330.85 176
1330.93 173
1331.02 170
1331.10 167
1331.18 163
1331.27 160
1331.35 157
1331.44 155
1331.52 152
1331.60 150
1331.69 148
1331.77 147
1331.85 147
1331.94 147
1332.02 149
1332.10 151
1332.19 154
1332.27 157
1332.36 159
1332.44 159
1332.52 158
1332.61 156
1332.69 153
1332.77 151
1332.86 150
1332.94 150
1333.03 152
1333.11 154
1333.19 155
1333.28 156
1333.36 156
1333.44 154
1333.53 152
1333.61 150
1333.69 149
1333.78 150
1333.86 152
1333.95 156
1334.03 160
1334.11 164
1334.20 167
1334.28 168
1334.36 167
1334.45 165
1334.53 162
1334.62 159
1334.70 155
1334.78 152
1334.87 149
1334.95 148
1335.03 148
1335.12 149
1335.20 151
1335.29 153
1335.37 156
1335.45 159
1335.54 161
1335.62 162
1335.70 164
1335.79 164
1335.87 165
1335.96 164
1336.04 164
1336.12 163
1336.21 162
1336.29 161
1336.38 160
1336.46 160
1336.54 159
1336.63 159
1336.71 159
1336.79 158
1336.88 157
1336.96 155
1337.05 153
1337.13 152
1337.21 151
1337.30 150
1337.38 149
1337.46 148
1337.55 147
1337.63 146
1337.72 145
1337.80 145
1337.88 146
1337.97 148
1338.05 151
1338.14 154
1338.22 157
1338.30 160
1338.39 161
1338.47 162
1338.55 161
1338.64 160
1338.72 159
1338.81 157
1338.89 156
1338.97 154
1339.06 152
1339.14 150
1339.23 148
1339.31 146
1339.39 143
1339.48 142
1339.56 141
1339.65 141
1339.73 142
1339.81 143
1339.90 145
1339.98 147
1340.07 150
1340.15 152
1340.23 156
1340.32 160
1340.40 165
1340.48 169
1340.57 173
1340.65 177
1340.74 180
1340.82 182
1340.90 183
1340.99 184
1341.07 185
1341.16 185
1341.24 184
1341.32 182
1341.41 179
1341.49 175
1341.58 169
1341.66 162
1341.74 156
1341.83 150
1341.91 146
1342.00 143
1342.08 143
1342.16 145
1342.25 149
1342.33 154
1342.42 160
1342.50 166
1342.58 171
1342.67 176
1342.75 181
1342.84 185
1342.92 189
1343.00 193
1343.09 196
1343.17 199
1343.26 199
1343.34 198
1343.42 195
1343.51 191
1343.59 185
1343.68 179
1343.76 173
1343.84 168
1343.93 163
1344.01 160
1344.10 159
1344.18 160
1344.26 163
1344.35 168
1344.43 174
1344.52 181
1344.60 186
1344.68 191
1344.77 194
1344.85 194
1344.94 193
1345.02 190
1345.10 187
1345.19 183
1345.27 181
1345.36 179
1345.44 178
1345.53 177
1345.61 177
1345.69 176
1345.78 175
1345.86 173
1345.95 171
1346.03 169
1346.11 166
1346.20 165
1346.28 163
1346.37 162
1346.45 162
1346.53 163
1346.62 164
1346.70 166
1346.79 168
1346.87 169
1346.96 169
1347.04 166
1347.12 162
1347.21 156
1347.29 148
1347.38 140
1347.46 132
1347.54 126
1347.63 121
1347.71 119
1347.80 118
1347.88 118
1347.97 120
1348.05 121
1348.13 122
1348.22 122
1348.30 122
1348.39 121
1348.47 120
1348.55 119
1348.64 118
1348.72 119
1348.81 121
1348.89 124
1348.98 129
1349.06 134
1349.14 140
1349.23 145
1349.31 150
1349.40 154
1349.48 157
1349.56 159
1349.65 160
1349.73 159
1349.82 158
1349.90 157
1349.99 156
1350.07 155
1350.15 155
1350.24 154
1350.32 153
1350.41 151
1350.49 148
1350.58 144
1350.66 141
1350.74 138
1350.83 138
1350.91 139
1351.00 143
1351.08 148
1351.17 153
1351.25 157
1351.33 160
1351.42 160
1351.50 159
1351.59 157
1351.67 155
1351.76 154
1351.84 155
1351.92 156
1352.01 158
1352.09 161
1352.18 163
1352.26 164
1352.35 164
1352.43 164
1352.51 162
1352.60 161
1352.68 160
1352.77 159
1352.85 160
1352.94 161
1353.02 162
1353.10 162
1353.19 161
1353.27 159
1353.36 155
1353.44 151
1353.53 148
1353.61 146
1353.69 145
1353.78 146
1353.86 147
1353.95 148
1354.03 149
1354.12 150
1354.20 151
1354.28 151
1354.37 152
1354.45 152
1354.54 151
1354.62 149
1354.71 146
1354.79 142
1354.88 138
1354.96 134
1355.04 132
1355.13 130
1355.21 131
1355.30 132
1355.38 135
1355.47 139
1355.55 144
1355.64 149
1355.72 154
1355.80 159
1355.89 164
1355.97 168
1356.06 172
1356.14 175
1356.23 178
1356.31 180
1356.39 182
1356.48 183
1356.56 184
1356.65 186
1356.73 187
1356.82 188
1356.90 189
1356.99 191
1357.07 192
1357.15 193
1357.24 192
1357.32 191
1357.41 188
1357.49 186
1357.58 185
1357.66 186
1357.75 188
1357.83 193
1357.92 198
1358.00 204
1358.08 209
1358.17 213
1358.25 215
1358.34 216
1358.42 217
1358.51 217
1358.59 217
1358.68 217
1358.76 215
1358.84 214
1358.93 212
1359.01 212
1359.10 212
1359.18 214
1359.27 217
1359.35 220
1359.44 223
1359.52 225
1359.61 225
1359.69 224
1359.77 222
1359.86 219
1359.94 216
1360.03 213
1360.11 210
1360.20 207
1360.28 203
1360.37 199
1360.45 196
1360.54 193
1360.62 192
1360.70 193
1360.79 195
1360.87 197
1360.96 199
1361.04 200
1361.13 200
1361.21 199
1361.30 198
1361.38 198
1361.47 198
1361.55 198
1361.63 199
1361.72 199
1361.80 199
1361.89 199
1361.97 198
1362.06 197
1362.14 197
1362.23 197
1362.31 197
1362.40 198
1362.48 200
1362.57 202
1362.65 203
1362.73 203
1362.82 203
1362.90 202
1362.99 201
1363.07 200
1363.16 198
1363.24 198
1363.33 198
1363.41 198
1363.50 199
1363.58 198
1363.67 197
1363.75 195
1363.83 192
1363.92 189
1364.00 185
1364.09 182
1364.17 180
1364.26 179
1364.34 177
1364.43 177
1364.51 176
1364.60 174
1364.68 172
1364.77 171
1364.85 169
1364.94 169
1365.02 170
1365.11 171
1365.19 173
1365.27 175
1365.36 175
1365.44 174
1365.53 170
1365.61 164
1365.70 158
1365.78 151
1365.87 146
1365.95 143
1366.04 143
1366.12 145
1366.21 150
1366.29 157
1366.38 163
1366.46 170
1366.55 175
1366.63 178
1366.71 179
1366.80 178
1366.88 175
1366.97 172
1367.05 169
1367.14 166
1367.22 165
1367.31 164
1367.39 164
1367.48 163
1367.56 162
1367.65 159
1367.73 156
1367.82 153
1367.90 150
1367.99 149
1368.07 149
1368.16 149
1368.24 151
1368.33 153
1368.41 155
1368.50 157
1368.58 160
1368.66 163
1368.75 166
1368.83 170
1368.92 175
1369.00 179
1369.09 182
1369.17 184
1369.26 185
1369.34 185
1369.43 184
1369.51 182
1369.60 179
1369.68 176
1369.77 172
1369.85 168
1369.94 163
1370.02 157
1370.11 152
1370.19 147
1370.28 144
1370.36 141
1370.45 140
1370.53 140
1370.62 141
1370.70 142
1370.79 143
1370.87 143
1370.96 143
1371.04 141
1371.13 139
1371.21 137
1371.30 136
1371.38 136
1371.46 138
1371.55 141
1371.63 145
1371.72 148
1371.80 151
1371.89 153
1371.97 154
1372.06 154
1372.14 154
1372.23 155
1372.31 157
1372.40 159
1372.48 162
1372.57 165
1372.65 168
1372.74 170
1372.82 172
1372.91 174
1372.99 176
1373.08 177
1373.16 179
1373.25 180
1373.33 181
1373.42 180
1373.50 180
1373.59 178
1373.67 176
1373.76 174
1373.84 171
1373.93 168
1374.01 164
1374.10 160
1374.18 156
1374.27 153
1374.35 150
1374.44 148
1374.52 148
1374.61 148
1374.69 149
1374.78 150
1374.86 151
1374.95 152
1375.03 154
1375.12 155
1375.20 156
1375.29 158
1375.37 160
1375.46 161
1375.54 163
1375.63 165
1375.71 167
1375.80 169
1375.88 172
1375.97 176
1376.05 180
1376.14 184
1376.22 188
1376.31 191
1376.39 193
1376.48 194
1376.56 194
1376.65 194
1376.73 194
1376.82 195
1376.90 198
1376.99 202
1377.07 206
1377.16 211
1377.24 214
1377.33 217
1377.41 218
1377.50 217
1377.58 215
1377.67 211
1377.75 208
1377.84 205
1377.92 202
1378.01 200
1378.09 199
1378.18 199
1378.27 199
1378.35 198
1378.44 197
1378.52 195
1378.61 192
1378.69 189
1378.78 185
1378.86 182
1378.95 179
1379.03 177
1379.12 174
1379.20 172
1379.29 171
1379.37 170
1379.46 169
1379.54 169
1379.63 169
1379.71 170
1379.80 171
1379.88 173
1379.97 176
1380.05 179
1380.14 182
1380.22 186
1380.31 189
1380.39 193
1380.48 195
1380.56 197
1380.65 198
1380.73 198
1380.82 197
1380.90 195
1380.99 191
1381.08 186
1381.16 181
1381.25 175
1381.33 170
1381.42 167
1381.50 165
1381.59 165
1381.67 166
1381.76 168
1381.84 169
1381.93 169
1382.01 168
1382.10 168
1382.18 168
1382.27 169
1382.35 172
1382.44 175
1382.52 179
1382.61 182
1382.69 184
1382.78 183
1382.86 181
1382.95 178
1383.04 175
1383.12 174
1383.21 174
1383.29 177
1383.38 180
1383.46 182
1383.55 184
1383.63 185
1383.72 186
1383.80 186
1383.89 187
1383.97 188
1384.06 190
1384.14 192
1384.23 194
1384.31 195
1384.40 194
1384.48 192
1384.57 189
1384.66 187
1384.74 184
1384.83 183
1384.91 181
1385.00 179
1385.08 176
1385.17 172
1385.25 168
1385.34 163
1385.42 159
1385.51 156
1385.59 153
1385.68 151
1385.76 149
1385.85 148
1385.94 147
1386.02 146
1386.11 147
1386.19 148
1386.28 151
1386.36 155
1386.45 159
1386.53 163
1386.62 166
1386.70 169
1386.79 171
1386.87 172
1386.96 173
1387.05 174
1387.13 175
1387.22 177
1387.30 178
1387.39 179
1387.47 178
1387.56 176
1387.64 172
1387.73 166
1387.81 160
1387.90 155
1387.98 151
1388.07 148
1388.16 147
1388.24 146
1388.33 147
1388.41 148
1388.50 150
1388.58 152
1388.67 154
1388.75 157
1388.84 159
1388.92 161
1389.01 162
1389.09 162
1389.18 161
1389.27 160
1389.35 160
1389.44 161
1389.52 163
1389.61 168
1389.69 174
1389.78 181
1389.86 188
1389.95 194
1390.03 199
1390.12 202
1390.21 203
1390.29 203
1390.38 201
1390.46 200
1390.55 198
1390.63 195
1390.72 193
1390.80 192
1390.89 191
1390.98 191
1391.06 191
1391.15 192
1391.23 192
1391.32 191
1391.40 189
1391.49 185
1391.57 180
1391.66 175
1391.74 169
1391.83 164
1391.92 161
1392.00 159
1392.09 159
1392.17 160
1392.26 162
1392.34 164
1392.43 167
1392.51 170
1392.60 174
1392.69 177
1392.77 180
1392.86 182
1392.94 183
1393.03 182
1393.11 179
1393.20 176
1393.28 172
1393.37 169
1393.46 167
1393.54 167
1393.63 169
1393.71 174
1393.80 180
1393.88 187
1393.97 195
1394.05 202
1394.14 206
1394.23 209
1394.31 209
1394.40 207
1394.48 205
1394.57 203
1394.65 201
1394.74 200
1394.83 200
1394.91 201
1395.00 203
1395.08 204
1395.17 205
1395.25 204
1395.34 203
1395.42 201
1395.51 197
1395.60 194
1395.68 191
1395.77 188
1395.85 185
1395.94 184
1396.02 183
1396.11 182
1396.20 183
1396.28 185
1396.37 188
1396.45 193
1396.54 199
1396.62 205
1396.71 211
1396.80 215
1396.88 218
1396.97 219
1397.05 218
1397.14 216
1397.22 214
1397.31 212
1397.40 210
1397.48 208
1397.57 206
1397.65 205
1397.74 204
1397.82 203
1397.91 203
1398.00 204
1398.08 206
1398.17 210
1398.25 216
1398.34 222
1398.42 229
1398.51 235
1398.60 238
1398.68 240
1398.77 238
1398.85 235
1398.94 230
1399.02 225
1399.11 220
1399.20 217
1399.28 217
1399.37 218
1399.45 222
1399.54 227
1399.62 232
1399.71 237
1399.80 241
1399.88 243
1399.97 243
1400.05 241
1400.14 237
1400.22 233
1400.31 230
1400.40 226
1400.48 223
1400.57 219
1400.65 215
1400.74 210
1400.83 205
1400.91 199
1401.00 194
1401.08 190
1401.17 188
1401.25 188
1401.34 188
1401.43 189
1401.51 189
1401.60 187
1401.68 185
1401.77 183
1401.85 180
1401.94 180
1402.03 181
1402.11 184
1402.20 189
1402.28 194
1402.37 199
1402.46 203
1402.54 206
1402.63 208
1402.71 210
1402.80 211
1402.89 212
1402.97 214
1403.06 216
1403.14 218
1403.23 222
1403.31 225
1403.40 228
1403.49 231
1403.57 232
1403.66 233
1403.74 231
1403.83 228
1403.92 225
1404.00 220
1404.09 217
1404.17 214
1404.26 213
1404.35 214
1404.43 216
1404.52 219
1404.60 222
1404.69 223
1404.77 223
1404.86 222
1404.95 220
1405.03 216
1405.12 212
1405.20 207
1405.29 203
1405.38 198
1405.46 194
1405.55 189
1405.63 185
1405.72 180
1405.81 176
1405.89 173
1405.98 171
1406.06 170
1406.15 170
1406.24 172
1406.32 176
1406.41 182
1406.49 189
1406.58 196
1406.67 203
1406.75 210
1406.84 215
1406.92 218
1407.01 219
1407.10 219
1407.18 218
1407.27 216
1407.35 215
1407.44 214
1407.53 215
1407.61 217
1407.70 220
1407.78 224
1407.87 227
1407.96 229
1408.04 231
1408.13 230
1408.21 228
1408.30 225
1408.39 222
1408.47 219
1408.56 218
1408.64 217
1408.73 217
1408.82 217
1408.90 217
1408.99 215
1409.07 212
1409.16 208
1409.25 203
1409.33 199
1409.42 194
1409.50 190
1409.59 186
1409.68 183
1409.76 181
1409.85 179
1409.93 178
1410.02 178
1410.11 179
1410.19 182
1410.28 185
1410.37 189
1410.45 193
1410.54 197
1410.62 200
1410.71 200
1410.80 199
1410.88 196
1410.97 191
1411.05 184
1411.14 177
1411.23 169
1411.31 161
1411.40 155
1411.48 151
1411.57 149
1411.66 150
1411.74 153
1411.83 157
1411.92 163
1412.00 168
1412.09 174
1412.17 179
1412.26 184
1412.35 188
1412.43 193
1412.52 199
1412.60 204
1412.69 209
1412.78 213
1412.86 215
1412.95 215
1413.04 213
1413.12 211
1413.21 209
1413.29 207
1413.38 206
1413.47 206
1413.55 206
1413.64 206
1413.72 207
1413.81 208
1413.90 210
1413.98 212
1414.07 216
1414.16 220
1414.24 224
1414.33 228
1414.41 232
1414.50 234
1414.59 235
1414.67 234
1414.76 232
1414.85 228
1414.93 224
1415.02 218
1415.10 213
1415.19 207
1415.28 202
1415.36 198
1415.45 196
1415.54 196
1415.62 198
1415.71 201
1415.79 205
1415.88 211
1415.97 216
1416.05 221
1416.14 226
1416.23 230
1416.31 234
1416.40 236
1416.48 238
1416.57 239
1416.66 240
1416.74 241
1416.83 241
1416.92 241
1417.00 240
1417.09 238
1417.17 235
1417.26 229
1417.35 223
1417.43 216
1417.52 210
1417.61 206
1417.69 203
1417.78 203
1417.87 205
1417.95 208
1418.04 212
1418.12 216
1418.21 218
1418.30 220
1418.38 220
1418.47 220
1418.56 220
1418.64 220
1418.73 220
1418.81 221
1418.90 222
1418.99 224
1419.07 226
1419.16 228
1419.25 230
1419.33 231
1419.42 232
1419.51 232
1419.59 229
1419.68 226
1419.77 221
1419.85 216
1419.94 211
1420.02 207
1420.11 205
1420.20 205
1420.28 208
1420.37 214
1420.46 221
1420.54 230
1420.63 240
1420.72 250
1420.80 261
1420.89 270
1420.97 279
1421.06 286
1421.15 292
1421.23 297
1421.32 301
1421.41 304
1421.49 306
1421.58 306
1421.67 306
1421.75 304
1421.84 301
1421.93 297
1422.01 293
1422.10 288
1422.18 283
1422.27 279
1422.36 276
1422.44 273
1422.53 271
1422.62 268
1422.70 266
1422.79 264
1422.88 262
1422.96 260
1423.05 260
1423.14 260
1423.22 261
1423.31 261
1423.40 261
1423.48 260
1423.57 258
1423.65 255
1423.74 252
1423.83 249
1423.91 248
1424.00 248
1424.09 248
1424.17 249
1424.26 248
1424.35 247
1424.43 245
1424.52 241
1424.61 237
1424.69 233
1424.78 229
1424.87 225
1424.95 220
1425.04 215
1425.13 210
1425.21 205
1425.30 200
1425.39 195
1425.47 191
1425.56 188
1425.64 187
1425.73 187
1425.82 188
1425.90 189
1425.99 190
1426.08 191
1426.16 191
1426.25 191
1426.34 189
1426.42 187
1426.51 185
1426.60 185
1426.68 185
1426.77 188
1426.86 192
1426.94 198
1427.03 206
1427.12 214
1427.20 222
1427.29 230
1427.38 236
1427.46 241
1427.55 246
1427.64 249
1427.72 252
1427.81 254
1427.90 256
1427.98 257
1428.07 257
1428.16 257
1428.24 257
1428.33 256
1428.42 256
1428.50 254
1428.59 252
1428.68 248
1428.76 242
1428.85 235
1428.94 226
1429.02 218
1429.11 211
1429.20 206
1429.28 203
1429.37 202
1429.46 203
1429.54 203
1429.63 204
1429.72 204
1429.80 205
1429.89 205
1429.98 206
1430.06 208
1430.15 210
1430.24 212
1430.32 214
1430.41 216
1430.50 216
1430.58 217
1430.67 217
1430.76 219
1430.84 222
1430.93 227
1431.02 233
1431.10 240
1431.19 246
1431.28 250
1431.36 252
1431.45 252
1431.54 251
1431.62 247
1431.71 242
1431.80 237
1431.88 233
1431.97 229
1432.06 225
1432.14 221
1432.23 217
1432.32 212
1432.40 207
1432.49 200
1432.58 193
1432.66 186
1432.75 180
1432.84 176
1432.93 176
1433.01 178
1433.10 183
1433.19 190
1433.27 197
1433.36 204
1433.45 209
1433.53 214
1433.62 217
1433.71 219
1433.79 220
1433.88 222
1433.97 223
1434.05 223
1434.14 222
1434.23 221
1434.31 220
1434.40 221
1434.49 222
1434.57 225
1434.66 227
1434.75 229
1434.83 230
1434.92 228
1435.01 224
1435.10 218
1435.18 213
1435.27 209
1435.36 207
1435.44 209
1435.53 213
1435.62 219
1435.70 226
1435.79 233
1435.88 239
1435.96 245
1436.05 250
1436.14 255
1436.22 260
1436.31 265
1436.40 269
1436.49 273
1436.57 277
1436.66 278
1436.75 278
1436.83 275
1436.92 271
1437.01 265
1437.09 259
1437.18 254
1437.27 251
1437.35 251
1437.44 253
1437.53 257
1437.61 264
1437.70 270
1437.79 277
1437.88 282
1437.96 287
1438.05 292
1438.14 295
1438.22 298
1438.31 300
1438.40 300
1438.48 300
1438.57 298
1438.66 296
1438.75 293
1438.83 290
1438.92 289
1439.01 288
1439.09 288
1439.18 289
1439.27 290
1439.35 291
1439.44 290
1439.53 289
1439.61 287
1439.70 284
1439.79 282
1439.88 279
1439.96 277
1440.05 275
1440.14 272
1440.22 269
1440.31 265
1440.40 260
1440.48 254
1440.57 247
1440.66 241
1440.75 235
1440.83 230
1440.92 226
1441.01 224
1441.09 223
1441.18 224
1441.27 226
1441.36 228
1441.44 231
1441.53 234
1441.62 238
1441.70 242
1441.79 246
1441.88 250
1441.96 254
1442.05 258
1442.14 261
1442.23 263
1442.31 263
1442.40 263
1442.49 263
1442.57 262
1442.66 260
1442.75 259
1442.83 258
1442.92 257
1443.01 258
1443.10 259
1443.18 260
1443.27 263
1443.36 265
1443.44 268
1443.53 272
1443.62 276
1443.71 280
1443.79 284
1443.88 287
1443.97 287
1444.05 286
1444.14 281
1444.23 274
1444.32 267
1444.40 259
1444.49 253
1444.58 250
1444.66 251
1444.75 254
1444.84 258
1444.93 264
1445.01 269
1445.10 272
1445.19 274
1445.27 274
1445.36 273
1445.45 271
1445.54 270
1445.62 270
1445.71 270
1445.80 271
1445.88 272
1445.97 272
1446.06 270
1446.15 266
1446.23 261
1446.32 254
1446.41 247
1446.49 241
1446.58 236
1446.67 235
1446.76 235
1446.84 238
1446.93 241
1447.02 244
1447.11 246
1447.19 247
1447.28 248
1447.37 248
1447.45 250
1447.54 252
1447.63 256
1447.72 259
1447.80 261
1447.89 260
1447.98 257
1448.06 252
1448.15 245
1448.24 238
1448.33 232
1448.41 229
1448.50 226
1448.59 225
1448.68 224
1448.76 222
1448.85 220
1448.94 217
1449.02 214
1449.11 212
1449.20 211
1449.29 212
1449.37 213
1449.46 216
1449.55 218
1449.64 220
1449.72 221
1449.81 222
1449.90 224
1449.98 227
1450.07 232
1450.16 239
1450.25 246
1450.33 253
1450.42 259
1450.51 263
1450.60 264
1450.68 264
1450.77 262
1450.86 258
1450.94 254
1451.03 250
1451.12 246
1451.21 242
1451.29 239
1451.38 238
1451.47 238
1451.56 240
1451.64 243
1451.73 245
1451.82 247
1451.91 247
1451.99 245
1452.08 242
1452.17 239
1452.25 235
1452.34 232
1452.43 229
1452.52 226
1452.60 224
1452.69 223
1452.78 222
1452.87 222
1452.95 223
1453.04 226
1453.13 230
1453.22 234
1453.30 238
1453.39 241
1453.48 243
1453.57 243
1453.65 243
1453.74 242
1453.83 242
1453.92 241
1454.00 240
1454.09 238
1454.18 237
1454.26 235
1454.35 234
1454.44 233
1454.53 233
1454.61 233
1454.70 233
1454.79 233
1454.88 231
1454.96 226
1455.05 221
1455.14 214
1455.23 206
1455.31 200
1455.40 195
1455.49 192
1455.58 190
1455.66 190
1455.75 192
1455.84 194
1455.93 197
1456.01 200
1456.10 202
1456.19 205
1456.28 206
1456.36 207
1456.45 207
1456.54 206
1456.63 204
1456.71 202
1456.80 201
1456.89 201
1456.98 201
1457.06 202
1457.15 205
1457.24 208
1457.33 213
1457.41 218
1457.50 223
1457.59 228
1457.68 233
1457.76 236
1457.85 238
1457.94 238
1458.03 237
1458.11 235
1458.20 232
1458.29 230
1458.38 228
1458.46 227
1458.55 226
1458.64 227
1458.73 228
1458.81 229
1458.90 230
1458.99 229
1459.08 228
1459.16 226
1459.25 223
1459.34 221
1459.43 219
1459.52 218
1459.60 218
1459.69 219
1459.78 220
1459.87 221
1459.95 223
1460.04 224
1460.13 227
1460.22 230
1460.30 236
1460.39 243
1460.48 252
1460.57 262
1460.65 270
1460.74 277
1460.83 281
1460.92 281
1461.00 278
1461.09 271
1461.18 262
1461.27 253
1461.35 246
1461.44 241
1461.53 241
1461.62 245
1461.71 251
1461.79 260
1461.88 268
1461.97 275
1462.06 278
1462.14 277
1462.23 272
1462.32 266
1462.41 258
1462.49 251
1462.58 246
1462.67 243
1462.76 243
1462.84 244
1462.93 246
1463.02 248
1463.11 249
1463.20 249
1463.28 248
1463.37 247
1463.46 244
1463.55 242
1463.63 239
1463.72 237
1463.81 236
1463.90 236
1463.99 237
1464.07 240
1464.16 243
1464.25 246
1464.34 249
1464.42 250
1464.51 249
1464.60 247
1464.69 244
1464.77 240
1464.86 235
1464.95 231
1465.04 226
1465.13 223
1465.21 219
1465.30 215
1465.39 212
1465.48 208
1465.56 205
1465.65 203
1465.74 202
1465.83 203
1465.92 206
1466.00 210
1466.09 217
1466.18 224
1466.27 230
1466.35 235
1466.44 238
1466.53 238
1466.62 236
1466.71 232
1466.79 228
1466.88 225
1466.97 222
1467.06 219
1467.14 218
1467.23 216
1467.32 213
1467.41 210
1467.50 207
1467.58 203
1467.67 201
1467.76 200
1467.85 201
1467.93 204
1468.02 209
1468.11 216
1468.20 223
1468.29 229
1468.37 234
1468.46 238
1468.55 241
1468.64 244
1468.73 247
1468.81 249
1468.90 251
1468.99 252
1469.08 252
1469.16 250
1469.25 247
1469.34 243
1469.43 239
1469.52 236
1469.60 234
1469.69 232
1469.78 230
1469.87 229
1469.96 227
1470.04 226
1470.13 225
1470.22 224
1470.31 225
1470.40 227
1470.48 231
1470.57 237
1470.66 243
1470.75 250
1470.83 256
1470.92 260
1471.01 261
1471.10 260
1471.19 257
1471.27 252
1471.36 247
1471.45 244
1471.54 244
1471.63 247
1471.71 252
1471.80 259
1471.89 265
1471.98 270
1472.07 273
1472.15 274
1472.24 272
1472.33 268
1472.42 264
1472.51 260
1472.59 257
1472.68 256
1472.77 256
1472.86 257
1472.95 258
1473.03 257
1473.12 254
1473.21 249
1473.30 241
1473.39 230
1473.47 219
1473.56 208
1473.65 197
1473.74 188
1473.83 181
1473.91 177
1474.00 176
1474.09 176
1474.18 179
1474.27 184
1474.35 190
1474.44 197
1474.53 206
1474.62 215
1474.71 225
1474.79 235
1474.88 243
1474.97 249
1475.06 254
1475.15 256
1475.23 257
1475.32 257
1475.41 258
1475.50 259
1475.59 261
1475.67 264
1475.76 267
1475.85 270
1475.94 273
1476.03 275
1476.11 276
1476.20 278
1476.29 280
1476.38 282
1476.47 285
1476.56 288
1476.64 291
1476.73 294
1476.82 296
1476.91 297
1477.00 295
1477.08 292
1477.17 287
1477.26 282
1477.35 276
1477.44 271
1477.52 268
1477.61 268
1477.70 270
1477.79 276
1477.88 283
1477.96 289
1478.05 295
1478.14 298
1478.23 297
1478.32 294
1478.41 289
1478.49 284
1478.58 280
1478.67 277
1478.76 276
1478.85 276
1478.93 275
1479.02 273
1479.11 270
1479.20 264
1479.29 258
1479.38 252
1479.46 247
1479.55 244
1479.64 242
1479.73 242
1479.82 242
1479.90 243
1479.99 245
1480.08 246
1480.17 248
1480.26 249
1480.35 251
1480.43 252
1480.52 255
1480.61 257
1480.70 261
1480.79 266
1480.87 273
1480.96 280
1481.05 287
1481.14 293
1481.23 297
1481.32 299
1481.40 298
1481.49 296
1481.58 291
1481.67 284
1481.76 277
1481.85 270
1481.93 265
1482.02 261
1482.11 259
1482.20 259
1482.29 260
1482.37 263
1482.46 266
1482.55 269
1482.64 271
1482.73 272
1482.82 272
1482.90 271
1482.99 269
1483.08 265
1483.17 260
1483.26 255
1483.35 251
1483.43 247
1483.52 244
1483.61 244
1483.70 245
1483.79 248
1483.88 253
1483.96 259
1484.05 266
1484.14 274
1484.23 281
1484.32 286
1484.41 289
1484.49 288
1484.58 284
1484.67 276
1484.76 266
1484.85 255
1484.94 244
1485.02 233
1485.11 224
1485.20 216
1485.29 209
1485.38 205
1485.47 201
1485.55 198
1485.64 196
1485.73 196
1485.82 197
1485.91 198
1486.00 201
1486.08 204
1486.17 208
1486.26 212
1486.35 214
1486.44 216
1486.53 218
1486.61 218
1486.70 219
1486.79 219
1486.88 218
1486.97 217
1487.06 216
1487.15 214
1487.23 212
1487.32 211
1487.41 211
1487.50 213
1487.59 217
1487.68 222
1487.76 228
1487.85 233
1487.94 238
1488.03 240
1488.12 240
1488.21 238
1488.29 233
1488.38 227
1488.47 220
1488.56 213
1488.65 206
1488.74 200
1488.83 194
1488.91 190
1489.00 186
1489.09 184
1489.18 183
1489.27 182
1489.36 182
1489.44 183
1489.53 184
1489.62 186
1489.71 188
1489.80 191
1489.89 194
1489.98 198
1490.06 201
1490.15 205
1490.24 209
1490.33 211
1490.42 212
1490.51 212
1490.59 210
1490.68 207
1490.77 203
1490.86 199
1490.95 194
1491.04 190
1491.13 187
1491.21 185
1491.30 184
1491.39 183
1491.48 183
1491.57 184
1491.66 185
1491.75 188
1491.83 192
1491.92 196
1492.01 201
1492.10 207
1492.19 213
1492.28 219
1492.37 224
1492.45 230
1492.54 236
1492.63 241
1492.72 246
1492.81 250
1492.90 252
1492.99 252
1493.07 250
1493.16 245
1493.25 239
1493.34 232
1493.43 226
1493.52 221
1493.61 218
1493.69 218
1493.78 220
1493.87 223
1493.96 227
1494.05 231
1494.14 235
1494.23 239
1494.31 242
1494.40 244
1494.49 245
1494.58 245
1494.67 245
1494.76 243
1494.85 240
1494.93 237
1495.02 232
1495.11 227
1495.20 221
1495.29 216
1495.38 210
1495.47 206
1495.56 203
1495.64 201
1495.73 201
1495.82 202
1495.91 205
1496.00 209
1496.09 214
1496.18 219
1496.26 224
1496.35 227
1496.44 229
1496.53 229
1496.62 227
1496.71 223
1496.80 219
1496.89 215
1496.97 211
1497.06 208
1497.15 206
1497.24 206
1497.33 205
1497.42 205
1497.51 203
1497.60 201
1497.68 198
1497.77 194
1497.86 191
1497.95 191
1498.04 193
1498.13 198
1498.22 205
1498.31 214
1498.39 223
1498.48 231
1498.57 236
1498.66 239
1498.75 239
1498.84 237
1498.93 234
1499.02 231
1499.10 228
1499.19 227
1499.28 228
1499.37 231
1499.46 234
1499.55 237
1499.64 240
1499.73 241
1499.81 240
1499.90 237
1499.99 232
1500.08 226
1500.17 221
1500.26 218
1500.35 216
1500.44 217
1500.52 219
1500.61 222
1500.70 226
1500.79 228
1500.88 230
1500.97 231
1501.06 234
1501.15 237
1501.23 242
1501.32 248
1501.41 256
1501.50 263
1501.59 270
1501.68 275
1501.77 278
1501.86 279
1501.95 278
1502.03 275
1502.12 272
1502.21 270
1502.30 268
1502.39 266
1502.48 265
1502.57 263
1502.66 260
1502.75 256
1502.83 250
1502.92 244
1503.01 237
1503.10 231
1503.19 227
1503.28 225
1503.37 225
1503.46 226
1503.55 229
1503.63 233
1503.72 237
1503.81 240
1503.90 243
1503.99 245
1504.08 246
1504.17 246
1504.26 245
1504.35 243
1504.43 240
1504.52 237
1504.61 235
1504.70 234
1504.79 234
1504.88 235
1504.97 237
1505.06 239
1505.15 240
1505.23 240
1505.32 238
1505.41 235
1505.50 231
1505.59 227
1505.68 223
1505.77 219
1505.86 216
1505.95 214
1506.04 212
1506.12 213
1506.21 215
1506.30 220
1506.39 226
1506.48 232
1506.57 239
1506.66 245
1506.75 251
1506.84 255
1506.93 259
1507.01 262
1507.10 267
1507.19 271
1507.28 276
1507.37 281
1507.46 285
1507.55 288
1507.64 287
1507.73 284
1507.82 278
1507.90 270
1507.99 262
1508.08 253
1508.17 246
1508.26 240
1508.35 235
1508.44 232
1508.53 231
1508.62 231
1508.71 232
1508.79 234
1508.88 236
1508.97 238
1509.06 240
1509.15 241
1509.24 241
1509.33 240
1509.42 239
1509.51 237
1509.60 237
1509.69 237
1509.77 238
1509.86 240
1509.95 243
1510.04 245
1510.13 248
1510.22 251
1510.31 254
1510.40 256
1510.49 259
1510.58 260
1510.67 260
1510.75 258
1510.84 254
1510.93 249
1511.02 243
1511.11 237
1511.20 232
1511.29 229
1511.38 229
1511.47 230
1511.56 232
1511.65 235
1511.73 239
1511.82 242
1511.91 244
1512.00 247
1512.09 248
1512.18 248
1512.27 247
1512.36 245
1512.45 241
1512.54 236
1512.63 231
1512.72 226
1512.80 223
1512.89 221
1512.98 220
1513.07 221
1513.16 223
1513.25 225
1513.34 227
1513.43 228
1513.52 227
1513.61 225
1513.70 222
1513.79 217
1513.87 212
1513.96 206
1514.05 201
1514.14 196
1514.23 193
1514.32 190
1514.41 190
1514.50 191
1514.59 193
1514.68 197
1514.77 202
1514.86 207
1514.94 212
1515.03 216
1515.12 219
1515.21 222
1515.30 223
1515.39 224
1515.48 224
1515.57 225
1515.66 226
1515.75 227
1515.84 227
1515.93 227
1516.02 225
1516.11 221
1516.19 216
1516.28 210
1516.37 203
1516.46 197
1516.55 193
1516.64 190
1516.73 190
1516.82 192
1516.91 195
1517.00 199
1517.09 202
1517.18 203
1517.27 204
1517.36 204
1517.44 203
1517.53 203
1517.62 203
1517.71 204
1517.80 204
1517.89 205
1517.98 205
1518.07 205
1518.16 206
1518.25 206
1518.34 206
1518.43 207
1518.52 208
1518.61 210
1518.69 212
1518.78 214
1518.87 215
1518.96 216
1519.05 216
1519.14 214
1519.23 213
1519.32 211
1519.41 210
1519.50 209
1519.59 209
1519.68 212
1519.77 216
1519.86 220
1519.95 225
1520.04 229
1520.12 230
1520.21 230
1520.30 228
1520.39 224
1520.48 220
1520.57 217
1520.66 216
1520.75 216
1520.84 218
1520.93 221
1521.02 224
1521.11 227
1521.20 230
1521.29 233
1521.38 236
1521.47 238
1521.56 240
1521.64 242
1521.73 244
1521.82 245
1521.91 247
1522.00 249
1522.09 251
1522.18 252
1522.27 253
1522.36 251
1522.45 248
1522.54 243
1522.63 238
1522.72 232
1522.81 227
1522.90 225
1522.99 224
1523.08 224
1523.17 225
1523.25 225
1523.34 223
1523.43 219
1523.52 214
1523.61 209
1523.70 204
1523.79 200
1523.88 198
1523.97 197
1524.06 196
1524.15 196
1524.24 195
1524.33 193
1524.42 190
1524.51 188
1524.60 185
1524.69 182
1524.78 180
1524.87 179
1524.96 180
1525.04 182
1525.13 185
1525.22 190
1525.31 197
1525.40 204
1525.49 211
1525.58 216
1525.67 221
1525.76 223
1525.85 223
1525.94 221
1526.03 217
1526.12 213
1526.21 209
1526.30 205
1526.39 202
1526.48 199
1526.57 198
1526.66 197
1526.75 197
1526.84 197
1526.93 199
1527.01 200
1527.10 202
1527.19 204
1527.28 204
1527.37 204
1527.46 203
1527.55 200
1527.64 197
1527.73 194
1527.82 191
1527.91 189
1528.00 188
1528.09 189
1528.18 190
1528.27 191
1528.36 193
1528.45 195
1528.54 196
1528.63 198
1528.72 200
1528.81 202
1528.90 204
1528.99 207
1529.08 208
1529.17 209
1529.26 208
1529.34 206
1529.43 202
1529.52 198
1529.61 193
1529.70 189
1529.79 186
1529.88 185
1529.97 187
1530.06 190
1530.15 194
1530.24 199
1530.33 202
1530.42 205
1530.51 206
1530.60 205
1530.69 204
1530.78 202
1530.87 199
1530.96 196
1531.05 193
1531.14 191
1531.23 189
1531.32 189
1531.41 190
1531.50 193
1531.59 198
1531.68 205
1531.77 212
1531.86 218
1531.95 223
1532.04 226
1532.13 227
1532.22 226
1532.30 225
1532.39 224
1532.48 223
1532.57 224
1532.66 226
1532.75 228
1532.84 229
1532.93 230
1533.02 230
1533.11 228
1533.20 226
1533.29 223
1533.38 221
1533.47 218
1533.56 216
1533.65 215
1533.74 213
1533.83 211
1533.92 209
1534.01 207
1534.10 207
1534.19 207
1534.28 209
1534.37 213
1534.46 216
1534.55 220
1534.64 223
1534.73 225
1534.82 226
1534.91 227
1535.00 227
1535.09 228
1535.18 229
1535.27 230
1535.36 232
1535.45 233
1535.54 234
1535.63 234
1535.72 233
1535.81 231
1535.90 229
1535.99 226
1536.08 222
1536.17 217
1536.26 213
1536.35 209
1536.44 205
1536.53 202
1536.62 202
1536.71 203
1536.80 206
1536.89 210
1536.97 215
1537.06 219
1537.15 223
1537.24 225
1537.33 227
1537.42 227
1537.51 226
1537.60 226
1537.69 228
1537.78 230
1537.87 235
1537.96 241
1538.05 248
1538.14 254
1538.23 260
1538.32 263
1538.41 264
1538.50 262
1538.59 258
1538.68 252
1538.77 246
1538.86 240
1538.95 235
1539.04 232
1539.13 229
1539.22 226
1539.31 223
1539.40 219
1539.49 214
1539.58 210
1539.67 208
1539.76 207
1539.85 210
1539.94 215
1540.03 223
1540.12 233
1540.21 242
1540.30 250
1540.39 257
1540.48 262
1540.57 265
1540.66 267
1540.75 268
1540.84 268
1540.93 269
1541.02 270
1541.11 271
1541.20 272
1541.29 273
1541.38 272
1541.47 270
1541.56 268
1541.65 264
1541.74 261
1541.83 257
1541.92 254
1542.01 251
1542.10 248
1542.19 245
1542.28 240
1542.37 233
1542.46 226
1542.55 217
1542.64 209
1542.73 203
1542.82 198
1542.91 196
1543.00 195
1543.09 197
1543.18 198
1543.27 199
1543.36 199
1543.45 198
1543.54 196
1543.63 194
1543.72 192
1543.81 192
1543.90 193
1543.99 196
1544.08 199
1544.17 203
1544.26 207
1544.35 209
1544.44 211
1544.53 211
1544.62 211
1544.71 211
1544.80 212
1544.89 214
1544.98 216
1545.07 219
1545.16 221
1545.25 222
1545.34 222
1545.43 221
1545.52 219
1545.62 218
1545.71 218
1545.80 219
1545.89 221
1545.98 223
1546.07 225
1546.16 224
1546.25 222
1546.34 218
1546.43 213
1546.52 208
1546.61 204
1546.70 201
1546.79 199
1546.88 198
1546.97 198
1547.06 199
1547.15 200
1547.24 202
1547.33 205
1547.42 209
1547.51 212
1547.60 215
1547.69 217
1547.78 217
1547.87 216
1547.96 213
1548.05 209
1548.14 204
1548.23 200
1548.32 197
1548.41 195
1548.50 196
1548.59 198
1548.68 203
1548.77 209
1548.86 216
1548.95 222
1549.04 227
1549.13 231
1549.22 232
1549.31 232
1549.40 231
1549.49 229
1549.58 227
1549.67 226
1549.76 225
1549.85 225
1549.94 225
1550.03 225
1550.12 225
1550.22 225
1550.31 225
1550.40 226
1550.49 226
1550.58 227
1550.67 229
1550.76 232
1550.85 236
1550.94 240
1551.03 245
1551.12 250
1551.21 254
1551.30 255
1551.39 255
1551.48 253
1551.57 249
1551.66 245
1551.75 240
1551.84 234
1551.93 229
1552.02 224
1552.11 219
1552.20 214
1552.29 210
1552.38 207
1552.47 205
1552.56 206
1552.65 209
1552.74 213
1552.83 218
1552.92 223
1553.01 226
1553.10 227
1553.20 225
1553.29 221
1553.38 215
1553.47 208
1553.56 201
1553.65 196
1553.74 192
1553.83 191
1553.92 193
1554.01 196
1554.10 202
1554.19 208
1554.28 214
1554.37 220
1554.46 223
1554.55 226
1554.64 227
1554.73 226
1554.82 225
1554.91 222
1555.00 218
1555.09 215
1555.18 212
1555.27 209
1555.36 208
1555.45 209
1555.55 211
1555.64 214
1555.73 218
1555.82 220
1555.91 222
1556.00 222
1556.09 221
1556.18 219
1556.27 218
1556.36 217
1556.45 218
1556.54 221
1556.63 225
1556.72 229
1556.81 233
1556.90 235
1556.99 236
1557.08 234
1557.17 229
1557.26 223
1557.35 216
1557.44 209
1557.53 202
1557.63 198
1557.72 195
1557.81 194
1557.90 195
1557.99 196
1558.08 198
1558.17 199
1558.26 199
1558.35 199
1558.44 197
1558.53 195
1558.62 193
1558.71 190
1558.80 188
1558.89 187
1558.98 186
1559.07 186
1559.16 187
1559.25 190
1559.34 194
1559.44 198
1559.53 204
1559.62 210
1559.71 217
1559.80 225
1559.89 231
1559.98 236
1560.07 240
1560.16 242
1560.25 241
1560.34 239
1560.43 236
1560.52 232
1560.61 228
1560.70 225
1560.79 221
1560.88 218
1560.97 216
1561.07 214
1561.16 212
1561.25 213
1561.34 214
1561.43 217
1561.52 220
1561.61 223
1561.70 223
1561.79 223
1561.88 220
1561.97 216
1562.06 212
1562.15 210
1562.24 210
1562.33 213
1562.42 219
1562.52 225
1562.61 231
1562.70 237
1562.79 240
1562.88 240
1562.97 239
1563.06 236
1563.15 232
1563.24 229
1563.33 226
1563.42 224
1563.51 223
1563.60 223
1563.69 224
1563.78 226
1563.87 230
1563.97 234
1564.06 239
1564.15 245
1564.24 251
1564.33 257
1564.42 262
1564.51 266
1564.60 269
1564.69 270
1564.78 270
1564.87 269
1564.96 267
1565.05 264
1565.14 260
1565.23 255
1565.33 251
1565.42 247
1565.51 244
1565.60 242
1565.69 240
1565.78 239
1565.87 238
1565.96 236
1566.05 233
1566.14 229
1566.23 225
1566.32 220
1566.41 216
1566.50 211
1566.60 207
1566.69 204
1566.78 200
1566.87 197
1566.96 193
1567.05 191
1567.14 188
1567.23 185
1567.32 183
1567.41 181
1567.50 180
1567.59 180
1567.68 183
1567.78 187
1567.87 195
1567.96 205
1568.05 217
1568.14 230
1568.23 242
1568.32 253
1568.41 261
1568.50 267
1568.59 272
1568.68 274
1568.77 275
1568.86 275
1568.96 275
1569.05 274
1569.14 273
1569.23 271
1569.32 269
1569.41 268
1569.50 267
1569.59 267
1569.68 267
1569.77 268
1569.86 269
1569.95 269
1570.05 269
1570.14 268
1570.23 266
1570.32 264
1570.41 261
1570.50 257
1570.59 253
1570.68 249
1570.77 244
1570.86 240
1570.95 236
1571.04 235
1571.14 235
1571.23 237
1571.32 239
1571.41 242
1571.50 243
1571.59 242
1571.68 239
1571.77 234
1571.86 230
1571.95 226
1572.04 225
1572.14 226
1572.23 228
1572.32 231
1572.41 234
1572.50 235
1572.59 234
1572.68 231
1572.77 228
1572.86 225
1572.95 223
1573.04 223
1573.14 224
1573.23 227
1573.32 230
1573.41 233
1573.50 236
1573.59 238
1573.68 240
1573.77 241
1573.86 241
1573.95 242
1574.04 242
1574.14 241
1574.23 240
1574.32 238
1574.41 235
1574.50 233
1574.59 231
1574.68 229
1574.77 227
1574.86 226
1574.95 225
1575.05 224
1575.14 223
1575.23 222
1575.32 220
1575.41 218
1575.50 217
1575.59 216
1575.68 216
1575.77 217
1575.86 218
1575.96 220
1576.05 220
1576.14 220
1576.23 219
1576.32 216
1576.41 213
1576.50 209
1576.59 206
1576.68 202
1576.77 199
1576.87 196
1576.96 194
1577.05 192
1577.14 190
1577.23 188
1577.32 185
1577.41 183
1577.50 181
1577.59 180
1577.69 182
1577.78 186
1577.87 192
1577.96 199
1578.05 206
1578.14 212
1578.23 216
1578.32 217
1578.41 215
1578.50 213
1578.60 211
1578.69 209
1578.78 209
1578.87 209
1578.96 211
1579.05 214
1579.14 216
1579.23 217
1579.32 219
1579.42 219
1579.51 220
1579.60 221
1579.69 221
1579.78 221
1579.87 220
1579.96 217
1580.05 213
1580.14 208
1580.24 203
1580.33 198
1580.42 195
1580.51 194
1580.60 195
1580.69 199
1580.78 204
1580.87 211
1580.97 218
1581.06 224
1581.15 229
1581.24 232
1581.33 235
1581.42 238
1581.51 242
1581.60 247
1581.69 253
1581.79 260
1581.88 267
1581.97 273
1582.06 276
1582.15 277
1582.24 275
1582.33 271
1582.42 265
1582.52 258
1582.61 251
1582.70 243
1582.79 237
1582.88 232
1582.97 228
1583.06 226
1583.15 225
1583.24 225
1583.34 226
1583.43 228
1583.52 230
1583.61 232
1583.70 234
1583.79 236
1583.88 238
1583.97 240
1584.07 242
1584.16 244
1584.25 247
1584.34 249
1584.43 251
1584.52 253
1584.61 255
1584.70 256
1584.80 257
1584.89 258
1584.98 260
1585.07 262
1585.16 264
1585.25 267
1585.34 269
1585.43 272
1585.53 275
1585.62 277
1585.71 278
1585.80 277
1585.89 275
1585.98 270
1586.07 263
1586.17 254
1586.26 245
1586.35 237
1586.44 231
1586.53 227
1586.62 226
1586.71 228
1586.80 230
1586.90 234
1586.99 238
1587.08 243
1587.17 246
1587.26 249
1587.35 252
1587.44 253
1587.53 253
1587.63 252
1587.72 251
1587.81 251
1587.90 251
1587.99 252
1588.08 254
1588.17 256
1588.27 257
1588.36 257
1588.45 256
1588.54 253
1588.63 249
1588.72 243
1588.81 236
1588.91 230
1589.00 223
1589.09 217
1589.18 212
1589.27 207
1589.36 204
1589.45 201
1589.55 199
1589.64 197
1589.73 197
1589.82 197
1589.91 199
1590.00 201
1590.09 205
1590.18 210
1590.28 214
1590.37 218
1590.46 221
1590.55 221
1590.64 220
1590.73 217
1590.82 213
1590.92 210
1591.01 209
1591.10 210
1591.19 213
1591.28 219
1591.37 226
1591.47 233
1591.56 240
1591.65 246
1591.74 250
1591.83 253
1591.92 255
1592.01 256
1592.11 258
1592.20 260
1592.29 262
1592.38 264
1592.47 264
1592.56 263
1592.65 261
1592.75 256
1592.84 251
1592.93 245
1593.02 239
1593.11 234
1593.20 230
1593.29 227
1593.39 225
1593.48 224
1593.57 226
1593.66 229
1593.75 233
1593.84 240
1593.94 247
1594.03 255
1594.12 261
1594.21 264
1594.30 265
1594.39 262
1594.48 257
1594.58 250
1594.67 244
1594.76 239
1594.85 237
1594.94 238
1595.03 243
1595.13 250
1595.22 257
1595.31 264
1595.40 268
1595.49 269
1595.58 269
1595.67 267
1595.77 264
1595.86 260
1595.95 257
1596.04 253
1596.13 251
1596.22 248
1596.32 246
1596.41 244
1596.50 244
1596.59 245
1596.68 248
1596.77 251
1596.87 255
1596.96 258
1597.05 262
1597.14 264
1597.23 267
1597.32 269
1597.42 271
1597.51 273
1597.60 275
1597.69 276
1597.78 277
1597.87 277
1597.97 276
1598.06 274
1598.15 272
1598.24 269
1598.33 266
1598.42 263
1598.51 261
1598.61 258
1598.70 256
1598.79 254
1598.88 251
1598.97 249
1599.06 245
1599.16 242
1599.25 239
1599.34 236
1599.43 234
1599.52 233
1599.62 233
1599.71 233
1599.80 235
1599.89 237
1599.98 238
1600.07 238
1600.17 237
1600.26 235
1600.35 232
1600.44 229
1600.53 228
1600.62 228
1600.72 229
1600.81 232
1600.90 234
1600.99 235
1601.08 234
1601.17 233
1601.27 229
1601.36 226
1601.45 224
1601.54 223
1601.63 224
1601.72 227
1601.82 232
1601.91 238
1602.00 245
1602.09 252
1602.18 258
1602.28 263
1602.37 265
1602.46 266
1602.55 264
1602.64 261
1602.73 257
1602.83 254
1602.92 251
1603.01 250
1603.10 249
1603.19 250
1603.28 250
1603.38 250
1603.47 248
1603.56 244
1603.65 240
1603.74 236
1603.84 233
1603.93 231
1604.02 230
1604.11 231
1604.20 232
1604.29 232
1604.39 232
1604.48 230
1604.57 228
1604.66 225
1604.75 224
1604.85 223
1604.94 224
1605.03 227
1605.12 231
1605.21 237
1605.30 243
1605.40 250
1605.49 256
1605.58 262
1605.67 266
1605.76 269
1605.86 269
1605.95 267
1606.04 264
1606.13 261
1606.22 258
1606.32 257
1606.41 256
1606.50 255
1606.59 254
1606.68 253
1606.77 251
1606.87 248
1606.96 245
1607.05 242
1607.14 240
1607.23 240
1607.33 240
1607.42 242
1607.51 243
1607.60 244
1607.69 243
1607.79 242
1607.88 239
1607.97 236
1608.06 232
1608.15 228
1608.25 226
1608.34 224
1608.43 224
1608.52 227
1608.61 231
1608.71 238
1608.80 245
1608.89 252
1608.98 259
1609.07 265
1609.16 269
1609.26 273
1609.35 276
1609.44 279
1609.53 281
1609.62 281
1609.72 279
1609.81 274
1609.90 267
1609.99 257
1610.08 247
1610.18 237
1610.27 230
1610.36 225
1610.45 223
1610.54 223
1610.64 226
1610.73 230
1610.82 235
1610.91 240
1611.00 246
1611.10 251
1611.19 256
1611.28 258
1611.37 259
1611.46 257
1611.56 255
1611.65 251
1611.74 247
1611.83 243
1611.93 241
1612.02 239
1612.11 238
1612.20 239
1612.29 241
1612.39 244
1612.48 248
1612.57 253
1612.66 257
1612.75 260
1612.85 262
1612.94 262
1613.03 261
1613.12 258
1613.21 255
1613.31 251
1613.40 245
1613.49 238
1613.58 231
1613.67 222
1613.77 215
1613.86 208
1613.95 204
1614.04 203
1614.13 203
1614.23 206
1614.32 209
1614.41 212
1614.50 215
1614.60 217
1614.69 219
1614.78 220
1614.87 222
1614.96 224
1615.06 227
1615.15 230
1615.24 234
1615.33 237
1615.42 239
1615.52 241
1615.61 240
1615.70 237
1615.79 232
1615.89 225
1615.98 216
1616.07 206
1616.16 196
1616.25 187
1616.35 181
1616.44 177
1616.53 177
1616.62 180
1616.71 187
1616.81 194
1616.90 201
1616.99 207
1617.08 211
1617.18 211
1617.27 210
1617.36 206
1617.45 202
1617.54 198
1617.64 194
1617.73 192
1617.82 192
1617.91 193
1618.01 197
1618.10 201
1618.19 206
1618.28 209
1618.37 212
1618.47 212
1618.56 210
1618.65 207
1618.74 204
1618.84 201
1618.93 199
1619.02 199
1619.11 201
1619.20 204
1619.30 207
1619.39 210
1619.48 212
1619.57 213
1619.67 213
1619.76 213
1619.85 214
1619.94 216
1620.03 220
1620.13 225
1620.22 233
1620.31 242
1620.40 252
1620.50 262
1620.59 271
1620.68 279
1620.77 286
1620.87 291
1620.96 293
1621.05 293
1621.14 290
1621.23 285
1621.33 277
1621.42 268
1621.51 258
1621.60 250
1621.70 244
1621.79 242
1621.88 243
1621.97 247
1622.07 254
1622.16 260
1622.25 265
1622.34 267
1622.43 267
1622.53 264
1622.62 260
1622.71 258
1622.80 257
1622.90 259
1622.99 263
1623.08 269
1623.17 275
1623.27 279
1623.36 282
1623.45 283
1623.54 282
1623.64 281
1623.73 281
1623.82 280
1623.91 280
1624.01 280
1624.10 280
1624.19 279
1624.28 277
1624.37 275
1624.47 272
1624.56 270
1624.65 269
1624.74 269
1624.84 269
1624.93 271
1625.02 273
1625.11 275
1625.21 275
1625.30 274
1625.39 271
1625.48 265
1625.58 259
1625.67 252
1625.76 246
1625.85 242
1625.95 240
1626.04 242
1626.13 245
1626.22 250
1626.32 255
1626.41 259
1626.50 262
1626.59 262
1626.69 261
1626.78 258
1626.87 255
1626.96 252
1627.06 250
1627.15 249
1627.24 249
1627.33 249
1627.43 249
1627.52 250
1627.61 249
1627.70 249
1627.80 248
1627.89 248
1627.98 249
1628.07 252
1628.17 257
1628.26 264
1628.35 270
1628.44 275
1628.54 279
1628.63 280
1628.72 279
1628.81 277
1628.91 273
1629.00 269
1629.09 264
1629.18 258
1629.28 251
1629.37 241
1629.46 229
1629.55 216
1629.65 202
1629.74 189
1629.83 179
1629.92 172
1630.02 169
1630.11 169
1630.20 171
1630.29 176
1630.39 180
1630.48 185
1630.57 188
1630.66 190
1630.76 192
1630.85 193
1630.94 195
1631.03 197
1631.13 201
1631.22 206
1631.31 211
1631.40 217
1631.50 223
1631.59 229
1631.68 233
1631.77 236
1631.87 238
1631.96 238
1632.05 237
1632.15 236
1632.24 235
1632.33 235
1632.42 235
1632.52 235
1632.61 237
1632.70 238
1632.79 239
1632.89 238
1632.98 237
1633.07 234
1633.16 231
1633.26 228
1633.35 225
1633.44 224
1633.53 225
1633.63 229
1633.72 233
1633.81 240
1633.91 246
1634.00 253
1634.09 259
1634.18 263
1634.28 265
1634.37 264
1634.46 262
1634.55 259
1634.65 256
1634.74 252
1634.83 249
1634.92 246
1635.02 243
1635.11 241
1635.20 239
1635.30 238
1635.39 238
1635.48 238
1635.57 238
1635.67 238
1635.76 236
1635.85 235
1635.94 233
1636.04 232
1636.13 233
1636.22 236
1636.32 240
1636.41 246
1636.50 253
1636.59 258
1636.69 263
1636.78 265
1636.87 265
1636.96 264
1637.06 261
1637.15 257
1637.24 253
1637.34 250
1637.43 249
1637.52 248
1637.61 250
1637.71 253
1637.80 257
1637.89 262
1637.99 268
1638.08 274
1638.17 279
1638.26 285
1638.36 288
1638.45 290
1638.54 290
1638.63 287
1638.73 283
1638.82 277
1638.91 271
1639.01 265
1639.10 260
1639.19 256
1639.28 253
1639.38 253
1639.47 253
1639.56 254
1639.66 255
1639.75 255
1639.84 255
1639.93 254
1640.03 253
1640.12 254
1640.21 256
1640.31 260
1640.40 266
1640.49 273
1640.58 281
1640.68 288
1640.77 292
1640.86 294
1640.96 292
1641.05 287
1641.14 279
1641.23 269
1641.33 258
1641.42 248
1641.51 240
1641.61 234
1641.70 232
1641.79 234
1641.88 237
1641.98 242
1642.07 248
1642.16 254
1642.26 258
1642.35 262
1642.44 264
1642.53 266
1642.63 266
1642.72 265
1642.81 263
1642.91 260
1643.00 258
1643.09 258
1643.19 259
1643.28 261
1643.37 264
1643.46 267
1643.56 269
1643.65 268
1643.74 265
1643.84 260
1643.93 253
1644.02 246
1644.11 239
1644.21 233
1644.30 229
1644.39 227
1644.49 226
1644.58 228
1644.67 231
1644.77 235
1644.86 241
1644.95 249
1645.04 257
1645.14 265
1645.23 272
1645.32 277
1645.42 280
1645.51 281
1645.60 279
1645.70 276
1645.79 272
1645.88 267
1645.97 263
1646.07 258
1646.16 255
1646.25 253
1646.35 252
1646.44 253
1646.53 255
1646.63 258
1646.72 260
1646.81 261
1646.90 261
1647.00 260
1647.09 257
1647.18 255
1647.28 254
1647.37 255
1647.46 258
1647.56 262
1647.65 267
1647.74 272
1647.84 275
1647.93 277
1648.02 277
1648.11 277
1648.21 276
1648.30 274
1648.39 273
1648.49 271
1648.58 268
1648.67 265
1648.77 261
1648.86 256
1648.95 250
1649.05 245
1649.14 240
1649.23 235
1649.32 231
1649.42 228
1649.51 225
1649.60 222
1649.70 220
1649.79 218
1649.88 217
1649.98 216
1650.07 216
1650.16 216
1650.26 216
1650.35 217
1650.44 217
1650.54 218
1650.63 219
1650.72 220
1650.81 222
1650.91 225
1651.00 228
1651.09 231
1651.19 235
1651.28 239
1651.37 242
1651.47 246
1651.56 250
1651.65 254
1651.75 258
1651.84 262
1651.93 265
1652.03 266
1652.12 265
1652.21 263
1652.31 258
1652.40 252
1652.49 247
1652.58 242
1652.68 240
1652.77 239
1652.86 239
1652.96 240
1653.05 240
1653.14 239
1653.24 236
1653.33 232
1653.42 227
1653.52 223
1653.61 220
1653.70 221
1653.80 224
1653.89 230
1653.98 238
1654.08 246
1654.17 254
1654.26 261
1654.36 266
1654.45 270
1654.54 272
1654.64 273
1654.73 273
1654.82 273
1654.92 273
1655.01 273
1655.10 274
1655.20 273
1655.29 273
1655.38 271
1655.48 269
1655.57 265
1655.66 261
1655.75 256
1655.85 253
1655.94 249
1656.03 247
1656.13 245
1656.22 244
1656.31 245
1656.41 247
1656.50 251
1656.59 257
1656.69 265
1656.78 275
1656.87 285
1656.97 295
1657.06 304
1657.15 309
1657.25 312
1657.34 311
1657.43 306
1657.53 300
1657.62 292
1657.71 283
1657.81 275
1657.90 267
1657.99 260
1658.09 255
1658.18 251
1658.27 250
1658.37 251
1658.46 254
1658.55 259
1658.65 264
1658.74 269
1658.83 272
1658.93 273
1659.02 271
1659.11 267
1659.21 262
1659.30 257
1659.40 251
1659.49 247
1659.58 244
1659.68 242
1659.77 242
1659.86 244
1659.96 247
1660.05 251
1660.14 256
1660.24 262
1660.33 268
1660.42 274
1660.52 279
1660.61 282
1660.70 285
1660.80 287
1660.89 288
1660.98 288
1661.08 287
1661.17 284
1661.26 280
1661.36 277
1661.45 274
1661.54 272
1661.64 272
1661.73 274
1661.82 277
1661.92 282
1662.01 286
1662.10 291
1662.20 294
1662.29 297
1662.38 299
1662.48 299
1662.57 299
1662.67 299
1662.76 299
1662.85 300
1662.95 301
1663.04 302
1663.13 303
1663.23 303
1663.32 303
1663.41 301
1663.51 298
1663.60 295
1663.69 293
1663.79 292
1663.88 291
1663.97 292
1664.07 294
1664.16 296
1664.25 297
1664.35 297
1664.44 295
1664.54 293
1664.63 290
1664.72 286
1664.82 282
1664.91 278
1665.00 274
1665.10 271
1665.19 268
1665.28 267
1665.38 266
1665.47 267
1665.56 269
1665.66 273
1665.75 277
1665.85 281
1665.94 286
1666.03 289
1666.13 293
1666.22 295
1666.31 296
1666.41 297
1666.50 296
1666.59 296
1666.69 295
1666.78 295
1666.87 295
1666.97 295
1667.06 296
1667.16 298
1667.25 301
1667.34 305
1667.44 311
1667.53 318
1667.62 326
1667.72 331
1667.81 335
1667.90 335
1668.00 332
1668.09 326
1668.19 318
1668.28 310
1668.37 303
1668.47 298
1668.56 295
1668.65 294
1668.75 294
1668.84 294
1668.93 294
1669.03 292
1669.12 290
1669.22 287
1669.31 285
1669.40 283
1669.50 281
1669.59 281
1669.68 280
1669.78 280
1669.87 279
1669.96 278
1670.06 276
1670.15 274
1670.25 271
1670.34 267
1670.43 261
1670.53 256
1670.62 251
1670.71 248
1670.81 248
1670.90 250
1671.00 254
1671.09 260
1671.18 265
1671.28 269
1671.37 270
1671.46 269
1671.56 266
1671.65 262
1671.75 259
1671.84 258
1671.93 257
1672.03 258
1672.12 259
1672.21 260
1672.31 261
1672.40 263
1672.50 265
1672.59 268
1672.68 272
1672.78 275
1672.87 278
1672.96 279
1673.06 280
1673.15 279
1673.25 277
1673.34 275
1673.43 274
1673.53 274
1673.62 275
1673.71 276
1673.81 278
1673.90 279
1674.00 280
1674.09 280
1674.18 278
1674.28 276
1674.37 274
1674.46 271
1674.56 269
1674.65 267
1674.75 265
1674.84 265
1674.93 266
1675.03 268
1675.12 271
1675.22 276
1675.31 281
1675.40 286
1675.50 289
1675.59 290
1675.68 289
1675.78 287
1675.87 282
1675.97 278
1676.06 274
1676.15 272
1676.25 272
1676.34 273
1676.44 274
1676.53 275
1676.62 273
1676.72 270
1676.81 264
1676.90 256
1677.00 248
1677.09 241
1677.19 235
1677.28 232
1677.37 231
1677.47 232
1677.56 235
1677.66 240
1677.75 247
1677.84 254
1677.94 262
1678.03 270
1678.13 276
1678.22 281
1678.31 285
1678.41 287
1678.50 288
1678.59 288
1678.69 287
1678.78 287
1678.88 287
1678.97 287
1679.06 287
1679.16 287
1679.25 288
1679.35 289
1679.44 291
1679.53 293
1679.63 295
1679.72 297
1679.82 297
1679.91 296
1680.00 294
1680.10 291
1680.19 287
1680.29 283
1680.38 280
1680.47 276
1680.57 272
1680.66 267
1680.76 262
1680.85 255
1680.94 249
1681.04 244
1681.13 241
1681.23 240
1681.32 243
1681.41 247
1681.51 254
1681.60 259
1681.70 263
1681.79 265
1681.88 265
1681.98 263
1682.07 261
1682.17 260
1682.26 261
1682.35 263
1682.45 266
1682.54 270
1682.64 273
1682.73 276
1682.82 279
1682.92 281
1683.01 284
1683.11 286
1683.20 289
1683.29 290
1683.39 290
1683.48 288
1683.58 285
1683.67 282
1683.76 280
1683.86 279
1683.95 280
1684.05 283
1684.14 287
1684.24 292
1684.33 296
1684.42 300
1684.52 303
1684.61 305
1684.71 309
1684.80 313
1684.89 317
1684.99 323
1685.08 330
1685.18 336
1685.27 342
1685.36 347
1685.46 349
1685.55 351
1685.65 351
1685.74 350
1685.84 348
1685.93 346
1686.02 345
1686.12 344
1686.21 344
1686.31 344
1686.40 343
1686.49 341
1686.59 338
1686.68 333
1686.78 327
1686.87 322
1686.96 319
1687.06 319
1687.15 322
1687.25 327
1687.34 334
1687.44 339
1687.53 343
1687.62 345
1687.72 344
1687.81 341
1687.91 338
1688.00 336
1688.09 336
1688.19 338
1688.28 341
1688.38 345
1688.47 347
1688.57 347
1688.66 345
1688.75 339
1688.85 331
1688.94 321
1689.04 312
1689.13 303
1689.23 297
1689.32 292
1689.41 288
1689.51 286
1689.60 284
1689.70 282
1689.79 279
1689.89 277
1689.98 274
1690.07 272
1690.17 270
1690.26 269
1690.36 270
1690.45 271
1690.54 273
1690.64 277
1690.73 282
1690.83 288
1690.92 295
1691.02 303
1691.11 310
1691.20 317
1691.30 322
1691.39 327
1691.49 331
1691.58 335
1691.68 339
1691.77 343
1691.86 348
1691.96 351
1692.05 353
1692.15 353
1692.24 350
1692.34 344
1692.43 336
1692.52 327
1692.62 318
1692.71 310
1692.81 302
1692.90 296
1693.00 291
1693.09 286
1693.19 282
1693.28 277
1693.37 274
1693.47 272
1693.56 272
1693.66 274
1693.75 278
1693.85 284
1693.94 289
1694.03 293
1694.13 295
1694.22 293
1694.32 288
1694.41 281
1694.51 272
1694.60 262
1694.69 253
1694.79 247
1694.88 243
1694.98 242
1695.07 243
1695.17 246
1695.26 249
1695.36 253
1695.45 256
1695.54 259
1695.64 262
1695.73 265
1695.83 267
1695.92 269
1696.02 271
1696.11 271
1696.21 271
1696.30 271
1696.39 272
1696.49 272
1696.58 274
1696.68 275
1696.77 276
1696.87 276
1696.96 275
1697.06 272
1697.15 267
1697.24 262
1697.34 256
1697.43 251
1697.53 247
1697.62 245
1697.72 246
1697.81 249
1697.91 254
1698.00 261
1698.09 269
1698.19 277
1698.28 284
1698.38 291
1698.47 297
1698.57 301
1698.66 305
1698.76 307
1698.85 308
1698.94 309
1699.04 308
1699.13 306
1699.23 304
1699.32 300
1699.42 297
1699.51 293
1699.61 289
1699.70 286
1699.79 285
1699.89 284
1699.98 285
1700.08 287
1700.17 289
1700.27 290
1700.36 290
1700.46 288
1700.55 284
1700.65 280
1700.74 276
1700.83 273
1700.93 272
1701.02 274
1701.12 279
1701.21 286
1701.31 295
1701.40 304
1701.50 313
1701.59 321
1701.69 330
1701.78 339
1701.87 349
1701.97 359
1702.06 368
1702.16 375
1702.25 381
1702.35 382
1702.44 379
1702.54 372
1702.63 361
1702.73 349
1702.82 336
1702.92 323
1703.01 310
1703.10 299
1703.20 290
1703.29 281
1703.39 273
1703.48 265
1703.58 258
1703.67 252
1703.77 246
1703.86 243
1703.96 242
1704.05 243
1704.15 247
1704.24 252
1704.33 259
1704.43 265
1704.52 270
1704.62 273
1704.71 274
1704.81 274
1704.90 273
1705.00 271
1705.09 270
1705.19 268
1705.28 265
1705.38 261
1705.47 257
1705.57 252
1705.66 247
1705.75 244
1705.85 242
1705.94 243
1706.04 245
1706.13 249
1706.23 253
1706.32 257
1706.42 260
1706.51 262
1706.61 263
1706.70 263
1706.80 264
1706.89 264
1706.99 265
1707.08 266
1707.18 267
1707.27 267
1707.36 267
1707.46 265
1707.55 263
1707.65 261
1707.74 259
1707.84 259
1707.93 261
1708.03 265
1708.12 270
1708.22 277
1708.31 282
1708.41 286
1708.50 287
1708.60 286
1708.69 282
1708.79 276
1708.88 269
1708.98 262
1709.07 256
1709.17 252
1709.26 248
1709.35 246
1709.45 245
1709.54 246
1709.64 249
1709.73 254
1709.83 260
1709.92 268
1710.02 277
1710.11 285
1710.21 293
1710.30 299
1710.40 303
1710.49 305
1710.59 306
1710.68 305
1710.78 303
1710.87 301
1710.97 299
1711.06 296
1711.16 294
1711.25 292
1711.35 290
1711.44 288
1711.54 286
1711.63 284
1711.73 282
1711.82 279
1711.91 275
1712.01 270
1712.10 265
1712.20 261
1712.29 257
1712.39 254
1712.48 251
1712.58 250
1712.67 249
1712.77 249
1712.86 248
1712.96 248
1713.05 248
1713.15 249
1713.24 250
1713.34 252
1713.43 254
1713.53 256
1713.62 259
1713.72 260
1713.81 261
1713.91 262
1714.00 261
1714.10 261
1714.19 261
1714.29 261
1714.38 264
1714.48 267
1714.57 271
1714.67 277
1714.76 283
1714.86 289
1714.95 296
1715.05 303
1715.14 310
1715.24 318
1715.33 325
1715.43 331
1715.52 335
1715.62 337
1715.71 337
1715.81 334
1715.90 328
1716.00 321
1716.09 314
1716.19 307
1716.28 301
1716.38 297
1716.47 295
1716.57 296
1716.66 298
1716.76 302
1716.85 306
1716.95 310
1717.04 313
1717.14 315
1717.23 316
1717.33 317
1717.42 318
1717.52 320
1717.61 322
1717.71 326
1717.80 329
1717.90 331
1717.99 331
1718.09 329
1718.18 324
1718.28 317
1718.37 308
1718.47 300
1718.56 292
1718.66 286
1718.75 281
1718.85 279
1718.94 279
1719.04 280
1719.13 280
1719.23 281
1719.32 280
1719.42 278
1719.51 274
1719.61 269
1719.70 265
1719.80 262
1719.89 260
1719.99 260
1720.08 260
1720.18 262
1720.27 265
1720.37 268
1720.46 271
1720.56 275
1720.65 281
1720.75 288
1720.84 297
1720.94 306
1721.03 315
1721.13 324
1721.22 330
1721.32 335
1721.41 338
1721.51 338
1721.60 337
1721.70 335
1721.79 331
1721.89 327
1721.98 321
1722.08 315
1722.17 309
1722.27 303
1722.36 299
1722.46 296
1722.56 295
1722.65 294
1722.75 294
1722.84 293
1722.94 291
1723.03 286
1723.13 281
1723.22 274
1723.32 268
1723.41 263
1723.51 259
1723.60 257
1723.70 256
1723.79 255
1723.89 253
1723.98 250
1724.08 246
1724.17 242
1724.27 240
1724.36 239
1724.46 242
1724.55 248
1724.65 257
1724.74 267
1724.84 279
1724.93 289
1725.03 298
1725.13 304
1725.22 307
1725.32 307
1725.41 305
1725.51 300
1725.60 295
1725.70 290
1725.79 286
1725.89 284
1725.98 283
1726.08 284
1726.17 285
1726.27 287
1726.36 288
1726.46 289
1726.55 288
1726.65 287
1726.74 285
1726.84 282
1726.93 278
1727.03 274
1727.13 271
1727.22 267
1727.32 264
1727.41 261
1727.51 259
1727.60 257
1727.70 255
1727.79 254
1727.89 252
1727.98 251
1728.08 250
1728.17 248
1728.27 247
1728.36 247
1728.46 247
1728.55 250
1728.65 255
1728.75 262
1728.84 272
1728.94 282
1729.03 293
1729.13 302
1729.22 308
1729.32 311
1729.41 310
1729.51 306
1729.60 300
1729.70 292
1729.79 285
1729.89 278
1729.98 272
1730.08 267
1730.18 263
1730.27 259
1730.37 255
1730.46 251
1730.56 247
1730.65 243
1730.75 240
1730.84 239
1730.94 239
1731.03 242
1731.13 246
1731.22 250
1731.32 253
1731.42 254
1731.51 253
1731.61 249
1731.70 243
1731.80 237
1731.89 232
1731.99 230
1732.08 233
1732.18 240
1732.27 252
1732.37 265
1732.46 279
1732.56 290
1732.66 297
1732.75 299
1732.85 297
1732.94 293
1733.04 287
1733.13 283
1733.23 281
1733.32 282
1733.42 284
1733.51 286
1733.61 288
1733.71 288
1733.80 286
1733.90 282
1733.99 277
1734.09 272
1734.18 269
1734.28 268
1734.37 270
1734.47 273
1734.56 279
1734.66 285
1734.76 291
1734.85 297
1734.95 301
1735.04 305
1735.14 306
1735.23 306
1735.33 304
1735.42 300
1735.52 295
1735.62 289
1735.71 282
1735.81 274
1735.90 266
1736.00 259
1736.09 254
1736.19 251
1736.28 251
1736.38 255
1736.47 262
1736.57 271
1736.67 281
1736.76 290
1736.86 298
1736.95 304
1737.05 306
1737.14 307
1737.24 305
1737.33 302
1737.43 299
1737.53 296
1737.62 294
1737.72 292
1737.81 292
1737.91 291
1738.00 290
1738.10 289
1738.19 288
1738.29 287
1738.39 285
1738.48 284
1738.58 283
1738.67 282
1738.77 282
1738.86 282
1738.96 281
1739.06 278
1739.15 274
1739.25 267
1739.34 258
1739.44 248
1739.53 238
1739.63 230
1739.72 224
1739.82 221
1739.92 220
1740.01 222
1740.11 224
1740.20 228
1740.30 231
1740.39 234
1740.49 237
1740.59 239
1740.68 241
1740.78 242
1740.87 243
1740.97 244
1741.06 245
1741.16 248
1741.25 252
1741.35 257
1741.45 262
1741.54 267
1741.64 269
1741.73 270
1741.83 268
1741.92 264
1742.02 259
1742.12 254
1742.21 250
1742.31 248
1742.40 248
1742.50 250
1742.59 254
1742.69 258
1742.79 263
1742.88 266
1742.98 269
1743.07 269
1743.17 269
1743.26 266
1743.36 262
1743.46 257
1743.55 254
1743.65 252
1743.74 253
1743.84 255
1743.93 260
1744.03 265
1744.13 270
1744.22 274
1744.32 277
1744.41 278
1744.51 279
1744.60 280
1744.70 282
1744.80 283
1744.89 284
1744.99 284
1745.08 283
1745.18 280
1745.28 277
1745.37 274
1745.47 273
1745.56 274
1745.66 277
1745.75 282
1745.85 289
1745.95 296
1746.04 303
1746.14 309
1746.23 315
1746.33 319
1746.42 322
1746.52 323
1746.62 323
1746.71 322
1746.81 318
1746.90 313
1747.00 307
1747.10 301
1747.19 295
1747.29 290
1747.38 286
1747.48 284
1747.57 282
1747.67 282
1747.77 282
1747.86 284
1747.96 285
1748.05 286
1748.15 286
1748.25 284
1748.34 282
1748.44 281
1748.53 281
1748.63 283
1748.72 288
1748.82 296
1748.92 303
1749.01 310
1749.11 315
1749.20 316
1749.30 316
1749.40 315
1749.49 315
1749.59 317
1749.68 321
1749.78 326
1749.88 332
1749.97 336
1750.07 337
1750.16 335
1750.26 329
1750.35 320
1750.45 310
1750.55 300
1750.64 290
1750.74 281
1750.83 273
1750.93 266
1751.03 259
1751.12 253
1751.22 246
1751.31 240
1751.41 235
1751.51 232
1751.60 230
1751.70 231
1751.79 232
1751.89 235
1751.99 238
1752.08 240
1752.18 241
1752.27 241
1752.37 240
1752.47 240
1752.56 240
1752.66 240
1752.75 241
1752.85 242
1752.95 242
1753.04 242
1753.14 242
1753.23 241
1753.33 239
1753.43 237
1753.52 235
1753.62 232
1753.71 230
1753.81 227
1753.91 224
1754.00 221
1754.10 218
1754.19 215
1754.29 212
1754.39 211
1754.48 209
1754.58 210
1754.67 211
1754.77 213
1754.87 216
1754.96 219
1755.06 223
1755.15 226
1755.25 229
1755.35 230
1755.44 231
1755.54 231
1755.63 231
1755.73 229
1755.83 228
1755.92 226
1756.02 225
1756.11 225
1756.21 225
1756.31 227
1756.40 230
1756.50 234
1756.59 239
1756.69 244
1756.79 248
1756.88 253
1756.98 257
1757.08 260
1757.17 262
1757.27 264
1757.36 266
1757.46 268
1757.56 270
1757.65 272
1757.75 273
1757.84 274
1757.94 275
1758.04 275
1758.13 275
1758.23 275
1758.32 275
1758.42 275
1758.52 276
1758.61 277
1758.71 277
1758.81 278
1758.90 277
1759.00 275
1759.09 272
1759.19 267
1759.29 262
1759.38 257
1759.48 254
1759.57 252
1759.67 252
1759.77 255
1759.86 259
1759.96 264
1760.06 270
1760.15 276
1760.25 281
1760.34 285
1760.44 288
1760.54 291
1760.63 293
1760.73 294
1760.83 294
1760.92 294
1761.02 294
1761.11 294
1761.21 294
1761.31 295
1761.40 295
1761.50 295
1761.59 294
1761.69 294
1761.79 294
1761.88 294
1761.98 294
1762.08 295
1762.17 295
1762.27 296
1762.36 296
1762.46 295
1762.56 294
1762.65 293
1762.75 293
1762.85 294
1762.94 295
1763.04 296
1763.13 297
1763.23 295
1763.33 289
1763.42 281
1763.52 271
1763.62 259
1763.71 247
1763.81 238
1763.90 230
1764.00 226
1764.10 226
1764.19 229
1764.29 234
1764.39 241
1764.48 250
1764.58 258
1764.68 266
1764.77 273
1764.87 278
1764.96 280
1765.06 279
1765.16 276
1765.25 270
1765.35 263
1765.45 254
1765.54 244
1765.64 236
1765.73 229
1765.83 224
1765.93 222
1766.02 222
1766.12 224
1766.22 227
1766.31 231
1766.41 236
1766.51 241
1766.60 246
1766.70 251
1766.79 255
1766.89 259
1766.99 261
1767.08 262
1767.18 263
1767.28 263
1767.37 263
1767.47 263
1767.57 263
1767.66 263
1767.76 262
1767.85 261
1767.95 260
1768.05 258
1768.14 256
1768.24 254
1768.34 253
1768.43 253
1768.53 253
1768.63 253
1768.72 254
1768.82 255
1768.92 256
1769.01 257
1769.11 258
1769.20 260
1769.30 260
1769.40 260
1769.49 260
1769.59 259
1769.69 257
1769.78 254
1769.88 251
1769.98 247
1770.07 242
1770.17 237
1770.27 230
1770.36 224
1770.46 219
1770.55 215
1770.65 212
1770.75 210
1770.84 210
1770.94 211
1771.04 211
1771.13 212
1771.23 214
1771.33 217
1771.42 222
1771.52 229
1771.62 239
1771.71 251
1771.81 264
1771.91 278
1772.00 290
1772.10 300
1772.20 306
1772.29 309
1772.39 308
1772.48 302
1772.58 294
1772.68 283
1772.77 271
1772.87 259
1772.97 247
1773.06 236
1773.16 227
1773.26 219
1773.35 212
1773.45 208
1773.55 205
1773.64 203
1773.74 203
1773.84 204
1773.93 207
1774.03 210
1774.13 213
1774.22 217
1774.32 220
1774.42 222
1774.51 223
1774.61 224
1774.71 225
1774.80 227
1774.90 228
1775.00 230
1775.09 231
1775.19 230
1775.28 228
1775.38 225
1775.48 220
1775.57 215
1775.67 210
1775.77 207
1775.86 205
1775.96 206
1776.06 209
1776.15 216
1776.25 224
1776.35 236
1776.44 249
1776.54 263
1776.64 277
1776.73 288
1776.83 295
1776.93 298
1777.02 296
1777.12 290
1777.22 282
1777.31 275
1777.41 269
1777.51 266
1777.60 266
1777.70 268
1777.80 270
1777.89 270
1777.99 269
1778.09 265
1778.18 261
1778.28 257
1778.38 255
1778.47 256
1778.57 259
1778.67 266
1778.76 274
1778.86 281
1778.96 288
1779.05 292
1779.15 295
1779.25 296
1779.34 296
1779.44 294
1779.54 293
1779.63 291
1779.73 289
1779.83 287
1779.92 284
1780.02 281
1780.12 278
1780.21 274
1780.31 269
1780.41 263
1780.50 257
1780.60 251
1780.70 247
1780.79 244
1780.89 243
1780.99 244
1781.09 246
1781.18 247
1781.28 247
1781.38 246
1781.47 244
1781.57 241
1781.67 238
1781.76 236
1781.86 235
1781.96 236
1782.05 238
1782.15 240
1782.25 243
1782.34 247
1782.44 251
1782.54 255
1782.63 259
1782.73 261
1782.83 260
1782.92 255
1783.02 247
1783.12 236
1783.21 224
1783.31 210
1783.41 198
1783.50 188
1783.60 181
1783.70 178
1783.80 179
1783.89 183
1783.99 190
1784.09 198
1784.18 207
1784.28 215
1784.38 224
1784.47 232
1784.57 238
1784.67 244
1784.76 249
1784.86 252
1784.96 254
1785.05 255
1785.15 254
1785.25 253
1785.34 251
1785.44 249
1785.54 248
1785.64 249
1785.73 252
1785.83 256
1785.93 262
1786.02 268
1786.12 273
1786.22 275
1786.31 274
1786.41 270
1786.51 262
1786.60 254
1786.70 245
1786.80 238
1786.90 235
1786.99 235
1787.09 239
1787.19 244
1787.28 249
1787.38 254
1787.48 258
1787.57 259
1787.67 260
1787.77 260
1787.86 259
1787.96 259
1788.06 258
1788.16 257
1788.25 256
1788.35 255
1788.45 255
1788.54 255
1788.64 255
1788.74 257
1788.83 260
1788.93 262
1789.03 264
1789.12 264
1789.22 262
1789.32 260
1789.42 257
1789.51 254
1789.61 252
1789.71 252
1789.80 254
1789.90 257
1790.00 262
1790.09 266
1790.19 270
1790.29 274
1790.39 276
1790.48 277
1790.58 277
1790.68 275
1790.77 271
1790.87 266
1790.97 260
1791.06 253
1791.16 248
1791.26 245
1791.36 243
1791.45 244
1791.55 246
1791.65 249
1791.74 252
1791.84 254
1791.94 253
1792.04 250
1792.13 246
1792.23 240
1792.33 234
1792.42 229
1792.52 226
1792.62 226
1792.71 229
1792.81 233
1792.91 238
1793.01 243
1793.10 245
1793.20 246
1793.30 244
1793.39 241
1793.49 237
1793.59 234
1793.69 232
1793.78 233
1793.88 235
1793.98 239
1794.07 245
1794.17 251
1794.27 255
1794.37 258
1794.46 258
1794.56 255
1794.66 250
1794.75 244
1794.85 239
1794.95 237
1795.04 238
1795.14 242
1795.24 249
1795.34 259
1795.43 268
1795.53 276
1795.63 282
1795.72 284
1795.82 284
1795.92 281
1796.02 279
1796.11 276
1796.21 274
1796.31 272
1796.41 271
1796.50 269
1796.60 268
1796.70 267
1796.79 266
1796.89 267
1796.99 269
1797.09 271
1797.18 274
1797.28 276
1797.38 278
1797.47 279
1797.57 279
1797.67 279
1797.77 279
1797.86 280
1797.96 281
1798.06 281
1798.15 280
1798.25 279
1798.35 276
1798.45 274
1798.54 272
1798.64 270
1798.74 269
1798.84 268
1798.93 266
1799.03 262
1799.13 256
1799.22 248
1799.32 238
1799.42 228
1799.52 219
1799.61 212
1799.71 207
1799.81 204
1799.90 204
1800.00 206
1800.10 210
1800.20 215
1800.29 220
1800.39 224
1800.49 228
1800.59 231
1800.68 233
1800.78 235
1800.88 236
1800.97 237
1801.07 237
1801.17 236
1801.27 233
1801.36 229
1801.46 224
1801.56 218
1801.66 213
1801.75 209
1801.85 207
1801.95 208
1802.05 212
1802.14 217
1802.24 224
1802.34 230
1802.43 234
1802.53 237
1802.63 238
1802.73 236
1802.82 234
1802.92 230
1803.02 227
1803.12 224
1803.21 223
1803.31 222
1803.41 222
1803.51 222
1803.60 224
1803.70 225
1803.80 228
1803.89 230
1803.99 233
1804.09 236
1804.19 239
1804.28 241
1804.38 243
1804.48 244
1804.58 245
1804.67 245
1804.77 246
1804.87 247
1804.97 249
1805.06 250
1805.16 252
1805.26 254
1805.36 257
1805.45 260
1805.55 264
1805.65 268
1805.75 272
1805.84 275
1805.94 277
1806.04 278
1806.13 277
1806.23 276
1806.33 273
1806.43 271
1806.52 270
1806.62 270
1806.72 271
1806.82 272
1806.91 274
1807.01 275
1807.11 276
1807.21 276
1807.30 274
1807.40 272
1807.50 269
1807.60 265
1807.69 261
1807.79 255
1807.89 249
1807.99 242
1808.08 234
1808.18 227
1808.28 222
1808.38 218
1808.47 217
1808.57 217
1808.67 219
1808.77 221
1808.86 222
1808.96 223
1809.06 223
1809.16 223
1809.25 224
1809.35 225
1809.45 226
1809.55 227
1809.64 227
1809.74 226
1809.84 225
1809.94 224
1810.03 222
1810.13 221
1810.23 221
1810.33 220
1810.42 220
1810.52 219
1810.62 218
1810.72 217
1810.81 216
1810.91 215
1811.01 215
1811.11 215
1811.20 216
1811.30 218
1811.40 220
1811.50 223
1811.60 226
1811.69 228
1811.79 230
1811.89 231
1811.99 231
1812.08 232
1812.18 234
1812.28 237
1812.38 241
1812.47 244
1812.57 248
1812.67 249
1812.77 249
1812.86 246
1812.96 240
1813.06 234
1813.16 228
1813.25 223
1813.35 219
1813.45 216
1813.55 215
1813.64 214
1813.74 214
1813.84 212
1813.94 210
1814.04 208
1814.13 204
1814.23 201
1814.33 198
1814.43 196
1814.52 193
1814.62 192
1814.72 191
1814.82 191
1814.91 192
1815.01 195
1815.11 200
1815.21 207
1815.31 215
1815.40 224
1815.50 232
1815.60 240
1815.70 246
1815.79 250
1815.89 252
1815.99 254
1816.09 254
1816.18 255
1816.28 257
1816.38 260
1816.48 263
1816.58 267
1816.67 271
1816.77 274
1816.87 276
1816.97 276
1817.06 276
1817.16 275
1817.26 274
1817.36 275
1817.45 277
1817.55 279
1817.65 282
1817.75 284
1817.85 285
1817.94 285
1818.04 285
1818.14 283
1818.24 281
1818.33 279
1818.43 277
1818.53 274
1818.63 270
1818.73 266
1818.82 262
1818.92 259
1819.02 256
1819.12 255
1819.21 255
1819.31 256
1819.41 257
1819.51 258
1819.61 258
1819.70 257
1819.80 257
1819.90 258
1820.00 259
1820.09 262
1820.19 264
1820.29 265
1820.39 265
1820.49 261
1820.58 255
1820.68 246
1820.78 237
1820.88 228
1820.97 220
1821.07 215
1821.17 212
1821.27 210
1821.37 210
1821.46 212
1821.56 214
1821.66 217
1821.76 222
1821.86 226
1821.95 232
1822.05 237
1822.15 242
1822.25 246
1822.34 249
1822.44 251
1822.54 253
1822.64 254
1822.74 255
1822.83 255
1822.93 254
1823.03 253
1823.13 251
1823.23 249
1823.32 247
1823.42 245
1823.52 243
1823.62 240
1823.72 238
1823.81 235
1823.91 233
1824.01 230
1824.11 227
1824.20 223
1824.30 220
1824.40 216
1824.50 212
1824.60 207
1824.69 203
1824.79 200
1824.89 197
1824.99 195
1825.09 194
1825.18 194
1825.28 196
1825.38 198
1825.48 201
1825.58 206
1825.67 213
1825.77 221
1825.87 232
1825.97 243
1826.07 255
1826.16 267
1826.26 278
1826.36 287
1826.46 294
1826.56 298
1826.65 301
1826.75 303
1826.85 303
1826.95 301
1827.05 299
1827.14 295
1827.24 290
1827.34 284
1827.44 279
1827.54 276
1827.63 273
1827.73 273
1827.83 273
1827.93 274
1828.03 276
1828.12 276
1828.22 275
1828.32 273
1828.42 270
1828.52 266
1828.61 261
1828.71 255
1828.81 248
1828.91 240
1829.01 231
1829.10 222
1829.20 213
1829.30 206
1829.40 201
1829.50 198
1829.59 197
1829.69 196
1829.79 195
1829.89 194
1829.99 193
1830.08 193
1830.18 194
1830.28 198
1830.38 203
1830.48 211
1830.57 220
1830.67 230
1830.77 239
1830.87 249
1830.97 257
1831.07 265
1831.16 270
1831.26 274
1831.36 276
1831.46 274
1831.56 271
1831.65 265
1831.75 257
1831.85 250
1831.95 244
1832.05 240
1832.14 238
1832.24 238
1832.34 240
1832.44 243
1832.54 247
1832.64 251
1832.73 256
1832.83 262
1832.93 268
1833.03 274
1833.13 279
1833.22 282
1833.32 283
1833.42 282
1833.52 279
1833.62 276
1833.72 274
1833.81 274
1833.91 276
1834.01 279
1834.11 283
1834.21 287
1834.30 289
1834.40 290
1834.50 289
1834.60 287
1834.70 285
1834.80 281
1834.89 279
1834.99 276
1835.09 274
1835.19 272
1835.29 272
1835.38 272
1835.48 274
1835.58 276
1835.68 279
1835.78 283
1835.88 287
1835.97 290
1836.07 293
1836.17 293
1836.27 291
1836.37 288
1836.47 282
1836.56 276
1836.66 268
1836.76 261
1836.86 255
1836.96 250
1837.05 246
1837.15 244
1837.25 243
1837.35 245
1837.45 247
1837.55 251
1837.64 256
1837.74 260
1837.84 264
1837.94 266
1838.04 265
1838.14 264
1838.23 260
1838.33 256
1838.43 252
1838.53 248
1838.63 245
1838.73 243
1838.82 242
1838.92 242
1839.02 243
1839.12 244
1839.22 245
1839.32 245
1839.41 244
1839.51 242
1839.61 238
1839.71 234
1839.81 228
1839.91 222
1840.00 216
1840.10 212
1840.20 208
1840.30 207
1840.40 208
1840.50 210
1840.59 214
1840.69 220
1840.79 227
1840.89 235
1840.99 245
1841.09 255
1841.18 266
1841.28 277
1841.38 287
1841.48 296
1841.58 303
1841.68 308
1841.77 312
1841.87 314
1841.97 314
1842.07 313
1842.17 311
1842.27 307
1842.36 302
1842.46 296
1842.56 289
1842.66 281
1842.76 272
1842.86 263
1842.95 254
1843.05 247
1843.15 240
1843.25 236
1843.35 233
1843.45 232
1843.55 233
1843.64 235
1843.74 237
1843.84 239
1843.94 242
1844.04 245
1844.14 247
1844.23 249
1844.33 251
1844.43 251
1844.53 250
1844.63 249
1844.73 247
1844.83 247
1844.92 249
1845.02 252
1845.12 256
1845.22 261
1845.32 267
1845.42 273
1845.51 277
1845.61 281
1845.71 284
1845.81 284
1845.91 283
1846.01 279
1846.11 273
1846.20 264
1846.30 253
1846.40 241
1846.50 229
1846.60 220
1846.70 215
1846.80 214
1846.89 218
1846.99 226
1847.09 238
1847.19 250
1847.29 261
1847.39 270
1847.49 276
1847.58 278
1847.68 278
1847.78 276
1847.88 275
1847.98 275
1848.08 277
1848.17 279
1848.27 282
1848.37 282
1848.47 281
1848.57 276
1848.67 269
1848.77 259
1848.86 249
1848.96 238
1849.06 228
1849.16 220
1849.26 215
1849.36 212
1849.46 212
1849.56 215
1849.65 221
1849.75 228
1849.85 235
1849.95 242
1850.05 248
1850.15 251
1850.25 252
1850.34 252
1850.44 251
1850.54 251
1850.64 252
1850.74 254
1850.84 258
1850.94 262
1851.03 266
1851.13 269
1851.23 271
1851.33 271
1851.43 271
1851.53 270
1851.63 271
1851.72 272
1851.82 274
1851.92 276
1852.02 278
1852.12 277
1852.22 274
1852.32 268
1852.42 260
1852.51 250
1852.61 239
1852.71 228
1852.81 219
1852.91 211
1853.01 205
1853.11 202
1853.20 201
1853.30 200
1853.40 200
1853.50 199
1853.60 198
1853.70 197
1853.80 196
1853.90 198
1853.99 202
1854.09 209
1854.19 218
1854.29 228
1854.39 238
1854.49 246
1854.59 251
1854.69 253
1854.78 252
1854.88 249
1854.98 245
1855.08 241
1855.18 237
1855.28 234
1855.38 232
1855.48 229
1855.57 226
1855.67 223
1855.77 220
1855.87 217
1855.97 216
1856.07 217
1856.17 220
1856.27 225
1856.36 233
1856.46 242
1856.56 252
1856.66 260
1856.76 267
1856.86 271
1856.96 273
1857.06 271
1857.15 268
1857.25 264
1857.35 261
1857.45 260
1857.55 260
1857.65 260
1857.75 260
1857.85 259
1857.95 256
1858.04 251
1858.14 245
1858.24 240
1858.34 235
1858.44 234
1858.54 235
1858.64 238
1858.74 243
1858.83 247
1858.93 251
1859.03 254
1859.13 255
1859.23 255
1859.33 254
1859.43 252
1859.53 249
1859.63 245
1859.72 239
1859.82 233
1859.92 227
1860.02 222
1860.12 219
1860.22 218
1860.32 219
1860.42 224
1860.52 230
1860.61 240
1860.71 251
1860.81 264
1860.91 277
1861.01 288
1861.11 297
1861.21 301
1861.31 302
1861.41 299
1861.50 292
1861.60 284
1861.70 276
1861.80 269
1861.90 263
1862.00 259
1862.10 256
1862.20 254
1862.30 253
1862.39 253
1862.49 253
1862.59 253
1862.69 252
1862.79 249
1862.89 245
1862.99 240
1863.09 233
1863.19 226
1863.29 220
1863.38 216
1863.48 214
1863.58 213
1863.68 212
1863.78 212
1863.88 211
1863.98 209
1864.08 206
1864.18 203
1864.27 201
1864.37 200
1864.47 201
1864.57 202
1864.67 206
1864.77 210
1864.87 214
1864.97 219
1865.07 224
1865.17 230
1865.26 236
1865.36 242
1865.46 248
1865.56 254
1865.66 258
1865.76 261
1865.86 263
1865.96 262
1866.06 260
1866.16 256
1866.26 252
1866.35 247
1866.45 243
1866.55 240
1866.65 239
1866.75 240
1866.85 242
1866.95 245
1867.05 249
1867.15 253
1867.25 256
1867.34 259
1867.44 261
1867.54 264
1867.64 267
1867.74 271
1867.84 276
1867.94 280
1868.04 284
1868.14 286
1868.24 286
1868.34 284
1868.43 280
1868.53 276
1868.63 271
1868.73 267
1868.83 265
1868.93 264
1869.03 264
1869.13 266
1869.23 269
1869.33 272
1869.43 276
1869.53 278
1869.62 279
1869.72 277
1869.82 274
1869.92 268
1870.02 260
1870.12 252
1870.22 243
1870.32 234
1870.42 225
1870.52 217
1870.62 209
1870.71 204
1870.81 201
1870.91 202
1871.01 208
1871.11 218
1871.21 233
1871.31 250
1871.41 267
1871.51 282
1871.61 293
1871.71 300
1871.81 304
1871.90 304
1872.00 303
1872.10 302
1872.20 300
1872.30 299
1872.40 296
1872.50 292
1872.60 287
1872.70 282
1872.80 277
1872.90 272
1873.00 269
1873.10 267
1873.19 266
1873.29 268
1873.39 271
1873.49 276
1873.59 281
1873.69 287
1873.79 291
1873.89 294
1873.99 293
1874.09 291
1874.19 285
1874.29 279
1874.39 273
1874.48 268
1874.58 264
1874.68 262
1874.78 261
1874.88 261
1874.98 261
1875.08 261
1875.18 261
1875.28 260
1875.38 260
1875.48 259
1875.58 260
1875.68 260
1875.78 262
1875.87 263
1875.97 265
1876.07 265
1876.17 264
1876.27 262
1876.37 259
1876.47 256
1876.57 253
1876.67 252
1876.77 252
1876.87 253
1876.97 256
1877.07 260
1877.17 263
1877.26 266
1877.36 266
1877.46 265
1877.56 263
1877.66 259
1877.76 255
1877.86 251
1877.96 248
1878.06 248
1878.16 251
1878.26 256
1878.36 264
1878.46 274
1878.56 283
1878.66 291
1878.76 296
1878.85 299
1878.95 299
1879.05 297
1879.15 294
1879.25 291
1879.35 288
1879.45 287
1879.55 286
1879.65 286
1879.75 284
1879.85 282
1879.95 279
1880.05 274
1880.15 268
1880.25 262
1880.35 257
1880.44 253
1880.54 251
1880.64 251
1880.74 253
1880.84 257
1880.94 263
1881.04 270
1881.14 277
1881.24 284
1881.34 289
1881.44 292
1881.54 292
1881.64 291
1881.74 288
1881.84 285
1881.94 282
1882.04 280
1882.14 280
1882.23 282
1882.33 284
1882.43 287
1882.53 290
1882.63 292
1882.73 293
1882.83 292
1882.93 290
1883.03 288
1883.13 287
1883.23 287
1883.33 290
1883.43 295
1883.53 301
1883.63 307
1883.73 311
1883.83 312
1883.93 310
1884.03 303
1884.13 294
1884.22 283
1884.32 271
1884.42 261
1884.52 252
1884.62 247
1884.72 244
1884.82 245
1884.92 247
1885.02 251
1885.12 255
1885.22 257
1885.32 257
1885.42 255
1885.52 253
1885.62 251
1885.72 250
1885.82 252
1885.92 256
1886.02 263
1886.12 271
1886.22 279
1886.32 285
1886.41 288
1886.51 290
1886.61 288
1886.71 285
1886.81 280
1886.91 275
1887.01 269
1887.11 264
1887.21 260
1887.31 259
1887.41 261
1887.51 264
1887.61 270
1887.71 276
1887.81 283
1887.91 290
1888.01 297
1888.11 303
1888.21 310
1888.31 315
1888.41 320
1888.51 323
1888.61 324
1888.71 323
1888.81 319
1888.90 313
1889.00 306
1889.10 299
1889.20 291
1889.30 283
1889.40 277
1889.50 271
1889.60 266
1889.70 262
1889.80 260
1889.90 259
1890.00 260
1890.10 260
1890.20 261
1890.30 262
1890.40 261
1890.50 259
1890.60 257
1890.70 253
1890.80 249
1890.90 247
1891.00 245
1891.10 246
1891.20 248
1891.30 252
1891.40 255
1891.50 257
1891.60 257
1891.70 254
1891.80 249
1891.90 243
1891.99 239
1892.09 238
1892.19 243
1892.29 253
1892.39 268
1892.49 286
1892.59 304
1892.69 319
1892.79 331
1892.89 336
1892.99 337
1893.09 335
1893.19 331
1893.29 326
1893.39 323
1893.49 321
1893.59 320
1893.69 319
1893.79 318
1893.89 316
1893.99 311
1894.09 304
1894.19 296
1894.29 286
1894.39 276
1894.49 268
1894.59 262
1894.69 259
1894.79 261
1894.89 268
1894.99 279
1895.09 294
1895.19 310
1895.29 326
1895.39 340
1895.49 349
1895.59 353
1895.69 352
1895.79 346
1895.89 337
1895.99 328
1896.09 318
1896.19 310
1896.29 304
1896.39 298
1896.48 294
1896.58 290
1896.68 286
1896.78 282
1896.88 279
1896.98 277
1897.08 275
1897.18 273
1897.28 271
1897.38 268
1897.48 263
1897.58 258
1897.68 252
1897.78 246
1897.88 241
1897.98 239
1898.08 239
1898.18 242
1898.28 247
1898.38 253
1898.48 259
1898.58 264
1898.68 266
1898.78 265
1898.88 261
1898.98 253
1899.08 245
1899.18 236
1899.28 229
1899.38 225
1899.48 226
1899.58 230
1899.68 237
1899.78 246
1899.88 255
1899.98 262
1900.08 268
1900.18 271
1900.28 272
1900.38 271
1900.48 270
1900.58 269
1900.68 268
1900.78 269
1900.88 270
1900.98 272
1901.08 276
1901.18 279
1901.28 283
1901.38 286
1901.48 288
1901.58 290
1901.68 290
1901.78 288
1901.88 286
1901.98 282
1902.08 278
1902.18 273
1902.28 268
1902.38 262
1902.48 257
1902.58 252
1902.68 249
1902.78 247
1902.88 246
1902.98 245
1903.08 245
1903.18 244
1903.28 242
1903.38 240
1903.48 237
1903.58 235
1903.68 233
1903.78 232
1903.88 233
1903.98 235
1904.08 238
1904.18 240
1904.28 242
1904.38 243
1904.48 242
1904.58 240
1904.68 237
1904.78 233
1904.88 229
1904.98 226
1905.08 224
1905.18 223
1905.28 225
1905.38 229
1905.48 234
1905.58 241
1905.68 249
1905.78 258
1905.88 266
1905.98 272
1906.08 276
1906.18 277
1906.28 276
1906.38 272
1906.48 267
1906.58 261
1906.68 257
1906.78 253
1906.88 252
1906.98 252
1907.08 254
1907.18 259
1907.28 265
1907.38 272
1907.48 280
1907.58 287
1907.68 293
1907.78 297
1907.88 298
1907.98 298
1908.08 296
1908.18 293
1908.28 289
1908.38 285
1908.48 281
1908.58 276
1908.68 270
1908.79 265
1908.89 259
1908.99 254
1909.09 249
1909.19 245
1909.29 242
1909.39 239
1909.49 237
1909.59 237
1909.69 238
1909.79 242
1909.89 248
1909.99 256
1910.09 264
1910.19 272
1910.29 278
1910.39 282
1910.49 285
1910.59 285
1910.69 284
1910.79 282
1910.89 278
1910.99 274
1911.09 270
1911.19 266
1911.29 263
1911.39 262
1911.49 262
1911.59 265
1911.69 267
1911.79 270
1911.89 272
1911.99 273
1912.09 272
1912.19 270
1912.29 268
1912.39 266
1912.49 267
1912.59 270
1912.69 275
1912.79 281
1912.89 287
1912.99 293
1913.09 298
1913.19 300
1913.30 301
1913.40 299
1913.50 296
1913.60 292
1913.70 288
1913.80 284
1913.90 279
1914.00 275
1914.10 272
1914.20 269
1914.30 267
1914.40 265
1914.50 263
1914.60 262
1914.70 262
1914.80 262
1914.90 264
1915.00 268
1915.10 274
1915.20 282
1915.30 292
1915.40 301
1915.50 309
1915.60 315
1915.70 317
1915.80 316
1915.90 312
1916.00 308
1916.10 303
1916.20 301
1916.30 303
1916.41 307
1916.51 314
1916.61 322
1916.71 330
1916.81 337
1916.91 341
1917.01 344
1917.11 344
1917.21 345
1917.31 346
1917.41 350
1917.51 355
1917.61 361
1917.71 367
1917.81 372
1917.91 374
1918.01 373
1918.11 368
1918.21 361
1918.31 352
1918.41 342
1918.51 333
1918.61 324
1918.71 318
1918.81 314
1918.91 313
1919.02 313
1919.12 314
1919.22 315
1919.32 315
1919.42 316
1919.52 315
1919.62 314
1919.72 314
1919.82 314
1919.92 315
1920.02 316
1920.12 318
1920.22 319
1920.32 319
1920.42 318
1920.52 314
1920.62 307
1920.72 298
1920.82 286
1920.92 272
1921.02 257
1921.13 243
1921.23 230
1921.33 220
1921.43 213
1921.53 210
1921.63 211
1921.73 215
1921.83 221
1921.93 228
1922.03 235
1922.13 241
1922.23 247
1922.33 252
1922.43 257
1922.53 262
1922.63 266
1922.73 268
1922.83 268
1922.93 267
1923.03 264
1923.14 260
1923.24 257
1923.34 255
1923.44 254
1923.54 254
1923.64 255
1923.74 257
1923.84 258
1923.94 259
1924.04 260
1924.14 259
1924.24 259
1924.34 258
1924.44 257
1924.54 256
1924.64 257
1924.74 259
1924.84 262
1924.95 265
1925.05 269
1925.15 271
1925.25 273
1925.35 273
1925.45 272
1925.55 271
1925.65 271
1925.75 271
1925.85 272
1925.95 273
1926.05 273
1926.15 273
1926.25 272
1926.35 271
1926.45 270
1926.56 272
1926.66 274
1926.76 278
1926.86 283
1926.96 286
1927.06 289
1927.16 290
1927.26 289
1927.36 289
1927.46 289
1927.56 290
1927.66 292
1927.76 294
1927.86 295
1927.96 294
1928.06 292
1928.17 288
1928.27 284
1928.37 280
1928.47 280
1928.57 281
1928.67 285
1928.77 291
1928.87 298
1928.97 304
1929.07 308
1929.17 311
1929.27 312
1929.37 311
1929.47 308
1929.58 303
1929.68 297
1929.78 289
1929.88 280
1929.98 271
1930.08 262
1930.18 256
1930.28 253
1930.38 255
1930.48 260
1930.58 268
1930.68 277
1930.78 287
1930.88 294
1930.99 300
1931.09 302
1931.19 302
1931.29 300
1931.39 296
1931.49 292
1931.59 287
1931.69 282
1931.79 279
1931.89 277
1931.99 276
1932.09 277
1932.19 281
1932.30 286
1932.40 292
1932.50 298
1932.60 304
1932.70 309
1932.80 313
1932.90 315
1933.00 317
1933.10 317
1933.20 317
1933.30 317
1933.40 316
1933.50 314
1933.61 312
1933.71 310
1933.81 309
1933.91 308
1934.01 307
1934.11 308
1934.21 308
1934.31 308
1934.41 306
1934.51 303
1934.61 298
1934.71 292
1934.82 285
1934.92 278
1935.02 270
1935.12 261
1935.22 253
1935.32 246
1935.42 241
1935.52 238
1935.62 240
1935.72 244
1935.82 251
1935.92 259
1936.03 267
1936.13 272
1936.23 275
1936.33 275
1936.43 274
1936.53 272
1936.63 270
1936.73 269
1936.83 268
1936.93 268
1937.03 268
1937.14 266
1937.24 265
1937.34 262
1937.44 260
1937.54 259
1937.64 257
1937.74 257
1937.84 256
1937.94 256
1938.04 255
1938.14 253
1938.25 251
1938.35 249
1938.45 246
1938.55 243
1938.65 239
1938.75 236
1938.85 234
1938.95 232
1939.05 231
1939.15 230
1939.26 231
1939.36 232
1939.46 234
1939.56 237
1939.66 240
1939.76 243
1939.86 246
1939.96 248
1940.06 250
1940.16 251
1940.26 251
1940.37 250
1940.47 250
1940.57 250
1940.67 251
1940.77 254
1940.87 257
1940.97 261
1941.07 266
1941.17 271
1941.27 275
1941.38 278
1941.48 280
1941.58 282
1941.68 285
1941.78 289
1941.88 294
1941.98 301
1942.08 309
1942.18 316
1942.29 322
1942.39 325
1942.49 325
1942.59 322
1942.69 316
1942.79 310
1942.89 303
1942.99 298
1943.09 294
1943.19 292
1943.30 290
1943.40 289
1943.50 287
1943.60 285
1943.70 282
1943.80 279
1943.90 278
1944.00 279
1944.10 282
1944.21 286
1944.31 290
1944.41 295
1944.51 297
1944.61 298
1944.71 298
1944.81 296
1944.91 293
1945.01 291
1945.12 290
1945.22 288
1945.32 287
1945.42 286
1945.52 285
1945.62 284
1945.72 284
1945.82 283
1945.92 283
1946.03 283
1946.13 283
1946.23 282
1946.33 280
1946.43 280
1946.53 280
1946.63 282
1946.73 286
1946.83 293
1946.94 301
1947.04 310
1947.14 317
1947.24 320
1947.34 319
1947.44 314
1947.54 305
1947.64 295
1947.74 286
1947.85 278
1947.95 273
1948.05 271
1948.15 270
1948.25 270
1948.35 270
1948.45 268
1948.55 266
1948.66 264
1948.76 263
1948.86 263
1948.96 265
1949.06 267
1949.16 270
1949.26 271
1949.36 271
1949.47 269
1949.57 267
1949.67 264
1949.77 262
1949.87 261
1949.97 260
1950.07 259
1950.17 257
1950.28 254
1950.38 251
1950.48 247
1950.58 244
1950.68 241
1950.78 240
1950.88 240
1950.98 242
1951.09 246
1951.19 250
1951.29 255
1951.39 260
1951.49 265
1951.59 269
1951.69 272
1951.79 275
1951.90 277
1952.00 279
1952.10 280
1952.20 282
1952.30 282
1952.40 282
1952.50 279
1952.60 275
1952.71 269
1952.81 262
1952.91 254
1953.01 246
1953.11 240
1953.21 235
1953.31 232
1953.42 231
1953.52 231
1953.62 233
1953.72 235
1953.82 239
1953.92 242
1954.02 246
1954.12 250
1954.23 253
1954.33 256
1954.43 257
1954.53 258
1954.63 257
1954.73 255
1954.83 252
1954.94 249
1955.04 246
1955.14 244
1955.24 243
1955.34 244
1955.44 248
1955.54 252
1955.65 257
1955.75 261
1955.85 263
1955.95 264
1956.05 263
1956.15 260
1956.25 256
1956.35 252
1956.46 248
1956.56 245
1956.66 243
1956.76 242
1956.86 242
1956.96 242
1957.06 242
1957.17 242
1957.27 240
1957.37 237
1957.47 233
1957.57 230
1957.67 227
1957.77 225
1957.88 226
1957.98 228
1958.08 232
1958.18 236
1958.28 240
1958.38 243
1958.48 245
1958.59 246
1958.69 245
1958.79 243
1958.89 241
1958.99 240
1959.09 240
1959.20 242
1959.30 246
1959.40 252
1959.50 260
1959.60 268
1959.70 277
1959.80 284
1959.91 290
1960.01 293
1960.11 294
1960.21 293
1960.31 290
1960.41 286
1960.51 282
1960.62 277
1960.72 274
1960.82 271
1960.92 270
1961.02 271
1961.12 273
1961.23 277
1961.33 281
1961.43 286
1961.53 291
1961.63 295
1961.73 298
1961.83 300
1961.94 302
1962.04 303
1962.14 304
1962.24 303
1962.34 301
1962.44 297
1962.55 291
1962.65 282
1962.75 272
1962.85 261
1962.95 251
1963.05 242
1963.15 236
1963.26 233
1963.36 232
1963.46 233
1963.56 235
1963.66 238
1963.76 241
1963.87 243
1963.97 244
1964.07 245
1964.17 246
1964.27 247
1964.37 250
1964.48 253
1964.58 257
1964.68 261
1964.78 264
1964.88 267
1964.98 269
1965.09 270
1965.19 271
1965.29 273
1965.39 275
1965.49 278
1965.59 282
1965.70 287
1965.80 292
1965.90 296
1966.00 299
1966.10 301
1966.20 302
1966.30 302
1966.41 301
1966.51 300
1966.61 298
1966.71 296
1966.81 294
1966.92 290
1967.02 286
1967.12 282
1967.22 278
1967.32 275
1967.42 274
1967.53 275
1967.63 277
1967.73 280
1967.83 283
1967.93 285
1968.03 287
1968.14 287
1968.24 285
1968.34 283
1968.44 282
1968.54 281
1968.64 280
1968.75 281
1968.85 282
1968.95 283
1969.05 283
1969.15 283
1969.25 282
1969.36 280
1969.46 278
1969.56 277
1969.66 276
1969.76 276
1969.86 277
1969.97 280
1970.07 284
1970.17 289
1970.27 296
1970.37 303
1970.48 310
1970.58 315
1970.68 319
1970.78 320
1970.88 319
1970.98 317
1971.09 314
1971.19 312
1971.29 312
1971.39 312
1971.49 313
1971.59 313
1971.70 312
1971.80 308
1971.90 303
1972.00 296
1972.10 289
1972.21 283
1972.31 278
1972.41 275
1972.51 275
1972.61 275
1972.71 277
1972.82 278
1972.92 281
1973.02 283
1973.12 285
1973.22 288
1973.33 289
1973.43 290
1973.53 289
1973.63 286
1973.73 281
1973.84 276
1973.94 270
1974.04 265
1974.14 262
1974.24 260
1974.34 259
1974.45 259
1974.55 259
1974.65 258
1974.75 257
1974.85 256
1974.96 254
1975.06 252
1975.16 252
1975.26 251
1975.36 251
1975.47 252
1975.57 253
1975.67 254
1975.77 256
1975.87 258
1975.97 259
1976.08 261
1976.18 262
1976.28 263
1976.38 264
1976.48 265
1976.59 267
1976.69 269
1976.79 273
1976.89 277
1976.99 282
1977.10 285
1977.20 286
1977.30 284
1977.40 279
1977.50 273
1977.61 265
1977.71 258
1977.81 253
1977.91 251
1978.01 253
1978.12 257
1978.22 264
1978.32 271
1978.42 279
1978.52 285
1978.63 291
1978.73 294
1978.83 296
1978.93 296
1979.03 294
1979.14 290
1979.24 286
1979.34 283
1979.44 279
1979.54 276
1979.65 274
1979.75 272
1979.85 270
1979.95 266
1980.05 263
1980.16 258
1980.26 254
1980.36 250
1980.46 247
1980.56 245
1980.67 245
1980.77 247
1980.87 250
1980.97 254
1981.07 258
1981.18 264
1981.28 269
1981.38 274
1981.48 278
1981.58 282
1981.69 285
1981.79 286
1981.89 286
1981.99 284
1982.09 282
1982.20 278
1982.30 275
1982.40 273
1982.50 273
1982.60 274
1982.71 276
1982.81 279
1982.91 282
1983.01 284
1983.11 284
1983.22 283
1983.32 278
1983.42 273
1983.52 266
1983.63 259
1983.73 253
1983.83 248
1983.93 245
1984.03 242
1984.14 239
1984.24 237
1984.34 233
1984.44 230
1984.54 227
1984.65 225
1984.75 225
1984.85 227
1984.95 231
1985.06 236
1985.16 241
1985.26 244
1985.36 247
1985.46 247
1985.57 245
1985.67 242
1985.77 238
1985.87 235
1985.97 233
1986.08 232
1986.18 232
1986.28 232
1986.38 232
1986.49 231
1986.59 229
1986.69 227
1986.79 224
1986.89 222
1987.00 220
1987.10 221
1987.20 223
1987.30 226
1987.41 231
1987.51 236
1987.61 240
1987.71 243
1987.81 244
1987.92 245
1988.02 244
1988.12 244
1988.22 243
1988.33 243
1988.43 243
1988.53 242
1988.63 241
1988.73 240
1988.84 238
1988.94 236
1989.04 235
1989.14 234
1989.25 234
1989.35 235
1989.45 236
1989.55 237
1989.65 237
1989.76 237
1989.86 237
1989.96 237
1990.06 238
1990.17 239
1990.27 240
1990.37 243
1990.47 246
1990.57 250
1990.68 254
1990.78 258
1990.88 261
1990.98 263
1991.09 264
1991.19 264
1991.29 262
1991.39 259
1991.50 255
1991.60 250
1991.70 245
1991.80 240
1991.90 234
1992.01 230
1992.11 226
1992.21 224
1992.31 223
1992.42 225
1992.52 228
1992.62 233
1992.72 239
1992.83 245
1992.93 250
1993.03 254
1993.13 256
1993.24 257
1993.34 257
1993.44 257
1993.54 257
1993.64 257
1993.75 258
1993.85 259
1993.95 259
1994.05 258
1994.16 255
1994.26 251
1994.36 247
1994.46 242
1994.57 238
1994.67 235
1994.77 234
1994.87 234
1994.98 235
1995.08 236
1995.18 236
1995.28 236
1995.39 234
1995.49 232
1995.59 229
1995.69 225
1995.79 222
1995.90 220
1996.00 219
1996.10 219
1996.20 219
1996.31 220
1996.41 222
1996.51 223
1996.61 224
1996.72 225
1996.82 226
1996.92 226
1997.02 225
1997.13 223
1997.23 222
1997.33 220
1997.43 220
1997.54 221
1997.64 225
1997.74 230
1997.84 238
1997.95 246
1998.05 254
1998.15 261
1998.25 265
1998.36 267
1998.46 266
1998.56 263
1998.66 259
1998.77 254
1998.87 250
1998.97 247
1999.07 246
1999.18 248
1999.28 251
1999.38 255
1999.48 259
1999.59 263
1999.69 265
1999.79 265
1999.89 264
2000.00 261
2000.10 258
2000.20 254
2000.30 250
2000.41 247
2000.51 244
2000.61 242
2000.71 241
2000.82 240
2000.92 240
2001.02 239
2001.12 239
2001.23 240
2001.33 241
2001.43 243
2001.53 245
2001.64 247
2001.74 249
2001.84 250
2001.94 250
2002.05 249
2002.15 249
2002.25 249
2002.36 252
2002.46 255
2002.56 261
2002.66 267
2002.77 272
2002.87 276
2002.97 277
2003.07 276
2003.18 272
2003.28 267
2003.38 262
2003.48 256
2003.59 251
2003.69 247
2003.79 242
2003.89 238
2004.00 234
2004.10 229
2004.20 226
2004.30 223
2004.41 223
2004.51 224
2004.61 229
2004.72 235
2004.82 244
2004.92 254
2005.02 263
2005.13 271
2005.23 277
2005.33 279
2005.43 278
2005.54 273
2005.64 266
2005.74 256
2005.84 247
2005.95 238
2006.05 230
2006.15 224
2006.26 221
2006.36 221
2006.46 223
2006.56 227
2006.67 232
2006.77 238
2006.87 245
2006.97 250
2007.08 255
2007.18 258
2007.28 260
2007.39 261
2007.49 260
2007.59 257
2007.69 254
2007.80 250
2007.90 246
2008.00 243
2008.10 241
2008.21 240
2008.31 240
2008.41 240
2008.52 240
2008.62 239
2008.72 238
2008.82 236
2008.93 235
2009.03 235
2009.13 236
2009.23 239
2009.34 242
2009.44 245
2009.54 247
2009.65 248
2009.75 248
2009.85 248
2009.95 248
2010.06 248
2010.16 248
2010.26 250
2010.37 251
2010.47 252
2010.57 252
2010.67 252
2010.78 252
2010.88 251
2010.98 251
2011.08 251
2011.19 251
2011.29 251
2011.39 250
2011.50 250
2011.60 249
2011.70 249
2011.80 249
2011.91 250
2012.01 252
2012.11 254
2012.22 256
2012.32 258
2012.42 261
2012.52 263
2012.63 264
2012.73 266
2012.83 266
2012.94 265
2013.04 264
2013.14 261
2013.24 257
2013.35 253
2013.45 250
2013.55 247
2013.66 243
2013.76 240
2013.86 238
2013.96 236
2014.07 234
2014.17 233
2014.27 233
2014.38 234
2014.48 235
2014.58 235
2014.68 236
2014.79 235
2014.89 234
2014.99 233
2015.10 232
2015.20 231
2015.30 232
2015.41 233
2015.51 235
2015.61 236
2015.71 237
2015.82 237
2015.92 237
2016.02 236
2016.13 236
2016.23 235
2016.33 235
2016.43 236
2016.54 237
2016.64 239
2016.74 241
2016.85 243
2016.95 245
2017.05 247
2017.16 247
2017.26 246
2017.36 244
2017.46 242
2017.57 239
2017.67 237
2017.77 235
2017.88 234
2017.98 234
2018.08 235
2018.19 237
2018.29 240
2018.39 243
2018.49 247
2018.60 251
2018.70 254
2018.80 256
2018.91 257
2019.01 256
2019.11 255
2019.22 254
2019.32 252
2019.42 252
2019.52 252
2019.63 253
2019.73 255
2019.83 256
2019.94 257
2020.04 258
2020.14 257
2020.25 256
2020.35 253
2020.45 249
2020.55 245
2020.66 241
2020.76 236
2020.86 230
2020.97 226
2021.07 221
2021.17 218
2021.28 216
2021.38 214
2021.48 214
2021.59 214
2021.69 216
2021.79 217
2021.89 219
2022.00 221
2022.10 224
2022.20 227
2022.31 231
2022.41 236
2022.51 242
2022.62 249
2022.72 256
2022.82 264
2022.93 272
2023.03 278
2023.13 283
2023.24 285
2023.34 284
2023.44 281
2023.54 277
2023.65 271
2023.75 267
2023.85 263
2023.96 261
2024.06 261
2024.16 261
2024.27 259
2024.37 257
2024.47 253
2024.58 247
2024.68 240
2024.78 233
2024.89 228
2024.99 225
2025.09 226
2025.19 230
2025.30 236
2025.40 244
2025.50 251
2025.61 257
2025.71 259
2025.81 259
2025.92 255
2026.02 250
2026.12 244
2026.23 240
2026.33 237
2026.43 237
2026.54 239
2026.64 242
2026.74 246
2026.85 250
2026.95 253
2027.05 254
2027.16 253
2027.26 252
2027.36 249
2027.47 247
2027.57 245
2027.67 244
2027.78 245
2027.88 246
2027.98 248
2028.08 251
2028.19 255
2028.29 260
2028.39 266
2028.50 272
2028.60 278
2028.70 284
2028.81 288
2028.91 291
2029.01 292
2029.12 292
2029.22 291
2029.32 289
2029.43 286
2029.53 281
2029.63 275
2029.74 269
2029.84 262
2029.94 255
2030.05 248
2030.15 242
2030.25 236
2030.36 232
2030.46 229
2030.56 227
2030.67 225
2030.77 225
2030.87 224
2030.98 224
2031.08 223
2031.18 221
2031.29 218
2031.39 213
2031.49 207
2031.60 199
2031.70 191
2031.80 184
2031.91 177
2032.01 173
2032.11 170
2032.22 169
2032.32 170
2032.42 173
2032.53 178
2032.63 185
2032.73 194
2032.84 205
2032.94 216
2033.04 227
2033.15 238
2033.25 248
2033.35 255
2033.46 259
2033.56 261
2033.66 261
2033.77 258
2033.87 255
2033.97 250
2034.08 246
2034.18 243
2034.28 239
2034.39 237
2034.49 235
2034.59 233
2034.70 232
2034.80 232
2034.90 232
2035.01 232
2035.11 234
2035.22 236
2035.32 238
2035.42 242
2035.53 245
2035.63 249
2035.73 252
2035.84 254
2035.94 254
2036.04 253
2036.15 251
2036.25 248
2036.35 245
2036.46 243
2036.56 243
2036.66 246
2036.77 250
2036.87 256
2036.97 260
2037.08 263
2037.18 264
2037.28 261
2037.39 257
2037.49 250
2037.59 244
2037.70 238
2037.80 233
2037.91 230
2038.01 228
2038.11 226
2038.22 226
2038.32 226
2038.42 228
2038.53 230
2038.63 232
2038.73 234
2038.84 236
2038.94 236
2039.04 234
2039.15 231
2039.25 227
2039.35 222
2039.46 219
2039.56 218
2039.66 221
2039.77 227
2039.87 237
2039.98 250
2040.08 263
2040.18 275
2040.29 285
2040.39 290
2040.49 291
2040.60 288
2040.70 280
2040.80 271
2040.91 262
2041.01 253
2041.11 247
2041.22 244
2041.32 243
2041.43 244
2041.53 246
2041.63 248
2041.74 250
2041.84 251
2041.94 250
2042.05 248
2042.15 246
2042.25 242
2042.36 239
2042.46 237
2042.57 235
2042.67 235
2042.77 238
2042.88 242
2042.98 248
2043.08 255
2043.19 262
2043.29 269
2043.39 275
2043.50 281
2043.60 284
2043.71 286
2043.81 287
2043.91 287
2044.02 286
2044.12 286
2044.22 285
2044.33 284
2044.43 283
2044.53 282
2044.64 281
2044.74 279
2044.85 277
2044.95 274
2045.05 272
2045.16 271
2045.26 269
2045.36 268
2045.47 268
2045.57 268
2045.67 269
2045.78 271
2045.88 275
2045.99 280
2046.09 286
2046.19 291
2046.30 296
2046.40 300
2046.50 302
2046.61 303
2046.71 304
2046.82 305
2046.92 306
2047.02 306
2047.13 306
2047.23 305
2047.33 303
2047.44 300
2047.54 298
2047.65 297
2047.75 297
2047.85 298
2047.96 300
2048.06 302
2048.16 302
2048.27 300
2048.37 298
2048.48 295
2048.58 294
2048.68 293
2048.79 295
2048.89 298
2048.99 300
2049.10 302
2049.20 301
2049.31 296
2049.41 288
2049.51 278
2049.62 268
2049.72 260
2049.82 256
2049.93 256
2050.03 260
2050.14 268
2050.24 277
2050.34 285
2050.45 292
2050.55 295
2050.66 295
2050.76 291
2050.86 284
2050.97 276
2051.07 268
2051.17 261
2051.28 255
2051.38 251
2051.49 250
2051.59 250
2051.69 252
2051.80 255
2051.90 259
2052.00 264
2052.11 268
2052.21 270
2052.32 271
2052.42 271
2052.52 269
2052.63 266
2052.73 264
2052.84 262
2052.94 261
2053.04 260
2053.15 260
2053.25 259
2053.36 258
2053.46 257
2053.56 257
2053.67 258
2053.77 260
2053.87 262
2053.98 265
2054.08 268
2054.19 270
2054.29 270
2054.39 268
2054.50 264
2054.60 257
2054.71 248
2054.81 238
2054.91 229
2055.02 220
2055.12 215
2055.23 211
2055.33 210
2055.43 211
2055.54 213
2055.64 215
2055.75 216
2055.85 217
2055.95 218
2056.06 219
2056.16 221
2056.27 224
2056.37 227
2056.47 231
2056.58 235
2056.68 237
2056.79 239
2056.89 240
2056.99 239
2057.10 238
2057.20 236
2057.30 233
2057.41 230
2057.51 226
2057.62 221
2057.72 214
2057.82 208
2057.93 201
2058.03 196
2058.14 192
2058.24 191
2058.34 192
2058.45 195
2058.55 200
2058.66 206
2058.76 214
2058.87 222
2058.97 230
2059.07 237
2059.18 244
2059.28 250
2059.39 255
2059.49 257
2059.59 258
2059.70 259
2059.80 259
2059.91 260
2060.01 262
2060.11 264
2060.22 267
2060.32 270
2060.43 272
2060.53 272
2060.63 271
2060.74 269
2060.84 266
2060.95 262
2061.05 257
2061.15 253
2061.26 248
2061.36 244
2061.47 239
2061.57 234
2061.67 230
2061.78 226
2061.88 223
2061.99 221
2062.09 222
2062.20 224
2062.30 228
2062.40 233
2062.51 239
2062.61 246
2062.72 251
2062.82 256
2062.92 259
2063.03 261
2063.13 263
2063.24 264
2063.34 264
2063.44 264
2063.55 264
2063.65 263
2063.76 261
2063.86 260
2063.97 258
2064.07 257
2064.17 257
2064.28 257
2064.38 257
2064.49 258
2064.59 259
2064.69 259
2064.80 258
2064.90 258
2065.01 259
2065.11 262
2065.22 265
2065.32 270
2065.42 275
2065.53 279
2065.63 282
2065.74 282
2065.84 279
2065.95 273
2066.05 267
2066.15 260
2066.26 255
2066.36 252
2066.47 251
2066.57 252
2066.67 255
2066.78 259
2066.88 263
2066.99 267
2067.09 269
2067.20 270
2067.30 270
2067.40 268
2067.51 265
2067.61 262
2067.72 259
2067.82 257
2067.93 255
2068.03 254
2068.13 254
2068.24 255
2068.34 255
2068.45 256
2068.55 257
2068.66 259
2068.76 260
2068.86 263
2068.97 266
2069.07 269
2069.18 273
2069.28 277
2069.39 279
2069.49 278
2069.59 275
2069.70 269
2069.80 260
2069.91 250
2070.01 240
2070.12 231
2070.22 225
2070.32 220
2070.43 216
2070.53 213
2070.64 210
2070.74 206
2070.85 204
2070.95 202
2071.05 203
2071.16 207
2071.26 213
2071.37 222
2071.47 230
2071.58 239
2071.68 246
2071.78 251
2071.89 254
2071.99 253
2072.10 250
2072.20 245
2072.31 238
2072.41 230
2072.52 223
2072.62 217
2072.72 212
2072.83 210
2072.93 210
2073.04 211
2073.14 213
2073.25 214
2073.35 214
2073.45 213
2073.56 211
2073.66 209
2073.77 207
2073.87 206
2073.98 207
2074.08 210
2074.19 214
2074.29 219
2074.39 224
2074.50 229
2074.60 233
2074.71 237
2074.81 240
2074.92 242
2075.02 244
2075.13 244
2075.23 243
2075.33 241
2075.44 237
2075.54 234
2075.65 231
2075.75 229
2075.86 229
2075.96 230
2076.07 233
2076.17 238
2076.27 243
2076.38 249
2076.48 255
2076.59 260
2076.69 264
2076.80 266
2076.90 267
2077.01 266
2077.11 263
2077.21 258
2077.32 251
2077.42 242
2077.53 232
2077.63 221
2077.74 212
2077.84 203
2077.95 198
2078.05 195
2078.16 195
2078.26 200
2078.36 209
2078.47 221
2078.57 236
2078.68 252
2078.78 266
2078.89 278
2078.99 285
2079.10 288
2079.20 286
2079.30 279
2079.41 270
2079.51 259
2079.62 247
2079.72 235
2079.83 225
2079.93 217
2080.04 213
2080.14 211
2080.25 211
2080.35 213
2080.46 215
2080.56 218
2080.66 221
2080.77 224
2080.87 228
2080.98 232
2081.08 235
2081.19 238
2081.29 239
2081.40 238
2081.50 235
2081.61 232
2081.71 228
2081.81 225
2081.92 223
2082.02 224
2082.13 225
2082.23 228
2082.34 232
2082.44 237
2082.55 242
2082.65 248
2082.76 255
2082.86 261
2082.97 268
2083.07 272
2083.17 275
2083.28 276
2083.38 275
2083.49 271
2083.59 267
2083.70 262
2083.80 257
2083.91 252
2084.01 249
2084.12 247
2084.22 246
2084.33 248
2084.43 250
2084.54 253
2084.64 256
2084.74 259
2084.85 260
2084.95 259
2085.06 256
2085.16 250
2085.27 243
2085.37 234
2085.48 226
2085.58 219
2085.69 212
2085.79 207
2085.90 204
2086.00 202
2086.11 201
2086.21 200
2086.32 200
2086.42 200
2086.52 200
2086.63 200
2086.73 200
2086.84 199
2086.94 199
2087.05 200
2087.15 201
2087.26 204
2087.36 207
2087.47 211
2087.57 214
2087.68 217
2087.78 217
2087.89 217
2087.99 215
2088.10 213
2088.20 212
2088.31 212
2088.41 214
2088.51 218
2088.62 223
2088.72 229
2088.83 235
2088.93 241
2089.04 247
2089.14 252
2089.25 258
2089.35 263
2089.46 268
2089.56 272
2089.67 275
2089.77 276
2089.88 275
2089.98 271
2090.09 266
2090.19 259
2090.30 252
2090.40 245
2090.51 239
2090.61 234
2090.72 230
2090.82 229
2090.93 228
2091.03 228
2091.14 228
2091.24 228
2091.34 226
2091.45 223
2091.55 220
2091.66 217
2091.76 214
2091.87 211
2091.97 209
2092.08 208
2092.18 206
2092.29 206
2092.39 206
2092.50 207
2092.60 209
2092.71 212
2092.81 216
2092.92 219
2093.02 221
2093.13 223
2093.23 225
2093.34 226
2093.44 228
2093.55 231
2093.65 234
2093.76 237
2093.86 241
2093.97 244
2094.07 246
2094.18 249
2094.28 252
2094.39 255
2094.49 258
2094.60 261
2094.70 262
2094.81 262
2094.91 260
2095.02 256
2095.12 250
2095.23 243
2095.33 237
2095.44 231
2095.54 226
2095.65 222
2095.75 218
2095.86 214
2095.96 209
2096.07 205
2096.17 201
2096.28 198
2096.38 197
2096.49 198
2096.59 199
2096.70 202
2096.80 204
2096.91 205
2097.01 205
2097.12 204
2097.22 203
2097.33 202
2097.43 202
2097.54 204
2097.64 206
2097.75 210
2097.85 215
2097.96 221
2098.06 227
2098.17 233
2098.27 239
2098.38 245
2098.48 250
2098.59 254
2098.69 257
2098.80 259
2098.90 259
2099.01 257
2099.11 255
2099.22 253
2099.32 251
2099.43 250
2099.53 250
2099.64 252
2099.74 254
2099.85 256
2099.95 258
2100.06 257
2100.16 255
2100.27 250
2100.37 243
2100.48 234
2100.58 224
2100.69 214
2100.79 205
2100.90 198
2101.00 194
2101.11 192
2101.21 192
2101.32 195
2101.42 200
2101.53 204
2101.63 209
2101.74 212
2101.84 214
2101.95 216
2102.05 216
2102.16 217
2102.26 217
2102.37 218
2102.47 220
2102.58 222
2102.68 225
2102.79 229
2102.89 232
2103.00 236
2103.10 239
2103.21 242
2103.31 245
2103.42 247
2103.52 249
2103.63 251
2103.73 253
2103.84 254
2103.95 255
2104.05 256
2104.16 255
2104.26 255
2104.37 254
2104.47 251
2104.58 248
2104.68 245
2104.79 240
2104.89 236
2105.00 231
2105.10 227
2105.21 224
2105.31 221
2105.42 219
2105.52 218
2105.63 219
2105.73 219
2105.84 221
2105.94 222
2106.05 224
2106.15 224
2106.26 224
2106.36 224
2106.47 225
2106.58 227
2106.68 231
2106.79 237
2106.89 243
2107.00 250
2107.10 256
2107.21 259
2107.31 261
2107.42 260
2107.52 259
2107.63 257
2107.73 255
2107.84 255
2107.94 255
2108.05 256
2108.15 258
2108.26 260
2108.36 261
2108.47 262
2108.57 262
2108.68 261
2108.79 259
2108.89 257
2109.00 254
2109.10 251
2109.21 249
2109.31 248
2109.42 248
2109.52 250
2109.63 253
2109.73 257
2109.84 261
2109.94 264
2110.05 267
2110.15 268
2110.26 270
2110.36 272
2110.47 274
2110.58 277
2110.68 280
2110.79 281
2110.89 281
2111.00 279
2111.10 273
2111.21 266
2111.31 257
2111.42 247
2111.52 238
2111.63 232
2111.73 228
2111.84 226
2111.95 226
2112.05 226
2112.16 226
2112.26 226
2112.37 224
2112.47 221
2112.58 218
2112.68 215
2112.79 213
2112.89 211
2113.00 211
2113.10 211
2113.21 212
2113.31 214
2113.42 215
2113.53 215
2113.63 216
2113.74 216
2113.84 216
2113.95 216
2114.05 216
2114.16 217
2114.26 219
2114.37 221
2114.47 224
2114.58 227
2114.69 230
2114.79 234
2114.90 237
2115.00 240
2115.11 243
2115.21 246
2115.32 248
2115.42 251
2115.53 254
2115.63 258
2115.74 262
2115.85 266
2115.95 270
2116.06 273
2116.16 276
2116.27 277
2116.37 278
2116.48 277
2116.58 274
2116.69 270
2116.79 263
2116.90 255
2117.01 246
2117.11 236
2117.22 228
2117.32 221
2117.43 217
2117.53 214
2117.64 213
2117.74 213
2117.85 213
2117.95 212
2118.06 211
2118.17 209
2118.27 207
2118.38 205
2118.48 203
2118.59 202
2118.69 202
2118.80 201
2118.90 201
2119.01 201
2119.12 200
2119.22 199
2119.33 198
2119.43 197
2119.54 196
2119.64 195
2119.75 195
2119.85 195
2119.96 196
2120.07 197
2120.17 199
2120.28 201
2120.38 204
2120.49 207
2120.59 211
2120.70 216
2120.80 220
2120.91 225
2121.02 229
2121.12 232
2121.23 235
2121.33 238
2121.44 240
2121.54 243
2121.65 245
2121.75 246
2121.86 246
2121.97 244
2122.07 241
2122.18 237
2122.28 232
2122.39 228
2122.49 225
2122.60 225
2122.71 226
2122.81 229
2122.92 233
2123.02 237
2123.13 239
2123.23 239
2123.34 236
2123.44 231
2123.55 224
2123.66 216
2123.76 207
2123.87 199
2123.97 191
2124.08 183
2124.18 178
2124.29 174
2124.40 173
2124.50 174
2124.61 178
2124.71 184
2124.82 192
2124.92 199
2125.03 205
2125.14 209
2125.24 211
2125.35 212
2125.45 211
2125.56 210
2125.66 209
2125.77 207
2125.88 206
2125.98 206
2126.09 205
2126.19 206
2126.30 206
2126.40 208
2126.51 209
2126.62 210
2126.72 211
2126.83 213
2126.93 215
2127.04 217
2127.14 221
2127.25 224
2127.36 227
2127.46 230
2127.57 230
2127.67 230
2127.78 228
2127.88 225
2127.99 221
2128.10 218
2128.20 216
2128.31 215
2128.41 215
2128.52 214
2128.62 214
2128.73 213
2128.84 212
2128.94 212
2129.05 212
2129.15 213
2129.26 217
2129.37 223
2129.47 231
2129.58 240
2129.68 250
2129.79 258
2129.89 265
2130.00 269
2130.11 270
2130.21 268
2130.32 264
2130.42 259
2130.53 253
2130.64 248
2130.74 245
2130.85 243
2130.95 242
2131.06 243
2131.16 245
2131.27 248
2131.38 253
2131.48 258
2131.59 264
2131.69 269
2131.80 274
2131.91 278
2132.01 279
2132.12 278
2132.22 274
2132.33 268
2132.43 261
2132.54 252
2132.65 244
2132.75 236
2132.86 231
2132.96 228
2133.07 227
2133.18 229
2133.28 232
2133.39 237
2133.49 243
2133.60 249
2133.71 255
2133.81 260
2133.92 265
2134.02 268
2134.13 270
2134.23 269
2134.34 266
2134.45 262
2134.55 256
2134.66 249
2134.76 242
2134.87 236
2134.98 232
2135.08 230
2135.19 232
2135.29 235
2135.40 241
2135.51 248
2135.61 256
2135.72 262
2135.82 268
2135.93 271
2136.04 272
2136.14 272
2136.25 272
2136.35 272
2136.46 272
2136.57 273
2136.67 276
2136.78 280
2136.88 285
2136.99 290
2137.10 295
2137.20 299
2137.31 301
2137.41 303
2137.52 302
2137.63 299
2137.73 295
2137.84 289
2137.94 282
2138.05 274
2138.16 266
2138.26 258
2138.37 252
2138.47 247
2138.58 245
2138.69 245
2138.79 248
2138.90 252
2139.00 256
2139.11 260
2139.22 263
2139.32 265
2139.43 266
2139.53 266
2139.64 267
2139.75 269
2139.85 271
2139.96 274
2140.06 277
2140.17 280
2140.28 282
2140.38 283
2140.49 281
2140.59 276
2140.70 270
2140.81 261
2140.91 252
2141.02 244
2141.12 237
2141.23 234
2141.34 232
2141.44 232
2141.55 232
2141.66 232
2141.76 232
2141.87 230
2141.97 228
2142.08 226
2142.19 225
2142.29 224
2142.40 224
2142.50 224
2142.61 225
2142.72 226
2142.82 228
2142.93 232
2143.03 237
2143.14 245
2143.25 253
2143.35 262
2143.46 269
2143.57 275
2143.67 278
2143.78 278
2143.88 275
2143.99 270
2144.10 264
2144.20 257
2144.31 251
2144.41 247
2144.52 243
2144.63 239
2144.73 236
2144.84 233
2144.95 229
2145.05 226
2145.16 222
2145.26 220
2145.37 218
2145.48 219
2145.58 222
2145.69 226
2145.80 232
2145.90 238
2146.01 244
2146.11 249
2146.22 251
2146.33 251
2146.43 248
2146.54 244
2146.64 238
2146.75 232
2146.86 228
2146.96 225
2147.07 225
2147.18 228
2147.28 232
2147.39 237
2147.49 243
2147.60 249
2147.71 255
2147.81 261
2147.92 268
2148.03 274
2148.13 279
2148.24 283
2148.34 286
2148.45 286
2148.56 285
2148.66 282
2148.77 278
2148.88 275
2148.98 271
2149.09 269
2149.19 267
2149.30 267
2149.41 267
2149.51 267
2149.62 266
2149.73 264
2149.83 259
2149.94 253
2150.05 246
2150.15 238
2150.26 231
2150.36 225
2150.47 221
2150.58 220
2150.68 221
2150.79 225
2150.90 231
2151.00 240
2151.11 250
2151.21 260
2151.32 270
2151.43 277
2151.53 281
2151.64 281
2151.75 277
2151.85 270
2151.96 260
2152.07 249
2152.17 237
2152.28 227
2152.38 218
2152.49 212
2152.60 210
2152.70 210
2152.81 213
2152.92 219
2153.02 226
2153.13 234
2153.24 241
2153.34 248
2153.45 253
2153.55 257
2153.66 259
2153.77 260
2153.87 260
2153.98 258
2154.09 256
2154.19 254
2154.30 252
2154.41 249
2154.51 246
2154.62 242
2154.73 238
2154.83 234
2154.94 230
2155.04 226
2155.15 222
2155.26 219
2155.36 217
2155.47 215
2155.58 213
2155.68 211
2155.79 209
2155.90 207
2156.00 205
2156.11 203
2156.22 203
2156.32 203
2156.43 203
2156.53 203
2156.64 202
2156.75 200
2156.85 197
2156.96 194
2157.07 191
2157.17 190
2157.28 191
2157.39 193
2157.49 197
2157.60 202
2157.71 208
2157.81 213
2157.92 217
2158.03 220
2158.13 223
2158.24 225
2158.35 228
2158.45 230
2158.56 232
2158.66 233
2158.77 234
2158.88 235
2158.98 235
2159.09 236
2159.20 237
2159.30 239
2159.41 242
2159.52 246
2159.62 250
2159.73 255
2159.84 258
2159.94 261
2160.05 262
2160.16 263
2160.26 262
2160.37 260
2160.48 259
2160.58 258
2160.69 257
2160.80 257
2160.90 257
2161.01 257
2161.12 257
2161.22 255
2161.33 252
2161.44 249
2161.54 244
2161.65 240
2161.75 237
2161.86 234
2161.97 233
2162.07 233
2162.18 234
2162.29 234
2162.39 233
2162.50 231
2162.61 228
2162.71 226
2162.82 224
2162.93 223
2163.03 225
2163.14 230
2163.25 236
2163.35 245
2163.46 254
2163.57 262
2163.67 269
2163.78 272
2163.89 271
2163.99 267
2164.10 260
2164.21 252
2164.31 242
2164.42 231
2164.53 222
2164.63 213
2164.74 204
2164.85 196
2164.95 189
2165.06 183
2165.17 178
2165.27 175
2165.38 172
2165.49 171
2165.59 170
2165.70 169
2165.81 168
2165.91 167
2166.02 167
2166.13 169
2166.23 173
2166.34 180
2166.45 189
2166.55 201
2166.66 214
2166.77 227
2166.87 239
2166.98 249
2167.09 256
2167.19 261
2167.30 264
2167.41 266
2167.51 268
2167.62 269
2167.73 270
2167.84 270
2167.94 269
2168.05 267
2168.16 263
2168.26 258
2168.37 252
2168.48 247
2168.58 242
2168.69 238
2168.80 236
2168.90 235
2169.01 236
2169.12 238
2169.22 241
2169.33 243
2169.44 245
2169.54 247
2169.65 248
2169.76 249
2169.86 249
2169.97 248
2170.08 246
2170.18 243
2170.29 240
2170.40 235
2170.50 231
2170.61 226
2170.72 222
2170.83 218
2170.93 215
2171.04 213
2171.15 212
2171.25 213
2171.36 214
2171.47 215
2171.57 218
2171.68 221
2171.79 225
2171.89 231
2172.00 237
2172.11 244
2172.21 251
2172.32 256
2172.43 259
2172.53 259
2172.64 256
2172.75 251
2172.86 245
2172.96 239
2173.07 234
2173.18 231
2173.28 231
2173.39 235
2173.50 243
2173.60 253
2173.71 265
2173.82 277
2173.92 288
2174.03 296
2174.14 301
2174.24 301
2174.35 297
2174.46 290
2174.57 282
2174.67 272
2174.78 263
2174.89 255
2174.99 250
2175.10 246
2175.21 245
2175.31 244
2175.42 243
2175.53 243
2175.63 241
2175.74 238
2175.85 235
2175.96 231
2176.06 227
2176.17 223
2176.28 220
2176.38 218
2176.49 217
2176.60 217
2176.70 219
2176.81 223
2176.92 228
2177.03 235
2177.13 241
2177.24 248
2177.35 252
2177.45 254
2177.56 252
2177.67 249
2177.77 244
2177.88 238
2177.99 232
2178.09 227
2178.20 224
2178.31 223
2178.42 224
2178.52 227
2178.63 232
2178.74 240
2178.84 249
2178.95 259
2179.06 268
2179.17 276
2179.27 283
2179.38 288
2179.49 293
2179.59 296
2179.70 298
2179.81 300
2179.91 300
2180.02 300
2180.13 297
2180.24 294
2180.34 290
2180.45 288
2180.56 288
2180.66 291
2180.77 297
2180.88 304
2180.98 313
2181.09 321
2181.20 327
2181.31 331
2181.41 333
2181.52 333
2181.63 331
2181.73 328
2181.84 324
2181.95 320
2182.06 316
2182.16 311
2182.27 306
2182.38 301
2182.48 297
2182.59 294
2182.70 295
2182.81 299
2182.91 304
2183.02 312
2183.13 319
2183.23 324
2183.34 326
2183.45 324
2183.56 319
2183.66 310
2183.77 300
2183.88 288
2183.98 277
2184.09 268
2184.20 260
2184.31 254
2184.41 251
2184.52 249
2184.63 248
2184.73 248
2184.84 248
2184.95 247
2185.06 246
2185.16 245
2185.27 245
2185.38 246
2185.48 249
2185.59 252
2185.70 257
2185.81 261
2185.91 264
2186.02 266
2186.13 267
2186.23 265
2186.34 263
2186.45 261
2186.56 258
2186.66 257
2186.77 257
2186.88 258
2186.98 259
2187.09 262
2187.20 264
2187.31 266
2187.41 268
2187.52 270
2187.63 271
2187.74 272
2187.84 273
2187.95 273
2188.06 272
2188.16 270
2188.27 267
2188.38 264
2188.49 260
2188.59 257
2188.70 254
2188.81 251
2188.92 251
2189.02 251
2189.13 253
2189.24 256
2189.34 260
2189.45 262
2189.56 264
2189.67 264
2189.77 263
2189.88 261
2189.99 258
2190.10 254
2190.20 252
2190.31 251
2190.42 252
2190.52 254
2190.63 257
2190.74 261
2190.85 264
2190.95 267
2191.06 270
2191.17 271
2191.28 273
2191.38 275
2191.49 277
2191.60 279
2191.70 281
2191.81 281
2191.92 279
2192.03 274
2192.13 266
2192.24 257
2192.35 248
2192.46 239
2192.56 232
2192.67 228
2192.78 226
2192.89 227
2192.99 229
2193.10 232
2193.21 235
2193.32 238
2193.42 241
2193.53 243
2193.64 244
2193.74 245
2193.85 244
2193.96 242
2194.07 238
2194.17 234
2194.28 229
2194.39 224
2194.50 221
2194.60 219
2194.71 218
2194.82 219
2194.93 222
2195.03 225
2195.14 229
2195.25 232
2195.36 234
2195.46 236
2195.57 236
2195.68 235
2195.79 234
2195.89 233
2196.00 232
2196.11 232
2196.22 233
2196.32 235
2196.43 237
2196.54 239
2196.65 240
2196.75 241
2196.86 240
2196.97 239
2197.07 239
2197.18 240
2197.29 243
2197.40 249
2197.50 257
2197.61 266
2197.72 275
2197.83 282
2197.93 287
2198.04 289
2198.15 289
2198.26 286
2198.36 281
2198.47 276
2198.58 270
2198.69 265
2198.79 260
2198.90 255
2199.01 252
2199.12 249
2199.22 247
2199.33 247
2199.44 248
2199.55 250
2199.65 253
2199.76 256
2199.87 259
2199.98 262
2200.08 264
2200.19 265
2200.30 266
2200.41 267
2200.52 267
2200.62 266
2200.73 264
2200.84 263
2200.95 261
2201.05 259
2201.16 257
2201.27 255
2201.38 252
2201.48 250
2201.59 247
2201.70 244
2201.81 242
2201.91 240
2202.02 238
2202.13 237
2202.24 236
2202.34 234
2202.45 232
2202.56 230
2202.67 228
2202.77 227
2202.88 228
2202.99 231
2203.10 235
2203.20 241
2203.31 247
2203.42 252
2203.53 255
2203.64 255
2203.74 253
2203.85 250
2203.96 248
2204.07 248
2204.17 250
2204.28 254
2204.39 260
2204.50 266
2204.60 271
2204.71 272
2204.82 269
2204.93 263
2205.03 254
2205.14 245
2205.25 237
2205.36 232
2205.47 229
2205.57 228
2205.68 229
2205.79 231
2205.90 233
2206.00 235
2206.11 236
2206.22 235
2206.33 235
2206.43 234
2206.54 232
2206.65 229
2206.76 226
2206.87 222
2206.97 218
2207.08 214
2207.19 213
2207.30 213
2207.40 215
2207.51 219
2207.62 223
2207.73 226
2207.83 229
2207.94 229
2208.05 227
2208.16 222
2208.27 216
2208.37 207
2208.48 198
2208.59 190
2208.70 182
2208.80 176
2208.91 174
2209.02 173
2209.13 175
2209.24 179
2209.34 184
2209.45 189
2209.56 195
2209.67 199
2209.77 203
2209.88 206
2209.99 210
2210.10 213
2210.21 216
2210.31 220
2210.42 223
2210.53 225
2210.64 226
2210.74 225
2210.85 223
2210.96 221
2211.07 218
2211.18 216
2211.28 216
2211.39 216
2211.50 219
2211.61 224
2211.71 230
2211.82 237
2211.93 244
2212.04 253
2212.15 261
2212.25 268
2212.36 273
2212.47 277
2212.58 277
2212.68 273
2212.79 267
2212.90 258
2213.01 249
2213.12 240
2213.22 232
2213.33 226
2213.44 223
2213.55 221
2213.66 221
2213.76 222
2213.87 223
2213.98 224
2214.09 225
2214.19 225
2214.30 225
2214.41 224
2214.52 223
2214.63 224
2214.73 226
2214.84 230
2214.95 236
2215.06 242
2215.17 248
2215.27 253
2215.38 255
2215.49 256
2215.60 256
2215.71 255
2215.81 255
2215.92 255
2216.03 257
2216.14 258
2216.25 260
2216.35 261
2216.46 261
2216.57 260
2216.68 257
2216.78 253
2216.89 248
2217.00 241
2217.11 234
2217.22 226
2217.32 219
2217.43 213
2217.54 209
2217.65 207
2217.76 208
2217.86 212
2217.97 217
2218.08 222
2218.19 226
2218.30 229
2218.40 230
2218.51 229
2218.62 227
2218.73 227
2218.84 228
2218.94 231
2219.05 235
2219.16 241
2219.27 246
2219.38 249
2219.48 250
2219.59 248
2219.70 243
2219.81 238
2219.92 231
2220.02 225
2220.13 220
2220.24 216
2220.35 213
2220.46 213
2220.56 214
2220.67 216
2220.78 219
2220.89 222
2221.00 225
2221.10 227
2221.21 227
2221.32 226
2221.43 223
2221.54 219
2221.65 215
2221.75 210
2221.86 205
2221.97 202
2222.08 200
2222.19 200
2222.29 200
2222.40 201
2222.51 202
2222.62 203
2222.73 204
2222.83 204
2222.94 205
2223.05 207
2223.16 211
2223.27 217
2223.37 224
2223.48 231
2223.59 237
2223.70 242
2223.81 245
2223.91 246
2224.02 245
2224.13 243
2224.24 241
2224.35 237
2224.46 234
2224.56 231
2224.67 228
2224.78 226
2224.89 225
2225.00 226
2225.10 228
2225.21 232
2225.32 236
2225.43 241
2225.54 244
2225.65 247
2225.75 247
2225.86 248
2225.97 248
2226.08 248
2226.19 250
2226.29 254
2226.40 258
2226.51 263
2226.62 267
2226.73 270
2226.84 272
2226.94 272
2227.05 270
2227.16 267
2227.27 263
2227.38 258
2227.48 254
2227.59 249
2227.70 245
2227.81 241
2227.92 238
2228.03 237
2228.13 238
2228.24 242
2228.35 248
2228.46 254
2228.57 261
2228.67 266
2228.78 268
2228.89 267
2229.00 264
2229.11 258
2229.22 253
2229.32 248
2229.43 245
2229.54 244
2229.65 244
2229.76 246
2229.87 246
2229.97 246
2230.08 244
2230.19 240
2230.30 235
2230.41 231
2230.52 226
2230.62 221
2230.73 218
2230.84 214
2230.95 211
2231.06 208
2231.16 204
2231.27 201
2231.38 199
2231.49 198
2231.60 199
2231.71 200
2231.81 202
2231.92 204
2232.03 206
2232.14 208
2232.25 210
2232.36 212
2232.46 213
2232.57 214
2232.68 213
2232.79 211
2232.90 208
2233.01 205
2233.11 203
2233.22 201
2233.33 202
2233.44 205
2233.55 209
2233.66 213
2233.76 217
2233.87 220
2233.98 221
2234.09 221
2234.20 220
2234.31 218
2234.41 217
2234.52 217
2234.63 217
2234.74 217
2234.85 218
2234.96 219
2235.07 220
2235.17 222
2235.28 223
2235.39 226
2235.50 228
2235.61 230
2235.72 231
2235.82 232
2235.93 232
2236.04 231
2236.15 231
2236.26 230
2236.37 229
2236.47 228
2236.58 226
2236.69 225
2236.80 223
2236.91 222
2237.02 222
2237.13 225
2237.23 230
2237.34 236
2237.45 243
2237.56 250
2237.67 255
2237.78 257
2237.88 257
2237.99 255
2238.10 251
2238.21 246
2238.32 241
2238.43 237
2238.53 233
2238.64 229
2238.75 227
2238.86 225
2238.97 225
2239.08 225
2239.19 226
2239.29 228
2239.40 229
2239.51 231
2239.62 234
2239.73 237
2239.84 241
2239.95 246
2240.05 252
2240.16 258
2240.27 263
2240.38 267
2240.49 269
2240.60 268
2240.70 266
2240.81 263
2240.92 260
2241.03 258
2241.14 257
2241.25 258
2241.36 258
2241.46 258
2241.57 257
2241.68 255
2241.79 252
2241.90 249
2242.01 245
2242.12 241
2242.22 237
2242.33 232
2242.44 227
2242.55 222
2242.66 218
2242.77 214
2242.88 211
2242.98 210
2243.09 211
2243.20 213
2243.31 216
2243.42 220
2243.53 224
2243.64 226
2243.74 229
2243.85 230
2243.96 231
2244.07 232
2244.18 233
2244.29 234
2244.40 235
2244.51 235
2244.61 236
2244.72 236
2244.83 237
2244.94 240
2245.05 243
2245.16 247
2245.27 251
2245.37 257
2245.48 262
2245.59 265
2245.70 266
2245.81 266
2245.92 263
2246.03 257
2246.13 251
2246.24 244
2246.35 238
2246.46 234
2246.57 231
2246.68 230
2246.79 232
2246.90 234
2247.00 237
2247.11 241
2247.22 244
2247.33 247
2247.44 250
2247.55 252
2247.66 254
2247.76 257
2247.87 261
2247.98 267
2248.09 273
2248.20 281
2248.31 288
2248.42 295
2248.53 300
2248.63 303
2248.74 303
2248.85 301
2248.96 298
2249.07 293
2249.18 287
2249.29 282
2249.40 276
2249.50 271
2249.61 265
2249.72 261
2249.83 258
2249.94 257
2250.05 257
2250.16 259
2250.27 261
2250.37 264
2250.48 266
2250.59 267
2250.70 266
2250.81 266
2250.92 265
2251.03 264
2251.14 264
2251.24 264
2251.35 262
2251.46 259
2251.57 253
2251.68 246
2251.79 237
2251.90 228
2252.01 221
2252.11 216
2252.22 212
2252.33 211
2252.44 212
2252.55 214
2252.66 215
2252.77 216
2252.88 217
2252.99 218
2253.09 219
2253.20 220
2253.31 221
2253.42 222
2253.53 223
2253.64 223
2253.75 223
2253.86 222
2253.96 221
2254.07 219
2254.18 218
2254.29 216
2254.40 215
2254.51 213
2254.62 212
2254.73 210
2254.84 209
2254.94 209
2255.05 209
2255.16 209
2255.27 211
2255.38 214
2255.49 218
2255.60 222
2255.71 226
2255.82 229
2255.92 232
2256.03 234
2256.14 235
2256.25 235
2256.36 234
2256.47 233
2256.58 230
2256.69 227
2256.80 224
2256.90 221
2257.01 218
2257.12 217
2257.23 216
2257.34 215
2257.45 214
2257.56 211
2257.67 207
2257.78 203
2257.88 198
2257.99 194
2258.10 192
2258.21 191
2258.32 193
2258.43 197
2258.54 202
2258.65 209
2258.76 216
2258.87 224
2258.97 230
2259.08 236
2259.19 240
2259.30 243
2259.41 243
2259.52 241
2259.63 237
2259.74 233
2259.85 227
2259.96 223
2260.06 219
2260.17 217
2260.28 218
2260.39 220
2260.50 223
2260.61 227
2260.72 230
2260.83 231
2260.94 229
2261.05 226
2261.15 220
2261.26 214
2261.37 208
2261.48 203
2261.59 201
2261.70 201
2261.81 203
2261.92 205
2262.03 208
2262.14 211
2262.24 212
2262.35 212
2262.46 210
2262.57 209
2262.68 209
2262.79 211
2262.90 216
2263.01 222
2263.12 231
2263.23 241
2263.34 252
2263.44 261
2263.55 269
2263.66 274
2263.77 277
2263.88 277
2263.99 275
2264.10 271
2264.21 267
2264.32 262
2264.43 258
2264.54 254
2264.64 251
2264.75 248
2264.86 246
2264.97 243
2265.08 240
2265.19 237
2265.30 233
2265.41 231
2265.52 229
2265.63 228
2265.74 227
2265.84 226
2265.95 225
2266.06 224
2266.17 222
2266.28 221
2266.39 221
2266.50 222
2266.61 224
2266.72 229
2266.83 234
2266.94 240
2267.05 244
2267.15 248
2267.26 251
2267.37 253
2267.48 256
2267.59 258
2267.70 261
2267.81 265
2267.92 269
2268.03 272
2268.14 274
2268.25 275
2268.36 274
2268.46 272
2268.57 270
2268.68 268
2268.79 267
2268.90 267
2269.01 268
2269.12 268
2269.23 269
2269.34 269
2269.45 268
2269.56 267
2269.67 267
2269.78 267
2269.88 268
2269.99 270
2270.10 273
2270.21 276
2270.32 278
2270.43 280
2270.54 281
2270.65 281
2270.76 280
2270.87 278
2270.98 275
2271.09 271
2271.20 267
2271.30 263
2271.41 258
2271.52 255
2271.63 251
2271.74 248
2271.85 246
2271.96 243
2272.07 241
2272.18 239
2272.29 238
2272.40 238
2272.51 240
2272.62 243
2272.73 246
2272.83 251
2272.94 256
2273.05 262
2273.16 268
2273.27 273
2273.38 279
2273.49 284
2273.60 287
2273.71 289
2273.82 289
2273.93 287
2274.04 282
2274.15 275
2274.26 267
2274.37 258
2274.47 249
2274.58 240
2274.69 233
2274.80 227
2274.91 223
2275.02 221
2275.13 220
2275.24 220
2275.35 221
2275.46 222
2275.57 223
2275.68 224
2275.79 222
2275.90 218
2276.01 211
2276.11 202
2276.22 191
2276.33 179
2276.44 168
2276.55 159
2276.66 154
2276.77 152
2276.88 155
2276.99 160
2277.10 168
2277.21 178
2277.32 188
2277.43 198
2277.54 207
2277.65 216
2277.76 224
2277.87 231
2277.97 236
2278.08 240
2278.19 243
2278.30 243
2278.41 241
2278.52 237
2278.63 233
2278.74 227
2278.85 223
2278.96 220
2279.07 218
2279.18 218
2279.29 220
2279.40 221
2279.51 223
2279.62 224
2279.73 224
2279.84 224
2279.94 225
2280.05 227
2280.16 232
2280.27 240
2280.38 249
2280.49 260
2280.60 271
2280.71 280
2280.82 287
2280.93 291
2281.04 292
2281.15 291
2281.26 288
2281.37 284
2281.48 281
2281.59 279
2281.70 278
2281.81 279
2281.92 281
2282.03 282
2282.13 283
2282.24 282
2282.35 280
2282.46 276
2282.57 271
2282.68 264
2282.79 257
2282.90 249
2283.01 239
2283.12 229
2283.23 218
2283.34 207
2283.45 197
2283.56 189
2283.67 185
2283.78 185
2283.89 190
2284.00 199
2284.11 212
2284.22 225
2284.33 239
2284.44 251
2284.55 260
2284.65 265
2284.76 266
2284.87 263
2284.98 258
2285.09 251
2285.20 245
2285.31 240
2285.42 238
2285.53 240
2285.64 244
2285.75 251
2285.86 260
2285.97 268
2286.08 276
2286.19 280
2286.30 281
2286.41 279
2286.52 274
2286.63 267
2286.74 260
2286.85 255
2286.96 251
2287.07 249
2287.18 249
2287.29 250
2287.40 253
2287.50 257
2287.61 263
2287.72 268
2287.83 273
2287.94 276
2288.05 278
2288.16 278
2288.27 275
2288.38 269
2288.49 261
2288.60 252
2288.71 244
2288.82 235
2288.93 229
2289.04 223
2289.15 219
2289.26 217
2289.37 215
2289.48 213
2289.59 211
2289.70 210
2289.81 209
2289.92 209
2290.03 210
2290.14 213
2290.25 218
2290.36 224
2290.47 231
2290.58 239
2290.69 247
2290.80 255
2290.91 261
2291.02 266
2291.12 269
2291.23 270
2291.34 269
2291.45 266
2291.56 261
2291.67 254
2291.78 246
2291.89 238
2292.00 228
2292.11 219
2292.22 210
2292.33 203
2292.44 198
2292.55 196
2292.66 196
2292.77 199
2292.88 204
2292.99 210
2293.10 216
2293.21 222
2293.32 226
2293.43 229
2293.54 231
2293.65 233
2293.76 236
2293.87 238
2293.98 241
2294.09 243
2294.20 244
2294.31 244
2294.42 241
2294.53 236
2294.64 229
2294.75 222
2294.86 215
2294.97 209
2295.08 205
2295.19 204
2295.30 204
2295.41 206
2295.52 209
2295.63 213
2295.74 216
2295.85 220
2295.96 223
2296.07 225
2296.18 226
2296.29 226
2296.40 226
2296.51 225
2296.62 225
2296.73 225
2296.83 227
2296.94 230
2297.05 234
2297.16 239
2297.27 245
2297.38 252
2297.49 259
2297.60 265
2297.71 270
2297.82 273
2297.93 274
2298.04 273
2298.15 271
2298.26 269
2298.37 267
2298.48 266
2298.59 267
2298.70 270
2298.81 273
2298.92 277
2299.03 278
2299.14 277
2299.25 272
2299.36 263
2299.47 251
2299.58 237
2299.69 223
2299.80 210
2299.91 199
2300.02 192
2300.13 188
2300.24 189
2300.35 191
2300.46 196
2300.57 201
2300.68 206
2300.79 209
2300.90 209
2301.01 208
2301.12 204
2301.23 198
2301.34 193
2301.45 188
2301.56 184
2301.67 182
2301.78 182
2301.89 184
2302.00 186
2302.11 187
2302.22 188
2302.33 188
2302.44 188
2302.55 189
2302.66 190
2302.77 194
2302.88 199
2302.99 204
2303.10 208
2303.21 210
2303.32 210
2303.43 207
2303.54 202
2303.65 196
2303.76 191
2303.87 187
2303.98 185
2304.09 185
2304.20 187
2304.31 189
2304.42 193
2304.53 196
2304.64 200
2304.75 203
2304.86 206
2304.97 207
2305.08 208
2305.19 207
2305.30 206
2305.41 204
2305.52 203
2305.63 202
2305.74 201
2305.85 201
2305.96 201
2306.07 202
2306.18 203
2306.29 204
2306.40 206
2306.51 209
2306.62 213
2306.73 216
2306.84 220
2306.95 224
2307.06 226
2307.18 228
2307.29 228
2307.40 229
2307.51 230
2307.62 231
2307.73 234
2307.84 238
2307.95 243
2308.06 249
2308.17 256
2308.28 261
2308.39 265
2308.50 267
2308.61 268
2308.72 266
2308.83 263
2308.94 259
2309.05 254
2309.16 250
2309.27 245
2309.38 241
2309.49 238
2309.60 236
2309.71 233
2309.82 230
2309.93 226
2310.04 222
2310.15 217
2310.26 214
2310.37 213
2310.48 214
2310.59 218
2310.70 223
2310.81 230
2310.92 235
2311.03 238
2311.14 239
2311.25 237
2311.36 233
2311.47 228
2311.58 224
2311.69 222
2311.80 222
2311.91 223
2312.02 226
2312.13 230
2312.24 233
2312.35 235
2312.46 235
2312.57 233
2312.68 229
2312.79 224
2312.91 217
2313.02 210
2313.13 203
2313.24 195
2313.35 188
2313.46 182
2313.57 177
2313.68 175
2313.79 174
2313.90 177
2314.01 181
2314.12 188
2314.23 195
2314.34 203
2314.45 209
2314.56 215
2314.67 220
2314.78 224
2314.89 227
2315.00 229
2315.11 230
2315.22 230
2315.33 227
2315.44 223
2315.55 217
2315.66 210
2315.77 203
2315.88 198
2315.99 196
2316.10 197
2316.21 203
2316.32 211
2316.43 222
2316.55 232
2316.66 241
2316.77 247
2316.88 249
2316.99 246
2317.10 240
2317.21 231
2317.32 221
2317.43 212
2317.54 205
2317.65 200
2317.76 198
2317.87 198
2317.98 201
2318.09 205
2318.20 209
2318.31 213
2318.42 215
2318.53 217
2318.64 217
2318.75 216
2318.86 215
2318.97 213
2319.08 212
2319.19 211
2319.30 210
2319.42 210
2319.53 209
2319.64 209
2319.75 209
2319.86 210
2319.97 211
2320.08 213
2320.19 215
2320.30 219
2320.41 223
2320.52 228
2320.63 234
2320.74 239
2320.85 244
2320.96 248
2321.07 250
2321.18 251
2321.29 250
2321.40 249
2321.51 248
2321.62 248
2321.73 247
2321.84 246
2321.96 245
2322.07 244
2322.18 242
2322.29 240
2322.40 239
2322.51 238
2322.62 239
2322.73 240
2322.84 242
2322.95 245
2323.06 247
2323.17 250
2323.28 252
2323.39 254
2323.50 255
2323.61 256
2323.72 255
2323.83 251
2323.94 246
2324.05 239
2324.17 231
2324.28 224
2324.39 219
2324.50 217
2324.61 219
2324.72 223
2324.83 229
2324.94 236
2325.05 242
2325.16 245
2325.27 246
2325.38 244
2325.49 240
2325.60 235
2325.71 229
2325.82 224
2325.93 219
2326.04 215
2326.16 213
2326.27 212
2326.38 212
2326.49 213
2326.60 215
2326.71 217
2326.82 218
2326.93 219
2327.04 218
2327.15 217
2327.26 216
2327.37 215
2327.48 215
2327.59 215
2327.70 216
2327.81 217
2327.92 218
2328.04 219
2328.15 220
2328.26 221
2328.37 221
2328.48 220
2328.59 218
2328.70 215
2328.81 210
2328.92 205
2329.03 199
2329.14 192
2329.25 186
2329.36 180
2329.47 176
2329.58 174
2329.70 175
2329.81 177
2329.92 182
2330.03 188
2330.14 194
2330.25 201
2330.36 207
2330.47 212
2330.58 215
2330.69 215
2330.80 214
2330.91 210
2331.02 205
2331.13 198
2331.24 193
2331.36 188
2331.47 187
2331.58 188
2331.69 191
2331.80 197
2331.91 204
2332.02 211
2332.13 216
2332.24 220
2332.35 220
2332.46 219
2332.57 216
2332.68 213
2332.79 210
2332.91 208
2333.02 207
2333.13 208
2333.24 211
2333.35 215
2333.46 219
2333.57 222
2333.68 224
2333.79 224
2333.90 222
2334.01 219
2334.12 216
2334.23 214
2334.35 213
2334.46 214
2334.57 216
2334.68 219
2334.79 222
2334.90 224
2335.01 225
2335.12 224
2335.23 222
2335.34 219
2335.45 218
2335.56 218
2335.67 220
2335.79 225
2335.90 231
2336.01 238
2336.12 244
2336.23 249
2336.34 251
2336.45 250
2336.56 246
2336.67 240
2336.78 233
2336.89 226
2337.00 220
2337.12 215
2337.23 210
2337.34 208
2337.45 206
2337.56 205
2337.67 204
2337.78 203
2337.89 200
2338.00 197
2338.11 194
2338.22 192
2338.33 191
2338.45 192
2338.56 196
2338.67 202
2338.78 208
2338.89 214
2339.00 220
2339.11 225
2339.22 228
2339.33 230
2339.44 231
2339.55 230
2339.67 228
2339.78 225
2339.89 221
2340.00 215
2340.11 210
2340.22 205
2340.33 200
2340.44 198
2340.55 196
2340.66 196
2340.77 196
2340.89 197
2341.00 198
2341.11 198
2341.22 198
2341.33 198
2341.44 198
2341.55 199
2341.66 200
2341.77 202
2341.88 204
2341.99 207
2342.11 210
2342.22 214
2342.33 218
2342.44 222
2342.55 226
2342.66 230
2342.77 232
2342.88 233
2342.99 233
2343.10 232
2343.22 230
2343.33 227
2343.44 224
2343.55 221
2343.66 218
2343.77 217
2343.88 216
2343.99 217
2344.10 218
2344.21 221
2344.33 223
2344.44 225
2344.55 227
2344.66 229
2344.77 229
2344.88 228
2344.99 225
2345.10 221
2345.21 215
2345.32 207
2345.44 199
2345.55 190
2345.66 180
2345.77 172
2345.88 164
2345.99 158
2346.10 155
2346.21 153
2346.32 153
2346.44 155
2346.55 158
2346.66 162
2346.77 169
2346.88 177
2346.99 187
2347.10 199
2347.21 211
2347.32 223
2347.43 233
2347.55 241
2347.66 246
2347.77 249
2347.88 250
2347.99 249
2348.10 248
2348.21 245
2348.32 240
2348.43 235
2348.55 228
2348.66 222
2348.77 218
2348.88 216
2348.99 217
2349.10 221
2349.21 227
2349.32 232
2349.43 236
2349.55 238
2349.66 235
2349.77 229
2349.88 221
2349.99 212
2350.10 204
2350.21 198
2350.32 195
2350.43 195
2350.55 198
2350.66 205
2350.77 213
2350.88 222
2350.99 231
2351.10 238
2351.21 245
2351.32 250
2351.44 254
2351.55 256
2351.66 258
2351.77 258
2351.88 259
2351.99 259
2352.10 258
2352.21 257
2352.32 256
2352.44 255
2352.55 253
2352.66 251
2352.77 249
2352.88 248
2352.99 248
2353.10 250
2353.21 252
2353.33 255
2353.44 258
2353.55 259
2353.66 259
2353.77 257
2353.88 254
2353.99 251
2354.10 248
2354.22 246
2354.33 244
2354.44 243
2354.55 243
2354.66 242
2354.77 240
2354.88 238
2354.99 235
2355.11 230
2355.22 226
2355.33 223
2355.44 219
2355.55 216
2355.66 212
2355.77 209
2355.88 205
2356.00 201
2356.11 197
2356.22 194
2356.33 193
2356.44 194
2356.55 197
2356.66 202
2356.77 208
2356.89 214
2357.00 219
2357.11 223
2357.22 226
2357.33 227
2357.44 226
2357.55 223
2357.67 219
2357.78 214
2357.89 208
2358.00 202
2358.11 197
2358.22 194
2358.33 192
2358.44 192
2358.56 193
2358.67 195
2358.78 198
2358.89 201
2359.00 204
2359.11 206
2359.22 208
2359.34 210
2359.45 212
2359.56 213
2359.67 214
2359.78 215
2359.89 215
2360.00 215
2360.12 214
2360.23 212
2360.34 210
2360.45 207
2360.56 206
2360.67 206
2360.78 208
2360.89 212
2361.01 218
2361.12 225
2361.23 231
2361.34 235
2361.45 235
2361.56 232
2361.67 225
2361.79 217
2361.90 209
2362.01 201
2362.12 197
2362.23 195
2362.34 195
2362.45 198
2362.57 203
2362.68 208
2362.79 213
2362.90 217
2363.01 219
2363.12 221
2363.23 222
2363.35 223
2363.46 225
2363.57 227
2363.68 230
2363.79 234
2363.90 237
2364.02 239
2364.13 240
2364.24 238
2364.35 234
2364.46 228
2364.57 222
2364.68 216
2364.80 210
2364.91 206
2365.02 203
2365.13 203
2365.24 204
2365.35 207
2365.46 209
2365.58 211
2365.69 211
2365.80 210
2365.91 208
2366.02 204
2366.13 201
2366.25 199
2366.36 200
2366.47 204
2366.58 210
2366.69 217
2366.80 226
2366.91 233
2367.03 240
2367.14 244
2367.25 246
2367.36 246
2367.47 245
2367.58 242
2367.70 238
2367.81 234
2367.92 229
2368.03 223
2368.14 216
2368.25 210
2368.36 204
2368.48 199
2368.59 196
2368.70 195
2368.81 195
2368.92 196
2369.03 197
2369.15 199
2369.26 200
2369.37 202
2369.48 203
2369.59 206
2369.70 209
2369.82 213
2369.93 217
2370.04 221
2370.15 224
2370.26 227
2370.37 228
2370.49 230
2370.60 231
2370.71 233
2370.82 234
2370.93 235
2371.04 235
2371.15 233
2371.27 231
2371.38 228
2371.49 226
2371.60 226
2371.71 226
2371.82 229
2371.94 232
2372.05 235
2372.16 238
2372.27 239
2372.38 237
2372.49 234
2372.61 229
2372.72 222
2372.83 216
2372.94 210
2373.05 205
2373.16 202
2373.28 201
2373.39 202
2373.50 205
2373.61 209
2373.72 214
2373.84 219
2373.95 224
2374.06 228
2374.17 233
2374.28 237
2374.39 240
2374.51 244
2374.62 246
2374.73 248
2374.84 249
2374.95 248
2375.06 247
2375.18 245
2375.29 243
2375.40 242
2375.51 241
2375.62 240
2375.73 239
2375.85 238
2375.96 237
2376.07 235
2376.18 232
2376.29 229
2376.40 226
2376.52 223
2376.63 220
2376.74 216
2376.85 214
2376.96 211
2377.08 208
2377.19 206
2377.30 203
2377.41 201
2377.52 198
2377.63 195
2377.75 191
2377.86 187
2377.97 182
2378.08 177
2378.19 171
2378.31 167
2378.42 164
2378.53 163
2378.64 165
2378.75 170
2378.86 177
2378.98 186
2379.09 195
2379.20 205
2379.31 214
2379.42 222
2379.54 230
2379.65 236
2379.76 241
2379.87 246
2379.98 249
2380.09 250
2380.21 250
2380.32 249
2380.43 247
2380.54 245
2380.65 242
2380.77 240
2380.88 239
2380.99 239
2381.10 239
2381.21 240
2381.33 242
2381.44 245
2381.55 249
2381.66 253
2381.77 257
2381.88 261
2382.00 266
2382.11 270
2382.22 273
2382.33 277
2382.44 280
2382.56 282
2382.67 284
2382.78 284
2382.89 283
2383.00 281
2383.12 278
2383.23 274
2383.34 270
2383.45 267
2383.56 266
2383.68 267
2383.79 270
2383.90 275
2384.01 282
2384.12 290
2384.24 297
2384.35 303
2384.46 306
2384.57 306
2384.68 303
2384.79 297
2384.91 288
2385.02 279
2385.13 270
2385.24 261
2385.35 252
2385.47 245
2385.58 239
2385.69 233
2385.80 227
2385.91 223
2386.03 219
2386.14 217
2386.25 216
2386.36 215
2386.47 214
2386.59 212
2386.70 211
2386.81 210
2386.92 211
2387.03 213
2387.15 218
2387.26 224
2387.37 231
2387.48 237
2387.59 241
2387.71 242
2387.82 240
2387.93 236
2388.04 232
2388.15 228
2388.27 226
2388.38 226
2388.49 228
2388.60 230
2388.72 233
2388.83 235
2388.94 235
2389.05 232
2389.16 227
2389.28 220
2389.39 212
2389.50 205
2389.61 199
2389.72 196
2389.84 194
2389.95 196
2390.06 199
2390.17 203
2390.28 209
2390.40 215
2390.51 221
2390.62 228
2390.73 235
2390.84 241
2390.96 246
2391.07 250
2391.18 251
2391.29 250
2391.41 246
2391.52 239
2391.63 229
2391.74 218
2391.85 207
2391.97 197
2392.08 188
2392.19 183
2392.30 181
2392.41 181
2392.53 184
2392.64 187
2392.75 191
2392.86 194
2392.98 196
2393.09 197
2393.20 197
2393.31 197
2393.42 196
2393.54 196
2393.65 196
2393.76 197
2393.87 199
2393.98 201
2394.10 204
2394.21 206
2394.32 208
2394.43 210
2394.55 212
2394.66 214
2394.77 217
2394.88 221
2394.99 224
2395.11 227
2395.22 230
2395.33 230
2395.44 229
2395.56 225
2395.67 220
2395.78 215
2395.89 209
2396.00 203
2396.12 200
2396.23 198
2396.34 198
2396.45 200
2396.57 203
2396.68 207
2396.79 211
2396.90 214
2397.01 215
2397.13 215
2397.24 214
2397.35 213
2397.46 213
2397.58 214
2397.69 216
2397.80 218
2397.91 221
2398.02 223
2398.14 224
2398.25 223
2398.36 222
2398.47 222
2398.59 221
2398.70 221
2398.81 221
2398.92 220
2399.04 219
2399.15 217
2399.26 215
2399.37 215
2399.48 217
2399.60 221
2399.71 228
2399.82 235
2399.93 243
2400.05 248
2400.16 251
2400.27 252
2400.38 250
2400.50 248
2400.61 246
2400.72 245
2400.83 245
2400.94 245
2401.06 244
2401.17 243
2401.28 241
2401.39 237
2401.51 233
2401.62 229
2401.73 226
2401.84 225
2401.96 227
2402.07 230
2402.18 234
2402.29 240
2402.41 246
2402.52 251
2402.63 256
2402.74 260
2402.85 262
2402.97 263
2403.08 263
2403.19 261
2403.30 259
2403.42 258
2403.53 258
2403.64 261
2403.75 265
2403.87 272
2403.98 279
2404.09 284
2404.20 288
2404.32 288
2404.43 284
2404.54 277
2404.65 268
2404.77 257
2404.88 248
2404.99 239
2405.10 233
2405.22 229
2405.33 228
2405.44 227
2405.55 228
2405.67 229
2405.78 232
2405.89 234
2406.00 237
2406.12 240
2406.23 242
2406.34 243
2406.45 242
2406.57 238
2406.68 233
2406.79 225
2406.90 218
2407.02 213
2407.13 210
2407.24 211
2407.35 216
2407.46 223
2407.58 232
2407.69 240
2407.80 246
2407.91 250
2408.03 250
2408.14 247
2408.25 243
2408.37 239
2408.48 236
2408.59 232
2408.70 229
2408.82 226
2408.93 221
2409.04 216
2409.15 210
2409.27 205
2409.38 201
2409.49 198
2409.60 197
2409.72 197
2409.83 198
2409.94 199
2410.05 201
2410.17 202
2410.28 204
2410.39 206
2410.50 209
2410.62 212
2410.73 216
2410.84 219
2410.95 223
2411.07 227
2411.18 233
2411.29 238
2411.40 245
2411.52 251
2411.63 256
2411.74 259
2411.85 261
2411.97 260
2412.08 258
2412.19 255
2412.30 250
2412.42 245
2412.53 240
2412.64 235
2412.76 231
2412.87 228
2412.98 226
2413.09 226
2413.21 228
2413.32 232
2413.43 237
2413.54 242
2413.66 246
2413.77 247
2413.88 246
2413.99 244
2414.11 240
2414.22 236
2414.33 232
2414.44 230
2414.56 228
2414.67 225
2414.78 223
2414.90 220
2415.01 216
2415.12 212
2415.23 209
2415.35 207
2415.46 204
2415.57 202
2415.68 200
2415.80 196
2415.91 192
2416.02 188
2416.13 184
2416.25 182
2416.36 182
2416.47 184
2416.59 189
2416.70 196
2416.81 203
2416.92 211
2417.04 218
2417.15 223
2417.26 228
2417.37 231
2417.49 234
2417.60 237
2417.71 240
2417.83 243
2417.94 244
2418.05 243
2418.16 241
2418.28 237
2418.39 231
2418.50 225
2418.61 219
2418.73 214
2418.84 211
2418.95 210
2419.07 212
2419.18 216
2419.29 222
2419.40 230
2419.52 240
2419.63 249
2419.74 257
2419.86 263
2419.97 267
2420.08 270
2420.19 270
2420.31 271
2420.42 271
2420.53 272
2420.64 275
2420.76 278
2420.87 281
2420.98 284
2421.10 286
2421.21 288
2421.32 289
2421.43 289
2421.55 288
2421.66 286
2421.77 284
2421.89 280
2422.00 276
2422.11 271
2422.22 266
2422.34 262
2422.45 259
2422.56 256
2422.68 254
2422.79 251
2422.90 247
2423.01 242
2423.13 236
2423.24 229
2423.35 222
2423.47 218
2423.58 215
2423.69 215
2423.80 217
2423.92 220
2424.03 224
2424.14 227
2424.26 230
2424.37 232
2424.48 234
2424.59 236
2424.71 239
2424.82 242
2424.93 245
2425.05 248
2425.16 249
2425.27 249
2425.38 248
2425.50 244
2425.61 239
2425.72 234
2425.84 229
2425.95 225
2426.06 222
2426.18 222
2426.29 222
2426.40 223
2426.51 224
2426.63 225
2426.74 225
2426.85 223
2426.97 222
2427.08 220
2427.19 218
2427.30 217
2427.42 217
2427.53 217
2427.64 218
2427.76 218
2427.87 217
2427.98 216
2428.10 212
2428.21 208
2428.32 202
2428.43 196
2428.55 191
2428.66 186
2428.77 183
2428.89 181
2429.00 180
2429.11 181
2429.23 182
2429.34 183
2429.45 185
2429.56 187
2429.68 189
2429.79 192
2429.90 195
2430.02 199
2430.13 203
2430.24 207
2430.36 210
2430.47 211
2430.58 210
2430.69 208
2430.81 206
2430.92 204
2431.03 203
2431.15 204
2431.26 208
2431.37 215
2431.49 224
2431.60 235
2431.71 247
2431.83 259
2431.94 269
2432.05 277
2432.16 282
2432.28 282
2432.39 278
2432.50 270
2432.62 259
2432.73 246
2432.84 233
2432.96 222
2433.07 213
2433.18 207
2433.30 204
2433.41 204
2433.52 205
2433.63 207
2433.75 208
2433.86 209
2433.97 210
2434.09 209
2434.20 208
2434.31 206
2434.43 205
2434.54 204
2434.65 204
2434.77 204
2434.88 205
2434.99 206
2435.10 207
2435.22 208
2435.33 209
2435.44 210
2435.56 212
2435.67 214
2435.78 216
2435.90 218
2436.01 219
2436.12 220
2436.24 220
2436.35 219
2436.46 218
2436.58 219
2436.69 221
2436.80 225
2436.92 230
2437.03 236
2437.14 241
2437.26 245
2437.37 247
2437.48 247
2437.59 245
2437.71 244
2437.82 244
2437.93 245
2438.05 247
2438.16 250
2438.27 252
2438.39 253
2438.50 253
2438.61 252
2438.73 251
2438.84 249
2438.95 246
2439.07 243
2439.18 239
2439.29 233
2439.41 225
2439.52 217
2439.63 210
2439.75 205
2439.86 203
2439.97 206
2440.09 212
2440.20 222
2440.31 234
2440.43 246
2440.54 257
2440.65 264
2440.77 269
2440.88 269
2440.99 265
2441.10 260
2441.22 253
2441.33 246
2441.44 242
2441.56 238
2441.67 236
2441.78 234
2441.90 231
2442.01 227
2442.12 221
2442.24 213
2442.35 205
2442.46 198
2442.58 192
2442.69 189
2442.80 189
2442.92 191
2443.03 195
2443.14 202
2443.26 209
2443.37 217
2443.48 225
2443.60 231
2443.71 234
2443.82 236
2443.94 234
2444.05 229
2444.16 223
2444.28 216
2444.39 210
2444.50 205
2444.62 203
2444.73 204
2444.84 207
2444.96 212
2445.07 217
2445.18 221
2445.30 223
2445.41 223
2445.52 223
2445.64 222
2445.75 223
2445.86 226
2445.98 231
2446.09 239
2446.21 247
2446.32 255
2446.43 262
2446.55 267
2446.66 269
2446.77 269
2446.89 267
2447.00 263
2447.11 258
2447.23 253
2447.34 246
2447.45 238
2447.57 230
2447.68 223
2447.79 216
2447.91 209
2448.02 204
2448.13 199
2448.25 196
2448.36 195
2448.47 195
2448.59 197
2448.70 200
2448.81 205
2448.93 210
2449.04 215
2449.15 219
2449.27 222
2449.38 224
2449.49 225
2449.61 227
2449.72 228
2449.84 231
2449.95 234
2450.06 237
2450.18 239
2450.29 240
2450.40 240
2450.52 238
2450.63 235
2450.74 231
2450.86 227
2450.97 223
2451.08 220
2451.20 218
2451.31 216
2451.42 213
2451.54 209
2451.65 204
2451.76 199
2451.88 193
2451.99 188
2452.11 185
2452.22 184
2452.33 185
2452.45 189
2452.56 193
2452.67 199
2452.79 204
2452.90 210
2453.01 215
2453.13 221
2453.24 226
2453.35 232
2453.47 237
2453.58 240
2453.70 242
2453.81 242
2453.92 239
2454.04 236
2454.15 231
2454.26 227
2454.38 223
2454.49 220
2454.60 218
2454.72 217
2454.83 217
2454.94 217
2455.06 218
2455.17 218
2455.29 219
2455.40 219
2455.51 220
2455.63 222
2455.74 225
2455.85 228
2455.97 232
2456.08 234
2456.19 234
2456.31 232
2456.42 228
2456.54 223
2456.65 217
2456.76 212
2456.88 209
2456.99 207
2457.10 207
2457.22 207
2457.33 209
2457.44 210
2457.56 211
2457.67 213
2457.79 215
2457.90 216
2458.01 217
2458.13 216
2458.24 214
2458.35 211
2458.47 207
2458.58 203
2458.69 200
2458.81 200
2458.92 200
2459.04 202
2459.15 205
2459.26 207
2459.38 208
2459.49 207
2459.60 205
2459.72 203
2459.83 201
2459.95 201
2460.06 203
2460.17 207
2460.29 211
2460.40 215
2460.51 218
2460.63 218
2460.74 216
2460.86 212
2460.97 207
2461.08 201
2461.20 195
2461.31 192
2461.42 190
2461.54 191
2461.65 192
2461.77 195
2461.88 197
2461.99 198
2462.11 199
2462.22 199
2462.33 199
2462.45 201
2462.56 203
2462.68 206
2462.79 209
2462.90 210
2463.02 210
2463.13 208
2463.24 203
2463.36 197
2463.47 192
2463.59 188
2463.70 187
2463.81 190
2463.93 196
2464.04 205
2464.15 216
2464.27 226
2464.38 236
2464.50 243
2464.61 247
2464.72 249
2464.84 248
2464.95 247
2465.07 246
2465.18 246
2465.29 247
2465.41 249
2465.52 252
2465.63 253
2465.75 253
2465.86 251
2465.98 248
2466.09 244
2466.20 242
2466.32 240
2466.43 240
2466.55 241
2466.66 243
2466.77 245
2466.89 247
2467.00 248
2467.11 248
2467.23 247
2467.34 246
2467.46 245
2467.57 243
2467.68 242
2467.80 241
2467.91 242
2468.03 244
2468.14 247
2468.25 252
2468.37 257
2468.48 261
2468.60 264
2468.71 263
2468.82 260
2468.94 254
2469.05 246
2469.16 238
2469.28 229
2469.39 222
2469.51 216
2469.62 212
2469.73 209
2469.85 207
2469.96 205
2470.08 204
2470.19 202
2470.30 200
2470.42 198
2470.53 197
2470.65 197
2470.76 198
2470.87 200
2470.99 204
2471.10 210
2471.22 217
2471.33 224
2471.44 232
2471.56 238
2471.67 244
2471.79 246
2471.90 246
2472.01 243
2472.13 238
2472.24 231
2472.36 223
2472.47 217
2472.58 213
2472.70 213
2472.81 215
2472.93 220
2473.04 225
2473.15 231
2473.27 235
2473.38 237
2473.50 237
2473.61 236
2473.72 234
2473.84 232
2473.95 232
2474.07 232
2474.18 233
2474.29 234
2474.41 235
2474.52 235
2474.64 234
2474.75 232
2474.86 228
2474.98 224
2475.09 219
2475.21 214
2475.32 211
2475.43 209
2475.55 210
2475.66 212
2475.78 216
2475.89 220
2476.01 225
2476.12 228
2476.23 231
2476.35 231
2476.46 231
2476.58 229
2476.69 226
2476.80 223
2476.92 221
2477.03 219
2477.15 218
2477.26 218
2477.37 218
2477.49 219
2477.60 220
2477.72 220
2477.83 219
2477.95 218
2478.06 216
2478.17 214
2478.29 212
2478.40 210
2478.52 207
2478.63 205
2478.74 202
2478.86 199
2478.97 196
2479.09 193
2479.20 192
2479.31 192
2479.43 193
2479.54 194
2479.66 195
2479.77 196
2479.89 196
2480.00 196
2480.11 196
2480.23 197
2480.34 200
2480.46 204
2480.57 211
2480.68 218
2480.80 224
2480.91 230
2481.03 233
2481.14 234
2481.26 233
2481.37 231
2481.48 228
2481.60 226
2481.71 225
2481.83 225
2481.94 226
2482.06 228
2482.17 231
2482.28 235
2482.40 238
2482.51 242
2482.63 246
2482.74 249
2482.86 250
2482.97 249
2483.08 246
2483.20 240
2483.31 233
2483.43 226
2483.54 219
2483.65 214
2483.77 212
2483.88 212
2484.00 214
2484.11 217
2484.23 220
2484.34 221
2484.45 220
2484.57 216
2484.68 210
2484.80 202
2484.91 193
2485.03 185
2485.14 179
2485.25 174
2485.37 173
2485.48 175
2485.60 178
2485.71 184
2485.83 189
2485.94 194
2486.05 197
2486.17 199
2486.28 200
2486.40 199
2486.51 198
2486.63 198
2486.74 199
2486.86 200
2486.97 203
2487.08 207
2487.20 211
2487.31 215
2487.43 220
2487.54 224
2487.66 228
2487.77 230
2487.88 232
2488.00 233
2488.11 233
2488.23 233
2488.34 232
2488.46 231
2488.57 230
2488.68 230
2488.80 229
2488.91 228
2489.03 227
2489.14 225
2489.26 224
2489.37 223
2489.49 222
2489.60 222
2489.71 223
2489.83 225
2489.94 227
2490.06 230
2490.17 233
2490.29 235
2490.40 236
2490.52 237
2490.63 237
2490.74 237
2490.86 237
2490.97 238
2491.09 240
2491.20 244
2491.32 248
2491.43 251
2491.55 254
2491.66 255
2491.77 254
2491.89 251
2492.00 247
2492.12 243
2492.23 239
2492.35 236
2492.46 234
2492.58 232
2492.69 230
2492.80 229
2492.92 227
2493.03 226
2493.15 224
2493.26 223
2493.38 221
2493.49 220
2493.61 218
2493.72 217
2493.83 216
2493.95 215
2494.06 215
2494.18 214
2494.29 214
2494.41 213
2494.52 212
2494.64 210
2494.75 209
2494.86 208
2494.98 209
2495.09 211
2495.21 215
2495.32 221
2495.44 228
2495.55 235
2495.67 241
2495.78 245
2495.90 247
2496.01 247
2496.12 245
2496.24 244
2496.35 243
2496.47 243
2496.58 243
2496.70 244
2496.81 245
2496.93 245
2497.04 245
2497.16 246
2497.27 248
2497.39 252
2497.50 257
2497.61 262
2497.73 267
2497.84 269
2497.96 268
2498.07 264
2498.19 258
2498.30 251
2498.42 243
2498.53 236
2498.65 230
2498.76 226
2498.87 223
2498.99 222
2499.10 222
2499.22 223
2499.33 223
2499.45 222
2499.56 220
2499.68 219
2499.79 217
2499.91 216
2500.02 216
2500.14 216
2500.25 216
2500.36 216
2500.48 215
2500.59 213
2500.71 211
2500.82 211
2500.94 211
2501.05 214
2501.17 218
2501.28 223
2501.40 227
2501.51 229
2501.63 230
2501.74 228
2501.86 226
2501.97 223
2502.08 222
2502.20 223
2502.31 224
2502.43 225
2502.54 226
2502.66 225
2502.77 222
2502.89 218
2503.00 215
2503.12 212
2503.23 212
2503.35 214
2503.46 219
2503.58 224
2503.69 229
2503.81 230
2503.92 229
2504.03 225
2504.15 218
2504.26 210
2504.38 202
2504.49 195
2504.61 189
2504.72 184
2504.84 182
2504.95 180
2505.07 178
2505.18 178
2505.30 178
2505.41 180
2505.53 182
2505.64 184
2505.76 186
2505.87 189
2505.99 191
2506.10 192
2506.22 192
2506.33 191
2506.44 189
2506.56 187
2506.67 184
2506.79 181
2506.90 178
2507.02 177
2507.13 177
2507.25 178
2507.36 181
2507.48 186
2507.59 190
2507.71 195
2507.82 198
2507.94 199
2508.05 199
2508.17 197
2508.28 194
2508.40 190
2508.51 188
2508.63 187
2508.74 188
2508.86 191
2508.97 196
2509.09 200
2509.20 203
2509.32 204
2509.43 202
2509.54 197
2509.66 190
2509.77 182
2509.89 175
2510.00 169
2510.12 165
2510.23 163
2510.35 164
2510.46 166
2510.58 169
2510.69 172
2510.81 176
2510.92 180
2511.04 184
2511.15 188
2511.27 192
2511.38 195
2511.50 199
2511.61 202
2511.73 204
2511.84 205
2511.96 206
2512.07 205
2512.19 204
2512.30 203
2512.42 202
2512.53 203
2512.65 204
2512.76 207
2512.88 211
2512.99 214
2513.11 217
2513.22 220
2513.34 221
2513.45 222
2513.57 223
2513.68 224
2513.80 225
2513.91 225
2514.03 225
2514.14 224
2514.26 222
2514.37 219
2514.49 217
2514.60 215
2514.72 214
2514.83 216
2514.95 220
2515.06 225
2515.18 231
2515.29 237
2515.41 241
2515.52 241
2515.64 239
2515.75 233
2515.87 226
2515.98 219
2516.10 211
2516.21 204
2516.33 199
2516.44 194
2516.56 192
2516.67 191
2516.79 191
2516.90 193
2517.02 196
2517.13 199
2517.25 201
2517.36 202
2517.48 201
2517.59 199
2517.71 196
2517.82 194
2517.94 193
2518.05 194
2518.17 197
2518.28 202
2518.40 207
2518.51 211
2518.63 214
2518.74 215
2518.86 213
2518.97 211
2519.09 208
2519.20 205
2519.32 203
2519.43 202
2519.55 203
2519.66 204
2519.78 205
2519.89 207
2520.01 209
2520.12 211
2520.24 212
2520.35 214
2520.47 214
2520.58 213
2520.70 210
2520.81 205
2520.93 199
2521.04 192
2521.16 185
2521.27 179
2521.39 174
2521.50 172
2521.62 172
2521.73 175
2521.85 178
2521.96 183
2522.08 187
2522.19 190
2522.31 193
2522.43 195
2522.54 198
2522.66 202
2522.77 209
2522.89 218
2523.00 231
2523.12 246
2523.23 262
2523.35 276
2523.46 286
2523.58 292
2523.69 293
2523.81 289
2523.92 280
2524.04 269
2524.15 258
2524.27 246
2524.38 236
2524.50 228
2524.61 222
2524.73 217
2524.84 214
2524.96 212
2525.07 210
2525.19 207
2525.30 204
2525.42 201
2525.54 197
2525.65 194
2525.77 192
2525.88 192
2526.00 194
2526.11 197
2526.23 201
2526.34 204
2526.46 207
2526.57 209
2526.69 209
2526.80 210
2526.92 211
2527.03 212
2527.15 214
2527.26 216
2527.38 218
2527.49 219
2527.61 221
2527.72 222
2527.84 223
2527.96 224
2528.07 224
2528.19 223
2528.30 220
2528.42 216
2528.53 211
2528.65 207
2528.76 203
2528.88 202
2528.99 203
2529.11 207
2529.22 212
2529.34 217
2529.45 222
2529.57 224
2529.68 224
2529.80 223
2529.92 221
2530.03 220
2530.15 221
2530.26 223
2530.38 226
2530.49 230
2530.61 233
2530.72 235
2530.84 235
2530.95 234
2531.07 232
2531.18 230
2531.30 228
2531.41 225
2531.53 223
2531.65 220
2531.76 217
2531.88 213
2531.99 209
2532.11 204
2532.22 198
2532.34 191
2532.45 184
2532.57 178
2532.68 174
2532.80 172
2532.91 172
2533.03 176
2533.15 181
2533.26 186
2533.38 191
2533.49 194
2533.61 195
2533.72 194
2533.84 193
2533.95 193
2534.07 194
2534.18 196
2534.30 199
2534.42 203
2534.53 206
2534.65 208
2534.76 209
2534.88 208
2534.99 206
2535.11 202
2535.22 198
2535.34 193
2535.45 187
2535.57 181
2535.68 174
2535.80 168
2535.92 163
2536.03 160
2536.15 159
2536.26 162
2536.38 168
2536.49 176
2536.61 185
2536.72 194
2536.84 201
2536.96 205
2537.07 207
2537.19 207
2537.30 205
2537.42 203
2537.53 202
2537.65 202
2537.76 202
2537.88 203
2537.99 204
2538.11 204
2538.23 203
2538.34 201
2538.46 200
2538.57 199
2538.69 199
2538.80 200
2538.92 202
2539.03 205
2539.15 207
2539.27 208
2539.38 206
2539.50 202
2539.61 195
2539.73 187
2539.84 177
2539.96 169
2540.07 162
2540.19 159
2540.31 158
2540.42 162
2540.54 168
2540.65 176
2540.77 185
2540.88 194
2541.00 202
2541.11 209
2541.23 215
2541.35 218
2541.46 221
2541.58 222
2541.69 223
2541.81 223
2541.92 223
2542.04 222
2542.15 220
2542.27 218
2542.39 215
2542.50 211
2542.62 207
2542.73 204
2542.85 203
2542.96 204
2543.08 207
2543.19 212
2543.31 218
2543.43 225
2543.54 232
2543.66 237
2543.77 241
2543.89 243
2544.00 244
2544.12 242
2544.24 238
2544.35 233
2544.47 227
2544.58 221
2544.70 215
2544.81 211
2544.93 208
2545.05 206
2545.16 207
2545.28 208
2545.39 211
2545.51 213
2545.62 214
2545.74 214
2545.85 213
2545.97 211
2546.09 208
2546.20 204
2546.32 201
2546.43 197
2546.55 193
2546.66 189
2546.78 185
2546.90 181
2547.01 178
2547.13 175
2547.24 174
2547.36 175
2547.47 178
2547.59 183
2547.71 189
2547.82 197
2547.94 205
2548.05 212
2548.17 219
2548.28 224
2548.40 227
2548.52 228
2548.63 228
2548.75 228
2548.86 229
2548.98 231
2549.10 234
2549.21 238
2549.33 242
2549.44 244
2549.56 244
2549.67 241
2549.79 236
2549.91 228
2550.02 219
2550.14 211
2550.25 203
2550.37 198
2550.48 194
2550.60 194
2550.72 194
2550.83 196
2550.95 198
2551.06 199
2551.18 200
2551.29 199
2551.41 198
2551.53 196
2551.64 194
2551.76 192
2551.87 190
2551.99 188
2552.11 187
2552.22 188
2552.34 190
2552.45 195
2552.57 201
2552.68 209
2552.80 217
2552.92 223
2553.03 226
2553.15 226
2553.26 224
2553.38 219
2553.50 215
2553.61 211
2553.73 209
2553.84 209
2553.96 211
2554.08 213
2554.19 215
2554.31 217
2554.42 218
2554.54 219
2554.65 220
2554.77 221
2554.89 224
2555.00 228
2555.12 232
2555.23 236
2555.35 239
2555.47 241
2555.58 241
2555.70 238
2555.81 235
2555.93 230
2556.05 226
2556.16 223
2556.28 221
2556.39 221
2556.51 222
2556.62 224
2556.74 226
2556.86 228
2556.97 230
2557.09 230
2557.20 230
2557.32 229
2557.44 229
2557.55 228
2557.67 226
2557.78 225
2557.90 223
2558.02 220
2558.13 217
2558.25 213
2558.36 210
2558.48 206
2558.60 204
2558.71 203
2558.83 204
2558.94 206
2559.06 210
2559.18 215
2559.29 220
2559.41 224
2559.52 227
2559.64 227
2559.76 225
2559.87 221
2559.99 217
2560.10 212
2560.22 208
2560.34 206
2560.45 206
2560.57 207
2560.68 211
2560.80 215
2560.92 220
2561.03 224
2561.15 229
2561.26 232
2561.38 234
2561.50 235
2561.61 234
2561.73 232
2561.84 230
2561.96 228
2562.08 226
2562.19 224
2562.31 224
2562.42 226
2562.54 229
2562.66 235
2562.77 241
2562.89 248
2563.00 254
2563.12 259
2563.24 262
2563.35 261
2563.47 258
2563.59 253
2563.70 246
2563.82 239
2563.93 232
2564.05 227
2564.17 222
2564.28 219
2564.40 216
2564.51 214
2564.63 214
2564.75 214
2564.86 216
2564.98 220
2565.09 224
2565.21 230
2565.33 235
2565.44 241
2565.56 246
2565.68 250
2565.79 253
2565.91 253
2566.02 252
2566.14 249
2566.26 244
2566.37 239
2566.49 234
2566.60 231
2566.72 229
2566.84 229
2566.95 231
2567.07 234
2567.19 237
2567.30 241
2567.42 246
2567.53 250
2567.65 255
2567.77 258
2567.88 261
2568.00 261
2568.11 259
2568.23 254
2568.35 247
2568.46 238
2568.58 229
2568.70 220
2568.81 213
2568.93 208
2569.04 204
2569.16 201
2569.28 200
2569.39 199
2569.51 198
2569.63 197
2569.74 196
2569.86 195
2569.97 194
2570.09 194
2570.21 194
2570.32 194
2570.44 196
2570.56 197
2570.67 199
2570.79 201
2570.90 203
2571.02 204
2571.14 204
2571.25 204
2571.37 205
2571.49 205
2571.60 207
2571.72 209
2571.83 212
2571.95 215
2572.07 218
2572.18 220
2572.30 221
2572.42 221
2572.53 222
2572.65 222
2572.76 223
2572.88 223
2573.00 223
2573.11 223
2573.23 221
2573.35 219
2573.46 214
2573.58 209
2573.69 203
2573.81 197
2573.93 192
2574.04 188
2574.16 186
2574.28 186
2574.39 189
2574.51 193
2574.63 197
2574.74 202
2574.86 206
2574.97 209
2575.09 210
2575.21 210
2575.32 209
2575.44 206
2575.56 203
2575.67 200
2575.79 196
2575.91 191
2576.02 186
2576.14 182
2576.25 177
2576.37 174
2576.49 173
2576.60 174
2576.72 178
2576.84 184
2576.95 191
2577.07 200
2577.19 209
2577.30 217
2577.42 223
2577.53 228
2577.65 229
2577.77 228
2577.88 225
2578.00 220
2578.12 213
2578.23 207
2578.35 200
2578.47 195
2578.58 193
2578.70 193
2578.82 196
2578.93 202
2579.05 209
2579.16 217
2579.28 223
2579.40 228
2579.51 228
2579.63 226
2579.75 222
2579.86 216
2579.98 209
2580.10 204
2580.21 199
2580.33 196
2580.45 194
2580.56 193
2580.68 194
2580.79 196
2580.91 200
2581.03 206
2581.14 213
2581.26 220
2581.38 227
2581.49 232
2581.61 234
2581.73 234
2581.84 231
2581.96 227
2582.08 222
2582.19 217
2582.31 214
2582.43 210
2582.54 207
2582.66 204
2582.78 200
2582.89 196
2583.01 191
2583.12 187
2583.24 185
2583.36 183
2583.47 184
2583.59 187
2583.71 190
2583.82 194
2583.94 198
2584.06 201
2584.17 203
2584.29 204
2584.41 204
2584.52 204
2584.64 203
2584.76 203
2584.87 202
2584.99 202
2585.11 202
2585.22 203
2585.34 205
2585.46 209
2585.57 215
2585.69 223
2585.81 231
2585.92 240
2586.04 246
2586.16 250
2586.27 251
2586.39 249
2586.51 245
2586.62 239
2586.74 233
2586.86 228
2586.97 223
2587.09 219
2587.20 216
2587.32 211
2587.44 206
2587.55 199
2587.67 192
2587.79 185
2587.90 180
2588.02 177
2588.14 177
2588.25 180
2588.37 185
2588.49 190
2588.60 195
2588.72 199
2588.84 202
2588.95 203
2589.07 204
2589.19 206
2589.30 208
2589.42 210
2589.54 213
2589.65 215
2589.77 217
2589.89 218
2590.00 218
2590.12 218
2590.24 217
2590.35 217
2590.47 218
2590.59 219
2590.70 221
2590.82 224
2590.94 226
2591.05 227
2591.17 227
2591.29 226
2591.40 223
2591.52 218
2591.64 213
2591.76 207
2591.87 200
2591.99 193
2592.11 188
2592.22 186
2592.34 187
2592.46 191
2592.57 198
2592.69 207
2592.81 217
2592.92 226
2593.04 234
2593.16 240
2593.27 244
2593.39 245
2593.51 244
2593.62 241
2593.74 237
2593.86 233
2593.97 228
2594.09 224
2594.21 222
2594.32 223
2594.44 225
2594.56 229
2594.67 234
2594.79 239
2594.91 244
2595.02 248
2595.14 250
2595.26 250
2595.37 249
2595.49 247
2595.61 244
2595.73 240
2595.84 236
2595.96 232
2596.08 228
2596.19 223
2596.31 217
2596.43 209
2596.54 201
2596.66 191
2596.78 182
2596.89 173
2597.01 166
2597.13 161
2597.24 159
2597.36 159
2597.48 160
2597.59 163
2597.71 165
2597.83 167
2597.95 169
2598.06 172
2598.18 174
2598.30 178
2598.41 183
2598.53 188
2598.65 195
2598.76 202
2598.88 208
2599.00 213
2599.11 216
2599.23 217
2599.35 216
2599.46 212
2599.58 206
2599.70 198
2599.82 190
2599.93 181
2600.05 172
2600.17 165
2600.28 161
2600.40 159
2600.52 159
2600.63 161
2600.75 164
2600.87 168
2600.98 172
2601.10 176
2601.22 179
2601.34 182
2601.45 185
2601.57 189
2601.69 192
2601.80 195
2601.92 198
2602.04 200
2602.15 203
2602.27 207
2602.39 213
2602.50 220
2602.62 228
2602.74 236
2602.86 244
2602.97 250
2603.09 254
2603.21 254
2603.32 252
2603.44 248
2603.56 245
2603.67 243
2603.79 243
2603.91 246
2604.03 251
2604.14 257
2604.26 262
2604.38 266
2604.49 267
2604.61 264
2604.73 258
2604.84 251
2604.96 242
2605.08 234
2605.20 228
2605.31 223
2605.43 219
2605.55 218
2605.66 218
2605.78 218
2605.90 219
2606.01 221
2606.13 222
2606.25 223
2606.37 224
2606.48 224
2606.60 223
2606.72 220
2606.83 216
2606.95 211
2607.07 205
2607.19 200
2607.30 195
2607.42 192
2607.54 191
2607.65 192
2607.77 195
2607.89 199
2608.00 203
2608.12 208
2608.24 213
2608.36 218
2608.47 222
2608.59 225
2608.71 227
2608.82 228
2608.94 228
2609.06 226
2609.18 223
2609.29 219
2609.41 215
2609.53 211
2609.64 208
2609.76 205
2609.88 203
2610.00 201
2610.11 199
2610.23 198
2610.35 197
2610.46 197
2610.58 197
2610.70 197
2610.82 196
2610.93 195
2611.05 191
2611.17 186
2611.28 180
2611.40 173
2611.52 165
2611.64 157
2611.75 150
2611.87 145
2611.99 143
2612.10 142
2612.22 145
2612.34 149
2612.46 155
2612.57 162
2612.69 168
2612.81 173
2612.92 177
2613.04 181
2613.16 186
2613.28 191
2613.39 198
2613.51 205
2613.63 214
2613.75 222
2613.86 228
2613.98 231
2614.10 231
2614.21 228
2614.33 222
2614.45 215
2614.57 208
2614.68 202
2614.80 197
2614.92 194
2615.03 193
2615.15 193
2615.27 193
2615.39 193
2615.50 193
2615.62 193
2615.74 194
2615.86 195
2615.97 197
2616.09 199
2616.21 202
2616.32 203
2616.44 204
2616.56 203
2616.68 201
2616.79 198
2616.91 195
2617.03 191
2617.15 188
2617.26 186
2617.38 184
2617.50 183
2617.62 183
2617.73 183
2617.85 183
2617.97 182
2618.08 181
2618.20 179
2618.32 176
2618.44 172
2618.55 168
2618.67 164
2618.79 163
2618.91 164
2619.02 167
2619.14 173
2619.26 180
2619.37 188
2619.49 194
2619.61 197
2619.73 198
2619.84 197
2619.96 193
2620.08 188
2620.20 184
2620.31 180
2620.43 178
2620.55 176
2620.67 176
2620.78 176
2620.90 177
2621.02 178
2621.14 180
2621.25 183
2621.37 188
2621.49 193
2621.60 199
2621.72 203
2621.84 206
2621.96 205
2622.07 202
2622.19 197
2622.31 190
2622.43 182
2622.54 175
2622.66 169
2622.78 164
2622.90 161
2623.01 160
2623.13 162
2623.25 165
2623.37 171
2623.48 178
2623.60 187
2623.72 195
2623.84 202
2623.95 207
2624.07 210
2624.19 210
2624.31 207
2624.42 204
2624.54 199
2624.66 194
2624.78 191
2624.89 189
2625.01 188
2625.13 190
2625.25 192
2625.36 196
2625.48 200
2625.60 205
2625.72 208
2625.83 210
2625.95 209
2626.07 208
2626.19 204
2626.30 200
2626.42 195
2626.54 190
2626.66 185
2626.77 182
2626.89 179
2627.01 178
2627.13 178
2627.24 179
2627.36 181
2627.48 184
2627.60 187
2627.71 190
2627.83 192
2627.95 194
2628.07 195
2628.18 196
2628.30 196
2628.42 195
2628.54 194
2628.65 193
2628.77 191
2628.89 189
2629.01 185
2629.12 181
2629.24 176
2629.36 172
2629.48 167
2629.59 164
2629.71 161
2629.83 161
2629.95 161
2630.06 164
2630.18 167
2630.30 172
2630.42 177
2630.53 183
2630.65 189
2630.77 194
2630.89 198
2631.00 201
2631.12 203
2631.24 204
2631.36 203
2631.48 201
2631.59 199
2631.71 196
2631.83 193
2631.95 190
2632.06 188
2632.18 186
2632.30 184
2632.42 184
2632.53 184
2632.65 186
2632.77 190
2632.89 197
2633.00 205
2633.12 213
2633.24 222
2633.36 230
2633.47 236
2633.59 240
2633.71 244
2633.83 248
2633.95 253
2634.06 260
2634.18 267
2634.30 275
2634.42 283
2634.53 291
2634.65 297
2634.77 302
2634.89 307
2635.00 313
2635.12 320
2635.24 329
2635.36 338
2635.48 346
2635.59 353
2635.71 358
2635.83 359
2635.95 357
2636.06 353
2636.18 347
2636.30 340
2636.42 332
2636.54 325
2636.65 318
2636.77 313
2636.89 309
2637.01 307
2637.12 308
2637.24 311
2637.36 315
2637.48 321
2637.59 326
2637.71 330
2637.83 332
2637.95 332
2638.07 329
2638.18 324
2638.30 318
2638.42 311
2638.54 306
2638.65 301
2638.77 298
2638.89 298
2639.01 299
2639.13 301
2639.24 303
2639.36 304
2639.48 305
2639.60 304
2639.71 303
2639.83 302
2639.95 300
2640.07 298
2640.19 296
2640.30 293
2640.42 290
2640.54 286
2640.66 282
2640.77 277
2640.89 274
2641.01 271
2641.13 269
2641.25 268
2641.36 267
2641.48 266
2641.60 265
2641.72 262
2641.84 260
2641.95 257
2642.07 254
2642.19 250
2642.31 248
2642.42 245
2642.54 242
2642.66 239
2642.78 234
2642.90 229
2643.01 222
2643.13 214
2643.25 206
2643.37 198
2643.49 190
2643.60 183
2643.72 178
2643.84 175
2643.96 175
2644.07 177
2644.19 182
2644.31 188
2644.43 195
2644.55 201
2644.66 207
2644.78 210
2644.90 213
2645.02 213
2645.14 213
2645.25 212
2645.37 211
2645.49 210
2645.61 210
2645.73 209
2645.84 208
2645.96 206
2646.08 203
2646.20 199
2646.32 194
2646.43 190
2646.55 186
2646.67 184
2646.79 184
2646.91 187
2647.02 191
2647.14 196
2647.26 199
2647.38 201
2647.49 200
2647.61 197
2647.73 191
2647.85 186
2647.97 181
2648.08 178
2648.20 177
2648.32 178
2648.44 179
2648.56 180
2648.67 179
2648.79 177
2648.91 174
2649.03 172
2649.15 169
2649.26 169
2649.38 170
2649.50 173
2649.62 178
2649.74 183
2649.85 189
2649.97 196
2650.09 202
2650.21 208
2650.33 215
2650.45 221
2650.56 227
2650.68 231
2650.80 234
2650.92 235
2651.04 233
2651.15 229
2651.27 223
2651.39 216
2651.51 209
2651.63 203
2651.74 199
2651.86 197
2651.98 197
2652.10 198
2652.22 199
2652.33 202
2652.45 204
2652.57 207
2652.69 210
2652.81 213
2652.92 218
2653.04 223
2653.16 229
2653.28 237
2653.40 246
2653.51 256
2653.63 265
2653.75 273
2653.87 278
2653.99 281
2654.11 281
2654.22 277
2654.34 271
2654.46 263
2654.58 254
2654.70 245
2654.81 237
2654.93 230
2655.05 225
2655.17 220
2655.29 217
2655.40 214
2655.52 211
2655.64 209
2655.76 206
2655.88 204
2656.00 203
2656.11 202
2656.23 203
2656.35 204
2656.47 206
2656.59 207
2656.70 209
2656.82 210
2656.94 211
2657.06 213
2657.18 216
2657.30 222
2657.41 230
2657.53 240
2657.65 251
2657.77 262
2657.89 270
2658.00 276
2658.12 277
2658.24 274
2658.36 268
2658.48 260
2658.60 252
2658.71 244
2658.83 237
2658.95 231
2659.07 226
2659.19 221
2659.31 214
2659.42 207
2659.54 201
2659.66 196
2659.78 196
2659.90 199
2660.01 206
2660.13 217
2660.25 228
2660.37 240
2660.49 249
2660.61 254
2660.72 256
2660.84 255
2660.96 251
2661.08 246
2661.20 240
2661.32 234
2661.43 228
2661.55 223
2661.67 218
2661.79 214
2661.91 212
2662.03 210
2662.14 208
2662.26 207
2662.38 207
2662.50 206
2662.62 207
2662.74 208
2662.85 210
2662.97 213
2663.09 217
2663.21 222
2663.33 228
2663.45 233
2663.56 238
2663.68 242
2663.80 245
2663.92 245
2664.04 244
2664.16 240
2664.27 235
2664.39 229
2664.51 224
2664.63 221
2664.75 221
2664.87 222
2664.98 226
2665.10 231
2665.22 235
2665.34 237
2665.46 237
2665.58 234
2665.69 228
2665.81 221
2665.93 214
2666.05 206
2666.17 199
2666.29 194
2666.40 189
2666.52 186
2666.64 184
2666.76 183
2666.88 183
2667.00 184
2667.11 186
2667.23 188
2667.35 192
2667.47 197
2667.59 203
2667.71 208
2667.82 212
2667.94 215
2668.06 216
2668.18 216
2668.30 216
2668.42 217
2668.54 219
2668.65 223
2668.77 227
2668.89 231
2669.01 235
2669.13 239
2669.25 243
2669.36 246
2669.48 250
2669.60 254
2669.72 258
2669.84 260
2669.96 262
2670.08 261
2670.19 258
2670.31 255
2670.43 251
2670.55 249
2670.67 248
2670.79 248
2670.90 250
2671.02 251
2671.14 252
2671.26 251
2671.38 248
2671.50 242
2671.62 234
2671.73 226
2671.85 217
2671.97 210
2672.09 204
2672.21 199
2672.33 195
2672.45 193
2672.56 191
2672.68 189
2672.80 188
2672.92 187
2673.04 186
2673.16 186
2673.28 187
2673.39 189
2673.51 192
2673.63 195
2673.75 199
2673.87 203
2673.99 208
2674.11 211
2674.22 214
2674.34 216
2674.46 216
2674.58 216
2674.70 216
2674.82 215
2674.94 214
2675.05 214
2675.17 214
2675.29 214
2675.41 214
2675.53 215
2675.65 217
2675.77 220
2675.88 224
2676.00 228
2676.12 232
2676.24 235
2676.36 237
2676.48 237
2676.60 237
2676.71 235
2676.83 234
2676.95 233
2677.07 233
2677.19 234
2677.31 234
2677.43 234
2677.54 232
2677.66 229
2677.78 225
2677.90 220
2678.02 215
2678.14 209
2678.26 204
2678.38 200
2678.49 196
2678.61 194
2678.73 194
2678.85 196
2678.97 200
2679.09 206
2679.21 211
2679.32 216
2679.44 219
2679.56 219
2679.68 218
2679.80 215
2679.92 212
2680.04 210
2680.16 209
2680.27 209
2680.39 210
2680.51 209
2680.63 207
2680.75 204
2680.87 199
2680.99 193
2681.10 188
2681.22 183
2681.34 180
2681.46 180
2681.58 181
2681.70 185
2681.82 190
2681.94 197
2682.05 204
2682.17 210
2682.29 214
2682.41 217
2682.53 218
2682.65 218
2682.77 215
2682.89 212
2683.00 208
2683.12 204
2683.24 200
2683.36 196
2683.48 193
2683.60 192
2683.72 192
2683.84 194
2683.95 196
2684.07 198
2684.19 201
2684.31 204
2684.43 206
2684.55 207
2684.67 208
2684.79 208
2684.91 208
2685.02 206
2685.14 204
2685.26 201
2685.38 198
2685.50 194
2685.62 191
2685.74 188
2685.86 186
2685.97 186
2686.09 186
2686.21 188
2686.33 191
2686.45 193
2686.57 193
2686.69 192
2686.81 189
2686.93 184
2687.04 179
2687.16 173
2687.28 168
2687.40 166
2687.52 166
2687.64 168
2687.76 172
2687.88 178
2688.00 184
2688.11 190
2688.23 194
2688.35 197
2688.47 197
2688.59 194
2688.71 190
2688.83 184
2688.95 178
2689.07 172
2689.18 167
2689.30 164
2689.42 162
2689.54 161
2689.66 160
2689.78 159
2689.90 156
2690.02 152
2690.14 147
2690.25 142
2690.37 138
2690.49 136
2690.61 136
2690.73 138
2690.85 142
2690.97 147
2691.09 153
2691.21 160
2691.32 166
2691.44 173
2691.56 180
2691.68 188
2691.80 196
2691.92 204
2692.04 210
2692.16 214
2692.28 216
2692.40 216
2692.51 214
2692.63 211
2692.75 208
2692.87 205
2692.99 203
2693.11 201
2693.23 201
2693.35 202
2693.47 205
2693.58 208
2693.70 211
2693.82 214
2693.94 215
2694.06 215
2694.18 214
2694.30 211
2694.42 209
2694.54 206
2694.66 205
2694.77 204
2694.89 203
2695.01 202
2695.13 200
2695.25 197
2695.37 193
2695.49 190
2695.61 186
2695.73 184
2695.85 184
2695.97 185
2696.08 188
2696.20 191
2696.32 194
2696.44 198
2696.56 200
2696.68 202
2696.80 204
2696.92 205
2697.04 205
2697.16 205
2697.27 205
2697.39 204
2697.51 202
2697.63 200
2697.75 198
2697.87 194
2697.99 190
2698.11 185
2698.23 180
2698.35 174
2698.47 170
2698.58 168
2698.70 169
2698.82 173
2698.94 178
2699.06 185
2699.18 191
2699.30 196
2699.42 198
2699.54 197
2699.66 194
2699.78 189
2699.90 184
2700.01 178
2700.13 174
2700.25 170
2700.37 167
2700.49 164
2700.61 163
2700.73 162
2700.85 163
2700.97 164
2701.09 166
2701.21 169
2701.33 172
2701.44 175
2701.56 177
2701.68 180
2701.80 183
2701.92 185
2702.04 188
2702.16 191
2702.28 195
2702.40 199
2702.52 204
2702.64 209
2702.76 213
2702.87 217
2702.99 219
2703.11 219
2703.23 217
2703.35 214
2703.47 210
2703.59 205
2703.71 201
2703.83 198
2703.95 195
2704.07 193
2704.19 190
2704.31 186
2704.42 182
2704.54 178
2704.66 175
2704.78 173
2704.90 172
2705.02 172
2705.14 173
2705.26 173
2705.38 173
2705.50 172
2705.62 169
2705.74 166
2705.86 163
2705.97 161
2706.09 162
2706.21 164
2706.33 168
2706.45 174
2706.57 180
2706.69 186
2706.81 192
2706.93 196
2707.05 200
2707.17 204
2707.29 208
2707.41 212
2707.53 216
2707.64 219
2707.76 221
2707.88 222
2708.00 221
2708.12 219
2708.24 216
2708.36 213
2708.48 209
2708.60 206
2708.72 205
2708.84 204
2708.96 206
2709.08 208
2709.20 212
2709.32 216
2709.43 219
2709.55 222
2709.67 224
2709.79 224
2709.91 224
2710.03 223
2710.15 221
2710.27 219
2710.39 218
2710.51 217
2710.63 217
2710.75 217
2710.87 218
2710.99 219
2711.11 221
2711.22 223
2711.34 225
2711.46 227
2711.58 228
2711.70 230
2711.82 232
2711.94 234
2712.06 237
2712.18 239
2712.30 241
2712.42 242
2712.54 244
2712.66 245
2712.78 246
2712.90 247
2713.02 248
2713.14 248
2713.25 248
2713.37 248
2713.49 246
2713.61 243
2713.73 239
2713.85 234
2713.97 229
2714.09 223
2714.21 218
2714.33 213
2714.45 209
2714.57 206
2714.69 206
2714.81 207
2714.93 210
2715.05 214
2715.17 218
2715.29 222
2715.40 224
2715.52 225
2715.64 224
2715.76 223
2715.88 220
2716.00 218
2716.12 217
2716.24 216
2716.36 217
2716.48 217
2716.60 217
2716.72 216
2716.84 214
2716.96 211
2717.08 207
2717.20 203
2717.32 200
2717.44 198
2717.56 197
2717.68 197
2717.79 197
2717.91 197
2718.03 196
2718.15 195
2718.27 194
2718.39 194
2718.51 195
2718.63 198
2718.75 203
2718.87 209
2718.99 215
2719.11 220
2719.23 224
2719.35 227
2719.47 228
2719.59 228
2719.71 226
2719.83 224
2719.95 221
2720.07 217
2720.19 213
2720.31 209
2720.43 205
2720.54 203
2720.66 202
2720.78 203
2720.90 205
2721.02 207
2721.14 209
2721.26 211
2721.38 213
2721.50 214
2721.62 215
2721.74 215
2721.86 215
2721.98 215
2722.10 215
2722.22 216
2722.34 216
2722.46 216
2722.58 216
2722.70 215
2722.82 212
2722.94 209
2723.06 205
2723.18 203
2723.30 201
2723.42 200
2723.54 200
2723.66 202
2723.77 203
2723.89 205
2724.01 207
2724.13 209
2724.25 210
2724.37 211
2724.49 211
2724.61 210
2724.73 207
2724.85 203
2724.97 199
2725.09 196
2725.21 195
2725.33 197
2725.45 200
2725.57 204
2725.69 208
2725.81 210
2725.93 211
2726.05 209
2726.17 206
2726.29 203
2726.41 200
2726.53 197
2726.65 194
2726.77 192
2726.89 189
2727.01 187
2727.13 186
2727.25 185
2727.37 184
2727.49 185
2727.61 186
2727.72 188
2727.84 191
2727.96 193
2728.08 196
2728.20 197
2728.32 197
2728.44 196
2728.56 194
2728.68 193
2728.80 193
2728.92 194
2729.04 198
2729.16 203
2729.28 210
2729.40 217
2729.52 224
2729.64 230
2729.76 233
2729.88 234
2730.00 231
2730.12 227
2730.24 220
2730.36 213
2730.48 205
2730.60 199
2730.72 193
2730.84 189
2730.96 185
2731.08 182
2731.20 181
2731.32 180
2731.44 180
2731.56 182
2731.68 186
2731.80 190
2731.92 196
2732.04 200
2732.16 204
2732.28 206
2732.40 207
2732.52 208
2732.64 208
2732.76 209
2732.88 211
2733.00 214
2733.12 218
2733.24 220
2733.36 222
2733.48 221
2733.60 219
2733.72 216
2733.84 212
2733.96 208
2734.08 205
2734.20 203
2734.31 202
2734.43 200
2734.55 199
2734.67 197
2734.79 195
2734.91 193
2735.03 191
2735.15 191
2735.27 191
2735.39 191
2735.51 191
2735.63 192
2735.75 193
2735.87 194
2735.99 196
2736.11 199
2736.23 203
2736.35 208
2736.47 215
2736.59 221
2736.71 227
2736.83 232
2736.95 235
2737.07 237
2737.19 236
2737.31 234
2737.43 230
2737.55 225
2737.67 221
2737.79 216
2737.91 213
2738.03 210
2738.15 210
2738.27 212
2738.39 215
2738.51 221
2738.63 227
2738.75 232
2738.87 236
2738.99 237
2739.11 236
2739.23 231
2739.35 224
2739.47 217
2739.59 210
2739.71 205
2739.83 201
2739.95 201
2740.07 203
2740.19 206
2740.31 209
2740.43 212
2740.55 214
2740.67 215
2740.79 215
2740.91 214
2741.03 213
2741.15 214
2741.27 216
2741.39 218
2741.51 221
2741.63 224
2741.75 227
2741.87 229
2741.99 230
2742.11 231
2742.23 233
2742.35 235
2742.47 237
2742.59 238
2742.71 239
2742.83 239
2742.95 238
2743.07 236
2743.19 234
2743.31 232
2743.43 229
2743.55 227
2743.67 224
2743.79 220
2743.91 216
2744.03 212
2744.15 208
2744.27 205
2744.40 203
2744.52 202
2744.64 203
2744.76 205
2744.88 207
2745.00 210
2745.12 213
2745.24 216
2745.36 219
2745.48 221
2745.60 223
2745.72 224
2745.84 224
2745.96 222
2746.08 220
2746.20 216
2746.32 213
2746.44 210
2746.56 210
2746.68 213
2746.80 217
2746.92 223
2747.04 230
2747.16 236
2747.28 241
2747.40 244
2747.52 245
2747.64 244
2747.76 241
2747.88 237
2748.00 231
2748.12 224
2748.24 218
2748.36 213
2748.48 209
2748.60 206
2748.72 203
2748.84 201
2748.96 198
2749.08 194
2749.20 190
2749.32 186
2749.44 183
2749.56 182
2749.68 184
2749.80 189
2749.92 196
2750.04 204
2750.16 213
2750.28 220
2750.40 226
2750.52 231
2750.64 235
2750.76 238
2750.88 240
2751.01 242
2751.13 243
2751.25 242
2751.37 239
2751.49 232
2751.61 223
2751.73 212
2751.85 200
2751.97 189
2752.09 181
2752.21 176
2752.33 175
2752.45 177
2752.57 181
2752.69 186
2752.81 192
2752.93 198
2753.05 204
2753.17 210
2753.29 216
2753.41 221
2753.53 225
2753.65 227
2753.77 227
2753.89 226
2754.01 225
2754.13 223
2754.25 223
2754.37 225
2754.49 229
2754.61 234
2754.73 241
2754.85 248
2754.98 254
2755.10 260
2755.22 263
2755.34 265
2755.46 264
2755.58 262
2755.70 258
2755.82 253
2755.94 247
2756.06 242
2756.18 235
2756.30 229
2756.42 222
2756.54 214
2756.66 206
2756.78 200
2756.90 195
2757.02 194
2757.14 196
2757.26 201
2757.38 208
2757.50 215
2757.62 220
2757.74 222
2757.86 221
2757.98 218
2758.10 213
2758.23 208
2758.35 204
2758.47 202
2758.59 201
2758.71 201
2758.83 202
2758.95 203
2759.07 205
2759.19 207
2759.31 209
2759.43 211
2759.55 212
2759.67 213
2759.79 214
2759.91 215
2760.03 216
2760.15 216
2760.27 215
2760.39 215
2760.51 215
2760.63 216
2760.75 219
2760.88 224
2761.00 233
2761.12 244
2761.24 256
2761.36 268
2761.48 278
2761.60 286
2761.72 291
2761.84 294
2761.96 296
2762.08 298
2762.20 300
2762.32 301
2762.44 303
2762.56 303
2762.68 302
2762.80 299
2762.92 295
2763.04 289
2763.16 284
2763.29 279
2763.41 274
2763.53 270
2763.65 267
2763.77 264
2763.89 262
2764.01 261
2764.13 261
2764.25 262
2764.37 262
2764.49 263
2764.61 263
2764.73 262
2764.85 260
2764.97 259
2765.09 258
2765.21 257
2765.33 258
2765.45 258
2765.58 259
2765.70 258
2765.82 256
2765.94 253
2766.06 248
2766.18 243
2766.30 237
2766.42 231
2766.54 226
2766.66 220
2766.78 214
2766.90 207
2767.02 200
2767.14 192
2767.26 183
2767.38 175
2767.51 167
2767.63 160
2767.75 156
2767.87 154
2767.99 156
2768.11 161
2768.23 169
2768.35 177
2768.47 186
2768.59 193
2768.71 198
2768.83 201
2768.95 202
2769.07 202
2769.19 202
2769.31 203
2769.44 205
2769.56 208
2769.68 213
2769.80 221
2769.92 230
2770.04 240
2770.16 251
2770.28 262
2770.40 272
2770.52 280
2770.64 285
2770.76 287
2770.88 286
2771.00 282
2771.12 278
2771.25 272
2771.37 268
2771.49 264
2771.61 262
2771.73 262
2771.85 263
2771.97 265
2772.09 269
2772.21 273
2772.33 276
2772.45 277
2772.57 278
2772.69 276
2772.81 273
2772.94 269
2773.06 265
2773.18 260
2773.30 254
2773.42 248
2773.54 242
2773.66 236
2773.78 230
2773.90 225
2774.02 221
2774.14 218
2774.26 217
2774.38 215
2774.51 213
2774.63 211
2774.75 209
2774.87 206
2774.99 204
2775.11 203
2775.23 203
2775.35 204
2775.47 207
2775.59 209
2775.71 212
2775.83 215
2775.95 218
2776.08 220
2776.20 223
2776.32 225
2776.44 227
2776.56 228
2776.68 229
2776.80 229
2776.92 228
2777.04 227
2777.16 225
2777.28 224
2777.40 224
2777.53 223
2777.65 224
2777.77 224
2777.89 225
2778.01 226
2778.13 227
2778.25 229
2778.37 231
2778.49 232
2778.61 233
2778.73 233
2778.85 232
2778.98 229
2779.10 226
2779.22 223
2779.34 221
2779.46 221
2779.58 224
2779.70 228
2779.82 234
2779.94 242
2780.06 249
2780.18 257
2780.31 265
2780.43 272
2780.55 277
2780.67 281
2780.79 281
2780.91 280
2781.03 276
2781.15 271
2781.27 265
2781.39 260
2781.51 255
2781.64 252
2781.76 250
2781.88 249
2782.00 248
2782.12 248
2782.24 248
2782.36 249
2782.48 250
2782.60 251
2782.72 252
2782.84 253
2782.97 253
2783.09 254
2783.21 253
2783.33 253
2783.45 253
2783.57 253
2783.69 253
2783.81 254
2783.93 255
2784.05 256
2784.18 256
2784.30 257
2784.42 257
2784.54 257
2784.66 257
2784.78 256
2784.90 256
2785.02 256
2785.14 256
2785.26 256
2785.39 256
2785.51 255
2785.63 254
2785.75 251
2785.87 247
2785.99 242
2786.11 236
2786.23 231
2786.35 226
2786.47 224
2786.60 224
2786.72 225
2786.84 228
2786.96 231
2787.08 235
2787.20 238
2787.32 241
2787.44 242
2787.56 243
2787.68 243
2787.81 242
2787.93 240
2788.05 238
2788.17 236
2788.29 234
2788.41 232
2788.53 232
2788.65 231
2788.77 229
2788.90 227
2789.02 224
2789.14 221
2789.26 217
2789.38 213
2789.50 209
2789.62 205
2789.74 200
2789.86 195
2789.99 189
2790.11 182
2790.23 176
2790.35 171
2790.47 169
2790.59 169
2790.71 172
2790.83 177
2790.95 184
2791.08 190
2791.20 196
2791.32 200
2791.44 203
2791.56 204
2791.68 204
2791.80 204
2791.92 205
2792.04 206
2792.17 208
2792.29 211
2792.41 214
2792.53 216
2792.65 217
2792.77 217
2792.89 215
2793.01 212
2793.13 209
2793.26 205
2793.38 203
2793.50 202
2793.62 202
2793.74 204
2793.86 206
2793.98 208
2794.10 210
2794.23 211
2794.35 211
2794.47 211
2794.59 211
2794.71 213
2794.83 214
2794.95 217
2795.07 220
2795.20 223
2795.32 226
2795.44 228
2795.56 230
2795.68 231
2795.80 231
2795.92 229
2796.04 227
2796.17 223
2796.29 219
2796.41 213
2796.53 206
2796.65 199
2796.77 191
2796.89 184
2797.01 178
2797.14 175
2797.26 174
2797.38 177
2797.50 182
2797.62 190
2797.74 201
2797.86 212
2797.98 223
2798.11 233
2798.23 241
2798.35 248
2798.47 253
2798.59 256
2798.71 257
2798.83 258
2798.95 256
2799.08 253
2799.20 248
2799.32 242
2799.44 233
2799.56 224
2799.68 214
2799.80 204
2799.92 196
2800.05 189
2800.17 184
2800.29 181
2800.41 179
2800.53 180
2800.65 183
2800.77 188
2800.90 194
2801.02 200
2801.14 207
2801.26 213
2801.38 218
2801.50 220
2801.62 220
2801.75 218
2801.87 215
2801.99 211
2802.11 207
2802.23 205
2802.35 204
2802.47 206
2802.59 210
2802.72 217
2802.84 224
2802.96 233
2803.08 241
2803.20 247
2803.32 251
2803.44 253
2803.57 252
2803.69 250
2803.81 248
2803.93 246
2804.05 244
2804.17 242
2804.29 239
2804.42 236
2804.54 232
2804.66 227
2804.78 221
2804.90 215
2805.02 210
2805.14 207
2805.27 204
2805.39 202
2805.51 200
2805.63 197
2805.75 194
2805.87 190
2805.99 185
2806.12 179
2806.24 174
2806.36 169
2806.48 165
2806.60 161
2806.72 159
2806.84 157
2806.97 157
2807.09 156
2807.21 156
2807.33 156
2807.45 156
2807.57 157
2807.69 159
2807.82 162
2807.94 166
2808.06 172
2808.18 178
2808.30 184
2808.42 190
2808.55 195
2808.67 198
2808.79 200
2808.91 202
2809.03 203
2809.15 204
2809.27 204
2809.40 203
2809.52 201
2809.64 198
2809.76 194
2809.88 190
2810.00 185
2810.13 180
2810.25 176
2810.37 174
2810.49 174
2810.61 176
2810.73 180
2810.85 185
2810.98 191
2811.10 197
2811.22 203
2811.34 207
2811.46 211
2811.58 212
2811.71 212
2811.83 210
2811.95 207
2812.07 202
2812.19 197
2812.31 192
2812.43 189
2812.56 189
2812.68 191
2812.80 195
2812.92 201
2813.04 208
2813.16 214
2813.29 219
2813.41 223
2813.53 226
2813.65 227
2813.77 228
2813.89 229
2814.02 230
2814.14 231
2814.26 234
2814.38 235
2814.50 237
2814.62 237
2814.75 237
2814.87 235
2814.99 233
2815.11 231
2815.23 228
2815.35 224
2815.48 220
2815.60 216
2815.72 210
2815.84 205
2815.96 200
2816.08 197
2816.21 196
2816.33 197
2816.45 200
2816.57 203
2816.69 206
2816.81 209
2816.94 209
2817.06 209
2817.18 207
2817.30 205
2817.42 202
2817.54 200
2817.67 198
2817.79 197
2817.91 198
2818.03 200
2818.15 204
2818.27 209
2818.40 216
2818.52 223
2818.64 229
2818.76 234
2818.88 236
2819.00 235
2819.13 231
2819.25 226
2819.37 219
2819.49 212
2819.61 206
2819.74 202
2819.86 201
2819.98 202
2820.10 207
2820.22 214
2820.34 222
2820.47 230
2820.59 237
2820.71 240
2820.83 241
2820.95 239
2821.07 235
2821.20 230
2821.32 226
2821.44 224
2821.56 223
2821.68 223
2821.81 224
2821.93 225
2822.05 225
2822.17 223
2822.29 221
2822.41 218
2822.54 215
2822.66 210
2822.78 206
2822.90 200
2823.02 194
2823.15 187
2823.27 181
2823.39 176
2823.51 172
2823.63 171
2823.75 173
2823.88 177
2824.00 184
2824.12 191
2824.24 198
2824.36 202
2824.49 205
2824.61 205
2824.73 204
2824.85 204
2824.97 204
2825.09 207
2825.22 211
2825.34 217
2825.46 223
2825.58 228
2825.70 232
2825.83 233
2825.95 234
2826.07 232
2826.19 229
2826.31 225
2826.44 219
2826.56 213
2826.68 206
2826.80 200
2826.92 195
2827.05 193
2827.17 193
2827.29 196
2827.41 202
2827.53 208
2827.65 215
2827.78 221
2827.90 227
2828.02 231
2828.14 235
2828.26 237
2828.39 238
2828.51 237
2828.63 236
2828.75 233
2828.87 228
2829.00 223
2829.12 218
2829.24 212
2829.36 208
2829.48 206
2829.61 205
2829.73 206
2829.85 210
2829.97 214
2830.09 219
2830.22 224
2830.34 228
2830.46 232
2830.58 236
2830.70 239
2830.83 242
2830.95 245
2831.07 247
2831.19 249
2831.31 250
2831.44 249
2831.56 246
2831.68 242
2831.80 236
2831.92 229
2832.05 223
2832.17 216
2832.29 211
2832.41 206
2832.53 203
2832.66 201
2832.78 200
2832.90 199
2833.02 199
2833.14 198
2833.27 196
2833.39 193
2833.51 188
2833.63 182
2833.75 176
2833.88 169
2834.00 164
2834.12 161
2834.24 160
2834.36 162
2834.49 166
2834.61 171
2834.73 178
2834.85 186
2834.97 194
2835.10 202
2835.22 210
2835.34 217
2835.46 223
2835.59 228
2835.71 231
2835.83 231
2835.95 231
2836.07 229
2836.20 225
2836.32 221
2836.44 216
2836.56 212
2836.68 209
2836.81 207
2836.93 206
2837.05 207
2837.17 208
2837.29 209
2837.42 210
2837.54 211
2837.66 211
2837.78 212
2837.91 213
2838.03 215
2838.15 217
2838.27 220
2838.39 221
2838.52 222
2838.64 220
2838.76 216
2838.88 210
2839.00 202
2839.13 196
2839.25 191
2839.37 189
2839.49 190
2839.62 195
2839.74 203
2839.86 211
2839.98 220
2840.10 228
2840.23 233
2840.35 237
2840.47 238
2840.59 237
2840.72 235
2840.84 232
2840.96 230
2841.08 228
2841.20 226
2841.33 225
2841.45 224
2841.57 223
2841.69 221
2841.82 220
2841.94 219
2842.06 220
2842.18 221
2842.30 223
2842.43 226
2842.55 228
2842.67 229
2842.79 229
2842.92 229
2843.04 228
2843.16 229
2843.28 230
2843.40 232
2843.53 234
2843.65 236
2843.77 238
2843.89 239
2844.02 239
2844.14 239
2844.26 238
2844.38 237
2844.50 236
2844.63 235
2844.75 233
2844.87 230
2844.99 227
2845.12 224
2845.24 220
2845.36 218
2845.48 215
2845.61 214
2845.73 212
2845.85 211
2845.97 210
2846.09 209
2846.22 208
2846.34 208
2846.46 208
2846.58 208
2846.71 209
2846.83 210
2846.95 209
2847.07 208
2847.20 207
2847.32 205
2847.44 204
2847.56 205
2847.69 209
2847.81 215
2847.93 223
2848.05 232
2848.17 241
2848.30 247
2848.42 250
2848.54 249
2848.66 245
2848.79 238
2848.91 232
2849.03 227
2849.15 224
2849.28 225
2849.40 228
2849.52 233
2849.64 237
2849.77 240
2849.89 241
2850.01 239
2850.13 235
2850.26 229
2850.38 222
2850.50 214
2850.62 206
2850.74 199
2850.87 194
2850.99 190
2851.11 187
2851.23 187
2851.36 187
2851.48 188
2851.60 189
2851.72 188
2851.85 186
2851.97 182
2852.09 178
2852.21 173
2852.34 170
2852.46 168
2852.58 169
2852.70 173
2852.83 179
2852.95 188
2853.07 198
2853.19 207
2853.32 215
2853.44 221
2853.56 224
2853.68 225
2853.81 224
2853.93 222
2854.05 221
2854.17 220
2854.30 219
2854.42 220
2854.54 221
2854.66 222
2854.79 223
2854.91 224
2855.03 226
2855.15 229
2855.28 233
2855.40 239
2855.52 246
2855.64 253
2855.77 259
2855.89 265
2856.01 269
2856.13 271
2856.26 271
2856.38 269
2856.50 266
2856.62 261
2856.75 256
2856.87 249
2856.99 242
2857.11 235
2857.24 229
2857.36 223
2857.48 219
2857.60 216
2857.73 213
2857.85 212
2857.97 210
2858.09 208
2858.22 205
2858.34 203
2858.46 201
2858.58 200
2858.71 201
2858.83 202
2858.95 204
2859.08 206
2859.20 206
2859.32 207
2859.44 206
2859.57 207
2859.69 208
2859.81 211
2859.93 216
2860.06 221
2860.18 226
2860.30 229
2860.42 231
2860.55 230
2860.67 228
2860.79 225
2860.91 222
2861.04 220
2861.16 218
2861.28 218
2861.41 218
2861.53 218
2861.65 218
2861.77 218
2861.90 218
2862.02 218
2862.14 218
2862.26 220
2862.39 223
2862.51 227
2862.63 231
2862.75 236
2862.88 240
2863.00 244
2863.12 247
2863.25 249
2863.37 250
2863.49 251
2863.61 252
2863.74 253
2863.86 254
2863.98 254
2864.10 255
2864.23 254
2864.35 252
2864.47 249
2864.59 244
2864.72 239
2864.84 235
2864.96 232
2865.09 230
2865.21 231
2865.33 232
2865.45 233
2865.58 233
2865.70 231
2865.82 229
2865.94 225
2866.07 221
2866.19 217
2866.31 214
2866.44 212
2866.56 211
2866.68 212
2866.80 212
2866.93 213
2867.05 214
2867.17 214
2867.30 212
2867.42 210
2867.54 208
2867.66 206
2867.79 204
2867.91 203
2868.03 203
2868.15 204
2868.28 204
2868.40 204
2868.52 203
2868.65 200
2868.77 197
2868.89 193
2869.01 190
2869.14 187
2869.26 185
2869.38 184
2869.51 184
2869.63 186
2869.75 188
2869.87 191
2870.00 195
2870.12 198
2870.24 201
2870.37 205
2870.49 207
2870.61 210
2870.73 211
2870.86 212
2870.98 212
2871.10 211
2871.23 210
2871.35 208
2871.47 205
2871.59 202
2871.72 197
2871.84 192
2871.96 187
2872.09 182
2872.21 177
2872.33 174
2872.45 172
2872.58 172
2872.70 174
2872.82 177
2872.95 180
2873.07 182
2873.19 183
2873.31 184
2873.44 183
2873.56 182
2873.68 182
2873.81 181
2873.93 181
2874.05 181
2874.17 180
2874.30 179
2874.42 178
2874.54 177
2874.67 177
2874.79 176
2874.91 177
2875.04 178
2875.16 180
2875.28 183
2875.40 186
2875.53 188
2875.65 190
2875.77 191
2875.90 191
2876.02 191
2876.14 190
2876.26 190
2876.39 191
2876.51 192
2876.63 194
2876.76 197
2876.88 200
2877.00 203
2877.13 206
2877.25 208
2877.37 209
2877.49 209
2877.62 207
2877.74 205
2877.86 202
2877.99 198
2878.11 194
2878.23 192
2878.36 190
2878.48 190
2878.60 191
2878.72 192
2878.85 193
2878.97 192
2879.09 190
2879.22 186
2879.34 181
2879.46 175
2879.59 171
2879.71 168
2879.83 167
2879.95 167
2880.08 169
2880.20 172
2880.32 174
2880.45 177
2880.57 180
2880.69 183
2880.82 187
2880.94 192
2881.06 197
2881.19 201
2881.31 205
2881.43 206
2881.55 207
2881.68 205
2881.80 202
2881.92 198
2882.05 194
2882.17 189
2882.29 185
2882.42 181
2882.54 178
2882.66 176
2882.79 174
2882.91 173
2883.03 173
2883.15 173
2883.28 174
2883.40 175
2883.52 175
2883.65 174
2883.77 174
2883.89 172
2884.02 171
2884.14 169
2884.26 168
2884.39 167
2884.51 167
2884.63 168
2884.76 169
2884.88 171
2885.00 173
2885.13 176
2885.25 180
2885.37 183
2885.49 187
2885.62 191
2885.74 194
2885.86 196
2885.99 196
2886.11 195
2886.23 192
2886.36 187
2886.48 182
2886.60 176
2886.73 170
2886.85 166
2886.97 165
2887.10 166
2887.22 170
2887.34 176
2887.47 183
2887.59 190
2887.71 195
2887.84 198
2887.96 198
2888.08 195
2888.20 190
2888.33 185
2888.45 181
2888.57 178
2888.70 177
2888.82 177
2888.94 179
2889.07 181
2889.19 182
2889.31 183
2889.44 183
2889.56 183
2889.68 184
2889.81 184
2889.93 185
2890.05 187
2890.18 189
2890.30 190
2890.42 189
2890.55 188
2890.67 185
2890.79 182
2890.92 177
2891.04 173
2891.16 169
2891.29 166
2891.41 163
2891.53 161
2891.66 161
2891.78 161
2891.90 162
2892.03 165
2892.15 168
2892.27 173
2892.40 179
2892.52 185
2892.64 191
2892.77 196
2892.89 199
2893.01 200
2893.14 200
2893.26 199
2893.38 197
2893.51 195
2893.63 195
2893.75 196
2893.88 200
2894.00 206
2894.12 213
2894.25 220
2894.37 226
2894.49 228
2894.62 228
2894.74 223
2894.86 216
2894.99 207
2895.11 199
2895.23 193
2895.36 189
2895.48 189
2895.60 191
2895.73 195
2895.85 200
2895.97 205
2896.10 210
2896.22 214
2896.34 217
2896.47 220
2896.59 223
2896.71 224
2896.84 225
2896.96 224
2897.08 222
2897.21 219
2897.33 215
2897.45 211
2897.58 207
2897.70 203
2897.82 200
2897.95 198
2898.07 196
2898.19 194
2898.32 193
2898.44 192
2898.56 190
2898.69 188
2898.81 186
2898.93 183
2899.06 180
2899.18 177
2899.31 175
2899.43 174
2899.55 173
2899.68 174
2899.80 174
2899.92 175
2900.05 174
2900.17 173
2900.29 172
2900.42 170
2900.54 168
2900.66 168
2900.79 169
2900.91 171
2901.03 174
2901.16 177
2901.28 180
2901.40 183
2901.53 185
2901.65 187
2901.77 190
2901.90 194
2902.02 198
2902.15 203
2902.27 208
2902.39 213
2902.52 217
2902.64 220
2902.76 221
2902.89 221
2903.01 221
2903.13 221
2903.26 220
2903.38 220
2903.50 221
2903.63 221
2903.75 222
2903.87 223
2904.00 224
2904.12 225
2904.25 225
2904.37 225
2904.49 224
2904.62 222
2904.74 219
2904.86 215
2904.99 210
2905.11 205
2905.23 199
2905.36 194
2905.48 190
2905.60 186
2905.73 183
2905.85 181
2905.98 181
2906.10 181
2906.22 182
2906.35 184
2906.47 187
2906.59 191
2906.72 194
2906.84 196
2906.96 198
2907.09 200
2907.21 200
2907.34 199
2907.46 199
2907.58 198
2907.71 197
2907.83 196
2907.95 196
2908.08 195
2908.20 194
2908.32 194
2908.45 194
2908.57 194
2908.70 194
2908.82 195
2908.94 195
2909.07 196
2909.19 195
2909.31 195
2909.44 194
2909.56 193
2909.68 193
2909.81 193
2909.93 194
2910.06 196
2910.18 198
2910.30 199
2910.43 200
2910.55 199
2910.67 197
2910.80 195
2910.92 192
2911.05 191
2911.17 191
2911.29 192
2911.42 196
2911.54 201
2911.66 207
2911.79 213
2911.91 218
2912.04 222
2912.16 224
2912.28 224
2912.41 223
2912.53 222
2912.65 219
2912.78 215
2912.90 210
2913.03 205
2913.15 199
2913.27 192
2913.40 184
2913.52 177
2913.64 172
2913.77 168
2913.89 166
2914.02 166
2914.14 168
2914.26 171
2914.39 175
2914.51 178
2914.63 180
2914.76 181
2914.88 181
2915.01 180
2915.13 179
2915.25 179
2915.38 179
2915.50 181
2915.62 185
2915.75 189
2915.87 194
2916.00 200
2916.12 205
2916.24 208
2916.37 210
2916.49 210
2916.61 209
2916.74 206
2916.86 202
2916.99 198
2917.11 194
2917.23 191
2917.36 188
2917.48 187
2917.61 186
2917.73 186
2917.85 187
2917.98 187
2918.10 188
2918.22 189
2918.35 192
2918.47 195
2918.60 199
2918.72 204
2918.84 208
2918.97 212
2919.09 214
2919.22 215
2919.34 215
2919.46 214
2919.59 212
2919.71 209
2919.84 207
2919.96 206
2920.08 205
2920.21 206
2920.33 208
2920.45 210
2920.58 212
2920.70 213
2920.83 212
2920.95 208
2921.07 203
2921.20 196
2921.32 188
2921.45 180
2921.57 174
2921.69 169
2921.82 166
2921.94 166
2922.07 167
2922.19 171
2922.31 175
2922.44 180
2922.56 184
2922.69 189
2922.81 192
2922.93 194
2923.06 194
2923.18 192
2923.31 189
2923.43 185
2923.55 182
2923.68 180
2923.80 180
2923.93 182
2924.05 185
2924.17 190
2924.30 195
2924.42 200
2924.55 204
2924.67 207
2924.79 208
2924.92 209
2925.04 208
2925.17 206
2925.29 204
2925.41 202
2925.54 201
2925.66 200
2925.79 201
2925.91 202
2926.03 204
2926.16 205
2926.28 205
2926.41 203
2926.53 200
2926.65 196
2926.78 192
2926.90 188
2927.03 185
2927.15 183
2927.27 183
2927.40 184
2927.52 186
2927.65 188
2927.77 189
2927.89 189
2928.02 188
2928.14 186
2928.27 185
2928.39 183
2928.51 182
2928.64 181
2928.76 181
2928.89 180
2929.01 179
2929.13 177
2929.26 175
2929.38 172
2929.51 171
2929.63 169
2929.76 169
2929.88 170
2930.00 172
2930.13 174
2930.25 174
2930.38 174
2930.50 171
2930.62 167
2930.75 162
2930.87 157
2931.00 152
2931.12 148
2931.24 148
2931.37 150
2931.49 156
2931.62 164
2931.74 174
2931.87 184
2931.99 193
2932.11 201
2932.24 207
2932.36 211
2932.49 214
2932.61 215
2932.73 215
2932.86 215
2932.98 215
2933.11 215
2933.23 215
2933.36 216
2933.48 216
2933.60 215
2933.73 214
2933.85 212
2933.98 208
2934.10 204
2934.22 200
2934.35 196
2934.47 194
2934.60 193
2934.72 193
2934.85 194
2934.97 196
2935.09 197
2935.22 198
2935.34 199
2935.47 200
2935.59 200
2935.72 201
2935.84 202
2935.96 203
2936.09 203
2936.21 202
2936.34 199
2936.46 196
2936.58 192
2936.71 188
2936.83 186
2936.96 185
2937.08 185
2937.21 187
2937.33 191
2937.45 195
2937.58 199
2937.70 203
2937.83 207
2937.95 210
2938.08 212
2938.20 213
2938.32 214
2938.45 214
2938.57 214
2938.70 215
2938.82 217
2938.95 219
2939.07 221
2939.19 224
2939.32 227
2939.44 229
2939.57 231
2939.69 234
2939.82 236
2939.94 238
2940.06 240
2940.19 240
2940.31 239
2940.44 236
2940.56 232
2940.69 227
2940.81 223
2940.94 218
2941.06 214
2941.18 211
2941.31 207
2941.43 203
2941.56 198
2941.68 193
2941.81 188
2941.93 183
2942.05 180
2942.18 178
2942.30 177
2942.43 178
2942.55 180
2942.68 183
2942.80 188
2942.93 193
2943.05 198
2943.17 203
2943.30 206
2943.42 207
2943.55 206
2943.67 203
2943.80 197
2943.92 191
2944.04 184
2944.17 179
2944.29 176
2944.42 175
2944.54 176
2944.67 179
2944.79 183
2944.92 187
2945.04 191
2945.16 193
2945.29 194
2945.41 193
2945.54 192
2945.66 191
2945.79 189
2945.91 188
2946.04 185
2946.16 183
2946.28 180
2946.41 177
2946.53 175
2946.66 174
2946.78 174
2946.91 176
2947.03 179
2947.16 182
2947.28 185
2947.40 188
2947.53 189
2947.65 190
2947.78 190
2947.90 193
2948.03 197
2948.15 204
2948.28 213
2948.40 223
2948.52 233
2948.65 241
2948.77 245
2948.90 246
2949.02 243
2949.15 235
2949.27 225
2949.40 213
2949.52 199
2949.65 186
2949.77 174
2949.89 166
2950.02 161
2950.14 160
2950.27 162
2950.39 166
2950.52 172
2950.64 178
2950.77 184
2950.89 189
2951.02 194
2951.14 198
2951.26 202
2951.39 205
2951.51 207
2951.64 208
2951.76 207
2951.89 204
2952.01 200
2952.14 195
2952.26 191
2952.39 186
2952.51 181
2952.63 177
2952.76 172
2952.88 169
2953.01 166
2953.13 165
2953.26 166
2953.38 170
2953.51 174
2953.63 180
2953.76 186
2953.88 190
2954.01 193
2954.13 194
2954.25 195
2954.38 197
2954.50 200
2954.63 206
2954.75 214
2954.88 223
2955.00 233
2955.13 241
2955.25 247
2955.38 249
2955.50 249
2955.63 246
2955.75 242
2955.88 238
2956.00 232
2956.12 226
2956.25 219
2956.37 211
2956.50 202
2956.62 193
2956.75 184
2956.87 177
2957.00 172
2957.12 170
2957.25 171
2957.37 173
2957.50 177
2957.62 181
2957.75 184
2957.87 186
2957.99 187
2958.12 188
2958.24 189
2958.37 190
2958.49 190
2958.62 190
2958.74 190
2958.87 189
2958.99 187
2959.12 185
2959.24 184
2959.37 184
2959.49 186
2959.62 190
2959.74 196
2959.87 202
2959.99 209
2960.11 217
2960.24 224
2960.36 231
2960.49 237
2960.61 242
2960.74 246
2960.86 248
2960.99 247
2961.11 245
2961.24 242
2961.36 239
2961.49 235
2961.61 233
2961.74 231
2961.86 231
2961.99 230
2962.11 230
2962.24 230
2962.36 230
2962.49 230
2962.61 229
2962.74 229
2962.86 228
2962.98 227
2963.11 225
2963.23 223
2963.36 219
2963.48 215
2963.61 211
2963.73 208
2963.86 204
2963.98 202
2964.11 201
2964.23 200
2964.36 201
2964.48 202
2964.61 203
2964.73 204
2964.86 205
2964.98 204
2965.11 203
2965.23 201
2965.36 197
2965.48 193
2965.61 188
2965.73 183
2965.86 177
2965.98 171
2966.11 165
2966.23 158
2966.36 152
2966.48 147
2966.61 144
2966.73 143
2966.86 146
2966.98 151
2967.10 158
2967.23 167
2967.35 177
2967.48 186
2967.60 192
2967.73 197
2967.85 199
2967.98 197
2968.10 194
2968.23 190
2968.35 186
2968.48 183
2968.60 182
2968.73 183
2968.85 185
2968.98 187
2969.10 189
2969.23 190
2969.35 190
2969.48 189
2969.60 188
2969.73 188
2969.85 189
2969.98 191
2970.10 194
2970.23 198
2970.35 202
2970.48 205
2970.60 208
2970.73 209
2970.85 209
2970.98 208
2971.10 208
2971.23 207
2971.35 207
2971.48 206
2971.60 205
2971.73 204
2971.85 202
2971.98 201
2972.10 200
2972.23 200
2972.35 201
2972.48 202
2972.60 204
2972.73 205
2972.85 205
2972.98 204
2973.10 203
2973.23 201
2973.35 199
2973.48 197
2973.60 196
2973.73 196
2973.85 196
2973.98 195
2974.10 195
2974.23 193
2974.35 191
2974.48 188
2974.60 185
2974.73 181
2974.85 178
2974.98 175
2975.10 174
2975.23 174
2975.35 175
2975.48 177
2975.60 179
2975.73 181
2975.85 183
2975.98 185
2976.10 186
2976.23 189
2976.35 191
2976.48 194
2976.60 196
2976.73 198
2976.85 199
2976.98 199
2977.10 198
2977.23 195
2977.35 192
2977.48 190
2977.61 187
2977.73 186
2977.86 184
2977.98 183
2978.11 182
2978.23 180
2978.36 179
2978.48 178
2978.61 177
2978.73 177
2978.86 178
2978.98 178
2979.11 177
2979.23 176
2979.36 174
2979.48 173
2979.61 171
2979.73 171
2979.86 172
2979.98 174
2980.11 176
2980.23 179
2980.36 181
2980.48 182
2980.61 182
2980.73 182
2980.86 181
2980.98 181
2981.11 181
2981.23 183
2981.36 186
2981.48 190
2981.61 194
2981.74 199
2981.86 204
2981.99 208
2982.11 211
2982.24 212
2982.36 212
2982.49 211
2982.61 209
2982.74 207
2982.86 205
2982.99 203
2983.11 200
2983.24 198
2983.36 195
2983.49 192
2983.61 190
2983.74 187
2983.86 185
2983.99 184
2984.11 184
2984.24 185
2984.37 188
2984.49 192
2984.62 196
2984.74 201
2984.87 206
2984.99 211
2985.12 214
2985.24 215
2985.37 216
2985.49 215
2985.62 214
2985.74 211
2985.87 209
2985.99 206
2986.12 201
2986.24 196
2986.37 191
2986.49 185
2986.62 179
2986.75 175
2986.87 173
2987.00 173
2987.12 176
2987.25 179
2987.37 183
2987.50 186
2987.62 188
2987.75 188
2987.87 188
2988.00 188
2988.12 188
2988.25 189
2988.37 193
2988.50 197
2988.63 202
2988.75 206
2988.88 209
2989.00 211
2989.13 212
2989.25 212
2989.38 213
2989.50 214
2989.63 217
2989.75 220
2989.88 223
2990.00 225
2990.13 226
2990.26 225
2990.38 222
2990.51 218
2990.63 214
2990.76 211
2990.88 208
2991.01 206
2991.13 205
2991.26 203
2991.38 202
2991.51 200
2991.63 197
2991.76 194
2991.89 190
2992.01 186
2992.14 183
2992.26 180
2992.39 178
2992.51 178
2992.64 179
2992.76 181
2992.89 185
2993.01 190
2993.14 195
2993.26 200
2993.39 205
2993.52 208
2993.64 209
2993.77 209
2993.89 209
2994.02 207
2994.14 206
2994.27 204
2994.39 202
2994.52 200
2994.65 198
2994.77 197
2994.90 196
2995.02 196
2995.15 197
2995.27 198
2995.40 198
2995.52 198
2995.65 196
2995.77 192
2995.90 187
2996.03 181
2996.15 175
2996.28 171
2996.40 169
2996.53 170
2996.65 173
2996.78 178
2996.90 185
2997.03 193
2997.15 201
2997.28 208
2997.41 215
2997.53 221
2997.66 225
2997.78 228
2997.91 229
2998.03 229
2998.16 228
2998.28 226
2998.41 224
2998.54 222
2998.66 220
2998.79 219
2998.91 217
2999.04 215
2999.16 212
2999.29 209
2999.41 204
2999.54 198
2999.67 193
2999.79 189
2999.92 186
3000.04 186
3000.17 189
3000.29 194
3000.42 200
3000.55 206
3000.67 212
3000.80 216
3000.92 217
3001.05 217
3001.17 215
3001.30 212
3001.42 208
3001.55 204
3001.68 199
3001.80 195
3001.93 190
3002.05 186
3002.18 183
3002.30 181
3002.43 182
3002.55 184
3002.68 188
3002.81 193
3002.93 197
3003.06 202
3003.18 205
3003.31 207
3003.43 209
3003.56 210
3003.69 211
3003.81 212
3003.94 214
3004.06 216
3004.19 217
3004.31 217
3004.44 216
3004.57 214
3004.69 211
3004.82 208
3004.94 205
3005.07 203
3005.19 202
3005.32 201
3005.45 202
3005.57 202
3005.70 203
3005.82 202
3005.95 202
3006.07 201
3006.20 201
3006.33 201
3006.45 203
3006.58 205
3006.70 208
3006.83 210
3006.95 211
3007.08 209
3007.21 207
3007.33 203
3007.46 199
3007.58 194
3007.71 191
3007.83 188
3007.96 187
3008.09 185
3008.21 185
3008.34 185
3008.46 187
3008.59 189
3008.71 192
3008.84 197
3008.97 202
3009.09 208
3009.22 213
3009.34 216
3009.47 219
3009.59 220
3009.72 218
3009.85 216
3009.97 212
3010.10 206
3010.22 200
3010.35 193
3010.48 186
3010.60 179
3010.73 173
3010.85 167
3010.98 164
3011.10 163
3011.23 165
3011.36 169
3011.48 175
3011.61 183
3011.73 190
3011.86 197
3011.99 202
3012.11 206
3012.24 207
3012.36 207
3012.49 205
3012.61 202
3012.74 198
3012.87 195
3012.99 191
3013.12 188
3013.24 185
3013.37 183
3013.50 180
3013.62 178
3013.75 177
3013.87 176
3014.00 176
3014.12 177
3014.25 179
3014.38 181
3014.50 183
3014.63 184
3014.75 184
3014.88 183
3015.01 179
3015.13 174
3015.26 169
3015.38 164
3015.51 160
3015.64 156
3015.76 154
3015.89 154
3016.01 153
3016.14 154
3016.27 154
3016.39 155
3016.52 156
3016.64 156
3016.77 157
3016.89 158
3017.02 160
3017.15 162
3017.27 166
3017.40 170
3017.52 177
3017.65 184
3017.78 192
3017.90 198
3018.03 203
3018.15 205
3018.28 205
3018.41 204
3018.53 202
3018.66 200
3018.78 198
3018.91 199
3019.04 200
3019.16 201
3019.29 202
3019.41 202
3019.54 202
3019.67 201
3019.79 199
3019.92 198
3020.04 198
3020.17 198
3020.30 198
3020.42 198
3020.55 199
3020.67 198
3020.80 197
3020.93 195
3021.05 193
3021.18 189
3021.30 185
3021.43 180
3021.56 176
3021.68 171
3021.81 168
3021.93 165
3022.06 163
3022.19 162
3022.31 162
3022.44 162
3022.56 163
3022.69 164
3022.82 166
3022.94 169
3023.07 172
3023.19 176
3023.32 179
3023.45 182
3023.57 185
3023.70 187
3023.83 189
3023.95 190
3024.08 191
3024.20 192
3024.33 192
3024.46 193
3024.58 193
3024.71 192
3024.83 192
3024.96 192
3025.09 191
3025.21 190
3025.34 189
3025.46 187
3025.59 185
3025.72 181
3025.84 178
3025.97 174
3026.10 169
3026.22 166
3026.35 162
3026.47 159
3026.60 157
3026.73 155
3026.85 154
3026.98 153
3027.10 153
3027.23 153
3027.36 154
3027.48 157
3027.61 160
3027.74 164
3027.86 169
3027.99 173
3028.11 178
3028.24 181
3028.37 184
3028.49 186
3028.62 188
3028.74 189
3028.87 189
3029.00 189
3029.12 187
3029.25 185
3029.38 182
3029.50 178
3029.63 173
3029.75 169
3029.88 165
3030.01 163
3030.13 162
3030.26 163
3030.39 165
3030.51 167
3030.64 169
3030.76 171
3030.89 172
3031.02 172
3031.14 171
3031.27 171
3031.39 169
3031.52 169
3031.65 169
3031.77 172
3031.90 176
3032.03 181
3032.15 188
3032.28 195
3032.40 201
3032.53 204
3032.66 205
3032.78 204
3032.91 201
3033.04 197
3033.16 194
3033.29 192
3033.42 193
3033.54 195
3033.67 198
3033.79 201
3033.92 204
3034.05 204
3034.17 203
3034.30 199
3034.43 192
3034.55 184
3034.68 175
3034.80 167
3034.93 160
3035.06 155
3035.18 152
3035.31 151
3035.44 151
3035.56 152
3035.69 153
3035.81 153
3035.94 152
3036.07 151
3036.19 148
3036.32 145
3036.45 141
3036.57 139
3036.70 138
3036.83 140
3036.95 144
3037.08 150
3037.20 158
3037.33 166
3037.46 174
3037.58 180
3037.71 184
3037.84 185
3037.96 184
3038.09 181
3038.22 178
3038.34 174
3038.47 172
3038.59 170
3038.72 170
3038.85 172
3038.97 176
3039.10 180
3039.23 186
3039.35 193
3039.48 199
3039.61 205
3039.73 211
3039.86 215
3039.99 217
3040.11 216
3040.24 214
3040.36 209
3040.49 202
3040.62 195
3040.74 187
3040.87 179
3041.00 172
3041.12 166
3041.25 162
3041.38 161
3041.50 162
3041.63 165
3041.76 172
3041.88 181
3042.01 191
3042.13 202
3042.26 212
3042.39 221
3042.51 228
3042.64 234
3042.77 237
3042.89 239
3043.02 240
3043.15 240
3043.27 240
3043.40 239
3043.53 237
3043.65 234
3043.78 228
3043.91 220
3044.03 212
3044.16 202
3044.28 193
3044.41 185
3044.54 179
3044.66 175
3044.79 172
3044.92 170
3045.04 170
3045.17 170
3045.30 169
3045.42 169
3045.55 168
3045.68 166
3045.80 164
3045.93 162
3046.06 160
3046.18 160
3046.31 162
3046.44 166
3046.56 171
3046.69 177
3046.82 182
3046.94 185
3047.07 186
3047.20 186
3047.32 184
3047.45 181
3047.58 178
3047.70 175
3047.83 172
3047.95 170
3048.08 170
3048.21 172
3048.33 175
3048.46 181
3048.59 188
3048.71 196
3048.84 203
3048.97 209
3049.09 213
3049.22 214
3049.35 214
3049.47 211
3049.60 207
3049.73 203
3049.85 198
3049.98 194
3050.11 191
3050.23 188
3050.36 186
3050.49 184
3050.61 182
3050.74 180
3050.87 178
3050.99 175
3051.12 172
3051.25 169
3051.37 165
3051.50 162
3051.63 159
3051.75 157
3051.88 156
3052.01 155
3052.13 156
3052.26 157
3052.39 158
3052.51 160
3052.64 161
3052.77 163
3052.89 165
3053.02 166
3053.15 168
3053.27 170
3053.40 171
3053.53 172
3053.65 173
3053.78 173
3053.91 174
3054.03 174
3054.16 174
3054.29 175
3054.41 175
3054.54 177
3054.67 178
3054.79 181
3054.92 184
3055.05 188
3055.17 193
3055.30 196
3055.43 199
3055.55 200
3055.68 200
3055.81 199
3055.93 197
3056.06 194
3056.19 192
3056.32 191
3056.44 190
3056.57 190
3056.70 190
3056.82 189
3056.95 189
3057.08 188
3057.20 188
3057.33 188
3057.46 189
3057.58 191
3057.71 194
3057.84 198
3057.96 203
3058.09 206
3058.22 209
3058.34 210
3058.47 209
3058.60 207
3058.72 203
3058.85 199
3058.98 194
3059.10 189
3059.23 185
3059.36 182
3059.48 181
3059.61 181
3059.74 183
3059.87 186
3059.99 191
3060.12 197
3060.25 202
3060.37 206
3060.50 209
3060.63 208
3060.75 205
3060.88 201
3061.01 195
3061.13 190
3061.26 186
3061.39 184
3061.51 183
3061.64 185
3061.77 188
3061.90 191
3062.02 192
3062.15 193
3062.28 191
3062.40 188
3062.53 184
3062.66 178
3062.78 173
3062.91 169
3063.04 166
3063.16 164
3063.29 162
3063.42 161
3063.54 160
3063.67 159
3063.80 158
3063.93 158
3064.05 158
3064.18 160
3064.31 163
3064.43 166
3064.56 168
3064.69 170
3064.81 170
3064.94 170
3065.07 169
3065.19 170
3065.32 171
3065.45 175
3065.58 180
3065.70 186
3065.83 193
3065.96 199
3066.08 203
3066.21 206
3066.34 207
3066.46 206
3066.59 204
3066.72 202
3066.85 199
3066.97 196
3067.10 194
3067.23 193
3067.35 191
3067.48 190
3067.61 190
3067.73 191
3067.86 192
3067.99 193
3068.11 194
3068.24 195
3068.37 194
3068.50 192
3068.62 188
3068.75 184
3068.88 180
3069.00 176
3069.13 173
3069.26 172
3069.39 171
3069.51 171
3069.64 170
3069.77 170
3069.89 170
3070.02 170
3070.15 171
3070.27 173
3070.40 176
3070.53 178
3070.66 181
3070.78 181
3070.91 180
3071.04 177
3071.16 173
3071.29 168
3071.42 163
3071.54 160
3071.67 159
3071.80 161
3071.93 163
3072.05 167
3072.18 170
3072.31 173
3072.43 176
3072.56 177
3072.69 179
3072.82 181
3072.94 184
3073.07 188
3073.20 193
3073.32 198
3073.45 203
3073.58 208
3073.71 212
3073.83 215
3073.96 217
3074.09 217
3074.21 216
3074.34 213
3074.47 210
3074.60 206
3074.72 202
3074.85 197
3074.98 193
3075.10 189
3075.23 187
3075.36 185
3075.49 184
3075.61 184
3075.74 183
3075.87 181
3075.99 178
3076.12 175
3076.25 171
3076.38 168
3076.50 167
3076.63 167
3076.76 170
3076.88 174
3077.01 180
3077.14 186
3077.27 192
3077.39 197
3077.52 202
3077.65 205
3077.77 207
3077.90 207
3078.03 205
3078.16 201
3078.28 196
3078.41 190
3078.54 184
3078.67 178
3078.79 174
3078.92 171
3079.05 168
3079.17 166
3079.30 164
3079.43 162
3079.56 160
3079.68 158
3079.81 157
3079.94 156
3080.06 155
3080.19 155
3080.32 156
3080.45 156
3080.57 156
3080.70 157
3080.83 159
3080.96 160
3081.08 162
3081.21 163
3081.34 165
3081.46 165
3081.59 165
3081.72 165
3081.85 164
3081.97 164
3082.10 163
3082.23 164
3082.36 166
3082.48 169
3082.61 173
3082.74 178
3082.86 183
3082.99 189
3083.12 195
3083.25 200
3083.37 204
3083.50 206
3083.63 206
3083.76 204
3083.88 200
3084.01 194
3084.14 188
3084.27 181
3084.39 174
3084.52 166
3084.65 159
3084.77 152
3084.90 145
3085.03 140
3085.16 135
3085.28 133
3085.41 132
3085.54 133
3085.67 135
3085.79 138
3085.92 142
3086.05 146
3086.18 150
3086.30 153
3086.43 157
3086.56 159
3086.69 161
3086.81 161
3086.94 161
3087.07 160
3087.19 158
3087.32 159
3087.45 161
3087.58 165
3087.70 171
3087.83 178
3087.96 184
3088.09 188
3088.21 190
3088.34 188
3088.47 184
3088.60 178
3088.72 172
3088.85 166
3088.98 162
3089.11 160
3089.23 161
3089.36 163
3089.49 167
3089.62 173
3089.74 179
3089.87 184
3090.00 189
3090.13 191
3090.25 192
3090.38 191
3090.51 188
3090.64 186
3090.76 184
3090.89 182
3091.02 181
3091.15 180
3091.27 179
3091.40 176
3091.53 172
3091.66 168
3091.78 164
3091.91 162
3092.04 161
3092.17 161
3092.29 162
3092.42 164
3092.55 165
3092.68 166
3092.80 167
3092.93 167
3093.06 168
3093.19 169
3093.31 170
3093.44 171
3093.57 171
3093.70 171
3093.82 170
3093.95 168
3094.08 168
3094.21 168
3094.33 170
3094.46 173
3094.59 177
3094.72 181
3094.84 185
3094.97 189
3095.10 191
3095.23 191
3095.35 190
3095.48 188
3095.61 185
3095.74 182
3095.86 179
3095.99 177
3096.12 175
3096.25 173
3096.37 173
3096.50 173
3096.63 175
3096.76 179
3096.88 184
3097.01 191
3097.14 198
3097.27 204
3097.40 209
3097.52 210
3097.65 210
3097.78 207
3097.91 204
3098.03 201
3098.16 199
3098.29 199
3098.42 201
3098.54 205
3098.67 208
3098.80 211
3098.93 211
3099.05 210
3099.18 207
3099.31 203
3099.44 200
3099.56 199
3099.69 199
3099.82 202
3099.95 207
3100.08 212
3100.20 216
3100.33 218
3100.46 219
3100.59 217
3100.71 212
3100.84 207
3100.97 201
3101.10 196
3101.22 191
3101.35 187
3101.48 184
3101.61 182
3101.74 180
3101.86 179
3101.99 178
3102.12 177
3102.25 177
3102.37 176
3102.50 176
3102.63 176
3102.76 177
3102.88 178
3103.01 181
3103.14 183
3103.27 186
3103.40 188
3103.52 190
3103.65 189
3103.78 187
3103.91 185
3104.03 181
3104.16 178
3104.29 177
3104.42 176
3104.55 178
3104.67 181
3104.80 185
3104.93 190
3105.06 196
3105.18 202
3105.31 208
3105.44 213
3105.57 217
3105.70 218
3105.82 217
3105.95 215
3106.08 209
3106.21 202
3106.33 194
3106.46 185
3106.59 177
3106.72 170
3106.85 165
3106.97 163
3107.10 162
3107.23 162
3107.36 164
3107.48 165
3107.61 165
3107.74 166
3107.87 166
3108.00 167
3108.12 169
3108.25 171
3108.38 174
3108.51 176
3108.63 178
3108.76 179
3108.89 180
3109.02 179
3109.15 179
3109.27 179
3109.40 180
3109.53 182
3109.66 184
3109.79 186
3109.91 188
3110.04 190
3110.17 192
3110.30 194
3110.42 196
3110.55 197
3110.68 197
3110.81 197
3110.94 195
3111.06 192
3111.19 189
3111.32 185
3111.45 181
3111.58 177
3111.70 173
3111.83 170
3111.96 168
3112.09 167
3112.22 166
3112.34 165
3112.47 165
3112.60 166
3112.73 167
3112.85 168
3112.98 170
3113.11 172
3113.24 175
3113.37 177
3113.49 179
3113.62 181
3113.75 182
3113.88 183
3114.01 185
3114.13 187
3114.26 190
3114.39 192
3114.52 194
3114.65 195
3114.77 196
3114.90 196
3115.03 197
3115.16 198
3115.29 199
3115.41 200
3115.54 202
3115.67 202
3115.80 201
3115.93 200
3116.05 197
3116.18 195
3116.31 193
3116.44 192
3116.57 191
3116.69 191
3116.82 191
3116.95 191
3117.08 191
3117.21 191
3117.33 191
3117.46 190
3117.59 190
3117.72 189
3117.85 188
3117.97 186
3118.10 184
3118.23 182
3118.36 180
3118.49 178
3118.61 176
3118.74 174
3118.87 172
3119.00 170
3119.13 167
3119.25 163
3119.38 159
3119.51 154
3119.64 148
3119.77 144
3119.89 140
3120.02 139
3120.15 140
3120.28 144
3120.41 150
3120.54 157
3120.66 165
3120.79 172
3120.92 177
3121.05 180
3121.18 180
3121.30 178
3121.43 175
3121.56 172
3121.69 170
3121.82 170
3121.94 170
3122.07 171
3122.20 172
3122.33 173
3122.46 173
3122.58 172
3122.71 170
3122.84 167
3122.97 164
3123.10 160
3123.23 156
3123.35 151
3123.48 146
3123.61 141
3123.74 138
3123.87 136
3123.99 136
3124.12 138
3124.25 142
3124.38 147
3124.51 152
3124.64 158
3124.76 163
3124.89 168
3125.02 172
3125.15 176
3125.28 180
3125.40 184
3125.53 189
3125.66 193
3125.79 197
3125.92 201
3126.05 204
3126.17 205
3126.30 206
3126.43 207
3126.56 207
3126.69 207
3126.81 208
3126.94 209
3127.07 211
3127.20 214
3127.33 217
3127.46 220
3127.58 221
3127.71 221
3127.84 220
3127.97 218
3128.10 215
3128.22 213
3128.35 211
3128.48 211
3128.61 211
3128.74 212
3128.87 211
3128.99 209
3129.12 206
3129.25 201
3129.38 195
3129.51 189
3129.64 183
3129.76 179
3129.89 176
3130.02 174
3130.15 172
3130.28 171
3130.41 171
3130.53 171
3130.66 171
3130.79 173
3130.92 174
3131.05 176
3131.18 178
3131.30 180
3131.43 180
3131.56 178
3131.69 176
3131.82 172
3131.94 168
3132.07 164
3132.20 161
3132.33 158
3132.46 156
3132.59 154
3132.71 153
3132.84 152
3132.97 150
3133.10 149
3133.23 147
3133.36 146
3133.48 146
3133.61 146
3133.74 147
3133.87 148
3134.00 149
3134.13 150
3134.26 150
3134.38 150
3134.51 150
3134.64 149
3134.77 150
3134.90 150
3135.03 152
3135.15 152
3135.28 152
3135.41 151
3135.54 149
3135.67 146
3135.80 144
3135.92 143
3136.05 143
3136.18 146
3136.31 151
3136.44 157
3136.57 163
3136.69 169
3136.82 174
3136.95 178
3137.08 181
3137.21 183
3137.34 184
3137.46 184
3137.59 182
3137.72 178
3137.85 174
3137.98 171
3138.11 168
3138.24 167
3138.36 168
3138.49 170
3138.62 174
3138.75 178
3138.88 182
3139.01 185
3139.13 187
3139.26 188
3139.39 189
3139.52 190
3139.65 191
3139.78 193
3139.91 197
3140.03 201
3140.16 207
3140.29 212
3140.42 218
3140.55 222
3140.68 224
3140.81 223
3140.93 220
3141.06 213
3141.19 205
3141.32 196
3141.45 187
3141.58 179
3141.70 175
3141.83 172
3141.96 172
3142.09 175
3142.22 179
3142.35 183
3142.48 187
3142.60 190
3142.73 192
3142.86 192
3142.99 191
3143.12 188
3143.25 185
3143.38 182
3143.50 179
3143.63 176
3143.76 172
3143.89 168
3144.02 164
3144.15 159
3144.28 155
3144.40 153
3144.53 152
3144.66 154
3144.79 157
3144.92 161
3145.05 166
3145.18 170
3145.30 173
3145.43 176
3145.56 176
3145.69 176
3145.82 175
3145.95 174
3146.08 173
3146.20 173
3146.33 174
3146.46 176
3146.59 179
3146.72 182
3146.85 186
3146.98 188
3147.10 190
3147.23 188
3147.36 184
3147.49 177
3147.62 168
3147.75 159
3147.88 151
3148.01 146
3148.13 145
3148.26 147
3148.39 152
3148.52 158
3148.65 163
3148.78 166
3148.91 166
3149.03 164
3149.16 160
3149.29 157
3149.42 153
3149.55 150
3149.68 147
3149.81 146
3149.94 146
3150.06 147
3150.19 149
3150.32 152
3150.45 155
3150.58 157
3150.71 159
3150.84 159
3150.96 158
3151.09 155
3151.22 152
3151.35 148
3151.48 144
3151.61 141
3151.74 139
3151.87 137
3151.99 137
3152.12 138
3152.25 140
3152.38 143
3152.51 147
3152.64 151
3152.77 155
3152.90 159
3153.02 161
3153.15 163
3153.28 165
3153.41 168
3153.54 172
3153.67 178
3153.80 184
3153.93 190
3154.05 195
3154.18 197
3154.31 196
3154.44 194
3154.57 189
3154.70 183
3154.83 178
3154.96 173
3155.08 170
3155.21 168
3155.34 167
3155.47 167
3155.60 166
3155.73 166
3155.86 166
3155.99 165
3156.12 165
3156.24 165
3156.37 165
3156.50 165
3156.63 166
3156.76 167
3156.89 167
3157.02 167
3157.15 165
3157.27 162
3157.40 158
3157.53 154
3157.66 149
3157.79 146
3157.92 143
3158.05 143
3158.18 144
3158.31 147
3158.43 150
3158.56 155
3158.69 160
3158.82 165
3158.95 170
3159.08 174
3159.21 177
3159.34 180
3159.47 181
3159.59 181
3159.72 180
3159.85 177
3159.98 174
3160.11 170
3160.24 167
3160.37 164
3160.50 161
3160.63 158
3160.75 156
3160.88 156
3161.01 156
3161.14 158
3161.27 160
3161.40 164
3161.53 167
3161.66 169
3161.79 170
3161.91 170
3162.04 168
3162.17 167
3162.30 165
3162.43 165
3162.56 166
3162.69 168
3162.82 172
3162.95 178
3163.07 184
3163.20 191
3163.33 198
3163.46 204
3163.59 207
3163.72 209
3163.85 210
3163.98 209
3164.11 207
3164.24 207
3164.36 208
3164.49 212
3164.62 217
3164.75 225
3164.88 234
3165.01 243
3165.14 251
3165.27 256
3165.40 257
3165.53 256
3165.65 253
3165.78 250
3165.91 246
3166.04 243
3166.17 241
3166.30 241
3166.43 241
3166.56 241
3166.69 241
3166.82 240
3166.94 238
3167.07 235
3167.20 232
3167.33 230
3167.46 227
3167.59 224
3167.72 221
3167.85 217
3167.98 213
3168.11 208
3168.23 204
3168.36 199
3168.49 197
3168.62 196
3168.75 198
3168.88 203
3169.01 209
3169.14 217
3169.27 225
3169.40 232
3169.53 236
3169.65 238
3169.78 238
3169.91 234
3170.04 228
3170.17 221
3170.30 214
3170.43 207
3170.56 201
3170.69 198
3170.82 196
3170.95 197
3171.07 199
3171.20 201
3171.33 203
3171.46 204
3171.59 204
3171.72 202
3171.85 199
3171.98 197
3172.11 194
3172.24 192
3172.37 192
3172.50 192
3172.62 193
3172.75 195
3172.88 197
3173.01 199
3173.14 200
3173.27 202
3173.40 202
3173.53 201
3173.66 201
3173.79 201
3173.92 202
3174.05 203
3174.17 205
3174.30 206
3174.43 207
3174.56 207
3174.69 205
3174.82 202
3174.95 199
3175.08 197
3175.21 196
3175.34 197
3175.47 198
3175.60 200
3175.72 203
3175.85 204
3175.98 205
3176.11 204
3176.24 202
3176.37 200
3176.50 197
3176.63 194
3176.76 191
3176.89 189
3177.02 187
3177.15 185
3177.28 183
3177.40 181
3177.53 179
3177.66 176
3177.79 173
3177.92 170
3178.05 167
3178.18 163
3178.31 160
3178.44 158
3178.57 157
3178.70 156
3178.83 157
3178.96 158
3179.09 160
3179.21 162
3179.34 164
3179.47 164
3179.60 164
3179.73 163
3179.86 161
3179.99 159
3180.12 157
3180.25 156
3180.38 156
3180.51 159
3180.64 163
3180.77 168
3180.90 175
3181.02 181
3181.15 185
3181.28 189
3181.41 190
3181.54 190
3181.67 189
3181.80 189
3181.93 189
3182.06 190
3182.19 192
3182.32 193
3182.45 194
3182.58 195
3182.71 193
3182.84 191
3182.96 189
3183.09 186
3183.22 182
3183.35 178
3183.48 174
3183.61 169
3183.74 165
3183.87 161
3184.00 159
3184.13 159
3184.26 161
3184.39 165
3184.52 170
3184.65 176
3184.78 181
3184.91 185
3185.03 186
3185.16 185
3185.29 181
3185.42 175
3185.55 168
3185.68 160
3185.81 152
3185.94 144
3186.07 138
3186.20 134
3186.33 133
3186.46 134
3186.59 139
3186.72 145
3186.85 153
3186.98 161
3187.11 168
3187.24 175
3187.36 180
3187.49 184
3187.62 188
3187.75 190
3187.88 192
3188.01 193
3188.14 193
3188.27 193
3188.40 192
3188.53 193
3188.66 194
3188.79 196
3188.92 199
3189.05 202
3189.18 204
3189.31 205
3189.44 204
3189.57 201
3189.69 197
3189.82 193
3189.95 189
3190.08 186
3190.21 183
3190.34 181
3190.47 180
3190.60 179
3190.73 180
3190.86 183
3190.99 187
3191.12 193
3191.25 200
3191.38 205
3191.51 210
3191.64 212
3191.77 212
3191.90 210
3192.03 207
3192.16 204
3192.29 202
3192.41 201
3192.54 200
3192.67 200
3192.80 199
3192.93 197
3193.06 194
3193.19 190
3193.32 185
3193.45 181
3193.58 177
3193.71 174
3193.84 173
3193.97 172
3194.10 173
3194.23 175
3194.36 176
3194.49 178
3194.62 180
3194.75 183
3194.88 187
3195.01 192
3195.14 199
3195.27 206
3195.40 214
3195.52 221
3195.65 227
3195.78 231
3195.91 234
3196.04 234
3196.17 233
3196.30 229
3196.43 223
3196.56 216
3196.69 207
3196.82 198
3196.95 188
3197.08 180
3197.21 173
3197.34 168
3197.47 167
3197.60 167
3197.73 170
3197.86 174
3197.99 178
3198.12 182
3198.25 185
3198.38 187
3198.51 190
3198.64 193
3198.77 196
3198.90 200
3199.03 205
3199.16 208
3199.28 210
3199.41 210
3199.54 209
3199.67 206
3199.80 202
3199.93 197
3200.06 193
3200.19 190
3200.32 187
3200.45 185
3200.58 184
3200.71 183
3200.84 183
3200.97 183
3201.10 185
3201.23 187
3201.36 190
3201.49 194
3201.62 198
3201.75 200
3201.88 201
3202.01 199
3202.14 196
3202.27 190
3202.40 183
3202.53 174
3202.66 167
3202.79 161
3202.92 157
3203.05 156
3203.18 157
3203.31 160
3203.44 164
3203.57 168
3203.70 172
3203.83 175
3203.96 178
3204.09 178
3204.21 178
3204.34 177
3204.47 174
3204.60 172
3204.73 169
3204.86 167
3204.99 166
3205.12 167
3205.25 170
3205.38 175
3205.51 180
3205.64 185
3205.77 189
3205.90 192
3206.03 192
3206.16 190
3206.29 187
3206.42 182
3206.55 177
3206.68 172
3206.81 168
3206.94 166
3207.07 166
3207.20 167
3207.33 169
3207.46 172
3207.59 174
3207.72 176
3207.85 176
3207.98 176
3208.11 176
3208.24 176
3208.37 177
3208.50 179
3208.63 181
3208.76 184
3208.89 186
3209.02 188
3209.15 188
3209.28 186
3209.41 183
3209.54 179
3209.67 175
3209.80 170
3209.93 166
3210.06 163
3210.19 161
3210.32 160
3210.45 160
3210.58 159
3210.71 159
3210.84 158
3210.97 156
3211.10 155
3211.23 153
3211.36 152
3211.49 152
3211.62 151
3211.75 151
3211.88 150
3212.01 150
3212.14 150
3212.27 150
3212.40 151
3212.53 153
3212.66 156
3212.79 159
3212.92 163
3213.05 166
3213.18 168
3213.31 170
3213.44 170
3213.57 171
3213.70 171
3213.83 172
3213.96 172
3214.09 173
3214.22 174
3214.35 174
3214.48 174
3214.61 174
3214.74 173
3214.87 171
3215.00 170
3215.13 168
3215.26 166
3215.39 165
3215.52 164
3215.65 162
3215.78 160
3215.91 158
3216.04 154
3216.17 150
3216.30 145
3216.43 140
3216.56 136
3216.69 133
3216.82 131
3216.95 132
3217.08 135
3217.21 139
3217.34 145
3217.47 151
3217.60 158
3217.73 165
3217.86 171
3217.99 176
3218.12 180
3218.25 182
3218.38 182
3218.51 181
3218.64 177
3218.77 172
3218.90 166
3219.03 159
3219.16 153
3219.29 148
3219.42 145
3219.55 143
3219.68 142
3219.81 143
3219.94 143
3220.07 144
3220.20 144
3220.33 144
3220.46 144
3220.59 144
3220.72 143
3220.85 144
3220.98 144
3221.11 146
3221.24 147
3221.37 149
3221.50 152
3221.63 154
3221.76 157
3221.89 161
3222.02 166
3222.15 171
3222.28 175
3222.41 179
3222.54 182
3222.67 183
3222.80 182
3222.93 179
3223.06 174
3223.19 168
3223.32 161
3223.45 155
3223.58 149
3223.71 145
3223.84 142
3223.97 143
3224.10 146
3224.23 152
3224.36 159
3224.49 168
3224.62 175
3224.75 182
3224.88 186
3225.02 189
3225.15 189
3225.28 186
3225.41 183
3225.54 178
3225.67 173
3225.80 168
3225.93 163
3226.06 159
3226.19 156
3226.32 153
3226.45 152
3226.58 152
3226.71 153
3226.84 155
3226.97 158
3227.10 161
3227.23 166
3227.36 170
3227.49 173
3227.62 176
3227.75 177
3227.88 175
3228.01 173
3228.14 169
3228.27 164
3228.40 161
3228.53 158
3228.66 157
3228.79 158
3228.92 160
3229.05 161
3229.18 163
3229.31 164
3229.44 165
3229.57 164
3229.70 163
3229.83 161
3229.97 159
3230.10 157
3230.23 154
3230.36 151
3230.49 149
3230.62 148
3230.75 147
3230.88 147
3231.01 147
3231.14 146
3231.27 145
3231.40 143
3231.53 141
3231.66 138
3231.79 135
3231.92 134
3232.05 134
3232.18 136
3232.31 138
3232.44 141
3232.57 145
3232.70 148
3232.83 150
3232.96 151
3233.09 152
3233.22 152
3233.35 153
3233.48 154
3233.61 155
3233.75 157
3233.88 160
3234.01 164
3234.14 168
3234.27 173
3234.40 177
3234.53 183
3234.66 188
3234.79 194
3234.92 200
3235.05 206
3235.18 211
3235.31 214
3235.44 216
3235.57 217
3235.70 215
3235.83 213
3235.96 211
3236.09 208
3236.22 205
3236.35 202
3236.48 197
3236.61 190
3236.74 182
3236.88 172
3237.01 162
3237.14 152
3237.27 145
3237.40 142
3237.53 142
3237.66 146
3237.79 153
3237.92 161
3238.05 170
3238.18 176
3238.31 181
3238.44 184
3238.57 185
3238.70 186
3238.83 187
3238.96 189
3239.09 192
3239.22 196
3239.35 199
3239.48 202
3239.62 204
3239.75 205
3239.88 204
3240.01 203
3240.14 202
3240.27 201
3240.40 199
3240.53 196
3240.66 192
3240.79 187
3240.92 181
3241.05 174
3241.18 168
3241.31 162
3241.44 157
3241.57 153
3241.70 151
3241.83 150
3241.96 150
3242.10 150
3242.23 151
3242.36 152
3242.49 153
3242.62 155
3242.75 158
3242.88 162
3243.01 168
3243.14 175
3243.27 183
3243.40 189
3243.53 194
3243.66 197
3243.79 197
3243.92 195
3244.05 191
3244.18 185
3244.32 179
3244.45 172
3244.58 165
3244.71 159
3244.84 152
3244.97 147
3245.10 144
3245.23 143
3245.36 144
3245.49 148
3245.62 153
3245.75 159
3245.88 164
3246.01 169
3246.14 173
3246.27 176
3246.41 178
3246.54 180
3246.67 181
3246.80 181
3246.93 181
3247.06 181
3247.19 181
3247.32 180
3247.45 180
3247.58 181
3247.71 183
3247.84 186
3247.97 189
3248.10 193
3248.23 195
3248.36 196
3248.50 194
3248.63 191
3248.76 186
3248.89 181
3249.02 175
3249.15 171
3249.28 167
3249.41 164
3249.54 163
3249.67 163
3249.80 164
3249.93 164
3250.06 165
3250.19 164
3250.33 163
3250.46 162
3250.59 161
3250.72 160
3250.85 159
3250.98 160
3251.11 162
3251.24 164
3251.37 167
3251.50 170
3251.63 174
3251.76 177
3251.89 180
3252.03 182
3252.16 184
3252.29 186
3252.42 187
3252.55 189
3252.68 190
3252.81 191
3252.94 191
3253.07 192
3253.20 193
3253.33 195
3253.46 197
3253.59 200
3253.73 203
3253.86 205
3253.99 206
3254.12 206
3254.25 205
3254.38 203
3254.51 199
3254.64 195
3254.77 191
3254.90 186
3255.03 181
3255.16 178
3255.29 175
3255.43 173
3255.56 173
3255.69 175
3255.82 177
3255.95 178
3256.08 179
3256.21 179
3256.34 178
3256.47 176
3256.60 175
3256.73 174
3256.86 173
3257.00 174
3257.13 175
3257.26 175
3257.39 176
3257.52 175
3257.65 173
3257.78 171
3257.91 168
3258.04 166
3258.17 165
3258.30 164
3258.44 165
3258.57 166
3258.70 167
3258.83 168
3258.96 168
3259.09 167
3259.22 165
3259.35 161
3259.48 157
3259.61 153
3259.74 150
3259.88 148
3260.01 148
3260.14 150
3260.27 153
3260.40 158
3260.53 163
3260.66 168
3260.79 174
3260.92 179
3261.05 184
3261.18 189
3261.32 193
3261.45 196
3261.58 197
3261.71 198
3261.84 197
3261.97 194
3262.10 191
3262.23 187
3262.36 182
3262.49 178
3262.62 175
3262.76 173
3262.89 172
3263.02 172
3263.15 174
3263.28 177
3263.41 182
3263.54 187
3263.67 191
3263.80 195
3263.93 198
3264.07 199
3264.20 200
3264.33 200
3264.46 200
3264.59 200
3264.72 199
3264.85 200
3264.98 200
3265.11 200
3265.24 200
3265.38 199
3265.51 199
3265.64 198
3265.77 198
3265.90 198
3266.03 198
3266.16 200
3266.29 203
3266.42 207
3266.56 211
3266.69 216
3266.82 219
3266.95 221
3267.08 222
3267.21 220
3267.34 216
3267.47 210
3267.60 205
3267.73 199
3267.87 195
3268.00 192
3268.13 192
3268.26 193
3268.39 195
3268.52 198
3268.65 201
3268.78 205
3268.91 208
3269.05 211
3269.18 215
3269.31 219
3269.44 222
3269.57 224
3269.70 225
3269.83 222
3269.96 218
3270.09 211
3270.23 202
3270.36 193
3270.49 185
3270.62 177
3270.75 172
3270.88 169
3271.01 168
3271.14 169
3271.27 170
3271.41 170
3271.54 171
3271.67 170
3271.80 170
3271.93 170
3272.06 170
3272.19 171
3272.32 173
3272.45 175
3272.59 177
3272.72 178
3272.85 178
3272.98 178
3273.11 177
3273.24 176
3273.37 174
3273.50 172
3273.64 169
3273.77 166
3273.90 164
3274.03 161
3274.16 159
3274.29 158
3274.42 159
3274.55 159
3274.69 161
3274.82 162
3274.95 162
3275.08 162
3275.21 161
3275.34 160
3275.47 158
3275.60 155
3275.73 154
3275.87 153
3276.00 154
3276.13 156
3276.26 157
3276.39 159
3276.52 159
3276.65 158
3276.78 156
3276.92 154
3277.05 152
3277.18 153
3277.31 156
3277.44 162
3277.57 170
3277.70 178
3277.83 185
3277.97 190
3278.10 193
3278.23 193
3278.36 190
3278.49 184
3278.62 178
3278.75 170
3278.89 162
3279.02 155
3279.15 149
3279.28 145
3279.41 143
3279.54 142
3279.67 143
3279.80 145
3279.94 148
3280.07 152
3280.20 155
3280.33 159
3280.46 162
3280.59 164
3280.72 166
3280.85 168
3280.99 170
3281.12 172
3281.25 174
3281.38 177
3281.51 179
3281.64 182
3281.77 184
3281.91 186
3282.04 188
3282.17 189
3282.30 190
3282.43 192
3282.56 194
3282.69 197
3282.83 200
3282.96 204
3283.09 207
3283.22 209
3283.35 209
3283.48 208
3283.61 206
3283.74 202
3283.88 198
3284.01 195
3284.14 192
3284.27 191
3284.40 191
3284.53 192
3284.66 195
3284.80 199
3284.93 203
3285.06 206
3285.19 209
3285.32 211
3285.45 212
3285.58 211
3285.72 210
3285.85 207
3285.98 204
3286.11 200
3286.24 196
3286.37 193
3286.50 189
3286.64 186
3286.77 184
3286.90 182
3287.03 180
3287.16 179
3287.29 179
3287.42 179
3287.56 179
3287.69 180
3287.82 181
3287.95 183
3288.08 185
3288.21 187
3288.35 188
3288.48 190
3288.61 190
3288.74 191
3288.87 192
3289.00 192
3289.13 193
3289.27 194
3289.40 195
3289.53 196
3289.66 197
3289.79 198
3289.92 198
3290.05 199
3290.19 199
3290.32 200
3290.45 199
3290.58 199
3290.71 197
3290.84 194
3290.98 191
3291.11 188
3291.24 184
3291.37 181
3291.50 178
3291.63 175
3291.76 172
3291.90 169
3292.03 166
3292.16 162
3292.29 158
3292.42 155
3292.55 152
3292.69 150
3292.82 149
3292.95 149
3293.08 149
3293.21 150
3293.34 152
3293.48 153
3293.61 154
3293.74 156
3293.87 158
3294.00 159
3294.13 160
3294.26 162
3294.40 163
3294.53 164
3294.66 165
3294.79 166
3294.92 167
3295.05 167
3295.19 167
3295.32 166
3295.45 164
3295.58 162
3295.71 160
3295.84 159
3295.98 159
3296.11 160
3296.24 164
3296.37 168
3296.50 173
3296.63 177
3296.77 179
3296.90 180
3297.03 180
3297.16 179
3297.29 178
3297.42 177
3297.56 176
3297.69 176
3297.82 176
3297.95 176
3298.08 175
3298.21 173
3298.35 171
3298.48 168
3298.61 166
3298.74 165
3298.87 164
3299.00 164
3299.14 164
3299.27 166
3299.40 168
3299.53 171
3299.66 174
3299.79 177
3299.93 180
3300.06 183
3300.19 186
3300.32 189
3300.45 192
3300.58 195
3300.72 198
3300.85 201
3300.98 203
3301.11 204
3301.24 204
3301.38 203
3301.51 200
3301.64 195
3301.77 188
3301.90 181
3302.03 174
3302.17 168
3302.30 163
3302.43 159
3302.56 157
3302.69 157
3302.82 157
3302.96 157
3303.09 158
3303.22 159
3303.35 161
3303.48 163
3303.62 165
3303.75 167
3303.88 169
3304.01 170
3304.14 170
3304.27 168
3304.41 166
3304.54 162
3304.67 159
3304.80 155
3304.93 152
3305.06 149
3305.20 147
3305.33 146
3305.46 146
3305.59 148
3305.72 151
3305.86 156
3305.99 160
3306.12 165
3306.25 169
3306.38 173
3306.52 175
3306.65 177
3306.78 178
3306.91 180
3307.04 180
3307.17 181
3307.31 181
3307.44 181
3307.57 180
3307.70 179
3307.83 177
3307.97 176
3308.10 174
3308.23 173
3308.36 171
3308.49 169
3308.62 167
3308.76 164
3308.89 162
3309.02 159
3309.15 157
3309.28 155
3309.42 153
3309.55 151
3309.68 150
3309.81 150
3309.94 150
3310.08 152
3310.21 155
3310.34 159
3310.47 162
3310.60 165
3310.74 165
3310.87 165
3311.00 163
3311.13 161
3311.26 159
3311.40 157
3311.53 157
3311.66 157
3311.79 159
3311.92 160
3312.05 162
3312.19 165
3312.32 170
3312.45 176
3312.58 183
3312.71 192
3312.85 201
3312.98 209
3313.11 215
3313.24 219
3313.37 222
3313.51 224
3313.64 225
3313.77 226
3313.90 228
3314.03 229
3314.17 229
3314.30 228
3314.43 225
3314.56 221
3314.69 216
3314.83 211
3314.96 206
3315.09 202
3315.22 200
3315.35 198
3315.49 198
3315.62 198
3315.75 199
3315.88 201
3316.01 203
3316.15 205
3316.28 207
3316.41 210
3316.54 211
3316.68 212
3316.81 213
3316.94 212
3317.07 211
3317.20 209
3317.34 207
3317.47 205
3317.60 204
3317.73 203
3317.86 203
3318.00 203
3318.13 204
3318.26 204
3318.39 203
3318.52 200
3318.66 197
3318.79 192
3318.92 186
3319.05 182
3319.18 179
3319.32 179
3319.45 183
3319.58 189
3319.71 197
3319.85 205
3319.98 211
3320.11 214
3320.24 213
3320.37 208
3320.51 201
3320.64 193
3320.77 185
3320.90 177
3321.03 173
3321.17 170
3321.30 171
3321.43 175
3321.56 181
3321.69 187
3321.83 194
3321.96 199
3322.09 202
3322.22 202
3322.36 200
3322.49 196
3322.62 191
3322.75 185
3322.88 180
3323.02 176
3323.15 173
3323.28 171
3323.41 170
3323.55 169
3323.68 170
3323.81 172
3323.94 174
3324.07 176
3324.21 179
3324.34 180
3324.47 181
3324.60 180
3324.74 179
3324.87 177
3325.00 174
3325.13 172
3325.26 170
3325.40 169
3325.53 169
3325.66 170
3325.79 172
3325.92 173
3326.06 175
3326.19 176
3326.32 175
3326.45 173
3326.59 168
3326.72 162
3326.85 154
3326.98 147
3327.12 141
3327.25 137
3327.38 136
3327.51 137
3327.64 141
3327.78 145
3327.91 151
3328.04 156
3328.17 160
3328.31 163
3328.44 166
3328.57 168
3328.70 170
3328.83 173
3328.97 176
3329.10 178
3329.23 181
3329.36 182
3329.50 182
3329.63 180
3329.76 177
3329.89 172
3330.03 166
3330.16 159
3330.29 152
3330.42 146
3330.55 142
3330.69 139
3330.82 138
3330.95 139
3331.08 142
3331.22 145
3331.35 149
3331.48 153
3331.61 156
3331.75 159
3331.88 160
3332.01 160
3332.14 159
3332.28 158
3332.41 157
3332.54 158
3332.67 161
3332.80 166
3332.94 174
3333.07 183
3333.20 192
3333.33 200
3333.47 206
3333.60 209
3333.73 209
3333.86 209
3334.00 208
3334.13 207
3334.26 207
3334.39 208
3334.53 209
3334.66 208
3334.79 206
3334.92 201
3335.06 194
3335.19 184
3335.32 174
3335.45 165
3335.59 157
3335.72 151
3335.85 147
3335.98 147
3336.11 148
3336.25 150
3336.38 152
3336.51 154
3336.64 155
3336.78 156
3336.91 154
3337.04 153
3337.17 150
3337.31 147
3337.44 144
3337.57 141
3337.70 139
3337.84 136
3337.97 135
3338.10 134
3338.23 136
3338.37 139
3338.50 145
3338.63 152
3338.76 162
3338.90 172
3339.03 183
3339.16 194
3339.29 204
3339.43 213
3339.56 220
3339.69 225
3339.82 228
3339.96 230
3340.09 231
3340.22 232
3340.35 232
3340.49 232
3340.62 232
3340.75 231
3340.88 229
3341.02 225
3341.15 221
3341.28 216
3341.41 211
3341.55 206
3341.68 202
3341.81 199
3341.94 198
3342.08 197
3342.21 197
3342.34 199
3342.47 201
3342.61 205
3342.74 209
3342.87 214
3343.01 218
3343.14 220
3343.27 221
3343.40 218
3343.54 213
3343.67 205
3343.80 196
3343.93 186
3344.07 177
3344.20 170
3344.33 165
3344.46 165
3344.60 167
3344.73 171
3344.86 177
3344.99 183
3345.13 187
3345.26 191
3345.39 193
3345.52 193
3345.66 194
3345.79 193
3345.92 193
3346.05 193
3346.19 192
3346.32 190
3346.45 186
3346.59 181
3346.72 176
3346.85 170
3346.98 166
3347.12 163
3347.25 163
3347.38 163
3347.51 164
3347.65 166
3347.78 167
3347.91 167
3348.04 167
3348.18 167
3348.31 166
3348.44 166
3348.58 165
3348.71 164
3348.84 162
3348.97 161
3349.11 160
3349.24 160
3349.37 160
3349.50 162
3349.64 164
3349.77 166
3349.90 168
3350.04 169
3350.17 170
3350.30 171
3350.43 172
3350.57 172
3350.70 173
3350.83 174
3350.96 174
3351.10 173
3351.23 172
3351.36 171
3351.50 171
3351.63 171
3351.76 173
3351.89 176
3352.03 180
3352.16 184
3352.29 188
3352.42 192
3352.56 195
3352.69 197
3352.82 198
3352.96 197
3353.09 197
3353.22 196
3353.35 195
3353.49 194
3353.62 193
3353.75 192
3353.88 191
3354.02 190
3354.15 189
3354.28 189
3354.42 188
3354.55 187
3354.68 186
3354.81 184
3354.95 181
3355.08 177
3355.21 172
3355.35 167
3355.48 162
3355.61 158
3355.74 154
3355.88 153
3356.01 153
3356.14 156
3356.28 160
3356.41 166
3356.54 171
3356.67 176
3356.81 179
3356.94 180
3357.07 180
3357.21 179
3357.34 179
3357.47 178
3357.60 178
3357.74 179
3357.87 180
3358.00 181
3358.14 180
3358.27 179
3358.40 176
3358.53 173
3358.67 169
3358.80 165
3358.93 161
3359.07 157
3359.20 154
3359.33 150
3359.46 148
3359.60 146
3359.73 145
3359.86 145
3360.00 147
3360.13 150
3360.26 153
3360.39 158
3360.53 163
3360.66 168
3360.79 175
3360.93 182
3361.06 190
3361.19 198
3361.33 207
3361.46 215
3361.59 222
3361.72 227
3361.86 230
3361.99 232
3362.12 232
3362.26 231
3362.39 229
3362.52 226
3362.65 222
3362.79 217
3362.92 212
3363.05 207
3363.19 202
3363.32 198
3363.45 195
3363.59 193
3363.72 193
3363.85 193
3363.98 193
3364.12 193
3364.25 192
3364.38 190
3364.52 186
3364.65 181
3364.78 175
3364.92 167
3365.05 159
3365.18 151
3365.31 143
3365.45 137
3365.58 132
3365.71 130
3365.85 131
3365.98 134
3366.11 138
3366.25 142
3366.38 147
3366.51 152
3366.64 158
3366.78 165
3366.91 173
3367.04 183
3367.18 193
3367.31 202
3367.44 209
3367.58 213
3367.71 215
3367.84 213
3367.98 210
3368.11 206
3368.24 202
3368.37 199
3368.51 196
3368.64 194
3368.77 190
3368.91 186
3369.04 182
3369.17 178
3369.31 174
3369.44 171
3369.57 170
3369.71 169
3369.84 169
3369.97 169
3370.10 169
3370.24 170
3370.37 172
3370.50 175
3370.64 179
3370.77 184
3370.90 188
3371.04 192
3371.17 195
3371.30 196
3371.44 196
3371.57 194
3371.70 192
3371.84 189
3371.97 186
3372.10 184
3372.23 182
3372.37 181
3372.50 180
3372.63 180
3372.77 180
3372.90 182
3373.03 184
3373.17 188
3373.30 193
3373.43 199
3373.57 204
3373.70 208
3373.83 210
3373.97 210
3374.10 207
3374.23 203
3374.37 199
3374.50 195
3374.63 192
3374.77 190
3374.90 189
3375.03 188
3375.16 187
3375.30 185
3375.43 182
3375.56 177
3375.70 172
3375.83 167
3375.96 162
3376.10 158
3376.23 155
3376.36 153
3376.50 152
3376.63 152
3376.76 153
3376.90 153
3377.03 154
3377.16 154
3377.30 155
3377.43 155
3377.56 155
3377.70 156
3377.83 157
3377.96 159
3378.10 162
3378.23 166
3378.36 171
3378.50 176
3378.63 181
3378.76 186
3378.90 191
3379.03 194
3379.16 196
3379.30 197
3379.43 196
3379.56 193
3379.70 190
3379.83 185
3379.96 180
3380.10 173
3380.23 167
3380.36 160
3380.50 154
3380.63 150
3380.76 148
3380.90 148
3381.03 151
3381.16 155
3381.30 159
3381.43 164
3381.56 168
3381.70 171
3381.83 172
3381.96 173
3382.10 173
3382.23 174
3382.36 176
3382.50 178
3382.63 180
3382.76 183
3382.90 185
3383.03 186
3383.16 188
3383.30 189
3383.43 190
3383.56 192
3383.70 192
3383.83 192
3383.96 191
3384.10 189
3384.23 187
3384.36 184
3384.50 182
3384.63 181
3384.76 180
3384.90 181
3385.03 182
3385.16 183
3385.30 183
3385.43 184
3385.56 186
3385.70 188
3385.83 191
3385.96 196
3386.10 202
3386.23 209
3386.36 217
3386.50 225
3386.63 233
3386.76 240
3386.90 247
3387.03 254
3387.16 261
3387.30 269
3387.43 277
3387.56 285
3387.70 294
3387.83 303
3387.96 311
3388.10 318
3388.23 323
3388.37 327
3388.50 330
3388.63 331
3388.77 332
3388.90 334
3389.03 336
3389.17 340
3389.30 344
3389.43 348
3389.57 351
3389.70 351
3389.83 348
3389.97 341
3390.10 332
3390.23 320
3390.37 306
3390.50 291
3390.63 276
3390.77 261
3390.90 249
3391.04 240
3391.17 235
3391.30 234
3391.44 236
3391.57 240
3391.70 242
3391.84 242
3391.97 239
3392.10 233
3392.24 224
3392.37 216
3392.50 209
3392.64 204
3392.77 202
3392.90 202
3393.04 203
3393.17 206
3393.31 208
3393.44 210
3393.57 212
3393.71 215
3393.84 218
3393.97 221
3394.11 225
3394.24 228
3394.37 230
3394.51 231
3394.64 231
3394.77 230
3394.91 229
3395.04 228
3395.18 229
3395.31 230
3395.44 232
3395.58 234
3395.71 236
3395.84 237
3395.98 237
3396.11 236
3396.24 234
3396.38 232
3396.51 230
3396.65 227
3396.78 224
3396.91 221
3397.05 218
3397.18 216
3397.31 215
3397.45 214
3397.58 215
3397.71 216
3397.85 217
3397.98 218
3398.12 219
3398.25 220
3398.38 221
3398.52 223
3398.65 227
3398.78 231
3398.92 236
3399.05 241
3399.18 245
3399.32 248
3399.45 249
3399.59 249
3399.72 247
3399.85 244
3399.99 242
3400.12 239
3400.25 238
3400.39 237
3400.52 237
3400.66 237
3400.79 237
3400.92 237
3401.06 236
3401.19 236
3401.32 235
3401.46 235
3401.59 235
3401.73 236
3401.86 235
3401.99 233
3402.13 228
3402.26 221
3402.39 211
3402.53 201
3402.66 190
3402.80 182
3402.93 178
3403.06 178
3403.20 182
3403.33 190
3403.46 199
3403.60 207
3403.73 213
3403.87 217
3404.00 217
3404.13 214
3404.27 211
3404.40 207
3404.53 206
3404.67 206
3404.80 209
3404.94 213
3405.07 218
3405.20 223
3405.34 228
3405.47 231
3405.60 233
3405.74 234
3405.87 232
3406.01 229
3406.14 225
3406.27 220
3406.41 216
3406.54 212
3406.68 209
3406.81 208
3406.94 208
3407.08 209
3407.21 210
3407.34 209
3407.48 208
3407.61 206
3407.75 202
3407.88 199
3408.01 195
3408.15 192
3408.28 190
3408.42 189
3408.55 187
3408.68 185
3408.82 182
3408.95 180
3409.08 176
3409.22 174
3409.35 171
3409.49 171
3409.62 171
3409.75 174
3409.89 177
3410.02 182
3410.16 188
3410.29 193
3410.42 197
3410.56 199
3410.69 200
3410.83 200
3410.96 198
3411.09 196
3411.23 193
3411.36 191
3411.49 190
3411.63 188
3411.76 187
3411.90 185
3412.03 183
3412.16 182
3412.30 181
3412.43 181
3412.57 183
3412.70 186
3412.83 189
3412.97 194
3413.10 199
3413.24 204
3413.37 209
3413.50 214
3413.64 219
3413.77 223
3413.91 226
3414.04 228
3414.17 227
3414.31 223
3414.44 217
3414.58 208
3414.71 199
3414.84 189
3414.98 180
3415.11 173
3415.25 168
3415.38 165
3415.51 164
3415.65 164
3415.78 165
3415.92 168
3416.05 171
3416.18 175
3416.32 180
3416.45 185
3416.59 190
3416.72 195
3416.85 200
3416.99 204
3417.12 207
3417.26 210
3417.39 213
3417.52 215
3417.66 217
3417.79 219
3417.93 220
3418.06 220
3418.19 219
3418.33 216
3418.46 214
3418.60 212
3418.73 210
3418.86 208
3419.00 206
3419.13 204
3419.27 202
3419.40 199
3419.54 196
3419.67 194
3419.80 191
3419.94 190
3420.07 188
3420.21 186
3420.34 184
3420.47 182
3420.61 180
3420.74 178
3420.88 177
3421.01 177
3421.14 179
3421.28 180
3421.41 183
3421.55 186
3421.68 190
3421.81 193
3421.95 197
3422.08 201
3422.22 206
3422.35 211
3422.49 216
3422.62 221
3422.75 224
3422.89 226
3423.02 225
3423.16 222
3423.29 217
3423.42 212
3423.56 206
3423.69 201
3423.83 196
3423.96 192
3424.10 189
3424.23 185
3424.36 181
3424.50 177
3424.63 174
3424.77 173
3424.90 172
3425.03 174
3425.17 177
3425.30 180
3425.44 184
3425.57 188
3425.71 190
3425.84 192
3425.97 193
3426.11 192
3426.24 191
3426.38 190
3426.51 188
3426.65 186
3426.78 184
3426.91 182
3427.05 180
3427.18 177
3427.32 173
3427.45 170
3427.58 167
3427.72 164
3427.85 162
3427.99 161
3428.12 161
3428.26 162
3428.39 164
3428.52 165
3428.66 167
3428.79 168
3428.93 170
3429.06 173
3429.20 175
3429.33 178
3429.46 181
3429.60 183
3429.73 185
3429.87 185
3430.00 185
3430.14 184
3430.27 182
3430.40 181
3430.54 179
3430.67 176
3430.81 174
3430.94 171
3431.08 167
3431.21 162
3431.34 157
3431.48 152
3431.61 149
3431.75 146
3431.88 146
3432.02 147
3432.15 149
3432.28 152
3432.42 156
3432.55 158
3432.69 160
3432.82 161
3432.96 160
3433.09 159
3433.23 158
3433.36 158
3433.49 158
3433.63 160
3433.76 163
3433.90 168
3434.03 174
3434.17 181
3434.30 187
3434.43 193
3434.57 197
3434.70 200
3434.84 202
3434.97 202
3435.11 201
3435.24 199
3435.38 198
3435.51 197
3435.64 197
3435.78 199
3435.91 201
3436.05 204
3436.18 208
3436.32 212
3436.45 214
3436.58 216
3436.72 216
3436.85 214
3436.99 210
3437.12 204
3437.26 196
3437.39 187
3437.53 177
3437.66 169
3437.79 161
3437.93 154
3438.06 150
3438.20 147
3438.33 146
3438.47 147
3438.60 148
3438.74 151
3438.87 154
3439.00 157
3439.14 160
3439.27 161
3439.41 161
3439.54 160
3439.68 157
3439.81 154
3439.95 151
3440.08 149
3440.21 150
3440.35 153
3440.48 159
3440.62 166
3440.75 175
3440.89 184
3441.02 192
3441.16 198
3441.29 202
3441.43 203
3441.56 201
3441.69 198
3441.83 192
3441.96 187
3442.10 182
3442.23 179
3442.37 176
3442.50 175
3442.64 174
3442.77 174
3442.91 174
3443.04 174
3443.17 173
3443.31 172
3443.44 172
3443.58 174
3443.71 178
3443.85 183
3443.98 189
3444.12 197
3444.25 203
3444.39 207
3444.52 209
3444.65 208
3444.79 205
3444.92 201
3445.06 198
3445.19 196
3445.33 196
3445.46 199
3445.60 204
3445.73 211
3445.87 217
3446.00 223
3446.13 228
3446.27 232
3446.40 233
3446.54 233
3446.67 231
3446.81 227
3446.94 222
3447.08 214
3447.21 206
3447.35 198
3447.48 191
3447.62 184
3447.75 179
3447.89 176
3448.02 173
3448.15 172
3448.29 172
3448.42 173
3448.56 174
3448.69 177
3448.83 180
3448.96 185
3449.10 189
3449.23 193
3449.37 197
3449.50 200
3449.64 201
3449.77 201
3449.90 201
3450.04 200
3450.17 200
3450.31 199
3450.44 200
3450.58 200
3450.71 199
3450.85 198
3450.98 196
3451.12 194
3451.25 191
3451.39 190
3451.52 188
3451.66 187
3451.79 187
3451.93 187
3452.06 186
3452.19 184
3452.33 182
3452.46 180
3452.60 179
3452.73 178
3452.87 178
3453.00 181
3453.14 184
3453.27 190
3453.41 195
3453.54 201
3453.68 207
3453.81 212
3453.95 215
3454.08 219
3454.22 221
3454.35 225
3454.49 229
3454.62 234
3454.75 239
3454.89 245
3455.02 250
3455.16 254
3455.29 255
3455.43 254
3455.56 252
3455.70 248
3455.83 245
3455.97 242
3456.10 241
3456.24 239
3456.37 237
3456.51 235
3456.64 233
3456.78 231
3456.91 231
3457.05 232
3457.18 236
3457.32 243
3457.45 250
3457.59 256
3457.72 261
3457.86 261
3457.99 258
3458.13 251
3458.26 241
3458.39 230
3458.53 219
3458.66 210
3458.80 204
3458.93 199
3459.07 198
3459.20 198
3459.34 200
3459.47 201
3459.61 203
3459.74 205
3459.88 206
3460.01 206
3460.15 206
3460.28 205
3460.42 202
3460.55 199
3460.69 195
3460.82 191
3460.96 187
3461.09 183
3461.23 181
3461.36 180
3461.50 180
3461.63 179
3461.77 179
3461.90 179
3462.04 177
3462.17 176
3462.31 174
3462.44 173
3462.58 172
3462.71 171
3462.85 171
3462.98 172
3463.12 172
3463.25 171
3463.39 171
3463.52 169
3463.66 168
3463.79 167
3463.93 166
3464.06 167
3464.20 169
3464.33 171
3464.47 173
3464.60 175
3464.74 176
3464.87 176
3465.01 175
3465.14 173
3465.28 170
3465.41 167
3465.55 165
3465.68 162
3465.82 162
3465.95 163
3466.09 165
3466.22 170
3466.36 175
3466.49 180
3466.63 185
3466.76 188
3466.90 190
3467.03 191
3467.17 191
3467.30 191
3467.44 191
3467.57 192
3467.71 193
3467.84 195
3467.98 196
3468.11 196
3468.25 196
3468.38 194
3468.52 191
3468.65 188
3468.79 184
3468.92 181
3469.06 180
3469.19 179
3469.33 180
3469.46 183
3469.60 187
3469.73 191
3469.87 194
3470.00 196
3470.14 197
3470.27 196
3470.41 193
3470.54 190
3470.68 185
3470.81 181
3470.95 177
3471.08 173
3471.22 172
3471.35 171
3471.49 173
3471.62 176
3471.76 179
3471.89 183
3472.03 186
3472.16 188
3472.30 187
3472.43 185
3472.57 181
3472.70 177
3472.84 172
3472.97 167
3473.11 163
3473.24 159
3473.38 156
3473.51 153
3473.65 150
3473.78 148
3473.92 147
3474.05 148
3474.19 151
3474.32 157
3474.46 164
3474.59 172
3474.73 181
3474.87 189
3475.00 196
3475.14 200
3475.27 202
3475.41 202
3475.54 200
3475.68 196
3475.81 191
3475.95 186
3476.08 181
3476.22 175
3476.35 170
3476.49 165
3476.62 161
3476.76 157
3476.89 154
3477.03 152
3477.16 151
3477.30 152
3477.43 154
3477.57 156
3477.70 159
3477.84 161
3477.97 163
3478.11 164
3478.25 164
3478.38 163
3478.52 163
3478.65 164
3478.79 166
3478.92 169
3479.06 174
3479.19 180
3479.33 186
3479.46 192
3479.60 197
3479.73 200
3479.87 203
3480.00 205
3480.14 206
3480.27 207
3480.41 208
3480.54 210
3480.68 212
3480.81 215
3480.95 217
3481.09 218
3481.22 219
3481.36 218
3481.49 216
3481.63 214
3481.76 211
3481.90 207
3482.03 204
3482.17 200
3482.30 197
3482.44 192
3482.57 188
3482.71 184
3482.84 182
3482.98 180
3483.12 179
3483.25 180
3483.39 182
3483.52 183
3483.66 185
3483.79 186
3483.93 187
3484.06 188
3484.20 189
3484.33 190
3484.47 191
3484.60 193
3484.74 195
3484.87 197
3485.01 199
3485.15 200
3485.28 201
3485.42 200
3485.55 198
3485.69 194
3485.82 189
3485.96 183
3486.09 176
3486.23 169
3486.36 163
3486.50 157
3486.63 153
3486.77 151
3486.91 151
3487.04 152
3487.18 155
3487.31 159
3487.45 162
3487.58 165
3487.72 167
3487.85 169
3487.99 170
3488.12 172
3488.26 176
3488.39 182
3488.53 190
3488.67 199
3488.80 208
3488.94 217
3489.07 223
3489.21 227
3489.34 228
3489.48 228
3489.61 227
3489.75 225
3489.88 223
3490.02 220
3490.16 218
3490.29 216
3490.43 214
3490.56 212
3490.70 210
3490.83 208
3490.97 207
3491.10 205
3491.24 203
3491.37 202
3491.51 202
3491.65 202
3491.78 203
3491.92 205
3492.05 207
3492.19 210
3492.32 213
3492.46 215
3492.59 216
3492.73 215
3492.87 213
3493.00 208
3493.14 203
3493.27 197
3493.41 193
3493.54 189
3493.68 186
3493.81 186
3493.95 186
3494.08 188
3494.22 190
3494.36 193
3494.49 196
3494.63 198
3494.76 200
3494.90 200
3495.03 199
3495.17 197
3495.30 194
3495.44 190
3495.58 187
3495.71 185
3495.85 183
3495.98 182
3496.12 182
3496.25 182
3496.39 184
3496.52 187
3496.66 191
3496.80 196
3496.93 201
3497.07 207
3497.20 212
3497.34 216
3497.47 217
3497.61 217
3497.75 215
3497.88 212
3498.02 209
3498.15 205
3498.29 202
3498.42 198
3498.56 194
3498.69 189
3498.83 183
3498.97 177
3499.10 172
3499.24 167
3499.37 163
3499.51 159
3499.64 157
3499.78 156
3499.92 157
3500.05 158
3500.19 161
3500.32 164
3500.46 170
3500.59 176
3500.73 183
3500.87 189
3501.00 195
3501.14 200
3501.27 204
3501.41 209
3501.54 214
3501.68 219
3501.81 224
3501.95 229
3502.09 232
3502.22 234
3502.36 233
3502.49 231
3502.63 226
3502.76 220
3502.90 214
3503.04 208
3503.17 203
3503.31 201
3503.44 200
3503.58 200
3503.71 202
3503.85 205
3503.99 208
3504.12 211
3504.26 213
3504.39 213
3504.53 214
3504.66 214
3504.80 214
3504.94 214
3505.07 213
3505.21 211
3505.34 209
3505.48 206
3505.62 202
3505.75 199
3505.89 198
3506.02 198
3506.16 201
3506.29 206
3506.43 211
3506.57 217
3506.70 222
3506.84 226
3506.97 229
3507.11 231
3507.24 232
3507.38 232
3507.52 232
3507.65 231
3507.79 229
3507.92 225
3508.06 220
3508.19 214
3508.33 208
3508.47 202
3508.60 197
3508.74 194
3508.87 193
3509.01 192
3509.15 193
3509.28 195
3509.42 197
3509.55 199
3509.69 202
3509.82 206
3509.96 209
3510.10 212
3510.23 213
3510.37 214
3510.50 213
3510.64 211
3510.78 208
3510.91 206
3511.05 203
3511.18 201
3511.32 198
3511.46 196
3511.59 193
3511.73 189
3511.86 185
3512.00 181
3512.13 177
3512.27 175
3512.41 175
3512.54 178
3512.68 182
3512.81 189
3512.95 196
3513.09 202
3513.22 207
3513.36 209
3513.49 208
3513.63 205
3513.77 200
3513.90 193
3514.04 186
3514.17 180
3514.31 176
3514.45 175
3514.58 176
3514.72 180
3514.85 186
3514.99 193
3515.12 200
3515.26 207
3515.40 212
3515.53 216
3515.67 218
3515.80 220
3515.94 219
3516.08 218
3516.21 216
3516.35 213
3516.48 211
3516.62 209
3516.76 209
3516.89 210
3517.03 213
3517.16 216
3517.30 220
3517.44 223
3517.57 225
3517.71 227
3517.84 227
3517.98 226
3518.12 225
3518.25 223
3518.39 222
3518.52 221
3518.66 219
3518.80 216
3518.93 213
3519.07 209
3519.20 204
3519.34 199
3519.48 194
3519.61 190
3519.75 185
3519.88 182
3520.02 178
3520.16 175
3520.29 172
3520.43 170
3520.56 169
3520.70 168
3520.84 169
3520.97 170
3521.11 172
3521.24 174
3521.38 175
3521.52 175
3521.65 173
3521.79 170
3521.93 166
3522.06 162
3522.20 158
3522.33 156
3522.47 156
3522.61 159
3522.74 164
3522.88 170
3523.01 177
3523.15 183
3523.29 189
3523.42 194
3523.56 198
3523.69 201
3523.83 202
3523.97 203
3524.10 204
3524.24 203
3524.38 201
3524.51 198
3524.65 194
3524.78 190
3524.92 186
3525.06 182
3525.19 179
3525.33 178
3525.46 177
3525.60 176
3525.74 175
3525.87 174
3526.01 172
3526.14 170
3526.28 167
3526.42 165
3526.55 162
3526.69 161
3526.83 161
3526.96 161
3527.10 162
3527.23 164
3527.37 166
3527.51 168
3527.64 170
3527.78 170
3527.92 170
3528.05 168
3528.19 166
3528.32 164
3528.46 162
3528.60 160
3528.73 160
3528.87 160
3529.00 160
3529.14 161
3529.28 161
3529.41 160
3529.55 158
3529.69 155
3529.82 153
3529.96 151
3530.09 151
3530.23 151
3530.37 153
3530.50 154
3530.64 156
3530.78 158
3530.91 158
3531.05 157
3531.18 154
3531.32 152
3531.46 149
3531.59 148
3531.73 148
3531.87 150
3532.00 154
3532.14 159
3532.27 164
3532.41 167
3532.55 169
3532.68 170
3532.82 168
3532.96 166
3533.09 164
3533.23 162
3533.36 161
3533.50 162
3533.64 164
3533.77 167
3533.91 170
3534.05 174
3534.18 177
3534.32 179
3534.46 180
3534.59 179
3534.73 176
3534.86 172
3535.00 168
3535.14 164
3535.27 160
3535.41 157
3535.55 155
3535.68 154
3535.82 154
3535.96 155
3536.09 158
3536.23 161
3536.36 165
3536.50 169
3536.64 173
3536.77 175
3536.91 176
3537.05 174
3537.18 172
3537.32 167
3537.46 163
3537.59 159
3537.73 156
3537.86 154
3538.00 155
3538.14 158
3538.27 162
3538.41 167
3538.55 173
3538.68 179
3538.82 183
3538.96 187
3539.09 188
3539.23 189
3539.36 187
3539.50 185
3539.64 182
3539.77 179
3539.91 178
3540.05 177
3540.18 178
3540.32 180
3540.46 183
3540.59 187
3540.73 190
3540.87 192
3541.00 194
3541.14 194
3541.27 194
3541.41 194
3541.55 194
3541.68 195
3541.82 197
3541.96 200
3542.09 203
3542.23 206
3542.37 208
3542.50 209
3542.64 208
3542.78 206
3542.91 204
3543.05 202
3543.19 200
3543.32 200
3543.46 201
3543.59 203
3543.73 205
3543.87 206
3544.00 206
3544.14 207
3544.28 207
3544.41 208
3544.55 209
3544.69 211
3544.82 211
3544.96 211
3545.10 209
3545.23 204
3545.37 198
3545.51 191
3545.64 184
3545.78 177
3545.92 171
3546.05 167
3546.19 166
3546.33 166
3546.46 168
3546.60 171
3546.73 175
3546.87 179
3547.01 183
3547.14 186
3547.28 188
3547.42 188
3547.55 188
3547.69 187
3547.83 185
3547.96 183
3548.10 181
3548.24 180
3548.37 180
3548.51 181
3548.65 184
3548.78 187
3548.92 191
3549.06 194
3549.19 196
3549.33 197
3549.47 196
3549.60 195
3549.74 193
3549.88 191
3550.01 190
3550.15 189
3550.29 188
3550.42 186
3550.56 183
3550.70 179
3550.83 175
3550.97 172
3551.11 171
3551.24 171
3551.38 174
3551.52 178
3551.65 183
3551.79 188
3551.93 191
3552.06 192
3552.20 191
3552.34 189
3552.47 186
3552.61 184
3552.75 181
3552.88 179
3553.02 177
3553.16 176
3553.29 174
3553.43 173
3553.57 172
3553.70 172
3553.84 172
3553.98 172
3554.11 172
3554.25 171
3554.39 170
3554.52 169
3554.66 168
3554.80 168
3554.93 169
3555.07 171
3555.21 173
3555.34 175
3555.48 177
3555.62 178
3555.75 178
3555.89 177
3556.03 176
3556.16 174
3556.30 171
3556.44 168
3556.57 165
3556.71 163
3556.85 161
3556.98 160
3557.12 159
3557.26 159
3557.39 160
3557.53 160
3557.67 160
3557.80 159
3557.94 159
3558.08 161
3558.21 164
3558.35 169
3558.49 176
3558.62 184
3558.76 192
3558.90 199
3559.04 204
3559.17 207
3559.31 207
3559.45 205
3559.58 202
3559.72 198
3559.86 194
3559.99 191
3560.13 189
3560.27 186
3560.40 184
3560.54 181
3560.68 178
3560.81 174
3560.95 171
3561.09 168
3561.22 166
3561.36 164
3561.50 162
3561.63 160
3561.77 159
3561.91 157
3562.05 156
3562.18 155
3562.32 153
3562.46 152
3562.59 152
3562.73 152
3562.87 153
3563.00 154
3563.14 156
3563.28 158
3563.41 161
3563.55 165
3563.69 169
3563.82 174
3563.96 178
3564.10 182
3564.24 184
3564.37 186
3564.51 185
3564.65 184
3564.78 182
3564.92 180
3565.06 178
3565.19 176
3565.33 174
3565.47 172
3565.60 170
3565.74 167
3565.88 163
3566.02 160
3566.15 157
3566.29 155
3566.43 155
3566.56 156
3566.70 158
3566.84 161
3566.97 165
3567.11 170
3567.25 176
3567.38 184
3567.52 191
3567.66 199
3567.80 206
3567.93 211
3568.07 214
3568.21 215
3568.34 214
3568.48 211
3568.62 208
3568.75 204
3568.89 201
3569.03 198
3569.17 194
3569.30 191
3569.44 187
3569.58 184
3569.71 181
3569.85 180
3569.99 181
3570.12 184
3570.26 187
3570.40 190
3570.54 193
3570.67 195
3570.81 197
3570.95 197
3571.08 197
3571.22 197
3571.36 196
3571.49 194
3571.63 191
3571.77 186
3571.91 181
3572.04 177
3572.18 173
3572.32 171
3572.45 171
3572.59 172
3572.73 175
3572.86 178
3573.00 181
3573.14 185
3573.28 188
3573.41 191
3573.55 192
3573.69 193
3573.82 192
3573.96 189
3574.10 185
3574.24 181
3574.37 176
3574.51 173
3574.65 171
3574.78 171
3574.92 172
3575.06 175
3575.20 179
3575.33 184
3575.47 190
3575.61 195
3575.74 200
3575.88 204
3576.02 208
3576.15 210
3576.29 211
3576.43 210
3576.57 207
3576.70 203
3576.84 198
3576.98 192
3577.11 187
3577.25 182
3577.39 178
3577.53 176
3577.66 175
3577.80 174
3577.94 174
3578.07 173
3578.21 172
3578.35 171
3578.49 169
3578.62 167
3578.76 167
3578.90 168
3579.03 171
3579.17 175
3579.31 180
3579.45 185
3579.58 189
3579.72 192
3579.86 192
3580.00 191
3580.13 188
3580.27 183
3580.41 178
3580.54 173
3580.68 168
3580.82 164
3580.96 163
3581.09 163
3581.23 166
3581.37 169
3581.50 173
3581.64 176
3581.78 177
3581.92 177
3582.05 175
3582.19 172
3582.33 168
3582.47 164
3582.60 159
3582.74 155
3582.88 151
3583.01 147
3583.15 143
3583.29 140
3583.43 138
3583.56 137
3583.70 136
3583.84 137
3583.97 139
3584.11 142
3584.25 146
3584.39 151
3584.52 157
3584.66 164
3584.80 170
3584.94 176
3585.07 181
3585.21 185
3585.35 188
3585.49 191
3585.62 194
3585.76 196
3585.90 197
3586.03 198
3586.17 196
3586.31 194
3586.45 190
3586.58 185
3586.72 181
3586.86 177
3587.00 174
3587.13 173
3587.27 173
3587.41 174
3587.54 176
3587.68 177
3587.82 178
3587.96 177
3588.09 175
3588.23 171
3588.37 166
3588.51 160
3588.64 154
3588.78 148
3588.92 142
3589.06 137
3589.19 135
3589.33 134
3589.47 137
3589.61 141
3589.74 148
3589.88 154
3590.02 160
3590.15 164
3590.29 164
3590.43 162
3590.57 157
3590.70 152
3590.84 147
3590.98 143
3591.12 141
3591.25 140
3591.39 140
3591.53 141
3591.67 142
3591.80 144
3591.94 145
3592.08 145
3592.22 145
3592.35 145
3592.49 144
3592.63 143
3592.77 142
3592.90 141
3593.04 141
3593.18 140
3593.32 140
3593.45 140
3593.59 140
3593.73 141
3593.87 142
3594.00 144
3594.14 146
3594.28 149
3594.42 151
3594.55 153
3594.69 154
3594.83 155
3594.96 155
3595.10 155
3595.24 156
3595.38 158
3595.51 161
3595.65 165
3595.79 169
3595.93 172
3596.06 174
3596.20 174
3596.34 172
3596.48 168
3596.61 163
3596.75 158
3596.89 153
3597.03 150
3597.17 149
3597.30 151
3597.44 156
3597.58 162
3597.72 169
3597.85 177
3597.99 184
3598.13 189
3598.27 193
3598.40 196
3598.54 197
3598.68 196
3598.82 194
3598.95 191
3599.09 187
3599.23 183
3599.37 178
3599.50 173
3599.64 170
3599.78 168
3599.92 167
3600.05 168
3600.19 170
3600.33 172
3600.47 175
3600.60 177
3600.74 178
3600.88 177
3601.02 175
3601.15 171
3601.29 167
3601.43 163
3601.57 159
3601.70 157
3601.84 156
3601.98 156
3602.12 158
3602.26 161
3602.39 164
3602.53 166
3602.67 169
3602.81 170
3602.94 172
3603.08 173
3603.22 175
3603.36 176
3603.49 177
3603.63 178
3603.77 179
3603.91 179
3604.04 178
3604.18 176
3604.32 174
3604.46 171
3604.60 169
3604.73 167
3604.87 167
3605.01 167
3605.15 169
3605.28 172
3605.42 175
3605.56 178
3605.70 179
3605.83 179
3605.97 176
3606.11 172
3606.25 167
3606.38 162
3606.52 158
3606.66 155
3606.80 153
3606.94 153
3607.07 153
3607.21 154
3607.35 154
3607.49 154
3607.62 154
3607.76 154
3607.90 154
3608.04 155
3608.18 155
3608.31 155
3608.45 154
3608.59 152
3608.73 150
3608.86 147
3609.00 144
3609.14 142
3609.28 141
3609.41 140
3609.55 140
3609.69 140
3609.83 140
3609.97 139
3610.10 138
3610.24 137
3610.38 138
3610.52 139
3610.65 142
3610.79 145
3610.93 148
3611.07 149
3611.21 150
3611.34 149
3611.48 148
3611.62 146
3611.76 144
3611.90 144
3612.03 144
3612.17 146
3612.31 148
3612.45 152
3612.58 156
3612.72 161
3612.86 166
3613.00 172
3613.14 179
3613.27 186
3613.41 192
3613.55 197
3613.69 200
3613.82 202
3613.96 203
3614.10 204
3614.24 204
3614.38 204
3614.51 204
3614.65 203
3614.79 202
3614.93 199
3615.07 194
3615.20 189
3615.34 183
3615.48 178
3615.62 174
3615.75 171
3615.89 170
3616.03 169
3616.17 168
3616.31 166
3616.44 165
3616.58 164
3616.72 164
3616.86 165
3617.00 167
3617.13 170
3617.27 174
3617.41 178
3617.55 180
3617.69 181
3617.82 180
3617.96 178
3618.10 175
3618.24 173
3618.37 173
3618.51 174
3618.65 176
3618.79 179
3618.93 182
3619.06 184
3619.20 184
3619.34 182
3619.48 180
3619.62 176
3619.75 172
3619.89 169
3620.03 167
3620.17 167
3620.31 168
3620.44 170
3620.58 173
3620.72 177
3620.86 180
3621.00 182
3621.13 184
3621.27 183
3621.41 182
3621.55 179
3621.69 175
3621.82 170
3621.96 165
3622.10 161
3622.24 156
3622.38 153
3622.51 150
3622.65 147
3622.79 144
3622.93 142
3623.07 140
3623.20 138
3623.34 137
3623.48 136
3623.62 136
3623.76 137
3623.89 139
3624.03 142
3624.17 145
3624.31 149
3624.45 153
3624.58 157
3624.72 160
3624.86 163
3625.00 165
3625.14 166
3625.27 167
3625.41 168
3625.55 168
3625.69 169
3625.83 170
3625.96 169
3626.10 168
3626.24 165
3626.38 161
3626.52 157
3626.66 152
3626.79 148
3626.93 145
3627.07 143
3627.21 142
3627.35 142
3627.48 143
3627.62 143
3627.76 142
3627.90 142
3628.04 141
3628.17 141
3628.31 142
3628.45 142
3628.59 143
3628.73 143
3628.86 143
3629.00 142
3629.14 141
3629.28 140
3629.42 140
3629.56 140
3629.69 141
3629.83 143
3629.97 144
3630.11 146
3630.25 147
3630.38 148
3630.52 147
3630.66 146
3630.80 143
3630.94 140
3631.08 136
3631.21 133
3631.35 131
3631.49 131
3631.63 133
3631.77 137
3631.90 143
3632.04 148
3632.18 153
3632.32 157
3632.46 159
3632.60 159
3632.73 157
3632.87 154
3633.01 150
3633.15 146
3633.29 144
3633.42 143
3633.56 144
3633.70 146
3633.84 148
3633.98 150
3634.12 152
3634.25 152
3634.39 153
3634.53 152
3634.67 152
3634.81 151
3634.95 150
3635.08 148
3635.22 147
3635.36 146
3635.50 145
3635.64 146
3635.77 149
3635.91 154
3636.05 159
3636.19 166
3636.33 172
3636.47 177
3636.60 181
3636.74 184
3636.88 185
3637.02 185
3637.16 183
3637.30 181
3637.43 178
3637.57 174
3637.71 171
3637.85 167
3637.99 164
3638.13 162
3638.26 159
3638.40 158
3638.54 156
3638.68 155
3638.82 154
3638.96 153
3639.09 152
3639.23 151
3639.37 150
3639.51 149
3639.65 149
3639.79 150
3639.92 151
3640.06 154
3640.20 157
3640.34 160
3640.48 162
3640.62 164
3640.75 165
3640.89 164
3641.03 163
3641.17 161
3641.31 159
3641.45 157
3641.58 156
3641.72 154
3641.86 152
3642.00 150
3642.14 147
3642.28 143
3642.41 139
3642.55 136
3642.69 133
3642.83 132
3642.97 132
3643.11 133
3643.24 135
3643.38 137
3643.52 139
3643.66 141
3643.80 142
3643.94 143
3644.07 143
3644.21 142
3644.35 142
3644.49 140
3644.63 139
3644.77 138
3644.91 136
3645.04 135
3645.18 134
3645.32 134
3645.46 134
3645.60 136
3645.74 138
3645.87 141
3646.01 145
3646.15 148
3646.29 152
3646.43 154
3646.57 156
3646.71 156
3646.84 156
3646.98 156
3647.12 156
3647.26 156
3647.40 157
3647.54 159
3647.67 161
3647.81 163
3647.95 165
3648.09 166
3648.23 166
3648.37 165
3648.51 163
3648.64 161
3648.78 160
3648.92 159
3649.06 160
3649.20 161
3649.34 164
3649.48 167
3649.61 169
3649.75 169
3649.89 168
3650.03 165
3650.17 161
3650.31 156
3650.44 150
3650.58 145
3650.72 140
3650.86 135
3651.00 130
3651.14 126
3651.28 123
3651.41 119
3651.55 117
3651.69 116
3651.83 116
3651.97 118
3652.11 122
3652.25 127
3652.38 134
3652.52 140
3652.66 147
3652.80 153
3652.94 157
3653.08 161
3653.22 164
3653.35 166
3653.49 168
3653.63 169
3653.77 171
3653.91 172
3654.05 173
3654.19 172
3654.32 171
3654.46 169
3654.60 166
3654.74 163
3654.88 161
3655.02 159
3655.16 157
3655.30 158
3655.43 159
3655.57 162
3655.71 165
3655.85 167
3655.99 169
3656.13 169
3656.27 167
3656.40 164
3656.54 160
3656.68 157
3656.82 154
3656.96 153
3657.10 153
3657.24 154
3657.38 156
3657.51 159
3657.65 163
3657.79 167
3657.93 171
3658.07 175
3658.21 179
3658.35 180
3658.48 178
3658.62 174
3658.76 168
3658.90 160
3659.04 152
3659.18 146
3659.32 143
3659.46 141
3659.59 142
3659.73 143
3659.87 145
3660.01 146
3660.15 146
3660.29 146
3660.43 145
3660.57 146
3660.70 148
3660.84 150
3660.98 153
3661.12 157
3661.26 161
3661.40 164
3661.54 168
3661.68 171
3661.81 173
3661.95 175
3662.09 175
3662.23 174
3662.37 173
3662.51 172
3662.65 171
3662.79 171
3662.92 172
3663.06 172
3663.20 171
3663.34 169
3663.48 164
3663.62 158
3663.76 151
3663.90 144
3664.03 138
3664.17 133
3664.31 130
3664.45 129
3664.59 129
3664.73 131
3664.87 133
3665.01 136
3665.14 138
3665.28 141
3665.42 144
3665.56 146
3665.70 148
3665.84 150
3665.98 151
3666.12 151
3666.26 151
3666.39 150
3666.53 150
3666.67 149
3666.81 150
3666.95 150
3667.09 152
3667.23 154
3667.37 156
3667.50 159
3667.64 161
3667.78 163
3667.92 165
3668.06 166
3668.20 167
3668.34 166
3668.48 164
3668.62 161
3668.75 157
3668.89 152
3669.03 147
3669.17 142
3669.31 137
3669.45 133
3669.59 131
3669.73 130
3669.87 131
3670.00 134
3670.14 138
3670.28 144
3670.42 150
3670.56 157
3670.70 163
3670.84 167
3670.98 169
3671.12 169
3671.26 167
3671.39 164
3671.53 161
3671.67 158
3671.81 157
3671.95 156
3672.09 156
3672.23 155
3672.37 154
3672.51 152
3672.64 150
3672.78 147
3672.92 144
3673.06 142
3673.20 141
3673.34 141
3673.48 142
3673.62 143
3673.76 144
3673.90 146
3674.03 149
3674.17 152
3674.31 157
3674.45 162
3674.59 167
3674.73 172
3674.87 175
3675.01 176
3675.15 175
3675.29 171
3675.42 165
3675.56 157
3675.70 150
3675.84 142
3675.98 136
3676.12 132
3676.26 130
3676.40 129
3676.54 130
3676.68 133
3676.81 137
3676.95 141
3677.09 146
3677.23 151
3677.37 156
3677.51 159
3677.65 161
3677.79 161
3677.93 161
3678.07 159
3678.21 157
3678.34 155
3678.48 152
3678.62 150
3678.76 148
3678.90 146
3679.04 144
3679.18 143
3679.32 141
3679.46 137
3679.60 133
3679.73 127
3679.87 119
3680.01 112
3680.15 104
3680.29 97
3680.43 93
3680.57 92
3680.71 93
3680.85 97
3680.99 103
3681.13 110
3681.27 118
3681.40 125
3681.54 130
3681.68 135
3681.82 138
3681.96 140
3682.10 141
3682.24 141
3682.38 141
3682.52 143
3682.66 146
3682.80 152
3682.93 159
3683.07 169
3683.21 179
3683.35 188
3683.49 195
3683.63 199
3683.77 200
3683.91 198
3684.05 195
3684.19 191
3684.33 187
3684.47 184
3684.60 182
3684.74 182
3684.88 182
3685.02 181
3685.16 181
3685.30 179
3685.44 178
3685.58 176
3685.72 175
3685.86 174
3686.00 173
3686.14 172
3686.28 170
3686.41 169
3686.55 168
3686.69 167
3686.83 166
3686.97 166
3687.11 166
3687.25 166
3687.39 165
3687.53 164
3687.67 162
3687.81 159
3687.95 156
3688.09 152
3688.22 149
3688.36 147
3688.50 146
3688.64 145
3688.78 146
3688.92 146
3689.06 147
3689.20 147
3689.34 147
3689.48 147
3689.62 146
3689.76 145
3689.90 144
3690.04 143
3690.17 143
3690.31 144
3690.45 147
3690.59 150
3690.73 154
3690.87 159
3691.01 163
3691.15 167
3691.29 169
3691.43 171
3691.57 172
3691.71 172
3691.85 171
3691.99 170
3692.12 168
3692.26 165
3692.40 162
3692.54 159
3692.68 155
3692.82 151
3692.96 148
3693.10 145
3693.24 143
3693.38 141
3693.52 140
3693.66 139
3693.80 138
3693.94 138
3694.08 139
3694.21 141
3694.35 145
3694.49 149
3694.63 154
3694.77 158
3694.91 163
3695.05 166
3695.19 169
3695.33 171
3695.47 172
3695.61 172
3695.75 171
3695.89 170
3696.03 167
3696.17 164
3696.31 160
3696.45 156
3696.58 152
3696.72 149
3696.86 146
3697.00 145
3697.14 143
3697.28 142
3697.42 141
3697.56 140
3697.70 138
3697.84 137
3697.98 137
3698.12 139
3698.26 142
3698.40 147
3698.54 154
3698.68 162
3698.82 171
3698.95 179
3699.09 186
3699.23 193
3699.37 200
3699.51 207
3699.65 214
3699.79 220
3699.93 226
3700.07 230
3700.21 232
3700.35 232
3700.49 228
3700.63 222
3700.77 214
3700.91 205
3701.05 195
3701.19 185
3701.33 176
3701.47 167
3701.60 161
3701.74 155
3701.88 151
3702.02 148
3702.16 147
3702.30 145
3702.44 145
3702.58 143
3702.72 142
3702.86 139
3703.00 137
3703.14 135
3703.28 134
3703.42 136
3703.56 140
3703.70 147
3703.84 156
3703.98 165
3704.12 173
3704.26 179
3704.40 183
3704.54 183
3704.67 180
3704.81 176
3704.95 172
3705.09 167
3705.23 165
3705.37 163
3705.51 163
3705.65 164
3705.79 166
3705.93 168
3706.07 170
3706.21 172
3706.35 173
3706.49 174
3706.63 175
3706.77 177
3706.91 179
3707.05 182
3707.19 184
3707.33 186
3707.47 187
3707.61 186
3707.75 184
3707.89 181
3708.03 177
3708.16 173
3708.30 170
3708.44 166
3708.58 164
3708.72 162
3708.86 161
3709.00 161
3709.14 162
3709.28 164
3709.42 167
3709.56 169
3709.70 172
3709.84 174
3709.98 176
3710.12 177
3710.26 179
3710.40 181
3710.54 182
3710.68 182
3710.82 182
3710.96 180
3711.10 178
3711.24 175
3711.38 173
3711.52 170
3711.66 168
3711.80 166
3711.94 163
3712.08 159
3712.22 155
3712.35 150
3712.49 146
3712.63 142
3712.77 141
3712.91 141
3713.05 142
3713.19 144
3713.33 147
3713.47 151
3713.61 154
3713.75 157
3713.89 160
3714.03 163
3714.17 166
3714.31 169
3714.45 172
3714.59 175
3714.73 178
3714.87 180
3715.01 182
3715.15 183
3715.29 183
3715.43 184
3715.57 184
3715.71 183
3715.85 183
3715.99 181
3716.13 178
3716.27 174
3716.41 170
3716.55 165
3716.69 160
3716.83 156
3716.97 152
3717.11 148
3717.25 145
3717.39 143
3717.53 141
3717.67 139
3717.81 138
3717.95 138
3718.09 137
3718.22 137
3718.36 137
3718.50 137
3718.64 138
3718.78 138
3718.92 138
3719.06 138
3719.20 138
3719.34 137
3719.48 137
3719.62 136
3719.76 137
3719.90 138
3720.04 139
3720.18 141
3720.32 142
3720.46 142
3720.60 141
3720.74 141
3720.88 140
3721.02 140
3721.16 141
3721.30 144
3721.44 148
3721.58 152
3721.72 156
3721.86 159
3722.00 160
3722.14 160
3722.28 159
3722.42 157
3722.56 155
3722.70 153
3722.84 151
3722.98 150
3723.12 150
3723.26 151
3723.40 152
3723.54 152
3723.68 153
3723.82 153
3723.96 153
3724.10 152
3724.24 152
3724.38 151
3724.52 151
3724.66 150
3724.80 150
3724.94 149
3725.08 148
3725.22 147
3725.36 147
3725.50 147
3725.64 148
3725.78 151
3725.92 156
3726.06 162
3726.20 168
3726.34 175
3726.48 181
3726.62 186
3726.76 190
3726.90 191
3727.04 191
3727.18 189
3727.32 187
3727.46 184
3727.60 181
3727.74 179
3727.88 178
3728.02 179
3728.16 181
3728.30 184
3728.44 187
3728.58 192
3728.72 196
3728.86 199
3729.00 200
3729.14 200
3729.28 197
3729.42 193
3729.56 188
3729.70 182
3729.84 177
3729.98 173
3730.12 170
3730.26 170
3730.40 170
3730.54 171
3730.68 173
3730.82 174
3730.96 176
3731.10 177
3731.24 179
3731.38 181
3731.52 183
3731.66 185
3731.80 186
3731.94 186
3732.08 186
3732.22 185
3732.36 184
3732.50 183
3732.64 182
3732.78 181
3732.92 180
3733.06 179
3733.20 177
3733.34 174
3733.48 172
3733.62 170
3733.76 169
3733.90 169
3734.04 169
3734.18 170
3734.32 171
3734.46 172
3734.60 174
3734.74 178
3734.88 182
3735.02 188
3735.16 196
3735.30 206
3735.44 216
3735.58 226
3735.72 234
3735.86 241
3736.00 245
3736.14 246
3736.28 244
3736.42 239
3736.56 232
3736.70 224
3736.84 213
3736.98 203
3737.12 191
3737.26 180
3737.40 170
3737.54 161
3737.69 155
3737.83 151
3737.97 150
3738.11 153
3738.25 157
3738.39 163
3738.53 170
3738.67 178
3738.81 185
3738.95 191
3739.09 197
3739.23 202
3739.37 205
3739.51 207
3739.65 207
3739.79 205
3739.93 201
3740.07 196
3740.21 190
3740.35 184
3740.49 178
3740.63 174
3740.77 172
3740.91 171
3741.05 173
3741.19 176
3741.33 179
3741.47 183
3741.61 186
3741.75 188
3741.89 191
3742.03 193
3742.17 195
3742.31 197
3742.45 198
3742.59 199
3742.73 199
3742.87 197
3743.01 195
3743.15 192
3743.29 190
3743.43 190
3743.58 192
3743.72 196
3743.86 200
3744.00 204
3744.14 208
3744.28 210
3744.42 210
3744.56 209
3744.70 206
3744.84 203
3744.98 199
3745.12 196
3745.26 192
3745.40 188
3745.54 184
3745.68 181
3745.82 178
3745.96 175
3746.10 173
3746.24 171
3746.38 170
3746.52 168
3746.66 167
3746.80 166
3746.94 166
3747.08 166
3747.22 167
3747.36 167
3747.50 166
3747.64 165
3747.79 162
3747.93 159
3748.07 156
3748.21 154
3748.35 152
3748.49 152
3748.63 152
3748.77 153
3748.91 155
3749.05 157
3749.19 159
3749.33 161
3749.47 163
3749.61 166
3749.75 169
3749.89 172
3750.03 175
3750.17 178
3750.31 181
3750.45 182
3750.59 183
3750.73 182
3750.87 180
3751.01 177
3751.15 173
3751.30 169
3751.44 165
3751.58 162
3751.72 160
3751.86 158
3752.00 157
3752.14 157
3752.28 156
3752.42 156
3752.56 155
3752.70 155
3752.84 155
3752.98 155
3753.12 156
3753.26 159
3753.40 163
3753.54 167
3753.68 172
3753.82 176
3753.96 179
3754.10 181
3754.25 181
3754.39 179
3754.53 176
3754.67 173
3754.81 169
3754.95 164
3755.09 160
3755.23 154
3755.37 149
3755.51 143
3755.65 138
3755.79 134
3755.93 131
3756.07 131
3756.21 133
3756.35 137
3756.49 142
3756.63 147
3756.77 151
3756.92 154
3757.06 156
3757.20 156
3757.34 156
3757.48 155
3757.62 154
3757.76 154
3757.90 153
3758.04 153
3758.18 153
3758.32 154
3758.46 156
3758.60 158
3758.74 161
3758.88 164
3759.02 167
3759.16 169
3759.30 172
3759.45 173
3759.59 175
3759.73 177
3759.87 179
3760.01 183
3760.15 186
3760.29 190
3760.43 193
3760.57 194
3760.71 194
3760.85 192
3760.99 188
3761.13 183
3761.27 177
3761.41 172
3761.55 166
3761.70 162
3761.84 158
3761.98 154
3762.12 150
3762.26 147
3762.40 144
3762.54 141
3762.68 139
3762.82 139
3762.96 140
3763.10 142
3763.24 145
3763.38 148
3763.52 151
3763.66 154
3763.80 155
3763.95 155
3764.09 153
3764.23 150
3764.37 146
3764.51 142
3764.65 140
3764.79 138
3764.93 137
3765.07 138
3765.21 140
3765.35 143
3765.49 146
3765.63 149
3765.77 153
3765.92 157
3766.06 161
3766.20 165
3766.34 168
3766.48 172
3766.62 174
3766.76 175
3766.90 174
3767.04 172
3767.18 168
3767.32 163
3767.46 157
3767.60 150
3767.74 145
3767.89 139
3768.03 135
3768.17 132
3768.31 129
3768.45 127
3768.59 126
3768.73 125
3768.87 125
3769.01 124
3769.15 124
3769.29 123
3769.43 122
3769.57 121
3769.72 119
3769.86 116
3770.00 113
3770.14 111
3770.28 108
3770.42 107
3770.56 107
3770.70 109
3770.84 113
3770.98 118
3771.12 124
3771.26 130
3771.41 135
3771.55 140
3771.69 143
3771.83 146
3771.97 147
3772.11 148
3772.25 148
3772.39 147
3772.53 146
3772.67 144
3772.81 143
3772.95 141
3773.10 141
3773.24 140
3773.38 141
3773.52 142
3773.66 143
3773.80 144
3773.94 145
3774.08 145
3774.22 145
3774.36 145
3774.50 145
3774.64 146
3774.79 146
3774.93 147
3775.07 147
3775.21 147
3775.35 147
3775.49 147
3775.63 146
3775.77 146
3775.91 146
3776.05 147
3776.19 148
3776.34 149
3776.48 150
3776.62 150
3776.76 150
3776.90 150
3777.04 149
3777.18 148
3777.32 147
3777.46 146
3777.60 145
3777.74 145
3777.89 147
3778.03 149
3778.17 152
3778.31 157
3778.45 162
3778.59 166
3778.73 170
3778.87 173
3779.01 174
3779.15 173
3779.30 172
3779.44 170
3779.58 167
3779.72 165
3779.86 162
3780.00 160
3780.14 156
3780.28 152
3780.42 147
3780.56 141
3780.70 135
3780.85 129
3780.99 125
3781.13 121
3781.27 120
3781.41 119
3781.55 121
3781.69 123
3781.83 125
3781.97 127
3782.11 128
3782.26 129
3782.40 130
3782.54 130
3782.68 131
3782.82 132
3782.96 133
3783.10 134
3783.24 135
3783.38 135
3783.53 133
3783.67 131
3783.81 128
3783.95 125
3784.09 123
3784.23 123
3784.37 126
3784.51 130
3784.65 137
3784.79 144
3784.94 153
3785.08 162
3785.22 172
3785.36 181
3785.50 190
3785.64 199
3785.78 207
3785.92 214
3786.06 219
3786.21 223
3786.35 225
3786.49 226
3786.63 225
3786.77 223
3786.91 221
3787.05 218
3787.19 217
3787.33 216
3787.48 218
3787.62 220
3787.76 224
3787.90 227
3788.04 229
3788.18 230
3788.32 228
3788.46 224
3788.60 218
3788.75 212
3788.89 207
3789.03 203
3789.17 201
3789.31 201
3789.45 203
3789.59 205
3789.73 209
3789.87 211
3790.02 213
3790.16 214
3790.30 215
3790.44 215
3790.58 215
3790.72 214
3790.86 212
3791.00 209
3791.15 204
3791.29 198
3791.43 191
3791.57 184
3791.71 179
3791.85 176
3791.99 176
3792.13 177
3792.27 180
3792.42 182
3792.56 184
3792.70 184
3792.84 183
3792.98 180
3793.12 176
3793.26 173
3793.40 169
3793.55 167
3793.69 166
3793.83 166
3793.97 168
3794.11 169
3794.25 171
3794.39 173
3794.53 173
3794.68 173
3794.82 173
3794.96 173
3795.10 174
3795.24 176
3795.38 179
3795.52 182
3795.66 186
3795.81 189
3795.95 190
3796.09 191
3796.23 191
3796.37 190
3796.51 190
3796.65 189
3796.79 189
3796.94 189
3797.08 187
3797.22 185
3797.36 181
3797.50 177
3797.64 173
3797.78 171
3797.93 169
3798.07 169
3798.21 171
3798.35 173
3798.49 177
3798.63 181
3798.77 185
3798.91 189
3799.06 194
3799.20 199
3799.34 203
3799.48 205
3799.62 206
3799.76 205
3799.90 202
3800.05 199
3800.19 195
3800.33 191
3800.47 187
3800.61 183
3800.75 179
3800.89 174
3801.03 170
3801.18 166
3801.32 162
3801.46 159
3801.60 156
3801.74 155
3801.88 155
3802.02 155
3802.17 157
3802.31 160
3802.45 164
3802.59 168
3802.73 173
3802.87 178
3803.01 181
3803.16 181
3803.30 180
3803.44 176
3803.58 170
3803.72 163
3803.86 156
3804.00 150
3804.15 146
3804.29 143
3804.43 142
3804.57 141
3804.71 141
3804.85 140
3804.99 140
3805.14 140
3805.28 140
3805.42 141
3805.56 142
3805.70 144
3805.84 147
3805.98 150
3806.13 153
3806.27 155
3806.41 158
3806.55 159
3806.69 160
3806.83 160
3806.97 160
3807.12 159
3807.26 159
3807.40 159
3807.54 160
3807.68 161
3807.82 163
3807.96 165
3808.11 166
3808.25 168
3808.39 169
3808.53 169
3808.67 168
3808.81 165
3808.96 161
3809.10 157
3809.24 152
3809.38 148
3809.52 146
3809.66 147
3809.80 150
3809.95 156
3810.09 163
3810.23 171
3810.37 178
3810.51 185
3810.65 191
3810.80 197
3810.94 201
3811.08 205
3811.22 208
3811.36 210
3811.50 211
3811.64 211
3811.79 210
3811.93 210
3812.07 209
3812.21 208
3812.35 207
3812.49 203
3812.64 199
3812.78 192
3812.92 186
3813.06 179
3813.20 174
3813.34 171
3813.49 169
3813.63 168
3813.77 168
3813.91 166
3814.05 163
3814.19 160
3814.33 156
3814.48 152
3814.62 149
3814.76 147
3814.90 147
3815.04 149
3815.18 151
3815.33 155
3815.47 160
3815.61 165
3815.75 169
3815.89 172
3816.03 174
3816.18 173
3816.32 171
3816.46 169
3816.60 166
3816.74 164
3816.88 164
3817.03 166
3817.17 169
3817.31 173
3817.45 178
3817.59 182
3817.73 186
3817.88 188
3818.02 188
3818.16 187
3818.30 185
3818.44 181
3818.58 176
3818.73 171
3818.87 167
3819.01 163
3819.15 161
3819.29 161
3819.43 162
3819.58 165
3819.72 170
3819.86 175
3820.00 180
3820.14 185
3820.29 190
3820.43 193
3820.57 195
3820.71 196
3820.85 194
3820.99 190
3821.14 185
3821.28 179
3821.42 172
3821.56 166
3821.70 162
3821.84 160
3821.99 160
3822.13 163
3822.27 167
3822.41 171
3822.55 175
3822.69 176
3822.84 174
3822.98 169
3823.12 162
3823.26 152
3823.40 142
3823.55 133
3823.69 126
3823.83 120
3823.97 117
3824.11 117
3824.25 120
3824.40 124
3824.54 130
3824.68 136
3824.82 142
3824.96 146
3825.11 149
3825.25 151
3825.39 151
3825.53 151
3825.67 152
3825.81 153
3825.96 155
3826.10 158
3826.24 161
3826.38 163
3826.52 164
3826.67 165
3826.81 164
3826.95 164
3827.09 165
3827.23 167
3827.37 172
3827.52 177
3827.66 184
3827.80 190
3827.94 194
3828.08 196
3828.23 196
3828.37 193
3828.51 188
3828.65 182
3828.79 175
3828.94 168
3829.08 161
3829.22 154
3829.36 148
3829.50 143
3829.64 139
3829.79 136
3829.93 133
3830.07 132
3830.21 132
3830.35 132
3830.50 134
3830.64 137
3830.78 141
3830.92 144
3831.06 147
3831.21 149
3831.35 151
3831.49 151
3831.63 152
3831.77 152
3831.92 153
3832.06 154
3832.20 155
3832.34 156
3832.48 157
3832.63 157
3832.77 156
3832.91 154
3833.05 152
3833.19 150
3833.33 149
3833.48 149
3833.62 149
3833.76 150
3833.90 151
3834.04 153
3834.19 155
3834.33 157
3834.47 159
3834.61 160
3834.75 161
3834.90 161
3835.04 162
3835.18 162
3835.32 163
3835.46 164
3835.61 165
3835.75 165
3835.89 165
3836.03 165
3836.17 165
3836.32 165
3836.46 164
3836.60 163
3836.74 162
3836.88 161
3837.03 159
3837.17 158
3837.31 158
3837.45 160
3837.60 162
3837.74 165
3837.88 167
3838.02 170
3838.16 172
3838.31 173
3838.45 173
3838.59 173
3838.73 173
3838.87 173
3839.02 174
3839.16 175
3839.30 178
3839.44 181
3839.58 184
3839.73 187
3839.87 189
3840.01 190
3840.15 189
3840.29 186
3840.44 181
3840.58 175
3840.72 170
3840.86 164
3841.01 160
3841.15 157
3841.29 156
3841.43 155
3841.57 155
3841.72 155
3841.86 155
3842.00 156
3842.14 157
3842.28 158
3842.43 159
3842.57 161
3842.71 163
3842.85 164
3842.99 164
3843.14 162
3843.28 160
3843.42 156
3843.56 151
3843.71 147
3843.85 145
3843.99 145
3844.13 147
3844.27 150
3844.42 155
3844.56 159
3844.70 162
3844.84 162
3844.99 160
3845.13 156
3845.27 151
3845.41 146
3845.55 144
3845.70 143
3845.84 146
3845.98 149
3846.12 153
3846.26 157
3846.41 160
3846.55 161
3846.69 160
3846.83 159
3846.98 157
3847.12 155
3847.26 153
3847.40 152
3847.54 153
3847.69 154
3847.83 157
3847.97 161
3848.11 165
3848.26 168
3848.40 170
3848.54 170
3848.68 168
3848.83 164
3848.97 158
3849.11 152
3849.25 147
3849.39 143
3849.54 141
3849.68 141
3849.82 144
3849.96 148
3850.11 153
3850.25 157
3850.39 161
3850.53 165
3850.67 167
3850.82 169
3850.96 169
3851.10 169
3851.24 167
3851.39 164
3851.53 161
3851.67 157
3851.81 153
3851.96 150
3852.10 149
3852.24 149
3852.38 150
3852.52 153
3852.67 156
3852.81 160
3852.95 162
3853.09 162
3853.24 161
3853.38 159
3853.52 156
3853.66 153
3853.81 152
3853.95 153
3854.09 156
3854.23 159
3854.38 162
3854.52 165
3854.66 165
3854.80 164
3854.94 161
3855.09 156
3855.23 150
3855.37 144
3855.51 139
3855.66 134
3855.80 131
3855.94 130
3856.08 130
3856.23 132
3856.37 136
3856.51 140
3856.65 144
3856.80 149
3856.94 153
3857.08 156
3857.22 158
3857.37 159
3857.51 159
3857.65 158
3857.79 157
3857.93 155
3858.08 153
3858.22 150
3858.36 148
3858.50 146
3858.65 144
3858.79 144
3858.93 146
3859.07 147
3859.22 150
3859.36 153
3859.50 155
3859.64 158
3859.79 161
3859.93 163
3860.07 165
3860.21 166
3860.36 167
3860.50 166
3860.64 164
3860.78 160
3860.93 156
3861.07 151
3861.21 146
3861.35 141
3861.50 136
3861.64 132
3861.78 129
3861.92 127
3862.07 126
3862.21 127
3862.35 128
3862.49 130
3862.64 130
3862.78 130
3862.92 128
3863.06 124
3863.21 119
3863.35 114
3863.49 110
3863.63 108
3863.78 107
3863.92 108
3864.06 111
3864.20 116
3864.35 121
3864.49 127
3864.63 133
3864.77 138
3864.92 144
3865.06 148
3865.20 153
3865.34 156
3865.49 158
3865.63 159
3865.77 158
3865.91 155
3866.06 151
3866.20 147
3866.34 141
3866.48 136
3866.63 131
3866.77 127
3866.91 124
3867.06 120
3867.20 117
3867.34 114
3867.48 112
3867.63 111
3867.77 112
3867.91 114
3868.05 118
3868.20 124
3868.34 130
3868.48 136
3868.62 141
3868.77 145
3868.91 145
3869.05 144
3869.19 140
3869.34 134
3869.48 128
3869.62 122
3869.77 118
3869.91 115
3870.05 114
3870.19 115
3870.34 117
3870.48 120
3870.62 122
3870.76 122
3870.91 122
3871.05 121
3871.19 119
3871.33 118
3871.48 119
3871.62 122
3871.76 126
3871.90 133
3872.05 139
3872.19 147
3872.33 154
3872.48 160
3872.62 166
3872.76 172
3872.90 176
3873.05 180
3873.19 181
3873.33 181
3873.47 179
3873.62 175
3873.76 171
3873.90 166
3874.05 162
3874.19 159
3874.33 156
3874.47 153
3874.62 151
3874.76 149
3874.90 147
3875.04 146
3875.19 146
3875.33 147
3875.47 149
3875.62 151
3875.76 151
3875.90 150
3876.04 148
3876.19 144
3876.33 139
3876.47 135
3876.61 132
3876.76 130
3876.90 128
3877.04 127
3877.19 126
3877.33 124
3877.47 122
3877.61 119
3877.76 117
3877.90 115
3878.04 114
3878.19 114
3878.33 116
3878.47 118
3878.61 120
3878.76 123
3878.90 125
3879.04 127
3879.19 128
3879.33 129
3879.47 129
3879.61 129
3879.76 129
3879.90 129
3880.04 129
3880.18 129
3880.33 130
3880.47 130
3880.61 131
3880.76 131
3880.90 132
3881.04 133
3881.18 135
3881.33 138
3881.47 142
3881.61 146
3881.76 150
3881.90 153
3882.04 155
3882.18 155
3882.33 153
3882.47 151
3882.61 149
3882.76 147
3882.90 147
3883.04 148
3883.18 149
3883.33 150
3883.47 152
3883.61 152
3883.76 152
3883.90 152
3884.04 150
3884.19 149
3884.33 149
3884.47 149
3884.61 149
3884.76 151
3884.90 153
3885.04 156
3885.19 158
3885.33 160
3885.47 162
3885.61 162
3885.76 160
3885.90 158
3886.04 155
3886.19 152
3886.33 150
3886.47 150
3886.62 153
3886.76 157
3886.90 163
3887.04 169
3887.19 174
3887.33 177
3887.47 177
3887.62 175
3887.76 171
3887.90 166
3888.04 161
3888.19 156
3888.33 152
3888.47 150
3888.62 148
3888.76 147
3888.90 146
3889.05 146
3889.19 146
3889.33 146
3889.47 146
3889.62 146
3889.76 145
3889.90 143
3890.05 141
3890.19 137
3890.33 134
3890.48 131
3890.62 129
3890.76 129
3890.90 132
3891.05 137
3891.19 145
3891.33 152
3891.48 160
3891.62 165
3891.76 168
3891.91 168
3892.05 166
3892.19 160
3892.34 154
3892.48 147
3892.62 141
3892.76 136
3892.91 133
3893.05 131
3893.19 130
3893.34 130
3893.48 130
3893.62 129
3893.77 129
3893.91 128
3894.05 129
3894.20 130
3894.34 133
3894.48 137
3894.62 142
3894.77 147
3894.91 152
3895.05 156
3895.20 160
3895.34 162
3895.48 163
3895.63 163
3895.77 163
3895.91 162
3896.06 161
3896.20 159
3896.34 158
3896.49 158
3896.63 159
3896.77 160
3896.91 162
3897.06 164
3897.20 165
3897.34 164
3897.49 162
3897.63 158
3897.77 153
3897.92 147
3898.06 141
3898.20 135
3898.35 130
3898.49 126
3898.63 123
3898.78 122
3898.92 122
3899.06 123
3899.21 126
3899.35 129
3899.49 133
3899.63 137
3899.78 140
3899.92 143
3900.06 145
3900.21 147
3900.35 149
3900.49 151
3900.64 152
3900.78 152
3900.92 151
3901.07 149
3901.21 145
3901.35 140
3901.50 135
3901.64 131
3901.78 126
3901.93 123
3902.07 120
3902.21 117
3902.36 114
3902.50 112
3902.64 110
3902.79 110
3902.93 112
3903.07 117
3903.22 123
3903.36 131
3903.50 140
3903.64 147
3903.79 152
3903.93 156
3904.07 157
3904.22 156
3904.36 154
3904.50 152
3904.65 151
3904.79 152
3904.93 153
3905.08 156
3905.22 159
3905.36 162
3905.51 163
3905.65 163
3905.79 161
3905.94 159
3906.08 156
3906.22 154
3906.37 152
3906.51 153
3906.65 153
3906.80 154
3906.94 155
3907.08 154
3907.23 152
3907.37 149
3907.51 145
3907.66 140
3907.80 136
3907.94 132
3908.09 130
3908.23 128
3908.37 129
3908.52 130
3908.66 134
3908.80 138
3908.95 142
3909.09 146
3909.23 149
3909.38 151
3909.52 151
3909.66 150
3909.81 150
3909.95 150
3910.09 150
3910.24 151
3910.38 152
3910.52 153
3910.67 152
3910.81 151
3910.95 149
3911.10 147
3911.24 144
3911.39 142
3911.53 140
3911.67 139
3911.82 138
3911.96 137
3912.10 136
3912.25 135
3912.39 133
3912.53 132
3912.68 131
3912.82 132
3912.96 134
3913.11 137
3913.25 141
3913.39 146
3913.54 151
3913.68 155
3913.82 158
3913.97 160
3914.11 161
3914.25 162
3914.40 161
3914.54 160
3914.68 158
3914.83 155
3914.97 151
3915.11 146
3915.26 143
3915.40 140
3915.55 139
3915.69 140
3915.83 141
3915.98 142
3916.12 143
3916.26 144
3916.41 143
3916.55 142
3916.69 140
3916.84 139
3916.98 138
3917.12 138
3917.27 139
3917.41 139
3917.55 138
3917.70 137
3917.84 135
3917.98 132
3918.13 130
3918.27 128
3918.42 129
3918.56 132
3918.70 137
3918.85 143
3918.99 149
3919.13 155
3919.28 159
3919.42 162
3919.56 163
3919.71 161
3919.85 158
3919.99 154
3920.14 148
3920.28 142
3920.42 134
3920.57 127
3920.71 121
3920.86 116
3921.00 113
3921.14 111
3921.29 110
3921.43 111
3921.57 113
3921.72 115
3921.86 118
3922.00 121
3922.15 124
3922.29 127
3922.44 129
3922.58 130
3922.72 130
3922.87 128
3923.01 126
3923.15 123
3923.30 121
3923.44 119
3923.58 120
3923.73 123
3923.87 127
3924.02 131
3924.16 136
3924.30 140
3924.45 143
3924.59 144
3924.73 144
3924.88 142
3925.02 140
3925.16 138
3925.31 137
3925.45 136
3925.60 137
3925.74 139
3925.88 141
3926.03 143
3926.17 144
3926.31 143
3926.46 142
3926.60 138
3926.74 134
3926.89 131
3927.03 128
3927.18 126
3927.32 126
3927.46 127
3927.61 128
3927.75 130
3927.89 133
3928.04 135
3928.18 138
3928.33 142
3928.47 146
3928.61 151
3928.76 155
3928.90 158
3929.04 160
3929.19 160
3929.33 158
3929.48 155
3929.62 152
3929.76 148
3929.91 144
3930.05 140
3930.19 137
3930.34 135
3930.48 135
3930.63 135
3930.77 137
3930.91 138
3931.06 140
3931.20 141
3931.34 142
3931.49 142
3931.63 141
3931.78 140
3931.92 139
3932.06 138
3932.21 138
3932.35 138
3932.49 139
3932.64 141
3932.78 144
3932.93 146
3933.07 147
3933.21 147
3933.36 146
3933.50 143
3933.64 139
3933.79 135
3933.93 131
3934.08 128
3934.22 127
3934.36 126
3934.51 127
3934.65 127
3934.80 128
3934.94 129
3935.08 130
3935.23 131
3935.37 132
3935.51 134
3935.66 135
3935.80 136
3935.95 136
3936.09 136
3936.23 135
3936.38 134
3936.52 132
3936.67 132
3936.81 131
3936.95 131
3937.10 132
3937.24 131
3937.38 130
3937.53 128
3937.67 124
3937.82 120
3937.96 117
3938.10 113
3938.25 112
3938.39 112
3938.54 114
3938.68 117
3938.82 122
3938.97 126
3939.11 130
3939.26 133
3939.40 135
3939.54 135
3939.69 136
3939.83 136
3939.98 137
3940.12 138
3940.26 139
3940.41 140
3940.55 140
3940.69 140
3940.84 139
3940.98 137
3941.13 135
3941.27 133
3941.41 132
3941.56 131
3941.70 131
3941.85 132
3941.99 134
3942.13 136
3942.28 138
3942.42 140
3942.57 142
3942.71 144
3942.85 145
3943.00 145
3943.14 145
3943.29 145
3943.43 144
3943.57 143
3943.72 140
3943.86 138
3944.01 135
3944.15 131
3944.29 128
3944.44 126
3944.58 125
3944.73 125
3944.87 127
3945.01 130
3945.16 133
3945.30 135
3945.45 137
3945.59 137
3945.73 138
3945.88 138
3946.02 140
3946.17 143
3946.31 146
3946.45 150
3946.60 154
3946.74 155
3946.89 155
3947.03 151
3947.18 147
3947.32 141
3947.46 136
3947.61 132
3947.75 131
3947.90 132
3948.04 135
3948.18 140
3948.33 145
3948.47 150
3948.62 155
3948.76 157
3948.90 156
3949.05 152
3949.19 146
3949.34 137
3949.48 128
3949.62 120
3949.77 114
3949.91 111
3950.06 111
3950.20 114
3950.35 118
3950.49 123
3950.63 128
3950.78 132
3950.92 135
3951.07 136
3951.21 137
3951.35 138
3951.50 139
3951.64 139
3951.79 141
3951.93 142
3952.07 144
3952.22 145
3952.36 146
3952.51 146
3952.65 145
3952.80 143
3952.94 142
3953.08 141
3953.23 141
3953.37 143
3953.52 147
3953.66 152
3953.80 158
3953.95 163
3954.09 168
3954.24 170
3954.38 170
3954.53 168
3954.67 163
3954.81 157
3954.96 149
3955.10 140
3955.25 131
3955.39 123
3955.54 115
3955.68 109
3955.82 104
3955.97 100
3956.11 96
3956.26 94
3956.40 91
3956.54 89
3956.69 86
3956.83 85
3956.98 84
3957.12 85
3957.27 86
3957.41 89
3957.55 93
3957.70 98
3957.84 103
3957.99 108
3958.13 113
3958.28 118
3958.42 122
3958.56 127
3958.71 131
3958.85 135
3959.00 139
3959.14 143
3959.29 146
3959.43 147
3959.57 146
3959.72 144
3959.86 141
3960.01 137
3960.15 133
3960.30 131
3960.44 130
3960.58 131
3960.73 135
3960.87 140
3961.02 146
3961.16 152
3961.31 158
3961.45 162
3961.59 165
3961.74 166
3961.88 165
3962.03 162
3962.17 157
3962.32 152
3962.46 147
3962.60 144
3962.75 141
3962.89 141
3963.04 142
3963.18 144
3963.33 147
3963.47 151
3963.62 156
3963.76 160
3963.90 163
3964.05 165
3964.19 165
3964.34 163
3964.48 159
3964.63 153
3964.77 146
3964.91 139
3965.06 132
3965.20 127
3965.35 122
3965.49 119
3965.64 116
3965.78 114
3965.93 113
3966.07 113
3966.21 116
3966.36 119
3966.50 125
3966.65 131
3966.79 137
3966.94 142
3967.08 146
3967.23 148
3967.37 148
3967.51 147
3967.66 146
3967.80 144
3967.95 143
3968.09 141
3968.24 140
3968.38 138
3968.53 136
3968.67 134
3968.81 132
3968.96 130
3969.10 128
3969.25 126
3969.39 125
3969.54 124
3969.68 124
3969.83 124
3969.97 124
3970.11 125
3970.26 127
3970.40 128
3970.55 130
3970.69 131
3970.84 132
3970.98 133
3971.13 135
3971.27 138
3971.41 141
3971.56 144
3971.70 148
3971.85 152
3971.99 154
3972.14 154
3972.28 154
3972.43 152
3972.57 149
3972.72 146
3972.86 143
3973.00 141
3973.15 140
3973.29 141
3973.44 143
3973.58 146
3973.73 149
3973.87 153
3974.02 156
3974.16 159
3974.31 162
3974.45 164
3974.59 165
3974.74 166
3974.88 165
3975.03 164
3975.17 163
3975.32 160
3975.46 158
3975.61 155
3975.75 153
3975.90 152
3976.04 151
3976.18 151
3976.33 152
3976.47 153
3976.62 155
3976.76 156
3976.91 157
3977.05 158
3977.20 157
3977.34 156
3977.49 153
3977.63 149
3977.78 144
3977.92 138
3978.06 133
3978.21 128
3978.35 124
3978.50 122
3978.64 122
3978.79 123
3978.93 125
3979.08 127
3979.22 128
3979.37 128
3979.51 128
3979.66 127
3979.80 126
3979.94 124
3980.09 123
3980.23 122
3980.38 122
3980.52 122
3980.67 123
3980.81 124
3980.96 125
3981.10 126
3981.25 127
3981.39 128
3981.54 129
3981.68 130
3981.83 131
3981.97 131
3982.12 131
3982.26 132
3982.40 132
3982.55 134
3982.69 135
3982.84 137
3982.98 139
3983.13 141
3983.27 142
3983.42 142
3983.56 141
3983.71 140
3983.85 140
3984.00 140
3984.14 141
3984.29 142
3984.43 145
3984.58 147
3984.72 149
3984.86 149
3985.01 148
3985.15 146
3985.30 144
3985.44 143
3985.59 141
3985.73 139
3985.88 138
3986.02 137
3986.17 135
3986.31 134
3986.46 134
3986.60 133
3986.75 134
3986.89 136
3987.04 138
3987.18 140
3987.33 142
3987.47 144
3987.62 146
3987.76 148
3987.91 149
3988.05 150
3988.19 151
3988.34 152
3988.48 153
3988.63 153
3988.77 153
3988.92 153
3989.06 153
3989.21 154
3989.35 154
3989.50 155
3989.64 156
3989.79 157
3989.93 158
3990.08 157
3990.22 156
3990.37 154
3990.51 151
3990.66 148
3990.80 144
3990.95 141
3991.09 139
3991.24 137
3991.38 136
3991.53 135
3991.67 135
3991.82 137
3991.96 140
3992.11 145
3992.25 151
3992.40 159
3992.54 167
3992.69 176
3992.83 184
3992.97 190
3993.12 194
3993.26 196
3993.41 195
3993.55 192
3993.70 188
3993.84 183
3993.99 178
3994.13 174
3994.28 169
3994.42 164
3994.57 159
3994.71 153
3994.86 147
3995.00 142
3995.15 137
3995.29 133
3995.44 131
3995.58 129
3995.73 129
3995.87 129
3996.02 131
3996.16 132
3996.31 134
3996.45 135
3996.60 135
3996.74 134
3996.89 133
3997.03 131
3997.18 130
3997.32 129
3997.47 129
3997.61 129
3997.76 131
3997.90 133
3998.05 134
3998.19 135
3998.34 134
3998.48 134
3998.63 134
3998.77 135
3998.92 137
3999.06 139
3999.21 143
3999.35 145
3999.50 147
3999.64 148
3999.79 147
3999.93 147
4000.08 146
4000.22 147
4000.37 148
4000.51 151
4000.66 155
4000.80 157
4000.95 159
4001.09 160
4001.24 159
4001.38 157
4001.53 155
4001.67 154
4001.82 155
4001.96 156
4002.11 158
4002.25 160
4002.40 162
4002.54 162
4002.69 161
4002.83 158
4002.98 156
4003.12 154
4003.27 154
4003.41 155
4003.56 157
4003.70 160
4003.85 163
4003.99 164
4004.14 164
4004.28 162
4004.43 159
4004.57 155
4004.72 151
4004.87 147
4005.01 143
4005.16 140
4005.30 136
4005.45 133
4005.59 130
4005.74 127
4005.88 125
4006.03 123
4006.17 122
4006.32 121
4006.46 121
4006.61 121
4006.75 120
4006.90 121
4007.04 121
4007.19 122
4007.33 124
4007.48 127
4007.62 131
4007.77 134
4007.91 137
4008.06 140
4008.20 141
4008.35 140
4008.49 139
4008.64 136
4008.78 134
4008.93 132
4009.07 131
4009.22 131
4009.36 132
4009.51 134
4009.66 137
4009.80 139
4009.95 141
4010.09 143
4010.24 144
4010.38 145
4010.53 145
4010.67 144
4010.82 142
4010.96 140
4011.11 137
4011.25 133
4011.40 128
4011.54 122
4011.69 116
4011.83 111
4011.98 107
4012.12 105
4012.27 105
4012.41 108
4012.56 113
4012.71 119
4012.85 125
4013.00 130
4013.14 133
4013.29 135
4013.43 135
4013.58 134
4013.72 133
4013.87 131
4014.01 131
4014.16 131
4014.30 132
4014.45 133
4014.59 133
4014.74 134
4014.88 135
4015.03 135
4015.17 136
4015.32 136
4015.47 136
4015.61 135
4015.76 133
4015.90 130
4016.05 127
4016.19 125
4016.34 124
4016.48 125
4016.63 126
4016.77 127
4016.92 128
4017.06 128
4017.21 126
4017.35 123
4017.50 119
4017.65 115
4017.79 112
4017.94 111
4018.08 112
4018.23 116
4018.37 121
4018.52 127
4018.66 133
4018.81 138
4018.95 143
4019.10 147
4019.24 149
4019.39 151
4019.53 152
4019.68 152
4019.83 153
4019.97 153
4020.12 153
4020.26 153
4020.41 154
4020.55 154
4020.70 155
4020.84 156
4020.99 158
4021.13 159
4021.28 160
4021.43 160
4021.57 160
4021.72 158
4021.86 156
4022.01 152
4022.15 148
4022.30 144
4022.44 141
4022.59 139
4022.73 138
4022.88 139
4023.02 140
4023.17 143
4023.32 144
4023.46 145
4023.61 143
4023.75 139
4023.90 134
4024.04 129
4024.19 123
4024.33 119
4024.48 116
4024.62 114
4024.77 115
4024.92 116
4025.06 119
4025.21 121
4025.35 124
4025.50 127
4025.64 129
4025.79 131
4025.93 132
4026.08 133
4026.23 133
4026.37 134
4026.52 134
4026.66 135
4026.81 136
4026.95 138
4027.10 140
4027.24 142
4027.39 144
4027.53 147
4027.68 149
4027.83 152
4027.97 154
4028.12 156
4028.26 157
4028.41 157
4028.55 155
4028.70 152
4028.84 149
4028.99 145
4029.14 140
4029.28 136
4029.43 132
4029.57 129
4029.72 126
4029.86 123
4030.01 121
4030.15 119
4030.30 118
4030.45 119
4030.59 120
4030.74 123
4030.88 127
4031.03 131
4031.17 134
4031.32 136
4031.46 137
4031.61 136
4031.76 134
4031.90 132
4032.05 130
4032.19 127
4032.34 125
4032.48 124
4032.63 124
4032.78 125
4032.92 126
4033.07 127
4033.21 129
4033.36 130
4033.50 131
4033.65 131
4033.79 131
4033.94 129
4034.09 127
4034.23 125
4034.38 122
4034.52 120
4034.67 119
4034.81 120
4034.96 121
4035.11 124
4035.25 128
4035.40 132
4035.54 136
4035.69 139
4035.83 141
4035.98 143
4036.13 144
4036.27 144
4036.42 145
4036.56 145
4036.71 146
4036.85 145
4037.00 144
4037.14 142
4037.29 140
4037.44 137
4037.58 134
4037.73 133
4037.87 132
4038.02 132
4038.16 133
4038.31 133
4038.46 134
4038.60 133
4038.75 132
4038.89 131
4039.04 129
4039.18 128
4039.33 127
4039.48 127
4039.62 128
4039.77 130
4039.91 132
4040.06 135
4040.20 138
4040.35 141
4040.50 144
4040.64 146
4040.79 148
4040.93 149
4041.08 150
4041.23 149
4041.37 148
4041.52 146
4041.66 143
4041.81 140
4041.95 137
4042.10 134
4042.25 132
4042.39 130
4042.54 130
4042.68 130
4042.83 131
4042.97 134
4043.12 137
4043.27 141
4043.41 145
4043.56 150
4043.70 154
4043.85 158
4044.00 161
4044.14 165
4044.29 168
4044.43 172
4044.58 176
4044.72 180
4044.87 184
4045.02 187
4045.16 190
4045.31 191
4045.45 190
4045.60 188
4045.75 184
4045.89 179
4046.04 173
4046.18 168
4046.33 164
4046.47 161
4046.62 159
4046.77 158
4046.91 158
4047.06 159
4047.20 161
4047.35 163
4047.50 166
4047.64 170
4047.79 175
4047.93 180
4048.08 183
4048.23 185
4048.37 185
4048.52 183
4048.66 179
4048.81 175
4048.95 172
4049.10 169
4049.25 168
4049.39 167
4049.54 167
4049.68 166
4049.83 165
4049.98 162
4050.12 158
4050.27 154
4050.41 149
4050.56 146
4050.71 143
4050.85 142
4051.00 142
4051.14 143
4051.29 145
4051.44 147
4051.58 148
4051.73 149
4051.87 149
4052.02 149
4052.17 149
4052.31 148
4052.46 147
4052.60 146
4052.75 146
4052.90 146
4053.04 147
4053.19 148
4053.33 150
4053.48 151
4053.63 150
4053.77 148
4053.92 144
4054.06 140
4054.21 136
4054.36 133
4054.50 132
4054.65 132
4054.79 133
4054.94 134
4055.09 135
4055.23 135
4055.38 134
4055.52 133
4055.67 132
4055.82 132
4055.96 133
4056.11 135
4056.25 136
4056.40 137
4056.55 138
4056.69 138
4056.84 138
4056.98 136
4057.13 135
4057.28 134
4057.42 134
4057.57 135
4057.71 137
4057.86 140
4058.01 143
4058.15 146
4058.30 149
4058.44 150
4058.59 149
4058.74 148
4058.88 147
4059.03 145
4059.17 143
4059.32 142
4059.47 141
4059.61 140
4059.76 140
4059.91 140
4060.05 140
4060.20 141
4060.34 142
4060.49 144
4060.64 146
4060.78 148
4060.93 150
4061.07 152
4061.22 153
4061.37 152
4061.51 151
4061.66 149
4061.80 146
4061.95 144
4062.10 142
4062.24 141
4062.39 140
4062.54 138
4062.68 135
4062.83 132
4062.97 128
4063.12 124
4063.27 121
4063.41 119
4063.56 119
4063.70 119
4063.85 120
4064.00 121
4064.14 122
4064.29 123
4064.44 124
4064.58 124
4064.73 124
4064.87 124
4065.02 123
4065.17 122
4065.31 121
4065.46 119
4065.61 118
4065.75 118
4065.90 119
4066.04 121
4066.19 124
4066.34 126
4066.48 128
4066.63 130
4066.78 130
4066.92 130
4067.07 129
4067.21 128
4067.36 128
4067.51 128
4067.65 129
4067.80 130
4067.95 132
4068.09 134
4068.24 136
4068.38 137
4068.53 138
4068.68 138
4068.82 137
4068.97 136
4069.12 135
4069.26 134
4069.41 134
4069.55 135
4069.70 138
4069.85 142
4069.99 149
4070.14 158
4070.29 167
4070.43 176
4070.58 184
4070.72 189
4070.87 192
4071.02 192
4071.16 189
4071.31 186
4071.46 183
4071.60 180
4071.75 179
4071.89 179
4072.04 179
4072.19 179
4072.33 177
4072.48 173
4072.63 167
4072.77 159
4072.92 151
4073.07 142
4073.21 136
4073.36 131
4073.50 129
4073.65 129
4073.80 131
4073.94 134
4074.09 136
4074.24 139
4074.38 141
4074.53 142
4074.68 144
4074.82 146
4074.97 149
4075.11 152
4075.26 155
4075.41 157
4075.55 160
4075.70 162
4075.85 163
4075.99 163
4076.14 163
4076.29 161
4076.43 158
4076.58 156
4076.72 153
4076.87 151
4077.02 149
4077.16 148
4077.31 146
4077.46 145
4077.60 144
4077.75 142
4077.90 140
4078.04 138
4078.19 137
4078.34 136
4078.48 137
4078.63 139
4078.77 143
4078.92 147
4079.07 151
4079.21 154
4079.36 156
4079.51 156
4079.65 154
4079.80 152
4079.95 148
4080.09 145
4080.24 141
4080.39 138
4080.53 136
4080.68 134
4080.83 134
4080.97 134
4081.12 135
4081.26 137
4081.41 139
4081.56 140
4081.70 141
4081.85 142
4082.00 143
4082.14 143
4082.29 145
4082.44 147
4082.58 149
4082.73 152
4082.88 153
4083.02 154
4083.17 154
4083.32 152
4083.46 149
4083.61 145
4083.76 142
4083.90 140
4084.05 140
4084.20 141
4084.34 143
4084.49 146
4084.63 149
4084.78 150
4084.93 150
4085.07 149
4085.22 147
4085.37 143
4085.51 139
4085.66 133
4085.81 127
4085.95 121
4086.10 115
4086.25 110
4086.39 107
4086.54 106
4086.69 108
4086.83 112
4086.98 118
4087.13 125
4087.27 131
4087.42 137
4087.57 140
4087.71 140
4087.86 140
4088.01 138
4088.15 138
4088.30 138
4088.45 141
4088.59 146
4088.74 152
4088.89 159
4089.03 165
4089.18 170
4089.33 172
4089.47 172
4089.62 171
4089.77 167
4089.91 163
4090.06 158
4090.21 153
4090.35 148
4090.50 144
4090.65 140
4090.79 137
4090.94 135
4091.09 135
4091.23 135
4091.38 135
4091.53 135
4091.67 135
4091.82 133
4091.97 130
4092.11 127
4092.26 124
4092.41 121
4092.55 119
4092.70 119
4092.85 121
4092.99 125
4093.14 128
4093.29 132
4093.43 134
4093.58 135
4093.73 134
4093.87 132
4094.02 130
4094.17 129
4094.31 127
4094.46 127
4094.61 127
4094.75 126
4094.90 125
4095.05 124
4095.19 122
4095.34 121
4095.49 120
4095.63 120
4095.78 120
4095.93 121
4096.07 122
4096.22 123
4096.37 123
4096.51 123
4096.66 123
4096.81 123
4096.95 124
4097.10 126
4097.25 127
4097.39 129
4097.54 130
4097.69 131
4097.84 131
4097.98 132
4098.13 131
4098.28 131
4098.42 131
4098.57 130
4098.72 130
4098.86 129
4099.01 129
4099.16 130
4099.30 131
4099.45 133
4099.60 136
4099.74 140
4099.89 143
4100.04 147
4100.18 150
4100.33 153
4100.48 155
4100.62 157
4100.77 158
4100.92 158
4101.06 157
4101.21 156
4101.36 154
4101.51 151
4101.65 150
4101.80 148
4101.95 148
4102.09 147
4102.24 147
4102.39 146
4102.53 144
4102.68 141
4102.83 137
4102.97 132
4103.12 128
4103.27 124
4103.41 120
4103.56 118
4103.71 116
4103.86 116
4104.00 116
4104.15 116
4104.30 117
4104.44 119
4104.59 122
4104.74 126
4104.88 132
4105.03 139
4105.18 147
4105.32 156
4105.47 163
4105.62 168
4105.77 171
4105.91 172
4106.06 171
4106.21 169
4106.35 167
4106.50 166
4106.65 166
4106.79 167
4106.94 168
4107.09 169
4107.23 170
4107.38 169
4107.53 167
4107.68 164
4107.82 161
4107.97 159
4108.12 157
4108.26 157
4108.41 158
4108.56 160
4108.70 163
4108.85 167
4109.00 172
4109.15 177
4109.29 183
4109.44 187
4109.59 191
4109.73 193
4109.88 193
4110.03 192
4110.17 190
4110.32 188
4110.47 188
4110.62 189
4110.76 193
4110.91 198
4111.06 204
4111.20 212
4111.35 219
4111.50 225
4111.64 231
4111.79 237
4111.94 241
4112.09 245
4112.23 248
4112.38 250
4112.53 251
4112.67 251
4112.82 248
4112.97 244
4113.12 239
4113.26 233
4113.41 226
4113.56 220
4113.70 215
4113.85 213
4114.00 214
4114.14 219
4114.29 225
4114.44 232
4114.59 239
4114.73 243
4114.88 244
4115.03 241
4115.17 234
4115.32 224
4115.47 211
4115.62 198
4115.76 185
4115.91 173
4116.06 162
4116.20 154
4116.35 148
4116.50 145
4116.65 145
4116.79 147
4116.94 151
4117.09 157
4117.23 163
4117.38 168
4117.53 172
4117.68 174
4117.82 175
4117.97 174
4118.12 171
4118.26 169
4118.41 167
4118.56 166
4118.71 164
4118.85 163
4119.00 161
4119.15 159
4119.29 156
4119.44 152
4119.59 149
4119.74 146
4119.88 143
4120.03 142
4120.18 141
4120.32 141
4120.47 141
4120.62 139
4120.77 138
4120.91 135
4121.06 132
4121.21 130
4121.35 129
4121.50 130
4121.65 132
4121.80 136
4121.94 141
4122.09 147
4122.24 152
4122.39 157
4122.53 162
4122.68 164
4122.83 166
4122.97 166
4123.12 164
4123.27 161
4123.42 157
4123.56 152
4123.71 147
4123.86 142
4124.00 138
4124.15 135
4124.30 133
4124.45 133
4124.59 135
4124.74 138
4124.89 143
4125.04 148
4125.18 153
4125.33 158
4125.48 163
4125.62 167
4125.77 170
4125.92 173
4126.07 175
4126.21 177
4126.36 177
4126.51 177
4126.66 176
4126.80 175
4126.95 174
4127.10 173
4127.25 173
4127.39 172
4127.54 171
4127.69 170
4127.83 168
4127.98 166
4128.13 165
4128.28 164
4128.42 164
4128.57 164
4128.72 166
4128.87 166
4129.01 166
4129.16 165
4129.31 162
4129.46 157
4129.60 153
4129.75 148
4129.90 144
4130.04 141
4130.19 141
4130.34 141
4130.49 143
4130.63 146
4130.78 149
4130.93 153
4131.08 155
4131.22 157
4131.37 158
4131.52 159
4131.67 159
4131.81 159
4131.96 159
4132.11 158
4132.26 157
4132.40 156
4132.55 155
4132.70 155
4132.84 155
4132.99 155
4133.14 157
4133.29 158
4133.43 159
4133.58 158
4133.73 156
4133.88 151
4134.02 146
4134.17 140
4134.32 135
4134.47 132
4134.61 131
4134.76 132
4134.91 136
4135.06 142
4135.20 147
4135.35 153
4135.50 156
4135.65 158
4135.79 158
4135.94 156
4136.09 153
4136.24 150
4136.38 145
4136.53 141
4136.68 136
4136.83 131
4136.97 127
4137.12 124
4137.27 122
4137.42 122
4137.56 124
4137.71 127
4137.86 132
4138.01 138
4138.15 143
4138.30 147
4138.45 150
4138.60 152
4138.74 152
4138.89 152
4139.04 152
4139.19 152
4139.33 152
4139.48 151
4139.63 150
4139.78 148
4139.92 146
4140.07 144
4140.22 143
4140.37 141
4140.51 141
4140.66 140
4140.81 139
4140.96 137
4141.10 136
4141.25 134
4141.40 133
4141.55 133
4141.69 133
4141.84 134
4141.99 135
4142.14 135
4142.28 134
4142.43 133
4142.58 131
4142.73 130
4142.88 130
4143.02 131
4143.17 133
4143.32 137
4143.47 141
4143.61 145
4143.76 149
4143.91 152
4144.06 155
4144.20 156
4144.35 158
4144.50 159
4144.65 160
4144.79 161
4144.94 162
4145.09 163
4145.24 162
4145.38 160
4145.53 157
4145.68 153
4145.83 149
4145.98 146
4146.12 144
4146.27 143
4146.42 144
4146.57 146
4146.71 148
4146.86 150
4147.01 151
4147.16 151
4147.30 151
4147.45 149
4147.60 148
4147.75 147
4147.89 146
4148.04 146
4148.19 146
4148.34 146
4148.49 147
4148.63 146
4148.78 146
4148.93 145
4149.08 142
4149.22 140
4149.37 136
4149.52 133
4149.67 130
4149.81 127
4149.96 124
4150.11 122
4150.26 121
4150.41 121
4150.55 122
4150.70 122
4150.85 124
4151.00 125
4151.14 127
4151.29 129
4151.44 131
4151.59 132
4151.74 134
4151.88 134
4152.03 134
4152.18 133
4152.33 130
4152.47 126
4152.62 122
4152.77 118
4152.92 113
4153.07 109
4153.21 106
4153.36 104
4153.51 103
4153.66 104
4153.80 105
4153.95 109
4154.10 114
4154.25 120
4154.40 127
4154.54 134
4154.69 140
4154.84 144
4154.99 145
4155.13 144
4155.28 141
4155.43 136
4155.58 132
4155.73 128
4155.87 126
4156.02 126
4156.17 129
4156.32 133
4156.46 139
4156.61 146
4156.76 153
4156.91 159
4157.06 164
4157.20 167
4157.35 169
4157.50 168
4157.65 166
4157.80 161
4157.94 155
4158.09 148
4158.24 140
4158.39 133
4158.53 127
4158.68 123
4158.83 122
4158.98 123
4159.13 126
4159.27 131
4159.42 136
4159.57 140
4159.72 144
4159.87 147
4160.01 148
4160.16 149
4160.31 150
4160.46 151
4160.61 152
4160.75 153
4160.90 155
4161.05 156
4161.20 157
4161.34 158
4161.49 158
4161.64 159
4161.79 160
4161.94 160
4162.08 161
4162.23 161
4162.38 161
4162.53 160
4162.68 160
4162.82 160
4162.97 160
4163.12 160
4163.27 160
4163.42 158
4163.56 154
4163.71 148
4163.86 141
4164.01 132
4164.16 122
4164.30 113
4164.45 105
4164.60 101
4164.75 99
4164.90 101
4165.04 107
4165.19 114
4165.34 123
4165.49 131
4165.64 138
4165.78 142
4165.93 143
4166.08 141
4166.23 138
4166.38 133
4166.52 129
4166.67 126
4166.82 125
4166.97 126
4167.12 129
4167.26 133
4167.41 137
4167.56 139
4167.71 141
4167.86 141
4168.00 140
4168.15 139
4168.30 138
4168.45 138
4168.60 139
4168.74 140
4168.89 142
4169.04 144
4169.19 146
4169.34 148
4169.48 150
4169.63 151
4169.78 153
4169.93 154
4170.08 155
4170.22 156
4170.37 157
4170.52 156
4170.67 155
4170.82 153
4170.97 150
4171.11 147
4171.26 144
4171.41 141
4171.56 139
4171.71 137
4171.85 135
4172.00 134
4172.15 133
4172.30 133
4172.45 133
4172.59 135
4172.74 137
4172.89 140
4173.04 143
4173.19 146
4173.33 150
4173.48 154
4173.63 159
4173.78 163
4173.93 168
4174.08 172
4174.22 174
4174.37 174
4174.52 171
4174.67 167
4174.82 160
4174.96 154
4175.11 147
4175.26 141
4175.41 136
4175.56 132
4175.71 129
4175.85 127
4176.00 125
4176.15 123
4176.30 122
4176.45 120
4176.59 119
4176.74 119
4176.89 121
4177.04 124
4177.19 128
4177.34 132
4177.48 137
4177.63 140
4177.78 143
4177.93 143
4178.08 142
4178.22 140
4178.37 137
4178.52 133
4178.67 129
4178.82 126
4178.97 123
4179.11 121
4179.26 119
4179.41 118
4179.56 116
4179.71 115
4179.86 114
4180.00 114
4180.15 116
4180.30 119
4180.45 123
4180.60 128
4180.74 134
4180.89 140
4181.04 146
4181.19 150
4181.34 154
4181.49 158
4181.63 162
4181.78 166
4181.93 170
4182.08 174
4182.23 177
4182.38 178
4182.52 178
4182.67 176
4182.82 173
4182.97 169
4183.12 165
4183.27 161
4183.41 158
4183.56 156
4183.71 154
4183.86 152
4184.01 149
4184.16 146
4184.30 142
4184.45 138
4184.60 135
4184.75 133
4184.90 133
4185.05 133
4185.19 135
4185.34 137
4185.49 140
4185.64 143
4185.79 147
4185.94 149
4186.08 152
4186.23 154
4186.38 156
4186.53 157
4186.68 159
4186.83 161
4186.97 163
4187.12 166
4187.27 170
4187.42 173
4187.57 177
4187.72 179
4187.86 181
4188.01 181
4188.16 179
4188.31 175
4188.46 171
4188.61 165
4188.76 161
4188.90 157
4189.05 156
4189.20 158
4189.35 161
4189.50 165
4189.65 168
4189.79 171
4189.94 171
4190.09 169
4190.24 165
4190.39 161
4190.54 157
4190.68 154
4190.83 154
4190.98 155
4191.13 158
4191.28 162
4191.43 166
4191.58 168
4191.72 168
4191.87 166
4192.02 162
4192.17 156
4192.32 149
4192.47 143
4192.61 138
4192.76 134
4192.91 133
4193.06 133
4193.21 135
4193.36 138
4193.51 141
4193.65 144
4193.80 146
4193.95 147
4194.10 148
4194.25 147
4194.40 147
4194.55 147
4194.69 149
4194.84 153
4194.99 159
4195.14 166
4195.29 173
4195.44 179
4195.58 183
4195.73 185
4195.88 184
4196.03 181
4196.18 177
4196.33 172
4196.48 167
4196.62 163
4196.77 161
4196.92 160
4197.07 159
4197.22 160
4197.37 161
4197.52 163
4197.66 165
4197.81 167
4197.96 168
4198.11 170
4198.26 171
4198.41 171
4198.56 171
4198.70 170
4198.85 169
4199.00 167
4199.15 165
4199.30 164
4199.45 163
4199.60 162
4199.74 163
4199.89 163
4200.04 165
4200.19 167
4200.34 169
4200.49 171
4200.64 173
4200.78 176
4200.93 179
4201.08 181
4201.23 183
4201.38 185
4201.53 186
4201.68 186
4201.83 186
4201.97 186
4202.12 186
4202.27 187
4202.42 188
4202.57 188
4202.72 189
4202.87 191
4203.01 193
4203.16 196
4203.31 200
4203.46 205
4203.61 212
4203.76 220
4203.91 229
4204.06 238
4204.20 245
4204.35 250
4204.50 251
4204.65 250
4204.80 247
4204.95 241
4205.10 236
4205.24 232
4205.39 230
4205.54 231
4205.69 234
4205.84 239
4205.99 245
4206.14 251
4206.29 255
4206.43 258
4206.58 258
4206.73 256
4206.88 252
4207.03 247
4207.18 241
4207.33 236
4207.48 230
4207.62 225
4207.77 221
4207.92 218
4208.07 216
4208.22 214
4208.37 213
4208.52 212
4208.67 212
4208.81 211
4208.96 210
4209.11 206
4209.26 202
4209.41 196
4209.56 189
4209.71 182
4209.86 177
4210.00 174
4210.15 174
4210.30 177
4210.45 182
4210.60 189
4210.75 196
4210.90 202
4211.05 207
4211.19 209
4211.34 209
4211.49 206
4211.64 201
4211.79 195
4211.94 189
4212.09 184
4212.24 180
4212.39 177
4212.53 175
4212.68 174
4212.83 174
4212.98 174
4213.13 172
4213.28 171
4213.43 168
4213.58 166
4213.72 164
4213.87 162
4214.02 162
4214.17 164
4214.32 167
4214.47 170
4214.62 174
4214.77 177
4214.92 179
4215.06 181
4215.21 181
4215.36 182
4215.51 184
4215.66 187
4215.81 190
4215.96 194
4216.11 198
4216.26 201
4216.40 203
4216.55 204
4216.70 203
4216.85 202
4217.00 201
4217.15 200
4217.30 200
4217.45 201
4217.60 203
4217.74 205
4217.89 207
4218.04 209
4218.19 210
4218.34 211
4218.49 210
4218.64 208
4218.79 206
4218.94 203
4219.09 201
4219.23 199
4219.38 199
4219.53 198
4219.68 197
4219.83 196
4219.98 193
4220.13 190
4220.28 185
4220.43 182
4220.57 180
4220.72 180
4220.87 182
4221.02 187
4221.17 194
4221.32 201
4221.47 207
4221.62 212
4221.77 214
4221.92 214
4222.06 211
4222.21 206
4222.36 200
4222.51 193
4222.66 186
4222.81 180
4222.96 175
4223.11 170
4223.26 166
4223.41 163
4223.55 161
4223.70 159
4223.85 158
4224.00 156
4224.15 156
4224.30 155
4224.45 155
4224.60 155
4224.75 155
4224.90 155
4225.04 155
4225.19 155
4225.34 155
4225.49 154
4225.64 153
4225.79 151
4225.94 149
4226.09 147
4226.24 145
4226.39 144
4226.54 144
4226.68 145
4226.83 146
4226.98 148
4227.13 150
4227.28 153
4227.43 155
4227.58 158
4227.73 160
4227.88 163
4228.03 166
4228.18 169
4228.32 171
4228.47 172
4228.62 172
4228.77 172
4228.92 171
4229.07 169
4229.22 168
4229.37 167
4229.52 167
4229.67 166
4229.82 167
4229.97 167
4230.11 167
4230.26 166
4230.41 164
4230.56 161
4230.71 158
4230.86 154
4231.01 151
4231.16 149
4231.31 149
4231.46 151
4231.61 155
4231.75 162
4231.90 171
4232.05 181
4232.20 192
4232.35 202
4232.50 211
4232.65 219
4232.80 225
4232.95 230
4233.10 234
4233.25 236
4233.40 237
4233.55 238
4233.69 237
4233.84 235
4233.99 233
4234.14 231
4234.29 229
4234.44 229
4234.59 229
4234.74 230
4234.89 232
4235.04 235
4235.19 238
4235.34 241
4235.48 243
4235.63 244
4235.78 244
4235.93 244
4236.08 243
4236.23 243
4236.38 243
4236.53 243
4236.68 244
4236.83 245
4236.98 247
4237.13 248
4237.28 249
4237.43 248
4237.57 247
4237.72 244
4237.87 239
4238.02 234
4238.17 229
4238.32 224
4238.47 221
4238.62 219
4238.77 218
4238.92 218
4239.07 217
4239.22 215
4239.37 212
4239.52 208
4239.66 204
4239.81 200
4239.96 197
4240.11 195
4240.26 195
4240.41 196
4240.56 198
4240.71 201
4240.86 205
4241.01 208
4241.16 212
4241.31 215
4241.46 217
4241.61 219
4241.76 220
4241.90 220
4242.05 219
4242.20 218
4242.35 217
4242.50 216
4242.65 215
4242.80 215
4242.95 215
4243.10 217
4243.25 219
4243.40 223
4243.55 226
4243.70 230
4243.85 233
4244.00 235
4244.14 236
4244.29 236
4244.44 234
4244.59 232
4244.74 229
4244.89 226
4245.04 223
4245.19 219
4245.34 215
4245.49 212
4245.64 209
4245.79 207
4245.94 207
4246.09 209
4246.24 212
4246.39 215
4246.54 218
4246.68 219
4246.83 219
4246.98 218
4247.13 216
4247.28 216
4247.43 217
4247.58 220
4247.73 224
4247.88 230
4248.03 236
4248.18 241
4248.33 244
4248.48 247
4248.63 249
4248.78 250
4248.93 251
4249.08 252
4249.23 253
4249.38 253
4249.52 253
4249.67 252
4249.82 252
4249.97 251
4250.12 252
4250.27 253
4250.42 254
4250.57 255
4250.72 256
4250.87 257
4251.02 258
4251.17 256
4251.32 254
4251.47 250
4251.62 245
4251.77 239
4251.92 233
4252.07 226
4252.22 220
4252.37 214
4252.51 209
4252.66 204
4252.81 201
4252.96 199
4253.11 198
4253.26 200
4253.41 204
4253.56 209
4253.71 215
4253.86 221
4254.01 226
4254.16 231
4254.31 234
4254.46 237
4254.61 238
4254.76 239
4254.91 237
4255.06 234
4255.21 229
4255.36 223
4255.51 216
4255.66 210
4255.81 205
4255.95 202
4256.10 201
4256.25 202
4256.40 203
4256.55 205
4256.70 206
4256.85 208
4257.00 208
4257.15 209
4257.30 209
4257.45 210
4257.60 210
4257.75 210
4257.90 210
4258.05 209
4258.20 208
4258.35 207
4258.50 207
4258.65 208
4258.80 211
4258.95 216
4259.10 223
4259.25 232
4259.40 241
4259.55 249
4259.70 256
4259.84 261
4259.99 263
4260.14 263
4260.29 263
4260.44 262
4260.59 262
4260.74 264
4260.89 267
4261.04 271
4261.19 276
4261.34 283
4261.49 290
4261.64 298
4261.79 306
4261.94 315
4262.09 323
4262.24 330
4262.39 336
4262.54 340
4262.69 343
4262.84 345
4262.99 346
4263.14 347
4263.29 348
4263.44 351
4263.59 356
4263.74 363
4263.89 372
4264.04 383
4264.19 394
4264.34 405
4264.49 413
4264.64 419
4264.79 421
4264.93 420
4265.08 417
4265.23 413
4265.38 408
4265.53 405
4265.68 402
4265.83 401
4265.98 401
4266.13 402
4266.28 402
4266.43 401
4266.58 400
4266.73 398
4266.88 394
4267.03 390
4267.18 386
4267.33 383
4267.48 381
4267.63 380
4267.78 382
4267.93 384
4268.08 388
4268.23 392
4268.38 396
4268.53 400
4268.68 403
4268.83 404
4268.98 404
4269.13 402
4269.28 400
4269.43 396
4269.58 392
4269.73 386
4269.88 381
4270.03 373
4270.18 365
4270.33 355
4270.48 344
4270.63 334
4270.78 324
4270.93 316
4271.08 310
4271.23 306
4271.38 302
4271.53 299
4271.68 295
4271.83 290
4271.98 284
4272.13 278
4272.28 274
4272.43 272
4272.58 272
4272.73 276
4272.88 282
4273.03 290
4273.18 298
4273.33 305
4273.48 311
4273.63 314
4273.77 315
4273.92 316
4274.07 318
4274.22 322
4274.37 329
4274.52 339
4274.67 353
4274.82 368
4274.97 384
4275.12 400
4275.27 415
4275.42 430
4275.57 444
4275.72 458
4275.87 472
4276.02 488
4276.17 505
4276.32 522
4276.47 541
4276.62 561
4276.77 581
4276.92 602
4277.07 625
4277.22 649
4277.37 674
4277.52 701
4277.67 732
4277.82 765
4277.97 802
4278.12 842
4278.27 883
4278.42 924
4278.57 964
4278.72 1002
4278.87 1036
4279.02 1068
4279.17 1096
4279.32 1121
4279.47 1144
4279.62 1164
4279.77 1182
4279.92 1199
4280.07 1216
4280.22 1234
4280.37 1254
4280.52 1276
4280.67 1300
4280.82 1322
4280.97 1343
4281.12 1359
4281.27 1369
4281.42 1372
4281.57 1367
4281.72 1354
4281.87 1335
4282.02 1311
4282.17 1286
4282.32 1260
4282.47 1238
4282.62 1221
4282.77 1208
4282.92 1199
4283.07 1192
4283.22 1185
4283.37 1176
4283.52 1162
4283.67 1144
4283.82 1121
4283.97 1094
4284.12 1065
4284.27 1035
4284.42 1005
4284.58 977
4284.73 949
4284.88 923
4285.03 897
4285.18 872
4285.33 848
4285.48 823
4285.63 799
4285.78 776
4285.93 754
4286.08 732
4286.23 712
4286.38 692
4286.53 672
4286.68 652
4286.83 630
4286.98 608
4287.13 584
4287.28 560
4287.43 536
4287.58 514
4287.73 492
4287.88 474
4288.03 458
4288.18 444
4288.33 433
4288.48 425
4288.63 419
4288.78 415
4288.93 412
4289.08 411
4289.23 411
4289.38 410
4289.53 408
4289.68 405
4289.83 399
4289.98 390
4290.13 380
4290.28 369
4290.43 358
4290.58 348
4290.73 339
4290.88 333
4291.03 328
4291.18 325
4291.33 324
4291.48 325
4291.63 328
4291.78 333
4291.93 340
4292.08 348
4292.23 357
4292.38 367
4292.53 375
4292.68 383
4292.83 389
4292.98 394
4293.13 397
4293.29 399
4293.44 401
4293.59 402
4293.74 403
4293.89 403
4294.04 404
4294.19 405
4294.34 407
4294.49 408
4294.64 410
4294.79 414
4294.94 419
4295.09 426
4295.24 435
4295.39 445
4295.54 455
4295.69 464
4295.84 471
4295.99 476
4296.14 478
4296.29 478
4296.44 477
4296.59 476
4296.74 475
4296.89 474
4297.04 472
4297.19 469
4297.34 465
4297.49 459
4297.64 452
4297.79 445
4297.94 440
4298.09 436
4298.24 434
4298.40 435
4298.55 436
4298.70 438
4298.85 438
4299.00 437
4299.15 433
4299.30 426
4299.45 417
4299.60 407
4299.75 397
4299.90 387
4300.05 377
4300.20 369
4300.35 362
4300.50 356
4300.65 351
4300.80 347
4300.95 343
4301.10 339
4301.25 334
4301.40 329
4301.55 321
4301.70 312
4301.85 302
4302.00 291
4302.15 280
4302.30 271
4302.46 263
4302.61 258
4302.76 254
4302.91 251
4303.06 248
4303.21 244
4303.36 239
4303.51 232
4303.66 226
4303.81 220
4303.96 215
4304.11 210
4304.26 207
4304.41 204
4304.56 201
4304.71 198
4304.86 196
4305.01 195
4305.16 195
4305.31 195
4305.46 196
4305.61 198
4305.76 199
4305.92 200
4306.07 201
4306.22 201
4306.37 201
4306.52 199
4306.67 198
4306.82 195
4306.97 193
4307.12 192
4307.27 192
4307.42 193
4307.57 195
4307.72 198
4307.87 202
4308.02 205
4308.17 208
4308.32 209
4308.47 210
4308.62 209
4308.77 209
4308.93 208
4309.08 207
4309.23 207
4309.38 206
4309.53 205
4309.68 204
4309.83 205
4309.98 208
4310.13 212
4310.28 217
4310.43 222
4310.58 227
4310.73 230
4310.88 231
4311.03 230
4311.18 228
4311.33 225
4311.48 224
4311.64 223
4311.79 223
4311.94 225
4312.09 226
4312.24 228
4312.39 228
4312.54 229
4312.69 229
4312.84 228
4312.99 227
4313.14 224
4313.29 219
4313.44 213
4313.59 206
4313.74 199
4313.89 193
4314.04 189
4314.20 187
4314.35 187
4314.50 187
4314.65 187
4314.80 187
4314.95 186
4315.10 184
4315.25 182
4315.40 179
4315.55 176
4315.70 174
4315.85 172
4316.00 170
4316.15 169
4316.30 168
4316.45 167
4316.61 166
4316.76 166
4316.91 165
4317.06 164
4317.21 163
4317.36 161
4317.51 160
4317.66 158
4317.81 155
4317.96 153
4318.11 151
4318.26 151
4318.41 151
4318.56 153
4318.71 155
4318.87 156
4319.02 157
4319.17 157
4319.32 156
4319.47 154
4319.62 152
4319.77 151
4319.92 152
4320.07 155
4320.22 159
4320.37 163
4320.52 168
4320.67 171
4320.82 173
4320.98 173
4321.13 172
4321.28 170
4321.43 167
4321.58 165
4321.73 163
4321.88 161
4322.03 160
4322.18 160
4322.33 160
4322.48 161
4322.63 161
4322.78 161
4322.94 160
4323.09 159
4323.24 157
4323.39 154
4323.54 152
4323.69 149
4323.84 146
4323.99 144
4324.14 143
4324.29 143
4324.44 145
4324.59 147
4324.74 150
4324.90 152
4325.05 155
4325.20 157
4325.35 159
4325.50 162
4325.65 166
4325.80 171
4325.95 176
4326.10 182
4326.25 187
4326.40 191
4326.55 194
4326.71 195
4326.86 194
4327.01 193
4327.16 190
4327.31 187
4327.46 184
4327.61 180
4327.76 175
4327.91 171
4328.06 166
4328.21 163
4328.36 160
4328.52 159
4328.67 160
4328.82 162
4328.97 166
4329.12 170
4329.27 174
4329.42 179
4329.57 183
4329.72 187
4329.87 191
4330.02 194
4330.18 195
4330.33 195
4330.48 193
4330.63 188
4330.78 182
4330.93 175
4331.08 168
4331.23 162
4331.38 159
4331.53 158
4331.68 159
4331.84 162
4331.99 165
4332.14 167
4332.29 168
4332.44 168
4332.59 166
4332.74 163
4332.89 160
4333.04 157
4333.19 154
4333.34 152
4333.50 150
4333.65 149
4333.80 149
4333.95 150
4334.10 150
4334.25 151
4334.40 153
4334.55 154
4334.70 155
4334.85 156
4335.01 157
4335.16 157
4335.31 157
4335.46 157
4335.61 156
4335.76 155
4335.91 152
4336.06 149
4336.21 145
4336.36 141
4336.52 137
4336.67 133
4336.82 130
4336.97 128
4337.12 126
4337.27 124
4337.42 122
4337.57 121
4337.72 119
4337.87 118
4338.03 118
4338.18 118
4338.33 120
4338.48 122
4338.63 124
4338.78 127
4338.93 128
4339.08 129
4339.23 130
4339.38 131
4339.54 133
4339.69 135
4339.84 139
4339.99 143
4340.14 148
4340.29 153
4340.44 158
4340.59 162
4340.74 165
4340.90 166
4341.05 167
4341.20 168
4341.35 167
4341.50 167
4341.65 167
4341.80 168
4341.95 169
4342.10 171
4342.26 173
4342.41 175
4342.56 175
4342.71 175
4342.86 175
4343.01 174
4343.16 174
4343.31 174
4343.46 175
4343.62 175
4343.77 175
4343.92 173
4344.07 170
4344.22 164
4344.37 158
4344.52 151
4344.67 145
4344.82 140
4344.98 138
4345.13 137
4345.28 138
4345.43 140
4345.58 143
4345.73 144
4345.88 145
4346.03 143
4346.18 140
4346.34 136
4346.49 132
4346.64 127
4346.79 124
4346.94 121
4347.09 119
4347.24 118
4347.39 118
4347.55 118
4347.70 119
4347.85 119
4348.00 121
4348.15 122
4348.30 124
4348.45 125
4348.60 126
4348.75 125
4348.91 124
4349.06 123
4349.21 120
4349.36 118
4349.51 116
4349.66 115
4349.81 114
4349.96 115
4350.12 116
4350.27 117
4350.42 119
4350.57 121
4350.72 122
4350.87 121
4351.02 119
4351.17 116
4351.33 112
4351.48 108
4351.63 107
4351.78 107
4351.93 110
4352.08 114
4352.23 120
4352.38 125
4352.54 130
4352.69 133
4352.84 135
4352.99 136
4353.14 137
4353.29 138
4353.44 139
4353.60 141
4353.75 144
4353.90 147
4354.05 151
4354.20 154
4354.35 157
4354.50 158
4354.65 158
4354.81 156
4354.96 152
4355.11 149
4355.26 145
4355.41 143
4355.56 143
4355.71 144
4355.87 147
4356.02 150
4356.17 154
4356.32 157
4356.47 158
4356.62 158
4356.77 157
4356.92 154
4357.08 151
4357.23 147
4357.38 143
4357.53 140
4357.68 138
4357.83 138
4357.98 138
4358.14 139
4358.29 140
4358.44 141
4358.59 141
4358.74 140
4358.89 139
4359.04 137
4359.20 136
4359.35 135
4359.50 134
4359.65 134
4359.80 135
4359.95 136
4360.10 137
4360.26 137
4360.41 136
4360.56 135
4360.71 133
4360.86 131
4361.01 130
4361.16 129
4361.32 128
4361.47 129
4361.62 130
4361.77 131
4361.92 132
4362.07 133
4362.22 134
4362.38 135
4362.53 137
4362.68 139
4362.83 141
4362.98 142
4363.13 143
4363.28 142
4363.44 140
4363.59 138
4363.74 135
4363.89 133
4364.04 132
4364.19 132
4364.34 134
4364.50 137
4364.65 141
4364.80 146
4364.95 151
4365.10 155
4365.25 159
4365.40 162
4365.56 164
4365.71 166
4365.86 167
4366.01 169
4366.16 170
4366.31 171
4366.47 173
4366.62 174
4366.77 175
4366.92 176
4367.07 177
4367.22 178
4367.37 179
4367.53 178
4367.68 176
4367.83 172
4367.98 167
4368.13 160
4368.28 152
4368.44 145
4368.59 138
4368.74 133
4368.89 129
4369.04 127
4369.19 126
4369.34 125
4369.50 126
4369.65 126
4369.80 128
4369.95 129
4370.10 131
4370.25 134
4370.41 136
4370.56 137
4370.71 138
4370.86 137
4371.01 134
4371.16 130
4371.32 125
4371.47 120
4371.62 116
4371.77 112
4371.92 110
4372.07 109
4372.23 109
4372.38 111
4372.53 114
4372.68 116
4372.83 120
4372.98 123
4373.14 126
4373.29 128
4373.44 130
4373.59 131
4373.74 132
4373.89 133
4374.04 134
4374.20 136
4374.35 139
4374.50 142
4374.65 144
4374.80 146
4374.95 147
4375.11 147
4375.26 145
4375.41 143
4375.56 142
4375.71 141
4375.87 142
4376.02 143
4376.17 144
4376.32 145
4376.47 146
4376.62 145
4376.78 143
4376.93 140
4377.08 136
4377.23 132
4377.38 128
4377.53 124
4377.69 121
4377.84 119
4377.99 119
4378.14 119
4378.29 119
4378.44 120
4378.60 120
4378.75 120
4378.90 120
4379.05 121
4379.20 122
4379.35 125
4379.51 130
4379.66 135
4379.81 143
4379.96 151
4380.11 158
4380.27 165
4380.42 171
4380.57 173
4380.72 174
4380.87 171
4381.02 167
4381.18 161
4381.33 154
4381.48 148
4381.63 142
4381.78 137
4381.93 133
4382.09 129
4382.24 124
4382.39 120
4382.54 115
4382.69 111
4382.85 107
4383.00 104
4383.15 103
4383.30 103
4383.45 105
4383.60 107
4383.76 110
4383.91 112
4384.06 114
4384.21 115
4384.36 115
4384.52 114
4384.67 112
4384.82 110
4384.97 107
4385.12 104
4385.27 101
4385.43 98
4385.58 94
4385.73 90
4385.88 87
4386.03 84
4386.19 82
4386.34 82
4386.49 83
4386.64 86
4386.79 90
4386.95 96
4387.10 102
4387.25 109
4387.40 116
4387.55 122
4387.70 126
4387.86 129
4388.01 129
4388.16 128
4388.31 126
4388.46 124
4388.62 122
4388.77 121
4388.92 122
4389.07 123
4389.22 124
4389.38 124
4389.53 123
4389.68 121
4389.83 118
4389.98 114
4390.14 111
4390.29 109
4390.44 110
4390.59 111
4390.74 114
4390.90 117
4391.05 120
4391.20 122
4391.35 124
4391.50 125
4391.65 125
4391.81 124
4391.96 122
4392.11 121
4392.26 118
4392.41 116
4392.57 114
4392.72 113
4392.87 113
4393.02 114
4393.17 116
4393.33 119
4393.48 123
4393.63 126
4393.78 129
4393.93 132
4394.09 133
4394.24 134
4394.39 135
4394.54 136
4394.69 137
4394.85 139
4395.00 142
4395.15 145
4395.30 150
4395.45 155
4395.61 161
4395.76 166
4395.91 170
4396.06 172
4396.21 173
4396.37 172
4396.52 169
4396.67 166
4396.82 162
4396.98 158
4397.13 155
4397.28 153
4397.43 152
4397.58 151
4397.74 151
4397.89 151
4398.04 150
4398.19 148
4398.34 145
4398.50 141
4398.65 136
4398.80 132
4398.95 128
4399.10 126
4399.26 125
4399.41 125
4399.56 126
4399.71 127
4399.86 127
4400.02 127
4400.17 126
4400.32 126
4400.47 126
4400.63 127
4400.78 129
4400.93 132
4401.08 135
4401.23 137
4401.39 139
4401.54 140
4401.69 140
4401.84 140
4401.99 140
4402.15 141
4402.30 142
4402.45 144
4402.60 147
4402.76 150
4402.91 153
4403.06 156
4403.21 158
4403.36 160
4403.52 161
4403.67 162
4403.82 162
4403.97 161
4404.12 160
4404.28 159
4404.43 158
4404.58 157
4404.73 156
4404.89 156
4405.04 156
4405.19 157
4405.34 158
4405.49 159
4405.65 159
4405.80 160
4405.95 159
4406.10 158
4406.26 157
4406.41 156
4406.56 155
4406.71 154
4406.86 154
4407.02 155
4407.17 157
4407.32 158
4407.47 159
4407.63 160
4407.78 161
4407.93 160
4408.08 160
4408.23 158
4408.39 157
4408.54 155
4408.69 153
4408.84 150
4409.00 147
4409.15 144
4409.30 140
4409.45 135
4409.60 131
4409.76 125
4409.91 120
4410.06 114
4410.21 109
4410.37 104
4410.52 101
4410.67 99
4410.82 99
4410.98 101
4411.13 104
4411.28 107
4411.43 110
4411.58 113
4411.74 114
4411.89 114
4412.04 113
4412.19 113
4412.35 112
4412.50 112
4412.65 113
4412.80 114
4412.96 114
4413.11 115
4413.26 116
4413.41 118
4413.56 119
4413.72 121
4413.87 123
4414.02 125
4414.17 126
4414.33 125
4414.48 123
4414.63 120
4414.78 116
4414.94 112
4415.09 108
4415.24 106
4415.39 106
4415.55 108
4415.70 111
4415.85 116
4416.00 120
4416.15 126
4416.31 131
4416.46 135
4416.61 138
4416.76 141
4416.92 142
4417.07 142
4417.22 140
4417.37 138
4417.53 135
4417.68 132
4417.83 130
4417.98 128
4418.14 127
4418.29 126
4418.44 126
4418.59 125
4418.75 124
4418.90 123
4419.05 121
4419.20 119
4419.36 118
4419.51 118
4419.66 119
4419.81 120
4419.97 123
4420.12 126
4420.27 129
4420.42 130
4420.58 129
4420.73 127
4420.88 123
4421.03 117
4421.18 112
4421.34 107
4421.49 103
4421.64 102
4421.79 102
4421.95 105
4422.10 108
4422.25 112
4422.40 116
4422.56 118
4422.71 120
4422.86 121
4423.01 121
4423.17 120
4423.32 118
4423.47 116
4423.62 114
4423.78 112
4423.93 112
4424.08 113
4424.23 116
4424.39 120
4424.54 126
4424.69 132
4424.85 138
4425.00 143
4425.15 145
4425.30 146
4425.46 145
4425.61 143
4425.76 142
4425.91 141
4426.07 141
4426.22 142
4426.37 142
4426.52 143
4426.68 142
4426.83 141
4426.98 139
4427.13 138
4427.29 137
4427.44 137
4427.59 139
4427.74 142
4427.90 145
4428.05 148
4428.20 150
4428.35 150
4428.51 147
4428.66 142
4428.81 135
4428.96 127
4429.12 119
4429.27 112
4429.42 108
4429.57 106
4429.73 107
4429.88 111
4430.03 115
4430.19 120
4430.34 126
4430.49 130
4430.64 135
4430.80 139
4430.95 142
4431.10 145
4431.25 148
4431.41 151
4431.56 153
4431.71 154
4431.86 153
4432.02 151
4432.17 147
4432.32 141
4432.48 135
4432.63 128
4432.78 123
4432.93 118
4433.09 116
4433.24 115
4433.39 115
4433.54 115
4433.70 116
4433.85 116
4434.00 116
4434.15 115
4434.31 114
4434.46 115
4434.61 115
4434.77 117
4434.92 119
4435.07 122
4435.22 124
4435.38 126
4435.53 127
4435.68 127
4435.83 128
4435.99 129
4436.14 132
4436.29 135
4436.45 141
4436.60 147
4436.75 153
4436.90 160
4437.06 166
4437.21 170
4437.36 173
4437.51 173
4437.67 171
4437.82 167
4437.97 161
4438.13 154
4438.28 146
4438.43 139
4438.58 133
4438.74 129
4438.89 128
4439.04 130
4439.20 134
4439.35 140
4439.50 147
4439.65 155
4439.81 162
4439.96 168
4440.11 172
4440.26 175
4440.42 177
4440.57 176
4440.72 173
4440.88 168
4441.03 162
4441.18 156
4441.33 151
4441.49 147
4441.64 146
4441.79 146
4441.95 149
4442.10 153
4442.25 157
4442.40 160
4442.56 162
4442.71 163
4442.86 161
4443.02 158
4443.17 154
4443.32 148
4443.47 142
4443.63 136
4443.78 130
4443.93 125
4444.09 121
4444.24 119
4444.39 118
4444.54 119
4444.70 122
4444.85 126
4445.00 130
4445.16 134
4445.31 137
4445.46 138
4445.61 137
4445.77 134
4445.92 130
4446.07 125
4446.23 121
4446.38 118
4446.53 116
4446.68 116
4446.84 116
4446.99 117
4447.14 119
4447.30 120
4447.45 121
4447.60 123
4447.75 124
4447.91 125
4448.06 126
4448.21 126
4448.37 127
4448.52 127
4448.67 127
4448.83 127
4448.98 127
4449.13 127
4449.28 128
4449.44 129
4449.59 131
4449.74 133
4449.90 135
4450.05 137
4450.20 139
4450.36 142
4450.51 143
4450.66 144
4450.81 143
4450.97 142
4451.12 140
4451.27 137
4451.43 133
4451.58 130
4451.73 127
4451.89 124
4452.04 120
4452.19 117
4452.34 113
4452.50 109
4452.65 105
4452.80 102
4452.96 100
4453.11 99
4453.26 100
4453.42 102
4453.57 106
4453.72 110
4453.87 115
4454.03 119
4454.18 122
4454.33 125
4454.49 126
4454.64 127
4454.79 127
4454.95 127
4455.10 128
4455.25 129
4455.40 130
4455.56 131
4455.71 132
4455.86 134
4456.02 135
4456.17 136
4456.32 137
4456.48 139
4456.63 141
4456.78 142
4456.94 144
4457.09 144
4457.24 144
4457.39 143
4457.55 142
4457.70 141
4457.85 141
4458.01 140
4458.16 140
4458.31 140
4458.47 140
4458.62 139
4458.77 139
4458.93 139
4459.08 140
4459.23 139
4459.39 139
4459.54 137
4459.69 134
4459.84 131
4460.00 127
4460.15 123
4460.30 119
4460.46 117
4460.61 116
4460.76 116
4460.92 118
4461.07 119
4461.22 121
4461.38 123
4461.53 126
4461.68 130
4461.84 135
4461.99 143
4462.14 152
4462.30 163
4462.45 173
4462.60 182
4462.75 189
4462.91 193
4463.06 193
4463.21 189
4463.37 182
4463.52 173
4463.67 163
4463.83 153
4463.98 143
4464.13 133
4464.29 126
4464.44 120
4464.59 116
4464.75 114
4464.90 114
4465.05 116
4465.21 119
4465.36 122
4465.51 125
4465.67 128
4465.82 130
4465.97 132
4466.13 134
4466.28 136
4466.43 139
4466.59 143
4466.74 148
4466.89 153
4467.05 158
4467.20 162
4467.35 163
4467.50 162
4467.66 158
4467.81 153
4467.96 147
4468.12 142
4468.27 137
4468.42 133
4468.58 131
4468.73 129
4468.88 129
4469.04 129
4469.19 130
4469.34 133
4469.50 136
4469.65 141
4469.80 147
4469.96 152
4470.11 156
4470.26 159
4470.42 160
4470.57 159
4470.72 158
4470.88 157
4471.03 156
4471.18 156
4471.34 156
4471.49 157
4471.64 159
4471.80 160
4471.95 161
4472.10 163
4472.26 164
4472.41 165
4472.56 166
4472.72 166
4472.87 165
4473.02 162
4473.18 158
4473.33 153
4473.48 148
4473.64 143
4473.79 139
4473.94 136
4474.10 133
4474.25 131
4474.40 129
4474.56 127
4474.71 125
4474.86 123
4475.02 121
4475.17 121
4475.33 122
4475.48 124
4475.63 127
4475.79 130
4475.94 132
4476.09 133
4476.25 133
4476.40 132
4476.55 129
4476.71 127
4476.86 126
4477.01 125
4477.17 126
4477.32 127
4477.47 129
4477.63 131
4477.78 132
4477.93 133
4478.09 134
4478.24 135
4478.39 136
4478.55 137
4478.70 139
4478.85 140
4479.01 141
4479.16 143
4479.31 144
4479.47 145
4479.62 147
4479.77 149
4479.93 152
4480.08 155
4480.24 158
4480.39 161
4480.54 163
4480.70 165
4480.85 165
4481.00 165
4481.16 163
4481.31 160
4481.46 155
4481.62 150
4481.77 145
4481.92 140
4482.08 135
4482.23 132
4482.38 130
4482.54 130
4482.69 131
4482.84 134
4483.00 138
4483.15 142
4483.31 147
4483.46 151
4483.61 155
4483.77 159
4483.92 162
4484.07 165
4484.23 168
4484.38 171
4484.53 173
4484.69 175
4484.84 177
4484.99 179
4485.15 179
4485.30 180
4485.46 180
4485.61 180
4485.76 181
4485.92 182
4486.07 182
4486.22 182
4486.38 181
4486.53 179
4486.68 176
4486.84 172
4486.99 169
4487.14 166
4487.30 166
4487.45 167
4487.61 169
4487.76 172
4487.91 175
4488.07 178
4488.22 181
4488.37 183
4488.53 183
4488.68 184
4488.83 183
4488.99 183
4489.14 182
4489.30 182
4489.45 184
4489.60 186
4489.76 191
4489.91 197
4490.06 203
4490.22 209
4490.37 212
4490.52 213
4490.68 210
4490.83 204
4490.99 196
4491.14 188
4491.29 179
4491.45 173
4491.60 169
4491.75 168
4491.91 169
4492.06 172
4492.22 175
4492.37 178
4492.52 180
4492.68 180
4492.83 179
4492.98 178
4493.14 175
4493.29 172
4493.44 168
4493.60 163
4493.75 158
4493.91 152
4494.06 146
4494.21 141
4494.37 138
4494.52 135
4494.67 135
4494.83 136
4494.98 140
4495.14 145
4495.29 151
4495.44 157
4495.60 164
4495.75 169
4495.90 172
4496.06 174
4496.21 173
4496.37 170
4496.52 167
4496.67 165
4496.83 163
4496.98 162
4497.13 163
4497.29 165
4497.44 167
4497.60 170
4497.75 173
4497.90 176
4498.06 180
4498.21 184
4498.37 188
4498.52 191
4498.67 193
4498.83 194
4498.98 194
4499.13 194
4499.29 195
4499.44 195
4499.60 195
4499.75 196
4499.90 196
4500.06 196
4500.21 195
4500.36 194
4500.52 193
4500.67 193
4500.83 194
4500.98 196
4501.13 199
4501.29 202
4501.44 204
4501.60 205
4501.75 205
4501.90 204
4502.06 202
4502.21 199
4502.36 198
4502.52 196
4502.67 196
4502.83 196
4502.98 197
4503.13 198
4503.29 200
4503.44 203
4503.60 205
4503.75 208
4503.90 209
4504.06 208
4504.21 207
4504.37 204
4504.52 200
4504.67 197
4504.83 194
4504.98 192
4505.13 191
4505.29 190
4505.44 188
4505.60 186
4505.75 182
4505.90 177
4506.06 171
4506.21 165
4506.37 160
4506.52 156
4506.67 153
4506.83 152
4506.98 153
4507.14 156
4507.29 161
4507.44 167
4507.60 175
4507.75 183
4507.91 191
4508.06 198
4508.21 202
4508.37 204
4508.52 203
4508.68 201
4508.83 197
4508.98 194
4509.14 192
4509.29 192
4509.45 193
4509.60 194
4509.75 195
4509.91 195
4510.06 193
4510.22 191
4510.37 188
4510.52 186
4510.68 186
4510.83 188
4510.99 190
4511.14 193
4511.29 195
4511.45 195
4511.60 194
4511.76 190
4511.91 186
4512.06 180
4512.22 175
4512.37 170
4512.53 165
4512.68 159
4512.83 152
4512.99 144
4513.14 135
4513.30 126
4513.45 118
4513.60 111
4513.76 106
4513.91 104
4514.07 104
4514.22 107
4514.37 111
4514.53 116
4514.68 121
4514.84 126
4514.99 131
4515.14 135
4515.30 138
4515.45 141
4515.61 143
4515.76 145
4515.92 147
4516.07 148
4516.22 150
4516.38 153
4516.53 155
4516.69 158
4516.84 161
4516.99 164
4517.15 166
4517.30 168
4517.46 169
4517.61 170
4517.76 171
4517.92 172
4518.07 172
4518.23 173
4518.38 173
4518.54 173
4518.69 171
4518.84 169
4519.00 166
4519.15 162
4519.31 158
4519.46 154
4519.61 150
4519.77 148
4519.92 146
4520.08 145
4520.23 144
4520.39 143
4520.54 143
4520.69 143
4520.85 144
4521.00 146
4521.16 148
4521.31 151
4521.46 153
4521.62 155
4521.77 155
4521.93 153
4522.08 148
4522.24 143
4522.39 137
4522.54 132
4522.70 127
4522.85 125
4523.01 124
4523.16 124
4523.31 125
4523.47 127
4523.62 129
4523.78 130
4523.93 130
4524.09 130
4524.24 129
4524.39 128
4524.55 127
4524.70 127
4524.86 127
4525.01 130
4525.17 133
4525.32 138
4525.47 143
4525.63 148
4525.78 152
4525.94 155
4526.09 157
4526.25 158
4526.40 159
4526.55 159
4526.71 160
4526.86 161
4527.02 161
4527.17 160
4527.33 159
4527.48 157
4527.63 155
4527.79 154
4527.94 153
4528.10 154
4528.25 155
4528.41 156
4528.56 156
4528.71 157
4528.87 156
4529.02 155
4529.18 154
4529.33 152
4529.49 150
4529.64 148
4529.79 144
4529.95 140
4530.10 136
4530.26 131
4530.41 126
4530.57 122
4530.72 120
4530.88 120
4531.03 123
4531.18 127
4531.34 133
4531.49 139
4531.65 144
4531.80 149
4531.96 151
4532.11 152
4532.26 150
4532.42 147
4532.57 143
4532.73 138
4532.88 132
4533.04 127
4533.19 123
4533.35 119
4533.50 116
4533.65 114
4533.81 113
4533.96 111
4534.12 110
4534.27 109
4534.43 108
4534.58 106
4534.73 104
4534.89 102
4535.04 99
4535.20 97
4535.35 95
4535.51 93
4535.66 94
4535.82 95
4535.97 98
4536.12 102
4536.28 107
4536.43 112
4536.59 116
4536.74 120
4536.90 124
4537.05 128
4537.21 131
4537.36 134
4537.51 136
4537.67 139
4537.82 141
4537.98 142
4538.13 142
4538.29 141
4538.44 139
4538.60 135
4538.75 132
4538.91 128
4539.06 124
4539.21 121
4539.37 119
4539.52 117
4539.68 115
4539.83 113
4539.99 112
4540.14 112
4540.30 113
4540.45 115
4540.60 117
4540.76 121
4540.91 124
4541.07 128
4541.22 132
4541.38 137
4541.53 142
4541.69 147
4541.84 151
4542.00 155
4542.15 158
4542.30 160
4542.46 160
4542.61 158
4542.77 156
4542.92 154
4543.08 152
4543.23 151
4543.39 151
4543.54 151
4543.70 152
4543.85 153
4544.00 153
4544.16 152
4544.31 150
4544.47 147
4544.62 144
4544.78 141
4544.93 139
4545.09 137
4545.24 137
4545.40 138
4545.55 139
4545.71 140
4545.86 140
4546.01 139
4546.17 136
4546.32 133
4546.48 129
4546.63 125
4546.79 121
4546.94 118
4547.10 116
4547.25 115
4547.41 116
4547.56 117
4547.72 120
4547.87 122
4548.02 124
4548.18 125
4548.33 126
4548.49 126
4548.64 126
4548.80 126
4548.95 126
4549.11 128
4549.26 131
4549.42 133
4549.57 134
4549.73 134
4549.88 133
4550.04 130
4550.19 127
4550.34 124
4550.50 122
4550.65 122
4550.81 124
4550.96 127
4551.12 130
4551.27 134
4551.43 136
4551.58 138
4551.74 138
4551.89 138
4552.05 135
4552.20 132
4552.36 129
4552.51 125
4552.67 122
4552.82 119
4552.97 118
4553.13 118
4553.28 120
4553.44 124
4553.59 127
4553.75 130
4553.90 132
4554.06 132
4554.21 130
4554.37 126
4554.52 121
4554.68 116
4554.83 112
4554.99 110
4555.14 110
4555.30 111
4555.45 113
4555.61 115
4555.76 117
4555.91 117
4556.07 118
4556.22 117
4556.38 116
4556.53 115
4556.69 115
4556.84 115
4557.00 116
4557.15 117
4557.31 119
4557.46 120
4557.62 121
[truncated: 746,266 more chars]
