# Supplementary material for: Methylobacterium Species Promoting Rice and Barley Growth and Interaction Specificity Revealed with Whole-Cell Matrix-Assisted Laser Desorption / Ionization-Time-of-Flight Mass Spectrometry (MALDI-TOF/MS) Analysis
Source: PLoS One. 2015 Jun 8;10(6):e0129509. doi: 10.1371/journal.pone.0129509 (PMC4460032; doi:10.1371/journal.pone.0129509)
Supplement: S3 Data — (ZIP) [file pone.0129509.s003.zip › Supplementary data 3 (ms from barley)/34a.txt]

778.62 0
778.69 0
778.75 0
778.82 0
778.88 0
778.94 0
779.01 0
779.07 0
779.14 0
779.20 0
779.26 0
779.33 0
779.39 0
779.46 0
779.52 0
779.58 0
779.65 0
779.71 0
779.78 0
779.84 0
779.90 0
779.97 0
780.03 0
780.10 0
780.16 0
780.22 0
780.29 0
780.35 0
780.42 0
780.48 0
780.54 0
780.61 0
780.67 0
780.74 0
780.80 0
780.86 0
780.93 0
780.99 0
781.06 0
781.12 0
781.19 0
781.25 0
781.31 0
781.38 0
781.44 0
781.51 0
781.57 0
781.63 0
781.70 0
781.76 0
781.83 0
781.89 0
781.95 0
782.02 0
782.08 0
782.15 0
782.21 0
782.27 0
782.34 0
782.40 0
782.47 0
782.53 0
782.60 0
782.66 0
782.72 0
782.79 0
782.85 0
782.92 0
782.98 0
783.04 0
783.11 0
783.17 0
783.24 0
783.30 0
783.37 0
783.43 0
783.49 0
783.56 0
783.62 0
783.69 0
783.75 0
783.81 0
783.88 0
783.94 0
784.01 0
784.07 0
784.14 0
784.20 0
784.26 0
784.33 0
784.39 0
784.46 0
784.52 0
784.58 0
784.65 0
784.71 0
784.78 0
784.84 0
784.91 0
784.97 0
785.03 0
785.10 0
785.16 0
785.23 0
785.29 0
785.36 0
785.42 0
785.48 0
785.55 0
785.61 0
785.68 0
785.74 0
785.81 0
785.87 0
785.93 0
786.00 0
786.06 0
786.13 0
786.19 0
786.26 0
786.32 0
786.38 0
786.45 0
786.51 0
786.58 0
786.64 0
786.71 0
786.77 0
786.83 0
786.90 0
786.96 0
787.03 0
787.09 0
787.16 0
787.22 0
787.28 0
787.35 0
787.41 0
787.48 0
787.54 0
787.61 0
787.67 0
787.73 0
787.80 0
787.86 0
787.93 0
787.99 0
788.06 0
788.12 0
788.18 0
788.25 0
788.31 0
788.38 0
788.44 0
788.51 0
788.57 0
788.64 0
788.70 0
788.76 0
788.83 0
788.89 0
788.96 0
789.02 0
789.09 0
789.15 0
789.21 0
789.28 0
789.34 0
789.41 0
789.47 0
789.54 0
789.60 0
789.67 0
789.73 0
789.79 0
789.86 0
789.92 0
789.99 0
790.05 0
790.12 0
790.18 0
790.25 0
790.31 0
790.37 0
790.44 0
790.50 0
790.57 0
790.63 0
790.70 0
790.76 0
790.83 0
790.89 0
790.95 0
791.02 0
791.08 0
791.15 0
791.21 0
791.28 0
791.34 0
791.41 0
791.47 0
791.53 0
791.60 0
791.66 0
791.73 0
791.79 0
791.86 0
791.92 0
791.99 0
792.05 0
792.12 0
792.18 0
792.24 0
792.31 0
792.37 0
792.44 0
792.50 0
792.57 0
792.63 0
792.70 0
792.76 0
792.83 0
792.89 0
792.95 0
793.02 0
793.08 0
793.15 0
793.21 0
793.28 0
793.34 0
793.41 0
793.47 0
793.54 0
793.60 0
793.66 0
793.73 0
793.79 0
793.86 0
793.92 0
793.99 0
794.05 0
794.12 0
794.18 0
794.25 0
794.31 0
794.37 0
794.44 0
794.50 0
794.57 0
794.63 0
794.70 0
794.76 0
794.83 0
794.89 0
794.96 0
795.02 0
795.09 0
795.15 0
795.22 0
795.28 0
795.34 0
795.41 0
795.47 0
795.54 0
795.60 0
795.67 0
795.73 0
795.80 0
795.86 0
795.93 0
795.99 0
796.06 0
796.12 0
796.19 0
796.25 0
796.31 0
796.38 0
796.44 0
796.51 0
796.57 0
796.64 0
796.70 0
796.77 0
796.83 0
796.90 0
796.96 0
797.03 0
797.09 0
797.16 0
797.22 0
797.29 0
797.35 0
797.41 0
797.48 0
797.54 0
797.61 0
797.67 0
797.74 0
797.80 0
797.87 0
797.93 0
798.00 0
798.06 0
798.13 0
798.19 0
798.26 0
798.32 0
798.39 0
798.45 0
798.52 0
798.58 0
798.64 0
798.71 0
798.77 0
798.84 0
798.90 0
798.97 0
799.03 0
799.10 0
799.16 0
799.23 0
799.29 0
799.36 0
799.42 0
799.49 0
799.55 0
799.62 0
799.68 0
799.75 0
799.81 0
799.88 0
799.94 0
800.01 0
800.07 0
800.14 0
800.20 0
800.27 0
800.33 0
800.39 0
800.46 0
800.52 0
800.59 0
800.65 0
800.72 0
800.78 0
800.85 0
800.91 0
800.98 0
801.04 0
801.11 0
801.17 0
801.24 0
801.30 0
801.37 0
801.43 0
801.50 0
801.56 0
801.63 0
801.69 0
801.76 0
801.82 0
801.89 0
801.95 0
802.02 0
802.08 0
802.15 0
802.21 0
802.28 0
802.34 0
802.41 0
802.47 0
802.54 0
802.60 0
802.67 0
802.73 0
802.80 0
802.86 0
802.93 0
802.99 0
803.06 0
803.12 0
803.19 0
803.25 0
803.32 0
803.38 0
803.45 0
803.51 0
803.58 0
803.64 0
803.71 0
803.77 0
803.84 0
803.90 0
803.97 0
804.03 0
804.10 0
804.16 0
804.23 0
804.29 0
804.36 0
804.42 0
804.49 0
804.55 0
804.62 0
804.68 0
804.75 0
804.81 0
804.88 0
804.94 0
805.01 0
805.07 0
805.14 0
805.20 0
805.27 0
805.33 0
805.40 0
805.46 0
805.53 0
805.59 0
805.66 0
805.72 0
805.79 0
805.85 0
805.92 0
805.98 0
806.05 0
806.11 0
806.18 0
806.24 0
806.31 0
806.37 0
806.44 0
806.50 0
806.57 0
806.63 0
806.70 0
806.76 0
806.83 0
806.89 0
806.96 0
807.02 0
807.09 0
807.15 0
807.22 0
807.28 0
807.35 0
807.41 0
807.48 0
807.54 0
807.61 0
807.68 0
807.74 0
807.81 0
807.87 0
807.94 0
808.00 0
808.07 0
808.13 0
808.20 0
808.26 0
808.33 0
808.39 0
808.46 0
808.52 0
808.59 0
808.65 1
808.72 0
808.78 0
808.85 0
808.91 0
808.98 0
809.04 0
809.11 0
809.17 0
809.24 0
809.30 0
809.37 0
809.43 0
809.50 0
809.57 0
809.63 0
809.70 0
809.76 0
809.83 0
809.89 0
809.96 0
810.02 0
810.09 0
810.15 0
810.22 0
810.28 0
810.35 0
810.41 0
810.48 0
810.54 0
810.61 0
810.67 0
810.74 0
810.81 0
810.87 0
810.94 0
811.00 0
811.07 0
811.13 0
811.20 0
811.26 0
811.33 0
811.39 0
811.46 0
811.52 0
811.59 0
811.65 0
811.72 0
811.78 0
811.85 0
811.92 0
811.98 0
812.05 0
812.11 0
812.18 0
812.24 0
812.31 0
812.37 0
812.44 0
812.50 0
812.57 0
812.63 0
812.70 0
812.76 0
812.83 0
812.90 0
812.96 0
813.03 0
813.09 0
813.16 0
813.22 0
813.29 0
813.35 0
813.42 0
813.48 0
813.55 0
813.61 0
813.68 0
813.75 0
813.81 0
813.88 0
813.94 0
814.01 0
814.07 0
814.14 0
814.20 0
814.27 0
814.33 0
814.40 0
814.46 0
814.53 0
814.60 0
814.66 0
814.73 0
814.79 0
814.86 0
814.92 0
814.99 0
815.05 0
815.12 0
815.18 0
815.25 0
815.32 0
815.38 0
815.45 0
815.51 0
815.58 0
815.64 0
815.71 0
815.77 0
815.84 0
815.90 0
815.97 0
816.04 0
816.10 0
816.17 0
816.23 0
816.30 0
816.36 0
816.43 0
816.49 0
816.56 0
816.62 0
816.69 0
816.76 0
816.82 0
816.89 0
816.95 0
817.02 0
817.08 0
817.15 0
817.21 0
817.28 0
817.35 0
817.41 0
817.48 0
817.54 0
817.61 0
817.67 0
817.74 0
817.80 0
817.87 0
817.94 0
818.00 0
818.07 0
818.13 0
818.20 0
818.26 0
818.33 0
818.39 0
818.46 0
818.53 0
818.59 0
818.66 0
818.72 0
818.79 0
818.85 0
818.92 0
818.98 0
819.05 0
819.12 0
819.18 0
819.25 0
819.31 0
819.38 0
819.44 0
819.51 0
819.58 0
819.64 0
819.71 0
819.77 0
819.84 0
819.90 0
819.97 0
820.03 0
820.10 0
820.17 0
820.23 0
820.30 0
820.36 0
820.43 0
820.49 0
820.56 0
820.63 0
820.69 0
820.76 0
820.82 0
820.89 0
820.95 0
821.02 0
821.09 0
821.15 0
821.22 0
821.28 0
821.35 0
821.41 0
821.48 0
821.55 0
821.61 0
821.68 0
821.74 0
821.81 0
821.87 0
821.94 0
822.01 0
822.07 0
822.14 0
822.20 0
822.27 0
822.33 0
822.40 0
822.47 0
822.53 0
822.60 0
822.66 0
822.73 0
822.79 0
822.86 0
822.93 0
822.99 0
823.06 0
823.12 0
823.19 0
823.25 0
823.32 0
823.39 0
823.45 0
823.52 0
823.58 0
823.65 0
823.72 0
823.78 0
823.85 0
823.91 0
823.98 0
824.04 0
824.11 0
824.18 0
824.24 0
824.31 0
824.37 0
824.44 0
824.50 0
824.57 0
824.64 0
824.70 0
824.77 0
824.83 0
824.90 0
824.97 0
825.03 0
825.10 0
825.16 0
825.23 0
825.29 0
825.36 0
825.43 0
825.49 0
825.56 0
825.62 0
825.69 0
825.76 0
825.82 0
825.89 0
825.95 0
826.02 0
826.09 0
826.15 0
826.22 0
826.28 0
826.35 0
826.41 0
826.48 0
826.55 0
826.61 0
826.68 0
826.74 0
826.81 0
826.88 0
826.94 0
827.01 0
827.07 0
827.14 0
827.21 0
827.27 0
827.34 0
827.40 0
827.47 0
827.54 0
827.60 0
827.67 0
827.73 0
827.80 0
827.87 0
827.93 0
828.00 0
828.06 0
828.13 0
828.20 0
828.26 0
828.33 0
828.39 0
828.46 0
828.52 0
828.59 0
828.66 0
828.72 0
828.79 0
828.85 0
828.92 0
828.99 0
829.05 0
829.12 0
829.18 0
829.25 0
829.32 0
829.38 0
829.45 0
829.51 0
829.58 0
829.65 0
829.71 0
829.78 0
829.85 0
829.91 0
829.98 0
830.04 0
830.11 0
830.18 0
830.24 0
830.31 0
830.37 0
830.44 0
830.51 0
830.57 0
830.64 0
830.70 0
830.77 0
830.84 0
830.90 0
830.97 0
831.03 0
831.10 0
831.17 0
831.23 0
831.30 0
831.36 0
831.43 0
831.50 0
831.56 0
831.63 0
831.70 0
831.76 0
831.83 0
831.89 0
831.96 0
832.03 0
832.09 0
832.16 0
832.22 0
832.29 0
832.36 0
832.42 0
832.49 0
832.55 0
832.62 0
832.69 0
832.75 0
832.82 0
832.89 0
832.95 0
833.02 0
833.08 0
833.15 0
833.22 0
833.28 0
833.35 0
833.41 0
833.48 0
833.55 0
833.61 0
833.68 0
833.75 0
833.81 0
833.88 0
833.94 0
834.01 0
834.08 0
834.14 0
834.21 0
834.28 0
834.34 0
834.41 0
834.47 0
834.54 0
834.61 0
834.67 0
834.74 0
834.81 0
834.87 0
834.94 0
835.00 0
835.07 0
835.14 0
835.20 0
835.27 0
835.34 0
835.40 0
835.47 0
835.53 0
835.60 0
835.67 0
835.73 0
835.80 0
835.87 0
835.93 0
836.00 0
836.06 0
836.13 0
836.20 0
836.26 0
836.33 0
836.40 0
836.46 0
836.53 0
836.59 0
836.66 0
836.73 0
836.79 0
836.86 0
836.93 0
836.99 0
837.06 0
837.12 0
837.19 0
837.26 0
837.32 0
837.39 0
837.46 0
837.52 0
837.59 0
837.66 0
837.72 0
837.79 0
837.85 0
837.92 0
837.99 0
838.05 0
838.12 0
838.19 0
838.25 0
838.32 0
838.39 0
838.45 0
838.52 0
838.58 0
838.65 0
838.72 0
838.78 0
838.85 0
838.92 0
838.98 0
839.05 0
839.12 0
839.18 0
839.25 0
839.32 0
839.38 0
839.45 0
839.51 0
839.58 0
839.65 0
839.71 0
839.78 0
839.85 0
839.91 0
839.98 0
840.05 0
840.11 0
840.18 0
840.25 0
840.31 0
840.38 0
840.44 0
840.51 0
840.58 0
840.64 0
840.71 0
840.78 0
840.84 0
840.91 0
840.98 0
841.04 0
841.11 0
841.18 0
841.24 0
841.31 0
841.38 0
841.44 0
841.51 0
841.57 0
841.64 0
841.71 0
841.77 0
841.84 0
841.91 0
841.97 0
842.04 0
842.11 0
842.17 0
842.24 0
842.31 0
842.37 0
842.44 0
842.51 0
842.57 0
842.64 0
842.71 0
842.77 0
842.84 0
842.91 0
842.97 0
843.04 0
843.10 0
843.17 0
843.24 0
843.30 0
843.37 0
843.44 0
843.50 0
843.57 0
843.64 0
843.70 0
843.77 0
843.84 0
843.90 0
843.97 0
844.04 0
844.10 0
844.17 0
844.24 0
844.30 0
844.37 0
844.44 0
844.50 0
844.57 0
844.64 0
844.70 0
844.77 0
844.84 0
844.90 0
844.97 0
845.04 0
845.10 0
845.17 0
845.24 0
845.30 0
845.37 0
845.44 0
845.50 0
845.57 0
845.64 0
845.70 0
845.77 0
845.84 0
845.90 0
845.97 0
846.04 0
846.10 0
846.17 0
846.24 0
846.30 0
846.37 0
846.44 0
846.50 0
846.57 0
846.64 0
846.70 0
846.77 0
846.84 0
846.90 0
846.97 0
847.04 0
847.10 0
847.17 0
847.24 0
847.30 0
847.37 0
847.44 0
847.50 0
847.57 0
847.64 0
847.70 0
847.77 0
847.84 0
847.90 0
847.97 0
848.04 0
848.10 0
848.17 0
848.24 0
848.30 0
848.37 0
848.44 0
848.50 0
848.57 0
848.64 0
848.71 0
848.77 0
848.84 0
848.91 0
848.97 0
849.04 0
849.11 0
849.17 0
849.24 0
849.31 0
849.37 0
849.44 0
849.51 0
849.57 0
849.64 0
849.71 0
849.77 0
849.84 0
849.91 0
849.97 0
850.04 0
850.11 0
850.18 0
850.24 0
850.31 0
850.38 0
850.44 0
850.51 0
850.58 0
850.64 0
850.71 0
850.78 0
850.84 0
850.91 0
850.98 0
851.04 0
851.11 0
851.18 0
851.24 0
851.31 0
851.38 0
851.45 0
851.51 0
851.58 0
851.65 0
851.71 0
851.78 0
851.85 0
851.91 0
851.98 0
852.05 0
852.11 0
852.18 0
852.25 0
852.32 0
852.38 0
852.45 0
852.52 0
852.58 0
852.65 0
852.72 0
852.78 0
852.85 0
852.92 0
852.98 0
853.05 0
853.12 0
853.19 0
853.25 0
853.32 0
853.39 0
853.45 0
853.52 0
853.59 0
853.65 0
853.72 0
853.79 0
853.86 0
853.92 0
853.99 0
854.06 0
854.12 0
854.19 0
854.26 0
854.32 0
854.39 0
854.46 0
854.53 0
854.59 0
854.66 0
854.73 0
854.79 0
854.86 0
854.93 0
854.99 0
855.06 0
855.13 0
855.20 0
855.26 0
855.33 0
855.40 0
855.46 0
855.53 0
855.60 0
855.66 0
855.73 0
855.80 0
855.87 0
855.93 0
856.00 0
856.07 0
856.13 0
856.20 0
856.27 0
856.34 0
856.40 0
856.47 0
856.54 0
856.60 0
856.67 0
856.74 0
856.81 0
856.87 0
856.94 0
857.01 0
857.07 0
857.14 0
857.21 0
857.27 0
857.34 0
857.41 0
857.48 0
857.54 0
857.61 0
857.68 0
857.74 0
857.81 0
857.88 0
857.95 0
858.01 0
858.08 0
858.15 0
858.21 0
858.28 0
858.35 0
858.42 0
858.48 0
858.55 0
858.62 0
858.69 0
858.75 0
858.82 0
858.89 0
858.95 0
859.02 0
859.09 0
859.16 0
859.22 0
859.29 0
859.36 0
859.42 0
859.49 0
859.56 0
859.63 0
859.69 0
859.76 0
859.83 0
859.89 0
859.96 0
860.03 0
860.10 0
860.16 0
860.23 0
860.30 0
860.37 0
860.43 0
860.50 0
860.57 0
860.63 0
860.70 0
860.77 0
860.84 0
860.90 0
860.97 0
861.04 0
861.11 0
861.17 0
861.24 0
861.31 0
861.37 0
861.44 0
861.51 0
861.58 0
861.64 0
861.71 0
861.78 0
861.85 0
861.91 0
861.98 0
862.05 0
862.11 0
862.18 0
862.25 0
862.32 0
862.38 0
862.45 0
862.52 0
862.59 0
862.65 0
862.72 0
862.79 0
862.85 0
862.92 0
862.99 0
863.06 0
863.12 0
863.19 0
863.26 0
863.33 0
863.39 0
863.46 0
863.53 0
863.60 0
863.66 0
863.73 0
863.80 0
863.87 0
863.93 0
864.00 0
864.07 0
864.13 0
864.20 0
864.27 0
864.34 0
864.40 0
864.47 0
864.54 0
864.61 0
864.67 0
864.74 0
864.81 0
864.88 0
864.94 0
865.01 0
865.08 0
865.15 0
865.21 0
865.28 0
865.35 0
865.42 0
865.48 0
865.55 0
865.62 0
865.69 0
865.75 0
865.82 0
865.89 0
865.96 0
866.02 0
866.09 0
866.16 0
866.23 0
866.29 0
866.36 0
866.43 0
866.49 0
866.56 0
866.63 0
866.70 0
866.76 0
866.83 0
866.90 0
866.97 0
867.03 0
867.10 0
867.17 0
867.24 0
867.30 0
867.37 0
867.44 0
867.51 0
867.57 0
867.64 0
867.71 0
867.78 0
867.85 0
867.91 0
867.98 0
868.05 0
868.12 0
868.18 0
868.25 0
868.32 0
868.39 0
868.45 0
868.52 0
868.59 0
868.66 0
868.72 0
868.79 0
868.86 0
868.93 0
868.99 0
869.06 0
869.13 0
869.20 0
869.26 0
869.33 0
869.40 0
869.47 0
869.53 0
869.60 0
869.67 0
869.74 0
869.80 0
869.87 0
869.94 0
870.01 0
870.07 0
870.14 0
870.21 0
870.28 0
870.35 0
870.41 0
870.48 0
870.55 0
870.62 0
870.68 0
870.75 0
870.82 0
870.89 0
870.95 0
871.02 0
871.09 0
871.16 0
871.22 0
871.29 0
871.36 0
871.43 0
871.50 0
871.56 0
871.63 0
871.70 0
871.77 0
871.83 0
871.90 0
871.97 0
872.04 0
872.10 0
872.17 0
872.24 0
872.31 0
872.38 0
872.44 0
872.51 0
872.58 0
872.65 0
872.71 0
872.78 0
872.85 0
872.92 0
872.98 0
873.05 0
873.12 0
873.19 0
873.26 0
873.32 0
873.39 0
873.46 0
873.53 0
873.59 0
873.66 0
873.73 0
873.80 0
873.87 0
873.93 0
874.00 0
874.07 0
874.14 0
874.20 0
874.27 0
874.34 0
874.41 0
874.48 0
874.54 0
874.61 0
874.68 0
874.75 0
874.81 0
874.88 0
874.95 0
875.02 0
875.09 0
875.15 0
875.22 0
875.29 0
875.36 0
875.43 0
875.49 0
875.56 0
875.63 0
875.70 0
875.76 0
875.83 0
875.90 0
875.97 0
876.04 0
876.10 0
876.17 0
876.24 0
876.31 0
876.37 0
876.44 0
876.51 0
876.58 0
876.65 0
876.71 0
876.78 0
876.85 0
876.92 0
876.99 0
877.05 0
877.12 0
877.19 0
877.26 0
877.33 0
877.39 0
877.46 0
877.53 0
877.60 0
877.66 0
877.73 0
877.80 0
877.87 0
877.94 0
878.00 0
878.07 0
878.14 0
878.21 0
878.28 0
878.34 0
878.41 0
878.48 0
878.55 0
878.62 0
878.68 0
878.75 0
878.82 0
878.89 0
878.96 0
879.02 0
879.09 0
879.16 0
879.23 0
879.30 0
879.36 0
879.43 0
879.50 0
879.57 0
879.64 0
879.70 0
879.77 0
879.84 0
879.91 0
879.98 0
880.04 0
880.11 0
880.18 0
880.25 0
880.32 0
880.38 0
880.45 0
880.52 0
880.59 0
880.66 0
880.72 0
880.79 0
880.86 0
880.93 0
881.00 0
881.06 0
881.13 0
881.20 0
881.27 0
881.34 0
881.40 0
881.47 0
881.54 0
881.61 0
881.68 0
881.74 0
881.81 0
881.88 0
881.95 0
882.02 0
882.08 0
882.15 0
882.22 0
882.29 0
882.36 0
882.42 0
882.49 0
882.56 0
882.63 0
882.70 0
882.77 0
882.83 0
882.90 0
882.97 0
883.04 0
883.11 0
883.17 0
883.24 0
883.31 0
883.38 0
883.45 0
883.51 0
883.58 0
883.65 0
883.72 0
883.79 0
883.86 0
883.92 0
883.99 0
884.06 0
884.13 0
884.20 0
884.26 0
884.33 0
884.40 0
884.47 0
884.54 0
884.61 0
884.67 0
884.74 0
884.81 0
884.88 0
884.95 0
885.01 0
885.08 0
885.15 0
885.22 0
885.29 0
885.36 0
885.42 0
885.49 0
885.56 0
885.63 0
885.70 0
885.76 0
885.83 0
885.90 0
885.97 0
886.04 0
886.11 0
886.17 0
886.24 0
886.31 0
886.38 0
886.45 0
886.52 0
886.58 0
886.65 0
886.72 0
886.79 0
886.86 0
886.93 0
886.99 0
887.06 0
887.13 0
887.20 0
887.27 0
887.33 0
887.40 0
887.47 0
887.54 0
887.61 0
887.68 0
887.74 0
887.81 0
887.88 0
887.95 0
888.02 0
888.09 0
888.15 0
888.22 0
888.29 0
888.36 0
888.43 0
888.50 0
888.56 0
888.63 0
888.70 0
888.77 0
888.84 0
888.91 0
888.97 0
889.04 0
889.11 0
889.18 0
889.25 0
889.32 0
889.38 0
889.45 0
889.52 0
889.59 0
889.66 0
889.73 0
889.79 0
889.86 0
889.93 0
890.00 0
890.07 0
890.14 0
890.21 0
890.27 0
890.34 0
890.41 0
890.48 0
890.55 0
890.62 0
890.68 0
890.75 0
890.82 0
890.89 0
890.96 0
891.03 0
891.09 0
891.16 0
891.23 0
891.30 0
891.37 0
891.44 0
891.51 0
891.57 0
891.64 0
891.71 0
891.78 0
891.85 0
891.92 0
891.98 0
892.05 0
892.12 0
892.19 0
892.26 0
892.33 0
892.40 0
892.46 0
892.53 0
892.60 0
892.67 0
892.74 0
892.81 0
892.87 0
892.94 0
893.01 0
893.08 0
893.15 0
893.22 0
893.29 0
893.35 0
893.42 0
893.49 0
893.56 0
893.63 0
893.70 0
893.77 0
893.83 0
893.90 0
893.97 0
894.04 0
894.11 0
894.18 0
894.24 0
894.31 0
894.38 0
894.45 0
894.52 0
894.59 0
894.66 0
894.72 0
894.79 0
894.86 0
894.93 0
895.00 0
895.07 0
895.14 0
895.20 0
895.27 0
895.34 0
895.41 0
895.48 0
895.55 0
895.62 0
895.69 0
895.75 0
895.82 0
895.89 0
895.96 0
896.03 0
896.10 0
896.17 0
896.23 0
896.30 0
896.37 0
896.44 0
896.51 0
896.58 0
896.65 0
896.71 0
896.78 0
896.85 0
896.92 0
896.99 0
897.06 0
897.13 0
897.20 0
897.26 0
897.33 0
897.40 0
897.47 0
897.54 0
897.61 0
897.68 0
897.74 0
897.81 0
897.88 0
897.95 0
898.02 0
898.09 0
898.16 0
898.23 0
898.29 0
898.36 0
898.43 0
898.50 0
898.57 0
898.64 0
898.71 0
898.78 0
898.84 0
898.91 0
898.98 0
899.05 0
899.12 0
899.19 0
899.26 0
899.32 0
899.39 0
899.46 0
899.53 0
899.60 0
899.67 0
899.74 0
899.81 0
899.87 0
899.94 0
900.01 0
900.08 0
900.15 0
900.22 0
900.29 0
900.36 0
900.43 0
900.49 0
900.56 0
900.63 0
900.70 0
900.77 0
900.84 0
900.91 0
900.98 0
901.04 0
901.11 0
901.18 0
901.25 0
901.32 0
901.39 0
901.46 0
901.53 0
901.59 0
901.66 0
901.73 0
901.80 0
901.87 0
901.94 0
902.01 0
902.08 0
902.15 0
902.21 0
902.28 0
902.35 0
902.42 0
902.49 0
902.56 0
902.63 0
902.70 0
902.77 0
902.83 0
902.90 0
902.97 0
903.04 0
903.11 0
903.18 0
903.25 0
903.32 0
903.39 0
903.45 0
903.52 0
903.59 0
903.66 0
903.73 0
903.80 0
903.87 0
903.94 0
904.01 0
904.07 0
904.14 0
904.21 0
904.28 0
904.35 0
904.42 0
904.49 0
904.56 0
904.63 0
904.70 0
904.76 0
904.83 0
904.90 0
904.97 0
905.04 0
905.11 0
905.18 0
905.25 0
905.32 0
905.38 0
905.45 0
905.52 0
905.59 0
905.66 0
905.73 0
905.80 0
905.87 0
905.94 0
906.01 0
906.07 0
906.14 0
906.21 0
906.28 0
906.35 0
906.42 0
906.49 0
906.56 0
906.63 0
906.70 0
906.76 0
906.83 0
906.90 0
906.97 1
907.04 1
907.11 1
907.18 1
907.25 1
907.32 0
907.39 0
907.46 0
907.52 0
907.59 0
907.66 0
907.73 0
907.80 0
907.87 0
907.94 0
908.01 0
908.08 0
908.15 1
908.21 1
908.28 1
908.35 1
908.42 1
908.49 1
908.56 0
908.63 0
908.70 0
908.77 0
908.84 0
908.91 0
908.98 0
909.04 0
909.11 0
909.18 0
909.25 0
909.32 0
909.39 0
909.46 0
909.53 0
909.60 0
909.67 0
909.74 0
909.80 0
909.87 0
909.94 0
910.01 0
910.08 0
910.15 0
910.22 0
910.29 0
910.36 0
910.43 0
910.50 0
910.57 0
910.63 0
910.70 0
910.77 0
910.84 0
910.91 0
910.98 0
911.05 0
911.12 0
911.19 0
911.26 0
911.33 0
911.40 0
911.46 0
911.53 0
911.60 0
911.67 0
911.74 0
911.81 0
911.88 0
911.95 0
912.02 0
912.09 0
912.16 0
912.23 0
912.30 0
912.36 0
912.43 0
912.50 0
912.57 0
912.64 0
912.71 0
912.78 0
912.85 0
912.92 0
912.99 0
913.06 0
913.13 0
913.20 0
913.27 0
913.33 0
913.40 0
913.47 0
913.54 0
913.61 0
913.68 0
913.75 0
913.82 0
913.89 0
913.96 0
914.03 0
914.10 0
914.17 0
914.24 0
914.30 0
914.37 0
914.44 0
914.51 0
914.58 0
914.65 0
914.72 0
914.79 0
914.86 0
914.93 0
915.00 0
915.07 0
915.14 0
915.21 0
915.28 0
915.34 0
915.41 0
915.48 0
915.55 0
915.62 0
915.69 0
915.76 0
915.83 0
915.90 0
915.97 0
916.04 0
916.11 0
916.18 0
916.25 0
916.32 0
916.39 0
916.45 0
916.52 0
916.59 0
916.66 0
916.73 0
916.80 0
916.87 0
916.94 0
917.01 0
917.08 0
917.15 0
917.22 0
917.29 0
917.36 0
917.43 0
917.50 0
917.57 0
917.63 0
917.70 0
917.77 0
917.84 0
917.91 0
917.98 0
918.05 0
918.12 0
918.19 0
918.26 0
918.33 0
918.40 0
918.47 0
918.54 0
918.61 0
918.68 0
918.75 0
918.82 0
918.89 0
918.95 0
919.02 0
919.09 0
919.16 0
919.23 0
919.30 0
919.37 0
919.44 0
919.51 0
919.58 0
919.65 0
919.72 0
919.79 0
919.86 0
919.93 0
920.00 0
920.07 0
920.14 0
920.21 0
920.28 0
920.34 0
920.41 0
920.48 0
920.55 0
920.62 0
920.69 0
920.76 0
920.83 0
920.90 0
920.97 0
921.04 0
921.11 0
921.18 0
921.25 0
921.32 0
921.39 0
921.46 0
921.53 0
921.60 0
921.67 0
921.74 0
921.81 0
921.88 0
921.95 0
922.01 0
922.08 0
922.15 0
922.22 0
922.29 0
922.36 0
922.43 0
922.50 0
922.57 0
922.64 0
922.71 0
922.78 0
922.85 0
922.92 0
922.99 0
923.06 0
923.13 0
923.20 0
923.27 0
923.34 0
923.41 0
923.48 0
923.55 0
923.62 0
923.69 0
923.76 0
923.83 0
923.90 0
923.96 0
924.03 0
924.10 0
924.17 0
924.24 0
924.31 0
924.38 0
924.45 0
924.52 0
924.59 0
924.66 0
924.73 0
924.80 0
924.87 0
924.94 0
925.01 0
925.08 0
925.15 0
925.22 0
925.29 0
925.36 1
925.43 1
925.50 1
925.57 1
925.64 0
925.71 0
925.78 0
925.85 0
925.92 0
925.99 0
926.06 0
926.13 0
926.20 0
926.27 0
926.34 0
926.41 0
926.48 0
926.54 0
926.61 0
926.68 0
926.75 0
926.82 0
926.89 0
926.96 0
927.03 0
927.10 0
927.17 0
927.24 0
927.31 0
927.38 0
927.45 1
927.52 1
927.59 1
927.66 1
927.73 0
927.80 0
927.87 0
927.94 0
928.01 0
928.08 0
928.15 0
928.22 0
928.29 0
928.36 0
928.43 0
928.50 0
928.57 0
928.64 0
928.71 0
928.78 0
928.85 0
928.92 0
928.99 0
929.06 0
929.13 0
929.20 0
929.27 0
929.34 0
929.41 0
929.48 0
929.55 0
929.62 1
929.69 1
929.76 1
929.83 1
929.90 0
929.97 0
930.04 0
930.11 0
930.18 0
930.25 0
930.32 0
930.39 0
930.46 0
930.53 0
930.60 0
930.67 0
930.74 0
930.81 0
930.88 0
930.95 0
931.02 0
931.09 0
931.16 0
931.23 0
931.30 0
931.37 0
931.44 0
931.51 0
931.58 0
931.65 0
931.72 0
931.79 0
931.86 0
931.93 0
932.00 0
932.07 0
932.14 0
932.21 0
932.28 0
932.35 0
932.42 0
932.49 0
932.56 0
932.63 0
932.70 0
932.77 0
932.84 0
932.91 0
932.98 0
933.05 0
933.12 0
933.19 0
933.26 0
933.33 0
933.40 0
933.47 0
933.54 0
933.61 0
933.68 0
933.75 0
933.82 0
933.89 0
933.96 0
934.03 0
934.10 0
934.17 0
934.24 0
934.31 0
934.38 0
934.45 0
934.52 0
934.59 0
934.66 0
934.73 0
934.80 0
934.87 0
934.94 0
935.01 0
935.08 0
935.15 0
935.22 0
935.29 0
935.36 0
935.43 0
935.50 0
935.57 0
935.64 0
935.71 0
935.78 0
935.85 0
935.92 0
935.99 0
936.06 0
936.13 0
936.20 0
936.27 0
936.34 0
936.41 0
936.48 0
936.55 0
936.62 0
936.69 0
936.76 0
936.83 0
936.90 0
936.97 0
937.04 0
937.11 0
937.18 0
937.25 0
937.32 0
937.39 0
937.46 0
937.53 0
937.60 0
937.67 0
937.74 0
937.81 0
937.88 0
937.95 0
938.02 0
938.09 0
938.16 0
938.23 0
938.30 0
938.37 0
938.45 0
938.52 0
938.59 0
938.66 0
938.73 0
938.80 0
938.87 0
938.94 0
939.01 0
939.08 0
939.15 0
939.22 0
939.29 0
939.36 0
939.43 0
939.50 0
939.57 0
939.64 0
939.71 0
939.78 0
939.85 0
939.92 0
939.99 0
940.06 0
940.13 0
940.20 0
940.27 0
940.34 0
940.41 0
940.48 0
940.55 0
940.62 0
940.69 0
940.76 0
940.83 0
940.90 0
940.97 0
941.05 0
941.12 0
941.19 0
941.26 0
941.33 0
941.40 0
941.47 0
941.54 0
941.61 0
941.68 0
941.75 0
941.82 0
941.89 0
941.96 0
942.03 0
942.10 0
942.17 0
942.24 0
942.31 0
942.38 0
942.45 0
942.52 0
942.59 0
942.66 0
942.73 0
942.80 0
942.87 0
942.94 0
943.02 0
943.09 0
943.16 0
943.23 0
943.30 0
943.37 0
943.44 0
943.51 0
943.58 0
943.65 0
943.72 0
943.79 0
943.86 0
943.93 0
944.00 0
944.07 0
944.14 0
944.21 0
944.28 0
944.35 0
944.42 0
944.49 0
944.56 0
944.64 0
944.71 1
944.78 1
944.85 1
944.92 1
944.99 1
945.06 1
945.13 1
945.20 1
945.27 0
945.34 0
945.41 0
945.48 0
945.55 0
945.62 0
945.69 0
945.76 0
945.83 0
945.90 0
945.97 0
946.04 0
946.12 0
946.19 0
946.26 0
946.33 0
946.40 0
946.47 0
946.54 0
946.61 0
946.68 0
946.75 0
946.82 0
946.89 0
946.96 0
947.03 0
947.10 0
947.17 0
947.24 0
947.31 0
947.38 0
947.46 1
947.53 1
947.60 1
947.67 1
947.74 1
947.81 0
947.88 0
947.95 0
948.02 0
948.09 1
948.16 1
948.23 1
948.30 1
948.37 1
948.44 1
948.51 1
948.58 1
948.66 1
948.73 1
948.80 1
948.87 1
948.94 1
949.01 1
949.08 1
949.15 0
949.22 0
949.29 0
949.36 0
949.43 0
949.50 1
949.57 1
949.64 1
949.71 1
949.79 1
949.86 1
949.93 1
950.00 0
950.07 0
950.14 0
950.21 0
950.28 0
950.35 0
950.42 0
950.49 0
950.56 0
950.63 0
950.70 0
950.77 0
950.85 0
950.92 0
950.99 0
951.06 0
951.13 0
951.20 0
951.27 0
951.34 0
951.41 0
951.48 0
951.55 0
951.62 1
951.69 1
951.76 1
951.84 1
951.91 1
951.98 1
952.05 1
952.12 1
952.19 1
952.26 1
952.33 1
952.40 1
952.47 1
952.54 1
952.61 1
952.68 0
952.75 0
952.83 0
952.90 0
952.97 0
953.04 0
953.11 1
953.18 1
953.25 1
953.32 1
953.39 1
953.46 1
953.53 1
953.60 0
953.67 0
953.75 0
953.82 0
953.89 0
953.96 0
954.03 1
954.10 1
954.17 1
954.24 1
954.31 1
954.38 1
954.45 1
954.52 1
954.60 1
954.67 1
954.74 1
954.81 0
954.88 0
954.95 0
955.02 1
955.09 1
955.16 1
955.23 1
955.30 1
955.37 1
955.45 1
955.52 1
955.59 1
955.66 0
955.73 0
955.80 0
955.87 0
955.94 0
956.01 1
956.08 1
956.15 1
956.23 1
956.30 1
956.37 1
956.44 1
956.51 1
956.58 1
956.65 1
956.72 1
956.79 1
956.86 1
956.93 1
957.01 1
957.08 1
957.15 1
957.22 1
957.29 0
957.36 0
957.43 0
957.50 0
957.57 1
957.64 1
957.71 1
957.79 1
957.86 1
957.93 1
958.00 0
958.07 0
958.14 0
958.21 0
958.28 0
958.35 0
958.42 0
958.49 1
958.57 1
958.64 1
958.71 1
958.78 1
958.85 1
958.92 1
958.99 1
959.06 1
959.13 1
959.20 1
959.28 1
959.35 1
959.42 1
959.49 1
959.56 1
959.63 1
959.70 1
959.77 1
959.84 0
959.91 0
959.99 0
960.06 0
960.13 1
960.20 1
960.27 1
960.34 1
960.41 1
960.48 1
960.55 1
960.63 1
960.70 0
960.77 0
960.84 0
960.91 0
960.98 0
961.05 0
961.12 0
961.19 0
961.26 0
961.34 0
961.41 0
961.48 0
961.55 0
961.62 0
961.69 0
961.76 0
961.83 0
961.90 0
961.98 0
962.05 0
962.12 0
962.19 0
962.26 0
962.33 0
962.40 0
962.47 0
962.54 0
962.62 0
962.69 1
962.76 1
962.83 1
962.90 1
962.97 1
963.04 1
963.11 1
963.18 1
963.26 1
963.33 1
963.40 1
963.47 1
963.54 1
963.61 1
963.68 1
963.75 1
963.83 1
963.90 1
963.97 1
964.04 1
964.11 1
964.18 1
964.25 1
964.32 1
964.39 1
964.47 1
964.54 1
964.61 1
964.68 1
964.75 1
964.82 1
964.89 1
964.96 1
965.04 1
965.11 1
965.18 1
965.25 1
965.32 1
965.39 1
965.46 1
965.53 1
965.61 1
965.68 1
965.75 1
965.82 1
965.89 1
965.96 1
966.03 1
966.10 2
966.18 2
966.25 2
966.32 2
966.39 2
966.46 2
966.53 2
966.60 2
966.67 2
966.75 2
966.82 2
966.89 2
966.96 2
967.03 2
967.10 2
967.17 2
967.24 2
967.32 2
967.39 2
967.46 2
967.53 2
967.60 2
967.67 2
967.74 2
967.81 2
967.89 2
967.96 2
968.03 2
968.10 2
968.17 2
968.24 2
968.31 2
968.39 2
968.46 2
968.53 2
968.60 2
968.67 2
968.74 2
968.81 2
968.88 2
968.96 2
969.03 2
969.10 2
969.17 2
969.24 2
969.31 2
969.38 2
969.46 3
969.53 3
969.60 2
969.67 2
969.74 2
969.81 2
969.88 1
969.96 1
970.03 1
970.10 1
970.17 1
970.24 2
970.31 2
970.38 2
970.46 2
970.53 2
970.60 2
970.67 2
970.74 2
970.81 2
970.88 2
970.96 2
971.03 2
971.10 2
971.17 2
971.24 2
971.31 2
971.38 2
971.46 2
971.53 2
971.60 2
971.67 2
971.74 2
971.81 2
971.88 2
971.96 2
972.03 2
972.10 2
972.17 2
972.24 2
972.31 2
972.38 2
972.46 2
972.53 2
972.60 2
972.67 3
972.74 3
972.81 3
972.88 3
972.96 3
973.03 3
973.10 3
973.17 2
973.24 2
973.31 2
973.39 2
973.46 2
973.53 2
973.60 1
973.67 1
973.74 1
973.81 1
973.89 2
973.96 2
974.03 2
974.10 2
974.17 2
974.24 2
974.32 2
974.39 2
974.46 2
974.53 2
974.60 2
974.67 2
974.74 2
974.82 2
974.89 1
974.96 1
975.03 1
975.10 1
975.17 1
975.25 1
975.32 1
975.39 1
975.46 2
975.53 2
975.60 2
975.68 2
975.75 2
975.82 2
975.89 2
975.96 2
976.03 2
976.11 2
976.18 2
976.25 2
976.32 2
976.39 2
976.46 2
976.53 2
976.61 2
976.68 2
976.75 2
976.82 2
976.89 2
976.96 2
977.04 1
977.11 1
977.18 1
977.25 1
977.32 1
977.39 1
977.47 1
977.54 2
977.61 2
977.68 2
977.75 2
977.82 2
977.90 2
977.97 2
978.04 2
978.11 2
978.18 2
978.25 2
978.33 2
978.40 2
978.47 2
978.54 2
978.61 2
978.69 2
978.76 2
978.83 2
978.90 2
978.97 2
979.04 2
979.12 2
979.19 2
979.26 2
979.33 2
979.40 2
979.47 2
979.55 2
979.62 2
979.69 2
979.76 2
979.83 3
979.90 3
979.98 3
980.05 3
980.12 3
980.19 3
980.26 3
980.34 2
980.41 2
980.48 1
980.55 1
980.62 1
980.69 1
980.77 1
980.84 1
980.91 2
980.98 2
981.05 2
981.12 2
981.20 1
981.27 1
981.34 1
981.41 1
981.48 1
981.56 1
981.63 2
981.70 2
981.77 2
981.84 2
981.91 2
981.99 2
982.06 2
982.13 2
982.20 2
982.27 2
982.35 2
982.42 2
982.49 2
982.56 2
982.63 2
982.71 2
982.78 2
982.85 2
982.92 2
982.99 1
983.06 1
983.14 1
983.21 2
983.28 2
983.35 2
983.42 2
983.50 2
983.57 2
983.64 3
983.71 3
983.78 3
983.86 3
983.93 3
984.00 3
984.07 3
984.14 2
984.21 2
984.29 2
984.36 2
984.43 1
984.50 1
984.57 1
984.65 2
984.72 2
984.79 2
984.86 2
984.93 2
985.01 2
985.08 2
985.15 2
985.22 3
985.29 3
985.37 2
985.44 2
985.51 2
985.58 2
985.65 2
985.73 3
985.80 3
985.87 3
985.94 3
986.01 3
986.09 2
986.16 2
986.23 2
986.30 2
986.37 2
986.45 2
986.52 1
986.59 1
986.66 1
986.73 1
986.81 1
986.88 1
986.95 1
987.02 1
987.09 1
987.17 1
987.24 1
987.31 1
987.38 1
987.45 1
987.53 1
987.60 1
987.67 1
987.74 2
987.81 2
987.89 2
987.96 2
988.03 2
988.10 2
988.17 2
988.25 2
988.32 2
988.39 2
988.46 3
988.53 3
988.61 3
988.68 3
988.75 3
988.82 3
988.90 2
988.97 2
989.04 2
989.11 2
989.18 2
989.26 2
989.33 1
989.40 1
989.47 1
989.54 1
989.62 1
989.69 1
989.76 2
989.83 2
989.90 2
989.98 2
990.05 2
990.12 2
990.19 2
990.27 2
990.34 2
990.41 2
990.48 3
990.55 3
990.63 3
990.70 3
990.77 3
990.84 3
990.91 4
990.99 4
991.06 4
991.13 3
991.20 3
991.28 3
991.35 3
991.42 2
991.49 2
991.56 2
991.64 2
991.71 2
991.78 2
991.85 2
991.93 1
992.00 1
992.07 1
992.14 1
992.21 1
992.29 1
992.36 1
992.43 1
992.50 1
992.58 2
992.65 2
992.72 2
992.79 2
992.86 2
992.94 2
993.01 2
993.08 3
993.15 3
993.23 3
993.30 3
993.37 3
993.44 3
993.51 3
993.59 3
993.66 3
993.73 3
993.80 2
993.88 2
993.95 2
994.02 2
994.09 2
994.16 2
994.24 2
994.31 2
994.38 2
994.45 2
994.53 3
994.60 3
994.67 3
994.74 3
994.82 3
994.89 3
994.96 3
995.03 3
995.10 2
995.18 2
995.25 2
995.32 2
995.39 1
995.47 1
995.54 1
995.61 1
995.68 1
995.76 2
995.83 2
995.90 2
995.97 2
996.04 2
996.12 2
996.19 2
996.26 2
996.33 2
996.41 2
996.48 2
996.55 2
996.62 2
996.70 2
996.77 2
996.84 2
996.91 2
996.99 3
997.06 3
997.13 3
997.20 3
997.28 3
997.35 3
997.42 3
997.49 3
997.56 3
997.64 3
997.71 3
997.78 3
997.85 3
997.93 3
998.00 3
998.07 3
998.14 3
998.22 3
998.29 3
998.36 3
998.43 3
998.51 3
998.58 2
998.65 2
998.72 1
998.80 1
998.87 1
998.94 1
999.01 1
999.09 1
999.16 2
999.23 2
999.30 2
999.38 2
999.45 2
999.52 3
999.59 3
999.67 3
999.74 3
999.81 4
999.88 4
999.96 4
1000.03 4
1000.10 4
1000.17 3
1000.25 3
1000.32 3
1000.39 3
1000.46 3
1000.54 3
1000.61 3
1000.68 3
1000.75 3
1000.83 3
1000.90 3
1000.97 2
1001.04 2
1001.12 2
1001.19 2
1001.26 2
1001.33 2
1001.41 2
1001.48 2
1001.55 2
1001.62 2
1001.70 2
1001.77 2
1001.84 2
1001.91 2
1001.99 2
1002.06 2
1002.13 2
1002.20 2
1002.28 2
1002.35 3
1002.42 3
1002.49 3
1002.57 3
1002.64 3
1002.71 4
1002.78 4
1002.86 4
1002.93 4
1003.00 4
1003.07 5
1003.15 5
1003.22 5
1003.29 5
1003.37 5
1003.44 5
1003.51 4
1003.58 4
1003.66 3
1003.73 3
1003.80 2
1003.87 2
1003.95 2
1004.02 2
1004.09 2
1004.16 2
1004.24 2
1004.31 2
1004.38 3
1004.45 3
1004.53 3
1004.60 3
1004.67 3
1004.75 4
1004.82 4
1004.89 4
1004.96 4
1005.04 5
1005.11 5
1005.18 5
1005.25 5
1005.33 5
1005.40 5
1005.47 5
1005.54 5
1005.62 4
1005.69 4
1005.76 3
1005.84 2
1005.91 2
1005.98 2
1006.05 1
1006.13 1
1006.20 2
1006.27 2
1006.34 2
1006.42 2
1006.49 2
1006.56 3
1006.64 3
1006.71 3
1006.78 3
1006.85 4
1006.93 4
1007.00 5
1007.07 5
1007.14 5
1007.22 5
1007.29 5
1007.36 5
1007.44 4
1007.51 4
1007.58 4
1007.65 4
1007.73 4
1007.80 4
1007.87 4
1007.95 5
1008.02 5
1008.09 5
1008.16 5
1008.24 5
1008.31 4
1008.38 4
1008.45 4
1008.53 4
1008.60 3
1008.67 3
1008.75 3
1008.82 3
1008.89 3
1008.96 3
1009.04 3
1009.11 3
1009.18 3
1009.26 3
1009.33 3
1009.40 3
1009.47 3
1009.55 3
1009.62 3
1009.69 3
1009.77 3
1009.84 3
1009.91 3
1009.98 3
1010.06 3
1010.13 4
1010.20 4
1010.28 4
1010.35 4
1010.42 4
1010.49 4
1010.57 4
1010.64 4
1010.71 4
1010.79 4
1010.86 4
1010.93 4
1011.00 4
1011.08 4
1011.15 4
1011.22 4
1011.30 4
1011.37 4
1011.44 4
1011.51 4
1011.59 4
1011.66 4
1011.73 5
1011.81 6
1011.88 6
1011.95 7
1012.02 7
1012.10 7
1012.17 7
1012.24 7
1012.32 6
1012.39 6
1012.46 5
1012.54 5
1012.61 5
1012.68 5
1012.75 5
1012.83 5
1012.90 5
1012.97 6
1013.05 6
1013.12 6
1013.19 6
1013.27 6
1013.34 6
1013.41 5
1013.48 5
1013.56 4
1013.63 4
1013.70 4
1013.78 5
1013.85 5
1013.92 6
1013.99 7
1014.07 7
1014.14 8
1014.21 8
1014.29 9
1014.36 9
1014.43 9
1014.51 9
1014.58 8
1014.65 8
1014.73 8
1014.80 7
1014.87 7
1014.94 7
1015.02 7
1015.09 7
1015.16 7
1015.24 7
1015.31 7
1015.38 6
1015.46 6
1015.53 5
1015.60 5
1015.67 5
1015.75 5
1015.82 6
1015.89 6
1015.97 6
1016.04 7
1016.11 6
1016.19 6
1016.26 6
1016.33 5
1016.41 5
1016.48 5
1016.55 5
1016.62 5
1016.70 5
1016.77 5
1016.84 6
1016.92 6
1016.99 6
1017.06 6
1017.14 7
1017.21 7
1017.28 7
1017.36 7
1017.43 7
1017.50 7
1017.57 6
1017.65 6
1017.72 6
1017.79 6
1017.87 6
1017.94 6
1018.01 6
1018.09 7
1018.16 7
1018.23 7
1018.31 6
1018.38 6
1018.45 6
1018.53 5
1018.60 5
1018.67 4
1018.75 4
1018.82 3
1018.89 3
1018.96 3
1019.04 3
1019.11 3
1019.18 3
1019.26 3
1019.33 4
1019.40 4
1019.48 5
1019.55 5
1019.62 5
1019.70 6
1019.77 6
1019.84 7
1019.92 7
1019.99 8
1020.06 8
1020.14 9
1020.21 9
1020.28 9
1020.36 9
1020.43 9
1020.50 9
1020.58 9
1020.65 9
1020.72 9
1020.80 8
1020.87 8
1020.94 8
1021.01 8
1021.09 8
1021.16 8
1021.23 9
1021.31 9
1021.38 10
1021.45 10
1021.53 10
1021.60 10
1021.67 10
1021.75 10
1021.82 10
1021.89 10
1021.97 10
1022.04 10
1022.11 9
1022.19 9
1022.26 9
1022.33 8
1022.41 8
1022.48 8
1022.55 7
1022.63 7
1022.70 6
1022.77 6
1022.85 6
1022.92 5
1022.99 5
1023.07 5
1023.14 5
1023.21 5
1023.29 5
1023.36 6
1023.43 7
1023.51 7
1023.58 8
1023.65 8
1023.73 8
1023.80 8
1023.87 9
1023.95 9
1024.02 9
1024.09 10
1024.17 10
1024.24 11
1024.31 11
1024.39 11
1024.46 10
1024.53 10
1024.61 10
1024.68 10
1024.75 10
1024.83 10
1024.90 10
1024.97 10
1025.05 11
1025.12 11
1025.19 12
1025.27 12
1025.34 11
1025.41 11
1025.49 10
1025.56 9
1025.63 9
1025.71 8
1025.78 8
1025.85 8
1025.93 8
1026.00 8
1026.08 8
1026.15 8
1026.22 7
1026.30 7
1026.37 7
1026.44 8
1026.52 8
1026.59 8
1026.66 9
1026.74 9
1026.81 9
1026.88 9
1026.96 9
1027.03 8
1027.10 8
1027.18 9
1027.25 9
1027.32 9
1027.40 10
1027.47 11
1027.54 12
1027.62 13
1027.69 14
1027.76 16
1027.84 16
1027.91 17
1027.99 17
1028.06 17
1028.13 16
1028.21 16
1028.28 15
1028.35 14
1028.43 14
1028.50 14
1028.57 14
1028.65 15
1028.72 15
1028.79 16
1028.87 16
1028.94 17
1029.01 16
1029.09 16
1029.16 15
1029.24 15
1029.31 14
1029.38 14
1029.46 13
1029.53 13
1029.60 14
1029.68 15
1029.75 16
1029.82 16
1029.90 17
1029.97 18
1030.04 18
1030.12 17
1030.19 17
1030.27 16
1030.34 16
1030.41 15
1030.49 14
1030.56 14
1030.63 13
1030.71 13
1030.78 13
1030.85 13
1030.93 13
1031.00 14
1031.07 14
1031.15 14
1031.22 15
1031.30 15
1031.37 16
1031.44 16
1031.52 16
1031.59 16
1031.66 16
1031.74 16
1031.81 16
1031.88 16
1031.96 16
1032.03 17
1032.11 17
1032.18 16
1032.25 16
1032.33 16
1032.40 15
1032.47 15
1032.55 15
1032.62 14
1032.69 14
1032.77 14
1032.84 14
1032.92 14
1032.99 14
1033.06 14
1033.14 14
1033.21 14
1033.28 14
1033.36 15
1033.43 16
1033.51 16
1033.58 17
1033.65 17
1033.73 17
1033.80 17
1033.87 16
1033.95 16
1034.02 16
1034.09 16
1034.17 16
1034.24 16
1034.32 17
1034.39 17
1034.46 18
1034.54 19
1034.61 19
1034.68 19
1034.76 19
1034.83 19
1034.91 19
1034.98 18
1035.05 18
1035.13 18
1035.20 17
1035.27 17
1035.35 17
1035.42 17
1035.50 17
1035.57 17
1035.64 17
1035.72 17
1035.79 17
1035.86 17
1035.94 17
1036.01 16
1036.09 16
1036.16 15
1036.23 14
1036.31 14
1036.38 15
1036.46 16
1036.53 16
1036.60 17
1036.68 17
1036.75 17
1036.82 16
1036.90 16
1036.97 15
1037.05 14
1037.12 13
1037.19 13
1037.27 13
1037.34 13
1037.41 13
1037.49 14
1037.56 14
1037.64 14
1037.71 14
1037.78 14
1037.86 14
1037.93 14
1038.01 14
1038.08 14
1038.15 14
1038.23 14
1038.30 13
1038.37 13
1038.45 13
1038.52 12
1038.60 12
1038.67 11
1038.74 11
1038.82 10
1038.89 10
1038.97 10
1039.04 10
1039.11 10
1039.19 10
1039.26 9
1039.34 9
1039.41 9
1039.48 9
1039.56 9
1039.63 9
1039.71 9
1039.78 9
1039.85 9
1039.93 9
1040.00 9
1040.07 9
1040.15 9
1040.22 9
1040.30 9
1040.37 9
1040.44 9
1040.52 9
1040.59 9
1040.67 9
1040.74 9
1040.81 9
1040.89 9
1040.96 9
1041.04 9
1041.11 10
1041.18 10
1041.26 11
1041.33 11
1041.41 12
1041.48 12
1041.55 12
1041.63 13
1041.70 14
1041.78 14
1041.85 15
1041.92 15
1042.00 15
1042.07 15
1042.15 15
1042.22 14
1042.29 14
1042.37 14
1042.44 14
1042.52 14
1042.59 14
1042.66 15
1042.74 15
1042.81 16
1042.89 16
1042.96 17
1043.03 17
1043.11 17
1043.18 17
1043.26 16
1043.33 16
1043.40 17
1043.48 17
1043.55 17
1043.63 18
1043.70 18
1043.77 18
1043.85 18
1043.92 18
1044.00 18
1044.07 19
1044.14 19
1044.22 20
1044.29 21
1044.37 22
1044.44 23
1044.52 24
1044.59 25
1044.66 26
1044.74 26
1044.81 27
1044.89 27
1044.96 26
1045.03 26
1045.11 25
1045.18 25
1045.26 25
1045.33 26
1045.40 27
1045.48 28
1045.55 28
1045.63 28
1045.70 28
1045.78 27
1045.85 26
1045.92 25
1046.00 25
1046.07 25
1046.15 25
1046.22 25
1046.29 25
1046.37 26
1046.44 26
1046.52 26
1046.59 25
1046.66 25
1046.74 25
1046.81 24
1046.89 24
1046.96 24
1047.04 24
1047.11 24
1047.18 24
1047.26 24
1047.33 24
1047.41 24
1047.48 24
1047.56 24
1047.63 24
1047.70 25
1047.78 26
1047.85 26
1047.93 26
1048.00 26
1048.07 26
1048.15 27
1048.22 27
1048.30 27
1048.37 27
1048.45 27
1048.52 27
1048.59 27
1048.67 27
1048.74 27
1048.82 27
1048.89 27
1048.97 28
1049.04 29
1049.11 30
1049.19 30
1049.26 31
1049.34 31
1049.41 32
1049.48 32
1049.56 32
1049.63 32
1049.71 31
1049.78 30
1049.86 29
1049.93 28
1050.00 27
1050.08 26
1050.15 25
1050.23 25
1050.30 26
1050.38 27
1050.45 28
1050.52 30
1050.60 31
1050.67 32
1050.75 32
1050.82 32
1050.90 32
1050.97 32
1051.05 31
1051.12 29
1051.19 28
1051.27 27
1051.34 26
1051.42 25
1051.49 24
1051.57 24
1051.64 23
1051.71 23
1051.79 22
1051.86 22
1051.94 22
1052.01 22
1052.09 22
1052.16 23
1052.23 24
1052.31 25
1052.38 27
1052.46 28
1052.53 30
1052.61 31
1052.68 32
1052.76 33
1052.83 33
1052.90 32
1052.98 32
1053.05 31
1053.13 30
1053.20 29
1053.28 28
1053.35 27
1053.42 26
1053.50 25
1053.57 24
1053.65 22
1053.72 22
1053.80 21
1053.87 21
1053.95 21
1054.02 21
1054.09 22
1054.17 23
1054.24 23
1054.32 24
1054.39 25
1054.47 26
1054.54 26
1054.62 27
1054.69 27
1054.76 28
1054.84 28
1054.91 29
1054.99 29
1055.06 29
1055.14 29
1055.21 28
1055.29 27
1055.36 26
1055.43 25
1055.51 25
1055.58 25
1055.66 25
1055.73 26
1055.81 26
1055.88 26
1055.96 26
1056.03 25
1056.10 23
1056.18 22
1056.25 21
1056.33 20
1056.40 19
1056.48 19
1056.55 19
1056.63 19
1056.70 19
1056.78 19
1056.85 20
1056.92 20
1057.00 21
1057.07 21
1057.15 22
1057.22 22
1057.30 23
1057.37 23
1057.45 23
1057.52 23
1057.60 23
1057.67 22
1057.74 22
1057.82 21
1057.89 21
1057.97 22
1058.04 22
1058.12 24
1058.19 25
1058.27 26
1058.34 27
1058.42 27
1058.49 28
1058.56 28
1058.64 27
1058.71 27
1058.79 27
1058.86 27
1058.94 27
1059.01 27
1059.09 27
1059.16 28
1059.24 28
1059.31 28
1059.39 28
1059.46 28
1059.53 28
1059.61 28
1059.68 28
1059.76 28
1059.83 28
1059.91 28
1059.98 28
1060.06 29
1060.13 30
1060.21 31
1060.28 32
1060.36 34
1060.43 35
1060.50 36
1060.58 36
1060.65 36
1060.73 36
1060.80 36
1060.88 36
1060.95 35
1061.03 35
1061.10 34
1061.18 34
1061.25 34
1061.33 34
1061.40 34
1061.48 34
1061.55 34
1061.62 34
1061.70 33
1061.77 33
1061.85 32
1061.92 32
1062.00 31
1062.07 31
1062.15 32
1062.22 33
1062.30 35
1062.37 37
1062.45 39
1062.52 41
1062.60 43
1062.67 44
1062.75 44
1062.82 44
1062.90 44
1062.97 44
1063.04 44
1063.12 44
1063.19 44
1063.27 44
1063.34 44
1063.42 44
1063.49 43
1063.57 42
1063.64 42
1063.72 42
1063.79 41
1063.87 42
1063.94 42
1064.02 42
1064.09 42
1064.17 41
1064.24 41
1064.32 40
1064.39 39
1064.47 39
1064.54 38
1064.61 38
1064.69 39
1064.76 40
1064.84 41
1064.91 42
1064.99 42
1065.06 43
1065.14 44
1065.21 45
1065.29 46
1065.36 47
1065.44 48
1065.51 49
1065.59 49
1065.66 49
1065.74 49
1065.81 48
1065.89 47
1065.96 45
1066.04 44
1066.11 44
1066.19 43
1066.26 43
1066.34 43
1066.41 43
1066.49 44
1066.56 44
1066.64 44
1066.71 45
1066.78 45
1066.86 46
1066.93 47
1067.01 48
1067.08 49
1067.16 50
1067.23 50
1067.31 51
1067.38 51
1067.46 51
1067.53 50
1067.61 48
1067.68 47
1067.76 45
1067.83 44
1067.91 43
1067.98 43
1068.06 42
1068.13 42
1068.21 42
1068.28 42
1068.36 42
1068.43 42
1068.51 42
1068.58 43
1068.66 43
1068.73 44
1068.81 45
1068.88 46
1068.96 46
1069.03 46
1069.11 46
1069.18 46
1069.26 46
1069.33 46
1069.41 46
1069.48 46
1069.56 46
1069.63 46
1069.71 46
1069.78 46
1069.86 47
1069.93 47
1070.01 48
1070.08 49
1070.16 50
1070.23 51
1070.31 51
1070.38 51
1070.46 51
1070.53 51
1070.61 50
1070.68 50
1070.76 50
1070.83 50
1070.91 50
1070.98 51
1071.06 51
1071.13 52
1071.21 52
1071.28 52
1071.36 53
1071.43 53
1071.51 53
1071.58 52
1071.66 52
1071.73 51
1071.81 50
1071.88 49
1071.96 48
1072.03 47
1072.11 47
1072.18 46
1072.26 45
1072.33 45
1072.41 45
1072.48 45
1072.56 45
1072.63 46
1072.71 47
1072.78 48
1072.86 49
1072.93 50
1073.01 51
1073.08 51
1073.16 51
1073.23 51
1073.31 51
1073.38 51
1073.46 51
1073.53 51
1073.61 52
1073.68 53
1073.76 53
1073.83 53
1073.91 54
1073.99 54
1074.06 54
1074.14 54
1074.21 54
1074.29 54
1074.36 54
1074.44 54
1074.51 53
1074.59 52
1074.66 51
1074.74 50
1074.81 50
1074.89 51
1074.96 52
1075.04 54
1075.11 56
1075.19 58
1075.26 59
1075.34 60
1075.41 61
1075.49 61
1075.56 61
1075.64 60
1075.71 60
1075.79 59
1075.86 58
1075.94 57
1076.01 56
1076.09 55
1076.16 55
1076.24 55
1076.32 55
1076.39 56
1076.47 57
1076.54 57
1076.62 58
1076.69 58
1076.77 57
1076.84 56
1076.92 55
1076.99 53
1077.07 52
1077.14 51
1077.22 50
1077.29 51
1077.37 52
1077.44 53
1077.52 55
1077.59 57
1077.67 58
1077.74 58
1077.82 58
1077.90 58
1077.97 57
1078.05 57
1078.12 58
1078.20 59
1078.27 60
1078.35 62
1078.42 64
1078.50 66
1078.57 67
1078.65 67
1078.72 66
1078.80 64
1078.87 62
1078.95 60
1079.02 58
1079.10 57
1079.17 57
1079.25 57
1079.33 57
1079.40 57
1079.48 57
1079.55 57
1079.63 56
1079.70 55
1079.78 54
1079.85 54
1079.93 54
1080.00 55
1080.08 55
1080.15 56
1080.23 58
1080.30 59
1080.38 60
1080.46 62
1080.53 63
1080.61 64
1080.68 65
1080.76 65
1080.83 64
1080.91 64
1080.98 63
1081.06 63
1081.13 62
1081.21 62
1081.28 62
1081.36 63
1081.44 63
1081.51 63
1081.59 62
1081.66 61
1081.74 61
1081.81 60
1081.89 60
1081.96 61
1082.04 61
1082.11 62
1082.19 63
1082.26 64
1082.34 64
1082.42 65
1082.49 65
1082.57 66
1082.64 67
1082.72 69
1082.79 69
1082.87 70
1082.94 69
1083.02 69
1083.09 67
1083.17 65
1083.25 64
1083.32 62
1083.40 61
1083.47 60
1083.55 60
1083.62 60
1083.70 61
1083.77 61
1083.85 62
1083.92 62
1084.00 62
1084.08 62
1084.15 62
1084.23 62
1084.30 61
1084.38 61
1084.45 60
1084.53 58
1084.60 57
1084.68 55
1084.75 54
1084.83 52
1084.91 52
1084.98 52
1085.06 53
1085.13 54
1085.21 55
1085.28 57
1085.36 58
1085.43 60
1085.51 60
1085.59 61
1085.66 61
1085.74 62
1085.81 63
1085.89 65
1085.96 67
1086.04 68
1086.11 69
1086.19 69
1086.27 69
1086.34 68
1086.42 67
1086.49 67
1086.57 66
1086.64 67
1086.72 68
1086.79 69
1086.87 71
1086.95 73
1087.02 74
1087.10 76
1087.17 77
1087.25 79
1087.32 80
1087.40 82
1087.47 83
1087.55 85
1087.63 85
1087.70 85
1087.78 85
1087.85 84
1087.93 82
1088.00 81
1088.08 80
1088.16 78
1088.23 78
1088.31 77
1088.38 77
1088.46 78
1088.53 79
1088.61 80
1088.68 82
1088.76 84
1088.84 85
1088.91 86
1088.99 86
1089.06 86
1089.14 85
1089.21 83
1089.29 81
1089.37 79
1089.44 77
1089.52 76
1089.59 75
1089.67 75
1089.74 76
1089.82 78
1089.90 81
1089.97 83
1090.05 85
1090.12 87
1090.20 87
1090.27 87
1090.35 86
1090.42 85
1090.50 83
1090.58 83
1090.65 83
1090.73 84
1090.80 86
1090.88 88
1090.95 91
1091.03 93
1091.11 95
1091.18 96
1091.26 96
1091.33 96
1091.41 95
1091.49 95
1091.56 94
1091.64 94
1091.71 95
1091.79 96
1091.86 97
1091.94 99
1092.02 101
1092.09 102
1092.17 104
1092.24 105
1092.32 106
1092.39 106
1092.47 106
1092.55 105
1092.62 104
1092.70 103
1092.77 102
1092.85 101
1092.92 101
1093.00 102
1093.08 103
1093.15 104
1093.23 106
1093.30 108
1093.38 111
1093.46 113
1093.53 115
1093.61 117
1093.68 119
1093.76 121
1093.83 123
1093.91 126
1093.99 128
1094.06 131
1094.14 135
1094.21 138
1094.29 142
1094.36 147
1094.44 151
1094.52 155
1094.59 159
1094.67 162
1094.74 166
1094.82 169
1094.90 173
1094.97 179
1095.05 188
1095.12 199
1095.20 214
1095.28 231
1095.35 251
1095.43 272
1095.50 294
1095.58 315
1095.65 333
1095.73 349
1095.81 361
1095.88 371
1095.96 378
1096.03 384
1096.11 388
1096.19 393
1096.26 399
1096.34 406
1096.41 413
1096.49 421
1096.57 429
1096.64 436
1096.72 442
1096.79 446
1096.87 447
1096.94 447
1097.02 445
1097.10 442
1097.17 438
1097.25 433
1097.32 427
1097.40 420
1097.48 412
1097.55 404
1097.63 396
1097.70 386
1097.78 376
1097.86 365
1097.93 354
1098.01 344
1098.08 334
1098.16 326
1098.24 319
1098.31 313
1098.39 309
1098.46 305
1098.54 300
1098.62 295
1098.69 290
1098.77 283
1098.84 275
1098.92 266
1099.00 257
1099.07 246
1099.15 235
1099.22 224
1099.30 214
1099.38 204
1099.45 197
1099.53 191
1099.60 188
1099.68 186
1099.76 185
1099.83 184
1099.91 182
1099.98 180
1100.06 176
1100.14 171
1100.21 166
1100.29 162
1100.36 158
1100.44 154
1100.52 152
1100.59 151
1100.67 150
1100.74 150
1100.82 150
1100.90 149
1100.97 148
1101.05 147
1101.12 145
1101.20 143
1101.28 141
1101.35 138
1101.43 136
1101.51 133
1101.58 130
1101.66 127
1101.73 124
1101.81 122
1101.89 121
1101.96 120
1102.04 121
1102.11 122
1102.19 123
1102.27 125
1102.34 126
1102.42 126
1102.49 127
1102.57 127
1102.65 126
1102.72 126
1102.80 125
1102.87 124
1102.95 122
1103.03 121
1103.10 120
1103.18 119
1103.26 119
1103.33 120
1103.41 120
1103.48 120
1103.56 119
1103.64 118
1103.71 117
1103.79 114
1103.86 112
1103.94 110
1104.02 108
1104.09 106
1104.17 106
1104.25 106
1104.32 107
1104.40 109
1104.47 110
1104.55 112
1104.63 113
1104.70 114
1104.78 114
1104.86 114
1104.93 113
1105.01 113
1105.08 113
1105.16 114
1105.24 114
1105.31 115
1105.39 117
1105.46 119
1105.54 121
1105.62 123
1105.69 126
1105.77 128
1105.85 131
1105.92 134
1106.00 137
1106.07 140
1106.15 144
1106.23 147
1106.30 150
1106.38 152
1106.46 153
1106.53 153
1106.61 152
1106.68 150
1106.76 148
1106.84 145
1106.91 143
1106.99 140
1107.07 137
1107.14 134
1107.22 132
1107.29 130
1107.37 129
1107.45 129
1107.52 129
1107.60 129
1107.68 129
1107.75 129
1107.83 129
1107.91 130
1107.98 131
1108.06 132
1108.13 135
1108.21 137
1108.29 140
1108.36 143
1108.44 145
1108.52 146
1108.59 146
1108.67 145
1108.74 142
1108.82 139
1108.90 136
1108.97 134
1109.05 131
1109.13 129
1109.20 127
1109.28 125
1109.36 123
1109.43 121
1109.51 120
1109.58 119
1109.66 119
1109.74 120
1109.81 121
1109.89 122
1109.97 124
1110.04 127
1110.12 129
1110.20 132
1110.27 136
1110.35 139
1110.42 142
1110.50 145
1110.58 147
1110.65 149
1110.73 150
1110.81 149
1110.88 148
1110.96 147
1111.04 146
1111.11 145
1111.19 144
1111.27 143
1111.34 142
1111.42 141
1111.49 139
1111.57 137
1111.65 135
1111.72 132
1111.80 130
1111.88 127
1111.95 125
1112.03 123
1112.11 122
1112.18 122
1112.26 122
1112.34 122
1112.41 123
1112.49 123
1112.56 122
1112.64 121
1112.72 119
1112.79 116
1112.87 113
1112.95 110
1113.02 108
1113.10 107
1113.18 108
1113.25 111
1113.33 115
1113.41 119
1113.48 123
1113.56 127
1113.64 129
1113.71 130
1113.79 130
1113.86 129
1113.94 127
1114.02 126
1114.09 126
1114.17 127
1114.25 128
1114.32 130
1114.40 132
1114.48 134
1114.55 135
1114.63 135
1114.71 134
1114.78 132
1114.86 128
1114.94 125
1115.01 121
1115.09 117
1115.17 114
1115.24 111
1115.32 108
1115.40 105
1115.47 103
1115.55 100
1115.63 99
1115.70 98
1115.78 98
1115.86 99
1115.93 101
1116.01 104
1116.08 107
1116.16 111
1116.24 115
1116.31 119
1116.39 122
1116.47 125
1116.54 127
1116.62 129
1116.70 130
1116.77 131
1116.85 131
1116.93 132
1117.00 132
1117.08 132
1117.16 132
1117.23 133
1117.31 133
1117.39 134
1117.46 134
1117.54 135
1117.62 135
1117.69 136
1117.77 136
1117.85 136
1117.92 136
1118.00 135
1118.08 133
1118.15 131
1118.23 130
1118.31 129
1118.38 129
1118.46 130
1118.54 131
1118.61 133
1118.69 135
1118.77 136
1118.84 138
1118.92 138
1119.00 139
1119.07 140
1119.15 142
1119.23 143
1119.30 145
1119.38 147
1119.46 149
1119.53 151
1119.61 153
1119.69 154
1119.76 155
1119.84 155
1119.92 155
1119.99 154
1120.07 153
1120.15 152
1120.22 152
1120.30 151
1120.38 151
1120.45 152
1120.53 153
1120.61 154
1120.68 155
1120.76 156
1120.84 156
1120.91 156
1120.99 155
1121.07 154
1121.15 153
1121.22 152
1121.30 150
1121.38 150
1121.45 150
1121.53 151
1121.61 152
1121.68 153
1121.76 154
1121.84 154
1121.91 153
1121.99 151
1122.07 148
1122.14 144
1122.22 141
1122.30 137
1122.37 136
1122.45 136
1122.53 138
1122.60 141
1122.68 144
1122.76 147
1122.83 149
1122.91 149
1122.99 148
1123.06 146
1123.14 144
1123.22 141
1123.30 139
1123.37 137
1123.45 136
1123.53 135
1123.60 135
1123.68 136
1123.76 137
1123.83 138
1123.91 140
1123.99 142
1124.06 144
1124.14 146
1124.22 147
1124.29 147
1124.37 147
1124.45 146
1124.53 145
1124.60 143
1124.68 141
1124.76 139
1124.83 138
1124.91 138
1124.99 139
1125.06 140
1125.14 142
1125.22 144
1125.29 146
1125.37 148
1125.45 148
1125.52 148
1125.60 147
1125.68 145
1125.76 143
1125.83 141
1125.91 138
1125.99 137
1126.06 135
1126.14 135
1126.22 135
1126.29 136
1126.37 137
1126.45 138
1126.52 138
1126.60 139
1126.68 139
1126.76 139
1126.83 140
1126.91 140
1126.99 140
1127.06 140
1127.14 140
1127.22 140
1127.29 139
1127.37 138
1127.45 137
1127.53 136
1127.60 135
1127.68 133
1127.76 132
1127.83 131
1127.91 130
1127.99 129
1128.06 128
1128.14 128
1128.22 128
1128.29 128
1128.37 129
1128.45 130
1128.53 131
1128.60 132
1128.68 133
1128.76 134
1128.83 135
1128.91 136
1128.99 138
1129.07 140
1129.14 143
1129.22 146
1129.30 148
1129.37 150
1129.45 150
1129.53 149
1129.60 147
1129.68 145
1129.76 143
1129.84 141
1129.91 140
1129.99 139
1130.07 138
1130.14 138
1130.22 137
1130.30 136
1130.38 136
1130.45 136
1130.53 137
1130.61 138
1130.68 140
1130.76 142
1130.84 145
1130.91 147
1130.99 148
1131.07 150
1131.15 152
1131.22 154
1131.30 156
1131.38 159
1131.45 161
1131.53 164
1131.61 167
1131.69 169
1131.76 171
1131.84 172
1131.92 172
1131.99 171
1132.07 169
1132.15 168
1132.23 167
1132.30 167
1132.38 168
1132.46 169
1132.53 172
1132.61 175
1132.69 179
1132.77 182
1132.84 185
1132.92 187
1133.00 188
1133.07 189
1133.15 188
1133.23 187
1133.31 186
1133.38 185
1133.46 184
1133.54 183
1133.61 182
1133.69 181
1133.77 181
1133.85 182
1133.92 184
1134.00 187
1134.08 192
1134.15 198
1134.23 204
1134.31 209
1134.39 214
1134.46 216
1134.54 217
1134.62 216
1134.70 214
1134.77 212
1134.85 209
1134.93 206
1135.00 203
1135.08 201
1135.16 199
1135.24 198
1135.31 198
1135.39 198
1135.47 199
1135.54 201
1135.62 203
1135.70 205
1135.78 207
1135.85 209
1135.93 210
1136.01 210
1136.09 210
1136.16 210
1136.24 210
1136.32 210
1136.39 211
1136.47 213
1136.55 215
1136.63 217
1136.70 220
1136.78 221
1136.86 223
1136.94 223
1137.01 223
1137.09 223
1137.17 223
1137.24 224
1137.32 224
1137.40 226
1137.48 227
1137.55 228
1137.63 229
1137.71 229
1137.79 228
1137.86 226
1137.94 223
1138.02 218
1138.10 213
1138.17 208
1138.25 203
1138.33 199
1138.40 196
1138.48 195
1138.56 195
1138.64 196
1138.71 198
1138.79 199
1138.87 200
1138.95 199
1139.02 198
1139.10 196
1139.18 193
1139.26 191
1139.33 190
1139.41 189
1139.49 189
1139.57 190
1139.64 191
1139.72 191
1139.80 191
1139.87 190
1139.95 189
1140.03 187
1140.11 185
1140.18 183
1140.26 182
1140.34 181
1140.42 182
1140.49 183
1140.57 185
1140.65 187
1140.73 188
1140.80 189
1140.88 190
1140.96 190
1141.04 189
1141.11 188
1141.19 187
1141.27 186
1141.35 186
1141.42 187
1141.50 188
1141.58 190
1141.66 193
1141.73 195
1141.81 196
1141.89 197
1141.97 196
1142.04 195
1142.12 192
1142.20 189
1142.28 186
1142.35 183
1142.43 181
1142.51 180
1142.59 180
1142.66 180
1142.74 181
1142.82 182
1142.90 182
1142.97 181
1143.05 179
1143.13 177
1143.21 175
1143.28 174
1143.36 174
1143.44 174
1143.52 175
1143.59 176
1143.67 176
1143.75 177
1143.83 177
1143.90 177
1143.98 178
1144.06 179
1144.14 180
1144.21 182
1144.29 184
1144.37 186
1144.45 188
1144.52 191
1144.60 193
1144.68 194
1144.76 195
1144.83 196
1144.91 197
1144.99 197
1145.07 198
1145.14 199
1145.22 199
1145.30 200
1145.38 200
1145.45 200
1145.53 199
1145.61 198
1145.69 195
1145.76 192
1145.84 190
1145.92 187
1146.00 185
1146.08 183
1146.15 183
1146.23 183
1146.31 183
1146.39 183
1146.46 184
1146.54 185
1146.62 186
1146.70 186
1146.77 187
1146.85 188
1146.93 189
1147.01 191
1147.08 192
1147.16 194
1147.24 197
1147.32 199
1147.39 202
1147.47 205
1147.55 208
1147.63 210
1147.71 212
1147.78 212
1147.86 212
1147.94 212
1148.02 210
1148.09 208
1148.17 206
1148.25 205
1148.33 204
1148.40 204
1148.48 205
1148.56 207
1148.64 209
1148.72 212
1148.79 214
1148.87 216
1148.95 216
1149.03 216
1149.10 214
1149.18 211
1149.26 208
1149.34 205
1149.41 203
1149.49 202
1149.57 202
1149.65 203
1149.73 205
1149.80 208
1149.88 212
1149.96 217
1150.04 222
1150.11 226
1150.19 231
1150.27 234
1150.35 236
1150.43 238
1150.50 238
1150.58 239
1150.66 239
1150.74 240
1150.81 240
1150.89 240
1150.97 239
1151.05 238
1151.13 236
1151.20 235
1151.28 234
1151.36 235
1151.44 238
1151.51 242
1151.59 246
1151.67 250
1151.75 253
1151.83 254
1151.90 253
1151.98 251
1152.06 249
1152.14 246
1152.21 244
1152.29 243
1152.37 242
1152.45 242
1152.53 242
1152.60 243
1152.68 244
1152.76 246
1152.84 247
1152.91 248
1152.99 248
1153.07 248
1153.15 247
1153.23 245
1153.30 243
1153.38 242
1153.46 242
1153.54 243
1153.62 246
1153.69 250
1153.77 255
1153.85 261
1153.93 266
1154.00 271
1154.08 274
1154.16 275
1154.24 273
1154.32 270
1154.39 265
1154.47 259
1154.55 253
1154.63 248
1154.71 243
1154.78 240
1154.86 238
1154.94 238
1155.02 238
1155.10 239
1155.17 240
1155.25 242
1155.33 243
1155.41 245
1155.48 247
1155.56 248
1155.64 251
1155.72 253
1155.80 254
1155.87 255
1155.95 255
1156.03 255
1156.11 254
1156.19 253
1156.26 251
1156.34 250
1156.42 249
1156.50 248
1156.58 247
1156.65 245
1156.73 244
1156.81 242
1156.89 240
1156.97 238
1157.04 236
1157.12 235
1157.20 235
1157.28 235
1157.36 236
1157.43 238
1157.51 239
1157.59 240
1157.67 241
1157.75 242
1157.82 243
1157.90 243
1157.98 243
1158.06 242
1158.14 240
1158.21 237
1158.29 233
1158.37 229
1158.45 225
1158.53 222
1158.60 219
1158.68 218
1158.76 218
1158.84 219
1158.92 221
1158.99 223
1159.07 226
1159.15 227
1159.23 229
1159.31 229
1159.38 229
1159.46 229
1159.54 227
1159.62 225
1159.70 221
1159.77 217
1159.85 213
1159.93 209
1160.01 206
1160.09 203
1160.17 202
1160.24 202
1160.32 203
1160.40 204
1160.48 206
1160.56 207
1160.63 206
1160.71 205
1160.79 204
1160.87 203
1160.95 202
1161.02 202
1161.10 203
1161.18 204
1161.26 206
1161.34 207
1161.41 208
1161.49 208
1161.57 208
1161.65 207
1161.73 207
1161.81 207
1161.88 207
1161.96 207
1162.04 207
1162.12 207
1162.20 208
1162.27 208
1162.35 210
1162.43 211
1162.51 213
1162.59 215
1162.67 218
1162.74 220
1162.82 222
1162.90 225
1162.98 227
1163.06 230
1163.13 232
1163.21 234
1163.29 235
1163.37 236
1163.45 236
1163.53 235
1163.60 233
1163.68 232
1163.76 231
1163.84 231
1163.92 231
1163.99 232
1164.07 232
1164.15 232
1164.23 231
1164.31 229
1164.39 227
1164.46 225
1164.54 223
1164.62 222
1164.70 222
1164.78 223
1164.85 225
1164.93 227
1165.01 230
1165.09 231
1165.17 232
1165.25 232
1165.32 231
1165.40 230
1165.48 229
1165.56 229
1165.64 230
1165.72 232
1165.79 235
1165.87 238
1165.95 241
1166.03 243
1166.11 243
1166.19 241
1166.26 239
1166.34 236
1166.42 233
1166.50 232
1166.58 232
1166.65 233
1166.73 235
1166.81 238
1166.89 241
1166.97 244
1167.05 247
1167.12 249
1167.20 250
1167.28 251
1167.36 250
1167.44 248
1167.52 246
1167.59 244
1167.67 243
1167.75 241
1167.83 241
1167.91 240
1167.99 240
1168.06 240
1168.14 240
1168.22 240
1168.30 240
1168.38 241
1168.46 243
1168.53 245
1168.61 247
1168.69 249
1168.77 252
1168.85 255
1168.93 257
1169.01 258
1169.08 260
1169.16 261
1169.24 263
1169.32 265
1169.40 267
1169.48 269
1169.55 272
1169.63 273
1169.71 274
1169.79 273
1169.87 271
1169.95 268
1170.02 265
1170.10 262
1170.18 260
1170.26 259
1170.34 260
1170.42 262
1170.49 265
1170.57 269
1170.65 274
1170.73 279
1170.81 284
1170.89 289
1170.97 293
1171.04 297
1171.12 300
1171.20 303
1171.28 304
1171.36 306
1171.44 308
1171.51 310
1171.59 311
1171.67 312
1171.75 313
1171.83 312
1171.91 310
1171.99 307
1172.06 304
1172.14 301
1172.22 298
1172.30 296
1172.38 294
1172.46 293
1172.53 292
1172.61 290
1172.69 288
1172.77 285
1172.85 282
1172.93 279
1173.01 277
1173.08 276
1173.16 277
1173.24 279
1173.32 280
1173.40 281
1173.48 281
1173.56 278
1173.63 273
1173.71 267
1173.79 260
1173.87 253
1173.95 248
1174.03 244
1174.11 242
1174.18 241
1174.26 242
1174.34 244
1174.42 247
1174.50 249
1174.58 252
1174.66 255
1174.73 258
1174.81 260
1174.89 261
1174.97 261
1175.05 261
1175.13 259
1175.21 258
1175.28 256
1175.36 255
1175.44 254
1175.52 254
1175.60 255
1175.68 257
1175.76 259
1175.83 263
1175.91 267
1175.99 271
1176.07 275
1176.15 278
1176.23 280
1176.31 281
1176.38 280
1176.46 279
1176.54 278
1176.62 278
1176.70 278
1176.78 279
1176.86 281
1176.93 283
1177.01 286
1177.09 289
1177.17 292
1177.25 294
1177.33 296
1177.41 297
1177.49 297
1177.56 297
1177.64 296
1177.72 295
1177.80 294
1177.88 293
1177.96 293
1178.04 294
1178.11 295
1178.19 297
1178.27 299
1178.35 300
1178.43 301
1178.51 300
1178.59 299
1178.67 295
1178.74 291
1178.82 286
1178.90 280
1178.98 274
1179.06 269
1179.14 265
1179.22 262
1179.30 261
1179.37 262
1179.45 265
1179.53 270
1179.61 276
1179.69 282
1179.77 286
1179.85 289
1179.93 290
1180.00 288
1180.08 285
1180.16 280
1180.24 275
1180.32 270
1180.40 266
1180.48 263
1180.56 260
1180.63 259
1180.71 259
1180.79 260
1180.87 264
1180.95 270
1181.03 277
1181.11 285
1181.19 294
1181.26 302
1181.34 309
1181.42 314
1181.50 317
1181.58 317
1181.66 317
1181.74 315
1181.82 314
1181.89 313
1181.97 313
1182.05 315
1182.13 318
1182.21 321
1182.29 323
1182.37 325
1182.45 326
1182.53 325
1182.60 324
1182.68 322
1182.76 320
1182.84 318
1182.92 316
1183.00 313
1183.08 311
1183.16 309
1183.23 309
1183.31 311
1183.39 315
1183.47 323
1183.55 334
1183.63 347
1183.71 360
1183.79 372
1183.87 382
1183.94 389
1184.02 392
1184.10 393
1184.18 391
1184.26 389
1184.34 386
1184.42 383
1184.50 379
1184.58 374
1184.65 369
1184.73 362
1184.81 355
1184.89 349
1184.97 343
1185.05 339
1185.13 337
1185.21 336
1185.29 336
1185.37 336
1185.44 337
1185.52 338
1185.60 340
1185.68 342
1185.76 345
1185.84 349
1185.92 352
1186.00 356
1186.08 360
1186.15 364
1186.23 368
1186.31 373
1186.39 377
1186.47 380
1186.55 381
1186.63 380
1186.71 376
1186.79 369
1186.87 360
1186.94 351
1187.02 342
1187.10 334
1187.18 329
1187.26 326
1187.34 326
1187.42 328
1187.50 330
1187.58 332
1187.65 334
1187.73 336
1187.81 336
1187.89 336
1187.97 335
1188.05 332
1188.13 328
1188.21 323
1188.29 317
1188.37 311
1188.45 305
1188.52 300
1188.60 297
1188.68 296
1188.76 296
1188.84 296
1188.92 297
1189.00 297
1189.08 297
1189.16 297
1189.24 296
1189.31 296
1189.39 295
1189.47 296
1189.55 298
1189.63 301
1189.71 305
1189.79 311
1189.87 316
1189.95 323
1190.03 329
1190.11 334
1190.18 339
1190.26 342
1190.34 343
1190.42 343
1190.50 342
1190.58 340
1190.66 337
1190.74 335
1190.82 332
1190.90 331
1190.98 330
1191.05 329
1191.13 327
1191.21 326
1191.29 324
1191.37 321
1191.45 320
1191.53 319
1191.61 320
1191.69 322
1191.77 325
1191.85 328
1191.92 331
1192.00 333
1192.08 333
1192.16 333
1192.24 333
1192.32 334
1192.40 336
1192.48 340
1192.56 345
1192.64 350
1192.72 354
1192.80 356
1192.87 355
1192.95 352
1193.03 348
1193.11 343
1193.19 339
1193.27 336
1193.35 334
1193.43 333
1193.51 334
1193.59 334
1193.67 335
1193.75 336
1193.83 337
1193.90 337
1193.98 337
1194.06 336
1194.14 335
1194.22 333
1194.30 331
1194.38 329
1194.46 328
1194.54 328
1194.62 329
1194.70 331
1194.78 333
1194.86 336
1194.93 338
1195.01 340
1195.09 341
1195.17 341
1195.25 339
1195.33 337
1195.41 335
1195.49 331
1195.57 328
1195.65 325
1195.73 322
1195.81 321
1195.89 320
1195.96 320
1196.04 320
1196.12 321
1196.20 322
1196.28 323
1196.36 326
1196.44 328
1196.52 332
1196.60 336
1196.68 341
1196.76 345
1196.84 348
1196.92 351
1197.00 352
1197.07 351
1197.15 348
1197.23 343
1197.31 337
1197.39 330
1197.47 322
1197.55 315
1197.63 309
1197.71 304
1197.79 300
1197.87 299
1197.95 300
1198.03 301
1198.11 304
1198.19 307
1198.26 310
1198.34 313
1198.42 317
1198.50 320
1198.58 323
1198.66 325
1198.74 326
1198.82 326
1198.90 324
1198.98 322
1199.06 318
1199.14 313
1199.22 310
1199.30 307
1199.38 306
1199.46 307
1199.53 310
1199.61 315
1199.69 320
1199.77 325
1199.85 330
1199.93 333
1200.01 334
1200.09 334
1200.17 333
1200.25 331
1200.33 329
1200.41 328
1200.49 327
1200.57 328
1200.65 329
1200.73 330
1200.81 332
1200.89 334
1200.96 336
1201.04 337
1201.12 338
1201.20 340
1201.28 340
1201.36 341
1201.44 341
1201.52 342
1201.60 343
1201.68 344
1201.76 345
1201.84 347
1201.92 348
1202.00 349
1202.08 350
1202.16 350
1202.24 350
1202.32 350
1202.39 350
1202.47 349
1202.55 348
1202.63 346
1202.71 343
1202.79 340
1202.87 337
1202.95 334
1203.03 333
1203.11 333
1203.19 333
1203.27 335
1203.35 335
1203.43 336
1203.51 335
1203.59 333
1203.67 331
1203.75 329
1203.83 328
1203.91 326
1203.99 326
1204.06 326
1204.14 326
1204.22 326
1204.30 326
1204.38 326
1204.46 326
1204.54 326
1204.62 326
1204.70 327
1204.78 327
1204.86 328
1204.94 329
1205.02 330
1205.10 332
1205.18 334
1205.26 336
1205.34 339
1205.42 343
1205.50 347
1205.58 351
1205.66 354
1205.74 356
1205.82 356
1205.90 356
1205.97 355
1206.05 354
1206.13 353
1206.21 354
1206.29 355
1206.37 356
1206.45 357
1206.53 359
1206.61 361
1206.69 362
1206.77 363
1206.85 364
1206.93 364
1207.01 362
1207.09 360
1207.17 358
1207.25 355
1207.33 355
1207.41 356
1207.49 359
1207.57 364
1207.65 369
1207.73 374
1207.81 376
1207.89 375
1207.97 371
1208.05 365
1208.13 358
1208.20 351
1208.28 347
1208.36 345
1208.44 347
1208.52 351
1208.60 356
1208.68 363
1208.76 370
1208.84 376
1208.92 380
1209.00 383
1209.08 383
1209.16 380
1209.24 375
1209.32 369
1209.40 363
1209.48 358
1209.56 354
1209.64 353
1209.72 354
1209.80 356
1209.88 360
1209.96 364
1210.04 368
1210.12 371
1210.20 374
1210.28 376
1210.36 378
1210.44 380
1210.52 381
1210.60 382
1210.68 383
1210.76 383
1210.84 383
1210.92 383
1211.00 384
1211.08 385
1211.15 386
1211.23 388
1211.31 390
1211.39 392
1211.47 395
1211.55 399
1211.63 402
1211.71 405
1211.79 407
1211.87 408
1211.95 406
1212.03 403
1212.11 400
1212.19 397
1212.27 395
1212.35 395
1212.43 397
1212.51 400
1212.59 404
1212.67 407
1212.75 410
1212.83 412
1212.91 413
1212.99 414
1213.07 415
1213.15 415
1213.23 415
1213.31 414
1213.39 413
1213.47 412
1213.55 413
1213.63 414
1213.71 418
1213.79 422
1213.87 428
1213.95 433
1214.03 437
1214.11 439
1214.19 439
1214.27 437
1214.35 434
1214.43 429
1214.51 424
1214.59 419
1214.67 414
1214.75 410
1214.83 406
1214.91 405
1214.99 405
1215.07 407
1215.15 410
1215.23 414
1215.31 417
1215.39 419
1215.47 419
1215.55 418
1215.63 416
1215.71 413
1215.79 411
1215.87 409
1215.95 408
1216.03 407
1216.11 406
1216.19 404
1216.27 401
1216.35 396
1216.43 392
1216.51 387
1216.59 384
1216.67 382
1216.75 383
1216.83 385
1216.91 389
1216.99 394
1217.07 400
1217.15 406
1217.23 413
1217.31 419
1217.39 426
1217.47 431
1217.55 434
1217.63 435
1217.71 434
1217.79 430
1217.87 425
1217.95 420
1218.03 415
1218.11 412
1218.19 412
1218.27 415
1218.35 419
1218.43 425
1218.51 430
1218.59 433
1218.67 435
1218.75 435
1218.83 434
1218.91 431
1218.99 428
1219.07 426
1219.15 426
1219.23 428
1219.31 430
1219.39 434
1219.47 437
1219.55 439
1219.63 440
1219.71 440
1219.79 439
1219.87 438
1219.95 438
1220.03 439
1220.11 441
1220.19 443
1220.27 444
1220.35 444
1220.43 443
1220.51 440
1220.59 437
1220.67 434
1220.75 431
1220.83 428
1220.91 425
1220.99 423
1221.07 421
1221.15 419
1221.23 417
1221.31 415
1221.39 413
1221.47 412
1221.55 411
1221.63 410
1221.71 411
1221.79 412
1221.87 415
1221.95 419
1222.03 424
1222.11 428
1222.19 431
1222.27 433
1222.35 433
1222.43 432
1222.51 430
1222.59 427
1222.67 426
1222.75 426
1222.83 428
1222.91 431
1222.99 435
1223.07 439
1223.15 444
1223.23 448
1223.31 453
1223.39 459
1223.47 467
1223.55 479
1223.63 493
1223.71 510
1223.79 528
1223.87 547
1223.95 565
1224.03 581
1224.11 596
1224.19 609
1224.27 623
1224.35 637
1224.43 653
1224.51 671
1224.60 691
1224.68 714
1224.76 737
1224.84 759
1224.92 780
1225.00 797
1225.08 812
1225.16 822
1225.24 831
1225.32 838
1225.40 845
1225.48 853
1225.56 863
1225.64 874
1225.72 886
1225.80 897
1225.88 906
1225.96 912
1226.04 916
1226.12 917
1226.20 915
1226.28 912
1226.36 907
1226.44 900
1226.52 894
1226.60 887
1226.68 881
1226.76 875
1226.84 871
1226.92 866
1227.00 862
1227.08 856
1227.16 850
1227.24 842
1227.32 834
1227.40 826
1227.48 817
1227.57 808
1227.65 799
1227.73 788
1227.81 776
1227.89 762
1227.97 747
1228.05 732
1228.13 717
1228.21 703
1228.29 689
1228.37 677
1228.45 665
1228.53 655
1228.61 645
1228.69 637
1228.77 628
1228.85 620
1228.93 612
1229.01 604
1229.09 597
1229.17 591
1229.25 587
1229.33 584
1229.41 582
1229.49 582
1229.57 581
1229.65 581
1229.73 581
1229.82 581
1229.90 580
1229.98 580
1230.06 581
1230.14 581
1230.22 581
1230.30 579
1230.38 575
1230.46 570
1230.54 563
1230.62 555
1230.70 546
1230.78 538
1230.86 531
1230.94 524
1231.02 520
1231.10 517
1231.18 515
1231.26 513
1231.34 512
1231.42 511
1231.50 511
1231.58 511
1231.66 511
1231.75 512
1231.83 512
1231.91 512
1231.99 513
1232.07 513
1232.15 513
1232.23 514
1232.31 517
1232.39 520
1232.47 523
1232.55 525
1232.63 526
1232.71 527
1232.79 525
1232.87 523
1232.95 520
1233.03 516
1233.11 511
1233.19 505
1233.27 499
1233.35 492
1233.44 485
1233.52 478
1233.60 472
1233.68 467
1233.76 464
1233.84 463
1233.92 464
1234.00 466
1234.08 469
1234.16 473
1234.24 477
1234.32 481
1234.40 485
1234.48 489
1234.56 493
1234.64 496
1234.72 499
1234.80 500
1234.89 500
1234.97 497
1235.05 493
1235.13 487
1235.21 479
1235.29 471
1235.37 463
1235.45 456
1235.53 451
1235.61 448
1235.69 447
1235.77 448
1235.85 451
1235.93 455
1236.01 460
1236.09 466
1236.17 471
1236.25 475
1236.34 477
1236.42 477
1236.50 475
1236.58 471
1236.66 467
1236.74 462
1236.82 459
1236.90 458
1236.98 457
1237.06 457
1237.14 458
1237.22 459
1237.30 459
1237.38 459
1237.46 459
1237.54 460
1237.63 462
1237.71 465
1237.79 469
1237.87 474
1237.95 479
1238.03 483
1238.11 486
1238.19 487
1238.27 487
1238.35 485
1238.43 481
1238.51 475
1238.59 468
1238.67 459
1238.75 450
1238.84 442
1238.92 434
1239.00 429
1239.08 428
1239.16 430
1239.24 437
1239.32 448
1239.40 461
1239.48 475
1239.56 489
1239.64 500
1239.72 506
1239.80 509
1239.88 508
1239.97 504
1240.05 499
1240.13 493
1240.21 489
1240.29 484
1240.37 481
1240.45 478
1240.53 475
1240.61 472
1240.69 469
1240.77 466
1240.85 462
1240.93 458
1241.02 455
1241.10 452
1241.18 451
1241.26 450
1241.34 451
1241.42 453
1241.50 455
1241.58 458
1241.66 461
1241.74 464
1241.82 467
1241.90 470
1241.98 472
1242.07 474
1242.15 476
1242.23 477
1242.31 477
1242.39 476
1242.47 475
1242.55 473
1242.63 473
1242.71 474
1242.79 477
1242.87 480
1242.95 482
1243.03 483
1243.12 483
1243.20 479
1243.28 474
1243.36 469
1243.44 463
1243.52 460
1243.60 459
1243.68 460
1243.76 464
1243.84 469
1243.92 474
1244.00 480
1244.09 486
1244.17 490
1244.25 494
1244.33 497
1244.41 499
1244.49 499
1244.57 497
1244.65 493
1244.73 487
1244.81 481
1244.89 475
1244.98 470
1245.06 466
1245.14 463
1245.22 462
1245.30 462
1245.38 463
1245.46 465
1245.54 467
1245.62 470
1245.70 474
1245.78 478
1245.87 481
1245.95 484
1246.03 487
1246.11 489
1246.19 492
1246.27 495
1246.35 498
1246.43 500
1246.51 500
1246.59 499
1246.67 496
1246.76 491
1246.84 485
1246.92 477
1247.00 471
1247.08 466
1247.16 463
1247.24 462
1247.32 463
1247.40 466
1247.48 469
1247.57 471
1247.65 473
1247.73 474
1247.81 475
1247.89 477
1247.97 480
1248.05 485
1248.13 492
1248.21 500
1248.29 508
1248.37 515
1248.46 520
1248.54 524
1248.62 526
1248.70 526
1248.78 525
1248.86 522
1248.94 519
1249.02 514
1249.10 509
1249.19 503
1249.27 496
1249.35 490
1249.43 484
1249.51 479
1249.59 475
1249.67 474
1249.75 475
1249.83 478
1249.91 481
1250.00 485
1250.08 488
1250.16 489
1250.24 488
1250.32 485
1250.40 481
1250.48 477
1250.56 474
1250.64 472
1250.73 473
1250.81 475
1250.89 478
1250.97 481
1251.05 482
1251.13 482
1251.21 480
1251.29 477
1251.37 475
1251.45 475
1251.54 476
1251.62 480
1251.70 484
1251.78 489
1251.86 493
1251.94 497
1252.02 500
1252.10 503
1252.18 505
1252.27 508
1252.35 511
1252.43 513
1252.51 515
1252.59 514
1252.67 512
1252.75 509
1252.83 506
1252.91 502
1253.00 500
1253.08 499
1253.16 499
1253.24 499
1253.32 500
1253.40 500
1253.48 499
1253.56 495
1253.65 490
1253.73 484
1253.81 478
1253.89 474
1253.97 473
1254.05 474
1254.13 478
1254.21 485
1254.29 492
1254.38 500
1254.46 506
1254.54 511
1254.62 514
1254.70 516
1254.78 518
1254.86 518
1254.94 519
1255.03 520
1255.11 520
1255.19 519
1255.27 518
1255.35 518
1255.43 518
1255.51 519
1255.59 521
1255.68 526
1255.76 532
1255.84 540
1255.92 549
1256.00 558
1256.08 567
1256.16 574
1256.24 579
1256.33 582
1256.41 582
1256.49 579
1256.57 573
1256.65 567
1256.73 559
1256.81 551
1256.89 543
1256.98 534
1257.06 526
1257.14 519
1257.22 513
1257.30 509
1257.38 508
1257.46 510
1257.54 515
1257.63 522
1257.71 531
1257.79 540
1257.87 549
1257.95 556
1258.03 562
1258.11 566
1258.19 567
1258.28 567
1258.36 564
1258.44 560
1258.52 554
1258.60 548
1258.68 541
1258.76 534
1258.85 530
1258.93 526
1259.01 525
1259.09 525
1259.17 526
1259.25 528
1259.33 530
1259.41 530
1259.50 531
1259.58 531
1259.66 530
1259.74 528
1259.82 527
1259.90 525
1259.98 523
1260.07 520
1260.15 518
1260.23 515
1260.31 513
1260.39 511
1260.47 509
1260.55 509
1260.64 510
1260.72 512
1260.80 516
1260.88 522
1260.96 529
1261.04 536
1261.12 541
1261.21 543
1261.29 543
1261.37 540
1261.45 535
1261.53 529
1261.61 523
1261.69 520
1261.78 518
1261.86 519
1261.94 522
1262.02 526
1262.10 530
1262.18 534
1262.26 536
1262.35 536
1262.43 536
1262.51 535
1262.59 533
1262.67 532
1262.75 531
1262.83 531
1262.92 531
1263.00 532
1263.08 533
1263.16 534
1263.24 534
1263.32 534
1263.40 534
1263.49 534
1263.57 533
1263.65 532
1263.73 531
1263.81 531
1263.89 530
1263.97 530
1264.06 530
1264.14 531
1264.22 531
1264.30 531
1264.38 531
1264.46 531
1264.55 529
1264.63 528
1264.71 526
1264.79 525
1264.87 524
1264.95 525
1265.03 526
1265.12 528
1265.20 529
1265.28 529
1265.36 527
1265.44 524
1265.52 520
1265.61 517
1265.69 515
1265.77 515
1265.85 516
1265.93 519
1266.01 523
1266.09 525
1266.18 526
1266.26 526
1266.34 525
1266.42 524
1266.50 524
1266.58 525
1266.67 527
1266.75 529
1266.83 529
1266.91 526
1266.99 522
1267.07 516
1267.16 510
1267.24 505
1267.32 503
1267.40 505
1267.48 510
1267.56 517
1267.65 524
1267.73 530
1267.81 534
1267.89 534
1267.97 532
1268.05 528
1268.13 524
1268.22 520
1268.30 518
1268.38 518
1268.46 520
1268.54 524
1268.62 528
1268.71 532
1268.79 535
1268.87 537
1268.95 538
1269.03 539
1269.11 539
1269.20 539
1269.28 539
1269.36 540
1269.44 543
1269.52 547
1269.60 554
1269.69 563
1269.77 573
1269.85 584
1269.93 595
1270.01 605
1270.09 613
1270.18 618
1270.26 619
1270.34 618
1270.42 614
1270.50 609
1270.59 603
1270.67 597
1270.75 593
1270.83 590
1270.91 588
1270.99 589
1271.08 592
1271.16 595
1271.24 599
1271.32 603
1271.40 606
1271.48 610
1271.57 613
1271.65 616
1271.73 620
1271.81 624
1271.89 630
1271.97 636
1272.06 642
1272.14 647
1272.22 652
1272.30 655
1272.38 656
1272.47 655
1272.55 651
1272.63 646
1272.71 638
1272.79 629
1272.87 620
1272.96 611
1273.04 603
1273.12 597
1273.20 593
1273.28 590
1273.37 589
1273.45 589
1273.53 589
1273.61 589
1273.69 590
1273.77 591
1273.86 594
1273.94 598
1274.02 603
1274.10 610
1274.18 617
1274.27 622
1274.35 625
1274.43 625
1274.51 622
1274.59 617
1274.67 611
1274.76 605
1274.84 601
1274.92 598
1275.00 597
1275.08 598
1275.17 600
1275.25 603
1275.33 607
1275.41 610
1275.49 614
1275.57 618
1275.66 623
1275.74 628
1275.82 633
1275.90 637
1275.98 641
1276.07 645
1276.15 648
1276.23 650
1276.31 652
1276.39 654
1276.48 656
1276.56 658
1276.64 658
1276.72 657
1276.80 654
1276.89 649
1276.97 643
1277.05 636
1277.13 630
1277.21 627
1277.29 626
1277.38 628
1277.46 633
1277.54 638
1277.62 642
1277.70 644
1277.79 643
1277.87 639
1277.95 633
1278.03 624
1278.11 614
1278.20 605
1278.28 595
1278.36 586
1278.44 578
1278.52 572
1278.61 567
1278.69 563
1278.77 560
1278.85 556
1278.93 552
1279.02 547
1279.10 541
1279.18 534
1279.26 528
1279.34 524
1279.43 521
1279.51 522
1279.59 525
1279.67 530
1279.75 537
1279.84 543
1279.92 548
1280.00 551
1280.08 553
1280.16 552
1280.25 549
1280.33 544
1280.41 537
1280.49 530
1280.57 524
1280.66 520
1280.74 518
1280.82 518
1280.90 521
1280.98 525
1281.07 530
1281.15 535
1281.23 539
1281.31 543
1281.39 547
1281.48 552
1281.56 557
1281.64 563
1281.72 569
1281.80 574
1281.89 578
1281.97 580
1282.05 580
1282.13 579
1282.22 577
1282.30 574
1282.38 572
1282.46 571
1282.54 570
1282.63 571
1282.71 571
1282.79 572
1282.87 573
1282.95 574
1283.04 575
1283.12 576
1283.20 577
1283.28 578
1283.36 578
1283.45 576
1283.53 572
1283.61 565
1283.69 557
1283.78 546
1283.86 535
1283.94 524
1284.02 514
1284.10 507
1284.19 503
1284.27 502
1284.35 504
1284.43 510
1284.51 518
1284.60 529
1284.68 541
1284.76 553
1284.84 565
1284.93 575
1285.01 583
1285.09 589
1285.17 592
1285.25 594
1285.34 593
1285.42 591
1285.50 589
1285.58 586
1285.67 582
1285.75 578
1285.83 573
1285.91 569
1285.99 564
1286.08 560
1286.16 557
1286.24 554
1286.32 552
1286.41 551
1286.49 551
1286.57 553
1286.65 555
1286.73 559
1286.82 566
1286.90 574
1286.98 584
1287.06 595
1287.15 606
1287.23 617
1287.31 626
1287.39 634
1287.47 640
1287.56 644
1287.64 648
1287.72 651
1287.80 655
1287.89 660
1287.97 667
1288.05 676
1288.13 685
1288.21 694
1288.30 700
1288.38 702
1288.46 700
1288.54 694
1288.63 686
1288.71 677
1288.79 668
1288.87 660
1288.96 655
1289.04 651
1289.12 648
1289.20 645
1289.28 641
1289.37 636
1289.45 630
1289.53 622
1289.61 614
1289.70 607
1289.78 602
1289.86 599
1289.94 600
1290.03 603
1290.11 608
1290.19 615
1290.27 621
1290.35 627
1290.44 631
1290.52 634
1290.60 635
1290.68 635
1290.77 635
1290.85 634
1290.93 632
1291.01 630
1291.10 628
1291.18 624
1291.26 622
1291.34 619
1291.43 618
1291.51 619
1291.59 621
1291.67 624
1291.76 627
1291.84 630
1291.92 632
1292.00 631
1292.08 629
1292.17 626
1292.25 622
1292.33 617
1292.41 614
1292.50 612
1292.58 610
1292.66 609
1292.74 607
1292.83 603
1292.91 599
1292.99 595
1293.07 590
1293.16 587
1293.24 587
1293.32 590
1293.40 595
1293.49 602
1293.57 612
1293.65 621
1293.73 631
1293.82 639
1293.90 647
1293.98 654
1294.06 660
1294.15 666
1294.23 670
1294.31 674
1294.39 676
1294.48 676
1294.56 674
1294.64 670
1294.72 666
1294.81 660
1294.89 655
1294.97 649
1295.05 644
1295.14 639
1295.22 636
1295.30 635
1295.38 636
1295.47 641
1295.55 648
1295.63 657
1295.71 667
1295.80 675
1295.88 680
1295.96 682
1296.04 679
1296.13 673
1296.21 665
1296.29 658
1296.37 651
1296.46 648
1296.54 646
1296.62 647
1296.70 650
1296.79 654
1296.87 659
1296.95 666
1297.03 673
1297.12 680
1297.20 687
1297.28 693
1297.36 697
1297.45 697
1297.53 695
1297.61 689
1297.69 682
1297.78 675
1297.86 668
1297.94 662
1298.02 659
1298.11 657
1298.19 657
1298.27 657
1298.35 658
1298.44 659
1298.52 661
1298.60 664
1298.69 669
1298.77 676
1298.85 684
1298.93 694
1299.02 704
1299.10 714
1299.18 722
1299.26 728
1299.35 731
1299.43 731
1299.51 728
1299.59 722
1299.68 716
1299.76 710
1299.84 705
1299.92 701
1300.01 699
1300.09 698
1300.17 696
1300.26 695
1300.34 693
1300.42 690
1300.50 687
1300.59 683
1300.67 679
1300.75 674
1300.83 670
1300.92 664
1301.00 660
1301.08 658
1301.16 658
1301.25 661
1301.33 667
1301.41 675
1301.50 683
1301.58 690
1301.66 694
1301.74 695
1301.83 692
1301.91 687
1301.99 682
1302.07 678
1302.16 677
1302.24 680
1302.32 685
1302.41 694
1302.49 702
1302.57 710
1302.65 716
1302.74 719
1302.82 721
1302.90 720
1302.98 718
1303.07 716
1303.15 712
1303.23 707
1303.32 700
1303.40 692
1303.48 684
1303.56 677
1303.65 672
1303.73 670
1303.81 671
1303.90 676
1303.98 683
1304.06 691
1304.14 698
1304.23 703
1304.31 706
1304.39 707
1304.47 705
1304.56 701
1304.64 696
1304.72 691
1304.81 684
1304.89 678
1304.97 673
1305.05 669
1305.14 666
1305.22 664
1305.30 664
1305.39 664
1305.47 666
1305.55 669
1305.63 671
1305.72 674
1305.80 677
1305.88 679
1305.97 681
1306.05 683
1306.13 684
1306.21 685
1306.30 685
1306.38 683
1306.46 681
1306.55 679
1306.63 676
1306.71 672
1306.79 669
1306.88 667
1306.96 664
1307.04 662
1307.13 659
1307.21 656
1307.29 653
1307.37 650
1307.46 647
1307.54 645
1307.62 644
1307.71 644
1307.79 644
1307.87 645
1307.95 645
1308.04 644
1308.12 642
1308.20 638
1308.29 632
1308.37 626
1308.45 620
1308.54 616
1308.62 613
1308.70 613
1308.78 617
1308.87 622
1308.95 629
1309.03 637
1309.12 644
1309.20 649
1309.28 653
1309.36 655
1309.45 655
1309.53 654
1309.61 651
1309.70 649
1309.78 648
1309.86 648
1309.95 650
1310.03 655
1310.11 662
1310.19 670
1310.28 678
1310.36 686
1310.44 691
1310.53 695
1310.61 697
1310.69 698
1310.78 699
1310.86 702
1310.94 706
1311.02 712
1311.11 718
1311.19 725
1311.27 729
1311.36 732
1311.44 734
1311.52 734
1311.61 734
1311.69 734
1311.77 735
1311.85 738
1311.94 742
1312.02 747
1312.10 751
1312.19 756
1312.27 761
1312.35 767
1312.44 773
1312.52 780
1312.60 787
1312.68 793
1312.77 798
1312.85 801
1312.93 800
1313.02 798
1313.10 795
1313.18 792
1313.27 791
1313.35 792
1313.43 796
1313.52 800
1313.60 804
1313.68 805
1313.76 804
1313.85 798
1313.93 790
1314.01 779
1314.10 767
1314.18 755
1314.26 745
1314.35 736
1314.43 728
1314.51 721
1314.60 714
1314.68 708
1314.76 703
1314.85 699
1314.93 698
1315.01 699
1315.09 703
1315.18 710
1315.26 720
1315.34 732
1315.43 747
1315.51 764
1315.59 782
1315.68 798
1315.76 812
1315.84 823
1315.93 829
1316.01 830
1316.09 828
1316.18 821
1316.26 813
1316.34 803
1316.42 792
1316.51 783
1316.59 775
1316.67 769
1316.76 765
1316.84 763
1316.92 762
1317.01 761
1317.09 761
1317.17 761
1317.26 761
1317.34 760
1317.42 760
1317.51 760
1317.59 759
1317.67 759
1317.76 759
1317.84 761
1317.92 762
1318.01 764
1318.09 766
1318.17 767
1318.26 768
1318.34 768
1318.42 767
1318.51 766
1318.59 767
1318.67 770
1318.75 775
1318.84 782
1318.92 790
1319.00 797
1319.09 802
1319.17 803
1319.25 800
1319.34 794
1319.42 786
1319.50 778
1319.59 771
1319.67 766
1319.75 763
1319.84 761
1319.92 758
1320.00 753
1320.09 746
1320.17 737
1320.25 728
1320.34 720
1320.42 714
1320.50 713
1320.59 716
1320.67 721
1320.75 727
1320.84 733
1320.92 736
1321.00 738
1321.09 737
1321.17 733
1321.25 729
1321.34 725
1321.42 723
1321.50 723
1321.59 725
1321.67 727
1321.75 730
1321.84 731
1321.92 731
1322.00 728
1322.09 724
1322.17 720
1322.25 718
1322.34 718
1322.42 720
1322.50 724
1322.59 728
1322.67 732
1322.75 735
1322.84 736
1322.92 735
1323.00 732
1323.09 728
1323.17 723
1323.25 717
1323.34 711
1323.42 707
1323.50 704
1323.59 704
1323.67 707
1323.75 712
1323.84 718
1323.92 724
1324.00 730
1324.09 734
1324.17 737
1324.26 740
1324.34 741
1324.42 744
1324.51 746
1324.59 749
1324.67 752
1324.76 754
1324.84 755
1324.92 755
1325.01 753
1325.09 751
1325.17 747
1325.26 744
1325.34 741
1325.42 739
1325.51 740
1325.59 742
1325.67 747
1325.76 754
1325.84 762
1325.92 770
1326.01 776
1326.09 781
1326.17 785
1326.26 787
1326.34 789
1326.42 790
1326.51 792
1326.59 792
1326.68 792
1326.76 790
1326.84 787
1326.93 784
1327.01 780
1327.09 777
1327.18 775
1327.26 774
1327.34 774
1327.43 774
1327.51 775
1327.59 775
1327.68 775
1327.76 775
1327.84 777
1327.93 781
1328.01 786
1328.10 792
1328.18 800
1328.26 808
1328.35 815
1328.43 821
1328.51 826
1328.60 828
1328.68 830
1328.76 830
1328.85 829
1328.93 829
1329.01 830
1329.10 831
1329.18 832
1329.27 833
1329.35 833
1329.43 831
1329.52 826
1329.60 820
1329.68 813
1329.77 806
1329.85 800
1329.93 796
1330.02 794
1330.10 794
1330.18 797
1330.27 801
1330.35 806
1330.44 811
1330.52 815
1330.60 819
1330.69 822
1330.77 823
1330.85 824
1330.94 824
1331.02 822
1331.10 821
1331.19 819
1331.27 817
1331.36 817
1331.44 817
1331.52 820
1331.61 824
1331.69 830
1331.77 837
1331.86 845
1331.94 853
1332.02 860
1332.11 868
1332.19 875
1332.28 882
1332.36 888
1332.44 894
1332.53 899
1332.61 904
1332.69 908
1332.78 911
1332.86 914
1332.95 915
1333.03 916
1333.11 916
1333.20 914
1333.28 911
1333.36 908
1333.45 904
1333.53 901
1333.61 899
1333.70 900
1333.78 902
1333.87 905
1333.95 907
1334.03 908
1334.12 907
1334.20 903
1334.28 896
1334.37 889
1334.45 881
1334.54 875
1334.62 871
1334.70 868
1334.79 868
1334.87 869
1334.95 872
1335.04 874
1335.12 876
1335.21 878
1335.29 880
1335.37 881
1335.46 883
1335.54 885
1335.62 886
1335.71 885
1335.79 882
1335.88 876
1335.96 867
1336.04 856
1336.13 844
1336.21 832
1336.30 822
1336.38 813
1336.46 806
1336.55 801
1336.63 798
1336.71 796
1336.80 796
1336.88 798
1336.97 802
1337.05 807
1337.13 812
1337.22 816
1337.30 819
1337.38 820
1337.47 819
1337.55 816
1337.64 812
1337.72 808
1337.80 805
1337.89 802
1337.97 801
1338.06 801
1338.14 803
1338.22 806
1338.31 811
1338.39 817
1338.48 824
1338.56 830
1338.64 836
1338.73 839
1338.81 839
1338.89 836
1338.98 829
1339.06 819
1339.15 808
1339.23 797
1339.31 788
1339.40 782
1339.48 779
1339.57 779
1339.65 781
1339.73 782
1339.82 784
1339.90 783
1339.99 780
1340.07 776
1340.15 770
1340.24 764
1340.32 759
1340.40 754
1340.49 750
1340.57 748
1340.66 747
1340.74 747
1340.82 748
1340.91 749
1340.99 751
1341.08 752
1341.16 753
1341.24 753
1341.33 754
1341.41 754
1341.50 755
1341.58 757
1341.66 761
1341.75 766
1341.83 770
1341.92 775
1342.00 778
1342.08 780
1342.17 780
1342.25 780
1342.34 780
1342.42 782
1342.50 784
1342.59 789
1342.67 794
1342.76 800
1342.84 806
1342.92 810
1343.01 812
1343.09 814
1343.18 815
1343.26 815
1343.34 817
1343.43 819
1343.51 822
1343.60 826
1343.68 830
1343.76 835
1343.85 839
1343.93 843
1344.02 847
1344.10 851
1344.18 855
1344.27 860
1344.35 865
1344.44 870
1344.52 874
1344.60 878
1344.69 879
1344.77 878
1344.86 874
1344.94 867
1345.02 857
1345.11 846
1345.19 833
1345.28 820
1345.36 808
1345.45 799
1345.53 791
1345.61 786
1345.70 783
1345.78 782
1345.87 784
1345.95 786
1346.03 791
1346.12 796
1346.20 803
1346.29 810
1346.37 817
1346.45 823
1346.54 828
1346.62 832
1346.71 833
1346.79 833
1346.88 832
1346.96 830
1347.04 827
1347.13 824
1347.21 819
1347.30 815
1347.38 810
1347.46 806
1347.55 803
1347.63 801
1347.72 800
1347.80 800
1347.88 800
1347.97 800
1348.05 800
1348.14 799
1348.22 799
1348.31 800
1348.39 804
1348.47 810
1348.56 819
1348.64 831
1348.73 845
1348.81 859
1348.90 872
1348.98 883
1349.06 891
1349.15 897
1349.23 902
1349.32 906
1349.40 911
1349.48 916
1349.57 920
1349.65 923
1349.74 923
1349.82 919
1349.91 912
1349.99 902
1350.07 891
1350.16 880
1350.24 871
1350.33 864
1350.41 860
1350.50 857
1350.58 857
1350.66 857
1350.75 858
1350.83 860
1350.92 864
1351.00 869
1351.09 877
1351.17 884
1351.25 891
1351.34 896
1351.42 898
1351.51 896
1351.59 891
1351.67 884
1351.76 876
1351.84 867
1351.93 859
1352.01 852
1352.10 848
1352.18 846
1352.27 845
1352.35 845
1352.43 845
1352.52 844
1352.60 841
1352.69 836
1352.77 829
1352.86 820
1352.94 811
1353.02 802
1353.11 793
1353.19 787
1353.28 783
1353.36 782
1353.45 782
1353.53 784
1353.61 788
1353.70 793
1353.78 798
1353.87 804
1353.95 811
1354.04 819
1354.12 827
1354.20 836
1354.29 845
1354.37 854
1354.46 862
1354.54 868
1354.63 873
1354.71 875
1354.80 876
1354.88 877
1354.96 878
1355.05 881
1355.13 886
1355.22 892
1355.30 899
1355.39 907
1355.47 914
1355.55 920
1355.64 926
1355.72 929
1355.81 933
1355.89 935
1355.98 936
1356.06 938
1356.15 939
1356.23 941
1356.31 943
1356.40 947
1356.48 950
1356.57 953
1356.65 957
1356.74 959
1356.82 961
1356.91 961
1356.99 962
1357.07 963
1357.16 964
1357.24 966
1357.33 967
1357.41 967
1357.50 966
1357.58 962
1357.67 957
1357.75 949
1357.83 942
1357.92 937
1358.00 934
1358.09 934
1358.17 938
1358.26 944
1358.34 951
1358.43 956
1358.51 959
1358.60 958
1358.68 953
1358.76 943
1358.85 930
1358.93 914
1359.02 898
1359.10 883
1359.19 869
1359.27 857
1359.36 849
1359.44 845
1359.52 846
1359.61 853
1359.69 864
1359.78 878
1359.86 894
1359.95 909
1360.03 921
1360.12 929
1360.20 934
1360.29 936
1360.37 935
1360.45 932
1360.54 927
1360.62 920
1360.71 912
1360.79 903
1360.88 894
1360.96 886
1361.05 881
1361.13 879
1361.22 880
1361.30 883
1361.38 887
1361.47 890
1361.55 893
1361.64 895
1361.72 896
1361.81 898
1361.89 902
1361.98 907
1362.06 913
1362.15 919
1362.23 923
1362.32 924
1362.40 922
1362.48 918
1362.57 912
1362.65 907
1362.74 905
1362.82 904
1362.91 907
1362.99 912
1363.08 919
1363.16 927
1363.25 935
1363.33 942
1363.42 948
1363.50 953
1363.58 956
1363.67 956
1363.75 953
1363.84 947
1363.92 939
1364.01 927
1364.09 914
1364.18 898
1364.26 882
1364.35 865
1364.43 849
1364.52 832
1364.60 817
1364.69 804
1364.77 793
1364.86 784
1364.94 778
1365.02 775
1365.11 776
1365.19 779
1365.28 786
1365.36 795
1365.45 806
1365.53 819
1365.62 832
1365.70 844
1365.79 854
1365.87 861
1365.96 865
1366.04 864
1366.13 861
1366.21 855
1366.30 849
1366.38 842
1366.46 837
1366.55 833
1366.63 831
1366.72 830
1366.80 830
1366.89 829
1366.97 828
1367.06 827
1367.14 825
1367.23 823
1367.31 822
1367.40 821
1367.48 820
1367.57 820
1367.65 820
1367.74 818
1367.82 816
1367.91 811
1367.99 806
1368.08 802
1368.16 798
1368.24 796
1368.33 798
1368.41 802
1368.50 808
1368.58 814
1368.67 820
1368.75 825
1368.84 827
1368.92 827
1369.01 825
1369.09 821
1369.18 817
1369.26 813
1369.35 811
1369.43 810
1369.52 810
1369.60 811
1369.69 814
1369.77 817
1369.86 819
1369.94 822
1370.03 825
1370.11 828
1370.20 831
1370.28 837
1370.37 843
1370.45 852
1370.54 860
1370.62 869
1370.71 875
1370.79 878
1370.87 878
1370.96 874
1371.04 869
1371.13 862
1371.21 855
1371.30 850
1371.38 846
1371.47 844
1371.55 843
1371.64 842
1371.72 842
1371.81 841
1371.89 842
1371.98 844
1372.06 847
1372.15 853
1372.23 860
1372.32 868
1372.40 875
1372.49 880
1372.57 881
1372.66 877
1372.74 870
1372.83 860
1372.91 851
1373.00 844
1373.08 842
1373.17 845
1373.25 851
1373.34 861
1373.42 871
1373.51 881
1373.59 890
1373.68 897
1373.76 903
1373.85 907
1373.93 912
1374.02 917
1374.10 922
1374.19 927
1374.27 931
1374.36 935
1374.44 937
1374.53 938
1374.61 935
1374.70 931
1374.78 924
1374.87 916
1374.95 907
1375.04 900
1375.12 895
1375.21 895
1375.29 899
1375.38 908
1375.46 921
1375.55 937
1375.63 955
1375.72 972
1375.80 986
1375.89 994
1375.97 997
1376.06 993
1376.14 984
1376.23 971
1376.31 956
1376.40 942
1376.48 929
1376.57 919
1376.65 911
1376.74 906
1376.82 902
1376.91 899
1376.99 895
1377.08 891
1377.16 888
1377.25 886
1377.33 886
1377.42 888
1377.50 894
1377.59 901
1377.67 909
1377.76 916
1377.84 922
1377.93 925
1378.01 926
1378.10 925
1378.18 923
1378.27 921
1378.35 920
1378.44 920
1378.52 921
1378.61 923
1378.69 924
1378.78 925
1378.87 924
1378.95 921
1379.04 916
1379.12 907
1379.21 897
1379.29 886
1379.38 875
1379.46 866
1379.55 858
1379.63 851
1379.72 846
1379.80 841
1379.89 837
1379.97 833
1380.06 830
1380.14 830
1380.23 835
1380.31 842
1380.40 853
1380.48 864
1380.57 874
1380.65 881
1380.74 885
1380.82 887
1380.91 886
1380.99 885
1381.08 886
1381.16 887
1381.25 891
1381.33 896
1381.42 901
1381.51 905
1381.59 909
1381.68 911
1381.76 911
1381.85 909
1381.93 907
1382.02 903
1382.10 899
1382.19 896
1382.27 893
1382.36 891
1382.44 890
1382.53 889
1382.61 888
1382.70 886
1382.78 885
1382.87 884
1382.95 883
1383.04 883
1383.12 881
1383.21 878
1383.30 873
1383.38 866
1383.47 857
1383.55 848
1383.64 841
1383.72 837
1383.81 837
1383.89 840
1383.98 845
1384.06 851
1384.15 855
1384.23 856
1384.32 855
1384.40 853
1384.49 850
1384.57 848
1384.66 846
1384.75 844
1384.83 842
1384.92 838
1385.00 835
1385.09 832
1385.17 831
1385.26 832
1385.34 836
1385.43 841
1385.51 848
1385.60 853
1385.68 857
1385.77 858
1385.85 858
1385.94 855
1386.03 851
1386.11 845
1386.20 839
1386.28 833
1386.37 827
1386.45 822
1386.54 817
1386.62 815
1386.71 814
1386.79 815
1386.88 817
1386.96 820
1387.05 821
1387.13 822
1387.22 821
1387.31 819
1387.39 817
1387.48 815
1387.56 814
1387.65 815
1387.73 818
1387.82 821
1387.90 823
1387.99 823
1388.07 820
1388.16 814
1388.24 807
1388.33 799
1388.42 794
1388.50 792
1388.59 795
1388.67 802
1388.76 815
1388.84 829
1388.93 844
1389.01 858
1389.10 867
1389.18 873
1389.27 875
1389.36 875
1389.44 875
1389.53 876
1389.61 879
1389.70 884
1389.78 890
1389.87 896
1389.95 900
1390.04 901
1390.12 897
1390.21 890
1390.30 879
1390.38 867
1390.47 853
1390.55 840
1390.64 829
1390.72 820
1390.81 816
1390.89 816
1390.98 820
1391.07 828
1391.15 839
1391.24 851
1391.32 864
1391.41 877
1391.49 888
1391.58 898
1391.66 905
1391.75 910
1391.83 911
1391.92 911
1392.01 909
1392.09 907
1392.18 906
1392.26 907
1392.35 909
1392.43 912
1392.52 916
1392.60 919
1392.69 921
1392.78 922
1392.86 923
1392.95 923
1393.03 923
1393.12 923
1393.20 925
1393.29 927
1393.37 928
1393.46 929
1393.55 928
1393.63 926
1393.72 922
1393.80 917
1393.89 912
1393.97 907
1394.06 904
1394.14 903
1394.23 904
1394.32 907
1394.40 912
1394.49 919
1394.57 926
1394.66 934
1394.74 940
1394.83 944
1394.92 947
1395.00 946
1395.09 942
1395.17 935
1395.26 925
1395.34 915
1395.43 906
1395.51 899
1395.60 895
1395.69 895
1395.77 898
1395.86 904
1395.94 910
1396.03 916
1396.11 919
1396.20 920
1396.29 919
1396.37 916
1396.46 913
1396.54 909
1396.63 905
1396.71 903
1396.80 901
1396.89 900
1396.97 900
1397.06 899
1397.14 898
1397.23 896
1397.31 893
1397.40 888
1397.49 882
1397.57 875
1397.66 867
1397.74 857
1397.83 847
1397.91 836
1398.00 825
1398.09 815
1398.17 809
1398.26 806
1398.34 807
1398.43 814
1398.51 826
1398.60 840
1398.69 857
1398.77 874
1398.86 889
1398.94 900
1399.03 908
1399.11 912
1399.20 911
1399.29 908
1399.37 902
1399.46 896
1399.54 889
1399.63 884
1399.71 881
1399.80 878
1399.89 876
1399.97 873
1400.06 869
1400.14 863
1400.23 856
1400.31 849
1400.40 844
1400.49 842
1400.57 844
1400.66 848
1400.74 855
1400.83 862
1400.92 867
1401.00 870
1401.09 870
1401.17 867
1401.26 864
1401.34 862
1401.43 862
1401.52 865
1401.60 871
1401.69 878
1401.77 887
1401.86 895
1401.95 901
1402.03 905
1402.12 908
1402.20 909
1402.29 911
1402.37 914
1402.46 920
1402.55 927
1402.63 935
1402.72 944
1402.80 953
1402.89 960
1402.98 965
1403.06 967
1403.15 966
1403.23 961
1403.32 954
1403.40 944
1403.49 934
1403.58 924
1403.66 916
1403.75 910
1403.83 907
1403.92 906
1404.01 906
1404.09 908
1404.18 911
1404.26 913
1404.35 915
1404.44 917
1404.52 917
1404.61 915
1404.69 913
1404.78 909
1404.86 904
1404.95 898
1405.04 892
1405.12 887
1405.21 882
1405.29 878
1405.38 875
1405.47 873
1405.55 871
1405.64 870
1405.72 869
1405.81 868
1405.90 868
1405.98 868
1406.07 869
1406.15 869
1406.24 869
1406.33 869
1406.41 868
1406.50 866
1406.58 863
1406.67 860
1406.76 857
1406.84 856
1406.93 857
1407.01 859
1407.10 863
1407.19 868
1407.27 872
1407.36 875
1407.44 876
1407.53 874
1407.62 870
1407.70 865
1407.79 862
1407.87 860
1407.96 862
1408.05 868
1408.13 876
1408.22 885
1408.30 893
1408.39 897
1408.48 897
1408.56 892
1408.65 885
1408.73 876
1408.82 868
1408.91 864
1408.99 865
1409.08 870
1409.16 879
1409.25 890
1409.34 901
1409.42 911
1409.51 920
1409.59 926
1409.68 931
1409.77 935
1409.85 939
1409.94 944
1410.03 949
1410.11 955
1410.20 961
1410.28 968
1410.37 973
1410.46 976
1410.54 977
1410.63 973
1410.71 966
1410.80 956
1410.89 943
1410.97 931
1411.06 920
1411.14 913
1411.23 908
1411.32 907
1411.40 907
1411.49 908
1411.58 910
1411.66 910
1411.75 910
1411.83 909
1411.92 908
1412.01 907
1412.09 907
1412.18 906
1412.26 905
1412.35 903
1412.44 902
1412.52 899
1412.61 895
1412.70 890
1412.78 883
1412.87 876
1412.95 868
1413.04 862
1413.13 858
1413.21 858
1413.30 863
1413.38 874
1413.47 888
1413.56 905
1413.64 921
1413.73 936
1413.82 948
1413.90 955
1413.99 958
1414.07 958
1414.16 955
1414.25 949
1414.33 942
1414.42 932
1414.51 921
1414.59 908
1414.68 893
1414.76 878
1414.85 864
1414.94 851
1415.02 842
1415.11 835
1415.19 833
1415.28 833
1415.37 835
1415.45 839
1415.54 844
1415.63 849
1415.71 855
1415.80 863
1415.88 871
1415.97 880
1416.06 889
1416.14 898
1416.23 904
1416.32 909
1416.40 913
1416.49 915
1416.58 917
1416.66 919
1416.75 921
1416.83 923
1416.92 925
1417.01 924
1417.09 920
1417.18 914
1417.27 905
1417.35 894
1417.44 883
1417.52 872
1417.61 863
1417.70 858
1417.78 855
1417.87 856
1417.96 859
1418.04 864
1418.13 871
1418.21 879
1418.30 887
1418.39 894
1418.47 901
1418.56 907
1418.65 912
1418.73 916
1418.82 921
1418.91 926
1418.99 933
1419.08 941
1419.16 951
1419.25 964
1419.34 978
1419.42 994
1419.51 1011
1419.60 1029
1419.68 1045
1419.77 1060
1419.86 1071
1419.94 1078
1420.03 1081
1420.11 1079
1420.20 1074
1420.29 1066
1420.37 1056
1420.46 1046
1420.55 1036
1420.63 1026
1420.72 1016
1420.81 1007
1420.89 998
1420.98 991
1421.07 986
1421.15 984
1421.24 985
1421.32 990
1421.41 996
1421.50 1003
1421.58 1009
1421.67 1014
1421.76 1016
1421.84 1015
1421.93 1013
1422.02 1010
1422.10 1006
1422.19 1003
1422.28 999
1422.36 994
1422.45 988
1422.53 979
1422.62 968
1422.71 954
1422.79 938
1422.88 922
1422.97 908
1423.05 895
1423.14 886
1423.23 879
1423.31 876
1423.40 875
1423.49 876
1423.57 877
1423.66 880
1423.75 883
1423.83 886
1423.92 889
1424.01 892
1424.09 895
1424.18 898
1424.26 901
1424.35 904
1424.44 907
1424.52 910
1424.61 914
1424.70 916
1424.78 918
1424.87 919
1424.96 918
1425.04 917
1425.13 914
1425.22 911
1425.30 907
1425.39 904
1425.48 902
1425.56 902
1425.65 902
1425.74 903
1425.82 903
1425.91 902
1426.00 901
1426.08 899
1426.17 898
1426.26 898
1426.34 900
1426.43 904
1426.52 910
1426.60 915
1426.69 921
1426.77 926
1426.86 930
1426.95 934
1427.03 939
1427.12 945
1427.21 952
1427.29 961
1427.38 969
1427.47 977
1427.55 984
1427.64 989
1427.73 993
1427.81 996
1427.90 998
1427.99 1000
1428.07 1001
1428.16 1000
1428.25 999
1428.33 995
1428.42 988
1428.51 980
1428.59 969
1428.68 956
1428.77 943
1428.85 930
1428.94 918
1429.03 908
1429.11 902
1429.20 900
1429.29 901
1429.37 906
1429.46 912
1429.55 918
1429.63 925
1429.72 930
1429.81 933
1429.89 935
1429.98 936
1430.07 935
1430.15 935
1430.24 934
1430.33 935
1430.41 936
1430.50 939
1430.59 943
1430.67 948
1430.76 953
1430.85 958
1430.93 963
1431.02 967
1431.11 970
1431.19 973
1431.28 976
1431.37 980
1431.45 985
1431.54 989
1431.63 994
1431.71 996
1431.80 997
1431.89 997
1431.98 995
1432.06 993
1432.15 992
1432.24 993
1432.32 996
1432.41 1002
1432.50 1010
1432.58 1019
1432.67 1030
1432.76 1042
1432.84 1055
1432.93 1067
1433.02 1078
1433.10 1086
1433.19 1089
1433.28 1086
1433.36 1078
1433.45 1066
1433.54 1050
1433.62 1033
1433.71 1018
1433.80 1006
1433.88 998
1433.97 994
1434.06 994
1434.14 997
1434.23 1002
1434.32 1008
1434.41 1013
1434.49 1016
1434.58 1015
1434.67 1011
1434.75 1002
1434.84 991
1434.93 980
1435.01 970
1435.10 963
1435.19 961
1435.27 963
1435.36 970
1435.45 980
1435.53 991
1435.62 1003
1435.71 1014
1435.79 1025
1435.88 1034
1435.97 1043
1436.06 1050
1436.14 1056
1436.23 1059
1436.32 1059
1436.40 1057
1436.49 1051
1436.58 1045
1436.66 1038
1436.75 1033
1436.84 1030
1436.92 1029
1437.01 1031
1437.10 1033
1437.18 1036
1437.27 1037
1437.36 1037
1437.45 1037
1437.53 1035
1437.62 1034
1437.71 1031
1437.79 1028
1437.88 1023
1437.97 1016
1438.05 1009
1438.14 1001
1438.23 995
1438.31 991
1438.40 989
1438.49 991
1438.58 994
1438.66 999
1438.75 1006
1438.84 1013
1438.92 1023
1439.01 1034
1439.10 1046
1439.18 1058
1439.27 1069
1439.36 1076
1439.45 1079
1439.53 1078
1439.62 1074
1439.71 1070
1439.79 1066
1439.88 1064
1439.97 1065
1440.05 1067
1440.14 1070
1440.23 1074
1440.32 1077
1440.40 1079
1440.49 1080
1440.58 1080
1440.66 1079
1440.75 1076
1440.84 1071
1440.92 1065
1441.01 1057
1441.10 1050
1441.19 1042
1441.27 1035
1441.36 1028
1441.45 1019
1441.53 1009
1441.62 995
1441.71 979
1441.79 961
1441.88 944
1441.97 930
1442.06 921
1442.14 916
1442.23 917
1442.32 923
1442.40 931
1442.49 940
1442.58 949
1442.67 956
1442.75 962
1442.84 965
1442.93 966
1443.01 966
1443.10 965
1443.19 965
1443.27 968
1443.36 973
1443.45 980
1443.54 990
1443.62 1000
1443.71 1010
1443.80 1018
1443.88 1026
1443.97 1032
1444.06 1037
1444.15 1040
1444.23 1041
1444.32 1041
1444.41 1038
1444.49 1033
1444.58 1026
1444.67 1019
1444.76 1010
1444.84 1002
1444.93 994
1445.02 985
1445.10 977
1445.19 968
1445.28 961
1445.37 955
1445.45 952
1445.54 953
1445.63 956
1445.71 962
1445.80 970
1445.89 978
1445.98 985
1446.06 991
1446.15 996
1446.24 1001
1446.32 1006
1446.41 1011
1446.50 1018
1446.59 1025
1446.67 1033
1446.76 1041
1446.85 1048
1446.94 1054
1447.02 1058
1447.11 1062
1447.20 1064
1447.28 1066
1447.37 1069
1447.46 1071
1447.55 1072
1447.63 1072
1447.72 1068
1447.81 1062
1447.89 1052
1447.98 1041
1448.07 1031
1448.16 1024
1448.24 1023
1448.33 1027
1448.42 1038
1448.51 1052
1448.59 1069
1448.68 1084
1448.77 1097
1448.85 1106
1448.94 1110
1449.03 1111
1449.12 1110
1449.20 1109
1449.29 1108
1449.38 1108
1449.47 1109
1449.55 1109
1449.64 1107
1449.73 1101
1449.81 1093
1449.90 1081
1449.99 1069
1450.08 1058
1450.16 1051
1450.25 1048
1450.34 1052
1450.43 1060
1450.51 1071
1450.60 1085
1450.69 1097
1450.77 1106
1450.86 1111
1450.95 1112
1451.04 1109
1451.12 1104
1451.21 1098
1451.30 1092
1451.39 1088
1451.47 1085
1451.56 1084
1451.65 1084
1451.74 1086
1451.82 1088
1451.91 1091
1452.00 1096
1452.08 1101
1452.17 1108
1452.26 1115
1452.35 1123
1452.43 1130
1452.52 1136
1452.61 1140
1452.70 1144
1452.78 1146
1452.87 1147
1452.96 1148
1453.05 1147
1453.13 1144
1453.22 1140
1453.31 1134
1453.40 1127
1453.48 1121
1453.57 1116
1453.66 1115
1453.74 1118
1453.83 1126
1453.92 1139
1454.01 1153
1454.09 1168
1454.18 1179
1454.27 1186
1454.36 1187
1454.44 1181
1454.53 1170
1454.62 1156
1454.71 1141
1454.79 1129
1454.88 1120
1454.97 1116
1455.06 1116
1455.14 1118
1455.23 1121
1455.32 1122
1455.41 1122
1455.49 1120
1455.58 1118
1455.67 1117
1455.76 1118
1455.84 1120
1455.93 1124
1456.02 1128
1456.11 1131
1456.19 1132
1456.28 1131
1456.37 1128
1456.46 1125
1456.54 1121
1456.63 1117
1456.72 1113
1456.81 1108
1456.89 1101
1456.98 1092
1457.07 1081
1457.16 1068
1457.24 1054
1457.33 1040
1457.42 1027
1457.51 1015
1457.59 1005
1457.68 1000
1457.77 999
1457.86 1004
1457.94 1014
1458.03 1027
1458.12 1042
1458.21 1057
1458.29 1071
1458.38 1082
1458.47 1090
1458.56 1096
1458.64 1100
1458.73 1103
1458.82 1105
1458.91 1107
1458.99 1109
1459.08 1110
1459.17 1111
1459.26 1111
1459.34 1112
1459.43 1113
1459.52 1115
1459.61 1116
1459.69 1117
1459.78 1116
1459.87 1113
1459.96 1107
1460.05 1101
1460.13 1094
1460.22 1089
1460.31 1085
1460.40 1084
1460.48 1084
1460.57 1084
1460.66 1084
1460.75 1084
1460.83 1082
1460.92 1080
1461.01 1078
1461.10 1076
1461.18 1075
1461.27 1076
1461.36 1079
1461.45 1084
1461.53 1092
1461.62 1101
1461.71 1112
1461.80 1122
1461.89 1131
1461.97 1137
1462.06 1139
1462.15 1137
1462.24 1132
1462.32 1125
1462.41 1116
1462.50 1108
1462.59 1101
1462.67 1097
1462.76 1094
1462.85 1093
1462.94 1092
1463.02 1093
1463.11 1093
1463.20 1095
1463.29 1097
1463.38 1101
1463.46 1107
1463.55 1116
1463.64 1126
1463.73 1138
1463.81 1149
1463.90 1160
1463.99 1167
1464.08 1170
1464.16 1169
1464.25 1164
1464.34 1154
1464.43 1142
1464.52 1129
1464.60 1116
1464.69 1105
1464.78 1096
1464.87 1090
1464.95 1087
1465.04 1087
1465.13 1089
1465.22 1092
1465.31 1096
1465.39 1098
1465.48 1100
1465.57 1100
1465.66 1099
1465.74 1097
1465.83 1096
1465.92 1095
1466.01 1096
1466.10 1099
1466.18 1103
1466.27 1107
1466.36 1111
1466.45 1113
1466.53 1113
1466.62 1111
1466.71 1108
1466.80 1103
1466.89 1099
1466.97 1095
1467.06 1093
1467.15 1092
1467.24 1093
1467.32 1094
1467.41 1096
1467.50 1096
1467.59 1095
1467.68 1092
1467.76 1087
1467.85 1082
1467.94 1076
1468.03 1071
1468.12 1069
1468.20 1070
1468.29 1073
1468.38 1079
1468.47 1087
1468.55 1096
1468.64 1105
1468.73 1113
1468.82 1119
1468.91 1122
1468.99 1123
1469.08 1123
1469.17 1121
1469.26 1120
1469.35 1120
1469.43 1122
1469.52 1127
1469.61 1133
1469.70 1140
1469.78 1145
1469.87 1148
1469.96 1148
1470.05 1144
1470.14 1137
1470.22 1131
1470.31 1125
1470.40 1123
1470.49 1124
1470.58 1127
1470.66 1131
1470.75 1136
1470.84 1138
1470.93 1140
1471.02 1140
1471.10 1139
1471.19 1139
1471.28 1139
1471.37 1137
1471.45 1135
1471.54 1130
1471.63 1124
1471.72 1117
1471.81 1111
1471.89 1106
1471.98 1105
1472.07 1107
1472.16 1111
1472.25 1116
1472.33 1122
1472.42 1126
1472.51 1129
1472.60 1132
1472.69 1135
1472.77 1139
1472.86 1145
1472.95 1152
1473.04 1159
1473.13 1166
1473.21 1173
1473.30 1179
1473.39 1185
1473.48 1190
1473.57 1195
1473.65 1200
1473.74 1206
1473.83 1211
1473.92 1217
1474.01 1221
1474.09 1225
1474.18 1227
1474.27 1227
1474.36 1226
1474.45 1222
1474.53 1218
1474.62 1214
1474.71 1212
1474.80 1212
1474.89 1213
1474.97 1215
1475.06 1217
1475.15 1217
1475.24 1214
1475.33 1209
1475.41 1202
1475.50 1196
1475.59 1192
1475.68 1191
1475.77 1194
1475.86 1201
1475.94 1210
1476.03 1219
1476.12 1229
1476.21 1237
1476.30 1243
1476.38 1246
1476.47 1247
1476.56 1245
1476.65 1240
1476.74 1233
1476.82 1224
1476.91 1214
1477.00 1205
1477.09 1196
1477.18 1188
1477.26 1183
1477.35 1179
1477.44 1178
1477.53 1180
1477.62 1185
1477.71 1191
1477.79 1199
1477.88 1206
1477.97 1212
1478.06 1217
1478.15 1221
1478.23 1224
1478.32 1228
1478.41 1231
1478.50 1234
1478.59 1236
1478.67 1236
1478.76 1234
1478.85 1230
1478.94 1223
1479.03 1217
1479.12 1211
1479.20 1206
1479.29 1202
1479.38 1199
1479.47 1197
1479.56 1196
1479.64 1195
1479.73 1193
1479.82 1190
1479.91 1186
1480.00 1183
1480.09 1180
1480.17 1179
1480.26 1178
1480.35 1179
1480.44 1180
1480.53 1180
1480.61 1177
1480.70 1173
1480.79 1167
1480.88 1161
1480.97 1156
1481.06 1153
1481.14 1154
1481.23 1157
1481.32 1164
1481.41 1173
1481.50 1184
1481.59 1196
1481.67 1208
1481.76 1219
1481.85 1229
1481.94 1234
1482.03 1235
1482.11 1230
1482.20 1221
1482.29 1209
1482.38 1199
1482.47 1193
1482.56 1192
1482.64 1197
1482.73 1205
1482.82 1215
1482.91 1222
1483.00 1226
1483.09 1226
1483.17 1223
1483.26 1218
1483.35 1214
1483.44 1212
1483.53 1213
1483.62 1217
1483.70 1221
1483.79 1226
1483.88 1229
1483.97 1230
1484.06 1230
1484.15 1229
1484.23 1227
1484.32 1225
1484.41 1224
1484.50 1223
1484.59 1221
1484.68 1217
1484.76 1212
1484.85 1204
1484.94 1193
1485.03 1181
1485.12 1169
1485.21 1158
1485.29 1149
1485.38 1143
1485.47 1140
1485.56 1139
1485.65 1139
1485.74 1139
1485.82 1138
1485.91 1136
1486.00 1131
1486.09 1124
1486.18 1116
1486.27 1108
1486.35 1102
1486.44 1099
1486.53 1100
1486.62 1104
1486.71 1112
1486.80 1123
1486.88 1137
1486.97 1151
1487.06 1164
1487.15 1177
1487.24 1187
1487.33 1195
1487.41 1199
1487.50 1200
1487.59 1199
1487.68 1196
1487.77 1194
1487.86 1193
1487.95 1193
1488.03 1194
1488.12 1194
1488.21 1193
1488.30 1190
1488.39 1184
1488.48 1176
1488.56 1167
1488.65 1159
1488.74 1153
1488.83 1150
1488.92 1148
1489.01 1148
1489.10 1147
1489.18 1146
1489.27 1143
1489.36 1138
1489.45 1133
1489.54 1128
1489.63 1127
1489.71 1130
1489.80 1137
1489.89 1150
1489.98 1166
1490.07 1185
1490.16 1204
1490.25 1221
1490.33 1234
1490.42 1242
1490.51 1245
1490.60 1244
1490.69 1238
1490.78 1231
1490.86 1222
1490.95 1214
1491.04 1206
1491.13 1198
1491.22 1191
1491.31 1185
1491.40 1180
1491.48 1176
1491.57 1174
1491.66 1174
1491.75 1178
1491.84 1184
1491.93 1192
1492.02 1201
1492.10 1211
1492.19 1220
1492.28 1226
1492.37 1228
1492.46 1227
1492.55 1222
1492.64 1215
1492.72 1207
1492.81 1201
1492.90 1199
1492.99 1201
1493.08 1208
1493.17 1220
1493.26 1235
1493.34 1251
1493.43 1268
1493.52 1284
1493.61 1301
1493.70 1316
1493.79 1331
1493.88 1346
1493.96 1359
1494.05 1370
1494.14 1376
1494.23 1378
1494.32 1375
1494.41 1368
1494.50 1356
1494.58 1343
1494.67 1329
1494.76 1317
1494.85 1307
1494.94 1302
1495.03 1299
1495.12 1300
1495.21 1302
1495.29 1305
1495.38 1306
1495.47 1306
1495.56 1305
1495.65 1303
1495.74 1301
1495.83 1301
1495.91 1303
1496.00 1308
1496.09 1314
1496.18 1320
1496.27 1323
1496.36 1324
1496.45 1320
1496.54 1312
1496.62 1302
1496.71 1290
1496.80 1279
1496.89 1270
1496.98 1263
1497.07 1260
1497.16 1260
1497.24 1262
1497.33 1266
1497.42 1268
1497.51 1267
1497.60 1263
1497.69 1254
1497.78 1243
1497.87 1230
1497.95 1219
1498.04 1211
1498.13 1209
1498.22 1212
1498.31 1219
1498.40 1228
1498.49 1237
1498.58 1244
1498.66 1249
1498.75 1251
1498.84 1251
1498.93 1251
1499.02 1249
1499.11 1246
1499.20 1242
1499.29 1235
1499.37 1228
1499.46 1221
1499.55 1215
1499.64 1213
1499.73 1215
1499.82 1221
1499.91 1230
1500.00 1241
1500.08 1251
1500.17 1259
1500.26 1264
1500.35 1266
1500.44 1267
1500.53 1266
1500.62 1265
1500.71 1264
1500.80 1262
1500.88 1259
1500.97 1252
1501.06 1244
1501.15 1234
1501.24 1223
1501.33 1213
1501.42 1204
1501.51 1196
1501.59 1189
1501.68 1182
1501.77 1175
1501.86 1169
1501.95 1163
1502.04 1161
1502.13 1163
1502.22 1169
1502.31 1178
1502.39 1188
1502.48 1197
1502.57 1205
1502.66 1210
1502.75 1213
1502.84 1215
1502.93 1217
1503.02 1219
1503.11 1222
1503.19 1225
1503.28 1226
1503.37 1225
1503.46 1221
1503.55 1214
1503.64 1204
1503.73 1192
1503.82 1179
1503.91 1166
1503.99 1155
1504.08 1146
1504.17 1140
1504.26 1138
1504.35 1141
1504.44 1147
1504.53 1157
1504.62 1167
1504.71 1178
1504.79 1188
1504.88 1197
1504.97 1205
1505.06 1213
1505.15 1220
1505.24 1226
1505.33 1230
1505.42 1231
1505.51 1230
1505.59 1225
1505.68 1219
1505.77 1213
1505.86 1208
1505.95 1206
1506.04 1208
1506.13 1212
1506.22 1220
1506.31 1228
1506.40 1237
1506.48 1245
1506.57 1252
1506.66 1257
1506.75 1261
1506.84 1264
1506.93 1267
1507.02 1270
1507.11 1273
1507.20 1277
1507.29 1282
1507.37 1288
1507.46 1293
1507.55 1297
1507.64 1298
1507.73 1294
1507.82 1286
1507.91 1274
1508.00 1258
1508.09 1242
1508.18 1227
1508.26 1217
1508.35 1212
1508.44 1211
1508.53 1214
1508.62 1218
1508.71 1222
1508.80 1223
1508.89 1222
1508.98 1218
1509.07 1212
1509.16 1204
1509.24 1196
1509.33 1186
1509.42 1177
1509.51 1167
1509.60 1157
1509.69 1148
1509.78 1141
1509.87 1135
1509.96 1133
1510.05 1133
1510.13 1136
1510.22 1143
1510.31 1151
1510.40 1160
1510.49 1168
1510.58 1175
1510.67 1180
1510.76 1181
1510.85 1180
1510.94 1178
1511.03 1176
1511.12 1176
1511.20 1179
1511.29 1185
1511.38 1196
1511.47 1210
1511.56 1226
1511.65 1242
1511.74 1257
1511.83 1269
1511.92 1277
1512.01 1280
1512.10 1278
1512.18 1274
1512.27 1268
1512.36 1263
1512.45 1259
1512.54 1257
1512.63 1258
1512.72 1261
1512.81 1267
1512.90 1274
1512.99 1281
1513.08 1288
1513.17 1294
1513.25 1298
1513.34 1300
1513.43 1298
1513.52 1294
1513.61 1290
1513.70 1284
1513.79 1280
1513.88 1277
1513.97 1275
1514.06 1274
1514.15 1273
1514.24 1273
1514.32 1272
1514.41 1273
1514.50 1276
1514.59 1282
1514.68 1290
1514.77 1299
1514.86 1310
1514.95 1320
1515.04 1328
1515.13 1333
1515.22 1337
1515.31 1338
1515.40 1337
1515.48 1333
1515.57 1327
1515.66 1318
1515.75 1309
1515.84 1300
1515.93 1292
1516.02 1289
1516.11 1289
1516.20 1294
1516.29 1302
1516.38 1311
1516.47 1318
1516.56 1323
1516.65 1325
1516.73 1323
1516.82 1319
1516.91 1312
1517.00 1305
1517.09 1299
1517.18 1294
1517.27 1292
1517.36 1292
1517.45 1296
1517.54 1302
1517.63 1308
1517.72 1313
1517.81 1314
1517.90 1311
1517.98 1304
1518.07 1294
1518.16 1283
1518.25 1273
1518.34 1266
1518.43 1262
1518.52 1261
1518.61 1264
1518.70 1268
1518.79 1272
1518.88 1275
1518.97 1276
1519.06 1274
1519.15 1269
1519.24 1263
1519.32 1257
1519.41 1252
1519.50 1249
1519.59 1249
1519.68 1250
1519.77 1251
1519.86 1253
1519.95 1256
1520.04 1258
1520.13 1260
1520.22 1262
1520.31 1264
1520.40 1265
1520.49 1267
1520.58 1268
1520.67 1267
1520.75 1267
1520.84 1268
1520.93 1269
1521.02 1272
1521.11 1275
1521.20 1279
1521.29 1281
1521.38 1282
1521.47 1279
1521.56 1273
1521.65 1264
1521.74 1253
1521.83 1240
1521.92 1229
1522.01 1220
1522.10 1214
1522.19 1212
1522.28 1213
1522.36 1216
1522.45 1220
1522.54 1225
1522.63 1230
1522.72 1233
1522.81 1236
1522.90 1237
1522.99 1238
1523.08 1239
1523.17 1241
1523.26 1244
1523.35 1250
1523.44 1257
1523.53 1265
1523.62 1273
1523.71 1279
1523.80 1280
1523.89 1275
1523.98 1265
1524.06 1250
1524.15 1231
1524.24 1212
1524.33 1194
1524.42 1178
1524.51 1166
1524.60 1157
1524.69 1151
1524.78 1149
1524.87 1150
1524.96 1155
1525.05 1164
1525.14 1177
1525.23 1193
1525.32 1209
1525.41 1225
1525.50 1238
1525.59 1248
1525.68 1255
1525.77 1260
1525.85 1263
1525.94 1265
1526.03 1267
1526.12 1269
1526.21 1271
1526.30 1273
1526.39 1275
1526.48 1276
1526.57 1276
1526.66 1274
1526.75 1270
1526.84 1263
1526.93 1253
1527.02 1241
1527.11 1228
1527.20 1216
1527.29 1206
1527.38 1198
1527.47 1193
1527.56 1189
1527.65 1185
1527.74 1180
1527.83 1174
1527.92 1165
1528.00 1156
1528.09 1147
1528.18 1139
1528.27 1133
1528.36 1129
1528.45 1126
1528.54 1123
1528.63 1120
1528.72 1116
1528.81 1111
1528.90 1106
1528.99 1101
1529.08 1098
1529.17 1097
1529.26 1100
1529.35 1106
1529.44 1114
1529.53 1121
1529.62 1127
1529.71 1130
1529.80 1130
1529.89 1128
1529.98 1123
1530.07 1118
1530.16 1112
1530.25 1106
1530.34 1101
1530.43 1097
1530.52 1094
1530.60 1095
1530.69 1098
1530.78 1107
1530.87 1119
1530.96 1133
1531.05 1148
1531.14 1162
1531.23 1172
1531.32 1177
1531.41 1177
1531.50 1174
1531.59 1168
1531.68 1161
1531.77 1154
1531.86 1149
1531.95 1145
1532.04 1143
1532.13 1140
1532.22 1138
1532.31 1133
1532.40 1128
1532.49 1122
1532.58 1116
1532.67 1110
1532.76 1107
1532.85 1107
1532.94 1109
1533.03 1114
1533.12 1119
1533.21 1126
1533.30 1133
1533.39 1141
1533.48 1150
1533.57 1160
1533.66 1170
1533.75 1180
1533.84 1188
1533.93 1194
1534.01 1197
1534.10 1197
1534.19 1196
1534.28 1196
1534.37 1197
1534.46 1200
1534.55 1204
1534.64 1208
1534.73 1209
1534.82 1205
1534.91 1195
1535.00 1181
1535.09 1164
1535.18 1148
1535.27 1133
1535.36 1124
1535.45 1119
1535.54 1118
1535.63 1121
1535.72 1125
1535.81 1129
1535.90 1133
1535.99 1136
1536.08 1141
1536.17 1146
1536.26 1154
1536.35 1164
1536.44 1176
1536.53 1191
1536.62 1207
1536.71 1224
1536.80 1240
1536.89 1254
1536.98 1265
1537.07 1271
1537.16 1272
1537.25 1269
1537.34 1262
1537.43 1252
1537.52 1241
1537.61 1230
1537.70 1219
1537.79 1208
1537.88 1199
1537.97 1191
1538.06 1186
1538.15 1184
1538.24 1185
1538.33 1188
1538.42 1194
1538.51 1200
1538.60 1207
1538.69 1214
1538.78 1221
1538.87 1229
1538.96 1239
1539.05 1250
1539.14 1264
1539.23 1278
1539.32 1293
1539.41 1306
1539.50 1317
1539.59 1326
1539.68 1332
1539.77 1336
1539.86 1338
1539.95 1339
1540.04 1339
1540.13 1336
1540.22 1332
1540.31 1326
1540.40 1318
1540.49 1310
1540.58 1303
1540.67 1298
1540.76 1296
1540.85 1297
1540.94 1301
1541.03 1305
1541.12 1308
1541.21 1308
1541.30 1304
1541.39 1296
1541.48 1284
1541.57 1270
1541.66 1254
1541.75 1238
1541.84 1223
1541.93 1209
1542.02 1198
1542.11 1189
1542.20 1183
1542.29 1181
1542.38 1182
1542.47 1187
1542.56 1193
1542.65 1201
1542.74 1207
1542.83 1211
1542.92 1215
1543.01 1217
1543.10 1219
1543.19 1223
1543.28 1229
1543.37 1237
1543.46 1246
1543.55 1256
1543.64 1262
1543.73 1266
1543.82 1266
1543.91 1263
1544.00 1257
1544.09 1250
1544.18 1241
1544.27 1233
1544.36 1225
1544.45 1219
1544.54 1213
1544.63 1209
1544.72 1207
1544.81 1207
1544.90 1206
1544.99 1206
1545.08 1204
1545.17 1201
1545.26 1199
1545.35 1196
1545.44 1195
1545.53 1196
1545.62 1198
1545.71 1200
1545.80 1200
1545.89 1199
1545.98 1194
1546.07 1186
1546.16 1175
1546.25 1164
1546.34 1152
1546.43 1143
1546.52 1136
1546.61 1132
1546.70 1131
1546.79 1133
1546.88 1135
1546.97 1139
1547.06 1144
1547.15 1149
1547.24 1153
1547.33 1158
1547.42 1161
1547.51 1162
1547.60 1162
1547.69 1160
1547.78 1157
1547.87 1156
1547.96 1156
1548.05 1158
1548.14 1163
1548.23 1169
1548.32 1175
1548.41 1180
1548.50 1183
1548.60 1184
1548.69 1181
1548.78 1177
1548.87 1171
1548.96 1164
1549.05 1158
1549.14 1153
1549.23 1148
1549.32 1146
1549.41 1145
1549.50 1145
1549.59 1147
1549.68 1148
1549.77 1149
1549.86 1147
1549.95 1144
1550.04 1136
1550.13 1125
1550.22 1111
1550.31 1095
1550.40 1078
1550.49 1062
1550.58 1048
1550.67 1039
1550.76 1033
1550.85 1033
1550.94 1036
1551.03 1041
1551.12 1048
1551.21 1055
1551.30 1062
1551.39 1067
1551.48 1071
1551.57 1075
1551.66 1078
1551.75 1083
1551.84 1089
1551.93 1097
1552.03 1106
1552.12 1117
1552.21 1128
1552.30 1138
1552.39 1147
1552.48 1155
1552.57 1163
1552.66 1170
1552.75 1179
1552.84 1188
1552.93 1199
1553.02 1210
1553.11 1219
1553.20 1225
1553.29 1228
1553.38 1227
1553.47 1224
1553.56 1218
1553.65 1211
1553.74 1204
1553.83 1198
1553.92 1192
1554.01 1187
1554.10 1182
1554.19 1179
1554.28 1177
1554.37 1178
1554.46 1180
1554.56 1184
1554.65 1188
1554.74 1192
1554.83 1194
1554.92 1194
1555.01 1192
1555.10 1188
1555.19 1185
1555.28 1183
1555.37 1182
1555.46 1185
1555.55 1189
1555.64 1195
1555.73 1203
1555.82 1210
1555.91 1218
1556.00 1224
1556.09 1228
1556.18 1232
1556.27 1233
1556.36 1232
1556.45 1230
1556.54 1225
1556.63 1220
1556.73 1214
1556.82 1209
1556.91 1206
1557.00 1204
1557.09 1204
1557.18 1204
1557.27 1204
1557.36 1202
1557.45 1199
1557.54 1194
1557.63 1189
1557.72 1186
1557.81 1188
1557.90 1195
1557.99 1209
1558.08 1227
1558.17 1247
1558.26 1265
1558.35 1278
1558.44 1283
1558.53 1279
1558.63 1266
1558.72 1247
1558.81 1226
1558.90 1205
1558.99 1189
1559.08 1180
1559.17 1178
1559.26 1183
1559.35 1194
1559.44 1207
1559.53 1220
1559.62 1231
1559.71 1238
1559.80 1239
1559.89 1237
1559.98 1232
1560.07 1227
1560.16 1223
1560.25 1222
1560.35 1223
1560.44 1226
1560.53 1228
1560.62 1228
1560.71 1223
1560.80 1213
1560.89 1198
1560.98 1179
1561.07 1159
1561.16 1137
1561.25 1118
1561.34 1101
1561.43 1089
1561.52 1082
1561.61 1080
1561.70 1085
1561.79 1094
1561.89 1107
1561.98 1121
1562.07 1134
1562.16 1146
1562.25 1155
1562.34 1163
1562.43 1169
1562.52 1176
1562.61 1184
1562.70 1193
1562.79 1204
1562.88 1215
1562.97 1225
1563.06 1233
1563.15 1238
1563.24 1240
1563.34 1239
1563.43 1235
1563.52 1230
1563.61 1222
1563.70 1215
1563.79 1207
1563.88 1201
1563.97 1195
1564.06 1191
1564.15 1188
1564.24 1186
1564.33 1185
1564.42 1187
1564.51 1190
1564.60 1197
1564.70 1207
1564.79 1218
1564.88 1230
1564.97 1240
1565.06 1244
1565.15 1243
1565.24 1235
1565.33 1221
1565.42 1205
1565.51 1189
1565.60 1176
1565.69 1169
1565.78 1167
1565.87 1170
1565.96 1177
1566.06 1186
1566.15 1194
1566.24 1200
1566.33 1206
1566.42 1210
1566.51 1215
1566.60 1222
1566.69 1229
1566.78 1238
1566.87 1246
1566.96 1252
1567.05 1256
1567.14 1255
1567.24 1250
1567.33 1241
1567.42 1229
1567.51 1215
1567.60 1202
1567.69 1190
1567.78 1181
1567.87 1175
1567.96 1171
1568.05 1168
1568.14 1165
1568.23 1162
1568.32 1160
1568.42 1157
1568.51 1156
1568.60 1155
1568.69 1155
1568.78 1155
1568.87 1154
1568.96 1151
1569.05 1148
1569.14 1145
1569.23 1143
1569.32 1142
1569.41 1143
1569.50 1145
1569.60 1146
1569.69 1146
1569.78 1146
1569.87 1145
1569.96 1145
1570.05 1147
1570.14 1152
1570.23 1159
1570.32 1169
1570.41 1179
1570.50 1188
1570.59 1195
1570.69 1200
1570.78 1201
1570.87 1200
1570.96 1196
1571.05 1191
1571.14 1185
1571.23 1180
1571.32 1178
1571.41 1178
1571.50 1182
1571.59 1189
1571.69 1197
1571.78 1206
1571.87 1212
1571.96 1215
1572.05 1215
1572.14 1211
1572.23 1204
1572.32 1196
1572.41 1188
1572.50 1182
1572.59 1176
1572.69 1170
1572.78 1164
1572.87 1157
1572.96 1150
1573.05 1143
1573.14 1139
1573.23 1138
1573.32 1141
1573.41 1148
1573.50 1157
1573.59 1167
1573.69 1176
1573.78 1184
1573.87 1190
1573.96 1194
1574.05 1197
1574.14 1201
1574.23 1205
1574.32 1210
1574.41 1216
1574.50 1223
1574.60 1229
1574.69 1235
1574.78 1240
1574.87 1245
1574.96 1249
1575.05 1253
1575.14 1257
1575.23 1260
1575.32 1263
1575.41 1263
1575.50 1262
1575.60 1258
1575.69 1253
1575.78 1249
1575.87 1246
1575.96 1245
1576.05 1246
1576.14 1249
1576.23 1252
1576.32 1254
1576.41 1254
1576.51 1253
1576.60 1250
1576.69 1248
1576.78 1247
1576.87 1250
1576.96 1255
1577.05 1264
1577.14 1274
1577.23 1286
1577.33 1296
1577.42 1303
1577.51 1306
1577.60 1304
1577.69 1296
1577.78 1284
1577.87 1270
1577.96 1257
1578.05 1246
1578.14 1239
1578.24 1238
1578.33 1241
1578.42 1247
1578.51 1255
1578.60 1263
1578.69 1269
1578.78 1274
1578.87 1278
1578.96 1281
1579.06 1283
1579.15 1286
1579.24 1289
1579.33 1292
1579.42 1295
1579.51 1298
1579.60 1301
1579.69 1304
1579.78 1306
1579.88 1307
1579.97 1306
1580.06 1304
1580.15 1300
1580.24 1297
1580.33 1295
1580.42 1296
1580.51 1301
1580.60 1308
1580.70 1318
1580.79 1329
1580.88 1338
1580.97 1345
1581.06 1347
1581.15 1345
1581.24 1341
1581.33 1334
1581.43 1327
1581.52 1319
1581.61 1310
1581.70 1299
1581.79 1286
1581.88 1268
1581.97 1247
1582.06 1225
1582.15 1204
1582.25 1188
1582.34 1178
1582.43 1175
1582.52 1181
1582.61 1192
1582.70 1207
1582.79 1224
1582.88 1240
1582.98 1255
1583.07 1268
1583.16 1281
1583.25 1294
1583.34 1305
1583.43 1315
1583.52 1322
1583.61 1325
1583.71 1323
1583.80 1317
1583.89 1308
1583.98 1297
1584.07 1285
1584.16 1274
1584.25 1264
1584.34 1255
1584.44 1247
1584.53 1239
1584.62 1232
1584.71 1227
1584.80 1223
1584.89 1220
1584.98 1220
1585.07 1221
1585.17 1223
1585.26 1227
1585.35 1230
1585.44 1233
1585.53 1236
1585.62 1239
1585.71 1240
1585.80 1239
1585.90 1236
1585.99 1231
1586.08 1225
1586.17 1219
1586.26 1212
1586.35 1206
1586.44 1201
1586.53 1198
1586.63 1197
1586.72 1198
1586.81 1201
1586.90 1204
1586.99 1210
1587.08 1216
1587.17 1223
1587.27 1231
1587.36 1238
1587.45 1245
1587.54 1249
1587.63 1252
1587.72 1251
1587.81 1248
1587.90 1241
1588.00 1232
1588.09 1223
1588.18 1213
1588.27 1204
1588.36 1197
1588.45 1192
1588.54 1188
1588.64 1187
1588.73 1187
1588.82 1189
1588.91 1192
1589.00 1197
1589.09 1202
1589.18 1207
1589.28 1211
1589.37 1214
1589.46 1216
1589.55 1217
1589.64 1218
1589.73 1218
1589.82 1217
1589.91 1217
1590.01 1217
1590.10 1217
1590.19 1220
1590.28 1226
1590.37 1234
1590.46 1245
1590.55 1258
1590.65 1270
1590.74 1281
1590.83 1289
1590.92 1293
1591.01 1294
1591.10 1292
1591.19 1289
1591.29 1287
1591.38 1286
1591.47 1288
1591.56 1293
1591.65 1300
1591.74 1308
1591.84 1316
1591.93 1322
1592.02 1325
1592.11 1326
1592.20 1324
1592.29 1320
1592.38 1316
1592.48 1311
1592.57 1308
1592.66 1305
1592.75 1302
1592.84 1299
1592.93 1295
1593.02 1290
1593.12 1284
1593.21 1280
1593.30 1277
1593.39 1277
1593.48 1282
1593.57 1293
1593.66 1308
1593.76 1326
1593.85 1346
1593.94 1364
1594.03 1381
1594.12 1393
1594.21 1401
1594.31 1406
1594.40 1406
1594.49 1405
1594.58 1401
1594.67 1395
1594.76 1388
1594.85 1378
1594.95 1366
1595.04 1352
1595.13 1336
1595.22 1320
1595.31 1307
1595.40 1297
1595.50 1293
1595.59 1296
1595.68 1306
1595.77 1320
1595.86 1337
1595.95 1353
1596.05 1367
1596.14 1378
1596.23 1386
1596.32 1390
1596.41 1393
1596.50 1393
1596.59 1393
1596.69 1391
1596.78 1387
1596.87 1383
1596.96 1378
1597.05 1374
1597.14 1371
1597.24 1370
1597.33 1373
1597.42 1377
1597.51 1383
1597.60 1389
1597.69 1394
1597.79 1396
1597.88 1396
1597.97 1391
1598.06 1384
1598.15 1375
1598.24 1365
1598.34 1357
1598.43 1353
1598.52 1354
1598.61 1361
1598.70 1372
1598.79 1387
1598.89 1402
1598.98 1414
1599.07 1423
1599.16 1427
1599.25 1426
1599.34 1422
1599.44 1415
1599.53 1409
1599.62 1405
1599.71 1403
1599.80 1403
1599.89 1405
1599.99 1408
1600.08 1410
1600.17 1411
1600.26 1411
1600.35 1410
1600.44 1410
1600.54 1411
1600.63 1414
1600.72 1418
1600.81 1425
1600.90 1432
1600.99 1440
1601.09 1447
1601.18 1454
1601.27 1459
1601.36 1463
1601.45 1467
1601.55 1469
1601.64 1471
1601.73 1472
1601.82 1471
1601.91 1466
1602.00 1459
1602.10 1448
1602.19 1435
1602.28 1420
1602.37 1404
1602.46 1390
1602.55 1378
1602.65 1369
1602.74 1362
1602.83 1356
1602.92 1351
1603.01 1345
1603.11 1338
1603.20 1329
1603.29 1319
1603.38 1308
1603.47 1297
1603.56 1287
1603.66 1278
1603.75 1271
1603.84 1267
1603.93 1265
1604.02 1266
1604.12 1269
1604.21 1273
1604.30 1276
1604.39 1277
1604.48 1277
1604.57 1275
1604.67 1272
1604.76 1269
1604.85 1266
1604.94 1263
1605.03 1259
1605.13 1254
1605.22 1248
1605.31 1241
1605.40 1232
1605.49 1225
1605.58 1221
1605.68 1220
1605.77 1222
1605.86 1228
1605.95 1234
1606.04 1240
1606.14 1243
1606.23 1243
1606.32 1241
1606.41 1237
1606.50 1235
1606.60 1236
1606.69 1239
1606.78 1245
1606.87 1252
1606.96 1256
1607.05 1259
1607.15 1258
1607.24 1256
1607.33 1254
1607.42 1255
1607.51 1260
1607.61 1271
1607.70 1285
1607.79 1301
1607.88 1316
1607.97 1329
1608.07 1338
1608.16 1344
1608.25 1347
1608.34 1348
1608.43 1348
1608.53 1347
1608.62 1346
1608.71 1345
1608.80 1342
1608.89 1338
1608.99 1333
1609.08 1327
1609.17 1320
1609.26 1314
1609.35 1309
1609.45 1306
1609.54 1306
1609.63 1309
1609.72 1313
1609.81 1318
1609.90 1322
1610.00 1323
1610.09 1320
1610.18 1312
1610.27 1300
1610.36 1287
1610.46 1275
1610.55 1264
1610.64 1256
1610.73 1252
1610.82 1249
1610.92 1248
1611.01 1248
1611.10 1249
1611.19 1251
1611.28 1255
1611.38 1260
1611.47 1266
1611.56 1274
1611.65 1283
1611.75 1293
1611.84 1303
1611.93 1314
1612.02 1328
1612.11 1342
1612.21 1358
1612.30 1373
1612.39 1387
1612.48 1398
1612.57 1406
1612.67 1409
1612.76 1409
1612.85 1406
1612.94 1402
1613.03 1399
1613.13 1396
1613.22 1394
1613.31 1394
1613.40 1394
1613.49 1395
1613.59 1397
1613.68 1399
1613.77 1401
1613.86 1402
1613.95 1402
1614.05 1401
1614.14 1396
1614.23 1390
1614.32 1383
1614.42 1376
1614.51 1369
1614.60 1364
1614.69 1361
1614.78 1360
1614.88 1361
1614.97 1363
1615.06 1365
1615.15 1365
1615.24 1364
1615.34 1361
1615.43 1357
1615.52 1353
1615.61 1350
1615.71 1351
1615.80 1355
1615.89 1364
1615.98 1377
1616.07 1393
1616.17 1410
1616.26 1425
1616.35 1438
1616.44 1448
1616.53 1454
1616.63 1456
1616.72 1456
1616.81 1455
1616.90 1454
1617.00 1455
1617.09 1457
1617.18 1461
1617.27 1466
1617.36 1471
1617.46 1475
1617.55 1476
1617.64 1474
1617.73 1469
1617.83 1462
1617.92 1454
1618.01 1445
1618.10 1435
1618.19 1425
1618.29 1417
1618.38 1411
1618.47 1408
1618.56 1409
1618.66 1414
1618.75 1422
1618.84 1432
1618.93 1441
1619.02 1448
1619.12 1452
1619.21 1451
1619.30 1446
1619.39 1438
1619.49 1426
1619.58 1414
1619.67 1401
1619.76 1390
1619.85 1381
1619.95 1374
1620.04 1369
1620.13 1368
1620.22 1368
1620.32 1369
1620.41 1372
1620.50 1375
1620.59 1378
1620.68 1380
1620.78 1381
1620.87 1382
1620.96 1381
1621.05 1380
1621.15 1379
1621.24 1380
1621.33 1382
1621.42 1386
1621.52 1390
1621.61 1395
1621.70 1398
1621.79 1401
1621.88 1402
1621.98 1403
1622.07 1404
1622.16 1406
1622.25 1408
1622.35 1411
1622.44 1413
1622.53 1412
1622.62 1408
1622.72 1400
1622.81 1391
1622.90 1380
1622.99 1369
1623.09 1358
1623.18 1347
1623.27 1337
1623.36 1328
1623.45 1319
1623.55 1312
1623.64 1307
1623.73 1305
1623.82 1307
1623.92 1312
1624.01 1320
1624.10 1327
1624.19 1334
1624.29 1337
1624.38 1337
1624.47 1333
1624.56 1325
1624.66 1315
1624.75 1303
1624.84 1292
1624.93 1284
1625.03 1278
1625.12 1278
1625.21 1281
1625.30 1287
1625.40 1295
1625.49 1302
1625.58 1306
1625.67 1308
1625.76 1306
1625.86 1302
1625.95 1297
1626.04 1295
1626.13 1297
1626.23 1304
1626.32 1314
1626.41 1326
1626.50 1336
1626.60 1343
1626.69 1344
1626.78 1341
1626.87 1333
1626.97 1324
1627.06 1315
1627.15 1308
1627.24 1303
1627.34 1298
1627.43 1294
1627.52 1288
1627.61 1281
1627.71 1271
1627.80 1262
1627.89 1253
1627.98 1247
1628.08 1244
1628.17 1244
1628.26 1247
1628.35 1251
1628.45 1255
1628.54 1258
1628.63 1261
1628.72 1262
1628.82 1262
1628.91 1260
1629.00 1258
1629.09 1257
1629.19 1256
1629.28 1257
1629.37 1260
1629.46 1265
1629.56 1272
1629.65 1280
1629.74 1288
1629.83 1295
1629.93 1302
1630.02 1308
1630.11 1314
1630.20 1318
1630.30 1320
1630.39 1320
1630.48 1318
1630.58 1313
1630.67 1306
1630.76 1299
1630.85 1294
1630.95 1292
1631.04 1294
1631.13 1300
1631.22 1308
1631.32 1317
1631.41 1324
1631.50 1330
1631.59 1334
1631.69 1336
1631.78 1338
1631.87 1339
1631.96 1342
1632.06 1344
1632.15 1346
1632.24 1348
1632.33 1350
1632.43 1350
1632.52 1351
1632.61 1354
1632.71 1359
1632.80 1367
1632.89 1378
1632.98 1389
1633.08 1401
1633.17 1410
1633.26 1416
1633.35 1417
1633.45 1414
1633.54 1407
1633.63 1399
1633.72 1389
1633.82 1382
1633.91 1376
1634.00 1374
1634.09 1374
1634.19 1376
1634.28 1377
1634.37 1377
1634.47 1374
1634.56 1369
1634.65 1361
1634.74 1352
1634.84 1342
1634.93 1333
1635.02 1326
1635.11 1320
1635.21 1316
1635.30 1314
1635.39 1314
1635.49 1315
1635.58 1317
1635.67 1323
1635.76 1331
1635.86 1342
1635.95 1355
1636.04 1369
1636.13 1384
1636.23 1397
1636.32 1407
1636.41 1415
1636.51 1421
1636.60 1425
1636.69 1428
1636.78 1430
1636.88 1431
1636.97 1431
1637.06 1429
1637.15 1425
1637.25 1418
1637.34 1410
1637.43 1401
1637.53 1393
1637.62 1387
1637.71 1382
1637.80 1378
1637.90 1372
1637.99 1364
1638.08 1353
1638.17 1339
1638.27 1322
1638.36 1306
1638.45 1292
1638.55 1284
1638.64 1281
1638.73 1284
1638.82 1292
1638.92 1302
1639.01 1312
1639.10 1320
1639.20 1325
1639.29 1327
1639.38 1326
1639.47 1324
1639.57 1321
1639.66 1317
1639.75 1313
1639.85 1310
1639.94 1307
1640.03 1305
1640.12 1306
1640.22 1310
1640.31 1318
1640.40 1327
1640.50 1336
1640.59 1344
1640.68 1349
1640.77 1351
1640.87 1349
1640.96 1345
1641.05 1341
1641.15 1339
1641.24 1341
1641.33 1345
1641.42 1352
1641.52 1359
1641.61 1365
1641.70 1370
1641.80 1373
1641.89 1373
1641.98 1373
1642.07 1373
1642.17 1373
1642.26 1372
1642.35 1372
1642.45 1370
1642.54 1367
1642.63 1363
1642.72 1356
1642.82 1347
1642.91 1336
1643.00 1325
1643.10 1313
1643.19 1302
1643.28 1292
1643.38 1284
1643.47 1278
1643.56 1273
1643.65 1271
1643.75 1270
1643.84 1270
1643.93 1272
1644.03 1276
1644.12 1282
1644.21 1290
1644.30 1298
1644.40 1307
1644.49 1316
1644.58 1323
1644.68 1329
1644.77 1333
1644.86 1337
1644.96 1339
1645.05 1340
1645.14 1340
1645.23 1339
1645.33 1336
1645.42 1333
1645.51 1330
1645.61 1327
1645.70 1325
1645.79 1324
1645.89 1324
1645.98 1325
1646.07 1325
1646.16 1324
1646.26 1323
1646.35 1322
1646.44 1321
1646.54 1320
1646.63 1319
1646.72 1319
1646.82 1319
1646.91 1319
1647.00 1319
1647.09 1316
1647.19 1311
1647.28 1304
1647.37 1294
1647.47 1283
1647.56 1270
1647.65 1259
1647.75 1250
1647.84 1244
1647.93 1241
1648.03 1240
1648.12 1242
1648.21 1246
1648.30 1251
1648.40 1257
1648.49 1263
1648.58 1269
1648.68 1276
1648.77 1281
1648.86 1287
1648.96 1293
1649.05 1299
1649.14 1307
1649.24 1316
1649.33 1326
1649.42 1334
1649.51 1340
1649.61 1343
1649.70 1342
1649.79 1338
1649.89 1329
1649.98 1319
1650.07 1308
1650.17 1298
1650.26 1289
1650.35 1283
1650.45 1279
1650.54 1279
1650.63 1282
1650.73 1289
1650.82 1298
1650.91 1308
1651.00 1319
1651.10 1327
1651.19 1332
1651.28 1333
1651.38 1331
1651.47 1326
1651.56 1320
1651.66 1314
1651.75 1309
1651.84 1305
1651.94 1303
1652.03 1301
1652.12 1298
1652.22 1293
1652.31 1287
1652.40 1280
1652.50 1274
1652.59 1270
1652.68 1270
1652.78 1274
1652.87 1281
1652.96 1289
1653.05 1299
1653.15 1307
1653.24 1313
1653.33 1317
1653.43 1320
1653.52 1325
1653.61 1331
1653.71 1341
1653.80 1353
1653.89 1366
1653.99 1378
1654.08 1387
1654.17 1391
1654.27 1390
1654.36 1385
1654.45 1377
1654.55 1370
1654.64 1365
1654.73 1363
1654.83 1366
1654.92 1372
1655.01 1380
1655.11 1389
1655.20 1399
1655.29 1408
1655.39 1416
1655.48 1424
1655.57 1429
1655.67 1433
1655.76 1433
1655.85 1430
1655.95 1423
1656.04 1415
1656.13 1405
1656.23 1397
1656.32 1390
1656.41 1385
1656.51 1381
1656.60 1377
1656.69 1372
1656.79 1366
1656.88 1357
1656.97 1349
1657.07 1342
1657.16 1337
1657.25 1335
1657.35 1336
1657.44 1339
1657.53 1341
1657.63 1343
1657.72 1344
1657.81 1344
1657.91 1343
1658.00 1342
1658.09 1343
1658.19 1347
1658.28 1352
1658.37 1359
1658.47 1367
1658.56 1377
1658.65 1387
1658.75 1396
1658.84 1402
1658.93 1405
1659.03 1402
1659.12 1394
1659.21 1381
1659.31 1365
1659.40 1349
1659.49 1335
1659.59 1327
1659.68 1324
1659.77 1327
1659.87 1334
1659.96 1343
1660.05 1352
1660.15 1360
1660.24 1366
1660.33 1369
1660.43 1370
1660.52 1369
1660.61 1366
1660.71 1361
1660.80 1355
1660.89 1346
1660.99 1335
1661.08 1323
1661.17 1312
1661.27 1301
1661.36 1293
1661.45 1288
1661.55 1285
1661.64 1283
1661.73 1283
1661.83 1284
1661.92 1285
1662.01 1287
1662.11 1291
1662.20 1296
1662.30 1302
1662.39 1308
1662.48 1312
1662.58 1314
1662.67 1311
1662.76 1305
1662.86 1296
1662.95 1284
1663.04 1272
1663.14 1260
1663.23 1249
1663.32 1241
1663.42 1235
1663.51 1234
1663.60 1236
1663.70 1241
1663.79 1250
1663.88 1260
1663.98 1271
1664.07 1280
1664.17 1287
1664.26 1290
1664.35 1290
1664.45 1286
1664.54 1280
1664.63 1274
1664.73 1268
1664.82 1262
1664.91 1258
1665.01 1254
1665.10 1252
1665.19 1250
1665.29 1248
1665.38 1246
1665.47 1243
1665.57 1239
1665.66 1234
1665.76 1229
1665.85 1224
1665.94 1218
1666.04 1212
1666.13 1206
1666.22 1201
1666.32 1198
1666.41 1197
1666.50 1197
1666.60 1201
1666.69 1205
1666.78 1211
1666.88 1216
1666.97 1219
1667.07 1220
1667.16 1220
1667.25 1218
1667.35 1217
1667.44 1217
1667.53 1221
1667.63 1227
1667.72 1237
1667.81 1248
1667.91 1260
1668.00 1272
1668.10 1282
1668.19 1291
1668.28 1299
1668.38 1305
1668.47 1309
1668.56 1313
1668.66 1315
1668.75 1317
1668.84 1316
1668.94 1314
1669.03 1308
1669.13 1300
1669.22 1289
1669.31 1277
1669.41 1265
1669.50 1254
1669.59 1247
1669.69 1244
1669.78 1245
1669.87 1248
1669.97 1253
1670.06 1256
1670.16 1258
1670.25 1256
1670.34 1252
1670.44 1248
1670.53 1243
1670.62 1240
1670.72 1240
1670.81 1242
1670.91 1246
1671.00 1252
1671.09 1257
1671.19 1264
1671.28 1271
1671.37 1278
1671.47 1286
1671.56 1295
1671.66 1305
1671.75 1314
1671.84 1322
1671.94 1326
1672.03 1327
1672.12 1324
1672.22 1319
1672.31 1311
1672.41 1303
1672.50 1296
1672.59 1291
1672.69 1288
1672.78 1289
1672.87 1292
1672.97 1297
1673.06 1304
1673.16 1310
1673.25 1315
1673.34 1317
1673.44 1317
1673.53 1314
1673.62 1308
1673.72 1301
1673.81 1294
1673.91 1289
1674.00 1286
1674.09 1287
1674.19 1290
1674.28 1297
1674.37 1307
1674.47 1320
1674.56 1334
1674.66 1350
1674.75 1364
1674.84 1376
1674.94 1383
1675.03 1386
1675.13 1384
1675.22 1378
1675.31 1372
1675.41 1367
1675.50 1366
1675.59 1370
1675.69 1378
1675.78 1390
1675.88 1403
1675.97 1415
1676.06 1426
1676.16 1433
1676.25 1437
1676.35 1439
1676.44 1440
1676.53 1442
1676.63 1444
1676.72 1447
1676.81 1449
1676.91 1450
1677.00 1448
1677.10 1443
1677.19 1435
1677.28 1423
1677.38 1409
1677.47 1394
1677.57 1379
1677.66 1367
1677.75 1359
1677.85 1355
1677.94 1354
1678.03 1356
1678.13 1359
1678.22 1362
1678.32 1364
1678.41 1366
1678.50 1368
1678.60 1370
1678.69 1373
1678.79 1376
1678.88 1378
1678.97 1379
1679.07 1378
1679.16 1375
1679.26 1372
1679.35 1368
1679.44 1366
1679.54 1364
1679.63 1363
1679.73 1362
1679.82 1361
1679.91 1359
1680.01 1356
1680.10 1352
1680.20 1350
1680.29 1348
1680.38 1348
1680.48 1348
1680.57 1348
1680.67 1347
1680.76 1345
1680.85 1343
1680.95 1340
1681.04 1339
1681.14 1339
1681.23 1342
1681.32 1347
1681.42 1352
1681.51 1357
1681.61 1358
1681.70 1356
1681.79 1350
1681.89 1341
1681.98 1331
1682.08 1319
1682.17 1309
1682.26 1300
1682.36 1295
1682.45 1292
1682.55 1292
1682.64 1294
1682.73 1297
1682.83 1302
1682.92 1309
1683.02 1316
1683.11 1324
1683.20 1333
1683.30 1342
1683.39 1350
1683.49 1358
1683.58 1365
1683.67 1369
1683.77 1371
1683.86 1371
1683.96 1368
1684.05 1364
1684.14 1358
1684.24 1353
1684.33 1348
1684.43 1343
1684.52 1338
1684.62 1334
1684.71 1329
1684.80 1323
1684.90 1317
1684.99 1311
1685.09 1306
1685.18 1301
1685.27 1299
1685.37 1297
1685.46 1297
1685.56 1296
1685.65 1294
1685.74 1290
1685.84 1283
1685.93 1274
1686.03 1264
1686.12 1256
1686.22 1251
1686.31 1251
1686.40 1258
1686.50 1271
1686.59 1290
1686.69 1313
1686.78 1336
1686.87 1358
1686.97 1376
1687.06 1389
1687.16 1397
1687.25 1400
1687.34 1399
1687.44 1396
1687.53 1390
1687.63 1384
1687.72 1376
1687.82 1367
1687.91 1354
1688.00 1338
1688.10 1318
1688.19 1295
1688.29 1270
1688.38 1246
1688.48 1226
1688.57 1212
1688.66 1206
1688.76 1207
1688.85 1215
1688.95 1225
1689.04 1235
1689.13 1243
1689.23 1246
1689.32 1243
1689.42 1235
1689.51 1222
1689.61 1206
1689.70 1189
1689.79 1174
1689.89 1161
1689.98 1152
1690.08 1147
1690.17 1146
1690.27 1148
1690.36 1151
1690.45 1155
1690.55 1159
1690.64 1163
1690.74 1167
1690.83 1171
1690.93 1177
1691.02 1183
1691.11 1192
1691.21 1203
1691.30 1214
1691.40 1227
1691.49 1239
1691.59 1249
1691.68 1256
1691.77 1260
1691.87 1258
1691.96 1253
1692.06 1245
1692.15 1236
1692.25 1228
1692.34 1223
1692.43 1220
1692.53 1219
1692.62 1219
1692.72 1218
1692.81 1216
1692.91 1211
1693.00 1204
1693.09 1196
1693.19 1189
1693.28 1183
1693.38 1179
1693.47 1179
1693.57 1182
1693.66 1189
1693.75 1201
1693.85 1216
1693.94 1233
1694.04 1252
1694.13 1269
1694.23 1282
1694.32 1290
1694.42 1293
1694.51 1291
1694.60 1286
1694.70 1280
1694.79 1273
1694.89 1267
1694.98 1261
1695.08 1253
1695.17 1244
1695.26 1233
1695.36 1221
1695.45 1209
1695.55 1199
1695.64 1193
1695.74 1191
1695.83 1192
1695.93 1196
1696.02 1201
1696.11 1207
1696.21 1214
1696.30 1220
1696.40 1227
1696.49 1235
1696.59 1244
1696.68 1255
1696.78 1267
1696.87 1279
1696.96 1290
1697.06 1300
1697.15 1307
1697.25 1312
1697.34 1315
1697.44 1316
1697.53 1317
1697.63 1316
1697.72 1314
1697.81 1311
1697.91 1305
1698.00 1297
1698.10 1286
1698.19 1272
1698.29 1258
1698.38 1245
1698.48 1235
1698.57 1228
1698.66 1223
1698.76 1220
1698.85 1218
1698.95 1214
1699.04 1210
1699.14 1208
1699.23 1209
1699.33 1214
1699.42 1226
1699.51 1243
1699.61 1262
1699.70 1281
1699.80 1296
1699.89 1306
1699.99 1309
1700.08 1309
1700.18 1307
1700.27 1304
1700.37 1303
1700.46 1305
1700.55 1309
1700.65 1314
1700.74 1319
1700.84 1324
1700.93 1327
1701.03 1328
1701.12 1327
1701.22 1323
1701.31 1317
1701.41 1309
1701.50 1302
1701.59 1295
1701.69 1289
1701.78 1286
1701.88 1285
1701.97 1286
1702.07 1288
1702.16 1290
1702.26 1291
1702.35 1291
1702.45 1291
1702.54 1290
1702.64 1290
1702.73 1291
1702.82 1293
1702.92 1297
1703.01 1303
1703.11 1310
1703.20 1320
1703.30 1329
1703.39 1338
1703.49 1346
1703.58 1351
1703.68 1352
1703.77 1349
1703.87 1341
1703.96 1330
1704.05 1317
1704.15 1301
1704.24 1285
1704.34 1269
1704.43 1254
1704.53 1240
1704.62 1226
1704.72 1214
1704.81 1201
1704.91 1191
1705.00 1182
1705.10 1174
1705.19 1169
1705.28 1164
1705.38 1161
1705.47 1158
1705.57 1154
1705.66 1150
1705.76 1147
1705.85 1144
1705.95 1144
1706.04 1144
1706.14 1146
1706.23 1150
1706.33 1154
1706.42 1159
1706.52 1165
1706.61 1170
1706.71 1176
1706.80 1181
1706.89 1185
1706.99 1187
1707.08 1189
1707.18 1189
1707.27 1190
1707.37 1192
1707.46 1197
1707.56 1204
1707.65 1214
1707.75 1224
1707.84 1233
1707.94 1238
1708.03 1238
1708.13 1233
1708.22 1224
1708.32 1213
1708.41 1201
1708.51 1190
1708.60 1181
1708.69 1175
1708.79 1173
1708.88 1172
1708.98 1173
1709.07 1175
1709.17 1178
1709.26 1181
1709.36 1185
1709.45 1189
1709.55 1194
1709.64 1199
1709.74 1204
1709.83 1208
1709.93 1212
1710.02 1213
1710.12 1213
1710.21 1211
1710.31 1207
1710.40 1203
1710.50 1199
1710.59 1195
1710.69 1193
1710.78 1193
1710.87 1195
1710.97 1198
1711.06 1203
1711.16 1207
1711.25 1209
1711.35 1210
1711.44 1208
1711.54 1205
1711.63 1200
1711.73 1196
1711.82 1193
1711.92 1192
1712.01 1195
1712.11 1200
1712.20 1209
1712.30 1219
1712.39 1229
1712.49 1239
1712.58 1247
1712.68 1253
1712.77 1256
1712.87 1257
1712.96 1258
1713.06 1257
1713.15 1257
1713.25 1256
1713.34 1256
1713.44 1256
1713.53 1255
1713.63 1253
1713.72 1251
1713.82 1248
1713.91 1245
1714.01 1244
1714.10 1244
1714.20 1246
1714.29 1249
1714.39 1252
1714.48 1256
1714.58 1259
1714.67 1263
1714.76 1266
1714.86 1269
1714.95 1274
1715.05 1279
1715.14 1285
1715.24 1292
1715.33 1298
1715.43 1302
1715.52 1304
1715.62 1303
1715.71 1300
1715.81 1294
1715.90 1287
1716.00 1280
1716.09 1272
1716.19 1265
1716.28 1259
1716.38 1254
1716.47 1251
1716.57 1250
1716.66 1252
1716.76 1256
1716.85 1262
1716.95 1269
1717.04 1277
1717.14 1285
1717.23 1291
1717.33 1297
1717.42 1301
1717.52 1304
1717.61 1306
1717.71 1308
1717.80 1309
1717.90 1309
1717.99 1308
1718.09 1305
1718.18 1301
1718.28 1294
1718.37 1286
1718.47 1276
1718.56 1266
1718.66 1258
1718.75 1253
1718.85 1251
1718.94 1254
1719.04 1261
1719.13 1272
1719.23 1286
1719.32 1301
1719.42 1315
1719.51 1326
1719.61 1333
1719.70 1335
1719.80 1333
1719.90 1326
1719.99 1319
1720.09 1310
1720.18 1303
1720.28 1298
1720.37 1293
1720.47 1289
1720.56 1284
1720.66 1278
1720.75 1272
1720.85 1266
1720.94 1264
1721.04 1265
1721.13 1271
1721.23 1281
1721.32 1296
1721.42 1312
1721.51 1328
1721.61 1344
1721.70 1358
1721.80 1370
1721.89 1380
1721.99 1388
1722.08 1394
1722.18 1397
1722.27 1397
1722.37 1394
1722.46 1388
1722.56 1379
1722.65 1367
1722.75 1354
1722.84 1341
1722.94 1326
1723.03 1313
1723.13 1300
1723.22 1289
1723.32 1279
1723.41 1271
1723.51 1264
1723.61 1258
1723.70 1255
1723.80 1253
1723.89 1254
1723.99 1257
1724.08 1263
1724.18 1270
1724.27 1278
1724.37 1285
1724.46 1291
1724.56 1296
1724.65 1300
1724.75 1303
1724.84 1304
1724.94 1304
1725.03 1303
1725.13 1301
1725.22 1297
1725.32 1291
1725.41 1285
1725.51 1279
1725.60 1274
1725.70 1273
1725.79 1274
1725.89 1279
1725.99 1286
1726.08 1294
1726.18 1303
1726.27 1309
1726.37 1313
1726.46 1312
1726.56 1308
1726.65 1301
1726.75 1290
1726.84 1279
1726.94 1268
1727.03 1258
1727.13 1249
1727.22 1241
1727.32 1233
1727.41 1225
1727.51 1216
1727.60 1206
1727.70 1197
1727.80 1188
1727.89 1181
1727.99 1177
1728.08 1176
1728.18 1177
1728.27 1181
1728.37 1186
1728.46 1192
1728.56 1197
1728.65 1203
1728.75 1209
1728.84 1215
1728.94 1222
1729.03 1230
1729.13 1238
1729.23 1244
1729.32 1247
1729.42 1246
1729.51 1242
1729.61 1234
1729.70 1223
1729.80 1213
1729.89 1204
1729.99 1197
1730.08 1194
1730.18 1194
1730.27 1195
1730.37 1198
1730.46 1200
1730.56 1202
1730.66 1205
1730.75 1209
1730.85 1213
1730.94 1218
1731.04 1222
1731.13 1226
1731.23 1227
1731.32 1227
1731.42 1226
1731.51 1226
1731.61 1226
1731.70 1228
1731.80 1231
1731.90 1234
1731.99 1235
1732.09 1235
1732.18 1233
1732.28 1230
1732.37 1227
1732.47 1226
1732.56 1228
1732.66 1233
1732.75 1241
1732.85 1251
1732.94 1260
1733.04 1267
1733.14 1268
1733.23 1265
1733.33 1257
1733.42 1247
1733.52 1238
1733.61 1231
1733.71 1229
1733.80 1232
1733.90 1237
1733.99 1243
1734.09 1248
1734.19 1248
1734.28 1244
1734.38 1236
1734.47 1226
1734.57 1217
1734.66 1210
1734.76 1209
1734.85 1213
1734.95 1223
1735.05 1235
1735.14 1249
1735.24 1262
1735.33 1273
1735.43 1279
1735.52 1281
1735.62 1279
1735.71 1274
1735.81 1269
1735.90 1264
1736.00 1260
1736.10 1257
1736.19 1256
1736.29 1256
1736.38 1256
1736.48 1257
1736.57 1259
1736.67 1263
1736.76 1267
1736.86 1273
1736.96 1281
1737.05 1289
1737.15 1298
1737.24 1304
1737.34 1308
1737.43 1307
1737.53 1302
1737.62 1293
1737.72 1281
1737.82 1266
1737.91 1251
1738.01 1238
1738.10 1228
1738.20 1222
1738.29 1219
1738.39 1219
1738.48 1221
1738.58 1223
1738.68 1223
1738.77 1221
1738.87 1217
1738.96 1211
1739.06 1204
1739.15 1197
1739.25 1194
1739.35 1194
1739.44 1197
1739.54 1204
1739.63 1214
1739.73 1224
1739.82 1235
1739.92 1245
1740.01 1253
1740.11 1261
1740.21 1268
1740.30 1274
1740.40 1278
1740.49 1281
1740.59 1282
1740.68 1281
1740.78 1279
1740.88 1276
1740.97 1273
1741.07 1272
1741.16 1273
1741.26 1275
1741.35 1278
1741.45 1279
1741.54 1279
1741.64 1276
1741.74 1271
1741.83 1264
1741.93 1255
1742.02 1247
1742.12 1241
1742.21 1238
1742.31 1238
1742.41 1242
1742.50 1250
1742.60 1260
1742.69 1271
1742.79 1281
1742.88 1289
1742.98 1293
1743.08 1292
1743.17 1287
1743.27 1278
1743.36 1267
1743.46 1256
1743.55 1248
1743.65 1244
1743.75 1244
1743.84 1247
1743.94 1251
1744.03 1255
1744.13 1256
1744.22 1255
1744.32 1250
1744.42 1244
1744.51 1239
1744.61 1236
1744.70 1237
1744.80 1242
1744.89 1251
1744.99 1262
1745.09 1273
1745.18 1283
1745.28 1290
1745.37 1295
1745.47 1297
1745.57 1297
1745.66 1298
1745.76 1301
1745.85 1306
1745.95 1313
1746.04 1320
1746.14 1326
1746.24 1329
1746.33 1329
1746.43 1326
1746.52 1319
1746.62 1310
1746.71 1301
1746.81 1294
1746.91 1287
1747.00 1282
1747.10 1277
1747.19 1273
1747.29 1268
1747.39 1263
1747.48 1258
1747.58 1254
1747.67 1252
1747.77 1253
1747.86 1256
1747.96 1260
1748.06 1263
1748.15 1265
1748.25 1264
1748.34 1259
1748.44 1252
1748.54 1242
1748.63 1232
1748.73 1223
1748.82 1215
1748.92 1209
1749.02 1206
1749.11 1205
1749.21 1204
1749.30 1203
1749.40 1202
1749.49 1199
1749.59 1195
1749.69 1189
1749.78 1182
1749.88 1175
1749.97 1168
1750.07 1163
1750.17 1160
1750.26 1159
1750.36 1161
1750.45 1165
1750.55 1172
1750.65 1179
1750.74 1184
1750.84 1188
1750.93 1189
1751.03 1187
1751.13 1183
1751.22 1180
1751.32 1179
1751.41 1182
1751.51 1189
1751.60 1198
1751.70 1210
1751.80 1220
1751.89 1228
1751.99 1232
1752.08 1231
1752.18 1226
1752.28 1218
1752.37 1208
1752.47 1200
1752.56 1193
1752.66 1190
1752.76 1190
1752.85 1191
1752.95 1195
1753.04 1199
1753.14 1203
1753.24 1207
1753.33 1211
1753.43 1216
1753.52 1221
1753.62 1225
1753.72 1228
1753.81 1229
1753.91 1228
1754.00 1223
1754.10 1215
1754.20 1206
1754.29 1197
1754.39 1189
1754.48 1183
1754.58 1180
1754.68 1180
1754.77 1182
1754.87 1186
1754.96 1189
1755.06 1193
1755.16 1196
1755.25 1199
1755.35 1202
1755.44 1207
1755.54 1213
1755.64 1220
1755.73 1230
1755.83 1240
1755.93 1251
1756.02 1261
1756.12 1267
1756.21 1271
1756.31 1270
1756.41 1267
1756.50 1261
1756.60 1256
1756.69 1252
1756.79 1252
1756.89 1255
1756.98 1262
1757.08 1269
1757.17 1277
1757.27 1282
1757.37 1284
1757.46 1283
1757.56 1281
1757.65 1278
1757.75 1277
1757.85 1279
1757.94 1282
1758.04 1287
1758.14 1292
1758.23 1293
1758.33 1291
1758.42 1284
1758.52 1272
1758.62 1256
1758.71 1239
1758.81 1222
1758.90 1207
1759.00 1196
1759.10 1190
1759.19 1188
1759.29 1190
1759.39 1196
1759.48 1203
1759.58 1212
1759.67 1221
1759.77 1229
1759.87 1237
1759.96 1243
1760.06 1248
1760.15 1251
1760.25 1253
1760.35 1255
1760.44 1256
1760.54 1257
1760.64 1259
1760.73 1261
1760.83 1263
1760.92 1264
1761.02 1264
1761.12 1263
1761.21 1262
1761.31 1263
1761.41 1265
1761.50 1271
1761.60 1279
1761.69 1290
1761.79 1301
1761.89 1312
1761.98 1321
1762.08 1328
1762.17 1332
1762.27 1333
1762.37 1331
1762.46 1328
1762.56 1324
1762.66 1320
1762.75 1315
1762.85 1311
1762.94 1307
1763.04 1305
1763.14 1303
1763.23 1302
1763.33 1303
1763.43 1306
1763.52 1311
1763.62 1317
1763.71 1323
1763.81 1330
1763.91 1335
1764.00 1337
1764.10 1337
1764.20 1335
1764.29 1330
1764.39 1324
1764.49 1317
1764.58 1310
1764.68 1302
1764.77 1294
1764.87 1285
1764.97 1278
1765.06 1270
1765.16 1264
1765.26 1259
1765.35 1255
1765.45 1252
1765.54 1250
1765.64 1249
1765.74 1249
1765.83 1250
1765.93 1254
1766.03 1260
1766.12 1268
1766.22 1276
1766.32 1285
1766.41 1294
1766.51 1300
1766.60 1305
1766.70 1307
1766.80 1307
1766.89 1306
1766.99 1303
1767.09 1299
1767.18 1296
1767.28 1294
1767.38 1293
1767.47 1293
1767.57 1295
1767.66 1298
1767.76 1304
1767.86 1310
1767.95 1316
1768.05 1323
1768.15 1330
1768.24 1338
1768.34 1344
1768.44 1351
1768.53 1357
1768.63 1363
1768.72 1368
1768.82 1373
1768.92 1376
1769.01 1378
1769.11 1378
1769.21 1376
1769.30 1370
1769.40 1361
1769.50 1350
1769.59 1338
1769.69 1326
1769.79 1313
1769.88 1301
1769.98 1290
1770.08 1281
1770.17 1276
1770.27 1273
1770.36 1274
1770.46 1279
1770.56 1287
1770.65 1296
1770.75 1306
1770.85 1313
1770.94 1318
1771.04 1319
1771.14 1316
1771.23 1310
1771.33 1302
1771.43 1292
1771.52 1282
1771.62 1273
1771.72 1266
1771.81 1260
1771.91 1255
1772.00 1252
1772.10 1249
1772.20 1246
1772.29 1243
1772.39 1241
1772.49 1240
1772.58 1240
1772.68 1242
1772.78 1245
1772.87 1249
1772.97 1254
1773.07 1258
1773.16 1262
1773.26 1264
1773.36 1266
1773.45 1266
1773.55 1265
1773.65 1265
1773.74 1263
1773.84 1262
1773.94 1260
1774.03 1256
1774.13 1251
1774.22 1244
1774.32 1234
1774.42 1221
1774.51 1209
1774.61 1197
1774.71 1188
1774.80 1183
1774.90 1182
1775.00 1186
1775.09 1192
1775.19 1200
1775.29 1209
1775.38 1218
1775.48 1225
1775.58 1230
1775.67 1233
1775.77 1233
1775.87 1230
1775.96 1224
1776.06 1216
1776.16 1206
1776.25 1196
1776.35 1185
1776.45 1175
1776.54 1166
1776.64 1158
1776.74 1152
1776.83 1147
1776.93 1145
1777.03 1145
1777.12 1147
1777.22 1151
1777.32 1156
1777.41 1161
1777.51 1166
1777.61 1170
1777.70 1172
1777.80 1175
1777.90 1178
1777.99 1183
1778.09 1191
1778.19 1202
1778.28 1214
1778.38 1226
1778.48 1236
1778.57 1242
1778.67 1243
1778.77 1240
1778.86 1233
1778.96 1225
1779.06 1217
1779.15 1212
1779.25 1211
1779.35 1213
1779.44 1219
1779.54 1226
1779.64 1234
1779.73 1240
1779.83 1243
1779.93 1242
1780.02 1238
1780.12 1231
1780.22 1223
1780.31 1216
1780.41 1211
1780.51 1211
1780.60 1215
1780.70 1223
1780.80 1234
1780.89 1246
1780.99 1257
1781.09 1267
1781.18 1275
1781.28 1280
1781.38 1285
1781.47 1289
1781.57 1294
1781.67 1298
1781.76 1302
1781.86 1304
1781.96 1303
1782.06 1301
1782.15 1295
1782.25 1288
1782.35 1280
1782.44 1273
1782.54 1266
1782.64 1261
1782.73 1257
1782.83 1256
1782.93 1258
1783.02 1262
1783.12 1270
1783.22 1280
1783.31 1291
1783.41 1302
1783.51 1312
1783.60 1318
1783.70 1321
1783.80 1321
1783.89 1319
1783.99 1317
1784.09 1315
1784.19 1315
1784.28 1314
1784.38 1314
1784.48 1311
1784.57 1304
1784.67 1294
1784.77 1280
1784.86 1262
1784.96 1244
1785.06 1227
1785.15 1213
1785.25 1206
1785.35 1206
1785.44 1212
1785.54 1223
1785.64 1237
1785.73 1251
1785.83 1263
1785.93 1270
1786.03 1274
1786.12 1272
1786.22 1267
1786.32 1259
1786.41 1250
1786.51 1239
1786.61 1228
1786.70 1217
1786.80 1207
1786.90 1197
1786.99 1187
1787.09 1178
1787.19 1170
1787.29 1162
1787.38 1157
1787.48 1153
1787.58 1152
1787.67 1155
1787.77 1163
1787.87 1175
1787.96 1191
1788.06 1209
1788.16 1225
1788.25 1237
1788.35 1244
1788.45 1244
1788.55 1239
1788.64 1230
1788.74 1221
1788.84 1215
1788.93 1213
1789.03 1218
1789.13 1228
1789.22 1244
1789.32 1261
1789.42 1279
1789.51 1295
1789.61 1308
1789.71 1318
1789.81 1322
1789.90 1323
1790.00 1320
1790.10 1315
1790.19 1307
1790.29 1299
1790.39 1290
1790.48 1282
1790.58 1275
1790.68 1270
1790.78 1267
1790.87 1266
1790.97 1265
1791.07 1265
1791.16 1265
1791.26 1267
1791.36 1270
1791.46 1274
1791.55 1279
1791.65 1284
1791.75 1288
1791.84 1287
1791.94 1282
1792.04 1271
1792.13 1255
1792.23 1236
1792.33 1217
1792.43 1203
1792.52 1194
1792.62 1193
1792.72 1198
1792.81 1209
1792.91 1223
1793.01 1236
1793.11 1245
1793.20 1249
1793.30 1248
1793.40 1242
1793.49 1232
1793.59 1221
1793.69 1211
1793.78 1203
1793.88 1197
1793.98 1194
1794.08 1191
1794.17 1188
1794.27 1185
1794.37 1182
1794.46 1178
1794.56 1174
1794.66 1172
1794.76 1172
1794.85 1174
1794.95 1178
1795.05 1183
1795.14 1189
1795.24 1196
1795.34 1201
1795.44 1206
1795.53 1209
1795.63 1211
1795.73 1211
1795.82 1209
1795.92 1206
1796.02 1202
1796.12 1199
1796.21 1197
1796.31 1198
1796.41 1203
1796.50 1210
1796.60 1221
1796.70 1232
1796.80 1244
1796.89 1253
1796.99 1260
1797.09 1262
1797.18 1260
1797.28 1255
1797.38 1248
1797.48 1240
1797.57 1232
1797.67 1225
1797.77 1219
1797.86 1215
1797.96 1212
1798.06 1209
1798.16 1206
1798.25 1203
1798.35 1199
1798.45 1194
1798.55 1188
1798.64 1182
1798.74 1176
1798.84 1171
1798.93 1168
1799.03 1168
1799.13 1171
1799.23 1178
1799.32 1188
1799.42 1200
1799.52 1214
1799.62 1227
1799.71 1239
1799.81 1250
1799.91 1258
1800.00 1265
1800.10 1269
1800.20 1272
1800.30 1272
1800.39 1270
1800.49 1266
1800.59 1260
1800.69 1253
1800.78 1245
1800.88 1237
1800.98 1231
1801.07 1226
1801.17 1222
1801.27 1220
1801.37 1219
1801.46 1218
1801.56 1217
1801.66 1218
1801.76 1221
1801.85 1227
1801.95 1236
1802.05 1249
1802.14 1265
1802.24 1282
1802.34 1297
1802.44 1308
1802.53 1314
1802.63 1315
1802.73 1312
1802.83 1305
1802.92 1296
1803.02 1287
1803.12 1279
1803.22 1272
1803.31 1267
1803.41 1262
1803.51 1259
1803.60 1258
1803.70 1259
1803.80 1262
1803.90 1268
1803.99 1275
1804.09 1282
1804.19 1286
1804.29 1287
1804.38 1284
1804.48 1278
1804.58 1270
1804.68 1261
1804.77 1253
1804.87 1246
1804.97 1239
1805.07 1233
1805.16 1226
1805.26 1217
1805.36 1209
1805.46 1200
1805.55 1191
1805.65 1184
1805.75 1180
1805.84 1177
1805.94 1178
1806.04 1180
1806.14 1184
1806.23 1190
1806.33 1198
1806.43 1208
1806.53 1219
1806.62 1231
1806.72 1242
1806.82 1253
1806.92 1264
1807.01 1273
1807.11 1281
1807.21 1288
1807.31 1294
1807.40 1299
1807.50 1301
1807.60 1300
1807.70 1297
1807.79 1292
1807.89 1284
1807.99 1276
1808.09 1268
1808.18 1260
1808.28 1252
1808.38 1246
1808.48 1239
1808.57 1232
1808.67 1226
1808.77 1220
1808.87 1217
1808.96 1215
1809.06 1215
1809.16 1216
1809.26 1216
1809.35 1214
1809.45 1211
1809.55 1206
1809.65 1200
1809.74 1193
1809.84 1187
1809.94 1181
1810.04 1175
1810.13 1168
1810.23 1162
1810.33 1158
1810.43 1156
1810.52 1158
1810.62 1164
1810.72 1174
1810.82 1185
1810.91 1198
1811.01 1210
1811.11 1220
1811.21 1229
1811.30 1236
1811.40 1243
1811.50 1250
1811.60 1256
1811.69 1260
1811.79 1263
1811.89 1264
1811.99 1264
1812.09 1265
1812.18 1267
1812.28 1272
1812.38 1280
1812.48 1291
1812.57 1305
1812.67 1320
1812.77 1333
1812.87 1343
1812.96 1349
1813.06 1351
1813.16 1347
1813.26 1340
1813.35 1330
1813.45 1319
1813.55 1310
1813.65 1303
1813.74 1298
1813.84 1295
1813.94 1291
1814.04 1286
1814.14 1279
1814.23 1269
1814.33 1258
1814.43 1248
1814.53 1239
1814.62 1233
1814.72 1229
1814.82 1227
1814.92 1225
1815.01 1220
1815.11 1213
1815.21 1204
1815.31 1192
1815.40 1181
1815.50 1171
1815.60 1163
1815.70 1158
1815.80 1157
1815.89 1159
1815.99 1164
1816.09 1171
1816.19 1181
1816.28 1191
1816.38 1202
1816.48 1213
1816.58 1223
1816.67 1231
1816.77 1239
1816.87 1245
1816.97 1249
1817.07 1250
1817.16 1249
1817.26 1244
1817.36 1237
1817.46 1228
1817.55 1218
1817.65 1210
1817.75 1202
1817.85 1197
1817.95 1193
1818.04 1190
1818.14 1187
1818.24 1183
1818.34 1178
1818.43 1173
1818.53 1169
1818.63 1169
1818.73 1173
1818.83 1181
1818.92 1195
1819.02 1213
1819.12 1232
1819.22 1252
1819.31 1268
1819.41 1281
1819.51 1289
1819.61 1293
1819.71 1294
1819.80 1293
1819.90 1290
1820.00 1288
1820.10 1286
1820.19 1283
1820.29 1281
1820.39 1279
1820.49 1279
1820.59 1282
1820.68 1287
1820.78 1295
1820.88 1305
1820.98 1316
1821.07 1327
1821.17 1336
1821.27 1341
1821.37 1344
1821.47 1344
1821.56 1341
1821.66 1335
1821.76 1328
1821.86 1321
1821.96 1313
1822.05 1306
1822.15 1299
1822.25 1292
1822.35 1287
1822.44 1283
1822.54 1279
1822.64 1275
1822.74 1271
1822.84 1269
1822.93 1268
1823.03 1268
1823.13 1269
1823.23 1269
1823.33 1269
1823.42 1266
1823.52 1261
1823.62 1253
1823.72 1243
1823.81 1233
1823.91 1224
1824.01 1216
1824.11 1211
1824.21 1208
1824.30 1208
1824.40 1210
1824.50 1213
1824.60 1216
1824.70 1220
1824.79 1223
1824.89 1223
1824.99 1221
1825.09 1216
1825.19 1208
1825.28 1199
1825.38 1191
1825.48 1184
1825.58 1181
1825.68 1181
1825.77 1185
1825.87 1191
1825.97 1199
1826.07 1206
1826.17 1213
1826.26 1219
1826.36 1223
1826.46 1227
1826.56 1231
1826.66 1236
1826.75 1241
1826.85 1249
1826.95 1258
1827.05 1269
1827.15 1280
1827.24 1290
1827.34 1300
1827.44 1307
1827.54 1313
1827.64 1316
1827.73 1319
1827.83 1320
1827.93 1323
1828.03 1326
1828.13 1330
1828.22 1337
1828.32 1345
1828.42 1355
1828.52 1365
1828.62 1374
1828.71 1380
1828.81 1383
1828.91 1381
1829.01 1375
1829.11 1365
1829.20 1352
1829.30 1338
1829.40 1325
1829.50 1314
1829.60 1306
1829.69 1300
1829.79 1298
1829.89 1297
1829.99 1297
1830.09 1297
1830.18 1295
1830.28 1291
1830.38 1285
1830.48 1277
1830.58 1268
1830.67 1258
1830.77 1248
1830.87 1239
1830.97 1229
1831.07 1220
1831.17 1211
1831.26 1201
1831.36 1192
1831.46 1185
1831.56 1179
1831.66 1177
1831.75 1180
1831.85 1188
1831.95 1203
1832.05 1224
1832.15 1249
1832.24 1276
1832.34 1302
1832.44 1326
1832.54 1344
1832.64 1356
1832.74 1362
1832.83 1362
1832.93 1357
1833.03 1350
1833.13 1343
1833.23 1335
1833.32 1329
1833.42 1322
1833.52 1315
1833.62 1307
1833.72 1298
1833.81 1288
1833.91 1278
1834.01 1271
1834.11 1268
1834.21 1271
1834.31 1278
1834.40 1290
1834.50 1305
1834.60 1318
1834.70 1328
1834.80 1333
1834.89 1330
1834.99 1322
1835.09 1311
1835.19 1299
1835.29 1289
1835.39 1285
1835.48 1286
1835.58 1292
1835.68 1300
1835.78 1310
1835.88 1318
1835.98 1325
1836.07 1330
1836.17 1333
1836.27 1338
1836.37 1347
1836.47 1359
1836.56 1375
1836.66 1392
1836.76 1410
1836.86 1424
1836.96 1433
1837.06 1437
1837.15 1435
1837.25 1428
1837.35 1419
1837.45 1409
1837.55 1400
1837.65 1393
1837.74 1387
1837.84 1382
1837.94 1378
1838.04 1374
1838.14 1369
1838.24 1365
1838.33 1360
1838.43 1355
1838.53 1351
1838.63 1347
1838.73 1344
1838.83 1342
1838.92 1341
1839.02 1340
1839.12 1339
1839.22 1337
1839.32 1333
1839.42 1328
1839.51 1322
1839.61 1317
1839.71 1313
1839.81 1311
1839.91 1312
1840.01 1314
1840.10 1318
1840.20 1321
1840.30 1322
1840.40 1321
1840.50 1317
1840.60 1312
1840.69 1306
1840.79 1299
1840.89 1293
1840.99 1288
1841.09 1283
1841.19 1278
1841.28 1272
1841.38 1266
1841.48 1260
1841.58 1254
1841.68 1250
1841.78 1249
1841.87 1251
1841.97 1255
1842.07 1261
1842.17 1267
1842.27 1272
1842.37 1273
1842.46 1272
1842.56 1267
1842.66 1259
1842.76 1252
1842.86 1246
1842.96 1242
1843.05 1239
1843.15 1239
1843.25 1238
1843.35 1236
1843.45 1233
1843.55 1229
1843.65 1225
1843.74 1222
1843.84 1221
1843.94 1222
1844.04 1224
1844.14 1227
1844.24 1229
1844.33 1230
1844.43 1229
1844.53 1227
1844.63 1225
1844.73 1225
1844.83 1227
1844.93 1233
1845.02 1241
1845.12 1250
1845.22 1258
1845.32 1264
1845.42 1266
1845.52 1264
1845.61 1258
1845.71 1250
1845.81 1241
1845.91 1233
1846.01 1225
1846.11 1220
1846.21 1216
1846.30 1213
1846.40 1210
1846.50 1208
1846.60 1205
1846.70 1203
1846.80 1200
1846.90 1198
1846.99 1197
1847.09 1196
1847.19 1196
1847.29 1196
1847.39 1197
1847.49 1199
1847.58 1201
1847.68 1205
1847.78 1209
1847.88 1213
1847.98 1218
1848.08 1221
1848.18 1225
1848.27 1229
1848.37 1234
1848.47 1242
1848.57 1253
1848.67 1267
1848.77 1284
1848.87 1302
1848.96 1317
1849.06 1327
1849.16 1331
1849.26 1327
1849.36 1318
1849.46 1305
1849.56 1292
1849.65 1281
1849.75 1274
1849.85 1271
1849.95 1272
1850.05 1274
1850.15 1275
1850.25 1275
1850.35 1272
1850.44 1269
1850.54 1266
1850.64 1264
1850.74 1265
1850.84 1269
1850.94 1274
1851.04 1278
1851.13 1281
1851.23 1281
1851.33 1278
1851.43 1274
1851.53 1268
1851.63 1263
1851.73 1259
1851.82 1256
1851.92 1255
1852.02 1255
1852.12 1257
1852.22 1261
1852.32 1266
1852.42 1272
1852.52 1278
1852.61 1283
1852.71 1288
1852.81 1292
1852.91 1296
1853.01 1300
1853.11 1305
1853.21 1310
1853.30 1317
1853.40 1324
1853.50 1330
1853.60 1334
1853.70 1337
1853.80 1337
1853.90 1336
1854.00 1335
1854.09 1334
1854.19 1333
1854.29 1335
1854.39 1338
1854.49 1343
1854.59 1349
1854.69 1355
1854.79 1362
1854.88 1369
1854.98 1374
1855.08 1378
1855.18 1379
1855.28 1378
1855.38 1375
1855.48 1370
1855.58 1362
1855.67 1354
1855.77 1345
1855.87 1335
1855.97 1326
1856.07 1315
1856.17 1305
1856.27 1294
1856.37 1282
1856.46 1272
1856.56 1262
1856.66 1255
1856.76 1251
1856.86 1250
1856.96 1250
1857.06 1252
1857.16 1254
1857.25 1256
1857.35 1256
1857.45 1255
1857.55 1253
1857.65 1250
1857.75 1246
1857.85 1244
1857.95 1242
1858.05 1242
1858.14 1245
1858.24 1249
1858.34 1253
1858.44 1259
1858.54 1264
1858.64 1268
1858.74 1272
1858.84 1276
1858.93 1279
1859.03 1283
1859.13 1287
1859.23 1292
1859.33 1298
1859.43 1303
1859.53 1308
1859.63 1312
1859.73 1316
1859.82 1319
1859.92 1319
1860.02 1316
1860.12 1310
1860.22 1302
1860.32 1291
1860.42 1278
1860.52 1265
1860.62 1251
1860.71 1239
1860.81 1229
1860.91 1222
1861.01 1217
1861.11 1216
1861.21 1218
1861.31 1221
1861.41 1224
1861.51 1227
1861.60 1229
1861.70 1231
1861.80 1232
1861.90 1234
1862.00 1238
1862.10 1243
1862.20 1248
1862.30 1255
1862.40 1260
1862.49 1265
1862.59 1268
1862.69 1270
1862.79 1271
1862.89 1272
1862.99 1274
1863.09 1277
1863.19 1280
1863.29 1284
1863.39 1286
1863.48 1287
1863.58 1287
1863.68 1285
1863.78 1283
1863.88 1283
1863.98 1285
1864.08 1289
1864.18 1295
1864.28 1302
1864.37 1307
1864.47 1311
1864.57 1313
1864.67 1313
1864.77 1313
1864.87 1314
1864.97 1316
1865.07 1319
1865.17 1322
1865.27 1325
1865.36 1325
1865.46 1324
1865.56 1321
1865.66 1316
1865.76 1310
1865.86 1304
1865.96 1299
1866.06 1294
1866.16 1291
1866.26 1288
1866.36 1286
1866.45 1284
1866.55 1282
1866.65 1279
1866.75 1273
1866.85 1265
1866.95 1254
1867.05 1241
1867.15 1226
1867.25 1210
1867.35 1195
1867.44 1183
1867.54 1174
1867.64 1170
1867.74 1171
1867.84 1174
1867.94 1180
1868.04 1186
1868.14 1191
1868.24 1194
1868.34 1194
1868.44 1192
1868.53 1188
1868.63 1181
1868.73 1174
1868.83 1168
1868.93 1162
1869.03 1160
1869.13 1161
1869.23 1168
1869.33 1179
1869.43 1195
1869.53 1214
1869.63 1232
1869.72 1248
1869.82 1258
1869.92 1263
1870.02 1261
1870.12 1256
1870.22 1248
1870.32 1242
1870.42 1238
1870.52 1238
1870.62 1241
1870.72 1246
1870.81 1252
1870.91 1259
1871.01 1265
1871.11 1270
1871.21 1273
1871.31 1275
1871.41 1273
1871.51 1267
1871.61 1257
1871.71 1243
1871.81 1227
1871.91 1211
1872.00 1197
1872.10 1188
1872.20 1183
1872.30 1185
1872.40 1189
1872.50 1195
1872.60 1199
1872.70 1201
1872.80 1200
1872.90 1196
1873.00 1192
1873.10 1189
1873.20 1189
1873.29 1192
1873.39 1198
1873.49 1207
1873.59 1217
1873.69 1228
1873.79 1238
1873.89 1249
1873.99 1260
1874.09 1271
1874.19 1279
1874.29 1285
1874.39 1287
1874.49 1285
1874.58 1278
1874.68 1268
1874.78 1257
1874.88 1248
1874.98 1243
1875.08 1242
1875.18 1247
1875.28 1255
1875.38 1266
1875.48 1277
1875.58 1285
1875.68 1291
1875.78 1292
1875.88 1290
1875.97 1284
1876.07 1276
1876.17 1267
1876.27 1258
1876.37 1250
1876.47 1244
1876.57 1240
1876.67 1239
1876.77 1240
1876.87 1243
1876.97 1249
1877.07 1256
1877.17 1265
1877.27 1274
1877.37 1284
1877.46 1293
1877.56 1300
1877.66 1305
1877.76 1309
1877.86 1310
1877.96 1311
1878.06 1311
1878.16 1313
1878.26 1316
1878.36 1322
1878.46 1331
1878.56 1342
1878.66 1354
1878.76 1364
1878.86 1372
1878.95 1375
1879.05 1373
1879.15 1365
1879.25 1353
1879.35 1338
1879.45 1322
1879.55 1306
1879.65 1292
1879.75 1280
1879.85 1270
1879.95 1261
1880.05 1253
1880.15 1247
1880.25 1240
1880.35 1235
1880.45 1230
1880.55 1227
1880.64 1225
1880.74 1223
1880.84 1220
1880.94 1218
1881.04 1216
1881.14 1215
1881.24 1216
1881.34 1220
1881.44 1226
1881.54 1236
1881.64 1247
1881.74 1258
1881.84 1269
1881.94 1278
1882.04 1284
1882.14 1289
1882.24 1291
1882.33 1290
1882.43 1289
1882.53 1287
1882.63 1286
1882.73 1287
1882.83 1291
1882.93 1299
1883.03 1308
1883.13 1318
1883.23 1326
1883.33 1330
1883.43 1329
1883.53 1323
1883.63 1312
1883.73 1300
1883.83 1286
1883.93 1274
1884.03 1264
1884.13 1256
1884.23 1250
1884.32 1247
1884.42 1246
1884.52 1248
1884.62 1253
1884.72 1260
1884.82 1269
1884.92 1278
1885.02 1286
1885.12 1291
1885.22 1293
1885.32 1290
1885.42 1284
1885.52 1275
1885.62 1264
1885.72 1252
1885.82 1241
1885.92 1231
1886.02 1221
1886.12 1213
1886.22 1205
1886.32 1196
1886.42 1187
1886.51 1178
1886.61 1170
1886.71 1163
1886.81 1159
1886.91 1159
1887.01 1162
1887.11 1167
1887.21 1175
1887.31 1184
1887.41 1193
1887.51 1203
1887.61 1212
1887.71 1221
1887.81 1228
1887.91 1234
1888.01 1237
1888.11 1239
1888.21 1240
1888.31 1241
1888.41 1243
1888.51 1247
1888.61 1252
1888.71 1257
1888.81 1261
1888.91 1261
1889.00 1256
1889.10 1247
1889.20 1232
1889.30 1215
1889.40 1196
1889.50 1179
1889.60 1165
1889.70 1155
1889.80 1151
1889.90 1152
1890.00 1157
1890.10 1165
1890.20 1173
1890.30 1181
1890.40 1187
1890.50 1192
1890.60 1196
1890.70 1201
1890.80 1208
1890.90 1217
1891.00 1227
1891.10 1238
1891.20 1246
1891.30 1252
1891.40 1253
1891.50 1250
1891.60 1244
1891.70 1237
1891.80 1231
1891.90 1230
1892.00 1232
1892.10 1240
1892.19 1251
1892.29 1265
1892.39 1279
1892.49 1292
1892.59 1303
1892.69 1309
1892.79 1311
1892.89 1308
1892.99 1300
1893.09 1290
1893.19 1278
1893.29 1267
1893.39 1257
1893.49 1251
1893.59 1246
1893.69 1243
1893.79 1241
1893.89 1238
1893.99 1236
1894.09 1233
1894.19 1231
1894.29 1230
1894.39 1230
1894.49 1231
1894.59 1230
1894.69 1228
1894.79 1225
1894.89 1221
1894.99 1216
1895.09 1214
1895.19 1214
1895.29 1217
1895.39 1224
1895.49 1232
1895.59 1241
1895.69 1249
1895.79 1254
1895.89 1256
1895.99 1254
1896.09 1249
1896.19 1243
1896.29 1236
1896.39 1232
1896.49 1231
1896.59 1235
1896.69 1242
1896.78 1251
1896.88 1262
1896.98 1273
1897.08 1281
1897.18 1286
1897.28 1287
1897.38 1286
1897.48 1282
1897.58 1277
1897.68 1272
1897.78 1267
1897.88 1263
1897.98 1261
1898.08 1259
1898.18 1258
1898.28 1258
1898.38 1259
1898.48 1260
1898.58 1262
1898.68 1264
1898.78 1265
1898.88 1264
1898.98 1260
1899.08 1252
1899.18 1241
1899.28 1228
1899.38 1216
1899.48 1206
1899.58 1201
1899.68 1202
1899.78 1208
1899.88 1218
1899.98 1229
1900.08 1239
1900.18 1247
1900.28 1252
1900.38 1253
1900.48 1251
1900.58 1248
1900.68 1243
1900.78 1238
1900.88 1231
1900.98 1225
1901.08 1218
1901.18 1212
1901.28 1207
1901.38 1203
1901.48 1201
1901.58 1201
1901.68 1203
1901.78 1207
1901.88 1212
1901.98 1217
1902.08 1223
1902.18 1230
1902.28 1237
1902.38 1245
1902.48 1253
1902.58 1261
1902.68 1269
1902.78 1275
1902.88 1279
1902.98 1280
1903.08 1278
1903.18 1273
1903.28 1266
1903.38 1259
1903.48 1251
1903.58 1243
1903.68 1236
1903.78 1230
1903.88 1224
1903.98 1219
1904.08 1215
1904.18 1211
1904.28 1209
1904.38 1208
1904.48 1208
1904.58 1209
1904.68 1210
1904.78 1212
1904.88 1213
1904.98 1213
1905.08 1212
1905.18 1208
1905.28 1202
1905.38 1193
1905.48 1181
1905.58 1167
1905.68 1154
1905.78 1141
1905.88 1132
1905.98 1127
1906.08 1128
1906.18 1134
1906.28 1145
1906.38 1158
1906.48 1173
1906.58 1186
1906.68 1198
1906.78 1206
1906.88 1213
1906.98 1218
1907.08 1222
1907.18 1228
1907.28 1233
1907.38 1240
1907.48 1245
1907.58 1250
1907.68 1254
1907.78 1255
1907.88 1254
1907.98 1251
1908.08 1246
1908.18 1239
1908.28 1230
1908.38 1221
1908.48 1212
1908.58 1204
1908.69 1200
1908.79 1198
1908.89 1200
1908.99 1205
1909.09 1211
1909.19 1216
1909.29 1220
1909.39 1222
1909.49 1223
1909.59 1224
1909.69 1225
1909.79 1226
1909.89 1227
1909.99 1226
1910.09 1224
1910.19 1218
1910.29 1209
1910.39 1199
1910.49 1189
1910.59 1181
1910.69 1177
1910.79 1178
1910.89 1183
1910.99 1190
1911.09 1200
1911.19 1209
1911.29 1217
1911.39 1222
1911.49 1227
1911.59 1229
1911.69 1232
1911.79 1235
1911.89 1238
1911.99 1242
1912.09 1246
1912.19 1249
1912.29 1251
1912.39 1253
1912.49 1254
1912.59 1254
1912.69 1253
1912.79 1251
1912.89 1248
1912.99 1244
1913.09 1239
1913.19 1232
1913.30 1225
1913.40 1219
1913.50 1214
1913.60 1212
1913.70 1213
1913.80 1217
1913.90 1224
1914.00 1234
1914.10 1247
1914.20 1261
1914.30 1278
1914.40 1295
1914.50 1313
1914.60 1330
1914.70 1345
1914.80 1356
1914.90 1362
1915.00 1362
1915.10 1356
1915.20 1346
1915.30 1332
1915.40 1317
1915.50 1303
1915.60 1293
1915.70 1286
1915.80 1283
1915.90 1282
1916.00 1282
1916.10 1280
1916.20 1275
1916.30 1266
1916.41 1253
1916.51 1237
1916.61 1220
1916.71 1205
1916.81 1194
1916.91 1188
1917.01 1189
1917.11 1194
1917.21 1203
1917.31 1212
1917.41 1220
1917.51 1226
1917.61 1228
1917.71 1227
1917.81 1226
1917.91 1224
1918.01 1222
1918.11 1221
1918.21 1220
1918.31 1220
1918.41 1219
1918.51 1218
1918.61 1219
1918.71 1221
1918.81 1226
1918.91 1235
1919.02 1246
1919.12 1261
1919.22 1276
1919.32 1292
1919.42 1307
1919.52 1319
1919.62 1328
1919.72 1333
1919.82 1334
1919.92 1330
1920.02 1322
1920.12 1312
1920.22 1298
1920.32 1283
1920.42 1267
1920.52 1251
1920.62 1237
1920.72 1226
1920.82 1220
1920.92 1217
1921.02 1219
1921.12 1224
1921.23 1231
1921.33 1239
1921.43 1246
1921.53 1252
1921.63 1256
1921.73 1258
1921.83 1259
1921.93 1261
1922.03 1266
1922.13 1273
1922.23 1282
1922.33 1294
1922.43 1306
1922.53 1317
1922.63 1325
1922.73 1331
1922.83 1334
1922.93 1335
1923.03 1336
1923.14 1336
1923.24 1335
1923.34 1334
1923.44 1332
1923.54 1328
1923.64 1322
1923.74 1314
1923.84 1306
1923.94 1299
1924.04 1292
1924.14 1286
1924.24 1283
1924.34 1280
1924.44 1279
1924.54 1278
1924.64 1277
1924.74 1276
1924.84 1275
1924.95 1274
1925.05 1274
1925.15 1275
1925.25 1276
1925.35 1276
1925.45 1276
1925.55 1274
1925.65 1270
1925.75 1264
1925.85 1257
1925.95 1250
1926.05 1244
1926.15 1240
1926.25 1239
1926.35 1242
1926.45 1248
1926.55 1258
1926.66 1270
1926.76 1283
1926.86 1296
1926.96 1307
1927.06 1315
1927.16 1320
1927.26 1322
1927.36 1321
1927.46 1319
1927.56 1315
1927.66 1310
1927.76 1303
1927.86 1296
1927.96 1288
1928.06 1280
1928.17 1273
1928.27 1267
1928.37 1262
1928.47 1259
1928.57 1256
1928.67 1254
1928.77 1252
1928.87 1250
1928.97 1250
1929.07 1252
1929.17 1255
1929.27 1260
1929.37 1264
1929.47 1269
1929.57 1273
1929.68 1276
1929.78 1279
1929.88 1280
1929.98 1281
1930.08 1279
1930.18 1275
1930.28 1270
1930.38 1265
1930.48 1262
1930.58 1262
1930.68 1267
1930.78 1277
1930.88 1290
1930.98 1303
1931.09 1316
1931.19 1326
1931.29 1331
1931.39 1333
1931.49 1330
1931.59 1325
1931.69 1317
1931.79 1307
1931.89 1296
1931.99 1285
1932.09 1276
1932.19 1269
1932.29 1267
1932.40 1268
1932.50 1272
1932.60 1279
1932.70 1285
1932.80 1290
1932.90 1293
1933.00 1294
1933.10 1296
1933.20 1300
1933.30 1305
1933.40 1312
1933.50 1321
1933.61 1329
1933.71 1334
1933.81 1336
1933.91 1332
1934.01 1324
1934.11 1310
1934.21 1292
1934.31 1272
1934.41 1252
1934.51 1233
1934.61 1216
1934.71 1202
1934.82 1192
1934.92 1186
1935.02 1183
1935.12 1182
1935.22 1183
1935.32 1185
1935.42 1186
1935.52 1187
1935.62 1187
1935.72 1186
1935.82 1183
1935.92 1180
1936.03 1177
1936.13 1174
1936.23 1173
1936.33 1173
1936.43 1174
1936.53 1177
1936.63 1181
1936.73 1186
1936.83 1193
1936.93 1203
1937.03 1216
1937.14 1233
1937.24 1255
1937.34 1280
1937.44 1305
1937.54 1329
1937.64 1349
1937.74 1362
1937.84 1367
1937.94 1366
1938.04 1360
1938.14 1351
1938.25 1340
1938.35 1331
1938.45 1324
1938.55 1319
1938.65 1316
1938.75 1314
1938.85 1313
1938.95 1311
1939.05 1308
1939.15 1303
1939.25 1296
1939.36 1287
1939.46 1275
1939.56 1262
1939.66 1249
1939.76 1236
1939.86 1227
1939.96 1221
1940.06 1221
1940.16 1226
1940.26 1236
1940.37 1248
1940.47 1261
1940.57 1272
1940.67 1281
1940.77 1288
1940.87 1293
1940.97 1297
1941.07 1302
1941.17 1306
1941.27 1311
1941.38 1316
1941.48 1320
1941.58 1323
1941.68 1324
1941.78 1324
1941.88 1322
1941.98 1319
1942.08 1314
1942.18 1307
1942.28 1298
1942.39 1287
1942.49 1276
1942.59 1264
1942.69 1253
1942.79 1243
1942.89 1237
1942.99 1234
1943.09 1235
1943.19 1241
1943.29 1252
1943.40 1266
1943.50 1282
1943.60 1299
1943.70 1316
1943.80 1330
1943.90 1343
1944.00 1353
1944.10 1360
1944.20 1365
1944.31 1368
1944.41 1369
1944.51 1368
1944.61 1366
1944.71 1363
1944.81 1360
1944.91 1358
1945.01 1356
1945.11 1354
1945.22 1352
1945.32 1349
1945.42 1343
1945.52 1335
1945.62 1326
1945.72 1318
1945.82 1314
1945.92 1314
1946.02 1320
1946.13 1330
1946.23 1341
1946.33 1350
1946.43 1355
1946.53 1354
1946.63 1348
1946.73 1339
1946.83 1329
1946.93 1320
1947.04 1316
1947.14 1316
1947.24 1319
1947.34 1324
1947.44 1326
1947.54 1324
1947.64 1317
1947.74 1305
1947.85 1291
1947.95 1277
1948.05 1266
1948.15 1260
1948.25 1260
1948.35 1265
1948.45 1275
1948.55 1287
1948.65 1299
1948.76 1311
1948.86 1321
1948.96 1327
1949.06 1330
1949.16 1328
1949.26 1322
1949.36 1314
1949.46 1303
1949.57 1294
1949.67 1288
1949.77 1287
1949.87 1292
1949.97 1302
1950.07 1314
1950.17 1325
1950.27 1335
1950.38 1341
1950.48 1344
1950.58 1344
1950.68 1344
1950.78 1347
1950.88 1352
1950.98 1360
1951.08 1370
1951.19 1381
1951.29 1391
1951.39 1399
1951.49 1404
1951.59 1404
1951.69 1402
1951.79 1397
1951.89 1390
1952.00 1382
1952.10 1373
1952.20 1364
1952.30 1355
1952.40 1346
1952.50 1337
1952.60 1330
1952.71 1323
1952.81 1318
1952.91 1314
1953.01 1312
1953.11 1311
1953.21 1309
1953.31 1307
1953.41 1304
1953.52 1300
1953.62 1296
1953.72 1292
1953.82 1288
1953.92 1285
1954.02 1284
1954.12 1284
1954.23 1285
1954.33 1287
1954.43 1291
1954.53 1295
1954.63 1301
1954.73 1309
1954.83 1317
1954.93 1327
1955.04 1336
1955.14 1342
1955.24 1345
1955.34 1341
1955.44 1330
1955.54 1312
1955.64 1289
1955.75 1265
1955.85 1242
1955.95 1225
1956.05 1215
1956.15 1216
1956.25 1224
1956.35 1238
1956.46 1256
1956.56 1273
1956.66 1288
1956.76 1299
1956.86 1304
1956.96 1305
1957.06 1302
1957.17 1295
1957.27 1287
1957.37 1278
1957.47 1270
1957.57 1263
1957.67 1258
1957.77 1255
1957.88 1254
1957.98 1255
1958.08 1259
1958.18 1264
1958.28 1270
1958.38 1276
1958.48 1281
1958.59 1282
1958.69 1278
1958.79 1269
1958.89 1256
1958.99 1242
1959.09 1229
1959.19 1221
1959.30 1218
1959.40 1221
1959.50 1230
1959.60 1242
1959.70 1257
1959.80 1272
1959.90 1287
1960.01 1299
1960.11 1310
1960.21 1317
1960.31 1321
1960.41 1323
1960.51 1321
1960.62 1317
1960.72 1313
1960.82 1311
1960.92 1312
1961.02 1317
1961.12 1324
1961.22 1333
1961.33 1341
1961.43 1345
1961.53 1344
1961.63 1338
1961.73 1327
1961.83 1311
1961.93 1294
1962.04 1276
1962.14 1259
1962.24 1244
1962.34 1232
1962.44 1225
1962.54 1222
1962.65 1224
1962.75 1228
1962.85 1234
1962.95 1241
1963.05 1246
1963.15 1250
1963.26 1251
1963.36 1249
1963.46 1246
1963.56 1244
1963.66 1242
1963.76 1243
1963.86 1247
1963.97 1254
1964.07 1264
1964.17 1276
1964.27 1288
1964.37 1299
1964.47 1307
1964.58 1312
1964.68 1313
1964.78 1309
1964.88 1302
1964.98 1292
1965.08 1279
1965.19 1265
1965.29 1251
1965.39 1237
1965.49 1226
1965.59 1217
1965.69 1212
1965.80 1209
1965.90 1209
1966.00 1212
1966.10 1216
1966.20 1222
1966.30 1229
1966.41 1236
1966.51 1243
1966.61 1250
1966.71 1254
1966.81 1255
1966.91 1255
1967.02 1251
1967.12 1247
1967.22 1242
1967.32 1238
1967.42 1237
1967.52 1237
1967.63 1240
1967.73 1243
1967.83 1246
1967.93 1249
1968.03 1250
1968.13 1251
1968.24 1251
1968.34 1252
1968.44 1254
1968.54 1258
1968.64 1263
1968.74 1268
1968.85 1273
1968.95 1277
1969.05 1278
1969.15 1279
1969.25 1278
1969.35 1278
1969.46 1278
1969.56 1278
1969.66 1279
1969.76 1278
1969.86 1275
1969.97 1270
1970.07 1263
1970.17 1257
1970.27 1251
1970.37 1248
1970.47 1248
1970.58 1251
1970.68 1255
1970.78 1258
1970.88 1258
1970.98 1255
1971.08 1249
1971.19 1240
1971.29 1230
1971.39 1222
1971.49 1216
1971.59 1212
1971.70 1212
1971.80 1214
1971.90 1218
1972.00 1223
1972.10 1227
1972.20 1232
1972.31 1236
1972.41 1239
1972.51 1241
1972.61 1242
1972.71 1243
1972.82 1245
1972.92 1249
1973.02 1255
1973.12 1263
1973.22 1272
1973.32 1282
1973.43 1290
1973.53 1297
1973.63 1302
1973.73 1305
1973.83 1308
1973.94 1309
1974.04 1311
1974.14 1311
1974.24 1310
1974.34 1308
1974.44 1305
1974.55 1301
1974.65 1298
1974.75 1296
1974.85 1296
1974.95 1298
1975.06 1300
1975.16 1302
1975.26 1303
1975.36 1303
1975.46 1301
1975.57 1297
1975.67 1292
1975.77 1286
1975.87 1279
1975.97 1272
1976.08 1264
1976.18 1257
1976.28 1251
1976.38 1245
1976.48 1239
1976.58 1233
1976.69 1228
1976.79 1222
1976.89 1217
1976.99 1213
1977.09 1211
1977.20 1211
1977.30 1214
1977.40 1220
1977.50 1227
1977.60 1234
1977.71 1239
1977.81 1239
1977.91 1235
1978.01 1227
1978.11 1215
1978.22 1203
1978.32 1192
1978.42 1184
1978.52 1180
1978.62 1179
1978.73 1181
1978.83 1184
1978.93 1186
1979.03 1188
1979.13 1188
1979.24 1187
1979.34 1188
1979.44 1190
1979.54 1195
1979.64 1201
1979.75 1208
1979.85 1216
1979.95 1222
1980.05 1227
1980.15 1231
1980.26 1233
1980.36 1236
1980.46 1239
1980.56 1244
1980.66 1250
1980.77 1258
1980.87 1265
1980.97 1271
1981.07 1272
1981.17 1269
1981.28 1260
1981.38 1247
1981.48 1232
1981.58 1216
1981.68 1202
1981.79 1191
1981.89 1186
1981.99 1185
1982.09 1187
1982.19 1194
1982.30 1202
1982.40 1214
1982.50 1228
1982.60 1244
1982.71 1261
1982.81 1279
1982.91 1297
1983.01 1313
1983.11 1326
1983.22 1335
1983.32 1342
1983.42 1345
1983.52 1346
1983.62 1345
1983.73 1342
1983.83 1338
1983.93 1335
1984.03 1333
1984.13 1335
1984.24 1341
1984.34 1350
1984.44 1363
1984.54 1376
1984.65 1387
1984.75 1396
1984.85 1400
1984.95 1400
1985.05 1395
1985.16 1385
1985.26 1372
1985.36 1358
1985.46 1343
1985.56 1329
1985.67 1317
1985.77 1310
1985.87 1306
1985.97 1306
1986.08 1308
1986.18 1311
1986.28 1313
1986.38 1312
1986.48 1308
1986.59 1301
1986.69 1293
1986.79 1285
1986.89 1280
1986.99 1279
1987.10 1281
1987.20 1286
1987.30 1292
1987.40 1296
1987.51 1299
1987.61 1298
1987.71 1296
1987.81 1293
1987.91 1291
1988.02 1291
1988.12 1294
1988.22 1300
1988.32 1309
1988.43 1319
1988.53 1329
1988.63 1340
1988.73 1349
1988.83 1358
1988.94 1364
1989.04 1368
1989.14 1369
1989.24 1367
1989.35 1362
1989.45 1354
1989.55 1346
1989.65 1339
1989.75 1335
1989.86 1333
1989.96 1334
1990.06 1336
1990.16 1337
1990.27 1338
1990.37 1336
1990.47 1332
1990.57 1326
1990.68 1318
1990.78 1310
1990.88 1303
1990.98 1296
1991.08 1292
1991.19 1290
1991.29 1290
1991.39 1292
1991.49 1296
1991.60 1300
1991.70 1303
1991.80 1304
1991.90 1304
1992.01 1300
1992.11 1296
1992.21 1290
1992.31 1286
1992.41 1284
1992.52 1285
1992.62 1287
1992.72 1291
1992.82 1294
1992.93 1297
1993.03 1299
1993.13 1299
1993.23 1300
1993.34 1301
1993.44 1303
1993.54 1305
1993.64 1307
1993.75 1309
1993.85 1308
1993.95 1307
1994.05 1305
1994.15 1302
1994.26 1301
1994.36 1299
1994.46 1299
1994.56 1297
1994.67 1295
1994.77 1289
1994.87 1280
1994.97 1269
1995.08 1257
1995.18 1247
1995.28 1241
1995.38 1240
1995.49 1246
1995.59 1256
1995.69 1271
1995.79 1288
1995.90 1305
1996.00 1321
1996.10 1335
1996.20 1347
1996.31 1356
1996.41 1361
1996.51 1361
1996.61 1356
1996.71 1346
1996.82 1332
1996.92 1314
1997.02 1295
1997.12 1277
1997.23 1261
1997.33 1249
1997.43 1241
1997.53 1238
1997.64 1238
1997.74 1241
1997.84 1247
1997.94 1255
1998.05 1264
1998.15 1274
1998.25 1287
1998.35 1302
1998.46 1319
1998.56 1339
1998.66 1360
1998.76 1379
1998.87 1394
1998.97 1403
1999.07 1406
1999.17 1403
1999.28 1396
1999.38 1389
1999.48 1383
1999.58 1381
1999.69 1384
1999.79 1392
1999.89 1403
1999.99 1414
2000.10 1426
2000.20 1437
2000.30 1446
2000.40 1452
2000.51 1456
2000.61 1459
2000.71 1460
2000.81 1459
2000.92 1457
2001.02 1453
2001.12 1449
2001.22 1444
2001.33 1438
2001.43 1431
2001.53 1422
2001.64 1411
2001.74 1399
2001.84 1386
2001.94 1372
2002.05 1359
2002.15 1350
2002.25 1344
2002.35 1342
2002.46 1343
2002.56 1347
2002.66 1352
2002.76 1358
2002.87 1363
2002.97 1367
2003.07 1370
2003.17 1372
2003.28 1373
2003.38 1373
2003.48 1370
2003.58 1365
2003.69 1357
2003.79 1348
2003.89 1338
2003.99 1328
2004.10 1319
2004.20 1313
2004.30 1309
2004.41 1308
2004.51 1308
2004.61 1310
2004.71 1313
2004.82 1317
2004.92 1322
2005.02 1328
2005.12 1336
2005.23 1344
2005.33 1352
2005.43 1359
2005.53 1362
2005.64 1360
2005.74 1352
2005.84 1338
2005.95 1318
2006.05 1296
2006.15 1273
2006.25 1252
2006.36 1233
2006.46 1218
2006.56 1206
2006.66 1197
2006.77 1191
2006.87 1186
2006.97 1183
2007.08 1182
2007.18 1183
2007.28 1183
2007.38 1183
2007.49 1180
2007.59 1176
2007.69 1170
2007.79 1165
2007.90 1162
2008.00 1163
2008.10 1169
2008.20 1180
2008.31 1193
2008.41 1206
2008.51 1218
2008.62 1227
2008.72 1233
2008.82 1237
2008.92 1239
2009.03 1241
2009.13 1244
2009.23 1248
2009.34 1254
2009.44 1262
2009.54 1271
2009.64 1280
2009.75 1290
2009.85 1299
2009.95 1307
2010.05 1313
2010.16 1317
2010.26 1319
2010.36 1319
2010.47 1318
2010.57 1317
2010.67 1317
2010.77 1318
2010.88 1320
2010.98 1323
2011.08 1327
2011.19 1330
2011.29 1332
2011.39 1331
2011.49 1328
2011.60 1323
2011.70 1317
2011.80 1312
2011.91 1308
2012.01 1305
2012.11 1305
2012.21 1306
2012.32 1308
2012.42 1310
2012.52 1314
2012.63 1317
2012.73 1320
2012.83 1323
2012.93 1324
2013.04 1324
2013.14 1322
2013.24 1318
2013.35 1314
2013.45 1309
2013.55 1306
2013.65 1303
2013.76 1300
2013.86 1297
2013.96 1294
2014.07 1289
2014.17 1283
2014.27 1276
2014.37 1269
2014.48 1262
2014.58 1254
2014.68 1247
2014.79 1239
2014.89 1230
2014.99 1222
2015.09 1214
2015.20 1209
2015.30 1206
2015.40 1207
2015.51 1211
2015.61 1216
2015.71 1222
2015.81 1224
2015.92 1223
2016.02 1217
2016.12 1209
2016.23 1199
2016.33 1192
2016.43 1187
2016.54 1187
2016.64 1191
2016.74 1197
2016.84 1205
2016.95 1211
2017.05 1217
2017.15 1220
2017.26 1222
2017.36 1222
2017.46 1221
2017.56 1220
2017.67 1218
2017.77 1215
2017.87 1211
2017.98 1208
2018.08 1205
2018.18 1203
2018.29 1204
2018.39 1209
2018.49 1218
2018.59 1233
2018.70 1253
2018.80 1274
2018.90 1295
2019.01 1313
2019.11 1324
2019.21 1328
2019.32 1324
2019.42 1315
2019.52 1303
2019.62 1290
2019.73 1278
2019.83 1269
2019.93 1261
2020.04 1255
2020.14 1249
2020.24 1244
2020.35 1238
2020.45 1234
2020.55 1231
2020.66 1231
2020.76 1233
2020.86 1239
2020.96 1248
2021.07 1259
2021.17 1272
2021.27 1285
2021.38 1296
2021.48 1305
2021.58 1311
2021.69 1314
2021.79 1313
2021.89 1310
2022.00 1306
2022.10 1301
2022.20 1297
2022.30 1295
2022.41 1295
2022.51 1298
2022.61 1303
2022.72 1310
2022.82 1316
2022.92 1318
2023.03 1315
2023.13 1308
2023.23 1296
2023.34 1282
2023.44 1267
2023.54 1256
2023.65 1247
2023.75 1243
2023.85 1242
2023.95 1243
2024.06 1244
2024.16 1245
2024.26 1245
2024.37 1244
2024.47 1242
2024.57 1240
2024.68 1239
2024.78 1239
2024.88 1240
2024.99 1243
2025.09 1248
2025.19 1255
2025.30 1263
2025.40 1270
2025.50 1277
2025.61 1281
2025.71 1285
2025.81 1288
2025.91 1292
2026.02 1299
2026.12 1309
2026.22 1321
2026.33 1333
2026.43 1342
2026.53 1346
2026.64 1345
2026.74 1337
2026.84 1325
2026.95 1312
2027.05 1299
2027.15 1287
2027.26 1277
2027.36 1268
2027.46 1259
2027.57 1249
2027.67 1238
2027.77 1227
2027.88 1215
2027.98 1205
2028.08 1197
2028.19 1192
2028.29 1188
2028.39 1187
2028.50 1188
2028.60 1193
2028.70 1200
2028.80 1211
2028.91 1225
2029.01 1240
2029.11 1255
2029.22 1268
2029.32 1278
2029.42 1285
2029.53 1289
2029.63 1291
2029.73 1293
2029.84 1294
2029.94 1296
2030.04 1298
2030.15 1299
2030.25 1298
2030.35 1296
2030.46 1292
2030.56 1286
2030.66 1280
2030.77 1273
2030.87 1267
2030.97 1263
2031.08 1260
2031.18 1261
2031.28 1265
2031.39 1272
2031.49 1280
2031.59 1289
2031.70 1298
2031.80 1304
2031.90 1309
2032.01 1311
2032.11 1312
2032.21 1312
2032.32 1311
2032.42 1309
2032.52 1305
2032.63 1300
2032.73 1293
2032.83 1284
2032.94 1273
2033.04 1263
2033.14 1253
2033.25 1244
2033.35 1239
2033.45 1237
2033.56 1238
2033.66 1243
2033.76 1250
2033.87 1258
2033.97 1267
2034.07 1275
2034.18 1283
2034.28 1290
2034.38 1296
2034.49 1301
2034.59 1305
2034.70 1308
2034.80 1310
2034.90 1309
2035.01 1307
2035.11 1303
2035.21 1299
2035.32 1293
2035.42 1288
2035.52 1282
2035.63 1276
2035.73 1268
2035.83 1261
2035.94 1254
2036.04 1249
2036.14 1246
2036.25 1247
2036.35 1251
2036.45 1257
2036.56 1265
2036.66 1272
2036.76 1278
2036.87 1282
2036.97 1285
2037.07 1285
2037.18 1282
2037.28 1279
2037.38 1274
2037.49 1268
2037.59 1262
2037.70 1254
2037.80 1248
2037.90 1242
2038.01 1238
2038.11 1236
2038.21 1237
2038.32 1239
2038.42 1243
2038.52 1247
2038.63 1251
2038.73 1255
2038.83 1259
2038.94 1262
2039.04 1264
2039.14 1265
2039.25 1263
2039.35 1258
2039.45 1249
2039.56 1238
2039.66 1225
2039.77 1212
2039.87 1203
2039.97 1199
2040.08 1200
2040.18 1207
2040.28 1217
2040.39 1228
2040.49 1237
2040.59 1242
2040.70 1242
2040.80 1237
2040.90 1226
2041.01 1213
2041.11 1198
2041.22 1185
2041.32 1174
2041.42 1169
2041.53 1169
2041.63 1176
2041.73 1188
2041.84 1204
2041.94 1222
2042.04 1238
2042.15 1251
2042.25 1260
2042.35 1262
2042.46 1259
2042.56 1252
2042.67 1240
2042.77 1227
2042.87 1212
2042.98 1197
2043.08 1182
2043.18 1168
2043.29 1156
2043.39 1146
2043.49 1138
2043.60 1134
2043.70 1132
2043.81 1133
2043.91 1136
2044.01 1141
2044.12 1147
2044.22 1153
2044.32 1161
2044.43 1171
2044.53 1182
2044.63 1194
2044.74 1207
2044.84 1221
2044.95 1233
2045.05 1241
2045.15 1246
2045.26 1246
2045.36 1241
2045.46 1233
2045.57 1224
2045.67 1216
2045.78 1211
2045.88 1210
2045.98 1213
2046.09 1220
2046.19 1229
2046.29 1237
2046.40 1243
2046.50 1246
2046.60 1246
2046.71 1243
2046.81 1240
2046.92 1236
2047.02 1233
2047.12 1231
2047.23 1228
2047.33 1225
2047.43 1220
2047.54 1214
2047.64 1208
2047.75 1202
2047.85 1199
2047.95 1198
2048.06 1202
2048.16 1209
2048.26 1217
2048.37 1224
2048.47 1231
2048.58 1234
2048.68 1235
2048.78 1233
2048.89 1228
2048.99 1222
2049.09 1215
2049.20 1207
2049.30 1199
2049.41 1193
2049.51 1190
2049.61 1192
2049.72 1198
2049.82 1208
2049.93 1222
2050.03 1238
2050.13 1255
2050.24 1271
2050.34 1283
2050.44 1292
2050.55 1295
2050.65 1293
2050.76 1286
2050.86 1276
2050.96 1262
2051.07 1247
2051.17 1232
2051.27 1220
2051.38 1210
2051.48 1202
2051.59 1197
2051.69 1195
2051.79 1195
2051.90 1197
2052.00 1202
2052.11 1207
2052.21 1214
2052.31 1221
2052.42 1226
2052.52 1229
2052.62 1229
2052.73 1225
2052.83 1219
2052.94 1212
2053.04 1205
2053.14 1200
2053.25 1198
2053.35 1199
2053.46 1203
2053.56 1209
2053.66 1216
2053.77 1223
2053.87 1229
2053.98 1233
2054.08 1234
2054.18 1234
2054.29 1231
2054.39 1227
2054.49 1222
2054.60 1217
2054.70 1214
2054.81 1212
2054.91 1213
2055.01 1216
2055.12 1223
2055.22 1232
2055.33 1243
2055.43 1256
2055.53 1270
2055.64 1283
2055.74 1295
2055.85 1305
2055.95 1310
2056.05 1310
2056.16 1303
2056.26 1290
2056.37 1272
2056.47 1250
2056.57 1228
2056.68 1206
2056.78 1188
2056.89 1175
2056.99 1169
2057.09 1169
2057.20 1176
2057.30 1187
2057.41 1202
2057.51 1218
2057.61 1232
2057.72 1244
2057.82 1250
2057.93 1253
2058.03 1252
2058.13 1248
2058.24 1243
2058.34 1237
2058.45 1231
2058.55 1223
2058.65 1215
2058.76 1205
2058.86 1193
2058.97 1182
2059.07 1171
2059.17 1162
2059.28 1154
2059.38 1149
2059.49 1145
2059.59 1143
2059.69 1141
2059.80 1140
2059.90 1139
2060.01 1138
2060.11 1137
2060.21 1137
2060.32 1138
2060.42 1138
2060.53 1139
2060.63 1141
2060.73 1146
2060.84 1153
2060.94 1161
2061.05 1169
2061.15 1176
2061.25 1181
2061.36 1183
2061.46 1182
2061.57 1181
2061.67 1180
2061.78 1182
2061.88 1187
2061.98 1195
2062.09 1205
2062.19 1215
2062.30 1222
2062.40 1225
2062.50 1224
2062.61 1219
2062.71 1211
2062.82 1204
2062.92 1197
2063.02 1191
2063.13 1189
2063.23 1188
2063.34 1190
2063.44 1193
2063.55 1199
2063.65 1206
2063.75 1214
2063.86 1223
2063.96 1233
2064.07 1241
2064.17 1247
2064.27 1250
2064.38 1250
2064.48 1247
2064.59 1241
2064.69 1233
2064.80 1223
2064.90 1214
2065.00 1204
2065.11 1196
2065.21 1189
2065.32 1184
2065.42 1181
2065.52 1180
2065.63 1180
2065.73 1182
2065.84 1183
2065.94 1183
2066.05 1181
2066.15 1177
2066.25 1170
2066.36 1162
2066.46 1153
2066.57 1144
2066.67 1137
2066.77 1132
2066.88 1128
2066.98 1125
2067.09 1121
2067.19 1118
2067.30 1115
2067.40 1111
2067.50 1109
2067.61 1108
2067.71 1108
2067.82 1110
2067.92 1113
2068.03 1117
2068.13 1121
2068.23 1126
2068.34 1133
2068.44 1140
2068.55 1149
2068.65 1157
2068.76 1165
2068.86 1171
2068.96 1174
2069.07 1174
2069.17 1172
2069.28 1168
2069.38 1164
2069.49 1161
2069.59 1160
2069.69 1162
2069.80 1167
2069.90 1173
2070.01 1179
2070.11 1184
2070.22 1185
2070.32 1181
2070.42 1172
2070.53 1160
2070.63 1147
2070.74 1135
2070.84 1127
2070.95 1124
2071.05 1127
2071.15 1133
2071.26 1140
2071.36 1147
2071.47 1151
2071.57 1153
2071.68 1151
2071.78 1149
2071.89 1145
2071.99 1143
2072.09 1142
2072.20 1142
2072.30 1143
2072.41 1144
2072.51 1144
2072.62 1142
2072.72 1140
2072.82 1138
2072.93 1137
2073.03 1138
2073.14 1143
2073.24 1151
2073.35 1161
2073.45 1172
2073.56 1182
2073.66 1190
2073.76 1193
2073.87 1193
2073.97 1189
2074.08 1184
2074.18 1179
2074.29 1175
2074.39 1172
2074.49 1170
2074.60 1169
2074.70 1166
2074.81 1161
2074.91 1155
2075.02 1149
2075.12 1142
2075.23 1136
2075.33 1131
2075.43 1127
2075.54 1124
2075.64 1121
2075.75 1116
2075.85 1111
2075.96 1105
2076.06 1098
2076.17 1091
2076.27 1084
2076.37 1079
2076.48 1075
2076.58 1072
2076.69 1070
2076.79 1070
2076.90 1070
2077.00 1070
2077.11 1071
2077.21 1073
2077.32 1076
2077.42 1081
2077.52 1087
2077.63 1093
2077.73 1100
2077.84 1105
2077.94 1110
2078.05 1112
2078.15 1114
2078.26 1115
2078.36 1119
2078.46 1126
2078.57 1138
2078.67 1156
2078.78 1177
2078.88 1202
2078.99 1228
2079.09 1252
2079.20 1271
2079.30 1285
2079.41 1293
2079.51 1294
2079.61 1290
2079.72 1282
2079.82 1270
2079.93 1257
2080.03 1243
2080.14 1230
2080.24 1217
2080.35 1207
2080.45 1198
2080.56 1192
2080.66 1187
2080.76 1184
2080.87 1181
2080.97 1180
2081.08 1179
2081.18 1177
2081.29 1176
2081.39 1174
2081.50 1171
2081.60 1168
2081.71 1164
2081.81 1160
2081.92 1154
2082.02 1148
2082.12 1142
2082.23 1134
2082.33 1126
2082.44 1117
2082.54 1107
2082.65 1096
2082.75 1087
2082.86 1081
2082.96 1078
2083.07 1081
2083.17 1087
2083.28 1097
2083.38 1108
2083.48 1118
2083.59 1125
2083.69 1128
2083.80 1129
2083.90 1128
2084.01 1127
2084.11 1125
2084.22 1124
2084.32 1124
2084.43 1124
2084.53 1125
2084.64 1127
2084.74 1130
2084.85 1135
2084.95 1143
2085.05 1152
2085.16 1162
2085.26 1172
2085.37 1180
2085.47 1186
2085.58 1190
2085.68 1191
2085.79 1191
2085.89 1190
2086.00 1189
2086.10 1188
2086.21 1188
2086.31 1188
2086.42 1188
2086.52 1188
2086.63 1188
2086.73 1187
2086.83 1188
2086.94 1189
2087.04 1192
2087.15 1195
2087.25 1199
2087.36 1202
2087.46 1204
2087.57 1204
2087.67 1202
2087.78 1199
2087.88 1195
2087.99 1191
2088.09 1186
2088.20 1183
2088.30 1181
2088.41 1181
2088.51 1182
2088.62 1186
2088.72 1191
2088.82 1200
2088.93 1209
2089.03 1220
2089.14 1230
2089.24 1238
2089.35 1242
2089.45 1243
2089.56 1240
2089.66 1235
2089.77 1229
2089.87 1224
2089.98 1219
2090.08 1217
2090.19 1215
2090.29 1213
2090.40 1209
2090.50 1204
2090.61 1197
2090.71 1191
2090.82 1185
2090.92 1183
2091.03 1184
2091.13 1189
2091.24 1196
2091.34 1203
2091.45 1210
2091.55 1214
2091.65 1214
2091.76 1209
2091.86 1201
2091.97 1190
2092.07 1178
2092.18 1165
2092.28 1154
2092.39 1144
2092.49 1137
2092.60 1132
2092.70 1128
2092.81 1127
2092.91 1126
2093.02 1127
2093.12 1128
2093.23 1132
2093.33 1136
2093.44 1141
2093.54 1147
2093.65 1153
2093.75 1158
2093.86 1163
2093.96 1168
2094.07 1172
2094.17 1178
2094.28 1184
2094.38 1190
2094.49 1196
2094.59 1201
2094.70 1204
2094.80 1205
2094.91 1204
2095.01 1202
2095.12 1199
2095.22 1196
2095.33 1193
2095.43 1192
2095.54 1191
2095.64 1191
2095.75 1191
2095.85 1190
2095.96 1187
2096.06 1182
2096.17 1176
2096.27 1169
2096.38 1163
2096.48 1159
2096.59 1158
2096.69 1161
2096.80 1166
2096.90 1173
2097.01 1181
2097.11 1188
2097.22 1192
2097.32 1193
2097.43 1191
2097.53 1186
2097.64 1180
2097.74 1174
2097.85 1169
2097.95 1166
2098.06 1167
2098.16 1171
2098.27 1177
2098.37 1186
2098.48 1196
2098.58 1205
2098.69 1213
2098.79 1219
2098.90 1222
2099.00 1222
2099.11 1221
2099.21 1219
2099.32 1216
2099.42 1214
2099.53 1212
2099.63 1212
2099.74 1213
2099.84 1214
2099.95 1215
2100.05 1215
2100.16 1213
2100.26 1210
2100.37 1205
2100.47 1199
2100.58 1193
2100.68 1188
2100.79 1185
2100.89 1185
2101.00 1186
2101.10 1188
2101.21 1189
2101.31 1188
2101.42 1184
2101.52 1179
2101.63 1174
2101.73 1168
2101.84 1164
2101.94 1160
2102.05 1157
2102.15 1153
2102.26 1146
2102.36 1137
2102.47 1124
2102.57 1110
2102.68 1096
2102.78 1084
2102.89 1076
2102.99 1073
2103.10 1075
2103.20 1082
2103.31 1093
2103.41 1106
2103.52 1120
2103.62 1134
2103.73 1147
2103.84 1158
2103.94 1167
2104.05 1176
2104.15 1183
2104.26 1189
2104.36 1194
2104.47 1198
2104.57 1202
2104.68 1204
2104.78 1208
2104.89 1213
2104.99 1222
2105.10 1232
2105.20 1245
2105.31 1257
2105.41 1269
2105.52 1277
2105.62 1280
2105.73 1280
2105.83 1277
2105.94 1273
2106.04 1269
2106.15 1266
2106.25 1265
2106.36 1264
2106.46 1264
2106.57 1264
2106.68 1265
2106.78 1265
2106.89 1266
2106.99 1268
2107.10 1270
2107.20 1272
2107.31 1272
2107.41 1269
2107.52 1262
2107.62 1253
2107.73 1242
2107.83 1231
2107.94 1222
2108.04 1216
2108.15 1215
2108.25 1218
2108.36 1226
2108.46 1236
2108.57 1247
2108.68 1256
2108.78 1262
2108.89 1264
2108.99 1261
2109.10 1254
2109.20 1243
2109.31 1231
2109.41 1220
2109.52 1211
2109.62 1207
2109.73 1207
2109.83 1211
2109.94 1216
2110.04 1220
2110.15 1223
2110.25 1224
2110.36 1222
2110.47 1219
2110.57 1217
2110.68 1216
2110.78 1217
2110.89 1219
2110.99 1222
2111.10 1224
2111.20 1225
2111.31 1224
2111.41 1223
2111.52 1222
2111.62 1221
2111.73 1221
2111.83 1222
2111.94 1224
2112.05 1227
2112.15 1230
2112.26 1235
2112.36 1240
2112.47 1246
2112.57 1250
2112.68 1254
2112.78 1255
2112.89 1255
2112.99 1253
2113.10 1251
2113.20 1249
2113.31 1247
2113.42 1244
2113.52 1239
2113.63 1230
2113.73 1216
2113.84 1199
2113.94 1178
2114.05 1157
2114.15 1139
2114.26 1126
2114.36 1121
2114.47 1121
2114.57 1128
2114.68 1138
2114.79 1149
2114.89 1160
2115.00 1168
2115.10 1173
2115.21 1175
2115.31 1176
2115.42 1175
2115.52 1175
2115.63 1175
2115.73 1177
2115.84 1179
2115.95 1183
2116.05 1187
2116.16 1192
2116.26 1196
2116.37 1200
2116.47 1202
2116.58 1203
2116.68 1202
2116.79 1201
2116.89 1200
2117.00 1200
2117.11 1201
2117.21 1204
2117.32 1209
2117.42 1216
2117.53 1224
2117.63 1232
2117.74 1240
2117.84 1246
2117.95 1250
2118.06 1251
2118.16 1248
2118.27 1242
2118.37 1233
2118.48 1220
2118.58 1207
2118.69 1192
2118.79 1179
2118.90 1167
2119.00 1160
2119.11 1155
2119.22 1154
2119.32 1154
2119.43 1156
2119.53 1157
2119.64 1159
2119.74 1160
2119.85 1163
2119.95 1169
2120.06 1177
2120.17 1188
2120.27 1202
2120.38 1215
2120.48 1228
2120.59 1238
2120.69 1243
2120.80 1245
2120.90 1243
2121.01 1238
2121.12 1232
2121.22 1225
2121.33 1219
2121.43 1217
2121.54 1218
2121.64 1222
2121.75 1230
2121.86 1241
2121.96 1252
2122.07 1261
2122.17 1267
2122.28 1269
2122.38 1267
2122.49 1263
2122.59 1258
2122.70 1255
2122.81 1254
2122.91 1258
2123.02 1265
2123.12 1274
2123.23 1285
2123.33 1295
2123.44 1304
2123.55 1309
2123.65 1310
2123.76 1308
2123.86 1302
2123.97 1294
2124.07 1283
2124.18 1272
2124.28 1259
2124.39 1247
2124.50 1235
2124.60 1224
2124.71 1212
2124.81 1200
2124.92 1189
2125.02 1179
2125.13 1170
2125.24 1163
2125.34 1159
2125.45 1156
2125.55 1156
2125.66 1158
2125.76 1162
2125.87 1168
2125.98 1176
2126.08 1184
2126.19 1192
2126.29 1198
2126.40 1200
2126.50 1198
2126.61 1193
2126.72 1186
2126.82 1178
2126.93 1173
2127.03 1170
2127.14 1170
2127.24 1174
2127.35 1180
2127.46 1187
2127.56 1195
2127.67 1204
2127.77 1211
2127.88 1218
2127.98 1223
2128.09 1225
2128.20 1224
2128.30 1220
2128.41 1214
2128.51 1205
2128.62 1196
2128.72 1187
2128.83 1179
2128.94 1171
2129.04 1163
2129.15 1154
2129.25 1146
2129.36 1138
2129.47 1132
2129.57 1128
2129.68 1128
2129.78 1130
2129.89 1135
2129.99 1141
2130.10 1147
2130.21 1150
2130.31 1150
2130.42 1146
2130.52 1140
2130.63 1132
2130.74 1125
2130.84 1119
2130.95 1116
2131.05 1115
2131.16 1117
2131.26 1122
2131.37 1127
2131.48 1134
2131.58 1142
2131.69 1149
2131.79 1155
2131.90 1158
2132.01 1159
2132.11 1155
2132.22 1148
2132.32 1138
2132.43 1127
2132.53 1117
2132.64 1109
2132.75 1105
2132.85 1107
2132.96 1114
2133.06 1125
2133.17 1139
2133.28 1155
2133.38 1171
2133.49 1186
2133.59 1199
2133.70 1209
2133.81 1218
2133.91 1226
2134.02 1235
2134.12 1245
2134.23 1256
2134.33 1267
2134.44 1279
2134.55 1288
2134.65 1295
2134.76 1297
2134.86 1294
2134.97 1286
2135.08 1276
2135.18 1264
2135.29 1252
2135.39 1241
2135.50 1233
2135.61 1228
2135.71 1227
2135.82 1230
2135.92 1235
2136.03 1243
2136.14 1253
2136.24 1262
2136.35 1269
2136.45 1274
2136.56 1276
2136.67 1275
2136.77 1272
2136.88 1268
2136.98 1263
2137.09 1258
2137.20 1253
2137.30 1249
2137.41 1245
2137.51 1240
2137.62 1234
2137.73 1227
2137.83 1220
2137.94 1214
2138.04 1212
2138.15 1214
2138.26 1221
2138.36 1233
2138.47 1248
2138.57 1264
2138.68 1278
2138.79 1288
2138.89 1294
2139.00 1294
2139.10 1292
2139.21 1287
2139.32 1283
2139.42 1280
2139.53 1277
2139.63 1275
2139.74 1271
2139.85 1265
2139.95 1257
2140.06 1247
2140.16 1236
2140.27 1228
2140.38 1222
2140.48 1221
2140.59 1225
2140.69 1232
2140.80 1241
2140.91 1251
2141.01 1260
2141.12 1266
2141.22 1268
2141.33 1268
2141.44 1264
2141.54 1259
2141.65 1254
2141.76 1248
2141.86 1243
2141.97 1240
2142.07 1239
2142.18 1240
2142.29 1242
2142.39 1245
2142.50 1247
2142.60 1248
2142.71 1246
2142.82 1243
2142.92 1239
2143.03 1235
2143.13 1231
2143.24 1226
2143.35 1221
2143.45 1215
2143.56 1208
2143.67 1199
2143.77 1190
2143.88 1181
2143.98 1175
2144.09 1171
2144.20 1170
2144.30 1172
2144.41 1176
2144.51 1180
2144.62 1185
2144.73 1188
2144.83 1190
2144.94 1191
2145.05 1192
2145.15 1193
2145.26 1194
2145.36 1196
2145.47 1200
2145.58 1206
2145.68 1212
2145.79 1219
2145.90 1225
2146.00 1230
2146.11 1233
2146.21 1234
2146.32 1233
2146.43 1230
2146.53 1226
2146.64 1222
2146.74 1218
2146.85 1214
2146.96 1213
2147.06 1213
2147.17 1216
2147.28 1221
2147.38 1229
2147.49 1238
2147.59 1248
2147.70 1257
2147.81 1265
2147.91 1270
2148.02 1274
2148.13 1275
2148.23 1274
2148.34 1274
2148.44 1273
2148.55 1273
2148.66 1273
2148.76 1274
2148.87 1276
2148.98 1278
2149.08 1281
2149.19 1283
2149.29 1286
2149.40 1288
2149.51 1290
2149.61 1291
2149.72 1291
2149.83 1290
2149.93 1290
2150.04 1289
2150.15 1289
2150.25 1289
2150.36 1289
2150.46 1288
2150.57 1287
2150.68 1285
2150.78 1283
2150.89 1281
2151.00 1280
2151.10 1280
2151.21 1282
2151.31 1286
2151.42 1290
2151.53 1295
2151.63 1298
2151.74 1300
2151.85 1298
2151.95 1294
2152.06 1287
2152.17 1280
2152.27 1271
2152.38 1262
2152.48 1252
2152.59 1243
2152.70 1234
2152.80 1224
2152.91 1215
2153.02 1206
2153.12 1200
2153.23 1197
2153.34 1196
2153.44 1198
2153.55 1201
2153.65 1205
2153.76 1208
2153.87 1209
2153.97 1208
2154.08 1206
2154.19 1205
2154.29 1204
2154.40 1206
2154.51 1208
2154.61 1212
2154.72 1214
2154.83 1216
2154.93 1215
2155.04 1214
2155.14 1213
2155.25 1214
2155.36 1218
2155.46 1225
2155.57 1234
2155.68 1247
2155.78 1261
2155.89 1275
2156.00 1288
2156.10 1299
2156.21 1306
2156.32 1309
2156.42 1307
2156.53 1303
2156.63 1297
2156.74 1291
2156.85 1288
2156.95 1289
2157.06 1293
2157.17 1299
2157.27 1307
2157.38 1315
2157.49 1321
2157.59 1325
2157.70 1326
2157.81 1324
2157.91 1321
2158.02 1317
2158.13 1312
2158.23 1306
2158.34 1300
2158.45 1294
2158.55 1289
2158.66 1285
2158.76 1283
2158.87 1284
2158.98 1289
2159.08 1296
2159.19 1305
2159.30 1313
2159.40 1318
2159.51 1320
2159.62 1316
2159.72 1307
2159.83 1295
2159.94 1281
2160.04 1267
2160.15 1255
2160.26 1246
2160.36 1240
2160.47 1238
2160.58 1240
2160.68 1245
2160.79 1253
2160.90 1262
2161.00 1271
2161.11 1281
2161.22 1289
2161.32 1297
2161.43 1304
2161.54 1311
2161.64 1318
2161.75 1328
2161.85 1339
2161.96 1352
2162.07 1364
2162.17 1375
2162.28 1384
2162.39 1390
2162.49 1393
2162.60 1394
2162.71 1393
2162.81 1391
2162.92 1388
2163.03 1387
2163.13 1388
2163.24 1391
2163.35 1398
2163.45 1409
2163.56 1423
2163.67 1438
2163.77 1451
2163.88 1459
2163.99 1460
2164.09 1454
2164.20 1442
2164.31 1425
2164.41 1408
2164.52 1393
2164.63 1382
2164.73 1376
2164.84 1373
2164.95 1371
2165.05 1369
2165.16 1365
2165.27 1358
2165.37 1348
2165.48 1336
2165.59 1325
2165.69 1314
2165.80 1306
2165.91 1301
2166.01 1298
2166.12 1298
2166.23 1299
2166.33 1302
2166.44 1304
2166.55 1306
2166.65 1306
2166.76 1305
2166.87 1303
2166.97 1299
2167.08 1295
2167.19 1291
2167.29 1287
2167.40 1285
2167.51 1284
2167.61 1285
2167.72 1288
2167.83 1292
2167.94 1297
2168.04 1302
2168.15 1306
2168.26 1309
2168.36 1309
2168.47 1307
2168.58 1303
2168.68 1299
2168.79 1294
2168.90 1290
2169.00 1286
2169.11 1283
2169.22 1279
2169.32 1275
2169.43 1270
2169.54 1265
2169.64 1261
2169.75 1257
2169.86 1256
2169.96 1256
2170.07 1256
2170.18 1257
2170.28 1258
2170.39 1260
2170.50 1261
2170.60 1262
2170.71 1263
2170.82 1263
2170.92 1263
2171.03 1260
2171.14 1256
2171.25 1250
2171.35 1242
2171.46 1233
2171.57 1223
2171.67 1214
2171.78 1207
2171.89 1203
2171.99 1202
2172.10 1205
2172.21 1210
2172.31 1219
2172.42 1228
2172.53 1236
2172.63 1242
2172.74 1243
2172.85 1241
2172.95 1235
2173.06 1226
2173.17 1217
2173.28 1208
2173.38 1201
2173.49 1197
2173.60 1196
2173.70 1196
2173.81 1199
2173.92 1202
2174.02 1207
2174.13 1213
2174.24 1220
2174.34 1230
2174.45 1241
2174.56 1255
2174.67 1268
2174.77 1281
2174.88 1292
2174.99 1299
2175.09 1302
2175.20 1303
2175.31 1300
2175.41 1296
2175.52 1291
2175.63 1285
2175.73 1279
2175.84 1272
2175.95 1266
2176.06 1260
2176.16 1257
2176.27 1256
2176.38 1259
2176.48 1266
2176.59 1276
2176.70 1287
2176.80 1297
2176.91 1304
2177.02 1309
2177.12 1310
2177.23 1308
2177.34 1303
2177.45 1298
2177.55 1292
2177.66 1287
2177.77 1283
2177.87 1281
2177.98 1282
2178.09 1285
2178.19 1289
2178.30 1294
2178.41 1297
2178.52 1298
2178.62 1294
2178.73 1288
2178.84 1280
2178.94 1270
2179.05 1261
2179.16 1251
2179.26 1241
2179.37 1232
2179.48 1222
2179.59 1213
2179.69 1206
2179.80 1204
2179.91 1206
2180.01 1214
2180.12 1226
2180.23 1241
2180.34 1256
2180.44 1270
2180.55 1281
2180.66 1288
2180.76 1290
2180.87 1289
2180.98 1286
2181.08 1281
2181.19 1276
2181.30 1272
2181.41 1271
2181.51 1273
2181.62 1278
2181.73 1284
2181.83 1290
2181.94 1295
2182.05 1297
2182.16 1295
2182.26 1291
2182.37 1286
2182.48 1283
2182.58 1283
2182.69 1288
2182.80 1299
2182.91 1313
2183.01 1330
2183.12 1344
2183.23 1355
2183.33 1359
2183.44 1357
2183.55 1350
2183.66 1340
2183.76 1330
2183.87 1321
2183.98 1314
2184.08 1311
2184.19 1312
2184.30 1316
2184.41 1321
2184.51 1328
2184.62 1334
2184.73 1340
2184.83 1345
2184.94 1347
2185.05 1349
2185.16 1350
2185.26 1353
2185.37 1356
2185.48 1361
2185.58 1365
2185.69 1366
2185.80 1365
2185.91 1358
2186.01 1346
2186.12 1330
2186.23 1311
2186.33 1292
2186.44 1275
2186.55 1260
2186.66 1251
2186.76 1246
2186.87 1247
2186.98 1253
2187.08 1262
2187.19 1275
2187.30 1289
2187.41 1303
2187.51 1315
2187.62 1325
2187.73 1332
2187.84 1336
2187.94 1338
2188.05 1339
2188.16 1340
2188.26 1339
2188.37 1337
2188.48 1331
2188.59 1321
2188.69 1308
2188.80 1291
2188.91 1274
2189.01 1258
2189.12 1246
2189.23 1240
2189.34 1239
2189.44 1242
2189.55 1246
2189.66 1248
2189.77 1248
2189.87 1245
2189.98 1239
2190.09 1232
2190.19 1227
2190.30 1224
2190.41 1225
2190.52 1229
2190.62 1233
2190.73 1238
2190.84 1240
2190.95 1241
2191.05 1240
2191.16 1238
2191.27 1236
2191.38 1234
2191.48 1232
2191.59 1229
2191.70 1225
2191.80 1219
2191.91 1212
2192.02 1203
2192.13 1194
2192.23 1184
2192.34 1175
2192.45 1165
2192.56 1156
2192.66 1145
2192.77 1135
2192.88 1125
2192.99 1117
2193.09 1112
2193.20 1110
2193.31 1111
2193.41 1113
2193.52 1117
2193.63 1122
2193.74 1125
2193.84 1128
2193.95 1130
2194.06 1131
2194.17 1132
2194.27 1133
2194.38 1133
2194.49 1133
2194.60 1134
2194.70 1135
2194.81 1135
2194.92 1137
2195.03 1139
2195.13 1141
2195.24 1143
2195.35 1145
2195.46 1145
2195.56 1145
2195.67 1144
2195.78 1142
2195.89 1140
2195.99 1138
2196.10 1137
2196.21 1136
2196.31 1137
2196.42 1137
2196.53 1139
2196.64 1140
2196.74 1143
2196.85 1146
2196.96 1150
2197.07 1156
2197.17 1163
2197.28 1170
2197.39 1175
2197.50 1178
2197.60 1178
2197.71 1174
2197.82 1168
2197.93 1159
2198.03 1150
2198.14 1140
2198.25 1130
2198.36 1120
2198.46 1110
2198.57 1101
2198.68 1094
2198.79 1090
2198.89 1090
2199.00 1094
2199.11 1099
2199.22 1106
2199.32 1112
2199.43 1116
2199.54 1119
2199.65 1120
2199.75 1122
2199.86 1126
2199.97 1135
2200.08 1149
2200.18 1168
2200.29 1188
2200.40 1208
2200.51 1224
2200.61 1236
2200.72 1241
2200.83 1240
2200.94 1234
2201.04 1225
2201.15 1215
2201.26 1205
2201.37 1196
2201.48 1189
2201.58 1183
2201.69 1177
2201.80 1173
2201.91 1171
2202.01 1172
2202.12 1177
2202.23 1185
2202.34 1196
2202.44 1207
2202.55 1214
2202.66 1214
2202.77 1207
2202.87 1191
2202.98 1171
2203.09 1149
2203.20 1130
2203.30 1115
2203.41 1108
2203.52 1108
2203.63 1113
2203.73 1120
2203.84 1127
2203.95 1132
2204.06 1134
2204.17 1133
2204.27 1130
2204.38 1125
2204.49 1121
2204.60 1120
2204.70 1121
2204.81 1126
2204.92 1135
2205.03 1149
2205.13 1165
2205.24 1184
2205.35 1204
2205.46 1221
2205.56 1237
2205.67 1249
2205.78 1258
2205.89 1264
2206.00 1268
2206.10 1270
2206.21 1270
2206.32 1270
2206.43 1267
2206.53 1263
2206.64 1257
2206.75 1249
2206.86 1238
2206.96 1226
2207.07 1214
2207.18 1201
2207.29 1190
2207.40 1180
2207.50 1171
2207.61 1164
2207.72 1158
2207.83 1152
2207.93 1148
2208.04 1144
2208.15 1142
2208.26 1142
2208.36 1145
2208.47 1151
2208.58 1160
2208.69 1170
2208.80 1180
2208.90 1189
2209.01 1196
2209.12 1198
2209.23 1198
2209.33 1194
2209.44 1189
2209.55 1184
2209.66 1179
2209.77 1175
2209.87 1172
2209.98 1170
2210.09 1166
2210.20 1162
2210.30 1158
2210.41 1154
2210.52 1151
2210.63 1151
2210.74 1155
2210.84 1163
2210.95 1173
2211.06 1183
2211.17 1193
2211.27 1200
2211.38 1203
2211.49 1202
2211.60 1199
2211.71 1194
2211.81 1190
2211.92 1187
2212.03 1184
2212.14 1183
2212.25 1182
2212.35 1181
2212.46 1180
2212.57 1179
2212.68 1179
2212.78 1180
2212.89 1182
2213.00 1184
2213.11 1187
2213.22 1191
2213.32 1195
2213.43 1200
2213.54 1207
2213.65 1213
2213.75 1219
2213.86 1223
2213.97 1226
2214.08 1225
2214.19 1221
2214.29 1216
2214.40 1209
2214.51 1202
2214.62 1195
2214.73 1189
2214.83 1183
2214.94 1178
2215.05 1173
2215.16 1168
2215.27 1163
2215.37 1158
2215.48 1154
2215.59 1149
2215.70 1145
2215.80 1140
2215.91 1134
2216.02 1129
2216.13 1123
2216.24 1116
2216.34 1110
2216.45 1103
2216.56 1098
2216.67 1096
2216.78 1096
2216.88 1099
2216.99 1106
2217.10 1115
2217.21 1127
2217.32 1140
2217.42 1153
2217.53 1166
2217.64 1178
2217.75 1187
2217.86 1193
2217.96 1194
2218.07 1191
2218.18 1184
2218.29 1176
2218.40 1166
2218.50 1158
2218.61 1150
2218.72 1144
2218.83 1137
2218.94 1131
2219.04 1124
2219.15 1116
2219.26 1108
2219.37 1102
2219.48 1097
2219.58 1094
2219.69 1094
2219.80 1095
2219.91 1097
2220.02 1099
2220.12 1101
2220.23 1104
2220.34 1108
2220.45 1114
2220.56 1122
2220.66 1132
2220.77 1142
2220.88 1152
2220.99 1159
2221.10 1163
2221.20 1163
2221.31 1161
2221.42 1157
2221.53 1153
2221.64 1152
2221.74 1153
2221.85 1158
2221.96 1165
2222.07 1173
2222.18 1181
2222.28 1189
2222.39 1197
2222.50 1203
2222.61 1208
2222.72 1212
2222.83 1214
2222.93 1216
2223.04 1217
2223.15 1220
2223.26 1226
2223.37 1234
2223.47 1244
2223.58 1255
2223.69 1265
2223.80 1272
2223.91 1273
2224.01 1270
2224.12 1261
2224.23 1249
2224.34 1235
2224.45 1220
2224.55 1205
2224.66 1192
2224.77 1180
2224.88 1169
2224.99 1160
2225.10 1152
2225.20 1146
2225.31 1140
2225.42 1135
2225.53 1130
2225.64 1125
2225.74 1119
2225.85 1113
2225.96 1108
2226.07 1105
2226.18 1103
2226.29 1104
2226.39 1107
2226.50 1111
2226.61 1116
2226.72 1121
2226.83 1126
2226.93 1132
2227.04 1137
2227.15 1141
2227.26 1145
2227.37 1147
2227.48 1147
2227.58 1147
2227.69 1145
2227.80 1144
2227.91 1143
2228.02 1144
2228.12 1147
2228.23 1152
2228.34 1159
2228.45 1168
2228.56 1176
2228.67 1185
2228.77 1192
2228.88 1197
2228.99 1199
2229.10 1199
2229.21 1196
2229.32 1191
2229.42 1185
2229.53 1179
2229.64 1173
2229.75 1170
2229.86 1168
2229.96 1170
2230.07 1173
2230.18 1178
2230.29 1184
2230.40 1191
2230.51 1196
2230.61 1201
2230.72 1204
2230.83 1206
2230.94 1207
2231.05 1207
2231.16 1204
2231.26 1199
2231.37 1192
2231.48 1182
2231.59 1170
2231.70 1157
2231.81 1144
2231.91 1131
2232.02 1119
2232.13 1110
2232.24 1102
2232.35 1097
2232.46 1094
2232.56 1094
2232.67 1096
2232.78 1102
2232.89 1110
2233.00 1122
2233.11 1137
2233.21 1154
2233.32 1172
2233.43 1187
2233.54 1199
2233.65 1205
2233.76 1205
2233.86 1200
2233.97 1192
2234.08 1184
2234.19 1179
2234.30 1179
2234.41 1184
2234.51 1192
2234.62 1202
2234.73 1210
2234.84 1215
2234.95 1215
2235.06 1211
2235.16 1205
2235.27 1200
2235.38 1197
2235.49 1198
2235.60 1202
2235.71 1208
2235.81 1214
2235.92 1219
2236.03 1221
2236.14 1222
2236.25 1221
2236.36 1219
2236.47 1219
2236.57 1219
2236.68 1221
2236.79 1222
2236.90 1222
2237.01 1220
2237.12 1215
2237.22 1207
2237.33 1197
2237.44 1185
2237.55 1172
2237.66 1159
2237.77 1148
2237.87 1141
2237.98 1138
2238.09 1140
2238.20 1146
2238.31 1157
2238.42 1170
2238.53 1185
2238.63 1199
2238.74 1211
2238.85 1221
2238.96 1228
2239.07 1232
2239.18 1233
2239.28 1230
2239.39 1224
2239.50 1216
2239.61 1205
2239.72 1193
2239.83 1183
2239.94 1176
2240.04 1173
2240.15 1176
2240.26 1182
2240.37 1190
2240.48 1199
2240.59 1207
2240.70 1210
2240.80 1210
2240.91 1206
2241.02 1200
2241.13 1193
2241.24 1188
2241.35 1186
2241.46 1188
2241.56 1193
2241.67 1202
2241.78 1212
2241.89 1221
2242.00 1228
2242.11 1232
2242.22 1233
2242.32 1232
2242.43 1229
2242.54 1226
2242.65 1223
2242.76 1221
2242.87 1220
2242.98 1219
2243.08 1220
2243.19 1222
2243.30 1226
2243.41 1232
2243.52 1240
2243.63 1251
2243.74 1263
2243.84 1276
2243.95 1289
2244.06 1299
2244.17 1306
2244.28 1309
2244.39 1307
2244.50 1300
2244.60 1290
2244.71 1277
2244.82 1261
2244.93 1245
2245.04 1229
2245.15 1214
2245.26 1201
2245.36 1190
2245.47 1183
2245.58 1179
2245.69 1179
2245.80 1181
2245.91 1184
2246.02 1188
2246.12 1189
2246.23 1188
2246.34 1183
2246.45 1176
2246.56 1167
2246.67 1158
2246.78 1150
2246.89 1146
2246.99 1144
2247.10 1146
2247.21 1149
2247.32 1153
2247.43 1156
2247.54 1157
2247.65 1156
2247.76 1152
2247.86 1146
2247.97 1139
2248.08 1132
2248.19 1125
2248.30 1121
2248.41 1118
2248.52 1118
2248.62 1119
2248.73 1121
2248.84 1123
2248.95 1124
2249.06 1124
2249.17 1124
2249.28 1124
2249.39 1125
2249.49 1129
2249.60 1136
2249.71 1147
2249.82 1161
2249.93 1175
2250.04 1190
2250.15 1204
2250.26 1216
2250.36 1226
2250.47 1233
2250.58 1239
2250.69 1241
2250.80 1240
2250.91 1236
2251.02 1230
2251.13 1222
2251.23 1215
2251.34 1210
2251.45 1208
2251.56 1209
2251.67 1213
2251.78 1218
2251.89 1223
2252.00 1227
2252.10 1228
2252.21 1227
2252.32 1224
2252.43 1220
2252.54 1216
2252.65 1214
2252.76 1213
2252.87 1214
2252.98 1216
2253.08 1219
2253.19 1223
2253.30 1228
2253.41 1233
2253.52 1240
2253.63 1247
2253.74 1254
2253.85 1261
2253.95 1265
2254.06 1267
2254.17 1267
2254.28 1264
2254.39 1259
2254.50 1254
2254.61 1249
2254.72 1244
2254.83 1240
2254.93 1237
2255.04 1233
2255.15 1228
2255.26 1224
2255.37 1221
2255.48 1219
2255.59 1220
2255.70 1223
2255.81 1229
2255.91 1235
2256.02 1240
2256.13 1241
2256.24 1236
2256.35 1225
2256.46 1209
2256.57 1188
2256.68 1166
2256.79 1143
2256.89 1123
2257.00 1107
2257.11 1097
2257.22 1091
2257.33 1089
2257.44 1091
2257.55 1094
2257.66 1098
2257.77 1101
2257.87 1103
2257.98 1103
2258.09 1104
2258.20 1105
2258.31 1108
2258.42 1114
2258.53 1122
2258.64 1132
2258.75 1141
2258.86 1149
2258.96 1153
2259.07 1152
2259.18 1149
2259.29 1144
2259.40 1139
2259.51 1137
2259.62 1139
2259.73 1145
2259.84 1153
2259.95 1162
2260.05 1168
2260.16 1172
2260.27 1173
2260.38 1173
2260.49 1172
2260.60 1173
2260.71 1176
2260.82 1181
2260.93 1185
2261.04 1188
2261.14 1188
2261.25 1184
2261.36 1179
2261.47 1172
2261.58 1167
2261.69 1165
2261.80 1166
2261.91 1170
2262.02 1176
2262.13 1183
2262.23 1189
2262.34 1193
2262.45 1194
2262.56 1193
2262.67 1189
2262.78 1183
2262.89 1177
2263.00 1172
2263.11 1171
2263.22 1172
2263.33 1179
2263.43 1188
2263.54 1200
2263.65 1211
2263.76 1220
2263.87 1225
2263.98 1225
2264.09 1220
2264.20 1212
2264.31 1202
2264.42 1192
2264.52 1184
2264.63 1178
2264.74 1176
2264.85 1177
2264.96 1181
2265.07 1188
2265.18 1197
2265.29 1208
2265.40 1219
2265.51 1229
2265.62 1237
2265.73 1242
2265.83 1243
2265.94 1239
2266.05 1231
2266.16 1219
2266.27 1205
2266.38 1191
2266.49 1177
2266.60 1166
2266.71 1158
2266.82 1154
2266.93 1155
2267.03 1158
2267.14 1164
2267.25 1172
2267.36 1179
2267.47 1185
2267.58 1189
2267.69 1192
2267.80 1191
2267.91 1189
2268.02 1185
2268.13 1180
2268.24 1175
2268.35 1170
2268.45 1165
2268.56 1162
2268.67 1161
2268.78 1163
2268.89 1165
2269.00 1167
2269.11 1168
2269.22 1166
2269.33 1161
2269.44 1154
2269.55 1143
2269.66 1131
2269.76 1120
2269.87 1110
2269.98 1102
2270.09 1098
2270.20 1098
2270.31 1101
2270.42 1107
2270.53 1116
2270.64 1125
2270.75 1134
2270.86 1141
2270.97 1146
2271.08 1148
2271.18 1147
2271.29 1143
2271.40 1137
2271.51 1130
2271.62 1123
2271.73 1117
2271.84 1113
2271.95 1112
2272.06 1115
2272.17 1120
2272.28 1128
2272.39 1137
2272.50 1145
2272.61 1150
2272.71 1153
2272.82 1152
2272.93 1149
2273.04 1144
2273.15 1139
2273.26 1134
2273.37 1130
2273.48 1127
2273.59 1125
2273.70 1123
2273.81 1121
2273.92 1119
2274.03 1117
2274.14 1115
2274.25 1114
2274.35 1113
2274.46 1113
2274.57 1114
2274.68 1117
2274.79 1122
2274.90 1129
2275.01 1136
2275.12 1143
2275.23 1147
2275.34 1149
2275.45 1148
2275.56 1145
2275.67 1141
2275.78 1137
2275.89 1133
2275.99 1129
2276.10 1125
2276.21 1121
2276.32 1117
2276.43 1113
2276.54 1112
2276.65 1114
2276.76 1118
2276.87 1125
2276.98 1133
2277.09 1139
2277.20 1143
2277.31 1143
2277.42 1140
2277.53 1132
2277.64 1123
2277.75 1113
2277.85 1104
2277.96 1096
2278.07 1091
2278.18 1088
2278.29 1087
2278.40 1089
2278.51 1091
2278.62 1093
2278.73 1094
2278.84 1095
2278.95 1095
2279.06 1095
2279.17 1097
2279.28 1100
2279.39 1107
2279.50 1117
2279.61 1129
2279.71 1143
2279.82 1157
2279.93 1171
2280.04 1183
2280.15 1192
2280.26 1197
2280.37 1197
2280.48 1193
2280.59 1185
2280.70 1174
2280.81 1164
2280.92 1156
2281.03 1151
2281.14 1150
2281.25 1153
2281.36 1158
2281.47 1163
2281.58 1166
2281.69 1166
2281.80 1163
2281.90 1157
2282.01 1148
2282.12 1139
2282.23 1129
2282.34 1121
2282.45 1116
2282.56 1113
2282.67 1112
2282.78 1115
2282.89 1120
2283.00 1127
2283.11 1134
2283.22 1141
2283.33 1147
2283.44 1151
2283.55 1153
2283.66 1152
2283.77 1150
2283.88 1146
2283.99 1142
2284.10 1138
2284.21 1135
2284.31 1132
2284.42 1130
2284.53 1129
2284.64 1129
2284.75 1130
2284.86 1132
2284.97 1137
2285.08 1143
2285.19 1152
2285.30 1161
2285.41 1169
2285.52 1177
2285.63 1181
2285.74 1183
2285.85 1182
2285.96 1179
2286.07 1174
2286.18 1168
2286.29 1160
2286.40 1153
2286.51 1144
2286.62 1137
2286.73 1129
2286.84 1123
2286.95 1118
2287.05 1113
2287.16 1109
2287.27 1104
2287.38 1100
2287.49 1096
2287.60 1094
2287.71 1095
2287.82 1099
2287.93 1104
2288.04 1111
2288.15 1118
2288.26 1122
2288.37 1123
2288.48 1120
2288.59 1115
2288.70 1109
2288.81 1102
2288.92 1098
2289.03 1096
2289.14 1098
2289.25 1102
2289.36 1108
2289.47 1114
2289.58 1120
2289.69 1125
2289.80 1127
2289.91 1128
2290.02 1127
2290.13 1124
2290.24 1120
2290.35 1116
2290.46 1111
2290.56 1106
2290.67 1101
2290.78 1096
2290.89 1092
2291.00 1088
2291.11 1086
2291.22 1086
2291.33 1090
2291.44 1096
2291.55 1104
2291.66 1114
2291.77 1123
2291.88 1130
2291.99 1134
2292.10 1134
2292.21 1130
2292.32 1123
2292.43 1114
2292.54 1107
2292.65 1104
2292.76 1105
2292.87 1112
2292.98 1124
2293.09 1141
2293.20 1159
2293.31 1178
2293.42 1195
2293.53 1209
2293.64 1219
2293.75 1226
2293.86 1229
2293.97 1229
2294.08 1227
2294.19 1225
2294.30 1222
2294.41 1219
2294.52 1216
2294.63 1214
2294.74 1211
2294.85 1207
2294.96 1203
2295.07 1198
2295.18 1192
2295.29 1186
2295.40 1180
2295.50 1176
2295.61 1174
2295.72 1174
2295.83 1176
2295.94 1179
2296.05 1182
2296.16 1183
2296.27 1181
2296.38 1177
2296.49 1170
2296.60 1162
2296.71 1153
2296.82 1145
2296.93 1137
2297.04 1129
2297.15 1122
2297.26 1115
2297.37 1108
2297.48 1101
2297.59 1097
2297.70 1094
2297.81 1094
2297.92 1097
2298.03 1103
2298.14 1110
2298.25 1119
2298.36 1127
2298.47 1135
2298.58 1142
2298.69 1146
2298.80 1148
2298.91 1148
2299.02 1146
2299.13 1141
2299.24 1136
2299.35 1132
2299.46 1129
2299.57 1131
2299.68 1136
2299.79 1147
2299.90 1161
2300.01 1177
2300.12 1193
2300.23 1205
2300.34 1211
2300.45 1211
2300.56 1203
2300.67 1189
2300.78 1171
2300.89 1151
2301.00 1132
2301.11 1118
2301.22 1108
2301.33 1104
2301.44 1104
2301.55 1107
2301.66 1110
2301.77 1111
2301.88 1109
2301.99 1104
2302.10 1096
2302.21 1088
2302.32 1082
2302.43 1079
2302.54 1082
2302.65 1090
2302.76 1100
2302.87 1113
2302.98 1124
2303.09 1132
2303.20 1137
2303.31 1138
2303.42 1136
2303.53 1132
2303.64 1128
2303.75 1125
2303.86 1123
2303.97 1124
2304.08 1126
2304.19 1131
2304.30 1137
2304.41 1144
2304.52 1150
2304.63 1154
2304.74 1157
2304.85 1158
2304.96 1158
2305.07 1157
2305.18 1155
2305.29 1155
2305.40 1155
2305.51 1158
2305.62 1163
2305.73 1170
2305.84 1179
2305.95 1189
2306.06 1200
2306.17 1210
2306.28 1219
2306.39 1226
2306.50 1231
2306.61 1233
2306.72 1233
2306.83 1232
2306.94 1230
2307.05 1229
2307.16 1228
2307.27 1229
2307.38 1231
2307.49 1235
2307.60 1241
2307.71 1247
2307.82 1253
2307.93 1257
2308.04 1260
2308.15 1260
2308.26 1257
2308.37 1253
2308.48 1247
2308.59 1242
2308.70 1237
2308.82 1235
2308.93 1234
2309.04 1234
2309.15 1233
2309.26 1231
2309.37 1227
2309.48 1220
2309.59 1212
2309.70 1203
2309.81 1193
2309.92 1185
2310.03 1177
2310.14 1170
2310.25 1163
2310.36 1157
2310.47 1151
2310.58 1147
2310.69 1144
2310.80 1142
2310.91 1141
2311.02 1141
2311.13 1141
2311.24 1141
2311.35 1141
2311.46 1143
2311.57 1146
2311.68 1152
2311.79 1158
2311.90 1166
2312.01 1173
2312.12 1179
2312.23 1182
2312.34 1183
2312.45 1182
2312.56 1178
2312.67 1173
2312.78 1168
2312.89 1163
2313.00 1158
2313.11 1154
2313.22 1152
2313.33 1153
2313.44 1156
2313.55 1162
2313.66 1171
2313.77 1180
2313.89 1189
2314.00 1196
2314.11 1201
2314.22 1205
2314.33 1209
2314.44 1213
2314.55 1220
2314.66 1227
2314.77 1235
2314.88 1242
2314.99 1245
2315.10 1243
2315.21 1238
2315.32 1230
2315.43 1221
2315.54 1214
2315.65 1210
2315.76 1208
2315.87 1208
2315.98 1209
2316.09 1210
2316.20 1208
2316.31 1205
2316.42 1201
2316.53 1196
2316.64 1191
2316.75 1186
2316.86 1183
2316.97 1180
2317.08 1178
2317.19 1177
2317.31 1176
2317.42 1174
2317.53 1173
2317.64 1172
2317.75 1171
2317.86 1170
2317.97 1170
2318.08 1170
2318.19 1170
2318.30 1170
2318.41 1167
2318.52 1163
2318.63 1157
2318.74 1152
2318.85 1147
2318.96 1143
2319.07 1140
2319.18 1140
2319.29 1140
2319.40 1140
2319.51 1139
2319.62 1137
2319.73 1133
2319.84 1128
2319.95 1122
2320.07 1117
2320.18 1116
2320.29 1118
2320.40 1124
2320.51 1133
2320.62 1143
2320.73 1151
2320.84 1156
2320.95 1156
2321.06 1150
2321.17 1140
2321.28 1129
2321.39 1119
2321.50 1113
2321.61 1112
2321.72 1116
2321.83 1124
2321.94 1135
2322.05 1146
2322.16 1156
2322.27 1164
2322.38 1171
2322.50 1175
2322.61 1177
2322.72 1177
2322.83 1174
2322.94 1170
2323.05 1166
2323.16 1164
2323.27 1165
2323.38 1169
2323.49 1176
2323.60 1185
2323.71 1192
2323.82 1196
2323.93 1196
2324.04 1190
2324.15 1181
2324.26 1169
2324.37 1159
2324.48 1151
2324.59 1148
2324.71 1151
2324.82 1158
2324.93 1168
2325.04 1178
2325.15 1187
2325.26 1191
2325.37 1191
2325.48 1186
2325.59 1179
2325.70 1173
2325.81 1169
2325.92 1169
2326.03 1174
2326.14 1183
2326.25 1193
2326.36 1203
2326.47 1211
2326.58 1215
2326.70 1218
2326.81 1218
2326.92 1218
2327.03 1218
2327.14 1219
2327.25 1221
2327.36 1222
2327.47 1222
2327.58 1220
2327.69 1217
2327.80 1213
2327.91 1207
2328.02 1199
2328.13 1192
2328.24 1184
2328.35 1175
2328.47 1167
2328.58 1158
2328.69 1151
2328.80 1145
2328.91 1139
2329.02 1135
2329.13 1131
2329.24 1127
2329.35 1122
2329.46 1116
2329.57 1109
2329.68 1101
2329.79 1094
2329.90 1089
2330.01 1086
2330.12 1087
2330.24 1091
2330.35 1097
2330.46 1105
2330.57 1113
2330.68 1121
2330.79 1128
2330.90 1133
2331.01 1137
2331.12 1137
2331.23 1136
2331.34 1133
2331.45 1128
2331.56 1123
2331.67 1117
2331.79 1112
2331.90 1107
2332.01 1101
2332.12 1096
2332.23 1090
2332.34 1085
2332.45 1081
2332.56 1079
2332.67 1081
2332.78 1084
2332.89 1089
2333.00 1095
2333.11 1099
2333.22 1101
2333.34 1100
2333.45 1097
2333.56 1094
2333.67 1090
2333.78 1086
2333.89 1083
2334.00 1081
2334.11 1081
2334.22 1082
2334.33 1083
2334.44 1085
2334.55 1085
2334.66 1084
2334.78 1081
2334.89 1077
2335.00 1072
2335.11 1070
2335.22 1070
2335.33 1074
2335.44 1082
2335.55 1093
2335.66 1102
2335.77 1109
2335.88 1112
2335.99 1109
2336.10 1103
2336.22 1094
2336.33 1085
2336.44 1078
2336.55 1074
2336.66 1073
2336.77 1073
2336.88 1074
2336.99 1075
2337.10 1073
2337.21 1070
2337.32 1065
2337.43 1059
2337.55 1052
2337.66 1044
2337.77 1035
2337.88 1025
2337.99 1016
2338.10 1007
2338.21 999
2338.32 995
2338.43 993
2338.54 994
2338.65 998
2338.77 1003
2338.88 1010
2338.99 1016
2339.10 1022
2339.21 1027
2339.32 1030
2339.43 1031
2339.54 1031
2339.65 1031
2339.76 1029
2339.87 1029
2339.98 1029
2340.10 1030
2340.21 1032
2340.32 1034
2340.43 1035
2340.54 1037
2340.65 1038
2340.76 1039
2340.87 1042
2340.98 1047
2341.09 1054
2341.20 1064
2341.32 1076
2341.43 1089
2341.54 1100
2341.65 1108
2341.76 1112
2341.87 1112
2341.98 1109
2342.09 1105
2342.20 1100
2342.31 1096
2342.43 1094
2342.54 1094
2342.65 1093
2342.76 1093
2342.87 1090
2342.98 1086
2343.09 1080
2343.20 1073
2343.31 1067
2343.42 1062
2343.53 1059
2343.65 1059
2343.76 1062
2343.87 1068
2343.98 1077
2344.09 1088
2344.20 1099
2344.31 1109
2344.42 1117
2344.53 1122
2344.64 1127
2344.76 1130
2344.87 1133
2344.98 1138
2345.09 1143
2345.20 1148
2345.31 1152
2345.42 1154
2345.53 1154
2345.64 1151
2345.76 1145
2345.87 1137
2345.98 1128
2346.09 1118
2346.20 1108
2346.31 1097
2346.42 1087
2346.53 1077
2346.64 1069
2346.75 1063
2346.87 1062
2346.98 1066
2347.09 1074
2347.20 1087
2347.31 1101
2347.42 1116
2347.53 1127
2347.64 1134
2347.75 1136
2347.87 1133
2347.98 1127
2348.09 1120
2348.20 1115
2348.31 1112
2348.42 1113
2348.53 1115
2348.64 1118
2348.75 1119
2348.87 1119
2348.98 1115
2349.09 1109
2349.20 1100
2349.31 1090
2349.42 1082
2349.53 1076
2349.64 1073
2349.75 1073
2349.87 1076
2349.98 1080
2350.09 1083
2350.20 1084
2350.31 1082
2350.42 1077
2350.53 1071
2350.64 1065
2350.75 1060
2350.87 1058
2350.98 1058
2351.09 1060
2351.20 1064
2351.31 1068
2351.42 1073
2351.53 1077
2351.64 1081
2351.76 1085
2351.87 1089
2351.98 1093
2352.09 1096
2352.20 1095
2352.31 1091
2352.42 1083
2352.53 1070
2352.64 1053
2352.76 1034
2352.87 1013
2352.98 994
2353.09 978
2353.20 967
2353.31 962
2353.42 964
2353.53 973
2353.65 988
2353.76 1006
2353.87 1025
2353.98 1043
2354.09 1056
2354.20 1065
2354.31 1069
2354.42 1069
2354.54 1067
2354.65 1064
2354.76 1063
2354.87 1063
2354.98 1064
2355.09 1064
2355.20 1064
2355.31 1061
2355.43 1057
2355.54 1052
2355.65 1046
2355.76 1042
2355.87 1039
2355.98 1039
2356.09 1041
2356.20 1044
2356.32 1049
2356.43 1054
2356.54 1060
2356.65 1066
2356.76 1072
2356.87 1080
2356.98 1087
2357.09 1094
2357.21 1098
2357.32 1099
2357.43 1097
2357.54 1091
2357.65 1083
2357.76 1075
2357.87 1067
2357.99 1062
2358.10 1059
2358.21 1058
2358.32 1059
2358.43 1058
2358.54 1057
2358.65 1053
2358.76 1048
2358.88 1042
2358.99 1037
2359.10 1032
2359.21 1029
2359.32 1027
2359.43 1026
2359.54 1027
2359.66 1028
2359.77 1029
2359.88 1031
2359.99 1033
2360.10 1034
2360.21 1034
2360.32 1033
2360.44 1029
2360.55 1023
2360.66 1015
2360.77 1007
2360.88 1000
2360.99 994
2361.10 992
2361.21 992
2361.33 996
2361.44 1002
2361.55 1009
2361.66 1017
2361.77 1024
2361.88 1032
2361.99 1039
2362.11 1046
2362.22 1053
2362.33 1059
2362.44 1065
2362.55 1071
2362.66 1076
2362.77 1080
2362.89 1085
2363.00 1089
2363.11 1093
2363.22 1096
2363.33 1099
2363.44 1101
2363.55 1102
2363.67 1102
2363.78 1102
2363.89 1101
2364.00 1099
2364.11 1097
2364.22 1093
2364.34 1087
2364.45 1081
2364.56 1074
2364.67 1069
2364.78 1068
2364.89 1072
2365.00 1082
2365.12 1098
2365.23 1117
2365.34 1138
2365.45 1156
2365.56 1169
2365.67 1178
2365.78 1182
2365.90 1182
2366.01 1181
2366.12 1180
2366.23 1178
2366.34 1176
2366.45 1172
2366.57 1164
2366.68 1153
2366.79 1137
2366.90 1119
2367.01 1099
2367.12 1079
2367.23 1062
2367.35 1049
2367.46 1040
2367.57 1038
2367.68 1040
2367.79 1048
2367.90 1060
2368.02 1075
2368.13 1091
2368.24 1105
2368.35 1116
2368.46 1123
2368.57 1125
2368.68 1123
2368.80 1118
2368.91 1111
2369.02 1105
2369.13 1100
2369.24 1097
2369.35 1096
2369.47 1097
2369.58 1100
2369.69 1102
2369.80 1103
2369.91 1103
2370.02 1103
2370.14 1102
2370.25 1103
2370.36 1104
2370.47 1105
2370.58 1107
2370.69 1108
2370.81 1107
2370.92 1104
2371.03 1097
2371.14 1088
2371.25 1076
2371.36 1064
2371.48 1051
2371.59 1039
2371.70 1029
2371.81 1022
2371.92 1017
2372.03 1016
2372.15 1018
2372.26 1022
2372.37 1028
2372.48 1035
2372.59 1043
2372.70 1052
2372.82 1060
2372.93 1069
2373.04 1076
2373.15 1082
2373.26 1086
2373.37 1087
2373.49 1086
2373.60 1083
2373.71 1078
2373.82 1075
2373.93 1072
2374.04 1071
2374.16 1071
2374.27 1073
2374.38 1075
2374.49 1077
2374.60 1079
2374.71 1080
2374.83 1081
2374.94 1082
2375.05 1084
2375.16 1087
2375.27 1090
2375.38 1093
2375.50 1096
2375.61 1097
2375.72 1097
2375.83 1095
2375.94 1094
2376.05 1092
2376.17 1092
2376.28 1092
2376.39 1094
2376.50 1096
2376.61 1098
2376.73 1100
2376.84 1101
2376.95 1102
2377.06 1103
2377.17 1104
2377.28 1106
2377.40 1109
2377.51 1113
2377.62 1117
2377.73 1120
2377.84 1122
2377.95 1124
2378.07 1125
2378.18 1127
2378.29 1128
2378.40 1130
2378.51 1133
2378.63 1137
2378.74 1140
2378.85 1143
2378.96 1145
2379.07 1146
2379.18 1147
2379.30 1147
2379.41 1145
2379.52 1143
2379.63 1140
2379.74 1134
2379.86 1127
2379.97 1116
2380.08 1105
2380.19 1093
2380.30 1083
2380.42 1074
2380.53 1068
2380.64 1064
2380.75 1062
2380.86 1060
2380.97 1056
2381.09 1051
2381.20 1044
2381.31 1037
2381.42 1030
2381.53 1025
2381.65 1022
2381.76 1022
2381.87 1024
2381.98 1026
2382.09 1029
2382.21 1032
2382.32 1035
2382.43 1041
2382.54 1050
2382.65 1063
2382.76 1080
2382.88 1100
2382.99 1120
2383.10 1137
2383.21 1151
2383.32 1159
2383.44 1162
2383.55 1161
2383.66 1158
2383.77 1155
2383.88 1152
2384.00 1150
2384.11 1149
2384.22 1149
2384.33 1147
2384.44 1144
2384.56 1138
2384.67 1131
2384.78 1123
2384.89 1114
2385.00 1106
2385.12 1099
2385.23 1094
2385.34 1090
2385.45 1088
2385.56 1087
2385.68 1088
2385.79 1089
2385.90 1091
2386.01 1091
2386.12 1090
2386.24 1087
2386.35 1081
2386.46 1074
2386.57 1065
2386.68 1057
2386.80 1050
2386.91 1044
2387.02 1041
2387.13 1039
2387.24 1038
2387.36 1037
2387.47 1036
2387.58 1036
2387.69 1036
2387.80 1038
2387.92 1041
2388.03 1047
2388.14 1054
2388.25 1063
2388.36 1071
2388.48 1078
2388.59 1083
2388.70 1086
2388.81 1087
2388.92 1086
2389.04 1084
2389.15 1080
2389.26 1076
2389.37 1070
2389.48 1064
2389.60 1058
2389.71 1052
2389.82 1046
2389.93 1042
2390.04 1040
2390.16 1041
2390.27 1044
2390.38 1048
2390.49 1054
2390.60 1061
2390.72 1066
2390.83 1071
2390.94 1074
2391.05 1075
2391.17 1075
2391.28 1074
2391.39 1072
2391.50 1071
2391.61 1069
2391.73 1069
2391.84 1069
2391.95 1071
2392.06 1074
2392.17 1078
2392.29 1083
2392.40 1087
2392.51 1091
2392.62 1092
2392.74 1090
2392.85 1085
2392.96 1078
2393.07 1069
2393.18 1061
2393.30 1054
2393.41 1049
2393.52 1046
2393.63 1046
2393.74 1047
2393.86 1049
2393.97 1052
2394.08 1055
2394.19 1060
2394.31 1065
2394.42 1073
2394.53 1081
2394.64 1089
2394.75 1097
2394.87 1104
2394.98 1108
2395.09 1109
2395.20 1109
2395.32 1107
2395.43 1103
2395.54 1098
2395.65 1092
2395.76 1085
2395.88 1077
2395.99 1071
2396.10 1065
2396.21 1062
2396.33 1063
2396.44 1068
2396.55 1075
2396.66 1082
2396.77 1087
2396.89 1089
2397.00 1086
2397.11 1078
2397.22 1066
2397.34 1054
2397.45 1043
2397.56 1036
2397.67 1034
2397.78 1036
2397.90 1043
2398.01 1053
2398.12 1063
2398.23 1073
2398.35 1080
2398.46 1085
2398.57 1086
2398.68 1083
2398.79 1078
2398.91 1072
2399.02 1065
2399.13 1061
2399.24 1058
2399.36 1059
2399.47 1064
2399.58 1071
2399.69 1080
2399.81 1091
2399.92 1102
2400.03 1113
2400.14 1123
2400.25 1132
2400.37 1138
2400.48 1141
2400.59 1140
2400.70 1136
2400.82 1128
2400.93 1117
2401.04 1104
2401.15 1090
2401.27 1076
2401.38 1063
2401.49 1051
2401.60 1041
2401.72 1032
2401.83 1025
2401.94 1018
2402.05 1013
2402.16 1008
2402.28 1004
2402.39 999
2402.50 996
2402.61 993
2402.73 992
2402.84 992
2402.95 993
2403.06 995
2403.18 998
2403.29 1002
2403.40 1006
2403.51 1010
2403.63 1015
2403.74 1020
2403.85 1025
2403.96 1031
2404.08 1038
2404.19 1047
2404.30 1056
2404.41 1066
2404.52 1075
2404.64 1084
2404.75 1090
2404.86 1092
2404.97 1090
2405.09 1082
2405.20 1071
2405.31 1059
2405.42 1047
2405.54 1037
2405.65 1032
2405.76 1032
2405.87 1036
2405.99 1044
2406.10 1053
2406.21 1061
2406.32 1068
2406.44 1076
2406.55 1083
2406.66 1093
2406.77 1104
2406.89 1118
2407.00 1132
2407.11 1145
2407.22 1155
2407.34 1160
2407.45 1161
2407.56 1156
2407.67 1148
2407.79 1136
2407.90 1123
2408.01 1109
2408.12 1094
2408.24 1082
2408.35 1071
2408.46 1064
2408.57 1060
2408.69 1059
2408.80 1060
2408.91 1062
2409.02 1063
2409.14 1065
2409.25 1067
2409.36 1071
2409.47 1077
2409.59 1086
2409.70 1097
2409.81 1108
2409.92 1117
2410.04 1123
2410.15 1126
2410.26 1124
2410.37 1121
2410.49 1116
2410.60 1112
2410.71 1109
2410.82 1109
2410.94 1110
2411.05 1113
2411.16 1117
2411.27 1121
2411.39 1124
2411.50 1125
2411.61 1125
2411.73 1123
2411.84 1119
2411.95 1114
2412.06 1109
2412.18 1104
2412.29 1101
2412.40 1101
2412.51 1104
2412.63 1111
2412.74 1120
2412.85 1129
2412.96 1136
2413.08 1139
2413.19 1135
2413.30 1126
2413.41 1113
2413.53 1099
2413.64 1088
2413.75 1083
2413.86 1085
2413.98 1093
2414.09 1105
2414.20 1116
2414.32 1125
2414.43 1128
2414.54 1126
2414.65 1118
2414.77 1106
2414.88 1093
2414.99 1079
2415.10 1067
2415.22 1055
2415.33 1044
2415.44 1033
2415.55 1023
2415.67 1013
2415.78 1005
2415.89 999
2416.01 997
2416.12 999
2416.23 1004
2416.34 1011
2416.46 1020
2416.57 1029
2416.68 1037
2416.79 1044
2416.91 1049
2417.02 1052
2417.13 1054
2417.25 1054
2417.36 1052
2417.47 1051
2417.58 1050
2417.70 1050
2417.81 1052
2417.92 1054
2418.03 1057
2418.15 1058
2418.26 1057
2418.37 1055
2418.49 1052
2418.60 1049
2418.71 1048
2418.82 1050
2418.94 1055
2419.05 1064
2419.16 1073
2419.27 1082
2419.39 1087
2419.50 1089
2419.61 1087
2419.73 1080
2419.84 1071
2419.95 1062
2420.06 1054
2420.18 1048
2420.29 1046
2420.40 1047
2420.52 1049
2420.63 1052
2420.74 1055
2420.85 1057
2420.97 1058
2421.08 1058
2421.19 1058
2421.30 1059
2421.42 1062
2421.53 1067
2421.64 1075
2421.76 1083
2421.87 1094
2421.98 1105
2422.09 1116
2422.21 1126
2422.32 1135
2422.43 1141
2422.55 1145
2422.66 1145
2422.77 1142
2422.88 1136
2423.00 1129
2423.11 1122
2423.22 1118
2423.34 1117
2423.45 1122
2423.56 1131
2423.67 1144
2423.79 1159
2423.90 1173
2424.01 1183
2424.13 1189
2424.24 1190
2424.35 1186
2424.46 1178
2424.58 1170
2424.69 1163
2424.80 1158
2424.92 1157
2425.03 1158
2425.14 1160
2425.25 1162
2425.37 1163
2425.48 1162
2425.59 1158
2425.71 1153
2425.82 1146
2425.93 1139
2426.05 1134
2426.16 1129
2426.27 1126
2426.38 1125
2426.50 1124
2426.61 1123
2426.72 1121
2426.84 1118
2426.95 1112
2427.06 1106
2427.17 1098
2427.29 1091
2427.40 1085
2427.51 1081
2427.63 1080
2427.74 1080
2427.85 1083
2427.97 1087
2428.08 1091
2428.19 1096
2428.30 1101
2428.42 1106
2428.53 1110
2428.64 1114
2428.76 1116
2428.87 1117
2428.98 1116
2429.10 1114
2429.21 1111
2429.32 1109
2429.43 1108
2429.55 1108
2429.66 1110
2429.77 1112
2429.89 1114
2430.00 1114
2430.11 1113
2430.23 1110
2430.34 1105
2430.45 1100
2430.56 1098
2430.68 1099
2430.79 1104
2430.90 1114
2431.02 1127
2431.13 1142
2431.24 1157
2431.36 1169
2431.47 1175
2431.58 1177
2431.69 1172
2431.81 1162
2431.92 1148
2432.03 1132
2432.15 1115
2432.26 1098
2432.37 1084
2432.49 1072
2432.60 1065
2432.71 1062
2432.83 1063
2432.94 1067
2433.05 1073
2433.16 1079
2433.28 1083
2433.39 1084
2433.50 1083
2433.62 1080
2433.73 1076
2433.84 1073
2433.96 1073
2434.07 1076
2434.18 1082
2434.30 1091
2434.41 1101
2434.52 1113
2434.63 1124
2434.75 1133
2434.86 1139
2434.97 1141
2435.09 1140
2435.20 1134
2435.31 1126
2435.43 1116
2435.54 1104
2435.65 1092
2435.77 1079
2435.88 1068
2435.99 1058
2436.11 1051
2436.22 1049
2436.33 1053
2436.45 1061
2436.56 1074
2436.67 1088
2436.78 1101
2436.90 1111
2437.01 1117
2437.12 1118
2437.24 1116
2437.35 1114
2437.46 1112
2437.58 1112
2437.69 1113
2437.80 1116
2437.92 1120
2438.03 1123
2438.14 1123
2438.26 1122
2438.37 1118
2438.48 1112
2438.60 1105
2438.71 1098
2438.82 1091
2438.94 1086
2439.05 1083
2439.16 1082
2439.28 1082
2439.39 1084
2439.50 1087
2439.61 1090
2439.73 1093
2439.84 1096
2439.95 1097
2440.07 1097
2440.18 1096
2440.29 1093
2440.41 1089
2440.52 1085
2440.63 1080
2440.75 1077
2440.86 1075
2440.97 1074
2441.09 1075
2441.20 1077
2441.31 1078
2441.43 1080
2441.54 1081
2441.65 1081
2441.77 1082
2441.88 1084
2441.99 1087
2442.11 1092
2442.22 1098
2442.33 1104
2442.45 1107
2442.56 1108
2442.67 1105
2442.79 1099
2442.90 1090
2443.01 1080
2443.13 1070
2443.24 1060
2443.35 1053
2443.47 1047
2443.58 1043
2443.69 1041
2443.81 1041
2443.92 1041
2444.03 1042
2444.15 1043
2444.26 1043
2444.37 1043
2444.49 1043
2444.60 1041
2444.71 1040
2444.83 1038
2444.94 1035
2445.05 1032
2445.17 1028
2445.28 1023
2445.39 1019
2445.51 1016
2445.62 1015
2445.73 1017
2445.85 1022
2445.96 1031
2446.07 1041
2446.19 1052
2446.30 1061
2446.41 1069
2446.53 1073
2446.64 1075
2446.75 1073
2446.87 1070
2446.98 1066
2447.09 1062
2447.21 1058
2447.32 1055
2447.43 1052
2447.55 1049
2447.66 1048
2447.77 1049
2447.89 1051
2448.00 1055
2448.12 1059
2448.23 1062
2448.34 1063
2448.46 1060
2448.57 1053
2448.68 1042
2448.80 1029
2448.91 1016
2449.02 1005
2449.14 997
2449.25 995
2449.36 998
2449.48 1004
2449.59 1011
2449.70 1017
2449.82 1021
2449.93 1022
2450.04 1019
2450.16 1015
2450.27 1011
2450.38 1010
2450.50 1011
2450.61 1016
2450.72 1023
2450.84 1033
2450.95 1046
2451.07 1060
2451.18 1076
2451.29 1094
2451.41 1114
2451.52 1134
2451.63 1153
2451.75 1169
2451.86 1181
2451.97 1187
2452.09 1187
2452.20 1182
2452.31 1173
2452.43 1161
2452.54 1148
2452.65 1136
2452.77 1124
2452.88 1114
2453.00 1103
2453.11 1092
2453.22 1080
2453.34 1068
2453.45 1056
2453.56 1045
2453.68 1034
2453.79 1025
2453.90 1017
2454.02 1010
2454.13 1003
2454.24 998
2454.36 992
2454.47 986
2454.59 980
2454.70 974
2454.81 968
2454.93 962
2455.04 958
2455.15 955
2455.27 955
2455.38 958
2455.49 964
2455.61 972
2455.72 982
2455.83 993
2455.95 1005
2456.06 1016
2456.18 1026
2456.29 1033
2456.40 1037
2456.52 1039
2456.63 1038
2456.74 1036
2456.86 1032
2456.97 1030
2457.08 1029
2457.20 1030
2457.31 1035
2457.43 1043
2457.54 1053
2457.65 1064
2457.77 1075
2457.88 1084
2457.99 1091
2458.11 1095
2458.22 1095
2458.33 1093
2458.45 1087
2458.56 1079
2458.68 1070
2458.79 1059
2458.90 1048
2459.02 1036
2459.13 1025
2459.24 1015
2459.36 1008
2459.47 1003
2459.59 1002
2459.70 1003
2459.81 1007
2459.93 1011
2460.04 1015
2460.15 1018
2460.27 1018
2460.38 1017
2460.50 1015
2460.61 1012
2460.72 1010
2460.84 1009
2460.95 1010
2461.06 1014
2461.18 1020
2461.29 1028
2461.41 1039
2461.52 1051
2461.63 1065
2461.75 1078
2461.86 1088
2461.97 1095
2462.09 1098
2462.20 1098
2462.32 1095
2462.43 1090
2462.54 1087
2462.66 1085
2462.77 1086
2462.88 1089
2463.00 1091
2463.11 1093
2463.23 1091
2463.34 1085
2463.45 1076
2463.57 1063
2463.68 1051
2463.79 1040
2463.91 1033
2464.02 1030
2464.14 1031
2464.25 1036
2464.36 1042
2464.48 1048
2464.59 1052
2464.70 1054
2464.82 1053
2464.93 1050
2465.05 1045
2465.16 1039
2465.27 1034
2465.39 1028
2465.50 1025
2465.62 1024
2465.73 1025
2465.84 1030
2465.96 1037
2466.07 1046
2466.18 1057
2466.30 1067
2466.41 1075
2466.53 1081
2466.64 1083
2466.75 1082
2466.87 1078
2466.98 1072
2467.10 1066
2467.21 1060
2467.32 1057
2467.44 1057
2467.55 1058
2467.66 1061
2467.78 1064
2467.89 1067
2468.01 1069
2468.12 1069
2468.23 1068
2468.35 1066
2468.46 1063
2468.58 1059
2468.69 1055
2468.80 1051
2468.92 1045
2469.03 1039
2469.15 1032
2469.26 1027
2469.37 1023
2469.49 1024
2469.60 1028
2469.72 1037
2469.83 1048
2469.94 1062
2470.06 1076
2470.17 1089
2470.29 1101
2470.40 1110
2470.51 1117
2470.63 1122
2470.74 1125
2470.85 1125
2470.97 1123
2471.08 1119
2471.20 1113
2471.31 1107
2471.42 1102
2471.54 1097
2471.65 1095
2471.77 1096
2471.88 1098
2471.99 1101
2472.11 1104
2472.22 1106
2472.34 1106
2472.45 1103
2472.56 1098
2472.68 1091
2472.79 1083
2472.91 1076
2473.02 1071
2473.13 1067
2473.25 1066
2473.36 1066
2473.48 1066
2473.59 1064
2473.70 1061
2473.82 1055
2473.93 1047
2474.05 1039
2474.16 1030
2474.27 1023
2474.39 1018
2474.50 1014
2474.62 1012
2474.73 1011
2474.85 1011
2474.96 1013
2475.07 1016
2475.19 1020
2475.30 1025
2475.42 1029
2475.53 1031
2475.64 1032
2475.76 1032
2475.87 1031
2475.99 1030
2476.10 1031
2476.21 1034
2476.33 1038
2476.44 1041
2476.56 1044
2476.67 1045
2476.78 1044
2476.90 1042
2477.01 1041
2477.13 1041
2477.24 1044
2477.35 1049
2477.47 1056
2477.58 1063
2477.70 1070
2477.81 1075
2477.93 1078
2478.04 1078
2478.15 1077
2478.27 1074
2478.38 1071
2478.50 1068
2478.61 1065
2478.72 1062
2478.84 1057
2478.95 1051
2479.07 1044
2479.18 1036
2479.30 1029
2479.41 1022
2479.52 1017
2479.64 1015
2479.75 1014
2479.87 1015
2479.98 1016
2480.09 1018
2480.21 1018
2480.32 1016
2480.44 1014
2480.55 1010
2480.67 1005
2480.78 1000
2480.89 994
2481.01 988
2481.12 981
2481.24 974
2481.35 968
2481.46 964
2481.58 962
2481.69 963
2481.81 964
2481.92 966
2482.04 968
2482.15 967
2482.26 966
2482.38 964
2482.49 963
2482.61 964
2482.72 969
2482.84 977
2482.95 989
2483.06 1004
2483.18 1020
2483.29 1036
2483.41 1050
2483.52 1061
2483.63 1068
2483.75 1070
2483.86 1068
2483.98 1061
2484.09 1052
2484.21 1041
2484.32 1029
2484.43 1017
2484.55 1004
2484.66 990
2484.78 976
2484.89 963
2485.01 950
2485.12 939
2485.23 934
2485.35 935
2485.46 943
2485.58 957
2485.69 975
2485.81 994
2485.92 1013
2486.03 1027
2486.15 1036
2486.26 1041
2486.38 1044
2486.49 1046
2486.61 1050
2486.72 1057
2486.84 1066
2486.95 1076
2487.06 1087
2487.18 1096
2487.29 1104
2487.41 1109
2487.52 1114
2487.64 1118
2487.75 1122
2487.86 1128
2487.98 1134
2488.09 1140
2488.21 1146
2488.32 1149
2488.44 1148
2488.55 1144
2488.66 1135
2488.78 1123
2488.89 1107
2489.01 1090
2489.12 1072
2489.24 1056
2489.35 1042
2489.47 1031
2489.58 1022
2489.69 1015
2489.81 1012
2489.92 1011
2490.04 1013
2490.15 1018
2490.27 1027
2490.38 1037
2490.50 1048
2490.61 1057
2490.72 1063
2490.84 1064
2490.95 1059
2491.07 1049
2491.18 1034
2491.30 1017
2491.41 1000
2491.52 983
2491.64 968
2491.75 958
2491.87 951
2491.98 948
2492.10 948
2492.21 950
2492.33 954
2492.44 957
2492.55 960
2492.67 962
2492.78 966
2492.90 972
2493.01 979
2493.13 988
2493.24 998
2493.36 1008
2493.47 1015
2493.59 1020
2493.70 1022
2493.81 1021
2493.93 1020
2494.04 1018
2494.16 1018
2494.27 1019
2494.39 1021
2494.50 1024
2494.62 1027
2494.73 1028
2494.84 1027
2494.96 1021
2495.07 1013
2495.19 1001
2495.30 987
2495.42 972
2495.53 960
2495.65 950
2495.76 944
2495.88 942
2495.99 943
2496.10 945
2496.22 947
2496.33 948
2496.45 947
2496.56 944
2496.68 941
2496.79 937
2496.91 935
2497.02 935
2497.14 936
2497.25 940
2497.36 944
2497.48 949
2497.59 954
2497.71 958
2497.82 963
2497.94 967
2498.05 971
2498.17 975
2498.28 979
2498.40 982
2498.51 983
2498.62 984
2498.74 985
2498.85 986
2498.97 988
2499.08 990
2499.20 993
2499.31 994
2499.43 994
2499.54 991
2499.66 987
2499.77 981
2499.89 976
2500.00 972
2500.12 970
2500.23 971
2500.34 975
2500.46 980
2500.57 986
2500.69 992
2500.80 997
2500.92 1002
2501.03 1007
2501.15 1010
2501.26 1013
2501.38 1015
2501.49 1015
2501.61 1013
2501.72 1009
2501.83 1005
2501.95 1000
2502.06 995
2502.18 990
2502.29 986
2502.41 982
2502.52 978
2502.64 973
2502.75 968
2502.87 964
2502.98 963
2503.10 964
2503.21 969
2503.33 979
2503.44 991
2503.56 1004
2503.67 1016
2503.78 1024
2503.90 1028
2504.01 1027
2504.13 1022
2504.24 1016
2504.36 1010
2504.47 1005
2504.59 1003
2504.70 1004
2504.82 1005
2504.93 1006
2505.05 1005
2505.16 1001
2505.28 993
2505.39 983
2505.51 970
2505.62 957
2505.74 944
2505.85 932
2505.96 922
2506.08 913
2506.19 907
2506.31 903
2506.42 900
2506.54 899
2506.65 899
2506.77 902
2506.88 906
2507.00 911
2507.11 916
2507.23 922
2507.34 928
2507.46 932
2507.57 936
2507.69 938
2507.80 939
2507.92 939
2508.03 940
2508.15 942
2508.26 946
2508.38 953
2508.49 962
2508.61 971
2508.72 980
2508.83 987
2508.95 991
2509.06 991
2509.18 989
2509.29 985
2509.41 981
2509.52 977
2509.64 975
2509.75 974
2509.87 973
2509.98 972
2510.10 970
2510.21 966
2510.33 962
2510.44 957
2510.56 951
2510.67 947
2510.79 944
2510.90 943
2511.02 944
2511.13 947
2511.25 951
2511.36 956
2511.48 962
2511.59 968
2511.71 974
2511.82 979
2511.94 982
2512.05 983
2512.17 982
2512.28 979
2512.40 976
2512.51 974
2512.63 975
2512.74 979
2512.86 988
2512.97 1001
2513.09 1015
2513.20 1030
2513.32 1042
2513.43 1051
2513.55 1055
2513.66 1055
2513.78 1052
2513.89 1045
2514.01 1038
2514.12 1029
2514.23 1022
2514.35 1014
2514.46 1007
2514.58 1001
2514.69 995
2514.81 990
2514.92 987
2515.04 987
2515.15 988
2515.27 991
2515.38 995
2515.50 997
2515.61 997
2515.73 994
2515.84 988
2515.96 980
2516.07 971
2516.19 961
2516.30 951
2516.42 940
2516.53 930
2516.65 920
2516.76 911
2516.88 903
2516.99 897
2517.11 893
2517.22 890
2517.34 888
2517.45 887
2517.57 886
2517.68 887
2517.80 889
2517.91 895
2518.03 904
2518.14 915
2518.26 928
2518.38 940
2518.49 951
2518.61 958
2518.72 962
2518.84 963
2518.95 961
2519.07 959
2519.18 957
2519.30 958
2519.41 959
2519.53 963
2519.64 969
2519.76 975
2519.87 980
2519.99 985
2520.10 986
2520.22 985
2520.33 981
2520.45 976
2520.56 969
2520.68 964
2520.79 961
2520.91 961
2521.02 963
2521.14 967
2521.25 972
2521.37 977
2521.48 980
2521.60 980
2521.71 979
2521.83 977
2521.94 974
2522.06 971
2522.17 968
2522.29 966
2522.40 964
2522.52 961
2522.63 957
2522.75 951
2522.86 945
2522.98 938
2523.09 931
2523.21 926
2523.32 923
2523.44 922
2523.56 924
2523.67 927
2523.79 931
2523.90 935
2524.02 938
2524.13 938
2524.25 937
2524.36 934
2524.48 930
2524.59 925
2524.71 921
2524.82 919
2524.94 919
2525.05 923
2525.17 930
2525.28 939
2525.40 950
2525.51 960
2525.63 970
2525.74 977
2525.86 981
2525.97 981
2526.09 977
2526.20 969
2526.32 959
2526.44 946
2526.55 934
2526.67 923
2526.78 914
2526.90 909
2527.01 907
2527.13 907
2527.24 911
2527.36 916
2527.47 922
2527.59 929
2527.70 935
2527.82 941
2527.93 944
2528.05 945
2528.16 942
2528.28 935
2528.39 927
2528.51 918
2528.63 910
2528.74 905
2528.86 902
2528.97 902
2529.09 905
2529.20 909
2529.32 915
2529.43 920
2529.55 925
2529.66 927
2529.78 928
2529.89 925
2530.01 920
2530.12 912
2530.24 903
2530.35 892
2530.47 881
2530.59 869
2530.70 859
2530.82 850
2530.93 842
2531.05 837
2531.16 835
2531.28 836
2531.39 841
2531.51 850
2531.62 862
2531.74 877
2531.85 894
2531.97 912
2532.08 931
2532.20 948
2532.32 964
2532.43 976
2532.55 983
2532.66 984
2532.78 980
2532.89 970
2533.01 956
2533.12 941
2533.24 926
2533.35 913
2533.47 904
2533.58 900
2533.70 899
2533.82 900
2533.93 902
2534.05 905
2534.16 908
2534.28 911
2534.39 915
2534.51 919
2534.62 924
2534.74 929
2534.85 933
2534.97 935
2535.09 936
2535.20 937
2535.32 936
2535.43 937
2535.55 939
2535.66 942
2535.78 947
2535.89 953
2536.01 961
2536.12 967
2536.24 972
2536.36 975
2536.47 974
2536.59 968
2536.70 960
2536.82 950
2536.93 939
2537.05 930
2537.16 924
2537.28 923
2537.39 925
2537.51 930
2537.63 937
2537.74 943
2537.86 946
2537.97 948
2538.09 947
2538.20 945
2538.32 944
2538.43 945
2538.55 948
2538.66 952
2538.78 958
2538.90 962
2539.01 964
2539.13 961
2539.24 955
2539.36 945
2539.47 934
2539.59 921
2539.70 910
2539.82 902
2539.94 896
2540.05 894
2540.17 893
2540.28 894
2540.40 895
2540.51 896
2540.63 898
2540.74 901
2540.86 905
2540.98 909
2541.09 915
2541.21 922
2541.32 927
2541.44 932
2541.55 936
2541.67 938
2541.78 939
2541.90 940
2542.02 940
2542.13 939
2542.25 939
2542.36 940
2542.48 940
2542.59 941
2542.71 943
2542.83 944
2542.94 946
2543.06 948
2543.17 948
2543.29 947
2543.40 945
2543.52 943
2543.63 941
2543.75 940
2543.87 940
2543.98 941
2544.10 943
2544.21 945
2544.33 948
2544.44 951
2544.56 956
2544.68 962
2544.79 970
2544.91 979
2545.02 988
2545.14 996
2545.25 1003
2545.37 1006
2545.48 1006
2545.60 1004
2545.72 998
2545.83 992
2545.95 984
2546.06 977
2546.18 971
2546.29 965
2546.41 960
2546.53 955
2546.64 950
2546.76 944
2546.87 937
2546.99 931
2547.10 924
2547.22 919
2547.34 918
2547.45 920
2547.57 926
2547.68 935
2547.80 945
2547.91 955
2548.03 963
2548.15 968
2548.26 970
2548.38 969
2548.49 965
2548.61 961
2548.72 958
2548.84 956
2548.96 958
2549.07 962
2549.19 968
2549.30 977
2549.42 987
2549.54 995
2549.65 1002
2549.77 1007
2549.88 1008
2550.00 1007
2550.11 1005
2550.23 1003
2550.35 1002
2550.46 1002
2550.58 1005
2550.69 1008
2550.81 1012
2550.92 1015
2551.04 1016
2551.16 1016
2551.27 1014
2551.39 1012
2551.50 1010
2551.62 1009
2551.73 1009
2551.85 1009
2551.97 1009
2552.08 1008
2552.20 1006
2552.31 1003
2552.43 999
2552.55 996
2552.66 993
2552.78 992
2552.89 994
2553.01 997
2553.12 1003
2553.24 1008
2553.36 1013
2553.47 1016
2553.59 1016
2553.70 1012
2553.82 1005
2553.94 994
2554.05 982
2554.17 968
2554.28 956
2554.40 945
2554.52 940
2554.63 939
2554.75 944
2554.86 953
2554.98 966
2555.09 980
2555.21 994
2555.33 1004
2555.44 1010
2555.56 1011
2555.67 1007
2555.79 999
2555.91 989
2556.02 978
2556.14 967
2556.25 959
2556.37 953
2556.49 951
2556.60 951
2556.72 953
2556.83 958
2556.95 964
2557.07 970
2557.18 977
2557.30 983
2557.41 990
2557.53 995
2557.64 999
2557.76 1003
2557.88 1006
2557.99 1009
2558.11 1011
2558.22 1012
2558.34 1012
2558.46 1011
2558.57 1009
2558.69 1006
2558.80 1002
2558.92 1000
2559.04 1000
2559.15 1003
2559.27 1009
2559.38 1018
2559.50 1029
2559.62 1041
2559.73 1054
2559.85 1066
2559.96 1076
2560.08 1085
2560.20 1091
2560.31 1094
2560.43 1095
2560.54 1094
2560.66 1091
2560.78 1087
2560.89 1083
2561.01 1079
2561.12 1075
2561.24 1071
2561.36 1066
2561.47 1060
2561.59 1053
2561.70 1045
2561.82 1037
2561.94 1030
2562.05 1025
2562.17 1022
2562.28 1020
2562.40 1018
2562.52 1016
2562.63 1012
2562.75 1006
2562.87 999
2562.98 990
2563.10 980
2563.21 971
2563.33 963
2563.45 957
2563.56 952
2563.68 948
2563.79 946
2563.91 946
2564.03 949
2564.14 953
2564.26 957
2564.37 961
2564.49 962
2564.61 960
2564.72 955
2564.84 948
2564.95 940
2565.07 936
2565.19 935
2565.30 939
2565.42 948
2565.54 959
2565.65 970
2565.77 980
2565.88 989
2566.00 995
2566.12 1000
2566.23 1004
2566.35 1008
2566.46 1013
2566.58 1017
2566.70 1021
2566.81 1025
2566.93 1028
2567.05 1030
2567.16 1030
2567.28 1030
2567.39 1029
2567.51 1026
2567.63 1020
2567.74 1013
2567.86 1004
2567.97 994
2568.09 984
2568.21 974
2568.32 968
2568.44 966
2568.56 967
2568.67 972
2568.79 980
2568.90 990
2569.02 1001
2569.14 1011
2569.25 1019
2569.37 1025
2569.48 1028
2569.60 1028
2569.72 1025
2569.83 1019
2569.95 1010
2570.07 999
2570.18 986
2570.30 974
2570.41 963
2570.53 954
2570.65 948
2570.76 946
2570.88 947
2571.00 949
2571.11 951
2571.23 954
2571.34 957
2571.46 960
2571.58 963
2571.69 966
2571.81 970
2571.93 973
2572.04 976
2572.16 977
2572.27 978
2572.39 977
2572.51 976
2572.62 974
2572.74 972
2572.86 970
2572.97 967
2573.09 964
2573.21 961
2573.32 957
2573.44 953
2573.55 949
2573.67 945
2573.79 940
2573.90 935
2574.02 929
2574.14 923
2574.25 916
2574.37 911
2574.48 908
2574.60 909
2574.72 913
2574.83 920
2574.95 928
2575.07 937
2575.18 945
2575.30 952
2575.42 957
2575.53 961
2575.65 964
2575.76 968
2575.88 972
2576.00 978
2576.11 984
2576.23 991
2576.35 998
2576.46 1003
2576.58 1008
2576.70 1012
2576.81 1014
2576.93 1016
2577.04 1018
2577.16 1020
2577.28 1022
2577.39 1024
2577.51 1026
2577.63 1028
2577.74 1029
2577.86 1030
2577.98 1031
2578.09 1031
2578.21 1028
2578.32 1024
2578.44 1018
2578.56 1009
2578.67 1000
2578.79 989
2578.91 977
2579.02 966
2579.14 955
2579.26 944
2579.37 935
2579.49 927
2579.61 920
2579.72 916
2579.84 913
2579.95 912
2580.07 913
2580.19 914
2580.30 916
2580.42 920
2580.54 924
2580.65 930
2580.77 936
2580.89 944
2581.00 951
2581.12 958
2581.24 964
2581.35 970
2581.47 975
2581.59 981
2581.70 987
2581.82 994
2581.93 1001
2582.05 1008
2582.17 1013
2582.28 1015
2582.40 1012
2582.52 1007
2582.63 998
2582.75 989
2582.87 980
2582.98 975
2583.10 974
2583.22 978
2583.33 986
2583.45 998
2583.57 1009
2583.68 1019
2583.80 1026
2583.92 1029
2584.03 1027
2584.15 1022
2584.27 1015
2584.38 1006
2584.50 997
2584.62 988
2584.73 978
2584.85 967
2584.96 954
2585.08 940
2585.20 925
2585.31 911
2585.43 899
2585.55 893
2585.66 892
2585.78 898
2585.90 908
2586.01 921
2586.13 934
2586.25 945
2586.36 952
2586.48 954
2586.60 954
2586.71 951
2586.83 949
2586.95 947
2587.06 947
2587.18 948
2587.30 951
2587.41 955
2587.53 960
2587.65 965
2587.76 969
2587.88 972
2588.00 973
2588.11 972
2588.23 968
2588.35 963
2588.46 958
2588.58 953
2588.70 950
2588.81 948
2588.93 947
2589.05 947
2589.16 947
2589.28 946
2589.40 943
2589.51 940
2589.63 935
2589.75 931
2589.86 929
2589.98 929
2590.10 932
2590.21 938
2590.33 946
2590.45 955
2590.56 963
2590.68 971
2590.80 978
2590.91 983
2591.03 987
2591.15 989
2591.26 989
2591.38 985
2591.50 979
2591.61 970
2591.73 958
2591.85 946
2591.96 934
2592.08 924
2592.20 917
2592.31 912
2592.43 910
2592.55 910
2592.66 911
2592.78 915
2592.90 920
2593.01 927
2593.13 935
2593.25 942
2593.36 947
2593.48 950
2593.60 950
2593.71 950
2593.83 949
2593.95 950
2594.06 953
2594.18 960
2594.30 967
2594.41 975
2594.53 981
2594.65 984
2594.77 984
2594.88 979
2595.00 972
2595.12 963
2595.23 952
2595.35 941
2595.47 931
2595.58 921
2595.70 911
2595.82 903
2595.93 895
2596.05 887
2596.17 879
2596.28 872
2596.40 865
2596.52 860
2596.63 857
2596.75 858
2596.87 863
2596.98 871
2597.10 881
2597.22 892
2597.34 902
2597.45 908
2597.57 911
2597.69 911
2597.80 907
2597.92 901
2598.04 895
2598.15 890
2598.27 888
2598.39 890
2598.50 896
2598.62 906
2598.74 921
2598.85 938
2598.97 958
2599.09 978
2599.21 998
2599.32 1015
2599.44 1029
2599.56 1040
2599.67 1048
2599.79 1051
2599.91 1051
2600.02 1046
2600.14 1037
2600.26 1025
2600.37 1010
2600.49 994
2600.61 981
2600.72 972
2600.84 968
2600.96 968
2601.08 974
2601.19 982
2601.31 991
2601.43 1001
2601.54 1008
2601.66 1014
2601.78 1018
2601.89 1021
2602.01 1022
2602.13 1022
2602.24 1020
2602.36 1018
2602.48 1016
2602.60 1013
2602.71 1010
2602.83 1007
2602.95 1004
2603.06 1002
2603.18 1000
2603.30 999
2603.41 998
2603.53 998
2603.65 999
2603.77 1001
2603.88 1003
2604.00 1005
2604.12 1006
2604.23 1007
2604.35 1006
2604.47 1005
2604.58 1002
2604.70 997
2604.82 992
2604.94 987
2605.05 982
2605.17 977
2605.29 973
2605.40 968
2605.52 963
2605.64 956
2605.75 947
2605.87 937
2605.99 925
2606.11 912
2606.22 901
2606.34 891
2606.46 884
2606.57 880
2606.69 878
2606.81 879
2606.93 881
2607.04 884
2607.16 887
2607.28 891
2607.39 894
2607.51 897
2607.63 901
2607.74 904
2607.86 907
2607.98 910
2608.10 912
2608.21 914
2608.33 916
2608.45 918
2608.56 921
2608.68 923
2608.80 925
2608.92 928
2609.03 932
2609.15 935
2609.27 940
2609.38 945
2609.50 950
2609.62 956
2609.74 960
2609.85 961
2609.97 959
2610.09 953
2610.20 944
2610.32 933
2610.44 923
2610.56 915
2610.67 911
2610.79 910
2610.91 910
2611.02 911
2611.14 910
2611.26 907
2611.38 903
2611.49 899
2611.61 896
2611.73 897
2611.84 902
2611.96 911
2612.08 925
2612.20 940
2612.31 956
2612.43 970
2612.55 981
2612.66 988
2612.78 991
2612.90 990
2613.02 986
2613.13 981
2613.25 977
2613.37 974
2613.48 974
2613.60 977
2613.72 982
2613.84 989
2613.95 994
2614.07 996
2614.19 994
2614.31 988
2614.42 979
2614.54 968
2614.66 957
2614.77 947
2614.89 941
2615.01 939
2615.13 940
2615.24 943
2615.36 946
2615.48 948
2615.59 947
2615.71 942
2615.83 933
2615.95 921
2616.06 908
2616.18 897
2616.30 887
2616.42 882
2616.53 882
2616.65 887
2616.77 895
2616.88 906
2617.00 917
2617.12 927
2617.24 936
2617.35 943
2617.47 947
2617.59 948
2617.71 948
2617.82 947
2617.94 944
2618.06 942
2618.17 939
2618.29 937
2618.41 935
2618.53 933
2618.64 930
2618.76 927
2618.88 924
2619.00 921
2619.11 918
2619.23 917
2619.35 918
2619.47 920
2619.58 925
2619.70 930
2619.82 936
2619.93 942
2620.05 947
2620.17 953
2620.29 958
2620.40 964
2620.52 970
2620.64 976
2620.76 982
2620.87 988
2620.99 992
2621.11 995
2621.23 996
2621.34 995
2621.46 994
2621.58 990
2621.70 985
2621.81 978
2621.93 970
2622.05 960
2622.16 950
2622.28 940
2622.40 932
2622.52 926
2622.63 924
2622.75 925
2622.87 930
2622.99 939
2623.10 950
2623.22 964
2623.34 977
2623.46 990
2623.57 1000
2623.69 1007
2623.81 1010
2623.93 1008
2624.04 1003
2624.16 995
2624.28 986
2624.40 978
2624.51 970
2624.63 965
2624.75 960
2624.87 956
2624.98 953
2625.10 950
2625.22 948
2625.34 946
2625.45 945
2625.57 945
2625.69 945
2625.81 945
2625.92 945
2626.04 944
2626.16 943
2626.28 943
2626.39 942
2626.51 940
2626.63 937
2626.75 931
2626.86 924
2626.98 914
2627.10 904
2627.22 895
2627.33 888
2627.45 885
2627.57 886
2627.69 889
2627.80 894
2627.92 899
2628.04 902
2628.16 904
2628.27 905
2628.39 905
2628.51 906
2628.63 909
2628.74 913
2628.86 919
2628.98 927
2629.10 934
2629.21 941
2629.33 947
2629.45 950
2629.57 952
2629.68 953
2629.80 953
2629.92 955
2630.04 957
2630.15 962
2630.27 969
2630.39 978
2630.51 989
2630.62 1001
2630.74 1013
2630.86 1025
2630.98 1034
2631.09 1039
2631.21 1040
2631.33 1038
2631.45 1032
2631.57 1025
2631.68 1019
2631.80 1013
2631.92 1009
2632.04 1006
2632.15 1005
2632.27 1003
2632.39 1001
2632.51 999
2632.62 996
2632.74 992
2632.86 989
2632.98 985
2633.09 982
2633.21 978
2633.33 974
2633.45 970
2633.57 966
2633.68 963
2633.80 959
2633.92 956
2634.04 953
2634.15 949
2634.27 946
2634.39 943
2634.51 940
2634.62 938
2634.74 937
2634.86 936
2634.98 935
2635.09 933
2635.21 932
2635.33 930
2635.45 928
2635.57 926
2635.68 923
2635.80 919
2635.92 913
2636.04 906
2636.15 898
2636.27 891
2636.39 885
2636.51 882
2636.62 881
2636.74 881
2636.86 883
2636.98 884
2637.10 884
2637.21 882
2637.33 881
2637.45 879
2637.57 877
2637.68 877
2637.80 878
2637.92 879
2638.04 881
2638.16 883
2638.27 883
2638.39 884
2638.51 883
2638.63 883
2638.74 884
2638.86 885
2638.98 887
2639.10 889
2639.22 890
2639.33 891
2639.45 890
2639.57 888
2639.69 886
2639.80 884
2639.92 884
2640.04 886
2640.16 891
2640.28 898
2640.39 907
2640.51 917
2640.63 925
2640.75 931
2640.86 933
2640.98 933
2641.10 930
2641.22 926
2641.34 922
2641.45 921
2641.57 921
2641.69 924
2641.81 929
2641.93 936
2642.04 944
2642.16 952
2642.28 960
2642.40 968
2642.51 974
2642.63 979
2642.75 983
2642.87 986
2642.99 988
2643.10 989
2643.22 990
2643.34 989
2643.46 986
2643.58 981
2643.69 973
2643.81 964
2643.93 954
2644.05 945
2644.16 937
2644.28 931
2644.40 928
2644.52 926
2644.64 924
2644.75 922
2644.87 917
2644.99 910
2645.11 900
2645.23 889
2645.34 878
2645.46 869
2645.58 863
2645.70 862
2645.82 865
2645.93 870
2646.05 877
2646.17 882
2646.29 885
2646.41 883
2646.52 877
2646.64 868
2646.76 857
2646.88 846
2646.99 836
2647.11 827
2647.23 821
2647.35 817
2647.47 815
2647.58 816
2647.70 819
2647.82 824
2647.94 833
2648.06 843
2648.17 854
2648.29 866
2648.41 877
2648.53 886
2648.65 894
2648.76 900
2648.88 906
2649.00 912
2649.12 918
2649.24 925
2649.35 932
2649.47 939
2649.59 945
2649.71 950
2649.83 953
2649.94 955
2650.06 957
2650.18 959
2650.30 963
2650.42 967
2650.53 972
2650.65 976
2650.77 980
2650.89 983
2651.01 985
2651.12 988
2651.24 993
2651.36 1000
2651.48 1009
2651.60 1019
2651.72 1030
2651.83 1039
2651.95 1045
2652.07 1047
2652.19 1044
2652.31 1039
2652.42 1032
2652.54 1024
2652.66 1017
2652.78 1012
2652.90 1008
2653.01 1005
2653.13 1001
2653.25 995
2653.37 988
2653.49 978
2653.60 967
2653.72 955
2653.84 943
2653.96 932
2654.08 923
2654.19 917
2654.31 914
2654.43 913
2654.55 913
2654.67 914
2654.79 913
2654.90 911
2655.02 906
2655.14 900
2655.26 892
2655.38 884
2655.49 877
2655.61 871
2655.73 868
2655.85 866
2655.97 867
2656.09 870
2656.20 875
2656.32 882
2656.44 891
2656.56 901
2656.68 912
2656.79 923
2656.91 931
2657.03 938
2657.15 941
2657.27 941
2657.38 939
2657.50 935
2657.62 930
2657.74 924
2657.86 919
2657.98 916
2658.09 913
2658.21 912
2658.33 911
2658.45 911
2658.57 912
2658.69 913
2658.80 916
2658.92 920
2659.04 926
2659.16 933
2659.28 942
2659.39 952
2659.51 962
2659.63 971
2659.75 980
2659.87 989
2659.99 996
2660.10 1002
2660.22 1006
2660.34 1007
2660.46 1004
2660.58 999
2660.70 991
2660.81 981
2660.93 970
2661.05 961
2661.17 952
2661.29 945
2661.40 941
2661.52 938
2661.64 937
2661.76 938
2661.88 941
2662.00 945
2662.11 951
2662.23 956
2662.35 961
2662.47 965
2662.59 967
2662.71 969
2662.82 970
2662.94 971
2663.06 972
2663.18 973
2663.30 972
2663.42 969
2663.53 964
2663.65 956
2663.77 945
2663.89 933
2664.01 921
2664.13 911
2664.24 902
2664.36 896
2664.48 892
2664.60 891
2664.72 892
2664.84 894
2664.95 895
2665.07 897
2665.19 898
2665.31 898
2665.43 897
2665.55 896
2665.66 896
2665.78 896
2665.90 899
2666.02 904
2666.14 912
2666.26 922
2666.37 932
2666.49 942
2666.61 948
2666.73 949
2666.85 945
2666.97 936
2667.09 924
2667.20 911
2667.32 898
2667.44 889
2667.56 883
2667.68 882
2667.80 885
2667.91 891
2668.03 899
2668.15 909
2668.27 920
2668.39 931
2668.51 941
2668.62 951
2668.74 959
2668.86 965
2668.98 968
2669.10 969
2669.22 968
2669.34 966
2669.45 963
2669.57 961
2669.69 959
2669.81 959
2669.93 959
2670.05 959
2670.16 958
2670.28 958
2670.40 957
2670.52 956
2670.64 955
2670.76 955
2670.88 956
2670.99 957
2671.11 959
2671.23 959
2671.35 958
2671.47 957
2671.59 954
2671.70 952
2671.82 950
2671.94 949
2672.06 950
2672.18 952
2672.30 955
2672.42 958
2672.53 961
2672.65 962
2672.77 962
2672.89 960
2673.01 957
2673.13 955
2673.25 954
2673.36 954
2673.48 956
2673.60 958
2673.72 959
2673.84 958
2673.96 955
2674.08 950
2674.19 945
2674.31 941
2674.43 938
2674.55 939
2674.67 943
2674.79 949
2674.91 958
2675.02 968
2675.14 977
2675.26 986
2675.38 993
2675.50 1000
2675.62 1005
2675.74 1009
2675.85 1013
2675.97 1017
2676.09 1023
2676.21 1028
2676.33 1034
2676.45 1040
2676.57 1044
2676.68 1044
2676.80 1040
2676.92 1031
2677.04 1017
2677.16 998
2677.28 977
2677.40 956
2677.51 937
2677.63 920
2677.75 908
2677.87 899
2677.99 895
2678.11 894
2678.23 895
2678.35 896
2678.46 897
2678.58 896
2678.70 894
2678.82 889
2678.94 884
2679.06 880
2679.18 877
2679.29 878
2679.41 882
2679.53 891
2679.65 902
2679.77 914
2679.89 924
2680.01 929
2680.13 930
2680.24 926
2680.36 918
2680.48 909
2680.60 901
2680.72 897
2680.84 897
2680.96 901
2681.07 908
2681.19 917
2681.31 926
2681.43 933
2681.55 937
2681.67 940
2681.79 940
2681.91 940
2682.02 939
2682.14 938
2682.26 937
2682.38 934
2682.50 930
2682.62 925
2682.74 919
2682.86 913
2682.97 908
2683.09 906
2683.21 907
2683.33 912
2683.45 920
2683.57 929
2683.69 936
2683.81 942
2683.92 944
2684.04 943
2684.16 939
2684.28 933
2684.40 927
2684.52 921
2684.64 915
2684.76 909
2684.87 903
2684.99 898
2685.11 892
2685.23 888
2685.35 883
2685.47 880
2685.59 876
2685.71 872
2685.83 869
2685.94 865
2686.06 864
2686.18 864
2686.30 867
2686.42 874
2686.54 882
2686.66 890
2686.78 897
2686.89 901
2687.01 901
2687.13 898
2687.25 893
2687.37 887
2687.49 883
2687.61 880
2687.73 880
2687.85 882
2687.96 886
2688.08 891
2688.20 897
2688.32 902
2688.44 906
2688.56 907
2688.68 907
2688.80 905
2688.92 902
2689.03 899
2689.15 895
2689.27 891
2689.39 887
2689.51 881
2689.63 874
2689.75 865
2689.87 855
2689.99 844
2690.10 834
2690.22 826
2690.34 820
2690.46 816
2690.58 814
2690.70 814
2690.82 814
2690.94 817
2691.06 822
2691.17 830
2691.29 841
2691.41 855
2691.53 871
2691.65 885
2691.77 897
2691.89 905
2692.01 908
2692.13 906
2692.25 901
2692.36 895
2692.48 888
2692.60 881
2692.72 876
2692.84 872
2692.96 869
2693.08 867
2693.20 868
2693.32 871
2693.43 877
2693.55 885
2693.67 895
2693.79 906
2693.91 916
2694.03 925
2694.15 932
2694.27 937
2694.39 938
2694.51 937
2694.62 933
2694.74 926
2694.86 918
2694.98 909
2695.10 900
2695.22 892
2695.34 886
2695.46 881
2695.58 878
2695.70 877
2695.82 877
2695.93 880
2696.05 885
2696.17 894
2696.29 904
2696.41 916
2696.53 926
2696.65 935
2696.77 939
2696.89 939
2697.01 935
2697.12 929
2697.24 923
2697.36 916
2697.48 912
2697.60 910
2697.72 912
2697.84 916
2697.96 922
2698.08 928
2698.20 935
2698.32 940
2698.43 945
2698.55 949
2698.67 953
2698.79 957
2698.91 962
2699.03 967
2699.15 971
2699.27 973
2699.39 972
2699.51 967
2699.63 959
2699.74 949
2699.86 939
2699.98 932
2700.10 928
2700.22 929
2700.34 934
2700.46 941
2700.58 949
2700.70 956
2700.82 960
2700.94 961
2701.06 957
2701.17 951
2701.29 943
2701.41 934
2701.53 925
2701.65 917
2701.77 910
2701.89 904
2702.01 900
2702.13 898
2702.25 898
2702.37 901
2702.49 906
2702.60 914
2702.72 923
2702.84 932
2702.96 940
2703.08 945
2703.20 947
2703.32 946
2703.44 943
2703.56 939
2703.68 935
2703.80 932
2703.92 930
2704.03 929
2704.15 929
2704.27 929
2704.39 929
2704.51 929
2704.63 928
2704.75 927
2704.87 925
2704.99 922
2705.11 919
2705.23 916
2705.35 913
2705.47 909
2705.59 905
2705.70 900
2705.82 896
2705.94 891
2706.06 885
2706.18 878
2706.30 871
2706.42 864
2706.54 858
2706.66 853
2706.78 848
2706.90 844
2707.02 841
2707.14 839
2707.25 838
2707.37 839
2707.49 842
2707.61 848
2707.73 856
2707.85 865
2707.97 874
2708.09 881
2708.21 885
2708.33 886
2708.45 884
2708.57 879
2708.69 872
2708.81 863
2708.93 853
2709.04 841
2709.16 829
2709.28 817
2709.40 805
2709.52 796
2709.64 789
2709.76 785
2709.88 785
2710.00 787
2710.12 793
2710.24 800
2710.36 809
2710.48 820
2710.60 833
2710.72 847
2710.83 863
2710.95 879
2711.07 895
2711.19 909
2711.31 920
2711.43 927
2711.55 932
2711.67 935
2711.79 937
2711.91 938
2712.03 941
2712.15 947
2712.27 954
2712.39 961
2712.51 968
2712.63 972
2712.74 972
2712.86 966
2712.98 956
2713.10 944
2713.22 929
2713.34 915
2713.46 903
2713.58 891
2713.70 881
2713.82 872
2713.94 864
2714.06 857
2714.18 851
2714.30 850
2714.42 852
2714.54 859
2714.66 869
2714.78 881
2714.89 891
2715.01 900
2715.13 906
2715.25 909
2715.37 911
2715.49 912
2715.61 914
2715.73 916
2715.85 918
2715.97 920
2716.09 922
2716.21 924
2716.33 926
2716.45 928
2716.57 930
2716.69 932
2716.81 933
2716.93 933
2717.05 931
2717.16 926
2717.28 920
2717.40 912
2717.52 904
2717.64 897
2717.76 891
2717.88 889
2718.00 891
2718.12 897
2718.24 906
2718.36 917
2718.48 929
2718.60 939
2718.72 946
2718.84 949
2718.96 948
2719.08 944
2719.20 938
2719.32 930
2719.44 922
2719.56 914
2719.68 907
2719.79 901
2719.91 896
2720.03 892
2720.15 889
2720.27 888
2720.39 889
2720.51 893
2720.63 898
2720.75 905
2720.87 912
2720.99 919
2721.11 926
2721.23 931
2721.35 936
2721.47 939
2721.59 941
2721.71 943
2721.83 945
2721.95 947
2722.07 948
2722.19 948
2722.31 947
2722.43 943
2722.55 937
2722.67 927
2722.78 915
2722.90 902
2723.02 889
2723.14 878
2723.26 867
2723.38 859
2723.50 854
2723.62 852
2723.74 853
2723.86 858
2723.98 866
2724.10 878
2724.22 894
2724.34 910
2724.46 927
2724.58 942
2724.70 953
2724.82 959
2724.94 961
2725.06 959
2725.18 955
2725.30 951
2725.42 948
2725.54 948
2725.66 950
2725.78 953
2725.90 956
2726.02 958
2726.14 960
2726.26 960
2726.37 961
2726.49 962
2726.61 964
2726.73 967
2726.85 968
2726.97 969
2727.09 969
2727.21 966
2727.33 963
2727.45 960
2727.57 957
2727.69 955
2727.81 954
2727.93 953
2728.05 952
2728.17 949
2728.29 945
2728.41 939
2728.53 931
2728.65 921
2728.77 910
2728.89 898
2729.01 886
2729.13 876
2729.25 868
2729.37 864
2729.49 864
2729.61 868
2729.73 876
2729.85 886
2729.97 898
2730.09 910
2730.21 922
2730.33 933
2730.45 941
2730.57 946
2730.69 949
2730.81 949
2730.93 946
2731.05 943
2731.17 939
2731.29 933
2731.41 927
2731.52 920
2731.64 912
2731.76 902
2731.88 891
2732.00 880
2732.12 870
2732.24 860
2732.36 853
2732.48 846
2732.60 841
2732.72 836
2732.84 832
2732.96 830
2733.08 829
2733.20 830
2733.32 835
2733.44 843
2733.56 854
2733.68 867
2733.80 881
2733.92 893
2734.04 902
2734.16 908
2734.28 910
2734.40 908
2734.52 906
2734.64 903
2734.76 901
2734.88 901
2735.00 903
2735.12 907
2735.24 911
2735.36 915
2735.48 919
2735.60 922
2735.72 925
2735.84 928
2735.96 930
2736.08 933
2736.20 937
2736.32 940
2736.44 942
2736.56 941
2736.68 937
2736.80 930
2736.92 921
2737.04 910
2737.16 901
2737.28 895
2737.40 895
2737.52 899
2737.64 908
2737.76 920
2737.88 930
2738.00 938
2738.12 941
2738.24 937
2738.36 929
2738.48 917
2738.60 905
2738.72 894
2738.84 887
2738.96 884
2739.08 883
2739.20 883
2739.32 883
2739.44 882
2739.56 878
2739.68 872
2739.80 865
2739.92 859
2740.04 855
2740.16 854
2740.28 855
2740.40 859
2740.52 864
2740.64 869
2740.76 872
2740.88 873
2741.00 873
2741.12 872
2741.24 871
2741.36 872
2741.48 876
2741.60 883
2741.72 895
2741.84 908
2741.96 922
2742.08 935
2742.20 944
2742.32 947
2742.44 944
2742.56 935
2742.68 924
2742.80 912
2742.92 903
2743.04 898
2743.16 899
2743.28 904
2743.40 913
2743.52 923
2743.64 931
2743.76 937
2743.88 940
2744.00 942
2744.12 942
2744.24 940
2744.36 937
2744.48 933
2744.60 926
2744.72 919
2744.84 910
2744.96 900
2745.08 893
2745.20 888
2745.32 886
2745.44 888
2745.56 894
2745.68 901
2745.80 909
2745.92 916
2746.04 921
2746.16 923
2746.28 922
2746.40 919
2746.52 916
2746.64 914
2746.76 914
2746.88 917
2747.00 923
2747.12 931
2747.24 939
2747.36 948
2747.48 956
2747.60 961
2747.73 964
2747.85 963
2747.97 959
2748.09 953
2748.21 946
2748.33 936
2748.45 925
2748.57 913
2748.69 901
2748.81 887
2748.93 874
2749.05 862
2749.17 853
2749.29 848
2749.41 847
2749.53 852
2749.65 862
2749.77 875
2749.89 891
2750.01 908
2750.13 923
2750.25 937
2750.37 948
2750.49 956
2750.61 960
2750.73 963
2750.85 963
2750.97 962
2751.09 961
2751.21 959
2751.33 956
2751.45 953
2751.57 949
2751.69 943
2751.81 936
2751.93 926
2752.05 916
2752.17 904
2752.29 893
2752.41 883
2752.53 875
2752.65 868
2752.77 865
2752.90 863
2753.02 863
2753.14 866
2753.26 872
2753.38 880
2753.50 890
2753.62 901
2753.74 913
2753.86 923
2753.98 930
2754.10 934
2754.22 933
2754.34 929
2754.46 921
2754.58 912
2754.70 902
2754.82 893
2754.94 884
2755.06 877
2755.18 869
2755.30 862
2755.42 854
2755.54 846
2755.66 838
2755.78 831
2755.90 827
2756.02 824
2756.14 825
2756.26 828
2756.38 833
2756.51 840
2756.63 848
2756.75 857
2756.87 867
2756.99 876
2757.11 884
2757.23 892
2757.35 898
2757.47 903
2757.59 906
2757.71 908
2757.83 909
2757.95 907
2758.07 904
2758.19 899
2758.31 893
2758.43 887
2758.55 882
2758.67 879
2758.79 880
2758.91 884
2759.03 892
2759.15 902
2759.27 912
2759.39 921
2759.52 928
2759.64 932
2759.76 933
2759.88 931
2760.00 929
2760.12 926
2760.24 924
2760.36 922
2760.48 920
2760.60 916
2760.72 909
2760.84 899
2760.96 886
2761.08 872
2761.20 857
2761.32 843
2761.44 831
2761.56 821
2761.68 812
2761.80 805
2761.92 799
2762.04 795
2762.17 792
2762.29 793
2762.41 797
2762.53 804
2762.65 813
2762.77 823
2762.89 832
2763.01 839
2763.13 842
2763.25 844
2763.37 845
2763.49 847
2763.61 851
2763.73 857
2763.85 864
2763.97 873
2764.09 881
2764.21 889
2764.33 897
2764.46 906
2764.58 915
2764.70 926
2764.82 938
2764.94 950
2765.06 961
2765.18 968
2765.30 971
2765.42 968
2765.54 961
2765.66 949
2765.78 935
2765.90 919
2766.02 903
2766.14 889
2766.26 878
2766.38 871
2766.50 867
2766.63 868
2766.75 871
2766.87 877
2766.99 883
2767.11 889
2767.23 893
2767.35 896
2767.47 897
2767.59 896
2767.71 895
2767.83 894
2767.95 894
2768.07 896
2768.19 898
2768.31 901
2768.43 903
2768.56 904
2768.68 903
2768.80 901
2768.92 897
2769.04 893
2769.16 888
2769.28 884
2769.40 880
2769.52 878
2769.64 877
2769.76 877
2769.88 877
2770.00 878
2770.12 880
2770.24 881
2770.37 882
2770.49 884
2770.61 885
2770.73 887
2770.85 889
2770.97 892
2771.09 895
2771.21 898
2771.33 902
2771.45 904
2771.57 905
2771.69 905
2771.81 904
2771.93 903
2772.05 901
2772.18 900
2772.30 899
2772.42 900
2772.54 902
2772.66 905
2772.78 908
2772.90 910
2773.02 911
2773.14 911
2773.26 910
2773.38 909
2773.50 910
2773.62 913
2773.74 919
2773.87 928
2773.99 939
2774.11 950
2774.23 961
2774.35 968
2774.47 972
2774.59 971
2774.71 967
2774.83 961
2774.95 954
2775.07 946
2775.19 937
2775.31 928
2775.44 918
2775.56 907
2775.68 895
2775.80 883
2775.92 872
2776.04 863
2776.16 857
2776.28 852
2776.40 849
2776.52 847
2776.64 845
2776.76 844
2776.89 844
2777.01 846
2777.13 851
2777.25 860
2777.37 872
2777.49 887
2777.61 901
2777.73 914
2777.85 922
2777.97 925
2778.09 922
2778.21 914
2778.34 902
2778.46 889
2778.58 877
2778.70 869
2778.82 866
2778.94 867
2779.06 871
2779.18 878
2779.30 886
2779.42 893
2779.54 900
2779.66 905
2779.79 910
2779.91 914
2780.03 917
2780.15 921
2780.27 924
2780.39 928
2780.51 931
2780.63 936
2780.75 942
2780.87 947
2780.99 952
2781.12 955
2781.24 956
2781.36 953
2781.48 947
2781.60 938
2781.72 929
2781.84 921
2781.96 915
2782.08 912
2782.20 912
2782.32 914
2782.45 917
2782.57 918
2782.69 917
2782.81 913
2782.93 906
2783.05 897
2783.17 889
2783.29 882
2783.41 878
2783.53 878
2783.65 881
2783.78 887
2783.90 894
2784.02 901
2784.14 906
2784.26 907
2784.38 904
2784.50 897
2784.62 885
2784.74 871
2784.86 854
2784.99 839
2785.11 826
2785.23 818
2785.35 813
2785.47 814
2785.59 818
2785.71 824
2785.83 830
2785.95 835
2786.07 839
2786.20 842
2786.32 844
2786.44 847
2786.56 850
2786.68 854
2786.80 859
2786.92 864
2787.04 869
2787.16 875
2787.28 880
2787.41 886
2787.53 890
2787.65 893
2787.77 896
2787.89 897
2788.01 896
2788.13 894
2788.25 890
2788.37 885
2788.50 879
2788.62 871
2788.74 863
2788.86 856
2788.98 849
2789.10 844
2789.22 842
2789.34 842
2789.46 845
2789.59 850
2789.71 857
2789.83 865
2789.95 873
2790.07 881
2790.19 886
2790.31 887
2790.43 884
2790.55 877
2790.68 866
2790.80 854
2790.92 843
2791.04 834
2791.16 828
2791.28 825
2791.40 826
2791.52 829
2791.64 834
2791.77 840
2791.89 846
2792.01 854
2792.13 864
2792.25 874
2792.37 884
2792.49 894
2792.61 903
2792.73 911
2792.86 916
2792.98 918
2793.10 916
2793.22 912
2793.34 905
2793.46 898
2793.58 891
2793.70 885
2793.83 883
2793.95 884
2794.07 887
2794.19 891
2794.31 895
2794.43 897
2794.55 898
2794.67 896
2794.79 893
2794.92 891
2795.04 890
2795.16 891
2795.28 896
2795.40 903
2795.52 911
2795.64 920
2795.76 927
2795.89 933
2796.01 936
2796.13 937
2796.25 938
2796.37 938
2796.49 939
2796.61 940
2796.73 940
2796.86 940
2796.98 938
2797.10 935
2797.22 930
2797.34 924
2797.46 917
2797.58 911
2797.70 906
2797.83 903
2797.95 904
2798.07 908
2798.19 916
2798.31 926
2798.43 937
2798.55 947
2798.67 954
2798.80 956
2798.92 953
2799.04 947
2799.16 938
2799.28 930
2799.40 923
2799.52 919
2799.64 916
2799.77 914
2799.89 912
2800.01 907
2800.13 899
2800.25 888
2800.37 874
2800.49 861
2800.62 849
2800.74 840
2800.86 836
2800.98 836
2801.10 841
2801.22 848
2801.34 856
2801.46 863
2801.59 869
2801.71 872
2801.83 874
2801.95 874
2802.07 873
2802.19 872
2802.31 872
2802.44 871
2802.56 870
2802.68 868
2802.80 866
2802.92 865
2803.04 864
2803.16 865
2803.29 867
2803.41 871
2803.53 876
2803.65 881
2803.77 886
2803.89 890
2804.01 894
2804.14 897
2804.26 901
2804.38 904
2804.50 907
2804.62 909
2804.74 909
2804.86 907
2804.98 901
2805.11 893
2805.23 882
2805.35 871
2805.47 861
2805.59 853
2805.71 847
2805.84 844
2805.96 844
2806.08 844
2806.20 846
2806.32 849
2806.44 852
2806.56 857
2806.69 864
2806.81 873
2806.93 883
2807.05 894
2807.17 905
2807.29 914
2807.41 920
2807.54 923
2807.66 924
2807.78 922
2807.90 919
2808.02 915
2808.14 910
2808.26 906
2808.39 901
2808.51 897
2808.63 894
2808.75 892
2808.87 892
2808.99 894
2809.11 896
2809.24 899
2809.36 901
2809.48 901
2809.60 899
2809.72 895
2809.84 891
2809.97 887
2810.09 884
2810.21 883
2810.33 884
2810.45 888
2810.57 892
2810.69 895
2810.82 895
2810.94 891
2811.06 884
2811.18 874
2811.30 863
2811.42 853
2811.55 847
2811.67 846
2811.79 848
2811.91 853
2812.03 860
2812.15 866
2812.28 871
2812.40 875
2812.52 879
2812.64 886
2812.76 896
2812.88 909
2813.00 924
2813.13 940
2813.25 954
2813.37 963
2813.49 967
2813.61 965
2813.73 959
2813.86 951
2813.98 942
2814.10 933
2814.22 924
2814.34 915
2814.46 906
2814.59 896
2814.71 886
2814.83 876
2814.95 868
2815.07 863
2815.19 860
2815.32 862
2815.44 866
2815.56 872
2815.68 880
2815.80 888
2815.92 897
2816.05 904
2816.17 910
2816.29 915
2816.41 918
2816.53 919
2816.65 918
2816.78 914
2816.90 909
2817.02 902
2817.14 894
2817.26 886
2817.38 879
2817.51 872
2817.63 865
2817.75 861
2817.87 857
2817.99 854
2818.11 853
2818.24 854
2818.36 855
2818.48 857
2818.60 860
2818.72 864
2818.84 868
2818.97 871
2819.09 875
2819.21 877
2819.33 880
2819.45 882
2819.57 885
2819.70 889
2819.82 895
2819.94 903
2820.06 912
2820.18 923
2820.31 934
2820.43 944
2820.55 953
2820.67 959
2820.79 960
2820.91 957
2821.04 950
2821.16 938
2821.28 924
2821.40 909
2821.52 894
2821.64 881
2821.77 872
2821.89 869
2822.01 870
2822.13 874
2822.25 881
2822.38 887
2822.50 893
2822.62 897
2822.74 899
2822.86 901
2822.98 902
2823.11 903
2823.23 905
2823.35 906
2823.47 906
2823.59 905
2823.72 904
2823.84 902
2823.96 900
2824.08 897
2824.20 895
2824.32 892
2824.45 889
2824.57 885
2824.69 879
2824.81 870
2824.93 860
2825.06 847
2825.18 835
2825.30 823
2825.42 813
2825.54 807
2825.67 804
2825.79 803
2825.91 806
2826.03 810
2826.15 815
2826.27 822
2826.40 829
2826.52 837
2826.64 845
2826.76 853
2826.88 861
2827.01 867
2827.13 873
2827.25 878
2827.37 882
2827.49 885
2827.62 887
2827.74 889
2827.86 890
2827.98 890
2828.10 891
2828.23 894
2828.35 897
2828.47 902
2828.59 906
2828.71 909
2828.83 909
2828.96 905
2829.08 895
2829.20 882
2829.32 866
2829.44 851
2829.57 837
2829.69 828
2829.81 822
2829.93 820
2830.05 821
2830.18 824
2830.30 828
2830.42 833
2830.54 838
2830.66 843
2830.79 846
2830.91 848
2831.03 847
2831.15 844
2831.27 840
2831.40 835
2831.52 831
2831.64 830
2831.76 830
2831.88 832
2832.01 834
2832.13 837
2832.25 838
2832.37 838
2832.49 835
2832.62 831
2832.74 826
2832.86 820
2832.98 815
2833.10 811
2833.23 808
2833.35 809
2833.47 812
2833.59 818
2833.71 825
2833.84 834
2833.96 842
2834.08 849
2834.20 854
2834.32 859
2834.45 865
2834.57 871
2834.69 878
2834.81 887
2834.93 894
2835.06 901
2835.18 906
2835.30 907
2835.42 905
2835.55 901
2835.67 895
2835.79 887
2835.91 879
2836.03 872
2836.16 866
2836.28 861
2836.40 859
2836.52 859
2836.64 860
2836.77 864
2836.89 868
2837.01 871
2837.13 874
2837.25 875
2837.38 876
2837.50 876
2837.62 877
2837.74 877
2837.87 879
2837.99 880
2838.11 881
2838.23 882
2838.35 883
2838.48 883
2838.60 884
2838.72 886
2838.84 888
2838.96 890
2839.09 893
2839.21 895
2839.33 894
2839.45 892
2839.58 885
2839.70 877
2839.82 867
2839.94 858
2840.06 852
2840.19 850
2840.31 854
2840.43 861
2840.55 872
2840.68 883
2840.80 893
2840.92 901
2841.04 907
2841.16 911
2841.29 914
2841.41 918
2841.53 921
2841.65 923
2841.78 925
2841.90 926
2842.02 926
2842.14 927
2842.26 929
2842.39 933
2842.51 939
2842.63 945
2842.75 950
2842.88 953
2843.00 952
2843.12 947
2843.24 940
2843.36 930
2843.49 919
2843.61 909
2843.73 900
2843.85 892
2843.98 886
2844.10 881
2844.22 876
2844.34 872
2844.46 868
2844.59 866
2844.71 865
2844.83 866
2844.95 869
2845.08 874
2845.20 880
2845.32 887
2845.44 893
2845.57 897
2845.69 898
2845.81 896
2845.93 890
2846.05 882
2846.18 874
2846.30 866
2846.42 862
2846.54 861
2846.67 863
2846.79 869
2846.91 876
2847.03 882
2847.16 888
2847.28 892
2847.40 893
2847.52 891
2847.64 888
2847.77 884
2847.89 880
2848.01 878
2848.13 878
2848.26 881
2848.38 886
2848.50 892
2848.62 897
2848.75 901
2848.87 902
2848.99 899
2849.11 894
2849.24 886
2849.36 878
2849.48 869
2849.60 861
2849.72 854
2849.85 848
2849.97 842
2850.09 837
2850.21 831
2850.34 825
2850.46 820
2850.58 815
2850.70 811
2850.83 809
2850.95 808
2851.07 808
2851.19 809
2851.32 811
2851.44 813
2851.56 815
2851.68 814
2851.81 812
2851.93 807
2852.05 802
2852.17 796
2852.30 791
2852.42 790
2852.54 793
2852.66 799
2852.79 810
2852.91 823
2853.03 837
2853.15 849
2853.28 858
2853.40 864
2853.52 865
2853.64 863
2853.77 859
2853.89 854
2854.01 848
2854.13 845
2854.26 843
2854.38 844
2854.50 847
2854.62 852
2854.75 858
2854.87 864
2854.99 869
2855.11 873
2855.24 874
2855.36 874
2855.48 871
2855.60 868
2855.73 863
2855.85 859
2855.97 856
2856.09 855
2856.22 854
2856.34 854
2856.46 855
2856.58 855
2856.71 854
2856.83 853
2856.95 853
2857.07 855
2857.20 860
2857.32 868
2857.44 879
2857.56 892
2857.69 905
2857.81 915
2857.93 922
2858.05 924
2858.18 923
2858.30 920
2858.42 917
2858.54 915
2858.67 916
2858.79 919
2858.91 923
2859.03 929
2859.16 935
2859.28 938
2859.40 938
2859.52 935
2859.65 928
2859.77 920
2859.89 909
2860.01 898
2860.14 887
2860.26 877
2860.38 866
2860.51 855
2860.63 844
2860.75 833
2860.87 822
2861.00 813
2861.12 805
2861.24 800
2861.36 796
2861.49 793
2861.61 791
2861.73 788
2861.85 785
2861.98 781
2862.10 776
2862.22 773
2862.34 771
2862.47 773
2862.59 780
2862.71 791
2862.84 806
2862.96 824
2863.08 841
2863.20 854
2863.33 863
2863.45 864
2863.57 860
2863.69 851
2863.82 841
2863.94 831
2864.06 826
2864.19 825
2864.31 829
2864.43 835
2864.55 842
2864.68 847
2864.80 849
2864.92 847
2865.04 844
2865.17 839
2865.29 835
2865.41 832
2865.53 830
2865.66 830
2865.78 830
2865.90 829
2866.03 827
2866.15 825
2866.27 821
2866.39 818
2866.52 815
2866.64 814
2866.76 813
2866.89 813
2867.01 813
2867.13 813
2867.25 813
2867.38 814
2867.50 816
2867.62 818
2867.74 822
2867.87 827
2867.99 831
2868.11 834
2868.24 836
2868.36 836
2868.48 835
2868.60 834
2868.73 836
2868.85 841
2868.97 849
2869.10 861
2869.22 874
2869.34 887
2869.46 899
2869.59 907
2869.71 912
2869.83 913
2869.95 911
2870.08 908
2870.20 903
2870.32 898
2870.45 892
2870.57 884
2870.69 876
2870.81 867
2870.94 859
2871.06 852
2871.18 846
2871.31 842
2871.43 840
2871.55 839
2871.67 839
2871.80 839
2871.92 838
2872.04 838
2872.17 837
2872.29 837
2872.41 838
2872.53 840
2872.66 845
2872.78 851
2872.90 858
2873.03 865
2873.15 873
2873.27 881
2873.39 889
2873.52 895
2873.64 901
2873.76 904
2873.89 904
2874.01 900
2874.13 893
2874.26 883
2874.38 871
2874.50 859
2874.62 848
2874.75 838
2874.87 829
2874.99 823
2875.12 817
2875.24 813
2875.36 811
2875.48 809
2875.61 809
2875.73 811
2875.85 812
2875.98 813
2876.10 813
2876.22 811
2876.35 806
2876.47 800
2876.59 792
2876.71 786
2876.84 781
2876.96 780
2877.08 782
2877.21 788
2877.33 796
2877.45 805
2877.58 814
2877.70 822
2877.82 828
2877.94 831
2878.07 833
2878.19 834
2878.31 837
2878.44 842
2878.56 851
2878.68 862
2878.81 875
2878.93 888
2879.05 898
2879.17 905
2879.30 907
2879.42 905
2879.54 898
2879.67 889
2879.79 877
2879.91 863
2880.04 850
2880.16 837
2880.28 825
2880.40 817
2880.53 811
2880.65 809
2880.77 810
2880.90 814
2881.02 818
2881.14 824
2881.27 829
2881.39 833
2881.51 836
2881.63 839
2881.76 842
2881.88 844
2882.00 846
2882.13 847
2882.25 847
2882.37 847
2882.50 846
2882.62 845
2882.74 845
2882.87 847
2882.99 850
2883.11 854
2883.24 860
2883.36 867
2883.48 874
2883.60 879
2883.73 884
2883.85 886
2883.97 885
2884.10 881
2884.22 874
2884.34 864
2884.47 852
2884.59 840
2884.71 828
2884.84 818
2884.96 811
2885.08 808
2885.21 807
2885.33 808
2885.45 810
2885.57 813
2885.70 814
2885.82 815
2885.94 814
2886.07 813
2886.19 813
2886.31 814
2886.44 816
2886.56 821
2886.68 826
2886.81 832
2886.93 836
2887.05 839
2887.18 839
2887.30 839
2887.42 837
2887.55 836
2887.67 836
2887.79 839
2887.92 845
2888.04 853
2888.16 862
2888.28 870
2888.41 877
2888.53 881
2888.65 881
2888.78 878
2888.90 872
2889.02 864
2889.15 856
2889.27 849
2889.39 845
2889.52 842
2889.64 842
2889.76 844
2889.89 846
2890.01 849
2890.13 851
2890.26 852
2890.38 853
2890.50 853
2890.63 853
2890.75 853
2890.87 854
2891.00 855
2891.12 858
2891.24 862
2891.37 866
2891.49 870
2891.61 874
2891.74 877
2891.86 878
2891.98 877
2892.11 877
2892.23 877
2892.35 879
2892.48 883
2892.60 889
2892.72 898
2892.85 908
2892.97 918
2893.09 928
2893.22 937
2893.34 944
2893.46 950
2893.59 954
2893.71 957
2893.83 959
2893.96 960
2894.08 960
2894.20 958
2894.33 955
2894.45 950
2894.57 941
2894.70 929
2894.82 914
2894.94 898
2895.07 882
2895.19 869
2895.31 860
2895.44 856
2895.56 856
2895.68 860
2895.81 865
2895.93 870
2896.05 872
2896.18 872
2896.30 869
2896.42 863
2896.55 857
2896.67 850
2896.79 843
2896.92 838
2897.04 833
2897.16 830
2897.29 829
2897.41 829
2897.53 829
2897.66 831
2897.78 832
2897.90 831
2898.03 830
2898.15 828
2898.27 825
2898.40 822
2898.52 821
2898.64 821
2898.77 823
2898.89 826
2899.01 828
2899.14 830
2899.26 830
2899.38 828
2899.51 824
2899.63 818
2899.76 811
2899.88 803
2900.00 793
2900.13 783
2900.25 773
2900.37 764
2900.50 757
2900.62 754
2900.74 754
2900.87 757
2900.99 763
2901.11 768
2901.24 772
2901.36 774
2901.48 774
2901.61 772
2901.73 772
2901.85 774
2901.98 781
2902.10 792
2902.22 806
2902.35 823
2902.47 839
2902.60 853
2902.72 861
2902.84 865
2902.97 864
2903.09 859
2903.21 852
2903.34 844
2903.46 836
2903.58 829
2903.71 824
2903.83 819
2903.95 815
2904.08 812
2904.20 810
2904.32 809
2904.45 810
2904.57 813
2904.70 819
2904.82 827
2904.94 837
2905.07 848
2905.19 858
2905.31 868
2905.44 875
2905.56 881
2905.68 883
2905.81 883
2905.93 880
2906.05 875
2906.18 867
2906.30 858
2906.43 847
2906.55 835
2906.67 824
2906.80 813
2906.92 805
2907.04 798
2907.17 794
2907.29 791
2907.41 789
2907.54 790
2907.66 791
2907.79 794
2907.91 798
2908.03 803
2908.16 808
2908.28 814
2908.40 819
2908.53 823
2908.65 826
2908.77 828
2908.90 831
2909.02 834
2909.15 839
2909.27 845
2909.39 851
2909.52 858
2909.64 863
2909.76 867
2909.89 869
2910.01 871
2910.13 872
2910.26 872
2910.38 873
2910.51 874
2910.63 874
2910.75 873
2910.88 871
2911.00 867
2911.12 863
2911.25 861
2911.37 860
2911.50 862
2911.62 868
2911.74 876
2911.87 884
2911.99 891
2912.11 894
2912.24 893
2912.36 887
2912.49 878
2912.61 868
2912.73 860
2912.86 855
2912.98 854
2913.10 858
2913.23 866
2913.35 876
2913.48 886
2913.60 894
2913.72 900
2913.85 902
2913.97 902
2914.09 899
2914.22 895
2914.34 892
2914.47 888
2914.59 886
2914.71 883
2914.84 881
2914.96 879
2915.08 876
2915.21 872
2915.33 869
2915.46 866
2915.58 863
2915.70 860
2915.83 857
2915.95 854
2916.07 851
2916.20 847
2916.32 843
2916.45 840
2916.57 838
2916.69 837
2916.82 838
2916.94 840
2917.07 840
2917.19 839
2917.31 835
2917.44 828
2917.56 818
2917.68 808
2917.81 800
2917.93 794
2918.06 792
2918.18 794
2918.30 799
2918.43 805
2918.55 812
2918.68 817
2918.80 821
2918.92 822
2919.05 822
2919.17 820
2919.29 817
2919.42 813
2919.54 807
2919.67 799
2919.79 789
2919.91 777
2920.04 766
2920.16 756
2920.29 749
2920.41 747
2920.53 752
2920.66 761
2920.78 775
2920.91 791
2921.03 807
2921.15 821
2921.28 830
2921.40 835
2921.52 835
2921.65 832
2921.77 826
2921.90 820
2922.02 814
2922.14 809
2922.27 806
2922.39 805
2922.52 807
2922.64 809
2922.76 813
2922.89 818
2923.01 823
2923.14 827
2923.26 831
2923.38 834
2923.51 836
2923.63 837
2923.76 839
2923.88 840
2924.00 840
2924.13 838
2924.25 835
2924.38 829
2924.50 821
2924.62 810
2924.75 798
2924.87 787
2925.00 778
2925.12 773
2925.24 771
2925.37 774
2925.49 779
2925.62 787
2925.74 795
2925.86 802
2925.99 809
2926.11 815
2926.24 819
2926.36 822
2926.48 824
2926.61 825
2926.73 825
2926.86 824
2926.98 821
2927.10 818
2927.23 814
2927.35 809
2927.48 803
2927.60 796
2927.72 789
2927.85 783
2927.97 779
2928.10 779
2928.22 782
2928.34 789
2928.47 801
2928.59 815
2928.72 829
2928.84 843
2928.96 856
2929.09 865
2929.21 872
2929.34 876
2929.46 877
2929.59 875
2929.71 871
2929.83 864
2929.96 854
2930.08 843
2930.21 830
2930.33 818
2930.45 806
2930.58 797
2930.70 790
2930.83 786
2930.95 784
2931.07 783
2931.20 781
2931.32 779
2931.45 774
2931.57 769
2931.70 764
2931.82 761
2931.94 759
2932.07 761
2932.19 765
2932.32 771
2932.44 777
2932.56 784
2932.69 788
2932.81 791
2932.94 791
2933.06 790
2933.19 788
2933.31 785
2933.43 782
2933.56 780
2933.68 779
2933.81 779
2933.93 780
2934.05 783
2934.18 786
2934.30 788
2934.43 790
2934.55 790
2934.68 789
2934.80 787
2934.92 785
2935.05 783
2935.17 783
2935.30 784
2935.42 787
2935.54 790
2935.67 792
2935.79 793
2935.92 792
2936.04 790
2936.17 785
2936.29 780
2936.41 776
2936.54 773
2936.66 772
2936.79 772
2936.91 773
2937.04 775
2937.16 778
2937.28 783
2937.41 789
2937.53 799
2937.66 812
2937.78 828
2937.91 845
2938.03 860
2938.15 872
2938.28 878
2938.40 877
2938.53 871
2938.65 862
2938.78 851
2938.90 843
2939.02 837
2939.15 834
2939.27 833
2939.40 832
2939.52 828
2939.65 822
2939.77 812
2939.89 800
2940.02 789
2940.14 780
2940.27 775
2940.39 776
2940.52 781
2940.64 791
2940.76 803
2940.89 816
2941.01 829
2941.14 841
2941.26 853
2941.39 865
2941.51 875
2941.63 883
2941.76 889
2941.88 893
2942.01 893
2942.13 890
2942.26 884
2942.38 876
2942.51 866
2942.63 855
2942.75 844
2942.88 832
2943.00 820
2943.13 810
2943.25 803
2943.38 799
2943.50 799
2943.62 803
2943.75 809
2943.87 818
2944.00 828
2944.12 837
2944.25 845
2944.37 851
2944.50 856
2944.62 859
2944.74 862
2944.87 863
2944.99 865
2945.12 866
2945.24 868
2945.37 868
2945.49 868
2945.62 865
2945.74 861
2945.86 853
2945.99 844
2946.11 833
2946.24 821
2946.36 810
2946.49 801
2946.61 794
2946.74 791
2946.86 790
2946.98 793
2947.11 797
2947.23 803
2947.36 808
2947.48 813
2947.61 816
2947.73 819
2947.86 820
2947.98 821
2948.10 821
2948.23 819
2948.35 815
2948.48 809
2948.60 799
2948.73 789
2948.85 779
2948.98 770
2949.10 766
2949.22 767
2949.35 772
2949.47 781
2949.60 791
2949.72 802
2949.85 813
2949.97 822
2950.10 831
2950.22 840
2950.35 848
2950.47 856
2950.59 862
2950.72 864
2950.84 862
2950.97 856
2951.09 846
2951.22 835
2951.34 824
2951.47 816
2951.59 810
2951.72 808
2951.84 807
2951.96 806
2952.09 805
2952.21 802
2952.34 796
2952.46 789
2952.59 782
2952.71 775
2952.84 770
2952.96 768
2953.09 768
2953.21 771
2953.33 775
2953.46 780
2953.58 785
2953.71 791
2953.83 798
2953.96 807
2954.08 818
2954.21 831
2954.33 846
2954.46 861
2954.58 876
2954.71 889
2954.83 900
2954.95 908
2955.08 913
2955.20 915
2955.33 917
2955.45 917
2955.58 918
2955.70 917
2955.83 917
2955.95 915
2956.08 911
2956.20 905
2956.33 898
2956.45 891
2956.58 885
2956.70 881
2956.82 879
2956.95 878
2957.07 877
2957.20 876
2957.32 874
2957.45 871
2957.57 867
2957.70 863
2957.82 860
2957.95 859
2958.07 860
2958.20 864
2958.32 870
2958.45 876
2958.57 884
2958.69 891
2958.82 898
2958.94 903
2959.07 906
2959.19 907
2959.32 905
2959.44 900
2959.57 893
2959.69 885
2959.82 877
2959.94 870
2960.07 866
2960.19 864
2960.32 866
2960.44 870
2960.57 875
2960.69 879
2960.82 883
2960.94 885
2961.06 884
2961.19 883
2961.31 881
2961.44 879
2961.56 877
2961.69 875
2961.81 873
2961.94 871
2962.06 867
2962.19 864
2962.31 862
2962.44 861
2962.56 861
2962.69 862
2962.81 862
2962.94 860
2963.06 855
2963.19 847
2963.31 837
2963.44 825
2963.56 813
2963.69 804
2963.81 797
2963.94 793
2964.06 792
2964.18 794
2964.31 797
2964.43 803
2964.56 810
2964.68 818
2964.81 828
2964.93 838
2965.06 848
2965.18 857
2965.31 863
2965.43 866
2965.56 866
2965.68 862
2965.81 856
2965.93 849
2966.06 840
2966.18 832
2966.31 824
2966.43 819
2966.56 816
2966.68 817
2966.81 821
2966.93 828
2967.06 836
2967.18 844
2967.31 852
2967.43 858
2967.56 863
2967.68 867
2967.81 871
2967.93 877
2968.06 882
2968.18 888
2968.31 892
2968.43 893
2968.56 892
2968.68 887
2968.80 879
2968.93 871
2969.05 863
2969.18 857
2969.30 853
2969.43 853
2969.55 855
2969.68 858
2969.80 861
2969.93 864
2970.05 865
2970.18 864
2970.30 862
2970.43 858
2970.55 854
2970.68 851
2970.80 851
2970.93 854
2971.05 859
2971.18 866
2971.30 874
2971.43 881
2971.55 887
2971.68 890
2971.80 890
2971.93 887
2972.05 882
2972.18 874
2972.30 865
2972.43 857
2972.55 849
2972.68 843
2972.80 838
2972.93 834
2973.05 832
2973.18 829
2973.30 825
2973.43 820
2973.55 814
2973.68 808
2973.80 802
2973.93 799
2974.05 798
2974.18 800
2974.30 804
2974.43 810
2974.55 817
2974.68 822
2974.80 826
2974.93 827
2975.05 825
2975.18 819
2975.30 812
2975.43 804
2975.55 798
2975.68 796
2975.80 798
2975.93 805
2976.05 815
2976.18 827
2976.30 838
2976.43 847
2976.56 852
2976.68 854
2976.81 853
2976.93 851
2977.06 847
2977.18 844
2977.31 839
2977.43 833
2977.56 826
2977.68 818
2977.81 811
2977.93 806
2978.06 804
2978.18 806
2978.31 811
2978.43 820
2978.56 829
2978.68 839
2978.81 849
2978.93 859
2979.06 868
2979.18 876
2979.31 882
2979.43 886
2979.56 888
2979.68 886
2979.81 881
2979.93 874
2980.06 868
2980.18 863
2980.31 860
2980.43 859
2980.56 858
2980.68 858
2980.81 855
2980.93 852
2981.06 846
2981.19 841
2981.31 835
2981.44 829
2981.56 822
2981.69 814
2981.81 804
2981.94 794
2982.06 783
2982.19 775
2982.31 770
2982.44 770
2982.56 775
2982.69 784
2982.81 796
2982.94 808
2983.06 818
2983.19 825
2983.31 827
2983.44 826
2983.56 823
2983.69 821
2983.81 819
2983.94 820
2984.06 823
2984.19 829
2984.32 835
2984.44 841
2984.57 847
2984.69 853
2984.82 860
2984.94 868
2985.07 878
2985.19 889
2985.32 899
2985.44 907
2985.57 912
2985.69 911
2985.82 904
2985.94 892
2986.07 875
2986.19 857
2986.32 838
2986.44 822
2986.57 808
2986.70 798
2986.82 790
2986.95 784
2987.07 777
2987.20 770
2987.32 760
2987.45 750
2987.57 741
2987.70 734
2987.82 730
2987.95 731
2988.07 736
2988.20 744
2988.32 753
2988.45 760
2988.58 765
2988.70 768
2988.83 768
2988.95 768
2989.08 767
2989.20 768
2989.33 771
2989.45 775
2989.58 782
2989.70 790
2989.83 800
2989.95 811
2990.08 823
2990.20 835
2990.33 845
2990.46 852
2990.58 856
2990.71 857
2990.83 854
2990.96 849
2991.08 842
2991.21 835
2991.33 828
2991.46 820
2991.58 813
2991.71 808
2991.83 804
2991.96 803
2992.09 806
2992.21 810
2992.34 817
2992.46 824
2992.59 830
2992.71 836
2992.84 840
2992.96 845
2993.09 849
2993.21 853
2993.34 858
2993.47 862
2993.59 865
2993.72 868
2993.84 870
2993.97 870
2994.09 869
2994.22 867
2994.34 865
2994.47 862
2994.59 860
2994.72 857
2994.85 855
2994.97 853
2995.10 851
2995.22 849
2995.35 846
2995.47 842
2995.60 835
2995.72 825
2995.85 812
2995.97 797
2996.10 783
2996.23 773
2996.35 768
2996.48 769
2996.60 778
2996.73 791
2996.85 807
2996.98 820
2997.10 828
2997.23 829
2997.36 824
2997.48 813
2997.61 799
2997.73 784
2997.86 771
2997.98 763
2998.11 760
2998.23 763
2998.36 772
2998.49 784
2998.61 800
2998.74 817
2998.86 833
2998.99 847
2999.11 858
2999.24 867
2999.36 874
2999.49 880
2999.62 885
2999.74 889
2999.87 891
2999.99 890
3000.12 885
3000.24 876
3000.37 863
3000.49 846
3000.62 828
3000.75 811
3000.87 796
3001.00 784
3001.12 777
3001.25 775
3001.37 778
3001.50 784
3001.62 792
3001.75 801
3001.88 810
3002.00 817
3002.13 823
3002.25 827
3002.38 832
3002.50 837
3002.63 844
3002.76 851
3002.88 859
3003.01 865
3003.13 869
3003.26 870
3003.38 868
3003.51 862
3003.63 854
3003.76 845
3003.89 836
3004.01 827
3004.14 820
3004.26 815
3004.39 811
3004.51 809
3004.64 806
3004.77 804
3004.89 800
3005.02 796
3005.14 791
3005.27 784
3005.39 778
3005.52 772
3005.65 768
3005.77 767
3005.90 768
3006.02 771
3006.15 777
3006.27 784
3006.40 792
3006.53 799
3006.65 806
3006.78 812
3006.90 818
3007.03 825
3007.15 832
3007.28 841
3007.41 849
3007.53 857
3007.66 864
3007.78 870
3007.91 875
3008.03 877
3008.16 879
3008.29 879
3008.41 880
3008.54 880
3008.66 879
3008.79 878
3008.91 876
3009.04 873
3009.17 868
3009.29 863
3009.42 858
3009.54 854
3009.67 851
3009.79 849
3009.92 848
3010.05 849
3010.17 849
3010.30 848
3010.42 847
3010.55 844
3010.68 839
3010.80 833
3010.93 827
3011.05 820
3011.18 812
3011.30 805
3011.43 798
3011.56 790
3011.68 783
3011.81 777
3011.93 772
3012.06 770
3012.19 771
3012.31 775
3012.44 780
3012.56 786
3012.69 792
3012.81 796
3012.94 797
3013.07 796
3013.19 793
3013.32 788
3013.44 783
3013.57 778
3013.70 773
3013.82 771
3013.95 770
3014.07 771
3014.20 775
3014.32 780
3014.45 786
3014.58 791
3014.70 795
3014.83 796
3014.95 794
3015.08 790
3015.21 783
3015.33 778
3015.46 774
3015.58 774
3015.71 777
3015.84 783
3015.96 791
3016.09 799
3016.21 806
3016.34 810
3016.46 812
3016.59 812
3016.72 811
3016.84 808
3016.97 806
3017.09 804
3017.22 803
3017.35 804
3017.47 806
3017.60 808
3017.72 810
3017.85 810
3017.98 808
3018.10 805
3018.23 802
3018.35 799
3018.48 798
3018.61 801
3018.73 807
3018.86 814
3018.98 821
3019.11 826
3019.24 828
3019.36 826
3019.49 820
3019.61 812
3019.74 804
3019.87 797
3019.99 793
3020.12 792
3020.24 793
3020.37 796
3020.50 798
3020.62 799
3020.75 800
3020.87 800
3021.00 799
3021.13 800
3021.25 801
3021.38 804
3021.50 807
3021.63 808
3021.76 807
3021.88 803
3022.01 795
3022.13 785
3022.26 775
3022.39 766
3022.51 761
3022.64 761
3022.76 767
3022.89 778
3023.02 792
3023.14 808
3023.27 824
3023.39 837
3023.52 846
3023.65 850
3023.77 850
3023.90 846
3024.02 839
3024.15 831
3024.28 822
3024.40 814
3024.53 806
3024.66 800
3024.78 794
3024.91 790
3025.03 787
3025.16 786
3025.29 787
3025.41 792
3025.54 798
3025.66 807
3025.79 816
3025.92 825
3026.04 832
3026.17 838
3026.29 842
3026.42 845
3026.55 848
3026.67 851
3026.80 856
3026.93 861
3027.05 867
3027.18 871
3027.30 873
3027.43 873
3027.56 868
3027.68 861
3027.81 851
3027.93 839
3028.06 828
3028.19 819
3028.31 812
3028.44 809
3028.57 808
3028.69 811
3028.82 814
3028.94 819
3029.07 824
3029.20 827
3029.32 828
3029.45 827
3029.57 823
3029.70 817
3029.83 810
3029.95 802
3030.08 795
3030.21 790
3030.33 785
3030.46 782
3030.58 780
3030.71 778
3030.84 777
3030.96 777
3031.09 780
3031.22 784
3031.34 791
3031.47 800
3031.59 811
3031.72 822
3031.85 834
3031.97 844
3032.10 853
3032.23 861
3032.35 868
3032.48 875
3032.60 880
3032.73 885
3032.86 888
3032.98 891
3033.11 891
3033.24 891
3033.36 889
3033.49 886
3033.61 884
3033.74 882
3033.87 882
3033.99 883
3034.12 886
3034.25 890
3034.37 895
3034.50 898
3034.62 900
3034.75 898
3034.88 894
3035.00 887
3035.13 879
3035.26 869
3035.38 860
3035.51 853
3035.64 847
3035.76 843
3035.89 841
3036.01 840
3036.14 839
3036.27 837
3036.39 834
3036.52 830
3036.65 823
3036.77 815
3036.90 806
3037.02 797
3037.15 790
3037.28 785
3037.40 783
3037.53 783
3037.66 785
3037.78 788
3037.91 791
3038.04 795
3038.16 798
3038.29 801
3038.41 804
3038.54 808
3038.67 811
3038.79 814
3038.92 815
3039.05 816
3039.17 814
3039.30 811
3039.43 807
3039.55 801
3039.68 796
3039.81 793
3039.93 790
3040.06 790
3040.18 790
3040.31 792
3040.44 795
3040.56 798
3040.69 800
3040.82 800
3040.94 798
3041.07 794
3041.20 787
3041.32 778
3041.45 767
3041.57 757
3041.70 748
3041.83 742
3041.95 738
3042.08 738
3042.21 740
3042.33 744
3042.46 749
3042.59 754
3042.71 759
3042.84 764
3042.97 768
3043.09 771
3043.22 775
3043.35 780
3043.47 786
3043.60 794
3043.72 804
3043.85 816
3043.98 827
3044.10 837
3044.23 845
3044.36 852
3044.48 857
3044.61 862
3044.74 866
3044.86 871
3044.99 876
3045.12 880
3045.24 882
3045.37 882
3045.50 880
3045.62 877
3045.75 874
3045.88 871
3046.00 871
3046.13 873
3046.26 876
3046.38 881
3046.51 885
3046.63 887
3046.76 888
3046.89 885
3047.01 881
3047.14 874
3047.27 866
3047.39 859
3047.52 852
3047.65 846
3047.77 843
3047.90 841
3048.03 840
3048.15 840
3048.28 838
3048.41 835
3048.53 829
3048.66 821
3048.79 812
3048.91 803
3049.04 796
3049.17 791
3049.29 789
3049.42 789
3049.55 791
3049.67 795
3049.80 799
3049.93 802
3050.05 805
3050.18 808
3050.31 809
3050.43 809
3050.56 809
3050.69 810
3050.81 810
3050.94 811
3051.07 811
3051.19 811
3051.32 810
3051.45 807
3051.57 804
3051.70 799
3051.83 795
3051.95 791
3052.08 788
3052.21 787
3052.33 788
3052.46 790
3052.59 792
3052.71 794
3052.84 794
3052.97 792
3053.09 789
3053.22 786
3053.35 784
3053.47 784
3053.60 787
3053.73 791
3053.85 797
3053.98 805
3054.11 812
3054.23 818
3054.36 825
3054.49 831
3054.61 837
3054.74 842
3054.87 845
3054.99 847
3055.12 847
3055.25 845
3055.37 842
3055.50 838
3055.63 834
3055.75 831
3055.88 829
3056.01 828
3056.13 828
3056.26 829
3056.39 832
3056.51 835
3056.64 838
3056.77 842
3056.89 846
3057.02 849
3057.15 851
3057.27 853
3057.40 854
3057.53 854
3057.65 853
3057.78 851
3057.91 848
3058.03 844
3058.16 838
3058.29 833
3058.42 827
3058.54 821
3058.67 817
3058.80 815
3058.92 814
3059.05 814
3059.18 814
3059.30 813
3059.43 810
3059.56 805
3059.68 798
3059.81 790
3059.94 781
3060.06 773
3060.19 767
3060.32 765
3060.44 765
3060.57 768
3060.70 773
3060.82 778
3060.95 783
3061.08 787
3061.21 788
3061.33 786
3061.46 782
3061.59 777
3061.71 771
3061.84 766
3061.97 764
3062.09 763
3062.22 765
3062.35 768
3062.47 771
3062.60 773
3062.73 772
3062.85 769
3062.98 763
3063.11 755
3063.24 747
3063.36 738
3063.49 730
3063.62 723
3063.74 716
3063.87 711
3064.00 707
3064.12 704
3064.25 704
3064.38 706
3064.50 710
3064.63 717
3064.76 726
3064.89 736
3065.01 747
3065.14 758
3065.27 768
3065.39 777
3065.52 784
3065.65 788
3065.77 790
3065.90 789
3066.03 785
3066.15 780
3066.28 774
3066.41 770
3066.54 768
3066.66 770
3066.79 775
3066.92 782
3067.04 789
3067.17 794
3067.30 797
3067.42 796
3067.55 792
3067.68 787
3067.81 782
3067.93 781
3068.06 784
3068.19 791
3068.31 802
3068.44 815
3068.57 827
3068.69 838
3068.82 846
3068.95 850
3069.08 851
3069.20 850
3069.33 849
3069.46 847
3069.58 845
3069.71 843
3069.84 840
3069.96 837
3070.09 833
3070.22 828
3070.35 823
3070.47 818
3070.60 815
3070.73 812
3070.85 811
3070.98 812
3071.11 814
3071.23 818
3071.36 823
3071.49 829
3071.62 833
3071.74 835
3071.87 833
3072.00 828
3072.12 819
3072.25 807
3072.38 795
3072.51 784
3072.63 776
3072.76 773
3072.89 774
3073.01 779
3073.14 787
3073.27 795
3073.40 802
3073.52 807
3073.65 808
3073.78 808
3073.90 807
3074.03 806
3074.16 807
3074.28 810
3074.41 816
3074.54 822
3074.67 829
3074.79 832
3074.92 833
3075.05 829
3075.17 822
3075.30 812
3075.43 800
3075.56 787
3075.68 775
3075.81 763
3075.94 754
3076.06 746
3076.19 741
3076.32 739
3076.45 740
3076.57 744
3076.70 753
3076.83 764
3076.96 777
3077.08 790
3077.21 802
3077.34 812
3077.46 819
3077.59 822
3077.72 823
3077.85 821
3077.97 817
3078.10 814
3078.23 811
3078.35 810
3078.48 810
3078.61 811
3078.74 811
3078.86 812
3078.99 811
3079.12 808
3079.24 805
3079.37 801
3079.50 796
3079.63 790
3079.75 784
3079.88 778
3080.01 772
3080.14 766
3080.26 762
3080.39 760
3080.52 760
3080.64 761
3080.77 763
3080.90 765
3081.03 766
3081.15 764
3081.28 761
3081.41 757
3081.54 752
3081.66 748
3081.79 745
3081.92 744
3082.04 746
3082.17 750
3082.30 755
3082.43 761
3082.55 768
3082.68 774
3082.81 778
3082.94 781
3083.06 781
3083.19 779
3083.32 775
3083.44 770
3083.57 765
3083.70 761
3083.83 760
3083.95 761
3084.08 766
3084.21 774
3084.34 784
3084.46 797
3084.59 809
3084.72 821
3084.85 829
3084.97 834
3085.10 834
3085.23 830
3085.35 823
3085.48 814
3085.61 806
3085.74 800
3085.86 795
3085.99 791
3086.12 788
3086.25 785
3086.37 781
3086.50 778
3086.63 776
3086.76 776
3086.88 778
3087.01 782
3087.14 788
3087.26 795
3087.39 802
3087.52 811
3087.65 820
3087.77 830
3087.90 840
3088.03 850
3088.16 859
3088.28 866
3088.41 870
3088.54 870
3088.67 866
3088.79 857
3088.92 845
3089.05 831
3089.18 815
3089.30 800
3089.43 788
3089.56 779
3089.69 773
3089.81 772
3089.94 774
3090.07 776
3090.20 777
3090.32 776
3090.45 770
3090.58 761
3090.71 749
3090.83 737
3090.96 727
3091.09 721
3091.22 721
3091.34 726
3091.47 736
3091.60 749
3091.73 761
3091.85 771
3091.98 776
3092.11 776
3092.24 771
3092.36 762
3092.49 752
3092.62 742
3092.75 734
3092.87 731
3093.00 731
3093.13 735
3093.26 740
3093.38 746
3093.51 749
3093.64 749
3093.77 745
3093.89 736
3094.02 726
3094.15 714
3094.28 704
3094.40 698
3094.53 695
3094.66 697
3094.79 703
3094.91 711
3095.04 720
3095.17 728
3095.30 736
3095.42 742
3095.55 747
3095.68 751
3095.81 754
3095.93 758
3096.06 761
3096.19 763
3096.32 763
3096.44 762
3096.57 759
3096.70 755
3096.83 749
3096.95 742
3097.08 736
3097.21 731
3097.34 727
3097.46 726
3097.59 725
3097.72 726
3097.85 728
3097.97 730
3098.10 731
3098.23 732
3098.36 733
3098.49 734
3098.61 736
3098.74 739
3098.87 744
3099.00 751
3099.12 759
3099.25 770
3099.38 782
3099.51 794
3099.63 805
3099.76 815
3099.89 823
3100.02 827
3100.14 828
3100.27 826
3100.40 822
3100.53 816
3100.66 810
3100.78 803
3100.91 797
3101.04 791
3101.17 785
3101.29 780
3101.42 776
3101.55 773
3101.68 770
3101.80 770
3101.93 770
3102.06 772
3102.19 775
3102.32 779
3102.44 782
3102.57 785
3102.70 789
3102.83 791
3102.95 793
3103.08 792
3103.21 788
3103.34 781
3103.46 771
3103.59 759
3103.72 745
3103.85 732
3103.98 722
3104.10 716
3104.23 713
3104.36 714
3104.49 717
3104.61 720
3104.74 723
3104.87 723
3105.00 722
3105.13 719
3105.25 716
3105.38 713
3105.51 712
3105.64 712
3105.76 715
3105.89 719
3106.02 724
3106.15 728
3106.28 732
3106.40 734
3106.53 735
3106.66 734
3106.79 731
3106.91 728
3107.04 725
3107.17 722
3107.30 719
3107.43 716
3107.55 714
3107.68 711
3107.81 708
3107.94 704
3108.06 701
3108.19 698
3108.32 697
3108.45 700
3108.58 705
3108.70 713
3108.83 721
3108.96 730
3109.09 737
3109.21 742
3109.34 746
3109.47 749
3109.60 754
3109.73 760
3109.85 769
3109.98 779
3110.11 790
3110.24 800
3110.37 807
3110.49 808
3110.62 804
3110.75 794
3110.88 780
3111.00 764
3111.13 748
3111.26 735
3111.39 727
3111.52 723
3111.64 724
3111.77 729
3111.90 735
3112.03 742
3112.16 749
3112.28 755
3112.41 760
3112.54 764
3112.67 766
3112.80 766
3112.92 763
3113.05 757
3113.18 749
3113.31 741
3113.44 733
3113.56 727
3113.69 724
3113.82 725
3113.95 728
3114.07 733
3114.20 738
3114.33 742
3114.46 746
3114.59 751
3114.71 756
3114.84 762
3114.97 768
3115.10 774
3115.23 780
3115.35 784
3115.48 785
3115.61 783
3115.74 779
3115.87 774
3115.99 769
3116.12 765
3116.25 763
3116.38 762
3116.51 763
3116.63 764
3116.76 764
3116.89 763
3117.02 762
3117.15 761
3117.27 761
3117.40 763
3117.53 769
3117.66 779
3117.79 792
3117.91 805
3118.04 818
3118.17 827
3118.30 833
3118.43 835
3118.55 834
3118.68 832
3118.81 831
3118.94 832
3119.07 835
3119.19 838
3119.32 841
3119.45 841
3119.58 838
3119.71 831
3119.83 823
3119.96 814
3120.09 808
3120.22 805
3120.35 805
3120.48 808
3120.60 813
3120.73 817
3120.86 820
3120.99 821
3121.12 820
3121.24 817
3121.37 814
3121.50 811
3121.63 809
3121.76 807
3121.88 805
3122.01 803
3122.14 802
3122.27 802
3122.40 804
3122.52 808
3122.65 814
3122.78 822
3122.91 832
3123.04 841
3123.17 850
3123.29 856
3123.42 860
3123.55 862
3123.68 862
3123.81 862
3123.93 861
3124.06 860
3124.19 860
3124.32 859
3124.45 856
3124.57 852
3124.70 846
3124.83 839
3124.96 830
3125.09 822
3125.22 816
3125.34 811
3125.47 808
3125.60 807
3125.73 806
3125.86 805
3125.98 803
3126.11 800
3126.24 795
3126.37 790
3126.50 785
3126.63 780
3126.75 777
3126.88 775
3127.01 774
3127.14 774
3127.27 773
3127.39 772
3127.52 771
3127.65 771
3127.78 770
3127.91 771
3128.04 771
3128.16 771
3128.29 770
3128.42 767
3128.55 764
3128.68 759
3128.81 755
3128.93 750
3129.06 746
3129.19 744
3129.32 744
3129.45 746
3129.58 749
3129.70 752
3129.83 756
3129.96 760
3130.09 762
3130.22 763
3130.34 762
3130.47 760
3130.60 757
3130.73 755
3130.86 754
3130.99 754
3131.11 756
3131.24 758
3131.37 761
3131.50 764
3131.63 766
3131.76 766
3131.88 764
3132.01 759
3132.14 752
3132.27 742
3132.40 731
3132.53 722
3132.65 715
3132.78 712
3132.91 713
3133.04 717
3133.17 723
3133.30 731
3133.42 738
3133.55 744
3133.68 749
3133.81 753
3133.94 757
3134.07 762
3134.19 769
3134.32 777
3134.45 785
3134.58 794
3134.71 803
3134.84 812
3134.96 819
3135.09 826
3135.22 831
3135.35 836
3135.48 840
3135.61 844
3135.73 849
3135.86 853
3135.99 858
3136.12 862
3136.25 864
3136.38 864
3136.50 858
3136.63 848
3136.76 834
3136.89 817
3137.02 799
3137.15 782
3137.28 769
3137.40 759
3137.53 754
3137.66 753
3137.79 755
3137.92 759
3138.05 762
3138.17 765
3138.30 766
3138.43 766
3138.56 765
3138.69 763
3138.82 761
3138.95 760
3139.07 761
3139.20 764
3139.33 769
3139.46 775
3139.59 782
3139.72 788
3139.84 793
3139.97 796
3140.10 796
3140.23 794
3140.36 790
3140.49 783
3140.62 775
3140.74 766
3140.87 756
3141.00 747
3141.13 737
3141.26 728
3141.39 719
3141.51 712
3141.64 705
3141.77 700
3141.90 697
3142.03 696
3142.16 697
3142.29 701
3142.41 707
3142.54 714
3142.67 720
3142.80 725
3142.93 729
3143.06 731
3143.19 731
3143.31 732
3143.44 733
3143.57 735
3143.70 739
3143.83 745
3143.96 752
3144.09 760
3144.21 770
3144.34 780
3144.47 790
3144.60 800
3144.73 809
3144.86 816
3144.99 820
3145.11 819
3145.24 815
3145.37 807
3145.50 798
3145.63 789
3145.76 781
3145.89 775
3146.01 772
3146.14 771
3146.27 772
3146.40 774
3146.53 775
3146.66 776
3146.79 776
3146.91 774
3147.04 772
3147.17 769
3147.30 769
3147.43 770
3147.56 772
3147.69 776
3147.81 782
3147.94 787
3148.07 792
3148.20 796
3148.33 796
3148.46 795
3148.59 790
3148.71 783
3148.84 774
3148.97 765
3149.10 756
3149.23 750
3149.36 746
3149.49 744
3149.62 744
3149.74 743
3149.87 742
3150.00 740
3150.13 735
3150.26 729
3150.39 722
3150.52 714
3150.65 707
3150.77 700
3150.90 694
3151.03 688
3151.16 685
3151.29 683
3151.42 682
3151.55 685
3151.67 689
3151.80 696
3151.93 705
3152.06 714
3152.19 724
3152.32 734
3152.45 743
3152.58 750
3152.70 757
3152.83 762
3152.96 766
3153.09 769
3153.22 772
3153.35 772
3153.48 772
3153.61 770
3153.73 769
3153.86 766
3153.99 765
3154.12 764
3154.25 765
3154.38 766
3154.51 767
3154.64 768
3154.76 768
3154.89 768
3155.02 767
3155.15 767
3155.28 767
3155.41 769
3155.54 771
3155.67 774
3155.79 776
3155.92 776
3156.05 774
3156.18 769
3156.31 763
3156.44 757
3156.57 752
3156.70 751
3156.83 752
3156.95 756
3157.08 761
3157.21 766
3157.34 769
3157.47 770
3157.60 768
3157.73 765
3157.86 763
3157.98 763
3158.11 766
3158.24 773
3158.37 783
3158.50 794
3158.63 805
3158.76 814
3158.89 818
3159.02 817
3159.14 812
3159.27 804
3159.40 793
3159.53 783
3159.66 773
3159.79 766
3159.92 760
3160.05 756
3160.18 752
3160.30 750
3160.43 748
3160.56 748
3160.69 748
3160.82 750
3160.95 752
3161.08 756
3161.21 758
3161.34 760
3161.46 760
3161.59 758
3161.72 755
3161.85 751
3161.98 746
3162.11 742
3162.24 738
3162.37 733
3162.50 728
3162.62 721
3162.75 714
3162.88 708
3163.01 703
3163.14 700
3163.27 700
3163.40 703
3163.53 708
3163.66 714
3163.79 721
3163.91 728
3164.04 734
3164.17 739
3164.30 744
3164.43 748
3164.56 750
3164.69 748
3164.82 743
3164.95 734
3165.07 722
3165.20 708
3165.33 694
3165.46 683
3165.59 676
3165.72 674
3165.85 675
3165.98 679
3166.11 684
3166.24 688
3166.36 691
3166.49 692
3166.62 694
3166.75 696
3166.88 699
3167.01 703
3167.14 708
3167.27 712
3167.40 715
3167.53 716
3167.66 716
3167.78 715
3167.91 714
3168.04 716
3168.17 719
3168.30 725
3168.43 732
3168.56 739
3168.69 745
3168.82 750
3168.95 753
3169.07 755
3169.20 756
3169.33 757
3169.46 757
3169.59 755
3169.72 751
3169.85 744
3169.98 734
3170.11 722
3170.24 711
3170.37 703
3170.49 700
3170.62 703
3170.75 711
3170.88 722
3171.01 736
3171.14 748
3171.27 757
3171.40 762
3171.53 762
3171.66 760
3171.79 754
3171.91 749
3172.04 743
3172.17 739
3172.30 737
3172.43 735
3172.56 734
3172.69 731
3172.82 727
3172.95 721
3173.08 713
3173.21 704
3173.34 694
3173.46 685
3173.59 677
3173.72 670
3173.85 665
3173.98 662
3174.11 659
3174.24 658
3174.37 658
3174.50 660
3174.63 663
3174.76 669
3174.89 677
3175.01 687
3175.14 698
3175.27 711
3175.40 724
3175.53 736
3175.66 747
3175.79 755
3175.92 762
3176.05 768
3176.18 772
3176.31 776
3176.44 781
3176.57 785
3176.69 790
3176.82 795
3176.95 800
3177.08 804
3177.21 807
3177.34 806
3177.47 802
3177.60 795
3177.73 785
3177.86 774
3177.99 765
3178.12 757
3178.25 753
3178.37 751
3178.50 751
3178.63 749
3178.76 745
3178.89 738
3179.02 730
3179.15 721
3179.28 713
3179.41 708
3179.54 706
3179.67 708
3179.80 712
3179.93 717
3180.05 721
3180.18 723
3180.31 724
3180.44 723
3180.57 721
3180.70 717
3180.83 714
3180.96 711
3181.09 709
3181.22 706
3181.35 704
3181.48 701
3181.61 698
3181.74 694
3181.87 691
3181.99 690
3182.12 691
3182.25 695
3182.38 704
3182.51 716
3182.64 730
3182.77 743
3182.90 755
3183.03 763
3183.16 766
3183.29 765
3183.42 759
3183.55 752
3183.68 744
3183.81 737
3183.93 733
3184.06 732
3184.19 734
3184.32 738
3184.45 744
3184.58 749
3184.71 754
3184.84 758
3184.97 761
3185.10 762
3185.23 763
3185.36 762
3185.49 761
3185.62 758
3185.75 755
3185.88 752
3186.01 747
3186.13 741
3186.26 735
3186.39 728
3186.52 721
3186.65 716
3186.78 711
3186.91 707
3187.04 704
3187.17 702
3187.30 699
3187.43 697
3187.56 695
3187.69 694
3187.82 694
3187.95 695
3188.08 697
3188.21 701
3188.33 705
3188.46 710
3188.59 716
3188.72 722
3188.85 729
3188.98 734
3189.11 738
3189.24 740
3189.37 741
3189.50 741
3189.63 742
3189.76 746
3189.89 751
3190.02 759
3190.15 768
3190.28 776
3190.41 783
3190.54 786
3190.67 786
3190.80 782
3190.92 775
3191.05 767
3191.18 758
3191.31 750
3191.44 743
3191.57 737
3191.70 733
3191.83 730
3191.96 728
3192.09 725
3192.22 722
3192.35 721
3192.48 720
3192.61 722
3192.74 726
3192.87 733
3193.00 742
3193.13 752
3193.26 762
3193.39 771
3193.52 778
3193.65 781
3193.77 782
3193.90 781
3194.03 778
3194.16 774
3194.29 770
3194.42 766
3194.55 763
3194.68 760
3194.81 757
3194.94 754
3195.07 752
3195.20 749
3195.33 746
3195.46 743
3195.59 739
3195.72 735
3195.85 730
3195.98 726
3196.11 723
3196.24 722
3196.37 723
3196.50 725
3196.63 729
3196.76 733
3196.88 737
3197.01 740
3197.14 744
3197.27 747
3197.40 752
3197.53 758
3197.66 764
3197.79 770
3197.92 775
3198.05 777
3198.18 776
3198.31 773
3198.44 769
3198.57 764
3198.70 762
3198.83 763
3198.96 768
3199.09 776
3199.22 787
3199.35 797
3199.48 805
3199.61 809
3199.74 808
3199.87 801
3200.00 789
3200.13 774
3200.26 758
3200.39 744
3200.52 732
3200.65 724
3200.78 719
3200.90 717
3201.03 716
3201.16 717
3201.29 718
3201.42 720
3201.55 722
3201.68 724
3201.81 725
3201.94 727
3202.07 727
3202.20 727
3202.33 726
3202.46 726
3202.59 727
3202.72 730
3202.85 735
3202.98 742
3203.11 752
3203.24 764
3203.37 776
3203.50 788
3203.63 798
3203.76 806
3203.89 810
3204.02 810
3204.15 806
3204.28 799
3204.41 790
3204.54 778
3204.67 766
3204.80 754
3204.93 743
3205.06 735
3205.19 728
3205.32 725
3205.45 724
3205.58 726
3205.71 728
3205.84 731
3205.97 732
3206.10 732
3206.23 732
3206.36 730
3206.48 729
3206.61 730
3206.74 732
3206.87 737
3207.00 745
3207.13 753
3207.26 762
3207.39 772
3207.52 780
3207.65 789
3207.78 796
3207.91 803
3208.04 808
3208.17 811
3208.30 812
3208.43 812
3208.56 810
3208.69 807
3208.82 805
3208.95 803
3209.08 803
3209.21 805
3209.34 808
3209.47 813
3209.60 817
3209.73 821
3209.86 824
3209.99 825
3210.12 826
3210.25 827
3210.38 828
3210.51 831
3210.64 834
3210.77 839
3210.90 843
3211.03 845
3211.16 844
3211.29 840
3211.42 834
3211.55 827
3211.68 820
3211.81 814
3211.94 811
3212.07 810
3212.20 810
3212.33 811
3212.46 810
3212.59 808
3212.72 805
3212.85 800
3212.98 796
3213.11 792
3213.24 789
3213.37 786
3213.50 783
3213.63 779
3213.76 774
3213.89 768
3214.02 761
3214.15 755
3214.28 749
3214.41 745
3214.54 741
3214.67 740
3214.80 739
3214.93 740
3215.06 744
3215.19 750
3215.32 757
3215.45 766
3215.58 775
3215.71 783
3215.84 789
3215.97 792
3216.10 794
3216.23 796
3216.36 797
3216.49 799
3216.62 801
3216.75 802
3216.88 801
3217.01 798
3217.14 793
3217.27 786
3217.40 779
3217.53 772
3217.66 769
3217.79 768
3217.92 771
3218.05 776
3218.18 782
3218.31 788
3218.44 792
3218.57 794
3218.70 793
3218.83 789
3218.96 784
3219.09 777
3219.22 770
3219.35 765
3219.48 762
3219.61 762
3219.74 765
3219.87 769
3220.00 773
3220.13 775
3220.26 774
3220.39 770
3220.52 762
3220.65 752
3220.78 741
3220.91 732
3221.04 724
3221.17 719
3221.30 718
3221.43 719
3221.56 722
3221.69 727
3221.82 734
3221.95 743
3222.08 753
3222.21 764
3222.34 775
3222.47 786
3222.60 797
3222.73 807
3222.86 817
3222.99 826
3223.12 835
3223.25 841
3223.38 845
3223.51 845
3223.65 843
3223.78 838
3223.91 830
3224.04 823
3224.17 816
3224.30 810
3224.43 806
3224.56 802
3224.69 800
3224.82 798
3224.95 796
3225.08 795
3225.21 793
3225.34 792
3225.47 792
3225.60 792
3225.73 793
3225.86 797
3225.99 803
3226.12 813
3226.25 826
3226.38 842
3226.51 859
3226.64 876
3226.77 890
3226.90 902
3227.03 910
3227.16 913
3227.29 913
3227.42 909
3227.55 903
3227.68 895
3227.81 885
3227.94 874
3228.07 863
3228.20 852
3228.33 841
3228.46 831
3228.59 821
3228.72 813
3228.85 806
3228.98 800
3229.11 796
3229.24 793
3229.38 791
3229.51 790
3229.64 791
3229.77 792
3229.90 796
3230.03 800
3230.16 805
3230.29 812
3230.42 820
3230.55 828
3230.68 836
3230.81 843
3230.94 849
3231.07 853
3231.20 855
3231.33 855
3231.46 854
3231.59 852
3231.72 850
3231.85 849
3231.98 848
3232.11 848
3232.24 848
3232.37 847
3232.50 845
3232.63 843
3232.76 839
3232.89 837
3233.02 836
3233.15 838
3233.29 843
3233.42 849
3233.55 856
3233.68 861
3233.81 863
3233.94 861
3234.07 855
3234.20 847
3234.33 838
3234.46 831
3234.59 827
3234.72 828
3234.85 833
3234.98 841
3235.11 851
3235.24 862
3235.37 872
3235.50 878
3235.63 881
3235.76 881
3235.89 877
3236.02 871
3236.15 866
3236.28 861
3236.41 859
3236.55 859
3236.68 861
3236.81 865
3236.94 869
3237.07 873
3237.20 876
3237.33 878
3237.46 878
3237.59 877
3237.72 875
3237.85 871
3237.98 866
3238.11 861
3238.24 857
3238.37 854
3238.50 853
3238.63 854
3238.76 857
3238.89 860
3239.02 862
3239.15 864
3239.28 863
3239.42 863
3239.55 863
3239.68 864
3239.81 866
3239.94 870
3240.07 875
3240.20 881
3240.33 886
3240.46 889
3240.59 891
3240.72 892
3240.85 892
3240.98 892
3241.11 891
3241.24 892
3241.37 893
3241.50 895
3241.63 898
3241.76 903
3241.90 907
3242.03 912
3242.16 915
3242.29 916
3242.42 914
3242.55 907
3242.68 898
3242.81 886
3242.94 872
3243.07 859
3243.20 847
3243.33 837
3243.46 829
3243.59 824
3243.72 822
3243.85 821
3243.98 822
3244.11 824
3244.25 826
3244.38 829
3244.51 832
3244.64 835
3244.77 837
3244.90 839
3245.03 842
3245.16 844
3245.29 847
3245.42 850
3245.55 854
3245.68 858
3245.81 863
3245.94 868
3246.07 872
3246.20 876
3246.34 879
3246.47 882
3246.60 883
3246.73 882
3246.86 880
3246.99 877
3247.12 872
3247.25 867
3247.38 861
3247.51 855
3247.64 850
3247.77 846
3247.90 843
3248.03 841
3248.16 840
3248.29 839
3248.43 839
3248.56 840
3248.69 841
3248.82 843
3248.95 846
3249.08 848
3249.21 850
3249.34 851
3249.47 849
3249.60 846
3249.73 842
3249.86 837
3249.99 833
3250.12 829
3250.26 828
3250.39 828
3250.52 830
3250.65 831
3250.78 831
3250.91 829
3251.04 824
3251.17 818
3251.30 810
3251.43 802
3251.56 794
3251.69 789
3251.82 785
3251.95 784
3252.09 785
3252.22 788
3252.35 792
3252.48 798
3252.61 804
3252.74 811
3252.87 817
3253.00 823
3253.13 827
3253.26 829
3253.39 830
3253.52 829
3253.65 827
3253.79 824
3253.92 820
3254.05 816
3254.18 813
3254.31 810
3254.44 808
3254.57 809
3254.70 811
3254.83 816
3254.96 821
3255.09 828
3255.22 834
3255.35 841
3255.49 847
3255.62 853
3255.75 858
3255.88 863
3256.01 867
3256.14 868
3256.27 867
3256.40 864
3256.53 859
3256.66 852
3256.79 845
3256.92 838
3257.06 831
3257.19 824
3257.32 816
3257.45 809
3257.58 801
3257.71 795
3257.84 790
3257.97 788
3258.10 789
3258.23 793
3258.36 798
3258.50 803
3258.63 805
3258.76 805
3258.89 800
3259.02 793
3259.15 782
3259.28 771
3259.41 762
3259.54 755
3259.67 751
3259.80 753
3259.94 757
3260.07 765
3260.20 773
3260.33 781
3260.46 789
3260.59 794
3260.72 799
3260.85 802
3260.98 805
3261.11 807
3261.24 809
3261.38 810
3261.51 809
3261.64 806
3261.77 802
3261.90 798
3262.03 794
3262.16 793
3262.29 796
3262.42 802
3262.55 810
3262.68 821
3262.82 833
3262.95 846
3263.08 860
3263.21 873
3263.34 886
3263.47 897
3263.60 903
3263.73 905
3263.86 902
3263.99 894
3264.13 883
3264.26 873
3264.39 864
3264.52 859
3264.65 858
3264.78 860
3264.91 864
3265.04 869
3265.17 873
3265.30 876
3265.44 877
3265.57 878
3265.70 877
3265.83 876
3265.96 873
3266.09 869
3266.22 865
3266.35 860
3266.48 858
3266.61 857
3266.75 858
3266.88 862
3267.01 867
3267.14 871
3267.27 875
3267.40 876
3267.53 875
3267.66 872
3267.79 869
3267.93 866
3268.06 865
3268.19 866
3268.32 869
3268.45 874
3268.58 879
3268.71 882
3268.84 884
3268.97 884
3269.10 881
3269.24 878
3269.37 875
3269.50 872
3269.63 871
3269.76 874
3269.89 879
3270.02 888
3270.15 899
3270.28 911
3270.42 923
3270.55 935
3270.68 946
3270.81 956
3270.94 966
3271.07 978
3271.20 991
3271.33 1004
3271.46 1017
3271.60 1027
3271.73 1035
3271.86 1040
3271.99 1045
3272.12 1050
3272.25 1057
3272.38 1070
3272.51 1086
3272.65 1106
3272.78 1127
3272.91 1148
3273.04 1167
3273.17 1182
3273.30 1195
3273.43 1207
3273.56 1218
3273.69 1230
3273.83 1242
3273.96 1256
3274.09 1270
3274.22 1284
3274.35 1295
3274.48 1304
3274.61 1310
3274.74 1316
3274.88 1321
3275.01 1328
3275.14 1338
3275.27 1352
3275.40 1370
3275.53 1392
3275.66 1416
3275.79 1442
3275.93 1470
3276.06 1500
3276.19 1532
3276.32 1567
3276.45 1604
3276.58 1643
3276.71 1684
3276.84 1724
3276.97 1763
3277.11 1800
3277.24 1834
3277.37 1865
3277.50 1893
3277.63 1918
3277.76 1940
3277.89 1959
3278.02 1975
3278.16 1987
3278.29 1994
3278.42 1998
3278.55 1997
3278.68 1994
3278.81 1988
3278.94 1982
3279.08 1976
3279.21 1969
3279.34 1964
3279.47 1957
3279.60 1947
3279.73 1933
3279.86 1914
3279.99 1888
3280.13 1855
3280.26 1817
3280.39 1776
3280.52 1735
3280.65 1696
3280.78 1662
3280.91 1634
3281.04 1612
3281.18 1595
3281.31 1581
3281.44 1568
3281.57 1555
3281.70 1541
3281.83 1526
3281.96 1510
3282.10 1494
3282.23 1478
3282.36 1463
3282.49 1447
3282.62 1429
3282.75 1411
3282.88 1390
3283.02 1367
3283.15 1341
3283.28 1312
3283.41 1280
3283.54 1244
3283.67 1207
3283.80 1168
3283.93 1131
3284.07 1098
3284.20 1071
3284.33 1052
3284.46 1040
3284.59 1035
3284.72 1034
3284.85 1035
3284.99 1035
3285.12 1033
3285.25 1029
3285.38 1022
3285.51 1015
3285.64 1008
3285.77 1003
3285.91 1001
3286.04 1003
3286.17 1009
3286.30 1017
3286.43 1026
3286.56 1035
3286.69 1041
3286.83 1045
3286.96 1045
3287.09 1041
3287.22 1034
3287.35 1025
3287.48 1015
3287.61 1005
3287.75 996
3287.88 988
3288.01 982
3288.14 978
3288.27 975
3288.40 973
3288.53 974
3288.67 976
3288.80 979
3288.93 984
3289.06 989
3289.19 994
3289.32 997
3289.46 998
3289.59 996
3289.72 990
3289.85 982
3289.98 971
3290.11 959
3290.24 947
3290.38 936
3290.51 927
3290.64 920
3290.77 916
3290.90 914
3291.03 912
3291.16 912
3291.30 911
3291.43 911
3291.56 911
3291.69 912
3291.82 913
3291.95 914
3292.09 914
3292.22 914
3292.35 912
3292.48 909
3292.61 904
3292.74 899
3292.88 892
3293.01 886
3293.14 882
3293.27 880
3293.40 882
3293.53 890
3293.66 902
3293.80 919
3293.93 939
3294.06 958
3294.19 975
3294.32 987
3294.45 992
3294.59 990
3294.72 983
3294.85 971
3294.98 956
3295.11 942
3295.24 928
3295.38 917
3295.51 909
3295.64 903
3295.77 898
3295.90 896
3296.03 893
3296.16 891
3296.30 889
3296.43 887
3296.56 884
3296.69 881
3296.82 878
3296.95 874
3297.09 870
3297.22 867
3297.35 865
3297.48 865
3297.61 867
3297.74 872
3297.88 880
3298.01 890
3298.14 901
3298.27 914
3298.40 928
3298.53 941
3298.67 955
3298.80 968
3298.93 980
3299.06 991
3299.19 1001
3299.32 1009
3299.46 1015
3299.59 1019
3299.72 1021
3299.85 1020
3299.98 1018
3300.12 1013
3300.25 1007
3300.38 1000
3300.51 992
3300.64 983
3300.77 975
3300.91 969
3301.04 966
3301.17 968
3301.30 975
3301.43 987
3301.56 1001
3301.70 1015
3301.83 1027
3301.96 1034
3302.09 1036
3302.22 1034
3302.35 1028
3302.49 1020
3302.62 1011
3302.75 1002
3302.88 992
3303.01 983
3303.15 975
3303.28 969
3303.41 964
3303.54 962
3303.67 962
3303.80 964
3303.94 965
3304.07 966
3304.20 965
3304.33 961
3304.46 956
3304.59 949
3304.73 941
3304.86 933
3304.99 925
3305.12 919
3305.25 913
3305.39 909
3305.52 905
3305.65 903
3305.78 902
3305.91 903
3306.04 904
3306.18 905
3306.31 907
3306.44 907
3306.57 906
3306.70 903
3306.84 897
3306.97 890
3307.10 882
3307.23 874
3307.36 867
3307.49 861
3307.63 857
3307.76 855
3307.89 855
3308.02 857
3308.15 861
3308.29 866
3308.42 871
3308.55 877
3308.68 881
3308.81 884
3308.95 884
3309.08 882
3309.21 879
3309.34 875
3309.47 872
3309.60 870
3309.74 869
3309.87 870
3310.00 870
3310.13 868
3310.26 864
3310.40 857
3310.53 848
3310.66 838
3310.79 829
3310.92 823
3311.06 822
3311.19 827
3311.32 839
3311.45 856
3311.58 875
3311.72 894
3311.85 910
3311.98 920
3312.11 923
3312.24 919
3312.38 908
3312.51 893
3312.64 876
3312.77 859
3312.90 844
3313.04 833
3313.17 827
3313.30 824
3313.43 825
3313.56 827
3313.70 829
3313.83 830
3313.96 829
3314.09 825
3314.22 818
3314.36 810
3314.49 802
3314.62 795
3314.75 792
3314.88 792
3315.02 796
3315.15 803
3315.28 812
3315.41 821
3315.54 829
3315.68 835
3315.81 838
3315.94 838
3316.07 835
3316.20 829
3316.34 822
3316.47 813
3316.60 806
3316.73 799
3316.86 793
3317.00 789
3317.13 785
3317.26 781
3317.39 777
3317.52 773
3317.66 767
3317.79 760
3317.92 752
3318.05 743
3318.18 734
3318.32 725
3318.45 717
3318.58 713
3318.71 711
3318.84 714
3318.98 719
3319.11 727
3319.24 738
3319.37 749
3319.50 760
3319.64 770
3319.77 777
3319.90 783
3320.03 785
3320.17 786
3320.30 784
3320.43 781
3320.56 778
3320.69 774
3320.83 770
3320.96 765
3321.09 760
3321.22 754
3321.35 749
3321.49 745
3321.62 742
3321.75 740
3321.88 741
3322.02 742
3322.15 743
3322.28 744
3322.41 745
3322.54 745
3322.68 746
3322.81 748
3322.94 752
3323.07 758
3323.20 766
3323.34 774
3323.47 782
3323.60 790
3323.73 796
3323.87 802
3324.00 807
3324.13 812
3324.26 816
3324.39 820
3324.53 823
3324.66 824
3324.79 823
3324.92 819
3325.06 813
3325.19 807
3325.32 800
3325.45 794
3325.58 789
3325.72 785
3325.85 784
3325.98 784
3326.11 786
3326.25 789
3326.38 791
3326.51 792
3326.64 790
3326.77 784
3326.91 775
3327.04 764
3327.17 752
3327.30 741
3327.44 733
3327.57 729
3327.70 727
3327.83 729
3327.96 731
3328.10 734
3328.23 736
3328.36 736
3328.49 736
3328.63 734
3328.76 731
3328.89 727
3329.02 724
3329.15 721
3329.29 719
3329.42 719
3329.55 720
3329.68 722
3329.82 725
3329.95 729
3330.08 733
3330.21 736
3330.35 737
3330.48 737
3330.61 736
3330.74 734
3330.87 731
3331.01 728
3331.14 725
3331.27 723
3331.40 722
3331.54 723
3331.67 724
3331.80 725
3331.93 725
3332.07 725
3332.20 724
3332.33 722
3332.46 719
3332.60 718
3332.73 717
3332.86 719
3332.99 722
3333.12 726
3333.26 731
3333.39 735
3333.52 739
3333.65 741
3333.79 742
3333.92 741
3334.05 740
3334.18 737
3334.32 733
3334.45 729
3334.58 724
3334.71 720
3334.85 717
3334.98 716
3335.11 715
3335.24 716
3335.38 716
3335.51 716
3335.64 716
3335.77 714
3335.90 713
3336.04 711
3336.17 710
3336.30 710
3336.43 711
3336.57 712
3336.70 716
3336.83 721
3336.96 729
3337.10 737
3337.23 748
3337.36 758
3337.49 768
3337.63 775
3337.76 781
3337.89 783
3338.02 782
3338.16 778
3338.29 772
3338.42 766
3338.55 760
3338.69 754
3338.82 750
3338.95 748
3339.08 747
3339.22 749
3339.35 752
3339.48 757
3339.61 764
3339.75 771
3339.88 778
3340.01 783
3340.14 786
3340.28 784
3340.41 778
3340.54 769
3340.67 756
3340.81 741
3340.94 726
3341.07 711
3341.20 698
3341.34 686
3341.47 677
3341.60 670
3341.73 665
3341.87 663
3342.00 664
3342.13 666
3342.26 670
3342.40 674
3342.53 677
3342.66 679
3342.79 681
3342.93 681
3343.06 682
3343.19 682
3343.32 683
3343.46 684
3343.59 686
3343.72 689
3343.85 693
3343.99 696
3344.12 700
3344.25 704
3344.39 706
3344.52 708
3344.65 709
3344.78 709
3344.92 710
3345.05 712
3345.18 717
3345.31 723
3345.45 731
3345.58 739
3345.71 745
3345.84 750
3345.98 752
3346.11 752
3346.24 749
3346.37 746
3346.51 742
3346.64 740
3346.77 739
3346.90 739
3347.04 740
3347.17 741
3347.30 742
3347.44 740
3347.57 737
3347.70 731
3347.83 723
3347.97 714
3348.10 704
3348.23 693
3348.36 684
3348.50 676
3348.63 671
3348.76 668
3348.89 669
3349.03 673
3349.16 680
3349.29 690
3349.43 702
3349.56 715
3349.69 728
3349.82 739
3349.96 747
3350.09 751
3350.22 752
3350.35 751
3350.49 750
3350.62 749
3350.75 749
3350.89 749
3351.02 750
3351.15 749
3351.28 745
3351.42 739
3351.55 731
3351.68 722
3351.81 714
3351.95 707
3352.08 703
3352.21 701
3352.35 701
3352.48 703
3352.61 705
3352.74 707
3352.88 710
3353.01 714
3353.14 718
3353.27 723
3353.41 728
3353.54 732
3353.67 735
3353.81 737
3353.94 739
3354.07 740
3354.20 741
3354.34 742
3354.47 743
3354.60 743
3354.74 742
3354.87 738
3355.00 733
3355.13 725
3355.27 717
3355.40 708
3355.53 700
3355.66 694
3355.80 690
3355.93 688
3356.06 691
3356.20 696
3356.33 703
3356.46 711
3356.59 720
3356.73 728
3356.86 734
3356.99 737
3357.13 737
3357.26 735
3357.39 732
3357.52 729
3357.66 727
3357.79 725
3357.92 724
3358.06 722
3358.19 721
3358.32 719
3358.45 717
3358.59 715
3358.72 714
3358.85 713
3358.99 712
3359.12 712
3359.25 712
3359.38 713
3359.52 713
3359.65 713
3359.78 712
3359.92 711
3360.05 709
3360.18 706
3360.32 703
3360.45 700
3360.58 697
3360.71 697
3360.85 698
3360.98 701
3361.11 705
3361.25 710
3361.38 714
3361.51 717
3361.64 720
3361.78 721
3361.91 722
3362.04 723
3362.18 723
3362.31 722
3362.44 720
3362.57 719
3362.71 717
3362.84 716
3362.97 717
3363.11 720
3363.24 725
3363.37 732
3363.51 740
3363.64 749
3363.77 759
3363.90 770
3364.04 781
3364.17 792
3364.30 801
3364.44 808
3364.57 812
3364.70 810
3364.84 803
3364.97 791
3365.10 775
3365.23 756
3365.37 737
3365.50 720
3365.63 706
3365.77 695
3365.90 689
3366.03 687
3366.17 688
3366.30 692
3366.43 697
3366.56 704
3366.70 710
3366.83 716
3366.96 721
3367.10 722
3367.23 722
3367.36 720
3367.50 718
3367.63 717
3367.76 719
3367.89 724
3368.03 732
3368.16 741
3368.29 748
3368.43 752
3368.56 753
3368.69 750
3368.83 745
3368.96 737
3369.09 731
3369.23 726
3369.36 723
3369.49 722
3369.62 724
3369.76 727
3369.89 731
3370.02 736
3370.16 738
3370.29 739
3370.42 737
3370.56 732
3370.69 726
3370.82 719
3370.96 712
3371.09 707
3371.22 704
3371.36 705
3371.49 708
3371.62 713
3371.75 720
3371.89 727
3372.02 733
3372.15 738
3372.29 740
3372.42 741
3372.55 740
3372.69 738
3372.82 736
3372.95 734
3373.09 734
3373.22 735
3373.35 737
3373.49 740
3373.62 742
3373.75 744
3373.89 745
3374.02 744
3374.15 742
3374.28 740
3374.42 737
3374.55 735
3374.68 735
3374.82 737
3374.95 741
3375.08 747
3375.22 754
3375.35 762
3375.48 770
3375.62 778
3375.75 784
3375.88 789
3376.02 794
3376.15 798
3376.28 801
3376.42 804
3376.55 806
3376.68 808
3376.82 808
3376.95 806
3377.08 801
3377.22 795
3377.35 787
3377.48 778
3377.61 769
3377.75 761
3377.88 756
3378.01 755
3378.15 756
3378.28 760
3378.41 766
3378.55 773
3378.68 778
3378.81 780
3378.95 778
3379.08 773
3379.21 765
3379.35 756
3379.48 749
3379.61 745
3379.75 747
3379.88 755
3380.01 767
3380.15 782
3380.28 798
3380.41 812
3380.55 825
3380.68 833
3380.81 839
3380.95 842
3381.08 843
3381.21 843
3381.35 841
3381.48 839
3381.61 837
3381.75 835
3381.88 834
3382.01 834
3382.15 835
3382.28 836
3382.41 836
3382.55 836
3382.68 833
3382.81 829
3382.95 823
3383.08 817
3383.21 810
3383.35 802
3383.48 795
3383.61 789
3383.75 784
3383.88 782
3384.01 782
3384.15 785
3384.28 791
3384.41 798
3384.55 805
3384.68 812
3384.81 817
3384.95 820
3385.08 821
3385.21 818
3385.35 812
3385.48 803
3385.61 792
3385.75 779
3385.88 766
3386.01 754
3386.15 744
3386.28 736
3386.42 730
3386.55 728
3386.68 727
3386.82 729
3386.95 731
3387.08 734
3387.22 737
3387.35 740
3387.48 743
3387.62 746
3387.75 748
3387.88 751
3388.02 753
3388.15 755
3388.28 758
3388.42 761
3388.55 764
3388.68 766
3388.82 766
3388.95 764
3389.08 760
3389.22 753
3389.35 744
3389.48 736
3389.62 728
3389.75 722
3389.88 718
3390.02 717
3390.15 718
3390.29 720
3390.42 722
3390.55 722
3390.69 721
3390.82 718
3390.95 715
3391.09 711
3391.22 707
3391.35 706
3391.49 708
3391.62 713
3391.75 719
3391.89 726
3392.02 733
3392.15 737
3392.29 739
3392.42 736
3392.56 731
3392.69 724
3392.82 716
3392.96 708
3393.09 699
3393.22 691
3393.36 685
3393.49 681
3393.62 681
3393.76 685
3393.89 693
3394.02 705
3394.16 719
3394.29 732
3394.43 743
3394.56 752
3394.69 756
3394.83 758
3394.96 758
3395.09 756
3395.23 753
3395.36 750
3395.49 745
3395.63 739
3395.76 731
3395.89 723
3396.03 713
3396.16 704
3396.30 696
3396.43 690
3396.56 685
3396.70 683
3396.83 683
3396.96 685
3397.10 687
3397.23 689
3397.36 690
3397.50 691
3397.63 690
3397.77 689
3397.90 687
3398.03 685
3398.17 683
3398.30 680
3398.43 679
3398.57 678
3398.70 678
3398.83 679
3398.97 682
3399.10 687
3399.24 692
3399.37 698
3399.50 702
3399.64 706
3399.77 707
3399.90 706
3400.04 704
3400.17 699
3400.31 692
3400.44 683
3400.57 674
3400.71 663
3400.84 653
3400.97 644
3401.11 637
3401.24 632
3401.37 629
3401.51 626
3401.64 624
3401.78 622
3401.91 619
3402.04 616
3402.18 615
3402.31 617
3402.44 622
3402.58 631
3402.71 641
3402.85 651
3402.98 660
3403.11 665
3403.25 667
3403.38 666
3403.51 662
3403.65 659
3403.78 658
3403.92 659
3404.05 663
3404.18 669
3404.32 676
3404.45 683
3404.58 689
3404.72 693
3404.85 696
3404.99 697
3405.12 696
3405.25 694
3405.39 692
3405.52 689
3405.65 685
3405.79 683
3405.92 680
3406.06 678
3406.19 676
3406.32 673
3406.46 670
3406.59 667
3406.73 665
3406.86 665
3406.99 668
3407.13 674
3407.26 680
3407.39 686
3407.53 691
3407.66 692
3407.80 691
3407.93 687
3408.06 681
3408.20 675
3408.33 669
3408.47 664
3408.60 662
3408.73 660
3408.87 661
3409.00 662
3409.13 664
3409.27 666
3409.40 668
3409.54 670
3409.67 671
3409.80 672
3409.94 672
3410.07 671
3410.21 671
3410.34 670
3410.47 670
3410.61 670
3410.74 670
3410.88 672
3411.01 676
3411.14 680
3411.28 686
3411.41 692
3411.54 698
3411.68 703
3411.81 707
3411.95 708
3412.08 706
3412.21 701
3412.35 693
3412.48 683
3412.62 674
3412.75 666
3412.88 661
3413.02 660
3413.15 663
3413.29 666
3413.42 669
3413.55 670
3413.69 668
3413.82 661
3413.96 652
3414.09 641
3414.22 630
3414.36 621
3414.49 613
3414.63 608
3414.76 605
3414.89 603
3415.03 601
3415.16 598
3415.30 596
3415.43 594
3415.56 591
3415.70 590
3415.83 590
3415.97 592
3416.10 595
3416.23 600
3416.37 604
3416.50 609
3416.64 612
3416.77 614
3416.90 614
3417.04 613
3417.17 611
3417.31 610
3417.44 610
3417.57 612
3417.71 614
3417.84 618
3417.98 621
3418.11 623
3418.24 624
3418.38 624
3418.51 624
3418.65 623
3418.78 622
3418.91 622
3419.05 622
3419.18 622
3419.32 621
3419.45 621
3419.58 622
3419.72 625
3419.85 630
3419.99 636
3420.12 642
3420.25 649
3420.39 655
3420.52 658
3420.66 661
3420.79 661
3420.93 661
3421.06 660
3421.19 659
3421.33 658
3421.46 655
3421.60 652
3421.73 649
3421.86 648
3422.00 648
3422.13 651
3422.27 657
3422.40 663
3422.53 669
3422.67 673
3422.80 675
3422.94 676
3423.07 677
3423.21 677
3423.34 679
3423.47 683
3423.61 688
3423.74 694
3423.88 698
3424.01 701
3424.14 703
3424.28 704
3424.41 706
3424.55 707
3424.68 711
3424.82 714
3424.95 718
3425.08 721
3425.22 723
3425.35 723
3425.49 722
3425.62 720
3425.75 718
3425.89 717
3426.02 716
3426.16 715
3426.29 713
3426.43 711
3426.56 707
3426.69 702
3426.83 697
3426.96 692
3427.10 687
3427.23 684
3427.37 683
3427.50 684
3427.63 686
3427.77 689
3427.90 692
3428.04 695
3428.17 696
3428.30 696
3428.44 693
3428.57 689
3428.71 685
3428.84 681
3428.98 677
3429.11 676
3429.24 675
3429.38 676
3429.51 679
3429.65 681
3429.78 683
3429.92 684
3430.05 683
3430.18 681
3430.32 678
3430.45 674
3430.59 670
3430.72 668
3430.86 667
3430.99 669
3431.12 673
3431.26 679
3431.39 686
3431.53 692
3431.66 697
3431.80 701
3431.93 705
3432.06 708
3432.20 711
3432.33 714
3432.47 717
3432.60 720
3432.74 722
3432.87 724
3433.00 724
3433.14 725
3433.27 726
3433.41 727
3433.54 728
3433.68 730
3433.81 732
3433.95 734
3434.08 734
3434.21 734
3434.35 733
3434.48 733
3434.62 732
3434.75 731
3434.89 730
3435.02 729
3435.15 728
3435.29 727
3435.42 726
3435.56 724
3435.69 722
3435.83 720
3435.96 717
3436.10 714
3436.23 711
3436.36 707
3436.50 703
3436.63 699
3436.77 695
3436.90 691
3437.04 687
3437.17 684
3437.30 682
3437.44 683
3437.57 685
3437.71 690
3437.84 695
3437.98 702
3438.11 708
3438.25 714
3438.38 721
3438.51 727
3438.65 733
3438.78 738
3438.92 744
3439.05 747
3439.19 750
3439.32 750
3439.46 748
3439.59 746
3439.72 743
3439.86 741
3439.99 740
3440.13 743
3440.26 748
3440.40 755
3440.53 764
3440.67 773
3440.80 781
3440.94 785
3441.07 787
3441.20 785
3441.34 780
3441.47 773
3441.61 766
3441.74 759
3441.88 753
3442.01 749
3442.15 747
3442.28 747
3442.41 748
3442.55 750
3442.68 754
3442.82 758
3442.95 763
3443.09 770
3443.22 777
3443.36 783
3443.49 789
3443.63 792
3443.76 792
3443.89 791
3444.03 788
3444.16 786
3444.30 786
3444.43 788
3444.57 794
3444.70 804
3444.84 815
3444.97 827
3445.11 837
3445.24 843
3445.37 846
3445.51 845
3445.64 841
3445.78 836
3445.91 832
3446.05 830
3446.18 831
3446.32 836
3446.45 844
3446.59 853
3446.72 861
3446.86 868
3446.99 872
3447.12 873
3447.26 871
3447.39 868
3447.53 862
3447.66 855
3447.80 848
3447.93 840
3448.07 832
3448.20 824
3448.34 817
3448.47 813
3448.61 811
3448.74 811
3448.87 815
3449.01 819
3449.14 825
3449.28 831
3449.41 837
3449.55 842
3449.68 848
3449.82 855
3449.95 862
3450.09 869
3450.22 875
3450.36 878
3450.49 879
3450.63 878
3450.76 876
3450.89 874
3451.03 873
3451.16 876
3451.30 882
3451.43 891
3451.57 900
3451.70 908
3451.84 914
3451.97 918
3452.11 921
3452.24 923
3452.38 927
3452.51 934
3452.65 942
3452.78 953
3452.92 963
3453.05 972
3453.18 979
3453.32 984
3453.45 987
3453.59 989
3453.72 990
3453.86 990
3453.99 989
3454.13 987
3454.26 982
3454.40 974
3454.53 963
3454.67 951
3454.80 938
3454.94 925
3455.07 915
3455.21 908
3455.34 902
3455.48 898
3455.61 893
3455.75 888
3455.88 881
3456.01 873
3456.15 865
3456.28 858
3456.42 853
3456.55 851
3456.69 852
3456.82 854
3456.96 858
3457.09 861
3457.23 864
3457.36 865
3457.50 864
3457.63 862
3457.77 858
3457.90 853
3458.04 846
3458.17 838
3458.31 829
3458.44 821
3458.58 813
3458.71 808
3458.85 806
3458.98 807
3459.12 810
3459.25 815
3459.39 820
3459.52 823
3459.65 824
3459.79 824
3459.92 821
3460.06 818
3460.19 815
3460.33 813
3460.46 811
3460.60 810
3460.73 808
3460.87 804
3461.00 799
3461.14 791
3461.27 782
3461.41 773
3461.54 765
3461.68 759
3461.81 757
3461.95 759
3462.08 763
3462.22 768
3462.35 773
3462.49 775
3462.62 776
3462.76 775
3462.89 773
3463.03 771
3463.16 771
3463.30 773
3463.43 776
3463.57 779
3463.70 779
3463.84 776
3463.97 769
3464.11 758
3464.24 745
3464.38 731
3464.51 719
3464.65 710
3464.78 705
3464.92 704
3465.05 704
3465.19 706
3465.32 709
3465.46 711
3465.59 714
3465.73 716
3465.86 719
3466.00 722
3466.13 725
3466.27 729
3466.40 732
3466.54 733
3466.67 734
3466.81 733
3466.94 730
3467.08 726
3467.21 720
3467.35 712
3467.48 703
3467.62 694
3467.75 684
3467.89 677
3468.02 671
3468.16 670
3468.29 672
3468.43 678
3468.56 687
3468.70 698
3468.83 710
3468.97 723
3469.10 735
3469.24 744
3469.37 749
3469.51 751
3469.64 749
3469.78 743
3469.91 734
3470.05 724
3470.18 712
3470.32 702
3470.45 693
3470.59 687
3470.72 682
3470.86 680
3470.99 679
3471.13 679
3471.26 678
3471.40 677
3471.53 675
3471.67 673
3471.80 670
3471.94 668
3472.07 666
3472.21 666
3472.34 668
3472.48 670
3472.61 673
3472.75 677
3472.88 680
3473.02 682
3473.15 684
3473.29 686
3473.42 686
3473.56 686
3473.69 685
3473.83 683
3473.96 680
3474.10 679
3474.23 679
3474.37 682
3474.51 687
3474.64 694
3474.78 703
3474.91 711
3475.05 717
3475.18 720
3475.32 720
3475.45 716
3475.59 709
3475.72 701
3475.86 694
3475.99 689
3476.13 688
3476.26 690
3476.40 695
3476.53 702
3476.67 709
3476.80 715
3476.94 719
3477.07 719
3477.21 717
3477.34 713
3477.48 709
3477.61 706
3477.75 705
3477.88 705
3478.02 708
3478.15 713
3478.29 718
3478.43 722
3478.56 724
3478.70 725
3478.83 724
3478.97 724
3479.10 724
3479.24 727
3479.37 733
3479.51 742
3479.64 752
3479.78 762
3479.91 769
3480.05 773
3480.18 771
3480.32 765
3480.45 755
3480.59 743
3480.72 732
3480.86 722
3481.00 716
3481.13 712
3481.27 711
3481.40 710
3481.54 708
3481.67 704
3481.81 697
3481.94 689
3482.08 678
3482.21 667
3482.35 657
3482.48 650
3482.62 645
3482.75 645
3482.89 648
3483.02 655
3483.16 663
3483.30 672
3483.43 680
3483.57 685
3483.70 687
3483.84 685
3483.97 680
3484.11 674
3484.24 667
3484.38 662
3484.51 659
3484.65 657
3484.78 656
3484.92 655
3485.05 653
3485.19 649
3485.33 646
3485.46 642
3485.60 641
3485.73 642
3485.87 645
3486.00 651
3486.14 657
3486.27 664
3486.41 668
3486.54 670
3486.68 670
3486.81 668
3486.95 664
3487.08 660
3487.22 656
3487.36 653
3487.49 652
3487.63 654
3487.76 657
3487.90 661
3488.03 665
3488.17 669
3488.30 671
3488.44 670
3488.57 667
3488.71 661
3488.85 654
3488.98 648
3489.12 644
3489.25 642
3489.39 644
3489.52 649
3489.66 657
3489.79 666
3489.93 675
3490.06 683
3490.20 688
3490.34 689
3490.47 686
3490.61 681
3490.74 673
3490.88 665
3491.01 659
3491.15 655
3491.28 654
3491.42 654
3491.55 656
3491.69 658
3491.83 659
3491.96 659
3492.10 658
3492.23 657
3492.37 658
3492.50 659
3492.64 663
3492.77 668
3492.91 674
3493.04 680
3493.18 686
3493.32 690
3493.45 692
3493.59 693
3493.72 693
3493.86 691
3493.99 690
3494.13 689
3494.26 689
3494.40 690
3494.54 692
3494.67 695
3494.81 699
3494.94 704
3495.08 709
3495.21 712
3495.35 713
3495.48 711
3495.62 707
3495.76 701
3495.89 694
3496.03 688
3496.16 683
3496.30 680
3496.43 679
3496.57 678
3496.70 678
3496.84 678
3496.98 677
3497.11 677
3497.25 676
3497.38 675
3497.52 673
3497.65 671
3497.79 667
3497.92 662
3498.06 657
3498.20 652
3498.33 648
3498.47 645
3498.60 643
3498.74 642
3498.87 641
3499.01 641
3499.15 642
3499.28 643
3499.42 645
3499.55 649
3499.69 654
3499.82 659
3499.96 665
3500.09 669
3500.23 671
3500.37 672
3500.50 671
3500.64 670
3500.77 668
3500.91 668
3501.04 670
3501.18 674
3501.32 679
3501.45 685
3501.59 691
3501.72 696
3501.86 700
3501.99 703
3502.13 703
3502.27 702
3502.40 700
3502.54 697
3502.67 694
3502.81 691
3502.94 687
3503.08 683
3503.22 679
3503.35 675
3503.49 672
3503.62 670
3503.76 669
3503.89 671
3504.03 675
3504.16 681
3504.30 689
3504.44 698
3504.57 708
3504.71 718
3504.84 726
3504.98 733
3505.12 737
3505.25 738
3505.39 735
3505.52 729
3505.66 720
3505.79 711
3505.93 702
3506.07 695
3506.20 692
3506.34 692
3506.47 697
3506.61 705
3506.74 717
3506.88 731
3507.02 745
3507.15 756
3507.29 764
3507.42 768
3507.56 767
3507.69 763
3507.83 757
3507.97 751
3508.10 748
3508.24 748
3508.37 752
3508.51 759
3508.65 768
3508.78 776
3508.92 781
3509.05 784
3509.19 784
3509.32 782
3509.46 780
3509.60 778
3509.73 777
3509.87 777
3510.00 777
3510.14 777
3510.28 775
3510.41 771
3510.55 765
3510.68 757
3510.82 748
3510.95 740
3511.09 732
3511.23 727
3511.36 724
3511.50 722
3511.63 721
3511.77 720
3511.91 719
3512.04 718
3512.18 717
3512.31 717
3512.45 720
3512.58 725
3512.72 732
3512.86 740
3512.99 747
3513.13 752
3513.26 754
3513.40 752
3513.54 747
3513.67 739
3513.81 731
3513.94 723
3514.08 716
3514.22 711
3514.35 707
3514.49 704
3514.62 701
3514.76 698
3514.90 694
3515.03 689
3515.17 683
3515.30 677
3515.44 671
3515.57 666
3515.71 663
3515.85 661
3515.98 662
3516.12 665
3516.25 670
3516.39 677
3516.53 684
3516.66 692
3516.80 701
3516.93 710
3517.07 717
3517.21 723
3517.34 727
3517.48 729
3517.61 728
3517.75 725
3517.89 722
3518.02 719
3518.16 717
3518.29 717
3518.43 720
3518.57 724
3518.70 729
3518.84 735
3518.97 740
3519.11 743
3519.25 745
3519.38 745
3519.52 744
3519.65 741
3519.79 737
3519.93 732
3520.06 728
3520.20 723
3520.33 720
3520.47 718
3520.61 717
3520.74 718
3520.88 720
3521.01 723
3521.15 726
3521.29 730
3521.42 734
3521.56 738
3521.69 742
3521.83 748
3521.97 754
3522.10 760
3522.24 766
3522.38 771
3522.51 774
3522.65 775
3522.78 772
3522.92 766
3523.06 758
3523.19 747
3523.33 733
3523.46 719
3523.60 704
3523.74 691
3523.87 680
3524.01 673
3524.14 670
3524.28 673
3524.42 681
3524.55 693
3524.69 707
3524.83 722
3524.96 735
3525.10 744
3525.23 748
3525.37 747
3525.51 742
3525.64 735
3525.78 729
3525.91 724
3526.05 721
3526.19 720
3526.32 720
3526.46 720
3526.59 719
3526.73 717
3526.87 714
3527.00 713
3527.14 716
3527.28 723
3527.41 735
3527.55 749
3527.68 764
3527.82 778
3527.96 788
3528.09 792
3528.23 792
3528.37 786
3528.50 776
3528.64 765
3528.77 752
3528.91 739
3529.05 728
3529.18 720
3529.32 714
3529.45 713
3529.59 715
3529.73 719
3529.86 725
3530.00 731
3530.14 736
3530.27 741
3530.41 743
3530.54 744
3530.68 743
3530.82 743
3530.95 742
3531.09 743
3531.23 745
3531.36 748
3531.50 752
3531.63 755
3531.77 758
3531.91 759
3532.04 758
3532.18 755
3532.32 753
3532.45 750
3532.59 748
3532.72 746
3532.86 745
3533.00 744
3533.13 742
3533.27 739
3533.41 736
3533.54 733
3533.68 732
3533.81 732
3533.95 734
3534.09 736
3534.22 739
3534.36 741
3534.50 741
3534.63 741
3534.77 739
3534.91 737
3535.04 734
3535.18 730
3535.31 727
3535.45 723
3535.59 719
3535.72 715
3535.86 711
3536.00 707
3536.13 703
3536.27 699
3536.40 696
3536.54 692
3536.68 689
3536.81 687
3536.95 684
3537.09 683
3537.22 681
3537.36 678
3537.50 675
3537.63 671
3537.77 666
3537.90 660
3538.04 655
3538.18 650
3538.31 645
3538.45 641
3538.59 636
3538.72 631
3538.86 626
3539.00 622
3539.13 618
3539.27 617
3539.41 618
3539.54 621
3539.68 625
3539.81 630
3539.95 633
3540.09 635
3540.22 634
3540.36 632
3540.50 628
3540.63 623
3540.77 620
3540.91 618
3541.04 618
3541.18 621
3541.31 626
3541.45 632
3541.59 640
3541.72 647
3541.86 653
3542.00 657
3542.13 659
3542.27 659
3542.41 656
3542.54 652
3542.68 648
3542.82 644
3542.95 641
3543.09 639
3543.23 638
3543.36 637
3543.50 635
3543.63 633
3543.77 629
3543.91 625
3544.04 621
3544.18 616
3544.32 613
3544.45 611
3544.59 609
3544.73 608
3544.86 608
3545.00 608
3545.14 610
3545.27 612
3545.41 617
3545.55 623
3545.68 630
3545.82 638
3545.96 645
3546.09 649
3546.23 652
3546.37 652
3546.50 651
3546.64 647
3546.77 644
3546.91 641
3547.05 639
3547.18 638
3547.32 639
3547.46 642
3547.59 645
3547.73 648
3547.87 651
3548.00 653
3548.14 653
3548.28 651
3548.41 647
3548.55 641
3548.69 635
3548.82 629
3548.96 624
3549.10 620
3549.23 619
3549.37 620
3549.51 623
3549.64 628
3549.78 635
3549.92 642
3550.05 649
3550.19 654
3550.33 657
3550.46 659
3550.60 660
3550.74 660
3550.87 659
3551.01 659
3551.15 659
3551.28 659
3551.42 659
3551.56 660
3551.69 660
3551.83 660
3551.97 660
3552.10 659
3552.24 658
3552.38 657
3552.51 656
3552.65 655
3552.79 656
3552.92 659
3553.06 663
3553.20 667
3553.33 670
3553.47 673
3553.61 675
3553.74 676
3553.88 675
3554.02 673
3554.15 670
3554.29 667
3554.43 664
3554.56 661
3554.70 657
3554.84 654
3554.97 652
3555.11 649
3555.25 647
3555.38 646
3555.52 645
3555.66 645
3555.79 647
3555.93 651
3556.07 656
3556.20 662
3556.34 669
3556.48 675
3556.61 679
3556.75 682
3556.89 683
3557.02 684
3557.16 684
3557.30 684
3557.43 684
3557.57 684
3557.71 684
3557.84 682
3557.98 680
3558.12 676
3558.25 671
3558.39 666
3558.53 662
3558.66 659
3558.80 659
3558.94 660
3559.07 664
3559.21 669
3559.35 675
3559.48 679
3559.62 682
3559.76 683
3559.90 681
3560.03 677
3560.17 672
3560.31 667
3560.44 663
3560.58 659
3560.72 657
3560.85 655
3560.99 654
3561.13 653
3561.26 652
3561.40 651
3561.54 650
3561.67 650
3561.81 649
3561.95 649
3562.08 648
3562.22 648
3562.36 648
3562.49 648
3562.63 650
3562.77 653
3562.91 656
3563.04 660
3563.18 662
3563.32 663
3563.45 661
3563.59 658
3563.73 654
3563.86 649
3564.00 645
3564.14 643
3564.27 644
3564.41 646
3564.55 650
3564.68 654
3564.82 659
3564.96 662
3565.10 664
3565.23 665
3565.37 664
3565.51 662
3565.64 661
3565.78 660
3565.92 660
3566.05 662
3566.19 663
3566.33 665
3566.46 664
3566.60 661
3566.74 655
3566.88 646
3567.01 636
3567.15 627
3567.29 619
3567.42 615
3567.56 615
3567.70 618
3567.83 624
3567.97 631
3568.11 638
3568.24 644
3568.38 648
3568.52 650
3568.66 651
3568.79 651
3568.93 651
3569.07 652
3569.20 654
3569.34 656
3569.48 658
3569.61 659
3569.75 659
3569.89 657
3570.03 653
3570.16 648
3570.30 643
3570.44 637
3570.57 634
3570.71 632
3570.85 632
3570.98 634
3571.12 636
3571.26 639
3571.40 641
3571.53 642
3571.67 640
3571.81 638
3571.94 635
3572.08 633
3572.22 632
3572.35 632
3572.49 635
3572.63 640
3572.77 646
3572.90 653
3573.04 660
3573.18 666
3573.31 670
3573.45 672
3573.59 672
3573.72 669
3573.86 663
3574.00 655
3574.14 644
3574.27 632
3574.41 620
3574.55 610
3574.68 603
3574.82 601
3574.96 603
3575.10 609
3575.23 617
3575.37 625
3575.51 632
3575.64 637
3575.78 640
3575.92 642
3576.06 643
3576.19 647
3576.33 652
3576.47 660
3576.60 668
3576.74 678
3576.88 686
3577.02 694
3577.15 699
3577.29 701
3577.43 702
3577.56 700
3577.70 698
3577.84 696
3577.98 693
3578.11 691
3578.25 690
3578.39 689
3578.52 691
3578.66 693
3578.80 696
3578.94 699
3579.07 704
3579.21 708
3579.35 712
3579.48 716
3579.62 720
3579.76 722
3579.90 723
3580.03 722
3580.17 721
3580.31 718
3580.44 715
3580.58 711
3580.72 709
3580.86 707
3580.99 706
3581.13 706
3581.27 707
3581.40 708
3581.54 708
3581.68 707
3581.82 706
3581.95 704
3582.09 702
3582.23 700
3582.37 698
3582.50 696
3582.64 694
3582.78 692
3582.91 690
3583.05 688
3583.19 688
3583.33 691
3583.46 697
3583.60 706
3583.74 718
3583.87 731
3584.01 743
3584.15 752
3584.29 757
3584.42 757
3584.56 754
3584.70 747
3584.84 740
3584.97 733
3585.11 728
3585.25 726
3585.38 725
3585.52 725
3585.66 726
3585.80 726
3585.93 726
3586.07 725
3586.21 722
3586.35 719
3586.48 714
3586.62 707
3586.76 699
3586.90 689
3587.03 680
3587.17 671
3587.31 663
3587.44 658
3587.58 655
3587.72 653
3587.86 652
3587.99 651
3588.13 650
3588.27 648
3588.41 645
3588.54 642
3588.68 641
3588.82 640
3588.96 642
3589.09 646
3589.23 653
3589.37 661
3589.50 671
3589.64 681
3589.78 690
3589.92 697
3590.05 703
3590.19 706
3590.33 707
3590.47 705
3590.60 701
3590.74 694
3590.88 684
3591.02 672
3591.15 659
3591.29 647
3591.43 636
3591.57 630
3591.70 627
3591.84 629
3591.98 633
3592.11 638
3592.25 642
3592.39 644
3592.53 643
3592.66 640
3592.80 635
3592.94 629
3593.08 624
3593.21 619
3593.35 615
3593.49 613
3593.63 612
3593.76 612
3593.90 613
3594.04 613
3594.18 613
3594.31 613
3594.45 612
3594.59 611
3594.73 610
3594.86 610
3595.00 610
3595.14 609
3595.28 607
3595.41 605
3595.55 601
3595.69 598
3595.83 597
3595.96 599
3596.10 605
3596.24 613
3596.38 623
3596.51 633
3596.65 641
3596.79 644
3596.93 644
3597.06 642
3597.20 638
3597.34 636
3597.48 635
3597.61 638
3597.75 643
3597.89 649
3598.03 655
3598.16 660
3598.30 662
3598.44 661
3598.58 657
3598.71 650
3598.85 641
3598.99 631
3599.13 621
3599.26 611
3599.40 605
3599.54 602
3599.68 604
3599.81 611
3599.95 623
3600.09 636
3600.23 650
3600.36 663
3600.50 672
3600.64 678
3600.78 679
3600.91 679
3601.05 677
3601.19 675
3601.33 674
3601.47 674
3601.60 676
3601.74 679
3601.88 683
3602.02 687
3602.15 692
3602.29 695
3602.43 697
3602.57 698
3602.70 696
3602.84 694
3602.98 690
3603.12 686
3603.25 685
3603.39 686
3603.53 690
3603.67 696
3603.80 705
3603.94 715
3604.08 725
3604.22 735
3604.36 742
3604.49 746
3604.63 747
3604.77 744
3604.91 738
3605.04 730
3605.18 721
3605.32 712
3605.46 705
3605.59 699
3605.73 696
3605.87 695
3606.01 696
3606.14 696
3606.28 696
3606.42 694
3606.56 691
3606.70 686
3606.83 681
3606.97 676
3607.11 673
3607.25 672
3607.38 674
3607.52 676
3607.66 679
3607.80 681
3607.94 681
3608.07 678
3608.21 673
3608.35 665
3608.49 657
3608.62 650
3608.76 645
3608.90 642
3609.04 642
3609.17 644
3609.31 649
3609.45 654
3609.59 660
3609.73 664
3609.86 668
3610.00 670
3610.14 671
3610.28 672
3610.41 673
3610.55 673
3610.69 675
3610.83 676
3610.97 679
3611.10 682
3611.24 685
3611.38 689
3611.52 692
3611.65 696
3611.79 699
3611.93 701
3612.07 701
3612.21 700
3612.34 698
3612.48 694
3612.62 690
3612.76 684
3612.89 678
3613.03 672
3613.17 666
3613.31 662
3613.45 659
3613.58 657
3613.72 656
3613.86 655
3614.00 655
3614.13 654
3614.27 653
3614.41 652
3614.55 652
3614.69 652
3614.82 652
3614.96 653
3615.10 654
3615.24 655
3615.38 656
3615.51 657
3615.65 658
3615.79 658
3615.93 657
3616.06 655
3616.20 653
3616.34 650
3616.48 648
3616.62 646
3616.75 646
3616.89 646
3617.03 649
3617.17 652
3617.31 656
3617.44 660
3617.58 664
3617.72 665
3617.86 664
3618.00 661
3618.13 654
3618.27 646
3618.41 638
3618.55 630
3618.68 624
3618.82 620
3618.96 619
3619.10 618
3619.24 619
3619.37 619
3619.51 618
3619.65 618
3619.79 619
3619.93 620
3620.06 623
3620.20 627
3620.34 631
3620.48 635
3620.62 638
3620.75 640
3620.89 640
3621.03 639
3621.17 636
3621.31 632
3621.44 626
3621.58 619
3621.72 612
3621.86 606
3622.00 601
3622.13 598
3622.27 598
3622.41 600
3622.55 603
3622.69 608
3622.82 613
3622.96 619
3623.10 625
3623.24 632
3623.38 640
3623.51 648
3623.65 656
3623.79 663
3623.93 669
3624.07 672
3624.20 672
3624.34 671
3624.48 669
3624.62 665
3624.76 662
3624.89 658
3625.03 655
3625.17 652
3625.31 649
3625.45 646
3625.58 643
3625.72 640
3625.86 637
3626.00 635
3626.14 633
3626.27 631
3626.41 631
3626.55 632
3626.69 633
3626.83 636
3626.97 640
3627.10 645
3627.24 650
3627.38 653
3627.52 656
3627.66 656
3627.79 655
3627.93 652
3628.07 650
3628.21 649
3628.35 650
3628.48 654
3628.62 660
3628.76 666
3628.90 672
3629.04 677
3629.17 679
3629.31 679
3629.45 678
3629.59 675
3629.73 671
3629.87 668
3630.00 664
3630.14 659
3630.28 655
3630.42 650
3630.56 646
3630.69 641
3630.83 637
3630.97 634
3631.11 632
3631.25 631
3631.38 631
3631.52 631
3631.66 633
3631.80 637
3631.94 641
3632.08 646
3632.21 651
3632.35 656
3632.49 659
3632.63 660
3632.77 659
3632.90 657
3633.04 654
3633.18 650
3633.32 648
3633.46 646
3633.60 645
3633.73 642
3633.87 639
3634.01 634
3634.15 629
3634.29 623
3634.43 619
3634.56 616
3634.70 615
3634.84 617
3634.98 622
3635.12 630
3635.25 639
3635.39 649
3635.53 659
3635.67 667
3635.81 673
3635.95 676
3636.08 677
3636.22 674
3636.36 670
3636.50 666
3636.64 663
3636.78 662
3636.91 663
3637.05 666
3637.19 670
3637.33 675
3637.47 678
3637.61 680
3637.74 680
3637.88 678
3638.02 673
3638.16 667
3638.30 660
3638.43 653
3638.57 647
3638.71 642
3638.85 639
3638.99 637
3639.13 635
3639.26 632
3639.40 628
3639.54 623
3639.68 616
3639.82 609
3639.96 603
3640.09 597
3640.23 594
3640.37 594
3640.51 597
3640.65 603
3640.79 611
3640.92 620
3641.06 630
3641.20 638
3641.34 643
3641.48 645
3641.62 645
3641.75 642
3641.89 638
3642.03 634
3642.17 629
3642.31 624
3642.45 620
3642.58 617
3642.72 615
3642.86 615
3643.00 616
3643.14 619
3643.28 623
3643.42 627
3643.55 631
3643.69 634
3643.83 635
3643.97 634
3644.11 630
3644.25 625
3644.38 618
3644.52 612
3644.66 608
3644.80 607
3644.94 609
3645.08 615
3645.21 623
3645.35 631
3645.49 638
3645.63 642
3645.77 643
3645.91 641
3646.05 636
3646.18 631
3646.32 626
3646.46 622
3646.60 619
3646.74 619
3646.88 619
3647.01 620
3647.15 621
3647.29 623
3647.43 625
3647.57 627
3647.71 629
3647.85 632
3647.98 633
3648.12 635
3648.26 635
3648.40 633
3648.54 632
3648.68 630
3648.81 628
3648.95 627
3649.09 628
3649.23 630
3649.37 634
3649.51 638
3649.65 643
3649.78 647
3649.92 649
3650.06 650
3650.20 649
3650.34 646
3650.48 642
3650.62 638
3650.75 634
3650.89 631
3651.03 629
3651.17 629
3651.31 631
3651.45 634
3651.58 639
3651.72 642
3651.86 643
3652.00 642
3652.14 637
3652.28 628
3652.42 617
3652.55 606
3652.69 596
3652.83 589
3652.97 586
3653.11 587
3653.25 592
3653.39 599
3653.52 607
3653.66 615
3653.80 623
3653.94 630
3654.08 636
3654.22 642
3654.36 647
3654.50 652
3654.63 658
3654.77 664
3654.91 670
3655.05 676
3655.19 683
3655.33 689
3655.47 693
3655.60 696
3655.74 696
3655.88 693
3656.02 688
3656.16 680
3656.30 671
3656.44 663
3656.57 656
3656.71 652
3656.85 650
3656.99 651
3657.13 652
3657.27 655
3657.41 657
3657.54 658
3657.68 659
3657.82 659
3657.96 658
3658.10 656
3658.24 653
3658.38 650
3658.52 646
3658.65 641
3658.79 635
3658.93 628
3659.07 619
3659.21 610
3659.35 600
3659.49 590
3659.63 581
3659.76 575
3659.90 571
3660.04 569
3660.18 570
3660.32 571
3660.46 573
3660.60 577
3660.73 581
3660.87 588
3661.01 596
3661.15 605
3661.29 614
3661.43 623
3661.57 629
3661.71 633
3661.84 635
3661.98 635
3662.12 635
3662.26 634
3662.40 635
3662.54 637
3662.68 641
3662.82 647
3662.95 654
3663.09 663
3663.23 674
3663.37 685
3663.51 698
3663.65 711
3663.79 723
3663.93 733
3664.06 741
3664.20 745
3664.34 745
3664.48 741
3664.62 734
3664.76 724
3664.90 713
3665.04 702
3665.18 692
3665.31 682
3665.45 675
3665.59 669
3665.73 665
3665.87 662
3666.01 661
3666.15 662
3666.29 665
3666.42 671
3666.56 678
3666.70 686
3666.84 695
3666.98 703
3667.12 709
3667.26 712
3667.40 714
3667.54 713
3667.67 710
3667.81 705
3667.95 698
3668.09 688
3668.23 676
3668.37 663
3668.51 649
3668.65 636
3668.79 626
3668.92 618
3669.06 615
3669.20 614
3669.34 615
3669.48 617
3669.62 619
3669.76 621
3669.90 623
3670.04 624
3670.17 624
3670.31 624
3670.45 623
3670.59 622
3670.73 620
3670.87 619
3671.01 619
3671.15 622
3671.29 627
3671.42 634
3671.56 643
3671.70 651
3671.84 658
3671.98 662
3672.12 664
3672.26 663
3672.40 661
3672.54 659
3672.67 657
3672.81 656
3672.95 657
3673.09 659
3673.23 660
3673.37 661
3673.51 662
3673.65 661
3673.79 659
3673.93 657
3674.06 653
3674.20 650
3674.34 647
3674.48 645
3674.62 645
3674.76 645
3674.90 648
3675.04 653
3675.18 658
3675.32 663
3675.45 667
3675.59 669
3675.73 668
3675.87 664
3676.01 658
3676.15 651
3676.29 645
3676.43 640
3676.57 635
3676.71 632
3676.84 629
3676.98 626
3677.12 621
3677.26 615
3677.40 609
3677.54 603
3677.68 598
3677.82 595
3677.96 594
3678.10 595
3678.23 597
3678.37 599
3678.51 601
3678.65 601
3678.79 600
3678.93 598
3679.07 596
3679.21 594
3679.35 592
3679.49 592
3679.63 592
3679.76 592
3679.90 591
3680.04 591
3680.18 589
3680.32 587
3680.46 585
3680.60 583
3680.74 581
3680.88 579
3681.02 577
3681.16 576
3681.29 574
3681.43 573
3681.57 572
3681.71 573
3681.85 574
3681.99 576
3682.13 578
3682.27 581
3682.41 583
3682.55 585
3682.69 587
3682.82 589
3682.96 591
3683.10 594
3683.24 597
3683.38 601
3683.52 604
3683.66 608
3683.80 611
3683.94 613
3684.08 615
3684.22 616
3684.36 617
3684.49 618
3684.63 619
3684.77 620
3684.91 621
3685.05 623
3685.19 625
3685.33 627
3685.47 630
3685.61 633
3685.75 637
3685.89 641
3686.03 645
3686.16 649
3686.30 652
3686.44 655
3686.58 656
3686.72 656
3686.86 654
3687.00 651
3687.14 647
3687.28 643
3687.42 639
3687.56 636
3687.70 633
3687.84 630
3687.97 627
3688.11 625
3688.25 625
3688.39 626
3688.53 631
3688.67 639
3688.81 649
3688.95 662
3689.09 674
3689.23 685
3689.37 692
3689.51 694
3689.65 690
3689.79 681
3689.92 669
3690.06 656
3690.20 642
3690.34 630
3690.48 622
3690.62 616
3690.76 613
3690.90 612
3691.04 611
3691.18 611
3691.32 611
3691.46 611
3691.60 612
3691.74 617
3691.87 624
3692.01 634
3692.15 645
3692.29 657
3692.43 667
3692.57 674
3692.71 677
3692.85 677
3692.99 675
3693.13 671
3693.27 668
3693.41 665
3693.55 662
3693.69 660
3693.83 658
3693.96 654
3694.10 650
3694.24 646
3694.38 642
3694.52 641
3694.66 641
3694.80 644
3694.94 648
3695.08 652
3695.22 655
3695.36 657
3695.50 657
3695.64 655
3695.78 653
3695.92 651
3696.05 649
3696.19 648
3696.33 647
3696.47 645
3696.61 642
3696.75 639
3696.89 635
3697.03 630
3697.17 626
3697.31 622
3697.45 619
3697.59 615
3697.73 611
3697.87 606
3698.01 601
3698.15 596
3698.29 590
3698.42 585
3698.56 582
3698.70 580
3698.84 581
3698.98 583
3699.12 587
3699.26 592
3699.40 596
3699.54 599
3699.68 601
3699.82 601
3699.96 601
3700.10 600
3700.24 600
3700.38 602
3700.52 607
3700.66 615
3700.80 625
3700.94 636
3701.07 646
3701.21 654
3701.35 659
3701.49 659
3701.63 656
3701.77 651
3701.91 646
3702.05 641
3702.19 639
3702.33 640
3702.47 643
3702.61 648
3702.75 653
3702.89 656
3703.03 658
3703.17 657
3703.31 655
3703.45 651
3703.59 647
3703.73 644
3703.86 641
3704.00 638
3704.14 637
3704.28 636
3704.42 637
3704.56 639
3704.70 641
3704.84 643
3704.98 646
3705.12 647
3705.26 646
3705.40 644
3705.54 643
3705.68 643
3705.82 644
3705.96 648
3706.10 653
3706.24 659
3706.38 666
3706.52 672
3706.66 678
3706.80 684
3706.94 691
3707.07 699
3707.21 708
3707.35 717
3707.49 725
3707.63 731
3707.77 734
3707.91 734
3708.05 730
3708.19 722
3708.33 713
3708.47 704
3708.61 695
3708.75 688
3708.89 683
3709.03 681
3709.17 681
3709.31 682
3709.45 683
3709.59 683
3709.73 682
3709.87 679
3710.01 674
3710.15 667
3710.29 660
3710.43 652
3710.57 647
3710.71 643
3710.85 642
3710.98 644
3711.12 648
3711.26 654
3711.40 659
3711.54 664
3711.68 667
3711.82 668
3711.96 668
3712.10 668
3712.24 670
3712.38 675
3712.52 683
3712.66 694
3712.80 706
3712.94 718
3713.08 727
3713.22 733
3713.36 736
3713.50 737
3713.64 736
3713.78 735
3713.92 734
3714.06 733
3714.20 733
3714.34 734
3714.48 736
3714.62 740
3714.76 746
3714.90 754
3715.04 765
3715.18 777
3715.32 790
3715.46 801
3715.60 809
3715.74 812
3715.87 810
3716.01 803
3716.15 793
3716.29 780
3716.43 767
3716.57 756
3716.71 748
3716.85 742
3716.99 738
3717.13 737
3717.27 736
3717.41 736
3717.55 736
3717.69 736
3717.83 736
3717.97 736
3718.11 738
3718.25 741
3718.39 745
3718.53 750
3718.67 754
3718.81 759
3718.95 763
3719.09 768
3719.23 772
3719.37 776
3719.51 780
3719.65 783
3719.79 786
3719.93 786
3720.07 785
3720.21 783
3720.35 780
3720.49 777
3720.63 776
3720.77 777
3720.91 781
3721.05 787
3721.19 795
3721.33 805
3721.47 815
3721.61 826
3721.75 837
3721.89 847
3722.03 855
3722.17 861
3722.31 865
3722.45 868
3722.59 871
3722.73 873
3722.87 876
3723.01 880
3723.15 885
3723.29 892
3723.43 900
3723.57 909
3723.71 918
3723.85 927
3723.99 934
3724.13 939
3724.27 941
3724.41 941
3724.55 937
3724.69 932
3724.82 926
3724.96 919
3725.10 913
3725.24 908
3725.38 905
3725.52 905
3725.66 907
3725.80 911
3725.94 917
3726.08 925
3726.22 934
3726.36 943
3726.50 952
3726.64 961
3726.78 969
3726.92 977
3727.06 986
3727.20 995
3727.34 1006
3727.48 1017
3727.62 1030
3727.76 1042
3727.90 1053
3728.04 1063
3728.18 1071
3728.32 1078
3728.46 1083
3728.60 1087
3728.74 1090
3728.88 1094
3729.02 1096
3729.16 1097
3729.30 1096
3729.44 1093
3729.58 1085
3729.72 1074
3729.86 1059
3730.00 1043
3730.14 1028
3730.28 1015
3730.42 1005
3730.56 998
3730.70 994
3730.84 991
3730.98 988
3731.12 983
3731.26 978
3731.40 972
3731.54 967
3731.68 964
3731.82 963
3731.96 962
3732.10 962
3732.25 960
3732.39 955
3732.53 947
3732.67 936
3732.81 925
3732.95 915
3733.09 907
3733.23 904
3733.37 904
3733.51 908
3733.65 913
3733.79 920
3733.93 926
3734.07 929
3734.21 928
3734.35 923
3734.49 913
3734.63 900
3734.77 885
3734.91 869
3735.05 853
3735.19 840
3735.33 829
3735.47 820
3735.61 812
3735.75 804
3735.89 796
3736.03 788
3736.17 779
3736.31 771
3736.45 765
3736.59 760
3736.73 756
3736.87 753
3737.01 751
3737.15 749
3737.29 747
3737.43 745
3737.57 743
3737.71 741
3737.85 741
3737.99 740
3738.13 739
3738.27 738
3738.41 735
3738.55 731
3738.69 726
3738.83 720
3738.97 713
3739.11 707
3739.25 702
3739.39 697
3739.53 694
3739.67 692
3739.81 691
3739.95 691
3740.09 692
3740.23 692
3740.37 691
3740.51 689
3740.65 685
3740.79 679
3740.93 672
3741.07 665
3741.21 658
3741.36 652
3741.50 647
3741.64 644
3741.78 644
3741.92 646
3742.06 652
3742.20 661
3742.34 672
3742.48 684
3742.62 696
3742.76 705
3742.90 712
3743.04 714
3743.18 713
3743.32 711
3743.46 708
3743.60 706
3743.74 705
3743.88 705
3744.02 706
3744.16 708
3744.30 709
3744.44 709
3744.58 708
3744.72 706
3744.86 704
3745.00 703
3745.14 701
3745.28 701
3745.42 700
3745.56 699
3745.70 697
3745.84 693
3745.98 686
3746.12 678
3746.27 667
3746.41 656
3746.55 644
3746.69 634
3746.83 626
3746.97 622
3747.11 623
3747.25 627
3747.39 634
3747.53 643
3747.67 651
3747.81 658
3747.95 661
3748.09 661
3748.23 659
3748.37 654
3748.51 647
3748.65 640
3748.79 633
3748.93 627
3749.07 623
3749.21 620
3749.35 621
3749.49 625
3749.63 631
3749.77 638
3749.91 647
3750.06 654
3750.20 660
3750.34 664
3750.48 665
3750.62 665
3750.76 663
3750.90 660
3751.04 658
3751.18 657
3751.32 658
3751.46 659
3751.60 662
3751.74 665
3751.88 667
3752.02 668
3752.16 667
3752.30 665
3752.44 663
3752.58 660
3752.72 658
3752.86 656
3753.00 656
3753.14 657
3753.29 660
3753.43 665
3753.57 670
3753.71 676
3753.85 680
3753.99 683
3754.13 684
3754.27 681
3754.41 677
3754.55 671
3754.69 664
3754.83 658
3754.97 653
3755.11 649
3755.25 646
3755.39 645
3755.53 645
3755.67 647
3755.81 649
3755.95 653
3756.09 658
3756.24 663
3756.38 668
3756.52 672
3756.66 675
3756.80 676
3756.94 675
3757.08 673
3757.22 670
3757.36 667
3757.50 665
3757.64 663
3757.78 663
3757.92 664
3758.06 667
3758.20 670
3758.34 674
3758.48 679
3758.62 684
3758.77 690
3758.91 695
3759.05 701
3759.19 705
3759.33 708
3759.47 708
3759.61 707
3759.75 704
3759.89 701
3760.03 698
3760.17 696
3760.31 695
3760.45 697
3760.59 701
3760.73 704
3760.87 707
3761.01 709
3761.16 709
3761.30 707
3761.44 703
3761.58 699
3761.72 696
3761.86 693
3762.00 690
3762.14 689
3762.28 686
3762.42 684
3762.56 680
3762.70 678
3762.84 676
3762.98 676
3763.12 678
3763.26 682
3763.41 687
3763.55 692
3763.69 695
3763.83 693
3763.97 688
3764.11 680
3764.25 669
3764.39 658
3764.53 650
3764.67 644
3764.81 642
3764.95 642
3765.09 644
3765.23 645
3765.37 645
3765.52 644
3765.66 642
3765.80 640
3765.94 639
3766.08 641
3766.22 646
3766.36 653
3766.50 661
3766.64 671
3766.78 682
3766.92 693
3767.06 705
3767.20 717
3767.34 729
3767.49 739
3767.63 747
3767.77 752
3767.91 753
3768.05 752
3768.19 747
3768.33 741
3768.47 733
3768.61 726
3768.75 719
3768.89 713
3769.03 709
3769.17 706
3769.32 704
3769.46 703
3769.60 701
3769.74 698
3769.88 694
3770.02 688
3770.16 681
3770.30 673
3770.44 664
3770.58 654
3770.72 644
3770.86 635
3771.00 627
3771.15 619
3771.29 614
3771.43 611
3771.57 611
3771.71 613
3771.85 617
3771.99 622
3772.13 628
3772.27 634
3772.41 639
3772.55 643
3772.69 644
3772.84 643
3772.98 640
3773.12 635
3773.26 629
3773.40 624
3773.54 620
3773.68 617
3773.82 616
3773.96 617
3774.10 619
3774.24 622
3774.38 623
3774.53 622
3774.67 620
3774.81 616
3774.95 611
3775.09 606
3775.23 602
3775.37 600
3775.51 599
3775.65 600
3775.79 600
3775.93 601
3776.07 602
3776.22 604
3776.36 608
3776.50 615
3776.64 623
3776.78 633
3776.92 643
3777.06 650
3777.20 655
3777.34 657
3777.48 654
3777.62 649
3777.77 642
3777.91 633
3778.05 624
3778.19 617
3778.33 612
3778.47 609
3778.61 610
3778.75 614
3778.89 619
3779.03 625
3779.18 630
3779.32 634
3779.46 637
3779.60 637
3779.74 637
3779.88 637
3780.02 637
3780.16 639
3780.30 642
3780.44 645
3780.58 649
3780.73 652
3780.87 654
3781.01 654
3781.15 653
3781.29 650
3781.43 647
3781.57 643
3781.71 641
3781.85 640
3781.99 640
3782.14 643
3782.28 647
3782.42 654
3782.56 662
3782.70 671
3782.84 680
3782.98 689
3783.12 697
3783.26 703
3783.40 706
3783.55 706
3783.69 703
3783.83 698
3783.97 690
3784.11 681
3784.25 671
3784.39 661
3784.53 650
3784.67 640
3784.82 631
3784.96 623
3785.10 617
3785.24 613
3785.38 611
3785.52 612
3785.66 614
3785.80 616
3785.94 618
3786.08 620
3786.23 621
3786.37 622
3786.51 623
3786.65 624
3786.79 626
3786.93 628
3787.07 629
3787.21 631
3787.35 631
3787.50 632
3787.64 633
3787.78 635
3787.92 639
3788.06 645
3788.20 653
3788.34 662
3788.48 670
3788.62 677
3788.77 680
3788.91 680
3789.05 677
3789.19 672
3789.33 668
3789.47 664
3789.61 663
3789.75 664
3789.89 666
3790.04 669
3790.18 670
3790.32 671
3790.46 671
3790.60 671
3790.74 671
3790.88 671
3791.02 670
3791.17 668
3791.31 665
3791.45 659
3791.59 653
3791.73 645
3791.87 638
3792.01 633
3792.15 628
3792.29 625
3792.44 622
3792.58 619
3792.72 615
3792.86 610
3793.00 604
3793.14 598
3793.28 591
3793.42 585
3793.57 581
3793.71 578
3793.85 577
3793.99 577
3794.13 579
3794.27 580
3794.41 581
3794.55 581
3794.70 581
3794.84 581
3794.98 582
3795.12 586
3795.26 592
3795.40 600
3795.54 610
3795.68 620
3795.83 629
3795.97 636
3796.11 641
3796.25 644
3796.39 645
3796.53 646
3796.67 646
3796.81 646
3796.96 646
3797.10 646
3797.24 645
3797.38 644
3797.52 642
3797.66 641
3797.80 639
3797.94 637
3798.09 635
3798.23 632
3798.37 629
3798.51 626
3798.65 623
3798.79 620
3798.93 618
3799.08 615
3799.22 613
3799.36 611
3799.50 608
3799.64 605
3799.78 602
3799.92 599
3800.06 597
3800.21 594
3800.35 592
3800.49 589
3800.63 585
3800.77 582
3800.91 579
3801.05 577
3801.20 576
3801.34 576
3801.48 578
3801.62 580
3801.76 583
3801.90 586
3802.04 589
3802.18 592
3802.33 594
3802.47 597
3802.61 598
3802.75 599
3802.89 599
3803.03 598
3803.17 598
3803.32 599
3803.46 600
3803.60 602
3803.74 605
3803.88 607
3804.02 609
3804.16 610
3804.31 610
3804.45 610
3804.59 610
3804.73 611
3804.87 614
3805.01 618
3805.15 624
3805.30 631
3805.44 639
3805.58 645
3805.72 651
3805.86 654
3806.00 654
3806.14 651
3806.29 646
3806.43 640
3806.57 634
3806.71 628
3806.85 623
3806.99 620
3807.13 619
3807.28 619
3807.42 621
3807.56 623
3807.70 627
3807.84 630
3807.98 633
3808.12 636
3808.27 637
3808.41 637
3808.55 636
3808.69 634
3808.83 632
3808.97 630
3809.12 629
3809.26 629
3809.40 631
3809.54 634
3809.68 638
3809.82 643
3809.96 648
3810.11 652
3810.25 656
3810.39 657
3810.53 656
3810.67 653
3810.81 648
3810.96 642
3811.10 634
3811.24 627
3811.38 619
3811.52 614
3811.66 610
3811.80 608
3811.95 609
3812.09 610
3812.23 612
3812.37 612
3812.51 610
3812.65 607
3812.80 602
3812.94 598
3813.08 594
3813.22 592
3813.36 590
3813.50 589
3813.64 587
3813.79 584
3813.93 580
3814.07 576
3814.21 573
3814.35 572
3814.49 574
3814.64 579
3814.78 586
3814.92 594
3815.06 602
3815.20 610
3815.34 615
3815.49 619
3815.63 621
3815.77 621
3815.91 620
3816.05 616
3816.19 611
3816.34 605
3816.48 600
3816.62 595
3816.76 591
3816.90 591
3817.04 592
3817.19 595
3817.33 599
3817.47 600
3817.61 599
3817.75 596
3817.89 590
3818.04 582
3818.18 574
3818.32 568
3818.46 563
3818.60 560
3818.74 561
3818.89 564
3819.03 570
3819.17 579
3819.31 591
3819.45 605
3819.59 618
3819.74 629
3819.88 636
3820.02 639
3820.16 636
3820.30 628
3820.44 617
3820.59 606
3820.73 595
3820.87 585
3821.01 578
3821.15 572
3821.29 567
3821.44 563
3821.58 559
3821.72 557
3821.86 555
3822.00 553
3822.15 553
3822.29 552
3822.43 550
3822.57 548
3822.71 546
3822.85 544
3823.00 544
3823.14 547
3823.28 553
3823.42 563
3823.56 573
3823.70 584
3823.85 594
3823.99 600
3824.13 603
3824.27 603
3824.41 601
3824.56 598
3824.70 597
3824.84 597
3824.98 598
3825.12 600
3825.26 600
3825.41 599
3825.55 596
3825.69 592
3825.83 587
3825.97 583
3826.12 582
3826.26 582
3826.40 586
3826.54 591
3826.68 596
3826.82 601
3826.97 605
3827.11 608
3827.25 608
3827.39 608
3827.53 607
3827.68 606
3827.82 606
3827.96 607
3828.10 609
3828.24 611
3828.38 612
3828.53 614
3828.67 615
3828.81 617
3828.95 618
3829.09 621
3829.24 624
3829.38 629
3829.52 633
3829.66 638
3829.80 641
3829.95 644
3830.09 646
3830.23 647
3830.37 648
3830.51 648
3830.65 648
3830.80 647
3830.94 644
3831.08 640
3831.22 635
3831.36 629
3831.51 624
3831.65 619
3831.79 614
3831.93 611
3832.07 608
3832.22 604
3832.36 601
3832.50 598
3832.64 595
3832.78 592
3832.93 591
3833.07 589
3833.21 588
3833.35 585
3833.49 582
3833.64 576
3833.78 570
3833.92 564
3834.06 559
3834.20 557
3834.35 557
3834.49 561
3834.63 568
3834.77 577
3834.91 589
3835.06 603
3835.20 616
3835.34 630
3835.48 641
3835.62 651
3835.76 657
3835.91 660
3836.05 661
3836.19 659
3836.33 656
3836.48 653
3836.62 650
3836.76 648
3836.90 646
3837.04 645
3837.19 644
3837.33 644
3837.47 643
3837.61 642
3837.75 640
3837.90 636
3838.04 630
3838.18 624
3838.32 616
3838.46 607
3838.61 599
3838.75 592
3838.89 585
3839.03 581
3839.17 578
3839.32 577
3839.46 578
3839.60 580
3839.74 584
3839.88 588
3840.03 593
3840.17 597
3840.31 600
3840.45 601
3840.59 601
3840.74 600
3840.88 598
3841.02 597
3841.16 596
3841.31 597
3841.45 599
3841.59 602
3841.73 606
3841.87 611
3842.02 616
3842.16 622
3842.30 629
3842.44 636
3842.58 643
3842.73 649
3842.87 653
3843.01 656
3843.15 656
3843.29 655
3843.44 653
3843.58 650
3843.72 646
3843.86 641
3844.01 635
3844.15 629
3844.29 621
3844.43 613
3844.57 604
3844.72 596
3844.86 590
3845.00 584
3845.14 582
3845.28 581
3845.43 583
3845.57 588
3845.71 594
3845.85 602
3846.00 609
3846.14 616
3846.28 621
3846.42 625
3846.56 628
3846.71 631
3846.85 634
3846.99 640
3847.13 647
3847.28 654
3847.42 660
3847.56 663
3847.70 662
3847.84 656
3847.99 646
3848.13 632
3848.27 617
3848.41 601
3848.56 588
3848.70 577
3848.84 568
3848.98 561
3849.12 556
3849.27 553
3849.41 550
3849.55 548
3849.69 548
3849.84 549
3849.98 550
3850.12 553
3850.26 555
3850.40 556
3850.55 557
3850.69 557
3850.83 557
3850.97 556
3851.12 555
3851.26 555
3851.40 555
3851.54 556
3851.69 556
3851.83 556
3851.97 554
3852.11 552
3852.25 550
3852.40 548
3852.54 547
3852.68 547
3852.82 550
3852.97 555
3853.11 562
3853.25 570
3853.39 578
3853.54 584
3853.68 588
3853.82 589
3853.96 587
3854.10 584
3854.25 580
3854.39 576
3854.53 574
3854.67 574
3854.82 574
3854.96 575
3855.10 574
3855.24 571
3855.39 566
3855.53 558
3855.67 549
3855.81 540
3855.96 533
3856.10 528
3856.24 526
3856.38 527
3856.53 531
3856.67 535
3856.81 540
3856.95 545
3857.09 547
3857.24 547
3857.38 544
3857.52 539
3857.66 532
3857.81 525
3857.95 517
3858.09 512
3858.23 509
3858.38 511
3858.52 517
3858.66 526
3858.80 536
3858.95 546
3859.09 555
3859.23 560
3859.37 562
3859.52 562
3859.66 561
3859.80 559
3859.94 557
3860.09 555
3860.23 555
3860.37 556
3860.51 558
3860.66 561
3860.80 564
3860.94 568
3861.08 572
3861.23 576
3861.37 579
3861.51 583
3861.65 586
3861.80 588
3861.94 590
3862.08 590
3862.22 591
3862.37 591
3862.51 591
3862.65 592
3862.79 594
3862.94 597
3863.08 600
3863.22 604
3863.36 607
3863.51 609
3863.65 610
3863.79 610
3863.93 609
3864.08 607
3864.22 605
3864.36 602
3864.50 601
3864.65 599
3864.79 599
3864.93 598
3865.07 597
3865.22 595
3865.36 592
3865.50 588
3865.64 584
3865.79 580
3865.93 576
3866.07 573
3866.21 572
3866.36 571
3866.50 570
3866.64 569
3866.78 567
3866.93 566
3867.07 564
3867.21 565
3867.35 567
3867.50 571
3867.64 578
3867.78 585
3867.92 591
3868.07 596
3868.21 597
3868.35 595
3868.49 589
3868.64 581
3868.78 572
3868.92 562
3869.07 553
3869.21 544
3869.35 536
3869.49 529
3869.64 523
3869.78 518
3869.92 516
3870.06 515
3870.21 518
3870.35 522
3870.49 527
3870.63 532
3870.78 537
3870.92 540
3871.06 542
3871.20 542
3871.35 542
3871.49 541
3871.63 542
3871.78 544
3871.92 546
3872.06 550
3872.20 553
3872.35 557
3872.49 559
3872.63 561
3872.77 561
3872.92 561
3873.06 559
3873.20 556
3873.34 552
3873.49 547
3873.63 541
3873.77 535
3873.92 528
3874.06 520
3874.20 513
3874.34 506
3874.49 501
3874.63 499
3874.77 499
3874.91 503
3875.06 511
3875.20 521
3875.34 532
3875.49 543
3875.63 553
3875.77 562
3875.91 569
3876.06 575
3876.20 580
3876.34 584
3876.48 586
3876.63 588
3876.77 588
3876.91 588
3877.06 588
3877.20 588
3877.34 589
3877.48 590
3877.63 589
3877.77 588
3877.91 585
3878.06 581
3878.20 578
3878.34 576
3878.48 576
3878.63 578
3878.77 582
3878.91 586
3879.05 590
3879.20 593
3879.34 595
3879.48 596
3879.63 596
3879.77 597
3879.91 598
3880.05 599
3880.20 599
3880.34 600
3880.48 600
3880.63 600
3880.77 600
3880.91 601
3881.05 603
3881.20 606
3881.34 609
3881.48 613
3881.63 617
3881.77 619
3881.91 619
3882.05 618
3882.20 614
3882.34 610
3882.48 605
3882.63 600
3882.77 595
3882.91 591
3883.05 588
3883.20 586
3883.34 584
3883.48 584
3883.63 584
3883.77 584
3883.91 585
3884.05 585
3884.20 585
3884.34 584
3884.48 584
3884.63 583
3884.77 582
3884.91 581
3885.05 581
3885.20 581
3885.34 582
3885.48 585
3885.63 590
3885.77 597
3885.91 607
3886.05 618
3886.20 629
3886.34 641
3886.48 651
3886.63 658
3886.77 662
3886.91 663
3887.06 660
3887.20 653
3887.34 645
3887.48 636
3887.63 627
3887.77 621
3887.91 617
3888.06 617
3888.20 619
3888.34 623
3888.49 627
3888.63 629
3888.77 629
3888.91 627
3889.06 623
3889.20 618
3889.34 613
3889.49 608
3889.63 605
3889.77 603
3889.91 601
3890.06 599
3890.20 596
3890.34 593
3890.49 591
3890.63 590
3890.77 591
3890.92 594
3891.06 599
3891.20 605
3891.35 610
3891.49 614
3891.63 616
3891.77 617
3891.92 617
3892.06 617
3892.20 617
3892.35 620
3892.49 623
3892.63 627
3892.78 629
3892.92 630
3893.06 629
3893.20 625
3893.35 620
3893.49 614
3893.63 608
3893.78 604
3893.92 602
3894.06 603
3894.21 607
3894.35 612
3894.49 620
3894.64 628
3894.78 634
3894.92 639
3895.06 640
3895.21 638
3895.35 635
3895.49 630
3895.64 625
3895.78 622
3895.92 619
3896.07 619
3896.21 618
3896.35 618
3896.50 616
3896.64 613
3896.78 608
3896.93 602
3897.07 596
3897.21 589
3897.35 584
3897.50 579
3897.64 575
3897.78 573
3897.93 572
3898.07 571
3898.21 571
3898.36 572
3898.50 573
3898.64 575
3898.79 579
3898.93 583
3899.07 588
3899.22 595
3899.36 602
3899.50 611
3899.65 621
3899.79 632
3899.93 643
3900.07 654
3900.22 664
3900.36 672
3900.50 678
3900.65 680
3900.79 678
3900.93 671
3901.08 661
3901.22 649
3901.36 635
3901.51 622
3901.65 609
3901.79 598
3901.94 589
3902.08 581
3902.22 576
3902.37 572
3902.51 568
3902.65 565
3902.80 561
3902.94 557
3903.08 553
3903.23 550
3903.37 549
3903.51 552
3903.66 558
3903.80 568
3903.94 580
3904.08 593
3904.23 603
3904.37 611
3904.51 615
3904.66 616
3904.80 615
3904.94 613
3905.09 611
3905.23 611
3905.37 611
3905.52 613
3905.66 615
3905.80 617
3905.95 619
3906.09 620
3906.23 621
3906.38 619
3906.52 616
3906.66 610
3906.81 602
3906.95 593
3907.09 584
3907.24 574
3907.38 565
3907.52 557
3907.67 549
3907.81 542
3907.95 534
3908.10 528
3908.24 522
3908.38 517
3908.53 515
3908.67 516
3908.81 519
3908.96 523
3909.10 528
3909.24 534
3909.39 537
3909.53 539
3909.67 539
3909.82 536
3909.96 533
3910.10 530
3910.25 526
3910.39 523
3910.53 521
3910.68 521
3910.82 522
3910.96 525
3911.11 530
3911.25 539
3911.39 551
3911.54 564
3911.68 577
3911.82 588
3911.97 596
3912.11 599
3912.25 598
3912.40 595
3912.54 590
3912.69 586
3912.83 582
3912.97 581
3913.12 580
3913.26 580
3913.40 580
3913.55 579
3913.69 577
3913.83 574
3913.98 569
3914.12 564
3914.26 559
3914.41 555
3914.55 552
3914.69 551
3914.84 552
3914.98 554
3915.12 557
3915.27 560
3915.41 564
3915.55 568
3915.70 572
3915.84 576
3915.98 581
3916.13 586
3916.27 591
3916.41 596
3916.56 601
3916.70 605
3916.85 609
3916.99 612
3917.13 616
3917.28 619
3917.42 621
3917.56 622
3917.71 622
3917.85 620
3917.99 616
3918.14 611
3918.28 605
3918.42 598
3918.57 590
3918.71 583
3918.85 577
3919.00 572
3919.14 569
3919.29 569
3919.43 572
3919.57 576
3919.72 581
3919.86 586
3920.00 590
3920.15 593
3920.29 593
3920.43 592
3920.58 590
3920.72 590
3920.86 592
3921.01 597
3921.15 605
3921.29 616
3921.44 626
3921.58 636
3921.73 642
3921.87 645
3922.01 644
3922.16 641
3922.30 635
3922.44 628
3922.59 622
3922.73 617
3922.87 613
3923.02 609
3923.16 605
3923.31 601
3923.45 597
3923.59 594
3923.74 591
3923.88 587
3924.02 583
3924.17 578
3924.31 571
3924.45 563
3924.60 553
3924.74 545
3924.89 538
3925.03 534
3925.17 533
3925.32 534
3925.46 538
3925.60 542
3925.75 545
3925.89 548
3926.03 550
3926.18 550
3926.32 550
3926.47 548
3926.61 545
3926.75 541
3926.90 535
3927.04 529
3927.18 524
3927.33 520
3927.47 519
3927.61 522
3927.76 529
3927.90 540
3928.05 554
3928.19 569
3928.33 583
3928.48 595
3928.62 605
3928.76 612
3928.91 614
3929.05 613
3929.20 608
3929.34 600
3929.48 589
3929.63 577
3929.77 566
3929.91 557
3930.06 552
3930.20 551
3930.35 553
3930.49 559
3930.63 567
3930.78 576
3930.92 584
3931.06 591
3931.21 596
3931.35 598
3931.50 599
3931.64 598
3931.78 596
3931.93 594
3932.07 592
3932.21 592
3932.36 594
3932.50 596
3932.65 600
3932.79 603
3932.93 607
3933.08 610
3933.22 611
3933.36 612
3933.51 610
3933.65 607
3933.80 602
3933.94 596
3934.08 587
3934.23 578
3934.37 568
3934.51 560
3934.66 555
3934.80 552
3934.95 554
3935.09 559
3935.23 568
3935.38 578
3935.52 590
3935.67 600
3935.81 608
3935.95 614
3936.10 617
3936.24 619
3936.38 619
3936.53 619
3936.67 618
3936.82 616
3936.96 613
3937.10 610
3937.25 607
3937.39 605
3937.54 605
3937.68 608
3937.82 615
3937.97 624
3938.11 635
3938.26 646
3938.40 656
3938.54 663
3938.69 668
3938.83 669
3938.97 668
3939.12 665
3939.26 660
3939.41 655
3939.55 649
3939.69 644
3939.84 639
3939.98 635
3940.13 630
3940.27 627
3940.41 623
3940.56 620
3940.70 618
3940.85 617
3940.99 619
3941.13 624
3941.28 630
3941.42 639
3941.57 648
3941.71 657
3941.85 664
3942.00 670
3942.14 672
3942.28 673
3942.43 672
3942.57 670
3942.72 668
3942.86 666
3943.00 664
3943.15 661
3943.29 659
3943.44 656
3943.58 653
3943.72 650
3943.87 647
3944.01 643
3944.16 640
3944.30 637
3944.44 634
3944.59 631
3944.73 628
3944.88 626
3945.02 625
3945.16 625
3945.31 625
3945.45 625
3945.60 625
3945.74 625
3945.88 626
3946.03 627
3946.17 628
3946.32 630
3946.46 632
3946.60 634
3946.75 636
3946.89 638
3947.04 640
3947.18 643
3947.33 646
3947.47 649
3947.61 651
3947.76 651
3947.90 649
3948.05 645
3948.19 638
3948.33 631
3948.48 623
3948.62 616
3948.77 610
3948.91 606
3949.05 604
3949.20 604
3949.34 605
3949.49 607
3949.63 612
3949.77 620
3949.92 631
3950.06 643
3950.21 656
3950.35 668
3950.49 677
3950.64 682
3950.78 681
3950.93 675
3951.07 666
3951.22 655
3951.36 645
3951.50 637
3951.65 631
3951.79 629
3951.94 627
3952.08 626
3952.22 623
3952.37 618
3952.51 611
3952.66 603
3952.80 595
3952.95 589
3953.09 585
3953.23 584
3953.38 585
3953.52 589
3953.67 595
3953.81 602
3953.95 609
3954.10 615
3954.24 620
3954.39 623
3954.53 625
3954.68 625
3954.82 624
3954.96 622
3955.11 620
3955.25 616
3955.40 612
3955.54 608
3955.68 604
3955.83 599
3955.97 595
3956.12 592
3956.26 590
3956.41 589
3956.55 589
3956.69 591
3956.84 594
3956.98 596
3957.13 599
3957.27 600
3957.42 601
3957.56 600
3957.70 598
3957.85 596
3957.99 592
3958.14 589
3958.28 587
3958.42 584
3958.57 583
3958.71 582
3958.86 582
3959.00 582
3959.15 582
3959.29 581
3959.43 580
3959.58 577
3959.72 572
3959.87 566
3960.01 560
3960.16 554
3960.30 548
3960.44 545
3960.59 544
3960.73 544
3960.88 547
3961.02 550
3961.17 552
3961.31 553
3961.45 552
3961.60 549
3961.74 544
3961.89 539
3962.03 535
3962.18 532
3962.32 531
3962.47 534
3962.61 539
3962.75 547
3962.90 555
3963.04 564
3963.19 571
3963.33 576
3963.48 579
3963.62 579
3963.76 577
3963.91 574
3964.05 569
3964.20 564
3964.34 559
3964.49 554
3964.63 550
3964.77 545
3964.92 541
3965.06 539
3965.21 537
3965.35 535
3965.50 534
3965.64 533
3965.79 531
3965.93 529
3966.07 525
3966.22 521
3966.36 518
3966.51 517
3966.65 519
3966.80 524
3966.94 530
3967.08 538
3967.23 545
3967.37 550
3967.52 554
3967.66 555
3967.81 556
3967.95 556
3968.10 555
3968.24 555
3968.38 555
3968.53 554
3968.67 553
3968.82 552
3968.96 551
3969.11 551
3969.25 552
3969.40 554
3969.54 559
3969.68 566
3969.83 575
3969.97 584
3970.12 592
3970.26 600
3970.41 605
3970.55 609
3970.70 610
3970.84 608
3970.98 605
3971.13 599
3971.27 592
3971.42 583
3971.56 572
3971.71 562
3971.85 552
3972.00 545
3972.14 540
3972.29 538
3972.43 541
3972.57 546
3972.72 553
3972.86 560
3973.01 565
3973.15 569
3973.30 569
3973.44 567
3973.59 563
3973.73 560
3973.88 557
3974.02 557
3974.16 558
3974.31 562
3974.45 567
3974.60 573
3974.74 580
3974.89 587
3975.03 592
3975.18 596
3975.32 598
3975.47 597
3975.61 595
3975.75 592
3975.90 589
3976.04 587
3976.19 586
3976.33 586
3976.48 587
3976.62 587
3976.77 585
3976.91 582
3977.06 578
3977.20 573
3977.34 568
3977.49 564
3977.63 562
3977.78 561
3977.92 560
3978.07 558
3978.21 554
3978.36 549
3978.50 542
3978.65 534
3978.79 526
3978.94 522
3979.08 521
3979.22 524
3979.37 531
3979.51 541
3979.66 552
3979.80 562
3979.95 569
3980.09 574
3980.24 574
3980.38 571
3980.53 565
3980.67 559
3980.82 553
3980.96 548
3981.11 544
3981.25 541
3981.39 539
3981.54 537
3981.68 534
3981.83 531
3981.97 526
3982.12 521
3982.26 515
3982.41 509
3982.55 503
3982.70 498
3982.84 495
3982.99 494
3983.13 495
3983.28 499
3983.42 505
3983.56 513
3983.71 522
3983.85 532
3984.00 542
3984.14 550
3984.29 556
3984.43 559
3984.58 561
3984.72 561
3984.87 559
3985.01 558
3985.16 556
3985.30 555
3985.45 554
3985.59 553
3985.74 551
3985.88 548
3986.03 543
3986.17 537
3986.31 530
3986.46 523
3986.60 517
3986.75 513
3986.89 512
3987.04 515
3987.18 520
3987.33 528
3987.47 537
3987.62 545
3987.76 551
3987.91 556
3988.05 558
3988.20 560
3988.34 560
3988.49 561
3988.63 562
3988.78 563
3988.92 563
3989.07 561
3989.21 558
3989.36 553
3989.50 548
3989.65 543
3989.79 539
3989.93 537
3990.08 536
3990.22 537
3990.37 539
3990.51 540
3990.66 539
3990.80 536
3990.95 530
3991.09 524
3991.24 517
3991.38 512
3991.53 509
3991.67 508
3991.82 511
3991.96 515
3992.11 522
3992.25 528
3992.40 534
3992.54 539
3992.69 543
3992.83 546
3992.98 549
3993.12 552
3993.27 555
3993.41 557
3993.56 559
3993.70 561
3993.85 561
3993.99 562
3994.14 564
3994.28 567
3994.43 572
3994.57 580
3994.72 590
3994.86 600
3995.01 610
3995.15 618
3995.30 623
3995.44 626
3995.58 625
3995.73 622
3995.87 616
3996.02 608
3996.16 598
3996.31 587
3996.45 575
3996.60 562
3996.74 549
3996.89 538
3997.03 528
3997.18 523
3997.32 522
3997.47 525
3997.61 533
3997.76 545
3997.90 557
3998.05 568
3998.19 576
3998.34 579
3998.48 578
3998.63 572
3998.77 563
3998.92 554
3999.06 545
3999.21 539
3999.35 535
3999.50 532
3999.64 529
3999.79 526
3999.93 522
4000.08 516
4000.22 510
4000.37 504
4000.51 500
4000.66 499
4000.80 500
4000.95 503
4001.09 508
4001.24 513
4001.38 517
4001.53 520
4001.67 520
4001.82 518
4001.96 516
4002.11 513
4002.25 511
4002.40 510
4002.54 512
4002.69 515
4002.83 521
4002.98 528
4003.12 534
4003.27 539
4003.41 542
4003.56 544
4003.71 544
4003.85 542
4004.00 540
4004.14 539
4004.29 539
4004.43 542
4004.58 546
4004.72 552
4004.87 560
4005.01 567
4005.16 573
4005.30 577
4005.45 579
4005.59 578
4005.74 574
4005.88 568
4006.03 562
4006.17 555
4006.32 548
4006.46 542
4006.61 537
4006.75 532
4006.90 528
4007.04 523
4007.19 518
4007.33 513
4007.48 509
4007.62 505
4007.77 503
4007.91 503
4008.06 506
4008.20 511
4008.35 518
4008.49 528
4008.64 539
4008.78 551
4008.93 562
4009.07 571
4009.22 576
4009.37 577
4009.51 573
4009.66 564
4009.80 553
4009.95 541
4010.09 530
4010.24 521
4010.38 515
4010.53 510
4010.67 507
4010.82 504
4010.96 501
4011.11 498
4011.25 495
4011.40 492
4011.54 491
4011.69 490
4011.83 490
4011.98 490
4012.12 491
4012.27 492
4012.41 493
4012.56 496
4012.70 500
4012.85 505
4013.00 510
4013.14 514
4013.29 516
4013.43 516
4013.58 513
4013.72 507
4013.87 499
4014.01 491
4014.16 483
4014.30 477
4014.45 473
4014.59 472
4014.74 474
4014.88 478
4015.03 483
4015.17 489
4015.32 493
4015.46 496
4015.61 498
4015.76 498
4015.90 498
4016.05 497
4016.19 497
4016.34 499
4016.48 502
4016.63 508
4016.77 515
4016.92 524
4017.06 534
4017.21 543
4017.35 552
4017.50 558
4017.64 562
4017.79 563
4017.94 562
4018.08 560
4018.23 558
4018.37 557
4018.52 555
4018.66 555
4018.81 553
4018.95 551
4019.10 549
4019.24 546
4019.39 544
4019.53 544
4019.68 546
4019.82 549
4019.97 554
4020.12 558
4020.26 560
4020.41 559
4020.55 556
4020.70 550
4020.84 542
4020.99 533
4021.13 524
4021.28 517
4021.42 510
4021.57 506
4021.71 504
4021.86 505
4022.01 509
4022.15 516
4022.30 524
4022.44 533
4022.59 540
4022.73 545
4022.88 547
4023.02 545
4023.17 541
4023.31 534
4023.46 526
4023.61 518
4023.75 510
4023.90 503
4024.04 497
4024.19 492
4024.33 490
4024.48 489
4024.62 490
4024.77 492
4024.91 493
4025.06 494
4025.21 491
4025.35 487
4025.50 480
4025.64 474
4025.79 469
4025.93 467
4026.08 468
4026.22 471
4026.37 475
4026.51 479
4026.66 481
4026.81 481
4026.95 478
4027.10 473
4027.24 467
4027.39 463
4027.53 460
4027.68 459
4027.82 459
4027.97 460
4028.12 462
4028.26 463
4028.41 464
4028.55 464
4028.70 464
4028.84 464
4028.99 463
4029.13 463
4029.28 462
4029.42 463
4029.57 464
4029.72 466
4029.86 468
4030.01 470
4030.15 473
4030.30 476
4030.44 478
4030.59 481
4030.73 484
4030.88 487
4031.03 489
4031.17 491
4031.32 492
4031.46 492
4031.61 491
4031.75 489
4031.90 487
4032.05 486
4032.19 485
4032.34 484
4032.48 485
4032.63 486
4032.77 488
4032.92 491
4033.06 494
4033.21 497
4033.36 500
4033.50 503
4033.65 505
4033.79 506
4033.94 506
4034.08 507
4034.23 508
4034.37 510
4034.52 512
4034.67 516
4034.81 519
4034.96 522
4035.10 523
4035.25 522
4035.39 520
4035.54 516
4035.69 512
4035.83 507
4035.98 502
4036.12 497
4036.27 491
4036.41 485
4036.56 479
4036.71 474
4036.85 470
4037.00 467
4037.14 466
4037.29 467
4037.43 469
4037.58 473
4037.73 475
4037.87 478
4038.02 479
4038.16 481
4038.31 483
4038.45 486
4038.60 492
4038.74 499
4038.89 506
4039.04 513
4039.18 517
4039.33 518
4039.47 515
4039.62 509
4039.76 502
4039.91 496
4040.06 491
4040.20 489
4040.35 488
4040.49 489
4040.64 489
4040.79 487
4040.93 484
4041.08 479
4041.22 473
4041.37 466
4041.51 460
4041.66 454
4041.81 450
4041.95 447
4042.10 444
4042.24 443
4042.39 443
4042.53 444
4042.68 447
4042.83 450
4042.97 454
4043.12 457
4043.26 460
4043.41 461
4043.55 461
4043.70 459
4043.85 456
4043.99 454
4044.14 453
4044.28 455
4044.43 458
4044.58 463
4044.72 469
4044.87 476
4045.01 482
4045.16 488
4045.30 494
4045.45 501
4045.60 507
4045.74 514
4045.89 521
4046.03 527
4046.18 532
4046.33 536
4046.47 538
4046.62 540
4046.76 541
4046.91 543
4047.05 547
4047.20 551
4047.35 557
4047.49 563
4047.64 568
4047.78 572
4047.93 575
4048.08 575
4048.22 573
4048.37 569
4048.51 564
4048.66 558
4048.81 551
4048.95 544
4049.10 537
4049.24 530
4049.39 525
4049.53 520
4049.68 516
4049.83 514
4049.97 513
4050.12 513
4050.26 513
4050.41 514
4050.56 515
4050.70 516
4050.85 517
4050.99 518
4051.14 520
4051.29 522
4051.43 524
4051.58 526
4051.72 527
4051.87 527
4052.02 526
4052.16 524
4052.31 520
4052.45 515
4052.60 510
4052.75 506
4052.89 502
4053.04 499
4053.18 497
4053.33 497
4053.48 499
4053.62 502
4053.77 505
4053.91 510
4054.06 514
4054.21 520
4054.35 525
4054.50 530
4054.64 534
4054.79 538
4054.94 540
4055.08 541
4055.23 538
4055.37 534
4055.52 529
4055.67 521
4055.81 514
4055.96 506
4056.10 500
4056.25 494
4056.40 491
4056.54 488
4056.69 487
4056.83 487
4056.98 488
4057.13 488
4057.27 488
4057.42 487
4057.56 487
4057.71 487
4057.86 489
4058.00 492
4058.15 497
4058.29 504
4058.44 512
4058.59 520
4058.73 527
4058.88 533
4059.02 537
4059.17 540
4059.32 540
4059.46 539
4059.61 536
4059.75 532
4059.90 527
4060.05 522
4060.19 517
4060.34 513
4060.48 510
4060.63 509
4060.78 509
4060.92 511
4061.07 514
4061.22 518
4061.36 523
4061.51 527
4061.65 532
4061.80 535
4061.95 538
4062.09 540
4062.24 542
4062.38 544
4062.53 547
4062.68 549
4062.82 550
4062.97 550
4063.12 549
4063.26 547
4063.41 543
4063.55 538
4063.70 532
4063.85 526
4063.99 521
4064.14 518
4064.28 516
4064.43 516
4064.58 520
4064.72 526
4064.87 534
4065.02 543
4065.16 552
4065.31 560
4065.45 565
4065.60 568
4065.75 568
4065.89 565
4066.04 559
4066.18 551
4066.33 541
4066.48 530
4066.62 517
4066.77 504
4066.92 492
4067.06 480
4067.21 470
4067.35 463
4067.50 459
4067.65 456
4067.79 456
4067.94 458
4068.09 462
4068.23 465
4068.38 469
4068.52 471
4068.67 471
4068.82 470
4068.96 467
4069.11 462
4069.26 456
4069.40 451
4069.55 448
4069.69 446
4069.84 447
4069.99 451
4070.13 455
4070.28 461
4070.43 466
4070.57 471
4070.72 475
4070.86 479
4071.01 482
4071.16 486
4071.30 489
4071.45 493
4071.60 497
4071.74 501
4071.89 504
4072.04 506
4072.18 507
4072.33 506
4072.47 503
4072.62 499
4072.77 493
4072.91 486
4073.06 480
4073.21 473
4073.35 467
4073.50 462
4073.64 458
4073.79 455
4073.94 454
4074.08 455
4074.23 457
4074.38 460
4074.52 464
4074.67 469
4074.82 474
4074.96 477
4075.11 480
4075.25 482
4075.40 484
4075.55 485
4075.69 488
4075.84 492
4075.99 498
4076.13 504
4076.28 510
4076.43 514
4076.57 516
4076.72 515
4076.86 512
4077.01 509
4077.16 505
4077.30 504
4077.45 504
4077.60 505
4077.74 507
4077.89 508
4078.04 507
4078.18 502
4078.33 494
4078.48 485
4078.62 474
4078.77 465
4078.91 458
4079.06 456
4079.21 457
4079.35 461
4079.50 468
4079.65 476
4079.79 483
4079.94 489
4080.09 492
4080.23 494
4080.38 493
4080.53 492
4080.67 491
4080.82 490
4080.97 490
4081.11 491
4081.26 492
4081.40 493
4081.55 494
4081.70 494
4081.84 492
4081.99 489
4082.14 486
4082.28 483
4082.43 479
4082.58 475
4082.72 471
4082.87 466
4083.02 460
4083.16 454
4083.31 448
4083.46 442
4083.60 438
4083.75 435
4083.89 434
4084.04 436
4084.19 440
4084.33 445
4084.48 452
4084.63 458
4084.77 465
4084.92 470
4085.07 476
4085.21 481
4085.36 485
4085.51 489
4085.65 493
4085.80 496
4085.95 497
4086.09 497
4086.24 495
4086.39 493
4086.53 490
4086.68 489
4086.83 490
4086.97 494
4087.12 501
4087.27 510
4087.41 521
4087.56 531
4087.71 540
4087.85 546
4088.00 549
4088.15 549
4088.29 547
4088.44 544
4088.59 539
4088.73 533
4088.88 528
4089.02 523
4089.17 517
4089.32 513
4089.46 509
4089.61 506
4089.76 504
4089.90 503
4090.05 502
4090.20 501
4090.34 500
4090.49 497
4090.64 494
4090.78 490
4090.93 487
4091.08 483
4091.22 481
4091.37 479
4091.52 477
4091.66 476
4091.81 475
4091.96 475
4092.10 476
4092.25 479
4092.40 483
4092.54 488
4092.69 493
4092.84 497
4092.98 498
4093.13 498
4093.28 497
4093.42 494
4093.57 492
4093.72 491
4093.86 490
4094.01 491
4094.16 493
4094.30 495
4094.45 497
4094.60 500
4094.74 504
4094.89 509
4095.04 515
4095.19 520
4095.33 524
4095.48 526
4095.63 525
4095.77 520
4095.92 512
4096.07 503
4096.21 492
4096.36 482
4096.51 474
4096.65 468
4096.80 466
4096.95 467
4097.09 470
4097.24 473
4097.39 477
4097.53 480
4097.68 483
4097.83 484
4097.97 484
4098.12 484
4098.27 484
4098.41 485
4098.56 486
4098.71 488
4098.85 491
4099.00 495
4099.15 498
4099.29 501
4099.44 503
4099.59 504
4099.73 504
4099.88 504
4100.03 504
4100.18 506
4100.32 509
4100.47 514
4100.62 518
4100.76 522
4100.91 523
4101.06 521
4101.20 517
4101.35 510
4101.50 501
4101.64 493
4101.79 486
4101.94 482
4102.08 479
4102.23 479
4102.38 481
4102.52 483
4102.67 487
4102.82 490
4102.97 492
4103.11 494
4103.26 493
4103.41 491
4103.55 488
4103.70 485
4103.85 484
4103.99 483
4104.14 484
4104.29 487
4104.43 491
4104.58 493
4104.73 494
4104.87 492
4105.02 489
4105.17 484
4105.32 480
4105.46 476
4105.61 473
4105.76 473
4105.90 475
4106.05 477
4106.20 480
4106.34 483
4106.49 486
4106.64 489
4106.78 490
4106.93 491
4107.08 491
4107.23 489
4107.37 486
4107.52 482
4107.67 477
4107.81 474
4107.96 471
4108.11 471
4108.25 473
4108.40 477
4108.55 481
4108.69 485
4108.84 489
4108.99 493
4109.14 495
4109.28 496
4109.43 496
4109.58 495
4109.72 493
4109.87 489
4110.02 484
4110.16 479
4110.31 473
4110.46 467
4110.61 461
4110.75 455
4110.90 451
4111.05 447
4111.19 444
4111.34 441
4111.49 439
4111.63 436
4111.78 432
4111.93 428
4112.08 425
4112.22 422
4112.37 422
4112.52 423
4112.66 425
4112.81 427
4112.96 430
4113.11 431
4113.25 431
4113.40 429
4113.55 426
4113.69 422
4113.84 418
4113.99 412
4114.13 406
4114.28 401
4114.43 396
4114.58 393
4114.72 393
4114.87 397
4115.02 404
4115.16 415
4115.31 426
4115.46 438
4115.61 447
4115.75 453
4115.90 457
4116.05 459
4116.19 460
4116.34 461
4116.49 462
4116.63 464
4116.78 467
4116.93 469
4117.08 471
4117.22 472
4117.37 472
4117.52 472
4117.66 471
4117.81 471
4117.96 472
4118.11 475
4118.25 478
4118.40 483
4118.55 488
4118.69 493
4118.84 497
4118.99 499
4119.14 499
4119.28 498
4119.43 494
4119.58 490
4119.72 485
4119.87 480
4120.02 475
4120.17 472
4120.31 470
4120.46 470
4120.61 470
4120.76 472
4120.90 474
4121.05 476
4121.20 477
4121.34 478
4121.49 479
4121.64 479
4121.79 481
4121.93 482
4122.08 485
4122.23 487
4122.37 489
4122.52 490
4122.67 492
4122.82 493
4122.96 495
4123.11 498
4123.26 502
4123.40 506
4123.55 510
4123.70 514
4123.85 517
4123.99 519
4124.14 520
4124.29 519
4124.44 518
4124.58 515
4124.73 512
4124.88 508
4125.02 505
4125.17 501
4125.32 499
4125.47 497
4125.61 496
4125.76 495
4125.91 495
4126.06 494
4126.20 493
4126.35 492
4126.50 491
4126.64 490
4126.79 489
4126.94 488
4127.09 487
4127.23 486
4127.38 485
4127.53 485
4127.68 484
4127.82 482
4127.97 481
4128.12 478
4128.26 475
4128.41 471
4128.56 467
4128.71 463
4128.85 459
4129.00 455
4129.15 450
4129.30 445
4129.44 440
4129.59 435
4129.74 430
4129.89 427
4130.03 425
4130.18 426
4130.33 429
4130.47 434
4130.62 440
4130.77 447
4130.92 454
4131.06 461
4131.21 468
4131.36 475
4131.51 482
4131.65 489
4131.80 496
4131.95 502
4132.10 506
4132.24 509
4132.39 510
4132.54 510
4132.69 509
4132.83 509
4132.98 509
4133.13 509
4133.28 511
4133.42 514
4133.57 516
4133.72 519
4133.86 522
4134.01 525
4134.16 526
4134.31 527
4134.45 526
4134.60 525
4134.75 522
4134.90 517
4135.04 512
4135.19 507
4135.34 501
4135.49 495
4135.63 490
4135.78 485
4135.93 481
4136.08 477
4136.22 473
4136.37 470
4136.52 468
4136.67 468
4136.81 468
4136.96 471
4137.11 474
4137.26 478
4137.40 482
4137.55 485
4137.70 486
4137.85 486
4137.99 485
4138.14 482
4138.29 480
4138.44 478
4138.58 477
4138.73 476
4138.88 476
4139.03 476
4139.17 476
4139.32 477
4139.47 477
4139.62 479
4139.76 481
4139.91 484
4140.06 488
4140.21 492
4140.35 495
4140.50 497
4140.65 498
4140.80 499
4140.94 499
4141.09 501
4141.24 505
4141.39 511
4141.53 518
4141.68 526
4141.83 534
4141.98 540
4142.12 545
4142.27 547
4142.42 548
4142.57 547
4142.71 546
4142.86 545
4143.01 545
4143.16 545
4143.30 544
4143.45 544
4143.60 542
4143.75 540
4143.90 537
4144.04 533
4144.19 528
4144.34 524
4144.49 521
4144.63 518
4144.78 517
4144.93 518
4145.08 519
4145.22 521
4145.37 522
4145.52 522
4145.67 521
4145.81 518
4145.96 514
4146.11 511
4146.26 508
4146.40 506
4146.55 505
4146.70 505
4146.85 504
4147.00 501
4147.14 498
4147.29 494
4147.44 490
4147.59 486
4147.73 483
4147.88 482
4148.03 482
4148.18 482
4148.32 482
4148.47 481
4148.62 478
4148.77 476
4148.91 473
4149.06 471
4149.21 472
4149.36 475
4149.51 481
4149.65 490
4149.80 500
4149.95 511
4150.10 521
4150.24 528
4150.39 533
4150.54 536
4150.69 536
4150.84 534
4150.98 533
4151.13 532
4151.28 532
4151.43 532
4151.57 533
4151.72 534
4151.87 534
4152.02 532
4152.16 529
4152.31 525
4152.46 519
4152.61 513
4152.76 507
4152.90 501
4153.05 495
4153.20 489
4153.35 482
4153.49 474
4153.64 466
4153.79 456
4153.94 445
4154.09 435
4154.23 427
4154.38 421
4154.53 418
4154.68 419
4154.82 422
4154.97 427
4155.12 433
4155.27 438
4155.42 443
4155.56 445
4155.71 446
4155.86 446
4156.01 445
4156.15 444
4156.30 444
4156.45 445
4156.60 448
4156.75 452
4156.89 458
4157.04 464
4157.19 472
4157.34 480
4157.49 489
4157.63 496
4157.78 503
4157.93 507
4158.08 508
4158.22 507
4158.37 504
4158.52 499
4158.67 493
4158.82 488
4158.96 484
4159.11 479
4159.26 475
4159.41 471
4159.56 466
4159.70 461
4159.85 458
4160.00 457
4160.15 459
4160.29 464
4160.44 472
4160.59 482
4160.74 491
4160.89 500
4161.03 507
4161.18 512
4161.33 516
4161.48 518
4161.63 519
4161.77 519
4161.92 519
4162.07 519
4162.22 517
4162.37 515
4162.51 513
4162.66 510
4162.81 508
4162.96 505
4163.10 503
4163.25 501
4163.40 499
4163.55 495
4163.70 490
4163.84 484
4163.99 477
4164.14 471
4164.29 464
4164.44 459
4164.58 456
4164.73 455
4164.88 455
4165.03 456
4165.18 457
4165.32 458
4165.47 457
4165.62 456
4165.77 455
4165.92 453
4166.06 451
4166.21 448
4166.36 444
4166.51 439
4166.66 433
4166.80 427
4166.95 420
4167.10 414
4167.25 408
4167.40 405
4167.54 403
4167.69 403
4167.84 404
4167.99 407
4168.14 413
4168.28 420
4168.43 428
4168.58 437
4168.73 446
4168.88 453
4169.02 457
4169.17 459
4169.32 459
4169.47 459
4169.62 459
4169.76 463
4169.91 470
4170.06 479
4170.21 491
4170.36 502
4170.51 510
4170.65 513
4170.80 513
4170.95 507
4171.10 499
4171.25 489
4171.39 480
4171.54 473
4171.69 469
4171.84 467
4171.99 469
4172.13 472
4172.28 477
4172.43 482
4172.58 487
4172.73 492
4172.87 497
4173.02 501
4173.17 504
4173.32 506
4173.47 505
4173.62 502
4173.76 496
4173.91 486
4174.06 473
4174.21 459
4174.36 445
4174.50 433
4174.65 424
4174.80 420
4174.95 420
4175.10 424
4175.24 432
4175.39 443
4175.54 454
4175.69 465
4175.84 474
4175.99 483
4176.13 489
4176.28 494
4176.43 498
4176.58 500
4176.73 500
4176.87 499
4177.02 497
4177.17 493
4177.32 489
4177.47 485
4177.62 480
4177.76 476
4177.91 472
4178.06 467
4178.21 462
4178.36 457
4178.50 452
4178.65 449
4178.80 447
4178.95 447
4179.10 450
4179.25 453
4179.39 457
4179.54 461
4179.69 464
4179.84 466
4179.99 467
4180.14 468
4180.28 470
4180.43 473
4180.58 477
4180.73 481
4180.88 486
4181.02 491
4181.17 495
4181.32 499
4181.47 502
4181.62 505
4181.77 506
4181.91 506
4182.06 505
4182.21 503
4182.36 499
4182.51 496
4182.66 493
4182.80 492
4182.95 492
4183.10 494
4183.25 497
4183.40 499
4183.55 502
4183.69 503
4183.84 502
4183.99 501
4184.14 499
4184.29 496
4184.44 492
4184.58 488
4184.73 483
4184.88 478
4185.03 474
4185.18 470
4185.33 469
4185.47 470
4185.62 472
4185.77 476
4185.92 481
4186.07 485
4186.22 489
4186.36 491
4186.51 491
4186.66 491
4186.81 492
4186.96 493
4187.11 496
4187.25 499
4187.40 502
4187.55 504
4187.70 504
4187.85 502
4188.00 498
4188.14 494
4188.29 490
4188.44 488
4188.59 487
4188.74 489
4188.89 492
4189.03 495
4189.18 499
4189.33 502
4189.48 503
4189.63 505
4189.78 506
4189.92 508
4190.07 511
4190.22 513
4190.37 515
4190.52 515
4190.67 514
4190.82 511
4190.96 506
4191.11 502
4191.26 499
4191.41 497
4191.56 496
4191.71 497
4191.85 498
4192.00 498
4192.15 496
4192.30 491
4192.45 484
4192.60 475
4192.74 465
4192.89 456
4193.04 448
4193.19 443
4193.34 441
4193.49 442
4193.64 445
4193.78 449
4193.93 454
4194.08 457
4194.23 459
4194.38 460
4194.53 460
4194.68 460
4194.82 462
4194.97 466
4195.12 471
4195.27 478
4195.42 485
4195.57 491
4195.71 495
4195.86 498
4196.01 498
4196.16 498
4196.31 497
4196.46 496
4196.61 495
4196.75 496
4196.90 498
4197.05 500
4197.20 503
4197.35 506
4197.50 509
4197.65 511
4197.79 513
4197.94 514
4198.09 515
4198.24 516
4198.39 517
4198.54 519
4198.69 519
4198.83 519
4198.98 517
4199.13 513
4199.28 508
4199.43 501
4199.58 495
4199.73 489
4199.87 486
4200.02 485
4200.17 485
4200.32 488
4200.47 490
4200.62 492
4200.77 491
4200.91 488
4201.06 482
4201.21 472
4201.36 461
4201.51 449
4201.66 437
4201.81 427
4201.95 420
4202.10 415
4202.25 412
4202.40 412
4202.55 414
4202.70 417
4202.85 421
4203.00 426
4203.14 431
4203.29 436
4203.44 443
4203.59 450
4203.74 457
4203.89 463
4204.04 469
4204.18 472
4204.33 474
4204.48 473
4204.63 470
4204.78 466
4204.93 462
4205.08 459
4205.23 457
4205.37 457
4205.52 459
4205.67 462
4205.82 466
4205.97 470
4206.12 471
4206.27 470
4206.41 466
4206.56 460
4206.71 453
4206.86 447
4207.01 442
4207.16 440
4207.31 440
4207.46 442
4207.60 445
4207.75 448
4207.90 450
4208.05 450
4208.20 449
4208.35 445
4208.50 440
4208.65 433
4208.79 426
4208.94 420
4209.09 416
4209.24 414
4209.39 415
4209.54 418
4209.69 422
4209.84 427
4209.98 431
4210.13 432
4210.28 431
4210.43 427
4210.58 423
4210.73 418
4210.88 414
4211.03 412
4211.17 412
4211.32 413
4211.47 415
4211.62 417
4211.77 421
4211.92 426
4212.07 432
4212.22 441
4212.37 451
4212.51 462
4212.66 473
4212.81 483
4212.96 489
4213.11 492
4213.26 491
4213.41 486
4213.56 479
4213.70 470
4213.85 462
4214.00 454
4214.15 448
4214.30 445
4214.45 445
4214.60 448
4214.75 452
4214.90 456
4215.04 460
4215.19 462
4215.34 462
4215.49 461
4215.64 460
4215.79 460
4215.94 461
4216.09 466
4216.24 473
4216.38 483
4216.53 494
4216.68 505
4216.83 514
4216.98 521
4217.13 524
4217.28 525
4217.43 525
4217.58 523
4217.72 520
4217.87 518
4218.02 516
4218.17 514
4218.32 511
4218.47 507
4218.62 504
4218.77 502
4218.92 502
4219.06 504
4219.21 507
4219.36 512
4219.51 516
4219.66 517
4219.81 515
4219.96 510
4220.11 503
4220.26 495
4220.40 488
4220.55 483
4220.70 481
4220.85 479
4221.00 478
4221.15 477
4221.30 474
4221.45 470
4221.60 466
4221.75 464
4221.89 464
4222.04 468
4222.19 475
4222.34 483
4222.49 492
4222.64 500
4222.79 505
4222.94 508
4223.09 508
4223.24 506
4223.38 503
4223.53 500
4223.68 496
4223.83 493
4223.98 489
4224.13 485
4224.28 481
4224.43 476
4224.58 472
4224.73 469
4224.87 466
4225.02 463
4225.17 461
4225.32 459
4225.47 456
4225.62 453
4225.77 449
4225.92 444
4226.07 439
4226.22 436
4226.36 433
4226.51 430
4226.66 429
4226.81 428
4226.96 427
4227.11 426
4227.26 425
4227.41 423
4227.56 421
4227.71 418
4227.86 416
4228.00 414
4228.15 412
4228.30 410
4228.45 409
4228.60 408
4228.75 407
4228.90 406
4229.05 406
4229.20 406
4229.35 406
4229.50 406
4229.64 405
4229.79 404
4229.94 402
4230.09 400
4230.24 398
4230.39 396
4230.54 396
4230.69 396
4230.84 397
4230.99 399
4231.14 402
4231.29 406
4231.43 409
4231.58 413
4231.73 415
4231.88 416
4232.03 417
4232.18 416
4232.33 415
4232.48 414
4232.63 413
4232.78 414
4232.93 414
4233.08 415
4233.22 415
4233.37 414
4233.52 413
4233.67 411
4233.82 410
4233.97 409
4234.12 410
4234.27 412
4234.42 416
4234.57 420
4234.72 424
4234.87 428
4235.01 430
4235.16 430
4235.31 430
4235.46 428
4235.61 426
4235.76 425
4235.91 424
4236.06 424
4236.21 424
4236.36 424
4236.51 424
4236.66 423
4236.81 422
4236.95 421
4237.10 421
4237.25 423
4237.40 426
4237.55 431
4237.70 436
4237.85 442
4238.00 448
4238.15 452
4238.30 456
4238.45 458
4238.60 459
4238.75 460
4238.89 460
4239.04 459
4239.19 459
4239.34 458
4239.49 457
4239.64 454
4239.79 451
4239.94 445
4240.09 438
4240.24 430
4240.39 421
4240.54 412
4240.69 405
4240.84 399
4240.99 395
4241.13 393
4241.28 394
4241.43 397
4241.58 402
4241.73 408
4241.88 415
4242.03 422
4242.18 429
4242.33 434
4242.48 439
4242.63 442
4242.78 443
4242.93 444
4243.08 443
4243.23 443
4243.37 443
4243.52 443
4243.67 442
4243.82 442
4243.97 441
4244.12 440
4244.27 439
4244.42 439
4244.57 440
4244.72 444
4244.87 449
4245.02 456
4245.17 464
4245.32 472
4245.47 477
4245.62 480
4245.76 479
4245.91 475
4246.06 468
4246.21 460
4246.36 450
4246.51 442
4246.66 435
4246.81 432
4246.96 433
4247.11 438
4247.26 446
4247.41 456
4247.56 467
4247.71 476
4247.86 482
4248.01 485
4248.16 486
4248.30 484
4248.45 479
4248.60 474
4248.75 469
4248.90 465
4249.05 462
4249.20 460
4249.35 459
4249.50 461
4249.65 464
4249.80 469
4249.95 475
4250.10 482
4250.25 489
4250.40 494
4250.55 499
4250.70 501
4250.85 501
4251.00 499
4251.14 495
4251.29 489
4251.44 482
4251.59 475
4251.74 469
4251.89 466
4252.04 465
4252.19 466
4252.34 469
4252.49 473
4252.64 479
4252.79 485
4252.94 491
4253.09 496
4253.24 500
4253.39 501
4253.54 500
4253.69 496
4253.84 489
4253.99 482
4254.14 475
4254.28 470
4254.43 467
4254.58 467
4254.73 469
4254.88 472
4255.03 476
4255.18 480
4255.33 483
4255.48 485
4255.63 486
4255.78 487
4255.93 488
4256.08 488
4256.23 489
4256.38 489
4256.53 489
4256.68 488
4256.83 485
4256.98 482
4257.13 478
4257.28 474
4257.43 470
4257.58 467
4257.72 466
4257.87 465
4258.02 465
4258.17 466
4258.32 467
4258.47 468
4258.62 469
4258.77 471
4258.92 474
4259.07 478
4259.22 481
4259.37 485
4259.52 487
4259.67 488
4259.82 488
4259.97 487
4260.12 485
4260.27 485
4260.42 485
4260.57 485
4260.72 485
4260.87 484
4261.02 481
4261.17 476
4261.32 470
4261.47 464
4261.62 458
4261.77 454
4261.92 451
4262.06 451
4262.21 452
4262.36 455
4262.51 459
4262.66 463
4262.81 468
4262.96 473
4263.11 477
4263.26 479
4263.41 480
4263.56 478
4263.71 474
4263.86 469
4264.01 462
4264.16 455
4264.31 448
4264.46 443
4264.61 439
4264.76 438
4264.91 439
4265.06 443
4265.21 447
4265.36 452
4265.51 458
4265.66 463
4265.81 467
4265.96 472
4266.11 475
4266.26 479
4266.41 481
4266.56 483
4266.71 484
4266.86 483
4267.01 481
4267.16 477
4267.31 472
4267.46 465
4267.60 458
4267.75 451
4267.90 444
4268.05 437
4268.20 432
4268.35 428
4268.50 426
4268.65 426
4268.80 428
4268.95 432
4269.10 437
4269.25 444
4269.40 450
4269.55 456
4269.70 461
4269.85 465
4270.00 467
4270.15 467
4270.30 467
4270.45 465
4270.60 463
4270.75 462
4270.90 460
4271.05 460
4271.20 461
4271.35 462
4271.50 463
4271.65 464
4271.80 463
4271.95 461
4272.10 456
4272.25 450
4272.40 444
4272.55 437
4272.70 432
4272.85 428
4273.00 426
4273.15 426
4273.30 427
4273.45 430
4273.60 433
4273.75 435
4273.90 437
4274.05 438
4274.20 438
4274.35 437
4274.50 435
4274.65 434
4274.80 433
4274.95 433
4275.10 434
4275.25 436
4275.40 439
4275.55 441
4275.70 444
4275.85 446
4276.00 448
4276.15 451
4276.30 455
4276.45 460
4276.60 465
4276.75 471
4276.90 477
4277.05 481
4277.20 482
4277.35 482
4277.50 479
4277.65 476
4277.80 474
4277.95 473
4278.10 476
4278.25 481
4278.40 489
4278.55 497
4278.70 504
4278.85 510
4279.00 515
4279.15 517
4279.30 518
4279.45 518
4279.60 517
4279.75 516
4279.90 513
4280.05 509
4280.20 504
4280.35 497
4280.50 491
4280.65 484
4280.80 478
4280.95 474
4281.10 472
4281.25 473
4281.40 475
4281.55 479
4281.70 483
4281.85 487
4282.00 489
4282.15 490
4282.30 489
4282.45 486
4282.60 481
4282.75 477
4282.90 473
4283.05 470
4283.20 468
4283.35 466
4283.50 464
4283.65 462
4283.80 459
4283.95 456
4284.10 452
4284.25 450
4284.40 450
4284.55 454
4284.70 460
4284.85 468
4285.00 476
4285.15 483
4285.30 487
4285.45 488
4285.60 487
4285.75 483
4285.90 479
4286.05 475
4286.20 474
4286.35 474
4286.50 476
4286.65 480
4286.80 483
4286.95 486
4287.10 486
4287.25 485
4287.40 483
4287.55 479
4287.70 477
4287.85 475
4288.00 475
4288.15 477
4288.30 479
4288.45 481
4288.60 481
4288.75 478
4288.90 474
4289.05 468
4289.20 462
4289.35 457
4289.50 453
4289.65 452
4289.80 452
4289.95 454
4290.10 457
4290.25 460
4290.40 464
4290.55 468
4290.70 472
4290.85 476
4291.00 478
4291.15 480
4291.30 480
4291.45 479
4291.60 477
4291.75 475
4291.90 473
4292.05 471
4292.20 470
4292.36 469
4292.51 468
4292.66 466
4292.81 465
4292.96 463
4293.11 460
4293.26 457
4293.41 453
4293.56 449
4293.71 446
4293.86 443
4294.01 440
4294.16 438
4294.31 436
4294.46 434
4294.61 432
4294.76 431
4294.91 431
4295.06 431
4295.21 433
4295.36 436
4295.51 439
4295.66 442
4295.81 445
4295.96 447
4296.11 448
4296.26 450
4296.41 450
4296.56 452
4296.71 454
4296.86 457
4297.01 461
4297.16 466
4297.31 469
4297.46 472
4297.61 473
4297.76 472
4297.91 470
4298.07 466
4298.22 462
4298.37 458
4298.52 455
4298.67 453
4298.82 451
4298.97 451
4299.12 453
4299.27 456
4299.42 461
4299.57 466
4299.72 472
4299.87 478
4300.02 482
4300.17 484
4300.32 485
4300.47 485
4300.62 484
4300.77 484
4300.92 484
4301.07 485
4301.22 486
4301.37 486
4301.52 484
4301.67 481
4301.82 475
4301.97 469
4302.12 462
4302.28 455
4302.43 450
4302.58 446
4302.73 444
4302.88 444
4303.03 444
4303.18 446
4303.33 449
4303.48 453
4303.63 459
4303.78 465
4303.93 472
4304.08 478
4304.23 483
4304.38 488
4304.53 492
4304.68 495
4304.83 498
4304.98 501
4305.13 502
4305.28 500
4305.43 496
4305.58 490
4305.73 482
4305.89 475
4306.04 469
4306.19 465
4306.34 466
4306.49 469
4306.64 474
4306.79 479
4306.94 482
4307.09 482
4307.24 480
4307.39 477
4307.54 474
4307.69 474
4307.84 476
4307.99 483
4308.14 492
4308.29 503
4308.44 513
4308.59 521
4308.74 526
4308.89 528
4309.05 527
4309.20 524
4309.35 518
4309.50 511
4309.65 503
4309.80 494
4309.95 484
4310.10 474
4310.25 464
4310.40 456
4310.55 450
4310.70 447
4310.85 446
4311.00 448
4311.15 451
4311.30 453
4311.45 453
4311.60 451
4311.75 447
4311.91 443
4312.06 438
4312.21 435
4312.36 434
4312.51 435
4312.66 439
4312.81 443
4312.96 449
4313.11 454
4313.26 459
4313.41 463
4313.56 465
4313.71 466
4313.86 464
4314.01 462
4314.16 459
4314.31 456
4314.47 456
4314.62 457
4314.77 461
4314.92 468
4315.07 476
4315.22 484
4315.37 492
4315.52 499
4315.67 503
4315.82 506
4315.97 506
4316.12 505
4316.27 504
4316.42 503
4316.57 503
4316.72 503
4316.88 505
4317.03 506
4317.18 508
4317.33 509
4317.48 509
4317.63 510
4317.78 510
4317.93 511
4318.08 511
4318.23 510
4318.38 508
4318.53 504
4318.68 499
4318.83 493
4318.98 486
4319.14 479
4319.29 474
4319.44 471
4319.59 471
4319.74 474
4319.89 479
4320.04 487
4320.19 495
4320.34 502
4320.49 508
4320.64 513
4320.79 515
4320.94 515
4321.09 515
4321.25 515
4321.40 515
4321.55 516
4321.70 516
4321.85 517
4322.00 516
4322.15 513
4322.30 508
4322.45 501
4322.60 492
4322.75 480
4322.90 466
4323.05 451
4323.20 438
4323.36 426
4323.51 418
4323.66 414
4323.81 415
4323.96 419
4324.11 426
4324.26 433
4324.41 440
4324.56 444
4324.71 446
4324.86 445
4325.01 443
4325.16 440
4325.32 438
4325.47 437
4325.62 437
4325.77 437
4325.92 438
4326.07 438
4326.22 439
4326.37 440
4326.52 442
4326.67 446
4326.82 450
4326.97 456
4327.13 460
4327.28 461
4327.43 460
4327.58 457
4327.73 451
4327.88 445
4328.03 440
4328.18 436
4328.33 434
4328.48 433
4328.63 432
4328.78 431
4328.94 429
4329.09 426
4329.24 423
4329.39 420
4329.54 418
4329.69 416
4329.84 415
4329.99 414
4330.14 413
4330.29 412
4330.44 411
4330.60 411
4330.75 411
4330.90 413
4331.05 417
4331.20 421
4331.35 427
4331.50 432
4331.65 437
4331.80 440
4331.95 442
4332.10 443
4332.25 442
4332.41 441
4332.56 439
4332.71 438
4332.86 437
4333.01 437
4333.16 437
4333.31 436
4333.46 436
4333.61 434
4333.76 432
4333.92 429
4334.07 428
4334.22 427
4334.37 429
4334.52 433
4334.67 439
4334.82 446
4334.97 453
4335.12 460
4335.27 464
4335.42 467
4335.58 468
4335.73 469
4335.88 469
4336.03 469
4336.18 470
4336.33 470
4336.48 471
4336.63 471
4336.78 470
4336.93 469
4337.09 467
4337.24 466
4337.39 464
4337.54 463
4337.69 462
4337.84 462
4337.99 462
4338.14 463
4338.29 464
4338.44 464
4338.60 463
4338.75 460
4338.90 455
4339.05 450
4339.20 444
4339.35 439
4339.50 436
4339.65 434
4339.80 434
4339.95 436
4340.11 439
4340.26 441
4340.41 444
4340.56 446
4340.71 447
4340.86 448
4341.01 449
4341.16 450
4341.31 452
4341.47 455
4341.62 457
4341.77 460
4341.92 463
4342.07 465
4342.22 468
4342.37 470
4342.52 472
4342.67 474
4342.83 476
4342.98 478
4343.13 479
4343.28 480
4343.43 481
4343.58 483
4343.73 486
4343.88 490
4344.03 495
4344.19 500
4344.34 504
4344.49 506
4344.64 505
4344.79 502
4344.94 498
4345.09 494
4345.24 490
4345.39 488
4345.55 488
4345.70 490
4345.85 492
4346.00 494
4346.15 496
4346.30 496
4346.45 496
4346.60 495
4346.75 493
4346.91 491
4347.06 489
4347.21 486
4347.36 482
4347.51 476
4347.66 469
4347.81 461
4347.96 455
4348.12 450
4348.27 447
4348.42 447
4348.57 448
4348.72 451
4348.87 453
4349.02 455
4349.17 457
4349.33 459
4349.48 461
4349.63 464
4349.78 467
4349.93 469
4350.08 470
4350.23 470
4350.38 466
4350.53 461
4350.69 455
4350.84 449
4350.99 443
4351.14 439
4351.29 437
4351.44 437
4351.59 438
4351.74 441
4351.90 443
4352.05 446
4352.20 449
4352.35 452
4352.50 456
4352.65 461
4352.80 466
4352.95 470
4353.11 474
4353.26 476
4353.41 475
4353.56 471
4353.71 467
4353.86 461
4354.01 457
4354.17 454
4354.32 454
4354.47 456
4354.62 460
4354.77 463
4354.92 465
4355.07 466
4355.22 465
4355.38 463
4355.53 462
4355.68 462
4355.83 465
4355.98 470
4356.13 475
4356.28 479
4356.43 481
4356.59 479
4356.74 475
4356.89 467
4357.04 458
4357.19 450
4357.34 442
4357.49 438
4357.65 436
4357.80 437
4357.95 439
4358.10 444
4358.25 449
4358.40 454
4358.55 459
4358.71 462
4358.86 464
4359.01 465
4359.16 463
4359.31 460
4359.46 456
4359.61 451
4359.76 447
4359.92 445
4360.07 444
4360.22 444
4360.37 446
4360.52 449
4360.67 453
4360.82 456
4360.98 459
4361.13 462
4361.28 465
4361.43 469
4361.58 473
4361.73 477
4361.88 482
4362.04 488
4362.19 492
4362.34 496
4362.49 499
4362.64 500
4362.79 500
4362.94 499
4363.10 498
4363.25 498
4363.40 497
4363.55 498
4363.70 498
4363.85 499
4364.00 500
4364.16 501
4364.31 501
4364.46 502
4364.61 503
4364.76 504
4364.91 504
4365.07 502
4365.22 500
4365.37 496
4365.52 491
4365.67 486
4365.82 481
4365.97 478
4366.13 476
4366.28 476
4366.43 477
4366.58 480
4366.73 483
4366.88 486
4367.03 487
4367.19 487
4367.34 484
4367.49 479
4367.64 472
4367.79 464
4367.94 458
4368.10 454
4368.25 453
4368.40 456
4368.55 462
4368.70 470
4368.85 477
4369.00 483
4369.16 485
4369.31 484
4369.46 481
4369.61 475
4369.76 469
4369.91 464
4370.07 461
4370.22 460
4370.37 460
4370.52 462
4370.67 464
4370.82 466
4370.98 468
4371.13 469
4371.28 469
4371.43 470
4371.58 470
4371.73 472
4371.88 473
4372.04 474
4372.19 475
4372.34 475
4372.49 474
4372.64 472
4372.79 469
4372.95 465
4373.10 461
4373.25 457
4373.40 453
4373.55 451
4373.70 452
4373.86 455
4374.01 461
4374.16 469
4374.31 478
4374.46 485
4374.61 490
4374.77 492
4374.92 491
4375.07 487
4375.22 481
4375.37 474
4375.52 468
4375.68 463
4375.83 459
4375.98 457
4376.13 455
4376.28 454
4376.43 454
4376.59 454
4376.74 456
[truncated: 766,723 more chars]
