# Supplementary material for: Methylobacterium Species Promoting Rice and Barley Growth and Interaction Specificity Revealed with Whole-Cell Matrix-Assisted Laser Desorption / Ionization-Time-of-Flight Mass Spectrometry (MALDI-TOF/MS) Analysis
Source: PLoS One. 2015 Jun 8;10(6):e0129509. doi: 10.1371/journal.pone.0129509 (PMC4460032; doi:10.1371/journal.pone.0129509)
Supplement: S3 Data — (ZIP) [file pone.0129509.s003.zip › Supplementary data 3 (ms from barley)/34b.txt]

777.69 0
777.75 0
777.82 0
777.88 0
777.95 0
778.01 0
778.07 0
778.14 0
778.20 0
778.27 0
778.33 0
778.39 0
778.46 0
778.52 0
778.59 0
778.65 0
778.71 0
778.78 0
778.84 0
778.91 0
778.97 0
779.03 0
779.10 0
779.16 0
779.23 0
779.29 0
779.35 0
779.42 0
779.48 0
779.55 0
779.61 0
779.67 0
779.74 0
779.80 0
779.87 0
779.93 0
779.99 0
780.06 0
780.12 0
780.19 0
780.25 0
780.31 0
780.38 0
780.44 0
780.51 0
780.57 0
780.64 0
780.70 0
780.76 0
780.83 0
780.89 0
780.96 0
781.02 0
781.08 0
781.15 0
781.21 0
781.28 0
781.34 0
781.40 0
781.47 0
781.53 0
781.60 0
781.66 0
781.72 0
781.79 0
781.85 0
781.92 0
781.98 0
782.05 0
782.11 0
782.17 0
782.24 0
782.30 0
782.37 0
782.43 0
782.49 0
782.56 0
782.62 0
782.69 0
782.75 0
782.82 0
782.88 0
782.94 0
783.01 0
783.07 0
783.14 0
783.20 0
783.26 0
783.33 0
783.39 0
783.46 0
783.52 0
783.59 0
783.65 0
783.71 0
783.78 0
783.84 0
783.91 0
783.97 0
784.04 0
784.10 0
784.16 0
784.23 0
784.29 0
784.36 0
784.42 0
784.48 0
784.55 0
784.61 0
784.68 0
784.74 0
784.81 0
784.87 0
784.93 0
785.00 0
785.06 0
785.13 0
785.19 0
785.26 0
785.32 0
785.38 0
785.45 0
785.51 0
785.58 0
785.64 0
785.71 0
785.77 0
785.83 0
785.90 0
785.96 0
786.03 0
786.09 0
786.16 0
786.22 0
786.28 0
786.35 0
786.41 0
786.48 0
786.54 0
786.61 0
786.67 0
786.73 0
786.80 0
786.86 0
786.93 0
786.99 0
787.06 0
787.12 0
787.18 0
787.25 0
787.31 0
787.38 0
787.44 0
787.51 0
787.57 0
787.64 0
787.70 0
787.76 0
787.83 0
787.89 0
787.96 0
788.02 0
788.09 0
788.15 0
788.21 0
788.28 0
788.34 0
788.41 0
788.47 0
788.54 0
788.60 0
788.67 0
788.73 0
788.79 0
788.86 0
788.92 0
788.99 0
789.05 0
789.12 0
789.18 0
789.25 0
789.31 0
789.37 0
789.44 0
789.50 0
789.57 0
789.63 0
789.70 0
789.76 0
789.83 0
789.89 0
789.95 0
790.02 0
790.08 0
790.15 0
790.21 0
790.28 0
790.34 0
790.41 0
790.47 0
790.53 0
790.60 0
790.66 0
790.73 0
790.79 0
790.86 0
790.92 0
790.99 0
791.05 0
791.12 0
791.18 0
791.24 0
791.31 0
791.37 0
791.44 0
791.50 0
791.57 0
791.63 0
791.70 0
791.76 0
791.82 0
791.89 0
791.95 0
792.02 0
792.08 0
792.15 0
792.21 0
792.28 0
792.34 0
792.41 0
792.47 0
792.53 0
792.60 0
792.66 0
792.73 0
792.79 0
792.86 0
792.92 0
792.99 0
793.05 0
793.12 0
793.18 0
793.25 0
793.31 0
793.37 0
793.44 0
793.50 0
793.57 0
793.63 0
793.70 0
793.76 0
793.83 0
793.89 0
793.96 0
794.02 0
794.09 0
794.15 0
794.21 0
794.28 0
794.34 0
794.41 0
794.47 0
794.54 0
794.60 0
794.67 0
794.73 0
794.80 0
794.86 0
794.93 0
794.99 0
795.05 0
795.12 0
795.18 0
795.25 0
795.31 0
795.38 0
795.44 0
795.51 0
795.57 0
795.64 0
795.70 0
795.77 0
795.83 0
795.90 0
795.96 0
796.03 0
796.09 0
796.15 0
796.22 0
796.28 0
796.35 0
796.41 0
796.48 0
796.54 0
796.61 0
796.67 0
796.74 0
796.80 0
796.87 0
796.93 0
797.00 0
797.06 0
797.13 0
797.19 0
797.26 0
797.32 0
797.38 0
797.45 0
797.51 0
797.58 0
797.64 0
797.71 0
797.77 0
797.84 0
797.90 0
797.97 0
798.03 0
798.10 0
798.16 0
798.23 0
798.29 0
798.36 0
798.42 0
798.49 0
798.55 0
798.62 0
798.68 0
798.75 0
798.81 0
798.87 0
798.94 0
799.00 0
799.07 0
799.13 0
799.20 0
799.26 0
799.33 0
799.39 0
799.46 0
799.52 0
799.59 0
799.65 0
799.72 0
799.78 0
799.85 0
799.91 0
799.98 0
800.04 0
800.11 0
800.17 0
800.24 0
800.30 0
800.37 0
800.43 0
800.50 0
800.56 0
800.63 0
800.69 0
800.76 0
800.82 0
800.89 0
800.95 0
801.02 0
801.08 0
801.15 0
801.21 0
801.28 0
801.34 0
801.40 0
801.47 0
801.53 0
801.60 0
801.66 0
801.73 0
801.79 0
801.86 0
801.92 0
801.99 0
802.05 0
802.12 0
802.18 0
802.25 0
802.31 0
802.38 0
802.44 0
802.51 0
802.57 0
802.64 0
802.70 0
802.77 0
802.83 0
802.90 0
802.96 0
803.03 0
803.09 0
803.16 0
803.22 0
803.29 0
803.35 0
803.42 0
803.48 0
803.55 0
803.61 0
803.68 0
803.74 0
803.81 0
803.87 0
803.94 0
804.00 0
804.07 0
804.13 0
804.20 0
804.26 0
804.33 0
804.39 0
804.46 0
804.52 0
804.59 0
804.65 0
804.72 0
804.78 0
804.85 0
804.91 0
804.98 0
805.04 0
805.11 0
805.17 0
805.24 0
805.31 0
805.37 0
805.44 0
805.50 0
805.57 0
805.63 0
805.70 0
805.76 0
805.83 0
805.89 0
805.96 0
806.02 0
806.09 0
806.15 0
806.22 0
806.28 0
806.35 0
806.41 0
806.48 0
806.54 0
806.61 0
806.67 0
806.74 0
806.80 0
806.87 0
806.93 0
807.00 0
807.06 0
807.13 0
807.19 0
807.26 0
807.32 0
807.39 0
807.45 0
807.52 0
807.58 0
807.65 0
807.72 0
807.78 0
807.85 0
807.91 0
807.98 0
808.04 0
808.11 0
808.17 0
808.24 0
808.30 0
808.37 0
808.43 0
808.50 0
808.56 0
808.63 0
808.69 0
808.76 0
808.82 0
808.89 0
808.95 0
809.02 0
809.08 0
809.15 0
809.21 0
809.28 0
809.35 0
809.41 0
809.48 0
809.54 0
809.61 0
809.67 0
809.74 0
809.80 0
809.87 0
809.93 0
810.00 0
810.06 0
810.13 0
810.19 0
810.26 0
810.32 0
810.39 0
810.45 0
810.52 0
810.59 0
810.65 0
810.72 0
810.78 0
810.85 0
810.91 0
810.98 0
811.04 0
811.11 0
811.17 0
811.24 0
811.30 0
811.37 0
811.43 0
811.50 0
811.57 0
811.63 0
811.70 0
811.76 0
811.83 0
811.89 0
811.96 0
812.02 0
812.09 0
812.15 0
812.22 0
812.28 0
812.35 0
812.41 0
812.48 0
812.55 0
812.61 0
812.68 0
812.74 0
812.81 0
812.87 0
812.94 0
813.00 0
813.07 0
813.13 0
813.20 0
813.26 0
813.33 0
813.40 0
813.46 0
813.53 0
813.59 0
813.66 0
813.72 0
813.79 0
813.85 0
813.92 0
813.98 0
814.05 1
814.12 1
814.18 1
814.25 1
814.31 1
814.38 1
814.44 1
814.51 0
814.57 0
814.64 0
814.70 0
814.77 0
814.84 0
814.90 0
814.97 0
815.03 0
815.10 0
815.16 0
815.23 0
815.29 0
815.36 0
815.42 0
815.49 0
815.56 0
815.62 0
815.69 0
815.75 0
815.82 0
815.88 0
815.95 0
816.01 0
816.08 0
816.15 0
816.21 0
816.28 0
816.34 0
816.41 0
816.47 0
816.54 0
816.60 0
816.67 0
816.73 0
816.80 0
816.87 0
816.93 0
817.00 0
817.06 0
817.13 0
817.19 0
817.26 0
817.32 0
817.39 0
817.46 0
817.52 0
817.59 0
817.65 0
817.72 0
817.78 0
817.85 0
817.92 0
817.98 0
818.05 0
818.11 0
818.18 0
818.24 0
818.31 0
818.37 0
818.44 0
818.51 0
818.57 0
818.64 0
818.70 0
818.77 0
818.83 0
818.90 0
818.96 0
819.03 0
819.10 0
819.16 0
819.23 0
819.29 0
819.36 0
819.42 0
819.49 0
819.56 0
819.62 0
819.69 0
819.75 0
819.82 0
819.88 0
819.95 0
820.02 0
820.08 0
820.15 0
820.21 0
820.28 0
820.34 0
820.41 0
820.48 0
820.54 0
820.61 0
820.67 0
820.74 0
820.80 0
820.87 0
820.94 0
821.00 0
821.07 0
821.13 0
821.20 0
821.26 0
821.33 0
821.40 0
821.46 0
821.53 0
821.59 0
821.66 0
821.72 0
821.79 0
821.86 0
821.92 0
821.99 0
822.05 0
822.12 0
822.18 0
822.25 0
822.32 0
822.38 0
822.45 0
822.51 0
822.58 0
822.64 0
822.71 0
822.78 0
822.84 0
822.91 0
822.97 0
823.04 0
823.10 0
823.17 0
823.24 0
823.30 0
823.37 0
823.43 0
823.50 0
823.57 0
823.63 0
823.70 0
823.76 0
823.83 0
823.89 0
823.96 0
824.03 0
824.09 0
824.16 0
824.22 0
824.29 0
824.36 0
824.42 0
824.49 0
824.55 0
824.62 0
824.68 0
824.75 0
824.82 0
824.88 0
824.95 0
825.01 0
825.08 0
825.15 0
825.21 0
825.28 0
825.34 0
825.41 0
825.48 0
825.54 0
825.61 0
825.67 0
825.74 0
825.80 0
825.87 0
825.94 0
826.00 0
826.07 0
826.13 0
826.20 0
826.27 0
826.33 0
826.40 0
826.46 0
826.53 0
826.60 0
826.66 0
826.73 0
826.79 0
826.86 0
826.93 0
826.99 0
827.06 0
827.12 0
827.19 0
827.26 0
827.32 0
827.39 0
827.45 0
827.52 0
827.59 0
827.65 0
827.72 0
827.78 0
827.85 0
827.92 0
827.98 0
828.05 0
828.11 0
828.18 0
828.25 0
828.31 0
828.38 0
828.44 0
828.51 0
828.58 0
828.64 0
828.71 0
828.77 0
828.84 0
828.91 0
828.97 0
829.04 0
829.10 0
829.17 0
829.24 0
829.30 0
829.37 0
829.43 0
829.50 0
829.57 0
829.63 0
829.70 0
829.76 0
829.83 0
829.90 0
829.96 0
830.03 0
830.09 0
830.16 0
830.23 0
830.29 0
830.36 0
830.42 0
830.49 0
830.56 0
830.62 0
830.69 0
830.76 0
830.82 0
830.89 0
830.95 0
831.02 0
831.09 0
831.15 0
831.22 0
831.28 0
831.35 0
831.42 0
831.48 0
831.55 0
831.61 0
831.68 0
831.75 0
831.81 0
831.88 0
831.95 0
832.01 0
832.08 0
832.14 0
832.21 0
832.28 0
832.34 0
832.41 0
832.47 0
832.54 0
832.61 0
832.67 0
832.74 0
832.81 0
832.87 0
832.94 0
833.00 0
833.07 0
833.14 0
833.20 0
833.27 0
833.34 0
833.40 0
833.47 0
833.53 0
833.60 0
833.67 0
833.73 0
833.80 0
833.86 0
833.93 0
834.00 0
834.06 0
834.13 0
834.20 0
834.26 0
834.33 0
834.39 0
834.46 0
834.53 0
834.59 0
834.66 0
834.73 0
834.79 0
834.86 0
834.92 0
834.99 0
835.06 0
835.12 0
835.19 0
835.26 0
835.32 0
835.39 0
835.46 0
835.52 0
835.59 0
835.65 0
835.72 0
835.79 0
835.85 0
835.92 0
835.99 0
836.05 0
836.12 0
836.18 0
836.25 0
836.32 0
836.38 0
836.45 0
836.52 0
836.58 0
836.65 0
836.72 0
836.78 0
836.85 0
836.91 0
836.98 0
837.05 0
837.11 0
837.18 0
837.25 0
837.31 0
837.38 0
837.44 0
837.51 0
837.58 0
837.64 0
837.71 0
837.78 0
837.84 0
837.91 0
837.98 0
838.04 0
838.11 0
838.18 0
838.24 0
838.31 0
838.37 0
838.44 0
838.51 0
838.57 0
838.64 0
838.71 0
838.77 0
838.84 0
838.91 0
838.97 0
839.04 0
839.11 0
839.17 0
839.24 0
839.30 0
839.37 0
839.44 0
839.50 0
839.57 0
839.64 0
839.70 0
839.77 0
839.84 0
839.90 0
839.97 0
840.04 0
840.10 0
840.17 0
840.23 0
840.30 0
840.37 0
840.43 0
840.50 0
840.57 0
840.63 0
840.70 0
840.77 0
840.83 0
840.90 0
840.97 0
841.03 0
841.10 0
841.17 0
841.23 0
841.30 0
841.37 0
841.43 0
841.50 0
841.56 0
841.63 0
841.70 0
841.76 0
841.83 0
841.90 0
841.96 0
842.03 0
842.10 0
842.16 0
842.23 0
842.30 0
842.36 0
842.43 0
842.50 0
842.56 0
842.63 0
842.70 0
842.76 0
842.83 0
842.90 0
842.96 0
843.03 0
843.10 0
843.16 0
843.23 0
843.30 0
843.36 0
843.43 0
843.50 0
843.56 0
843.63 0
843.70 0
843.76 0
843.83 0
843.90 0
843.96 0
844.03 0
844.09 0
844.16 0
844.23 0
844.29 0
844.36 0
844.43 0
844.49 0
844.56 0
844.63 0
844.69 0
844.76 0
844.83 0
844.89 0
844.96 0
845.03 0
845.09 0
845.16 0
845.23 0
845.29 0
845.36 0
845.43 0
845.49 0
845.56 0
845.63 0
845.69 0
845.76 0
845.83 0
845.89 0
845.96 0
846.03 0
846.10 0
846.16 0
846.23 0
846.30 0
846.36 0
846.43 0
846.50 0
846.56 0
846.63 0
846.70 0
846.76 0
846.83 0
846.90 0
846.96 0
847.03 0
847.10 0
847.16 0
847.23 0
847.30 0
847.36 0
847.43 0
847.50 0
847.56 0
847.63 0
847.70 0
847.76 0
847.83 0
847.90 0
847.96 0
848.03 0
848.10 0
848.16 0
848.23 0
848.30 0
848.36 0
848.43 0
848.50 0
848.57 0
848.63 0
848.70 0
848.77 0
848.83 0
848.90 0
848.97 0
849.03 0
849.10 0
849.17 0
849.23 0
849.30 0
849.37 0
849.43 0
849.50 0
849.57 0
849.63 0
849.70 0
849.77 0
849.83 0
849.90 0
849.97 0
850.04 0
850.10 0
850.17 0
850.24 0
850.30 0
850.37 0
850.44 0
850.50 0
850.57 0
850.64 0
850.70 0
850.77 0
850.84 0
850.91 0
850.97 0
851.04 0
851.11 0
851.17 0
851.24 0
851.31 0
851.37 0
851.44 0
851.51 0
851.57 0
851.64 0
851.71 0
851.77 0
851.84 0
851.91 0
851.98 0
852.04 0
852.11 0
852.18 0
852.24 0
852.31 0
852.38 0
852.44 0
852.51 0
852.58 0
852.65 0
852.71 0
852.78 0
852.85 0
852.91 0
852.98 0
853.05 0
853.11 0
853.18 0
853.25 0
853.32 0
853.38 0
853.45 0
853.52 0
853.58 0
853.65 0
853.72 0
853.78 0
853.85 0
853.92 0
853.99 0
854.05 0
854.12 0
854.19 0
854.25 0
854.32 0
854.39 0
854.45 0
854.52 0
854.59 0
854.66 0
854.72 0
854.79 0
854.86 0
854.92 0
854.99 0
855.06 0
855.12 0
855.19 0
855.26 0
855.33 0
855.39 0
855.46 0
855.53 0
855.59 0
855.66 0
855.73 0
855.80 0
855.86 0
855.93 0
856.00 0
856.06 0
856.13 0
856.20 0
856.27 0
856.33 0
856.40 0
856.47 0
856.53 0
856.60 0
856.67 0
856.74 0
856.80 0
856.87 0
856.94 0
857.00 0
857.07 0
857.14 0
857.21 0
857.27 0
857.34 0
857.41 0
857.47 0
857.54 0
857.61 0
857.68 0
857.74 0
857.81 0
857.88 0
857.94 0
858.01 0
858.08 0
858.15 0
858.21 0
858.28 0
858.35 0
858.41 0
858.48 0
858.55 0
858.62 0
858.68 0
858.75 0
858.82 0
858.88 0
858.95 0
859.02 0
859.09 0
859.15 0
859.22 0
859.29 0
859.36 0
859.42 0
859.49 0
859.56 0
859.62 0
859.69 0
859.76 0
859.83 0
859.89 0
859.96 0
860.03 0
860.09 0
860.16 0
860.23 0
860.30 0
860.36 0
860.43 0
860.50 0
860.57 0
860.63 0
860.70 0
860.77 0
860.83 0
860.90 0
860.97 0
861.04 0
861.10 0
861.17 0
861.24 0
861.31 0
861.37 0
861.44 0
861.51 0
861.58 0
861.64 0
861.71 0
861.78 0
861.84 0
861.91 0
861.98 0
862.05 0
862.11 0
862.18 0
862.25 0
862.32 0
862.38 0
862.45 0
862.52 0
862.59 0
862.65 0
862.72 0
862.79 0
862.85 0
862.92 0
862.99 0
863.06 0
863.12 0
863.19 0
863.26 0
863.33 0
863.39 0
863.46 0
863.53 0
863.60 0
863.66 0
863.73 0
863.80 0
863.87 0
863.93 0
864.00 0
864.07 0
864.14 0
864.20 0
864.27 0
864.34 0
864.40 0
864.47 0
864.54 0
864.61 0
864.67 0
864.74 0
864.81 0
864.88 0
864.94 0
865.01 0
865.08 0
865.15 0
865.21 0
865.28 0
865.35 0
865.42 0
865.48 0
865.55 0
865.62 0
865.69 0
865.75 0
865.82 0
865.89 0
865.96 0
866.02 0
866.09 0
866.16 0
866.23 0
866.29 0
866.36 0
866.43 0
866.50 0
866.56 0
866.63 0
866.70 0
866.77 0
866.83 0
866.90 0
866.97 0
867.04 0
867.10 0
867.17 0
867.24 0
867.31 0
867.37 0
867.44 0
867.51 0
867.58 0
867.64 0
867.71 0
867.78 0
867.85 0
867.91 0
867.98 0
868.05 0
868.12 0
868.18 0
868.25 0
868.32 0
868.39 0
868.46 0
868.52 0
868.59 0
868.66 0
868.73 0
868.79 0
868.86 0
868.93 0
869.00 0
869.06 0
869.13 0
869.20 0
869.27 0
869.33 0
869.40 0
869.47 0
869.54 0
869.60 0
869.67 0
869.74 0
869.81 0
869.88 0
869.94 0
870.01 0
870.08 0
870.15 0
870.21 0
870.28 0
870.35 0
870.42 0
870.48 0
870.55 0
870.62 0
870.69 0
870.75 0
870.82 0
870.89 0
870.96 0
871.03 0
871.09 0
871.16 0
871.23 0
871.30 0
871.36 0
871.43 0
871.50 0
871.57 0
871.63 0
871.70 0
871.77 0
871.84 0
871.91 0
871.97 0
872.04 0
872.11 0
872.18 0
872.24 0
872.31 0
872.38 0
872.45 0
872.52 0
872.58 0
872.65 0
872.72 0
872.79 0
872.85 0
872.92 0
872.99 0
873.06 0
873.12 0
873.19 0
873.26 0
873.33 0
873.40 0
873.46 0
873.53 0
873.60 0
873.67 0
873.73 0
873.80 0
873.87 0
873.94 0
874.01 0
874.07 0
874.14 0
874.21 0
874.28 0
874.35 0
874.41 0
874.48 0
874.55 0
874.62 0
874.68 0
874.75 0
874.82 0
874.89 0
874.96 0
875.02 0
875.09 0
875.16 0
875.23 0
875.29 0
875.36 0
875.43 0
875.50 0
875.57 0
875.63 0
875.70 0
875.77 0
875.84 0
875.91 0
875.97 0
876.04 0
876.11 0
876.18 0
876.24 0
876.31 0
876.38 0
876.45 0
876.52 0
876.58 0
876.65 0
876.72 0
876.79 0
876.86 0
876.92 0
876.99 0
877.06 0
877.13 0
877.20 0
877.26 0
877.33 0
877.40 0
877.47 0
877.54 0
877.60 0
877.67 0
877.74 0
877.81 0
877.88 0
877.94 0
878.01 0
878.08 0
878.15 0
878.21 0
878.28 0
878.35 0
878.42 0
878.49 0
878.55 0
878.62 0
878.69 0
878.76 0
878.83 0
878.89 0
878.96 0
879.03 0
879.10 0
879.17 0
879.23 0
879.30 0
879.37 0
879.44 0
879.51 0
879.57 0
879.64 0
879.71 0
879.78 0
879.85 0
879.91 0
879.98 0
880.05 0
880.12 0
880.19 0
880.25 0
880.32 0
880.39 0
880.46 0
880.53 0
880.60 0
880.66 0
880.73 0
880.80 0
880.87 0
880.94 0
881.00 0
881.07 0
881.14 0
881.21 0
881.28 0
881.34 0
881.41 0
881.48 0
881.55 0
881.62 0
881.68 0
881.75 0
881.82 0
881.89 0
881.96 0
882.02 0
882.09 0
882.16 0
882.23 0
882.30 0
882.37 0
882.43 0
882.50 0
882.57 0
882.64 0
882.71 0
882.77 0
882.84 0
882.91 0
882.98 0
883.05 0
883.12 0
883.18 0
883.25 0
883.32 0
883.39 0
883.46 0
883.52 0
883.59 0
883.66 0
883.73 0
883.80 0
883.86 0
883.93 0
884.00 0
884.07 0
884.14 0
884.21 0
884.27 0
884.34 0
884.41 0
884.48 0
884.55 0
884.62 0
884.68 0
884.75 0
884.82 0
884.89 0
884.96 0
885.02 0
885.09 0
885.16 0
885.23 0
885.30 0
885.37 0
885.43 0
885.50 0
885.57 0
885.64 0
885.71 0
885.77 0
885.84 0
885.91 0
885.98 0
886.05 0
886.12 0
886.18 0
886.25 0
886.32 0
886.39 0
886.46 0
886.53 0
886.59 0
886.66 0
886.73 0
886.80 0
886.87 0
886.94 0
887.00 0
887.07 0
887.14 0
887.21 0
887.28 0
887.35 0
887.41 0
887.48 0
887.55 0
887.62 0
887.69 0
887.76 0
887.82 0
887.89 0
887.96 0
888.03 0
888.10 0
888.17 0
888.23 0
888.30 0
888.37 0
888.44 0
888.51 0
888.58 0
888.64 0
888.71 0
888.78 0
888.85 0
888.92 0
888.99 0
889.05 0
889.12 0
889.19 0
889.26 0
889.33 0
889.40 0
889.46 0
889.53 0
889.60 0
889.67 0
889.74 0
889.81 0
889.88 0
889.94 0
890.01 0
890.08 0
890.15 0
890.22 0
890.29 0
890.35 0
890.42 0
890.49 0
890.56 0
890.63 0
890.70 0
890.76 0
890.83 0
890.90 0
890.97 0
891.04 0
891.11 0
891.18 0
891.24 0
891.31 0
891.38 0
891.45 0
891.52 0
891.59 0
891.65 0
891.72 0
891.79 0
891.86 0
891.93 0
892.00 0
892.07 0
892.13 0
892.20 0
892.27 0
892.34 0
892.41 0
892.48 0
892.55 0
892.61 0
892.68 0
892.75 0
892.82 0
892.89 0
892.96 0
893.02 0
893.09 0
893.16 0
893.23 0
893.30 0
893.37 0
893.44 0
893.50 0
893.57 0
893.64 0
893.71 0
893.78 0
893.85 0
893.92 0
893.98 0
894.05 0
894.12 0
894.19 0
894.26 0
894.33 0
894.40 0
894.46 0
894.53 0
894.60 0
894.67 0
894.74 0
894.81 0
894.88 0
894.94 0
895.01 0
895.08 0
895.15 0
895.22 0
895.29 0
895.36 0
895.43 0
895.49 0
895.56 0
895.63 0
895.70 0
895.77 0
895.84 0
895.91 0
895.97 0
896.04 0
896.11 0
896.18 0
896.25 0
896.32 0
896.39 0
896.45 0
896.52 0
896.59 0
896.66 0
896.73 0
896.80 0
896.87 0
896.94 0
897.00 0
897.07 0
897.14 0
897.21 0
897.28 0
897.35 0
897.42 0
897.49 0
897.55 0
897.62 0
897.69 0
897.76 0
897.83 0
897.90 0
897.97 0
898.03 0
898.10 0
898.17 0
898.24 0
898.31 0
898.38 0
898.45 0
898.52 0
898.58 0
898.65 0
898.72 0
898.79 0
898.86 0
898.93 0
899.00 0
899.07 0
899.13 0
899.20 0
899.27 0
899.34 0
899.41 0
899.48 0
899.55 0
899.62 0
899.69 0
899.75 0
899.82 0
899.89 0
899.96 0
900.03 0
900.10 0
900.17 0
900.24 0
900.30 0
900.37 0
900.44 0
900.51 0
900.58 0
900.65 0
900.72 0
900.79 0
900.85 0
900.92 0
900.99 0
901.06 0
901.13 0
901.20 0
901.27 0
901.34 0
901.41 0
901.47 0
901.54 0
901.61 0
901.68 0
901.75 0
901.82 0
901.89 0
901.96 0
902.03 0
902.09 0
902.16 0
902.23 0
902.30 0
902.37 0
902.44 0
902.51 0
902.58 0
902.65 0
902.71 0
902.78 0
902.85 0
902.92 0
902.99 0
903.06 0
903.13 0
903.20 0
903.27 0
903.33 0
903.40 0
903.47 0
903.54 0
903.61 0
903.68 0
903.75 0
903.82 0
903.89 0
903.96 0
904.02 0
904.09 0
904.16 0
904.23 0
904.30 0
904.37 0
904.44 0
904.51 0
904.58 0
904.64 0
904.71 0
904.78 0
904.85 0
904.92 0
904.99 0
905.06 0
905.13 0
905.20 0
905.27 0
905.33 0
905.40 0
905.47 0
905.54 0
905.61 0
905.68 0
905.75 0
905.82 0
905.89 0
905.96 0
906.02 0
906.09 0
906.16 0
906.23 0
906.30 0
906.37 0
906.44 0
906.51 0
906.58 0
906.65 0
906.72 0
906.78 0
906.85 0
906.92 0
906.99 0
907.06 0
907.13 0
907.20 0
907.27 0
907.34 0
907.41 0
907.47 0
907.54 0
907.61 0
907.68 0
907.75 0
907.82 0
907.89 0
907.96 0
908.03 0
908.10 0
908.17 0
908.24 0
908.30 0
908.37 0
908.44 0
908.51 0
908.58 0
908.65 0
908.72 0
908.79 0
908.86 0
908.93 0
909.00 0
909.06 0
909.13 0
909.20 0
909.27 0
909.34 0
909.41 0
909.48 0
909.55 0
909.62 0
909.69 0
909.76 0
909.83 0
909.89 0
909.96 0
910.03 0
910.10 0
910.17 0
910.24 0
910.31 0
910.38 0
910.45 0
910.52 0
910.59 0
910.66 0
910.72 0
910.79 0
910.86 0
910.93 0
911.00 0
911.07 0
911.14 0
911.21 0
911.28 0
911.35 0
911.42 0
911.49 0
911.56 0
911.62 0
911.69 0
911.76 0
911.83 0
911.90 0
911.97 0
912.04 0
912.11 0
912.18 0
912.25 0
912.32 0
912.39 0
912.46 0
912.53 0
912.59 0
912.66 0
912.73 0
912.80 0
912.87 0
912.94 0
913.01 0
913.08 0
913.15 0
913.22 0
913.29 0
913.36 0
913.43 0
913.50 0
913.56 0
913.63 0
913.70 0
913.77 0
913.84 0
913.91 0
913.98 0
914.05 0
914.12 0
914.19 0
914.26 0
914.33 0
914.40 0
914.47 0
914.54 0
914.60 0
914.67 0
914.74 0
914.81 0
914.88 0
914.95 0
915.02 0
915.09 0
915.16 0
915.23 0
915.30 0
915.37 0
915.44 0
915.51 0
915.58 0
915.65 0
915.71 0
915.78 0
915.85 0
915.92 0
915.99 0
916.06 0
916.13 0
916.20 0
916.27 0
916.34 0
916.41 0
916.48 0
916.55 0
916.62 0
916.69 0
916.76 0
916.83 0
916.90 0
916.96 0
917.03 0
917.10 0
917.17 0
917.24 0
917.31 0
917.38 0
917.45 0
917.52 0
917.59 0
917.66 0
917.73 0
917.80 0
917.87 0
917.94 0
918.01 0
918.08 0
918.15 0
918.21 0
918.28 0
918.35 0
918.42 0
918.49 0
918.56 0
918.63 0
918.70 0
918.77 0
918.84 0
918.91 0
918.98 0
919.05 0
919.12 0
919.19 0
919.26 0
919.33 0
919.40 0
919.47 0
919.54 0
919.61 0
919.67 0
919.74 0
919.81 0
919.88 0
919.95 0
920.02 0
920.09 0
920.16 0
920.23 0
920.30 0
920.37 0
920.44 0
920.51 0
920.58 0
920.65 0
920.72 0
920.79 0
920.86 0
920.93 0
921.00 0
921.07 0
921.14 0
921.21 0
921.28 0
921.34 0
921.41 0
921.48 0
921.55 0
921.62 0
921.69 0
921.76 0
921.83 0
921.90 0
921.97 0
922.04 0
922.11 0
922.18 0
922.25 0
922.32 0
922.39 0
922.46 0
922.53 0
922.60 0
922.67 0
922.74 0
922.81 0
922.88 0
922.95 0
923.02 0
923.09 0
923.16 0
923.23 0
923.29 0
923.36 0
923.43 0
923.50 0
923.57 0
923.64 0
923.71 0
923.78 0
923.85 0
923.92 0
923.99 0
924.06 0
924.13 0
924.20 0
924.27 0
924.34 0
924.41 0
924.48 0
924.55 0
924.62 0
924.69 0
924.76 0
924.83 0
924.90 0
924.97 0
925.04 0
925.11 0
925.18 0
925.25 0
925.32 0
925.39 0
925.46 0
925.53 0
925.60 0
925.67 0
925.74 0
925.81 0
925.88 0
925.94 0
926.01 0
926.08 0
926.15 0
926.22 0
926.29 0
926.36 0
926.43 0
926.50 0
926.57 0
926.64 0
926.71 0
926.78 0
926.85 0
926.92 0
926.99 0
927.06 0
927.13 0
927.20 0
927.27 0
927.34 0
927.41 0
927.48 0
927.55 0
927.62 0
927.69 0
927.76 0
927.83 0
927.90 0
927.97 0
928.04 0
928.11 0
928.18 0
928.25 0
928.32 0
928.39 0
928.46 0
928.53 0
928.60 0
928.67 0
928.74 0
928.81 0
928.88 0
928.95 0
929.02 0
929.09 0
929.16 0
929.23 0
929.30 0
929.37 0
929.44 0
929.51 0
929.58 0
929.65 0
929.72 0
929.79 0
929.86 0
929.93 0
930.00 0
930.07 0
930.14 0
930.21 0
930.28 0
930.35 0
930.42 0
930.49 0
930.56 0
930.63 0
930.70 0
930.77 0
930.84 0
930.91 0
930.98 0
931.05 0
931.12 0
931.19 0
931.26 0
931.33 0
931.40 0
931.47 0
931.54 0
931.61 0
931.68 0
931.75 0
931.82 0
931.89 0
931.96 0
932.03 0
932.10 0
932.17 0
932.24 0
932.31 0
932.38 0
932.45 0
932.52 0
932.59 0
932.66 0
932.73 0
932.80 0
932.87 0
932.94 0
933.01 0
933.08 0
933.15 0
933.22 0
933.29 0
933.36 0
933.43 0
933.50 0
933.57 0
933.64 0
933.71 0
933.78 0
933.85 0
933.92 0
933.99 0
934.06 0
934.13 0
934.20 0
934.27 0
934.34 0
934.41 0
934.48 0
934.55 0
934.62 0
934.69 0
934.76 0
934.83 0
934.90 0
934.97 0
935.04 0
935.11 0
935.18 0
935.25 0
935.32 0
935.39 0
935.46 0
935.53 0
935.60 0
935.67 0
935.74 0
935.81 0
935.88 0
935.95 0
936.02 0
936.09 0
936.16 0
936.23 0
936.30 0
936.37 0
936.44 0
936.51 0
936.58 0
936.65 0
936.72 0
936.79 0
936.86 0
936.93 0
937.00 0
937.07 0
937.14 0
937.21 0
937.28 0
937.35 0
937.43 0
937.50 0
937.57 0
937.64 0
937.71 0
937.78 0
937.85 0
937.92 0
937.99 0
938.06 0
938.13 0
938.20 0
938.27 0
938.34 0
938.41 0
938.48 0
938.55 0
938.62 0
938.69 0
938.76 0
938.83 0
938.90 0
938.97 0
939.04 0
939.11 0
939.18 0
939.25 0
939.32 0
939.39 0
939.46 0
939.53 0
939.60 0
939.67 0
939.74 0
939.81 0
939.88 0
939.95 0
940.02 0
940.10 0
940.17 0
940.24 0
940.31 0
940.38 0
940.45 0
940.52 0
940.59 0
940.66 0
940.73 0
940.80 0
940.87 0
940.94 0
941.01 0
941.08 0
941.15 0
941.22 0
941.29 0
941.36 0
941.43 0
941.50 0
941.57 0
941.64 0
941.71 0
941.78 0
941.85 0
941.92 0
941.99 0
942.07 0
942.14 0
942.21 0
942.28 0
942.35 0
942.42 0
942.49 0
942.56 0
942.63 0
942.70 0
942.77 0
942.84 0
942.91 0
942.98 0
943.05 0
943.12 0
943.19 0
943.26 0
943.33 0
943.40 0
943.47 0
943.54 0
943.61 0
943.68 0
943.76 0
943.83 0
943.90 0
943.97 0
944.04 0
944.11 0
944.18 0
944.25 0
944.32 0
944.39 0
944.46 0
944.53 0
944.60 0
944.67 0
944.74 0
944.81 0
944.88 0
944.95 0
945.02 0
945.09 0
945.16 0
945.24 0
945.31 0
945.38 0
945.45 0
945.52 0
945.59 0
945.66 0
945.73 0
945.80 0
945.87 0
945.94 0
946.01 0
946.08 0
946.15 0
946.22 0
946.29 0
946.36 0
946.43 0
946.50 0
946.58 0
946.65 0
946.72 0
946.79 0
946.86 0
946.93 0
947.00 0
947.07 0
947.14 0
947.21 0
947.28 1
947.35 1
947.42 1
947.49 1
947.56 1
947.63 1
947.70 0
947.78 0
947.85 0
947.92 0
947.99 0
948.06 0
948.13 0
948.20 0
948.27 0
948.34 0
948.41 0
948.48 0
948.55 0
948.62 0
948.69 0
948.76 0
948.83 0
948.91 0
948.98 0
949.05 0
949.12 0
949.19 0
949.26 0
949.33 0
949.40 0
949.47 0
949.54 0
949.61 0
949.68 0
949.75 0
949.82 0
949.89 0
949.97 0
950.04 0
950.11 0
950.18 0
950.25 0
950.32 0
950.39 0
950.46 0
950.53 0
950.60 0
950.67 0
950.74 0
950.81 0
950.88 0
950.96 0
951.03 0
951.10 0
951.17 0
951.24 0
951.31 0
951.38 0
951.45 0
951.52 0
951.59 0
951.66 0
951.73 0
951.80 0
951.87 0
951.95 0
952.02 0
952.09 0
952.16 0
952.23 1
952.30 1
952.37 1
952.44 1
952.51 1
952.58 1
952.65 1
952.72 1
952.79 1
952.87 1
952.94 1
953.01 1
953.08 1
953.15 1
953.22 1
953.29 1
953.36 1
953.43 1
953.50 1
953.57 1
953.64 1
953.72 1
953.79 1
953.86 1
953.93 1
954.00 2
954.07 2
954.14 2
954.21 2
954.28 2
954.35 2
954.42 2
954.49 1
954.57 1
954.64 1
954.71 1
954.78 1
954.85 1
954.92 1
954.99 1
955.06 1
955.13 1
955.20 1
955.27 1
955.34 1
955.42 1
955.49 1
955.56 0
955.63 0
955.70 0
955.77 0
955.84 0
955.91 0
955.98 1
956.05 1
956.12 1
956.20 1
956.27 1
956.34 0
956.41 0
956.48 0
956.55 0
956.62 0
956.69 0
956.76 0
956.83 0
956.90 0
956.98 0
957.05 0
957.12 0
957.19 1
957.26 1
957.33 1
957.40 1
957.47 1
957.54 1
957.61 1
957.69 1
957.76 1
957.83 0
957.90 0
957.97 0
958.04 0
958.11 0
958.18 0
958.25 0
958.32 0
958.40 0
958.47 0
958.54 0
958.61 0
958.68 0
958.75 0
958.82 0
958.89 0
958.96 0
959.03 0
959.11 0
959.18 0
959.25 1
959.32 1
959.39 1
959.46 1
959.53 1
959.60 1
959.67 0
959.74 0
959.82 0
959.89 0
959.96 0
960.03 0
960.10 0
960.17 0
960.24 0
960.31 0
960.38 1
960.46 1
960.53 1
960.60 1
960.67 1
960.74 1
960.81 0
960.88 0
960.95 0
961.02 0
961.10 0
961.17 0
961.24 0
961.31 0
961.38 0
961.45 0
961.52 0
961.59 0
961.66 0
961.74 0
961.81 0
961.88 0
961.95 0
962.02 0
962.09 0
962.16 0
962.23 0
962.30 0
962.38 0
962.45 0
962.52 0
962.59 0
962.66 0
962.73 0
962.80 0
962.87 0
962.94 0
963.02 0
963.09 0
963.16 0
963.23 0
963.30 0
963.37 0
963.44 0
963.51 0
963.59 0
963.66 0
963.73 0
963.80 0
963.87 0
963.94 1
964.01 1
964.08 1
964.15 1
964.23 1
964.30 1
964.37 0
964.44 0
964.51 0
964.58 0
964.65 0
964.72 0
964.80 0
964.87 0
964.94 0
965.01 0
965.08 0
965.15 0
965.22 0
965.29 0
965.37 0
965.44 0
965.51 0
965.58 0
965.65 0
965.72 0
965.79 0
965.86 0
965.94 0
966.01 0
966.08 1
966.15 1
966.22 1
966.29 1
966.36 2
966.43 2
966.51 2
966.58 2
966.65 2
966.72 2
966.79 1
966.86 1
966.93 1
967.01 1
967.08 1
967.15 1
967.22 1
967.29 2
967.36 2
967.43 2
967.50 2
967.58 2
967.65 2
967.72 2
967.79 2
967.86 2
967.93 2
968.00 2
968.08 2
968.15 1
968.22 1
968.29 1
968.36 1
968.43 1
968.50 1
968.57 0
968.65 0
968.72 0
968.79 0
968.86 0
968.93 1
969.00 1
969.07 1
969.15 1
969.22 1
969.29 1
969.36 1
969.43 1
969.50 1
969.57 1
969.65 1
969.72 1
969.79 1
969.86 2
969.93 2
970.00 2
970.07 1
970.15 1
970.22 1
970.29 0
970.36 0
970.43 0
970.50 0
970.57 1
970.65 1
970.72 1
970.79 1
970.86 1
970.93 1
971.00 1
971.07 1
971.15 1
971.22 1
971.29 1
971.36 1
971.43 1
971.50 1
971.57 1
971.65 0
971.72 0
971.79 0
971.86 0
971.93 0
972.00 0
972.08 0
972.15 0
972.22 0
972.29 0
972.36 0
972.43 0
972.50 0
972.58 0
972.65 0
972.72 0
972.79 0
972.86 0
972.93 1
973.00 0
973.08 0
973.15 0
973.22 0
973.29 0
973.36 0
973.43 0
973.51 0
973.58 0
973.65 0
973.72 0
973.79 0
973.86 0
973.94 0
974.01 1
974.08 1
974.15 1
974.22 1
974.29 1
974.36 1
974.44 1
974.51 1
974.58 1
974.65 1
974.72 1
974.79 0
974.87 0
974.94 0
975.01 0
975.08 0
975.15 0
975.22 0
975.30 0
975.37 1
975.44 1
975.51 1
975.58 1
975.65 1
975.73 0
975.80 0
975.87 0
975.94 1
976.01 1
976.08 1
976.16 1
976.23 1
976.30 1
976.37 1
976.44 1
976.51 0
976.58 0
976.66 0
976.73 0
976.80 1
976.87 1
976.94 1
977.02 1
977.09 1
977.16 1
977.23 1
977.30 1
977.37 1
977.45 1
977.52 1
977.59 1
977.66 1
977.73 1
977.80 0
977.88 0
977.95 0
978.02 0
978.09 0
978.16 0
978.23 0
978.31 0
978.38 0
978.45 0
978.52 0
978.59 0
978.66 0
978.74 0
978.81 0
978.88 0
978.95 0
979.02 0
979.09 0
979.17 0
979.24 0
979.31 0
979.38 0
979.45 0
979.53 0
979.60 0
979.67 0
979.74 0
979.81 0
979.88 0
979.96 0
980.03 0
980.10 1
980.17 1
980.24 1
980.32 2
980.39 2
980.46 2
980.53 2
980.60 2
980.67 2
980.75 2
980.82 2
980.89 2
980.96 2
981.03 2
981.11 1
981.18 1
981.25 1
981.32 1
981.39 1
981.46 0
981.54 0
981.61 0
981.68 0
981.75 0
981.82 0
981.90 0
981.97 1
982.04 1
982.11 1
982.18 1
982.25 1
982.33 1
982.40 1
982.47 1
982.54 1
982.61 1
982.69 1
982.76 1
982.83 1
982.90 1
982.97 1
983.05 1
983.12 1
983.19 1
983.26 2
983.33 2
983.41 2
983.48 2
983.55 2
983.62 2
983.69 2
983.76 2
983.84 2
983.91 2
983.98 2
984.05 2
984.12 2
984.20 2
984.27 1
984.34 1
984.41 1
984.48 0
984.56 0
984.63 0
984.70 0
984.77 0
984.84 0
984.92 0
984.99 0
985.06 0
985.13 0
985.20 0
985.28 0
985.35 1
985.42 1
985.49 2
985.56 2
985.64 3
985.71 3
985.78 3
985.85 3
985.92 3
986.00 2
986.07 2
986.14 2
986.21 2
986.28 2
986.36 2
986.43 1
986.50 1
986.57 1
986.64 1
986.72 1
986.79 1
986.86 1
986.93 1
987.00 1
987.08 1
987.15 1
987.22 1
987.29 1
987.36 1
987.44 1
987.51 2
987.58 2
987.65 2
987.72 2
987.80 3
987.87 3
987.94 3
988.01 3
988.09 3
988.16 2
988.23 2
988.30 2
988.37 1
988.45 1
988.52 1
988.59 2
988.66 2
988.73 2
988.81 2
988.88 2
988.95 2
989.02 1
989.09 1
989.17 1
989.24 0
989.31 0
989.38 0
989.46 0
989.53 1
989.60 1
989.67 1
989.74 1
989.82 2
989.89 2
989.96 2
990.03 2
990.10 2
990.18 1
990.25 1
990.32 0
990.39 0
990.47 0
990.54 0
990.61 0
990.68 0
990.75 0
990.83 1
990.90 1
990.97 1
991.04 2
991.12 2
991.19 2
991.26 1
991.33 1
991.40 1
991.48 1
991.55 1
991.62 1
991.69 1
991.77 2
991.84 2
991.91 2
991.98 2
992.05 2
992.13 2
992.20 2
992.27 2
992.34 2
992.42 2
992.49 2
992.56 2
992.63 2
992.70 1
992.78 1
992.85 1
992.92 1
992.99 1
993.07 1
993.14 1
993.21 1
993.28 1
993.35 1
993.43 1
993.50 0
993.57 0
993.64 0
993.72 0
993.79 0
993.86 0
993.93 0
994.01 1
994.08 1
994.15 2
994.22 3
994.29 3
994.37 3
994.44 2
994.51 2
994.58 1
994.66 1
994.73 0
994.80 0
994.87 0
994.95 0
995.02 0
995.09 0
995.16 0
995.23 0
995.31 0
995.38 0
995.45 0
995.52 0
995.60 0
995.67 0
995.74 0
995.81 0
995.89 0
995.96 0
996.03 0
996.10 0
996.18 0
996.25 0
996.32 0
996.39 0
996.47 0
996.54 0
996.61 0
996.68 0
996.75 0
996.83 0
996.90 1
996.97 1
997.04 1
997.12 2
997.19 2
997.26 2
997.33 2
997.41 2
997.48 1
997.55 1
997.62 1
997.70 1
997.77 2
997.84 2
997.91 3
997.99 3
998.06 3
998.13 4
998.20 4
998.28 3
998.35 3
998.42 3
998.49 3
998.57 3
998.64 3
998.71 3
998.78 2
998.86 2
998.93 2
999.00 1
999.07 1
999.15 1
999.22 1
999.29 1
999.36 1
999.44 1
999.51 1
999.58 1
999.65 1
999.73 1
999.80 1
999.87 1
999.94 2
1000.02 2
1000.09 2
1000.16 3
1000.23 3
1000.31 4
1000.38 4
1000.45 3
1000.52 3
1000.60 2
1000.67 2
1000.74 1
1000.81 0
1000.89 0
1000.96 0
1001.03 0
1001.10 0
1001.18 0
1001.25 0
1001.32 0
1001.39 0
1001.47 1
1001.54 1
1001.61 1
1001.68 1
1001.76 0
1001.83 0
1001.90 0
1001.97 0
1002.05 0
1002.12 0
1002.19 0
1002.27 0
1002.34 0
1002.41 1
1002.48 1
1002.56 2
1002.63 3
1002.70 3
1002.77 3
1002.85 4
1002.92 3
1002.99 3
1003.06 2
1003.14 2
1003.21 1
1003.28 1
1003.35 1
1003.43 1
1003.50 1
1003.57 1
1003.64 2
1003.72 2
1003.79 2
1003.86 3
1003.94 3
1004.01 3
1004.08 4
1004.15 4
1004.23 5
1004.30 5
1004.37 5
1004.44 5
1004.52 5
1004.59 5
1004.66 4
1004.74 4
1004.81 3
1004.88 3
1004.95 2
1005.03 2
1005.10 2
1005.17 2
1005.24 2
1005.32 2
1005.39 2
1005.46 3
1005.53 3
1005.61 3
1005.68 3
1005.75 3
1005.83 3
1005.90 3
1005.97 4
1006.04 4
1006.12 4
1006.19 4
1006.26 4
1006.33 3
1006.41 3
1006.48 3
1006.55 3
1006.63 3
1006.70 3
1006.77 3
1006.84 3
1006.92 2
1006.99 3
1007.06 3
1007.14 3
1007.21 4
1007.28 4
1007.35 5
1007.43 6
1007.50 6
1007.57 6
1007.64 6
1007.72 6
1007.79 6
1007.86 6
1007.94 6
1008.01 6
1008.08 6
1008.15 5
1008.23 5
1008.30 4
1008.37 4
1008.45 4
1008.52 4
1008.59 5
1008.66 5
1008.74 6
1008.81 6
1008.88 6
1008.96 6
1009.03 6
1009.10 5
1009.17 5
1009.25 4
1009.32 4
1009.39 3
1009.47 3
1009.54 2
1009.61 2
1009.68 1
1009.76 1
1009.83 1
1009.90 1
1009.98 1
1010.05 2
1010.12 2
1010.19 3
1010.27 3
1010.34 3
1010.41 4
1010.49 4
1010.56 4
1010.63 4
1010.70 4
1010.78 4
1010.85 4
1010.92 4
1011.00 4
1011.07 3
1011.14 3
1011.22 3
1011.29 2
1011.36 2
1011.43 1
1011.51 0
1011.58 0
1011.65 0
1011.73 0
1011.80 0
1011.87 1
1011.94 1
1012.02 2
1012.09 2
1012.16 2
1012.24 2
1012.31 2
1012.38 2
1012.46 2
1012.53 2
1012.60 2
1012.67 2
1012.75 2
1012.82 2
1012.89 2
1012.97 2
1013.04 3
1013.11 3
1013.19 4
1013.26 4
1013.33 5
1013.40 5
1013.48 4
1013.55 4
1013.62 4
1013.70 3
1013.77 3
1013.84 3
1013.92 2
1013.99 2
1014.06 2
1014.13 2
1014.21 2
1014.28 2
1014.35 2
1014.43 2
1014.50 2
1014.57 2
1014.65 2
1014.72 2
1014.79 1
1014.86 1
1014.94 0
1015.01 0
1015.08 1
1015.16 1
1015.23 2
1015.30 2
1015.38 3
1015.45 3
1015.52 3
1015.60 2
1015.67 2
1015.74 1
1015.81 1
1015.89 1
1015.96 1
1016.03 1
1016.11 1
1016.18 1
1016.25 1
1016.33 1
1016.40 0
1016.47 0
1016.55 0
1016.62 0
1016.69 0
1016.77 0
1016.84 0
1016.91 0
1016.98 0
1017.06 1
1017.13 1
1017.20 0
1017.28 0
1017.35 0
1017.42 0
1017.50 0
1017.57 1
1017.64 2
1017.72 3
1017.79 3
1017.86 4
1017.94 4
1018.01 3
1018.08 3
1018.15 2
1018.23 1
1018.30 0
1018.37 0
1018.45 0
1018.52 0
1018.59 0
1018.67 0
1018.74 0
1018.81 0
1018.89 1
1018.96 1
1019.03 2
1019.11 2
1019.18 3
1019.25 3
1019.33 3
1019.40 3
1019.47 3
1019.55 3
1019.62 2
1019.69 2
1019.77 2
1019.84 2
1019.91 2
1019.99 3
1020.06 4
1020.13 5
1020.20 5
1020.28 5
1020.35 4
1020.42 4
1020.50 4
1020.57 4
1020.64 5
1020.72 7
1020.79 9
1020.86 11
1020.94 11
1021.01 11
1021.08 10
1021.16 9
1021.23 7
1021.30 5
1021.38 4
1021.45 3
1021.52 3
1021.60 2
1021.67 2
1021.74 2
1021.82 3
1021.89 3
1021.96 3
1022.04 4
1022.11 5
1022.18 6
1022.26 7
1022.33 8
1022.40 8
1022.48 7
1022.55 7
1022.62 6
1022.70 6
1022.77 5
1022.84 5
1022.92 6
1022.99 6
1023.06 7
1023.14 8
1023.21 8
1023.28 8
1023.36 7
1023.43 7
1023.50 6
1023.58 5
1023.65 5
1023.72 5
1023.80 5
1023.87 5
1023.94 5
1024.02 5
1024.09 5
1024.16 5
1024.24 4
1024.31 3
1024.38 2
1024.46 2
1024.53 2
1024.60 3
1024.68 4
1024.75 5
1024.82 6
1024.90 7
1024.97 7
1025.05 8
1025.12 9
1025.19 10
1025.27 10
1025.34 10
1025.41 10
1025.49 10
1025.56 11
1025.63 11
1025.71 12
1025.78 13
1025.85 14
1025.93 16
1026.00 17
1026.07 18
1026.15 18
1026.22 17
1026.29 16
1026.37 15
1026.44 14
1026.51 13
1026.59 12
1026.66 13
1026.73 13
1026.81 14
1026.88 14
1026.95 15
1027.03 15
1027.10 15
1027.18 15
1027.25 16
1027.32 16
1027.40 17
1027.47 18
1027.54 18
1027.62 19
1027.69 19
1027.76 19
1027.84 18
1027.91 17
1027.98 16
1028.06 15
1028.13 15
1028.20 15
1028.28 15
1028.35 15
1028.43 15
1028.50 16
1028.57 16
1028.65 15
1028.72 15
1028.79 14
1028.87 13
1028.94 13
1029.01 12
1029.09 12
1029.16 12
1029.23 13
1029.31 13
1029.38 13
1029.46 13
1029.53 14
1029.60 14
1029.68 14
1029.75 13
1029.82 13
1029.90 13
1029.97 12
1030.04 12
1030.12 12
1030.19 12
1030.26 12
1030.34 13
1030.41 14
1030.49 14
1030.56 15
1030.63 15
1030.71 16
1030.78 16
1030.85 15
1030.93 14
1031.00 13
1031.07 12
1031.15 11
1031.22 10
1031.30 9
1031.37 9
1031.44 9
1031.52 9
1031.59 9
1031.66 9
1031.74 9
1031.81 9
1031.88 8
1031.96 7
1032.03 6
1032.11 5
1032.18 4
1032.25 4
1032.33 5
1032.40 6
1032.47 7
1032.55 8
1032.62 8
1032.70 7
1032.77 7
1032.84 7
1032.92 7
1032.99 6
1033.06 6
1033.14 6
1033.21 6
1033.28 6
1033.36 5
1033.43 5
1033.51 5
1033.58 5
1033.65 5
1033.73 6
1033.80 6
1033.87 6
1033.95 6
1034.02 5
1034.10 5
1034.17 4
1034.24 4
1034.32 4
1034.39 4
1034.46 4
1034.54 3
1034.61 3
1034.69 2
1034.76 0
1034.83 0
1034.91 0
1034.98 0
1035.05 0
1035.13 0
1035.20 0
1035.28 1
1035.35 2
1035.42 3
1035.50 4
1035.57 4
1035.65 3
1035.72 3
1035.79 2
1035.87 1
1035.94 1
1036.01 1
1036.09 1
1036.16 2
1036.24 2
1036.31 2
1036.38 2
1036.46 1
1036.53 0
1036.60 0
1036.68 0
1036.75 0
1036.83 0
1036.90 0
1036.97 0
1037.05 0
1037.12 1
1037.20 3
1037.27 5
1037.34 6
1037.42 7
1037.49 8
1037.56 9
1037.64 9
1037.71 9
1037.79 9
1037.86 9
1037.93 9
1038.01 9
1038.08 9
1038.16 8
1038.23 8
1038.30 8
1038.38 7
1038.45 6
1038.53 5
1038.60 3
1038.67 2
1038.75 1
1038.82 1
1038.90 0
1038.97 0
1039.04 1
1039.12 1
1039.19 1
1039.26 1
1039.34 0
1039.41 0
1039.49 0
1039.56 0
1039.63 0
1039.71 0
1039.78 0
1039.86 1
1039.93 2
1040.00 3
1040.08 3
1040.15 3
1040.23 3
1040.30 3
1040.37 3
1040.45 3
1040.52 3
1040.60 4
1040.67 6
1040.74 7
1040.82 8
1040.89 8
1040.97 9
1041.04 9
1041.11 8
1041.19 8
1041.26 9
1041.34 9
1041.41 11
1041.48 12
1041.56 14
1041.63 15
1041.71 16
1041.78 15
1041.85 14
1041.93 13
1042.00 11
1042.08 10
1042.15 10
1042.22 10
1042.30 11
1042.37 12
1042.45 13
1042.52 14
1042.59 14
1042.67 15
1042.74 15
1042.82 16
1042.89 16
1042.96 16
1043.04 17
1043.11 17
1043.19 18
1043.26 18
1043.33 17
1043.41 16
1043.48 15
1043.56 14
1043.63 12
1043.71 11
1043.78 10
1043.85 10
1043.93 11
1044.00 12
1044.08 14
1044.15 16
1044.22 18
1044.30 19
1044.37 19
1044.45 19
1044.52 18
1044.59 17
1044.67 16
1044.74 15
1044.82 15
1044.89 15
1044.97 15
1045.04 15
1045.11 16
1045.19 17
1045.26 17
1045.34 18
1045.41 18
1045.48 19
1045.56 20
1045.63 20
1045.71 21
1045.78 22
1045.85 22
1045.93 22
1046.00 22
1046.08 22
1046.15 22
1046.23 22
1046.30 22
1046.37 22
1046.45 22
1046.52 22
1046.60 22
1046.67 22
1046.75 21
1046.82 21
1046.89 21
1046.97 21
1047.04 20
1047.12 20
1047.19 20
1047.26 19
1047.34 19
1047.41 18
1047.49 17
1047.56 17
1047.64 17
1047.71 18
1047.78 18
1047.86 18
1047.93 17
1048.01 17
1048.08 16
1048.16 15
1048.23 15
1048.30 16
1048.38 18
1048.45 20
1048.53 23
1048.60 25
1048.68 27
1048.75 27
1048.82 26
1048.90 24
1048.97 22
1049.05 20
1049.12 19
1049.19 19
1049.27 19
1049.34 20
1049.42 22
1049.49 24
1049.57 26
1049.64 28
1049.71 29
1049.79 31
1049.86 31
1049.94 31
1050.01 30
1050.09 30
1050.16 29
1050.24 28
1050.31 28
1050.38 28
1050.46 29
1050.53 30
1050.61 31
1050.68 32
1050.76 33
1050.83 34
1050.90 34
1050.98 34
1051.05 34
1051.13 33
1051.20 31
1051.28 29
1051.35 26
1051.42 22
1051.50 19
1051.57 17
1051.65 15
1051.72 14
1051.80 13
1051.87 13
1051.95 13
1052.02 13
1052.09 12
1052.17 11
1052.24 10
1052.32 10
1052.39 9
1052.47 9
1052.54 9
1052.61 9
1052.69 9
1052.76 9
1052.84 9
1052.91 9
1052.99 9
1053.06 9
1053.14 8
1053.21 8
1053.28 7
1053.36 6
1053.43 6
1053.51 5
1053.58 5
1053.66 6
1053.73 7
1053.81 8
1053.88 8
1053.95 8
1054.03 8
1054.10 6
1054.18 5
1054.25 3
1054.33 1
1054.40 0
1054.48 0
1054.55 0
1054.62 1
1054.70 2
1054.77 3
1054.85 5
1054.92 7
1055.00 8
1055.07 9
1055.15 9
1055.22 9
1055.29 8
1055.37 7
1055.44 6
1055.52 4
1055.59 3
1055.67 2
1055.74 2
1055.82 1
1055.89 0
1055.97 0
1056.04 0
1056.11 0
1056.19 0
1056.26 0
1056.34 0
1056.41 0
1056.49 0
1056.56 2
1056.64 4
1056.71 6
1056.79 7
1056.86 8
1056.93 8
1057.01 9
1057.08 9
1057.16 9
1057.23 10
1057.31 11
1057.38 13
1057.46 15
1057.53 17
1057.61 18
1057.68 19
1057.75 19
1057.83 19
1057.90 19
1057.98 18
1058.05 18
1058.13 18
1058.20 18
1058.28 18
1058.35 18
1058.43 18
1058.50 18
1058.58 18
1058.65 18
1058.72 18
1058.80 18
1058.87 18
1058.95 18
1059.02 18
1059.10 18
1059.17 18
1059.25 18
1059.32 19
1059.40 19
1059.47 19
1059.55 19
1059.62 19
1059.69 18
1059.77 17
1059.84 16
1059.92 16
1059.99 15
1060.07 16
1060.14 17
1060.22 18
1060.29 19
1060.37 20
1060.44 20
1060.52 19
1060.59 17
1060.67 14
1060.74 11
1060.81 8
1060.89 6
1060.96 4
1061.04 3
1061.11 3
1061.19 4
1061.26 6
1061.34 9
1061.41 11
1061.49 14
1061.56 17
1061.64 19
1061.71 20
1061.79 20
1061.86 20
1061.94 19
1062.01 19
1062.09 18
1062.16 19
1062.23 19
1062.31 21
1062.38 22
1062.46 23
1062.53 23
1062.61 22
1062.68 21
1062.76 19
1062.83 16
1062.91 14
1062.98 11
1063.06 10
1063.13 9
1063.21 9
1063.28 10
1063.36 11
1063.43 13
1063.51 16
1063.58 19
1063.66 21
1063.73 23
1063.80 24
1063.88 24
1063.95 23
1064.03 22
1064.10 22
1064.18 21
1064.25 21
1064.33 21
1064.40 22
1064.48 23
1064.55 24
1064.63 25
1064.70 26
1064.78 27
1064.85 27
1064.93 27
1065.00 27
1065.08 27
1065.15 27
1065.23 27
1065.30 28
1065.38 28
1065.45 28
1065.53 29
1065.60 29
1065.68 30
1065.75 32
1065.83 33
1065.90 34
1065.97 36
1066.05 38
1066.12 39
1066.20 41
1066.27 43
1066.35 45
1066.42 46
1066.50 47
1066.57 46
1066.65 45
1066.72 43
1066.80 41
1066.87 38
1066.95 36
1067.02 34
1067.10 31
1067.17 29
1067.25 27
1067.32 25
1067.40 23
1067.47 22
1067.55 22
1067.62 21
1067.70 21
1067.77 21
1067.85 20
1067.92 19
1068.00 18
1068.07 17
1068.15 17
1068.22 17
1068.30 17
1068.37 18
1068.45 19
1068.52 19
1068.60 20
1068.67 20
1068.75 20
1068.82 19
1068.90 18
1068.97 17
1069.05 16
1069.12 15
1069.20 14
1069.27 14
1069.35 14
1069.42 14
1069.50 14
1069.57 15
1069.65 15
1069.72 15
1069.80 15
1069.87 15
1069.95 15
1070.02 15
1070.10 15
1070.17 15
1070.25 15
1070.32 15
1070.40 16
1070.47 16
1070.55 15
1070.62 15
1070.70 14
1070.77 13
1070.85 12
1070.92 11
1071.00 10
1071.07 8
1071.15 7
1071.22 5
1071.30 4
1071.37 3
1071.45 4
1071.52 5
1071.60 7
1071.67 10
1071.75 12
1071.82 14
1071.90 16
1071.97 17
1072.05 17
1072.12 18
1072.20 19
1072.27 21
1072.35 23
1072.42 25
1072.50 26
1072.57 27
1072.65 26
1072.72 25
1072.80 22
1072.87 20
1072.95 17
1073.02 14
1073.10 12
1073.17 11
1073.25 11
1073.33 11
1073.40 11
1073.48 12
1073.55 13
1073.63 15
1073.70 16
1073.78 17
1073.85 18
1073.93 18
1074.00 18
1074.08 18
1074.15 19
1074.23 19
1074.30 19
1074.38 20
1074.45 21
1074.53 22
1074.60 22
1074.68 22
1074.75 21
1074.83 20
1074.90 18
1074.98 16
1075.05 14
1075.13 13
1075.20 12
1075.28 11
1075.35 11
1075.43 11
1075.51 11
1075.58 11
1075.66 10
1075.73 8
1075.81 6
1075.88 5
1075.96 3
1076.03 3
1076.11 3
1076.18 4
1076.26 5
1076.33 8
1076.41 11
1076.48 14
1076.56 17
1076.63 21
1076.71 24
1076.78 26
1076.86 27
1076.93 27
1077.01 27
1077.09 25
1077.16 22
1077.24 20
1077.31 17
1077.39 15
1077.46 14
1077.54 13
1077.61 13
1077.69 13
1077.76 13
1077.84 14
1077.91 14
1077.99 14
1078.06 14
1078.14 13
1078.21 13
1078.29 12
1078.36 11
1078.44 11
1078.52 11
1078.59 11
1078.67 11
1078.74 10
1078.82 10
1078.89 9
1078.97 7
1079.04 5
1079.12 4
1079.19 3
1079.27 3
1079.34 3
1079.42 5
1079.49 7
1079.57 10
1079.65 12
1079.72 13
1079.80 12
1079.87 12
1079.95 10
1080.02 8
1080.10 6
1080.17 3
1080.25 1
1080.32 0
1080.40 0
1080.47 0
1080.55 0
1080.63 0
1080.70 0
1080.78 0
1080.85 0
1080.93 1
1081.00 4
1081.08 8
1081.15 11
1081.23 14
1081.30 15
1081.38 17
1081.45 18
1081.53 18
1081.61 19
1081.68 19
1081.76 19
1081.83 19
1081.91 19
1081.98 20
1082.06 20
1082.13 21
1082.21 22
1082.28 23
1082.36 23
1082.44 24
1082.51 24
1082.59 24
1082.66 24
1082.74 24
1082.81 25
1082.89 25
1082.96 24
1083.04 22
1083.11 20
1083.19 17
1083.27 14
1083.34 12
1083.42 11
1083.49 12
1083.57 14
1083.64 18
1083.72 21
1083.79 25
1083.87 28
1083.94 31
1084.02 32
1084.10 32
1084.17 32
1084.25 30
1084.32 27
1084.40 24
1084.47 20
1084.55 17
1084.62 14
1084.70 11
1084.78 8
1084.85 5
1084.93 3
1085.00 1
1085.08 0
1085.15 1
1085.23 2
1085.30 4
1085.38 7
1085.46 10
1085.53 12
1085.61 13
1085.68 14
1085.76 14
1085.83 14
1085.91 14
1085.98 16
1086.06 17
1086.14 19
1086.21 21
1086.29 21
1086.36 21
1086.44 19
1086.51 16
1086.59 14
1086.66 11
1086.74 8
1086.82 7
1086.89 6
1086.97 7
1087.04 8
1087.12 9
1087.19 11
1087.27 12
1087.35 13
1087.42 14
1087.50 14
1087.57 15
1087.65 15
1087.72 15
1087.80 15
1087.87 15
1087.95 15
1088.03 15
1088.10 16
1088.18 18
1088.25 21
1088.33 23
1088.40 26
1088.48 29
1088.56 30
1088.63 30
1088.71 29
1088.78 27
1088.86 26
1088.93 24
1089.01 24
1089.09 24
1089.16 26
1089.24 27
1089.31 29
1089.39 31
1089.46 32
1089.54 33
1089.61 34
1089.69 35
1089.77 35
1089.84 37
1089.92 38
1089.99 40
1090.07 43
1090.14 45
1090.22 47
1090.30 49
1090.37 49
1090.45 48
1090.52 47
1090.60 45
1090.67 43
1090.75 42
1090.83 42
1090.90 43
1090.98 44
1091.05 46
1091.13 48
1091.21 49
1091.28 48
1091.36 47
1091.43 44
1091.51 41
1091.58 37
1091.66 33
1091.74 30
1091.81 27
1091.89 25
1091.96 24
1092.04 24
1092.11 25
1092.19 27
1092.27 30
1092.34 32
1092.42 35
1092.49 38
1092.57 42
1092.64 45
1092.72 49
1092.80 53
1092.87 58
1092.95 63
1093.02 68
1093.10 73
1093.18 77
1093.25 81
1093.33 85
1093.40 89
1093.48 94
1093.55 101
1093.63 109
1093.71 118
1093.78 128
1093.86 140
1093.93 153
1094.01 169
1094.09 187
1094.16 208
1094.24 234
1094.31 264
1094.39 299
1094.46 336
1094.54 374
1094.62 410
1094.69 444
1094.77 474
1094.84 499
1094.92 521
1095.00 539
1095.07 556
1095.15 573
1095.22 588
1095.30 604
1095.38 619
1095.45 633
1095.53 644
1095.60 654
1095.68 661
1095.76 667
1095.83 672
1095.91 676
1095.98 678
1096.06 679
1096.13 677
1096.21 671
1096.29 662
1096.36 650
1096.44 635
1096.51 619
1096.59 603
1096.67 588
1096.74 575
1096.82 563
1096.89 553
1096.97 543
1097.05 533
1097.12 521
1097.20 508
1097.27 494
1097.35 478
1097.43 462
1097.50 445
1097.58 430
1097.65 414
1097.73 399
1097.81 383
1097.88 366
1097.96 350
1098.03 333
1098.11 316
1098.19 301
1098.26 286
1098.34 272
1098.41 259
1098.49 246
1098.57 234
1098.64 221
1098.72 208
1098.79 196
1098.87 184
1098.95 174
1099.02 165
1099.10 158
1099.17 153
1099.25 149
1099.33 147
1099.40 146
1099.48 146
1099.55 146
1099.63 146
1099.71 145
1099.78 144
1099.86 142
1099.93 138
1100.01 134
1100.09 128
1100.16 122
1100.24 116
1100.31 110
1100.39 106
1100.47 104
1100.54 104
1100.62 106
1100.69 108
1100.77 110
1100.85 111
1100.92 111
1101.00 109
1101.08 106
1101.15 102
1101.23 99
1101.30 98
1101.38 97
1101.46 98
1101.53 99
1101.61 101
1101.68 102
1101.76 101
1101.84 100
1101.91 97
1101.99 93
1102.06 88
1102.14 84
1102.22 81
1102.29 77
1102.37 74
1102.45 71
1102.52 68
1102.60 65
1102.67 61
1102.75 58
1102.83 55
1102.90 52
1102.98 50
1103.05 48
1103.13 47
1103.21 47
1103.28 47
1103.36 47
1103.44 47
1103.51 46
1103.59 43
1103.66 39
1103.74 34
1103.82 28
1103.89 23
1103.97 17
1104.05 13
1104.12 11
1104.20 11
1104.27 12
1104.35 14
1104.43 16
1104.50 18
1104.58 19
1104.65 20
1104.73 20
1104.81 20
1104.88 20
1104.96 20
1105.04 21
1105.11 22
1105.19 24
1105.26 26
1105.34 27
1105.42 28
1105.49 29
1105.57 30
1105.65 31
1105.72 32
1105.80 34
1105.87 36
1105.95 39
1106.03 42
1106.10 45
1106.18 48
1106.26 52
1106.33 55
1106.41 58
1106.48 59
1106.56 59
1106.64 57
1106.71 54
1106.79 50
1106.87 46
1106.94 42
1107.02 39
1107.10 36
1107.17 35
1107.25 35
1107.32 36
1107.40 37
1107.48 38
1107.55 39
1107.63 38
1107.71 37
1107.78 36
1107.86 34
1107.93 33
1108.01 32
1108.09 31
1108.16 30
1108.24 29
1108.32 28
1108.39 26
1108.47 25
1108.55 25
1108.62 26
1108.70 28
1108.77 30
1108.85 33
1108.93 35
1109.00 36
1109.08 36
1109.16 35
1109.23 34
1109.31 34
1109.39 35
1109.46 37
1109.54 41
1109.61 46
1109.69 50
1109.77 54
1109.84 56
1109.92 56
1110.00 54
1110.07 50
1110.15 46
1110.23 42
1110.30 37
1110.38 33
1110.46 30
1110.53 27
1110.61 23
1110.68 20
1110.76 16
1110.84 11
1110.91 6
1110.99 2
1111.07 0
1111.14 0
1111.22 0
1111.30 0
1111.37 0
1111.45 0
1111.53 0
1111.60 2
1111.68 3
1111.75 3
1111.83 3
1111.91 3
1111.98 4
1112.06 5
1112.14 6
1112.21 8
1112.29 9
1112.37 10
1112.44 9
1112.52 8
1112.60 6
1112.67 4
1112.75 2
1112.83 2
1112.90 2
1112.98 3
1113.05 6
1113.13 10
1113.21 15
1113.28 19
1113.36 22
1113.44 25
1113.51 26
1113.59 27
1113.67 28
1113.74 29
1113.82 29
1113.90 30
1113.97 31
1114.05 32
1114.13 32
1114.20 31
1114.28 29
1114.36 27
1114.43 25
1114.51 23
1114.59 21
1114.66 21
1114.74 22
1114.82 23
1114.89 25
1114.97 26
1115.04 28
1115.12 28
1115.20 28
1115.27 26
1115.35 24
1115.43 22
1115.50 20
1115.58 19
1115.66 19
1115.73 21
1115.81 24
1115.89 29
1115.96 35
1116.04 42
1116.12 48
1116.19 54
1116.27 59
1116.35 63
1116.42 65
1116.50 66
1116.58 66
1116.65 64
1116.73 61
1116.81 58
1116.88 55
1116.96 52
1117.04 49
1117.11 45
1117.19 43
1117.27 41
1117.34 40
1117.42 39
1117.50 39
1117.57 40
1117.65 41
1117.73 42
1117.80 44
1117.88 45
1117.96 47
1118.03 49
1118.11 50
1118.19 50
1118.26 50
1118.34 48
1118.42 46
1118.49 43
1118.57 39
1118.65 36
1118.72 33
1118.80 30
1118.88 28
1118.95 26
1119.03 25
1119.11 25
1119.18 25
1119.26 27
1119.34 29
1119.41 31
1119.49 33
1119.57 34
1119.64 34
1119.72 33
1119.80 31
1119.87 29
1119.95 27
1120.03 26
1120.10 26
1120.18 27
1120.26 27
1120.33 28
1120.41 30
1120.49 32
1120.57 34
1120.64 38
1120.72 42
1120.80 47
1120.87 51
1120.95 55
1121.03 57
1121.10 57
1121.18 54
1121.26 51
1121.33 47
1121.41 44
1121.49 42
1121.56 41
1121.64 41
1121.72 43
1121.79 44
1121.87 44
1121.95 44
1122.02 44
1122.10 43
1122.18 43
1122.25 43
1122.33 45
1122.41 48
1122.49 51
1122.56 55
1122.64 58
1122.72 60
1122.79 61
1122.87 61
1122.95 60
1123.02 59
1123.10 56
1123.18 53
1123.25 49
1123.33 45
1123.41 42
1123.48 38
1123.56 35
1123.64 33
1123.71 32
1123.79 31
1123.87 32
1123.95 33
1124.02 34
1124.10 34
1124.18 34
1124.25 33
1124.33 32
1124.41 30
1124.48 28
1124.56 27
1124.64 25
1124.71 23
1124.79 20
1124.87 18
1124.95 15
1125.02 13
1125.10 12
1125.18 11
1125.25 11
1125.33 11
1125.41 12
1125.48 13
1125.56 13
1125.64 14
1125.71 14
1125.79 13
1125.87 13
1125.95 12
1126.02 12
1126.10 11
1126.18 10
1126.25 9
1126.33 9
1126.41 8
1126.48 8
1126.56 8
1126.64 7
1126.71 5
1126.79 3
1126.87 1
1126.95 0
1127.02 0
1127.10 0
1127.18 0
1127.25 0
1127.33 0
1127.41 0
1127.48 0
1127.56 3
1127.64 8
1127.72 14
1127.79 20
1127.87 26
1127.95 32
1128.02 37
1128.10 40
1128.18 42
1128.25 42
1128.33 40
1128.41 38
1128.49 36
1128.56 34
1128.64 32
1128.72 30
1128.79 28
1128.87 27
1128.95 26
1129.03 26
1129.10 27
1129.18 29
1129.26 32
1129.33 35
1129.41 37
1129.49 39
1129.56 40
1129.64 39
1129.72 38
1129.80 38
1129.87 39
1129.95 40
1130.03 43
1130.10 45
1130.18 47
1130.26 49
1130.34 50
1130.41 51
1130.49 52
1130.57 53
1130.64 55
1130.72 57
1130.80 59
1130.88 61
1130.95 62
1131.03 62
1131.11 61
1131.18 60
1131.26 59
1131.34 58
1131.42 57
1131.49 56
1131.57 55
1131.65 53
1131.72 52
1131.80 50
1131.88 48
1131.96 46
1132.03 45
1132.11 46
1132.19 47
1132.26 52
1132.34 58
1132.42 65
1132.50 73
1132.57 80
1132.65 86
1132.73 90
1132.80 92
1132.88 91
1132.96 91
1133.04 91
1133.11 91
1133.19 92
1133.27 94
1133.34 96
1133.42 98
1133.50 99
1133.58 99
1133.65 98
1133.73 98
1133.81 97
1133.89 98
1133.96 100
1134.04 102
1134.12 105
1134.19 107
1134.27 109
1134.35 109
1134.43 109
1134.50 107
1134.58 105
1134.66 103
1134.73 102
1134.81 101
1134.89 101
1134.97 103
1135.04 105
1135.12 108
1135.20 112
1135.28 116
1135.35 121
1135.43 126
1135.51 131
1135.58 135
1135.66 138
1135.74 139
1135.82 139
1135.89 137
1135.97 133
1136.05 128
1136.13 122
1136.20 117
1136.28 112
1136.36 108
1136.43 105
1136.51 104
1136.59 103
1136.67 103
1136.74 103
1136.82 103
1136.90 103
1136.98 103
1137.05 102
1137.13 101
1137.21 100
1137.29 98
1137.36 98
1137.44 98
1137.52 97
1137.59 97
1137.67 95
1137.75 94
1137.83 92
1137.90 89
1137.98 86
1138.06 83
1138.14 81
1138.21 79
1138.29 77
1138.37 76
1138.45 73
1138.52 70
1138.60 65
1138.68 60
1138.76 54
1138.83 48
1138.91 44
1138.99 43
1139.06 44
1139.14 47
1139.22 49
1139.30 51
1139.37 50
1139.45 46
1139.53 40
1139.61 33
1139.68 26
1139.76 21
1139.84 18
1139.92 19
1139.99 22
1140.07 27
1140.15 32
1140.23 37
1140.30 40
1140.38 40
1140.46 37
1140.54 32
1140.61 25
1140.69 17
1140.77 9
1140.85 2
1140.92 0
1141.00 0
1141.08 0
1141.16 0
1141.23 0
1141.31 0
1141.39 0
1141.47 0
1141.54 2
1141.62 5
1141.70 7
1141.78 10
1141.85 12
1141.93 15
1142.01 18
1142.09 20
1142.16 21
1142.24 22
1142.32 22
1142.40 21
1142.47 19
1142.55 17
1142.63 14
1142.71 12
1142.78 11
1142.86 10
1142.94 10
1143.02 11
1143.09 11
1143.17 12
1143.25 12
1143.33 12
1143.40 11
1143.48 11
1143.56 11
1143.64 10
1143.71 10
1143.79 11
1143.87 11
1143.95 12
1144.02 14
1144.10 15
1144.18 16
1144.26 18
1144.33 19
1144.41 21
1144.49 22
1144.57 24
1144.64 24
1144.72 24
1144.80 23
1144.88 20
1144.95 18
1145.03 15
1145.11 14
1145.19 15
1145.26 17
1145.34 22
1145.42 27
1145.50 33
1145.58 39
1145.65 45
1145.73 50
1145.81 56
1145.89 62
1145.96 67
1146.04 72
1146.12 76
1146.20 77
1146.27 76
1146.35 72
1146.43 67
1146.51 61
1146.58 55
1146.66 50
1146.74 48
1146.82 47
1146.90 47
1146.97 48
1147.05 50
1147.13 51
1147.21 51
1147.28 51
1147.36 49
1147.44 46
1147.52 44
1147.59 40
1147.67 38
1147.75 36
1147.83 35
1147.91 37
1147.98 41
1148.06 48
1148.14 56
1148.22 66
1148.29 76
1148.37 85
1148.45 93
1148.53 98
1148.60 101
1148.68 102
1148.76 101
1148.84 98
1148.92 94
1148.99 90
1149.07 85
1149.15 81
1149.23 78
1149.30 76
1149.38 74
1149.46 73
1149.54 72
1149.61 71
1149.69 70
1149.77 70
1149.85 70
1149.93 70
1150.00 72
1150.08 74
1150.16 76
1150.24 79
1150.31 82
1150.39 85
1150.47 88
1150.55 91
1150.63 94
1150.70 95
1150.78 96
1150.86 96
1150.94 96
1151.01 97
1151.09 98
1151.17 102
1151.25 107
1151.33 113
1151.40 121
1151.48 129
1151.56 138
1151.64 146
1151.72 154
1151.79 161
1151.87 167
1151.95 172
1152.03 175
1152.10 177
1152.18 176
1152.26 174
1152.34 171
1152.42 167
1152.49 163
1152.57 158
1152.65 154
1152.73 150
1152.81 146
1152.88 142
1152.96 138
1153.04 133
1153.12 129
1153.19 126
1153.27 124
1153.35 124
1153.43 125
1153.51 128
1153.58 132
1153.66 134
1153.74 135
1153.82 134
1153.90 130
1153.97 126
1154.05 120
1154.13 115
1154.21 110
1154.28 108
1154.36 107
1154.44 108
1154.52 109
1154.60 110
1154.67 111
1154.75 109
1154.83 105
1154.91 100
1154.99 94
1155.06 88
1155.14 83
1155.22 80
1155.30 79
1155.38 80
1155.45 83
1155.53 86
1155.61 88
1155.69 90
1155.77 90
1155.84 88
1155.92 85
1156.00 82
1156.08 78
1156.16 74
1156.23 71
1156.31 70
1156.39 71
1156.47 72
1156.55 74
1156.62 77
1156.70 78
1156.78 78
1156.86 77
1156.94 74
1157.01 71
1157.09 67
1157.17 63
1157.25 61
1157.33 59
1157.40 58
1157.48 57
1157.56 55
1157.64 54
1157.72 52
1157.79 51
1157.87 49
1157.95 49
1158.03 50
1158.11 51
1158.18 53
1158.26 55
1158.34 57
1158.42 59
1158.50 61
1158.57 62
1158.65 62
1158.73 61
1158.81 59
1158.89 57
1158.96 54
1159.04 52
1159.12 51
1159.20 51
1159.28 53
1159.35 56
1159.43 60
1159.51 64
1159.59 68
1159.67 70
1159.75 70
1159.82 67
1159.90 63
1159.98 57
1160.06 52
1160.14 47
1160.21 43
1160.29 40
1160.37 38
1160.45 37
1160.53 35
1160.60 34
1160.68 31
1160.76 28
1160.84 25
1160.92 21
1161.00 18
1161.07 15
1161.15 13
1161.23 12
1161.31 13
1161.39 15
1161.46 19
1161.54 24
1161.62 29
1161.70 34
1161.78 38
1161.85 41
1161.93 43
1162.01 44
1162.09 44
1162.17 43
1162.25 40
1162.32 37
1162.40 34
1162.48 30
1162.56 25
1162.64 20
1162.71 15
1162.79 10
1162.87 6
1162.95 2
1163.03 0
1163.11 0
1163.18 0
1163.26 0
1163.34 0
1163.42 0
1163.50 0
1163.58 0
1163.65 0
1163.73 0
1163.81 1
1163.89 5
1163.97 11
1164.04 17
1164.12 24
1164.20 30
1164.28 36
1164.36 40
1164.44 44
1164.51 46
1164.59 47
1164.67 48
1164.75 49
1164.83 50
1164.91 52
1164.98 54
1165.06 58
1165.14 62
1165.22 66
1165.30 71
1165.37 75
1165.45 79
1165.53 82
1165.61 83
1165.69 84
1165.77 85
1165.84 85
1165.92 85
1166.00 84
1166.08 83
1166.16 82
1166.24 79
1166.31 75
1166.39 72
1166.47 69
1166.55 67
1166.63 67
1166.71 67
1166.78 68
1166.86 69
1166.94 69
1167.02 70
1167.10 69
1167.18 69
1167.25 68
1167.33 68
1167.41 68
1167.49 68
1167.57 68
1167.65 69
1167.72 69
1167.80 69
1167.88 69
1167.96 69
1168.04 70
1168.12 71
1168.19 73
1168.27 75
1168.35 77
1168.43 78
1168.51 78
1168.59 77
1168.67 76
1168.74 75
1168.82 76
1168.90 78
1168.98 82
1169.06 86
1169.14 89
1169.21 91
1169.29 91
1169.37 90
1169.45 88
1169.53 85
1169.61 83
1169.68 80
1169.76 78
1169.84 75
1169.92 72
1170.00 68
1170.08 62
1170.16 57
1170.23 52
1170.31 49
1170.39 47
1170.47 47
1170.55 48
1170.63 52
1170.70 57
1170.78 63
1170.86 68
1170.94 74
1171.02 78
1171.10 81
1171.18 83
1171.25 84
1171.33 84
1171.41 86
1171.49 87
1171.57 88
1171.65 89
1171.72 89
1171.80 87
1171.88 84
1171.96 79
1172.04 74
1172.12 68
1172.20 63
1172.27 58
1172.35 53
1172.43 50
1172.51 47
1172.59 46
1172.67 46
1172.75 46
1172.82 48
1172.90 50
1172.98 52
1173.06 54
1173.14 56
1173.22 56
1173.30 56
1173.37 56
1173.45 55
1173.53 54
1173.61 53
1173.69 53
1173.77 54
1173.85 55
1173.92 56
1174.00 57
1174.08 57
1174.16 55
1174.24 54
1174.32 51
1174.40 48
1174.47 45
1174.55 42
1174.63 39
1174.71 36
1174.79 33
1174.87 30
1174.95 28
1175.02 27
1175.10 26
1175.18 26
1175.26 27
1175.34 28
1175.42 30
1175.50 32
1175.57 34
1175.65 39
1175.73 44
1175.81 51
1175.89 59
1175.97 66
1176.05 71
1176.12 75
1176.20 76
1176.28 75
1176.36 74
1176.44 73
1176.52 73
1176.60 74
1176.68 77
1176.75 80
1176.83 83
1176.91 85
1176.99 85
1177.07 83
1177.15 78
1177.23 73
1177.30 66
1177.38 60
1177.46 54
1177.54 49
1177.62 46
1177.70 45
1177.78 45
1177.86 46
1177.93 48
1178.01 48
1178.09 49
1178.17 48
1178.25 48
1178.33 48
1178.41 48
1178.49 50
1178.56 53
1178.64 57
1178.72 61
1178.80 65
1178.88 67
1178.96 67
1179.04 66
1179.12 63
1179.19 59
1179.27 56
1179.35 53
1179.43 51
1179.51 51
1179.59 51
1179.67 51
1179.75 50
1179.82 49
1179.90 47
1179.98 44
1180.06 41
1180.14 38
1180.22 36
1180.30 35
1180.38 35
1180.45 36
1180.53 38
1180.61 42
1180.69 47
1180.77 52
1180.85 59
1180.93 65
1181.01 71
1181.08 77
1181.16 81
1181.24 84
1181.32 86
1181.40 86
1181.48 86
1181.56 84
1181.64 82
1181.72 80
1181.79 77
1181.87 73
1181.95 70
1182.03 67
1182.11 64
1182.19 61
1182.27 60
1182.35 59
1182.42 59
1182.50 60
1182.58 61
1182.66 62
1182.74 64
1182.82 65
1182.90 67
1182.98 69
1183.06 72
1183.13 75
1183.21 79
1183.29 82
1183.37 85
1183.45 87
1183.53 88
1183.61 90
1183.69 92
1183.77 94
1183.84 98
1183.92 103
1184.00 108
1184.08 113
1184.16 116
1184.24 118
1184.32 119
1184.40 118
1184.48 117
1184.55 117
1184.63 120
1184.71 125
1184.79 132
1184.87 139
1184.95 146
1185.03 150
1185.11 151
1185.19 150
1185.27 146
1185.34 143
1185.42 142
1185.50 144
1185.58 149
1185.66 158
1185.74 168
1185.82 180
1185.90 191
1185.98 200
1186.05 207
1186.13 211
1186.21 212
1186.29 211
1186.37 207
1186.45 202
1186.53 196
1186.61 190
1186.69 185
1186.77 180
1186.84 175
1186.92 168
1187.00 161
1187.08 153
1187.16 144
1187.24 135
1187.32 126
1187.40 118
1187.48 111
1187.56 105
1187.63 101
1187.71 98
1187.79 97
1187.87 97
1187.95 97
1188.03 98
1188.11 98
1188.19 97
1188.27 94
1188.35 91
1188.43 87
1188.50 83
1188.58 80
1188.66 78
1188.74 79
1188.82 80
1188.90 82
1188.98 83
1189.06 83
1189.14 82
1189.22 80
1189.29 78
1189.37 75
1189.45 73
1189.53 73
1189.61 73
1189.69 75
1189.77 77
1189.85 80
1189.93 82
1190.01 83
1190.09 83
1190.17 81
1190.24 78
1190.32 76
1190.40 76
1190.48 77
1190.56 80
1190.64 84
1190.72 90
1190.80 94
1190.88 97
1190.96 99
1191.04 98
1191.11 97
1191.19 94
1191.27 92
1191.35 90
1191.43 88
1191.51 85
1191.59 83
1191.67 79
1191.75 75
1191.83 70
1191.91 65
1191.99 59
1192.06 53
1192.14 47
1192.22 40
1192.30 32
1192.38 25
1192.46 19
1192.54 15
1192.62 13
1192.70 13
1192.78 16
1192.86 22
1192.94 29
1193.01 38
1193.09 47
1193.17 55
1193.25 61
1193.33 65
1193.41 68
1193.49 69
1193.57 70
1193.65 71
1193.73 72
1193.81 73
1193.89 74
1193.97 74
1194.04 72
1194.12 69
1194.20 65
1194.28 59
1194.36 52
1194.44 45
1194.52 37
1194.60 31
1194.68 24
1194.76 18
1194.84 14
1194.92 10
1195.00 8
1195.08 8
1195.15 8
1195.23 9
1195.31 9
1195.39 8
1195.47 6
1195.55 3
1195.63 0
1195.71 0
1195.79 0
1195.87 0
1195.95 0
1196.03 0
1196.11 0
1196.19 0
1196.26 0
1196.34 0
1196.42 0
1196.50 2
1196.58 3
1196.66 6
1196.74 9
1196.82 12
1196.90 15
1196.98 18
1197.06 20
1197.14 23
1197.22 27
1197.30 30
1197.38 34
1197.45 37
1197.53 39
1197.61 41
1197.69 41
1197.77 41
1197.85 40
1197.93 39
1198.01 38
1198.09 37
1198.17 36
1198.25 36
1198.33 36
1198.41 37
1198.49 39
1198.57 42
1198.65 47
1198.72 52
1198.80 57
1198.88 62
1198.96 66
1199.04 68
1199.12 67
1199.20 65
1199.28 62
1199.36 59
1199.44 56
1199.52 55
1199.60 55
1199.68 56
1199.76 57
1199.84 57
1199.92 55
1200.00 53
1200.07 49
1200.15 45
1200.23 42
1200.31 39
1200.39 38
1200.47 37
1200.55 35
1200.63 33
1200.71 29
1200.79 24
1200.87 19
1200.95 15
1201.03 10
1201.11 8
1201.19 7
1201.27 8
1201.35 11
1201.43 15
1201.50 21
1201.58 27
1201.66 33
1201.74 38
1201.82 41
1201.90 43
1201.98 44
1202.06 43
1202.14 41
1202.22 38
1202.30 36
1202.38 33
1202.46 31
1202.54 29
1202.62 26
1202.70 23
1202.78 20
1202.86 17
1202.94 14
1203.02 11
1203.10 8
1203.17 4
1203.25 0
1203.33 0
1203.41 0
1203.49 0
1203.57 0
1203.65 1
1203.73 6
1203.81 9
1203.89 11
1203.97 11
1204.05 8
1204.13 2
1204.21 0
1204.29 0
1204.37 0
1204.45 0
1204.53 0
1204.61 0
1204.69 0
1204.77 0
1204.85 3
1204.93 7
1205.01 11
1205.08 17
1205.16 24
1205.24 32
1205.32 41
1205.40 50
1205.48 59
1205.56 66
1205.64 71
1205.72 75
1205.80 77
1205.88 79
1205.96 80
1206.04 81
1206.12 82
1206.20 82
1206.28 82
1206.36 81
1206.44 77
1206.52 72
1206.60 66
1206.68 57
1206.76 48
1206.84 39
1206.92 32
1207.00 27
1207.08 25
1207.16 26
1207.23 29
1207.31 35
1207.39 40
1207.47 43
1207.55 44
1207.63 42
1207.71 36
1207.79 29
1207.87 22
1207.95 16
1208.03 12
1208.11 11
1208.19 11
1208.27 13
1208.35 15
1208.43 18
1208.51 20
1208.59 21
1208.67 21
1208.75 21
1208.83 21
1208.91 21
1208.99 23
1209.07 27
1209.15 31
1209.23 37
1209.31 42
1209.39 46
1209.47 48
1209.55 48
1209.63 47
1209.71 46
1209.79 46
1209.87 47
1209.95 50
1210.03 55
1210.11 60
1210.18 66
1210.26 71
1210.34 76
1210.42 79
1210.50 82
1210.58 84
1210.66 86
1210.74 88
1210.82 89
1210.90 89
1210.98 89
1211.06 87
1211.14 85
1211.22 82
1211.30 81
1211.38 81
1211.46 83
1211.54 87
1211.62 92
1211.70 99
1211.78 106
1211.86 112
1211.94 117
1212.02 120
1212.10 121
1212.18 120
1212.26 119
1212.34 115
1212.42 111
1212.50 106
1212.58 101
1212.66 94
1212.74 88
1212.82 80
1212.90 73
1212.98 66
1213.06 59
1213.14 53
1213.22 50
1213.30 48
1213.38 49
1213.46 53
1213.54 58
1213.62 63
1213.70 68
1213.78 72
1213.86 73
1213.94 71
1214.02 68
1214.10 64
1214.18 61
1214.26 58
1214.34 57
1214.42 57
1214.50 58
1214.58 59
1214.66 61
1214.74 63
1214.82 64
1214.90 66
1214.98 68
1215.06 69
1215.14 69
1215.22 68
1215.30 65
1215.38 61
1215.46 56
1215.54 52
1215.62 49
1215.70 49
1215.78 51
1215.86 55
1215.94 60
1216.02 64
1216.10 67
1216.18 68
1216.26 67
1216.34 65
1216.42 62
1216.50 59
1216.58 57
1216.66 56
1216.74 56
1216.82 57
1216.90 59
1216.98 60
1217.06 61
1217.14 60
1217.22 58
1217.30 55
1217.38 51
1217.46 47
1217.54 44
1217.62 41
1217.70 39
1217.78 39
1217.86 39
1217.94 41
1218.02 43
1218.10 46
1218.18 48
1218.26 49
1218.34 49
1218.42 47
1218.50 44
1218.58 40
1218.66 37
1218.74 36
1218.82 38
1218.90 41
1218.98 47
1219.06 54
1219.14 61
1219.22 67
1219.30 72
1219.38 75
1219.46 77
1219.54 77
1219.62 76
1219.70 75
1219.78 74
1219.86 74
1219.94 76
1220.02 78
1220.10 82
1220.18 86
1220.26 90
1220.34 93
1220.42 94
1220.50 94
1220.58 93
1220.66 91
1220.74 90
1220.82 89
1220.90 89
1220.98 88
1221.06 87
1221.14 85
1221.22 83
1221.30 81
1221.38 80
1221.46 81
1221.54 85
1221.62 92
1221.70 101
1221.78 112
1221.86 123
1221.94 134
1222.02 142
1222.10 148
1222.18 151
1222.26 152
1222.34 152
1222.42 151
1222.50 151
1222.58 153
1222.66 158
1222.74 164
1222.82 172
1222.90 180
1222.98 189
1223.06 197
1223.14 206
1223.22 215
1223.30 227
1223.38 241
1223.46 259
1223.54 282
1223.62 309
1223.70 341
1223.78 377
1223.86 415
1223.94 455
1224.03 494
1224.11 532
1224.19 566
1224.27 598
1224.35 628
1224.43 656
1224.51 684
1224.59 714
1224.67 745
1224.75 778
1224.83 812
1224.91 846
1224.99 878
1225.07 908
1225.15 933
1225.23 952
1225.31 964
1225.39 969
1225.47 967
1225.55 959
1225.63 947
1225.71 932
1225.79 917
1225.87 903
1225.95 891
1226.03 881
1226.11 872
1226.19 863
1226.27 853
1226.35 841
1226.43 827
1226.51 811
1226.59 794
1226.67 776
1226.75 757
1226.83 737
1226.92 714
1227.00 691
1227.08 667
1227.16 644
1227.24 622
1227.32 602
1227.40 584
1227.48 568
1227.56 551
1227.64 534
1227.72 515
1227.80 496
1227.88 475
1227.96 454
1228.04 433
1228.12 413
1228.20 396
1228.28 381
1228.36 370
1228.44 362
1228.52 358
1228.60 356
1228.68 356
1228.76 356
1228.84 354
1228.92 351
1229.00 347
1229.08 342
1229.17 337
1229.25 333
1229.33 330
1229.41 329
1229.49 329
1229.57 330
1229.65 330
1229.73 331
1229.81 331
1229.89 331
1229.97 329
1230.05 327
1230.13 323
1230.21 318
1230.29 310
1230.37 301
1230.45 289
1230.53 276
1230.61 263
1230.69 250
1230.77 239
1230.85 230
1230.93 224
1231.02 220
1231.10 219
1231.18 219
1231.26 219
1231.34 218
1231.42 215
1231.50 211
1231.58 205
1231.66 199
1231.74 192
1231.82 186
1231.90 181
1231.98 177
1232.06 173
1232.14 169
1232.22 165
1232.30 163
1232.38 160
1232.46 159
1232.54 158
1232.62 158
1232.71 156
1232.79 154
1232.87 150
1232.95 144
1233.03 137
1233.11 130
1233.19 123
1233.27 117
1233.35 113
1233.43 109
1233.51 104
1233.59 100
1233.67 94
1233.75 88
1233.83 81
1233.91 74
1233.99 69
1234.07 65
1234.15 63
1234.24 63
1234.32 63
1234.40 64
1234.48 66
1234.56 68
1234.64 71
1234.72 73
1234.80 75
1234.88 77
1234.96 78
1235.04 78
1235.12 78
1235.20 79
1235.28 80
1235.36 83
1235.44 88
1235.52 95
1235.61 101
1235.69 105
1235.77 108
1235.85 107
1235.93 104
1236.01 100
1236.09 95
1236.17 91
1236.25 88
1236.33 87
1236.41 88
1236.49 89
1236.57 91
1236.65 93
1236.73 95
1236.81 97
1236.90 98
1236.98 99
1237.06 98
1237.14 96
1237.22 92
1237.30 87
1237.38 80
1237.46 73
1237.54 66
1237.62 59
1237.70 51
1237.78 44
1237.86 38
1237.94 33
1238.02 31
1238.11 30
1238.19 32
1238.27 37
1238.35 44
1238.43 52
1238.51 61
1238.59 70
1238.67 76
1238.75 80
1238.83 81
1238.91 80
1238.99 77
1239.07 72
1239.15 66
1239.24 60
1239.32 54
1239.40 48
1239.48 42
1239.56 37
1239.64 33
1239.72 30
1239.80 29
1239.88 29
1239.96 30
1240.04 32
1240.12 35
1240.20 38
1240.29 43
1240.37 47
1240.45 52
1240.53 56
1240.61 60
1240.69 62
1240.77 62
1240.85 61
1240.93 59
1241.01 57
1241.09 55
1241.17 54
1241.25 52
1241.34 52
1241.42 52
1241.50 53
1241.58 55
1241.66 57
1241.74 58
1241.82 58
1241.90 55
1241.98 51
1242.06 43
1242.14 35
1242.22 27
1242.31 20
1242.39 15
1242.47 13
1242.55 14
1242.63 18
1242.71 23
1242.79 28
1242.87 33
1242.95 36
1243.03 37
1243.11 37
1243.19 36
1243.28 35
1243.36 34
1243.44 35
1243.52 36
1243.60 37
1243.68 38
1243.76 38
1243.84 37
1243.92 35
1244.00 33
1244.08 31
1244.16 29
1244.25 29
1244.33 29
1244.41 29
1244.49 29
1244.57 29
1244.65 29
1244.73 31
1244.81 33
1244.89 36
1244.97 39
1245.05 42
1245.14 43
1245.22 43
1245.30 41
1245.38 38
1245.46 35
1245.54 33
1245.62 32
1245.70 33
1245.78 34
1245.86 36
1245.94 38
1246.03 39
1246.11 38
1246.19 36
1246.27 32
1246.35 27
1246.43 21
1246.51 15
1246.59 9
1246.67 4
1246.75 0
1246.84 0
1246.92 0
1247.00 0
1247.08 0
1247.16 0
1247.24 0
1247.32 0
1247.40 0
1247.48 1
1247.56 5
1247.65 10
1247.73 15
1247.81 20
1247.89 24
1247.97 28
1248.05 31
1248.13 33
1248.21 34
1248.29 34
1248.37 33
1248.46 33
1248.54 35
1248.62 38
1248.70 43
1248.78 49
1248.86 55
1248.94 60
1249.02 63
1249.10 63
1249.18 61
1249.27 57
1249.35 54
1249.43 52
1249.51 52
1249.59 56
1249.67 61
1249.75 67
1249.83 73
1249.91 79
1250.00 84
1250.08 88
1250.16 92
1250.24 95
1250.32 97
1250.40 99
1250.48 100
1250.56 100
1250.64 99
1250.73 97
1250.81 95
1250.89 93
1250.97 92
1251.05 93
1251.13 95
1251.21 99
1251.29 104
1251.37 112
1251.46 120
1251.54 128
1251.62 134
1251.70 137
1251.78 137
1251.86 133
1251.94 126
1252.02 118
1252.10 109
1252.19 100
1252.27 92
1252.35 84
1252.43 76
1252.51 68
1252.59 59
1252.67 50
1252.75 43
1252.83 39
1252.92 38
1253.00 41
1253.08 46
1253.16 54
1253.24 62
1253.32 69
1253.40 74
1253.48 77
1253.57 77
1253.65 75
1253.73 71
1253.81 66
1253.89 60
1253.97 54
1254.05 50
1254.13 49
1254.21 51
1254.30 56
1254.38 66
1254.46 78
1254.54 92
1254.62 107
1254.70 120
1254.78 132
1254.86 141
1254.95 148
1255.03 153
1255.11 155
1255.19 157
1255.27 157
1255.35 157
1255.43 157
1255.51 156
1255.60 154
1255.68 150
1255.76 145
1255.84 139
1255.92 131
1256.00 122
1256.08 113
1256.16 105
1256.25 99
1256.33 95
1256.41 92
1256.49 91
1256.57 89
1256.65 87
1256.73 84
1256.81 81
1256.90 78
1256.98 75
1257.06 74
1257.14 72
1257.22 70
1257.30 66
1257.38 61
1257.47 54
1257.55 46
1257.63 39
1257.71 34
1257.79 31
1257.87 29
1257.95 29
1258.03 29
1258.12 27
1258.20 25
1258.28 22
1258.36 19
1258.44 18
1258.52 19
1258.60 22
1258.69 26
1258.77 30
1258.85 35
1258.93 38
1259.01 41
1259.09 43
1259.17 46
1259.26 49
1259.34 52
1259.42 55
1259.50 58
1259.58 59
1259.66 58
1259.74 55
1259.82 51
1259.91 46
1259.99 40
1260.07 36
1260.15 31
1260.23 27
1260.31 23
1260.39 18
1260.48 13
1260.56 9
1260.64 5
1260.72 3
1260.80 2
1260.88 3
1260.96 5
1261.05 5
1261.13 4
1261.21 1
1261.29 0
1261.37 0
1261.45 0
1261.53 0
1261.62 0
1261.70 4
1261.78 18
1261.86 33
1261.94 49
1262.02 63
1262.10 74
1262.19 82
1262.27 87
1262.35 89
1262.43 90
1262.51 91
1262.59 92
1262.68 93
1262.76 94
1262.84 95
1262.92 93
1263.00 89
1263.08 82
1263.16 73
1263.25 63
1263.33 54
1263.41 48
1263.49 45
1263.57 46
1263.65 52
1263.73 60
1263.82 68
1263.90 75
1263.98 79
1264.06 81
1264.14 80
1264.22 77
1264.31 74
1264.39 70
1264.47 67
1264.55 64
1264.63 60
1264.71 56
1264.79 50
1264.88 43
1264.96 35
1265.04 27
1265.12 20
1265.20 14
1265.28 8
1265.37 4
1265.45 2
1265.53 1
1265.61 3
1265.69 6
1265.77 11
1265.86 18
1265.94 27
1266.02 38
1266.10 49
1266.18 62
1266.26 74
1266.34 85
1266.43 95
1266.51 102
1266.59 107
1266.67 110
1266.75 111
1266.83 110
1266.92 108
1267.00 105
1267.08 102
1267.16 100
1267.24 97
1267.32 94
1267.41 91
1267.49 86
1267.57 81
1267.65 77
1267.73 72
1267.81 69
1267.90 68
1267.98 70
1268.06 73
1268.14 78
1268.22 83
1268.30 88
1268.39 92
1268.47 94
1268.55 94
1268.63 92
1268.71 89
1268.79 86
1268.88 83
1268.96 80
1269.04 78
1269.12 78
1269.20 79
1269.28 80
1269.37 82
1269.45 83
1269.53 85
1269.61 86
1269.69 88
1269.77 89
1269.86 91
1269.94 92
1270.02 94
1270.10 94
1270.18 95
1270.26 94
1270.35 93
1270.43 91
1270.51 88
1270.59 84
1270.67 80
1270.76 76
1270.84 71
1270.92 67
1271.00 65
1271.08 63
1271.16 63
1271.25 64
1271.33 66
1271.41 69
1271.49 71
1271.57 74
1271.65 75
1271.74 77
1271.82 77
1271.90 77
1271.98 75
1272.06 73
1272.15 70
1272.23 66
1272.31 63
1272.39 60
1272.47 59
1272.55 60
1272.64 63
1272.72 67
1272.80 72
1272.88 78
1272.96 83
1273.04 89
1273.13 94
1273.21 99
1273.29 106
1273.37 114
1273.45 122
1273.54 131
1273.62 138
1273.70 143
1273.78 145
1273.86 144
1273.95 141
1274.03 137
1274.11 132
1274.19 127
1274.27 124
1274.35 121
1274.44 121
1274.52 122
1274.60 125
1274.68 128
1274.76 130
1274.85 132
1274.93 131
1275.01 128
1275.09 124
1275.17 119
1275.26 113
1275.34 108
1275.42 103
1275.50 100
1275.58 97
1275.66 95
1275.75 94
1275.83 94
1275.91 94
1275.99 96
1276.07 97
1276.16 97
1276.24 97
1276.32 96
1276.40 93
1276.48 89
1276.57 84
1276.65 78
1276.73 72
1276.81 67
1276.89 63
1276.98 60
1277.06 59
1277.14 58
1277.22 58
1277.30 57
1277.39 54
1277.47 49
1277.55 41
1277.63 32
1277.71 22
1277.79 12
1277.88 5
1277.96 0
1278.04 0
1278.12 0
1278.20 2
1278.29 5
1278.37 7
1278.45 8
1278.53 7
1278.61 4
1278.70 0
1278.78 0
1278.86 0
1278.94 0
1279.02 0
1279.11 0
1279.19 0
1279.27 2
1279.35 6
1279.43 8
1279.52 9
1279.60 8
1279.68 5
1279.76 2
1279.85 0
1279.93 0
1280.01 3
1280.09 9
1280.17 17
1280.26 26
1280.34 35
1280.42 43
1280.50 49
1280.58 53
1280.67 56
1280.75 58
1280.83 60
1280.91 63
1280.99 65
1281.08 67
1281.16 68
1281.24 69
1281.32 69
1281.40 69
1281.49 70
1281.57 71
1281.65 71
1281.73 71
1281.81 69
1281.90 64
1281.98 56
1282.06 45
1282.14 34
1282.23 23
1282.31 14
1282.39 10
1282.47 9
1282.55 14
1282.64 20
1282.72 28
1282.80 34
1282.88 38
1282.96 39
1283.05 36
1283.13 31
1283.21 26
1283.29 20
1283.38 15
1283.46 12
1283.54 11
1283.62 12
1283.70 16
1283.79 22
1283.87 29
1283.95 38
1284.03 48
1284.11 58
1284.20 65
1284.28 70
1284.36 73
1284.44 72
1284.53 70
1284.61 66
1284.69 62
1284.77 59
1284.85 58
1284.94 59
1285.02 61
1285.10 63
1285.18 65
1285.27 65
1285.35 65
1285.43 63
1285.51 61
1285.59 59
1285.68 57
1285.76 56
1285.84 58
1285.92 61
1286.01 65
1286.09 71
1286.17 77
1286.25 82
1286.33 86
1286.42 88
1286.50 88
1286.58 88
1286.66 88
1286.75 87
1286.83 87
1286.91 87
1286.99 87
1287.07 85
1287.16 82
1287.24 77
1287.32 69
1287.40 61
1287.49 53
1287.57 46
1287.65 41
1287.73 39
1287.82 41
1287.90 46
1287.98 54
1288.06 61
1288.14 69
1288.23 74
1288.31 76
1288.39 76
1288.47 75
1288.56 73
1288.64 73
1288.72 74
1288.80 77
1288.89 83
1288.97 91
1289.05 101
1289.13 111
1289.21 121
1289.30 129
1289.38 136
1289.46 141
1289.54 144
1289.63 146
1289.71 148
1289.79 152
1289.87 157
1289.96 163
1290.04 168
1290.12 171
1290.20 171
1290.28 167
1290.37 160
1290.45 152
1290.53 145
1290.61 139
1290.70 135
1290.78 133
1290.86 130
1290.94 127
1291.03 120
1291.11 113
1291.19 104
1291.27 95
1291.36 87
1291.44 82
1291.52 79
1291.60 79
1291.69 81
1291.77 84
1291.85 86
1291.93 89
1292.02 90
1292.10 91
1292.18 90
1292.26 89
1292.35 89
1292.43 89
1292.51 91
1292.59 93
1292.67 97
1292.76 102
1292.84 107
1292.92 110
1293.00 113
1293.09 113
1293.17 112
1293.25 109
1293.33 106
1293.42 103
1293.50 101
1293.58 100
1293.66 98
1293.75 97
1293.83 96
1293.91 93
1293.99 90
1294.08 88
1294.16 86
1294.24 86
1294.32 86
1294.41 87
1294.49 88
1294.57 89
1294.65 88
1294.74 86
1294.82 84
1294.90 82
1294.98 83
1295.07 85
1295.15 90
1295.23 98
1295.31 107
1295.40 116
1295.48 124
1295.56 132
1295.64 138
1295.73 142
1295.81 146
1295.89 150
1295.97 153
1296.06 156
1296.14 158
1296.22 160
1296.31 161
1296.39 162
1296.47 164
1296.55 168
1296.64 173
1296.72 180
1296.80 188
1296.88 197
1296.97 204
1297.05 210
1297.13 214
1297.21 216
1297.30 217
1297.38 219
1297.46 220
1297.54 221
1297.63 223
1297.71 224
1297.79 224
1297.87 222
1297.96 218
1298.04 211
1298.12 203
1298.20 194
1298.29 185
1298.37 176
1298.45 166
1298.54 158
1298.62 151
1298.70 146
1298.78 143
1298.87 144
1298.95 147
1299.03 153
1299.11 160
1299.20 167
1299.28 172
1299.36 176
1299.44 179
1299.53 182
1299.61 184
1299.69 188
1299.78 192
1299.86 198
1299.94 203
1300.02 206
1300.11 207
1300.19 205
1300.27 201
1300.35 195
1300.44 189
1300.52 183
1300.60 178
1300.68 175
1300.77 171
1300.85 166
1300.93 160
1301.02 151
1301.10 141
1301.18 131
1301.26 122
1301.35 117
1301.43 116
1301.51 121
1301.59 129
1301.68 141
1301.76 152
1301.84 163
1301.93 171
1302.01 176
1302.09 179
1302.17 180
1302.26 182
1302.34 184
1302.42 188
1302.50 193
1302.59 199
1302.67 205
1302.75 208
1302.84 208
1302.92 205
1303.00 198
1303.08 189
1303.17 179
1303.25 169
1303.33 163
1303.42 160
1303.50 162
1303.58 169
1303.66 178
1303.75 189
1303.83 198
1303.91 204
1303.99 205
1304.08 202
1304.16 195
1304.24 186
1304.33 177
1304.41 169
1304.49 164
1304.57 159
1304.66 156
1304.74 154
1304.82 152
1304.91 149
1304.99 146
1305.07 142
1305.15 138
1305.24 133
1305.32 128
1305.40 123
1305.49 118
1305.57 113
1305.65 107
1305.73 100
1305.82 91
1305.90 80
1305.98 67
1306.07 51
1306.15 35
1306.23 18
1306.31 5
1306.40 0
1306.48 0
1306.56 0
1306.65 0
1306.73 0
1306.81 0
1306.89 0
1306.98 2
1307.06 2
1307.14 2
1307.23 3
1307.31 5
1307.39 10
1307.47 19
1307.56 29
1307.64 41
1307.72 52
1307.81 61
1307.89 67
1307.97 69
1308.06 69
1308.14 69
1308.22 69
1308.30 71
1308.39 76
1308.47 82
1308.55 89
1308.64 94
1308.72 97
1308.80 96
1308.88 91
1308.97 84
1309.05 76
1309.13 69
1309.22 64
1309.30 61
1309.38 62
1309.47 64
1309.55 68
1309.63 73
1309.71 79
1309.80 85
1309.88 90
1309.96 95
1310.05 98
1310.13 99
1310.21 97
1310.30 93
1310.38 88
1310.46 83
1310.54 79
1310.63 78
1310.71 77
1310.79 78
1310.88 79
1310.96 81
1311.04 82
1311.13 84
1311.21 86
1311.29 89
1311.38 92
1311.46 95
1311.54 99
1311.62 103
1311.71 107
1311.79 111
1311.87 115
1311.96 120
1312.04 126
1312.12 132
1312.21 139
1312.29 147
1312.37 155
1312.45 164
1312.54 172
1312.62 181
1312.70 189
1312.79 196
1312.87 201
1312.95 204
1313.04 205
1313.12 201
1313.20 194
1313.29 183
1313.37 168
1313.45 150
1313.53 131
1313.62 114
1313.70 101
1313.78 91
1313.87 85
1313.95 81
1314.03 77
1314.12 72
1314.20 66
1314.28 58
1314.37 50
1314.45 45
1314.53 45
1314.62 52
1314.70 67
1314.78 88
1314.87 113
1314.95 138
1315.03 160
1315.11 174
1315.20 180
1315.28 177
1315.36 167
1315.45 153
1315.53 137
1315.61 122
1315.70 111
1315.78 102
1315.86 96
1315.95 92
1316.03 90
1316.11 89
1316.20 88
1316.28 87
1316.36 84
1316.45 81
1316.53 77
1316.61 73
1316.70 69
1316.78 67
1316.86 66
1316.94 68
1317.03 71
1317.11 75
1317.19 77
1317.28 77
1317.36 74
1317.44 67
1317.53 58
1317.61 48
1317.69 39
1317.78 31
1317.86 26
1317.94 24
1318.03 25
1318.11 25
1318.19 26
1318.28 24
1318.36 21
1318.44 15
1318.53 8
1318.61 1
1318.69 0
1318.78 0
1318.86 0
1318.94 0
1319.03 4
1319.11 10
1319.19 15
1319.28 18
1319.36 18
1319.44 16
1319.53 13
1319.61 9
1319.69 5
1319.78 1
1319.86 0
1319.94 0
1320.03 0
1320.11 1
1320.19 3
1320.28 5
1320.36 6
1320.44 8
1320.53 8
1320.61 7
1320.69 6
1320.78 3
1320.86 0
1320.94 0
1321.03 0
1321.11 0
1321.19 0
1321.28 0
1321.36 0
1321.44 0
1321.53 4
1321.61 10
1321.69 15
1321.78 18
1321.86 19
1321.94 17
1322.03 14
1322.11 9
1322.19 4
1322.28 0
1322.36 0
1322.44 0
1322.53 0
1322.61 0
1322.69 2
1322.78 6
1322.86 10
1322.94 13
1323.03 12
1323.11 9
1323.19 3
1323.28 0
1323.36 0
1323.44 0
1323.53 0
1323.61 0
1323.69 0
1323.78 3
1323.86 7
1323.94 10
1324.03 10
1324.11 9
1324.19 9
1324.28 11
1324.36 16
1324.44 23
1324.53 31
1324.61 40
1324.70 48
1324.78 53
1324.86 57
1324.95 59
1325.03 59
1325.11 59
1325.20 59
1325.28 59
1325.36 58
1325.45 58
1325.53 57
1325.61 56
1325.70 56
1325.78 56
1325.86 57
1325.95 60
1326.03 63
1326.11 67
1326.20 71
1326.28 75
1326.36 78
1326.45 80
1326.53 81
1326.62 82
1326.70 82
1326.78 81
1326.87 79
1326.95 77
1327.03 75
1327.12 73
1327.20 71
1327.28 71
1327.37 72
1327.45 75
1327.53 79
1327.62 84
1327.70 90
1327.79 97
1327.87 102
1327.95 106
1328.04 108
1328.12 108
1328.20 107
1328.29 105
1328.37 103
1328.45 103
1328.54 104
1328.62 107
1328.70 110
1328.79 112
1328.87 113
1328.96 112
1329.04 110
1329.12 109
1329.21 110
1329.29 115
1329.37 124
1329.46 136
1329.54 149
1329.62 162
1329.71 172
1329.79 179
1329.87 183
1329.96 184
1330.04 185
1330.13 186
1330.21 189
1330.29 193
1330.38 196
1330.46 199
1330.54 199
1330.63 198
1330.71 195
1330.79 192
1330.88 189
1330.96 186
1331.05 184
1331.13 182
1331.21 178
1331.30 174
1331.38 170
1331.46 165
1331.55 160
1331.63 155
1331.72 152
1331.80 151
1331.88 151
1331.97 152
1332.05 154
1332.13 157
1332.22 161
1332.30 164
1332.38 167
1332.47 168
1332.55 168
1332.64 166
1332.72 164
1332.80 162
1332.89 159
1332.97 156
1333.05 154
1333.14 151
1333.22 146
1333.31 139
1333.39 131
1333.47 121
1333.56 112
1333.64 104
1333.72 100
1333.81 100
1333.89 104
1333.98 112
1334.06 122
1334.14 134
1334.23 144
1334.31 152
1334.39 158
1334.48 159
1334.56 158
1334.65 156
1334.73 152
1334.81 149
1334.90 147
1334.98 146
1335.06 147
1335.15 149
1335.23 149
1335.32 147
1335.40 142
1335.48 133
1335.57 120
1335.65 105
1335.74 91
1335.82 80
1335.90 72
1335.99 69
1336.07 69
1336.15 71
1336.24 73
1336.32 74
1336.41 73
1336.49 69
1336.57 63
1336.66 54
1336.74 44
1336.82 33
1336.91 21
1336.99 10
1337.08 2
1337.16 0
1337.24 0
1337.33 0
1337.41 1
1337.50 6
1337.58 10
1337.66 10
1337.75 8
1337.83 3
1337.91 0
1338.00 0
1338.08 0
1338.17 0
1338.25 0
1338.33 12
1338.42 26
1338.50 42
1338.59 57
1338.67 69
1338.75 78
1338.84 84
1338.92 87
1339.01 88
1339.09 87
1339.17 86
1339.26 83
1339.34 81
1339.43 78
1339.51 75
1339.59 73
1339.68 71
1339.76 72
1339.84 74
1339.93 78
1340.01 83
1340.10 89
1340.18 95
1340.26 101
1340.35 106
1340.43 112
1340.52 117
1340.60 122
1340.68 126
1340.77 129
1340.85 128
1340.94 123
1341.02 114
1341.10 102
1341.19 86
1341.27 69
1341.36 51
1341.44 33
1341.52 18
1341.61 5
1341.69 0
1341.78 0
1341.86 0
1341.94 0
1342.03 3
1342.11 13
1342.20 22
1342.28 29
1342.36 33
1342.45 31
1342.53 26
1342.62 19
1342.70 10
1342.78 2
1342.87 0
1342.95 0
1343.04 0
1343.12 0
1343.20 1
1343.29 3
1343.37 3
1343.46 1
1343.54 0
1343.62 0
1343.71 0
1343.79 0
1343.88 3
1343.96 10
1344.04 18
1344.13 26
1344.21 32
1344.30 36
1344.38 38
1344.47 38
1344.55 38
1344.63 38
1344.72 40
1344.80 44
1344.89 51
1344.97 58
1345.05 66
1345.14 73
1345.22 79
1345.31 83
1345.39 86
1345.47 87
1345.56 88
1345.64 90
1345.73 94
1345.81 100
1345.90 108
1345.98 116
1346.06 124
1346.15 129
1346.23 132
1346.32 130
1346.40 126
1346.48 120
1346.57 115
1346.65 111
1346.74 109
1346.82 112
1346.90 118
1346.99 127
1347.07 141
1347.16 157
1347.24 177
1347.33 198
1347.41 221
1347.49 244
1347.58 266
1347.66 287
1347.75 306
1347.83 321
1347.91 333
1348.00 341
1348.08 345
1348.17 346
1348.25 345
1348.34 341
1348.42 337
1348.50 332
1348.59 329
1348.67 326
1348.76 322
1348.84 318
1348.93 313
1349.01 306
1349.09 298
1349.18 288
1349.26 279
1349.35 270
1349.43 262
1349.51 255
1349.60 250
1349.68 246
1349.77 243
1349.85 241
1349.94 239
1350.02 235
1350.10 230
1350.19 222
1350.27 212
1350.36 200
1350.44 186
1350.53 173
1350.61 163
1350.69 155
1350.78 152
1350.86 152
1350.95 156
1351.03 162
1351.12 169
1351.20 175
1351.28 179
1351.37 180
1351.45 179
1351.54 175
1351.62 170
1351.71 165
1351.79 160
1351.87 157
1351.96 154
1352.04 152
1352.13 150
1352.21 148
1352.30 145
1352.38 143
1352.46 141
1352.55 141
1352.63 143
1352.72 148
1352.80 155
1352.89 164
1352.97 174
1353.06 184
1353.14 193
1353.22 203
1353.31 212
1353.39 220
1353.48 228
1353.56 235
1353.65 240
1353.73 244
1353.81 248
1353.90 252
1353.98 259
1354.07 268
1354.15 279
1354.24 290
1354.32 299
1354.41 304
1354.49 304
1354.57 299
1354.66 291
1354.74 281
1354.83 271
1354.91 263
1355.00 258
1355.08 256
1355.16 257
1355.25 259
1355.33 263
1355.42 267
1355.50 270
1355.59 271
1355.67 270
1355.76 265
1355.84 259
1355.92 251
1356.01 243
1356.09 236
1356.18 232
1356.26 229
1356.35 229
1356.43 230
1356.52 231
1356.60 232
1356.68 232
1356.77 233
1356.85 234
1356.94 237
1357.02 242
1357.11 247
1357.19 252
1357.28 255
1357.36 255
1357.45 253
1357.53 249
1357.61 244
1357.70 240
1357.78 237
1357.87 235
1357.95 234
1358.04 233
1358.12 231
1358.21 229
1358.29 226
1358.37 223
1358.46 219
1358.54 215
1358.63 211
1358.71 207
1358.80 201
1358.88 196
1358.97 191
1359.05 188
1359.14 187
1359.22 190
1359.30 193
1359.39 198
1359.47 201
1359.56 202
1359.64 199
1359.73 194
1359.81 187
1359.90 180
1359.98 173
1360.07 168
1360.15 164
1360.23 161
1360.32 158
1360.40 156
1360.49 154
1360.57 154
1360.66 156
1360.74 159
1360.83 163
1360.91 168
1361.00 172
1361.08 174
1361.17 174
1361.25 173
1361.33 171
1361.42 171
1361.50 173
1361.59 176
1361.67 182
1361.76 189
1361.84 194
1361.93 198
1362.01 199
1362.10 197
1362.18 192
1362.27 186
1362.35 178
1362.43 172
1362.52 165
1362.60 160
1362.69 154
1362.77 148
1362.86 140
1362.94 132
1363.03 123
1363.11 117
1363.20 115
1363.28 117
1363.37 124
1363.45 133
1363.53 143
1363.62 151
1363.70 155
1363.79 154
1363.87 148
1363.96 139
1364.04 127
1364.13 116
1364.21 105
1364.30 95
1364.38 86
1364.47 77
1364.55 67
1364.64 57
1364.72 47
1364.81 39
1364.89 33
1364.97 30
1365.06 31
1365.14 34
1365.23 38
1365.31 42
1365.40 43
1365.48 43
1365.57 41
1365.65 36
1365.74 31
1365.82 25
1365.91 20
1365.99 14
1366.08 8
1366.16 2
1366.25 0
1366.33 0
1366.42 0
1366.50 0
1366.58 0
1366.67 0
1366.75 0
1366.84 0
1366.92 5
1367.01 18
1367.09 34
1367.18 51
1367.26 68
1367.35 83
1367.43 95
1367.52 103
1367.60 106
1367.69 106
1367.77 102
1367.86 97
1367.94 92
1368.03 87
1368.11 83
1368.20 79
1368.28 76
1368.37 74
1368.45 71
1368.54 70
1368.62 69
1368.70 69
1368.79 70
1368.87 72
1368.96 74
1369.04 77
1369.13 80
1369.21 82
1369.30 85
1369.38 87
1369.47 89
1369.55 91
1369.64 93
1369.72 94
1369.81 95
1369.89 95
1369.98 95
1370.06 94
1370.15 92
1370.23 90
1370.32 87
1370.40 84
1370.49 81
1370.57 79
1370.66 76
1370.74 74
1370.83 71
1370.91 68
1371.00 63
1371.08 59
1371.17 54
1371.25 49
1371.34 46
1371.42 44
1371.51 45
1371.59 47
1371.68 51
1371.76 54
1371.85 55
1371.93 55
1372.02 51
1372.10 46
1372.19 39
1372.27 33
1372.36 29
1372.44 26
1372.53 26
1372.61 28
1372.70 30
1372.78 34
1372.87 38
1372.95 43
1373.04 51
1373.12 62
1373.20 77
1373.29 95
1373.37 115
1373.46 137
1373.54 159
1373.63 178
1373.71 194
1373.80 205
1373.88 212
1373.97 213
1374.05 210
1374.14 204
1374.22 197
1374.31 189
1374.39 184
1374.48 181
1374.56 181
1374.65 184
1374.73 189
1374.82 195
1374.91 200
1374.99 204
1375.08 206
1375.16 207
1375.25 208
1375.33 211
1375.42 217
1375.50 226
1375.59 238
1375.67 253
1375.76 267
1375.84 281
1375.93 293
1376.01 302
1376.10 307
1376.18 311
1376.27 312
1376.35 311
1376.44 310
1376.52 306
1376.61 301
1376.69 294
1376.78 286
1376.86 277
1376.95 269
1377.03 263
1377.12 259
1377.20 257
1377.29 255
1377.37 254
1377.46 252
1377.54 249
1377.63 245
1377.71 242
1377.80 239
1377.88 238
1377.97 237
1378.05 236
1378.14 233
1378.22 227
1378.31 218
1378.39 207
1378.48 194
1378.56 182
1378.65 172
1378.73 165
1378.82 162
1378.90 161
1378.99 162
1379.07 165
1379.16 168
1379.24 171
1379.33 175
1379.42 180
1379.50 185
1379.59 193
1379.67 200
1379.76 206
1379.84 211
1379.93 212
1380.01 208
1380.10 201
1380.18 190
1380.27 178
1380.35 166
1380.44 156
1380.52 148
1380.61 141
1380.69 135
1380.78 128
1380.86 119
1380.95 110
1381.03 101
1381.12 93
1381.20 88
1381.29 87
1381.37 89
1381.46 93
1381.55 99
1381.63 105
1381.72 110
1381.80 114
1381.89 115
1381.97 114
1382.06 110
1382.14 102
1382.23 92
1382.31 80
1382.40 68
1382.48 57
1382.57 50
1382.65 46
1382.74 46
1382.82 48
1382.91 49
1382.99 49
1383.08 45
1383.17 36
1383.25 24
1383.34 9
1383.42 0
1383.51 0
1383.59 0
1383.68 0
1383.76 0
1383.85 0
1383.93 0
1384.02 8
1384.10 15
1384.19 19
1384.27 19
1384.36 17
1384.44 14
1384.53 11
1384.62 9
1384.70 9
1384.79 11
1384.87 16
1384.96 22
1385.04 31
1385.13 41
1385.21 52
1385.30 64
1385.38 77
1385.47 90
1385.55 104
1385.64 118
1385.72 131
1385.81 142
1385.90 150
1385.98 153
1386.07 149
1386.15 140
1386.24 126
1386.32 110
1386.41 94
1386.49 82
1386.58 76
1386.66 75
1386.75 80
1386.83 88
1386.92 98
1387.01 107
1387.09 114
1387.18 119
1387.26 122
1387.35 123
1387.43 124
1387.52 125
1387.60 125
1387.69 126
1387.77 126
1387.86 125
1387.94 124
1388.03 121
1388.12 118
1388.20 113
1388.29 108
1388.37 102
1388.46 98
1388.54 96
1388.63 97
1388.71 101
1388.80 109
1388.88 118
1388.97 127
1389.06 134
1389.14 138
1389.23 138
1389.31 136
1389.40 133
1389.48 130
1389.57 129
1389.65 129
1389.74 130
1389.83 131
1389.91 130
1390.00 129
1390.08 126
1390.17 122
1390.25 119
1390.34 116
1390.42 115
1390.51 116
1390.59 117
1390.68 118
1390.77 118
1390.85 118
1390.94 117
1391.02 115
1391.11 112
1391.19 109
1391.28 107
1391.36 108
1391.45 113
1391.54 120
1391.62 131
1391.71 143
1391.79 154
1391.88 163
1391.96 167
1392.05 166
1392.13 160
1392.22 152
1392.31 142
1392.39 133
1392.48 125
1392.56 120
1392.65 117
1392.73 114
1392.82 110
1392.90 104
1392.99 95
1393.08 83
1393.16 70
1393.25 56
1393.33 44
1393.42 36
1393.50 33
1393.59 36
1393.67 43
1393.76 53
1393.85 64
1393.93 75
1394.02 85
1394.10 92
1394.19 96
1394.27 98
1394.36 96
1394.45 92
1394.53 86
1394.62 79
1394.70 72
1394.79 67
1394.87 64
1394.96 65
1395.04 69
1395.13 74
1395.22 81
1395.30 90
1395.39 100
1395.47 111
1395.56 124
1395.64 137
1395.73 150
1395.82 161
1395.90 168
1395.99 170
1396.07 165
1396.16 155
1396.24 140
1396.33 124
1396.42 107
1396.50 92
1396.59 81
1396.67 73
1396.76 67
1396.84 64
1396.93 62
1397.02 61
1397.10 60
1397.19 59
1397.27 59
1397.36 60
1397.44 64
1397.53 69
1397.62 77
1397.70 86
1397.79 98
1397.87 110
1397.96 122
1398.04 135
1398.13 147
1398.22 158
1398.30 166
1398.39 170
1398.47 171
1398.56 168
1398.64 161
1398.73 153
1398.82 144
1398.90 136
1398.99 130
1399.07 126
1399.16 124
1399.24 125
1399.33 126
1399.42 129
1399.50 131
1399.59 134
1399.67 136
1399.76 137
1399.85 137
1399.93 137
1400.02 136
1400.10 135
1400.19 133
1400.27 131
1400.36 130
1400.45 129
1400.53 128
1400.62 128
1400.70 128
1400.79 128
1400.87 128
1400.96 129
1401.05 128
1401.13 126
1401.22 121
1401.30 114
1401.39 104
1401.48 92
1401.56 79
1401.65 65
1401.73 52
1401.82 41
1401.90 32
1401.99 26
1402.08 24
1402.16 24
1402.25 27
1402.33 31
1402.42 35
1402.51 38
1402.59 39
1402.68 39
1402.76 37
1402.85 37
1402.94 39
1403.02 47
1403.11 59
1403.19 76
1403.28 94
1403.36 110
1403.45 122
1403.54 128
1403.62 128
1403.71 123
1403.79 115
1403.88 106
1403.97 99
1404.05 95
1404.14 92
1404.22 89
1404.31 86
1404.40 80
1404.48 73
1404.57 65
1404.65 57
1404.74 50
1404.83 46
1404.91 44
1405.00 44
1405.08 45
1405.17 46
1405.26 48
1405.34 49
1405.43 51
1405.51 52
1405.60 53
1405.69 56
1405.77 59
1405.86 64
1405.94 71
1406.03 80
1406.12 90
1406.20 100
1406.29 109
1406.37 115
1406.46 118
1406.55 115
1406.63 109
1406.72 100
1406.80 89
1406.89 78
1406.98 69
1407.06 63
1407.15 60
1407.23 60
1407.32 64
1407.41 68
1407.49 74
1407.58 79
1407.66 83
1407.75 86
1407.84 87
1407.92 87
1408.01 86
1408.09 86
1408.18 86
1408.27 88
1408.35 93
1408.44 100
1408.52 109
1408.61 120
1408.70 132
1408.78 143
1408.87 152
1408.95 158
1409.04 160
1409.13 159
1409.21 156
1409.30 150
1409.38 145
1409.47 139
1409.56 135
1409.64 133
1409.73 131
1409.81 130
1409.90 130
1409.99 131
1410.07 132
1410.16 133
1410.25 135
1410.33 136
1410.42 137
1410.50 135
1410.59 132
1410.68 127
1410.76 121
1410.85 114
1410.93 109
1411.02 105
1411.11 102
1411.19 101
1411.28 100
1411.37 97
1411.45 92
1411.54 84
1411.62 74
1411.71 62
1411.80 51
1411.88 42
1411.97 36
1412.05 35
1412.14 38
1412.23 44
1412.31 53
1412.40 62
1412.49 71
1412.57 80
1412.66 86
1412.74 91
1412.83 94
1412.92 96
1413.00 97
1413.09 97
1413.17 95
1413.26 90
1413.35 84
1413.43 76
1413.52 68
1413.61 61
1413.69 56
1413.78 54
1413.86 54
1413.95 57
1414.04 61
1414.12 67
1414.21 72
1414.30 79
1414.38 85
1414.47 92
1414.55 99
1414.64 107
1414.73 115
1414.81 125
1414.90 136
1414.99 147
1415.07 157
1415.16 165
1415.24 171
1415.33 172
1415.42 169
1415.50 162
1415.59 153
1415.68 144
1415.76 134
1415.85 126
1415.93 121
1416.02 118
1416.11 118
1416.19 120
1416.28 125
1416.37 130
1416.45 136
1416.54 141
1416.63 145
1416.71 147
1416.80 148
1416.88 147
1416.97 144
1417.06 139
1417.14 132
1417.23 122
1417.32 113
1417.40 104
1417.49 96
1417.57 91
1417.66 88
1417.75 87
1417.83 88
1417.92 89
1418.01 88
1418.09 86
1418.18 82
1418.27 76
1418.35 69
1418.44 63
1418.52 58
1418.61 55
1418.70 56
1418.78 61
1418.87 69
1418.96 80
1419.04 94
1419.13 107
1419.22 117
1419.30 124
1419.39 126
1419.47 123
1419.56 116
1419.65 105
1419.73 93
1419.82 83
1419.91 76
1419.99 74
1420.08 76
1420.17 83
1420.25 93
1420.34 104
1420.43 114
1420.51 122
1420.60 125
1420.68 124
1420.77 120
1420.86 113
1420.94 105
1421.03 99
1421.12 94
1421.20 90
1421.29 88
1421.38 86
1421.46 82
1421.55 75
1421.64 67
1421.72 57
1421.81 47
1421.89 37
1421.98 29
1422.07 22
1422.15 17
1422.24 12
1422.33 7
1422.41 1
1422.50 0
1422.59 0
1422.67 0
1422.76 0
1422.85 0
1422.93 0
1423.02 0
1423.11 0
1423.19 1
1423.28 9
1423.36 16
1423.45 23
1423.54 30
1423.62 38
1423.71 46
1423.80 56
1423.88 67
1423.97 81
1424.06 97
1424.14 114
1424.23 130
1424.32 143
1424.40 152
1424.49 156
1424.58 155
1424.66 151
1424.75 144
1424.84 137
1424.92 133
1425.01 130
1425.10 131
1425.18 133
1425.27 135
1425.36 135
1425.44 132
1425.53 124
1425.62 114
1425.70 102
1425.79 91
1425.87 82
1425.96 79
1426.05 80
1426.13 86
1426.22 94
1426.31 102
1426.39 109
1426.48 114
1426.57 117
1426.65 119
1426.74 119
1426.83 119
1426.91 120
1427.00 120
1427.09 120
1427.17 120
1427.26 117
1427.35 113
1427.43 106
1427.52 97
1427.61 86
1427.69 75
1427.78 68
1427.87 65
1427.95 68
1428.04 77
1428.13 89
1428.21 102
1428.30 112
1428.39 119
1428.47 120
1428.56 118
1428.65 114
1428.73 112
1428.82 112
1428.91 116
1428.99 123
1429.08 130
1429.17 137
1429.25 141
1429.34 141
1429.43 137
1429.51 129
1429.60 118
1429.69 106
1429.77 95
1429.86 85
1429.95 79
1430.03 76
1430.12 78
1430.21 85
1430.29 94
1430.38 106
1430.47 121
1430.55 137
1430.64 155
1430.73 174
1430.81 194
1430.90 212
1430.99 229
1431.07 243
1431.16 251
1431.25 254
1431.34 252
1431.42 246
1431.51 238
1431.60 229
1431.68 220
1431.77 212
1431.86 207
1431.94 202
1432.03 197
1432.12 193
1432.20 189
1432.29 185
1432.38 183
1432.46 182
1432.55 182
1432.64 183
1432.72 186
1432.81 189
1432.90 195
1432.98 201
1433.07 209
1433.16 217
1433.24 224
1433.33 231
1433.42 235
1433.50 238
1433.59 239
1433.68 239
1433.77 238
1433.85 236
1433.94 232
1434.03 224
1434.11 213
1434.20 196
1434.29 174
1434.37 150
1434.46 125
1434.55 103
1434.63 84
1434.72 71
1434.81 63
1434.89 58
1434.98 55
1435.07 53
1435.15 52
1435.24 50
1435.33 50
1435.42 52
1435.50 58
1435.59 68
1435.68 80
1435.76 92
1435.85 102
1435.94 109
1436.02 111
1436.11 107
1436.20 97
1436.28 84
1436.37 68
1436.46 53
1436.55 39
1436.63 28
1436.72 21
1436.81 20
1436.89 22
1436.98 30
1437.07 40
1437.15 53
1437.24 66
1437.33 76
1437.41 82
1437.50 83
1437.59 80
1437.68 76
1437.76 72
1437.85 72
1437.94 77
1438.02 87
1438.11 100
1438.20 114
1438.28 127
1438.37 137
1438.46 141
1438.54 140
1438.63 135
1438.72 125
1438.81 113
1438.89 99
1438.98 85
1439.07 71
1439.15 60
1439.24 51
1439.33 44
1439.41 41
1439.50 39
1439.59 40
1439.68 43
1439.76 47
1439.85 52
1439.94 58
1440.02 64
1440.11 71
1440.20 78
1440.28 85
1440.37 92
1440.46 100
1440.55 107
1440.63 114
1440.72 120
1440.81 123
1440.89 124
1440.98 121
1441.07 115
1441.16 106
1441.24 96
1441.33 86
1441.42 77
1441.50 71
1441.59 67
1441.68 67
1441.76 69
1441.85 70
1441.94 70
1442.03 67
1442.11 61
1442.20 53
1442.29 43
1442.37 32
1442.46 23
1442.55 15
1442.64 7
1442.72 0
1442.81 0
1442.90 0
1442.98 0
1443.07 0
1443.16 0
1443.25 0
1443.33 0
1443.42 5
1443.51 15
1443.59 22
1443.68 24
1443.77 21
1443.86 16
1443.94 11
1444.03 8
1444.12 9
1444.20 14
1444.29 22
1444.38 31
1444.47 39
1444.55 45
1444.64 49
1444.73 51
1444.81 53
1444.90 56
1444.99 59
1445.08 63
1445.16 67
1445.25 68
1445.34 66
1445.42 61
1445.51 52
1445.60 42
1445.69 33
1445.77 27
1445.86 25
1445.95 30
1446.03 41
1446.12 58
1446.21 80
1446.30 105
1446.38 129
1446.47 149
1446.56 164
1446.64 170
1446.73 168
1446.82 158
1446.91 143
1446.99 125
1447.08 109
1447.17 95
1447.26 85
1447.34 80
1447.43 77
1447.52 76
1447.60 74
1447.69 72
1447.78 69
1447.87 66
1447.95 63
1448.04 61
1448.13 58
1448.21 55
1448.30 51
1448.39 47
1448.48 43
1448.56 38
1448.65 35
1448.74 34
1448.83 35
1448.91 39
1449.00 45
1449.09 53
1449.17 63
1449.26 74
1449.35 85
1449.44 95
1449.52 104
1449.61 112
1449.70 120
1449.79 129
1449.87 140
1449.96 152
1450.05 167
1450.14 183
1450.22 198
1450.31 212
1450.40 221
1450.48 223
1450.57 219
1450.66 208
1450.75 191
1450.83 172
1450.92 153
1451.01 137
1451.10 124
1451.18 117
1451.27 114
1451.36 113
1451.45 114
1451.53 114
1451.62 112
1451.71 108
1451.79 103
1451.88 98
1451.97 94
1452.06 92
1452.14 92
1452.23 94
1452.32 99
1452.41 104
1452.49 109
1452.58 114
1452.67 119
1452.76 124
1452.84 130
1452.93 136
1453.02 144
1453.11 152
1453.19 159
1453.28 166
1453.37 169
1453.46 171
1453.54 169
1453.63 165
1453.72 161
1453.81 157
1453.89 152
1453.98 149
1454.07 145
1454.15 139
1454.24 131
1454.33 120
1454.42 108
1454.50 94
1454.59 81
1454.68 71
1454.77 64
1454.85 61
1454.94 61
1455.03 64
1455.12 68
1455.20 74
1455.29 80
1455.38 86
1455.47 91
1455.55 95
1455.64 98
1455.73 101
1455.82 104
1455.90 106
1455.99 109
1456.08 113
1456.17 115
1456.25 116
1456.34 113
1456.43 108
1456.52 98
1456.60 85
1456.69 71
1456.78 58
1456.87 47
1456.95 39
1457.04 34
1457.13 32
1457.22 30
1457.30 29
1457.39 27
1457.48 24
1457.57 20
1457.65 16
1457.74 12
1457.83 8
1457.92 4
1458.00 0
1458.09 0
1458.18 0
1458.27 0
1458.36 0
1458.44 0
1458.53 0
1458.62 0
1458.71 9
1458.79 19
1458.88 30
1458.97 39
1459.06 47
1459.14 56
1459.23 66
1459.32 76
1459.41 88
1459.49 98
1459.58 107
1459.67 112
1459.76 115
1459.84 116
1459.93 117
1460.02 118
1460.11 121
1460.19 126
1460.28 132
1460.37 138
1460.46 144
1460.55 148
1460.63 151
1460.72 152
1460.81 151
1460.90 147
1460.98 141
1461.07 131
1461.16 118
1461.25 102
1461.33 84
1461.42 67
1461.51 53
1461.60 42
1461.68 36
1461.77 34
1461.86 36
1461.95 38
1462.04 39
1462.12 39
1462.21 37
1462.30 34
1462.39 31
1462.47 29
1462.56 29
1462.65 31
1462.74 35
1462.82 40
1462.91 44
1463.00 47
1463.09 49
1463.18 52
1463.26 55
1463.35 58
1463.44 64
1463.53 70
1463.61 76
1463.70 81
1463.79 84
1463.88 85
1463.96 83
1464.05 79
1464.14 75
1464.23 69
1464.32 65
1464.40 63
1464.49 62
1464.58 62
1464.67 64
1464.75 66
1464.84 68
1464.93 70
1465.02 73
1465.11 76
1465.19 78
1465.28 80
1465.37 82
1465.46 82
1465.54 81
1465.63 78
1465.72 74
1465.81 69
1465.90 64
1465.98 58
1466.07 53
1466.16 49
1466.25 45
1466.33 42
1466.42 41
1466.51 42
1466.60 45
1466.69 51
1466.77 60
1466.86 71
1466.95 84
1467.04 97
1467.13 108
1467.21 116
1467.30 118
1467.39 115
1467.48 107
1467.56 95
1467.65 82
1467.74 70
1467.83 61
1467.92 55
1468.00 52
1468.09 50
1468.18 48
1468.27 47
1468.36 44
1468.44 41
1468.53 38
1468.62 37
1468.71 39
1468.79 44
1468.88 53
1468.97 65
1469.06 80
1469.15 95
1469.23 110
1469.32 122
1469.41 129
1469.50 133
1469.59 132
1469.67 128
1469.76 123
1469.85 118
1469.94 117
1470.02 119
1470.11 126
1470.20 136
1470.29 149
1470.38 162
1470.46 174
1470.55 183
1470.64 187
1470.73 186
1470.82 178
1470.90 165
1470.99 148
1471.08 129
1471.17 111
1471.26 96
1471.34 88
1471.43 88
1471.52 96
1471.61 111
1471.70 130
1471.78 150
1471.87 168
1471.96 181
1472.05 187
1472.14 185
1472.22 178
1472.31 166
1472.40 150
1472.49 134
1472.58 119
1472.66 107
1472.75 101
1472.84 101
1472.93 107
1473.02 118
1473.10 131
1473.19 144
1473.28 152
1473.37 154
1473.46 149
1473.54 139
1473.63 125
1473.72 111
1473.81 98
1473.90 88
1473.98 80
1474.07 73
1474.16 66
1474.25 57
1474.34 48
1474.42 40
1474.51 34
1474.60 31
1474.69 32
1474.78 37
1474.86 44
1474.95 53
1475.04 61
1475.13 68
1475.22 73
1475.30 75
1475.39 75
1475.48 72
1475.57 69
1475.66 67
1475.75 66
1475.83 67
1475.92 70
1476.01 74
1476.10 79
1476.19 84
1476.27 89
1476.36 94
1476.45 101
1476.54 110
1476.63 122
1476.71 134
1476.80 145
1476.89 154
1476.98 159
1477.07 160
1477.15 157
1477.24 152
1477.33 146
1477.42 140
1477.51 135
1477.60 131
1477.68 128
1477.77 126
1477.86 127
1477.95 130
1478.04 135
1478.12 142
1478.21 149
1478.30 157
1478.39 165
1478.48 173
1478.57 180
1478.65 187
1478.74 194
1478.83 200
1478.92 205
1479.01 208
1479.09 210
1479.18 210
1479.27 209
1479.36 207
1479.45 204
1479.54 200
1479.62 195
1479.71 188
1479.80 179
1479.89 169
1479.98 160
1480.06 152
1480.15 146
1480.24 141
1480.33 138
1480.42 134
1480.51 128
1480.59 120
1480.68 109
1480.77 97
1480.86 85
1480.95 72
1481.04 61
1481.12 51
1481.21 41
1481.30 32
1481.39 23
1481.48 14
1481.56 6
1481.65 2
1481.74 2
1481.83 6
1481.92 13
1482.01 22
1482.09 31
1482.18 37
1482.27 41
1482.36 41
1482.45 38
1482.54 35
1482.62 32
1482.71 30
1482.80 31
1482.89 35
1482.98 40
1483.07 44
1483.15 49
1483.24 51
1483.33 51
1483.42 49
1483.51 47
1483.60 43
1483.68 38
1483.77 34
1483.86 29
1483.95 24
1484.04 19
1484.13 13
1484.21 8
1484.30 2
1484.39 0
1484.48 0
1484.57 0
1484.66 0
1484.74 0
1484.83 0
1484.92 0
1485.01 0
1485.10 0
1485.19 0
1485.27 2
1485.36 6
1485.45 13
1485.54 23
1485.63 36
1485.72 50
1485.80 65
1485.89 80
1485.98 96
1486.07 110
1486.16 123
1486.25 133
1486.33 139
1486.42 138
1486.51 131
1486.60 118
1486.69 102
1486.78 85
1486.87 69
1486.95 59
1487.04 55
1487.13 56
1487.22 63
1487.31 72
1487.40 82
1487.48 90
1487.57 96
1487.66 100
1487.75 101
1487.84 102
1487.93 101
1488.01 101
1488.10 102
1488.19 102
1488.28 104
1488.37 104
1488.46 104
1488.55 103
1488.63 99
1488.72 94
1488.81 86
1488.90 76
1488.99 66
1489.08 57
1489.17 48
1489.25 42
1489.34 38
1489.43 37
1489.52 39
1489.61 43
1489.70 48
1489.78 54
1489.87 60
1489.96 65
1490.05 69
1490.14 70
1490.23 69
1490.32 64
1490.40 55
1490.49 44
1490.58 32
1490.67 19
1490.76 9
1490.85 3
1490.94 3
1491.02 9
1491.11 20
1491.20 36
1491.29 54
1491.38 73
1491.47 91
1491.56 103
1491.64 110
1491.73 110
1491.82 106
1491.91 97
1492.00 88
1492.09 79
1492.18 74
1492.26 73
1492.35 75
1492.44 79
1492.53 85
1492.62 93
1492.71 102
1492.80 111
1492.88 122
1492.97 135
1493.06 147
1493.15 159
1493.24 169
1493.33 177
1493.42 184
1493.50 191
1493.59 198
1493.68 207
1493.77 217
1493.86 227
1493.95 235
1494.04 239
1494.12 237
1494.21 230
1494.30 219
1494.39 205
1494.48 193
1494.57 183
1494.66 178
1494.74 179
1494.83 183
1494.92 189
1495.01 194
1495.10 197
1495.19 196
1495.28 190
1495.37 178
1495.45 163
1495.54 146
1495.63 129
1495.72 116
1495.81 106
1495.90 101
1495.99 101
1496.08 104
1496.16 109
1496.25 116
1496.34 123
1496.43 132
1496.52 143
1496.61 154
1496.70 166
1496.78 176
1496.87 184
1496.96 188
1497.05 187
1497.14 182
1497.23 173
1497.32 161
1497.41 145
1497.49 126
1497.58 104
1497.67 79
1497.76 52
1497.85 25
1497.94 2
1498.03 0
1498.12 0
1498.20 0
1498.29 0
1498.38 0
1498.47 9
1498.56 28
1498.65 47
1498.74 64
1498.83 77
1498.91 87
1499.00 93
1499.09 95
1499.18 94
1499.27 89
1499.36 84
1499.45 78
1499.54 74
1499.62 73
1499.71 76
1499.80 81
1499.89 88
1499.98 96
1500.07 101
1500.16 104
1500.25 104
1500.34 101
1500.42 95
1500.51 88
1500.60 80
1500.69 72
1500.78 63
1500.87 56
1500.96 49
1501.05 44
1501.13 42
1501.22 43
1501.31 46
1501.40 51
1501.49 57
1501.58 63
1501.67 68
1501.76 70
1501.85 69
1501.93 65
1502.02 59
1502.11 50
1502.20 39
1502.29 29
1502.38 19
1502.47 11
1502.56 8
1502.65 10
1502.73 16
1502.82 26
1502.91 37
1503.00 47
1503.09 53
1503.18 55
1503.27 52
1503.36 46
1503.45 39
1503.53 31
1503.62 25
1503.71 20
1503.80 16
1503.89 13
1503.98 12
1504.07 11
1504.16 11
1504.25 12
1504.33 12
1504.42 12
1504.51 9
1504.60 4
1504.69 0
1504.78 0
1504.87 0
1504.96 0
1505.05 0
1505.14 0
1505.22 1
1505.31 17
1505.40 33
1505.49 47
1505.58 58
1505.67 65
1505.76 66
1505.85 62
1505.94 54
1506.03 42
1506.11 30
1506.20 17
1506.29 4
1506.38 0
1506.47 0
1506.56 0
1506.65 0
1506.74 0
1506.83 0
1506.92 0
1507.00 0
1507.09 5
1507.18 18
1507.27 30
1507.36 40
1507.45 47
1507.54 51
1507.63 54
1507.72 55
1507.81 57
1507.89 60
1507.98 65
1508.07 70
1508.16 74
1508.25 74
1508.34 72
1508.43 66
1508.52 58
1508.61 48
1508.70 40
1508.79 34
1508.87 32
1508.96 35
1509.05 43
1509.14 55
1509.23 71
1509.32 89
1509.41 107
1509.50 126
1509.59 145
1509.68 164
1509.76 185
1509.85 207
1509.94 231
1510.03 256
1510.12 280
1510.21 300
1510.30 315
1510.39 323
1510.48 326
1510.57 325
1510.66 323
1510.75 320
1510.83 320
1510.92 322
1511.01 326
1511.10 329
1511.19 331
1511.28 329
1511.37 322
1511.46 310
1511.55 293
1511.64 271
1511.73 246
1511.81 219
1511.90 192
1511.99 169
1512.08 151
1512.17 139
1512.26 133
1512.35 132
1512.44 134
1512.53 137
1512.62 139
1512.71 140
1512.80 139
1512.88 138
1512.97 139
1513.06 141
1513.15 146
1513.24 151
1513.33 155
1513.42 156
1513.51 154
1513.60 147
1513.69 138
1513.78 128
1513.87 120
1513.96 115
1514.04 113
1514.13 115
1514.22 120
1514.31 125
1514.40 132
1514.49 139
1514.58 146
1514.67 151
1514.76 156
1514.85 157
1514.94 155
1515.03 150
1515.12 141
1515.20 131
1515.29 120
1515.38 110
1515.47 101
1515.56 91
1515.65 82
1515.74 72
1515.83 63
1515.92 55
1516.01 49
1516.10 47
1516.19 49
1516.28 54
1516.37 61
1516.45 66
1516.54 68
1516.63 66
1516.72 60
1516.81 51
1516.90 41
1516.99 31
1517.08 22
1517.17 15
1517.26 12
1517.35 11
1517.44 13
1517.53 17
1517.62 23
1517.70 30
1517.79 38
1517.88 46
1517.97 53
1518.06 61
1518.15 71
1518.24 82
1518.33 96
1518.42 112
1518.51 127
1518.60 141
1518.69 151
1518.78 157
1518.87 158
1518.96 153
1519.05 145
1519.13 134
1519.22 123
1519.31 111
1519.40 101
1519.49 94
1519.58 89
1519.67 89
1519.76 91
1519.85 97
1519.94 104
1520.03 111
1520.12 117
1520.21 119
1520.30 118
1520.39 114
1520.48 106
1520.56 96
1520.65 86
1520.74 77
1520.83 74
1520.92 76
1521.01 85
1521.10 99
1521.19 119
1521.28 140
1521.37 161
1521.46 178
1521.55 191
1521.64 197
1521.73 198
1521.82 194
1521.91 187
1522.00 177
1522.09 168
1522.17 159
1522.26 151
1522.35 145
1522.44 140
1522.53 137
1522.62 133
1522.71 130
1522.80 126
1522.89 123
1522.98 119
1523.07 114
1523.16 109
1523.25 103
1523.34 97
1523.43 91
1523.52 86
1523.61 82
1523.70 81
1523.79 81
1523.88 82
1523.96 83
1524.05 83
1524.14 84
1524.23 85
1524.32 86
1524.41 88
1524.50 92
1524.59 97
1524.68 102
1524.77 106
1524.86 109
1524.95 110
1525.04 108
1525.13 104
1525.22 97
1525.31 90
1525.40 82
1525.49 76
1525.58 71
1525.67 70
1525.76 71
1525.85 74
1525.93 78
1526.02 82
1526.11 83
1526.20 84
1526.29 83
1526.38 82
1526.47 82
1526.56 84
1526.65 88
1526.74 94
1526.83 101
1526.92 108
1527.01 114
1527.10 117
1527.19 118
1527.28 118
1527.37 117
1527.46 118
1527.55 120
1527.64 122
1527.73 125
1527.82 125
1527.91 123
1528.00 116
1528.09 105
1528.17 91
1528.26 74
1528.35 57
1528.44 42
1528.53 28
1528.62 19
1528.71 13
1528.80 11
1528.89 14
1528.98 20
1529.07 28
1529.16 38
1529.25 48
1529.34 59
1529.43 68
1529.52 75
1529.61 81
1529.70 83
1529.79 84
1529.88 81
1529.97 78
1530.06 74
1530.15 71
1530.24 68
1530.33 67
1530.42 68
1530.51 70
1530.60 72
1530.69 76
1530.78 80
1530.87 85
1530.95 92
1531.04 99
1531.13 107
1531.22 114
1531.31 120
1531.40 125
1531.49 127
1531.58 127
1531.67 127
1531.76 127
1531.85 128
1531.94 133
1532.03 140
1532.12 150
1532.21 163
1532.30 176
1532.39 189
1532.48 201
1532.57 210
1532.66 215
1532.75 217
1532.84 214
1532.93 206
1533.02 192
1533.11 173
1533.20 151
1533.29 126
1533.38 101
1533.47 76
1533.56 54
1533.65 33
1533.74 16
1533.83 1
1533.92 0
1534.01 0
1534.10 0
1534.19 0
1534.28 0
1534.37 0
1534.46 10
1534.55 21
1534.64 28
1534.73 30
1534.82 25
1534.91 14
1534.99 1
1535.08 0
1535.17 0
1535.26 0
1535.35 0
1535.44 0
1535.53 7
1535.62 24
1535.71 41
1535.80 56
1535.89 69
1535.98 82
1536.07 96
1536.16 111
1536.25 128
1536.34 145
1536.43 160
1536.52 171
1536.61 176
1536.70 175
1536.79 169
1536.88 160
1536.97 151
1537.06 145
1537.15 144
1537.24 148
1537.33 158
1537.42 172
1537.51 187
1537.60 202
1537.69 215
1537.78 223
1537.87 227
1537.96 225
1538.05 218
1538.14 207
1538.23 194
1538.32 181
1538.41 172
1538.50 167
1538.59 167
1538.68 172
1538.77 179
1538.86 186
1538.95 191
1539.04 193
1539.13 190
1539.22 182
1539.31 168
1539.40 150
1539.49 128
1539.58 103
1539.67 78
1539.76 55
1539.85 36
1539.94 22
1540.03 14
1540.12 14
1540.21 19
1540.30 30
1540.39 44
1540.48 59
1540.57 72
1540.66 82
1540.75 88
1540.84 89
1540.93 88
1541.02 85
1541.11 82
1541.20 79
1541.29 78
1541.38 77
1541.47 75
1541.56 72
1541.65 68
1541.74 62
1541.83 57
1541.92 53
1542.01 53
1542.10 57
1542.19 64
1542.28 73
1542.37 82
1542.46 91
1542.55 97
1542.64 101
1542.73 103
1542.82 104
1542.91 104
1543.00 103
1543.09 99
1543.18 93
1543.27 84
1543.36 73
1543.45 61
1543.54 49
1543.63 39
1543.72 33
1543.81 30
1543.90 31
1543.99 34
1544.08 38
1544.17 43
1544.26 46
1544.35 48
1544.44 50
1544.53 52
1544.62 55
1544.71 61
1544.80 72
1544.89 86
1544.98 104
1545.07 123
1545.16 141
1545.25 154
1545.34 160
1545.43 159
1545.52 149
1545.61 134
1545.70 115
1545.79 97
1545.88 81
1545.97 68
1546.06 58
1546.16 52
1546.25 50
1546.34 50
1546.43 53
1546.52 58
1546.61 65
1546.70 74
1546.79 85
1546.88 97
1546.97 109
1547.06 121
1547.15 132
1547.24 142
1547.33 150
1547.42 154
1547.51 155
1547.60 152
1547.69 145
1547.78 135
1547.87 123
1547.96 109
1548.05 95
1548.14 81
1548.23 66
1548.32 51
1548.41 34
1548.50 19
1548.59 4
1548.68 0
1548.77 0
1548.86 0
1548.95 0
1549.04 0
1549.13 0
1549.22 1
1549.31 7
1549.40 14
1549.49 22
1549.58 33
1549.67 47
1549.76 62
1549.85 75
1549.94 84
1550.03 86
1550.12 78
1550.22 63
1550.31 44
1550.40 22
1550.49 3
1550.58 0
1550.67 0
1550.76 0
1550.85 0
1550.94 0
1551.03 0
1551.12 0
1551.21 0
1551.30 3
1551.39 11
1551.48 20
1551.57 29
1551.66 38
1551.75 46
1551.84 53
1551.93 59
1552.02 64
1552.11 71
1552.20 77
1552.29 84
1552.38 91
1552.47 99
1552.56 107
1552.65 115
1552.74 126
1552.83 138
1552.92 152
1553.02 166
1553.11 181
1553.20 194
1553.29 205
1553.38 214
1553.47 221
1553.56 228
1553.65 234
1553.74 240
1553.83 247
1553.92 253
1554.01 257
1554.10 260
1554.19 261
1554.28 262
1554.37 263
1554.46 266
1554.55 271
1554.64 279
1554.73 289
1554.82 299
1554.91 308
1555.00 314
1555.09 315
1555.18 308
1555.28 294
1555.37 272
1555.46 245
1555.55 214
1555.64 184
1555.73 155
1555.82 130
1555.91 111
1556.00 96
1556.09 85
1556.18 77
1556.27 73
1556.36 72
1556.45 76
1556.54 84
1556.63 98
1556.72 117
1556.81 138
1556.90 160
1556.99 180
1557.08 197
1557.17 209
1557.27 216
1557.36 218
1557.45 216
1557.54 211
1557.63 204
1557.72 197
1557.81 190
1557.90 185
1557.99 180
1558.08 177
1558.17 175
1558.26 175
1558.35 174
1558.44 174
1558.53 174
1558.62 173
1558.71 171
1558.80 168
1558.89 162
1558.98 154
1559.08 142
1559.17 128
1559.26 111
1559.35 92
1559.44 74
1559.53 57
1559.62 42
1559.71 29
1559.80 18
1559.89 9
1559.98 0
1560.07 0
1560.16 0
1560.25 0
1560.34 0
1560.43 0
1560.52 0
1560.61 0
1560.71 0
1560.80 13
1560.89 28
1560.98 42
1561.07 53
1561.16 60
1561.25 63
1561.34 61
1561.43 57
1561.52 51
1561.61 46
1561.70 42
1561.79 42
1561.88 45
1561.97 51
1562.06 60
1562.16 70
1562.25 80
1562.34 89
1562.43 96
1562.52 98
1562.61 96
1562.70 88
1562.79 76
1562.88 58
1562.97 38
1563.06 16
1563.15 0
1563.24 0
1563.33 0
1563.42 0
1563.51 0
1563.61 0
1563.70 0
1563.79 0
1563.88 11
1563.97 19
1564.06 25
1564.15 28
1564.24 28
1564.33 24
1564.42 18
1564.51 9
1564.60 0
1564.69 0
1564.78 0
1564.88 0
1564.97 0
1565.06 0
1565.15 0
1565.24 0
1565.33 9
1565.42 27
1565.51 43
1565.60 57
1565.69 68
1565.78 75
1565.87 79
1565.96 81
1566.05 82
1566.15 82
1566.24 80
1566.33 77
1566.42 75
1566.51 73
1566.60 75
1566.69 80
1566.78 90
1566.87 105
1566.96 123
1567.05 142
1567.14 160
1567.23 176
1567.33 189
1567.42 199
1567.51 207
1567.60 210
1567.69 210
1567.78 204
1567.87 192
1567.96 173
1568.05 150
1568.14 123
1568.23 98
1568.32 76
1568.41 61
1568.51 52
1568.60 49
1568.69 50
1568.78 51
1568.87 51
1568.96 49
1569.05 44
1569.14 39
1569.23 37
1569.32 38
1569.41 45
1569.50 57
1569.60 72
1569.69 89
1569.78 105
1569.87 118
1569.96 126
1570.05 128
1570.14 124
1570.23 113
1570.32 97
1570.41 76
1570.50 53
1570.60 31
1570.69 12
1570.78 0
1570.87 0
1570.96 0
1571.05 3
1571.14 16
1571.23 31
1571.32 44
1571.41 53
1571.50 58
1571.59 58
1571.69 56
1571.78 53
1571.87 52
1571.96 52
1572.05 54
1572.14 58
1572.23 62
1572.32 64
1572.41 64
1572.50 60
1572.59 51
1572.69 38
1572.78 22
1572.87 6
1572.96 0
1573.05 0
1573.14 0
1573.23 0
1573.32 0
1573.41 0
1573.50 0
1573.60 0
1573.69 8
1573.78 19
1573.87 29
1573.96 37
1574.05 45
1574.14 52
1574.23 56
1574.32 58
1574.41 57
1574.51 52
1574.60 44
1574.69 33
1574.78 19
1574.87 5
1574.96 0
1575.05 0
1575.14 0
1575.23 0
1575.32 0
1575.42 0
1575.51 2
1575.60 13
1575.69 23
1575.78 29
1575.87 32
1575.96 29
1576.05 22
1576.14 13
1576.23 3
1576.33 0
1576.42 0
1576.51 0
1576.60 0
1576.69 0
1576.78 3
1576.87 14
1576.96 27
1577.05 40
1577.14 52
1577.24 64
1577.33 76
1577.42 88
1577.51 100
1577.60 113
1577.69 126
1577.78 139
1577.87 150
1577.96 157
1578.06 161
1578.15 160
1578.24 153
1578.33 142
1578.42 129
1578.51 115
1578.60 104
1578.69 94
1578.78 90
1578.88 89
1578.97 94
1579.06 101
1579.15 110
1579.24 119
1579.33 128
1579.42 135
1579.51 140
1579.60 143
1579.70 145
1579.79 147
1579.88 150
1579.97 151
1580.06 150
1580.15 145
1580.24 133
1580.33 116
1580.42 92
1580.52 66
1580.61 40
1580.70 19
1580.79 6
1580.88 3
1580.97 7
1581.06 18
1581.15 32
1581.25 46
1581.34 59
1581.43 70
1581.52 80
1581.61 91
1581.70 105
1581.79 122
1581.88 142
1581.97 162
1582.07 182
1582.16 199
1582.25 213
1582.34 221
1582.43 224
1582.52 223
1582.61 218
1582.70 209
1582.80 198
1582.89 184
1582.98 170
1583.07 156
1583.16 144
1583.25 135
1583.34 132
1583.43 133
1583.53 138
1583.62 145
1583.71 152
1583.80 157
1583.89 159
1583.98 155
1584.07 147
1584.16 135
1584.26 121
1584.35 106
1584.44 94
1584.53 86
1584.62 82
1584.71 84
1584.80 91
1584.89 100
1584.99 111
1585.08 121
1585.17 128
1585.26 131
1585.35 130
1585.44 125
1585.53 118
1585.62 110
1585.72 101
1585.81 92
1585.90 82
1585.99 72
1586.08 61
1586.17 50
1586.26 40
1586.36 32
1586.45 28
1586.54 29
1586.63 35
1586.72 44
1586.81 53
1586.90 60
1586.99 61
1587.09 56
1587.18 45
1587.27 29
1587.36 12
1587.45 0
1587.54 0
1587.63 0
1587.73 0
1587.82 0
1587.91 0
1588.00 0
1588.09 0
1588.18 10
1588.27 21
1588.37 28
1588.46 30
1588.55 26
1588.64 18
1588.73 6
1588.82 0
1588.91 0
1589.01 0
1589.10 0
1589.19 0
1589.28 0
1589.37 0
1589.46 0
1589.55 9
1589.65 22
1589.74 37
1589.83 53
1589.92 71
1590.01 89
1590.10 106
1590.19 119
1590.29 130
1590.38 135
1590.47 137
1590.56 136
1590.65 132
1590.74 127
1590.83 122
1590.93 116
1591.02 110
1591.11 104
1591.20 97
1591.29 92
1591.38 89
1591.47 90
1591.57 95
1591.66 105
1591.75 119
1591.84 135
1591.93 150
1592.02 162
1592.11 169
1592.21 171
1592.30 167
1592.39 157
1592.48 144
1592.57 129
1592.66 115
1592.75 102
1592.85 93
1592.94 87
1593.03 87
1593.12 90
1593.21 96
1593.30 103
1593.40 110
1593.49 115
1593.58 117
1593.67 117
1593.76 116
1593.85 115
1593.94 115
1594.04 116
1594.13 118
1594.22 121
1594.31 125
1594.40 130
1594.49 135
1594.59 142
1594.68 150
1594.77 160
1594.86 172
1594.95 185
1595.04 198
1595.14 210
1595.23 220
1595.32 226
1595.41 227
1595.50 224
1595.59 218
1595.68 211
1595.78 203
1595.87 198
1595.96 196
1596.05 197
1596.14 201
1596.23 205
1596.33 208
1596.42 208
1596.51 207
1596.60 204
1596.69 202
1596.78 202
1596.88 204
1596.97 208
1597.06 213
1597.15 217
1597.24 221
1597.33 223
1597.43 227
1597.52 234
1597.61 246
1597.70 262
1597.79 281
1597.88 300
1597.98 315
1598.07 324
1598.16 325
1598.25 317
1598.34 303
1598.43 286
1598.53 269
1598.62 254
1598.71 243
1598.80 237
1598.89 234
1598.98 234
1599.08 236
1599.17 237
1599.26 237
1599.35 236
1599.44 234
1599.53 231
1599.63 228
1599.72 227
1599.81 225
1599.90 224
1599.99 222
1600.08 220
1600.18 218
1600.27 215
1600.36 212
1600.45 210
1600.54 210
1600.63 212
1600.73 215
1600.82 221
1600.91 227
1601.00 232
1601.09 236
1601.19 236
1601.28 231
1601.37 220
1601.46 207
1601.55 190
1601.64 173
1601.74 158
1601.83 148
1601.92 142
1602.01 142
1602.10 145
1602.19 150
1602.29 156
1602.38 159
1602.47 159
1602.56 155
1602.65 148
1602.75 139
1602.84 129
1602.93 119
1603.02 109
1603.11 100
1603.20 90
1603.30 81
1603.39 71
1603.48 61
1603.57 50
1603.66 41
1603.76 32
1603.85 25
1603.94 18
1604.03 13
1604.12 8
1604.21 5
1604.31 2
1604.40 0
1604.49 0
1604.58 0
1604.67 0
1604.77 0
1604.86 0
1604.95 0
1605.04 0
1605.13 0
1605.22 8
1605.32 19
1605.41 31
1605.50 46
1605.59 61
1605.68 75
1605.78 87
1605.87 96
1605.96 102
1606.05 105
1606.14 107
1606.24 107
1606.33 107
1606.42 106
1606.51 102
1606.60 95
1606.70 86
1606.79 73
1606.88 59
1606.97 45
1607.06 33
1607.15 23
1607.25 16
1607.34 11
1607.43 8
1607.52 7
1607.61 7
1607.71 10
1607.80 13
1607.89 16
1607.98 19
1608.07 19
1608.17 16
1608.26 10
1608.35 3
1608.44 0
1608.53 0
1608.63 0
1608.72 0
1608.81 0
1608.90 0
1608.99 0
1609.09 0
1609.18 4
1609.27 10
1609.36 17
1609.45 23
1609.55 30
1609.64 38
1609.73 46
1609.82 55
1609.91 62
1610.01 67
1610.10 69
1610.19 67
1610.28 61
1610.37 52
1610.47 43
1610.56 32
1610.65 23
1610.74 16
1610.83 10
1610.93 7
1611.02 7
1611.11 10
1611.20 18
1611.29 29
1611.39 43
1611.48 57
1611.57 69
1611.66 78
1611.75 83
1611.85 83
1611.94 82
1612.03 81
1612.12 81
1612.21 82
1612.31 87
1612.40 94
1612.49 104
1612.58 114
1612.67 125
1612.77 136
1612.86 146
1612.95 154
1613.04 161
1613.14 166
1613.23 170
1613.32 174
1613.41 179
1613.50 185
1613.60 191
1613.69 196
1613.78 196
1613.87 191
1613.96 180
1614.06 162
1614.15 140
1614.24 115
1614.33 93
1614.42 74
1614.52 62
1614.61 57
1614.70 59
1614.79 64
1614.89 72
1614.98 79
1615.07 83
1615.16 83
1615.25 79
1615.35 73
1615.44 66
1615.53 60
1615.62 57
1615.71 57
1615.81 62
1615.90 69
1615.99 77
1616.08 84
1616.18 88
1616.27 87
1616.36 81
1616.45 70
1616.54 55
1616.64 38
1616.73 22
1616.82 9
1616.91 0
1617.01 0
1617.10 0
1617.19 0
1617.28 0
1617.37 0
1617.47 0
1617.56 0
1617.65 3
1617.74 14
1617.84 30
1617.93 47
1618.02 64
1618.11 76
1618.20 80
1618.30 77
1618.39 66
1618.48 50
1618.57 33
1618.67 19
1618.76 11
1618.85 13
1618.94 24
1619.03 44
1619.13 69
1619.22 96
1619.31 120
1619.40 140
1619.50 153
1619.59 161
1619.68 165
1619.77 166
1619.87 167
1619.96 167
1620.05 166
1620.14 163
1620.23 158
1620.33 152
1620.42 145
1620.51 138
1620.60 133
1620.70 130
1620.79 130
1620.88 129
1620.97 127
1621.07 124
1621.16 120
1621.25 116
1621.34 112
1621.43 110
1621.53 112
1621.62 117
1621.71 125
1621.80 134
1621.90 143
1621.99 151
1622.08 156
1622.17 159
1622.27 159
1622.36 158
1622.45 156
1622.54 154
1622.64 153
1622.73 152
1622.82 152
1622.91 152
1623.00 152
1623.10 152
1623.19 154
1623.28 158
1623.37 165
1623.47 174
1623.56 185
1623.65 196
1623.74 204
1623.84 207
1623.93 202
1624.02 189
1624.11 168
1624.21 142
1624.30 113
1624.39 85
1624.48 61
1624.58 41
1624.67 29
1624.76 23
1624.85 24
1624.94 31
1625.04 43
1625.13 59
1625.22 79
1625.31 100
1625.41 122
1625.50 142
1625.59 161
1625.68 177
1625.78 191
1625.87 204
1625.96 216
1626.05 225
1626.15 231
1626.24 231
1626.33 225
1626.42 214
1626.52 197
1626.61 178
1626.70 159
1626.79 142
1626.89 128
1626.98 119
1627.07 114
1627.16 113
1627.26 115
1627.35 119
1627.44 123
1627.53 126
1627.63 129
1627.72 129
1627.81 129
1627.90 128
1628.00 127
1628.09 128
1628.18 129
1628.27 131
1628.37 133
1628.46 135
1628.55 136
1628.64 136
1628.74 135
1628.83 134
1628.92 135
1629.01 139
1629.11 145
1629.20 155
1629.29 168
1629.38 180
1629.48 191
1629.57 200
1629.66 207
1629.75 211
1629.85 213
1629.94 216
1630.03 218
1630.13 221
1630.22 221
1630.31 218
1630.40 209
1630.50 193
1630.59 173
1630.68 149
1630.77 124
1630.87 103
1630.96 87
1631.05 80
1631.14 80
1631.24 89
1631.33 103
1631.42 122
1631.51 142
1631.61 160
1631.70 176
1631.79 186
1631.88 191
1631.98 192
1632.07 190
1632.16 188
1632.26 187
1632.35 188
1632.44 192
1632.53 198
1632.63 204
1632.72 208
1632.81 209
1632.90 205
1633.00 197
1633.09 184
1633.18 167
1633.27 149
1633.37 131
1633.46 114
1633.55 102
1633.65 94
1633.74 93
1633.83 95
1633.92 101
1634.02 107
1634.11 111
1634.20 114
1634.29 114
1634.39 112
1634.48 110
1634.57 110
1634.66 113
1634.76 119
1634.85 129
1634.94 140
1635.04 151
1635.13 162
1635.22 171
1635.31 179
1635.41 186
1635.50 192
1635.59 197
1635.68 202
1635.78 204
1635.87 203
1635.96 199
1636.06 191
1636.15 178
1636.24 163
1636.33 144
1636.43 124
1636.52 103
1636.61 81
1636.70 60
1636.80 43
1636.89 32
1636.98 28
1637.08 33
1637.17 45
1637.26 63
1637.35 81
1637.45 96
1637.54 104
1637.63 105
1637.73 99
1637.82 89
1637.91 78
1638.00 69
1638.10 63
1638.19 60
1638.28 59
1638.38 57
1638.47 53
1638.56 46
1638.65 36
1638.75 25
1638.84 14
1638.93 3
1639.02 0
1639.12 0
1639.21 0
1639.30 0
1639.40 0
1639.49 0
1639.58 0
1639.67 0
1639.77 2
1639.86 14
1639.95 24
1640.05 30
1640.14 32
1640.23 30
1640.32 27
1640.42 25
1640.51 24
1640.60 27
1640.70 32
1640.79 38
1640.88 45
1640.97 51
1641.07 54
1641.16 54
1641.25 53
1641.35 51
1641.44 49
1641.53 49
1641.63 50
1641.72 55
1641.81 61
1641.90 70
1642.00 80
1642.09 91
1642.18 103
1642.28 115
1642.37 126
1642.46 136
1642.55 144
1642.65 151
1642.74 156
1642.83 160
1642.93 162
1643.02 164
1643.11 166
1643.20 166
1643.30 164
1643.39 160
1643.48 155
1643.58 150
1643.67 146
1643.76 142
1643.86 141
1643.95 140
1644.04 141
1644.13 141
1644.23 140
1644.32 137
1644.41 132
1644.51 126
1644.60 119
1644.69 113
1644.79 108
1644.88 104
1644.97 102
1645.06 102
1645.16 103
1645.25 104
1645.34 107
1645.44 109
1645.53 112
1645.62 116
1645.72 120
1645.81 125
1645.90 130
1645.99 136
1646.09 141
1646.18 147
1646.27 151
1646.37 154
1646.46 155
1646.55 155
1646.65 154
1646.74 151
1646.83 146
1646.93 141
1647.02 134
1647.11 127
1647.20 120
1647.30 112
1647.39 104
1647.48 96
1647.58 87
1647.67 78
1647.76 68
1647.86 57
1647.95 46
1648.04 35
1648.13 25
1648.23 18
1648.32 13
1648.41 12
1648.51 14
1648.60 20
1648.69 28
1648.79 39
1648.88 50
1648.97 62
1649.07 72
1649.16 81
1649.25 86
1649.35 90
1649.44 90
1649.53 88
1649.62 84
1649.72 79
1649.81 74
1649.90 71
1650.00 71
1650.09 75
1650.18 85
1650.28 99
1650.37 117
1650.46 135
1650.56 151
1650.65 163
1650.74 169
1650.84 168
1650.93 163
1651.02 154
1651.12 144
1651.21 136
1651.30 130
1651.39 127
1651.49 128
1651.58 131
1651.67 137
1651.77 145
1651.86 152
1651.95 158
1652.05 161
1652.14 161
1652.23 159
1652.33 154
1652.42 149
1652.51 144
1652.61 141
1652.70 138
1652.79 135
1652.89 132
1652.98 127
1653.07 122
1653.17 115
1653.26 109
1653.35 104
1653.45 100
1653.54 96
1653.63 93
1653.72 91
1653.82 89
1653.91 90
1654.00 94
1654.10 101
1654.19 112
1654.28 126
1654.38 140
1654.47 151
1654.56 158
1654.66 160
1654.75 157
1654.84 149
1654.94 138
1655.03 126
1655.12 115
1655.22 105
1655.31 98
1655.40 92
1655.50 88
1655.59 84
1655.68 82
1655.78 81
1655.87 82
1655.96 86
1656.06 93
1656.15 104
1656.24 117
1656.34 129
1656.43 137
1656.52 140
1656.62 137
1656.71 130
1656.80 120
1656.90 111
1656.99 105
1657.08 104
1657.18 107
1657.27 111
1657.36 114
1657.46 115
1657.55 112
1657.64 106
1657.74 101
1657.83 97
1657.92 98
1658.02 104
1658.11 115
1658.20 127
1658.30 139
1658.39 146
1658.48 148
1658.58 143
1658.67 133
1658.76 120
1658.86 105
1658.95 90
1659.04 78
1659.14 68
1659.23 62
1659.32 59
1659.42 58
1659.51 60
1659.60 62
1659.70 66
1659.79 71
1659.88 75
1659.98 80
1660.07 84
1660.17 89
1660.26 93
1660.35 95
1660.45 96
1660.54 95
1660.63 92
1660.73 88
1660.82 83
1660.91 77
1661.01 70
1661.10 62
1661.19 53
1661.29 43
1661.38 34
1661.47 27
1661.57 21
1661.66 16
1661.75 14
1661.85 12
1661.94 10
1662.03 7
1662.13 4
1662.22 0
1662.31 0
1662.41 0
1662.50 0
1662.60 0
1662.69 0
1662.78 0
1662.88 0
1662.97 6
1663.06 16
1663.16 25
1663.25 32
1663.34 36
1663.44 37
1663.53 36
1663.62 33
1663.72 31
1663.81 30
1663.90 30
1664.00 32
1664.09 33
1664.18 34
1664.28 35
1664.37 34
1664.47 33
1664.56 31
1664.65 28
1664.75 24
1664.84 20
1664.93 17
1665.03 14
1665.12 12
1665.21 12
1665.31 12
1665.40 11
1665.49 8
1665.59 3
1665.68 0
1665.78 0
1665.87 0
1665.96 0
1666.06 0
1666.15 0
1666.24 6
1666.34 24
1666.43 44
1666.52 62
1666.62 78
1666.71 91
1666.81 100
1666.90 108
1666.99 113
1667.09 117
1667.18 119
1667.27 120
1667.37 119
1667.46 117
1667.55 114
1667.65 110
1667.74 105
1667.84 101
1667.93 98
1668.02 96
1668.12 96
1668.21 97
1668.30 99
1668.40 102
1668.49 104
1668.58 107
1668.68 109
1668.77 113
1668.87 117
1668.96 123
1669.05 130
1669.15 137
1669.24 143
1669.33 148
1669.43 149
1669.52 148
1669.61 143
1669.71 135
1669.80 126
1669.90 117
1669.99 110
1670.08 103
1670.18 98
1670.27 94
1670.36 91
1670.46 89
1670.55 88
1670.65 89
1670.74 93
1670.83 102
1670.93 114
1671.02 130
1671.11 147
1671.21 166
1671.30 183
1671.40 199
1671.49 211
1671.58 220
1671.68 226
1671.77 229
1671.86 230
1671.96 231
1672.05 232
1672.15 235
1672.24 241
1672.33 251
1672.43 265
1672.52 282
1672.61 301
1672.71 320
1672.80 336
1672.90 350
1672.99 359
1673.08 365
1673.18 369
1673.27 371
1673.36 373
1673.46 376
1673.55 381
1673.65 385
1673.74 389
1673.83 392
1673.93 393
1674.02 394
1674.11 392
1674.21 390
1674.30 387
1674.40 382
1674.49 375
1674.58 366
1674.68 354
1674.77 340
1674.87 326
1674.96 314
1675.05 305
1675.15 302
1675.24 304
1675.33 312
1675.43 321
1675.52 329
1675.62 333
1675.71 332
1675.80 324
1675.90 311
1675.99 295
1676.09 278
1676.18 262
1676.27 249
1676.37 239
1676.46 232
1676.56 226
1676.65 221
1676.74 218
1676.84 217
1676.93 217
1677.02 218
1677.12 220
1677.21 220
1677.31 218
1677.40 211
1677.49 200
1677.59 185
1677.68 167
1677.78 149
1677.87 132
1677.96 118
1678.06 108
1678.15 101
1678.25 98
1678.34 97
1678.43 97
1678.53 98
1678.62 99
1678.72 99
1678.81 101
1678.90 104
1679.00 109
1679.09 118
1679.18 130
1679.28 143
1679.37 156
1679.47 168
1679.56 176
1679.65 180
1679.75 178
1679.84 172
1679.94 163
1680.03 152
1680.12 141
1680.22 132
1680.31 126
1680.41 123
1680.50 122
1680.59 122
1680.69 121
1680.78 116
1680.88 106
1680.97 92
1681.06 74
1681.16 55
1681.25 37
1681.35 24
1681.44 15
1681.53 12
1681.63 12
1681.72 14
1681.82 15
1681.91 15
1682.00 11
1682.10 5
1682.19 0
1682.29 0
1682.38 0
1682.48 0
1682.57 0
1682.66 0
1682.76 0
1682.85 15
1682.95 36
1683.04 59
1683.13 80
1683.23 98
1683.32 112
1683.42 120
1683.51 122
1683.60 118
1683.70 111
1683.79 101
1683.89 89
1683.98 79
1684.07 72
1684.17 70
1684.26 72
1684.36 81
1684.45 94
1684.54 108
1684.64 122
1684.73 132
1684.83 135
1684.92 131
1685.02 121
1685.11 107
1685.20 92
1685.30 79
1685.39 69
1685.49 64
1685.58 61
1685.67 59
1685.77 54
1685.86 47
1685.96 37
1686.05 28
1686.15 22
1686.24 20
1686.33 24
1686.43 33
1686.52 44
1686.62 55
1686.71 63
1686.80 66
1686.90 66
1686.99 63
1687.09 60
1687.18 57
1687.28 57
1687.37 61
1687.46 68
1687.56 77
1687.65 89
1687.75 101
1687.84 113
1687.93 123
1688.03 132
1688.12 139
1688.22 146
1688.31 153
1688.41 162
1688.50 175
1688.59 192
1688.69 212
1688.78 233
1688.88 252
1688.97 266
1689.07 272
1689.16 268
1689.25 255
1689.35 234
1689.44 211
1689.54 189
1689.63 171
1689.73 160
1689.82 156
1689.91 157
1690.01 162
1690.10 168
1690.20 173
1690.29 176
1690.38 175
1690.48 172
1690.57 167
1690.67 161
1690.76 156
1690.86 153
1690.95 154
1691.04 160
1691.14 172
1691.23 189
1691.33 208
1691.42 225
1691.52 238
1691.61 244
1691.70 240
1691.80 227
1691.89 207
1691.99 183
1692.08 159
1692.18 138
1692.27 123
1692.37 112
1692.46 106
1692.55 103
1692.65 101
1692.74 99
1692.84 97
1692.93 95
1693.03 94
1693.12 95
1693.21 98
1693.31 102
1693.40 106
1693.50 107
1693.59 106
1693.69 101
1693.78 94
1693.87 87
1693.97 80
1694.06 76
1694.16 78
1694.25 84
1694.35 95
1694.44 110
1694.54 128
1694.63 145
1694.72 159
1694.82 169
1694.91 172
1695.01 169
1695.10 160
1695.20 148
1695.29 136
1695.39 126
1695.48 122
1695.57 125
1695.67 134
1695.76 149
1695.86 167
1695.95 184
1696.05 197
1696.14 206
1696.23 208
1696.33 204
1696.42 193
1696.52 177
1696.61 158
1696.71 140
1696.80 123
1696.90 111
1696.99 104
1697.08 101
1697.18 101
1697.27 101
1697.37 100
1697.46 96
1697.56 89
1697.65 80
1697.75 73
1697.84 68
1697.94 66
1698.03 68
1698.12 73
1698.22 79
1698.31 86
1698.41 90
1698.50 93
1698.60 94
1698.69 93
1698.79 91
1698.88 88
1698.97 85
1699.07 80
1699.16 76
1699.26 72
1699.35 67
1699.45 62
1699.54 55
1699.64 48
1699.73 39
1699.83 30
1699.92 22
1700.01 16
1700.11 13
1700.20 14
1700.30 20
1700.39 30
1700.49 44
1700.58 60
1700.68 76
1700.77 93
1700.87 107
1700.96 119
1701.05 126
1701.15 129
1701.24 127
1701.34 120
1701.43 109
1701.53 96
1701.62 82
1701.72 69
1701.81 58
1701.91 50
1702.00 45
1702.09 43
1702.19 42
1702.28 41
1702.38 40
1702.47 39
1702.57 40
1702.66 44
1702.76 51
1702.85 64
1702.95 80
1703.04 98
1703.14 117
1703.23 134
1703.32 146
1703.42 153
1703.51 154
1703.61 149
1703.70 140
1703.80 130
1703.89 119
1703.99 110
1704.08 104
1704.18 102
1704.27 102
1704.37 104
1704.46 104
1704.56 102
1704.65 97
1704.74 87
1704.84 73
1704.93 59
1705.03 46
1705.12 36
1705.22 29
1705.31 27
1705.41 26
1705.50 27
1705.60 28
1705.69 26
1705.79 22
1705.88 16
1705.98 9
1706.07 1
1706.17 0
1706.26 0
1706.35 0
1706.45 0
1706.54 0
1706.64 0
1706.73 0
1706.83 0
1706.92 3
1707.02 10
1707.11 17
1707.21 26
1707.30 35
1707.40 46
1707.49 57
1707.59 69
1707.68 80
1707.78 90
1707.87 99
1707.97 105
1708.06 108
1708.15 107
1708.25 104
1708.34 99
1708.44 94
1708.53 90
1708.63 89
1708.72 91
1708.82 96
1708.91 102
1709.01 107
1709.10 110
1709.20 110
1709.29 108
1709.39 103
1709.48 98
1709.58 93
1709.67 89
1709.77 86
1709.86 85
1709.96 83
1710.05 82
1710.15 80
1710.24 78
1710.33 77
1710.43 77
1710.52 79
1710.62 83
1710.71 87
1710.81 90
1710.90 91
1711.00 88
1711.09 81
1711.19 71
1711.28 60
1711.38 49
1711.47 39
1711.57 31
1711.66 25
1711.76 20
1711.85 15
1711.95 7
1712.04 0
1712.14 0
1712.23 0
1712.33 0
1712.42 0
1712.52 0
1712.61 0
1712.71 0
1712.80 12
1712.90 27
1712.99 42
1713.09 55
1713.18 66
1713.28 78
1713.37 91
1713.47 104
1713.56 120
1713.66 136
1713.75 151
1713.85 165
1713.94 176
1714.04 184
1714.13 188
1714.23 190
1714.32 189
1714.41 186
1714.51 181
1714.60 175
1714.70 168
1714.79 161
1714.89 155
1714.98 151
1715.08 151
1715.17 154
1715.27 162
1715.36 175
1715.46 189
1715.55 205
1715.65 220
1715.74 234
1715.84 244
1715.93 253
1716.03 259
1716.12 263
1716.22 265
1716.31 266
1716.41 267
1716.50 266
1716.60 266
1716.69 267
1716.79 269
1716.88 271
1716.98 273
1717.07 273
1717.17 270
1717.26 265
1717.36 256
1717.45 246
1717.55 236
1717.64 228
1717.74 223
1717.83 222
1717.93 225
1718.02 230
1718.12 235
1718.21 238
1718.31 239
1718.40 237
1718.50 234
1718.59 231
1718.69 229
1718.78 229
1718.88 231
1718.98 234
1719.07 237
1719.17 238
1719.26 235
1719.36 228
1719.45 218
1719.55 206
1719.64 193
1719.74 179
1719.83 166
1719.93 154
1720.02 143
1720.12 134
1720.21 125
1720.31 117
1720.40 109
1720.50 102
1720.59 94
1720.69 86
1720.78 76
1720.88 64
1720.97 51
1721.07 36
1721.16 22
1721.26 10
1721.35 2
1721.45 0
1721.54 1
1721.64 8
1721.73 18
1721.83 30
1721.92 43
1722.02 58
1722.11 73
1722.21 89
1722.30 105
1722.40 119
1722.49 132
1722.59 142
1722.68 147
1722.78 149
1722.88 147
1722.97 143
1723.07 137
1723.16 130
1723.26 122
1723.35 112
1723.45 102
1723.54 90
1723.64 78
1723.73 67
1723.83 59
1723.92 55
1724.02 55
1724.11 60
1724.21 70
1724.30 81
1724.40 93
1724.49 103
1724.59 111
1724.68 117
1724.78 121
1724.87 124
1724.97 127
1725.06 131
1725.16 138
1725.26 147
1725.35 158
1725.45 170
1725.54 181
1725.64 190
1725.73 196
1725.83 198
1725.92 198
1726.02 195
1726.11 192
1726.21 188
1726.30 184
1726.40 179
1726.49 173
1726.59 162
1726.68 145
1726.78 123
1726.87 96
1726.97 68
1727.07 41
1727.16 21
1727.26 8
1727.35 5
1727.45 8
1727.54 15
1727.64 23
1727.73 28
1727.83 28
1727.92 24
1728.02 17
1728.11 9
1728.21 2
1728.30 0
1728.40 0
1728.49 0
1728.59 0
1728.69 0
1728.78 0
1728.88 0
1728.97 0
1729.07 2
1729.16 4
1729.26 6
1729.35 6
1729.45 5
1729.54 3
1729.64 0
1729.73 0
1729.83 0
1729.93 0
1730.02 4
1730.12 11
1730.21 19
1730.31 28
1730.40 38
1730.50 47
1730.59 56
1730.69 64
1730.78 71
1730.88 77
1730.97 81
1731.07 81
1731.17 77
1731.26 69
1731.36 56
1731.45 40
1731.55 23
1731.64 8
1731.74 0
1731.83 0
1731.93 0
1732.02 0
1732.12 0
1732.21 4
1732.31 12
1732.41 21
1732.50 31
1732.60 42
1732.69 55
1732.79 69
1732.88 82
1732.98 92
1733.07 99
1733.17 102
1733.26 101
1733.36 98
1733.46 95
1733.55 95
1733.65 98
1733.74 106
1733.84 116
1733.93 127
1734.03 135
1734.12 141
1734.22 144
1734.31 143
1734.41 139
1734.51 132
1734.60 122
1734.70 111
1734.79 99
1734.89 86
1734.98 75
1735.08 67
1735.17 63
1735.27 63
1735.37 66
1735.46 71
1735.56 75
1735.65 78
1735.75 81
1735.84 84
1735.94 88
1736.03 92
1736.13 96
1736.23 96
1736.32 91
1736.42 79
1736.51 60
1736.61 37
1736.70 13
1736.80 0
1736.89 0
1736.99 0
1737.09 0
1737.18 0
1737.28 0
1737.37 0
1737.47 5
1737.56 11
1737.66 15
1737.75 17
1737.85 18
1737.95 18
1738.04 16
1738.14 14
1738.23 12
1738.33 12
1738.42 17
1738.52 26
1738.61 40
1738.71 57
1738.81 75
1738.90 92
1739.00 106
1739.09 114
1739.19 118
1739.28 117
1739.38 114
1739.48 108
1739.57 101
1739.67 93
1739.76 85
1739.86 78
1739.95 74
1740.05 72
1740.14 74
1740.24 80
1740.34 88
1740.43 98
1740.53 108
1740.62 116
1740.72 122
1740.81 125
1740.91 124
1741.01 120
1741.10 113
1741.20 103
1741.29 90
1741.39 77
1741.48 65
1741.58 54
1741.68 48
1741.77 44
1741.87 45
1741.96 49
1742.06 55
1742.15 62
1742.25 69
1742.35 76
1742.44 82
1742.54 89
1742.63 97
1742.73 104
1742.82 112
1742.92 118
1743.02 122
1743.11 125
1743.21 126
1743.30 128
1743.40 132
1743.49 139
1743.59 150
1743.69 164
1743.78 179
1743.88 192
1743.97 201
1744.07 204
1744.16 202
1744.26 195
1744.36 184
1744.45 174
1744.55 166
1744.64 161
1744.74 161
1744.83 164
1744.93 171
1745.03 177
1745.12 181
1745.22 181
1745.31 177
1745.41 167
1745.51 155
1745.60 141
1745.70 128
1745.79 117
1745.89 108
1745.98 101
1746.08 95
1746.18 90
1746.27 85
1746.37 80
1746.46 76
1746.56 73
1746.65 72
1746.75 73
1746.85 78
1746.94 85
1747.04 94
1747.13 105
1747.23 116
1747.33 126
1747.42 135
1747.52 142
1747.61 147
1747.71 150
1747.80 150
1747.90 148
1748.00 144
1748.09 139
1748.19 133
1748.28 126
1748.38 120
1748.48 113
1748.57 107
1748.67 103
1748.76 101
1748.86 101
1748.96 106
1749.05 114
1749.15 126
1749.24 138
1749.34 148
1749.43 154
1749.53 154
1749.63 147
1749.72 133
1749.82 114
1749.91 93
1750.01 72
1750.11 53
1750.20 38
1750.30 27
1750.39 21
1750.49 19
1750.59 20
1750.68 24
1750.78 30
1750.87 36
1750.97 43
1751.07 50
1751.16 58
1751.26 66
1751.35 76
1751.45 86
1751.55 96
1751.64 106
1751.74 112
1751.83 115
1751.93 114
1752.03 110
1752.12 105
1752.22 99
1752.31 93
1752.41 89
1752.51 86
1752.60 84
1752.70 82
1752.79 80
1752.89 78
1752.99 77
1753.08 78
1753.18 81
1753.27 86
1753.37 91
1753.47 93
1753.56 92
1753.66 86
1753.75 75
1753.85 60
1753.95 43
1754.04 29
1754.14 19
1754.23 16
1754.33 19
1754.43 29
1754.52 42
1754.62 56
1754.71 68
1754.81 76
1754.91 80
1755.00 80
1755.10 79
1755.19 79
1755.29 81
1755.39 88
1755.48 98
1755.58 110
1755.67 122
1755.77 131
1755.87 134
1755.96 131
1756.06 122
1756.15 106
1756.25 85
1756.35 63
1756.44 43
1756.54 26
1756.64 13
1756.73 5
1756.83 2
1756.92 0
1757.02 0
1757.12 0
1757.21 0
1757.31 0
1757.40 0
1757.50 0
1757.60 0
1757.69 0
1757.79 1
1757.88 12
1757.98 25
1758.08 40
1758.17 55
1758.27 71
1758.37 87
1758.46 101
1758.56 113
1758.65 122
1758.75 127
1758.85 128
1758.94 127
1759.04 123
1759.13 119
1759.23 116
1759.33 115
1759.42 116
1759.52 120
1759.62 126
1759.71 131
1759.81 134
1759.90 133
1760.00 128
1760.10 119
1760.19 106
1760.29 92
1760.39 81
1760.48 73
1760.58 72
1760.67 78
1760.77 91
1760.87 110
1760.96 133
1761.06 159
1761.15 184
1761.25 206
1761.35 222
1761.44 230
1761.54 230
1761.64 223
1761.73 211
1761.83 198
1761.92 186
1762.02 178
1762.12 175
1762.21 174
1762.31 174
1762.41 172
1762.50 166
1762.60 155
1762.69 141
1762.79 126
1762.89 112
1762.98 102
1763.08 96
1763.18 96
1763.27 99
1763.37 104
1763.46 110
1763.56 116
1763.66 122
1763.75 127
1763.85 131
1763.95 136
1764.04 141
1764.14 150
1764.24 161
1764.33 174
1764.43 188
1764.52 200
1764.62 207
1764.72 207
1764.81 196
1764.91 176
1765.01 148
1765.10 115
1765.20 81
1765.29 48
1765.39 21
1765.49 1
1765.58 0
1765.68 0
1765.78 0
1765.87 2
1765.97 17
1766.07 34
1766.16 51
1766.26 67
1766.35 79
1766.45 88
1766.55 94
1766.64 97
1766.74 99
1766.84 102
1766.93 106
1767.03 112
1767.13 119
1767.22 128
1767.32 138
1767.41 149
1767.51 160
1767.61 171
1767.70 180
1767.80 188
1767.90 194
1767.99 198
1768.09 200
1768.19 200
1768.28 199
1768.38 197
1768.48 195
1768.57 192
1768.67 188
1768.76 184
1768.86 178
1768.96 171
1769.05 163
1769.15 156
1769.25 148
1769.34 142
1769.44 135
1769.54 128
1769.63 119
1769.73 109
1769.83 98
1769.92 85
1770.02 71
1770.12 57
1770.21 45
1770.31 34
1770.40 26
1770.50 20
1770.60 16
1770.69 14
1770.79 12
1770.89 11
1770.98 9
1771.08 7
1771.18 4
1771.27 1
1771.37 0
1771.47 0
1771.56 0
1771.66 0
1771.76 0
1771.85 0
1771.95 0
1772.04 0
1772.14 5
1772.24 12
1772.33 20
1772.43 31
1772.53 43
1772.62 57
1772.72 73
1772.82 89
1772.91 104
1773.01 116
1773.11 125
1773.20 131
1773.30 132
1773.40 130
1773.49 123
1773.59 114
1773.69 102
1773.78 91
1773.88 80
1773.98 71
1774.07 65
1774.17 62
1774.27 61
1774.36 61
1774.46 61
1774.56 61
1774.65 61
1774.75 61
1774.85 61
1774.94 61
1775.04 61
1775.13 61
1775.23 59
1775.33 58
1775.42 56
1775.52 56
1775.62 55
1775.71 55
1775.81 55
1775.91 54
1776.00 51
1776.10 45
1776.20 36
1776.29 27
1776.39 17
1776.49 11
1776.58 8
1776.68 11
1776.78 18
1776.87 29
1776.97 42
1777.07 55
1777.16 66
1777.26 76
1777.36 85
1777.45 94
1777.55 104
1777.65 117
1777.74 132
1777.84 150
1777.94 167
1778.03 183
1778.13 194
1778.23 200
1778.32 201
1778.42 196
1778.52 187
1778.61 174
1778.71 160
1778.81 147
1778.90 137
1779.00 131
1779.10 129
1779.19 130
1779.29 133
1779.39 138
1779.48 142
1779.58 144
1779.68 146
1779.78 148
1779.87 149
1779.97 150
1780.07 151
1780.16 152
1780.26 153
1780.36 155
1780.45 156
1780.55 159
1780.65 162
1780.74 166
1780.84 170
1780.94 174
1781.03 176
1781.13 176
1781.23 173
1781.32 168
1781.42 160
1781.52 153
1781.61 146
1781.71 142
1781.81 141
1781.90 146
1782.00 157
1782.10 172
1782.19 191
1782.29 213
1782.39 235
1782.48 256
1782.58 275
1782.68 290
1782.78 303
1782.87 312
1782.97 320
1783.07 324
1783.16 326
1783.26 324
1783.36 319
1783.45 310
1783.55 298
1783.65 282
1783.74 263
1783.84 243
1783.94 222
1784.03 201
1784.13 180
1784.23 162
1784.32 146
1784.42 135
1784.52 127
1784.61 123
1784.71 123
1784.81 126
1784.91 131
1785.00 136
1785.10 139
1785.20 141
1785.29 141
1785.39 139
1785.49 138
1785.58 137
1785.68 137
1785.78 140
1785.87 145
1785.97 150
1786.07 156
1786.17 160
1786.26 161
1786.36 158
1786.46 152
1786.55 142
1786.65 128
1786.75 114
1786.84 100
1786.94 86
1787.04 74
1787.13 62
1787.23 51
1787.33 40
1787.43 29
1787.52 18
1787.62 7
1787.72 0
1787.81 0
1787.91 0
1788.01 0
1788.10 0
1788.20 0
1788.30 0
1788.39 0
1788.49 3
1788.59 18
1788.69 34
1788.78 48
1788.88 57
1788.98 61
1789.07 58
1789.17 51
1789.27 40
1789.36 28
1789.46 17
1789.56 9
1789.66 6
1789.75 6
1789.85 9
1789.95 13
1790.04 18
1790.14 22
1790.24 25
1790.33 30
1790.43 37
1790.53 47
1790.63 61
1790.72 77
1790.82 93
1790.92 107
1791.01 117
1791.11 122
1791.21 121
1791.30 116
1791.40 109
1791.50 102
1791.60 97
1791.69 92
1791.79 88
1791.89 83
1791.98 76
1792.08 66
1792.18 51
1792.28 32
1792.37 11
1792.47 0
1792.57 0
1792.66 0
1792.76 0
1792.86 0
1792.95 0
1793.05 0
1793.15 0
1793.25 13
1793.34 27
1793.44 39
1793.54 47
1793.63 51
1793.73 51
1793.83 49
1793.93 46
1794.02 45
1794.12 47
1794.22 53
1794.31 65
1794.41 81
1794.51 101
1794.61 121
1794.70 140
1794.80 154
1794.90 162
1794.99 160
1795.09 150
1795.19 132
1795.29 109
1795.38 84
1795.48 61
1795.58 43
1795.67 31
1795.77 26
1795.87 26
1795.97 32
1796.06 40
1796.16 52
1796.26 65
1796.35 78
1796.45 92
1796.55 105
1796.65 117
1796.74 125
1796.84 130
1796.94 132
1797.03 129
1797.13 123
1797.23 113
1797.33 100
1797.42 84
1797.52 66
1797.62 48
1797.72 31
1797.81 19
1797.91 12
1798.01 12
1798.10 18
1798.20 27
1798.30 38
1798.40 49
1798.49 56
1798.59 60
1798.69 61
1798.78 61
1798.88 63
1798.98 67
1799.08 73
1799.17 83
1799.27 94
1799.37 103
1799.47 110
1799.56 114
1799.66 115
1799.76 115
1799.85 117
1799.95 121
1800.05 130
1800.15 143
1800.24 158
1800.34 173
1800.44 184
1800.54 190
1800.63 192
1800.73 190
1800.83 185
1800.93 181
1801.02 178
1801.12 177
1801.22 176
1801.31 174
1801.41 170
1801.51 162
1801.61 149
1801.70 131
1801.80 110
1801.90 87
1802.00 63
1802.09 43
1802.19 29
1802.29 23
1802.38 27
1802.48 39
1802.58 56
1802.68 74
1802.77 89
1802.87 97
1802.97 97
1803.07 89
1803.16 74
1803.26 56
1803.36 38
1803.46 22
1803.55 8
1803.65 0
1803.75 0
1803.85 0
1803.94 0
1804.04 0
1804.14 0
1804.23 0
1804.33 0
1804.43 2
1804.53 11
1804.62 18
1804.72 22
1804.82 22
1804.92 19
1805.01 14
1805.11 10
1805.21 9
1805.31 13
1805.40 22
1805.50 35
1805.60 51
1805.70 66
1805.79 80
1805.89 90
1805.99 97
1806.09 101
1806.18 104
1806.28 107
1806.38 111
1806.48 116
1806.57 120
1806.67 122
1806.77 122
1806.87 119
1806.96 115
1807.06 109
1807.16 105
1807.26 101
1807.35 100
1807.45 98
1807.55 97
1807.65 94
1807.74 88
1807.84 79
1807.94 69
1808.04 58
1808.13 47
1808.23 37
1808.33 28
1808.43 22
1808.52 17
1808.62 12
1808.72 10
1808.82 9
1808.91 11
1809.01 17
1809.11 25
1809.21 34
1809.30 44
1809.40 52
1809.50 56
1809.60 57
1809.69 55
1809.79 52
1809.89 49
1809.99 48
1810.08 47
1810.18 47
1810.28 47
1810.38 45
1810.47 41
1810.57 37
1810.67 35
1810.77 36
1810.86 43
1810.96 55
1811.06 73
1811.16 94
1811.25 116
1811.35 135
1811.45 150
1811.55 158
1811.64 158
1811.74 150
1811.84 136
1811.94 118
1812.03 99
1812.13 84
1812.23 75
1812.33 74
1812.43 81
1812.52 93
1812.62 109
1812.72 125
1812.82 139
1812.91 149
1813.01 153
1813.11 152
1813.21 147
1813.30 140
1813.40 131
1813.50 123
1813.60 114
1813.69 106
1813.79 97
1813.89 89
1813.99 81
1814.09 74
1814.18 69
1814.28 68
1814.38 71
1814.48 77
1814.57 85
1814.67 96
1814.77 108
1814.87 120
1814.96 131
1815.06 142
1815.16 151
1815.26 158
1815.35 162
1815.45 160
1815.55 153
1815.65 141
1815.75 125
1815.84 108
1815.94 93
1816.04 81
1816.14 73
1816.23 68
1816.33 64
1816.43 59
1816.53 52
1816.63 43
1816.72 35
1816.82 29
1816.92 28
1817.02 33
1817.11 43
1817.21 58
1817.31 76
1817.41 94
1817.50 111
1817.60 126
1817.70 140
1817.80 151
1817.90 161
1817.99 168
1818.09 171
1818.19 171
1818.29 166
1818.38 156
1818.48 142
1818.58 125
1818.68 106
1818.78 86
1818.87 68
1818.97 51
1819.07 37
1819.17 25
1819.26 15
1819.36 6
1819.46 0
1819.56 0
1819.66 0
1819.75 0
1819.85 0
1819.95 0
1820.05 0
1820.14 0
1820.24 0
1820.34 5
1820.44 9
1820.54 14
1820.63 20
1820.73 26
1820.83 34
1820.93 42
1821.03 51
1821.12 60
1821.22 68
1821.32 74
1821.42 78
1821.51 79
1821.61 79
1821.71 78
1821.81 76
1821.91 74
1822.00 73
1822.10 72
1822.20 73
1822.30 74
1822.40 76
1822.49 79
1822.59 81
1822.69 81
1822.79 80
1822.89 77
1822.98 72
1823.08 67
1823.18 63
1823.28 61
1823.37 61
1823.47 62
1823.57 65
1823.67 67
1823.77 68
1823.86 66
1823.96 62
1824.06 55
1824.16 47
1824.26 41
1824.35 39
1824.45 43
1824.55 53
1824.65 70
1824.75 92
1824.84 115
1824.94 137
1825.04 154
1825.14 163
1825.24 163
1825.33 155
1825.43 140
1825.53 120
1825.63 99
1825.73 79
1825.82 62
1825.92 51
1826.02 44
1826.12 42
1826.21 42
1826.31 43
1826.41 42
1826.51 39
1826.61 33
1826.70 25
1826.80 15
1826.90 5
1827.00 0
1827.10 0
1827.19 0
1827.29 0
1827.39 0
1827.49 0
1827.59 0
1827.69 0
1827.78 3
1827.88 12
1827.98 22
1828.08 33
1828.18 45
1828.27 58
1828.37 71
1828.47 82
1828.57 89
1828.67 90
1828.76 85
1828.86 75
1828.96 63
1829.06 50
1829.16 40
1829.25 35
1829.35 33
1829.45 34
1829.55 36
1829.65 39
1829.74 43
1829.84 49
1829.94 57
1830.04 69
1830.14 83
1830.23 97
1830.33 110
1830.43 117
1830.53 117
1830.63 110
1830.73 99
1830.82 86
1830.92 75
1831.02 67
1831.12 62
1831.22 59
1831.31 57
1831.41 53
1831.51 48
1831.61 43
1831.71 37
1831.80 34
1831.90 34
1832.00 39
1832.10 45
1832.20 54
1832.30 61
1832.39 67
1832.49 71
1832.59 71
1832.69 69
1832.79 65
1832.88 62
1832.98 60
1833.08 62
1833.18 67
1833.28 74
1833.37 84
1833.47 93
1833.57 100
1833.67 103
1833.77 102
1833.87 97
1833.96 91
1834.06 87
1834.16 85
1834.26 87
1834.36 91
1834.45 97
1834.55 104
1834.65 110
1834.75 115
1834.85 122
1834.95 131
1835.04 144
1835.14 161
1835.24 181
1835.34 200
1835.44 218
1835.54 231
1835.63 238
1835.73 241
1835.83 240
1835.93 236
1836.03 232
1836.12 228
1836.22 225
1836.32 224
1836.42 225
1836.52 228
1836.62 234
1836.71 241
1836.81 250
1836.91 257
1837.01 262
1837.11 264
1837.21 262
1837.30 260
1837.40 258
1837.50 258
1837.60 262
1837.70 269
1837.80 277
1837.89 284
1837.99 287
1838.09 285
1838.19 278
1838.29 266
1838.39 250
1838.48 233
1838.58 217
1838.68 203
1838.78 192
1838.88 186
1838.98 183
1839.07 185
1839.17 189
1839.27 194
1839.37 199
1839.47 202
1839.57 203
1839.66 201
1839.76 196
1839.86 189
1839.96 182
1840.06 174
1840.16 166
1840.25 159
1840.35 152
1840.45 147
1840.55 145
1840.65 146
1840.75 150
1840.84 157
1840.94 166
1841.04 176
1841.14 183
1841.24 188
1841.34 187
1841.43 183
1841.53 175
1841.63 166
1841.73 159
1841.83 154
1841.93 152
1842.02 153
1842.12 155
1842.22 156
1842.32 155
1842.42 153
1842.52 150
1842.62 147
1842.71 146
1842.81 146
1842.91 149
1843.01 151
1843.11 153
1843.21 153
1843.30 151
1843.40 148
1843.50 145
1843.60 142
1843.70 141
1843.80 142
1843.89 143
1843.99 144
1844.09 144
1844.19 142
1844.29 139
1844.39 134
1844.49 131
1844.58 129
1844.68 130
1844.78 135
1844.88 141
1844.98 148
1845.08 155
1845.17 161
1845.27 164
1845.37 165
1845.47 166
1845.57 166
1845.67 166
1845.77 166
1845.86 166
1845.96 164
1846.06 161
1846.16 157
1846.26 151
1846.36 144
1846.46 136
1846.55 128
1846.65 117
1846.75 104
1846.85 87
1846.95 67
1847.05 47
1847.15 27
1847.24 11
1847.34 1
1847.44 0
1847.54 1
1847.64 9
1847.74 21
1847.84 35
1847.93 49
1848.03 62
1848.13 73
1848.23 80
1848.33 83
1848.43 80
1848.53 72
1848.62 60
1848.72 45
1848.82 30
1848.92 17
1849.02 4
1849.12 0
1849.22 0
1849.31 0
1849.41 0
1849.51 0
1849.61 0
1849.71 0
1849.81 0
1849.91 2
1850.00 22
1850.10 44
1850.20 65
1850.30 81
1850.40 92
1850.50 97
1850.60 96
1850.69 93
1850.79 90
1850.89 90
1850.99 95
1851.09 105
1851.19 120
1851.29 138
1851.39 156
1851.48 173
1851.58 186
1851.68 194
1851.78 197
1851.88 195
1851.98 189
1852.08 181
1852.17 174
1852.27 168
1852.37 165
1852.47 165
1852.57 168
1852.67 173
1852.77 178
1852.87 183
1852.96 187
1853.06 189
1853.16 190
1853.26 189
1853.36 186
1853.46 181
1853.56 172
1853.65 162
1853.75 151
1853.85 142
1853.95 135
1854.05 134
1854.15 138
1854.25 147
1854.35 159
1854.44 174
1854.54 187
1854.64 197
1854.74 202
1854.84 202
1854.94 195
1855.04 182
1855.14 167
1855.23 151
1855.33 135
1855.43 122
1855.53 113
1855.63 107
1855.73 103
1855.83 100
1855.93 98
1856.02 94
1856.12 89
1856.22 85
1856.32 81
1856.42 80
1856.52 81
1856.62 86
1856.72 94
1856.82 104
1856.91 117
1857.01 131
1857.11 148
1857.21 166
1857.31 185
1857.41 206
1857.51 224
1857.61 240
1857.70 250
1857.80 254
1857.90 251
1858.00 245
1858.10 235
1858.20 225
1858.30 217
1858.40 212
1858.50 210
1858.59 210
1858.69 211
1858.79 212
1858.89 214
1858.99 215
1859.09 216
1859.19 216
1859.29 216
1859.38 215
1859.48 214
1859.58 213
1859.68 211
1859.78 210
1859.88 209
1859.98 209
1860.08 212
1860.18 218
1860.27 228
1860.37 240
1860.47 253
1860.57 267
1860.67 278
1860.77 285
1860.87 287
1860.97 283
1861.07 274
1861.17 260
1861.26 244
1861.36 226
1861.46 209
1861.56 193
1861.66 180
1861.76 171
1861.86 166
1861.96 164
1862.06 164
1862.15 164
1862.25 164
1862.35 162
1862.45 160
1862.55 157
1862.65 154
1862.75 151
1862.85 149
1862.95 146
1863.04 141
1863.14 134
1863.24 125
1863.34 114
1863.44 103
1863.54 94
1863.64 90
1863.74 92
1863.84 101
1863.94 116
1864.03 135
1864.13 156
1864.23 174
1864.33 190
1864.43 201
1864.53 207
1864.63 209
1864.73 209
1864.83 206
1864.93 201
1865.02 194
1865.12 186
1865.22 176
1865.32 164
1865.42 150
1865.52 135
1865.62 120
1865.72 103
1865.82 86
1865.92 69
1866.02 52
1866.11 37
1866.21 24
1866.31 16
1866.41 10
1866.51 7
1866.61 5
1866.71 2
1866.81 0
1866.91 0
1867.01 0
1867.10 0
1867.20 0
1867.30 0
1867.40 0
1867.50 3
1867.60 20
1867.70 40
1867.80 61
1867.90 81
1868.00 97
1868.10 111
1868.19 119
1868.29 121
1868.39 118
1868.49 109
1868.59 95
1868.69 76
1868.79 54
1868.89 32
1868.99 12
1869.09 0
1869.19 0
1869.29 0
1869.38 0
1869.48 7
1869.58 19
1869.68 28
1869.78 34
1869.88 35
1869.98 34
1870.08 31
1870.18 29
1870.28 28
1870.38 29
1870.47 30
1870.57 30
1870.67 30
1870.77 29
1870.87 28
1870.97 28
1871.07 30
1871.17 32
1871.27 35
1871.37 36
1871.47 35
1871.57 31
1871.67 26
1871.76 20
1871.86 16
1871.96 15
1872.06 18
1872.16 25
1872.26 34
1872.36 44
1872.46 54
1872.56 63
1872.66 70
1872.76 75
1872.86 78
1872.95 80
1873.05 83
1873.15 85
1873.25 89
1873.35 93
1873.45 99
1873.55 104
1873.65 110
1873.75 117
1873.85 124
1873.95 132
1874.05 140
1874.15 146
1874.25 149
1874.34 149
1874.44 144
1874.54 135
1874.64 125
1874.74 116
1874.84 111
1874.94 111
1875.04 116
1875.14 126
1875.24 139
1875.34 154
1875.44 170
1875.54 185
1875.63 200
1875.73 212
1875.83 223
1875.93 231
1876.03 234
1876.13 231
1876.23 222
1876.33 207
1876.43 190
1876.53 172
1876.63 155
1876.73 141
1876.83 131
1876.93 123
1877.03 115
1877.12 106
1877.22 96
1877.32 84
1877.42 72
1877.52 63
1877.62 57
1877.72 58
1877.82 65
1877.92 77
1878.02 92
1878.12 106
1878.22 118
1878.32 124
1878.42 125
1878.52 120
1878.62 111
1878.71 99
1878.81 87
1878.91 74
1879.01 63
1879.11 54
1879.21 48
1879.31 44
1879.41 43
1879.51 43
1879.61 44
1879.71 45
1879.81 45
1879.91 44
1880.01 41
1880.11 37
1880.21 34
1880.31 32
1880.40 33
1880.50 36
1880.60 41
1880.70 47
1880.80 54
1880.90 61
1881.00 66
1881.10 71
1881.20 73
1881.30 74
1881.40 72
1881.50 67
1881.60 60
1881.70 53
1881.80 45
1881.90 39
1882.00 36
1882.10 36
1882.19 39
1882.29 43
1882.39 48
1882.49 52
1882.59 56
1882.69 59
1882.79 63
1882.89 66
1882.99 69
1883.09 69
1883.19 67
1883.29 61
1883.39 50
1883.49 37
1883.59 23
1883.69 10
1883.79 2
1883.89 0
1883.99 0
1884.09 3
1884.18 8
1884.28 13
1884.38 17
1884.48 22
1884.58 28
1884.68 35
1884.78 44
1884.88 51
1884.98 56
1885.08 56
1885.18 50
1885.28 38
1885.38 22
1885.48 3
1885.58 0
1885.68 0
1885.78 0
1885.88 0
1885.98 0
1886.08 0
1886.18 0
1886.28 0
1886.37 17
1886.47 37
1886.57 55
1886.67 69
1886.77 78
1886.87 81
1886.97 80
1887.07 76
1887.17 72
1887.27 70
1887.37 71
1887.47 77
1887.57 86
1887.67 96
1887.77 106
1887.87 112
1887.97 113
1888.07 110
1888.17 102
1888.27 93
1888.37 84
1888.47 77
1888.57 74
1888.67 75
1888.77 78
1888.87 82
1888.96 86
1889.06 90
1889.16 92
1889.26 94
1889.36 95
1889.46 96
1889.56 96
1889.66 95
1889.76 93
1889.86 90
1889.96 88
1890.06 87
1890.16 89
1890.26 95
1890.36 105
1890.46 118
1890.56 136
1890.66 156
1890.76 177
1890.86 199
1890.96 218
1891.06 232
1891.16 241
1891.26 243
1891.36 239
1891.46 232
1891.56 223
1891.66 216
1891.76 212
1891.86 211
1891.96 214
1892.06 218
1892.16 220
1892.25 220
1892.35 216
1892.45 208
1892.55 196
1892.65 181
1892.75 166
1892.85 153
1892.95 142
1893.05 136
1893.15 135
1893.25 138
1893.35 144
1893.45 151
1893.55 156
1893.65 158
1893.75 156
1893.85 149
1893.95 139
1894.05 127
1894.15 115
1894.25 105
1894.35 96
1894.45 88
1894.55 79
1894.65 69
1894.75 56
1894.85 43
1894.95 28
1895.05 15
1895.15 4
1895.25 0
1895.35 0
1895.45 0
1895.55 0
1895.65 6
1895.75 17
1895.85 30
1895.95 47
1896.05 65
1896.15 85
1896.25 103
1896.35 119
1896.45 129
1896.55 134
1896.65 133
1896.75 126
1896.85 115
1896.95 102
1897.05 89
1897.15 80
1897.25 75
1897.34 76
1897.44 83
1897.54 93
1897.64 105
1897.74 117
1897.84 125
1897.94 130
1898.04 129
1898.14 123
1898.24 113
1898.34 99
1898.44 83
1898.54 67
1898.64 53
1898.74 41
1898.84 35
1898.94 33
1899.04 38
1899.14 50
1899.24 66
1899.34 86
1899.44 107
1899.54 128
1899.64 145
1899.74 156
1899.84 160
1899.94 159
1900.04 154
1900.14 148
1900.24 144
1900.34 144
1900.44 148
1900.54 154
1900.64 161
1900.74 166
1900.84 167
1900.94 164
1901.04 159
1901.14 153
1901.24 149
1901.34 146
1901.44 144
1901.54 142
1901.64 137
1901.74 129
1901.84 116
1901.94 99
1902.04 80
1902.14 61
1902.24 44
1902.34 30
1902.44 19
1902.54 10
1902.64 4
1902.74 0
1902.84 0
1902.94 0
1903.04 0
1903.14 0
1903.24 1
1903.34 7
1903.44 13
1903.54 19
1903.64 25
1903.74 31
1903.84 36
1903.94 40
1904.04 42
1904.14 43
1904.24 41
1904.34 37
1904.44 33
1904.54 30
1904.64 29
1904.74 34
1904.84 43
1904.94 56
1905.04 72
1905.14 89
1905.24 104
1905.34 117
1905.44 127
1905.54 133
1905.64 134
1905.74 130
1905.84 122
1905.94 111
1906.04 95
1906.14 77
1906.24 57
1906.34 39
1906.44 23
1906.54 12
1906.64 6
1906.74 7
1906.84 12
1906.94 20
1907.05 27
1907.15 31
1907.25 30
1907.35 25
1907.45 17
1907.55 8
1907.65 2
1907.75 0
1907.85 3
1907.95 9
1908.05 16
1908.15 21
1908.25 21
1908.35 16
1908.45 8
1908.55 0
1908.65 0
1908.75 0
1908.85 0
1908.95 0
1909.05 0
1909.15 0
1909.25 3
1909.35 13
1909.45 23
1909.55 34
1909.65 48
1909.75 64
1909.85 83
1909.95 106
1910.05 131
1910.15 156
1910.25 180
1910.35 201
1910.45 219
1910.55 232
1910.65 241
1910.75 246
1910.85 248
1910.95 247
1911.05 243
1911.15 237
1911.25 229
1911.35 221
1911.45 212
1911.55 202
1911.65 191
1911.75 181
1911.85 170
1911.95 161
1912.05 153
1912.15 145
1912.26 139
1912.36 134
1912.46 131
1912.56 130
1912.66 131
1912.76 135
1912.86 141
1912.96 149
1913.06 158
1913.16 167
1913.26 174
1913.36 180
1913.46 185
1913.56 189
1913.66 192
1913.76 197
1913.86 202
1913.96 207
1914.06 210
1914.16 211
1914.26 208
1914.36 200
1914.46 189
1914.56 176
1914.66 163
1914.76 150
1914.86 140
1914.96 131
1915.06 124
1915.16 116
1915.26 107
1915.36 96
1915.47 83
1915.57 69
1915.67 54
1915.77 41
1915.87 32
1915.97 26
1916.07 26
1916.17 32
1916.27 43
1916.37 58
1916.47 75
1916.57 92
1916.67 106
1916.77 114
1916.87 116
1916.97 111
1917.07 101
1917.17 87
1917.27 72
1917.37 57
1917.47 44
1917.57 35
1917.67 27
1917.77 21
1917.87 16
1917.97 11
1918.08 6
1918.18 1
1918.28 0
1918.38 0
1918.48 0
1918.58 0
1918.68 0
1918.78 0
1918.88 0
1918.98 0
1919.08 1
1919.18 2
1919.28 3
1919.38 7
1919.48 12
1919.58 19
1919.68 27
1919.78 38
1919.88 48
1919.98 60
1920.08 71
1920.18 82
1920.28 91
1920.39 100
1920.49 108
1920.59 115
1920.69 121
1920.79 126
1920.89 130
1920.99 133
1921.09 137
1921.19 141
1921.29 146
1921.39 153
1921.49 164
1921.59 176
1921.69 190
1921.79 204
1921.89 214
1921.99 219
1922.09 217
1922.19 209
1922.29 194
1922.40 175
1922.50 153
1922.60 131
1922.70 109
1922.80 89
1922.90 70
1923.00 54
1923.10 40
1923.20 28
1923.30 18
1923.40 11
1923.50 7
1923.60 6
1923.70 9
1923.80 15
1923.90 22
1924.00 29
1924.10 35
1924.21 37
1924.31 36
1924.41 33
1924.51 27
1924.61 22
1924.71 17
1924.81 14
1924.91 12
1925.01 13
1925.11 15
1925.21 17
1925.31 20
1925.41 23
1925.51 25
1925.61 25
1925.71 21
1925.81 14
1925.92 4
1926.02 0
1926.12 0
1926.22 0
1926.32 0
1926.42 0
1926.52 0
1926.62 0
1926.72 2
1926.82 10
1926.92 16
1927.02 20
1927.12 23
1927.22 25
1927.32 29
1927.43 33
1927.53 37
1927.63 38
1927.73 35
1927.83 28
1927.93 16
1928.03 2
1928.13 0
1928.23 0
1928.33 0
1928.43 0
1928.53 18
1928.63 50
1928.73 87
1928.83 125
1928.94 161
1929.04 192
1929.14 217
1929.24 236
1929.34 248
1929.44 255
1929.54 256
1929.64 254
1929.74 248
1929.84 238
1929.94 225
1930.04 209
1930.14 190
1930.24 169
1930.35 148
1930.45 127
1930.55 108
1930.65 91
1930.75 77
1930.85 66
1930.95 58
1931.05 52
1931.15 48
1931.25 46
1931.35 46
1931.45 47
1931.55 50
1931.66 54
1931.76 59
1931.86 63
1931.96 68
1932.06 73
1932.16 78
1932.26 84
1932.36 89
1932.46 92
1932.56 93
1932.66 92
1932.76 87
1932.86 79
1932.97 68
1933.07 57
1933.17 48
1933.27 42
1933.37 41
1933.47 45
1933.57 54
1933.67 67
1933.77 82
1933.87 96
1933.97 107
1934.07 116
1934.18 121
1934.28 121
1934.38 118
1934.48 113
1934.58 106
1934.68 99
1934.78 92
1934.88 85
1934.98 79
1935.08 74
1935.18 70
1935.28 68
1935.39 69
1935.49 73
1935.59 80
1935.69 91
1935.79 105
1935.89 120
1935.99 134
1936.09 147
1936.19 157
1936.29 164
1936.39 169
1936.50 172
1936.60 174
1936.70 176
1936.80 177
1936.90 178
1937.00 177
1937.10 174
1937.20 167
1937.30 157
1937.40 143
1937.50 125
1937.61 103
1937.71 79
1937.81 55
1937.91 33
1938.01 16
1938.11 3
1938.21 0
1938.31 0
1938.41 0
1938.51 0
1938.61 2
1938.72 10
1938.82 20
1938.92 31
1939.02 40
1939.12 47
1939.22 50
1939.32 48
1939.42 42
1939.52 34
1939.62 23
1939.73 13
1939.83 4
1939.93 0
1940.03 0
1940.13 0
1940.23 0
1940.33 0
1940.43 0
1940.53 0
1940.63 0
1940.74 6
1940.84 22
1940.94 37
1941.04 49
1941.14 56
1941.24 59
1941.34 61
1941.44 62
1941.54 65
1941.64 71
1941.75 78
1941.85 85
1941.95 92
1942.05 97
1942.15 101
1942.25 103
1942.35 105
1942.45 106
1942.55 108
1942.65 109
1942.76 109
1942.86 107
1942.96 101
1943.06 91
1943.16 78
1943.26 63
1943.36 47
1943.46 31
1943.56 14
1943.67 0
1943.77 0
1943.87 0
1943.97 0
1944.07 0
1944.17 0
1944.27 0
1944.37 0
1944.47 21
1944.58 46
1944.68 72
1944.78 95
1944.88 114
1944.98 126
1945.08 132
1945.18 131
1945.28 126
1945.38 117
1945.49 107
1945.59 99
1945.69 93
1945.79 92
1945.89 95
1945.99 103
1946.09 115
1946.19 131
1946.29 149
1946.40 168
1946.50 188
1946.60 206
1946.70 221
1946.80 232
1946.90 239
1947.00 242
1947.10 241
1947.21 239
1947.31 236
1947.41 234
1947.51 231
1947.61 227
1947.71 222
1947.81 215
1947.91 208
1948.01 200
1948.12 195
1948.22 192
1948.32 192
1948.42 195
1948.52 199
1948.62 203
1948.72 206
1948.82 207
1948.93 203
1949.03 196
1949.13 183
1949.23 165
1949.33 143
1949.43 118
1949.53 92
1949.63 68
1949.74 49
1949.84 38
1949.94 35
1950.04 40
1950.14 53
1950.24 70
1950.34 92
1950.44 115
1950.55 139
1950.65 162
1950.75 183
1950.85 201
1950.95 212
1951.05 217
1951.15 216
1951.25 209
1951.36 199
1951.46 187
1951.56 177
1951.66 168
1951.76 161
1951.86 156
1951.96 150
1952.06 144
1952.17 137
1952.27 130
1952.37 125
1952.47 124
1952.57 127
1952.67 134
1952.77 143
1952.88 152
1952.98 158
1953.08 157
1953.18 149
1953.28 132
1953.38 109
1953.48 83
1953.58 57
1953.69 34
1953.79 16
1953.89 5
1953.99 0
1954.09 0
1954.19 2
1954.29 6
1954.40 9
1954.50 11
1954.60 10
1954.70 8
1954.80 5
1954.90 1
1955.00 0
1955.10 0
1955.21 0
1955.31 0
1955.41 0
1955.51 0
1955.61 0
1955.71 2
1955.81 10
1955.92 20
1956.02 29
1956.12 36
1956.22 40
1956.32 40
1956.42 35
1956.52 29
1956.63 24
1956.73 20
1956.83 21
1956.93 25
1957.03 31
1957.13 37
1957.23 42
1957.34 47
1957.44 50
1957.54 54
1957.64 60
1957.74 68
1957.84 76
1957.94 84
1958.05 89
1958.15 90
1958.25 85
1958.35 78
1958.45 69
1958.55 61
1958.65 56
1958.76 55
1958.86 58
1958.96 65
1959.06 75
1959.16 84
1959.26 93
1959.37 99
1959.47 101
1959.57 101
1959.67 98
1959.77 93
1959.87 88
1959.97 84
1960.08 81
1960.18 80
1960.28 81
1960.38 83
1960.48 87
1960.58 90
1960.68 94
1960.79 96
1960.89 97
1960.99 96
1961.09 95
1961.19 94
1961.29 94
1961.40 96
1961.50 99
1961.60 105
1961.70 112
1961.80 119
1961.90 125
1962.00 132
1962.11 137
1962.21 142
1962.31 146
1962.41 150
1962.51 154
1962.61 156
1962.72 157
1962.82 157
1962.92 154
1963.02 151
1963.12 145
1963.22 139
1963.33 130
1963.43 120
1963.53 109
1963.63 97
1963.73 86
1963.83 78
1963.94 73
1964.04 71
1964.14 72
1964.24 73
1964.34 74
1964.44 73
1964.54 69
1964.65 65
1964.75 61
1964.85 59
1964.95 59
1965.05 62
1965.15 66
1965.26 70
1965.36 73
1965.46 75
1965.56 76
1965.66 75
1965.76 72
1965.87 65
1965.97 54
1966.07 39
1966.17 20
1966.27 1
1966.37 0
1966.48 0
1966.58 0
1966.68 0
1966.78 0
1966.88 0
1966.98 0
1967.09 6
1967.19 20
1967.29 30
1967.39 37
1967.49 40
1967.59 39
1967.70 35
1967.80 30
1967.90 25
1968.00 19
1968.10 14
1968.20 10
1968.31 10
1968.41 13
1968.51 23
1968.61 40
1968.71 62
1968.82 90
1968.92 121
1969.02 152
1969.12 180
1969.22 204
1969.32 224
1969.43 239
1969.53 251
1969.63 259
1969.73 263
1969.83 262
1969.93 255
1970.04 242
1970.14 224
1970.24 203
1970.34 182
1970.44 164
1970.55 151
1970.65 142
1970.75 138
1970.85 136
1970.95 134
1971.05 130
1971.16 125
1971.26 118
1971.36 110
1971.46 103
1971.56 98
1971.66 96
1971.77 97
1971.87 100
1971.97 104
1972.07 105
1972.17 105
1972.28 100
1972.38 90
1972.48 76
1972.58 59
1972.68 41
1972.79 24
1972.89 9
1972.99 0
1973.09 0
1973.19 0
1973.29 1
1973.40 13
1973.50 28
1973.60 45
1973.70 61
1973.80 75
1973.91 82
1974.01 84
1974.11 80
1974.21 71
1974.31 59
1974.41 46
1974.52 34
1974.62 24
1974.72 19
1974.82 16
1974.92 16
1975.03 18
1975.13 19
1975.23 18
1975.33 16
1975.43 14
1975.54 14
1975.64 17
1975.74 25
1975.84 39
1975.94 58
1976.05 79
1976.15 101
1976.25 118
1976.35 130
1976.45 137
1976.55 139
1976.66 138
1976.76 137
1976.86 139
1976.96 143
1977.06 149
1977.17 155
1977.27 159
1977.37 158
1977.47 153
1977.57 144
1977.68 133
1977.78 122
1977.88 112
1977.98 102
1978.08 93
1978.19 82
1978.29 67
1978.39 48
1978.49 28
1978.59 8
1978.70 0
1978.80 0
1978.90 0
1979.00 0
1979.10 0
1979.21 0
1979.31 4
1979.41 9
1979.51 12
1979.61 12
1979.72 11
1979.82 9
1979.92 7
1980.02 6
1980.12 9
1980.23 16
1980.33 25
1980.43 37
1980.53 50
1980.63 60
1980.74 67
1980.84 71
1980.94 73
1981.04 73
1981.14 75
1981.25 80
1981.35 88
1981.45 99
1981.55 111
1981.65 121
1981.76 130
1981.86 134
1981.96 135
1982.06 133
1982.17 128
1982.27 121
1982.37 113
1982.47 104
1982.57 95
1982.68 86
1982.78 79
1982.88 75
1982.98 74
1983.08 75
1983.19 78
1983.29 81
1983.39 82
1983.49 81
1983.59 79
1983.70 78
1983.80 78
1983.90 80
1984.00 85
1984.11 90
1984.21 93
1984.31 94
1984.41 92
1984.51 88
1984.62 85
1984.72 85
1984.82 89
1984.92 98
1985.02 111
1985.13 125
1985.23 137
1985.33 146
1985.43 150
1985.54 148
1985.64 144
1985.74 138
1985.84 131
1985.94 127
1986.05 125
1986.15 126
1986.25 129
1986.35 133
1986.45 136
1986.56 138
1986.66 138
1986.76 135
1986.86 130
1986.97 122
1987.07 115
1987.17 109
1987.27 104
1987.37 102
1987.48 103
1987.58 106
1987.68 110
1987.78 114
1987.89 117
1987.99 121
1988.09 124
1988.19 127
1988.29 129
1988.40 129
1988.50 128
1988.60 125
1988.70 121
1988.81 115
1988.91 110
1989.01 108
1989.11 108
1989.22 111
1989.32 115
1989.42 119
1989.52 120
1989.62 117
1989.73 110
1989.83 98
1989.93 84
1990.03 67
1990.14 51
1990.24 35
1990.34 22
1990.44 10
1990.54 1
1990.65 0
1990.75 0
1990.85 0
1990.95 0
1991.06 0
1991.16 0
1991.26 0
1991.36 0
1991.47 4
1991.57 9
1991.67 14
1991.77 18
1991.87 20
1991.98 20
1992.08 18
1992.18 14
1992.28 7
1992.39 0
1992.49 0
1992.59 0
1992.69 0
1992.80 1
1992.90 18
1993.00 41
1993.10 67
1993.21 90
1993.31 106
1993.41 113
1993.51 108
1993.61 94
1993.72 74
1993.82 54
1993.92 37
1994.02 28
1994.13 26
1994.23 33
1994.33 45
1994.43 60
1994.54 76
1994.64 92
1994.74 104
1994.84 114
1994.95 119
1995.05 120
1995.15 115
1995.25 107
1995.36 95
1995.46 81
1995.56 67
1995.66 55
1995.77 45
1995.87 40
1995.97 36
1996.07 34
1996.17 31
1996.28 27
1996.38 20
1996.48 12
1996.58 6
1996.69 3
1996.79 5
1996.89 12
1996.99 22
1997.10 33
1997.20 43
1997.30 48
1997.40 50
1997.51 47
1997.61 43
1997.71 40
1997.81 39
1997.92 44
1998.02 52
1998.12 64
1998.22 79
1998.33 93
1998.43 107
1998.53 119
1998.63 132
1998.74 146
1998.84 161
1998.94 180
1999.04 202
1999.15 226
1999.25 252
1999.35 278
1999.45 303
1999.56 326
1999.66 346
1999.76 363
1999.86 376
1999.97 385
2000.07 391
2000.17 394
2000.27 394
2000.38 391
2000.48 386
2000.58 377
2000.68 365
2000.79 350
2000.89 333
2000.99 315
2001.09 299
2001.20 285
2001.30 272
2001.40 262
2001.51 254
2001.61 247
2001.71 242
2001.81 237
2001.92 235
2002.02 235
2002.12 236
2002.22 239
2002.33 242
2002.43 246
2002.53 250
2002.63 255
2002.74 260
2002.84 266
2002.94 271
2003.04 274
2003.15 274
2003.25 269
2003.35 258
2003.45 242
2003.56 222
2003.66 200
2003.76 178
2003.87 157
2003.97 140
2004.07 127
2004.17 116
2004.28 108
2004.38 100
2004.48 92
2004.58 82
2004.69 70
2004.79 55
2004.89 37
2004.99 17
2005.10 0
2005.20 0
2005.30 0
2005.41 0
2005.51 0
2005.61 0
2005.71 0
2005.82 0
2005.92 7
2006.02 20
2006.12 31
2006.23 38
2006.33 39
2006.43 37
2006.53 34
2006.64 33
2006.74 36
2006.84 45
2006.95 61
2007.05 83
2007.15 109
2007.25 134
2007.36 155
2007.46 170
2007.56 178
2007.66 178
2007.77 173
2007.87 166
2007.97 158
2008.08 153
2008.18 151
2008.28 152
2008.38 155
2008.49 157
2008.59 158
2008.69 156
2008.79 152
2008.90 147
2009.00 140
2009.10 134
2009.21 129
2009.31 125
2009.41 122
2009.51 119
2009.62 117
2009.72 115
2009.82 112
2009.93 109
2010.03 104
2010.13 98
2010.23 91
2010.34 82
2010.44 73
2010.54 63
2010.64 55
2010.75 49
2010.85 46
2010.95 48
2011.06 53
2011.16 60
2011.26 70
2011.36 81
2011.47 93
2011.57 104
2011.67 116
2011.78 126
2011.88 135
2011.98 141
2012.08 145
2012.19 144
2012.29 139
2012.39 131
2012.50 119
2012.60 105
2012.70 89
2012.80 71
2012.91 52
2013.01 33
2013.11 14
2013.22 0
2013.32 0
2013.42 0
2013.52 0
2013.63 0
2013.73 0
2013.83 0
2013.94 0
2014.04 0
2014.14 19
2014.24 46
2014.35 74
2014.45 102
2014.55 127
2014.66 148
2014.76 164
2014.86 175
2014.97 182
2015.07 185
2015.17 184
2015.27 180
2015.38 173
2015.48 165
2015.58 156
2015.69 149
2015.79 144
2015.89 141
2015.99 139
2016.10 138
2016.20 137
2016.30 133
2016.41 127
2016.51 118
2016.61 109
2016.72 101
2016.82 95
2016.92 94
2017.02 98
2017.13 107
2017.23 119
2017.33 132
2017.44 144
2017.54 153
2017.64 157
2017.75 156
2017.85 150
2017.95 140
2018.05 129
2018.16 117
2018.26 106
2018.36 96
2018.47 89
2018.57 83
2018.67 82
2018.78 83
2018.88 90
2018.98 101
2019.08 117
2019.19 137
2019.29 158
2019.39 178
2019.50 195
2019.60 207
2019.70 211
2019.81 209
2019.91 202
2020.01 192
2020.11 183
2020.22 174
2020.32 169
2020.42 167
2020.53 167
2020.63 170
2020.73 173
2020.84 176
2020.94 178
2021.04 179
2021.15 179
2021.25 178
2021.35 176
2021.45 172
2021.56 167
2021.66 160
2021.76 152
2021.87 142
2021.97 131
2022.07 118
2022.18 105
2022.28 91
2022.38 78
2022.49 66
2022.59 56
2022.69 48
2022.79 42
2022.90 36
2023.00 32
2023.10 28
2023.21 25
2023.31 22
2023.41 20
2023.52 20
2023.62 21
2023.72 24
2023.83 29
2023.93 37
2024.03 47
2024.14 59
2024.24 72
2024.34 85
2024.45 98
2024.55 109
2024.65 116
2024.75 121
2024.86 121
2024.96 118
2025.06 112
2025.17 104
2025.27 96
2025.37 86
2025.48 76
2025.58 66
2025.68 58
2025.79 51
2025.89 46
2025.99 43
2026.10 45
2026.20 49
2026.30 55
2026.41 61
2026.51 67
2026.61 72
2026.72 75
2026.82 75
2026.92 72
2027.02 67
2027.13 60
2027.23 52
2027.33 44
2027.44 37
2027.54 33
2027.64 31
2027.75 30
2027.85 29
2027.95 28
2028.06 25
2028.16 22
2028.26 18
2028.37 17
2028.47 18
2028.57 23
2028.68 30
2028.78 37
2028.88 41
2028.99 40
2029.09 33
2029.19 20
2029.30 3
2029.40 0
2029.50 0
2029.61 0
2029.71 0
2029.81 0
2029.92 0
2030.02 0
2030.12 13
2030.23 38
2030.33 61
2030.43 79
2030.54 92
2030.64 99
2030.74 100
2030.85 97
2030.95 91
2031.05 84
2031.16 76
2031.26 68
2031.36 60
2031.47 51
2031.57 42
2031.67 31
2031.78 19
2031.88 6
2031.98 0
2032.09 0
2032.19 0
2032.29 0
2032.40 0
2032.50 0
2032.60 10
2032.71 29
2032.81 49
2032.91 66
2033.02 79
2033.12 86
2033.22 87
2033.33 83
2033.43 75
2033.53 65
2033.64 54
2033.74 44
2033.84 34
2033.95 28
2034.05 25
2034.15 28
2034.26 35
2034.36 47
2034.46 63
2034.57 79
2034.67 94
2034.77 104
2034.88 110
2034.98 113
2035.08 112
2035.19 111
2035.29 111
2035.39 114
2035.50 119
2035.60 123
2035.71 125
2035.81 122
2035.91 111
2036.02 94
2036.12 71
2036.22 45
2036.33 20
2036.43 0
2036.53 0
2036.64 0
2036.74 0
2036.84 0
2036.95 0
2037.05 12
2037.15 27
2037.26 39
2037.36 48
2037.46 52
2037.57 50
2037.67 44
2037.77 35
2037.88 23
2037.98 11
2038.09 1
2038.19 0
2038.29 0
2038.40 0
2038.50 0
2038.60 0
2038.71 0
2038.81 0
2038.91 0
2039.02 4
2039.12 19
2039.22 37
2039.33 58
2039.43 80
2039.53 106
2039.64 133
2039.74 161
2039.85 188
2039.95 213
2040.05 233
2040.16 246
2040.26 253
2040.36 253
2040.47 247
2040.57 239
2040.67 231
2040.78 226
2040.88 224
2040.98 225
2041.09 229
2041.19 233
2041.30 235
2041.40 233
2041.50 224
2041.61 211
2041.71 194
2041.81 177
2041.92 163
2042.02 154
2042.12 152
2042.23 154
2042.33 159
2042.43 164
2042.54 166
2042.64 163
2042.75 157
2042.85 150
2042.95 143
2043.06 140
2043.16 141
2043.26 145
2043.37 151
2043.47 157
2043.57 161
2043.68 163
2043.78 165
2043.89 167
2043.99 170
2044.09 175
2044.20 181
2044.30 186
2044.40 187
2044.51 184
2044.61 175
2044.72 162
2044.82 147
2044.92 130
2045.03 115
2045.13 102
2045.23 91
2045.34 83
2045.44 78
2045.54 74
2045.65 72
2045.75 72
2045.86 73
2045.96 75
2046.06 79
2046.17 83
2046.27 88
2046.37 93
2046.48 100
2046.58 106
2046.69 111
2046.79 113
2046.89 112
2047.00 107
2047.10 99
2047.20 88
2047.31 77
2047.41 68
2047.52 64
2047.62 66
2047.72 73
2047.83 84
2047.93 97
2048.03 109
2048.14 117
2048.24 120
2048.35 117
2048.45 111
2048.55 103
2048.66 95
2048.76 89
2048.86 86
2048.97 86
2049.07 88
2049.18 92
2049.28 96
2049.38 100
2049.49 102
2049.59 103
2049.69 101
2049.80 96
2049.90 90
2050.01 83
2050.11 76
2050.21 72
2050.32 71
2050.42 74
2050.53 79
2050.63 87
2050.73 96
2050.84 105
2050.94 112
2051.04 117
2051.15 118
2051.25 114
2051.36 104
2051.46 88
2051.56 70
2051.67 49
2051.77 31
2051.88 16
2051.98 6
2052.08 3
2052.19 5
2052.29 10
2052.39 15
2052.50 20
2052.60 22
2052.71 21
2052.81 19
2052.91 17
2053.02 16
2053.12 18
2053.23 22
2053.33 29
2053.43 36
2053.54 44
2053.64 50
2053.75 55
2053.85 58
2053.95 60
2054.06 61
2054.16 60
2054.26 59
2054.37 56
2054.47 51
2054.58 47
2054.68 44
2054.78 46
2054.89 53
2054.99 65
2055.10 83
2055.20 101
2055.30 117
2055.41 128
2055.51 131
2055.62 127
2055.72 118
2055.82 108
2055.93 99
2056.03 93
2056.14 90
2056.24 88
2056.34 84
2056.45 75
2056.55 59
2056.66 38
2056.76 15
2056.86 0
2056.97 0
2057.07 0
2057.18 0
2057.28 0
2057.38 0
2057.49 3
2057.59 20
2057.70 33
2057.80 39
2057.90 38
2058.01 31
2058.11 17
2058.22 1
2058.32 0
2058.42 0
2058.53 0
2058.63 0
2058.74 0
2058.84 0
2058.94 1
2059.05 26
2059.15 55
2059.26 84
2059.36 109
2059.46 130
2059.57 144
2059.67 150
2059.78 151
2059.88 147
2059.98 140
2060.09 132
2060.19 125
2060.30 121
2060.40 119
2060.50 119
2060.61 120
2060.71 122
2060.82 123
2060.92 123
2061.02 120
2061.13 115
2061.23 108
2061.34 100
2061.44 91
2061.55 82
2061.65 72
2061.75 64
2061.86 57
2061.96 52
2062.07 50
2062.17 51
2062.27 56
2062.38 64
2062.48 73
2062.59 82
2062.69 89
2062.79 95
2062.90 97
2063.00 98
2063.11 100
2063.21 103
2063.32 109
2063.42 117
2063.52 126
2063.63 135
2063.73 143
2063.84 148
2063.94 150
2064.04 148
2064.15 142
2064.25 135
2064.36 127
2064.46 120
2064.57 114
2064.67 111
2064.77 108
2064.88 107
2064.98 104
2065.09 99
2065.19 93
2065.29 86
2065.40 78
2065.50 71
2065.61 64
2065.71 58
2065.82 53
2065.92 47
2066.02 40
2066.13 34
2066.23 27
2066.34 21
2066.44 17
2066.55 15
2066.65 15
2066.75 17
2066.86 20
2066.96 24
2067.07 30
2067.17 36
2067.27 42
2067.38 49
2067.48 54
2067.59 58
2067.69 61
2067.80 61
2067.90 59
2068.00 55
2068.11 50
2068.21 45
2068.32 42
2068.42 42
2068.53 47
2068.63 57
2068.73 70
2068.84 84
2068.94 97
2069.05 109
2069.15 118
2069.26 126
2069.36 134
2069.46 141
2069.57 149
2069.67 157
2069.78 161
2069.88 161
2069.99 155
2070.09 145
2070.19 131
2070.30 116
2070.40 100
2070.51 86
2070.61 74
2070.72 65
2070.82 57
2070.93 52
2071.03 47
2071.13 45
2071.24 45
2071.34 46
2071.45 50
2071.55 54
2071.66 58
2071.76 62
2071.86 63
2071.97 63
2072.07 63
2072.18 62
2072.28 61
2072.39 61
2072.49 64
2072.59 68
2072.70 76
2072.80 85
2072.91 97
2073.01 110
2073.12 123
2073.22 134
2073.33 143
2073.43 147
2073.53 148
2073.64 145
2073.74 140
2073.85 133
2073.95 125
2074.06 119
2074.16 113
2074.27 109
2074.37 105
2074.47 103
2074.58 100
2074.68 98
2074.79 97
2074.89 97
2075.00 99
2075.10 101
2075.21 102
2075.31 100
2075.41 95
2075.52 86
2075.62 74
2075.73 61
2075.83 49
2075.94 40
2076.04 35
2076.15 34
2076.25 36
2076.35 39
2076.46 42
2076.56 44
2076.67 44
2076.77 42
2076.88 40
2076.98 37
2077.09 34
2077.19 33
2077.29 33
2077.40 35
2077.50 39
2077.61 46
2077.71 55
2077.82 64
2077.92 73
2078.03 81
2078.13 87
2078.24 93
2078.34 98
2078.44 104
2078.55 109
2078.65 115
2078.76 118
2078.86 118
2078.97 112
2079.07 99
2079.18 82
2079.28 62
2079.39 43
2079.49 27
2079.59 18
2079.70 16
2079.80 21
2079.91 30
2080.01 40
2080.12 49
2080.22 55
2080.33 58
2080.43 58
2080.54 56
2080.64 53
2080.74 51
2080.85 48
2080.95 43
2081.06 37
2081.16 27
2081.27 15
2081.37 1
2081.48 0
2081.58 0
2081.69 0
2081.79 0
2081.90 0
2082.00 0
2082.10 0
2082.21 0
2082.31 11
2082.42 19
2082.52 25
2082.63 30
2082.73 34
2082.84 39
2082.94 45
2083.05 52
2083.15 59
2083.26 66
2083.36 70
2083.46 73
2083.57 73
2083.67 73
2083.78 73
2083.88 76
2083.99 80
2084.09 86
2084.20 92
2084.30 98
2084.41 102
2084.51 103
2084.62 103
2084.72 102
2084.83 101
2084.93 100
2085.03 100
2085.14 101
2085.24 103
2085.35 105
2085.45 108
2085.56 113
2085.66 119
2085.77 126
2085.87 134
2085.98 143
2086.08 150
2086.19 155
2086.29 157
2086.40 157
2086.50 154
2086.61 149
2086.71 143
2086.81 137
2086.92 131
2087.02 126
2087.13 121
2087.23 118
2087.34 115
2087.44 114
2087.55 114
2087.65 113
2087.76 112
2087.86 108
2087.97 103
2088.07 95
2088.18 84
2088.28 73
2088.39 61
2088.49 49
2088.60 38
2088.70 28
2088.81 20
2088.91 13
2089.01 9
2089.12 8
2089.22 10
2089.33 12
2089.43 15
2089.54 17
2089.64 17
2089.75 15
2089.85 13
2089.96 11
2090.06 11
2090.17 14
2090.27 19
2090.38 25
2090.48 31
2090.59 35
2090.69 37
2090.80 37
2090.90 38
2091.01 38
2091.11 41
2091.22 46
2091.32 51
2091.43 58
2091.53 62
2091.64 64
2091.74 64
2091.85 62
2091.95 58
2092.06 54
2092.16 50
2092.26 48
2092.37 46
2092.47 47
2092.58 50
2092.68 54
2092.79 58
2092.89 62
2093.00 63
2093.10 60
2093.21 55
2093.31 48
2093.42 43
2093.52 41
2093.63 45
2093.73 55
2093.84 69
2093.94 85
2094.05 100
2094.15 111
2094.26 117
2094.36 117
2094.47 112
2094.57 102
2094.68 89
2094.78 75
2094.89 60
2094.99 45
2095.10 33
2095.20 25
2095.31 19
2095.41 17
2095.52 17
2095.62 19
2095.73 22
2095.83 23
2095.94 22
2096.04 21
2096.15 20
2096.25 21
2096.36 25
2096.46 34
2096.57 46
2096.67 59
2096.78 71
2096.88 78
2096.99 79
2097.09 74
2097.20 65
2097.30 56
2097.41 49
2097.51 47
2097.62 51
2097.72 59
2097.83 70
2097.93 80
2098.04 89
2098.14 94
2098.25 96
2098.35 97
2098.46 95
2098.56 93
2098.67 91
2098.77 89
2098.88 85
2098.98 82
2099.09 78
2099.19 75
2099.30 72
2099.40 71
2099.51 70
2099.61 70
2099.72 69
2099.82 70
2099.93 72
2100.03 78
2100.14 87
2100.24 102
2100.35 119
2100.45 137
2100.56 154
2100.66 167
2100.77 174
2100.87 175
2100.98 172
2101.08 167
2101.19 163
2101.29 161
2101.40 162
2101.50 167
2101.61 174
2101.71 182
2101.82 189
2101.92 192
2102.03 191
2102.13 186
2102.24 178
2102.34 169
2102.45 161
2102.56 155
2102.66 150
2102.77 144
2102.87 138
2102.98 127
2103.08 113
2103.19 95
2103.29 76
2103.40 59
2103.50 46
2103.61 39
2103.71 39
2103.82 44
2103.92 51
2104.03 60
2104.13 66
2104.24 70
2104.34 70
2104.45 66
2104.55 60
2104.66 51
2104.76 43
2104.87 35
2104.97 29
2105.08 25
2105.18 22
2105.29 21
2105.39 20
2105.50 17
2105.61 12
2105.71 6
2105.82 0
2105.92 0
2106.03 0
2106.13 0
2106.24 0
2106.34 0
2106.45 0
2106.55 0
2106.66 1
2106.76 9
2106.87 17
2106.97 24
2107.08 30
2107.18 35
2107.29 39
2107.39 41
2107.50 42
2107.60 42
2107.71 39
2107.81 36
2107.92 32
2108.03 28
2108.13 24
2108.24 20
2108.34 17
2108.45 15
2108.55 13
2108.66 13
2108.76 14
2108.87 19
2108.97 26
2109.08 35
2109.18 46
2109.29 57
2109.39 66
2109.50 73
2109.60 77
2109.71 76
2109.82 72
2109.92 64
2110.03 55
2110.13 46
2110.24 36
2110.34 29
2110.45 23
2110.55 21
2110.66 19
2110.76 18
2110.87 17
2110.97 14
2111.08 10
2111.18 5
2111.29 0
2111.40 0
2111.50 0
2111.61 0
2111.71 0
2111.82 0
2111.92 0
2112.03 0
2112.13 0
2112.24 4
2112.34 10
2112.45 16
2112.55 23
2112.66 30
2112.77 36
2112.87 41
2112.98 43
2113.08 42
2113.19 39
2113.29 32
2113.40 23
2113.50 14
2113.61 6
2113.71 2
2113.82 1
2113.92 5
2114.03 13
2114.14 24
2114.24 36
2114.35 48
2114.45 61
2114.56 72
2114.66 83
2114.77 92
2114.87 98
2114.98 101
2115.08 100
2115.19 95
2115.30 86
2115.40 77
2115.51 70
2115.61 68
2115.72 71
2115.82 80
2115.93 93
2116.03 107
2116.14 120
2116.24 129
2116.35 134
2116.46 133
2116.56 130
2116.67 124
2116.77 118
2116.88 112
2116.98 108
2117.09 106
2117.19 105
2117.30 105
2117.40 107
2117.51 109
2117.62 111
2117.72 112
2117.83 114
2117.93 113
2118.04 111
2118.14 107
2118.25 99
2118.35 88
2118.46 74
2118.57 58
2118.67 41
2118.78 25
2118.88 12
2118.99 4
2119.09 1
2119.20 5
2119.30 15
2119.41 28
2119.52 44
2119.62 62
2119.73 79
2119.83 94
2119.94 108
2120.04 121
2120.15 132
2120.25 143
2120.36 150
2120.47 155
2120.57 155
2120.68 149
2120.78 139
2120.89 123
2120.99 104
2121.10 84
2121.20 64
2121.31 46
2121.42 30
2121.52 18
2121.63 9
2121.73 6
2121.84 8
2121.94 15
2122.05 28
2122.16 45
2122.26 65
2122.37 85
2122.47 102
2122.58 114
2122.68 121
2122.79 124
2122.89 121
2123.00 114
2123.11 104
2123.21 92
2123.32 76
2123.42 58
2123.53 38
2123.63 18
2123.74 0
2123.85 0
2123.95 0
2124.06 0
2124.16 0
2124.27 0
2124.37 0
2124.48 0
2124.58 4
2124.69 16
2124.80 27
2124.90 35
2125.01 42
2125.11 46
2125.22 47
2125.32 46
2125.43 41
2125.54 34
2125.64 25
2125.75 15
2125.85 6
2125.96 0
2126.06 0
2126.17 0
2126.28 0
2126.38 6
2126.49 15
2126.59 25
2126.70 33
2126.80 40
2126.91 44
2127.02 45
2127.12 43
2127.23 40
2127.33 37
2127.44 36
2127.55 37
2127.65 41
2127.76 47
2127.86 55
2127.97 64
2128.07 74
2128.18 83
2128.29 91
2128.39 98
2128.50 101
2128.60 102
2128.71 99
2128.81 95
2128.92 89
2129.03 86
2129.13 85
2129.24 88
2129.34 94
2129.45 100
2129.55 106
2129.66 109
2129.77 109
2129.87 107
2129.98 104
2130.08 103
2130.19 105
2130.30 110
2130.40 117
2130.51 123
2130.61 128
2130.72 129
2130.82 127
2130.93 122
2131.04 115
2131.14 109
2131.25 105
2131.35 105
2131.46 110
2131.57 117
2131.67 128
2131.78 138
2131.88 147
2131.99 154
2132.09 156
2132.20 153
2132.31 148
2132.41 139
2132.52 128
2132.62 117
2132.73 106
2132.84 97
2132.94 91
2133.05 88
2133.15 88
2133.26 90
2133.37 94
2133.47 95
2133.58 94
2133.68 89
2133.79 80
2133.90 67
2134.00 53
2134.11 40
2134.21 30
2134.32 24
2134.42 22
2134.53 24
2134.64 28
2134.74 32
2134.85 37
2134.95 40
2135.06 43
2135.17 47
2135.27 52
2135.38 59
2135.48 67
2135.59 76
2135.70 87
2135.80 98
2135.91 109
2136.01 117
2136.12 123
2136.23 125
2136.33 121
2136.44 114
2136.54 103
2136.65 89
2136.76 76
2136.86 66
2136.97 59
2137.07 57
2137.18 58
2137.29 62
2137.39 68
2137.50 75
2137.60 83
2137.71 92
2137.82 102
2137.92 114
2138.03 127
2138.13 140
2138.24 151
2138.35 157
2138.45 158
2138.56 153
2138.66 142
2138.77 126
2138.88 108
2138.98 89
2139.09 74
2139.19 65
2139.30 64
2139.41 71
2139.51 86
2139.62 103
2139.72 121
2139.83 133
2139.94 137
2140.04 132
2140.15 119
2140.25 104
2140.36 89
2140.47 81
2140.57 81
2140.68 89
2140.78 104
2140.89 120
2141.00 134
2141.10 143
2141.21 146
2141.32 143
2141.42 136
2141.53 127
2141.63 116
2141.74 106
2141.85 97
2141.95 88
2142.06 80
2142.16 73
2142.27 65
2142.38 56
2142.48 45
2142.59 32
2142.69 18
2142.80 3
2142.91 0
2143.01 0
2143.12 0
2143.23 0
2143.33 0
2143.44 0
2143.54 4
2143.65 11
2143.76 14
2143.86 14
2143.97 12
2144.07 11
2144.18 12
2144.29 18
2144.39 27
2144.50 38
2144.61 51
2144.71 63
2144.82 72
2144.92 79
2145.03 85
2145.14 90
2145.24 95
2145.35 99
2145.46 102
2145.56 102
2145.67 102
2145.77 100
2145.88 99
2145.99 102
2146.09 108
2146.20 119
2146.30 133
2146.41 147
2146.52 157
2146.62 161
2146.73 157
2146.84 147
2146.94 131
2147.05 113
2147.15 96
2147.26 81
2147.37 71
2147.47 64
2147.58 60
2147.69 57
2147.79 55
2147.90 50
2148.00 43
2148.11 35
2148.22 28
2148.32 22
2148.43 20
2148.54 21
2148.64 26
2148.75 32
2148.85 37
2148.96 38
2149.07 34
2149.17 24
2149.28 11
2149.39 0
2149.49 0
2149.60 0
2149.71 0
2149.81 0
2149.92 0
2150.02 0
2150.13 0
2150.24 9
2150.34 18
2150.45 24
2150.56 28
2150.66 32
2150.77 37
2150.87 42
2150.98 49
2151.09 54
2151.19 59
2151.30 61
2151.41 62
2151.51 59
2151.62 54
2151.73 47
2151.83 40
2151.94 32
2152.04 26
2152.15 20
2152.26 15
2152.36 13
2152.47 13
2152.58 17
2152.68 23
2152.79 32
2152.90 41
2153.00 51
2153.11 59
2153.21 64
2153.32 68
2153.43 71
2153.53 74
2153.64 78
2153.75 84
2153.85 88
2153.96 92
2154.07 92
2154.17 88
2154.28 80
2154.38 67
2154.49 53
2154.60 38
2154.70 23
2154.81 11
2154.92 2
2155.02 0
2155.13 0
2155.24 0
2155.34 0
2155.45 1
2155.56 3
2155.66 4
2155.77 2
2155.88 0
2155.98 0
2156.09 0
2156.19 0
2156.30 6
2156.41 20
2156.51 38
2156.62 58
2156.73 77
2156.83 93
2156.94 104
2157.05 110
2157.15 112
2157.26 110
2157.37 108
2157.47 104
2157.58 100
2157.69 96
2157.79 90
2157.90 84
2158.00 76
2158.11 67
2158.22 58
2158.32 50
2158.43 43
2158.54 35
2158.64 26
2158.75 19
2158.86 12
2158.96 8
2159.07 8
2159.18 14
2159.28 28
2159.39 48
2159.50 73
2159.60 97
2159.71 119
2159.82 137
2159.92 149
2160.03 156
2160.14 159
2160.24 162
2160.35 166
2160.46 173
2160.56 182
2160.67 193
2160.77 205
2160.88 218
2160.99 229
2161.09 239
2161.20 248
2161.31 256
2161.41 265
2161.52 275
2161.63 287
2161.73 299
2161.84 311
2161.95 318
2162.05 322
2162.16 321
2162.27 318
2162.37 313
2162.48 309
2162.59 306
2162.69 306
2162.80 307
2162.91 308
2163.01 309
2163.12 310
2163.23 312
2163.33 314
2163.44 317
2163.55 318
2163.65 316
2163.76 309
2163.87 295
2163.97 275
2164.08 252
2164.19 230
2164.29 210
2164.40 196
2164.51 188
2164.61 185
2164.72 186
2164.83 188
2164.93 191
2165.04 192
2165.15 193
2165.25 194
2165.36 193
2165.47 191
2165.57 188
2165.68 183
2165.79 179
2165.89 173
2166.00 167
2166.11 161
2166.21 153
2166.32 142
2166.43 130
2166.53 115
2166.64 98
2166.75 82
2166.85 66
2166.96 52
2167.07 39
2167.17 28
2167.28 18
2167.39 11
2167.49 7
2167.60 7
2167.71 14
2167.81 25
2167.92 39
2168.03 54
2168.13 66
2168.24 75
2168.35 78
2168.46 78
2168.56 76
2168.67 73
2168.78 72
2168.88 72
2168.99 72
2169.10 71
2169.20 67
2169.31 60
2169.42 50
2169.52 38
2169.63 26
2169.74 14
2169.84 3
2169.95 0
2170.06 0
2170.16 0
2170.27 0
2170.38 0
2170.48 0
2170.59 0
2170.70 0
2170.80 4
2170.91 10
2171.02 16
2171.12 21
2171.23 26
2171.34 32
2171.45 39
2171.55 48
2171.66 58
2171.77 66
2171.87 71
2171.98 73
2172.09 70
2172.19 61
2172.30 49
2172.41 34
2172.51 19
2172.62 6
2172.73 0
2172.83 0
2172.94 0
2173.05 0
2173.16 11
2173.26 25
2173.37 42
2173.48 62
2173.58 84
2173.69 108
2173.80 133
2173.90 157
2174.01 180
2174.12 197
2174.22 208
2174.33 212
2174.44 208
2174.54 198
2174.65 184
2174.76 169
2174.87 156
2174.97 146
2175.08 140
2175.19 139
2175.29 142
2175.40 148
2175.51 155
2175.61 164
2175.72 172
2175.83 179
2175.94 183
2176.04 182
2176.15 176
2176.26 164
2176.36 146
2176.47 124
2176.58 101
2176.68 79
2176.79 61
2176.90 48
2177.00 42
2177.11 42
2177.22 47
2177.33 54
2177.43 64
2177.54 75
2177.65 87
2177.75 98
2177.86 111
2177.97 124
2178.07 138
2178.18 151
2178.29 163
2178.40 172
2178.50 178
2178.61 179
2178.72 178
2178.82 176
2178.93 175
2179.04 178
2179.14 186
2179.25 200
2179.36 219
2179.47 241
2179.57 265
2179.68 287
2179.79 306
2179.89 320
2180.00 330
2180.11 337
2180.22 342
2180.32 348
2180.43 353
2180.54 360
2180.64 366
2180.75 371
2180.86 374
2180.96 375
2181.07 375
2181.18 372
2181.29 370
2181.39 367
2181.50 362
2181.61 356
2181.71 348
2181.82 337
2181.93 326
2182.04 315
2182.14 307
2182.25 302
2182.36 302
2182.46 302
2182.57 303
2182.68 303
2182.79 300
2182.89 296
2183.00 292
2183.11 288
2183.21 285
2183.32 282
2183.43 278
2183.54 270
2183.64 258
2183.75 241
2183.86 220
2183.96 199
2184.07 181
2184.18 167
2184.29 160
2184.39 159
2184.50 163
2184.61 171
2184.71 181
2184.82 193
2184.93 206
2185.04 218
2185.14 230
2185.25 239
2185.36 245
2185.46 247
2185.57 243
2185.68 235
2185.79 224
2185.89 212
2186.00 200
2186.11 189
2186.21 180
2186.32 171
2186.43 163
2186.54 155
2186.64 147
2186.75 140
2186.86 136
2186.96 134
2187.07 133
2187.18 131
2187.29 127
2187.39 119
2187.50 107
2187.61 91
2187.72 74
2187.82 57
2187.93 43
2188.04 31
2188.14 22
2188.25 15
2188.36 7
2188.47 0
2188.57 0
2188.68 0
2188.79 0
2188.90 0
2189.00 0
2189.11 0
2189.22 0
2189.32 6
2189.43 20
2189.54 32
2189.65 43
2189.75 52
2189.86 62
2189.97 73
2190.08 85
2190.18 98
2190.29 112
2190.40 125
2190.50 135
2190.61 140
2190.72 141
2190.83 138
2190.93 132
2191.04 125
2191.15 119
2191.26 114
2191.36 111
2191.47 111
2191.58 112
2191.68 112
2191.79 112
2191.90 111
2192.01 107
2192.11 101
2192.22 95
2192.33 88
2192.44 83
2192.54 79
2192.65 78
2192.76 79
2192.87 83
2192.97 90
2193.08 98
2193.19 106
2193.30 112
2193.40 117
2193.51 118
2193.62 116
2193.72 110
2193.83 102
2193.94 94
2194.05 87
2194.15 83
2194.26 82
2194.37 87
2194.48 93
2194.58 100
2194.69 105
2194.80 107
2194.91 103
2195.01 93
2195.12 79
2195.23 64
2195.34 50
2195.44 39
2195.55 31
2195.66 27
2195.77 25
2195.87 23
2195.98 21
2196.09 18
2196.20 13
2196.30 8
2196.41 4
2196.52 0
2196.63 0
2196.73 0
2196.84 0
2196.95 0
2197.05 0
2197.16 0
2197.27 0
2197.38 0
2197.48 5
2197.59 20
2197.70 39
2197.81 59
2197.91 77
2198.02 93
2198.13 104
2198.24 110
2198.34 113
2198.45 113
2198.56 112
2198.67 109
2198.77 106
2198.88 102
2198.99 99
2199.10 94
2199.20 89
2199.31 82
2199.42 72
2199.53 58
2199.63 40
2199.74 19
2199.85 0
2199.96 0
2200.07 0
2200.17 0
2200.28 0
2200.39 0
2200.50 0
2200.60 0
2200.71 8
2200.82 28
2200.93 45
2201.03 59
2201.14 69
2201.25 74
2201.36 77
2201.46 78
2201.57 79
2201.68 80
2201.79 81
2201.89 82
2202.00 83
2202.11 83
2202.22 83
2202.32 82
2202.43 82
2202.54 82
2202.65 83
2202.75 84
2202.86 84
2202.97 82
2203.08 76
2203.18 67
2203.29 57
2203.40 46
2203.51 37
2203.62 32
2203.72 31
2203.83 34
2203.94 39
2204.05 45
2204.15 49
2204.26 50
2204.37 48
2204.48 43
2204.58 35
2204.69 28
2204.80 21
2204.91 16
2205.01 12
2205.12 11
2205.23 11
2205.34 13
2205.45 18
2205.55 24
2205.66 32
2205.77 41
2205.88 50
2205.98 59
2206.09 67
2206.20 75
2206.31 83
2206.41 94
2206.52 107
2206.63 122
2206.74 137
2206.85 152
2206.95 164
2207.06 172
2207.17 177
2207.28 178
2207.38 176
2207.49 173
2207.60 168
2207.71 164
2207.81 158
2207.92 151
2208.03 143
2208.14 132
2208.25 119
2208.35 106
2208.46 94
2208.57 87
2208.68 84
2208.78 87
2208.89 92
2209.00 98
2209.11 102
2209.22 103
2209.32 98
2209.43 90
2209.54 81
2209.65 73
2209.75 69
2209.86 71
2209.97 77
2210.08 89
2210.19 101
2210.29 114
2210.40 124
2210.51 129
2210.62 131
2210.72 127
2210.83 120
2210.94 109
2211.05 97
2211.16 83
2211.26 71
2211.37 61
2211.48 54
2211.59 53
2211.69 57
2211.80 65
2211.91 76
2212.02 87
2212.13 96
2212.23 101
2212.34 99
2212.45 90
2212.56 74
2212.67 54
2212.77 31
2212.88 9
2212.99 0
2213.10 0
2213.20 0
2213.31 0
2213.42 0
2213.53 0
2213.64 0
2213.74 0
2213.85 1
2213.96 14
2214.07 30
2214.18 47
2214.28 65
2214.39 81
2214.50 92
2214.61 98
2214.71 96
2214.82 87
2214.93 74
2215.04 57
2215.15 42
2215.25 29
2215.36 21
2215.47 17
2215.58 17
2215.69 19
2215.79 21
2215.90 23
2216.01 24
2216.12 27
2216.23 32
2216.33 41
2216.44 53
2216.55 69
2216.66 86
2216.77 104
2216.87 119
2216.98 130
2217.09 136
2217.20 139
2217.31 140
2217.41 141
2217.52 142
2217.63 144
2217.74 146
2217.84 148
2217.95 149
2218.06 148
2218.17 145
2218.28 139
2218.38 132
2218.49 123
2218.60 112
2218.71 100
2218.82 86
2218.92 72
2219.03 61
2219.14 53
2219.25 50
2219.36 55
2219.46 65
2219.57 79
2219.68 95
2219.79 110
2219.90 122
2220.00 131
2220.11 135
2220.22 135
2220.33 132
2220.44 126
2220.55 117
2220.65 105
2220.76 91
2220.87 76
2220.98 62
2221.09 51
2221.19 44
2221.30 41
2221.41 42
2221.52 48
2221.63 55
2221.73 63
2221.84 70
2221.95 77
2222.06 82
2222.17 85
2222.27 87
2222.38 89
2222.49 91
2222.60 95
2222.71 99
2222.81 104
2222.92 109
2223.03 115
2223.14 121
2223.25 127
2223.35 134
2223.46 140
2223.57 146
2223.68 151
2223.79 153
2223.90 151
2224.00 146
2224.11 137
2224.22 126
2224.33 117
2224.44 110
2224.54 106
2224.65 105
2224.76 107
2224.87 108
2224.98 107
2225.09 103
2225.19 97
2225.30 89
2225.41 81
2225.52 75
2225.63 72
2225.73 71
2225.84 72
2225.95 76
2226.06 80
2226.17 85
2226.27 91
2226.38 98
2226.49 106
2226.60 115
2226.71 124
2226.82 132
2226.92 137
2227.03 139
2227.14 137
2227.25 132
2227.36 125
2227.46 116
2227.57 109
2227.68 103
2227.79 101
2227.90 102
2228.01 105
2228.11 111
2228.22 116
2228.33 120
2228.44 122
2228.55 119
2228.66 114
2228.76 105
2228.87 96
2228.98 87
2229.09 80
2229.20 77
2229.30 78
2229.41 83
2229.52 90
2229.63 97
2229.74 104
2229.85 109
2229.95 112
2230.06 111
2230.17 108
2230.28 101
2230.39 92
2230.50 80
2230.60 67
2230.71 54
2230.82 41
2230.93 30
2231.04 19
2231.15 9
2231.25 1
2231.36 0
2231.47 0
2231.58 0
2231.69 0
2231.80 0
2231.90 0
2232.01 0
2232.12 0
2232.23 7
2232.34 24
2232.45 42
2232.55 59
2232.66 75
2232.77 88
2232.88 96
2232.99 101
2233.10 102
2233.20 101
2233.31 97
2233.42 91
2233.53 85
2233.64 79
2233.75 75
2233.85 73
2233.96 74
2234.07 78
2234.18 86
2234.29 97
2234.40 109
2234.50 122
2234.61 134
2234.72 145
2234.83 155
2234.94 163
2235.05 168
2235.15 171
2235.26 170
2235.37 164
2235.48 154
2235.59 139
2235.70 121
2235.80 101
2235.91 80
2236.02 60
2236.13 40
2236.24 22
2236.35 4
2236.46 0
2236.56 0
2236.67 0
2236.78 0
2236.89 0
2237.00 0
2237.11 2
2237.21 21
2237.32 41
2237.43 61
2237.54 78
2237.65 93
2237.76 104
2237.86 113
2237.97 119
2238.08 121
2238.19 118
2238.30 112
2238.41 102
2238.52 92
2238.62 83
2238.73 79
2238.84 82
2238.95 90
2239.06 103
2239.17 116
2239.28 127
2239.38 133
2239.49 135
2239.60 131
2239.71 126
2239.82 120
2239.93 117
2240.03 116
2240.14 116
2240.25 118
2240.36 120
2240.47 120
2240.58 118
2240.69 115
2240.79 111
2240.90 107
2241.01 104
2241.12 103
2241.23 103
2241.34 106
2241.45 112
2241.55 120
2241.66 127
2241.77 134
2241.88 139
2241.99 141
2242.10 138
2242.21 130
2242.31 117
2242.42 102
2242.53 86
2242.64 70
2242.75 57
2242.86 50
2242.97 49
2243.07 56
2243.18 70
2243.29 88
2243.40 109
2243.51 129
2243.62 145
2243.73 154
2243.83 155
2243.94 150
2244.05 140
2244.16 127
2244.27 113
2244.38 99
2244.49 86
2244.59 73
2244.70 59
2244.81 45
2244.92 30
2245.03 17
2245.14 6
2245.25 1
2245.35 0
2245.46 4
2245.57 12
2245.68 20
2245.79 28
2245.90 34
2246.01 40
2246.12 45
2246.22 52
2246.33 62
2246.44 77
2246.55 94
2246.66 113
2246.77 133
2246.88 151
2246.98 165
2247.09 175
2247.20 180
2247.31 181
2247.42 177
2247.53 171
2247.64 163
2247.75 154
2247.85 145
2247.96 136
2248.07 126
2248.18 116
2248.29 105
2248.40 94
2248.51 82
2248.62 71
2248.72 62
2248.83 54
2248.94 48
2249.05 44
2249.16 42
2249.27 40
2249.38 39
2249.49 40
2249.59 43
2249.70 48
2249.81 56
2249.92 64
2250.03 71
2250.14 76
2250.25 76
2250.36 71
2250.46 61
2250.57 50
2250.68 37
2250.79 28
2250.90 22
2251.01 21
2251.12 24
2251.23 32
2251.33 40
2251.44 50
2251.55 57
2251.66 62
2251.77 65
2251.88 66
2251.99 65
2252.10 65
2252.20 65
2252.31 66
2252.42 68
2252.53 70
2252.64 70
2252.75 68
2252.86 62
2252.97 51
2253.07 35
2253.18 17
2253.29 0
2253.40 0
2253.51 0
2253.62 0
2253.73 0
2253.84 0
2253.95 0
2254.05 0
2254.16 12
2254.27 21
2254.38 27
2254.49 31
2254.60 35
2254.71 40
2254.82 47
2254.93 55
2255.03 62
2255.14 66
2255.25 67
2255.36 65
2255.47 61
2255.58 56
2255.69 54
2255.80 55
2255.91 59
2256.01 66
2256.12 75
2256.23 85
2256.34 93
2256.45 99
2256.56 101
2256.67 100
2256.78 98
2256.89 94
2256.99 92
2257.10 91
2257.21 95
2257.32 101
2257.43 110
2257.54 120
2257.65 130
2257.76 138
2257.87 143
2257.97 144
2258.08 142
2258.19 138
2258.30 131
2258.41 123
2258.52 114
2258.63 104
2258.74 93
2258.85 82
2258.96 73
2259.06 67
2259.17 64
2259.28 66
2259.39 71
2259.50 80
2259.61 89
2259.72 98
2259.83 105
2259.94 110
2260.05 113
2260.15 117
2260.26 123
2260.37 133
2260.48 147
2260.59 165
2260.70 185
2260.81 204
2260.92 221
2261.03 233
2261.14 241
2261.24 245
2261.35 246
2261.46 245
2261.57 244
2261.68 241
2261.79 239
2261.90 238
2262.01 238
2262.12 242
2262.23 250
2262.33 261
2262.44 274
2262.55 286
2262.66 294
2262.77 296
2262.88 291
2262.99 279
2263.10 263
2263.21 245
2263.32 228
2263.43 212
2263.53 199
2263.64 186
2263.75 172
2263.86 159
2263.97 146
2264.08 137
2264.19 132
2264.30 135
2264.41 145
2264.52 161
2264.63 179
2264.73 197
2264.84 212
2264.95 221
2265.06 224
2265.17 221
2265.28 213
2265.39 202
2265.50 189
2265.61 174
2265.72 158
2265.83 143
2265.93 128
2266.04 117
2266.15 110
2266.26 110
2266.37 115
2266.48 126
2266.59 140
2266.70 154
2266.81 167
2266.92 178
2267.03 185
2267.14 191
2267.24 195
2267.35 199
2267.46 202
2267.57 204
2267.68 201
2267.79 196
2267.90 186
2268.01 174
2268.12 162
2268.23 153
2268.34 148
2268.45 148
2268.55 150
2268.66 153
2268.77 152
2268.88 148
2268.99 139
2269.10 128
2269.21 116
2269.32 107
2269.43 103
2269.54 103
2269.65 108
2269.76 116
2269.87 124
2269.97 131
2270.08 133
2270.19 130
2270.30 121
2270.41 108
2270.52 91
2270.63 74
2270.74 57
2270.85 43
2270.96 34
2271.07 31
2271.18 34
2271.29 42
2271.39 52
2271.50 64
2271.61 76
2271.72 85
2271.83 93
2271.94 98
2272.05 102
2272.16 106
2272.27 110
2272.38 115
2272.49 119
2272.60 120
2272.71 118
2272.82 110
2272.92 97
2273.03 79
2273.14 58
2273.25 35
2273.36 14
2273.47 0
2273.58 0
2273.69 0
2273.80 0
2273.91 0
2274.02 0
2274.13 0
2274.24 0
2274.35 0
2274.46 10
2274.56 32
2274.67 54
2274.78 75
2274.89 92
2275.00 102
2275.11 106
2275.22 104
2275.33 98
2275.44 92
2275.55 88
2275.66 87
2275.77 90
2275.88 94
2275.99 99
2276.10 103
2276.21 104
2276.31 103
2276.42 99
2276.53 93
2276.64 86
2276.75 79
2276.86 74
2276.97 71
2277.08 70
2277.19 70
2277.30 71
2277.41 72
2277.52 73
2277.63 74
2277.74 77
2277.85 80
2277.96 86
2278.07 94
2278.17 103
2278.28 113
2278.39 122
2278.50 130
2278.61 136
2278.72 140
2278.83 142
2278.94 143
2279.05 141
2279.16 139
2279.27 135
2279.38 132
2279.49 129
2279.60 128
2279.71 127
2279.82 127
2279.93 128
2280.04 128
2280.14 127
2280.25 124
2280.36 120
2280.47 115
2280.58 108
2280.69 101
2280.80 92
2280.91 83
2281.02 74
2281.13 64
2281.24 55
2281.35 48
2281.46 43
2281.57 42
2281.68 44
2281.79 51
2281.90 60
2282.01 72
2282.12 86
2282.23 101
2282.33 115
2282.44 127
2282.55 134
2282.66 137
2282.77 134
2282.88 125
2282.99 114
2283.10 103
2283.21 95
2283.32 92
2283.43 96
2283.54 105
2283.65 117
2283.76 130
2283.87 140
2283.98 144
2284.09 142
2284.20 135
2284.31 125
2284.42 115
2284.53 108
2284.64 107
2284.75 111
2284.85 119
2284.96 132
2285.07 146
2285.18 160
2285.29 171
2285.40 178
2285.51 181
2285.62 180
2285.73 176
2285.84 169
2285.95 163
2286.06 159
2286.17 158
2286.28 161
2286.39 167
2286.50 173
2286.61 177
2286.72 178
2286.83 173
2286.94 162
2287.05 147
2287.16 128
2287.27 109
2287.38 92
2287.49 80
2287.60 76
2287.70 80
2287.81 92
2287.92 109
2288.03 129
2288.14 149
2288.25 166
2288.36 181
2288.47 190
2288.58 197
2288.69 200
2288.80 201
2288.91 200
2289.02 196
2289.13 191
2289.24 184
2289.35 175
2289.46 164
2289.57 153
2289.68 141
2289.79 131
2289.90 122
2290.01 115
2290.12 109
2290.23 105
2290.34 102
2290.45 98
2290.56 92
2290.67 85
2290.78 77
2290.89 68
2291.00 61
2291.11 56
2291.22 55
2291.33 56
2291.43 60
2291.54 64
2291.65 67
2291.76 67
2291.87 65
2291.98 61
2292.09 57
2292.20 53
2292.31 50
2292.42 49
2292.53 49
2292.64 50
2292.75 50
2292.86 49
2292.97 46
2293.08 41
2293.19 32
2293.30 21
2293.41 8
2293.52 0
2293.63 0
2293.74 0
2293.85 0
2293.96 0
2294.07 13
2294.18 34
2294.29 54
2294.40 72
2294.51 85
2294.62 91
2294.73 89
2294.84 82
2294.95 70
2295.06 56
2295.17 42
2295.28 29
2295.39 19
2295.50 14
2295.61 12
2295.72 13
2295.83 16
2295.94 20
2296.05 23
2296.16 24
2296.27 23
2296.38 18
2296.49 11
2296.60 3
2296.71 0
2296.82 0
2296.93 0
2297.04 0
2297.15 0
2297.26 0
2297.37 0
2297.48 0
2297.58 3
2297.69 12
2297.80 24
2297.91 39
2298.02 57
2298.13 75
2298.24 93
2298.35 108
2298.46 119
2298.57 124
2298.68 125
2298.79 123
2298.90 118
2299.01 113
2299.12 108
2299.23 105
2299.34 104
2299.45 106
2299.56 109
2299.67 113
2299.78 117
2299.89 120
2300.00 122
2300.11 122
2300.22 120
2300.33 118
2300.44 114
2300.55 111
2300.66 107
2300.77 105
2300.88 105
2300.99 109
2301.10 117
2301.21 128
2301.32 143
2301.43 157
2301.54 169
2301.65 176
2301.76 176
2301.87 168
2301.98 155
2302.09 139
2302.20 123
2302.31 110
2302.42 105
2302.53 107
2302.64 117
2302.75 133
2302.86 152
2302.97 172
2303.08 189
2303.19 202
2303.30 209
2303.41 210
2303.52 206
2303.63 198
2303.74 188
2303.85 178
2303.96 170
2304.07 166
2304.18 169
2304.29 178
2304.40 193
2304.51 211
2304.62 230
2304.73 247
2304.84 261
2304.95 269
2305.06 272
2305.17 269
2305.28 262
2305.39 251
2305.50 237
2305.61 221
2305.72 205
2305.83 190
2305.94 177
2306.05 166
2306.16 158
2306.27 151
2306.39 145
2306.50 141
2306.61 137
2306.72 136
2306.83 138
2306.94 145
2307.05 158
2307.16 175
2307.27 195
2307.38 216
2307.49 235
2307.60 250
2307.71 259
2307.82 264
2307.93 266
2308.04 265
2308.15 264
2308.26 263
2308.37 263
2308.48 263
2308.59 262
2308.70 261
2308.81 258
2308.92 254
2309.03 248
2309.14 241
2309.25 233
2309.36 224
2309.47 212
2309.58 200
2309.69 186
2309.80 172
2309.91 159
2310.02 148
2310.13 138
2310.24 131
2310.35 127
2310.46 125
2310.57 125
2310.68 125
2310.79 126
2310.90 127
2311.01 127
2311.12 124
2311.23 120
2311.34 116
2311.45 113
2311.56 110
2311.67 110
2311.78 112
2311.89 115
2312.00 117
2312.11 118
2312.22 116
2312.33 113
2312.44 108
2312.56 104
2312.67 100
2312.78 99
2312.89 100
2313.00 101
2313.11 101
2313.22 99
2313.33 93
2313.44 84
2313.55 73
2313.66 61
2313.77 49
2313.88 40
2313.99 36
2314.10 35
2314.21 40
2314.32 49
2314.43 60
2314.54 74
2314.65 88
2314.76 103
2314.87 116
2314.98 128
2315.09 137
2315.20 144
2315.31 148
2315.42 148
2315.53 146
2315.64 141
2315.75 134
2315.86 125
2315.97 115
2316.08 104
2316.19 92
2316.31 81
2316.42 69
2316.53 57
2316.64 45
2316.75 33
2316.86 21
2316.97 7
2317.08 0
2317.19 0
2317.30 0
2317.41 0
2317.52 0
2317.63 0
2317.74 0
2317.85 0
2317.96 6
2318.07 20
2318.18 33
2318.29 45
2318.40 55
2318.51 63
2318.62 69
2318.73 72
2318.84 73
2318.95 71
2319.06 67
2319.17 62
2319.29 55
2319.40 49
2319.51 45
2319.62 44
2319.73 48
2319.84 55
2319.95 66
2320.06 78
2320.17 91
2320.28 102
2320.39 110
2320.50 117
2320.61 122
2320.72 127
2320.83 134
2320.94 143
2321.05 156
2321.16 171
2321.27 187
2321.38 202
2321.49 214
2321.60 221
2321.72 223
2321.83 220
2321.94 213
2322.05 205
2322.16 196
2322.27 189
2322.38 184
2322.49 181
2322.60 180
2322.71 180
2322.82 181
2322.93 183
2323.04 187
2323.15 191
2323.26 197
2323.37 204
2323.48 211
2323.59 217
2323.70 222
2323.81 226
2323.93 230
2324.04 235
2324.15 242
2324.26 250
2324.37 259
2324.48 267
2324.59 272
2324.70 274
2324.81 271
2324.92 263
2325.03 252
2325.14 239
2325.25 228
2325.36 218
2325.47 211
2325.58 206
2325.69 202
2325.80 198
2325.91 192
2326.03 184
2326.14 174
2326.25 163
2326.36 151
2326.47 139
2326.58 128
2326.69 119
2326.80 112
2326.91 108
2327.02 108
2327.13 111
2327.24 119
2327.35 131
2327.46 148
2327.57 167
2327.68 187
2327.79 207
2327.91 222
2328.02 231
2328.13 233
2328.24 227
2328.35 214
2328.46 197
2328.57 178
2328.68 159
2328.79 143
2328.90 129
2329.01 117
2329.12 107
2329.23 99
2329.34 93
2329.45 89
2329.57 88
2329.68 89
2329.79 91
2329.90 93
2330.01 94
2330.12 93
2330.23 89
2330.34 84
2330.45 80
2330.56 76
2330.67 73
2330.78 70
2330.89 69
2331.00 68
2331.11 69
2331.23 73
2331.34 82
2331.45 97
2331.56 116
2331.67 138
2331.78 159
2331.89 175
2332.00 183
2332.11 181
2332.22 170
2332.33 150
2332.44 125
2332.55 98
2332.66 73
2332.78 51
2332.89 34
2333.00 23
2333.11 17
2333.22 15
2333.33 16
2333.44 19
2333.55 23
2333.66 28
2333.77 35
2333.88 45
2333.99 57
2334.10 72
2334.22 90
2334.33 110
2334.44 128
2334.55 144
2334.66 156
2334.77 162
2334.88 162
2334.99 158
2335.10 150
2335.21 139
2335.32 129
2335.43 119
2335.54 111
2335.66 105
2335.77 99
2335.88 94
2335.99 88
2336.10 80
2336.21 71
2336.32 62
2336.43 54
2336.54 49
2336.65 48
2336.76 52
2336.87 61
2336.99 74
2337.10 90
2337.21 108
2337.32 127
2337.43 145
2337.54 160
2337.65 171
2337.76 178
2337.87 179
2337.98 174
2338.09 165
2338.20 151
2338.32 135
2338.43 118
2338.54 102
2338.65 88
2338.76 76
2338.87 68
2338.98 62
2339.09 59
2339.20 56
2339.31 54
2339.42 52
2339.53 51
2339.65 52
2339.76 56
2339.87 63
2339.98 72
2340.09 84
2340.20 96
2340.31 108
2340.42 116
2340.53 120
2340.64 118
2340.75 112
2340.87 101
2340.98 87
2341.09 71
2341.20 56
2341.31 41
2341.42 29
2341.53 18
2341.64 9
2341.75 1
2341.86 0
2341.98 0
2342.09 0
2342.20 0
2342.31 0
2342.42 0
2342.53 0
2342.64 0
2342.75 0
2342.86 1
2342.97 6
2343.08 15
2343.20 29
2343.31 47
2343.42 67
2343.53 86
2343.64 103
2343.75 117
2343.86 126
2343.97 131
2344.08 135
2344.19 138
2344.31 141
2344.42 145
2344.53 149
2344.64 154
2344.75 160
2344.86 166
2344.97 172
2345.08 178
2345.19 184
2345.30 189
2345.42 193
2345.53 195
2345.64 196
2345.75 197
2345.86 199
2345.97 201
2346.08 205
2346.19 208
2346.30 209
2346.42 208
2346.53 202
2346.64 192
2346.75 178
2346.86 164
2346.97 151
2347.08 143
2347.19 141
2347.30 144
2347.41 153
2347.53 166
2347.64 180
2347.75 194
2347.86 208
2347.97 219
2348.08 226
2348.19 231
2348.30 232
2348.41 229
2348.53 224
2348.64 216
2348.75 207
2348.86 197
2348.97 186
2349.08 176
2349.19 165
2349.30 154
2349.41 143
2349.53 132
2349.64 121
2349.75 111
2349.86 101
2349.97 93
2350.08 85
2350.19 79
2350.30 74
2350.42 71
2350.53 70
2350.64 70
2350.75 71
2350.86 73
2350.97 75
2351.08 77
2351.19 78
2351.30 79
2351.42 80
2351.53 80
2351.64 80
2351.75 80
2351.86 82
2351.97 85
2352.08 88
2352.19 92
2352.31 97
2352.42 101
2352.53 105
2352.64 109
2352.75 112
2352.86 115
2352.97 117
2353.08 120
2353.19 124
2353.31 129
2353.42 138
2353.53 149
2353.64 163
2353.75 177
2353.86 191
2353.97 200
2354.08 203
2354.20 200
2354.31 190
2354.42 176
2354.53 161
2354.64 146
2354.75 136
2354.86 130
2354.97 130
2355.09 135
2355.20 143
2355.31 153
2355.42 164
2355.53 176
2355.64 186
2355.75 194
2355.86 199
2355.98 200
2356.09 198
2356.20 192
2356.31 182
2356.42 171
2356.53 158
2356.64 147
2356.75 136
2356.87 127
2356.98 118
2357.09 109
2357.20 100
2357.31 91
2357.42 81
2357.53 74
2357.65 67
2357.76 63
2357.87 61
2357.98 60
2358.09 59
2358.20 58
2358.31 56
2358.42 55
2358.54 55
2358.65 56
2358.76 58
2358.87 61
2358.98 62
2359.09 61
2359.20 55
2359.32 45
2359.43 33
2359.54 19
2359.65 7
2359.76 0
2359.87 0
2359.98 0
2360.10 0
2360.21 0
2360.32 3
2360.43 6
2360.54 11
2360.65 17
2360.76 24
2360.87 35
2360.99 47
2361.10 60
2361.21 73
2361.32 83
2361.43 89
2361.54 91
2361.65 88
2361.77 81
2361.88 71
2361.99 59
2362.10 47
2362.21 34
2362.32 23
2362.43 13
2362.55 4
2362.66 0
2362.77 0
2362.88 0
2362.99 0
2363.10 0
2363.21 0
2363.33 0
2363.44 0
2363.55 0
2363.66 4
2363.77 9
2363.88 15
2364.00 23
2364.11 35
2364.22 49
2364.33 66
2364.44 84
2364.55 101
2364.66 115
2364.78 125
2364.89 129
2365.00 128
2365.11 123
2365.22 116
2365.33 110
2365.44 105
2365.56 104
2365.67 109
2365.78 120
2365.89 135
2366.00 155
2366.11 175
2366.23 193
2366.34 206
2366.45 212
2366.56 210
2366.67 203
2366.78 192
2366.89 180
2367.01 169
2367.12 162
2367.23 158
2367.34 156
2367.45 154
2367.56 147
2367.68 136
2367.79 120
2367.90 101
2368.01 81
2368.12 65
2368.23 55
2368.34 54
2368.46 61
2368.57 74
2368.68 90
2368.79 107
2368.90 122
2369.01 134
2369.13 142
2369.24 146
2369.35 147
2369.46 146
2369.57 144
2369.68 141
2369.80 137
2369.91 132
2370.02 128
2370.13 122
2370.24 116
2370.35 109
2370.46 100
2370.58 91
2370.69 81
2370.80 71
2370.91 62
2371.02 55
2371.13 51
2371.25 50
2371.36 51
2371.47 55
2371.58 62
2371.69 70
2371.80 80
2371.92 92
2372.03 106
2372.14 120
2372.25 133
2372.36 146
2372.47 155
2372.59 161
2372.70 162
2372.81 157
2372.92 150
2373.03 140
2373.14 129
2373.26 120
2373.37 111
2373.48 104
2373.59 100
2373.70 95
2373.81 91
2373.93 87
2374.04 82
2374.15 77
2374.26 74
2374.37 71
2374.48 69
2374.60 69
2374.71 71
2374.82 73
2374.93 76
2375.04 79
2375.16 81
2375.27 81
2375.38 79
2375.49 75
2375.60 70
2375.71 65
2375.83 62
2375.94 60
2376.05 60
2376.16 64
2376.27 71
2376.38 81
2376.50 92
2376.61 103
2376.72 113
2376.83 120
2376.94 121
2377.06 114
2377.17 100
2377.28 79
2377.39 54
2377.50 26
2377.61 0
2377.73 0
2377.84 0
2377.95 0
2378.06 0
2378.17 0
2378.28 0
2378.40 2
2378.51 18
2378.62 31
2378.73 39
2378.84 39
2378.96 33
2379.07 21
2379.18 6
2379.29 0
2379.40 0
2379.51 0
2379.63 0
2379.74 0
2379.85 0
2379.96 13
2380.07 29
2380.19 42
2380.30 50
2380.41 52
2380.52 49
2380.63 43
2380.75 36
2380.86 30
2380.97 26
2381.08 25
2381.19 28
2381.30 34
2381.42 44
2381.53 54
2381.64 66
2381.75 77
2381.86 87
2381.98 95
2382.09 103
2382.20 110
2382.31 117
2382.42 124
2382.54 132
2382.65 141
2382.76 152
2382.87 165
2382.98 179
2383.10 191
2383.21 201
2383.32 208
2383.43 211
2383.54 211
2383.65 209
2383.77 207
2383.88 207
2383.99 210
2384.10 215
2384.21 218
2384.33 219
2384.44 215
2384.55 206
2384.66 193
2384.77 179
2384.89 165
2385.00 155
2385.11 149
2385.22 146
2385.33 143
2385.45 140
2385.56 135
2385.67 129
2385.78 121
2385.89 115
2386.01 111
2386.12 113
2386.23 120
2386.34 131
2386.45 145
2386.57 161
2386.68 177
2386.79 194
2386.90 210
2387.01 225
2387.13 239
2387.24 249
2387.35 255
2387.46 255
2387.57 250
2387.69 239
2387.80 224
2387.91 208
2388.02 192
2388.13 178
2388.25 168
2388.36 161
2388.47 155
2388.58 150
2388.69 144
2388.81 137
2388.92 130
2389.03 123
2389.14 118
2389.25 114
2389.37 113
2389.48 114
2389.59 116
2389.70 119
2389.81 121
2389.93 121
2390.04 120
2390.15 116
2390.26 111
2390.38 105
2390.49 101
2390.60 98
2390.71 98
2390.82 101
2390.94 107
2391.05 114
2391.16 122
2391.27 131
2391.38 141
2391.50 151
2391.61 161
2391.72 172
2391.83 183
2391.94 194
2392.06 204
2392.17 212
2392.28 219
2392.39 224
2392.51 227
2392.62 229
2392.73 230
2392.84 230
2392.95 229
2393.07 227
2393.18 224
2393.29 219
2393.40 213
2393.51 206
2393.63 199
2393.74 193
2393.85 188
2393.96 185
2394.08 184
2394.19 185
2394.30 185
2394.41 187
2394.52 187
2394.64 188
2394.75 189
2394.86 189
2394.97 191
2395.09 194
2395.20 197
2395.31 201
2395.42 205
2395.53 209
2395.65 213
2395.76 216
2395.87 219
2395.98 219
2396.10 218
2396.21 214
2396.32 207
2396.43 198
2396.54 188
2396.66 179
2396.77 172
2396.88 167
2396.99 163
2397.11 161
2397.22 159
2397.33 156
2397.44 152
2397.55 147
2397.67 141
2397.78 135
2397.89 130
2398.00 126
2398.12 124
2398.23 123
2398.34 124
2398.45 125
2398.57 127
2398.68 131
2398.79 134
2398.90 137
2399.01 140
2399.13 142
2399.24 144
2399.35 145
2399.46 145
2399.58 144
2399.69 140
2399.80 134
2399.91 125
2400.02 113
2400.14 98
2400.25 82
2400.36 65
2400.47 47
2400.59 29
2400.70 12
2400.81 0
2400.92 0
2401.04 0
2401.15 0
2401.26 0
2401.37 0
2401.49 0
2401.60 0
2401.71 3
2401.82 21
2401.93 38
2402.05 54
2402.16 69
2402.27 82
2402.38 93
2402.50 102
2402.61 108
2402.72 111
2402.83 112
2402.95 110
2403.06 107
2403.17 104
2403.28 101
2403.40 100
2403.51 100
2403.62 101
2403.73 101
2403.85 101
2403.96 99
2404.07 95
2404.18 89
2404.29 82
2404.41 75
2404.52 70
2404.63 69
2404.74 71
2404.86 79
2404.97 93
2405.08 111
2405.19 132
2405.31 153
2405.42 172
2405.53 187
2405.64 196
2405.76 200
2405.87 201
2405.98 199
2406.09 197
2406.21 196
2406.32 196
2406.43 197
2406.54 199
2406.66 201
2406.77 202
2406.88 203
2406.99 203
2407.11 204
2407.22 204
2407.33 206
2407.44 209
2407.56 215
2407.67 224
2407.78 236
2407.89 250
2408.01 266
2408.12 279
2408.23 288
2408.34 291
2408.46 286
2408.57 273
2408.68 256
2408.79 237
2408.91 219
2409.02 204
2409.13 194
2409.24 188
2409.36 186
2409.47 188
2409.58 192
2409.69 197
2409.81 203
2409.92 208
2410.03 212
2410.14 213
2410.26 212
2410.37 208
2410.48 202
2410.59 195
2410.71 186
2410.82 179
2410.93 172
2411.04 168
2411.16 165
2411.27 165
2411.38 167
2411.49 171
2411.61 177
2411.72 184
2411.83 194
2411.95 205
2412.06 218
2412.17 231
2412.28 243
2412.40 253
2412.51 261
2412.62 267
2412.73 271
2412.85 274
2412.96 278
2413.07 282
2413.18 285
2413.30 287
2413.41 285
2413.52 279
2413.63 268
2413.75 254
2413.86 236
2413.97 218
2414.09 199
2414.20 181
2414.31 163
2414.42 145
2414.54 126
2414.65 105
2414.76 84
2414.87 63
2414.99 44
2415.10 29
2415.21 20
2415.32 19
2415.44 23
2415.55 33
2415.66 46
2415.78 61
2415.89 75
2416.00 87
2416.11 95
2416.23 100
2416.34 102
2416.45 103
2416.56 104
2416.68 105
2416.79 107
2416.90 111
2417.01 115
2417.13 119
2417.24 120
2417.35 120
2417.47 116
2417.58 111
2417.69 106
2417.80 103
2417.92 102
2418.03 106
2418.14 114
2418.25 124
2418.37 134
2418.48 143
2418.59 149
2418.71 150
2418.82 147
2418.93 140
2419.04 131
2419.16 121
2419.27 111
2419.38 103
2419.50 97
2419.61 93
2419.72 91
2419.83 93
2419.95 96
2420.06 100
2420.17 105
2420.28 111
2420.40 118
2420.51 125
2420.62 134
2420.74 144
2420.85 156
2420.96 168
2421.07 181
2421.19 192
2421.30 201
2421.41 207
2421.53 208
2421.64 206
2421.75 200
2421.86 192
2421.98 183
2422.09 175
2422.20 170
2422.32 169
2422.43 172
2422.54 177
2422.65 183
2422.77 189
2422.88 192
2422.99 191
2423.11 186
2423.22 177
2423.33 166
2423.44 155
2423.56 145
2423.67 138
2423.78 138
2423.90 142
2424.01 151
2424.12 161
2424.23 168
2424.35 172
2424.46 168
2424.57 158
2424.69 142
2424.80 124
2424.91 107
2425.02 94
2425.14 85
2425.25 81
2425.36 81
2425.48 83
2425.59 83
2425.70 81
2425.81 76
2425.93 68
2426.04 56
2426.15 44
2426.27 31
2426.38 21
2426.49 15
2426.60 13
2426.72 16
2426.83 22
2426.94 32
2427.06 43
2427.17 54
2427.28 63
2427.40 69
2427.51 72
2427.62 70
2427.73 64
2427.85 53
2427.96 41
2428.07 28
2428.19 17
2428.30 10
2428.41 10
2428.53 17
2428.64 30
2428.75 47
2428.86 67
2428.98 87
2429.09 105
2429.20 121
2429.32 134
2429.43 145
2429.54 153
2429.66 160
2429.77 164
2429.88 165
2429.99 162
2430.11 156
2430.22 147
2430.33 137
2430.45 127
2430.56 120
2430.67 118
2430.79 119
2430.90 123
2431.01 128
2431.12 131
2431.24 132
2431.35 129
2431.46 122
2431.58 113
2431.69 104
2431.80 96
2431.92 90
2432.03 87
2432.14 85
2432.25 84
2432.37 83
2432.48 81
2432.59 75
2432.71 67
2432.82 57
2432.93 47
2433.05 36
2433.16 28
2433.27 22
2433.39 20
2433.50 19
2433.61 19
2433.73 17
2433.84 12
2433.95 3
2434.06 0
2434.18 0
2434.29 0
2434.40 0
2434.52 0
2434.63 0
2434.74 0
2434.86 11
2434.97 27
2435.08 41
2435.20 51
2435.31 56
2435.42 58
2435.54 57
2435.65 55
2435.76 54
2435.87 56
2435.99 61
2436.10 71
2436.21 84
2436.33 101
2436.44 119
2436.55 137
2436.67 155
2436.78 170
2436.89 184
2437.01 194
2437.12 201
2437.23 205
2437.35 204
2437.46 198
2437.57 186
2437.69 171
2437.80 154
2437.91 137
2438.02 124
2438.14 116
2438.25 115
2438.36 120
2438.48 130
2438.59 142
2438.70 156
2438.82 168
2438.93 180
2439.04 192
2439.16 205
2439.27 219
2439.38 234
2439.50 248
2439.61 261
2439.72 269
2439.84 272
2439.95 268
2440.06 257
2440.18 242
2440.29 223
2440.40 202
2440.52 181
2440.63 163
2440.74 149
2440.86 140
2440.97 136
2441.08 136
2441.20 139
2441.31 141
2441.42 142
2441.54 139
2441.65 132
2441.76 121
2441.88 111
2441.99 103
2442.10 100
2442.22 105
2442.33 116
2442.44 133
2442.56 151
2442.67 167
2442.78 178
2442.89 184
2443.01 184
2443.12 179
2443.23 170
2443.35 160
2443.46 148
2443.57 136
2443.69 124
2443.80 113
2443.91 105
2444.03 102
2444.14 103
2444.25 110
2444.37 120
2444.48 133
2444.59 145
2444.71 155
2444.82 161
2444.94 164
2445.05 164
2445.16 162
2445.28 158
2445.39 153
2445.50 147
2445.62 140
2445.73 133
2445.84 127
2445.96 122
2446.07 121
2446.18 123
2446.30 128
2446.41 136
2446.52 145
2446.64 154
2446.75 162
2446.86 169
2446.98 174
2447.09 177
2447.20 178
2447.32 177
2447.43 173
2447.54 166
2447.66 154
2447.77 139
2447.88 122
2448.00 103
2448.11 85
2448.22 69
2448.34 55
2448.45 45
2448.56 37
2448.68 31
2448.79 27
2448.90 24
2449.02 23
2449.13 23
2449.24 23
2449.36 24
2449.47 26
2449.59 27
2449.70 26
2449.81 22
2449.93 15
2450.04 5
2450.15 0
2450.27 0
2450.38 0
2450.49 0
2450.61 0
2450.72 0
2450.83 0
2450.95 8
2451.06 25
2451.17 39
2451.29 51
2451.40 61
2451.51 70
2451.63 79
2451.74 89
2451.86 98
2451.97 107
2452.08 112
2452.20 115
2452.31 114
2452.42 111
2452.54 107
2452.65 103
2452.76 99
2452.88 95
2452.99 93
2453.10 90
2453.22 88
2453.33 85
2453.44 82
2453.56 79
2453.67 76
2453.79 72
2453.90 69
2454.01 65
2454.13 61
2454.24 58
2454.35 55
2454.47 54
2454.58 53
2454.69 53
2454.81 54
2454.92 56
2455.03 57
2455.15 58
2455.26 57
2455.38 56
2455.49 52
2455.60 47
2455.72 40
2455.83 35
2455.94 32
2456.06 33
2456.17 39
2456.28 50
2456.40 62
2456.51 75
2456.63 86
2456.74 92
2456.85 95
2456.97 94
2457.08 92
2457.19 91
2457.31 93
2457.42 98
2457.53 105
2457.65 114
2457.76 121
2457.88 126
2457.99 128
2458.10 128
2458.22 125
2458.33 122
2458.44 119
2458.56 118
2458.67 118
2458.78 119
2458.90 121
2459.01 122
2459.13 122
2459.24 123
2459.35 123
2459.47 124
2459.58 124
2459.69 126
2459.81 127
2459.92 128
2460.04 127
2460.15 124
2460.26 118
2460.38 111
2460.49 102
2460.60 92
2460.72 82
2460.83 73
2460.95 66
2461.06 62
2461.17 60
2461.29 62
2461.40 65
2461.51 70
2461.63 74
2461.74 76
2461.86 76
2461.97 73
2462.08 67
2462.20 60
2462.31 51
2462.42 43
2462.54 36
2462.65 31
2462.77 28
2462.88 27
2462.99 28
2463.11 31
2463.22 35
2463.33 39
2463.45 42
2463.56 43
2463.68 41
2463.79 38
2463.90 34
2464.02 30
2464.13 30
2464.24 35
2464.36 45
2464.47 61
2464.59 80
2464.70 98
2464.81 112
2464.93 119
2465.04 116
2465.16 105
2465.27 87
2465.38 66
2465.50 44
2465.61 25
2465.72 12
2465.84 3
2465.95 0
2466.07 0
2466.18 0
2466.29 0
2466.41 0
2466.52 0
2466.64 0
2466.75 0
2466.86 0
2466.98 6
2467.09 24
2467.20 46
2467.32 69
2467.43 90
2467.55 108
2467.66 122
2467.77 130
2467.89 132
2468.00 128
2468.12 118
2468.23 105
2468.34 89
2468.46 71
2468.57 54
2468.69 38
2468.80 26
2468.91 18
2469.03 13
2469.14 13
2469.25 16
2469.37 21
2469.48 28
2469.60 34
2469.71 38
2469.82 39
2469.94 39
2470.05 37
2470.17 34
2470.28 32
2470.39 30
2470.51 30
2470.62 32
2470.74 33
2470.85 36
2470.96 39
2471.08 41
2471.19 43
2471.31 43
2471.42 41
2471.53 36
2471.65 30
2471.76 23
2471.88 15
2471.99 8
2472.10 1
2472.22 0
2472.33 0
2472.45 0
2472.56 0
2472.67 2
2472.79 7
2472.90 13
2473.02 19
2473.13 25
2473.24 31
2473.36 36
2473.47 41
2473.59 45
2473.70 46
2473.81 44
2473.93 40
2474.04 32
2474.16 22
2474.27 12
2474.38 3
2474.50 0
2474.61 0
2474.73 0
2474.84 0
2474.95 0
2475.07 0
2475.18 0
2475.30 0
2475.41 1
2475.52 4
2475.64 7
2475.75 10
2475.87 13
2475.98 14
2476.09 13
2476.21 11
2476.32 9
2476.44 5
2476.55 2
2476.67 0
2476.78 0
2476.89 0
2477.01 0
2477.12 0
2477.24 0
2477.35 0
2477.46 2
2477.58 11
2477.69 21
2477.81 29
2477.92 37
2478.03 44
2478.15 52
2478.26 62
2478.38 72
2478.49 81
2478.61 89
2478.72 92
2478.83 90
2478.95 83
2479.06 73
2479.18 60
2479.29 48
2479.40 39
2479.52 33
2479.63 31
2479.75 32
2479.86 37
2479.98 44
2480.09 53
2480.20 62
2480.32 70
2480.43 76
2480.55 81
2480.66 82
2480.77 81
2480.89 77
2481.00 73
2481.12 68
2481.23 65
2481.35 64
2481.46 65
2481.57 70
2481.69 78
2481.80 89
2481.92 101
2482.03 113
2482.14 124
2482.26 132
2482.37 136
2482.49 136
2482.60 133
2482.72 126
2482.83 117
2482.94 108
2483.06 100
2483.17 93
2483.29 88
2483.40 84
2483.52 81
2483.63 77
2483.74 73
2483.86 67
2483.97 62
2484.09 57
2484.20 52
2484.32 47
2484.43 41
2484.54 35
2484.66 28
2484.77 22
2484.89 16
2485.00 14
2485.12 15
2485.23 21
2485.34 31
2485.46 43
2485.57 54
2485.69 63
2485.80 69
2485.92 72
2486.03 72
2486.14 72
2486.26 73
2486.37 77
2486.49 84
2486.60 92
2486.72 100
2486.83 108
2486.94 114
2487.06 118
2487.17 122
2487.29 126
2487.40 132
2487.52 139
2487.63 146
2487.74 153
2487.86 158
2487.97 160
2488.09 159
2488.20 154
2488.32 147
2488.43 140
2488.55 134
2488.66 131
2488.77 129
2488.89 130
2489.00 133
2489.12 136
2489.23 139
2489.35 142
2489.46 144
2489.57 143
2489.69 140
2489.80 135
2489.92 128
2490.03 119
2490.15 108
2490.26 97
2490.38 85
2490.49 75
2490.60 67
2490.72 61
2490.83 57
2490.95 55
2491.06 55
2491.18 56
2491.29 55
2491.41 53
2491.52 48
2491.63 42
2491.75 35
2491.86 26
2491.98 18
2492.09 10
2492.21 2
2492.32 0
2492.44 0
2492.55 0
2492.66 0
2492.78 0
2492.89 0
2493.01 0
2493.12 0
2493.24 10
2493.35 21
2493.47 29
2493.58 33
2493.69 33
2493.81 31
2493.92 28
2494.04 24
2494.15 22
2494.27 22
2494.38 25
2494.50 31
2494.61 39
2494.72 48
2494.84 56
2494.95 63
2495.07 65
2495.18 64
2495.30 59
2495.41 52
2495.53 44
2495.64 38
2495.76 34
2495.87 32
2495.98 31
2496.10 30
2496.21 28
2496.33 25
2496.44 19
2496.56 13
2496.67 8
2496.79 4
2496.90 2
2497.02 2
2497.13 3
2497.24 5
2497.36 9
2497.47 12
2497.59 15
2497.70 15
2497.82 13
2497.93 8
2498.05 0
2498.16 0
2498.28 0
2498.39 0
2498.51 0
2498.62 0
2498.73 0
2498.85 11
2498.96 26
2499.08 40
2499.19 54
2499.31 67
2499.42 79
2499.54 90
2499.65 99
2499.77 105
2499.88 107
2500.00 104
2500.11 97
2500.22 86
2500.34 75
2500.45 64
2500.57 56
2500.68 50
2500.80 47
2500.91 46
2501.03 45
2501.14 43
2501.26 39
2501.37 35
2501.49 31
2501.60 29
2501.71 30
2501.83 33
2501.94 41
2502.06 50
2502.17 61
2502.29 72
2502.40 81
2502.52 89
2502.63 96
2502.75 102
2502.86 108
2502.98 114
2503.09 120
2503.21 125
2503.32 129
2503.44 131
2503.55 129
2503.66 125
2503.78 119
2503.89 112
2504.01 104
2504.12 98
2504.24 93
2504.35 89
2504.47 88
2504.58 89
2504.70 92
2504.81 96
2504.93 102
2505.04 109
2505.16 118
2505.27 127
2505.39 135
2505.50 140
2505.62 143
2505.73 143
2505.84 141
2505.96 135
2506.07 129
2506.19 122
2506.30 114
2506.42 107
2506.53 98
2506.65 89
2506.76 79
2506.88 70
2506.99 61
2507.11 53
2507.22 48
2507.34 45
2507.45 45
2507.57 48
2507.68 53
2507.80 59
2507.91 67
2508.03 74
2508.14 81
2508.26 85
2508.37 88
2508.49 86
2508.60 82
2508.71 74
2508.83 63
2508.94 50
2509.06 37
2509.17 25
2509.29 16
2509.40 10
2509.52 6
2509.63 5
2509.75 4
2509.86 5
2509.98 4
2510.09 4
2510.21 4
2510.32 6
2510.44 10
2510.55 16
2510.67 25
2510.78 35
2510.90 44
2511.01 51
2511.13 53
2511.24 50
2511.36 42
2511.47 29
2511.59 14
2511.70 0
2511.82 0
2511.93 0
2512.05 0
2512.16 0
2512.28 0
2512.39 0
2512.51 0
2512.62 2
2512.74 19
2512.85 35
2512.97 50
2513.08 61
2513.20 68
2513.31 70
2513.42 67
2513.54 60
2513.65 51
2513.77 41
2513.88 31
2514.00 23
2514.11 18
2514.23 15
2514.34 14
2514.46 16
2514.57 20
2514.69 26
2514.80 33
2514.92 42
2515.03 52
2515.15 63
2515.26 76
2515.38 89
2515.49 104
2515.61 118
2515.72 132
2515.84 143
2515.95 151
2516.07 155
2516.18 157
2516.30 156
2516.41 153
2516.53 148
2516.64 143
2516.76 136
2516.87 129
2516.99 121
2517.10 112
2517.22 104
2517.33 96
2517.45 88
2517.56 81
2517.68 75
2517.79 70
2517.91 67
2518.02 65
2518.14 64
2518.25 66
2518.37 68
2518.48 71
2518.60 74
2518.71 76
2518.83 77
2518.94 77
2519.06 77
2519.18 76
2519.29 75
2519.41 74
2519.52 72
2519.64 69
2519.75 64
2519.87 57
2519.98 49
2520.10 41
2520.21 35
2520.33 32
2520.44 34
2520.56 40
2520.67 49
2520.79 59
2520.90 70
2521.02 78
2521.13 83
2521.25 86
2521.36 87
2521.48 88
2521.59 90
2521.71 95
2521.82 102
2521.94 110
2522.05 118
2522.17 124
2522.28 126
2522.40 123
2522.51 116
2522.63 105
2522.74 91
2522.86 78
2522.97 65
2523.09 55
2523.20 48
2523.32 45
2523.43 44
2523.55 46
2523.66 50
2523.78 56
2523.90 64
2524.01 73
2524.13 81
2524.24 90
2524.36 97
2524.47 103
2524.59 107
2524.70 108
2524.82 106
2524.93 102
2525.05 96
2525.16 89
2525.28 80
2525.39 72
2525.51 64
2525.62 57
2525.74 51
2525.85 47
2525.97 45
2526.08 45
2526.20 46
2526.31 47
2526.43 48
2526.54 46
2526.66 41
2526.78 33
2526.89 22
2527.01 10
2527.12 0
2527.24 0
2527.35 0
2527.47 0
2527.58 0
2527.70 7
2527.81 20
2527.93 34
2528.04 49
2528.16 63
2528.27 76
2528.39 86
2528.50 95
2528.62 102
2528.73 109
2528.85 116
2528.97 121
2529.08 126
2529.20 127
2529.31 125
2529.43 118
2529.54 106
2529.66 91
2529.77 75
2529.89 59
2530.00 46
2530.12 36
2530.23 29
2530.35 24
2530.46 20
2530.58 17
2530.70 14
2530.81 11
2530.93 10
2531.04 9
2531.16 11
2531.27 14
2531.39 17
2531.50 20
2531.62 20
2531.73 17
2531.85 11
2531.96 2
2532.08 0
2532.19 0
2532.31 0
2532.43 0
2532.54 0
2532.66 0
2532.77 0
2532.89 6
2533.00 18
2533.12 28
2533.23 36
2533.35 41
2533.46 45
2533.58 51
2533.69 58
2533.81 66
2533.93 76
2534.04 87
2534.16 96
2534.27 103
2534.39 109
2534.50 114
2534.62 119
2534.73 123
2534.85 128
2534.96 133
2535.08 137
2535.19 139
2535.31 140
2535.43 138
2535.54 135
2535.66 133
2535.77 130
2535.89 130
2536.00 131
2536.12 133
2536.23 136
2536.35 137
2536.46 138
2536.58 136
2536.70 132
2536.81 127
2536.93 122
2537.04 118
2537.16 115
2537.27 114
2537.39 113
2537.50 110
2537.62 104
2537.74 94
2537.85 82
2537.97 66
2538.08 50
2538.20 34
2538.31 20
2538.43 9
2538.54 1
2538.66 0
2538.77 0
2538.89 0
2539.01 0
2539.12 0
2539.24 0
2539.35 0
2539.47 0
2539.58 3
2539.70 12
2539.81 20
2539.93 28
2540.05 36
2540.16 43
2540.28 51
2540.39 60
2540.51 72
2540.62 85
2540.74 101
2540.85 118
2540.97 134
2541.09 148
2541.20 158
2541.32 164
2541.43 164
2541.55 158
2541.66 146
2541.78 129
2541.89 108
2542.01 87
2542.13 67
2542.24 51
2542.36 40
2542.47 34
2542.59 34
2542.70 38
2542.82 44
2542.93 51
2543.05 57
2543.17 62
2543.28 65
2543.40 66
2543.51 65
2543.63 61
2543.74 55
2543.86 48
2543.98 40
2544.09 33
2544.21 29
2544.32 28
2544.44 30
2544.55 33
2544.67 37
2544.79 38
2544.90 36
2545.02 30
2545.13 21
2545.25 12
2545.36 4
2545.48 1
2545.59 0
2545.71 3
2545.83 8
2545.94 12
2546.06 15
2546.17 16
2546.29 18
2546.40 21
2546.52 27
2546.64 36
2546.75 47
2546.87 60
2546.98 72
2547.10 82
2547.21 87
2547.33 89
2547.45 86
2547.56 80
2547.68 72
2547.79 61
2547.91 50
2548.02 40
2548.14 30
2548.26 24
2548.37 21
2548.49 22
2548.60 26
2548.72 32
2548.83 39
2548.95 43
2549.07 45
2549.18 44
2549.30 40
2549.41 36
2549.53 31
2549.64 28
2549.76 26
2549.88 26
2549.99 26
2550.11 26
2550.22 25
2550.34 26
2550.46 28
2550.57 33
2550.69 40
2550.80 48
2550.92 56
2551.03 62
2551.15 64
2551.27 61
2551.38 53
2551.50 40
2551.61 27
2551.73 13
2551.84 2
2551.96 0
2552.08 0
2552.19 0
2552.31 0
2552.42 4
2552.54 11
2552.66 19
2552.77 26
2552.89 33
2553.00 39
2553.12 45
2553.23 50
2553.35 55
2553.47 59
2553.58 63
2553.70 67
2553.81 71
2553.93 75
2554.05 80
2554.16 86
2554.28 93
2554.39 101
2554.51 109
2554.62 117
2554.74 126
2554.86 134
2554.97 141
2555.09 147
2555.20 150
2555.32 151
2555.44 149
2555.55 143
2555.67 136
2555.78 128
2555.90 122
2556.02 117
2556.13 116
2556.25 118
2556.36 122
2556.48 126
2556.60 131
2556.71 134
2556.83 136
2556.94 137
2557.06 138
2557.17 137
2557.29 136
2557.41 134
2557.52 132
2557.64 128
2557.75 124
2557.87 119
2557.99 114
2558.10 111
2558.22 109
2558.33 110
2558.45 112
2558.57 118
2558.68 125
2558.80 134
2558.91 142
2559.03 151
2559.15 158
2559.26 164
2559.38 167
2559.49 167
2559.61 167
2559.73 165
2559.84 163
2559.96 161
2560.07 159
2560.19 156
2560.31 151
2560.42 143
2560.54 133
2560.65 118
2560.77 103
2560.89 87
2561.00 73
2561.12 65
2561.23 62
2561.35 65
2561.47 74
2561.58 86
2561.70 100
2561.81 112
2561.93 120
2562.05 124
2562.16 122
2562.28 115
2562.39 105
2562.51 94
2562.63 83
2562.74 73
2562.86 67
2562.97 64
2563.09 64
2563.21 68
2563.32 72
2563.44 76
2563.56 78
2563.67 77
2563.79 73
2563.90 68
2564.02 61
2564.14 54
2564.25 48
2564.37 43
2564.48 39
2564.60 36
2564.72 33
2564.83 32
2564.95 33
2565.06 38
2565.18 47
2565.30 60
2565.41 75
2565.53 90
2565.64 103
2565.76 112
2565.88 117
2565.99 117
2566.11 115
2566.23 113
2566.34 113
2566.46 117
2566.57 125
2566.69 137
2566.81 151
2566.92 166
2567.04 180
2567.15 193
2567.27 204
2567.39 211
2567.50 215
2567.62 214
2567.74 211
2567.85 204
2567.97 196
2568.08 188
2568.20 180
2568.32 172
2568.43 165
2568.55 159
2568.66 154
2568.78 148
2568.90 143
2569.01 139
2569.13 135
2569.25 132
2569.36 131
2569.48 130
2569.59 131
2569.71 132
2569.83 135
2569.94 140
2570.06 147
2570.18 155
2570.29 164
2570.41 173
2570.52 181
2570.64 187
2570.76 189
2570.87 187
2570.99 182
2571.11 174
2571.22 164
2571.34 153
2571.45 142
2571.57 132
2571.69 124
2571.80 118
2571.92 115
2572.04 114
2572.15 115
2572.27 116
2572.38 116
2572.50 114
2572.62 110
2572.73 102
2572.85 93
2572.97 84
2573.08 78
2573.20 76
2573.31 78
2573.43 86
2573.55 98
2573.66 113
2573.78 129
2573.90 143
2574.01 154
2574.13 160
2574.25 160
2574.36 155
2574.48 144
2574.59 130
2574.71 116
2574.83 104
2574.94 96
2575.06 93
2575.18 98
2575.29 108
2575.41 121
2575.52 135
2575.64 148
2575.76 157
2575.87 163
2575.99 164
2576.11 161
2576.22 156
2576.34 148
2576.46 139
2576.57 130
2576.69 122
2576.80 114
2576.92 108
2577.04 104
2577.15 102
2577.27 103
2577.39 106
2577.50 111
2577.62 118
2577.74 125
2577.85 130
2577.97 132
2578.09 131
2578.20 127
2578.32 119
2578.43 110
2578.55 102
2578.67 94
2578.78 89
2578.90 84
2579.02 80
2579.13 75
2579.25 69
2579.37 63
2579.48 57
2579.60 51
2579.72 47
2579.83 45
2579.95 45
2580.06 46
2580.18 49
2580.30 52
2580.41 54
2580.53 55
2580.65 54
2580.76 49
2580.88 41
2581.00 30
2581.11 17
2581.23 4
2581.35 0
2581.46 0
2581.58 0
2581.70 0
2581.81 0
2581.93 0
2582.04 0
2582.16 0
2582.28 4
2582.39 21
2582.51 39
2582.63 57
2582.74 70
2582.86 76
2582.98 76
2583.09 70
2583.21 60
2583.33 51
2583.44 46
2583.56 46
2583.68 52
2583.79 63
2583.91 76
2584.03 88
2584.14 97
2584.26 101
2584.37 101
2584.49 99
2584.61 96
2584.72 96
2584.84 99
2584.96 104
2585.07 112
2585.19 120
2585.31 125
2585.42 126
2585.54 122
2585.66 112
2585.77 98
2585.89 81
2586.01 62
2586.12 43
2586.24 26
2586.36 11
2586.47 0
2586.59 0
2586.71 0
2586.82 0
2586.94 0
2587.06 0
2587.17 0
2587.29 9
2587.41 25
2587.52 45
2587.64 68
2587.76 94
2587.87 120
2587.99 144
2588.11 165
2588.22 181
2588.34 191
2588.46 193
2588.57 190
2588.69 181
2588.81 170
2588.92 158
2589.04 145
2589.16 135
2589.27 127
2589.39 122
2589.51 122
2589.62 126
2589.74 133
2589.86 141
2589.97 148
2590.09 151
2590.21 150
2590.32 143
2590.44 131
2590.56 118
2590.67 105
2590.79 94
2590.91 87
2591.02 85
2591.14 88
2591.26 96
2591.37 107
2591.49 120
2591.61 134
2591.72 148
2591.84 159
2591.96 167
2592.07 171
2592.19 171
2592.31 169
2592.42 164
2592.54 156
2592.66 146
2592.77 134
2592.89 120
2593.01 104
2593.12 87
2593.24 70
2593.36 53
2593.47 37
2593.59 24
2593.71 13
2593.82 6
2593.94 2
2594.06 2
2594.17 5
2594.29 10
2594.41 16
2594.52 22
2594.64 26
2594.76 27
2594.87 26
2594.99 25
2595.11 25
2595.23 28
2595.34 35
2595.46 47
2595.58 63
2595.69 79
2595.81 93
2595.93 104
2596.04 110
2596.16 111
2596.28 106
2596.39 99
2596.51 89
2596.63 79
2596.74 69
2596.86 60
2596.98 52
2597.09 44
2597.21 36
2597.33 28
2597.44 18
2597.56 7
2597.68 0
2597.80 0
2597.91 0
2598.03 0
2598.15 0
2598.26 0
2598.38 0
2598.50 0
2598.61 10
2598.73 24
2598.85 34
2598.96 40
2599.08 41
2599.20 38
2599.31 32
2599.43 26
2599.55 21
2599.67 19
2599.78 21
2599.90 26
2600.02 34
2600.13 43
2600.25 53
2600.37 64
2600.48 73
2600.60 80
2600.72 84
2600.83 83
2600.95 78
2601.07 68
2601.18 55
2601.30 39
2601.42 24
2601.54 11
2601.65 2
2601.77 0
2601.89 1
2602.00 8
2602.12 17
2602.24 29
2602.35 40
2602.47 50
2602.59 60
2602.71 69
2602.82 77
2602.94 87
2603.06 96
2603.17 107
2603.29 117
2603.41 126
2603.52 132
2603.64 137
2603.76 140
2603.87 141
2603.99 142
2604.11 143
2604.23 146
2604.34 149
2604.46 151
2604.58 153
2604.69 152
2604.81 147
2604.93 139
2605.04 126
2605.16 111
2605.28 95
2605.40 80
2605.51 68
2605.63 61
2605.75 59
2605.86 61
2605.98 67
2606.10 75
2606.22 85
2606.33 94
2606.45 103
2606.57 111
2606.68 119
2606.80 126
2606.92 131
2607.03 134
2607.15 133
2607.27 128
2607.39 119
2607.50 107
2607.62 94
2607.74 80
2607.85 69
2607.97 60
2608.09 56
2608.21 56
2608.32 59
2608.44 65
2608.56 75
2608.67 87
2608.79 101
2608.91 115
2609.02 129
2609.14 141
2609.26 149
2609.38 152
2609.49 151
2609.61 146
2609.73 139
2609.84 132
2609.96 126
2610.08 123
2610.20 123
2610.31 125
2610.43 130
2610.55 135
2610.66 141
2610.78 144
2610.90 147
2611.02 147
2611.13 145
2611.25 142
2611.37 137
2611.48 131
2611.60 126
2611.72 121
2611.84 117
2611.95 113
2612.07 108
2612.19 103
2612.30 96
2612.42 87
2612.54 76
2612.66 65
2612.77 56
2612.89 50
2613.01 49
2613.12 52
2613.24 58
2613.36 65
2613.48 71
2613.59 74
2613.71 71
2613.83 64
2613.95 51
2614.06 36
2614.18 20
2614.30 4
2614.41 0
2614.53 0
2614.65 0
2614.77 0
2614.88 0
2615.00 0
2615.12 0
2615.23 0
2615.35 4
2615.47 19
2615.59 35
2615.70 49
2615.82 61
2615.94 69
2616.06 74
2616.17 76
2616.29 78
2616.41 80
2616.52 82
2616.64 85
2616.76 88
2616.88 90
2616.99 90
2617.11 87
2617.23 84
2617.35 82
2617.46 81
2617.58 82
2617.70 85
2617.81 90
2617.93 96
2618.05 102
2618.17 107
2618.28 111
2618.40 114
2618.52 117
2618.64 119
2618.75 120
2618.87 120
2618.99 119
2619.11 119
2619.22 119
2619.34 121
2619.46 124
2619.57 128
2619.69 132
2619.81 136
2619.93 137
2620.04 138
2620.16 136
2620.28 133
2620.40 128
2620.51 120
2620.63 111
2620.75 101
2620.87 92
2620.98 86
2621.10 85
2621.22 88
2621.33 96
2621.45 105
2621.57 114
2621.69 119
2621.80 119
2621.92 116
2622.04 111
2622.16 107
2622.27 107
2622.39 112
2622.51 122
2622.63 135
2622.74 149
2622.86 161
2622.98 170
2623.10 174
2623.21 174
2623.33 172
2623.45 167
2623.57 162
2623.68 158
2623.80 156
2623.92 154
2624.04 154
2624.15 154
2624.27 153
2624.39 152
2624.51 149
2624.62 145
2624.74 141
2624.86 136
2624.97 132
2625.09 127
2625.21 123
2625.33 120
2625.44 119
2625.56 121
2625.68 125
2625.80 131
2625.91 138
2626.03 145
2626.15 151
2626.27 154
2626.38 154
2626.50 153
2626.62 152
2626.74 153
2626.85 158
2626.97 166
2627.09 178
2627.21 192
2627.32 206
2627.44 219
2627.56 227
2627.68 232
2627.79 231
2627.91 227
2628.03 222
2628.15 215
2628.26 210
2628.38 206
2628.50 205
2628.62 205
2628.73 205
2628.85 205
2628.97 203
2629.09 199
2629.21 193
2629.32 185
2629.44 175
2629.56 165
2629.68 156
2629.79 147
2629.91 139
2630.03 133
2630.15 129
2630.26 126
2630.38 125
2630.50 123
2630.62 122
2630.73 118
2630.85 114
2630.97 108
2631.09 100
2631.20 93
2631.32 87
2631.44 82
2631.56 81
2631.67 82
2631.79 87
2631.91 93
2632.03 102
2632.14 110
2632.26 119
2632.38 128
2632.50 135
2632.62 140
2632.73 143
2632.85 144
2632.97 141
2633.09 135
2633.20 127
2633.32 115
2633.44 103
2633.56 89
2633.67 75
2633.79 62
2633.91 52
2634.03 44
2634.14 40
2634.26 39
2634.38 42
2634.50 46
2634.62 51
2634.73 56
2634.85 59
2634.97 61
2635.09 60
2635.20 57
2635.32 53
2635.44 46
2635.56 37
2635.67 28
2635.79 18
2635.91 8
2636.03 1
2636.15 0
2636.26 0
2636.38 0
2636.50 0
2636.62 0
2636.73 0
2636.85 0
2636.97 0
2637.09 0
2637.20 1
2637.32 8
2637.44 16
2637.56 23
2637.68 29
2637.79 31
2637.91 31
2638.03 27
2638.15 22
2638.26 16
2638.38 11
2638.50 9
2638.62 9
2638.74 12
2638.85 18
2638.97 26
2639.09 35
2639.21 45
2639.32 55
2639.44 64
2639.56 71
2639.68 75
2639.80 78
2639.91 80
2640.03 82
2640.15 84
2640.27 88
2640.38 94
2640.50 101
2640.62 109
2640.74 116
2640.86 122
2640.97 124
2641.09 124
2641.21 122
2641.33 120
2641.44 117
2641.56 117
2641.68 118
2641.80 120
2641.92 123
2642.03 126
2642.15 127
2642.27 128
2642.39 128
2642.51 128
2642.62 128
2642.74 129
2642.86 129
2642.98 128
2643.09 124
2643.21 118
2643.33 111
2643.45 104
2643.57 99
2643.68 96
2643.80 97
2643.92 100
2644.04 105
2644.16 108
2644.27 107
2644.39 102
2644.51 91
2644.63 74
2644.74 53
2644.86 30
2644.98 6
2645.10 0
2645.22 0
2645.33 0
2645.45 0
2645.57 0
2645.69 0
2645.81 0
2645.92 0
2646.04 17
2646.16 36
2646.28 52
2646.40 64
2646.51 74
2646.63 83
2646.75 90
2646.87 96
2646.99 102
2647.10 107
2647.22 111
2647.34 115
2647.46 118
2647.58 122
2647.69 126
2647.81 132
2647.93 140
2648.05 150
2648.17 162
2648.28 176
2648.40 191
2648.52 205
2648.64 217
2648.75 225
2648.87 230
2648.99 229
2649.11 223
2649.23 215
2649.34 203
2649.46 192
2649.58 181
2649.70 171
2649.82 164
2649.93 160
2650.05 157
2650.17 156
2650.29 155
2650.41 154
2650.53 152
2650.64 150
2650.76 147
2650.88 144
2651.00 141
2651.12 140
2651.23 139
2651.35 139
2651.47 138
2651.59 136
2651.71 133
2651.82 130
2651.94 127
2652.06 124
2652.18 122
2652.30 121
2652.41 121
2652.53 121
2652.65 121
2652.77 121
2652.89 122
2653.00 123
2653.12 125
2653.24 125
2653.36 125
2653.48 122
2653.59 117
2653.71 110
2653.83 101
2653.95 91
2654.07 81
2654.19 71
2654.30 62
2654.42 53
2654.54 45
2654.66 39
2654.78 34
2654.89 31
2655.01 31
2655.13 33
2655.25 37
2655.37 41
2655.48 45
2655.60 47
2655.72 46
2655.84 42
2655.96 36
2656.08 30
2656.19 25
2656.31 22
2656.43 22
2656.55 25
2656.67 30
2656.78 35
2656.90 38
2657.02 38
2657.14 34
2657.26 30
2657.38 26
2657.49 25
2657.61 28
2657.73 38
2657.85 52
2657.97 70
2658.08 86
2658.20 99
2658.32 106
2658.44 107
2658.56 101
2658.68 90
2658.79 77
2658.91 64
2659.03 53
2659.15 45
2659.27 41
2659.38 41
2659.50 44
2659.62 50
2659.74 56
2659.86 61
2659.98 65
2660.09 67
2660.21 67
2660.33 66
2660.45 65
2660.57 65
2660.69 65
2660.80 66
2660.92 65
2661.04 60
2661.16 52
2661.28 40
2661.39 27
2661.51 15
2661.63 8
2661.75 8
2661.87 16
2661.99 33
2662.10 55
2662.22 81
2662.34 106
2662.46 128
2662.58 145
2662.70 155
2662.81 159
2662.93 158
2663.05 153
2663.17 144
2663.29 132
2663.41 118
2663.52 103
2663.64 87
2663.76 70
2663.88 55
2664.00 42
2664.12 31
2664.23 24
2664.35 18
2664.47 16
2664.59 16
2664.71 19
2664.83 23
2664.94 29
2665.06 37
2665.18 44
2665.30 51
2665.42 57
2665.54 62
2665.65 66
2665.77 70
2665.89 74
2666.01 80
2666.13 86
2666.25 92
2666.36 96
2666.48 98
2666.60 98
2666.72 96
2666.84 92
2666.96 88
2667.07 86
2667.19 84
2667.31 84
2667.43 85
2667.55 85
2667.67 84
2667.79 80
2667.90 75
2668.02 68
2668.14 62
2668.26 58
2668.38 58
2668.50 62
2668.61 70
2668.73 81
2668.85 95
2668.97 109
2669.09 123
2669.21 135
2669.32 144
2669.44 151
2669.56 155
2669.68 156
2669.80 154
2669.92 151
2670.04 148
2670.15 145
2670.27 144
2670.39 144
2670.51 144
2670.63 144
2670.75 142
2670.86 137
2670.98 129
2671.10 121
2671.22 115
2671.34 112
2671.46 115
2671.58 122
2671.69 134
2671.81 149
2671.93 164
2672.05 178
2672.17 190
2672.29 198
2672.41 203
2672.52 204
2672.64 205
2672.76 204
2672.88 205
2673.00 205
2673.12 207
2673.23 208
2673.35 209
2673.47 207
2673.59 203
2673.71 196
2673.83 187
2673.95 177
2674.06 167
2674.18 158
2674.30 149
2674.42 141
2674.54 133
2674.66 127
2674.78 122
2674.89 119
2675.01 117
2675.13 117
2675.25 117
2675.37 117
2675.49 116
2675.61 115
2675.72 114
2675.84 113
2675.96 114
2676.08 117
2676.20 121
2676.32 126
2676.44 130
2676.55 133
2676.67 134
2676.79 132
2676.91 128
2677.03 122
2677.15 115
2677.27 107
2677.39 99
2677.50 90
2677.62 82
2677.74 74
2677.86 69
2677.98 67
2678.10 68
2678.22 71
2678.33 78
2678.45 86
2678.57 94
2678.69 102
2678.81 109
2678.93 114
2679.05 118
2679.16 120
2679.28 120
2679.40 117
2679.52 112
2679.64 105
2679.76 96
2679.88 87
2680.00 79
2680.11 72
2680.23 67
2680.35 65
2680.47 64
2680.59 64
2680.71 65
2680.83 66
2680.95 67
2681.06 68
2681.18 69
2681.30 70
2681.42 71
2681.54 72
2681.66 72
2681.78 72
2681.89 74
2682.01 76
2682.13 82
2682.25 90
2682.37 100
2682.49 111
2682.61 121
2682.73 129
2682.84 133
2682.96 133
2683.08 130
2683.20 122
2683.32 112
2683.44 102
2683.56 92
2683.68 85
2683.79 82
2683.91 82
2684.03 88
2684.15 98
2684.27 111
2684.39 126
2684.51 138
2684.63 148
2684.74 152
2684.86 149
2684.98 140
2685.10 126
2685.22 109
2685.34 90
2685.46 72
2685.58 57
2685.70 45
2685.81 37
2685.93 35
2686.05 36
2686.17 40
2686.29 45
2686.41 51
2686.53 54
2686.65 54
2686.76 50
2686.88 42
2687.00 30
2687.12 18
2687.24 6
2687.36 0
2687.48 0
2687.60 0
2687.72 0
2687.83 0
2687.95 0
2688.07 0
2688.19 0
2688.31 0
2688.43 1
2688.55 5
2688.67 11
2688.79 18
2688.90 25
2689.02 31
2689.14 35
2689.26 38
2689.38 40
2689.50 42
2689.62 45
2689.74 50
2689.86 57
2689.97 64
2690.09 71
2690.21 79
2690.33 85
2690.45 92
2690.57 97
2690.69 101
2690.81 103
2690.93 101
2691.04 97
2691.16 91
2691.28 85
2691.40 83
2691.52 86
2691.64 95
2691.76 111
2691.88 130
2692.00 149
2692.11 163
2692.23 171
2692.35 170
2692.47 159
2692.59 142
2692.71 120
2692.83 98
2692.95 79
2693.07 63
2693.19 53
2693.30 47
2693.42 45
2693.54 45
2693.66 45
2693.78 44
2693.90 41
2694.02 37
2694.14 32
2694.26 26
2694.38 19
2694.49 14
2694.61 11
2694.73 10
2694.85 12
2694.97 18
2695.09 27
2695.21 40
2695.33 56
2695.45 72
2695.57 89
2695.68 104
2695.80 118
2695.92 128
2696.04 134
2696.16 136
2696.28 135
2696.40 130
2696.52 123
2696.64 115
2696.76 107
2696.87 100
2696.99 94
2697.11 91
2697.23 89
2697.35 89
2697.47 90
2697.59 92
2697.71 93
2697.83 94
2697.95 93
2698.07 91
2698.18 87
2698.30 82
2698.42 76
2698.54 71
2698.66 67
2698.78 66
2698.90 69
2699.02 75
2699.14 84
2699.26 94
2699.38 105
2699.49 116
2699.61 124
2699.73 131
2699.85 133
2699.97 132
2700.09 127
2700.21 119
2700.33 107
2700.45 94
2700.57 80
2700.69 66
2700.80 54
2700.92 43
2701.04 34
2701.16 27
2701.28 22
2701.40 21
2701.52 23
2701.64 29
2701.76 39
2701.88 51
2702.00 66
2702.12 81
2702.23 95
2702.35 106
2702.47 115
2702.59 120
2702.71 121
2702.83 120
2702.95 117
2703.07 113
2703.19 108
2703.31 101
2703.43 93
2703.55 81
2703.67 65
2703.78 46
2703.90 27
2704.02 8
2704.14 0
2704.26 0
2704.38 0
2704.50 0
2704.62 10
2704.74 27
2704.86 44
2704.98 60
2705.10 73
2705.21 82
2705.33 87
2705.45 88
2705.57 84
2705.69 77
2705.81 67
2705.93 57
2706.05 47
2706.17 40
2706.29 34
2706.41 32
2706.53 32
2706.65 34
2706.77 37
2706.88 41
2707.00 46
2707.12 52
2707.24 58
2707.36 63
2707.48 66
2707.60 68
2707.72 65
2707.84 60
2707.96 52
2708.08 43
2708.20 35
2708.32 27
2708.44 21
2708.55 18
2708.67 15
2708.79 12
2708.91 9
2709.03 5
2709.15 0
2709.27 0
2709.39 0
2709.51 0
2709.63 0
2709.75 0
2709.87 0
2709.99 0
2710.11 9
2710.23 21
2710.34 33
2710.46 43
2710.58 51
2710.70 56
2710.82 59
2710.94 62
2711.06 65
2711.18 67
2711.30 68
2711.42 67
2711.54 63
2711.66 55
2711.78 43
2711.90 29
2712.02 14
2712.14 1
2712.25 0
2712.37 0
2712.49 0
2712.61 0
2712.73 0
2712.85 2
2712.97 11
2713.09 21
2713.21 31
2713.33 40
2713.45 49
2713.57 57
2713.69 63
2713.81 68
2713.93 71
2714.05 73
2714.17 73
2714.28 70
2714.40 65
2714.52 57
2714.64 47
2714.76 34
2714.88 20
2715.00 6
2715.12 0
2715.24 0
2715.36 0
2715.48 0
2715.60 0
2715.72 0
2715.84 0
2715.96 0
2716.08 6
2716.20 23
2716.32 39
2716.44 55
2716.55 67
2716.67 76
2716.79 81
2716.91 83
2717.03 83
2717.15 80
2717.27 77
2717.39 73
2717.51 69
2717.63 65
2717.75 62
2717.87 61
2717.99 63
2718.11 70
2718.23 82
2718.35 100
2718.47 122
2718.59 146
2718.71 169
2718.83 188
2718.94 201
2719.06 205
2719.18 202
2719.30 193
2719.42 181
2719.54 168
2719.66 156
2719.78 148
2719.90 144
2720.02 144
2720.14 146
2720.26 151
2720.38 156
2720.50 163
2720.62 170
2720.74 177
2720.86 183
2720.98 190
2721.10 195
2721.22 200
2721.34 204
2721.46 207
2721.58 207
2721.69 205
2721.81 201
2721.93 193
2722.05 182
2722.17 169
2722.29 153
2722.41 136
2722.53 119
2722.65 101
2722.77 83
2722.89 64
2723.01 46
2723.13 28
2723.25 11
2723.37 0
2723.49 0
2723.61 0
2723.73 0
2723.85 0
2723.97 0
2724.09 0
2724.21 0
2724.33 1
2724.45 8
2724.57 15
2724.69 23
2724.81 30
2724.93 36
2725.04 41
2725.16 43
2725.28 42
2725.40 38
2725.52 33
2725.64 28
2725.76 24
2725.88 23
2726.00 24
2726.12 26
2726.24 28
2726.36 29
2726.48 29
2726.60 27
2726.72 24
2726.84 21
2726.96 18
2727.08 17
2727.20 19
2727.32 21
2727.44 25
2727.56 31
2727.68 37
2727.80 46
2727.92 55
2728.04 65
2728.16 75
2728.28 82
2728.40 86
2728.52 85
2728.64 80
2728.76 71
2728.88 62
2729.00 52
2729.12 45
2729.23 39
2729.35 35
2729.47 32
2729.59 29
2729.71 24
2729.83 17
2729.95 10
2730.07 4
2730.19 0
2730.31 1
2730.43 6
2730.55 15
2730.67 28
2730.79 42
2730.91 56
2731.03 68
2731.15 76
2731.27 80
2731.39 81
2731.51 79
2731.63 75
2731.75 71
2731.87 66
2731.99 63
2732.11 61
2732.23 60
2732.35 58
2732.47 54
2732.59 50
2732.71 44
2732.83 36
2732.95 28
2733.07 20
2733.19 13
2733.31 8
2733.43 4
2733.55 3
2733.67 5
2733.79 11
2733.91 20
2734.03 33
2734.15 48
2734.27 65
2734.39 84
2734.51 103
2734.63 121
2734.75 138
2734.87 154
2734.99 167
2735.11 177
2735.23 183
2735.35 185
2735.47 183
2735.59 177
2735.71 170
2735.83 162
2735.95 153
2736.07 143
2736.19 134
2736.31 127
2736.43 121
2736.55 118
2736.67 118
2736.79 121
2736.91 126
2737.03 130
2737.15 131
2737.27 128
2737.39 121
2737.51 111
2737.63 99
2737.74 87
2737.86 76
2737.98 68
2738.10 63
2738.22 60
2738.34 60
2738.46 63
2738.58 70
2738.70 81
2738.82 96
2738.94 116
2739.06 139
2739.18 164
2739.30 187
2739.42 206
2739.54 217
2739.66 220
2739.78 213
2739.90 198
2740.02 176
2740.14 152
2740.26 127
2740.38 105
2740.50 88
2740.62 75
2740.74 66
2740.86 61
2740.98 60
2741.10 61
2741.22 66
2741.34 73
2741.46 83
2741.58 95
2741.70 107
2741.82 117
2741.94 125
2742.06 128
2742.19 128
2742.31 124
2742.43 117
2742.55 109
2742.67 99
2742.79 89
2742.91 80
2743.03 72
2743.15 67
2743.27 63
2743.39 62
2743.51 64
2743.63 67
2743.75 71
2743.87 75
2743.99 77
2744.11 77
2744.23 73
2744.35 66
2744.47 57
2744.59 47
2744.71 36
2744.83 28
2744.95 24
2745.07 23
2745.19 28
2745.31 36
2745.43 46
2745.55 58
2745.67 69
2745.79 77
2745.91 84
2746.03 89
2746.15 92
2746.27 94
2746.39 96
2746.51 98
2746.63 101
2746.75 105
2746.87 108
2746.99 110
2747.11 111
2747.23 109
2747.35 103
2747.47 94
2747.59 83
2747.71 71
2747.83 59
2747.95 49
2748.07 42
2748.19 39
2748.31 41
2748.43 47
2748.55 54
2748.67 62
2748.79 68
2748.91 71
2749.03 70
2749.15 66
2749.27 58
2749.39 47
2749.51 35
2749.63 22
2749.75 11
2749.87 1
2749.99 0
2750.11 0
2750.23 0
2750.35 0
2750.47 0
2750.59 0
2750.72 0
2750.84 0
2750.96 1
2751.08 8
2751.20 17
2751.32 27
2751.44 37
2751.56 47
2751.68 55
2751.80 61
2751.92 64
2752.04 65
2752.16 63
2752.28 58
2752.40 51
2752.52 42
2752.64 32
2752.76 21
2752.88 12
2753.00 6
2753.12 4
2753.24 5
2753.36 10
2753.48 15
2753.60 20
2753.72 23
2753.84 23
2753.96 21
2754.08 18
2754.20 16
2754.32 15
2754.44 16
2754.56 21
2754.68 28
2754.80 37
2754.93 47
2755.05 57
2755.17 65
2755.29 70
2755.41 71
2755.53 67
2755.65 60
2755.77 52
2755.89 44
2756.01 39
2756.13 39
2756.25 44
2756.37 53
2756.49 64
2756.61 75
2756.73 84
2756.85 91
2756.97 94
2757.09 94
2757.21 94
2757.33 93
2757.45 92
2757.57 92
2757.69 92
2757.81 91
2757.93 90
2758.05 89
2758.17 89
2758.30 90
2758.42 94
2758.54 100
2758.66 108
2758.78 116
2758.90 123
2759.02 127
2759.14 126
2759.26 121
2759.38 113
2759.50 100
2759.62 87
2759.74 72
2759.86 56
2759.98 41
2760.10 28
2760.22 18
2760.34 13
2760.46 14
2760.58 21
2760.70 34
2760.82 50
2760.94 67
2761.07 81
2761.19 92
2761.31 96
2761.43 95
2761.55 89
2761.67 78
2761.79 65
2761.91 50
2762.03 36
2762.15 24
2762.27 15
2762.39 10
2762.51 8
2762.63 9
2762.75 11
2762.87 13
2762.99 14
2763.11 14
2763.23 13
2763.35 14
2763.47 17
2763.60 25
2763.72 38
2763.84 53
2763.96 69
2764.08 83
2764.20 92
2764.32 93
2764.44 87
2764.56 73
2764.68 54
2764.80 32
2764.92 10
2765.04 0
2765.16 0
2765.28 0
2765.40 0
2765.52 0
2765.64 0
2765.77 0
2765.89 0
2766.01 5
2766.13 14
2766.25 22
2766.37 30
2766.49 38
2766.61 44
2766.73 48
2766.85 49
2766.97 46
2767.09 41
2767.21 34
2767.33 27
2767.45 22
2767.57 20
2767.69 21
2767.82 25
2767.94 29
2768.06 34
2768.18 38
2768.30 42
2768.42 45
2768.54 48
2768.66 49
2768.78 49
2768.90 46
2769.02 40
2769.14 31
2769.26 20
2769.38 7
2769.50 0
2769.62 0
2769.75 0
2769.87 0
2769.99 0
2770.11 0
2770.23 0
2770.35 0
2770.47 8
2770.59 21
2770.71 33
2770.83 45
2770.95 55
2771.07 63
2771.19 71
2771.31 75
2771.43 78
2771.56 79
2771.68 78
2771.80 78
2771.92 81
2772.04 86
2772.16 95
2772.28 106
2772.40 119
2772.52 130
2772.64 137
2772.76 139
2772.88 137
2773.00 129
2773.12 119
2773.25 108
2773.37 97
2773.49 90
2773.61 87
2773.73 89
2773.85 97
2773.97 108
2774.09 121
2774.21 132
2774.33 139
2774.45 139
2774.57 131
2774.69 116
2774.81 97
2774.94 77
2775.06 57
2775.18 41
2775.30 29
2775.42 22
2775.54 18
2775.66 17
2775.78 18
2775.90 17
2776.02 16
2776.14 15
2776.26 12
2776.38 9
2776.51 5
2776.63 3
2776.75 2
2776.87 2
2776.99 3
2777.11 4
2777.23 6
2777.35 7
2777.47 8
2777.59 8
2777.71 8
2777.83 8
2777.96 9
2778.08 12
2778.20 18
2778.32 26
2778.44 36
2778.56 49
2778.68 61
2778.80 72
2778.92 81
2779.04 84
2779.16 83
2779.28 76
2779.41 66
2779.53 53
2779.65 38
2779.77 24
2779.89 13
2780.01 5
2780.13 3
2780.25 6
2780.37 15
2780.49 30
2780.61 48
2780.74 66
2780.86 81
2780.98 91
2781.10 93
2781.22 88
2781.34 79
2781.46 66
2781.58 55
2781.70 47
2781.82 43
2781.94 43
2782.07 46
2782.19 49
2782.31 51
2782.43 51
2782.55 49
2782.67 46
2782.79 41
2782.91 36
2783.03 32
2783.15 30
2783.27 28
2783.40 29
2783.52 31
2783.64 36
2783.76 42
2783.88 48
2784.00 54
2784.12 58
2784.24 60
2784.36 59
2784.48 57
2784.61 54
2784.73 52
2784.85 52
2784.97 55
2785.09 62
2785.21 70
2785.33 79
2785.45 87
2785.57 93
2785.69 98
2785.82 100
2785.94 101
2786.06 100
2786.18 99
2786.30 98
2786.42 95
2786.54 90
2786.66 83
2786.78 72
2786.90 59
2787.03 44
2787.15 27
2787.27 10
2787.39 0
2787.51 0
2787.63 0
2787.75 0
2787.87 0
2787.99 0
2788.11 0
2788.24 4
2788.36 10
2788.48 14
2788.60 15
2788.72 15
2788.84 15
2788.96 15
2789.08 18
2789.20 24
2789.33 33
2789.45 43
2789.57 56
2789.69 70
2789.81 83
2789.93 97
2790.05 110
2790.17 123
2790.29 135
2790.41 146
2790.54 157
2790.66 166
2790.78 174
2790.90 181
2791.02 187
2791.14 193
2791.26 200
2791.38 206
2791.50 213
2791.63 219
2791.75 223
2791.87 224
2791.99 221
2792.11 214
2792.23 205
2792.35 193
2792.47 179
2792.60 166
2792.72 155
2792.84 146
2792.96 140
2793.08 137
2793.20 138
2793.32 141
2793.44 146
2793.56 152
2793.69 159
2793.81 165
2793.93 172
2794.05 178
2794.17 183
2794.29 188
2794.41 191
2794.53 193
2794.66 193
2794.78 191
2794.90 189
2795.02 186
2795.14 181
2795.26 176
2795.38 170
2795.50 166
2795.62 162
2795.75 161
2795.87 163
2795.99 167
2796.11 174
2796.23 181
2796.35 187
2796.47 190
2796.59 190
2796.72 186
2796.84 180
2796.96 172
2797.08 164
2797.20 158
2797.32 154
2797.44 154
2797.56 157
2797.69 161
2797.81 164
2797.93 164
2798.05 160
2798.17 151
2798.29 138
2798.41 122
2798.53 107
2798.66 96
2798.78 89
2798.90 89
2799.02 95
2799.14 104
2799.26 116
2799.38 128
2799.50 139
2799.63 147
2799.75 154
2799.87 159
2799.99 162
2800.11 163
2800.23 162
2800.35 157
2800.48 150
2800.60 139
2800.72 126
2800.84 111
2800.96 97
2801.08 86
2801.20 78
2801.32 77
2801.45 81
2801.57 91
2801.69 105
2801.81 121
2801.93 134
2802.05 142
2802.17 144
2802.30 140
2802.42 130
2802.54 119
2802.66 110
2802.78 104
2802.90 103
2803.02 105
2803.14 108
2803.27 109
2803.39 107
2803.51 100
2803.63 90
2803.75 78
2803.87 67
2803.99 57
2804.12 51
2804.24 46
2804.36 43
2804.48 41
2804.60 39
2804.72 36
2804.84 32
2804.97 28
2805.09 24
2805.21 20
2805.33 16
2805.45 12
2805.57 9
2805.69 6
2805.82 4
2805.94 1
2806.06 0
2806.18 0
2806.30 0
2806.42 0
2806.54 0
2806.67 0
2806.79 0
2806.91 0
2807.03 7
2807.15 16
2807.27 25
2807.39 34
2807.52 44
2807.64 54
2807.76 63
2807.88 72
2808.00 80
2808.12 85
2808.24 87
2808.37 85
2808.49 80
2808.61 72
2808.73 63
2808.85 54
2808.97 48
2809.10 46
2809.22 48
2809.34 53
2809.46 61
2809.58 69
2809.70 76
2809.82 81
2809.95 83
2810.07 83
2810.19 84
2810.31 86
2810.43 91
2810.55 99
2810.68 109
2810.80 120
2810.92 129
2811.04 135
2811.16 138
2811.28 137
2811.40 133
2811.53 128
2811.65 122
2811.77 116
2811.89 111
2812.01 106
2812.13 101
2812.26 94
2812.38 86
2812.50 78
2812.62 70
2812.74 64
2812.86 59
2812.98 57
2813.11 57
2813.23 59
2813.35 63
2813.47 66
2813.59 70
2813.71 73
2813.84 77
2813.96 79
2814.08 82
2814.20 84
2814.32 86
2814.44 86
2814.57 84
2814.69 80
2814.81 75
2814.93 68
2815.05 60
2815.17 51
2815.30 42
2815.42 32
2815.54 23
2815.66 15
2815.78 9
2815.90 5
2816.03 5
2816.15 8
2816.27 13
2816.39 21
2816.51 30
2816.63 40
2816.76 50
2816.88 59
2817.00 65
2817.12 69
2817.24 69
2817.36 65
2817.49 58
2817.61 49
2817.73 40
2817.85 32
2817.97 29
2818.09 31
2818.22 39
2818.34 52
2818.46 69
2818.58 85
2818.70 99
2818.82 106
2818.95 107
2819.07 101
2819.19 88
2819.31 71
2819.43 52
2819.55 34
2819.68 19
2819.80 7
2819.92 0
2820.04 0
2820.16 0
2820.28 0
2820.41 0
2820.53 1
2820.65 9
2820.77 17
2820.89 25
2821.02 31
2821.14 35
2821.26 36
2821.38 34
2821.50 31
2821.62 27
2821.75 22
2821.87 19
2821.99 17
2822.11 17
2822.23 19
2822.35 20
2822.48 20
2822.60 19
2822.72 17
2822.84 12
2822.96 6
2823.09 0
2823.21 0
2823.33 0
2823.45 0
2823.57 0
2823.69 0
2823.82 0
2823.94 0
2824.06 0
2824.18 7
2824.30 20
2824.43 37
2824.55 56
2824.67 74
2824.79 89
2824.91 98
2825.03 103
2825.16 102
2825.28 99
2825.40 95
2825.52 91
2825.64 88
2825.77 85
2825.89 81
2826.01 75
2826.13 65
2826.25 54
2826.38 40
2826.50 27
2826.62 16
2826.74 9
2826.86 7
2826.98 12
2827.11 22
2827.23 36
2827.35 52
2827.47 69
2827.59 84
2827.72 96
2827.84 106
2827.96 113
2828.08 118
2828.20 123
2828.33 126
2828.45 128
2828.57 129
2828.69 130
2828.81 130
2828.94 130
2829.06 129
2829.18 129
2829.30 128
2829.42 125
2829.55 120
2829.67 114
2829.79 106
2829.91 98
2830.03 90
2830.15 84
2830.28 80
2830.40 78
2830.52 77
2830.64 79
2830.76 81
2830.89 86
2831.01 92
2831.13 99
2831.25 107
2831.37 115
2831.50 122
2831.62 127
2831.74 131
2831.86 131
2831.98 130
2832.11 126
2832.23 122
2832.35 118
2832.47 115
2832.59 114
2832.72 115
2832.84 117
2832.96 119
2833.08 121
2833.20 121
2833.33 120
2833.45 116
2833.57 110
2833.69 104
2833.81 96
2833.94 89
2834.06 84
2834.18 80
2834.30 79
2834.43 81
2834.55 84
2834.67 86
2834.79 87
2834.91 85
2835.04 80
2835.16 73
2835.28 67
2835.40 62
2835.52 60
2835.65 60
2835.77 64
2835.89 68
2836.01 73
2836.13 76
2836.26 80
2836.38 83
2836.50 87
2836.62 91
2836.74 97
2836.87 103
2836.99 107
2837.11 110
2837.23 112
2837.36 111
2837.48 111
2837.60 111
2837.72 113
2837.84 117
2837.97 123
2838.09 132
2838.21 143
2838.33 155
2838.45 167
2838.58 179
2838.70 191
2838.82 200
2838.94 207
2839.06 212
2839.19 213
2839.31 211
2839.43 205
2839.55 196
2839.68 185
2839.80 174
2839.92 162
2840.04 152
2840.16 143
2840.29 135
2840.41 128
2840.53 120
2840.65 113
2840.78 105
2840.90 97
2841.02 91
2841.14 86
2841.26 83
2841.39 81
2841.51 80
2841.63 81
2841.75 82
2841.88 85
2842.00 90
2842.12 99
2842.24 113
2842.36 131
2842.49 152
2842.61 175
2842.73 196
2842.85 214
2842.98 225
2843.10 231
2843.22 231
2843.34 227
2843.46 221
2843.59 215
2843.71 211
2843.83 208
2843.95 208
2844.08 208
2844.20 207
2844.32 207
2844.44 206
2844.56 206
2844.69 206
2844.81 208
2844.93 210
2845.05 211
2845.18 210
2845.30 205
2845.42 196
2845.54 183
2845.66 167
2845.79 149
2845.91 132
2846.03 118
2846.15 107
2846.28 100
2846.40 95
2846.52 93
2846.64 93
2846.77 95
2846.89 98
2847.01 103
2847.13 111
2847.25 121
2847.38 131
2847.50 139
2847.62 144
2847.74 143
2847.87 137
2847.99 126
2848.11 112
2848.23 100
2848.36 93
2848.48 93
2848.60 101
2848.72 115
2848.85 131
2848.97 147
2849.09 157
2849.21 162
2849.33 160
2849.46 154
2849.58 145
2849.70 138
2849.82 135
2849.95 136
2850.07 142
2850.19 152
2850.31 164
2850.44 176
2850.56 187
2850.68 195
2850.80 198
2850.93 198
2851.05 195
2851.17 188
2851.29 178
2851.42 167
2851.54 155
2851.66 142
2851.78 129
2851.91 116
2852.03 103
2852.15 91
2852.27 80
2852.39 70
2852.52 61
2852.64 53
2852.76 45
2852.88 37
2853.01 30
2853.13 25
2853.25 22
2853.37 22
2853.50 25
2853.62 32
2853.74 40
2853.86 48
2853.99 55
2854.11 58
2854.23 57
2854.35 52
2854.48 44
2854.60 33
2854.72 23
2854.84 13
2854.97 6
2855.09 1
2855.21 0
2855.33 1
2855.46 6
2855.58 15
2855.70 25
2855.82 36
2855.95 45
2856.07 51
2856.19 52
2856.31 49
2856.44 41
2856.56 29
2856.68 16
2856.80 4
2856.93 0
2857.05 0
2857.17 0
2857.29 0
2857.42 0
2857.54 0
2857.66 0
2857.78 0
2857.91 3
2858.03 10
2858.15 18
2858.27 24
2858.40 29
2858.52 31
2858.64 31
2858.77 28
2858.89 22
2859.01 14
2859.13 5
2859.26 0
2859.38 0
2859.50 0
2859.62 0
2859.75 1
2859.87 12
2859.99 25
2860.11 40
2860.24 57
2860.36 72
2860.48 87
2860.60 101
2860.73 111
2860.85 117
2860.97 119
2861.09 116
2861.22 110
2861.34 102
2861.46 94
2861.58 87
2861.71 82
2861.83 78
2861.95 74
2862.08 69
2862.20 63
2862.32 55
2862.44 45
2862.57 36
2862.69 29
2862.81 25
2862.93 26
2863.06 32
2863.18 42
2863.30 55
2863.42 71
2863.55 86
2863.67 102
2863.79 116
2863.92 128
2864.04 139
2864.16 148
2864.28 155
2864.41 160
2864.53 162
2864.65 160
2864.77 154
2864.90 145
2865.02 134
2865.14 122
2865.27 112
2865.39 104
2865.51 100
2865.63 99
2865.76 103
2865.88 109
2866.00 118
2866.12 128
2866.25 139
2866.37 149
2866.49 157
2866.62 162
2866.74 164
2866.86 164
2866.98 163
2867.11 162
2867.23 162
2867.35 163
2867.47 165
2867.60 167
2867.72 166
2867.84 162
2867.97 154
2868.09 145
2868.21 133
2868.33 123
2868.46 115
2868.58 110
2868.70 108
2868.82 108
2868.95 109
2869.07 110
2869.19 111
2869.32 113
2869.44 115
2869.56 118
2869.68 123
2869.81 129
2869.93 136
2870.05 141
2870.18 144
2870.30 143
2870.42 140
2870.54 134
2870.67 126
2870.79 117
2870.91 108
2871.04 100
2871.16 93
2871.28 87
2871.40 81
2871.53 77
2871.65 75
2871.77 76
2871.90 79
2872.02 84
2872.14 90
2872.26 96
2872.39 101
2872.51 104
2872.63 105
2872.76 104
2872.88 101
2873.00 97
2873.12 92
2873.25 86
2873.37 79
2873.49 72
2873.62 67
2873.74 63
2873.86 61
2873.98 63
2874.11 66
2874.23 72
2874.35 77
2874.48 82
2874.60 87
2874.72 90
2874.84 93
2874.97 96
2875.09 98
2875.21 100
2875.34 100
2875.46 99
2875.58 95
2875.71 89
2875.83 81
2875.95 73
2876.07 66
2876.20 62
2876.32 63
2876.44 69
2876.57 77
2876.69 87
2876.81 97
2876.93 104
2877.06 106
2877.18 104
2877.30 98
2877.43 89
2877.55 78
2877.67 68
2877.80 59
2877.92 53
2878.04 49
2878.16 48
2878.29 46
2878.41 44
2878.53 40
2878.66 35
2878.78 30
2878.90 25
2879.03 23
2879.15 25
2879.27 29
2879.39 37
2879.52 44
2879.64 50
2879.76 53
2879.89 53
2880.01 52
2880.13 50
2880.26 50
2880.38 54
2880.50 60
2880.62 68
2880.75 76
2880.87 83
2880.99 87
2881.12 89
2881.24 88
2881.36 86
2881.49 85
2881.61 84
2881.73 84
2881.86 87
2881.98 90
2882.10 95
2882.22 100
2882.35 106
2882.47 111
2882.59 117
2882.72 121
2882.84 124
2882.96 123
2883.09 119
2883.21 110
2883.33 97
2883.46 80
2883.58 62
2883.70 45
2883.82 31
2883.95 22
2884.07 19
2884.19 21
2884.32 28
2884.44 37
2884.56 48
2884.69 58
2884.81 67
2884.93 74
2885.06 79
2885.18 82
2885.30 80
2885.43 75
2885.55 66
2885.67 53
2885.79 37
2885.92 20
2886.04 4
2886.16 0
2886.29 0
2886.41 0
2886.53 0
2886.66 0
2886.78 0
2886.90 0
2887.03 0
2887.15 9
2887.27 21
2887.40 30
2887.52 36
2887.64 36
2887.77 32
2887.89 24
2888.01 15
2888.13 7
2888.26 2
2888.38 1
2888.50 5
2888.63 12
2888.75 22
2888.87 32
2889.00 41
2889.12 50
2889.24 58
2889.37 66
2889.49 75
2889.61 86
2889.74 97
2889.86 110
2889.98 121
2890.11 131
2890.23 138
2890.35 143
2890.48 146
2890.60 149
2890.72 152
2890.85 158
2890.97 166
2891.09 177
2891.22 190
2891.34 203
2891.46 213
2891.59 218
2891.71 218
2891.83 210
2891.96 196
2892.08 176
2892.20 153
2892.33 127
2892.45 100
2892.57 74
2892.70 51
2892.82 32
2892.94 18
2893.07 10
2893.19 10
2893.31 19
2893.43 34
2893.56 54
2893.68 76
2893.80 98
2893.93 116
2894.05 129
2894.17 139
2894.30 144
2894.42 146
2894.54 146
2894.67 146
2894.79 145
2894.91 143
2895.04 140
2895.16 137
2895.28 133
2895.41 128
2895.53 120
2895.66 111
2895.78 101
2895.90 89
2896.03 77
2896.15 68
2896.27 63
2896.40 62
2896.52 64
2896.64 70
2896.77 75
2896.89 79
2897.01 79
2897.14 75
2897.26 67
2897.38 58
2897.51 48
2897.63 40
2897.75 35
2897.88 32
2898.00 31
2898.12 31
2898.25 31
2898.37 31
2898.49 31
2898.62 31
2898.74 31
2898.86 32
2898.99 33
2899.11 35
2899.23 38
2899.36 41
2899.48 43
2899.60 47
2899.73 51
2899.85 55
2899.97 60
2900.10 66
2900.22 71
2900.34 75
2900.47 76
2900.59 74
2900.72 68
2900.84 60
2900.96 50
2901.09 40
2901.21 31
2901.33 24
2901.46 21
2901.58 22
2901.70 25
2901.83 30
2901.95 34
2902.07 37
2902.20 40
2902.32 43
2902.44 46
2902.57 49
2902.69 52
2902.81 55
2902.94 58
2903.06 59
2903.18 58
2903.31 55
2903.43 50
2903.56 43
2903.68 36
2903.80 30
2903.93 24
2904.05 20
2904.17 17
2904.30 14
2904.42 11
2904.54 8
2904.67 5
2904.79 1
2904.91 0
2905.04 0
2905.16 0
2905.29 0
2905.41 0
2905.53 0
2905.66 0
2905.78 1
2905.90 4
2906.03 6
2906.15 7
2906.27 7
2906.40 8
2906.52 9
2906.64 11
2906.77 13
2906.89 17
2907.02 22
2907.14 26
2907.26 30
2907.39 33
2907.51 34
2907.63 35
2907.76 36
2907.88 37
2908.00 38
2908.13 40
2908.25 42
2908.38 41
2908.50 38
2908.62 33
2908.75 26
2908.87 19
2908.99 14
2909.12 13
2909.24 16
2909.36 23
2909.49 33
2909.61 44
2909.74 54
2909.86 62
2909.98 67
2910.11 68
2910.23 68
2910.35 66
2910.48 64
2910.60 63
2910.72 64
2910.85 66
2910.97 69
2911.10 72
2911.22 74
2911.34 75
2911.47 73
2911.59 71
2911.71 68
2911.84 66
2911.96 66
2912.09 67
2912.21 69
2912.33 71
2912.46 73
2912.58 73
2912.70 71
2912.83 68
2912.95 65
2913.07 62
2913.20 61
2913.32 63
2913.45 67
2913.57 75
2913.69 86
2913.82 99
2913.94 113
2914.06 126
2914.19 138
2914.31 146
2914.44 148
2914.56 146
2914.68 138
2914.81 126
2914.93 112
2915.05 98
2915.18 87
2915.30 80
2915.43 78
2915.55 80
2915.67 86
2915.80 94
2915.92 103
2916.05 110
2916.17 115
2916.29 119
2916.42 120
2916.54 121
2916.66 121
2916.79 122
2916.91 124
2917.04 126
2917.16 129
2917.28 131
2917.41 132
2917.53 131
2917.65 129
2917.78 124
2917.90 117
2918.03 109
2918.15 101
2918.27 92
2918.40 83
2918.52 74
2918.65 66
2918.77 59
2918.89 51
2919.02 45
2919.14 39
2919.26 35
2919.39 34
2919.51 34
2919.64 37
2919.76 42
2919.88 50
2920.01 59
2920.13 70
2920.26 80
2920.38 90
2920.50 97
2920.63 101
2920.75 101
2920.88 97
2921.00 91
2921.12 82
2921.25 71
2921.37 61
2921.49 51
2921.62 43
2921.74 37
2921.87 34
2921.99 34
2922.11 37
2922.24 43
2922.36 52
2922.49 63
2922.61 74
2922.73 84
2922.86 91
2922.98 94
2923.11 94
2923.23 90
2923.35 84
2923.48 77
2923.60 70
2923.73 63
2923.85 58
2923.97 53
2924.10 50
2924.22 49
2924.35 48
2924.47 48
2924.59 48
2924.72 49
2924.84 51
2924.97 52
2925.09 54
2925.21 56
2925.34 59
2925.46 62
2925.59 65
2925.71 66
2925.83 66
2925.96 63
2926.08 59
2926.21 52
2926.33 43
2926.45 33
2926.58 23
2926.70 15
2926.83 9
2926.95 5
2927.07 4
2927.20 5
2927.32 7
2927.45 8
2927.57 8
2927.69 6
2927.82 3
2927.94 0
2928.07 0
2928.19 0
2928.31 0
2928.44 0
2928.56 0
2928.69 0
2928.81 0
2928.93 0
2929.06 3
2929.18 9
2929.31 15
2929.43 21
2929.55 27
2929.68 32
2929.80 37
2929.93 41
2930.05 45
2930.17 49
2930.30 52
2930.42 56
2930.55 59
2930.67 61
2930.80 63
2930.92 67
2931.04 71
2931.17 78
2931.29 86
2931.42 95
2931.54 105
2931.66 113
2931.79 120
2931.91 123
2932.04 122
2932.16 116
2932.28 106
2932.41 92
2932.53 75
2932.66 58
2932.78 43
2932.91 30
2933.03 21
2933.15 16
2933.28 15
2933.40 17
2933.53 21
2933.65 27
2933.77 34
2933.90 41
2934.02 48
2934.15 54
2934.27 59
2934.40 63
2934.52 67
2934.64 70
2934.77 73
2934.89 76
2935.02 78
2935.14 79
2935.26 77
2935.39 73
2935.51 68
2935.64 62
2935.76 58
2935.89 57
2936.01 59
2936.13 65
2936.26 74
2936.38 84
2936.51 95
2936.63 106
2936.76 114
2936.88 121
2937.00 125
2937.13 126
2937.25 125
2937.38 119
2937.50 109
2937.63 96
2937.75 81
2937.87 66
2938.00 53
2938.12 45
2938.25 43
2938.37 48
2938.49 59
2938.62 74
2938.74 90
2938.87 103
2938.99 113
2939.12 116
2939.24 114
2939.36 107
2939.49 97
2939.61 85
2939.74 75
2939.86 68
2939.99 64
2940.11 62
2940.23 64
2940.36 67
2940.48 71
2940.61 74
2940.73 74
2940.86 70
2940.98 63
2941.11 52
2941.23 38
2941.35 24
2941.48 11
2941.60 0
2941.73 0
2941.85 0
2941.98 0
2942.10 0
2942.22 0
2942.35 0
2942.47 0
2942.60 0
2942.72 1
2942.85 10
2942.97 19
2943.09 27
2943.22 32
2943.34 35
2943.47 36
2943.59 36
2943.72 35
2943.84 36
2943.97 38
2944.09 41
2944.21 45
2944.34 48
2944.46 49
2944.59 47
2944.71 40
2944.84 30
2944.96 18
2945.08 6
2945.21 0
2945.33 0
2945.46 0
2945.58 0
2945.71 10
2945.83 27
2945.96 45
2946.08 63
2946.20 79
2946.33 92
2946.45 100
2946.58 106
2946.70 108
2946.83 109
2946.95 109
2947.08 109
2947.20 109
2947.32 110
2947.45 111
2947.57 113
2947.70 116
2947.82 119
2947.95 123
2948.07 127
2948.20 131
2948.32 135
2948.44 139
2948.57 143
2948.69 147
2948.82 149
2948.94 150
2949.07 147
2949.19 141
2949.32 131
2949.44 117
2949.57 101
2949.69 84
2949.81 67
2949.94 52
2950.06 38
2950.19 26
2950.31 16
2950.44 10
2950.56 6
2950.69 5
2950.81 8
2950.93 15
2951.06 25
2951.18 37
2951.31 49
2951.43 60
2951.56 69
2951.68 75
2951.81 78
2951.93 79
2952.06 81
2952.18 85
2952.30 92
2952.43 102
2952.55 115
2952.68 129
2952.80 141
2952.93 148
2953.05 148
2953.18 140
2953.30 127
2953.43 109
2953.55 90
2953.68 71
2953.80 54
2953.92 41
2954.05 31
2954.17 24
2954.30 20
2954.42 19
2954.55 20
2954.67 23
2954.80 26
2954.92 30
2955.05 33
2955.17 35
2955.30 36
2955.42 36
2955.54 37
2955.67 39
2955.79 43
2955.92 51
2956.04 63
2956.17 77
2956.29 95
2956.42 114
2956.54 133
2956.67 151
2956.79 167
2956.92 179
2957.04 188
2957.16 193
2957.29 195
2957.41 195
2957.54 194
2957.66 193
2957.79 191
2957.91 188
2958.04 184
2958.16 176
2958.29 166
2958.41 152
2958.54 135
2958.66 118
2958.79 101
2958.91 88
2959.03 78
2959.16 71
2959.28 68
2959.41 67
2959.53 67
2959.66 68
2959.78 70
2959.91 72
2960.03 74
2960.16 77
2960.28 80
2960.41 84
2960.53 88
2960.66 91
2960.78 94
2960.91 96
2961.03 97
2961.16 96
2961.28 95
2961.40 93
2961.53 91
2961.65 89
2961.78 87
2961.90 86
2962.03 86
2962.15 86
2962.28 85
2962.40 83
2962.53 80
2962.65 75
2962.78 68
2962.90 61
2963.03 54
2963.15 49
2963.28 44
2963.40 42
2963.53 41
2963.65 43
2963.78 46
2963.90 50
2964.03 57
2964.15 64
2964.27 73
2964.40 82
2964.52 89
2964.65 95
2964.77 98
2964.90 98
2965.02 97
2965.15 96
2965.27 95
2965.40 96
2965.52 99
2965.65 104
2965.77 108
2965.90 112
2966.02 114
2966.15 113
2966.27 110
2966.40 105
2966.52 99
2966.65 91
2966.77 84
2966.90 77
2967.02 70
2967.15 65
2967.27 60
2967.40 55
2967.52 51
2967.65 46
2967.77 40
2967.90 32
2968.02 21
2968.15 9
2968.27 0
2968.39 0
2968.52 0
2968.64 0
2968.77 0
2968.89 0
2969.02 0
2969.14 0
2969.27 12
2969.39 23
2969.52 30
2969.64 35
2969.77 38
2969.89 42
2970.02 49
2970.14 58
2970.27 68
2970.39 75
2970.52 78
2970.64 75
2970.77 68
2970.89 59
2971.02 50
2971.14 44
2971.27 43
2971.39 47
2971.52 54
2971.64 64
2971.77 73
2971.89 80
2972.02 85
2972.14 87
2972.27 86
2972.39 82
2972.52 75
2972.64 65
2972.77 55
2972.89 45
2973.02 35
2973.14 29
2973.27 27
2973.39 29
2973.52 35
2973.64 43
2973.77 51
2973.89 60
2974.02 66
2974.14 69
2974.27 68
2974.39 66
2974.52 64
2974.64 62
2974.77 63
2974.89 66
2975.02 70
2975.14 73
2975.27 74
2975.39 72
2975.52 65
2975.64 55
2975.77 42
2975.89 29
2976.02 18
2976.14 9
2976.27 3
2976.39 2
2976.52 4
2976.64 8
2976.77 14
2976.89 20
2977.02 25
2977.14 28
2977.27 29
2977.39 31
2977.52 33
2977.64 37
2977.77 44
2977.89 54
2978.02 65
2978.15 76
2978.27 85
2978.40 91
2978.52 91
2978.65 87
2978.77 80
2978.90 70
2979.02 58
2979.15 46
2979.27 34
2979.40 23
2979.52 12
2979.65 3
2979.77 0
2979.90 0
2980.02 0
2980.15 0
2980.27 6
2980.40 15
2980.52 23
2980.65 29
2980.77 31
2980.90 31
2981.02 29
2981.15 26
2981.27 26
2981.40 27
2981.52 32
2981.65 39
2981.77 47
2981.90 56
2982.02 64
2982.15 71
2982.27 76
2982.40 80
2982.53 83
2982.65 83
2982.78 81
2982.90 77
2983.03 71
2983.15 63
2983.28 54
2983.40 45
2983.53 38
2983.65 34
2983.78 33
2983.90 36
2984.03 40
2984.15 46
2984.28 51
2984.40 55
2984.53 56
2984.65 53
2984.78 48
2984.90 39
2985.03 28
2985.15 16
2985.28 4
2985.41 0
2985.53 0
2985.66 0
2985.78 0
2985.91 0
2986.03 0
2986.16 0
2986.28 0
2986.41 3
2986.53 10
2986.66 18
2986.78 27
2986.91 37
2987.03 47
2987.16 55
2987.28 60
2987.41 63
2987.54 62
2987.66 59
2987.79 55
2987.91 52
2988.04 49
2988.16 49
2988.29 50
2988.41 51
2988.54 52
2988.66 52
2988.79 50
2988.91 46
2989.04 40
2989.16 32
2989.29 23
2989.41 13
2989.54 3
2989.67 0
2989.79 0
2989.92 0
2990.04 0
2990.17 0
2990.29 0
2990.42 0
2990.54 0
2990.67 4
2990.79 12
2990.92 20
2991.04 29
2991.17 38
2991.30 47
2991.42 57
2991.55 66
2991.67 73
2991.80 77
2991.92 78
2992.05 75
2992.17 71
2992.30 65
2992.42 60
2992.55 56
2992.67 54
2992.80 53
2992.93 54
2993.05 56
2993.18 58
2993.30 61
2993.43 65
2993.55 69
2993.68 75
2993.80 81
2993.93 87
2994.05 92
2994.18 96
2994.31 96
2994.43 95
2994.56 90
2994.68 85
2994.81 79
2994.93 74
2995.06 71
2995.18 69
2995.31 69
2995.43 69
2995.56 71
2995.69 72
2995.81 72
2995.94 71
2996.06 70
2996.19 69
2996.31 68
2996.44 66
2996.56 64
2996.69 62
2996.81 60
2996.94 59
2997.07 58
2997.19 57
2997.32 58
2997.44 59
2997.57 60
2997.69 61
2997.82 60
2997.94 58
2998.07 55
2998.20 49
2998.32 42
2998.45 34
2998.57 27
2998.70 21
2998.82 18
2998.95 19
2999.07 25
2999.20 34
2999.33 46
2999.45 59
2999.58 70
2999.70 79
2999.83 83
2999.95 82
3000.08 76
3000.20 66
3000.33 52
3000.46 37
3000.58 20
3000.71 5
3000.83 0
3000.96 0
3001.08 0
3001.21 0
3001.33 0
3001.46 0
3001.59 0
3001.71 0
3001.84 2
3001.96 7
3002.09 13
3002.21 21
3002.34 31
3002.46 43
3002.59 55
3002.72 69
3002.84 84
3002.97 98
3003.09 111
3003.22 121
3003.34 127
3003.47 128
3003.60 124
3003.72 117
3003.85 107
3003.97 97
3004.10 89
3004.22 83
3004.35 79
3004.47 76
3004.60 74
3004.73 70
3004.85 65
3004.98 59
3005.10 52
3005.23 46
3005.35 41
3005.48 40
3005.61 40
3005.73 43
3005.86 46
3005.98 50
3006.11 54
3006.23 57
3006.36 61
3006.49 66
3006.61 73
3006.74 82
3006.86 92
3006.99 101
3007.11 107
3007.24 109
3007.37 107
3007.49 102
3007.62 96
3007.74 92
3007.87 91
3007.99 95
3008.12 102
3008.25 110
3008.37 117
3008.50 119
3008.62 115
3008.75 104
3008.87 86
3009.00 65
3009.13 42
3009.25 23
3009.38 7
3009.50 0
3009.63 0
3009.75 0
3009.88 2
3010.01 7
3010.13 10
3010.26 11
3010.38 9
3010.51 4
3010.63 0
3010.76 0
3010.89 0
3011.01 0
3011.14 0
3011.26 0
3011.39 0
3011.52 0
3011.64 2
3011.77 7
3011.89 12
3012.02 17
3012.14 22
3012.27 26
3012.40 29
3012.52 31
3012.65 32
3012.77 32
3012.90 31
3013.03 28
3013.15 25
3013.28 21
3013.40 18
3013.53 14
3013.65 9
3013.78 3
3013.91 0
3014.03 0
3014.16 0
3014.28 0
3014.41 0
3014.54 0
3014.66 1
3014.79 8
3014.91 13
3015.04 15
3015.16 15
3015.29 13
3015.42 11
3015.54 9
3015.67 10
3015.79 13
3015.92 19
3016.05 26
3016.17 34
3016.30 43
3016.42 52
3016.55 62
3016.68 72
3016.80 81
3016.93 89
3017.05 96
3017.18 102
3017.31 106
3017.43 108
3017.56 110
3017.68 112
3017.81 115
3017.93 119
3018.06 124
3018.19 128
3018.31 132
3018.44 133
3018.56 132
3018.69 129
3018.82 126
3018.94 122
3019.07 119
3019.19 118
3019.32 118
3019.45 120
3019.57 123
3019.70 129
3019.82 136
3019.95 144
3020.08 153
3020.20 161
3020.33 168
3020.45 172
3020.58 171
3020.71 166
3020.83 157
3020.96 144
3021.08 129
3021.21 114
3021.34 102
3021.46 93
3021.59 89
3021.71 90
3021.84 94
3021.97 101
3022.09 107
3022.22 111
3022.34 112
3022.47 108
3022.60 100
3022.72 89
3022.85 78
3022.97 68
3023.10 59
3023.23 52
3023.35 48
3023.48 47
3023.60 48
3023.73 49
3023.86 51
3023.98 52
3024.11 51
3024.23 49
3024.36 45
3024.49 40
3024.61 34
3024.74 29
3024.87 25
3024.99 24
3025.12 27
3025.24 32
3025.37 42
3025.50 52
3025.62 63
3025.75 73
3025.87 82
3026.00 88
3026.13 91
3026.25 92
3026.38 92
3026.50 91
3026.63 89
3026.76 87
3026.88 83
3027.01 79
3027.14 74
3027.26 69
3027.39 64
3027.51 61
3027.64 61
3027.77 65
3027.89 72
3028.02 81
3028.14 90
3028.27 98
3028.40 104
3028.52 107
3028.65 108
3028.77 107
3028.90 104
3029.03 99
3029.15 93
3029.28 84
3029.41 75
3029.53 64
3029.66 52
3029.78 42
3029.91 33
3030.04 26
3030.16 23
3030.29 24
3030.42 28
3030.54 36
3030.67 48
3030.79 62
3030.92 78
3031.05 95
3031.17 113
3031.30 130
3031.42 144
3031.55 155
3031.68 162
3031.80 163
3031.93 159
3032.06 150
3032.18 138
3032.31 124
3032.43 110
3032.56 100
3032.69 94
3032.81 92
3032.94 94
3033.07 100
3033.19 108
3033.32 117
3033.44 124
3033.57 130
3033.70 134
3033.82 136
3033.95 136
3034.08 134
3034.20 132
3034.33 130
3034.45 130
3034.58 130
3034.71 132
3034.83 135
3034.96 138
3035.09 140
3035.21 140
3035.34 136
3035.47 131
3035.59 122
3035.72 114
3035.84 105
3035.97 100
3036.10 97
3036.22 98
3036.35 102
3036.48 109
3036.60 116
3036.73 124
3036.85 131
3036.98 137
3037.11 142
3037.23 144
3037.36 145
3037.49 145
3037.61 144
3037.74 142
3037.87 142
3037.99 142
3038.12 144
3038.24 149
3038.37 155
3038.50 161
3038.62 168
3038.75 174
3038.88 178
3039.00 180
3039.13 179
3039.26 177
3039.38 172
3039.51 167
3039.63 162
3039.76 156
3039.89 152
3040.01 148
3040.14 145
3040.27 143
3040.39 141
3040.52 137
3040.65 130
3040.77 120
3040.90 107
3041.02 91
3041.15 75
3041.28 59
3041.40 45
3041.53 33
3041.66 25
3041.78 18
3041.91 14
3042.04 11
3042.16 11
3042.29 14
3042.42 20
3042.54 29
3042.67 41
3042.80 55
3042.92 67
3043.05 78
3043.17 85
3043.30 89
3043.43 91
3043.55 92
3043.68 93
3043.81 96
3043.93 100
3044.06 105
3044.19 112
3044.31 117
3044.44 122
3044.57 125
3044.69 126
3044.82 127
3044.95 127
3045.07 127
3045.20 127
3045.32 126
3045.45 124
3045.58 120
3045.70 113
3045.83 105
3045.96 94
3046.08 84
3046.21 75
3046.34 67
3046.46 62
3046.59 60
3046.72 62
3046.84 66
3046.97 74
3047.10 83
3047.22 94
3047.35 105
3047.48 116
3047.60 126
3047.73 135
3047.86 142
3047.98 148
3048.11 152
3048.23 156
3048.36 157
3048.49 156
3048.61 152
3048.74 146
3048.87 137
3048.99 128
3049.12 121
3049.25 116
3049.37 116
3049.50 119
3049.63 125
3049.75 131
3049.88 136
3050.01 138
3050.13 137
3050.26 132
3050.39 127
3050.51 121
3050.64 118
3050.77 116
3050.89 117
3051.02 121
3051.15 125
3051.27 129
3051.40 132
3051.53 133
3051.65 131
3051.78 126
3051.91 119
3052.03 110
3052.16 99
3052.29 86
3052.41 74
3052.54 62
3052.67 51
3052.79 43
3052.92 38
3053.05 36
3053.17 37
3053.30 42
3053.43 49
3053.55 57
3053.68 66
3053.81 76
3053.93 86
3054.06 94
3054.19 101
3054.31 105
3054.44 107
3054.57 106
3054.69 102
3054.82 97
3054.95 91
3055.07 86
3055.20 83
3055.33 81
3055.45 82
3055.58 83
3055.71 83
3055.83 82
3055.96 79
3056.09 74
3056.21 68
3056.34 61
3056.47 54
3056.59 48
3056.72 42
3056.85 36
3056.97 30
3057.10 24
3057.23 18
3057.35 15
3057.48 14
3057.61 16
3057.73 21
3057.86 28
3057.99 37
3058.12 46
3058.24 54
3058.37 60
3058.50 64
3058.62 66
3058.75 66
3058.88 64
3059.00 60
3059.13 56
3059.26 51
3059.38 46
3059.51 42
3059.64 39
3059.76 38
3059.89 39
3060.02 43
3060.14 46
3060.27 50
3060.40 52
3060.52 52
3060.65 50
3060.78 47
3060.90 44
3061.03 41
3061.16 40
3061.29 42
3061.41 46
3061.54 53
3061.67 61
3061.79 69
3061.92 74
3062.05 77
3062.17 76
3062.30 72
3062.43 67
3062.55 62
3062.68 59
3062.81 59
3062.93 61
3063.06 65
3063.19 69
3063.31 72
3063.44 74
3063.57 74
3063.70 73
3063.82 72
3063.95 72
3064.08 73
3064.20 75
3064.33 78
3064.46 80
3064.58 81
3064.71 82
3064.84 81
3064.96 80
3065.09 78
3065.22 74
3065.35 67
3065.47 58
3065.60 46
3065.73 30
3065.85 13
3065.98 0
3066.11 0
3066.23 0
3066.36 0
3066.49 0
3066.61 0
3066.74 0
3066.87 0
3067.00 13
3067.12 23
3067.25 29
3067.38 30
3067.50 27
3067.63 22
3067.76 16
3067.88 10
3068.01 4
3068.14 0
3068.27 0
3068.39 0
3068.52 0
3068.65 0
3068.77 0
3068.90 0
3069.03 6
3069.15 14
3069.28 21
3069.41 28
3069.54 33
3069.66 34
3069.79 32
3069.92 28
3070.04 22
3070.17 16
3070.30 12
3070.42 11
3070.55 13
3070.68 17
3070.81 24
3070.93 31
3071.06 38
3071.19 43
3071.31 48
3071.44 51
3071.57 52
3071.69 52
3071.82 50
3071.95 48
3072.08 45
3072.20 42
3072.33 40
3072.46 39
3072.58 41
3072.71 45
3072.84 52
3072.97 62
3073.09 74
3073.22 88
3073.35 101
3073.47 113
3073.60 121
3073.73 126
3073.85 126
3073.98 123
3074.11 118
3074.24 111
3074.36 105
3074.49 100
3074.62 96
3074.74 92
3074.87 88
3075.00 83
3075.13 76
3075.25 68
3075.38 60
3075.51 54
3075.63 49
3075.76 46
3075.89 46
3076.02 48
3076.14 49
3076.27 49
3076.40 46
3076.52 41
3076.65 32
3076.78 23
3076.91 15
3077.03 10
3077.16 9
3077.29 14
3077.41 22
3077.54 34
3077.67 48
3077.80 60
3077.92 69
3078.05 75
3078.18 76
3078.30 75
3078.43 73
3078.56 73
3078.69 76
3078.81 84
3078.94 95
3079.07 109
3079.20 122
3079.32 132
3079.45 137
3079.58 135
3079.70 127
3079.83 113
3079.96 97
3080.09 78
3080.21 60
3080.34 44
3080.47 30
3080.59 18
3080.72 9
3080.85 1
3080.98 0
3081.10 0
3081.23 0
3081.36 0
3081.49 0
3081.61 0
3081.74 0
3081.87 0
3081.99 3
3082.12 12
3082.25 20
3082.38 28
3082.50 34
3082.63 37
3082.76 39
3082.89 38
3083.01 36
3083.14 31
3083.27 27
3083.39 23
3083.52 22
3083.65 24
3083.78 32
3083.90 43
3084.03 58
3084.16 75
3084.29 90
3084.41 102
3084.54 110
3084.67 113
3084.79 113
3084.92 111
3085.05 108
3085.18 105
3085.30 102
3085.43 99
3085.56 96
3085.69 91
3085.81 86
3085.94 80
3086.07 73
3086.20 68
3086.32 63
3086.45 59
3086.58 56
3086.70 51
3086.83 45
3086.96 36
3087.09 25
3087.21 12
3087.34 0
3087.47 0
3087.60 0
3087.72 0
3087.85 0
3087.98 0
3088.11 0
3088.23 0
3088.36 0
3088.49 9
3088.62 18
3088.74 27
3088.87 36
3089.00 45
3089.13 52
3089.25 57
3089.38 60
3089.51 61
3089.63 59
3089.76 56
3089.89 51
3090.02 45
3090.14 40
3090.27 35
3090.40 31
3090.53 29
3090.65 29
3090.78 29
3090.91 31
3091.04 33
3091.16 34
3091.29 35
3091.42 34
3091.55 32
3091.67 28
3091.80 23
3091.93 16
3092.06 9
3092.18 2
3092.31 0
3092.44 0
3092.57 0
3092.69 3
3092.82 11
3092.95 19
3093.08 27
3093.20 33
3093.33 36
3093.46 37
3093.59 36
3093.71 33
3093.84 31
3093.97 30
3094.10 30
3094.22 30
3094.35 31
3094.48 32
3094.61 36
3094.73 41
3094.86 47
3094.99 56
3095.12 68
3095.24 80
3095.37 91
3095.50 100
3095.63 106
3095.75 107
3095.88 106
3096.01 101
3096.14 95
3096.26 88
3096.39 84
3096.52 81
3096.65 80
3096.77 81
3096.90 82
3097.03 83
3097.16 82
3097.28 80
3097.41 75
3097.54 68
3097.67 59
3097.80 51
3097.92 43
3098.05 38
3098.18 37
3098.31 40
3098.43 48
3098.56 59
3098.69 72
3098.82 85
3098.94 95
3099.07 102
3099.20 105
3099.33 104
3099.45 100
3099.58 95
3099.71 90
3099.84 85
3099.96 81
3100.09 77
3100.22 73
3100.35 70
3100.48 67
3100.60 66
3100.73 66
3100.86 68
3100.99 71
3101.11 75
3101.24 78
3101.37 81
3101.50 82
3101.62 83
3101.75 84
3101.88 85
3102.01 87
3102.13 91
3102.26 95
3102.39 99
3102.52 102
3102.65 103
3102.77 102
3102.90 99
3103.03 94
3103.16 88
3103.28 82
3103.41 76
3103.54 71
3103.67 67
3103.79 63
3103.92 60
3104.05 56
3104.18 50
3104.31 44
3104.43 37
3104.56 28
3104.69 19
3104.82 10
3104.94 3
3105.07 0
3105.20 0
3105.33 0
3105.46 0
3105.58 9
3105.71 21
3105.84 36
3105.97 50
3106.09 65
3106.22 76
3106.35 85
3106.48 90
3106.61 93
3106.73 93
3106.86 93
3106.99 92
3107.12 91
3107.24 91
3107.37 91
3107.50 91
3107.63 91
3107.76 89
3107.88 87
3108.01 82
3108.14 77
3108.27 69
3108.39 61
3108.52 53
3108.65 45
3108.78 38
3108.91 34
3109.03 32
3109.16 32
3109.29 35
3109.42 38
3109.54 41
3109.67 43
3109.80 43
3109.93 41
3110.06 36
3110.18 28
3110.31 18
3110.44 7
3110.57 0
3110.70 0
3110.82 0
3110.95 0
3111.08 0
3111.21 0
3111.33 0
3111.46 0
3111.59 9
3111.72 28
3111.85 46
3111.97 63
3112.10 78
3112.23 89
3112.36 95
3112.49 98
3112.61 98
3112.74 97
3112.87 96
3113.00 96
3113.12 96
3113.25 95
3113.38 91
3113.51 85
3113.64 75
3113.76 62
3113.89 49
3114.02 36
3114.15 26
3114.28 20
3114.40 19
3114.53 21
3114.66 26
3114.79 33
3114.92 39
3115.04 46
3115.17 50
3115.30 54
3115.43 56
3115.56 56
3115.68 56
3115.81 56
3115.94 55
3116.07 54
3116.20 53
3116.32 52
3116.45 53
3116.58 55
3116.71 60
3116.84 68
3116.96 81
3117.09 96
3117.22 113
3117.35 131
3117.48 147
3117.60 161
3117.73 170
3117.86 176
3117.99 176
3118.12 174
3118.24 168
3118.37 160
3118.50 152
3118.63 144
3118.76 136
3118.88 130
3119.01 124
3119.14 120
3119.27 117
3119.40 115
3119.52 114
3119.65 112
3119.78 110
3119.91 107
3120.04 102
3120.16 97
3120.29 91
3120.42 83
3120.55 75
3120.68 68
3120.80 60
3120.93 55
3121.06 52
3121.19 52
3121.32 57
3121.44 66
3121.57 79
3121.70 95
3121.83 111
3121.96 127
3122.08 140
3122.21 151
3122.34 158
3122.47 164
3122.60 168
3122.73 171
3122.85 173
3122.98 174
3123.11 173
3123.24 170
3123.37 163
3123.49 155
3123.62 144
3123.75 131
3123.88 118
3124.01 106
3124.13 95
3124.26 85
3124.39 77
3124.52 71
3124.65 67
3124.78 65
3124.90 66
3125.03 70
3125.16 77
3125.29 87
3125.42 99
3125.54 112
3125.67 125
3125.80 137
3125.93 148
3126.06 157
3126.18 166
3126.31 173
3126.44 179
3126.57 184
3126.70 188
3126.83 189
3126.95 187
3127.08 182
3127.21 174
3127.34 162
3127.47 149
3127.59 134
3127.72 119
3127.85 105
3127.98 93
3128.11 85
3128.24 79
3128.36 77
3128.49 77
3128.62 78
3128.75 79
3128.88 79
3129.01 78
3129.13 76
3129.26 73
3129.39 70
3129.52 68
3129.65 68
3129.77 68
3129.90 67
3130.03 65
3130.16 61
3130.29 55
3130.42 49
3130.54 42
3130.67 38
3130.80 36
3130.93 37
3131.06 38
3131.19 40
3131.31 41
3131.44 40
3131.57 37
3131.70 35
3131.83 33
3131.96 35
3132.08 39
3132.21 48
3132.34 60
3132.47 76
3132.60 93
3132.72 111
3132.85 129
3132.98 145
3133.11 158
3133.24 166
3133.37 168
3133.49 166
3133.62 159
3133.75 151
3133.88 143
3134.01 137
3134.14 133
3134.26 131
3134.39 129
3134.52 128
3134.65 124
3134.78 119
3134.91 112
3135.03 103
3135.16 95
3135.29 89
3135.42 84
3135.55 80
3135.68 77
3135.81 75
3135.93 74
3136.06 73
3136.19 73
3136.32 74
3136.45 76
3136.58 79
3136.70 81
3136.83 81
3136.96 80
3137.09 78
3137.22 73
3137.35 67
3137.47 60
3137.60 54
3137.73 49
3137.86 45
3137.99 42
3138.12 41
3138.24 40
3138.37 39
3138.50 38
3138.63 36
3138.76 34
3138.89 32
3139.02 31
3139.14 30
3139.27 31
3139.40 33
3139.53 37
3139.66 43
3139.79 50
3139.91 61
3140.04 74
3140.17 90
3140.30 107
3140.43 124
3140.56 140
3140.68 152
3140.81 159
3140.94 161
3141.07 159
3141.20 155
3141.33 148
3141.46 141
3141.58 135
3141.71 128
3141.84 122
3141.97 116
3142.10 111
3142.23 107
3142.36 105
3142.48 105
3142.61 108
3142.74 112
3142.87 117
3143.00 121
3143.13 124
3143.25 126
3143.38 127
3143.51 127
3143.64 128
3143.77 130
3143.90 133
3144.03 138
3144.15 143
3144.28 149
3144.41 157
3144.54 165
3144.67 173
3144.80 183
3144.93 191
3145.05 199
3145.18 205
3145.31 209
3145.44 210
3145.57 208
3145.70 203
3145.83 197
3145.95 189
3146.08 182
3146.21 176
3146.34 172
3146.47 170
3146.60 169
3146.73 168
3146.85 166
3146.98 162
3147.11 157
3147.24 149
3147.37 140
3147.50 130
3147.63 119
3147.75 109
3147.88 100
3148.01 92
3148.14 88
3148.27 85
3148.40 86
3148.53 88
3148.66 92
3148.78 96
3148.91 100
3149.04 102
3149.17 103
3149.30 101
3149.43 97
3149.56 91
3149.68 84
3149.81 76
3149.94 69
3150.07 62
3150.20 56
3150.33 51
3150.46 46
3150.58 42
3150.71 39
3150.84 37
3150.97 37
3151.10 38
3151.23 41
3151.36 45
3151.49 50
3151.61 53
3151.74 54
3151.87 53
3152.00 49
3152.13 43
3152.26 36
3152.39 29
3152.52 23
3152.64 19
3152.77 17
3152.90 18
3153.03 20
3153.16 23
3153.29 24
3153.42 24
3153.55 21
3153.67 17
3153.80 12
3153.93 9
3154.06 6
3154.19 5
3154.32 5
3154.45 6
3154.57 7
3154.70 8
3154.83 8
3154.96 8
3155.09 8
3155.22 7
3155.35 5
3155.48 2
3155.61 0
3155.73 0
3155.86 0
3155.99 0
3156.12 0
3156.25 0
3156.38 6
3156.51 22
3156.64 38
3156.76 54
3156.89 66
3157.02 74
3157.15 78
3157.28 79
3157.41 81
3157.54 86
3157.67 94
3157.79 104
3157.92 117
3158.05 128
3158.18 138
3158.31 143
3158.44 145
3158.57 143
3158.70 138
3158.83 133
3158.95 129
3159.08 124
3159.21 120
3159.34 115
3159.47 110
3159.60 103
3159.73 96
3159.86 88
3159.98 80
3160.11 71
3160.24 64
3160.37 56
3160.50 50
3160.63 43
3160.76 37
3160.89 33
3161.02 32
3161.14 32
3161.27 34
3161.40 36
3161.53 37
3161.66 37
3161.79 35
3161.92 29
3162.05 22
3162.18 15
3162.30 8
3162.43 2
3162.56 0
3162.69 0
3162.82 0
3162.95 2
3163.08 7
3163.21 12
3163.34 18
3163.47 25
3163.59 33
3163.72 40
3163.85 47
3163.98 53
3164.11 59
3164.24 66
3164.37 74
3164.50 83
3164.63 96
3164.75 110
3164.88 124
3165.01 137
3165.14 146
3165.27 150
3165.40 149
3165.53 142
3165.66 132
3165.79 120
3165.92 109
3166.04 98
3166.17 90
3166.30 83
3166.43 79
3166.56 77
3166.69 79
3166.82 84
3166.95 93
3167.08 103
3167.21 113
3167.33 120
3167.46 123
3167.59 121
3167.72 114
3167.85 101
3167.98 86
3168.11 68
3168.24 51
3168.37 35
3168.50 21
3168.62 11
3168.75 4
3168.88 1
3169.01 1
3169.14 4
3169.27 10
3169.40 16
3169.53 23
3169.66 29
3169.79 33
3169.92 35
3170.04 34
3170.17 30
3170.30 25
3170.43 19
3170.56 13
3170.69 8
3170.82 4
3170.95 1
3171.08 0
3171.21 0
3171.33 0
3171.46 1
3171.59 3
3171.72 6
3171.85 8
3171.98 8
3172.11 7
3172.24 3
3172.37 0
3172.50 0
3172.63 0
3172.76 0
3172.88 0
3173.01 0
3173.14 0
3173.27 3
3173.40 9
3173.53 15
3173.66 23
3173.79 32
3173.92 41
3174.05 50
3174.18 56
3174.30 60
3174.43 61
3174.56 58
3174.69 55
3174.82 52
3174.95 51
3175.08 51
3175.21 53
3175.34 56
3175.47 59
3175.60 60
3175.73 60
3175.85 58
3175.98 55
3176.11 53
3176.24 53
3176.37 55
3176.50 59
3176.63 65
3176.76 73
3176.89 81
3177.02 89
3177.15 96
3177.28 102
3177.41 105
3177.53 108
3177.66 109
3177.79 110
3177.92 110
3178.05 111
3178.18 112
3178.31 112
3178.44 110
3178.57 108
3178.70 104
3178.83 100
3178.96 95
3179.09 91
3179.21 88
3179.34 88
3179.47 91
3179.60 96
3179.73 104
3179.86 114
3179.99 126
3180.12 139
3180.25 152
3180.38 164
3180.51 172
3180.64 176
3180.77 175
3180.90 170
3181.02 162
3181.15 151
3181.28 138
3181.41 124
3181.54 111
3181.67 97
3181.80 84
3181.93 72
3182.06 60
3182.19 50
3182.32 39
3182.45 28
3182.58 16
3182.71 4
3182.83 0
3182.96 0
3183.09 0
3183.22 0
3183.35 0
3183.48 0
3183.61 0
3183.74 0
3183.87 16
3184.00 34
3184.13 50
3184.26 62
3184.39 71
3184.52 77
3184.65 80
3184.77 83
3184.90 85
3185.03 88
3185.16 90
3185.29 92
3185.42 91
3185.55 88
3185.68 81
3185.81 71
3185.94 60
3186.07 48
3186.20 38
3186.33 30
3186.46 27
3186.59 29
3186.72 33
3186.85 40
3186.97 47
3187.10 53
3187.23 56
3187.36 57
3187.49 55
3187.62 53
3187.75 50
3187.88 47
3188.01 45
3188.14 43
3188.27 41
3188.40 39
3188.53 37
3188.66 35
3188.79 36
3188.92 38
3189.05 43
3189.17 50
3189.30 59
3189.43 68
3189.56 76
3189.69 83
3189.82 89
3189.95 95
3190.08 99
3190.21 103
3190.34 107
3190.47 109
3190.60 109
3190.73 106
3190.86 99
3190.99 88
3191.12 73
3191.25 56
3191.38 38
3191.51 19
3191.63 2
3191.76 0
3191.89 0
3192.02 0
3192.15 0
3192.28 0
3192.41 0
3192.54 0
3192.67 0
3192.80 9
3192.93 26
3193.06 42
3193.19 56
3193.32 69
3193.45 78
3193.58 85
3193.71 89
3193.84 91
3193.97 91
3194.10 91
3194.23 89
3194.36 88
3194.48 87
3194.61 86
3194.74 87
3194.87 90
3195.00 97
3195.13 107
3195.26 118
3195.39 131
3195.52 142
3195.65 149
3195.78 151
3195.91 147
3196.04 138
3196.17 126
3196.30 113
3196.43 100
3196.56 91
3196.69 86
3196.82 86
3196.95 89
3197.08 94
3197.21 100
3197.34 106
3197.47 111
3197.60 115
3197.72 118
3197.85 121
3197.98 124
3198.11 125
3198.24 123
3198.37 120
3198.50 113
3198.63 106
3198.76 97
3198.89 89
3199.02 82
3199.15 76
3199.28 70
3199.41 62
3199.54 53
3199.67 41
3199.80 27
3199.93 13
3200.06 1
3200.19 0
3200.32 0
3200.45 0
3200.58 1
3200.71 14
3200.84 27
3200.97 38
3201.10 46
3201.23 48
3201.36 45
3201.49 38
3201.61 30
3201.74 23
3201.87 19
3202.00 21
3202.13 26
3202.26 35
3202.39 43
3202.52 50
3202.65 53
3202.78 52
3202.91 48
3203.04 43
3203.17 40
3203.30 40
3203.43 44
3203.56 51
3203.69 59
3203.82 66
3203.95 70
3204.08 69
3204.21 65
3204.34 57
3204.47 49
3204.60 40
3204.73 34
3204.86 29
3204.99 26
3205.12 24
3205.25 22
3205.38 21
3205.51 21
3205.64 23
3205.77 26
3205.90 30
3206.03 36
3206.16 41
3206.29 46
3206.42 48
3206.55 50
3206.68 50
3206.81 51
3206.93 53
3207.06 57
3207.19 62
3207.32 68
3207.45 73
3207.58 77
3207.71 79
3207.84 80
3207.97 81
3208.10 81
3208.23 83
3208.36 85
3208.49 88
3208.62 92
3208.75 95
3208.88 100
3209.01 105
3209.14 111
3209.27 119
3209.40 128
3209.53 136
3209.66 143
3209.79 146
3209.92 146
3210.05 140
3210.18 131
3210.31 120
3210.44 109
3210.57 98
3210.70 89
3210.83 81
3210.96 76
3211.09 72
3211.22 69
3211.35 67
3211.48 66
3211.61 67
3211.74 70
3211.87 75
3212.00 83
3212.13 92
3212.26 104
3212.39 115
3212.52 126
3212.65 136
3212.78 144
3212.91 149
3213.04 152
3213.17 152
3213.30 150
3213.43 147
3213.56 143
3213.69 138
3213.82 133
3213.95 126
3214.08 119
3214.21 111
3214.34 105
3214.47 101
3214.60 100
3214.73 101
3214.86 106
3214.99 110
3215.12 114
3215.25 115
3215.38 112
3215.51 105
3215.64 96
3215.77 86
3215.90 76
3216.03 69
3216.16 64
3216.29 62
3216.42 63
3216.55 66
3216.68 71
3216.81 76
3216.94 82
3217.07 88
3217.20 93
3217.33 97
3217.46 100
3217.59 100
3217.72 98
3217.85 93
3217.98 84
3218.11 72
3218.24 56
3218.37 38
3218.50 18
3218.63 0
3218.76 0
3218.89 0
3219.02 0
3219.15 0
3219.28 0
3219.41 0
3219.54 0
3219.67 4
3219.80 26
3219.93 47
3220.06 65
3220.19 79
3220.32 87
3220.45 91
3220.58 91
3220.71 89
3220.84 87
3220.97 86
3221.10 85
3221.23 85
3221.36 86
3221.49 88
3221.62 91
3221.75 95
3221.88 101
3222.01 109
3222.14 118
3222.27 128
3222.40 139
3222.53 148
3222.66 154
3222.79 158
3222.92 157
3223.05 153
3223.18 144
3223.31 134
3223.44 123
3223.57 113
3223.70 107
3223.83 105
3223.96 107
3224.09 114
3224.22 122
3224.35 131
3224.48 139
3224.61 143
3224.74 145
3224.87 142
3225.00 137
3225.13 131
3225.27 126
3225.40 123
3225.53 122
3225.66 124
3225.79 127
3225.92 131
3226.05 135
3226.18 137
3226.31 137
3226.44 134
3226.57 129
3226.70 122
3226.83 113
3226.96 104
3227.09 95
3227.22 85
3227.35 77
3227.48 69
3227.61 64
3227.74 60
3227.87 57
3228.00 56
3228.13 56
3228.26 56
3228.39 56
3228.52 56
3228.65 56
3228.78 55
3228.91 53
3229.04 49
3229.17 42
3229.30 33
3229.43 23
3229.56 10
3229.69 0
3229.82 0
3229.95 0
3230.08 0
3230.21 0
3230.34 0
3230.47 0
3230.60 0
3230.74 4
3230.87 20
3231.00 37
3231.13 54
3231.26 71
3231.39 87
3231.52 103
3231.65 118
3231.78 132
3231.91 143
3232.04 150
3232.17 153
3232.30 151
3232.43 144
3232.56 136
3232.69 125
3232.82 115
3232.95 105
3233.08 96
3233.21 87
3233.34 79
3233.47 70
3233.60 61
3233.73 51
3233.86 41
3233.99 32
3234.12 25
3234.25 19
3234.38 16
3234.51 15
3234.65 16
3234.78 16
3234.91 17
3235.04 17
3235.17 17
3235.30 18
3235.43 22
3235.56 30
3235.69 43
3235.82 62
3235.95 83
3236.08 106
3236.21 126
3236.34 140
3236.47 147
3236.60 146
3236.73 138
3236.86 126
3236.99 113
3237.12 102
3237.25 93
3237.38 89
3237.51 88
3237.64 90
3237.77 93
3237.91 98
3238.04 104
3238.17 112
3238.30 120
3238.43 130
3238.56 140
3238.69 149
3238.82 159
3238.95 167
3239.08 174
3239.21 179
3239.34 181
3239.47 181
3239.60 178
3239.73 170
3239.86 159
3239.99 145
3240.12 132
3240.25 122
3240.38 116
3240.51 115
3240.65 120
3240.78 129
3240.91 139
3241.04 147
3241.17 151
3241.30 152
3241.43 150
3241.56 145
3241.69 139
3241.82 135
3241.95 132
3242.08 130
3242.21 129
3242.34 127
3242.47 124
3242.60 119
3242.73 111
3242.86 102
3242.99 92
3243.13 82
3243.26 74
3243.39 66
3243.52 61
3243.65 58
3243.78 57
3243.91 59
3244.04 64
3244.17 72
3244.30 83
3244.43 95
3244.56 107
3244.69 116
3244.82 122
3244.95 123
3245.08 119
3245.21 110
3245.34 99
3245.48 87
3245.61 76
3245.74 67
3245.87 62
3246.00 60
3246.13 60
3246.26 62
3246.39 64
3246.52 66
3246.65 68
3246.78 68
3246.91 67
3247.04 65
3247.17 62
3247.30 60
3247.43 59
3247.57 59
3247.70 61
3247.83 64
3247.96 68
3248.09 72
3248.22 76
3248.35 80
3248.48 82
3248.61 85
3248.74 87
3248.87 90
3249.00 93
3249.13 96
3249.26 98
3249.39 99
3249.52 98
3249.66 96
3249.79 92
3249.92 85
3250.05 78
3250.18 70
3250.31 62
3250.44 54
3250.57 47
3250.70 41
3250.83 37
3250.96 34
3251.09 33
3251.22 32
3251.35 31
3251.49 29
3251.62 27
3251.75 23
3251.88 20
3252.01 18
3252.14 19
3252.27 22
3252.40 28
3252.53 37
3252.66 46
3252.79 57
3252.92 67
3253.05 76
3253.18 84
3253.32 92
3253.45 98
3253.58 102
3253.71 103
3253.84 101
3253.97 96
3254.10 88
3254.23 78
3254.36 67
3254.49 57
3254.62 50
3254.75 47
3254.88 48
3255.02 54
3255.15 62
3255.28 71
3255.41 79
3255.54 84
3255.67 84
3255.80 78
3255.93 68
3256.06 55
3256.19 42
3256.32 32
3256.45 28
3256.59 30
3256.72 38
3256.85 50
3256.98 62
3257.11 72
3257.24 78
3257.37 78
3257.50 73
3257.63 63
3257.76 50
3257.89 35
3258.02 20
3258.16 5
3258.29 0
3258.42 0
3258.55 0
3258.68 0
3258.81 0
3258.94 0
3259.07 0
3259.20 0
3259.33 11
3259.46 24
3259.59 36
3259.73 46
3259.86 53
3259.99 60
3260.12 65
3260.25 70
3260.38 74
3260.51 75
3260.64 73
3260.77 68
3260.90 60
3261.03 48
3261.17 34
3261.30 19
3261.43 4
3261.56 0
3261.69 0
3261.82 0
3261.95 0
3262.08 0
3262.21 0
3262.34 0
3262.47 0
3262.61 11
3262.74 20
3262.87 28
3263.00 32
3263.13 34
3263.26 35
3263.39 35
3263.52 36
3263.65 37
3263.78 39
3263.91 41
3264.05 45
3264.18 48
3264.31 51
3264.44 53
3264.57 54
3264.70 53
3264.83 51
3264.96 48
3265.09 44
3265.22 38
3265.36 32
3265.49 26
3265.62 19
3265.75 13
3265.88 10
3266.01 10
3266.14 15
3266.27 25
3266.40 40
3266.53 58
3266.67 76
3266.80 94
3266.93 108
3267.06 117
3267.19 122
3267.32 124
3267.45 124
3267.58 123
3267.71 123
3267.85 124
3267.98 125
3268.11 128
3268.24 129
3268.37 130
3268.50 129
3268.63 125
3268.76 118
3268.89 112
3269.02 106
3269.16 103
3269.29 104
3269.42 110
3269.55 119
3269.68 130
3269.81 141
3269.94 151
3270.07 160
3270.20 167
3270.34 175
3270.47 182
3270.60 191
3270.73 199
3270.86 207
3270.99 213
3271.12 217
3271.25 220
3271.38 222
3271.52 226
3271.65 232
3271.78 240
3271.91 251
3272.04 263
3272.17 276
3272.30 289
3272.43 302
3272.56 315
3272.70 329
3272.83 347
3272.96 371
3273.09 402
3273.22 442
3273.35 490
3273.48 546
3273.61 611
3273.74 681
3273.88 756
3274.01 836
3274.14 919
3274.27 1003
3274.40 1086
3274.53 1163
3274.66 1234
3274.79 1296
3274.93 1347
3275.06 1387
3275.19 1420
3275.32 1449
3275.45 1478
3275.58 1507
3275.71 1540
3275.84 1576
3275.97 1614
3276.11 1652
3276.24 1688
3276.37 1721
3276.50 1751
3276.63 1777
3276.76 1800
3276.89 1820
3277.02 1838
3277.16 1853
3277.29 1865
3277.42 1873
3277.55 1877
3277.68 1876
3277.81 1870
3277.94 1862
3278.07 1851
3278.21 1839
3278.34 1826
3278.47 1813
3278.60 1798
3278.73 1781
3278.86 1760
3278.99 1735
3279.12 1706
3279.26 1672
3279.39 1634
3279.52 1591
3279.65 1543
3279.78 1490
3279.91 1432
3280.04 1370
3280.17 1306
3280.31 1241
3280.44 1178
3280.57 1120
3280.70 1069
3280.83 1024
3280.96 987
3281.09 954
3281.22 925
3281.36 897
3281.49 869
3281.62 838
3281.75 807
3281.88 776
3282.01 746
3282.14 720
3282.28 698
3282.41 680
3282.54 668
3282.67 658
3282.80 651
3282.93 642
3283.06 632
3283.19 617
3283.33 598
3283.46 575
3283.59 550
3283.72 524
3283.85 499
3283.98 477
3284.11 459
3284.25 444
3284.38 434
3284.51 426
3284.64 420
3284.77 415
3284.90 410
3285.03 404
3285.17 398
3285.30 393
3285.43 388
3285.56 385
3285.69 384
3285.82 385
3285.95 389
3286.09 395
3286.22 402
3286.35 408
3286.48 414
3286.61 416
3286.74 415
3286.87 408
3287.01 396
3287.14 380
3287.27 362
3287.40 342
3287.53 324
3287.66 309
3287.79 298
3287.93 293
3288.06 292
3288.19 295
3288.32 301
3288.45 307
3288.58 313
3288.71 315
3288.85 313
3288.98 308
3289.11 300
3289.24 288
3289.37 276
3289.50 263
3289.63 251
3289.77 240
3289.90 229
3290.03 219
3290.16 209
3290.29 200
3290.42 193
3290.55 187
3290.69 183
3290.82 181
3290.95 180
3291.08 179
3291.21 179
3291.34 177
3291.48 176
3291.61 177
3291.74 179
3291.87 185
3292.00 194
3292.13 206
3292.26 219
3292.40 231
3292.53 239
3292.66 244
3292.79 245
3292.92 243
3293.05 239
3293.18 236
3293.32 236
3293.45 238
3293.58 244
3293.71 252
3293.84 260
3293.97 268
3294.11 274
3294.24 278
3294.37 280
3294.50 279
3294.63 278
3294.76 275
3294.90 271
3295.03 266
3295.16 259
3295.29 251
3295.42 241
3295.55 231
3295.68 222
3295.82 215
3295.95 211
3296.08 210
3296.21 212
3296.34 217
3296.47 226
3296.61 237
3296.74 252
3296.87 270
3297.00 290
3297.13 311
3297.26 333
3297.40 353
3297.53 373
3297.66 390
3297.79 405
3297.92 418
3298.05 429
3298.19 438
3298.32 443
3298.45 447
3298.58 447
3298.71 447
3298.84 445
3298.98 444
3299.11 444
3299.24 443
3299.37 443
3299.50 440
3299.63 436
3299.77 430
3299.90 421
3300.03 412
3300.16 402
3300.29 393
3300.42 386
3300.56 380
3300.69 378
3300.82 378
3300.95 381
3301.08 386
3301.21 392
3301.35 399
3301.48 404
3301.61 405
3301.74 403
3301.87 397
3302.00 388
3302.14 376
3302.27 365
3302.40 354
3302.53 345
3302.66 337
3302.79 331
3302.93 324
3303.06 317
3303.19 308
3303.32 299
3303.45 290
3303.59 280
3303.72 272
3303.85 266
3303.98 262
3304.11 260
3304.24 259
3304.38 259
3304.51 260
3304.64 259
3304.77 258
3304.90 254
3305.03 248
3305.17 239
3305.30 227
3305.43 213
3305.56 198
3305.69 185
3305.83 173
3305.96 163
3306.09 157
3306.22 153
3306.35 151
3306.48 150
3306.62 150
3306.75 151
3306.88 154
3307.01 157
3307.14 162
3307.28 168
3307.41 173
3307.54 178
3307.67 180
3307.80 178
3307.93 172
3308.07 162
3308.20 149
3308.33 135
3308.46 121
3308.59 109
3308.73 98
3308.86 89
3308.99 82
3309.12 78
3309.25 74
3309.39 72
3309.52 71
3309.65 71
3309.78 73
3309.91 75
3310.04 78
3310.18 82
3310.31 85
3310.44 87
3310.57 88
3310.70 85
3310.84 80
3310.97 72
3311.10 61
3311.23 50
3311.36 38
3311.50 27
3311.63 19
3311.76 14
3311.89 11
3312.02 10
3312.16 12
3312.29 15
3312.42 20
3312.55 28
3312.68 37
3312.81 48
3312.95 60
3313.08 73
3313.21 84
3313.34 93
3313.47 97
3313.61 98
3313.74 94
3313.87 87
3314.00 79
3314.13 71
3314.27 64
3314.40 59
3314.53 56
3314.66 53
3314.79 51
3314.93 48
3315.06 44
3315.19 38
3315.32 32
3315.45 25
3315.59 20
3315.72 16
3315.85 16
3315.98 18
3316.11 23
3316.25 29
3316.38 36
3316.51 42
3316.64 46
3316.77 49
3316.91 52
3317.04 54
3317.17 55
3317.30 55
3317.43 53
3317.57 51
3317.70 47
3317.83 43
3317.96 39
3318.09 37
3318.23 37
3318.36 39
3318.49 41
3318.62 43
3318.75 44
3318.89 44
3319.02 42
3319.15 38
3319.28 35
3319.41 31
3319.55 29
3319.68 28
3319.81 30
3319.94 35
3320.08 43
3320.21 52
3320.34 61
3320.47 68
3320.60 74
3320.74 76
3320.87 75
3321.00 73
3321.13 71
3321.26 68
3321.40 67
3321.53 65
3321.66 64
3321.79 60
3321.92 55
3322.06 46
3322.19 35
3322.32 23
3322.45 10
3322.59 0
3322.72 0
3322.85 0
3322.98 0
3323.11 0
3323.25 0
3323.38 0
3323.51 0
3323.64 1
3323.77 18
3323.91 35
3324.04 51
3324.17 66
3324.30 77
3324.44 86
3324.57 89
3324.70 90
3324.83 86
3324.96 80
3325.10 73
3325.23 67
3325.36 64
3325.49 63
3325.63 67
3325.76 73
3325.89 79
3326.02 83
3326.15 83
3326.29 78
3326.42 67
3326.55 54
3326.68 41
3326.82 29
3326.95 21
3327.08 17
3327.21 16
3327.34 16
3327.48 16
3327.61 16
3327.74 12
3327.87 8
3328.01 1
3328.14 0
3328.27 0
3328.40 0
3328.53 0
3328.67 0
3328.80 0
3328.93 0
3329.06 4
3329.20 14
3329.33 22
3329.46 28
3329.59 31
3329.72 30
3329.86 26
3329.99 21
3330.12 15
3330.25 11
3330.39 8
3330.52 9
3330.65 12
3330.78 17
3330.92 24
3331.05 32
3331.18 38
3331.31 42
3331.44 42
3331.58 40
3331.71 34
3331.84 27
3331.97 21
3332.11 17
3332.24 16
3332.37 19
3332.50 24
3332.64 32
3332.77 41
3332.90 49
3333.03 55
3333.16 60
3333.30 61
3333.43 58
3333.56 52
3333.69 44
3333.83 34
3333.96 23
3334.09 13
3334.22 6
3334.36 2
3334.49 0
3334.62 1
3334.75 3
3334.89 6
3335.02 9
3335.15 10
3335.28 11
3335.41 11
3335.55 11
3335.68 11
3335.81 11
3335.94 12
3336.08 14
3336.21 16
3336.34 20
3336.47 24
3336.61 31
3336.74 38
3336.87 48
3337.00 59
3337.14 71
3337.27 83
3337.40 93
3337.53 100
3337.67 104
3337.80 105
3337.93 102
3338.06 96
3338.20 89
3338.33 81
3338.46 73
3338.59 65
3338.73 58
3338.86 52
3338.99 49
3339.12 47
3339.26 47
3339.39 49
3339.52 53
3339.65 58
3339.78 65
3339.92 73
3340.05 81
3340.18 90
3340.31 99
3340.45 107
3340.58 113
3340.71 116
3340.84 116
3340.98 114
3341.11 111
3341.24 106
3341.37 101
3341.51 96
3341.64 90
3341.77 84
3341.90 76
3342.04 66
3342.17 54
3342.30 40
3342.43 25
3342.57 10
3342.70 0
3342.83 0
3342.97 0
3343.10 0
3343.23 0
3343.36 0
3343.50 0
3343.63 0
3343.76 7
3343.89 26
3344.03 44
3344.16 59
3344.29 71
3344.42 80
3344.56 85
3344.69 89
3344.82 93
3344.95 98
3345.09 103
3345.22 109
3345.35 116
3345.48 124
3345.62 131
3345.75 138
3345.88 143
3346.01 146
3346.15 146
3346.28 144
3346.41 139
3346.54 133
3346.68 128
3346.81 126
3346.94 127
3347.07 133
3347.21 143
3347.34 154
3347.47 167
3347.61 177
3347.74 184
3347.87 186
3348.00 184
3348.14 177
3348.27 168
3348.40 156
3348.53 145
3348.67 133
3348.80 124
3348.93 118
3349.06 113
3349.20 110
3349.33 107
3349.46 105
3349.60 102
3349.73 98
3349.86 94
3349.99 89
3350.13 84
3350.26 79
3350.39 73
3350.52 67
3350.66 60
3350.79 52
3350.92 45
3351.05 40
3351.19 36
3351.32 36
3351.45 41
3351.59 49
3351.72 60
3351.85 73
3351.98 87
3352.12 98
3352.25 107
3352.38 111
3352.51 110
3352.65 105
3352.78 96
3352.91 84
3353.05 70
3353.18 56
3353.31 43
3353.44 31
3353.58 22
3353.71 17
3353.84 16
3353.97 19
3354.11 26
3354.24 37
3354.37 49
3354.51 61
3354.64 71
3354.77 78
3354.90 81
3355.04 79
3355.17 73
3355.30 64
3355.44 53
3355.57 41
3355.70 30
3355.83 19
3355.97 10
3356.10 3
3356.23 0
3356.36 0
3356.50 1
3356.63 7
3356.76 17
3356.90 29
3357.03 41
3357.16 51
3357.29 60
3357.43 66
3357.56 71
3357.69 75
3357.83 79
3357.96 82
3358.09 86
3358.22 88
3358.36 90
3358.49 89
3358.62 88
3358.76 84
3358.89 81
3359.02 78
3359.15 76
3359.29 73
3359.42 69
3359.55 63
3359.69 57
3359.82 48
3359.95 39
3360.08 29
3360.22 20
3360.35 11
3360.48 3
3360.62 0
3360.75 0
3360.88 0
3361.01 0
3361.15 0
3361.28 0
3361.41 0
3361.55 4
3361.68 9
3361.81 11
3361.94 11
3362.08 10
3362.21 9
3362.34 11
3362.48 16
3362.61 24
3362.74 33
3362.88 44
3363.01 55
3363.14 67
3363.27 81
3363.41 95
3363.54 111
3363.67 127
3363.81 142
3363.94 154
3364.07 161
3364.20 163
3364.34 160
3364.47 155
3364.60 148
3364.74 141
3364.87 136
3365.00 132
3365.14 129
3365.27 127
3365.40 124
3365.53 120
3365.67 117
3365.80 114
3365.93 112
3366.07 112
3366.20 115
3366.33 119
3366.47 125
3366.60 132
3366.73 138
3366.86 144
3367.00 149
3367.13 151
3367.26 150
3367.40 145
3367.53 137
3367.66 125
3367.80 112
3367.93 99
3368.06 89
3368.19 82
3368.33 79
3368.46 81
3368.59 84
3368.73 89
3368.86 93
3368.99 96
3369.13 97
3369.26 96
3369.39 95
3369.53 93
3369.66 93
3369.79 96
3369.92 101
3370.06 109
3370.19 121
3370.32 134
3370.46 149
3370.59 163
3370.72 174
3370.86 182
3370.99 186
3371.12 186
3371.26 182
3371.39 177
3371.52 172
3371.65 168
3371.79 166
3371.92 164
3372.05 164
3372.19 163
3372.32 161
3372.45 158
3372.59 156
3372.72 155
3372.85 155
3372.99 159
3373.12 165
3373.25 173
3373.38 181
3373.52 191
3373.65 199
3373.78 208
3373.92 215
3374.05 221
3374.18 225
3374.32 227
3374.45 227
3374.58 225
3374.72 219
3374.85 211
3374.98 201
3375.12 191
3375.25 181
3375.38 173
3375.52 168
3375.65 167
3375.78 169
3375.92 175
3376.05 183
3376.18 191
3376.31 198
3376.45 204
3376.58 208
3376.71 209
3376.85 206
3376.98 201
3377.11 193
3377.25 182
3377.38 169
3377.51 159
3377.65 151
3377.78 150
3377.91 156
3378.05 170
3378.18 190
3378.31 212
3378.45 233
3378.58 252
3378.71 265
3378.85 275
3378.98 282
3379.11 289
3379.25 296
3379.38 306
3379.51 317
3379.65 328
3379.78 336
3379.91 341
3380.05 342
3380.18 342
3380.31 340
3380.45 339
3380.58 338
3380.71 338
3380.84 338
3380.98 338
3381.11 336
3381.24 335
3381.38 334
3381.51 334
3381.64 335
3381.78 336
3381.91 336
3382.04 334
3382.18 328
3382.31 319
3382.44 306
3382.58 292
3382.71 278
3382.84 266
3382.98 257
3383.11 250
3383.24 245
3383.38 240
3383.51 235
3383.64 231
3383.78 229
3383.91 228
3384.04 230
3384.18 235
3384.31 241
3384.44 247
3384.58 252
3384.71 253
3384.84 250
3384.98 243
3385.11 232
3385.24 219
3385.38 203
3385.51 186
3385.64 170
3385.78 154
3385.91 140
3386.04 130
3386.18 125
3386.31 125
3386.45 130
3386.58 140
3386.71 153
3386.85 166
3386.98 178
3387.11 187
3387.25 191
3387.38 192
3387.51 190
3387.65 186
3387.78 184
3387.91 183
3388.05 184
3388.18 188
3388.31 192
3388.45 196
3388.58 198
3388.71 198
3388.85 195
3388.98 189
3389.11 179
3389.25 169
3389.38 158
3389.51 147
3389.65 137
3389.78 129
3389.91 122
3390.05 117
3390.18 112
3390.31 108
3390.45 104
3390.58 100
3390.72 95
3390.85 90
3390.98 84
3391.12 77
3391.25 69
3391.38 63
3391.52 57
3391.65 53
3391.78 51
3391.92 52
3392.05 53
3392.18 57
3392.32 60
3392.45 65
3392.58 70
3392.72 74
3392.85 79
3392.98 84
3393.12 88
3393.25 92
3393.39 95
3393.52 97
3393.65 98
3393.79 98
3393.92 96
3394.05 93
3394.19 87
3394.32 80
3394.45 74
3394.59 70
3394.72 68
3394.85 71
3394.99 78
3395.12 88
3395.26 98
3395.39 109
3395.52 116
3395.66 120
3395.79 119
3395.92 113
3396.06 103
3396.19 90
3396.32 76
3396.46 63
3396.59 51
3396.72 41
3396.86 36
3396.99 36
3397.13 40
3397.26 49
3397.39 62
3397.53 77
3397.66 94
3397.79 110
3397.93 123
3398.06 131
3398.19 134
3398.33 131
3398.46 124
3398.60 114
3398.73 102
3398.86 92
3399.00 82
3399.13 75
3399.26 70
3399.40 66
3399.53 62
3399.66 58
3399.80 54
3399.93 51
3400.07 47
3400.20 45
3400.33 43
3400.47 41
3400.60 38
3400.73 35
3400.87 32
3401.00 29
3401.13 28
3401.27 29
3401.40 31
3401.54 34
3401.67 37
3401.80 38
3401.94 36
3402.07 31
3402.20 22
3402.34 13
3402.47 3
3402.61 0
3402.74 0
3402.87 0
3403.01 0
3403.14 0
3403.27 0
3403.41 0
3403.54 1
3403.68 2
3403.81 4
3403.94 6
3404.08 10
3404.21 16
3404.34 24
3404.48 33
3404.61 44
3404.75 55
3404.88 64
3405.01 71
3405.15 76
3405.28 79
3405.41 78
3405.55 75
3405.68 70
3405.82 62
3405.95 52
3406.08 40
3406.22 28
3406.35 16
3406.48 7
3406.62 2
3406.75 0
3406.89 4
3407.02 11
3407.15 22
3407.29 34
3407.42 47
3407.55 57
3407.69 64
3407.82 68
3407.96 70
3408.09 71
3408.22 73
3408.36 77
3408.49 84
3408.63 94
3408.76 103
3408.89 111
3409.03 114
3409.16 110
3409.29 101
3409.43 87
3409.56 70
3409.70 52
3409.83 37
3409.96 25
3410.10 18
3410.23 14
3410.37 12
3410.50 12
3410.63 13
3410.77 15
3410.90 18
3411.03 21
3411.17 26
3411.30 32
3411.44 39
3411.57 45
3411.70 51
3411.84 55
3411.97 57
3412.11 56
3412.24 52
3412.37 45
3412.51 36
3412.64 24
3412.78 12
3412.91 1
3413.04 0
3413.18 0
3413.31 0
3413.44 4
3413.58 17
3413.71 31
3413.85 43
3413.98 53
3414.11 59
3414.25 62
3414.38 63
3414.52 64
3414.65 67
3414.78 73
3414.92 81
3415.05 90
3415.19 100
3415.32 107
3415.45 111
3415.59 112
3415.72 112
3415.86 110
3415.99 108
3416.12 107
3416.26 108
3416.39 109
3416.53 111
3416.66 111
3416.79 110
3416.93 106
3417.06 101
3417.20 94
3417.33 86
3417.46 78
3417.60 70
3417.73 62
3417.87 53
3418.00 45
3418.13 38
3418.27 31
3418.40 26
3418.54 23
3418.67 21
3418.80 19
3418.94 18
3419.07 15
3419.21 12
3419.34 7
3419.47 2
3419.61 0
3419.74 0
3419.88 0
3420.01 0
3420.14 0
3420.28 0
3420.41 0
3420.55 0
3420.68 5
3420.81 10
3420.95 15
3421.08 20
3421.22 26
3421.35 33
3421.48 40
3421.62 49
3421.75 56
3421.89 62
3422.02 66
3422.16 66
3422.29 64
3422.42 60
3422.56 57
3422.69 57
3422.83 62
3422.96 71
3423.09 84
3423.23 100
3423.36 116
3423.50 130
3423.63 139
3423.76 143
3423.90 142
3424.03 137
3424.17 130
3424.30 123
3424.44 118
3424.57 114
3424.70 113
3424.84 113
3424.97 112
3425.11 110
3425.24 105
3425.37 99
3425.51 91
3425.64 83
3425.78 76
3425.91 70
3426.05 66
3426.18 63
3426.31 60
3426.45 58
3426.58 54
3426.72 50
3426.85 47
3426.98 43
3427.12 41
3427.25 39
3427.39 37
3427.52 36
3427.66 34
3427.79 33
3427.92 32
3428.06 32
3428.19 34
3428.33 38
3428.46 42
3428.60 45
3428.73 47
3428.86 48
3429.00 47
3429.13 46
3429.27 45
3429.40 46
3429.53 49
3429.67 55
3429.80 63
3429.94 71
3430.07 78
3430.21 84
3430.34 89
3430.47 93
3430.61 95
3430.74 99
3430.88 102
3431.01 107
3431.15 111
3431.28 114
3431.41 116
3431.55 115
3431.68 112
3431.82 108
3431.95 102
3432.09 95
3432.22 89
3432.35 84
3432.49 80
3432.62 77
3432.76 77
3432.89 78
3433.03 82
3433.16 87
3433.29 92
3433.43 98
3433.56 102
3433.70 105
3433.83 105
3433.97 103
3434.10 100
3434.23 96
3434.37 92
3434.50 89
3434.64 88
3434.77 89
3434.91 89
3435.04 90
3435.18 88
3435.31 83
3435.44 76
3435.58 66
3435.71 56
3435.85 49
3435.98 47
3436.12 51
3436.25 62
3436.38 77
3436.52 96
3436.65 114
3436.79 128
3436.92 137
3437.06 141
3437.19 141
3437.33 136
3437.46 130
3437.59 124
3437.73 120
3437.86 116
3438.00 114
3438.13 112
3438.27 111
3438.40 111
3438.53 110
3438.67 110
3438.80 111
3438.94 111
3439.07 112
3439.21 113
3439.34 113
3439.48 113
3439.61 113
3439.74 111
3439.88 109
3440.01 106
3440.15 102
3440.28 99
3440.42 96
3440.55 93
3440.69 90
3440.82 87
3440.95 85
3441.09 83
3441.22 83
3441.36 85
3441.49 91
3441.63 99
3441.76 109
3441.90 118
3442.03 126
3442.16 130
3442.30 131
3442.43 127
3442.57 122
3442.70 117
3442.84 114
3442.97 114
3443.11 116
3443.24 121
3443.38 126
3443.51 130
3443.64 134
3443.78 136
3443.91 138
3444.05 140
3444.18 145
3444.32 151
3444.45 160
3444.59 170
3444.72 181
3444.86 191
3444.99 201
3445.12 210
3445.26 218
3445.39 226
3445.53 234
3445.66 241
3445.80 249
3445.93 255
3446.07 262
3446.20 267
3446.34 272
3446.47 276
3446.60 281
3446.74 286
3446.87 292
3447.01 298
3447.14 305
3447.28 313
3447.41 320
3447.55 325
3447.68 328
3447.82 328
3447.95 326
3448.08 322
3448.22 318
3448.35 314
3448.49 312
3448.62 312
3448.76 315
3448.89 320
3449.03 326
3449.16 333
3449.30 339
3449.43 344
3449.57 348
3449.70 351
3449.84 351
3449.97 350
3450.10 347
3450.24 343
3450.37 339
3450.51 333
3450.64 328
3450.78 323
3450.91 319
3451.05 316
3451.18 313
3451.32 310
3451.45 309
3451.59 308
3451.72 309
3451.85 310
3451.99 311
3452.12 311
3452.26 309
3452.39 304
3452.53 297
3452.66 288
3452.80 277
3452.93 266
3453.07 256
3453.20 247
3453.34 240
3453.47 235
3453.61 232
3453.74 230
3453.88 230
3454.01 231
3454.14 232
3454.28 233
3454.41 233
3454.55 232
3454.68 231
3454.82 229
3454.95 226
3455.09 225
3455.22 225
3455.36 226
3455.49 229
3455.63 233
3455.76 239
3455.90 246
3456.03 252
3456.17 258
3456.30 263
3456.44 267
3456.57 269
3456.70 269
3456.84 269
3456.97 268
3457.11 267
3457.24 266
3457.38 267
3457.51 269
3457.65 271
3457.78 273
3457.92 274
3458.05 271
3458.19 266
3458.32 256
3458.46 242
3458.59 225
3458.73 207
3458.86 189
3459.00 172
3459.13 157
3459.27 145
3459.40 136
3459.54 130
3459.67 125
3459.81 121
3459.94 116
3460.08 111
3460.21 106
3460.34 102
3460.48 97
3460.61 94
3460.75 93
3460.88 94
3461.02 96
3461.15 101
3461.29 107
3461.42 113
3461.56 119
3461.69 124
3461.83 127
3461.96 129
3462.10 129
3462.23 129
3462.37 128
3462.50 129
3462.64 129
3462.77 131
3462.91 131
3463.04 132
3463.18 130
3463.31 127
3463.45 122
3463.58 116
3463.72 110
3463.85 104
3463.99 98
3464.12 94
3464.26 90
3464.39 86
3464.53 82
3464.66 79
3464.80 77
3464.93 75
3465.07 73
3465.20 72
3465.34 70
3465.47 67
3465.61 64
3465.74 60
3465.88 57
3466.01 55
3466.15 54
3466.28 55
3466.42 57
3466.55 60
3466.69 62
3466.82 63
3466.96 62
3467.09 59
3467.23 55
3467.36 49
3467.50 42
3467.63 35
3467.76 28
3467.90 23
3468.03 20
3468.17 21
3468.30 26
3468.44 32
3468.57 41
3468.71 50
3468.84 56
3468.98 61
3469.11 62
3469.25 60
3469.39 57
3469.52 53
3469.66 49
3469.79 47
3469.93 46
3470.06 47
3470.20 48
3470.33 49
3470.47 49
3470.60 48
3470.74 46
3470.87 43
3471.01 41
3471.14 40
3471.28 40
3471.41 40
3471.55 40
3471.68 39
3471.82 37
3471.95 32
3472.09 26
3472.22 19
3472.36 11
3472.49 4
3472.63 0
3472.76 0
3472.90 0
3473.03 0
3473.17 0
3473.30 0
3473.44 0
3473.57 0
3473.71 0
3473.84 2
3473.98 4
3474.11 6
3474.25 7
3474.38 7
3474.52 8
3474.65 10
3474.79 14
3474.92 20
3475.06 28
3475.19 39
3475.33 51
3475.46 64
3475.60 76
3475.73 88
3475.87 97
3476.00 103
3476.14 104
3476.27 100
3476.41 92
3476.54 81
3476.68 69
3476.81 58
3476.95 49
3477.09 44
3477.22 42
3477.36 42
3477.49 44
3477.63 46
3477.76 49
3477.90 52
3478.03 56
3478.17 61
3478.30 66
3478.44 71
3478.57 75
3478.71 78
3478.84 79
3478.98 80
3479.11 79
3479.25 79
3479.38 79
3479.52 80
3479.65 83
3479.79 87
3479.92 91
3480.06 97
3480.19 104
3480.33 111
3480.47 118
3480.60 124
3480.74 127
3480.87 129
3481.01 126
3481.14 121
3481.28 113
3481.41 103
3481.55 92
3481.68 83
3481.82 76
3481.95 72
3482.09 72
3482.22 74
3482.36 79
3482.49 84
3482.63 89
3482.76 92
3482.90 92
3483.04 91
3483.17 88
3483.31 84
3483.44 81
3483.58 80
3483.71 79
3483.85 79
3483.98 78
3484.12 76
3484.25 71
3484.39 66
3484.52 60
3484.66 55
3484.79 52
3484.93 51
3485.06 52
3485.20 53
3485.34 54
3485.47 53
3485.61 50
3485.74 45
3485.88 41
3486.01 37
3486.15 36
3486.28 38
3486.42 41
3486.55 46
3486.69 49
3486.82 50
3486.96 49
3487.09 44
3487.23 36
3487.37 27
3487.50 17
3487.64 9
3487.77 4
3487.91 3
3488.04 5
3488.18 10
3488.31 17
3488.45 23
3488.58 29
3488.72 32
3488.85 33
3488.99 33
3489.13 32
3489.26 32
3489.40 33
3489.53 36
3489.67 40
3489.80 46
3489.94 53
3490.07 61
3490.21 71
3490.34 81
3490.48 91
3490.62 99
3490.75 105
3490.89 108
3491.02 108
3491.16 106
3491.29 103
3491.43 100
3491.56 96
3491.70 94
3491.83 91
3491.97 88
3492.11 84
3492.24 78
3492.38 71
3492.51 62
3492.65 51
3492.78 40
3492.92 28
3493.05 16
3493.19 5
3493.32 0
3493.46 0
3493.60 0
3493.73 0
3493.87 0
3494.00 6
3494.14 20
3494.27 35
3494.41 52
3494.54 69
3494.68 85
3494.81 98
3494.95 108
3495.09 113
3495.22 113
3495.36 109
3495.49 101
3495.63 90
3495.76 76
3495.90 61
3496.03 46
3496.17 32
3496.31 21
3496.44 13
3496.58 9
3496.71 8
3496.85 10
3496.98 14
3497.12 20
3497.25 28
3497.39 37
3497.53 46
3497.66 54
3497.80 60
3497.93 64
3498.07 65
3498.20 64
3498.34 59
3498.47 52
3498.61 43
3498.75 33
3498.88 24
3499.02 16
3499.15 10
3499.29 7
3499.42 5
3499.56 5
3499.69 4
3499.83 1
3499.97 0
3500.10 0
3500.24 0
3500.37 0
3500.51 0
3500.64 0
3500.78 6
3500.92 27
3501.05 52
3501.19 78
3501.32 101
3501.46 120
3501.59 131
3501.73 137
3501.86 137
3502.00 134
3502.14 130
3502.27 127
3502.41 127
3502.54 130
3502.68 135
3502.81 141
3502.95 145
3503.09 148
3503.22 147
3503.36 145
3503.49 141
3503.63 136
3503.76 132
3503.90 129
3504.04 126
3504.17 123
3504.31 119
3504.44 114
3504.58 109
3504.71 104
3504.85 100
3504.99 99
3505.12 102
3505.26 107
3505.39 114
3505.53 123
3505.66 131
3505.80 138
3505.94 143
3506.07 148
3506.21 151
3506.34 154
3506.48 157
3506.61 159
3506.75 162
3506.89 164
3507.02 164
3507.16 164
3507.29 163
3507.43 163
3507.56 164
3507.70 169
3507.84 176
3507.97 186
3508.11 199
3508.24 214
3508.38 229
3508.51 242
3508.65 251
3508.79 257
3508.92 258
3509.06 255
3509.19 247
3509.33 238
3509.47 226
3509.60 214
3509.74 202
3509.87 191
3510.01 181
3510.14 174
3510.28 170
3510.42 166
3510.55 164
3510.69 162
3510.82 158
3510.96 154
3511.10 147
3511.23 138
3511.37 129
3511.50 118
3511.64 107
3511.77 94
3511.91 80
3512.05 66
3512.18 52
3512.32 40
3512.45 31
3512.59 27
3512.73 27
3512.86 33
3513.00 41
3513.13 49
3513.27 56
3513.40 60
3513.54 61
3513.68 61
3513.81 60
3513.95 61
3514.08 65
3514.22 71
3514.36 80
3514.49 89
3514.63 97
3514.76 103
3514.90 105
3515.04 103
3515.17 98
3515.31 91
3515.44 83
3515.58 76
3515.71 71
3515.85 69
3515.99 70
3516.12 75
3516.26 82
3516.39 91
3516.53 99
3516.67 104
3516.80 106
3516.94 105
3517.07 101
3517.21 98
3517.35 95
3517.48 93
3517.62 93
3517.75 92
3517.89 91
3518.03 87
3518.16 80
3518.30 72
3518.43 63
3518.57 55
3518.71 50
3518.84 49
3518.98 52
3519.11 61
3519.25 73
3519.39 90
3519.52 109
3519.66 129
3519.79 148
3519.93 164
3520.07 175
3520.20 179
3520.34 178
3520.47 172
3520.61 162
3520.75 152
3520.88 142
3521.02 133
3521.15 125
3521.29 119
3521.43 113
3521.56 108
3521.70 104
3521.83 101
3521.97 99
3522.11 98
3522.24 98
3522.38 99
3522.51 100
3522.65 100
3522.79 99
3522.92 98
3523.06 97
3523.19 98
3523.33 101
3523.47 108
3523.60 119
3523.74 132
3523.87 149
3524.01 166
3524.15 184
3524.28 200
3524.42 213
3524.55 224
3524.69 232
3524.83 237
3524.96 240
3525.10 240
3525.24 240
3525.37 239
3525.51 238
3525.64 235
3525.78 232
3525.92 227
3526.05 219
3526.19 210
3526.32 200
3526.46 189
3526.60 178
3526.73 170
3526.87 164
3527.00 162
3527.14 163
3527.28 168
3527.41 175
3527.55 184
3527.69 194
3527.82 203
3527.96 211
3528.09 214
3528.23 214
3528.37 210
3528.50 201
3528.64 191
3528.77 180
3528.91 169
3529.05 160
3529.18 155
3529.32 151
3529.46 150
3529.59 150
3529.73 149
3529.86 147
3530.00 144
3530.14 137
3530.27 129
3530.41 120
3530.55 111
3530.68 102
3530.82 95
3530.95 88
3531.09 83
3531.23 78
3531.36 72
3531.50 67
3531.63 62
3531.77 58
3531.91 57
3532.04 57
3532.18 62
3532.32 68
3532.45 78
3532.59 88
3532.72 99
3532.86 109
3533.00 118
3533.13 126
3533.27 130
3533.41 131
3533.54 128
3533.68 121
3533.81 110
3533.95 96
3534.09 82
3534.22 68
3534.36 57
3534.50 47
3534.63 38
3534.77 31
3534.90 24
3535.04 17
3535.18 12
3535.31 7
3535.45 4
3535.59 2
3535.72 3
3535.86 5
3536.00 6
3536.13 8
3536.27 8
3536.40 8
3536.54 7
3536.68 5
3536.81 5
3536.95 5
3537.09 6
3537.22 8
3537.36 11
3537.49 15
3537.63 19
3537.77 24
3537.90 29
3538.04 33
3538.18 36
3538.31 38
3538.45 40
3538.59 40
3538.72 39
3538.86 36
3538.99 33
3539.13 27
3539.27 21
3539.40 15
3539.54 10
3539.68 7
3539.81 6
3539.95 8
3540.09 11
3540.22 14
3540.36 15
3540.49 14
3540.63 10
3540.77 4
3540.90 0
3541.04 0
3541.18 0
3541.31 0
3541.45 0
3541.59 0
3541.72 0
3541.86 11
3542.00 23
3542.13 33
3542.27 41
3542.40 45
3542.54 47
3542.68 46
3542.81 45
3542.95 42
3543.09 39
3543.22 36
3543.36 33
3543.50 29
3543.63 26
3543.77 24
3543.91 24
3544.04 25
3544.18 27
3544.31 30
3544.45 33
3544.59 37
3544.72 43
3544.86 49
3545.00 57
3545.13 67
3545.27 78
3545.41 89
3545.54 99
3545.68 106
3545.82 109
3545.95 108
3546.09 104
3546.23 98
3546.36 93
3546.50 88
3546.64 85
3546.77 84
3546.91 85
3547.04 86
3547.18 88
3547.32 89
3547.45 90
3547.59 91
3547.73 91
3547.86 91
3548.00 91
3548.14 91
3548.27 92
3548.41 94
3548.55 98
3548.68 104
3548.82 111
3548.96 119
3549.09 126
3549.23 131
3549.37 133
3549.50 132
3549.64 129
3549.78 122
3549.91 113
3550.05 102
3550.19 91
3550.32 79
3550.46 69
3550.60 61
3550.73 56
3550.87 55
3551.00 58
3551.14 64
3551.28 73
3551.41 83
3551.55 94
3551.69 104
3551.82 112
3551.96 118
3552.10 121
3552.23 121
3552.37 119
3552.51 113
3552.64 107
3552.78 99
3552.92 90
3553.05 80
3553.19 70
3553.33 60
3553.46 49
3553.60 41
3553.74 34
3553.87 32
3554.01 34
3554.15 41
3554.28 50
3554.42 60
3554.56 69
3554.69 75
3554.83 79
3554.97 79
3555.10 77
3555.24 75
3555.38 73
3555.51 71
3555.65 71
3555.79 72
3555.92 75
3556.06 79
3556.20 84
3556.33 89
3556.47 95
3556.61 100
3556.74 104
3556.88 107
3557.02 108
3557.15 106
3557.29 103
3557.43 99
3557.56 95
3557.70 92
3557.84 90
3557.97 89
3558.11 90
3558.25 91
3558.38 91
3558.52 91
3558.66 89
3558.79 86
3558.93 82
3559.07 78
3559.21 74
3559.34 70
3559.48 67
3559.62 63
3559.75 58
3559.89 53
3560.03 47
3560.16 40
3560.30 35
3560.44 31
3560.57 30
3560.71 32
3560.85 36
3560.98 41
3561.12 47
3561.26 52
3561.39 56
3561.53 59
3561.67 60
3561.80 60
3561.94 59
3562.08 58
3562.21 55
3562.35 51
3562.49 48
3562.62 45
3562.76 44
3562.90 46
3563.04 49
3563.17 52
3563.31 55
3563.45 55
3563.58 52
3563.72 47
3563.86 40
3563.99 33
3564.13 26
3564.27 22
3564.40 20
3564.54 20
3564.68 22
3564.81 26
3564.95 31
3565.09 37
3565.22 44
3565.36 51
3565.50 56
3565.64 60
3565.77 61
3565.91 61
3566.05 60
3566.18 59
3566.32 58
3566.46 58
3566.59 58
3566.73 59
3566.87 61
3567.00 63
3567.14 65
3567.28 68
3567.42 72
3567.55 75
3567.69 79
3567.83 81
3567.96 81
3568.10 79
3568.24 75
3568.37 70
3568.51 65
3568.65 62
3568.78 62
3568.92 65
3569.06 70
3569.20 78
3569.33 87
3569.47 96
3569.61 103
3569.74 107
3569.88 109
3570.02 106
3570.15 101
3570.29 93
3570.43 83
3570.56 73
3570.70 64
3570.84 56
3570.98 52
3571.11 50
3571.25 51
3571.39 52
3571.52 53
3571.66 52
3571.80 50
3571.93 45
3572.07 39
3572.21 31
3572.35 24
3572.48 17
3572.62 10
3572.76 4
3572.89 0
3573.03 0
3573.17 0
3573.30 0
3573.44 0
3573.58 0
3573.72 0
3573.85 0
3573.99 3
3574.13 17
3574.26 31
3574.40 44
3574.54 54
3574.68 60
3574.81 63
3574.95 63
3575.09 62
3575.22 62
3575.36 62
3575.50 62
3575.63 61
3575.77 60
3575.91 57
3576.05 54
3576.18 52
3576.32 53
3576.46 58
3576.59 68
3576.73 83
3576.87 100
3577.01 118
3577.14 134
3577.28 147
3577.42 157
3577.55 162
3577.69 165
3577.83 166
3577.96 167
3578.10 169
3578.24 172
3578.38 177
3578.51 182
3578.65 187
3578.79 191
3578.92 193
3579.06 192
3579.20 190
3579.34 187
3579.47 183
3579.61 179
3579.75 175
3579.88 169
3580.02 161
3580.16 151
3580.30 139
3580.43 125
3580.57 113
3580.71 103
3580.84 97
3580.98 96
3581.12 99
3581.26 105
3581.39 110
3581.53 113
3581.67 112
3581.81 107
3581.94 99
3582.08 90
3582.22 81
3582.35 76
3582.49 75
3582.63 77
3582.77 83
3582.90 91
3583.04 99
3583.18 108
3583.31 117
3583.45 126
3583.59 135
3583.73 145
3583.86 157
3584.00 168
3584.14 178
3584.27 187
3584.41 193
3584.55 196
3584.69 196
3584.82 192
3584.96 184
3585.10 172
3585.24 157
3585.37 141
3585.51 123
3585.65 106
3585.78 91
3585.92 79
3586.06 69
3586.20 61
3586.33 54
3586.47 46
3586.61 38
3586.75 28
3586.88 16
3587.02 4
3587.16 0
3587.29 0
3587.43 0
3587.57 0
3587.71 0
3587.84 0
3587.98 0
3588.12 0
3588.26 11
3588.39 31
3588.53 52
3588.67 72
3588.81 89
3588.94 102
3589.08 110
3589.22 112
3589.35 111
3589.49 106
3589.63 101
3589.77 95
3589.90 91
3590.04 90
3590.18 91
3590.32 95
3590.45 100
3590.59 105
3590.73 109
3590.87 111
3591.00 111
3591.14 106
3591.28 99
3591.41 89
3591.55 79
3591.69 70
3591.83 64
3591.96 62
3592.10 64
3592.24 70
3592.38 77
3592.51 84
3592.65 90
3592.79 94
3592.93 98
3593.06 101
3593.20 104
3593.34 108
3593.48 112
3593.61 116
3593.75 119
3593.89 120
3594.03 119
3594.16 117
3594.30 115
3594.44 114
3594.57 115
3594.71 121
3594.85 131
3594.99 144
3595.12 160
3595.26 177
3595.40 193
3595.54 206
3595.67 214
3595.81 217
3595.95 214
3596.09 207
3596.22 196
3596.36 185
3596.50 175
3596.64 166
3596.77 161
3596.91 158
3597.05 158
3597.19 158
3597.32 158
3597.46 157
3597.60 155
3597.74 151
3597.87 147
3598.01 143
3598.15 139
3598.29 137
3598.42 135
3598.56 134
3598.70 132
3598.84 130
3598.97 126
3599.11 122
3599.25 118
3599.39 114
3599.52 111
3599.66 108
3599.80 105
3599.94 102
3600.07 99
3600.21 97
3600.35 97
3600.49 100
3600.62 107
3600.76 117
3600.90 130
3601.04 142
3601.17 152
3601.31 159
3601.45 163
3601.59 164
3601.72 165
3601.86 167
3602.00 171
3602.14 177
3602.27 186
3602.41 194
3602.55 203
3602.69 212
3602.83 220
3602.96 229
3603.10 238
3603.24 248
3603.38 256
3603.51 261
3603.65 261
3603.79 255
3603.93 243
3604.06 226
3604.20 207
3604.34 187
3604.48 169
3604.61 156
3604.75 148
3604.89 145
3605.03 147
3605.16 154
3605.30 163
3605.44 173
3605.58 184
3605.72 192
3605.85 199
3605.99 203
3606.13 203
3606.27 200
3606.40 193
3606.54 183
3606.68 170
3606.82 156
3606.95 142
3607.09 128
3607.23 116
3607.37 105
3607.50 97
3607.64 92
3607.78 90
3607.92 92
3608.06 97
3608.19 106
3608.33 117
3608.47 130
3608.61 143
3608.74 154
3608.88 162
3609.02 166
3609.16 167
3609.29 164
3609.43 158
3609.57 151
3609.71 142
3609.85 132
3609.98 121
3610.12 109
3610.26 97
3610.40 84
3610.53 74
3610.67 66
3610.81 62
3610.95 62
3611.09 65
3611.22 72
3611.36 80
3611.50 88
3611.64 97
3611.77 104
3611.91 110
3612.05 113
3612.19 115
3612.33 115
3612.46 113
3612.60 110
3612.74 106
3612.88 102
3613.01 99
3613.15 97
3613.29 97
3613.43 98
3613.57 102
3613.70 108
3613.84 116
3613.98 125
3614.12 133
3614.25 138
3614.39 139
3614.53 136
3614.67 130
3614.81 120
3614.94 109
3615.08 97
3615.22 87
3615.36 80
3615.49 75
3615.63 74
3615.77 75
3615.91 78
3616.05 83
3616.18 89
3616.32 95
3616.46 100
3616.60 104
3616.74 106
3616.87 106
3617.01 102
3617.15 95
3617.29 86
3617.42 75
3617.56 65
3617.70 57
3617.84 53
3617.98 53
3618.11 57
3618.25 63
3618.39 69
3618.53 72
3618.67 71
3618.80 66
3618.94 57
3619.08 46
3619.22 35
3619.35 26
3619.49 20
3619.63 17
3619.77 17
3619.91 18
3620.04 19
3620.18 18
3620.32 16
3620.46 12
3620.60 8
3620.73 4
3620.87 0
3621.01 0
3621.15 0
3621.29 0
3621.42 0
3621.56 0
3621.70 0
3621.84 0
3621.98 0
3622.11 2
3622.25 10
3622.39 19
3622.53 30
3622.67 41
3622.80 50
3622.94 58
3623.08 62
3623.22 63
3623.35 62
3623.49 58
3623.63 53
3623.77 49
3623.91 45
3624.04 43
3624.18 41
3624.32 40
3624.46 39
3624.60 37
3624.73 35
3624.87 33
3625.01 31
3625.15 30
3625.29 31
3625.42 34
3625.56 39
3625.70 44
3625.84 50
3625.98 55
3626.12 59
3626.25 61
3626.39 62
3626.53 62
3626.67 60
3626.81 59
3626.94 56
3627.08 54
3627.22 51
3627.36 47
3627.50 44
3627.63 39
3627.77 35
3627.91 31
3628.05 27
3628.19 25
3628.32 24
3628.46 25
3628.60 28
3628.74 33
3628.88 38
3629.01 43
3629.15 48
3629.29 50
3629.43 50
3629.57 47
3629.70 42
3629.84 37
3629.98 32
3630.12 29
3630.26 28
3630.40 30
3630.53 33
3630.67 38
3630.81 41
3630.95 43
3631.09 42
3631.22 39
3631.36 34
3631.50 27
3631.64 20
3631.78 13
3631.91 7
3632.05 3
3632.19 2
3632.33 4
3632.47 9
3632.61 18
3632.74 29
3632.88 41
3633.02 53
3633.16 62
3633.30 69
3633.43 73
3633.57 75
3633.71 74
3633.85 71
3633.99 67
3634.13 61
3634.26 54
3634.40 45
3634.54 35
3634.68 24
3634.82 13
3634.95 3
3635.09 0
3635.23 0
3635.37 0
3635.51 0
3635.65 0
3635.78 0
3635.92 0
3636.06 0
3636.20 0
3636.34 5
3636.47 11
3636.61 18
3636.75 24
3636.89 29
3637.03 31
3637.17 30
3637.30 28
3637.44 24
3637.58 20
3637.72 18
3637.86 19
3638.00 22
3638.13 28
3638.27 35
3638.41 42
3638.55 47
3638.69 50
3638.83 50
3638.96 49
3639.10 46
3639.24 42
3639.38 38
3639.52 34
3639.65 31
3639.79 31
3639.93 32
3640.07 35
3640.21 40
3640.35 46
3640.48 53
3640.62 58
3640.76 61
3640.90 60
3641.04 56
3641.18 50
3641.31 42
3641.45 34
3641.59 30
3641.73 30
3641.87 36
3642.01 45
3642.14 57
3642.28 69
3642.42 80
3642.56 86
3642.70 89
3642.84 88
3642.97 86
3643.11 84
3643.25 83
3643.39 83
3643.53 83
3643.67 85
3643.80 87
3643.94 89
3644.08 91
3644.22 95
3644.36 99
3644.50 104
3644.63 108
3644.77 111
3644.91 112
3645.05 111
3645.19 109
3645.33 107
3645.47 105
3645.60 105
3645.74 108
3645.88 112
3646.02 117
3646.16 121
3646.30 125
3646.43 125
3646.57 122
3646.71 116
3646.85 106
3646.99 94
3647.13 80
3647.26 67
3647.40 57
3647.54 52
3647.68 52
3647.82 58
3647.96 69
3648.10 82
3648.23 97
3648.37 109
3648.51 119
3648.65 126
3648.79 130
3648.93 133
3649.06 138
3649.20 145
3649.34 155
3649.48 167
3649.62 179
3649.76 188
3649.90 192
3650.03 188
3650.17 178
3650.31 162
3650.45 143
3650.59 123
3650.73 106
3650.86 91
3651.00 81
3651.14 75
3651.28 71
3651.42 69
3651.56 67
3651.70 67
3651.83 67
3651.97 70
3652.11 76
3652.25 84
3652.39 94
3652.53 106
3652.67 118
3652.80 128
3652.94 135
3653.08 138
3653.22 137
3653.36 132
3653.50 125
3653.64 117
3653.77 108
3653.91 102
3654.05 98
3654.19 96
3654.33 97
3654.47 98
3654.61 99
3654.74 99
3654.88 99
3655.02 98
3655.16 96
3655.30 96
3655.44 97
3655.58 101
3655.71 106
3655.85 113
3655.99 119
3656.13 125
3656.27 129
3656.41 130
3656.55 127
3656.68 122
3656.82 114
3656.96 104
3657.10 93
3657.24 83
3657.38 74
3657.52 68
3657.65 65
3657.79 65
3657.93 68
3658.07 73
3658.21 78
3658.35 83
3658.49 85
3658.62 86
3658.76 86
3658.90 85
3659.04 85
3659.18 86
3659.32 87
3659.46 90
3659.60 92
3659.73 94
3659.87 95
3660.01 96
3660.15 97
3660.29 100
3660.43 105
3660.57 112
3660.70 121
3660.84 131
3660.98 139
3661.12 146
3661.26 150
3661.40 150
3661.54 146
3661.68 139
3661.81 131
3661.95 123
3662.09 117
3662.23 115
3662.37 117
3662.51 124
3662.65 134
3662.79 147
3662.92 159
3663.06 171
3663.20 180
3663.34 186
3663.48 190
3663.62 193
3663.76 196
3663.90 199
3664.03 203
3664.17 207
3664.31 211
3664.45 215
3664.59 219
3664.73 223
3664.87 227
3665.01 233
3665.14 239
3665.28 245
3665.42 251
3665.56 255
3665.70 257
3665.84 257
3665.98 255
3666.12 251
3666.25 247
3666.39 242
3666.53 237
3666.67 232
3666.81 224
3666.95 215
3667.09 205
3667.23 195
3667.36 186
3667.50 178
3667.64 174
3667.78 174
3667.92 178
3668.06 185
3668.20 193
3668.34 201
3668.48 208
3668.61 213
3668.75 214
3668.89 214
3669.03 211
3669.17 207
3669.31 203
3669.45 199
3669.59 196
3669.73 196
3669.86 196
3670.00 197
3670.14 197
3670.28 196
3670.42 192
3670.56 187
3670.70 179
3670.84 171
3670.97 162
3671.11 155
3671.25 148
3671.39 142
3671.53 138
3671.67 134
3671.81 133
3671.95 133
3672.09 137
3672.22 142
3672.36 149
3672.50 157
3672.64 163
3672.78 167
3672.92 167
3673.06 165
3673.20 162
3673.34 159
3673.48 159
3673.61 161
3673.75 166
3673.89 171
3674.03 176
3674.17 178
3674.31 179
3674.45 178
3674.59 175
3674.73 172
3674.86 168
3675.00 164
3675.14 159
3675.28 152
3675.42 142
3675.56 130
3675.70 116
3675.84 102
3675.98 89
3676.12 79
3676.25 72
3676.39 68
3676.53 66
3676.67 65
3676.81 65
3676.95 67
3677.09 69
3677.23 72
3677.37 76
3677.51 82
3677.64 87
3677.78 91
3677.92 92
3678.06 90
3678.20 84
3678.34 77
3678.48 67
3678.62 59
3678.76 50
3678.90 44
3679.03 39
3679.17 37
3679.31 36
3679.45 36
3679.59 38
3679.73 41
3679.87 45
3680.01 49
3680.15 52
3680.29 55
3680.42 57
3680.56 59
3680.70 58
3680.84 55
3680.98 49
3681.12 40
3681.26 31
3681.40 22
3681.54 15
3681.68 12
3681.82 12
3681.95 15
3682.09 17
3682.23 17
3682.37 12
3682.51 4
3682.65 0
3682.79 0
3682.93 0
3683.07 0
3683.21 0
3683.35 0
3683.48 7
3683.62 28
3683.76 49
3683.90 69
3684.04 87
3684.18 103
3684.32 117
3684.46 129
3684.60 138
3684.74 146
3684.88 152
3685.02 156
3685.15 157
3685.29 158
3685.43 158
3685.57 159
3685.71 161
3685.85 165
3685.99 169
3686.13 171
3686.27 170
3686.41 165
3686.55 155
3686.69 140
3686.82 122
3686.96 104
3687.10 86
3687.24 71
3687.38 61
3687.52 55
3687.66 55
3687.80 59
3687.94 67
3688.08 78
3688.22 90
3688.36 102
3688.49 114
3688.63 125
3688.77 135
3688.91 143
3689.05 150
3689.19 156
3689.33 163
3689.47 169
3689.61 176
3689.75 182
3689.89 187
3690.03 190
3690.17 190
3690.30 189
3690.44 185
3690.58 178
3690.72 169
3690.86 159
3691.00 146
3691.14 133
3691.28 118
3691.42 105
3691.56 94
3691.70 84
3691.84 78
3691.98 74
3692.12 73
3692.25 73
3692.39 73
3692.53 73
3692.67 72
3692.81 70
3692.95 68
3693.09 67
3693.23 67
3693.37 68
3693.51 72
3693.65 75
3693.79 78
3693.93 79
3694.07 77
3694.20 71
3694.34 63
3694.48 55
3694.62 46
3694.76 40
3694.90 38
3695.04 38
3695.18 40
3695.32 44
3695.46 48
3695.60 52
3695.74 55
3695.88 57
3696.02 58
3696.16 59
3696.29 57
3696.43 54
3696.57 48
3696.71 40
3696.85 31
3696.99 20
3697.13 10
3697.27 2
3697.41 0
3697.55 0
3697.69 0
3697.83 0
3697.97 0
3698.11 0
3698.25 0
3698.39 0
3698.52 0
3698.66 0
3698.80 0
3698.94 4
3699.08 10
3699.22 18
3699.36 26
3699.50 34
3699.64 41
3699.78 45
3699.92 46
3700.06 45
3700.20 42
3700.34 38
3700.48 35
3700.62 33
3700.76 34
3700.89 39
3701.03 45
3701.17 53
3701.31 60
3701.45 66
3701.59 70
3701.73 71
3701.87 70
3702.01 67
3702.15 64
3702.29 61
3702.43 60
3702.57 61
3702.71 63
3702.85 65
3702.99 68
3703.13 68
3703.27 67
3703.41 63
3703.54 57
3703.68 51
3703.82 44
3703.96 39
3704.10 37
3704.24 38
3704.38 41
3704.52 46
3704.66 52
3704.80 58
3704.94 64
3705.08 68
3705.22 71
3705.36 75
3705.50 79
3705.64 86
3705.78 94
3705.92 105
3706.06 117
3706.20 129
3706.34 140
3706.47 150
3706.61 156
3706.75 158
3706.89 158
3707.03 155
3707.17 150
3707.31 146
3707.45 141
3707.59 136
3707.73 131
3707.87 126
3708.01 119
3708.15 112
3708.29 104
3708.43 96
3708.57 88
3708.71 82
3708.85 78
3708.99 77
3709.13 76
3709.27 78
3709.41 81
3709.55 85
3709.69 90
3709.82 95
3709.96 101
3710.10 106
3710.24 112
3710.38 116
3710.52 119
3710.66 121
3710.80 123
3710.94 124
3711.08 126
3711.22 130
3711.36 137
3711.50 146
3711.64 158
3711.78 169
3711.92 177
3712.06 182
3712.20 179
3712.34 170
3712.48 156
3712.62 140
3712.76 126
3712.90 117
3713.04 115
3713.18 120
3713.32 132
3713.46 146
3713.60 162
3713.74 175
3713.87 186
3714.01 194
3714.15 200
3714.29 206
3714.43 211
3714.57 217
3714.71 223
3714.85 228
3714.99 230
3715.13 230
3715.27 227
3715.41 222
3715.55 215
3715.69 209
3715.83 205
3715.97 204
3716.11 207
3716.25 211
3716.39 217
3716.53 222
3716.67 223
3716.81 222
3716.95 216
3717.09 209
3717.23 200
3717.37 193
3717.51 189
3717.65 190
3717.79 195
3717.93 204
3718.07 216
3718.21 227
3718.35 237
3718.49 245
3718.63 249
3718.77 250
3718.91 247
3719.05 242
3719.18 235
3719.32 227
3719.46 218
3719.60 209
3719.74 200
3719.88 192
3720.02 186
3720.16 182
3720.30 179
3720.44 179
3720.58 180
3720.72 182
3720.86 184
3721.00 186
3721.14 187
3721.28 190
3721.42 194
3721.56 200
3721.70 209
3721.84 220
3721.98 232
3722.12 246
3722.26 260
3722.40 275
3722.54 290
3722.68 307
3722.82 325
3722.96 344
3723.10 365
3723.24 387
3723.38 408
3723.52 428
3723.66 446
3723.80 463
3723.94 477
3724.08 490
3724.22 502
3724.36 514
3724.50 526
3724.64 539
3724.78 553
3724.92 567
3725.06 580
3725.20 593
3725.34 605
3725.48 616
3725.62 626
3725.76 635
3725.90 642
3726.04 649
3726.18 655
3726.32 660
3726.46 663
3726.60 665
3726.74 667
3726.88 671
3727.02 675
3727.16 681
3727.30 687
3727.44 693
3727.58 697
3727.72 699
3727.86 697
3728.00 694
3728.14 688
3728.28 682
3728.42 677
3728.56 673
3728.70 670
3728.84 667
3728.98 664
3729.12 661
3729.26 655
3729.40 649
3729.54 641
3729.68 633
3729.82 624
3729.96 614
3730.10 604
3730.24 592
3730.38 579
3730.52 564
3730.66 547
3730.80 529
3730.94 510
3731.08 494
3731.22 479
3731.36 468
3731.50 460
3731.64 454
3731.78 451
3731.92 447
3732.06 443
3732.20 437
3732.34 428
3732.48 418
3732.62 407
3732.76 395
3732.90 383
3733.04 371
3733.18 358
3733.32 344
3733.46 329
3733.60 312
3733.74 294
3733.88 277
3734.02 262
3734.16 251
3734.30 244
3734.44 242
3734.58 243
3734.72 247
3734.86 252
3735.00 257
3735.14 259
3735.28 258
3735.42 253
3735.56 245
3735.70 234
3735.84 221
3735.98 205
3736.12 188
3736.26 171
3736.40 155
3736.54 141
3736.68 131
3736.82 123
3736.96 119
3737.10 116
3737.24 115
3737.38 113
3737.52 111
3737.66 107
3737.80 103
3737.94 99
3738.08 96
3738.22 94
3738.36 92
3738.50 91
3738.64 88
3738.78 84
3738.92 78
3739.06 70
3739.20 59
3739.34 47
3739.48 35
3739.62 24
3739.76 15
3739.90 9
3740.04 7
3740.18 9
3740.32 14
3740.46 20
3740.60 25
3740.74 29
3740.88 31
3741.02 31
3741.16 31
3741.30 31
3741.44 34
3741.58 40
3741.72 49
3741.87 58
3742.01 69
3742.15 78
3742.29 86
3742.43 92
3742.57 97
3742.71 100
3742.85 103
3742.99 104
3743.13 106
3743.27 106
3743.41 108
3743.55 109
3743.69 112
3743.83 115
3743.97 118
3744.11 121
3744.25 124
3744.39 125
3744.53 125
3744.67 124
3744.81 123
3744.95 121
3745.09 121
3745.23 123
3745.37 127
3745.51 132
3745.65 138
3745.79 144
3745.93 148
3746.07 151
3746.21 152
3746.35 149
3746.49 144
3746.63 136
3746.77 128
3746.91 119
3747.05 111
3747.20 104
3747.34 99
3747.48 95
3747.62 92
3747.76 89
3747.90 87
3748.04 84
3748.18 81
3748.32 78
3748.46 76
3748.60 73
3748.74 70
3748.88 66
3749.02 62
3749.16 55
3749.30 47
3749.44 37
3749.58 27
3749.72 17
3749.86 9
3750.00 3
3750.14 0
3750.28 0
3750.42 0
3750.56 0
3750.70 0
3750.84 0
3750.98 0
3751.13 0
3751.27 0
3751.41 0
3751.55 1
3751.69 1
3751.83 1
3751.97 1
3752.11 1
3752.25 2
3752.39 3
3752.53 4
3752.67 5
3752.81 6
3752.95 6
3753.09 5
3753.23 4
3753.37 3
3753.51 2
3753.65 2
3753.79 3
3753.93 5
3754.07 9
3754.21 13
3754.35 18
3754.50 23
3754.64 28
3754.78 31
3754.92 33
3755.06 34
3755.20 34
3755.34 32
3755.48 29
3755.62 25
3755.76 22
3755.90 18
3756.04 16
3756.18 14
3756.32 14
3756.46 14
3756.60 15
3756.74 16
3756.88 18
3757.02 20
3757.16 23
3757.30 26
3757.45 29
3757.59 33
3757.73 38
3757.87 43
3758.01 47
3758.15 53
3758.29 59
3758.43 66
3758.57 74
3758.71 84
3758.85 94
3758.99 104
3759.13 114
3759.27 120
3759.41 124
3759.55 124
3759.69 121
3759.83 116
3759.97 111
3760.12 105
3760.26 102
3760.40 100
3760.54 102
3760.68 105
3760.82 111
3760.96 117
3761.10 124
3761.24 131
3761.38 139
3761.52 146
3761.66 153
3761.80 159
3761.94 164
3762.08 167
3762.22 169
3762.36 168
3762.51 166
3762.65 163
3762.79 160
3762.93 156
3763.07 152
3763.21 147
3763.35 141
3763.49 135
3763.63 132
3763.77 131
3763.91 136
3764.05 145
3764.19 159
3764.33 175
3764.47 192
3764.61 207
3764.75 218
3764.90 225
3765.04 229
3765.18 231
3765.32 233
3765.46 236
3765.60 241
3765.74 247
3765.88 254
3766.02 261
3766.16 266
3766.30 268
3766.44 269
3766.58 267
3766.72 264
3766.86 260
3767.01 256
3767.15 252
3767.29 249
3767.43 246
3767.57 244
3767.71 241
3767.85 237
3767.99 231
3768.13 224
3768.27 215
3768.41 205
3768.55 194
3768.69 182
3768.83 172
3768.98 163
3769.12 156
3769.26 150
3769.40 146
3769.54 142
3769.68 138
3769.82 135
3769.96 131
3770.10 126
3770.24 121
3770.38 115
3770.52 109
3770.66 103
3770.81 96
3770.95 89
3771.09 82
3771.23 75
3771.37 68
3771.51 62
3771.65 57
3771.79 53
3771.93 50
3772.07 49
3772.21 50
3772.35 53
3772.49 58
3772.64 64
3772.78 68
3772.92 71
3773.06 70
3773.20 66
3773.34 58
3773.48 49
3773.62 39
3773.76 32
3773.90 28
3774.04 29
3774.18 34
3774.32 41
3774.47 50
3774.61 58
3774.75 63
3774.89 66
3775.03 66
3775.17 64
3775.31 62
3775.45 60
3775.59 59
3775.73 60
3775.87 62
3776.01 64
3776.16 65
3776.30 64
3776.44 61
3776.58 57
3776.72 52
3776.86 49
3777.00 47
3777.14 45
3777.28 44
3777.42 42
3777.56 39
3777.71 36
3777.85 30
3777.99 25
3778.13 20
3778.27 15
3778.41 11
3778.55 7
3778.69 1
3778.83 0
3778.97 0
3779.11 0
3779.26 0
3779.40 0
3779.54 0
3779.68 0
3779.82 5
3779.96 18
3780.10 30
3780.24 38
3780.38 41
3780.52 40
3780.66 37
3780.81 33
3780.95 31
3781.09 31
3781.23 36
3781.37 45
3781.51 57
3781.65 70
3781.79 83
3781.93 95
3782.07 104
3782.21 112
3782.36 117
3782.50 121
3782.64 125
3782.78 128
3782.92 130
3783.06 132
3783.20 134
3783.34 136
3783.48 139
3783.62 143
3783.77 149
3783.91 155
3784.05 162
3784.19 167
3784.33 169
3784.47 168
3784.61 163
3784.75 155
3784.89 146
3785.03 135
3785.18 124
3785.32 114
3785.46 105
3785.60 98
3785.74 92
3785.88 88
3786.02 85
3786.16 84
3786.30 85
3786.44 88
3786.59 90
3786.73 92
3786.87 92
3787.01 92
3787.15 88
3787.29 82
3787.43 73
3787.57 63
3787.71 50
3787.86 37
3788.00 24
3788.14 11
3788.28 0
3788.42 0
3788.56 0
3788.70 0
3788.84 0
3788.98 0
3789.13 0
3789.27 0
3789.41 3
3789.55 12
3789.69 19
3789.83 24
3789.97 26
3790.11 24
3790.25 19
3790.40 12
3790.54 6
3790.68 2
3790.82 2
3790.96 6
3791.10 13
3791.24 23
3791.38 35
3791.52 46
3791.67 54
3791.81 61
3791.95 65
3792.09 67
3792.23 67
3792.37 67
3792.51 68
3792.65 69
3792.79 71
3792.94 74
3793.08 77
3793.22 82
3793.36 87
3793.50 93
3793.64 100
3793.78 107
3793.92 115
3794.07 123
3794.21 131
3794.35 138
3794.49 142
3794.63 145
3794.77 144
3794.91 140
3795.05 135
3795.19 129
3795.34 122
3795.48 118
3795.62 114
3795.76 113
3795.90 114
3796.04 117
3796.18 121
3796.32 128
3796.47 135
3796.61 144
3796.75 152
3796.89 159
3797.03 163
3797.17 164
3797.31 162
3797.45 158
3797.60 152
3797.74 148
3797.88 145
3798.02 145
3798.16 147
3798.30 150
3798.44 153
3798.58 155
3798.73 155
3798.87 153
3799.01 148
3799.15 142
3799.29 134
3799.43 125
3799.57 116
3799.71 109
3799.86 105
3800.00 104
3800.14 106
3800.28 110
3800.42 114
3800.56 118
3800.70 119
3800.85 117
3800.99 111
3801.13 101
3801.27 90
3801.41 79
3801.55 69
3801.69 62
3801.83 59
3801.98 59
3802.12 61
3802.26 64
3802.40 66
3802.54 68
3802.68 67
3802.82 64
3802.97 60
3803.11 57
3803.25 55
3803.39 56
3803.53 60
3803.67 67
3803.81 76
3803.95 84
3804.10 92
3804.24 97
3804.38 100
3804.52 99
3804.66 97
3804.80 94
3804.94 92
3805.09 90
3805.23 90
3805.37 90
3805.51 92
3805.65 93
3805.79 94
3805.93 94
3806.08 93
3806.22 91
3806.36 90
3806.50 89
3806.64 90
3806.78 91
3806.92 93
3807.07 97
3807.21 101
3807.35 106
3807.49 112
3807.63 117
3807.77 122
3807.91 125
3808.06 126
3808.20 123
3808.34 118
3808.48 111
3808.62 104
3808.76 99
3808.90 97
3809.05 99
3809.19 105
3809.33 113
3809.47 122
3809.61 130
3809.75 137
3809.89 140
3810.04 140
3810.18 137
3810.32 131
3810.46 124
3810.60 116
3810.74 107
3810.89 100
3811.03 95
3811.17 91
3811.31 89
3811.45 88
3811.59 88
3811.73 87
3811.88 86
3812.02 85
3812.16 85
3812.30 84
3812.44 85
3812.58 87
3812.73 89
3812.87 90
3813.01 91
3813.15 89
3813.29 85
3813.43 80
3813.57 73
3813.72 67
3813.86 61
3814.00 58
3814.14 56
3814.28 55
3814.42 55
3814.57 56
3814.71 57
3814.85 58
3814.99 60
3815.13 62
3815.27 65
3815.41 67
3815.56 69
3815.70 68
3815.84 66
3815.98 62
3816.12 57
3816.26 52
3816.41 48
3816.55 46
3816.69 48
3816.83 52
3816.97 58
3817.11 64
3817.26 69
3817.40 71
3817.54 70
3817.68 65
3817.82 58
3817.96 49
3818.11 41
3818.25 35
3818.39 33
3818.53 33
3818.67 37
3818.81 43
3818.96 49
3819.10 56
3819.24 62
3819.38 69
3819.52 75
3819.66 82
3819.81 90
3819.95 98
3820.09 105
3820.23 112
3820.37 117
3820.51 120
3820.66 122
3820.80 122
3820.94 121
3821.08 121
3821.22 121
3821.36 120
3821.51 121
3821.65 120
3821.79 120
3821.93 119
3822.07 118
3822.21 116
3822.36 115
3822.50 115
3822.64 115
3822.78 116
3822.92 118
3823.06 119
3823.21 119
3823.35 118
3823.49 114
3823.63 107
3823.77 99
3823.91 89
3824.06 80
3824.20 71
3824.34 65
3824.48 60
3824.62 58
3824.76 58
3824.91 57
3825.05 56
3825.19 55
3825.33 52
3825.47 50
3825.62 49
3825.76 50
3825.90 53
3826.04 57
3826.18 60
3826.32 63
3826.47 63
3826.61 60
3826.75 53
3826.89 44
3827.03 34
3827.18 25
3827.32 18
3827.46 15
3827.60 14
3827.74 17
3827.88 20
3828.03 22
3828.17 23
3828.31 21
3828.45 18
3828.59 13
3828.74 8
3828.88 4
3829.02 2
3829.16 0
3829.30 0
3829.44 0
3829.59 0
3829.73 0
3829.87 0
3830.01 0
3830.15 0
3830.30 0
3830.44 0
3830.58 1
3830.72 4
3830.86 8
3831.00 12
3831.15 17
3831.29 23
3831.43 30
3831.57 40
3831.71 52
3831.86 65
3832.00 80
3832.14 95
3832.28 109
3832.42 120
3832.57 127
3832.71 130
3832.85 130
3832.99 126
3833.13 121
3833.28 115
3833.42 110
3833.56 106
3833.70 104
3833.84 103
3833.98 101
3834.13 99
3834.27 97
3834.41 94
3834.55 92
3834.69 91
3834.84 92
3834.98 93
3835.12 96
3835.26 99
3835.40 103
3835.55 106
3835.69 109
3835.83 109
3835.97 108
3836.11 103
3836.26 97
3836.40 89
3836.54 81
3836.68 75
3836.82 72
3836.97 72
3837.11 77
3837.25 85
3837.39 94
3837.53 104
3837.68 114
3837.82 121
3837.96 127
3838.10 130
3838.24 133
3838.39 135
3838.53 138
3838.67 142
3838.81 147
3838.95 152
3839.10 156
3839.24 158
3839.38 158
3839.52 154
3839.66 147
3839.81 138
3839.95 130
3840.09 122
3840.23 116
3840.37 114
3840.52 114
3840.66 116
3840.80 119
3840.94 122
3841.08 125
3841.23 129
3841.37 133
3841.51 138
3841.65 145
3841.79 153
3841.94 162
3842.08 170
3842.22 177
3842.36 181
3842.51 181
3842.65 176
3842.79 167
3842.93 154
3843.07 139
3843.22 123
3843.36 108
3843.50 95
3843.64 86
3843.78 80
3843.93 77
3844.07 77
3844.21 79
3844.35 81
3844.49 85
3844.64 88
3844.78 91
3844.92 93
3845.06 94
3845.21 94
3845.35 93
3845.49 93
3845.63 94
3845.77 96
3845.92 101
3846.06 108
3846.20 116
3846.34 123
3846.48 130
3846.63 133
3846.77 134
3846.91 133
3847.05 130
3847.20 127
3847.34 123
3847.48 119
3847.62 115
3847.76 109
3847.91 100
3848.05 89
3848.19 76
3848.33 63
3848.48 51
3848.62 40
3848.76 32
3848.90 24
3849.04 18
3849.19 12
3849.33 7
3849.47 3
3849.61 1
3849.75 2
3849.90 7
3850.04 15
3850.18 26
3850.32 36
3850.47 44
3850.61 47
3850.75 45
3850.89 38
3851.03 27
3851.18 12
3851.32 0
3851.46 0
3851.60 0
3851.75 0
3851.89 0
3852.03 0
3852.17 0
3852.32 0
3852.46 3
3852.60 12
3852.74 20
3852.88 27
3853.03 31
3853.17 32
3853.31 30
3853.45 26
3853.60 21
3853.74 15
3853.88 10
3854.02 6
3854.16 3
3854.31 1
3854.45 0
3854.59 0
3854.73 0
3854.88 0
3855.02 0
3855.16 0
3855.30 4
3855.45 11
3855.59 18
3855.73 24
3855.87 29
3856.02 32
3856.16 35
3856.30 38
3856.44 42
3856.58 47
3856.73 52
3856.87 57
3857.01 61
3857.15 64
3857.30 65
3857.44 65
3857.58 65
3857.72 65
3857.87 65
3858.01 65
3858.15 65
3858.29 64
3858.44 62
3858.58 59
3858.72 55
3858.86 52
3859.00 51
3859.15 51
3859.29 53
3859.43 58
3859.57 64
3859.72 70
3859.86 75
3860.00 78
3860.14 78
3860.29 76
3860.43 72
3860.57 68
3860.71 64
3860.86 62
3861.00 62
3861.14 64
3861.28 67
3861.43 70
3861.57 72
3861.71 71
3861.85 69
3862.00 65
3862.14 61
3862.28 58
3862.42 57
3862.57 57
3862.71 59
3862.85 61
3862.99 62
3863.14 62
3863.28 61
3863.42 60
3863.56 59
3863.70 60
3863.85 61
3863.99 63
3864.13 66
3864.27 67
3864.42 67
3864.56 65
3864.70 61
3864.84 56
3864.99 51
3865.13 45
3865.27 39
3865.41 34
3865.56 30
3865.70 26
3865.84 22
3865.98 18
3866.13 15
3866.27 14
3866.41 14
3866.56 16
3866.70 21
3866.84 28
3866.98 37
3867.13 47
3867.27 55
3867.41 60
3867.55 62
3867.70 61
3867.84 57
3867.98 52
3868.12 47
3868.27 41
3868.41 37
3868.55 32
3868.69 27
3868.84 21
3868.98 15
3869.12 9
3869.26 3
3869.41 0
3869.55 0
3869.69 0
3869.83 0
3869.98 0
3870.12 0
3870.26 0
3870.40 0
3870.55 0
3870.69 2
3870.83 6
3870.97 10
3871.12 15
3871.26 21
3871.40 28
3871.55 35
3871.69 42
3871.83 48
3871.97 54
3872.12 59
3872.26 64
3872.40 68
3872.54 70
3872.69 72
3872.83 71
3872.97 68
3873.11 63
3873.26 57
3873.40 51
3873.54 45
3873.68 40
3873.83 36
3873.97 33
3874.11 31
3874.26 28
3874.40 24
3874.54 20
3874.68 16
3874.83 13
3874.97 12
3875.11 13
3875.25 15
3875.40 18
3875.54 22
3875.68 27
3875.82 31
3875.97 36
3876.11 40
3876.25 43
3876.40 45
3876.54 46
3876.68 47
3876.82 47
3876.97 48
3877.11 49
3877.25 53
3877.39 58
3877.54 64
3877.68 70
3877.82 76
3877.97 81
3878.11 84
3878.25 86
3878.39 87
3878.54 87
3878.68 86
3878.82 84
3878.97 83
3879.11 81
3879.25 80
3879.39 81
3879.54 83
3879.68 86
3879.82 92
3879.96 99
3880.11 107
3880.25 114
3880.39 120
3880.54 123
3880.68 124
3880.82 122
3880.96 118
3881.11 113
3881.25 107
3881.39 102
3881.54 99
3881.68 97
3881.82 97
3881.96 99
3882.11 103
3882.25 107
3882.39 112
3882.53 118
3882.68 124
3882.82 132
3882.96 142
3883.11 153
3883.25 165
3883.39 177
3883.53 188
3883.68 195
3883.82 199
3883.96 199
3884.11 196
3884.25 191
3884.39 186
3884.53 180
3884.68 175
3884.82 170
3884.96 164
3885.11 157
3885.25 149
3885.39 139
3885.53 128
3885.68 117
3885.82 108
3885.96 101
3886.11 97
3886.25 96
3886.39 99
3886.53 104
3886.68 110
3886.82 117
3886.96 125
3887.11 132
3887.25 139
3887.39 144
3887.54 148
3887.68 149
3887.82 150
3887.96 150
3888.11 149
3888.25 147
3888.39 146
3888.54 145
3888.68 144
3888.82 143
3888.96 142
3889.11 140
3889.25 138
3889.39 137
3889.54 137
3889.68 137
3889.82 138
3889.97 141
3890.11 144
3890.25 147
3890.39 151
3890.54 154
3890.68 156
3890.82 156
3890.97 152
3891.11 144
3891.25 133
3891.39 119
3891.54 105
3891.68 91
3891.82 82
3891.97 77
3892.11 78
3892.25 85
3892.40 96
3892.54 109
3892.68 124
3892.82 137
3892.97 148
3893.11 157
3893.25 164
3893.40 169
3893.54 174
3893.68 180
3893.83 186
3893.97 193
3894.11 202
3894.26 210
3894.40 216
3894.54 220
3894.68 221
3894.83 218
3894.97 211
3895.11 201
3895.26 190
3895.40 178
3895.54 167
3895.69 157
3895.83 151
3895.97 147
3896.11 146
3896.26 144
3896.40 142
3896.54 136
3896.69 126
3896.83 111
3896.97 94
3897.12 77
3897.26 62
3897.40 52
3897.55 48
3897.69 48
3897.83 53
3897.97 61
3898.12 70
3898.26 78
3898.40 87
3898.55 95
3898.69 103
3898.83 112
3898.98 120
3899.12 127
3899.26 131
3899.41 134
3899.55 133
3899.69 131
3899.84 126
3899.98 122
3900.12 118
3900.26 114
3900.41 113
3900.55 113
3900.69 114
3900.84 116
3900.98 119
3901.12 121
3901.27 122
3901.41 121
3901.55 117
3901.70 111
3901.84 103
3901.98 94
3902.13 86
3902.27 79
3902.41 74
3902.56 70
3902.70 66
3902.84 62
3902.99 57
3903.13 51
3903.27 47
3903.41 45
3903.56 47
3903.70 53
3903.84 62
3903.99 73
3904.13 83
3904.27 91
3904.42 94
3904.56 93
3904.70 90
3904.85 86
3904.99 83
3905.13 82
3905.28 83
3905.42 85
3905.56 88
3905.71 89
3905.85 88
3905.99 85
3906.14 83
3906.28 82
3906.42 84
3906.57 89
3906.71 97
3906.85 106
3907.00 113
3907.14 117
3907.28 117
3907.43 112
3907.57 104
3907.71 94
3907.86 83
3908.00 71
3908.14 62
3908.29 54
3908.43 48
3908.57 44
3908.72 42
3908.86 41
3909.00 40
3909.15 40
3909.29 38
3909.43 36
3909.58 32
3909.72 27
3909.86 21
3910.01 13
3910.15 6
3910.29 0
3910.44 0
3910.58 0
3910.72 0
3910.87 0
3911.01 0
3911.15 0
3911.30 0
3911.44 5
3911.58 22
3911.73 42
3911.87 62
3912.01 81
3912.16 99
3912.30 115
3912.44 127
3912.59 136
3912.73 142
3912.87 144
3913.02 142
3913.16 138
3913.30 132
3913.45 126
3913.59 121
3913.73 118
3913.88 117
3914.02 118
3914.16 119
3914.31 121
3914.45 121
3914.59 119
3914.74 116
3914.88 112
3915.02 108
3915.17 105
3915.31 104
3915.45 103
3915.60 104
3915.74 105
3915.88 108
3916.03 112
3916.17 116
3916.31 121
3916.46 127
3916.60 132
3916.74 135
3916.89 137
3917.03 138
3917.17 137
3917.32 136
3917.46 134
3917.61 132
3917.75 129
3917.89 124
3918.04 118
3918.18 110
3918.32 101
3918.47 90
3918.61 80
3918.75 71
3918.90 65
3919.04 60
3919.18 58
3919.33 59
3919.47 60
3919.61 61
3919.76 61
3919.90 60
3920.04 57
3920.19 52
3920.33 48
3920.47 44
3920.62 42
3920.76 43
3920.91 47
3921.05 54
3921.19 62
3921.34 70
3921.48 77
3921.62 83
3921.77 88
3921.91 90
3922.05 91
3922.20 90
3922.34 89
3922.48 87
3922.63 85
3922.77 82
3922.92 79
3923.06 76
3923.20 76
3923.35 77
3923.49 82
3923.63 88
3923.78 95
3923.92 100
3924.06 102
3924.21 100
3924.35 93
3924.49 82
3924.64 67
3924.78 51
3924.93 36
3925.07 23
3925.21 13
3925.36 8
3925.50 7
3925.64 8
3925.79 11
3925.93 15
3926.07 17
3926.22 18
3926.36 17
3926.51 16
3926.65 16
3926.79 17
3926.94 20
3927.08 24
3927.22 27
3927.37 29
3927.51 28
3927.65 24
3927.80 19
3927.94 14
3928.09 9
3928.23 6
3928.37 6
3928.52 7
3928.66 10
3928.80 12
3928.95 14
3929.09 15
3929.23 16
3929.38 18
3929.52 21
3929.67 25
3929.81 30
3929.95 36
3930.10 40
3930.24 42
3930.38 42
3930.53 40
3930.67 36
3930.82 32
3930.96 28
3931.10 27
3931.25 28
3931.39 32
3931.53 38
3931.68 45
3931.82 52
3931.96 58
3932.11 63
3932.25 66
3932.40 67
3932.54 68
3932.68 68
3932.83 68
3932.97 68
3933.11 67
3933.26 66
3933.40 64
3933.55 61
3933.69 58
3933.83 56
3933.98 54
3934.12 52
3934.26 52
3934.41 51
3934.55 50
3934.70 48
3934.84 45
3934.98 42
3935.13 40
3935.27 37
3935.42 37
3935.56 38
3935.70 40
3935.85 45
3935.99 50
3936.13 57
3936.28 66
3936.42 76
3936.57 86
3936.71 96
3936.85 104
3937.00 111
3937.14 115
3937.28 117
3937.43 118
3937.57 118
3937.72 118
3937.86 120
3938.00 123
3938.15 126
3938.29 128
3938.44 129
3938.58 129
3938.72 127
3938.87 124
3939.01 121
3939.15 118
3939.30 115
3939.44 113
3939.59 112
3939.73 112
3939.87 113
3940.02 115
3940.16 118
3940.31 122
3940.45 124
3940.59 125
3940.74 123
3940.88 117
3941.02 109
3941.17 101
3941.31 93
3941.46 89
3941.60 89
3941.74 93
3941.89 101
3942.03 112
3942.18 122
3942.32 132
3942.46 139
3942.61 143
3942.75 146
3942.90 148
3943.04 149
3943.18 150
3943.33 152
3943.47 154
3943.62 156
3943.76 158
3943.90 158
3944.05 156
3944.19 153
3944.34 147
3944.48 139
3944.62 130
3944.77 120
3944.91 110
3945.06 101
3945.20 93
3945.34 89
3945.49 89
3945.63 94
3945.77 102
3945.92 114
3946.06 127
3946.21 139
3946.35 148
3946.49 154
3946.64 156
3946.78 155
3946.93 153
3947.07 151
3947.21 150
3947.36 150
3947.50 151
3947.65 152
3947.79 152
3947.93 150
3948.08 149
3948.22 146
3948.37 145
3948.51 145
3948.65 145
3948.80 145
3948.94 143
3949.09 140
3949.23 134
3949.38 126
3949.52 115
3949.66 102
3949.81 89
3949.95 75
3950.10 62
3950.24 50
3950.38 41
3950.53 36
3950.67 36
3950.82 41
3950.96 52
3951.10 67
3951.25 85
3951.39 105
3951.54 124
3951.68 143
3951.82 159
3951.97 171
3952.11 180
3952.26 184
3952.40 184
3952.54 180
3952.69 172
3952.83 161
3952.98 147
3953.12 133
3953.27 119
3953.41 108
3953.55 99
3953.70 94
3953.84 93
3953.99 95
3954.13 100
3954.27 107
3954.42 114
3954.56 120
3954.71 124
3954.85 125
3954.99 124
3955.14 120
3955.28 113
3955.43 105
3955.57 97
3955.72 89
3955.86 81
3956.00 73
3956.15 67
3956.29 61
3956.44 57
3956.58 55
3956.72 54
3956.87 55
3957.01 56
3957.16 59
3957.30 61
3957.45 62
3957.59 62
3957.73 62
3957.88 61
3958.02 58
3958.17 56
3958.31 52
3958.46 48
3958.60 44
3958.74 38
3958.89 33
3959.03 27
3959.18 22
3959.32 18
3959.46 14
3959.61 12
3959.75 11
3959.90 10
3960.04 9
3960.19 9
3960.33 8
3960.47 7
3960.62 5
3960.76 1
3960.91 0
3961.05 0
3961.20 0
3961.34 0
3961.48 0
3961.63 0
3961.77 0
3961.92 2
3962.06 7
3962.21 11
3962.35 15
3962.49 17
3962.64 18
3962.78 17
3962.93 16
3963.07 13
3963.22 9
3963.36 4
3963.50 0
3963.65 0
3963.79 0
3963.94 0
3964.08 0
3964.23 0
3964.37 3
3964.51 10
3964.66 16
3964.80 23
3964.95 30
3965.09 37
3965.24 42
3965.38 46
3965.52 49
3965.67 50
3965.81 50
3965.96 50
3966.10 50
3966.25 50
3966.39 51
3966.54 53
3966.68 54
3966.82 53
3966.97 51
3967.11 48
3967.26 44
3967.40 39
3967.55 33
3967.69 28
3967.83 23
3967.98 19
3968.12 16
3968.27 14
3968.41 13
3968.56 14
3968.70 17
3968.85 20
3968.99 24
3969.13 28
3969.28 31
3969.42 33
3969.57 34
3969.71 34
3969.86 33
3970.00 33
3970.15 34
3970.29 36
3970.43 39
3970.58 41
3970.72 44
3970.87 45
3971.01 46
3971.16 47
3971.30 50
3971.44 54
3971.59 59
3971.73 67
3971.88 74
3972.02 79
3972.17 81
3972.31 80
3972.46 74
3972.60 65
3972.75 54
3972.89 44
3973.03 36
3973.18 30
3973.32 27
3973.47 26
3973.61 26
3973.76 26
3973.90 26
3974.05 25
3974.19 23
3974.33 21
3974.48 18
3974.62 17
3974.77 16
3974.91 17
3975.06 17
3975.20 18
3975.35 17
3975.49 15
3975.63 12
3975.78 9
3975.92 6
3976.07 5
3976.21 5
3976.36 8
3976.50 12
3976.65 17
3976.79 23
3976.94 28
3977.08 31
3977.22 32
3977.37 31
3977.51 27
3977.66 23
3977.80 18
3977.95 14
3978.09 11
3978.24 11
3978.38 12
3978.53 14
3978.67 18
3978.82 22
3978.96 28
3979.10 34
3979.25 41
3979.39 49
3979.54 58
3979.68 66
3979.83 73
3979.97 78
3980.12 82
3980.26 83
3980.41 83
3980.55 83
3980.69 83
3980.84 83
3980.98 84
3981.13 84
3981.27 84
3981.42 82
3981.56 77
3981.71 69
3981.85 59
3982.00 46
3982.14 33
3982.29 21
3982.43 11
3982.58 4
3982.72 0
3982.86 0
3983.01 0
3983.15 0
3983.30 0
3983.44 0
3983.59 0
3983.73 0
3983.88 0
3984.02 0
3984.17 7
3984.31 21
3984.46 37
3984.60 53
3984.75 67
3984.89 77
3985.03 82
3985.18 83
3985.32 79
3985.47 73
3985.61 67
3985.76 62
3985.90 59
3986.05 59
3986.19 62
3986.34 66
3986.48 70
3986.63 74
3986.77 78
3986.92 81
3987.06 84
3987.21 88
3987.35 94
3987.49 100
3987.64 107
3987.78 113
3987.93 118
3988.07 121
3988.22 121
3988.36 120
3988.51 117
3988.65 113
3988.80 109
3988.94 106
3989.09 105
3989.23 105
3989.38 107
3989.52 109
3989.67 110
3989.81 111
3989.96 109
3990.10 105
3990.25 100
3990.39 94
3990.53 90
3990.68 86
3990.82 85
3990.97 86
3991.11 88
3991.26 90
3991.40 92
3991.55 93
3991.69 92
3991.84 89
3991.98 86
3992.13 82
3992.27 79
3992.42 77
3992.56 77
3992.71 79
3992.85 83
3993.00 90
3993.14 98
3993.29 108
3993.43 118
3993.58 127
3993.72 136
3993.87 142
3994.01 147
3994.16 152
3994.30 155
3994.45 159
3994.59 163
3994.73 167
3994.88 169
3995.02 170
3995.17 169
3995.31 166
3995.46 162
3995.60 157
3995.75 151
3995.89 145
3996.04 139
3996.18 131
3996.33 124
3996.47 115
3996.62 107
3996.76 100
3996.91 93
3997.05 87
3997.20 81
3997.34 74
3997.49 67
3997.63 59
3997.78 51
3997.92 43
3998.07 36
3998.21 31
3998.36 28
3998.50 28
3998.65 31
3998.79 34
3998.94 39
3999.08 45
3999.23 50
3999.37 54
3999.52 57
3999.66 58
3999.81 58
3999.95 57
4000.10 55
4000.24 52
4000.39 49
4000.53 46
4000.68 43
4000.82 40
4000.97 36
4001.11 33
4001.26 31
4001.40 29
4001.55 29
4001.69 29
4001.84 31
4001.98 34
4002.13 38
4002.27 42
4002.42 48
4002.56 54
4002.71 61
4002.85 67
4003.00 73
4003.14 79
4003.29 83
4003.43 85
4003.58 86
4003.72 87
4003.87 86
4004.01 85
4004.16 83
4004.30 82
4004.45 81
4004.59 80
4004.74 79
4004.88 79
4005.03 79
4005.17 79
4005.32 78
4005.46 78
4005.61 79
4005.75 81
4005.90 83
4006.04 86
4006.19 90
4006.33 93
4006.48 95
4006.62 96
4006.77 98
4006.91 99
4007.06 103
4007.20 107
4007.35 113
4007.49 120
4007.64 126
4007.78 130
4007.93 131
4008.07 131
4008.22 128
4008.36 125
4008.51 122
4008.65 120
4008.80 119
4008.94 119
4009.09 120
4009.24 121
4009.38 121
4009.53 121
4009.67 121
4009.82 119
4009.96 116
4010.11 112
4010.25 108
4010.40 103
4010.54 100
4010.69 99
4010.83 99
4010.98 101
4011.12 104
4011.27 107
4011.41 108
4011.56 106
4011.70 103
4011.85 100
4011.99 98
4012.14 98
4012.28 101
4012.43 108
4012.57 116
4012.72 125
4012.86 133
4013.01 139
4013.15 141
4013.30 141
4013.44 138
4013.59 134
4013.74 129
4013.88 124
4014.03 119
4014.17 116
4014.32 112
4014.46 108
4014.61 103
4014.75 97
4014.90 89
4015.04 81
4015.19 75
4015.33 70
4015.48 69
4015.62 71
4015.77 77
4015.91 84
4016.06 93
4016.20 101
4016.35 108
4016.49 114
4016.64 118
4016.79 122
4016.93 127
4017.08 132
4017.22 137
4017.37 144
4017.51 151
4017.66 158
4017.80 163
4017.95 167
4018.09 169
4018.24 168
4018.38 163
4018.53 155
4018.67 145
4018.82 134
4018.96 121
4019.11 108
4019.26 96
4019.40 87
4019.55 80
4019.69 77
4019.84 76
4019.98 78
4020.13 82
4020.27 87
4020.42 92
4020.56 98
4020.71 103
4020.85 106
4021.00 109
4021.14 111
4021.29 111
4021.44 112
4021.58 111
4021.73 111
4021.87 112
4022.02 114
4022.16 117
4022.31 120
4022.45 125
4022.60 131
4022.74 135
4022.89 137
4023.03 135
4023.18 130
4023.33 119
4023.47 105
4023.62 88
4023.76 71
4023.91 54
4024.05 40
4024.20 29
4024.34 22
4024.49 18
4024.63 17
4024.78 17
4024.92 19
4025.07 21
4025.22 25
4025.36 28
4025.51 31
4025.65 32
4025.80 31
4025.94 29
4026.09 24
4026.23 18
4026.38 12
4026.52 8
4026.67 4
4026.82 3
4026.96 4
4027.11 7
4027.25 11
4027.40 16
4027.54 21
4027.69 26
4027.83 30
4027.98 33
4028.12 36
4028.27 37
4028.42 36
4028.56 35
4028.71 32
4028.85 28
4029.00 24
4029.14 21
4029.29 19
4029.43 19
4029.58 20
4029.72 22
4029.87 26
4030.02 30
4030.16 33
4030.31 35
4030.45 37
4030.60 39
4030.74 41
4030.89 43
4031.03 46
4031.18 49
4031.33 51
4031.47 51
4031.62 50
4031.76 48
4031.91 45
4032.05 43
4032.20 43
4032.34 43
4032.49 42
4032.64 41
4032.78 36
4032.93 29
4033.07 20
4033.22 9
4033.36 0
4033.51 0
4033.65 0
4033.80 0
4033.95 0
4034.09 0
4034.24 0
4034.38 0
4034.53 2
4034.67 14
4034.82 25
4034.96 36
4035.11 46
4035.26 54
4035.40 59
4035.55 63
4035.69 63
4035.84 61
4035.98 57
4036.13 51
4036.28 45
4036.42 40
4036.57 36
4036.71 34
4036.86 34
4037.00 34
4037.15 36
4037.29 38
4037.44 42
4037.59 46
4037.73 51
4037.88 58
4038.02 64
4038.17 69
4038.31 72
4038.46 73
4038.61 71
4038.75 67
4038.90 61
4039.04 56
4039.19 50
4039.33 46
4039.48 43
4039.63 41
4039.77 41
4039.92 42
4040.06 44
4040.21 48
4040.35 53
4040.50 59
4040.64 65
4040.79 70
4040.94 74
4041.08 75
4041.23 74
4041.37 71
4041.52 67
4041.66 64
4041.81 63
4041.96 66
4042.10 71
4042.25 79
4042.39 88
4042.54 98
4042.68 105
4042.83 110
4042.98 113
4043.12 112
4043.27 109
4043.41 104
4043.56 97
4043.71 87
4043.85 75
4044.00 63
4044.14 50
4044.29 37
4044.43 27
4044.58 20
4044.73 16
4044.87 15
4045.02 17
4045.16 19
4045.31 22
4045.45 24
4045.60 24
4045.75 23
4045.89 21
4046.04 19
4046.18 17
4046.33 17
4046.47 19
4046.62 25
4046.77 31
4046.91 39
4047.06 45
4047.20 49
4047.35 50
4047.50 49
4047.64 47
4047.79 45
4047.93 46
4048.08 50
4048.22 57
4048.37 65
4048.52 74
4048.66 82
4048.81 86
4048.95 88
4049.10 86
4049.25 83
4049.39 78
4049.54 75
4049.68 71
4049.83 70
4049.97 69
4050.12 70
4050.27 72
4050.41 74
4050.56 75
4050.70 76
4050.85 75
4051.00 73
4051.14 69
4051.29 64
4051.43 58
4051.58 52
4051.73 46
4051.87 41
4052.02 36
4052.16 32
4052.31 27
4052.46 24
4052.60 21
4052.75 21
4052.89 23
4053.04 27
4053.18 35
4053.33 44
4053.48 55
4053.62 67
4053.77 79
4053.91 89
4054.06 96
4054.21 101
4054.35 102
4054.50 99
4054.64 95
4054.79 89
4054.94 84
4055.08 79
4055.23 77
4055.37 76
4055.52 77
4055.67 79
4055.81 82
4055.96 85
4056.10 90
4056.25 95
4056.40 102
4056.54 109
4056.69 116
4056.83 123
4056.98 128
4057.13 131
4057.27 132
4057.42 130
4057.56 125
4057.71 119
4057.86 111
4058.00 102
4058.15 95
4058.29 89
4058.44 85
4058.59 86
4058.73 89
4058.88 95
4059.02 102
4059.17 110
4059.32 116
4059.46 121
4059.61 124
4059.75 126
4059.90 128
4060.05 129
4060.19 129
4060.34 130
4060.48 131
4060.63 131
4060.78 130
4060.92 127
4061.07 124
4061.21 120
4061.36 115
4061.51 112
4061.65 108
4061.80 105
4061.94 101
4062.09 97
4062.24 91
4062.38 84
4062.53 75
4062.68 65
4062.82 55
4062.97 47
4063.11 42
4063.26 39
4063.41 38
4063.55 40
4063.70 43
4063.84 46
4063.99 49
4064.14 50
4064.28 51
4064.43 50
4064.57 48
4064.72 46
4064.87 42
4065.01 38
4065.16 33
4065.31 27
4065.45 20
4065.60 13
4065.74 4
4065.89 0
4066.04 0
4066.18 0
4066.33 0
4066.47 0
4066.62 0
4066.77 0
4066.91 0
4067.06 6
4067.21 14
4067.35 21
4067.50 27
4067.64 31
4067.79 34
4067.94 36
4068.08 38
4068.23 40
4068.38 41
4068.52 41
4068.67 39
4068.81 35
4068.96 32
4069.11 28
4069.25 26
4069.40 25
4069.54 25
4069.69 26
4069.84 27
4069.98 29
4070.13 30
4070.28 32
4070.42 34
4070.57 36
4070.71 38
4070.86 39
4071.01 39
4071.15 38
4071.30 37
4071.45 36
4071.59 36
4071.74 37
4071.88 41
4072.03 46
4072.18 52
4072.32 58
4072.47 62
4072.62 62
4072.76 59
4072.91 53
4073.05 46
4073.20 39
4073.35 33
4073.49 32
4073.64 35
4073.79 41
4073.93 50
4074.08 60
4074.23 70
4074.37 79
4074.52 87
4074.66 94
4074.81 98
4074.96 100
4075.10 99
4075.25 95
4075.40 87
4075.54 77
4075.69 65
4075.83 54
4075.98 43
4076.13 35
4076.27 28
4076.42 23
4076.57 18
4076.71 15
4076.86 12
4077.01 10
4077.15 8
4077.30 8
4077.44 8
4077.59 9
4077.74 11
4077.88 14
4078.03 16
4078.18 19
4078.32 22
4078.47 25
4078.62 28
4078.76 30
4078.91 30
4079.05 29
4079.20 27
4079.35 23
4079.49 18
4079.64 13
4079.79 8
4079.93 4
4080.08 0
4080.23 0
4080.37 0
4080.52 0
4080.66 0
4080.81 0
4080.96 0
4081.10 0
4081.25 2
4081.40 6
4081.54 11
4081.69 17
4081.84 22
4081.98 27
4082.13 32
4082.28 36
4082.42 40
4082.57 42
4082.71 41
4082.86 39
4083.01 35
4083.15 31
4083.30 26
4083.45 21
4083.59 18
4083.74 17
4083.89 17
4084.03 21
4084.18 27
4084.33 34
4084.47 44
4084.62 55
4084.77 67
4084.91 78
4085.06 87
4085.21 93
4085.35 97
4085.50 98
4085.64 97
4085.79 93
4085.94 87
4086.08 81
4086.23 73
4086.38 65
4086.52 57
4086.67 49
4086.82 44
4086.96 40
4087.11 38
4087.26 38
4087.40 38
4087.55 37
4087.70 35
4087.84 31
4087.99 26
4088.14 19
4088.28 11
4088.43 5
4088.58 0
4088.72 0
4088.87 0
4089.01 0
4089.16 0
4089.31 3
4089.45 7
4089.60 9
4089.75 11
4089.89 12
4090.04 11
4090.19 10
4090.33 9
4090.48 7
4090.63 5
4090.77 2
4090.92 0
4091.07 0
4091.21 0
4091.36 0
4091.51 0
4091.65 0
4091.80 0
4091.95 1
4092.09 8
4092.24 16
4092.39 24
4092.53 31
4092.68 36
4092.83 39
4092.97 41
4093.12 40
4093.27 39
4093.41 36
4093.56 33
4093.71 30
4093.85 28
4094.00 27
4094.15 27
4094.29 28
4094.44 29
4094.59 29
4094.73 27
4094.88 24
4095.03 21
4095.17 18
4095.32 16
4095.47 17
4095.61 20
4095.76 26
4095.91 32
4096.05 37
4096.20 41
4096.35 43
4096.49 42
4096.64 39
4096.79 35
4096.93 31
4097.08 28
4097.23 27
4097.37 28
4097.52 30
4097.67 34
4097.81 40
4097.96 45
4098.11 50
4098.25 54
4098.40 58
4098.55 62
4098.69 66
4098.84 69
4098.99 73
4099.13 76
4099.28 79
4099.43 79
4099.57 77
4099.72 73
4099.87 67
4100.01 61
4100.16 55
4100.31 52
4100.46 52
4100.60 54
4100.75 58
4100.90 63
4101.04 66
4101.19 68
4101.34 67
4101.48 65
4101.63 62
4101.78 62
4101.92 64
4102.07 70
4102.22 79
4102.36 90
4102.51 102
4102.66 113
4102.80 123
4102.95 129
4103.10 132
4103.24 131
4103.39 128
4103.54 124
4103.68 119
4103.83 114
4103.98 109
4104.13 104
4104.27 98
4104.42 91
4104.57 83
4104.71 74
4104.86 64
4105.01 56
4105.15 49
4105.30 44
4105.45 42
4105.59 41
4105.74 42
4105.89 44
4106.03 47
4106.18 50
4106.33 53
4106.48 57
4106.62 62
4106.77 66
4106.92 69
4107.06 69
4107.21 67
4107.36 63
4107.50 57
4107.65 50
4107.80 45
4107.94 43
4108.09 44
4108.24 46
4108.38 50
4108.53 55
4108.68 58
4108.83 61
4108.97 64
4109.12 66
4109.27 68
4109.41 69
4109.56 71
4109.71 72
4109.85 72
4110.00 70
4110.15 69
4110.29 68
4110.44 67
4110.59 66
4110.74 67
4110.88 67
4111.03 67
4111.18 66
4111.32 63
4111.47 60
4111.62 56
4111.76 52
4111.91 47
4112.06 42
4112.21 37
4112.35 33
4112.50 31
4112.65 30
4112.79 32
4112.94 36
4113.09 42
4113.23 49
4113.38 56
4113.53 62
4113.68 66
4113.82 69
4113.97 71
4114.12 71
4114.26 71
4114.41 71
4114.56 73
4114.70 76
4114.85 82
4115.00 89
4115.15 97
4115.29 103
4115.44 108
4115.59 110
4115.73 108
4115.88 102
4116.03 95
4116.17 87
4116.32 79
4116.47 73
4116.62 70
4116.76 69
4116.91 70
4117.06 73
4117.20 76
4117.35 78
4117.50 80
4117.65 80
4117.79 79
4117.94 76
4118.09 72
4118.23 67
4118.38 63
4118.53 59
4118.68 57
4118.82 56
4118.97 56
4119.12 56
4119.26 57
4119.41 57
4119.56 56
4119.70 53
4119.85 48
4120.00 41
4120.15 34
4120.29 26
4120.44 20
4120.59 14
4120.73 9
4120.88 6
4121.03 5
4121.18 4
4121.32 3
4121.47 3
4121.62 3
4121.76 2
4121.91 1
4122.06 0
4122.21 0
4122.35 0
4122.50 0
4122.65 0
4122.79 0
4122.94 0
4123.09 6
4123.24 15
4123.38 25
4123.53 34
4123.68 42
4123.83 46
4123.97 47
4124.12 46
4124.27 44
4124.41 42
4124.56 42
4124.71 45
4124.86 50
4125.00 57
4125.15 64
4125.30 71
4125.44 76
4125.59 78
4125.74 78
4125.89 74
4126.03 69
4126.18 62
4126.33 55
4126.47 48
4126.62 43
4126.77 39
4126.92 39
4127.06 42
4127.21 47
4127.36 55
4127.51 64
4127.65 72
4127.80 78
4127.95 82
4128.09 84
4128.24 82
4128.39 78
4128.54 72
4128.68 66
4128.83 59
4128.98 51
4129.13 44
4129.27 36
4129.42 28
4129.57 21
4129.71 15
4129.86 10
4130.01 7
4130.16 6
4130.30 6
4130.45 7
4130.60 9
4130.75 12
4130.89 15
4131.04 19
4131.19 23
4131.34 27
4131.48 31
4131.63 34
4131.78 36
4131.92 38
4132.07 37
4132.22 37
4132.37 36
4132.51 36
4132.66 37
4132.81 41
4132.96 47
4133.10 53
4133.25 61
4133.40 68
4133.55 73
4133.69 77
4133.84 78
4133.99 78
4134.13 77
4134.28 75
4134.43 73
4134.58 72
4134.72 71
4134.87 71
4135.02 72
4135.17 75
4135.31 77
4135.46 78
4135.61 77
4135.76 73
4135.90 66
4136.05 58
4136.20 50
4136.35 44
4136.49 42
4136.64 45
4136.79 53
4136.94 65
4137.08 78
4137.23 91
4137.38 101
4137.53 109
4137.67 113
4137.82 115
4137.97 114
4138.11 114
4138.26 113
4138.41 115
4138.56 117
4138.70 120
4138.85 123
4139.00 124
4139.15 123
4139.29 121
4139.44 116
4139.59 110
4139.74 104
4139.88 101
4140.03 100
4140.18 101
4140.33 105
4140.47 110
4140.62 115
4140.77 119
4140.92 122
4141.06 122
4141.21 121
4141.36 119
4141.51 116
4141.65 114
4141.80 112
4141.95 111
4142.10 112
4142.24 114
4142.39 116
4142.54 119
4142.69 121
4142.83 123
4142.98 122
4143.13 121
4143.28 118
4143.42 115
4143.57 111
4143.72 106
4143.87 102
4144.01 98
4144.16 95
4144.31 92
4144.46 90
4144.60 90
4144.75 91
4144.90 92
4145.05 93
4145.20 92
4145.34 91
4145.49 89
4145.64 85
4145.79 81
4145.93 76
4146.08 71
4146.23 66
4146.38 61
4146.52 55
4146.67 49
4146.82 43
4146.97 38
4147.11 34
4147.26 34
4147.41 36
4147.56 41
4147.70 48
4147.85 56
4148.00 65
4148.15 75
4148.29 84
4148.44 92
4148.59 99
4148.74 105
4148.89 109
4149.03 111
4149.18 110
4149.33 107
4149.48 102
4149.62 96
4149.77 89
4149.92 83
4150.07 78
4150.21 73
4150.36 68
4150.51 65
4150.66 61
4150.80 59
4150.95 57
4151.10 57
4151.25 59
4151.40 61
4151.54 64
4151.69 65
4151.84 64
4151.99 61
4152.13 57
4152.28 51
4152.43 45
4152.58 40
4152.72 36
4152.87 33
4153.02 32
4153.17 31
4153.32 31
4153.46 33
4153.61 36
4153.76 41
4153.91 48
4154.05 56
4154.20 64
4154.35 71
4154.50 75
4154.65 78
4154.79 79
4154.94 78
4155.09 76
4155.24 75
4155.38 75
4155.53 75
4155.68 76
4155.83 77
4155.97 78
4156.12 80
4156.27 81
4156.42 84
4156.57 87
4156.71 91
4156.86 96
4157.01 102
4157.16 108
4157.30 113
4157.45 117
4157.60 119
4157.75 120
4157.90 118
4158.04 115
4158.19 113
4158.34 111
4158.49 112
4158.63 115
4158.78 120
4158.93 127
4159.08 134
4159.23 141
4159.37 146
4159.52 148
4159.67 147
4159.82 144
4159.97 138
4160.11 129
4160.26 119
4160.41 108
4160.56 96
4160.70 85
4160.85 75
4161.00 66
4161.15 58
4161.30 51
4161.44 45
4161.59 39
4161.74 34
4161.89 29
4162.04 25
4162.18 21
4162.33 18
4162.48 16
4162.63 16
4162.77 16
4162.92 19
4163.07 21
4163.22 22
4163.37 22
4163.51 21
4163.66 17
4163.81 11
4163.96 5
4164.11 0
4164.25 0
4164.40 0
4164.55 0
4164.70 0
4164.85 0
4164.99 0
4165.14 0
4165.29 1
4165.44 5
4165.58 11
4165.73 16
4165.88 23
4166.03 30
4166.18 36
4166.32 42
4166.47 47
4166.62 50
4166.77 52
4166.92 51
4167.06 50
4167.21 49
4167.36 47
4167.51 47
4167.66 48
4167.80 50
4167.95 54
4168.10 59
4168.25 65
4168.40 70
4168.54 75
4168.69 78
4168.84 80
4168.99 80
4169.14 79
4169.28 75
4169.43 72
4169.58 67
4169.73 63
4169.88 58
4170.02 53
4170.17 48
4170.32 44
4170.47 39
4170.62 36
4170.76 33
4170.91 31
4171.06 31
4171.21 32
4171.36 35
4171.50 39
4171.65 44
4171.80 51
4171.95 58
4172.10 67
4172.24 75
4172.39 83
4172.54 89
4172.69 94
4172.84 95
4172.98 93
4173.13 87
4173.28 77
4173.43 64
4173.58 49
4173.73 34
4173.87 21
4174.02 12
4174.17 7
4174.32 6
4174.47 9
4174.61 13
4174.76 19
4174.91 24
4175.06 29
4175.21 32
4175.35 34
4175.50 35
4175.65 35
4175.80 34
4175.95 33
4176.09 32
4176.24 32
4176.39 33
4176.54 35
4176.69 38
4176.84 43
4176.98 47
4177.13 51
4177.28 55
4177.43 57
4177.58 58
4177.72 59
4177.87 58
4178.02 58
4178.17 58
4178.32 58
4178.46 60
4178.61 63
4178.76 67
4178.91 72
4179.06 77
4179.21 80
4179.35 79
4179.50 75
4179.65 67
4179.80 55
4179.95 42
4180.09 29
4180.24 18
4180.39 11
4180.54 7
4180.69 7
4180.84 10
4180.98 15
4181.13 20
4181.28 25
4181.43 29
4181.58 32
4181.73 35
4181.87 38
4182.02 41
4182.17 45
4182.32 50
4182.47 53
4182.61 56
4182.76 57
4182.91 57
4183.06 56
4183.21 55
4183.36 56
4183.50 60
4183.65 66
4183.80 75
4183.95 86
4184.10 97
4184.25 107
4184.39 115
4184.54 119
4184.69 121
4184.84 121
4184.99 120
4185.13 119
4185.28 121
4185.43 125
4185.58 131
4185.73 140
4185.88 149
4186.02 158
4186.17 166
4186.32 171
4186.47 174
4186.62 175
4186.77 174
4186.91 172
4187.06 169
4187.21 166
4187.36 164
4187.51 161
4187.66 157
4187.80 152
4187.95 146
4188.10 138
4188.25 128
4188.40 118
4188.55 109
4188.69 101
4188.84 98
4188.99 98
4189.14 103
4189.29 112
4189.44 121
4189.58 130
4189.73 136
4189.88 137
4190.03 134
4190.18 125
4190.33 111
4190.47 97
4190.62 83
4190.77 72
4190.92 64
4191.07 62
4191.22 63
4191.36 67
4191.51 71
4191.66 72
4191.81 71
4191.96 66
4192.11 58
4192.26 48
4192.40 37
4192.55 27
4192.70 19
4192.85 15
4193.00 14
4193.15 16
4193.29 21
4193.44 28
4193.59 36
4193.74 44
4193.89 51
4194.04 59
4194.18 66
4194.33 73
4194.48 80
4194.63 87
4194.78 92
4194.93 97
4195.08 99
4195.22 98
4195.37 96
4195.52 91
4195.67 85
4195.82 77
4195.97 70
4196.11 64
4196.26 58
4196.41 53
4196.56 49
4196.71 46
4196.86 43
4197.01 41
4197.15 38
4197.30 37
4197.45 36
4197.60 36
4197.75 38
4197.90 42
4198.04 46
4198.19 51
4198.34 55
4198.49 57
4198.64 57
4198.79 55
4198.94 52
4199.08 48
4199.23 45
4199.38 43
4199.53 42
4199.68 43
4199.83 45
4199.98 48
4200.12 52
4200.27 57
4200.42 60
4200.57 63
4200.72 63
4200.87 60
4201.02 55
4201.16 49
4201.31 41
4201.46 34
4201.61 27
4201.76 22
4201.91 19
4202.06 18
4202.20 19
4202.35 21
4202.50 24
4202.65 28
4202.80 33
4202.95 38
4203.10 42
4203.24 45
4203.39 47
4203.54 46
4203.69 43
4203.84 38
4203.99 31
4204.14 23
4204.28 14
4204.43 5
4204.58 0
4204.73 0
4204.88 0
4205.03 0
4205.18 0
4205.32 0
4205.47 0
4205.62 0
4205.77 1
4205.92 3
4206.07 6
4206.22 10
4206.37 16
4206.51 23
4206.66 31
4206.81 38
4206.96 43
4207.11 45
4207.26 43
4207.41 40
4207.55 34
4207.70 27
4207.85 21
4208.00 16
4208.15 13
4208.30 14
4208.45 17
4208.60 22
4208.74 28
4208.89 34
4209.04 38
4209.19 41
4209.34 40
4209.49 38
4209.64 33
4209.79 29
4209.93 24
4210.08 20
4210.23 17
4210.38 15
4210.53 12
4210.68 10
4210.83 7
4210.97 5
4211.12 3
4211.27 1
4211.42 1
4211.57 1
4211.72 2
4211.87 5
4212.02 9
4212.16 14
4212.31 19
4212.46 24
4212.61 28
4212.76 31
4212.91 33
4213.06 35
4213.21 36
4213.35 38
4213.50 41
4213.65 47
4213.80 54
4213.95 64
4214.10 75
4214.25 87
4214.40 98
4214.55 106
4214.69 110
4214.84 110
4214.99 104
4215.14 95
4215.29 84
4215.44 72
4215.59 61
4215.74 52
4215.88 45
4216.03 41
4216.18 38
4216.33 35
4216.48 32
4216.63 29
4216.78 25
4216.93 22
4217.08 18
4217.22 16
4217.37 13
4217.52 12
4217.67 11
4217.82 11
4217.97 10
4218.12 9
4218.27 7
4218.41 5
4218.56 1
4218.71 0
4218.86 0
4219.01 0
4219.16 0
4219.31 0
4219.46 0
4219.61 0
4219.75 4
4219.90 11
4220.05 18
4220.20 24
4220.35 29
4220.50 34
4220.65 39
4220.80 47
4220.95 56
4221.09 68
4221.24 80
4221.39 90
4221.54 99
4221.69 105
4221.84 108
4221.99 109
4222.14 107
4222.29 105
4222.44 101
4222.58 96
4222.73 89
4222.88 80
4223.03 70
4223.18 60
4223.33 50
4223.48 43
4223.63 38
4223.78 37
4223.92 38
4224.07 42
4224.22 47
4224.37 52
4224.52 56
4224.67 59
4224.82 60
4224.97 59
4225.12 59
4225.27 59
4225.41 60
4225.56 64
4225.71 70
4225.86 78
4226.01 85
4226.16 91
4226.31 94
4226.46 94
4226.61 92
4226.76 89
4226.90 84
4227.05 81
4227.20 79
4227.35 79
4227.50 81
4227.65 84
4227.80 88
4227.95 92
4228.10 95
4228.25 97
4228.39 96
4228.54 94
4228.69 90
4228.84 86
4228.99 83
4229.14 81
4229.29 81
4229.44 83
4229.59 86
4229.74 90
4229.89 93
4230.03 94
4230.18 94
4230.33 91
4230.48 87
4230.63 80
4230.78 73
4230.93 65
4231.08 55
4231.23 46
4231.38 38
4231.53 30
4231.67 24
4231.82 20
4231.97 18
4232.12 19
4232.27 21
4232.42 24
4232.57 28
4232.72 32
4232.87 36
4233.02 39
4233.17 42
4233.31 45
4233.46 48
4233.61 51
4233.76 53
4233.91 56
4234.06 58
4234.21 61
4234.36 63
4234.51 65
4234.66 66
4234.81 66
4234.96 64
4235.10 60
4235.25 53
4235.40 45
4235.55 36
4235.70 27
4235.85 19
4236.00 12
4236.15 8
4236.30 7
4236.45 7
4236.60 11
4236.75 17
4236.89 25
4237.04 35
4237.19 46
4237.34 56
4237.49 63
4237.64 67
4237.79 66
4237.94 60
4238.09 51
4238.24 40
4238.39 29
4238.54 19
4238.68 12
4238.83 7
4238.98 5
4239.13 3
4239.28 1
4239.43 0
4239.58 0
4239.73 0
4239.88 0
4240.03 0
4240.18 0
4240.33 0
4240.48 1
4240.63 10
4240.77 19
4240.92 28
4241.07 36
4241.22 42
4241.37 47
4241.52 50
4241.67 52
4241.82 53
4241.97 54
4242.12 55
4242.27 56
4242.42 58
4242.57 60
4242.71 61
4242.86 63
4243.01 65
4243.16 67
4243.31 70
4243.46 74
4243.61 79
4243.76 85
4243.91 90
4244.06 94
4244.21 95
4244.36 92
4244.51 86
4244.66 77
4244.81 66
4244.95 56
4245.10 46
4245.25 39
4245.40 34
4245.55 32
4245.70 32
4245.85 33
4246.00 34
4246.15 34
4246.30 33
4246.45 31
4246.60 29
4246.75 27
4246.90 27
4247.05 29
4247.19 32
4247.34 36
4247.49 41
4247.64 45
4247.79 48
4247.94 49
4248.09 49
4248.24 46
4248.39 43
4248.54 38
4248.69 33
4248.84 29
4248.99 25
4249.14 23
4249.29 24
4249.44 27
4249.59 32
4249.73 38
4249.88 43
4250.03 47
4250.18 49
4250.33 48
4250.48 45
4250.63 41
4250.78 38
4250.93 35
4251.08 34
4251.23 35
4251.38 38
4251.53 42
4251.68 47
4251.83 51
4251.98 54
4252.13 55
4252.28 55
4252.42 53
4252.57 51
4252.72 50
4252.87 53
4253.02 58
4253.17 67
4253.32 79
4253.47 91
4253.62 103
4253.77 111
4253.92 117
4254.07 119
4254.22 118
4254.37 114
4254.52 109
4254.67 102
4254.82 94
4254.97 84
4255.12 75
4255.26 64
4255.41 54
4255.56 46
4255.71 41
4255.86 38
4256.01 40
4256.16 45
4256.31 52
4256.46 61
4256.61 71
4256.76 80
4256.91 88
4257.06 95
4257.21 100
4257.36 104
4257.51 106
4257.66 107
4257.81 106
4257.96 103
4258.11 99
4258.26 95
4258.41 91
4258.55 87
4258.70 84
4258.85 82
4259.00 80
4259.15 78
4259.30 75
4259.45 72
4259.60 68
4259.75 63
4259.90 58
4260.05 52
4260.20 46
4260.35 41
4260.50 37
4260.65 35
4260.80 36
4260.95 40
4261.10 48
4261.25 57
4261.40 67
4261.55 74
4261.70 78
4261.85 77
4262.00 72
4262.15 64
4262.29 55
4262.44 46
4262.59 39
4262.74 35
4262.89 33
4263.04 32
4263.19 32
4263.34 34
4263.49 36
4263.64 39
4263.79 43
4263.94 48
4264.09 54
4264.24 59
4264.39 64
4264.54 67
4264.69 67
4264.84 65
4264.99 61
4265.14 57
4265.29 54
4265.44 51
4265.59 51
4265.74 51
4265.89 53
4266.04 55
4266.19 57
4266.34 57
4266.49 57
4266.64 56
4266.79 54
4266.93 53
4267.08 52
4267.23 53
4267.38 56
4267.53 60
4267.68 65
4267.83 70
4267.98 75
4268.13 77
4268.28 77
4268.43 73
4268.58 67
4268.73 59
4268.88 52
4269.03 47
4269.18 45
4269.33 47
4269.48 52
4269.63 60
4269.78 67
4269.93 73
4270.08 77
4270.23 77
4270.38 75
4270.53 73
4270.68 71
4270.83 71
4270.98 74
4271.13 78
4271.28 84
4271.43 89
4271.58 93
4271.73 95
4271.88 96
4272.03 96
4272.18 95
4272.33 95
4272.48 97
4272.63 100
4272.78 105
4272.93 109
4273.08 112
4273.23 114
4273.38 114
4273.53 111
4273.67 108
4273.82 104
4273.97 101
4274.12 98
4274.27 98
4274.42 99
4274.57 101
4274.72 104
4274.87 107
4275.02 111
4275.17 114
4275.32 116
4275.47 117
4275.62 117
4275.77 116
4275.92 114
4276.07 113
4276.22 111
4276.37 111
4276.52 111
4276.67 112
4276.82 113
4276.97 114
4277.12 112
4277.27 108
4277.42 101
4277.57 92
4277.72 81
4277.87 70
4278.02 59
4278.17 49
4278.32 40
4278.47 31
4278.62 23
4278.77 15
4278.92 7
4279.07 0
4279.22 0
4279.37 0
4279.52 0
4279.67 0
4279.82 0
4279.97 0
4280.12 0
4280.27 0
4280.42 5
4280.57 15
4280.72 27
4280.87 39
4281.02 52
4281.17 64
4281.32 75
4281.47 82
4281.62 86
4281.77 87
4281.92 84
4282.07 79
4282.22 73
4282.37 67
4282.52 61
4282.67 56
4282.82 52
4282.97 48
4283.12 45
4283.27 44
4283.42 44
4283.57 45
4283.72 46
4283.87 49
4284.02 51
4284.17 53
4284.32 54
4284.47 53
4284.62 51
4284.77 49
4284.92 45
4285.07 41
4285.22 37
4285.37 33
4285.52 29
4285.67 26
4285.82 25
4285.97 25
4286.12 28
4286.27 33
4286.42 41
4286.57 52
4286.72 64
4286.87 77
4287.02 90
4287.17 100
4287.32 106
4287.47 108
4287.62 105
4287.77 98
4287.92 87
4288.07 74
4288.22 61
4288.37 49
4288.52 39
4288.67 33
4288.82 30
4288.97 31
4289.12 33
4289.27 36
4289.42 37
4289.57 36
4289.72 32
4289.87 26
4290.02 17
4290.17 7
4290.32 0
4290.47 0
4290.62 0
4290.77 0
4290.92 0
4291.07 0
4291.22 0
4291.37 0
4291.52 5
4291.67 13
4291.82 19
4291.97 23
4292.12 25
4292.27 25
4292.43 24
4292.58 24
4292.73 24
4292.88 25
4293.03 29
4293.18 34
4293.33 40
4293.48 45
4293.63 50
4293.78 54
4293.93 56
4294.08 58
4294.23 60
4294.38 63
4294.53 66
4294.68 70
4294.83 74
4294.98 76
4295.13 77
4295.28 75
4295.43 70
4295.58 64
4295.73 56
4295.88 48
4296.03 40
4296.18 33
4296.33 28
4296.48 24
4296.63 21
4296.78 20
4296.93 20
4297.08 21
4297.23 25
4297.38 30
4297.53 36
4297.68 43
4297.83 49
4297.98 52
4298.13 53
4298.28 52
4298.43 48
4298.58 44
4298.73 39
4298.88 37
4299.03 35
4299.19 35
4299.34 35
4299.49 35
4299.64 34
4299.79 32
4299.94 30
4300.09 29
4300.24 29
4300.39 31
4300.54 35
4300.69 41
4300.84 47
4300.99 54
4301.14 59
4301.29 62
4301.44 63
4301.59 61
4301.74 58
4301.89 54
4302.04 50
4302.19 47
4302.34 45
4302.49 46
4302.64 48
4302.79 52
4302.94 56
4303.09 60
4303.24 64
4303.39 67
4303.54 67
4303.69 66
4303.85 63
4304.00 58
4304.15 51
4304.30 44
4304.45 37
4304.60 31
4304.75 27
4304.90 23
4305.05 21
4305.20 20
4305.35 19
4305.50 20
4305.65 20
4305.80 21
4305.95 22
4306.10 24
4306.25 28
4306.40 32
4306.55 38
4306.70 44
4306.85 50
4307.00 55
4307.15 57
4307.30 58
4307.45 56
4307.61 51
4307.76 45
4307.91 39
4308.06 32
4308.21 25
4308.36 20
4308.51 15
4308.66 13
4308.81 12
4308.96 14
4309.11 19
4309.26 26
4309.41 35
4309.56 45
4309.71 55
4309.86 63
4310.01 68
4310.16 69
4310.31 66
4310.46 60
4310.61 52
4310.76 44
4310.92 36
4311.07 31
4311.22 28
4311.37 29
4311.52 34
4311.67 41
4311.82 51
4311.97 63
4312.12 74
4312.27 85
4312.42 94
4312.57 101
4312.72 104
4312.87 105
4313.02 103
4313.17 100
4313.32 96
4313.47 92
4313.62 87
4313.77 82
4313.93 78
4314.08 75
4314.23 73
4314.38 73
4314.53 74
4314.68 76
4314.83 79
4314.98 83
4315.13 87
4315.28 90
4315.43 91
4315.58 90
4315.73 86
4315.88 79
4316.03 71
4316.18 62
4316.33 54
4316.49 48
4316.64 47
4316.79 49
4316.94 54
4317.09 62
4317.24 72
4317.39 82
4317.54 93
4317.69 104
4317.84 114
4317.99 123
4318.14 130
4318.29 135
4318.44 136
4318.59 135
4318.74 132
4318.89 128
4319.05 123
4319.20 120
4319.35 117
4319.50 114
4319.65 111
4319.80 108
4319.95 105
4320.10 102
4320.25 99
4320.40 97
4320.55 95
4320.70 94
4320.85 92
4321.00 89
4321.15 87
4321.31 84
4321.46 81
4321.61 80
4321.76 79
4321.91 81
4322.06 85
4322.21 90
4322.36 96
4322.51 102
4322.66 108
4322.81 114
4322.96 118
4323.11 121
4323.26 122
4323.41 121
4323.57 119
4323.72 114
4323.87 108
4324.02 101
4324.17 95
4324.32 90
4324.47 87
4324.62 87
4324.77 90
4324.92 96
4325.07 103
4325.22 109
4325.37 114
4325.52 114
4325.68 112
4325.83 108
4325.98 102
4326.13 97
4326.28 94
4326.43 93
4326.58 94
4326.73 95
4326.88 96
4327.03 94
4327.18 89
4327.33 81
4327.48 72
4327.64 62
4327.79 53
4327.94 47
4328.09 44
4328.24 44
4328.39 45
4328.54 48
4328.69 51
4328.84 54
4328.99 57
4329.14 59
4329.29 62
4329.45 65
4329.60 69
4329.75 73
4329.90 78
4330.05 84
4330.20 89
4330.35 95
4330.50 100
4330.65 104
4330.80 106
4330.95 105
4331.10 103
4331.25 99
4331.41 94
4331.56 87
4331.71 80
4331.86 73
4332.01 64
4332.16 56
4332.31 49
4332.46 43
4332.61 39
4332.76 37
4332.91 38
4333.07 40
4333.22 43
4333.37 46
4333.52 48
4333.67 48
4333.82 49
4333.97 51
4334.12 54
4334.27 61
4334.42 72
4334.57 85
4334.73 100
4334.88 114
4335.03 126
4335.18 135
4335.33 139
4335.48 140
4335.63 139
4335.78 135
4335.93 131
4336.08 127
4336.23 124
4336.39 121
4336.54 118
4336.69 115
4336.84 112
4336.99 109
4337.14 108
4337.29 107
4337.44 108
4337.59 110
4337.74 112
4337.89 113
4338.05 112
4338.20 109
4338.35 103
4338.50 96
4338.65 89
4338.80 83
4338.95 78
4339.10 76
4339.25 76
4339.40 79
4339.56 83
4339.71 87
4339.86 90
4340.01 91
4340.16 90
4340.31 88
4340.46 84
4340.61 78
4340.76 71
4340.91 64
4341.07 57
4341.22 50
4341.37 45
4341.52 43
4341.67 43
4341.82 45
4341.97 48
4342.12 52
4342.27 55
4342.42 58
4342.58 59
4342.73 61
4342.88 63
4343.03 67
4343.18 73
4343.33 81
4343.48 89
4343.63 98
4343.78 106
4343.93 112
4344.09 115
4344.24 115
4344.39 113
4344.54 110
4344.69 107
4344.84 104
4344.99 104
4345.14 105
4345.29 108
4345.45 110
4345.60 112
4345.75 110
4345.90 107
4346.05 99
4346.20 90
4346.35 78
4346.50 66
4346.65 55
4346.81 45
4346.96 36
4347.11 29
4347.26 24
4347.41 20
4347.56 16
4347.71 13
4347.86 10
4348.01 8
4348.17 5
4348.32 3
4348.47 1
4348.62 0
4348.77 1
4348.92 2
4349.07 3
4349.22 5
4349.37 6
4349.53 6
4349.68 4
4349.83 1
4349.98 0
4350.13 0
4350.28 0
4350.43 0
4350.58 0
4350.74 1
4350.89 9
4351.04 19
4351.19 28
4351.34 35
4351.49 40
4351.64 44
4351.79 46
4351.94 46
4352.10 46
4352.25 45
4352.40 44
4352.55 42
4352.70 39
4352.85 35
4353.00 32
4353.15 30
4353.31 29
4353.46 31
4353.61 35
4353.76 42
4353.91 49
4354.06 55
4354.21 60
4354.36 64
4354.52 67
4354.67 69
4354.82 70
4354.97 72
4355.12 75
4355.27 77
4355.42 77
4355.57 76
4355.73 73
4355.88 68
4356.03 63
4356.18 59
4356.33 56
4356.48 55
4356.63 57
4356.78 62
4356.94 68
4357.09 74
4357.24 81
4357.39 88
4357.54 94
4357.69 100
4357.84 106
4358.00 111
4358.15 116
4358.30 121
4358.45 124
4358.60 127
4358.75 129
4358.90 129
4359.05 127
4359.21 123
4359.36 118
4359.51 113
4359.66 107
4359.81 102
4359.96 99
4360.11 96
4360.26 95
4360.42 94
4360.57 93
4360.72 93
4360.87 92
4361.02 93
4361.17 93
4361.32 94
4361.48 95
4361.63 97
4361.78 98
4361.93 99
4362.08 100
4362.23 101
4362.38 102
4362.54 103
4362.69 103
4362.84 103
4362.99 101
4363.14 99
4363.29 96
4363.44 92
4363.60 89
4363.75 86
4363.90 84
4364.05 83
4364.20 82
4364.35 81
4364.50 81
4364.66 81
4364.81 80
4364.96 79
4365.11 77
4365.26 74
4365.41 69
4365.56 62
4365.72 54
4365.87 46
4366.02 39
4366.17 33
4366.32 30
4366.47 29
4366.62 30
4366.78 34
4366.93 38
4367.08 43
4367.23 48
4367.38 55
4367.53 62
4367.68 69
4367.84 77
4367.99 85
4368.14 92
4368.29 100
4368.44 106
4368.59 112
4368.74 118
4368.90 124
4369.05 131
4369.20 137
4369.35 144
4369.50 149
4369.65 151
4369.80 151
4369.96 147
4370.11 140
4370.26 133
4370.41 124
4370.56 117
4370.71 111
4370.87 106
4371.02 102
4371.17 98
4371.32 95
4371.47 93
4371.62 91
4371.77 91
4371.93 93
4372.08 97
4372.23 103
4372.38 111
4372.53 120
4372.68 129
4372.84 137
4372.99 145
4373.14 151
4373.29 154
4373.44 155
4373.59 152
4373.75 146
4373.90 137
4374.05 127
4374.20 117
4374.35 107
4374.50 98
4374.65 93
4374.81 89
4374.96 86
4375.11 85
4375.26 83
4375.41 80
4375.56 78
4375.72 75
4375.87 73
4376.02 72
4376.17 73
4376.32 76
4376.47 80
4376.63 86
4376.78 92
4376.93 98
4377.08 103
4377.23 105
4377.38 103
4377.54 98
4377.69 89
4377.84 78
4377.99 65
4378.14 52
4378.29 39
4378.45 28
4378.60 18
4378.75 11
4378.90 6
4379.05 3
4379.20 5
4379.36 10
4379.51 18
4379.66 30
4379.81 43
4379.96 57
4380.11 70
4380.27 81
4380.42 89
4380.57 94
4380.72 96
4380.87 94
4381.02 90
4381.18 82
4381.33 74
4381.48 65
4381.63 56
4381.78 49
4381.93 45
4382.09 44
4382.24 45
4382.39 47
4382.54 49
4382.69 50
4382.84 50
4383.00 47
4383.15 41
4383.30 34
4383.45 24
4383.60 13
4383.76 2
4383.91 0
4384.06 0
4384.21 0
4384.36 0
4384.51 0
4384.67 0
4384.82 0
4384.97 0
4385.12 14
4385.27 26
4385.42 35
4385.58 40
4385.73 40
4385.88 37
4386.03 31
4386.18 24
4386.34 19
4386.49 15
4386.64 14
4386.79 15
4386.94 18
4387.09 23
4387.25 29
4387.40 34
4387.55 39
4387.70 42
4387.85 45
4388.01 47
4388.16 48
4388.31 50
4388.46 53
4388.61 56
4388.76 60
4388.92 63
4389.07 64
4389.22 65
4389.37 64
4389.52 61
4389.68 57
4389.83 53
4389.98 48
4390.13 44
4390.28 40
4390.43 37
4390.59 36
4390.74 37
4390.89 39
4391.04 43
4391.19 48
4391.35 53
4391.50 56
4391.65 56
4391.80 52
4391.95 46
4392.11 38
4392.26 29
4392.41 21
4392.56 15
4392.71 10
4392.86 7
4393.02 6
4393.17 4
4393.32 3
4393.47 2
4393.62 2
4393.78 3
4393.93 5
4394.08 7
4394.23 9
4394.38 10
4394.54 9
4394.69 6
4394.84 3
4394.99 1
4395.14 0
4395.30 3
4395.45 8
4395.60 16
4395.75 26
4395.90 37
4396.06 49
4396.21 61
4396.36 73
4396.51 84
4396.66 92
4396.82 97
4396.97 98
4397.12 95
4397.27 88
4397.42 80
4397.58 71
4397.73 64
4397.88 59
4398.03 57
4398.18 58
4398.34 61
4398.49 65
4398.64 70
4398.79 75
4398.94 79
4399.10 83
4399.25 85
4399.40 84
4399.55 82
4399.70 78
4399.86 73
4400.01 65
4400.16 58
4400.31 51
4400.46 45
4400.62 41
4400.77 39
4400.92 38
4401.07 37
4401.22 36
4401.38 35
4401.53 32
4401.68 29
4401.83 27
4401.98 27
4402.14 29
4402.29 34
4402.44 41
4402.59 49
4402.74 57
4402.90 65
4403.05 70
4403.20 74
4403.35 77
4403.51 79
4403.66 80
4403.81 82
4403.96 84
4404.11 85
4404.27 86
4404.42 85
4404.57 82
4404.72 77
4404.87 70
4405.03 61
4405.18 52
4405.33 41
4405.48 30
4405.63 20
4405.79 11
4405.94 3
4406.09 0
4406.24 0
4406.40 0
4406.55 0
4406.70 0
4406.85 0
4407.00 0
4407.16 1
4407.31 6
4407.46 11
4407.61 15
4407.76 18
4407.92 21
4408.07 22
4408.22 22
4408.37 20
4408.53 18
4408.68 16
4408.83 15
4408.98 14
4409.13 14
4409.29 14
4409.44 15
4409.59 15
4409.74 14
4409.90 13
4410.05 10
4410.20 7
4410.35 4
4410.50 1
4410.66 0
4410.81 0
4410.96 0
4411.11 0
4411.27 0
4411.42 0
4411.57 0
4411.72 0
4411.87 0
4412.03 0
4412.18 0
4412.33 0
4412.48 3
4412.64 8
4412.79 12
4412.94 17
4413.09 21
4413.24 24
4413.40 25
4413.55 24
4413.70 23
4413.85 21
4414.01 19
4414.16 19
4414.31 20
4414.46 23
4414.61 27
4414.77 31
4414.92 35
4415.07 37
4415.22 37
4415.38 35
4415.53 32
4415.68 27
4415.83 21
4415.99 17
4416.14 12
4416.29 9
4416.44 7
4416.59 6
4416.75 6
4416.90 7
4417.05 8
4417.20 10
4417.36 13
4417.51 17
4417.66 22
4417.81 28
4417.97 33
4418.12 38
4418.27 42
4418.42 46
4418.58 50
4418.73 54
4418.88 60
4419.03 67
4419.18 74
4419.34 80
4419.49 84
4419.64 86
4419.79 85
4419.95 83
4420.10 80
4420.25 77
4420.40 76
4420.56 76
4420.71 76
4420.86 76
4421.01 75
4421.17 73
4421.32 70
4421.47 67
4421.62 66
4421.78 65
4421.93 65
4422.08 66
4422.23 66
4422.38 66
4422.54 66
4422.69 66
4422.84 66
4422.99 67
4423.15 70
4423.30 73
4423.45 77
4423.60 80
4423.76 83
4423.91 85
4424.06 85
4424.21 85
4424.37 84
4424.52 83
4424.67 82
4424.82 82
4424.98 82
4425.13 83
4425.28 84
4425.43 86
4425.59 89
4425.74 91
4425.89 93
4426.04 96
4426.20 99
4426.35 104
4426.50 110
4426.65 116
4426.81 122
4426.96 128
4427.11 132
4427.26 136
4427.42 138
4427.57 140
4427.72 142
4427.87 143
4428.03 144
4428.18 143
4428.33 141
4428.48 136
4428.64 129
4428.79 120
4428.94 110
4429.09 101
4429.25 92
4429.40 85
4429.55 81
4429.70 81
4429.86 83
4430.01 88
4430.16 94
4430.31 99
4430.47 103
4430.62 104
4430.77 102
4430.92 98
4431.08 93
4431.23 89
4431.38 86
4431.53 87
4431.69 89
4431.84 94
4431.99 100
4432.14 107
4432.30 114
4432.45 120
4432.60 126
4432.76 132
4432.91 136
4433.06 138
4433.21 138
4433.37 136
4433.52 133
4433.67 128
4433.82 122
4433.98 117
4434.13 111
4434.28 107
4434.43 103
4434.59 101
4434.74 99
4434.89 97
4435.04 95
4435.20 94
4435.35 94
4435.50 93
4435.66 93
4435.81 93
4435.96 93
4436.11 94
4436.27 95
4436.42 96
4436.57 97
4436.72 98
4436.88 99
4437.03 99
4437.18 99
4437.33 100
4437.49 102
4437.64 107
4437.79 114
4437.95 124
4438.10 136
4438.25 148
4438.40 159
4438.56 166
4438.71 168
4438.86 166
4439.01 160
4439.17 152
4439.32 143
4439.47 136
4439.62 132
4439.78 132
4439.93 134
4440.08 138
4440.24 142
4440.39 144
4440.54 143
4440.69 141
4440.85 136
4441.00 132
4441.15 128
4441.30 126
4441.46 125
4441.61 123
4441.76 121
4441.92 116
4442.07 108
4442.22 97
4442.37 86
4442.53 76
4442.68 68
4442.83 63
4442.99 60
4443.14 60
4443.29 61
4443.44 62
4443.60 63
4443.75 61
4443.90 59
4444.05 55
4444.21 51
4444.36 46
4444.51 42
4444.67 38
4444.82 34
4444.97 31
4445.12 27
4445.28 22
4445.43 17
4445.58 13
4445.74 8
4445.89 6
4446.04 7
4446.19 10
4446.35 17
4446.50 25
4446.65 34
4446.81 42
4446.96 48
4447.11 51
4447.26 51
4447.42 48
4447.57 43
4447.72 36
4447.88 30
4448.03 24
4448.18 20
4448.33 17
4448.49 16
4448.64 17
4448.79 19
4448.95 22
4449.10 26
4449.25 31
4449.40 35
4449.56 40
4449.71 42
4449.86 44
4450.02 44
4450.17 43
4450.32 41
4450.47 41
4450.63 42
4450.78 45
4450.93 50
4451.09 56
4451.24 61
4451.39 65
4451.54 66
4451.70 64
4451.85 61
4452.00 56
4452.16 51
4452.31 47
4452.46 44
4452.62 44
4452.77 45
4452.92 48
4453.07 52
4453.23 58
4453.38 64
4453.53 70
4453.69 76
4453.84 82
4453.99 86
4454.14 88
4454.30 88
4454.45 86
4454.60 82
4454.76 78
4454.91 74
4455.06 70
4455.22 67
4455.37 64
4455.52 60
4455.67 55
4455.83 48
4455.98 40
4456.13 31
4456.29 23
4456.44 15
4456.59 8
4456.75 3
4456.90 0
4457.05 0
4457.20 0
4457.36 0
4457.51 0
4457.66 0
4457.82 0
4457.97 0
4458.12 0
4458.28 3
4458.43 11
4458.58 18
4458.73 25
4458.89 32
4459.04 37
4459.19 41
4459.35 44
4459.50 44
4459.65 43
4459.81 41
4459.96 39
4460.11 36
4460.27 34
4460.42 32
4460.57 32
4460.72 32
4460.88 33
4461.03 33
4461.18 32
4461.34 30
4461.49 27
4461.64 23
4461.80 20
4461.95 18
4462.10 18
4462.26 18
4462.41 21
4462.56 24
4462.71 28
4462.87 31
4463.02 34
4463.17 37
4463.33 41
4463.48 45
4463.63 49
4463.79 53
4463.94 57
4464.09 60
4464.25 61
4464.40 62
4464.55 62
4464.71 61
4464.86 62
4465.01 63
4465.16 67
4465.32 71
4465.47 76
4465.62 80
4465.78 84
4465.93 87
4466.08 88
4466.24 89
4466.39 90
4466.54 89
4466.70 88
4466.85 87
4467.00 86
4467.16 86
4467.31 87
4467.46 89
4467.62 95
4467.77 102
4467.92 110
4468.08 118
4468.23 125
4468.38 129
4468.53 131
4468.69 129
4468.84 124
4468.99 117
4469.15 110
4469.30 102
4469.45 97
4469.61 94
4469.76 94
4469.91 97
4470.07 102
4470.22 110
4470.37 119
4470.53 128
4470.68 138
4470.83 147
4470.99 155
4471.14 160
4471.29 162
4471.45 161
4471.60 159
4471.75 154
4471.91 149
4472.06 144
4472.21 138
4472.37 132
4472.52 127
4472.67 120
4472.83 114
4472.98 107
4473.13 100
4473.29 95
4473.44 91
4473.59 88
4473.75 87
4473.90 87
4474.05 89
4474.21 91
4474.36 93
4474.51 94
4474.67 96
4474.82 97
4474.97 97
4475.13 98
4475.28 99
4475.43 101
4475.59 103
4475.74 105
4475.89 106
4476.05 104
4476.20 100
4476.35 94
4476.51 87
4476.66 80
4476.81 74
4476.97 71
4477.12 71
4477.27 73
4477.43 75
4477.58 78
4477.73 80
4477.89 80
4478.04 80
4478.19 79
4478.35 78
4478.50 78
4478.65 79
4478.81 81
4478.96 83
4479.11 85
4479.27 87
4479.42 89
4479.57 91
4479.73 93
4479.88 96
4480.03 99
4480.19 102
4480.34 104
4480.49 106
4480.65 108
4480.80 109
4480.95 109
4481.11 110
4481.26 111
4481.41 113
4481.57 116
4481.72 120
4481.87 123
4482.03 127
4482.18 132
4482.33 139
4482.49 148
4482.64 160
4482.79 175
4482.95 192
4483.10 209
4483.26 224
4483.41 236
4483.56 243
4483.72 247
4483.87 248
4484.02 249
4484.18 250
4484.33 253
4484.48 260
4484.64 269
4484.79 281
4484.94 294
4485.10 310
4485.25 327
4485.40 347
4485.56 366
4485.71 387
4485.86 407
4486.02 426
4486.17 444
4486.33 461
4486.48 476
4486.63 490
4486.79 503
4486.94 515
4487.09 526
4487.25 535
4487.40 542
4487.55 548
4487.71 553
4487.86 558
4488.01 564
4488.17 573
4488.32 584
4488.47 598
4488.63 614
4488.78 631
4488.94 648
4489.09 661
4489.24 669
4489.40 670
4489.55 664
4489.70 652
4489.86 636
4490.01 617
4490.16 599
4490.32 581
4490.47 564
4490.62 549
4490.78 534
4490.93 519
4491.09 503
4491.24 488
4491.39 473
4491.55 461
4491.70 451
4491.85 445
4492.01 441
4492.16 440
4492.31 441
4492.47 442
4492.62 443
4492.77 443
4492.93 441
4493.08 439
4493.24 434
4493.39 428
4493.54 420
4493.70 411
4493.85 399
4494.00 387
4494.16 373
4494.31 360
4494.47 349
4494.62 339
4494.77 331
4494.93 326
4495.08 323
4495.23 320
4495.39 316
4495.54 310
4495.69 302
4495.85 290
4496.00 277
4496.16 262
4496.31 248
4496.46 237
4496.62 230
4496.77 226
4496.92 227
4497.08 230
4497.23 234
4497.38 236
4497.54 234
4497.69 229
4497.85 219
4498.00 207
4498.15 194
4498.31 180
4498.46 169
4498.61 160
4498.77 153
4498.92 147
4499.08 141
4499.23 135
4499.38 128
4499.54 120
4499.69 112
4499.84 105
4500.00 99
4500.15 95
4500.31 92
4500.46 92
4500.61 93
4500.77 96
4500.92 99
4501.07 102
4501.23 105
4501.38 107
4501.54 108
4501.69 108
4501.84 107
4502.00 105
4502.15 101
4502.30 98
4502.46 93
4502.61 89
4502.77 84
4502.92 80
4503.07 76
4503.23 73
4503.38 71
4503.54 69
4503.69 67
4503.84 65
4504.00 62
4504.15 60
4504.30 57
4504.46 55
4504.61 51
4504.77 47
4504.92 43
4505.07 37
4505.23 31
4505.38 25
4505.53 20
4505.69 16
4505.84 14
4506.00 14
4506.15 15
4506.30 17
4506.46 18
4506.61 19
4506.77 19
4506.92 19
4507.07 18
4507.23 18
4507.38 19
4507.54 20
4507.69 22
4507.84 25
4508.00 28
4508.15 32
4508.30 36
4508.46 41
4508.61 47
4508.77 54
4508.92 61
4509.07 69
4509.23 76
4509.38 82
4509.54 86
4509.69 88
4509.84 88
4510.00 89
4510.15 89
4510.31 90
4510.46 92
4510.61 94
4510.77 95
4510.92 94
4511.07 92
4511.23 88
4511.38 83
4511.54 78
4511.69 72
4511.84 68
4512.00 64
4512.15 61
4512.31 59
4512.46 59
4512.61 59
4512.77 62
4512.92 65
4513.08 68
4513.23 71
4513.38 74
4513.54 75
4513.69 75
4513.85 73
4514.00 70
4514.15 67
4514.31 64
4514.46 61
4514.62 58
4514.77 55
4514.92 52
4515.08 48
4515.23 43
4515.39 38
4515.54 32
4515.69 27
4515.85 23
4516.00 19
4516.16 17
4516.31 15
4516.46 15
4516.62 15
4516.77 15
4516.93 14
4517.08 13
4517.23 10
4517.39 5
4517.54 0
4517.70 0
4517.85 0
4518.00 0
4518.16 0
4518.31 0
4518.47 0
4518.62 0
4518.78 3
4518.93 8
4519.08 12
4519.24 14
4519.39 16
4519.55 18
4519.70 21
4519.85 26
4520.01 31
4520.16 37
4520.32 40
4520.47 41
4520.62 38
4520.78 34
4520.93 28
4521.09 22
4521.24 18
4521.39 16
4521.55 16
4521.70 17
4521.86 17
4522.01 18
4522.17 19
4522.32 21
4522.47 25
4522.63 31
4522.78 40
4522.94 50
4523.09 60
4523.24 69
4523.40 76
4523.55 81
4523.71 82
4523.86 82
4524.02 79
4524.17 75
4524.32 70
4524.48 63
4524.63 56
4524.79 48
4524.94 41
4525.09 35
4525.25 30
4525.40 27
4525.56 27
4525.71 29
4525.87 32
4526.02 35
4526.17 38
4526.33 40
4526.48 41
4526.64 43
4526.79 43
4526.94 45
4527.10 46
4527.25 47
4527.41 48
4527.56 48
4527.72 47
4527.87 46
4528.02 45
4528.18 45
4528.33 47
4528.49 50
4528.64 56
4528.80 62
4528.95 70
4529.10 77
4529.26 83
4529.41 87
4529.57 90
4529.72 92
4529.87 93
4530.03 93
4530.18 94
4530.34 94
4530.49 95
4530.65 95
4530.80 94
4530.95 93
4531.11 90
4531.26 87
4531.42 83
4531.57 80
4531.73 77
4531.88 75
4532.03 73
4532.19 70
4532.34 67
4532.50 63
4532.65 60
4532.81 58
4532.96 57
4533.11 59
4533.27 63
4533.42 69
4533.58 75
4533.73 79
4533.89 80
4534.04 77
4534.20 71
4534.35 63
4534.50 54
4534.66 45
4534.81 39
4534.97 35
4535.12 34
4535.28 35
4535.43 38
4535.58 42
4535.74 46
4535.89 51
4536.05 55
4536.20 58
4536.36 60
4536.51 61
4536.66 62
4536.82 62
4536.97 61
4537.13 61
4537.28 61
4537.44 62
4537.59 64
4537.75 66
4537.90 68
4538.05 70
4538.21 71
4538.36 73
4538.52 73
4538.67 72
4538.83 71
4538.98 67
4539.14 63
4539.29 57
4539.44 52
4539.60 46
4539.75 42
4539.91 38
4540.06 36
4540.22 34
4540.37 32
4540.52 31
4540.68 28
4540.83 26
4540.99 21
4541.14 16
4541.30 9
4541.45 2
4541.61 0
4541.76 0
4541.92 0
4542.07 0
4542.22 0
4542.38 0
4542.53 0
4542.69 0
4542.84 7
4543.00 12
4543.15 15
4543.31 16
4543.46 14
4543.61 11
4543.77 8
4543.92 6
4544.08 6
4544.23 8
4544.39 14
4544.54 22
4544.70 32
4544.85 42
4545.00 50
4545.16 55
4545.31 58
4545.47 57
4545.62 55
4545.78 54
4545.93 53
4546.09 55
4546.24 60
4546.40 68
4546.55 77
4546.70 86
4546.86 93
4547.01 98
4547.17 99
4547.32 99
4547.48 96
4547.63 92
4547.79 87
4547.94 83
4548.10 78
4548.25 74
4548.40 70
4548.56 66
4548.71 61
4548.87 56
4549.02 50
4549.18 43
4549.33 37
4549.49 31
4549.64 28
4549.80 28
4549.95 30
4550.11 35
4550.26 40
4550.41 46
4550.57 50
4550.72 53
4550.88 54
4551.03 54
4551.19 54
4551.34 53
4551.50 53
4551.65 53
4551.81 53
4551.96 53
4552.12 52
4552.27 50
4552.42 48
4552.58 46
4552.73 45
4552.89 45
4553.04 46
4553.20 50
4553.35 56
4553.51 63
4553.66 70
4553.82 77
4553.97 81
4554.13 83
4554.28 81
4554.44 76
4554.59 68
4554.74 59
4554.90 50
4555.05 41
4555.21 34
4555.36 29
4555.52 28
4555.67 30
4555.83 35
4555.98 44
4556.14 56
4556.29 70
4556.45 85
4556.60 100
4556.76 114
4556.91 126
4557.06 136
4557.22 145
4557.37 153
4557.53 160
4557.68 167
4557.84 173
4557.99 177
4558.15 178
4558.30 175
4558.46 169
4558.61 161
4558.77 151
4558.92 140
4559.08 131
4559.23 122
4559.39 115
4559.54 109
4559.70 103
4559.85 97
4560.01 90
4560.16 83
4560.31 75
4560.47 67
4560.62 59
4560.78 52
4560.93 46
4561.09 42
4561.24 39
4561.40 38
4561.55 38
4561.71 39
4561.86 40
4562.02 41
4562.17 41
4562.33 39
4562.48 37
4562.64 35
4562.79 34
4562.95 34
4563.10 37
4563.26 42
4563.41 50
4563.57 57
4563.72 64
4563.88 69
4564.03 70
4564.18 69
4564.34 65
4564.49 59
4564.65 53
4564.80 47
4564.96 42
4565.11 39
4565.27 38
4565.42 38
4565.58 40
4565.73 41
4565.89 42
4566.04 42
4566.20 41
4566.35 38
4566.51 35
4566.66 31
4566.82 27
4566.97 24
4567.13 21
4567.28 21
4567.44 22
4567.59 25
4567.75 29
4567.90 34
4568.06 38
4568.21 41
4568.37 43
4568.52 44
4568.68 43
4568.83 41
4568.99 41
4569.14 41
4569.30 43
4569.45 46
4569.61 51
4569.76 57
4569.92 63
4570.07 69
4570.23 73
4570.38 76
4570.54 77
4570.69 76
4570.85 71
4571.00 64
4571.16 55
4571.31 45
4571.47 36
4571.62 28
4571.78 22
4571.93 20
4572.09 21
4572.24 24
4572.40 27
4572.55 31
4572.70 34
4572.86 36
4573.01 36
4573.17 36
4573.32 35
4573.48 34
4573.63 32
4573.79 30
4573.94 28
4574.10 26
4574.25 23
4574.41 20
4574.56 16
4574.72 11
4574.88 5
4575.03 0
4575.19 0
4575.34 0
4575.50 0
4575.65 0
4575.81 0
4575.96 0
4576.12 0
4576.27 3
4576.43 10
4576.58 17
4576.74 23
4576.89 28
4577.05 32
4577.20 35
4577.36 36
4577.51 36
4577.67 35
4577.82 33
4577.98 31
4578.13 29
4578.29 27
4578.44 24
4578.60 20
4578.75 16
4578.91 12
4579.06 9
4579.22 6
4579.37 4
4579.53 3
4579.68 3
4579.84 2
4579.99 2
4580.15 2
4580.30 2
4580.46 3
4580.61 5
4580.77 9
4580.92 16
4581.08 24
4581.23 34
4581.39 45
4581.54 58
4581.70 71
4581.85 84
4582.01 95
4582.16 104
4582.32 110
4582.47 112
4582.63 110
4582.78 105
4582.94 100
4583.09 94
4583.25 90
4583.41 86
4583.56 84
4583.72 81
4583.87 78
4584.03 73
4584.18 66
4584.34 59
4584.49 52
4584.65 46
4584.80 41
4584.96 37
4585.11 33
4585.27 30
4585.42 27
4585.58 24
4585.73 22
4585.89 22
4586.04 23
4586.20 24
4586.35 25
4586.51 26
4586.66 25
4586.82 23
4586.97 19
4587.13 15
4587.29 11
4587.44 8
4587.60 6
4587.75 6
4587.91 7
4588.06 9
4588.22 10
4588.37 11
4588.53 12
4588.68 12
4588.84 12
4588.99 13
4589.15 15
4589.30 17
4589.46 20
4589.61 23
4589.77 25
4589.92 25
4590.08 23
4590.23 18
4590.39 12
4590.55 6
4590.70 0
4590.86 0
4591.01 0
4591.17 0
4591.32 0
4591.48 0
4591.63 0
4591.79 0
4591.94 0
4592.10 6
4592.25 12
4592.41 19
4592.56 25
4592.72 32
4592.88 38
4593.03 44
4593.19 50
4593.34 55
4593.50 60
4593.65 64
4593.81 67
4593.96 68
4594.12 68
4594.27 66
4594.43 62
4594.58 57
4594.74 51
4594.89 46
4595.05 42
4595.21 40
4595.36 41
4595.52 45
4595.67 50
4595.83 57
4595.98 63
4596.14 68
4596.29 70
4596.45 70
4596.60 68
4596.76 64
4596.91 60
4597.07 56
4597.23 52
4597.38 50
4597.54 49
4597.69 49
4597.85 49
4598.00 49
4598.16 49
4598.31 48
4598.47 47
4598.62 47
4598.78 47
4598.93 48
4599.09 50
4599.25 53
4599.40 58
4599.56 63
4599.71 68
4599.87 73
4600.02 75
4600.18 75
4600.33 71
4600.49 64
4600.64 54
4600.80 44
4600.96 34
4601.11 26
4601.27 21
4601.42 20
4601.58 22
4601.73 26
4601.89 29
4602.04 32
4602.20 32
4602.35 30
4602.51 25
4602.67 18
4602.82 11
4602.98 4
4603.13 0
4603.29 0
4603.44 0
4603.60 0
4603.75 0
4603.91 0
4604.07 0
4604.22 0
4604.38 1
4604.53 10
4604.69 20
4604.84 32
4605.00 43
4605.15 54
4605.31 63
4605.47 71
4605.62 76
4605.78 80
4605.93 82
4606.09 83
4606.24 83
4606.40 83
4606.55 82
4606.71 81
4606.87 80
4607.02 79
4607.18 79
4607.33 80
4607.49 82
4607.64 86
4607.80 91
4607.95 98
4608.11 107
4608.27 115
4608.42 124
4608.58 131
4608.73 137
4608.89 141
4609.04 143
4609.20 144
4609.35 143
4609.51 141
4609.67 138
4609.82 133
4609.98 127
4610.13 120
4610.29 111
4610.44 103
4610.60 95
4610.75 89
4610.91 84
4611.07 81
4611.22 79
4611.38 77
4611.53 74
4611.69 70
4611.84 66
4612.00 61
4612.16 57
4612.31 53
4612.47 51
4612.62 50
4612.78 50
4612.93 52
4613.09 55
4613.25 58
4613.40 63
4613.56 67
4613.71 70
4613.87 71
4614.02 69
4614.18 64
4614.34 57
4614.49 47
4614.65 38
4614.80 30
4614.96 25
4615.11 24
4615.27 28
4615.42 35
4615.58 44
4615.74 54
4615.89 62
4616.05 69
4616.20 74
4616.36 76
4616.51 78
4616.67 80
4616.83 82
4616.98 86
4617.14 91
4617.29 98
4617.45 106
4617.61 114
4617.76 121
4617.92 127
4618.07 133
4618.23 137
4618.38 142
4618.54 145
4618.70 149
4618.85 151
4619.01 151
4619.16 150
4619.32 148
4619.47 145
4619.63 141
4619.79 136
4619.94 131
4620.10 127
4620.25 125
4620.41 124
4620.56 126
4620.72 131
4620.88 139
4621.03 148
4621.19 157
4621.34 163
4621.50 167
4621.66 166
4621.81 163
4621.97 156
4622.12 149
4622.28 143
4622.43 138
4622.59 135
4622.75 133
4622.90 132
4623.06 132
4623.21 133
4623.37 133
4623.53 134
4623.68 136
4623.84 139
4623.99 143
4624.15 148
4624.30 151
4624.46 154
4624.62 155
4624.77 154
4624.93 151
4625.08 147
4625.24 143
4625.40 139
4625.55 136
4625.71 135
4625.86 135
4626.02 135
4626.17 135
4626.33 134
4626.49 130
4626.64 123
4626.80 114
4626.95 103
4627.11 91
4627.27 79
4627.42 69
4627.58 60
4627.73 53
4627.89 49
4628.05 47
4628.20 46
4628.36 46
4628.51 45
4628.67 43
4628.83 41
4628.98 40
4629.14 40
4629.29 43
4629.45 49
4629.61 57
4629.76 67
4629.92 76
4630.07 84
4630.23 89
4630.38 89
4630.54 87
4630.70 83
4630.85 78
4631.01 76
4631.16 75
4631.32 77
4631.48 82
4631.63 89
4631.79 96
4631.94 101
4632.10 105
4632.26 105
4632.41 102
4632.57 97
4632.72 90
4632.88 84
4633.04 78
4633.19 73
4633.35 71
4633.50 68
4633.66 66
4633.82 62
4633.97 58
4634.13 53
4634.28 48
4634.44 43
4634.60 41
4634.75 40
4634.91 40
4635.06 39
4635.22 38
4635.38 35
4635.53 30
4635.69 24
4635.84 18
4636.00 13
4636.16 10
4636.31 9
4636.47 11
4636.63 14
4636.78 20
4636.94 26
4637.09 33
4637.25 40
4637.41 46
4637.56 51
4637.72 53
4637.87 53
4638.03 50
4638.19 47
4638.34 45
4638.50 43
4638.65 45
4638.81 49
4638.97 54
4639.12 61
4639.28 67
4639.43 71
4639.59 73
4639.75 72
4639.90 71
4640.06 68
4640.22 66
4640.37 65
4640.53 65
4640.68 64
4640.84 63
4641.00 61
4641.15 59
4641.31 56
4641.46 54
4641.62 53
4641.78 54
4641.93 58
4642.09 64
4642.25 70
4642.40 75
4642.56 78
4642.71 79
4642.87 75
4643.03 70
4643.18 62
4643.34 54
4643.49 47
4643.65 41
4643.81 36
4643.96 33
4644.12 33
4644.28 34
4644.43 36
4644.59 40
4644.74 46
4644.90 53
4645.06 61
4645.21 68
4645.37 73
4645.53 77
4645.68 77
4645.84 74
4645.99 69
4646.15 64
4646.31 58
4646.46 54
4646.62 50
4646.77 48
4646.93 47
4647.09 46
4647.24 45
4647.40 45
4647.56 47
4647.71 50
4647.87 55
4648.02 61
4648.18 68
4648.34 72
4648.49 74
4648.65 72
4648.81 66
4648.96 57
4649.12 45
4649.27 33
4649.43 23
4649.59 17
4649.74 16
4649.90 20
4650.06 28
4650.21 39
4650.37 50
4650.53 60
4650.68 66
4650.84 68
4650.99 65
4651.15 58
4651.31 49
4651.46 39
4651.62 30
4651.78 23
4651.93 16
4652.09 11
4652.24 7
4652.40 3
4652.56 0
4652.71 0
4652.87 0
4653.03 0
4653.18 0
4653.34 0
4653.50 0
4653.65 0
4653.81 0
4653.96 7
4654.12 13
4654.28 20
4654.43 25
4654.59 30
4654.75 34
4654.90 38
4655.06 42
4655.22 46
4655.37 51
4655.53 55
4655.68 60
4655.84 66
4656.00 71
4656.15 77
4656.31 84
4656.47 91
4656.62 98
4656.78 104
4656.94 109
4657.09 111
4657.25 111
4657.40 107
4657.56 101
4657.72 92
4657.87 82
4658.03 72
4658.19 63
4658.34 56
4658.50 52
4658.66 52
4658.81 55
4658.97 62
4659.13 70
4659.28 78
4659.44 85
4659.59 90
4659.75 92
4659.91 92
4660.06 89
4660.22 84
4660.38 79
4660.53 75
4660.69 72
4660.85 70
4661.00 69
4661.16 70
4661.32 73
4661.47 76
4661.63 81
4661.79 87
4661.94 92
4662.10 97
4662.25 100
4662.41 101
4662.57 100
4662.72 97
4662.88 92
4663.04 87
4663.19 81
4663.35 75
4663.51 70
4663.66 65
4663.82 61
4663.98 58
4664.13 55
4664.29 52
4664.45 49
4664.60 47
4664.76 44
4664.92 41
4665.07 37
4665.23 35
4665.39 33
4665.54 33
4665.70 35
4665.85 39
4666.01 45
4666.17 52
4666.32 59
4666.48 64
4666.64 69
4666.79 72
4666.95 74
4667.11 75
4667.26 73
4667.42 70
4667.58 65
4667.73 59
4667.89 52
4668.05 44
4668.20 37
4668.36 32
4668.52 28
4668.67 27
4668.83 28
4668.99 30
4669.14 33
4669.30 36
4669.46 38
4669.61 39
4669.77 39
4669.93 39
4670.08 37
4670.24 35
4670.40 32
4670.55 29
4670.71 27
4670.87 25
4671.02 24
4671.18 24
4671.34 27
4671.49 31
4671.65 36
4671.81 42
4671.96 48
4672.12 54
4672.28 60
4672.43 64
4672.59 68
4672.75 70
4672.90 70
4673.06 69
4673.22 67
4673.37 62
4673.53 57
4673.69 51
4673.84 44
4674.00 37
4674.16 31
4674.31 26
4674.47 22
4674.63 21
4674.78 22
4674.94 25
4675.10 28
4675.25 32
4675.41 33
4675.57 32
4675.72 27
4675.88 20
4676.04 11
4676.19 3
4676.35 0
4676.51 0
4676.66 0
4676.82 0
4676.98 0
4677.13 0
4677.29 2
4677.45 7
4677.60 10
4677.76 12
4677.92 10
4678.07 7
4678.23 2
4678.39 0
4678.54 0
4678.70 0
4678.86 5
4679.01 15
4679.17 26
4679.33 38
4679.48 47
4679.64 53
4679.80 55
4679.96 55
4680.11 54
4680.27 53
4680.43 53
4680.58 53
4680.74 53
4680.90 52
4681.05 49
4681.21 44
4681.37 36
4681.52 28
4681.68 19
4681.84 11
4681.99 5
4682.15 1
4682.31 0
4682.46 0
4682.62 0
4682.78 0
4682.93 0
4683.09 0
4683.25 0
4683.41 1
4683.56 4
4683.72 9
4683.88 16
4684.03 24
4684.19 32
4684.35 41
4684.50 47
4684.66 53
4684.82 57
4684.97 60
4685.13 62
4685.29 64
4685.44 65
4685.60 66
4685.76 65
4685.92 63
4686.07 58
4686.23 51
4686.39 42
4686.54 31
4686.70 20
4686.86 10
4687.01 1
4687.17 0
4687.33 0
4687.48 3
4687.64 13
4687.80 27
4687.95 41
4688.11 55
4688.27 66
4688.43 73
4688.58 76
4688.74 75
4688.90 71
4689.05 64
4689.21 56
4689.37 46
4689.52 36
4689.68 25
4689.84 14
4690.00 5
4690.15 0
4690.31 0
4690.47 0
4690.62 0
4690.78 0
4690.94 0
4691.09 0
4691.25 0
4691.41 0
4691.56 0
4691.72 0
4691.88 2
4692.04 7
4692.19 14
4692.35 21
4692.51 28
4692.66 33
4692.82 37
4692.98 39
4693.13 41
4693.29 43
4693.45 46
4693.61 50
4693.76 55
4693.92 60
4694.08 66
4694.23 70
4694.39 74
4694.55 77
4694.71 81
4694.86 84
4695.02 89
4695.18 93
4695.33 97
4695.49 99
4695.65 97
4695.80 93
4695.96 84
4696.12 74
4696.28 63
4696.43 53
4696.59 45
4696.75 40
4696.90 37
4697.06 37
4697.22 37
4697.38 36
4697.53 35
4697.69 31
4697.85 26
4698.00 20
4698.16 13
4698.32 7
4698.47 3
4698.63 1
4698.79 2
4698.95 6
4699.10 12
4699.26 19
4699.42 27
4699.57 34
4699.73 40
4699.89 45
4700.05 50
4700.20 54
4700.36 56
4700.52 57
4700.67 56
4700.83 53
4700.99 48
4701.15 42
4701.30 35
4701.46 29
4701.62 25
4701.77 22
4701.93 22
4702.09 23
4702.25 25
4702.40 29
4702.56 33
4702.72 37
4702.87 42
4703.03 46
4703.19 50
4703.35 51
4703.50 50
4703.66 47
4703.82 41
4703.97 34
4704.13 27
4704.29 20
4704.45 15
4704.60 11
4704.76 10
4704.92 10
4705.08 12
4705.23 15
4705.39 19
4705.55 23
4705.70 27
4705.86 30
4706.02 32
4706.18 33
4706.33 34
4706.49 34
4706.65 34
4706.80 35
4706.96 35
4707.12 35
4707.28 34
4707.43 30
4707.59 24
4707.75 17
4707.91 9
4708.06 1
4708.22 0
4708.38 0
4708.53 0
4708.69 0
4708.85 0
4709.01 0
4709.16 0
4709.32 1
4709.48 3
4709.64 5
4709.79 7
4709.95 9
4710.11 11
4710.26 13
4710.42 14
4710.58 15
4710.74 16
4710.89 15
4711.05 15
4711.21 13
4711.37 12
4711.52 11
4711.68 10
4711.84 10
4711.99 10
4712.15 11
4712.31 12
4712.47 13
4712.62 14
4712.78 14
4712.94 12
4713.10 10
4713.25 7
4713.41 4
4713.57 1
4713.73 0
4713.88 0
4714.04 1
4714.20 5
4714.36 11
4714.51 18
4714.67 25
4714.83 32
4714.98 36
4715.14 38
4715.30 38
4715.46 35
4715.61 31
4715.77 27
4715.93 24
4716.09 23
4716.24 23
4716.40 24
4716.56 26
4716.72 28
4716.87 29
4717.03 28
4717.19 25
4717.35 22
4717.50 19
4717.66 17
4717.82 16
4717.98 17
4718.13 18
4718.29 20
4718.45 22
4718.60 24
4718.76 25
4718.92 27
4719.08 28
4719.23 29
4719.39 31
4719.55 33
4719.71 36
4719.86 39
4720.02 42
4720.18 44
4720.34 45
4720.49 43
4720.65 40
4720.81 35
4720.97 30
4721.12 25
4721.28 21
4721.44 18
4721.60 16
4721.75 16
4721.91 15
4722.07 16
4722.23 17
4722.38 19
4722.54 21
4722.70 25
4722.86 28
4723.01 31
4723.17 33
4723.33 34
4723.49 33
4723.64 32
4723.80 29
4723.96 26
4724.12 24
4724.27 22
4724.43 21
4724.59 20
4724.75 19
4724.90 18
4725.06 18
4725.22 18
4725.38 18
4725.53 19
4725.69 20
4725.85 22
4726.01 24
4726.16 26
4726.32 27
4726.48 27
4726.64 25
4726.80 22
4726.95 18
4727.11 15
4727.27 13
4727.43 13
4727.58 13
4727.74 15
4727.90 16
4728.06 17
4728.21 18
4728.37 18
4728.53 19
4728.69 22
4728.84 26
4729.00 32
4729.16 40
4729.32 47
4729.47 53
4729.63 57
4729.79 59
4729.95 60
4730.10 60
4730.26 60
4730.42 61
4730.58 64
4730.74 68
4730.89 73
4731.05 79
4731.21 84
4731.37 88
4731.52 92
4731.68 95
4731.84 98
4732.00 102
4732.15 106
4732.31 110
4732.47 115
4732.63 121
4732.78 127
4732.94 133
4733.10 138
4733.26 141
4733.42 142
4733.57 140
4733.73 135
4733.89 126
4734.05 115
4734.20 102
4734.36 89
4734.52 77
4734.68 66
4734.83 56
4734.99 49
4735.15 43
4735.31 39
4735.47 36
4735.62 35
4735.78 34
4735.94 34
4736.10 34
4736.25 33
4736.41 32
4736.57 32
4736.73 33
4736.88 37
4737.04 43
4737.20 51
4737.36 61
4737.52 71
4737.67 79
4737.83 83
4737.99 84
4738.15 82
4738.30 76
4738.46 68
4738.62 61
4738.78 55
4738.94 51
4739.09 50
4739.25 52
4739.41 55
4739.57 58
4739.72 59
4739.88 57
4740.04 53
4740.20 46
4740.36 37
4740.51 29
4740.67 24
4740.83 22
4740.99 24
4741.14 30
4741.30 38
4741.46 48
4741.62 57
4741.78 64
4741.93 69
4742.09 71
4742.25 70
4742.41 67
4742.57 62
4742.72 56
4742.88 51
4743.04 48
4743.20 47
4743.35 48
4743.51 51
4743.67 56
4743.83 60
4743.99 63
4744.14 64
4744.30 62
4744.46 58
4744.62 51
4744.78 44
4744.93 38
4745.09 32
4745.25 29
4745.41 28
4745.56 28
4745.72 29
4745.88 29
4746.04 27
4746.20 24
4746.35 19
4746.51 14
4746.67 9
4746.83 7
4746.99 8
4747.14 9
4747.30 11
4747.46 12
4747.62 10
4747.78 7
4747.93 1
4748.09 0
4748.25 0
4748.41 0
4748.56 0
4748.72 0
4748.88 0
4749.04 0
4749.20 5
4749.35 12
4749.51 17
4749.67 22
4749.83 24
4749.99 26
4750.14 26
4750.30 26
4750.46 26
4750.62 26
4750.78 26
4750.93 27
4751.09 28
4751.25 28
4751.41 28
4751.57 27
4751.72 25
4751.88 25
4752.04 25
4752.20 26
4752.36 29
4752.51 32
4752.67 36
4752.83 39
4752.99 42
4753.15 45
4753.30 48
4753.46 50
4753.62 53
4753.78 56
4753.94 59
4754.09 62
4754.25 65
4754.41 68
4754.57 70
4754.73 72
4754.88 73
4755.04 73
4755.20 73
4755.36 72
4755.52 71
4755.67 71
4755.83 72
4755.99 73
4756.15 74
4756.31 74
4756.46 75
4756.62 74
4756.78 74
4756.94 74
4757.10 74
4757.26 75
4757.41 75
4757.57 75
4757.73 74
4757.89 71
4758.05 66
4758.20 62
4758.36 58
4758.52 56
4758.68 56
4758.84 58
4758.99 61
4759.15 63
4759.31 65
4759.47 65
4759.63 64
4759.78 61
4759.94 59
4760.10 57
4760.26 58
4760.42 60
4760.58 65
4760.73 70
4760.89 78
4761.05 85
4761.21 93
4761.37 99
4761.52 104
4761.68 106
4761.84 105
4762.00 101
4762.16 94
4762.31 85
4762.47 74
4762.63 65
4762.79 57
4762.95 50
4763.11 45
4763.26 41
4763.42 36
4763.58 30
4763.74 24
4763.90 16
4764.05 9
4764.21 3
4764.37 0
4764.53 0
4764.69 0
4764.85 0
4765.00 0
4765.16 0
4765.32 0
4765.48 0
4765.64 0
4765.80 1
4765.95 9
4766.11 19
4766.27 32
4766.43 46
4766.59 60
4766.74 72
4766.90 84
4767.06 92
4767.22 99
4767.38 103
4767.54 106
4767.69 106
4767.85 105
4768.01 102
4768.17 99
4768.33 97
4768.49 95
4768.64 95
4768.80 97
4768.96 99
4769.12 100
4769.28 101
4769.43 100
4769.59 98
4769.75 94
4769.91 90
4770.07 86
4770.23 82
4770.38 80
4770.54 77
4770.70 75
4770.86 71
4771.02 66
4771.18 60
4771.33 53
4771.49 46
4771.65 41
4771.81 39
4771.97 41
4772.13 46
4772.28 53
4772.44 61
4772.60 67
4772.76 71
4772.92 72
4773.08 70
4773.23 67
4773.39 62
4773.55 58
4773.71 55
4773.87 53
4774.03 50
4774.18 48
4774.34 45
4774.50 42
4774.66 37
4774.82 32
4774.98 29
4775.13 26
4775.29 26
4775.45 28
4775.61 31
4775.77 37
4775.93 43
4776.08 49
4776.24 54
4776.40 58
4776.56 61
4776.72 63
4776.88 63
4777.04 63
4777.19 62
4777.35 61
4777.51 59
4777.67 57
4777.83 55
4777.99 52
4778.14 48
4778.30 46
4778.46 44
4778.62 45
4778.78 47
4778.94 51
4779.09 57
4779.25 62
4779.41 66
4779.57 68
4779.73 68
4779.89 66
4780.05 64
4780.20 63
4780.36 64
4780.52 68
4780.68 73
4780.84 80
4781.00 87
4781.15 93
4781.31 97
4781.47 98
4781.63 96
4781.79 91
4781.95 84
4782.11 75
4782.26 66
4782.42 57
4782.58 49
4782.74 42
4782.90 37
4783.06 32
4783.22 26
4783.37 20
4783.53 13
4783.69 5
4783.85 0
4784.01 0
4784.17 0
4784.32 0
4784.48 0
4784.64 0
4784.80 0
4784.96 0
4785.12 4
4785.28 11
4785.43 17
4785.59 23
4785.75 26
4785.91 28
4786.07 28
4786.23 25
4786.39 19
4786.54 13
4786.70 6
4786.86 1
4787.02 0
4787.18 1
4787.34 8
4787.50 18
4787.65 30
4787.81 44
4787.97 58
4788.13 70
4788.29 79
4788.45 87
4788.61 90
4788.76 92
4788.92 90
4789.08 87
4789.24 83
4789.40 79
4789.56 76
4789.72 75
4789.87 74
4790.03 74
4790.19 75
4790.35 78
4790.51 81
4790.67 87
4790.83 94
4790.99 103
4791.14 113
4791.30 122
4791.46 128
4791.62 131
4791.78 130
4791.94 125
4792.10 117
4792.25 107
4792.41 97
4792.57 88
4792.73 81
4792.89 76
4793.05 74
4793.21 73
4793.37 75
4793.52 78
4793.68 81
4793.84 83
4794.00 84
4794.16 82
4794.32 79
4794.48 76
4794.63 74
4794.79 74
4794.95 77
4795.11 82
4795.27 89
4795.43 94
4795.59 95
4795.75 92
4795.90 85
4796.06 74
4796.22 61
4796.38 48
4796.54 38
4796.70 30
4796.86 25
4797.02 23
4797.17 23
4797.33 23
4797.49 24
4797.65 25
4797.81 26
4797.97 27
4798.13 27
4798.29 26
4798.44 26
4798.60 25
4798.76 25
4798.92 26
4799.08 27
4799.24 29
4799.40 32
4799.56 36
4799.71 40
4799.87 45
4800.03 50
4800.19 55
4800.35 61
4800.51 66
4800.67 69
4800.83 72
4800.98 72
4801.14 71
4801.30 68
4801.46 64
4801.62 58
4801.78 53
4801.94 50
4802.10 49
4802.25 51
4802.41 57
4802.57 65
4802.73 75
4802.89 83
4803.05 90
4803.21 93
4803.37 93
4803.53 90
4803.68 86
4803.84 82
4804.00 80
4804.16 79
4804.32 79
4804.48 80
4804.64 79
4804.80 77
4804.96 74
4805.11 70
4805.27 65
4805.43 62
4805.59 59
4805.75 58
4805.91 58
4806.07 58
4806.23 57
4806.39 54
4806.54 51
4806.70 48
4806.86 46
4807.02 46
4807.18 50
4807.34 55
4807.50 62
4807.66 69
4807.82 75
4807.97 79
4808.13 81
4808.29 81
4808.45 81
4808.61 79
4808.77 78
4808.93 77
4809.09 75
4809.25 74
4809.40 72
4809.56 69
4809.72 66
4809.88 62
4810.04 59
4810.20 56
4810.36 54
4810.52 54
4810.68 57
4810.84 62
4810.99 69
4811.15 77
4811.31 85
4811.47 91
4811.63 95
4811.79 95
4811.95 94
4812.11 91
4812.27 88
4812.42 86
4812.58 86
4812.74 87
4812.90 88
4813.06 90
4813.22 90
4813.38 89
4813.54 85
4813.70 80
4813.86 74
4814.02 67
4814.17 60
4814.33 54
4814.49 50
4814.65 47
4814.81 46
4814.97 47
4815.13 48
4815.29 49
4815.45 49
4815.61 49
4815.76 48
4815.92 46
4816.08 45
4816.24 43
4816.40 43
4816.56 42
4816.72 43
4816.88 43
4817.04 43
4817.20 44
[truncated: 707,947 more chars]
