# Supplementary material for: Methylobacterium Species Promoting Rice and Barley Growth and Interaction Specificity Revealed with Whole-Cell Matrix-Assisted Laser Desorption / Ionization-Time-of-Flight Mass Spectrometry (MALDI-TOF/MS) Analysis
Source: PLoS One. 2015 Jun 8;10(6):e0129509. doi: 10.1371/journal.pone.0129509 (PMC4460032; doi:10.1371/journal.pone.0129509)
Supplement: S3 Data — (ZIP) [file pone.0129509.s003.zip › Supplementary data 3 (ms from barley)/34c.txt]

777.69 0
777.75 0
777.82 0
777.88 0
777.95 0
778.01 0
778.07 0
778.14 0
778.20 0
778.27 0
778.33 0
778.39 0
778.46 0
778.52 0
778.59 0
778.65 0
778.71 0
778.78 0
778.84 0
778.91 0
778.97 0
779.03 0
779.10 0
779.16 0
779.23 0
779.29 0
779.35 0
779.42 0
779.48 0
779.55 0
779.61 0
779.67 0
779.74 0
779.80 0
779.87 0
779.93 0
779.99 0
780.06 0
780.12 0
780.19 0
780.25 0
780.31 0
780.38 0
780.44 0
780.51 0
780.57 0
780.64 0
780.70 0
780.76 0
780.83 0
780.89 0
780.96 0
781.02 0
781.08 0
781.15 0
781.21 0
781.28 0
781.34 0
781.40 0
781.47 0
781.53 0
781.60 0
781.66 0
781.72 0
781.79 0
781.85 0
781.92 0
781.98 0
782.05 0
782.11 0
782.17 0
782.24 0
782.30 0
782.37 0
782.43 0
782.49 0
782.56 0
782.62 0
782.69 0
782.75 0
782.82 0
782.88 0
782.94 0
783.01 0
783.07 0
783.14 0
783.20 0
783.26 0
783.33 0
783.39 0
783.46 0
783.52 0
783.59 0
783.65 0
783.71 0
783.78 0
783.84 0
783.91 0
783.97 0
784.04 0
784.10 0
784.16 0
784.23 0
784.29 0
784.36 0
784.42 0
784.48 0
784.55 0
784.61 0
784.68 0
784.74 0
784.81 0
784.87 0
784.93 0
785.00 0
785.06 0
785.13 0
785.19 0
785.26 0
785.32 0
785.38 0
785.45 0
785.51 0
785.58 0
785.64 0
785.71 0
785.77 0
785.83 0
785.90 0
785.96 0
786.03 0
786.09 0
786.16 0
786.22 0
786.28 0
786.35 0
786.41 0
786.48 0
786.54 0
786.61 0
786.67 0
786.73 0
786.80 0
786.86 0
786.93 0
786.99 0
787.06 0
787.12 0
787.18 0
787.25 0
787.31 0
787.38 0
787.44 0
787.51 0
787.57 0
787.64 0
787.70 0
787.76 0
787.83 0
787.89 0
787.96 0
788.02 0
788.09 0
788.15 0
788.21 0
788.28 0
788.34 0
788.41 0
788.47 0
788.54 0
788.60 0
788.67 0
788.73 0
788.79 0
788.86 0
788.92 0
788.99 0
789.05 0
789.12 0
789.18 0
789.25 0
789.31 0
789.37 0
789.44 0
789.50 0
789.57 0
789.63 0
789.70 0
789.76 0
789.83 0
789.89 0
789.95 0
790.02 0
790.08 0
790.15 0
790.21 0
790.28 0
790.34 0
790.41 0
790.47 0
790.53 0
790.60 0
790.66 0
790.73 0
790.79 0
790.86 0
790.92 0
790.99 0
791.05 0
791.12 0
791.18 0
791.24 0
791.31 0
791.37 0
791.44 0
791.50 0
791.57 0
791.63 0
791.70 0
791.76 0
791.82 0
791.89 0
791.95 0
792.02 0
792.08 0
792.15 0
792.21 0
792.28 0
792.34 0
792.41 0
792.47 0
792.53 0
792.60 0
792.66 0
792.73 0
792.79 0
792.86 0
792.92 0
792.99 0
793.05 0
793.12 0
793.18 0
793.25 0
793.31 0
793.37 0
793.44 0
793.50 0
793.57 0
793.63 0
793.70 0
793.76 0
793.83 0
793.89 0
793.96 0
794.02 0
794.09 0
794.15 0
794.21 0
794.28 0
794.34 0
794.41 0
794.47 0
794.54 0
794.60 0
794.67 0
794.73 0
794.80 0
794.86 0
794.93 0
794.99 0
795.05 0
795.12 0
795.18 0
795.25 0
795.31 0
795.38 0
795.44 0
795.51 0
795.57 0
795.64 0
795.70 0
795.77 0
795.83 0
795.90 0
795.96 0
796.03 0
796.09 0
796.15 0
796.22 0
796.28 0
796.35 0
796.41 0
796.48 0
796.54 0
796.61 0
796.67 0
796.74 0
796.80 0
796.87 0
796.93 0
797.00 0
797.06 0
797.13 0
797.19 0
797.26 0
797.32 0
797.38 0
797.45 0
797.51 0
797.58 0
797.64 0
797.71 0
797.77 0
797.84 0
797.90 0
797.97 0
798.03 0
798.10 0
798.16 0
798.23 0
798.29 0
798.36 0
798.42 0
798.49 0
798.55 0
798.62 0
798.68 0
798.75 0
798.81 0
798.87 0
798.94 0
799.00 0
799.07 0
799.13 0
799.20 0
799.26 0
799.33 0
799.39 0
799.46 0
799.52 0
799.59 0
799.65 0
799.72 0
799.78 0
799.85 0
799.91 0
799.98 0
800.04 0
800.11 0
800.17 0
800.24 0
800.30 0
800.37 0
800.43 0
800.50 0
800.56 0
800.63 0
800.69 0
800.76 0
800.82 0
800.89 0
800.95 0
801.02 0
801.08 0
801.15 0
801.21 0
801.28 0
801.34 0
801.40 0
801.47 0
801.53 0
801.60 0
801.66 0
801.73 0
801.79 0
801.86 0
801.92 0
801.99 0
802.05 0
802.12 0
802.18 0
802.25 0
802.31 0
802.38 0
802.44 0
802.51 0
802.57 0
802.64 0
802.70 0
802.77 0
802.83 0
802.90 0
802.96 0
803.03 0
803.09 0
803.16 0
803.22 0
803.29 0
803.35 0
803.42 0
803.48 0
803.55 0
803.61 0
803.68 0
803.74 0
803.81 0
803.87 0
803.94 0
804.00 0
804.07 0
804.13 0
804.20 0
804.26 0
804.33 0
804.39 0
804.46 0
804.52 0
804.59 0
804.65 0
804.72 0
804.78 0
804.85 0
804.91 0
804.98 0
805.04 0
805.11 0
805.17 0
805.24 0
805.31 0
805.37 0
805.44 0
805.50 0
805.57 0
805.63 0
805.70 0
805.76 0
805.83 0
805.89 0
805.96 0
806.02 0
806.09 0
806.15 0
806.22 0
806.28 0
806.35 0
806.41 0
806.48 0
806.54 0
806.61 0
806.67 0
806.74 0
806.80 0
806.87 0
806.93 0
807.00 1
807.06 1
807.13 1
807.19 1
807.26 0
807.32 0
807.39 0
807.45 0
807.52 0
807.58 0
807.65 0
807.72 0
807.78 0
807.85 0
807.91 0
807.98 0
808.04 0
808.11 0
808.17 0
808.24 0
808.30 0
808.37 0
808.43 0
808.50 0
808.56 0
808.63 0
808.69 0
808.76 0
808.82 0
808.89 0
808.95 0
809.02 0
809.08 0
809.15 0
809.21 0
809.28 0
809.35 0
809.41 0
809.48 0
809.54 0
809.61 0
809.67 0
809.74 0
809.80 0
809.87 0
809.93 0
810.00 0
810.06 0
810.13 0
810.19 0
810.26 0
810.32 0
810.39 0
810.45 0
810.52 0
810.59 0
810.65 0
810.72 0
810.78 0
810.85 0
810.91 0
810.98 0
811.04 0
811.11 0
811.17 0
811.24 0
811.30 0
811.37 0
811.43 0
811.50 0
811.57 0
811.63 0
811.70 0
811.76 0
811.83 0
811.89 0
811.96 0
812.02 0
812.09 0
812.15 0
812.22 0
812.28 0
812.35 0
812.41 0
812.48 0
812.55 0
812.61 0
812.68 0
812.74 0
812.81 0
812.87 0
812.94 0
813.00 0
813.07 0
813.13 0
813.20 0
813.26 0
813.33 0
813.40 0
813.46 0
813.53 0
813.59 0
813.66 0
813.72 0
813.79 0
813.85 0
813.92 0
813.98 0
814.05 0
814.12 0
814.18 0
814.25 0
814.31 0
814.38 0
814.44 0
814.51 0
814.57 0
814.64 0
814.70 0
814.77 0
814.84 0
814.90 0
814.97 0
815.03 0
815.10 0
815.16 0
815.23 0
815.29 0
815.36 0
815.42 0
815.49 0
815.56 0
815.62 0
815.69 0
815.75 0
815.82 0
815.88 0
815.95 0
816.01 0
816.08 0
816.15 0
816.21 0
816.28 0
816.34 0
816.41 0
816.47 0
816.54 0
816.60 0
816.67 0
816.73 0
816.80 0
816.87 0
816.93 0
817.00 0
817.06 0
817.13 0
817.19 0
817.26 0
817.32 0
817.39 0
817.46 0
817.52 0
817.59 0
817.65 0
817.72 0
817.78 0
817.85 0
817.92 0
817.98 0
818.05 0
818.11 0
818.18 0
818.24 0
818.31 0
818.37 0
818.44 0
818.51 0
818.57 0
818.64 0
818.70 0
818.77 0
818.83 0
818.90 0
818.96 0
819.03 0
819.10 0
819.16 0
819.23 0
819.29 0
819.36 0
819.42 0
819.49 0
819.56 0
819.62 0
819.69 0
819.75 0
819.82 0
819.88 0
819.95 0
820.02 0
820.08 0
820.15 0
820.21 0
820.28 0
820.34 0
820.41 0
820.48 0
820.54 0
820.61 0
820.67 0
820.74 0
820.80 0
820.87 0
820.94 0
821.00 0
821.07 0
821.13 0
821.20 0
821.26 0
821.33 0
821.40 0
821.46 0
821.53 0
821.59 0
821.66 0
821.72 0
821.79 0
821.86 0
821.92 0
821.99 0
822.05 0
822.12 0
822.18 0
822.25 0
822.32 0
822.38 0
822.45 0
822.51 0
822.58 0
822.64 0
822.71 0
822.78 0
822.84 0
822.91 0
822.97 0
823.04 0
823.10 0
823.17 0
823.24 0
823.30 0
823.37 0
823.43 0
823.50 0
823.57 0
823.63 0
823.70 0
823.76 0
823.83 0
823.89 0
823.96 0
824.03 0
824.09 0
824.16 0
824.22 0
824.29 0
824.36 0
824.42 0
824.49 0
824.55 0
824.62 0
824.68 0
824.75 0
824.82 0
824.88 0
824.95 0
825.01 0
825.08 0
825.15 0
825.21 0
825.28 0
825.34 0
825.41 0
825.48 0
825.54 0
825.61 0
825.67 0
825.74 0
825.80 0
825.87 0
825.94 0
826.00 0
826.07 0
826.13 0
826.20 0
826.27 0
826.33 0
826.40 0
826.46 0
826.53 0
826.60 0
826.66 0
826.73 0
826.79 0
826.86 0
826.93 0
826.99 0
827.06 0
827.12 0
827.19 0
827.26 0
827.32 0
827.39 0
827.45 0
827.52 0
827.59 0
827.65 0
827.72 0
827.78 0
827.85 0
827.92 0
827.98 0
828.05 0
828.11 0
828.18 0
828.25 0
828.31 0
828.38 0
828.44 0
828.51 0
828.58 0
828.64 0
828.71 0
828.77 0
828.84 0
828.91 0
828.97 0
829.04 0
829.10 0
829.17 0
829.24 0
829.30 0
829.37 0
829.43 0
829.50 0
829.57 0
829.63 0
829.70 0
829.76 0
829.83 0
829.90 0
829.96 0
830.03 0
830.09 0
830.16 0
830.23 0
830.29 0
830.36 0
830.42 0
830.49 0
830.56 0
830.62 0
830.69 0
830.76 0
830.82 0
830.89 0
830.95 0
831.02 0
831.09 0
831.15 0
831.22 0
831.28 0
831.35 0
831.42 0
831.48 0
831.55 0
831.61 0
831.68 0
831.75 0
831.81 0
831.88 0
831.95 0
832.01 0
832.08 0
832.14 0
832.21 0
832.28 0
832.34 0
832.41 0
832.47 0
832.54 0
832.61 0
832.67 0
832.74 0
832.81 0
832.87 0
832.94 0
833.00 0
833.07 0
833.14 0
833.20 0
833.27 0
833.34 0
833.40 0
833.47 0
833.53 0
833.60 0
833.67 0
833.73 0
833.80 0
833.86 0
833.93 0
834.00 0
834.06 0
834.13 0
834.20 0
834.26 0
834.33 0
834.39 0
834.46 0
834.53 0
834.59 0
834.66 0
834.73 0
834.79 0
834.86 0
834.92 0
834.99 0
835.06 0
835.12 0
835.19 0
835.26 0
835.32 0
835.39 0
835.46 0
835.52 0
835.59 0
835.65 0
835.72 0
835.79 0
835.85 0
835.92 0
835.99 0
836.05 0
836.12 0
836.18 0
836.25 0
836.32 0
836.38 0
836.45 0
836.52 0
836.58 0
836.65 0
836.72 0
836.78 0
836.85 0
836.91 0
836.98 0
837.05 0
837.11 0
837.18 0
837.25 0
837.31 0
837.38 0
837.44 0
837.51 0
837.58 0
837.64 0
837.71 0
837.78 0
837.84 0
837.91 0
837.98 0
838.04 0
838.11 0
838.18 0
838.24 0
838.31 0
838.37 0
838.44 0
838.51 0
838.57 0
838.64 0
838.71 0
838.77 0
838.84 0
838.91 0
838.97 0
839.04 0
839.11 0
839.17 0
839.24 0
839.30 0
839.37 0
839.44 0
839.50 0
839.57 0
839.64 0
839.70 0
839.77 0
839.84 0
839.90 0
839.97 0
840.04 0
840.10 0
840.17 0
840.23 0
840.30 0
840.37 0
840.43 0
840.50 0
840.57 0
840.63 0
840.70 0
840.77 0
840.83 0
840.90 0
840.97 0
841.03 0
841.10 0
841.17 0
841.23 0
841.30 0
841.37 0
841.43 0
841.50 0
841.56 0
841.63 0
841.70 0
841.76 0
841.83 0
841.90 0
841.96 0
842.03 0
842.10 0
842.16 0
842.23 0
842.30 0
842.36 0
842.43 0
842.50 0
842.56 0
842.63 0
842.70 0
842.76 0
842.83 0
842.90 0
842.96 0
843.03 0
843.10 0
843.16 0
843.23 0
843.30 0
843.36 0
843.43 0
843.50 0
843.56 0
843.63 0
843.70 0
843.76 0
843.83 0
843.90 0
843.96 0
844.03 0
844.09 0
844.16 0
844.23 0
844.29 0
844.36 0
844.43 0
844.49 0
844.56 0
844.63 0
844.69 0
844.76 0
844.83 0
844.89 0
844.96 0
845.03 0
845.09 0
845.16 0
845.23 0
845.29 0
845.36 0
845.43 0
845.49 0
845.56 0
845.63 0
845.69 0
845.76 0
845.83 0
845.89 0
845.96 0
846.03 0
846.10 0
846.16 0
846.23 0
846.30 0
846.36 0
846.43 0
846.50 0
846.56 0
846.63 0
846.70 0
846.76 0
846.83 0
846.90 0
846.96 0
847.03 0
847.10 0
847.16 0
847.23 0
847.30 0
847.36 0
847.43 0
847.50 0
847.56 0
847.63 0
847.70 0
847.76 0
847.83 0
847.90 0
847.96 0
848.03 0
848.10 0
848.16 0
848.23 0
848.30 0
848.36 0
848.43 0
848.50 0
848.57 0
848.63 0
848.70 0
848.77 0
848.83 0
848.90 0
848.97 0
849.03 0
849.10 0
849.17 0
849.23 0
849.30 0
849.37 0
849.43 0
849.50 0
849.57 0
849.63 0
849.70 0
849.77 0
849.83 0
849.90 0
849.97 0
850.04 0
850.10 0
850.17 0
850.24 0
850.30 0
850.37 0
850.44 0
850.50 0
850.57 0
850.64 0
850.70 0
850.77 0
850.84 0
850.91 0
850.97 0
851.04 0
851.11 0
851.17 0
851.24 0
851.31 0
851.37 0
851.44 0
851.51 0
851.57 0
851.64 0
851.71 0
851.77 0
851.84 0
851.91 0
851.98 0
852.04 0
852.11 0
852.18 0
852.24 0
852.31 0
852.38 0
852.44 0
852.51 0
852.58 0
852.65 0
852.71 0
852.78 0
852.85 0
852.91 0
852.98 0
853.05 0
853.11 0
853.18 0
853.25 0
853.32 0
853.38 0
853.45 0
853.52 0
853.58 0
853.65 0
853.72 0
853.78 0
853.85 0
853.92 0
853.99 0
854.05 0
854.12 0
854.19 0
854.25 0
854.32 0
854.39 0
854.45 0
854.52 0
854.59 0
854.66 0
854.72 0
854.79 0
854.86 0
854.92 0
854.99 0
855.06 0
855.12 0
855.19 0
855.26 0
855.33 0
855.39 0
855.46 0
855.53 0
855.59 0
855.66 0
855.73 0
855.80 0
855.86 0
855.93 0
856.00 0
856.06 0
856.13 0
856.20 0
856.27 0
856.33 0
856.40 0
856.47 0
856.53 0
856.60 0
856.67 0
856.74 0
856.80 0
856.87 0
856.94 0
857.00 0
857.07 0
857.14 0
857.21 0
857.27 0
857.34 0
857.41 0
857.47 0
857.54 0
857.61 0
857.68 0
857.74 0
857.81 0
857.88 0
857.94 0
858.01 0
858.08 0
858.15 0
858.21 0
858.28 0
858.35 0
858.41 0
858.48 0
858.55 0
858.62 0
858.68 0
858.75 0
858.82 0
858.88 0
858.95 0
859.02 0
859.09 0
859.15 0
859.22 0
859.29 0
859.36 0
859.42 0
859.49 0
859.56 0
859.62 0
859.69 0
859.76 0
859.83 0
859.89 0
859.96 0
860.03 0
860.09 0
860.16 0
860.23 0
860.30 0
860.36 0
860.43 0
860.50 0
860.57 0
860.63 0
860.70 0
860.77 0
860.83 0
860.90 0
860.97 0
861.04 0
861.10 0
861.17 0
861.24 0
861.31 0
861.37 0
861.44 0
861.51 0
861.58 0
861.64 0
861.71 0
861.78 0
861.84 0
861.91 0
861.98 0
862.05 0
862.11 0
862.18 0
862.25 0
862.32 0
862.38 0
862.45 0
862.52 0
862.59 0
862.65 0
862.72 0
862.79 0
862.85 0
862.92 0
862.99 0
863.06 0
863.12 0
863.19 0
863.26 0
863.33 0
863.39 0
863.46 0
863.53 0
863.60 0
863.66 0
863.73 0
863.80 0
863.87 0
863.93 0
864.00 0
864.07 0
864.14 0
864.20 0
864.27 0
864.34 0
864.40 0
864.47 0
864.54 0
864.61 0
864.67 0
864.74 0
864.81 0
864.88 0
864.94 0
865.01 0
865.08 0
865.15 0
865.21 0
865.28 0
865.35 0
865.42 0
865.48 0
865.55 0
865.62 0
865.69 0
865.75 0
865.82 0
865.89 0
865.96 0
866.02 0
866.09 0
866.16 0
866.23 0
866.29 0
866.36 0
866.43 0
866.50 0
866.56 0
866.63 0
866.70 0
866.77 0
866.83 0
866.90 0
866.97 0
867.04 0
867.10 0
867.17 0
867.24 0
867.31 0
867.37 0
867.44 0
867.51 0
867.58 0
867.64 0
867.71 0
867.78 0
867.85 0
867.91 0
867.98 0
868.05 0
868.12 0
868.18 0
868.25 0
868.32 0
868.39 0
868.46 0
868.52 0
868.59 0
868.66 0
868.73 0
868.79 0
868.86 0
868.93 0
869.00 0
869.06 0
869.13 0
869.20 0
869.27 0
869.33 0
869.40 0
869.47 0
869.54 0
869.60 0
869.67 0
869.74 0
869.81 0
869.88 0
869.94 0
870.01 0
870.08 0
870.15 0
870.21 0
870.28 0
870.35 0
870.42 0
870.48 0
870.55 0
870.62 0
870.69 0
870.75 0
870.82 0
870.89 0
870.96 0
871.03 0
871.09 0
871.16 0
871.23 0
871.30 0
871.36 0
871.43 0
871.50 0
871.57 0
871.63 0
871.70 0
871.77 0
871.84 0
871.91 0
871.97 0
872.04 0
872.11 0
872.18 0
872.24 0
872.31 0
872.38 0
872.45 0
872.52 0
872.58 0
872.65 0
872.72 0
872.79 0
872.85 0
872.92 0
872.99 0
873.06 0
873.12 0
873.19 0
873.26 0
873.33 0
873.40 0
873.46 0
873.53 0
873.60 0
873.67 0
873.73 0
873.80 0
873.87 0
873.94 0
874.01 0
874.07 0
874.14 0
874.21 0
874.28 0
874.35 0
874.41 0
874.48 0
874.55 0
874.62 0
874.68 0
874.75 0
874.82 0
874.89 0
874.96 0
875.02 0
875.09 0
875.16 0
875.23 0
875.29 0
875.36 0
875.43 0
875.50 0
875.57 0
875.63 0
875.70 0
875.77 0
875.84 0
875.91 0
875.97 0
876.04 0
876.11 0
876.18 0
876.24 0
876.31 0
876.38 0
876.45 0
876.52 0
876.58 0
876.65 0
876.72 0
876.79 0
876.86 0
876.92 0
876.99 0
877.06 0
877.13 0
877.20 0
877.26 0
877.33 0
877.40 0
877.47 0
877.54 0
877.60 0
877.67 0
877.74 0
877.81 0
877.88 0
877.94 0
878.01 0
878.08 0
878.15 0
878.21 0
878.28 0
878.35 0
878.42 0
878.49 0
878.55 0
878.62 0
878.69 0
878.76 0
878.83 0
878.89 0
878.96 0
879.03 0
879.10 0
879.17 0
879.23 0
879.30 0
879.37 0
879.44 0
879.51 0
879.57 0
879.64 0
879.71 0
879.78 0
879.85 0
879.91 0
879.98 0
880.05 0
880.12 0
880.19 0
880.25 0
880.32 0
880.39 0
880.46 0
880.53 0
880.60 0
880.66 0
880.73 0
880.80 0
880.87 0
880.94 0
881.00 0
881.07 0
881.14 0
881.21 0
881.28 0
881.34 0
881.41 0
881.48 0
881.55 0
881.62 0
881.68 0
881.75 0
881.82 0
881.89 0
881.96 0
882.02 0
882.09 0
882.16 0
882.23 0
882.30 0
882.37 0
882.43 0
882.50 0
882.57 0
882.64 0
882.71 0
882.77 0
882.84 0
882.91 0
882.98 0
883.05 0
883.12 0
883.18 0
883.25 0
883.32 0
883.39 0
883.46 0
883.52 0
883.59 0
883.66 0
883.73 0
883.80 0
883.86 0
883.93 0
884.00 0
884.07 0
884.14 0
884.21 0
884.27 0
884.34 0
884.41 0
884.48 0
884.55 0
884.62 0
884.68 0
884.75 0
884.82 0
884.89 0
884.96 0
885.02 0
885.09 0
885.16 0
885.23 0
885.30 0
885.37 0
885.43 0
885.50 0
885.57 0
885.64 0
885.71 0
885.77 0
885.84 0
885.91 0
885.98 0
886.05 0
886.12 0
886.18 0
886.25 0
886.32 0
886.39 0
886.46 0
886.53 0
886.59 0
886.66 0
886.73 0
886.80 0
886.87 0
886.94 0
887.00 0
887.07 0
887.14 0
887.21 0
887.28 0
887.35 0
887.41 0
887.48 0
887.55 0
887.62 0
887.69 0
887.76 0
887.82 0
887.89 0
887.96 0
888.03 0
888.10 0
888.17 0
888.23 0
888.30 0
888.37 0
888.44 0
888.51 0
888.58 0
888.64 0
888.71 0
888.78 0
888.85 0
888.92 0
888.99 0
889.05 0
889.12 0
889.19 0
889.26 0
889.33 0
889.40 0
889.46 0
889.53 0
889.60 0
889.67 0
889.74 0
889.81 0
889.88 0
889.94 0
890.01 0
890.08 0
890.15 0
890.22 0
890.29 0
890.35 0
890.42 0
890.49 0
890.56 0
890.63 0
890.70 0
890.76 0
890.83 0
890.90 0
890.97 0
891.04 0
891.11 0
891.18 0
891.24 0
891.31 0
891.38 0
891.45 0
891.52 0
891.59 0
891.65 0
891.72 0
891.79 0
891.86 0
891.93 0
892.00 0
892.07 0
892.13 0
892.20 0
892.27 0
892.34 0
892.41 0
892.48 0
892.55 0
892.61 0
892.68 0
892.75 0
892.82 0
892.89 0
892.96 0
893.02 0
893.09 0
893.16 0
893.23 0
893.30 0
893.37 0
893.44 0
893.50 0
893.57 0
893.64 0
893.71 0
893.78 0
893.85 0
893.92 0
893.98 0
894.05 0
894.12 0
894.19 0
894.26 0
894.33 0
894.40 0
894.46 0
894.53 0
894.60 0
894.67 0
894.74 0
894.81 0
894.88 0
894.94 0
895.01 0
895.08 0
895.15 0
895.22 0
895.29 0
895.36 0
895.43 0
895.49 0
895.56 0
895.63 0
895.70 0
895.77 0
895.84 0
895.91 0
895.97 0
896.04 0
896.11 0
896.18 0
896.25 0
896.32 0
896.39 0
896.45 0
896.52 0
896.59 0
896.66 0
896.73 0
896.80 0
896.87 0
896.94 0
897.00 0
897.07 0
897.14 0
897.21 0
897.28 0
897.35 0
897.42 0
897.49 0
897.55 0
897.62 0
897.69 0
897.76 0
897.83 0
897.90 0
897.97 0
898.03 0
898.10 0
898.17 0
898.24 0
898.31 0
898.38 0
898.45 0
898.52 0
898.58 0
898.65 0
898.72 0
898.79 0
898.86 0
898.93 0
899.00 0
899.07 0
899.13 0
899.20 0
899.27 0
899.34 0
899.41 0
899.48 0
899.55 0
899.62 0
899.69 0
899.75 0
899.82 0
899.89 0
899.96 0
900.03 0
900.10 0
900.17 0
900.24 0
900.30 0
900.37 0
900.44 0
900.51 0
900.58 0
900.65 0
900.72 0
900.79 0
900.85 0
900.92 0
900.99 0
901.06 0
901.13 0
901.20 0
901.27 0
901.34 0
901.41 0
901.47 0
901.54 0
901.61 0
901.68 0
901.75 0
901.82 0
901.89 0
901.96 0
902.03 0
902.09 0
902.16 0
902.23 0
902.30 0
902.37 0
902.44 0
902.51 0
902.58 0
902.65 0
902.71 0
902.78 0
902.85 0
902.92 0
902.99 0
903.06 0
903.13 0
903.20 0
903.27 0
903.33 0
903.40 0
903.47 0
903.54 0
903.61 0
903.68 0
903.75 0
903.82 0
903.89 0
903.96 0
904.02 0
904.09 0
904.16 0
904.23 0
904.30 0
904.37 0
904.44 0
904.51 0
904.58 0
904.64 0
904.71 0
904.78 0
904.85 0
904.92 0
904.99 0
905.06 0
905.13 0
905.20 0
905.27 0
905.33 0
905.40 0
905.47 0
905.54 0
905.61 0
905.68 0
905.75 0
905.82 0
905.89 0
905.96 0
906.02 0
906.09 0
906.16 0
906.23 0
906.30 0
906.37 0
906.44 0
906.51 0
906.58 0
906.65 0
906.72 0
906.78 0
906.85 0
906.92 0
906.99 0
907.06 0
907.13 0
907.20 0
907.27 0
907.34 0
907.41 0
907.47 0
907.54 0
907.61 0
907.68 0
907.75 0
907.82 0
907.89 0
907.96 0
908.03 0
908.10 0
908.17 0
908.24 0
908.30 0
908.37 0
908.44 0
908.51 0
908.58 0
908.65 0
908.72 0
908.79 0
908.86 0
908.93 0
909.00 0
909.06 0
909.13 0
909.20 0
909.27 0
909.34 0
909.41 0
909.48 0
909.55 0
909.62 0
909.69 0
909.76 0
909.83 0
909.89 0
909.96 0
910.03 0
910.10 0
910.17 0
910.24 0
910.31 0
910.38 0
910.45 0
910.52 0
910.59 0
910.66 0
910.72 0
910.79 0
910.86 0
910.93 0
911.00 0
911.07 0
911.14 0
911.21 0
911.28 0
911.35 0
911.42 0
911.49 0
911.56 0
911.62 0
911.69 0
911.76 0
911.83 0
911.90 0
911.97 0
912.04 0
912.11 0
912.18 0
912.25 0
912.32 0
912.39 0
912.46 0
912.53 0
912.59 0
912.66 0
912.73 0
912.80 0
912.87 0
912.94 0
913.01 0
913.08 0
913.15 0
913.22 0
913.29 0
913.36 0
913.43 0
913.50 0
913.56 0
913.63 0
913.70 0
913.77 0
913.84 0
913.91 0
913.98 0
914.05 0
914.12 0
914.19 0
914.26 0
914.33 0
914.40 0
914.47 0
914.54 0
914.60 0
914.67 0
914.74 0
914.81 0
914.88 0
914.95 0
915.02 0
915.09 0
915.16 0
915.23 0
915.30 0
915.37 0
915.44 0
915.51 0
915.58 0
915.65 0
915.71 0
915.78 0
915.85 0
915.92 0
915.99 0
916.06 0
916.13 0
916.20 0
916.27 0
916.34 0
916.41 0
916.48 0
916.55 0
916.62 0
916.69 0
916.76 0
916.83 0
916.90 0
916.96 0
917.03 0
917.10 0
917.17 0
917.24 0
917.31 0
917.38 0
917.45 0
917.52 0
917.59 0
917.66 0
917.73 0
917.80 0
917.87 0
917.94 0
918.01 0
918.08 0
918.15 0
918.21 0
918.28 0
918.35 0
918.42 0
918.49 0
918.56 0
918.63 0
918.70 0
918.77 0
918.84 0
918.91 0
918.98 0
919.05 0
919.12 0
919.19 0
919.26 0
919.33 0
919.40 0
919.47 0
919.54 0
919.61 0
919.67 0
919.74 0
919.81 0
919.88 0
919.95 0
920.02 0
920.09 0
920.16 0
920.23 0
920.30 0
920.37 0
920.44 0
920.51 0
920.58 0
920.65 0
920.72 0
920.79 0
920.86 0
920.93 0
921.00 0
921.07 0
921.14 0
921.21 0
921.28 0
921.34 0
921.41 0
921.48 0
921.55 0
921.62 0
921.69 0
921.76 0
921.83 0
921.90 0
921.97 0
922.04 0
922.11 0
922.18 0
922.25 0
922.32 0
922.39 0
922.46 0
922.53 0
922.60 0
922.67 0
922.74 0
922.81 0
922.88 0
922.95 0
923.02 0
923.09 0
923.16 0
923.23 0
923.29 0
923.36 0
923.43 0
923.50 0
923.57 0
923.64 0
923.71 0
923.78 0
923.85 0
923.92 0
923.99 0
924.06 0
924.13 0
924.20 0
924.27 0
924.34 0
924.41 0
924.48 0
924.55 0
924.62 0
924.69 0
924.76 0
924.83 0
924.90 0
924.97 0
925.04 0
925.11 0
925.18 0
925.25 0
925.32 0
925.39 0
925.46 0
925.53 0
925.60 0
925.67 0
925.74 0
925.81 0
925.88 0
925.94 0
926.01 0
926.08 0
926.15 0
926.22 0
926.29 0
926.36 0
926.43 0
926.50 0
926.57 0
926.64 0
926.71 0
926.78 0
926.85 0
926.92 0
926.99 0
927.06 0
927.13 0
927.20 0
927.27 0
927.34 0
927.41 0
927.48 0
927.55 0
927.62 0
927.69 0
927.76 0
927.83 0
927.90 0
927.97 0
928.04 0
928.11 0
928.18 0
928.25 0
928.32 0
928.39 0
928.46 0
928.53 0
928.60 0
928.67 0
928.74 0
928.81 0
928.88 0
928.95 0
929.02 0
929.09 0
929.16 0
929.23 0
929.30 0
929.37 0
929.44 0
929.51 0
929.58 0
929.65 0
929.72 0
929.79 0
929.86 0
929.93 0
930.00 0
930.07 0
930.14 0
930.21 0
930.28 0
930.35 0
930.42 0
930.49 0
930.56 0
930.63 0
930.70 0
930.77 0
930.84 0
930.91 0
930.98 0
931.05 0
931.12 0
931.19 0
931.26 0
931.33 0
931.40 0
931.47 0
931.54 0
931.61 0
931.68 0
931.75 0
931.82 0
931.89 0
931.96 0
932.03 0
932.10 0
932.17 0
932.24 0
932.31 0
932.38 0
932.45 0
932.52 0
932.59 0
932.66 0
932.73 0
932.80 0
932.87 0
932.94 0
933.01 0
933.08 0
933.15 0
933.22 0
933.29 0
933.36 0
933.43 0
933.50 0
933.57 0
933.64 0
933.71 0
933.78 0
933.85 0
933.92 0
933.99 0
934.06 0
934.13 0
934.20 0
934.27 0
934.34 0
934.41 0
934.48 0
934.55 0
934.62 0
934.69 0
934.76 0
934.83 0
934.90 0
934.97 0
935.04 0
935.11 0
935.18 0
935.25 0
935.32 0
935.39 0
935.46 0
935.53 0
935.60 0
935.67 0
935.74 0
935.81 0
935.88 0
935.95 0
936.02 0
936.09 0
936.16 0
936.23 0
936.30 0
936.37 0
936.44 0
936.51 0
936.58 0
936.65 0
936.72 0
936.79 0
936.86 0
936.93 0
937.00 0
937.07 0
937.14 0
937.21 0
937.28 0
937.35 0
937.43 0
937.50 0
937.57 0
937.64 0
937.71 0
937.78 0
937.85 0
937.92 0
937.99 0
938.06 0
938.13 0
938.20 0
938.27 0
938.34 0
938.41 0
938.48 0
938.55 0
938.62 0
938.69 0
938.76 0
938.83 0
938.90 0
938.97 0
939.04 0
939.11 0
939.18 0
939.25 0
939.32 0
939.39 0
939.46 0
939.53 0
939.60 0
939.67 0
939.74 0
939.81 0
939.88 0
939.95 0
940.02 0
940.10 0
940.17 0
940.24 0
940.31 0
940.38 0
940.45 0
940.52 0
940.59 0
940.66 0
940.73 0
940.80 0
940.87 0
940.94 0
941.01 0
941.08 0
941.15 0
941.22 0
941.29 0
941.36 0
941.43 0
941.50 0
941.57 0
941.64 0
941.71 0
941.78 0
941.85 0
941.92 0
941.99 0
942.07 0
942.14 0
942.21 0
942.28 0
942.35 0
942.42 0
942.49 0
942.56 0
942.63 0
942.70 0
942.77 0
942.84 0
942.91 0
942.98 0
943.05 0
943.12 0
943.19 0
943.26 0
943.33 0
943.40 0
943.47 0
943.54 0
943.61 0
943.68 0
943.76 0
943.83 0
943.90 0
943.97 0
944.04 0
944.11 0
944.18 0
944.25 0
944.32 0
944.39 0
944.46 0
944.53 0
944.60 0
944.67 0
944.74 0
944.81 0
944.88 0
944.95 0
945.02 0
945.09 0
945.16 0
945.24 0
945.31 0
945.38 0
945.45 0
945.52 0
945.59 0
945.66 0
945.73 0
945.80 0
945.87 0
945.94 0
946.01 0
946.08 0
946.15 0
946.22 0
946.29 0
946.36 0
946.43 0
946.50 0
946.58 0
946.65 0
946.72 0
946.79 0
946.86 0
946.93 0
947.00 0
947.07 0
947.14 0
947.21 0
947.28 0
947.35 0
947.42 0
947.49 0
947.56 0
947.63 0
947.70 0
947.78 0
947.85 0
947.92 0
947.99 0
948.06 0
948.13 0
948.20 0
948.27 0
948.34 0
948.41 0
948.48 0
948.55 0
948.62 0
948.69 0
948.76 0
948.83 0
948.91 0
948.98 0
949.05 0
949.12 0
949.19 0
949.26 0
949.33 0
949.40 0
949.47 0
949.54 0
949.61 0
949.68 0
949.75 0
949.82 0
949.89 0
949.97 0
950.04 0
950.11 0
950.18 0
950.25 0
950.32 0
950.39 0
950.46 0
950.53 0
950.60 0
950.67 0
950.74 0
950.81 0
950.88 0
950.96 0
951.03 0
951.10 0
951.17 0
951.24 0
951.31 0
951.38 0
951.45 0
951.52 0
951.59 0
951.66 0
951.73 0
951.80 0
951.87 0
951.95 0
952.02 0
952.09 0
952.16 0
952.23 0
952.30 0
952.37 0
952.44 0
952.51 0
952.58 0
952.65 0
952.72 0
952.79 0
952.87 0
952.94 0
953.01 0
953.08 0
953.15 0
953.22 0
953.29 0
953.36 0
953.43 0
953.50 0
953.57 0
953.64 0
953.72 0
953.79 0
953.86 0
953.93 0
954.00 0
954.07 0
954.14 0
954.21 0
954.28 0
954.35 0
954.42 0
954.49 0
954.57 0
954.64 0
954.71 0
954.78 0
954.85 0
954.92 0
954.99 0
955.06 0
955.13 0
955.20 0
955.27 0
955.34 0
955.42 0
955.49 0
955.56 0
955.63 0
955.70 0
955.77 0
955.84 0
955.91 0
955.98 0
956.05 0
956.12 0
956.20 0
956.27 0
956.34 0
956.41 0
956.48 0
956.55 0
956.62 0
956.69 0
956.76 0
956.83 0
956.90 0
956.98 0
957.05 0
957.12 0
957.19 0
957.26 0
957.33 0
957.40 0
957.47 0
957.54 0
957.61 0
957.69 0
957.76 0
957.83 0
957.90 0
957.97 0
958.04 0
958.11 0
958.18 0
958.25 0
958.32 0
958.40 0
958.47 0
958.54 0
958.61 0
958.68 0
958.75 0
958.82 0
958.89 0
958.96 0
959.03 0
959.11 0
959.18 0
959.25 0
959.32 0
959.39 0
959.46 0
959.53 0
959.60 0
959.67 0
959.74 0
959.82 0
959.89 0
959.96 0
960.03 0
960.10 0
960.17 0
960.24 0
960.31 0
960.38 0
960.46 0
960.53 0
960.60 0
960.67 0
960.74 0
960.81 0
960.88 0
960.95 0
961.02 0
961.10 0
961.17 0
961.24 0
961.31 0
961.38 0
961.45 0
961.52 0
961.59 0
961.66 0
961.74 0
961.81 0
961.88 0
961.95 0
962.02 0
962.09 0
962.16 0
962.23 0
962.30 0
962.38 0
962.45 0
962.52 0
962.59 0
962.66 0
962.73 0
962.80 0
962.87 0
962.94 0
963.02 0
963.09 0
963.16 0
963.23 0
963.30 0
963.37 0
963.44 0
963.51 0
963.59 0
963.66 0
963.73 0
963.80 0
963.87 0
963.94 0
964.01 0
964.08 0
964.15 0
964.23 0
964.30 0
964.37 0
964.44 0
964.51 0
964.58 0
964.65 0
964.72 0
964.80 0
964.87 0
964.94 0
965.01 0
965.08 0
965.15 0
965.22 0
965.29 0
965.37 0
965.44 0
965.51 0
965.58 0
965.65 0
965.72 0
965.79 0
965.86 0
965.94 0
966.01 0
966.08 0
966.15 0
966.22 0
966.29 0
966.36 0
966.43 0
966.51 0
966.58 0
966.65 0
966.72 0
966.79 0
966.86 0
966.93 0
967.01 0
967.08 0
967.15 0
967.22 0
967.29 0
967.36 0
967.43 0
967.50 0
967.58 0
967.65 0
967.72 0
967.79 0
967.86 0
967.93 0
968.00 0
968.08 0
968.15 0
968.22 0
968.29 0
968.36 0
968.43 0
968.50 0
968.57 0
968.65 0
968.72 0
968.79 0
968.86 0
968.93 0
969.00 0
969.07 0
969.15 0
969.22 0
969.29 0
969.36 0
969.43 0
969.50 0
969.57 0
969.65 0
969.72 0
969.79 0
969.86 0
969.93 0
970.00 0
970.07 0
970.15 0
970.22 0
970.29 0
970.36 0
970.43 0
970.50 0
970.57 0
970.65 0
970.72 0
970.79 0
970.86 0
970.93 0
971.00 0
971.07 0
971.15 0
971.22 0
971.29 0
971.36 0
971.43 0
971.50 0
971.57 0
971.65 0
971.72 0
971.79 0
971.86 0
971.93 0
972.00 0
972.08 0
972.15 0
972.22 0
972.29 0
972.36 0
972.43 0
972.50 0
972.58 0
972.65 0
972.72 0
972.79 0
972.86 0
972.93 0
973.00 0
973.08 0
973.15 0
973.22 0
973.29 0
973.36 0
973.43 0
973.51 0
973.58 0
973.65 0
973.72 0
973.79 0
973.86 0
973.94 0
974.01 0
974.08 0
974.15 0
974.22 0
974.29 0
974.36 0
974.44 0
974.51 0
974.58 0
974.65 0
974.72 0
974.79 0
974.87 0
974.94 0
975.01 0
975.08 0
975.15 0
975.22 0
975.30 0
975.37 0
975.44 0
975.51 0
975.58 0
975.65 0
975.73 0
975.80 0
975.87 0
975.94 0
976.01 0
976.08 0
976.16 0
976.23 0
976.30 0
976.37 0
976.44 0
976.51 0
976.58 0
976.66 0
976.73 0
976.80 0
976.87 0
976.94 0
977.02 0
977.09 0
977.16 0
977.23 0
977.30 0
977.37 0
977.45 0
977.52 0
977.59 0
977.66 0
977.73 0
977.80 0
977.88 0
977.95 0
978.02 0
978.09 0
978.16 0
978.23 0
978.31 0
978.38 0
978.45 0
978.52 0
978.59 0
978.66 0
978.74 0
978.81 0
978.88 0
978.95 0
979.02 0
979.09 0
979.17 0
979.24 0
979.31 0
979.38 0
979.45 0
979.53 0
979.60 0
979.67 0
979.74 0
979.81 0
979.88 0
979.96 0
980.03 0
980.10 0
980.17 0
980.24 0
980.32 0
980.39 0
980.46 0
980.53 0
980.60 0
980.67 0
980.75 0
980.82 0
980.89 0
980.96 0
981.03 0
981.11 0
981.18 0
981.25 0
981.32 0
981.39 0
981.46 0
981.54 0
981.61 0
981.68 0
981.75 0
981.82 0
981.90 0
981.97 0
982.04 0
982.11 0
982.18 0
982.25 0
982.33 0
982.40 0
982.47 0
982.54 0
982.61 0
982.69 0
982.76 0
982.83 0
982.90 0
982.97 0
983.05 0
983.12 0
983.19 0
983.26 0
983.33 0
983.41 0
983.48 0
983.55 0
983.62 0
983.69 0
983.76 0
983.84 0
983.91 0
983.98 0
984.05 0
984.12 0
984.20 0
984.27 0
984.34 0
984.41 0
984.48 0
984.56 0
984.63 0
984.70 0
984.77 0
984.84 0
984.92 0
984.99 0
985.06 0
985.13 0
985.20 0
985.28 0
985.35 0
985.42 0
985.49 0
985.56 0
985.64 0
985.71 0
985.78 0
985.85 0
985.92 0
986.00 0
986.07 0
986.14 0
986.21 0
986.28 0
986.36 0
986.43 0
986.50 0
986.57 0
986.64 0
986.72 0
986.79 0
986.86 0
986.93 0
987.00 0
987.08 0
987.15 1
987.22 1
987.29 1
987.36 0
987.44 0
987.51 0
987.58 0
987.65 0
987.72 0
987.80 0
987.87 0
987.94 0
988.01 0
988.09 0
988.16 0
988.23 0
988.30 0
988.37 0
988.45 0
988.52 0
988.59 0
988.66 0
988.73 0
988.81 0
988.88 0
988.95 0
989.02 0
989.09 0
989.17 0
989.24 0
989.31 0
989.38 0
989.46 0
989.53 0
989.60 0
989.67 0
989.74 0
989.82 0
989.89 0
989.96 0
990.03 0
990.10 0
990.18 0
990.25 0
990.32 0
990.39 0
990.47 0
990.54 0
990.61 0
990.68 0
990.75 0
990.83 0
990.90 0
990.97 0
991.04 0
991.12 0
991.19 0
991.26 0
991.33 0
991.40 0
991.48 0
991.55 0
991.62 0
991.69 0
991.77 0
991.84 0
991.91 0
991.98 0
992.05 0
992.13 0
992.20 0
992.27 0
992.34 0
992.42 0
992.49 0
992.56 0
992.63 0
992.70 0
992.78 0
992.85 0
992.92 0
992.99 0
993.07 0
993.14 0
993.21 0
993.28 0
993.35 0
993.43 0
993.50 0
993.57 0
993.64 0
993.72 0
993.79 0
993.86 0
993.93 0
994.01 0
994.08 0
994.15 0
994.22 0
994.29 0
994.37 0
994.44 0
994.51 0
994.58 0
994.66 0
994.73 0
994.80 0
994.87 0
994.95 0
995.02 0
995.09 0
995.16 0
995.23 0
995.31 0
995.38 0
995.45 0
995.52 0
995.60 0
995.67 1
995.74 1
995.81 0
995.89 0
995.96 0
996.03 0
996.10 0
996.18 0
996.25 0
996.32 0
996.39 0
996.47 0
996.54 0
996.61 0
996.68 0
996.75 0
996.83 0
996.90 0
996.97 0
997.04 0
997.12 0
997.19 0
997.26 0
997.33 0
997.41 0
997.48 0
997.55 0
997.62 0
997.70 1
997.77 1
997.84 1
997.91 1
997.99 1
998.06 1
998.13 1
998.20 0
998.28 0
998.35 1
998.42 1
998.49 1
998.57 1
998.64 1
998.71 1
998.78 1
998.86 0
998.93 0
999.00 0
999.07 0
999.15 0
999.22 0
999.29 0
999.36 0
999.44 0
999.51 0
999.58 0
999.65 0
999.73 0
999.80 0
999.87 0
999.94 0
1000.02 0
1000.09 0
1000.16 0
1000.23 0
1000.31 0
1000.38 0
1000.45 0
1000.52 0
1000.60 0
1000.67 0
1000.74 0
1000.81 0
1000.89 0
1000.96 0
1001.03 1
1001.10 1
1001.18 1
1001.25 1
1001.32 1
1001.39 1
1001.47 1
1001.54 1
1001.61 1
1001.68 1
1001.76 1
1001.83 1
1001.90 1
1001.97 1
1002.05 1
1002.12 1
1002.19 1
1002.27 1
1002.34 1
1002.41 1
1002.48 1
1002.56 1
1002.63 1
1002.70 1
1002.77 1
1002.85 1
1002.92 1
1002.99 1
1003.06 1
1003.14 1
1003.21 1
1003.28 1
1003.35 1
1003.43 1
1003.50 1
1003.57 1
1003.64 1
1003.72 0
1003.79 0
1003.86 0
1003.94 0
1004.01 0
1004.08 0
1004.15 0
1004.23 0
1004.30 0
1004.37 0
1004.44 0
1004.52 0
1004.59 0
1004.66 0
1004.74 0
1004.81 0
1004.88 0
1004.95 0
1005.03 0
1005.10 0
1005.17 0
1005.24 0
1005.32 0
1005.39 0
1005.46 0
1005.53 0
1005.61 0
1005.68 0
1005.75 0
1005.83 0
1005.90 0
1005.97 0
1006.04 0
1006.12 0
1006.19 0
1006.26 0
1006.33 0
1006.41 0
1006.48 0
1006.55 0
1006.63 0
1006.70 0
1006.77 0
1006.84 0
1006.92 1
1006.99 1
1007.06 1
1007.14 1
1007.21 1
1007.28 1
1007.35 1
1007.43 1
1007.50 1
1007.57 1
1007.64 1
1007.72 1
1007.79 1
1007.86 1
1007.94 1
1008.01 1
1008.08 0
1008.15 0
1008.23 0
1008.30 0
1008.37 0
1008.45 0
1008.52 0
1008.59 0
1008.66 0
1008.74 0
1008.81 0
1008.88 0
1008.96 0
1009.03 0
1009.10 0
1009.17 0
1009.25 0
1009.32 0
1009.39 0
1009.47 0
1009.54 0
1009.61 0
1009.68 0
1009.76 0
1009.83 0
1009.90 0
1009.98 0
1010.05 0
1010.12 0
1010.19 0
1010.27 0
1010.34 0
1010.41 0
1010.49 0
1010.56 0
1010.63 0
1010.70 0
1010.78 0
1010.85 0
1010.92 0
1011.00 0
1011.07 0
1011.14 0
1011.22 0
1011.29 0
1011.36 0
1011.43 0
1011.51 1
1011.58 1
1011.65 1
1011.73 1
1011.80 1
1011.87 1
1011.94 0
1012.02 0
1012.09 0
1012.16 0
1012.24 0
1012.31 0
1012.38 0
1012.46 0
1012.53 0
1012.60 0
1012.67 1
1012.75 1
1012.82 1
1012.89 1
1012.97 1
1013.04 0
1013.11 0
1013.19 0
1013.26 0
1013.33 0
1013.40 0
1013.48 0
1013.55 0
1013.62 0
1013.70 0
1013.77 0
1013.84 0
1013.92 0
1013.99 1
1014.06 1
1014.13 1
1014.21 1
1014.28 1
1014.35 1
1014.43 1
1014.50 1
1014.57 0
1014.65 0
1014.72 0
1014.79 0
1014.86 0
1014.94 0
1015.01 0
1015.08 0
1015.16 0
1015.23 0
1015.30 0
1015.38 0
1015.45 0
1015.52 0
1015.60 0
1015.67 0
1015.74 0
1015.81 0
1015.89 0
1015.96 0
1016.03 0
1016.11 0
1016.18 0
1016.25 0
1016.33 0
1016.40 0
1016.47 0
1016.55 0
1016.62 0
1016.69 0
1016.77 0
1016.84 0
1016.91 0
1016.98 0
1017.06 1
1017.13 1
1017.20 1
1017.28 1
1017.35 1
1017.42 1
1017.50 1
1017.57 1
1017.64 1
1017.72 0
1017.79 0
1017.86 0
1017.94 0
1018.01 0
1018.08 0
1018.15 1
1018.23 1
1018.30 1
1018.37 1
1018.45 0
1018.52 0
1018.59 0
1018.67 0
1018.74 0
1018.81 0
1018.89 0
1018.96 0
1019.03 0
1019.11 0
1019.18 0
1019.25 0
1019.33 0
1019.40 0
1019.47 0
1019.55 0
1019.62 0
1019.69 0
1019.77 0
1019.84 0
1019.91 0
1019.99 0
1020.06 0
1020.13 0
1020.20 0
1020.28 0
1020.35 0
1020.42 0
1020.50 0
1020.57 0
1020.64 0
1020.72 0
1020.79 0
1020.86 0
1020.94 0
1021.01 0
1021.08 0
1021.16 0
1021.23 0
1021.30 1
1021.38 1
1021.45 1
1021.52 1
1021.60 1
1021.67 1
1021.74 1
1021.82 1
1021.89 1
1021.96 1
1022.04 1
1022.11 1
1022.18 1
1022.26 0
1022.33 0
1022.40 0
1022.48 0
1022.55 0
1022.62 0
1022.70 0
1022.77 0
1022.84 0
1022.92 1
1022.99 1
1023.06 1
1023.14 1
1023.21 1
1023.28 1
1023.36 1
1023.43 1
1023.50 1
1023.58 0
1023.65 0
1023.72 0
1023.80 0
1023.87 0
1023.94 1
1024.02 1
1024.09 1
1024.16 1
1024.24 1
1024.31 1
1024.38 1
1024.46 1
1024.53 1
1024.60 0
1024.68 0
1024.75 0
1024.82 0
1024.90 0
1024.97 0
1025.05 0
1025.12 0
1025.19 0
1025.27 0
1025.34 0
1025.41 0
1025.49 0
1025.56 0
1025.63 0
1025.71 0
1025.78 0
1025.85 0
1025.93 1
1026.00 1
1026.07 1
1026.15 1
1026.22 1
1026.29 1
1026.37 1
1026.44 1
1026.51 1
1026.59 1
1026.66 0
1026.73 0
1026.81 0
1026.88 0
1026.95 0
1027.03 0
1027.10 0
1027.18 0
1027.25 0
1027.32 1
1027.40 1
1027.47 1
1027.54 1
1027.62 1
1027.69 1
1027.76 1
1027.84 1
1027.91 1
1027.98 1
1028.06 1
1028.13 1
1028.20 1
1028.28 1
1028.35 1
1028.43 1
1028.50 1
1028.57 0
1028.65 0
1028.72 0
1028.79 0
1028.87 0
1028.94 0
1029.01 0
1029.09 1
1029.16 1
1029.23 1
1029.31 1
1029.38 2
1029.46 2
1029.53 2
1029.60 2
1029.68 2
1029.75 2
1029.82 2
1029.90 2
1029.97 2
1030.04 1
1030.12 1
1030.19 1
1030.26 1
1030.34 1
1030.41 0
1030.49 0
1030.56 0
1030.63 1
1030.71 1
1030.78 1
1030.85 1
1030.93 1
1031.00 2
1031.07 2
1031.15 2
1031.22 3
1031.30 3
1031.37 3
1031.44 3
1031.52 2
1031.59 2
1031.66 1
1031.74 1
1031.81 0
1031.88 0
1031.96 0
1032.03 0
1032.11 0
1032.18 0
1032.25 0
1032.33 0
1032.40 1
1032.47 1
1032.55 1
1032.62 0
1032.70 0
1032.77 0
1032.84 0
1032.92 0
1032.99 0
1033.06 0
1033.14 0
1033.21 0
1033.28 0
1033.36 0
1033.43 0
1033.51 0
1033.58 1
1033.65 1
1033.73 1
1033.80 1
1033.87 1
1033.95 1
1034.02 1
1034.10 1
1034.17 1
1034.24 1
1034.32 1
1034.39 1
1034.46 0
1034.54 0
1034.61 0
1034.69 0
1034.76 0
1034.83 0
1034.91 0
1034.98 0
1035.05 0
1035.13 0
1035.20 0
1035.28 0
1035.35 0
1035.42 1
1035.50 1
1035.57 1
1035.65 2
1035.72 2
1035.79 2
1035.87 2
1035.94 1
1036.01 1
1036.09 1
1036.16 1
1036.24 1
1036.31 1
1036.38 2
1036.46 2
1036.53 3
1036.60 3
1036.68 3
1036.75 3
1036.83 3
1036.90 3
1036.97 3
1037.05 2
1037.12 2
1037.20 2
1037.27 1
1037.34 1
1037.42 1
1037.49 1
1037.56 1
1037.64 1
1037.71 1
1037.79 1
1037.86 1
1037.93 0
1038.01 0
1038.08 0
1038.16 0
1038.23 0
1038.30 0
1038.38 0
1038.45 0
1038.53 0
1038.60 0
1038.67 0
1038.75 0
1038.82 0
1038.90 1
1038.97 1
1039.04 1
1039.12 1
1039.19 2
1039.26 2
1039.34 2
1039.41 2
1039.49 2
1039.56 2
1039.63 2
1039.71 1
1039.78 1
1039.86 1
1039.93 0
1040.00 0
1040.08 0
1040.15 0
1040.23 1
1040.30 1
1040.37 1
1040.45 1
1040.52 1
1040.60 1
1040.67 1
1040.74 1
1040.82 1
1040.89 1
1040.97 1
1041.04 1
1041.11 1
1041.19 1
1041.26 1
1041.34 1
1041.41 1
1041.48 1
1041.56 1
1041.63 1
1041.71 1
1041.78 1
1041.85 1
1041.93 1
1042.00 2
1042.08 2
1042.15 2
1042.22 3
1042.30 3
1042.37 4
1042.45 4
1042.52 4
1042.59 5
1042.67 5
1042.74 4
1042.82 4
1042.89 3
1042.96 3
1043.04 2
1043.11 2
1043.19 1
1043.26 1
1043.33 1
1043.41 0
1043.48 0
1043.56 0
1043.63 0
1043.71 0
1043.78 0
1043.85 0
1043.93 0
1044.00 0
1044.08 0
1044.15 0
1044.22 0
1044.30 1
1044.37 1
1044.45 1
1044.52 1
1044.59 1
1044.67 1
1044.74 0
1044.82 0
1044.89 0
1044.97 0
1045.04 0
1045.11 0
1045.19 1
1045.26 1
1045.34 1
1045.41 1
1045.48 1
1045.56 1
1045.63 1
1045.71 1
1045.78 1
1045.85 1
1045.93 1
1046.00 0
1046.08 0
1046.15 0
1046.23 0
1046.30 0
1046.37 0
1046.45 0
1046.52 0
1046.60 1
1046.67 1
1046.75 2
1046.82 2
1046.89 2
1046.97 2
1047.04 2
1047.12 2
1047.19 2
1047.26 2
1047.34 2
1047.41 2
1047.49 2
1047.56 2
1047.64 3
1047.71 3
1047.78 3
1047.86 3
1047.93 3
1048.01 3
1048.08 3
1048.16 3
1048.23 3
1048.30 3
1048.38 3
1048.45 3
1048.53 3
1048.60 4
1048.68 4
1048.75 4
1048.82 4
1048.90 3
1048.97 3
1049.05 2
1049.12 2
1049.19 2
1049.27 2
1049.34 2
1049.42 2
1049.49 2
1049.57 2
1049.64 2
1049.71 2
1049.79 2
1049.86 2
1049.94 2
1050.01 1
1050.09 1
1050.16 1
1050.24 0
1050.31 0
1050.38 0
1050.46 0
1050.53 0
1050.61 0
1050.68 0
1050.76 0
1050.83 0
1050.90 0
1050.98 1
1051.05 2
1051.13 2
1051.20 3
1051.28 4
1051.35 4
1051.42 5
1051.50 5
1051.57 5
1051.65 4
1051.72 4
1051.80 3
1051.87 2
1051.95 2
1052.02 1
1052.09 1
1052.17 1
1052.24 1
1052.32 1
1052.39 1
1052.47 1
1052.54 1
1052.61 1
1052.69 1
1052.76 1
1052.84 1
1052.91 1
1052.99 1
1053.06 1
1053.14 0
1053.21 0
1053.28 0
1053.36 0
1053.43 0
1053.51 0
1053.58 0
1053.66 0
1053.73 0
1053.81 1
1053.88 1
1053.95 2
1054.03 2
1054.10 1
1054.18 1
1054.25 1
1054.33 0
1054.40 0
1054.48 0
1054.55 0
1054.62 0
1054.70 0
1054.77 0
1054.85 0
1054.92 0
1055.00 0
1055.07 0
1055.15 0
1055.22 0
1055.29 1
1055.37 1
1055.44 2
1055.52 2
1055.59 2
1055.67 2
1055.74 2
1055.82 2
1055.89 1
1055.97 1
1056.04 0
1056.11 0
1056.19 0
1056.26 0
1056.34 0
1056.41 1
1056.49 1
1056.56 1
1056.64 1
1056.71 1
1056.79 2
1056.86 2
1056.93 2
1057.01 2
1057.08 3
1057.16 4
1057.23 4
1057.31 5
1057.38 5
1057.46 5
1057.53 5
1057.61 5
1057.68 4
1057.75 4
1057.83 4
1057.90 3
1057.98 3
1058.05 3
1058.13 3
1058.20 2
1058.28 2
1058.35 2
1058.43 3
1058.50 3
1058.58 3
1058.65 3
1058.72 4
1058.80 4
1058.87 5
1058.95 5
1059.02 5
1059.10 5
1059.17 4
1059.25 4
1059.32 3
1059.40 3
1059.47 3
1059.55 4
1059.62 4
1059.69 5
1059.77 5
1059.84 6
1059.92 6
1059.99 5
1060.07 5
1060.14 4
1060.22 4
1060.29 3
1060.37 3
1060.44 3
1060.52 4
1060.59 4
1060.67 4
1060.74 5
1060.81 5
1060.89 5
1060.96 4
1061.04 4
1061.11 5
1061.19 5
1061.26 5
1061.34 6
1061.41 6
1061.49 7
1061.56 7
1061.64 7
1061.71 7
1061.79 7
1061.86 8
1061.94 8
1062.01 8
1062.09 8
1062.16 7
1062.23 7
1062.31 6
1062.38 5
1062.46 4
1062.53 4
1062.61 4
1062.68 4
1062.76 4
1062.83 5
1062.91 6
1062.98 7
1063.06 8
1063.13 8
1063.21 8
1063.28 8
1063.36 8
1063.43 9
1063.51 9
1063.58 9
1063.66 9
1063.73 8
1063.80 8
1063.88 8
1063.95 7
1064.03 6
1064.10 6
1064.18 5
1064.25 5
1064.33 5
1064.40 5
1064.48 5
1064.55 5
1064.63 5
1064.70 5
1064.78 5
1064.85 5
1064.93 5
1065.00 4
1065.08 4
1065.15 4
1065.23 5
1065.30 5
1065.38 5
1065.45 5
1065.53 5
1065.60 5
1065.68 5
1065.75 5
1065.83 5
1065.90 5
1065.97 5
1066.05 5
1066.12 5
1066.20 5
1066.27 6
1066.35 6
1066.42 6
1066.50 5
1066.57 5
1066.65 4
1066.72 4
1066.80 3
1066.87 2
1066.95 2
1067.02 1
1067.10 1
1067.17 1
1067.25 2
1067.32 3
1067.40 4
1067.47 5
1067.55 7
1067.62 8
1067.70 8
1067.77 8
1067.85 8
1067.92 8
1068.00 7
1068.07 7
1068.15 6
1068.22 5
1068.30 4
1068.37 3
1068.45 2
1068.52 1
1068.60 0
1068.67 0
1068.75 0
1068.82 0
1068.90 0
1068.97 1
1069.05 1
1069.12 1
1069.20 2
1069.27 2
1069.35 1
1069.42 1
1069.50 1
1069.57 1
1069.65 1
1069.72 1
1069.80 2
1069.87 2
1069.95 3
1070.02 3
1070.10 3
1070.17 3
1070.25 3
1070.32 3
1070.40 3
1070.47 3
1070.55 3
1070.62 3
1070.70 3
1070.77 3
1070.85 3
1070.92 2
1071.00 2
1071.07 2
1071.15 2
1071.22 2
1071.30 2
1071.37 2
1071.45 2
1071.52 3
1071.60 3
1071.67 3
1071.75 3
1071.82 3
1071.90 3
1071.97 2
1072.05 2
1072.12 1
1072.20 0
1072.27 0
1072.35 0
1072.42 0
1072.50 0
1072.57 0
1072.65 0
1072.72 0
1072.80 0
1072.87 1
1072.95 1
1073.02 2
1073.10 3
1073.17 3
1073.25 4
1073.33 4
1073.40 5
1073.48 5
1073.55 4
1073.63 4
1073.70 3
1073.78 2
1073.85 1
1073.93 1
1074.00 0
1074.08 0
1074.15 1
1074.23 1
1074.30 2
1074.38 3
1074.45 3
1074.53 3
1074.60 4
1074.68 3
1074.75 3
1074.83 2
1074.90 2
1074.98 1
1075.05 0
1075.13 0
1075.20 0
1075.28 0
1075.35 0
1075.43 0
1075.51 0
1075.58 0
1075.66 0
1075.73 0
1075.81 0
1075.88 0
1075.96 1
1076.03 1
1076.11 2
1076.18 3
1076.26 4
1076.33 5
1076.41 6
1076.48 7
1076.56 7
1076.63 8
1076.71 8
1076.78 8
1076.86 7
1076.93 7
1077.01 6
1077.09 6
1077.16 5
1077.24 4
1077.31 4
1077.39 4
1077.46 4
1077.54 5
1077.61 5
1077.69 5
1077.76 5
1077.84 5
1077.91 4
1077.99 3
1078.06 2
1078.14 1
1078.21 1
1078.29 1
1078.36 1
1078.44 2
1078.52 2
1078.59 2
1078.67 2
1078.74 2
1078.82 2
1078.89 2
1078.97 3
1079.04 4
1079.12 5
1079.19 6
1079.27 7
1079.34 7
1079.42 7
1079.49 7
1079.57 6
1079.65 6
1079.72 6
1079.80 6
1079.87 6
1079.95 7
1080.02 9
1080.10 10
1080.17 12
1080.25 13
1080.32 14
1080.40 15
1080.47 15
1080.55 15
1080.63 15
1080.70 14
1080.78 12
1080.85 11
1080.93 10
1081.00 9
1081.08 8
1081.15 7
1081.23 6
1081.30 6
1081.38 6
1081.45 5
1081.53 5
1081.61 5
1081.68 5
1081.76 5
1081.83 5
1081.91 4
1081.98 4
1082.06 3
1082.13 3
1082.21 2
1082.28 2
1082.36 2
1082.44 3
1082.51 4
1082.59 5
1082.66 6
1082.74 7
1082.81 8
1082.89 7
1082.96 7
1083.04 6
1083.11 4
1083.19 3
1083.27 2
1083.34 1
1083.42 1
1083.49 0
1083.57 0
1083.64 1
1083.72 1
1083.79 1
1083.87 1
1083.94 1
1084.02 1
1084.10 1
1084.17 1
1084.25 1
1084.32 0
1084.40 0
1084.47 0
1084.55 0
1084.62 0
1084.70 0
1084.78 0
1084.85 1
1084.93 1
1085.00 2
1085.08 3
1085.15 3
1085.23 4
1085.30 4
1085.38 4
1085.46 3
1085.53 3
1085.61 2
1085.68 2
1085.76 2
1085.83 2
1085.91 3
1085.98 3
1086.06 4
1086.14 5
1086.21 5
1086.29 5
1086.36 5
1086.44 5
1086.51 5
1086.59 5
1086.66 5
1086.74 6
1086.82 6
1086.89 7
1086.97 8
1087.04 8
1087.12 8
1087.19 8
1087.27 8
1087.35 7
1087.42 7
1087.50 6
1087.57 5
1087.65 5
1087.72 4
1087.80 4
1087.87 3
1087.95 2
1088.03 2
1088.10 1
1088.18 1
1088.25 1
1088.33 1
1088.40 2
1088.48 2
1088.56 3
1088.63 3
1088.71 4
1088.78 4
1088.86 5
1088.93 5
1089.01 6
1089.09 6
1089.16 7
1089.24 7
1089.31 7
1089.39 6
1089.46 6
1089.54 5
1089.61 5
1089.69 5
1089.77 4
1089.84 4
1089.92 3
1089.99 2
1090.07 1
1090.14 0
1090.22 0
1090.30 0
1090.37 0
1090.45 0
1090.52 0
1090.60 0
1090.67 0
1090.75 0
1090.83 0
1090.90 1
1090.98 3
1091.05 4
1091.13 6
1091.21 9
1091.28 11
1091.36 14
1091.43 17
1091.51 19
1091.58 20
1091.66 21
1091.74 21
1091.81 21
1091.89 20
1091.96 21
1092.04 22
1092.11 25
1092.19 30
1092.27 37
1092.34 46
1092.42 57
1092.49 69
1092.57 83
1092.64 98
1092.72 113
1092.80 129
1092.87 146
1092.95 163
1093.02 182
1093.10 203
1093.18 224
1093.25 246
1093.33 269
1093.40 294
1093.48 320
1093.55 350
1093.63 383
1093.71 421
1093.78 465
1093.86 512
1093.93 561
1094.01 609
1094.09 652
1094.16 689
1094.24 717
1094.31 736
1094.39 744
1094.46 745
1094.54 739
1094.62 730
1094.69 719
1094.77 708
1094.84 698
1094.92 688
1095.00 679
1095.07 669
1095.15 658
1095.22 645
1095.30 632
1095.38 616
1095.45 599
1095.53 581
1095.60 561
1095.68 542
1095.76 521
1095.83 501
1095.91 480
1095.98 460
1096.06 440
1096.13 420
1096.21 401
1096.29 383
1096.36 365
1096.44 347
1096.51 329
1096.59 311
1096.67 292
1096.74 273
1096.82 255
1096.89 238
1096.97 222
1097.05 209
1097.12 197
1097.20 188
1097.27 179
1097.35 172
1097.43 166
1097.50 159
1097.58 151
1097.65 143
1097.73 135
1097.81 127
1097.88 118
1097.96 110
1098.03 103
1098.11 96
1098.19 89
1098.26 83
1098.34 78
1098.41 73
1098.49 68
1098.57 63
1098.64 60
1098.72 56
1098.79 54
1098.87 52
1098.95 50
1099.02 49
1099.10 47
1099.17 45
1099.25 43
1099.33 41
1099.40 38
1099.48 35
1099.55 33
1099.63 31
1099.71 29
1099.78 27
1099.86 26
1099.93 25
1100.01 24
1100.09 23
1100.16 21
1100.24 21
1100.31 20
1100.39 19
1100.47 18
1100.54 17
1100.62 16
1100.69 15
1100.77 14
1100.85 13
1100.92 12
1101.00 11
1101.08 11
1101.15 10
1101.23 10
1101.30 10
1101.38 10
1101.46 11
1101.53 12
1101.61 13
1101.68 14
1101.76 16
1101.84 16
1101.91 16
1101.99 16
1102.06 15
1102.14 13
1102.22 11
1102.29 9
1102.37 7
1102.45 5
1102.52 5
1102.60 4
1102.67 5
1102.75 6
1102.83 7
1102.90 8
1102.98 8
1103.05 8
1103.13 8
1103.21 7
1103.28 5
1103.36 4
1103.44 3
1103.51 3
1103.59 3
1103.66 4
1103.74 5
1103.82 7
1103.89 8
1103.97 10
1104.05 11
1104.12 12
1104.20 13
1104.27 14
1104.35 14
1104.43 15
1104.50 15
1104.58 15
1104.65 15
1104.73 15
1104.81 16
1104.88 16
1104.96 17
1105.04 17
1105.11 17
1105.19 17
1105.26 16
1105.34 15
1105.42 15
1105.49 14
1105.57 14
1105.65 14
1105.72 14
1105.80 14
1105.87 14
1105.95 14
1106.03 14
1106.10 14
1106.18 14
1106.26 13
1106.33 13
1106.41 12
1106.48 12
1106.56 12
1106.64 12
1106.71 12
1106.79 11
1106.87 11
1106.94 10
1107.02 10
1107.10 10
1107.17 9
1107.25 9
1107.32 9
1107.40 10
1107.48 11
1107.55 12
1107.63 13
1107.71 14
1107.78 14
1107.86 14
1107.93 13
1108.01 12
1108.09 11
1108.16 10
1108.24 9
1108.32 9
1108.39 8
1108.47 8
1108.55 8
1108.62 8
1108.70 9
1108.77 9
1108.85 9
1108.93 9
1109.00 9
1109.08 8
1109.16 7
1109.23 7
1109.31 7
1109.39 7
1109.46 8
1109.54 8
1109.61 9
1109.69 10
1109.77 10
1109.84 9
1109.92 9
1110.00 8
1110.07 7
1110.15 6
1110.23 5
1110.30 5
1110.38 4
1110.46 4
1110.53 3
1110.61 3
1110.68 3
1110.76 3
1110.84 3
1110.91 3
1110.99 3
1111.07 3
1111.14 3
1111.22 3
1111.30 2
1111.37 2
1111.45 2
1111.53 2
1111.60 3
1111.68 4
1111.75 5
1111.83 7
1111.91 8
1111.98 9
1112.06 9
1112.14 9
1112.21 9
1112.29 9
1112.37 9
1112.44 9
1112.52 8
1112.60 8
1112.67 7
1112.75 7
1112.83 7
1112.90 7
1112.98 7
1113.05 8
1113.13 8
1113.21 9
1113.28 9
1113.36 10
1113.44 10
1113.51 11
1113.59 12
1113.67 13
1113.74 14
1113.82 14
1113.90 14
1113.97 14
1114.05 14
1114.13 13
1114.20 12
1114.28 10
1114.36 9
1114.43 8
1114.51 8
1114.59 7
1114.66 6
1114.74 6
1114.82 5
1114.89 3
1114.97 2
1115.04 1
1115.12 0
1115.20 0
1115.27 0
1115.35 1
1115.43 2
1115.50 4
1115.58 5
1115.66 6
1115.73 7
1115.81 8
1115.89 8
1115.96 9
1116.04 8
1116.12 8
1116.19 7
1116.27 7
1116.35 6
1116.42 6
1116.50 5
1116.58 5
1116.65 4
1116.73 4
1116.81 3
1116.88 3
1116.96 3
1117.04 3
1117.11 4
1117.19 5
1117.27 6
1117.34 7
1117.42 8
1117.50 9
1117.57 9
1117.65 10
1117.73 11
1117.80 12
1117.88 12
1117.96 13
1118.03 14
1118.11 16
1118.19 17
1118.26 18
1118.34 19
1118.42 19
1118.49 20
1118.57 19
1118.65 19
1118.72 18
1118.80 16
1118.88 15
1118.95 13
1119.03 11
1119.11 10
1119.18 8
1119.26 6
1119.34 5
1119.41 4
1119.49 4
1119.57 4
1119.64 4
1119.72 5
1119.80 5
1119.87 6
1119.95 7
1120.03 7
1120.10 8
1120.18 9
1120.26 10
1120.33 11
1120.41 11
1120.49 11
1120.57 10
1120.64 9
1120.72 9
1120.80 9
1120.87 9
1120.95 9
1121.03 9
1121.10 9
1121.18 9
1121.26 9
1121.33 8
1121.41 8
1121.49 8
1121.56 8
1121.64 8
1121.72 8
1121.79 8
1121.87 9
1121.95 9
1122.02 9
1122.10 10
1122.18 10
1122.25 11
1122.33 11
1122.41 10
1122.49 9
1122.56 7
1122.64 5
1122.72 3
1122.79 1
1122.87 0
1122.95 0
1123.02 0
1123.10 0
1123.18 0
1123.25 0
1123.33 0
1123.41 1
1123.48 2
1123.56 2
1123.64 3
1123.71 3
1123.79 2
1123.87 2
1123.95 1
1124.02 1
1124.10 0
1124.18 0
1124.25 0
1124.33 0
1124.41 0
1124.48 1
1124.56 2
1124.64 4
1124.71 6
1124.79 8
1124.87 10
1124.95 11
1125.02 11
1125.10 12
1125.18 12
1125.25 11
1125.33 11
1125.41 10
1125.48 10
1125.56 9
1125.64 8
1125.71 7
1125.79 6
1125.87 4
1125.95 3
1126.02 2
1126.10 1
1126.18 0
1126.25 1
1126.33 2
1126.41 3
1126.48 4
1126.56 6
1126.64 8
1126.71 9
1126.79 10
1126.87 11
1126.95 13
1127.02 14
1127.10 14
1127.18 15
1127.25 15
1127.33 14
1127.41 13
1127.48 12
1127.56 10
1127.64 9
1127.72 9
1127.79 8
1127.87 8
1127.95 7
1128.02 6
1128.10 5
1128.18 4
1128.25 2
1128.33 0
1128.41 0
1128.49 0
1128.56 0
1128.64 0
1128.72 0
1128.79 0
1128.87 0
1128.95 0
1129.03 1
1129.10 2
1129.18 3
1129.26 4
1129.33 5
1129.41 6
1129.49 8
1129.56 10
1129.64 12
1129.72 13
1129.80 14
1129.87 14
1129.95 14
1130.03 13
1130.10 12
1130.18 11
1130.26 10
1130.34 9
1130.41 8
1130.49 7
1130.57 7
1130.64 6
1130.72 7
1130.80 7
1130.88 8
1130.95 10
1131.03 11
1131.11 12
1131.18 13
1131.26 14
1131.34 14
1131.42 15
1131.49 17
1131.57 18
1131.65 20
1131.72 22
1131.80 24
1131.88 26
1131.96 29
1132.03 31
1132.11 34
1132.19 36
1132.26 37
1132.34 37
1132.42 37
1132.50 36
1132.57 35
1132.65 34
1132.73 34
1132.80 34
1132.88 35
1132.96 37
1133.04 39
1133.11 42
1133.19 44
1133.27 46
1133.34 48
1133.42 48
1133.50 48
1133.58 48
1133.65 46
1133.73 43
1133.81 41
1133.89 39
1133.96 38
1134.04 37
1134.12 38
1134.19 39
1134.27 40
1134.35 40
1134.43 39
1134.50 37
1134.58 34
1134.66 31
1134.73 29
1134.81 27
1134.89 27
1134.97 27
1135.04 28
1135.12 28
1135.20 28
1135.28 28
1135.35 27
1135.43 25
1135.51 23
1135.58 20
1135.66 18
1135.74 15
1135.82 13
1135.89 12
1135.97 11
1136.05 10
1136.13 11
1136.20 12
1136.28 14
1136.36 16
1136.43 18
1136.51 19
1136.59 19
1136.67 19
1136.74 18
1136.82 17
1136.90 16
1136.98 15
1137.05 15
1137.13 16
1137.21 17
1137.29 18
1137.36 19
1137.44 21
1137.52 22
1137.59 23
1137.67 24
1137.75 24
1137.83 24
1137.90 23
1137.98 21
1138.06 19
1138.14 16
1138.21 13
1138.29 10
1138.37 8
1138.45 7
1138.52 6
1138.60 6
1138.68 6
1138.76 7
1138.83 7
1138.91 7
1138.99 8
1139.06 9
1139.14 10
1139.22 10
1139.30 11
1139.37 12
1139.45 12
1139.53 13
1139.61 12
1139.68 12
1139.76 11
1139.84 10
1139.92 9
1139.99 9
1140.07 8
1140.15 8
1140.23 8
1140.30 7
1140.38 7
1140.46 6
1140.54 6
1140.61 5
1140.69 5
1140.77 5
1140.85 5
1140.92 5
1141.00 6
1141.08 8
1141.16 9
1141.23 11
1141.31 12
1141.39 13
1141.47 13
1141.54 13
1141.62 11
1141.70 10
1141.78 8
1141.85 7
1141.93 6
1142.01 6
1142.09 6
1142.16 6
1142.24 6
1142.32 6
1142.40 6
1142.47 5
1142.55 4
1142.63 3
1142.71 2
1142.78 2
1142.86 2
1142.94 4
1143.02 6
1143.09 9
1143.17 12
1143.25 14
1143.33 16
1143.40 17
1143.48 18
1143.56 18
1143.64 18
1143.71 18
1143.79 17
1143.87 17
1143.95 16
1144.02 16
1144.10 15
1144.18 15
1144.26 14
1144.33 13
1144.41 13
1144.49 12
1144.57 12
1144.64 11
1144.72 11
1144.80 12
1144.88 13
1144.95 14
1145.03 15
1145.11 17
1145.19 18
1145.26 20
1145.34 21
1145.42 22
1145.50 23
1145.58 23
1145.65 23
1145.73 23
1145.81 23
1145.89 23
1145.96 24
1146.04 25
1146.12 25
1146.20 26
1146.27 26
1146.35 26
1146.43 27
1146.51 27
1146.58 27
1146.66 26
1146.74 26
1146.82 25
1146.90 24
1146.97 22
1147.05 21
1147.13 20
1147.21 20
1147.28 20
1147.36 21
1147.44 21
1147.52 22
1147.59 23
1147.67 23
1147.75 24
1147.83 25
1147.91 25
1147.98 27
1148.06 28
1148.14 29
1148.22 31
1148.29 32
1148.37 33
1148.45 34
1148.53 35
1148.60 37
1148.68 38
1148.76 40
1148.84 41
1148.92 42
1148.99 43
1149.07 43
1149.15 44
1149.23 44
1149.30 43
1149.38 43
1149.46 42
1149.54 41
1149.61 41
1149.69 40
1149.77 40
1149.85 40
1149.93 41
1150.00 43
1150.08 45
1150.16 47
1150.24 48
1150.31 49
1150.39 49
1150.47 49
1150.55 49
1150.63 49
1150.70 50
1150.78 50
1150.86 50
1150.94 50
1151.01 50
1151.09 49
1151.17 49
1151.25 48
1151.33 47
1151.40 46
1151.48 45
1151.56 44
1151.64 44
1151.72 44
1151.79 44
1151.87 45
1151.95 46
1152.03 46
1152.10 46
1152.18 46
1152.26 45
1152.34 45
1152.42 44
1152.49 42
1152.57 41
1152.65 39
1152.73 38
1152.81 36
1152.88 35
1152.96 34
1153.04 33
1153.12 33
1153.19 34
1153.27 35
1153.35 35
1153.43 35
1153.51 35
1153.58 34
1153.66 34
1153.74 34
1153.82 34
1153.90 34
1153.97 35
1154.05 36
1154.13 37
1154.21 37
1154.28 37
1154.36 37
1154.44 35
1154.52 34
1154.60 33
1154.67 32
1154.75 31
1154.83 30
1154.91 29
1154.99 28
1155.06 27
1155.14 26
1155.22 25
1155.30 24
1155.38 23
1155.45 22
1155.53 21
1155.61 20
1155.69 18
1155.77 16
1155.84 15
1155.92 13
1156.00 11
1156.08 9
1156.16 8
1156.23 7
1156.31 7
1156.39 8
1156.47 9
1156.55 9
1156.62 10
1156.70 11
1156.78 11
1156.86 10
1156.94 9
1157.01 8
1157.09 7
1157.17 6
1157.25 5
1157.33 5
1157.40 4
1157.48 4
1157.56 4
1157.64 4
1157.72 4
1157.79 5
1157.87 7
1157.95 9
1158.03 10
1158.11 11
1158.18 11
1158.26 10
1158.34 8
1158.42 6
1158.50 4
1158.57 4
1158.65 3
1158.73 4
1158.81 5
1158.89 6
1158.96 6
1159.04 5
1159.12 4
1159.20 2
1159.28 0
1159.35 0
1159.43 0
1159.51 0
1159.59 0
1159.67 0
1159.75 0
1159.82 0
1159.90 0
1159.98 2
1160.06 4
1160.14 6
1160.21 9
1160.29 11
1160.37 13
1160.45 14
1160.53 15
1160.60 15
1160.68 15
1160.76 14
1160.84 14
1160.92 15
1161.00 15
1161.07 15
1161.15 15
1161.23 15
1161.31 14
1161.39 14
1161.46 13
1161.54 13
1161.62 14
1161.70 15
1161.78 15
1161.85 15
1161.93 15
1162.01 13
1162.09 12
1162.17 10
1162.25 9
1162.32 8
1162.40 9
1162.48 10
1162.56 12
1162.64 15
1162.71 18
1162.79 20
1162.87 21
1162.95 22
1163.03 20
1163.11 18
1163.18 15
1163.26 12
1163.34 9
1163.42 7
1163.50 5
1163.58 5
1163.65 4
1163.73 4
1163.81 3
1163.89 3
1163.97 3
1164.04 3
1164.12 4
1164.20 6
1164.28 8
1164.36 10
1164.44 12
1164.51 13
1164.59 14
1164.67 14
1164.75 14
1164.83 13
1164.91 13
1164.98 14
1165.06 15
1165.14 16
1165.22 19
1165.30 22
1165.37 25
1165.45 28
1165.53 31
1165.61 34
1165.69 36
1165.77 37
1165.84 38
1165.92 37
1166.00 37
1166.08 36
1166.16 35
1166.24 34
1166.31 34
1166.39 34
1166.47 34
1166.55 35
1166.63 35
1166.71 35
1166.78 34
1166.86 34
1166.94 33
1167.02 33
1167.10 33
1167.18 32
1167.25 31
1167.33 30
1167.41 29
1167.49 27
1167.57 25
1167.65 23
1167.72 21
1167.80 19
1167.88 17
1167.96 17
1168.04 16
1168.12 16
1168.19 16
1168.27 16
1168.35 16
1168.43 16
1168.51 15
1168.59 15
1168.67 13
1168.74 11
1168.82 9
1168.90 7
1168.98 5
1169.06 3
1169.14 2
1169.21 1
1169.29 2
1169.37 3
1169.45 4
1169.53 6
1169.61 8
1169.68 9
1169.76 10
1169.84 11
1169.92 11
1170.00 11
1170.08 12
1170.16 12
1170.23 13
1170.31 14
1170.39 16
1170.47 18
1170.55 20
1170.63 23
1170.70 26
1170.78 29
1170.86 31
1170.94 32
1171.02 32
1171.10 30
1171.18 28
1171.25 25
1171.33 22
1171.41 19
1171.49 17
1171.57 17
1171.65 18
1171.72 20
1171.80 22
1171.88 23
1171.96 24
1172.04 24
1172.12 22
1172.20 20
1172.27 17
1172.35 15
1172.43 13
1172.51 12
1172.59 11
1172.67 11
1172.75 11
1172.82 12
1172.90 12
1172.98 13
1173.06 14
1173.14 15
1173.22 17
1173.30 18
1173.37 19
1173.45 20
1173.53 21
1173.61 23
1173.69 24
1173.77 25
1173.85 27
1173.92 29
1174.00 31
1174.08 33
1174.16 35
1174.24 36
1174.32 37
1174.40 37
1174.47 35
1174.55 32
1174.63 29
1174.71 26
1174.79 22
1174.87 20
1174.95 18
1175.02 16
1175.10 16
1175.18 15
1175.26 15
1175.34 15
1175.42 16
1175.50 16
1175.57 16
1175.65 17
1175.73 17
1175.81 17
1175.89 17
1175.97 18
1176.05 20
1176.12 22
1176.20 23
1176.28 24
1176.36 25
1176.44 24
1176.52 24
1176.60 24
1176.68 24
1176.75 25
1176.83 27
1176.91 27
1176.99 28
1177.07 27
1177.15 26
1177.23 25
1177.30 25
1177.38 26
1177.46 28
1177.54 32
1177.62 36
1177.70 40
1177.78 42
1177.86 44
1177.93 43
1178.01 41
1178.09 38
1178.17 35
1178.25 33
1178.33 30
1178.41 28
1178.49 27
1178.56 26
1178.64 25
1178.72 24
1178.80 23
1178.88 23
1178.96 22
1179.04 22
1179.12 23
1179.19 24
1179.27 27
1179.35 29
1179.43 33
1179.51 36
1179.59 39
1179.67 42
1179.75 44
1179.82 45
1179.90 46
1179.98 47
1180.06 48
1180.14 50
1180.22 51
1180.30 53
1180.38 54
1180.45 55
1180.53 55
1180.61 55
1180.69 55
1180.77 54
1180.85 54
1180.93 54
1181.01 55
1181.08 56
1181.16 58
1181.24 60
1181.32 62
1181.40 64
1181.48 66
1181.56 68
1181.64 70
1181.72 71
1181.79 72
1181.87 72
1181.95 72
1182.03 71
1182.11 70
1182.19 69
1182.27 68
1182.35 69
1182.42 70
1182.50 71
1182.58 71
1182.66 71
1182.74 71
1182.82 69
1182.90 67
1182.98 64
1183.06 61
1183.13 58
1183.21 55
1183.29 52
1183.37 50
1183.45 48
1183.53 46
1183.61 44
1183.69 43
1183.77 42
1183.84 42
1183.92 43
1184.00 43
1184.08 44
1184.16 44
1184.24 45
1184.32 44
1184.40 43
1184.48 42
1184.55 40
1184.63 39
1184.71 38
1184.79 38
1184.87 38
1184.95 38
1185.03 38
1185.11 37
1185.19 35
1185.27 33
1185.34 30
1185.42 27
1185.50 25
1185.58 23
1185.66 22
1185.74 21
1185.82 19
1185.90 17
1185.98 15
1186.05 12
1186.13 10
1186.21 9
1186.29 8
1186.37 9
1186.45 11
1186.53 13
1186.61 14
1186.69 15
1186.77 14
1186.84 13
1186.92 11
1187.00 10
1187.08 10
1187.16 11
1187.24 13
1187.32 16
1187.40 19
1187.48 23
1187.56 26
1187.63 29
1187.71 30
1187.79 31
1187.87 31
1187.95 30
1188.03 29
1188.11 27
1188.19 25
1188.27 23
1188.35 21
1188.43 19
1188.50 18
1188.58 18
1188.66 18
1188.74 19
1188.82 20
1188.90 22
1188.98 24
1189.06 26
1189.14 28
1189.22 30
1189.29 32
1189.37 34
1189.45 35
1189.53 36
1189.61 35
1189.69 34
1189.77 33
1189.85 30
1189.93 27
1190.01 23
1190.09 19
1190.17 16
1190.24 14
1190.32 13
1190.40 13
1190.48 14
1190.56 15
1190.64 16
1190.72 18
1190.80 19
1190.88 20
1190.96 20
1191.04 20
1191.11 20
1191.19 19
1191.27 18
1191.35 16
1191.43 14
1191.51 11
1191.59 8
1191.67 6
1191.75 4
1191.83 4
1191.91 4
1191.99 5
1192.06 7
1192.14 9
1192.22 11
1192.30 13
1192.38 14
1192.46 15
1192.54 14
1192.62 13
1192.70 12
1192.78 10
1192.86 10
1192.94 10
1193.01 11
1193.09 13
1193.17 15
1193.25 17
1193.33 19
1193.41 19
1193.49 19
1193.57 19
1193.65 19
1193.73 20
1193.81 22
1193.89 24
1193.97 27
1194.04 28
1194.12 29
1194.20 28
1194.28 26
1194.36 23
1194.44 21
1194.52 20
1194.60 20
1194.68 21
1194.76 24
1194.84 26
1194.92 29
1195.00 29
1195.08 28
1195.15 25
1195.23 21
1195.31 16
1195.39 11
1195.47 7
1195.55 3
1195.63 1
1195.71 0
1195.79 0
1195.87 0
1195.95 1
1196.03 1
1196.11 1
1196.19 0
1196.26 0
1196.34 0
1196.42 0
1196.50 0
1196.58 0
1196.66 2
1196.74 5
1196.82 8
1196.90 12
1196.98 14
1197.06 16
1197.14 18
1197.22 18
1197.30 18
1197.38 17
1197.45 15
1197.53 14
1197.61 13
1197.69 13
1197.77 14
1197.85 16
1197.93 19
1198.01 22
1198.09 25
1198.17 28
1198.25 29
1198.33 29
1198.41 28
1198.49 27
1198.57 25
1198.65 22
1198.72 20
1198.80 18
1198.88 17
1198.96 15
1199.04 14
1199.12 13
1199.20 12
1199.28 10
1199.36 9
1199.44 8
1199.52 8
1199.60 8
1199.68 9
1199.76 11
1199.84 13
1199.92 15
1200.00 17
1200.07 18
1200.15 19
1200.23 19
1200.31 18
1200.39 17
1200.47 16
1200.55 16
1200.63 17
1200.71 18
1200.79 20
1200.87 21
1200.95 22
1201.03 22
1201.11 22
1201.19 20
1201.27 18
1201.35 16
1201.43 14
1201.50 14
1201.58 14
1201.66 14
1201.74 15
1201.82 15
1201.90 15
1201.98 15
1202.06 14
1202.14 14
1202.22 13
1202.30 13
1202.38 13
1202.46 12
1202.54 11
1202.62 10
1202.70 8
1202.78 6
1202.86 4
1202.94 2
1203.02 0
1203.10 0
1203.17 0
1203.25 0
1203.33 0
1203.41 0
1203.49 0
1203.57 0
1203.65 0
1203.73 0
1203.81 3
1203.89 6
1203.97 10
1204.05 14
1204.13 19
1204.21 24
1204.29 29
1204.37 32
1204.45 34
1204.53 34
1204.61 33
1204.69 31
1204.77 27
1204.85 24
1204.93 20
1205.01 18
1205.08 16
1205.16 16
1205.24 17
1205.32 19
1205.40 22
1205.48 25
1205.56 27
1205.64 28
1205.72 28
1205.80 27
1205.88 25
1205.96 24
1206.04 24
1206.12 25
1206.20 28
1206.28 31
1206.36 34
1206.44 37
1206.52 40
1206.60 41
1206.68 42
1206.76 42
1206.84 42
1206.92 42
1207.00 43
1207.08 45
1207.16 48
1207.23 52
1207.31 55
1207.39 58
1207.47 61
1207.55 62
1207.63 63
1207.71 63
1207.79 62
1207.87 60
1207.95 58
1208.03 55
1208.11 52
1208.19 49
1208.27 46
1208.35 44
1208.43 43
1208.51 42
1208.59 42
1208.67 41
1208.75 41
1208.83 42
1208.91 42
1208.99 43
1209.07 44
1209.15 46
1209.23 48
1209.31 50
1209.39 51
1209.47 52
1209.55 53
1209.63 52
1209.71 52
1209.79 51
1209.87 51
1209.95 52
1210.03 53
1210.11 54
1210.18 55
1210.26 56
1210.34 56
1210.42 55
1210.50 54
1210.58 52
1210.66 51
1210.74 51
1210.82 51
1210.90 52
1210.98 54
1211.06 55
1211.14 57
1211.22 58
1211.30 58
1211.38 57
1211.46 56
1211.54 54
1211.62 51
1211.70 49
1211.78 46
1211.86 44
1211.94 42
1212.02 41
1212.10 40
1212.18 40
1212.26 40
1212.34 40
1212.42 40
1212.50 41
1212.58 42
1212.66 43
1212.74 44
1212.82 46
1212.90 49
1212.98 52
1213.06 55
1213.14 57
1213.22 58
1213.30 58
1213.38 57
1213.46 55
1213.54 53
1213.62 50
1213.70 48
1213.78 46
1213.86 46
1213.94 46
1214.02 48
1214.10 49
1214.18 51
1214.26 52
1214.34 53
1214.42 52
1214.50 51
1214.58 50
1214.66 50
1214.74 50
1214.82 51
1214.90 53
1214.98 56
1215.06 60
1215.14 62
1215.22 64
1215.30 65
1215.38 64
1215.46 62
1215.54 59
1215.62 56
1215.70 53
1215.78 51
1215.86 50
1215.94 48
1216.02 48
1216.10 47
1216.18 47
1216.26 46
1216.34 45
1216.42 43
1216.50 41
1216.58 38
1216.66 35
1216.74 32
1216.82 29
1216.90 27
1216.98 26
1217.06 26
1217.14 27
1217.22 29
1217.30 30
1217.38 32
1217.46 34
1217.54 36
1217.62 39
1217.70 43
1217.78 46
1217.86 49
1217.94 51
1218.02 52
1218.10 52
1218.18 52
1218.26 52
1218.34 53
1218.42 54
1218.50 56
1218.58 58
1218.66 60
1218.74 61
1218.82 62
1218.90 61
1218.98 61
1219.06 60
1219.14 59
1219.22 58
1219.30 57
1219.38 56
1219.46 56
1219.54 56
1219.62 57
1219.70 57
1219.78 57
1219.86 56
1219.94 54
1220.02 50
1220.10 46
1220.18 42
1220.26 40
1220.34 40
1220.42 42
1220.50 47
1220.58 53
1220.66 59
1220.74 64
1220.82 68
1220.90 70
1220.98 72
1221.06 74
1221.14 78
1221.22 83
1221.30 90
1221.38 99
1221.46 109
1221.54 120
1221.62 132
1221.70 146
1221.78 161
1221.86 178
1221.94 197
1222.02 217
1222.10 239
1222.18 260
1222.26 281
1222.34 301
1222.42 319
1222.50 335
1222.58 351
1222.66 365
1222.74 379
1222.82 394
1222.90 411
1222.98 431
1223.06 456
1223.14 486
1223.22 522
1223.30 563
1223.38 606
1223.46 650
1223.54 691
1223.62 729
1223.70 760
1223.78 785
1223.86 803
1223.94 814
1224.03 819
1224.11 818
1224.19 812
1224.27 801
1224.35 787
1224.43 770
1224.51 753
1224.59 736
1224.67 721
1224.75 708
1224.83 698
1224.91 688
1224.99 678
1225.07 667
1225.15 652
1225.23 634
1225.31 613
1225.39 589
1225.47 565
1225.55 542
1225.63 520
1225.71 502
1225.79 486
1225.87 472
1225.95 460
1226.03 449
1226.11 438
1226.19 427
1226.27 416
1226.35 405
1226.43 393
1226.51 380
1226.59 366
1226.67 350
1226.75 334
1226.83 316
1226.92 297
1227.00 278
1227.08 260
1227.16 244
1227.24 229
1227.32 217
1227.40 207
1227.48 198
1227.56 190
1227.64 182
1227.72 174
1227.80 166
1227.88 158
1227.96 151
1228.04 145
1228.12 140
1228.20 136
1228.28 132
1228.36 128
1228.44 124
1228.52 120
1228.60 117
1228.68 113
1228.76 109
1228.84 106
1228.92 103
1229.00 101
1229.08 98
1229.17 95
1229.25 92
1229.33 89
1229.41 86
1229.49 84
1229.57 82
1229.65 81
1229.73 79
1229.81 77
1229.89 75
1229.97 73
1230.05 71
1230.13 69
1230.21 67
1230.29 65
1230.37 62
1230.45 59
1230.53 55
1230.61 50
1230.69 46
1230.77 42
1230.85 39
1230.93 36
1231.02 35
1231.10 33
1231.18 32
1231.26 32
1231.34 32
1231.42 33
1231.50 34
1231.58 37
1231.66 40
1231.74 43
1231.82 47
1231.90 49
1231.98 51
1232.06 52
1232.14 52
1232.22 50
1232.30 48
1232.38 44
1232.46 39
1232.54 34
1232.62 29
1232.71 26
1232.79 25
1232.87 26
1232.95 29
1233.03 32
1233.11 35
1233.19 38
1233.27 39
1233.35 38
1233.43 37
1233.51 34
1233.59 31
1233.67 29
1233.75 28
1233.83 27
1233.91 28
1233.99 29
1234.07 32
1234.15 35
1234.24 38
1234.32 41
1234.40 43
1234.48 44
1234.56 44
1234.64 42
1234.72 40
1234.80 38
1234.88 36
1234.96 35
1235.04 33
1235.12 32
1235.20 31
1235.28 30
1235.36 29
1235.44 28
1235.52 26
1235.61 24
1235.69 21
1235.77 19
1235.85 16
1235.93 13
1236.01 11
1236.09 9
1236.17 8
1236.25 10
1236.33 13
1236.41 17
1236.49 23
1236.57 29
1236.65 34
1236.73 38
1236.81 40
1236.90 40
1236.98 38
1237.06 34
1237.14 30
1237.22 27
1237.30 24
1237.38 23
1237.46 23
1237.54 24
1237.62 26
1237.70 28
1237.78 28
1237.86 28
1237.94 27
1238.02 25
1238.11 23
1238.19 21
1238.27 20
1238.35 19
1238.43 19
1238.51 19
1238.59 18
1238.67 18
1238.75 18
1238.83 19
1238.91 20
1238.99 21
1239.07 23
1239.15 25
1239.24 26
1239.32 27
1239.40 26
1239.48 25
1239.56 21
1239.64 18
1239.72 14
1239.80 10
1239.88 9
1239.96 9
1240.04 10
1240.12 12
1240.20 14
1240.29 15
1240.37 15
1240.45 14
1240.53 12
1240.61 9
1240.69 7
1240.77 6
1240.85 5
1240.93 5
1241.01 6
1241.09 6
1241.17 6
1241.25 6
1241.34 5
1241.42 4
1241.50 3
1241.58 1
1241.66 0
1241.74 0
1241.82 0
1241.90 0
1241.98 0
1242.06 0
1242.14 0
1242.22 0
1242.31 1
1242.39 3
1242.47 7
1242.55 10
1242.63 13
1242.71 16
1242.79 20
1242.87 24
1242.95 27
1243.03 31
1243.11 34
1243.19 36
1243.28 38
1243.36 38
1243.44 36
1243.52 32
1243.60 27
1243.68 22
1243.76 16
1243.84 11
1243.92 8
1244.00 6
1244.08 5
1244.16 6
1244.25 6
1244.33 7
1244.41 7
1244.49 7
1244.57 6
1244.65 6
1244.73 7
1244.81 9
1244.89 13
1244.97 17
1245.05 22
1245.14 26
1245.22 30
1245.30 32
1245.38 34
1245.46 34
1245.54 34
1245.62 34
1245.70 35
1245.78 36
1245.86 38
1245.94 39
1246.03 39
1246.11 39
1246.19 37
1246.27 34
1246.35 32
1246.43 31
1246.51 30
1246.59 31
1246.67 33
1246.75 35
1246.84 36
1246.92 36
1247.00 35
1247.08 32
1247.16 29
1247.24 25
1247.32 21
1247.40 17
1247.48 14
1247.56 12
1247.65 11
1247.73 10
1247.81 11
1247.89 11
1247.97 12
1248.05 11
1248.13 11
1248.21 9
1248.29 7
1248.37 5
1248.46 4
1248.54 4
1248.62 6
1248.70 9
1248.78 12
1248.86 16
1248.94 19
1249.02 22
1249.10 23
1249.18 25
1249.27 27
1249.35 30
1249.43 35
1249.51 40
1249.59 47
1249.67 53
1249.75 59
1249.83 65
1249.91 69
1250.00 72
1250.08 75
1250.16 76
1250.24 75
1250.32 73
1250.40 70
1250.48 66
1250.56 62
1250.64 58
1250.73 56
1250.81 55
1250.89 55
1250.97 57
1251.05 59
1251.13 61
1251.21 62
1251.29 62
1251.37 61
1251.46 59
1251.54 56
1251.62 52
1251.70 48
1251.78 44
1251.86 40
1251.94 38
1252.02 36
1252.10 36
1252.19 37
1252.27 38
1252.35 39
1252.43 38
1252.51 35
1252.59 31
1252.67 25
1252.75 18
1252.83 12
1252.92 8
1253.00 6
1253.08 7
1253.16 9
1253.24 13
1253.32 18
1253.40 23
1253.48 27
1253.57 31
1253.65 34
1253.73 36
1253.81 36
1253.89 36
1253.97 35
1254.05 34
1254.13 32
1254.21 31
1254.30 30
1254.38 29
1254.46 29
1254.54 30
1254.62 32
1254.70 34
1254.78 36
1254.86 38
1254.95 41
1255.03 43
1255.11 44
1255.19 44
1255.27 43
1255.35 41
1255.43 40
1255.51 39
1255.60 40
1255.68 41
1255.76 43
1255.84 46
1255.92 48
1256.00 49
1256.08 49
1256.16 47
1256.25 44
1256.33 40
1256.41 35
1256.49 31
1256.57 26
1256.65 21
1256.73 17
1256.81 12
1256.90 8
1256.98 4
1257.06 1
1257.14 0
1257.22 0
1257.30 0
1257.38 0
1257.47 0
1257.55 0
1257.63 0
1257.71 0
1257.79 0
1257.87 0
1257.95 2
1258.03 5
1258.12 8
1258.20 12
1258.28 16
1258.36 19
1258.44 22
1258.52 23
1258.60 25
1258.69 27
1258.77 29
1258.85 33
1258.93 37
1259.01 41
1259.09 45
1259.17 49
1259.26 51
1259.34 51
1259.42 50
1259.50 48
1259.58 45
1259.66 44
1259.74 43
1259.82 44
1259.91 48
1259.99 52
1260.07 56
1260.15 60
1260.23 62
1260.31 61
1260.39 60
1260.48 58
1260.56 56
1260.64 56
1260.72 57
1260.80 59
1260.88 61
1260.96 62
1261.05 61
1261.13 58
1261.21 52
1261.29 45
1261.37 38
1261.45 32
1261.53 28
1261.62 26
1261.70 27
1261.78 28
1261.86 31
1261.94 34
1262.02 37
1262.10 38
1262.19 38
1262.27 37
1262.35 35
1262.43 33
1262.51 32
1262.59 32
1262.68 34
1262.76 37
1262.84 41
1262.92 44
1263.00 47
1263.08 48
1263.16 47
1263.25 45
1263.33 42
1263.41 39
1263.49 37
1263.57 36
1263.65 37
1263.73 39
1263.82 41
1263.90 43
1263.98 44
1264.06 44
1264.14 43
1264.22 41
1264.31 39
1264.39 37
1264.47 35
1264.55 35
1264.63 36
1264.71 38
1264.79 39
1264.88 41
1264.96 42
1265.04 43
1265.12 43
1265.20 43
1265.28 43
1265.37 43
1265.45 43
1265.53 43
1265.61 42
1265.69 41
1265.77 40
1265.86 37
1265.94 34
1266.02 31
1266.10 28
1266.18 26
1266.26 24
1266.34 24
1266.43 25
1266.51 26
1266.59 27
1266.67 29
1266.75 30
1266.83 31
1266.92 31
1267.00 32
1267.08 33
1267.16 34
1267.24 36
1267.32 38
1267.41 40
1267.49 42
1267.57 43
1267.65 45
1267.73 46
1267.81 49
1267.90 53
1267.98 57
1268.06 61
1268.14 65
1268.22 68
1268.30 70
1268.39 70
1268.47 70
1268.55 69
1268.63 68
1268.71 67
1268.79 66
1268.88 65
1268.96 65
1269.04 66
1269.12 68
1269.20 70
1269.28 73
1269.37 76
1269.45 77
1269.53 77
1269.61 74
1269.69 70
1269.77 64
1269.86 58
1269.94 53
1270.02 48
1270.10 44
1270.18 42
1270.26 41
1270.35 40
1270.43 40
1270.51 41
1270.59 42
1270.67 43
1270.76 43
1270.84 43
1270.92 42
1271.00 40
1271.08 39
1271.16 38
1271.25 38
1271.33 39
1271.41 42
1271.49 45
1271.57 47
1271.65 50
1271.74 52
1271.82 52
1271.90 52
1271.98 51
1272.06 50
1272.15 49
1272.23 49
1272.31 49
1272.39 49
1272.47 51
1272.55 52
1272.64 54
1272.72 55
1272.80 57
1272.88 58
1272.96 59
1273.04 61
1273.13 62
1273.21 64
1273.29 67
1273.37 69
1273.45 71
1273.54 72
1273.62 72
1273.70 71
1273.78 69
1273.86 65
1273.95 62
1274.03 58
1274.11 55
1274.19 52
1274.27 49
1274.35 46
1274.44 42
1274.52 37
1274.60 32
1274.68 28
1274.76 23
1274.85 20
1274.93 18
1275.01 18
1275.09 18
1275.17 19
1275.26 21
1275.34 22
1275.42 24
1275.50 25
1275.58 26
1275.66 28
1275.75 29
1275.83 32
1275.91 34
1275.99 36
1276.07 38
1276.16 39
1276.24 39
1276.32 39
1276.40 40
1276.48 41
1276.57 44
1276.65 48
1276.73 53
1276.81 56
1276.89 58
1276.98 57
1277.06 54
1277.14 48
1277.22 40
1277.30 31
1277.39 23
1277.47 15
1277.55 9
1277.63 4
1277.71 2
1277.79 1
1277.88 2
1277.96 3
1278.04 5
1278.12 7
1278.20 8
1278.29 8
1278.37 8
1278.45 9
1278.53 10
1278.61 11
1278.70 14
1278.78 18
1278.86 23
1278.94 28
1279.02 32
1279.11 35
1279.19 37
1279.27 37
1279.35 37
1279.43 36
1279.52 35
1279.60 35
1279.68 36
1279.76 37
1279.85 39
1279.93 40
1280.01 40
1280.09 40
1280.17 38
1280.26 34
1280.34 30
1280.42 26
1280.50 22
1280.58 18
1280.67 16
1280.75 14
1280.83 13
1280.91 13
1280.99 13
1281.08 13
1281.16 13
1281.24 14
1281.32 15
1281.40 17
1281.49 18
1281.57 19
1281.65 20
1281.73 20
1281.81 18
1281.90 16
1281.98 13
1282.06 11
1282.14 9
1282.23 8
1282.31 7
1282.39 8
1282.47 8
1282.55 9
1282.64 11
1282.72 12
1282.80 14
1282.88 17
1282.96 20
1283.05 22
1283.13 23
1283.21 22
1283.29 19
1283.38 14
1283.46 7
1283.54 1
1283.62 0
1283.70 0
1283.79 0
1283.87 0
1283.95 0
1284.03 0
1284.11 0
1284.20 1
1284.28 5
1284.36 9
1284.44 12
1284.53 15
1284.61 17
1284.69 19
1284.77 20
1284.85 20
1284.94 19
1285.02 17
1285.10 15
1285.18 13
1285.27 12
1285.35 12
1285.43 14
1285.51 18
1285.59 23
1285.68 28
1285.76 32
1285.84 35
1285.92 35
1286.01 33
1286.09 31
1286.17 28
1286.25 26
1286.33 25
1286.42 26
1286.50 27
1286.58 30
1286.66 32
1286.75 35
1286.83 37
1286.91 39
1286.99 40
1287.07 41
1287.16 43
1287.24 44
1287.32 47
1287.40 49
1287.49 52
1287.57 55
1287.65 59
1287.73 61
1287.82 64
1287.90 65
1287.98 65
1288.06 64
1288.14 62
1288.23 60
1288.31 57
1288.39 53
1288.47 50
1288.56 46
1288.64 42
1288.72 38
1288.80 34
1288.89 31
1288.97 29
1289.05 29
1289.13 29
1289.21 30
1289.30 31
1289.38 32
1289.46 32
1289.54 30
1289.63 28
1289.71 24
1289.79 18
1289.87 12
1289.96 5
1290.04 0
1290.12 0
1290.20 0
1290.28 0
1290.37 0
1290.45 0
1290.53 2
1290.61 5
1290.70 9
1290.78 12
1290.86 15
1290.94 17
1291.03 19
1291.11 20
1291.19 20
1291.27 21
1291.36 20
1291.44 20
1291.52 21
1291.60 21
1291.69 23
1291.77 25
1291.85 27
1291.93 29
1292.02 31
1292.10 32
1292.18 32
1292.26 33
1292.35 33
1292.43 34
1292.51 35
1292.59 36
1292.67 36
1292.76 36
1292.84 35
1292.92 34
1293.00 32
1293.09 31
1293.17 30
1293.25 31
1293.33 32
1293.42 33
1293.50 33
1293.58 33
1293.66 33
1293.75 31
1293.83 30
1293.91 28
1293.99 26
1294.08 25
1294.16 24
1294.24 22
1294.32 21
1294.41 21
1294.49 21
1294.57 23
1294.65 26
1294.74 30
1294.82 34
1294.90 37
1294.98 40
1295.07 41
1295.15 41
1295.23 41
1295.31 39
1295.40 39
1295.48 39
1295.56 41
1295.64 45
1295.73 49
1295.81 54
1295.89 58
1295.97 60
1296.06 61
1296.14 59
1296.22 56
1296.31 51
1296.39 45
1296.47 39
1296.55 34
1296.64 30
1296.72 26
1296.80 25
1296.88 24
1296.97 24
1297.05 24
1297.13 24
1297.21 24
1297.30 23
1297.38 21
1297.46 19
1297.54 17
1297.63 16
1297.71 16
1297.79 16
1297.87 18
1297.96 20
1298.04 23
1298.12 25
1298.20 28
1298.29 31
1298.37 34
1298.45 37
1298.54 41
1298.62 44
1298.70 46
1298.78 48
1298.87 49
1298.95 50
1299.03 51
1299.11 53
1299.20 57
1299.28 62
1299.36 68
1299.44 75
1299.53 82
1299.61 87
1299.69 92
1299.78 96
1299.86 98
1299.94 100
1300.02 100
1300.11 100
1300.19 98
1300.27 96
1300.35 93
1300.44 89
1300.52 86
1300.60 83
1300.68 82
1300.77 81
1300.85 81
1300.93 82
1301.02 83
1301.10 84
1301.18 86
1301.26 89
1301.35 92
1301.43 96
1301.51 100
1301.59 104
1301.68 107
1301.76 109
1301.84 109
1301.93 108
1302.01 105
1302.09 103
1302.17 100
1302.26 99
1302.34 98
1302.42 99
1302.50 100
1302.59 101
1302.67 102
1302.75 102
1302.84 102
1302.92 101
1303.00 98
1303.08 93
1303.17 87
1303.25 80
1303.33 72
1303.42 63
1303.50 55
1303.58 47
1303.66 40
1303.75 33
1303.83 27
1303.91 22
1303.99 19
1304.08 17
1304.16 16
1304.24 16
1304.33 17
1304.41 17
1304.49 16
1304.57 13
1304.66 9
1304.74 5
1304.82 2
1304.91 3
1304.99 7
1305.07 14
1305.15 25
1305.24 37
1305.32 49
1305.40 58
1305.49 64
1305.57 66
1305.65 64
1305.73 58
1305.82 51
1305.90 43
1305.98 34
1306.07 26
1306.15 20
1306.23 14
1306.31 10
1306.40 8
1306.48 6
1306.56 4
1306.65 2
1306.73 0
1306.81 0
1306.89 0
1306.98 0
1307.06 0
1307.14 0
1307.23 0
1307.31 0
1307.39 2
1307.47 6
1307.56 10
1307.64 16
1307.72 22
1307.81 30
1307.89 38
1307.97 47
1308.06 54
1308.14 60
1308.22 64
1308.30 66
1308.39 66
1308.47 66
1308.55 67
1308.64 69
1308.72 71
1308.80 74
1308.88 77
1308.97 79
1309.05 80
1309.13 79
1309.22 77
1309.30 74
1309.38 71
1309.47 68
1309.55 64
1309.63 61
1309.71 56
1309.80 52
1309.88 47
1309.96 43
1310.05 38
1310.13 34
1310.21 31
1310.30 28
1310.38 27
1310.46 28
1310.54 32
1310.63 38
1310.71 46
1310.79 56
1310.88 66
1310.96 75
1311.04 83
1311.13 90
1311.21 95
1311.29 99
1311.38 103
1311.46 105
1311.54 107
1311.62 107
1311.71 105
1311.79 101
1311.87 94
1311.96 86
1312.04 77
1312.12 70
1312.21 64
1312.29 61
1312.37 60
1312.45 61
1312.54 63
1312.62 65
1312.70 67
1312.79 68
1312.87 68
1312.95 67
1313.04 65
1313.12 64
1313.20 63
1313.29 63
1313.37 63
1313.45 63
1313.53 62
1313.62 61
1313.70 58
1313.78 55
1313.87 52
1313.95 48
1314.03 46
1314.12 45
1314.20 45
1314.28 45
1314.37 46
1314.45 47
1314.53 47
1314.62 45
1314.70 43
1314.78 40
1314.87 38
1314.95 37
1315.03 37
1315.11 40
1315.20 44
1315.28 49
1315.36 54
1315.45 58
1315.53 60
1315.61 61
1315.70 59
1315.78 57
1315.86 54
1315.95 52
1316.03 51
1316.11 52
1316.20 54
1316.28 56
1316.36 58
1316.45 60
1316.53 61
1316.61 60
1316.70 59
1316.78 56
1316.86 54
1316.94 53
1317.03 52
1317.11 53
1317.19 57
1317.28 61
1317.36 67
1317.44 73
1317.53 79
1317.61 83
1317.69 86
1317.78 86
1317.86 85
1317.94 83
1318.03 80
1318.11 77
1318.19 74
1318.28 71
1318.36 69
1318.44 67
1318.53 65
1318.61 63
1318.69 60
1318.78 58
1318.86 55
1318.94 54
1319.03 53
1319.11 52
1319.19 53
1319.28 53
1319.36 53
1319.44 53
1319.53 52
1319.61 49
1319.69 45
1319.78 41
1319.86 37
1319.94 33
1320.03 31
1320.11 31
1320.19 32
1320.28 34
1320.36 37
1320.44 40
1320.53 42
1320.61 44
1320.69 44
1320.78 45
1320.86 45
1320.94 46
1321.03 47
1321.11 48
1321.19 50
1321.28 52
1321.36 55
1321.44 59
1321.53 64
1321.61 69
1321.69 75
1321.78 81
1321.86 86
1321.94 91
1322.03 95
1322.11 98
1322.19 102
1322.28 107
1322.36 113
1322.44 120
1322.53 128
1322.61 137
1322.69 146
1322.78 155
1322.86 163
1322.94 170
1323.03 175
1323.11 178
1323.19 180
1323.28 180
1323.36 180
1323.44 179
1323.53 178
1323.61 177
1323.69 177
1323.78 178
1323.86 180
1323.94 182
1324.03 183
1324.11 184
1324.19 183
1324.28 181
1324.36 178
1324.44 175
1324.53 172
1324.61 170
1324.70 171
1324.78 173
1324.86 176
1324.95 180
1325.03 183
1325.11 184
1325.20 184
1325.28 180
1325.36 173
1325.45 164
1325.53 153
1325.61 141
1325.70 130
1325.78 119
1325.86 110
1325.95 103
1326.03 98
1326.11 95
1326.20 93
1326.28 91
1326.36 90
1326.45 90
1326.53 90
1326.62 90
1326.70 90
1326.78 90
1326.87 90
1326.95 89
1327.03 88
1327.12 85
1327.20 80
1327.28 75
1327.37 69
1327.45 64
1327.53 60
1327.62 57
1327.70 56
1327.79 57
1327.87 59
1327.95 61
1328.04 64
1328.12 65
1328.20 66
1328.29 66
1328.37 66
1328.45 65
1328.54 64
1328.62 63
1328.70 62
1328.79 61
1328.87 61
1328.96 61
1329.04 62
1329.12 64
1329.21 67
1329.29 70
1329.37 74
1329.46 77
1329.54 79
1329.62 79
1329.71 78
1329.79 76
1329.87 74
1329.96 72
1330.04 70
1330.13 68
1330.21 67
1330.29 65
1330.38 63
1330.46 61
1330.54 59
1330.63 57
1330.71 56
1330.79 56
1330.88 56
1330.96 56
1331.05 55
1331.13 53
1331.21 49
1331.30 43
1331.38 36
1331.46 29
1331.55 24
1331.63 22
1331.72 23
1331.80 28
1331.88 36
1331.97 45
1332.05 56
1332.13 64
1332.22 71
1332.30 75
1332.38 77
1332.47 76
1332.55 74
1332.64 70
1332.72 64
1332.80 58
1332.89 50
1332.97 41
1333.05 31
1333.14 21
1333.22 13
1333.31 5
1333.39 0
1333.47 0
1333.56 0
1333.64 0
1333.72 0
1333.81 0
1333.89 0
1333.98 0
1334.06 0
1334.14 2
1334.23 5
1334.31 7
1334.39 10
1334.48 13
1334.56 14
1334.65 14
1334.73 13
1334.81 10
1334.90 6
1334.98 1
1335.06 0
1335.15 0
1335.23 0
1335.32 0
1335.40 4
1335.48 10
1335.57 16
1335.65 21
1335.74 26
1335.82 31
1335.90 36
1335.99 40
1336.07 45
1336.15 48
1336.24 51
1336.32 52
1336.41 50
1336.49 47
1336.57 40
1336.66 32
1336.74 22
1336.82 12
1336.91 3
1336.99 0
1337.08 0
1337.16 0
1337.24 0
1337.33 0
1337.41 6
1337.50 13
1337.58 20
1337.66 25
1337.75 29
1337.83 30
1337.91 30
1338.00 27
1338.08 22
1338.17 17
1338.25 12
1338.33 7
1338.42 4
1338.50 4
1338.59 7
1338.67 12
1338.75 21
1338.84 30
1338.92 40
1339.01 49
1339.09 55
1339.17 59
1339.26 60
1339.34 58
1339.43 54
1339.51 49
1339.59 42
1339.68 36
1339.76 29
1339.84 24
1339.93 19
1340.01 15
1340.10 12
1340.18 11
1340.26 11
1340.35 12
1340.43 14
1340.52 17
1340.60 21
1340.68 25
1340.77 28
1340.85 31
1340.94 33
1341.02 34
1341.10 35
1341.19 35
1341.27 36
1341.36 36
1341.44 36
1341.52 36
1341.61 35
1341.69 33
1341.78 30
1341.86 25
1341.94 20
1342.03 14
1342.11 8
1342.20 2
1342.28 0
1342.36 0
1342.45 0
1342.53 0
1342.62 0
1342.70 2
1342.78 5
1342.87 9
1342.95 11
1343.04 12
1343.12 13
1343.20 14
1343.29 18
1343.37 23
1343.46 31
1343.54 40
1343.62 50
1343.71 59
1343.79 66
1343.88 71
1343.96 73
1344.04 72
1344.13 69
1344.21 64
1344.30 58
1344.38 53
1344.47 49
1344.55 47
1344.63 47
1344.72 49
1344.80 53
1344.89 59
1344.97 64
1345.05 69
1345.14 73
1345.22 76
1345.31 76
1345.39 75
1345.47 72
1345.56 67
1345.64 61
1345.73 55
1345.81 49
1345.90 44
1345.98 42
1346.06 41
1346.15 42
1346.23 45
1346.32 47
1346.40 49
1346.48 50
1346.57 50
1346.65 49
1346.74 48
1346.82 48
1346.90 48
1346.99 50
1347.07 53
1347.16 57
1347.24 60
1347.33 62
1347.41 63
1347.49 62
1347.58 60
1347.66 59
1347.75 59
1347.83 61
1347.91 64
1348.00 68
1348.08 71
1348.17 73
1348.25 73
1348.34 71
1348.42 68
1348.50 66
1348.59 66
1348.67 67
1348.76 70
1348.84 75
1348.93 79
1349.01 82
1349.09 83
1349.18 81
1349.26 76
1349.35 69
1349.43 60
1349.51 51
1349.60 42
1349.68 34
1349.77 29
1349.85 27
1349.94 28
1350.02 33
1350.10 39
1350.19 45
1350.27 51
1350.36 54
1350.44 55
1350.53 54
1350.61 53
1350.69 52
1350.78 54
1350.86 57
1350.95 63
1351.03 71
1351.12 79
1351.20 87
1351.28 93
1351.37 97
1351.45 99
1351.54 98
1351.62 95
1351.71 91
1351.79 85
1351.87 80
1351.96 75
1352.04 73
1352.13 72
1352.21 73
1352.30 76
1352.38 80
1352.46 84
1352.55 90
1352.63 97
1352.72 104
1352.80 113
1352.89 121
1352.97 128
1353.06 135
1353.14 139
1353.22 143
1353.31 146
1353.39 150
1353.48 155
1353.56 162
1353.65 169
1353.73 175
1353.81 180
1353.90 182
1353.98 180
1354.07 176
1354.15 170
1354.24 163
1354.32 156
1354.41 150
1354.49 146
1354.57 143
1354.66 142
1354.74 142
1354.83 142
1354.91 142
1355.00 142
1355.08 143
1355.16 143
1355.25 143
1355.33 144
1355.42 146
1355.50 148
1355.59 150
1355.67 153
1355.76 156
1355.84 158
1355.92 158
1356.01 157
1356.09 152
1356.18 145
1356.26 136
1356.35 126
1356.43 116
1356.52 106
1356.60 96
1356.68 87
1356.77 79
1356.85 72
1356.94 66
1357.02 61
1357.11 59
1357.19 60
1357.28 63
1357.36 67
1357.45 71
1357.53 75
1357.61 78
1357.70 79
1357.78 79
1357.87 78
1357.95 77
1358.04 76
1358.12 75
1358.21 74
1358.29 73
1358.37 72
1358.46 72
1358.54 73
1358.63 75
1358.71 78
1358.80 82
1358.88 85
1358.97 89
1359.05 92
1359.14 95
1359.22 98
1359.30 101
1359.39 106
1359.47 110
1359.56 116
1359.64 121
1359.73 125
1359.81 129
1359.90 131
1359.98 133
1360.07 134
1360.15 133
1360.23 132
1360.32 131
1360.40 128
1360.49 124
1360.57 120
1360.66 115
1360.74 110
1360.83 105
1360.91 100
1361.00 95
1361.08 90
1361.17 85
1361.25 79
1361.33 74
1361.42 68
1361.50 62
1361.59 57
1361.67 52
1361.76 47
1361.84 42
1361.93 38
1362.01 35
1362.10 32
1362.18 30
1362.27 27
1362.35 25
1362.43 22
1362.52 17
1362.60 12
1362.69 6
1362.77 0
1362.86 0
1362.94 0
1363.03 0
1363.11 0
1363.20 0
1363.28 0
1363.37 0
1363.45 2
1363.53 9
1363.62 17
1363.70 24
1363.79 30
1363.87 36
1363.96 41
1364.04 45
1364.13 49
1364.21 51
1364.30 52
1364.38 53
1364.47 54
1364.55 54
1364.64 54
1364.72 54
1364.81 53
1364.89 52
1364.97 51
1365.06 49
1365.14 48
1365.23 47
1365.31 47
1365.40 47
1365.48 46
1365.57 44
1365.65 40
1365.74 34
1365.82 27
1365.91 18
1365.99 9
1366.08 2
1366.16 0
1366.25 0
1366.33 0
1366.42 0
1366.50 2
1366.58 9
1366.67 16
1366.75 23
1366.84 29
1366.92 34
1367.01 38
1367.09 39
1367.18 39
1367.26 38
1367.35 35
1367.43 32
1367.52 30
1367.60 29
1367.69 30
1367.77 34
1367.86 40
1367.94 47
1368.03 54
1368.11 61
1368.20 66
1368.28 68
1368.37 69
1368.45 67
1368.54 63
1368.62 60
1368.70 56
1368.79 53
1368.87 51
1368.96 51
1369.04 52
1369.13 54
1369.21 57
1369.30 60
1369.38 63
1369.47 66
1369.55 68
1369.64 69
1369.72 70
1369.81 69
1369.89 68
1369.98 67
1370.06 66
1370.15 65
1370.23 65
1370.32 67
1370.40 68
1370.49 70
1370.57 72
1370.66 74
1370.74 75
1370.83 76
1370.91 77
1371.00 79
1371.08 80
1371.17 80
1371.25 80
1371.34 80
1371.42 78
1371.51 76
1371.59 73
1371.68 70
1371.76 68
1371.85 66
1371.93 66
1372.02 68
1372.10 70
1372.19 73
1372.27 76
1372.36 77
1372.44 77
1372.53 76
1372.61 73
1372.70 71
1372.78 69
1372.87 69
1372.95 70
1373.04 73
1373.12 76
1373.20 80
1373.29 83
1373.37 84
1373.46 84
1373.54 82
1373.63 78
1373.71 74
1373.80 70
1373.88 66
1373.97 63
1374.05 61
1374.14 61
1374.22 64
1374.31 68
1374.39 75
1374.48 82
1374.56 90
1374.65 97
1374.73 104
1374.82 111
1374.91 117
1374.99 123
1375.08 128
1375.16 134
1375.25 139
1375.33 142
1375.42 144
1375.50 142
1375.59 138
1375.67 131
1375.76 122
1375.84 113
1375.93 104
1376.01 97
1376.10 91
1376.18 87
1376.27 84
1376.35 82
1376.44 80
1376.52 77
1376.61 74
1376.69 71
1376.78 67
1376.86 64
1376.95 61
1377.03 58
1377.12 56
1377.20 55
1377.29 54
1377.37 55
1377.46 56
1377.54 58
1377.63 59
1377.71 58
1377.80 56
1377.88 53
1377.97 48
1378.05 43
1378.14 40
1378.22 38
1378.31 38
1378.39 40
1378.48 42
1378.56 42
1378.65 41
1378.73 36
1378.82 28
1378.90 19
1378.99 10
1379.07 2
1379.16 0
1379.24 0
1379.33 0
1379.42 0
1379.50 0
1379.59 0
1379.67 0
1379.76 0
1379.84 1
1379.93 2
1380.01 5
1380.10 9
1380.18 15
1380.27 22
1380.35 31
1380.44 39
1380.52 47
1380.61 53
1380.69 56
1380.78 56
1380.86 52
1380.95 47
1381.03 41
1381.12 35
1381.20 31
1381.29 28
1381.37 27
1381.46 27
1381.55 28
1381.63 28
1381.72 29
1381.80 28
1381.89 28
1381.97 27
1382.06 27
1382.14 27
1382.23 29
1382.31 30
1382.40 32
1382.48 32
1382.57 30
1382.65 27
1382.74 24
1382.82 20
1382.91 17
1382.99 15
1383.08 14
1383.17 15
1383.25 16
1383.34 18
1383.42 20
1383.51 23
1383.59 26
1383.68 31
1383.76 36
1383.85 42
1383.93 48
1384.02 54
1384.10 60
1384.19 64
1384.27 67
1384.36 67
1384.44 65
1384.53 61
1384.62 54
1384.70 46
1384.79 37
1384.87 28
1384.96 21
1385.04 17
1385.13 16
1385.21 19
1385.30 25
1385.38 33
1385.47 41
1385.55 49
1385.64 55
1385.72 60
1385.81 62
1385.90 63
1385.98 64
1386.07 64
1386.15 64
1386.24 65
1386.32 67
1386.41 69
1386.49 71
1386.58 72
1386.66 72
1386.75 72
1386.83 71
1386.92 69
1387.01 66
1387.09 63
1387.18 61
1387.26 58
1387.35 57
1387.43 55
1387.52 54
1387.60 53
1387.69 51
1387.77 47
1387.86 42
1387.94 36
1388.03 31
1388.12 26
1388.20 23
1388.29 23
1388.37 26
1388.46 30
1388.54 36
1388.63 43
1388.71 49
1388.80 56
1388.88 63
1388.97 69
1389.06 75
1389.14 78
1389.23 81
1389.31 81
1389.40 79
1389.48 75
1389.57 69
1389.65 64
1389.74 58
1389.83 52
1389.91 47
1390.00 42
1390.08 38
1390.17 35
1390.25 33
1390.34 32
1390.42 34
1390.51 37
1390.59 43
1390.68 51
1390.77 58
1390.85 66
1390.94 71
1391.02 75
1391.11 76
1391.19 75
1391.28 74
1391.36 72
1391.45 71
1391.54 71
1391.62 72
1391.71 74
1391.79 76
1391.88 77
1391.96 78
1392.05 78
1392.13 78
1392.22 78
1392.31 78
1392.39 79
1392.48 80
1392.56 81
1392.65 81
1392.73 80
1392.82 78
1392.90 75
1392.99 71
1393.08 68
1393.16 65
1393.25 65
1393.33 66
1393.42 68
1393.50 72
1393.59 75
1393.67 76
1393.76 76
1393.85 73
1393.93 68
1394.02 62
1394.10 55
1394.19 48
1394.27 41
1394.36 37
1394.45 33
1394.53 32
1394.62 32
1394.70 34
1394.79 37
1394.87 41
1394.96 47
1395.04 53
1395.13 60
1395.22 65
1395.30 68
1395.39 70
1395.47 70
1395.56 68
1395.64 65
1395.73 63
1395.82 60
1395.90 57
1395.99 55
1396.07 52
1396.16 50
1396.24 47
1396.33 43
1396.42 40
1396.50 38
1396.59 36
1396.67 35
1396.76 36
1396.84 37
1396.93 39
1397.02 42
1397.10 43
1397.19 44
1397.27 43
1397.36 41
1397.44 39
1397.53 37
1397.62 36
1397.70 38
1397.79 42
1397.87 48
1397.96 56
1398.04 64
1398.13 72
1398.22 77
1398.30 80
1398.39 80
1398.47 77
1398.56 72
1398.64 66
1398.73 60
1398.82 55
1398.90 51
1398.99 48
1399.07 46
1399.16 44
1399.24 41
1399.33 38
1399.42 34
1399.50 31
1399.59 29
1399.67 29
1399.76 30
1399.85 33
1399.93 36
1400.02 40
1400.10 42
1400.19 43
1400.27 42
1400.36 40
1400.45 37
1400.53 33
1400.62 29
1400.70 26
1400.79 23
1400.87 21
1400.96 21
1401.05 22
1401.13 26
1401.22 31
1401.30 37
1401.39 43
1401.48 49
1401.56 54
1401.65 57
1401.73 57
1401.82 54
1401.90 50
1401.99 43
1402.08 37
1402.16 31
1402.25 28
1402.33 28
1402.42 31
1402.51 37
1402.59 45
1402.68 53
1402.76 60
1402.85 64
1402.94 66
1403.02 65
1403.11 61
1403.19 57
1403.28 52
1403.36 48
1403.45 45
1403.54 44
1403.62 43
1403.71 42
1403.79 43
1403.88 44
1403.97 45
1404.05 48
1404.14 52
1404.22 56
1404.31 60
1404.40 64
1404.48 68
1404.57 71
1404.65 73
1404.74 75
1404.83 77
1404.91 79
1405.00 82
1405.08 84
1405.17 87
1405.26 90
1405.34 93
1405.43 97
1405.51 102
1405.60 106
1405.69 110
1405.77 112
1405.86 112
1405.94 110
1406.03 105
1406.12 99
1406.20 93
1406.29 88
1406.37 85
1406.46 85
1406.55 86
1406.63 88
1406.72 89
1406.80 87
1406.89 83
1406.98 76
1407.06 69
1407.15 62
1407.23 57
1407.32 54
1407.41 54
1407.49 55
1407.58 57
1407.66 58
1407.75 58
1407.84 56
1407.92 52
1408.01 47
1408.09 41
1408.18 35
1408.27 30
1408.35 26
1408.44 24
1408.52 22
1408.61 22
1408.70 23
1408.78 24
1408.87 26
1408.95 28
1409.04 31
1409.13 35
1409.21 39
1409.30 44
1409.38 49
1409.47 54
1409.56 59
1409.64 62
1409.73 64
1409.81 65
1409.90 64
1409.99 64
1410.07 62
1410.16 59
1410.25 56
1410.33 52
1410.42 48
1410.50 44
1410.59 41
1410.68 39
1410.76 38
1410.85 38
1410.93 38
1411.02 38
1411.11 37
1411.19 36
1411.28 34
1411.37 34
1411.45 35
1411.54 37
1411.62 40
1411.71 43
1411.80 45
1411.88 45
1411.97 45
1412.05 44
1412.14 43
1412.23 43
1412.31 45
1412.40 47
1412.49 50
1412.57 52
1412.66 52
1412.74 51
1412.83 49
1412.92 48
1413.00 49
1413.09 53
1413.17 60
1413.26 69
1413.35 80
1413.43 90
1413.52 99
1413.61 104
1413.69 105
1413.78 104
1413.86 100
1413.95 96
1414.04 92
1414.12 89
1414.21 87
1414.30 86
1414.38 86
1414.47 86
1414.55 86
1414.64 86
1414.73 86
1414.81 86
1414.90 86
1414.99 86
1415.07 86
1415.16 85
1415.24 84
1415.33 83
1415.42 82
1415.50 82
1415.59 83
1415.68 85
1415.76 88
1415.85 91
1415.93 93
1416.02 93
1416.11 91
1416.19 87
1416.28 82
1416.37 75
1416.45 68
1416.54 61
1416.63 53
1416.71 45
1416.80 36
1416.88 26
1416.97 16
1417.06 8
1417.14 2
1417.23 0
1417.32 0
1417.40 3
1417.49 7
1417.57 13
1417.66 17
1417.75 21
1417.83 22
1417.92 23
1418.01 22
1418.09 22
1418.18 21
1418.27 21
1418.35 21
1418.44 21
1418.52 20
1418.61 18
1418.70 15
1418.78 12
1418.87 8
1418.96 4
1419.04 2
1419.13 1
1419.22 0
1419.30 1
1419.39 2
1419.47 3
1419.56 4
1419.65 6
1419.73 9
1419.82 13
1419.91 20
1419.99 27
1420.08 35
1420.17 42
1420.25 47
1420.34 50
1420.43 50
1420.51 48
1420.60 45
1420.68 41
1420.77 38
1420.86 36
1420.94 34
1421.03 32
1421.12 30
1421.20 28
1421.29 24
1421.38 19
1421.46 15
1421.55 12
1421.64 11
1421.72 11
1421.81 13
1421.89 17
1421.98 22
1422.07 26
1422.15 29
1422.24 29
1422.33 28
1422.41 26
1422.50 21
1422.59 16
1422.67 11
1422.76 6
1422.85 2
1422.93 0
1423.02 0
1423.11 0
1423.19 0
1423.28 0
1423.36 0
1423.45 0
1423.54 0
1423.62 0
1423.71 4
1423.80 10
1423.88 16
1423.97 22
1424.06 27
1424.14 31
1424.23 33
1424.32 34
1424.40 34
1424.49 33
1424.58 31
1424.66 28
1424.75 25
1424.84 21
1424.92 18
1425.01 15
1425.10 13
1425.18 12
1425.27 12
1425.36 11
1425.44 11
1425.53 11
1425.62 10
1425.70 10
1425.79 11
1425.87 12
1425.96 16
1426.05 20
1426.13 24
1426.22 28
1426.31 30
1426.39 31
1426.48 29
1426.57 25
1426.65 21
1426.74 16
1426.83 12
1426.91 9
1427.00 8
1427.09 8
1427.17 11
1427.26 15
1427.35 19
1427.43 25
1427.52 31
1427.61 37
1427.69 41
1427.78 46
1427.87 50
1427.95 54
1428.04 60
1428.13 66
1428.21 73
1428.30 81
1428.39 90
1428.47 97
1428.56 105
1428.65 111
1428.73 118
1428.82 125
1428.91 132
1428.99 139
1429.08 146
1429.17 151
1429.25 153
1429.34 152
1429.43 148
1429.51 142
1429.60 136
1429.69 129
1429.77 125
1429.86 123
1429.95 123
1430.03 125
1430.12 128
1430.21 131
1430.29 134
1430.38 136
1430.47 137
1430.55 137
1430.64 136
1430.73 134
1430.81 131
1430.90 127
1430.99 123
1431.07 119
1431.16 115
1431.25 111
1431.34 109
1431.42 108
1431.51 107
1431.60 108
1431.68 108
1431.77 109
1431.86 110
1431.94 110
1432.03 108
1432.12 106
1432.20 103
1432.29 100
1432.38 99
1432.46 98
1432.55 99
1432.64 100
1432.72 101
1432.81 101
1432.90 99
1432.98 95
1433.07 91
1433.16 86
1433.24 83
1433.33 82
1433.42 83
1433.50 86
1433.59 91
1433.68 98
1433.77 104
1433.85 111
1433.94 116
1434.03 120
1434.11 123
1434.20 124
1434.29 123
1434.37 120
1434.46 117
1434.55 112
1434.63 106
1434.72 100
1434.81 94
1434.89 88
1434.98 83
1435.07 80
1435.15 77
1435.24 76
1435.33 77
1435.42 78
1435.50 80
1435.59 82
1435.68 84
1435.76 86
1435.85 88
1435.94 91
1436.02 94
1436.11 98
1436.20 104
1436.28 110
1436.37 116
1436.46 121
1436.55 125
1436.63 128
1436.72 130
1436.81 131
1436.89 132
1436.98 133
1437.07 135
1437.15 136
1437.24 138
1437.33 138
1437.41 137
1437.50 134
1437.59 129
1437.68 123
1437.76 116
1437.85 110
1437.94 104
1438.02 100
1438.11 97
1438.20 96
1438.28 96
1438.37 99
1438.46 102
1438.54 107
1438.63 111
1438.72 115
1438.81 116
1438.89 115
1438.98 113
1439.07 109
1439.15 106
1439.24 102
1439.33 100
1439.41 99
1439.50 99
1439.59 98
1439.68 96
1439.76 92
1439.85 88
1439.94 83
1440.02 79
1440.11 77
1440.20 77
1440.28 80
1440.37 84
1440.46 88
1440.55 92
1440.63 94
1440.72 93
1440.81 90
1440.89 85
1440.98 80
1441.07 76
1441.16 72
1441.24 71
1441.33 70
1441.42 70
1441.50 70
1441.59 69
1441.68 66
1441.76 62
1441.85 58
1441.94 56
1442.03 55
1442.11 57
1442.20 62
1442.29 68
1442.37 75
1442.46 83
1442.55 89
1442.64 93
1442.72 94
1442.81 93
1442.90 88
1442.98 80
1443.07 70
1443.16 59
1443.25 47
1443.33 35
1443.42 25
1443.51 16
1443.59 10
1443.68 7
1443.77 6
1443.86 9
1443.94 14
1444.03 20
1444.12 27
1444.20 34
1444.29 39
1444.38 42
1444.47 42
1444.55 41
1444.64 37
1444.73 32
1444.81 25
1444.90 18
1444.99 12
1445.08 6
1445.16 2
1445.25 0
1445.34 0
1445.42 0
1445.51 0
1445.60 0
1445.69 0
1445.77 0
1445.86 0
1445.95 0
1446.03 0
1446.12 1
1446.21 3
1446.30 5
1446.38 6
1446.47 9
1446.56 11
1446.64 15
1446.73 21
1446.82 27
1446.91 34
1446.99 41
1447.08 47
1447.17 52
1447.26 55
1447.34 57
1447.43 59
1447.52 61
1447.60 65
1447.69 69
1447.78 74
1447.87 79
1447.95 85
1448.04 89
1448.13 93
1448.21 96
1448.30 98
1448.39 99
1448.48 98
1448.56 96
1448.65 92
1448.74 86
1448.83 80
1448.91 73
1449.00 66
1449.09 60
1449.17 56
1449.26 55
1449.35 56
1449.44 61
1449.52 69
1449.61 79
1449.70 89
1449.79 98
1449.87 105
1449.96 108
1450.05 110
1450.14 109
1450.22 108
1450.31 107
1450.40 107
1450.48 108
1450.57 110
1450.66 110
1450.75 110
1450.83 108
1450.92 106
1451.01 102
1451.10 99
1451.18 97
1451.27 95
1451.36 94
1451.45 92
1451.53 88
1451.62 83
1451.71 76
1451.79 68
1451.88 60
1451.97 53
1452.06 47
1452.14 44
1452.23 43
1452.32 44
1452.41 47
1452.49 50
1452.58 55
1452.67 59
1452.76 62
1452.84 63
1452.93 64
1453.02 63
1453.11 60
1453.19 56
1453.28 51
1453.37 46
1453.46 41
1453.54 37
1453.63 33
1453.72 30
1453.81 29
1453.89 28
1453.98 28
1454.07 29
1454.15 30
1454.24 30
1454.33 29
1454.42 27
1454.50 25
1454.59 22
1454.68 19
1454.77 17
1454.85 15
1454.94 15
1455.03 14
1455.12 14
1455.20 13
1455.29 12
1455.38 11
1455.47 10
1455.55 9
1455.64 10
1455.73 11
1455.82 14
1455.90 19
1455.99 26
1456.08 33
1456.17 40
1456.25 46
1456.34 51
1456.43 54
1456.52 56
1456.60 57
1456.69 57
1456.78 57
1456.87 58
1456.95 59
1457.04 60
1457.13 60
1457.22 59
1457.30 58
1457.39 56
1457.48 54
1457.57 51
1457.65 50
1457.74 50
1457.83 51
1457.92 54
1458.00 57
1458.09 60
1458.18 63
1458.27 66
1458.36 69
1458.44 72
1458.53 75
1458.62 80
1458.71 85
1458.79 91
1458.88 98
1458.97 105
1459.06 111
1459.14 117
1459.23 122
1459.32 125
1459.41 127
1459.49 128
1459.58 128
1459.67 127
1459.76 126
1459.84 125
1459.93 124
1460.02 124
1460.11 125
1460.19 128
1460.28 132
1460.37 136
1460.46 141
1460.55 144
1460.63 146
1460.72 146
1460.81 143
1460.90 139
1460.98 133
1461.07 126
1461.16 120
1461.25 113
1461.33 108
1461.42 105
1461.51 103
1461.60 103
1461.68 104
1461.77 107
1461.86 110
1461.95 114
1462.04 117
1462.12 120
1462.21 123
1462.30 125
1462.39 126
1462.47 127
1462.56 126
1462.65 124
1462.74 122
1462.82 119
1462.91 116
1463.00 114
1463.09 112
1463.18 112
1463.26 112
1463.35 112
1463.44 113
1463.53 112
1463.61 111
1463.70 109
1463.79 105
1463.88 101
1463.96 97
1464.05 92
1464.14 87
1464.23 82
1464.32 78
1464.40 74
1464.49 70
1464.58 66
1464.67 63
1464.75 60
1464.84 59
1464.93 60
1465.02 62
1465.11 66
1465.19 71
1465.28 78
1465.37 85
1465.46 94
1465.54 104
1465.63 115
1465.72 125
1465.81 135
1465.90 142
1465.98 146
1466.07 146
1466.16 143
1466.25 138
1466.33 130
1466.42 122
1466.51 116
1466.60 111
1466.69 109
1466.77 110
1466.86 113
1466.95 119
1467.04 126
1467.13 134
1467.21 142
1467.30 148
1467.39 151
1467.48 152
1467.56 150
1467.65 146
1467.74 140
1467.83 135
1467.92 131
1468.00 129
1468.09 128
1468.18 128
1468.27 129
1468.36 130
1468.44 130
1468.53 129
1468.62 126
1468.71 123
1468.79 119
1468.88 114
1468.97 108
1469.06 101
1469.15 94
1469.23 86
1469.32 79
1469.41 72
1469.50 67
1469.59 63
1469.67 60
1469.76 59
1469.85 57
1469.94 55
1470.02 52
1470.11 49
1470.20 45
1470.29 41
1470.38 37
1470.46 34
1470.55 32
1470.64 32
1470.73 32
1470.82 33
1470.90 35
1470.99 38
1471.08 41
1471.17 43
1471.26 45
1471.34 44
1471.43 41
1471.52 36
1471.61 29
1471.70 21
1471.78 13
1471.87 7
1471.96 4
1472.05 5
1472.14 11
1472.22 21
1472.31 33
1472.40 47
1472.49 61
1472.58 73
1472.66 83
1472.75 90
1472.84 96
1472.93 102
1473.02 107
1473.10 113
1473.19 119
1473.28 126
1473.37 133
1473.46 138
1473.54 141
1473.63 142
1473.72 139
1473.81 135
1473.90 131
1473.98 127
1474.07 126
1474.16 127
1474.25 130
1474.34 135
1474.42 140
1474.51 145
1474.60 148
1474.69 148
1474.78 146
1474.86 141
1474.95 133
1475.04 125
1475.13 116
1475.22 107
1475.30 100
1475.39 95
1475.48 92
1475.57 92
1475.66 92
1475.75 94
1475.83 95
1475.92 95
1476.01 95
1476.10 93
1476.19 90
1476.27 86
1476.36 82
1476.45 79
1476.54 75
1476.63 72
1476.71 70
1476.80 69
1476.89 69
1476.98 71
1477.07 74
1477.15 79
1477.24 84
1477.33 88
1477.42 91
1477.51 92
1477.60 90
1477.68 87
1477.77 82
1477.86 77
1477.95 72
1478.04 67
1478.12 63
1478.21 59
1478.30 54
1478.39 50
1478.48 46
1478.57 42
1478.65 39
1478.74 38
1478.83 39
1478.92 43
1479.01 49
1479.09 57
1479.18 64
1479.27 71
1479.36 76
1479.45 79
1479.54 80
1479.62 79
1479.71 77
1479.80 75
1479.89 72
1479.98 69
1480.06 67
1480.15 65
1480.24 64
1480.33 62
1480.42 61
1480.51 60
1480.59 59
1480.68 57
1480.77 55
1480.86 53
1480.95 50
1481.04 47
1481.12 43
1481.21 41
1481.30 39
1481.39 39
1481.48 39
1481.56 40
1481.65 41
1481.74 42
1481.83 42
1481.92 42
1482.01 43
1482.09 46
1482.18 50
1482.27 56
1482.36 63
1482.45 70
1482.54 75
1482.62 79
1482.71 79
1482.80 77
1482.89 73
1482.98 68
1483.07 63
1483.15 60
1483.24 59
1483.33 63
1483.42 70
1483.51 80
1483.60 92
1483.68 104
1483.77 114
1483.86 121
1483.95 125
1484.04 126
1484.13 123
1484.21 119
1484.30 114
1484.39 108
1484.48 100
1484.57 90
1484.66 77
1484.74 62
1484.83 45
1484.92 27
1485.01 11
1485.10 0
1485.19 0
1485.27 0
1485.36 0
1485.45 0
1485.54 0
1485.63 0
1485.72 0
1485.80 0
1485.89 4
1485.98 9
1486.07 15
1486.16 21
1486.25 27
1486.33 33
1486.42 38
1486.51 41
1486.60 43
1486.69 44
1486.78 44
1486.87 44
1486.95 45
1487.04 45
1487.13 46
1487.22 46
1487.31 45
1487.40 44
1487.48 43
1487.57 41
1487.66 42
1487.75 45
1487.84 50
1487.93 59
1488.01 69
1488.10 78
1488.19 84
1488.28 87
1488.37 84
1488.46 78
1488.55 69
1488.63 59
1488.72 50
1488.81 44
1488.90 40
1488.99 40
1489.08 43
1489.17 46
1489.25 51
1489.34 55
1489.43 59
1489.52 61
1489.61 63
1489.70 64
1489.78 64
1489.87 63
1489.96 63
1490.05 63
1490.14 65
1490.23 67
1490.32 68
1490.40 70
1490.49 71
1490.58 70
1490.67 69
1490.76 68
1490.85 68
1490.94 69
1491.02 72
1491.11 75
1491.20 77
1491.29 77
1491.38 75
1491.47 69
1491.56 62
1491.64 54
1491.73 48
1491.82 44
1491.91 43
1492.00 45
1492.09 48
1492.18 51
1492.26 53
1492.35 54
1492.44 54
1492.53 54
1492.62 55
1492.71 58
1492.80 63
1492.88 69
1492.97 76
1493.06 83
1493.15 88
1493.24 92
1493.33 93
1493.42 92
1493.50 88
1493.59 82
1493.68 75
1493.77 68
1493.86 63
1493.95 59
1494.04 57
1494.12 57
1494.21 59
1494.30 61
1494.39 63
1494.48 66
1494.57 68
1494.66 70
1494.74 72
1494.83 74
1494.92 74
1495.01 75
1495.10 74
1495.19 73
1495.28 72
1495.37 71
1495.45 72
1495.54 74
1495.63 77
1495.72 81
1495.81 83
1495.90 84
1495.99 83
1496.08 78
1496.16 71
1496.25 64
1496.34 56
1496.43 49
1496.52 45
1496.61 42
1496.70 42
1496.78 42
1496.87 44
1496.96 45
1497.05 45
1497.14 45
1497.23 44
1497.32 42
1497.41 41
1497.49 41
1497.58 41
1497.67 41
1497.76 42
1497.85 44
1497.94 45
1498.03 47
1498.12 49
1498.20 52
1498.29 56
1498.38 61
1498.47 66
1498.56 72
1498.65 77
1498.74 80
1498.83 81
1498.91 79
1499.00 74
1499.09 67
1499.18 58
1499.27 49
1499.36 40
1499.45 33
1499.54 28
1499.62 25
1499.71 25
1499.80 26
1499.89 27
1499.98 28
1500.07 28
1500.16 27
1500.25 25
1500.34 24
1500.42 23
1500.51 21
1500.60 20
1500.69 18
1500.78 16
1500.87 14
1500.96 12
1501.05 12
1501.13 14
1501.22 18
1501.31 23
1501.40 28
1501.49 33
1501.58 36
1501.67 37
1501.76 35
1501.85 32
1501.93 28
1502.02 25
1502.11 23
1502.20 22
1502.29 22
1502.38 24
1502.47 26
1502.56 27
1502.65 29
1502.73 30
1502.82 30
1502.91 30
1503.00 30
1503.09 29
1503.18 27
1503.27 26
1503.36 25
1503.45 23
1503.53 22
1503.62 21
1503.71 20
1503.80 18
1503.89 16
1503.98 15
1504.07 16
1504.16 19
1504.25 24
1504.33 31
1504.42 41
1504.51 51
1504.60 60
1504.69 68
1504.78 73
1504.87 75
1504.96 75
1505.05 73
1505.14 69
1505.22 64
1505.31 58
1505.40 52
1505.49 45
1505.58 39
1505.67 33
1505.76 28
1505.85 25
1505.94 23
1506.03 22
1506.11 21
1506.20 18
1506.29 15
1506.38 9
1506.47 2
1506.56 0
1506.65 0
1506.74 0
1506.83 0
1506.92 0
1507.00 0
1507.09 0
1507.18 1
1507.27 13
1507.36 25
1507.45 37
1507.54 47
1507.63 56
1507.72 62
1507.81 67
1507.89 73
1507.98 78
1508.07 85
1508.16 92
1508.25 99
1508.34 105
1508.43 111
1508.52 115
1508.61 117
1508.70 119
1508.79 120
1508.87 120
1508.96 120
1509.05 120
1509.14 118
1509.23 115
1509.32 110
1509.41 105
1509.50 100
1509.59 95
1509.68 90
1509.76 86
1509.85 84
1509.94 82
1510.03 82
1510.12 82
1510.21 83
1510.30 85
1510.39 86
1510.48 87
1510.57 89
1510.66 91
1510.75 95
1510.83 99
1510.92 104
1511.01 109
1511.10 112
1511.19 114
1511.28 114
1511.37 111
1511.46 106
1511.55 100
1511.64 94
1511.73 89
1511.81 85
1511.90 83
1511.99 81
1512.08 79
1512.17 78
1512.26 77
1512.35 76
1512.44 76
1512.53 78
1512.62 80
1512.71 82
1512.80 83
1512.88 82
1512.97 80
1513.06 76
1513.15 69
1513.24 62
1513.33 53
1513.42 45
1513.51 37
1513.60 31
1513.69 26
1513.78 23
1513.87 21
1513.96 22
1514.04 24
1514.13 29
1514.22 34
1514.31 41
1514.40 48
1514.49 55
1514.58 60
1514.67 63
1514.76 63
1514.85 61
1514.94 55
1515.03 48
1515.12 40
1515.20 31
1515.29 24
1515.38 18
1515.47 14
1515.56 13
1515.65 15
1515.74 20
1515.83 28
1515.92 38
1516.01 49
1516.10 61
1516.19 70
1516.28 78
1516.37 83
1516.45 85
1516.54 86
1516.63 87
1516.72 89
1516.81 92
1516.90 97
1516.99 102
1517.08 106
1517.17 109
1517.26 110
1517.35 110
1517.44 108
1517.53 106
1517.62 103
1517.70 101
1517.79 98
1517.88 96
1517.97 93
1518.06 91
1518.15 90
1518.24 91
1518.33 93
1518.42 97
1518.51 103
1518.60 109
1518.69 115
1518.78 120
1518.87 123
1518.96 123
1519.05 122
1519.13 120
1519.22 118
1519.31 117
1519.40 116
1519.49 117
1519.58 117
1519.67 118
1519.76 119
1519.85 119
1519.94 119
1520.03 118
1520.12 118
1520.21 116
1520.30 115
1520.39 113
1520.48 111
1520.56 108
1520.65 106
1520.74 105
1520.83 106
1520.92 110
1521.01 116
1521.10 124
1521.19 135
1521.28 146
1521.37 158
1521.46 169
1521.55 178
1521.64 184
1521.73 188
1521.82 187
1521.91 184
1522.00 178
1522.09 171
1522.17 163
1522.26 154
1522.35 145
1522.44 137
1522.53 129
1522.62 121
1522.71 114
1522.80 109
1522.89 106
1522.98 105
1523.07 108
1523.16 113
1523.25 119
1523.34 125
1523.43 129
1523.52 129
1523.61 126
1523.70 120
1523.79 111
1523.88 101
1523.96 91
1524.05 83
1524.14 77
1524.23 73
1524.32 72
1524.41 71
1524.50 71
1524.59 69
1524.68 65
1524.77 59
1524.86 52
1524.95 45
1525.04 39
1525.13 37
1525.22 39
1525.31 44
1525.40 51
1525.49 59
1525.58 66
1525.67 72
1525.76 76
1525.85 77
1525.93 76
1526.02 74
1526.11 70
1526.20 65
1526.29 58
1526.38 49
1526.47 40
1526.56 31
1526.65 22
1526.74 14
1526.83 6
1526.92 0
1527.01 0
1527.10 0
1527.19 0
1527.28 0
1527.37 0
1527.46 10
1527.55 24
1527.64 41
1527.73 58
1527.82 75
1527.91 88
1528.00 97
1528.09 101
1528.17 100
1528.26 96
1528.35 92
1528.44 87
1528.53 83
1528.62 82
1528.71 81
1528.80 81
1528.89 80
1528.98 77
1529.07 72
1529.16 66
1529.25 60
1529.34 54
1529.43 50
1529.52 47
1529.61 45
1529.70 45
1529.79 44
1529.88 42
1529.97 40
1530.06 37
1530.15 34
1530.24 29
1530.33 24
1530.42 19
1530.51 14
1530.60 9
1530.69 4
1530.78 0
1530.87 0
1530.95 0
1531.04 0
1531.13 0
1531.22 0
1531.31 0
1531.40 0
1531.49 0
1531.58 0
1531.67 3
1531.76 8
1531.85 13
1531.94 20
1532.03 27
1532.12 34
1532.21 42
1532.30 50
1532.39 59
1532.48 69
1532.57 78
1532.66 87
1532.75 95
1532.84 101
1532.93 105
1533.02 105
1533.11 102
1533.20 96
1533.29 87
1533.38 78
1533.47 70
1533.56 65
1533.65 65
1533.74 68
1533.83 76
1533.92 85
1534.01 96
1534.10 105
1534.19 111
1534.28 114
1534.37 112
1534.46 108
1534.55 102
1534.64 96
1534.73 92
1534.82 91
1534.91 93
1534.99 96
1535.08 102
1535.17 106
1535.26 110
1535.35 111
1535.44 112
1535.53 111
1535.62 110
1535.71 111
1535.80 112
1535.89 113
1535.98 114
1536.07 112
1536.16 108
1536.25 101
1536.34 92
1536.43 83
1536.52 73
1536.61 66
1536.70 61
1536.79 59
1536.88 60
1536.97 63
1537.06 66
1537.15 71
1537.24 75
1537.33 78
1537.42 80
1537.51 80
1537.60 80
1537.69 78
1537.78 76
1537.87 74
1537.96 73
1538.05 73
1538.14 75
1538.23 79
1538.32 86
1538.41 93
1538.50 102
1538.59 109
1538.68 116
1538.77 120
1538.86 123
1538.95 125
1539.04 126
1539.13 126
1539.22 127
1539.31 129
1539.40 131
1539.49 135
1539.58 139
1539.67 143
1539.76 146
1539.85 148
1539.94 148
1540.03 145
1540.12 142
1540.21 138
1540.30 135
1540.39 133
1540.48 132
1540.57 134
1540.66 136
1540.75 138
1540.84 139
1540.93 141
1541.02 141
1541.11 141
1541.20 141
1541.29 141
1541.38 140
1541.47 139
1541.56 136
1541.65 133
1541.74 128
1541.83 122
1541.92 116
1542.01 110
1542.10 104
1542.19 100
1542.28 97
1542.37 94
1542.46 90
1542.55 85
1542.64 78
1542.73 69
1542.82 60
1542.91 50
1543.00 43
1543.09 38
1543.18 38
1543.27 41
1543.36 47
1543.45 54
1543.54 61
1543.63 67
1543.72 71
1543.81 73
1543.90 73
1543.99 71
1544.08 68
1544.17 62
1544.26 55
1544.35 46
1544.44 35
1544.53 23
1544.62 12
1544.71 2
1544.80 0
1544.89 0
1544.98 0
1545.07 0
1545.16 0
1545.25 0
1545.34 0
1545.43 0
1545.52 2
1545.61 8
1545.70 14
1545.79 19
1545.88 23
1545.97 26
1546.06 28
1546.16 30
1546.25 33
1546.34 35
1546.43 37
1546.52 38
1546.61 38
1546.70 37
1546.79 34
1546.88 30
1546.97 24
1547.06 19
1547.15 13
1547.24 8
1547.33 4
1547.42 0
1547.51 0
1547.60 0
1547.69 0
1547.78 1
1547.87 5
1547.96 10
1548.05 15
1548.14 20
1548.23 25
1548.32 30
1548.41 34
1548.50 37
1548.59 41
1548.68 43
1548.77 45
1548.86 46
1548.95 46
1549.04 46
1549.13 45
1549.22 45
1549.31 46
1549.40 47
1549.49 49
1549.58 52
1549.67 55
1549.76 60
1549.85 65
1549.94 71
1550.03 80
1550.12 89
1550.22 100
1550.31 111
1550.40 120
1550.49 128
1550.58 133
1550.67 135
1550.76 134
1550.85 131
1550.94 127
1551.03 123
1551.12 120
1551.21 118
1551.30 117
1551.39 119
1551.48 124
1551.57 132
1551.66 143
1551.75 158
1551.84 177
1551.93 197
1552.02 216
1552.11 232
1552.20 244
1552.29 249
1552.38 247
1552.47 238
1552.56 224
1552.65 206
1552.74 187
1552.83 169
1552.92 154
1553.02 144
1553.11 138
1553.20 135
1553.29 135
1553.38 137
1553.47 138
1553.56 140
1553.65 141
1553.74 142
1553.83 143
1553.92 146
1554.01 149
1554.10 152
1554.19 155
1554.28 157
1554.37 158
1554.46 157
1554.55 155
1554.64 151
1554.73 146
1554.82 141
1554.91 136
1555.00 130
1555.09 124
1555.18 117
1555.28 110
1555.37 104
1555.46 99
1555.55 96
1555.64 95
1555.73 95
1555.82 97
1555.91 100
1556.00 102
1556.09 103
1556.18 101
1556.27 96
1556.36 89
1556.45 81
1556.54 73
1556.63 67
1556.72 62
1556.81 61
1556.90 63
1556.99 66
1557.08 70
1557.17 74
1557.27 77
1557.36 80
1557.45 84
1557.54 88
1557.63 93
1557.72 100
1557.81 108
1557.90 116
1557.99 122
1558.08 125
1558.17 123
1558.26 117
1558.35 107
1558.44 95
1558.53 83
1558.62 72
1558.71 64
1558.80 60
1558.89 61
1558.98 68
1559.08 77
1559.17 90
1559.26 103
1559.35 115
1559.44 125
1559.53 132
1559.62 136
1559.71 139
1559.80 140
1559.89 142
1559.98 143
1560.07 146
1560.16 149
1560.25 151
1560.34 153
1560.43 152
1560.52 150
1560.61 146
1560.71 141
1560.80 137
1560.89 133
1560.98 130
1561.07 128
1561.16 125
1561.25 120
1561.34 113
1561.43 105
1561.52 96
1561.61 87
1561.70 78
1561.79 71
1561.88 65
1561.97 60
1562.06 55
1562.16 50
1562.25 46
1562.34 44
1562.43 43
1562.52 44
1562.61 46
1562.70 48
1562.79 48
1562.88 47
1562.97 43
1563.06 37
1563.15 32
1563.24 27
1563.33 25
1563.42 25
1563.51 27
1563.61 32
1563.70 37
1563.79 42
1563.88 48
1563.97 53
1564.06 59
1564.15 67
1564.24 75
1564.33 83
1564.42 92
1564.51 100
1564.60 107
1564.69 112
1564.78 115
1564.88 116
1564.97 116
1565.06 114
1565.15 112
1565.24 109
1565.33 107
1565.42 103
1565.51 100
1565.60 96
1565.69 92
1565.78 87
1565.87 82
1565.96 76
1566.05 70
1566.15 65
1566.24 60
1566.33 56
1566.42 52
1566.51 50
1566.60 49
1566.69 50
1566.78 51
1566.87 53
1566.96 55
1567.05 57
1567.14 58
1567.23 58
1567.33 57
1567.42 55
1567.51 54
1567.60 53
1567.69 52
1567.78 52
1567.87 53
1567.96 56
1568.05 60
1568.14 65
1568.23 72
1568.32 80
1568.41 88
1568.51 94
1568.60 97
1568.69 96
1568.78 92
1568.87 86
1568.96 80
1569.05 77
1569.14 78
1569.23 85
1569.32 98
1569.41 115
1569.50 135
1569.60 154
1569.69 171
1569.78 184
1569.87 191
1569.96 194
1570.05 193
1570.14 189
1570.23 185
1570.32 179
1570.41 172
1570.50 164
1570.60 155
1570.69 145
1570.78 135
1570.87 124
1570.96 115
1571.05 106
1571.14 100
1571.23 96
1571.32 93
1571.41 93
1571.50 94
1571.59 96
1571.69 98
1571.78 97
1571.87 94
1571.96 88
1572.05 79
1572.14 68
1572.23 57
1572.32 47
1572.41 40
1572.50 38
1572.59 40
1572.69 47
1572.78 57
1572.87 70
1572.96 83
1573.05 94
1573.14 103
1573.23 108
1573.32 110
1573.41 108
1573.50 102
1573.60 94
1573.69 85
1573.78 75
1573.87 65
1573.96 54
1574.05 44
1574.14 34
1574.23 25
1574.32 17
1574.41 12
1574.51 10
1574.60 10
1574.69 11
1574.78 12
1574.87 12
1574.96 10
1575.05 7
1575.14 2
1575.23 0
1575.32 0
1575.42 0
1575.51 0
1575.60 0
1575.69 0
1575.78 0
1575.87 0
1575.96 2
1576.05 6
1576.14 12
1576.23 19
1576.33 27
1576.42 36
1576.51 45
1576.60 52
1576.69 58
1576.78 63
1576.87 65
1576.96 67
1577.05 69
1577.14 70
1577.24 71
1577.33 71
1577.42 72
1577.51 72
1577.60 71
1577.69 69
1577.78 67
1577.87 64
1577.96 62
1578.06 60
1578.15 58
1578.24 58
1578.33 58
1578.42 60
1578.51 63
1578.60 67
1578.69 71
1578.78 77
1578.88 85
1578.97 94
1579.06 104
1579.15 114
1579.24 123
1579.33 130
1579.42 134
1579.51 136
1579.60 136
1579.70 135
1579.79 134
1579.88 134
1579.97 135
1580.06 136
1580.15 137
1580.24 137
1580.33 136
1580.42 132
1580.52 128
1580.61 123
1580.70 117
1580.79 112
1580.88 107
1580.97 102
1581.06 97
1581.15 91
1581.25 86
1581.34 81
1581.43 76
1581.52 72
1581.61 69
1581.70 66
1581.79 63
1581.88 60
1581.97 58
1582.07 56
1582.16 56
1582.25 58
1582.34 63
1582.43 69
1582.52 76
1582.61 82
1582.70 85
1582.80 85
1582.89 81
1582.98 73
1583.07 64
1583.16 55
1583.25 47
1583.34 41
1583.43 38
1583.53 37
1583.62 39
1583.71 42
1583.80 44
1583.89 46
1583.98 46
1584.07 45
1584.16 41
1584.26 37
1584.35 32
1584.44 28
1584.53 25
1584.62 24
1584.71 25
1584.80 28
1584.89 32
1584.99 38
1585.08 46
1585.17 56
1585.26 67
1585.35 79
1585.44 92
1585.53 103
1585.62 112
1585.72 117
1585.81 119
1585.90 118
1585.99 114
1586.08 110
1586.17 106
1586.26 103
1586.36 100
1586.45 98
1586.54 95
1586.63 91
1586.72 85
1586.81 78
1586.90 71
1586.99 64
1587.09 60
1587.18 57
1587.27 56
1587.36 56
1587.45 56
1587.54 55
1587.63 53
1587.73 51
1587.82 49
1587.91 49
1588.00 51
1588.09 55
1588.18 59
1588.27 61
1588.37 62
1588.46 61
1588.55 57
1588.64 52
1588.73 48
1588.82 45
1588.91 45
1589.01 49
1589.10 55
1589.19 62
1589.28 71
1589.37 81
1589.46 90
1589.55 99
1589.65 107
1589.74 115
1589.83 122
1589.92 127
1590.01 132
1590.10 135
1590.19 137
1590.29 137
1590.38 137
1590.47 136
1590.56 135
1590.65 135
1590.74 135
1590.83 136
1590.93 138
1591.02 139
1591.11 140
1591.20 139
1591.29 136
1591.38 131
1591.47 124
1591.57 117
1591.66 111
1591.75 106
1591.84 103
1591.93 103
1592.02 105
1592.11 109
1592.21 114
1592.30 119
1592.39 124
1592.48 127
1592.57 129
1592.66 129
1592.75 130
1592.85 130
1592.94 131
1593.03 132
1593.12 133
1593.21 134
1593.30 135
1593.40 136
1593.49 137
1593.58 138
1593.67 140
1593.76 143
1593.85 145
1593.94 146
1594.04 146
1594.13 142
1594.22 136
1594.31 127
1594.40 117
1594.49 107
1594.59 98
1594.68 92
1594.77 88
1594.86 86
1594.95 86
1595.04 86
1595.14 85
1595.23 84
1595.32 83
1595.41 82
1595.50 82
1595.59 83
1595.68 85
1595.78 89
1595.87 94
1595.96 99
1596.05 105
1596.14 110
1596.23 114
1596.33 117
1596.42 119
1596.51 120
1596.60 120
1596.69 121
1596.78 122
1596.88 122
1596.97 123
1597.06 123
1597.15 121
1597.24 119
1597.33 114
1597.43 109
1597.52 102
1597.61 95
1597.70 88
1597.79 82
1597.88 76
1597.98 71
1598.07 68
1598.16 67
1598.25 68
1598.34 71
1598.43 76
1598.53 82
1598.62 88
1598.71 93
1598.80 97
1598.89 99
1598.98 99
1599.08 97
1599.17 93
1599.26 88
1599.35 81
1599.44 73
1599.53 64
1599.63 54
1599.72 43
1599.81 32
1599.90 21
1599.99 11
1600.08 3
1600.18 0
1600.27 0
1600.36 0
1600.45 1
1600.54 10
1600.63 20
1600.73 31
1600.82 41
1600.91 50
1601.00 55
1601.09 58
1601.19 58
1601.28 57
1601.37 55
1601.46 54
1601.55 54
1601.64 56
1601.74 58
1601.83 61
1601.92 63
1602.01 62
1602.10 58
1602.19 52
1602.29 44
1602.38 35
1602.47 26
1602.56 19
1602.65 14
1602.75 13
1602.84 15
1602.93 20
1603.02 27
1603.11 35
1603.20 43
1603.30 48
1603.39 51
1603.48 50
1603.57 48
1603.66 44
1603.76 42
1603.85 42
1603.94 45
1604.03 50
1604.12 57
1604.21 62
1604.31 66
1604.40 66
1604.49 63
1604.58 58
1604.67 53
1604.77 49
1604.86 48
1604.95 49
1605.04 52
1605.13 55
1605.22 57
1605.32 57
1605.41 53
1605.50 48
1605.59 41
1605.68 34
1605.78 27
1605.87 21
1605.96 16
1606.05 11
1606.14 7
1606.24 3
1606.33 0
1606.42 0
1606.51 0
1606.60 0
1606.70 0
1606.79 0
1606.88 0
1606.97 0
1607.06 0
1607.15 4
1607.25 8
1607.34 13
1607.43 17
1607.52 20
1607.61 23
1607.71 25
1607.80 25
1607.89 26
1607.98 25
1608.07 25
1608.17 24
1608.26 23
1608.35 21
1608.44 18
1608.53 14
1608.63 8
1608.72 2
1608.81 0
1608.90 0
1608.99 0
1609.09 0
1609.18 0
1609.27 0
1609.36 9
1609.45 19
1609.55 28
1609.64 35
1609.73 41
1609.82 43
1609.91 42
1610.01 39
1610.10 33
1610.19 25
1610.28 17
1610.37 9
1610.47 2
1610.56 0
1610.65 0
1610.74 0
1610.83 3
1610.93 9
1611.02 14
1611.11 19
1611.20 21
1611.29 21
1611.39 20
1611.48 18
1611.57 17
1611.66 17
1611.75 19
1611.85 24
1611.94 30
1612.03 38
1612.12 45
1612.21 52
1612.31 57
1612.40 60
1612.49 62
1612.58 61
1612.67 60
1612.77 58
1612.86 56
1612.95 55
1613.04 54
1613.14 52
1613.23 52
1613.32 51
1613.41 50
1613.50 50
1613.60 51
1613.69 53
1613.78 56
1613.87 62
1613.96 69
1614.06 77
1614.15 87
1614.24 96
1614.33 104
1614.42 111
1614.52 115
1614.61 118
1614.70 119
1614.79 117
1614.89 113
1614.98 107
1615.07 100
1615.16 92
1615.25 85
1615.35 78
1615.44 75
1615.53 74
1615.62 77
1615.71 83
1615.81 89
1615.90 94
1615.99 97
1616.08 97
1616.18 94
1616.27 88
1616.36 80
1616.45 72
1616.54 65
1616.64 59
1616.73 55
1616.82 51
1616.91 47
1617.01 43
1617.10 37
1617.19 31
1617.28 24
1617.37 17
1617.47 12
1617.56 10
1617.65 11
1617.74 13
1617.84 15
1617.93 17
1618.02 16
1618.11 14
1618.20 10
1618.30 6
1618.39 3
1618.48 1
1618.57 0
1618.67 1
1618.76 2
1618.85 4
1618.94 6
1619.03 9
1619.13 12
1619.22 15
1619.31 19
1619.40 24
1619.50 28
1619.59 32
1619.68 35
1619.77 37
1619.87 40
1619.96 43
1620.05 48
1620.14 53
1620.23 60
1620.33 66
1620.42 71
1620.51 74
1620.60 75
1620.70 74
1620.79 70
1620.88 65
1620.97 58
1621.07 51
1621.16 44
1621.25 38
1621.34 35
1621.43 35
1621.53 40
1621.62 48
1621.71 59
1621.80 71
1621.90 81
1621.99 89
1622.08 92
1622.17 91
1622.27 86
1622.36 78
1622.45 69
1622.54 59
1622.64 50
1622.73 42
1622.82 33
1622.91 26
1623.00 19
1623.10 12
1623.19 7
1623.28 3
1623.37 0
1623.47 0
1623.56 0
1623.65 1
1623.74 2
1623.84 3
1623.93 4
1624.02 3
1624.11 2
1624.21 0
1624.30 0
1624.39 0
1624.48 0
1624.58 0
1624.67 1
1624.76 8
1624.85 16
1624.94 25
1625.04 35
1625.13 43
1625.22 50
1625.31 55
1625.41 60
1625.50 64
1625.59 68
1625.68 71
1625.78 73
1625.87 74
1625.96 74
1626.05 72
1626.15 68
1626.24 63
1626.33 57
1626.42 50
1626.52 41
1626.61 32
1626.70 22
1626.79 12
1626.89 4
1626.98 0
1627.07 0
1627.16 0
1627.26 0
1627.35 0
1627.44 0
1627.53 0
1627.63 0
1627.72 0
1627.81 2
1627.90 13
1628.00 26
1628.09 42
1628.18 58
1628.27 74
1628.37 87
1628.46 97
1628.55 105
1628.64 110
1628.74 113
1628.83 117
1628.92 121
1629.01 125
1629.11 130
1629.20 134
1629.29 137
1629.38 137
1629.48 136
1629.57 133
1629.66 128
1629.75 123
1629.85 119
1629.94 115
1630.03 111
1630.13 108
1630.22 104
1630.31 100
1630.40 96
1630.50 94
1630.59 93
1630.68 94
1630.77 96
1630.87 99
1630.96 102
1631.05 103
1631.14 102
1631.24 98
1631.33 94
1631.42 88
1631.51 84
1631.61 81
1631.70 81
1631.79 85
1631.88 92
1631.98 102
1632.07 115
1632.16 129
1632.26 142
1632.35 155
1632.44 164
1632.53 168
1632.63 169
1632.72 166
1632.81 160
1632.90 154
1633.00 148
1633.09 145
1633.18 144
1633.27 147
1633.37 153
1633.46 160
1633.55 167
1633.65 174
1633.74 179
1633.83 182
1633.92 182
1634.02 179
1634.11 173
1634.20 166
1634.29 157
1634.39 148
1634.48 139
1634.57 131
1634.66 126
1634.76 122
1634.85 119
1634.94 115
1635.04 111
1635.13 105
1635.22 97
1635.31 88
1635.41 79
1635.50 71
1635.59 67
1635.68 65
1635.78 67
1635.87 70
1635.96 76
1636.06 81
1636.15 87
1636.24 93
1636.33 98
1636.43 102
1636.52 106
1636.61 108
1636.70 109
1636.80 107
1636.89 103
1636.98 96
1637.08 88
1637.17 78
1637.26 67
1637.35 58
1637.45 51
1637.54 48
1637.63 49
1637.73 53
1637.82 59
1637.91 65
1638.00 72
1638.10 76
1638.19 78
1638.28 78
1638.38 76
1638.47 72
1638.56 67
1638.65 61
1638.75 55
1638.84 49
1638.93 44
1639.02 41
1639.12 40
1639.21 42
1639.30 47
1639.40 53
1639.49 60
1639.58 67
1639.67 73
1639.77 77
1639.86 79
1639.95 80
1640.05 80
1640.14 79
1640.23 79
1640.32 79
1640.42 81
1640.51 84
1640.60 88
1640.70 92
1640.79 97
1640.88 100
1640.97 102
1641.07 103
1641.16 102
1641.25 100
1641.35 97
1641.44 94
1641.53 91
1641.63 86
1641.72 81
1641.81 74
1641.90 67
1642.00 61
1642.09 55
1642.18 52
1642.28 51
1642.37 50
1642.46 49
1642.55 46
1642.65 42
1642.74 37
1642.83 30
1642.93 24
1643.02 18
1643.11 14
1643.20 11
1643.30 9
1643.39 7
1643.48 4
1643.58 0
1643.67 0
1643.76 0
1643.86 0
1643.95 0
1644.04 0
1644.13 0
1644.23 0
1644.32 1
1644.41 7
1644.51 14
1644.60 22
1644.69 31
1644.79 41
1644.88 49
1644.97 56
1645.06 61
1645.16 65
1645.25 67
1645.34 69
1645.44 71
1645.53 74
1645.62 79
1645.72 85
1645.81 92
1645.90 100
1645.99 107
1646.09 113
1646.18 117
1646.27 120
1646.37 121
1646.46 120
1646.55 117
1646.65 113
1646.74 107
1646.83 99
1646.93 92
1647.02 85
1647.11 80
1647.20 77
1647.30 77
1647.39 79
1647.48 83
1647.58 88
1647.67 92
1647.76 95
1647.86 96
1647.95 96
1648.04 95
1648.13 94
1648.23 92
1648.32 91
1648.41 90
1648.51 89
1648.60 87
1648.69 86
1648.79 84
1648.88 81
1648.97 80
1649.07 78
1649.16 78
1649.25 78
1649.35 79
1649.44 81
1649.53 82
1649.62 83
1649.72 82
1649.81 80
1649.90 78
1650.00 77
1650.09 78
1650.18 82
1650.28 89
1650.37 99
1650.46 111
1650.56 122
1650.65 132
1650.74 140
1650.84 146
1650.93 151
1651.02 154
1651.12 156
1651.21 157
1651.30 157
1651.39 156
1651.49 152
1651.58 147
1651.67 139
1651.77 131
1651.86 124
1651.95 119
1652.05 116
1652.14 116
1652.23 117
1652.33 120
1652.42 122
1652.51 123
1652.61 122
1652.70 119
1652.79 115
1652.89 111
1652.98 107
1653.07 104
1653.17 102
1653.26 101
1653.35 101
1653.45 103
1653.54 104
1653.63 107
1653.72 109
1653.82 112
1653.91 113
1654.00 114
1654.10 113
1654.19 111
1654.28 108
1654.38 104
1654.47 100
1654.56 97
1654.66 94
1654.75 93
1654.84 93
1654.94 94
1655.03 95
1655.12 95
1655.22 96
1655.31 96
1655.40 96
1655.50 96
1655.59 97
1655.68 98
1655.78 98
1655.87 98
1655.96 98
1656.06 96
1656.15 93
1656.24 91
1656.34 90
1656.43 91
1656.52 94
1656.62 98
1656.71 104
1656.80 108
1656.90 111
1656.99 113
1657.08 113
1657.18 112
1657.27 110
1657.36 108
1657.46 107
1657.55 106
1657.64 104
1657.74 101
1657.83 98
1657.92 95
1658.02 91
1658.11 88
1658.20 86
1658.30 83
1658.39 81
1658.48 78
1658.58 76
1658.67 73
1658.76 71
1658.86 72
1658.95 74
1659.04 79
1659.14 85
1659.23 92
1659.32 98
1659.42 102
1659.51 103
1659.60 102
1659.70 98
1659.79 92
1659.88 85
1659.98 78
1660.07 73
1660.17 68
1660.26 64
1660.35 60
1660.45 56
1660.54 52
1660.63 47
1660.73 41
1660.82 35
1660.91 29
1661.01 23
1661.10 18
1661.19 15
1661.29 12
1661.38 11
1661.47 11
1661.57 12
1661.66 12
1661.75 12
1661.85 13
1661.94 13
1662.03 14
1662.13 16
1662.22 18
1662.31 20
1662.41 22
1662.50 24
1662.60 24
1662.69 24
1662.78 22
1662.88 18
1662.97 14
1663.06 8
1663.16 3
1663.25 0
1663.34 0
1663.44 0
1663.53 0
1663.62 0
1663.72 0
1663.81 0
1663.90 0
1664.00 3
1664.09 11
1664.18 18
1664.28 24
1664.37 28
1664.47 29
1664.56 29
1664.65 27
1664.75 25
1664.84 25
1664.93 26
1665.03 29
1665.12 32
1665.21 36
1665.31 40
1665.40 44
1665.49 48
1665.59 53
1665.68 59
1665.78 65
1665.87 72
1665.96 79
1666.06 84
1666.15 88
1666.24 89
1666.34 88
1666.43 86
1666.52 84
1666.62 81
1666.71 79
1666.81 79
1666.90 79
1666.99 80
1667.09 81
1667.18 83
1667.27 85
1667.37 87
1667.46 91
1667.55 96
1667.65 101
1667.74 107
1667.84 113
1667.93 116
1668.02 118
1668.12 117
1668.21 113
1668.30 106
1668.40 98
1668.49 89
1668.58 80
1668.68 71
1668.77 65
1668.87 60
1668.96 58
1669.05 59
1669.15 63
1669.24 70
1669.33 81
1669.43 94
1669.52 107
1669.61 121
1669.71 133
1669.80 142
1669.90 148
1669.99 150
1670.08 148
1670.18 145
1670.27 140
1670.36 133
1670.46 127
1670.55 120
1670.65 115
1670.74 110
1670.83 106
1670.93 106
1671.02 108
1671.11 114
1671.21 123
1671.30 134
1671.40 146
1671.49 158
1671.58 168
1671.68 177
1671.77 184
1671.86 188
1671.96 191
1672.05 191
1672.15 188
1672.24 183
1672.33 176
1672.43 166
1672.52 155
1672.61 144
1672.71 134
1672.80 126
1672.90 120
1672.99 117
1673.08 118
1673.18 120
1673.27 125
1673.36 131
1673.46 136
1673.55 140
1673.65 142
1673.74 142
1673.83 140
1673.93 137
1674.02 136
1674.11 137
1674.21 140
1674.30 146
1674.40 153
1674.49 160
1674.58 165
1674.68 167
1674.77 165
1674.87 160
1674.96 151
1675.05 139
1675.15 127
1675.24 114
1675.33 102
1675.43 92
1675.52 85
1675.62 80
1675.71 79
1675.80 83
1675.90 90
1675.99 100
1676.09 111
1676.18 122
1676.27 131
1676.37 137
1676.46 139
1676.56 136
1676.65 132
1676.74 126
1676.84 120
1676.93 116
1677.02 113
1677.12 113
1677.21 115
1677.31 118
1677.40 121
1677.49 124
1677.59 127
1677.68 128
1677.78 129
1677.87 128
1677.96 125
1678.06 122
1678.15 117
1678.25 111
1678.34 104
1678.43 98
1678.53 92
1678.62 87
1678.72 84
1678.81 83
1678.90 83
1679.00 84
1679.09 85
1679.18 86
1679.28 86
1679.37 86
1679.47 86
1679.56 87
1679.65 90
1679.75 94
1679.84 102
1679.94 110
1680.03 119
1680.12 128
1680.22 134
1680.31 137
1680.41 136
1680.50 133
1680.59 128
1680.69 120
1680.78 112
1680.88 102
1680.97 91
1681.06 80
1681.16 68
1681.25 58
1681.35 50
1681.44 45
1681.53 44
1681.63 46
1681.72 51
1681.82 58
1681.91 65
1682.00 70
1682.10 73
1682.19 73
1682.29 70
1682.38 66
1682.48 61
1682.57 55
1682.66 50
1682.76 47
1682.85 44
1682.95 44
1683.04 45
1683.13 47
1683.23 49
1683.32 51
1683.42 52
1683.51 52
1683.60 50
1683.70 47
1683.79 44
1683.89 41
1683.98 39
1684.07 37
1684.17 37
1684.26 38
1684.36 40
1684.45 46
1684.54 54
1684.64 65
1684.73 78
1684.83 92
1684.92 105
1685.02 116
1685.11 124
1685.20 128
1685.30 129
1685.39 128
1685.49 126
1685.58 122
1685.67 117
1685.77 109
1685.86 99
1685.96 87
1686.05 74
1686.15 60
1686.24 49
1686.33 41
1686.43 37
1686.52 36
1686.62 38
1686.71 41
1686.80 43
1686.90 45
1686.99 44
1687.09 42
1687.18 37
1687.28 32
1687.37 26
1687.46 21
1687.56 15
1687.65 10
1687.75 7
1687.84 4
1687.93 3
1688.03 4
1688.12 7
1688.22 11
1688.31 15
1688.41 19
1688.50 23
1688.59 24
1688.69 24
1688.78 23
1688.88 21
1688.97 19
1689.07 17
1689.16 14
1689.25 12
1689.35 9
1689.44 6
1689.54 2
1689.63 0
1689.73 0
1689.82 2
1689.91 7
1690.01 15
1690.10 23
1690.20 32
1690.29 40
1690.38 46
1690.48 49
1690.57 51
1690.67 50
1690.76 47
1690.86 44
1690.95 41
1691.04 38
1691.14 36
1691.23 35
1691.33 32
1691.42 29
1691.52 24
1691.61 18
1691.70 10
1691.80 1
1691.89 0
1691.99 0
1692.08 0
1692.18 0
1692.27 0
1692.37 0
1692.46 0
1692.55 1
1692.65 12
1692.74 23
1692.84 34
1692.93 44
1693.03 54
1693.12 62
1693.21 70
1693.31 75
1693.40 77
1693.50 75
1693.59 68
1693.69 56
1693.78 42
1693.87 27
1693.97 15
1694.06 6
1694.16 3
1694.25 4
1694.35 9
1694.44 17
1694.54 25
1694.63 34
1694.72 44
1694.82 53
1694.91 62
1695.01 70
1695.10 76
1695.20 80
1695.29 81
1695.39 80
1695.48 78
1695.57 77
1695.67 77
1695.76 78
1695.86 81
1695.95 84
1696.05 84
1696.14 80
1696.23 73
1696.33 63
1696.42 53
1696.52 43
1696.61 37
1696.71 37
1696.80 42
1696.90 51
1696.99 62
1697.08 73
1697.18 82
1697.27 87
1697.37 88
1697.46 86
1697.56 81
1697.65 76
1697.75 70
1697.84 66
1697.94 62
1698.03 59
1698.12 57
1698.22 55
1698.31 54
1698.41 54
1698.50 57
1698.60 62
1698.69 70
1698.79 80
1698.88 90
1698.97 99
1699.07 106
1699.16 108
1699.26 106
1699.35 100
1699.45 90
1699.54 78
1699.64 65
1699.73 52
1699.83 40
1699.92 30
1700.01 21
1700.11 15
1700.20 11
1700.30 9
1700.39 10
1700.49 14
1700.58 19
1700.68 27
1700.77 37
1700.87 48
1700.96 59
1701.05 70
1701.15 80
1701.24 89
1701.34 95
1701.43 99
1701.53 101
1701.62 98
1701.72 93
1701.81 85
1701.91 76
1702.00 67
1702.09 59
1702.19 55
1702.28 55
1702.38 59
1702.47 64
1702.57 70
1702.66 74
1702.76 75
1702.85 71
1702.95 65
1703.04 56
1703.14 46
1703.23 36
1703.32 27
1703.42 19
1703.51 13
1703.61 8
1703.70 4
1703.80 2
1703.89 3
1703.99 5
1704.08 9
1704.18 14
1704.27 19
1704.37 22
1704.46 22
1704.56 21
1704.65 18
1704.74 15
1704.84 12
1704.93 11
1705.03 11
1705.12 12
1705.22 14
1705.31 16
1705.41 20
1705.50 25
1705.60 32
1705.69 42
1705.79 53
1705.88 64
1705.98 74
1706.07 80
1706.17 83
1706.26 81
1706.35 76
1706.45 67
1706.54 56
1706.64 45
1706.73 34
1706.83 23
1706.92 14
1707.02 7
1707.11 2
1707.21 0
1707.30 1
1707.40 4
1707.49 7
1707.59 9
1707.68 9
1707.78 5
1707.87 0
1707.97 0
1708.06 0
1708.15 0
1708.25 0
1708.34 0
1708.44 12
1708.53 28
1708.63 46
1708.72 63
1708.82 79
1708.91 93
1709.01 105
1709.10 115
1709.20 123
1709.29 127
1709.39 128
1709.48 126
1709.58 121
1709.67 113
1709.77 104
1709.86 95
1709.96 87
1710.05 81
1710.15 76
1710.24 74
1710.33 74
1710.43 75
1710.52 77
1710.62 78
1710.71 77
1710.81 75
1710.90 73
1711.00 69
1711.09 66
1711.19 63
1711.28 61
1711.38 60
1711.47 60
1711.57 60
1711.66 62
1711.76 65
1711.85 70
1711.95 75
1712.04 79
1712.14 83
1712.23 85
1712.33 84
1712.42 80
1712.52 74
1712.61 68
1712.71 62
1712.80 57
1712.90 53
1712.99 49
1713.09 45
1713.18 40
1713.28 33
1713.37 25
1713.47 18
1713.56 13
1713.66 12
1713.75 15
1713.85 22
1713.94 32
1714.04 45
1714.13 56
1714.23 65
1714.32 71
1714.41 73
1714.51 73
1714.60 70
1714.70 66
1714.79 63
1714.89 61
1714.98 59
1715.08 60
1715.17 62
1715.27 67
1715.36 74
1715.46 82
1715.55 91
1715.65 100
1715.74 106
1715.84 109
1715.93 109
1716.03 107
1716.12 104
1716.22 100
1716.31 96
1716.41 91
1716.50 86
1716.60 79
1716.69 71
1716.79 62
1716.88 53
1716.98 47
1717.07 43
1717.17 42
1717.26 45
1717.36 49
1717.45 53
1717.55 57
1717.64 61
1717.74 65
1717.83 69
1717.93 74
1718.02 80
1718.12 86
1718.21 91
1718.31 93
1718.40 93
1718.50 89
1718.59 82
1718.69 73
1718.78 63
1718.88 54
1718.98 47
1719.07 43
1719.17 42
1719.26 44
1719.36 49
1719.45 54
1719.55 60
1719.64 64
1719.74 67
1719.83 67
1719.93 65
1720.02 61
1720.12 57
1720.21 53
1720.31 51
1720.40 50
1720.50 51
1720.59 53
1720.69 58
1720.78 63
1720.88 69
1720.97 74
1721.07 77
1721.16 78
1721.26 76
1721.35 71
1721.45 65
1721.54 60
1721.64 55
1721.73 54
1721.83 57
1721.92 62
1722.02 70
1722.11 79
1722.21 88
1722.30 96
1722.40 103
1722.49 108
1722.59 113
1722.68 118
1722.78 123
1722.88 129
1722.97 133
1723.07 136
1723.16 136
1723.26 132
1723.35 126
1723.45 117
1723.54 107
1723.64 96
1723.73 86
1723.83 77
1723.92 69
1724.02 61
1724.11 54
1724.21 47
1724.30 40
1724.40 34
1724.49 30
1724.59 27
1724.68 25
1724.78 25
1724.87 26
1724.97 27
1725.06 29
1725.16 31
1725.26 35
1725.35 39
1725.45 44
1725.54 49
1725.64 54
1725.73 58
1725.83 60
1725.92 61
1726.02 61
1726.11 60
1726.21 60
1726.30 60
1726.40 61
1726.49 63
1726.59 65
1726.68 67
1726.78 68
1726.87 69
1726.97 70
1727.07 71
1727.16 72
1727.26 75
1727.35 79
1727.45 84
1727.54 89
1727.64 94
1727.73 98
1727.83 100
1727.92 99
1728.02 98
1728.11 96
1728.21 95
1728.30 95
1728.40 96
1728.49 98
1728.59 98
1728.69 96
1728.78 90
1728.88 79
1728.97 65
1729.07 47
1729.16 28
1729.26 10
1729.35 0
1729.45 0
1729.54 0
1729.64 0
1729.73 0
1729.83 0
1729.93 0
1730.02 3
1730.12 9
1730.21 14
1730.31 17
1730.40 19
1730.50 20
1730.59 21
1730.69 22
1730.78 22
1730.88 23
1730.97 23
1731.07 24
1731.17 26
1731.26 30
1731.36 36
1731.45 44
1731.55 52
1731.64 61
1731.74 69
1731.83 75
1731.93 78
1732.02 79
1732.12 78
1732.21 75
1732.31 73
1732.41 70
1732.50 69
1732.60 68
1732.69 69
1732.79 70
1732.88 71
1732.98 71
1733.07 71
1733.17 71
1733.26 71
1733.36 70
1733.46 69
1733.55 68
1733.65 67
1733.74 66
1733.84 65
1733.93 64
1734.03 63
1734.12 62
1734.22 59
1734.31 54
1734.41 47
1734.51 39
1734.60 31
1734.70 24
1734.79 17
1734.89 13
1734.98 10
1735.08 7
1735.17 4
1735.27 0
1735.37 0
1735.46 0
1735.56 0
1735.65 0
1735.75 0
1735.84 0
1735.94 0
1736.03 8
1736.13 20
1736.23 33
1736.32 45
1736.42 54
1736.51 61
1736.61 64
1736.70 66
1736.80 65
1736.89 65
1736.99 65
1737.09 66
1737.18 69
1737.28 72
1737.37 75
1737.47 76
1737.56 76
1737.66 74
1737.75 70
1737.85 66
1737.95 62
1738.04 58
1738.14 56
1738.23 55
1738.33 56
1738.42 57
1738.52 59
1738.61 61
1738.71 62
1738.81 62
1738.90 62
1739.00 60
1739.09 57
1739.19 53
1739.28 48
1739.38 45
1739.48 43
1739.57 42
1739.67 44
1739.76 46
1739.86 50
1739.95 55
1740.05 58
1740.14 60
1740.24 61
1740.34 59
1740.43 54
1740.53 48
1740.62 40
1740.72 32
1740.81 24
1740.91 17
1741.01 12
1741.10 8
1741.20 5
1741.29 1
1741.39 0
1741.48 0
1741.58 0
1741.68 0
1741.77 0
1741.87 0
1741.96 0
1742.06 0
1742.15 11
1742.25 21
1742.35 28
1742.44 32
1742.54 31
1742.63 27
1742.73 19
1742.82 10
1742.92 2
1743.02 0
1743.11 0
1743.21 0
1743.30 0
1743.40 3
1743.49 13
1743.59 24
1743.69 35
1743.78 46
1743.88 54
1743.97 61
1744.07 65
1744.16 68
1744.26 70
1744.36 73
1744.45 76
1744.55 82
1744.64 88
1744.74 95
1744.83 101
1744.93 105
1745.03 108
1745.12 108
1745.22 105
1745.31 100
1745.41 92
1745.51 82
1745.60 70
1745.70 59
1745.79 47
1745.89 37
1745.98 30
1746.08 26
1746.18 24
1746.27 25
1746.37 27
1746.46 30
1746.56 33
1746.65 34
1746.75 34
1746.85 33
1746.94 32
1747.04 33
1747.13 34
1747.23 36
1747.33 39
1747.42 41
1747.52 43
1747.61 44
1747.71 43
1747.80 43
1747.90 42
1748.00 41
1748.09 39
1748.19 37
1748.28 33
1748.38 27
1748.48 20
1748.57 13
1748.67 7
1748.76 4
1748.86 4
1748.96 8
1749.05 13
1749.15 19
1749.24 24
1749.34 28
1749.43 29
1749.53 28
1749.63 26
1749.72 23
1749.82 20
1749.91 18
1750.01 16
1750.11 16
1750.20 15
1750.30 14
1750.39 11
1750.49 7
1750.59 2
1750.68 0
1750.78 0
1750.87 0
1750.97 0
1751.07 0
1751.16 0
1751.26 0
1751.35 0
1751.45 5
1751.55 11
1751.64 15
1751.74 18
1751.83 20
1751.93 22
1752.03 24
1752.12 28
1752.22 32
1752.31 38
1752.41 46
1752.51 55
1752.60 65
1752.70 74
1752.79 82
1752.89 89
1752.99 93
1753.08 95
1753.18 93
1753.27 89
1753.37 84
1753.47 79
1753.56 73
1753.66 68
1753.75 65
1753.85 62
1753.95 60
1754.04 58
1754.14 56
1754.23 55
1754.33 55
1754.43 54
1754.52 54
1754.62 54
1754.71 54
1754.81 55
1754.91 56
1755.00 56
1755.10 58
1755.19 59
1755.29 60
1755.39 59
1755.48 58
1755.58 55
1755.67 51
1755.77 47
1755.87 45
1755.96 46
1756.06 51
1756.15 61
1756.25 73
1756.35 87
1756.44 100
1756.54 110
1756.64 117
1756.73 120
1756.83 118
1756.92 113
1757.02 106
1757.12 97
1757.21 87
1757.31 78
1757.40 69
1757.50 61
1757.60 55
1757.69 51
1757.79 49
1757.88 49
1757.98 49
1758.08 51
1758.17 54
1758.27 58
1758.37 62
1758.46 67
1758.56 72
1758.65 76
1758.75 81
1758.85 85
1758.94 90
1759.04 96
1759.13 102
1759.23 110
1759.33 117
1759.42 123
1759.52 127
1759.62 126
1759.71 122
1759.81 113
1759.90 102
1760.00 92
1760.10 83
1760.19 79
1760.29 79
1760.39 85
1760.48 94
1760.58 104
1760.67 115
1760.77 124
1760.87 130
1760.96 134
1761.06 136
1761.15 137
1761.25 137
1761.35 137
1761.44 138
1761.54 137
1761.64 135
1761.73 132
1761.83 127
1761.92 122
1762.02 117
1762.12 115
1762.21 115
1762.31 116
1762.41 118
1762.50 120
1762.60 120
1762.69 118
1762.79 113
1762.89 107
1762.98 101
1763.08 96
1763.18 92
1763.27 90
1763.37 90
1763.46 91
1763.56 93
1763.66 94
1763.75 94
1763.85 92
1763.95 89
1764.04 85
1764.14 79
1764.24 73
1764.33 68
1764.43 64
1764.52 62
1764.62 62
1764.72 63
1764.81 64
1764.91 64
1765.01 62
1765.10 58
1765.20 51
1765.29 42
1765.39 32
1765.49 23
1765.58 15
1765.68 11
1765.78 9
1765.87 10
1765.97 13
1766.07 17
1766.16 21
1766.26 25
1766.35 30
1766.45 34
1766.55 38
1766.64 40
1766.74 42
1766.84 42
1766.93 40
1767.03 38
1767.13 35
1767.22 34
1767.32 34
1767.41 35
1767.51 39
1767.61 45
1767.70 52
1767.80 59
1767.90 65
1767.99 69
1768.09 71
1768.19 70
1768.28 65
1768.38 59
1768.48 51
1768.57 46
1768.67 43
1768.76 44
1768.86 49
1768.96 58
1769.05 69
1769.15 79
1769.25 86
1769.34 89
1769.44 87
1769.54 79
1769.63 67
1769.73 51
1769.83 34
1769.92 17
1770.02 1
1770.12 0
1770.21 0
1770.31 0
1770.40 0
1770.50 0
1770.60 0
1770.69 0
1770.79 0
1770.89 6
1770.98 17
1771.08 28
1771.18 39
1771.27 50
1771.37 60
1771.47 69
1771.56 76
1771.66 80
1771.76 79
1771.85 75
1771.95 69
1772.04 61
1772.14 52
1772.24 45
1772.33 40
1772.43 39
1772.53 40
1772.62 44
1772.72 49
1772.82 55
1772.91 61
1773.01 66
1773.11 68
1773.20 67
1773.30 63
1773.40 58
1773.49 50
1773.59 41
1773.69 32
1773.78 25
1773.88 21
1773.98 19
1774.07 20
1774.17 23
1774.27 27
1774.36 32
1774.46 35
1774.56 36
1774.65 35
1774.75 34
1774.85 32
1774.94 32
1775.04 34
1775.13 40
1775.23 49
1775.33 60
1775.42 73
1775.52 86
1775.62 97
1775.71 105
1775.81 109
1775.91 109
1776.00 105
1776.10 100
1776.20 95
1776.29 91
1776.39 89
1776.49 89
1776.58 92
1776.68 95
1776.78 99
1776.87 102
1776.97 103
1777.07 103
1777.16 101
1777.26 100
1777.36 99
1777.45 99
1777.55 98
1777.65 97
1777.74 94
1777.84 88
1777.94 79
1778.03 67
1778.13 53
1778.23 39
1778.32 28
1778.42 21
1778.52 19
1778.61 22
1778.71 29
1778.81 39
1778.90 49
1779.00 59
1779.10 68
1779.19 74
1779.29 78
1779.39 80
1779.48 79
1779.58 78
1779.68 75
1779.78 73
1779.87 72
1779.97 71
1780.07 70
1780.16 68
1780.26 66
1780.36 62
1780.45 56
1780.55 50
1780.65 43
1780.74 38
1780.84 33
1780.94 30
1781.03 27
1781.13 26
1781.23 26
1781.32 26
1781.42 28
1781.52 32
1781.61 38
1781.71 46
1781.81 56
1781.90 66
1782.00 76
1782.10 84
1782.19 89
1782.29 89
1782.39 85
1782.48 77
1782.58 66
1782.68 53
1782.78 40
1782.87 29
1782.97 20
1783.07 15
1783.16 12
1783.26 13
1783.36 17
1783.45 24
1783.55 33
1783.65 44
1783.74 55
1783.84 66
1783.94 74
1784.03 79
1784.13 78
1784.23 72
1784.32 62
1784.42 50
1784.52 38
1784.61 30
1784.71 26
1784.81 28
1784.91 33
1785.00 42
1785.10 51
1785.20 58
1785.29 62
1785.39 63
1785.49 61
1785.58 56
1785.68 50
1785.78 45
1785.87 42
1785.97 41
1786.07 43
1786.17 48
1786.26 54
1786.36 60
1786.46 65
1786.55 69
1786.65 71
1786.75 73
1786.84 74
1786.94 76
1787.04 77
1787.13 78
1787.23 79
1787.33 78
1787.43 74
1787.52 69
1787.62 63
1787.72 58
1787.81 53
1787.91 49
1788.01 46
1788.10 44
1788.20 42
1788.30 40
1788.39 37
1788.49 32
1788.59 26
1788.69 19
1788.78 10
1788.88 0
1788.98 0
1789.07 0
1789.17 0
1789.27 0
1789.36 0
1789.46 0
1789.56 0
1789.66 4
1789.75 15
1789.85 24
1789.95 32
1790.04 39
1790.14 47
1790.24 56
1790.33 66
1790.43 78
1790.53 91
1790.63 102
1790.72 111
1790.82 117
1790.92 121
1791.01 122
1791.11 122
1791.21 120
1791.30 116
1791.40 111
1791.50 103
1791.60 94
1791.69 84
1791.79 76
1791.89 71
1791.98 69
1792.08 71
1792.18 75
1792.28 80
1792.37 85
1792.47 87
1792.57 86
1792.66 83
1792.76 77
1792.86 70
1792.95 62
1793.05 53
1793.15 45
1793.25 37
1793.34 30
1793.44 24
1793.54 19
1793.63 17
1793.73 19
1793.83 23
1793.93 31
1794.02 41
1794.12 52
1794.22 63
1794.31 75
1794.41 86
1794.51 96
1794.61 106
1794.70 116
1794.80 127
1794.90 138
1794.99 149
1795.09 159
1795.19 168
1795.29 174
1795.38 175
1795.48 171
1795.58 162
1795.67 149
1795.77 135
1795.87 121
1795.97 110
1796.06 103
1796.16 101
1796.26 102
1796.35 105
1796.45 109
1796.55 111
1796.65 111
1796.74 109
1796.84 105
1796.94 99
1797.03 92
1797.13 84
1797.23 75
1797.33 65
1797.42 55
1797.52 46
1797.62 39
1797.72 36
1797.81 38
1797.91 43
1798.01 52
1798.10 63
1798.20 74
1798.30 85
1798.40 94
1798.49 102
1798.59 109
1798.69 117
1798.78 124
1798.88 132
1798.98 138
1799.08 143
1799.17 146
1799.27 145
1799.37 139
1799.47 131
1799.56 120
1799.66 108
1799.76 97
1799.85 88
1799.95 82
1800.05 80
1800.15 82
1800.24 85
1800.34 89
1800.44 94
1800.54 99
1800.63 104
1800.73 107
1800.83 111
1800.93 114
1801.02 116
1801.12 118
1801.22 118
1801.31 117
1801.41 114
1801.51 109
1801.61 102
1801.70 92
1801.80 81
1801.90 68
1802.00 56
1802.09 44
1802.19 35
1802.29 30
1802.38 29
1802.48 32
1802.58 38
1802.68 47
1802.77 57
1802.87 67
1802.97 78
1803.07 87
1803.16 94
1803.26 99
1803.36 100
1803.46 98
1803.55 93
1803.65 85
1803.75 76
1803.85 65
1803.94 54
1804.04 44
1804.14 35
1804.23 27
1804.33 21
1804.43 18
1804.53 18
1804.62 22
1804.72 30
1804.82 40
1804.92 50
1805.01 59
1805.11 66
1805.21 69
1805.31 68
1805.40 64
1805.50 60
1805.60 55
1805.70 52
1805.79 51
1805.89 51
1805.99 53
1806.09 56
1806.18 59
1806.28 62
1806.38 64
1806.48 65
1806.57 65
1806.67 63
1806.77 60
1806.87 56
1806.96 54
1807.06 52
1807.16 51
1807.26 52
1807.35 54
1807.45 57
1807.55 58
1807.65 59
1807.74 57
1807.84 53
1807.94 47
1808.04 40
1808.13 30
1808.23 20
1808.33 10
1808.43 0
1808.52 0
1808.62 0
1808.72 0
1808.82 0
1808.91 0
1809.01 0
1809.11 0
1809.21 0
1809.30 11
1809.40 20
1809.50 27
1809.60 30
1809.69 32
1809.79 30
1809.89 28
1809.99 25
1810.08 21
1810.18 18
1810.28 14
1810.38 10
1810.47 7
1810.57 4
1810.67 3
1810.77 4
1810.86 7
1810.96 13
1811.06 20
1811.16 29
1811.25 38
1811.35 47
1811.45 55
1811.55 61
1811.64 68
1811.74 73
1811.84 78
1811.94 82
1812.03 84
1812.13 85
1812.23 84
1812.33 81
1812.43 77
1812.52 73
1812.62 70
1812.72 68
1812.82 69
1812.91 71
1813.01 76
1813.11 81
1813.21 86
1813.30 90
1813.40 91
1813.50 90
1813.60 87
1813.69 82
1813.79 77
1813.89 71
1813.99 67
1814.09 64
1814.18 63
1814.28 63
1814.38 65
1814.48 67
1814.57 68
1814.67 68
1814.77 68
1814.87 67
1814.96 66
1815.06 65
1815.16 67
1815.26 69
1815.35 73
1815.45 78
1815.55 82
1815.65 86
1815.75 88
1815.84 90
1815.94 91
1816.04 94
1816.14 97
1816.23 100
1816.33 104
1816.43 108
1816.53 110
1816.63 110
1816.72 107
1816.82 104
1816.92 100
1817.02 96
1817.11 95
1817.21 96
1817.31 100
1817.41 105
1817.50 112
1817.60 118
1817.70 121
1817.80 123
1817.90 122
1817.99 120
1818.09 118
1818.19 117
1818.29 116
1818.38 115
1818.48 114
1818.58 114
1818.68 113
1818.78 112
1818.87 111
1818.97 111
1819.07 111
1819.17 111
1819.26 110
1819.36 107
1819.46 104
1819.56 101
1819.66 99
1819.75 97
1819.85 98
1819.95 99
1820.05 101
1820.14 104
1820.24 107
1820.34 110
1820.44 112
1820.54 115
1820.63 117
1820.73 118
1820.83 118
1820.93 116
1821.03 113
1821.12 110
1821.22 107
1821.32 105
1821.42 104
1821.51 105
1821.61 106
1821.71 106
1821.81 104
1821.91 99
1822.00 91
1822.10 81
1822.20 71
1822.30 62
1822.40 54
1822.49 47
1822.59 43
1822.69 38
1822.79 35
1822.89 31
1822.98 28
1823.08 27
1823.18 28
1823.28 32
1823.37 40
1823.47 50
1823.57 64
1823.67 78
1823.77 92
1823.86 105
1823.96 115
1824.06 121
1824.16 124
1824.26 124
1824.35 120
1824.45 114
1824.55 107
1824.65 100
1824.75 95
1824.84 91
1824.94 90
1825.04 92
1825.14 96
1825.24 101
1825.33 106
1825.43 110
1825.53 112
1825.63 113
1825.73 112
1825.82 110
1825.92 108
1826.02 106
1826.12 106
1826.21 106
1826.31 106
1826.41 106
1826.51 105
1826.61 101
1826.70 96
1826.80 89
1826.90 81
1827.00 73
1827.10 67
1827.19 64
1827.29 64
1827.39 66
1827.49 69
1827.59 71
1827.69 71
1827.78 68
1827.88 61
1827.98 52
1828.08 43
1828.18 35
1828.27 31
1828.37 31
1828.47 36
1828.57 47
1828.67 62
1828.76 79
1828.86 97
1828.96 113
1829.06 127
1829.16 136
1829.25 142
1829.35 144
1829.45 143
1829.55 139
1829.65 135
1829.74 130
1829.84 125
1829.94 120
1830.04 116
1830.14 112
1830.23 110
1830.33 108
1830.43 106
1830.53 103
1830.63 100
1830.73 97
1830.82 95
1830.92 96
1831.02 99
1831.12 106
1831.22 116
1831.31 127
1831.41 139
1831.51 150
1831.61 158
1831.71 162
1831.80 164
1831.90 164
1832.00 163
1832.10 164
1832.20 167
1832.30 174
1832.39 183
1832.49 195
1832.59 207
1832.69 219
1832.79 228
1832.88 235
1832.98 240
1833.08 244
1833.18 247
1833.28 252
1833.37 257
1833.47 262
1833.57 267
1833.67 271
1833.77 273
1833.87 271
1833.96 267
1834.06 259
1834.16 248
1834.26 234
1834.36 219
1834.45 203
1834.55 187
1834.65 173
1834.75 160
1834.85 151
1834.95 146
1835.04 145
1835.14 147
1835.24 151
1835.34 156
1835.44 160
1835.54 164
1835.63 165
1835.73 165
1835.83 164
1835.93 165
1836.03 167
1836.12 171
1836.22 176
1836.32 183
1836.42 188
1836.52 191
1836.62 192
1836.71 191
1836.81 189
1836.91 187
1837.01 184
1837.11 181
1837.21 177
1837.30 171
1837.40 161
1837.50 149
1837.60 135
1837.70 121
1837.80 109
1837.89 101
1837.99 98
1838.09 101
1838.19 107
1838.29 116
1838.39 125
1838.48 133
1838.58 138
1838.68 139
1838.78 137
1838.88 132
1838.98 125
1839.07 115
1839.17 105
1839.27 94
1839.37 84
1839.47 75
1839.57 67
1839.66 61
1839.76 58
1839.86 57
1839.96 57
1840.06 60
1840.16 63
1840.25 65
1840.35 65
1840.45 64
1840.55 60
1840.65 55
1840.75 49
1840.84 42
1840.94 35
1841.04 29
1841.14 22
1841.24 14
1841.34 6
1841.43 0
1841.53 0
1841.63 0
1841.73 0
1841.83 0
1841.93 0
1842.02 0
1842.12 0
1842.22 2
1842.32 9
1842.42 18
1842.52 26
1842.62 35
1842.71 43
1842.81 52
1842.91 60
1843.01 66
1843.11 70
1843.21 71
1843.30 69
1843.40 63
1843.50 56
1843.60 47
1843.70 39
1843.80 34
1843.89 32
1843.99 34
1844.09 40
1844.19 48
1844.29 57
1844.39 65
1844.49 71
1844.58 76
1844.68 78
1844.78 79
1844.88 81
1844.98 84
1845.08 88
1845.17 91
1845.27 94
1845.37 94
1845.47 91
1845.57 86
1845.67 80
1845.77 75
1845.86 72
1845.96 70
1846.06 71
1846.16 71
1846.26 71
1846.36 68
1846.46 64
1846.55 58
1846.65 54
1846.75 52
1846.85 55
1846.95 62
1847.05 72
1847.15 85
1847.24 97
1847.34 106
1847.44 111
1847.54 111
1847.64 108
1847.74 101
1847.84 91
1847.93 82
1848.03 72
1848.13 65
1848.23 60
1848.33 57
1848.43 57
1848.53 58
1848.62 59
1848.72 61
1848.82 62
1848.92 63
1849.02 63
1849.12 65
1849.22 67
1849.31 70
1849.41 73
1849.51 76
1849.61 78
1849.71 78
1849.81 75
1849.91 70
1850.00 64
1850.10 58
1850.20 53
1850.30 49
1850.40 47
1850.50 47
1850.60 49
1850.69 52
1850.79 55
1850.89 57
1850.99 58
1851.09 59
1851.19 59
1851.29 58
1851.39 56
1851.48 56
1851.58 55
1851.68 55
1851.78 55
1851.88 54
1851.98 53
1852.08 50
1852.17 48
1852.27 46
1852.37 46
1852.47 49
1852.57 54
1852.67 60
1852.77 66
1852.87 72
1852.96 74
1853.06 73
1853.16 68
1853.26 61
1853.36 52
1853.46 43
1853.56 37
1853.65 34
1853.75 34
1853.85 36
1853.95 41
1854.05 47
1854.15 52
1854.25 55
1854.35 56
1854.44 56
1854.54 56
1854.64 55
1854.74 54
1854.84 55
1854.94 56
1855.04 57
1855.14 59
1855.23 61
1855.33 63
1855.43 65
1855.53 67
1855.63 71
1855.73 75
1855.83 80
1855.93 84
1856.02 88
1856.12 90
1856.22 89
1856.32 87
1856.42 82
1856.52 75
1856.62 68
1856.72 62
1856.82 56
1856.91 52
1857.01 50
1857.11 50
1857.21 51
1857.31 53
1857.41 56
1857.51 59
1857.61 63
1857.70 66
1857.80 70
1857.90 75
1858.00 78
1858.10 80
1858.20 80
1858.30 77
1858.40 72
1858.50 66
1858.59 59
1858.69 52
1858.79 48
1858.89 46
1858.99 47
1859.09 50
1859.19 53
1859.29 56
1859.38 57
1859.48 55
1859.58 51
1859.68 45
1859.78 41
1859.88 39
1859.98 41
1860.08 47
1860.18 56
1860.27 67
1860.37 75
1860.47 79
1860.57 77
1860.67 70
1860.77 58
1860.87 44
1860.97 28
1861.07 13
1861.17 0
1861.26 0
1861.36 0
1861.46 0
1861.56 0
1861.66 0
1861.76 0
1861.86 0
1861.96 0
1862.06 15
1862.15 30
1862.25 42
1862.35 51
1862.45 58
1862.55 63
1862.65 67
1862.75 72
1862.85 77
1862.95 83
1863.04 90
1863.14 98
1863.24 106
1863.34 113
1863.44 119
1863.54 124
1863.64 127
1863.74 127
1863.84 124
1863.94 120
1864.03 114
1864.13 109
1864.23 104
1864.33 101
1864.43 99
1864.53 98
1864.63 96
1864.73 94
1864.83 90
1864.93 86
1865.02 81
1865.12 75
1865.22 70
1865.32 66
1865.42 64
1865.52 62
1865.62 62
1865.72 61
1865.82 61
1865.92 59
1866.02 56
1866.11 50
1866.21 43
1866.31 36
1866.41 28
1866.51 21
1866.61 16
1866.71 12
1866.81 7
1866.91 3
1867.01 0
1867.10 0
1867.20 0
1867.30 0
1867.40 0
1867.50 0
1867.60 0
1867.70 0
1867.80 7
1867.90 13
1868.00 19
1868.10 24
1868.19 28
1868.29 33
1868.39 40
1868.49 47
1868.59 55
1868.69 63
1868.79 69
1868.89 73
1868.99 75
1869.09 77
1869.19 80
1869.29 86
1869.38 95
1869.48 107
1869.58 122
1869.68 137
1869.78 150
1869.88 161
1869.98 167
1870.08 169
1870.18 166
1870.28 160
1870.38 152
1870.47 142
1870.57 131
1870.67 119
1870.77 108
1870.87 97
1870.97 86
1871.07 77
1871.17 69
1871.27 64
1871.37 62
1871.47 61
1871.57 63
1871.67 67
1871.76 72
1871.86 78
1871.96 84
1872.06 90
1872.16 96
1872.26 103
1872.36 112
1872.46 121
1872.56 130
1872.66 139
1872.76 146
1872.86 151
1872.95 154
1873.05 155
1873.15 155
1873.25 156
1873.35 157
1873.45 159
1873.55 162
1873.65 165
1873.75 166
1873.85 165
1873.95 159
1874.05 151
1874.15 140
1874.25 128
1874.34 115
1874.44 104
1874.54 95
1874.64 88
1874.74 83
1874.84 79
1874.94 77
1875.04 76
1875.14 75
1875.24 76
1875.34 76
1875.44 77
1875.54 78
1875.63 79
1875.73 79
1875.83 78
1875.93 76
1876.03 72
1876.13 67
1876.23 60
1876.33 53
1876.43 46
1876.53 41
1876.63 37
1876.73 35
1876.83 35
1876.93 37
1877.03 41
1877.12 48
1877.22 58
1877.32 70
1877.42 83
1877.52 97
1877.62 110
1877.72 120
1877.82 127
1877.92 130
1878.02 129
1878.12 125
1878.22 119
1878.32 113
1878.42 107
1878.52 101
1878.62 97
1878.71 94
1878.81 93
1878.91 93
1879.01 95
1879.11 98
1879.21 101
1879.31 105
1879.41 108
1879.51 110
1879.61 111
1879.71 111
1879.81 108
1879.91 105
1880.01 100
1880.11 95
1880.21 90
1880.31 85
1880.40 82
1880.50 79
1880.60 77
1880.70 75
1880.80 74
1880.90 72
1881.00 70
1881.10 69
1881.20 67
1881.30 67
1881.40 67
1881.50 69
1881.60 72
1881.70 77
1881.80 82
1881.90 86
1882.00 90
1882.10 92
1882.19 92
1882.29 90
1882.39 87
1882.49 84
1882.59 82
1882.69 82
1882.79 84
1882.89 89
1882.99 95
1883.09 101
1883.19 106
1883.29 108
1883.39 108
1883.49 106
1883.59 102
1883.69 96
1883.79 89
1883.89 80
1883.99 70
1884.09 61
1884.18 55
1884.28 51
1884.38 52
1884.48 57
1884.58 64
1884.68 71
1884.78 76
1884.88 77
1884.98 73
1885.08 65
1885.18 54
1885.28 43
1885.38 33
1885.48 26
1885.58 22
1885.68 19
1885.78 17
1885.88 14
1885.98 10
1886.08 5
1886.18 0
1886.28 0
1886.37 0
1886.47 0
1886.57 0
1886.67 0
1886.77 0
1886.87 0
1886.97 8
1887.07 19
1887.17 29
1887.27 36
1887.37 41
1887.47 43
1887.57 41
1887.67 36
1887.77 29
1887.87 20
1887.97 10
1888.07 0
1888.17 0
1888.27 0
1888.37 0
1888.47 0
1888.57 0
1888.67 0
1888.77 0
1888.87 7
1888.96 21
1889.06 33
1889.16 44
1889.26 52
1889.36 57
1889.46 61
1889.56 62
1889.66 64
1889.76 67
1889.86 70
1889.96 74
1890.06 78
1890.16 82
1890.26 86
1890.36 89
1890.46 91
1890.56 93
1890.66 96
1890.76 100
1890.86 106
1890.96 112
1891.06 119
1891.16 124
1891.26 127
1891.36 127
1891.46 124
1891.56 119
1891.66 111
1891.76 104
1891.86 97
1891.96 91
1892.06 85
1892.16 79
1892.25 72
1892.35 65
1892.45 60
1892.55 57
1892.65 57
1892.75 62
1892.85 71
1892.95 83
1893.05 95
1893.15 106
1893.25 114
1893.35 119
1893.45 121
1893.55 119
1893.65 115
1893.75 110
1893.85 104
1893.95 98
1894.05 93
1894.15 88
1894.25 84
1894.35 81
1894.45 79
1894.55 76
1894.65 73
1894.75 70
1894.85 67
1894.95 63
1895.05 60
1895.15 57
1895.25 56
1895.35 56
1895.45 57
1895.55 60
1895.65 63
1895.75 68
1895.85 73
1895.95 78
1896.05 83
1896.15 86
1896.25 89
1896.35 90
1896.45 90
1896.55 91
1896.65 92
1896.75 94
1896.85 97
1896.95 99
1897.05 101
1897.15 100
1897.25 98
1897.34 93
1897.44 86
1897.54 79
1897.64 72
1897.74 67
1897.84 64
1897.94 64
1898.04 65
1898.14 67
1898.24 67
1898.34 66
1898.44 63
1898.54 58
1898.64 51
1898.74 44
1898.84 37
1898.94 31
1899.04 27
1899.14 24
1899.24 22
1899.34 23
1899.44 25
1899.54 28
1899.64 33
1899.74 39
1899.84 45
1899.94 51
1900.04 56
1900.14 60
1900.24 61
1900.34 60
1900.44 56
1900.54 49
1900.64 41
1900.74 31
1900.84 22
1900.94 15
1901.04 10
1901.14 8
1901.24 6
1901.34 6
1901.44 5
1901.54 4
1901.64 4
1901.74 4
1901.84 6
1901.94 10
1902.04 17
1902.14 26
1902.24 35
1902.34 44
1902.44 52
1902.54 57
1902.64 59
1902.74 57
1902.84 54
1902.94 48
1903.04 42
1903.14 36
1903.24 31
1903.34 27
1903.44 23
1903.54 20
1903.64 17
1903.74 13
1903.84 9
1903.94 5
1904.04 0
1904.14 0
1904.24 0
1904.34 0
1904.44 0
1904.54 0
1904.64 0
1904.74 0
1904.84 0
1904.94 6
1905.04 14
1905.14 24
1905.24 34
1905.34 44
1905.44 54
1905.54 62
1905.64 69
1905.74 75
1905.84 80
1905.94 85
1906.04 89
1906.14 91
1906.24 91
1906.34 89
1906.44 84
1906.54 76
1906.64 68
1906.74 61
1906.84 55
1906.94 52
1907.05 51
1907.15 52
1907.25 53
1907.35 54
1907.45 54
1907.55 53
1907.65 52
1907.75 54
1907.85 57
1907.95 63
1908.05 70
1908.15 78
1908.25 85
1908.35 90
1908.45 92
1908.55 91
1908.65 87
1908.75 82
1908.85 75
1908.95 68
1909.05 61
1909.15 54
1909.25 49
1909.35 45
1909.45 44
1909.55 44
1909.65 45
1909.75 46
1909.85 47
1909.95 46
1910.05 43
1910.15 41
1910.25 40
1910.35 41
1910.45 44
1910.55 51
1910.65 60
1910.75 69
1910.85 77
1910.95 83
1911.05 85
1911.15 85
1911.25 84
1911.35 83
1911.45 83
1911.55 87
1911.65 93
1911.75 102
1911.85 111
1911.95 120
1912.05 124
1912.15 124
1912.26 119
1912.36 111
1912.46 100
1912.56 90
1912.66 82
1912.76 78
1912.86 77
1912.96 80
1913.06 84
1913.16 89
1913.26 94
1913.36 98
1913.46 101
1913.56 103
1913.66 105
1913.76 107
1913.86 108
1913.96 108
1914.06 108
1914.16 106
1914.26 102
1914.36 99
1914.46 94
1914.56 91
1914.66 88
1914.76 87
1914.86 87
1914.96 87
1915.06 88
1915.16 88
1915.26 87
1915.36 86
1915.47 83
1915.57 81
1915.67 79
1915.77 78
1915.87 79
1915.97 82
1916.07 86
1916.17 91
1916.27 96
1916.37 98
1916.47 98
1916.57 94
1916.67 86
1916.77 75
1916.87 61
1916.97 46
1917.07 31
1917.17 19
1917.27 9
1917.37 2
1917.47 0
1917.57 0
1917.67 0
1917.77 1
1917.87 3
1917.97 5
1918.08 5
1918.18 5
1918.28 3
1918.38 0
1918.48 0
1918.58 0
1918.68 0
1918.78 0
1918.88 0
1918.98 4
1919.08 8
1919.18 12
1919.28 13
1919.38 13
1919.48 11
1919.58 8
1919.68 5
1919.78 3
1919.88 2
1919.98 2
1920.08 2
1920.18 3
1920.28 3
1920.39 3
1920.49 2
1920.59 0
1920.69 0
1920.79 0
1920.89 0
1920.99 0
1921.09 0
1921.19 0
1921.29 1
1921.39 5
1921.49 11
1921.59 18
1921.69 25
1921.79 31
1921.89 35
1921.99 38
1922.09 37
1922.19 35
1922.29 30
1922.40 25
1922.50 19
1922.60 15
1922.70 11
1922.80 9
1922.90 10
1923.00 11
1923.10 15
1923.20 19
1923.30 24
1923.40 28
1923.50 32
1923.60 33
1923.70 32
1923.80 29
1923.90 24
1924.00 20
1924.10 15
1924.21 11
1924.31 9
1924.41 7
1924.51 7
1924.61 8
1924.71 9
1924.81 11
1924.91 14
1925.01 16
1925.11 19
1925.21 23
1925.31 27
1925.41 31
1925.51 36
1925.61 42
1925.71 48
1925.81 55
1925.92 63
1926.02 69
1926.12 74
1926.22 77
1926.32 78
1926.42 76
1926.52 72
1926.62 66
1926.72 58
1926.82 50
1926.92 41
1927.02 33
1927.12 24
1927.22 16
1927.32 8
1927.43 2
1927.53 0
1927.63 0
1927.73 0
1927.83 0
1927.93 0
1928.03 3
1928.13 5
1928.23 5
1928.33 4
1928.43 2
1928.53 0
1928.63 0
1928.73 0
1928.83 0
1928.94 4
1929.04 10
1929.14 16
1929.24 22
1929.34 26
1929.44 30
1929.54 34
1929.64 38
1929.74 43
1929.84 47
1929.94 52
1930.04 56
1930.14 58
1930.24 60
1930.35 60
1930.45 60
1930.55 60
1930.65 62
1930.75 66
1930.85 70
1930.95 75
1931.05 79
1931.15 82
1931.25 84
1931.35 84
1931.45 84
1931.55 83
1931.66 82
1931.76 82
1931.86 84
1931.96 86
1932.06 89
1932.16 93
1932.26 95
1932.36 97
1932.46 97
1932.56 96
1932.66 94
1932.76 93
1932.86 94
1932.97 95
1933.07 99
1933.17 105
1933.27 112
1933.37 120
1933.47 126
1933.57 130
1933.67 131
1933.77 127
1933.87 120
1933.97 109
1934.07 98
1934.18 88
1934.28 79
1934.38 74
1934.48 72
1934.58 71
1934.68 72
1934.78 72
1934.88 72
1934.98 69
1935.08 66
1935.18 62
1935.28 57
1935.39 53
1935.49 49
1935.59 46
1935.69 45
1935.79 45
1935.89 48
1935.99 53
1936.09 60
1936.19 68
1936.29 76
1936.39 84
1936.50 89
1936.60 91
1936.70 91
1936.80 89
1936.90 85
1937.00 82
1937.10 80
1937.20 79
1937.30 80
1937.40 81
1937.50 83
1937.61 83
1937.71 83
1937.81 80
1937.91 76
1938.01 71
1938.11 65
1938.21 58
1938.31 53
1938.41 49
1938.51 45
1938.61 44
1938.72 43
1938.82 43
1938.92 43
1939.02 44
1939.12 45
1939.22 46
1939.32 48
1939.42 51
1939.52 53
1939.62 54
1939.73 55
1939.83 56
1939.93 56
1940.03 58
1940.13 61
1940.23 66
1940.33 71
1940.43 77
1940.53 80
1940.63 82
1940.74 82
1940.84 81
1940.94 80
1941.04 79
1941.14 80
1941.24 83
1941.34 86
1941.44 89
1941.54 90
1941.64 89
1941.75 86
1941.85 82
1941.95 77
1942.05 73
1942.15 69
1942.25 66
1942.35 64
1942.45 62
1942.55 60
1942.65 59
1942.76 58
1942.86 58
1942.96 60
1943.06 63
1943.16 69
1943.26 78
1943.36 90
1943.46 105
1943.56 122
1943.67 139
1943.77 155
1943.87 167
1943.97 176
1944.07 179
1944.17 177
1944.27 172
1944.37 164
1944.47 156
1944.58 147
1944.68 139
1944.78 130
1944.88 122
1944.98 112
1945.08 101
1945.18 89
1945.28 76
1945.38 63
1945.49 52
1945.59 43
1945.69 37
1945.79 34
1945.89 33
1945.99 33
1946.09 34
1946.19 35
1946.29 36
1946.40 36
1946.50 35
1946.60 35
1946.70 36
1946.80 40
1946.90 48
1947.00 59
1947.10 74
1947.21 90
1947.31 107
1947.41 122
1947.51 133
1947.61 139
1947.71 139
1947.81 134
1947.91 126
1948.01 115
1948.12 105
1948.22 95
1948.32 86
1948.42 79
1948.52 74
1948.62 70
1948.72 69
1948.82 69
1948.93 72
1949.03 76
1949.13 82
1949.23 87
1949.33 91
1949.43 93
1949.53 93
1949.63 90
1949.74 86
1949.84 82
1949.94 78
1950.04 76
1950.14 74
1950.24 75
1950.34 76
1950.44 78
1950.55 80
1950.65 80
1950.75 79
1950.85 76
1950.95 73
1951.05 71
1951.15 70
1951.25 71
1951.36 74
1951.46 80
1951.56 87
1951.66 97
1951.76 108
1951.86 120
1951.96 133
1952.06 146
1952.17 158
1952.27 168
1952.37 175
1952.47 177
1952.57 175
1952.67 169
1952.77 159
1952.88 146
1952.98 133
1953.08 120
1953.18 108
1953.28 97
1953.38 89
1953.48 82
1953.58 76
1953.69 70
1953.79 66
1953.89 62
1953.99 58
1954.09 53
1954.19 48
1954.29 42
1954.40 34
1954.50 26
1954.60 18
1954.70 12
1954.80 9
1954.90 9
1955.00 14
1955.10 22
1955.21 33
1955.31 44
1955.41 55
1955.51 64
1955.61 70
1955.71 74
1955.81 77
1955.92 78
1956.02 80
1956.12 81
1956.22 84
1956.32 87
1956.42 91
1956.52 94
1956.63 96
1956.73 96
1956.83 93
1956.93 88
1957.03 79
1957.13 68
1957.23 56
1957.34 42
1957.44 29
1957.54 16
1957.64 6
1957.74 0
1957.84 0
1957.94 0
1958.05 0
1958.15 0
1958.25 0
1958.35 0
1958.45 0
1958.55 0
1958.65 6
1958.76 18
1958.86 31
1958.96 44
1959.06 56
1959.16 66
1959.26 75
1959.37 82
1959.47 87
1959.57 90
1959.67 93
1959.77 94
1959.87 94
1959.97 93
1960.08 91
1960.18 89
1960.28 86
1960.38 84
1960.48 82
1960.58 80
1960.68 78
1960.79 76
1960.89 73
1960.99 68
1961.09 63
1961.19 58
1961.29 54
1961.40 52
1961.50 53
1961.60 57
1961.70 64
1961.80 72
1961.90 81
1962.00 87
1962.11 91
1962.21 92
1962.31 91
1962.41 89
1962.51 86
1962.61 83
1962.72 81
1962.82 80
1962.92 79
1963.02 77
1963.12 73
1963.22 69
1963.33 63
1963.43 56
1963.53 49
1963.63 41
1963.73 35
1963.83 29
1963.94 25
1964.04 24
1964.14 28
1964.24 36
1964.34 48
1964.44 64
1964.54 79
1964.65 93
1964.75 102
1964.85 104
1964.95 100
1965.05 91
1965.15 78
1965.26 63
1965.36 50
1965.46 39
1965.56 31
1965.66 27
1965.76 25
1965.87 26
1965.97 28
1966.07 32
1966.17 36
1966.27 40
1966.37 44
1966.48 49
1966.58 55
1966.68 63
1966.78 73
1966.88 85
1966.98 98
1967.09 111
1967.19 122
1967.29 130
1967.39 134
1967.49 133
1967.59 127
1967.70 119
1967.80 107
1967.90 95
1968.00 83
1968.10 72
1968.20 63
1968.31 56
1968.41 52
1968.51 50
1968.61 51
1968.71 54
1968.82 57
1968.92 60
1969.02 62
1969.12 63
1969.22 63
1969.32 62
1969.43 61
1969.53 61
1969.63 60
1969.73 60
1969.83 60
1969.93 60
1970.04 60
1970.14 60
1970.24 60
1970.34 60
1970.44 59
1970.55 57
1970.65 54
1970.75 50
1970.85 44
1970.95 36
1971.05 27
1971.16 19
1971.26 14
1971.36 12
1971.46 15
1971.56 21
1971.66 31
1971.77 42
1971.87 52
1971.97 60
1972.07 63
1972.17 63
1972.28 59
1972.38 52
1972.48 45
1972.58 40
1972.68 37
1972.79 38
1972.89 42
1972.99 49
1973.09 58
1973.19 66
1973.29 72
1973.40 75
1973.50 74
1973.60 69
1973.70 61
1973.80 51
1973.91 40
1974.01 31
1974.11 24
1974.21 20
1974.31 19
1974.41 19
1974.52 20
1974.62 20
1974.72 19
1974.82 15
1974.92 9
1975.03 1
1975.13 0
1975.23 0
1975.33 0
1975.43 0
1975.54 0
1975.64 0
1975.74 0
1975.84 13
1975.94 30
1976.05 46
1976.15 59
1976.25 68
1976.35 72
1976.45 73
1976.55 71
1976.66 69
1976.76 68
1976.86 68
1976.96 68
1977.06 68
1977.17 68
1977.27 66
1977.37 62
1977.47 59
1977.57 56
1977.68 56
1977.78 58
1977.88 62
1977.98 68
1978.08 74
1978.19 79
1978.29 82
1978.39 82
1978.49 80
1978.59 76
1978.70 72
1978.80 69
1978.90 67
1979.00 67
1979.10 68
1979.21 69
1979.31 71
1979.41 72
1979.51 73
1979.61 72
1979.72 72
1979.82 70
1979.92 68
1980.02 65
1980.12 61
1980.23 55
1980.33 49
1980.43 44
1980.53 39
1980.63 38
1980.74 38
1980.84 41
1980.94 45
1981.04 48
1981.14 51
1981.25 52
1981.35 50
1981.45 48
1981.55 45
1981.65 42
1981.76 40
1981.86 39
1981.96 39
1982.06 40
1982.17 41
1982.27 41
1982.37 40
1982.47 37
1982.57 33
1982.68 28
1982.78 23
1982.88 18
1982.98 14
1983.08 13
1983.19 14
1983.29 18
1983.39 26
1983.49 37
1983.59 51
1983.70 66
1983.80 82
1983.90 95
1984.00 106
1984.11 113
1984.21 116
1984.31 115
1984.41 111
1984.51 104
1984.62 95
1984.72 83
1984.82 70
1984.92 55
1985.02 41
1985.13 27
1985.23 17
1985.33 11
1985.43 9
1985.54 12
1985.64 20
1985.74 29
1985.84 40
1985.94 49
1986.05 56
1986.15 60
1986.25 62
1986.35 61
1986.45 58
1986.56 55
1986.66 52
1986.76 48
1986.86 45
1986.97 42
1987.07 39
1987.17 34
1987.27 28
1987.37 19
1987.48 9
1987.58 0
1987.68 0
1987.78 0
1987.89 0
1987.99 0
1988.09 0
1988.19 0
1988.29 0
1988.40 13
1988.50 34
1988.60 53
1988.70 68
1988.81 78
1988.91 83
1989.01 83
1989.11 81
1989.22 77
1989.32 74
1989.42 70
1989.52 67
1989.62 64
1989.73 61
1989.83 57
1989.93 52
1990.03 47
1990.14 44
1990.24 43
1990.34 45
1990.44 49
1990.54 56
1990.65 66
1990.75 77
1990.85 89
1990.95 100
1991.06 111
1991.16 119
1991.26 124
1991.36 125
1991.47 122
1991.57 116
1991.67 106
1991.77 93
1991.87 80
1991.98 68
1992.08 58
1992.18 51
1992.28 48
1992.39 46
1992.49 46
1992.59 45
1992.69 43
1992.80 39
1992.90 34
1993.00 30
1993.10 30
1993.21 33
1993.31 41
1993.41 54
1993.51 68
1993.61 83
1993.72 96
1993.82 106
1993.92 111
1994.02 114
1994.13 113
1994.23 111
1994.33 108
1994.43 106
1994.54 104
1994.64 104
1994.74 106
1994.84 111
1994.95 120
1995.05 133
1995.15 151
1995.25 171
1995.36 194
1995.46 217
1995.56 238
1995.66 254
1995.77 266
1995.87 273
1995.97 275
1996.07 274
1996.17 271
1996.28 267
1996.38 264
1996.48 263
1996.58 263
1996.69 266
1996.79 271
1996.89 277
1996.99 283
1997.10 286
1997.20 287
1997.30 283
1997.40 273
1997.51 259
1997.61 241
1997.71 221
1997.81 199
1997.92 179
1998.02 161
1998.12 145
1998.22 134
1998.33 126
1998.43 122
1998.53 122
1998.63 125
1998.74 131
1998.84 139
1998.94 148
1999.04 156
1999.15 164
1999.25 169
1999.35 173
1999.45 174
1999.56 174
1999.66 173
1999.76 172
1999.86 171
1999.97 172
2000.07 172
2000.17 173
2000.27 173
2000.38 171
2000.48 168
2000.58 163
2000.68 158
2000.79 152
2000.89 148
2000.99 145
2001.09 143
2001.20 142
2001.30 142
2001.40 140
2001.51 136
2001.61 130
2001.71 122
2001.81 113
2001.92 103
2002.02 95
2002.12 90
2002.22 88
2002.33 89
2002.43 93
2002.53 98
2002.63 103
2002.74 107
2002.84 108
2002.94 107
2003.04 104
2003.15 99
2003.25 95
2003.35 92
2003.45 93
2003.56 96
2003.66 103
2003.76 112
2003.87 121
2003.97 129
2004.07 136
2004.17 139
2004.28 139
2004.38 135
2004.48 127
2004.58 116
2004.69 103
2004.79 89
2004.89 75
2004.99 64
2005.10 55
2005.20 51
2005.30 50
2005.41 53
2005.51 59
2005.61 67
2005.71 76
2005.82 84
2005.92 93
2006.02 101
2006.12 108
2006.23 115
2006.33 120
2006.43 122
2006.53 121
2006.64 118
2006.74 111
2006.84 101
2006.95 90
2007.05 81
2007.15 73
2007.25 68
2007.36 65
2007.46 64
2007.56 64
2007.66 65
2007.77 64
2007.87 63
2007.97 62
2008.08 61
2008.18 63
2008.28 67
2008.38 74
2008.49 85
2008.59 98
2008.69 114
2008.79 129
2008.90 144
2009.00 157
2009.10 167
2009.21 174
2009.31 181
2009.41 186
2009.51 192
2009.62 198
2009.72 205
2009.82 213
2009.93 222
2010.03 229
2010.13 236
2010.23 241
2010.34 242
2010.44 241
2010.54 235
2010.64 227
2010.75 216
2010.85 204
2010.95 192
2011.06 183
2011.16 175
2011.26 170
2011.36 167
2011.47 166
2011.57 165
2011.67 165
2011.78 165
2011.88 165
2011.98 163
2012.08 159
2012.19 154
2012.29 146
2012.39 137
2012.50 127
2012.60 118
2012.70 111
2012.80 107
2012.91 104
2013.01 104
2013.11 105
2013.22 105
2013.32 105
2013.42 105
2013.52 104
2013.63 103
2013.73 102
2013.83 102
2013.94 102
2014.04 104
2014.14 106
2014.24 108
2014.35 110
2014.45 110
2014.55 109
2014.66 106
2014.76 101
2014.86 95
2014.97 88
2015.07 81
2015.17 75
2015.27 69
2015.38 65
2015.48 63
2015.58 62
2015.69 65
2015.79 71
2015.89 80
2015.99 91
2016.10 104
2016.20 116
2016.30 128
2016.41 138
2016.51 146
2016.61 151
2016.72 155
2016.82 158
2016.92 161
2017.02 164
2017.13 167
2017.23 170
2017.33 173
2017.44 175
2017.54 176
2017.64 176
2017.75 175
2017.85 171
2017.95 166
2018.05 159
2018.16 150
2018.26 139
2018.36 127
2018.47 114
2018.57 101
2018.67 89
2018.78 80
2018.88 75
2018.98 75
2019.08 79
2019.19 86
2019.29 96
2019.39 106
2019.50 113
2019.60 117
2019.70 115
2019.81 109
2019.91 99
2020.01 88
2020.11 79
2020.22 72
2020.32 70
2020.42 72
2020.53 78
2020.63 84
2020.73 91
2020.84 95
2020.94 96
2021.04 96
2021.15 93
2021.25 90
2021.35 88
2021.45 89
2021.56 92
2021.66 98
2021.76 106
2021.87 116
2021.97 126
2022.07 136
2022.18 145
2022.28 151
2022.38 154
2022.49 154
2022.59 152
2022.69 148
2022.79 144
2022.90 140
2023.00 138
2023.10 138
2023.21 139
2023.31 141
2023.41 142
2023.52 142
2023.62 139
2023.72 134
2023.83 129
2023.93 124
2024.03 121
2024.14 120
2024.24 121
2024.34 123
2024.45 126
2024.55 128
2024.65 128
2024.75 128
2024.86 126
2024.96 123
2025.06 120
2025.17 118
2025.27 117
2025.37 117
2025.48 119
2025.58 121
2025.68 123
2025.79 124
2025.89 123
2025.99 121
2026.10 117
2026.20 113
2026.30 109
2026.41 106
2026.51 102
2026.61 99
2026.72 95
2026.82 91
2026.92 86
2027.02 79
2027.13 70
2027.23 61
2027.33 52
2027.44 42
2027.54 32
2027.64 24
2027.75 17
2027.85 12
2027.95 10
2028.06 8
2028.16 9
2028.26 12
2028.37 16
2028.47 22
2028.57 31
2028.68 41
2028.78 54
2028.88 67
2028.99 79
2029.09 91
2029.19 100
2029.30 108
2029.40 114
2029.50 117
2029.61 119
2029.71 119
2029.81 117
2029.92 112
2030.02 105
2030.12 96
2030.23 83
2030.33 68
2030.43 52
2030.54 34
2030.64 16
2030.74 1
2030.85 0
2030.95 0
2031.05 0
2031.16 0
2031.26 0
2031.36 0
2031.47 0
2031.57 5
2031.67 12
2031.78 16
2031.88 19
2031.98 21
2032.09 24
2032.19 28
2032.29 33
2032.40 40
2032.50 47
2032.60 54
2032.71 61
2032.81 66
2032.91 71
2033.02 74
2033.12 77
2033.22 78
2033.33 76
2033.43 74
2033.53 69
2033.64 65
2033.74 61
2033.84 59
2033.95 61
2034.05 65
2034.15 73
2034.26 82
2034.36 91
2034.46 98
2034.57 104
2034.67 106
2034.77 106
2034.88 104
2034.98 101
2035.08 96
2035.19 90
2035.29 83
2035.39 76
2035.50 69
2035.60 62
2035.71 57
2035.81 55
2035.91 56
2036.02 61
2036.12 70
2036.22 80
2036.33 92
2036.43 102
2036.53 109
2036.64 111
2036.74 110
2036.84 104
2036.95 97
2037.05 91
2037.15 87
2037.26 86
2037.36 89
2037.46 94
2037.57 100
2037.67 106
2037.77 111
2037.88 115
2037.98 118
2038.09 122
2038.19 128
2038.29 136
2038.40 147
2038.50 158
2038.60 170
2038.71 179
2038.81 184
2038.91 184
2039.02 179
2039.12 169
2039.22 158
2039.33 146
2039.43 136
2039.53 129
2039.64 125
2039.74 123
2039.85 122
2039.95 120
2040.05 116
2040.16 109
2040.26 101
2040.36 92
2040.47 84
2040.57 78
2040.67 75
2040.78 75
2040.88 75
2040.98 76
2041.09 75
2041.19 72
2041.30 65
2041.40 57
2041.50 46
2041.61 36
2041.71 26
2041.81 20
2041.92 17
2042.02 17
2042.12 22
2042.23 29
2042.33 37
2042.43 45
2042.54 52
2042.64 55
2042.75 55
2042.85 52
2042.95 45
2043.06 37
2043.16 29
2043.26 22
2043.37 17
2043.47 16
2043.57 17
2043.68 22
2043.78 28
2043.89 33
2043.99 38
2044.09 40
2044.20 40
2044.30 40
2044.40 39
2044.51 39
2044.61 41
2044.72 45
2044.82 50
2044.92 55
2045.03 59
2045.13 62
2045.23 64
2045.34 64
2045.44 63
2045.54 61
2045.65 60
2045.75 58
2045.86 57
2045.96 55
2046.06 52
2046.17 48
2046.27 43
2046.37 38
2046.48 33
2046.58 28
2046.69 24
2046.79 21
2046.89 20
2047.00 22
2047.10 25
2047.20 31
2047.31 38
2047.41 46
2047.52 53
2047.62 60
2047.72 66
2047.83 69
2047.93 70
2048.03 69
2048.14 65
2048.24 60
2048.35 52
2048.45 41
2048.55 28
2048.66 13
2048.76 0
2048.86 0
2048.97 0
2049.07 0
2049.18 0
2049.28 7
2049.38 22
2049.49 36
2049.59 47
2049.69 53
2049.80 54
2049.90 53
2050.01 50
2050.11 48
2050.21 49
2050.32 53
2050.42 59
2050.53 66
2050.63 73
2050.73 80
2050.84 85
2050.94 88
2051.04 90
2051.15 89
2051.25 87
2051.36 84
2051.46 79
2051.56 74
2051.67 70
2051.77 67
2051.88 67
2051.98 70
2052.08 76
2052.19 82
2052.29 89
2052.39 94
2052.50 96
2052.60 97
2052.71 96
2052.81 95
2052.91 96
2053.02 99
2053.12 105
2053.23 112
2053.33 119
2053.43 126
2053.54 130
2053.64 133
2053.75 133
2053.85 133
2053.95 132
2054.06 130
2054.16 129
2054.26 127
2054.37 124
2054.47 120
2054.58 113
2054.68 104
2054.78 92
2054.89 79
2054.99 64
2055.10 49
2055.20 36
2055.30 26
2055.41 20
2055.51 19
2055.62 21
2055.72 25
2055.82 32
2055.93 40
2056.03 48
2056.14 57
2056.24 66
2056.34 76
2056.45 84
2056.55 91
2056.66 96
2056.76 97
2056.86 96
2056.97 92
2057.07 86
2057.18 81
2057.28 76
2057.38 72
2057.49 70
2057.59 69
2057.70 68
2057.80 67
2057.90 64
2058.01 60
2058.11 56
2058.22 51
2058.32 48
2058.42 47
2058.53 48
2058.63 53
2058.74 61
2058.84 71
2058.94 82
2059.05 92
2059.15 100
2059.26 105
2059.36 107
2059.46 104
2059.57 97
2059.67 88
2059.78 75
2059.88 62
2059.98 48
2060.09 35
2060.19 24
2060.30 15
2060.40 8
2060.50 3
2060.61 0
2060.71 0
2060.82 0
2060.92 0
2061.02 0
2061.13 0
2061.23 0
2061.34 0
2061.44 0
2061.55 6
2061.65 14
2061.75 21
2061.86 27
2061.96 31
2062.07 32
2062.17 31
2062.27 28
2062.38 25
2062.48 21
2062.59 19
2062.69 19
2062.79 20
2062.90 22
2063.00 25
2063.11 26
2063.21 27
2063.32 26
2063.42 24
2063.52 22
2063.63 20
2063.73 22
2063.84 26
2063.94 33
2064.04 42
2064.15 52
2064.25 61
2064.36 68
2064.46 73
2064.57 75
2064.67 74
2064.77 72
2064.88 69
2064.98 64
2065.09 58
2065.19 51
2065.29 43
2065.40 35
2065.50 28
2065.61 23
2065.71 20
2065.82 20
2065.92 20
2066.02 22
2066.13 23
2066.23 25
2066.34 25
2066.44 26
2066.55 28
2066.65 31
2066.75 35
2066.86 39
2066.96 45
2067.07 51
2067.17 57
2067.27 63
2067.38 69
2067.48 75
2067.59 82
2067.69 89
2067.80 96
2067.90 102
2068.00 107
2068.11 109
2068.21 108
2068.32 105
2068.42 101
2068.53 97
2068.63 93
2068.73 92
2068.84 91
2068.94 91
2069.05 91
2069.15 89
2069.26 85
2069.36 81
2069.46 77
2069.57 73
2069.67 70
2069.78 68
2069.88 67
2069.99 65
2070.09 62
2070.19 57
2070.30 52
2070.40 48
2070.51 46
2070.61 45
2070.72 48
2070.82 54
2070.93 62
2071.03 70
2071.13 79
2071.24 87
2071.34 94
2071.45 99
2071.55 103
2071.66 106
2071.76 109
2071.86 110
2071.97 110
2072.07 109
2072.18 106
2072.28 101
2072.39 94
2072.49 87
2072.59 80
2072.70 76
2072.80 73
2072.91 71
2073.01 71
2073.12 70
2073.22 68
2073.33 64
2073.43 59
2073.53 54
2073.64 50
2073.74 48
2073.85 50
2073.95 54
2074.06 61
2074.16 70
2074.27 78
2074.37 86
2074.47 92
2074.58 97
2074.68 99
2074.79 99
2074.89 97
2075.00 94
2075.10 90
2075.21 86
2075.31 82
2075.41 80
2075.52 80
2075.62 82
2075.73 85
2075.83 88
2075.94 90
2076.04 93
2076.15 94
2076.25 95
2076.35 96
2076.46 97
2076.56 100
2076.67 102
2076.77 104
2076.88 106
2076.98 107
2077.09 107
2077.19 106
2077.29 104
2077.40 101
2077.50 96
2077.61 90
2077.71 83
2077.82 75
2077.92 66
2078.03 57
2078.13 48
2078.24 40
2078.34 32
2078.44 25
2078.55 20
2078.65 17
2078.76 16
2078.86 19
2078.97 24
2079.07 32
2079.18 42
2079.28 52
2079.39 62
2079.49 69
2079.59 74
2079.70 78
2079.80 80
2079.91 82
2080.01 84
2080.12 87
2080.22 91
2080.33 95
2080.43 97
2080.54 96
2080.64 92
2080.74 85
2080.85 74
2080.95 61
2081.06 47
2081.16 33
2081.27 20
2081.37 9
2081.48 1
2081.58 0
2081.69 0
2081.79 0
2081.90 0
2082.00 0
2082.10 0
2082.21 0
2082.31 0
2082.42 4
2082.52 16
2082.63 29
2082.73 40
2082.84 47
2082.94 51
2083.05 51
2083.15 48
2083.26 44
2083.36 40
2083.46 36
2083.57 32
2083.67 29
2083.78 27
2083.88 25
2083.99 25
2084.09 26
2084.20 28
2084.30 31
2084.41 34
2084.51 36
2084.62 37
2084.72 38
2084.83 40
2084.93 41
2085.03 43
2085.14 46
2085.24 48
2085.35 48
2085.45 46
2085.56 42
2085.66 36
2085.77 29
2085.87 23
2085.98 17
2086.08 14
2086.19 13
2086.29 14
2086.40 17
2086.50 22
2086.61 28
2086.71 35
2086.81 42
2086.92 48
2087.02 52
2087.13 55
2087.23 57
2087.34 57
2087.44 58
2087.55 60
2087.65 63
2087.76 67
2087.86 71
2087.97 74
2088.07 74
2088.18 72
2088.28 67
2088.39 60
2088.49 52
2088.60 44
2088.70 39
2088.81 34
2088.91 32
2089.01 29
2089.12 26
2089.22 21
2089.33 15
2089.43 6
2089.54 0
2089.64 0
2089.75 0
2089.85 0
2089.96 0
2090.06 0
2090.17 0
2090.27 0
2090.38 4
2090.48 16
2090.59 29
2090.69 43
2090.80 56
2090.90 67
2091.01 75
2091.11 79
2091.22 79
2091.32 75
2091.43 70
2091.53 64
2091.64 58
2091.74 55
2091.85 53
2091.95 52
2092.06 51
2092.16 50
2092.26 48
2092.37 45
2092.47 43
2092.58 43
2092.68 44
2092.79 47
2092.89 52
2093.00 57
2093.10 61
2093.21 64
2093.31 64
2093.42 64
2093.52 62
2093.63 62
2093.73 61
2093.84 62
2093.94 63
2094.05 63
2094.15 62
2094.26 61
2094.36 60
2094.47 60
2094.57 62
2094.68 66
2094.78 72
2094.89 79
2094.99 86
2095.10 92
2095.20 97
2095.31 101
2095.41 106
2095.52 111
2095.62 116
2095.73 121
2095.83 124
2095.94 124
2096.04 121
2096.15 115
2096.25 107
2096.36 99
2096.46 92
2096.57 87
2096.67 82
2096.78 78
2096.88 73
2096.99 67
2097.09 60
2097.20 53
2097.30 48
2097.41 44
2097.51 44
2097.62 47
2097.72 51
2097.83 56
2097.93 61
2098.04 64
2098.14 65
2098.25 66
2098.35 66
2098.46 67
2098.56 69
2098.67 72
2098.77 74
2098.88 76
2098.98 76
2099.09 73
2099.19 67
2099.30 60
2099.40 51
2099.51 42
2099.61 32
2099.72 24
2099.82 17
2099.93 11
2100.03 6
2100.14 1
2100.24 0
2100.35 0
2100.45 0
2100.56 0
2100.66 0
2100.77 0
2100.87 0
2100.98 0
2101.08 7
2101.19 19
2101.29 30
2101.40 39
2101.50 44
2101.61 46
2101.71 44
2101.82 39
2101.92 34
2102.03 30
2102.13 27
2102.24 26
2102.34 27
2102.45 30
2102.56 35
2102.66 42
2102.77 48
2102.87 54
2102.98 59
2103.08 62
2103.19 62
2103.29 61
2103.40 58
2103.50 56
2103.61 55
2103.71 56
2103.82 59
2103.92 64
2104.03 68
2104.13 71
2104.24 72
2104.34 68
2104.45 61
2104.55 51
2104.66 40
2104.76 31
2104.87 24
2104.97 21
2105.08 23
2105.18 29
2105.29 38
2105.39 50
2105.50 64
2105.61 79
2105.71 94
2105.82 109
2105.92 121
2106.03 132
2106.13 139
2106.24 143
2106.34 146
2106.45 146
2106.55 145
2106.66 143
2106.76 139
2106.87 134
2106.97 128
2107.08 119
2107.18 109
2107.29 97
2107.39 87
2107.50 77
2107.60 69
2107.71 64
2107.81 62
2107.92 62
2108.03 64
2108.13 67
2108.24 70
2108.34 74
2108.45 78
2108.55 80
2108.66 80
2108.76 79
2108.87 76
2108.97 71
2109.08 66
2109.18 61
2109.29 58
2109.39 56
2109.50 57
2109.60 58
2109.71 61
2109.82 63
2109.92 65
2110.03 67
2110.13 70
2110.24 74
2110.34 79
2110.45 85
2110.55 91
2110.66 96
2110.76 98
2110.87 96
2110.97 90
2111.08 82
2111.18 73
2111.29 65
2111.40 59
2111.50 58
2111.61 59
2111.71 62
2111.82 64
2111.92 65
2112.03 62
2112.13 57
2112.24 49
2112.34 40
2112.45 31
2112.55 24
2112.66 19
2112.77 16
2112.87 15
2112.98 15
2113.08 16
2113.19 17
2113.29 18
2113.40 18
2113.50 17
2113.61 15
2113.71 12
2113.82 8
2113.92 4
2114.03 1
2114.14 0
2114.24 0
2114.35 0
2114.45 0
2114.56 0
2114.66 0
2114.77 0
2114.87 0
2114.98 3
2115.08 12
2115.19 23
2115.30 36
2115.40 50
2115.51 62
2115.61 72
2115.72 80
2115.82 84
2115.93 85
2116.03 86
2116.14 86
2116.24 86
2116.35 86
2116.46 87
2116.56 87
2116.67 86
2116.77 82
2116.88 75
2116.98 67
2117.09 58
2117.19 51
2117.30 46
2117.40 45
2117.51 48
2117.62 55
2117.72 63
2117.83 72
2117.93 79
2118.04 84
2118.14 88
2118.25 90
2118.35 92
2118.46 95
2118.57 99
2118.67 103
2118.78 107
2118.88 108
2118.99 107
2119.09 104
2119.20 100
2119.30 98
2119.41 99
2119.52 105
2119.62 116
2119.73 129
2119.83 143
2119.94 154
2120.04 160
2120.15 161
2120.25 158
2120.36 152
2120.47 145
2120.57 139
2120.68 135
2120.78 131
2120.89 128
2120.99 125
2121.10 120
2121.20 114
2121.31 108
2121.42 103
2121.52 99
2121.63 96
2121.73 94
2121.84 92
2121.94 89
2122.05 83
2122.16 75
2122.26 65
2122.37 55
2122.47 44
2122.58 36
2122.68 30
2122.79 27
2122.89 27
2123.00 29
2123.11 33
2123.21 36
2123.32 39
2123.42 41
2123.53 42
2123.63 41
2123.74 40
2123.85 40
2123.95 40
2124.06 42
2124.16 45
2124.27 49
2124.37 53
2124.48 57
2124.58 59
2124.69 58
2124.80 55
2124.90 51
2125.01 46
2125.11 42
2125.22 39
2125.32 39
2125.43 41
2125.54 45
2125.64 52
2125.75 59
2125.85 67
2125.96 74
2126.06 79
2126.17 82
2126.28 81
2126.38 77
2126.49 70
2126.59 62
2126.70 53
2126.80 45
2126.91 40
2127.02 36
2127.12 35
2127.23 35
2127.33 36
2127.44 38
2127.55 39
2127.65 40
2127.76 40
2127.86 39
2127.97 38
2128.07 37
2128.18 37
2128.29 37
2128.39 37
2128.50 38
2128.60 39
2128.71 41
2128.81 44
2128.92 47
2129.03 52
2129.13 58
2129.24 65
2129.34 74
2129.45 85
2129.55 98
2129.66 112
2129.77 126
2129.87 139
2129.98 151
2130.08 160
2130.19 168
2130.30 174
2130.40 178
2130.51 181
2130.61 184
2130.72 186
2130.82 187
2130.93 186
2131.04 183
2131.14 179
2131.25 174
2131.35 170
2131.46 166
2131.57 163
2131.67 162
2131.78 161
2131.88 160
2131.99 159
2132.09 157
2132.20 153
2132.31 148
2132.41 140
2132.52 132
2132.62 124
2132.73 117
2132.84 111
2132.94 108
2133.05 108
2133.15 111
2133.26 115
2133.37 121
2133.47 126
2133.58 130
2133.68 133
2133.79 135
2133.90 136
2134.00 134
2134.11 132
2134.21 128
2134.32 122
2134.42 116
2134.53 110
2134.64 103
2134.74 98
2134.85 93
2134.95 91
2135.06 91
2135.17 93
2135.27 97
2135.38 102
2135.48 107
2135.59 111
2135.70 114
2135.80 115
2135.91 113
2136.01 109
2136.12 104
2136.23 98
2136.33 93
2136.44 89
2136.54 87
2136.65 88
2136.76 91
2136.86 95
2136.97 99
2137.07 104
2137.18 107
2137.29 109
2137.39 112
2137.50 115
2137.60 119
2137.71 122
2137.82 124
2137.92 124
2138.03 122
2138.13 116
2138.24 109
2138.35 99
2138.45 90
2138.56 81
2138.66 74
2138.77 69
2138.88 67
2138.98 67
2139.09 70
2139.19 75
2139.30 80
2139.41 85
2139.51 90
2139.62 92
2139.72 92
2139.83 89
2139.94 84
2140.04 78
2140.15 72
2140.25 67
2140.36 65
2140.47 66
2140.57 70
2140.68 76
2140.78 83
2140.89 89
2141.00 93
2141.10 95
2141.21 95
2141.32 93
2141.42 89
2141.53 85
2141.63 81
2141.74 78
2141.85 76
2141.95 77
2142.06 79
2142.16 85
2142.27 94
2142.38 105
2142.48 118
2142.59 132
2142.69 147
2142.80 160
2142.91 170
2143.01 176
2143.12 177
2143.23 174
2143.33 165
2143.44 154
2143.54 141
2143.65 128
2143.76 117
2143.86 108
2143.97 102
2144.07 99
2144.18 98
2144.29 99
2144.39 101
2144.50 103
2144.61 104
2144.71 103
2144.82 97
2144.92 87
2145.03 73
2145.14 56
2145.24 38
2145.35 20
2145.46 5
2145.56 0
2145.67 0
2145.77 0
2145.88 0
2145.99 0
2146.09 0
2146.20 0
2146.30 0
2146.41 3
2146.52 16
2146.62 29
2146.73 40
2146.84 48
2146.94 53
2147.05 54
2147.15 53
2147.26 51
2147.37 51
2147.47 52
2147.58 55
2147.69 60
2147.79 64
2147.90 69
2148.00 72
2148.11 74
2148.22 75
2148.32 76
2148.43 79
2148.54 82
2148.64 85
2148.75 88
2148.85 89
2148.96 88
2149.07 84
2149.17 79
2149.28 72
2149.39 66
2149.49 62
2149.60 60
2149.71 60
2149.81 60
2149.92 60
2150.02 59
2150.13 55
2150.24 50
2150.34 44
2150.45 38
2150.56 35
2150.66 33
2150.77 33
2150.87 34
2150.98 34
2151.09 34
2151.19 34
2151.30 35
2151.41 39
2151.51 46
2151.62 56
2151.73 67
2151.83 77
2151.94 85
2152.04 88
2152.15 86
2152.26 81
2152.36 75
2152.47 69
2152.58 67
2152.68 67
2152.79 71
2152.90 76
2153.00 82
2153.11 86
2153.21 88
2153.32 88
2153.43 86
2153.53 84
2153.64 83
2153.75 85
2153.85 88
2153.96 92
2154.07 95
2154.17 96
2154.28 93
2154.38 85
2154.49 73
2154.60 58
2154.70 43
2154.81 31
2154.92 24
2155.02 22
2155.13 27
2155.24 38
2155.34 52
2155.45 68
2155.56 82
2155.66 94
2155.77 102
2155.88 106
2155.98 106
2156.09 104
2156.19 101
2156.30 99
2156.41 98
2156.51 101
2156.62 106
2156.73 114
2156.83 122
2156.94 131
2157.05 139
2157.15 146
2157.26 153
2157.37 160
2157.47 167
2157.58 174
2157.69 182
2157.79 189
2157.90 195
2158.00 201
2158.11 206
2158.22 211
2158.32 215
2158.43 219
2158.54 222
2158.64 226
2158.75 228
2158.86 228
2158.96 227
2159.07 223
2159.18 217
2159.28 211
2159.39 204
2159.50 198
2159.60 195
2159.71 196
2159.82 200
2159.92 206
2160.03 212
2160.14 216
2160.24 216
2160.35 211
2160.46 200
2160.56 184
2160.67 166
2160.77 149
2160.88 134
2160.99 122
2161.09 116
2161.20 113
2161.31 115
2161.41 119
2161.52 125
2161.63 132
2161.73 141
2161.84 148
2161.95 153
2162.05 156
2162.16 154
2162.27 148
2162.37 138
2162.48 126
2162.59 114
2162.69 102
2162.80 93
2162.91 87
2163.01 83
2163.12 82
2163.23 84
2163.33 86
2163.44 90
2163.55 95
2163.65 101
2163.76 110
2163.87 121
2163.97 134
2164.08 150
2164.19 167
2164.29 183
2164.40 197
2164.51 207
2164.61 212
2164.72 212
2164.83 206
2164.93 198
2165.04 187
2165.15 175
2165.25 165
2165.36 156
2165.47 148
2165.57 143
2165.68 139
2165.79 136
2165.89 133
2166.00 131
2166.11 127
2166.21 123
2166.32 117
2166.43 110
2166.53 102
2166.64 94
2166.75 86
2166.85 80
2166.96 76
2167.07 74
2167.17 73
2167.28 74
2167.39 74
2167.49 74
2167.60 74
2167.71 72
2167.81 69
2167.92 65
2168.03 60
2168.13 54
2168.24 50
2168.35 48
2168.46 48
2168.56 51
2168.67 57
2168.78 63
2168.88 69
2168.99 72
2169.10 71
2169.20 68
2169.31 61
2169.42 54
2169.52 47
2169.63 43
2169.74 41
2169.84 41
2169.95 42
2170.06 43
2170.16 43
2170.27 42
2170.38 42
2170.48 43
2170.59 45
2170.70 49
2170.80 53
2170.91 57
2171.02 60
2171.12 62
2171.23 64
2171.34 66
2171.45 69
2171.55 73
2171.66 77
2171.77 81
2171.87 85
2171.98 88
2172.09 91
2172.19 95
2172.30 100
2172.41 106
2172.51 113
2172.62 120
2172.73 125
2172.83 129
2172.94 131
2173.05 132
2173.16 133
2173.26 135
2173.37 137
2173.48 140
2173.58 143
2173.69 144
2173.80 144
2173.90 141
2174.01 136
2174.12 130
2174.22 125
2174.33 120
2174.44 117
2174.54 117
2174.65 119
2174.76 123
2174.87 130
2174.97 140
2175.08 150
2175.19 162
2175.29 174
2175.40 185
2175.51 194
2175.61 201
2175.72 205
2175.83 205
2175.94 203
2176.04 199
2176.15 194
2176.26 188
2176.36 182
2176.47 175
2176.58 170
2176.68 164
2176.79 160
2176.90 156
2177.00 153
2177.11 152
2177.22 153
2177.33 153
2177.43 153
2177.54 152
2177.65 149
2177.75 143
2177.86 135
2177.97 127
2178.07 119
2178.18 111
2178.29 104
2178.40 98
2178.50 91
2178.61 85
2178.72 80
2178.82 76
2178.93 75
2179.04 77
2179.14 82
2179.25 89
2179.36 96
2179.47 104
2179.57 109
2179.68 113
2179.79 116
2179.89 119
2180.00 124
2180.11 130
2180.22 140
2180.32 151
2180.43 164
2180.54 175
2180.64 183
2180.75 187
2180.86 187
2180.96 184
2181.07 180
2181.18 175
2181.29 171
2181.39 167
2181.50 164
2181.61 160
2181.71 156
2181.82 150
2181.93 145
2182.04 141
2182.14 140
2182.25 143
2182.36 149
2182.46 160
2182.57 171
2182.68 182
2182.79 191
2182.89 195
2183.00 194
2183.11 189
2183.21 180
2183.32 167
2183.43 153
2183.54 139
2183.64 127
2183.75 117
2183.86 110
2183.96 108
2184.07 111
2184.18 118
2184.29 127
2184.39 137
2184.50 145
2184.61 150
2184.71 151
2184.82 146
2184.93 137
2185.04 125
2185.14 110
2185.25 96
2185.36 82
2185.46 69
2185.57 60
2185.68 52
2185.79 46
2185.89 42
2186.00 39
2186.11 38
2186.21 38
2186.32 39
2186.43 41
2186.54 45
2186.64 49
2186.75 54
2186.86 58
2186.96 60
2187.07 61
2187.18 61
2187.29 60
2187.39 58
2187.50 58
2187.61 58
2187.72 59
2187.82 61
2187.93 63
2188.04 63
2188.14 62
2188.25 60
2188.36 56
2188.47 52
2188.57 49
2188.68 48
2188.79 49
2188.90 53
2189.00 58
2189.11 63
2189.22 68
2189.32 71
2189.43 72
2189.54 73
2189.65 73
2189.75 73
2189.86 75
2189.97 78
2190.08 82
2190.18 86
2190.29 91
2190.40 95
2190.50 98
2190.61 98
2190.72 96
2190.83 91
2190.93 85
2191.04 78
2191.15 70
2191.26 64
2191.36 60
2191.47 57
2191.58 56
2191.68 56
2191.79 57
2191.90 59
2192.01 62
2192.11 66
2192.22 71
2192.33 78
2192.44 86
2192.54 94
2192.65 102
2192.76 108
2192.87 112
2192.97 114
2193.08 113
2193.19 110
2193.30 104
2193.40 95
2193.51 84
2193.62 71
2193.72 57
2193.83 41
2193.94 27
2194.05 13
2194.15 3
2194.26 0
2194.37 0
2194.48 0
2194.58 0
2194.69 0
2194.80 0
2194.91 2
2195.01 4
2195.12 3
2195.23 3
2195.34 2
2195.44 3
2195.55 4
2195.66 7
2195.77 11
2195.87 16
2195.98 21
2196.09 26
2196.20 32
2196.30 38
2196.41 45
2196.52 54
2196.63 64
2196.73 74
2196.84 85
2196.95 96
2197.05 105
2197.16 114
2197.27 120
2197.38 124
2197.48 126
2197.59 126
2197.70 125
2197.81 122
2197.91 119
2198.02 117
2198.13 115
2198.24 115
2198.34 116
2198.45 117
2198.56 117
2198.67 116
2198.77 112
2198.88 107
2198.99 101
2199.10 96
2199.20 91
2199.31 88
2199.42 87
2199.53 88
2199.63 91
2199.74 94
2199.85 97
2199.96 99
2200.07 101
2200.17 102
2200.28 102
2200.39 101
2200.50 99
2200.60 97
2200.71 94
2200.82 93
2200.93 92
2201.03 92
2201.14 93
2201.25 95
2201.36 97
2201.46 99
2201.57 101
2201.68 103
2201.79 107
2201.89 112
2202.00 118
2202.11 126
2202.22 135
2202.32 143
2202.43 151
2202.54 157
2202.65 161
2202.75 161
2202.86 158
2202.97 152
2203.08 143
2203.18 131
2203.29 119
2203.40 105
2203.51 91
2203.62 77
2203.72 64
2203.83 52
2203.94 42
2204.05 35
2204.15 30
2204.26 28
2204.37 27
2204.48 27
2204.58 27
2204.69 28
2204.80 28
2204.91 28
2205.01 29
2205.12 30
2205.23 30
2205.34 29
2205.45 25
2205.55 17
2205.66 7
2205.77 0
2205.88 0
2205.98 0
2206.09 0
2206.20 0
2206.31 0
2206.41 0
2206.52 13
2206.63 28
2206.74 40
2206.85 50
2206.95 56
2207.06 59
2207.17 58
2207.28 55
2207.38 50
2207.49 44
2207.60 36
2207.71 27
2207.81 17
2207.92 8
2208.03 0
2208.14 0
2208.25 0
2208.35 0
2208.46 0
2208.57 0
2208.68 0
2208.78 0
2208.89 0
2209.00 4
2209.11 15
2209.22 29
2209.32 43
2209.43 57
2209.54 70
2209.65 80
2209.75 87
2209.86 90
2209.97 90
2210.08 87
2210.19 83
2210.29 77
2210.40 72
2210.51 67
2210.62 63
2210.72 61
2210.83 60
2210.94 60
2211.05 61
2211.16 62
2211.26 64
2211.37 65
2211.48 65
2211.59 67
2211.69 68
2211.80 71
2211.91 76
2212.02 80
2212.13 85
2212.23 88
2212.34 90
2212.45 90
2212.56 88
2212.67 86
2212.77 84
2212.88 84
2212.99 88
2213.10 93
2213.20 100
2213.31 107
2213.42 113
2213.53 116
2213.64 117
2213.74 115
2213.85 114
2213.96 113
2214.07 114
2214.18 118
2214.28 124
2214.39 131
2214.50 137
2214.61 140
2214.71 140
2214.82 135
2214.93 126
2215.04 114
2215.15 101
2215.25 88
2215.36 74
2215.47 62
2215.58 49
2215.69 38
2215.79 26
2215.90 16
2216.01 7
2216.12 0
2216.23 0
2216.33 0
2216.44 5
2216.55 15
2216.66 27
2216.77 41
2216.87 53
2216.98 62
2217.09 67
2217.20 68
2217.31 65
2217.41 59
2217.52 52
2217.63 47
2217.74 44
2217.84 44
2217.95 47
2218.06 52
2218.17 58
2218.28 63
2218.38 65
2218.49 66
2218.60 64
2218.71 60
2218.82 55
2218.92 50
2219.03 44
2219.14 40
2219.25 36
2219.36 32
2219.46 28
2219.57 25
2219.68 22
2219.79 20
2219.90 18
2220.00 19
2220.11 21
2220.22 25
2220.33 29
2220.44 34
2220.55 39
2220.65 42
2220.76 43
2220.87 43
2220.98 42
2221.09 41
2221.19 42
2221.30 43
2221.41 46
2221.52 49
2221.63 52
2221.73 54
2221.84 55
2221.95 53
2222.06 50
2222.17 44
2222.27 38
2222.38 31
2222.49 25
2222.60 19
2222.71 16
2222.81 14
2222.92 15
2223.03 18
2223.14 23
2223.25 29
2223.35 36
2223.46 42
2223.57 45
2223.68 46
2223.79 45
2223.90 44
2224.00 41
2224.11 40
2224.22 41
2224.33 43
2224.44 45
2224.54 46
2224.65 45
2224.76 42
2224.87 37
2224.98 31
2225.09 24
2225.19 17
2225.30 12
2225.41 8
2225.52 6
2225.63 6
2225.73 7
2225.84 10
2225.95 15
2226.06 22
2226.17 31
2226.27 42
2226.38 54
2226.49 65
2226.60 75
2226.71 81
2226.82 84
2226.92 84
2227.03 82
2227.14 79
2227.25 77
2227.36 76
2227.46 74
2227.57 73
2227.68 72
2227.79 71
2227.90 69
2228.01 69
2228.11 72
2228.22 78
2228.33 86
2228.44 97
2228.55 108
2228.66 117
2228.76 123
2228.87 124
2228.98 121
2229.09 116
2229.20 108
2229.30 100
2229.41 93
2229.52 87
2229.63 82
2229.74 77
2229.85 72
2229.95 67
2230.06 63
2230.17 60
2230.28 58
2230.39 58
2230.50 59
2230.60 60
2230.71 62
2230.82 63
2230.93 63
2231.04 63
2231.15 62
2231.25 60
2231.36 56
2231.47 51
2231.58 44
2231.69 35
2231.80 25
2231.90 16
2232.01 9
2232.12 4
2232.23 2
2232.34 3
2232.45 8
2232.55 15
2232.66 24
2232.77 35
2232.88 47
2232.99 59
2233.10 70
2233.20 78
2233.31 85
2233.42 88
2233.53 90
2233.64 91
2233.75 93
2233.85 95
2233.96 98
2234.07 101
2234.18 104
2234.29 105
2234.40 102
2234.50 97
2234.61 88
2234.72 77
2234.83 63
2234.94 50
2235.05 38
2235.15 28
2235.26 20
2235.37 14
2235.48 9
2235.59 4
2235.70 0
2235.80 0
2235.91 0
2236.02 0
2236.13 0
2236.24 0
2236.35 0
2236.46 0
2236.56 2
2236.67 12
2236.78 21
2236.89 31
2237.00 40
2237.11 48
2237.21 55
2237.32 59
2237.43 61
2237.54 61
2237.65 58
2237.76 54
2237.86 49
2237.97 44
2238.08 39
2238.19 36
2238.30 34
2238.41 35
2238.52 37
2238.62 40
2238.73 44
2238.84 49
2238.95 52
2239.06 54
2239.17 55
2239.28 53
2239.38 50
2239.49 46
2239.60 40
2239.71 35
2239.82 30
2239.93 26
2240.03 23
2240.14 20
2240.25 19
2240.36 19
2240.47 20
2240.58 20
2240.69 21
2240.79 20
2240.90 17
2241.01 14
2241.12 9
2241.23 5
2241.34 2
2241.45 0
2241.55 1
2241.66 3
2241.77 6
2241.88 9
2241.99 13
2242.10 19
2242.21 27
2242.31 37
2242.42 50
2242.53 65
2242.64 81
2242.75 94
2242.86 104
2242.97 108
2243.07 108
2243.18 102
2243.29 94
2243.40 84
2243.51 74
2243.62 66
2243.73 60
2243.83 55
2243.94 53
2244.05 52
2244.16 52
2244.27 53
2244.38 54
2244.49 54
2244.59 53
2244.70 48
2244.81 41
2244.92 32
2245.03 20
2245.14 8
2245.25 0
2245.35 0
2245.46 0
2245.57 0
2245.68 0
2245.79 0
2245.90 0
2246.01 0
2246.12 1
2246.22 15
2246.33 30
2246.44 46
2246.55 60
2246.66 72
2246.77 79
2246.88 81
2246.98 77
2247.09 70
2247.20 61
2247.31 50
2247.42 41
2247.53 35
2247.64 33
2247.75 34
2247.85 39
2247.96 45
2248.07 52
2248.18 59
2248.29 62
2248.40 63
2248.51 61
2248.62 56
2248.72 49
2248.83 42
2248.94 37
2249.05 33
2249.16 32
2249.27 33
2249.38 35
2249.49 39
2249.59 44
2249.70 50
2249.81 55
2249.92 61
2250.03 66
2250.14 71
2250.25 75
2250.36 78
2250.46 80
2250.57 83
2250.68 86
2250.79 90
2250.90 96
2251.01 104
2251.12 113
2251.23 123
2251.33 132
2251.44 139
2251.55 143
2251.66 143
2251.77 139
2251.88 132
2251.99 122
2252.10 110
2252.20 99
2252.31 89
2252.42 82
2252.53 77
2252.64 75
2252.75 75
2252.86 77
2252.97 81
2253.07 86
2253.18 91
2253.29 96
2253.40 101
2253.51 105
2253.62 109
2253.73 112
2253.84 113
2253.95 114
2254.05 115
2254.16 115
2254.27 114
2254.38 114
2254.49 114
2254.60 113
2254.71 113
2254.82 113
2254.93 113
2255.03 113
2255.14 113
2255.25 114
2255.36 116
2255.47 118
2255.58 119
2255.69 119
2255.80 117
2255.91 112
2256.01 105
2256.12 97
2256.23 88
2256.34 80
2256.45 73
2256.56 68
2256.67 66
2256.78 65
2256.89 67
2256.99 69
2257.10 73
2257.21 78
2257.32 82
2257.43 85
2257.54 87
2257.65 86
2257.76 82
2257.87 76
2257.97 70
2258.08 65
2258.19 61
2258.30 62
2258.41 66
2258.52 75
2258.63 85
2258.74 97
2258.85 109
2258.96 118
2259.06 124
2259.17 127
2259.28 125
2259.39 119
2259.50 112
2259.61 104
2259.72 98
2259.83 96
2259.94 97
2260.05 101
2260.15 109
2260.26 117
2260.37 124
2260.48 130
2260.59 133
2260.70 136
2260.81 139
2260.92 143
2261.03 148
2261.14 155
2261.24 162
2261.35 168
2261.46 173
2261.57 176
2261.68 178
2261.79 178
2261.90 178
2262.01 177
2262.12 176
2262.23 175
2262.33 172
2262.44 167
2262.55 162
2262.66 155
2262.77 147
2262.88 138
2262.99 128
2263.10 117
2263.21 105
2263.32 94
2263.43 83
2263.53 73
2263.64 64
2263.75 57
2263.86 52
2263.97 49
2264.08 47
2264.19 46
2264.30 47
2264.41 50
2264.52 53
2264.63 56
2264.73 60
2264.84 63
2264.95 66
2265.06 67
2265.17 68
2265.28 69
2265.39 70
2265.50 71
2265.61 70
2265.72 67
2265.83 63
2265.93 57
2266.04 50
2266.15 43
2266.26 38
2266.37 37
2266.48 39
2266.59 46
2266.70 54
2266.81 63
2266.92 71
2267.03 75
2267.14 76
2267.24 72
2267.35 66
2267.46 58
2267.57 49
2267.68 41
2267.79 34
2267.90 29
2268.01 26
2268.12 24
2268.23 23
2268.34 24
2268.45 24
2268.55 24
2268.66 23
2268.77 22
2268.88 21
2268.99 21
2269.10 22
2269.21 24
2269.32 27
2269.43 31
2269.54 33
2269.65 34
2269.76 32
2269.87 30
2269.97 26
2270.08 24
2270.19 24
2270.30 26
2270.41 30
2270.52 35
2270.63 39
2270.74 40
2270.85 39
2270.96 35
2271.07 29
2271.18 22
2271.29 14
2271.39 7
2271.50 2
2271.61 0
2271.72 0
2271.83 0
2271.94 0
2272.05 0
2272.16 0
2272.27 1
2272.38 2
2272.49 2
2272.60 2
2272.71 2
2272.82 1
2272.92 2
2273.03 3
2273.14 6
2273.25 9
2273.36 13
2273.47 18
2273.58 21
2273.69 25
2273.80 27
2273.91 29
2274.02 30
2274.13 29
2274.24 28
2274.35 27
2274.46 25
2274.56 24
2274.67 24
2274.78 24
2274.89 25
2275.00 26
2275.11 26
2275.22 25
2275.33 24
2275.44 23
2275.55 24
2275.66 28
2275.77 36
2275.88 49
2275.99 64
2276.10 81
2276.21 95
2276.31 105
2276.42 109
2276.53 108
2276.64 103
2276.75 95
2276.86 88
2276.97 82
2277.08 78
2277.19 76
2277.30 75
2277.41 74
2277.52 72
2277.63 70
2277.74 68
2277.85 67
2277.96 68
2278.07 71
2278.17 77
2278.28 84
2278.39 91
2278.50 98
2278.61 103
2278.72 107
2278.83 109
2278.94 111
2279.05 112
2279.16 112
2279.27 112
2279.38 111
2279.49 108
2279.60 105
2279.71 101
2279.82 97
2279.93 94
2280.04 92
2280.14 90
2280.25 89
2280.36 87
2280.47 84
2280.58 82
2280.69 80
2280.80 79
2280.91 80
2281.02 83
2281.13 88
2281.24 94
2281.35 100
2281.46 106
2281.57 112
2281.68 117
2281.79 120
2281.90 120
2282.01 119
2282.12 116
2282.23 112
2282.33 107
2282.44 104
2282.55 102
2282.66 103
2282.77 107
2282.88 114
2282.99 121
2283.10 130
2283.21 138
2283.32 145
2283.43 152
2283.54 157
2283.65 161
2283.76 165
2283.87 168
2283.98 172
2284.09 175
2284.20 178
2284.31 181
2284.42 182
2284.53 181
2284.64 177
2284.75 170
2284.85 162
2284.96 153
2285.07 145
2285.18 139
2285.29 135
2285.40 132
2285.51 131
2285.62 129
2285.73 127
2285.84 124
2285.95 120
2286.06 116
2286.17 113
2286.28 110
2286.39 106
2286.50 101
2286.61 94
2286.72 84
2286.83 72
2286.94 60
2287.05 47
2287.16 35
2287.27 25
2287.38 17
2287.49 9
2287.60 3
2287.70 0
2287.81 0
2287.92 0
2288.03 0
2288.14 0
2288.25 0
2288.36 0
2288.47 0
2288.58 2
2288.69 12
2288.80 23
2288.91 35
2289.02 47
2289.13 58
2289.24 68
2289.35 76
2289.46 82
2289.57 84
2289.68 85
2289.79 82
2289.90 78
2290.01 73
2290.12 66
2290.23 59
2290.34 54
2290.45 49
2290.56 46
2290.67 45
2290.78 45
2290.89 47
2291.00 50
2291.11 52
2291.22 54
2291.33 55
2291.43 56
2291.54 56
2291.65 57
2291.76 59
2291.87 60
2291.98 62
2292.09 63
2292.20 63
2292.31 63
2292.42 62
2292.53 62
2292.64 62
2292.75 64
2292.86 66
2292.97 68
2293.08 70
2293.19 71
2293.30 70
2293.41 67
2293.52 63
2293.63 58
2293.74 53
2293.85 48
2293.96 44
2294.07 42
2294.18 41
2294.29 41
2294.40 42
2294.51 44
2294.62 47
2294.73 50
2294.84 52
2294.95 53
2295.06 52
2295.17 50
2295.28 47
2295.39 42
2295.50 37
2295.61 33
2295.72 31
2295.83 32
2295.94 36
2296.05 45
2296.16 56
2296.27 69
2296.38 81
2296.49 91
2296.60 98
2296.71 101
2296.82 100
2296.93 96
2297.04 91
2297.15 85
2297.26 80
2297.37 75
2297.48 70
2297.58 65
2297.69 61
2297.80 57
2297.91 54
2298.02 50
2298.13 48
2298.24 44
2298.35 41
2298.46 36
2298.57 32
2298.68 28
2298.79 25
2298.90 23
2299.01 23
2299.12 24
2299.23 26
2299.34 27
2299.45 28
2299.56 27
2299.67 26
2299.78 26
2299.89 27
2300.00 30
2300.11 35
2300.22 40
2300.33 46
2300.44 49
2300.55 50
2300.66 47
2300.77 41
2300.88 31
2300.99 20
2301.10 9
2301.21 0
2301.32 0
2301.43 0
2301.54 0
2301.65 0
2301.76 9
2301.87 20
2301.98 32
2302.09 42
2302.20 49
2302.31 54
2302.42 58
2302.53 62
2302.64 66
2302.75 73
2302.86 81
2302.97 91
2303.08 102
2303.19 112
2303.30 122
2303.41 131
2303.52 138
2303.63 143
2303.74 145
2303.85 145
2303.96 143
2304.07 140
2304.18 136
2304.29 134
2304.40 133
2304.51 134
2304.62 135
2304.73 136
2304.84 136
2304.95 133
2305.06 127
2305.17 120
2305.28 111
2305.39 101
2305.50 93
2305.61 86
2305.72 83
2305.83 83
2305.94 87
2306.05 93
2306.16 100
2306.27 106
2306.39 110
2306.50 112
2306.61 110
2306.72 107
2306.83 104
2306.94 101
2307.05 99
2307.16 100
2307.27 102
2307.38 105
2307.49 110
2307.60 116
2307.71 123
2307.82 130
2307.93 138
2308.04 146
2308.15 152
2308.26 155
2308.37 154
2308.48 149
2308.59 139
2308.70 126
2308.81 110
2308.92 94
2309.03 80
2309.14 68
2309.25 60
2309.36 56
2309.47 54
2309.58 53
2309.69 53
2309.80 53
2309.91 51
2310.02 48
2310.13 43
2310.24 38
2310.35 31
2310.46 24
2310.57 16
2310.68 6
2310.79 0
2310.90 0
2311.01 0
2311.12 0
2311.23 0
2311.34 0
2311.45 0
2311.56 0
2311.67 3
2311.78 14
2311.89 26
2312.00 38
2312.11 50
2312.22 63
2312.33 75
2312.44 88
2312.56 99
2312.67 109
2312.78 117
2312.89 122
2313.00 124
2313.11 123
2313.22 120
2313.33 114
2313.44 108
2313.55 101
2313.66 95
2313.77 88
2313.88 81
2313.99 73
2314.10 65
2314.21 58
2314.32 52
2314.43 49
2314.54 49
2314.65 53
2314.76 60
2314.87 67
2314.98 74
2315.09 79
2315.20 81
2315.31 81
2315.42 78
2315.53 75
2315.64 71
2315.75 67
2315.86 62
2315.97 56
2316.08 49
2316.19 42
2316.31 35
2316.42 29
2316.53 25
2316.64 24
2316.75 25
2316.86 28
2316.97 33
2317.08 38
2317.19 43
2317.30 48
2317.41 52
2317.52 55
2317.63 58
2317.74 61
2317.85 63
2317.96 65
2318.07 69
2318.18 74
2318.29 82
2318.40 91
2318.51 102
2318.62 111
2318.73 120
2318.84 125
2318.95 127
2319.06 126
2319.17 123
2319.29 118
2319.40 112
2319.51 106
2319.62 100
2319.73 94
2319.84 90
2319.95 86
2320.06 83
2320.17 82
2320.28 81
2320.39 80
2320.50 77
2320.61 73
2320.72 67
2320.83 60
2320.94 53
2321.05 49
2321.16 48
2321.27 51
2321.38 58
2321.49 68
2321.60 79
2321.72 89
2321.83 97
2321.94 100
2322.05 99
2322.16 95
2322.27 89
2322.38 82
2322.49 77
2322.60 75
2322.71 74
2322.82 75
2322.93 75
2323.04 75
2323.15 72
2323.26 69
2323.37 66
2323.48 65
2323.59 65
2323.70 67
2323.81 70
2323.93 73
2324.04 74
2324.15 73
2324.26 70
2324.37 66
2324.48 62
2324.59 59
2324.70 58
2324.81 58
2324.92 59
2325.03 61
2325.14 62
2325.25 62
2325.36 60
2325.47 55
2325.58 48
2325.69 39
2325.80 31
2325.91 24
2326.03 20
2326.14 19
2326.25 21
2326.36 27
2326.47 34
2326.58 41
2326.69 47
2326.80 51
2326.91 54
2327.02 55
2327.13 55
2327.24 57
2327.35 60
2327.46 65
2327.57 71
2327.68 78
2327.79 85
2327.91 90
2328.02 94
2328.13 94
2328.24 92
2328.35 88
2328.46 82
2328.57 74
2328.68 65
2328.79 55
2328.90 46
2329.01 37
2329.12 30
2329.23 26
2329.34 24
2329.45 26
2329.57 29
2329.68 34
2329.79 37
2329.90 39
2330.01 39
2330.12 37
2330.23 32
2330.34 28
2330.45 24
2330.56 22
2330.67 22
2330.78 25
2330.89 31
2331.00 37
2331.11 43
2331.23 47
2331.34 49
2331.45 48
2331.56 45
2331.67 42
2331.78 39
2331.89 37
2332.00 38
2332.11 40
2332.22 43
2332.33 47
2332.44 52
2332.55 57
2332.66 63
2332.78 70
2332.89 76
2333.00 81
2333.11 85
2333.22 86
2333.33 84
2333.44 79
2333.55 73
2333.66 65
2333.77 57
2333.88 51
2333.99 45
2334.10 42
2334.22 39
2334.33 38
2334.44 38
2334.55 38
2334.66 38
2334.77 39
2334.88 41
2334.99 42
2335.10 44
2335.21 46
2335.32 48
2335.43 50
2335.54 50
2335.66 49
2335.77 47
2335.88 44
2335.99 41
2336.10 38
2336.21 37
2336.32 38
2336.43 41
2336.54 44
2336.65 48
2336.76 51
2336.87 52
2336.99 51
2337.10 48
2337.21 43
2337.32 39
2337.43 34
2337.54 31
2337.65 30
2337.76 30
2337.87 31
2337.98 33
2338.09 36
2338.20 39
2338.32 43
2338.43 46
2338.54 47
2338.65 46
2338.76 44
2338.87 40
2338.98 36
2339.09 32
2339.20 31
2339.31 32
2339.42 35
2339.53 40
2339.65 44
2339.76 48
2339.87 50
2339.98 50
2340.09 49
2340.20 49
2340.31 49
2340.42 52
2340.53 57
2340.64 65
2340.75 76
2340.87 89
2340.98 103
2341.09 117
2341.20 131
2341.31 143
2341.42 152
2341.53 159
2341.64 163
2341.75 165
2341.86 165
2341.98 164
2342.09 161
2342.20 156
2342.31 151
2342.42 144
2342.53 138
2342.64 132
2342.75 126
2342.86 123
2342.97 121
2343.08 121
2343.20 122
2343.31 123
2343.42 122
2343.53 121
2343.64 119
2343.75 115
2343.86 110
2343.97 106
2344.08 104
2344.19 102
2344.31 103
2344.42 106
2344.53 110
2344.64 116
2344.75 122
2344.86 128
2344.97 132
2345.08 135
2345.19 136
2345.30 134
2345.42 130
2345.53 124
2345.64 118
2345.75 112
2345.86 107
2345.97 103
2346.08 101
2346.19 100
2346.30 100
2346.42 99
2346.53 97
2346.64 95
2346.75 93
2346.86 91
2346.97 91
2347.08 91
2347.19 93
2347.30 97
2347.41 102
2347.53 107
2347.64 111
2347.75 114
2347.86 116
2347.97 115
2348.08 112
2348.19 108
2348.30 102
2348.41 98
2348.53 96
2348.64 96
2348.75 99
2348.86 104
2348.97 111
2349.08 118
2349.19 123
2349.30 126
2349.41 124
2349.53 118
2349.64 107
2349.75 91
2349.86 72
2349.97 51
2350.08 31
2350.19 15
2350.30 5
2350.42 1
2350.53 5
2350.64 13
2350.75 23
2350.86 32
2350.97 39
2351.08 42
2351.19 41
2351.30 38
2351.42 35
2351.53 32
2351.64 32
2351.75 33
2351.86 37
2351.97 43
2352.08 50
2352.19 59
2352.31 69
2352.42 80
2352.53 90
2352.64 100
2352.75 106
2352.86 109
2352.97 108
2353.08 103
2353.19 95
2353.31 84
2353.42 72
2353.53 59
2353.64 46
2353.75 33
2353.86 20
2353.97 8
2354.08 0
2354.20 0
2354.31 0
2354.42 0
2354.53 0
2354.64 0
2354.75 0
2354.86 5
2354.97 8
2355.09 8
2355.20 7
2355.31 7
2355.42 7
2355.53 11
2355.64 18
2355.75 27
2355.86 37
2355.98 48
2356.09 57
2356.20 64
2356.31 69
2356.42 73
2356.53 77
2356.64 79
2356.75 82
2356.87 83
2356.98 83
2357.09 81
2357.20 78
2357.31 74
2357.42 70
2357.53 65
2357.65 61
2357.76 59
2357.87 58
2357.98 60
2358.09 62
2358.20 67
2358.31 72
2358.42 76
2358.54 79
2358.65 80
2358.76 78
2358.87 72
2358.98 64
2359.09 54
2359.20 43
2359.32 33
2359.43 24
2359.54 16
2359.65 9
2359.76 5
2359.87 1
2359.98 0
2360.10 0
2360.21 1
2360.32 3
2360.43 7
2360.54 12
2360.65 17
2360.76 22
2360.87 29
2360.99 36
2361.10 44
2361.21 52
2361.32 60
2361.43 69
2361.54 76
2361.65 83
2361.77 89
2361.88 93
2361.99 95
2362.10 96
2362.21 95
2362.32 92
2362.43 88
2362.55 83
2362.66 79
2362.77 75
2362.88 72
2362.99 69
2363.10 66
2363.21 62
2363.33 57
2363.44 52
2363.55 47
2363.66 44
2363.77 42
2363.88 43
2364.00 46
2364.11 50
2364.22 54
2364.33 56
2364.44 56
2364.55 54
2364.66 50
2364.78 46
2364.89 42
2365.00 39
2365.11 37
2365.22 37
2365.33 38
2365.44 40
2365.56 43
2365.67 46
2365.78 49
2365.89 53
2366.00 58
2366.11 65
2366.23 72
2366.34 80
2366.45 89
2366.56 98
2366.67 106
2366.78 112
2366.89 114
2367.01 112
2367.12 105
2367.23 94
2367.34 81
2367.45 66
2367.56 53
2367.68 42
2367.79 35
2367.90 34
2368.01 37
2368.12 45
2368.23 55
2368.34 66
2368.46 78
2368.57 88
2368.68 95
2368.79 99
2368.90 99
2369.01 97
2369.13 94
2369.24 89
2369.35 84
2369.46 81
2369.57 79
2369.68 78
2369.80 80
2369.91 82
2370.02 86
2370.13 90
2370.24 94
2370.35 97
2370.46 99
2370.58 99
2370.69 98
2370.80 94
2370.91 89
2371.02 83
2371.13 77
2371.25 71
2371.36 65
2371.47 60
2371.58 55
2371.69 51
2371.80 46
2371.92 43
2372.03 42
2372.14 43
2372.25 46
2372.36 54
2372.47 63
2372.59 74
2372.70 86
2372.81 97
2372.92 106
2373.03 113
2373.14 119
2373.26 122
2373.37 123
2373.48 122
2373.59 120
2373.70 118
2373.81 116
2373.93 116
2374.04 116
2374.15 117
2374.26 117
2374.37 116
2374.48 112
2374.60 104
2374.71 95
2374.82 85
2374.93 78
2375.04 75
2375.16 76
2375.27 81
2375.38 89
2375.49 97
2375.60 104
2375.71 109
2375.83 113
2375.94 116
2376.05 119
2376.16 122
2376.27 125
2376.38 128
2376.50 128
2376.61 126
2376.72 120
2376.83 113
2376.94 105
2377.06 97
2377.17 91
2377.28 87
2377.39 83
2377.50 80
2377.61 76
2377.73 72
2377.84 66
2377.95 60
2378.06 55
2378.17 51
2378.28 50
2378.40 52
2378.51 56
2378.62 62
2378.73 68
2378.84 74
2378.96 78
2379.07 79
2379.18 77
2379.29 72
2379.40 65
2379.51 58
2379.63 51
2379.74 46
2379.85 43
2379.96 44
2380.07 47
2380.19 53
2380.30 60
2380.41 69
2380.52 77
2380.63 83
2380.75 88
2380.86 90
2380.97 90
2381.08 89
2381.19 89
2381.30 88
2381.42 89
2381.53 91
2381.64 94
2381.75 98
2381.86 103
2381.98 109
2382.09 116
2382.20 124
2382.31 134
2382.42 143
2382.54 153
2382.65 162
2382.76 169
2382.87 174
2382.98 177
2383.10 177
2383.21 174
2383.32 168
2383.43 161
2383.54 151
2383.65 141
2383.77 129
2383.88 118
2383.99 106
2384.10 96
2384.21 89
2384.33 85
2384.44 86
2384.55 92
2384.66 102
2384.77 114
2384.89 125
2385.00 134
2385.11 139
2385.22 139
2385.33 135
2385.45 127
2385.56 119
2385.67 111
2385.78 106
2385.89 104
2386.01 103
2386.12 104
2386.23 104
2386.34 101
2386.45 96
2386.57 87
2386.68 77
2386.79 66
2386.90 56
2387.01 48
2387.13 44
2387.24 42
2387.35 45
2387.46 51
2387.57 59
2387.69 69
2387.80 80
2387.91 92
2388.02 103
2388.13 114
2388.25 125
2388.36 136
2388.47 149
2388.58 161
2388.69 174
2388.81 185
2388.92 194
2389.03 199
2389.14 201
2389.25 199
2389.37 193
2389.48 186
2389.59 177
2389.70 170
2389.81 163
2389.93 159
2390.04 157
2390.15 157
2390.26 157
2390.38 157
2390.49 155
2390.60 152
2390.71 145
2390.82 136
2390.94 126
2391.05 116
2391.16 108
2391.27 103
2391.38 100
2391.50 101
2391.61 103
2391.72 107
2391.83 110
2391.94 113
2392.06 115
2392.17 117
2392.28 117
2392.39 116
2392.51 113
2392.62 111
2392.73 108
2392.84 104
2392.95 101
2393.07 99
2393.18 96
2393.29 94
2393.40 91
2393.51 88
2393.63 83
2393.74 79
2393.85 75
2393.96 71
2394.08 68
2394.19 66
2394.30 66
2394.41 66
2394.52 67
2394.64 68
2394.75 67
2394.86 66
2394.97 63
2395.09 61
2395.20 58
2395.31 56
2395.42 56
2395.53 57
2395.65 59
2395.76 62
2395.87 64
2395.98 65
2396.10 64
2396.21 61
2396.32 58
2396.43 55
2396.54 54
2396.66 55
2396.77 59
2396.88 64
2396.99 70
2397.11 76
2397.22 80
2397.33 81
2397.44 80
2397.55 77
2397.67 72
2397.78 66
2397.89 59
2398.00 52
2398.12 46
2398.23 40
2398.34 37
2398.45 35
2398.57 36
2398.68 38
2398.79 40
2398.90 41
2399.01 40
2399.13 37
2399.24 31
2399.35 23
2399.46 14
2399.58 4
2399.69 0
2399.80 0
2399.91 0
2400.02 0
2400.14 0
2400.25 0
2400.36 0
2400.47 0
2400.59 7
2400.70 17
2400.81 25
2400.92 31
2401.04 34
2401.15 34
2401.26 32
2401.37 29
2401.49 25
2401.60 21
2401.71 18
2401.82 16
2401.93 14
2402.05 12
2402.16 11
2402.27 11
2402.38 12
2402.50 15
2402.61 18
2402.72 22
2402.83 25
2402.95 27
2403.06 28
2403.17 28
2403.28 27
2403.40 25
2403.51 24
2403.62 24
2403.73 25
2403.85 27
2403.96 28
2404.07 30
2404.18 30
2404.29 30
2404.41 29
2404.52 28
2404.63 29
2404.74 31
2404.86 35
2404.97 41
2405.08 50
2405.19 59
2405.31 68
2405.42 77
2405.53 84
2405.64 89
2405.76 94
2405.87 97
2405.98 101
2406.09 107
2406.21 116
2406.32 126
2406.43 139
2406.54 151
2406.66 161
2406.77 168
2406.88 172
2406.99 171
2407.11 166
2407.22 161
2407.33 155
2407.44 152
2407.56 151
2407.67 152
2407.78 156
2407.89 162
2408.01 169
2408.12 177
2408.23 184
2408.34 191
2408.46 197
2408.57 203
2408.68 208
2408.79 212
2408.91 215
2409.02 219
2409.13 223
2409.24 226
2409.36 228
2409.47 228
2409.58 226
2409.69 222
2409.81 216
2409.92 208
2410.03 199
2410.14 192
2410.26 187
2410.37 183
2410.48 181
2410.59 180
2410.71 178
2410.82 175
2410.93 169
2411.04 160
2411.16 151
2411.27 141
2411.38 131
2411.49 124
2411.61 119
2411.72 115
2411.83 113
2411.95 112
2412.06 110
2412.17 110
2412.28 110
2412.40 113
2412.51 117
2412.62 124
2412.73 131
2412.85 136
2412.96 139
2413.07 137
2413.18 132
2413.30 123
2413.41 112
2413.52 102
2413.63 95
2413.75 90
2413.86 89
2413.97 92
2414.09 96
2414.20 102
2414.31 108
2414.42 112
2414.54 115
2414.65 117
2414.76 119
2414.87 121
2414.99 124
2415.10 129
2415.21 135
2415.32 142
2415.44 149
2415.55 154
2415.66 155
2415.78 153
2415.89 148
2416.00 140
2416.11 131
2416.23 124
2416.34 121
2416.45 122
2416.56 127
2416.68 136
2416.79 148
2416.90 160
2417.01 171
2417.13 180
2417.24 186
2417.35 189
2417.47 190
2417.58 190
2417.69 190
2417.80 188
2417.92 186
2418.03 182
2418.14 177
2418.25 170
2418.37 162
2418.48 155
2418.59 149
2418.71 147
2418.82 147
2418.93 149
2419.04 153
2419.16 159
2419.27 165
2419.38 170
2419.50 175
2419.61 179
2419.72 183
2419.83 187
2419.95 189
2420.06 189
2420.17 188
2420.28 184
2420.40 178
2420.51 170
2420.62 161
2420.74 152
2420.85 143
2420.96 136
2421.07 131
2421.19 125
2421.30 120
2421.41 113
2421.53 104
2421.64 92
2421.75 80
2421.86 67
2421.98 56
2422.09 46
2422.20 41
2422.32 39
2422.43 39
2422.54 42
2422.65 45
2422.77 48
2422.88 50
2422.99 52
2423.11 53
2423.22 55
2423.33 59
2423.44 65
2423.56 72
2423.67 80
2423.78 87
2423.90 94
2424.01 98
2424.12 99
2424.23 98
2424.35 94
2424.46 89
2424.57 83
2424.69 76
2424.80 68
2424.91 59
2425.02 51
2425.14 44
2425.25 38
2425.36 35
2425.48 34
2425.59 36
2425.70 39
2425.81 44
2425.93 48
2426.04 53
2426.15 57
2426.27 61
2426.38 65
2426.49 69
2426.60 74
2426.72 79
2426.83 85
2426.94 90
2427.06 94
2427.17 97
2427.28 97
2427.40 95
2427.51 93
2427.62 90
2427.73 87
2427.85 83
2427.96 79
2428.07 75
2428.19 70
2428.30 64
2428.41 57
2428.53 51
2428.64 46
2428.75 43
2428.86 41
2428.98 41
2429.09 43
2429.20 45
2429.32 47
2429.43 50
2429.54 52
2429.66 55
2429.77 58
2429.88 61
2429.99 65
2430.11 69
2430.22 74
2430.33 79
2430.45 84
2430.56 88
2430.67 93
2430.79 97
2430.90 100
2431.01 102
2431.12 104
2431.24 105
2431.35 105
2431.46 103
2431.58 100
2431.69 96
2431.80 92
2431.92 87
2432.03 84
2432.14 81
2432.25 80
2432.37 80
2432.48 80
2432.59 79
2432.71 78
2432.82 76
2432.93 74
2433.05 73
2433.16 74
2433.27 76
2433.39 80
2433.50 84
2433.61 87
2433.73 87
2433.84 85
2433.95 80
2434.06 74
2434.18 69
2434.29 66
2434.40 67
2434.52 73
2434.63 81
2434.74 92
2434.86 101
2434.97 109
2435.08 113
2435.20 114
2435.31 112
2435.42 109
2435.54 106
2435.65 104
2435.76 103
2435.87 103
2435.99 104
2436.10 106
2436.21 108
2436.33 112
2436.44 116
2436.55 121
2436.67 125
2436.78 127
2436.89 127
2437.01 123
2437.12 118
2437.23 112
2437.35 107
2437.46 104
2437.57 104
2437.69 107
2437.80 110
2437.91 113
2438.02 114
2438.14 112
2438.25 108
2438.36 102
2438.48 96
2438.59 89
2438.70 82
2438.82 76
2438.93 70
2439.04 64
2439.16 58
2439.27 54
2439.38 51
2439.50 50
2439.61 50
2439.72 52
2439.84 56
2439.95 59
2440.06 63
2440.18 65
2440.29 67
2440.40 68
2440.52 69
2440.63 71
2440.74 73
2440.86 76
2440.97 79
2441.08 83
2441.20 86
2441.31 88
2441.42 89
2441.54 90
2441.65 89
2441.76 88
2441.88 86
2441.99 83
2442.10 79
2442.22 73
2442.33 67
2442.44 59
2442.56 49
2442.67 39
2442.78 28
2442.89 17
2443.01 6
2443.12 0
2443.23 0
2443.35 0
2443.46 0
2443.57 0
2443.69 0
2443.80 0
2443.91 0
2444.03 4
2444.14 11
2444.25 16
2444.37 19
2444.48 22
2444.59 23
2444.71 24
2444.82 24
2444.94 24
2445.05 24
2445.16 24
2445.28 25
2445.39 26
2445.50 27
2445.62 28
2445.73 29
2445.84 29
2445.96 29
2446.07 28
2446.18 26
2446.30 25
2446.41 23
2446.52 21
2446.64 20
2446.75 19
2446.86 20
2446.98 21
2447.09 23
2447.20 24
2447.32 25
2447.43 26
2447.54 26
2447.66 25
2447.77 23
2447.88 21
2448.00 19
2448.11 15
2448.22 11
2448.34 5
2448.45 0
2448.56 0
2448.68 0
2448.79 0
2448.90 0
2449.02 0
2449.13 2
2449.24 15
2449.36 31
2449.47 49
2449.59 66
2449.70 80
2449.81 90
2449.93 97
2450.04 100
2450.15 100
2450.27 98
2450.38 96
2450.49 95
2450.61 93
2450.72 92
2450.83 90
2450.95 86
2451.06 81
2451.17 75
2451.29 70
2451.40 66
2451.51 65
2451.63 67
2451.74 71
2451.86 76
2451.97 81
2452.08 83
2452.20 84
2452.31 82
2452.42 78
2452.54 75
2452.65 73
2452.76 74
2452.88 77
2452.99 81
2453.10 86
2453.22 89
2453.33 89
2453.44 85
2453.56 78
2453.67 70
2453.79 61
2453.90 54
2454.01 48
2454.13 44
2454.24 43
2454.35 42
2454.47 43
2454.58 43
2454.69 43
2454.81 43
2454.92 42
2455.03 39
2455.15 35
2455.26 31
2455.38 26
2455.49 21
2455.60 18
2455.72 16
2455.83 15
2455.94 16
2456.06 18
2456.17 20
2456.28 21
2456.40 22
2456.51 22
2456.63 21
2456.74 18
2456.85 14
2456.97 8
2457.08 1
2457.19 0
2457.31 0
2457.42 0
2457.53 0
2457.65 0
2457.76 0
2457.88 0
2457.99 1
2458.10 9
2458.22 17
2458.33 24
2458.44 31
2458.56 38
2458.67 46
2458.78 54
2458.90 62
2459.01 70
2459.13 77
2459.24 84
2459.35 88
2459.47 92
2459.58 93
2459.69 92
2459.81 89
2459.92 85
2460.04 80
2460.15 76
2460.26 73
2460.38 73
2460.49 74
2460.60 76
2460.72 79
2460.83 80
2460.95 79
2461.06 75
2461.17 68
2461.29 59
2461.40 50
2461.51 43
2461.63 37
2461.74 34
2461.86 32
2461.97 32
2462.08 34
2462.20 35
2462.31 36
2462.42 37
2462.54 38
2462.65 39
2462.77 39
2462.88 38
2462.99 37
2463.11 35
2463.22 32
2463.33 29
2463.45 27
2463.56 26
2463.68 26
2463.79 28
2463.90 30
2464.02 33
2464.13 36
2464.24 39
2464.36 40
2464.47 42
2464.59 43
2464.70 44
2464.81 45
2464.93 45
2465.04 44
2465.16 42
2465.27 38
2465.38 33
2465.50 28
2465.61 24
2465.72 22
2465.84 23
2465.95 26
2466.07 30
2466.18 35
2466.29 39
2466.41 42
2466.52 44
2466.64 43
2466.75 42
2466.86 40
2466.98 37
2467.09 35
2467.20 33
2467.32 32
2467.43 33
2467.55 34
2467.66 35
2467.77 37
2467.89 37
2468.00 36
2468.12 32
2468.23 27
2468.34 19
2468.46 11
2468.57 4
2468.69 0
2468.80 0
2468.91 0
2469.03 1
2469.14 6
2469.25 12
2469.37 17
2469.48 20
2469.60 22
2469.71 23
2469.82 24
2469.94 25
2470.05 27
2470.17 30
2470.28 34
2470.39 39
2470.51 44
2470.62 49
2470.74 55
2470.85 61
2470.96 69
2471.08 76
2471.19 82
2471.31 87
2471.42 89
2471.53 91
2471.65 91
2471.76 91
2471.88 93
2471.99 97
2472.10 102
2472.22 108
2472.33 114
2472.45 119
2472.56 121
2472.67 121
2472.79 116
2472.90 109
2473.02 101
2473.13 91
2473.24 81
2473.36 74
2473.47 68
2473.59 64
2473.70 62
2473.81 62
2473.93 61
2474.04 60
2474.16 58
2474.27 56
2474.38 53
2474.50 51
2474.61 49
2474.73 49
2474.84 50
2474.95 51
2475.07 53
2475.18 55
2475.30 54
2475.41 51
2475.52 45
2475.64 37
2475.75 28
2475.87 18
2475.98 10
2476.09 4
2476.21 1
2476.32 2
2476.44 5
2476.55 11
2476.67 19
2476.78 27
2476.89 35
2477.01 43
2477.12 50
2477.24 56
2477.35 60
2477.46 64
2477.58 64
2477.69 62
2477.81 57
2477.92 49
2478.03 38
2478.15 25
2478.26 12
2478.38 0
2478.49 0
2478.61 0
2478.72 0
2478.83 0
2478.95 0
2479.06 0
2479.18 0
2479.29 9
2479.40 17
2479.52 22
2479.63 24
2479.75 22
2479.86 16
2479.98 7
2480.09 0
2480.20 0
2480.32 0
2480.43 0
2480.55 0
2480.66 0
2480.77 0
2480.89 0
2481.00 11
2481.12 23
2481.23 33
2481.35 42
2481.46 49
2481.57 54
2481.69 58
2481.80 61
2481.92 63
2482.03 63
2482.14 60
2482.26 56
2482.37 50
2482.49 45
2482.60 41
2482.72 38
2482.83 37
2482.94 39
2483.06 42
2483.17 46
2483.29 50
2483.40 53
2483.52 55
2483.63 56
2483.74 55
2483.86 55
2483.97 54
2484.09 54
2484.20 55
2484.32 56
2484.43 56
2484.54 56
2484.66 53
2484.77 49
2484.89 44
2485.00 39
2485.12 35
2485.23 32
2485.34 30
2485.46 29
2485.57 28
2485.69 26
2485.80 22
2485.92 17
2486.03 12
2486.14 8
2486.26 5
2486.37 5
2486.49 8
2486.60 13
2486.72 20
2486.83 26
2486.94 32
2487.06 37
2487.17 39
2487.29 40
2487.40 40
2487.52 39
2487.63 37
2487.74 35
2487.86 33
2487.97 31
2488.09 29
2488.20 28
2488.32 27
2488.43 26
2488.55 27
2488.66 28
2488.77 29
2488.89 32
2489.00 34
2489.12 36
2489.23 39
2489.35 41
2489.46 44
2489.57 47
2489.69 50
2489.80 52
2489.92 55
2490.03 56
2490.15 57
2490.26 57
2490.38 57
2490.49 56
2490.60 55
2490.72 54
2490.83 53
2490.95 52
2491.06 51
2491.18 51
2491.29 51
2491.41 51
2491.52 50
2491.63 49
2491.75 47
2491.86 44
2491.98 39
2492.09 34
2492.21 28
2492.32 22
2492.44 17
2492.55 14
2492.66 11
2492.78 10
2492.89 10
2493.01 10
2493.12 12
2493.24 15
2493.35 19
2493.47 25
2493.58 32
2493.69 42
2493.81 54
2493.92 69
2494.04 86
2494.15 104
2494.27 124
2494.38 142
2494.50 157
2494.61 169
2494.72 176
2494.84 178
2494.95 175
2495.07 169
2495.18 160
2495.30 149
2495.41 138
2495.53 126
2495.64 115
2495.76 104
2495.87 95
2495.98 88
2496.10 83
2496.21 80
2496.33 80
2496.44 81
2496.56 83
2496.67 84
2496.79 85
2496.90 83
2497.02 80
2497.13 76
2497.24 72
2497.36 68
2497.47 64
2497.59 61
2497.70 59
2497.82 58
2497.93 57
2498.05 56
2498.16 56
2498.28 56
2498.39 56
2498.51 59
2498.62 62
2498.73 68
2498.85 74
2498.96 81
2499.08 87
2499.19 91
2499.31 93
2499.42 92
2499.54 88
2499.65 84
2499.77 79
2499.88 74
2500.00 70
2500.11 66
2500.22 62
2500.34 57
2500.45 52
2500.57 48
2500.68 43
2500.80 38
2500.91 35
2501.03 31
2501.14 27
2501.26 22
2501.37 16
2501.49 9
2501.60 3
2501.71 0
2501.83 0
2501.94 0
2502.06 0
2502.17 0
2502.29 0
2502.40 0
2502.52 0
2502.63 1
2502.75 6
2502.86 12
2502.98 17
2503.09 21
2503.21 24
2503.32 26
2503.44 26
2503.55 26
2503.66 26
2503.78 26
2503.89 25
2504.01 25
2504.12 25
2504.24 25
2504.35 25
2504.47 26
2504.58 28
2504.70 30
2504.81 31
2504.93 32
2505.04 31
2505.16 29
2505.27 26
2505.39 23
2505.50 19
2505.62 16
2505.73 14
2505.84 13
2505.96 12
2506.07 12
2506.19 11
2506.30 10
2506.42 9
2506.53 9
2506.65 9
2506.76 10
2506.88 14
2506.99 20
2507.11 27
2507.22 34
2507.34 40
2507.45 45
2507.57 48
2507.68 48
2507.80 47
2507.91 43
2508.03 38
2508.14 30
2508.26 22
2508.37 13
2508.49 4
2508.60 0
2508.71 0
2508.83 0
2508.94 3
2509.06 12
2509.17 23
2509.29 35
2509.40 44
2509.52 51
2509.63 55
2509.75 56
2509.86 56
2509.98 55
2510.09 54
2510.21 54
2510.32 54
2510.44 53
2510.55 51
2510.67 48
2510.78 44
2510.90 39
2511.01 33
2511.13 29
2511.24 25
2511.36 23
2511.47 21
2511.59 20
2511.70 18
2511.82 15
2511.93 11
2512.05 6
2512.16 2
2512.28 0
2512.39 0
2512.51 2
2512.62 7
2512.74 15
2512.85 23
2512.97 32
2513.08 39
2513.20 47
2513.31 53
2513.42 57
2513.54 61
2513.65 64
2513.77 66
2513.88 67
2514.00 67
2514.11 66
2514.23 65
2514.34 62
2514.46 58
2514.57 53
2514.69 46
2514.80 37
2514.92 28
2515.03 19
2515.15 10
2515.26 5
2515.38 2
2515.49 2
2515.61 5
2515.72 9
2515.84 15
2515.95 21
2516.07 28
2516.18 35
2516.30 43
2516.41 50
2516.53 57
2516.64 61
2516.76 63
2516.87 62
2516.99 58
2517.10 51
2517.22 42
2517.33 32
2517.45 24
2517.56 17
2517.68 13
2517.79 13
2517.91 16
2518.02 22
2518.14 31
2518.25 39
2518.37 48
2518.48 55
2518.60 60
2518.71 63
2518.83 64
2518.94 65
2519.06 66
2519.18 68
2519.29 70
2519.41 73
2519.52 76
2519.64 80
2519.75 83
2519.87 85
2519.98 86
2520.10 85
2520.21 81
2520.33 75
2520.44 66
2520.56 56
2520.67 45
2520.79 35
2520.90 25
2521.02 18
2521.13 12
2521.25 10
2521.36 10
2521.48 13
2521.59 18
2521.71 25
2521.82 32
2521.94 39
2522.05 46
2522.17 50
2522.28 52
2522.40 52
2522.51 50
2522.63 45
2522.74 37
2522.86 27
2522.97 15
2523.09 2
2523.20 0
2523.32 0
2523.43 0
2523.55 0
2523.66 0
2523.78 0
2523.90 0
2524.01 0
2524.13 14
2524.24 28
2524.36 41
2524.47 51
2524.59 59
2524.70 64
2524.82 65
2524.93 64
2525.05 61
2525.16 55
2525.28 49
2525.39 42
2525.51 35
2525.62 28
2525.74 21
2525.85 16
2525.97 11
2526.08 9
2526.20 9
2526.31 11
2526.43 16
2526.54 24
2526.66 34
2526.78 45
2526.89 57
2527.01 66
2527.12 74
2527.24 78
2527.35 79
2527.47 78
2527.58 75
2527.70 72
2527.81 69
2527.93 66
2528.04 64
2528.16 63
2528.27 63
2528.39 64
2528.50 66
2528.62 69
2528.73 73
2528.85 74
2528.97 74
2529.08 71
2529.20 65
2529.31 57
2529.43 48
2529.54 41
2529.66 37
2529.77 36
2529.89 39
2530.00 44
2530.12 51
2530.23 58
2530.35 65
2530.46 72
2530.58 79
2530.70 86
2530.81 94
2530.93 102
2531.04 109
2531.16 114
2531.27 117
2531.39 117
2531.50 113
2531.62 108
2531.73 102
2531.85 95
2531.96 90
2532.08 86
2532.19 84
2532.31 85
2532.43 87
2532.54 90
2532.66 93
2532.77 96
2532.89 96
2533.00 94
2533.12 90
2533.23 83
2533.35 76
2533.46 70
2533.58 66
2533.69 64
2533.81 65
2533.93 67
2534.04 71
2534.16 75
2534.27 79
2534.39 83
2534.50 85
2534.62 87
2534.73 88
2534.85 89
2534.96 89
2535.08 91
2535.19 93
2535.31 97
2535.43 101
2535.54 105
2535.66 110
2535.77 113
2535.89 115
2536.00 116
2536.12 115
2536.23 114
2536.35 113
2536.46 113
2536.58 113
2536.70 115
2536.81 119
2536.93 123
2537.04 127
2537.16 131
2537.27 134
2537.39 134
2537.50 132
2537.62 128
2537.74 122
2537.85 115
2537.97 108
2538.08 103
2538.20 98
2538.31 95
2538.43 94
2538.54 95
2538.66 97
2538.77 102
2538.89 107
2539.01 112
2539.12 115
2539.24 116
2539.35 113
2539.47 106
2539.58 98
2539.70 89
2539.81 81
2539.93 75
2540.05 72
2540.16 70
2540.28 69
2540.39 69
2540.51 69
2540.62 69
2540.74 68
2540.85 68
2540.97 67
2541.09 66
2541.20 64
2541.32 61
2541.43 57
2541.55 51
2541.66 46
2541.78 41
2541.89 38
2542.01 38
2542.13 40
2542.24 45
2542.36 51
2542.47 57
2542.59 64
2542.70 69
2542.82 73
2542.93 75
2543.05 75
2543.17 74
2543.28 70
2543.40 64
2543.51 56
2543.63 45
2543.74 34
2543.86 23
2543.98 13
2544.09 3
2544.21 0
2544.32 0
2544.44 0
2544.55 0
2544.67 0
2544.79 0
2544.90 5
2545.02 14
2545.13 24
2545.25 31
2545.36 37
2545.48 40
2545.59 40
2545.71 38
2545.83 35
2545.94 33
2546.06 32
2546.17 33
2546.29 35
2546.40 37
2546.52 38
2546.64 38
2546.75 37
2546.87 34
2546.98 32
2547.10 31
2547.21 32
2547.33 36
2547.45 41
2547.56 48
2547.68 56
2547.79 63
2547.91 67
2548.02 68
2548.14 66
2548.26 61
2548.37 55
2548.49 49
2548.60 43
2548.72 40
2548.83 38
2548.95 38
2549.07 39
2549.18 39
2549.30 39
2549.41 39
2549.53 38
2549.64 36
2549.76 33
2549.88 28
2549.99 23
2550.11 17
2550.22 10
2550.34 5
2550.46 0
2550.57 0
2550.69 0
2550.80 0
2550.92 0
2551.03 0
2551.15 0
2551.27 0
2551.38 0
2551.50 0
2551.61 0
2551.73 2
2551.84 12
2551.96 25
2552.08 39
2552.19 52
2552.31 62
2552.42 67
2552.54 67
2552.66 61
2552.77 52
2552.89 42
2553.00 32
2553.12 25
2553.23 20
2553.35 20
2553.47 23
2553.58 27
2553.70 31
2553.81 34
2553.93 35
2554.05 33
2554.16 29
2554.28 24
2554.39 20
2554.51 19
2554.62 21
2554.74 28
2554.86 39
2554.97 53
2555.09 69
2555.20 85
2555.32 98
2555.44 108
2555.55 114
2555.67 116
2555.78 115
2555.90 113
2556.02 112
2556.13 113
2556.25 116
2556.36 121
2556.48 126
2556.60 131
2556.71 135
2556.83 137
2556.94 136
2557.06 132
2557.17 126
2557.29 119
2557.41 110
2557.52 102
2557.64 94
2557.75 87
2557.87 81
2557.99 77
2558.10 76
2558.22 75
2558.33 76
2558.45 78
2558.57 80
2558.68 81
2558.80 80
2558.91 78
2559.03 73
2559.15 67
2559.26 58
2559.38 50
2559.49 41
2559.61 32
2559.73 25
2559.84 19
2559.96 14
2560.07 10
2560.19 7
2560.31 7
2560.42 7
2560.54 10
2560.65 14
2560.77 19
2560.89 25
2561.00 31
2561.12 37
2561.23 44
2561.35 50
2561.47 58
2561.58 66
2561.70 76
2561.81 87
2561.93 98
2562.05 109
2562.16 118
2562.28 124
2562.39 128
2562.51 129
2562.63 127
2562.74 123
2562.86 118
2562.97 111
2563.09 104
2563.21 96
2563.32 89
2563.44 82
2563.56 76
2563.67 72
2563.79 71
2563.90 72
2564.02 76
2564.14 81
2564.25 88
2564.37 96
2564.48 104
2564.60 112
2564.72 120
2564.83 127
2564.95 134
2565.06 139
2565.18 142
2565.30 142
2565.41 139
2565.53 134
2565.64 127
2565.76 119
2565.88 110
2565.99 102
2566.11 95
2566.23 89
2566.34 83
2566.46 78
2566.57 74
2566.69 70
2566.81 68
2566.92 68
2567.04 70
2567.15 74
2567.27 79
2567.39 86
2567.50 91
2567.62 95
2567.74 96
2567.85 94
2567.97 89
2568.08 82
2568.20 75
2568.32 69
2568.43 63
2568.55 60
2568.66 58
2568.78 58
2568.90 58
2569.01 58
2569.13 57
2569.25 54
2569.36 51
2569.48 46
2569.59 41
2569.71 35
2569.83 29
2569.94 24
2570.06 21
2570.18 20
2570.29 22
2570.41 26
2570.52 32
2570.64 39
2570.76 46
2570.87 52
2570.99 57
2571.11 61
2571.22 62
2571.34 62
2571.45 61
2571.57 60
2571.69 58
2571.80 54
2571.92 50
2572.04 45
2572.15 39
2572.27 33
2572.38 28
2572.50 25
2572.62 23
2572.73 23
2572.85 25
2572.97 26
2573.08 27
2573.20 27
2573.31 27
2573.43 27
2573.55 27
2573.66 29
2573.78 31
2573.90 34
2574.01 37
2574.13 39
2574.25 40
2574.36 42
2574.48 43
2574.59 44
2574.71 46
2574.83 47
2574.94 47
2575.06 45
2575.18 41
2575.29 35
2575.41 28
2575.52 20
2575.64 13
2575.76 5
2575.87 0
2575.99 0
2576.11 0
2576.22 0
2576.34 0
2576.46 0
2576.57 0
2576.69 0
2576.80 3
2576.92 18
2577.04 35
2577.15 50
2577.27 64
2577.39 73
2577.50 79
2577.62 81
2577.74 80
2577.85 77
2577.97 73
2578.09 70
2578.20 68
2578.32 66
2578.43 66
2578.55 67
2578.67 69
2578.78 72
2578.90 74
2579.02 76
2579.13 78
2579.25 79
2579.37 79
2579.48 76
2579.60 72
2579.72 67
2579.83 61
2579.95 55
2580.06 50
2580.18 46
2580.30 45
2580.41 46
2580.53 50
2580.65 56
2580.76 64
2580.88 72
2581.00 81
2581.11 89
2581.23 95
2581.35 98
2581.46 99
2581.58 98
2581.70 95
2581.81 91
2581.93 88
2582.04 86
2582.16 84
2582.28 83
2582.39 82
2582.51 81
2582.63 78
2582.74 76
2582.86 72
2582.98 70
2583.09 68
2583.21 67
2583.33 67
2583.44 67
2583.56 66
2583.68 64
2583.79 59
2583.91 52
2584.03 43
2584.14 32
2584.26 23
2584.37 14
2584.49 8
2584.61 4
2584.72 3
2584.84 5
2584.96 9
2585.07 15
2585.19 21
2585.31 27
2585.42 33
2585.54 38
2585.66 41
2585.77 43
2585.89 44
2586.01 43
2586.12 41
2586.24 41
2586.36 41
2586.47 43
2586.59 47
2586.71 51
2586.82 56
2586.94 59
2587.06 61
2587.17 59
2587.29 56
2587.41 51
2587.52 44
2587.64 38
2587.76 31
2587.87 26
2587.99 23
2588.11 22
2588.22 23
2588.34 24
2588.46 27
2588.57 28
2588.69 29
2588.81 27
2588.92 25
2589.04 22
2589.16 19
2589.27 19
2589.39 22
2589.51 26
2589.62 33
2589.74 41
2589.86 49
2589.97 56
2590.09 62
2590.21 67
2590.32 72
2590.44 78
2590.56 83
2590.67 88
2590.79 93
2590.91 97
2591.02 99
2591.14 100
2591.26 99
2591.37 96
2591.49 93
2591.61 88
2591.72 84
2591.84 79
2591.96 74
2592.07 70
2592.19 68
2592.31 67
2592.42 67
2592.54 69
2592.66 71
2592.77 74
2592.89 76
2593.01 76
2593.12 76
2593.24 73
2593.36 68
2593.47 63
2593.59 57
2593.71 51
2593.82 46
2593.94 43
2594.06 42
2594.17 44
2594.29 47
2594.41 51
2594.52 54
2594.64 58
2594.76 60
2594.87 60
2594.99 60
2595.11 60
2595.23 59
2595.34 59
2595.46 58
2595.58 56
2595.69 53
2595.81 49
2595.93 44
2596.04 38
2596.16 32
2596.28 27
2596.39 24
2596.51 23
2596.63 23
2596.74 25
2596.86 27
2596.98 29
2597.09 31
2597.21 32
2597.33 34
2597.44 34
2597.56 34
2597.68 33
2597.80 31
2597.91 27
2598.03 22
2598.15 16
2598.26 10
2598.38 5
2598.50 3
2598.61 4
2598.73 9
2598.85 16
2598.96 26
2599.08 37
2599.20 46
2599.31 54
2599.43 60
2599.55 61
2599.67 58
2599.78 52
2599.90 42
2600.02 30
2600.13 17
2600.25 6
2600.37 0
2600.48 0
2600.60 0
2600.72 4
2600.83 12
2600.95 22
2601.07 31
2601.18 38
2601.30 44
2601.42 49
2601.54 53
2601.65 58
2601.77 63
2601.89 67
2602.00 70
2602.12 70
2602.24 67
2602.35 61
2602.47 54
2602.59 48
2602.71 43
2602.82 43
2602.94 48
2603.06 59
2603.17 74
2603.29 91
2603.41 108
2603.52 122
2603.64 132
2603.76 135
2603.87 131
2603.99 123
2604.11 110
2604.23 96
2604.34 81
2604.46 67
2604.58 54
2604.69 43
2604.81 34
2604.93 26
2605.04 20
2605.16 15
2605.28 13
2605.40 12
2605.51 13
2605.63 16
2605.75 21
2605.86 28
2605.98 36
2606.10 44
2606.22 53
2606.33 61
2606.45 68
2606.57 73
2606.68 76
2606.80 75
2606.92 72
2607.03 67
2607.15 63
2607.27 60
2607.39 61
2607.50 65
2607.62 72
2607.74 81
2607.85 92
2607.97 101
2608.09 107
2608.21 111
2608.32 112
2608.44 110
2608.56 106
2608.67 101
2608.79 95
2608.91 89
2609.02 84
2609.14 80
2609.26 79
2609.38 79
2609.49 80
2609.61 83
2609.73 85
2609.84 86
2609.96 85
2610.08 83
2610.20 78
2610.31 74
2610.43 70
2610.55 67
2610.66 65
2610.78 65
2610.90 67
2611.02 69
2611.13 70
2611.25 70
2611.37 69
2611.48 65
2611.60 61
2611.72 55
2611.84 50
2611.95 45
2612.07 43
2612.19 42
2612.30 42
2612.42 42
2612.54 42
2612.66 41
2612.77 38
2612.89 33
2613.01 28
2613.12 23
2613.24 18
2613.36 16
2613.48 14
2613.59 14
2613.71 14
2613.83 14
2613.95 14
2614.06 13
2614.18 12
2614.30 11
2614.41 11
2614.53 11
2614.65 13
2614.77 16
2614.88 19
2615.00 23
2615.12 26
2615.23 27
2615.35 27
2615.47 24
2615.59 19
2615.70 12
2615.82 5
2615.94 0
2616.06 0
2616.17 0
2616.29 0
2616.41 0
2616.52 0
2616.64 0
2616.76 0
2616.88 0
2616.99 12
2617.11 26
2617.23 41
2617.35 54
2617.46 63
2617.58 69
2617.70 69
2617.81 66
2617.93 61
2618.05 56
2618.17 52
2618.28 51
2618.40 54
2618.52 60
2618.64 67
2618.75 76
2618.87 84
2618.99 92
2619.11 99
2619.22 104
2619.34 109
2619.46 113
2619.57 117
2619.69 120
2619.81 123
2619.93 126
2620.04 127
2620.16 128
2620.28 127
2620.40 125
2620.51 121
2620.63 116
2620.75 110
2620.87 104
2620.98 97
2621.10 89
2621.22 82
2621.33 74
2621.45 67
2621.57 60
2621.69 53
2621.80 46
2621.92 40
2622.04 34
2622.16 31
2622.27 30
2622.39 32
2622.51 37
2622.63 45
2622.74 54
2622.86 63
2622.98 71
2623.10 77
2623.21 82
2623.33 85
2623.45 86
2623.57 86
2623.68 86
2623.80 86
2623.92 86
2624.04 88
2624.15 91
2624.27 94
2624.39 98
2624.51 101
2624.62 102
2624.74 102
2624.86 100
2624.97 96
2625.09 92
2625.21 87
2625.33 83
2625.44 80
2625.56 78
2625.68 76
2625.80 75
2625.91 73
2626.03 71
2626.15 69
2626.27 66
2626.38 64
2626.50 62
2626.62 60
2626.74 59
2626.85 59
2626.97 60
2627.09 62
2627.21 63
2627.32 65
2627.44 67
2627.56 68
2627.68 69
2627.79 69
2627.91 68
2628.03 66
2628.15 64
2628.26 62
2628.38 60
2628.50 59
2628.62 58
2628.73 58
2628.85 57
2628.97 56
2629.09 54
2629.21 53
2629.32 51
2629.44 48
2629.56 44
2629.68 38
2629.79 30
2629.91 20
2630.03 10
2630.15 0
2630.26 0
2630.38 0
2630.50 0
2630.62 0
2630.73 0
2630.85 0
2630.97 0
2631.09 2
2631.20 10
2631.32 19
2631.44 27
2631.56 34
2631.67 40
2631.79 46
2631.91 49
2632.03 50
2632.14 49
2632.26 45
2632.38 41
2632.50 36
2632.62 32
2632.73 31
2632.85 32
2632.97 35
2633.09 39
2633.20 44
2633.32 49
2633.44 53
2633.56 55
2633.67 56
2633.79 54
2633.91 51
2634.03 47
2634.14 41
2634.26 36
2634.38 32
2634.50 30
2634.62 30
2634.73 33
2634.85 37
2634.97 42
2635.09 44
2635.20 45
2635.32 42
2635.44 38
2635.56 33
2635.67 29
2635.79 28
2635.91 30
2636.03 35
2636.15 41
2636.26 46
2636.38 49
2636.50 49
2636.62 45
2636.73 38
2636.85 30
2636.97 23
2637.09 17
2637.20 14
2637.32 15
2637.44 18
2637.56 23
2637.68 27
2637.79 31
2637.91 33
2638.03 32
2638.15 29
2638.26 25
2638.38 21
2638.50 20
2638.62 21
2638.74 26
2638.85 34
2638.97 42
2639.09 51
2639.21 57
2639.32 61
2639.44 61
2639.56 58
2639.68 52
2639.80 46
2639.91 39
2640.03 33
2640.15 28
2640.27 25
2640.38 22
2640.50 21
2640.62 20
2640.74 20
2640.86 19
2640.97 19
2641.09 18
2641.21 19
2641.33 22
2641.44 27
2641.56 35
2641.68 46
2641.80 58
2641.92 69
2642.03 78
2642.15 83
2642.27 83
2642.39 78
2642.51 70
2642.62 59
2642.74 49
2642.86 39
2642.98 33
2643.09 29
2643.21 28
2643.33 28
2643.45 31
2643.57 35
2643.68 39
2643.80 44
2643.92 48
2644.04 52
2644.16 54
2644.27 54
2644.39 53
2644.51 51
2644.63 50
2644.74 48
2644.86 48
2644.98 47
2645.10 47
2645.22 46
2645.33 44
2645.45 41
2645.57 39
2645.69 36
2645.81 34
2645.92 33
2646.04 32
2646.16 32
2646.28 32
2646.40 32
2646.51 33
2646.63 34
2646.75 36
2646.87 39
2646.99 43
2647.10 47
2647.22 52
2647.34 57
2647.46 61
2647.58 64
2647.69 64
2647.81 62
2647.93 56
2648.05 46
2648.17 34
2648.28 20
2648.40 7
2648.52 0
2648.64 0
2648.75 0
2648.87 0
2648.99 0
2649.11 0
2649.23 0
2649.34 0
2649.46 1
2649.58 10
2649.70 19
2649.82 27
2649.93 34
2650.05 39
2650.17 41
2650.29 40
2650.41 37
2650.53 33
2650.64 29
2650.76 25
2650.88 23
2651.00 23
2651.12 24
2651.23 26
2651.35 30
2651.47 35
2651.59 42
2651.71 49
2651.82 57
2651.94 65
2652.06 72
2652.18 78
2652.30 81
2652.41 83
2652.53 84
2652.65 83
2652.77 81
2652.89 78
2653.00 75
2653.12 70
2653.24 64
2653.36 58
2653.48 52
2653.59 47
2653.71 44
2653.83 44
2653.95 46
2654.07 50
2654.19 54
2654.30 58
2654.42 61
2654.54 64
2654.66 65
2654.78 67
2654.89 68
2655.01 69
2655.13 69
2655.25 67
2655.37 64
2655.48 59
2655.60 53
2655.72 46
2655.84 39
2655.96 33
2656.08 27
2656.19 23
2656.31 19
2656.43 15
2656.55 13
2656.67 11
2656.78 10
2656.90 12
2657.02 15
2657.14 21
2657.26 28
2657.38 36
2657.49 44
2657.61 52
2657.73 59
2657.85 66
2657.97 74
2658.08 82
2658.20 92
2658.32 103
2658.44 113
2658.56 123
2658.68 130
2658.79 134
2658.91 134
2659.03 130
2659.15 121
2659.27 110
2659.38 98
2659.50 85
2659.62 72
2659.74 61
2659.86 50
2659.98 40
2660.09 31
2660.21 22
2660.33 15
2660.45 9
2660.57 5
2660.69 4
2660.80 6
2660.92 11
2661.04 17
2661.16 24
2661.28 33
2661.39 41
2661.51 49
2661.63 56
2661.75 62
2661.87 68
2661.99 73
2662.10 78
2662.22 81
2662.34 84
2662.46 85
2662.58 86
2662.70 84
2662.81 82
2662.93 78
2663.05 74
2663.17 70
2663.29 67
2663.41 66
2663.52 65
2663.64 65
2663.76 64
2663.88 61
2664.00 56
2664.12 49
2664.23 41
2664.35 33
2664.47 26
2664.59 22
2664.71 20
2664.83 21
2664.94 23
2665.06 27
2665.18 31
2665.30 34
2665.42 36
2665.54 38
2665.65 38
2665.77 37
2665.89 35
2666.01 31
2666.13 24
2666.25 16
2666.36 8
2666.48 0
2666.60 0
2666.72 0
2666.84 0
2666.96 0
2667.07 0
2667.19 0
2667.31 0
2667.43 1
2667.55 9
2667.67 17
2667.79 25
2667.90 33
2668.02 40
2668.14 47
2668.26 52
2668.38 56
2668.50 60
2668.61 62
2668.73 64
2668.85 66
2668.97 70
2669.09 75
2669.21 83
2669.32 92
2669.44 101
2669.56 110
2669.68 118
2669.80 122
2669.92 125
2670.04 125
2670.15 123
2670.27 122
2670.39 121
2670.51 121
2670.63 124
2670.75 128
2670.86 133
2670.98 139
2671.10 144
2671.22 148
2671.34 151
2671.46 154
2671.58 157
2671.69 160
2671.81 162
2671.93 164
2672.05 165
2672.17 165
2672.29 163
2672.41 159
2672.52 153
2672.64 147
2672.76 140
2672.88 132
2673.00 124
2673.12 114
2673.23 104
2673.35 92
2673.47 80
2673.59 67
2673.71 55
2673.83 45
2673.95 38
2674.06 34
2674.18 34
2674.30 38
2674.42 45
2674.54 54
2674.66 65
2674.78 77
2674.89 87
2675.01 96
2675.13 103
2675.25 106
2675.37 106
2675.49 104
2675.61 98
2675.72 91
2675.84 84
2675.96 78
2676.08 72
2676.20 66
2676.32 61
2676.44 55
2676.55 49
2676.67 44
2676.79 41
2676.91 41
2677.03 45
2677.15 53
2677.27 62
2677.39 72
2677.50 79
2677.62 81
2677.74 78
2677.86 70
2677.98 58
2678.10 44
2678.22 30
2678.33 19
2678.45 11
2678.57 7
2678.69 6
2678.81 10
2678.93 17
2679.05 28
2679.16 42
2679.28 57
2679.40 74
2679.52 88
2679.64 100
2679.76 107
2679.88 108
2680.00 104
2680.11 97
2680.23 87
2680.35 76
2680.47 66
2680.59 58
2680.71 52
2680.83 49
2680.95 47
2681.06 47
2681.18 48
2681.30 48
2681.42 47
2681.54 46
2681.66 44
2681.78 41
2681.89 39
2682.01 38
2682.13 38
2682.25 39
2682.37 40
2682.49 40
2682.61 38
2682.73 35
2682.84 32
2682.96 28
2683.08 26
2683.20 26
2683.32 27
2683.44 30
2683.56 32
2683.68 34
2683.79 35
2683.91 34
2684.03 32
2684.15 28
2684.27 25
2684.39 23
2684.51 23
2684.63 24
2684.74 27
2684.86 31
2684.98 34
2685.10 37
2685.22 39
2685.34 40
2685.46 41
2685.58 43
2685.70 44
2685.81 47
2685.93 49
2686.05 51
2686.17 51
2686.29 49
2686.41 44
2686.53 37
2686.65 29
2686.76 20
2686.88 13
2687.00 7
2687.12 4
2687.24 1
2687.36 1
2687.48 1
2687.60 2
2687.72 3
2687.83 6
2687.95 10
2688.07 16
2688.19 23
2688.31 31
2688.43 38
2688.55 44
2688.67 47
2688.79 49
2688.90 49
2689.02 48
2689.14 46
2689.26 45
2689.38 45
2689.50 47
2689.62 50
2689.74 55
2689.86 62
2689.97 70
2690.09 79
2690.21 87
2690.33 96
2690.45 103
2690.57 108
2690.69 113
2690.81 116
2690.93 119
2691.04 121
2691.16 121
2691.28 119
2691.40 115
2691.52 109
2691.64 101
2691.76 92
2691.88 83
2692.00 74
2692.11 66
2692.23 60
2692.35 56
2692.47 55
2692.59 56
2692.71 59
2692.83 62
2692.95 65
2693.07 66
2693.19 65
2693.30 61
2693.42 55
2693.54 48
2693.66 40
2693.78 34
2693.90 30
2694.02 27
2694.14 26
2694.26 26
2694.38 27
2694.49 29
2694.61 32
2694.73 34
2694.85 35
2694.97 36
2695.09 35
2695.21 32
2695.33 28
2695.45 23
2695.57 17
2695.68 12
2695.80 7
2695.92 2
2696.04 0
2696.16 0
2696.28 0
2696.40 0
2696.52 0
2696.64 0
2696.76 0
2696.87 0
2696.99 3
2697.11 9
2697.23 14
2697.35 17
2697.47 19
2697.59 19
2697.71 18
2697.83 17
2697.95 17
2698.07 18
2698.18 19
2698.30 20
2698.42 21
2698.54 22
2698.66 22
2698.78 23
2698.90 24
2699.02 27
2699.14 32
2699.26 39
2699.38 47
2699.49 55
2699.61 63
2699.73 69
2699.85 72
2699.97 73
2700.09 71
2700.21 66
2700.33 58
2700.45 50
2700.57 40
2700.69 32
2700.80 24
2700.92 19
2701.04 15
2701.16 13
2701.28 13
2701.40 14
2701.52 17
2701.64 20
2701.76 24
2701.88 28
2702.00 31
2702.12 32
2702.23 31
2702.35 26
2702.47 19
2702.59 12
2702.71 5
2702.83 1
2702.95 2
2703.07 6
2703.19 15
2703.31 27
2703.43 39
2703.55 50
2703.67 59
2703.78 63
2703.90 64
2704.02 60
2704.14 54
2704.26 46
2704.38 38
2704.50 29
2704.62 21
2704.74 15
2704.86 9
2704.98 4
2705.10 1
2705.21 0
2705.33 0
2705.45 0
2705.57 0
2705.69 6
2705.81 14
2705.93 24
2706.05 34
2706.17 45
2706.29 54
2706.41 61
2706.53 65
2706.65 68
2706.77 69
2706.88 69
2707.00 68
2707.12 68
2707.24 67
2707.36 67
2707.48 67
2707.60 66
2707.72 64
2707.84 61
2707.96 56
2708.08 51
2708.20 46
2708.32 40
2708.44 36
2708.55 33
2708.67 31
2708.79 29
2708.91 27
2709.03 25
2709.15 23
2709.27 21
2709.39 20
2709.51 19
2709.63 19
2709.75 19
2709.87 19
2709.99 19
2710.11 18
2710.23 18
2710.34 17
2710.46 16
2710.58 15
2710.70 14
2710.82 13
2710.94 13
2711.06 15
2711.18 19
2711.30 24
2711.42 31
2711.54 39
2711.66 46
2711.78 51
2711.90 55
2712.02 56
2712.14 58
2712.25 60
2712.37 62
2712.49 67
2712.61 72
2712.73 79
2712.85 85
2712.97 91
2713.09 94
2713.21 96
2713.33 95
2713.45 92
2713.57 88
2713.69 81
2713.81 73
2713.93 64
2714.05 54
2714.17 45
2714.28 35
2714.40 26
2714.52 16
2714.64 7
2714.76 0
2714.88 0
2715.00 0
2715.12 0
2715.24 0
2715.36 0
2715.48 0
2715.60 0
2715.72 5
2715.84 13
2715.96 20
2716.08 24
2716.20 26
2716.32 26
2716.44 25
2716.55 25
2716.67 26
2716.79 26
2716.91 27
2717.03 28
2717.15 27
2717.27 25
2717.39 22
2717.51 18
2717.63 14
2717.75 12
2717.87 12
2717.99 13
2718.11 17
2718.23 22
2718.35 28
2718.47 32
2718.59 35
2718.71 36
2718.83 35
2718.94 34
2719.06 32
2719.18 30
2719.30 29
2719.42 30
2719.54 32
2719.66 35
2719.78 39
2719.90 44
2720.02 49
2720.14 54
2720.26 58
2720.38 62
2720.50 63
2720.62 64
2720.74 64
2720.86 64
2720.98 62
2721.10 61
2721.22 58
2721.34 56
2721.46 52
2721.58 48
2721.69 43
2721.81 39
2721.93 34
2722.05 31
2722.17 28
2722.29 28
2722.41 30
2722.53 33
2722.65 37
2722.77 40
2722.89 41
2723.01 40
2723.13 36
2723.25 30
2723.37 23
2723.49 19
2723.61 17
2723.73 19
2723.85 23
2723.97 29
2724.09 35
2724.21 41
2724.33 45
2724.45 46
2724.57 45
2724.69 41
2724.81 35
2724.93 27
2725.04 17
2725.16 7
2725.28 0
2725.40 0
2725.52 0
2725.64 0
2725.76 0
2725.88 4
2726.00 17
2726.12 29
2726.24 40
2726.36 48
2726.48 52
2726.60 55
2726.72 56
2726.84 56
2726.96 56
2727.08 55
2727.20 54
2727.32 51
2727.44 47
2727.56 42
2727.68 36
2727.80 31
2727.92 27
2728.04 24
2728.16 22
2728.28 20
2728.40 19
2728.52 16
2728.64 14
2728.76 11
2728.88 9
2729.00 9
2729.12 11
2729.23 14
2729.35 18
2729.47 22
2729.59 25
2729.71 25
2729.83 23
2729.95 20
2730.07 15
2730.19 10
2730.31 7
2730.43 6
2730.55 6
2730.67 9
2730.79 14
2730.91 19
2731.03 23
2731.15 27
2731.27 29
2731.39 29
2731.51 28
2731.63 26
2731.75 22
2731.87 18
2731.99 13
2732.11 9
2732.23 6
2732.35 5
2732.47 5
2732.59 7
2732.71 12
2732.83 18
2732.95 25
2733.07 33
2733.19 41
2733.31 50
2733.43 59
2733.55 67
2733.67 74
2733.79 79
2733.91 82
2734.03 83
2734.15 81
2734.27 78
2734.39 75
2734.51 73
2734.63 74
2734.75 76
2734.87 81
2734.99 86
2735.11 91
2735.23 94
2735.35 94
2735.47 91
2735.59 86
2735.71 79
2735.83 72
2735.95 66
2736.07 65
2736.19 67
2736.31 75
2736.43 85
2736.55 98
2736.67 110
2736.79 120
2736.91 126
2737.03 129
2737.15 129
2737.27 127
2737.39 123
2737.51 120
2737.63 118
2737.74 117
2737.86 116
2737.98 117
2738.10 118
2738.22 119
2738.34 120
2738.46 119
2738.58 117
2738.70 113
2738.82 107
2738.94 98
2739.06 89
2739.18 80
2739.30 72
2739.42 66
2739.54 63
2739.66 62
2739.78 61
2739.90 62
2740.02 62
2740.14 62
2740.26 61
2740.38 61
2740.50 61
2740.62 62
2740.74 65
2740.86 69
2740.98 75
2741.10 82
2741.22 88
2741.34 95
2741.46 100
2741.58 104
2741.70 106
2741.82 106
2741.94 105
2742.06 103
2742.19 100
2742.31 96
2742.43 89
2742.55 82
2742.67 72
2742.79 60
2742.91 48
2743.03 36
2743.15 26
2743.27 19
2743.39 17
2743.51 20
2743.63 27
2743.75 37
2743.87 49
2743.99 61
2744.11 72
2744.23 81
2744.35 88
2744.47 91
2744.59 91
2744.71 88
2744.83 84
2744.95 79
2745.07 75
2745.19 74
2745.31 77
2745.43 83
2745.55 92
2745.67 102
2745.79 111
2745.91 118
2746.03 122
2746.15 124
2746.27 124
2746.39 124
2746.51 125
2746.63 128
2746.75 131
2746.87 135
2746.99 137
2747.11 139
2747.23 139
2747.35 138
2747.47 137
2747.59 134
2747.71 131
2747.83 127
2747.95 122
2748.07 116
2748.19 110
2748.31 104
2748.43 98
2748.55 95
2748.67 93
2748.79 94
2748.91 96
2749.03 101
2749.15 107
2749.27 114
2749.39 122
2749.51 128
2749.63 133
2749.75 136
2749.87 135
2749.99 133
2750.11 129
2750.23 124
2750.35 119
2750.47 116
2750.59 114
2750.72 115
2750.84 117
2750.96 120
2751.08 124
2751.20 129
2751.32 134
2751.44 139
2751.56 145
2751.68 149
2751.80 152
2751.92 153
2752.04 150
2752.16 144
2752.28 135
2752.40 124
2752.52 111
2752.64 99
2752.76 88
2752.88 79
2753.00 71
2753.12 64
2753.24 57
2753.36 51
2753.48 44
2753.60 37
2753.72 31
2753.84 26
2753.96 24
2754.08 24
2754.20 27
2754.32 33
2754.44 41
2754.56 50
2754.68 60
2754.80 68
2754.93 75
2755.05 80
2755.17 83
2755.29 85
2755.41 87
2755.53 87
2755.65 88
2755.77 89
2755.89 90
2756.01 90
2756.13 91
2756.25 92
2756.37 93
2756.49 92
2756.61 91
2756.73 89
2756.85 86
2756.97 82
2757.09 77
2757.21 71
2757.33 66
2757.45 60
2757.57 54
2757.69 45
2757.81 35
2757.93 23
2758.05 10
2758.17 0
2758.30 0
2758.42 0
2758.54 0
2758.66 0
2758.78 0
2758.90 0
2759.02 0
2759.14 4
2759.26 16
2759.38 28
2759.50 39
2759.62 49
2759.74 57
2759.86 63
2759.98 68
2760.10 70
2760.22 71
2760.34 72
2760.46 74
2760.58 77
2760.70 83
2760.82 91
2760.94 100
2761.07 110
2761.19 117
2761.31 122
2761.43 122
2761.55 119
2761.67 112
2761.79 104
2761.91 95
2762.03 88
2762.15 83
2762.27 80
2762.39 81
2762.51 84
2762.63 88
2762.75 94
2762.87 100
2762.99 106
2763.11 111
2763.23 115
2763.35 117
2763.47 117
2763.60 114
2763.72 109
2763.84 103
2763.96 98
2764.08 93
2764.20 91
2764.32 89
2764.44 89
2764.56 90
2764.68 90
2764.80 91
2764.92 91
2765.04 91
2765.16 92
2765.28 93
2765.40 95
2765.52 98
2765.64 101
2765.77 106
2765.89 110
2766.01 114
2766.13 116
2766.25 117
2766.37 116
2766.49 113
2766.61 109
2766.73 106
2766.85 105
2766.97 106
2767.09 108
2767.21 111
2767.33 114
2767.45 116
2767.57 116
2767.69 115
2767.82 112
2767.94 108
2768.06 105
2768.18 102
2768.30 98
2768.42 94
2768.54 90
2768.66 84
2768.78 77
2768.90 69
2769.02 60
2769.14 51
2769.26 42
2769.38 35
2769.50 31
2769.62 30
2769.75 32
2769.87 37
2769.99 47
2770.11 60
2770.23 75
2770.35 93
2770.47 111
2770.59 127
2770.71 142
2770.83 153
2770.95 160
2771.07 163
2771.19 163
2771.31 161
2771.43 157
2771.56 152
2771.68 148
2771.80 145
2771.92 144
2772.04 146
2772.16 151
2772.28 156
2772.40 163
2772.52 169
2772.64 173
2772.76 175
2772.88 174
2773.00 173
2773.12 171
2773.25 170
2773.37 170
2773.49 170
2773.61 169
2773.73 167
2773.85 163
2773.97 159
2774.09 154
2774.21 151
2774.33 151
2774.45 155
2774.57 161
2774.69 168
2774.81 174
2774.94 177
2775.06 175
2775.18 169
2775.30 158
2775.42 145
2775.54 131
2775.66 118
2775.78 105
2775.90 94
2776.02 85
2776.14 76
2776.26 69
2776.38 63
2776.51 58
2776.63 55
2776.75 55
2776.87 57
2776.99 63
2777.11 70
2777.23 78
2777.35 85
2777.47 91
2777.59 94
2777.71 95
2777.83 94
2777.96 92
2778.08 89
2778.20 87
2778.32 86
2778.44 86
2778.56 87
2778.68 89
2778.80 89
2778.92 89
2779.04 87
2779.16 84
2779.28 81
2779.41 79
2779.53 79
2779.65 82
2779.77 88
2779.89 96
2780.01 103
2780.13 109
2780.25 112
2780.37 110
2780.49 103
2780.61 94
2780.74 82
2780.86 70
2780.98 59
2781.10 48
2781.22 38
2781.34 29
2781.46 21
2781.58 14
2781.70 7
2781.82 2
2781.94 0
2782.07 0
2782.19 0
2782.31 0
2782.43 0
2782.55 0
2782.67 0
2782.79 0
2782.91 0
2783.03 5
2783.15 15
2783.27 26
2783.40 39
2783.52 55
2783.64 71
2783.76 89
2783.88 106
2784.00 122
2784.12 136
2784.24 147
2784.36 154
2784.48 156
2784.61 155
2784.73 150
2784.85 142
2784.97 133
2785.09 124
2785.21 116
2785.33 110
2785.45 106
2785.57 104
2785.69 105
2785.82 108
2785.94 112
2786.06 118
2786.18 124
2786.30 130
2786.42 134
2786.54 136
2786.66 135
2786.78 131
2786.90 125
2787.03 118
2787.15 111
2787.27 105
2787.39 101
2787.51 99
2787.63 101
2787.75 106
2787.87 114
2787.99 123
2788.11 134
2788.24 144
2788.36 153
2788.48 160
2788.60 163
2788.72 165
2788.84 164
2788.96 162
2789.08 160
2789.20 158
2789.33 156
2789.45 155
2789.57 154
2789.69 153
2789.81 152
2789.93 151
2790.05 150
2790.17 148
2790.29 146
2790.41 143
2790.54 138
2790.66 132
2790.78 125
2790.90 118
2791.02 113
2791.14 109
2791.26 107
2791.38 108
2791.50 112
2791.63 117
2791.75 122
2791.87 127
2791.99 133
2792.11 138
2792.23 143
2792.35 147
2792.47 151
2792.60 154
2792.72 155
2792.84 153
2792.96 147
2793.08 139
2793.20 129
2793.32 118
2793.44 109
2793.56 101
2793.69 97
2793.81 96
2793.93 98
2794.05 103
2794.17 110
2794.29 116
2794.41 123
2794.53 128
2794.66 133
2794.78 138
2794.90 142
2795.02 148
2795.14 155
2795.26 162
2795.38 169
2795.50 175
2795.62 180
2795.75 181
2795.87 179
2795.99 175
2796.11 168
2796.23 160
2796.35 153
2796.47 147
2796.59 144
2796.72 144
2796.84 147
2796.96 153
2797.08 160
2797.20 167
2797.32 172
2797.44 175
2797.56 174
2797.69 170
2797.81 161
2797.93 151
2798.05 139
2798.17 128
2798.29 119
2798.41 111
2798.53 105
2798.66 100
2798.78 97
2798.90 94
2799.02 90
2799.14 86
2799.26 82
2799.38 79
2799.50 77
2799.63 76
2799.75 76
2799.87 77
2799.99 79
2800.11 81
2800.23 82
2800.35 82
2800.48 81
2800.60 80
2800.72 79
2800.84 77
2800.96 75
2801.08 74
2801.20 73
2801.32 72
2801.45 70
2801.57 70
2801.69 69
2801.81 68
2801.93 68
2802.05 68
2802.17 67
2802.30 67
2802.42 66
2802.54 67
2802.66 67
2802.78 69
2802.90 72
2803.02 75
2803.14 79
2803.27 83
2803.39 85
2803.51 87
2803.63 88
2803.75 87
2803.87 86
2803.99 86
2804.12 85
2804.24 86
2804.36 87
2804.48 88
2804.60 88
2804.72 88
2804.84 87
2804.97 85
2805.09 84
2805.21 84
2805.33 86
2805.45 90
2805.57 97
2805.69 104
2805.82 111
2805.94 115
2806.06 118
2806.18 117
2806.30 115
2806.42 113
2806.54 111
2806.67 112
2806.79 113
2806.91 116
2807.03 118
2807.15 118
2807.27 117
2807.39 112
2807.52 107
2807.64 100
2807.76 96
2807.88 93
2808.00 94
2808.12 96
2808.24 100
2808.37 103
2808.49 105
2808.61 105
2808.73 103
2808.85 99
2808.97 95
2809.10 89
2809.22 83
2809.34 78
2809.46 72
2809.58 66
2809.70 60
2809.82 55
2809.95 49
2810.07 44
2810.19 40
2810.31 37
2810.43 36
2810.55 37
2810.68 39
2810.80 43
2810.92 48
2811.04 53
2811.16 58
2811.28 62
2811.40 64
2811.53 63
2811.65 60
2811.77 54
2811.89 47
2812.01 39
2812.13 33
2812.26 28
2812.38 27
2812.50 29
2812.62 34
2812.74 42
2812.86 52
2812.98 63
2813.11 75
2813.23 85
2813.35 92
2813.47 95
2813.59 94
2813.71 88
2813.84 77
2813.96 64
2814.08 51
2814.20 39
2814.32 29
2814.44 23
2814.57 19
2814.69 16
2814.81 14
2814.93 11
2815.05 8
2815.17 5
2815.30 2
2815.42 1
2815.54 2
2815.66 3
2815.78 6
2815.90 9
2816.03 11
2816.15 11
2816.27 11
2816.39 11
2816.51 11
2816.63 12
2816.76 14
2816.88 19
2817.00 25
2817.12 31
2817.24 39
2817.36 46
2817.49 54
2817.61 61
2817.73 67
2817.85 73
2817.97 78
2818.09 82
2818.22 85
2818.34 87
2818.46 88
2818.58 88
2818.70 87
2818.82 86
2818.95 82
2819.07 78
2819.19 71
2819.31 63
2819.43 53
2819.55 43
2819.68 33
2819.80 25
2819.92 20
2820.04 18
2820.16 19
2820.28 23
2820.41 28
2820.53 32
2820.65 34
2820.77 33
2820.89 30
2821.02 24
2821.14 16
2821.26 8
2821.38 0
2821.50 0
2821.62 0
2821.75 0
2821.87 0
2821.99 0
2822.11 0
2822.23 0
2822.35 1
2822.48 7
2822.60 12
2822.72 17
2822.84 20
2822.96 23
2823.09 25
2823.21 27
2823.33 31
2823.45 35
2823.57 41
2823.69 47
2823.82 54
2823.94 60
2824.06 65
2824.18 68
2824.30 70
2824.43 71
2824.55 71
2824.67 71
2824.79 71
2824.91 70
2825.03 67
2825.16 62
2825.28 56
2825.40 49
2825.52 42
2825.64 37
2825.77 34
2825.89 33
2826.01 36
2826.13 40
2826.25 46
2826.38 52
2826.50 56
2826.62 59
2826.74 60
2826.86 60
2826.98 58
2827.11 55
2827.23 53
2827.35 52
2827.47 53
2827.59 56
2827.72 60
2827.84 64
2827.96 68
2828.08 70
2828.20 70
2828.33 67
2828.45 62
2828.57 57
2828.69 52
2828.81 48
2828.94 46
2829.06 47
2829.18 51
2829.30 57
2829.42 65
2829.55 72
2829.67 78
2829.79 82
2829.91 83
2830.03 84
2830.15 82
2830.28 81
2830.40 79
2830.52 78
2830.64 76
2830.76 73
2830.89 71
2831.01 68
2831.13 67
2831.25 66
2831.37 65
2831.50 66
2831.62 66
2831.74 64
2831.86 60
2831.98 53
2832.11 45
2832.23 35
2832.35 27
2832.47 21
2832.59 19
2832.72 20
2832.84 25
2832.96 31
2833.08 37
2833.20 43
2833.33 49
2833.45 55
2833.57 61
2833.69 68
2833.81 74
2833.94 78
2834.06 81
2834.18 81
2834.30 78
2834.43 72
2834.55 64
2834.67 56
2834.79 51
2834.91 49
2835.04 52
2835.16 59
2835.28 70
2835.40 84
2835.52 97
2835.65 110
2835.77 120
2835.89 128
2836.01 131
2836.13 132
2836.26 129
2836.38 124
2836.50 116
2836.62 106
2836.74 94
2836.87 81
2836.99 69
2837.11 58
2837.23 49
2837.36 43
2837.48 40
2837.60 40
2837.72 41
2837.84 43
2837.97 46
2838.09 48
2838.21 51
2838.33 54
2838.45 58
2838.58 63
2838.70 69
2838.82 76
2838.94 84
2839.06 92
2839.19 101
2839.31 109
2839.43 116
2839.55 121
2839.68 124
2839.80 123
2839.92 119
2840.04 113
2840.16 105
2840.29 97
2840.41 90
2840.53 85
2840.65 82
2840.78 81
2840.90 79
2841.02 77
2841.14 73
2841.26 69
2841.39 64
2841.51 60
2841.63 57
2841.75 56
2841.88 58
2842.00 61
2842.12 66
2842.24 71
2842.36 76
2842.49 82
2842.61 87
2842.73 92
2842.85 97
2842.98 101
2843.10 106
2843.22 109
2843.34 112
2843.46 114
2843.59 116
2843.71 119
2843.83 123
2843.95 127
2844.08 131
2844.20 132
2844.32 131
2844.44 126
2844.56 118
2844.69 107
2844.81 96
2844.93 86
2845.05 77
2845.18 71
2845.30 67
2845.42 64
2845.54 63
2845.66 63
2845.79 64
2845.91 65
2846.03 68
2846.15 69
2846.28 71
2846.40 71
2846.52 70
2846.64 67
2846.77 65
2846.89 63
2847.01 61
2847.13 60
2847.25 60
2847.38 59
2847.50 58
2847.62 54
2847.74 49
2847.87 40
2847.99 30
2848.11 18
2848.23 8
2848.36 0
2848.48 0
2848.60 0
2848.72 5
2848.85 16
2848.97 30
2849.09 42
2849.21 52
2849.33 56
2849.46 55
2849.58 49
2849.70 39
2849.82 29
2849.95 18
2850.07 10
2850.19 4
2850.31 0
2850.44 0
2850.56 0
2850.68 0
2850.80 0
2850.93 0
2851.05 0
2851.17 0
2851.29 0
2851.42 0
2851.54 4
2851.66 9
2851.78 14
2851.91 19
2852.03 25
2852.15 29
2852.27 32
2852.39 34
2852.52 35
2852.64 35
2852.76 34
2852.88 34
2853.01 34
2853.13 36
2853.25 40
2853.37 46
2853.50 52
2853.62 58
2853.74 62
2853.86 63
2853.99 62
2854.11 58
2854.23 52
2854.35 47
2854.48 44
2854.60 43
2854.72 43
2854.84 45
2854.97 48
2855.09 50
2855.21 52
2855.33 52
2855.46 52
2855.58 51
2855.70 50
2855.82 49
2855.95 47
2856.07 46
2856.19 45
2856.31 44
2856.44 43
2856.56 44
2856.68 45
2856.80 48
2856.93 51
2857.05 55
2857.17 58
2857.29 60
2857.42 59
2857.54 57
2857.66 53
2857.78 48
2857.91 44
2858.03 40
2858.15 38
2858.27 37
2858.40 39
2858.52 42
2858.64 46
2858.77 49
2858.89 51
2859.01 52
2859.13 51
2859.26 49
2859.38 48
2859.50 46
2859.62 45
2859.75 46
2859.87 47
2859.99 48
2860.11 50
2860.24 51
2860.36 53
2860.48 53
2860.60 52
2860.73 48
2860.85 43
2860.97 36
2861.09 27
2861.22 17
2861.34 8
2861.46 0
2861.58 0
2861.71 0
2861.83 0
2861.95 0
2862.08 0
2862.20 0
2862.32 0
2862.44 0
2862.57 0
2862.69 2
2862.81 7
2862.93 14
2863.06 22
2863.18 30
2863.30 38
2863.42 45
2863.55 49
2863.67 51
2863.79 52
2863.92 52
2864.04 53
2864.16 55
2864.28 58
2864.41 63
2864.53 68
2864.65 73
2864.77 77
2864.90 79
2865.02 79
2865.14 78
2865.27 77
2865.39 75
2865.51 74
2865.63 74
2865.76 74
2865.88 75
2866.00 76
2866.12 78
2866.25 81
2866.37 84
2866.49 87
2866.62 90
2866.74 92
2866.86 92
2866.98 91
2867.11 89
2867.23 87
2867.35 86
2867.47 88
2867.60 92
2867.72 97
2867.84 103
2867.97 108
2868.09 110
2868.21 110
2868.33 108
2868.46 103
2868.58 98
2868.70 92
2868.82 88
2868.95 84
2869.07 82
2869.19 80
2869.32 79
2869.44 78
2869.56 77
2869.68 76
2869.81 75
2869.93 73
2870.05 70
2870.18 65
2870.30 58
2870.42 49
2870.54 41
2870.67 33
2870.79 27
2870.91 22
2871.04 20
2871.16 19
2871.28 18
2871.40 17
2871.53 15
2871.65 14
2871.77 14
2871.90 15
2872.02 18
2872.14 22
2872.26 27
2872.39 33
2872.51 38
2872.63 41
2872.76 43
2872.88 44
2873.00 43
2873.12 42
2873.25 41
2873.37 41
2873.49 42
2873.62 46
2873.74 52
2873.86 60
2873.98 69
2874.11 76
2874.23 82
2874.35 85
2874.48 84
2874.60 82
2874.72 78
2874.84 75
2874.97 72
2875.09 69
2875.21 68
2875.34 67
2875.46 67
2875.58 68
2875.71 69
2875.83 70
2875.95 73
2876.07 75
2876.20 77
2876.32 78
2876.44 76
2876.57 72
2876.69 67
2876.81 62
2876.93 57
2877.06 53
2877.18 52
2877.30 54
2877.43 58
2877.55 62
2877.67 67
2877.80 70
2877.92 71
2878.04 70
2878.16 67
2878.29 64
2878.41 61
2878.53 60
2878.66 61
2878.78 63
2878.90 67
2879.03 72
2879.15 77
2879.27 84
2879.39 90
2879.52 98
2879.64 105
2879.76 114
2879.89 123
2880.01 131
2880.13 140
2880.26 146
2880.38 150
2880.50 152
2880.62 151
2880.75 145
2880.87 137
2880.99 126
2881.12 114
2881.24 100
2881.36 86
2881.49 72
2881.61 58
2881.73 44
2881.86 32
2881.98 21
2882.10 13
2882.22 6
2882.35 3
2882.47 1
2882.59 0
2882.72 0
2882.84 0
2882.96 0
2883.09 0
2883.21 0
2883.33 0
2883.46 0
2883.58 0
2883.70 2
2883.82 4
2883.95 4
2884.07 4
2884.19 3
2884.32 2
2884.44 3
2884.56 7
2884.69 13
2884.81 21
2884.93 31
2885.06 42
2885.18 53
2885.30 62
2885.43 70
2885.55 76
2885.67 79
2885.79 79
2885.92 78
2886.04 77
2886.16 74
2886.29 71
2886.41 68
2886.53 65
2886.66 62
2886.78 57
2886.90 52
2887.03 48
2887.15 43
2887.27 39
2887.40 36
2887.52 33
2887.64 32
2887.77 32
2887.89 33
2888.01 37
2888.13 43
2888.26 51
2888.38 61
2888.50 71
2888.63 80
2888.75 87
2888.87 91
2889.00 91
2889.12 89
2889.24 85
2889.37 82
2889.49 79
2889.61 78
2889.74 79
2889.86 81
2889.98 84
2890.11 87
2890.23 90
2890.35 92
2890.48 95
2890.60 98
2890.72 101
2890.85 103
2890.97 106
2891.09 107
2891.22 108
2891.34 107
2891.46 106
2891.59 104
2891.71 103
2891.83 101
2891.96 98
2892.08 95
2892.20 90
2892.33 84
2892.45 77
2892.57 70
2892.70 65
2892.82 63
2892.94 63
2893.07 66
2893.19 72
2893.31 79
2893.43 85
2893.56 90
2893.68 92
2893.80 91
2893.93 89
2894.05 86
2894.17 81
2894.30 77
2894.42 73
2894.54 71
2894.67 69
2894.79 68
2894.91 68
2895.04 69
2895.16 71
2895.28 72
2895.41 74
2895.53 74
2895.66 75
2895.78 75
2895.90 75
2896.03 75
2896.15 76
2896.27 77
2896.40 78
2896.52 79
2896.64 80
2896.77 80
2896.89 77
2897.01 74
2897.14 69
2897.26 64
2897.38 57
2897.51 51
2897.63 44
2897.75 38
2897.88 32
2898.00 28
2898.12 24
2898.25 23
2898.37 24
2898.49 28
2898.62 33
2898.74 40
2898.86 47
2898.99 55
2899.11 63
2899.23 71
2899.36 77
2899.48 82
2899.60 85
2899.73 85
2899.85 82
2899.97 77
2900.10 70
2900.22 63
2900.34 57
2900.47 53
2900.59 51
2900.72 52
2900.84 54
2900.96 59
2901.09 64
2901.21 68
2901.33 71
2901.46 72
2901.58 73
2901.70 74
2901.83 74
2901.95 76
2902.07 78
2902.20 80
2902.32 82
2902.44 83
2902.57 82
2902.69 80
2902.81 76
2902.94 72
2903.06 68
2903.18 67
2903.31 69
2903.43 74
2903.56 83
2903.68 92
2903.80 103
2903.93 112
2904.05 118
2904.17 122
2904.30 122
2904.42 121
2904.54 118
2904.67 116
2904.79 114
2904.91 114
2905.04 115
2905.16 117
2905.29 120
2905.41 121
2905.53 122
2905.66 123
2905.78 122
2905.90 122
2906.03 120
2906.15 117
2906.27 114
2906.40 108
2906.52 103
2906.64 97
2906.77 92
2906.89 88
2907.02 88
2907.14 89
2907.26 93
2907.39 98
2907.51 102
2907.63 105
2907.76 106
2907.88 104
2908.00 100
2908.13 93
2908.25 85
2908.38 77
2908.50 69
2908.62 62
2908.75 57
2908.87 54
2908.99 53
2909.12 53
2909.24 55
2909.36 56
2909.49 55
2909.61 52
2909.74 45
2909.86 34
2909.98 20
2910.11 5
2910.23 0
2910.35 0
2910.48 0
2910.60 0
2910.72 0
2910.85 0
2910.97 3
2911.10 15
2911.22 24
2911.34 27
2911.47 25
2911.59 18
2911.71 10
2911.84 2
2911.96 0
2912.09 0
2912.21 0
2912.33 0
2912.46 6
2912.58 13
2912.70 20
2912.83 26
2912.95 32
2913.07 38
2913.20 45
2913.32 52
2913.45 59
2913.57 65
2913.69 70
2913.82 72
2913.94 72
2914.06 71
2914.19 69
2914.31 68
2914.44 70
2914.56 74
2914.68 79
2914.81 85
2914.93 89
2915.05 91
2915.18 89
2915.30 85
2915.43 79
2915.55 73
2915.67 69
2915.80 68
2915.92 69
2916.05 72
2916.17 76
2916.29 80
2916.42 82
2916.54 82
2916.66 80
2916.79 76
2916.91 70
2917.04 62
2917.16 55
2917.28 48
2917.41 43
2917.53 42
2917.65 43
2917.78 46
2917.90 52
2918.03 57
2918.15 62
2918.27 64
2918.40 66
2918.52 65
2918.65 64
2918.77 62
2918.89 60
2919.02 57
2919.14 55
2919.26 52
2919.39 50
2919.51 50
2919.64 51
2919.76 54
2919.88 59
2920.01 65
2920.13 72
2920.26 78
2920.38 84
2920.50 89
2920.63 92
2920.75 95
2920.88 97
2921.00 98
2921.12 98
2921.25 96
2921.37 94
2921.49 90
2921.62 85
2921.74 80
2921.87 75
2921.99 71
2922.11 69
2922.24 69
2922.36 71
2922.49 75
2922.61 79
2922.73 82
2922.86 85
2922.98 85
2923.11 83
2923.23 79
2923.35 75
2923.48 72
2923.60 70
2923.73 69
2923.85 70
2923.97 71
2924.10 72
2924.22 72
2924.35 72
2924.47 70
2924.59 68
2924.72 66
2924.84 63
2924.97 60
2925.09 56
2925.21 50
2925.34 43
2925.46 36
2925.59 30
2925.71 27
2925.83 27
2925.96 32
2926.08 39
2926.21 48
2926.33 54
2926.45 57
2926.58 54
2926.70 47
2926.83 37
2926.95 26
2927.07 17
2927.20 10
2927.32 8
2927.45 8
2927.57 9
2927.69 10
2927.82 10
2927.94 8
2928.07 5
2928.19 0
2928.31 0
2928.44 0
2928.56 0
2928.69 0
2928.81 0
2928.93 0
2929.06 0
2929.18 8
2929.31 17
2929.43 25
2929.55 32
2929.68 37
2929.80 37
2929.93 35
2930.05 30
2930.17 24
2930.30 19
2930.42 17
2930.55 17
2930.67 20
2930.80 24
2930.92 28
2931.04 31
2931.17 31
2931.29 29
2931.42 25
2931.54 20
2931.66 16
2931.79 14
2931.91 13
2932.04 14
2932.16 16
2932.28 20
2932.41 24
2932.53 27
2932.66 30
2932.78 32
2932.91 33
2933.03 33
2933.15 30
2933.28 26
2933.40 21
2933.53 14
2933.65 9
2933.77 4
2933.90 2
2934.02 4
2934.15 9
2934.27 16
2934.40 25
2934.52 33
2934.64 39
2934.77 42
2934.89 42
2935.02 38
2935.14 34
2935.26 32
2935.39 33
2935.51 38
2935.64 45
2935.76 54
2935.89 62
2936.01 67
2936.13 68
2936.26 65
2936.38 58
2936.51 49
2936.63 38
2936.76 28
2936.88 19
2937.00 10
2937.13 3
2937.25 0
2937.38 0
2937.50 0
2937.63 0
2937.75 0
2937.87 0
2938.00 0
2938.12 1
2938.25 7
2938.37 12
2938.49 15
2938.62 16
2938.74 15
2938.87 14
2938.99 12
2939.12 11
2939.24 11
2939.36 12
2939.49 13
2939.61 14
2939.74 14
2939.86 13
2939.99 11
2940.11 8
2940.23 5
2940.36 2
2940.48 0
2940.61 0
2940.73 0
2940.86 0
2940.98 0
2941.11 0
2941.23 0
2941.35 0
2941.48 0
2941.60 0
2941.73 2
2941.85 7
2941.98 15
2942.10 24
2942.22 34
2942.35 42
2942.47 49
2942.60 53
2942.72 54
2942.85 52
2942.97 49
2943.09 46
2943.22 44
2943.34 43
2943.47 43
2943.59 45
2943.72 47
2943.84 49
2943.97 52
2944.09 53
2944.21 54
2944.34 54
2944.46 53
2944.59 52
2944.71 51
2944.84 49
2944.96 48
2945.08 48
2945.21 48
2945.33 47
2945.46 46
2945.58 44
2945.71 41
2945.83 37
2945.96 32
2946.08 27
2946.20 23
2946.33 18
2946.45 15
2946.58 13
2946.70 12
2946.83 12
2946.95 14
2947.08 18
2947.20 24
2947.32 30
2947.45 37
2947.57 43
2947.70 48
2947.82 51
2947.95 51
2948.07 48
2948.20 42
2948.32 34
2948.44 24
2948.57 15
2948.69 9
2948.82 5
2948.94 5
2949.07 8
2949.19 13
2949.32 19
2949.44 24
2949.57 28
2949.69 30
2949.81 31
2949.94 32
2950.06 33
2950.19 34
2950.31 36
2950.44 39
2950.56 42
2950.69 45
2950.81 48
2950.93 49
2951.06 50
2951.18 51
2951.31 52
2951.43 54
2951.56 56
2951.68 59
2951.81 64
2951.93 68
2952.06 73
2952.18 77
2952.30 79
2952.43 82
2952.55 84
2952.68 85
2952.80 87
2952.93 89
2953.05 91
2953.18 93
2953.30 93
2953.43 91
2953.55 85
2953.68 77
2953.80 66
2953.92 52
2954.05 36
2954.17 21
2954.30 8
2954.42 0
2954.55 0
2954.67 0
2954.80 0
2954.92 0
2955.05 0
2955.17 7
2955.30 15
2955.42 24
2955.54 33
2955.67 42
2955.79 51
2955.92 58
2956.04 65
2956.17 71
2956.29 75
2956.42 79
2956.54 82
2956.67 84
2956.79 85
2956.92 86
2957.04 88
2957.16 89
2957.29 91
2957.41 94
2957.54 98
2957.66 103
2957.79 110
2957.91 118
2958.04 128
2958.16 138
2958.29 147
2958.41 155
2958.54 161
2958.66 162
2958.79 160
2958.91 153
2959.03 143
2959.16 130
2959.28 116
2959.41 102
2959.53 88
2959.66 75
2959.78 64
2959.91 54
2960.03 46
2960.16 39
2960.28 33
2960.41 27
2960.53 22
2960.66 16
2960.78 9
2960.91 3
2961.03 0
2961.16 0
2961.28 0
2961.40 0
2961.53 0
2961.65 0
2961.78 0
2961.90 0
2962.03 4
2962.15 10
2962.28 15
2962.40 18
2962.53 20
2962.65 21
2962.78 22
2962.90 24
2963.03 26
2963.15 30
2963.28 35
2963.40 40
2963.53 44
2963.65 46
2963.78 46
2963.90 45
2964.03 42
2964.15 39
2964.27 38
2964.40 40
2964.52 45
2964.65 52
2964.77 59
2964.90 66
2965.02 69
2965.15 70
2965.27 67
2965.40 62
2965.52 56
2965.65 50
2965.77 44
2965.90 40
2966.02 38
2966.15 36
2966.27 36
2966.40 38
2966.52 41
2966.65 46
2966.77 52
2966.90 59
2967.02 65
2967.15 71
2967.27 76
2967.40 80
2967.52 83
2967.65 85
2967.77 88
2967.90 91
2968.02 94
2968.15 96
2968.27 97
2968.39 97
2968.52 97
2968.64 96
2968.77 94
2968.89 90
2969.02 86
2969.14 80
2969.27 72
2969.39 65
2969.52 58
2969.64 53
2969.77 50
2969.89 50
2970.02 50
2970.14 50
2970.27 49
2970.39 45
2970.52 40
2970.64 34
2970.77 30
2970.89 27
2971.02 29
2971.14 34
2971.27 42
2971.39 53
2971.52 65
2971.64 76
2971.77 85
2971.89 92
2972.02 97
2972.14 98
2972.27 96
2972.39 90
2972.52 83
2972.64 74
2972.77 65
2972.89 58
2973.02 55
2973.14 55
2973.27 60
2973.39 68
2973.52 78
2973.64 90
2973.77 101
2973.89 112
2974.02 121
2974.14 127
2974.27 131
2974.39 132
2974.52 129
2974.64 125
2974.77 118
2974.89 111
2975.02 104
2975.14 99
2975.27 95
2975.39 92
2975.52 90
2975.64 88
2975.77 87
2975.89 87
2976.02 88
2976.14 90
2976.27 93
2976.39 95
2976.52 96
2976.64 95
2976.77 92
2976.89 86
2977.02 78
2977.14 68
2977.27 58
2977.39 46
2977.52 34
2977.64 23
2977.77 13
2977.89 5
2978.02 1
2978.15 2
2978.27 6
2978.40 12
2978.52 20
2978.65 27
2978.77 32
2978.90 33
2979.02 31
2979.15 26
2979.27 18
2979.40 9
2979.52 0
2979.65 0
2979.77 0
2979.90 0
2980.02 0
2980.15 0
2980.27 0
2980.40 0
2980.52 4
2980.65 13
2980.77 20
2980.90 24
2981.02 26
2981.15 26
2981.27 23
2981.40 20
2981.52 16
2981.65 12
2981.77 9
2981.90 6
2982.02 4
2982.15 3
2982.27 3
2982.40 3
2982.53 3
2982.65 2
2982.78 1
2982.90 0
2983.03 0
2983.15 0
2983.28 0
2983.40 0
2983.53 0
2983.65 4
2983.78 13
2983.90 21
2984.03 28
2984.15 33
2984.28 35
2984.40 35
2984.53 33
2984.65 30
2984.78 29
2984.90 28
2985.03 29
2985.15 32
2985.28 35
2985.41 37
2985.53 39
2985.66 38
2985.78 36
2985.91 33
2986.03 31
2986.16 30
2986.28 31
2986.41 34
2986.53 38
2986.66 40
2986.78 41
2986.91 38
2987.03 33
2987.16 26
2987.28 19
2987.41 14
2987.54 12
2987.66 13
2987.79 18
2987.91 25
2988.04 33
2988.16 40
2988.29 45
2988.41 48
2988.54 49
2988.66 50
2988.79 52
2988.91 55
2989.04 59
2989.16 64
2989.29 69
2989.41 73
2989.54 77
2989.67 78
2989.79 78
2989.92 77
2990.04 75
2990.17 72
2990.29 70
2990.42 69
2990.54 69
2990.67 69
2990.79 71
2990.92 72
2991.04 74
2991.17 75
2991.30 73
2991.42 69
2991.55 62
2991.67 53
2991.80 43
2991.92 33
2992.05 25
2992.17 19
2992.30 17
2992.42 18
2992.55 21
2992.67 26
2992.80 31
2992.93 36
2993.05 40
2993.18 44
2993.30 47
2993.43 49
2993.55 51
2993.68 53
2993.80 55
2993.93 59
2994.05 63
2994.18 69
2994.31 76
2994.43 84
2994.56 92
2994.68 100
2994.81 104
2994.93 106
2995.06 104
2995.18 99
2995.31 94
2995.43 89
2995.56 87
2995.69 88
2995.81 92
2995.94 97
2996.06 102
2996.19 106
2996.31 108
2996.44 108
2996.56 107
2996.69 108
2996.81 110
2996.94 114
2997.07 120
2997.19 127
2997.32 132
2997.44 135
2997.57 135
2997.69 132
2997.82 127
2997.94 122
2998.07 118
2998.20 116
2998.32 118
2998.45 123
2998.57 130
2998.70 137
2998.82 143
2998.95 146
2999.07 147
2999.20 145
2999.33 142
2999.45 138
2999.58 134
2999.70 132
2999.83 130
2999.95 130
3000.08 129
3000.20 129
3000.33 129
3000.46 128
3000.58 126
3000.71 123
3000.83 120
3000.96 116
3001.08 112
3001.21 107
3001.33 102
3001.46 96
3001.59 90
3001.71 84
3001.84 79
3001.96 74
3002.09 70
3002.21 68
3002.34 68
3002.46 70
3002.59 74
3002.72 79
3002.84 84
3002.97 90
3003.09 95
3003.22 99
3003.34 102
3003.47 103
3003.60 102
3003.72 99
3003.85 95
3003.97 89
3004.10 81
3004.22 73
3004.35 64
3004.47 54
3004.60 43
3004.73 32
3004.85 22
3004.98 13
3005.10 6
3005.23 3
3005.35 5
3005.48 10
3005.61 19
3005.73 30
3005.86 42
3005.98 53
3006.11 60
3006.23 63
3006.36 62
3006.49 58
3006.61 52
3006.74 47
3006.86 43
3006.99 42
3007.11 44
3007.24 46
3007.37 49
3007.49 51
3007.62 53
3007.74 54
3007.87 55
3007.99 56
3008.12 58
3008.25 60
3008.37 60
3008.50 59
3008.62 56
3008.75 50
3008.87 43
3009.00 36
3009.13 28
3009.25 20
3009.38 13
3009.50 8
3009.63 3
3009.75 0
3009.88 0
3010.01 0
3010.13 1
3010.26 3
3010.38 5
3010.51 7
3010.63 8
3010.76 9
3010.89 10
3011.01 12
3011.14 14
3011.26 17
3011.39 19
3011.52 22
3011.64 25
3011.77 26
3011.89 27
3012.02 28
3012.14 28
3012.27 27
3012.40 26
3012.52 25
3012.65 22
3012.77 20
3012.90 18
3013.03 18
3013.15 20
3013.28 26
3013.40 36
3013.53 47
3013.65 59
3013.78 70
3013.91 78
3014.03 83
3014.16 82
3014.28 77
3014.41 69
3014.54 57
3014.66 43
3014.79 28
3014.91 12
3015.04 0
3015.16 0
3015.29 0
3015.42 0
3015.54 0
3015.67 0
3015.79 0
3015.92 0
3016.05 2
3016.17 14
3016.30 25
3016.42 35
3016.55 43
3016.68 48
3016.80 50
3016.93 52
3017.05 52
3017.18 51
3017.31 51
3017.43 51
3017.56 51
3017.68 52
3017.81 52
3017.93 53
3018.06 54
3018.19 55
3018.31 57
3018.44 58
3018.56 60
3018.69 63
3018.82 65
3018.94 66
3019.07 67
3019.19 67
3019.32 65
3019.45 62
3019.57 58
3019.70 52
3019.82 46
3019.95 39
3020.08 32
3020.20 25
3020.33 20
3020.45 16
3020.58 14
3020.71 15
3020.83 19
3020.96 25
3021.08 33
3021.21 42
3021.34 51
3021.46 59
3021.59 65
3021.71 67
3021.84 66
3021.97 62
3022.09 55
3022.22 46
3022.34 36
3022.47 27
3022.60 19
3022.72 13
3022.85 10
3022.97 9
3023.10 11
3023.23 15
3023.35 21
3023.48 29
3023.60 38
3023.73 46
3023.86 53
3023.98 57
3024.11 60
3024.23 61
3024.36 60
3024.49 57
3024.61 54
3024.74 50
3024.87 47
3024.99 44
3025.12 42
3025.24 41
3025.37 41
3025.50 41
3025.62 43
3025.75 44
3025.87 45
3026.00 45
3026.13 44
3026.25 42
3026.38 39
3026.50 37
3026.63 35
3026.76 34
3026.88 34
3027.01 34
3027.14 34
3027.26 32
3027.39 28
3027.51 23
3027.64 16
3027.77 9
3027.89 3
3028.02 0
3028.14 0
3028.27 0
3028.40 0
3028.52 0
3028.65 0
3028.77 2
3028.90 3
3029.03 4
3029.15 2
3029.28 1
3029.41 0
3029.53 1
3029.66 4
3029.78 10
3029.91 20
3030.04 33
3030.16 46
3030.29 60
3030.42 71
3030.54 81
3030.67 88
3030.79 91
3030.92 93
3031.05 93
3031.17 92
3031.30 91
3031.42 89
3031.55 88
3031.68 87
3031.80 87
3031.93 88
3032.06 90
3032.18 92
3032.31 94
3032.43 95
3032.56 95
3032.69 92
3032.81 89
3032.94 85
3033.07 80
3033.19 76
3033.32 73
3033.44 70
3033.57 69
3033.70 68
3033.82 68
3033.95 68
3034.08 68
3034.20 67
3034.33 64
3034.45 61
3034.58 58
3034.71 55
3034.83 53
3034.96 53
3035.09 53
3035.21 54
3035.34 56
3035.47 59
3035.59 60
3035.72 62
3035.84 62
3035.97 63
3036.10 64
3036.22 65
3036.35 67
3036.48 69
3036.60 72
3036.73 76
3036.85 80
3036.98 82
3037.11 84
3037.23 84
3037.36 82
3037.49 79
3037.61 76
3037.74 72
3037.87 69
3037.99 69
3038.12 70
3038.24 75
3038.37 81
3038.50 88
3038.62 95
3038.75 101
3038.88 105
3039.00 107
3039.13 107
3039.26 105
3039.38 102
3039.51 100
3039.63 99
3039.76 100
3039.89 103
3040.01 107
3040.14 112
3040.27 115
3040.39 118
3040.52 118
3040.65 116
3040.77 113
3040.90 109
3041.02 106
3041.15 103
3041.28 102
3041.40 102
3041.53 104
3041.66 109
3041.78 114
3041.91 121
3042.04 126
3042.16 131
3042.29 135
3042.42 137
3042.54 139
3042.67 139
3042.80 138
3042.92 137
3043.05 134
3043.17 129
3043.30 123
3043.43 116
3043.55 110
3043.68 105
3043.81 103
3043.93 104
3044.06 108
3044.19 115
3044.31 123
3044.44 131
3044.57 138
3044.69 144
3044.82 148
3044.95 152
3045.07 154
3045.20 155
3045.32 156
3045.45 155
3045.58 153
3045.70 149
3045.83 143
3045.96 136
3046.08 129
3046.21 124
3046.34 119
3046.46 116
3046.59 114
3046.72 113
3046.84 114
3046.97 116
3047.10 120
3047.22 125
3047.35 130
3047.48 136
3047.60 140
3047.73 141
3047.86 141
3047.98 138
3048.11 134
3048.23 129
3048.36 126
3048.49 123
3048.61 120
3048.74 119
3048.87 116
3048.99 112
3049.12 107
3049.25 102
3049.37 96
3049.50 90
3049.63 86
3049.75 84
3049.88 83
3050.01 84
3050.13 86
3050.26 87
3050.39 88
3050.51 86
3050.64 84
3050.77 80
3050.89 75
3051.02 69
3051.15 62
3051.27 55
3051.40 47
3051.53 38
3051.65 29
3051.78 19
3051.91 10
3052.03 2
3052.16 0
3052.29 0
3052.41 0
3052.54 0
3052.67 6
3052.79 14
3052.92 23
3053.05 31
3053.17 37
3053.30 41
3053.43 44
3053.55 46
3053.68 47
3053.81 47
3053.93 47
3054.06 46
3054.19 43
3054.31 39
3054.44 34
3054.57 29
3054.69 24
3054.82 21
3054.95 19
3055.07 20
3055.20 21
3055.33 23
3055.45 24
3055.58 23
3055.71 21
3055.83 18
3055.96 16
3056.09 14
3056.21 14
3056.34 17
3056.47 21
3056.59 25
3056.72 27
3056.85 28
3056.97 25
3057.10 19
3057.23 11
3057.35 3
3057.48 0
3057.61 0
3057.73 0
3057.86 0
3057.99 0
3058.12 0
3058.24 0
3058.37 0
3058.50 1
3058.62 6
3058.75 11
3058.88 17
3059.00 24
3059.13 32
3059.26 41
3059.38 51
3059.51 62
3059.64 72
3059.76 83
3059.89 92
3060.02 99
3060.14 105
3060.27 107
3060.40 107
3060.52 104
3060.65 98
3060.78 91
3060.90 82
3061.03 73
3061.16 64
3061.29 57
3061.41 53
3061.54 50
3061.67 50
3061.79 52
3061.92 55
3062.05 60
3062.17 66
3062.30 72
3062.43 78
3062.55 84
3062.68 88
3062.81 90
3062.93 89
3063.06 86
3063.19 81
3063.31 75
3063.44 71
3063.57 71
3063.70 75
3063.82 83
3063.95 93
3064.08 105
3064.20 115
3064.33 122
3064.46 125
3064.58 123
3064.71 118
3064.84 112
3064.96 105
3065.09 99
3065.22 95
3065.35 92
3065.47 90
3065.60 90
3065.73 91
3065.85 92
3065.98 92
3066.11 91
3066.23 89
3066.36 86
3066.49 82
3066.61 78
3066.74 75
3066.87 72
3067.00 71
3067.12 71
3067.25 72
3067.38 74
3067.50 77
3067.63 79
3067.76 82
3067.88 85
3068.01 87
3068.14 89
3068.27 91
3068.39 91
3068.52 91
3068.65 90
3068.77 90
3068.90 92
3069.03 94
3069.15 98
3069.28 103
3069.41 108
3069.54 113
3069.66 116
3069.79 116
3069.92 114
3070.04 110
3070.17 104
3070.30 98
3070.42 93
3070.55 91
3070.68 92
3070.81 95
3070.93 99
3071.06 103
3071.19 107
3071.31 110
3071.44 112
3071.57 114
3071.69 116
3071.82 117
3071.95 118
3072.08 118
3072.20 115
3072.33 109
3072.46 102
3072.58 94
3072.71 85
3072.84 77
3072.97 70
3073.09 66
3073.22 63
3073.35 62
3073.47 60
3073.60 59
3073.73 57
3073.85 55
3073.98 51
3074.11 46
3074.24 39
3074.36 32
3074.49 23
3074.62 13
3074.74 4
3074.87 0
3075.00 0
3075.13 0
3075.25 0
3075.38 0
3075.51 0
3075.63 0
3075.76 0
3075.89 6
3076.02 13
3076.14 18
3076.27 21
3076.40 23
3076.52 25
3076.65 29
3076.78 37
3076.91 50
3077.03 67
3077.16 86
3077.29 106
3077.41 123
3077.54 135
3077.67 140
3077.80 139
3077.92 132
3078.05 122
3078.18 110
3078.30 98
3078.43 86
3078.56 76
3078.69 67
3078.81 58
3078.94 49
3079.07 41
3079.20 34
3079.32 26
3079.45 19
3079.58 14
3079.70 9
3079.83 6
3079.96 5
3080.09 4
3080.21 5
3080.34 8
3080.47 11
3080.59 15
3080.72 19
3080.85 22
3080.98 24
3081.10 24
3081.23 24
3081.36 21
3081.49 19
3081.61 16
3081.74 14
3081.87 13
3081.99 13
3082.12 14
3082.25 16
3082.38 19
3082.50 22
3082.63 24
3082.76 26
3082.89 26
3083.01 24
3083.14 22
3083.27 18
3083.39 14
3083.52 10
3083.65 6
3083.78 3
3083.90 1
3084.03 0
3084.16 0
3084.29 0
3084.41 0
3084.54 0
3084.67 0
3084.79 0
3084.92 0
3085.05 0
3085.18 2
3085.30 6
3085.43 10
3085.56 15
3085.69 19
3085.81 24
3085.94 27
3086.07 28
3086.20 28
3086.32 26
3086.45 23
3086.58 19
3086.70 15
3086.83 11
3086.96 8
3087.09 7
3087.21 6
3087.34 7
3087.47 8
3087.60 10
3087.72 13
3087.85 17
3087.98 22
3088.11 28
3088.23 34
3088.36 40
3088.49 45
3088.62 47
3088.74 47
3088.87 46
3089.00 43
3089.13 40
3089.25 38
3089.38 37
3089.51 38
3089.63 41
3089.76 44
3089.89 47
3090.02 49
3090.14 50
3090.27 50
3090.40 49
3090.53 49
3090.65 50
3090.78 53
3090.91 56
3091.04 61
3091.16 65
3091.29 68
3091.42 69
3091.55 69
3091.67 67
3091.80 65
3091.93 65
3092.06 69
3092.18 75
3092.31 85
3092.44 96
3092.57 108
3092.69 118
3092.82 127
3092.95 132
3093.08 133
3093.20 131
3093.33 126
3093.46 118
3093.59 110
3093.71 101
3093.84 92
3093.97 84
3094.10 78
3094.22 72
3094.35 68
3094.48 64
3094.61 61
3094.73 59
3094.86 58
3094.99 58
3095.12 57
3095.24 57
3095.37 56
3095.50 54
3095.63 50
3095.75 46
3095.88 42
3096.01 39
3096.14 38
3096.26 39
3096.39 41
3096.52 45
3096.65 48
3096.77 49
3096.90 50
3097.03 48
3097.16 47
3097.28 46
3097.41 46
3097.54 47
3097.67 50
3097.80 53
3097.92 57
3098.05 61
3098.18 65
3098.31 69
3098.43 72
3098.56 74
3098.69 74
3098.82 72
3098.94 68
3099.07 61
3099.20 54
3099.33 46
3099.45 39
3099.58 34
3099.71 31
3099.84 31
3099.96 33
3100.09 37
3100.22 42
3100.35 47
3100.48 50
3100.60 50
3100.73 48
3100.86 42
3100.99 33
3101.11 22
3101.24 12
3101.37 3
3101.50 0
3101.62 0
3101.75 2
3101.88 10
3102.01 20
3102.13 31
3102.26 43
3102.39 53
3102.52 62
3102.65 69
3102.77 73
3102.90 73
3103.03 70
3103.16 64
3103.28 55
3103.41 44
3103.54 33
3103.67 21
3103.79 10
3103.92 0
3104.05 0
3104.18 0
3104.31 0
3104.43 0
3104.56 0
3104.69 0
3104.82 0
3104.94 0
3105.07 8
3105.20 22
3105.33 36
3105.46 47
3105.58 55
3105.71 60
3105.84 63
3105.97 64
3106.09 64
3106.22 64
3106.35 64
3106.48 64
3106.61 62
3106.73 59
3106.86 55
3106.99 50
3107.12 45
3107.24 42
3107.37 42
3107.50 44
3107.63 48
3107.76 53
3107.88 58
3108.01 62
3108.14 64
3108.27 66
3108.39 68
3108.52 69
3108.65 70
3108.78 70
3108.91 69
3109.03 66
3109.16 61
3109.29 53
3109.42 43
3109.54 33
3109.67 26
3109.80 20
3109.93 19
3110.06 20
3110.18 25
3110.31 31
3110.44 39
3110.57 45
3110.70 51
3110.82 56
3110.95 59
3111.08 61
3111.21 62
3111.33 63
3111.46 63
3111.59 63
3111.72 63
3111.85 64
3111.97 67
3112.10 72
3112.23 79
3112.36 88
3112.49 98
3112.61 109
3112.74 118
3112.87 125
3113.00 128
3113.12 128
3113.25 126
3113.38 122
3113.51 118
3113.64 113
3113.76 109
3113.89 105
3114.02 102
3114.15 99
3114.28 98
3114.40 98
3114.53 100
3114.66 102
3114.79 105
3114.92 107
3115.04 108
3115.17 106
3115.30 102
3115.43 96
3115.56 88
3115.68 80
3115.81 71
3115.94 62
3116.07 55
3116.20 49
3116.32 45
3116.45 43
3116.58 42
3116.71 44
3116.84 46
3116.96 48
3117.09 50
3117.22 51
3117.35 52
3117.48 51
3117.60 50
3117.73 49
3117.86 49
3117.99 49
3118.12 50
3118.24 51
3118.37 52
3118.50 53
3118.63 53
3118.76 52
3118.88 50
3119.01 48
3119.14 45
3119.27 41
3119.40 38
3119.52 34
3119.65 30
3119.78 27
3119.91 25
3120.04 26
3120.16 31
3120.29 38
3120.42 48
3120.55 60
3120.68 72
3120.80 82
3120.93 89
3121.06 92
3121.19 91
3121.32 87
3121.44 79
3121.57 71
3121.70 64
3121.83 57
3121.96 54
3122.08 52
3122.21 53
3122.34 54
3122.47 56
3122.60 56
3122.73 56
3122.85 53
3122.98 49
3123.11 43
3123.24 37
3123.37 32
3123.49 28
3123.62 26
3123.75 27
3123.88 30
3124.01 34
3124.13 41
3124.26 48
3124.39 55
3124.52 63
3124.65 69
3124.78 75
3124.90 78
3125.03 80
3125.16 78
3125.29 73
3125.42 66
3125.54 56
3125.67 46
3125.80 34
3125.93 24
3126.06 16
3126.18 10
3126.31 7
3126.44 8
3126.57 10
3126.70 14
3126.83 20
3126.95 26
3127.08 32
3127.21 38
3127.34 44
3127.47 49
3127.59 52
3127.72 54
3127.85 56
3127.98 56
3128.11 57
3128.24 58
3128.36 60
3128.49 62
3128.62 63
3128.75 63
3128.88 59
3129.01 53
3129.13 45
3129.26 36
3129.39 29
3129.52 25
3129.65 23
3129.77 24
3129.90 27
3130.03 30
3130.16 31
3130.29 30
3130.42 28
3130.54 23
3130.67 18
3130.80 14
3130.93 10
3131.06 8
3131.19 7
3131.31 7
3131.44 7
3131.57 7
3131.70 6
3131.83 6
3131.96 5
3132.08 4
3132.21 4
3132.34 5
3132.47 7
3132.60 9
3132.72 10
3132.85 10
3132.98 9
3133.11 7
3133.24 5
3133.37 2
3133.49 1
3133.62 0
3133.75 0
3133.88 1
3134.01 3
3134.14 4
3134.26 6
3134.39 7
3134.52 9
3134.65 11
3134.78 14
3134.91 17
3135.03 19
3135.16 22
3135.29 24
3135.42 26
3135.55 28
3135.68 31
3135.81 35
3135.93 38
3136.06 41
3136.19 43
3136.32 43
3136.45 41
3136.58 37
3136.70 33
3136.83 29
3136.96 25
3137.09 21
3137.22 18
3137.35 16
3137.47 14
3137.60 13
3137.73 13
3137.86 13
3137.99 14
3138.12 15
3138.24 17
3138.37 18
3138.50 19
3138.63 19
3138.76 19
3138.89 18
3139.02 16
3139.14 14
3139.27 11
3139.40 9
3139.53 7
3139.66 6
3139.79 6
3139.91 6
3140.04 8
3140.17 9
3140.30 11
3140.43 13
3140.56 14
3140.68 16
3140.81 19
3140.94 21
3141.07 24
3141.20 25
3141.33 25
3141.46 24
3141.58 21
3141.71 18
3141.84 15
3141.97 12
3142.10 11
3142.23 10
3142.36 11
3142.48 12
3142.61 13
3142.74 15
3142.87 17
3143.00 20
3143.13 24
3143.25 27
3143.38 30
3143.51 32
3143.64 32
3143.77 31
3143.90 28
3144.03 26
3144.15 24
3144.28 25
3144.41 27
3144.54 31
3144.67 36
3144.80 40
3144.93 43
3145.05 44
3145.18 43
3145.31 42
3145.44 40
3145.57 40
3145.70 42
3145.83 46
3145.95 51
3146.08 56
3146.21 60
3146.34 62
3146.47 62
3146.60 58
3146.73 53
3146.85 45
3146.98 37
3147.11 28
3147.24 20
3147.37 12
3147.50 6
3147.63 2
3147.75 0
3147.88 0
3148.01 2
3148.14 5
3148.27 7
3148.40 8
3148.53 7
3148.66 4
3148.78 0
3148.91 0
3149.04 0
3149.17 0
3149.30 0
3149.43 0
3149.56 8
3149.68 20
3149.81 33
3149.94 44
3150.07 53
3150.20 58
3150.33 59
3150.46 56
3150.58 51
3150.71 45
3150.84 40
3150.97 38
3151.10 38
3151.23 42
3151.36 49
3151.49 57
3151.61 65
3151.74 72
3151.87 77
3152.00 78
3152.13 76
3152.26 71
3152.39 65
3152.52 57
3152.64 50
3152.77 43
3152.90 38
3153.03 34
3153.16 31
3153.29 31
3153.42 33
3153.55 38
3153.67 44
3153.80 52
3153.93 61
3154.06 69
3154.19 75
3154.32 79
3154.45 81
3154.57 80
3154.70 76
3154.83 71
3154.96 65
3155.09 60
3155.22 56
3155.35 54
3155.48 54
3155.61 56
3155.73 59
3155.86 62
3155.99 64
3156.12 66
3156.25 66
3156.38 66
3156.51 66
3156.64 65
3156.76 65
3156.89 65
3157.02 64
3157.15 61
3157.28 56
3157.41 50
3157.54 43
3157.67 37
3157.79 31
3157.92 29
3158.05 28
3158.18 31
3158.31 34
3158.44 38
3158.57 42
3158.70 44
3158.83 44
3158.95 43
3159.08 42
3159.21 40
3159.34 40
3159.47 41
3159.60 43
3159.73 46
3159.86 47
3159.98 47
3160.11 45
3160.24 41
3160.37 35
3160.50 27
3160.63 19
3160.76 11
3160.89 4
3161.02 0
3161.14 0
3161.27 0
3161.40 0
3161.53 0
3161.66 0
3161.79 0
3161.92 0
3162.05 1
3162.18 3
3162.30 5
3162.43 7
3162.56 9
3162.69 11
3162.82 12
3162.95 13
3163.08 15
3163.21 16
3163.34 20
3163.47 27
3163.59 36
3163.72 49
3163.85 63
3163.98 78
3164.11 90
3164.24 100
3164.37 104
3164.50 105
3164.63 101
3164.75 94
3164.88 84
3165.01 73
3165.14 61
3165.27 49
3165.40 39
3165.53 30
3165.66 24
3165.79 21
3165.92 21
3166.04 23
3166.17 27
3166.30 32
3166.43 37
3166.56 43
3166.69 47
3166.82 50
3166.95 52
3167.08 53
3167.21 53
3167.33 53
3167.46 53
3167.59 53
3167.72 54
3167.85 54
3167.98 54
3168.11 52
3168.24 49
3168.37 44
3168.50 39
3168.62 35
3168.75 32
3168.88 31
3169.01 33
3169.14 37
3169.27 42
3169.40 46
3169.53 49
3169.66 51
3169.79 51
3169.92 50
3170.04 50
3170.17 50
3170.30 52
3170.43 56
3170.56 61
3170.69 66
3170.82 71
3170.95 75
3171.08 78
3171.21 78
3171.33 76
3171.46 73
3171.59 70
3171.72 68
3171.85 68
3171.98 70
3172.11 75
3172.24 82
3172.37 91
3172.50 101
3172.63 109
3172.76 117
3172.88 122
3173.01 125
3173.14 126
3173.27 124
3173.40 121
3173.53 118
3173.66 115
3173.79 114
3173.92 114
3174.05 116
3174.18 120
3174.30 123
3174.43 124
3174.56 123
3174.69 118
3174.82 110
3174.95 99
3175.08 86
3175.21 72
3175.34 59
3175.47 47
3175.60 37
3175.73 30
3175.85 26
3175.98 25
3176.11 26
3176.24 28
3176.37 31
3176.50 33
3176.63 35
3176.76 35
3176.89 33
3177.02 29
3177.15 24
3177.28 17
3177.41 11
3177.53 7
3177.66 4
3177.79 4
3177.92 6
3178.05 8
3178.18 9
3178.31 9
3178.44 6
3178.57 1
3178.70 0
3178.83 0
3178.96 0
3179.09 0
3179.21 0
3179.34 0
3179.47 2
3179.60 8
3179.73 13
3179.86 16
3179.99 15
3180.12 13
3180.25 9
3180.38 3
3180.51 0
3180.64 0
3180.77 0
3180.90 0
3181.02 0
3181.15 0
3181.28 0
3181.41 1
3181.54 6
3181.67 10
3181.80 12
3181.93 13
3182.06 13
3182.19 13
3182.32 14
3182.45 17
3182.58 24
3182.71 34
3182.83 45
3182.96 58
3183.09 70
3183.22 80
3183.35 86
3183.48 88
3183.61 87
3183.74 84
3183.87 78
3184.00 71
3184.13 64
3184.26 56
3184.39 48
3184.52 40
3184.65 31
3184.77 23
3184.90 16
3185.03 13
3185.16 12
3185.29 15
3185.42 22
3185.55 31
3185.68 42
3185.81 54
3185.94 65
3186.07 75
3186.20 85
3186.33 92
3186.46 98
3186.59 101
3186.72 103
3186.85 103
3186.97 102
3187.10 101
3187.23 99
3187.36 97
3187.49 95
3187.62 94
3187.75 93
3187.88 92
3188.01 92
3188.14 92
3188.27 91
3188.40 89
3188.53 86
3188.66 82
3188.79 77
3188.92 72
3189.05 68
3189.17 64
3189.30 63
3189.43 63
3189.56 66
3189.69 70
3189.82 77
3189.95 85
3190.08 93
3190.21 99
3190.34 103
3190.47 102
3190.60 98
3190.73 89
3190.86 79
3190.99 67
3191.12 56
3191.25 47
3191.38 39
3191.51 34
3191.63 30
3191.76 26
3191.89 22
3192.02 17
3192.15 12
3192.28 6
3192.41 2
3192.54 0
3192.67 1
3192.80 5
3192.93 11
3193.06 18
3193.19 25
3193.32 29
3193.45 31
3193.58 30
3193.71 26
3193.84 22
3193.97 18
3194.10 16
3194.23 14
3194.36 14
3194.48 14
3194.61 14
3194.74 14
3194.87 15
3195.00 17
3195.13 21
3195.26 26
3195.39 32
3195.52 38
3195.65 42
3195.78 43
3195.91 41
3196.04 36
3196.17 28
3196.30 19
3196.43 10
3196.56 3
3196.69 0
3196.82 0
3196.95 4
3197.08 10
3197.21 17
3197.34 23
3197.47 28
3197.60 29
3197.72 28
3197.85 24
3197.98 20
3198.11 15
3198.24 11
3198.37 8
3198.50 7
3198.63 8
3198.76 10
3198.89 14
3199.02 20
3199.15 25
3199.28 30
3199.41 35
3199.54 37
3199.67 38
3199.80 37
3199.93 33
3200.06 28
3200.19 22
3200.32 14
3200.45 6
3200.58 0
3200.71 0
3200.84 0
3200.97 0
3201.10 0
3201.23 0
3201.36 0
3201.49 1
3201.61 6
3201.74 10
3201.87 12
3202.00 13
3202.13 13
3202.26 14
3202.39 16
3202.52 20
3202.65 25
3202.78 29
3202.91 32
3203.04 34
3203.17 34
3203.30 34
3203.43 36
3203.56 39
3203.69 46
3203.82 55
3203.95 66
3204.08 78
3204.21 87
3204.34 94
3204.47 97
3204.60 96
3204.73 92
3204.86 86
3204.99 80
3205.12 75
3205.25 73
3205.38 72
3205.51 74
3205.64 77
3205.77 79
3205.90 79
3206.03 78
3206.16 75
3206.29 72
3206.42 71
3206.55 72
3206.68 77
3206.81 86
3206.93 96
3207.06 106
3207.19 114
3207.32 119
3207.45 120
3207.58 118
3207.71 113
3207.84 106
3207.97 100
3208.10 96
3208.23 94
3208.36 95
3208.49 97
3208.62 101
3208.75 104
3208.88 106
3209.01 106
3209.14 105
3209.27 103
3209.40 101
3209.53 99
3209.66 99
3209.79 99
3209.92 100
3210.05 101
3210.18 100
3210.31 98
3210.44 94
3210.57 89
3210.70 82
3210.83 76
3210.96 70
3211.09 64
3211.22 59
3211.35 54
3211.48 52
3211.61 51
3211.74 53
3211.87 57
3212.00 62
3212.13 68
3212.26 75
3212.39 79
3212.52 81
3212.65 79
3212.78 74
3212.91 66
3213.04 56
3213.17 47
3213.30 40
3213.43 35
3213.56 33
3213.69 32
3213.82 33
3213.95 33
3214.08 32
3214.21 31
3214.34 30
3214.47 29
3214.60 30
3214.73 33
3214.86 36
3214.99 41
3215.12 44
3215.25 45
3215.38 44
3215.51 41
3215.64 38
3215.77 34
3215.90 32
3216.03 32
3216.16 35
3216.29 40
3216.42 46
3216.55 53
3216.68 59
3216.81 64
3216.94 69
3217.07 73
3217.20 76
3217.33 80
3217.46 84
3217.59 88
3217.72 91
3217.85 93
3217.98 93
3218.11 90
3218.24 86
3218.37 80
3218.50 73
3218.63 66
3218.76 60
3218.89 54
3219.02 50
3219.15 47
3219.28 45
3219.41 44
3219.54 43
3219.67 42
3219.80 40
3219.93 36
3220.06 31
3220.19 25
3220.32 19
3220.45 13
3220.58 8
3220.71 7
3220.84 10
3220.97 16
3221.10 27
3221.23 39
3221.36 52
3221.49 64
3221.62 73
3221.75 78
3221.88 79
3222.01 77
3222.14 73
3222.27 67
3222.40 62
3222.53 57
3222.66 53
3222.79 51
3222.92 51
3223.05 54
3223.18 62
3223.31 73
3223.44 87
3223.57 103
3223.70 118
3223.83 132
3223.96 141
3224.09 147
3224.22 149
3224.35 149
3224.48 146
3224.61 142
3224.74 137
3224.87 132
3225.00 128
3225.13 125
3225.27 122
3225.40 121
3225.53 120
3225.66 119
3225.79 118
3225.92 115
3226.05 112
3226.18 107
3226.31 102
3226.44 97
3226.57 94
3226.70 92
3226.83 92
3226.96 93
3227.09 95
3227.22 96
3227.35 97
3227.48 99
3227.61 101
3227.74 104
3227.87 107
3228.00 111
3228.13 115
3228.26 119
3228.39 123
3228.52 127
3228.65 130
3228.78 131
3228.91 132
3229.04 130
3229.17 127
3229.30 120
3229.43 112
3229.56 103
3229.69 94
3229.82 85
3229.95 79
3230.08 73
3230.21 69
3230.34 66
3230.47 63
3230.60 61
3230.74 59
3230.87 59
3231.00 60
3231.13 63
3231.26 67
3231.39 73
3231.52 77
3231.65 81
3231.78 82
3231.91 81
3232.04 78
3232.17 75
3232.30 71
3232.43 69
3232.56 69
3232.69 72
3232.82 77
3232.95 84
3233.08 92
3233.21 99
3233.34 105
3233.47 110
3233.60 112
3233.73 113
3233.86 112
3233.99 110
3234.12 107
3234.25 104
3234.38 99
3234.51 94
3234.65 88
3234.78 81
3234.91 74
3235.04 66
3235.17 58
3235.30 50
3235.43 43
3235.56 38
3235.69 34
3235.82 32
3235.95 31
3236.08 32
3236.21 34
3236.34 38
3236.47 42
3236.60 48
3236.73 55
3236.86 62
3236.99 70
3237.12 77
3237.25 82
3237.38 86
3237.51 87
3237.64 88
3237.77 87
3237.91 86
3238.04 86
3238.17 84
3238.30 82
3238.43 78
3238.56 72
3238.69 63
3238.82 51
3238.95 38
3239.08 25
3239.21 12
3239.34 2
3239.47 0
3239.60 0
3239.73 0
3239.86 0
3239.99 2
3240.12 11
3240.25 22
3240.38 34
3240.51 47
3240.65 59
3240.78 70
3240.91 79
3241.04 84
3241.17 86
3241.30 86
3241.43 85
3241.56 84
3241.69 83
3241.82 84
3241.95 88
3242.08 93
3242.21 101
3242.34 108
3242.47 114
3242.60 118
3242.73 118
3242.86 115
3242.99 109
3243.13 102
3243.26 94
3243.39 87
3243.52 83
3243.65 81
3243.78 82
3243.91 86
3244.04 89
3244.17 91
3244.30 90
3244.43 85
3244.56 77
3244.69 67
3244.82 57
3244.95 48
3245.08 44
3245.21 44
3245.34 49
3245.48 56
3245.61 65
3245.74 74
3245.87 81
3246.00 83
3246.13 82
3246.26 77
3246.39 69
3246.52 60
3246.65 51
3246.78 46
3246.91 44
3247.04 46
3247.17 50
3247.30 56
3247.43 60
3247.57 61
3247.70 59
3247.83 55
3247.96 49
3248.09 43
3248.22 40
3248.35 39
3248.48 40
3248.61 43
3248.74 45
3248.87 46
3249.00 45
3249.13 41
3249.26 35
3249.39 28
3249.52 22
3249.66 17
3249.79 14
3249.92 13
3250.05 14
3250.18 17
3250.31 21
3250.44 26
3250.57 31
3250.70 37
3250.83 44
3250.96 51
3251.09 59
3251.22 67
3251.35 74
3251.49 80
3251.62 84
3251.75 86
3251.88 87
3252.01 88
3252.14 88
3252.27 88
3252.40 89
3252.53 91
3252.66 93
3252.79 94
3252.92 96
3253.05 97
3253.18 96
3253.32 95
3253.45 91
3253.58 86
3253.71 80
3253.84 73
3253.97 66
3254.10 59
3254.23 54
3254.36 51
3254.49 49
3254.62 49
3254.75 50
3254.88 52
3255.02 53
3255.15 55
3255.28 56
3255.41 57
3255.54 58
3255.67 57
3255.80 55
3255.93 50
3256.06 42
3256.19 33
3256.32 21
3256.45 9
3256.59 0
3256.72 0
3256.85 0
3256.98 0
3257.11 0
3257.24 0
3257.37 0
3257.50 1
3257.63 10
3257.76 19
3257.89 29
3258.02 37
3258.16 46
3258.29 52
3258.42 58
3258.55 61
3258.68 61
3258.81 60
3258.94 57
3259.07 53
3259.20 48
3259.33 43
3259.46 37
3259.59 31
3259.73 25
3259.86 18
3259.99 12
3260.12 8
3260.25 4
3260.38 2
3260.51 1
3260.64 0
3260.77 0
3260.90 0
3261.03 0
3261.17 0
3261.30 0
3261.43 0
3261.56 0
3261.69 0
3261.82 6
3261.95 12
3262.08 18
3262.21 22
3262.34 24
3262.47 23
3262.61 20
3262.74 15
3262.87 10
3263.00 5
3263.13 1
3263.26 0
3263.39 0
3263.52 3
3263.65 9
3263.78 17
3263.91 26
3264.05 34
3264.18 42
3264.31 47
3264.44 49
3264.57 50
3264.70 49
3264.83 46
3264.96 45
3265.09 44
3265.22 44
3265.36 46
3265.49 48
3265.62 49
3265.75 49
3265.88 48
3266.01 46
3266.14 43
3266.27 43
3266.40 44
3266.53 50
3266.67 60
3266.80 73
3266.93 89
3267.06 104
3267.19 117
3267.32 126
3267.45 131
3267.58 131
3267.71 129
3267.85 126
3267.98 124
3268.11 124
3268.24 126
3268.37 131
3268.50 138
3268.63 147
3268.76 157
3268.89 170
3269.02 184
3269.16 201
3269.29 221
3269.42 244
3269.55 267
3269.68 291
3269.81 313
3269.94 331
3270.07 345
3270.20 354
3270.34 359
3270.47 361
3270.60 362
3270.73 364
3270.86 372
3270.99 385
3271.12 408
3271.25 438
3271.38 477
3271.52 521
3271.65 567
3271.78 612
3271.91 652
3272.04 687
3272.17 717
3272.30 743
3272.43 767
3272.56 794
3272.70 827
3272.83 867
3272.96 915
3273.09 968
3273.22 1022
3273.35 1074
3273.48 1119
3273.61 1154
3273.74 1176
3273.88 1187
3274.01 1186
3274.14 1179
3274.27 1167
3274.40 1156
3274.53 1145
3274.66 1138
3274.79 1132
3274.93 1126
3275.06 1118
3275.19 1105
3275.32 1087
3275.45 1064
3275.58 1037
3275.71 1007
3275.84 978
3275.97 950
3276.11 924
3276.24 899
3276.37 874
3276.50 850
3276.63 827
3276.76 803
3276.89 780
3277.02 758
3277.16 736
3277.29 714
3277.42 692
3277.55 670
3277.68 649
3277.81 630
3277.94 613
3278.07 600
3278.21 588
3278.34 577
3278.47 565
3278.60 549
3278.73 530
3278.86 508
3278.99 484
3279.12 462
3279.26 442
3279.39 427
3279.52 416
3279.65 408
3279.78 401
3279.91 394
3280.04 387
3280.17 380
3280.31 372
3280.44 364
3280.57 356
3280.70 347
3280.83 337
3280.96 325
3281.09 311
3281.22 295
3281.36 279
3281.49 261
3281.62 244
3281.75 229
3281.88 215
3282.01 203
3282.14 193
3282.28 186
3282.41 182
3282.54 178
3282.67 176
3282.80 173
3282.93 169
3283.06 163
3283.19 155
3283.33 148
3283.46 141
3283.59 136
3283.72 133
3283.85 133
3283.98 135
3284.11 135
3284.25 134
3284.38 131
3284.51 125
3284.64 117
3284.77 110
3284.90 105
3285.03 103
3285.17 104
3285.30 107
3285.43 110
3285.56 112
3285.69 113
3285.82 112
3285.95 109
3286.09 107
3286.22 105
3286.35 106
3286.48 107
3286.61 110
3286.74 112
3286.87 113
3287.01 114
3287.14 112
3287.27 111
3287.40 109
3287.53 109
3287.66 111
3287.79 114
3287.93 118
3288.06 123
3288.19 127
3288.32 130
3288.45 132
3288.58 133
3288.71 133
3288.85 134
3288.98 136
3289.11 138
3289.24 142
3289.37 147
3289.50 153
3289.63 160
3289.77 167
3289.90 174
3290.03 180
3290.16 186
3290.29 190
3290.42 192
3290.55 193
3290.69 193
3290.82 192
3290.95 193
3291.08 194
3291.21 197
3291.34 201
3291.48 206
3291.61 210
3291.74 212
3291.87 213
3292.00 213
3292.13 211
3292.26 208
3292.40 205
3292.53 202
3292.66 199
3292.79 198
3292.92 198
3293.05 198
3293.18 199
3293.32 199
3293.45 198
3293.58 195
3293.71 189
3293.84 181
3293.97 169
3294.11 156
3294.24 142
3294.37 129
3294.50 118
3294.63 110
3294.76 106
3294.90 106
3295.03 111
3295.16 121
3295.29 134
3295.42 150
3295.55 167
3295.68 185
3295.82 202
3295.95 218
3296.08 233
3296.21 246
3296.34 258
3296.47 269
3296.61 277
3296.74 283
3296.87 287
3297.00 289
3297.13 288
3297.26 287
3297.40 283
3297.53 280
3297.66 275
3297.79 270
3297.92 264
3298.05 257
3298.19 249
3298.32 239
3298.45 230
3298.58 221
3298.71 213
3298.84 207
3298.98 203
3299.11 202
3299.24 203
3299.37 206
3299.50 209
3299.63 211
3299.77 212
3299.90 211
3300.03 208
3300.16 204
3300.29 197
3300.42 189
3300.56 179
3300.69 167
3300.82 154
3300.95 140
3301.08 125
3301.21 111
3301.35 97
3301.48 85
3301.61 76
3301.74 70
3301.87 67
3302.00 65
3302.14 64
3302.27 64
3302.40 64
3302.53 63
3302.66 61
3302.79 60
3302.93 58
3303.06 56
3303.19 56
3303.32 57
3303.45 59
3303.59 61
3303.72 65
3303.85 68
3303.98 71
3304.11 72
3304.24 70
3304.38 66
3304.51 58
3304.64 49
3304.77 38
3304.90 28
3305.03 20
3305.17 15
3305.30 15
3305.43 19
3305.56 27
3305.69 38
3305.83 50
3305.96 63
3306.09 76
3306.22 87
3306.35 97
3306.48 105
3306.62 110
3306.75 112
3306.88 112
3307.01 108
3307.14 102
3307.28 93
3307.41 84
3307.54 77
3307.67 71
3307.80 68
3307.93 68
3308.07 70
3308.20 74
3308.33 78
3308.46 81
3308.59 84
3308.73 86
3308.86 87
3308.99 88
3309.12 89
3309.25 91
3309.39 94
3309.52 98
3309.65 102
3309.78 105
3309.91 106
3310.04 106
3310.18 103
3310.31 98
3310.44 91
3310.57 83
3310.70 76
3310.84 70
3310.97 64
3311.10 60
3311.23 56
3311.36 52
3311.50 47
3311.63 41
3311.76 36
3311.89 30
3312.02 25
3312.16 21
3312.29 19
3312.42 18
3312.55 16
3312.68 15
3312.81 13
3312.95 11
3313.08 7
3313.21 4
3313.34 1
3313.47 0
3313.61 0
3313.74 0
3313.87 0
3314.00 0
3314.13 0
3314.27 0
3314.40 0
3314.53 0
3314.66 0
3314.79 0
3314.93 1
3315.06 1
3315.19 2
3315.32 3
3315.45 3
3315.59 3
3315.72 2
3315.85 0
3315.98 0
3316.11 0
3316.25 0
3316.38 0
3316.51 0
3316.64 3
3316.77 8
3316.91 13
3317.04 17
3317.17 18
3317.30 17
3317.43 13
3317.57 8
3317.70 3
3317.83 0
3317.96 0
3318.09 0
3318.23 0
3318.36 1
3318.49 5
3318.62 9
3318.75 11
3318.89 12
3319.02 11
3319.15 9
3319.28 5
3319.41 1
3319.55 0
3319.68 0
3319.81 0
3319.94 3
3320.08 11
3320.21 21
3320.34 31
3320.47 42
3320.60 50
3320.74 57
3320.87 62
3321.00 65
3321.13 66
3321.26 68
3321.40 71
3321.53 75
3321.66 79
3321.79 85
3321.92 89
3322.06 93
3322.19 95
3322.32 95
3322.45 93
3322.59 91
3322.72 90
3322.85 90
3322.98 92
3323.11 96
3323.25 102
3323.38 109
3323.51 116
3323.64 123
3323.77 128
3323.91 132
3324.04 133
3324.17 133
3324.30 131
3324.44 127
3324.57 123
3324.70 117
3324.83 110
3324.96 102
3325.10 95
3325.23 87
3325.36 81
3325.49 77
3325.63 74
3325.76 74
3325.89 74
3326.02 73
3326.15 70
3326.29 64
3326.42 55
3326.55 43
3326.68 29
3326.82 14
3326.95 1
3327.08 0
3327.21 0
3327.34 0
3327.48 0
3327.61 0
3327.74 4
3327.87 14
3328.01 25
3328.14 35
3328.27 42
3328.40 47
3328.53 51
3328.67 52
3328.80 52
3328.93 52
3329.06 52
3329.20 52
3329.33 53
3329.46 54
3329.59 56
3329.72 57
3329.86 57
3329.99 56
3330.12 53
3330.25 48
3330.39 41
3330.52 33
3330.65 24
3330.78 15
3330.92 6
3331.05 0
3331.18 0
3331.31 0
3331.44 0
3331.58 0
3331.71 0
3331.84 0
3331.97 8
3332.11 17
3332.24 27
3332.37 36
3332.50 45
3332.64 52
3332.77 57
3332.90 58
3333.03 57
3333.16 53
3333.30 48
3333.43 42
3333.56 37
3333.69 34
3333.83 33
3333.96 33
3334.09 32
3334.22 31
3334.36 27
3334.49 22
3334.62 16
3334.75 11
3334.89 9
3335.02 10
3335.15 13
3335.28 19
3335.41 26
3335.55 31
3335.68 35
3335.81 37
3335.94 36
3336.08 33
3336.21 28
3336.34 23
3336.47 16
3336.61 9
3336.74 1
3336.87 0
3337.00 0
3337.14 0
3337.27 0
3337.40 0
3337.53 0
3337.67 0
3337.80 1
3337.93 11
3338.06 21
3338.20 28
3338.33 32
3338.46 32
3338.59 28
3338.73 23
3338.86 17
3338.99 13
3339.12 13
3339.26 17
3339.39 24
3339.52 35
3339.65 46
3339.78 57
3339.92 65
3340.05 70
3340.18 72
3340.31 73
3340.45 72
3340.58 70
3340.71 69
3340.84 68
3340.98 67
3341.11 67
3341.24 68
3341.37 70
3341.51 72
3341.64 75
3341.77 77
3341.90 78
3342.04 79
3342.17 77
3342.30 74
3342.43 71
3342.57 68
3342.70 66
3342.83 65
3342.97 65
3343.10 67
3343.23 69
3343.36 72
3343.50 76
3343.63 81
3343.76 87
3343.89 93
3344.03 99
3344.16 104
3344.29 107
3344.42 107
3344.56 104
3344.69 98
3344.82 89
3344.95 79
3345.09 70
3345.22 62
3345.35 56
3345.48 53
3345.62 51
3345.75 51
3345.88 51
3346.01 51
3346.15 48
3346.28 43
3346.41 36
3346.54 28
3346.68 19
3346.81 10
3346.94 3
3347.07 0
3347.21 0
3347.34 0
3347.47 6
3347.61 13
3347.74 20
3347.87 27
3348.00 32
3348.14 34
3348.27 33
3348.40 30
3348.53 24
3348.67 18
3348.80 12
3348.93 8
3349.06 6
3349.20 6
3349.33 10
3349.46 17
3349.60 26
3349.73 36
3349.86 45
3349.99 53
3350.13 58
3350.26 60
3350.39 60
3350.52 57
3350.66 54
3350.79 52
3350.92 50
3351.05 49
3351.19 49
3351.32 50
3351.45 51
3351.59 51
3351.72 50
3351.85 49
3351.98 48
3352.12 47
3352.25 46
3352.38 46
3352.51 48
3352.65 50
3352.78 54
3352.91 57
3353.05 60
3353.18 61
3353.31 60
3353.44 57
3353.58 52
3353.71 45
3353.84 39
3353.97 33
3354.11 27
3354.24 23
3354.37 20
3354.51 18
3354.64 16
3354.77 15
3354.90 15
3355.04 15
3355.17 15
3355.30 15
3355.44 15
3355.57 16
3355.70 16
3355.83 17
3355.97 17
3356.10 18
3356.23 18
3356.36 18
3356.50 18
3356.63 18
3356.76 17
3356.90 17
3357.03 16
3357.16 16
3357.29 17
3357.43 18
3357.56 19
3357.69 21
3357.83 22
3357.96 22
3358.09 22
3358.22 21
3358.36 21
3358.49 21
3358.62 22
3358.76 23
3358.89 26
3359.02 28
3359.15 29
3359.29 29
3359.42 27
3359.55 23
3359.69 19
3359.82 14
3359.95 11
3360.08 10
3360.22 12
3360.35 17
3360.48 25
3360.62 35
3360.75 45
3360.88 56
3361.01 65
3361.15 73
3361.28 79
3361.41 84
3361.55 89
3361.68 93
3361.81 97
3361.94 101
3362.08 104
3362.21 106
3362.34 106
3362.48 104
3362.61 102
3362.74 99
3362.88 96
3363.01 95
3363.14 95
3363.27 96
3363.41 96
3363.54 95
3363.67 91
3363.81 87
3363.94 81
3364.07 77
3364.20 76
3364.34 78
3364.47 83
3364.60 91
3364.74 99
3364.87 106
3365.00 110
3365.14 112
3365.27 111
3365.40 109
3365.53 106
3365.67 103
3365.80 100
3365.93 96
3366.07 91
3366.20 85
3366.33 77
3366.47 67
3366.60 56
3366.73 46
3366.86 37
3367.00 30
3367.13 26
3367.26 25
3367.40 25
3367.53 28
3367.66 32
3367.80 37
3367.93 42
3368.06 48
3368.19 54
3368.33 61
3368.46 68
3368.59 76
3368.73 84
3368.86 91
3368.99 96
3369.13 99
3369.26 98
3369.39 95
3369.53 90
3369.66 84
3369.79 80
3369.92 78
3370.06 80
3370.19 84
3370.32 91
3370.46 98
3370.59 105
3370.72 110
3370.86 112
3370.99 112
3371.12 110
3371.26 108
3371.39 107
3371.52 107
3371.65 108
3371.79 109
3371.92 110
3372.05 109
3372.19 107
3372.32 102
3372.45 97
3372.59 91
3372.72 85
3372.85 80
3372.99 77
3373.12 75
3373.25 75
3373.38 77
3373.52 80
3373.65 85
3373.78 90
3373.92 97
3374.05 103
3374.18 110
3374.32 118
3374.45 125
3374.58 133
3374.72 140
3374.85 148
3374.98 155
3375.12 161
3375.25 165
3375.38 166
3375.52 165
3375.65 162
3375.78 158
3375.92 152
3376.05 148
3376.18 144
3376.31 141
3376.45 140
3376.58 140
3376.71 141
3376.85 142
3376.98 145
3377.11 148
3377.25 152
3377.38 155
3377.51 157
3377.65 159
3377.78 159
3377.91 158
3378.05 158
3378.18 158
3378.31 160
3378.45 164
3378.58 170
3378.71 177
3378.85 185
3378.98 192
3379.11 196
3379.25 197
3379.38 194
3379.51 187
3379.65 176
3379.78 163
3379.91 151
3380.05 139
3380.18 129
3380.31 122
3380.45 117
3380.58 116
3380.71 116
3380.84 118
3380.98 121
3381.11 124
3381.24 126
3381.38 126
3381.51 125
3381.64 122
3381.78 118
3381.91 115
3382.04 114
3382.18 115
3382.31 119
3382.44 125
3382.58 132
3382.71 140
3382.84 145
3382.98 148
3383.11 148
3383.24 144
3383.38 138
3383.51 131
3383.64 124
3383.78 118
3383.91 112
3384.04 107
3384.18 103
3384.31 99
3384.44 95
3384.58 90
3384.71 84
3384.84 78
3384.98 74
3385.11 71
3385.24 70
3385.38 70
3385.51 72
3385.64 75
3385.78 76
3385.91 77
3386.04 75
3386.18 74
3386.31 72
3386.45 72
3386.58 74
3386.71 77
3386.85 82
3386.98 88
3387.11 93
3387.25 97
3387.38 99
3387.51 98
3387.65 96
3387.78 91
3387.91 85
3388.05 79
3388.18 74
3388.31 69
3388.45 65
3388.58 63
3388.71 63
3388.85 63
3388.98 63
3389.11 64
3389.25 64
3389.38 64
3389.51 64
3389.65 63
3389.78 62
3389.91 62
3390.05 62
3390.18 63
3390.31 65
3390.45 68
3390.58 71
3390.72 74
3390.85 77
3390.98 80
3391.12 83
3391.25 86
3391.38 90
3391.52 94
3391.65 97
3391.78 98
3391.92 97
3392.05 92
3392.18 84
3392.32 72
3392.45 58
3392.58 44
3392.72 29
3392.85 15
3392.98 3
3393.12 0
3393.25 0
3393.39 0
3393.52 0
3393.65 0
3393.79 0
3393.92 5
3394.05 12
3394.19 15
3394.32 15
3394.45 12
3394.59 7
3394.72 1
3394.85 0
3394.99 0
3395.12 0
3395.26 5
3395.39 17
3395.52 32
3395.66 48
3395.79 63
3395.92 75
3396.06 83
3396.19 85
3396.32 84
3396.46 80
3396.59 74
3396.72 68
3396.86 63
3396.99 59
3397.13 57
3397.26 57
3397.39 57
3397.53 59
3397.66 61
3397.79 64
3397.93 67
3398.06 68
3398.19 68
3398.33 67
3398.46 63
3398.60 58
3398.73 52
3398.86 46
3399.00 40
3399.13 37
3399.26 34
3399.40 32
3399.53 30
3399.66 28
3399.80 26
3399.93 23
3400.07 20
3400.20 17
3400.33 14
3400.47 11
3400.60 9
3400.73 7
3400.87 7
3401.00 7
3401.13 9
3401.27 13
3401.40 18
3401.54 25
3401.67 34
3401.80 42
3401.94 49
3402.07 54
3402.20 57
3402.34 58
3402.47 58
3402.61 57
3402.74 57
3402.87 58
3403.01 61
3403.14 65
3403.27 69
3403.41 72
3403.54 74
3403.68 74
3403.81 73
3403.94 72
3404.08 71
3404.21 72
3404.34 74
3404.48 78
3404.61 83
3404.75 87
3404.88 91
3405.01 93
3405.15 94
3405.28 93
3405.41 91
3405.55 88
3405.68 85
3405.82 81
3405.95 77
3406.08 72
3406.22 68
3406.35 63
3406.48 58
3406.62 53
3406.75 49
3406.89 46
3407.02 44
3407.15 43
3407.29 44
3407.42 48
3407.55 53
3407.69 59
3407.82 66
3407.96 73
3408.09 78
3408.22 81
3408.36 81
3408.49 78
3408.63 73
3408.76 67
3408.89 59
3409.03 53
3409.16 46
3409.29 41
3409.43 37
3409.56 34
3409.70 33
3409.83 34
3409.96 35
3410.10 37
3410.23 40
3410.37 43
3410.50 46
3410.63 49
3410.77 53
3410.90 57
3411.03 63
3411.17 69
3411.30 75
3411.44 79
3411.57 80
3411.70 78
3411.84 72
3411.97 63
3412.11 52
3412.24 42
3412.37 32
3412.51 24
3412.64 19
3412.78 17
3412.91 17
3413.04 18
3413.18 20
3413.31 23
3413.44 25
3413.58 26
3413.71 26
3413.85 25
3413.98 22
3414.11 18
3414.25 14
3414.38 10
3414.52 7
3414.65 6
3414.78 6
3414.92 9
3415.05 13
3415.19 20
3415.32 27
3415.45 34
3415.59 41
3415.72 46
3415.86 50
3415.99 52
3416.12 52
3416.26 50
3416.39 48
3416.53 45
3416.66 41
3416.79 36
3416.93 31
3417.06 26
3417.20 20
3417.33 14
3417.46 8
3417.60 2
3417.73 0
3417.87 0
3418.00 0
3418.13 0
3418.27 0
3418.40 0
3418.54 0
3418.67 0
3418.80 4
3418.94 8
3419.07 13
3419.21 17
3419.34 21
3419.47 24
3419.61 28
3419.74 32
3419.88 36
3420.01 40
3420.14 43
3420.28 47
3420.41 50
3420.55 54
3420.68 58
3420.81 63
3420.95 68
3421.08 75
3421.22 82
3421.35 89
3421.48 96
3421.62 101
3421.75 104
3421.89 105
3422.02 105
3422.16 103
3422.29 100
3422.42 99
3422.56 98
3422.69 98
3422.83 100
3422.96 102
3423.09 103
3423.23 103
3423.36 101
3423.50 97
3423.63 92
3423.76 85
3423.90 80
3424.03 76
3424.17 74
3424.30 74
3424.44 76
3424.57 79
3424.70 80
3424.84 80
3424.97 77
3425.11 70
3425.24 61
3425.37 49
3425.51 37
3425.64 26
3425.78 17
3425.91 10
3426.05 6
3426.18 5
3426.31 5
3426.45 7
3426.58 11
3426.72 15
3426.85 20
3426.98 25
3427.12 31
3427.25 37
3427.39 41
3427.52 45
3427.66 47
3427.79 49
3427.92 51
3428.06 53
3428.19 56
3428.33 61
3428.46 66
3428.60 72
3428.73 78
3428.86 84
3429.00 90
3429.13 97
3429.27 104
3429.40 112
3429.53 118
3429.67 123
3429.80 125
3429.94 123
3430.07 118
3430.21 112
3430.34 105
3430.47 100
3430.61 97
3430.74 96
3430.88 98
3431.01 99
3431.15 100
3431.28 99
3431.41 96
3431.55 91
3431.68 86
3431.82 82
3431.95 78
3432.09 75
3432.22 74
3432.35 73
3432.49 72
3432.62 71
3432.76 70
3432.89 68
3433.03 67
3433.16 67
3433.29 68
3433.43 69
3433.56 73
3433.70 79
3433.83 87
3433.97 97
3434.10 107
3434.23 117
3434.37 125
3434.50 131
3434.64 135
3434.77 136
3434.91 137
3435.04 138
3435.18 139
3435.31 142
3435.44 145
3435.58 148
3435.71 151
3435.85 155
3435.98 157
3436.12 160
3436.25 162
3436.38 163
3436.52 163
3436.65 161
3436.79 156
3436.92 150
3437.06 141
3437.19 131
3437.33 120
3437.46 109
3437.59 100
3437.73 93
3437.86 87
3438.00 84
3438.13 83
3438.27 84
3438.40 85
3438.53 86
3438.67 87
3438.80 86
3438.94 84
3439.07 81
3439.21 77
3439.34 73
3439.48 71
3439.61 70
3439.74 71
3439.88 75
3440.01 82
3440.15 92
3440.28 102
3440.42 113
3440.55 123
3440.69 130
3440.82 134
3440.95 136
3441.09 135
3441.22 134
3441.36 134
3441.49 135
3441.63 139
3441.76 146
3441.90 153
3442.03 162
3442.16 169
3442.30 175
3442.43 179
3442.57 181
3442.70 184
3442.84 188
3442.97 194
3443.11 204
3443.24 218
3443.38 234
3443.51 251
3443.64 268
3443.78 284
3443.91 297
3444.05 306
3444.18 313
3444.32 318
3444.45 320
3444.59 321
3444.72 321
3444.86 320
3444.99 318
3445.12 315
3445.26 311
3445.39 307
3445.53 302
3445.66 298
3445.80 294
3445.93 292
3446.07 291
3446.20 292
3446.34 294
3446.47 297
3446.60 299
3446.74 301
3446.87 303
3447.01 303
3447.14 303
3447.28 303
3447.41 303
3447.55 303
3447.68 303
3447.82 302
3447.95 299
3448.08 294
3448.22 290
3448.35 285
3448.49 281
3448.62 280
3448.76 281
3448.89 285
3449.03 289
3449.16 291
3449.30 292
3449.43 291
3449.57 287
3449.70 281
3449.84 273
3449.97 264
3450.10 255
3450.24 246
3450.37 237
3450.51 230
3450.64 226
3450.78 225
3450.91 228
3451.05 233
3451.18 241
3451.32 248
3451.45 253
3451.59 255
3451.72 254
3451.85 250
3451.99 245
3452.12 241
3452.26 239
3452.39 239
3452.53 239
3452.66 239
3452.80 237
3452.93 232
3453.07 224
3453.20 214
3453.34 202
3453.47 190
3453.61 179
3453.74 169
3453.88 161
3454.01 154
3454.14 150
3454.28 146
3454.41 144
3454.55 143
3454.68 143
3454.82 143
3454.95 145
3455.09 147
3455.22 150
3455.36 154
3455.49 157
3455.63 159
3455.76 161
3455.90 160
3456.03 159
3456.17 156
3456.30 154
3456.44 152
3456.57 152
3456.70 153
3456.84 155
3456.97 157
3457.11 157
3457.24 155
3457.38 151
3457.51 145
3457.65 138
3457.78 132
3457.92 126
3458.05 121
3458.19 118
3458.32 116
3458.46 114
3458.59 112
3458.73 109
3458.86 105
3459.00 100
3459.13 95
3459.27 89
3459.40 83
3459.54 77
3459.67 73
3459.81 69
3459.94 67
3460.08 67
3460.21 68
3460.34 71
3460.48 76
3460.61 82
3460.75 88
3460.88 94
3461.02 99
3461.15 102
3461.29 103
3461.42 103
3461.56 101
3461.69 98
3461.83 94
3461.96 88
3462.10 81
3462.23 73
3462.37 65
3462.50 59
3462.64 54
3462.77 52
3462.91 52
3463.04 54
3463.18 58
3463.31 63
3463.45 68
3463.58 73
3463.72 78
3463.85 83
3463.99 88
3464.12 92
3464.26 96
3464.39 98
3464.53 97
3464.66 94
3464.80 89
3464.93 80
3465.07 70
3465.20 58
3465.34 46
3465.47 35
3465.61 25
3465.74 17
3465.88 10
3466.01 4
3466.15 0
3466.28 0
3466.42 0
3466.55 0
3466.69 0
3466.82 0
3466.96 0
3467.09 0
3467.23 0
3467.36 5
3467.50 14
3467.63 25
3467.76 37
3467.90 49
3468.03 62
3468.17 74
3468.30 85
3468.44 95
3468.57 101
3468.71 104
3468.84 103
3468.98 100
3469.11 94
3469.25 88
3469.39 82
3469.52 78
3469.66 76
3469.79 77
3469.93 79
3470.06 82
3470.20 85
3470.33 87
3470.47 87
3470.60 85
3470.74 81
3470.87 76
3471.01 70
3471.14 65
3471.28 62
3471.41 61
3471.55 61
3471.68 63
3471.82 67
3471.95 72
3472.09 79
3472.22 86
3472.36 93
3472.49 100
3472.63 106
3472.76 109
3472.90 110
3473.03 108
3473.17 103
3473.30 96
3473.44 87
3473.57 79
3473.71 71
3473.84 65
3473.98 63
3474.11 63
3474.25 65
3474.38 69
3474.52 72
3474.65 74
3474.79 75
3474.92 74
3475.06 71
3475.19 68
3475.33 65
3475.46 64
3475.60 64
3475.73 65
3475.87 66
3476.00 68
3476.14 67
3476.27 66
3476.41 63
3476.54 59
3476.68 55
3476.81 51
3476.95 49
3477.09 49
3477.22 50
3477.36 53
3477.49 55
3477.63 58
3477.76 60
3477.90 62
3478.03 63
3478.17 65
3478.30 66
3478.44 68
3478.57 70
3478.71 72
3478.84 75
3478.98 79
3479.11 82
3479.25 85
3479.38 87
3479.52 90
3479.65 91
3479.79 93
3479.92 95
3480.06 98
3480.19 102
3480.33 106
3480.47 111
3480.60 115
3480.74 118
3480.87 120
3481.01 120
3481.14 120
3481.28 121
3481.41 122
3481.55 124
3481.68 126
3481.82 128
3481.95 128
3482.09 127
3482.22 124
3482.36 120
3482.49 116
3482.63 113
3482.76 112
3482.90 113
3483.04 113
3483.17 113
3483.31 110
3483.44 106
3483.58 100
3483.71 93
3483.85 88
3483.98 86
3484.12 86
3484.25 89
3484.39 93
3484.52 97
3484.66 100
3484.79 101
3484.93 101
3485.06 100
3485.20 98
3485.34 96
3485.47 94
3485.61 92
3485.74 89
3485.88 87
3486.01 84
3486.15 82
3486.28 80
3486.42 79
3486.55 79
3486.69 80
3486.82 82
3486.96 83
3487.09 84
3487.23 84
3487.37 84
3487.50 84
3487.64 84
3487.77 85
3487.91 87
3488.04 91
3488.18 96
3488.31 103
3488.45 110
3488.58 119
3488.72 127
3488.85 135
3488.99 140
3489.13 144
3489.26 144
3489.40 141
3489.53 136
3489.67 129
3489.80 121
3489.94 113
3490.07 106
3490.21 99
3490.34 93
3490.48 87
3490.62 81
3490.75 76
3490.89 72
3491.02 70
3491.16 70
3491.29 73
3491.43 77
3491.56 81
3491.70 84
3491.83 85
3491.97 83
3492.11 79
3492.24 73
3492.38 68
3492.51 63
3492.65 61
3492.78 60
3492.92 61
3493.05 63
3493.19 64
3493.32 66
3493.46 69
3493.60 72
3493.73 79
3493.87 87
3494.00 96
3494.14 105
3494.27 111
3494.41 113
3494.54 112
3494.68 107
3494.81 100
3494.95 94
3495.09 90
3495.22 88
3495.36 89
3495.49 92
3495.63 95
3495.76 98
3495.90 100
3496.03 100
3496.17 99
3496.31 99
3496.44 98
3496.58 97
3496.71 98
3496.85 98
3496.98 100
3497.12 101
3497.25 103
3497.39 105
3497.53 107
3497.66 108
3497.80 109
3497.93 109
3498.07 110
3498.20 111
3498.34 112
3498.47 114
3498.61 117
3498.75 121
3498.88 125
3499.02 130
3499.15 134
3499.29 136
3499.42 136
3499.56 134
3499.69 129
3499.83 125
3499.97 121
3500.10 121
3500.24 125
3500.37 133
3500.51 143
3500.64 154
3500.78 163
3500.92 168
3501.05 168
3501.19 165
3501.32 159
3501.46 154
3501.59 151
3501.73 150
3501.86 152
3502.00 156
3502.14 161
3502.27 165
3502.41 167
3502.54 168
3502.68 166
3502.81 162
3502.95 157
3503.09 151
3503.22 147
3503.36 145
3503.49 147
3503.63 152
3503.76 161
3503.90 172
3504.04 183
3504.17 191
3504.31 197
3504.44 198
3504.58 197
3504.71 193
3504.85 187
3504.99 182
3505.12 178
3505.26 175
3505.39 173
3505.53 171
3505.66 169
3505.80 167
3505.94 165
3506.07 163
3506.21 162
3506.34 161
3506.48 162
3506.61 164
3506.75 167
3506.89 170
3507.02 173
3507.16 175
3507.29 178
3507.43 180
3507.56 182
3507.70 183
3507.84 182
3507.97 180
3508.11 177
3508.24 171
3508.38 163
3508.51 154
3508.65 145
3508.79 134
3508.92 124
3509.06 113
3509.19 103
3509.33 93
3509.47 84
3509.60 76
3509.74 71
3509.87 68
3510.01 68
3510.14 70
3510.28 74
3510.42 78
3510.55 82
3510.69 84
3510.82 83
3510.96 81
3511.10 76
3511.23 70
3511.37 63
3511.50 57
3511.64 52
3511.77 48
3511.91 46
3512.05 46
3512.18 48
3512.32 52
3512.45 56
3512.59 60
3512.73 63
3512.86 66
3513.00 67
3513.13 68
3513.27 68
3513.40 70
3513.54 73
3513.68 79
3513.81 86
3513.95 94
3514.08 102
3514.22 109
3514.36 114
3514.49 116
3514.63 114
3514.76 110
3514.90 105
3515.04 99
3515.17 92
3515.31 88
3515.44 84
3515.58 83
3515.71 83
3515.85 85
3515.99 88
3516.12 90
3516.26 90
3516.39 89
3516.53 86
3516.67 81
3516.80 77
3516.94 75
3517.07 75
3517.21 77
3517.35 83
3517.48 89
3517.62 96
3517.75 102
3517.89 106
3518.03 108
3518.16 109
3518.30 108
3518.43 107
3518.57 106
3518.71 105
3518.84 105
3518.98 106
3519.11 109
3519.25 112
3519.39 116
3519.52 120
3519.66 123
3519.79 124
3519.93 124
3520.07 122
3520.20 119
3520.34 116
3520.47 114
3520.61 113
3520.75 112
3520.88 111
3521.02 108
3521.15 105
3521.29 102
3521.43 99
3521.56 99
3521.70 103
3521.83 110
3521.97 120
3522.11 132
3522.24 144
3522.38 154
3522.51 162
3522.65 166
3522.79 167
3522.92 166
3523.06 163
3523.19 161
3523.33 160
3523.47 161
3523.60 164
3523.74 169
3523.87 176
3524.01 183
3524.15 190
3524.28 196
3524.42 199
3524.55 199
3524.69 196
3524.83 191
3524.96 185
3525.10 177
3525.24 171
3525.37 164
3525.51 158
3525.64 152
3525.78 145
3525.92 139
3526.05 133
3526.19 127
3526.32 123
3526.46 120
3526.60 119
3526.73 119
3526.87 121
3527.00 124
3527.14 127
3527.28 131
3527.41 133
3527.55 135
3527.69 136
3527.82 137
3527.96 138
3528.09 139
3528.23 139
3528.37 139
3528.50 136
3528.64 132
3528.77 125
3528.91 117
3529.05 109
3529.18 101
3529.32 94
3529.46 89
3529.59 86
3529.73 86
3529.86 87
3530.00 89
3530.14 92
3530.27 96
3530.41 100
3530.55 103
3530.68 108
3530.82 113
3530.95 120
3531.09 127
3531.23 136
3531.36 144
3531.50 152
3531.63 157
3531.77 161
3531.91 161
3532.04 160
3532.18 156
3532.32 151
3532.45 144
3532.59 137
3532.72 129
3532.86 121
3533.00 113
3533.13 105
3533.27 99
3533.41 94
3533.54 91
3533.68 90
3533.81 89
3533.95 88
3534.09 86
3534.22 81
3534.36 76
3534.50 69
3534.63 63
3534.77 58
3534.90 56
3535.04 56
3535.18 59
3535.31 62
3535.45 65
3535.59 67
3535.72 68
3535.86 66
3536.00 63
3536.13 59
3536.27 56
3536.40 54
3536.54 54
3536.68 55
3536.81 56
3536.95 59
3537.09 61
3537.22 63
3537.36 64
3537.49 66
3537.63 68
3537.77 70
3537.90 73
3538.04 77
3538.18 79
3538.31 80
3538.45 79
3538.59 74
3538.72 67
3538.86 57
3538.99 46
3539.13 36
3539.27 29
3539.40 26
3539.54 27
3539.68 31
3539.81 38
3539.95 44
3540.09 49
3540.22 51
3540.36 49
3540.49 45
3540.63 39
3540.77 32
3540.90 25
3541.04 18
3541.18 11
3541.31 3
3541.45 0
3541.59 0
3541.72 0
3541.86 0
3542.00 0
3542.13 0
3542.27 0
3542.40 0
3542.54 11
3542.68 25
3542.81 39
3542.95 51
3543.09 61
3543.22 70
3543.36 77
3543.50 84
3543.63 90
3543.77 95
3543.91 98
3544.04 100
3544.18 99
3544.31 96
3544.45 92
3544.59 88
3544.72 83
3544.86 80
3545.00 79
3545.13 78
3545.27 79
3545.41 80
3545.54 82
3545.68 85
3545.82 87
3545.95 89
3546.09 90
3546.23 90
3546.36 89
3546.50 87
3546.64 85
3546.77 84
3546.91 84
3547.04 87
3547.18 91
3547.32 97
3547.45 102
3547.59 107
3547.73 110
3547.86 111
3548.00 111
3548.14 109
3548.27 106
3548.41 104
3548.55 101
3548.68 98
3548.82 95
3548.96 91
3549.09 86
3549.23 80
3549.37 73
3549.50 65
3549.64 58
3549.78 53
3549.91 50
3550.05 49
3550.19 51
3550.32 56
3550.46 64
3550.60 72
3550.73 82
3550.87 92
3551.00 101
3551.14 109
3551.28 113
3551.41 115
3551.55 112
3551.69 105
3551.82 95
3551.96 83
3552.10 68
3552.23 53
3552.37 38
3552.51 25
3552.64 13
3552.78 5
3552.92 0
3553.05 0
3553.19 0
3553.33 0
3553.46 2
3553.60 8
3553.74 15
3553.87 25
3554.01 35
3554.15 46
3554.28 55
3554.42 63
3554.56 69
3554.69 73
3554.83 75
3554.97 76
3555.10 77
3555.24 78
3555.38 78
3555.51 77
3555.65 76
3555.79 73
3555.92 69
3556.06 64
3556.20 58
3556.33 54
3556.47 51
3556.61 49
3556.74 50
3556.88 52
3557.02 55
3557.15 58
3557.29 61
3557.43 63
3557.56 63
3557.70 62
3557.84 60
3557.97 57
3558.11 53
3558.25 50
3558.38 47
3558.52 43
3558.66 40
3558.79 37
3558.93 35
3559.07 33
3559.21 33
3559.34 35
3559.48 39
3559.62 44
3559.75 49
3559.89 53
3560.03 55
3560.16 54
3560.30 52
3560.44 48
3560.57 44
3560.71 42
3560.85 41
3560.98 41
3561.12 43
3561.26 44
3561.39 43
3561.53 41
3561.67 37
3561.80 31
3561.94 25
3562.08 21
3562.21 17
3562.35 15
3562.49 15
3562.62 16
3562.76 18
3562.90 19
3563.04 19
3563.17 19
3563.31 17
3563.45 15
3563.58 12
3563.72 8
3563.86 4
3563.99 0
3564.13 0
3564.27 0
3564.40 0
3564.54 1
3564.68 8
3564.81 18
3564.95 28
3565.09 37
3565.22 45
3565.36 48
3565.50 48
3565.64 45
3565.77 41
3565.91 36
3566.05 33
3566.18 33
3566.32 36
3566.46 41
3566.59 47
3566.73 52
3566.87 56
3567.00 58
3567.14 58
3567.28 57
3567.42 56
3567.55 55
3567.69 55
3567.83 55
3567.96 56
3568.10 55
3568.24 54
3568.37 53
3568.51 51
3568.65 50
3568.78 50
3568.92 51
3569.06 52
3569.20 53
3569.33 54
3569.47 53
3569.61 50
3569.74 46
3569.88 40
3570.02 34
3570.15 27
3570.29 20
3570.43 13
3570.56 7
3570.70 1
3570.84 0
3570.98 0
3571.11 0
3571.25 0
3571.39 0
3571.52 0
3571.66 0
3571.80 1
3571.93 3
3572.07 5
3572.21 6
3572.35 8
3572.48 10
3572.62 12
3572.76 16
3572.89 19
3573.03 23
3573.17 27
3573.30 31
3573.44 34
3573.58 37
3573.72 39
3573.85 42
3573.99 44
3574.13 46
3574.26 47
3574.40 47
3574.54 46
3574.68 44
3574.81 43
3574.95 42
3575.09 44
3575.22 47
3575.36 52
3575.50 58
3575.63 61
3575.77 62
3575.91 60
3576.05 55
3576.18 49
3576.32 44
3576.46 41
3576.59 42
3576.73 48
3576.87 58
3577.01 71
3577.14 85
3577.28 99
3577.42 112
3577.55 122
3577.69 130
3577.83 136
3577.96 141
3578.10 145
3578.24 146
3578.38 145
3578.51 141
3578.65 133
3578.79 122
3578.92 108
3579.06 94
3579.20 81
3579.34 70
3579.47 64
3579.61 62
3579.75 64
3579.88 67
3580.02 71
3580.16 74
3580.30 76
3580.43 78
3580.57 80
3580.71 84
3580.84 88
3580.98 94
3581.12 99
3581.26 104
3581.39 106
3581.53 107
3581.67 105
3581.81 102
3581.94 98
3582.08 95
3582.22 91
3582.35 88
3582.49 84
3582.63 79
3582.77 73
3582.90 67
3583.04 60
3583.18 53
3583.31 47
3583.45 44
3583.59 42
3583.73 42
3583.86 45
3584.00 50
3584.14 56
3584.27 62
3584.41 68
3584.55 73
3584.69 76
3584.82 77
3584.96 75
3585.10 72
3585.24 68
3585.37 63
3585.51 59
3585.65 56
3585.78 53
3585.92 52
3586.06 53
3586.20 56
3586.33 62
3586.47 70
3586.61 80
3586.75 91
3586.88 103
3587.02 114
3587.16 122
3587.29 127
3587.43 127
3587.57 122
3587.71 115
3587.84 107
3587.98 100
3588.12 95
3588.26 93
3588.39 92
3588.53 91
3588.67 90
3588.81 88
3588.94 84
3589.08 78
3589.22 73
3589.35 69
3589.49 66
3589.63 64
3589.77 63
3589.90 62
3590.04 61
3590.18 60
3590.32 60
3590.45 63
3590.59 70
3590.73 80
3590.87 94
3591.00 110
3591.14 126
3591.28 141
3591.41 152
3591.55 159
3591.69 162
3591.83 161
3591.96 156
3592.10 149
3592.24 141
3592.38 132
3592.51 124
3592.65 116
3592.79 110
3592.93 105
3593.06 102
3593.20 100
3593.34 100
3593.48 101
3593.61 102
3593.75 102
3593.89 102
3594.03 101
3594.16 99
3594.30 96
3594.44 92
3594.57 89
3594.71 87
3594.85 87
3594.99 90
3595.12 94
3595.26 100
3595.40 105
3595.54 110
3595.67 113
3595.81 114
3595.95 114
3596.09 111
3596.22 108
3596.36 106
3596.50 103
3596.64 102
3596.77 101
3596.91 100
3597.05 99
3597.19 99
3597.32 100
3597.46 101
3597.60 104
3597.74 108
3597.87 114
3598.01 120
3598.15 126
3598.29 132
3598.42 136
3598.56 138
3598.70 138
3598.84 136
3598.97 133
3599.11 130
3599.25 127
3599.39 124
3599.52 123
3599.66 124
3599.80 126
3599.94 130
3600.07 133
3600.21 136
3600.35 138
3600.49 138
3600.62 136
3600.76 134
3600.90 132
3601.04 131
3601.17 134
3601.31 139
3601.45 146
3601.59 156
3601.72 166
3601.86 177
3602.00 186
3602.14 192
3602.27 196
3602.41 197
3602.55 195
3602.69 191
3602.83 186
3602.96 180
3603.10 174
3603.24 169
3603.38 165
3603.51 161
3603.65 156
3603.79 151
3603.93 143
3604.06 133
3604.20 121
3604.34 107
3604.48 94
3604.61 82
3604.75 73
3604.89 68
3605.03 66
3605.16 69
3605.30 72
3605.44 76
3605.58 79
3605.72 79
3605.85 75
3605.99 69
3606.13 60
3606.27 50
3606.40 40
3606.54 31
3606.68 23
3606.82 17
3606.95 14
3607.09 12
3607.23 11
3607.37 13
3607.50 15
3607.64 18
3607.78 21
3607.92 25
3608.06 29
3608.19 33
3608.33 39
3608.47 46
3608.61 54
3608.74 63
3608.88 74
3609.02 84
3609.16 94
3609.29 101
3609.43 106
3609.57 107
3609.71 104
3609.85 99
3609.98 90
3610.12 79
3610.26 68
3610.40 56
3610.53 47
3610.67 41
3610.81 38
3610.95 40
3611.09 44
3611.22 50
3611.36 57
3611.50 63
3611.64 69
3611.77 74
3611.91 78
3612.05 80
3612.19 82
3612.33 83
3612.46 82
3612.60 79
3612.74 74
3612.88 68
3613.01 60
3613.15 52
3613.29 44
3613.43 37
3613.57 32
3613.70 29
3613.84 30
3613.98 33
3614.12 40
3614.25 49
3614.39 59
3614.53 68
3614.67 75
3614.81 79
3614.94 80
3615.08 79
3615.22 75
3615.36 71
3615.49 67
3615.63 63
3615.77 60
3615.91 57
3616.05 54
3616.18 49
3616.32 42
3616.46 34
3616.60 24
3616.74 13
3616.87 3
3617.01 0
3617.15 0
3617.29 0
3617.42 0
3617.56 0
3617.70 0
3617.84 0
3617.98 0
3618.11 7
3618.25 14
3618.39 20
3618.53 25
3618.67 29
3618.80 32
3618.94 35
3619.08 36
3619.22 37
3619.35 38
3619.49 38
3619.63 38
3619.77 39
3619.91 42
3620.04 47
3620.18 54
3620.32 63
3620.46 73
3620.60 81
3620.73 88
3620.87 92
3621.01 94
3621.15 94
3621.29 93
3621.42 92
3621.56 91
3621.70 91
3621.84 93
3621.98 94
3622.11 95
3622.25 96
3622.39 95
3622.53 93
3622.67 90
3622.80 86
3622.94 81
3623.08 75
3623.22 69
3623.35 63
3623.49 57
3623.63 52
3623.77 48
3623.91 46
3624.04 45
3624.18 44
3624.32 42
3624.46 39
3624.60 35
3624.73 29
3624.87 23
3625.01 18
3625.15 15
3625.29 14
3625.42 16
3625.56 19
3625.70 22
3625.84 25
3625.98 29
3626.12 32
3626.25 36
3626.39 40
3626.53 47
3626.67 55
3626.81 64
3626.94 72
3627.08 79
3627.22 83
3627.36 83
3627.50 81
3627.63 77
3627.77 70
3627.91 63
3628.05 57
3628.19 50
3628.32 45
3628.46 40
3628.60 36
3628.74 33
3628.88 30
3629.01 27
3629.15 24
3629.29 21
3629.43 19
3629.57 17
3629.70 16
3629.84 15
3629.98 15
3630.12 14
3630.26 13
3630.40 11
3630.53 7
3630.67 3
3630.81 0
3630.95 0
3631.09 0
3631.22 0
3631.36 0
3631.50 0
3631.64 0
3631.78 0
3631.91 1
3632.05 6
3632.19 10
3632.33 13
3632.47 15
3632.61 15
3632.74 14
3632.88 13
3633.02 12
3633.16 11
3633.30 11
3633.43 10
3633.57 10
3633.71 9
3633.85 7
3633.99 6
3634.13 5
3634.26 7
3634.40 12
3634.54 20
3634.68 28
3634.82 37
3634.95 45
3635.09 50
3635.23 51
3635.37 51
3635.51 49
3635.65 47
3635.78 47
3635.92 47
3636.06 48
3636.20 49
3636.34 49
3636.47 47
3636.61 45
3636.75 41
3636.89 38
3637.03 35
3637.17 33
3637.30 33
3637.44 34
3637.58 35
3637.72 36
3637.86 37
3638.00 37
3638.13 37
3638.27 37
3638.41 38
3638.55 39
3638.69 41
3638.83 44
3638.96 47
3639.10 50
3639.24 52
3639.38 55
3639.52 56
3639.65 58
3639.79 58
3639.93 57
3640.07 55
3640.21 52
3640.35 47
3640.48 41
3640.62 35
3640.76 29
3640.90 25
3641.04 22
3641.18 22
3641.31 24
3641.45 28
3641.59 33
3641.73 36
3641.87 38
3642.01 38
3642.14 35
3642.28 30
3642.42 25
3642.56 20
3642.70 16
3642.84 14
3642.97 14
3643.11 16
3643.25 19
3643.39 22
3643.53 25
3643.67 28
3643.80 31
3643.94 33
3644.08 35
3644.22 37
3644.36 38
3644.50 37
3644.63 34
3644.77 29
3644.91 23
3645.05 16
3645.19 10
3645.33 6
3645.47 4
3645.60 4
3645.74 6
3645.88 9
3646.02 14
3646.16 19
3646.30 23
3646.43 27
3646.57 29
3646.71 30
3646.85 28
3646.99 25
3647.13 20
3647.26 15
3647.40 10
3647.54 6
3647.68 3
3647.82 1
3647.96 1
3648.10 1
3648.23 1
3648.37 1
3648.51 1
3648.65 1
3648.79 2
3648.93 3
3649.06 4
3649.20 4
3649.34 3
3649.48 2
3649.62 0
3649.76 0
3649.90 0
3650.03 0
3650.17 0
3650.31 0
3650.45 5
3650.59 12
3650.73 18
3650.86 23
3651.00 27
3651.14 28
3651.28 28
3651.42 27
3651.56 26
3651.70 25
3651.83 25
3651.97 26
3652.11 26
3652.25 25
3652.39 23
3652.53 18
3652.67 12
3652.80 6
3652.94 1
3653.08 0
3653.22 0
3653.36 5
3653.50 13
3653.64 22
3653.77 31
3653.91 36
3654.05 39
3654.19 39
3654.33 37
3654.47 35
3654.61 34
3654.74 35
3654.88 38
3655.02 42
3655.16 46
3655.30 49
3655.44 51
3655.58 51
3655.71 51
3655.85 51
3655.99 53
3656.13 56
3656.27 61
3656.41 66
3656.55 72
3656.68 75
3656.82 76
3656.96 75
3657.10 69
3657.24 62
3657.38 53
3657.52 44
3657.65 36
3657.79 31
3657.93 28
3658.07 28
3658.21 32
3658.35 37
3658.49 43
3658.62 48
3658.76 51
3658.90 53
3659.04 52
3659.18 49
3659.32 45
3659.46 41
3659.60 38
3659.73 36
3659.87 35
3660.01 33
3660.15 30
3660.29 26
3660.43 22
3660.57 18
3660.70 15
3660.84 15
3660.98 16
3661.12 20
3661.26 25
3661.40 31
3661.54 37
3661.68 42
3661.81 47
3661.95 51
3662.09 55
3662.23 59
3662.37 64
3662.51 68
3662.65 72
3662.79 75
3662.92 77
3663.06 79
3663.20 80
3663.34 80
3663.48 81
3663.62 80
3663.76 78
3663.90 75
3664.03 71
3664.17 67
3664.31 62
3664.45 59
3664.59 56
3664.73 55
3664.87 56
3665.01 58
3665.14 61
3665.28 63
3665.42 65
3665.56 66
3665.70 65
3665.84 63
3665.98 61
3666.12 59
3666.25 59
3666.39 61
3666.53 65
3666.67 71
3666.81 78
3666.95 84
3667.09 88
3667.23 90
3667.36 88
3667.50 84
3667.64 78
3667.78 71
3667.92 65
3668.06 60
3668.20 55
3668.34 52
3668.48 49
3668.61 46
3668.75 44
3668.89 42
3669.03 41
3669.17 41
3669.31 43
3669.45 45
3669.59 49
3669.73 56
3669.86 63
3670.00 72
3670.14 80
3670.28 88
3670.42 94
3670.56 99
3670.70 101
3670.84 101
3670.97 97
3671.11 91
3671.25 83
3671.39 74
3671.53 65
3671.67 57
3671.81 50
3671.95 46
3672.09 46
3672.22 47
3672.36 51
3672.50 56
3672.64 61
3672.78 66
3672.92 69
3673.06 69
3673.20 66
3673.34 61
3673.48 53
3673.61 44
3673.75 34
3673.89 26
3674.03 19
3674.17 13
3674.31 10
3674.45 8
3674.59 7
3674.73 6
3674.86 5
3675.00 3
3675.14 0
3675.28 0
3675.42 0
3675.56 0
3675.70 0
3675.84 0
3675.98 0
3676.12 0
3676.25 2
3676.39 6
3676.53 9
3676.67 12
3676.81 14
3676.95 16
3677.09 17
3677.23 19
3677.37 21
3677.51 24
3677.64 27
3677.78 30
3677.92 33
3678.06 36
3678.20 37
3678.34 36
3678.48 33
3678.62 28
3678.76 21
3678.90 13
3679.03 6
3679.17 0
3679.31 0
3679.45 0
3679.59 0
3679.73 0
3679.87 0
3680.01 0
3680.15 0
3680.29 0
3680.42 1
3680.56 12
3680.70 25
3680.84 39
3680.98 52
3681.12 62
3681.26 69
3681.40 74
3681.54 76
3681.68 78
3681.82 80
3681.95 82
3682.09 84
3682.23 86
3682.37 87
3682.51 86
3682.65 83
3682.79 79
3682.93 75
3683.07 72
3683.21 71
3683.35 72
3683.48 75
3683.62 77
3683.76 80
3683.90 80
3684.04 79
3684.18 76
3684.32 72
3684.46 68
3684.60 64
3684.74 60
3684.88 58
3685.02 55
3685.15 52
3685.29 47
3685.43 42
3685.57 36
3685.71 31
3685.85 26
3685.99 25
3686.13 25
3686.27 29
3686.41 34
3686.55 40
3686.69 46
3686.82 51
3686.96 56
3687.10 61
3687.24 67
3687.38 73
3687.52 79
3687.66 85
3687.80 88
3687.94 89
3688.08 85
3688.22 79
3688.36 69
3688.49 57
3688.63 46
3688.77 38
3688.91 32
3689.05 31
3689.19 34
3689.33 40
3689.47 48
3689.61 56
3689.75 62
3689.89 65
3690.03 66
3690.17 65
3690.30 63
3690.44 60
3690.58 57
3690.72 55
3690.86 54
3691.00 53
3691.14 51
3691.28 48
3691.42 45
3691.56 41
3691.70 38
3691.84 36
3691.98 36
3692.12 37
3692.25 41
3692.39 46
3692.53 52
3692.67 56
3692.81 58
3692.95 58
3693.09 55
3693.23 48
3693.37 39
3693.51 28
3693.65 16
3693.79 3
3693.93 0
3694.07 0
3694.20 0
3694.34 0
3694.48 0
3694.62 0
3694.76 0
3694.90 0
3695.04 7
3695.18 18
3695.32 27
3695.46 35
3695.60 41
3695.74 44
3695.88 46
3696.02 46
3696.16 46
3696.29 46
3696.43 46
3696.57 47
3696.71 49
3696.85 50
3696.99 50
3697.13 49
3697.27 46
3697.41 43
3697.55 40
3697.69 37
3697.83 35
3697.97 34
3698.11 35
3698.25 36
3698.39 37
3698.52 39
3698.66 41
3698.80 42
3698.94 43
3699.08 44
3699.22 43
3699.36 41
3699.50 38
3699.64 35
3699.78 31
3699.92 26
3700.06 23
3700.20 19
3700.34 17
3700.48 16
3700.62 16
3700.76 19
3700.89 25
3701.03 31
3701.17 39
3701.31 47
3701.45 54
3701.59 62
3701.73 69
3701.87 76
3702.01 83
3702.15 91
3702.29 99
3702.43 106
3702.57 112
3702.71 118
3702.85 123
3702.99 129
3703.13 135
3703.27 144
3703.41 153
3703.54 163
3703.68 173
3703.82 180
3703.96 184
3704.10 185
3704.24 182
3704.38 178
3704.52 172
3704.66 167
3704.80 164
3704.94 163
3705.08 164
3705.22 166
3705.36 167
3705.50 166
3705.64 162
3705.78 155
3705.92 147
3706.06 138
3706.20 130
3706.34 124
3706.47 121
3706.61 119
3706.75 119
3706.89 120
3707.03 121
3707.17 122
3707.31 124
3707.45 127
3707.59 129
3707.73 131
3707.87 131
3708.01 130
3708.15 125
3708.29 119
3708.43 111
3708.57 104
3708.71 97
3708.85 92
3708.99 88
3709.13 85
3709.27 84
3709.41 84
3709.55 86
3709.69 89
3709.82 93
3709.96 98
3710.10 103
3710.24 107
3710.38 110
3710.52 112
3710.66 113
3710.80 115
3710.94 117
3711.08 121
3711.22 124
3711.36 128
3711.50 131
3711.64 133
3711.78 134
3711.92 134
3712.06 135
3712.20 138
3712.34 142
3712.48 148
3712.62 156
3712.76 165
3712.90 175
3713.04 185
3713.18 195
3713.32 204
3713.46 212
3713.60 218
3713.74 222
3713.87 225
3714.01 226
3714.15 228
3714.29 231
3714.43 234
3714.57 238
3714.71 241
3714.85 242
3714.99 240
3715.13 234
3715.27 226
3715.41 216
3715.55 204
3715.69 193
3715.83 184
3715.97 176
3716.11 170
3716.25 167
3716.39 166
3716.53 168
3716.67 171
3716.81 176
3716.95 181
3717.09 186
3717.23 190
3717.37 193
3717.51 194
3717.65 195
3717.79 195
3717.93 195
3718.07 195
3718.21 197
3718.35 199
3718.49 201
3718.63 202
3718.77 203
3718.91 203
3719.05 203
3719.18 204
3719.32 205
3719.46 209
3719.60 218
3719.74 230
3719.88 246
3720.02 264
3720.16 284
3720.30 303
3720.44 319
3720.58 333
3720.72 343
3720.86 349
3721.00 352
3721.14 353
3721.28 353
3721.42 352
3721.56 352
3721.70 356
3721.84 363
3721.98 376
3722.12 394
3722.26 417
3722.40 444
3722.54 473
3722.68 501
3722.82 527
3722.96 549
3723.10 567
3723.24 581
3723.38 592
3723.52 601
3723.66 610
3723.80 620
3723.94 632
3724.08 645
3724.22 659
3724.36 671
3724.50 681
3724.64 687
3724.78 689
3724.92 686
3725.06 678
3725.20 668
3725.34 658
3725.48 648
3725.62 641
3725.76 636
3725.90 634
3726.04 634
3726.18 634
3726.32 633
3726.46 629
3726.60 623
3726.74 614
3726.88 603
3727.02 590
3727.16 576
3727.30 562
3727.44 547
3727.58 532
3727.72 517
3727.86 502
3728.00 486
3728.14 471
3728.28 456
3728.42 441
3728.56 427
3728.70 412
3728.84 398
3728.98 384
3729.12 370
3729.26 358
3729.40 347
3729.54 338
3729.68 330
3729.82 323
3729.96 315
3730.10 307
3730.24 297
3730.38 288
3730.52 278
3730.66 271
3730.80 266
3730.94 264
3731.08 265
3731.22 267
3731.36 271
3731.50 274
3731.64 276
3731.78 278
3731.92 279
3732.06 279
3732.20 279
3732.34 278
3732.48 276
3732.62 272
3732.76 266
3732.90 259
3733.04 252
3733.18 246
3733.32 241
3733.46 239
3733.60 238
3733.74 237
3733.88 235
3734.02 232
3734.16 227
3734.30 220
3734.44 211
3734.58 202
3734.72 193
3734.86 186
3735.00 180
3735.14 174
3735.28 168
3735.42 161
3735.56 153
3735.70 145
3735.84 136
3735.98 127
3736.12 120
3736.26 114
3736.40 110
3736.54 106
3736.68 104
3736.82 101
3736.96 99
3737.10 96
3737.24 94
3737.38 92
3737.52 91
3737.66 89
3737.80 88
3737.94 86
3738.08 83
3738.22 81
3738.36 78
3738.50 76
3738.64 76
3738.78 76
3738.92 78
3739.06 82
3739.20 86
3739.34 92
3739.48 98
3739.62 104
3739.76 110
3739.90 116
3740.04 120
3740.18 123
3740.32 124
3740.46 122
3740.60 120
3740.74 116
3740.88 113
3741.02 110
3741.16 107
3741.30 104
3741.44 101
3741.58 96
3741.72 89
3741.87 81
3742.01 73
3742.15 65
3742.29 59
3742.43 55
3742.57 54
3742.71 54
3742.85 55
3742.99 56
3743.13 57
3743.27 58
3743.41 59
3743.55 60
3743.69 61
3743.83 62
3743.97 63
3744.11 64
3744.25 64
3744.39 65
3744.53 64
3744.67 62
3744.81 59
3744.95 55
3745.09 51
3745.23 48
3745.37 47
3745.51 47
3745.65 49
3745.79 53
3745.93 58
3746.07 63
3746.21 66
3746.35 67
3746.49 66
3746.63 62
3746.77 57
3746.91 50
3747.05 43
3747.20 37
3747.34 33
3747.48 30
3747.62 29
3747.76 30
3747.90 32
3748.04 35
3748.18 40
3748.32 45
3748.46 50
3748.60 56
3748.74 62
3748.88 67
3749.02 70
3749.16 70
3749.30 68
3749.44 63
3749.58 55
3749.72 46
3749.86 37
3750.00 29
3750.14 21
3750.28 15
3750.42 9
3750.56 4
3750.70 0
3750.84 0
3750.98 0
3751.13 0
3751.27 0
3751.41 0
3751.55 0
3751.69 0
3751.83 5
3751.97 9
3752.11 12
3752.25 14
3752.39 15
3752.53 16
3752.67 19
3752.81 23
3752.95 27
3753.09 32
3753.23 36
3753.37 40
3753.51 41
3753.65 41
3753.79 41
3753.93 40
3754.07 39
3754.21 41
3754.35 44
3754.50 51
3754.64 59
3754.78 70
3754.92 82
3755.06 94
3755.20 105
3755.34 114
3755.48 121
3755.62 125
3755.76 126
3755.90 125
3756.04 122
3756.18 118
3756.32 113
3756.46 110
3756.60 109
3756.74 110
3756.88 114
3757.02 121
3757.16 128
3757.30 134
3757.45 138
3757.59 138
3757.73 135
3757.87 128
3758.01 118
3758.15 108
3758.29 99
3758.43 92
3758.57 88
3758.71 87
3758.85 89
3758.99 93
3759.13 97
3759.27 102
3759.41 106
3759.55 110
3759.69 114
3759.83 116
3759.97 118
3760.12 119
3760.26 119
3760.40 118
3760.54 118
3760.68 119
3760.82 121
3760.96 125
3761.10 130
3761.24 135
3761.38 140
3761.52 143
3761.66 145
3761.80 147
3761.94 148
3762.08 149
3762.22 150
3762.36 152
3762.51 153
3762.65 153
3762.79 152
3762.93 150
3763.07 149
3763.21 148
3763.35 150
3763.49 153
3763.63 159
3763.77 165
3763.91 173
3764.05 179
3764.19 184
3764.33 187
3764.47 186
3764.61 182
3764.75 176
3764.90 168
3765.04 158
3765.18 148
3765.32 137
3765.46 126
3765.60 115
3765.74 103
3765.88 92
3766.02 81
3766.16 72
3766.30 65
3766.44 62
3766.58 62
3766.72 64
3766.86 67
3767.01 71
3767.15 73
3767.29 75
3767.43 74
3767.57 72
3767.71 69
3767.85 65
3767.99 61
3768.13 58
3768.27 56
3768.41 54
3768.55 52
3768.69 50
3768.83 46
3768.98 42
3769.12 37
3769.26 34
3769.40 34
3769.54 35
3769.68 39
3769.82 42
3769.96 45
3770.10 46
3770.24 44
3770.38 39
3770.52 34
3770.66 28
3770.81 22
3770.95 18
3771.09 16
3771.23 16
3771.37 18
3771.51 23
3771.65 30
3771.79 40
3771.93 52
3772.07 63
3772.21 71
3772.35 76
3772.49 75
3772.64 68
3772.78 58
3772.92 46
3773.06 35
3773.20 27
3773.34 23
3773.48 23
3773.62 26
3773.76 31
3773.90 35
3774.04 38
3774.18 39
3774.32 38
3774.47 34
3774.61 29
3774.75 23
3774.89 17
3775.03 12
3775.17 9
3775.31 9
3775.45 10
3775.59 14
3775.73 18
3775.87 22
3776.01 26
3776.16 28
3776.30 30
3776.44 32
3776.58 34
3776.72 38
3776.86 44
3777.00 51
3777.14 58
3777.28 65
3777.42 71
3777.56 75
3777.71 79
3777.85 81
3777.99 84
3778.13 87
3778.27 90
3778.41 94
3778.55 98
3778.69 102
3778.83 105
3778.97 107
3779.11 107
3779.26 106
3779.40 105
3779.54 102
3779.68 99
3779.82 94
3779.96 88
3780.10 80
3780.24 72
3780.38 64
3780.52 56
3780.66 50
3780.81 46
3780.95 44
3781.09 44
3781.23 43
3781.37 43
3781.51 40
3781.65 36
3781.79 30
3781.93 23
3782.07 17
3782.21 12
3782.36 10
3782.50 9
3782.64 10
3782.78 11
3782.92 12
3783.06 13
3783.20 12
3783.34 11
3783.48 8
3783.62 6
3783.77 3
3783.91 1
3784.05 0
3784.19 0
3784.33 0
3784.47 0
3784.61 0
3784.75 0
3784.89 0
3785.03 2
3785.18 4
3785.32 5
3785.46 5
3785.60 3
3785.74 2
3785.88 1
3786.02 2
3786.16 6
3786.30 12
3786.44 20
3786.59 27
3786.73 32
3786.87 35
3787.01 36
3787.15 36
3787.29 35
3787.43 34
3787.57 35
3787.71 36
3787.86 37
3788.00 38
3788.14 36
3788.28 33
3788.42 29
3788.56 25
3788.70 21
3788.84 18
3788.98 16
3789.13 16
3789.27 17
3789.41 18
3789.55 20
3789.69 23
3789.83 26
3789.97 30
3790.11 34
3790.25 38
3790.40 40
3790.54 41
3790.68 40
3790.82 39
3790.96 37
3791.10 36
3791.24 35
3791.38 35
3791.52 35
3791.67 34
3791.81 33
3791.95 31
3792.09 29
3792.23 26
3792.37 24
3792.51 22
3792.65 20
3792.79 20
3792.94 20
3793.08 20
3793.22 20
3793.36 20
3793.50 19
3793.64 18
3793.78 16
3793.92 15
3794.07 12
3794.21 11
3794.35 10
3794.49 10
3794.63 12
3794.77 16
3794.91 22
3795.05 29
3795.19 38
3795.34 47
3795.48 56
3795.62 64
3795.76 72
3795.90 78
3796.04 84
3796.18 89
3796.32 93
3796.47 97
3796.61 100
3796.75 102
3796.89 101
3797.03 98
3797.17 92
3797.31 85
3797.45 77
3797.60 69
3797.74 64
3797.88 61
3798.02 60
3798.16 62
3798.30 65
3798.44 69
3798.58 70
3798.73 70
3798.87 68
3799.01 65
3799.15 60
3799.29 55
3799.43 49
3799.57 45
3799.71 40
3799.86 37
3800.00 35
3800.14 33
3800.28 33
3800.42 33
3800.56 34
3800.70 34
3800.85 35
3800.99 36
3801.13 36
3801.27 34
3801.41 31
3801.55 27
3801.69 22
3801.83 17
3801.98 14
3802.12 13
3802.26 15
3802.40 19
3802.54 26
3802.68 33
3802.82 41
3802.97 48
3803.11 54
3803.25 58
3803.39 61
3803.53 64
3803.67 66
3803.81 67
3803.95 68
3804.10 67
3804.24 65
3804.38 62
3804.52 58
3804.66 53
3804.80 48
3804.94 44
3805.09 39
3805.23 35
3805.37 30
3805.51 26
3805.65 22
3805.79 17
3805.93 14
3806.08 11
3806.22 10
3806.36 10
3806.50 13
3806.64 17
3806.78 22
3806.92 28
3807.07 34
3807.21 38
3807.35 40
3807.49 41
3807.63 40
3807.77 39
3807.91 40
3808.06 42
3808.20 46
3808.34 51
3808.48 57
3808.62 61
3808.76 63
3808.90 62
3809.05 58
3809.19 54
3809.33 49
3809.47 46
3809.61 45
3809.75 45
3809.89 46
3810.04 47
3810.18 48
3810.32 49
3810.46 49
3810.60 50
3810.74 52
3810.89 56
3811.03 61
3811.17 67
3811.31 74
3811.45 80
3811.59 86
3811.73 91
3811.88 93
3812.02 94
3812.16 93
3812.30 90
3812.44 88
3812.58 84
3812.73 81
3812.87 79
3813.01 78
3813.15 77
3813.29 77
3813.43 78
3813.57 79
3813.72 80
3813.86 81
3814.00 81
3814.14 80
3814.28 78
3814.42 75
3814.57 72
3814.71 69
3814.85 67
3814.99 66
3815.13 65
3815.27 66
3815.41 66
3815.56 66
3815.70 66
3815.84 67
3815.98 68
3816.12 69
3816.26 72
3816.41 77
3816.55 83
3816.69 90
3816.83 98
3816.97 106
3817.11 112
3817.26 115
3817.40 115
3817.54 112
3817.68 107
3817.82 101
3817.96 94
3818.11 87
3818.25 81
3818.39 75
3818.53 69
3818.67 62
3818.81 54
3818.96 45
3819.10 37
3819.24 29
3819.38 24
3819.52 20
3819.66 18
3819.81 17
3819.95 17
3820.09 18
3820.23 18
3820.37 18
3820.51 18
3820.66 19
3820.80 20
3820.94 22
3821.08 24
3821.22 26
3821.36 27
3821.51 28
3821.65 27
3821.79 27
3821.93 27
3822.07 29
3822.21 32
3822.36 36
3822.50 41
3822.64 45
3822.78 47
3822.92 47
3823.06 44
3823.21 40
3823.35 35
3823.49 31
3823.63 27
3823.77 25
3823.91 24
3824.06 23
3824.20 23
3824.34 22
3824.48 21
3824.62 20
3824.76 20
3824.91 20
3825.05 19
3825.19 17
3825.33 14
3825.47 10
3825.62 4
3825.76 0
3825.90 0
3826.04 0
3826.18 0
3826.32 0
3826.47 0
3826.61 0
3826.75 0
3826.89 12
3827.03 25
3827.18 37
3827.32 46
3827.46 51
3827.60 54
3827.74 53
3827.88 49
3828.03 45
3828.17 40
3828.31 36
3828.45 33
3828.59 32
3828.74 31
3828.88 31
3829.02 33
3829.16 35
3829.30 37
3829.44 40
3829.59 43
3829.73 45
3829.87 45
3830.01 43
3830.15 39
3830.30 33
3830.44 27
3830.58 21
3830.72 17
3830.86 14
3831.00 14
3831.15 16
3831.29 19
3831.43 24
3831.57 29
3831.71 33
3831.86 37
3832.00 40
3832.14 42
3832.28 44
3832.42 46
3832.57 49
3832.71 52
3832.85 57
3832.99 62
3833.13 68
3833.28 73
3833.42 77
3833.56 79
3833.70 79
3833.84 79
3833.98 78
3834.13 78
3834.27 78
3834.41 78
3834.55 79
3834.69 79
3834.84 79
3834.98 79
3835.12 79
3835.26 79
3835.40 80
3835.55 82
3835.69 85
3835.83 89
3835.97 93
3836.11 99
3836.26 105
3836.40 110
3836.54 114
3836.68 115
3836.82 113
3836.97 107
3837.11 99
3837.25 89
3837.39 80
3837.53 73
3837.68 69
3837.82 66
3837.96 66
3838.10 66
3838.24 66
3838.39 65
3838.53 62
3838.67 58
3838.81 53
3838.95 49
3839.10 46
3839.24 44
3839.38 44
3839.52 46
3839.66 48
3839.81 52
3839.95 55
3840.09 58
3840.23 59
3840.37 59
3840.52 58
3840.66 58
3840.80 59
3840.94 61
3841.08 66
3841.23 73
3841.37 80
3841.51 88
3841.65 94
3841.79 99
3841.94 102
3842.08 103
3842.22 102
3842.36 100
3842.51 96
3842.65 91
3842.79 85
3842.93 78
3843.07 71
3843.22 64
3843.36 55
3843.50 46
3843.64 35
3843.78 23
3843.93 11
3844.07 0
3844.21 0
3844.35 0
3844.49 0
3844.64 0
3844.78 0
3844.92 0
3845.06 0
3845.21 4
3845.35 8
3845.49 11
3845.63 12
3845.77 13
3845.92 14
3846.06 13
3846.20 12
3846.34 11
3846.48 9
3846.63 7
3846.77 7
3846.91 8
3847.05 12
3847.20 20
3847.34 30
3847.48 41
3847.62 53
3847.76 64
3847.91 72
3848.05 77
3848.19 79
3848.33 77
3848.48 74
3848.62 69
3848.76 63
3848.90 59
3849.04 54
3849.19 51
3849.33 48
3849.47 46
3849.61 43
3849.75 40
3849.90 37
3850.04 34
3850.18 31
3850.32 28
3850.47 26
3850.61 24
3850.75 22
3850.89 19
3851.03 16
3851.18 13
3851.32 9
3851.46 6
3851.60 3
3851.75 2
3851.89 2
3852.03 5
3852.17 8
3852.32 11
3852.46 14
3852.60 15
3852.74 15
3852.88 13
3853.03 11
3853.17 7
3853.31 5
3853.45 3
3853.60 2
3853.74 4
3853.88 7
3854.02 13
3854.16 20
3854.31 29
3854.45 37
3854.59 43
3854.73 47
3854.88 48
3855.02 47
3855.16 44
3855.30 41
3855.45 37
3855.59 35
3855.73 34
3855.87 33
3856.02 33
3856.16 31
3856.30 30
3856.44 28
3856.58 27
3856.73 26
3856.87 27
3857.01 28
3857.15 31
3857.30 33
3857.44 36
3857.58 38
3857.72 40
3857.87 41
3858.01 42
3858.15 44
3858.29 46
3858.44 49
3858.58 53
3858.72 59
3858.86 65
3859.00 71
3859.15 76
3859.29 80
3859.43 84
3859.57 87
3859.72 90
3859.86 93
3860.00 97
3860.14 101
3860.29 105
3860.43 107
3860.57 106
3860.71 104
3860.86 98
3861.00 91
3861.14 83
3861.28 76
3861.43 69
3861.57 64
3861.71 61
3861.85 60
3862.00 60
3862.14 62
3862.28 64
3862.42 66
3862.57 66
3862.71 64
3862.85 60
3862.99 55
3863.14 48
3863.28 42
3863.42 36
3863.56 31
3863.70 28
3863.85 25
3863.99 23
3864.13 23
3864.27 23
3864.42 22
3864.56 21
3864.70 18
3864.84 13
3864.99 7
3865.13 0
3865.27 0
3865.41 0
3865.56 0
3865.70 0
3865.84 0
3865.98 0
3866.13 0
3866.27 2
3866.41 12
3866.56 22
3866.70 32
3866.84 40
3866.98 47
3867.13 52
3867.27 55
3867.41 55
3867.55 53
3867.70 51
3867.84 48
3867.98 45
3868.12 43
3868.27 42
3868.41 42
3868.55 43
3868.69 44
3868.84 44
3868.98 45
3869.12 45
3869.26 46
3869.41 47
3869.55 49
3869.69 53
3869.83 56
3869.98 60
3870.12 64
3870.26 66
3870.40 67
3870.55 67
3870.69 66
3870.83 63
3870.97 60
3871.12 56
3871.26 52
3871.40 49
3871.55 48
3871.69 49
3871.83 51
3871.97 56
3872.12 62
3872.26 69
3872.40 74
3872.54 77
3872.69 77
3872.83 76
3872.97 72
3873.11 68
3873.26 65
3873.40 64
3873.54 65
3873.68 69
3873.83 75
3873.97 82
3874.11 90
3874.26 97
3874.40 104
3874.54 109
3874.68 113
3874.83 115
3874.97 115
3875.11 114
3875.25 111
3875.40 107
3875.54 102
3875.68 95
3875.82 87
3875.97 79
3876.11 71
3876.25 65
3876.40 61
3876.54 60
3876.68 62
3876.82 66
3876.97 74
3877.11 82
3877.25 91
3877.39 98
3877.54 104
3877.68 107
3877.82 110
3877.97 111
3878.11 113
3878.25 115
3878.39 117
3878.54 119
3878.68 121
3878.82 121
3878.97 120
3879.11 119
3879.25 117
3879.39 116
3879.54 116
3879.68 116
3879.82 115
3879.96 114
3880.11 112
3880.25 108
3880.39 104
3880.54 99
3880.68 95
3880.82 91
3880.96 89
3881.11 87
3881.25 85
3881.39 82
3881.54 78
3881.68 74
3881.82 69
3881.96 65
3882.11 62
3882.25 62
3882.39 64
3882.53 68
3882.68 73
3882.82 79
3882.96 85
3883.11 90
3883.25 95
3883.39 97
3883.53 98
3883.68 98
3883.82 96
3883.96 94
3884.11 91
3884.25 88
3884.39 85
3884.53 83
3884.68 83
3884.82 84
3884.96 87
3885.11 91
3885.25 97
3885.39 103
3885.53 110
3885.68 115
3885.82 120
3885.96 123
3886.11 125
3886.25 127
3886.39 127
3886.53 128
3886.68 129
3886.82 130
3886.96 131
3887.11 130
3887.25 128
3887.39 124
3887.54 119
3887.68 114
3887.82 110
3887.96 107
3888.11 106
3888.25 105
3888.39 104
3888.54 101
3888.68 97
3888.82 92
3888.96 88
3889.11 86
3889.25 87
3889.39 93
3889.54 102
3889.68 112
3889.82 123
3889.97 131
3890.11 136
3890.25 138
3890.39 138
3890.54 136
3890.68 132
3890.82 129
3890.97 124
3891.11 120
3891.25 116
3891.39 112
3891.54 110
3891.68 109
3891.82 109
3891.97 110
3892.11 112
3892.25 113
3892.40 114
3892.54 114
3892.68 111
3892.82 107
3892.97 102
3893.11 96
3893.25 91
3893.40 86
3893.54 82
3893.68 80
3893.83 79
3893.97 80
3894.11 81
3894.26 81
3894.40 81
3894.54 80
3894.68 78
3894.83 75
3894.97 72
3895.11 70
3895.26 69
3895.40 69
3895.54 69
3895.69 69
3895.83 70
3895.97 69
3896.11 68
3896.26 66
3896.40 64
3896.54 63
3896.69 63
3896.83 66
3896.97 69
3897.12 73
3897.26 77
3897.40 80
3897.55 80
3897.69 79
3897.83 78
3897.97 76
3898.12 75
3898.26 76
3898.40 79
3898.55 83
3898.69 86
3898.83 87
3898.98 86
3899.12 82
3899.26 78
3899.41 72
3899.55 69
3899.69 67
3899.84 67
3899.98 69
3900.12 70
3900.26 70
3900.41 67
3900.55 61
3900.69 53
3900.84 44
3900.98 37
3901.12 32
3901.27 30
3901.41 32
3901.55 36
3901.70 42
3901.84 47
3901.98 52
3902.13 55
3902.27 57
3902.41 57
3902.56 57
3902.70 57
3902.84 55
3902.99 54
3903.13 52
3903.27 49
3903.41 46
3903.56 43
3903.70 40
3903.84 37
3903.99 35
3904.13 33
3904.27 31
3904.42 30
3904.56 28
3904.70 27
3904.85 26
3904.99 24
3905.13 22
3905.28 19
3905.42 16
3905.56 13
3905.71 11
3905.85 9
3905.99 8
3906.14 8
3906.28 10
3906.42 11
3906.57 13
3906.71 14
3906.85 14
3907.00 13
3907.14 12
3907.28 9
3907.43 6
3907.57 4
3907.71 2
3907.86 0
3908.00 0
3908.14 0
3908.29 0
3908.43 0
3908.57 0
3908.72 0
3908.86 0
3909.00 0
3909.15 0
3909.29 4
3909.43 9
3909.58 13
3909.72 17
3909.86 20
3910.01 21
3910.15 22
3910.29 22
3910.44 22
3910.58 21
3910.72 20
3910.87 20
3911.01 19
3911.15 18
3911.30 16
3911.44 14
3911.58 12
3911.73 10
3911.87 7
3912.01 3
3912.16 0
3912.30 0
3912.44 0
3912.59 0
3912.73 0
3912.87 0
3913.02 0
3913.16 0
3913.30 6
3913.45 17
3913.59 28
3913.73 40
3913.88 51
3914.02 60
3914.16 67
3914.31 71
3914.45 73
3914.59 74
3914.74 74
3914.88 75
3915.02 77
3915.17 81
3915.31 86
3915.45 92
3915.60 99
3915.74 106
3915.88 113
3916.03 119
3916.17 124
3916.31 127
3916.46 129
3916.60 129
3916.74 126
3916.89 122
3917.03 116
3917.17 111
3917.32 106
3917.46 102
3917.61 99
3917.75 98
3917.89 98
3918.04 98
3918.18 98
3918.32 97
3918.47 97
3918.61 96
3918.75 95
3918.90 93
3919.04 91
3919.18 88
3919.33 85
3919.47 81
3919.61 78
3919.76 74
3919.90 70
3920.04 65
3920.19 60
3920.33 55
3920.47 51
3920.62 47
3920.76 43
3920.91 41
3921.05 39
3921.19 38
3921.34 37
3921.48 37
3921.62 37
3921.77 38
3921.91 40
3922.05 43
3922.20 47
3922.34 50
3922.48 53
3922.63 54
3922.77 53
3922.92 51
3923.06 48
3923.20 44
3923.35 41
3923.49 39
3923.63 39
3923.78 39
3923.92 40
3924.06 41
3924.21 42
3924.35 42
3924.49 42
3924.64 41
3924.78 39
3924.93 38
3925.07 37
3925.21 37
3925.36 38
3925.50 40
3925.64 43
3925.79 46
3925.93 49
3926.07 51
3926.22 51
3926.36 50
3926.51 49
3926.65 47
3926.79 45
3926.94 42
3927.08 39
3927.22 36
3927.37 31
3927.51 26
3927.65 21
3927.80 17
3927.94 14
3928.09 14
3928.23 15
3928.37 18
3928.52 22
3928.66 27
3928.80 33
3928.95 38
3929.09 42
3929.23 44
3929.38 45
3929.52 45
3929.67 44
3929.81 42
3929.95 40
3930.10 39
3930.24 39
3930.38 38
3930.53 37
3930.67 34
3930.82 31
3930.96 27
3931.10 23
3931.25 20
3931.39 19
3931.53 21
3931.68 25
3931.82 30
3931.96 36
3932.11 41
3932.25 45
3932.40 48
3932.54 51
3932.68 54
3932.83 59
3932.97 64
3933.11 71
3933.26 77
3933.40 83
3933.55 87
3933.69 87
3933.83 84
3933.98 79
3934.12 72
3934.26 66
3934.41 61
3934.55 58
3934.70 59
3934.84 63
3934.98 69
3935.13 76
3935.27 81
3935.42 83
3935.56 82
3935.70 75
3935.85 66
3935.99 53
3936.13 41
3936.28 29
3936.42 20
3936.57 13
3936.71 9
3936.85 6
3937.00 5
3937.14 4
3937.28 3
3937.43 4
3937.57 5
3937.72 8
3937.86 12
3938.00 17
3938.15 24
3938.29 30
3938.44 37
3938.58 43
3938.72 48
3938.87 54
3939.01 58
3939.15 61
3939.30 62
3939.44 61
3939.59 58
3939.73 54
3939.87 51
3940.02 48
3940.16 47
3940.31 49
3940.45 53
3940.59 58
3940.74 63
3940.88 67
3941.02 70
3941.17 72
3941.31 74
3941.46 75
3941.60 77
3941.74 80
3941.89 84
3942.03 87
3942.18 90
3942.32 93
3942.46 95
3942.61 97
3942.75 98
3942.90 98
3943.04 99
3943.18 98
3943.33 97
3943.47 96
3943.62 94
3943.76 93
3943.90 93
3944.05 95
3944.19 98
3944.34 101
3944.48 104
3944.62 107
3944.77 108
3944.91 108
3945.06 108
3945.20 107
3945.34 108
3945.49 111
3945.63 116
3945.77 122
3945.92 129
3946.06 136
3946.21 142
3946.35 147
3946.49 150
3946.64 152
3946.78 153
3946.93 153
3947.07 152
3947.21 152
3947.36 151
3947.50 151
3947.65 152
3947.79 155
3947.93 159
3948.08 163
3948.22 168
3948.37 171
3948.51 173
3948.65 173
3948.80 170
3948.94 165
3949.09 160
3949.23 153
3949.38 147
3949.52 141
3949.66 135
3949.81 131
3949.95 127
3950.10 125
3950.24 123
3950.38 123
3950.53 124
3950.67 125
3950.82 125
3950.96 124
3951.10 122
3951.25 118
3951.39 112
3951.54 106
3951.68 100
3951.82 95
3951.97 92
3952.11 90
3952.26 90
3952.40 91
3952.54 92
3952.69 92
3952.83 92
3952.98 91
3953.12 89
3953.27 86
3953.41 83
3953.55 80
3953.70 77
3953.84 74
3953.99 71
3954.13 68
3954.27 65
3954.42 62
3954.56 60
3954.71 59
3954.85 59
3954.99 59
3955.14 58
3955.28 58
3955.43 57
3955.57 56
3955.72 55
3955.86 54
3956.00 54
3956.15 54
3956.29 54
3956.44 54
3956.58 54
3956.72 55
3956.87 57
3957.01 60
3957.16 65
3957.30 70
3957.45 75
3957.59 80
3957.73 83
3957.88 84
3958.02 83
3958.17 81
3958.31 78
3958.46 73
3958.60 69
3958.74 65
3958.89 61
3959.03 58
3959.18 56
3959.32 56
3959.46 57
3959.61 60
3959.75 62
3959.90 65
3960.04 67
3960.19 69
3960.33 69
3960.47 69
3960.62 68
3960.76 66
3960.91 63
3961.05 58
3961.20 53
3961.34 47
3961.48 40
3961.63 33
3961.77 26
3961.92 18
3962.06 12
3962.21 6
3962.35 2
3962.49 0
3962.64 0
3962.78 1
3962.93 4
3963.07 8
3963.22 13
3963.36 18
3963.50 22
3963.65 26
3963.79 28
3963.94 31
3964.08 32
3964.23 33
3964.37 34
3964.51 35
3964.66 36
3964.80 37
3964.95 37
3965.09 36
3965.24 35
3965.38 33
3965.52 32
3965.67 32
3965.81 33
3965.96 36
3966.10 40
3966.25 44
3966.39 47
3966.54 49
3966.68 50
3966.82 49
3966.97 47
3967.11 45
3967.26 44
3967.40 45
3967.55 46
3967.69 48
3967.83 51
3967.98 54
3968.12 58
3968.27 62
3968.41 66
3968.56 70
3968.70 74
3968.85 77
3968.99 78
3969.13 79
3969.28 78
3969.42 76
3969.57 74
3969.71 73
3969.86 72
3970.00 74
3970.15 76
3970.29 79
3970.43 82
3970.58 83
3970.72 82
3970.87 80
3971.01 76
3971.16 72
3971.30 68
3971.44 66
3971.59 67
3971.73 70
3971.88 75
3972.02 80
3972.17 84
3972.31 87
3972.46 86
3972.60 84
3972.75 78
3972.89 72
3973.03 67
3973.18 63
3973.32 61
3973.47 61
3973.61 63
3973.76 66
3973.90 68
3974.05 69
3974.19 68
3974.33 64
3974.48 58
3974.62 49
3974.77 38
3974.91 26
3975.06 15
3975.20 4
3975.35 0
3975.49 0
3975.63 0
3975.78 0
3975.92 0
3976.07 0
3976.21 0
3976.36 0
3976.50 3
3976.65 8
3976.79 12
3976.94 16
3977.08 18
3977.22 20
3977.37 21
3977.51 22
3977.66 23
3977.80 25
3977.95 26
3978.09 28
3978.24 30
3978.38 31
3978.53 32
3978.67 32
3978.82 32
3978.96 32
3979.10 31
3979.25 29
3979.39 26
3979.54 22
3979.68 17
3979.83 13
3979.97 9
3980.12 7
3980.26 6
3980.41 5
3980.55 5
3980.69 4
3980.84 3
3980.98 0
3981.13 0
3981.27 0
3981.42 0
3981.56 0
3981.71 0
3981.85 0
3982.00 0
3982.14 3
3982.29 5
3982.43 5
3982.58 6
3982.72 6
3982.86 7
3983.01 9
3983.15 11
3983.30 14
3983.44 17
3983.59 19
3983.73 21
3983.88 24
3984.02 26
3984.17 28
3984.31 31
3984.46 34
3984.60 37
3984.75 40
3984.89 43
3985.03 44
3985.18 45
3985.32 45
3985.47 44
3985.61 44
3985.76 45
3985.90 46
3986.05 48
3986.19 50
3986.34 51
3986.48 52
3986.63 51
3986.77 50
3986.92 48
3987.06 46
3987.21 46
3987.35 47
3987.49 49
3987.64 53
3987.78 56
3987.93 59
3988.07 60
3988.22 60
3988.36 60
3988.51 60
3988.65 61
3988.80 65
3988.94 69
3989.09 75
3989.23 81
3989.38 86
3989.52 88
3989.67 89
3989.81 87
3989.96 85
3990.10 82
3990.25 80
3990.39 79
3990.53 78
3990.68 77
3990.82 74
3990.97 70
3991.11 63
3991.26 56
3991.40 48
3991.55 40
3991.69 35
3991.84 32
3991.98 32
3992.13 34
3992.27 37
3992.42 40
3992.56 44
3992.71 48
3992.85 52
3993.00 56
3993.14 60
3993.29 64
3993.43 68
3993.58 70
3993.72 70
3993.87 70
3994.01 67
3994.16 65
3994.30 63
3994.45 62
3994.59 63
3994.73 65
3994.88 68
3995.02 72
3995.17 76
3995.31 80
3995.46 84
3995.60 87
3995.75 91
3995.89 94
3996.04 97
3996.18 98
3996.33 98
3996.47 97
3996.62 93
3996.76 89
3996.91 84
3997.05 80
3997.20 77
3997.34 75
3997.49 73
3997.63 73
3997.78 72
3997.92 72
3998.07 73
3998.21 74
3998.36 77
3998.50 82
3998.65 88
3998.79 94
3998.94 100
3999.08 104
3999.23 106
3999.37 106
3999.52 104
3999.66 101
3999.81 96
3999.95 91
4000.10 86
4000.24 80
4000.39 72
4000.53 61
4000.68 49
4000.82 36
4000.97 25
4001.11 15
4001.26 10
4001.40 10
4001.55 15
4001.69 23
4001.84 33
4001.98 44
4002.13 52
4002.27 57
4002.42 60
4002.56 59
4002.71 57
4002.85 54
4003.00 51
4003.14 50
4003.29 48
4003.43 48
4003.58 47
4003.72 45
4003.87 43
4004.01 40
4004.16 39
4004.30 39
4004.45 42
4004.59 47
4004.74 55
4004.88 63
4005.03 71
4005.17 75
4005.32 77
4005.46 74
4005.61 70
4005.75 64
4005.90 60
4006.04 58
4006.19 59
4006.33 62
4006.48 65
4006.62 66
4006.77 66
4006.91 62
4007.06 57
4007.20 51
4007.35 46
4007.49 41
4007.64 38
4007.78 37
4007.93 37
4008.07 37
4008.22 38
4008.36 38
4008.51 38
4008.65 39
4008.80 40
4008.94 41
4009.09 41
4009.24 41
4009.38 41
4009.53 40
4009.67 39
4009.82 39
4009.96 40
4010.11 42
4010.25 45
4010.40 49
4010.54 52
4010.69 54
4010.83 55
4010.98 54
4011.12 52
4011.27 49
4011.41 46
4011.56 43
4011.70 41
4011.85 40
4011.99 40
4012.14 41
4012.28 45
4012.43 49
4012.57 54
4012.72 59
4012.86 64
4013.01 68
4013.15 70
4013.30 72
4013.44 73
4013.59 74
4013.74 76
4013.88 79
4014.03 82
4014.17 87
4014.32 92
4014.46 96
4014.61 101
4014.75 104
4014.90 106
4015.04 107
4015.19 107
4015.33 106
4015.48 104
4015.62 102
4015.77 98
4015.91 94
4016.06 88
4016.20 81
4016.35 74
4016.49 68
4016.64 64
4016.79 62
4016.93 65
4017.08 71
4017.22 79
4017.37 88
4017.51 96
4017.66 102
4017.80 105
4017.95 106
4018.09 104
4018.24 103
4018.38 101
4018.53 101
4018.67 102
4018.82 102
4018.96 101
4019.11 98
4019.26 93
4019.40 84
4019.55 75
4019.69 65
4019.84 57
4019.98 51
4020.13 49
4020.27 49
4020.42 52
4020.56 56
4020.71 60
4020.85 64
4021.00 66
4021.14 67
4021.29 65
4021.44 62
4021.58 59
4021.73 56
4021.87 55
4022.02 54
4022.16 56
4022.31 58
4022.45 59
4022.60 60
4022.74 59
4022.89 57
4023.03 52
4023.18 47
4023.33 42
4023.47 37
4023.62 33
4023.76 31
4023.91 31
4024.05 31
4024.20 32
4024.34 33
4024.49 34
4024.63 35
4024.78 35
4024.92 34
4025.07 33
4025.22 31
4025.36 29
4025.51 27
4025.65 27
4025.80 29
4025.94 32
4026.09 36
4026.23 42
4026.38 48
4026.52 54
4026.67 60
4026.82 67
4026.96 73
4027.11 80
4027.25 85
4027.40 90
4027.54 92
4027.69 92
4027.83 89
4027.98 84
4028.12 75
4028.27 66
4028.42 56
4028.56 47
4028.71 38
4028.85 32
4029.00 27
4029.14 24
4029.29 21
4029.43 19
4029.58 17
4029.72 16
4029.87 14
4030.02 12
4030.16 10
4030.31 9
4030.45 7
4030.60 7
4030.74 6
4030.89 6
4031.03 7
4031.18 6
4031.33 5
4031.47 2
4031.62 0
4031.76 0
4031.91 0
4032.05 0
4032.20 0
4032.34 0
4032.49 0
4032.64 1
4032.78 7
4032.93 13
4033.07 19
4033.22 23
4033.36 27
4033.51 29
4033.65 29
4033.80 27
4033.95 24
4034.09 21
4034.24 18
4034.38 15
4034.53 14
4034.67 14
4034.82 14
4034.96 15
4035.11 15
4035.26 15
4035.40 15
4035.55 14
4035.69 13
4035.84 11
4035.98 9
4036.13 7
4036.28 5
4036.42 4
4036.57 2
4036.71 2
4036.86 3
4037.00 5
4037.15 9
4037.29 14
4037.44 21
4037.59 27
4037.73 32
4037.88 35
4038.02 37
4038.17 38
4038.31 38
4038.46 38
4038.61 39
4038.75 39
4038.90 39
4039.04 39
4039.19 36
4039.33 32
4039.48 27
4039.63 21
4039.77 17
4039.92 17
4040.06 19
4040.21 26
4040.35 34
4040.50 44
4040.64 51
4040.79 56
4040.94 57
4041.08 53
4041.23 48
4041.37 40
4041.52 33
4041.66 25
4041.81 19
4041.96 15
4042.10 12
4042.25 10
4042.39 10
4042.54 11
4042.68 13
4042.83 16
4042.98 19
4043.12 22
4043.27 25
4043.41 29
4043.56 33
4043.71 37
4043.85 41
4044.00 44
4044.14 46
4044.29 46
4044.43 43
4044.58 39
4044.73 32
4044.87 24
4045.02 17
4045.16 11
4045.31 7
4045.45 7
4045.60 10
4045.75 16
4045.89 22
4046.04 29
4046.18 35
4046.33 38
4046.47 40
4046.62 41
4046.77 41
4046.91 41
4047.06 41
4047.20 42
4047.35 43
4047.50 43
4047.64 43
4047.79 42
4047.93 41
4048.08 40
4048.22 41
4048.37 43
4048.52 45
4048.66 49
4048.81 53
4048.95 58
4049.10 63
4049.25 70
4049.39 77
4049.54 84
4049.68 90
4049.83 94
4049.97 97
4050.12 96
4050.27 94
4050.41 89
4050.56 83
4050.70 76
4050.85 69
4051.00 62
4051.14 56
4051.29 51
4051.43 48
4051.58 48
4051.73 52
4051.87 58
4052.02 67
4052.16 76
4052.31 86
4052.46 93
4052.60 97
4052.75 99
4052.89 99
4053.04 97
4053.18 96
4053.33 97
4053.48 100
4053.62 104
4053.77 110
4053.91 116
4054.06 121
4054.21 125
4054.35 126
4054.50 125
4054.64 123
4054.79 120
4054.94 116
4055.08 112
4055.23 108
4055.37 105
4055.52 104
4055.67 104
4055.81 106
4055.96 110
4056.10 114
4056.25 119
4056.40 123
4056.54 126
4056.69 127
4056.83 125
4056.98 121
4057.13 116
4057.27 111
4057.42 106
4057.56 103
4057.71 102
4057.86 101
4058.00 100
4058.15 98
4058.29 95
4058.44 91
4058.59 87
4058.73 83
4058.88 80
4059.02 79
4059.17 78
4059.32 78
4059.46 78
4059.61 77
4059.75 75
4059.90 72
4060.05 68
4060.19 65
4060.34 61
4060.48 59
4060.63 58
4060.78 58
4060.92 61
4061.07 65
4061.21 69
4061.36 74
4061.51 79
4061.65 81
4061.80 81
4061.94 77
4062.09 71
4062.24 62
4062.38 54
4062.53 46
4062.68 41
4062.82 39
4062.97 40
4063.11 43
4063.26 48
4063.41 51
4063.55 54
4063.70 55
4063.84 55
4063.99 56
4064.14 58
4064.28 62
4064.43 67
4064.57 74
4064.72 82
4064.87 90
4065.01 96
4065.16 102
4065.31 106
4065.45 109
4065.60 110
4065.74 110
4065.89 108
4066.04 106
4066.18 104
4066.33 102
4066.47 100
4066.62 99
4066.77 99
4066.91 99
4067.06 99
4067.21 99
4067.35 98
4067.50 97
4067.64 95
4067.79 94
4067.94 94
4068.08 94
4068.23 96
4068.38 98
4068.52 100
4068.67 102
4068.81 102
4068.96 100
4069.11 98
4069.25 93
4069.40 89
4069.54 85
4069.69 81
4069.84 78
4069.98 76
4070.13 75
4070.28 75
4070.42 76
4070.57 77
4070.71 80
4070.86 83
4071.01 87
4071.15 90
4071.30 94
4071.45 96
4071.59 97
4071.74 96
4071.88 93
4072.03 89
4072.18 84
4072.32 77
4072.47 69
4072.62 61
4072.76 54
4072.91 48
4073.05 44
4073.20 42
4073.35 43
4073.49 45
4073.64 48
4073.79 51
4073.93 51
4074.08 50
4074.23 46
4074.37 41
4074.52 36
4074.66 32
4074.81 30
4074.96 29
4075.10 31
4075.25 35
4075.40 38
4075.54 42
4075.69 45
4075.83 46
4075.98 47
4076.13 46
4076.27 44
4076.42 41
4076.57 38
4076.71 34
4076.86 31
4077.01 29
4077.15 29
4077.30 30
4077.44 33
4077.59 38
4077.74 44
4077.88 50
4078.03 56
4078.18 62
4078.32 66
4078.47 68
4078.62 69
4078.76 69
4078.91 68
4079.05 68
4079.20 67
4079.35 67
4079.49 67
4079.64 67
4079.79 66
4079.93 64
4080.08 61
4080.23 58
4080.37 54
4080.52 50
4080.66 45
4080.81 39
4080.96 33
4081.10 26
4081.25 20
4081.40 15
4081.54 12
4081.69 12
4081.84 13
4081.98 16
4082.13 20
4082.28 24
4082.42 27
4082.57 30
4082.71 32
4082.86 35
4083.01 38
4083.15 42
4083.30 45
4083.45 48
4083.59 50
4083.74 51
4083.89 51
4084.03 51
4084.18 51
4084.33 52
4084.47 55
4084.62 58
4084.77 61
4084.91 64
4085.06 65
4085.21 65
4085.35 64
4085.50 61
4085.64 58
4085.79 55
4085.94 53
4086.08 51
4086.23 49
4086.38 47
4086.52 44
4086.67 40
4086.82 36
4086.96 30
4087.11 24
4087.26 17
4087.40 11
4087.55 4
4087.70 0
4087.84 0
4087.99 0
4088.14 0
4088.28 0
4088.43 0
4088.58 0
4088.72 0
4088.87 0
4089.01 6
4089.16 13
4089.31 20
4089.45 26
4089.60 32
4089.75 36
4089.89 38
4090.04 39
4090.19 39
4090.33 40
4090.48 40
4090.63 43
4090.77 46
4090.92 51
4091.07 56
4091.21 62
4091.36 68
4091.51 75
4091.65 82
4091.80 91
4091.95 101
4092.09 112
4092.24 123
4092.39 132
4092.53 139
4092.68 144
4092.83 146
4092.97 145
4093.12 142
4093.27 137
4093.41 131
4093.56 124
4093.71 116
4093.85 107
4094.00 98
4094.15 88
4094.29 79
4094.44 70
4094.59 61
4094.73 53
4094.88 46
4095.03 41
4095.17 36
4095.32 33
4095.47 32
4095.61 30
4095.76 30
4095.91 31
4096.05 31
4096.20 33
4096.35 35
4096.49 39
4096.64 42
4096.79 47
4096.93 51
4097.08 55
4097.23 59
4097.37 63
4097.52 67
4097.67 71
4097.81 76
4097.96 79
4098.11 82
4098.25 84
4098.40 84
4098.55 83
4098.69 82
4098.84 79
4098.99 76
4099.13 73
4099.28 70
4099.43 66
4099.57 63
4099.72 58
4099.87 54
4100.01 49
4100.16 44
4100.31 39
4100.46 35
4100.60 33
4100.75 32
4100.90 34
4101.04 39
4101.19 48
4101.34 61
4101.48 76
4101.63 94
4101.78 112
4101.92 129
4102.07 142
4102.22 151
4102.36 155
4102.51 155
4102.66 151
4102.80 146
4102.95 139
4103.10 133
4103.24 127
4103.39 123
4103.54 119
4103.68 115
4103.83 112
4103.98 110
4104.13 107
4104.27 106
4104.42 104
4104.57 102
4104.71 100
4104.86 98
4105.01 95
4105.15 92
4105.30 89
4105.45 86
4105.59 84
4105.74 83
4105.89 83
4106.03 84
4106.18 87
4106.33 90
4106.48 93
4106.62 96
4106.77 98
4106.92 98
4107.06 96
4107.21 92
4107.36 88
4107.50 82
4107.65 76
4107.80 70
4107.94 64
4108.09 56
4108.24 47
4108.38 38
4108.53 29
4108.68 20
4108.83 13
4108.97 10
4109.12 9
4109.27 13
4109.41 18
4109.56 25
4109.71 32
4109.85 39
4110.00 45
4110.15 49
4110.29 53
4110.44 56
4110.59 58
4110.74 60
4110.88 62
4111.03 64
4111.18 65
4111.32 65
4111.47 66
4111.62 67
4111.76 69
4111.91 73
4112.06 77
4112.21 80
4112.35 83
4112.50 83
4112.65 79
4112.79 73
4112.94 65
4113.09 57
4113.23 49
4113.38 43
4113.53 39
4113.68 38
4113.82 39
4113.97 42
4114.12 46
4114.26 50
4114.41 53
4114.56 56
4114.70 58
4114.85 58
4115.00 58
4115.15 58
4115.29 57
4115.44 58
4115.59 59
4115.73 61
4115.88 64
4116.03 68
4116.17 72
4116.32 75
4116.47 77
4116.62 77
4116.76 75
4116.91 72
4117.06 68
4117.20 64
4117.35 61
4117.50 59
4117.65 59
4117.79 61
4117.94 63
4118.09 66
4118.23 69
4118.38 71
4118.53 73
4118.68 73
4118.82 74
4118.97 75
4119.12 76
4119.26 79
4119.41 82
4119.56 86
4119.70 89
4119.85 91
4120.00 92
4120.15 92
4120.29 90
4120.44 88
4120.59 85
4120.73 81
4120.88 76
4121.03 70
4121.18 63
4121.32 56
4121.47 49
4121.62 43
4121.76 38
4121.91 36
4122.06 36
4122.21 40
4122.35 45
4122.50 52
4122.65 59
4122.79 65
4122.94 70
4123.09 73
4123.24 75
4123.38 76
4123.53 76
4123.68 75
4123.83 73
4123.97 69
4124.12 63
4124.27 57
4124.41 49
4124.56 43
4124.71 38
4124.86 36
4125.00 36
4125.15 39
4125.30 42
4125.44 46
4125.59 50
4125.74 53
4125.89 54
4126.03 55
4126.18 55
4126.33 55
4126.47 54
4126.62 54
4126.77 55
4126.92 57
4127.06 60
4127.21 65
4127.36 69
4127.51 73
4127.65 76
4127.80 77
4127.95 75
4128.09 72
4128.24 67
4128.39 62
4128.54 58
4128.68 55
4128.83 54
4128.98 56
4129.13 59
4129.27 62
4129.42 64
4129.57 65
4129.71 64
4129.86 61
4130.01 58
4130.16 55
4130.30 54
4130.45 56
4130.60 60
4130.75 65
4130.89 69
4131.04 72
4131.19 70
4131.34 66
4131.48 59
4131.63 50
4131.78 43
4131.92 39
4132.07 38
4132.22 41
4132.37 47
4132.51 54
4132.66 62
4132.81 69
4132.96 75
4133.10 81
4133.25 86
4133.40 91
4133.55 94
4133.69 96
4133.84 96
4133.99 92
4134.13 86
4134.28 78
4134.43 69
4134.58 60
4134.72 53
4134.87 47
4135.02 44
4135.17 44
4135.31 45
4135.46 48
4135.61 51
4135.76 54
4135.90 56
4136.05 58
4136.20 60
4136.35 61
4136.49 63
4136.64 65
4136.79 67
4136.94 69
4137.08 70
4137.23 71
4137.38 72
4137.53 72
4137.67 72
4137.82 73
4137.97 74
4138.11 76
4138.26 77
4138.41 78
4138.56 80
4138.70 81
4138.85 81
4139.00 82
4139.15 82
4139.29 81
4139.44 79
4139.59 76
4139.74 72
4139.88 67
4140.03 63
4140.18 61
4140.33 60
4140.47 62
4140.62 64
4140.77 66
4140.92 67
4141.06 68
4141.21 68
4141.36 67
4141.51 67
4141.65 69
4141.80 71
4141.95 74
4142.10 76
4142.24 78
4142.39 79
4142.54 78
4142.69 76
4142.83 74
4142.98 72
4143.13 70
4143.28 71
4143.42 73
4143.57 78
4143.72 86
4143.87 94
4144.01 104
4144.16 113
4144.31 119
4144.46 122
4144.60 122
4144.75 118
4144.90 110
4145.05 102
4145.20 94
4145.34 87
4145.49 81
4145.64 78
4145.79 76
4145.93 76
4146.08 76
4146.23 75
4146.38 74
4146.52 72
4146.67 70
4146.82 67
4146.97 65
4147.11 64
4147.26 64
4147.41 65
4147.56 67
4147.70 70
4147.85 71
4148.00 73
4148.15 74
4148.29 75
4148.44 76
4148.59 77
4148.74 79
4148.89 80
4149.03 82
4149.18 83
4149.33 83
4149.48 83
4149.62 83
4149.77 82
4149.92 80
4150.07 78
4150.21 76
4150.36 73
4150.51 71
4150.66 69
4150.80 69
4150.95 69
4151.10 70
4151.25 71
4151.40 71
4151.54 69
4151.69 66
4151.84 61
4151.99 55
4152.13 48
4152.28 41
4152.43 36
4152.58 32
4152.72 29
4152.87 28
4153.02 29
4153.17 30
4153.32 32
4153.46 32
4153.61 32
4153.76 30
4153.91 26
4154.05 22
4154.20 17
4154.35 12
4154.50 8
4154.65 4
4154.79 0
4154.94 0
4155.09 0
4155.24 0
4155.38 0
4155.53 0
4155.68 0
4155.83 0
4155.97 0
4156.12 4
4156.27 12
4156.42 21
4156.57 30
4156.71 39
4156.86 47
4157.01 54
4157.16 60
4157.30 64
4157.45 66
4157.60 67
4157.75 67
4157.90 66
4158.04 66
4158.19 66
4158.34 67
4158.49 69
4158.63 70
4158.78 71
4158.93 70
4159.08 69
4159.23 66
4159.37 63
4159.52 60
4159.67 57
4159.82 53
4159.97 50
4160.11 45
4160.26 39
4160.41 33
4160.56 27
4160.70 22
4160.85 20
4161.00 20
4161.15 22
4161.30 26
4161.44 30
4161.59 33
4161.74 34
4161.89 32
4162.04 30
4162.18 27
4162.33 24
4162.48 23
4162.63 24
4162.77 27
4162.92 31
4163.07 37
4163.22 43
4163.37 49
4163.51 55
4163.66 59
4163.81 61
4163.96 60
4164.11 58
4164.25 52
4164.40 45
4164.55 36
4164.70 28
4164.85 22
4164.99 18
4165.14 17
4165.29 18
4165.44 21
4165.58 23
4165.73 25
4165.88 26
4166.03 26
4166.18 25
4166.32 24
4166.47 25
4166.62 26
4166.77 29
4166.92 33
4167.06 36
4167.21 38
4167.36 40
4167.51 40
4167.66 39
4167.80 36
4167.95 34
4168.10 30
4168.25 28
4168.40 25
4168.54 22
4168.69 19
4168.84 15
4168.99 12
4169.14 9
4169.28 7
4169.43 6
4169.58 7
4169.73 11
4169.88 17
4170.02 26
4170.17 38
4170.32 51
4170.47 64
4170.62 76
4170.76 86
4170.91 92
4171.06 96
4171.21 96
4171.36 95
4171.50 92
4171.65 89
4171.80 86
4171.95 84
4172.10 82
4172.24 80
4172.39 78
4172.54 75
4172.69 72
4172.84 69
4172.98 66
4173.13 64
4173.28 62
4173.43 61
4173.58 59
4173.73 57
4173.87 55
4174.02 53
4174.17 51
4174.32 48
4174.47 45
4174.61 42
4174.76 40
4174.91 37
4175.06 35
4175.21 34
4175.35 33
4175.50 33
4175.65 33
4175.80 33
4175.95 33
4176.09 35
4176.24 37
4176.39 40
4176.54 44
4176.69 49
4176.84 53
4176.98 57
4177.13 60
4177.28 61
4177.43 61
4177.58 60
4177.72 60
4177.87 60
4178.02 63
4178.17 67
4178.32 73
4178.46 80
4178.61 87
4178.76 93
4178.91 98
4179.06 101
4179.21 104
4179.35 106
4179.50 107
4179.65 108
4179.80 109
4179.95 109
4180.09 108
4180.24 106
4180.39 103
4180.54 99
4180.69 95
4180.84 93
4180.98 92
4181.13 93
4181.28 95
4181.43 99
4181.58 103
4181.73 108
4181.87 112
4182.02 116
4182.17 120
4182.32 123
4182.47 126
4182.61 128
4182.76 128
4182.91 127
4183.06 123
4183.21 117
4183.36 111
4183.50 104
4183.65 97
4183.80 91
4183.95 86
4184.10 81
4184.25 75
4184.39 70
4184.54 65
4184.69 60
4184.84 56
4184.99 54
4185.13 54
4185.28 56
4185.43 59
4185.58 63
4185.73 67
4185.88 72
4186.02 75
4186.17 78
4186.32 79
4186.47 78
4186.62 75
4186.77 69
4186.91 63
4187.06 57
4187.21 52
4187.36 48
4187.51 47
4187.66 47
4187.80 48
4187.95 48
4188.10 47
4188.25 45
4188.40 41
4188.55 36
4188.69 31
4188.84 26
4188.99 22
4189.14 18
4189.29 13
4189.44 8
4189.58 3
4189.73 0
4189.88 0
4190.03 0
4190.18 0
4190.33 0
4190.47 0
4190.62 0
4190.77 0
4190.92 3
4191.07 7
4191.22 11
4191.36 16
4191.51 22
4191.66 29
4191.81 37
4191.96 45
4192.11 54
4192.26 60
4192.40 66
4192.55 69
4192.70 72
4192.85 73
4193.00 73
4193.15 73
4193.29 73
4193.44 73
4193.59 71
4193.74 70
4193.89 67
4194.04 65
4194.18 63
4194.33 62
4194.48 62
4194.63 63
4194.78 64
4194.93 64
4195.08 63
4195.22 60
4195.37 56
4195.52 51
4195.67 44
4195.82 38
4195.97 33
4196.11 30
4196.26 30
4196.41 33
4196.56 38
4196.71 44
4196.86 49
4197.01 52
4197.15 53
4197.30 50
4197.45 44
4197.60 36
4197.75 27
4197.90 19
4198.04 12
4198.19 6
4198.34 2
4198.49 0
4198.64 0
4198.79 0
4198.94 2
4199.08 4
4199.23 9
4199.38 14
4199.53 20
4199.68 27
4199.83 33
4199.98 39
4200.12 44
4200.27 48
4200.42 50
4200.57 52
4200.72 53
4200.87 52
4201.02 51
4201.16 49
4201.31 46
4201.46 44
4201.61 41
4201.76 38
4201.91 35
4202.06 32
4202.20 28
4202.35 23
4202.50 18
4202.65 13
4202.80 10
4202.95 9
4203.10 10
4203.24 14
4203.39 19
4203.54 26
4203.69 33
4203.84 39
4203.99 45
4204.14 49
4204.28 52
4204.43 54
4204.58 55
4204.73 57
4204.88 57
4205.03 57
4205.18 55
4205.32 53
4205.47 50
4205.62 46
4205.77 42
4205.92 39
4206.07 38
4206.22 38
4206.37 40
4206.51 41
4206.66 42
4206.81 41
4206.96 40
4207.11 37
4207.26 34
4207.41 32
4207.55 31
4207.70 31
4207.85 33
4208.00 35
4208.15 37
4208.30 38
4208.45 39
4208.60 39
4208.74 39
4208.89 39
4209.04 40
4209.19 43
4209.34 47
4209.49 53
4209.64 59
4209.79 66
4209.93 71
4210.08 75
4210.23 78
4210.38 79
4210.53 80
4210.68 81
4210.83 83
4210.97 84
4211.12 86
4211.27 86
4211.42 86
4211.57 84
4211.72 81
4211.87 78
4212.02 76
4212.16 74
4212.31 75
4212.46 76
4212.61 77
4212.76 78
4212.91 77
4213.06 74
4213.21 70
4213.35 65
4213.50 60
4213.65 55
4213.80 52
4213.95 50
4214.10 50
4214.25 51
4214.40 52
4214.55 54
4214.69 55
4214.84 56
4214.99 56
4215.14 55
4215.29 52
4215.44 49
4215.59 45
4215.74 41
4215.88 37
4216.03 34
4216.18 32
4216.33 32
4216.48 33
4216.63 36
4216.78 40
4216.93 45
4217.08 51
4217.22 58
4217.37 64
4217.52 70
4217.67 74
4217.82 76
4217.97 75
4218.12 72
4218.27 67
4218.41 61
4218.56 54
4218.71 49
4218.86 45
4219.01 43
4219.16 42
4219.31 43
4219.46 44
4219.61 44
4219.75 44
4219.90 44
4220.05 43
4220.20 43
4220.35 44
4220.50 46
4220.65 50
4220.80 54
4220.95 59
4221.09 63
4221.24 65
4221.39 65
4221.54 63
4221.69 59
4221.84 54
4221.99 50
4222.14 46
4222.29 43
4222.44 41
4222.58 40
4222.73 40
4222.88 40
4223.03 39
4223.18 38
4223.33 37
4223.48 34
4223.63 30
4223.78 26
4223.92 21
4224.07 17
4224.22 13
4224.37 10
4224.52 9
4224.67 10
4224.82 13
4224.97 17
4225.12 22
4225.27 26
4225.41 29
4225.56 29
4225.71 26
4225.86 21
4226.01 13
4226.16 5
4226.31 0
4226.46 0
4226.61 0
4226.76 0
4226.90 0
4227.05 0
4227.20 0
4227.35 0
4227.50 1
4227.65 6
4227.80 12
4227.95 18
4228.10 25
4228.25 33
4228.39 40
4228.54 46
4228.69 50
4228.84 53
4228.99 54
4229.14 53
4229.29 52
4229.44 50
4229.59 49
4229.74 49
4229.89 50
4230.03 52
4230.18 53
4230.33 54
4230.48 53
4230.63 51
4230.78 48
4230.93 44
4231.08 41
4231.23 38
4231.38 36
4231.53 35
4231.67 34
4231.82 34
4231.97 33
4232.12 32
4232.27 30
4232.42 29
4232.57 28
4232.72 27
4232.87 27
4233.02 27
4233.17 28
4233.31 29
4233.46 30
4233.61 32
4233.76 33
4233.91 34
4234.06 35
4234.21 36
4234.36 35
4234.51 33
4234.66 31
4234.81 28
4234.96 24
4235.10 21
4235.25 19
4235.40 19
4235.55 19
4235.70 21
4235.85 23
4236.00 26
4236.15 29
4236.30 33
4236.45 38
4236.60 43
4236.75 48
4236.89 53
4237.04 57
4237.19 60
4237.34 61
4237.49 61
4237.64 60
4237.79 59
4237.94 57
4238.09 57
4238.24 57
4238.39 57
4238.54 58
4238.68 59
4238.83 60
4238.98 60
4239.13 61
4239.28 62
4239.43 62
4239.58 63
4239.73 63
4239.88 63
4240.03 60
4240.18 56
4240.33 50
4240.48 44
4240.63 38
4240.77 33
4240.92 31
4241.07 31
4241.22 33
4241.37 36
4241.52 38
4241.67 41
4241.82 42
4241.97 44
4242.12 45
4242.27 46
4242.42 48
4242.57 50
4242.71 51
4242.86 50
4243.01 48
4243.16 44
4243.31 38
4243.46 31
4243.61 24
4243.76 17
4243.91 12
4244.06 9
4244.21 7
4244.36 8
4244.51 10
4244.66 13
4244.81 16
4244.95 18
4245.10 18
4245.25 17
4245.40 15
4245.55 12
4245.70 9
4245.85 5
4246.00 1
4246.15 0
4246.30 0
4246.45 0
4246.60 0
4246.75 0
4246.90 0
4247.05 0
4247.19 0
4247.34 2
4247.49 6
4247.64 11
4247.79 15
4247.94 19
4248.09 24
4248.24 30
4248.39 35
4248.54 40
4248.69 44
4248.84 46
4248.99 47
4249.14 45
4249.29 42
4249.44 37
4249.59 32
4249.73 26
4249.88 22
4250.03 20
4250.18 20
4250.33 24
4250.48 29
4250.63 36
4250.78 42
4250.93 46
4251.08 47
4251.23 45
4251.38 41
4251.53 36
4251.68 32
4251.83 29
4251.98 28
4252.13 29
4252.28 30
4252.42 32
4252.57 33
4252.72 34
4252.87 34
4253.02 34
4253.17 34
4253.32 35
4253.47 38
4253.62 42
4253.77 46
4253.92 51
4254.07 54
4254.22 56
4254.37 56
4254.52 54
4254.67 52
4254.82 50
4254.97 50
4255.12 51
4255.26 53
4255.41 55
4255.56 57
4255.71 57
4255.86 56
4256.01 54
4256.16 52
4256.31 50
4256.46 50
4256.61 52
4256.76 55
4256.91 59
4257.06 62
4257.21 64
4257.36 64
4257.51 62
4257.66 57
4257.81 50
4257.96 43
4258.11 35
4258.26 27
4258.41 20
4258.55 14
4258.70 11
4258.85 10
4259.00 11
4259.15 16
4259.30 22
4259.45 29
4259.60 36
4259.75 42
4259.90 45
4260.05 47
4260.20 47
4260.35 46
4260.50 44
4260.65 44
4260.80 45
4260.95 47
4261.10 50
4261.25 53
4261.40 54
4261.55 54
4261.70 53
4261.85 49
4262.00 45
4262.15 39
4262.29 34
4262.44 28
4262.59 23
4262.74 18
4262.89 14
4263.04 10
4263.19 6
4263.34 3
4263.49 1
4263.64 0
4263.79 1
4263.94 1
4264.09 3
4264.24 4
4264.39 5
4264.54 7
4264.69 9
4264.84 11
4264.99 15
4265.14 21
4265.29 28
4265.44 37
4265.59 46
4265.74 56
4265.89 65
4266.04 73
4266.19 80
4266.34 85
4266.49 90
4266.64 93
4266.79 97
4266.93 102
4267.08 106
4267.23 111
4267.38 114
4267.53 117
4267.68 117
4267.83 115
4267.98 111
4268.13 105
4268.28 99
4268.43 91
4268.58 84
4268.73 78
4268.88 72
4269.03 67
4269.18 62
4269.33 58
4269.48 54
4269.63 50
4269.78 45
4269.93 39
4270.08 33
4270.23 27
4270.38 22
4270.53 19
4270.68 18
4270.83 20
4270.98 24
4271.13 30
4271.28 37
4271.43 43
4271.58 48
4271.73 52
4271.88 53
4272.03 54
4272.18 54
4272.33 53
4272.48 53
4272.63 52
4272.78 50
4272.93 48
4273.08 45
4273.23 40
4273.38 35
4273.53 30
4273.67 25
4273.82 20
4273.97 16
4274.12 11
4274.27 7
4274.42 4
4274.57 2
4274.72 2
4274.87 4
4275.02 7
4275.17 12
4275.32 17
4275.47 21
4275.62 25
4275.77 27
4275.92 27
4276.07 26
4276.22 24
4276.37 21
4276.52 17
4276.67 13
4276.82 9
4276.97 5
4277.12 1
4277.27 0
4277.42 0
4277.57 0
4277.72 0
4277.87 0
4278.02 0
4278.17 0
4278.32 0
4278.47 3
4278.62 5
4278.77 7
4278.92 8
4279.07 8
4279.22 9
4279.37 10
4279.52 12
4279.67 15
4279.82 20
4279.97 25
4280.12 31
4280.27 36
4280.42 40
4280.57 43
4280.72 43
4280.87 42
4281.02 39
4281.17 37
4281.32 35
4281.47 34
4281.62 35
4281.77 37
4281.92 40
4282.07 42
4282.22 42
4282.37 41
4282.52 38
4282.67 35
4282.82 34
4282.97 34
4283.12 38
4283.27 44
4283.42 51
4283.57 58
4283.72 62
4283.87 64
4284.02 62
4284.17 58
4284.32 51
4284.47 44
4284.62 39
4284.77 35
4284.92 34
4285.07 36
4285.22 40
4285.37 45
4285.52 51
4285.67 58
4285.82 63
4285.97 67
4286.12 70
4286.27 71
4286.42 71
4286.57 71
4286.72 72
4286.87 73
4287.02 75
4287.17 76
4287.32 76
4287.47 75
4287.62 71
4287.77 66
4287.92 58
4288.07 51
4288.22 45
4288.37 42
4288.52 43
4288.67 47
4288.82 53
4288.97 61
4289.12 68
4289.27 75
4289.42 79
4289.57 81
4289.72 81
4289.87 78
4290.02 74
4290.17 69
4290.32 65
4290.47 62
4290.62 60
4290.77 60
4290.92 62
4291.07 66
4291.22 71
4291.37 76
4291.52 81
4291.67 84
4291.82 85
4291.97 84
4292.12 80
4292.27 75
4292.43 67
4292.58 59
4292.73 50
4292.88 43
4293.03 37
4293.18 34
4293.33 32
4293.48 32
4293.63 33
4293.78 34
4293.93 35
4294.08 35
4294.23 35
4294.38 34
4294.53 32
4294.68 31
4294.83 30
4294.98 30
4295.13 31
4295.28 32
4295.43 34
4295.58 36
4295.73 39
4295.88 41
4296.03 43
4296.18 43
4296.33 42
4296.48 39
4296.63 36
4296.78 32
4296.93 28
4297.08 26
4297.23 26
4297.38 28
4297.53 31
4297.68 35
4297.83 40
4297.98 44
4298.13 47
4298.28 49
4298.43 49
4298.58 48
4298.73 45
4298.88 42
4299.03 38
4299.19 34
4299.34 30
4299.49 27
4299.64 25
4299.79 23
4299.94 22
4300.09 21
4300.24 21
4300.39 20
4300.54 19
4300.69 19
4300.84 19
4300.99 19
4301.14 20
4301.29 22
4301.44 25
4301.59 29
4301.74 34
4301.89 40
4302.04 47
4302.19 55
4302.34 64
4302.49 74
4302.64 84
4302.79 95
4302.94 105
4303.09 113
4303.24 117
4303.39 119
4303.54 116
4303.69 111
4303.85 104
4304.00 97
4304.15 91
4304.30 86
4304.45 83
4304.60 81
4304.75 80
4304.90 79
4305.05 77
4305.20 74
4305.35 69
4305.50 62
4305.65 54
4305.80 46
4305.95 39
4306.10 34
4306.25 31
4306.40 31
4306.55 33
4306.70 37
4306.85 41
4307.00 45
4307.15 49
4307.30 52
4307.45 54
4307.61 56
4307.76 58
4307.91 60
4308.06 63
4308.21 67
4308.36 70
4308.51 72
4308.66 73
4308.81 70
4308.96 66
4309.11 60
4309.26 53
4309.41 46
4309.56 39
4309.71 34
4309.86 31
4310.01 30
4310.16 31
4310.31 33
4310.46 38
4310.61 43
4310.76 51
4310.92 61
4311.07 72
4311.22 84
4311.37 96
4311.52 106
4311.67 115
4311.82 120
4311.97 121
4312.12 121
4312.27 119
4312.42 116
4312.57 113
4312.72 111
4312.87 109
4313.02 105
4313.17 101
4313.32 94
4313.47 87
4313.62 79
4313.77 71
4313.93 65
4314.08 62
4314.23 60
4314.38 59
4314.53 59
4314.68 60
4314.83 61
4314.98 63
4315.13 66
4315.28 69
4315.43 74
4315.58 79
4315.73 85
4315.88 90
4316.03 94
4316.18 96
4316.33 96
4316.49 94
4316.64 90
4316.79 85
4316.94 80
4317.09 75
4317.24 72
4317.39 69
4317.54 67
4317.69 65
4317.84 64
4317.99 63
4318.14 63
4318.29 63
4318.44 64
4318.59 65
4318.74 68
4318.89 71
4319.05 75
4319.20 79
4319.35 84
4319.50 88
4319.65 92
4319.80 95
4319.95 96
4320.10 95
4320.25 93
4320.40 89
4320.55 84
4320.70 79
4320.85 75
4321.00 72
4321.15 70
4321.31 69
4321.46 69
4321.61 68
4321.76 66
4321.91 63
4322.06 60
4322.21 56
4322.36 51
4322.51 48
4322.66 45
4322.81 43
4322.96 43
4323.11 44
4323.26 45
4323.41 46
4323.57 45
4323.72 43
4323.87 39
4324.02 36
4324.17 32
4324.32 30
4324.47 29
4324.62 30
4324.77 33
4324.92 35
4325.07 37
4325.22 37
4325.37 37
4325.52 37
4325.68 38
4325.83 40
4325.98 43
4326.13 47
4326.28 51
4326.43 53
4326.58 53
4326.73 51
4326.88 46
4327.03 39
4327.18 31
4327.33 22
4327.48 13
4327.64 4
4327.79 0
4327.94 0
4328.09 0
4328.24 0
4328.39 0
4328.54 0
4328.69 0
4328.84 1
4328.99 5
4329.14 8
4329.29 9
4329.45 10
4329.60 11
4329.75 13
4329.90 16
4330.05 19
4330.20 23
4330.35 26
4330.50 29
4330.65 31
4330.80 33
4330.95 35
4331.10 38
4331.25 42
4331.41 48
4331.56 56
4331.71 64
4331.86 71
4332.01 76
4332.16 78
4332.31 76
4332.46 70
4332.61 62
4332.76 53
4332.91 45
4333.07 39
4333.22 35
4333.37 34
4333.52 35
4333.67 38
4333.82 40
4333.97 42
4334.12 43
4334.27 42
4334.42 40
4334.57 38
4334.73 36
4334.88 35
4335.03 36
4335.18 39
4335.33 43
4335.48 48
4335.63 54
4335.78 59
4335.93 65
4336.08 69
4336.23 72
4336.39 75
4336.54 77
4336.69 79
4336.84 80
4336.99 79
4337.14 78
4337.29 74
4337.44 69
4337.59 63
4337.74 56
4337.89 49
4338.05 42
4338.20 36
4338.35 31
4338.50 25
4338.65 20
4338.80 15
4338.95 10
4339.10 6
4339.25 4
4339.40 3
4339.56 2
4339.71 2
4339.86 0
4340.01 0
4340.16 0
4340.31 0
4340.46 0
4340.61 0
4340.76 0
4340.91 1
4341.07 7
4341.22 13
4341.37 16
4341.52 17
4341.67 14
4341.82 8
4341.97 2
4342.12 0
4342.27 0
4342.42 0
4342.58 0
4342.73 0
4342.88 0
4343.03 0
4343.18 6
4343.33 11
4343.48 15
4343.63 18
4343.78 21
4343.93 22
4344.09 23
4344.24 24
4344.39 24
4344.54 24
4344.69 24
4344.84 23
4344.99 22
4345.14 21
4345.29 20
4345.45 19
4345.60 20
4345.75 20
4345.90 21
4346.05 20
4346.20 19
4346.35 16
4346.50 13
4346.65 9
4346.81 6
4346.96 3
4347.11 1
4347.26 0
4347.41 0
4347.56 0
4347.71 0
4347.86 0
4348.01 0
4348.17 0
4348.32 3
4348.47 10
4348.62 19
4348.77 30
4348.92 40
4349.07 50
4349.22 58
4349.37 65
4349.53 69
4349.68 72
4349.83 73
4349.98 73
4350.13 73
4350.28 73
4350.43 74
4350.58 75
4350.74 77
4350.89 79
4351.04 81
4351.19 82
4351.34 83
4351.49 84
4351.64 86
4351.79 89
4351.94 93
4352.10 99
4352.25 106
4352.40 114
4352.55 121
4352.70 126
4352.85 131
4353.00 133
4353.15 134
4353.31 133
4353.46 130
4353.61 125
4353.76 119
4353.91 112
4354.06 104
4354.21 97
4354.36 90
4354.52 83
4354.67 77
4354.82 72
4354.97 68
4355.12 64
4355.27 62
4355.42 61
4355.57 61
4355.73 63
4355.88 66
4356.03 71
4356.18 77
4356.33 84
4356.48 90
4356.63 95
4356.78 98
4356.94 100
4357.09 101
4357.24 99
4357.39 96
4357.54 92
4357.69 86
4357.84 80
4358.00 72
4358.15 65
4358.30 59
4358.45 54
4358.60 51
4358.75 52
4358.90 55
4359.05 61
4359.21 68
4359.36 77
4359.51 86
4359.66 94
4359.81 100
4359.96 105
4360.11 107
4360.26 107
4360.42 106
4360.57 104
4360.72 103
4360.87 101
4361.02 100
4361.17 100
4361.32 101
4361.48 101
4361.63 100
4361.78 100
4361.93 99
4362.08 98
4362.23 97
4362.38 98
4362.54 99
4362.69 100
4362.84 101
4362.99 100
4363.14 99
4363.29 97
4363.44 93
4363.60 89
4363.75 84
4363.90 80
4364.05 78
4364.20 76
4364.35 76
4364.50 77
4364.66 80
4364.81 82
4364.96 83
4365.11 82
4365.26 80
4365.41 78
4365.56 74
4365.72 71
4365.87 69
4366.02 68
4366.17 70
4366.32 74
4366.47 79
4366.62 84
4366.78 90
4366.93 95
4367.08 99
4367.23 103
4367.38 106
4367.53 109
4367.68 112
4367.84 116
4367.99 121
4368.14 125
4368.29 129
4368.44 132
4368.59 133
4368.74 131
4368.90 127
4369.05 122
4369.20 117
4369.35 112
4369.50 107
4369.65 104
4369.80 101
4369.96 97
4370.11 91
4370.26 85
4370.41 77
4370.56 68
4370.71 60
4370.87 54
4371.02 49
4371.17 47
4371.32 47
4371.47 49
4371.62 52
4371.77 57
4371.93 62
4372.08 68
4372.23 74
4372.38 80
4372.53 86
4372.68 91
4372.84 96
4372.99 101
4373.14 106
4373.29 110
4373.44 113
4373.59 115
4373.75 114
4373.90 112
4374.05 107
4374.20 102
4374.35 97
4374.50 92
4374.65 88
4374.81 86
4374.96 84
4375.11 82
4375.26 79
4375.41 74
4375.56 69
4375.72 63
4375.87 57
4376.02 52
4376.17 49
4376.32 47
4376.47 45
4376.63 44
4376.78 43
4376.93 42
4377.08 40
4377.23 39
4377.38 39
4377.54 39
4377.69 40
4377.84 42
4377.99 44
4378.14 46
4378.29 49
4378.45 51
4378.60 53
4378.75 55
4378.90 57
4379.05 57
4379.20 58
4379.36 57
4379.51 56
4379.66 54
4379.81 51
4379.96 50
4380.11 49
4380.27 49
4380.42 50
4380.57 51
4380.72 54
4380.87 56
4381.02 58
4381.18 59
4381.33 60
4381.48 61
4381.63 61
4381.78 62
4381.93 64
4382.09 66
4382.24 69
4382.39 70
4382.54 71
4382.69 70
4382.84 69
4383.00 66
4383.15 63
4383.30 59
4383.45 57
4383.60 54
4383.76 52
4383.91 51
4384.06 52
4384.21 55
4384.36 60
4384.51 67
4384.67 75
4384.82 83
4384.97 88
4385.12 91
4385.27 89
4385.42 85
4385.58 78
4385.73 70
4385.88 62
4386.03 55
4386.18 51
4386.34 48
4386.49 47
4386.64 48
4386.79 51
4386.94 55
4387.09 60
4387.25 67
4387.40 74
4387.55 81
4387.70 87
4387.85 90
4388.01 91
4388.16 90
4388.31 87
4388.46 83
4388.61 79
4388.76 73
4388.92 67
4389.07 61
4389.22 54
4389.37 47
4389.52 39
4389.68 32
4389.83 26
4389.98 21
4390.13 18
4390.28 16
4390.43 16
4390.59 16
4390.74 17
4390.89 17
4391.04 18
4391.19 17
4391.35 17
4391.50 16
4391.65 15
4391.80 15
4391.95 16
4392.11 18
4392.26 20
4392.41 23
4392.56 27
4392.71 31
4392.86 35
4393.02 39
4393.17 43
4393.32 46
4393.47 49
4393.62 52
4393.78 56
4393.93 59
4394.08 62
4394.23 65
4394.38 66
4394.54 67
4394.69 66
4394.84 64
4394.99 62
4395.14 59
4395.30 58
4395.45 59
4395.60 61
4395.75 64
4395.90 66
4396.06 69
4396.21 69
4396.36 69
4396.51 66
4396.66 63
4396.82 60
4396.97 57
4397.12 55
4397.27 52
4397.42 50
4397.58 47
4397.73 44
4397.88 40
4398.03 36
4398.18 35
4398.34 35
4398.49 39
4398.64 46
4398.79 55
4398.94 64
4399.10 72
4399.25 78
4399.40 81
4399.55 81
4399.70 78
4399.86 73
4400.01 67
4400.16 60
4400.31 54
4400.46 48
4400.62 43
4400.77 40
4400.92 37
4401.07 34
4401.22 31
4401.38 27
4401.53 23
4401.68 18
4401.83 13
4401.98 9
4402.14 6
4402.29 4
4402.44 2
4402.59 0
4402.74 0
4402.90 0
4403.05 0
4403.20 0
4403.35 0
4403.51 0
4403.66 0
4403.81 0
4403.96 3
4404.11 9
4404.27 16
4404.42 23
4404.57 30
4404.72 37
4404.87 44
4405.03 50
4405.18 55
4405.33 60
4405.48 64
4405.63 67
4405.79 68
4405.94 68
4406.09 67
4406.24 64
4406.40 61
4406.55 58
4406.70 55
4406.85 54
4407.00 54
4407.16 55
4407.31 56
4407.46 56
4407.61 53
4407.76 49
4407.92 43
4408.07 35
4408.22 27
4408.37 20
4408.53 17
4408.68 17
4408.83 20
4408.98 25
4409.13 32
4409.29 38
4409.44 43
4409.59 46
4409.74 47
4409.90 47
4410.05 47
4410.20 48
4410.35 50
4410.50 54
4410.66 58
4410.81 63
4410.96 68
4411.11 72
4411.27 76
4411.42 78
4411.57 80
4411.72 82
4411.87 83
4412.03 84
4412.18 84
4412.33 83
4412.48 81
4412.64 78
4412.79 74
4412.94 70
4413.09 66
4413.24 64
4413.40 62
4413.55 63
4413.70 64
4413.85 67
4414.01 72
4414.16 77
4414.31 82
4414.46 88
4414.61 93
4414.77 97
4414.92 100
4415.07 101
4415.22 102
4415.38 102
4415.53 103
4415.68 105
4415.83 109
4415.99 114
4416.14 120
4416.29 126
4416.44 132
4416.59 136
4416.75 139
4416.90 141
4417.05 142
4417.20 142
4417.36 142
4417.51 141
4417.66 139
4417.81 135
4417.97 129
4418.12 123
4418.27 116
4418.42 110
4418.58 105
4418.73 103
4418.88 102
4419.03 103
4419.18 104
4419.34 103
4419.49 101
4419.64 96
4419.79 91
4419.95 85
4420.10 80
4420.25 77
4420.40 76
4420.56 78
4420.71 81
4420.86 85
4421.01 88
4421.17 91
4421.32 92
4421.47 93
4421.62 94
4421.78 95
4421.93 96
4422.08 97
4422.23 97
4422.38 95
4422.54 92
4422.69 88
4422.84 84
4422.99 81
4423.15 79
4423.30 79
4423.45 82
4423.60 86
4423.76 92
4423.91 97
4424.06 101
4424.21 103
4424.37 103
4424.52 103
4424.67 103
4424.82 103
4424.98 104
4425.13 106
4425.28 109
4425.43 112
4425.59 115
4425.74 118
4425.89 121
4426.04 123
4426.20 126
4426.35 129
4426.50 131
4426.65 132
4426.81 132
4426.96 131
4427.11 128
4427.26 125
4427.42 121
4427.57 118
4427.72 114
4427.87 110
4428.03 106
4428.18 102
4428.33 99
4428.48 97
4428.64 96
4428.79 96
4428.94 99
4429.09 102
4429.25 106
4429.40 109
4429.55 111
4429.70 111
4429.86 110
4430.01 108
4430.16 106
4430.31 105
4430.47 105
4430.62 106
4430.77 109
4430.92 114
4431.08 119
4431.23 124
4431.38 129
4431.53 132
4431.69 133
4431.84 132
4431.99 129
4432.14 125
4432.30 120
4432.45 116
4432.60 113
4432.76 110
4432.91 110
4433.06 109
4433.21 109
4433.37 109
4433.52 108
4433.67 106
4433.82 105
4433.98 106
4434.13 108
4434.28 112
4434.43 117
4434.59 123
4434.74 128
4434.89 132
4435.04 132
4435.20 131
4435.35 127
4435.50 124
4435.66 122
4435.81 121
4435.96 121
4436.11 123
4436.27 125
4436.42 126
4436.57 126
4436.72 125
4436.88 124
4437.03 124
4437.18 124
4437.33 125
4437.49 126
4437.64 128
4437.79 129
4437.95 128
4438.10 125
4438.25 121
4438.40 116
4438.56 111
4438.71 107
4438.86 103
4439.01 101
4439.17 100
4439.32 99
4439.47 99
4439.62 98
4439.78 97
4439.93 96
4440.08 97
4440.24 98
4440.39 101
4440.54 104
4440.69 107
4440.85 110
4441.00 110
4441.15 110
4441.30 108
4441.46 107
4441.61 105
4441.76 105
4441.92 104
4442.07 104
4442.22 104
4442.37 102
4442.53 99
4442.68 95
4442.83 89
4442.99 84
4443.14 80
4443.29 77
4443.44 76
4443.60 76
4443.75 77
4443.90 78
4444.05 80
4444.21 83
4444.36 86
4444.51 90
4444.67 96
4444.82 102
4444.97 109
4445.12 116
4445.28 123
4445.43 128
4445.58 131
4445.74 132
4445.89 133
4446.04 133
4446.19 133
4446.35 134
4446.50 135
4446.65 136
4446.81 137
4446.96 135
4447.11 131
4447.26 125
4447.42 116
4447.57 106
4447.72 96
4447.88 87
4448.03 81
4448.18 78
4448.33 76
4448.49 76
4448.64 76
4448.79 74
4448.95 71
4449.10 66
4449.25 60
4449.40 53
4449.56 48
4449.71 45
4449.86 45
4450.02 48
4450.17 55
4450.32 62
4450.47 69
4450.63 75
4450.78 77
4450.93 76
4451.09 72
4451.24 67
4451.39 62
4451.54 59
4451.70 58
4451.85 60
4452.00 64
4452.16 68
4452.31 71
4452.46 73
4452.62 73
4452.77 71
4452.92 68
4453.07 64
4453.23 59
4453.38 54
4453.53 48
4453.69 43
4453.84 38
4453.99 33
4454.14 28
4454.30 24
4454.45 21
4454.60 18
4454.76 14
4454.91 9
4455.06 5
4455.22 0
4455.37 0
4455.52 0
4455.67 0
4455.83 0
4455.98 0
4456.13 0
4456.29 0
4456.44 5
4456.59 20
4456.75 37
4456.90 55
4457.05 72
4457.20 85
4457.36 94
4457.51 100
4457.66 101
4457.82 101
4457.97 98
4458.12 95
4458.28 92
4458.43 90
4458.58 88
4458.73 87
4458.89 86
4459.04 86
4459.19 87
4459.35 89
4459.50 92
4459.65 95
4459.81 99
4459.96 103
4460.11 107
4460.27 111
4460.42 113
4460.57 115
4460.72 114
4460.88 113
4461.03 110
4461.18 107
4461.34 104
4461.49 101
4461.64 98
4461.80 96
4461.95 94
4462.10 93
4462.26 92
4462.41 92
4462.56 93
4462.71 95
4462.87 96
4463.02 98
4463.17 100
4463.33 101
4463.48 101
4463.63 101
4463.79 101
4463.94 100
4464.09 99
4464.25 100
4464.40 102
4464.55 104
4464.71 108
4464.86 112
4465.01 115
4465.16 117
4465.32 117
4465.47 116
4465.62 114
4465.78 112
4465.93 110
4466.08 110
4466.24 111
4466.39 114
4466.54 117
4466.70 121
4466.85 123
4467.00 125
4467.16 125
4467.31 125
4467.46 124
4467.62 124
4467.77 122
4467.92 120
4468.08 117
4468.23 112
4468.38 106
4468.53 98
4468.69 90
4468.84 83
4468.99 79
4469.15 78
4469.30 81
4469.45 86
4469.61 92
4469.76 98
4469.91 103
4470.07 107
4470.22 109
4470.37 110
4470.53 110
4470.68 110
4470.83 109
4470.99 108
4471.14 106
4471.29 102
4471.45 97
4471.60 91
4471.75 85
4471.91 80
4472.06 75
4472.21 71
4472.37 69
4472.52 68
4472.67 67
4472.83 65
4472.98 63
4473.13 61
4473.29 58
4473.44 56
4473.59 56
4473.75 57
4473.90 59
4474.05 63
4474.21 68
4474.36 73
4474.51 78
4474.67 83
4474.82 88
4474.97 93
4475.13 99
4475.28 105
4475.43 111
4475.59 116
4475.74 119
4475.89 120
4476.05 117
4476.20 112
4476.35 105
4476.51 98
4476.66 91
4476.81 85
4476.97 81
4477.12 80
4477.27 81
4477.43 86
4477.58 92
4477.73 100
4477.89 108
4478.04 116
4478.19 121
4478.35 126
4478.50 129
4478.65 132
4478.81 136
4478.96 142
4479.11 152
4479.27 164
4479.42 180
4479.57 196
4479.73 214
4479.88 231
4480.03 249
4480.19 266
4480.34 285
4480.49 304
4480.65 325
4480.80 346
4480.95 367
4481.11 386
4481.26 402
4481.41 416
4481.57 429
4481.72 441
4481.87 456
4482.03 473
4482.18 493
4482.33 515
4482.49 538
4482.64 560
4482.79 580
4482.95 598
4483.10 613
4483.26 626
4483.41 638
4483.56 648
4483.72 659
4483.87 669
4484.02 680
4484.18 692
4484.33 705
4484.48 718
4484.64 730
4484.79 741
4484.94 749
4485.10 752
4485.25 750
4485.40 742
4485.56 729
4485.71 712
4485.86 693
4486.02 674
4486.17 656
4486.33 641
4486.48 627
4486.63 616
4486.79 604
4486.94 592
4487.09 580
4487.25 567
4487.40 554
4487.55 540
4487.71 526
4487.86 511
4488.01 496
4488.17 479
4488.32 462
4488.47 444
4488.63 426
4488.78 407
4488.94 389
4489.09 371
4489.24 354
4489.40 338
4489.55 322
4489.70 307
4489.86 294
4490.01 282
4490.16 272
4490.32 264
4490.47 257
4490.62 251
4490.78 247
4490.93 242
4491.09 237
4491.24 232
4491.39 226
4491.55 220
4491.70 215
4491.85 211
4492.01 208
4492.16 207
4492.31 206
4492.47 204
4492.62 200
4492.77 195
4492.93 186
4493.08 175
4493.24 163
4493.39 151
4493.54 139
4493.70 130
4493.85 124
4494.00 121
4494.16 120
4494.31 122
4494.47 125
4494.62 130
4494.77 135
4494.93 139
4495.08 141
4495.23 143
4495.39 143
4495.54 141
4495.69 139
4495.85 136
4496.00 134
4496.16 131
4496.31 130
4496.46 128
4496.62 127
4496.77 125
4496.92 122
4497.08 119
4497.23 115
4497.38 110
4497.54 104
4497.69 97
4497.85 91
4498.00 86
4498.15 82
4498.31 79
4498.46 76
4498.61 73
4498.77 69
4498.92 63
4499.08 56
4499.23 48
4499.38 41
4499.54 35
4499.69 31
4499.84 30
4500.00 31
4500.15 33
4500.31 35
4500.46 38
4500.61 40
4500.77 43
4500.92 46
4501.07 48
4501.23 50
4501.38 50
4501.54 49
4501.69 47
4501.84 44
4502.00 40
4502.15 38
4502.30 36
4502.46 35
4502.61 34
4502.77 33
4502.92 30
4503.07 25
4503.23 19
4503.38 14
4503.54 9
4503.69 5
4503.84 4
4504.00 6
4504.15 10
4504.30 15
4504.46 20
4504.61 25
4504.77 28
4504.92 30
4505.07 31
4505.23 31
4505.38 31
4505.53 31
4505.69 32
4505.84 32
4506.00 32
4506.15 32
4506.30 31
4506.46 28
4506.61 25
4506.77 21
4506.92 16
4507.07 13
4507.23 10
4507.38 9
4507.54 10
4507.69 13
4507.84 18
4508.00 24
4508.15 30
4508.30 36
4508.46 42
4508.61 46
4508.77 48
4508.92 49
4509.07 49
4509.23 49
4509.38 49
4509.54 49
4509.69 51
4509.84 54
4510.00 58
4510.15 62
4510.31 64
4510.46 65
4510.61 64
4510.77 62
4510.92 58
4511.07 55
4511.23 51
4511.38 49
4511.54 48
4511.69 48
4511.84 48
4512.00 49
4512.15 49
4512.31 48
4512.46 47
4512.61 45
4512.77 43
4512.92 40
4513.08 35
4513.23 31
4513.38 26
4513.54 22
4513.69 19
4513.85 18
4514.00 20
4514.15 24
4514.31 30
4514.46 37
4514.62 45
4514.77 52
4514.92 57
4515.08 61
4515.23 62
4515.39 62
4515.54 61
4515.69 58
4515.85 56
4516.00 53
4516.16 52
4516.31 50
4516.46 48
4516.62 44
4516.77 39
4516.93 32
4517.08 23
4517.23 14
4517.39 5
4517.54 0
4517.70 0
4517.85 0
4518.00 0
4518.16 0
4518.31 0
4518.47 0
4518.62 0
4518.78 4
4518.93 8
4519.08 10
4519.24 11
4519.39 11
4519.55 10
4519.70 9
4519.85 9
4520.01 9
4520.16 10
4520.32 12
4520.47 16
4520.62 21
4520.78 28
4520.93 37
4521.09 46
4521.24 57
4521.39 67
4521.55 77
4521.70 85
4521.86 89
4522.01 91
4522.17 90
4522.32 85
4522.47 79
4522.63 70
4522.78 62
4522.94 53
4523.09 46
4523.24 39
4523.40 32
4523.55 27
4523.71 23
4523.86 20
4524.02 18
4524.17 18
4524.32 20
4524.48 24
4524.63 28
4524.79 32
4524.94 35
4525.09 36
4525.25 34
4525.40 31
4525.56 27
4525.71 22
4525.87 19
4526.02 18
4526.17 18
4526.33 20
4526.48 23
4526.64 26
4526.79 29
4526.94 31
4527.10 32
4527.25 32
4527.41 31
4527.56 29
4527.72 27
4527.87 25
4528.02 22
4528.18 21
4528.33 20
4528.49 18
4528.64 16
4528.80 13
4528.95 9
4529.10 5
4529.26 1
4529.41 0
4529.57 0
4529.72 0
4529.87 1
4530.03 5
4530.18 10
4530.34 14
4530.49 17
4530.65 19
4530.80 22
4530.95 24
4531.11 26
4531.26 26
4531.42 26
4531.57 24
4531.73 21
4531.88 17
4532.03 13
4532.19 9
4532.34 7
4532.50 7
4532.65 7
4532.81 9
4532.96 13
4533.11 17
4533.27 21
4533.42 26
4533.58 32
4533.73 37
4533.89 42
4534.04 46
4534.20 49
4534.35 51
4534.50 53
4534.66 54
4534.81 56
4534.97 58
4535.12 61
4535.28 63
4535.43 63
4535.58 62
4535.74 58
4535.89 53
4536.05 46
4536.20 40
4536.36 33
4536.51 27
4536.66 21
4536.82 17
4536.97 13
4537.13 10
4537.28 8
4537.44 5
4537.59 3
4537.75 1
4537.90 0
4538.05 0
4538.21 0
4538.36 1
4538.52 4
4538.67 8
4538.83 14
4538.98 21
4539.14 29
4539.29 36
4539.44 43
4539.60 50
4539.75 57
4539.91 61
4540.06 63
4540.22 63
4540.37 60
4540.52 54
4540.68 46
4540.83 38
4540.99 30
4541.14 22
4541.30 17
4541.45 13
4541.61 10
4541.76 7
4541.92 5
4542.07 3
4542.22 1
4542.38 0
4542.53 0
4542.69 0
4542.84 0
4543.00 0
4543.15 0
4543.31 0
4543.46 0
4543.61 0
4543.77 0
4543.92 3
4544.08 7
4544.23 13
4544.39 20
4544.54 27
4544.70 35
4544.85 42
4545.00 49
4545.16 54
4545.31 58
4545.47 60
4545.62 60
4545.78 59
4545.93 58
4546.09 58
4546.24 58
4546.40 59
4546.55 61
4546.70 63
4546.86 65
4547.01 66
4547.17 67
4547.32 66
4547.48 66
4547.63 65
4547.79 66
4547.94 67
4548.10 70
4548.25 74
4548.40 78
4548.56 82
4548.71 85
4548.87 86
4549.02 86
4549.18 84
4549.33 81
4549.49 78
4549.64 75
4549.80 72
4549.95 71
4550.11 70
4550.26 69
4550.41 69
4550.57 69
4550.72 69
4550.88 67
4551.03 65
4551.19 62
4551.34 59
4551.50 55
4551.65 53
4551.81 51
4551.96 50
4552.12 51
4552.27 52
4552.42 52
4552.58 54
4552.73 55
4552.89 57
4553.04 59
4553.20 63
4553.35 68
4553.51 73
4553.66 79
4553.82 83
4553.97 86
4554.13 87
4554.28 88
4554.44 88
4554.59 87
4554.74 88
4554.90 88
4555.05 89
4555.21 90
4555.36 89
4555.52 88
4555.67 87
4555.83 87
4555.98 87
4556.14 88
4556.29 92
4556.45 97
4556.60 103
4556.76 109
4556.91 113
4557.06 114
4557.22 112
4557.37 108
4557.53 101
4557.68 92
4557.84 84
4557.99 75
4558.15 69
4558.30 64
4558.46 61
4558.61 60
4558.77 61
4558.92 64
4559.08 68
4559.23 73
4559.39 78
4559.54 83
4559.70 87
4559.85 90
4560.01 92
4560.16 91
4560.31 89
4560.47 86
4560.62 81
4560.78 75
4560.93 68
4561.09 62
4561.24 55
4561.40 49
4561.55 44
4561.71 39
4561.86 35
4562.02 32
4562.17 30
4562.33 29
4562.48 30
4562.64 33
4562.79 36
4562.95 41
4563.10 45
4563.26 48
4563.41 49
4563.57 49
4563.72 47
4563.88 46
4564.03 44
4564.18 44
4564.34 45
4564.49 48
4564.65 52
4564.80 58
4564.96 64
4565.11 71
4565.27 76
4565.42 80
4565.58 81
4565.73 79
4565.89 75
4566.04 69
4566.20 62
4566.35 57
4566.51 53
4566.66 52
4566.82 52
4566.97 53
4567.13 56
4567.28 58
4567.44 59
4567.59 60
4567.75 60
4567.90 59
4568.06 58
4568.21 55
4568.37 51
4568.52 46
4568.68 40
4568.83 34
4568.99 28
4569.14 23
4569.30 19
4569.45 16
4569.61 13
4569.76 11
4569.92 9
4570.07 6
4570.23 3
4570.38 0
4570.54 0
4570.69 0
4570.85 0
4571.00 0
4571.16 0
4571.31 0
4571.47 0
4571.62 0
4571.78 1
4571.93 7
4572.09 14
4572.24 24
4572.40 33
4572.55 42
4572.70 49
4572.86 53
4573.01 54
4573.17 53
4573.32 50
4573.48 46
4573.63 42
4573.79 41
4573.94 41
4574.10 43
4574.25 46
4574.41 49
4574.56 50
4574.72 50
4574.88 48
4575.03 43
4575.19 38
4575.34 32
4575.50 27
4575.65 24
4575.81 22
4575.96 22
4576.12 22
4576.27 22
4576.43 22
4576.58 20
4576.74 19
4576.89 17
4577.05 15
4577.20 14
4577.36 13
4577.51 12
4577.67 10
4577.82 8
4577.98 5
4578.13 2
4578.29 0
4578.44 0
4578.60 1
4578.75 4
4578.91 7
4579.06 12
4579.22 16
4579.37 21
4579.53 26
4579.68 31
4579.84 36
4579.99 41
4580.15 44
4580.30 45
4580.46 44
4580.61 42
4580.77 39
4580.92 35
4581.08 33
4581.23 32
4581.39 31
4581.54 31
4581.70 31
4581.85 32
4582.01 32
4582.16 31
4582.32 31
4582.47 31
4582.63 31
4582.78 29
4582.94 28
4583.09 25
4583.25 22
4583.41 18
4583.56 15
4583.72 13
4583.87 12
4584.03 13
4584.18 15
4584.34 18
4584.49 22
4584.65 28
4584.80 33
4584.96 39
4585.11 45
4585.27 51
4585.42 56
4585.58 60
4585.73 63
4585.89 65
4586.04 66
4586.20 66
4586.35 65
4586.51 63
4586.66 61
4586.82 57
4586.97 54
4587.13 50
4587.29 45
4587.44 42
4587.60 39
4587.75 37
4587.91 37
4588.06 36
4588.22 36
4588.37 36
4588.53 34
4588.68 31
4588.84 26
4588.99 20
4589.15 13
4589.30 5
4589.46 0
4589.61 0
4589.77 0
4589.92 0
4590.08 0
4590.23 0
4590.39 1
4590.55 7
4590.70 13
4590.86 18
4591.01 20
4591.17 20
4591.32 18
4591.48 12
4591.63 6
4591.79 0
4591.94 0
4592.10 0
4592.25 0
4592.41 0
4592.56 0
4592.72 0
4592.88 0
4593.03 9
4593.19 21
4593.34 34
4593.50 45
4593.65 53
4593.81 58
4593.96 59
4594.12 57
4594.27 53
4594.43 46
4594.58 38
4594.74 31
4594.89 26
4595.05 23
4595.21 23
4595.36 24
4595.52 27
4595.67 30
4595.83 31
4595.98 29
4596.14 25
4596.29 19
4596.45 13
4596.60 7
4596.76 3
4596.91 2
4597.07 5
4597.23 10
4597.38 17
4597.54 25
4597.69 31
4597.85 36
4598.00 40
4598.16 41
4598.31 41
4598.47 41
4598.62 41
4598.78 40
4598.93 40
4599.09 38
4599.25 35
4599.40 31
4599.56 26
4599.71 21
4599.87 16
4600.02 12
4600.18 10
4600.33 9
4600.49 9
4600.64 10
4600.80 10
4600.96 11
4601.11 12
4601.27 14
4601.42 18
4601.58 23
4601.73 31
4601.89 41
4602.04 51
4602.20 60
4602.35 66
4602.51 70
4602.67 70
4602.82 68
4602.98 63
4603.13 58
4603.29 53
4603.44 50
4603.60 49
4603.75 50
4603.91 52
4604.07 54
4604.22 56
4604.38 55
4604.53 52
4604.69 47
4604.84 41
4605.00 34
4605.15 29
4605.31 24
4605.47 22
4605.62 21
4605.78 22
4605.93 24
4606.09 27
4606.24 30
4606.40 34
4606.55 37
4606.71 41
4606.87 43
4607.02 44
4607.18 43
4607.33 41
4607.49 36
4607.64 30
4607.80 23
4607.95 15
4608.11 8
4608.27 3
4608.42 1
4608.58 2
4608.73 5
4608.89 11
4609.04 17
4609.20 24
4609.35 29
4609.51 33
4609.67 36
4609.82 40
4609.98 45
4610.13 52
4610.29 61
4610.44 70
4610.60 78
4610.75 84
4610.91 88
4611.07 87
4611.22 84
4611.38 78
4611.53 70
4611.69 62
4611.84 55
4612.00 48
4612.16 42
4612.31 39
4612.47 36
4612.62 34
4612.78 31
4612.93 29
4613.09 26
4613.25 24
4613.40 21
4613.56 20
4613.71 22
4613.87 26
4614.02 32
4614.18 39
4614.34 47
4614.49 54
4614.65 60
4614.80 63
4614.96 64
4615.11 63
4615.27 60
4615.42 57
4615.58 55
4615.74 53
4615.89 53
4616.05 54
4616.20 56
4616.36 61
4616.51 66
4616.67 72
4616.83 79
4616.98 86
4617.14 91
4617.29 96
4617.45 99
4617.61 99
4617.76 97
4617.92 93
4618.07 87
4618.23 79
4618.38 72
4618.54 64
4618.70 57
4618.85 51
4619.01 46
4619.16 42
4619.32 39
4619.47 37
4619.63 36
4619.79 35
4619.94 35
4620.10 34
4620.25 34
4620.41 34
4620.56 34
4620.72 34
4620.88 35
4621.03 37
4621.19 41
4621.34 44
4621.50 48
4621.66 51
4621.81 52
4621.97 52
4622.12 52
4622.28 51
4622.43 50
4622.59 49
4622.75 48
4622.90 47
4623.06 45
4623.21 43
4623.37 40
4623.53 37
4623.68 35
4623.84 34
4623.99 33
4624.15 33
4624.30 32
4624.46 30
4624.62 28
4624.77 24
4624.93 21
4625.08 19
4625.24 18
4625.40 20
4625.55 24
4625.71 29
4625.86 35
4626.02 40
4626.17 42
4626.33 42
4626.49 39
4626.64 34
4626.80 28
4626.95 21
4627.11 16
4627.27 13
4627.42 12
4627.58 12
4627.73 14
4627.89 16
4628.05 19
4628.20 22
4628.36 25
4628.51 29
4628.67 34
4628.83 40
4628.98 45
4629.14 49
4629.29 51
4629.45 50
4629.61 47
4629.76 42
4629.92 37
4630.07 32
4630.23 28
4630.38 26
4630.54 25
4630.70 26
4630.85 27
4631.01 29
4631.16 32
4631.32 34
4631.48 35
4631.63 37
4631.79 38
4631.94 40
4632.10 41
4632.26 41
4632.41 41
4632.57 41
4632.72 40
4632.88 37
4633.04 34
4633.19 30
4633.35 25
4633.50 21
4633.66 17
4633.82 14
4633.97 12
4634.13 12
4634.28 13
4634.44 14
4634.60 15
4634.75 15
4634.91 16
4635.06 16
4635.22 17
4635.38 18
4635.53 20
4635.69 22
4635.84 25
4636.00 27
4636.16 28
4636.31 29
4636.47 29
4636.63 28
4636.78 26
4636.94 24
4637.09 21
4637.25 18
4637.41 15
4637.56 14
4637.72 14
4637.87 16
4638.03 20
4638.19 25
4638.34 31
4638.50 37
4638.65 41
4638.81 43
4638.97 42
4639.12 39
4639.28 34
4639.43 28
4639.59 22
4639.75 15
4639.90 9
4640.06 2
4640.22 0
4640.37 0
4640.53 0
4640.68 0
4640.84 0
4641.00 0
4641.15 0
4641.31 0
4641.46 6
4641.62 16
4641.78 25
4641.93 34
4642.09 42
4642.25 48
4642.40 51
4642.56 53
4642.71 52
4642.87 50
4643.03 46
4643.18 41
4643.34 36
4643.49 30
4643.65 24
4643.81 19
4643.96 16
4644.12 14
4644.28 14
4644.43 15
4644.59 17
4644.74 19
4644.90 21
4645.06 22
4645.21 23
4645.37 24
4645.53 26
4645.68 28
4645.84 31
4645.99 35
4646.15 38
4646.31 41
4646.46 44
4646.62 46
4646.77 48
4646.93 49
4647.09 49
4647.24 48
4647.40 46
4647.56 42
4647.71 36
4647.87 29
4648.02 21
4648.18 14
4648.34 8
4648.49 4
4648.65 4
4648.81 6
4648.96 10
4649.12 15
4649.27 20
4649.43 23
4649.59 26
4649.74 28
4649.90 29
4650.06 29
4650.21 29
4650.37 29
4650.53 28
4650.68 27
4650.84 26
4650.99 25
4651.15 25
4651.31 26
4651.46 28
4651.62 31
4651.78 35
4651.93 39
4652.09 41
4652.24 43
4652.40 44
4652.56 43
4652.71 41
4652.87 39
4653.03 37
4653.18 35
4653.34 36
4653.50 37
4653.65 41
4653.81 45
4653.96 50
4654.12 54
4654.28 56
4654.43 57
4654.59 56
4654.75 54
4654.90 50
4655.06 46
4655.22 42
4655.37 38
4655.53 35
4655.68 32
4655.84 29
4656.00 28
4656.15 27
4656.31 27
4656.47 27
4656.62 28
4656.78 28
4656.94 29
4657.09 30
4657.25 30
4657.40 30
4657.56 30
4657.72 27
4657.87 23
4658.03 17
4658.19 9
4658.34 1
4658.50 0
4658.66 0
4658.81 0
4658.97 0
4659.13 0
4659.28 0
4659.44 0
4659.59 4
4659.75 11
4659.91 17
4660.06 23
4660.22 30
4660.38 37
4660.53 43
4660.69 48
4660.85 51
4661.00 52
4661.16 51
4661.32 48
4661.47 45
4661.63 42
4661.79 39
4661.94 38
4662.10 37
4662.25 36
4662.41 33
4662.57 30
4662.72 25
4662.88 18
4663.04 12
4663.19 5
4663.35 0
4663.51 0
4663.66 0
4663.82 0
4663.98 0
4664.13 0
4664.29 0
4664.45 0
4664.60 0
4664.76 6
4664.92 13
4665.07 20
4665.23 26
4665.39 32
4665.54 38
4665.70 43
4665.85 47
4666.01 51
4666.17 53
4666.32 53
4666.48 52
4666.64 50
4666.79 45
4666.95 40
4667.11 34
4667.26 29
4667.42 25
4667.58 22
4667.73 20
4667.89 19
4668.05 18
4668.20 18
4668.36 18
4668.52 18
4668.67 19
4668.83 21
4668.99 24
4669.14 29
4669.30 35
4669.46 41
4669.61 48
4669.77 54
4669.93 57
4670.08 59
4670.24 57
4670.40 53
4670.55 47
4670.71 40
4670.87 32
4671.02 23
4671.18 14
4671.34 6
4671.49 0
4671.65 0
4671.81 0
4671.96 0
4672.12 0
4672.28 0
4672.43 2
4672.59 8
4672.75 13
4672.90 17
4673.06 21
4673.22 25
4673.37 28
4673.53 31
4673.69 34
4673.84 35
4674.00 34
4674.16 31
4674.31 27
4674.47 22
4674.63 17
4674.78 12
4674.94 9
4675.10 7
4675.25 6
4675.41 6
4675.57 6
4675.72 6
4675.88 8
4676.04 10
4676.19 14
4676.35 18
4676.51 22
4676.66 27
4676.82 31
4676.98 36
4677.13 40
4677.29 44
4677.45 46
4677.60 48
4677.76 49
4677.92 48
4678.07 48
4678.23 47
4678.39 47
4678.54 48
4678.70 51
4678.86 56
4679.01 61
4679.17 67
4679.33 71
4679.48 75
4679.64 76
4679.80 77
4679.96 75
4680.11 73
4680.27 69
4680.43 65
4680.58 59
4680.74 51
4680.90 43
4681.05 34
4681.21 25
4681.37 18
4681.52 12
4681.68 7
4681.84 4
4681.99 1
4682.15 0
4682.31 0
4682.46 0
4682.62 0
4682.78 0
4682.93 2
4683.09 6
4683.25 10
4683.41 14
4683.56 16
4683.72 16
4683.88 15
4684.03 14
4684.19 12
4684.35 10
4684.50 10
4684.66 11
4684.82 13
4684.97 15
4685.13 19
4685.29 22
4685.44 26
4685.60 29
4685.76 33
4685.92 36
4686.07 39
4686.23 41
4686.39 42
4686.54 42
4686.70 41
4686.86 40
4687.01 40
4687.17 43
4687.33 47
4687.48 52
4687.64 58
4687.80 64
4687.95 68
4688.11 69
4688.27 68
4688.43 65
4688.58 61
4688.74 56
4688.90 52
4689.05 48
4689.21 45
4689.37 44
4689.52 42
4689.68 41
4689.84 40
4690.00 39
4690.15 38
4690.31 37
4690.47 37
4690.62 36
4690.78 35
4690.94 34
4691.09 33
4691.25 31
4691.41 29
4691.56 28
4691.72 27
4691.88 27
4692.04 29
4692.19 31
4692.35 34
4692.51 38
4692.66 41
4692.82 44
4692.98 45
4693.13 44
4693.29 41
4693.45 37
4693.61 33
4693.76 27
4693.92 23
4694.08 19
4694.23 16
4694.39 14
4694.55 13
4694.71 13
4694.86 12
4695.02 11
4695.18 9
4695.33 7
4695.49 6
4695.65 6
4695.80 6
4695.96 9
4696.12 13
4696.28 19
4696.43 26
4696.59 34
4696.75 42
4696.90 49
4697.06 56
4697.22 61
4697.38 65
4697.53 68
4697.69 71
4697.85 72
4698.00 73
4698.16 74
4698.32 73
4698.47 70
4698.63 67
4698.79 63
4698.95 58
4699.10 52
4699.26 46
4699.42 39
4699.57 32
4699.73 25
4699.89 18
4700.05 12
4700.20 6
4700.36 2
4700.52 0
4700.67 0
4700.83 0
4700.99 0
4701.15 1
4701.30 2
4701.46 3
4701.62 3
4701.77 3
4701.93 3
4702.09 2
4702.25 1
4702.40 0
4702.56 0
4702.72 0
4702.87 0
4703.03 0
4703.19 0
4703.35 0
4703.50 4
4703.66 9
4703.82 17
4703.97 25
4704.13 34
4704.29 43
4704.45 50
4704.60 55
4704.76 57
4704.92 56
4705.08 54
4705.23 50
4705.39 46
4705.55 43
4705.70 40
4705.86 37
4706.02 35
4706.18 33
4706.33 31
4706.49 29
4706.65 26
4706.80 23
4706.96 19
4707.12 16
4707.28 12
4707.43 9
4707.59 9
4707.75 10
4707.91 14
4708.06 20
4708.22 27
4708.38 35
4708.53 42
4708.69 46
4708.85 48
4709.01 47
4709.16 43
4709.32 37
4709.48 31
4709.64 25
4709.79 20
4709.95 17
4710.11 16
4710.26 17
4710.42 20
4710.58 25
4710.74 29
4710.89 34
4711.05 38
4711.21 40
4711.37 42
4711.52 42
4711.68 41
4711.84 39
4711.99 38
4712.15 37
4712.31 36
4712.47 36
4712.62 37
4712.78 38
4712.94 40
4713.10 41
4713.25 42
4713.41 42
4713.57 43
4713.73 43
4713.88 44
4714.04 44
4714.20 43
4714.36 42
4714.51 39
4714.67 35
4714.83 30
4714.98 26
4715.14 23
4715.30 21
4715.46 21
4715.61 23
4715.77 26
4715.93 30
4716.09 35
4716.24 41
4716.40 46
4716.56 51
4716.72 54
4716.87 56
4717.03 55
4717.19 54
4717.35 52
4717.50 50
4717.66 50
4717.82 51
4717.98 54
4718.13 57
4718.29 61
4718.45 65
4718.60 68
4718.76 71
4718.92 74
4719.08 76
4719.23 78
4719.39 77
4719.55 75
4719.71 70
4719.86 64
4720.02 57
4720.18 50
4720.34 44
4720.49 40
4720.65 38
4720.81 37
4720.97 38
4721.12 38
4721.28 39
4721.44 40
4721.60 40
4721.75 41
4721.91 41
4722.07 41
4722.23 41
4722.38 42
4722.54 43
4722.70 44
4722.86 46
4723.01 48
4723.17 49
4723.33 50
4723.49 50
4723.64 50
4723.80 49
4723.96 48
4724.12 48
4724.27 48
4724.43 50
4724.59 52
4724.75 54
4724.90 55
4725.06 57
4725.22 58
4725.38 58
4725.53 60
4725.69 62
4725.85 66
4726.01 69
4726.16 72
4726.32 74
4726.48 75
4726.64 73
4726.80 71
4726.95 67
4727.11 64
4727.27 61
4727.43 59
4727.58 59
4727.74 61
4727.90 64
4728.06 69
4728.21 75
4728.37 81
4728.53 86
4728.69 89
4728.84 91
4729.00 90
4729.16 86
4729.32 81
4729.47 76
4729.63 70
4729.79 66
4729.95 63
4730.10 63
4730.26 64
4730.42 67
4730.58 70
4730.74 73
4730.89 76
4731.05 77
4731.21 76
4731.37 74
4731.52 71
4731.68 67
4731.84 62
4732.00 59
4732.15 56
4732.31 55
4732.47 54
4732.63 56
4732.78 58
4732.94 62
4733.10 65
4733.26 69
4733.42 73
4733.57 76
4733.73 78
4733.89 79
4734.05 79
4734.20 78
4734.36 77
4734.52 75
4734.68 75
4734.83 75
4734.99 77
4735.15 79
4735.31 81
4735.47 84
4735.62 85
4735.78 85
4735.94 82
4736.10 78
4736.25 72
4736.41 65
4736.57 57
4736.73 50
4736.88 44
4737.04 40
4737.20 37
4737.36 34
4737.52 33
4737.67 31
4737.83 30
4737.99 29
4738.15 28
4738.30 28
4738.46 29
4738.62 31
4738.78 34
4738.94 38
4739.09 41
4739.25 44
4739.41 47
4739.57 50
4739.72 53
4739.88 55
4740.04 57
4740.20 56
4740.36 54
4740.51 50
4740.67 44
4740.83 37
4740.99 30
4741.14 24
4741.30 19
4741.46 16
4741.62 16
4741.78 16
4741.93 18
4742.09 20
4742.25 22
4742.41 24
4742.57 25
4742.72 25
4742.88 24
4743.04 23
4743.20 24
4743.35 25
4743.51 28
4743.67 30
4743.83 33
4743.99 34
4744.14 33
4744.30 30
4744.46 26
4744.62 20
4744.78 16
4744.93 12
4745.09 10
4745.25 9
4745.41 11
4745.56 13
4745.72 17
4745.88 22
4746.04 27
4746.20 32
4746.35 38
4746.51 44
4746.67 49
4746.83 53
4746.99 56
4747.14 57
4747.30 56
4747.46 54
4747.62 50
4747.78 45
4747.93 41
4748.09 36
4748.25 34
4748.41 32
4748.56 32
4748.72 32
4748.88 32
4749.04 33
4749.20 33
4749.35 32
4749.51 33
4749.67 35
4749.83 39
4749.99 44
4750.14 50
4750.30 56
4750.46 60
4750.62 62
4750.78 62
4750.93 60
4751.09 56
4751.25 52
4751.41 48
4751.57 45
4751.72 43
4751.88 41
4752.04 40
4752.20 39
4752.36 38
4752.51 37
4752.67 35
4752.83 34
4752.99 31
4753.15 28
4753.30 24
4753.46 20
4753.62 14
4753.78 8
4753.94 2
4754.09 0
4754.25 0
4754.41 0
4754.57 0
4754.73 0
4754.88 0
4755.04 0
4755.20 0
4755.36 7
4755.52 19
4755.67 30
4755.83 39
4755.99 47
4756.15 51
4756.31 55
4756.46 57
4756.62 60
4756.78 63
4756.94 66
4757.10 69
4757.26 70
4757.41 70
4757.57 68
4757.73 65
4757.89 61
4758.05 57
4758.20 54
4758.36 53
4758.52 55
4758.68 58
4758.84 63
4758.99 68
4759.15 74
4759.31 79
4759.47 84
4759.63 87
4759.78 88
4759.94 88
4760.10 87
4760.26 85
4760.42 81
4760.58 77
4760.73 72
4760.89 67
4761.05 62
4761.21 57
4761.37 53
4761.52 51
4761.68 49
4761.84 48
4762.00 47
4762.16 47
4762.31 46
4762.47 45
4762.63 45
4762.79 45
4762.95 46
4763.11 48
4763.26 49
4763.42 50
4763.58 50
4763.74 48
4763.90 44
4764.05 40
4764.21 35
4764.37 31
4764.53 28
4764.69 27
4764.85 28
4765.00 30
4765.16 34
4765.32 39
4765.48 45
4765.64 51
4765.80 58
4765.95 65
4766.11 72
4766.27 79
4766.43 86
4766.59 90
4766.74 94
4766.90 95
4767.06 94
4767.22 92
4767.38 88
4767.54 85
4767.69 82
4767.85 80
4768.01 80
4768.17 82
4768.33 85
4768.49 87
4768.64 89
4768.80 89
4768.96 88
4769.12 86
4769.28 83
4769.43 81
4769.59 79
4769.75 78
4769.91 76
4770.07 74
4770.23 71
4770.38 67
4770.54 60
4770.70 53
4770.86 46
4771.02 39
4771.18 35
4771.33 33
4771.49 33
4771.65 36
4771.81 42
4771.97 49
4772.13 56
4772.28 63
4772.44 69
4772.60 75
4772.76 81
4772.92 87
4773.08 92
4773.23 97
4773.39 102
4773.55 105
4773.71 107
4773.87 106
4774.03 104
4774.18 100
4774.34 96
4774.50 91
4774.66 87
4774.82 82
4774.98 77
4775.13 72
4775.29 65
4775.45 58
4775.61 50
4775.77 43
4775.93 37
4776.08 33
4776.24 31
4776.40 30
4776.56 31
4776.72 32
4776.88 34
4777.04 35
4777.19 36
4777.35 35
4777.51 34
4777.67 32
4777.83 29
4777.99 27
4778.14 26
4778.30 25
4778.46 25
4778.62 25
4778.78 26
4778.94 26
4779.09 26
4779.25 25
4779.41 25
4779.57 25
4779.73 24
4779.89 22
4780.05 19
4780.20 15
4780.36 9
4780.52 3
4780.68 0
4780.84 0
4781.00 0
4781.15 0
4781.31 0
4781.47 0
4781.63 0
4781.79 0
4781.95 3
4782.11 7
4782.26 10
4782.42 13
4782.58 16
4782.74 19
4782.90 22
4783.06 24
4783.22 26
4783.37 27
4783.53 26
4783.69 25
4783.85 24
4784.01 25
4784.17 27
4784.32 30
4784.48 35
4784.64 40
4784.80 44
4784.96 47
4785.12 48
4785.28 47
4785.43 46
4785.59 44
4785.75 44
4785.91 43
4786.07 43
4786.23 43
4786.39 42
4786.54 40
4786.70 38
4786.86 36
4787.02 34
4787.18 34
4787.34 36
4787.50 40
4787.65 45
4787.81 51
4787.97 59
4788.13 66
4788.29 72
4788.45 76
4788.61 78
4788.76 78
4788.92 75
4789.08 69
4789.24 61
4789.40 53
4789.56 45
4789.72 37
4789.87 31
4790.03 27
4790.19 26
4790.35 26
4790.51 29
4790.67 32
4790.83 35
4790.99 38
4791.14 38
4791.30 37
4791.46 34
4791.62 30
4791.78 25
4791.94 20
4792.10 15
4792.25 11
4792.41 9
4792.57 6
4792.73 4
4792.89 2
4793.05 0
4793.21 0
4793.37 0
4793.52 0
4793.68 0
4793.84 0
4794.00 0
4794.16 0
4794.32 2
4794.48 7
4794.63 11
4794.79 15
4794.95 18
4795.11 20
4795.27 22
4795.43 24
4795.59 26
4795.75 29
4795.90 32
4796.06 36
4796.22 41
4796.38 45
4796.54 50
4796.70 54
4796.86 57
4797.02 59
4797.17 61
4797.33 63
4797.49 64
4797.65 66
4797.81 68
4797.97 71
4798.13 72
4798.29 74
4798.44 74
4798.60 73
4798.76 71
4798.92 68
4799.08 64
4799.24 59
4799.40 55
4799.56 51
4799.71 49
4799.87 48
4800.03 49
4800.19 50
4800.35 52
4800.51 55
4800.67 56
4800.83 58
4800.98 59
4801.14 60
4801.30 61
4801.46 62
4801.62 62
4801.78 62
4801.94 60
4802.10 57
4802.25 55
4802.41 52
4802.57 50
4802.73 49
4802.89 49
4803.05 51
4803.21 53
4803.37 55
4803.53 57
4803.68 59
4803.84 59
4804.00 59
4804.16 59
4804.32 59
4804.48 59
4804.64 59
4804.80 59
4804.96 59
4805.11 59
4805.27 60
4805.43 61
4805.59 62
4805.75 63
4805.91 63
4806.07 62
4806.23 59
4806.39 54
4806.54 46
4806.70 38
4806.86 29
4807.02 21
4807.18 15
4807.34 12
4807.50 11
4807.66 12
4807.82 15
4807.97 18
4808.13 21
4808.29 22
4808.45 21
4808.61 18
4808.77 14
4808.93 8
4809.09 3
4809.25 0
4809.40 0
4809.56 0
4809.72 3
4809.88 8
4810.04 14
4810.20 21
4810.36 27
4810.52 31
4810.68 35
4810.84 37
4810.99 38
4811.15 36
4811.31 34
4811.47 29
4811.63 24
4811.79 19
4811.95 13
4812.11 8
4812.27 3
4812.42 0
4812.58 0
4812.74 0
4812.90 0
4813.06 0
4813.22 0
4813.38 2
4813.54 5
4813.70 8
4813.86 11
4814.02 13
4814.17 15
4814.33 16
4814.49 17
4814.65 19
4814.81 20
4814.97 22
4815.13 23
4815.29 23
4815.45 22
4815.61 21
4815.76 19
4815.92 17
4816.08 16
4816.24 16
4816.40 17
4816.56 19
4816.72 22
4816.88 26
4817.04 29
4817.20 33
4817.35 37
4817.51 42
4817.67 47
4817.83 51
4817.99 55
4818.15 58
4818.31 59
4818.47 59
4818.63 57
4818.79 53
4818.95 48
4819.10 42
4819.26 35
4819.42 28
4819.58 21
4819.74 14
4819.90 7
4820.06 0
4820.22 0
4820.38 0
4820.54 0
4820.70 0
4820.86 0
4821.01 0
4821.17 4
4821.33 9
4821.49 11
4821.65 11
4821.81 10
4821.97 8
4822.13 5
4822.29 4
4822.45 5
4822.61 7
4822.76 10
4822.92 13
4823.08 16
4823.24 19
4823.40 19
4823.56 18
4823.72 16
4823.88 13
4824.04 9
4824.20 6
4824.36 5
4824.52 4
4824.68 5
4824.83 6
4824.99 8
4825.15 11
4825.31 13
4825.47 14
4825.63 15
4825.79 16
4825.95 17
4826.11 18
4826.27 18
4826.43 19
4826.59 20
4826.74 20
4826.90 19
4827.06 19
4827.22 18
4827.38 17
4827.54 16
4827.70 16
4827.86 18
4828.02 21
4828.18 27
4828.34 34
4828.50 43
4828.66 51
4828.81 57
4828.97 62
4829.13 65
4829.29 66
4829.45 66
4829.61 66
4829.77 66
4829.93 66
4830.09 67
4830.25 68
4830.41 68
4830.57 69
4830.73 68
4830.89 68
4831.04 69
4831.20 71
4831.36 73
4831.52 77
4831.68 80
4831.84 84
4832.00 86
4832.16 87
4832.32 85
4832.48 80
4832.64 74
4832.80 66
4832.96 58
4833.12 49
4833.28 42
4833.43 36
4833.59 32
4833.75 29
4833.91 28
4834.07 28
4834.23 28
4834.39 28
4834.55 29
4834.71 30
4834.87 31
4835.03 33
4835.19 37
4835.35 42
4835.51 48
4835.67 55
4835.82 62
4835.98 68
4836.14 73
4836.30 76
4836.46 78
4836.62 79
4836.78 78
4836.94 77
4837.10 74
4837.26 71
4837.42 67
4837.58 63
4837.74 59
4837.90 55
4838.06 52
4838.22 50
4838.38 51
4838.53 55
4838.69 61
4838.85 68
4839.01 76
4839.17 84
4839.33 89
4839.49 90
4839.65 88
4839.81 82
4839.97 74
4840.13 64
4840.29 54
4840.45 46
4840.61 39
4840.77 35
4840.93 33
4841.09 32
4841.25 32
4841.40 33
4841.56 36
4841.72 39
4841.88 42
4842.04 46
4842.20 48
4842.36 48
4842.52 45
4842.68 40
4842.84 33
4843.00 24
4843.16 15
4843.32 7
4843.48 0
4843.64 0
4843.80 0
4843.96 0
4844.12 0
4844.28 0
4844.44 0
4844.59 0
4844.75 0
4844.91 3
4845.07 10
4845.23 18
4845.39 27
4845.55 36
4845.71 44
4845.87 50
4846.03 54
4846.19 56
4846.35 55
4846.51 52
4846.67 46
4846.83 39
4846.99 31
4847.15 23
4847.31 16
4847.47 10
4847.63 8
4847.79 8
4847.95 12
4848.10 19
4848.26 27
4848.42 37
4848.58 47
4848.74 54
4848.90 60
4849.06 62
4849.22 60
4849.38 56
4849.54 50
4849.70 43
4849.86 36
4850.02 31
4850.18 26
4850.34 23
4850.50 21
4850.66 19
4850.82 17
4850.98 14
4851.14 11
4851.30 9
4851.46 7
4851.62 5
4851.78 4
4851.94 4
4852.09 4
4852.25 5
4852.41 7
4852.57 8
4852.73 9
4852.89 9
4853.05 9
4853.21 8
4853.37 7
4853.53 6
4853.69 7
4853.85 10
4854.01 15
4854.17 22
4854.33 30
4854.49 38
4854.65 44
4854.81 48
4854.97 49
4855.13 47
4855.29 44
4855.45 39
4855.61 33
4855.77 29
4855.93 26
4856.09 25
4856.25 26
4856.41 29
4856.57 31
4856.73 34
4856.89 37
4857.05 40
4857.20 43
4857.36 46
4857.52 51
4857.68 56
4857.84 62
4858.00 66
4858.16 69
4858.32 68
4858.48 65
4858.64 58
4858.80 51
4858.96 43
4859.12 38
4859.28 36
4859.44 37
4859.60 43
4859.76 51
4859.92 61
4860.08 72
4860.24 82
4860.40 90
4860.56 95
4860.72 96
4860.88 93
4861.04 88
4861.20 80
4861.36 72
4861.52 65
4861.68 59
4861.84 56
4862.00 55
4862.16 55
4862.32 56
4862.48 55
4862.64 53
4862.80 48
4862.96 42
4863.12 35
4863.28 28
4863.44 22
4863.60 17
4863.76 15
4863.92 15
4864.08 15
4864.24 18
4864.40 21
4864.56 25
4864.71 29
4864.87 34
4865.03 39
4865.19 43
4865.35 47
4865.51 49
4865.67 49
4865.83 49
4865.99 48
4866.15 47
4866.31 47
4866.47 48
4866.63 50
4866.79 54
4866.95 58
4867.11 62
4867.27 65
4867.43 69
4867.59 72
4867.75 74
4867.91 76
4868.07 78
4868.23 80
4868.39 82
4868.55 83
4868.71 83
4868.87 81
4869.03 79
4869.19 76
4869.35 72
4869.51 68
4869.67 65
4869.83 62
4869.99 60
4870.15 59
4870.31 59
4870.47 59
4870.63 59
4870.79 59
4870.95 59
4871.11 58
4871.27 58
4871.43 57
4871.59 56
4871.75 55
4871.91 55
4872.07 54
4872.23 54
4872.39 53
4872.55 52
4872.71 51
4872.87 50
4873.03 50
4873.19 50
4873.35 50
4873.51 51
4873.67 50
4873.83 49
4873.99 46
4874.15 41
4874.31 36
4874.47 30
4874.63 24
4874.79 18
4874.95 14
4875.11 11
4875.27 9
4875.43 9
4875.59 11
4875.75 15
4875.91 19
4876.07 24
4876.23 28
4876.39 32
4876.55 36
4876.71 40
4876.87 43
4877.03 45
4877.19 47
4877.35 47
4877.51 46
4877.67 43
4877.83 39
4877.99 34
4878.15 30
4878.31 26
4878.47 23
4878.63 23
4878.79 24
4878.95 27
4879.11 31
4879.27 35
4879.43 39
4879.59 43
4879.75 45
4879.91 45
4880.07 43
4880.23 39
4880.39 34
4880.55 28
4880.71 22
4880.87 17
4881.03 14
4881.19 14
4881.35 17
4881.51 21
4881.67 26
4881.83 31
4881.99 35
4882.15 37
4882.31 37
4882.47 36
4882.63 34
4882.79 31
4882.96 27
4883.12 24
4883.28 19
4883.44 15
4883.60 10
4883.76 6
4883.92 2
4884.08 0
4884.24 0
4884.40 0
4884.56 0
4884.72 0
4884.88 0
4885.04 0
4885.20 0
4885.36 0
4885.52 0
4885.68 0
4885.84 0
4886.00 3
4886.16 6
4886.32 9
4886.48 13
4886.64 16
4886.80 19
4886.96 23
4887.12 26
4887.28 28
4887.44 30
4887.60 31
4887.76 31
4887.92 31
4888.08 32
4888.24 33
4888.40 34
4888.56 37
4888.72 39
4888.88 41
4889.04 42
4889.20 42
4889.36 41
4889.52 39
4889.68 37
4889.84 36
4890.00 34
4890.16 34
4890.32 33
4890.48 33
4890.65 35
4890.81 37
4890.97 40
4891.13 43
4891.29 47
4891.45 50
4891.61 51
4891.77 50
4891.93 48
4892.09 46
4892.25 43
4892.41 41
4892.57 41
4892.73 42
4892.89 45
4893.05 48
4893.21 51
4893.37 52
4893.53 53
4893.69 51
4893.85 47
4894.01 42
4894.17 35
4894.33 28
4894.49 22
4894.65 16
4894.81 12
4894.97 9
4895.13 7
4895.29 8
4895.45 12
4895.62 18
4895.78 27
4895.94 38
4896.10 49
4896.26 59
4896.42 66
4896.58 70
4896.74 70
4896.90 66
4897.06 61
4897.22 55
4897.38 51
4897.54 48
4897.70 47
4897.86 47
4898.02 47
4898.18 46
4898.34 44
4898.50 41
4898.66 37
4898.82 32
4898.98 28
4899.14 25
4899.30 23
4899.46 22
4899.62 22
4899.79 22
4899.95 22
4900.11 23
4900.27 23
4900.43 24
4900.59 24
4900.75 24
4900.91 24
4901.07 25
4901.23 27
4901.39 28
4901.55 30
4901.71 31
4901.87 32
4902.03 31
4902.19 29
4902.35 26
4902.51 22
4902.67 18
4902.83 15
4902.99 14
4903.15 14
4903.32 17
4903.48 21
4903.64 26
4903.80 32
4903.96 37
4904.12 41
4904.28 45
4904.44 46
4904.60 47
4904.76 46
4904.92 45
4905.08 44
4905.24 43
4905.40 43
4905.56 43
4905.72 45
4905.88 48
4906.04 51
4906.20 54
4906.36 59
4906.53 63
4906.69 69
4906.85 74
4907.01 79
4907.17 84
4907.33 87
4907.49 89
4907.65 89
4907.81 88
4907.97 86
4908.13 82
4908.29 78
4908.45 73
[truncated: 700,453 more chars]
