# Supplementary material for: Methylobacterium Species Promoting Rice and Barley Growth and Interaction Specificity Revealed with Whole-Cell Matrix-Assisted Laser Desorption / Ionization-Time-of-Flight Mass Spectrometry (MALDI-TOF/MS) Analysis
Source: PLoS One. 2015 Jun 8;10(6):e0129509. doi: 10.1371/journal.pone.0129509 (PMC4460032; doi:10.1371/journal.pone.0129509)
Supplement: S3 Data — (ZIP) [file pone.0129509.s003.zip › Supplementary data 3 (ms from barley)/35a.txt]

779.60 0
779.67 0
779.73 0
779.79 0
779.86 0
779.92 0
779.99 0
780.05 0
780.11 0
780.18 0
780.24 0
780.31 0
780.37 0
780.43 0
780.50 0
780.56 0
780.63 0
780.69 0
780.75 0
780.82 0
780.88 0
780.95 0
781.01 0
781.07 0
781.14 0
781.20 0
781.27 0
781.33 0
781.39 0
781.46 0
781.52 0
781.59 0
781.65 0
781.71 0
781.78 0
781.84 0
781.91 0
781.97 0
782.04 0
782.10 0
782.16 0
782.23 0
782.29 0
782.36 0
782.42 0
782.48 0
782.55 0
782.61 0
782.68 0
782.74 0
782.80 0
782.87 0
782.93 0
783.00 0
783.06 0
783.13 0
783.19 0
783.25 0
783.32 0
783.38 0
783.45 0
783.51 0
783.57 0
783.64 0
783.70 0
783.77 0
783.83 0
783.90 0
783.96 0
784.02 0
784.09 0
784.15 0
784.22 0
784.28 0
784.34 0
784.41 0
784.47 0
784.54 0
784.60 0
784.67 0
784.73 0
784.79 0
784.86 0
784.92 0
784.99 0
785.05 0
785.11 0
785.18 0
785.24 0
785.31 0
785.37 0
785.44 0
785.50 0
785.56 0
785.63 0
785.69 0
785.76 0
785.82 0
785.89 0
785.95 0
786.01 0
786.08 0
786.14 0
786.21 0
786.27 0
786.34 0
786.40 0
786.46 0
786.53 0
786.59 0
786.66 0
786.72 0
786.79 0
786.85 0
786.91 0
786.98 0
787.04 0
787.11 0
787.17 0
787.24 0
787.30 0
787.36 0
787.43 0
787.49 0
787.56 0
787.62 0
787.69 0
787.75 0
787.81 0
787.88 0
787.94 0
788.01 0
788.07 0
788.14 0
788.20 0
788.26 0
788.33 0
788.39 0
788.46 0
788.52 0
788.59 0
788.65 0
788.72 0
788.78 0
788.84 0
788.91 0
788.97 0
789.04 0
789.10 0
789.17 0
789.23 0
789.29 0
789.36 0
789.42 0
789.49 0
789.55 0
789.62 0
789.68 0
789.75 0
789.81 0
789.87 0
789.94 0
790.00 0
790.07 0
790.13 0
790.20 0
790.26 0
790.33 0
790.39 0
790.45 0
790.52 0
790.58 0
790.65 0
790.71 0
790.78 0
790.84 0
790.91 0
790.97 0
791.03 0
791.10 0
791.16 0
791.23 0
791.29 0
791.36 0
791.42 0
791.49 0
791.55 0
791.61 0
791.68 0
791.74 0
791.81 0
791.87 0
791.94 0
792.00 0
792.07 0
792.13 0
792.20 0
792.26 0
792.32 0
792.39 0
792.45 0
792.52 0
792.58 0
792.65 0
792.71 0
792.78 0
792.84 0
792.91 0
792.97 0
793.03 0
793.10 0
793.16 0
793.23 0
793.29 0
793.36 0
793.42 0
793.49 0
793.55 0
793.62 0
793.68 0
793.74 0
793.81 0
793.87 0
793.94 0
794.00 0
794.07 0
794.13 0
794.20 0
794.26 0
794.33 0
794.39 0
794.45 0
794.52 0
794.58 0
794.65 0
794.71 0
794.78 0
794.84 0
794.91 0
794.97 0
795.04 0
795.10 0
795.17 0
795.23 0
795.29 0
795.36 0
795.42 0
795.49 0
795.55 0
795.62 0
795.68 0
795.75 0
795.81 0
795.88 0
795.94 0
796.01 0
796.07 0
796.14 0
796.20 0
796.26 0
796.33 0
796.39 0
796.46 0
796.52 0
796.59 0
796.65 0
796.72 0
796.78 0
796.85 0
796.91 0
796.98 0
797.04 0
797.11 0
797.17 0
797.24 0
797.30 0
797.36 0
797.43 0
797.49 0
797.56 0
797.62 0
797.69 0
797.75 0
797.82 0
797.88 0
797.95 0
798.01 0
798.08 0
798.14 0
798.21 0
798.27 0
798.34 0
798.40 0
798.47 0
798.53 0
798.59 0
798.66 0
798.72 0
798.79 0
798.85 0
798.92 0
798.98 0
799.05 0
799.11 0
799.18 0
799.24 0
799.31 0
799.37 0
799.44 0
799.50 0
799.57 0
799.63 0
799.70 0
799.76 0
799.83 0
799.89 0
799.96 0
800.02 0
800.09 0
800.15 0
800.21 0
800.28 0
800.34 0
800.41 0
800.47 0
800.54 0
800.60 0
800.67 0
800.73 0
800.80 0
800.86 0
800.93 0
800.99 0
801.06 0
801.12 0
801.19 0
801.25 0
801.32 0
801.38 0
801.45 0
801.51 0
801.58 0
801.64 0
801.71 0
801.77 0
801.84 0
801.90 0
801.97 0
802.03 0
802.10 0
802.16 0
802.23 0
802.29 0
802.36 0
802.42 0
802.49 0
802.55 0
802.62 0
802.68 0
802.75 0
802.81 0
802.88 0
802.94 0
803.01 0
803.07 0
803.14 0
803.20 0
803.27 0
803.33 0
803.40 0
803.46 0
803.53 0
803.59 0
803.66 0
803.72 0
803.79 0
803.85 0
803.91 0
803.98 0
804.04 0
804.11 0
804.17 0
804.24 0
804.30 0
804.37 0
804.43 0
804.50 0
804.57 0
804.63 0
804.70 0
804.76 0
804.83 0
804.89 0
804.96 0
805.02 0
805.09 0
805.15 0
805.22 0
805.28 0
805.35 0
805.41 0
805.48 0
805.54 0
805.61 0
805.67 0
805.74 0
805.80 0
805.87 0
805.93 0
806.00 0
806.06 0
806.13 0
806.19 0
806.26 0
806.32 0
806.39 0
806.45 0
806.52 0
806.58 0
806.65 0
806.71 0
806.78 0
806.84 0
806.91 0
806.97 0
807.04 0
807.10 1
807.17 1
807.23 0
807.30 0
807.36 0
807.43 0
807.49 0
807.56 0
807.62 0
807.69 0
807.75 0
807.82 0
807.88 0
807.95 0
808.01 0
808.08 0
808.14 0
808.21 0
808.28 0
808.34 0
808.41 0
808.47 0
808.54 0
808.60 0
808.67 0
808.73 0
808.80 0
808.86 0
808.93 0
808.99 0
809.06 1
809.12 0
809.19 0
809.25 0
809.32 0
809.38 0
809.45 0
809.51 0
809.58 0
809.64 0
809.71 0
809.77 0
809.84 0
809.90 0
809.97 0
810.04 0
810.10 0
810.17 0
810.23 0
810.30 0
810.36 0
810.43 0
810.49 0
810.56 0
810.62 0
810.69 0
810.75 0
810.82 0
810.88 0
810.95 0
811.01 0
811.08 0
811.14 0
811.21 0
811.28 0
811.34 0
811.41 0
811.47 0
811.54 0
811.60 0
811.67 0
811.73 0
811.80 0
811.86 0
811.93 0
811.99 0
812.06 0
812.12 0
812.19 0
812.25 0
812.32 0
812.39 0
812.45 0
812.52 0
812.58 0
812.65 0
812.71 0
812.78 0
812.84 0
812.91 0
812.97 0
813.04 0
813.10 0
813.17 0
813.24 0
813.30 0
813.37 0
813.43 0
813.50 0
813.56 0
813.63 0
813.69 0
813.76 0
813.82 0
813.89 0
813.95 0
814.02 0
814.09 0
814.15 0
814.22 0
814.28 0
814.35 0
814.41 0
814.48 0
814.54 0
814.61 0
814.67 0
814.74 0
814.80 0
814.87 0
814.94 0
815.00 0
815.07 0
815.13 0
815.20 0
815.26 0
815.33 0
815.39 0
815.46 0
815.52 0
815.59 0
815.66 0
815.72 0
815.79 0
815.85 0
815.92 0
815.98 0
816.05 0
816.11 0
816.18 0
816.24 0
816.31 0
816.38 0
816.44 0
816.51 0
816.57 0
816.64 0
816.70 0
816.77 0
816.83 0
816.90 0
816.97 0
817.03 0
817.10 0
817.16 0
817.23 0
817.29 0
817.36 0
817.42 0
817.49 0
817.55 0
817.62 0
817.69 0
817.75 0
817.82 0
817.88 0
817.95 0
818.01 0
818.08 0
818.14 0
818.21 0
818.28 0
818.34 0
818.41 0
818.47 0
818.54 0
818.60 0
818.67 0
818.73 0
818.80 0
818.87 0
818.93 0
819.00 0
819.06 0
819.13 0
819.19 0
819.26 0
819.33 0
819.39 0
819.46 0
819.52 0
819.59 0
819.65 0
819.72 0
819.78 0
819.85 0
819.92 0
819.98 0
820.05 0
820.11 0
820.18 0
820.24 0
820.31 0
820.38 0
820.44 0
820.51 0
820.57 0
820.64 0
820.70 0
820.77 0
820.83 0
820.90 0
820.97 0
821.03 0
821.10 0
821.16 0
821.23 0
821.29 0
821.36 0
821.43 0
821.49 0
821.56 0
821.62 0
821.69 0
821.75 0
821.82 0
821.89 0
821.95 0
822.02 0
822.08 0
822.15 0
822.21 0
822.28 0
822.35 0
822.41 0
822.48 0
822.54 0
822.61 0
822.67 0
822.74 0
822.81 0
822.87 0
822.94 0
823.00 0
823.07 0
823.13 0
823.20 0
823.27 0
823.33 0
823.40 0
823.46 0
823.53 0
823.60 0
823.66 0
823.73 0
823.79 0
823.86 0
823.92 0
823.99 0
824.06 0
824.12 0
824.19 0
824.25 0
824.32 0
824.38 0
824.45 0
824.52 0
824.58 0
824.65 0
824.71 0
824.78 0
824.85 0
824.91 0
824.98 0
825.04 0
825.11 0
825.17 0
825.24 0
825.31 0
825.37 0
825.44 0
825.50 0
825.57 0
825.64 0
825.70 0
825.77 0
825.83 0
825.90 0
825.97 0
826.03 0
826.10 0
826.16 0
826.23 0
826.29 0
826.36 0
826.43 0
826.49 0
826.56 0
826.62 0
826.69 0
826.76 0
826.82 0
826.89 0
826.95 0
827.02 0
827.09 0
827.15 0
827.22 0
827.28 0
827.35 0
827.41 0
827.48 0
827.55 0
827.61 0
827.68 0
827.74 0
827.81 0
827.88 0
827.94 0
828.01 0
828.07 0
828.14 0
828.21 0
828.27 0
828.34 0
828.40 0
828.47 0
828.54 0
828.60 0
828.67 0
828.73 0
828.80 0
828.87 0
828.93 0
829.00 0
829.06 0
829.13 0
829.20 0
829.26 0
829.33 0
829.39 0
829.46 0
829.53 0
829.59 0
829.66 0
829.72 0
829.79 0
829.86 0
829.92 0
829.99 0
830.05 0
830.12 0
830.19 0
830.25 0
830.32 0
830.38 0
830.45 0
830.52 0
830.58 0
830.65 0
830.71 0
830.78 0
830.85 0
830.91 0
830.98 0
831.05 0
831.11 0
831.18 0
831.24 0
831.31 0
831.38 0
831.44 0
831.51 0
831.57 0
831.64 0
831.71 0
831.77 0
831.84 0
831.90 0
831.97 0
832.04 0
832.10 0
832.17 0
832.23 0
832.30 0
832.37 0
832.43 0
832.50 0
832.57 0
832.63 0
832.70 0
832.76 0
832.83 0
832.90 0
832.96 0
833.03 0
833.09 0
833.16 0
833.23 0
833.29 0
833.36 0
833.43 0
833.49 0
833.56 0
833.62 0
833.69 0
833.76 0
833.82 0
833.89 0
833.96 0
834.02 0
834.09 0
834.15 0
834.22 0
834.29 0
834.35 0
834.42 0
834.48 0
834.55 0
834.62 0
834.68 0
834.75 0
834.82 0
834.88 0
834.95 0
835.01 0
835.08 0
835.15 0
835.21 0
835.28 0
835.35 0
835.41 0
835.48 0
835.54 0
835.61 0
835.68 0
835.74 0
835.81 0
835.88 0
835.94 0
836.01 0
836.07 0
836.14 0
836.21 0
836.27 0
836.34 0
836.41 0
836.47 0
836.54 0
836.60 0
836.67 0
836.74 0
836.80 0
836.87 0
836.94 0
837.00 0
837.07 0
837.14 0
837.20 0
837.27 0
837.33 0
837.40 0
837.47 0
837.53 0
837.60 0
837.67 0
837.73 0
837.80 0
837.86 0
837.93 0
838.00 0
838.06 0
838.13 0
838.20 0
838.26 0
838.33 0
838.40 0
838.46 0
838.53 0
838.59 0
838.66 0
838.73 0
838.79 0
838.86 0
838.93 0
838.99 0
839.06 0
839.13 0
839.19 0
839.26 0
839.33 0
839.39 0
839.46 0
839.52 0
839.59 0
839.66 0
839.72 0
839.79 0
839.86 0
839.92 0
839.99 0
840.06 0
840.12 0
840.19 0
840.26 0
840.32 0
840.39 0
840.45 0
840.52 0
840.59 0
840.65 0
840.72 0
840.79 0
840.85 0
840.92 0
840.99 0
841.05 0
841.12 0
841.19 0
841.25 0
841.32 0
841.38 0
841.45 0
841.52 0
841.58 0
841.65 0
841.72 0
841.78 0
841.85 0
841.92 0
841.98 0
842.05 0
842.12 0
842.18 0
842.25 0
842.32 0
842.38 0
842.45 0
842.52 0
842.58 0
842.65 0
842.72 0
842.78 0
842.85 0
842.91 0
842.98 0
843.05 0
843.11 0
843.18 0
843.25 0
843.31 0
843.38 0
843.45 0
843.51 0
843.58 0
843.65 0
843.71 0
843.78 0
843.85 0
843.91 0
843.98 0
844.05 0
844.11 0
844.18 0
844.25 0
844.31 0
844.38 0
844.45 0
844.51 0
844.58 0
844.65 0
844.71 0
844.78 0
844.85 0
844.91 0
844.98 0
845.05 0
845.11 0
845.18 0
845.25 0
845.31 0
845.38 0
845.45 0
845.51 0
845.58 0
845.65 0
845.71 0
845.78 0
845.85 0
845.91 0
845.98 0
846.05 0
846.11 0
846.18 0
846.25 0
846.31 0
846.38 0
846.45 0
846.51 0
846.58 0
846.65 0
846.71 0
846.78 0
846.85 0
846.91 0
846.98 0
847.05 0
847.11 0
847.18 0
847.25 0
847.31 0
847.38 0
847.45 0
847.51 0
847.58 0
847.65 0
847.71 0
847.78 0
847.85 0
847.91 0
847.98 0
848.05 0
848.11 0
848.18 0
848.25 0
848.31 0
848.38 0
848.45 0
848.51 0
848.58 0
848.65 0
848.71 0
848.78 0
848.85 0
848.91 0
848.98 0
849.05 0
849.11 0
849.18 0
849.25 0
849.32 0
849.38 0
849.45 0
849.52 0
849.58 0
849.65 0
849.72 0
849.78 0
849.85 0
849.92 0
849.98 0
850.05 0
850.12 0
850.18 0
850.25 0
850.32 0
850.38 0
850.45 0
850.52 0
850.58 0
850.65 0
850.72 0
850.79 0
850.85 0
850.92 0
850.99 0
851.05 0
851.12 0
851.19 0
851.25 0
851.32 0
851.39 0
851.45 0
851.52 0
851.59 0
851.65 0
851.72 0
851.79 0
851.86 0
851.92 0
851.99 0
852.06 0
852.12 0
852.19 0
852.26 0
852.32 0
852.39 0
852.46 0
852.52 0
852.59 0
852.66 0
852.73 0
852.79 0
852.86 0
852.93 0
852.99 0
853.06 0
853.13 0
853.19 0
853.26 0
853.33 0
853.39 0
853.46 0
853.53 0
853.60 0
853.66 0
853.73 0
853.80 0
853.86 0
853.93 0
854.00 0
854.06 0
854.13 0
854.20 0
854.27 0
854.33 0
854.40 0
854.47 0
854.53 0
854.60 0
854.67 0
854.73 0
854.80 0
854.87 0
854.94 0
855.00 0
855.07 0
855.14 0
855.20 0
855.27 0
855.34 0
855.40 0
855.47 0
855.54 0
855.61 0
855.67 0
855.74 0
855.81 0
855.87 0
855.94 0
856.01 0
856.08 0
856.14 0
856.21 0
856.28 0
856.34 0
856.41 0
856.48 0
856.54 0
856.61 0
856.68 0
856.75 0
856.81 0
856.88 0
856.95 0
857.01 0
857.08 0
857.15 0
857.22 0
857.28 0
857.35 0
857.42 0
857.48 0
857.55 0
857.62 0
857.69 0
857.75 0
857.82 0
857.89 0
857.95 0
858.02 0
858.09 0
858.16 0
858.22 0
858.29 0
858.36 0
858.42 0
858.49 0
858.56 0
858.63 0
858.69 0
858.76 0
858.83 0
858.89 0
858.96 0
859.03 0
859.10 0
859.16 0
859.23 0
859.30 0
859.36 0
859.43 0
859.50 0
859.57 0
859.63 0
859.70 0
859.77 0
859.84 0
859.90 0
859.97 0
860.04 0
860.10 0
860.17 0
860.24 0
860.31 0
860.37 0
860.44 0
860.51 0
860.57 0
860.64 0
860.71 0
860.78 0
860.84 0
860.91 0
860.98 0
861.05 0
861.11 0
861.18 0
861.25 0
861.31 0
861.38 0
861.45 0
861.52 0
861.58 0
861.65 0
861.72 0
861.79 0
861.85 0
861.92 0
861.99 0
862.05 0
862.12 0
862.19 0
862.26 0
862.32 0
862.39 0
862.46 0
862.53 0
862.59 0
862.66 0
862.73 0
862.79 0
862.86 0
862.93 0
863.00 0
863.06 0
863.13 0
863.20 0
863.27 0
863.33 0
863.40 0
863.47 0
863.54 0
863.60 0
863.67 0
863.74 0
863.81 0
863.87 0
863.94 0
864.01 0
864.07 0
864.14 0
864.21 0
864.28 0
864.34 0
864.41 0
864.48 0
864.55 0
864.61 0
864.68 0
864.75 0
864.82 0
864.88 0
864.95 0
865.02 0
865.09 0
865.15 0
865.22 0
865.29 0
865.36 0
865.42 0
865.49 0
865.56 0
865.62 0
865.69 0
865.76 0
865.83 0
865.89 0
865.96 0
866.03 0
866.10 0
866.16 0
866.23 0
866.30 0
866.37 0
866.43 0
866.50 0
866.57 0
866.64 0
866.70 0
866.77 0
866.84 0
866.91 0
866.97 0
867.04 0
867.11 0
867.18 0
867.24 0
867.31 0
867.38 0
867.45 0
867.51 0
867.58 0
867.65 0
867.72 0
867.78 0
867.85 0
867.92 0
867.99 0
868.05 0
868.12 0
868.19 0
868.26 0
868.32 0
868.39 0
868.46 0
868.53 0
868.59 0
868.66 0
868.73 0
868.80 0
868.86 0
868.93 0
869.00 0
869.07 0
869.14 0
869.20 0
869.27 0
869.34 0
869.41 0
869.47 0
869.54 0
869.61 0
869.68 0
869.74 0
869.81 0
869.88 0
869.95 0
870.01 0
870.08 0
870.15 0
870.22 0
870.28 0
870.35 0
870.42 0
870.49 0
870.55 0
870.62 0
870.69 0
870.76 0
870.83 0
870.89 0
870.96 0
871.03 0
871.10 0
871.16 0
871.23 0
871.30 0
871.37 0
871.43 0
871.50 0
871.57 0
871.64 0
871.70 0
871.77 0
871.84 0
871.91 0
871.98 0
872.04 0
872.11 0
872.18 0
872.25 0
872.31 0
872.38 0
872.45 0
872.52 0
872.58 0
872.65 0
872.72 0
872.79 0
872.86 0
872.92 0
872.99 0
873.06 0
873.13 0
873.19 0
873.26 0
873.33 0
873.40 0
873.47 0
873.53 0
873.60 0
873.67 0
873.74 0
873.80 0
873.87 0
873.94 0
874.01 0
874.08 0
874.14 0
874.21 0
874.28 0
874.35 0
874.41 0
874.48 0
874.55 0
874.62 0
874.69 0
874.75 0
874.82 0
874.89 0
874.96 0
875.02 0
875.09 0
875.16 0
875.23 0
875.30 0
875.36 0
875.43 0
875.50 0
875.57 0
875.63 0
875.70 0
875.77 0
875.84 0
875.91 0
875.97 0
876.04 0
876.11 0
876.18 0
876.24 0
876.31 0
876.38 0
876.45 0
876.52 0
876.58 0
876.65 0
876.72 0
876.79 0
876.86 0
876.92 0
876.99 0
877.06 0
877.13 0
877.20 0
877.26 0
877.33 0
877.40 0
877.47 0
877.53 0
877.60 0
877.67 0
877.74 0
877.81 0
877.87 0
877.94 0
878.01 0
878.08 0
878.15 0
878.21 0
878.28 0
878.35 0
878.42 0
878.49 0
878.55 0
878.62 0
878.69 0
878.76 0
878.83 0
878.89 0
878.96 0
879.03 0
879.10 0
879.16 0
879.23 0
879.30 0
879.37 0
879.44 0
879.50 0
879.57 0
879.64 0
879.71 0
879.78 0
879.84 0
879.91 0
879.98 0
880.05 0
880.12 0
880.18 0
880.25 0
880.32 0
880.39 0
880.46 0
880.52 0
880.59 0
880.66 0
880.73 0
880.80 0
880.86 0
880.93 0
881.00 0
881.07 0
881.14 0
881.20 0
881.27 0
881.34 0
881.41 0
881.48 0
881.55 0
881.61 0
881.68 0
881.75 0
881.82 0
881.89 0
881.95 0
882.02 0
882.09 0
882.16 0
882.23 0
882.29 0
882.36 0
882.43 0
882.50 0
882.57 0
882.63 0
882.70 0
882.77 0
882.84 0
882.91 0
882.97 0
883.04 0
883.11 0
883.18 0
883.25 0
883.32 0
883.38 0
883.45 0
883.52 0
883.59 0
883.66 0
883.72 0
883.79 0
883.86 0
883.93 0
884.00 0
884.07 0
884.13 0
884.20 0
884.27 0
884.34 0
884.41 0
884.47 0
884.54 0
884.61 0
884.68 0
884.75 0
884.81 0
884.88 0
884.95 0
885.02 0
885.09 0
885.16 0
885.22 0
885.29 0
885.36 0
885.43 0
885.50 0
885.57 0
885.63 0
885.70 0
885.77 0
885.84 0
885.91 0
885.97 0
886.04 0
886.11 0
886.18 0
886.25 0
886.32 0
886.38 0
886.45 0
886.52 0
886.59 0
886.66 0
886.72 0
886.79 0
886.86 0
886.93 0
887.00 0
887.07 0
887.13 0
887.20 0
887.27 0
887.34 0
887.41 0
887.48 0
887.54 0
887.61 0
887.68 0
887.75 0
887.82 0
887.89 0
887.95 0
888.02 0
888.09 0
888.16 0
888.23 0
888.30 0
888.36 0
888.43 0
888.50 0
888.57 0
888.64 0
888.71 0
888.77 0
888.84 0
888.91 0
888.98 0
889.05 0
889.12 0
889.18 0
889.25 0
889.32 0
889.39 0
889.46 0
889.53 0
889.59 0
889.66 0
889.73 0
889.80 0
889.87 0
889.94 0
890.00 0
890.07 0
890.14 0
890.21 0
890.28 0
890.35 0
890.41 0
890.48 0
890.55 0
890.62 0
890.69 0
890.76 0
890.82 0
890.89 0
890.96 0
891.03 0
891.10 0
891.17 0
891.24 0
891.30 0
891.37 0
891.44 0
891.51 0
891.58 0
891.65 0
891.71 0
891.78 0
891.85 0
891.92 0
891.99 0
892.06 0
892.13 0
892.19 0
892.26 0
892.33 0
892.40 0
892.47 0
892.54 0
892.60 0
892.67 0
892.74 0
892.81 0
892.88 0
892.95 0
893.02 0
893.08 0
893.15 0
893.22 0
893.29 0
893.36 0
893.43 0
893.50 0
893.56 0
893.63 0
893.70 0
893.77 0
893.84 0
893.91 0
893.97 0
894.04 0
894.11 0
894.18 0
894.25 0
894.32 0
894.39 0
894.45 0
894.52 0
894.59 0
894.66 0
894.73 0
894.80 0
894.87 0
894.93 0
895.00 0
895.07 0
895.14 0
895.21 0
895.28 0
895.35 0
895.41 0
895.48 0
895.55 0
895.62 0
895.69 0
895.76 0
895.83 0
895.89 0
895.96 0
896.03 0
896.10 0
896.17 0
896.24 0
896.31 0
896.37 0
896.44 0
896.51 0
896.58 0
896.65 0
896.72 0
896.79 0
896.86 0
896.92 0
896.99 0
897.06 0
897.13 0
897.20 0
897.27 0
897.34 0
897.40 0
897.47 0
897.54 0
897.61 0
897.68 0
897.75 0
897.82 0
897.89 0
897.95 0
898.02 0
898.09 0
898.16 0
898.23 0
898.30 0
898.37 0
898.43 0
898.50 0
898.57 0
898.64 0
898.71 0
898.78 0
898.85 0
898.92 0
898.98 0
899.05 0
899.12 0
899.19 0
899.26 0
899.33 0
899.40 0
899.47 0
899.53 0
899.60 0
899.67 0
899.74 0
899.81 0
899.88 0
899.95 0
900.02 0
900.08 0
900.15 0
900.22 0
900.29 0
900.36 0
900.43 0
900.50 0
900.57 0
900.63 0
900.70 0
900.77 0
900.84 0
900.91 0
900.98 0
901.05 0
901.12 0
901.19 0
901.25 0
901.32 0
901.39 0
901.46 0
901.53 0
901.60 0
901.67 0
901.74 0
901.80 0
901.87 0
901.94 0
902.01 0
902.08 0
902.15 0
902.22 0
902.29 0
902.36 0
902.42 0
902.49 0
902.56 0
902.63 0
902.70 0
902.77 0
902.84 0
902.91 0
902.98 0
903.04 0
903.11 0
903.18 0
903.25 0
903.32 0
903.39 0
903.46 0
903.53 0
903.60 0
903.66 0
903.73 0
903.80 0
903.87 0
903.94 0
904.01 0
904.08 0
904.15 0
904.22 0
904.28 0
904.35 0
904.42 0
904.49 0
904.56 0
904.63 0
904.70 0
904.77 0
904.84 0
904.90 0
904.97 0
905.04 0
905.11 0
905.18 0
905.25 0
905.32 0
905.39 0
905.46 0
905.53 0
905.59 0
905.66 0
905.73 0
905.80 0
905.87 0
905.94 0
906.01 0
906.08 0
906.15 0
906.22 0
906.28 0
906.35 0
906.42 0
906.49 0
906.56 0
906.63 0
906.70 0
906.77 0
906.84 0
906.91 0
906.97 0
907.04 0
907.11 0
907.18 0
907.25 0
907.32 0
907.39 0
907.46 0
907.53 0
907.60 0
907.66 0
907.73 0
907.80 0
907.87 0
907.94 0
908.01 0
908.08 0
908.15 0
908.22 0
908.29 0
908.36 0
908.42 0
908.49 0
908.56 0
908.63 0
908.70 0
908.77 0
908.84 0
908.91 0
908.98 0
909.05 0
909.12 0
909.18 0
909.25 0
909.32 0
909.39 0
909.46 0
909.53 0
909.60 0
909.67 0
909.74 0
909.81 0
909.88 0
909.95 0
910.01 0
910.08 0
910.15 0
910.22 0
910.29 0
910.36 0
910.43 0
910.50 0
910.57 0
910.64 0
910.71 0
910.77 0
910.84 0
910.91 0
910.98 0
911.05 0
911.12 0
911.19 0
911.26 0
911.33 0
911.40 0
911.47 0
911.54 0
911.61 0
911.67 0
911.74 0
911.81 0
911.88 0
911.95 0
912.02 0
912.09 0
912.16 0
912.23 0
912.30 0
912.37 0
912.44 0
912.51 0
912.57 0
912.64 0
912.71 0
912.78 0
912.85 0
912.92 0
912.99 0
913.06 0
913.13 0
913.20 0
913.27 0
913.34 0
913.41 0
913.47 0
913.54 0
913.61 0
913.68 0
913.75 0
913.82 0
913.89 0
913.96 0
914.03 0
914.10 0
914.17 0
914.24 0
914.31 0
914.38 0
914.44 0
914.51 0
914.58 0
914.65 0
914.72 0
914.79 0
914.86 0
914.93 0
915.00 0
915.07 0
915.14 0
915.21 0
915.28 0
915.35 0
915.42 0
915.48 0
915.55 0
915.62 0
915.69 0
915.76 0
915.83 0
915.90 0
915.97 0
916.04 0
916.11 0
916.18 0
916.25 0
916.32 0
916.39 0
916.46 0
916.53 0
916.59 0
916.66 0
916.73 0
916.80 0
916.87 0
916.94 0
917.01 0
917.08 0
917.15 0
917.22 0
917.29 0
917.36 0
917.43 0
917.50 0
917.57 0
917.64 0
917.71 0
917.77 0
917.84 0
917.91 0
917.98 0
918.05 0
918.12 0
918.19 0
918.26 0
918.33 0
918.40 0
918.47 0
918.54 0
918.61 0
918.68 0
918.75 0
918.82 0
918.89 0
918.96 0
919.03 0
919.09 0
919.16 0
919.23 0
919.30 0
919.37 0
919.44 0
919.51 0
919.58 0
919.65 0
919.72 0
919.79 0
919.86 0
919.93 0
920.00 0
920.07 0
920.14 0
920.21 0
920.28 0
920.35 0
920.42 0
920.49 0
920.55 0
920.62 0
920.69 0
920.76 0
920.83 0
920.90 0
920.97 0
921.04 0
921.11 0
921.18 0
921.25 0
921.32 0
921.39 0
921.46 0
921.53 0
921.60 0
921.67 0
921.74 0
921.81 0
921.88 0
921.95 0
922.02 0
922.09 0
922.15 0
922.22 0
922.29 0
922.36 0
922.43 0
922.50 0
922.57 0
922.64 0
922.71 0
922.78 0
922.85 0
922.92 0
922.99 0
923.06 0
923.13 0
923.20 0
923.27 0
923.34 0
923.41 0
923.48 0
923.55 0
923.62 0
923.69 0
923.76 0
923.83 0
923.90 0
923.97 0
924.04 0
924.10 0
924.17 0
924.24 0
924.31 0
924.38 0
924.45 0
924.52 0
924.59 0
924.66 0
924.73 0
924.80 0
924.87 0
924.94 0
925.01 0
925.08 0
925.15 0
925.22 0
925.29 0
925.36 0
925.43 0
925.50 0
925.57 0
925.64 0
925.71 0
925.78 0
925.85 0
925.92 0
925.99 0
926.06 0
926.13 0
926.20 0
926.27 0
926.34 0
926.41 0
926.48 0
926.55 0
926.61 0
926.68 0
926.75 0
926.82 0
926.89 0
926.96 0
927.03 0
927.10 0
927.17 0
927.24 0
927.31 0
927.38 0
927.45 0
927.52 0
927.59 0
927.66 0
927.73 0
927.80 0
927.87 0
927.94 0
928.01 0
928.08 0
928.15 0
928.22 0
928.29 0
928.36 0
928.43 0
928.50 0
928.57 0
928.64 0
928.71 0
928.78 0
928.85 0
928.92 0
928.99 0
929.06 0
929.13 0
929.20 0
929.27 0
929.34 0
929.41 0
929.48 0
929.55 0
929.62 0
929.69 0
929.76 0
929.83 0
929.90 0
929.97 0
930.04 0
930.11 0
930.18 0
930.25 0
930.32 0
930.39 0
930.46 0
930.53 0
930.60 0
930.67 0
930.74 0
930.81 0
930.88 0
930.95 0
931.02 0
931.09 0
931.16 0
931.23 0
931.30 0
931.37 0
931.44 0
931.51 0
931.58 0
931.65 0
931.72 0
931.79 0
931.86 0
931.93 0
932.00 0
932.07 0
932.14 0
932.21 0
932.28 0
932.35 0
932.42 0
932.49 0
932.56 0
932.63 0
932.70 0
932.77 0
932.84 0
932.91 0
932.98 0
933.05 0
933.12 0
933.19 0
933.26 0
933.33 0
933.40 0
933.47 0
933.54 0
933.61 0
933.68 0
933.75 0
933.82 0
933.89 0
933.96 0
934.03 0
934.10 0
934.17 0
934.24 0
934.31 0
934.38 0
934.45 0
934.52 0
934.59 0
934.66 0
934.73 0
934.80 0
934.87 0
934.94 0
935.01 0
935.08 0
935.15 0
935.22 0
935.29 0
935.36 0
935.43 0
935.50 0
935.57 0
935.64 0
935.71 0
935.78 0
935.85 0
935.92 0
935.99 0
936.06 0
936.13 0
936.20 0
936.27 0
936.34 0
936.41 0
936.48 0
936.55 0
936.62 0
936.69 0
936.76 0
936.83 0
936.90 0
936.97 0
937.04 0
937.11 0
937.18 0
937.25 0
937.32 0
937.39 0
937.46 0
937.53 0
937.60 0
937.67 0
937.74 0
937.81 0
937.88 0
937.95 0
938.02 0
938.09 0
938.16 0
938.23 0
938.30 0
938.37 0
938.44 0
938.51 0
938.58 0
938.65 0
938.73 0
938.80 0
938.87 0
938.94 0
939.01 0
939.08 0
939.15 0
939.22 0
939.29 0
939.36 0
939.43 0
939.50 0
939.57 0
939.64 0
939.71 0
939.78 0
939.85 0
939.92 0
939.99 0
940.06 0
940.13 0
940.20 0
940.27 0
940.34 0
940.41 0
940.48 0
940.55 0
940.62 0
940.69 0
940.76 0
940.83 0
940.90 0
940.97 0
941.04 0
941.11 0
941.18 0
941.26 0
941.33 0
941.40 0
941.47 0
941.54 0
941.61 0
941.68 0
941.75 0
941.82 0
941.89 0
941.96 0
942.03 0
942.10 0
942.17 0
942.24 0
942.31 0
942.38 0
942.45 0
942.52 0
942.59 0
942.66 0
942.73 0
942.80 0
942.87 0
942.94 0
943.01 0
943.08 0
943.15 0
943.23 0
943.30 0
943.37 0
943.44 0
943.51 0
943.58 0
943.65 0
943.72 0
943.79 0
943.86 0
943.93 0
944.00 0
944.07 0
944.14 0
944.21 0
944.28 0
944.35 0
944.42 0
944.49 0
944.56 0
944.63 0
944.70 0
944.77 0
944.84 0
944.92 0
944.99 0
945.06 0
945.13 0
945.20 0
945.27 0
945.34 0
945.41 0
945.48 0
945.55 0
945.62 0
945.69 0
945.76 0
945.83 0
945.90 0
945.97 0
946.04 0
946.11 0
946.18 0
946.25 0
946.33 0
946.40 0
946.47 0
946.54 0
946.61 0
946.68 0
946.75 0
946.82 0
946.89 0
946.96 0
947.03 0
947.10 0
947.17 0
947.24 0
947.31 0
947.38 0
947.45 0
947.52 0
947.59 0
947.67 0
947.74 0
947.81 0
947.88 0
947.95 0
948.02 0
948.09 0
948.16 0
948.23 0
948.30 0
948.37 0
948.44 0
948.51 0
948.58 0
948.65 0
948.72 0
948.79 0
948.87 0
948.94 0
949.01 0
949.08 0
949.15 0
949.22 0
949.29 0
949.36 0
949.43 0
949.50 0
949.57 0
949.64 0
949.71 0
949.78 0
949.85 0
949.92 0
950.00 0
950.07 0
950.14 0
950.21 0
950.28 0
950.35 0
950.42 0
950.49 0
950.56 0
950.63 0
950.70 0
950.77 0
950.84 0
950.91 0
950.98 0
951.06 0
951.13 0
951.20 0
951.27 0
951.34 0
951.41 0
951.48 0
951.55 0
951.62 0
951.69 0
951.76 0
951.83 0
951.90 0
951.97 0
952.05 0
952.12 0
952.19 0
952.26 0
952.33 0
952.40 0
952.47 0
952.54 0
952.61 0
952.68 0
952.75 0
952.82 0
952.89 0
952.96 0
953.04 0
953.11 0
953.18 0
953.25 0
953.32 0
953.39 0
953.46 0
953.53 0
953.60 0
953.67 0
953.74 0
953.81 0
953.88 0
953.96 0
954.03 0
954.10 0
954.17 0
954.24 0
954.31 0
954.38 0
954.45 0
954.52 0
954.59 0
954.66 0
954.73 0
954.81 0
954.88 0
954.95 0
955.02 0
955.09 0
955.16 0
955.23 0
955.30 0
955.37 0
955.44 0
955.51 0
955.58 0
955.66 0
955.73 0
955.80 0
955.87 0
955.94 0
956.01 0
956.08 0
956.15 0
956.22 0
956.29 0
956.36 0
956.44 0
956.51 0
956.58 0
956.65 0
956.72 0
956.79 0
956.86 0
956.93 0
957.00 0
957.07 0
957.14 0
957.22 0
957.29 0
957.36 0
957.43 0
957.50 0
957.57 0
957.64 0
957.71 0
957.78 0
957.85 0
957.92 0
958.00 0
958.07 0
958.14 0
958.21 0
958.28 0
958.35 0
958.42 0
958.49 0
958.56 0
958.63 0
958.70 0
958.78 0
958.85 0
958.92 0
958.99 0
959.06 0
959.13 0
959.20 0
959.27 0
959.34 0
959.41 0
959.49 0
959.56 0
959.63 0
959.70 0
959.77 0
959.84 0
959.91 0
959.98 0
960.05 0
960.12 0
960.20 0
960.27 0
960.34 0
960.41 0
960.48 0
960.55 0
960.62 0
960.69 0
960.76 0
960.84 0
960.91 0
960.98 0
961.05 0
961.12 0
961.19 0
961.26 0
961.33 0
961.40 0
961.47 0
961.55 0
961.62 0
961.69 0
961.76 0
961.83 0
961.90 0
961.97 0
962.04 0
962.11 0
962.19 0
962.26 0
962.33 0
962.40 0
962.47 0
962.54 0
962.61 0
962.68 0
962.75 0
962.83 0
962.90 0
962.97 0
963.04 0
963.11 0
963.18 0
963.25 0
963.32 0
963.39 0
963.47 0
963.54 0
963.61 0
963.68 0
963.75 0
963.82 0
963.89 0
963.96 0
964.04 0
964.11 0
964.18 0
964.25 0
964.32 0
964.39 0
964.46 0
964.53 0
964.60 0
964.68 0
964.75 0
964.82 0
964.89 0
964.96 0
965.03 0
965.10 0
965.17 0
965.25 0
965.32 0
965.39 0
965.46 0
965.53 0
965.60 0
965.67 0
965.74 0
965.82 0
965.89 0
965.96 0
966.03 0
966.10 0
966.17 0
966.24 0
966.31 0
966.39 0
966.46 0
966.53 0
966.60 0
966.67 0
966.74 0
966.81 0
966.88 0
966.96 0
967.03 0
967.10 0
967.17 0
967.24 0
967.31 0
967.38 0
967.45 0
967.53 0
967.60 0
967.67 0
967.74 0
967.81 0
967.88 0
967.95 0
968.02 0
968.10 0
968.17 0
968.24 0
968.31 0
968.38 0
968.45 0
968.52 0
968.60 0
968.67 0
968.74 0
968.81 0
968.88 0
968.95 0
969.02 0
969.09 0
969.17 0
969.24 0
969.31 0
969.38 0
969.45 0
969.52 0
969.59 0
969.67 0
969.74 0
969.81 0
969.88 0
969.95 0
970.02 0
970.09 0
970.17 0
970.24 0
970.31 0
970.38 0
970.45 0
970.52 0
970.59 0
970.67 0
970.74 0
970.81 0
970.88 0
970.95 0
971.02 0
971.09 0
971.17 0
971.24 0
971.31 0
971.38 0
971.45 0
971.52 0
971.59 0
971.67 0
971.74 0
971.81 0
971.88 0
971.95 0
972.02 0
972.09 0
972.17 0
972.24 0
972.31 0
972.38 0
972.45 0
972.52 0
972.59 0
972.67 0
972.74 0
972.81 0
972.88 0
972.95 0
973.02 0
973.09 0
973.17 0
973.24 0
973.31 0
973.38 0
973.45 0
973.52 0
973.60 0
973.67 0
973.74 0
973.81 0
973.88 0
973.95 0
974.02 0
974.10 0
974.17 0
974.24 0
974.31 0
974.38 0
974.45 0
974.53 0
974.60 0
974.67 0
974.74 0
974.81 0
974.88 0
974.95 0
975.03 0
975.10 0
975.17 0
975.24 0
975.31 0
975.38 0
975.46 0
975.53 0
975.60 0
975.67 0
975.74 0
975.81 0
975.89 0
975.96 0
976.03 0
976.10 0
976.17 0
976.24 0
976.32 0
976.39 0
976.46 0
976.53 0
976.60 0
976.67 0
976.74 0
976.82 0
976.89 0
976.96 0
977.03 0
977.10 0
977.17 0
977.25 0
977.32 0
977.39 0
977.46 0
977.53 0
977.60 0
977.68 0
977.75 0
977.82 0
977.89 0
977.96 0
978.03 0
978.11 0
978.18 0
978.25 0
978.32 0
978.39 0
978.46 0
978.54 0
978.61 0
978.68 0
978.75 0
978.82 0
978.90 0
978.97 0
979.04 0
979.11 0
979.18 0
979.25 0
979.33 0
979.40 0
979.47 0
979.54 0
979.61 0
979.68 0
979.76 0
979.83 0
979.90 0
979.97 0
980.04 0
980.11 0
980.19 0
980.26 0
980.33 0
980.40 0
980.47 0
980.55 0
980.62 0
980.69 0
980.76 0
980.83 0
980.90 0
980.98 0
981.05 0
981.12 0
981.19 0
981.26 0
981.33 0
981.41 0
981.48 0
981.55 0
981.62 0
981.69 0
981.77 0
981.84 0
981.91 0
981.98 0
982.05 0
982.13 0
982.20 0
982.27 0
982.34 0
982.41 0
982.48 0
982.56 0
982.63 0
982.70 0
982.77 0
982.84 0
982.92 0
982.99 0
983.06 0
983.13 0
983.20 0
983.27 0
983.35 0
983.42 0
983.49 0
983.56 0
983.63 0
983.71 0
983.78 0
983.85 0
983.92 0
983.99 0
984.07 0
984.14 0
984.21 0
984.28 0
984.35 0
984.43 0
984.50 0
984.57 0
984.64 0
984.71 0
984.78 0
984.86 0
984.93 0
985.00 0
985.07 0
985.14 0
985.22 0
985.29 0
985.36 0
985.43 0
985.50 0
985.58 0
985.65 0
985.72 0
985.79 0
985.86 0
985.94 0
986.01 0
986.08 0
986.15 0
986.22 0
986.30 0
986.37 0
986.44 0
986.51 0
986.58 0
986.66 0
986.73 0
986.80 0
986.87 0
986.94 0
987.02 0
987.09 0
987.16 0
987.23 0
987.30 0
987.38 0
987.45 0
987.52 0
987.59 0
987.66 0
987.74 0
987.81 0
987.88 0
987.95 0
988.02 0
988.10 0
988.17 0
988.24 0
988.31 0
988.38 0
988.46 0
988.53 0
988.60 0
988.67 0
988.74 0
988.82 0
988.89 0
988.96 0
989.03 0
989.11 0
989.18 0
989.25 0
989.32 0
989.39 0
989.47 0
989.54 0
989.61 0
989.68 0
989.75 0
989.83 0
989.90 0
989.97 0
990.04 0
990.11 0
990.19 0
990.26 0
990.33 0
990.40 0
990.48 0
990.55 0
990.62 0
990.69 0
990.76 0
990.84 0
990.91 0
990.98 0
991.05 0
991.12 0
991.20 0
991.27 0
991.34 0
991.41 0
991.49 0
991.56 0
991.63 0
991.70 0
991.77 0
991.85 0
991.92 0
991.99 0
992.06 0
992.14 0
992.21 0
992.28 0
992.35 0
992.42 0
992.50 0
992.57 0
992.64 0
992.71 0
992.79 0
992.86 0
992.93 0
993.00 0
993.07 0
993.15 0
993.22 0
993.29 0
993.36 0
993.44 0
993.51 0
993.58 0
993.65 0
993.72 0
993.80 0
993.87 0
993.94 0
994.01 0
994.09 0
994.16 0
994.23 0
994.30 0
994.37 0
994.45 0
994.52 0
994.59 0
994.66 0
994.74 0
994.81 0
994.88 0
994.95 0
995.03 0
995.10 0
995.17 0
995.24 0
995.31 0
995.39 0
995.46 0
995.53 0
995.60 0
995.68 0
995.75 0
995.82 0
995.89 0
995.97 0
996.04 0
996.11 0
996.18 0
996.25 0
996.33 0
996.40 0
996.47 0
996.54 0
996.62 0
996.69 0
996.76 0
996.83 0
996.91 0
996.98 0
997.05 0
997.12 0
997.20 0
997.27 0
997.34 0
997.41 0
997.49 0
997.56 0
997.63 0
997.70 0
997.77 0
997.85 0
997.92 0
997.99 0
998.06 0
998.14 0
998.21 0
998.28 0
998.35 0
998.43 0
998.50 0
998.57 0
998.64 0
998.72 0
998.79 0
998.86 0
998.93 0
999.01 0
999.08 0
999.15 0
999.22 0
999.30 0
999.37 0
999.44 0
999.51 0
999.59 0
999.66 0
999.73 0
999.80 0
999.88 0
999.95 0
1000.02 0
1000.09 0
1000.17 0
1000.24 0
1000.31 0
1000.38 0
1000.46 0
1000.53 0
1000.60 0
1000.67 0
1000.75 0
1000.82 0
1000.89 0
1000.96 0
1001.04 0
1001.11 0
1001.18 0
1001.25 0
1001.33 0
1001.40 0
1001.47 0
1001.54 0
1001.62 0
1001.69 0
1001.76 0
1001.83 0
1001.91 0
1001.98 0
1002.05 0
1002.12 0
1002.20 0
1002.27 0
1002.34 0
1002.41 0
1002.49 0
1002.56 0
1002.63 0
1002.70 0
1002.78 0
1002.85 0
1002.92 0
1002.99 0
1003.07 0
1003.14 0
1003.21 0
1003.29 0
1003.36 0
1003.43 0
1003.50 0
1003.58 0
1003.65 0
1003.72 0
1003.79 0
1003.87 0
1003.94 0
1004.01 0
1004.08 0
1004.16 0
1004.23 0
1004.30 0
1004.37 0
1004.45 0
1004.52 0
1004.59 0
1004.67 0
1004.74 0
1004.81 0
1004.88 0
1004.96 0
1005.03 0
1005.10 0
1005.17 0
1005.25 0
1005.32 0
1005.39 0
1005.46 0
1005.54 0
1005.61 0
1005.68 0
1005.76 0
1005.83 0
1005.90 0
1005.97 0
1006.05 0
1006.12 0
1006.19 0
1006.26 0
1006.34 0
1006.41 0
1006.48 0
1006.55 0
1006.63 0
1006.70 0
1006.77 0
1006.85 0
1006.92 0
1006.99 0
1007.06 0
1007.14 0
1007.21 0
1007.28 0
1007.36 0
1007.43 0
1007.50 0
1007.57 0
1007.65 0
1007.72 0
1007.79 0
1007.86 0
1007.94 0
1008.01 0
1008.08 0
1008.16 0
1008.23 0
1008.30 0
1008.37 0
1008.45 0
1008.52 0
1008.59 0
1008.67 0
1008.74 0
1008.81 0
1008.88 0
1008.96 0
1009.03 0
1009.10 0
1009.17 0
1009.25 0
1009.32 0
1009.39 0
1009.47 0
1009.54 0
1009.61 0
1009.68 0
1009.76 0
1009.83 0
1009.90 0
1009.98 0
1010.05 0
1010.12 0
1010.19 0
1010.27 0
1010.34 0
1010.41 0
1010.49 0
1010.56 0
1010.63 0
1010.70 0
1010.78 0
1010.85 0
1010.92 0
1011.00 0
1011.07 0
1011.14 0
1011.21 0
1011.29 0
1011.36 0
1011.43 0
1011.51 0
1011.58 0
1011.65 0
1011.72 0
1011.80 0
1011.87 0
1011.94 0
1012.02 0
1012.09 0
1012.16 0
1012.24 0
1012.31 0
1012.38 0
1012.45 0
1012.53 0
1012.60 0
1012.67 0
1012.75 0
1012.82 0
1012.89 0
1012.96 0
1013.04 0
1013.11 0
1013.18 0
1013.26 0
1013.33 0
1013.40 0
1013.48 0
1013.55 0
1013.62 0
1013.69 0
1013.77 0
1013.84 0
1013.91 0
1013.99 0
1014.06 0
1014.13 0
1014.21 0
1014.28 0
1014.35 0
1014.42 0
1014.50 0
1014.57 0
1014.64 0
1014.72 0
1014.79 0
1014.86 0
1014.94 0
1015.01 0
1015.08 0
1015.15 0
1015.23 0
1015.30 0
1015.37 0
1015.45 0
1015.52 0
1015.59 0
1015.67 0
1015.74 0
1015.81 0
1015.88 0
1015.96 0
1016.03 0
1016.10 0
1016.18 0
1016.25 0
1016.32 0
1016.40 0
1016.47 0
1016.54 0
1016.62 0
1016.69 0
1016.76 0
1016.83 0
1016.91 0
1016.98 0
1017.05 0
1017.13 0
1017.20 0
1017.27 0
1017.35 0
1017.42 0
1017.49 0
1017.57 0
1017.64 0
1017.71 0
1017.79 0
1017.86 0
1017.93 0
1018.00 0
1018.08 0
1018.15 0
1018.22 0
1018.30 0
1018.37 0
1018.44 0
1018.52 0
1018.59 0
1018.66 0
1018.74 0
1018.81 0
1018.88 0
1018.96 0
1019.03 0
1019.10 0
1019.18 0
1019.25 0
1019.32 0
1019.39 0
1019.47 0
1019.54 0
1019.61 0
1019.69 0
1019.76 0
1019.83 0
1019.91 0
1019.98 0
1020.05 0
1020.13 0
1020.20 0
1020.27 0
1020.35 0
1020.42 0
1020.49 0
1020.57 0
1020.64 0
1020.71 0
1020.79 0
1020.86 0
1020.93 0
1021.01 0
1021.08 0
1021.15 0
1021.23 0
1021.30 0
1021.37 0
1021.44 0
1021.52 0
1021.59 0
1021.66 0
1021.74 0
1021.81 0
1021.88 0
1021.96 0
1022.03 0
1022.10 0
1022.18 0
1022.25 0
1022.32 0
1022.40 0
1022.47 0
1022.54 0
1022.62 0
1022.69 0
1022.76 0
1022.84 0
1022.91 0
1022.98 0
1023.06 0
1023.13 0
1023.20 0
1023.28 0
1023.35 0
1023.42 0
1023.50 0
1023.57 0
1023.64 0
1023.72 0
1023.79 0
1023.86 0
1023.94 0
1024.01 0
1024.08 0
1024.16 0
1024.23 0
1024.30 0
1024.38 0
1024.45 0
1024.52 0
1024.60 0
1024.67 0
1024.74 0
1024.82 0
1024.89 0
1024.96 0
1025.04 0
1025.11 0
1025.18 0
1025.26 0
1025.33 0
1025.40 0
1025.48 0
1025.55 0
1025.62 0
1025.70 0
1025.77 0
1025.85 0
1025.92 0
1025.99 0
1026.07 0
1026.14 0
1026.21 0
1026.29 0
1026.36 0
1026.43 0
1026.51 0
1026.58 0
1026.65 0
1026.73 0
1026.80 0
1026.87 0
1026.95 0
1027.02 0
1027.09 0
1027.17 0
1027.24 0
1027.31 0
1027.39 0
1027.46 0
1027.53 0
1027.61 0
1027.68 0
1027.75 0
1027.83 0
1027.90 0
1027.98 0
1028.05 0
1028.12 0
1028.20 0
1028.27 0
1028.34 0
1028.42 0
1028.49 0
1028.56 0
1028.64 0
1028.71 0
1028.78 0
1028.86 0
1028.93 0
1029.00 0
1029.08 0
1029.15 0
1029.23 0
1029.30 0
1029.37 0
1029.45 0
1029.52 0
1029.59 0
1029.67 0
1029.74 0
1029.81 0
1029.89 0
1029.96 0
1030.03 0
1030.11 0
1030.18 0
1030.25 0
1030.33 0
1030.40 0
1030.48 0
1030.55 0
1030.62 0
1030.70 0
1030.77 0
1030.84 0
1030.92 0
1030.99 0
1031.06 0
1031.14 0
1031.21 0
1031.29 0
1031.36 0
1031.43 0
1031.51 0
1031.58 0
1031.65 0
1031.73 0
1031.80 1
1031.87 1
1031.95 1
1032.02 0
1032.10 0
1032.17 0
1032.24 0
1032.32 0
1032.39 0
1032.46 0
1032.54 0
1032.61 0
1032.68 0
1032.76 0
1032.83 0
1032.91 0
1032.98 0
1033.05 0
1033.13 0
1033.20 0
1033.27 0
1033.35 0
1033.42 0
1033.49 0
1033.57 0
1033.64 0
1033.72 0
1033.79 0
1033.86 0
1033.94 0
1034.01 0
1034.08 0
1034.16 0
1034.23 0
1034.31 0
1034.38 0
1034.45 0
1034.53 0
1034.60 0
1034.67 0
1034.75 0
1034.82 0
1034.90 0
1034.97 0
1035.04 0
1035.12 0
1035.19 0
1035.26 0
1035.34 0
1035.41 0
1035.49 0
1035.56 0
1035.63 0
1035.71 0
1035.78 0
1035.85 0
1035.93 0
1036.00 0
1036.08 0
1036.15 0
1036.22 0
1036.30 0
1036.37 0
1036.44 0
1036.52 0
1036.59 0
1036.67 0
1036.74 0
1036.81 0
1036.89 0
1036.96 0
1037.03 0
1037.11 0
1037.18 0
1037.26 0
1037.33 0
1037.40 0
1037.48 0
1037.55 0
1037.63 0
1037.70 0
1037.77 0
1037.85 0
1037.92 0
1037.99 0
1038.07 0
1038.14 0
1038.22 0
1038.29 0
1038.36 0
1038.44 0
1038.51 0
1038.59 0
1038.66 0
1038.73 0
1038.81 0
1038.88 0
1038.95 0
1039.03 0
1039.10 0
1039.18 0
1039.25 0
1039.32 0
1039.40 0
1039.47 0
1039.55 0
1039.62 0
1039.69 0
1039.77 0
1039.84 0
1039.92 0
1039.99 0
1040.06 0
1040.14 0
1040.21 0
1040.29 0
1040.36 0
1040.43 0
1040.51 0
1040.58 0
1040.65 0
1040.73 0
1040.80 0
1040.88 0
1040.95 0
1041.02 0
1041.10 0
1041.17 0
1041.25 0
1041.32 0
1041.39 0
1041.47 0
1041.54 0
1041.62 0
1041.69 0
1041.76 0
1041.84 0
1041.91 0
1041.99 0
1042.06 0
1042.13 0
1042.21 0
1042.28 0
1042.36 0
1042.43 0
1042.50 0
1042.58 0
1042.65 0
1042.73 0
1042.80 0
1042.87 0
1042.95 0
1043.02 0
1043.10 0
1043.17 0
1043.24 0
1043.32 0
1043.39 0
1043.47 0
1043.54 0
1043.61 0
1043.69 0
1043.76 0
1043.84 0
1043.91 0
1043.99 0
1044.06 0
1044.13 0
1044.21 0
1044.28 0
1044.36 0
1044.43 0
1044.50 0
1044.58 0
1044.65 1
1044.73 1
1044.80 1
1044.87 1
1044.95 1
1045.02 1
1045.10 1
1045.17 1
1045.24 1
1045.32 0
1045.39 0
1045.47 0
1045.54 0
1045.62 0
1045.69 0
1045.76 0
1045.84 0
1045.91 0
1045.99 0
1046.06 0
1046.13 0
1046.21 0
1046.28 0
1046.36 0
1046.43 0
1046.50 0
1046.58 0
1046.65 0
1046.73 0
1046.80 0
1046.88 0
1046.95 0
1047.02 0
1047.10 0
1047.17 0
1047.25 0
1047.32 0
1047.39 0
1047.47 0
1047.54 0
1047.62 0
1047.69 1
1047.77 1
1047.84 0
1047.91 0
1047.99 0
1048.06 0
1048.14 0
1048.21 0
1048.29 0
1048.36 0
1048.43 0
1048.51 0
1048.58 1
1048.66 1
1048.73 0
1048.80 0
1048.88 0
1048.95 0
1049.03 0
1049.10 0
1049.18 0
1049.25 0
1049.32 0
1049.40 0
1049.47 0
1049.55 0
1049.62 0
1049.70 0
1049.77 0
1049.84 0
1049.92 0
1049.99 0
1050.07 0
1050.14 0
1050.22 0
1050.29 0
1050.36 0
1050.44 0
1050.51 0
1050.59 0
1050.66 0
1050.74 0
1050.81 0
1050.88 0
1050.96 0
1051.03 0
1051.11 0
1051.18 0
1051.26 0
1051.33 0
1051.40 0
1051.48 0
1051.55 0
1051.63 0
1051.70 0
1051.78 0
1051.85 0
1051.92 0
1052.00 0
1052.07 0
1052.15 0
1052.22 0
1052.30 0
1052.37 0
1052.45 0
1052.52 0
1052.59 0
1052.67 0
1052.74 0
1052.82 0
1052.89 0
1052.97 0
1053.04 0
1053.11 0
1053.19 0
1053.26 0
1053.34 0
1053.41 0
1053.49 0
1053.56 0
1053.64 0
1053.71 0
1053.78 0
1053.86 0
1053.93 0
1054.01 0
1054.08 0
1054.16 0
1054.23 0
1054.31 0
1054.38 0
1054.45 0
1054.53 0
1054.60 0
1054.68 0
1054.75 0
1054.83 0
1054.90 0
1054.98 0
1055.05 0
1055.12 0
1055.20 0
1055.27 0
1055.35 0
1055.42 0
1055.50 0
1055.57 0
1055.65 0
1055.72 0
1055.79 0
1055.87 0
1055.94 0
1056.02 0
1056.09 1
1056.17 1
1056.24 1
1056.32 0
1056.39 0
1056.46 0
1056.54 0
1056.61 0
1056.69 0
1056.76 0
1056.84 0
1056.91 0
1056.99 0
1057.06 0
1057.14 0
1057.21 0
1057.28 0
1057.36 0
1057.43 1
1057.51 1
1057.58 1
1057.66 1
1057.73 0
1057.81 0
1057.88 0
1057.96 0
1058.03 0
1058.10 0
1058.18 0
1058.25 0
1058.33 0
1058.40 0
1058.48 0
1058.55 0
1058.63 0
1058.70 0
1058.78 0
1058.85 0
1058.92 0
1059.00 0
1059.07 0
1059.15 0
1059.22 0
1059.30 0
1059.37 0
1059.45 0
1059.52 0
1059.60 0
1059.67 0
1059.75 0
1059.82 0
1059.89 0
1059.97 0
1060.04 0
1060.12 0
1060.19 0
1060.27 0
1060.34 0
1060.42 0
1060.49 0
1060.57 0
1060.64 0
1060.72 0
1060.79 0
1060.87 0
1060.94 0
1061.01 0
1061.09 0
1061.16 0
1061.24 0
1061.31 0
1061.39 0
1061.46 0
1061.54 0
1061.61 0
1061.69 0
1061.76 0
1061.84 0
1061.91 0
1061.99 0
1062.06 0
1062.13 0
1062.21 0
1062.28 0
1062.36 0
1062.43 0
1062.51 0
1062.58 0
1062.66 0
1062.73 0
1062.81 0
1062.88 0
1062.96 0
1063.03 0
1063.11 0
1063.18 0
1063.26 0
1063.33 0
1063.40 0
1063.48 0
1063.55 0
1063.63 0
1063.70 0
1063.78 0
1063.85 0
1063.93 0
1064.00 0
1064.08 0
1064.15 0
1064.23 0
1064.30 0
1064.38 0
1064.45 0
1064.53 0
1064.60 0
1064.68 0
1064.75 0
1064.83 0
1064.90 0
1064.98 0
1065.05 0
1065.12 0
1065.20 0
1065.27 0
1065.35 0
1065.42 0
1065.50 0
1065.57 0
1065.65 0
1065.72 0
1065.80 0
1065.87 0
1065.95 0
1066.02 0
1066.10 0
1066.17 0
1066.25 0
1066.32 0
1066.40 0
1066.47 0
1066.55 0
1066.62 0
1066.70 0
1066.77 0
1066.85 1
1066.92 1
1067.00 1
1067.07 1
1067.15 0
1067.22 0
1067.30 0
1067.37 0
1067.45 0
1067.52 0
1067.60 0
1067.67 0
1067.74 0
1067.82 0
1067.89 0
1067.97 0
1068.04 0
1068.12 0
1068.19 0
1068.27 0
1068.34 0
1068.42 0
1068.49 0
1068.57 0
1068.64 0
1068.72 0
1068.79 0
1068.87 0
1068.94 0
1069.02 1
1069.09 1
1069.17 0
1069.24 0
1069.32 0
1069.39 0
1069.47 0
1069.54 0
1069.62 0
1069.69 0
1069.77 0
1069.84 0
1069.92 0
1069.99 0
1070.07 0
1070.14 0
1070.22 0
1070.29 0
1070.37 1
1070.44 1
1070.52 1
1070.59 1
1070.67 1
1070.74 1
1070.82 1
1070.89 1
1070.97 1
1071.04 1
1071.12 1
1071.19 1
1071.27 1
1071.34 0
1071.42 0
1071.49 0
1071.57 0
1071.64 0
1071.72 0
1071.79 0
1071.87 0
1071.94 0
1072.02 0
1072.09 0
1072.17 0
1072.24 0
1072.32 0
1072.39 0
1072.47 0
1072.54 0
1072.62 0
1072.69 0
1072.77 0
1072.84 0
1072.92 0
1072.99 0
1073.07 0
1073.14 0
1073.22 0
1073.29 0
1073.37 0
1073.44 0
1073.52 0
1073.60 0
1073.67 0
1073.75 1
1073.82 1
1073.90 1
1073.97 1
1074.05 1
1074.12 1
1074.20 1
1074.27 1
1074.35 1
1074.42 1
1074.50 0
1074.57 0
1074.65 0
1074.72 0
1074.80 0
1074.87 0
1074.95 0
1075.02 0
1075.10 0
1075.17 0
1075.25 1
1075.32 1
1075.40 1
1075.47 1
1075.55 1
1075.62 1
1075.70 1
1075.77 1
1075.85 1
1075.92 1
1076.00 1
1076.08 1
1076.15 0
1076.23 0
1076.30 0
1076.38 1
1076.45 1
1076.53 1
1076.60 1
1076.68 1
1076.75 1
1076.83 1
1076.90 1
1076.98 1
1077.05 1
1077.13 1
1077.20 1
1077.28 1
1077.35 1
1077.43 1
1077.50 1
1077.58 0
1077.65 0
1077.73 0
1077.81 0
1077.88 1
1077.96 1
1078.03 1
1078.11 1
1078.18 0
1078.26 0
1078.33 0
1078.41 0
1078.48 1
1078.56 1
1078.63 1
1078.71 1
1078.78 1
1078.86 1
1078.93 1
1079.01 1
1079.08 1
1079.16 1
1079.24 1
1079.31 1
1079.39 1
1079.46 1
1079.54 0
1079.61 0
1079.69 0
1079.76 0
1079.84 0
1079.91 0
1079.99 0
1080.06 0
1080.14 0
1080.21 0
1080.29 0
1080.37 0
1080.44 0
1080.52 0
1080.59 0
1080.67 0
1080.74 0
1080.82 0
1080.89 0
1080.97 1
1081.04 1
1081.12 1
1081.19 1
1081.27 1
1081.34 1
1081.42 1
1081.50 1
1081.57 1
1081.65 0
1081.72 0
1081.80 0
1081.87 0
1081.95 0
1082.02 0
1082.10 0
1082.17 1
1082.25 1
1082.33 1
1082.40 1
1082.48 2
1082.55 2
1082.63 2
1082.70 2
1082.78 2
1082.85 1
1082.93 1
1083.00 1
1083.08 0
1083.15 0
1083.23 0
1083.31 0
1083.38 0
1083.46 0
1083.53 0
1083.61 0
1083.68 0
1083.76 0
1083.83 1
1083.91 1
1083.98 1
1084.06 1
1084.14 1
1084.21 1
1084.29 1
1084.36 1
1084.44 1
1084.51 1
1084.59 1
1084.66 1
1084.74 0
1084.82 0
1084.89 0
1084.97 0
1085.04 0
1085.12 0
1085.19 0
1085.27 0
1085.34 0
1085.42 0
1085.49 0
1085.57 0
1085.65 0
1085.72 0
1085.80 0
1085.87 0
1085.95 0
1086.02 0
1086.10 0
1086.17 0
1086.25 0
1086.33 0
1086.40 0
1086.48 0
1086.55 0
1086.63 0
1086.70 0
1086.78 0
1086.85 0
1086.93 0
1087.01 0
1087.08 0
1087.16 1
1087.23 1
1087.31 1
1087.38 1
1087.46 2
1087.53 2
1087.61 2
1087.69 1
1087.76 1
1087.84 1
1087.91 1
1087.99 1
1088.06 1
1088.14 1
1088.22 1
1088.29 1
1088.37 1
1088.44 1
1088.52 1
1088.59 1
1088.67 1
1088.74 2
1088.82 2
1088.90 1
1088.97 1
1089.05 1
1089.12 1
1089.20 0
1089.27 0
1089.35 0
1089.43 1
1089.50 1
1089.58 1
1089.65 1
1089.73 1
1089.80 1
1089.88 1
1089.95 1
1090.03 1
1090.11 1
1090.18 1
1090.26 1
1090.33 1
1090.41 2
1090.48 2
1090.56 2
1090.64 2
1090.71 2
1090.79 2
1090.86 2
1090.94 2
1091.01 2
1091.09 2
1091.17 2
1091.24 2
1091.32 2
1091.39 2
1091.47 2
1091.54 2
1091.62 1
1091.70 1
1091.77 1
1091.85 1
1091.92 0
1092.00 0
1092.07 0
1092.15 0
1092.23 0
1092.30 0
1092.38 1
1092.45 1
1092.53 1
1092.61 1
1092.68 1
1092.76 1
1092.83 1
1092.91 1
1092.98 1
1093.06 1
1093.14 1
1093.21 1
1093.29 1
1093.36 1
1093.44 2
1093.51 2
1093.59 2
1093.67 2
1093.74 1
1093.82 1
1093.89 1
1093.97 1
1094.05 1
1094.12 1
1094.20 1
1094.27 1
1094.35 1
1094.42 1
1094.50 1
1094.58 1
1094.65 1
1094.73 2
1094.80 2
1094.88 2
1094.96 2
1095.03 3
1095.11 3
1095.18 3
1095.26 3
1095.33 3
1095.41 3
1095.49 3
1095.56 2
1095.64 2
1095.71 2
1095.79 1
1095.87 1
1095.94 1
1096.02 1
1096.09 1
1096.17 1
1096.25 1
1096.32 1
1096.40 1
1096.47 1
1096.55 1
1096.62 1
1096.70 1
1096.78 1
1096.85 1
1096.93 1
1097.00 1
1097.08 1
1097.16 1
1097.23 1
1097.31 1
1097.38 1
1097.46 0
1097.54 0
1097.61 0
1097.69 0
1097.76 0
1097.84 0
1097.92 0
1097.99 0
1098.07 0
1098.14 0
1098.22 0
1098.30 0
1098.37 0
1098.45 0
1098.52 0
1098.60 0
1098.68 0
1098.75 1
1098.83 1
1098.90 1
1098.98 1
1099.06 1
1099.13 0
1099.21 0
1099.28 0
1099.36 0
1099.44 0
1099.51 0
1099.59 0
1099.66 0
1099.74 0
1099.82 0
1099.89 0
1099.97 0
1100.04 1
1100.12 1
1100.20 1
1100.27 1
1100.35 1
1100.42 1
1100.50 1
1100.58 1
1100.65 1
1100.73 1
1100.80 1
1100.88 1
1100.96 1
1101.03 0
1101.11 0
1101.18 0
1101.26 0
1101.34 0
1101.41 0
1101.49 0
1101.56 0
1101.64 0
1101.72 0
1101.79 0
1101.87 0
1101.94 1
1102.02 1
1102.10 1
1102.17 1
1102.25 1
1102.33 1
1102.40 1
1102.48 0
1102.55 0
1102.63 0
1102.71 0
1102.78 1
1102.86 1
1102.93 1
1103.01 1
1103.09 1
1103.16 0
1103.24 0
1103.31 0
1103.39 0
1103.47 0
1103.54 0
1103.62 0
1103.70 1
1103.77 1
1103.85 1
1103.92 1
1104.00 1
1104.08 1
1104.15 1
1104.23 1
1104.30 1
1104.38 1
1104.46 1
1104.53 0
1104.61 0
1104.69 0
1104.76 0
1104.84 0
1104.91 0
1104.99 0
1105.07 0
1105.14 0
1105.22 0
1105.30 0
1105.37 1
1105.45 1
1105.52 2
1105.60 3
1105.68 3
1105.75 4
1105.83 4
1105.90 4
1105.98 4
1106.06 3
1106.13 3
1106.21 3
1106.29 3
1106.36 3
1106.44 3
1106.51 3
1106.59 3
1106.67 3
1106.74 2
1106.82 2
1106.90 2
1106.97 2
1107.05 2
1107.12 2
1107.20 3
1107.28 3
1107.35 4
1107.43 4
1107.51 4
1107.58 4
1107.66 4
1107.74 3
1107.81 3
1107.89 2
1107.96 2
1108.04 1
1108.12 1
1108.19 1
1108.27 1
1108.35 1
1108.42 1
1108.50 1
1108.57 1
1108.65 2
1108.73 2
1108.80 3
1108.88 3
1108.96 4
1109.03 4
1109.11 4
1109.19 3
1109.26 2
1109.34 2
1109.41 1
1109.49 1
1109.57 0
1109.64 1
1109.72 1
1109.80 1
1109.87 2
1109.95 2
1110.03 3
1110.10 3
1110.18 3
1110.25 3
1110.33 2
1110.41 2
1110.48 2
1110.56 2
1110.64 2
1110.71 1
1110.79 1
1110.87 1
1110.94 1
1111.02 1
1111.09 1
1111.17 1
1111.25 1
1111.32 1
1111.40 1
1111.48 2
1111.55 2
1111.63 2
1111.71 3
1111.78 3
1111.86 3
1111.94 3
1112.01 3
1112.09 3
1112.16 3
1112.24 3
1112.32 4
1112.39 4
1112.47 4
1112.55 3
1112.62 3
1112.70 3
1112.78 2
1112.85 2
1112.93 2
1113.01 1
1113.08 1
1113.16 1
1113.24 1
1113.31 1
1113.39 1
1113.46 1
1113.54 1
1113.62 1
1113.69 1
1113.77 1
1113.85 1
1113.92 1
1114.00 1
1114.08 2
1114.15 2
1114.23 2
1114.31 2
1114.38 2
1114.46 2
1114.54 2
1114.61 1
1114.69 1
1114.77 0
1114.84 0
1114.92 0
1114.99 0
1115.07 0
1115.15 0
1115.22 1
1115.30 1
1115.38 1
1115.45 0
1115.53 0
1115.61 0
1115.68 0
1115.76 0
1115.84 0
1115.91 1
1115.99 1
1116.07 1
1116.14 1
1116.22 2
1116.30 2
1116.37 2
1116.45 2
1116.53 2
1116.60 2
1116.68 2
1116.76 1
1116.83 1
1116.91 1
1116.99 1
1117.06 1
1117.14 1
1117.22 1
1117.29 2
1117.37 2
1117.45 2
1117.52 2
1117.60 2
1117.68 2
1117.75 1
1117.83 1
1117.91 1
1117.98 1
1118.06 0
1118.14 0
1118.21 1
1118.29 1
1118.37 1
1118.44 1
1118.52 1
1118.60 1
1118.67 1
1118.75 1
1118.83 1
1118.90 2
1118.98 2
1119.06 2
1119.13 2
1119.21 2
1119.29 2
1119.36 2
1119.44 2
1119.52 2
1119.59 2
1119.67 2
1119.75 2
1119.82 3
1119.90 3
1119.98 4
1120.05 4
1120.13 5
1120.21 5
1120.28 5
1120.36 5
1120.44 5
1120.51 5
1120.59 5
1120.67 4
1120.74 4
1120.82 4
1120.90 4
1120.97 4
1121.05 4
1121.13 4
1121.20 4
1121.28 4
1121.36 4
1121.43 4
1121.51 4
1121.59 5
1121.66 4
1121.74 4
1121.82 4
1121.89 3
1121.97 3
1122.05 3
1122.12 3
1122.20 3
1122.28 3
1122.35 4
1122.43 4
1122.51 4
1122.59 4
1122.66 4
1122.74 3
1122.82 3
1122.89 2
1122.97 2
1123.05 2
1123.12 1
1123.20 1
1123.28 1
1123.35 1
1123.43 1
1123.51 1
1123.58 1
1123.66 1
1123.74 0
1123.81 0
1123.89 0
1123.97 0
1124.04 0
1124.12 0
1124.20 0
1124.28 0
1124.35 0
1124.43 0
1124.51 0
1124.58 0
1124.66 0
1124.74 0
1124.81 0
1124.89 0
1124.97 0
1125.04 0
1125.12 1
1125.20 1
1125.27 1
1125.35 1
1125.43 1
1125.51 1
1125.58 1
1125.66 1
1125.74 0
1125.81 0
1125.89 0
1125.97 0
1126.04 0
1126.12 0
1126.20 0
1126.27 0
1126.35 0
1126.43 1
1126.51 1
1126.58 0
1126.66 0
1126.74 0
1126.81 0
1126.89 0
1126.97 0
1127.04 1
1127.12 1
1127.20 2
1127.28 2
1127.35 3
1127.43 3
1127.51 2
1127.58 2
1127.66 2
1127.74 1
1127.81 1
1127.89 2
1127.97 2
1128.04 3
1128.12 3
1128.20 4
1128.28 4
1128.35 4
1128.43 4
1128.51 3
1128.58 2
1128.66 2
1128.74 1
1128.81 1
1128.89 1
1128.97 1
1129.05 1
1129.12 2
1129.20 2
1129.28 2
1129.35 2
1129.43 2
1129.51 2
1129.59 2
1129.66 2
1129.74 3
1129.82 4
1129.89 5
1129.97 5
1130.05 6
1130.12 6
1130.20 6
1130.28 6
1130.36 5
1130.43 5
1130.51 4
1130.59 4
1130.66 3
1130.74 3
1130.82 3
1130.90 3
1130.97 4
1131.05 4
1131.13 4
1131.20 3
1131.28 3
1131.36 3
1131.43 3
1131.51 3
1131.59 3
1131.67 4
1131.74 4
1131.82 5
1131.90 5
1131.97 5
1132.05 5
1132.13 4
1132.21 4
1132.28 4
1132.36 4
1132.44 4
1132.51 4
1132.59 4
1132.67 4
1132.75 5
1132.82 5
1132.90 5
1132.98 6
1133.05 6
1133.13 6
1133.21 7
1133.29 7
1133.36 7
1133.44 6
1133.52 6
1133.59 5
1133.67 5
1133.75 5
1133.83 4
1133.90 4
1133.98 5
1134.06 5
1134.14 5
1134.21 5
1134.29 5
1134.37 5
1134.44 5
1134.52 4
1134.60 4
1134.68 4
1134.75 4
1134.83 4
1134.91 4
1134.98 4
1135.06 4
1135.14 4
1135.22 4
1135.29 3
1135.37 3
1135.45 3
1135.52 4
1135.60 4
1135.68 5
1135.76 5
1135.83 6
1135.91 6
1135.99 6
1136.07 6
1136.14 6
1136.22 7
1136.30 7
1136.37 7
1136.45 8
1136.53 9
1136.61 10
1136.68 11
1136.76 12
1136.84 13
1136.92 13
1136.99 13
1137.07 11
1137.15 10
1137.22 8
1137.30 7
1137.38 5
1137.46 4
1137.53 3
1137.61 3
1137.69 3
1137.77 2
1137.84 3
1137.92 3
1138.00 3
1138.08 4
1138.15 4
1138.23 4
1138.31 4
1138.38 4
1138.46 3
1138.54 3
1138.62 2
1138.69 1
1138.77 1
1138.85 1
1138.93 1
1139.00 1
1139.08 1
1139.16 2
1139.24 2
1139.31 2
1139.39 1
1139.47 1
1139.55 1
1139.62 1
1139.70 1
1139.78 1
1139.85 1
1139.93 1
1140.01 1
1140.09 0
1140.16 0
1140.24 0
1140.32 1
1140.40 1
1140.47 2
1140.55 2
1140.63 3
1140.71 4
1140.78 4
1140.86 5
1140.94 5
1141.02 5
1141.09 5
1141.17 5
1141.25 6
1141.33 6
1141.40 6
1141.48 5
1141.56 5
1141.64 5
1141.71 5
1141.79 5
1141.87 5
1141.95 5
1142.02 5
1142.10 5
1142.18 5
1142.26 4
1142.33 4
1142.41 4
1142.49 4
1142.56 4
1142.64 4
1142.72 4
1142.80 4
1142.87 3
1142.95 3
1143.03 4
1143.11 4
1143.18 5
1143.26 6
1143.34 6
1143.42 6
1143.49 6
1143.57 6
1143.65 5
1143.73 5
1143.81 4
1143.88 4
1143.96 4
1144.04 3
1144.12 3
1144.19 3
1144.27 3
1144.35 3
1144.43 3
1144.50 3
1144.58 3
1144.66 4
1144.74 5
1144.81 5
1144.89 6
1144.97 6
1145.05 6
1145.12 6
1145.20 5
1145.28 4
1145.36 4
1145.43 3
1145.51 3
1145.59 3
1145.67 2
1145.74 2
1145.82 3
1145.90 3
1145.98 3
1146.05 2
1146.13 2
1146.21 2
1146.29 2
1146.36 2
1146.44 2
1146.52 1
1146.60 1
1146.68 0
1146.75 0
1146.83 0
1146.91 0
1146.99 0
1147.06 0
1147.14 0
1147.22 0
1147.30 0
1147.37 0
1147.45 0
1147.53 0
1147.61 1
1147.68 1
1147.76 1
1147.84 2
1147.92 2
1148.00 3
1148.07 3
1148.15 3
1148.23 2
1148.31 1
1148.38 1
1148.46 0
1148.54 0
1148.62 0
1148.69 0
1148.77 0
1148.85 1
1148.93 2
1149.01 2
1149.08 3
1149.16 4
1149.24 4
1149.32 5
1149.39 5
1149.47 4
1149.55 4
1149.63 3
1149.70 3
1149.78 3
1149.86 2
1149.94 2
1150.02 2
1150.09 2
1150.17 2
1150.25 2
1150.33 3
1150.40 3
1150.48 3
1150.56 3
1150.64 3
1150.72 3
1150.79 3
1150.87 3
1150.95 3
1151.03 3
1151.10 4
1151.18 5
1151.26 6
1151.34 7
1151.41 8
1151.49 9
1151.57 8
1151.65 8
1151.73 7
1151.80 6
1151.88 5
1151.96 4
1152.04 3
1152.12 3
1152.19 3
1152.27 3
1152.35 4
1152.43 5
1152.50 6
1152.58 7
1152.66 7
1152.74 8
1152.82 8
1152.89 9
1152.97 9
1153.05 9
1153.13 9
1153.20 9
1153.28 8
1153.36 8
1153.44 7
1153.52 6
1153.59 6
1153.67 5
1153.75 5
1153.83 6
1153.91 7
1153.98 8
1154.06 8
1154.14 9
1154.22 9
1154.29 8
1154.37 7
1154.45 6
1154.53 5
1154.61 4
1154.68 3
1154.76 3
1154.84 3
1154.92 3
1155.00 3
1155.07 3
1155.15 3
1155.23 3
1155.31 2
1155.39 2
1155.46 1
1155.54 1
1155.62 1
1155.70 2
1155.77 2
1155.85 3
1155.93 3
1156.01 4
1156.09 4
1156.16 3
1156.24 3
1156.32 2
1156.40 2
1156.48 1
1156.55 1
1156.63 1
1156.71 1
1156.79 1
1156.87 1
1156.94 2
1157.02 2
1157.10 1
1157.18 1
1157.26 1
1157.33 0
1157.41 0
1157.49 0
1157.57 0
1157.65 0
1157.72 0
1157.80 0
1157.88 0
1157.96 0
1158.04 0
1158.11 0
1158.19 0
1158.27 0
1158.35 1
1158.43 1
1158.50 2
1158.58 3
1158.66 4
1158.74 5
1158.82 6
1158.89 7
1158.97 8
1159.05 9
1159.13 9
1159.21 9
1159.28 9
1159.36 9
1159.44 8
1159.52 9
1159.60 9
1159.67 10
1159.75 10
1159.83 11
1159.91 11
1159.99 11
1160.06 10
1160.14 9
1160.22 7
1160.30 5
1160.38 4
1160.46 3
1160.53 3
1160.61 3
1160.69 4
1160.77 5
1160.85 6
1160.92 7
1161.00 7
1161.08 7
1161.16 7
1161.24 6
1161.31 5
1161.39 5
1161.47 4
1161.55 4
1161.63 3
1161.71 4
1161.78 4
1161.86 4
1161.94 4
1162.02 4
1162.10 4
1162.17 3
1162.25 3
1162.33 2
1162.41 2
1162.49 2
1162.56 2
1162.64 3
1162.72 4
1162.80 5
1162.88 7
1162.96 8
1163.03 9
1163.11 9
1163.19 9
1163.27 9
1163.35 9
1163.42 8
1163.50 8
1163.58 7
1163.66 7
1163.74 7
1163.82 7
1163.89 6
1163.97 5
1164.05 4
1164.13 3
1164.21 2
1164.28 2
1164.36 2
1164.44 3
1164.52 4
1164.60 4
1164.68 5
1164.75 5
1164.83 5
1164.91 5
1164.99 4
1165.07 4
1165.15 3
1165.22 3
1165.30 3
1165.38 3
1165.46 3
1165.54 3
1165.61 3
1165.69 4
1165.77 4
1165.85 4
1165.93 4
1166.01 4
1166.08 4
1166.16 4
1166.24 3
1166.32 3
1166.40 2
1166.48 1
1166.55 1
1166.63 1
1166.71 1
1166.79 2
1166.87 3
1166.95 4
1167.02 5
1167.10 5
1167.18 6
1167.26 5
1167.34 5
1167.42 4
1167.49 3
1167.57 2
1167.65 1
1167.73 1
1167.81 0
1167.89 0
1167.96 0
1168.04 0
1168.12 0
1168.20 0
1168.28 1
1168.36 1
1168.43 1
1168.51 2
1168.59 2
1168.67 1
1168.75 1
1168.83 1
1168.90 1
1168.98 1
1169.06 2
1169.14 2
1169.22 3
1169.30 4
1169.37 4
1169.45 4
1169.53 3
1169.61 3
1169.69 2
1169.77 1
1169.84 0
1169.92 0
1170.00 0
1170.08 0
1170.16 0
1170.24 0
1170.32 0
1170.39 0
1170.47 0
1170.55 1
1170.63 2
1170.71 3
1170.79 3
1170.86 4
1170.94 4
1171.02 4
1171.10 4
1171.18 3
1171.26 3
1171.33 2
1171.41 2
1171.49 2
1171.57 2
1171.65 2
1171.73 2
1171.81 1
1171.88 1
1171.96 1
1172.04 1
1172.12 1
1172.20 2
1172.28 2
1172.35 2
1172.43 3
1172.51 4
1172.59 4
1172.67 5
1172.75 6
1172.83 7
1172.90 7
1172.98 8
1173.06 7
1173.14 7
1173.22 6
1173.30 6
1173.38 6
1173.45 6
1173.53 7
1173.61 7
1173.69 7
1173.77 8
1173.85 8
1173.93 8
1174.00 8
1174.08 8
1174.16 8
1174.24 9
1174.32 10
1174.40 10
1174.48 11
1174.55 10
1174.63 10
1174.71 9
1174.79 8
1174.87 7
1174.95 6
1175.02 6
1175.10 5
1175.18 5
1175.26 6
1175.34 6
1175.42 7
1175.50 8
1175.58 9
1175.65 10
1175.73 10
1175.81 9
1175.89 8
1175.97 8
1176.05 7
1176.13 6
1176.20 6
1176.28 6
1176.36 7
1176.44 7
1176.52 8
1176.60 9
1176.68 9
1176.75 9
1176.83 9
1176.91 9
1176.99 9
1177.07 8
1177.15 8
1177.23 7
1177.30 7
1177.38 7
1177.46 7
1177.54 8
1177.62 8
1177.70 8
1177.78 7
1177.86 7
1177.93 6
1178.01 5
1178.09 5
1178.17 4
1178.25 4
1178.33 4
1178.41 4
1178.48 4
1178.56 4
1178.64 3
1178.72 4
1178.80 4
1178.88 4
1178.96 5
1179.04 6
1179.11 6
1179.19 7
1179.27 7
1179.35 7
1179.43 7
1179.51 6
1179.59 6
1179.67 6
1179.74 5
1179.82 6
1179.90 6
1179.98 6
1180.06 7
1180.14 8
1180.22 8
1180.30 9
1180.37 9
1180.45 9
1180.53 9
1180.61 8
1180.69 7
1180.77 6
1180.85 4
1180.93 2
1181.00 1
1181.08 0
1181.16 0
1181.24 0
1181.32 0
1181.40 0
1181.48 1
1181.56 1
1181.63 2
1181.71 2
1181.79 3
1181.87 3
1181.95 4
1182.03 4
1182.11 4
1182.19 4
1182.27 4
1182.34 4
1182.42 4
1182.50 4
1182.58 3
1182.66 3
1182.74 3
1182.82 3
1182.90 2
1182.97 2
1183.05 2
1183.13 2
1183.21 2
1183.29 2
1183.37 2
1183.45 2
1183.53 3
1183.61 3
1183.68 3
1183.76 4
1183.84 4
1183.92 4
1184.00 4
1184.08 4
1184.16 3
1184.24 3
1184.32 3
1184.39 3
1184.47 3
1184.55 3
1184.63 3
1184.71 3
1184.79 3
1184.87 2
1184.95 2
1185.03 2
1185.10 1
1185.18 1
1185.26 2
1185.34 2
1185.42 3
1185.50 3
1185.58 4
1185.66 4
1185.74 4
1185.81 4
1185.89 4
1185.97 3
1186.05 3
1186.13 3
1186.21 3
1186.29 3
1186.37 4
1186.45 5
1186.53 5
1186.60 5
1186.68 5
1186.76 5
1186.84 4
1186.92 3
1187.00 2
1187.08 2
1187.16 2
1187.24 1
1187.31 1
1187.39 1
1187.47 2
1187.55 2
1187.63 2
1187.71 3
1187.79 3
1187.87 3
1187.95 3
1188.03 3
1188.10 2
1188.18 2
1188.26 1
1188.34 1
1188.42 0
1188.50 0
1188.58 0
1188.66 0
1188.74 0
1188.82 0
1188.89 1
1188.97 1
1189.05 2
1189.13 2
1189.21 3
1189.29 3
1189.37 3
1189.45 4
1189.53 4
1189.61 4
1189.69 4
1189.76 4
1189.84 4
1189.92 5
1190.00 5
1190.08 6
1190.16 7
1190.24 8
1190.32 8
1190.40 9
1190.48 9
1190.56 9
1190.63 9
1190.71 9
1190.79 9
1190.87 9
1190.95 9
1191.03 10
1191.11 11
1191.19 11
1191.27 11
1191.35 11
1191.43 11
1191.50 10
1191.58 9
1191.66 8
1191.74 7
1191.82 6
1191.90 6
1191.98 6
1192.06 6
1192.14 7
1192.22 7
1192.30 8
1192.38 8
1192.45 9
1192.53 9
1192.61 9
1192.69 8
1192.77 8
1192.85 7
1192.93 7
1193.01 7
1193.09 7
1193.17 8
1193.25 9
1193.33 10
1193.40 11
1193.48 12
1193.56 13
1193.64 13
1193.72 13
1193.80 12
1193.88 11
1193.96 9
1194.04 7
1194.12 5
1194.20 3
1194.28 2
1194.35 1
1194.43 0
1194.51 0
1194.59 0
1194.67 0
1194.75 0
1194.83 0
1194.91 0
1194.99 0
1195.07 0
1195.15 0
1195.23 0
1195.31 0
1195.38 0
1195.46 1
1195.54 2
1195.62 3
1195.70 4
1195.78 4
1195.86 5
1195.94 6
1196.02 6
1196.10 7
1196.18 8
1196.26 9
1196.34 10
1196.42 11
1196.49 13
1196.57 14
1196.65 15
1196.73 16
1196.81 16
1196.89 15
1196.97 14
1197.05 12
1197.13 10
1197.21 9
1197.29 7
1197.37 6
1197.45 6
1197.53 6
1197.61 6
1197.68 6
1197.76 6
1197.84 6
1197.92 6
1198.00 6
1198.08 6
1198.16 6
1198.24 5
1198.32 4
1198.40 3
1198.48 2
1198.56 2
1198.64 2
1198.72 2
1198.80 3
1198.87 4
1198.95 5
1199.03 6
1199.11 6
1199.19 6
1199.27 6
1199.35 5
1199.43 4
1199.51 4
1199.59 4
1199.67 4
1199.75 4
1199.83 4
1199.91 4
1199.99 4
1200.07 4
1200.14 4
1200.22 5
1200.30 6
1200.38 6
1200.46 7
1200.54 8
1200.62 8
1200.70 7
1200.78 6
1200.86 5
1200.94 4
1201.02 4
1201.10 3
1201.18 3
1201.26 3
1201.34 3
1201.42 3
1201.50 3
1201.57 4
1201.65 4
1201.73 5
1201.81 6
1201.89 7
1201.97 7
1202.05 7
1202.13 7
1202.21 7
1202.29 6
1202.37 5
1202.45 5
1202.53 5
1202.61 6
1202.69 6
1202.77 7
1202.85 8
1202.93 9
1203.01 9
1203.08 9
1203.16 8
1203.24 8
1203.32 7
1203.40 6
1203.48 5
1203.56 5
1203.64 4
1203.72 4
1203.80 4
1203.88 3
1203.96 3
1204.04 2
1204.12 1
1204.20 1
1204.28 0
1204.36 0
1204.44 1
1204.52 1
1204.60 2
1204.68 4
1204.76 5
1204.83 6
1204.91 6
1204.99 7
1205.07 6
1205.15 6
1205.23 5
1205.31 4
1205.39 3
1205.47 2
1205.55 1
1205.63 0
1205.71 0
1205.79 0
1205.87 0
1205.95 0
1206.03 0
1206.11 0
1206.19 0
1206.27 1
1206.35 1
1206.43 2
1206.51 2
1206.59 3
1206.67 3
1206.75 4
1206.82 5
1206.90 5
1206.98 5
1207.06 5
1207.14 5
1207.22 5
1207.30 6
1207.38 6
1207.46 7
1207.54 7
1207.62 8
1207.70 9
1207.78 9
1207.86 10
1207.94 10
1208.02 9
1208.10 9
1208.18 8
1208.26 7
1208.34 7
1208.42 6
1208.50 6
1208.58 6
1208.66 6
1208.74 6
1208.82 6
1208.90 6
1208.98 6
1209.06 6
1209.14 6
1209.21 7
1209.29 7
1209.37 8
1209.45 10
1209.53 12
1209.61 15
1209.69 17
1209.77 19
1209.85 21
1209.93 22
1210.01 22
1210.09 21
1210.17 20
1210.25 19
1210.33 18
1210.41 17
1210.49 17
1210.57 17
1210.65 17
1210.73 18
1210.81 17
1210.89 17
1210.97 17
1211.05 16
1211.13 16
1211.21 16
1211.29 17
1211.37 18
1211.45 19
1211.53 20
1211.61 20
1211.69 21
1211.77 21
1211.85 21
1211.93 21
1212.01 20
1212.09 19
1212.17 17
1212.25 16
1212.33 15
1212.41 13
1212.49 13
1212.57 12
1212.64 12
1212.72 12
1212.80 11
1212.88 11
1212.96 10
1213.04 10
1213.12 9
1213.20 9
1213.28 8
1213.36 8
1213.44 8
1213.52 8
1213.60 8
1213.68 8
1213.76 7
1213.84 6
1213.92 6
1214.00 5
1214.08 5
1214.16 6
1214.24 7
1214.32 8
1214.40 9
1214.48 11
1214.56 12
1214.64 13
1214.72 13
1214.80 13
1214.88 13
1214.96 12
1215.04 11
1215.12 10
1215.20 9
1215.28 8
1215.36 7
1215.44 7
1215.52 6
1215.60 6
1215.68 5
1215.76 5
1215.84 5
1215.92 6
1216.00 6
1216.08 7
1216.16 8
1216.24 9
1216.32 10
1216.40 10
1216.48 10
1216.56 10
1216.64 9
1216.72 8
1216.80 8
1216.88 7
1216.96 7
1217.04 7
1217.12 8
1217.20 8
1217.28 9
1217.36 10
1217.44 10
1217.52 10
1217.60 9
1217.68 8
1217.76 7
1217.84 6
1217.92 5
1218.00 4
1218.08 3
1218.16 3
1218.24 3
1218.32 3
1218.40 3
1218.48 4
1218.56 5
1218.64 6
1218.72 7
1218.80 8
1218.88 8
1218.96 8
1219.04 8
1219.12 8
1219.20 7
1219.28 6
1219.36 5
1219.44 4
1219.52 3
1219.60 2
1219.68 1
1219.76 0
1219.84 0
1219.92 0
1220.00 0
1220.08 0
1220.16 0
1220.24 0
1220.32 2
1220.40 2
1220.48 3
1220.56 3
1220.64 2
1220.72 1
1220.80 0
1220.88 0
1220.96 0
1221.04 0
1221.12 0
1221.20 0
1221.28 1
1221.36 2
1221.44 3
1221.52 5
1221.60 6
1221.68 7
1221.76 8
1221.84 9
1221.92 9
1222.00 10
1222.08 10
1222.16 9
1222.24 8
1222.32 7
1222.40 6
1222.48 5
1222.56 4
1222.64 3
1222.72 3
1222.80 3
1222.88 2
1222.96 2
1223.04 2
1223.12 1
1223.20 1
1223.28 0
1223.36 0
1223.45 0
1223.53 1
1223.61 2
1223.69 4
1223.77 5
1223.85 7
1223.93 8
1224.01 9
1224.09 9
1224.17 10
1224.25 10
1224.33 11
1224.41 11
1224.49 11
1224.57 10
1224.65 9
1224.73 8
1224.81 6
1224.89 4
1224.97 2
1225.05 1
1225.13 0
1225.21 0
1225.29 1
1225.37 3
1225.45 6
1225.53 9
1225.61 12
1225.69 14
1225.77 15
1225.85 14
1225.93 12
1226.01 10
1226.09 7
1226.17 5
1226.25 3
1226.33 2
1226.41 2
1226.49 2
1226.57 4
1226.65 5
1226.73 7
1226.81 8
1226.90 10
1226.98 11
1227.06 12
1227.14 13
1227.22 13
1227.30 12
1227.38 11
1227.46 10
1227.54 9
1227.62 8
1227.70 8
1227.78 8
1227.86 9
1227.94 11
1228.02 12
1228.10 13
1228.18 13
1228.26 13
1228.34 12
1228.42 10
1228.50 9
1228.58 7
1228.66 5
1228.74 4
1228.82 3
1228.90 2
1228.98 2
1229.06 2
1229.14 2
1229.22 2
1229.31 3
1229.39 4
1229.47 5
1229.55 6
1229.63 8
1229.71 10
1229.79 11
1229.87 12
1229.95 12
1230.03 12
1230.11 11
1230.19 9
1230.27 8
1230.35 8
1230.43 7
1230.51 8
1230.59 8
1230.67 9
1230.75 9
1230.83 9
1230.91 9
1230.99 10
1231.07 10
1231.15 10
1231.23 10
1231.32 10
1231.40 11
1231.48 11
1231.56 11
1231.64 12
1231.72 12
1231.80 12
1231.88 13
1231.96 13
1232.04 13
1232.12 13
1232.20 13
1232.28 13
1232.36 13
1232.44 13
1232.52 13
1232.60 13
1232.68 13
1232.76 12
1232.84 11
1232.92 10
1233.01 9
1233.09 8
1233.17 8
1233.25 7
1233.33 7
1233.41 7
1233.49 7
1233.57 8
1233.65 8
1233.73 8
1233.81 8
1233.89 8
1233.97 8
1234.05 8
1234.13 8
1234.21 8
1234.29 9
1234.37 9
1234.45 10
1234.53 10
1234.62 11
1234.70 12
1234.78 13
1234.86 13
1234.94 14
1235.02 14
1235.10 13
1235.18 13
1235.26 12
1235.34 10
1235.42 9
1235.50 8
1235.58 7
1235.66 7
1235.74 7
1235.82 7
1235.90 7
1235.99 8
1236.07 8
1236.15 8
1236.23 8
1236.31 7
1236.39 7
1236.47 7
1236.55 7
1236.63 7
1236.71 7
1236.79 6
1236.87 6
1236.95 6
1237.03 5
1237.11 4
1237.19 3
1237.27 2
1237.36 2
1237.44 2
1237.52 2
1237.60 3
1237.68 4
1237.76 6
1237.84 8
1237.92 10
1238.00 11
1238.08 12
1238.16 13
1238.24 13
1238.32 14
1238.40 15
1238.48 16
1238.57 18
1238.65 19
1238.73 19
1238.81 18
1238.89 17
1238.97 16
1239.05 14
1239.13 12
1239.21 11
1239.29 10
1239.37 10
1239.45 11
1239.53 11
1239.61 12
1239.69 13
1239.78 13
1239.86 13
1239.94 12
1240.02 11
1240.10 9
1240.18 8
1240.26 8
1240.34 7
1240.42 7
1240.50 7
1240.58 7
1240.66 6
1240.74 6
1240.83 6
1240.91 6
1240.99 6
1241.07 6
1241.15 6
1241.23 5
1241.31 5
1241.39 4
1241.47 3
1241.55 3
1241.63 3
1241.71 3
1241.79 4
1241.88 5
1241.96 5
1242.04 6
1242.12 6
1242.20 6
1242.28 6
1242.36 5
1242.44 5
1242.52 4
1242.60 3
1242.68 2
1242.76 2
1242.84 1
1242.93 1
1243.01 2
1243.09 4
1243.17 6
1243.25 9
1243.33 12
1243.41 14
1243.49 16
1243.57 16
1243.65 15
1243.73 14
1243.81 12
1243.90 9
1243.98 6
1244.06 4
1244.14 2
1244.22 2
1244.30 2
1244.38 3
1244.46 5
1244.54 7
1244.62 8
1244.70 10
1244.78 11
1244.87 11
1244.95 11
1245.03 11
1245.11 11
1245.19 11
1245.27 10
1245.35 9
1245.43 9
1245.51 9
1245.59 9
1245.67 10
1245.76 11
1245.84 12
1245.92 13
1246.00 13
1246.08 13
1246.16 12
1246.24 11
1246.32 9
1246.40 8
1246.48 6
1246.56 5
1246.65 4
1246.73 3
1246.81 2
1246.89 2
1246.97 1
1247.05 2
1247.13 2
1247.21 3
1247.29 4
1247.37 6
1247.46 6
1247.54 7
1247.62 7
1247.70 7
1247.78 6
1247.86 5
1247.94 3
1248.02 2
1248.10 1
1248.18 1
1248.26 1
1248.35 1
1248.43 2
1248.51 3
1248.59 3
1248.67 4
1248.75 4
1248.83 5
1248.91 6
1248.99 6
1249.08 6
1249.16 6
1249.24 6
1249.32 6
1249.40 5
1249.48 5
1249.56 4
1249.64 5
1249.72 5
1249.80 6
1249.89 6
1249.97 7
1250.05 8
1250.13 9
1250.21 10
1250.29 10
1250.37 11
1250.45 11
1250.53 12
1250.61 12
1250.70 11
1250.78 11
1250.86 11
1250.94 11
1251.02 11
1251.10 10
1251.18 10
1251.26 9
1251.34 9
1251.43 8
1251.51 8
1251.59 8
1251.67 8
1251.75 8
1251.83 8
1251.91 8
1251.99 8
1252.07 8
1252.16 9
1252.24 10
1252.32 10
1252.40 11
1252.48 11
1252.56 11
1252.64 10
1252.72 10
1252.80 9
1252.89 9
1252.97 11
1253.05 12
1253.13 14
1253.21 17
1253.29 19
1253.37 21
1253.45 22
1253.53 23
1253.62 23
1253.70 23
1253.78 22
1253.86 20
1253.94 18
1254.02 16
1254.10 13
1254.18 11
1254.27 9
1254.35 7
1254.43 5
1254.51 4
1254.59 3
1254.67 2
1254.75 2
1254.83 2
1254.91 2
1255.00 3
1255.08 3
1255.16 4
1255.24 5
1255.32 6
1255.40 7
1255.48 7
1255.56 7
1255.65 7
1255.73 7
1255.81 7
1255.89 7
1255.97 7
1256.05 8
1256.13 7
1256.21 7
1256.30 6
1256.38 4
1256.46 2
1256.54 0
1256.62 0
1256.70 0
1256.78 0
1256.86 0
1256.95 0
1257.03 1
1257.11 2
1257.19 3
1257.27 3
1257.35 2
1257.43 1
1257.51 0
1257.60 0
1257.68 0
1257.76 0
1257.84 0
1257.92 0
1258.00 0
1258.08 1
1258.17 3
1258.25 4
1258.33 5
1258.41 6
1258.49 7
1258.57 7
1258.65 7
1258.73 7
1258.82 7
1258.90 7
1258.98 8
1259.06 10
1259.14 11
1259.22 13
1259.30 15
1259.39 16
1259.47 17
1259.55 17
1259.63 16
1259.71 14
1259.79 13
1259.87 12
1259.95 11
1260.04 10
1260.12 10
1260.20 10
1260.28 10
1260.36 10
1260.44 10
1260.52 10
1260.61 10
1260.69 9
1260.77 8
1260.85 6
1260.93 5
1261.01 3
1261.09 1
1261.18 0
1261.26 0
1261.34 0
1261.42 0
1261.50 0
1261.58 0
1261.66 0
1261.75 1
1261.83 2
1261.91 4
1261.99 6
1262.07 7
1262.15 7
1262.23 8
1262.32 7
1262.40 6
1262.48 5
1262.56 3
1262.64 1
1262.72 0
1262.80 0
1262.89 0
1262.97 0
1263.05 0
1263.13 0
1263.21 0
1263.29 0
1263.37 2
1263.46 4
1263.54 5
1263.62 6
1263.70 6
1263.78 7
1263.86 7
1263.94 7
1264.03 7
1264.11 7
1264.19 8
1264.27 8
1264.35 8
1264.43 7
1264.52 6
1264.60 5
1264.68 3
1264.76 2
1264.84 2
1264.92 2
1265.00 3
1265.09 5
1265.17 7
1265.25 9
1265.33 10
1265.41 11
1265.49 10
1265.58 10
1265.66 9
1265.74 8
1265.82 8
1265.90 8
1265.98 10
1266.06 12
1266.15 14
1266.23 16
1266.31 18
1266.39 18
1266.47 17
1266.55 15
1266.64 12
1266.72 9
1266.80 6
1266.88 4
1266.96 2
1267.04 1
1267.13 0
1267.21 0
1267.29 0
1267.37 0
1267.45 0
1267.53 0
1267.61 1
1267.70 2
1267.78 4
1267.86 6
1267.94 8
1268.02 8
1268.10 8
1268.19 8
1268.27 6
1268.35 5
1268.43 3
1268.51 2
1268.59 3
1268.68 4
1268.76 6
1268.84 8
1268.92 11
1269.00 13
1269.08 15
1269.17 16
1269.25 17
1269.33 17
1269.41 16
1269.49 15
1269.57 14
1269.66 12
1269.74 10
1269.82 8
1269.90 7
1269.98 6
1270.06 6
1270.15 7
1270.23 8
1270.31 8
1270.39 8
1270.47 8
1270.55 7
1270.64 7
1270.72 7
1270.80 7
1270.88 7
1270.96 7
1271.04 8
1271.13 8
1271.21 8
1271.29 7
1271.37 7
1271.45 8
1271.54 8
1271.62 9
1271.70 10
1271.78 10
1271.86 9
1271.94 8
1272.03 7
1272.11 6
1272.19 5
1272.27 5
1272.35 5
1272.43 6
1272.52 7
1272.60 8
1272.68 9
1272.76 11
1272.84 12
1272.93 14
1273.01 15
1273.09 16
1273.17 16
1273.25 16
1273.33 15
1273.42 13
1273.50 12
1273.58 11
1273.66 11
1273.74 11
1273.83 13
1273.91 14
1273.99 16
1274.07 17
1274.15 17
1274.23 17
1274.32 15
1274.40 14
1274.48 13
1274.56 12
1274.64 11
1274.73 11
1274.81 11
1274.89 11
1274.97 12
1275.05 13
1275.13 15
1275.22 16
1275.30 19
1275.38 21
1275.46 23
1275.54 24
1275.63 24
1275.71 23
1275.79 21
1275.87 19
1275.95 16
1276.03 13
1276.12 10
1276.20 7
1276.28 4
1276.36 2
1276.44 0
1276.53 0
1276.61 0
1276.69 0
1276.77 0
1276.85 0
1276.94 1
1277.02 3
1277.10 4
1277.18 4
1277.26 5
1277.35 5
1277.43 5
1277.51 6
1277.59 7
1277.67 9
1277.76 10
1277.84 12
1277.92 13
1278.00 13
1278.08 13
1278.16 12
1278.25 10
1278.33 9
1278.41 8
1278.49 8
1278.57 7
1278.66 7
1278.74 6
1278.82 6
1278.90 5
1278.98 5
1279.07 6
1279.15 6
1279.23 7
1279.31 8
1279.39 9
1279.48 9
1279.56 9
1279.64 8
1279.72 7
1279.80 6
1279.89 6
1279.97 6
1280.05 6
1280.13 6
1280.21 6
1280.30 6
1280.38 6
1280.46 6
1280.54 5
1280.62 5
1280.71 4
1280.79 3
1280.87 3
1280.95 3
1281.03 3
1281.12 3
1281.20 3
1281.28 4
1281.36 4
1281.45 5
1281.53 6
1281.61 8
1281.69 10
1281.77 13
1281.86 15
1281.94 18
1282.02 20
1282.10 22
1282.18 22
1282.27 22
1282.35 21
1282.43 21
1282.51 20
1282.59 19
1282.68 18
1282.76 18
1282.84 18
1282.92 18
1283.00 18
1283.09 18
1283.17 18
1283.25 18
1283.33 17
1283.42 15
1283.50 13
1283.58 11
1283.66 9
1283.74 7
1283.83 6
1283.91 5
1283.99 5
1284.07 4
1284.15 3
1284.24 2
1284.32 1
1284.40 0
1284.48 0
1284.57 0
1284.65 1
1284.73 2
1284.81 3
1284.89 4
1284.98 5
1285.06 7
1285.14 8
1285.22 8
1285.30 8
1285.39 8
1285.47 7
1285.55 6
1285.63 5
1285.72 5
1285.80 4
1285.88 4
1285.96 5
1286.04 6
1286.13 7
1286.21 9
1286.29 10
1286.37 12
1286.46 13
1286.54 15
1286.62 16
1286.70 17
1286.78 17
1286.87 18
1286.95 17
1287.03 16
1287.11 15
1287.20 13
1287.28 11
1287.36 9
1287.44 8
1287.52 6
1287.61 6
1287.69 5
1287.77 6
1287.85 6
1287.94 7
1288.02 8
1288.10 8
1288.18 9
1288.27 10
1288.35 12
1288.43 13
1288.51 14
1288.59 15
1288.68 15
1288.76 15
1288.84 14
1288.92 13
1289.01 12
1289.09 12
1289.17 12
1289.25 12
1289.33 13
1289.42 15
1289.50 16
1289.58 17
1289.66 18
1289.75 18
1289.83 18
1289.91 17
1289.99 16
1290.08 15
1290.16 13
1290.24 11
1290.32 9
1290.41 6
1290.49 4
1290.57 2
1290.65 0
1290.73 0
1290.82 0
1290.90 0
1290.98 2
1291.06 4
1291.15 6
1291.23 8
1291.31 10
1291.39 11
1291.48 11
1291.56 11
1291.64 11
1291.72 11
1291.81 11
1291.89 12
1291.97 13
1292.05 14
1292.13 14
1292.22 15
1292.30 14
1292.38 14
1292.46 12
1292.55 11
1292.63 9
1292.71 8
1292.79 7
1292.88 8
1292.96 8
1293.04 10
1293.12 12
1293.21 14
1293.29 16
1293.37 18
1293.45 18
1293.54 17
1293.62 15
1293.70 13
1293.78 9
1293.87 6
1293.95 3
1294.03 1
1294.11 0
1294.20 0
1294.28 1
1294.36 2
1294.44 4
1294.53 6
1294.61 7
1294.69 9
1294.77 9
1294.86 10
1294.94 10
1295.02 11
1295.10 11
1295.19 11
1295.27 11
1295.35 11
1295.43 11
1295.52 10
1295.60 10
1295.68 11
1295.76 11
1295.85 12
1295.93 12
1296.01 13
1296.09 13
1296.18 13
1296.26 13
1296.34 13
1296.42 13
1296.51 13
1296.59 13
1296.67 14
1296.75 14
1296.84 14
1296.92 14
1297.00 14
1297.08 14
1297.17 14
1297.25 15
1297.33 16
1297.41 18
1297.50 20
1297.58 22
1297.66 23
1297.74 24
1297.83 23
1297.91 21
1297.99 18
1298.07 15
1298.16 12
1298.24 9
1298.32 7
1298.40 6
1298.49 5
1298.57 5
1298.65 5
1298.74 5
1298.82 5
1298.90 5
1298.98 5
1299.07 5
1299.15 5
1299.23 5
1299.31 5
1299.40 5
1299.48 5
1299.56 6
1299.64 7
1299.73 9
1299.81 11
1299.89 14
1299.97 16
1300.06 19
1300.14 21
1300.22 22
1300.31 22
1300.39 21
1300.47 19
1300.55 18
1300.64 16
1300.72 16
1300.80 15
1300.88 15
1300.97 15
1301.05 16
1301.13 16
1301.21 17
1301.30 17
1301.38 18
1301.46 18
1301.55 19
1301.63 19
1301.71 18
1301.79 18
1301.88 17
1301.96 15
1302.04 14
1302.12 13
1302.21 12
1302.29 11
1302.37 10
1302.46 9
1302.54 9
1302.62 9
1302.70 10
1302.79 10
1302.87 11
1302.95 12
1303.03 12
1303.12 13
1303.20 13
1303.28 13
1303.37 14
1303.45 15
1303.53 16
1303.61 17
1303.70 18
1303.78 19
1303.86 20
1303.95 21
1304.03 21
1304.11 21
1304.19 21
1304.28 20
1304.36 19
1304.44 17
1304.52 15
1304.61 12
1304.69 9
1304.77 7
1304.86 4
1304.94 2
1305.02 1
1305.10 1
1305.19 2
1305.27 5
1305.35 8
1305.44 11
1305.52 15
1305.60 18
1305.68 20
1305.77 21
1305.85 20
1305.93 19
1306.02 17
1306.10 14
1306.18 13
1306.26 12
1306.35 11
1306.43 12
1306.51 13
1306.60 14
1306.68 15
1306.76 16
1306.84 15
1306.93 15
1307.01 14
1307.09 12
1307.18 11
1307.26 10
1307.34 10
1307.42 9
1307.51 9
1307.59 9
1307.67 10
1307.76 10
1307.84 10
1307.92 9
1308.00 8
1308.09 7
1308.17 6
1308.25 5
1308.34 5
1308.42 5
1308.50 7
1308.58 10
1308.67 14
1308.75 18
1308.83 22
1308.92 25
1309.00 28
1309.08 30
1309.17 30
1309.25 30
1309.33 29
1309.41 28
1309.50 25
1309.58 23
1309.66 20
1309.75 17
1309.83 13
1309.91 10
1309.99 8
1310.08 6
1310.16 4
1310.24 3
1310.33 3
1310.41 2
1310.49 2
1310.58 2
1310.66 1
1310.74 1
1310.82 1
1310.91 0
1310.99 0
1311.07 0
1311.16 0
1311.24 0
1311.32 0
1311.41 0
1311.49 0
1311.57 1
1311.65 3
1311.74 5
1311.82 8
1311.90 11
1311.99 13
1312.07 16
1312.15 18
1312.24 20
1312.32 22
1312.40 25
1312.48 27
1312.57 29
1312.65 31
1312.73 33
1312.82 33
1312.90 32
1312.98 30
1313.07 27
1313.15 23
1313.23 19
1313.32 16
1313.40 13
1313.48 11
1313.56 10
1313.65 10
1313.73 10
1313.81 11
1313.90 12
1313.98 13
1314.06 14
1314.15 14
1314.23 14
1314.31 14
1314.40 13
1314.48 12
1314.56 12
1314.65 12
1314.73 12
1314.81 13
1314.89 15
1314.98 16
1315.06 18
1315.14 19
1315.23 19
1315.31 19
1315.39 18
1315.48 16
1315.56 14
1315.64 12
1315.73 11
1315.81 10
1315.89 9
1315.98 9
1316.06 10
1316.14 11
1316.22 13
1316.31 15
1316.39 17
1316.47 18
1316.56 19
1316.64 20
1316.72 19
1316.81 18
1316.89 16
1316.97 14
1317.06 12
1317.14 10
1317.22 9
1317.31 8
1317.39 8
1317.47 9
1317.56 10
1317.64 11
1317.72 12
1317.81 13
1317.89 13
1317.97 11
1318.05 9
1318.14 6
1318.22 3
1318.30 0
1318.39 0
1318.47 0
1318.55 0
1318.64 0
1318.72 0
1318.80 0
1318.89 1
1318.97 5
1319.05 9
1319.14 13
1319.22 17
1319.30 20
1319.39 23
1319.47 24
1319.55 24
1319.64 22
1319.72 19
1319.80 15
1319.89 11
1319.97 7
1320.05 5
1320.14 4
1320.22 4
1320.30 5
1320.39 7
1320.47 9
1320.55 11
1320.64 12
1320.72 13
1320.80 14
1320.89 15
1320.97 16
1321.05 17
1321.14 19
1321.22 21
1321.30 24
1321.39 26
1321.47 27
1321.55 28
1321.64 28
1321.72 28
1321.80 27
1321.89 26
1321.97 25
1322.05 24
1322.14 23
1322.22 22
1322.30 21
1322.39 20
1322.47 20
1322.55 21
1322.64 21
1322.72 21
1322.80 21
1322.89 20
1322.97 18
1323.05 16
1323.14 14
1323.22 12
1323.30 11
1323.39 11
1323.47 11
1323.55 11
1323.64 11
1323.72 12
1323.80 12
1323.89 12
1323.97 12
1324.05 12
1324.14 12
1324.22 12
1324.30 13
1324.39 13
1324.47 14
1324.55 15
1324.64 15
1324.72 14
1324.80 13
1324.89 12
1324.97 9
1325.06 7
1325.14 5
1325.22 4
1325.31 3
1325.39 3
1325.47 4
1325.56 5
1325.64 6
1325.72 8
1325.81 10
1325.89 11
1325.97 13
1326.06 15
1326.14 17
1326.22 19
1326.31 20
1326.39 20
1326.47 19
1326.56 18
1326.64 17
1326.72 15
1326.81 15
1326.89 15
1326.97 16
1327.06 17
1327.14 19
1327.23 21
1327.31 23
1327.39 24
1327.48 24
1327.56 24
1327.64 23
1327.73 22
1327.81 20
1327.89 18
1327.98 16
1328.06 13
1328.14 12
1328.23 10
1328.31 10
1328.39 9
1328.48 9
1328.56 10
1328.65 10
1328.73 11
1328.81 13
1328.90 15
1328.98 17
1329.06 20
1329.15 23
1329.23 26
1329.31 28
1329.40 30
1329.48 31
1329.56 31
1329.65 31
1329.73 31
1329.82 30
1329.90 28
1329.98 26
1330.07 23
1330.15 19
1330.23 16
1330.32 12
1330.40 9
1330.48 8
1330.57 7
1330.65 8
1330.74 9
1330.82 11
1330.90 14
1330.99 17
1331.07 20
1331.15 24
1331.24 29
1331.32 33
1331.40 38
1331.49 41
1331.57 44
1331.66 45
1331.74 44
1331.82 42
1331.91 39
1331.99 36
1332.07 32
1332.16 29
1332.24 26
1332.32 24
1332.41 22
1332.49 22
1332.58 22
1332.66 24
1332.74 27
1332.83 29
1332.91 32
1332.99 33
1333.08 34
1333.16 34
1333.25 32
1333.33 31
1333.41 29
1333.50 27
1333.58 26
1333.66 26
1333.75 26
1333.83 27
1333.91 29
1334.00 30
1334.08 31
1334.17 31
1334.25 30
1334.33 30
1334.42 28
1334.50 26
1334.58 25
1334.67 23
1334.75 22
1334.84 22
1334.92 22
1335.00 23
1335.09 25
1335.17 28
1335.25 30
1335.34 33
1335.42 35
1335.51 36
1335.59 36
1335.67 35
1335.76 33
1335.84 31
1335.92 28
1336.01 25
1336.09 23
1336.18 22
1336.26 23
1336.34 25
1336.43 28
1336.51 31
1336.60 33
1336.68 34
1336.76 35
1336.85 34
1336.93 33
1337.01 31
1337.10 30
1337.18 28
1337.27 28
1337.35 27
1337.43 27
1337.52 27
1337.60 27
1337.69 27
1337.77 27
1337.85 27
1337.94 27
1338.02 27
1338.10 26
1338.19 25
1338.27 24
1338.36 22
1338.44 21
1338.52 20
1338.61 18
1338.69 17
1338.78 17
1338.86 17
1338.94 17
1339.03 18
1339.11 19
1339.19 20
1339.28 21
1339.36 22
1339.45 22
1339.53 23
1339.61 25
1339.70 26
1339.78 28
1339.87 30
1339.95 31
1340.03 32
1340.12 32
1340.20 32
1340.29 31
1340.37 31
1340.45 31
1340.54 31
1340.62 32
1340.70 33
1340.79 34
1340.87 35
1340.96 35
1341.04 35
1341.12 34
1341.21 33
1341.29 31
1341.38 30
1341.46 29
1341.54 29
1341.63 30
1341.71 31
1341.80 34
1341.88 37
1341.96 40
1342.05 43
1342.13 45
1342.22 46
1342.30 47
1342.38 46
1342.47 46
1342.55 45
1342.64 44
1342.72 42
1342.80 40
1342.89 37
1342.97 34
1343.06 31
1343.14 29
1343.22 27
1343.31 26
1343.39 27
1343.48 29
1343.56 32
1343.64 35
1343.73 38
1343.81 41
1343.90 42
1343.98 43
1344.06 42
1344.15 42
1344.23 42
1344.32 41
1344.40 41
1344.48 41
1344.57 41
1344.65 40
1344.74 39
1344.82 38
1344.91 36
1344.99 36
1345.07 35
1345.16 35
1345.24 35
1345.33 35
1345.41 35
1345.49 34
1345.58 33
1345.66 32
1345.75 30
1345.83 28
1345.91 26
1346.00 24
1346.08 22
1346.17 20
1346.25 19
1346.33 17
1346.42 16
1346.50 14
1346.59 12
1346.67 10
1346.76 8
1346.84 6
1346.92 4
1347.01 3
1347.09 2
1347.18 2
1347.26 2
1347.34 3
1347.43 5
1347.51 6
1347.60 7
1347.68 8
1347.76 9
1347.85 10
1347.93 10
1348.02 11
1348.10 12
1348.19 12
1348.27 12
1348.35 12
1348.44 12
1348.52 13
1348.61 13
1348.69 13
1348.77 14
1348.86 14
1348.94 14
1349.03 13
1349.11 12
1349.20 11
1349.28 10
1349.36 9
1349.45 10
1349.53 11
1349.62 12
1349.70 13
1349.79 14
1349.87 15
1349.95 14
1350.04 13
1350.12 12
1350.21 11
1350.29 10
1350.37 11
1350.46 12
1350.54 14
1350.63 17
1350.71 20
1350.80 22
1350.88 24
1350.96 25
1351.05 26
1351.13 27
1351.22 27
1351.30 27
1351.39 28
1351.47 28
1351.55 28
1351.64 28
1351.72 27
1351.81 25
1351.89 23
1351.98 21
1352.06 18
1352.14 17
1352.23 15
1352.31 15
1352.40 15
1352.48 16
1352.57 17
1352.65 18
1352.73 17
1352.82 16
1352.90 14
1352.99 12
1353.07 10
1353.16 9
1353.24 8
1353.32 8
1353.41 9
1353.49 10
1353.58 12
1353.66 13
1353.75 14
1353.83 15
1353.92 16
1354.00 18
1354.08 20
1354.17 22
1354.25 24
1354.34 26
1354.42 27
1354.51 26
1354.59 25
1354.67 24
1354.76 22
1354.84 20
1354.93 19
1355.01 18
1355.10 19
1355.18 19
1355.27 20
1355.35 21
1355.43 22
1355.52 23
1355.60 23
1355.69 22
1355.77 22
1355.86 21
1355.94 21
1356.02 23
1356.11 25
1356.19 28
1356.28 31
1356.36 35
1356.45 38
1356.53 41
1356.62 43
1356.70 45
1356.78 47
1356.87 48
1356.95 48
1357.04 48
1357.12 48
1357.21 47
1357.29 46
1357.38 45
1357.46 44
1357.54 43
1357.63 43
1357.71 43
1357.80 43
1357.88 44
1357.97 44
1358.05 44
1358.14 44
1358.22 43
1358.30 41
1358.39 38
1358.47 35
1358.56 32
1358.64 29
1358.73 25
1358.81 22
1358.90 20
1358.98 19
1359.07 18
1359.15 18
1359.23 19
1359.32 20
1359.40 21
1359.49 22
1359.57 23
1359.66 25
1359.74 27
1359.83 28
1359.91 30
1360.00 31
1360.08 32
1360.16 32
1360.25 32
1360.33 31
1360.42 30
1360.50 30
1360.59 29
1360.67 29
1360.76 29
1360.84 29
1360.93 29
1361.01 28
1361.09 27
1361.18 25
1361.26 23
1361.35 21
1361.43 18
1361.52 16
1361.60 14
1361.69 12
1361.77 12
1361.86 12
1361.94 12
1362.02 13
1362.11 13
1362.19 14
1362.28 14
1362.36 14
1362.45 14
1362.53 15
1362.62 16
1362.70 18
1362.79 20
1362.87 22
1362.96 24
1363.04 25
1363.12 26
1363.21 25
1363.29 25
1363.38 23
1363.46 22
1363.55 21
1363.63 19
1363.72 19
1363.80 18
1363.89 18
1363.97 19
1364.06 19
1364.14 20
1364.23 21
1364.31 22
1364.39 23
1364.48 24
1364.56 24
1364.65 23
1364.73 22
1364.82 20
1364.90 17
1364.99 14
1365.07 11
1365.16 9
1365.24 8
1365.33 8
1365.41 8
1365.50 9
1365.58 11
1365.67 11
1365.75 11
1365.83 11
1365.92 10
1366.00 8
1366.09 6
1366.17 4
1366.26 2
1366.34 0
1366.43 0
1366.51 0
1366.60 0
1366.68 0
1366.77 0
1366.85 0
1366.94 0
1367.02 0
1367.11 1
1367.19 1
1367.28 1
1367.36 2
1367.44 2
1367.53 3
1367.61 3
1367.70 4
1367.78 4
1367.87 5
1367.95 6
1368.04 7
1368.12 8
1368.21 9
1368.29 10
1368.38 10
1368.46 11
1368.55 11
1368.63 11
1368.72 11
1368.80 12
1368.89 13
1368.97 14
1369.06 15
1369.14 16
1369.23 17
1369.31 17
1369.40 16
1369.48 15
1369.56 13
1369.65 12
1369.73 10
1369.82 9
1369.90 7
1369.99 6
1370.07 5
1370.16 4
1370.24 2
1370.33 2
1370.41 1
1370.50 2
1370.58 3
1370.67 4
1370.75 6
1370.84 8
1370.92 9
1371.01 10
1371.09 11
1371.18 12
1371.26 12
1371.35 13
1371.43 13
1371.52 14
1371.60 14
1371.69 15
1371.77 17
1371.86 18
1371.94 19
1372.03 19
1372.11 19
1372.20 18
1372.28 17
1372.37 16
1372.45 14
1372.54 13
1372.62 13
1372.71 12
1372.79 12
1372.88 12
1372.96 12
1373.05 13
1373.13 14
1373.21 16
1373.30 18
1373.38 20
1373.47 22
1373.55 23
1373.64 23
1373.72 23
1373.81 22
1373.89 22
1373.98 22
1374.06 22
1374.15 24
1374.23 26
1374.32 28
1374.40 29
1374.49 29
1374.57 29
1374.66 27
1374.74 24
1374.83 22
1374.91 19
1375.00 16
1375.08 15
1375.17 14
1375.25 14
1375.34 14
1375.42 14
1375.51 14
1375.59 14
1375.68 15
1375.76 16
1375.85 17
1375.93 19
1376.02 21
1376.10 24
1376.19 26
1376.27 27
1376.36 29
1376.44 30
1376.53 32
1376.61 34
1376.70 36
1376.79 37
1376.87 38
1376.96 39
1377.04 38
1377.13 37
1377.21 36
1377.30 36
1377.38 36
1377.47 38
1377.55 40
1377.64 42
1377.72 43
1377.81 44
1377.89 43
1377.98 41
1378.06 39
1378.15 36
1378.23 32
1378.32 29
1378.40 25
1378.49 22
1378.57 20
1378.66 17
1378.74 14
1378.83 12
1378.91 10
1379.00 9
1379.08 9
1379.17 10
1379.25 13
1379.34 16
1379.42 21
1379.51 25
1379.59 30
1379.68 35
1379.76 39
1379.85 42
1379.93 45
1380.02 46
1380.10 47
1380.19 46
1380.27 44
1380.36 41
1380.45 36
1380.53 32
1380.62 28
1380.70 25
1380.79 24
1380.87 24
1380.96 25
1381.04 26
1381.13 28
1381.21 29
1381.30 29
1381.38 29
1381.47 28
1381.55 27
1381.64 26
1381.72 25
1381.81 25
1381.89 25
1381.98 24
1382.06 24
1382.15 23
1382.23 22
1382.32 21
1382.40 20
1382.49 19
1382.58 19
1382.66 19
1382.75 19
1382.83 19
1382.92 19
1383.00 18
1383.09 17
1383.17 17
1383.26 17
1383.34 17
1383.43 19
1383.51 21
1383.60 24
1383.68 27
1383.77 29
1383.85 32
1383.94 34
1384.02 35
1384.11 36
1384.20 36
1384.28 36
1384.37 35
1384.45 34
1384.54 33
1384.62 30
1384.71 27
1384.79 23
1384.88 19
1384.96 15
1385.05 12
1385.13 10
1385.22 10
1385.30 10
1385.39 12
1385.47 14
1385.56 16
1385.65 18
1385.73 21
1385.82 23
1385.90 24
1385.99 25
1386.07 25
1386.16 24
1386.24 22
1386.33 20
1386.41 17
1386.50 15
1386.58 13
1386.67 11
1386.75 10
1386.84 9
1386.93 10
1387.01 10
1387.10 11
1387.18 12
1387.27 13
1387.35 13
1387.44 12
1387.52 10
1387.61 8
1387.69 6
1387.78 4
1387.86 3
1387.95 2
1388.04 1
1388.12 1
1388.21 1
1388.29 1
1388.38 2
1388.46 3
1388.55 6
1388.63 8
1388.72 12
1388.80 16
1388.89 20
1388.98 23
1389.06 27
1389.15 30
1389.23 32
1389.32 34
1389.40 35
1389.49 35
1389.57 35
1389.66 35
1389.74 34
1389.83 32
1389.92 30
1390.00 27
1390.09 25
1390.17 23
1390.26 22
1390.34 23
1390.43 25
1390.51 28
1390.60 31
1390.68 34
1390.77 37
1390.86 39
1390.94 40
1391.03 40
1391.11 39
1391.20 38
1391.28 37
1391.37 36
1391.45 35
1391.54 34
1391.63 34
1391.71 34
1391.80 33
1391.88 32
1391.97 30
1392.05 27
1392.14 25
1392.22 22
1392.31 20
1392.39 19
1392.48 19
1392.57 19
1392.65 21
1392.74 24
1392.82 27
1392.91 29
1392.99 32
1393.08 33
1393.16 33
1393.25 32
1393.34 30
1393.42 27
1393.51 24
1393.59 20
1393.68 17
1393.76 15
1393.85 13
1393.93 12
1394.02 12
1394.11 12
1394.19 14
1394.28 16
1394.36 18
1394.45 21
1394.53 23
1394.62 25
1394.71 25
1394.79 25
1394.88 24
1394.96 22
1395.05 20
1395.13 17
1395.22 14
1395.30 12
1395.39 10
1395.48 8
1395.56 7
1395.65 7
1395.73 7
1395.82 7
1395.90 6
1395.99 6
1396.08 6
1396.16 5
1396.25 4
1396.33 4
1396.42 4
1396.50 5
1396.59 5
1396.67 6
1396.76 6
1396.85 7
1396.93 7
1397.02 7
1397.10 7
1397.19 7
1397.27 8
1397.36 10
1397.45 13
1397.53 16
1397.62 19
1397.70 22
1397.79 24
1397.87 25
1397.96 25
1398.05 23
1398.13 22
1398.22 20
1398.30 19
1398.39 18
1398.47 19
1398.56 21
1398.65 23
1398.73 25
1398.82 27
1398.90 28
1398.99 29
1399.07 28
1399.16 26
1399.25 24
1399.33 21
1399.42 19
1399.50 16
1399.59 13
1399.68 11
1399.76 8
1399.85 6
1399.93 4
1400.02 3
1400.10 2
1400.19 2
1400.28 2
1400.36 2
1400.45 2
1400.53 2
1400.62 1
1400.70 0
1400.79 0
1400.88 0
1400.96 0
1401.05 0
1401.13 3
1401.22 7
1401.31 10
1401.39 13
1401.48 16
1401.56 18
1401.65 18
1401.73 18
1401.82 18
1401.91 17
1401.99 16
1402.08 16
1402.16 16
1402.25 17
1402.33 18
1402.42 19
1402.51 20
1402.59 22
1402.68 23
1402.76 25
1402.85 26
1402.94 27
1403.02 27
1403.11 26
1403.19 25
1403.28 22
1403.37 19
1403.45 16
1403.54 13
1403.62 12
1403.71 12
1403.79 13
1403.88 14
1403.97 16
1404.05 17
1404.14 18
1404.22 18
1404.31 17
1404.40 16
1404.48 16
1404.57 15
1404.65 15
1404.74 15
1404.83 14
1404.91 14
1405.00 14
1405.08 14
1405.17 14
1405.26 15
1405.34 17
1405.43 18
1405.51 20
1405.60 22
1405.68 23
1405.77 23
1405.86 23
1405.94 21
1406.03 19
1406.11 17
1406.20 14
1406.29 12
1406.37 9
1406.46 7
1406.54 6
1406.63 5
1406.72 5
1406.80 5
1406.89 7
1406.97 9
1407.06 11
1407.15 14
1407.23 16
1407.32 18
1407.40 19
1407.49 20
1407.58 20
1407.66 20
1407.75 19
1407.83 18
1407.92 17
1408.01 15
1408.09 13
1408.18 11
1408.26 8
1408.35 6
1408.44 5
1408.52 4
1408.61 3
1408.69 2
1408.78 2
1408.87 1
1408.95 0
1409.04 0
1409.12 0
1409.21 0
1409.30 0
1409.38 0
1409.47 0
1409.56 0
1409.64 0
1409.73 0
1409.81 0
1409.90 0
1409.99 1
1410.07 2
1410.16 3
1410.24 5
1410.33 6
1410.42 7
1410.50 8
1410.59 7
1410.67 7
1410.76 6
1410.85 6
1410.93 5
1411.02 6
1411.10 7
1411.19 8
1411.28 10
1411.36 12
1411.45 13
1411.54 15
1411.62 16
1411.71 17
1411.79 17
1411.88 17
1411.97 17
1412.05 17
1412.14 16
1412.22 17
1412.31 18
1412.40 21
1412.48 25
1412.57 29
1412.66 32
1412.74 35
1412.83 36
1412.91 36
1413.00 34
1413.09 33
1413.17 31
1413.26 31
1413.34 31
1413.43 32
1413.52 33
1413.60 33
1413.69 33
1413.78 31
1413.86 29
1413.95 27
1414.03 25
1414.12 22
1414.21 21
1414.29 19
1414.38 17
1414.47 15
1414.55 13
1414.64 11
1414.72 9
1414.81 9
1414.90 10
1414.98 14
1415.07 19
1415.15 25
1415.24 32
1415.33 39
1415.41 46
1415.50 50
1415.59 53
1415.67 55
1415.76 55
1415.84 55
1415.93 54
1416.02 52
1416.10 50
1416.19 48
1416.28 45
1416.36 43
1416.45 40
1416.54 38
1416.62 37
1416.71 37
1416.79 38
1416.88 38
1416.97 39
1417.05 40
1417.14 39
1417.23 38
1417.31 37
1417.40 35
1417.48 34
1417.57 33
1417.66 32
1417.74 32
1417.83 32
1417.92 31
1418.00 30
1418.09 28
1418.17 25
1418.26 22
1418.35 19
1418.43 16
1418.52 15
1418.61 16
1418.69 18
1418.78 21
1418.87 24
1418.95 27
1419.04 30
1419.12 31
1419.21 32
1419.30 31
1419.38 29
1419.47 26
1419.56 23
1419.64 21
1419.73 18
1419.82 17
1419.90 16
1419.99 17
1420.07 18
1420.16 19
1420.25 20
1420.33 22
1420.42 24
1420.51 26
1420.59 27
1420.68 28
1420.77 29
1420.85 29
1420.94 29
1421.03 28
1421.11 27
1421.20 26
1421.28 26
1421.37 27
1421.46 28
1421.54 29
1421.63 31
1421.72 32
1421.80 32
1421.89 32
1421.98 31
1422.06 29
1422.15 27
1422.24 25
1422.32 23
1422.41 23
1422.49 23
1422.58 24
1422.67 25
1422.75 25
1422.84 25
1422.93 24
1423.01 23
1423.10 21
1423.19 19
1423.27 18
1423.36 17
1423.45 18
1423.53 18
1423.62 20
1423.71 21
1423.79 22
1423.88 23
1423.96 23
1424.05 23
1424.14 22
1424.22 20
1424.31 18
1424.40 16
1424.48 14
1424.57 12
1424.66 11
1424.74 11
1424.83 12
1424.92 14
1425.00 15
1425.09 17
1425.18 18
1425.26 18
1425.35 19
1425.44 19
1425.52 20
1425.61 20
1425.70 21
1425.78 21
1425.87 20
1425.95 20
1426.04 18
1426.13 17
1426.21 16
1426.30 16
1426.39 17
1426.47 19
1426.56 21
1426.65 24
1426.73 26
1426.82 28
1426.91 29
1426.99 29
1427.08 28
1427.17 26
1427.25 26
1427.34 26
1427.43 28
1427.51 31
1427.60 34
1427.69 38
1427.77 41
1427.86 43
1427.95 43
1428.03 42
1428.12 41
1428.21 39
1428.29 38
1428.38 37
1428.47 37
1428.55 37
1428.64 37
1428.73 37
1428.81 37
1428.90 35
1428.99 34
1429.07 32
1429.16 31
1429.25 30
1429.33 29
1429.42 28
1429.51 28
1429.59 28
1429.68 28
1429.77 28
1429.85 29
1429.94 30
1430.03 32
1430.11 33
1430.20 35
1430.29 35
1430.37 35
1430.46 34
1430.55 32
1430.63 30
1430.72 28
1430.81 26
1430.89 25
1430.98 25
1431.07 25
1431.15 26
1431.24 26
1431.33 27
1431.41 26
1431.50 26
1431.59 24
1431.67 23
1431.76 21
1431.85 19
1431.93 16
1432.02 14
1432.11 13
1432.19 11
1432.28 11
1432.37 10
1432.45 10
1432.54 11
1432.63 12
1432.71 13
1432.80 14
1432.89 16
1432.98 18
1433.06 19
1433.15 21
1433.24 21
1433.32 22
1433.41 22
1433.50 22
1433.58 22
1433.67 23
1433.76 24
1433.84 26
1433.93 27
1434.02 29
1434.10 30
1434.19 31
1434.28 32
1434.36 32
1434.45 33
1434.54 32
1434.62 31
1434.71 30
1434.80 27
1434.89 24
1434.97 20
1435.06 17
1435.15 14
1435.23 12
1435.32 12
1435.41 12
1435.49 14
1435.58 17
1435.67 20
1435.75 24
1435.84 28
1435.93 33
1436.01 38
1436.10 43
1436.19 46
1436.27 49
1436.36 50
1436.45 50
1436.54 49
1436.62 48
1436.71 48
1436.80 48
1436.88 49
1436.97 51
1437.06 53
1437.14 57
1437.23 60
1437.32 63
1437.40 66
1437.49 67
1437.58 67
1437.67 65
1437.75 63
1437.84 59
1437.93 55
1438.01 50
1438.10 46
1438.19 41
1438.27 37
1438.36 33
1438.45 29
1438.53 26
1438.62 23
1438.71 20
1438.80 18
1438.88 16
1438.97 14
1439.06 12
1439.14 11
1439.23 9
1439.32 8
1439.40 7
1439.49 7
1439.58 8
1439.66 10
1439.75 13
1439.84 15
1439.93 18
1440.01 19
1440.10 19
1440.19 19
1440.27 18
1440.36 17
1440.45 16
1440.53 17
1440.62 18
1440.71 21
1440.80 26
1440.88 30
1440.97 34
1441.06 38
1441.14 40
1441.23 41
1441.32 40
1441.41 37
1441.49 34
1441.58 32
1441.67 29
1441.75 28
1441.84 28
1441.93 29
1442.01 31
1442.10 33
1442.19 35
1442.28 38
1442.36 40
1442.45 42
1442.54 43
1442.62 44
1442.71 44
1442.80 43
1442.88 42
1442.97 40
1443.06 37
1443.15 34
1443.23 31
1443.32 27
1443.41 24
1443.49 20
1443.58 18
1443.67 16
1443.76 14
1443.84 13
1443.93 13
1444.02 13
1444.10 13
1444.19 13
1444.28 12
1444.37 11
1444.45 10
1444.54 9
1444.63 8
1444.71 9
1444.80 10
1444.89 12
1444.98 15
1445.06 18
1445.15 21
1445.24 25
1445.32 28
1445.41 31
1445.50 32
1445.59 33
1445.67 33
1445.76 32
1445.85 32
1445.93 31
1446.02 31
1446.11 32
1446.20 32
1446.28 34
1446.37 34
1446.46 35
1446.54 35
1446.63 34
1446.72 33
1446.81 31
1446.89 29
1446.98 28
1447.07 26
1447.15 24
1447.24 22
1447.33 19
1447.42 16
1447.50 13
1447.59 10
1447.68 8
1447.77 6
1447.85 4
1447.94 3
1448.03 4
1448.11 5
1448.20 7
1448.29 9
1448.38 13
1448.46 16
1448.55 20
1448.64 24
1448.73 27
1448.81 30
1448.90 33
1448.99 35
1449.07 36
1449.16 37
1449.25 38
1449.34 38
1449.42 39
1449.51 39
1449.60 38
1449.68 38
1449.77 36
1449.86 34
1449.95 33
1450.03 31
1450.12 30
1450.21 30
1450.30 32
1450.38 34
1450.47 36
1450.56 38
1450.65 39
1450.73 38
1450.82 36
1450.91 33
1450.99 31
1451.08 29
1451.17 29
1451.26 30
1451.34 33
1451.43 37
1451.52 41
1451.61 44
1451.69 47
1451.78 47
1451.87 46
1451.96 45
1452.04 42
1452.13 40
1452.22 39
1452.30 38
1452.39 39
1452.48 39
1452.57 40
1452.65 42
1452.74 44
1452.83 47
1452.92 49
1453.00 52
1453.09 55
1453.18 57
1453.27 57
1453.35 56
1453.44 55
1453.53 54
1453.62 53
1453.70 52
1453.79 52
1453.88 52
1453.96 50
1454.05 46
1454.14 40
1454.23 34
1454.31 26
1454.40 19
1454.49 14
1454.58 9
1454.66 6
1454.75 5
1454.84 4
1454.93 4
1455.01 4
1455.10 4
1455.19 4
1455.28 4
1455.36 5
1455.45 6
1455.54 8
1455.63 11
1455.71 14
1455.80 18
1455.89 21
1455.98 24
1456.06 26
1456.15 27
1456.24 27
1456.33 26
1456.41 25
1456.50 24
1456.59 21
1456.68 19
1456.76 16
1456.85 12
1456.94 9
1457.03 5
1457.11 2
1457.20 0
1457.29 0
1457.38 0
1457.46 0
1457.55 0
1457.64 0
1457.73 0
1457.81 0
1457.90 0
1457.99 0
1458.08 0
1458.16 1
1458.25 3
1458.34 6
1458.43 10
1458.51 14
1458.60 17
1458.69 20
1458.78 23
1458.86 25
1458.95 26
1459.04 27
1459.13 28
1459.21 28
1459.30 28
1459.39 27
1459.48 25
1459.56 23
1459.65 22
1459.74 20
1459.83 20
1459.91 22
1460.00 24
1460.09 27
1460.18 31
1460.27 33
1460.35 35
1460.44 35
1460.53 35
1460.62 35
1460.70 34
1460.79 34
1460.88 34
1460.97 34
1461.05 33
1461.14 33
1461.23 32
1461.32 31
1461.40 29
1461.49 28
1461.58 27
1461.67 26
1461.75 26
1461.84 25
1461.93 25
1462.02 25
1462.11 25
1462.19 25
1462.28 25
1462.37 25
1462.46 25
1462.54 24
1462.63 24
1462.72 24
1462.81 24
1462.89 24
1462.98 25
1463.07 25
1463.16 26
1463.25 26
1463.33 26
1463.42 24
1463.51 22
1463.60 19
1463.68 16
1463.77 14
1463.86 13
1463.95 14
1464.03 16
1464.12 21
1464.21 26
1464.30 32
1464.39 38
1464.47 44
1464.56 48
1464.65 51
1464.74 53
1464.82 53
1464.91 52
1465.00 50
1465.09 47
1465.18 43
1465.26 39
1465.35 35
1465.44 31
1465.53 28
1465.61 25
1465.70 22
1465.79 20
1465.88 17
1465.96 15
1466.05 14
1466.14 13
1466.23 12
1466.32 13
1466.40 13
1466.49 15
1466.58 16
1466.67 17
1466.75 18
1466.84 19
1466.93 21
1467.02 23
1467.11 25
1467.19 28
1467.28 32
1467.37 37
1467.46 41
1467.55 45
1467.63 49
1467.72 51
1467.81 52
1467.90 51
1467.98 50
1468.07 47
1468.16 44
1468.25 41
1468.34 38
1468.42 37
1468.51 36
1468.60 35
1468.69 35
1468.77 34
1468.86 33
1468.95 30
1469.04 27
1469.13 24
1469.21 20
1469.30 17
1469.39 15
1469.48 14
1469.57 13
1469.65 14
1469.74 14
1469.83 13
1469.92 12
1470.01 11
1470.09 9
1470.18 7
1470.27 6
1470.36 6
1470.44 8
1470.53 10
1470.62 13
1470.71 15
1470.80 16
1470.88 16
1470.97 15
1471.06 14
1471.15 12
1471.24 12
1471.32 12
1471.41 12
1471.50 13
1471.59 14
1471.68 16
1471.76 17
1471.85 18
1471.94 19
1472.03 20
1472.12 20
1472.20 20
1472.29 20
1472.38 18
1472.47 16
1472.56 14
1472.64 11
1472.73 9
1472.82 7
1472.91 6
1473.00 7
1473.08 8
1473.17 12
1473.26 16
1473.35 21
1473.43 27
1473.52 31
1473.61 35
1473.70 37
1473.79 38
1473.87 38
1473.96 36
1474.05 33
1474.14 30
1474.23 27
1474.32 23
1474.40 21
1474.49 19
1474.58 18
1474.67 17
1474.76 18
1474.84 19
1474.93 19
1475.02 19
1475.11 19
1475.20 17
1475.28 15
1475.37 12
1475.46 9
1475.55 6
1475.64 4
1475.72 2
1475.81 2
1475.90 2
1475.99 4
1476.08 6
1476.16 9
1476.25 11
1476.34 13
1476.43 16
1476.52 17
1476.60 19
1476.69 21
1476.78 23
1476.87 25
1476.96 27
1477.04 30
1477.13 32
1477.22 34
1477.31 36
1477.40 36
1477.49 34
1477.57 31
1477.66 27
1477.75 23
1477.84 19
1477.93 15
1478.01 13
1478.10 12
1478.19 11
1478.28 12
1478.37 12
1478.45 13
1478.54 13
1478.63 13
1478.72 14
1478.81 16
1478.90 17
1478.98 20
1479.07 22
1479.16 24
1479.25 26
1479.34 27
1479.42 27
1479.51 26
1479.60 24
1479.69 21
1479.78 19
1479.87 17
1479.95 16
1480.04 16
1480.13 16
1480.22 17
1480.31 18
1480.39 19
1480.48 18
1480.57 17
1480.66 15
1480.75 12
1480.84 8
1480.92 5
1481.01 1
1481.10 0
1481.19 0
1481.28 0
1481.37 0
1481.45 0
1481.54 0
1481.63 0
1481.72 0
1481.81 0
1481.89 0
1481.98 0
1482.07 2
1482.16 5
1482.25 9
1482.34 14
1482.42 17
1482.51 20
1482.60 21
1482.69 20
1482.78 18
1482.87 16
1482.95 14
1483.04 12
1483.13 11
1483.22 12
1483.31 13
1483.40 16
1483.48 19
1483.57 23
1483.66 26
1483.75 29
1483.84 30
1483.92 32
1484.01 32
1484.10 33
1484.19 33
1484.28 35
1484.37 36
1484.45 38
1484.54 41
1484.63 42
1484.72 44
1484.81 44
1484.90 44
1484.98 43
1485.07 42
1485.16 42
1485.25 42
1485.34 42
1485.43 42
1485.51 42
1485.60 42
1485.69 42
1485.78 41
1485.87 40
1485.96 39
1486.05 37
1486.13 35
1486.22 33
1486.31 31
1486.40 30
1486.49 29
1486.58 28
1486.66 28
1486.75 28
1486.84 27
1486.93 25
1487.02 22
1487.11 18
1487.19 15
1487.28 11
1487.37 9
1487.46 7
1487.55 6
1487.64 5
1487.72 3
1487.81 1
1487.90 0
1487.99 0
1488.08 0
1488.17 0
1488.26 0
1488.34 0
1488.43 0
1488.52 3
1488.61 10
1488.70 15
1488.79 20
1488.87 22
1488.96 22
1489.05 21
1489.14 19
1489.23 18
1489.32 17
1489.41 17
1489.49 18
1489.58 19
1489.67 20
1489.76 21
1489.85 20
1489.94 20
1490.02 18
1490.11 16
1490.20 15
1490.29 13
1490.38 13
1490.47 13
1490.56 15
1490.64 18
1490.73 21
1490.82 24
1490.91 27
1491.00 29
1491.09 30
1491.17 30
1491.26 30
1491.35 28
1491.44 27
1491.53 27
1491.62 27
1491.71 28
1491.79 29
1491.88 31
1491.97 32
1492.06 32
1492.15 31
1492.24 29
1492.33 26
1492.41 22
1492.50 20
1492.59 19
1492.68 19
1492.77 20
1492.86 22
1492.95 24
1493.03 25
1493.12 26
1493.21 26
1493.30 26
1493.39 26
1493.48 27
1493.57 29
1493.65 32
1493.74 35
1493.83 38
1493.92 41
1494.01 44
1494.10 46
1494.19 47
1494.27 47
1494.36 45
1494.45 43
1494.54 39
1494.63 35
1494.72 30
1494.81 25
1494.90 20
1494.98 17
1495.07 14
1495.16 13
1495.25 13
1495.34 13
1495.43 15
1495.52 15
1495.60 15
1495.69 14
1495.78 12
1495.87 10
1495.96 8
1496.05 7
1496.14 8
1496.23 11
1496.31 16
1496.40 21
1496.49 25
1496.58 29
1496.67 32
1496.76 34
1496.85 36
1496.93 37
1497.02 38
1497.11 40
1497.20 41
1497.29 42
1497.38 41
1497.47 39
1497.56 36
1497.64 31
1497.73 26
1497.82 21
1497.91 17
1498.00 13
1498.09 10
1498.18 9
1498.27 10
1498.35 12
1498.44 15
1498.53 19
1498.62 24
1498.71 28
1498.80 31
1498.89 34
1498.98 36
1499.06 36
1499.15 35
1499.24 33
1499.33 30
1499.42 27
1499.51 25
1499.60 24
1499.69 25
1499.77 27
1499.86 31
1499.95 36
1500.04 40
1500.13 43
1500.22 45
1500.31 45
1500.40 45
1500.48 45
1500.57 46
1500.66 48
1500.75 51
1500.84 54
1500.93 56
1501.02 57
1501.11 56
1501.19 53
1501.28 48
1501.37 41
1501.46 35
1501.55 30
1501.64 28
1501.73 27
1501.82 27
1501.91 29
1501.99 32
1502.08 35
1502.17 37
1502.26 38
1502.35 39
1502.44 40
1502.53 39
1502.62 38
1502.71 36
1502.79 33
1502.88 30
1502.97 27
1503.06 24
1503.15 23
1503.24 22
1503.33 22
1503.42 23
1503.51 25
1503.59 27
1503.68 29
1503.77 30
1503.86 31
1503.95 31
1504.04 30
1504.13 28
1504.22 26
1504.31 25
1504.39 23
1504.48 21
1504.57 20
1504.66 20
1504.75 20
1504.84 20
1504.93 20
1505.02 20
1505.11 20
1505.19 20
1505.28 20
1505.37 20
1505.46 20
1505.55 19
1505.64 17
1505.73 15
1505.82 13
1505.91 10
1505.99 8
1506.08 5
1506.17 3
1506.26 2
1506.35 1
1506.44 1
1506.53 2
1506.62 5
1506.71 9
1506.80 15
1506.88 21
1506.97 27
1507.06 33
1507.15 38
1507.24 41
1507.33 42
1507.42 43
1507.51 43
1507.60 42
1507.69 42
1507.77 41
1507.86 41
1507.95 41
1508.04 41
1508.13 39
1508.22 37
1508.31 35
1508.40 32
1508.49 29
1508.58 27
1508.67 25
1508.75 24
1508.84 23
1508.93 24
1509.02 24
1509.11 25
1509.20 25
1509.29 25
1509.38 25
1509.47 24
1509.56 22
1509.64 21
1509.73 20
1509.82 20
1509.91 22
1510.00 25
1510.09 28
1510.18 32
1510.27 35
1510.36 36
1510.45 36
1510.54 34
1510.62 31
1510.71 28
1510.80 25
1510.89 22
1510.98 20
1511.07 20
1511.16 20
1511.25 22
1511.34 24
1511.43 27
1511.52 31
1511.60 35
1511.69 38
1511.78 41
1511.87 43
1511.96 43
1512.05 42
1512.14 39
1512.23 35
1512.32 31
1512.41 27
1512.50 24
1512.59 23
1512.67 22
1512.76 23
1512.85 24
1512.94 24
1513.03 25
1513.12 24
1513.21 22
1513.30 20
1513.39 17
1513.48 15
1513.57 14
1513.66 13
1513.74 13
1513.83 13
1513.92 14
1514.01 14
1514.10 15
1514.19 15
1514.28 16
1514.37 17
1514.46 18
1514.55 18
1514.64 19
1514.73 19
1514.82 19
1514.90 19
1514.99 19
1515.08 19
1515.17 18
1515.26 17
1515.35 15
1515.44 13
1515.53 10
1515.62 7
1515.71 4
1515.80 3
1515.89 2
1515.98 3
1516.06 5
1516.15 8
1516.24 12
1516.33 16
1516.42 19
1516.51 21
1516.60 23
1516.69 23
1516.78 23
1516.87 23
1516.96 23
1517.05 23
1517.14 23
1517.23 23
1517.31 23
1517.40 23
1517.49 22
1517.58 22
1517.67 22
1517.76 22
1517.85 22
1517.94 21
1518.03 19
1518.12 17
1518.21 14
1518.30 12
1518.39 9
1518.48 8
1518.56 7
1518.65 7
1518.74 7
1518.83 8
1518.92 10
1519.01 12
1519.10 15
1519.19 18
1519.28 23
1519.37 28
1519.46 34
1519.55 39
1519.64 43
1519.73 47
1519.82 49
1519.91 50
1519.99 50
1520.08 49
1520.17 47
1520.26 46
1520.35 44
1520.44 43
1520.53 42
1520.62 41
1520.71 41
1520.80 41
1520.89 41
1520.98 41
1521.07 41
1521.16 42
1521.25 43
1521.34 45
1521.42 46
1521.51 49
1521.60 51
1521.69 53
1521.78 55
1521.87 55
1521.96 55
1522.05 54
1522.14 53
1522.23 50
1522.32 46
1522.41 41
1522.50 37
1522.59 32
1522.68 27
1522.77 23
1522.86 20
1522.95 18
1523.03 16
1523.12 15
1523.21 15
1523.30 15
1523.39 16
1523.48 18
1523.57 19
1523.66 21
1523.75 23
1523.84 24
1523.93 25
1524.02 26
1524.11 26
1524.20 26
1524.29 26
1524.38 27
1524.47 29
1524.56 32
1524.65 35
1524.73 38
1524.82 39
1524.91 40
1525.00 39
1525.09 37
1525.18 33
1525.27 29
1525.36 24
1525.45 20
1525.54 17
1525.63 16
1525.72 17
1525.81 18
1525.90 21
1525.99 24
1526.08 26
1526.17 27
1526.26 27
1526.35 25
1526.44 21
1526.53 17
1526.62 12
1526.70 8
1526.79 4
1526.88 3
1526.97 3
1527.06 5
1527.15 9
1527.24 13
1527.33 18
1527.42 21
1527.51 24
1527.60 25
1527.69 26
1527.78 26
1527.87 26
1527.96 26
1528.05 27
1528.14 28
1528.23 28
1528.32 29
1528.41 28
1528.50 28
1528.59 27
1528.68 25
1528.77 24
1528.86 23
1528.95 22
1529.03 21
1529.12 19
1529.21 18
1529.30 18
1529.39 17
1529.48 17
1529.57 17
1529.66 19
1529.75 22
1529.84 25
1529.93 29
1530.02 34
1530.11 38
1530.20 41
1530.29 43
1530.38 43
1530.47 42
1530.56 39
1530.65 35
1530.74 30
1530.83 26
1530.92 23
1531.01 22
1531.10 23
1531.19 27
1531.28 33
1531.37 39
1531.46 45
1531.55 50
1531.64 52
1531.73 53
1531.81 52
1531.90 50
1531.99 46
1532.08 43
1532.17 39
1532.26 36
1532.35 33
1532.44 31
1532.53 30
1532.62 30
1532.71 30
1532.80 31
1532.89 32
1532.98 33
1533.07 33
1533.16 33
1533.25 31
1533.34 30
1533.43 29
1533.52 28
1533.61 27
1533.70 26
1533.79 25
1533.88 24
1533.97 22
1534.06 20
1534.15 18
1534.24 17
1534.33 17
1534.42 18
1534.51 20
1534.60 23
1534.69 25
1534.78 25
1534.87 24
1534.96 22
1535.05 18
1535.14 15
1535.23 13
1535.32 13
1535.41 14
1535.50 16
1535.59 20
1535.68 24
1535.77 28
1535.85 32
1535.94 35
1536.03 37
1536.12 39
1536.21 40
1536.30 41
1536.39 41
1536.48 41
1536.57 40
1536.66 39
1536.75 38
1536.84 37
1536.93 36
1537.02 37
1537.11 37
1537.20 39
1537.29 40
1537.38 41
1537.47 42
1537.56 42
1537.65 41
1537.74 38
1537.83 36
1537.92 33
1538.01 31
1538.10 30
1538.19 29
1538.28 28
1538.37 27
1538.46 26
1538.55 25
1538.64 24
1538.73 24
1538.82 23
1538.91 22
1539.00 22
1539.09 20
1539.18 19
1539.27 18
1539.36 18
1539.45 18
1539.54 19
1539.63 21
1539.72 24
1539.81 26
1539.90 27
1539.99 28
1540.08 29
1540.17 29
1540.26 30
1540.35 31
1540.44 33
1540.53 35
1540.62 38
1540.71 41
1540.80 43
1540.89 44
1540.98 44
1541.07 44
1541.16 42
1541.25 40
1541.34 37
1541.43 33
1541.52 29
1541.61 25
1541.70 23
1541.79 21
1541.88 21
1541.97 23
1542.06 26
1542.15 31
1542.24 35
1542.33 40
1542.42 43
1542.51 44
1542.60 44
1542.69 42
1542.78 40
1542.87 37
1542.96 34
1543.05 31
1543.14 28
1543.23 26
1543.32 24
1543.41 23
1543.50 23
1543.59 24
1543.68 26
1543.77 30
1543.86 34
1543.95 39
1544.04 42
1544.13 45
1544.22 45
1544.31 44
1544.40 41
1544.49 38
1544.58 34
1544.67 33
1544.76 33
1544.85 35
1544.94 38
1545.03 43
1545.12 47
1545.21 50
1545.30 52
1545.39 51
1545.48 49
1545.57 45
1545.66 42
1545.75 39
1545.84 36
1545.93 35
1546.02 34
1546.11 34
1546.20 34
1546.29 33
1546.38 33
1546.47 33
1546.56 33
1546.65 33
1546.74 33
1546.84 33
1546.93 33
1547.02 32
1547.11 31
1547.20 28
1547.29 25
1547.38 22
1547.47 18
1547.56 15
1547.65 12
1547.74 10
1547.83 8
1547.92 7
1548.01 5
1548.10 4
1548.19 2
1548.28 0
1548.37 0
1548.46 0
1548.55 0
1548.64 0
1548.73 0
1548.82 0
1548.91 0
1549.00 2
1549.09 6
1549.18 9
1549.27 12
1549.36 14
1549.45 15
1549.54 14
1549.63 13
1549.72 11
1549.81 8
1549.90 6
1549.99 4
1550.08 3
1550.17 3
1550.26 4
1550.35 7
1550.44 10
1550.53 14
1550.62 19
1550.71 24
1550.80 29
1550.89 34
1550.99 38
1551.08 41
1551.17 43
1551.26 43
1551.35 41
1551.44 38
1551.53 35
1551.62 32
1551.71 29
1551.80 28
1551.89 28
1551.98 28
1552.07 30
1552.16 33
1552.25 36
1552.34 39
1552.43 41
1552.52 44
1552.61 46
1552.70 47
1552.79 48
1552.88 48
1552.97 48
1553.06 48
1553.15 47
1553.24 47
1553.33 46
1553.42 45
1553.51 45
1553.60 45
1553.69 45
1553.79 45
1553.88 44
1553.97 42
1554.06 38
1554.15 33
1554.24 28
1554.33 23
1554.42 18
1554.51 15
1554.60 13
1554.69 12
1554.78 12
1554.87 13
1554.96 14
1555.05 14
1555.14 15
1555.23 15
1555.32 16
1555.41 17
1555.50 18
1555.59 20
1555.68 23
1555.77 25
1555.86 27
1555.95 28
1556.05 29
1556.14 29
1556.23 29
1556.32 29
1556.41 29
1556.50 29
1556.59 30
1556.68 32
1556.77 35
1556.86 38
1556.95 41
1557.04 43
1557.13 45
1557.22 45
1557.31 44
1557.40 41
1557.49 38
1557.58 35
1557.67 31
1557.76 29
1557.85 27
1557.94 26
1558.04 25
1558.13 24
1558.22 22
1558.31 21
1558.40 18
1558.49 15
1558.58 13
1558.67 11
1558.76 10
1558.85 10
1558.94 11
1559.03 12
1559.12 13
1559.21 14
1559.30 15
1559.39 16
1559.48 18
1559.57 19
1559.66 21
1559.75 22
1559.85 23
1559.94 23
1560.03 22
1560.12 20
1560.21 17
1560.30 13
1560.39 10
1560.48 5
1560.57 1
1560.66 0
1560.75 0
1560.84 0
1560.93 0
1561.02 0
1561.11 0
1561.20 0
1561.29 0
1561.38 2
1561.48 5
1561.57 8
1561.66 11
1561.75 14
1561.84 17
1561.93 19
1562.02 21
1562.11 22
1562.20 23
1562.29 24
1562.38 23
1562.47 23
1562.56 22
1562.65 21
1562.74 21
1562.83 22
1562.93 23
1563.02 25
1563.11 29
1563.20 33
1563.29 37
1563.38 40
1563.47 42
1563.56 43
1563.65 43
1563.74 42
1563.83 41
1563.92 40
1564.01 39
1564.10 38
1564.19 36
1564.29 34
1564.38 31
1564.47 27
1564.56 24
1564.65 22
1564.74 20
1564.83 20
1564.92 22
1565.01 23
1565.10 25
1565.19 26
1565.28 25
1565.37 24
1565.46 22
1565.55 20
1565.65 18
1565.74 17
1565.83 16
1565.92 16
1566.01 16
1566.10 17
1566.19 17
1566.28 17
1566.37 18
1566.46 19
1566.55 20
1566.64 20
1566.73 20
1566.82 19
1566.92 18
1567.01 16
1567.10 15
1567.19 15
1567.28 16
1567.37 18
1567.46 22
1567.55 26
1567.64 31
1567.73 35
1567.82 39
1567.91 42
1568.00 44
1568.10 45
1568.19 44
1568.28 43
1568.37 40
1568.46 36
1568.55 31
1568.64 25
1568.73 19
1568.82 14
1568.91 11
1569.00 9
1569.09 9
1569.18 11
1569.28 15
1569.37 21
1569.46 26
1569.55 31
1569.64 34
1569.73 36
1569.82 37
1569.91 38
1570.00 38
1570.09 38
1570.18 37
1570.27 36
1570.37 34
1570.46 32
1570.55 28
1570.64 24
1570.73 20
1570.82 17
1570.91 15
1571.00 15
1571.09 15
1571.18 17
1571.27 19
1571.37 21
1571.46 24
1571.55 25
1571.64 26
1571.73 27
1571.82 26
1571.91 25
1572.00 23
1572.09 21
1572.18 18
1572.27 15
1572.36 11
1572.46 7
1572.55 3
1572.64 0
1572.73 0
1572.82 0
1572.91 0
1573.00 0
1573.09 1
1573.18 7
1573.27 13
1573.37 20
1573.46 26
1573.55 31
1573.64 34
1573.73 36
1573.82 37
1573.91 36
1574.00 35
1574.09 34
1574.18 34
1574.27 34
1574.37 34
1574.46 36
1574.55 38
1574.64 40
1574.73 44
1574.82 47
1574.91 50
1575.00 52
1575.09 54
1575.18 53
1575.28 52
1575.37 50
1575.46 46
1575.55 43
1575.64 39
1575.73 36
1575.82 33
1575.91 29
1576.00 26
1576.09 23
1576.19 19
1576.28 16
1576.37 13
1576.46 11
1576.55 11
1576.64 11
1576.73 11
1576.82 12
1576.91 11
1577.00 10
1577.10 9
1577.19 6
1577.28 3
1577.37 1
1577.46 0
1577.55 0
1577.64 0
1577.73 1
1577.82 5
1577.91 10
1578.01 17
1578.10 24
1578.19 31
1578.28 38
1578.37 45
1578.46 49
1578.55 53
1578.64 56
1578.73 57
1578.83 59
1578.92 60
1579.01 61
1579.10 62
1579.19 62
1579.28 62
1579.37 61
1579.46 59
1579.55 57
1579.65 54
1579.74 52
1579.83 50
1579.92 48
1580.01 47
1580.10 47
1580.19 47
1580.28 47
1580.37 48
1580.47 50
1580.56 52
1580.65 54
1580.74 57
1580.83 59
1580.92 60
1581.01 60
1581.10 60
1581.19 59
1581.29 58
1581.38 57
1581.47 57
1581.56 57
1581.65 58
1581.74 58
1581.83 58
1581.92 57
1582.02 55
1582.11 51
1582.20 47
1582.29 41
1582.38 37
1582.47 33
1582.56 30
1582.65 29
1582.74 30
1582.84 32
1582.93 35
1583.02 39
1583.11 42
1583.20 44
1583.29 46
1583.38 47
1583.47 48
1583.57 48
1583.66 47
1583.75 45
1583.84 43
1583.93 40
1584.02 37
1584.11 35
1584.20 33
1584.30 33
1584.39 33
1584.48 34
1584.57 36
1584.66 38
1584.75 41
1584.84 43
1584.93 46
1585.03 48
1585.12 49
1585.21 51
1585.30 52
1585.39 53
1585.48 54
1585.57 55
1585.66 55
1585.76 54
1585.85 53
1585.94 51
1586.03 48
1586.12 45
1586.21 43
1586.30 42
1586.40 41
1586.49 42
1586.58 43
1586.67 43
1586.76 43
1586.85 43
1586.94 42
1587.03 41
1587.13 39
1587.22 39
1587.31 39
1587.40 39
1587.49 39
1587.58 39
1587.67 40
1587.76 40
1587.86 40
1587.95 41
1588.04 42
1588.13 43
1588.22 44
1588.31 45
1588.40 46
1588.50 46
1588.59 47
1588.68 48
1588.77 49
1588.86 49
1588.95 50
1589.04 51
1589.14 51
1589.23 50
1589.32 49
1589.41 48
1589.50 46
1589.59 43
1589.68 41
1589.78 40
1589.87 40
1589.96 41
1590.05 43
1590.14 47
1590.23 51
1590.32 55
1590.42 59
1590.51 62
1590.60 63
1590.69 62
1590.78 61
1590.87 58
1590.96 54
1591.06 51
1591.15 47
1591.24 44
1591.33 41
1591.42 39
1591.51 37
1591.60 36
1591.70 35
1591.79 34
1591.88 34
1591.97 33
1592.06 32
1592.15 30
1592.24 28
1592.34 25
1592.43 22
1592.52 19
1592.61 17
1592.70 15
1592.79 14
1592.88 13
1592.98 12
1593.07 12
1593.16 12
1593.25 14
1593.34 15
1593.43 16
1593.53 16
1593.62 16
1593.71 14
1593.80 11
1593.89 8
1593.98 5
1594.07 3
1594.17 1
1594.26 0
1594.35 0
1594.44 0
1594.53 0
1594.62 0
1594.71 0
1594.81 0
1594.90 0
1594.99 0
1595.08 2
1595.17 4
1595.26 6
1595.36 7
1595.45 8
1595.54 8
1595.63 10
1595.72 11
1595.81 14
1595.91 16
1596.00 19
1596.09 20
1596.18 21
1596.27 21
1596.36 20
1596.45 19
1596.55 18
1596.64 18
1596.73 18
1596.82 20
1596.91 22
1597.00 26
1597.10 30
1597.19 34
1597.28 39
1597.37 43
1597.46 48
1597.55 52
1597.65 57
1597.74 61
1597.83 64
1597.92 66
1598.01 67
1598.10 65
1598.20 62
1598.29 56
1598.38 51
1598.47 45
1598.56 39
1598.65 35
1598.75 32
1598.84 30
1598.93 29
1599.02 29
1599.11 30
1599.20 31
1599.30 34
1599.39 36
1599.48 38
1599.57 40
1599.66 41
1599.75 40
1599.85 37
1599.94 33
1600.03 29
1600.12 24
1600.21 20
1600.30 18
1600.40 18
1600.49 19
1600.58 22
1600.67 26
1600.76 30
1600.85 35
1600.95 40
1601.04 46
1601.13 52
1601.22 57
1601.31 63
1601.40 68
1601.50 71
1601.59 73
1601.68 74
1601.77 72
1601.86 69
1601.96 65
1602.05 60
1602.14 54
1602.23 49
1602.32 44
1602.41 40
1602.51 36
1602.60 32
1602.69 30
1602.78 28
1602.87 27
1602.96 26
1603.06 25
1603.15 24
1603.24 23
1603.33 22
1603.42 21
1603.52 19
1603.61 19
1603.70 19
1603.79 20
1603.88 21
1603.97 22
1604.07 24
1604.16 25
1604.25 26
1604.34 26
1604.43 26
1604.53 25
1604.62 25
1604.71 24
1604.80 23
1604.89 23
1604.98 23
1605.08 23
1605.17 24
1605.26 25
1605.35 26
1605.44 28
1605.54 29
1605.63 30
1605.72 32
1605.81 34
1605.90 37
1606.00 41
1606.09 45
1606.18 48
1606.27 50
1606.36 51
1606.45 51
1606.55 49
1606.64 47
1606.73 44
1606.82 41
1606.91 39
1607.01 38
1607.10 37
1607.19 38
1607.28 41
1607.37 45
1607.47 51
1607.56 58
1607.65 66
1607.74 74
1607.83 80
1607.92 85
1608.02 87
1608.11 86
1608.20 84
1608.29 79
1608.38 74
1608.48 69
1608.57 65
1608.66 62
1608.75 61
1608.84 62
1608.94 63
1609.03 63
1609.12 64
1609.21 63
1609.30 62
1609.40 62
1609.49 62
1609.58 63
1609.67 65
1609.76 67
1609.86 68
1609.95 69
1610.04 68
1610.13 66
1610.22 63
1610.32 61
1610.41 59
1610.50 58
1610.59 58
1610.68 59
1610.78 61
1610.87 62
1610.96 64
1611.05 66
1611.14 67
1611.24 66
1611.33 64
1611.42 60
1611.51 55
1611.60 49
1611.70 43
1611.79 37
1611.88 31
1611.97 26
1612.06 22
1612.16 18
1612.25 15
1612.34 13
1612.43 11
1612.52 10
1612.62 9
1612.71 9
1612.80 8
1612.89 8
1612.98 8
1613.08 9
1613.17 10
1613.26 11
1613.35 14
1613.45 17
1613.54 21
1613.63 26
1613.72 30
1613.81 34
1613.91 37
1614.00 38
1614.09 39
1614.18 39
1614.27 38
1614.37 36
1614.46 34
1614.55 32
1614.64 29
1614.73 27
1614.83 25
1614.92 23
1615.01 23
1615.10 24
1615.20 27
1615.29 30
1615.38 34
1615.47 38
1615.56 42
1615.66 45
1615.75 47
1615.84 48
1615.93 49
1616.02 50
1616.12 52
1616.21 54
1616.30 55
1616.39 56
1616.49 57
1616.58 56
1616.67 54
1616.76 52
1616.85 49
1616.95 47
1617.04 45
1617.13 43
1617.22 42
1617.31 40
1617.41 38
1617.50 35
1617.59 31
1617.68 28
1617.78 24
1617.87 20
1617.96 18
1618.05 17
1618.14 17
1618.24 18
1618.33 20
1618.42 23
1618.51 25
1618.61 27
1618.70 28
1618.79 28
1618.88 28
1618.97 28
1619.07 28
1619.16 29
1619.25 29
1619.34 29
1619.44 29
1619.53 28
1619.62 26
1619.71 26
1619.81 26
1619.90 27
1619.99 29
1620.08 31
1620.17 34
1620.27 35
1620.36 37
1620.45 37
1620.54 37
1620.64 37
1620.73 37
1620.82 37
1620.91 38
1621.00 38
1621.10 38
1621.19 38
1621.28 38
1621.37 38
1621.47 38
1621.56 40
1621.65 41
1621.74 44
1621.84 46
1621.93 48
1622.02 49
1622.11 50
1622.20 49
1622.30 48
1622.39 47
1622.48 45
1622.57 44
1622.67 42
1622.76 42
1622.85 42
1622.94 43
1623.04 44
1623.13 45
1623.22 46
1623.31 46
1623.41 45
1623.50 44
1623.59 44
1623.68 44
1623.77 44
1623.87 45
1623.96 46
1624.05 47
1624.14 48
1624.24 49
1624.33 50
1624.42 52
1624.51 53
1624.61 53
1624.70 53
1624.79 51
1624.88 49
1624.98 45
1625.07 41
1625.16 36
1625.25 32
1625.35 28
1625.44 25
1625.53 24
1625.62 22
1625.72 22
1625.81 21
1625.90 20
1625.99 19
1626.09 17
1626.18 16
1626.27 16
1626.36 17
1626.45 19
1626.55 22
1626.64 26
1626.73 30
1626.82 33
1626.92 35
1627.01 36
1627.10 37
1627.19 37
1627.29 37
1627.38 37
1627.47 37
1627.56 38
1627.66 39
1627.75 40
1627.84 40
1627.93 41
1628.03 41
1628.12 41
1628.21 41
1628.30 40
1628.40 40
1628.49 40
1628.58 39
1628.67 39
1628.77 39
1628.86 38
1628.95 38
1629.04 37
1629.14 36
1629.23 35
1629.32 35
1629.41 35
1629.51 37
1629.60 39
1629.69 43
1629.78 46
1629.88 50
1629.97 54
1630.06 57
1630.16 60
1630.25 62
1630.34 63
1630.43 63
1630.53 61
1630.62 57
1630.71 53
1630.80 49
1630.90 45
1630.99 44
1631.08 45
1631.17 48
1631.27 53
1631.36 57
1631.45 60
1631.54 62
1631.64 63
1631.73 64
1631.82 63
1631.91 63
1632.01 64
1632.10 63
1632.19 63
1632.28 61
1632.38 59
1632.47 56
1632.56 52
1632.66 50
1632.75 48
1632.84 47
1632.93 46
1633.03 46
1633.12 46
1633.21 45
1633.30 44
1633.40 42
1633.49 39
1633.58 37
1633.67 36
1633.77 35
1633.86 34
1633.95 35
1634.04 36
1634.14 37
1634.23 37
1634.32 36
1634.42 34
1634.51 30
1634.60 25
1634.69 19
1634.79 13
1634.88 9
1634.97 5
1635.06 2
1635.16 1
1635.25 1
1635.34 3
1635.44 5
1635.53 9
1635.62 14
1635.71 18
1635.81 22
1635.90 24
1635.99 25
1636.08 25
1636.18 23
1636.27 21
1636.36 18
1636.46 17
1636.55 16
1636.64 17
1636.73 18
1636.83 20
1636.92 22
1637.01 24
1637.10 27
1637.20 28
1637.29 30
1637.38 31
1637.48 32
1637.57 32
1637.66 32
1637.75 31
1637.85 30
1637.94 28
1638.03 26
1638.12 23
1638.22 20
1638.31 17
1638.40 13
1638.50 9
1638.59 5
1638.68 2
1638.77 0
1638.87 0
1638.96 0
1639.05 3
1639.15 6
1639.24 10
1639.33 15
1639.42 18
1639.52 21
1639.61 23
1639.70 23
1639.80 23
1639.89 22
1639.98 21
1640.07 19
1640.17 18
1640.26 17
1640.35 16
1640.45 15
1640.54 14
1640.63 13
1640.72 12
1640.82 12
1640.91 11
1641.00 12
1641.10 13
1641.19 14
1641.28 14
1641.37 14
1641.47 13
1641.56 11
1641.65 9
1641.75 8
1641.84 8
1641.93 11
1642.02 15
1642.12 22
1642.21 28
1642.30 34
1642.40 38
1642.49 40
1642.58 39
1642.67 37
1642.77 34
1642.86 32
1642.95 30
1643.05 29
1643.14 29
1643.23 28
1643.33 27
1643.42 26
1643.51 24
1643.60 23
1643.70 24
1643.79 26
1643.88 30
1643.98 35
1644.07 41
1644.16 46
1644.25 50
1644.35 53
1644.44 54
1644.53 53
1644.63 51
1644.72 49
1644.81 48
1644.91 48
1645.00 49
1645.09 51
1645.18 54
1645.28 57
1645.37 58
1645.46 59
1645.56 57
1645.65 55
1645.74 51
1645.84 46
1645.93 40
1646.02 35
1646.11 30
1646.21 26
1646.30 23
1646.39 22
1646.49 22
1646.58 23
1646.67 24
1646.77 24
1646.86 23
1646.95 22
1647.04 20
1647.14 18
1647.23 17
1647.32 17
1647.42 18
1647.51 19
1647.60 20
1647.70 18
1647.79 15
1647.88 11
1647.97 4
1648.07 0
1648.16 0
1648.25 0
1648.35 0
1648.44 0
1648.53 0
1648.63 0
1648.72 0
1648.81 4
1648.91 10
1649.00 15
1649.09 18
1649.18 20
1649.28 21
1649.37 21
1649.46 21
1649.56 20
1649.65 20
1649.74 21
1649.84 22
1649.93 25
1650.02 28
1650.12 32
1650.21 37
1650.30 41
1650.40 44
1650.49 47
1650.58 49
1650.67 49
1650.77 50
1650.86 50
1650.95 50
1651.05 50
1651.14 49
1651.23 47
1651.33 45
1651.42 41
1651.51 36
1651.61 31
1651.70 25
1651.79 19
1651.89 14
1651.98 9
1652.07 4
1652.17 2
1652.26 1
1652.35 2
1652.44 5
1652.54 11
1652.63 18
1652.72 26
1652.82 33
1652.91 39
1653.00 43
1653.10 44
1653.19 44
1653.28 41
1653.38 37
1653.47 34
1653.56 31
1653.66 29
1653.75 28
1653.84 28
1653.94 28
1654.03 27
1654.12 26
1654.22 23
1654.31 19
1654.40 13
1654.50 7
1654.59 2
1654.68 0
1654.78 0
1654.87 0
1654.96 0
1655.06 0
1655.15 0
1655.24 5
1655.34 9
1655.43 12
1655.52 15
1655.61 16
1655.71 16
1655.80 16
1655.89 15
1655.99 14
1656.08 14
1656.17 14
1656.27 15
1656.36 15
1656.45 16
1656.55 16
1656.64 16
1656.73 14
1656.83 12
1656.92 9
1657.01 6
1657.11 4
1657.20 3
1657.29 4
1657.39 5
1657.48 7
1657.57 10
1657.67 12
1657.76 13
1657.85 14
1657.95 14
1658.04 13
1658.13 13
1658.23 13
1658.32 14
1658.41 14
1658.51 15
1658.60 14
1658.69 13
1658.79 11
1658.88 9
1658.97 6
1659.07 3
1659.16 1
1659.25 0
1659.35 1
1659.44 4
1659.54 10
1659.63 17
1659.72 26
1659.82 35
1659.91 43
1660.00 50
1660.10 55
1660.19 59
1660.28 60
1660.38 60
1660.47 59
1660.56 57
1660.66 54
1660.75 49
1660.84 43
1660.94 37
1661.03 31
1661.12 26
1661.22 23
1661.31 21
1661.40 22
1661.50 23
1661.59 26
1661.68 28
1661.78 31
1661.87 33
1661.96 36
1662.06 39
1662.15 42
1662.24 46
1662.34 50
1662.43 54
1662.52 57
1662.62 59
1662.71 59
1662.81 57
1662.90 54
1662.99 49
1663.09 44
1663.18 38
1663.27 33
1663.37 30
1663.46 29
1663.55 30
1663.65 33
1663.74 37
1663.83 43
1663.93 48
1664.02 52
1664.11 55
1664.21 56
1664.30 56
1664.39 55
1664.49 53
1664.58 51
1664.68 48
1664.77 45
1664.86 43
1664.96 40
1665.05 39
1665.14 38
1665.24 37
1665.33 36
1665.42 34
1665.52 32
1665.61 30
1665.70 28
1665.80 26
1665.89 24
1665.99 23
1666.08 22
1666.17 21
1666.27 20
1666.36 19
1666.45 19
1666.55 20
1666.64 23
1666.73 27
1666.83 32
1666.92 38
1667.01 43
1667.11 47
1667.20 48
1667.30 49
1667.39 48
1667.48 46
1667.58 44
1667.67 42
1667.76 40
1667.86 38
1667.95 37
1668.04 35
1668.14 35
1668.23 35
1668.33 37
1668.42 40
1668.51 43
1668.61 47
1668.70 50
1668.79 52
1668.89 51
1668.98 49
1669.07 45
1669.17 40
1669.26 34
1669.36 29
1669.45 24
1669.54 21
1669.64 19
1669.73 19
1669.82 21
1669.92 25
1670.01 29
1670.10 34
1670.20 39
1670.29 42
1670.39 44
1670.48 45
1670.57 44
1670.67 42
1670.76 41
1670.85 40
1670.95 40
1671.04 41
1671.14 43
1671.23 45
1671.32 46
1671.42 46
1671.51 44
1671.60 41
1671.70 36
1671.79 31
1671.89 26
1671.98 20
1672.07 15
1672.17 11
1672.26 7
1672.35 5
1672.45 4
1672.54 5
1672.64 7
1672.73 11
1672.82 14
1672.92 17
1673.01 19
1673.10 18
1673.20 16
1673.29 12
1673.39 7
1673.48 3
1673.57 0
1673.67 0
1673.76 0
1673.85 0
1673.95 0
1674.04 1
1674.14 5
1674.23 10
1674.32 15
1674.42 20
1674.51 26
1674.60 31
1674.70 36
1674.79 40
1674.89 43
1674.98 45
1675.07 46
1675.17 46
1675.26 44
1675.36 42
1675.45 37
1675.54 32
1675.64 26
1675.73 20
1675.82 14
1675.92 10
1676.01 9
1676.11 9
1676.20 12
1676.29 17
1676.39 24
1676.48 30
1676.58 36
1676.67 40
1676.76 43
1676.86 43
1676.95 42
1677.04 39
1677.14 36
1677.23 32
1677.33 28
1677.42 25
1677.51 22
1677.61 21
1677.70 20
1677.80 20
1677.89 21
1677.98 21
1678.08 21
1678.17 21
1678.27 20
1678.36 19
1678.45 16
1678.55 13
1678.64 10
1678.74 6
1678.83 1
1678.92 0
1679.02 0
1679.11 0
1679.20 0
1679.30 0
1679.39 0
1679.49 0
1679.58 0
1679.67 3
1679.77 5
1679.86 7
1679.96 9
1680.05 11
1680.14 13
1680.24 16
1680.33 19
1680.43 23
1680.52 26
1680.61 28
1680.71 30
1680.80 30
1680.90 29
1680.99 27
1681.08 25
1681.18 23
1681.27 21
1681.37 21
1681.46 23
1681.55 26
1681.65 31
1681.74 36
1681.84 41
1681.93 45
1682.02 48
1682.12 48
1682.21 46
1682.31 42
1682.40 38
1682.49 33
1682.59 29
1682.68 27
1682.78 26
1682.87 27
1682.96 29
1683.06 32
1683.15 34
1683.25 36
1683.34 37
1683.43 37
1683.53 36
1683.62 35
1683.72 35
1683.81 37
1683.91 39
1684.00 42
1684.09 46
1684.19 50
1684.28 53
1684.38 56
1684.47 57
1684.56 57
1684.66 57
1684.75 57
1684.85 57
1684.94 58
1685.03 59
1685.13 60
1685.22 60
1685.32 59
1685.41 57
1685.50 54
1685.60 49
1685.69 45
1685.79 41
1685.88 37
1685.98 34
1686.07 31
1686.16 30
1686.26 28
1686.35 27
1686.45 27
1686.54 26
1686.63 26
1686.73 25
1686.82 25
1686.92 25
1687.01 26
1687.11 28
1687.20 31
1687.29 34
1687.39 38
1687.48 41
1687.58 43
1687.67 44
1687.76 42
1687.86 40
1687.95 36
1688.05 32
1688.14 29
1688.24 26
1688.33 24
1688.42 23
1688.52 23
1688.61 24
1688.71 25
1688.80 26
1688.89 26
1688.99 27
1689.08 26
1689.18 25
1689.27 23
1689.37 21
1689.46 19
1689.55 17
1689.65 16
1689.74 16
1689.84 17
1689.93 19
1690.03 21
1690.12 24
1690.21 27
1690.31 29
1690.40 30
1690.50 30
1690.59 29
1690.69 28
1690.78 27
1690.87 25
1690.97 24
1691.06 22
1691.16 20
1691.25 18
1691.35 16
1691.44 16
1691.53 17
1691.63 20
1691.72 24
1691.82 30
1691.91 36
1692.01 42
1692.10 47
1692.19 49
1692.29 50
1692.38 49
1692.48 46
1692.57 43
1692.67 40
1692.76 37
1692.85 35
1692.95 33
1693.04 33
1693.14 33
1693.23 34
1693.33 35
1693.42 37
1693.51 39
1693.61 41
1693.70 43
1693.80 45
1693.89 45
1693.99 45
1694.08 44
1694.17 42
1694.27 40
1694.36 38
1694.46 36
1694.55 35
1694.65 36
1694.74 38
1694.84 41
1694.93 46
1695.02 51
1695.12 56
1695.21 61
1695.31 65
1695.40 67
1695.50 69
1695.59 69
1695.68 69
1695.78 68
1695.87 66
1695.97 64
1696.06 62
1696.16 59
1696.25 55
1696.35 50
1696.44 46
1696.53 41
1696.63 36
1696.72 31
1696.82 28
1696.91 26
1697.01 25
1697.10 25
1697.20 27
1697.29 29
1697.38 32
1697.48 35
1697.57 38
1697.67 41
1697.76 42
1697.86 43
1697.95 43
1698.05 42
1698.14 40
1698.23 39
1698.33 37
1698.42 35
1698.52 33
1698.61 32
1698.71 30
1698.80 27
1698.90 25
1698.99 23
1699.09 21
1699.18 19
1699.27 18
1699.37 18
1699.46 19
1699.56 21
1699.65 25
1699.75 30
1699.84 35
1699.94 41
1700.03 45
1700.12 48
1700.22 48
1700.31 46
1700.41 43
1700.50 39
1700.60 35
1700.69 33
1700.79 33
1700.88 35
1700.98 39
1701.07 43
1701.16 47
1701.26 51
1701.35 52
1701.45 52
1701.54 50
1701.64 48
1701.73 45
1701.83 43
1701.92 42
1702.02 41
1702.11 41
1702.20 40
1702.30 39
1702.39 36
1702.49 33
1702.58 30
1702.68 27
1702.77 24
1702.87 23
1702.96 22
1703.06 22
1703.15 23
1703.25 23
1703.34 22
1703.43 21
1703.53 20
1703.62 19
1703.72 18
1703.81 18
1703.91 19
1704.00 21
1704.10 22
1704.19 24
1704.29 24
1704.38 23
1704.48 22
1704.57 20
1704.66 19
1704.76 18
1704.85 18
1704.95 18
1705.04 19
1705.14 20
1705.23 19
1705.33 19
1705.42 17
1705.52 15
1705.61 13
1705.71 11
1705.80 10
1705.90 9
1705.99 9
1706.08 8
1706.18 7
1706.27 6
1706.37 5
1706.46 4
1706.56 5
1706.65 8
1706.75 12
1706.84 18
1706.94 24
1707.03 29
1707.13 33
1707.22 34
1707.32 34
1707.41 33
1707.51 32
1707.60 31
1707.70 31
1707.79 33
1707.88 36
1707.98 38
1708.07 41
1708.17 43
1708.26 45
1708.36 45
1708.45 45
1708.55 44
1708.64 41
1708.74 38
1708.83 33
1708.93 27
1709.02 21
1709.12 15
1709.21 9
1709.31 4
1709.40 0
1709.50 0
1709.59 0
1709.69 0
1709.78 0
1709.87 0
1709.97 0
1710.06 0
1710.16 0
1710.25 0
1710.35 2
1710.44 7
1710.54 13
1710.63 19
1710.73 24
1710.82 29
1710.92 32
1711.01 32
1711.11 32
1711.20 30
1711.30 28
1711.39 25
1711.49 24
1711.58 24
1711.68 24
1711.77 26
1711.87 28
1711.96 29
1712.06 30
1712.15 31
1712.25 30
1712.34 29
1712.44 28
1712.53 28
1712.62 29
1712.72 30
1712.81 31
1712.91 33
1713.00 36
1713.10 38
1713.19 40
1713.29 42
1713.38 44
1713.48 46
1713.57 47
1713.67 48
1713.76 48
1713.86 48
1713.95 47
1714.05 45
1714.14 44
1714.24 43
1714.33 42
1714.43 41
1714.52 39
1714.62 38
1714.71 37
1714.81 37
1714.90 38
1715.00 40
1715.09 44
1715.19 48
1715.28 54
1715.38 58
1715.47 62
1715.57 64
1715.66 63
1715.76 60
1715.85 55
1715.95 49
1716.04 42
1716.14 35
1716.23 29
1716.33 26
1716.42 24
1716.52 25
1716.61 27
1716.71 31
1716.80 34
1716.90 37
1716.99 38
1717.09 38
1717.18 37
1717.28 35
1717.37 33
1717.47 33
1717.56 34
1717.66 36
1717.75 39
1717.85 43
1717.94 45
1718.04 45
1718.13 44
1718.23 41
1718.32 38
1718.42 34
1718.51 31
1718.61 29
1718.70 28
1718.80 29
1718.89 31
1718.99 37
1719.08 45
1719.18 55
1719.27 67
1719.37 79
1719.46 90
1719.56 98
1719.65 102
1719.75 102
1719.84 98
1719.94 91
1720.03 84
1720.13 76
1720.22 69
1720.32 63
1720.41 59
1720.51 56
1720.60 53
1720.70 51
1720.79 49
1720.89 47
1720.98 45
1721.08 43
1721.17 40
1721.27 38
1721.36 36
1721.46 34
1721.55 34
1721.65 35
1721.74 36
1721.84 39
1721.94 41
1722.03 44
1722.13 46
1722.22 48
1722.32 48
1722.41 48
1722.51 46
1722.60 45
1722.70 44
1722.79 43
1722.89 44
1722.98 45
1723.08 48
1723.17 52
1723.27 56
1723.36 60
1723.46 62
1723.55 63
1723.65 62
1723.74 59
1723.84 56
1723.93 51
1724.03 46
1724.12 41
1724.22 38
1724.31 35
1724.41 32
1724.50 31
1724.60 30
1724.69 30
1724.79 29
1724.89 29
1724.98 28
1725.08 27
1725.17 26
1725.27 24
1725.36 23
1725.46 21
1725.55 20
1725.65 19
1725.74 19
1725.84 19
1725.93 21
1726.03 23
1726.12 26
1726.22 29
1726.31 32
1726.41 34
1726.50 35
1726.60 35
1726.69 34
1726.79 34
1726.89 33
1726.98 32
1727.08 31
1727.17 31
1727.27 30
1727.36 28
1727.46 27
1727.55 25
1727.65 24
1727.74 24
1727.84 26
1727.93 28
1728.03 32
1728.12 36
1728.22 39
1728.31 41
1728.41 42
1728.51 41
1728.60 38
1728.70 35
1728.79 31
1728.89 26
1728.98 21
1729.08 17
1729.17 14
1729.27 11
1729.36 9
1729.46 8
1729.55 9
1729.65 12
1729.74 16
1729.84 21
1729.94 27
1730.03 33
1730.13 39
1730.22 44
1730.32 49
1730.41 52
1730.51 53
1730.60 52
1730.70 50
1730.79 47
1730.89 42
1730.98 38
1731.08 35
1731.18 32
1731.27 31
1731.37 32
1731.46 33
1731.56 35
1731.65 36
1731.75 38
1731.84 40
1731.94 42
1732.03 44
1732.13 46
1732.22 47
1732.32 48
1732.42 49
1732.51 48
1732.61 47
1732.70 45
1732.80 42
1732.89 40
1732.99 37
1733.08 35
1733.18 32
1733.27 29
1733.37 26
1733.47 23
1733.56 20
1733.66 17
1733.75 15
1733.85 13
1733.94 11
1734.04 10
1734.13 10
1734.23 9
1734.32 9
1734.42 10
1734.52 11
1734.61 12
1734.71 13
1734.80 16
1734.90 19
1734.99 23
1735.09 28
1735.18 33
1735.28 38
1735.37 43
1735.47 47
1735.57 49
1735.66 50
1735.76 49
1735.85 47
1735.95 45
1736.04 44
1736.14 44
1736.23 44
1736.33 46
1736.43 49
1736.52 52
1736.62 56
1736.71 60
1736.81 63
1736.90 65
1737.00 66
1737.09 66
1737.19 64
1737.29 62
1737.38 60
1737.48 57
1737.57 55
1737.67 53
1737.76 51
1737.86 48
1737.95 45
1738.05 40
1738.15 35
1738.24 29
1738.34 23
1738.43 18
1738.53 13
1738.62 8
1738.72 4
1738.81 1
1738.91 0
1739.01 0
1739.10 0
1739.20 0
1739.29 0
1739.39 0
1739.48 0
1739.58 0
1739.67 3
1739.77 8
1739.87 12
1739.96 16
1740.06 19
1740.15 22
1740.25 24
1740.34 26
1740.44 28
1740.54 28
1740.63 29
1740.73 28
1740.82 28
1740.92 28
1741.01 30
1741.11 33
1741.20 37
1741.30 42
1741.40 47
1741.49 52
1741.59 55
1741.68 58
1741.78 59
1741.87 60
1741.97 61
1742.07 62
1742.16 64
1742.26 66
1742.35 68
1742.45 71
1742.54 75
1742.64 77
1742.74 80
1742.83 83
1742.93 85
1743.02 86
1743.12 88
1743.21 90
1743.31 92
1743.41 93
1743.50 94
1743.60 94
1743.69 93
1743.79 90
1743.88 86
1743.98 82
1744.08 77
1744.17 72
1744.27 69
1744.36 66
1744.46 64
1744.55 63
1744.65 63
1744.75 64
1744.84 65
1744.94 66
1745.03 67
1745.13 68
1745.23 68
1745.32 68
1745.42 68
1745.51 66
1745.61 64
1745.70 62
1745.80 59
1745.90 57
1745.99 56
1746.09 56
1746.18 57
1746.28 61
1746.37 65
1746.47 69
1746.57 73
1746.66 76
1746.76 78
1746.85 80
1746.95 82
1747.05 86
1747.14 92
1747.24 99
1747.33 109
1747.43 120
1747.52 131
1747.62 140
1747.72 149
1747.81 157
1747.91 163
1748.00 170
1748.10 175
1748.20 180
1748.29 183
1748.39 184
1748.48 183
1748.58 179
1748.67 173
1748.77 168
1748.87 163
1748.96 161
1749.06 162
1749.15 165
1749.25 170
1749.35 175
1749.44 179
1749.54 180
1749.63 178
1749.73 173
1749.83 164
1749.92 154
1750.02 142
1750.11 129
1750.21 118
1750.30 107
1750.40 98
1750.50 91
1750.59 86
1750.69 82
1750.78 80
1750.88 79
1750.98 80
1751.07 81
1751.17 83
1751.26 86
1751.36 89
1751.46 92
1751.55 95
1751.65 97
1751.74 98
1751.84 96
1751.94 93
1752.03 88
1752.13 81
1752.22 73
1752.32 64
1752.42 56
1752.51 49
1752.61 45
1752.70 43
1752.80 43
1752.90 45
1752.99 48
1753.09 51
1753.18 54
1753.28 55
1753.38 57
1753.47 59
1753.57 61
1753.66 63
1753.76 67
1753.86 70
1753.95 72
1754.05 73
1754.14 72
1754.24 70
1754.34 66
1754.43 62
1754.53 57
1754.62 51
1754.72 45
1754.82 39
1754.91 32
1755.01 24
1755.10 17
1755.20 11
1755.30 7
1755.39 4
1755.49 3
1755.58 4
1755.68 6
1755.78 9
1755.87 12
1755.97 16
1756.06 18
1756.16 21
1756.26 23
1756.35 25
1756.45 28
1756.54 31
1756.64 35
1756.74 40
1756.83 44
1756.93 48
1757.02 52
1757.12 54
1757.22 56
1757.31 56
1757.41 56
1757.51 55
1757.60 53
1757.70 51
1757.79 49
1757.89 46
1757.99 44
1758.08 43
1758.18 44
1758.27 45
1758.37 48
1758.47 51
1758.56 54
1758.66 56
1758.76 57
1758.85 57
1758.95 56
1759.04 54
1759.14 52
1759.24 50
1759.33 48
1759.43 46
1759.52 44
1759.62 43
1759.72 42
1759.81 43
1759.91 45
1760.01 48
1760.10 51
1760.20 55
1760.29 58
1760.39 59
1760.49 59
1760.58 58
1760.68 56
1760.77 54
1760.87 52
1760.97 51
1761.06 49
1761.16 47
1761.26 45
1761.35 41
1761.45 36
1761.54 31
1761.64 26
1761.74 22
1761.83 20
1761.93 20
1762.03 21
1762.12 24
1762.22 28
1762.31 32
1762.41 36
1762.51 39
1762.60 40
1762.70 40
1762.80 38
1762.89 35
1762.99 32
1763.08 29
1763.18 28
1763.28 30
1763.37 33
1763.47 37
1763.57 42
1763.66 47
1763.76 51
1763.85 53
1763.95 53
1764.05 51
1764.14 49
1764.24 46
1764.34 44
1764.43 43
1764.53 44
1764.62 45
1764.72 48
1764.82 50
1764.91 53
1765.01 55
1765.11 56
1765.20 57
1765.30 58
1765.40 58
1765.49 57
1765.59 56
1765.68 55
1765.78 54
1765.88 52
1765.97 51
1766.07 49
1766.17 48
1766.26 47
1766.36 46
1766.45 46
1766.55 46
1766.65 47
1766.74 48
1766.84 50
1766.94 53
1767.03 55
1767.13 58
1767.23 61
1767.32 62
1767.42 64
1767.51 63
1767.61 62
1767.71 60
1767.80 56
1767.90 52
1768.00 47
1768.09 41
1768.19 37
1768.29 34
1768.38 33
1768.48 34
1768.58 37
1768.67 42
1768.77 48
1768.86 55
1768.96 61
1769.06 65
1769.15 68
1769.25 69
1769.35 67
1769.44 65
1769.54 60
1769.64 55
1769.73 49
1769.83 43
1769.93 37
1770.02 31
1770.12 27
1770.21 25
1770.31 23
1770.41 23
1770.50 24
1770.60 25
1770.70 25
1770.79 25
1770.89 24
1770.99 24
1771.08 23
1771.18 24
1771.28 25
1771.37 27
1771.47 29
1771.57 32
1771.66 34
1771.76 36
1771.85 37
1771.95 38
1772.05 38
1772.14 37
1772.24 37
1772.34 37
1772.43 37
1772.53 37
1772.63 37
1772.72 36
1772.82 34
1772.92 31
1773.01 26
1773.11 22
1773.21 17
1773.30 13
1773.40 10
1773.50 9
1773.59 10
1773.69 11
1773.79 13
1773.88 15
1773.98 16
1774.07 17
1774.17 17
1774.27 18
1774.36 20
1774.46 23
1774.56 27
1774.65 32
1774.75 36
1774.85 39
1774.94 41
1775.04 41
1775.14 40
1775.23 38
1775.33 35
1775.43 34
1775.52 34
1775.62 36
1775.72 39
1775.81 43
1775.91 46
1776.01 47
1776.10 47
1776.20 45
1776.30 42
1776.39 38
1776.49 34
1776.59 32
1776.68 30
1776.78 30
1776.88 31
1776.97 31
1777.07 31
1777.17 31
1777.26 30
1777.36 29
1777.46 27
1777.55 26
1777.65 23
1777.75 20
1777.84 15
1777.94 10
1778.04 4
1778.13 0
1778.23 0
1778.33 0
1778.42 0
1778.52 0
1778.62 0
1778.71 3
1778.81 4
1778.91 5
1779.00 4
1779.10 2
1779.20 1
1779.29 0
1779.39 0
1779.49 1
1779.58 4
1779.68 9
1779.78 14
1779.87 22
1779.97 30
1780.07 38
1780.16 46
1780.26 54
1780.36 60
1780.45 64
1780.55 65
1780.65 65
1780.74 63
1780.84 60
1780.94 58
1781.03 56
1781.13 56
1781.23 57
1781.32 59
1781.42 61
1781.52 64
1781.61 66
1781.71 68
1781.81 70
1781.90 71
1782.00 72
1782.10 73
1782.20 74
1782.29 74
1782.39 73
1782.49 72
1782.58 69
1782.68 66
1782.78 61
1782.87 57
1782.97 52
1783.07 47
1783.16 43
1783.26 40
1783.36 38
1783.45 37
1783.55 37
1783.65 38
1783.74 40
1783.84 42
1783.94 44
1784.03 46
1784.13 48
1784.23 49
1784.33 50
1784.42 51
1784.52 52
1784.62 53
1784.71 55
1784.81 57
1784.91 59
1785.00 62
1785.10 64
1785.20 65
1785.29 65
1785.39 64
1785.49 61
1785.58 58
1785.68 53
1785.78 48
1785.87 43
1785.97 39
1786.07 36
1786.17 34
1786.26 33
1786.36 31
1786.46 30
1786.55 29
1786.65 27
1786.75 25
1786.84 23
1786.94 21
1787.04 19
1787.13 18
1787.23 18
1787.33 18
1787.43 18
1787.52 19
1787.62 20
1787.72 21
1787.81 23
1787.91 25
1788.01 27
1788.10 29
1788.20 31
1788.30 34
1788.39 37
1788.49 40
1788.59 43
1788.69 46
1788.78 48
1788.88 49
1788.98 48
1789.07 47
1789.17 44
1789.27 41
1789.36 38
1789.46 35
1789.56 34
1789.66 34
1789.75 36
1789.85 38
1789.95 40
1790.04 42
1790.14 44
1790.24 45
1790.33 46
1790.43 46
1790.53 47
1790.63 49
1790.72 51
1790.82 53
1790.92 55
1791.01 56
1791.11 56
1791.21 55
1791.30 52
1791.40 49
1791.50 45
1791.60 42
1791.69 38
1791.79 36
1791.89 34
1791.98 34
1792.08 35
1792.18 37
1792.27 39
1792.37 41
1792.47 42
1792.57 42
1792.66 40
1792.76 38
1792.86 35
1792.95 33
1793.05 32
1793.15 32
1793.25 31
1793.34 31
1793.44 29
1793.54 26
1793.63 22
1793.73 17
1793.83 11
1793.93 7
1794.02 3
1794.12 0
1794.22 0
1794.31 0
1794.41 0
1794.51 0
1794.60 2
1794.70 4
1794.80 8
1794.90 12
1794.99 18
1795.09 24
1795.19 31
1795.28 37
1795.38 43
1795.48 47
1795.58 49
1795.67 49
1795.77 48
1795.87 46
1795.96 44
1796.06 42
1796.16 42
1796.26 44
1796.35 46
1796.45 51
1796.55 56
1796.64 61
1796.74 66
1796.84 70
1796.94 73
1797.03 76
1797.13 77
1797.23 78
1797.33 78
1797.42 79
1797.52 80
1797.62 82
1797.71 84
1797.81 86
1797.91 87
1798.01 87
1798.10 85
1798.20 82
1798.30 77
1798.39 71
1798.49 64
1798.59 58
1798.69 52
1798.78 48
1798.88 46
1798.98 46
1799.08 47
1799.17 49
1799.27 51
1799.37 51
1799.46 50
1799.56 47
1799.66 44
1799.76 40
1799.85 38
1799.95 37
1800.05 37
1800.14 39
1800.24 41
1800.34 43
1800.44 45
1800.53 46
1800.63 47
1800.73 48
1800.83 50
1800.92 53
1801.02 55
1801.12 56
1801.21 57
1801.31 56
1801.41 54
1801.51 52
1801.60 49
1801.70 47
1801.80 46
1801.90 46
1801.99 47
1802.09 49
1802.19 51
1802.29 52
1802.38 52
1802.48 52
1802.58 51
1802.67 49
1802.77 48
1802.87 47
1802.97 47
1803.06 48
1803.16 50
1803.26 51
1803.36 52
1803.45 52
1803.55 51
1803.65 49
1803.75 47
1803.84 44
1803.94 41
1804.04 40
1804.14 40
1804.23 41
1804.33 44
1804.43 48
1804.52 53
1804.62 58
1804.72 63
1804.82 68
1804.91 72
1805.01 76
1805.11 80
1805.21 82
1805.30 83
1805.40 82
1805.50 79
1805.60 76
1805.69 73
1805.79 71
1805.89 70
1805.99 71
1806.08 72
1806.18 74
1806.28 75
1806.38 74
1806.47 72
1806.57 68
1806.67 64
1806.77 60
1806.86 58
1806.96 58
1807.06 59
1807.15 62
1807.25 65
1807.35 67
1807.45 70
1807.54 71
1807.64 73
1807.74 74
1807.84 76
1807.93 78
1808.03 81
1808.13 82
1808.23 83
1808.32 82
1808.42 80
1808.52 77
1808.62 73
1808.71 70
1808.81 66
1808.91 63
1809.01 61
1809.10 59
1809.20 57
1809.30 55
1809.40 52
1809.49 49
1809.59 45
1809.69 40
1809.79 36
1809.88 31
1809.98 27
1810.08 25
1810.18 23
1810.27 22
1810.37 22
1810.47 23
1810.57 23
1810.67 24
1810.76 23
1810.86 20
1810.96 16
1811.06 11
1811.15 4
1811.25 0
1811.35 0
1811.45 0
1811.54 0
1811.64 0
1811.74 0
1811.84 0
1811.93 0
1812.03 3
1812.13 10
1812.23 16
1812.32 22
1812.42 27
1812.52 30
1812.62 33
1812.71 33
1812.81 32
1812.91 29
1813.01 24
1813.10 17
1813.20 10
1813.30 4
1813.40 0
1813.50 0
1813.59 0
1813.69 0
1813.79 0
1813.89 0
1813.98 0
1814.08 2
1814.18 6
1814.28 9
1814.37 14
1814.47 20
1814.57 27
1814.67 33
1814.76 38
1814.86 41
1814.96 42
1815.06 40
1815.16 36
1815.25 30
1815.35 25
1815.45 19
1815.55 16
1815.64 14
1815.74 13
1815.84 13
1815.94 14
1816.03 15
1816.13 16
1816.23 16
1816.33 15
1816.43 14
1816.52 13
1816.62 12
1816.72 11
1816.82 12
1816.91 13
1817.01 14
1817.11 15
1817.21 16
1817.30 16
1817.40 15
1817.50 12
1817.60 8
1817.70 3
1817.79 0
1817.89 0
1817.99 0
1818.09 0
1818.18 0
1818.28 0
1818.38 1
1818.48 8
1818.58 17
1818.67 26
1818.77 35
1818.87 43
1818.97 49
1819.06 54
1819.16 58
1819.26 61
1819.36 62
1819.46 61
1819.55 59
1819.65 56
1819.75 53
1819.85 49
1819.94 45
1820.04 43
1820.14 42
1820.24 42
1820.34 43
1820.43 44
1820.53 44
1820.63 42
1820.73 39
1820.82 35
1820.92 30
1821.02 26
1821.12 22
1821.22 20
1821.31 20
1821.41 22
1821.51 25
1821.61 29
1821.71 34
1821.80 37
1821.90 39
1822.00 39
1822.10 38
1822.19 35
1822.29 31
1822.39 27
1822.49 24
1822.59 21
1822.68 20
1822.78 20
1822.88 21
1822.98 23
1823.08 24
1823.17 25
1823.27 26
1823.37 26
1823.47 25
1823.56 24
1823.66 23
1823.76 24
1823.86 25
1823.96 28
1824.05 31
1824.15 34
1824.25 36
1824.35 38
1824.45 39
1824.54 38
1824.64 38
1824.74 38
1824.84 39
1824.94 40
1825.03 42
1825.13 45
1825.23 47
1825.33 49
1825.43 50
1825.52 51
1825.62 50
1825.72 50
1825.82 50
1825.92 51
1826.01 52
1826.11 53
1826.21 53
1826.31 52
1826.41 51
1826.50 48
1826.60 44
1826.70 41
1826.80 38
1826.90 35
1826.99 32
1827.09 29
1827.19 27
1827.29 24
1827.38 23
1827.48 21
1827.58 21
1827.68 23
1827.78 25
1827.88 29
1827.97 33
1828.07 36
1828.17 40
1828.27 42
1828.37 43
1828.46 42
1828.56 40
1828.66 36
1828.76 30
1828.86 23
1828.95 17
1829.05 12
1829.15 9
1829.25 9
1829.35 13
1829.44 18
1829.54 25
1829.64 31
1829.74 36
1829.84 39
1829.93 41
1830.03 41
1830.13 41
1830.23 40
1830.33 40
1830.42 39
1830.52 37
1830.62 36
1830.72 33
1830.82 30
1830.91 27
1831.01 25
1831.11 22
1831.21 21
1831.31 20
1831.41 20
1831.50 20
1831.60 20
1831.70 21
1831.80 22
1831.90 22
1831.99 22
1832.09 21
1832.19 19
1832.29 16
1832.39 14
1832.48 11
1832.58 11
1832.68 11
1832.78 13
1832.88 15
1832.98 18
1833.07 21
1833.17 24
1833.27 26
1833.37 28
1833.47 29
1833.56 31
1833.66 33
1833.76 34
1833.86 34
1833.96 32
1834.06 29
1834.15 25
1834.25 19
1834.35 13
1834.45 8
1834.55 4
1834.64 1
1834.74 0
1834.84 0
1834.94 0
1835.04 0
1835.14 2
1835.23 5
1835.33 8
1835.43 11
1835.53 13
1835.63 15
1835.72 17
1835.82 18
1835.92 20
1836.02 21
1836.12 24
1836.22 26
1836.31 28
1836.41 30
1836.51 31
1836.61 31
1836.71 30
1836.81 27
1836.90 24
1837.00 21
1837.10 17
1837.20 13
1837.30 10
1837.39 9
1837.49 9
1837.59 11
1837.69 15
1837.79 19
1837.89 24
1837.98 28
1838.08 33
1838.18 37
1838.28 40
1838.38 43
1838.48 46
1838.57 49
1838.67 51
1838.77 52
1838.87 53
1838.97 54
1839.07 54
1839.16 55
1839.26 55
1839.36 56
1839.46 58
1839.56 59
1839.66 61
1839.75 63
1839.85 65
1839.95 66
1840.05 66
1840.15 66
1840.25 65
1840.34 65
1840.44 64
1840.54 64
1840.64 63
1840.74 62
1840.84 59
1840.93 55
1841.03 49
1841.13 43
1841.23 38
1841.33 33
1841.43 31
1841.52 30
1841.62 32
1841.72 36
1841.82 39
1841.92 43
1842.02 45
1842.11 46
1842.21 46
1842.31 45
1842.41 43
1842.51 40
1842.61 38
1842.71 36
1842.80 34
1842.90 33
1843.00 33
1843.10 33
1843.20 34
1843.30 36
1843.39 38
1843.49 40
1843.59 41
1843.69 41
1843.79 40
1843.89 36
1843.98 31
1844.08 24
1844.18 17
1844.28 9
1844.38 3
1844.48 0
1844.58 0
1844.67 0
1844.77 0
1844.87 0
1844.97 0
1845.07 2
1845.17 3
1845.26 4
1845.36 3
1845.46 3
1845.56 2
1845.66 1
1845.76 1
1845.86 1
1845.95 2
1846.05 4
1846.15 6
1846.25 9
1846.35 13
1846.45 18
1846.55 25
1846.64 34
1846.74 43
1846.84 51
1846.94 58
1847.04 62
1847.14 63
1847.23 61
1847.33 57
1847.43 52
1847.53 49
1847.63 47
1847.73 48
1847.83 51
1847.92 55
1848.02 58
1848.12 60
1848.22 61
1848.32 60
1848.42 57
1848.52 54
1848.61 52
1848.71 50
1848.81 48
1848.91 48
1849.01 47
1849.11 47
1849.21 46
1849.30 46
1849.40 44
1849.50 43
1849.60 43
1849.70 42
1849.80 41
1849.90 40
1849.99 39
1850.09 38
1850.19 37
1850.29 35
1850.39 35
1850.49 35
1850.59 35
1850.69 36
1850.78 36
1850.88 36
1850.98 34
1851.08 31
1851.18 27
1851.28 23
1851.38 18
1851.47 15
1851.57 13
1851.67 11
1851.77 11
1851.87 11
1851.97 11
1852.07 11
1852.16 11
1852.26 11
1852.36 9
1852.46 8
1852.56 6
1852.66 4
1852.76 3
1852.86 2
1852.95 2
1853.05 4
1853.15 7
1853.25 10
1853.35 15
1853.45 20
1853.55 24
1853.65 27
1853.74 28
1853.84 27
1853.94 25
1854.04 21
1854.14 17
1854.24 15
1854.34 14
1854.43 15
1854.53 18
1854.63 22
1854.73 27
1854.83 32
1854.93 36
1855.03 39
1855.13 40
1855.22 40
1855.32 39
1855.42 36
1855.52 32
1855.62 27
1855.72 22
1855.82 20
1855.92 19
1856.01 21
1856.11 25
1856.21 31
1856.31 38
1856.41 44
1856.51 50
1856.61 54
1856.71 58
1856.80 62
1856.90 65
1857.00 70
1857.10 75
1857.20 78
1857.30 81
1857.40 80
1857.50 78
1857.60 73
1857.69 68
1857.79 63
1857.89 60
1857.99 59
1858.09 59
1858.19 60
1858.29 61
1858.39 61
1858.48 58
1858.58 54
1858.68 47
1858.78 39
1858.88 31
1858.98 22
1859.08 14
1859.18 7
1859.28 2
1859.37 0
1859.47 0
1859.57 0
1859.67 0
1859.77 0
1859.87 0
1859.97 0
1860.07 0
1860.17 0
1860.26 0
1860.36 3
1860.46 7
1860.56 12
1860.66 17
1860.76 21
1860.86 24
1860.96 25
1861.06 25
1861.15 23
1861.25 22
1861.35 21
1861.45 21
1861.55 22
1861.65 24
1861.75 25
1861.85 27
1861.95 27
1862.04 26
1862.14 25
1862.24 23
1862.34 23
1862.44 24
1862.54 26
1862.64 30
1862.74 34
1862.84 38
1862.93 42
1863.03 43
1863.13 43
1863.23 40
1863.33 36
1863.43 30
1863.53 23
1863.63 17
1863.73 11
1863.83 8
1863.92 6
1864.02 6
1864.12 7
1864.22 10
1864.32 13
1864.42 17
1864.52 22
1864.62 26
1864.72 30
1864.82 34
1864.91 37
1865.01 38
1865.11 37
1865.21 35
1865.31 31
1865.41 27
1865.51 24
1865.61 22
1865.71 22
1865.81 24
1865.90 29
1866.00 34
1866.10 40
1866.20 45
1866.30 49
1866.40 50
1866.50 48
1866.60 45
1866.70 41
1866.80 36
1866.90 32
1866.99 29
1867.09 28
1867.19 28
1867.29 28
1867.39 30
1867.49 31
1867.59 32
1867.69 33
1867.79 34
1867.89 34
1867.98 33
1868.08 33
1868.18 32
1868.28 31
1868.38 30
1868.48 28
1868.58 26
1868.68 24
1868.78 24
1868.88 24
1868.98 26
1869.07 29
1869.17 34
1869.27 40
1869.37 47
1869.47 52
1869.57 57
1869.67 60
1869.77 61
1869.87 60
1869.97 57
1870.07 52
1870.17 47
1870.26 42
1870.36 38
1870.46 35
1870.56 34
1870.66 35
1870.76 37
1870.86 40
1870.96 44
1871.06 47
1871.16 48
1871.26 47
1871.36 45
1871.45 41
1871.55 36
1871.65 32
1871.75 28
1871.85 26
1871.95 26
1872.05 27
1872.15 30
1872.25 33
1872.35 37
1872.45 41
1872.55 45
1872.64 48
1872.74 50
1872.84 52
1872.94 53
1873.04 52
1873.14 51
1873.24 49
1873.34 46
1873.44 43
1873.54 40
1873.64 37
1873.74 35
1873.84 35
1873.93 35
1874.03 37
1874.13 39
1874.23 43
1874.33 46
1874.43 49
1874.53 51
1874.63 52
1874.73 51
1874.83 50
1874.93 48
1875.03 46
1875.13 44
1875.22 41
1875.32 40
1875.42 38
1875.52 37
1875.62 37
1875.72 37
1875.82 38
1875.92 40
1876.02 41
1876.12 43
1876.22 45
1876.32 47
1876.42 49
1876.52 51
1876.62 52
1876.71 52
1876.81 52
1876.91 51
1877.01 51
1877.11 50
1877.21 50
1877.31 50
1877.41 51
1877.51 53
1877.61 55
1877.71 57
1877.81 59
1877.91 60
1878.01 62
1878.11 62
1878.20 62
1878.30 61
1878.40 60
1878.50 58
1878.60 55
1878.70 52
1878.80 49
1878.90 45
1879.00 41
1879.10 38
1879.20 36
1879.30 35
1879.40 34
1879.50 34
1879.60 34
1879.70 35
1879.79 35
1879.89 34
1879.99 34
1880.09 33
1880.19 32
1880.29 30
1880.39 28
1880.49 26
1880.59 24
1880.69 22
1880.79 19
1880.89 16
1880.99 13
1881.09 10
1881.19 6
1881.29 3
1881.39 1
1881.48 1
1881.58 3
1881.68 8
1881.78 14
1881.88 21
1881.98 27
1882.08 33
1882.18 37
1882.28 39
1882.38 39
1882.48 39
1882.58 39
1882.68 39
1882.78 39
1882.88 38
1882.98 37
1883.08 34
1883.18 31
1883.28 28
1883.37 25
1883.47 22
1883.57 21
1883.67 21
1883.77 21
1883.87 23
1883.97 25
1884.07 27
1884.17 29
1884.27 30
1884.37 32
1884.47 33
1884.57 34
1884.67 36
1884.77 37
1884.87 40
1884.97 43
1885.07 46
1885.17 49
1885.27 52
1885.36 54
1885.46 56
1885.56 56
1885.66 55
1885.76 53
1885.86 51
1885.96 47
1886.06 43
1886.16 38
1886.26 34
1886.36 31
1886.46 29
1886.56 29
1886.66 30
1886.76 33
1886.86 36
1886.96 38
1887.06 39
1887.16 38
1887.26 36
1887.36 32
1887.46 29
1887.56 27
1887.66 27
1887.75 29
1887.85 33
1887.95 38
1888.05 44
1888.15 49
1888.25 53
1888.35 55
1888.45 56
1888.55 56
1888.65 55
1888.75 53
1888.85 50
1888.95 45
1889.05 40
1889.15 33
1889.25 27
1889.35 21
1889.45 16
1889.55 12
1889.65 11
1889.75 11
1889.85 13
1889.95 15
1890.05 16
1890.15 18
1890.25 20
1890.35 22
1890.45 25
1890.54 28
1890.64 32
1890.74 35
1890.84 38
1890.94 39
1891.04 39
1891.14 39
1891.24 37
1891.34 35
1891.44 34
1891.54 33
1891.64 34
1891.74 36
1891.84 40
1891.94 44
1892.04 49
1892.14 52
1892.24 54
1892.34 55
1892.44 54
1892.54 52
1892.64 50
1892.74 48
1892.84 47
1892.94 46
1893.04 46
1893.14 46
1893.24 47
1893.34 49
1893.44 52
1893.54 55
1893.64 58
1893.74 60
1893.84 60
1893.94 57
1894.04 53
1894.14 48
1894.23 42
1894.33 35
1894.43 30
1894.53 27
1894.63 25
1894.73 25
1894.83 26
1894.93 27
1895.03 29
1895.13 32
1895.23 35
1895.33 38
1895.43 43
1895.53 47
1895.63 51
1895.73 54
1895.83 54
1895.93 53
1896.03 49
1896.13 43
1896.23 38
1896.33 33
1896.43 30
1896.53 30
1896.63 31
1896.73 34
1896.83 38
1896.93 43
1897.03 49
1897.13 54
1897.23 58
1897.33 61
1897.43 63
1897.53 64
1897.63 64
1897.73 64
1897.83 64
1897.93 66
1898.03 69
1898.13 74
1898.23 79
1898.33 84
1898.43 87
1898.53 90
1898.63 90
1898.73 88
1898.83 86
1898.93 82
1899.03 77
1899.13 72
1899.23 68
1899.33 63
1899.43 59
1899.53 54
1899.63 49
1899.73 44
1899.83 37
1899.93 31
1900.03 24
1900.13 18
1900.23 12
1900.33 7
1900.43 4
1900.53 3
1900.63 4
1900.73 7
1900.83 12
1900.93 18
1901.03 25
1901.13 31
1901.23 35
1901.33 38
1901.43 38
1901.53 37
1901.63 34
1901.73 31
1901.83 27
1901.93 25
1902.03 22
1902.13 21
1902.23 19
1902.33 17
1902.43 15
1902.53 13
1902.63 11
1902.73 9
1902.83 9
1902.93 11
1903.03 15
1903.13 21
1903.23 28
1903.33 37
1903.43 45
1903.53 52
1903.63 56
1903.73 59
1903.83 59
1903.93 57
1904.03 54
1904.13 49
1904.23 44
1904.33 38
1904.43 32
1904.53 26
1904.63 20
1904.73 14
1904.83 9
1904.93 5
1905.03 2
1905.13 2
1905.23 5
1905.33 10
1905.43 17
1905.53 25
1905.63 33
1905.73 41
1905.83 48
1905.93 52
1906.03 55
1906.13 55
1906.23 53
1906.33 51
1906.43 47
1906.53 43
1906.63 39
1906.73 35
1906.83 31
1906.93 28
1907.03 26
1907.13 24
1907.23 23
1907.33 23
1907.43 24
1907.53 26
1907.63 29
1907.73 33
1907.83 38
1907.93 44
1908.03 49
1908.13 56
1908.23 62
1908.33 68
1908.43 73
1908.53 76
1908.63 77
1908.73 75
1908.83 72
1908.93 67
1909.03 62
1909.13 56
1909.23 52
1909.33 47
1909.43 44
1909.53 41
1909.63 39
1909.73 36
1909.83 34
1909.93 32
1910.03 30
1910.13 28
1910.23 27
1910.33 25
1910.43 23
1910.53 21
1910.63 19
1910.73 18
1910.83 18
1910.93 18
1911.03 20
1911.14 23
1911.24 28
1911.34 32
1911.44 37
1911.54 42
1911.64 45
1911.74 47
1911.84 47
1911.94 45
1912.04 41
1912.14 37
1912.24 32
1912.34 28
1912.44 24
1912.54 22
1912.64 21
1912.74 22
1912.84 24
1912.94 28
1913.04 33
1913.14 39
1913.24 45
1913.34 50
1913.44 55
1913.54 59
1913.64 62
1913.74 64
1913.84 66
1913.94 66
1914.04 67
1914.14 67
1914.24 67
1914.34 67
1914.44 65
1914.54 63
1914.64 59
1914.74 55
1914.85 50
1914.95 46
1915.05 43
1915.15 43
1915.25 45
1915.35 50
1915.45 56
1915.55 63
1915.65 70
1915.75 76
1915.85 80
1915.95 81
1916.05 81
1916.15 78
1916.25 74
1916.35 69
1916.45 65
1916.55 63
1916.65 61
1916.75 61
1916.85 63
1916.95 64
1917.05 64
1917.15 63
1917.25 60
1917.35 55
1917.45 49
1917.55 44
1917.66 39
1917.76 36
1917.86 34
1917.96 33
1918.06 33
1918.16 33
1918.26 33
1918.36 31
1918.46 28
1918.56 24
1918.66 20
1918.76 16
1918.86 13
1918.96 11
1919.06 9
1919.16 9
1919.26 10
1919.36 11
1919.46 13
1919.56 14
1919.66 15
1919.76 15
1919.86 14
1919.96 13
1920.07 11
1920.17 9
1920.27 7
1920.37 5
1920.47 3
1920.57 2
1920.67 0
1920.77 0
1920.87 0
1920.97 0
1921.07 0
1921.17 0
1921.27 0
1921.37 0
1921.47 1
1921.57 4
1921.67 6
1921.77 8
1921.87 9
1921.97 8
1922.08 7
1922.18 6
1922.28 4
1922.38 3
1922.48 2
1922.58 2
1922.68 1
1922.78 1
1922.88 1
1922.98 3
1923.08 6
1923.18 10
1923.28 15
1923.38 20
1923.48 25
1923.58 28
1923.68 30
1923.78 32
1923.88 33
1923.99 33
1924.09 34
1924.19 34
1924.29 34
1924.39 32
1924.49 30
1924.59 27
1924.69 22
1924.79 18
1924.89 14
1924.99 11
1925.09 10
1925.19 10
1925.29 13
1925.39 16
1925.49 20
1925.59 24
1925.70 27
1925.80 30
1925.90 33
1926.00 36
1926.10 40
1926.20 45
1926.30 50
1926.40 55
1926.50 57
1926.60 58
1926.70 57
1926.80 53
1926.90 49
1927.00 45
1927.10 42
1927.20 42
1927.31 43
1927.41 46
1927.51 50
1927.61 54
1927.71 56
1927.81 56
1927.91 55
1928.01 52
1928.11 50
1928.21 49
1928.31 49
1928.41 51
1928.51 54
1928.61 59
1928.71 63
1928.82 67
1928.92 71
1929.02 72
1929.12 73
1929.22 73
1929.32 72
1929.42 70
1929.52 67
1929.62 65
1929.72 62
1929.82 58
1929.92 54
1930.02 50
1930.12 47
1930.23 43
1930.33 40
1930.43 37
1930.53 33
1930.63 30
1930.73 28
1930.83 26
1930.93 25
1931.03 26
1931.13 29
1931.23 35
1931.33 42
1931.43 49
1931.53 57
1931.64 63
1931.74 67
1931.84 69
1931.94 68
1932.04 66
1932.14 62
1932.24 57
1932.34 53
1932.44 49
1932.54 46
1932.64 45
1932.74 45
1932.84 47
1932.95 49
1933.05 52
1933.15 54
1933.25 57
1933.35 58
1933.45 59
1933.55 60
1933.65 61
1933.75 62
1933.85 64
1933.95 67
1934.05 69
1934.16 70
1934.26 70
1934.36 69
1934.46 66
1934.56 62
1934.66 57
1934.76 52
1934.86 47
1934.96 43
1935.06 38
1935.16 33
1935.26 28
1935.37 24
1935.47 22
1935.57 20
1935.67 21
1935.77 22
1935.87 24
1935.97 26
1936.07 26
1936.17 26
1936.27 25
1936.37 23
1936.47 21
1936.58 20
1936.68 20
1936.78 20
1936.88 22
1936.98 25
1937.08 28
1937.18 32
1937.28 35
1937.38 38
1937.48 40
1937.58 40
1937.69 38
1937.79 35
1937.89 30
1937.99 26
1938.09 21
1938.19 18
1938.29 16
1938.39 16
1938.49 17
1938.59 20
1938.70 23
1938.80 28
1938.90 34
1939.00 40
1939.10 46
1939.20 52
1939.30 55
1939.40 57
1939.50 58
1939.60 56
1939.70 54
1939.81 51
1939.91 49
1940.01 47
1940.11 46
1940.21 46
1940.31 47
1940.41 49
1940.51 52
1940.61 54
1940.71 56
1940.82 56
1940.92 55
1941.02 52
1941.12 48
1941.22 43
1941.32 38
1941.42 33
1941.52 29
1941.62 25
1941.72 21
1941.83 17
1941.93 13
1942.03 9
1942.13 4
1942.23 0
1942.33 0
1942.43 0
1942.53 0
1942.63 0
1942.73 0
1942.84 0
1942.94 0
1943.04 0
1943.14 6
1943.24 12
1943.34 17
1943.44 20
1943.54 22
1943.64 20
1943.75 17
1943.85 12
1943.95 6
1944.05 2
1944.15 0
1944.25 0
1944.35 0
1944.45 1
1944.55 3
1944.66 6
1944.76 8
1944.86 10
1944.96 10
1945.06 9
1945.16 7
1945.26 4
1945.36 1
1945.46 0
1945.57 0
1945.67 0
1945.77 0
1945.87 0
1945.97 0
1946.07 1
1946.17 7
1946.27 13
1946.37 20
1946.48 25
1946.58 29
1946.68 32
1946.78 34
1946.88 34
1946.98 33
1947.08 31
1947.18 29
1947.28 27
1947.39 27
1947.49 28
1947.59 31
1947.69 35
1947.79 39
1947.89 43
1947.99 46
1948.09 48
1948.20 48
1948.30 47
1948.40 45
1948.50 42
1948.60 40
1948.70 38
1948.80 35
1948.90 33
1949.01 31
1949.11 29
1949.21 27
1949.31 26
1949.41 25
1949.51 26
1949.61 27
1949.71 30
1949.81 33
1949.92 36
1950.02 37
1950.12 37
1950.22 36
1950.32 33
1950.42 29
1950.52 25
1950.62 21
1950.73 18
1950.83 17
1950.93 19
1951.03 22
1951.13 28
1951.23 35
1951.33 44
1951.43 52
1951.54 59
1951.64 65
1951.74 69
1951.84 70
1951.94 70
1952.04 70
1952.14 69
1952.25 68
1952.35 69
1952.45 69
1952.55 69
1952.65 67
1952.75 63
1952.85 58
1952.95 52
1953.06 46
1953.16 41
1953.26 38
1953.36 38
1953.46 40
1953.56 43
1953.66 45
1953.76 46
1953.87 46
1953.97 44
1954.07 42
1954.17 40
1954.27 39
1954.37 39
1954.47 40
1954.58 41
1954.68 41
1954.78 42
1954.88 42
1954.98 41
1955.08 40
1955.18 40
1955.29 40
1955.39 40
1955.49 41
1955.59 42
1955.69 43
1955.79 43
1955.89 44
1955.99 44
1956.10 44
1956.20 45
1956.30 47
1956.40 48
1956.50 50
1956.60 50
1956.70 49
1956.81 47
1956.91 44
1957.01 39
1957.11 35
1957.21 30
1957.31 27
1957.41 25
1957.52 26
1957.62 27
1957.72 30
1957.82 33
1957.92 35
1958.02 36
1958.12 36
1958.23 36
1958.33 35
1958.43 35
1958.53 36
1958.63 38
1958.73 41
1958.83 45
1958.94 49
1959.04 52
1959.14 56
1959.24 59
1959.34 62
1959.44 64
1959.55 67
1959.65 68
1959.75 69
1959.85 70
1959.95 70
1960.05 69
1960.15 69
1960.26 69
1960.36 70
1960.46 71
1960.56 72
1960.66 72
1960.76 73
1960.86 73
1960.97 73
1961.07 73
1961.17 72
1961.27 69
1961.37 66
1961.47 62
1961.58 56
1961.68 50
1961.78 44
1961.88 39
1961.98 33
1962.08 29
1962.18 25
1962.29 22
1962.39 19
1962.49 17
1962.59 16
1962.69 15
1962.79 16
1962.90 17
1963.00 19
1963.10 22
1963.20 25
1963.30 28
1963.40 30
1963.51 33
1963.61 34
1963.71 35
1963.81 35
1963.91 34
1964.01 32
1964.11 31
1964.22 29
1964.32 27
1964.42 25
1964.52 24
1964.62 23
1964.72 22
1964.83 23
1964.93 24
1965.03 26
1965.13 29
1965.23 32
1965.33 35
1965.44 38
1965.54 40
1965.64 40
1965.74 40
1965.84 38
1965.94 36
1966.05 34
1966.15 32
1966.25 30
1966.35 28
1966.45 26
1966.55 25
1966.66 25
1966.76 25
1966.86 25
1966.96 27
1967.06 30
1967.16 33
1967.27 36
1967.37 38
1967.47 41
1967.57 43
1967.67 45
1967.77 46
1967.88 48
1967.98 49
1968.08 49
1968.18 49
1968.28 49
1968.38 50
1968.49 52
1968.59 54
1968.69 57
1968.79 60
1968.89 63
1968.99 64
1969.10 64
1969.20 62
1969.30 59
1969.40 55
1969.50 52
1969.61 49
1969.71 46
1969.81 44
1969.91 43
1970.01 41
1970.11 40
1970.22 39
1970.32 38
1970.42 37
1970.52 37
1970.62 37
1970.72 37
1970.83 38
1970.93 39
1971.03 40
1971.13 41
1971.23 43
1971.34 45
1971.44 48
1971.54 52
1971.64 56
1971.74 60
1971.84 63
1971.95 65
1972.05 66
1972.15 65
1972.25 64
1972.35 62
1972.46 61
1972.56 61
1972.66 61
1972.76 62
1972.86 64
1972.96 65
1973.07 66
1973.17 66
1973.27 66
1973.37 66
1973.47 66
1973.58 66
1973.68 66
1973.78 65
1973.88 65
1973.98 64
1974.08 65
1974.19 68
1974.29 72
1974.39 77
1974.49 83
1974.59 87
1974.70 90
1974.80 89
1974.90 85
1975.00 78
1975.10 68
1975.21 57
1975.31 47
1975.41 37
1975.51 30
1975.61 25
1975.71 22
1975.82 22
1975.92 24
1976.02 26
1976.12 28
1976.22 31
1976.33 32
1976.43 33
1976.53 32
1976.63 31
1976.73 29
1976.84 27
1976.94 25
1977.04 23
1977.14 22
1977.24 21
1977.35 20
1977.45 19
1977.55 18
1977.65 16
1977.75 14
1977.86 13
1977.96 12
1978.06 12
1978.16 13
1978.26 15
1978.37 17
1978.47 19
1978.57 21
1978.67 22
1978.77 23
1978.88 24
1978.98 25
1979.08 28
1979.18 31
1979.28 36
1979.39 40
1979.49 44
1979.59 47
1979.69 49
1979.79 51
1979.90 51
1980.00 52
1980.10 54
1980.20 56
1980.30 58
1980.41 61
1980.51 62
1980.61 61
1980.71 60
1980.81 57
1980.92 53
1981.02 48
1981.12 45
1981.22 42
1981.32 40
1981.43 39
1981.53 40
1981.63 42
1981.73 44
1981.83 46
1981.94 47
1982.04 47
1982.14 45
1982.24 41
1982.34 36
1982.45 30
1982.55 26
1982.65 24
1982.75 24
1982.85 26
1982.96 31
1983.06 37
1983.16 41
1983.26 44
1983.36 43
1983.47 39
1983.57 32
1983.67 24
1983.77 16
1983.88 9
1983.98 5
1984.08 3
1984.18 5
1984.28 8
1984.39 12
1984.49 17
1984.59 22
1984.69 26
1984.79 28
1984.90 30
1985.00 30
1985.10 31
1985.20 32
1985.31 34
1985.41 36
1985.51 40
1985.61 43
1985.71 47
1985.82 49
1985.92 50
1986.02 50
1986.12 47
1986.22 44
1986.33 39
1986.43 34
1986.53 29
1986.63 25
1986.74 22
1986.84 19
1986.94 18
1987.04 19
1987.14 21
1987.25 25
1987.35 30
1987.45 37
1987.55 43
1987.66 49
1987.76 55
1987.86 59
1987.96 61
1988.06 63
1988.17 63
1988.27 62
1988.37 60
1988.47 57
1988.58 53
1988.68 48
1988.78 42
1988.88 37
1988.98 32
1989.09 28
1989.19 26
1989.29 27
1989.39 28
1989.50 31
1989.60 34
1989.70 36
1989.80 36
1989.90 34
1990.01 30
1990.11 24
1990.21 17
1990.31 11
1990.42 5
1990.52 1
1990.62 0
1990.72 0
1990.83 0
1990.93 0
1991.03 1
1991.13 2
1991.23 3
1991.34 4
1991.44 5
1991.54 5
1991.64 7
1991.75 8
1991.85 10
1991.95 11
1992.05 13
1992.16 15
1992.26 17
1992.36 18
1992.46 20
1992.56 23
1992.67 25
1992.77 28
1992.87 31
1992.97 35
1993.08 38
1993.18 40
1993.28 43
1993.38 44
1993.49 45
1993.59 46
1993.69 45
1993.79 45
1993.90 44
1994.00 44
1994.10 44
1994.20 45
1994.30 46
1994.41 48
1994.51 49
1994.61 49
1994.71 48
1994.82 46
1994.92 43
1995.02 39
1995.12 36
1995.23 33
1995.33 31
1995.43 30
1995.53 29
1995.64 27
1995.74 26
1995.84 24
1995.94 22
1996.05 19
1996.15 16
1996.25 14
1996.35 12
1996.46 11
1996.56 10
1996.66 10
1996.76 10
1996.87 11
1996.97 12
1997.07 12
1997.17 14
1997.28 15
1997.38 18
1997.48 21
1997.58 23
1997.68 26
1997.79 27
1997.89 28
1997.99 27
1998.09 25
1998.20 23
1998.30 21
1998.40 20
1998.50 20
1998.61 22
1998.71 24
1998.81 27
1998.91 29
1999.02 32
1999.12 34
1999.22 35
1999.32 36
1999.43 36
1999.53 36
1999.63 34
1999.73 32
1999.84 29
1999.94 25
2000.04 21
2000.14 16
2000.25 13
2000.35 10
2000.45 9
2000.56 8
2000.66 6
2000.76 5
2000.86 2
2000.97 0
2001.07 0
2001.17 0
2001.27 0
2001.38 0
2001.48 0
2001.58 0
2001.68 0
2001.79 2
2001.89 5
2001.99 9
2002.09 12
2002.20 16
2002.30 19
2002.40 23
2002.50 25
2002.61 27
2002.71 27
2002.81 26
2002.91 23
2003.02 19
2003.12 14
2003.22 9
2003.32 4
2003.43 1
2003.53 0
2003.63 0
2003.74 0
2003.84 1
2003.94 4
2004.04 8
2004.15 12
2004.25 15
2004.35 19
2004.45 21
2004.56 24
2004.66 26
2004.76 29
2004.86 33
2004.97 37
2005.07 41
2005.17 45
2005.27 49
2005.38 51
2005.48 53
2005.58 54
2005.69 54
2005.79 52
2005.89 50
2005.99 46
2006.10 41
2006.20 35
2006.30 30
2006.40 25
2006.51 21
2006.61 18
2006.71 16
2006.82 15
2006.92 14
2007.02 12
2007.12 9
2007.23 6
2007.33 2
2007.43 0
2007.53 0
2007.64 0
2007.74 2
2007.84 7
2007.95 14
2008.05 22
2008.15 29
2008.25 35
2008.36 39
2008.46 42
2008.56 42
2008.66 42
2008.77 42
2008.87 42
2008.97 43
2009.08 45
2009.18 48
2009.28 50
2009.38 52
2009.49 53
2009.59 52
2009.69 50
2009.79 47
2009.90 44
2010.00 42
2010.10 40
2010.21 39
2010.31 37
2010.41 36
2010.51 34
2010.62 32
2010.72 30
2010.82 28
2010.93 26
2011.03 24
2011.13 23
2011.23 23
2011.34 24
2011.44 27
2011.54 31
2011.65 36
2011.75 42
2011.85 47
2011.95 50
2012.06 52
2012.16 52
2012.26 49
2012.36 45
2012.47 41
2012.57 37
2012.67 34
2012.78 33
2012.88 33
2012.98 34
2013.08 35
2013.19 36
2013.29 36
2013.39 35
2013.50 34
2013.60 34
2013.70 34
2013.81 35
2013.91 37
2014.01 40
2014.11 43
2014.22 46
2014.32 48
2014.42 49
2014.53 49
2014.63 49
2014.73 47
2014.83 45
2014.94 41
2015.04 38
2015.14 33
2015.25 30
2015.35 26
2015.45 24
2015.55 22
2015.66 20
2015.76 20
2015.86 19
2015.97 19
2016.07 19
2016.17 21
2016.27 23
2016.38 27
2016.48 31
2016.58 35
2016.69 39
2016.79 41
2016.89 42
2017.00 41
2017.10 40
2017.20 37
2017.30 35
2017.41 33
2017.51 32
2017.61 31
2017.72 30
2017.82 29
2017.92 29
2018.03 28
2018.13 27
2018.23 26
2018.33 26
2018.44 25
2018.54 24
2018.64 24
2018.75 23
2018.85 22
2018.95 20
2019.06 18
2019.16 16
2019.26 15
2019.36 15
2019.47 16
2019.57 18
2019.67 21
2019.78 25
2019.88 28
2019.98 31
2020.09 33
2020.19 33
2020.29 33
2020.39 31
2020.50 29
2020.60 27
2020.70 24
2020.81 22
2020.91 20
2021.01 18
2021.12 16
2021.22 14
2021.32 12
2021.43 11
2021.53 10
2021.63 10
2021.73 10
2021.84 12
2021.94 15
2022.04 19
2022.15 22
2022.25 26
2022.35 30
2022.46 32
2022.56 34
2022.66 35
2022.77 35
2022.87 34
2022.97 32
2023.08 29
2023.18 26
2023.28 23
2023.38 20
2023.49 19
2023.59 19
2023.69 20
2023.80 23
2023.90 26
2024.00 28
2024.11 30
2024.21 31
2024.31 31
2024.42 30
2024.52 31
2024.62 34
2024.73 37
2024.83 43
2024.93 49
2025.03 55
2025.14 60
2025.24 63
2025.34 63
2025.45 62
2025.55 58
2025.65 54
2025.76 49
2025.86 46
2025.96 43
2026.07 41
2026.17 39
2026.27 37
2026.38 35
2026.48 31
2026.58 27
2026.69 22
2026.79 17
2026.89 14
2027.00 12
2027.10 11
2027.20 12
2027.31 14
2027.41 15
2027.51 17
2027.61 18
2027.72 19
2027.82 19
2027.92 20
2028.03 22
2028.13 24
2028.23 26
2028.34 29
2028.44 30
2028.54 32
2028.65 32
2028.75 32
2028.85 31
2028.96 29
2029.06 29
2029.16 28
2029.27 29
2029.37 30
2029.47 32
2029.58 34
2029.68 36
2029.78 37
2029.89 38
2029.99 39
2030.09 40
2030.20 41
2030.30 44
2030.40 47
2030.51 50
2030.61 53
2030.71 54
2030.82 54
2030.92 51
2031.02 47
2031.13 42
2031.23 37
2031.33 33
2031.44 29
2031.54 27
2031.64 26
2031.75 26
2031.85 26
2031.95 27
2032.06 28
2032.16 30
2032.26 32
2032.37 35
2032.47 39
2032.57 42
2032.68 43
2032.78 43
2032.88 40
2032.99 36
2033.09 32
2033.19 28
2033.30 26
2033.40 25
2033.50 27
2033.61 31
2033.71 35
2033.81 40
2033.92 44
2034.02 48
2034.12 52
2034.23 55
2034.33 57
2034.43 58
2034.54 59
2034.64 59
2034.74 59
2034.85 58
2034.95 58
2035.05 59
2035.16 60
2035.26 61
2035.36 62
2035.47 62
2035.57 60
2035.68 56
2035.78 52
2035.88 47
2035.99 43
2036.09 39
2036.19 35
2036.30 33
2036.40 33
2036.50 33
2036.61 35
2036.71 38
2036.81 42
2036.92 46
2037.02 51
2037.12 56
2037.23 61
2037.33 64
2037.43 67
2037.54 68
2037.64 69
2037.74 69
2037.85 67
2037.95 65
2038.05 62
2038.16 59
2038.26 54
2038.37 49
2038.47 43
2038.57 37
2038.68 31
2038.78 26
2038.88 22
2038.99 19
2039.09 18
2039.19 17
2039.30 17
2039.40 18
2039.50 20
2039.61 23
2039.71 28
2039.81 34
2039.92 40
2040.02 46
2040.13 51
2040.23 52
2040.33 52
2040.44 49
2040.54 44
2040.64 39
2040.75 33
2040.85 29
2040.95 27
2041.06 26
2041.16 27
2041.26 29
2041.37 32
2041.47 36
2041.58 40
2041.68 45
2041.78 49
2041.89 53
2041.99 56
2042.09 57
2042.20 58
2042.30 57
2042.40 55
2042.51 52
2042.61 49
2042.72 46
2042.82 43
2042.92 40
2043.03 37
2043.13 35
2043.23 34
2043.34 34
2043.44 35
2043.54 36
2043.65 39
2043.75 41
2043.86 43
2043.96 45
2044.06 46
2044.17 47
2044.27 46
2044.37 44
2044.48 41
2044.58 38
2044.68 36
2044.79 35
2044.89 35
2045.00 37
2045.10 41
2045.20 46
2045.31 51
2045.41 56
2045.51 59
2045.62 59
2045.72 58
2045.82 56
2045.93 52
2046.03 49
2046.14 47
2046.24 46
2046.34 47
2046.45 48
2046.55 49
2046.65 49
2046.76 50
2046.86 50
2046.97 50
2047.07 51
2047.17 53
2047.28 56
2047.38 60
2047.48 65
2047.59 70
2047.69 74
2047.80 77
2047.90 78
2048.00 78
2048.11 76
2048.21 73
2048.31 68
2048.42 62
2048.52 56
2048.63 50
2048.73 44
2048.83 40
2048.94 36
2049.04 33
2049.14 30
2049.25 28
2049.35 26
2049.46 24
2049.56 23
2049.66 23
2049.77 24
2049.87 27
2049.97 31
2050.08 35
2050.18 38
2050.29 41
2050.39 43
2050.49 43
2050.60 42
2050.70 38
2050.81 34
2050.91 30
2051.01 25
2051.12 21
2051.22 18
2051.32 16
2051.43 16
2051.53 17
2051.64 19
2051.74 20
2051.84 22
2051.95 24
2052.05 25
2052.16 26
2052.26 28
2052.36 30
2052.47 32
2052.57 34
2052.67 35
2052.78 35
2052.88 35
2052.99 35
2053.09 35
2053.19 35
2053.30 36
2053.40 36
2053.51 36
2053.61 36
2053.71 35
2053.82 33
2053.92 32
2054.03 32
2054.13 33
2054.23 36
2054.34 39
2054.44 42
2054.54 45
2054.65 46
2054.75 46
2054.86 45
2054.96 43
2055.06 41
2055.17 40
2055.27 40
2055.38 41
2055.48 42
2055.58 43
2055.69 44
2055.79 44
2055.90 44
2056.00 43
2056.10 43
2056.21 43
2056.31 44
2056.42 47
2056.52 50
2056.62 55
2056.73 59
2056.83 63
2056.94 65
2057.04 67
2057.14 67
2057.25 67
2057.35 66
2057.46 65
2057.56 64
2057.66 62
2057.77 61
2057.87 59
2057.98 59
2058.08 59
2058.18 59
2058.29 61
2058.39 64
2058.50 66
2058.60 66
2058.70 65
2058.81 61
2058.91 55
2059.02 48
2059.12 41
2059.22 34
2059.33 29
2059.43 26
2059.54 25
2059.64 26
2059.74 27
2059.85 29
2059.95 31
2060.06 31
2060.16 32
2060.26 31
2060.37 31
2060.47 31
2060.58 31
2060.68 31
2060.78 32
2060.89 33
2060.99 33
2061.10 34
2061.20 35
2061.30 36
2061.41 38
2061.51 40
2061.62 43
2061.72 46
2061.83 49
2061.93 51
2062.03 52
2062.14 51
2062.24 49
2062.35 46
2062.45 43
2062.55 39
2062.66 36
2062.76 35
2062.87 34
2062.97 35
2063.07 36
2063.18 36
2063.28 37
2063.39 36
2063.49 34
2063.60 32
2063.70 29
2063.80 25
2063.91 22
2064.01 19
2064.12 15
2064.22 10
2064.32 6
2064.43 1
2064.53 0
2064.64 0
2064.74 0
2064.85 0
2064.95 0
2065.05 0
2065.16 0
2065.26 0
2065.37 5
2065.47 12
2065.57 18
2065.68 24
2065.78 28
2065.89 30
2065.99 29
2066.10 27
2066.20 24
2066.30 21
2066.41 18
2066.51 17
2066.62 18
2066.72 20
2066.83 24
2066.93 29
2067.03 34
2067.14 39
2067.24 43
2067.35 46
2067.45 47
2067.56 47
2067.66 44
2067.76 41
2067.87 36
2067.97 31
2068.08 25
2068.18 20
2068.28 15
2068.39 11
2068.49 8
2068.60 6
2068.70 6
2068.81 6
2068.91 8
2069.01 10
2069.12 12
2069.22 14
2069.33 17
2069.43 19
2069.54 22
2069.64 24
2069.74 26
2069.85 28
2069.95 29
2070.06 30
2070.16 30
2070.27 30
2070.37 29
2070.47 29
2070.58 28
2070.68 28
2070.79 29
2070.89 30
2071.00 32
2071.10 34
2071.21 37
2071.31 40
2071.41 44
2071.52 47
2071.62 51
2071.73 54
2071.83 58
2071.94 61
2072.04 63
2072.14 65
2072.25 67
2072.35 68
2072.46 70
2072.56 72
2072.67 75
2072.77 78
2072.88 81
2072.98 82
2073.08 82
2073.19 79
2073.29 75
2073.40 71
2073.50 66
2073.61 62
2073.71 60
2073.81 59
2073.92 59
2074.02 58
2074.13 57
2074.23 56
2074.34 53
2074.44 49
2074.55 46
2074.65 43
2074.75 40
2074.86 39
2074.96 38
2075.07 38
2075.17 38
2075.28 38
2075.38 39
2075.49 40
2075.59 41
2075.69 42
2075.80 43
2075.90 46
2076.01 48
2076.11 51
2076.22 54
2076.32 57
2076.43 58
2076.53 58
2076.63 57
2076.74 54
2076.84 50
2076.95 45
2077.05 42
2077.16 39
2077.26 37
2077.37 36
2077.47 34
2077.57 32
2077.68 30
2077.78 27
2077.89 25
2077.99 25
2078.10 26
2078.20 29
2078.31 34
2078.41 37
2078.52 40
2078.62 40
2078.72 38
2078.83 34
2078.93 30
2079.04 26
2079.14 24
2079.25 24
2079.35 26
2079.46 30
2079.56 36
2079.67 43
2079.77 49
2079.87 54
2079.98 57
2080.08 58
2080.19 56
2080.29 52
2080.40 46
2080.50 38
2080.61 31
2080.71 24
2080.82 19
2080.92 15
2081.02 12
2081.13 12
2081.23 13
2081.34 16
2081.44 19
2081.55 24
2081.65 29
2081.76 33
2081.86 35
2081.97 36
2082.07 35
2082.18 33
2082.28 31
2082.38 28
2082.49 26
2082.59 24
2082.70 22
2082.80 20
2082.91 18
2083.01 16
2083.12 14
2083.22 12
2083.33 10
2083.43 9
2083.54 8
2083.64 8
2083.74 9
2083.85 10
2083.95 13
2084.06 16
2084.16 19
2084.27 22
2084.37 24
2084.48 24
2084.58 24
2084.69 23
2084.79 22
2084.90 21
2085.00 21
2085.11 21
2085.21 20
2085.32 18
2085.42 15
2085.52 11
2085.63 7
2085.73 4
2085.84 3
2085.94 3
2086.05 5
2086.15 8
2086.26 12
2086.36 16
2086.47 20
2086.57 24
2086.68 28
2086.78 32
2086.89 35
2086.99 37
2087.10 39
2087.20 42
2087.30 44
2087.41 47
2087.51 51
2087.62 55
2087.72 59
2087.83 62
2087.93 63
2088.04 61
2088.14 57
2088.25 52
2088.35 47
2088.46 41
2088.56 37
2088.67 32
2088.77 29
2088.88 25
2088.98 21
2089.09 16
2089.19 10
2089.30 4
2089.40 0
2089.50 0
2089.61 0
2089.71 0
2089.82 0
2089.92 0
2090.03 0
2090.13 0
2090.24 3
2090.34 5
2090.45 6
2090.55 7
2090.66 7
2090.76 8
2090.87 10
2090.97 13
2091.08 17
2091.18 20
2091.29 24
2091.39 26
2091.50 28
2091.60 28
2091.71 28
2091.81 28
2091.92 27
2092.02 26
2092.13 25
2092.23 24
2092.34 23
2092.44 21
2092.55 19
2092.65 17
2092.75 14
2092.86 13
2092.96 13
2093.07 15
2093.17 19
2093.28 24
2093.38 30
2093.49 35
2093.59 40
2093.70 42
2093.80 42
2093.91 41
2094.01 38
2094.12 35
2094.22 32
2094.33 30
2094.43 30
2094.54 30
2094.64 31
2094.75 33
2094.85 34
2094.96 34
2095.06 34
2095.17 33
2095.27 31
2095.38 28
2095.48 26
2095.59 24
2095.69 23
2095.80 23
2095.90 25
2096.01 28
2096.11 32
2096.22 36
2096.32 40
2096.43 42
2096.53 43
2096.64 41
2096.74 37
2096.85 32
2096.95 27
2097.06 21
2097.16 16
2097.27 13
2097.37 10
2097.48 8
2097.58 6
2097.69 5
2097.79 5
2097.90 6
2098.00 7
2098.11 10
2098.21 12
2098.32 15
2098.42 16
2098.53 17
2098.63 17
2098.74 17
2098.84 18
2098.95 19
2099.05 21
2099.16 23
2099.26 26
2099.37 29
2099.47 32
2099.58 34
2099.68 35
2099.79 37
2099.89 38
2100.00 39
2100.10 41
2100.21 42
2100.31 44
2100.42 45
2100.52 45
2100.63 47
2100.73 48
2100.84 50
2100.94 52
2101.05 55
2101.15 57
2101.26 58
2101.36 58
2101.47 56
2101.57 54
2101.68 51
2101.78 48
2101.89 45
2101.99 41
2102.10 36
2102.20 30
2102.31 23
2102.42 16
2102.52 10
2102.63 7
2102.73 6
2102.84 8
2102.94 13
2103.05 20
2103.15 28
2103.26 36
2103.36 42
2103.47 46
2103.57 48
2103.68 48
2103.78 45
2103.89 40
2103.99 33
2104.10 25
2104.20 16
2104.31 9
2104.41 4
2104.52 0
2104.62 0
2104.73 0
2104.83 2
2104.94 3
2105.04 4
2105.15 5
2105.25 4
2105.36 3
2105.46 2
2105.57 2
2105.68 3
2105.78 6
2105.89 11
2105.99 17
2106.10 24
2106.20 31
2106.31 38
2106.41 43
2106.52 46
2106.62 46
2106.73 44
2106.83 40
2106.94 35
2107.04 30
2107.15 27
2107.25 25
2107.36 24
2107.46 25
2107.57 25
2107.67 24
2107.78 23
2107.89 21
2107.99 19
2108.10 17
2108.20 16
2108.31 17
2108.41 18
2108.52 20
2108.62 22
2108.73 23
2108.83 23
2108.94 21
2109.04 18
2109.15 14
2109.25 9
2109.36 5
2109.46 0
2109.57 0
2109.67 0
2109.78 0
2109.89 4
2109.99 10
2110.10 19
2110.20 28
2110.31 37
2110.41 45
2110.52 52
2110.62 57
2110.73 59
2110.83 59
2110.94 58
2111.04 54
2111.15 49
2111.25 43
2111.36 37
2111.47 29
2111.57 22
2111.68 16
2111.78 10
2111.89 5
2111.99 3
2112.10 2
2112.20 4
2112.31 8
2112.41 15
2112.52 22
2112.62 30
2112.73 37
2112.84 43
2112.94 48
2113.05 52
2113.15 55
2113.26 57
2113.36 59
2113.47 61
2113.57 62
2113.68 63
2113.78 62
2113.89 61
2113.99 59
2114.10 55
2114.21 51
2114.31 47
2114.42 42
2114.52 37
2114.63 33
2114.73 28
2114.84 24
2114.94 20
2115.05 17
2115.15 15
2115.26 16
2115.37 19
2115.47 25
2115.58 32
2115.68 40
2115.79 47
2115.89 54
2116.00 59
2116.10 62
2116.21 64
2116.31 64
2116.42 64
2116.53 64
2116.63 64
2116.74 65
2116.84 67
2116.95 68
2117.05 69
2117.16 70
2117.26 70
2117.37 70
2117.47 70
2117.58 69
2117.69 68
2117.79 67
2117.90 65
2118.00 61
2118.11 56
2118.21 50
2118.32 43
2118.42 36
2118.53 30
2118.64 25
2118.74 20
2118.85 17
2118.95 14
2119.06 12
2119.16 10
2119.27 8
2119.37 6
2119.48 5
2119.59 6
2119.69 8
2119.80 11
2119.90 15
2120.01 20
2120.11 24
2120.22 28
2120.32 31
2120.43 34
2120.54 37
2120.64 41
2120.75 46
2120.85 51
2120.96 56
2121.06 61
2121.17 65
2121.27 68
2121.38 67
2121.49 65
2121.59 59
2121.70 51
2121.80 42
2121.91 32
2122.01 22
2122.12 13
2122.22 6
2122.33 2
2122.44 1
2122.54 2
2122.65 5
2122.75 9
2122.86 13
2122.96 18
2123.07 24
2123.18 29
2123.28 35
2123.39 40
2123.49 44
2123.60 46
2123.70 46
2123.81 45
2123.91 42
2124.02 38
2124.13 34
2124.23 31
2124.34 29
2124.44 28
2124.55 27
2124.65 27
2124.76 27
2124.87 27
2124.97 28
2125.08 29
2125.18 30
2125.29 30
2125.39 30
2125.50 29
2125.61 28
2125.71 27
2125.82 25
2125.92 23
2126.03 21
2126.13 19
2126.24 17
2126.35 15
2126.45 12
2126.56 9
2126.66 7
2126.77 6
2126.87 6
2126.98 7
2127.09 10
2127.19 14
2127.30 19
2127.40 23
2127.51 28
2127.61 31
2127.72 34
2127.83 35
2127.93 36
2128.04 35
2128.14 33
2128.25 31
2128.35 28
2128.46 24
2128.57 22
2128.67 20
2128.78 19
2128.88 19
2128.99 21
2129.10 24
2129.20 27
2129.31 30
2129.41 33
2129.52 36
2129.62 38
2129.73 41
2129.84 44
2129.94 46
2130.05 48
2130.15 49
2130.26 48
2130.36 46
2130.47 42
2130.58 38
2130.68 33
2130.79 29
2130.89 25
2131.00 21
2131.11 17
2131.21 12
2131.32 7
2131.42 2
2131.53 0
2131.64 0
2131.74 0
2131.85 0
2131.95 0
2132.06 0
2132.16 0
2132.27 0
2132.38 2
2132.48 5
2132.59 8
2132.69 11
2132.80 14
2132.91 16
2133.01 19
2133.12 22
2133.22 26
2133.33 32
2133.43 40
2133.54 48
2133.65 56
2133.75 63
2133.86 67
2133.96 69
2134.07 69
2134.18 66
2134.28 61
2134.39 57
2134.49 53
2134.60 50
2134.71 49
2134.81 49
2134.92 50
2135.02 51
2135.13 53
2135.24 54
2135.34 54
2135.45 54
2135.55 54
2135.66 53
2135.77 52
2135.87 51
2135.98 50
2136.08 48
2136.19 47
2136.30 46
2136.40 46
2136.51 46
2136.61 47
2136.72 49
2136.82 52
2136.93 54
2137.04 56
2137.14 56
2137.25 54
2137.35 49
2137.46 43
2137.57 35
2137.67 27
2137.78 20
2137.88 14
2137.99 9
2138.10 6
2138.20 5
2138.31 5
2138.41 7
2138.52 10
2138.63 13
2138.73 17
2138.84 20
2138.95 22
2139.05 24
2139.16 27
2139.26 30
2139.37 34
2139.48 38
2139.58 43
2139.69 47
2139.79 49
2139.90 48
2140.01 46
2140.11 42
2140.22 38
2140.32 35
2140.43 33
2140.54 33
2140.64 34
2140.75 36
2140.85 37
2140.96 37
2141.07 36
2141.17 34
2141.28 31
2141.38 28
2141.49 25
2141.60 23
2141.70 20
2141.81 18
2141.91 16
2142.02 14
2142.13 14
2142.23 14
2142.34 14
2142.45 16
2142.55 19
2142.66 23
2142.76 28
2142.87 35
2142.98 42
2143.08 49
2143.19 55
2143.29 60
2143.40 62
2143.51 62
2143.61 61
2143.72 59
2143.83 57
2143.93 56
2144.04 56
2144.14 56
2144.25 56
2144.36 56
2144.46 55
2144.57 53
2144.67 51
2144.78 50
2144.89 49
2144.99 48
2145.10 48
2145.21 48
2145.31 48
2145.42 48
2145.52 47
2145.63 46
2145.74 45
2145.84 43
2145.95 41
2146.06 39
2146.16 36
2146.27 34
2146.37 32
2146.48 31
2146.59 31
2146.69 32
2146.80 33
2146.90 34
2147.01 36
2147.12 36
2147.22 36
2147.33 35
2147.44 34
2147.54 34
2147.65 34
2147.75 35
2147.86 36
2147.97 37
2148.07 38
2148.18 40
2148.29 41
2148.39 44
2148.50 46
2148.60 48
2148.71 50
2148.82 50
2148.92 48
2149.03 45
2149.14 41
2149.24 36
2149.35 32
2149.46 28
2149.56 25
2149.67 23
2149.77 22
2149.88 22
2149.99 21
2150.09 21
2150.20 21
2150.31 22
2150.41 24
2150.52 27
2150.62 31
2150.73 35
2150.84 40
2150.94 43
2151.05 45
2151.16 46
2151.26 44
2151.37 40
2151.48 35
2151.58 30
2151.69 25
2151.79 22
2151.90 19
2152.01 18
2152.11 17
2152.22 16
2152.33 15
2152.43 14
2152.54 13
2152.65 14
2152.75 16
2152.86 20
2152.96 25
2153.07 32
2153.18 40
2153.28 47
2153.39 52
2153.50 55
2153.60 57
2153.71 56
2153.82 55
2153.92 53
2154.03 53
2154.13 54
2154.24 57
2154.35 60
2154.45 63
2154.56 65
2154.67 67
2154.77 67
2154.88 67
2154.99 65
2155.09 63
2155.20 61
2155.31 58
2155.41 57
2155.52 55
2155.62 53
2155.73 52
2155.84 50
2155.94 49
2156.05 47
2156.16 44
2156.26 42
2156.37 41
2156.48 39
2156.58 39
2156.69 40
2156.80 41
2156.90 41
2157.01 41
2157.12 41
2157.22 38
2157.33 35
2157.43 32
2157.54 28
2157.65 25
2157.75 24
2157.86 23
2157.97 23
2158.07 23
2158.18 23
2158.29 23
2158.39 23
2158.50 21
2158.61 18
2158.71 15
2158.82 10
2158.93 6
2159.03 1
2159.14 0
2159.25 0
2159.35 0
2159.46 0
2159.56 0
2159.67 6
2159.78 13
2159.88 20
2159.99 26
2160.10 31
2160.20 34
2160.31 35
2160.42 34
2160.52 33
2160.63 32
2160.74 32
2160.84 32
2160.95 33
2161.06 35
2161.16 36
2161.27 36
2161.38 35
2161.48 33
2161.59 30
2161.70 28
2161.80 26
2161.91 25
2162.02 27
2162.12 29
2162.23 32
2162.34 36
2162.44 38
2162.55 40
2162.66 40
2162.76 39
2162.87 38
2162.98 36
2163.08 35
2163.19 34
2163.30 33
2163.40 34
2163.51 35
2163.62 37
2163.72 39
2163.83 41
2163.94 44
2164.04 46
2164.15 48
2164.26 48
2164.36 47
2164.47 45
2164.58 43
2164.68 40
2164.79 37
2164.90 34
2165.00 32
2165.11 30
2165.22 28
2165.32 27
2165.43 26
2165.54 26
2165.64 27
2165.75 29
2165.86 31
2165.96 33
2166.07 35
2166.18 38
2166.28 39
2166.39 41
2166.50 42
2166.60 44
2166.71 46
2166.82 49
2166.92 53
2167.03 57
2167.14 60
2167.24 63
2167.35 65
2167.46 66
2167.56 64
2167.67 62
2167.78 58
2167.88 55
2167.99 52
2168.10 50
2168.20 51
2168.31 55
2168.42 60
2168.52 67
2168.63 75
2168.74 80
2168.84 84
2168.95 85
2169.06 82
2169.16 78
2169.27 72
2169.38 66
2169.48 61
2169.59 57
2169.70 54
2169.81 53
2169.91 54
2170.02 55
2170.13 57
2170.23 58
2170.34 58
2170.45 57
2170.55 53
2170.66 48
2170.77 42
2170.87 36
2170.98 31
2171.09 28
2171.19 26
2171.30 26
2171.41 26
2171.51 28
2171.62 30
2171.73 33
2171.83 36
2171.94 39
2172.05 41
2172.16 44
2172.26 45
2172.37 45
2172.48 44
2172.58 42
2172.69 40
2172.80 38
2172.90 36
2173.01 36
2173.12 36
2173.22 36
2173.33 35
2173.44 33
2173.54 30
2173.65 25
2173.76 19
2173.87 13
2173.97 6
2174.08 1
2174.19 0
2174.29 0
2174.40 0
2174.51 0
2174.61 0
2174.72 2
2174.83 2
2174.93 2
2175.04 1
2175.15 0
2175.26 0
2175.36 0
2175.47 1
2175.58 4
2175.68 7
2175.79 11
2175.90 16
2176.00 20
2176.11 23
2176.22 25
2176.32 26
2176.43 26
2176.54 26
2176.65 25
2176.75 26
2176.86 27
2176.97 31
2177.07 37
2177.18 43
2177.29 50
2177.39 54
2177.50 56
2177.61 56
2177.72 52
2177.82 47
2177.93 42
2178.04 37
2178.14 33
2178.25 32
2178.36 33
2178.46 35
2178.57 38
2178.68 41
2178.79 43
2178.89 43
2179.00 42
2179.11 41
2179.21 40
2179.32 39
2179.43 39
2179.53 40
2179.64 40
2179.75 40
2179.86 40
2179.96 38
2180.07 35
2180.18 32
2180.28 28
2180.39 25
2180.50 22
2180.60 20
2180.71 18
2180.82 17
2180.93 17
2181.03 18
2181.14 20
2181.25 22
2181.35 24
2181.46 26
2181.57 27
2181.68 28
2181.78 27
2181.89 27
2182.00 27
2182.10 28
2182.21 30
2182.32 32
2182.43 33
2182.53 35
2182.64 35
2182.75 35
2182.85 34
2182.96 33
2183.07 33
2183.18 33
2183.28 33
2183.39 32
2183.50 30
2183.60 27
2183.71 23
2183.82 17
2183.93 12
2184.03 8
2184.14 6
2184.25 5
2184.35 7
2184.46 9
2184.57 12
2184.68 16
2184.78 20
2184.89 23
2185.00 27
2185.10 30
2185.21 33
2185.32 36
2185.43 38
2185.53 40
2185.64 42
2185.75 43
2185.85 43
2185.96 43
2186.07 43
2186.18 42
2186.28 40
2186.39 37
2186.50 34
2186.60 29
2186.71 23
2186.82 16
2186.93 11
2187.03 7
2187.14 4
2187.25 4
2187.35 6
2187.46 10
2187.57 16
2187.68 22
2187.78 30
2187.89 38
2188.00 48
2188.11 57
2188.21 66
2188.32 74
2188.43 80
2188.53 83
2188.64 83
2188.75 81
2188.86 76
2188.96 71
2189.07 65
2189.18 60
2189.29 56
2189.39 53
2189.50 51
2189.61 48
2189.71 46
2189.82 43
2189.93 42
2190.04 43
2190.14 46
2190.25 51
2190.36 57
2190.47 65
2190.57 73
2190.68 80
2190.79 86
2190.89 90
2191.00 91
2191.11 92
2191.22 90
2191.32 87
2191.43 84
2191.54 79
2191.65 74
2191.75 70
2191.86 66
2191.97 62
2192.08 60
2192.18 58
2192.29 57
2192.40 55
2192.50 53
2192.61 50
2192.72 45
2192.83 39
2192.93 33
2193.04 27
2193.15 22
2193.26 19
2193.36 19
2193.47 20
2193.58 22
2193.69 25
2193.79 28
2193.90 29
2194.01 29
2194.12 29
2194.22 28
2194.33 28
2194.44 28
2194.55 30
2194.65 32
2194.76 35
2194.87 37
2194.97 38
2195.08 37
2195.19 35
2195.30 32
2195.40 28
2195.51 23
2195.62 19
2195.73 16
2195.83 14
2195.94 14
2196.05 15
2196.16 18
2196.26 22
2196.37 27
2196.48 31
2196.59 34
2196.69 36
2196.80 38
2196.91 39
2197.02 39
2197.12 39
2197.23 40
2197.34 41
2197.45 42
2197.55 42
2197.66 43
2197.77 42
2197.88 40
2197.98 37
2198.09 33
2198.20 29
2198.31 25
2198.41 21
2198.52 19
2198.63 18
2198.74 17
2198.84 17
2198.95 17
2199.06 16
2199.17 15
2199.27 13
2199.38 10
2199.49 7
2199.60 4
2199.70 0
2199.81 0
2199.92 0
2200.03 0
2200.13 0
2200.24 0
2200.35 0
2200.46 0
2200.56 0
2200.67 4
2200.78 9
2200.89 13
2200.99 17
2201.10 21
2201.21 23
2201.32 23
2201.42 22
2201.53 21
2201.64 19
2201.75 18
2201.85 17
2201.96 17
2202.07 18
2202.18 20
2202.28 22
2202.39 23
2202.50 25
2202.61 26
2202.72 26
2202.82 26
2202.93 26
2203.04 27
2203.15 28
2203.25 30
2203.36 33
2203.47 36
2203.58 39
2203.68 42
2203.79 44
2203.90 44
2204.01 43
2204.11 40
2204.22 37
2204.33 34
2204.44 32
2204.54 31
2204.65 31
2204.76 32
2204.87 33
2204.98 33
2205.08 33
2205.19 32
2205.30 30
2205.41 27
2205.51 25
2205.62 24
2205.73 24
2205.84 26
2205.94 29
2206.05 32
2206.16 36
2206.27 39
2206.38 42
2206.48 44
2206.59 44
2206.70 43
2206.81 41
2206.91 37
2207.02 34
2207.13 30
2207.24 28
2207.34 28
2207.45 28
2207.56 29
2207.67 29
2207.78 28
2207.88 26
2207.99 23
2208.10 20
2208.21 17
2208.31 16
2208.42 18
2208.53 21
2208.64 26
2208.75 31
2208.85 35
2208.96 38
2209.07 39
2209.18 40
2209.28 39
2209.39 39
2209.50 39
2209.61 40
2209.71 42
2209.82 45
2209.93 50
2210.04 54
2210.15 59
2210.25 63
2210.36 67
2210.47 70
2210.58 73
2210.69 74
2210.79 75
2210.90 75
2211.01 74
2211.12 73
2211.22 70
2211.33 67
2211.44 64
2211.55 59
2211.66 53
2211.76 47
2211.87 41
2211.98 36
2212.09 32
2212.19 28
2212.30 27
2212.41 26
2212.52 26
2212.63 27
2212.73 27
2212.84 26
2212.95 26
2213.06 26
2213.17 27
2213.27 28
2213.38 31
2213.49 35
2213.60 38
2213.70 41
2213.81 42
2213.92 41
2214.03 38
2214.14 33
2214.24 26
2214.35 19
2214.46 12
2214.57 6
2214.68 2
2214.78 0
2214.89 0
2215.00 0
2215.11 1
2215.21 3
2215.32 4
2215.43 6
2215.54 7
2215.65 9
2215.75 11
2215.86 13
2215.97 16
2216.08 20
2216.19 24
2216.29 28
2216.40 31
2216.51 34
2216.62 37
2216.73 39
2216.83 41
2216.94 44
2217.05 46
2217.16 49
2217.27 53
2217.37 56
2217.48 59
2217.59 62
2217.70 63
2217.81 64
2217.91 63
2218.02 60
2218.13 57
2218.24 53
2218.35 48
2218.45 44
2218.56 40
2218.67 37
2218.78 35
2218.89 35
2218.99 37
2219.10 40
2219.21 43
2219.32 46
2219.43 48
2219.53 49
2219.64 49
2219.75 49
2219.86 49
2219.97 49
2220.07 50
2220.18 51
2220.29 52
2220.40 54
2220.51 56
2220.61 57
2220.72 58
2220.83 59
2220.94 59
2221.05 58
2221.15 57
2221.26 55
2221.37 54
2221.48 54
2221.59 55
2221.69 57
2221.80 60
2221.91 62
2222.02 65
2222.13 67
2222.23 69
2222.34 71
2222.45 74
2222.56 77
2222.67 81
2222.77 85
2222.88 87
2222.99 88
2223.10 87
2223.21 85
2223.32 83
2223.42 80
2223.53 79
2223.64 78
2223.75 78
2223.86 78
2223.96 76
2224.07 71
2224.18 64
2224.29 55
2224.40 45
2224.50 36
2224.61 28
2224.72 23
2224.83 22
2224.94 24
2225.05 29
2225.15 36
2225.26 44
2225.37 52
2225.48 59
2225.59 64
2225.69 69
2225.80 72
2225.91 74
2226.02 76
2226.13 78
2226.24 78
2226.34 78
2226.45 77
2226.56 76
2226.67 73
2226.78 70
2226.88 66
2226.99 62
2227.10 57
2227.21 53
2227.32 48
2227.43 44
2227.53 41
2227.64 39
2227.75 40
2227.86 41
2227.97 43
2228.07 45
2228.18 46
2228.29 45
2228.40 42
2228.51 37
2228.62 33
2228.72 28
2228.83 24
2228.94 22
2229.05 21
2229.16 20
2229.27 21
2229.37 23
2229.48 25
2229.59 27
2229.70 29
2229.81 30
2229.91 31
2230.02 31
2230.13 32
2230.24 32
2230.35 33
2230.46 34
2230.56 35
2230.67 37
2230.78 39
2230.89 41
2231.00 43
2231.11 44
2231.21 45
2231.32 45
2231.43 45
2231.54 45
2231.65 45
2231.76 45
2231.86 45
2231.97 45
2232.08 46
2232.19 47
2232.30 48
2232.41 49
2232.51 50
2232.62 51
2232.73 52
2232.84 53
2232.95 55
2233.06 57
2233.16 59
2233.27 62
2233.38 63
2233.49 64
2233.60 64
2233.71 62
2233.81 60
2233.92 58
2234.03 56
2234.14 54
2234.25 53
2234.36 52
2234.46 52
2234.57 51
2234.68 50
2234.79 49
2234.90 47
2235.01 44
2235.11 42
2235.22 40
2235.33 39
2235.44 37
2235.55 35
2235.66 33
2235.76 30
2235.87 28
2235.98 25
2236.09 23
2236.20 22
2236.31 22
2236.42 24
2236.52 26
2236.63 29
2236.74 32
2236.85 35
2236.96 38
2237.07 39
2237.17 38
2237.28 36
2237.39 33
2237.50 30
2237.61 27
2237.72 25
2237.83 24
2237.93 24
2238.04 26
2238.15 27
2238.26 28
2238.37 28
2238.48 27
2238.58 26
2238.69 24
2238.80 23
2238.91 22
2239.02 21
2239.13 21
2239.24 21
2239.34 22
2239.45 22
2239.56 23
2239.67 24
2239.78 26
2239.89 30
2239.99 35
2240.10 41
2240.21 48
2240.32 55
2240.43 61
2240.54 66
2240.65 68
2240.75 68
2240.86 66
2240.97 63
2241.08 60
2241.19 57
2241.30 56
2241.41 56
2241.51 56
2241.62 56
2241.73 54
2241.84 49
2241.95 43
2242.06 36
2242.17 28
2242.27 21
2242.38 17
2242.49 15
2242.60 16
2242.71 18
2242.82 21
2242.93 24
2243.03 26
2243.14 27
2243.25 26
2243.36 25
2243.47 23
2243.58 21
2243.69 19
2243.79 17
2243.90 15
2244.01 14
2244.12 13
2244.23 13
2244.34 14
2244.45 16
2244.55 19
2244.66 21
2244.77 22
2244.88 23
2244.99 22
2245.10 21
2245.21 19
2245.31 18
2245.42 18
2245.53 19
2245.64 22
2245.75 26
2245.86 30
2245.97 34
2246.08 36
2246.18 38
2246.29 38
2246.40 37
2246.51 35
2246.62 34
2246.73 33
2246.84 32
2246.94 31
2247.05 30
2247.16 27
2247.27 24
2247.38 19
2247.49 14
2247.60 10
2247.71 8
2247.81 7
2247.92 8
2248.03 10
2248.14 12
2248.25 15
2248.36 18
2248.47 19
2248.58 21
2248.68 23
2248.79 26
2248.90 30
2249.01 36
2249.12 44
2249.23 51
2249.34 58
2249.45 63
2249.55 66
2249.66 66
2249.77 62
2249.88 57
2249.99 49
2250.10 40
2250.21 32
2250.32 23
2250.42 16
2250.53 10
2250.64 7
2250.75 6
2250.86 8
2250.97 11
2251.08 17
2251.19 23
2251.29 31
2251.40 38
2251.51 45
2251.62 50
2251.73 54
2251.84 56
2251.95 55
2252.06 52
2252.16 48
2252.27 42
2252.38 36
2252.49 30
2252.60 26
2252.71 22
2252.82 20
2252.93 17
2253.03 15
2253.14 12
2253.25 8
2253.36 5
2253.47 2
2253.58 0
2253.69 0
2253.80 3
2253.91 9
2254.01 18
2254.12 29
2254.23 41
2254.34 52
2254.45 60
2254.56 65
2254.67 67
2254.78 65
2254.89 60
2254.99 54
2255.10 46
2255.21 39
2255.32 33
2255.43 28
2255.54 25
2255.65 23
2255.76 23
2255.87 25
2255.97 29
2256.08 33
2256.19 37
2256.30 41
2256.41 44
2256.52 46
2256.63 48
2256.74 48
2256.85 49
2256.95 48
2257.06 47
2257.17 45
2257.28 42
2257.39 39
2257.50 37
2257.61 34
2257.72 32
2257.83 31
2257.93 30
2258.04 28
2258.15 26
2258.26 22
2258.37 18
2258.48 14
2258.59 10
2258.70 7
2258.81 5
2258.92 5
2259.02 6
2259.13 8
2259.24 10
2259.35 12
2259.46 14
2259.57 17
2259.68 19
2259.79 21
2259.90 23
2260.01 25
2260.11 26
2260.22 28
2260.33 29
2260.44 30
2260.55 31
2260.66 32
2260.77 33
2260.88 34
2260.99 35
2261.10 36
2261.20 36
2261.31 35
2261.42 34
2261.53 33
2261.64 33
2261.75 33
2261.86 33
2261.97 32
2262.08 30
2262.19 26
2262.29 21
2262.40 14
2262.51 7
2262.62 0
2262.73 0
2262.84 0
2262.95 0
2263.06 0
2263.17 0
2263.28 0
2263.39 0
2263.49 0
2263.60 3
2263.71 9
2263.82 14
2263.93 19
2264.04 23
2264.15 26
2264.26 29
2264.37 32
2264.48 35
2264.59 39
2264.69 43
2264.80 49
2264.91 54
2265.02 60
2265.13 66
2265.24 71
2265.35 75
2265.46 77
2265.57 77
2265.68 76
2265.79 73
2265.89 69
2266.00 65
2266.11 61
2266.22 58
2266.33 57
2266.44 58
2266.55 60
2266.66 64
2266.77 68
2266.88 72
2266.99 75
2267.10 78
2267.20 79
2267.31 79
2267.42 77
2267.53 74
2267.64 70
2267.75 65
2267.86 60
2267.97 56
2268.08 53
2268.19 50
2268.30 48
2268.41 46
2268.51 43
2268.62 40
2268.73 37
2268.84 35
2268.95 35
2269.06 35
2269.17 36
2269.28 38
2269.39 40
2269.50 40
2269.61 41
2269.72 41
2269.83 42
2269.93 44
2270.04 47
2270.15 52
2270.26 57
2270.37 63
2270.48 68
2270.59 72
2270.70 75
2270.81 76
2270.92 75
2271.03 72
2271.14 67
2271.25 60
2271.35 51
2271.46 42
2271.57 32
2271.68 22
2271.79 14
2271.90 8
2272.01 4
2272.12 2
2272.23 3
2272.34 5
2272.45 9
2272.56 13
2272.67 16
2272.78 18
2272.88 19
2272.99 20
2273.10 20
2273.21 19
2273.32 19
2273.43 20
2273.54 22
2273.65 24
2273.76 26
2273.87 28
2273.98 30
2274.09 31
2274.20 32
2274.31 32
2274.42 32
2274.52 31
2274.63 30
2274.74 28
2274.85 26
2274.96 24
2275.07 22
2275.18 20
2275.29 18
2275.40 16
2275.51 15
2275.62 15
2275.73 15
2275.84 15
2275.95 16
2276.06 18
2276.17 19
2276.27 21
2276.38 21
2276.49 21
2276.60 21
2276.71 20
2276.82 20
2276.93 20
2277.04 22
2277.15 24
2277.26 28
2277.37 33
2277.48 38
2277.59 44
2277.70 50
2277.81 56
2277.92 61
2278.02 65
2278.13 69
2278.24 72
2278.35 74
2278.46 74
2278.57 74
2278.68 73
2278.79 71
2278.90 70
2279.01 69
2279.12 68
2279.23 68
2279.34 67
2279.45 67
2279.56 67
2279.67 66
2279.78 66
2279.89 65
2280.00 65
2280.10 66
2280.21 68
2280.32 70
2280.43 72
2280.54 73
2280.65 74
2280.76 73
2280.87 71
2280.98 69
2281.09 67
2281.20 64
2281.31 63
2281.42 61
2281.53 60
2281.64 59
2281.75 59
2281.86 58
2281.97 58
2282.08 57
2282.19 57
2282.29 56
2282.40 55
2282.51 54
2282.62 52
2282.73 50
2282.84 48
2282.95 46
2283.06 45
2283.17 44
2283.28 43
2283.39 43
2283.50 45
2283.61 47
2283.72 50
2283.83 54
2283.94 59
2284.05 63
2284.16 66
2284.27 68
2284.38 69
2284.49 67
2284.60 63
2284.70 57
2284.81 51
2284.92 45
2285.03 40
2285.14 37
2285.25 35
2285.36 36
2285.47 39
2285.58 41
2285.69 44
2285.80 45
2285.91 45
2286.02 43
2286.13 41
2286.24 38
2286.35 36
2286.46 33
2286.57 30
2286.68 28
2286.79 26
2286.90 25
2287.01 25
2287.12 27
2287.23 29
2287.34 32
2287.45 35
2287.56 38
2287.66 40
2287.77 41
2287.88 40
2287.99 39
2288.10 36
2288.21 33
2288.32 30
2288.43 27
2288.54 24
2288.65 21
2288.76 19
2288.87 18
2288.98 16
2289.09 14
2289.20 12
2289.31 10
2289.42 8
2289.53 6
2289.64 5
2289.75 6
2289.86 7
2289.97 10
2290.08 14
2290.19 19
2290.30 24
2290.41 28
2290.52 31
2290.63 33
2290.74 35
2290.85 35
2290.96 36
2291.07 37
2291.18 39
2291.28 42
2291.39 44
2291.50 46
2291.61 47
2291.72 47
2291.83 46
2291.94 44
2292.05 43
2292.16 43
2292.27 44
2292.38 45
2292.49 47
2292.60 47
2292.71 47
2292.82 45
2292.93 43
2293.04 40
2293.15 38
2293.26 36
2293.37 36
2293.48 36
2293.59 36
2293.70 36
2293.81 36
2293.92 36
2294.03 36
2294.14 36
2294.25 38
2294.36 39
2294.47 41
2294.58 41
2294.69 40
2294.80 37
2294.91 33
2295.02 29
2295.13 27
2295.24 26
2295.35 27
2295.46 31
2295.57 36
2295.68 42
2295.79 46
2295.90 50
2296.01 51
2296.12 50
2296.23 48
2296.34 45
2296.45 42
2296.56 40
2296.67 38
2296.78 38
2296.89 39
2297.00 40
2297.11 42
2297.22 44
2297.33 45
2297.43 46
2297.54 45
2297.65 44
2297.76 41
2297.87 39
2297.98 37
2298.09 36
2298.20 37
2298.31 40
2298.42 45
2298.53 51
2298.64 58
2298.75 66
2298.86 71
2298.97 75
2299.08 75
2299.19 71
2299.30 64
2299.41 55
2299.52 46
2299.63 37
2299.74 29
2299.85 23
2299.96 19
2300.07 17
2300.18 15
2300.29 13
2300.40 12
2300.51 11
2300.62 10
2300.73 10
2300.84 10
2300.95 12
2301.06 14
2301.17 16
2301.28 17
2301.39 19
2301.50 19
2301.61 19
2301.72 18
2301.83 17
2301.94 16
2302.05 15
2302.16 14
2302.27 13
2302.38 12
2302.49 11
2302.60 10
2302.71 9
2302.82 9
2302.93 10
2303.04 11
2303.15 13
2303.26 15
2303.37 16
2303.48 16
2303.59 15
2303.70 13
2303.81 10
2303.92 9
2304.03 9
2304.14 10
2304.25 13
2304.36 18
2304.47 24
2304.58 31
2304.69 37
2304.80 42
2304.91 45
2305.02 47
2305.13 46
2305.24 42
2305.35 37
2305.46 30
2305.57 23
2305.68 15
2305.79 8
2305.90 2
2306.01 0
2306.12 0
2306.23 0
2306.34 2
2306.46 6
2306.57 11
2306.68 15
2306.79 19
2306.90 23
2307.01 26
2307.12 30
2307.23 32
2307.34 35
2307.45 38
2307.56 40
2307.67 41
2307.78 42
2307.89 42
2308.00 41
2308.11 39
2308.22 36
2308.33 34
2308.44 31
2308.55 30
2308.66 30
2308.77 31
2308.88 33
2308.99 37
2309.10 41
2309.21 46
2309.32 48
2309.43 50
2309.54 49
2309.65 45
2309.76 40
2309.87 33
2309.98 26
2310.09 19
2310.20 12
2310.31 8
2310.42 5
2310.53 5
2310.64 6
2310.75 9
2310.86 12
2310.97 16
2311.08 19
2311.19 22
2311.30 24
2311.41 25
2311.52 26
2311.63 26
2311.74 27
2311.85 28
2311.96 28
2312.07 27
2312.18 26
2312.29 23
2312.40 19
2312.52 15
2312.63 10
2312.74 6
2312.85 3
2312.96 1
2313.07 1
2313.18 3
2313.29 6
2313.40 10
2313.51 14
2313.62 18
2313.73 21
2313.84 23
2313.95 24
2314.06 25
2314.17 26
2314.28 26
2314.39 26
2314.50 26
2314.61 26
2314.72 26
2314.83 26
2314.94 27
2315.05 28
2315.16 29
2315.27 31
2315.38 34
2315.49 36
2315.60 38
2315.71 39
2315.82 39
2315.93 39
2316.04 39
2316.15 39
2316.27 40
2316.38 41
2316.49 44
2316.60 46
2316.71 47
2316.82 48
2316.93 48
2317.04 47
2317.15 48
2317.26 49
2317.37 51
2317.48 54
2317.59 57
2317.70 60
2317.81 63
2317.92 64
2318.03 65
2318.14 66
2318.25 65
2318.36 64
2318.47 62
2318.58 59
2318.69 54
2318.80 48
2318.91 41
2319.02 34
2319.13 28
2319.25 22
2319.36 19
2319.47 19
2319.58 22
2319.69 27
2319.80 36
2319.91 45
2320.02 55
2320.13 62
2320.24 67
2320.35 69
2320.46 66
2320.57 60
2320.68 52
2320.79 43
2320.90 34
2321.01 26
2321.12 20
2321.23 15
2321.34 11
2321.45 9
2321.56 9
2321.68 9
2321.79 11
2321.90 14
2322.01 17
2322.12 21
2322.23 25
2322.34 29
2322.45 32
2322.56 34
2322.67 36
2322.78 36
2322.89 36
2323.00 35
2323.11 33
2323.22 31
2323.33 28
2323.44 26
2323.55 24
2323.66 22
2323.77 20
2323.89 19
2324.00 18
2324.11 17
2324.22 16
2324.33 16
2324.44 15
2324.55 14
2324.66 13
2324.77 11
2324.88 9
2324.99 8
2325.10 6
2325.21 6
2325.32 5
2325.43 6
2325.54 7
2325.65 8
2325.76 10
2325.87 10
2325.99 11
2326.10 11
2326.21 11
2326.32 12
2326.43 13
2326.54 14
2326.65 16
2326.76 18
2326.87 19
2326.98 20
2327.09 19
2327.20 17
2327.31 14
2327.42 10
2327.53 6
2327.64 2
2327.76 0
2327.87 0
2327.98 0
2328.09 0
2328.20 0
2328.31 0
2328.42 0
2328.53 0
2328.64 0
2328.75 1
2328.86 6
2328.97 11
2329.08 16
2329.19 21
2329.30 25
2329.41 27
2329.53 27
2329.64 27
2329.75 26
2329.86 24
2329.97 24
2330.08 24
2330.19 24
2330.30 25
2330.41 26
2330.52 26
2330.63 26
2330.74 25
2330.85 23
2330.96 21
2331.07 18
2331.19 16
2331.30 13
2331.41 11
2331.52 9
2331.63 8
2331.74 9
2331.85 10
2331.96 12
2332.07 15
2332.18 18
2332.29 22
2332.40 25
2332.51 28
2332.62 30
2332.74 31
2332.85 31
2332.96 30
2333.07 28
2333.18 24
2333.29 20
2333.40 15
2333.51 11
2333.62 8
2333.73 9
2333.84 12
2333.95 19
2334.06 30
2334.18 42
2334.29 55
2334.40 68
2334.51 79
2334.62 86
2334.73 91
2334.84 92
2334.95 91
2335.06 87
2335.17 83
2335.28 78
2335.39 73
2335.50 69
2335.62 66
2335.73 64
2335.84 63
2335.95 62
2336.06 62
2336.17 61
2336.28 60
2336.39 59
2336.50 58
2336.61 57
2336.72 57
2336.83 56
2336.95 55
2337.06 53
2337.17 49
2337.28 43
2337.39 37
2337.50 31
2337.61 25
2337.72 20
2337.83 16
2337.94 13
2338.05 12
2338.16 10
2338.28 10
2338.39 10
2338.50 10
2338.61 12
2338.72 16
2338.83 20
2338.94 25
2339.05 30
2339.16 34
2339.27 37
2339.38 39
2339.50 39
2339.61 39
2339.72 38
2339.83 38
2339.94 38
2340.05 39
2340.16 40
2340.27 42
2340.38 44
2340.49 46
2340.60 47
2340.72 46
2340.83 44
2340.94 40
2341.05 35
2341.16 30
2341.27 24
2341.38 18
2341.49 13
2341.60 9
2341.71 6
2341.82 4
2341.94 3
2342.05 2
2342.16 2
2342.27 3
2342.38 3
2342.49 4
2342.60 4
2342.71 5
2342.82 5
2342.93 5
2343.05 6
2343.16 7
2343.27 8
2343.38 10
2343.49 13
2343.60 15
2343.71 16
2343.82 16
2343.93 15
2344.04 13
2344.16 11
2344.27 9
2344.38 8
2344.49 8
2344.60 10
2344.71 13
2344.82 16
2344.93 20
2345.04 23
2345.15 27
2345.27 30
2345.38 32
2345.49 34
2345.60 36
2345.71 36
2345.82 37
2345.93 37
2346.04 36
2346.15 34
2346.26 32
2346.38 28
2346.49 24
2346.60 20
2346.71 17
2346.82 15
2346.93 16
2347.04 19
2347.15 23
2347.26 29
2347.38 34
2347.49 38
2347.60 41
2347.71 42
2347.82 42
2347.93 41
2348.04 39
2348.15 36
2348.26 32
2348.38 29
2348.49 27
2348.60 25
2348.71 24
2348.82 24
2348.93 24
2349.04 24
2349.15 23
2349.26 20
2349.38 17
2349.49 14
2349.60 11
2349.71 9
2349.82 10
2349.93 12
2350.04 16
2350.15 22
2350.26 28
2350.38 34
2350.49 39
2350.60 43
2350.71 46
2350.82 46
2350.93 44
2351.04 42
2351.15 38
2351.26 34
2351.38 30
2351.49 26
2351.60 23
2351.71 22
2351.82 22
2351.93 24
2352.04 27
2352.15 31
2352.27 35
2352.38 39
2352.49 43
2352.60 47
2352.71 49
2352.82 52
2352.93 53
2353.04 53
2353.16 52
2353.27 50
2353.38 47
2353.49 44
2353.60 43
2353.71 44
2353.82 49
2353.93 57
2354.05 67
2354.16 79
2354.27 90
2354.38 100
2354.49 107
2354.60 111
2354.71 113
2354.82 111
2354.94 108
2355.05 102
2355.16 96
2355.27 88
2355.38 81
2355.49 73
2355.60 65
2355.71 59
2355.83 55
2355.94 53
2356.05 53
2356.16 54
2356.27 56
2356.38 58
2356.49 60
2356.60 61
2356.72 61
2356.83 61
2356.94 60
2357.05 59
2357.16 57
2357.27 54
2357.38 51
2357.49 47
2357.61 42
2357.72 36
2357.83 29
2357.94 22
2358.05 15
2358.16 9
2358.27 4
2358.39 1
2358.50 0
2358.61 0
2358.72 0
2358.83 0
2358.94 0
2359.05 0
2359.17 0
2359.28 0
2359.39 0
2359.50 0
2359.61 1
2359.72 4
2359.83 7
2359.94 12
2360.06 16
2360.17 20
2360.28 23
2360.39 25
2360.50 26
2360.61 26
2360.72 26
2360.84 27
2360.95 28
2361.06 29
2361.17 29
2361.28 30
2361.39 30
2361.50 29
2361.62 28
2361.73 27
2361.84 26
2361.95 27
2362.06 29
2362.17 32
2362.28 35
2362.40 38
2362.51 39
2362.62 39
2362.73 35
2362.84 30
2362.95 23
2363.06 16
2363.18 10
2363.29 5
2363.40 1
2363.51 0
2363.62 1
2363.73 3
2363.84 5
2363.96 8
2364.07 12
2364.18 15
2364.29 18
2364.40 20
2364.51 22
2364.62 22
2364.74 22
2364.85 22
2364.96 21
2365.07 22
2365.18 23
2365.29 25
2365.41 27
2365.52 29
2365.63 30
2365.74 30
2365.85 28
2365.96 25
2366.07 22
2366.19 19
2366.30 17
2366.41 16
2366.52 16
2366.63 18
2366.74 21
2366.86 24
2366.97 27
2367.08 29
2367.19 29
2367.30 29
2367.41 28
2367.52 26
2367.64 25
2367.75 23
2367.86 23
2367.97 23
2368.08 23
2368.19 24
2368.31 24
2368.42 25
2368.53 25
2368.64 26
2368.75 26
2368.86 26
2368.97 25
2369.09 23
2369.20 20
2369.31 16
2369.42 12
2369.53 9
2369.64 7
2369.76 7
2369.87 8
2369.98 11
2370.09 14
2370.20 17
2370.31 19
2370.43 18
2370.54 17
2370.65 14
2370.76 11
2370.87 8
2370.98 6
2371.10 5
2371.21 5
2371.32 7
2371.43 10
2371.54 15
2371.65 20
2371.77 25
2371.88 29
2371.99 33
2372.10 36
2372.21 39
2372.32 41
2372.44 43
2372.55 46
2372.66 48
2372.77 51
2372.88 54
2372.99 55
2373.11 55
2373.22 54
2373.33 52
2373.44 49
2373.55 47
2373.66 48
2373.78 50
2373.89 55
2374.00 60
2374.11 65
2374.22 69
2374.33 71
2374.45 71
2374.56 68
2374.67 64
2374.78 60
2374.89 56
2375.00 52
2375.12 49
2375.23 46
2375.34 43
2375.45 40
2375.56 37
2375.68 34
2375.79 32
2375.90 32
2376.01 33
2376.12 37
2376.23 42
2376.35 49
2376.46 55
2376.57 60
2376.68 63
2376.79 64
2376.90 62
2377.02 58
2377.13 53
2377.24 48
2377.35 43
2377.46 40
2377.58 37
2377.69 35
2377.80 34
2377.91 33
2378.02 32
2378.13 30
2378.25 29
2378.36 27
2378.47 25
2378.58 24
2378.69 24
2378.81 24
2378.92 25
2379.03 27
2379.14 29
2379.25 30
2379.36 32
2379.48 33
2379.59 33
2379.70 33
2379.81 32
2379.92 32
2380.04 33
2380.15 33
2380.26 35
2380.37 36
2380.48 37
2380.59 38
2380.71 38
2380.82 38
2380.93 36
2381.04 34
2381.15 32
2381.27 30
2381.38 29
2381.49 27
2381.60 26
2381.71 26
2381.83 26
2381.94 27
2382.05 29
2382.16 32
2382.27 36
2382.39 39
2382.50 41
2382.61 42
2382.72 41
2382.83 39
2382.94 37
2383.06 35
2383.17 34
2383.28 35
2383.39 37
2383.50 40
2383.62 43
2383.73 46
2383.84 47
2383.95 46
2384.06 44
2384.18 40
2384.29 36
2384.40 31
2384.51 27
2384.62 23
2384.74 20
2384.85 18
2384.96 19
2385.07 21
2385.18 26
2385.30 33
2385.41 40
2385.52 47
2385.63 53
2385.74 57
2385.86 60
2385.97 61
2386.08 61
2386.19 60
2386.30 60
2386.42 61
2386.53 63
2386.64 64
2386.75 66
2386.86 68
2386.98 70
2387.09 73
2387.20 76
2387.31 81
2387.42 86
2387.54 92
2387.65 98
2387.76 103
2387.87 107
2387.98 110
2388.10 112
2388.21 113
2388.32 113
2388.43 113
2388.54 112
2388.66 112
2388.77 111
2388.88 112
2388.99 113
2389.10 115
2389.22 119
2389.33 124
2389.44 131
2389.55 137
2389.66 142
2389.78 146
2389.89 145
2390.00 142
2390.11 136
2390.23 129
2390.34 122
2390.45 117
2390.56 114
2390.67 113
2390.79 113
2390.90 113
2391.01 113
2391.12 112
2391.23 109
2391.35 104
2391.46 97
2391.57 90
2391.68 82
2391.79 74
2391.91 66
2392.02 60
2392.13 55
2392.24 52
2392.36 52
2392.47 52
2392.58 54
2392.69 55
2392.80 56
2392.92 55
2393.03 52
2393.14 48
2393.25 43
2393.36 38
2393.48 33
2393.59 29
2393.70 27
2393.81 26
2393.93 27
2394.04 30
2394.15 33
2394.26 37
2394.37 41
2394.49 45
2394.60 48
2394.71 50
2394.82 52
2394.94 54
2395.05 56
2395.16 60
2395.27 64
2395.38 69
2395.50 73
2395.61 76
2395.72 76
2395.83 74
2395.95 69
2396.06 62
2396.17 55
2396.28 49
2396.39 44
2396.51 41
2396.62 40
2396.73 39
2396.84 39
2396.96 39
2397.07 38
2397.18 37
2397.29 35
2397.40 32
2397.52 30
2397.63 29
2397.74 28
2397.85 29
2397.97 31
2398.08 33
2398.19 36
2398.30 39
2398.41 42
2398.53 43
2398.64 43
2398.75 42
2398.86 40
2398.98 39
2399.09 39
2399.20 40
2399.31 42
2399.43 46
2399.54 50
2399.65 55
2399.76 59
2399.87 63
2399.99 66
2400.10 68
2400.21 68
2400.32 68
2400.44 67
2400.55 65
2400.66 63
2400.77 62
2400.89 61
2401.00 61
2401.11 61
2401.22 61
2401.34 61
2401.45 61
2401.56 60
2401.67 59
2401.78 58
2401.90 57
2402.01 56
2402.12 56
2402.23 58
2402.35 61
2402.46 66
2402.57 72
2402.68 79
2402.80 86
2402.91 93
2403.02 97
2403.13 100
2403.25 100
2403.36 97
2403.47 93
2403.58 87
2403.70 82
2403.81 76
2403.92 72
2404.03 68
2404.14 65
2404.26 63
2404.37 62
2404.48 61
2404.59 60
2404.71 58
2404.82 56
2404.93 53
2405.04 49
2405.16 46
2405.27 42
2405.38 38
2405.49 33
2405.61 28
2405.72 22
2405.83 14
2405.94 6
2406.06 0
2406.17 0
2406.28 0
2406.39 0
2406.51 0
2406.62 0
2406.73 0
2406.84 0
2406.96 2
2407.07 14
2407.18 27
2407.29 40
2407.41 52
2407.52 61
2407.63 68
2407.74 72
2407.86 72
2407.97 70
2408.08 66
2408.19 61
2408.31 57
2408.42 55
2408.53 54
2408.64 55
2408.76 57
2408.87 60
2408.98 62
2409.09 64
2409.21 64
2409.32 64
2409.43 63
2409.54 61
2409.66 60
2409.77 58
2409.88 56
2409.99 54
2410.11 51
2410.22 49
2410.33 46
2410.44 43
2410.56 40
2410.67 37
2410.78 34
2410.89 31
2411.01 28
2411.12 25
2411.23 23
2411.34 23
2411.46 24
2411.57 27
2411.68 30
2411.80 33
2411.91 36
2412.02 38
2412.13 39
2412.25 39
2412.36 39
2412.47 38
2412.58 38
2412.70 37
2412.81 37
2412.92 38
2413.03 39
2413.15 42
2413.26 45
2413.37 48
2413.48 50
2413.60 52
2413.71 52
2413.82 52
2413.94 51
2414.05 50
2414.16 50
2414.27 49
2414.39 48
2414.50 47
2414.61 44
2414.72 40
2414.84 35
2414.95 28
2415.06 22
2415.17 17
2415.29 12
2415.40 10
2415.51 8
2415.63 9
2415.74 11
2415.85 13
2415.96 15
2416.08 17
2416.19 17
2416.30 16
2416.41 13
2416.53 8
2416.64 4
2416.75 0
2416.86 0
2416.98 0
2417.09 0
2417.20 0
2417.32 0
2417.43 0
2417.54 0
2417.65 0
2417.77 3
2417.88 8
2417.99 13
2418.10 17
2418.22 20
2418.33 21
2418.44 21
2418.56 20
2418.67 19
2418.78 17
2418.89 16
2419.01 15
2419.12 14
2419.23 15
2419.35 16
2419.46 17
2419.57 19
2419.68 22
2419.80 25
2419.91 28
2420.02 31
2420.13 34
2420.25 36
2420.36 39
2420.47 41
2420.59 43
2420.70 44
2420.81 45
2420.92 45
2421.04 45
2421.15 45
2421.26 45
2421.38 45
2421.49 45
2421.60 45
2421.71 45
2421.83 45
2421.94 45
2422.05 44
2422.17 44
2422.28 43
2422.39 42
2422.50 41
2422.62 39
2422.73 38
2422.84 36
2422.96 35
2423.07 35
2423.18 36
2423.29 38
2423.41 40
2423.52 43
2423.63 46
2423.75 49
2423.86 50
2423.97 51
2424.08 52
2424.20 52
2424.31 53
2424.42 53
2424.54 52
2424.65 52
2424.76 51
2424.87 50
2424.99 49
2425.10 48
2425.21 48
2425.33 48
2425.44 47
2425.55 47
2425.66 47
2425.78 47
2425.89 47
2426.00 46
2426.12 45
2426.23 44
2426.34 44
2426.46 45
2426.57 45
2426.68 46
2426.79 47
2426.91 47
2427.02 46
2427.13 44
2427.25 42
2427.36 39
2427.47 37
2427.58 34
2427.70 32
2427.81 29
2427.92 27
2428.04 26
2428.15 26
2428.26 29
2428.38 33
2428.49 38
2428.60 46
2428.71 54
2428.83 62
2428.94 70
2429.05 76
2429.17 79
2429.28 80
2429.39 79
2429.51 75
2429.62 69
2429.73 62
2429.84 56
2429.96 50
2430.07 46
2430.18 44
2430.30 43
2430.41 42
2430.52 43
2430.64 42
2430.75 42
2430.86 41
2430.97 40
2431.09 39
2431.20 40
2431.31 41
2431.43 43
2431.54 45
2431.65 46
2431.77 47
2431.88 47
2431.99 46
2432.11 43
2432.22 40
2432.33 37
2432.44 33
2432.56 31
2432.67 30
2432.78 32
2432.90 35
2433.01 41
2433.12 48
2433.24 55
2433.35 61
2433.46 66
2433.58 69
2433.69 70
2433.80 69
2433.91 67
2434.03 65
2434.14 63
2434.25 61
2434.37 60
2434.48 58
2434.59 56
2434.71 52
2434.82 47
2434.93 41
2435.05 33
2435.16 25
2435.27 17
2435.39 11
2435.50 6
2435.61 3
2435.73 3
2435.84 6
2435.95 11
2436.06 17
2436.18 23
2436.29 29
2436.40 34
2436.52 38
2436.63 42
2436.74 45
2436.86 49
2436.97 52
2437.08 56
2437.20 60
2437.31 64
2437.42 66
2437.54 67
2437.65 65
2437.76 62
2437.88 56
2437.99 49
2438.10 42
2438.22 35
2438.33 30
2438.44 27
2438.55 27
2438.67 30
2438.78 35
2438.89 41
2439.01 49
2439.12 56
2439.23 62
2439.35 66
2439.46 69
2439.57 70
2439.69 69
2439.80 68
2439.91 67
2440.03 66
2440.14 65
2440.25 65
2440.37 64
2440.48 63
2440.59 62
2440.71 61
2440.82 59
2440.93 57
2441.05 54
2441.16 51
2441.27 47
2441.39 43
2441.50 39
2441.61 36
2441.73 35
2441.84 36
2441.95 38
2442.07 42
2442.18 46
2442.29 49
2442.41 50
2442.52 49
2442.63 46
2442.75 42
2442.86 37
2442.97 33
2443.09 30
2443.20 29
2443.31 28
2443.43 29
2443.54 29
2443.65 29
2443.77 29
2443.88 27
2443.99 25
2444.11 23
2444.22 21
2444.33 19
2444.45 18
2444.56 19
2444.67 21
2444.79 25
2444.90 31
2445.01 37
2445.13 44
2445.24 50
2445.35 55
2445.47 59
2445.58 62
2445.69 63
2445.81 64
2445.92 65
2446.03 65
2446.15 65
2446.26 65
2446.37 65
2446.49 65
2446.60 66
2446.71 68
2446.83 70
2446.94 73
2447.05 77
2447.17 80
2447.28 83
2447.39 85
2447.51 87
2447.62 88
2447.73 88
2447.85 88
2447.96 87
2448.07 85
2448.19 82
2448.30 78
2448.41 73
2448.53 69
2448.64 66
2448.76 63
2448.87 62
2448.98 61
2449.10 61
2449.21 60
2449.32 58
2449.44 56
2449.55 53
2449.66 50
2449.78 47
2449.89 44
2450.00 42
2450.12 40
2450.23 38
2450.34 37
2450.46 36
2450.57 35
2450.68 34
2450.80 33
2450.91 32
2451.02 32
2451.14 31
2451.25 33
2451.37 36
2451.48 41
2451.59 48
2451.71 56
2451.82 65
2451.93 72
2452.05 77
2452.16 79
2452.27 78
2452.39 74
2452.50 69
2452.61 62
2452.73 57
2452.84 52
2452.96 49
2453.07 47
2453.18 46
2453.30 45
2453.41 43
2453.52 41
2453.64 38
2453.75 35
2453.86 32
2453.98 29
2454.09 25
2454.20 22
2454.32 18
2454.43 16
2454.55 14
2454.66 14
2454.77 15
2454.89 18
2455.00 23
2455.11 28
2455.23 34
2455.34 39
2455.45 43
2455.57 45
2455.68 44
2455.79 41
2455.91 37
2456.02 31
2456.14 26
2456.25 20
2456.36 16
2456.48 12
2456.59 10
2456.70 9
2456.82 8
2456.93 9
2457.04 10
2457.16 13
2457.27 16
2457.39 20
2457.50 24
2457.61 28
2457.73 31
2457.84 33
2457.95 36
2458.07 37
2458.18 39
2458.29 40
2458.41 41
2458.52 43
2458.64 44
2458.75 47
2458.86 49
2458.98 53
2459.09 57
2459.20 61
2459.32 64
2459.43 66
2459.55 67
2459.66 67
2459.77 66
2459.89 66
2460.00 66
2460.11 66
2460.23 67
2460.34 67
2460.46 66
2460.57 63
2460.68 58
2460.80 51
2460.91 43
2461.02 35
2461.14 29
2461.25 25
2461.37 23
2461.48 22
2461.59 21
2461.71 20
2461.82 20
2461.93 19
2462.05 18
2462.16 18
2462.28 19
2462.39 20
2462.50 23
2462.62 25
2462.73 28
2462.84 30
2462.96 31
2463.07 31
2463.19 31
2463.30 31
2463.41 32
2463.53 32
2463.64 32
2463.75 32
2463.87 30
2463.98 28
2464.10 25
2464.21 21
2464.32 18
2464.44 15
2464.55 14
2464.67 14
2464.78 16
2464.89 20
2465.01 25
2465.12 32
2465.23 40
2465.35 48
2465.46 54
2465.58 60
2465.69 64
2465.80 66
2465.92 66
2466.03 65
2466.15 63
2466.26 62
2466.37 60
2466.49 59
2466.60 59
2466.71 57
2466.83 56
2466.94 52
2467.06 48
2467.17 44
2467.28 39
2467.40 35
2467.51 30
2467.63 26
2467.74 22
2467.85 19
2467.97 16
2468.08 14
2468.19 13
2468.31 13
2468.42 15
2468.54 18
2468.65 22
2468.76 25
2468.88 27
2468.99 28
2469.11 27
2469.22 26
2469.33 23
2469.45 21
2469.56 19
2469.68 19
2469.79 20
2469.90 23
2470.02 26
2470.13 31
2470.25 36
2470.36 40
2470.47 43
2470.59 46
2470.70 47
2470.82 47
2470.93 46
2471.04 44
2471.16 41
2471.27 38
2471.39 36
2471.50 34
2471.61 32
2471.73 32
2471.84 32
2471.96 33
2472.07 35
2472.18 37
2472.30 41
2472.41 44
2472.53 48
2472.64 52
2472.75 55
2472.87 56
2472.98 56
2473.10 54
2473.21 51
2473.32 47
2473.44 45
2473.55 43
2473.67 44
2473.78 47
2473.89 51
2474.01 55
2474.12 58
2474.24 59
2474.35 58
2474.46 53
2474.58 47
2474.69 40
2474.81 32
2474.92 26
2475.03 21
2475.15 18
2475.26 17
2475.38 17
2475.49 16
2475.60 16
2475.72 15
2475.83 14
2475.95 12
2476.06 10
2476.17 8
2476.29 6
2476.40 5
2476.52 4
2476.63 4
2476.75 5
2476.86 6
2476.97 8
2477.09 10
2477.20 12
2477.32 15
2477.43 17
2477.54 20
2477.66 22
2477.77 24
2477.89 26
2478.00 27
2478.11 27
2478.23 27
2478.34 26
2478.46 26
2478.57 25
2478.69 24
2478.80 23
2478.91 23
2479.03 24
2479.14 25
2479.26 27
2479.37 28
2479.48 29
2479.60 30
2479.71 28
2479.83 26
2479.94 22
2480.06 17
2480.17 12
2480.28 6
2480.40 1
2480.51 0
2480.63 0
2480.74 0
2480.85 0
2480.97 0
2481.08 0
2481.20 0
2481.31 0
2481.43 3
2481.54 8
2481.65 14
2481.77 18
2481.88 21
2482.00 22
2482.11 22
2482.23 22
2482.34 20
2482.45 19
2482.57 17
2482.68 16
2482.80 15
2482.91 14
2483.03 13
2483.14 12
2483.25 11
2483.37 9
2483.48 6
2483.60 4
2483.71 2
2483.82 0
2483.94 0
2484.05 0
2484.17 2
2484.28 4
2484.40 8
2484.51 11
2484.62 15
2484.74 18
2484.85 21
2484.97 23
2485.08 24
2485.20 24
2485.31 23
2485.42 20
2485.54 17
2485.65 13
2485.77 10
2485.88 8
2486.00 8
2486.11 10
2486.23 13
2486.34 18
2486.45 22
2486.57 25
2486.68 28
2486.80 29
2486.91 30
2487.03 31
2487.14 31
2487.25 31
2487.37 31
2487.48 31
2487.60 30
2487.71 29
2487.83 28
2487.94 26
2488.05 24
2488.17 22
2488.28 20
2488.40 19
2488.51 17
2488.63 16
2488.74 14
2488.86 13
2488.97 13
2489.08 13
2489.20 13
2489.31 14
2489.43 14
2489.54 15
2489.66 17
2489.77 19
2489.88 21
2490.00 24
2490.11 28
2490.23 32
2490.34 35
2490.46 37
2490.57 38
2490.69 39
2490.80 38
2490.91 37
2491.03 37
2491.14 37
2491.26 37
2491.37 38
2491.49 40
2491.60 40
2491.72 40
2491.83 39
2491.94 37
2492.06 34
2492.17 31
2492.29 28
2492.40 24
2492.52 21
2492.63 19
2492.75 18
2492.86 18
2492.97 19
2493.09 21
2493.20 24
2493.32 27
2493.43 30
2493.55 33
2493.66 35
2493.78 35
2493.89 35
2494.01 33
2494.12 29
2494.23 25
2494.35 19
2494.46 13
2494.58 6
2494.69 1
2494.81 0
2494.92 0
2495.04 0
2495.15 4
2495.26 12
2495.38 22
2495.49 32
2495.61 40
2495.72 47
2495.84 50
2495.95 51
2496.07 50
2496.18 48
2496.30 45
2496.41 42
2496.52 40
2496.64 39
2496.75 38
2496.87 36
2496.98 35
2497.10 33
2497.21 32
2497.33 30
2497.44 29
2497.56 29
2497.67 29
2497.79 31
2497.90 33
2498.01 35
2498.13 38
2498.24 40
2498.36 42
2498.47 44
2498.59 46
2498.70 47
2498.82 48
2498.93 49
2499.05 51
2499.16 52
2499.28 52
2499.39 53
2499.50 53
2499.62 53
2499.73 53
2499.85 53
2499.96 53
2500.08 53
2500.19 52
2500.31 51
2500.42 49
2500.54 47
2500.65 45
2500.77 43
2500.88 41
2500.99 41
2501.11 41
2501.22 41
2501.34 43
2501.45 46
2501.57 50
2501.68 55
2501.80 60
2501.91 63
2502.03 65
2502.14 64
2502.26 61
2502.37 55
2502.49 48
2502.60 41
2502.71 36
2502.83 32
2502.94 30
2503.06 30
2503.17 30
2503.29 30
2503.40 29
2503.52 28
2503.63 27
2503.75 25
2503.86 24
2503.98 22
2504.09 21
2504.21 20
2504.32 19
2504.44 17
2504.55 16
2504.67 14
2504.78 12
2504.89 10
2505.01 7
2505.12 4
2505.24 0
2505.35 0
2505.47 0
2505.58 0
2505.70 0
2505.81 0
2505.93 0
2506.04 0
2506.16 1
2506.27 7
2506.39 14
2506.50 22
2506.62 30
2506.73 38
2506.85 45
2506.96 52
2507.08 57
2507.19 61
2507.31 63
2507.42 65
2507.53 65
2507.65 64
2507.76 64
2507.88 63
2507.99 62
2508.11 61
2508.22 61
2508.34 60
2508.45 59
2508.57 59
2508.68 58
2508.80 57
2508.91 55
2509.03 53
2509.14 49
2509.26 44
2509.37 38
2509.49 33
2509.60 27
2509.72 22
2509.83 19
2509.95 17
2510.06 16
2510.18 16
2510.29 18
2510.41 19
2510.52 21
2510.64 23
2510.75 25
2510.87 25
2510.98 25
2511.10 25
2511.21 24
2511.32 23
2511.44 23
2511.55 23
2511.67 24
2511.78 27
2511.90 30
2512.01 35
2512.13 40
2512.24 44
2512.36 48
2512.47 51
2512.59 52
2512.70 51
2512.82 49
2512.93 46
2513.05 44
2513.16 42
2513.28 41
2513.39 41
2513.51 42
2513.62 43
2513.74 43
2513.85 42
2513.97 40
2514.08 37
2514.20 34
2514.31 31
2514.43 27
2514.54 24
2514.66 22
2514.77 20
2514.89 18
2515.00 17
2515.12 16
2515.23 15
2515.35 15
2515.46 13
2515.58 12
2515.69 11
2515.81 11
2515.92 12
2516.04 14
2516.15 17
2516.27 21
2516.38 26
2516.50 30
2516.61 34
2516.73 36
2516.84 38
2516.96 38
2517.07 38
2517.19 38
2517.30 38
2517.42 39
2517.53 40
2517.65 42
2517.76 43
2517.88 45
2517.99 47
2518.11 49
2518.22 50
2518.34 51
2518.45 51
2518.57 50
2518.68 49
2518.80 48
2518.91 46
2519.03 44
2519.14 42
2519.26 40
2519.37 39
2519.49 38
2519.60 37
2519.72 36
2519.83 35
2519.95 34
2520.06 32
2520.18 29
2520.30 24
2520.41 19
2520.53 14
2520.64 9
2520.76 6
2520.87 5
2520.99 5
2521.10 8
2521.22 12
2521.33 16
2521.45 20
2521.56 24
2521.68 27
2521.79 29
2521.91 29
2522.02 28
2522.14 26
2522.25 24
2522.37 23
2522.48 22
2522.60 22
2522.71 23
2522.83 24
2522.94 25
2523.06 25
2523.17 24
2523.29 23
2523.40 23
2523.52 23
2523.63 26
2523.75 30
2523.86 36
2523.98 42
2524.09 49
2524.21 55
2524.33 59
2524.44 60
2524.56 59
2524.67 56
2524.79 51
2524.90 45
2525.02 38
2525.13 32
2525.25 27
2525.36 23
2525.48 21
2525.59 20
2525.71 20
2525.82 21
2525.94 23
2526.05 24
2526.17 27
2526.28 29
2526.40 32
2526.51 36
2526.63 39
2526.75 42
2526.86 44
2526.98 46
2527.09 47
2527.21 46
2527.32 45
2527.44 43
2527.55 41
2527.67 39
2527.78 38
2527.90 38
2528.01 40
2528.13 44
2528.24 51
2528.36 59
2528.47 68
2528.59 78
2528.70 86
2528.82 93
2528.94 97
2529.05 98
2529.17 97
2529.28 93
2529.40 87
2529.51 80
2529.63 73
2529.74 67
2529.86 63
2529.97 61
2530.09 61
2530.20 64
2530.32 69
2530.43 75
2530.55 81
2530.67 85
2530.78 87
2530.90 88
2531.01 88
2531.13 87
2531.24 85
2531.36 82
2531.47 79
2531.59 76
2531.70 73
2531.82 70
2531.93 68
2532.05 68
2532.16 69
2532.28 71
2532.40 74
2532.51 76
2532.63 77
2532.74 78
2532.86 78
2532.97 79
2533.09 80
2533.20 84
2533.32 89
2533.43 96
2533.55 103
2533.66 110
2533.78 115
2533.90 118
2534.01 119
2534.13 117
2534.24 113
2534.36 107
2534.47 100
2534.59 93
2534.70 86
2534.82 81
2534.93 78
2535.05 77
2535.17 78
2535.28 80
2535.40 83
2535.51 86
2535.63 88
2535.74 90
2535.86 90
2535.97 89
2536.09 88
2536.20 88
2536.32 87
2536.44 88
2536.55 90
2536.67 93
2536.78 96
2536.90 100
2537.01 105
2537.13 109
2537.24 114
2537.36 119
2537.47 124
2537.59 131
2537.71 139
2537.82 150
2537.94 162
2538.05 176
2538.17 190
2538.28 206
2538.40 220
2538.51 234
2538.63 247
2538.75 259
2538.86 271
2538.98 284
2539.09 299
2539.21 315
2539.32 332
2539.44 351
2539.55 370
2539.67 387
2539.79 403
2539.90 416
2540.02 427
2540.13 435
2540.25 440
2540.36 443
2540.48 443
2540.59 441
2540.71 436
2540.83 430
2540.94 422
2541.06 413
2541.17 404
2541.29 396
2541.40 387
2541.52 379
2541.63 371
2541.75 364
2541.87 356
2541.98 348
2542.10 339
2542.21 331
2542.33 322
2542.44 313
2542.56 304
2542.67 295
2542.79 287
2542.91 278
2543.02 269
2543.14 261
2543.25 253
2543.37 245
2543.48 238
2543.60 233
2543.72 229
2543.83 224
2543.95 219
2544.06 212
2544.18 204
2544.29 194
2544.41 183
2544.52 172
2544.64 162
2544.76 153
2544.87 146
2544.99 139
2545.10 134
2545.22 129
2545.33 124
2545.45 120
2545.57 116
2545.68 112
2545.80 108
2545.91 103
2546.03 97
2546.14 91
2546.26 85
2546.38 79
2546.49 73
2546.61 68
2546.72 64
2546.84 62
2546.95 60
2547.07 59
2547.19 59
2547.30 59
2547.42 59
2547.53 58
2547.65 58
2547.76 57
2547.88 59
2548.00 61
2548.11 66
2548.23 72
2548.34 80
2548.46 87
2548.57 94
2548.69 99
2548.81 102
2548.92 102
2549.04 100
2549.15 96
2549.27 90
2549.38 83
2549.50 76
2549.62 70
2549.73 65
2549.85 61
2549.96 59
2550.08 60
2550.20 61
2550.31 64
2550.43 67
2550.54 70
2550.66 72
2550.77 73
2550.89 72
2551.01 71
2551.12 69
2551.24 66
2551.35 62
2551.47 59
2551.58 55
2551.70 53
2551.82 51
2551.93 50
2552.05 50
2552.16 50
2552.28 50
2552.40 51
2552.51 52
2552.63 54
2552.74 56
2552.86 58
2552.97 60
2553.09 61
2553.21 63
2553.32 63
2553.44 64
2553.55 64
2553.67 65
2553.79 67
2553.90 70
2554.02 73
2554.13 77
2554.25 80
2554.37 82
2554.48 81
2554.60 79
2554.71 74
2554.83 68
2554.94 60
2555.06 53
2555.18 47
2555.29 44
2555.41 42
2555.52 43
2555.64 47
2555.76 51
2555.87 55
2555.99 58
2556.10 59
2556.22 59
2556.34 56
2556.45 53
2556.57 50
2556.68 47
2556.80 45
2556.92 43
2557.03 42
2557.15 40
2557.26 38
2557.38 36
2557.49 34
2557.61 32
2557.73 30
2557.84 29
2557.96 28
2558.07 28
2558.19 30
2558.31 31
2558.42 34
2558.54 36
2558.65 39
2558.77 41
2558.89 43
2559.00 45
2559.12 46
2559.23 49
2559.35 52
2559.47 56
2559.58 60
2559.70 64
2559.81 67
2559.93 70
2560.05 72
2560.16 72
2560.28 71
2560.39 69
2560.51 66
2560.63 63
2560.74 60
2560.86 57
2560.97 55
2561.09 55
2561.21 57
2561.32 61
2561.44 66
2561.55 73
2561.67 80
2561.79 86
2561.90 91
2562.02 92
2562.14 92
2562.25 89
2562.37 84
2562.48 79
2562.60 72
2562.72 66
2562.83 61
2562.95 57
2563.06 54
2563.18 53
2563.30 54
2563.41 57
2563.53 61
2563.64 67
2563.76 74
2563.88 80
2563.99 87
2564.11 92
2564.22 96
2564.34 99
2564.46 102
2564.57 104
2564.69 106
2564.81 109
2564.92 112
2565.04 115
2565.15 118
2565.27 121
2565.39 124
2565.50 126
2565.62 129
2565.73 130
2565.85 132
2565.97 132
2566.08 132
2566.20 131
2566.31 130
2566.43 128
2566.55 126
2566.66 124
2566.78 122
2566.90 119
2567.01 117
2567.13 114
2567.24 110
2567.36 105
2567.48 99
2567.59 92
2567.71 84
2567.83 75
2567.94 68
2568.06 62
2568.17 59
2568.29 59
2568.41 63
2568.52 69
2568.64 77
2568.75 85
2568.87 92
2568.99 97
2569.10 99
2569.22 98
2569.34 93
2569.45 87
2569.57 79
2569.68 70
2569.80 62
2569.92 54
2570.03 47
2570.15 40
2570.27 33
2570.38 28
2570.50 23
2570.61 20
2570.73 18
2570.85 18
2570.96 19
2571.08 20
2571.20 21
2571.31 21
2571.43 22
2571.54 22
2571.66 22
2571.78 24
2571.89 27
2572.01 32
2572.13 38
2572.24 44
2572.36 50
2572.47 54
2572.59 57
2572.71 59
2572.82 60
2572.94 60
2573.06 59
2573.17 57
2573.29 55
2573.40 52
2573.52 48
2573.64 44
2573.75 41
2573.87 39
2573.99 38
2574.10 39
2574.22 42
2574.34 45
2574.45 48
2574.57 50
2574.68 51
2574.80 51
2574.92 49
2575.03 47
2575.15 45
2575.27 44
2575.38 44
2575.50 45
2575.62 48
2575.73 51
2575.85 54
2575.96 57
2576.08 58
2576.20 59
2576.31 60
2576.43 61
2576.55 61
2576.66 63
2576.78 64
2576.90 65
2577.01 66
2577.13 68
2577.24 69
2577.36 70
2577.48 71
2577.59 71
2577.71 72
2577.83 72
2577.94 72
2578.06 72
2578.18 72
2578.29 72
2578.41 73
2578.53 74
2578.64 76
2578.76 77
2578.87 78
2578.99 77
2579.11 76
2579.22 74
2579.34 72
2579.46 70
2579.57 68
2579.69 66
2579.81 65
2579.92 65
2580.04 65
2580.16 64
2580.27 64
2580.39 64
2580.50 63
2580.62 63
2580.74 63
2580.85 64
2580.97 65
2581.09 65
2581.20 64
2581.32 61
2581.44 57
2581.55 50
2581.67 43
2581.79 36
2581.90 29
2582.02 25
2582.14 24
2582.25 25
2582.37 28
2582.49 32
2582.60 37
2582.72 41
2582.83 44
2582.95 46
2583.07 47
2583.18 47
2583.30 47
2583.42 47
2583.53 48
2583.65 49
2583.77 50
2583.88 52
2584.00 53
2584.12 54
2584.23 55
2584.35 55
2584.47 54
2584.58 54
2584.70 53
2584.82 52
2584.93 51
2585.05 49
2585.17 46
2585.28 42
2585.40 38
2585.52 34
2585.63 31
2585.75 29
2585.87 30
2585.98 32
2586.10 35
2586.22 39
2586.33 42
2586.45 45
2586.56 47
2586.68 49
2586.80 50
2586.91 51
2587.03 52
2587.15 52
2587.26 52
2587.38 51
2587.50 48
2587.61 44
2587.73 39
2587.85 32
2587.96 25
2588.08 19
2588.20 14
2588.31 11
2588.43 11
2588.55 13
2588.66 17
2588.78 22
2588.90 26
2589.01 30
2589.13 32
2589.25 34
2589.36 35
2589.48 36
2589.60 38
2589.71 41
2589.83 43
2589.95 46
2590.06 47
2590.18 47
2590.30 45
2590.41 42
2590.53 39
2590.65 36
2590.76 35
2590.88 35
2591.00 37
2591.11 41
2591.23 45
2591.35 50
2591.46 53
2591.58 55
2591.70 56
2591.81 55
2591.93 53
2592.05 51
2592.17 49
2592.28 48
2592.40 47
2592.52 48
2592.63 50
2592.75 53
2592.87 55
2592.98 58
2593.10 60
2593.22 62
2593.33 64
2593.45 65
2593.57 65
2593.68 65
2593.80 65
2593.92 63
2594.03 60
2594.15 55
2594.27 50
2594.38 44
2594.50 39
2594.62 35
2594.73 34
2594.85 35
2594.97 40
2595.08 47
2595.20 55
2595.32 62
2595.43 68
2595.55 71
2595.67 71
2595.79 69
2595.90 64
2596.02 58
2596.14 50
2596.25 42
2596.37 34
2596.49 26
2596.60 18
2596.72 10
2596.84 3
2596.95 0
2597.07 0
2597.19 0
2597.30 0
2597.42 0
2597.54 0
2597.65 0
2597.77 0
2597.89 1
2598.01 8
2598.12 15
2598.24 23
2598.36 32
2598.47 41
2598.59 51
2598.71 61
2598.82 70
2598.94 78
2599.06 83
2599.17 86
2599.29 86
2599.41 83
2599.52 79
2599.64 74
2599.76 70
2599.88 67
2599.99 66
2600.11 67
2600.23 70
2600.34 74
2600.46 80
2600.58 85
2600.69 91
2600.81 95
2600.93 99
2601.04 101
2601.16 102
2601.28 100
2601.40 96
2601.51 91
2601.63 86
2601.75 80
2601.86 75
2601.98 72
2602.10 70
2602.21 69
2602.33 70
2602.45 71
2602.57 71
2602.68 71
2602.80 70
2602.92 67
2603.03 65
2603.15 64
2603.27 63
2603.38 65
2603.50 69
2603.62 74
2603.73 79
2603.85 84
2603.97 87
2604.09 87
2604.20 85
2604.32 81
2604.44 76
2604.55 70
2604.67 66
2604.79 64
2604.90 65
2605.02 67
2605.14 72
2605.26 79
2605.37 87
2605.49 94
2605.61 101
2605.72 107
2605.84 113
2605.96 118
2606.08 124
2606.19 132
2606.31 141
2606.43 152
2606.54 164
2606.66 177
2606.78 192
2606.89 207
2607.01 223
2607.13 238
2607.25 253
2607.36 265
2607.48 275
2607.60 280
2607.71 282
2607.83 282
2607.95 282
2608.07 285
2608.18 293
2608.30 306
2608.42 323
2608.53 344
2608.65 365
2608.77 385
2608.89 401
2609.00 413
2609.12 421
2609.24 425
2609.35 427
2609.47 427
2609.59 425
2609.71 422
2609.82 418
2609.94 412
2610.06 404
2610.17 394
2610.29 382
2610.41 367
2610.52 352
2610.64 337
2610.76 324
2610.88 312
2610.99 303
2611.11 296
2611.23 291
2611.35 288
2611.46 286
2611.58 284
2611.70 284
2611.81 284
2611.93 285
2612.05 286
2612.17 285
2612.28 283
2612.40 278
2612.52 271
2612.63 261
2612.75 249
2612.87 236
2612.99 221
2613.10 206
2613.22 192
2613.34 180
2613.45 169
2613.57 161
2613.69 154
2613.81 150
2613.92 146
2614.04 141
2614.16 136
2614.28 129
2614.39 122
2614.51 115
2614.63 109
2614.74 106
2614.86 105
2614.98 106
2615.10 109
2615.21 111
2615.33 114
2615.45 115
2615.56 116
2615.68 116
2615.80 116
2615.92 114
2616.03 113
2616.15 111
2616.27 109
2616.39 107
2616.50 104
2616.62 102
2616.74 101
2616.85 99
2616.97 98
2617.09 97
2617.21 95
2617.32 93
2617.44 91
2617.56 89
2617.68 88
2617.79 87
2617.91 87
2618.03 88
2618.15 89
2618.26 90
2618.38 90
2618.50 89
2618.61 86
2618.73 82
2618.85 77
2618.97 73
2619.08 70
2619.20 69
2619.32 69
2619.44 71
2619.55 73
2619.67 74
2619.79 73
2619.91 71
2620.02 68
2620.14 64
2620.26 60
2620.37 57
2620.49 56
2620.61 56
2620.73 57
2620.84 59
2620.96 62
2621.08 64
2621.20 65
2621.31 64
2621.43 63
2621.55 61
2621.67 60
2621.78 59
2621.90 59
2622.02 61
2622.14 63
2622.25 65
2622.37 67
2622.49 68
2622.61 68
2622.72 68
2622.84 67
2622.96 66
2623.07 64
2623.19 62
2623.31 60
2623.43 55
2623.54 50
2623.66 44
2623.78 39
2623.90 35
2624.01 32
2624.13 32
2624.25 33
2624.37 37
2624.48 41
2624.60 45
2624.72 49
2624.84 53
2624.95 56
2625.07 59
2625.19 62
2625.31 65
2625.42 68
2625.54 71
2625.66 74
2625.78 75
2625.89 75
2626.01 74
2626.13 71
2626.25 66
2626.36 61
2626.48 56
2626.60 52
2626.72 50
2626.83 48
2626.95 49
2627.07 51
2627.19 53
2627.30 56
2627.42 57
2627.54 58
2627.66 56
2627.77 54
2627.89 50
2628.01 46
2628.13 43
2628.24 40
2628.36 39
2628.48 39
2628.60 39
2628.71 39
2628.83 39
2628.95 38
2629.07 38
2629.18 38
2629.30 40
2629.42 43
2629.54 46
2629.66 49
2629.77 52
2629.89 53
2630.01 53
2630.13 51
2630.24 49
2630.36 48
2630.48 49
2630.60 53
2630.71 58
2630.83 64
2630.95 71
2631.07 76
2631.18 78
2631.30 78
2631.42 76
2631.54 72
2631.65 67
2631.77 63
2631.89 60
2632.01 58
2632.12 56
2632.24 55
2632.36 54
2632.48 53
2632.60 52
2632.71 52
2632.83 51
2632.95 51
2633.07 49
2633.18 46
2633.30 42
2633.42 38
2633.54 33
2633.65 27
2633.77 23
2633.89 19
2634.01 15
2634.12 13
2634.24 11
2634.36 10
2634.48 9
2634.60 10
2634.71 11
2634.83 14
2634.95 18
2635.07 23
2635.18 29
2635.30 35
2635.42 41
2635.54 48
2635.65 54
2635.77 59
2635.89 64
2636.01 67
2636.13 68
2636.24 68
2636.36 66
2636.48 63
2636.60 59
2636.71 56
2636.83 54
2636.95 52
2637.07 52
2637.19 52
2637.30 54
2637.42 55
2637.54 56
2637.66 57
2637.77 57
2637.89 55
2638.01 53
2638.13 50
2638.25 48
2638.36 47
2638.48 47
2638.60 49
2638.72 53
2638.83 57
2638.95 61
2639.07 64
2639.19 65
2639.31 65
2639.42 64
2639.54 64
2639.66 64
2639.78 65
2639.89 67
2640.01 69
2640.13 69
2640.25 68
2640.37 65
2640.48 62
2640.60 58
2640.72 54
2640.84 51
2640.95 47
2641.07 44
2641.19 41
2641.31 38
2641.43 36
2641.54 36
2641.66 37
2641.78 40
2641.90 45
2642.02 50
2642.13 55
2642.25 59
2642.37 61
2642.49 61
2642.60 59
2642.72 55
2642.84 50
2642.96 45
2643.08 41
2643.19 37
2643.31 34
2643.43 33
2643.55 33
2643.67 34
2643.78 35
2643.90 36
2644.02 38
2644.14 39
2644.25 39
2644.37 39
2644.49 38
2644.61 37
2644.73 37
2644.84 37
2644.96 38
2645.08 40
2645.20 43
2645.32 46
2645.43 49
2645.55 49
2645.67 47
2645.79 42
2645.91 36
2646.02 28
2646.14 22
2646.26 16
2646.38 13
2646.50 13
2646.61 14
2646.73 16
2646.85 20
2646.97 23
2647.09 26
2647.20 28
2647.32 30
2647.44 30
2647.56 31
2647.68 30
2647.79 29
2647.91 28
2648.03 27
2648.15 26
2648.27 25
2648.38 25
2648.50 24
2648.62 23
2648.74 23
2648.86 22
2648.97 22
2649.09 22
2649.21 23
2649.33 25
2649.45 28
2649.56 32
2649.68 36
2649.80 40
2649.92 44
2650.04 48
2650.15 50
2650.27 52
2650.39 54
2650.51 56
2650.63 57
2650.74 60
2650.86 63
2650.98 67
2651.10 72
2651.22 76
2651.33 80
2651.45 84
2651.57 86
2651.69 87
2651.81 87
2651.92 86
2652.04 85
2652.16 83
2652.28 80
2652.40 77
2652.51 73
2652.63 68
2652.75 63
2652.87 59
2652.99 57
2653.10 56
2653.22 56
2653.34 57
2653.46 59
2653.58 61
2653.70 62
2653.81 63
2653.93 62
2654.05 61
2654.17 60
2654.29 60
2654.40 59
2654.52 59
2654.64 60
2654.76 59
2654.88 59
2654.99 57
2655.11 55
2655.23 52
2655.35 50
2655.47 48
2655.59 49
2655.70 51
2655.82 56
2655.94 62
2656.06 70
2656.18 79
2656.29 87
2656.41 93
2656.53 98
2656.65 101
2656.77 101
2656.89 98
2657.00 94
2657.12 88
2657.24 81
2657.36 74
2657.48 67
2657.59 60
2657.71 54
2657.83 50
2657.95 46
2658.07 45
2658.19 45
2658.30 46
2658.42 48
2658.54 51
2658.66 55
2658.78 58
2658.89 61
2659.01 64
2659.13 65
2659.25 65
2659.37 63
2659.49 60
2659.60 57
2659.72 52
2659.84 48
2659.96 44
2660.08 39
2660.20 34
2660.31 29
2660.43 24
2660.55 19
2660.67 15
2660.79 13
2660.91 12
2661.02 13
2661.14 15
2661.26 18
2661.38 21
2661.50 24
2661.61 27
2661.73 29
2661.85 33
2661.97 37
2662.09 42
2662.21 48
2662.32 55
2662.44 61
2662.56 66
2662.68 71
2662.80 74
2662.92 77
2663.03 79
2663.15 79
2663.27 79
2663.39 78
2663.51 77
2663.63 75
2663.74 73
2663.86 70
2663.98 68
2664.10 65
2664.22 63
2664.34 61
2664.45 58
2664.57 56
2664.69 53
2664.81 51
2664.93 49
2665.05 47
2665.16 46
2665.28 46
2665.40 45
2665.52 44
2665.64 43
2665.76 43
2665.88 42
2665.99 42
2666.11 43
2666.23 43
2666.35 43
2666.47 41
2666.59 38
2666.70 33
2666.82 27
2666.94 20
2667.06 15
2667.18 10
2667.30 8
2667.41 8
2667.53 11
2667.65 16
2667.77 21
2667.89 28
2668.01 34
2668.12 39
2668.24 42
2668.36 44
2668.48 44
2668.60 44
2668.72 43
2668.84 42
2668.95 42
2669.07 42
2669.19 41
2669.31 39
2669.43 37
2669.55 34
2669.66 32
2669.78 31
2669.90 31
2670.02 34
2670.14 38
2670.26 42
2670.38 47
2670.49 50
2670.61 52
2670.73 52
2670.85 49
2670.97 45
2671.09 40
2671.21 34
2671.32 28
2671.44 22
2671.56 17
2671.68 12
2671.80 9
2671.92 6
2672.03 3
2672.15 0
2672.27 0
2672.39 0
2672.51 0
2672.63 0
2672.75 0
2672.86 0
2672.98 0
2673.10 0
2673.22 3
2673.34 10
2673.46 17
2673.58 24
2673.69 29
2673.81 33
2673.93 33
2674.05 32
2674.17 29
2674.29 26
2674.41 24
2674.52 22
2674.64 22
2674.76 24
2674.88 26
2675.00 28
2675.12 29
2675.24 29
2675.35 28
2675.47 27
2675.59 25
2675.71 23
2675.83 23
2675.95 24
2676.07 26
2676.18 30
2676.30 35
2676.42 40
2676.54 45
2676.66 48
2676.78 50
2676.90 50
2677.01 51
2677.13 51
2677.25 53
2677.37 57
2677.49 64
2677.61 71
2677.73 80
2677.85 89
2677.96 96
2678.08 102
2678.20 105
2678.32 106
2678.44 105
2678.56 102
2678.68 99
2678.79 95
2678.91 92
2679.03 89
2679.15 88
2679.27 88
2679.39 89
2679.51 90
2679.63 91
2679.74 90
2679.86 89
2679.98 87
2680.10 85
2680.22 84
2680.34 83
2680.46 83
2680.57 84
2680.69 85
2680.81 86
2680.93 85
2681.05 82
2681.17 78
2681.29 71
2681.41 62
2681.52 53
2681.64 44
2681.76 36
2681.88 31
2682.00 29
2682.12 29
2682.24 33
2682.36 38
2682.47 44
2682.59 50
2682.71 54
2682.83 58
2682.95 60
2683.07 62
2683.19 62
2683.31 63
2683.42 63
2683.54 64
2683.66 65
2683.78 66
2683.90 68
2684.02 71
2684.14 74
2684.26 77
2684.38 80
2684.49 83
2684.61 86
2684.73 89
2684.85 90
2684.97 89
2685.09 87
2685.21 84
2685.33 82
2685.44 79
2685.56 78
2685.68 78
2685.80 79
2685.92 81
2686.04 83
2686.16 84
2686.28 86
2686.39 89
2686.51 92
2686.63 96
2686.75 101
2686.87 107
2686.99 114
2687.11 121
2687.23 128
2687.35 135
2687.46 144
2687.58 153
2687.70 162
2687.82 172
2687.94 182
2688.06 192
2688.18 201
2688.30 210
2688.42 219
2688.53 227
2688.65 234
2688.77 241
2688.89 246
2689.01 252
2689.13 256
2689.25 260
2689.37 263
2689.49 266
2689.60 269
2689.72 271
2689.84 274
2689.96 277
2690.08 280
2690.20 285
2690.32 290
2690.44 297
2690.56 305
2690.67 315
2690.79 325
2690.91 336
2691.03 346
2691.15 354
2691.27 360
2691.39 365
2691.51 369
2691.63 373
2691.75 378
2691.86 385
2691.98 396
2692.10 409
2692.22 426
2692.34 447
2692.46 471
2692.58 498
2692.70 527
2692.82 558
2692.94 589
2693.05 622
2693.17 657
2693.29 694
2693.41 736
2693.53 784
2693.65 839
2693.77 900
2693.89 966
2694.01 1036
2694.13 1105
2694.24 1173
2694.36 1234
2694.48 1289
2694.60 1335
2694.72 1371
2694.84 1398
2694.96 1416
2695.08 1427
2695.20 1431
2695.32 1432
2695.43 1431
2695.55 1432
2695.67 1436
2695.79 1443
2695.91 1452
2696.03 1460
2696.15 1464
2696.27 1462
2696.39 1450
2696.51 1429
2696.62 1399
2696.74 1361
2696.86 1319
2696.98 1275
2697.10 1230
2697.22 1186
2697.34 1143
2697.46 1103
2697.58 1064
2697.70 1028
2697.82 994
2697.93 962
2698.05 931
2698.17 902
2698.29 873
2698.41 843
2698.53 814
2698.65 785
2698.77 756
2698.89 726
2699.01 697
2699.13 668
2699.24 638
2699.36 608
2699.48 576
2699.60 543
2699.72 510
2699.84 478
2699.96 447
2700.08 418
2700.20 391
2700.32 368
2700.44 347
2700.56 329
2700.67 313
2700.79 298
2700.91 283
2701.03 270
2701.15 258
2701.27 248
2701.39 239
2701.51 232
2701.63 227
2701.75 222
2701.87 217
2701.99 211
2702.10 204
2702.22 195
2702.34 185
2702.46 176
2702.58 166
2702.70 158
2702.82 151
2702.94 146
2703.06 141
2703.18 137
2703.30 134
2703.42 129
2703.54 125
2703.65 119
2703.77 113
2703.89 106
2704.01 99
2704.13 92
2704.25 86
2704.37 82
2704.49 78
2704.61 75
2704.73 74
2704.85 72
2704.97 71
2705.09 70
2705.20 68
2705.32 66
2705.44 64
2705.56 64
2705.68 65
2705.80 68
2705.92 73
2706.04 78
2706.16 83
2706.28 86
2706.40 88
2706.52 88
2706.64 86
2706.75 82
2706.87 78
2706.99 75
2707.11 72
2707.23 70
2707.35 70
2707.47 72
2707.59 74
2707.71 76
2707.83 78
2707.95 80
2708.07 81
2708.19 83
2708.31 85
2708.43 87
2708.54 90
2708.66 95
2708.78 100
2708.90 106
2709.02 111
2709.14 115
2709.26 119
2709.38 121
2709.50 121
2709.62 120
2709.74 118
2709.86 115
2709.98 111
2710.10 108
2710.22 105
2710.33 103
2710.45 102
2710.57 103
2710.69 106
2710.81 111
2710.93 118
2711.05 126
2711.17 133
2711.29 138
2711.41 141
2711.53 141
2711.65 137
2711.77 132
2711.89 125
2712.01 118
2712.13 112
2712.25 108
2712.36 106
2712.48 105
2712.60 105
2712.72 105
2712.84 104
2712.96 102
2713.08 99
2713.20 94
2713.32 89
2713.44 84
2713.56 80
2713.68 77
2713.80 76
2713.92 76
2714.04 77
2714.16 79
2714.28 80
2714.39 81
2714.51 81
2714.63 80
2714.75 79
2714.87 77
2714.99 74
2715.11 72
2715.23 69
2715.35 67
2715.47 64
2715.59 63
2715.71 63
2715.83 67
2715.95 73
2716.07 82
2716.19 93
2716.31 105
2716.43 115
2716.55 122
2716.66 126
2716.78 126
2716.90 121
2717.02 113
2717.14 103
2717.26 93
2717.38 83
2717.50 74
2717.62 67
2717.74 62
2717.86 60
2717.98 60
2718.10 63
2718.22 67
2718.34 72
2718.46 78
2718.58 83
2718.70 87
2718.82 89
2718.94 91
2719.06 93
2719.18 96
2719.29 102
2719.41 110
2719.53 120
2719.65 132
2719.77 144
2719.89 154
2720.01 163
2720.13 168
2720.25 171
2720.37 171
2720.49 169
2720.61 165
2720.73 160
2720.85 153
2720.97 144
2721.09 136
2721.21 127
2721.33 120
2721.45 115
2721.57 113
2721.69 113
2721.81 114
2721.93 116
2722.05 118
2722.17 118
2722.28 117
2722.40 116
2722.52 114
2722.64 111
2722.76 109
2722.88 106
2723.00 103
2723.12 100
2723.24 96
2723.36 93
2723.48 89
2723.60 86
2723.72 84
2723.84 83
2723.96 82
2724.08 82
2724.20 83
2724.32 84
2724.44 84
2724.56 85
2724.68 87
2724.80 89
2724.92 93
2725.04 98
2725.16 104
2725.28 110
2725.40 117
2725.52 122
2725.64 125
2725.76 124
2725.87 120
2725.99 111
2726.11 100
2726.23 87
2726.35 72
2726.47 57
2726.59 45
2726.71 34
2726.83 27
2726.95 23
2727.07 24
2727.19 28
2727.31 35
2727.43 44
2727.55 54
2727.67 64
2727.79 73
2727.91 81
2728.03 88
2728.15 93
2728.27 97
2728.39 100
2728.51 102
2728.63 102
2728.75 99
2728.87 95
2728.99 88
2729.11 81
2729.23 73
2729.35 67
2729.47 62
2729.59 60
2729.71 61
2729.83 65
2729.95 70
2730.07 76
2730.19 82
2730.31 87
2730.43 91
2730.55 93
2730.67 93
2730.79 91
2730.91 89
2731.02 85
2731.14 80
2731.26 75
2731.38 69
2731.50 63
2731.62 57
2731.74 51
2731.86 47
2731.98 44
2732.10 42
2732.22 40
2732.34 39
2732.46 39
2732.58 39
2732.70 39
2732.82 40
2732.94 41
2733.06 44
2733.18 46
2733.30 50
2733.42 53
2733.54 55
2733.66 56
2733.78 55
2733.90 53
2734.02 49
2734.14 45
2734.26 41
2734.38 37
2734.50 35
2734.62 34
2734.74 35
2734.86 36
2734.98 39
2735.10 41
2735.22 43
2735.34 45
2735.46 45
2735.58 45
2735.70 44
2735.82 43
2735.94 43
2736.06 43
2736.18 44
2736.30 45
2736.42 45
2736.54 44
2736.66 42
2736.78 38
2736.90 33
2737.02 27
2737.14 21
2737.26 16
2737.38 13
2737.50 14
2737.62 18
2737.74 24
2737.86 32
2737.98 40
2738.10 47
2738.22 51
2738.34 52
2738.46 50
2738.58 47
2738.70 44
2738.82 42
2738.94 44
2739.06 48
2739.18 54
2739.30 61
2739.42 67
2739.54 71
2739.66 71
2739.78 69
2739.90 65
2740.02 60
2740.14 55
2740.26 51
2740.38 50
2740.50 51
2740.62 54
2740.74 58
2740.86 62
2740.98 65
2741.10 67
2741.22 67
2741.34 66
2741.46 64
2741.58 62
2741.70 59
2741.82 56
2741.94 52
2742.06 49
2742.18 47
2742.30 46
2742.42 47
2742.54 50
2742.66 54
2742.78 59
2742.90 64
2743.02 69
2743.14 73
2743.26 76
2743.38 78
2743.50 79
2743.62 79
2743.74 77
2743.86 75
2743.98 73
2744.10 71
2744.22 70
2744.34 71
2744.46 72
2744.58 74
2744.70 77
2744.82 78
2744.94 77
2745.06 75
2745.18 72
2745.30 68
2745.42 63
2745.54 59
2745.66 56
2745.78 54
2745.90 55
2746.02 58
2746.14 64
2746.26 71
2746.38 78
2746.50 86
2746.62 92
2746.74 97
2746.86 100
2746.98 101
2747.10 101
2747.22 99
2747.35 96
2747.47 93
2747.59 90
2747.71 86
2747.83 83
2747.95 79
2748.07 76
2748.19 74
2748.31 71
2748.43 70
2748.55 69
2748.67 68
2748.79 68
2748.91 68
2749.03 69
2749.15 70
2749.27 73
2749.39 76
2749.51 81
2749.63 86
2749.75 90
2749.87 93
2749.99 93
2750.11 90
2750.23 84
2750.35 76
2750.47 68
2750.59 61
2750.71 56
2750.83 53
2750.95 51
2751.07 50
2751.19 49
2751.31 47
2751.43 45
2751.55 42
2751.67 40
2751.79 39
2751.91 39
2752.03 40
2752.15 41
2752.27 42
2752.40 42
2752.52 41
2752.64 38
2752.76 34
2752.88 30
2753.00 25
2753.12 21
2753.24 17
2753.36 15
2753.48 13
2753.60 13
2753.72 13
2753.84 14
2753.96 16
2754.08 19
2754.20 22
2754.32 26
2754.44 31
2754.56 36
2754.68 41
2754.80 45
2754.92 47
2755.04 47
2755.16 46
2755.28 44
2755.40 43
2755.52 42
2755.64 43
2755.76 44
2755.88 46
2756.00 49
2756.13 51
2756.25 51
2756.37 51
2756.49 49
2756.61 47
2756.73 45
2756.85 43
2756.97 41
2757.09 40
2757.21 38
2757.33 37
2757.45 35
2757.57 33
2757.69 31
2757.81 30
2757.93 30
2758.05 31
2758.17 32
2758.29 34
2758.41 36
2758.53 36
2758.65 36
2758.77 34
2758.89 31
2759.02 28
2759.14 25
2759.26 23
2759.38 21
2759.50 20
2759.62 19
2759.74 19
2759.86 19
2759.98 20
2760.10 21
2760.22 23
2760.34 24
2760.46 24
2760.58 24
2760.70 21
2760.82 17
2760.94 12
2761.06 6
2761.18 1
2761.30 0
2761.42 0
2761.54 0
2761.67 0
2761.79 0
2761.91 0
2762.03 0
2762.15 0
2762.27 2
2762.39 8
2762.51 15
2762.63 23
2762.75 30
2762.87 37
2762.99 42
2763.11 45
2763.23 47
2763.35 48
2763.47 49
2763.59 52
2763.71 55
2763.83 59
2763.96 64
2764.08 70
2764.20 75
2764.32 78
2764.44 79
2764.56 78
2764.68 76
2764.80 72
2764.92 69
2765.04 67
2765.16 67
2765.28 70
2765.40 76
2765.52 84
2765.64 95
2765.76 106
2765.88 118
2766.00 129
2766.13 140
2766.25 149
2766.37 157
2766.49 165
2766.61 171
2766.73 177
2766.85 182
2766.97 187
2767.09 190
2767.21 194
2767.33 197
2767.45 199
2767.57 202
2767.69 205
2767.81 207
2767.93 209
2768.06 210
2768.18 211
2768.30 212
2768.42 211
2768.54 209
2768.66 207
2768.78 203
2768.90 198
2769.02 192
2769.14 186
2769.26 180
2769.38 174
2769.50 169
2769.62 165
2769.74 161
2769.86 157
2769.99 154
2770.11 150
2770.23 146
2770.35 142
2770.47 137
2770.59 132
2770.71 126
2770.83 119
2770.95 113
2771.07 107
2771.19 101
2771.31 97
2771.43 94
2771.55 94
2771.68 94
2771.80 95
2771.92 95
2772.04 95
2772.16 93
2772.28 90
2772.40 86
2772.52 81
2772.64 77
2772.76 73
2772.88 69
2773.00 66
2773.12 63
2773.24 61
2773.37 60
2773.49 59
2773.61 59
2773.73 57
2773.85 55
2773.97 51
2774.09 46
2774.21 40
2774.33 35
2774.45 30
2774.57 27
2774.69 25
2774.81 23
2774.94 22
2775.06 20
2775.18 18
2775.30 15
2775.42 12
2775.54 9
2775.66 6
2775.78 4
2775.90 3
2776.02 3
2776.14 4
2776.26 6
2776.39 10
2776.51 14
2776.63 20
2776.75 26
2776.87 33
2776.99 40
2777.11 48
2777.23 55
2777.35 60
2777.47 65
2777.59 67
2777.71 67
2777.84 65
2777.96 62
2778.08 59
2778.20 55
2778.32 51
2778.44 48
2778.56 44
2778.68 41
2778.80 37
2778.92 35
2779.04 33
2779.16 32
2779.29 33
2779.41 35
2779.53 39
2779.65 42
2779.77 45
2779.89 46
2780.01 46
2780.13 44
2780.25 41
2780.37 38
2780.49 35
2780.62 33
2780.74 31
2780.86 30
2780.98 30
2781.10 31
2781.22 32
2781.34 33
2781.46 36
2781.58 38
2781.70 41
2781.82 43
2781.95 44
2782.07 44
2782.19 42
2782.31 38
2782.43 33
2782.55 27
2782.67 21
2782.79 16
2782.91 11
2783.03 6
2783.15 3
2783.28 0
2783.40 0
2783.52 0
2783.64 0
2783.76 0
2783.88 3
2784.00 8
2784.12 12
2784.24 17
2784.36 21
2784.49 24
2784.61 27
2784.73 30
2784.85 33
2784.97 38
2785.09 44
2785.21 52
2785.33 63
2785.45 74
2785.57 87
2785.70 100
2785.82 114
2785.94 128
2786.06 142
2786.18 157
2786.30 171
2786.42 187
2786.54 203
2786.66 219
2786.78 235
2786.91 251
2787.03 266
2787.15 280
2787.27 294
2787.39 308
2787.51 323
2787.63 342
2787.75 365
2787.87 393
2788.00 427
2788.12 466
2788.24 508
2788.36 551
2788.48 592
2788.60 630
2788.72 662
2788.84 690
2788.96 713
2789.09 734
2789.21 752
2789.33 768
2789.45 784
2789.57 797
2789.69 808
2789.81 816
2789.93 822
2790.05 827
2790.18 832
2790.30 838
2790.42 845
2790.54 851
2790.66 856
2790.78 857
2790.90 853
2791.02 842
2791.14 825
2791.27 803
2791.39 776
2791.51 749
2791.63 721
2791.75 696
2791.87 673
2791.99 653
2792.11 635
2792.23 618
2792.36 601
2792.48 584
2792.60 564
2792.72 544
2792.84 521
2792.96 498
2793.08 475
2793.20 451
2793.33 428
2793.45 406
2793.57 385
2793.69 364
2793.81 343
2793.93 322
2794.05 301
2794.17 280
2794.29 260
2794.42 242
2794.54 224
2794.66 208
2794.78 194
2794.90 180
2795.02 168
2795.14 155
2795.26 143
2795.39 131
2795.51 121
2795.63 112
2795.75 106
2795.87 101
2795.99 100
2796.11 100
2796.23 101
2796.36 102
2796.48 103
2796.60 102
2796.72 100
2796.84 96
2796.96 90
2797.08 83
2797.20 76
2797.33 71
2797.45 67
2797.57 66
2797.69 67
2797.81 71
2797.93 74
2798.05 77
2798.17 79
2798.30 77
2798.42 74
2798.54 68
2798.66 60
2798.78 53
2798.90 47
2799.02 42
2799.14 40
2799.27 40
2799.39 42
2799.51 45
2799.63 48
2799.75 51
2799.87 54
2799.99 56
2800.12 58
2800.24 59
2800.36 61
2800.48 62
2800.60 64
2800.72 65
2800.84 65
2800.96 65
2801.09 64
2801.21 63
2801.33 62
2801.45 62
2801.57 62
2801.69 64
2801.81 68
2801.94 73
2802.06 80
2802.18 88
2802.30 97
2802.42 107
2802.54 117
2802.66 125
2802.79 132
2802.91 135
2803.03 134
2803.15 130
2803.27 123
2803.39 114
2803.51 104
2803.64 95
2803.76 87
2803.88 81
2804.00 76
2804.12 72
2804.24 69
2804.36 66
2804.49 62
2804.61 58
2804.73 53
2804.85 50
2804.97 47
2805.09 45
2805.21 44
2805.34 43
2805.46 43
2805.58 43
2805.70 43
2805.82 42
2805.94 41
2806.06 38
2806.19 36
2806.31 33
2806.43 31
2806.55 30
2806.67 30
2806.79 31
2806.91 33
2807.04 36
2807.16 38
2807.28 40
2807.40 41
2807.52 40
2807.64 39
2807.76 37
2807.89 36
2808.01 34
2808.13 33
2808.25 32
2808.37 32
2808.49 31
2808.61 31
2808.74 30
2808.86 28
2808.98 27
2809.10 27
2809.22 27
2809.34 29
2809.47 32
2809.59 35
2809.71 38
2809.83 40
2809.95 42
2810.07 42
2810.19 41
2810.32 39
2810.44 37
2810.56 34
2810.68 31
2810.80 27
2810.92 24
2811.05 20
2811.17 18
2811.29 16
2811.41 15
2811.53 15
2811.65 16
2811.78 18
2811.90 20
2812.02 22
2812.14 24
2812.26 25
2812.38 27
2812.50 29
2812.63 31
2812.75 34
2812.87 35
2812.99 37
2813.11 38
2813.23 38
2813.36 38
2813.48 37
2813.60 35
2813.72 33
2813.84 31
2813.96 30
2814.09 29
2814.21 29
2814.33 31
2814.45 35
2814.57 41
2814.69 47
2814.82 54
2814.94 60
2815.06 63
2815.18 64
2815.30 61
2815.42 56
2815.55 49
2815.67 42
2815.79 35
2815.91 30
2816.03 27
2816.15 28
2816.28 30
2816.40 34
2816.52 38
2816.64 42
2816.76 43
2816.88 43
2817.01 41
2817.13 39
2817.25 38
2817.37 37
2817.49 37
2817.61 39
2817.74 41
2817.86 43
2817.98 44
2818.10 45
2818.22 45
2818.34 44
2818.47 43
2818.59 41
2818.71 39
2818.83 38
2818.95 38
2819.07 38
2819.20 39
2819.32 39
2819.44 39
2819.56 38
2819.68 36
2819.81 34
2819.93 33
2820.05 34
2820.17 36
2820.29 40
2820.41 44
2820.54 48
2820.66 51
2820.78 51
2820.90 48
2821.02 43
2821.14 38
2821.27 32
2821.39 27
2821.51 23
2821.63 20
2821.75 18
2821.88 17
2822.00 17
2822.12 18
2822.24 20
2822.36 23
2822.48 26
2822.61 30
2822.73 34
2822.85 38
2822.97 42
2823.09 45
2823.22 47
2823.34 48
2823.46 49
2823.58 48
2823.70 46
2823.82 43
2823.95 40
2824.07 36
2824.19 32
2824.31 29
2824.43 28
2824.56 28
2824.68 30
2824.80 33
2824.92 37
2825.04 41
2825.17 45
2825.29 47
2825.41 50
2825.53 51
2825.65 51
2825.77 51
2825.90 50
2826.02 47
2826.14 44
2826.26 40
2826.38 35
2826.51 32
2826.63 29
2826.75 28
2826.87 29
2826.99 31
2827.12 35
2827.24 39
2827.36 44
2827.48 49
2827.60 53
2827.73 56
2827.85 58
2827.97 61
2828.09 62
2828.21 64
2828.33 66
2828.46 69
2828.58 71
2828.70 72
2828.82 71
2828.94 68
2829.07 63
2829.19 55
2829.31 45
2829.43 35
2829.55 25
2829.68 16
2829.80 9
2829.92 5
2830.04 3
2830.16 2
2830.29 2
2830.41 2
2830.53 1
2830.65 0
2830.77 0
2830.90 0
2831.02 0
2831.14 0
2831.26 0
2831.38 0
2831.51 6
2831.63 14
2831.75 23
2831.87 31
2831.99 37
2832.12 43
2832.24 47
2832.36 50
2832.48 52
2832.60 52
2832.73 51
2832.85 48
2832.97 45
2833.09 41
2833.21 37
2833.34 33
2833.46 29
2833.58 24
2833.70 19
2833.82 15
2833.95 13
2834.07 12
2834.19 13
2834.31 17
2834.44 22
2834.56 27
2834.68 33
2834.80 37
2834.92 40
2835.05 41
2835.17 39
2835.29 35
2835.41 30
2835.53 24
2835.66 19
2835.78 13
2835.90 9
2836.02 6
2836.14 4
2836.27 3
2836.39 4
2836.51 5
2836.63 8
2836.76 12
2836.88 15
2837.00 19
2837.12 22
2837.24 24
2837.37 25
2837.49 24
2837.61 23
2837.73 22
2837.85 20
2837.98 19
2838.10 18
2838.22 17
2838.34 15
2838.47 12
2838.59 9
2838.71 6
2838.83 3
2838.95 1
2839.08 1
2839.20 1
2839.32 3
2839.44 6
2839.56 9
2839.69 13
2839.81 16
2839.93 18
2840.05 21
2840.18 23
2840.30 26
2840.42 28
2840.54 32
2840.66 36
2840.79 41
2840.91 45
2841.03 49
2841.15 50
2841.28 49
2841.40 46
2841.52 39
2841.64 31
2841.76 23
2841.89 15
2842.01 10
2842.13 6
2842.25 5
2842.38 6
2842.50 9
2842.62 12
2842.74 15
2842.86 17
2842.99 18
2843.11 18
2843.23 18
2843.35 18
2843.48 18
2843.60 19
2843.72 20
2843.84 21
2843.96 23
2844.09 23
2844.21 23
2844.33 23
2844.45 21
2844.58 20
2844.70 18
2844.82 16
2844.94 14
2845.07 13
2845.19 12
2845.31 12
2845.43 12
2845.55 13
2845.68 14
2845.80 15
2845.92 16
2846.04 16
2846.17 16
2846.29 15
2846.41 15
2846.53 14
2846.66 13
2846.78 12
2846.90 11
2847.02 10
2847.14 9
2847.27 7
2847.39 5
2847.51 4
2847.63 3
2847.76 3
2847.88 5
2848.00 8
2848.12 11
2848.25 15
2848.37 17
2848.49 18
2848.61 18
2848.74 17
2848.86 17
2848.98 18
2849.10 20
2849.23 25
2849.35 32
2849.47 42
2849.59 52
2849.71 61
2849.84 68
2849.96 72
2850.08 71
2850.20 66
2850.33 58
2850.45 47
2850.57 36
2850.69 26
2850.82 19
2850.94 14
2851.06 13
2851.18 14
2851.31 16
2851.43 19
2851.55 20
2851.67 21
2851.80 19
2851.92 16
2852.04 12
2852.16 8
2852.29 4
2852.41 1
2852.53 0
2852.65 0
2852.78 1
2852.90 2
2853.02 2
2853.14 2
2853.27 1
2853.39 0
2853.51 0
2853.63 0
2853.76 0
2853.88 0
2854.00 0
2854.12 2
2854.25 4
2854.37 5
2854.49 6
2854.61 5
2854.74 4
2854.86 3
2854.98 2
2855.10 3
2855.23 5
2855.35 9
2855.47 14
2855.59 19
2855.72 22
2855.84 24
2855.96 24
2856.08 21
2856.21 17
2856.33 12
2856.45 8
2856.57 5
2856.70 5
2856.82 6
2856.94 10
2857.06 13
2857.19 16
2857.31 18
2857.43 19
2857.55 19
2857.68 18
2857.80 17
2857.92 15
2858.04 14
2858.17 13
2858.29 12
2858.41 12
2858.53 13
2858.66 15
2858.78 17
2858.90 20
2859.02 24
2859.15 28
2859.27 31
2859.39 35
2859.52 37
2859.64 39
2859.76 39
2859.88 40
2860.01 41
2860.13 42
2860.25 43
2860.37 44
2860.50 45
2860.62 45
2860.74 44
2860.86 42
2860.99 40
2861.11 38
2861.23 37
2861.35 36
2861.48 37
2861.60 38
2861.72 39
2861.85 40
2861.97 41
2862.09 41
2862.21 41
2862.34 40
2862.46 38
2862.58 37
2862.70 35
2862.83 34
2862.95 33
2863.07 32
2863.19 32
2863.32 33
2863.44 34
2863.56 35
2863.69 37
2863.81 39
2863.93 42
2864.05 45
2864.18 48
2864.30 51
2864.42 53
2864.54 55
2864.67 56
2864.79 57
2864.91 57
2865.04 58
2865.16 59
2865.28 60
2865.40 61
2865.53 61
2865.65 61
2865.77 60
2865.89 59
2866.02 57
2866.14 56
2866.26 53
2866.39 51
2866.51 48
2866.63 44
2866.75 40
2866.88 36
2867.00 32
2867.12 28
2867.25 26
2867.37 24
2867.49 24
2867.61 26
2867.74 28
2867.86 32
2867.98 36
2868.10 40
2868.23 44
2868.35 48
2868.47 51
2868.60 53
2868.72 55
2868.84 54
2868.96 53
2869.09 51
2869.21 49
2869.33 47
2869.46 46
2869.58 45
2869.70 45
2869.82 47
2869.95 49
2870.07 51
2870.19 53
2870.32 53
2870.44 53
2870.56 52
2870.68 51
2870.81 51
2870.93 53
2871.05 57
2871.18 63
2871.30 72
2871.42 83
2871.54 94
2871.67 105
2871.79 115
2871.91 122
2872.04 127
2872.16 130
2872.28 130
2872.40 127
2872.53 123
2872.65 116
2872.77 109
2872.90 101
2873.02 92
2873.14 84
2873.26 77
2873.39 71
2873.51 67
2873.63 65
2873.76 64
2873.88 64
2874.00 63
2874.12 61
2874.25 58
2874.37 54
2874.49 49
2874.62 44
2874.74 40
2874.86 37
2874.99 35
2875.11 34
2875.23 34
2875.35 34
2875.48 34
2875.60 34
2875.72 33
2875.85 33
2875.97 33
2876.09 34
2876.21 35
2876.34 37
2876.46 40
2876.58 43
2876.71 45
2876.83 46
2876.95 48
2877.08 49
2877.20 50
2877.32 53
2877.44 56
2877.57 60
2877.69 64
2877.81 67
2877.94 68
2878.06 67
2878.18 64
2878.31 58
2878.43 52
2878.55 44
2878.67 37
2878.80 31
2878.92 25
2879.04 22
2879.17 19
2879.29 18
2879.41 17
2879.54 17
2879.66 16
2879.78 14
2879.91 12
2880.03 10
2880.15 9
2880.27 8
2880.40 9
2880.52 11
2880.64 14
2880.77 19
2880.89 23
2881.01 28
2881.14 33
2881.26 36
2881.38 39
2881.51 40
2881.63 39
2881.75 38
2881.87 36
2882.00 33
2882.12 30
2882.24 28
2882.37 25
2882.49 23
2882.61 21
2882.74 18
2882.86 16
2882.98 15
2883.11 15
2883.23 15
2883.35 15
2883.47 16
2883.60 16
2883.72 16
2883.84 15
2883.97 13
2884.09 12
2884.21 11
2884.34 12
2884.46 13
2884.58 15
2884.71 17
2884.83 18
2884.95 18
2885.08 16
2885.20 13
2885.32 8
2885.45 3
2885.57 0
2885.69 0
2885.81 0
2885.94 0
2886.06 0
2886.18 6
2886.31 15
2886.43 25
2886.55 34
2886.68 42
2886.80 48
2886.92 50
2887.05 49
2887.17 45
2887.29 38
2887.42 30
2887.54 23
2887.66 16
2887.79 12
2887.91 9
2888.03 9
2888.16 10
2888.28 14
2888.40 18
2888.52 23
2888.65 28
2888.77 33
2888.89 37
2889.02 40
2889.14 43
2889.26 45
2889.39 47
2889.51 49
2889.63 52
2889.76 54
2889.88 57
2890.00 59
2890.13 60
2890.25 61
2890.37 60
2890.50 58
2890.62 55
2890.74 52
2890.87 47
2890.99 42
2891.11 36
2891.24 31
2891.36 25
2891.48 21
2891.61 18
2891.73 17
2891.85 18
2891.98 20
2892.10 23
2892.22 26
2892.35 28
2892.47 29
2892.59 29
2892.72 28
2892.84 28
2892.96 28
2893.09 28
2893.21 30
2893.33 33
2893.46 37
2893.58 41
2893.70 44
2893.83 46
2893.95 45
2894.07 43
2894.20 40
2894.32 36
2894.44 33
2894.57 30
2894.69 29
2894.81 30
2894.94 32
2895.06 34
2895.18 37
2895.31 39
2895.43 40
2895.55 40
2895.68 39
2895.80 37
2895.92 35
2896.05 31
2896.17 26
2896.29 21
2896.42 15
2896.54 8
2896.66 1
2896.79 0
2896.91 0
2897.03 0
2897.16 0
2897.28 0
2897.40 0
2897.53 0
2897.65 0
2897.77 6
2897.90 12
2898.02 17
2898.15 21
2898.27 23
2898.39 23
2898.52 22
2898.64 21
2898.76 22
2898.89 25
2899.01 30
2899.13 39
2899.26 49
2899.38 59
2899.50 68
2899.63 75
2899.75 79
2899.87 81
2900.00 80
2900.12 77
2900.24 73
2900.37 68
2900.49 64
2900.61 61
2900.74 58
2900.86 58
2900.98 58
2901.11 61
2901.23 64
2901.36 69
2901.48 74
2901.60 80
2901.73 85
2901.85 90
2901.97 93
2902.10 95
2902.22 96
2902.34 95
2902.47 93
2902.59 90
2902.71 86
2902.84 84
2902.96 83
2903.08 84
2903.21 86
2903.33 90
2903.46 94
2903.58 96
2903.70 97
2903.83 95
2903.95 89
2904.07 82
2904.20 73
2904.32 65
2904.44 59
2904.57 55
2904.69 54
2904.81 56
2904.94 59
2905.06 64
2905.19 69
2905.31 74
2905.43 79
2905.56 85
2905.68 89
2905.80 92
2905.93 94
2906.05 95
2906.17 93
2906.30 90
2906.42 86
2906.54 81
2906.67 77
2906.79 74
2906.92 72
2907.04 72
2907.16 74
2907.29 78
2907.41 82
2907.53 85
2907.66 88
2907.78 90
2907.90 91
2908.03 91
2908.15 91
2908.28 89
2908.40 86
2908.52 81
2908.65 74
2908.77 66
2908.89 57
2909.02 49
2909.14 43
2909.27 40
2909.39 40
2909.51 42
2909.64 46
2909.76 50
2909.88 54
2910.01 58
2910.13 61
2910.25 63
2910.38 63
2910.50 62
2910.63 60
2910.75 58
2910.87 55
2911.00 52
2911.12 51
2911.24 50
2911.37 51
2911.49 53
2911.62 55
2911.74 56
2911.86 56
2911.99 55
2912.11 54
2912.23 51
2912.36 49
2912.48 47
2912.61 46
2912.73 44
2912.85 43
2912.98 40
2913.10 37
2913.22 33
2913.35 29
2913.47 26
2913.60 23
2913.72 21
2913.84 20
2913.97 20
2914.09 22
2914.21 25
2914.34 30
2914.46 37
2914.59 45
2914.71 54
2914.83 62
2914.96 69
2915.08 74
2915.20 76
2915.33 75
2915.45 71
2915.58 66
2915.70 59
2915.82 52
2915.95 47
2916.07 42
2916.20 40
2916.32 41
2916.44 43
2916.57 47
2916.69 52
2916.81 58
2916.94 63
2917.06 68
2917.19 72
2917.31 75
2917.43 77
2917.56 77
2917.68 77
2917.81 78
2917.93 79
2918.05 83
2918.18 89
2918.30 96
2918.42 106
2918.55 115
2918.67 125
2918.80 133
2918.92 141
2919.04 147
2919.17 153
2919.29 158
2919.42 163
2919.54 166
2919.66 168
2919.79 168
2919.91 167
2920.03 166
2920.16 164
2920.28 163
2920.41 164
2920.53 167
2920.65 170
2920.78 175
2920.90 179
2921.03 182
2921.15 185
2921.27 188
2921.40 189
2921.52 191
2921.65 192
2921.77 193
2921.89 193
2922.02 192
2922.14 191
2922.27 188
2922.39 185
2922.51 182
2922.64 179
2922.76 176
2922.89 172
2923.01 167
2923.13 161
2923.26 152
2923.38 142
2923.51 132
2923.63 121
2923.75 112
2923.88 106
2924.00 102
2924.13 100
2924.25 101
2924.37 102
2924.50 103
2924.62 103
2924.75 100
2924.87 96
2924.99 90
2925.12 84
2925.24 78
2925.37 73
2925.49 70
2925.61 70
2925.74 71
2925.86 73
2925.99 76
2926.11 79
2926.23 81
2926.36 83
2926.48 84
2926.61 85
2926.73 86
2926.85 87
2926.98 89
2927.10 91
2927.23 93
2927.35 95
2927.47 96
2927.60 97
2927.72 97
2927.85 98
2927.97 99
2928.09 101
2928.22 102
2928.34 102
2928.47 102
2928.59 100
2928.71 97
2928.84 94
2928.96 90
2929.09 86
2929.21 84
2929.34 82
2929.46 80
2929.58 79
2929.71 78
2929.83 76
2929.96 74
2930.08 71
2930.20 68
2930.33 66
2930.45 64
2930.58 63
2930.70 64
2930.82 66
2930.95 69
2931.07 73
2931.20 78
2931.32 82
2931.45 85
2931.57 87
2931.69 88
2931.82 88
2931.94 88
2932.07 87
2932.19 88
2932.31 89
2932.44 90
2932.56 92
2932.69 93
2932.81 93
2932.94 92
2933.06 92
2933.18 91
2933.31 93
2933.43 98
2933.56 107
2933.68 119
2933.80 134
2933.93 150
2934.05 168
2934.18 185
2934.30 200
2934.43 215
2934.55 228
2934.67 240
2934.80 253
2934.92 266
2935.05 281
2935.17 297
2935.29 315
2935.42 335
2935.54 356
2935.67 378
2935.79 401
2935.92 423
2936.04 446
2936.16 466
2936.29 485
2936.41 500
2936.54 513
2936.66 523
2936.79 530
2936.91 535
2937.03 539
2937.16 543
2937.28 547
2937.41 552
2937.53 557
2937.66 565
2937.78 573
2937.90 583
2938.03 594
2938.15 604
2938.28 612
2938.40 617
2938.53 618
2938.65 616
2938.77 609
2938.90 599
2939.02 586
2939.15 573
2939.27 559
2939.40 545
2939.52 529
2939.64 512
2939.77 494
2939.89 472
2940.02 450
2940.14 426
2940.27 404
2940.39 383
2940.51 364
2940.64 347
2940.76 332
2940.89 318
2941.01 304
2941.14 290
2941.26 277
2941.39 264
2941.51 252
2941.63 243
2941.76 235
2941.88 229
2942.01 224
2942.13 218
2942.26 212
2942.38 204
2942.50 196
2942.63 188
2942.75 179
2942.88 169
2943.00 160
2943.13 151
2943.25 141
2943.38 132
2943.50 123
2943.62 114
2943.75 107
2943.87 101
2944.00 96
2944.12 92
2944.25 88
2944.37 85
2944.49 82
2944.62 79
2944.74 75
2944.87 71
2944.99 67
2945.12 64
2945.24 61
2945.37 59
2945.49 57
2945.61 54
2945.74 52
2945.86 50
2945.99 48
2946.11 48
2946.24 48
2946.36 50
2946.49 53
2946.61 58
2946.73 62
2946.86 67
2946.98 70
2947.11 71
2947.23 71
2947.36 69
2947.48 65
2947.61 61
2947.73 56
2947.86 52
2947.98 50
2948.10 49
2948.23 50
2948.35 53
2948.48 58
2948.60 63
2948.73 68
2948.85 71
2948.98 74
2949.10 74
2949.22 73
2949.35 72
2949.47 70
2949.60 68
2949.72 67
2949.85 65
2949.97 64
2950.10 62
2950.22 60
2950.35 59
2950.47 59
2950.59 60
2950.72 62
2950.84 65
2950.97 67
2951.09 69
2951.22 70
2951.34 69
2951.47 66
2951.59 64
2951.72 61
2951.84 58
2951.96 56
2952.09 54
2952.21 51
2952.34 48
2952.46 44
2952.59 40
2952.71 38
2952.84 37
2952.96 39
2953.09 44
2953.21 50
2953.34 58
2953.46 65
2953.58 72
2953.71 76
2953.83 78
2953.96 78
2954.08 77
2954.21 73
2954.33 70
2954.46 65
2954.58 61
2954.71 58
2954.83 56
2954.96 55
2955.08 56
2955.20 59
2955.33 64
2955.45 70
2955.58 78
2955.70 86
2955.83 94
2955.95 102
2956.08 108
2956.20 111
2956.33 112
2956.45 110
2956.58 106
2956.70 99
2956.83 93
2956.95 87
2957.07 82
2957.20 79
2957.32 78
2957.45 77
2957.57 76
2957.70 76
2957.82 75
2957.95 74
2958.07 72
2958.20 71
2958.32 70
2958.45 68
2958.57 67
2958.70 65
2958.82 64
2958.95 63
2959.07 63
2959.19 66
2959.32 70
2959.44 77
2959.57 85
2959.69 92
2959.82 100
2959.94 105
2960.07 109
2960.19 110
2960.32 111
2960.44 110
2960.57 109
2960.69 108
2960.82 105
2960.94 102
2961.07 97
2961.19 90
2961.32 83
2961.44 75
2961.57 67
2961.69 61
2961.81 57
2961.94 54
2962.06 54
2962.19 57
2962.31 61
2962.44 66
2962.56 71
2962.69 74
2962.81 75
2962.94 73
2963.06 67
2963.19 61
2963.31 54
2963.44 48
2963.56 45
2963.69 45
2963.81 48
2963.94 54
2964.06 60
2964.19 67
2964.31 73
2964.44 77
2964.56 80
2964.69 82
2964.81 81
2964.94 79
2965.06 75
2965.19 70
2965.31 64
2965.43 58
2965.56 53
2965.68 49
2965.81 46
2965.93 45
2966.06 45
2966.18 46
2966.31 48
2966.43 50
2966.56 52
2966.68 52
2966.81 51
2966.93 49
2967.06 46
2967.18 44
2967.31 43
2967.43 44
2967.56 48
2967.68 54
2967.81 61
2967.93 70
2968.06 77
2968.18 83
2968.31 87
2968.43 89
2968.56 90
2968.68 89
2968.81 87
2968.93 86
2969.06 85
2969.18 84
2969.31 84
2969.43 83
2969.56 83
2969.68 82
2969.81 81
2969.93 80
2970.06 80
2970.18 79
2970.31 80
2970.43 81
2970.56 82
2970.68 85
2970.81 87
2970.93 89
2971.06 91
2971.18 91
2971.31 89
2971.43 87
2971.56 85
2971.68 82
2971.81 81
2971.93 80
2972.06 79
2972.18 80
2972.31 80
2972.43 80
2972.56 80
2972.68 79
2972.81 79
2972.93 79
2973.06 81
2973.18 83
2973.31 86
2973.43 90
2973.56 93
2973.68 95
2973.81 96
2973.93 94
2974.06 91
2974.18 87
2974.31 82
2974.43 77
2974.56 72
2974.68 66
2974.81 62
2974.93 58
2975.06 56
2975.18 54
2975.31 55
2975.43 57
2975.56 61
2975.68 65
2975.81 69
2975.93 72
2976.06 73
2976.18 73
2976.31 72
2976.43 69
2976.56 66
2976.68 63
2976.81 61
2976.93 61
2977.06 63
2977.18 66
2977.31 71
2977.43 77
2977.56 82
2977.68 86
2977.81 87
2977.93 86
2978.06 82
2978.18 77
2978.31 71
2978.43 66
2978.56 63
2978.69 62
2978.81 63
2978.94 65
2979.06 67
2979.19 69
2979.31 69
2979.44 66
2979.56 60
2979.69 53
2979.81 45
2979.94 38
2980.06 32
2980.19 30
2980.31 29
2980.44 32
2980.56 36
2980.69 41
2980.81 47
2980.94 54
2981.06 61
2981.19 68
2981.31 74
2981.44 79
2981.56 81
2981.69 80
2981.81 76
2981.94 69
2982.07 61
2982.19 54
2982.32 48
2982.44 44
2982.57 43
2982.69 44
2982.82 47
2982.94 53
2983.07 59
2983.19 66
2983.32 74
2983.44 82
2983.57 90
2983.69 97
2983.82 102
2983.94 106
2984.07 110
2984.19 112
2984.32 113
2984.44 114
2984.57 113
2984.70 111
2984.82 107
2984.95 103
2985.07 97
2985.20 91
2985.32 86
2985.45 81
2985.57 76
2985.70 72
2985.82 68
2985.95 65
2986.07 63
2986.20 62
2986.32 61
2986.45 61
2986.57 62
2986.70 62
2986.83 62
2986.95 61
2987.08 59
2987.20 58
2987.33 57
2987.45 58
2987.58 60
2987.70 65
2987.83 71
2987.95 78
2988.08 85
2988.20 91
2988.33 94
2988.45 94
2988.58 91
2988.71 87
2988.83 81
2988.96 75
2989.08 69
2989.21 64
2989.33 60
2989.46 57
2989.58 56
2989.71 55
2989.83 54
2989.96 54
2990.08 53
2990.21 52
2990.33 50
2990.46 49
2990.59 47
2990.71 47
2990.84 46
2990.96 47
2991.09 49
2991.21 51
2991.34 53
2991.46 55
2991.59 57
2991.71 59
2991.84 60
2991.97 62
2992.09 64
2992.22 66
2992.34 69
2992.47 72
2992.59 76
2992.72 79
2992.84 81
2992.97 83
2993.09 85
2993.22 87
2993.34 91
2993.47 96
2993.60 103
2993.72 113
2993.85 124
2993.97 134
2994.10 143
2994.22 149
2994.35 152
2994.47 151
2994.60 148
2994.73 143
2994.85 139
2994.98 135
2995.10 134
2995.23 135
2995.35 137
2995.48 141
2995.60 145
2995.73 150
2995.85 153
2995.98 156
2996.11 158
2996.23 160
2996.36 162
2996.48 164
2996.61 167
2996.73 170
2996.86 173
2996.98 174
2997.11 174
2997.24 172
2997.36 169
2997.49 163
2997.61 156
2997.74 148
2997.86 139
2997.99 129
2998.11 120
2998.24 112
2998.37 106
2998.49 101
2998.62 97
2998.74 94
2998.87 92
2998.99 89
2999.12 85
2999.24 81
2999.37 76
2999.50 71
2999.62 66
2999.75 61
2999.87 57
3000.00 54
3000.12 52
3000.25 51
3000.37 52
3000.50 55
3000.63 59
3000.75 64
3000.88 71
3001.00 78
3001.13 84
3001.25 90
3001.38 95
3001.50 99
3001.63 103
3001.76 105
3001.88 105
3002.01 104
3002.13 100
3002.26 95
3002.38 90
3002.51 85
3002.64 83
3002.76 83
3002.89 85
3003.01 87
3003.14 89
3003.26 88
3003.39 85
3003.52 79
3003.64 71
3003.77 63
3003.89 54
3004.02 47
3004.14 41
3004.27 37
3004.39 35
3004.52 34
3004.65 33
3004.77 33
3004.90 33
3005.02 33
3005.15 32
3005.27 30
3005.40 28
3005.53 25
3005.65 24
3005.78 23
3005.90 23
3006.03 24
3006.15 26
3006.28 28
3006.41 30
3006.53 32
3006.66 33
3006.78 34
3006.91 35
3007.03 37
3007.16 40
3007.29 42
3007.41 45
3007.54 48
3007.66 49
3007.79 49
3007.91 48
3008.04 46
3008.17 44
3008.29 44
3008.42 44
3008.54 46
3008.67 50
3008.80 54
3008.92 58
3009.05 61
3009.17 63
3009.30 63
3009.42 63
3009.55 62
3009.68 62
3009.80 64
3009.93 66
3010.05 69
3010.18 72
3010.30 76
3010.43 78
3010.56 79
3010.68 78
3010.81 76
3010.93 72
3011.06 67
3011.19 62
3011.31 56
3011.44 51
3011.56 47
3011.69 45
3011.81 44
3011.94 45
3012.07 47
3012.19 51
3012.32 55
3012.44 59
3012.57 62
3012.70 64
3012.82 65
3012.95 66
3013.07 65
3013.20 65
3013.32 65
3013.45 64
3013.58 64
3013.70 62
3013.83 60
3013.95 57
3014.08 53
3014.21 50
3014.33 48
3014.46 46
3014.58 45
3014.71 45
3014.84 46
3014.96 48
3015.09 52
3015.21 56
3015.34 61
3015.46 67
3015.59 72
3015.72 75
3015.84 78
3015.97 79
3016.09 80
3016.22 80
3016.35 80
3016.47 80
3016.60 80
3016.72 80
3016.85 80
3016.98 79
3017.10 77
3017.23 73
3017.35 69
3017.48 65
3017.61 61
3017.73 58
3017.86 56
3017.98 55
3018.11 56
3018.24 57
3018.36 59
3018.49 61
3018.61 62
3018.74 63
3018.87 63
3018.99 62
3019.12 61
3019.24 59
3019.37 58
3019.50 56
3019.62 55
3019.75 55
3019.87 55
3020.00 56
3020.13 58
3020.25 60
3020.38 62
3020.50 64
3020.63 65
3020.76 66
3020.88 66
3021.01 67
3021.13 67
3021.26 67
3021.39 67
3021.51 68
3021.64 68
3021.76 68
3021.89 68
3022.02 67
3022.14 66
3022.27 64
3022.39 61
3022.52 57
3022.65 54
3022.77 50
3022.90 47
3023.02 45
3023.15 44
3023.28 44
3023.40 45
3023.53 47
3023.65 49
3023.78 52
3023.91 54
3024.03 55
3024.16 54
3024.29 51
3024.41 46
3024.54 40
3024.66 32
3024.79 25
3024.92 18
3025.04 14
3025.17 12
3025.29 12
3025.42 13
3025.55 16
3025.67 19
3025.80 22
3025.92 26
3026.05 29
3026.18 33
3026.30 38
3026.43 44
3026.56 50
3026.68 55
3026.81 59
3026.93 62
3027.06 64
3027.19 63
3027.31 62
3027.44 61
3027.56 60
3027.69 59
3027.82 59
3027.94 58
3028.07 56
3028.20 52
3028.32 46
3028.45 39
3028.57 31
3028.70 23
3028.83 15
3028.95 8
3029.08 3
3029.21 0
3029.33 0
3029.46 0
3029.58 0
3029.71 0
3029.84 0
3029.96 0
3030.09 0
3030.21 0
3030.34 3
3030.47 9
3030.59 17
3030.72 26
3030.85 36
3030.97 46
3031.10 56
3031.22 64
3031.35 71
3031.48 76
3031.60 79
3031.73 80
3031.86 80
3031.98 78
3032.11 75
3032.23 72
3032.36 69
3032.49 67
3032.61 65
3032.74 65
3032.87 65
3032.99 65
3033.12 66
3033.24 68
3033.37 68
3033.50 69
3033.62 69
3033.75 68
3033.88 66
3034.00 64
3034.13 62
3034.26 61
3034.38 62
3034.51 64
3034.63 69
3034.76 74
3034.89 80
3035.01 84
3035.14 86
3035.27 85
3035.39 82
3035.52 76
3035.64 69
3035.77 62
3035.90 56
3036.02 49
3036.15 43
3036.28 38
3036.40 34
3036.53 30
3036.66 29
3036.78 29
3036.91 32
3037.03 36
3037.16 42
3037.29 46
3037.41 50
3037.54 51
3037.67 50
3037.79 46
3037.92 41
3038.05 36
3038.17 33
3038.30 31
3038.42 32
3038.55 35
3038.68 41
3038.80 48
3038.93 55
3039.06 61
3039.18 66
3039.31 67
3039.44 66
3039.56 61
3039.69 54
3039.82 46
3039.94 39
3040.07 33
3040.19 30
3040.32 30
3040.45 32
3040.57 35
3040.70 39
3040.83 43
3040.95 45
3041.08 47
3041.21 47
3041.33 46
3041.46 44
3041.59 41
3041.71 38
3041.84 35
3041.96 32
3042.09 31
3042.22 30
3042.34 31
3042.47 33
3042.60 36
3042.72 39
3042.85 42
3042.98 45
3043.10 48
3043.23 52
3043.36 56
3043.48 61
3043.61 66
3043.74 71
3043.86 77
3043.99 82
3044.12 87
3044.24 90
3044.37 92
3044.49 92
3044.62 90
3044.75 86
3044.87 80
3045.00 73
3045.13 66
3045.25 59
3045.38 53
3045.51 49
3045.63 45
3045.76 44
3045.89 44
3046.01 44
3046.14 45
3046.27 47
3046.39 47
3046.52 46
3046.65 44
3046.77 41
3046.90 37
3047.03 34
3047.15 33
3047.28 33
3047.41 36
3047.53 41
3047.66 48
3047.78 54
3047.91 61
3048.04 66
3048.16 70
3048.29 72
3048.42 73
3048.54 73
3048.67 72
3048.80 71
3048.92 70
3049.05 70
3049.18 69
3049.30 68
3049.43 68
3049.56 67
3049.68 66
3049.81 64
3049.94 61
3050.06 58
3050.19 55
3050.32 53
3050.44 51
3050.57 52
3050.70 54
3050.82 57
3050.95 62
3051.08 67
3051.20 71
3051.33 75
3051.46 77
3051.58 77
3051.71 76
3051.84 73
3051.96 69
3052.09 65
3052.22 60
3052.34 56
3052.47 52
3052.60 48
3052.72 45
3052.85 42
3052.98 40
3053.10 38
3053.23 37
3053.36 36
3053.48 36
3053.61 37
3053.74 38
3053.86 40
3053.99 42
3054.12 44
3054.24 47
3054.37 50
3054.50 53
3054.62 56
3054.75 58
3054.88 60
3055.00 63
3055.13 66
3055.26 69
3055.38 72
3055.51 74
3055.64 76
3055.77 76
3055.89 74
3056.02 71
3056.15 67
3056.27 61
3056.40 55
3056.53 47
3056.65 39
3056.78 32
3056.91 25
3057.03 21
3057.16 18
3057.29 18
3057.41 19
3057.54 22
3057.67 25
3057.79 28
3057.92 30
3058.05 29
3058.17 27
3058.30 22
3058.43 16
3058.55 11
3058.68 6
3058.81 3
3058.93 3
3059.06 6
3059.19 11
3059.32 19
3059.44 28
3059.57 37
3059.70 46
3059.82 53
3059.95 59
3060.08 62
3060.20 63
3060.33 62
3060.46 60
3060.58 55
3060.71 49
3060.84 43
3060.96 36
3061.09 30
3061.22 24
3061.34 20
3061.47 18
3061.60 17
3061.73 18
3061.85 21
3061.98 24
3062.11 26
3062.23 28
3062.36 29
3062.49 28
3062.61 26
3062.74 23
3062.87 20
3062.99 17
3063.12 16
3063.25 15
3063.38 16
3063.50 18
3063.63 20
3063.76 23
3063.88 26
3064.01 27
3064.14 29
3064.26 29
3064.39 28
3064.52 26
3064.64 24
3064.77 22
3064.90 20
3065.03 19
3065.15 19
3065.28 20
3065.41 20
3065.53 22
3065.66 23
3065.79 25
3065.91 28
3066.04 33
3066.17 39
3066.29 46
3066.42 54
3066.55 63
3066.68 69
3066.80 74
3066.93 76
3067.06 75
3067.18 73
3067.31 70
3067.44 68
3067.56 67
3067.69 68
3067.82 71
3067.95 74
3068.07 77
3068.20 80
3068.33 83
3068.45 86
3068.58 89
3068.71 92
3068.83 94
3068.96 94
3069.09 93
3069.22 89
3069.34 84
3069.47 78
3069.60 72
3069.72 68
3069.85 65
3069.98 64
3070.11 66
3070.23 70
3070.36 74
3070.49 78
3070.61 81
3070.74 82
3070.87 83
3070.99 83
3071.12 84
3071.25 85
3071.38 87
3071.50 91
3071.63 95
3071.76 99
3071.88 101
3072.01 102
3072.14 101
3072.27 98
3072.39 93
3072.52 88
3072.65 82
3072.77 77
3072.90 72
3073.03 68
3073.15 65
3073.28 64
3073.41 63
3073.54 62
3073.66 62
3073.79 61
3073.92 60
3074.04 58
3074.17 56
3074.30 53
3074.43 51
3074.55 49
3074.68 48
3074.81 47
3074.93 47
3075.06 47
3075.19 48
3075.32 48
3075.44 48
3075.57 49
3075.70 49
3075.82 50
3075.95 51
3076.08 52
3076.21 52
3076.33 50
3076.46 49
3076.59 47
3076.72 44
3076.84 43
3076.97 42
3077.10 42
3077.22 44
3077.35 47
3077.48 50
3077.61 54
3077.73 58
3077.86 61
3077.99 64
3078.11 67
3078.24 69
3078.37 71
3078.50 73
3078.62 73
3078.75 73
3078.88 72
3079.00 70
3079.13 68
3079.26 65
3079.39 61
3079.51 58
3079.64 54
3079.77 49
3079.90 44
3080.02 39
3080.15 34
3080.28 30
3080.40 26
3080.53 24
3080.66 23
3080.79 22
3080.91 23
3081.04 24
3081.17 26
3081.30 29
3081.42 31
3081.55 34
3081.68 36
3081.80 37
3081.93 36
3082.06 35
3082.19 32
3082.31 29
3082.44 25
3082.57 22
3082.70 19
3082.82 17
3082.95 17
3083.08 17
3083.21 18
3083.33 20
3083.46 23
3083.59 26
3083.71 28
3083.84 30
3083.97 32
3084.10 34
3084.22 34
3084.35 35
3084.48 36
3084.61 36
3084.73 36
3084.86 37
3084.99 37
3085.12 39
3085.24 40
3085.37 43
3085.50 46
3085.62 50
3085.75 53
3085.88 57
3086.01 59
3086.13 59
3086.26 58
3086.39 56
3086.52 52
3086.64 48
3086.77 45
3086.90 43
3087.03 42
3087.15 43
3087.28 43
3087.41 43
3087.54 42
3087.66 39
3087.79 35
3087.92 31
3088.05 27
3088.17 24
3088.30 23
3088.43 23
3088.55 24
3088.68 24
3088.81 24
3088.94 23
3089.06 21
3089.19 19
3089.32 18
3089.45 19
3089.57 21
3089.70 26
3089.83 32
3089.96 37
3090.08 42
3090.21 44
3090.34 45
3090.47 44
3090.59 41
3090.72 37
3090.85 33
3090.98 29
3091.10 26
3091.23 23
3091.36 22
3091.49 21
3091.61 22
3091.74 25
3091.87 30
3092.00 37
3092.12 45
3092.25 53
3092.38 60
3092.51 65
3092.63 68
3092.76 68
3092.89 65
3093.02 62
3093.14 58
3093.27 56
3093.40 55
3093.53 56
3093.65 57
3093.78 60
3093.91 61
3094.04 62
3094.16 62
3094.29 60
3094.42 56
3094.55 52
3094.67 46
3094.80 40
3094.93 34
3095.06 29
3095.18 25
3095.31 24
3095.44 25
3095.57 28
3095.70 31
3095.82 34
3095.95 37
3096.08 39
3096.21 39
3096.33 38
3096.46 38
3096.59 38
3096.72 40
3096.84 42
3096.97 45
3097.10 49
3097.23 52
3097.35 55
3097.48 58
3097.61 60
3097.74 63
3097.86 65
3097.99 67
3098.12 68
3098.25 69
3098.37 69
3098.50 67
3098.63 64
3098.76 59
3098.89 54
3099.01 49
3099.14 45
3099.27 40
3099.40 37
3099.52 34
3099.65 32
3099.78 31
3099.91 31
3100.03 31
3100.16 32
3100.29 33
3100.42 34
3100.55 35
3100.67 37
3100.80 40
3100.93 44
3101.06 48
3101.18 53
3101.31 57
3101.44 59
3101.57 60
3101.69 58
3101.82 53
3101.95 48
3102.08 43
3102.21 38
3102.33 35
3102.46 34
3102.59 33
3102.72 33
3102.84 32
3102.97 30
3103.10 28
3103.23 25
3103.35 22
3103.48 19
3103.61 18
3103.74 18
3103.87 19
3103.99 21
3104.12 24
3104.25 26
3104.38 27
3104.50 26
3104.63 24
3104.76 20
3104.89 16
3105.02 12
3105.14 9
3105.27 7
3105.40 8
3105.53 10
3105.65 13
3105.78 16
3105.91 19
3106.04 21
3106.17 22
3106.29 23
3106.42 22
3106.55 21
3106.68 19
3106.80 17
3106.93 15
3107.06 13
3107.19 11
3107.32 8
3107.44 6
3107.57 3
3107.70 0
3107.83 0
3107.95 0
3108.08 0
3108.21 0
3108.34 0
3108.47 0
3108.59 0
3108.72 0
3108.85 4
3108.98 8
3109.11 12
3109.23 15
3109.36 17
3109.49 17
3109.62 16
3109.74 13
3109.87 10
3110.00 6
3110.13 4
3110.26 4
3110.38 4
3110.51 6
3110.64 8
3110.77 10
3110.90 12
3111.02 13
3111.15 13
3111.28 13
3111.41 13
3111.54 13
3111.66 14
3111.79 15
3111.92 16
3112.05 18
3112.17 20
3112.30 22
3112.43 23
3112.56 24
3112.69 25
3112.81 24
3112.94 23
3113.07 23
3113.20 23
3113.33 26
3113.45 29
3113.58 34
3113.71 39
3113.84 43
3113.97 47
3114.09 49
3114.22 49
3114.35 48
3114.48 46
3114.61 45
3114.73 44
3114.86 43
3114.99 43
3115.12 43
3115.25 43
3115.37 43
3115.50 43
3115.63 43
3115.76 44
3115.89 45
3116.01 48
3116.14 52
3116.27 58
3116.40 67
3116.53 78
3116.65 89
3116.78 101
3116.91 111
3117.04 119
3117.17 123
3117.29 123
3117.42 120
3117.55 116
3117.68 112
3117.81 108
3117.93 107
3118.06 109
3118.19 112
3118.32 117
3118.45 122
3118.57 125
3118.70 127
3118.83 127
3118.96 125
3119.09 122
3119.21 118
3119.34 113
3119.47 107
3119.60 102
3119.73 96
3119.85 90
3119.98 85
3120.11 82
3120.24 81
3120.37 80
3120.50 80
3120.62 81
3120.75 80
3120.88 79
3121.01 78
3121.14 76
3121.26 74
3121.39 73
3121.52 73
3121.65 72
3121.78 71
3121.90 68
3122.03 65
3122.16 63
3122.29 61
3122.42 60
3122.54 62
3122.67 66
3122.80 71
3122.93 75
3123.06 79
3123.19 82
3123.31 84
3123.44 85
3123.57 86
3123.70 88
3123.83 90
3123.95 92
3124.08 95
3124.21 98
3124.34 101
3124.47 103
3124.60 105
3124.72 106
3124.85 107
3124.98 107
3125.11 105
3125.24 103
3125.36 100
3125.49 96
3125.62 91
3125.75 85
3125.88 79
3126.01 73
3126.13 67
3126.26 61
3126.39 56
3126.52 52
3126.65 49
3126.77 47
3126.90 45
3127.03 43
3127.16 41
3127.29 39
3127.42 36
3127.54 32
3127.67 29
3127.80 27
3127.93 27
3128.06 28
3128.19 31
3128.31 34
3128.44 38
3128.57 42
3128.70 44
3128.83 45
3128.95 45
3129.08 43
3129.21 40
3129.34 37
3129.47 34
3129.60 31
3129.72 30
3129.85 30
3129.98 32
3130.11 36
3130.24 41
3130.37 46
3130.49 52
3130.62 58
3130.75 62
3130.88 65
3131.01 66
3131.14 65
3131.26 64
3131.39 61
3131.52 59
3131.65 56
3131.78 53
3131.91 51
3132.03 49
3132.16 49
3132.29 50
3132.42 53
3132.55 56
3132.68 59
3132.80 61
3132.93 61
3133.06 60
3133.19 57
3133.32 53
3133.45 48
3133.57 43
3133.70 38
3133.83 33
3133.96 29
3134.09 25
3134.22 22
3134.34 19
3134.47 16
3134.60 14
3134.73 11
3134.86 10
3134.99 9
3135.11 8
3135.24 8
3135.37 8
3135.50 8
3135.63 9
3135.76 9
3135.88 10
3136.01 12
3136.14 14
3136.27 17
3136.40 21
3136.53 27
3136.66 33
3136.78 41
3136.91 49
3137.04 56
3137.17 61
3137.30 63
3137.43 62
3137.55 59
3137.68 52
3137.81 44
3137.94 36
3138.07 27
3138.20 20
3138.32 14
3138.45 10
3138.58 8
3138.71 6
3138.84 4
3138.97 2
3139.10 1
3139.22 0
3139.35 0
3139.48 0
3139.61 0
3139.74 0
3139.87 0
3139.99 0
3140.12 0
3140.25 1
3140.38 2
3140.51 4
3140.64 6
3140.77 8
3140.89 10
3141.02 11
3141.15 13
3141.28 15
3141.41 18
3141.54 22
3141.67 26
3141.79 30
3141.92 33
3142.05 36
3142.18 38
3142.31 39
3142.44 40
3142.57 40
3142.69 40
3142.82 40
3142.95 39
3143.08 37
3143.21 34
3143.34 31
3143.47 27
3143.59 24
3143.72 22
3143.85 21
3143.98 21
3144.11 22
3144.24 23
3144.37 24
3144.49 24
3144.62 24
3144.75 25
3144.88 26
3145.01 29
3145.14 32
3145.27 37
3145.39 42
3145.52 48
3145.65 54
3145.78 59
3145.91 63
3146.04 68
3146.17 72
3146.29 77
3146.42 83
3146.55 90
3146.68 96
3146.81 101
3146.94 105
3147.07 106
3147.19 105
3147.32 102
3147.45 97
3147.58 91
3147.71 85
3147.84 80
3147.97 76
3148.10 74
3148.22 73
3148.35 75
3148.48 77
3148.61 79
3148.74 80
3148.87 79
3149.00 76
3149.12 71
3149.25 64
3149.38 56
3149.51 50
3149.64 44
3149.77 41
3149.90 40
3150.03 41
3150.15 42
3150.28 42
3150.41 41
3150.54 38
3150.67 34
3150.80 28
3150.93 24
3151.05 19
3151.18 17
3151.31 15
3151.44 14
3151.57 12
3151.70 11
3151.83 8
3151.96 6
3152.08 4
3152.21 5
3152.34 7
3152.47 11
3152.60 16
3152.73 22
3152.86 27
3152.99 31
3153.11 33
3153.24 34
3153.37 34
3153.50 34
3153.63 34
3153.76 34
3153.89 33
3154.02 33
3154.14 33
3154.27 32
3154.40 32
3154.53 33
3154.66 35
3154.79 37
3154.92 41
3155.05 45
3155.18 50
3155.30 54
3155.43 59
3155.56 63
3155.69 66
3155.82 68
3155.95 69
3156.08 68
3156.21 66
3156.33 63
3156.46 59
3156.59 56
3156.72 54
3156.85 53
3156.98 53
3157.11 53
3157.24 55
3157.37 56
3157.49 58
3157.62 60
3157.75 63
3157.88 66
3158.01 69
3158.14 72
3158.27 75
3158.40 77
3158.52 77
3158.65 76
3158.78 73
3158.91 69
3159.04 65
3159.17 61
3159.30 59
3159.43 58
3159.56 60
3159.68 65
3159.81 73
3159.94 83
3160.07 95
3160.20 108
3160.33 121
3160.46 135
3160.59 149
3160.72 164
3160.84 179
3160.97 196
3161.10 213
3161.23 231
3161.36 249
3161.49 268
3161.62 287
3161.75 307
3161.88 330
3162.01 357
3162.13 390
3162.26 429
3162.39 474
3162.52 524
3162.65 580
3162.78 638
3162.91 698
3163.04 759
3163.17 820
3163.29 880
3163.42 939
3163.55 995
3163.68 1046
3163.81 1093
3163.94 1135
3164.07 1172
3164.20 1204
3164.33 1233
3164.46 1258
3164.58 1280
3164.71 1296
3164.84 1307
3164.97 1311
3165.10 1309
3165.23 1300
3165.36 1285
3165.49 1266
3165.62 1244
3165.75 1220
3165.87 1195
3166.00 1170
3166.13 1146
3166.26 1122
3166.39 1099
3166.52 1076
3166.65 1055
3166.78 1033
3166.91 1010
3167.04 985
3167.16 958
3167.29 929
3167.42 899
3167.55 868
3167.68 837
3167.81 807
3167.94 778
3168.07 750
3168.20 722
3168.33 694
3168.46 666
3168.58 638
3168.71 611
3168.84 585
3168.97 559
3169.10 533
3169.23 509
3169.36 486
3169.49 464
3169.62 443
3169.75 423
3169.88 404
3170.00 387
3170.13 371
3170.26 356
3170.39 343
3170.52 330
3170.65 318
3170.78 307
3170.91 296
3171.04 286
3171.17 275
3171.30 264
3171.42 252
3171.55 240
3171.68 226
3171.81 212
3171.94 198
3172.07 183
3172.20 169
3172.33 157
3172.46 146
3172.59 138
3172.72 130
3172.85 124
3172.97 119
3173.10 114
3173.23 109
3173.36 103
3173.49 97
3173.62 91
3173.75 84
3173.88 77
3174.01 71
3174.14 66
3174.27 61
3174.40 58
3174.52 56
3174.65 56
3174.78 55
3174.91 54
3175.04 52
3175.17 49
3175.30 45
3175.43 40
3175.56 36
3175.69 32
3175.82 30
3175.95 30
3176.08 32
3176.20 35
3176.33 39
3176.46 42
3176.59 43
3176.72 43
3176.85 42
3176.98 40
3177.11 37
3177.24 36
3177.37 35
3177.50 35
3177.63 36
3177.76 37
3177.88 38
3178.01 37
3178.14 36
3178.27 34
3178.40 31
3178.53 28
3178.66 25
3178.79 21
3178.92 18
3179.05 14
3179.18 11
3179.31 8
3179.44 4
3179.57 1
3179.69 0
3179.82 0
3179.95 0
3180.08 0
3180.21 0
3180.34 0
3180.47 0
3180.60 6
3180.73 15
3180.86 24
3180.99 32
3181.12 40
3181.25 44
3181.38 45
3181.50 43
3181.63 38
3181.76 30
3181.89 20
3182.02 9
3182.15 0
3182.28 0
3182.41 0
3182.54 0
3182.67 0
3182.80 0
3182.93 0
3183.06 3
3183.19 13
3183.32 23
3183.45 32
3183.57 37
3183.70 40
3183.83 40
3183.96 36
3184.09 31
3184.22 25
3184.35 19
3184.48 14
3184.61 11
3184.74 11
3184.87 14
3185.00 17
3185.13 21
3185.26 25
3185.39 27
3185.52 26
3185.65 24
3185.77 19
3185.90 13
3186.03 6
3186.16 0
3186.29 0
3186.42 0
3186.55 0
3186.68 0
3186.81 0
3186.94 0
3187.07 0
3187.20 2
3187.33 10
3187.46 17
3187.59 23
3187.72 26
3187.85 29
3187.98 30
3188.10 31
3188.23 32
3188.36 33
3188.49 35
3188.62 37
3188.75 38
3188.88 38
3189.01 37
3189.14 35
3189.27 32
3189.40 29
3189.53 28
3189.66 29
3189.79 32
3189.92 36
3190.05 43
3190.18 50
3190.31 56
3190.44 62
3190.56 67
3190.69 69
3190.82 70
3190.95 68
3191.08 65
3191.21 60
3191.34 53
3191.47 46
3191.60 39
3191.73 32
3191.86 26
3191.99 22
3192.12 19
3192.25 18
3192.38 16
3192.51 15
3192.64 12
3192.77 9
3192.90 6
3193.03 2
3193.16 0
3193.29 0
3193.41 0
3193.54 0
3193.67 1
3193.80 6
3193.93 12
3194.06 17
3194.19 21
3194.32 24
3194.45 25
3194.58 25
3194.71 23
3194.84 20
3194.97 17
3195.10 14
3195.23 12
3195.36 11
3195.49 10
3195.62 10
3195.75 10
3195.88 11
3196.01 11
3196.14 11
3196.27 11
3196.40 11
3196.53 12
3196.66 13
3196.78 14
3196.91 16
3197.04 17
3197.17 18
3197.30 18
3197.43 17
3197.56 14
3197.69 11
3197.82 6
3197.95 2
3198.08 0
3198.21 0
3198.34 0
3198.47 0
3198.60 0
3198.73 0
3198.86 0
3198.99 0
3199.12 2
3199.25 6
3199.38 10
3199.51 13
3199.64 16
3199.77 18
3199.90 20
3200.03 21
3200.16 22
3200.29 23
3200.42 24
3200.55 24
3200.68 24
3200.81 25
3200.93 26
3201.06 27
3201.19 29
3201.32 31
3201.45 33
3201.58 35
3201.71 36
3201.84 36
3201.97 35
3202.10 33
3202.23 31
3202.36 29
3202.49 29
3202.62 31
3202.75 35
3202.88 39
3203.01 45
3203.14 50
3203.27 54
3203.40 56
3203.53 57
3203.66 55
3203.79 51
3203.92 46
3204.05 41
3204.18 37
3204.31 35
3204.44 34
3204.57 34
3204.70 35
3204.83 35
3204.96 35
3205.09 34
3205.22 32
3205.35 30
3205.48 29
3205.61 28
3205.74 27
3205.87 27
3206.00 27
3206.13 26
3206.26 26
3206.39 25
3206.52 24
3206.65 23
3206.78 20
3206.91 17
3207.04 14
3207.17 10
3207.29 6
3207.42 3
3207.55 3
3207.68 4
3207.81 7
3207.94 11
3208.07 16
3208.20 20
3208.33 23
3208.46 26
3208.59 27
3208.72 27
3208.85 27
3208.98 28
3209.11 29
3209.24 31
3209.37 33
3209.50 37
3209.63 40
3209.76 44
3209.89 48
3210.02 51
3210.15 54
3210.28 55
3210.41 56
3210.54 54
3210.67 51
3210.80 47
3210.93 42
3211.06 37
3211.19 32
3211.32 28
3211.45 25
3211.58 22
3211.71 21
3211.84 20
3211.97 21
3212.10 23
3212.23 25
3212.36 29
3212.49 34
3212.62 38
3212.75 43
3212.88 47
3213.01 50
3213.14 52
3213.27 54
3213.40 55
3213.53 56
3213.66 56
3213.79 56
3213.92 56
3214.05 55
3214.18 54
3214.31 51
3214.44 48
3214.57 45
3214.70 42
3214.83 40
3214.96 39
3215.09 40
3215.22 43
3215.35 48
3215.48 54
3215.61 61
3215.74 69
3215.87 75
3216.00 79
3216.13 82
3216.26 82
3216.39 80
3216.52 75
3216.65 69
3216.78 61
3216.91 53
3217.04 44
3217.17 37
3217.30 31
3217.43 26
3217.56 23
3217.69 23
3217.82 25
3217.95 29
3218.08 35
3218.21 40
3218.34 46
3218.47 49
3218.60 51
3218.73 50
3218.86 47
3218.99 43
3219.12 38
3219.25 34
3219.38 31
3219.51 30
3219.64 30
3219.77 31
3219.90 32
3220.03 33
3220.16 33
3220.29 33
3220.42 32
3220.55 30
3220.68 29
3220.81 27
3220.94 26
3221.07 25
3221.21 25
3221.34 25
3221.47 23
3221.60 21
3221.73 16
3221.86 10
3221.99 3
3222.12 0
3222.25 0
3222.38 0
3222.51 0
3222.64 0
3222.77 0
3222.90 0
3223.03 0
3223.16 4
3223.29 8
3223.42 12
3223.55 17
3223.68 23
3223.81 31
3223.94 39
3224.07 46
3224.20 52
3224.33 54
3224.46 53
3224.59 49
3224.72 42
3224.85 33
3224.98 24
3225.11 15
3225.24 8
3225.37 2
3225.50 0
3225.63 0
3225.76 0
3225.89 1
3226.02 3
3226.15 7
3226.28 10
3226.41 13
3226.54 17
3226.67 20
3226.80 24
3226.93 28
3227.06 32
3227.19 36
3227.32 39
3227.45 42
3227.59 43
3227.72 42
3227.85 41
3227.98 38
3228.11 35
3228.24 31
3228.37 29
3228.50 26
3228.63 25
3228.76 24
3228.89 25
3229.02 25
3229.15 27
3229.28 29
3229.41 30
3229.54 32
3229.67 32
3229.80 32
3229.93 31
3230.06 31
3230.19 30
3230.32 29
3230.45 29
3230.58 29
3230.71 28
3230.84 27
3230.97 26
3231.10 24
3231.23 22
3231.36 20
3231.49 18
3231.62 18
3231.76 18
3231.89 18
3232.02 20
3232.15 21
3232.28 22
3232.41 23
3232.54 23
3232.67 24
3232.80 23
3232.93 22
3233.06 20
3233.19 18
3233.32 14
3233.45 10
3233.58 7
3233.71 6
3233.84 7
3233.97 12
3234.10 18
3234.23 26
3234.36 35
3234.49 42
3234.62 49
3234.75 53
3234.88 54
3235.01 54
3235.15 51
3235.28 48
3235.41 44
3235.54 39
3235.67 34
3235.80 29
3235.93 25
3236.06 22
3236.19 20
3236.32 19
3236.45 19
3236.58 20
3236.71 21
3236.84 21
3236.97 21
3237.10 20
3237.23 17
3237.36 13
3237.49 9
3237.62 4
3237.75 0
3237.88 0
3238.02 0
3238.15 0
3238.28 0
3238.41 0
3238.54 0
3238.67 0
3238.80 1
3238.93 8
3239.06 16
3239.19 24
3239.32 31
3239.45 37
3239.58 40
3239.71 42
3239.84 42
3239.97 41
3240.10 42
3240.23 43
3240.36 46
3240.49 51
3240.63 56
3240.76 61
3240.89 66
3241.02 70
3241.15 73
3241.28 76
3241.41 79
3241.54 82
3241.67 84
3241.80 84
3241.93 81
3242.06 75
3242.19 65
3242.32 55
3242.45 44
3242.58 35
3242.71 29
3242.84 27
3242.98 26
3243.11 28
3243.24 29
3243.37 30
3243.50 30
3243.63 29
3243.76 28
3243.89 28
3244.02 28
3244.15 30
3244.28 32
3244.41 33
3244.54 35
3244.67 36
3244.80 38
3244.93 39
3245.06 42
3245.20 45
3245.33 49
3245.46 52
3245.59 55
3245.72 57
3245.85 58
3245.98 61
3246.11 64
3246.24 69
3246.37 75
3246.50 82
3246.63 88
3246.76 94
3246.89 99
3247.02 104
3247.16 110
3247.29 118
3247.42 128
3247.55 140
3247.68 154
3247.81 168
3247.94 183
3248.07 197
3248.20 211
3248.33 224
3248.46 237
3248.59 250
3248.72 265
3248.85 280
3248.98 295
3249.12 312
3249.25 330
3249.38 350
3249.51 371
3249.64 392
3249.77 413
3249.90 433
3250.03 450
3250.16 463
3250.29 472
3250.42 478
3250.55 480
3250.68 481
3250.81 480
3250.95 477
3251.08 474
3251.21 468
3251.34 459
3251.47 448
3251.60 434
3251.73 420
3251.86 406
3251.99 393
3252.12 382
3252.25 373
3252.38 367
3252.51 362
3252.65 359
3252.78 355
3252.91 351
3253.04 347
3253.17 342
3253.30 337
3253.43 331
3253.56 324
3253.69 315
3253.82 306
3253.95 295
3254.08 283
3254.22 271
3254.35 259
3254.48 247
3254.61 236
3254.74 227
3254.87 218
3255.00 211
3255.13 206
3255.26 202
3255.39 199
3255.52 196
3255.65 193
3255.78 189
3255.92 182
3256.05 174
3256.18 164
3256.31 154
3256.44 144
3256.57 135
3256.70 129
3256.83 124
3256.96 123
3257.09 123
3257.22 124
3257.36 126
3257.49 127
3257.62 128
3257.75 128
3257.88 127
3258.01 124
3258.14 120
3258.27 114
3258.40 109
3258.53 102
3258.66 96
3258.79 90
3258.93 85
3259.06 80
3259.19 76
3259.32 72
3259.45 68
3259.58 65
3259.71 62
3259.84 60
3259.97 60
3260.10 61
3260.23 63
3260.37 67
3260.50 71
3260.63 75
3260.76 79
3260.89 82
3261.02 85
3261.15 87
3261.28 88
3261.41 87
3261.54 86
3261.68 83
3261.81 80
3261.94 77
3262.07 74
3262.20 72
3262.33 72
3262.46 73
3262.59 76
3262.72 80
3262.85 86
3262.99 93
3263.12 103
3263.25 114
3263.38 127
3263.51 142
3263.64 157
3263.77 172
3263.90 186
3264.03 196
3264.16 202
3264.29 206
3264.43 208
3264.56 211
3264.69 218
3264.82 229
3264.95 246
3265.08 267
3265.21 291
3265.34 314
3265.47 337
3265.61 358
3265.74 378
3265.87 401
3266.00 428
3266.13 460
3266.26 499
3266.39 541
3266.52 586
3266.65 629
3266.78 669
3266.92 706
3267.05 739
3267.18 771
3267.31 803
3267.44 836
3267.57 869
3267.70 901
3267.83 929
3267.96 952
3268.10 966
3268.23 972
3268.36 971
3268.49 964
3268.62 954
3268.75 945
3268.88 940
3269.01 940
3269.14 945
3269.28 956
3269.41 969
3269.54 983
3269.67 994
3269.80 1000
3269.93 1000
3270.06 995
3270.19 986
3270.32 974
3270.46 961
3270.59 948
3270.72 935
3270.85 920
3270.98 905
3271.11 887
3271.24 866
3271.37 843
3271.50 819
3271.64 794
3271.77 769
3271.90 744
3272.03 717
3272.16 690
3272.29 662
3272.42 633
3272.55 603
3272.69 574
3272.82 546
3272.95 521
3273.08 499
3273.21 479
3273.34 460
3273.47 442
3273.60 423
3273.73 402
3273.87 379
3274.00 353
3274.13 327
3274.26 300
3274.39 275
3274.52 252
3274.65 233
3274.78 217
3274.92 206
3275.05 198
3275.18 193
3275.31 191
3275.44 190
3275.57 190
3275.70 188
3275.83 183
3275.97 176
3276.10 165
3276.23 152
3276.36 137
3276.49 124
3276.62 114
3276.75 106
3276.88 102
3277.02 101
3277.15 100
3277.28 99
3277.41 97
3277.54 93
3277.67 87
3277.80 79
3277.93 69
3278.07 58
3278.20 48
3278.33 38
3278.46 29
3278.59 22
3278.72 17
3278.85 15
3278.98 14
3279.12 14
3279.25 14
3279.38 15
3279.51 16
3279.64 17
3279.77 19
3279.90 23
3280.04 27
3280.17 33
3280.30 39
3280.43 46
3280.56 51
3280.69 56
3280.82 59
3280.95 61
3281.09 62
3281.22 63
3281.35 64
3281.48 67
3281.61 70
3281.74 73
3281.87 77
3282.01 79
3282.14 80
3282.27 80
3282.40 78
3282.53 76
3282.66 75
3282.79 75
3282.92 75
3283.06 77
3283.19 78
3283.32 80
3283.45 80
3283.58 80
3283.71 80
3283.84 80
3283.98 81
3284.11 83
3284.24 87
3284.37 93
3284.50 98
3284.63 104
3284.76 107
3284.90 109
3285.03 108
3285.16 106
3285.29 103
3285.42 99
3285.55 96
3285.68 93
3285.82 92
3285.95 92
3286.08 93
3286.21 95
3286.34 99
3286.47 103
3286.60 109
3286.74 114
3286.87 119
3287.00 122
3287.13 123
3287.26 121
3287.39 115
3287.52 107
3287.66 97
3287.79 87
3287.92 77
3288.05 70
3288.18 65
3288.31 62
3288.45 61
3288.58 62
3288.71 63
3288.84 63
3288.97 62
3289.10 60
3289.23 57
3289.37 52
3289.50 48
3289.63 43
3289.76 40
3289.89 39
3290.02 38
3290.15 38
3290.29 38
3290.42 38
3290.55 39
3290.68 39
3290.81 41
3290.94 43
3291.08 45
3291.21 47
3291.34 47
3291.47 46
3291.60 43
3291.73 39
3291.87 32
3292.00 25
3292.13 18
3292.26 11
3292.39 5
3292.52 0
3292.65 0
3292.79 0
3292.92 0
3293.05 0
3293.18 0
3293.31 0
3293.44 0
3293.58 0
3293.71 1
3293.84 4
3293.97 8
3294.10 11
3294.23 13
3294.37 15
3294.50 15
3294.63 15
3294.76 14
3294.89 13
3295.02 14
3295.15 15
3295.29 18
3295.42 23
3295.55 27
3295.68 31
3295.81 35
3295.94 36
3296.08 36
3296.21 34
3296.34 32
3296.47 29
3296.60 28
3296.73 28
3296.87 30
3297.00 33
3297.13 36
3297.26 39
3297.39 41
3297.52 42
3297.66 42
3297.79 42
3297.92 43
3298.05 45
3298.18 49
3298.31 54
3298.45 60
3298.58 66
3298.71 70
3298.84 74
3298.97 77
3299.10 80
3299.24 83
3299.37 86
3299.50 90
3299.63 94
3299.76 98
3299.90 101
3300.03 103
3300.16 103
3300.29 101
3300.42 98
3300.55 94
3300.69 90
3300.82 85
3300.95 82
3301.08 79
3301.21 76
3301.34 73
3301.48 70
3301.61 66
3301.74 61
3301.87 57
3302.00 52
3302.13 48
3302.27 45
3302.40 43
3302.53 42
3302.66 42
3302.79 43
3302.93 46
3303.06 51
3303.19 56
3303.32 63
3303.45 69
3303.58 75
3303.72 80
3303.85 84
3303.98 86
3304.11 86
3304.24 85
3304.38 82
3304.51 79
3304.64 75
3304.77 71
3304.90 69
3305.03 68
3305.17 71
3305.30 75
3305.43 81
3305.56 88
3305.69 95
3305.83 99
3305.96 102
3306.09 102
3306.22 100
3306.35 97
3306.48 95
3306.62 94
3306.75 94
3306.88 96
3307.01 97
3307.14 99
3307.28 98
3307.41 97
3307.54 95
3307.67 92
3307.80 91
3307.94 90
3308.07 90
3308.20 90
3308.33 90
3308.46 88
3308.59 86
3308.73 82
3308.86 77
3308.99 73
3309.12 69
3309.25 66
3309.39 65
3309.52 64
3309.65 65
3309.78 67
3309.91 69
3310.05 72
3310.18 75
3310.31 78
3310.44 80
3310.57 81
3310.71 82
3310.84 81
3310.97 80
3311.10 78
3311.23 76
3311.37 74
3311.50 73
3311.63 73
3311.76 73
3311.89 74
3312.02 75
3312.16 75
3312.29 73
3312.42 71
3312.55 68
3312.68 64
3312.82 59
3312.95 54
3313.08 49
3313.21 43
3313.34 38
3313.48 34
3313.61 32
3313.74 32
3313.87 35
3314.00 41
3314.14 49
3314.27 58
3314.40 68
3314.53 76
3314.66 82
3314.80 86
3314.93 86
3315.06 85
3315.19 82
3315.32 77
3315.46 72
3315.59 68
3315.72 63
3315.85 60
3315.99 58
3316.12 58
3316.25 60
3316.38 62
3316.51 65
3316.65 66
3316.78 66
3316.91 64
3317.04 60
3317.17 54
3317.31 47
3317.44 41
3317.57 35
3317.70 32
3317.83 30
3317.97 30
3318.10 33
3318.23 37
3318.36 43
3318.49 48
3318.63 53
3318.76 56
3318.89 59
3319.02 61
3319.15 62
3319.29 62
3319.42 62
3319.55 62
3319.68 61
3319.82 60
3319.95 58
3320.08 56
3320.21 55
3320.34 54
3320.48 53
3320.61 52
3320.74 50
3320.87 48
3321.00 44
3321.14 38
3321.27 33
3321.40 28
3321.53 23
3321.67 20
3321.80 18
3321.93 17
3322.06 17
3322.19 17
3322.33 17
3322.46 18
3322.59 19
3322.72 20
3322.85 21
3322.99 23
3323.12 25
3323.25 28
3323.38 30
3323.52 32
3323.65 33
3323.78 34
3323.91 34
3324.04 36
3324.18 38
3324.31 44
3324.44 52
3324.57 63
3324.71 76
3324.84 90
3324.97 104
3325.10 117
3325.23 127
3325.37 133
3325.50 136
3325.63 135
3325.76 132
3325.90 127
3326.03 121
3326.16 117
3326.29 114
3326.42 113
3326.56 115
3326.69 118
3326.82 123
3326.95 128
3327.09 134
3327.22 140
3327.35 145
3327.48 150
3327.62 154
3327.75 157
3327.88 159
3328.01 160
3328.14 159
3328.28 157
3328.41 154
3328.54 149
3328.67 143
3328.81 137
3328.94 131
3329.07 124
3329.20 116
3329.33 108
3329.47 100
3329.60 92
3329.73 87
3329.86 83
3330.00 83
3330.13 84
3330.26 87
3330.39 89
3330.53 90
3330.66 88
3330.79 84
3330.92 78
3331.06 70
3331.19 62
3331.32 55
3331.45 49
3331.58 46
3331.72 44
3331.85 44
3331.98 46
3332.11 49
3332.25 52
3332.38 57
3332.51 61
3332.64 65
3332.78 69
3332.91 72
3333.04 75
3333.17 77
3333.31 78
3333.44 79
3333.57 79
3333.70 78
3333.83 78
3333.97 78
3334.10 79
3334.23 79
3334.36 80
3334.50 79
3334.63 77
3334.76 73
3334.89 67
3335.03 61
3335.16 55
3335.29 49
3335.42 44
3335.56 41
3335.69 38
3335.82 36
3335.95 32
3336.09 27
3336.22 21
3336.35 15
3336.48 8
3336.62 3
3336.75 0
3336.88 0
3337.01 0
3337.15 0
3337.28 0
3337.41 0
3337.54 1
3337.68 2
3337.81 1
3337.94 0
3338.07 0
3338.21 0
3338.34 1
3338.47 4
3338.60 7
3338.74 12
3338.87 17
3339.00 22
3339.13 27
3339.27 31
3339.40 34
3339.53 35
3339.66 36
3339.80 34
3339.93 32
3340.06 29
3340.19 27
3340.33 25
3340.46 25
3340.59 26
3340.72 28
3340.86 31
3340.99 32
3341.12 33
3341.25 31
3341.39 29
3341.52 26
3341.65 22
3341.78 20
3341.92 19
3342.05 19
3342.18 21
3342.31 23
3342.45 25
3342.58 26
3342.71 27
3342.84 27
3342.98 27
3343.11 27
3343.24 29
3343.37 32
3343.51 35
3343.64 38
3343.77 41
3343.90 42
3344.04 43
3344.17 43
3344.30 43
3344.44 44
3344.57 45
3344.70 49
3344.83 53
3344.97 57
3345.10 61
3345.23 65
3345.36 68
3345.50 70
3345.63 72
3345.76 73
3345.89 73
3346.03 72
3346.16 71
3346.29 69
3346.42 67
3346.56 65
3346.69 64
3346.82 64
3346.96 65
3347.09 67
3347.22 68
3347.35 68
3347.49 67
3347.62 64
3347.75 60
3347.88 56
3348.02 51
3348.15 48
3348.28 46
3348.41 46
3348.55 47
3348.68 48
3348.81 48
3348.95 48
3349.08 47
3349.21 45
3349.34 44
3349.48 43
3349.61 43
3349.74 45
3349.87 47
3350.01 50
3350.14 52
3350.27 53
3350.41 54
3350.54 54
3350.67 53
3350.80 52
3350.94 51
3351.07 51
3351.20 51
3351.33 52
3351.47 52
3351.60 52
3351.73 51
3351.87 50
3352.00 48
3352.13 46
3352.26 44
3352.40 43
3352.53 44
3352.66 46
3352.79 50
3352.93 56
3353.06 62
3353.19 69
3353.33 75
3353.46 80
3353.59 82
3353.72 83
3353.86 80
3353.99 77
3354.12 73
3354.26 68
3354.39 65
3354.52 62
3354.65 59
3354.79 57
3354.92 53
3355.05 48
3355.19 43
3355.32 38
3355.45 34
3355.58 31
3355.72 29
3355.85 30
3355.98 31
3356.12 32
3356.25 33
3356.38 34
3356.51 35
3356.65 35
3356.78 36
3356.91 37
3357.05 39
3357.18 42
3357.31 46
3357.44 49
3357.58 52
3357.71 54
3357.84 56
3357.98 55
3358.11 53
3358.24 49
3358.37 44
3358.51 37
3358.64 31
3358.77 26
3358.91 25
3359.04 28
3359.17 35
3359.30 45
3359.44 59
3359.57 74
3359.70 89
3359.84 101
3359.97 110
3360.10 115
3360.23 116
3360.37 113
3360.50 107
3360.63 98
3360.77 89
3360.90 79
3361.03 70
3361.16 61
3361.30 54
3361.43 49
3361.56 46
3361.70 44
3361.83 44
3361.96 45
3362.10 46
3362.23 48
3362.36 51
3362.49 54
3362.63 56
3362.76 59
3362.89 61
3363.03 64
3363.16 66
3363.29 68
3363.43 69
3363.56 70
3363.69 71
3363.82 72
3363.96 73
3364.09 75
3364.22 77
3364.36 81
3364.49 85
3364.62 90
3364.76 95
3364.89 100
3365.02 104
3365.15 107
3365.29 109
3365.42 111
3365.55 113
3365.69 116
3365.82 120
3365.95 125
3366.09 130
3366.22 135
3366.35 140
3366.48 145
3366.62 150
3366.75 155
3366.88 160
3367.02 165
3367.15 170
3367.28 175
3367.42 181
3367.55 187
3367.68 194
3367.82 202
3367.95 211
3368.08 220
3368.21 229
3368.35 237
3368.48 243
3368.61 245
3368.75 244
3368.88 239
3369.01 231
3369.15 220
3369.28 209
3369.41 198
3369.55 188
3369.68 179
3369.81 173
3369.94 167
3370.08 163
3370.21 159
3370.34 156
3370.48 152
3370.61 147
3370.74 144
3370.88 141
3371.01 140
3371.14 142
3371.28 146
3371.41 154
3371.54 163
3371.68 172
3371.81 180
3371.94 187
3372.07 190
3372.21 192
3372.34 192
3372.47 190
3372.61 189
3372.74 187
3372.87 184
3373.01 181
3373.14 177
3373.27 172
3373.41 166
3373.54 159
3373.67 152
3373.81 144
3373.94 136
3374.07 128
3374.21 119
3374.34 111
3374.47 103
3374.61 97
3374.74 92
3374.87 89
3375.01 89
3375.14 90
3375.27 92
3375.40 94
3375.54 97
3375.67 99
3375.80 101
3375.94 103
3376.07 105
3376.20 106
3376.34 106
3376.47 104
3376.60 100
3376.74 95
3376.87 89
3377.00 82
3377.14 76
3377.27 72
3377.40 69
3377.54 67
3377.67 67
3377.80 67
3377.94 66
3378.07 66
3378.20 64
3378.34 63
3378.47 61
3378.60 58
3378.74 56
3378.87 53
3379.00 50
3379.14 47
3379.27 44
3379.40 42
3379.54 39
3379.67 36
3379.80 34
3379.94 33
3380.07 32
3380.20 31
3380.34 31
3380.47 30
3380.60 30
3380.74 30
3380.87 31
3381.00 33
3381.14 35
3381.27 37
3381.40 40
3381.54 42
3381.67 44
3381.80 46
3381.94 48
3382.07 51
3382.20 53
3382.34 56
3382.47 59
3382.60 61
3382.74 63
3382.87 62
3383.00 61
3383.14 58
3383.27 54
3383.40 52
3383.54 50
3383.67 49
3383.80 49
3383.94 50
3384.07 52
3384.20 53
3384.34 54
3384.47 54
3384.60 54
3384.74 53
3384.87 51
3385.00 49
3385.14 47
3385.27 46
3385.40 45
3385.54 46
3385.67 49
3385.80 52
3385.94 56
3386.07 59
3386.20 61
3386.34 60
3386.47 58
3386.60 54
3386.74 50
3386.87 46
3387.01 43
3387.14 42
3387.27 43
3387.41 47
3387.54 53
3387.67 60
3387.81 68
3387.94 75
3388.07 81
3388.21 83
3388.34 83
3388.47 80
3388.61 76
3388.74 71
3388.87 67
3389.01 64
3389.14 62
3389.27 61
3389.41 60
3389.54 60
3389.67 59
3389.81 59
3389.94 59
3390.08 60
3390.21 62
3390.34 64
3390.48 67
3390.61 69
3390.74 71
3390.88 72
3391.01 72
3391.14 71
3391.28 71
3391.41 71
3391.54 70
3391.68 69
3391.81 68
3391.94 65
3392.08 62
3392.21 57
3392.35 53
3392.48 50
3392.61 48
3392.75 48
3392.88 49
3393.01 50
3393.15 51
3393.28 50
3393.41 48
3393.55 45
3393.68 41
3393.81 38
3393.95 35
3394.08 33
3394.22 34
3394.35 36
3394.48 40
3394.62 44
3394.75 48
3394.88 50
3395.02 52
3395.15 52
3395.28 50
3395.42 48
3395.55 45
3395.68 43
3395.82 42
3395.95 42
3396.09 42
3396.22 43
3396.35 43
3396.49 44
3396.62 44
3396.75 44
3396.89 44
3397.02 45
3397.15 47
3397.29 48
3397.42 50
3397.56 52
3397.69 53
3397.82 53
3397.96 53
3398.09 51
3398.22 49
3398.36 47
3398.49 44
3398.63 41
3398.76 38
3398.89 36
3399.03 34
3399.16 34
3399.29 35
3399.43 37
3399.56 41
3399.69 46
3399.83 51
3399.96 54
3400.10 55
3400.23 54
3400.36 51
3400.50 48
3400.63 45
3400.76 44
3400.90 45
3401.03 48
3401.17 51
3401.30 55
3401.43 57
3401.57 57
3401.70 55
3401.83 50
3401.97 45
3402.10 40
3402.24 37
3402.37 37
3402.50 39
3402.64 44
3402.77 52
3402.90 61
3403.04 72
3403.17 81
3403.31 89
3403.44 95
3403.57 98
3403.71 99
3403.84 99
3403.97 100
3404.11 103
3404.24 109
3404.38 118
3404.51 130
3404.64 143
3404.78 157
3404.91 170
3405.05 182
3405.18 193
3405.31 201
3405.45 207
3405.58 212
3405.71 215
3405.85 216
3405.98 216
3406.12 213
3406.25 207
3406.38 200
3406.52 190
3406.65 178
3406.78 166
3406.92 154
3407.05 144
3407.19 137
3407.32 132
3407.45 128
3407.59 127
3407.72 126
3407.86 124
3407.99 123
3408.12 122
3408.26 120
3408.39 119
3408.52 119
3408.66 118
3408.79 117
3408.93 114
3409.06 111
3409.19 105
3409.33 99
3409.46 93
3409.60 87
3409.73 83
3409.86 80
3410.00 78
3410.13 78
3410.27 77
3410.40 76
3410.53 73
3410.67 69
3410.80 64
3410.94 58
3411.07 52
3411.20 46
3411.34 40
3411.47 36
3411.60 32
3411.74 28
3411.87 25
3412.01 21
3412.14 19
3412.27 17
3412.41 18
3412.54 21
3412.68 26
3412.81 33
3412.94 41
3413.08 50
3413.21 59
3413.35 67
3413.48 76
3413.61 86
3413.75 98
3413.88 110
3414.02 122
3414.15 133
3414.28 141
3414.42 146
3414.55 146
3414.69 142
3414.82 135
3414.95 125
3415.09 115
3415.22 105
3415.36 96
3415.49 89
3415.62 83
3415.76 77
3415.89 73
3416.03 69
3416.16 65
3416.29 61
3416.43 57
3416.56 53
3416.70 48
3416.83 44
3416.96 40
3417.10 36
3417.23 34
3417.37 34
3417.50 37
3417.63 43
3417.77 52
3417.90 63
3418.04 75
3418.17 87
3418.30 97
3418.44 104
3418.57 107
3418.71 106
3418.84 103
3418.98 97
3419.11 90
3419.24 84
3419.38 78
3419.51 74
3419.65 71
3419.78 70
3419.91 69
3420.05 68
3420.18 66
3420.32 63
3420.45 58
3420.58 53
3420.72 49
3420.85 45
3420.99 43
3421.12 42
3421.25 43
3421.39 43
3421.52 44
3421.66 43
3421.79 43
3421.93 43
3422.06 43
3422.19 45
3422.33 47
3422.46 51
3422.60 54
3422.73 55
3422.86 54
3423.00 50
3423.13 44
3423.27 36
3423.40 26
3423.54 17
3423.67 8
3423.80 0
3423.94 0
3424.07 0
3424.21 0
3424.34 0
3424.47 0
3424.61 0
3424.74 0
3424.88 0
3425.01 4
3425.15 14
3425.28 24
3425.41 33
3425.55 42
3425.68 47
3425.82 50
3425.95 50
3426.09 47
3426.22 43
3426.35 38
3426.49 34
3426.62 31
3426.76 29
3426.89 29
3427.02 30
3427.16 32
3427.29 34
3427.43 36
3427.56 38
3427.70 41
3427.83 44
3427.96 48
3428.10 53
3428.23 58
3428.37 64
3428.50 71
3428.64 78
3428.77 85
3428.90 93
3429.04 103
3429.17 115
3429.31 127
3429.44 141
3429.58 155
3429.71 169
3429.84 183
3429.98 196
3430.11 208
3430.25 218
3430.38 227
3430.52 232
3430.65 233
3430.78 232
3430.92 228
3431.05 224
3431.19 221
3431.32 221
3431.46 226
3431.59 234
3431.72 244
3431.86 257
3431.99 270
3432.13 282
3432.26 293
3432.40 302
3432.53 310
3432.67 318
3432.80 327
3432.93 335
3433.07 343
3433.20 351
3433.34 359
3433.47 365
3433.61 368
3433.74 370
3433.87 371
3434.01 370
3434.14 369
3434.28 367
3434.41 365
3434.55 361
3434.68 357
3434.81 352
3434.95 346
3435.08 340
3435.22 334
3435.35 328
3435.49 321
3435.62 313
3435.76 304
3435.89 294
3436.02 283
3436.16 273
3436.29 264
3436.43 258
3436.56 254
3436.70 252
3436.83 250
3436.97 248
3437.10 242
3437.23 234
3437.37 224
3437.50 211
3437.64 199
3437.77 187
3437.91 178
3438.04 170
3438.18 164
3438.31 159
3438.44 155
3438.58 150
3438.71 144
3438.85 136
3438.98 126
3439.12 113
3439.25 100
3439.39 88
3439.52 77
3439.65 69
3439.79 65
3439.92 64
3440.06 67
3440.19 72
3440.33 78
3440.46 83
3440.60 88
3440.73 91
3440.87 91
3441.00 88
3441.13 83
3441.27 77
3441.40 70
3441.54 64
3441.67 59
3441.81 56
3441.94 54
3442.08 52
3442.21 51
3442.34 50
3442.48 49
3442.61 47
3442.75 47
3442.88 48
3443.02 51
3443.15 56
3443.29 61
3443.42 66
3443.56 70
3443.69 72
3443.83 72
3443.96 71
3444.09 70
3444.23 68
3444.36 67
3444.50 67
3444.63 67
3444.77 67
3444.90 65
3445.04 62
3445.17 56
3445.31 47
3445.44 37
3445.57 26
3445.71 16
3445.84 8
3445.98 3
3446.11 0
3446.25 0
3446.38 1
3446.52 4
3446.65 7
3446.79 11
3446.92 15
3447.06 19
3447.19 25
3447.32 32
3447.46 41
3447.59 50
3447.73 60
3447.86 68
3448.00 74
3448.13 76
3448.27 76
3448.40 74
3448.54 71
3448.67 70
3448.81 72
3448.94 76
3449.08 82
3449.21 89
3449.34 96
3449.48 102
3449.61 105
3449.75 105
3449.88 102
3450.02 98
3450.15 93
3450.29 88
3450.42 84
3450.56 80
3450.69 77
3450.83 75
3450.96 72
3451.10 69
3451.23 65
3451.36 60
3451.50 55
3451.63 49
3451.77 44
3451.90 41
3452.04 40
3452.17 40
3452.31 43
3452.44 48
3452.58 52
3452.71 55
3452.85 56
3452.98 54
3453.12 50
3453.25 43
3453.39 36
3453.52 29
3453.66 23
3453.79 19
3453.93 16
3454.06 13
3454.19 11
3454.33 8
3454.46 6
3454.60 3
3454.73 1
3454.87 0
3455.00 0
3455.14 0
3455.27 0
3455.41 0
3455.54 0
3455.68 0
3455.81 0
3455.95 3
3456.08 7
3456.22 12
3456.35 19
3456.49 26
3456.62 32
3456.76 37
3456.89 40
3457.03 41
3457.16 39
3457.29 36
3457.43 32
3457.56 28
3457.70 24
3457.83 21
3457.97 20
3458.10 20
3458.24 22
3458.37 27
3458.51 33
3458.64 38
3458.78 44
3458.91 47
3459.05 48
3459.18 47
3459.32 44
3459.45 41
3459.59 39
3459.72 39
3459.86 40
3459.99 41
3460.13 42
3460.26 42
3460.40 40
3460.53 36
3460.67 30
3460.80 24
3460.94 18
3461.07 13
3461.21 9
3461.34 5
3461.48 1
3461.61 0
3461.75 0
3461.88 0
3462.02 0
3462.15 0
3462.29 0
3462.42 0
3462.56 0
3462.69 3
3462.83 8
3462.96 14
3463.10 19
3463.23 23
3463.36 26
3463.50 29
3463.63 30
3463.77 30
3463.90 29
3464.04 28
3464.17 27
3464.31 27
3464.44 27
3464.58 28
3464.71 28
3464.85 28
3464.98 28
3465.12 26
3465.25 24
3465.39 22
3465.52 20
3465.66 20
3465.79 22
3465.93 25
3466.06 28
3466.20 32
3466.33 34
3466.47 35
3466.60 35
3466.74 34
3466.87 32
3467.01 32
3467.14 34
3467.28 38
3467.41 43
3467.55 50
3467.68 57
3467.82 62
3467.95 64
3468.09 64
3468.22 61
3468.36 57
3468.49 54
3468.63 51
3468.77 50
3468.90 51
3469.04 53
3469.17 55
3469.31 57
3469.44 58
3469.58 57
3469.71 54
3469.85 50
3469.98 46
3470.12 43
3470.25 42
3470.39 42
3470.52 43
3470.66 45
3470.79 46
3470.93 45
3471.06 43
3471.20 40
3471.33 38
3471.47 35
3471.60 35
3471.74 36
3471.87 38
3472.01 41
3472.14 43
3472.28 45
3472.41 46
3472.55 46
3472.68 45
3472.82 45
3472.95 45
3473.09 46
3473.22 47
3473.36 50
3473.49 53
3473.63 58
3473.76 63
3473.90 69
3474.03 74
3474.17 79
3474.30 83
3474.44 85
3474.57 86
3474.71 85
3474.85 84
3474.98 81
3475.12 78
3475.25 75
3475.39 73
3475.52 71
3475.66 71
3475.79 71
3475.93 72
3476.06 74
3476.20 75
3476.33 75
3476.47 75
3476.60 73
3476.74 71
3476.87 68
3477.01 64
3477.14 61
3477.28 58
3477.41 55
3477.55 53
3477.68 51
3477.82 48
3477.95 45
3478.09 40
3478.23 35
3478.36 29
3478.50 24
3478.63 21
3478.77 19
3478.90 20
3479.04 22
3479.17 24
3479.31 26
3479.44 26
3479.58 25
3479.71 21
3479.85 17
3479.98 14
3480.12 11
3480.25 11
3480.39 12
3480.52 14
3480.66 17
3480.80 20
3480.93 23
3481.07 25
3481.20 28
3481.34 31
3481.47 35
3481.61 40
3481.74 45
3481.88 49
3482.01 51
3482.15 52
3482.28 51
3482.42 49
3482.55 46
3482.69 43
3482.82 39
3482.96 35
3483.10 31
3483.23 27
3483.37 22
3483.50 18
3483.64 14
3483.77 10
3483.91 7
3484.04 5
3484.18 3
3484.31 2
3484.45 2
3484.58 4
3484.72 7
3484.86 11
3484.99 18
3485.13 25
3485.26 32
3485.40 39
3485.53 44
3485.67 48
3485.80 49
3485.94 47
3486.07 43
3486.21 37
3486.34 30
3486.48 23
3486.62 16
3486.75 11
3486.89 8
3487.02 7
3487.16 8
3487.29 11
3487.43 13
3487.56 15
3487.70 14
3487.83 13
3487.97 9
3488.10 4
3488.24 0
3488.38 0
3488.51 0
3488.65 0
3488.78 0
3488.92 1
3489.05 8
3489.19 16
3489.32 24
3489.46 32
3489.59 39
3489.73 44
3489.87 48
3490.00 49
3490.14 49
3490.27 47
3490.41 44
3490.54 40
3490.68 36
3490.81 31
3490.95 26
3491.08 21
3491.22 15
3491.36 10
3491.49 7
3491.63 5
3491.76 5
3491.90 9
3492.03 16
3492.17 25
3492.30 34
3492.44 44
3492.58 51
3492.71 56
3492.85 57
3492.98 54
3493.12 48
3493.25 41
3493.39 34
3493.52 28
3493.66 26
3493.80 27
3493.93 31
3494.07 37
3494.20 43
3494.34 46
3494.47 47
3494.61 45
3494.74 40
3494.88 36
3495.02 31
3495.15 29
3495.29 29
3495.42 30
3495.56 33
3495.69 37
3495.83 40
3495.96 43
3496.10 45
3496.24 47
3496.37 48
3496.51 49
3496.64 50
3496.78 50
3496.91 50
3497.05 49
3497.18 48
3497.32 46
3497.46 44
3497.59 41
3497.73 37
3497.86 32
3498.00 27
3498.13 21
3498.27 15
3498.40 8
3498.54 2
3498.68 0
3498.81 0
3498.95 0
3499.08 0
3499.22 0
3499.35 0
3499.49 0
3499.63 0
3499.76 0
3499.90 4
3500.03 10
3500.17 18
3500.30 25
3500.44 31
3500.58 36
3500.71 39
3500.85 41
3500.98 41
3501.12 41
3501.25 41
3501.39 40
3501.53 39
3501.66 38
3501.80 37
3501.93 34
3502.07 31
3502.20 27
3502.34 22
3502.48 17
3502.61 13
3502.75 9
3502.88 5
3503.02 2
3503.15 1
3503.29 0
3503.43 0
3503.56 2
3503.70 5
3503.83 10
3503.97 16
3504.10 23
3504.24 30
3504.38 36
3504.51 40
3504.65 43
3504.78 43
3504.92 41
3505.05 36
3505.19 30
3505.33 22
3505.46 14
3505.60 6
3505.73 0
3505.87 0
3506.00 0
3506.14 0
3506.28 0
3506.41 0
3506.55 4
3506.68 10
3506.82 16
3506.95 22
3507.09 28
3507.23 33
3507.36 37
3507.50 41
3507.63 44
3507.77 46
3507.91 49
3508.04 51
3508.18 54
3508.31 57
3508.45 58
3508.58 57
3508.72 55
3508.86 51
3508.99 47
3509.13 42
3509.26 39
3509.40 37
3509.54 39
3509.67 42
3509.81 48
3509.94 54
3510.08 61
3510.21 68
3510.35 74
3510.49 77
3510.62 79
3510.76 78
3510.89 75
3511.03 71
3511.17 66
3511.30 61
3511.44 57
3511.57 54
3511.71 54
3511.85 55
3511.98 59
3512.12 64
3512.25 71
3512.39 78
3512.52 84
3512.66 90
3512.80 96
3512.93 101
3513.07 106
3513.20 112
3513.34 119
3513.48 126
3513.61 133
3513.75 139
3513.88 143
3514.02 146
3514.16 147
3514.29 147
3514.43 149
3514.56 152
3514.70 158
3514.84 168
3514.97 180
3515.11 193
3515.24 207
3515.38 220
3515.52 231
3515.65 239
3515.79 245
3515.92 250
3516.06 254
3516.20 259
3516.33 265
3516.47 273
3516.60 282
3516.74 292
3516.88 301
3517.01 308
3517.15 314
3517.28 317
3517.42 319
3517.56 319
3517.69 318
3517.83 316
3517.96 313
3518.10 308
3518.24 301
3518.37 292
3518.51 281
3518.64 268
3518.78 256
3518.92 246
3519.05 239
3519.19 236
3519.32 235
3519.46 237
3519.60 239
3519.73 240
3519.87 239
3520.00 235
3520.14 228
3520.28 220
3520.41 210
3520.55 202
3520.68 196
3520.82 192
3520.96 191
3521.09 190
3521.23 190
3521.36 190
3521.50 188
3521.64 185
3521.77 181
3521.91 176
3522.04 171
3522.18 166
3522.32 161
3522.45 156
3522.59 151
3522.72 146
3522.86 142
3523.00 139
3523.13 137
3523.27 137
3523.41 137
3523.54 136
3523.68 134
3523.81 131
3523.95 125
3524.09 117
3524.22 108
3524.36 100
3524.49 94
3524.63 90
3524.77 90
3524.90 93
3525.04 98
3525.18 105
3525.31 110
3525.45 114
3525.58 116
3525.72 115
3525.86 113
3525.99 109
3526.13 105
3526.26 102
3526.40 99
3526.54 96
3526.67 94
3526.81 91
3526.95 88
3527.08 84
3527.22 81
3527.35 77
3527.49 73
3527.63 70
3527.76 67
3527.90 65
3528.03 62
3528.17 58
3528.31 55
3528.44 51
3528.58 48
3528.72 46
3528.85 45
3528.99 46
3529.12 49
3529.26 52
3529.40 56
3529.53 61
3529.67 67
3529.81 73
3529.94 81
3530.08 90
3530.21 99
3530.35 109
3530.49 118
3530.62 125
3530.76 130
3530.90 134
3531.03 137
3531.17 139
3531.30 141
3531.44 143
3531.58 144
3531.71 146
3531.85 147
3531.99 147
3532.12 147
3532.26 148
3532.39 149
3532.53 151
3532.67 152
3532.80 152
3532.94 150
3533.08 145
3533.21 137
3533.35 127
3533.49 116
3533.62 106
3533.76 97
3533.89 91
3534.03 88
3534.17 89
3534.30 92
3534.44 95
3534.58 98
3534.71 100
3534.85 99
3534.98 95
3535.12 89
3535.26 81
3535.39 72
3535.53 64
3535.67 56
3535.80 50
3535.94 44
3536.08 38
3536.21 31
3536.35 23
3536.48 15
3536.62 5
3536.76 0
3536.89 0
3537.03 0
3537.17 0
3537.30 0
3537.44 0
3537.58 0
3537.71 0
3537.85 5
3537.98 10
3538.12 15
3538.26 18
3538.39 19
3538.53 19
3538.67 18
3538.80 17
3538.94 15
3539.08 13
3539.21 11
3539.35 9
3539.49 6
3539.62 3
3539.76 0
3539.89 0
3540.03 0
3540.17 0
3540.30 0
3540.44 0
3540.58 4
3540.71 9
3540.85 15
3540.99 20
3541.12 25
3541.26 27
3541.40 28
3541.53 27
3541.67 25
3541.80 21
3541.94 18
3542.08 16
3542.21 15
3542.35 17
3542.49 20
3542.62 25
3542.76 30
3542.90 35
3543.03 39
3543.17 42
3543.31 44
3543.44 45
3543.58 45
3543.72 45
3543.85 45
3543.99 45
3544.13 46
3544.26 47
3544.40 48
3544.53 51
3544.67 54
3544.81 57
3544.94 59
3545.08 61
3545.22 61
3545.35 59
3545.49 55
3545.63 51
3545.76 47
3545.90 44
3546.04 41
3546.17 39
3546.31 36
3546.45 34
3546.58 30
3546.72 27
3546.86 24
3546.99 22
3547.13 21
3547.27 24
3547.40 28
3547.54 33
3547.68 39
3547.81 44
3547.95 47
3548.09 48
3548.22 48
3548.36 46
3548.50 43
3548.63 40
3548.77 37
3548.90 35
3549.04 34
3549.18 33
3549.31 32
3549.45 32
3549.59 32
3549.72 31
3549.86 31
3550.00 30
3550.13 30
3550.27 30
3550.41 30
3550.54 31
3550.68 31
3550.82 31
3550.95 30
3551.09 27
3551.23 23
3551.36 17
3551.50 12
3551.64 7
3551.77 4
3551.91 2
3552.05 3
3552.18 6
3552.32 9
3552.46 12
3552.59 15
3552.73 16
3552.87 16
3553.00 15
3553.14 14
3553.28 13
3553.41 12
3553.55 12
3553.69 13
3553.82 14
3553.96 16
3554.10 18
3554.23 21
3554.37 22
3554.51 23
3554.64 24
3554.78 24
3554.92 25
3555.05 27
3555.19 31
3555.33 36
3555.47 42
3555.60 47
3555.74 51
3555.88 51
3556.01 49
3556.15 45
3556.29 39
3556.42 34
3556.56 30
3556.70 28
3556.83 28
3556.97 29
3557.11 31
3557.24 32
3557.38 33
3557.52 34
3557.65 35
3557.79 36
3557.93 37
3558.06 38
3558.20 37
3558.34 36
3558.47 34
3558.61 30
3558.75 27
3558.88 23
3559.02 21
3559.16 19
3559.29 17
3559.43 16
3559.57 15
3559.71 13
3559.84 12
3559.98 10
3560.12 9
3560.25 9
3560.39 10
3560.53 12
3560.66 15
3560.80 18
3560.94 21
3561.07 24
3561.21 26
3561.35 26
3561.48 24
3561.62 21
3561.76 16
3561.89 10
3562.03 4
3562.17 0
3562.31 0
3562.44 0
3562.58 0
3562.72 0
3562.85 0
3562.99 0
3563.13 0
3563.26 3
3563.40 7
3563.54 9
3563.67 10
3563.81 11
3563.95 10
3564.08 9
3564.22 8
3564.36 8
3564.50 8
3564.63 9
3564.77 11
3564.91 15
3565.04 18
3565.18 22
3565.32 26
3565.45 30
3565.59 33
3565.73 36
3565.86 38
3566.00 39
3566.14 40
3566.28 40
3566.41 40
3566.55 39
3566.69 38
3566.82 38
3566.96 37
3567.10 37
3567.23 36
3567.37 36
3567.51 35
3567.64 34
3567.78 32
3567.92 29
3568.06 24
3568.19 19
3568.33 14
3568.47 10
3568.60 6
3568.74 3
3568.88 2
3569.01 2
3569.15 4
3569.29 6
3569.43 8
3569.56 12
3569.70 16
3569.84 20
3569.97 24
3570.11 28
3570.25 31
3570.38 33
3570.52 33
3570.66 31
3570.80 28
3570.93 24
3571.07 20
3571.21 16
3571.34 13
3571.48 11
3571.62 12
3571.75 14
3571.89 18
3572.03 24
3572.17 29
3572.30 34
3572.44 38
3572.58 39
3572.71 39
3572.85 37
3572.99 35
3573.13 33
3573.26 32
3573.40 32
3573.54 32
3573.67 33
3573.81 34
3573.95 34
3574.09 33
3574.22 32
3574.36 30
3574.50 28
3574.63 27
3574.77 26
3574.91 25
3575.04 25
3575.18 24
3575.32 23
3575.46 20
3575.59 17
3575.73 14
3575.87 10
3576.00 8
3576.14 7
3576.28 8
3576.42 10
3576.55 13
3576.69 16
3576.83 18
3576.96 19
3577.10 19
3577.24 18
3577.38 17
3577.51 15
3577.65 14
3577.79 13
3577.92 13
3578.06 13
3578.20 13
3578.34 12
3578.47 10
3578.61 8
3578.75 6
3578.88 4
3579.02 4
3579.16 4
3579.30 6
3579.43 9
3579.57 13
3579.71 18
3579.85 24
3579.98 30
3580.12 37
3580.26 42
3580.39 47
3580.53 51
3580.67 54
3580.81 55
3580.94 55
3581.08 55
3581.22 54
3581.35 54
3581.49 54
3581.63 53
3581.77 53
3581.90 53
3582.04 52
3582.18 51
3582.32 49
3582.45 49
3582.59 49
3582.73 51
3582.86 53
3583.00 57
3583.14 61
3583.28 64
3583.41 67
3583.55 70
3583.69 71
3583.83 73
3583.96 75
3584.10 78
3584.24 81
3584.37 85
3584.51 89
3584.65 93
3584.79 96
3584.92 99
3585.06 101
3585.20 103
3585.34 105
3585.47 108
3585.61 111
3585.75 116
3585.88 121
3586.02 127
3586.16 131
3586.30 134
3586.43 136
3586.57 135
3586.71 133
3586.85 130
3586.98 127
3587.12 124
3587.26 122
3587.40 119
3587.53 117
3587.67 113
3587.81 109
3587.94 104
3588.08 97
3588.22 89
3588.36 82
3588.49 74
3588.63 67
3588.77 62
3588.91 57
3589.04 54
3589.18 51
3589.32 50
3589.46 49
3589.59 49
3589.73 49
3589.87 49
3590.01 49
3590.14 50
3590.28 50
3590.42 49
3590.55 48
3590.69 47
3590.83 44
3590.97 42
3591.10 39
3591.24 37
3591.38 34
3591.52 31
3591.65 27
3591.79 23
3591.93 17
3592.07 12
3592.20 6
3592.34 0
3592.48 0
3592.62 0
3592.75 0
3592.89 0
3593.03 0
3593.17 0
3593.30 0
3593.44 1
3593.58 5
3593.72 9
3593.85 12
3593.99 15
3594.13 18
3594.27 21
3594.40 25
3594.54 29
3594.68 32
3594.82 35
3594.95 37
3595.09 40
3595.23 45
3595.37 51
3595.50 58
3595.64 66
3595.78 74
3595.92 81
3596.05 86
3596.19 89
3596.33 90
3596.47 89
3596.60 86
3596.74 83
3596.88 80
3597.02 77
3597.15 75
3597.29 73
3597.43 71
3597.57 69
3597.70 66
3597.84 61
3597.98 56
3598.12 50
3598.25 44
3598.39 40
3598.53 37
3598.67 35
3598.80 36
3598.94 37
3599.08 39
3599.22 41
3599.35 41
3599.49 41
3599.63 39
3599.77 37
3599.90 34
3600.04 32
3600.18 31
3600.32 33
3600.46 37
3600.59 44
3600.73 53
3600.87 62
3601.01 70
3601.14 76
3601.28 78
3601.42 78
3601.56 74
3601.69 69
3601.83 63
3601.97 57
3602.11 51
3602.24 46
3602.38 42
3602.52 38
3602.66 36
3602.79 34
3602.93 34
3603.07 36
3603.21 38
3603.35 40
3603.48 41
3603.62 42
3603.76 41
3603.90 38
3604.03 35
3604.17 32
3604.31 29
3604.45 27
3604.58 26
3604.72 25
3604.86 24
3605.00 23
3605.13 23
3605.27 23
3605.41 23
3605.55 25
3605.69 27
3605.82 30
3605.96 33
3606.10 37
3606.24 41
3606.37 44
3606.51 47
3606.65 49
3606.79 49
3606.92 49
3607.06 48
3607.20 46
3607.34 43
3607.48 39
3607.61 35
3607.75 31
3607.89 26
3608.03 21
3608.16 16
3608.30 13
3608.44 11
3608.58 11
3608.72 12
3608.85 14
3608.99 17
3609.13 20
3609.27 22
3609.40 24
3609.54 24
3609.68 25
3609.82 26
3609.96 28
3610.09 32
3610.23 37
3610.37 42
3610.51 46
3610.64 49
3610.78 49
3610.92 48
3611.06 43
3611.20 37
3611.33 31
3611.47 26
3611.61 22
3611.75 19
3611.88 18
3612.02 18
3612.16 20
3612.30 21
3612.44 23
3612.57 24
3612.71 24
3612.85 23
3612.99 22
3613.12 21
3613.26 21
3613.40 21
3613.54 22
3613.68 24
3613.81 26
3613.95 29
3614.09 30
3614.23 32
3614.37 33
3614.50 33
3614.64 33
3614.78 33
3614.92 33
3615.05 33
3615.19 33
3615.33 31
3615.47 29
3615.61 27
3615.74 24
3615.88 22
3616.02 20
3616.16 20
3616.30 20
3616.43 21
3616.57 22
3616.71 22
3616.85 22
3616.99 21
3617.12 19
3617.26 18
3617.40 16
3617.54 15
3617.68 14
3617.81 14
3617.95 14
3618.09 15
3618.23 17
3618.36 19
3618.50 23
3618.64 26
3618.78 30
3618.92 34
3619.05 36
3619.19 38
3619.33 38
3619.47 37
3619.61 35
3619.74 32
3619.88 29
3620.02 27
3620.16 25
3620.30 24
3620.43 22
3620.57 20
3620.71 17
3620.85 14
3620.99 11
3621.12 8
3621.26 4
3621.40 1
3621.54 0
3621.68 0
3621.81 0
3621.95 0
3622.09 0
3622.23 0
3622.37 0
3622.50 1
3622.64 2
3622.78 2
3622.92 2
3623.06 2
3623.19 1
3623.33 1
3623.47 1
3623.61 1
3623.75 2
3623.88 4
3624.02 5
3624.16 6
3624.30 8
3624.44 9
3624.57 11
3624.71 12
3624.85 14
3624.99 16
3625.13 18
3625.26 21
3625.40 23
3625.54 24
3625.68 25
3625.82 25
3625.96 25
3626.09 23
3626.23 21
3626.37 19
3626.51 16
3626.65 13
3626.78 12
3626.92 11
3627.06 12
3627.20 14
3627.34 18
3627.47 22
3627.61 28
3627.75 33
3627.89 37
3628.03 40
3628.16 41
3628.30 40
3628.44 37
3628.58 34
3628.72 30
3628.86 27
3628.99 25
3629.13 24
3629.27 24
3629.41 25
3629.55 26
3629.68 27
3629.82 27
3629.96 27
3630.10 27
3630.24 26
3630.38 26
3630.51 25
3630.65 25
3630.79 25
3630.93 24
3631.07 24
3631.20 23
3631.34 21
3631.48 20
3631.62 18
3631.76 18
3631.90 18
3632.03 20
3632.17 22
3632.31 26
3632.45 30
3632.59 35
3632.72 38
3632.86 41
3633.00 44
3633.14 45
3633.28 45
3633.42 45
3633.55 45
3633.69 45
3633.83 45
3633.97 46
3634.11 48
3634.25 52
3634.38 58
3634.52 64
3634.66 70
3634.80 77
3634.94 82
3635.07 86
3635.21 87
3635.35 87
3635.49 85
3635.63 81
3635.77 77
3635.90 71
3636.04 65
3636.18 60
3636.32 56
3636.46 52
3636.60 51
3636.73 52
3636.87 54
3637.01 57
3637.15 61
3637.29 64
3637.43 67
3637.56 68
3637.70 68
3637.84 67
3637.98 65
3638.12 64
3638.26 63
3638.39 62
3638.53 61
3638.67 60
3638.81 59
3638.95 58
3639.09 57
3639.22 57
3639.36 58
3639.50 61
3639.64 63
3639.78 64
3639.92 63
3640.05 60
3640.19 55
3640.33 49
3640.47 44
3640.61 41
3640.75 42
3640.88 46
3641.02 53
3641.16 61
3641.30 69
3641.44 75
3641.58 77
3641.71 77
3641.85 73
3641.99 69
3642.13 65
3642.27 62
3642.41 62
3642.54 65
3642.68 70
3642.82 76
3642.96 83
3643.10 88
3643.24 91
3643.37 91
3643.51 89
3643.65 85
3643.79 79
3643.93 74
3644.07 69
3644.21 67
3644.34 66
3644.48 67
3644.62 68
3644.76 70
3644.90 71
3645.04 70
3645.17 67
3645.31 63
3645.45 57
3645.59 50
3645.73 44
3645.87 38
3646.01 35
3646.14 34
3646.28 34
3646.42 37
3646.56 41
3646.70 46
3646.84 51
3646.97 55
3647.11 58
3647.25 60
3647.39 60
3647.53 59
3647.67 57
3647.81 56
3647.94 54
3648.08 53
3648.22 53
3648.36 52
3648.50 51
3648.64 50
3648.77 48
3648.91 45
3649.05 40
3649.19 34
3649.33 28
3649.47 22
3649.61 16
3649.74 12
3649.88 9
3650.02 8
3650.16 8
3650.30 9
3650.44 11
3650.58 14
3650.71 17
3650.85 20
3650.99 24
3651.13 28
3651.27 32
3651.41 34
3651.55 35
3651.68 35
3651.82 32
3651.96 29
3652.10 25
3652.24 21
3652.38 18
3652.52 16
3652.65 15
3652.79 15
3652.93 16
3653.07 18
3653.21 21
3653.35 23
3653.49 26
3653.62 29
3653.76 32
3653.90 35
3654.04 39
3654.18 43
3654.32 47
3654.46 50
3654.59 53
3654.73 53
3654.87 52
3655.01 48
3655.15 44
3655.29 38
3655.43 33
3655.57 30
3655.70 29
3655.84 30
3655.98 33
3656.12 37
3656.26 41
3656.40 46
3656.54 49
3656.67 51
3656.81 52
3656.95 52
3657.09 51
3657.23 49
3657.37 47
3657.51 46
3657.65 46
3657.78 47
3657.92 50
3658.06 55
3658.20 60
3658.34 66
3658.48 73
3658.62 78
3658.75 83
3658.89 87
3659.03 90
3659.17 92
3659.31 92
3659.45 92
3659.59 91
3659.73 91
3659.86 90
3660.00 91
3660.14 91
3660.28 91
3660.42 91
3660.56 91
3660.70 89
3660.84 88
3660.97 86
3661.11 85
3661.25 85
3661.39 86
3661.53 89
3661.67 91
3661.81 94
3661.95 95
3662.08 94
3662.22 91
3662.36 88
3662.50 84
3662.64 81
3662.78 81
3662.92 84
3663.06 88
3663.19 93
3663.33 98
3663.47 102
3663.61 104
3663.75 104
3663.89 103
3664.03 100
3664.17 97
3664.31 92
3664.44 87
3664.58 81
3664.72 74
3664.86 67
3665.00 59
3665.14 51
3665.28 44
3665.42 38
3665.55 34
3665.69 31
3665.83 30
3665.97 29
3666.11 28
3666.25 27
3666.39 27
3666.53 26
3666.67 26
3666.80 24
3666.94 23
3667.08 20
3667.22 17
3667.36 14
3667.50 11
3667.64 9
3667.78 7
3667.92 6
3668.05 6
3668.19 6
3668.33 6
3668.47 6
3668.61 5
3668.75 3
3668.89 1
3669.03 0
3669.17 0
3669.30 0
3669.44 0
3669.58 0
3669.72 0
3669.86 0
3670.00 1
3670.14 4
3670.28 8
3670.42 12
3670.55 16
3670.69 21
3670.83 26
3670.97 31
3671.11 36
3671.25 39
3671.39 40
3671.53 39
3671.67 36
3671.80 31
3671.94 25
3672.08 20
3672.22 15
3672.36 12
3672.50 11
3672.64 10
3672.78 10
3672.92 12
3673.06 13
3673.19 15
3673.33 16
3673.47 17
3673.61 18
3673.75 19
3673.89 18
3674.03 16
3674.17 14
3674.31 12
3674.45 9
3674.58 7
3674.72 6
3674.86 7
3675.00 9
3675.14 11
3675.28 13
3675.42 15
3675.56 16
3675.70 17
3675.84 17
3675.97 18
3676.11 20
3676.25 24
3676.39 29
3676.53 36
3676.67 42
3676.81 49
3676.95 54
3677.09 59
3677.23 63
3677.37 65
3677.50 67
3677.64 67
3677.78 66
3677.92 63
3678.06 59
3678.20 54
3678.34 48
3678.48 41
3678.62 35
3678.76 30
3678.89 26
3679.03 23
3679.17 22
3679.31 23
3679.45 25
3679.59 28
3679.73 32
3679.87 37
3680.01 41
3680.15 44
3680.29 46
3680.43 45
3680.56 43
3680.70 41
3680.84 38
3680.98 36
3681.12 37
3681.26 41
3681.40 47
3681.54 56
3681.68 67
3681.82 77
3681.96 87
3682.09 96
3682.23 103
3682.37 109
3682.51 112
3682.65 113
3682.79 111
3682.93 107
3683.07 101
3683.21 92
3683.35 82
3683.49 72
3683.63 63
3683.76 55
3683.90 49
3684.04 46
3684.18 45
3684.32 47
3684.46 51
3684.60 56
3684.74 63
3684.88 70
3685.02 76
3685.16 80
3685.30 83
3685.44 83
3685.57 81
3685.71 77
3685.85 72
3685.99 66
3686.13 61
3686.27 56
3686.41 51
3686.55 48
3686.69 45
3686.83 42
3686.97 40
3687.11 39
3687.25 37
3687.38 36
3687.52 35
3687.66 33
3687.80 32
3687.94 29
3688.08 26
3688.22 22
3688.36 18
3688.50 15
3688.64 12
3688.78 11
3688.92 12
3689.06 15
3689.19 20
3689.33 26
3689.47 32
3689.61 36
3689.75 38
3689.89 36
3690.03 33
3690.17 27
3690.31 21
3690.45 16
3690.59 13
3690.73 12
3690.87 15
3691.01 21
3691.14 29
3691.28 37
3691.42 45
3691.56 52
3691.70 57
3691.84 59
3691.98 60
3692.12 59
3692.26 58
3692.40 57
3692.54 56
3692.68 55
3692.82 54
3692.96 52
3693.10 50
3693.24 47
3693.37 45
3693.51 42
3693.65 39
3693.79 37
3693.93 36
3694.07 34
3694.21 33
3694.35 32
3694.49 32
3694.63 33
3694.77 35
3694.91 37
3695.05 41
3695.19 46
3695.33 50
3695.47 54
3695.60 57
3695.74 59
3695.88 59
3696.02 58
3696.16 57
3696.30 55
3696.44 53
3696.58 52
3696.72 52
3696.86 53
3697.00 55
3697.14 58
3697.28 61
3697.42 63
3697.56 65
3697.70 65
3697.84 65
3697.97 63
3698.11 60
3698.25 57
3698.39 53
3698.53 49
3698.67 46
3698.81 43
3698.95 40
3699.09 39
3699.23 39
3699.37 41
3699.51 44
3699.65 48
3699.79 53
3699.93 59
3700.07 65
3700.21 70
3700.35 73
3700.49 75
3700.62 75
3700.76 73
3700.90 71
3701.04 68
3701.18 66
3701.32 66
3701.46 69
3701.60 73
3701.74 81
3701.88 90
3702.02 99
3702.16 108
3702.30 115
3702.44 120
3702.58 122
3702.72 121
3702.86 118
3703.00 113
3703.14 108
3703.28 103
3703.42 99
3703.55 96
3703.69 94
3703.83 93
3703.97 91
3704.11 89
3704.25 86
3704.39 83
3704.53 80
3704.67 77
3704.81 74
3704.95 70
3705.09 66
3705.23 62
3705.37 57
3705.51 53
3705.65 49
3705.79 46
3705.93 45
3706.07 44
3706.21 43
3706.35 41
3706.49 40
3706.63 37
3706.77 33
3706.90 28
3707.04 24
3707.18 21
3707.32 19
3707.46 17
3707.60 16
3707.74 15
3707.88 14
3708.02 11
3708.16 7
3708.30 2
3708.44 0
3708.58 0
3708.72 0
3708.86 0
3709.00 0
3709.14 0
3709.28 0
3709.42 1
3709.56 8
3709.70 15
3709.84 21
3709.98 26
3710.12 31
3710.26 35
3710.40 39
3710.54 44
3710.68 49
3710.82 53
3710.95 57
3711.09 59
3711.23 60
3711.37 60
3711.51 58
3711.65 55
3711.79 51
3711.93 46
3712.07 42
3712.21 37
3712.35 33
3712.49 31
3712.63 29
3712.77 29
3712.91 29
3713.05 29
3713.19 30
3713.33 31
3713.47 31
3713.61 31
3713.75 31
3713.89 31
3714.03 29
3714.17 27
3714.31 24
3714.45 21
3714.59 18
3714.73 14
3714.87 12
3715.01 10
3715.15 10
3715.29 10
3715.43 11
3715.57 13
3715.71 15
3715.85 16
3715.99 17
3716.13 18
3716.27 20
3716.40 21
3716.54 22
3716.68 24
3716.82 25
3716.96 27
3717.10 29
3717.24 32
3717.38 35
3717.52 39
3717.66 43
3717.80 47
3717.94 50
3718.08 52
3718.22 52
3718.36 50
3718.50 48
3718.64 45
3718.78 41
3718.92 38
3719.06 36
3719.20 36
3719.34 36
3719.48 36
3719.62 37
3719.76 38
3719.90 38
3720.04 38
3720.18 38
3720.32 39
3720.46 40
3720.60 41
3720.74 44
3720.88 47
3721.02 50
3721.16 53
3721.30 56
3721.44 57
3721.58 57
3721.72 57
3721.86 57
3722.00 56
3722.14 56
3722.28 56
3722.42 56
3722.56 56
3722.70 56
3722.84 54
3722.98 52
3723.12 49
3723.26 46
3723.40 44
3723.54 44
3723.68 46
3723.82 49
3723.96 53
3724.10 58
3724.24 61
3724.38 63
3724.52 63
3724.66 62
3724.80 60
3724.94 57
3725.08 55
3725.22 53
3725.36 52
3725.50 50
3725.64 48
3725.78 46
3725.92 44
3726.06 43
3726.20 42
3726.34 41
3726.48 40
3726.62 39
3726.76 39
3726.90 38
3727.04 38
3727.18 39
3727.32 41
3727.46 44
3727.60 48
3727.74 52
3727.88 55
3728.02 58
3728.16 59
3728.30 58
3728.44 56
3728.58 53
3728.72 50
3728.86 46
3729.00 43
3729.14 40
3729.28 38
3729.42 36
3729.56 35
3729.70 33
3729.84 32
3729.98 30
3730.12 28
3730.26 25
3730.40 22
3730.54 19
3730.68 16
3730.82 15
3730.96 16
3731.10 20
3731.24 26
3731.38 33
3731.52 41
3731.66 47
3731.80 52
3731.94 54
3732.08 53
3732.22 51
3732.36 48
3732.50 46
3732.64 44
3732.78 43
3732.92 43
3733.06 43
3733.20 43
3733.34 42
3733.48 41
3733.62 39
3733.76 38
3733.90 37
3734.04 37
3734.18 38
3734.32 38
3734.46 38
3734.60 38
3734.74 36
3734.88 33
3735.02 30
3735.16 27
3735.30 24
3735.44 21
3735.58 19
3735.72 18
3735.86 17
3736.00 18
3736.14 19
3736.28 21
3736.42 24
3736.56 28
3736.70 33
3736.84 39
3736.98 44
3737.12 47
3737.26 50
3737.40 50
3737.54 49
3737.68 47
3737.82 44
3737.96 40
3738.10 37
3738.25 34
3738.39 32
3738.53 32
3738.67 33
3738.81 36
3738.95 42
3739.09 48
3739.23 56
3739.37 63
3739.51 69
3739.65 73
3739.79 75
3739.93 75
3740.07 73
3740.21 70
3740.35 66
3740.49 63
3740.63 61
3740.77 60
3740.91 61
3741.05 63
3741.19 65
3741.33 69
3741.47 72
3741.61 75
3741.75 76
3741.89 75
3742.03 72
3742.17 67
3742.31 60
3742.45 54
3742.59 48
3742.73 44
3742.87 42
3743.01 42
3743.15 44
3743.29 48
3743.43 51
3743.57 55
3743.72 57
3743.86 59
3744.00 59
3744.14 58
3744.28 57
3744.42 54
3744.56 51
3744.70 47
3744.84 42
3744.98 38
3745.12 34
3745.26 32
3745.40 31
3745.54 31
3745.68 33
3745.82 34
3745.96 37
3746.10 38
3746.24 39
3746.38 40
3746.52 40
3746.66 41
3746.80 42
3746.94 43
3747.08 44
3747.22 47
3747.36 49
3747.50 52
3747.64 54
3747.79 56
3747.93 57
3748.07 57
3748.21 55
3748.35 53
3748.49 50
3748.63 47
3748.77 44
3748.91 42
3749.05 41
3749.19 40
3749.33 40
3749.47 40
3749.61 39
3749.75 39
3749.89 38
3750.03 36
3750.17 34
3750.31 32
3750.45 29
3750.59 26
3750.73 23
3750.87 21
3751.01 20
3751.16 20
3751.30 21
3751.44 25
3751.58 29
3751.72 34
3751.86 39
3752.00 42
3752.14 43
3752.28 43
3752.42 41
3752.56 38
3752.70 34
3752.84 32
3752.98 30
3753.12 31
3753.26 32
3753.40 34
3753.54 37
3753.68 40
3753.82 43
3753.96 45
3754.11 47
3754.25 50
3754.39 52
3754.53 54
3754.67 57
3754.81 59
3754.95 61
3755.09 63
3755.23 64
3755.37 64
3755.51 63
3755.65 60
3755.79 57
3755.93 53
3756.07 50
3756.21 47
3756.35 47
3756.49 48
3756.63 51
3756.78 55
3756.92 59
3757.06 62
3757.20 64
3757.34 64
3757.48 62
3757.62 58
3757.76 53
3757.90 48
3758.04 42
3758.18 37
3758.32 33
3758.46 30
3758.60 28
3758.74 28
3758.88 29
3759.02 31
3759.17 34
3759.31 39
3759.45 44
3759.59 48
3759.73 51
3759.87 52
3760.01 50
3760.15 47
3760.29 42
3760.43 37
3760.57 33
3760.71 31
3760.85 31
3760.99 33
3761.13 35
3761.27 37
3761.42 38
3761.56 37
3761.70 34
3761.84 30
3761.98 26
3762.12 22
3762.26 21
3762.40 22
3762.54 25
3762.68 30
3762.82 36
3762.96 43
3763.10 51
3763.24 60
3763.38 69
3763.52 78
3763.67 88
3763.81 98
3763.95 107
3764.09 115
3764.23 121
3764.37 124
3764.51 125
3764.65 123
3764.79 118
3764.93 112
3765.07 104
3765.21 94
3765.35 84
3765.49 75
3765.64 66
3765.78 59
3765.92 55
3766.06 52
3766.20 52
3766.34 53
3766.48 54
3766.62 55
3766.76 56
3766.90 55
3767.04 54
3767.18 52
3767.32 50
3767.46 48
3767.61 47
3767.75 46
3767.89 46
3768.03 45
3768.17 44
3768.31 42
3768.45 40
3768.59 37
3768.73 34
3768.87 31
3769.01 29
3769.15 28
3769.30 27
3769.44 27
3769.58 28
3769.72 29
3769.86 29
3770.00 29
3770.14 28
3770.28 26
3770.42 24
3770.56 22
3770.70 19
3770.84 18
3770.98 18
3771.13 19
3771.27 20
3771.41 22
3771.55 23
3771.69 24
3771.83 23
3771.97 23
3772.11 22
3772.25 21
3772.39 21
3772.53 23
3772.67 26
3772.82 31
3772.96 36
3773.10 41
3773.24 45
3773.38 49
3773.52 52
3773.66 53
3773.80 53
3773.94 53
3774.08 51
3774.22 49
3774.37 47
3774.51 44
3774.65 43
3774.79 41
3774.93 41
3775.07 40
3775.21 39
3775.35 38
3775.49 35
3775.63 33
3775.77 29
3775.91 25
3776.06 23
3776.20 21
3776.34 20
3776.48 21
3776.62 22
3776.76 22
3776.90 22
3777.04 20
3777.18 17
3777.32 13
3777.47 8
3777.61 4
3777.75 0
3777.89 0
3778.03 0
3778.17 0
3778.31 0
3778.45 0
3778.59 0
3778.73 0
3778.87 0
3779.02 0
3779.16 1
3779.30 3
3779.44 6
3779.58 11
3779.72 16
3779.86 22
3780.00 29
3780.14 35
3780.28 40
3780.43 45
3780.57 47
3780.71 47
3780.85 46
3780.99 43
3781.13 39
3781.27 36
3781.41 33
3781.55 32
3781.69 31
3781.84 32
3781.98 34
3782.12 35
3782.26 35
3782.40 34
3782.54 31
3782.68 27
3782.82 22
3782.96 16
3783.10 11
3783.25 7
3783.39 4
3783.53 3
3783.67 3
3783.81 4
3783.95 6
3784.09 9
3784.23 11
3784.37 13
3784.52 14
3784.66 15
3784.80 15
3784.94 15
3785.08 15
3785.22 15
3785.36 14
3785.50 14
3785.64 13
3785.79 13
3785.93 12
3786.07 10
3786.21 9
3786.35 8
3786.49 7
3786.63 5
3786.77 3
3786.91 2
3787.06 1
3787.20 1
3787.34 2
3787.48 5
3787.62 10
3787.76 15
3787.90 19
3788.04 23
3788.18 25
3788.33 24
3788.47 23
3788.61 20
3788.75 18
3788.89 15
3789.03 13
3789.17 12
3789.31 10
3789.45 9
3789.60 8
3789.74 7
3789.88 7
3790.02 8
3790.16 9
3790.30 11
3790.44 13
3790.58 14
3790.73 13
3790.87 13
3791.01 11
3791.15 10
3791.29 9
3791.43 9
3791.57 10
3791.71 12
3791.85 15
3792.00 17
3792.14 20
3792.28 22
3792.42 25
3792.56 28
3792.70 33
3792.84 39
3792.98 46
3793.13 54
3793.27 62
3793.41 69
3793.55 74
3793.69 76
3793.83 76
3793.97 73
3794.11 69
3794.26 64
3794.40 59
3794.54 55
3794.68 51
3794.82 48
3794.96 46
3795.10 46
3795.24 46
3795.39 48
3795.53 50
3795.67 53
3795.81 56
3795.95 59
3796.09 61
3796.23 63
3796.37 65
3796.52 67
3796.66 68
3796.80 69
3796.94 70
3797.08 71
3797.22 72
3797.36 72
3797.51 72
3797.65 73
3797.79 72
3797.93 72
3798.07 71
3798.21 70
3798.35 69
3798.49 67
3798.64 65
3798.78 62
3798.92 59
3799.06 57
3799.20 56
3799.34 55
3799.48 54
3799.63 55
3799.77 55
3799.91 54
3800.05 54
3800.19 53
3800.33 52
3800.47 52
3800.61 52
3800.76 51
3800.90 51
3801.04 50
3801.18 49
3801.32 48
3801.46 46
3801.60 45
3801.75 44
3801.89 43
3802.03 44
3802.17 44
3802.31 45
3802.45 47
3802.59 49
3802.74 50
3802.88 52
3803.02 53
3803.16 54
3803.30 54
3803.44 53
3803.58 52
3803.73 49
3803.87 46
3804.01 42
3804.15 37
3804.29 32
3804.43 27
3804.57 23
3804.72 20
3804.86 20
3805.00 21
3805.14 24
3805.28 29
3805.42 34
3805.56 39
3805.71 43
3805.85 45
3805.99 44
3806.13 41
3806.27 36
3806.41 30
3806.55 24
3806.70 18
3806.84 13
3806.98 10
3807.12 9
3807.26 10
3807.40 14
3807.55 20
3807.69 28
3807.83 38
3807.97 49
3808.11 60
3808.25 71
3808.39 80
3808.54 89
3808.68 97
3808.82 103
3808.96 109
3809.10 115
3809.24 120
3809.38 125
3809.53 130
3809.67 134
3809.81 139
3809.95 144
3810.09 151
3810.23 161
3810.38 172
3810.52 185
3810.66 199
3810.80 212
3810.94 225
3811.08 237
3811.23 248
3811.37 260
3811.51 275
3811.65 292
3811.79 312
3811.93 333
3812.07 355
3812.22 376
3812.36 396
3812.50 413
3812.64 427
3812.78 438
3812.92 444
3813.07 447
3813.21 444
3813.35 436
3813.49 424
3813.63 410
3813.77 395
3813.92 380
3814.06 368
3814.20 359
3814.34 352
3814.48 347
3814.62 343
3814.77 338
3814.91 331
3815.05 322
3815.19 311
3815.33 298
3815.47 283
3815.62 267
3815.76 251
3815.90 235
3816.04 220
3816.18 205
3816.32 192
3816.47 179
3816.61 168
3816.75 158
3816.89 151
3817.03 146
3817.17 144
3817.32 145
3817.46 148
3817.60 151
3817.74 154
3817.88 156
3818.02 156
3818.17 155
3818.31 152
3818.45 148
3818.59 144
3818.73 139
3818.87 135
3819.02 130
3819.16 124
3819.30 116
3819.44 108
3819.58 100
3819.72 92
3819.87 85
3820.01 80
3820.15 76
3820.29 75
3820.43 75
3820.57 75
3820.72 75
3820.86 73
3821.00 71
3821.14 68
3821.28 64
3821.43 59
3821.57 55
3821.71 52
3821.85 49
3821.99 47
3822.13 45
3822.28 43
3822.42 43
3822.56 43
3822.70 44
3822.84 46
3822.98 50
3823.13 54
3823.27 58
3823.41 61
3823.55 64
3823.69 65
3823.84 64
3823.98 63
3824.12 61
3824.26 59
3824.40 57
3824.54 54
3824.69 52
3824.83 51
3824.97 49
3825.11 48
3825.25 46
3825.40 44
3825.54 42
3825.68 40
3825.82 38
3825.96 37
3826.10 35
3826.25 34
3826.39 32
3826.53 29
3826.67 26
3826.81 21
3826.96 16
3827.10 11
3827.24 6
3827.38 2
3827.52 0
3827.66 0
3827.81 3
3827.95 7
3828.09 12
3828.23 19
3828.37 25
3828.52 31
3828.66 35
3828.80 37
3828.94 38
3829.08 37
3829.23 35
3829.37 32
3829.51 28
3829.65 24
3829.79 22
3829.94 20
3830.08 20
3830.22 20
3830.36 21
3830.50 21
3830.64 20
3830.79 19
3830.93 17
3831.07 14
3831.21 12
3831.35 11
3831.50 11
3831.64 13
3831.78 16
3831.92 20
3832.06 23
3832.21 25
3832.35 25
3832.49 22
3832.63 17
3832.77 10
3832.92 2
3833.06 0
3833.20 0
3833.34 0
3833.48 0
3833.63 0
3833.77 0
3833.91 0
3834.05 0
3834.19 7
3834.34 14
3834.48 19
3834.62 23
3834.76 27
3834.90 30
3835.05 33
3835.19 36
3835.33 39
3835.47 42
3835.61 45
3835.76 47
3835.90 48
3836.04 47
3836.18 46
3836.32 45
3836.47 42
3836.61 39
3836.75 36
3836.89 33
3837.03 30
3837.18 27
3837.32 25
3837.46 24
3837.60 23
3837.74 23
3837.89 25
3838.03 27
3838.17 29
3838.31 32
3838.46 34
3838.60 37
3838.74 38
3838.88 39
3839.02 40
3839.17 40
3839.31 40
3839.45 39
3839.59 38
3839.73 36
3839.88 35
3840.02 33
3840.16 31
3840.30 29
3840.44 28
3840.59 26
3840.73 24
3840.87 22
3841.01 20
3841.15 17
3841.30 15
3841.44 12
3841.58 10
3841.72 8
3841.87 6
3842.01 5
3842.15 4
3842.29 4
3842.43 5
3842.58 8
3842.72 12
3842.86 17
3843.00 23
3843.14 30
3843.29 38
3843.43 45
3843.57 53
3843.71 59
3843.86 66
3844.00 71
3844.14 75
3844.28 78
3844.42 80
3844.57 79
3844.71 78
3844.85 75
3844.99 71
3845.14 67
3845.28 63
3845.42 59
3845.56 56
3845.70 54
3845.85 52
3845.99 50
3846.13 49
3846.27 48
3846.42 47
3846.56 47
3846.70 48
3846.84 51
3846.98 56
3847.13 61
3847.27 67
3847.41 72
3847.55 75
3847.70 76
3847.84 74
3847.98 71
3848.12 65
3848.26 59
3848.41 53
3848.55 48
3848.69 43
3848.83 39
3848.98 37
3849.12 35
3849.26 35
3849.40 35
3849.54 36
3849.69 39
3849.83 42
3849.97 46
3850.11 50
3850.26 55
3850.40 58
3850.54 61
3850.68 63
3850.83 64
3850.97 63
3851.11 62
3851.25 60
3851.39 58
3851.54 56
3851.68 54
3851.82 51
3851.96 49
3852.11 46
3852.25 43
3852.39 39
3852.53 34
3852.68 28
3852.82 22
3852.96 15
3853.10 9
3853.25 4
3853.39 1
3853.53 0
3853.67 2
3853.81 7
3853.96 13
3854.10 20
3854.24 28
3854.38 34
3854.53 40
3854.67 45
3854.81 49
3854.95 51
3855.10 53
3855.24 53
3855.38 53
3855.52 51
3855.67 49
3855.81 47
3855.95 45
3856.09 42
3856.24 40
3856.38 39
3856.52 38
3856.66 37
3856.80 36
3856.95 35
3857.09 35
3857.23 36
3857.37 37
3857.52 39
3857.66 41
3857.80 43
3857.94 44
3858.09 43
3858.23 41
3858.37 37
3858.51 32
3858.66 27
3858.80 22
3858.94 19
3859.08 17
3859.23 17
3859.37 19
3859.51 22
3859.65 25
3859.80 28
3859.94 30
3860.08 31
3860.22 31
3860.37 30
3860.51 28
3860.65 26
3860.79 24
3860.94 22
3861.08 20
3861.22 18
3861.36 17
3861.51 17
3861.65 17
3861.79 17
3861.93 17
3862.08 17
3862.22 18
3862.36 18
3862.50 17
3862.65 17
3862.79 17
3862.93 16
3863.07 16
3863.22 16
3863.36 16
3863.50 16
3863.64 17
3863.79 19
3863.93 22
3864.07 26
3864.21 31
3864.36 35
3864.50 40
3864.64 43
3864.78 45
3864.93 46
3865.07 46
3865.21 44
3865.35 42
3865.50 38
3865.64 34
3865.78 30
3865.92 25
3866.07 21
3866.21 18
3866.35 16
3866.49 16
3866.64 18
3866.78 21
3866.92 24
3867.07 27
3867.21 30
3867.35 33
3867.49 34
3867.64 35
3867.78 35
3867.92 34
3868.06 33
3868.21 32
3868.35 29
3868.49 26
3868.63 22
3868.78 17
3868.92 13
3869.06 9
3869.20 6
3869.35 5
3869.49 6
3869.63 9
3869.78 13
3869.92 18
3870.06 23
3870.20 27
3870.35 30
3870.49 32
3870.63 33
3870.77 34
3870.92 34
3871.06 35
3871.20 36
3871.34 37
3871.49 38
3871.63 40
3871.77 40
3871.92 41
3872.06 41
3872.20 42
3872.34 43
3872.49 44
3872.63 45
3872.77 46
3872.91 46
3873.06 44
3873.20 42
3873.34 40
3873.49 39
3873.63 39
3873.77 41
3873.91 44
3874.06 48
3874.20 52
3874.34 55
3874.48 56
3874.63 56
3874.77 55
3874.91 52
3875.06 50
3875.20 48
3875.34 47
3875.48 48
3875.63 50
3875.77 52
3875.91 55
3876.05 57
3876.20 59
3876.34 59
3876.48 59
3876.63 57
3876.77 56
3876.91 53
3877.05 51
3877.20 49
3877.34 47
3877.48 45
3877.63 43
3877.77 40
3877.91 38
3878.05 36
3878.20 35
3878.34 37
3878.48 40
3878.62 45
3878.77 51
3878.91 56
3879.05 59
3879.20 58
3879.34 55
3879.48 49
3879.62 41
3879.77 34
3879.91 29
3880.05 27
3880.20 27
3880.34 29
3880.48 32
3880.62 36
3880.77 39
3880.91 41
3881.05 42
3881.20 44
3881.34 46
3881.48 49
3881.62 53
3881.77 58
3881.91 63
3882.05 67
3882.20 69
3882.34 70
3882.48 69
3882.62 66
3882.77 62
3882.91 57
3883.05 53
3883.20 50
3883.34 49
3883.48 50
3883.63 52
3883.77 54
3883.91 57
3884.05 59
3884.20 61
3884.34 62
3884.48 64
3884.63 65
3884.77 67
3884.91 69
3885.05 70
3885.20 71
3885.34 72
3885.48 72
3885.63 73
3885.77 74
3885.91 76
3886.05 77
3886.20 79
3886.34 81
3886.48 82
3886.63 82
3886.77 82
3886.91 82
3887.06 82
3887.20 81
3887.34 81
3887.48 80
3887.63 78
3887.77 75
3887.91 70
3888.06 65
3888.20 59
3888.34 53
3888.49 48
3888.63 46
3888.77 46
3888.91 48
3889.06 52
3889.20 56
3889.34 60
3889.49 63
3889.63 64
3889.77 63
3889.92 62
3890.06 59
3890.20 57
3890.34 54
3890.49 52
3890.63 50
3890.77 48
3890.92 46
3891.06 45
3891.20 43
3891.35 41
3891.49 40
3891.63 38
3891.78 37
3891.92 35
3892.06 34
3892.20 32
3892.35 31
3892.49 29
3892.63 28
3892.78 27
3892.92 26
3893.06 26
3893.21 27
3893.35 29
3893.49 31
3893.64 33
3893.78 36
3893.92 38
3894.06 40
3894.21 40
3894.35 38
3894.49 34
3894.64 29
3894.78 23
3894.92 18
3895.07 13
3895.21 9
3895.35 6
3895.50 5
3895.64 5
3895.78 6
3895.93 7
3896.07 9
3896.21 12
3896.35 15
3896.50 20
3896.64 25
3896.78 31
3896.93 37
3897.07 42
3897.21 46
3897.36 48
3897.50 50
3897.64 51
3897.79 52
3897.93 53
3898.07 56
3898.22 58
3898.36 60
3898.50 62
3898.65 62
3898.79 62
3898.93 62
3899.07 61
3899.22 60
3899.36 60
3899.50 60
3899.65 59
3899.79 58
3899.93 56
3900.08 55
3900.22 54
3900.36 53
3900.51 55
3900.65 58
3900.79 63
3900.94 69
3901.08 75
3901.22 81
3901.37 85
3901.51 86
3901.65 85
3901.80 81
3901.94 74
3902.08 66
3902.23 58
3902.37 49
3902.51 42
3902.66 36
3902.80 32
3902.94 30
3903.09 29
3903.23 31
3903.37 35
3903.51 39
3903.66 44
3903.80 49
3903.94 53
3904.09 56
3904.23 58
3904.37 58
3904.52 58
3904.66 58
3904.80 56
3904.95 54
3905.09 51
3905.23 49
3905.38 46
3905.52 42
3905.66 39
3905.81 37
3905.95 35
3906.09 33
3906.24 31
3906.38 30
3906.52 29
3906.67 29
3906.81 29
3906.95 30
3907.10 31
3907.24 32
3907.38 32
3907.53 32
3907.67 30
3907.81 28
3907.96 27
3908.10 25
3908.24 25
3908.39 25
3908.53 27
3908.67 29
3908.82 30
3908.96 31
3909.10 32
3909.25 32
3909.39 32
3909.53 30
3909.68 28
3909.82 26
3909.96 22
3910.11 19
3910.25 17
3910.40 15
3910.54 16
3910.68 18
3910.83 21
3910.97 25
3911.11 29
3911.26 31
3911.40 32
3911.54 33
3911.69 33
3911.83 32
3911.97 32
3912.12 32
3912.26 33
3912.40 33
3912.55 33
3912.69 32
3912.83 31
3912.98 31
3913.12 30
3913.26 29
3913.41 28
3913.55 26
3913.69 24
3913.84 22
3913.98 20
3914.12 19
3914.27 18
3914.41 18
3914.55 19
3914.70 20
3914.84 22
3914.99 25
3915.13 27
3915.27 29
3915.42 30
3915.56 30
3915.70 30
3915.85 28
3915.99 25
3916.13 22
3916.28 18
3916.42 14
3916.56 11
3916.71 8
3916.85 7
3916.99 7
3917.14 8
3917.28 12
3917.42 17
3917.57 22
3917.71 28
3917.86 33
3918.00 36
3918.14 37
3918.29 35
3918.43 31
3918.57 25
3918.72 19
3918.86 14
3919.00 11
3919.15 10
3919.29 11
3919.43 14
3919.58 18
3919.72 22
3919.87 25
3920.01 27
3920.15 27
3920.30 27
3920.44 26
3920.58 25
3920.73 25
3920.87 26
3921.01 28
3921.16 31
3921.30 34
3921.44 37
3921.59 40
3921.73 43
3921.88 44
3922.02 45
3922.16 45
3922.31 44
3922.45 43
3922.59 40
3922.74 38
3922.88 36
3923.02 34
3923.17 32
3923.31 29
3923.46 27
3923.60 24
3923.74 20
3923.89 16
3924.03 12
3924.17 8
3924.32 4
3924.46 0
3924.60 0
3924.75 0
3924.89 0
3925.04 0
3925.18 0
3925.32 0
3925.47 0
3925.61 0
3925.75 0
3925.90 1
3926.04 3
3926.19 7
3926.33 12
3926.47 19
3926.62 26
3926.76 33
3926.90 39
3927.05 45
3927.19 49
3927.33 52
3927.48 54
3927.62 55
3927.77 57
3927.91 60
3928.05 62
3928.20 65
3928.34 68
3928.48 70
3928.63 71
3928.77 71
3928.92 70
3929.06 70
3929.20 68
3929.35 66
3929.49 63
3929.63 60
3929.78 57
3929.92 53
3930.07 50
3930.21 47
3930.35 44
3930.50 42
3930.64 39
3930.78 37
3930.93 34
3931.07 33
3931.22 32
3931.36 32
3931.50 33
3931.65 35
3931.79 38
3931.93 42
3932.08 45
3932.22 47
3932.37 49
3932.51 51
3932.65 51
3932.80 52
3932.94 51
3933.09 51
3933.23 50
3933.37 49
3933.52 49
3933.66 49
3933.80 50
3933.95 51
3934.09 52
3934.24 53
3934.38 52
3934.52 50
3934.67 48
3934.81 44
3934.96 39
3935.10 35
3935.24 31
3935.39 29
3935.53 27
3935.67 27
3935.82 29
3935.96 32
3936.11 36
3936.25 41
3936.39 44
3936.54 47
3936.68 48
3936.83 48
3936.97 47
3937.11 45
3937.26 43
3937.40 41
3937.55 39
3937.69 38
3937.83 37
3937.98 36
3938.12 35
3938.26 35
3938.41 34
3938.55 33
3938.70 31
3938.84 28
3938.98 24
3939.13 20
3939.27 17
3939.42 15
3939.56 14
3939.70 14
3939.85 14
3939.99 16
3940.14 17
3940.28 18
3940.42 19
3940.57 19
3940.71 20
3940.86 20
3941.00 20
3941.14 20
3941.29 19
3941.43 18
3941.58 16
3941.72 15
3941.86 14
3942.01 13
3942.15 13
3942.30 14
3942.44 13
3942.58 12
3942.73 10
3942.87 7
3943.02 3
3943.16 0
3943.30 0
3943.45 0
3943.59 0
3943.74 2
3943.88 7
3944.02 11
3944.17 15
3944.31 17
3944.46 17
3944.60 17
3944.74 16
3944.89 16
3945.03 15
3945.18 15
3945.32 14
3945.46 13
3945.61 10
3945.75 6
3945.90 2
3946.04 0
3946.18 0
3946.33 0
3946.47 0
3946.62 2
3946.76 9
3946.90 18
3947.05 26
3947.19 33
3947.34 38
3947.48 42
3947.62 43
3947.77 42
3947.91 39
3948.06 34
3948.20 29
3948.34 24
3948.49 20
3948.63 18
3948.78 19
3948.92 21
3949.07 24
3949.21 28
3949.35 30
3949.50 31
3949.64 30
3949.79 28
3949.93 25
3950.07 23
3950.22 21
3950.36 21
3950.51 21
3950.65 23
3950.79 25
3950.94 28
3951.08 30
3951.23 33
3951.37 36
3951.52 39
3951.66 43
3951.80 48
3951.95 54
3952.09 62
3952.24 71
3952.38 80
3952.52 88
3952.67 95
3952.81 99
3952.96 101
3953.10 101
3953.25 100
3953.39 97
3953.53 94
3953.68 91
3953.82 87
3953.97 82
3954.11 77
3954.26 70
3954.40 64
3954.54 58
3954.69 52
3954.83 48
3954.98 45
3955.12 43
3955.26 42
3955.41 41
3955.55 40
3955.70 38
3955.84 35
3955.99 30
3956.13 25
3956.27 20
3956.42 15
3956.56 11
3956.71 9
3956.85 8
3957.00 8
3957.14 9
3957.28 10
3957.43 12
3957.57 15
3957.72 20
3957.86 25
3958.01 32
3958.15 40
3958.29 48
3958.44 54
3958.58 59
3958.73 61
3958.87 61
3959.02 60
3959.16 58
3959.30 56
3959.45 55
3959.59 53
3959.74 50
3959.88 47
3960.03 43
3960.17 39
3960.31 33
3960.46 28
3960.60 23
3960.75 19
3960.89 16
3961.04 13
3961.18 13
3961.32 15
3961.47 18
3961.61 24
3961.76 32
3961.90 40
3962.05 47
3962.19 51
3962.33 53
3962.48 52
3962.62 47
3962.77 41
3962.91 35
3963.06 29
3963.20 25
3963.35 23
3963.49 22
3963.63 23
3963.78 25
3963.92 25
3964.07 25
3964.21 24
3964.36 23
3964.50 21
3964.64 21
3964.79 21
3964.93 23
3965.08 25
3965.22 28
3965.37 31
3965.51 34
3965.66 35
3965.80 35
3965.94 34
3966.09 31
3966.23 27
3966.38 22
3966.52 17
3966.67 13
3966.81 10
3966.96 8
3967.10 7
3967.24 9
3967.39 11
3967.53 15
3967.68 20
3967.82 24
3967.97 29
3968.11 34
3968.26 38
3968.40 43
3968.54 47
3968.69 51
3968.83 55
3968.98 58
3969.12 59
3969.27 60
3969.41 59
3969.56 57
3969.70 54
3969.84 50
3969.99 46
3970.13 42
3970.28 38
3970.42 33
3970.57 29
3970.71 25
3970.86 22
3971.00 19
3971.14 16
3971.29 13
3971.43 11
3971.58 9
3971.72 9
3971.87 9
3972.01 11
3972.16 14
3972.30 17
3972.45 20
3972.59 23
3972.73 24
3972.88 25
3973.02 24
3973.17 23
3973.31 21
3973.46 19
3973.60 17
3973.75 16
3973.89 15
3974.04 14
3974.18 14
3974.32 13
3974.47 12
3974.61 10
3974.76 9
3974.90 9
3975.05 9
3975.19 9
3975.34 10
3975.48 11
3975.63 13
3975.77 14
3975.92 15
3976.06 15
3976.20 16
3976.35 17
3976.49 19
3976.64 22
3976.78 27
3976.93 33
3977.07 40
3977.22 45
3977.36 49
3977.51 50
3977.65 50
3977.80 48
3977.94 46
3978.08 44
3978.23 43
3978.37 42
3978.52 40
3978.66 38
3978.81 34
3978.95 29
3979.10 22
3979.24 15
3979.39 8
3979.53 2
3979.68 0
3979.82 0
3979.97 0
3980.11 0
3980.25 0
3980.40 1
3980.54 5
3980.69 11
3980.83 18
3980.98 26
3981.12 33
3981.27 39
3981.41 43
3981.56 45
3981.70 44
3981.85 41
3981.99 37
3982.14 32
3982.28 27
3982.42 22
3982.57 19
3982.71 16
3982.86 14
3983.00 13
3983.15 11
3983.29 10
3983.44 8
3983.58 7
3983.73 5
3983.87 5
3984.02 4
3984.16 5
3984.31 5
3984.45 6
3984.60 7
3984.74 7
3984.89 8
3985.03 8
3985.17 8
3985.32 9
3985.46 10
3985.61 11
3985.75 11
3985.90 12
3986.04 12
3986.19 12
3986.33 12
3986.48 11
3986.62 11
3986.77 11
3986.91 13
3987.06 15
3987.20 18
3987.35 22
3987.49 26
3987.64 30
3987.78 34
3987.93 37
3988.07 39
3988.22 40
3988.36 42
3988.51 43
3988.65 44
3988.79 44
3988.94 44
3989.08 42
3989.23 39
3989.37 34
3989.52 28
3989.66 22
3989.81 15
3989.95 10
3990.10 5
3990.24 2
3990.39 1
3990.53 1
3990.68 1
3990.82 2
3990.97 3
3991.11 3
3991.26 2
3991.40 0
3991.55 0
3991.69 0
3991.84 0
3991.98 0
3992.13 0
3992.27 2
3992.42 7
3992.56 12
3992.71 18
3992.85 22
3993.00 25
3993.14 27
3993.29 27
3993.43 25
3993.58 23
3993.72 21
3993.87 18
3994.01 15
3994.16 11
3994.30 8
3994.45 5
3994.59 3
3994.74 2
3994.88 2
3995.03 4
3995.17 8
3995.32 13
3995.46 17
3995.61 21
3995.75 24
3995.89 25
3996.04 26
3996.18 27
3996.33 27
3996.47 27
3996.62 26
3996.76 26
3996.91 24
3997.05 21
3997.20 17
3997.34 13
3997.49 8
3997.63 4
3997.78 1
3997.92 0
3998.07 0
3998.21 0
3998.36 0
3998.50 0
3998.65 0
3998.79 0
3998.94 0
3999.08 0
3999.23 0
3999.37 0
3999.52 1
3999.66 4
3999.81 10
3999.95 17
4000.10 24
4000.25 32
4000.39 38
4000.54 43
4000.68 46
4000.83 47
4000.97 47
4001.12 45
4001.26 43
4001.41 40
4001.55 38
4001.70 37
4001.84 35
4001.99 33
4002.13 30
4002.28 26
4002.42 21
4002.57 16
4002.71 11
4002.86 9
4003.00 9
4003.15 12
4003.29 17
4003.44 24
4003.58 31
4003.73 36
4003.87 40
4004.02 41
4004.16 39
4004.31 36
4004.45 32
4004.60 29
4004.74 27
4004.89 26
4005.03 27
4005.18 30
4005.32 33
4005.47 37
4005.61 40
4005.76 42
4005.90 43
4006.05 43
4006.19 43
4006.34 41
4006.48 40
4006.63 39
4006.77 38
4006.92 37
4007.06 38
4007.21 38
4007.36 39
4007.50 40
4007.65 41
4007.79 42
4007.94 42
4008.08 43
4008.23 43
4008.37 44
4008.52 45
4008.66 45
4008.81 45
4008.95 45
4009.10 44
4009.24 43
4009.39 41
4009.53 40
4009.68 37
4009.82 34
4009.97 29
4010.11 23
4010.26 17
4010.40 12
4010.55 8
4010.69 6
4010.84 7
4010.99 10
4011.13 15
4011.28 22
4011.42 27
4011.57 32
4011.71 34
4011.86 33
4012.00 31
4012.15 27
4012.29 22
4012.44 18
4012.58 13
4012.73 10
4012.87 7
4013.02 5
4013.16 5
4013.31 6
4013.45 8
4013.60 12
4013.75 16
4013.89 21
4014.04 25
4014.18 28
4014.33 30
4014.47 30
4014.62 29
4014.76 27
4014.91 25
4015.05 23
4015.20 21
4015.34 20
4015.49 21
4015.63 21
4015.78 22
4015.92 24
4016.07 25
4016.22 27
4016.36 28
4016.51 29
4016.65 31
4016.80 33
4016.94 35
4017.09 38
4017.23 41
4017.38 44
4017.52 48
4017.67 52
4017.81 55
4017.96 58
4018.10 59
4018.25 60
4018.40 59
4018.54 57
4018.69 54
4018.83 51
4018.98 49
4019.12 49
4019.27 50
4019.41 53
4019.56 57
4019.70 61
4019.85 64
4019.99 66
4020.14 66
4020.29 64
4020.43 61
4020.58 57
4020.72 52
4020.87 48
4021.01 44
4021.16 40
4021.30 38
4021.45 37
4021.59 37
4021.74 39
4021.89 41
4022.03 43
4022.18 45
4022.32 45
4022.47 45
4022.61 44
4022.76 43
4022.90 42
4023.05 42
4023.19 43
4023.34 45
4023.49 47
4023.63 49
4023.78 50
4023.92 49
4024.07 48
4024.21 47
4024.36 45
4024.50 43
4024.65 43
4024.79 43
4024.94 43
4025.09 45
4025.23 46
4025.38 48
4025.52 49
4025.67 50
4025.81 48
4025.96 45
4026.10 41
4026.25 34
4026.40 27
4026.54 19
4026.69 13
4026.83 8
4026.98 6
4027.12 6
4027.27 9
4027.41 13
4027.56 17
4027.70 21
4027.85 23
4028.00 24
4028.14 23
4028.29 21
4028.43 18
4028.58 16
4028.72 14
4028.87 14
4029.01 15
4029.16 16
4029.31 17
4029.45 18
4029.60 18
4029.74 17
4029.89 16
4030.03 13
4030.18 10
4030.32 7
4030.47 4
4030.62 2
4030.76 0
4030.91 0
4031.05 0
4031.20 1
4031.34 3
4031.49 6
4031.64 10
4031.78 12
4031.93 15
4032.07 16
4032.22 17
4032.36 17
4032.51 17
4032.65 16
4032.80 16
4032.95 16
4033.09 17
4033.24 19
4033.38 21
4033.53 23
4033.67 25
4033.82 26
4033.97 25
4034.11 23
4034.26 20
4034.40 16
4034.55 11
4034.69 7
4034.84 3
4034.99 1
4035.13 1
4035.28 2
4035.42 5
4035.57 8
4035.71 11
4035.86 13
4036.00 15
4036.15 16
4036.30 16
4036.44 16
4036.59 16
4036.73 18
4036.88 20
4037.02 22
4037.17 26
4037.32 30
4037.46 34
4037.61 39
4037.75 43
4037.90 48
4038.04 53
4038.19 58
4038.34 63
4038.48 66
4038.63 68
4038.77 70
4038.92 70
4039.06 69
4039.21 68
4039.36 67
4039.50 67
4039.65 66
4039.79 66
4039.94 66
4040.09 65
4040.23 63
4040.38 61
4040.52 57
4040.67 51
4040.81 46
4040.96 41
4041.11 36
4041.25 33
4041.40 31
4041.54 32
4041.69 34
4041.83 37
4041.98 40
4042.13 43
4042.27 45
4042.42 45
4042.56 43
4042.71 39
4042.86 34
4043.00 27
4043.15 19
4043.29 11
4043.44 3
4043.58 0
4043.73 0
4043.88 0
4044.02 0
4044.17 0
4044.31 0
4044.46 0
4044.60 0
4044.75 1
4044.90 6
4045.04 11
4045.19 17
4045.33 22
4045.48 28
4045.63 34
4045.77 39
4045.92 44
4046.06 48
4046.21 51
4046.36 52
4046.50 51
4046.65 49
4046.79 45
4046.94 41
4047.08 37
4047.23 33
4047.38 31
4047.52 29
4047.67 29
4047.81 29
4047.96 30
4048.11 29
4048.25 29
4048.40 28
4048.54 26
4048.69 25
4048.84 24
4048.98 23
4049.13 22
4049.27 21
4049.42 20
4049.57 18
4049.71 17
4049.86 17
4050.00 17
4050.15 17
4050.29 17
4050.44 18
4050.59 18
4050.73 17
4050.88 16
4051.02 14
4051.17 13
4051.32 13
4051.46 15
4051.61 19
4051.75 24
4051.90 31
4052.05 38
4052.19 45
4052.34 50
4052.48 52
4052.63 53
4052.78 52
4052.92 51
4053.07 49
4053.21 49
4053.36 50
4053.51 53
4053.65 58
4053.80 64
4053.94 70
4054.09 75
4054.24 78
4054.38 80
4054.53 80
4054.67 79
4054.82 79
4054.97 78
4055.11 79
4055.26 80
4055.40 81
4055.55 82
4055.70 81
4055.84 79
4055.99 76
4056.13 73
4056.28 70
4056.43 68
4056.57 67
4056.72 67
4056.87 68
4057.01 69
4057.16 68
4057.30 66
4057.45 63
4057.60 58
4057.74 52
4057.89 46
4058.03 40
4058.18 36
4058.33 32
4058.47 29
4058.62 27
4058.76 25
4058.91 25
4059.06 25
4059.20 27
4059.35 29
4059.49 33
4059.64 37
4059.79 41
4059.93 45
4060.08 49
4060.23 53
4060.37 57
4060.52 62
4060.66 67
4060.81 71
4060.96 74
4061.10 76
4061.25 76
4061.39 74
4061.54 70
4061.69 65
4061.83 60
4061.98 55
4062.13 51
4062.27 48
4062.42 44
4062.56 40
4062.71 36
4062.86 32
4063.00 27
4063.15 23
4063.29 20
4063.44 18
4063.59 17
4063.73 17
4063.88 19
4064.03 22
4064.17 25
4064.32 27
4064.46 29
4064.61 30
4064.76 30
4064.90 29
4065.05 28
4065.20 26
4065.34 24
4065.49 23
4065.63 22
4065.78 24
4065.93 27
4066.07 33
4066.22 40
4066.36 47
4066.51 55
4066.66 61
4066.80 67
4066.95 71
4067.10 76
4067.24 80
4067.39 84
4067.53 88
4067.68 91
4067.83 93
4067.97 94
4068.12 93
4068.27 90
4068.41 87
4068.56 83
4068.71 79
4068.85 74
4069.00 70
4069.14 65
4069.29 61
4069.44 58
4069.58 55
4069.73 54
4069.88 54
4070.02 55
4070.17 57
4070.31 58
4070.46 60
4070.61 60
4070.75 61
4070.90 61
4071.05 60
4071.19 59
4071.34 57
4071.48 54
4071.63 50
4071.78 45
4071.92 38
4072.07 31
4072.22 23
4072.36 16
4072.51 9
4072.66 5
4072.80 2
4072.95 2
4073.09 3
4073.24 6
4073.39 10
4073.53 14
4073.68 18
4073.83 20
4073.97 20
4074.12 19
4074.27 16
4074.41 12
4074.56 8
4074.70 5
4074.85 2
4075.00 0
4075.14 0
4075.29 0
4075.44 0
4075.58 1
4075.73 1
4075.88 1
4076.02 1
4076.17 0
4076.32 0
4076.46 0
4076.61 0
4076.75 0
4076.90 0
4077.05 0
4077.19 3
4077.34 5
4077.49 9
4077.63 12
4077.78 15
4077.93 18
4078.07 20
4078.22 22
4078.37 23
4078.51 24
4078.66 25
4078.80 26
4078.95 25
4079.10 25
4079.24 23
4079.39 21
4079.54 19
4079.68 18
4079.83 17
4079.98 17
4080.12 18
4080.27 21
4080.42 23
4080.56 26
4080.71 29
4080.86 31
4081.00 32
4081.15 33
4081.29 34
4081.44 33
4081.59 32
4081.73 30
4081.88 28
4082.03 26
4082.17 24
4082.32 22
4082.47 21
4082.61 19
4082.76 18
4082.91 15
4083.05 13
4083.20 10
4083.35 7
4083.49 5
4083.64 4
4083.79 5
4083.93 7
4084.08 12
4084.23 17
4084.37 23
4084.52 29
4084.66 34
4084.81 37
4084.96 37
4085.10 37
4085.25 35
4085.40 33
4085.54 31
4085.69 30
4085.84 29
4085.98 29
4086.13 27
4086.28 24
4086.42 19
4086.57 12
4086.72 3
4086.86 0
4087.01 0
4087.16 0
4087.30 0
4087.45 0
4087.60 0
4087.74 0
4087.89 0
4088.04 9
4088.18 18
4088.33 26
4088.48 32
4088.62 37
4088.77 39
4088.92 41
4089.06 42
4089.21 43
4089.36 45
4089.50 47
4089.65 49
4089.80 52
4089.94 55
4090.09 58
4090.24 61
4090.38 63
4090.53 65
4090.68 67
4090.82 69
4090.97 70
4091.12 71
4091.26 72
4091.41 73
4091.56 75
4091.70 77
4091.85 78
4092.00 79
4092.14 80
4092.29 79
4092.44 78
4092.58 76
4092.73 74
4092.88 72
4093.02 71
4093.17 70
4093.32 70
4093.46 71
4093.61 73
4093.76 77
4093.90 81
4094.05 87
4094.20 92
4094.34 98
4094.49 103
4094.64 108
4094.78 112
4094.93 116
4095.08 120
4095.22 123
4095.37 125
4095.52 125
4095.66 123
4095.81 119
4095.96 113
4096.11 105
4096.25 96
4096.40 88
4096.55 80
4096.69 73
4096.84 67
4096.99 63
4097.13 60
4097.28 58
4097.43 57
4097.57 57
4097.72 56
4097.87 56
4098.01 56
4098.16 55
4098.31 55
4098.45 54
4098.60 53
4098.75 52
4098.89 50
4099.04 47
4099.19 42
4099.33 37
4099.48 32
4099.63 28
4099.78 25
4099.92 25
4100.07 25
4100.22 26
4100.36 28
4100.51 29
4100.66 29
4100.80 28
4100.95 26
4101.10 23
4101.24 20
4101.39 17
4101.54 14
4101.68 12
4101.83 10
4101.98 9
4102.12 8
4102.27 7
4102.42 7
4102.57 7
4102.71 8
4102.86 10
4103.01 13
4103.15 17
4103.30 23
4103.45 30
4103.59 37
4103.74 42
4103.89 47
4104.03 49
4104.18 50
4104.33 49
4104.48 46
4104.62 42
4104.77 39
4104.92 35
4105.06 32
4105.21 29
4105.36 27
4105.50 25
4105.65 23
4105.80 22
4105.94 22
4106.09 22
4106.24 21
4106.39 21
4106.53 21
4106.68 20
4106.83 19
4106.97 18
4107.12 18
4107.27 18
4107.41 19
4107.56 21
4107.71 24
4107.86 27
4108.00 32
4108.15 36
4108.30 39
4108.44 42
4108.59 43
4108.74 43
4108.88 41
4109.03 38
4109.18 35
4109.33 33
4109.47 31
4109.62 30
4109.77 29
4109.91 28
4110.06 28
4110.21 27
4110.35 26
4110.50 24
4110.65 22
4110.80 21
4110.94 20
4111.09 20
4111.24 20
4111.38 21
4111.53 22
4111.68 22
4111.82 21
4111.97 19
4112.12 15
4112.27 11
4112.41 6
4112.56 2
4112.71 0
4112.85 0
4113.00 0
4113.15 0
4113.30 1
4113.44 5
4113.59 9
4113.74 14
4113.88 18
4114.03 23
4114.18 26
4114.32 27
4114.47 27
4114.62 25
4114.77 23
4114.91 21
4115.06 20
4115.21 21
4115.35 23
4115.50 25
4115.65 28
4115.80 30
4115.94 31
4116.09 32
4116.24 32
4116.38 32
4116.53 33
4116.68 33
4116.83 33
4116.97 32
4117.12 30
4117.27 28
4117.41 24
4117.56 20
4117.71 17
4117.86 15
4118.00 14
4118.15 16
4118.30 20
4118.44 24
4118.59 29
4118.74 33
4118.89 35
4119.03 35
4119.18 34
4119.33 32
4119.47 30
4119.62 29
4119.77 28
4119.92 27
4120.06 27
4120.21 26
4120.36 25
4120.51 23
4120.65 19
4120.80 15
4120.95 11
4121.09 6
4121.24 3
4121.39 0
4121.54 0
4121.68 0
4121.83 0
4121.98 0
4122.12 0
4122.27 0
4122.42 0
4122.57 0
4122.71 0
4122.86 3
4123.01 10
4123.16 16
4123.30 23
4123.45 29
4123.60 33
4123.74 36
4123.89 37
4124.04 37
4124.19 37
4124.33 37
4124.48 38
4124.63 39
4124.78 41
4124.92 43
4125.07 45
4125.22 46
4125.36 46
4125.51 45
4125.66 44
4125.81 41
4125.95 39
4126.10 37
4126.25 35
4126.40 35
4126.54 36
4126.69 38
4126.84 41
4126.98 44
4127.13 48
4127.28 52
4127.43 55
4127.57 57
4127.72 57
4127.87 56
4128.02 53
4128.16 50
4128.31 47
4128.46 44
4128.61 41
4128.75 40
4128.90 39
4129.05 39
4129.19 39
4129.34 40
4129.49 41
4129.64 43
4129.78 45
4129.93 47
4130.08 50
4130.23 54
4130.37 58
4130.52 63
4130.67 67
4130.82 70
4130.96 73
4131.11 76
4131.26 77
4131.41 77
4131.55 77
4131.70 77
4131.85 76
4132.00 74
4132.14 71
4132.29 66
4132.44 61
4132.59 55
4132.73 48
4132.88 42
4133.03 36
4133.17 32
4133.32 28
4133.47 25
4133.62 22
4133.76 19
4133.91 16
4134.06 14
4134.21 12
4134.35 12
4134.50 12
4134.65 13
4134.80 16
4134.94 18
4135.09 19
4135.24 20
4135.39 19
4135.53 16
4135.68 12
4135.83 8
4135.98 4
4136.12 2
4136.27 1
4136.42 1
4136.57 3
4136.71 6
4136.86 8
4137.01 10
4137.16 11
4137.30 11
4137.45 11
4137.60 10
4137.75 10
4137.89 9
4138.04 9
4138.19 9
4138.34 9
4138.48 9
4138.63 9
4138.78 8
4138.93 7
4139.07 6
4139.22 5
4139.37 3
4139.52 2
4139.66 1
4139.81 0
4139.96 0
4140.11 1
4140.25 2
4140.40 4
4140.55 6
4140.70 8
4140.84 8
4140.99 8
4141.14 6
4141.29 3
4141.44 1
4141.58 0
4141.73 0
4141.88 0
4142.03 0
4142.17 0
4142.32 0
4142.47 0
4142.62 0
4142.76 0
4142.91 0
4143.06 1
4143.21 4
4143.35 7
4143.50 11
4143.65 14
4143.80 16
4143.94 18
4144.09 20
4144.24 21
4144.39 22
4144.53 23
4144.68 23
4144.83 23
4144.98 22
4145.13 20
4145.27 18
4145.42 15
4145.57 13
4145.72 11
4145.86 10
4146.01 10
4146.16 10
4146.31 11
4146.45 11
4146.60 10
4146.75 9
4146.90 8
4147.05 7
4147.19 7
4147.34 8
4147.49 10
4147.64 12
4147.78 14
4147.93 17
4148.08 20
4148.23 22
4148.37 24
4148.52 26
4148.67 27
4148.82 28
4148.97 28
4149.11 26
4149.26 24
4149.41 22
4149.56 20
4149.70 19
4149.85 19
4150.00 19
4150.15 20
4150.29 21
4150.44 22
4150.59 22
4150.74 22
4150.89 22
4151.03 21
4151.18 19
4151.33 17
4151.48 14
4151.62 10
4151.77 6
4151.92 1
4152.07 0
4152.22 0
4152.36 0
4152.51 0
4152.66 0
4152.81 3
4152.95 11
4153.10 21
4153.25 30
4153.40 37
4153.55 42
4153.69 44
4153.84 44
4153.99 44
4154.14 44
4154.28 45
4154.43 48
4154.58 51
4154.73 54
4154.88 56
4155.02 56
4155.17 53
4155.32 49
4155.47 43
4155.62 37
4155.76 32
4155.91 29
4156.06 28
4156.21 30
4156.35 33
4156.50 37
4156.65 42
4156.80 46
4156.95 48
4157.09 49
4157.24 48
4157.39 45
4157.54 41
4157.68 37
4157.83 33
4157.98 29
4158.13 26
4158.28 24
4158.42 22
4158.57 20
4158.72 18
4158.87 16
4159.02 14
4159.16 13
4159.31 13
4159.46 14
4159.61 17
4159.76 20
4159.90 24
4160.05 28
4160.20 31
4160.35 32
4160.49 33
4160.64 32
4160.79 31
4160.94 29
4161.09 27
4161.23 25
4161.38 22
4161.53 20
4161.68 17
4161.83 16
4161.97 14
4162.12 14
4162.27 14
4162.42 16
4162.57 17
4162.71 18
4162.86 18
4163.01 17
4163.16 15
4163.31 13
4163.45 10
4163.60 8
4163.75 7
4163.90 6
4164.05 7
4164.19 8
4164.34 10
4164.49 12
4164.64 14
4164.79 15
4164.93 16
4165.08 17
4165.23 16
4165.38 16
4165.53 16
4165.67 16
4165.82 17
4165.97 18
4166.12 21
4166.27 24
4166.41 28
4166.56 31
4166.71 34
4166.86 37
4167.01 38
4167.15 37
4167.30 36
4167.45 33
4167.60 30
4167.75 27
4167.89 24
4168.04 22
4168.19 20
4168.34 20
4168.49 21
4168.63 22
4168.78 23
4168.93 24
4169.08 25
4169.23 26
4169.37 27
4169.52 30
4169.67 32
4169.82 35
4169.97 37
4170.12 39
4170.26 40
4170.41 39
4170.56 38
4170.71 35
4170.86 32
4171.00 28
4171.15 24
4171.30 21
4171.45 17
4171.60 15
4171.74 13
4171.89 12
4172.04 13
4172.19 15
4172.34 19
4172.49 26
4172.63 34
4172.78 43
4172.93 52
4173.08 61
4173.23 68
4173.37 72
4173.52 74
4173.67 72
4173.82 68
4173.97 62
4174.11 54
4174.26 47
4174.41 40
4174.56 35
4174.71 32
4174.86 31
4175.00 31
4175.15 34
4175.30 37
4175.45 40
4175.60 44
4175.74 49
4175.89 53
4176.04 58
4176.19 64
4176.34 69
4176.49 73
4176.63 77
4176.78 79
4176.93 80
4177.08 79
4177.23 78
4177.38 75
4177.52 71
4177.67 66
4177.82 60
4177.97 55
4178.12 50
4178.26 46
4178.41 43
4178.56 42
4178.71 43
4178.86 47
4179.01 51
4179.15 56
4179.30 62
4179.45 66
4179.60 70
4179.75 72
4179.90 72
4180.04 71
4180.19 70
4180.34 68
4180.49 68
4180.64 68
4180.78 69
4180.93 69
4181.08 70
4181.23 69
4181.38 66
4181.53 63
4181.67 59
4181.82 55
4181.97 51
4182.12 48
4182.27 47
4182.42 46
4182.56 47
4182.71 48
4182.86 50
4183.01 54
4183.16 58
4183.31 64
4183.45 70
4183.60 75
4183.75 80
4183.90 82
4184.05 82
4184.20 81
4184.34 78
4184.49 75
4184.64 72
4184.79 70
4184.94 68
4185.09 67
4185.23 65
4185.38 61
4185.53 57
4185.68 52
4185.83 46
4185.98 39
4186.12 34
4186.27 29
4186.42 25
4186.57 22
4186.72 20
4186.87 19
4187.01 18
4187.16 18
4187.31 19
4187.46 22
4187.61 26
4187.76 30
4187.91 36
4188.05 41
4188.20 46
4188.35 49
4188.50 49
4188.65 48
4188.80 46
4188.94 42
4189.09 37
4189.24 33
4189.39 28
4189.54 24
4189.69 21
4189.83 18
4189.98 16
4190.13 15
4190.28 16
4190.43 17
4190.58 19
4190.73 22
4190.87 25
4191.02 28
4191.17 31
4191.32 34
4191.47 35
4191.62 35
4191.76 34
4191.91 33
4192.06 31
4192.21 28
4192.36 26
4192.51 24
4192.66 21
4192.80 18
4192.95 14
4193.10 10
4193.25 7
4193.40 4
4193.55 2
4193.70 1
4193.84 3
4193.99 5
4194.14 8
4194.29 11
4194.44 13
4194.59 15
4194.73 16
4194.88 17
4195.03 18
4195.18 19
4195.33 21
4195.48 24
4195.63 26
4195.77 29
4195.92 32
4196.07 34
4196.22 35
4196.37 36
4196.52 36
4196.67 35
4196.81 32
4196.96 29
4197.11 24
4197.26 19
4197.41 14
4197.56 9
4197.71 5
4197.85 2
4198.00 0
4198.15 0
4198.30 0
4198.45 0
4198.60 0
4198.75 0
4198.89 1
4199.04 2
4199.19 3
4199.34 3
4199.49 3
4199.64 1
4199.79 0
4199.93 0
4200.08 0
4200.23 0
4200.38 0
4200.53 1
4200.68 6
4200.83 11
4200.98 18
4201.12 26
4201.27 34
4201.42 41
4201.57 47
4201.72 52
4201.87 54
4202.02 55
4202.16 55
4202.31 54
4202.46 53
4202.61 52
4202.76 52
4202.91 53
4203.06 54
4203.21 55
4203.35 55
4203.50 54
4203.65 53
4203.80 51
4203.95 48
4204.10 47
4204.25 45
4204.39 45
4204.54 45
4204.69 46
4204.84 47
4204.99 49
4205.14 51
4205.29 54
4205.44 57
4205.58 60
4205.73 62
4205.88 64
4206.03 65
4206.18 65
4206.33 64
4206.48 61
4206.63 59
4206.77 57
4206.92 56
4207.07 54
4207.22 53
4207.37 52
4207.52 51
4207.67 51
4207.82 51
4207.96 53
4208.11 57
4208.26 61
4208.41 66
4208.56 71
4208.71 75
4208.86 78
4209.01 80
4209.15 83
4209.30 86
4209.45 89
4209.60 93
4209.75 98
4209.90 103
4210.05 108
4210.20 112
4210.34 115
4210.49 117
4210.64 118
4210.79 118
4210.94 118
4211.09 118
4211.24 118
4211.39 117
4211.54 115
4211.68 112
4211.83 108
4211.98 103
4212.13 98
4212.28 93
4212.43 90
4212.58 88
4212.73 87
4212.87 87
4213.02 88
4213.17 90
4213.32 92
4213.47 95
4213.62 97
4213.77 100
4213.92 102
4214.07 103
4214.21 103
4214.36 102
4214.51 100
4214.66 96
4214.81 91
4214.96 85
4215.11 79
4215.26 73
4215.41 68
4215.55 64
4215.70 60
4215.85 57
4216.00 54
4216.15 50
4216.30 45
4216.45 40
4216.60 34
4216.75 30
4216.89 26
4217.04 24
4217.19 23
4217.34 22
4217.49 22
4217.64 21
4217.79 19
4217.94 16
4218.09 13
4218.24 12
4218.38 13
4218.53 17
4218.68 24
4218.83 32
4218.98 43
4219.13 53
4219.28 62
4219.43 68
4219.58 72
4219.72 73
4219.87 72
4220.02 69
4220.17 66
4220.32 63
4220.47 61
4220.62 60
4220.77 60
4220.92 63
4221.07 66
4221.21 69
4221.36 72
4221.51 73
4221.66 71
4221.81 68
4221.96 63
4222.11 58
4222.26 54
4222.41 51
4222.56 50
4222.70 51
4222.85 53
4223.00 55
4223.15 56
4223.30 56
4223.45 54
4223.60 52
4223.75 49
4223.90 46
4224.05 44
4224.20 42
4224.34 41
4224.49 41
4224.64 41
4224.79 42
4224.94 43
4225.09 45
4225.24 48
4225.39 50
4225.54 52
4225.69 53
4225.83 53
4225.98 52
4226.13 49
4226.28 46
4226.43 43
4226.58 41
4226.73 39
4226.88 38
4227.03 37
4227.18 37
4227.33 36
4227.47 35
4227.62 34
4227.77 32
4227.92 30
4228.07 29
4228.22 29
4228.37 28
4228.52 28
4228.67 28
4228.82 27
4228.97 24
4229.12 20
4229.26 16
4229.41 10
4229.56 5
4229.71 2
4229.86 0
4230.01 0
4230.16 1
4230.31 5
4230.46 9
4230.61 14
4230.76 19
4230.90 22
4231.05 25
4231.20 26
4231.35 25
4231.50 23
4231.65 21
4231.80 18
4231.95 16
4232.10 15
4232.25 16
4232.40 18
4232.55 22
4232.70 28
4232.84 35
4232.99 42
4233.14 49
4233.29 55
4233.44 59
4233.59 62
4233.74 64
4233.89 64
4234.04 62
4234.19 60
4234.34 56
4234.49 52
4234.63 49
4234.78 47
4234.93 47
4235.08 49
4235.23 52
4235.38 57
4235.53 61
4235.68 64
4235.83 65
4235.98 63
4236.13 61
4236.28 58
4236.43 56
4236.58 55
4236.72 55
4236.87 57
4237.02 59
4237.17 61
4237.32 63
4237.47 64
4237.62 64
4237.77 62
4237.92 59
4238.07 55
4238.22 51
4238.37 47
4238.52 44
4238.67 42
4238.81 42
4238.96 43
4239.11 45
4239.26 48
4239.41 50
4239.56 52
4239.71 53
4239.86 54
4240.01 53
4240.16 51
4240.31 50
4240.46 47
4240.61 45
4240.76 43
4240.91 40
4241.05 38
4241.20 37
4241.35 36
4241.50 37
4241.65 38
4241.80 41
4241.95 44
4242.10 48
4242.25 52
4242.40 55
4242.55 58
4242.70 60
4242.85 62
4243.00 62
4243.15 62
4243.29 61
4243.44 59
4243.59 57
4243.74 56
4243.89 54
4244.04 53
4244.19 53
4244.34 52
4244.49 50
4244.64 47
4244.79 42
4244.94 36
4245.09 29
4245.24 23
4245.39 19
4245.54 19
4245.69 22
4245.83 29
4245.98 37
4246.13 45
4246.28 51
4246.43 54
4246.58 54
4246.73 51
4246.88 45
4247.03 39
4247.18 34
4247.33 30
4247.48 28
4247.63 27
4247.78 26
4247.93 25
4248.08 24
4248.23 22
4248.38 21
4248.53 20
4248.67 21
4248.82 24
4248.97 27
4249.12 32
4249.27 37
4249.42 42
4249.57 46
4249.72 48
4249.87 49
4250.02 48
4250.17 46
4250.32 42
4250.47 37
4250.62 33
4250.77 30
4250.92 28
4251.07 29
4251.22 31
4251.37 34
4251.52 37
4251.66 40
4251.81 42
4251.96 43
4252.11 45
4252.26 46
4252.41 48
4252.56 50
4252.71 51
4252.86 52
4253.01 52
4253.16 52
4253.31 51
4253.46 49
4253.61 48
4253.76 47
4253.91 47
4254.06 48
4254.21 49
4254.36 49
4254.51 49
4254.66 48
4254.81 46
4254.96 43
4255.10 39
4255.25 35
4255.40 31
4255.55 28
4255.70 25
4255.85 24
4256.00 23
4256.15 23
4256.30 25
4256.45 29
4256.60 34
4256.75 41
4256.90 48
4257.05 56
4257.20 63
4257.35 70
4257.50 75
4257.65 81
4257.80 86
4257.95 92
4258.10 98
4258.25 105
4258.40 114
4258.55 124
4258.70 134
4258.85 146
4259.00 157
4259.14 168
4259.29 177
4259.44 185
4259.59 191
4259.74 195
4259.89 199
4260.04 202
4260.19 206
4260.34 212
4260.49 220
4260.64 231
4260.79 244
4260.94 257
4261.09 271
4261.24 284
4261.39 297
4261.54 309
4261.69 322
4261.84 337
4261.99 353
4262.14 371
4262.29 389
4262.44 406
4262.59 421
4262.74 433
4262.89 442
4263.04 449
4263.19 455
4263.34 460
4263.49 465
4263.64 471
4263.79 477
4263.94 483
4264.09 486
4264.23 487
4264.38 485
4264.53 481
4264.68 475
4264.83 469
4264.98 462
4265.13 454
4265.28 445
4265.43 436
4265.58 427
4265.73 418
4265.88 411
4266.03 407
4266.18 405
4266.33 405
4266.48 406
4266.63 406
4266.78 405
4266.93 400
4267.08 392
4267.23 381
4267.38 366
4267.53 351
4267.68 334
4267.83 317
4267.98 300
4268.13 284
4268.28 269
4268.43 254
4268.58 240
4268.73 227
4268.88 215
4269.03 204
4269.18 194
4269.33 187
4269.48 181
4269.63 176
4269.78 172
4269.93 169
4270.08 165
4270.23 161
4270.38 156
4270.53 150
4270.68 143
4270.83 136
4270.98 128
4271.13 121
4271.28 114
4271.43 107
4271.58 101
4271.73 95
4271.88 89
4272.03 84
4272.18 80
4272.33 77
4272.48 74
4272.63 72
4272.78 71
4272.93 69
4273.07 67
4273.22 65
4273.37 62
4273.52 61
4273.67 60
4273.82 60
4273.97 60
4274.12 61
4274.27 61
4274.42 61
4274.57 59
4274.72 57
4274.87 54
4275.02 50
4275.17 47
4275.32 45
4275.47 43
4275.62 43
4275.77 44
4275.92 48
4276.07 53
4276.22 59
4276.37 65
4276.52 70
4276.67 74
4276.82 76
4276.97 77
4277.12 76
4277.27 75
4277.42 73
4277.57 72
4277.72 71
4277.87 71
4278.02 73
4278.17 76
4278.32 81
4278.47 85
4278.62 88
4278.77 90
4278.92 90
4279.07 88
4279.22 84
4279.37 80
4279.52 77
4279.67 76
4279.82 76
4279.97 78
4280.12 80
4280.27 82
4280.42 83
4280.57 83
4280.72 83
4280.87 83
4281.02 83
4281.17 85
4281.32 89
4281.47 93
4281.62 98
4281.77 103
4281.92 107
4282.07 110
4282.22 112
4282.37 112
4282.52 112
4282.67 111
4282.82 109
4282.97 107
4283.12 105
4283.27 102
4283.43 100
4283.58 96
4283.73 91
4283.88 84
4284.03 76
4284.18 67
4284.33 57
4284.48 48
4284.63 41
4284.78 36
4284.93 34
4285.08 35
4285.23 37
4285.38 39
4285.53 39
4285.68 37
4285.83 33
4285.98 26
4286.13 20
4286.28 15
4286.43 12
4286.58 13
4286.73 17
4286.88 22
4287.03 29
4287.18 36
4287.33 41
4287.48 44
4287.63 45
4287.78 46
4287.93 45
4288.08 44
4288.23 43
4288.38 43
4288.53 43
4288.68 44
4288.83 45
4288.98 46
4289.13 48
4289.28 49
4289.43 51
4289.58 53
4289.73 55
4289.88 57
4290.03 58
4290.18 58
4290.33 58
4290.48 57
4290.63 56
4290.78 55
4290.93 55
4291.08 54
4291.23 55
4291.38 56
4291.53 58
4291.68 60
4291.83 63
4291.98 66
4292.13 69
4292.29 70
4292.44 71
4292.59 71
4292.74 69
4292.89 67
4293.04 64
4293.19 61
4293.34 57
4293.49 53
4293.64 50
4293.79 46
4293.94 42
4294.09 38
4294.24 35
4294.39 31
4294.54 29
4294.69 27
4294.84 26
4294.99 25
4295.14 25
4295.29 26
4295.44 26
4295.59 26
4295.74 25
4295.89 24
4296.04 24
4296.19 23
4296.34 24
4296.49 26
4296.64 29
4296.79 33
4296.94 39
4297.09 45
4297.24 53
4297.39 60
4297.55 68
4297.70 75
4297.85 82
4298.00 88
4298.15 92
4298.30 94
4298.45 95
4298.60 93
4298.75 91
4298.90 87
4299.05 82
4299.20 79
4299.35 76
4299.50 73
4299.65 72
4299.80 72
4299.95 72
4300.10 73
4300.25 74
4300.40 75
4300.55 76
4300.70 78
4300.85 80
4301.00 82
4301.15 84
4301.30 86
4301.46 86
4301.61 86
4301.76 84
4301.91 81
4302.06 77
4302.21 73
4302.36 69
4302.51 67
4302.66 65
4302.81 64
4302.96 65
4303.11 66
4303.26 67
4303.41 67
4303.56 66
4303.71 64
4303.86 61
4304.01 57
4304.16 52
4304.31 48
4304.46 44
4304.61 40
4304.76 37
4304.92 35
4305.07 33
4305.22 30
4305.37 28
4305.52 27
4305.67 27
4305.82 28
4305.97 30
4306.12 33
4306.27 36
4306.42 39
4306.57 41
4306.72 41
4306.87 40
4307.02 38
4307.17 36
4307.32 34
4307.47 34
4307.62 34
4307.77 35
4307.93 35
4308.08 34
4308.23 33
4308.38 31
4308.53 28
4308.68 26
4308.83 25
4308.98 26
4309.13 28
4309.28 31
4309.43 35
4309.58 39
4309.73 42
4309.88 44
4310.03 44
4310.18 42
4310.33 39
4310.48 36
4310.63 33
4310.79 30
4310.94 29
4311.09 28
4311.24 29
4311.39 30
4311.54 31
4311.69 31
4311.84 30
4311.99 27
4312.14 24
4312.29 20
4312.44 17
4312.59 14
4312.74 12
4312.89 10
4313.04 10
4313.19 8
4313.35 7
4313.50 4
4313.65 0
4313.80 0
4313.95 0
4314.10 0
4314.25 0
4314.40 0
4314.55 0
4314.70 0
4314.85 5
4315.00 14
4315.15 21
4315.30 28
4315.45 33
4315.61 35
4315.76 36
4315.91 35
4316.06 33
4316.21 32
4316.36 31
4316.51 30
4316.66 30
4316.81 31
4316.96 32
4317.11 33
4317.26 34
4317.41 36
4317.56 37
4317.71 39
4317.87 42
4318.02 45
4318.17 48
4318.32 50
4318.47 53
4318.62 54
4318.77 54
4318.92 52
4319.07 48
4319.22 42
4319.37 35
4319.52 28
4319.67 22
4319.82 19
4319.98 18
4320.13 20
4320.28 24
4320.43 28
4320.58 32
4320.73 35
4320.88 36
4321.03 35
4321.18 32
4321.33 30
4321.48 29
4321.63 29
4321.78 30
4321.93 32
4322.09 35
4322.24 37
4322.39 39
4322.54 39
4322.69 37
4322.84 35
4322.99 31
4323.14 26
4323.29 21
4323.44 17
4323.59 13
4323.74 10
4323.90 9
4324.05 9
4324.20 10
4324.35 14
4324.50 18
4324.65 23
4324.80 29
4324.95 35
4325.10 40
4325.25 44
4325.40 46
4325.55 47
4325.70 46
4325.86 44
4326.01 42
4326.16 40
4326.31 37
4326.46 34
4326.61 30
4326.76 26
4326.91 23
4327.06 19
4327.21 17
4327.36 15
4327.51 15
4327.67 17
4327.82 20
4327.97 24
4328.12 30
4328.27 36
4328.42 42
4328.57 47
4328.72 50
4328.87 52
4329.02 52
4329.17 51
4329.33 49
4329.48 48
4329.63 47
4329.78 47
4329.93 47
4330.08 48
4330.23 50
4330.38 51
4330.53 52
4330.68 52
4330.83 51
4330.99 50
4331.14 49
4331.29 47
4331.44 44
4331.59 41
4331.74 37
4331.89 34
4332.04 30
4332.19 27
4332.34 24
4332.49 23
4332.65 22
4332.80 23
4332.95 25
4333.10 28
4333.25 31
4333.40 35
4333.55 38
4333.70 41
4333.85 42
4334.00 42
4334.16 41
4334.31 40
4334.46 38
4334.61 36
4334.76 35
4334.91 35
4335.06 36
4335.21 37
4335.36 38
4335.51 39
4335.67 40
4335.82 41
4335.97 41
4336.12 40
4336.27 39
4336.42 37
4336.57 35
4336.72 32
4336.87 28
4337.02 23
4337.18 18
4337.33 14
4337.48 10
4337.63 6
4337.78 3
4337.93 1
4338.08 0
4338.23 0
4338.38 2
4338.54 6
4338.69 12
4338.84 18
4338.99 25
4339.14 31
4339.29 37
4339.44 40
4339.59 42
4339.74 42
4339.89 40
4340.05 37
4340.20 34
4340.35 30
4340.50 26
4340.65 23
4340.80 20
4340.95 18
4341.10 17
4341.25 17
4341.41 17
4341.56 17
4341.71 17
4341.86 17
4342.01 16
4342.16 16
4342.31 15
4342.46 14
4342.61 13
4342.77 12
4342.92 11
4343.07 9
4343.22 8
4343.37 8
4343.52 7
4343.67 8
4343.82 9
4343.97 11
4344.13 13
4344.28 15
4344.43 18
4344.58 22
4344.73 25
4344.88 30
4345.03 34
4345.18 39
4345.34 43
4345.49 46
4345.64 48
4345.79 50
4345.94 51
4346.09 53
4346.24 54
4346.39 55
4346.54 55
4346.70 55
4346.85 53
4347.00 49
4347.15 45
4347.30 41
4347.45 37
4347.60 34
4347.75 33
4347.91 33
4348.06 34
4348.21 36
4348.36 37
4348.51 37
4348.66 37
4348.81 37
4348.96 37
4349.12 36
4349.27 36
4349.42 37
4349.57 39
4349.72 42
4349.87 45
4350.02 48
4350.17 51
4350.33 52
4350.48 52
4350.63 51
4350.78 49
4350.93 45
4351.08 41
4351.23 37
4351.38 32
4351.54 27
4351.69 22
4351.84 17
4351.99 13
4352.14 10
4352.29 8
4352.44 8
4352.59 10
4352.75 13
4352.90 17
4353.05 19
4353.20 20
4353.35 18
4353.50 14
4353.65 9
4353.81 2
4353.96 0
4354.11 0
4354.26 0
4354.41 0
4354.56 0
4354.71 2
4354.86 5
4355.02 6
4355.17 6
4355.32 5
4355.47 3
4355.62 1
4355.77 0
4355.92 0
4356.08 0
4356.23 0
4356.38 2
4356.53 5
4356.68 8
4356.83 11
4356.98 14
4357.13 16
4357.29 18
4357.44 18
4357.59 19
4357.74 19
4357.89 20
4358.04 21
4358.19 22
4358.35 24
4358.50 25
4358.65 27
4358.80 28
4358.95 28
4359.10 29
4359.25 30
4359.41 30
4359.56 29
4359.71 28
4359.86 26
4360.01 22
4360.16 19
4360.31 16
4360.47 13
4360.62 11
4360.77 10
4360.92 9
4361.07 8
4361.22 7
4361.37 6
4361.53 5
4361.68 5
4361.83 6
4361.98 7
4362.13 10
4362.28 12
4362.43 15
4362.59 17
4362.74 18
4362.89 20
4363.04 21
4363.19 22
4363.34 23
4363.49 24
4363.65 25
4363.80 25
4363.95 25
4364.10 23
4364.25 21
4364.40 18
4364.56 15
4364.71 13
4364.86 13
4365.01 14
4365.16 16
4365.31 20
4365.46 24
4365.62 27
4365.77 30
4365.92 31
4366.07 32
4366.22 31
4366.37 30
4366.53 29
4366.68 29
4366.83 29
4366.98 31
4367.13 33
4367.28 35
4367.43 38
4367.59 41
4367.74 44
4367.89 46
4368.04 49
4368.19 50
4368.34 51
4368.50 50
4368.65 47
4368.80 43
4368.95 37
4369.10 29
4369.25 22
4369.41 15
4369.56 9
4369.71 5
4369.86 3
4370.01 4
4370.16 6
4370.31 11
4370.47 16
4370.62 20
4370.77 24
4370.92 27
4371.07 29
4371.22 31
4371.38 33
4371.53 36
4371.68 39
4371.83 43
4371.98 47
4372.13 49
4372.29 50
4372.44 50
4372.59 49
4372.74 48
4372.89 46
4373.04 44
4373.20 42
4373.35 39
4373.50 36
4373.65 31
4373.80 27
4373.95 23
4374.11 20
4374.26 18
4374.41 18
4374.56 20
4374.71 23
4374.86 26
4375.02 30
4375.17 34
4375.32 39
4375.47 43
4375.62 46
4375.77 49
4375.93 50
4376.08 50
4376.23 49
4376.38 48
4376.53 45
4376.68 43
4376.84 41
4376.99 40
4377.14 39
4377.29 38
4377.44 38
4377.59 38
4377.75 38
4377.90 39
4378.05 40
4378.20 41
4378.35 41
4378.51 40
4378.66 38
4378.81 35
4378.96 31
4379.11 28
4379.26 26
4379.42 25
4379.57 26
4379.72 28
4379.87 31
4380.02 33
4380.17 36
4380.33 38
4380.48 39
4380.63 40
4380.78 41
4380.93 43
4381.09 45
4381.24 49
4381.39 53
4381.54 57
4381.69 61
4381.84 63
4382.00 63
4382.15 62
4382.30 59
4382.45 57
4382.60 54
4382.76 54
4382.91 55
4383.06 59
4383.21 65
4383.36 73
4383.51 80
4383.67 88
4383.82 93
4383.97 95
4384.12 95
4384.27 93
4384.43 88
4384.58 82
4384.73 75
4384.88 68
4385.03 62
4385.18 57
4385.34 53
4385.49 51
4385.64 49
4385.79 49
4385.94 50
4386.10 53
4386.25 55
4386.40 58
4386.55 60
4386.70 62
4386.86 64
4387.01 64
4387.16 64
4387.31 64
4387.46 64
4387.62 64
4387.77 64
4387.92 64
4388.07 65
4388.22 65
4388.37 65
4388.53 65
4388.68 64
4388.83 64
4388.98 63
4389.13 62
4389.29 60
4389.44 58
4389.59 55
4389.74 53
4389.89 49
4390.05 47
4390.20 45
4390.35 44
4390.50 44
4390.65 44
4390.81 45
4390.96 46
4391.11 46
4391.26 44
4391.41 42
4391.57 38
4391.72 35
4391.87 31
4392.02 29
4392.17 27
4392.33 26
4392.48 25
4392.63 24
4392.78 23
4392.93 22
4393.09 21
4393.24 21
4393.39 21
4393.54 23
4393.69 26
4393.85 30
4394.00 33
4394.15 37
4394.30 41
4394.45 44
4394.61 47
4394.76 49
4394.91 51
4395.06 51
4395.21 50
4395.37 48
4395.52 45
4395.67 42
4395.82 38
4395.97 36
4396.13 35
4396.28 36
4396.43 38
4396.58 41
4396.73 45
4396.89 50
4397.04 54
4397.19 59
4397.34 62
4397.49 65
4397.65 68
4397.80 69
4397.95 70
4398.10 70
4398.26 70
4398.41 72
4398.56 74
4398.71 77
4398.86 81
4399.02 85
4399.17 89
4399.32 91
4399.47 91
4399.62 88
4399.78 83
4399.93 76
4400.08 67
4400.23 59
4400.38 51
4400.54 44
4400.69 39
4400.84 36
4400.99 34
4401.15 34
4401.30 33
4401.45 33
4401.60 33
4401.75 33
4401.91 34
4402.06 35
4402.21 37
4402.36 41
4402.51 45
4402.67 50
4402.82 55
4402.97 60
4403.12 64
4403.28 66
4403.43 67
4403.58 66
4403.73 64
4403.88 61
4404.04 57
4404.19 54
4404.34 51
4404.49 48
4404.65 45
4404.80 42
4404.95 40
4405.10 38
4405.25 37
4405.41 36
4405.56 38
4405.71 39
4405.86 41
4406.02 43
4406.17 43
4406.32 42
4406.47 40
4406.62 38
4406.78 37
4406.93 38
4407.08 41
4407.23 45
4407.39 52
4407.54 59
4407.69 65
4407.84 70
4407.99 74
4408.15 75
4408.30 74
4408.45 72
4408.60 70
4408.76 67
4408.91 66
4409.06 66
4409.21 66
4409.36 67
4409.52 67
4409.67 67
4409.82 66
4409.97 64
4410.13 61
4410.28 57
4410.43 55
4410.58 52
4410.74 51
4410.89 51
4411.04 51
4411.19 52
4411.34 52
4411.50 52
4411.65 51
4411.80 49
4411.95 46
4412.11 41
4412.26 36
4412.41 30
4412.56 24
4412.72 20
4412.87 18
4413.02 17
4413.17 18
4413.33 20
4413.48 23
4413.63 27
4413.78 30
4413.93 34
4414.09 38
4414.24 42
4414.39 47
4414.54 51
4414.70 54
4414.85 56
4415.00 57
4415.15 57
4415.31 56
4415.46 55
4415.61 54
4415.76 55
4415.92 56
4416.07 57
4416.22 59
4416.37 61
4416.53 62
4416.68 63
4416.83 64
4416.98 65
4417.13 65
4417.29 65
4417.44 65
4417.59 65
4417.74 66
4417.90 68
4418.05 71
4418.20 75
4418.35 79
4418.51 84
4418.66 89
4418.81 94
4418.96 99
4419.12 105
4419.27 112
4419.42 119
4419.57 127
4419.73 134
4419.88 142
4420.03 149
4420.18 155
4420.34 162
4420.49 171
4420.64 182
4420.79 196
4420.95 215
4421.10 237
4421.25 264
4421.40 294
4421.56 327
4421.71 361
4421.86 397
4422.01 432
4422.17 466
4422.32 498
4422.47 529
4422.62 558
4422.78 584
4422.93 609
4423.08 632
4423.23 654
4423.39 674
4423.54 692
4423.69 708
4423.84 722
4424.00 736
4424.15 750
4424.30 763
4424.45 776
4424.61 790
4424.76 804
4424.91 816
4425.06 826
4425.22 833
4425.37 836
4425.52 834
4425.67 828
4425.83 819
4425.98 808
4426.13 796
4426.28 784
4426.44 772
4426.59 759
4426.74 745
4426.89 728
4427.05 708
4427.20 685
4427.35 661
4427.51 636
4427.66 613
4427.81 592
4427.96 574
4428.12 558
4428.27 543
4428.42 528
4428.57 512
4428.73 495
4428.88 476
4429.03 458
4429.18 440
4429.34 423
4429.49 408
4429.64 395
4429.79 382
4429.95 369
4430.10 355
4430.25 341
4430.41 325
4430.56 309
4430.71 292
4430.86 275
4431.02 258
4431.17 241
4431.32 224
4431.47 207
4431.63 189
4431.78 172
4431.93 156
4432.08 141
4432.24 128
4432.39 117
4432.54 109
4432.70 103
4432.85 99
4433.00 96
4433.15 95
4433.31 93
4433.46 91
4433.61 90
4433.76 88
4433.92 87
4434.07 86
4434.22 86
4434.37 87
4434.53 89
4434.68 90
4434.83 91
4434.99 91
4435.14 88
4435.29 84
4435.44 77
4435.60 69
4435.75 60
4435.90 52
4436.05 45
4436.21 39
4436.36 34
4436.51 31
4436.67 30
4436.82 29
4436.97 30
4437.12 32
4437.28 35
4437.43 38
4437.58 41
4437.74 44
4437.89 46
4438.04 48
4438.19 49
4438.35 48
4438.50 48
4438.65 48
4438.80 48
4438.96 49
4439.11 50
4439.26 52
4439.42 54
4439.57 57
4439.72 59
4439.87 60
4440.03 61
4440.18 60
4440.33 58
4440.49 54
4440.64 50
4440.79 46
4440.94 42
4441.10 39
4441.25 36
4441.40 34
4441.56 32
4441.71 31
4441.86 31
4442.01 32
4442.17 35
4442.32 39
4442.47 44
4442.63 50
4442.78 56
4442.93 61
4443.08 64
4443.24 65
4443.39 64
4443.54 61
4443.70 56
4443.85 52
4444.00 48
4444.15 44
4444.31 42
4444.46 40
4444.61 39
4444.77 39
4444.92 39
4445.07 39
4445.22 38
4445.38 39
4445.53 40
4445.68 41
4445.84 44
4445.99 47
4446.14 51
4446.29 53
4446.45 55
4446.60 54
4446.75 53
4446.91 50
4447.06 46
4447.21 42
4447.37 39
4447.52 37
4447.67 34
4447.82 32
4447.98 30
4448.13 27
4448.28 23
4448.44 20
4448.59 17
4448.74 15
4448.89 14
4449.05 15
4449.20 16
4449.35 17
4449.51 18
4449.66 18
4449.81 17
4449.97 15
4450.12 12
4450.27 9
4450.42 6
4450.58 4
4450.73 2
4450.88 2
4451.04 2
4451.19 3
4451.34 5
4451.50 8
4451.65 12
4451.80 15
4451.95 19
4452.11 23
4452.26 27
4452.41 31
4452.57 33
4452.72 35
4452.87 34
4453.03 32
4453.18 28
4453.33 23
4453.49 19
4453.64 15
4453.79 13
4453.94 11
4454.10 11
4454.25 10
4454.40 10
4454.56 8
4454.71 6
4454.86 3
4455.02 0
4455.17 0
4455.32 0
4455.47 0
4455.63 0
4455.78 0
4455.93 0
4456.09 0
4456.24 4
4456.39 11
4456.55 16
4456.70 21
4456.85 23
4457.01 23
4457.16 22
4457.31 20
4457.47 17
4457.62 14
4457.77 12
4457.92 10
4458.08 10
4458.23 10
4458.38 12
4458.54 14
4458.69 16
4458.84 18
4459.00 19
4459.15 20
4459.30 20
4459.46 19
4459.61 18
4459.76 17
4459.92 16
4460.07 15
4460.22 13
4460.37 10
4460.53 7
4460.68 4
4460.83 2
4460.99 1
4461.14 2
4461.29 6
4461.45 11
4461.60 18
4461.75 23
4461.91 26
4462.06 27
4462.21 25
4462.37 21
4462.52 15
4462.67 8
4462.83 3
4462.98 0
4463.13 0
4463.29 0
4463.44 3
4463.59 8
4463.74 14
4463.90 20
4464.05 26
4464.20 31
4464.36 35
4464.51 37
4464.66 38
4464.82 38
4464.97 37
4465.12 36
4465.28 34
4465.43 33
4465.58 33
4465.74 35
4465.89 37
4466.04 41
4466.20 44
4466.35 48
4466.50 50
4466.66 52
4466.81 52
4466.96 51
4467.12 50
4467.27 48
4467.42 45
4467.58 42
4467.73 40
4467.88 39
4468.04 39
4468.19 41
4468.34 45
4468.50 51
4468.65 56
4468.80 61
4468.96 65
4469.11 67
4469.26 68
4469.42 67
4469.57 65
4469.72 64
4469.88 63
4470.03 63
4470.18 64
4470.34 65
4470.49 66
4470.64 68
4470.80 69
4470.95 69
4471.10 70
4471.26 71
4471.41 73
4471.56 74
4471.72 75
4471.87 75
4472.02 74
4472.18 70
4472.33 65
4472.48 58
4472.64 50
4472.79 42
4472.94 35
4473.10 30
4473.25 27
4473.40 26
4473.56 26
4473.71 28
4473.86 30
4474.02 32
4474.17 35
4474.32 37
4474.48 40
4474.63 42
4474.78 44
4474.94 45
4475.09 45
4475.24 44
4475.40 41
4475.55 37
4475.70 33
4475.86 28
4476.01 23
4476.16 17
4476.32 13
4476.47 8
4476.62 4
4476.78 0
4476.93 0
4477.09 0
4477.24 0
4477.39 3
4477.55 8
4477.70 14
4477.85 20
4478.01 24
4478.16 27
4478.31 28
4478.47 28
4478.62 26
4478.77 23
4478.93 21
4479.08 18
4479.23 16
4479.39 15
4479.54 15
4479.69 16
4479.85 18
4480.00 21
4480.15 23
4480.31 26
4480.46 29
4480.62 31
4480.77 33
4480.92 34
4481.08 34
4481.23 32
4481.38 29
4481.54 25
4481.69 20
4481.84 15
4482.00 10
4482.15 6
4482.30 4
4482.46 4
4482.61 5
4482.76 7
4482.92 8
4483.07 9
4483.23 9
4483.38 9
4483.53 9
4483.69 10
4483.84 11
4483.99 13
4484.15 14
4484.30 15
4484.45 15
4484.61 13
4484.76 11
4484.91 8
4485.07 5
4485.22 1
4485.38 0
4485.53 0
4485.68 0
4485.84 0
4485.99 0
4486.14 0
4486.30 5
4486.45 11
4486.60 17
4486.76 22
4486.91 26
4487.07 30
4487.22 32
4487.37 34
4487.53 37
4487.68 40
4487.83 43
4487.99 46
4488.14 49
4488.29 52
4488.45 54
4488.60 57
4488.76 59
4488.91 62
4489.06 65
4489.22 68
4489.37 71
4489.52 72
4489.68 71
4489.83 69
4489.98 64
4490.14 58
4490.29 52
4490.45 46
4490.60 42
4490.75 40
4490.91 38
4491.06 38
4491.21 37
4491.37 35
4491.52 33
4491.67 30
4491.83 27
4491.98 25
4492.14 24
4492.29 25
4492.44 28
4492.60 32
4492.75 37
4492.90 42
4493.06 47
4493.21 52
4493.37 57
4493.52 61
4493.67 65
4493.83 67
4493.98 69
4494.13 68
4494.29 65
4494.44 60
4494.60 52
4494.75 42
4494.90 32
4495.06 23
4495.21 14
4495.36 9
4495.52 5
4495.67 5
4495.83 5
4495.98 7
4496.13 9
4496.29 10
4496.44 10
4496.59 10
4496.75 9
4496.90 9
4497.06 10
4497.21 12
4497.36 14
4497.52 16
4497.67 19
4497.83 20
4497.98 21
4498.13 23
4498.29 24
4498.44 27
4498.59 31
4498.75 35
4498.90 40
4499.06 44
4499.21 45
4499.36 44
4499.52 40
4499.67 34
4499.82 26
4499.98 18
4500.13 10
4500.29 3
4500.44 0
4500.59 0
4500.75 0
4500.90 0
4501.06 0
4501.21 1
4501.36 3
4501.52 4
4501.67 4
4501.82 2
4501.98 0
4502.13 0
4502.29 0
4502.44 0
4502.59 3
4502.75 8
4502.90 13
4503.06 19
4503.21 23
4503.36 26
4503.52 27
4503.67 26
4503.83 25
4503.98 25
4504.13 25
4504.29 26
4504.44 28
4504.60 30
4504.75 32
4504.90 33
4505.06 32
4505.21 30
4505.36 28
4505.52 24
4505.67 22
4505.83 19
4505.98 18
4506.13 17
4506.29 17
4506.44 17
4506.60 17
4506.75 16
4506.90 16
4507.06 16
4507.21 15
4507.37 14
4507.52 13
4507.67 11
4507.83 10
4507.98 8
4508.14 6
4508.29 4
4508.44 2
4508.60 1
4508.75 0
4508.91 0
4509.06 0
4509.21 0
4509.37 1
4509.52 3
4509.68 5
4509.83 8
4509.98 11
4510.14 13
4510.29 14
4510.45 14
4510.60 13
4510.75 13
4510.91 13
4511.06 15
4511.22 17
4511.37 20
4511.52 23
4511.68 27
4511.83 30
4511.99 32
4512.14 32
4512.29 31
4512.45 28
4512.60 24
4512.76 19
4512.91 15
4513.06 11
4513.22 8
4513.37 6
4513.53 5
4513.68 4
4513.84 3
4513.99 2
4514.14 1
4514.30 0
4514.45 0
4514.61 0
4514.76 0
4514.91 0
4515.07 0
4515.22 0
4515.38 0
4515.53 0
4515.68 1
4515.84 1
4515.99 2
4516.15 2
4516.30 2
4516.45 2
4516.61 1
4516.76 0
4516.92 0
4517.07 0
4517.23 0
4517.38 0
4517.53 0
4517.69 0
4517.84 3
4518.00 6
4518.15 9
4518.30 11
4518.46 14
4518.61 15
4518.77 16
4518.92 15
4519.08 15
4519.23 13
4519.38 12
4519.54 10
4519.69 9
4519.85 10
4520.00 11
4520.15 14
4520.31 18
4520.46 23
4520.62 28
4520.77 33
4520.93 37
4521.08 40
4521.23 42
4521.39 42
4521.54 41
4521.70 40
4521.85 38
4522.00 36
4522.16 35
4522.31 33
4522.47 31
4522.62 28
4522.78 25
4522.93 20
4523.08 14
4523.24 8
4523.39 1
4523.55 0
4523.70 0
4523.86 0
4524.01 0
4524.16 0
4524.32 0
4524.47 0
4524.63 4
4524.78 12
4524.94 19
4525.09 26
4525.24 33
4525.40 39
4525.55 42
4525.71 44
4525.86 44
4526.02 43
4526.17 40
4526.32 36
4526.48 32
4526.63 28
4526.79 25
4526.94 23
4527.10 22
4527.25 22
4527.40 23
4527.56 24
4527.71 25
4527.87 25
4528.02 25
4528.18 25
4528.33 23
4528.48 22
4528.64 20
4528.79 18
4528.95 18
4529.10 18
4529.26 19
4529.41 21
4529.56 23
4529.72 26
4529.87 28
4530.03 29
4530.18 30
4530.34 30
4530.49 29
4530.65 27
4530.80 25
4530.95 22
4531.11 20
4531.26 18
4531.42 17
4531.57 17
4531.73 18
4531.88 20
4532.03 23
4532.19 26
4532.34 30
4532.50 33
4532.65 35
4532.81 37
4532.96 37
4533.12 37
4533.27 35
4533.42 33
4533.58 30
4533.73 27
4533.89 24
4534.04 22
4534.20 20
4534.35 19
4534.51 17
4534.66 16
4534.81 15
4534.97 13
4535.12 11
4535.28 8
4535.43 6
4535.59 4
4535.74 2
4535.90 1
4536.05 1
4536.20 1
4536.36 1
4536.51 2
4536.67 3
4536.82 4
4536.98 5
4537.13 5
4537.29 4
4537.44 3
4537.59 0
4537.75 0
4537.90 0
4538.06 0
4538.21 0
4538.37 0
4538.52 0
4538.68 0
4538.83 2
4538.99 4
4539.14 6
4539.29 9
4539.45 13
4539.60 19
4539.76 25
4539.91 32
4540.07 38
4540.22 43
4540.38 45
4540.53 44
4540.68 41
4540.84 36
4540.99 30
4541.15 25
4541.30 21
4541.46 19
4541.61 17
4541.77 18
4541.92 20
4542.08 23
4542.23 27
4542.38 30
4542.54 34
4542.69 36
4542.85 38
4543.00 38
4543.16 37
4543.31 35
4543.47 33
4543.62 30
4543.78 28
4543.93 27
4544.09 26
4544.24 27
4544.39 29
4544.55 34
4544.70 40
4544.86 47
4545.01 53
4545.17 59
4545.32 62
4545.48 63
4545.63 60
4545.79 56
4545.94 49
4546.10 42
4546.25 36
4546.40 31
4546.56 27
4546.71 25
4546.87 23
4547.02 23
4547.18 23
4547.33 23
4547.49 23
4547.64 23
4547.80 24
4547.95 24
4548.11 25
4548.26 25
4548.41 25
4548.57 26
4548.72 26
4548.88 27
4549.03 28
4549.19 29
4549.34 30
4549.50 31
4549.65 31
4549.81 31
4549.96 32
4550.12 34
4550.27 37
4550.43 41
4550.58 46
4550.74 51
4550.89 54
4551.04 56
4551.20 57
4551.35 56
4551.51 54
4551.66 52
4551.82 50
4551.97 48
4552.13 47
4552.28 47
4552.44 46
4552.59 45
4552.75 44
4552.90 42
4553.06 40
4553.21 39
4553.37 39
4553.52 40
4553.68 43
4553.83 47
4553.98 52
4554.14 57
4554.29 62
4554.45 67
4554.60 71
4554.76 74
4554.91 76
4555.07 76
4555.22 75
4555.38 73
4555.53 70
4555.69 68
4555.84 66
4556.00 66
4556.15 67
4556.31 68
4556.46 70
4556.62 71
4556.77 72
4556.93 73
4557.08 74
4557.24 75
4557.39 77
4557.55 80
4557.70 82
4557.85 84
4558.01 86
4558.16 87
4558.32 87
4558.47 86
4558.63 86
4558.78 85
4558.94 85
4559.09 86
4559.25 87
4559.40 88
4559.56 89
4559.71 91
4559.87 93
4560.02 96
4560.18 99
4560.33 102
4560.49 106
4560.64 109
4560.80 112
4560.95 114
4561.11 115
4561.26 115
4561.42 113
4561.57 109
4561.73 106
4561.88 102
4562.04 100
4562.19 100
4562.35 102
4562.50 107
4562.66 113
4562.81 120
4562.97 126
4563.12 132
4563.28 135
4563.43 137
4563.59 137
4563.74 135
4563.90 132
4564.05 128
4564.20 124
4564.36 121
4564.51 118
4564.67 117
4564.82 116
4564.98 116
4565.13 116
4565.29 115
4565.44 114
4565.60 112
4565.75 109
4565.91 106
4566.06 102
4566.22 98
4566.37 94
4566.53 90
4566.68 84
4566.84 77
4566.99 70
4567.15 62
4567.30 54
4567.46 47
4567.61 41
4567.77 37
4567.92 34
4568.08 31
4568.23 28
4568.39 25
4568.54 22
4568.70 19
4568.85 17
4569.01 15
4569.16 13
4569.32 13
4569.47 13
4569.63 15
4569.78 17
4569.94 20
4570.09 22
4570.25 25
4570.40 27
4570.56 28
4570.71 28
4570.87 28
4571.02 28
4571.18 29
4571.33 32
4571.49 37
4571.64 44
4571.80 53
4571.96 62
4572.11 71
4572.27 77
4572.42 80
4572.58 79
4572.73 74
4572.89 66
4573.04 57
4573.20 46
4573.35 36
4573.51 27
4573.66 20
4573.82 15
4573.97 13
4574.13 13
4574.28 16
4574.44 20
4574.59 25
4574.75 31
4574.90 37
4575.06 42
4575.21 46
4575.37 48
4575.52 48
4575.68 46
4575.83 42
4575.99 36
4576.14 28
4576.30 20
4576.45 11
4576.61 4
4576.76 0
4576.92 0
4577.07 0
4577.23 0
4577.38 0
4577.54 0
4577.69 0
4577.85 0
4578.00 0
4578.16 4
4578.32 10
4578.47 15
4578.63 21
4578.78 25
4578.94 28
4579.09 28
4579.25 26
4579.40 21
4579.56 15
4579.71 8
4579.87 1
4580.02 0
4580.18 0
4580.33 0
4580.49 0
4580.64 0
4580.80 3
4580.95 9
4581.11 15
4581.26 19
4581.42 23
4581.57 25
4581.73 25
4581.88 23
4582.04 21
4582.20 19
4582.35 17
4582.51 17
4582.66 17
4582.82 19
4582.97 21
4583.13 24
4583.28 27
4583.44 30
4583.59 32
4583.75 34
4583.90 36
4584.06 37
4584.21 37
4584.37 36
4584.52 34
4584.68 32
4584.83 29
4584.99 27
4585.15 27
4585.30 27
4585.46 29
4585.61 32
4585.77 36
4585.92 40
4586.08 44
4586.23 46
4586.39 48
4586.54 50
4586.70 50
4586.85 51
4587.01 51
4587.16 51
4587.32 50
4587.48 49
4587.63 48
4587.79 46
4587.94 44
4588.10 43
4588.25 43
4588.41 43
4588.56 45
4588.72 46
4588.87 48
4589.03 49
4589.18 50
4589.34 49
4589.49 46
4589.65 43
4589.81 38
4589.96 32
4590.12 27
4590.27 22
4590.43 18
4590.58 16
4590.74 16
4590.89 18
4591.05 20
4591.20 22
4591.36 23
4591.51 23
4591.67 21
4591.83 19
4591.98 17
4592.14 16
4592.29 17
4592.45 18
4592.60 20
4592.76 22
4592.91 24
4593.07 24
4593.22 24
4593.38 22
4593.54 21
4593.69 19
4593.85 18
4594.00 15
4594.16 12
4594.31 8
4594.47 3
4594.62 0
4594.78 0
4594.93 0
4595.09 0
4595.25 0
4595.40 0
4595.56 0
4595.71 0
4595.87 5
4596.02 11
4596.18 18
4596.33 23
4596.49 27
4596.64 28
4596.80 28
4596.96 27
4597.11 24
4597.27 20
4597.42 17
4597.58 14
4597.73 12
4597.89 11
4598.04 11
4598.20 11
4598.35 10
4598.51 10
4598.67 10
4598.82 11
4598.98 15
4599.13 20
4599.29 28
4599.44 37
4599.60 48
4599.75 58
4599.91 66
4600.07 72
4600.22 76
4600.38 77
4600.53 75
4600.69 72
4600.84 67
4601.00 63
4601.15 59
4601.31 56
4601.47 53
4601.62 51
4601.78 50
4601.93 48
4602.09 46
4602.24 44
4602.40 43
4602.55 43
4602.71 45
4602.87 49
4603.02 53
4603.18 58
4603.33 62
4603.49 64
4603.64 65
4603.80 64
4603.96 62
4604.11 60
4604.27 57
4604.42 54
4604.58 52
4604.73 50
4604.89 49
4605.04 48
4605.20 48
4605.36 47
4605.51 47
4605.67 47
4605.82 46
4605.98 46
4606.13 44
4606.29 43
4606.45 41
4606.60 39
4606.76 37
4606.91 35
4607.07 33
4607.22 31
4607.38 30
4607.54 28
4607.69 27
4607.85 26
4608.00 25
4608.16 24
4608.31 22
4608.47 20
4608.62 19
4608.78 18
4608.94 18
4609.09 18
4609.25 20
4609.40 22
4609.56 24
4609.71 26
4609.87 26
4610.03 24
4610.18 21
4610.34 18
4610.49 15
4610.65 12
4610.80 9
4610.96 8
4611.12 8
4611.27 8
4611.43 10
4611.58 12
4611.74 15
4611.89 17
4612.05 20
4612.21 23
4612.36 26
4612.52 29
4612.67 32
4612.83 35
4612.99 37
4613.14 39
4613.30 40
4613.45 39
4613.61 37
4613.76 35
4613.92 32
4614.08 30
4614.23 29
4614.39 30
4614.54 31
4614.70 32
4614.85 32
4615.01 32
4615.17 30
4615.32 29
4615.48 27
4615.63 26
4615.79 25
4615.95 25
4616.10 25
4616.26 25
4616.41 25
4616.57 25
4616.72 24
4616.88 24
4617.04 24
4617.19 24
4617.35 24
4617.50 26
4617.66 27
4617.82 28
4617.97 29
4618.13 30
4618.28 29
4618.44 27
4618.59 25
4618.75 22
4618.91 20
4619.06 18
4619.22 16
4619.37 15
4619.53 13
4619.69 12
4619.84 9
4620.00 7
4620.15 4
4620.31 3
4620.46 2
4620.62 4
4620.78 7
4620.93 12
4621.09 16
4621.24 21
4621.40 24
4621.56 26
4621.71 25
4621.87 24
4622.02 22
4622.18 19
4622.34 17
4622.49 17
4622.65 18
4622.80 19
4622.96 22
4623.12 24
4623.27 26
4623.43 27
4623.58 26
4623.74 24
4623.90 21
4624.05 18
4624.21 16
4624.36 16
4624.52 17
4624.67 20
4624.83 24
4624.99 28
4625.14 30
4625.30 30
4625.45 28
4625.61 24
4625.77 19
4625.92 14
4626.08 10
4626.23 9
4626.39 10
4626.55 13
4626.70 16
4626.86 20
4627.01 24
4627.17 26
4627.33 27
4627.48 28
4627.64 29
4627.79 31
4627.95 35
4628.11 41
4628.26 47
4628.42 54
4628.57 60
4628.73 64
4628.89 67
4629.04 68
4629.20 68
4629.36 68
4629.51 68
4629.67 68
4629.82 68
4629.98 68
4630.14 67
4630.29 64
4630.45 61
4630.60 58
4630.76 55
4630.92 53
4631.07 52
4631.23 54
4631.38 56
4631.54 59
4631.70 63
4631.85 65
4632.01 67
4632.16 68
4632.32 67
4632.48 66
4632.63 65
4632.79 64
4632.94 63
4633.10 63
4633.26 63
4633.41 62
4633.57 60
4633.73 57
4633.88 53
4634.04 48
4634.19 44
4634.35 41
4634.51 40
4634.66 40
4634.82 42
4634.97 45
4635.13 48
4635.29 51
4635.44 54
4635.60 56
4635.75 58
4635.91 59
4636.07 59
4636.22 59
4636.38 59
4636.54 57
4636.69 54
4636.85 50
4637.00 44
4637.16 39
4637.32 33
4637.47 28
4637.63 23
4637.79 20
4637.94 17
4638.10 14
4638.25 11
4638.41 9
4638.57 6
4638.72 4
4638.88 3
4639.03 2
4639.19 2
4639.35 4
4639.50 6
4639.66 8
4639.82 11
4639.97 14
4640.13 18
4640.28 22
4640.44 25
4640.60 29
4640.75 32
4640.91 35
4641.07 36
4641.22 36
4641.38 36
4641.53 36
4641.69 35
4641.85 35
4642.00 35
4642.16 35
4642.32 35
4642.47 35
4642.63 35
4642.78 34
4642.94 33
4643.10 33
4643.25 33
4643.41 35
4643.57 36
4643.72 38
4643.88 39
4644.03 38
4644.19 36
4644.35 33
4644.50 30
4644.66 27
4644.82 25
4644.97 25
4645.13 26
4645.28 29
4645.44 31
4645.60 33
4645.75 34
4645.91 34
4646.07 32
4646.22 28
4646.38 24
4646.54 20
4646.69 15
4646.85 12
4647.00 10
4647.16 10
4647.32 12
4647.47 16
4647.63 20
4647.79 24
4647.94 28
4648.10 32
4648.26 34
4648.41 37
4648.57 39
4648.72 41
4648.88 43
4649.04 44
4649.19 46
4649.35 48
4649.51 49
4649.66 49
4649.82 48
4649.98 48
4650.13 48
4650.29 47
4650.44 47
4650.60 47
4650.76 47
4650.91 47
4651.07 45
4651.23 44
4651.38 42
4651.54 41
4651.70 42
4651.85 43
4652.01 45
4652.17 47
4652.32 48
4652.48 48
4652.63 47
4652.79 44
4652.95 41
4653.10 38
4653.26 36
4653.42 36
4653.57 38
4653.73 41
4653.89 44
4654.04 47
4654.20 49
4654.36 50
4654.51 48
4654.67 46
4654.82 42
4654.98 39
4655.14 35
4655.29 32
4655.45 29
4655.61 27
4655.76 25
4655.92 24
4656.08 25
4656.23 26
4656.39 27
4656.55 29
4656.70 31
4656.86 31
4657.02 31
4657.17 29
4657.33 26
4657.49 23
4657.64 20
4657.80 18
4657.95 17
4658.11 17
4658.27 19
4658.42 21
4658.58 23
4658.74 24
4658.89 24
4659.05 22
4659.21 19
4659.36 14
4659.52 9
4659.68 3
4659.83 0
4659.99 0
4660.15 0
4660.30 0
4660.46 0
4660.62 0
4660.77 0
4660.93 0
4661.09 0
4661.24 3
4661.40 8
4661.56 14
4661.71 20
4661.87 27
4662.03 33
4662.18 39
4662.34 43
4662.49 46
4662.65 47
4662.81 47
4662.96 45
4663.12 42
4663.28 39
4663.43 34
4663.59 30
4663.75 25
4663.90 21
4664.06 17
4664.22 14
4664.37 12
4664.53 10
4664.69 8
4664.84 7
4665.00 6
4665.16 5
4665.31 5
4665.47 5
4665.63 6
4665.78 8
4665.94 11
4666.10 13
4666.25 16
4666.41 18
4666.57 20
4666.72 22
4666.88 23
4667.04 22
4667.19 22
4667.35 20
4667.51 18
4667.66 16
4667.82 14
4667.98 12
4668.13 11
4668.29 11
4668.45 11
4668.60 11
4668.76 11
4668.92 11
4669.07 10
4669.23 9
4669.39 8
4669.54 7
4669.70 6
4669.86 5
4670.01 4
4670.17 3
4670.33 2
4670.48 2
4670.64 2
4670.80 3
4670.96 3
4671.11 3
4671.27 3
4671.43 4
4671.58 6
4671.74 8
4671.90 11
4672.05 14
4672.21 16
4672.37 17
4672.52 16
4672.68 13
4672.84 9
4672.99 3
4673.15 0
4673.31 0
4673.46 0
4673.62 0
4673.78 0
4673.93 0
4674.09 0
4674.25 0
4674.40 2
4674.56 6
4674.72 9
4674.87 12
4675.03 14
4675.19 16
4675.34 17
4675.50 17
4675.66 18
4675.82 18
4675.97 18
4676.13 18
4676.29 17
4676.44 16
4676.60 14
4676.76 12
4676.91 10
4677.07 9
4677.23 8
4677.38 10
4677.54 13
4677.70 18
4677.85 23
4678.01 28
4678.17 33
4678.32 36
4678.48 36
4678.64 35
4678.80 32
4678.95 27
4679.11 23
4679.27 19
4679.42 17
4679.58 17
4679.74 19
4679.89 22
4680.05 26
4680.21 29
4680.36 30
4680.52 30
4680.68 28
4680.83 25
4680.99 23
4681.15 22
4681.31 24
4681.46 28
4681.62 33
4681.78 39
4681.93 44
4682.09 48
4682.25 50
4682.40 50
4682.56 48
4682.72 46
4682.87 43
4683.03 41
4683.19 38
4683.35 36
4683.50 34
4683.66 32
4683.82 30
4683.97 28
4684.13 27
4684.29 26
4684.44 25
4684.60 25
4684.76 26
4684.92 28
4685.07 33
4685.23 38
4685.39 45
4685.54 51
4685.70 56
4685.86 57
4686.01 56
4686.17 51
4686.33 45
4686.49 38
4686.64 31
4686.80 26
4686.96 23
4687.11 21
4687.27 21
4687.43 22
4687.58 22
4687.74 23
4687.90 23
4688.06 23
4688.21 23
4688.37 23
4688.53 23
4688.68 21
4688.84 20
4689.00 18
4689.15 16
4689.31 14
4689.47 14
4689.63 14
4689.78 16
4689.94 17
4690.10 19
4690.25 21
4690.41 23
4690.57 23
4690.73 23
4690.88 23
4691.04 21
4691.20 19
4691.35 17
4691.51 15
4691.67 13
4691.82 13
4691.98 13
4692.14 16
4692.30 18
4692.45 21
4692.61 23
4692.77 25
4692.92 26
4693.08 27
4693.24 29
4693.40 30
4693.55 32
4693.71 35
4693.87 37
4694.02 39
4694.18 40
4694.34 40
4694.50 40
4694.65 40
4694.81 38
4694.97 36
4695.12 34
4695.28 31
4695.44 27
4695.60 23
4695.75 20
4695.91 17
4696.07 16
4696.22 16
4696.38 16
4696.54 17
4696.70 18
4696.85 19
4697.01 21
4697.17 21
4697.32 22
4697.48 21
4697.64 19
4697.80 17
4697.95 14
4698.11 11
4698.27 8
4698.43 6
4698.58 6
4698.74 7
4698.90 9
4699.05 12
4699.21 16
4699.37 19
4699.53 21
4699.68 23
4699.84 24
4700.00 24
4700.15 23
4700.31 23
4700.47 22
4700.63 21
4700.78 20
4700.94 20
4701.10 19
4701.26 18
4701.41 17
4701.57 16
4701.73 16
4701.88 15
4702.04 14
4702.20 12
4702.36 10
4702.51 7
4702.67 5
4702.83 4
4702.98 3
4703.14 3
4703.30 3
4703.46 4
4703.61 7
4703.77 9
4703.93 13
4704.09 18
4704.24 23
4704.40 28
4704.56 32
4704.72 34
4704.87 35
4705.03 33
4705.19 31
4705.34 27
4705.50 24
4705.66 21
4705.82 19
4705.97 18
4706.13 18
4706.29 18
4706.45 17
4706.60 15
4706.76 12
4706.92 7
4707.08 2
4707.23 0
4707.39 0
4707.55 0
4707.70 0
4707.86 0
4708.02 0
4708.18 1
4708.33 5
4708.49 9
4708.65 11
4708.81 14
4708.96 16
4709.12 18
4709.28 19
4709.44 20
4709.59 21
4709.75 20
4709.91 19
4710.07 17
4710.22 15
4710.38 12
4710.54 8
4710.69 6
4710.85 3
4711.01 1
4711.17 1
4711.32 2
4711.48 5
4711.64 8
4711.80 11
4711.95 14
4712.11 15
4712.27 15
4712.43 13
4712.58 9
4712.74 6
4712.90 2
4713.06 0
4713.21 0
4713.37 0
4713.53 0
4713.69 0
4713.84 1
4714.00 4
4714.16 6
4714.32 7
4714.47 6
4714.63 4
4714.79 1
4714.95 0
4715.10 0
4715.26 0
4715.42 0
4715.58 0
4715.73 0
4715.89 5
4716.05 11
4716.21 17
4716.36 22
4716.52 26
4716.68 29
4716.84 31
4716.99 32
4717.15 32
4717.31 32
4717.47 32
4717.62 31
4717.78 30
4717.94 29
4718.10 27
4718.25 25
4718.41 23
4718.57 21
4718.73 20
4718.88 18
4719.04 15
4719.20 13
4719.36 11
4719.51 9
4719.67 8
4719.83 8
4719.99 9
4720.14 11
4720.30 13
4720.46 15
4720.62 18
4720.77 19
4720.93 20
4721.09 21
4721.25 21
4721.40 21
4721.56 21
4721.72 22
4721.88 23
4722.03 25
4722.19 26
4722.35 27
4722.51 27
4722.67 27
4722.82 27
4722.98 27
4723.14 26
4723.30 24
4723.45 23
4723.61 22
4723.77 21
4723.93 21
4724.08 22
4724.24 23
4724.40 26
4724.56 28
4724.71 31
4724.87 32
4725.03 33
4725.19 31
4725.35 28
4725.50 23
4725.66 18
4725.82 13
4725.98 8
4726.13 5
4726.29 4
4726.45 4
4726.61 6
4726.76 8
4726.92 10
4727.08 11
4727.24 11
4727.39 9
4727.55 7
4727.71 5
4727.87 3
4728.03 2
4728.18 2
4728.34 4
4728.50 8
4728.66 13
4728.81 18
4728.97 23
4729.13 28
4729.29 30
4729.44 32
4729.60 32
4729.76 31
4729.92 30
4730.08 30
4730.23 31
4730.39 33
4730.55 36
4730.71 39
4730.86 41
4731.02 42
4731.18 42
4731.34 41
4731.50 39
4731.65 36
4731.81 33
4731.97 30
4732.13 26
4732.28 24
4732.44 21
4732.60 19
4732.76 17
4732.92 16
4733.07 16
4733.23 16
4733.39 17
4733.55 18
4733.70 20
4733.86 22
4734.02 23
4734.18 25
4734.34 26
4734.49 26
4734.65 25
4734.81 25
4734.97 24
4735.12 23
4735.28 22
4735.44 21
4735.60 21
4735.76 20
4735.91 18
4736.07 17
4736.23 15
4736.39 14
4736.54 13
4736.70 12
4736.86 11
4737.02 9
4737.18 7
4737.33 4
4737.49 1
4737.65 0
4737.81 0
4737.97 0
4738.12 0
4738.28 4
4738.44 8
4738.60 13
4738.75 18
4738.91 21
4739.07 24
4739.23 26
4739.39 27
4739.54 28
4739.70 30
4739.86 32
4740.02 33
4740.18 34
4740.33 34
4740.49 34
4740.65 33
4740.81 32
4740.97 31
4741.12 31
4741.28 33
4741.44 36
4741.60 39
4741.76 42
4741.91 45
4742.07 46
4742.23 46
4742.39 44
4742.54 41
4742.70 37
4742.86 32
4743.02 28
4743.18 24
4743.33 19
4743.49 16
4743.65 11
4743.81 7
4743.97 2
4744.12 0
4744.28 0
4744.44 0
4744.60 0
4744.76 0
4744.91 0
4745.07 0
4745.23 0
4745.39 3
4745.55 7
4745.70 11
4745.86 15
4746.02 18
4746.18 20
4746.34 21
4746.49 21
4746.65 19
4746.81 16
4746.97 12
4747.13 7
4747.28 3
4747.44 0
4747.60 0
4747.76 0
4747.92 0
4748.07 3
4748.23 7
4748.39 11
4748.55 16
4748.71 20
4748.86 24
4749.02 27
4749.18 29
4749.34 30
4749.50 31
4749.65 32
4749.81 32
4749.97 33
4750.13 33
4750.29 34
4750.44 33
4750.60 32
4750.76 29
4750.92 26
4751.08 23
4751.24 21
4751.39 19
4751.55 18
4751.71 18
4751.87 19
4752.03 20
4752.18 21
4752.34 23
4752.50 23
4752.66 23
4752.82 22
4752.97 21
4753.13 19
4753.29 16
4753.45 14
4753.61 12
4753.77 11
4753.92 12
4754.08 13
4754.24 16
4754.40 20
4754.56 24
4754.71 27
4754.87 30
4755.03 33
4755.19 34
4755.35 34
4755.50 33
4755.66 31
4755.82 29
4755.98 26
4756.14 24
4756.30 22
4756.45 21
4756.61 22
4756.77 24
4756.93 28
4757.09 34
4757.24 40
4757.40 47
4757.56 53
4757.72 59
4757.88 64
4758.04 68
4758.19 70
4758.35 71
4758.51 70
4758.67 67
4758.83 63
4758.98 58
4759.14 52
4759.30 46
4759.46 41
4759.62 36
4759.78 32
4759.93 30
4760.09 29
4760.25 30
4760.41 30
4760.57 31
4760.73 31
4760.88 31
4761.04 31
4761.20 31
4761.36 31
4761.52 32
4761.67 33
4761.83 34
4761.99 34
4762.15 34
4762.31 32
4762.47 30
4762.62 28
4762.78 25
4762.94 23
4763.10 22
4763.26 21
4763.42 20
4763.57 19
4763.73 19
4763.89 18
4764.05 18
4764.21 18
4764.37 19
4764.52 20
4764.68 22
4764.84 23
4765.00 24
4765.16 25
4765.32 26
4765.47 26
4765.63 28
4765.79 30
4765.95 33
4766.11 36
4766.27 39
4766.42 41
4766.58 42
4766.74 42
4766.90 41
4767.06 40
4767.22 39
4767.37 39
4767.53 40
4767.69 42
4767.85 44
4768.01 47
4768.17 48
4768.32 49
4768.48 49
4768.64 48
4768.80 47
4768.96 46
4769.12 46
4769.27 47
4769.43 48
4769.59 48
4769.75 47
4769.91 45
4770.07 41
4770.22 37
4770.38 33
4770.54 29
4770.70 27
4770.86 26
4771.02 27
4771.17 29
4771.33 32
4771.49 36
4771.65 41
4771.81 46
4771.97 52
4772.13 57
4772.28 62
4772.44 66
4772.60 70
4772.76 73
4772.92 76
4773.08 78
4773.23 79
4773.39 78
4773.55 76
4773.71 73
4773.87 68
4774.03 62
4774.19 55
4774.34 49
4774.50 43
4774.66 37
4774.82 33
4774.98 30
4775.14 29
4775.29 28
4775.45 28
4775.61 29
4775.77 32
4775.93 35
4776.09 39
4776.25 45
4776.40 50
4776.56 55
4776.72 60
4776.88 64
4777.04 66
4777.20 67
4777.35 66
4777.51 63
4777.67 60
4777.83 55
4777.99 50
4778.15 44
4778.31 40
4778.46 37
4778.62 35
4778.78 36
4778.94 39
4779.10 44
4779.26 50
4779.42 56
4779.57 62
4779.73 68
4779.89 72
4780.05 75
4780.21 76
4780.37 75
4780.53 73
4780.68 70
4780.84 67
4781.00 63
4781.16 60
4781.32 58
4781.48 56
4781.64 55
4781.79 54
4781.95 52
4782.11 51
4782.27 49
4782.43 47
4782.59 46
4782.75 45
4782.90 44
4783.06 44
4783.22 44
4783.38 44
4783.54 44
4783.70 44
4783.86 44
4784.02 44
4784.17 44
4784.33 44
4784.49 44
4784.65 44
4784.81 44
4784.97 43
4785.13 41
4785.28 39
4785.44 38
4785.60 38
4785.76 39
4785.92 43
4786.08 49
4786.24 55
4786.39 61
4786.55 65
4786.71 68
4786.87 68
4787.03 66
4787.19 62
4787.35 59
4787.51 56
4787.66 55
4787.82 54
4787.98 55
4788.14 55
4788.30 56
4788.46 56
4788.62 55
4788.78 54
4788.93 52
4789.09 50
4789.25 48
4789.41 46
4789.57 42
4789.73 39
4789.89 36
4790.04 32
4790.20 30
4790.36 29
4790.52 30
4790.68 33
4790.84 38
4791.00 45
4791.16 54
4791.31 62
4791.47 69
4791.63 74
4791.79 76
4791.95 76
4792.11 74
4792.27 70
4792.43 66
4792.58 63
4792.74 60
4792.90 58
4793.06 56
4793.22 54
4793.38 50
4793.54 46
4793.70 41
4793.86 36
4794.01 31
4794.17 26
4794.33 22
4794.49 19
4794.65 16
4794.81 15
4794.97 14
4795.13 16
4795.28 19
4795.44 24
4795.60 30
4795.76 37
4795.92 45
4796.08 52
4796.24 59
4796.40 64
4796.55 68
4796.71 71
4796.87 73
4797.03 73
4797.19 72
4797.35 70
4797.51 66
4797.67 61
4797.83 56
4797.98 51
4798.14 47
4798.30 44
4798.46 42
4798.62 41
4798.78 41
4798.94 41
4799.10 40
4799.26 40
4799.41 39
4799.57 38
4799.73 37
4799.89 36
4800.05 37
4800.21 38
4800.37 40
4800.53 42
4800.69 44
4800.84 44
4801.00 44
4801.16 42
4801.32 39
4801.48 36
4801.64 33
4801.80 31
4801.96 30
4802.12 29
4802.27 29
4802.43 29
4802.59 29
4802.75 28
4802.91 26
4803.07 24
4803.23 20
4803.39 17
4803.55 12
4803.71 8
4803.86 4
4804.02 0
4804.18 0
4804.34 0
4804.50 0
4804.66 0
4804.82 1
4804.98 3
4805.14 4
4805.29 4
4805.45 3
4805.61 1
4805.77 0
4805.93 0
4806.09 0
4806.25 0
4806.41 1
4806.57 6
4806.73 12
4806.88 19
4807.04 27
4807.20 34
4807.36 39
4807.52 43
4807.68 44
4807.84 43
4808.00 41
4808.16 39
4808.32 36
4808.48 33
4808.63 31
4808.79 29
4808.95 27
4809.11 24
4809.27 21
4809.43 18
4809.59 15
4809.75 13
4809.91 11
4810.07 10
4810.22 10
4810.38 10
4810.54 11
4810.70 13
4810.86 14
4811.02 16
4811.18 18
4811.34 21
4811.50 22
4811.66 22
4811.82 22
4811.97 20
4812.13 18
4812.29 16
4812.45 15
4812.61 14
4812.77 14
4812.93 16
4813.09 18
4813.25 20
4813.41 22
4813.57 25
4813.72 28
4813.88 32
4814.04 35
4814.20 39
4814.36 42
4814.52 44
4814.68 45
4814.84 45
4815.00 44
4815.16 44
4815.32 44
4815.48 44
4815.63 46
4815.79 48
4815.95 49
4816.11 51
4816.27 51
4816.43 50
4816.59 47
4816.75 42
4816.91 36
4817.07 29
4817.23 22
4817.39 15
4817.54 9
4817.70 5
4817.86 4
4818.02 5
4818.18 9
4818.34 13
4818.50 18
4818.66 22
4818.82 25
4818.98 27
4819.14 28
4819.30 28
4819.45 28
4819.61 27
4819.77 27
4819.93 26
4820.09 24
4820.25 21
4820.41 18
4820.57 15
4820.73 11
4820.89 8
4821.05 4
4821.21 2
4821.37 0
4821.52 0
4821.68 1
4821.84 3
4822.00 6
4822.16 9
4822.32 11
4822.48 13
4822.64 13
4822.80 11
4822.96 9
4823.12 6
4823.28 3
4823.44 1
4823.60 0
4823.75 0
4823.91 0
4824.07 0
4824.23 1
4824.39 3
4824.55 5
4824.71 7
4824.87 11
4825.03 14
4825.19 18
4825.35 22
4825.51 25
4825.67 28
4825.83 31
4825.98 34
4826.14 37
4826.30 41
4826.46 45
4826.62 50
4826.78 55
4826.94 59
4827.10 62
4827.26 64
4827.42 65
4827.58 65
4827.74 64
4827.90 63
4828.06 61
4828.22 58
4828.37 55
4828.53 53
4828.69 49
4828.85 46
4829.01 43
4829.17 40
4829.33 38
4829.49 37
4829.65 37
4829.81 37
4829.97 38
4830.13 39
4830.29 40
4830.45 40
4830.61 40
4830.77 40
4830.93 39
4831.08 37
4831.24 36
4831.40 34
4831.56 32
4831.72 30
4831.88 28
4832.04 26
4832.20 24
4832.36 22
4832.52 21
4832.68 21
4832.84 21
4833.00 21
4833.16 21
4833.32 21
4833.48 20
4833.64 20
4833.79 20
4833.95 20
4834.11 20
4834.27 21
4834.43 23
4834.59 25
4834.75 27
4834.91 29
4835.07 31
4835.23 33
4835.39 35
4835.55 37
4835.71 37
4835.87 37
4836.03 35
4836.19 31
4836.35 27
4836.51 21
4836.67 15
4836.82 9
4836.98 5
4837.14 1
4837.30 0
4837.46 0
4837.62 0
4837.78 0
4837.94 0
4838.10 0
4838.26 0
4838.42 0
4838.58 1
4838.74 3
4838.90 6
4839.06 8
4839.22 9
4839.38 10
4839.54 9
4839.70 8
4839.86 7
4840.02 6
4840.17 5
4840.33 4
4840.49 5
4840.65 5
4840.81 7
4840.97 9
4841.13 11
4841.29 14
4841.45 17
4841.61 20
4841.77 23
4841.93 26
4842.09 27
4842.25 27
4842.41 26
4842.57 24
4842.73 22
4842.89 20
4843.05 19
4843.21 19
4843.37 20
4843.53 21
4843.69 22
4843.85 22
4844.01 21
4844.16 20
4844.32 19
4844.48 18
4844.64 18
4844.80 19
4844.96 20
4845.12 22
4845.28 25
4845.44 27
4845.60 30
4845.76 34
4845.92 37
4846.08 40
4846.24 43
4846.40 46
4846.56 48
4846.72 49
4846.88 50
4847.04 50
4847.20 50
4847.36 51
4847.52 50
4847.68 50
4847.84 48
4848.00 46
4848.16 42
4848.32 37
4848.48 31
4848.64 25
4848.79 18
4848.95 12
4849.11 7
4849.27 3
4849.43 0
4849.59 0
4849.75 0
4849.91 1
4850.07 4
4850.23 7
4850.39 11
4850.55 14
4850.71 17
4850.87 20
4851.03 22
4851.19 23
4851.35 24
4851.51 25
4851.67 25
4851.83 26
4851.99 27
4852.15 29
4852.31 30
4852.47 32
4852.63 33
4852.79 34
4852.95 35
4853.11 35
4853.27 35
4853.43 34
4853.59 33
4853.75 32
4853.91 33
4854.07 35
4854.23 38
4854.39 42
4854.55 46
4854.71 50
4854.87 52
4855.03 53
4855.19 52
4855.34 50
4855.50 47
4855.66 43
4855.82 40
4855.98 38
4856.14 36
4856.30 35
4856.46 34
4856.62 33
4856.78 32
4856.94 30
4857.10 29
4857.26 28
4857.42 27
4857.58 27
4857.74 28
4857.90 31
4858.06 34
4858.22 37
4858.38 41
4858.54 44
4858.70 48
4858.86 50
4859.02 52
4859.18 53
4859.34 53
4859.50 52
4859.66 50
4859.82 48
4859.98 45
4860.14 42
4860.30 39
4860.46 36
4860.62 33
4860.78 31
4860.94 28
4861.10 26
4861.26 24
4861.42 22
4861.58 22
4861.74 23
4861.90 25
4862.06 30
4862.22 37
4862.38 44
4862.54 52
4862.70 59
4862.86 65
4863.02 69
4863.18 71
4863.34 71
4863.50 70
4863.66 69
4863.82 67
4863.98 66
4864.14 65
4864.30 65
4864.46 65
4864.62 65
4864.78 66
4864.94 65
4865.10 63
4865.26 61
4865.42 57
4865.58 53
4865.74 49
4865.90 45
4866.06 41
4866.22 36
4866.38 32
4866.54 29
4866.70 25
4866.86 22
4867.02 20
4867.18 19
4867.34 20
4867.50 20
4867.66 20
4867.82 21
4867.98 20
4868.14 20
4868.30 21
4868.46 22
4868.62 24
4868.78 27
4868.94 29
4869.10 31
4869.26 32
4869.42 32
4869.58 32
4869.74 31
4869.90 32
4870.06 34
4870.22 36
4870.38 39
4870.54 41
4870.70 43
4870.86 44
4871.02 44
4871.18 45
4871.34 46
4871.50 48
4871.66 50
4871.82 53
4871.98 56
4872.14 58
4872.30 59
4872.46 59
4872.62 59
4872.78 59
4872.94 59
4873.10 60
4873.26 61
4873.42 62
4873.58 63
4873.74 64
4873.90 66
4874.06 69
4874.22 72
4874.38 75
4874.54 78
4874.70 81
4874.86 83
4875.02 84
4875.18 85
4875.34 87
4875.50 89
4875.66 93
4875.82 97
4875.98 102
4876.14 107
4876.30 112
4876.46 116
4876.62 119
4876.78 121
4876.94 120
4877.10 117
4877.26 112
4877.42 105
4877.58 97
4877.74 89
4877.90 81
4878.06 75
4878.22 72
4878.38 71
4878.54 72
4878.70 74
4878.87 77
4879.03 80
4879.19 82
4879.35 81
4879.51 79
4879.67 75
4879.83 68
4879.99 61
4880.15 53
4880.31 47
4880.47 41
4880.63 38
4880.79 35
4880.95 35
4881.11 35
4881.27 35
4881.43 35
4881.59 35
4881.75 35
4881.91 34
4882.07 32
4882.23 31
4882.39 30
4882.55 28
4882.71 27
4882.87 25
4883.03 24
4883.19 22
4883.35 20
4883.51 19
4883.67 18
4883.83 18
4883.99 20
4884.15 22
4884.31 24
4884.47 25
4884.63 26
4884.79 24
4884.95 22
4885.11 18
4885.27 14
4885.44 11
4885.60 9
4885.76 10
4885.92 12
4886.08 15
4886.24 19
4886.40 22
4886.56 24
4886.72 25
4886.88 25
4887.04 25
4887.20 25
4887.36 25
4887.52 27
4887.68 29
4887.84 33
4888.00 36
4888.16 39
4888.32 42
4888.48 45
4888.64 48
4888.80 51
4888.96 54
4889.12 57
4889.28 59
4889.44 60
4889.60 60
4889.76 59
4889.92 57
4890.09 56
4890.25 54
4890.41 52
4890.57 50
4890.73 47
4890.89 45
4891.05 42
4891.21 39
4891.37 36
4891.53 34
4891.69 32
4891.85 31
4892.01 30
4892.17 30
4892.33 30
4892.49 30
4892.65 31
4892.81 33
4892.97 37
4893.13 41
4893.29 45
4893.45 50
4893.61 54
4893.77 57
4893.94 60
4894.10 63
4894.26 66
4894.42 69
4894.58 73
4894.74 78
4894.90 84
4895.06 89
4895.22 94
4895.38 98
4895.54 101
4895.70 103
4895.86 103
4896.02 102
4896.18 100
4896.34 97
4896.50 95
4896.66 94
4896.82 93
4896.98 93
4897.14 94
4897.30 95
4897.47 95
4897.63 93
4897.79 90
4897.95 85
4898.11 78
4898.27 72
4898.43 65
4898.59 60
4898.75 57
4898.91 55
4899.07 55
4899.23 56
4899.39 57
4899.55 57
4899.71 57
4899.87 56
4900.03 54
4900.19 52
4900.35 50
4900.52 48
4900.68 46
4900.84 44
4901.00 43
4901.16 42
4901.32 40
4901.48 40
4901.64 40
4901.80 41
4901.96 42
4902.12 44
4902.28 46
4902.44 48
4902.60 49
4902.76 49
4902.92 49
4903.08 48
4903.25 47
4903.41 47
4903.57 46
4903.73 46
4903.89 46
4904.05 46
4904.21 47
4904.37 47
4904.53 47
4904.69 46
4904.85 44
4905.01 41
4905.17 37
4905.33 33
4905.49 28
4905.65 24
4905.81 21
4905.98 19
4906.14 19
4906.30 20
4906.46 23
4906.62 26
4906.78 30
4906.94 34
4907.10 37
4907.26 40
4907.42 42
4907.58 44
4907.74 45
4907.90 46
4908.06 47
4908.22 48
4908.39 48
4908.55 48
4908.71 48
4908.87 49
4909.03 49
4909.19 50
4909.35 52
4909.51 54
4909.67 55
4909.83 56
4909.99 57
4910.15 56
4910.31 56
4910.47 56
4910.64 55
4910.80 54
4910.96 53
4911.12 51
4911.28 48
4911.44 43
4911.60 38
4911.76 33
4911.92 28
4912.08 25
4912.24 24
4912.40 25
4912.56 27
4912.72 29
4912.89 32
4913.05 35
4913.21 37
4913.37 39
4913.53 42
4913.69 45
4913.85 50
4914.01 56
4914.17 62
4914.33 68
4914.49 74
4914.65 78
4914.81 81
4914.98 82
4915.14 81
4915.30 80
4915.46 78
4915.62 76
4915.78 75
4915.94 74
4916.10 72
4916.26 69
4916.42 65
4916.58 61
4916.74 55
4916.91 49
4917.07 43
4917.23 37
4917.39 32
4917.55 28
4917.71 25
4917.87 22
4918.03 19
4918.19 17
4918.35 17
4918.51 17
4918.67 18
4918.84 20
4919.00 23
4919.16 27
4919.32 31
4919.48 34
4919.64 38
4919.80 40
4919.96 41
4920.12 41
4920.28 39
4920.44 35
4920.60 32
4920.77 27
4920.93 23
4921.09 20
4921.25 17
4921.41 14
4921.57 13
4921.73 13
4921.89 16
4922.05 20
4922.21 27
4922.37 36
4922.54 46
4922.70 55
4922.86 64
4923.02 72
4923.18 77
4923.34 79
4923.50 79
4923.66 78
4923.82 74
4923.98 69
4924.14 63
4924.31 55
4924.47 47
4924.63 39
4924.79 32
4924.95 25
4925.11 20
4925.27 16
4925.43 13
4925.59 11
4925.75 9
4925.92 7
4926.08 6
4926.24 5
4926.40 5
4926.56 6
4926.72 8
4926.88 9
4927.04 11
4927.20 12
4927.36 14
4927.53 15
4927.69 17
4927.85 18
4928.01 18
4928.17 17
4928.33 15
4928.49 11
4928.65 7
4928.81 3
4928.97 0
4929.14 0
4929.30 0
4929.46 2
4929.62 6
4929.78 12
4929.94 17
4930.10 21
4930.26 24
4930.42 25
4930.58 24
4930.75 23
4930.91 21
4931.07 20
4931.23 19
4931.39 18
4931.55 18
4931.71 18
4931.87 18
4932.03 17
4932.19 17
4932.36 17
4932.52 17
4932.68 18
4932.84 19
4933.00 22
4933.16 24
4933.32 25
4933.48 26
4933.64 25
4933.81 24
4933.97 24
4934.13 23
4934.29 23
4934.45 24
4934.61 26
4934.77 27
4934.93 28
4935.09 28
4935.26 27
4935.42 27
4935.58 26
4935.74 26
4935.90 27
4936.06 28
4936.22 28
4936.38 27
4936.54 26
4936.71 24
4936.87 21
4937.03 19
4937.19 18
4937.35 17
4937.51 17
4937.67 17
4937.83 17
4938.00 17
4938.16 16
4938.32 14
4938.48 13
4938.64 10
4938.80 8
4938.96 6
4939.12 5
4939.28 3
4939.45 1
4939.61 0
4939.77 0
4939.93 0
4940.09 0
4940.25 0
4940.41 0
4940.57 0
4940.74 0
4940.90 2
4941.06 4
4941.22 4
4941.38 4
4941.54 3
4941.70 3
4941.86 3
4942.03 4
4942.19 5
4942.35 6
4942.51 7
4942.67 8
4942.83 9
4942.99 11
4943.15 14
4943.31 19
4943.48 25
4943.64 32
4943.80 39
4943.96 44
4944.12 49
4944.28 51
4944.44 52
4944.61 53
4944.77 54
4944.93 56
4945.09 59
4945.25 62
4945.41 66
4945.57 69
4945.73 71
4945.90 71
4946.06 71
4946.22 69
4946.38 68
4946.54 66
4946.70 65
4946.86 64
4947.02 63
4947.19 62
4947.35 61
4947.51 58
4947.67 54
4947.83 49
4947.99 45
4948.15 42
4948.31 40
4948.48 39
4948.64 39
4948.80 40
4948.96 42
4949.12 42
4949.28 42
4949.44 42
4949.61 42
4949.77 42
4949.93 42
4950.09 43
4950.25 43
4950.41 43
4950.57 43
4950.74 43
4950.90 43
4951.06 44
4951.22 45
4951.38 46
4951.54 47
4951.70 48
4951.86 48
4952.03 48
4952.19 47
4952.35 46
4952.51 44
4952.67 41
4952.83 38
4952.99 34
4953.16 29
4953.32 24
4953.48 20
4953.64 17
4953.80 15
4953.96 14
4954.12 15
4954.29 16
4954.45 17
4954.61 17
4954.77 16
4954.93 16
4955.09 15
4955.25 14
4955.42 14
4955.58 15
4955.74 16
4955.90 16
4956.06 16
4956.22 16
4956.38 14
4956.55 13
4956.71 11
4956.87 10
4957.03 9
4957.19 7
4957.35 6
4957.52 4
4957.68 2
4957.84 0
4958.00 0
4958.16 0
4958.32 0
4958.48 0
4958.65 0
4958.81 0
4958.97 0
4959.13 3
4959.29 7
4959.45 11
4959.61 15
4959.78 19
4959.94 22
4960.10 24
4960.26 25
4960.42 27
4960.58 27
4960.75 27
4960.91 26
4961.07 25
4961.23 24
4961.39 23
4961.55 23
4961.71 23
4961.88 24
4962.04 26
4962.20 28
4962.36 29
4962.52 31
4962.68 32
4962.85 33
4963.01 34
4963.17 34
4963.33 35
4963.49 38
4963.65 41
4963.82 46
4963.98 51
4964.14 56
4964.30 61
4964.46 64
4964.62 64
4964.78 63
4964.95 59
4965.11 55
4965.27 50
4965.43 46
4965.59 45
4965.75 45
4965.92 49
4966.08 55
4966.24 63
4966.40 72
4966.56 82
4966.72 90
4966.89 97
4967.05 101
4967.21 101
4967.37 99
4967.53 95
4967.69 88
4967.86 81
4968.02 74
4968.18 67
4968.34 60
4968.50 55
4968.66 50
4968.83 47
4968.99 45
4969.15 45
4969.31 45
4969.47 47
4969.63 49
4969.80 51
4969.96 52
4970.12 52
4970.28 51
4970.44 49
4970.60 46
4970.77 43
4970.93 41
4971.09 39
4971.25 38
4971.41 40
4971.57 42
4971.74 46
4971.90 51
4972.06 55
4972.22 58
4972.38 60
4972.54 60
4972.71 60
4972.87 59
4973.03 58
4973.19 57
4973.35 55
4973.51 53
4973.68 52
4973.84 50
4974.00 50
4974.16 52
4974.32 55
4974.49 60
4974.65 67
4974.81 73
4974.97 78
4975.13 80
4975.29 81
4975.46 78
4975.62 74
4975.78 69
4975.94 63
4976.10 58
4976.26 53
4976.43 49
4976.59 46
4976.75 44
4976.91 41
4977.07 40
4977.24 38
4977.40 38
4977.56 38
4977.72 38
4977.88 38
4978.04 38
4978.21 37
4978.37 36
4978.53 35
4978.69 35
4978.85 35
4979.02 37
4979.18 40
4979.34 42
4979.50 45
4979.66 46
4979.82 46
4979.99 44
4980.15 41
4980.31 38
4980.47 35
4980.63 33
4980.80 33
4980.96 35
4981.12 38
4981.28 42
4981.44 45
4981.61 49
4981.77 51
4981.93 52
4982.09 51
4982.25 49
4982.41 47
4982.58 45
4982.74 43
4982.90 42
4983.06 42
4983.22 41
4983.39 41
4983.55 40
4983.71 39
4983.87 38
4984.03 37
4984.20 37
4984.36 37
4984.52 36
4984.68 34
4984.84 32
4985.01 29
4985.17 25
4985.33 21
4985.49 16
4985.65 13
4985.81 12
4985.98 13
4986.14 15
4986.30 19
4986.46 23
4986.62 27
4986.79 31
4986.95 34
4987.11 36
4987.27 36
4987.43 36
4987.60 35
4987.76 33
4987.92 31
4988.08 30
4988.24 29
4988.41 28
4988.57 29
4988.73 30
4988.89 32
4989.05 35
4989.22 39
4989.38 44
4989.54 48
4989.70 54
4989.86 60
4990.03 65
4990.19 71
4990.35 76
4990.51 81
4990.67 86
4990.84 89
4991.00 92
4991.16 95
4991.32 96
4991.48 97
4991.65 96
4991.81 95
4991.97 95
4992.13 95
4992.29 97
4992.46 100
4992.62 104
4992.78 108
4992.94 111
4993.11 113
4993.27 114
4993.43 112
4993.59 108
4993.75 102
4993.92 94
4994.08 86
4994.24 77
4994.40 69
4994.56 62
4994.73 58
4994.89 56
4995.05 56
4995.21 58
4995.37 62
4995.54 65
4995.70 69
4995.86 72
4996.02 74
4996.18 75
4996.35 76
4996.51 78
4996.67 79
4996.83 81
4997.00 83
4997.16 84
4997.32 84
4997.48 83
4997.64 81
4997.81 78
4997.97 76
4998.13 73
4998.29 72
4998.45 71
4998.62 71
4998.78 71
4998.94 73
[truncated: 697,085 more chars]
