# Supplementary material for: Methylobacterium Species Promoting Rice and Barley Growth and Interaction Specificity Revealed with Whole-Cell Matrix-Assisted Laser Desorption / Ionization-Time-of-Flight Mass Spectrometry (MALDI-TOF/MS) Analysis
Source: PLoS One. 2015 Jun 8;10(6):e0129509. doi: 10.1371/journal.pone.0129509 (PMC4460032; doi:10.1371/journal.pone.0129509)
Supplement: S3 Data — (ZIP) [file pone.0129509.s003.zip › Supplementary data 3 (ms from barley)/35b.txt]

779.60 0
779.67 0
779.73 0
779.79 0
779.86 0
779.92 0
779.99 0
780.05 0
780.11 0
780.18 0
780.24 0
780.31 0
780.37 0
780.43 0
780.50 0
780.56 0
780.63 0
780.69 0
780.75 0
780.82 0
780.88 0
780.95 0
781.01 0
781.07 0
781.14 0
781.20 0
781.27 0
781.33 0
781.39 0
781.46 0
781.52 0
781.59 0
781.65 0
781.71 0
781.78 0
781.84 0
781.91 0
781.97 0
782.04 0
782.10 0
782.16 0
782.23 0
782.29 0
782.36 0
782.42 0
782.48 0
782.55 0
782.61 0
782.68 0
782.74 0
782.80 0
782.87 0
782.93 0
783.00 0
783.06 0
783.13 0
783.19 0
783.25 0
783.32 0
783.38 0
783.45 0
783.51 0
783.57 0
783.64 0
783.70 0
783.77 0
783.83 0
783.90 0
783.96 0
784.02 0
784.09 0
784.15 0
784.22 0
784.28 0
784.34 0
784.41 0
784.47 0
784.54 0
784.60 0
784.67 0
784.73 0
784.79 0
784.86 0
784.92 0
784.99 0
785.05 0
785.11 0
785.18 0
785.24 0
785.31 0
785.37 0
785.44 0
785.50 0
785.56 0
785.63 0
785.69 0
785.76 0
785.82 0
785.89 0
785.95 0
786.01 0
786.08 0
786.14 0
786.21 0
786.27 0
786.34 0
786.40 0
786.46 0
786.53 0
786.59 0
786.66 0
786.72 0
786.79 0
786.85 0
786.91 0
786.98 0
787.04 0
787.11 0
787.17 0
787.24 0
787.30 0
787.36 0
787.43 0
787.49 0
787.56 0
787.62 0
787.69 0
787.75 0
787.81 0
787.88 0
787.94 0
788.01 0
788.07 0
788.14 0
788.20 0
788.26 0
788.33 0
788.39 0
788.46 0
788.52 0
788.59 0
788.65 0
788.72 0
788.78 0
788.84 0
788.91 0
788.97 0
789.04 0
789.10 0
789.17 0
789.23 0
789.29 0
789.36 0
789.42 0
789.49 0
789.55 0
789.62 0
789.68 0
789.75 0
789.81 0
789.87 0
789.94 0
790.00 0
790.07 0
790.13 0
790.20 0
790.26 0
790.33 0
790.39 0
790.45 0
790.52 0
790.58 0
790.65 0
790.71 0
790.78 0
790.84 0
790.91 0
790.97 0
791.03 0
791.10 0
791.16 0
791.23 0
791.29 0
791.36 0
791.42 0
791.49 0
791.55 0
791.61 0
791.68 0
791.74 0
791.81 0
791.87 0
791.94 0
792.00 0
792.07 0
792.13 0
792.20 0
792.26 0
792.32 0
792.39 0
792.45 0
792.52 0
792.58 0
792.65 0
792.71 0
792.78 0
792.84 0
792.91 0
792.97 0
793.03 0
793.10 0
793.16 0
793.23 0
793.29 0
793.36 0
793.42 0
793.49 0
793.55 0
793.62 0
793.68 0
793.74 0
793.81 0
793.87 0
793.94 0
794.00 0
794.07 0
794.13 0
794.20 0
794.26 0
794.33 0
794.39 0
794.45 0
794.52 0
794.58 0
794.65 0
794.71 0
794.78 0
794.84 0
794.91 0
794.97 0
795.04 0
795.10 0
795.17 0
795.23 0
795.29 0
795.36 0
795.42 0
795.49 0
795.55 0
795.62 0
795.68 0
795.75 0
795.81 0
795.88 0
795.94 0
796.01 0
796.07 0
796.14 0
796.20 0
796.26 0
796.33 0
796.39 0
796.46 0
796.52 0
796.59 0
796.65 0
796.72 0
796.78 0
796.85 0
796.91 0
796.98 0
797.04 0
797.11 0
797.17 0
797.24 0
797.30 0
797.36 0
797.43 0
797.49 0
797.56 0
797.62 0
797.69 0
797.75 0
797.82 0
797.88 0
797.95 0
798.01 0
798.08 0
798.14 0
798.21 0
798.27 0
798.34 0
798.40 0
798.47 0
798.53 0
798.59 0
798.66 0
798.72 0
798.79 0
798.85 0
798.92 0
798.98 0
799.05 0
799.11 0
799.18 0
799.24 0
799.31 0
799.37 0
799.44 0
799.50 0
799.57 0
799.63 0
799.70 0
799.76 0
799.83 0
799.89 0
799.96 0
800.02 0
800.09 0
800.15 0
800.21 0
800.28 0
800.34 0
800.41 0
800.47 0
800.54 0
800.60 0
800.67 0
800.73 0
800.80 0
800.86 0
800.93 0
800.99 0
801.06 0
801.12 0
801.19 0
801.25 0
801.32 0
801.38 0
801.45 0
801.51 0
801.58 0
801.64 0
801.71 0
801.77 0
801.84 0
801.90 0
801.97 0
802.03 0
802.10 0
802.16 0
802.23 0
802.29 0
802.36 0
802.42 0
802.49 0
802.55 0
802.62 0
802.68 0
802.75 0
802.81 0
802.88 0
802.94 0
803.01 0
803.07 0
803.14 0
803.20 0
803.27 0
803.33 0
803.40 0
803.46 0
803.53 0
803.59 0
803.66 0
803.72 0
803.79 0
803.85 0
803.91 0
803.98 0
804.04 0
804.11 0
804.17 0
804.24 0
804.30 0
804.37 0
804.43 0
804.50 0
804.57 0
804.63 0
804.70 0
804.76 0
804.83 0
804.89 0
804.96 0
805.02 0
805.09 0
805.15 0
805.22 0
805.28 0
805.35 0
805.41 0
805.48 0
805.54 0
805.61 0
805.67 0
805.74 0
805.80 0
805.87 0
805.93 0
806.00 0
806.06 0
806.13 0
806.19 0
806.26 0
806.32 0
806.39 0
806.45 0
806.52 0
806.58 0
806.65 0
806.71 0
806.78 0
806.84 0
806.91 0
806.97 0
807.04 0
807.10 0
807.17 0
807.23 0
807.30 0
807.36 0
807.43 0
807.49 0
807.56 0
807.62 0
807.69 0
807.75 0
807.82 0
807.88 0
807.95 0
808.01 0
808.08 0
808.14 0
808.21 0
808.28 0
808.34 0
808.41 0
808.47 0
808.54 0
808.60 0
808.67 0
808.73 0
808.80 0
808.86 0
808.93 0
808.99 0
809.06 0
809.12 0
809.19 0
809.25 0
809.32 0
809.38 0
809.45 0
809.51 0
809.58 0
809.64 0
809.71 0
809.77 0
809.84 0
809.90 0
809.97 0
810.04 0
810.10 0
810.17 0
810.23 0
810.30 0
810.36 0
810.43 0
810.49 0
810.56 0
810.62 0
810.69 0
810.75 0
810.82 0
810.88 0
810.95 0
811.01 0
811.08 0
811.14 0
811.21 0
811.28 0
811.34 0
811.41 0
811.47 0
811.54 0
811.60 0
811.67 0
811.73 0
811.80 0
811.86 0
811.93 0
811.99 0
812.06 0
812.12 0
812.19 0
812.25 0
812.32 0
812.39 0
812.45 0
812.52 0
812.58 0
812.65 0
812.71 0
812.78 0
812.84 0
812.91 0
812.97 0
813.04 0
813.10 0
813.17 0
813.24 0
813.30 0
813.37 0
813.43 0
813.50 0
813.56 0
813.63 0
813.69 0
813.76 0
813.82 0
813.89 0
813.95 0
814.02 0
814.09 0
814.15 0
814.22 0
814.28 0
814.35 0
814.41 0
814.48 0
814.54 0
814.61 0
814.67 0
814.74 0
814.80 0
814.87 0
814.94 0
815.00 0
815.07 0
815.13 0
815.20 0
815.26 0
815.33 0
815.39 0
815.46 0
815.52 0
815.59 0
815.66 0
815.72 0
815.79 0
815.85 0
815.92 0
815.98 0
816.05 0
816.11 0
816.18 0
816.24 0
816.31 0
816.38 0
816.44 0
816.51 0
816.57 0
816.64 0
816.70 0
816.77 0
816.83 0
816.90 0
816.97 0
817.03 0
817.10 0
817.16 0
817.23 0
817.29 0
817.36 0
817.42 0
817.49 0
817.55 0
817.62 0
817.69 0
817.75 0
817.82 0
817.88 0
817.95 0
818.01 0
818.08 0
818.14 0
818.21 0
818.28 0
818.34 0
818.41 0
818.47 0
818.54 0
818.60 0
818.67 0
818.73 0
818.80 0
818.87 0
818.93 0
819.00 0
819.06 0
819.13 0
819.19 0
819.26 0
819.33 0
819.39 0
819.46 0
819.52 0
819.59 0
819.65 0
819.72 0
819.78 0
819.85 0
819.92 0
819.98 0
820.05 0
820.11 0
820.18 0
820.24 0
820.31 0
820.38 0
820.44 0
820.51 0
820.57 0
820.64 0
820.70 0
820.77 0
820.83 0
820.90 0
820.97 0
821.03 0
821.10 0
821.16 0
821.23 0
821.29 0
821.36 0
821.43 0
821.49 0
821.56 0
821.62 0
821.69 0
821.75 0
821.82 0
821.89 0
821.95 0
822.02 0
822.08 0
822.15 0
822.21 0
822.28 0
822.35 0
822.41 0
822.48 0
822.54 0
822.61 0
822.67 0
822.74 0
822.81 0
822.87 0
822.94 0
823.00 0
823.07 0
823.13 0
823.20 0
823.27 0
823.33 0
823.40 0
823.46 0
823.53 0
823.60 0
823.66 0
823.73 0
823.79 0
823.86 0
823.92 0
823.99 0
824.06 0
824.12 0
824.19 0
824.25 0
824.32 0
824.38 0
824.45 0
824.52 0
824.58 0
824.65 0
824.71 0
824.78 0
824.85 0
824.91 0
824.98 0
825.04 0
825.11 0
825.17 0
825.24 0
825.31 0
825.37 0
825.44 0
825.50 0
825.57 0
825.64 0
825.70 0
825.77 0
825.83 0
825.90 0
825.97 0
826.03 0
826.10 0
826.16 0
826.23 0
826.29 0
826.36 0
826.43 0
826.49 0
826.56 0
826.62 0
826.69 0
826.76 0
826.82 0
826.89 0
826.95 0
827.02 0
827.09 0
827.15 0
827.22 0
827.28 0
827.35 0
827.41 0
827.48 0
827.55 0
827.61 0
827.68 0
827.74 0
827.81 0
827.88 0
827.94 0
828.01 0
828.07 0
828.14 0
828.21 0
828.27 0
828.34 0
828.40 0
828.47 0
828.54 0
828.60 0
828.67 0
828.73 0
828.80 0
828.87 0
828.93 0
829.00 0
829.06 0
829.13 0
829.20 0
829.26 0
829.33 0
829.39 0
829.46 0
829.53 0
829.59 0
829.66 0
829.72 0
829.79 0
829.86 0
829.92 0
829.99 0
830.05 0
830.12 0
830.19 0
830.25 0
830.32 0
830.38 0
830.45 0
830.52 0
830.58 0
830.65 0
830.71 0
830.78 0
830.85 0
830.91 0
830.98 0
831.05 0
831.11 0
831.18 0
831.24 0
831.31 0
831.38 0
831.44 0
831.51 0
831.57 0
831.64 0
831.71 0
831.77 0
831.84 0
831.90 0
831.97 0
832.04 0
832.10 0
832.17 0
832.23 0
832.30 0
832.37 0
832.43 0
832.50 0
832.57 0
832.63 0
832.70 0
832.76 0
832.83 0
832.90 0
832.96 0
833.03 0
833.09 0
833.16 0
833.23 0
833.29 0
833.36 0
833.43 0
833.49 0
833.56 0
833.62 0
833.69 0
833.76 0
833.82 0
833.89 0
833.96 0
834.02 0
834.09 0
834.15 0
834.22 0
834.29 0
834.35 0
834.42 0
834.48 0
834.55 0
834.62 0
834.68 0
834.75 0
834.82 0
834.88 0
834.95 0
835.01 0
835.08 0
835.15 0
835.21 0
835.28 0
835.35 0
835.41 0
835.48 0
835.54 0
835.61 0
835.68 0
835.74 0
835.81 0
835.88 0
835.94 0
836.01 0
836.07 0
836.14 0
836.21 0
836.27 0
836.34 0
836.41 0
836.47 0
836.54 0
836.60 0
836.67 0
836.74 0
836.80 0
836.87 0
836.94 0
837.00 0
837.07 0
837.14 0
837.20 0
837.27 0
837.33 0
837.40 0
837.47 0
837.53 0
837.60 0
837.67 0
837.73 0
837.80 0
837.86 0
837.93 0
838.00 0
838.06 0
838.13 0
838.20 0
838.26 0
838.33 0
838.40 0
838.46 0
838.53 0
838.59 0
838.66 0
838.73 0
838.79 0
838.86 0
838.93 0
838.99 0
839.06 0
839.13 0
839.19 0
839.26 0
839.33 0
839.39 0
839.46 0
839.52 0
839.59 0
839.66 0
839.72 0
839.79 0
839.86 0
839.92 0
839.99 0
840.06 0
840.12 0
840.19 0
840.26 0
840.32 0
840.39 0
840.45 0
840.52 0
840.59 0
840.65 0
840.72 0
840.79 0
840.85 0
840.92 0
840.99 0
841.05 0
841.12 0
841.19 0
841.25 0
841.32 0
841.38 0
841.45 0
841.52 0
841.58 0
841.65 0
841.72 0
841.78 0
841.85 0
841.92 0
841.98 0
842.05 0
842.12 0
842.18 0
842.25 0
842.32 0
842.38 0
842.45 0
842.52 0
842.58 0
842.65 0
842.72 0
842.78 0
842.85 0
842.91 0
842.98 0
843.05 0
843.11 0
843.18 0
843.25 0
843.31 0
843.38 0
843.45 0
843.51 0
843.58 0
843.65 0
843.71 0
843.78 0
843.85 0
843.91 0
843.98 0
844.05 0
844.11 0
844.18 0
844.25 0
844.31 0
844.38 0
844.45 0
844.51 0
844.58 0
844.65 0
844.71 0
844.78 0
844.85 0
844.91 0
844.98 0
845.05 0
845.11 0
845.18 0
845.25 0
845.31 0
845.38 0
845.45 0
845.51 0
845.58 0
845.65 0
845.71 0
845.78 0
845.85 0
845.91 0
845.98 0
846.05 0
846.11 0
846.18 0
846.25 0
846.31 0
846.38 0
846.45 0
846.51 0
846.58 0
846.65 0
846.71 0
846.78 0
846.85 0
846.91 0
846.98 0
847.05 0
847.11 0
847.18 0
847.25 0
847.31 0
847.38 0
847.45 0
847.51 0
847.58 0
847.65 0
847.71 0
847.78 0
847.85 0
847.91 0
847.98 0
848.05 0
848.11 0
848.18 0
848.25 0
848.31 0
848.38 0
848.45 0
848.51 0
848.58 0
848.65 0
848.71 0
848.78 0
848.85 0
848.91 0
848.98 0
849.05 0
849.11 0
849.18 0
849.25 0
849.32 0
849.38 0
849.45 0
849.52 0
849.58 0
849.65 0
849.72 0
849.78 0
849.85 0
849.92 0
849.98 0
850.05 0
850.12 0
850.18 0
850.25 0
850.32 0
850.38 0
850.45 0
850.52 0
850.58 0
850.65 0
850.72 0
850.79 0
850.85 0
850.92 0
850.99 0
851.05 0
851.12 0
851.19 0
851.25 0
851.32 0
851.39 0
851.45 0
851.52 0
851.59 0
851.65 0
851.72 0
851.79 0
851.86 0
851.92 0
851.99 0
852.06 0
852.12 0
852.19 0
852.26 0
852.32 0
852.39 0
852.46 0
852.52 0
852.59 0
852.66 0
852.73 0
852.79 0
852.86 0
852.93 0
852.99 0
853.06 0
853.13 0
853.19 0
853.26 0
853.33 0
853.39 0
853.46 0
853.53 0
853.60 0
853.66 0
853.73 0
853.80 0
853.86 0
853.93 0
854.00 0
854.06 0
854.13 0
854.20 0
854.27 0
854.33 0
854.40 0
854.47 0
854.53 0
854.60 0
854.67 0
854.73 0
854.80 0
854.87 0
854.94 0
855.00 0
855.07 0
855.14 0
855.20 0
855.27 0
855.34 0
855.40 0
855.47 0
855.54 0
855.61 0
855.67 0
855.74 0
855.81 0
855.87 0
855.94 0
856.01 0
856.08 0
856.14 0
856.21 0
856.28 0
856.34 0
856.41 0
856.48 0
856.54 0
856.61 0
856.68 0
856.75 0
856.81 0
856.88 0
856.95 0
857.01 0
857.08 0
857.15 0
857.22 0
857.28 0
857.35 0
857.42 0
857.48 0
857.55 0
857.62 0
857.69 0
857.75 0
857.82 0
857.89 0
857.95 0
858.02 0
858.09 0
858.16 0
858.22 0
858.29 0
858.36 0
858.42 0
858.49 0
858.56 0
858.63 0
858.69 0
858.76 0
858.83 0
858.89 0
858.96 0
859.03 0
859.10 0
859.16 0
859.23 0
859.30 0
859.36 0
859.43 0
859.50 0
859.57 0
859.63 0
859.70 0
859.77 0
859.84 0
859.90 0
859.97 0
860.04 0
860.10 0
860.17 0
860.24 0
860.31 0
860.37 0
860.44 0
860.51 0
860.57 0
860.64 0
860.71 0
860.78 0
860.84 0
860.91 0
860.98 0
861.05 0
861.11 0
861.18 0
861.25 0
861.31 0
861.38 0
861.45 0
861.52 0
861.58 0
861.65 0
861.72 0
861.79 0
861.85 0
861.92 0
861.99 0
862.05 0
862.12 0
862.19 0
862.26 0
862.32 0
862.39 0
862.46 0
862.53 0
862.59 0
862.66 0
862.73 0
862.79 0
862.86 0
862.93 0
863.00 0
863.06 0
863.13 0
863.20 0
863.27 0
863.33 0
863.40 0
863.47 0
863.54 0
863.60 0
863.67 0
863.74 0
863.81 0
863.87 0
863.94 0
864.01 0
864.07 0
864.14 0
864.21 0
864.28 0
864.34 0
864.41 0
864.48 0
864.55 0
864.61 0
864.68 0
864.75 0
864.82 0
864.88 0
864.95 0
865.02 0
865.09 0
865.15 0
865.22 0
865.29 0
865.36 0
865.42 0
865.49 0
865.56 0
865.62 0
865.69 0
865.76 0
865.83 0
865.89 0
865.96 0
866.03 0
866.10 0
866.16 0
866.23 0
866.30 0
866.37 0
866.43 0
866.50 0
866.57 0
866.64 0
866.70 0
866.77 0
866.84 0
866.91 0
866.97 0
867.04 0
867.11 0
867.18 0
867.24 0
867.31 0
867.38 0
867.45 0
867.51 0
867.58 0
867.65 0
867.72 0
867.78 0
867.85 0
867.92 0
867.99 0
868.05 0
868.12 0
868.19 0
868.26 0
868.32 0
868.39 0
868.46 0
868.53 0
868.59 0
868.66 0
868.73 0
868.80 0
868.86 0
868.93 0
869.00 0
869.07 0
869.14 0
869.20 0
869.27 0
869.34 0
869.41 0
869.47 0
869.54 0
869.61 0
869.68 0
869.74 0
869.81 0
869.88 0
869.95 0
870.01 0
870.08 0
870.15 0
870.22 0
870.28 0
870.35 0
870.42 0
870.49 0
870.55 0
870.62 0
870.69 0
870.76 0
870.83 0
870.89 0
870.96 0
871.03 0
871.10 0
871.16 0
871.23 0
871.30 0
871.37 0
871.43 0
871.50 0
871.57 0
871.64 0
871.70 0
871.77 0
871.84 0
871.91 0
871.98 0
872.04 0
872.11 0
872.18 0
872.25 0
872.31 0
872.38 0
872.45 0
872.52 0
872.58 0
872.65 0
872.72 0
872.79 0
872.86 0
872.92 0
872.99 0
873.06 0
873.13 0
873.19 0
873.26 0
873.33 0
873.40 0
873.47 0
873.53 0
873.60 0
873.67 0
873.74 0
873.80 0
873.87 0
873.94 0
874.01 0
874.08 0
874.14 0
874.21 0
874.28 0
874.35 0
874.41 0
874.48 0
874.55 0
874.62 0
874.69 0
874.75 0
874.82 0
874.89 0
874.96 0
875.02 0
875.09 0
875.16 0
875.23 0
875.30 0
875.36 0
875.43 0
875.50 0
875.57 0
875.63 0
875.70 0
875.77 0
875.84 0
875.91 0
875.97 0
876.04 0
876.11 0
876.18 0
876.24 0
876.31 0
876.38 0
876.45 0
876.52 0
876.58 0
876.65 0
876.72 0
876.79 0
876.86 0
876.92 0
876.99 0
877.06 0
877.13 0
877.20 0
877.26 0
877.33 0
877.40 0
877.47 0
877.53 0
877.60 0
877.67 0
877.74 0
877.81 0
877.87 0
877.94 0
878.01 0
878.08 0
878.15 0
878.21 0
878.28 0
878.35 0
878.42 0
878.49 0
878.55 0
878.62 0
878.69 0
878.76 0
878.83 0
878.89 0
878.96 0
879.03 0
879.10 0
879.16 0
879.23 0
879.30 0
879.37 0
879.44 0
879.50 0
879.57 0
879.64 0
879.71 0
879.78 0
879.84 0
879.91 0
879.98 0
880.05 0
880.12 0
880.18 0
880.25 0
880.32 0
880.39 0
880.46 0
880.52 0
880.59 0
880.66 0
880.73 0
880.80 0
880.86 0
880.93 0
881.00 0
881.07 0
881.14 0
881.20 0
881.27 0
881.34 0
881.41 0
881.48 0
881.55 0
881.61 0
881.68 0
881.75 0
881.82 0
881.89 0
881.95 0
882.02 0
882.09 0
882.16 0
882.23 0
882.29 0
882.36 0
882.43 0
882.50 0
882.57 0
882.63 0
882.70 0
882.77 0
882.84 0
882.91 0
882.97 0
883.04 0
883.11 0
883.18 0
883.25 0
883.32 0
883.38 0
883.45 0
883.52 0
883.59 0
883.66 0
883.72 0
883.79 0
883.86 0
883.93 0
884.00 0
884.07 0
884.13 0
884.20 0
884.27 0
884.34 0
884.41 0
884.47 0
884.54 0
884.61 0
884.68 0
884.75 0
884.81 0
884.88 0
884.95 0
885.02 0
885.09 0
885.16 0
885.22 0
885.29 0
885.36 0
885.43 0
885.50 0
885.57 0
885.63 0
885.70 0
885.77 0
885.84 0
885.91 0
885.97 0
886.04 0
886.11 0
886.18 0
886.25 0
886.32 0
886.38 0
886.45 0
886.52 0
886.59 0
886.66 0
886.72 0
886.79 0
886.86 0
886.93 0
887.00 0
887.07 0
887.13 0
887.20 0
887.27 0
887.34 0
887.41 0
887.48 0
887.54 0
887.61 0
887.68 0
887.75 0
887.82 0
887.89 0
887.95 0
888.02 0
888.09 0
888.16 0
888.23 0
888.30 0
888.36 0
888.43 0
888.50 0
888.57 0
888.64 0
888.71 0
888.77 0
888.84 0
888.91 0
888.98 0
889.05 0
889.12 0
889.18 0
889.25 0
889.32 0
889.39 0
889.46 0
889.53 0
889.59 0
889.66 0
889.73 0
889.80 0
889.87 0
889.94 0
890.00 0
890.07 0
890.14 0
890.21 0
890.28 0
890.35 0
890.41 0
890.48 0
890.55 0
890.62 0
890.69 0
890.76 0
890.82 0
890.89 0
890.96 0
891.03 0
891.10 0
891.17 0
891.24 0
891.30 0
891.37 0
891.44 0
891.51 0
891.58 0
891.65 0
891.71 0
891.78 0
891.85 0
891.92 0
891.99 0
892.06 0
892.13 0
892.19 0
892.26 0
892.33 0
892.40 0
892.47 0
892.54 0
892.60 0
892.67 0
892.74 0
892.81 0
892.88 0
892.95 0
893.02 0
893.08 0
893.15 0
893.22 0
893.29 0
893.36 0
893.43 0
893.50 0
893.56 0
893.63 0
893.70 0
893.77 0
893.84 0
893.91 0
893.97 0
894.04 0
894.11 0
894.18 0
894.25 0
894.32 0
894.39 0
894.45 0
894.52 0
894.59 0
894.66 0
894.73 0
894.80 0
894.87 0
894.93 0
895.00 0
895.07 0
895.14 0
895.21 0
895.28 0
895.35 0
895.41 0
895.48 0
895.55 0
895.62 0
895.69 0
895.76 0
895.83 0
895.89 0
895.96 0
896.03 0
896.10 0
896.17 0
896.24 0
896.31 0
896.37 0
896.44 0
896.51 0
896.58 0
896.65 0
896.72 0
896.79 0
896.86 0
896.92 0
896.99 0
897.06 0
897.13 0
897.20 0
897.27 0
897.34 0
897.40 0
897.47 0
897.54 0
897.61 0
897.68 0
897.75 0
897.82 0
897.89 0
897.95 0
898.02 0
898.09 0
898.16 0
898.23 0
898.30 0
898.37 0
898.43 0
898.50 0
898.57 0
898.64 0
898.71 0
898.78 0
898.85 0
898.92 0
898.98 0
899.05 0
899.12 0
899.19 0
899.26 0
899.33 0
899.40 0
899.47 0
899.53 0
899.60 0
899.67 0
899.74 0
899.81 0
899.88 0
899.95 0
900.02 0
900.08 0
900.15 0
900.22 0
900.29 0
900.36 0
900.43 0
900.50 0
900.57 0
900.63 0
900.70 0
900.77 0
900.84 0
900.91 0
900.98 0
901.05 0
901.12 0
901.19 0
901.25 0
901.32 0
901.39 0
901.46 0
901.53 0
901.60 0
901.67 0
901.74 0
901.80 0
901.87 0
901.94 0
902.01 0
902.08 0
902.15 0
902.22 0
902.29 0
902.36 0
902.42 0
902.49 0
902.56 0
902.63 0
902.70 0
902.77 0
902.84 0
902.91 0
902.98 0
903.04 0
903.11 0
903.18 0
903.25 0
903.32 0
903.39 0
903.46 0
903.53 0
903.60 0
903.66 0
903.73 0
903.80 0
903.87 0
903.94 0
904.01 0
904.08 0
904.15 0
904.22 0
904.28 0
904.35 0
904.42 0
904.49 0
904.56 0
904.63 0
904.70 0
904.77 0
904.84 0
904.90 0
904.97 0
905.04 0
905.11 0
905.18 0
905.25 0
905.32 0
905.39 0
905.46 0
905.53 0
905.59 0
905.66 0
905.73 0
905.80 0
905.87 0
905.94 0
906.01 0
906.08 0
906.15 0
906.22 0
906.28 0
906.35 0
906.42 0
906.49 0
906.56 0
906.63 0
906.70 0
906.77 0
906.84 0
906.91 0
906.97 0
907.04 0
907.11 0
907.18 0
907.25 0
907.32 0
907.39 0
907.46 0
907.53 0
907.60 0
907.66 0
907.73 0
907.80 0
907.87 0
907.94 0
908.01 0
908.08 0
908.15 0
908.22 0
908.29 0
908.36 0
908.42 0
908.49 0
908.56 0
908.63 0
908.70 0
908.77 0
908.84 0
908.91 0
908.98 0
909.05 0
909.12 0
909.18 0
909.25 0
909.32 0
909.39 0
909.46 0
909.53 0
909.60 0
909.67 0
909.74 0
909.81 0
909.88 0
909.95 0
910.01 0
910.08 0
910.15 0
910.22 0
910.29 0
910.36 0
910.43 0
910.50 0
910.57 0
910.64 0
910.71 0
910.77 0
910.84 0
910.91 0
910.98 0
911.05 0
911.12 0
911.19 0
911.26 0
911.33 0
911.40 0
911.47 0
911.54 0
911.61 0
911.67 0
911.74 0
911.81 0
911.88 0
911.95 0
912.02 0
912.09 0
912.16 0
912.23 0
912.30 0
912.37 0
912.44 0
912.51 0
912.57 0
912.64 0
912.71 0
912.78 0
912.85 0
912.92 0
912.99 0
913.06 0
913.13 0
913.20 0
913.27 0
913.34 0
913.41 0
913.47 0
913.54 0
913.61 0
913.68 0
913.75 0
913.82 0
913.89 0
913.96 0
914.03 0
914.10 0
914.17 0
914.24 0
914.31 0
914.38 0
914.44 0
914.51 0
914.58 0
914.65 0
914.72 0
914.79 0
914.86 0
914.93 0
915.00 0
915.07 0
915.14 0
915.21 0
915.28 0
915.35 0
915.42 0
915.48 0
915.55 0
915.62 0
915.69 0
915.76 0
915.83 0
915.90 0
915.97 0
916.04 0
916.11 0
916.18 0
916.25 0
916.32 0
916.39 0
916.46 0
916.53 0
916.59 0
916.66 0
916.73 0
916.80 0
916.87 0
916.94 0
917.01 0
917.08 0
917.15 0
917.22 0
917.29 0
917.36 0
917.43 0
917.50 0
917.57 0
917.64 0
917.71 0
917.77 0
917.84 0
917.91 0
917.98 0
918.05 0
918.12 0
918.19 0
918.26 0
918.33 0
918.40 0
918.47 0
918.54 0
918.61 0
918.68 0
918.75 0
918.82 0
918.89 0
918.96 0
919.03 0
919.09 0
919.16 0
919.23 0
919.30 0
919.37 0
919.44 0
919.51 0
919.58 0
919.65 0
919.72 0
919.79 0
919.86 0
919.93 0
920.00 0
920.07 0
920.14 0
920.21 0
920.28 0
920.35 0
920.42 0
920.49 0
920.55 0
920.62 0
920.69 0
920.76 0
920.83 0
920.90 0
920.97 0
921.04 0
921.11 0
921.18 0
921.25 0
921.32 0
921.39 0
921.46 0
921.53 0
921.60 0
921.67 0
921.74 0
921.81 0
921.88 0
921.95 0
922.02 0
922.09 0
922.15 0
922.22 0
922.29 0
922.36 0
922.43 0
922.50 0
922.57 0
922.64 0
922.71 0
922.78 0
922.85 0
922.92 0
922.99 0
923.06 0
923.13 0
923.20 0
923.27 0
923.34 0
923.41 0
923.48 0
923.55 0
923.62 0
923.69 0
923.76 0
923.83 0
923.90 0
923.97 0
924.04 0
924.10 0
924.17 0
924.24 0
924.31 0
924.38 0
924.45 0
924.52 0
924.59 0
924.66 0
924.73 0
924.80 0
924.87 0
924.94 0
925.01 0
925.08 0
925.15 0
925.22 0
925.29 0
925.36 0
925.43 0
925.50 0
925.57 0
925.64 0
925.71 0
925.78 0
925.85 0
925.92 0
925.99 0
926.06 0
926.13 0
926.20 0
926.27 0
926.34 0
926.41 0
926.48 0
926.55 0
926.61 0
926.68 0
926.75 0
926.82 0
926.89 0
926.96 0
927.03 0
927.10 0
927.17 0
927.24 0
927.31 0
927.38 0
927.45 0
927.52 0
927.59 0
927.66 0
927.73 0
927.80 0
927.87 0
927.94 0
928.01 0
928.08 0
928.15 0
928.22 0
928.29 0
928.36 0
928.43 0
928.50 0
928.57 0
928.64 0
928.71 0
928.78 0
928.85 0
928.92 0
928.99 0
929.06 0
929.13 0
929.20 0
929.27 0
929.34 0
929.41 0
929.48 0
929.55 0
929.62 0
929.69 0
929.76 0
929.83 0
929.90 0
929.97 0
930.04 0
930.11 0
930.18 0
930.25 0
930.32 0
930.39 0
930.46 0
930.53 0
930.60 0
930.67 0
930.74 0
930.81 0
930.88 0
930.95 0
931.02 0
931.09 0
931.16 0
931.23 0
931.30 0
931.37 0
931.44 0
931.51 0
931.58 0
931.65 0
931.72 0
931.79 0
931.86 0
931.93 0
932.00 0
932.07 0
932.14 0
932.21 0
932.28 0
932.35 0
932.42 0
932.49 0
932.56 0
932.63 0
932.70 0
932.77 0
932.84 0
932.91 0
932.98 0
933.05 0
933.12 0
933.19 0
933.26 0
933.33 0
933.40 0
933.47 0
933.54 0
933.61 0
933.68 0
933.75 0
933.82 0
933.89 0
933.96 0
934.03 0
934.10 0
934.17 0
934.24 0
934.31 0
934.38 0
934.45 0
934.52 0
934.59 0
934.66 0
934.73 0
934.80 0
934.87 0
934.94 0
935.01 0
935.08 0
935.15 0
935.22 0
935.29 0
935.36 0
935.43 0
935.50 0
935.57 0
935.64 0
935.71 0
935.78 0
935.85 0
935.92 0
935.99 0
936.06 0
936.13 0
936.20 0
936.27 0
936.34 0
936.41 0
936.48 0
936.55 0
936.62 0
936.69 0
936.76 0
936.83 0
936.90 0
936.97 0
937.04 0
937.11 0
937.18 0
937.25 0
937.32 0
937.39 0
937.46 0
937.53 0
937.60 0
937.67 0
937.74 0
937.81 0
937.88 0
937.95 0
938.02 0
938.09 0
938.16 0
938.23 0
938.30 0
938.37 0
938.44 0
938.51 0
938.58 0
938.65 0
938.73 0
938.80 0
938.87 0
938.94 0
939.01 0
939.08 0
939.15 0
939.22 0
939.29 0
939.36 0
939.43 0
939.50 0
939.57 0
939.64 0
939.71 0
939.78 0
939.85 0
939.92 0
939.99 0
940.06 0
940.13 0
940.20 0
940.27 0
940.34 0
940.41 0
940.48 0
940.55 0
940.62 0
940.69 0
940.76 0
940.83 0
940.90 0
940.97 0
941.04 0
941.11 0
941.18 0
941.26 0
941.33 0
941.40 0
941.47 0
941.54 0
941.61 0
941.68 0
941.75 0
941.82 0
941.89 0
941.96 0
942.03 0
942.10 0
942.17 0
942.24 0
942.31 0
942.38 0
942.45 0
942.52 0
942.59 0
942.66 0
942.73 0
942.80 0
942.87 0
942.94 0
943.01 0
943.08 0
943.15 0
943.23 0
943.30 0
943.37 0
943.44 0
943.51 0
943.58 0
943.65 0
943.72 0
943.79 0
943.86 0
943.93 0
944.00 0
944.07 0
944.14 0
944.21 0
944.28 0
944.35 0
944.42 0
944.49 0
944.56 0
944.63 0
944.70 0
944.77 0
944.84 0
944.92 0
944.99 0
945.06 0
945.13 0
945.20 0
945.27 0
945.34 0
945.41 0
945.48 0
945.55 0
945.62 0
945.69 0
945.76 0
945.83 0
945.90 0
945.97 0
946.04 0
946.11 0
946.18 0
946.25 0
946.33 0
946.40 0
946.47 0
946.54 0
946.61 0
946.68 0
946.75 0
946.82 0
946.89 0
946.96 0
947.03 0
947.10 0
947.17 0
947.24 0
947.31 0
947.38 0
947.45 0
947.52 0
947.59 0
947.67 0
947.74 0
947.81 0
947.88 0
947.95 0
948.02 0
948.09 0
948.16 0
948.23 0
948.30 0
948.37 0
948.44 0
948.51 0
948.58 0
948.65 0
948.72 0
948.79 0
948.87 0
948.94 0
949.01 0
949.08 0
949.15 0
949.22 0
949.29 0
949.36 0
949.43 0
949.50 0
949.57 0
949.64 0
949.71 0
949.78 0
949.85 0
949.92 0
950.00 0
950.07 0
950.14 0
950.21 0
950.28 0
950.35 0
950.42 0
950.49 0
950.56 0
950.63 0
950.70 0
950.77 0
950.84 0
950.91 0
950.98 0
951.06 0
951.13 0
951.20 0
951.27 0
951.34 0
951.41 0
951.48 0
951.55 0
951.62 0
951.69 0
951.76 0
951.83 0
951.90 0
951.97 0
952.05 0
952.12 0
952.19 0
952.26 0
952.33 0
952.40 0
952.47 0
952.54 0
952.61 0
952.68 0
952.75 0
952.82 0
952.89 0
952.96 0
953.04 0
953.11 0
953.18 0
953.25 0
953.32 0
953.39 0
953.46 0
953.53 0
953.60 0
953.67 0
953.74 0
953.81 0
953.88 0
953.96 0
954.03 0
954.10 0
954.17 0
954.24 0
954.31 0
954.38 0
954.45 0
954.52 0
954.59 0
954.66 0
954.73 0
954.81 0
954.88 0
954.95 0
955.02 0
955.09 0
955.16 0
955.23 0
955.30 0
955.37 0
955.44 0
955.51 0
955.58 0
955.66 0
955.73 0
955.80 0
955.87 0
955.94 0
956.01 0
956.08 0
956.15 0
956.22 0
956.29 0
956.36 0
956.44 0
956.51 0
956.58 0
956.65 0
956.72 0
956.79 0
956.86 0
956.93 0
957.00 0
957.07 0
957.14 0
957.22 0
957.29 0
957.36 0
957.43 0
957.50 0
957.57 0
957.64 0
957.71 0
957.78 0
957.85 0
957.92 0
958.00 0
958.07 0
958.14 0
958.21 0
958.28 0
958.35 0
958.42 0
958.49 0
958.56 0
958.63 0
958.70 0
958.78 0
958.85 0
958.92 0
958.99 0
959.06 0
959.13 0
959.20 0
959.27 0
959.34 0
959.41 0
959.49 0
959.56 0
959.63 0
959.70 0
959.77 0
959.84 0
959.91 0
959.98 0
960.05 0
960.12 0
960.20 0
960.27 0
960.34 0
960.41 0
960.48 0
960.55 0
960.62 0
960.69 0
960.76 0
960.84 0
960.91 0
960.98 0
961.05 0
961.12 0
961.19 0
961.26 0
961.33 0
961.40 0
961.47 0
961.55 0
961.62 0
961.69 0
961.76 0
961.83 0
961.90 0
961.97 0
962.04 0
962.11 0
962.19 0
962.26 0
962.33 0
962.40 0
962.47 0
962.54 0
962.61 0
962.68 0
962.75 0
962.83 0
962.90 0
962.97 0
963.04 0
963.11 0
963.18 0
963.25 0
963.32 0
963.39 0
963.47 0
963.54 0
963.61 0
963.68 0
963.75 0
963.82 0
963.89 0
963.96 0
964.04 0
964.11 0
964.18 0
964.25 0
964.32 0
964.39 0
964.46 0
964.53 0
964.60 0
964.68 0
964.75 0
964.82 0
964.89 0
964.96 0
965.03 0
965.10 0
965.17 0
965.25 0
965.32 0
965.39 0
965.46 0
965.53 0
965.60 0
965.67 0
965.74 0
965.82 0
965.89 0
965.96 0
966.03 0
966.10 0
966.17 0
966.24 0
966.31 0
966.39 0
966.46 0
966.53 0
966.60 0
966.67 0
966.74 0
966.81 0
966.88 0
966.96 0
967.03 0
967.10 0
967.17 0
967.24 0
967.31 0
967.38 0
967.45 0
967.53 0
967.60 0
967.67 0
967.74 0
967.81 0
967.88 0
967.95 0
968.02 0
968.10 0
968.17 0
968.24 0
968.31 0
968.38 0
968.45 0
968.52 0
968.60 0
968.67 0
968.74 0
968.81 0
968.88 0
968.95 0
969.02 0
969.09 0
969.17 0
969.24 0
969.31 0
969.38 0
969.45 0
969.52 0
969.59 0
969.67 0
969.74 0
969.81 0
969.88 0
969.95 0
970.02 0
970.09 0
970.17 0
970.24 0
970.31 0
970.38 0
970.45 0
970.52 0
970.59 0
970.67 0
970.74 0
970.81 0
970.88 0
970.95 0
971.02 0
971.09 0
971.17 0
971.24 0
971.31 0
971.38 0
971.45 0
971.52 0
971.59 0
971.67 0
971.74 0
971.81 0
971.88 0
971.95 0
972.02 0
972.09 0
972.17 0
972.24 0
972.31 0
972.38 0
972.45 0
972.52 0
972.59 0
972.67 0
972.74 0
972.81 0
972.88 0
972.95 0
973.02 0
973.09 0
973.17 0
973.24 0
973.31 0
973.38 0
973.45 0
973.52 0
973.60 0
973.67 0
973.74 0
973.81 0
973.88 0
973.95 0
974.02 0
974.10 0
974.17 0
974.24 0
974.31 0
974.38 0
974.45 0
974.53 0
974.60 0
974.67 0
974.74 0
974.81 0
974.88 0
974.95 0
975.03 0
975.10 0
975.17 0
975.24 0
975.31 0
975.38 0
975.46 0
975.53 0
975.60 0
975.67 0
975.74 0
975.81 0
975.89 0
975.96 0
976.03 0
976.10 0
976.17 0
976.24 0
976.32 0
976.39 0
976.46 0
976.53 0
976.60 0
976.67 0
976.74 0
976.82 0
976.89 0
976.96 0
977.03 0
977.10 0
977.17 0
977.25 0
977.32 0
977.39 0
977.46 0
977.53 0
977.60 0
977.68 0
977.75 0
977.82 0
977.89 0
977.96 0
978.03 0
978.11 0
978.18 0
978.25 0
978.32 0
978.39 0
978.46 0
978.54 0
978.61 0
978.68 0
978.75 0
978.82 0
978.90 0
978.97 0
979.04 0
979.11 0
979.18 0
979.25 0
979.33 0
979.40 0
979.47 0
979.54 0
979.61 0
979.68 0
979.76 0
979.83 0
979.90 0
979.97 0
980.04 0
980.11 0
980.19 0
980.26 0
980.33 0
980.40 0
980.47 0
980.55 0
980.62 0
980.69 0
980.76 0
980.83 0
980.90 0
980.98 0
981.05 0
981.12 0
981.19 0
981.26 0
981.33 0
981.41 0
981.48 0
981.55 0
981.62 0
981.69 0
981.77 0
981.84 0
981.91 0
981.98 0
982.05 0
982.13 0
982.20 0
982.27 0
982.34 0
982.41 0
982.48 0
982.56 0
982.63 0
982.70 0
982.77 0
982.84 0
982.92 0
982.99 0
983.06 0
983.13 0
983.20 0
983.27 0
983.35 0
983.42 0
983.49 0
983.56 0
983.63 0
983.71 0
983.78 0
983.85 0
983.92 0
983.99 0
984.07 0
984.14 0
984.21 0
984.28 0
984.35 0
984.43 0
984.50 0
984.57 0
984.64 0
984.71 0
984.78 0
984.86 0
984.93 0
985.00 0
985.07 0
985.14 0
985.22 0
985.29 0
985.36 0
985.43 0
985.50 0
985.58 0
985.65 0
985.72 0
985.79 0
985.86 0
985.94 0
986.01 0
986.08 0
986.15 0
986.22 0
986.30 0
986.37 0
986.44 0
986.51 0
986.58 0
986.66 0
986.73 0
986.80 0
986.87 0
986.94 0
987.02 0
987.09 0
987.16 0
987.23 0
987.30 0
987.38 0
987.45 0
987.52 0
987.59 0
987.66 0
987.74 0
987.81 0
987.88 0
987.95 0
988.02 0
988.10 0
988.17 0
988.24 0
988.31 0
988.38 0
988.46 0
988.53 0
988.60 0
988.67 0
988.74 0
988.82 0
988.89 0
988.96 0
989.03 0
989.11 0
989.18 0
989.25 0
989.32 0
989.39 0
989.47 0
989.54 0
989.61 0
989.68 0
989.75 0
989.83 0
989.90 0
989.97 0
990.04 0
990.11 0
990.19 0
990.26 0
990.33 0
990.40 0
990.48 0
990.55 0
990.62 0
990.69 0
990.76 0
990.84 0
990.91 0
990.98 0
991.05 0
991.12 0
991.20 0
991.27 0
991.34 0
991.41 0
991.49 0
991.56 0
991.63 0
991.70 0
991.77 0
991.85 0
991.92 0
991.99 0
992.06 0
992.14 0
992.21 0
992.28 0
992.35 0
992.42 0
992.50 0
992.57 0
992.64 0
992.71 0
992.79 0
992.86 0
992.93 0
993.00 0
993.07 0
993.15 0
993.22 0
993.29 0
993.36 0
993.44 0
993.51 0
993.58 0
993.65 0
993.72 0
993.80 0
993.87 0
993.94 0
994.01 0
994.09 0
994.16 0
994.23 0
994.30 0
994.37 0
994.45 0
994.52 0
994.59 0
994.66 0
994.74 0
994.81 0
994.88 0
994.95 0
995.03 0
995.10 0
995.17 0
995.24 0
995.31 0
995.39 0
995.46 0
995.53 0
995.60 0
995.68 0
995.75 0
995.82 0
995.89 0
995.97 0
996.04 0
996.11 0
996.18 0
996.25 0
996.33 0
996.40 0
996.47 0
996.54 0
996.62 0
996.69 0
996.76 0
996.83 0
996.91 0
996.98 0
997.05 0
997.12 0
997.20 0
997.27 0
997.34 0
997.41 0
997.49 0
997.56 0
997.63 0
997.70 0
997.77 0
997.85 0
997.92 0
997.99 0
998.06 0
998.14 0
998.21 0
998.28 0
998.35 0
998.43 0
998.50 0
998.57 0
998.64 0
998.72 0
998.79 0
998.86 0
998.93 0
999.01 0
999.08 0
999.15 0
999.22 0
999.30 0
999.37 0
999.44 0
999.51 0
999.59 0
999.66 0
999.73 0
999.80 0
999.88 0
999.95 0
1000.02 0
1000.09 0
1000.17 0
1000.24 0
1000.31 0
1000.38 0
1000.46 0
1000.53 0
1000.60 0
1000.67 0
1000.75 0
1000.82 0
1000.89 0
1000.96 0
1001.04 0
1001.11 0
1001.18 0
1001.25 0
1001.33 0
1001.40 0
1001.47 0
1001.54 0
1001.62 0
1001.69 0
1001.76 0
1001.83 0
1001.91 0
1001.98 0
1002.05 0
1002.12 0
1002.20 0
1002.27 0
1002.34 0
1002.41 0
1002.49 0
1002.56 0
1002.63 0
1002.70 0
1002.78 0
1002.85 0
1002.92 0
1002.99 0
1003.07 0
1003.14 0
1003.21 0
1003.29 0
1003.36 0
1003.43 0
1003.50 0
1003.58 0
1003.65 0
1003.72 0
1003.79 0
1003.87 0
1003.94 0
1004.01 0
1004.08 0
1004.16 0
1004.23 0
1004.30 0
1004.37 0
1004.45 0
1004.52 0
1004.59 0
1004.67 0
1004.74 0
1004.81 0
1004.88 0
1004.96 0
1005.03 0
1005.10 0
1005.17 0
1005.25 0
1005.32 0
1005.39 0
1005.46 0
1005.54 0
1005.61 0
1005.68 0
1005.76 0
1005.83 0
1005.90 0
1005.97 0
1006.05 0
1006.12 0
1006.19 0
1006.26 0
1006.34 0
1006.41 0
1006.48 0
1006.55 0
1006.63 0
1006.70 0
1006.77 0
1006.85 0
1006.92 0
1006.99 0
1007.06 0
1007.14 0
1007.21 0
1007.28 0
1007.36 0
1007.43 0
1007.50 0
1007.57 0
1007.65 0
1007.72 0
1007.79 0
1007.86 0
1007.94 0
1008.01 0
1008.08 0
1008.16 0
1008.23 0
1008.30 0
1008.37 0
1008.45 0
1008.52 0
1008.59 0
1008.67 0
1008.74 0
1008.81 0
1008.88 0
1008.96 0
1009.03 0
1009.10 0
1009.17 0
1009.25 0
1009.32 0
1009.39 0
1009.47 0
1009.54 0
1009.61 0
1009.68 0
1009.76 0
1009.83 0
1009.90 0
1009.98 0
1010.05 0
1010.12 0
1010.19 0
1010.27 0
1010.34 0
1010.41 0
1010.49 0
1010.56 0
1010.63 0
1010.70 0
1010.78 0
1010.85 0
1010.92 0
1011.00 0
1011.07 0
1011.14 0
1011.21 0
1011.29 0
1011.36 0
1011.43 0
1011.51 0
1011.58 0
1011.65 0
1011.72 0
1011.80 0
1011.87 0
1011.94 0
1012.02 0
1012.09 0
1012.16 0
1012.24 0
1012.31 0
1012.38 0
1012.45 0
1012.53 0
1012.60 0
1012.67 0
1012.75 0
1012.82 0
1012.89 0
1012.96 0
1013.04 0
1013.11 0
1013.18 0
1013.26 0
1013.33 0
1013.40 0
1013.48 0
1013.55 0
1013.62 0
1013.69 0
1013.77 0
1013.84 0
1013.91 0
1013.99 0
1014.06 0
1014.13 0
1014.21 0
1014.28 0
1014.35 0
1014.42 0
1014.50 0
1014.57 0
1014.64 0
1014.72 0
1014.79 0
1014.86 0
1014.94 0
1015.01 0
1015.08 0
1015.15 0
1015.23 0
1015.30 0
1015.37 0
1015.45 0
1015.52 0
1015.59 0
1015.67 0
1015.74 0
1015.81 0
1015.88 0
1015.96 0
1016.03 0
1016.10 0
1016.18 0
1016.25 0
1016.32 0
1016.40 0
1016.47 0
1016.54 0
1016.62 0
1016.69 0
1016.76 0
1016.83 0
1016.91 0
1016.98 0
1017.05 0
1017.13 0
1017.20 0
1017.27 0
1017.35 0
1017.42 0
1017.49 0
1017.57 0
1017.64 0
1017.71 0
1017.79 0
1017.86 0
1017.93 0
1018.00 0
1018.08 0
1018.15 0
1018.22 0
1018.30 0
1018.37 0
1018.44 0
1018.52 0
1018.59 0
1018.66 0
1018.74 0
1018.81 0
1018.88 0
1018.96 0
1019.03 0
1019.10 0
1019.18 0
1019.25 0
1019.32 0
1019.39 0
1019.47 0
1019.54 0
1019.61 0
1019.69 0
1019.76 0
1019.83 0
1019.91 0
1019.98 0
1020.05 0
1020.13 0
1020.20 0
1020.27 0
1020.35 0
1020.42 0
1020.49 0
1020.57 0
1020.64 0
1020.71 0
1020.79 0
1020.86 0
1020.93 0
1021.01 0
1021.08 0
1021.15 0
1021.23 0
1021.30 0
1021.37 0
1021.44 0
1021.52 0
1021.59 0
1021.66 0
1021.74 0
1021.81 0
1021.88 0
1021.96 0
1022.03 0
1022.10 0
1022.18 0
1022.25 0
1022.32 0
1022.40 0
1022.47 0
1022.54 0
1022.62 0
1022.69 0
1022.76 0
1022.84 0
1022.91 0
1022.98 0
1023.06 0
1023.13 0
1023.20 0
1023.28 0
1023.35 0
1023.42 0
1023.50 0
1023.57 0
1023.64 0
1023.72 0
1023.79 0
1023.86 0
1023.94 0
1024.01 0
1024.08 0
1024.16 0
1024.23 0
1024.30 0
1024.38 0
1024.45 0
1024.52 0
1024.60 0
1024.67 0
1024.74 0
1024.82 0
1024.89 0
1024.96 0
1025.04 0
1025.11 0
1025.18 0
1025.26 0
1025.33 0
1025.40 0
1025.48 0
1025.55 0
1025.62 0
1025.70 0
1025.77 0
1025.85 0
1025.92 0
1025.99 0
1026.07 0
1026.14 0
1026.21 0
1026.29 0
1026.36 0
1026.43 0
1026.51 0
1026.58 0
1026.65 0
1026.73 0
1026.80 0
1026.87 0
1026.95 0
1027.02 0
1027.09 0
1027.17 0
1027.24 0
1027.31 0
1027.39 0
1027.46 0
1027.53 0
1027.61 0
1027.68 0
1027.75 0
1027.83 0
1027.90 0
1027.98 0
1028.05 0
1028.12 0
1028.20 0
1028.27 0
1028.34 0
1028.42 0
1028.49 0
1028.56 0
1028.64 0
1028.71 0
1028.78 0
1028.86 0
1028.93 0
1029.00 0
1029.08 0
1029.15 0
1029.23 0
1029.30 0
1029.37 0
1029.45 0
1029.52 0
1029.59 0
1029.67 0
1029.74 0
1029.81 0
1029.89 0
1029.96 0
1030.03 0
1030.11 0
1030.18 0
1030.25 0
1030.33 0
1030.40 0
1030.48 0
1030.55 0
1030.62 0
1030.70 0
1030.77 0
1030.84 0
1030.92 0
1030.99 0
1031.06 0
1031.14 0
1031.21 0
1031.29 0
1031.36 0
1031.43 0
1031.51 0
1031.58 0
1031.65 0
1031.73 0
1031.80 0
1031.87 0
1031.95 0
1032.02 0
1032.10 0
1032.17 0
1032.24 0
1032.32 0
1032.39 0
1032.46 0
1032.54 0
1032.61 0
1032.68 0
1032.76 0
1032.83 0
1032.91 0
1032.98 0
1033.05 0
1033.13 0
1033.20 0
1033.27 0
1033.35 0
1033.42 0
1033.49 0
1033.57 0
1033.64 0
1033.72 0
1033.79 0
1033.86 0
1033.94 0
1034.01 0
1034.08 0
1034.16 0
1034.23 0
1034.31 0
1034.38 0
1034.45 0
1034.53 0
1034.60 0
1034.67 0
1034.75 0
1034.82 0
1034.90 0
1034.97 0
1035.04 0
1035.12 0
1035.19 0
1035.26 0
1035.34 0
1035.41 0
1035.49 0
1035.56 0
1035.63 0
1035.71 0
1035.78 0
1035.85 0
1035.93 0
1036.00 0
1036.08 0
1036.15 0
1036.22 0
1036.30 0
1036.37 0
1036.44 0
1036.52 0
1036.59 0
1036.67 0
1036.74 0
1036.81 0
1036.89 0
1036.96 1
1037.03 1
1037.11 0
1037.18 0
1037.26 0
1037.33 0
1037.40 0
1037.48 0
1037.55 0
1037.63 0
1037.70 0
1037.77 0
1037.85 0
1037.92 0
1037.99 0
1038.07 0
1038.14 0
1038.22 0
1038.29 0
1038.36 0
1038.44 0
1038.51 0
1038.59 0
1038.66 0
1038.73 0
1038.81 0
1038.88 0
1038.95 0
1039.03 0
1039.10 0
1039.18 0
1039.25 0
1039.32 0
1039.40 0
1039.47 0
1039.55 0
1039.62 0
1039.69 0
1039.77 0
1039.84 0
1039.92 0
1039.99 0
1040.06 0
1040.14 0
1040.21 0
1040.29 0
1040.36 0
1040.43 0
1040.51 0
1040.58 0
1040.65 0
1040.73 0
1040.80 0
1040.88 0
1040.95 0
1041.02 0
1041.10 0
1041.17 0
1041.25 0
1041.32 0
1041.39 0
1041.47 0
1041.54 0
1041.62 0
1041.69 0
1041.76 0
1041.84 0
1041.91 0
1041.99 0
1042.06 0
1042.13 0
1042.21 0
1042.28 0
1042.36 0
1042.43 0
1042.50 0
1042.58 0
1042.65 0
1042.73 0
1042.80 0
1042.87 0
1042.95 0
1043.02 0
1043.10 0
1043.17 0
1043.24 0
1043.32 0
1043.39 0
1043.47 0
1043.54 0
1043.61 0
1043.69 0
1043.76 0
1043.84 0
1043.91 0
1043.99 0
1044.06 0
1044.13 0
1044.21 0
1044.28 0
1044.36 0
1044.43 0
1044.50 0
1044.58 0
1044.65 0
1044.73 0
1044.80 0
1044.87 0
1044.95 0
1045.02 0
1045.10 0
1045.17 0
1045.24 0
1045.32 0
1045.39 0
1045.47 0
1045.54 0
1045.62 0
1045.69 0
1045.76 0
1045.84 0
1045.91 0
1045.99 0
1046.06 0
1046.13 0
1046.21 0
1046.28 0
1046.36 0
1046.43 0
1046.50 0
1046.58 1
1046.65 1
1046.73 1
1046.80 1
1046.88 1
1046.95 1
1047.02 1
1047.10 1
1047.17 1
1047.25 1
1047.32 1
1047.39 1
1047.47 1
1047.54 1
1047.62 1
1047.69 1
1047.77 1
1047.84 1
1047.91 1
1047.99 0
1048.06 0
1048.14 0
1048.21 0
1048.29 0
1048.36 0
1048.43 0
1048.51 0
1048.58 0
1048.66 0
1048.73 0
1048.80 0
1048.88 0
1048.95 0
1049.03 0
1049.10 0
1049.18 0
1049.25 0
1049.32 0
1049.40 0
1049.47 0
1049.55 0
1049.62 0
1049.70 0
1049.77 0
1049.84 0
1049.92 0
1049.99 0
1050.07 0
1050.14 0
1050.22 0
1050.29 0
1050.36 0
1050.44 0
1050.51 0
1050.59 0
1050.66 0
1050.74 0
1050.81 0
1050.88 0
1050.96 0
1051.03 0
1051.11 0
1051.18 0
1051.26 0
1051.33 0
1051.40 1
1051.48 1
1051.55 1
1051.63 1
1051.70 0
1051.78 0
1051.85 0
1051.92 0
1052.00 0
1052.07 0
1052.15 0
1052.22 0
1052.30 0
1052.37 0
1052.45 0
1052.52 0
1052.59 0
1052.67 0
1052.74 0
1052.82 0
1052.89 0
1052.97 1
1053.04 1
1053.11 1
1053.19 1
1053.26 1
1053.34 0
1053.41 0
1053.49 0
1053.56 0
1053.64 0
1053.71 0
1053.78 0
1053.86 0
1053.93 0
1054.01 0
1054.08 0
1054.16 0
1054.23 0
1054.31 0
1054.38 0
1054.45 0
1054.53 0
1054.60 0
1054.68 0
1054.75 0
1054.83 0
1054.90 0
1054.98 0
1055.05 0
1055.12 0
1055.20 0
1055.27 0
1055.35 0
1055.42 0
1055.50 0
1055.57 0
1055.65 0
1055.72 0
1055.79 0
1055.87 0
1055.94 0
1056.02 0
1056.09 0
1056.17 0
1056.24 0
1056.32 0
1056.39 0
1056.46 0
1056.54 0
1056.61 0
1056.69 0
1056.76 0
1056.84 0
1056.91 0
1056.99 0
1057.06 0
1057.14 0
1057.21 0
1057.28 0
1057.36 0
1057.43 0
1057.51 0
1057.58 0
1057.66 0
1057.73 0
1057.81 0
1057.88 0
1057.96 0
1058.03 0
1058.10 0
1058.18 0
1058.25 0
1058.33 0
1058.40 0
1058.48 0
1058.55 0
1058.63 0
1058.70 0
1058.78 0
1058.85 0
1058.92 0
1059.00 0
1059.07 0
1059.15 0
1059.22 0
1059.30 0
1059.37 0
1059.45 0
1059.52 0
1059.60 0
1059.67 0
1059.75 0
1059.82 0
1059.89 0
1059.97 0
1060.04 0
1060.12 0
1060.19 0
1060.27 1
1060.34 1
1060.42 1
1060.49 1
1060.57 1
1060.64 1
1060.72 1
1060.79 1
1060.87 1
1060.94 1
1061.01 1
1061.09 1
1061.16 0
1061.24 0
1061.31 0
1061.39 0
1061.46 0
1061.54 0
1061.61 0
1061.69 0
1061.76 0
1061.84 0
1061.91 0
1061.99 0
1062.06 0
1062.13 0
1062.21 0
1062.28 0
1062.36 0
1062.43 0
1062.51 0
1062.58 0
1062.66 0
1062.73 0
1062.81 0
1062.88 1
1062.96 1
1063.03 1
1063.11 1
1063.18 1
1063.26 1
1063.33 1
1063.40 1
1063.48 0
1063.55 0
1063.63 0
1063.70 1
1063.78 1
1063.85 1
1063.93 1
1064.00 1
1064.08 1
1064.15 1
1064.23 1
1064.30 1
1064.38 1
1064.45 1
1064.53 1
1064.60 1
1064.68 1
1064.75 1
1064.83 1
1064.90 2
1064.98 2
1065.05 2
1065.12 3
1065.20 2
1065.27 2
1065.35 2
1065.42 2
1065.50 1
1065.57 1
1065.65 1
1065.72 1
1065.80 1
1065.87 1
1065.95 1
1066.02 1
1066.10 1
1066.17 1
1066.25 1
1066.32 1
1066.40 0
1066.47 0
1066.55 0
1066.62 0
1066.70 0
1066.77 0
1066.85 0
1066.92 0
1067.00 0
1067.07 0
1067.15 0
1067.22 0
1067.30 0
1067.37 0
1067.45 0
1067.52 0
1067.60 0
1067.67 0
1067.74 0
1067.82 0
1067.89 0
1067.97 0
1068.04 0
1068.12 0
1068.19 0
1068.27 0
1068.34 0
1068.42 0
1068.49 0
1068.57 1
1068.64 1
1068.72 1
1068.79 1
1068.87 1
1068.94 1
1069.02 1
1069.09 0
1069.17 0
1069.24 0
1069.32 0
1069.39 0
1069.47 0
1069.54 0
1069.62 0
1069.69 0
1069.77 0
1069.84 1
1069.92 1
1069.99 1
1070.07 1
1070.14 1
1070.22 1
1070.29 1
1070.37 1
1070.44 1
1070.52 0
1070.59 0
1070.67 0
1070.74 0
1070.82 0
1070.89 1
1070.97 1
1071.04 1
1071.12 1
1071.19 1
1071.27 1
1071.34 1
1071.42 1
1071.49 0
1071.57 0
1071.64 0
1071.72 0
1071.79 0
1071.87 0
1071.94 0
1072.02 0
1072.09 0
1072.17 0
1072.24 0
1072.32 0
1072.39 0
1072.47 0
1072.54 0
1072.62 0
1072.69 0
1072.77 1
1072.84 1
1072.92 1
1072.99 0
1073.07 0
1073.14 0
1073.22 0
1073.29 0
1073.37 0
1073.44 0
1073.52 1
1073.60 1
1073.67 1
1073.75 1
1073.82 1
1073.90 0
1073.97 0
1074.05 0
1074.12 0
1074.20 0
1074.27 0
1074.35 0
1074.42 0
1074.50 0
1074.57 0
1074.65 0
1074.72 1
1074.80 1
1074.87 1
1074.95 0
1075.02 0
1075.10 0
1075.17 0
1075.25 1
1075.32 1
1075.40 1
1075.47 1
1075.55 1
1075.62 2
1075.70 2
1075.77 2
1075.85 2
1075.92 2
1076.00 2
1076.08 2
1076.15 3
1076.23 3
1076.30 3
1076.38 3
1076.45 3
1076.53 2
1076.60 2
1076.68 2
1076.75 2
1076.83 1
1076.90 2
1076.98 2
1077.05 2
1077.13 3
1077.20 3
1077.28 4
1077.35 4
1077.43 4
1077.50 4
1077.58 3
1077.65 3
1077.73 3
1077.81 2
1077.88 2
1077.96 1
1078.03 1
1078.11 1
1078.18 1
1078.26 1
1078.33 1
1078.41 1
1078.48 1
1078.56 1
1078.63 1
1078.71 1
1078.78 1
1078.86 1
1078.93 1
1079.01 1
1079.08 1
1079.16 2
1079.24 2
1079.31 2
1079.39 2
1079.46 2
1079.54 2
1079.61 1
1079.69 1
1079.76 1
1079.84 1
1079.91 1
1079.99 1
1080.06 1
1080.14 1
1080.21 1
1080.29 1
1080.37 1
1080.44 1
1080.52 1
1080.59 1
1080.67 1
1080.74 1
1080.82 1
1080.89 1
1080.97 1
1081.04 1
1081.12 1
1081.19 2
1081.27 2
1081.34 2
1081.42 2
1081.50 2
1081.57 2
1081.65 3
1081.72 3
1081.80 3
1081.87 3
1081.95 2
1082.02 2
1082.10 2
1082.17 1
1082.25 1
1082.33 1
1082.40 1
1082.48 1
1082.55 1
1082.63 1
1082.70 1
1082.78 2
1082.85 2
1082.93 2
1083.00 1
1083.08 1
1083.15 1
1083.23 1
1083.31 2
1083.38 2
1083.46 2
1083.53 3
1083.61 3
1083.68 3
1083.76 3
1083.83 3
1083.91 2
1083.98 2
1084.06 2
1084.14 1
1084.21 1
1084.29 1
1084.36 1
1084.44 1
1084.51 1
1084.59 1
1084.66 1
1084.74 0
1084.82 0
1084.89 0
1084.97 0
1085.04 0
1085.12 0
1085.19 0
1085.27 1
1085.34 1
1085.42 1
1085.49 1
1085.57 1
1085.65 1
1085.72 1
1085.80 1
1085.87 1
1085.95 1
1086.02 1
1086.10 1
1086.17 2
1086.25 2
1086.33 1
1086.40 1
1086.48 1
1086.55 1
1086.63 0
1086.70 0
1086.78 0
1086.85 0
1086.93 0
1087.01 0
1087.08 0
1087.16 0
1087.23 0
1087.31 0
1087.38 0
1087.46 0
1087.53 0
1087.61 0
1087.69 0
1087.76 0
1087.84 0
1087.91 1
1087.99 1
1088.06 2
1088.14 2
1088.22 3
1088.29 3
1088.37 3
1088.44 3
1088.52 3
1088.59 2
1088.67 2
1088.74 2
1088.82 1
1088.90 1
1088.97 1
1089.05 0
1089.12 0
1089.20 0
1089.27 0
1089.35 0
1089.43 0
1089.50 0
1089.58 0
1089.65 0
1089.73 0
1089.80 1
1089.88 2
1089.95 3
1090.03 3
1090.11 4
1090.18 4
1090.26 4
1090.33 3
1090.41 3
1090.48 2
1090.56 2
1090.64 1
1090.71 1
1090.79 2
1090.86 2
1090.94 2
1091.01 2
1091.09 2
1091.17 2
1091.24 1
1091.32 1
1091.39 1
1091.47 0
1091.54 0
1091.62 0
1091.70 0
1091.77 0
1091.85 0
1091.92 0
1092.00 0
1092.07 1
1092.15 1
1092.23 1
1092.30 1
1092.38 2
1092.45 2
1092.53 2
1092.61 3
1092.68 3
1092.76 3
1092.83 4
1092.91 4
1092.98 4
1093.06 4
1093.14 4
1093.21 4
1093.29 3
1093.36 3
1093.44 2
1093.51 2
1093.59 1
1093.67 1
1093.74 1
1093.82 0
1093.89 0
1093.97 1
1094.05 1
1094.12 1
1094.20 1
1094.27 2
1094.35 2
1094.42 2
1094.50 2
1094.58 2
1094.65 3
1094.73 3
1094.80 3
1094.88 4
1094.96 4
1095.03 4
1095.11 3
1095.18 3
1095.26 3
1095.33 2
1095.41 2
1095.49 2
1095.56 2
1095.64 2
1095.71 2
1095.79 2
1095.87 2
1095.94 2
1096.02 2
1096.09 2
1096.17 2
1096.25 2
1096.32 1
1096.40 1
1096.47 1
1096.55 1
1096.62 1
1096.70 0
1096.78 1
1096.85 1
1096.93 1
1097.00 2
1097.08 2
1097.16 3
1097.23 3
1097.31 3
1097.38 3
1097.46 2
1097.54 2
1097.61 2
1097.69 2
1097.76 3
1097.84 3
1097.92 3
1097.99 3
1098.07 3
1098.14 2
1098.22 2
1098.30 1
1098.37 1
1098.45 1
1098.52 1
1098.60 1
1098.68 2
1098.75 3
1098.83 4
1098.90 4
1098.98 5
1099.06 5
1099.13 4
1099.21 3
1099.28 3
1099.36 2
1099.44 1
1099.51 1
1099.59 0
1099.66 0
1099.74 0
1099.82 0
1099.89 0
1099.97 0
1100.04 0
1100.12 0
1100.20 0
1100.27 0
1100.35 1
1100.42 1
1100.50 1
1100.58 1
1100.65 0
1100.73 0
1100.80 0
1100.88 0
1100.96 0
1101.03 0
1101.11 0
1101.18 0
1101.26 0
1101.34 0
1101.41 0
1101.49 0
1101.56 0
1101.64 0
1101.72 0
1101.79 0
1101.87 0
1101.94 0
1102.02 0
1102.10 0
1102.17 1
1102.25 1
1102.33 1
1102.40 1
1102.48 1
1102.55 1
1102.63 1
1102.71 1
1102.78 1
1102.86 0
1102.93 0
1103.01 0
1103.09 1
1103.16 1
1103.24 0
1103.31 0
1103.39 0
1103.47 0
1103.54 0
1103.62 0
1103.70 0
1103.77 1
1103.85 1
1103.92 2
1104.00 2
1104.08 2
1104.15 2
1104.23 2
1104.30 2
1104.38 2
1104.46 2
1104.53 2
1104.61 2
1104.69 2
1104.76 2
1104.84 2
1104.91 1
1104.99 1
1105.07 1
1105.14 1
1105.22 2
1105.30 2
1105.37 2
1105.45 2
1105.52 3
1105.60 3
1105.68 3
1105.75 3
1105.83 3
1105.90 3
1105.98 2
1106.06 2
1106.13 1
1106.21 1
1106.29 0
1106.36 0
1106.44 0
1106.51 1
1106.59 1
1106.67 1
1106.74 2
1106.82 2
1106.90 2
1106.97 3
1107.05 3
1107.12 3
1107.20 4
1107.28 4
1107.35 4
1107.43 5
1107.51 5
1107.58 5
1107.66 4
1107.74 4
1107.81 3
1107.89 3
1107.96 2
1108.04 2
1108.12 2
1108.19 2
1108.27 3
1108.35 3
1108.42 3
1108.50 3
1108.57 3
1108.65 4
1108.73 4
1108.80 4
1108.88 4
1108.96 4
1109.03 4
1109.11 4
1109.19 4
1109.26 4
1109.34 4
1109.41 5
1109.49 5
1109.57 5
1109.64 5
1109.72 5
1109.80 5
1109.87 5
1109.95 5
1110.03 5
1110.10 5
1110.18 5
1110.25 5
1110.33 4
1110.41 3
1110.48 2
1110.56 1
1110.64 1
1110.71 1
1110.79 1
1110.87 2
1110.94 3
1111.02 4
1111.09 5
1111.17 6
1111.25 6
1111.32 6
1111.40 6
1111.48 6
1111.55 5
1111.63 5
1111.71 4
1111.78 4
1111.86 3
1111.94 3
1112.01 2
1112.09 2
1112.16 1
1112.24 1
1112.32 1
1112.39 2
1112.47 2
1112.55 3
1112.62 4
1112.70 5
1112.78 6
1112.85 7
1112.93 7
1113.01 8
1113.08 8
1113.16 8
1113.24 7
1113.31 6
1113.39 5
1113.46 4
1113.54 3
1113.62 3
1113.69 3
1113.77 3
1113.85 4
1113.92 4
1114.00 5
1114.08 5
1114.15 5
1114.23 5
1114.31 5
1114.38 5
1114.46 5
1114.54 5
1114.61 5
1114.69 6
1114.77 7
1114.84 7
1114.92 7
1114.99 8
1115.07 7
1115.15 7
1115.22 6
1115.30 5
1115.38 4
1115.45 3
1115.53 2
1115.61 1
1115.68 1
1115.76 0
1115.84 0
1115.91 1
1115.99 2
1116.07 3
1116.14 4
1116.22 5
1116.30 6
1116.37 6
1116.45 6
1116.53 6
1116.60 6
1116.68 6
1116.76 5
1116.83 5
1116.91 5
1116.99 5
1117.06 5
1117.14 5
1117.22 5
1117.29 6
1117.37 6
1117.45 6
1117.52 6
1117.60 6
1117.68 5
1117.75 5
1117.83 4
1117.91 4
1117.98 4
1118.06 5
1118.14 5
1118.21 6
1118.29 6
1118.37 6
1118.44 6
1118.52 5
1118.60 5
1118.67 4
1118.75 4
1118.83 4
1118.90 4
1118.98 5
1119.06 5
1119.13 4
1119.21 4
1119.29 4
1119.36 3
1119.44 3
1119.52 3
1119.59 3
1119.67 2
1119.75 2
1119.82 2
1119.90 2
1119.98 2
1120.05 2
1120.13 1
1120.21 2
1120.28 2
1120.36 2
1120.44 3
1120.51 4
1120.59 5
1120.67 6
1120.74 7
1120.82 7
1120.90 7
1120.97 7
1121.05 6
1121.13 5
1121.20 4
1121.28 3
1121.36 2
1121.43 2
1121.51 2
1121.59 2
1121.66 2
1121.74 3
1121.82 4
1121.89 4
1121.97 5
1122.05 6
1122.12 6
1122.20 6
1122.28 6
1122.35 6
1122.43 6
1122.51 6
1122.59 6
1122.66 6
1122.74 6
1122.82 6
1122.89 6
1122.97 6
1123.05 5
1123.12 4
1123.20 4
1123.28 3
1123.35 3
1123.43 3
1123.51 2
1123.58 2
1123.66 2
1123.74 3
1123.81 3
1123.89 3
1123.97 3
1124.04 3
1124.12 3
1124.20 3
1124.28 3
1124.35 3
1124.43 3
1124.51 2
1124.58 2
1124.66 2
1124.74 2
1124.81 1
1124.89 1
1124.97 1
1125.04 0
1125.12 0
1125.20 0
1125.27 0
1125.35 0
1125.43 1
1125.51 1
1125.58 1
1125.66 2
1125.74 2
1125.81 2
1125.89 2
1125.97 2
1126.04 2
1126.12 2
1126.20 2
1126.27 2
1126.35 2
1126.43 2
1126.51 2
1126.58 2
1126.66 2
1126.74 3
1126.81 3
1126.89 3
1126.97 3
1127.04 3
1127.12 3
1127.20 4
1127.28 4
1127.35 4
1127.43 5
1127.51 5
1127.58 5
1127.66 5
1127.74 5
1127.81 5
1127.89 5
1127.97 6
1128.04 6
1128.12 6
1128.20 6
1128.28 6
1128.35 5
1128.43 4
1128.51 3
1128.58 1
1128.66 0
1128.74 0
1128.81 0
1128.89 0
1128.97 0
1129.05 0
1129.12 0
1129.20 0
1129.28 0
1129.35 1
1129.43 1
1129.51 2
1129.59 2
1129.66 2
1129.74 2
1129.82 3
1129.89 3
1129.97 3
1130.05 3
1130.12 3
1130.20 3
1130.28 3
1130.36 3
1130.43 2
1130.51 2
1130.59 2
1130.66 1
1130.74 1
1130.82 1
1130.90 1
1130.97 2
1131.05 2
1131.13 2
1131.20 2
1131.28 2
1131.36 2
1131.43 1
1131.51 1
1131.59 1
1131.67 1
1131.74 1
1131.82 0
1131.90 0
1131.97 0
1132.05 0
1132.13 0
1132.21 1
1132.28 1
1132.36 1
1132.44 1
1132.51 1
1132.59 1
1132.67 2
1132.75 2
1132.82 2
1132.90 3
1132.98 3
1133.05 4
1133.13 5
1133.21 5
1133.29 6
1133.36 6
1133.44 7
1133.52 7
1133.59 7
1133.67 6
1133.75 6
1133.83 6
1133.90 5
1133.98 4
1134.06 4
1134.14 4
1134.21 3
1134.29 4
1134.37 4
1134.44 4
1134.52 5
1134.60 6
1134.68 7
1134.75 8
1134.83 9
1134.91 10
1134.98 11
1135.06 12
1135.14 13
1135.22 14
1135.29 15
1135.37 15
1135.45 15
1135.52 15
1135.60 14
1135.68 13
1135.76 12
1135.83 11
1135.91 11
1135.99 11
1136.07 10
1136.14 10
1136.22 11
1136.30 11
1136.37 11
1136.45 11
1136.53 11
1136.61 12
1136.68 13
1136.76 14
1136.84 15
1136.92 15
1136.99 16
1137.07 16
1137.15 16
1137.22 15
1137.30 14
1137.38 13
1137.46 13
1137.53 12
1137.61 11
1137.69 11
1137.77 11
1137.84 11
1137.92 11
1138.00 11
1138.08 12
1138.15 13
1138.23 13
1138.31 14
1138.38 14
1138.46 13
1138.54 12
1138.62 11
1138.69 10
1138.77 10
1138.85 10
1138.93 10
1139.00 10
1139.08 9
1139.16 9
1139.24 8
1139.31 8
1139.39 7
1139.47 6
1139.55 5
1139.62 5
1139.70 5
1139.78 5
1139.85 5
1139.93 5
1140.01 5
1140.09 5
1140.16 4
1140.24 3
1140.32 2
1140.40 2
1140.47 2
1140.55 2
1140.63 2
1140.71 2
1140.78 3
1140.86 3
1140.94 4
1141.02 4
1141.09 5
1141.17 5
1141.25 5
1141.33 5
1141.40 5
1141.48 5
1141.56 4
1141.64 4
1141.71 4
1141.79 4
1141.87 3
1141.95 3
1142.02 2
1142.10 2
1142.18 2
1142.26 2
1142.33 2
1142.41 2
1142.49 2
1142.56 1
1142.64 1
1142.72 0
1142.80 0
1142.87 0
1142.95 0
1143.03 0
1143.11 0
1143.18 0
1143.26 0
1143.34 0
1143.42 0
1143.49 0
1143.57 1
1143.65 1
1143.73 2
1143.81 2
1143.88 3
1143.96 3
1144.04 3
1144.12 3
1144.19 3
1144.27 3
1144.35 3
1144.43 3
1144.50 4
1144.58 4
1144.66 5
1144.74 5
1144.81 4
1144.89 4
1144.97 3
1145.05 2
1145.12 2
1145.20 1
1145.28 1
1145.36 1
1145.43 1
1145.51 1
1145.59 1
1145.67 1
1145.74 1
1145.82 2
1145.90 2
1145.98 2
1146.05 2
1146.13 1
1146.21 1
1146.29 1
1146.36 1
1146.44 1
1146.52 2
1146.60 2
1146.68 2
1146.75 3
1146.83 3
1146.91 3
1146.99 4
1147.06 4
1147.14 4
1147.22 5
1147.30 5
1147.37 5
1147.45 5
1147.53 5
1147.61 5
1147.68 5
1147.76 4
1147.84 4
1147.92 4
1148.00 4
1148.07 4
1148.15 4
1148.23 3
1148.31 3
1148.38 3
1148.46 3
1148.54 3
1148.62 3
1148.69 4
1148.77 5
1148.85 5
1148.93 5
1149.01 5
1149.08 5
1149.16 5
1149.24 4
1149.32 4
1149.39 4
1149.47 4
1149.55 4
1149.63 3
1149.70 3
1149.78 3
1149.86 3
1149.94 3
1150.02 2
1150.09 2
1150.17 2
1150.25 2
1150.33 2
1150.40 2
1150.48 2
1150.56 3
1150.64 3
1150.72 3
1150.79 2
1150.87 2
1150.95 2
1151.03 2
1151.10 3
1151.18 3
1151.26 4
1151.34 4
1151.41 5
1151.49 5
1151.57 5
1151.65 5
1151.73 5
1151.80 6
1151.88 6
1151.96 6
1152.04 6
1152.12 6
1152.19 6
1152.27 5
1152.35 5
1152.43 5
1152.50 5
1152.58 6
1152.66 6
1152.74 7
1152.82 7
1152.89 8
1152.97 8
1153.05 7
1153.13 6
1153.20 6
1153.28 5
1153.36 5
1153.44 5
1153.52 5
1153.59 5
1153.67 6
1153.75 6
1153.83 7
1153.91 7
1153.98 7
1154.06 6
1154.14 6
1154.22 6
1154.29 5
1154.37 5
1154.45 5
1154.53 4
1154.61 4
1154.68 4
1154.76 4
1154.84 4
1154.92 4
1155.00 4
1155.07 4
1155.15 4
1155.23 4
1155.31 4
1155.39 5
1155.46 5
1155.54 5
1155.62 5
1155.70 4
1155.77 4
1155.85 4
1155.93 4
1156.01 4
1156.09 4
1156.16 4
1156.24 4
1156.32 5
1156.40 6
1156.48 6
1156.55 7
1156.63 8
1156.71 9
1156.79 9
1156.87 9
1156.94 8
1157.02 7
1157.10 6
1157.18 5
1157.26 3
1157.33 2
1157.41 1
1157.49 0
1157.57 0
1157.65 0
1157.72 0
1157.80 0
1157.88 1
1157.96 1
1158.04 2
1158.11 3
1158.19 4
1158.27 5
1158.35 5
1158.43 5
1158.50 5
1158.58 6
1158.66 6
1158.74 7
1158.82 8
1158.89 9
1158.97 9
1159.05 10
1159.13 10
1159.21 10
1159.28 10
1159.36 9
1159.44 9
1159.52 9
1159.60 9
1159.67 10
1159.75 10
1159.83 11
1159.91 11
1159.99 11
1160.06 11
1160.14 11
1160.22 10
1160.30 8
1160.38 7
1160.46 5
1160.53 4
1160.61 3
1160.69 2
1160.77 2
1160.85 2
1160.92 2
1161.00 2
1161.08 2
1161.16 3
1161.24 3
1161.31 4
1161.39 4
1161.47 4
1161.55 3
1161.63 3
1161.71 2
1161.78 2
1161.86 2
1161.94 2
1162.02 3
1162.10 3
1162.17 4
1162.25 4
1162.33 5
1162.41 5
1162.49 4
1162.56 4
1162.64 3
1162.72 2
1162.80 2
1162.88 1
1162.96 0
1163.03 0
1163.11 0
1163.19 0
1163.27 0
1163.35 0
1163.42 0
1163.50 0
1163.58 0
1163.66 0
1163.74 1
1163.82 2
1163.89 3
1163.97 3
1164.05 4
1164.13 4
1164.21 4
1164.28 4
1164.36 4
1164.44 3
1164.52 3
1164.60 2
1164.68 2
1164.75 1
1164.83 0
1164.91 0
1164.99 1
1165.07 1
1165.15 3
1165.22 4
1165.30 6
1165.38 7
1165.46 8
1165.54 8
1165.61 8
1165.69 7
1165.77 6
1165.85 5
1165.93 4
1166.01 3
1166.08 2
1166.16 2
1166.24 2
1166.32 3
1166.40 3
1166.48 4
1166.55 5
1166.63 5
1166.71 5
1166.79 5
1166.87 5
1166.95 4
1167.02 4
1167.10 4
1167.18 3
1167.26 3
1167.34 4
1167.42 5
1167.49 6
1167.57 7
1167.65 9
1167.73 10
1167.81 11
1167.89 11
1167.96 11
1168.04 10
1168.12 8
1168.20 7
1168.28 5
1168.36 4
1168.43 3
1168.51 3
1168.59 2
1168.67 2
1168.75 2
1168.83 1
1168.90 1
1168.98 1
1169.06 1
1169.14 1
1169.22 1
1169.30 1
1169.37 1
1169.45 2
1169.53 2
1169.61 3
1169.69 3
1169.77 4
1169.84 4
1169.92 3
1170.00 3
1170.08 2
1170.16 1
1170.24 0
1170.32 0
1170.39 0
1170.47 0
1170.55 1
1170.63 2
1170.71 3
1170.79 4
1170.86 6
1170.94 7
1171.02 8
1171.10 9
1171.18 9
1171.26 9
1171.33 9
1171.41 9
1171.49 8
1171.57 7
1171.65 6
1171.73 6
1171.81 5
1171.88 5
1171.96 5
1172.04 5
1172.12 5
1172.20 5
1172.28 6
1172.35 6
1172.43 6
1172.51 5
1172.59 5
1172.67 5
1172.75 4
1172.83 4
1172.90 5
1172.98 5
1173.06 5
1173.14 6
1173.22 6
1173.30 6
1173.38 6
1173.45 5
1173.53 5
1173.61 5
1173.69 5
1173.77 5
1173.85 5
1173.93 5
1174.00 5
1174.08 6
1174.16 6
1174.24 6
1174.32 7
1174.40 8
1174.48 9
1174.55 11
1174.63 12
1174.71 13
1174.79 14
1174.87 14
1174.95 13
1175.02 13
1175.10 12
1175.18 11
1175.26 11
1175.34 10
1175.42 10
1175.50 9
1175.58 9
1175.65 8
1175.73 7
1175.81 7
1175.89 6
1175.97 6
1176.05 6
1176.13 6
1176.20 6
1176.28 6
1176.36 6
1176.44 5
1176.52 5
1176.60 4
1176.68 4
1176.75 4
1176.83 5
1176.91 5
1176.99 6
1177.07 7
1177.15 9
1177.23 10
1177.30 11
1177.38 12
1177.46 13
1177.54 13
1177.62 12
1177.70 11
1177.78 9
1177.86 7
1177.93 6
1178.01 5
1178.09 5
1178.17 5
1178.25 5
1178.33 5
1178.41 5
1178.48 4
1178.56 3
1178.64 2
1178.72 2
1178.80 1
1178.88 1
1178.96 1
1179.04 2
1179.11 2
1179.19 3
1179.27 3
1179.35 3
1179.43 3
1179.51 3
1179.59 2
1179.67 2
1179.74 1
1179.82 1
1179.90 1
1179.98 1
1180.06 1
1180.14 2
1180.22 2
1180.30 3
1180.37 4
1180.45 5
1180.53 5
1180.61 6
1180.69 6
1180.77 6
1180.85 6
1180.93 5
1181.00 5
1181.08 5
1181.16 5
1181.24 6
1181.32 6
1181.40 7
1181.48 7
1181.56 8
1181.63 8
1181.71 9
1181.79 9
1181.87 8
1181.95 8
1182.03 8
1182.11 8
1182.19 8
1182.27 8
1182.34 9
1182.42 9
1182.50 9
1182.58 9
1182.66 9
1182.74 9
1182.82 8
1182.90 8
1182.97 7
1183.05 6
1183.13 5
1183.21 4
1183.29 3
1183.37 2
1183.45 1
1183.53 1
1183.61 0
1183.68 0
1183.76 0
1183.84 1
1183.92 1
1184.00 2
1184.08 2
1184.16 3
1184.24 4
1184.32 4
1184.39 4
1184.47 5
1184.55 5
1184.63 5
1184.71 6
1184.79 6
1184.87 6
1184.95 6
1185.03 5
1185.10 5
1185.18 4
1185.26 3
1185.34 2
1185.42 1
1185.50 0
1185.58 0
1185.66 0
1185.74 0
1185.81 0
1185.89 0
1185.97 0
1186.05 0
1186.13 0
1186.21 1
1186.29 1
1186.37 2
1186.45 3
1186.53 4
1186.60 6
1186.68 7
1186.76 9
1186.84 10
1186.92 11
1187.00 11
1187.08 11
1187.16 11
1187.24 10
1187.31 10
1187.39 9
1187.47 8
1187.55 8
1187.63 8
1187.71 9
1187.79 9
1187.87 10
1187.95 11
1188.03 12
1188.10 13
1188.18 14
1188.26 14
1188.34 14
1188.42 14
1188.50 13
1188.58 13
1188.66 13
1188.74 13
1188.82 13
1188.89 13
1188.97 12
1189.05 12
1189.13 11
1189.21 10
1189.29 9
1189.37 9
1189.45 8
1189.53 8
1189.61 8
1189.69 7
1189.76 7
1189.84 7
1189.92 6
1190.00 6
1190.08 6
1190.16 6
1190.24 6
1190.32 6
1190.40 6
1190.48 5
1190.56 4
1190.63 3
1190.71 2
1190.79 1
1190.87 1
1190.95 1
1191.03 2
1191.11 2
1191.19 3
1191.27 3
1191.35 4
1191.43 4
1191.50 5
1191.58 5
1191.66 6
1191.74 6
1191.82 7
1191.90 7
1191.98 7
1192.06 7
1192.14 8
1192.22 8
1192.30 8
1192.38 9
1192.45 9
1192.53 10
1192.61 10
1192.69 11
1192.77 11
1192.85 12
1192.93 12
1193.01 12
1193.09 12
1193.17 11
1193.25 10
1193.33 8
1193.40 6
1193.48 4
1193.56 3
1193.64 2
1193.72 1
1193.80 2
1193.88 3
1193.96 5
1194.04 7
1194.12 10
1194.20 12
1194.28 13
1194.35 13
1194.43 12
1194.51 11
1194.59 10
1194.67 8
1194.75 7
1194.83 7
1194.91 6
1194.99 7
1195.07 7
1195.15 8
1195.23 10
1195.31 11
1195.38 13
1195.46 15
1195.54 16
1195.62 17
1195.70 18
1195.78 18
1195.86 17
1195.94 16
1196.02 15
1196.10 15
1196.18 14
1196.26 15
1196.34 16
1196.42 17
1196.49 19
1196.57 20
1196.65 21
1196.73 22
1196.81 21
1196.89 20
1196.97 19
1197.05 17
1197.13 16
1197.21 14
1197.29 14
1197.37 14
1197.45 14
1197.53 16
1197.61 17
1197.68 19
1197.76 20
1197.84 21
1197.92 22
1198.00 21
1198.08 21
1198.16 20
1198.24 18
1198.32 16
1198.40 15
1198.48 13
1198.56 11
1198.64 10
1198.72 10
1198.80 10
1198.87 10
1198.95 12
1199.03 14
1199.11 15
1199.19 17
1199.27 18
1199.35 19
1199.43 19
1199.51 18
1199.59 17
1199.67 15
1199.75 14
1199.83 14
1199.91 14
1199.99 14
1200.07 14
1200.14 15
1200.22 15
1200.30 15
1200.38 14
1200.46 13
1200.54 11
1200.62 9
1200.70 7
1200.78 5
1200.86 4
1200.94 4
1201.02 5
1201.10 6
1201.18 8
1201.26 11
1201.34 13
1201.42 16
1201.50 18
1201.57 20
1201.65 21
1201.73 22
1201.81 23
1201.89 24
1201.97 24
1202.05 23
1202.13 22
1202.21 21
1202.29 19
1202.37 17
1202.45 15
1202.53 14
1202.61 12
1202.69 10
1202.77 8
1202.85 7
1202.93 6
1203.01 5
1203.08 4
1203.16 3
1203.24 3
1203.32 3
1203.40 3
1203.48 3
1203.56 2
1203.64 2
1203.72 2
1203.80 3
1203.88 3
1203.96 4
1204.04 5
1204.12 5
1204.20 6
1204.28 7
1204.36 7
1204.44 7
1204.52 7
1204.60 7
1204.68 6
1204.76 6
1204.83 5
1204.91 4
1204.99 3
1205.07 2
1205.15 2
1205.23 3
1205.31 4
1205.39 6
1205.47 8
1205.55 10
1205.63 13
1205.71 14
1205.79 15
1205.87 15
1205.95 15
1206.03 14
1206.11 13
1206.19 12
1206.27 11
1206.35 10
1206.43 10
1206.51 10
1206.59 10
1206.67 11
1206.75 12
1206.82 14
1206.90 15
1206.98 16
1207.06 17
1207.14 18
1207.22 19
1207.30 20
1207.38 22
1207.46 23
1207.54 24
1207.62 25
1207.70 24
1207.78 23
1207.86 22
1207.94 20
1208.02 19
1208.10 18
1208.18 18
1208.26 18
1208.34 19
1208.42 20
1208.50 21
1208.58 22
1208.66 23
1208.74 24
1208.82 25
1208.90 26
1208.98 27
1209.06 28
1209.14 29
1209.21 31
1209.29 32
1209.37 34
1209.45 37
1209.53 39
1209.61 41
1209.69 44
1209.77 46
1209.85 47
1209.93 49
1210.01 50
1210.09 51
1210.17 52
1210.25 54
1210.33 56
1210.41 58
1210.49 59
1210.57 60
1210.65 61
1210.73 60
1210.81 59
1210.89 57
1210.97 54
1211.05 52
1211.13 50
1211.21 49
1211.29 49
1211.37 50
1211.45 51
1211.53 53
1211.61 54
1211.69 56
1211.77 57
1211.85 57
1211.93 57
1212.01 56
1212.09 54
1212.17 52
1212.25 50
1212.33 49
1212.41 48
1212.49 48
1212.57 48
1212.64 48
1212.72 47
1212.80 46
1212.88 43
1212.96 41
1213.04 37
1213.12 34
1213.20 32
1213.28 31
1213.36 30
1213.44 31
1213.52 32
1213.60 35
1213.68 37
1213.76 39
1213.84 41
1213.92 43
1214.00 43
1214.08 42
1214.16 41
1214.24 40
1214.32 38
1214.40 36
1214.48 34
1214.56 33
1214.64 32
1214.72 31
1214.80 30
1214.88 29
1214.96 27
1215.04 25
1215.12 23
1215.20 20
1215.28 17
1215.36 15
1215.44 12
1215.52 11
1215.60 11
1215.68 12
1215.76 14
1215.84 17
1215.92 20
1216.00 23
1216.08 24
1216.16 24
1216.24 22
1216.32 20
1216.40 17
1216.48 14
1216.56 11
1216.64 10
1216.72 9
1216.80 9
1216.88 9
1216.96 9
1217.04 9
1217.12 9
1217.20 9
1217.28 9
1217.36 10
1217.44 10
1217.52 11
1217.60 11
1217.68 10
1217.76 9
1217.84 7
1217.92 6
1218.00 4
1218.08 3
1218.16 2
1218.24 2
1218.32 3
1218.40 5
1218.48 6
1218.56 7
1218.64 9
1218.72 10
1218.80 10
1218.88 11
1218.96 13
1219.04 14
1219.12 15
1219.20 15
1219.28 16
1219.36 16
1219.44 16
1219.52 15
1219.60 14
1219.68 13
1219.76 12
1219.84 11
1219.92 10
1220.00 10
1220.08 9
1220.16 9
1220.24 8
1220.32 8
1220.40 8
1220.48 8
1220.56 9
1220.64 9
1220.72 9
1220.80 10
1220.88 10
1220.96 9
1221.04 8
1221.12 7
1221.20 5
1221.28 3
1221.36 2
1221.44 0
1221.52 0
1221.60 0
1221.68 1
1221.76 2
1221.84 4
1221.92 5
1222.00 6
1222.08 7
1222.16 7
1222.24 6
1222.32 4
1222.40 3
1222.48 2
1222.56 1
1222.64 1
1222.72 2
1222.80 3
1222.88 4
1222.96 5
1223.04 5
1223.12 4
1223.20 4
1223.28 3
1223.36 1
1223.45 1
1223.53 0
1223.61 0
1223.69 0
1223.77 0
1223.85 0
1223.93 0
1224.01 0
1224.09 0
1224.17 0
1224.25 0
1224.33 0
1224.41 2
1224.49 5
1224.57 8
1224.65 11
1224.73 13
1224.81 14
1224.89 14
1224.97 13
1225.05 12
1225.13 10
1225.21 9
1225.29 9
1225.37 9
1225.45 10
1225.53 12
1225.61 13
1225.69 15
1225.77 15
1225.85 16
1225.93 15
1226.01 14
1226.09 13
1226.17 12
1226.25 10
1226.33 8
1226.41 6
1226.49 4
1226.57 2
1226.65 0
1226.73 0
1226.81 0
1226.90 1
1226.98 2
1227.06 4
1227.14 5
1227.22 6
1227.30 6
1227.38 6
1227.46 6
1227.54 6
1227.62 6
1227.70 6
1227.78 6
1227.86 7
1227.94 8
1228.02 9
1228.10 11
1228.18 12
1228.26 14
1228.34 16
1228.42 18
1228.50 19
1228.58 19
1228.66 19
1228.74 18
1228.82 17
1228.90 15
1228.98 14
1229.06 13
1229.14 13
1229.22 14
1229.31 15
1229.39 16
1229.47 17
1229.55 18
1229.63 18
1229.71 17
1229.79 16
1229.87 14
1229.95 12
1230.03 10
1230.11 8
1230.19 7
1230.27 5
1230.35 5
1230.43 4
1230.51 5
1230.59 6
1230.67 8
1230.75 10
1230.83 12
1230.91 14
1230.99 15
1231.07 14
1231.15 13
1231.23 11
1231.32 9
1231.40 6
1231.48 4
1231.56 2
1231.64 1
1231.72 1
1231.80 2
1231.88 3
1231.96 5
1232.04 7
1232.12 9
1232.20 11
1232.28 13
1232.36 15
1232.44 17
1232.52 18
1232.60 20
1232.68 22
1232.76 24
1232.84 26
1232.92 27
1233.01 28
1233.09 28
1233.17 27
1233.25 26
1233.33 24
1233.41 21
1233.49 19
1233.57 17
1233.65 16
1233.73 15
1233.81 14
1233.89 15
1233.97 16
1234.05 17
1234.13 18
1234.21 18
1234.29 18
1234.37 18
1234.45 16
1234.53 14
1234.62 13
1234.70 11
1234.78 11
1234.86 11
1234.94 11
1235.02 12
1235.10 13
1235.18 13
1235.26 12
1235.34 12
1235.42 11
1235.50 10
1235.58 9
1235.66 8
1235.74 7
1235.82 5
1235.90 3
1235.99 2
1236.07 1
1236.15 1
1236.23 2
1236.31 3
1236.39 4
1236.47 6
1236.55 8
1236.63 9
1236.71 11
1236.79 12
1236.87 13
1236.95 14
1237.03 15
1237.11 16
1237.19 17
1237.27 17
1237.36 17
1237.44 16
1237.52 15
1237.60 14
1237.68 13
1237.76 12
1237.84 11
1237.92 11
1238.00 11
1238.08 12
1238.16 14
1238.24 15
1238.32 17
1238.40 18
1238.48 20
1238.57 21
1238.65 23
1238.73 24
1238.81 26
1238.89 27
1238.97 29
1239.05 30
1239.13 30
1239.21 31
1239.29 31
1239.37 31
1239.45 31
1239.53 32
1239.61 34
1239.69 37
1239.78 39
1239.86 40
1239.94 41
1240.02 39
1240.10 37
1240.18 34
1240.26 30
1240.34 27
1240.42 25
1240.50 24
1240.58 24
1240.66 25
1240.74 25
1240.83 26
1240.91 25
1240.99 25
1241.07 24
1241.15 23
1241.23 21
1241.31 21
1241.39 21
1241.47 21
1241.55 22
1241.63 24
1241.71 25
1241.79 27
1241.88 28
1241.96 28
1242.04 28
1242.12 27
1242.20 26
1242.28 25
1242.36 25
1242.44 25
1242.52 24
1242.60 24
1242.68 23
1242.76 22
1242.84 21
1242.93 19
1243.01 18
1243.09 16
1243.17 15
1243.25 13
1243.33 12
1243.41 10
1243.49 9
1243.57 8
1243.65 8
1243.73 7
1243.81 8
1243.90 8
1243.98 9
1244.06 10
1244.14 10
1244.22 11
1244.30 11
1244.38 10
1244.46 10
1244.54 10
1244.62 9
1244.70 9
1244.78 8
1244.87 8
1244.95 8
1245.03 8
1245.11 9
1245.19 10
1245.27 10
1245.35 10
1245.43 9
1245.51 8
1245.59 7
1245.67 5
1245.76 4
1245.84 4
1245.92 4
1246.00 6
1246.08 7
1246.16 9
1246.24 11
1246.32 12
1246.40 12
1246.48 11
1246.56 11
1246.65 10
1246.73 9
1246.81 9
1246.89 10
1246.97 11
1247.05 12
1247.13 13
1247.21 13
1247.29 13
1247.37 12
1247.46 11
1247.54 9
1247.62 7
1247.70 6
1247.78 6
1247.86 6
1247.94 6
1248.02 6
1248.10 5
1248.18 5
1248.26 3
1248.35 2
1248.43 1
1248.51 1
1248.59 2
1248.67 5
1248.75 9
1248.83 13
1248.91 17
1248.99 21
1249.08 23
1249.16 24
1249.24 24
1249.32 23
1249.40 22
1249.48 20
1249.56 17
1249.64 14
1249.72 11
1249.80 9
1249.89 6
1249.97 4
1250.05 3
1250.13 2
1250.21 3
1250.29 4
1250.37 5
1250.45 7
1250.53 9
1250.61 11
1250.70 12
1250.78 12
1250.86 11
1250.94 9
1251.02 7
1251.10 6
1251.18 5
1251.26 6
1251.34 7
1251.43 9
1251.51 11
1251.59 13
1251.67 13
1251.75 13
1251.83 13
1251.91 12
1251.99 11
1252.07 11
1252.16 10
1252.24 10
1252.32 11
1252.40 11
1252.48 12
1252.56 13
1252.64 14
1252.72 15
1252.80 16
1252.89 16
1252.97 15
1253.05 14
1253.13 12
1253.21 10
1253.29 8
1253.37 6
1253.45 4
1253.53 3
1253.62 2
1253.70 1
1253.78 2
1253.86 2
1253.94 4
1254.02 5
1254.10 7
1254.18 8
1254.27 10
1254.35 11
1254.43 12
1254.51 13
1254.59 15
1254.67 16
1254.75 18
1254.83 20
1254.91 22
1255.00 23
1255.08 23
1255.16 23
1255.24 21
1255.32 20
1255.40 18
1255.48 18
1255.56 17
1255.65 18
1255.73 20
1255.81 22
1255.89 23
1255.97 24
1256.05 24
1256.13 23
1256.21 22
1256.30 19
1256.38 17
1256.46 15
1256.54 13
1256.62 12
1256.70 12
1256.78 12
1256.86 13
1256.95 14
1257.03 14
1257.11 15
1257.19 15
1257.27 15
1257.35 15
1257.43 15
1257.51 16
1257.60 16
1257.68 16
1257.76 17
1257.84 16
1257.92 16
1258.00 15
1258.08 15
1258.17 15
1258.25 16
1258.33 18
1258.41 19
1258.49 21
1258.57 21
1258.65 22
1258.73 21
1258.82 21
1258.90 20
1258.98 19
1259.06 18
1259.14 18
1259.22 17
1259.30 17
1259.39 17
1259.47 17
1259.55 18
1259.63 18
1259.71 20
1259.79 21
1259.87 22
1259.95 22
1260.04 22
1260.12 21
1260.20 19
1260.28 17
1260.36 14
1260.44 12
1260.52 11
1260.61 9
1260.69 8
1260.77 7
1260.85 7
1260.93 6
1261.01 4
1261.09 3
1261.18 2
1261.26 1
1261.34 0
1261.42 0
1261.50 0
1261.58 0
1261.66 1
1261.75 1
1261.83 2
1261.91 2
1261.99 3
1262.07 4
1262.15 6
1262.23 8
1262.32 10
1262.40 11
1262.48 11
1262.56 10
1262.64 9
1262.72 8
1262.80 6
1262.89 6
1262.97 6
1263.05 6
1263.13 6
1263.21 6
1263.29 5
1263.37 4
1263.46 2
1263.54 0
1263.62 0
1263.70 0
1263.78 0
1263.86 0
1263.94 0
1264.03 0
1264.11 0
1264.19 1
1264.27 3
1264.35 6
1264.43 7
1264.52 9
1264.60 9
1264.68 9
1264.76 8
1264.84 6
1264.92 4
1265.00 1
1265.09 0
1265.17 0
1265.25 0
1265.33 0
1265.41 0
1265.49 0
1265.58 1
1265.66 5
1265.74 10
1265.82 13
1265.90 16
1265.98 18
1266.06 18
1266.15 18
1266.23 17
1266.31 16
1266.39 15
1266.47 15
1266.55 15
1266.64 14
1266.72 14
1266.80 13
1266.88 11
1266.96 9
1267.04 7
1267.13 6
1267.21 5
1267.29 5
1267.37 6
1267.45 7
1267.53 9
1267.61 10
1267.70 11
1267.78 11
1267.86 11
1267.94 11
1268.02 10
1268.10 9
1268.19 7
1268.27 6
1268.35 5
1268.43 4
1268.51 4
1268.59 4
1268.68 4
1268.76 5
1268.84 6
1268.92 7
1269.00 8
1269.08 9
1269.17 9
1269.25 10
1269.33 10
1269.41 10
1269.49 9
1269.57 8
1269.66 7
1269.74 6
1269.82 5
1269.90 5
1269.98 6
1270.06 7
1270.15 8
1270.23 9
1270.31 9
1270.39 9
1270.47 8
1270.55 8
1270.64 8
1270.72 9
1270.80 10
1270.88 12
1270.96 14
1271.04 16
1271.13 18
1271.21 19
1271.29 20
1271.37 22
1271.45 23
1271.54 24
1271.62 26
1271.70 27
1271.78 28
1271.86 29
1271.94 30
1272.03 31
1272.11 31
1272.19 30
1272.27 29
1272.35 27
1272.43 24
1272.52 21
1272.60 17
1272.68 14
1272.76 11
1272.84 9
1272.93 7
1273.01 5
1273.09 4
1273.17 3
1273.25 4
1273.33 5
1273.42 8
1273.50 12
1273.58 16
1273.66 21
1273.74 26
1273.83 29
1273.91 31
1273.99 30
1274.07 28
1274.15 25
1274.23 21
1274.32 16
1274.40 12
1274.48 9
1274.56 7
1274.64 7
1274.73 7
1274.81 8
1274.89 9
1274.97 11
1275.05 13
1275.13 14
1275.22 16
1275.30 16
1275.38 16
1275.46 15
1275.54 14
1275.63 13
1275.71 12
1275.79 12
1275.87 13
1275.95 15
1276.03 18
1276.12 20
1276.20 22
1276.28 23
1276.36 23
1276.44 22
1276.53 20
1276.61 18
1276.69 16
1276.77 15
1276.85 14
1276.94 14
1277.02 14
1277.10 15
1277.18 17
1277.26 18
1277.35 19
1277.43 19
1277.51 19
1277.59 19
1277.67 19
1277.76 18
1277.84 17
1277.92 16
1278.00 15
1278.08 14
1278.16 12
1278.25 11
1278.33 9
1278.41 8
1278.49 8
1278.57 7
1278.66 7
1278.74 7
1278.82 7
1278.90 7
1278.98 7
1279.07 6
1279.15 5
1279.23 3
1279.31 1
1279.39 0
1279.48 0
1279.56 0
1279.64 0
1279.72 0
1279.80 0
1279.89 0
1279.97 0
1280.05 3
1280.13 6
1280.21 8
1280.30 11
1280.38 13
1280.46 16
1280.54 18
1280.62 19
1280.71 20
1280.79 20
1280.87 20
1280.95 19
1281.03 19
1281.12 19
1281.20 19
1281.28 19
1281.36 19
1281.45 19
1281.53 19
1281.61 19
1281.69 19
1281.77 20
1281.86 20
1281.94 20
1282.02 20
1282.10 20
1282.18 19
1282.27 17
1282.35 16
1282.43 15
1282.51 14
1282.59 15
1282.68 16
1282.76 18
1282.84 20
1282.92 22
1283.00 24
1283.09 25
1283.17 26
1283.25 26
1283.33 26
1283.42 25
1283.50 25
1283.58 24
1283.66 23
1283.74 21
1283.83 19
1283.91 17
1283.99 14
1284.07 11
1284.15 9
1284.24 8
1284.32 8
1284.40 9
1284.48 11
1284.57 13
1284.65 15
1284.73 16
1284.81 17
1284.89 16
1284.98 15
1285.06 14
1285.14 13
1285.22 13
1285.30 13
1285.39 15
1285.47 18
1285.55 22
1285.63 26
1285.72 30
1285.80 34
1285.88 38
1285.96 43
1286.04 47
1286.13 51
1286.21 53
1286.29 54
1286.37 54
1286.46 51
1286.54 47
1286.62 42
1286.70 36
1286.78 30
1286.87 25
1286.95 22
1287.03 20
1287.11 19
1287.20 19
1287.28 20
1287.36 21
1287.44 23
1287.52 24
1287.61 24
1287.69 23
1287.77 21
1287.85 19
1287.94 17
1288.02 15
1288.10 13
1288.18 12
1288.27 10
1288.35 7
1288.43 5
1288.51 1
1288.59 0
1288.68 0
1288.76 0
1288.84 0
1288.92 0
1289.01 5
1289.09 11
1289.17 16
1289.25 22
1289.33 26
1289.42 29
1289.50 29
1289.58 28
1289.66 26
1289.75 22
1289.83 17
1289.91 12
1289.99 8
1290.08 4
1290.16 2
1290.24 2
1290.32 3
1290.41 5
1290.49 7
1290.57 10
1290.65 12
1290.73 13
1290.82 13
1290.90 12
1290.98 11
1291.06 10
1291.15 9
1291.23 8
1291.31 7
1291.39 6
1291.48 5
1291.56 5
1291.64 5
1291.72 5
1291.81 6
1291.89 8
1291.97 10
1292.05 13
1292.13 15
1292.22 16
1292.30 16
1292.38 17
1292.46 17
1292.55 16
1292.63 16
1292.71 16
1292.79 17
1292.88 17
1292.96 16
1293.04 15
1293.12 14
1293.21 13
1293.29 12
1293.37 11
1293.45 10
1293.54 11
1293.62 11
1293.70 12
1293.78 13
1293.87 13
1293.95 13
1294.03 12
1294.11 12
1294.20 11
1294.28 11
1294.36 12
1294.44 13
1294.53 15
1294.61 18
1294.69 21
1294.77 23
1294.86 25
1294.94 26
1295.02 26
1295.10 24
1295.19 22
1295.27 20
1295.35 17
1295.43 14
1295.52 11
1295.60 8
1295.68 7
1295.76 6
1295.85 7
1295.93 9
1296.01 11
1296.09 14
1296.18 16
1296.26 18
1296.34 18
1296.42 18
1296.51 16
1296.59 14
1296.67 11
1296.75 10
1296.84 9
1296.92 9
1297.00 10
1297.08 13
1297.17 16
1297.25 20
1297.33 23
1297.41 26
1297.50 27
1297.58 28
1297.66 28
1297.74 27
1297.83 26
1297.91 25
1297.99 24
1298.07 23
1298.16 22
1298.24 22
1298.32 21
1298.40 20
1298.49 20
1298.57 19
1298.65 19
1298.74 19
1298.82 19
1298.90 19
1298.98 20
1299.07 21
1299.15 22
1299.23 24
1299.31 25
1299.40 26
1299.48 27
1299.56 27
1299.64 27
1299.73 27
1299.81 27
1299.89 27
1299.97 27
1300.06 28
1300.14 29
1300.22 30
1300.31 30
1300.39 31
1300.47 31
1300.55 30
1300.64 29
1300.72 28
1300.80 26
1300.88 25
1300.97 24
1301.05 23
1301.13 22
1301.21 21
1301.30 20
1301.38 19
1301.46 18
1301.55 17
1301.63 16
1301.71 15
1301.79 15
1301.88 15
1301.96 17
1302.04 20
1302.12 25
1302.21 30
1302.29 36
1302.37 40
1302.46 43
1302.54 45
1302.62 45
1302.70 44
1302.79 42
1302.87 39
1302.95 36
1303.03 33
1303.12 31
1303.20 30
1303.28 29
1303.37 29
1303.45 30
1303.53 30
1303.61 29
1303.70 28
1303.78 25
1303.86 21
1303.95 16
1304.03 12
1304.11 9
1304.19 7
1304.28 8
1304.36 10
1304.44 13
1304.52 17
1304.61 21
1304.69 25
1304.77 27
1304.86 28
1304.94 28
1305.02 27
1305.10 26
1305.19 25
1305.27 25
1305.35 25
1305.44 26
1305.52 27
1305.60 28
1305.68 28
1305.77 28
1305.85 27
1305.93 26
1306.02 25
1306.10 23
1306.18 22
1306.26 20
1306.35 19
1306.43 17
1306.51 15
1306.60 14
1306.68 13
1306.76 14
1306.84 16
1306.93 19
1307.01 22
1307.09 25
1307.18 27
1307.26 29
1307.34 29
1307.42 29
1307.51 28
1307.59 26
1307.67 24
1307.76 21
1307.84 19
1307.92 17
1308.00 16
1308.09 16
1308.17 18
1308.25 20
1308.34 22
1308.42 25
1308.50 27
1308.58 28
1308.67 28
1308.75 27
1308.83 25
1308.92 24
1309.00 23
1309.08 22
1309.17 21
1309.25 21
1309.33 20
1309.41 19
1309.50 17
1309.58 14
1309.66 11
1309.75 8
1309.83 5
1309.91 3
1309.99 2
1310.08 2
1310.16 3
1310.24 5
1310.33 6
1310.41 8
1310.49 9
1310.58 9
1310.66 9
1310.74 9
1310.82 8
1310.91 7
1310.99 6
1311.07 6
1311.16 5
1311.24 5
1311.32 4
1311.41 3
1311.49 2
1311.57 1
1311.65 1
1311.74 1
1311.82 3
1311.90 5
1311.99 9
1312.07 14
1312.15 19
1312.24 23
1312.32 28
1312.40 31
1312.48 32
1312.57 32
1312.65 30
1312.73 27
1312.82 24
1312.90 20
1312.98 16
1313.07 13
1313.15 11
1313.23 10
1313.32 9
1313.40 9
1313.48 9
1313.56 10
1313.65 12
1313.73 14
1313.81 16
1313.90 19
1313.98 21
1314.06 22
1314.15 22
1314.23 21
1314.31 20
1314.40 18
1314.48 16
1314.56 15
1314.65 15
1314.73 16
1314.81 17
1314.89 19
1314.98 22
1315.06 23
1315.14 25
1315.23 25
1315.31 25
1315.39 25
1315.48 24
1315.56 23
1315.64 22
1315.73 21
1315.81 20
1315.89 20
1315.98 21
1316.06 21
1316.14 22
1316.22 22
1316.31 22
1316.39 22
1316.47 21
1316.56 20
1316.64 20
1316.72 19
1316.81 19
1316.89 20
1316.97 20
1317.06 21
1317.14 21
1317.22 20
1317.31 18
1317.39 16
1317.47 13
1317.56 10
1317.64 8
1317.72 7
1317.81 7
1317.89 8
1317.97 10
1318.05 14
1318.14 16
1318.22 19
1318.30 19
1318.39 19
1318.47 16
1318.55 13
1318.64 11
1318.72 9
1318.80 9
1318.89 11
1318.97 15
1319.05 19
1319.14 24
1319.22 28
1319.30 31
1319.39 32
1319.47 31
1319.55 29
1319.64 26
1319.72 22
1319.80 19
1319.89 15
1319.97 13
1320.05 12
1320.14 12
1320.22 13
1320.30 15
1320.39 16
1320.47 17
1320.55 17
1320.64 16
1320.72 15
1320.80 14
1320.89 12
1320.97 11
1321.05 10
1321.14 10
1321.22 11
1321.30 14
1321.39 18
1321.47 22
1321.55 26
1321.64 29
1321.72 32
1321.80 34
1321.89 35
1321.97 35
1322.05 34
1322.14 34
1322.22 33
1322.30 33
1322.39 32
1322.47 31
1322.55 31
1322.64 31
1322.72 31
1322.80 31
1322.89 32
1322.97 32
1323.05 31
1323.14 30
1323.22 28
1323.30 26
1323.39 24
1323.47 23
1323.55 24
1323.64 25
1323.72 28
1323.80 31
1323.89 33
1323.97 33
1324.05 31
1324.14 28
1324.22 23
1324.30 18
1324.39 13
1324.47 9
1324.55 8
1324.64 9
1324.72 11
1324.80 14
1324.89 18
1324.97 20
1325.06 22
1325.14 23
1325.22 22
1325.31 22
1325.39 22
1325.47 23
1325.56 25
1325.64 28
1325.72 31
1325.81 33
1325.89 35
1325.97 35
1326.06 35
1326.14 33
1326.22 31
1326.31 27
1326.39 23
1326.47 19
1326.56 15
1326.64 11
1326.72 9
1326.81 8
1326.89 8
1326.97 10
1327.06 13
1327.14 16
1327.23 19
1327.31 22
1327.39 23
1327.48 24
1327.56 24
1327.64 24
1327.73 23
1327.81 23
1327.89 22
1327.98 21
1328.06 20
1328.14 19
1328.23 18
1328.31 17
1328.39 16
1328.48 16
1328.56 16
1328.65 16
1328.73 16
1328.81 16
1328.90 16
1328.98 15
1329.06 14
1329.15 11
1329.23 8
1329.31 6
1329.40 3
1329.48 1
1329.56 0
1329.65 0
1329.73 0
1329.82 0
1329.90 0
1329.98 0
1330.07 0
1330.15 0
1330.23 0
1330.32 0
1330.40 2
1330.48 5
1330.57 8
1330.65 13
1330.74 17
1330.82 22
1330.90 26
1330.99 30
1331.07 32
1331.15 33
1331.24 32
1331.32 31
1331.40 28
1331.49 26
1331.57 23
1331.66 21
1331.74 19
1331.82 18
1331.91 18
1331.99 17
1332.07 17
1332.16 17
1332.24 17
1332.32 17
1332.41 16
1332.49 16
1332.58 16
1332.66 16
1332.74 16
1332.83 16
1332.91 16
1332.99 17
1333.08 17
1333.16 18
1333.25 17
1333.33 17
1333.41 15
1333.50 14
1333.58 12
1333.66 11
1333.75 11
1333.83 11
1333.91 13
1334.00 15
1334.08 18
1334.17 21
1334.25 23
1334.33 25
1334.42 26
1334.50 26
1334.58 25
1334.67 23
1334.75 22
1334.84 20
1334.92 19
1335.00 20
1335.09 21
1335.17 23
1335.25 25
1335.34 29
1335.42 32
1335.51 35
1335.59 36
1335.67 37
1335.76 36
1335.84 34
1335.92 32
1336.01 29
1336.09 26
1336.18 23
1336.26 21
1336.34 20
1336.43 20
1336.51 20
1336.60 20
1336.68 21
1336.76 21
1336.85 20
1336.93 18
1337.01 15
1337.10 12
1337.18 9
1337.27 6
1337.35 5
1337.43 6
1337.52 8
1337.60 11
1337.69 14
1337.77 17
1337.85 20
1337.94 22
1338.02 25
1338.10 27
1338.19 30
1338.27 34
1338.36 37
1338.44 39
1338.52 40
1338.61 39
1338.69 37
1338.78 35
1338.86 31
1338.94 28
1339.03 25
1339.11 22
1339.19 19
1339.28 18
1339.36 17
1339.45 17
1339.53 19
1339.61 21
1339.70 24
1339.78 27
1339.87 31
1339.95 34
1340.03 37
1340.12 38
1340.20 39
1340.29 38
1340.37 36
1340.45 35
1340.54 33
1340.62 32
1340.70 32
1340.79 33
1340.87 34
1340.96 36
1341.04 37
1341.12 37
1341.21 37
1341.29 37
1341.38 37
1341.46 37
1341.54 36
1341.63 36
1341.71 36
1341.80 36
1341.88 36
1341.96 35
1342.05 34
1342.13 34
1342.22 33
1342.30 32
1342.38 32
1342.47 31
1342.55 31
1342.64 31
1342.72 31
1342.80 31
1342.89 31
1342.97 31
1343.06 31
1343.14 30
1343.22 30
1343.31 30
1343.39 30
1343.48 32
1343.56 33
1343.64 36
1343.73 37
1343.81 39
1343.90 40
1343.98 41
1344.06 40
1344.15 40
1344.23 39
1344.32 38
1344.40 38
1344.48 37
1344.57 36
1344.65 36
1344.74 35
1344.82 35
1344.91 35
1344.99 34
1345.07 33
1345.16 32
1345.24 31
1345.33 31
1345.41 32
1345.49 34
1345.58 36
1345.66 38
1345.75 40
1345.83 41
1345.91 41
1346.00 41
1346.08 40
1346.17 40
1346.25 40
1346.33 41
1346.42 42
1346.50 42
1346.59 41
1346.67 39
1346.76 35
1346.84 30
1346.92 25
1347.01 19
1347.09 15
1347.18 10
1347.26 7
1347.34 5
1347.43 3
1347.51 2
1347.60 1
1347.68 1
1347.76 1
1347.85 1
1347.93 2
1348.02 4
1348.10 6
1348.19 9
1348.27 13
1348.35 16
1348.44 20
1348.52 23
1348.61 25
1348.69 26
1348.77 26
1348.86 26
1348.94 25
1349.03 24
1349.11 24
1349.20 25
1349.28 26
1349.36 27
1349.45 29
1349.53 30
1349.62 31
1349.70 33
1349.79 34
1349.87 34
1349.95 35
1350.04 36
1350.12 37
1350.21 38
1350.29 38
1350.37 37
1350.46 36
1350.54 33
1350.63 29
1350.71 25
1350.80 20
1350.88 16
1350.96 12
1351.05 9
1351.13 8
1351.22 7
1351.30 9
1351.39 10
1351.47 12
1351.55 14
1351.64 14
1351.72 14
1351.81 13
1351.89 11
1351.98 9
1352.06 6
1352.14 4
1352.23 1
1352.31 0
1352.40 0
1352.48 0
1352.57 0
1352.65 0
1352.73 0
1352.82 0
1352.90 0
1352.99 0
1353.07 2
1353.16 4
1353.24 5
1353.32 7
1353.41 8
1353.49 8
1353.58 8
1353.66 8
1353.75 8
1353.83 8
1353.92 10
1354.00 12
1354.08 15
1354.17 18
1354.25 21
1354.34 22
1354.42 22
1354.51 22
1354.59 21
1354.67 19
1354.76 18
1354.84 18
1354.93 18
1355.01 18
1355.10 17
1355.18 17
1355.27 16
1355.35 15
1355.43 14
1355.52 14
1355.60 13
1355.69 13
1355.77 12
1355.86 12
1355.94 13
1356.02 15
1356.11 18
1356.19 22
1356.28 27
1356.36 32
1356.45 36
1356.53 38
1356.62 39
1356.70 37
1356.78 34
1356.87 29
1356.95 25
1357.04 20
1357.12 16
1357.21 13
1357.29 11
1357.38 10
1357.46 11
1357.54 12
1357.63 13
1357.71 15
1357.80 15
1357.88 16
1357.97 16
1358.05 15
1358.14 14
1358.22 13
1358.30 13
1358.39 14
1358.47 16
1358.56 18
1358.64 20
1358.73 22
1358.81 24
1358.90 25
1358.98 26
1359.07 27
1359.15 27
1359.23 27
1359.32 27
1359.40 27
1359.49 27
1359.57 27
1359.66 27
1359.74 26
1359.83 24
1359.91 23
1360.00 21
1360.08 18
1360.16 15
1360.25 13
1360.33 10
1360.42 8
1360.50 7
1360.59 6
1360.67 6
1360.76 6
1360.84 6
1360.93 5
1361.01 5
1361.09 5
1361.18 4
1361.26 4
1361.35 4
1361.43 6
1361.52 8
1361.60 11
1361.69 15
1361.77 19
1361.86 23
1361.94 26
1362.02 27
1362.11 27
1362.19 26
1362.28 25
1362.36 24
1362.45 25
1362.53 27
1362.62 30
1362.70 34
1362.79 36
1362.87 37
1362.96 36
1363.04 33
1363.12 29
1363.21 25
1363.29 21
1363.38 19
1363.46 17
1363.55 16
1363.63 15
1363.72 14
1363.80 14
1363.89 13
1363.97 12
1364.06 11
1364.14 10
1364.23 8
1364.31 5
1364.39 3
1364.48 0
1364.56 0
1364.65 0
1364.73 0
1364.82 0
1364.90 0
1364.99 0
1365.07 0
1365.16 0
1365.24 3
1365.33 5
1365.41 7
1365.50 8
1365.58 8
1365.67 7
1365.75 4
1365.83 1
1365.92 0
1366.00 0
1366.09 0
1366.17 0
1366.26 0
1366.34 0
1366.43 3
1366.51 8
1366.60 13
1366.68 18
1366.77 22
1366.85 25
1366.94 27
1367.02 28
1367.11 29
1367.19 30
1367.28 31
1367.36 33
1367.44 36
1367.53 39
1367.61 42
1367.70 44
1367.78 46
1367.87 47
1367.95 47
1368.04 47
1368.12 48
1368.21 49
1368.29 50
1368.38 50
1368.46 50
1368.55 49
1368.63 47
1368.72 44
1368.80 40
1368.89 37
1368.97 35
1369.06 33
1369.14 32
1369.23 31
1369.31 32
1369.40 32
1369.48 33
1369.56 35
1369.65 36
1369.73 38
1369.82 39
1369.90 40
1369.99 41
1370.07 41
1370.16 42
1370.24 43
1370.33 43
1370.41 42
1370.50 41
1370.58 40
1370.67 38
1370.75 37
1370.84 36
1370.92 34
1371.01 33
1371.09 31
1371.18 28
1371.26 25
1371.35 21
1371.43 18
1371.52 16
1371.60 14
1371.69 14
1371.77 15
1371.86 17
1371.94 20
1372.03 23
1372.11 26
1372.20 27
1372.28 28
1372.37 28
1372.45 29
1372.54 30
1372.62 31
1372.71 33
1372.79 36
1372.88 38
1372.96 40
1373.05 41
1373.13 40
1373.21 38
1373.30 36
1373.38 32
1373.47 29
1373.55 25
1373.64 22
1373.72 19
1373.81 17
1373.89 14
1373.98 11
1374.06 8
1374.15 5
1374.23 3
1374.32 1
1374.40 0
1374.49 0
1374.57 0
1374.66 0
1374.74 0
1374.83 0
1374.91 0
1375.00 0
1375.08 0
1375.17 2
1375.25 5
1375.34 9
1375.42 12
1375.51 15
1375.59 17
1375.68 18
1375.76 17
1375.85 16
1375.93 14
1376.02 12
1376.10 10
1376.19 8
1376.27 7
1376.36 7
1376.44 9
1376.53 12
1376.61 16
1376.70 20
1376.79 23
1376.87 25
1376.96 26
1377.04 25
1377.13 23
1377.21 20
1377.30 16
1377.38 13
1377.47 10
1377.55 8
1377.64 8
1377.72 8
1377.81 8
1377.89 9
1377.98 10
1378.06 10
1378.15 10
1378.23 9
1378.32 8
1378.40 8
1378.49 7
1378.57 7
1378.66 8
1378.74 9
1378.83 9
1378.91 9
1379.00 9
1379.08 8
1379.17 8
1379.25 7
1379.34 7
1379.42 8
1379.51 9
1379.59 12
1379.68 14
1379.76 17
1379.85 20
1379.93 22
1380.02 24
1380.10 25
1380.19 24
1380.27 23
1380.36 22
1380.45 20
1380.53 19
1380.62 19
1380.70 18
1380.79 18
1380.87 17
1380.96 16
1381.04 14
1381.13 11
1381.21 7
1381.30 5
1381.38 3
1381.47 2
1381.55 4
1381.64 6
1381.72 10
1381.81 14
1381.89 18
1381.98 21
1382.06 23
1382.15 23
1382.23 22
1382.32 20
1382.40 18
1382.49 15
1382.58 11
1382.66 8
1382.75 6
1382.83 3
1382.92 1
1383.00 0
1383.09 0
1383.17 0
1383.26 0
1383.34 2
1383.43 7
1383.51 13
1383.60 20
1383.68 26
1383.77 30
1383.85 33
1383.94 33
1384.02 32
1384.11 29
1384.20 25
1384.28 21
1384.37 18
1384.45 15
1384.54 12
1384.62 10
1384.71 8
1384.79 7
1384.88 6
1384.96 5
1385.05 3
1385.13 2
1385.22 1
1385.30 1
1385.39 1
1385.47 3
1385.56 4
1385.65 6
1385.73 8
1385.82 10
1385.90 11
1385.99 13
1386.07 14
1386.16 14
1386.24 14
1386.33 14
1386.41 13
1386.50 11
1386.58 8
1386.67 6
1386.75 4
1386.84 3
1386.93 3
1387.01 4
1387.10 6
1387.18 9
1387.27 11
1387.35 14
1387.44 15
1387.52 16
1387.61 16
1387.69 15
1387.78 14
1387.86 13
1387.95 12
1388.04 11
1388.12 11
1388.21 11
1388.29 11
1388.38 12
1388.46 11
1388.55 11
1388.63 9
1388.72 7
1388.80 5
1388.89 3
1388.98 1
1389.06 0
1389.15 0
1389.23 0
1389.32 0
1389.40 0
1389.49 0
1389.57 0
1389.66 0
1389.74 0
1389.83 0
1389.92 1
1390.00 3
1390.09 6
1390.17 10
1390.26 14
1390.34 17
1390.43 19
1390.51 19
1390.60 18
1390.68 15
1390.77 11
1390.86 8
1390.94 5
1391.03 3
1391.11 2
1391.20 3
1391.28 4
1391.37 6
1391.45 9
1391.54 10
1391.63 11
1391.71 11
1391.80 10
1391.88 9
1391.97 7
1392.05 7
1392.14 8
1392.22 10
1392.31 14
1392.39 18
1392.48 22
1392.57 25
1392.65 25
1392.74 24
1392.82 21
1392.91 18
1392.99 13
1393.08 10
1393.16 7
1393.25 6
1393.34 6
1393.42 8
1393.51 11
1393.59 14
1393.68 18
1393.76 22
1393.85 25
1393.93 27
1394.02 27
1394.11 27
1394.19 25
1394.28 22
1394.36 18
1394.45 13
1394.53 9
1394.62 4
1394.71 0
1394.79 0
1394.88 0
1394.96 0
1395.05 0
1395.13 0
1395.22 0
1395.30 0
1395.39 1
1395.48 6
1395.56 11
1395.65 15
1395.73 18
1395.82 20
1395.90 20
1395.99 21
1396.08 20
1396.16 20
1396.25 20
1396.33 20
1396.42 19
1396.50 19
1396.59 18
1396.67 19
1396.76 19
1396.85 20
1396.93 22
1397.02 24
1397.10 26
1397.19 28
1397.27 31
1397.36 34
1397.45 36
1397.53 39
1397.62 41
1397.70 41
1397.79 39
1397.87 36
1397.96 32
1398.05 26
1398.13 20
1398.22 15
1398.30 12
1398.39 10
1398.47 11
1398.56 14
1398.65 20
1398.73 27
1398.82 34
1398.90 41
1398.99 47
1399.07 51
1399.16 53
1399.25 52
1399.33 49
1399.42 45
1399.50 39
1399.59 33
1399.68 28
1399.76 23
1399.85 18
1399.93 15
1400.02 12
1400.10 9
1400.19 6
1400.28 5
1400.36 3
1400.45 2
1400.53 2
1400.62 2
1400.70 4
1400.79 6
1400.88 9
1400.96 11
1401.05 14
1401.13 15
1401.22 15
1401.31 15
1401.39 14
1401.48 13
1401.56 14
1401.65 16
1401.73 19
1401.82 22
1401.91 26
1401.99 29
1402.08 31
1402.16 31
1402.25 30
1402.33 28
1402.42 26
1402.51 24
1402.59 22
1402.68 22
1402.76 21
1402.85 22
1402.94 22
1403.02 22
1403.11 22
1403.19 20
1403.28 19
1403.37 16
1403.45 14
1403.54 12
1403.62 11
1403.71 11
1403.79 12
1403.88 13
1403.97 16
1404.05 18
1404.14 21
1404.22 24
1404.31 26
1404.40 27
1404.48 28
1404.57 28
1404.65 27
1404.74 26
1404.83 25
1404.91 24
1405.00 23
1405.08 23
1405.17 23
1405.26 23
1405.34 24
1405.43 25
1405.51 25
1405.60 25
1405.68 25
1405.77 24
1405.86 24
1405.94 23
1406.03 22
1406.11 20
1406.20 19
1406.29 18
1406.37 16
1406.46 15
1406.54 14
1406.63 14
1406.72 13
1406.80 13
1406.89 13
1406.97 13
1407.06 13
1407.15 12
1407.23 11
1407.32 9
1407.40 7
1407.49 5
1407.58 4
1407.66 4
1407.75 4
1407.83 6
1407.92 8
1408.01 11
1408.09 14
1408.18 16
1408.26 18
1408.35 18
1408.44 18
1408.52 16
1408.61 13
1408.69 10
1408.78 7
1408.87 4
1408.95 1
1409.04 0
1409.12 0
1409.21 0
1409.30 0
1409.38 0
1409.47 0
1409.56 0
1409.64 0
1409.73 0
1409.81 3
1409.90 6
1409.99 8
1410.07 11
1410.16 13
1410.24 15
1410.33 16
1410.42 16
1410.50 15
1410.59 14
1410.67 12
1410.76 9
1410.85 6
1410.93 5
1411.02 4
1411.10 6
1411.19 8
1411.28 11
1411.36 14
1411.45 17
1411.54 18
1411.62 18
1411.71 16
1411.79 13
1411.88 10
1411.97 6
1412.05 2
1412.14 0
1412.22 0
1412.31 0
1412.40 0
1412.48 0
1412.57 3
1412.66 8
1412.74 13
1412.83 17
1412.91 20
1413.00 21
1413.09 21
1413.17 19
1413.26 17
1413.34 14
1413.43 11
1413.52 8
1413.60 6
1413.69 4
1413.78 3
1413.86 2
1413.95 2
1414.03 3
1414.12 3
1414.21 2
1414.29 1
1414.38 0
1414.47 0
1414.55 0
1414.64 0
1414.72 0
1414.81 0
1414.90 1
1414.98 4
1415.07 7
1415.15 10
1415.24 13
1415.33 15
1415.41 17
1415.50 19
1415.59 20
1415.67 22
1415.76 23
1415.84 24
1415.93 24
1416.02 24
1416.10 25
1416.19 25
1416.28 27
1416.36 29
1416.45 31
1416.54 34
1416.62 36
1416.71 38
1416.79 39
1416.88 39
1416.97 37
1417.05 34
1417.14 30
1417.23 26
1417.31 22
1417.40 18
1417.48 15
1417.57 13
1417.66 13
1417.74 13
1417.83 14
1417.92 16
1418.00 18
1418.09 20
1418.17 22
1418.26 23
1418.35 24
1418.43 25
1418.52 25
1418.61 24
1418.69 24
1418.78 25
1418.87 27
1418.95 29
1419.04 32
1419.12 36
1419.21 38
1419.30 40
1419.38 41
1419.47 41
1419.56 40
1419.64 38
1419.73 37
1419.82 37
1419.90 36
1419.99 36
1420.07 36
1420.16 35
1420.25 34
1420.33 33
1420.42 32
1420.51 33
1420.59 34
1420.68 36
1420.77 38
1420.85 40
1420.94 42
1421.03 42
1421.11 41
1421.20 40
1421.28 39
1421.37 38
1421.46 36
1421.54 35
1421.63 33
1421.72 30
1421.80 26
1421.89 22
1421.98 18
1422.06 14
1422.15 10
1422.24 8
1422.32 8
1422.41 9
1422.49 12
1422.58 15
1422.67 18
1422.75 20
1422.84 21
1422.93 21
1423.01 21
1423.10 21
1423.19 22
1423.27 24
1423.36 27
1423.45 30
1423.53 32
1423.62 33
1423.71 34
1423.79 33
1423.88 32
1423.96 32
1424.05 31
1424.14 31
1424.22 31
1424.31 30
1424.40 29
1424.48 28
1424.57 26
1424.66 25
1424.74 25
1424.83 25
1424.92 27
1425.00 29
1425.09 32
1425.18 34
1425.26 36
1425.35 37
1425.44 37
1425.52 36
1425.61 34
1425.70 30
1425.78 26
1425.87 22
1425.95 17
1426.04 12
1426.13 8
1426.21 4
1426.30 2
1426.39 2
1426.47 3
1426.56 5
1426.65 8
1426.73 12
1426.82 16
1426.91 19
1426.99 21
1427.08 23
1427.17 24
1427.25 24
1427.34 24
1427.43 23
1427.51 22
1427.60 20
1427.69 18
1427.77 17
1427.86 16
1427.95 16
1428.03 16
1428.12 16
1428.21 16
1428.29 16
1428.38 16
1428.47 16
1428.55 15
1428.64 14
1428.73 14
1428.81 13
1428.90 12
1428.99 11
1429.07 10
1429.16 9
1429.25 8
1429.33 8
1429.42 8
1429.51 8
1429.59 9
1429.68 11
1429.77 14
1429.85 18
1429.94 21
1430.03 25
1430.11 27
1430.20 29
1430.29 30
1430.37 29
1430.46 28
1430.55 27
1430.63 25
1430.72 25
1430.81 24
1430.89 24
1430.98 25
1431.07 25
1431.15 26
1431.24 26
1431.33 25
1431.41 24
1431.50 23
1431.59 22
1431.67 20
1431.76 19
1431.85 18
1431.93 18
1432.02 18
1432.11 19
1432.19 20
1432.28 21
1432.37 22
1432.45 24
1432.54 26
1432.63 27
1432.71 28
1432.80 29
1432.89 29
1432.98 30
1433.06 30
1433.15 32
1433.24 34
1433.32 38
1433.41 42
1433.50 46
1433.58 50
1433.67 53
1433.76 55
1433.84 56
1433.93 56
1434.02 55
1434.10 54
1434.19 51
1434.28 48
1434.36 44
1434.45 41
1434.54 38
1434.62 35
1434.71 33
1434.80 31
1434.89 30
1434.97 29
1435.06 28
1435.15 27
1435.23 27
1435.32 27
1435.41 28
1435.49 31
1435.58 35
1435.67 39
1435.75 43
1435.84 46
1435.93 48
1436.01 49
1436.10 48
1436.19 45
1436.27 42
1436.36 39
1436.45 36
1436.54 32
1436.62 29
1436.71 27
1436.80 25
1436.88 25
1436.97 26
1437.06 29
1437.14 32
1437.23 36
1437.32 38
1437.40 40
1437.49 40
1437.58 38
1437.67 35
1437.75 32
1437.84 30
1437.93 29
1438.01 29
1438.10 30
1438.19 32
1438.27 34
1438.36 35
1438.45 35
1438.53 33
1438.62 29
1438.71 25
1438.80 20
1438.88 15
1438.97 11
1439.06 9
1439.14 8
1439.23 10
1439.32 13
1439.40 18
1439.49 24
1439.58 29
1439.66 34
1439.75 36
1439.84 37
1439.93 35
1440.01 33
1440.10 29
1440.19 25
1440.27 22
1440.36 20
1440.45 20
1440.53 21
1440.62 23
1440.71 26
1440.80 29
1440.88 31
1440.97 32
1441.06 32
1441.14 31
1441.23 29
1441.32 26
1441.41 23
1441.49 21
1441.58 20
1441.67 18
1441.75 17
1441.84 16
1441.93 14
1442.01 12
1442.10 9
1442.19 7
1442.28 5
1442.36 5
1442.45 6
1442.54 8
1442.62 11
1442.71 15
1442.80 19
1442.88 23
1442.97 25
1443.06 27
1443.15 27
1443.23 28
1443.32 28
1443.41 28
1443.49 29
1443.58 30
1443.67 31
1443.76 30
1443.84 29
1443.93 27
1444.02 24
1444.10 20
1444.19 16
1444.28 13
1444.37 10
1444.45 8
1444.54 7
1444.63 6
1444.71 5
1444.80 5
1444.89 5
1444.98 5
1445.06 4
1445.15 4
1445.24 4
1445.32 3
1445.41 2
1445.50 1
1445.59 0
1445.67 0
1445.76 0
1445.85 0
1445.93 0
1446.02 1
1446.11 1
1446.20 1
1446.28 0
1446.37 0
1446.46 0
1446.54 0
1446.63 2
1446.72 5
1446.81 8
1446.89 11
1446.98 13
1447.07 13
1447.15 12
1447.24 9
1447.33 7
1447.42 5
1447.50 4
1447.59 5
1447.68 8
1447.77 10
1447.85 13
1447.94 14
1448.03 14
1448.11 12
1448.20 10
1448.29 6
1448.38 3
1448.46 0
1448.55 0
1448.64 0
1448.73 0
1448.81 0
1448.90 3
1448.99 8
1449.07 14
1449.16 21
1449.25 27
1449.34 31
1449.42 34
1449.51 36
1449.60 36
1449.68 35
1449.77 35
1449.86 36
1449.95 37
1450.03 39
1450.12 41
1450.21 41
1450.30 40
1450.38 39
1450.47 36
1450.56 32
1450.65 29
1450.73 25
1450.82 23
1450.91 20
1450.99 18
1451.08 16
1451.17 14
1451.26 12
1451.34 10
1451.43 9
1451.52 7
1451.61 6
1451.69 6
1451.78 6
1451.87 6
1451.96 6
1452.04 8
1452.13 10
1452.22 12
1452.30 15
1452.39 18
1452.48 22
1452.57 25
1452.65 28
1452.74 32
1452.83 35
1452.92 39
1453.00 42
1453.09 45
1453.18 46
1453.27 47
1453.35 47
1453.44 47
1453.53 47
1453.62 48
1453.70 49
1453.79 51
1453.88 54
1453.96 57
1454.05 59
1454.14 60
1454.23 60
1454.31 58
1454.40 55
1454.49 52
1454.58 48
1454.66 45
1454.75 42
1454.84 40
1454.93 39
1455.01 40
1455.10 41
1455.19 43
1455.28 45
1455.36 45
1455.45 43
1455.54 39
1455.63 33
1455.71 25
1455.80 16
1455.89 9
1455.98 3
1456.06 0
1456.15 0
1456.24 3
1456.33 7
1456.41 12
1456.50 16
1456.59 19
1456.68 21
1456.76 21
1456.85 20
1456.94 18
1457.03 16
1457.11 14
1457.20 13
1457.29 13
1457.38 13
1457.46 14
1457.55 14
1457.64 15
1457.73 14
1457.81 13
1457.90 11
1457.99 10
1458.08 9
1458.16 9
1458.25 11
1458.34 14
1458.43 19
1458.51 24
1458.60 29
1458.69 33
1458.78 36
1458.86 36
1458.95 36
1459.04 33
1459.13 30
1459.21 27
1459.30 25
1459.39 24
1459.48 25
1459.56 28
1459.65 31
1459.74 35
1459.83 38
1459.91 41
1460.00 43
1460.09 44
1460.18 45
1460.27 44
1460.35 43
1460.44 41
1460.53 38
1460.62 35
1460.70 32
1460.79 29
1460.88 25
1460.97 22
1461.05 20
1461.14 17
1461.23 16
1461.32 14
1461.40 14
1461.49 14
1461.58 14
1461.67 16
1461.75 19
1461.84 22
1461.93 26
1462.02 29
1462.11 32
1462.19 34
1462.28 34
1462.37 34
1462.46 34
1462.54 34
1462.63 35
1462.72 37
1462.81 40
1462.89 44
1462.98 48
1463.07 52
1463.16 55
1463.25 56
1463.33 55
1463.42 53
1463.51 50
1463.60 45
1463.68 40
1463.77 36
1463.86 33
1463.95 31
1464.03 31
1464.12 33
1464.21 37
1464.30 42
1464.39 48
1464.47 54
1464.56 59
1464.65 64
1464.74 66
1464.82 68
1464.91 68
1465.00 67
1465.09 66
1465.18 64
1465.26 62
1465.35 61
1465.44 59
1465.53 59
1465.61 59
1465.70 61
1465.79 63
1465.88 66
1465.96 68
1466.05 70
1466.14 72
1466.23 71
1466.32 69
1466.40 65
1466.49 60
1466.58 54
1466.67 48
1466.75 41
1466.84 35
1466.93 30
1467.02 25
1467.11 21
1467.19 18
1467.28 15
1467.37 12
1467.46 10
1467.55 9
1467.63 8
1467.72 8
1467.81 8
1467.90 9
1467.98 11
1468.07 14
1468.16 17
1468.25 21
1468.34 26
1468.42 31
1468.51 36
1468.60 40
1468.69 44
1468.77 46
1468.86 46
1468.95 45
1469.04 43
1469.13 41
1469.21 40
1469.30 39
1469.39 40
1469.48 42
1469.57 44
1469.65 47
1469.74 49
1469.83 51
1469.92 51
1470.01 50
1470.09 47
1470.18 44
1470.27 40
1470.36 37
1470.44 34
1470.53 32
1470.62 31
1470.71 30
1470.80 31
1470.88 31
1470.97 32
1471.06 34
1471.15 35
1471.24 36
1471.32 36
1471.41 36
1471.50 35
1471.59 32
1471.68 29
1471.76 25
1471.85 21
1471.94 17
1472.03 14
1472.12 12
1472.20 11
1472.29 11
1472.38 12
1472.47 12
1472.56 11
1472.64 9
1472.73 6
1472.82 2
1472.91 0
1473.00 0
1473.08 0
1473.17 0
1473.26 0
1473.35 0
1473.43 0
1473.52 0
1473.61 3
1473.70 7
1473.79 10
1473.87 13
1473.96 14
1474.05 14
1474.14 14
1474.23 14
1474.32 14
1474.40 15
1474.49 17
1474.58 20
1474.67 23
1474.76 27
1474.84 30
1474.93 32
1475.02 34
1475.11 34
1475.20 34
1475.28 34
1475.37 33
1475.46 33
1475.55 33
1475.64 34
1475.72 35
1475.81 36
1475.90 38
1475.99 39
1476.08 40
1476.16 41
1476.25 41
1476.34 41
1476.43 40
1476.52 39
1476.60 38
1476.69 36
1476.78 33
1476.87 30
1476.96 27
1477.04 24
1477.13 21
1477.22 19
1477.31 18
1477.40 18
1477.49 20
1477.57 21
1477.66 23
1477.75 24
1477.84 24
1477.93 24
1478.01 24
1478.10 24
1478.19 24
1478.28 25
1478.37 26
1478.45 29
1478.54 31
1478.63 34
1478.72 37
1478.81 39
1478.90 41
1478.98 43
1479.07 44
1479.16 43
1479.25 42
1479.34 40
1479.42 38
1479.51 34
1479.60 30
1479.69 26
1479.78 22
1479.87 18
1479.95 14
1480.04 11
1480.13 9
1480.22 8
1480.31 8
1480.39 11
1480.48 16
1480.57 22
1480.66 28
1480.75 35
1480.84 40
1480.92 43
1481.01 44
1481.10 42
1481.19 40
1481.28 36
1481.37 33
1481.45 32
1481.54 32
1481.63 34
1481.72 38
1481.81 43
1481.89 47
1481.98 51
1482.07 54
1482.16 56
1482.25 58
1482.34 61
1482.42 64
1482.51 68
1482.60 71
1482.69 74
1482.78 75
1482.87 73
1482.95 69
1483.04 63
1483.13 56
1483.22 50
1483.31 46
1483.40 44
1483.48 46
1483.57 52
1483.66 59
1483.75 68
1483.84 78
1483.92 87
1484.01 94
1484.10 100
1484.19 103
1484.28 105
1484.37 106
1484.45 105
1484.54 104
1484.63 102
1484.72 100
1484.81 97
1484.90 93
1484.98 89
1485.07 85
1485.16 80
1485.25 75
1485.34 70
1485.43 65
1485.51 61
1485.60 58
1485.69 56
1485.78 55
1485.87 54
1485.96 54
1486.05 53
1486.13 53
1486.22 54
1486.31 54
1486.40 54
1486.49 55
1486.58 55
1486.66 55
1486.75 55
1486.84 56
1486.93 56
1487.02 57
1487.11 58
1487.19 59
1487.28 58
1487.37 56
1487.46 53
1487.55 49
1487.64 44
1487.72 40
1487.81 38
1487.90 36
1487.99 35
1488.08 35
1488.17 35
1488.26 34
1488.34 34
1488.43 33
1488.52 33
1488.61 33
1488.70 34
1488.79 36
1488.87 37
1488.96 38
1489.05 38
1489.14 38
1489.23 38
1489.32 38
1489.41 39
1489.49 41
1489.58 44
1489.67 48
1489.76 52
1489.85 55
1489.94 58
1490.02 59
1490.11 58
1490.20 57
1490.29 54
1490.38 51
1490.47 48
1490.56 44
1490.64 41
1490.73 38
1490.82 35
1490.91 33
1491.00 31
1491.09 29
1491.17 29
1491.26 29
1491.35 30
1491.44 31
1491.53 33
1491.62 35
1491.71 37
1491.79 40
1491.88 41
1491.97 42
1492.06 43
1492.15 43
1492.24 42
1492.33 40
1492.41 38
1492.50 36
1492.59 34
1492.68 33
1492.77 32
1492.86 31
1492.95 30
1493.03 29
1493.12 26
1493.21 23
1493.30 19
1493.39 15
1493.48 11
1493.57 9
1493.65 8
1493.74 8
1493.83 10
1493.92 14
1494.01 18
1494.10 22
1494.19 25
1494.27 27
1494.36 28
1494.45 29
1494.54 29
1494.63 30
1494.72 31
1494.81 33
1494.90 34
1494.98 35
1495.07 35
1495.16 33
1495.25 31
1495.34 29
1495.43 26
1495.52 23
1495.60 22
1495.69 22
1495.78 22
1495.87 24
1495.96 27
1496.05 31
1496.14 35
1496.23 40
1496.31 44
1496.40 48
1496.49 52
1496.58 54
1496.67 55
1496.76 54
1496.85 52
1496.93 49
1497.02 46
1497.11 43
1497.20 43
1497.29 44
1497.38 46
1497.47 50
1497.56 55
1497.64 60
1497.73 65
1497.82 69
1497.91 74
1498.00 78
1498.09 81
1498.18 84
1498.27 86
1498.35 87
1498.44 86
1498.53 85
1498.62 83
1498.71 81
1498.80 79
1498.89 77
1498.98 77
1499.06 77
1499.15 78
1499.24 78
1499.33 78
1499.42 77
1499.51 75
1499.60 73
1499.69 70
1499.77 67
1499.86 65
1499.95 63
1500.04 61
1500.13 60
1500.22 60
1500.31 61
1500.40 64
1500.48 68
1500.57 73
1500.66 79
1500.75 85
1500.84 91
1500.93 96
1501.02 100
1501.11 103
1501.19 104
1501.28 105
1501.37 105
1501.46 105
1501.55 103
1501.64 100
1501.73 97
1501.82 94
1501.91 89
1501.99 85
1502.08 81
1502.17 77
1502.26 73
1502.35 70
1502.44 66
1502.53 62
1502.62 58
1502.71 53
1502.79 48
1502.88 42
1502.97 36
1503.06 31
1503.15 26
1503.24 23
1503.33 21
1503.42 21
1503.51 22
1503.59 25
1503.68 29
1503.77 33
1503.86 36
1503.95 39
1504.04 41
1504.13 42
1504.22 41
1504.31 40
1504.39 38
1504.48 35
1504.57 33
1504.66 30
1504.75 28
1504.84 25
1504.93 23
1505.02 21
1505.11 18
1505.19 17
1505.28 15
1505.37 15
1505.46 15
1505.55 15
1505.64 16
1505.73 18
1505.82 20
1505.91 23
1505.99 26
1506.08 30
1506.17 35
1506.26 39
1506.35 44
1506.44 49
1506.53 53
1506.62 58
1506.71 62
1506.80 66
1506.88 69
1506.97 71
1507.06 71
1507.15 70
1507.24 66
1507.33 61
1507.42 54
1507.51 48
1507.60 43
1507.69 41
1507.77 41
1507.86 44
1507.95 48
1508.04 53
1508.13 58
1508.22 61
1508.31 63
1508.40 64
1508.49 63
1508.58 61
1508.67 59
1508.75 56
1508.84 54
1508.93 50
1509.02 46
1509.11 42
1509.20 37
1509.29 32
1509.38 29
1509.47 26
1509.56 26
1509.64 27
1509.73 30
1509.82 33
1509.91 37
1510.00 40
1510.09 42
1510.18 44
1510.27 45
1510.36 44
1510.45 44
1510.54 44
1510.62 44
1510.71 46
1510.80 47
1510.89 49
1510.98 50
1511.07 51
1511.16 50
1511.25 47
1511.34 43
1511.43 38
1511.52 33
1511.60 29
1511.69 26
1511.78 25
1511.87 25
1511.96 26
1512.05 27
1512.14 29
1512.23 31
1512.32 33
1512.41 34
1512.50 35
1512.59 36
1512.67 38
1512.76 39
1512.85 42
1512.94 45
1513.03 48
1513.12 51
1513.21 53
1513.30 53
1513.39 51
1513.48 47
1513.57 41
1513.66 35
1513.74 28
1513.83 22
1513.92 17
1514.01 13
1514.10 11
1514.19 11
1514.28 12
1514.37 14
1514.46 17
1514.55 19
1514.64 21
1514.73 22
1514.82 21
1514.90 20
1514.99 18
1515.08 15
1515.17 11
1515.26 6
1515.35 2
1515.44 0
1515.53 0
1515.62 0
1515.71 0
1515.80 0
1515.89 0
1515.98 0
1516.06 0
1516.15 1
1516.24 5
1516.33 9
1516.42 13
1516.51 16
1516.60 19
1516.69 21
1516.78 22
1516.87 22
1516.96 20
1517.05 17
1517.14 13
1517.23 9
1517.31 5
1517.40 3
1517.49 3
1517.58 4
1517.67 6
1517.76 8
1517.85 9
1517.94 8
1518.03 7
1518.12 5
1518.21 3
1518.30 3
1518.39 5
1518.48 9
1518.56 15
1518.65 23
1518.74 30
1518.83 37
1518.92 41
1519.01 43
1519.10 42
1519.19 39
1519.28 33
1519.37 27
1519.46 20
1519.55 15
1519.64 11
1519.73 9
1519.82 9
1519.91 11
1519.99 15
1520.08 18
1520.17 21
1520.26 23
1520.35 23
1520.44 22
1520.53 21
1520.62 20
1520.71 21
1520.80 24
1520.89 28
1520.98 34
1521.07 39
1521.16 43
1521.25 45
1521.34 45
1521.42 43
1521.51 40
1521.60 37
1521.69 35
1521.78 35
1521.87 37
1521.96 41
1522.05 46
1522.14 52
1522.23 57
1522.32 61
1522.41 65
1522.50 68
1522.59 70
1522.68 72
1522.77 73
1522.86 72
1522.95 71
1523.03 69
1523.12 66
1523.21 63
1523.30 60
1523.39 59
1523.48 59
1523.57 60
1523.66 61
1523.75 62
1523.84 63
1523.93 62
1524.02 61
1524.11 60
1524.20 60
1524.29 61
1524.38 63
1524.47 65
1524.56 69
1524.65 71
1524.73 73
1524.82 74
1524.91 73
1525.00 71
1525.09 68
1525.18 64
1525.27 61
1525.36 58
1525.45 55
1525.54 53
1525.63 52
1525.72 50
1525.81 47
1525.90 44
1525.99 41
1526.08 38
1526.17 35
1526.26 34
1526.35 34
1526.44 35
1526.53 37
1526.62 40
1526.70 42
1526.79 45
1526.88 48
1526.97 50
1527.06 53
1527.15 56
1527.24 59
1527.33 61
1527.42 63
1527.51 64
1527.60 64
1527.69 64
1527.78 63
1527.87 62
1527.96 60
1528.05 57
1528.14 55
1528.23 53
1528.32 51
1528.41 50
1528.50 49
1528.59 49
1528.68 48
1528.77 47
1528.86 46
1528.95 45
1529.03 44
1529.12 45
1529.21 47
1529.30 51
1529.39 57
1529.48 64
1529.57 71
1529.66 77
1529.75 80
1529.84 79
1529.93 74
1530.02 66
1530.11 56
1530.20 46
1530.29 37
1530.38 30
1530.47 25
1530.56 23
1530.65 24
1530.74 26
1530.83 30
1530.92 34
1531.01 37
1531.10 40
1531.19 41
1531.28 41
1531.37 40
1531.46 38
1531.55 35
1531.64 32
1531.73 29
1531.81 25
1531.90 22
1531.99 19
1532.08 17
1532.17 15
1532.26 13
1532.35 12
1532.44 12
1532.53 11
1532.62 10
1532.71 9
1532.80 8
1532.89 6
1532.98 4
1533.07 3
1533.16 4
1533.25 6
1533.34 9
1533.43 13
1533.52 17
1533.61 20
1533.70 24
1533.79 26
1533.88 28
1533.97 30
1534.06 31
1534.15 33
1534.24 34
1534.33 35
1534.42 35
1534.51 35
1534.60 35
1534.69 35
1534.78 36
1534.87 38
1534.96 40
1535.05 43
1535.14 45
1535.23 48
1535.32 49
1535.41 50
1535.50 49
1535.59 49
1535.68 48
1535.77 48
1535.85 47
1535.94 47
1536.03 48
1536.12 49
1536.21 51
1536.30 54
1536.39 57
1536.48 60
1536.57 61
1536.66 61
1536.75 59
1536.84 54
1536.93 48
1537.02 40
1537.11 32
1537.20 26
1537.29 21
1537.38 18
1537.47 18
1537.56 19
1537.65 22
1537.74 25
1537.83 29
1537.92 31
1538.01 33
1538.10 34
1538.19 34
1538.28 34
1538.37 33
1538.46 33
1538.55 33
1538.64 34
1538.73 36
1538.82 39
1538.91 42
1539.00 46
1539.09 50
1539.18 53
1539.27 55
1539.36 55
1539.45 54
1539.54 51
1539.63 47
1539.72 43
1539.81 39
1539.90 37
1539.99 36
1540.08 38
1540.17 41
1540.26 47
1540.35 54
1540.44 62
1540.53 69
1540.62 76
1540.71 80
1540.80 83
1540.89 83
1540.98 81
1541.07 79
1541.16 76
1541.25 73
1541.34 70
1541.43 68
1541.52 67
1541.61 66
1541.70 64
1541.79 63
1541.88 61
1541.97 59
1542.06 57
1542.15 57
1542.24 57
1542.33 59
1542.42 62
1542.51 65
1542.60 69
1542.69 71
1542.78 72
1542.87 72
1542.96 69
1543.05 65
1543.14 59
1543.23 52
1543.32 44
1543.41 36
1543.50 28
1543.59 20
1543.68 13
1543.77 6
1543.86 2
1543.95 1
1544.04 4
1544.13 9
1544.22 16
1544.31 23
1544.40 30
1544.49 33
1544.58 33
1544.67 29
1544.76 24
1544.85 17
1544.94 11
1545.03 7
1545.12 5
1545.21 6
1545.30 9
1545.39 13
1545.48 19
1545.57 25
1545.66 31
1545.75 38
1545.84 44
1545.93 50
1546.02 55
1546.11 59
1546.20 61
1546.29 62
1546.38 61
1546.47 59
1546.56 57
1546.65 54
1546.74 52
1546.84 51
1546.93 50
1547.02 49
1547.11 49
1547.20 49
1547.29 49
1547.38 49
1547.47 48
1547.56 48
1547.65 46
1547.74 45
1547.83 42
1547.92 39
1548.01 36
1548.10 33
1548.19 30
1548.28 27
1548.37 25
1548.46 24
1548.55 24
1548.64 24
1548.73 24
1548.82 25
1548.91 26
1549.00 27
1549.09 27
1549.18 28
1549.27 28
1549.36 29
1549.45 30
1549.54 31
1549.63 30
1549.72 29
1549.81 27
1549.90 23
1549.99 18
1550.08 13
1550.17 7
1550.26 2
1550.35 0
1550.44 0
1550.53 0
1550.62 0
1550.71 3
1550.80 7
1550.89 11
1550.99 15
1551.08 20
1551.17 24
1551.26 29
1551.35 33
1551.44 38
1551.53 43
1551.62 46
1551.71 49
1551.80 50
1551.89 49
1551.98 48
1552.07 46
1552.16 44
1552.25 41
1552.34 38
1552.43 35
1552.52 31
1552.61 27
1552.70 22
1552.79 19
1552.88 16
1552.97 15
1553.06 15
1553.15 17
1553.24 20
1553.33 24
1553.42 27
1553.51 30
1553.60 32
1553.69 34
1553.79 34
1553.88 34
1553.97 34
1554.06 33
1554.15 30
1554.24 27
1554.33 23
1554.42 18
1554.51 13
1554.60 8
1554.69 3
1554.78 0
1554.87 0
1554.96 0
1555.05 0
1555.14 0
1555.23 1
1555.32 4
1555.41 8
1555.50 12
1555.59 16
1555.68 21
1555.77 25
1555.86 29
1555.95 32
1556.05 34
1556.14 35
1556.23 34
1556.32 31
1556.41 28
1556.50 24
1556.59 20
1556.68 17
1556.77 16
1556.86 17
1556.95 21
1557.04 27
1557.13 33
1557.22 38
1557.31 41
1557.40 42
1557.49 39
1557.58 34
1557.67 27
1557.76 20
1557.85 12
1557.94 7
1558.04 4
1558.13 3
1558.22 5
1558.31 10
1558.40 16
1558.49 24
1558.58 32
1558.67 38
1558.76 44
1558.85 47
1558.94 50
1559.03 51
1559.12 51
1559.21 50
1559.30 49
1559.39 48
1559.48 46
1559.57 44
1559.66 42
1559.75 42
1559.85 42
1559.94 44
1560.03 47
1560.12 51
1560.21 55
1560.30 60
1560.39 64
1560.48 67
1560.57 68
1560.66 68
1560.75 65
1560.84 60
1560.93 53
1561.02 45
1561.11 36
1561.20 28
1561.29 21
1561.38 15
1561.48 12
1561.57 12
1561.66 13
1561.75 15
1561.84 18
1561.93 19
1562.02 19
1562.11 18
1562.20 16
1562.29 14
1562.38 13
1562.47 14
1562.56 15
1562.65 19
1562.74 22
1562.83 26
1562.93 29
1563.02 30
1563.11 30
1563.20 28
1563.29 25
1563.38 21
1563.47 16
1563.56 11
1563.65 6
1563.74 2
1563.83 0
1563.92 0
1564.01 0
1564.10 2
1564.19 6
1564.29 10
1564.38 15
1564.47 19
1564.56 22
1564.65 24
1564.74 25
1564.83 26
1564.92 28
1565.01 29
1565.10 32
1565.19 35
1565.28 38
1565.37 41
1565.46 42
1565.55 42
1565.65 39
1565.74 35
1565.83 30
1565.92 25
1566.01 20
1566.10 17
1566.19 15
1566.28 15
1566.37 17
1566.46 18
1566.55 20
1566.64 21
1566.73 22
1566.82 22
1566.92 21
1567.01 20
1567.10 17
1567.19 14
1567.28 10
1567.37 6
1567.46 3
1567.55 1
1567.64 3
1567.73 7
1567.82 15
1567.91 24
1568.00 34
1568.10 42
1568.19 49
1568.28 52
1568.37 52
1568.46 49
1568.55 45
1568.64 40
1568.73 36
1568.82 33
1568.91 31
1569.00 31
1569.09 32
1569.18 33
1569.28 34
1569.37 36
1569.46 36
1569.55 37
1569.64 36
1569.73 34
1569.82 31
1569.91 28
1570.00 25
1570.09 23
1570.18 23
1570.27 23
1570.37 25
1570.46 27
1570.55 30
1570.64 33
1570.73 36
1570.82 38
1570.91 41
1571.00 42
1571.09 43
1571.18 42
1571.27 41
1571.37 38
1571.46 35
1571.55 31
1571.64 27
1571.73 24
1571.82 22
1571.91 21
1572.00 21
1572.09 22
1572.18 23
1572.27 24
1572.36 24
1572.46 23
1572.55 20
1572.64 17
1572.73 13
1572.82 10
1572.91 6
1573.00 3
1573.09 1
1573.18 0
1573.27 0
1573.37 0
1573.46 0
1573.55 0
1573.64 0
1573.73 0
1573.82 0
1573.91 1
1574.00 7
1574.09 14
1574.18 22
1574.27 29
1574.37 35
1574.46 39
1574.55 41
1574.64 39
1574.73 36
1574.82 31
1574.91 26
1575.00 22
1575.09 20
1575.18 19
1575.28 20
1575.37 22
1575.46 24
1575.55 26
1575.64 27
1575.73 28
1575.82 29
1575.91 29
1576.00 28
1576.09 25
1576.19 22
1576.28 18
1576.37 12
1576.46 7
1576.55 2
1576.64 0
1576.73 0
1576.82 0
1576.91 0
1577.00 0
1577.10 0
1577.19 0
1577.28 2
1577.37 5
1577.46 8
1577.55 11
1577.64 16
1577.73 21
1577.82 26
1577.91 31
1578.01 37
1578.10 42
1578.19 46
1578.28 49
1578.37 52
1578.46 53
1578.55 54
1578.64 53
1578.73 51
1578.83 49
1578.92 45
1579.01 41
1579.10 36
1579.19 31
1579.28 26
1579.37 20
1579.46 16
1579.55 12
1579.65 11
1579.74 10
1579.83 12
1579.92 13
1580.01 14
1580.10 15
1580.19 15
1580.28 13
1580.37 12
1580.47 11
1580.56 11
1580.65 13
1580.74 15
1580.83 19
1580.92 24
1581.01 29
1581.10 33
1581.19 35
1581.29 36
1581.38 35
1581.47 32
1581.56 29
1581.65 26
1581.74 24
1581.83 23
1581.92 24
1582.02 26
1582.11 28
1582.20 31
1582.29 34
1582.38 37
1582.47 39
1582.56 41
1582.65 43
1582.74 46
1582.84 48
1582.93 50
1583.02 51
1583.11 50
1583.20 48
1583.29 46
1583.38 43
1583.47 40
1583.57 40
1583.66 42
1583.75 46
1583.84 51
1583.93 57
1584.02 62
1584.11 65
1584.20 66
1584.30 64
1584.39 61
1584.48 58
1584.57 56
1584.66 57
1584.75 60
1584.84 66
1584.93 73
1585.03 80
1585.12 87
1585.21 92
1585.30 94
1585.39 94
1585.48 92
1585.57 89
1585.66 85
1585.76 81
1585.85 78
1585.94 75
1586.03 73
1586.12 72
1586.21 71
1586.30 69
1586.40 68
1586.49 65
1586.58 61
1586.67 55
1586.76 48
1586.85 40
1586.94 32
1587.03 25
1587.13 19
1587.22 15
1587.31 12
1587.40 11
1587.49 11
1587.58 12
1587.67 13
1587.76 15
1587.86 17
1587.95 19
1588.04 22
1588.13 24
1588.22 27
1588.31 29
1588.40 32
1588.50 35
1588.59 38
1588.68 41
1588.77 43
1588.86 44
1588.95 44
1589.04 43
1589.14 42
1589.23 39
1589.32 37
1589.41 34
1589.50 32
1589.59 31
1589.68 29
1589.78 29
1589.87 28
1589.96 28
1590.05 28
1590.14 29
1590.23 30
1590.32 33
1590.42 36
1590.51 40
1590.60 45
1590.69 49
1590.78 54
1590.87 57
1590.96 60
1591.06 62
1591.15 63
1591.24 62
1591.33 61
1591.42 58
1591.51 54
1591.60 49
1591.70 43
1591.79 37
1591.88 31
1591.97 25
1592.06 22
1592.15 20
1592.24 21
1592.34 23
1592.43 26
1592.52 30
1592.61 32
1592.70 33
1592.79 33
1592.88 32
1592.98 29
1593.07 26
1593.16 23
1593.25 21
1593.34 19
1593.43 18
1593.53 18
1593.62 18
1593.71 19
1593.80 20
1593.89 20
1593.98 21
1594.07 21
1594.17 21
1594.26 19
1594.35 17
1594.44 15
1594.53 13
1594.62 11
1594.71 10
1594.81 11
1594.90 12
1594.99 15
1595.08 18
1595.17 21
1595.26 24
1595.36 26
1595.45 26
1595.54 26
1595.63 25
1595.72 23
1595.81 22
1595.91 20
1596.00 20
1596.09 20
1596.18 21
1596.27 23
1596.36 26
1596.45 29
1596.55 33
1596.64 36
1596.73 40
1596.82 43
1596.91 45
1597.00 48
1597.10 51
1597.19 54
1597.28 57
1597.37 61
1597.46 64
1597.55 67
1597.65 69
1597.74 69
1597.83 68
1597.92 66
1598.01 62
1598.10 58
1598.20 53
1598.29 47
1598.38 42
1598.47 36
1598.56 31
1598.65 26
1598.75 22
1598.84 18
1598.93 14
1599.02 11
1599.11 9
1599.20 7
1599.30 6
1599.39 5
1599.48 4
1599.57 5
1599.66 6
1599.75 8
1599.85 10
1599.94 12
1600.03 14
1600.12 16
1600.21 17
1600.30 18
1600.40 19
1600.49 20
1600.58 22
1600.67 24
1600.76 26
1600.85 27
1600.95 27
1601.04 26
1601.13 26
1601.22 25
1601.31 24
1601.40 25
1601.50 25
1601.59 26
1601.68 28
1601.77 29
1601.86 30
1601.96 31
1602.05 32
1602.14 32
1602.23 32
1602.32 32
1602.41 31
1602.51 30
1602.60 28
1602.69 26
1602.78 24
1602.87 22
1602.96 19
1603.06 17
1603.15 14
1603.24 10
1603.33 7
1603.42 5
1603.52 3
1603.61 3
1603.70 5
1603.79 9
1603.88 13
1603.97 19
1604.07 24
1604.16 28
1604.25 31
1604.34 32
1604.43 32
1604.53 32
1604.62 30
1604.71 29
1604.80 27
1604.89 25
1604.98 23
1605.08 21
1605.17 17
1605.26 14
1605.35 11
1605.44 9
1605.54 8
1605.63 7
1605.72 7
1605.81 7
1605.90 6
1606.00 5
1606.09 4
1606.18 2
1606.27 0
1606.36 0
1606.45 0
1606.55 0
1606.64 0
1606.73 0
1606.82 0
1606.91 0
1607.01 1
1607.10 5
1607.19 10
1607.28 15
1607.37 19
1607.47 22
1607.56 24
1607.65 25
1607.74 25
1607.83 24
1607.92 24
1608.02 23
1608.11 23
1608.20 24
1608.29 26
1608.38 29
1608.48 32
1608.57 35
1608.66 37
1608.75 37
1608.84 37
1608.94 35
1609.03 32
1609.12 29
1609.21 26
1609.30 25
1609.40 24
1609.49 24
1609.58 26
1609.67 27
1609.76 28
1609.86 29
1609.95 28
1610.04 25
1610.13 22
1610.22 19
1610.32 16
1610.41 14
1610.50 13
1610.59 15
1610.68 18
1610.78 22
1610.87 26
1610.96 29
1611.05 31
1611.14 31
1611.24 30
1611.33 28
1611.42 27
1611.51 27
1611.60 29
1611.70 32
1611.79 36
1611.88 40
1611.97 44
1612.06 46
1612.16 48
1612.25 49
1612.34 49
1612.43 48
1612.52 47
1612.62 46
1612.71 45
1612.80 43
1612.89 41
1612.98 39
1613.08 37
1613.17 36
1613.26 36
1613.35 37
1613.45 40
1613.54 44
1613.63 49
1613.72 56
1613.81 63
1613.91 69
1614.00 73
1614.09 76
1614.18 76
1614.27 74
1614.37 71
1614.46 66
1614.55 61
1614.64 56
1614.73 52
1614.83 48
1614.92 46
1615.01 44
1615.10 43
1615.20 42
1615.29 40
1615.38 38
1615.47 36
1615.56 32
1615.66 28
1615.75 23
1615.84 18
1615.93 14
1616.02 10
1616.12 8
1616.21 6
1616.30 7
1616.39 8
1616.49 11
1616.58 15
1616.67 20
1616.76 25
1616.85 30
1616.95 34
1617.04 37
1617.13 40
1617.22 41
1617.31 42
1617.41 42
1617.50 43
1617.59 43
1617.68 44
1617.78 44
1617.87 45
1617.96 47
1618.05 48
1618.14 49
1618.24 50
1618.33 51
1618.42 50
1618.51 49
1618.61 46
1618.70 43
1618.79 39
1618.88 36
1618.97 33
1619.07 32
1619.16 33
1619.25 34
1619.34 36
1619.44 39
1619.53 40
1619.62 40
1619.71 40
1619.81 40
1619.90 39
1619.99 39
1620.08 40
1620.17 40
1620.27 40
1620.36 38
1620.45 36
1620.54 32
1620.64 29
1620.73 26
1620.82 25
1620.91 27
1621.00 30
1621.10 34
1621.19 38
1621.28 41
1621.37 43
1621.47 43
1621.56 43
1621.65 43
1621.74 44
1621.84 46
1621.93 47
1622.02 48
1622.11 47
1622.20 44
1622.30 39
1622.39 33
1622.48 28
1622.57 23
1622.67 20
1622.76 20
1622.85 22
1622.94 25
1623.04 31
1623.13 38
1623.22 46
1623.31 55
1623.41 63
1623.50 70
1623.59 75
1623.68 77
1623.77 77
1623.87 76
1623.96 73
1624.05 72
1624.14 71
1624.24 73
1624.33 75
1624.42 78
1624.51 81
1624.61 82
1624.70 81
1624.79 78
1624.88 74
1624.98 68
1625.07 61
1625.16 54
1625.25 47
1625.35 40
1625.44 35
1625.53 31
1625.62 29
1625.72 30
1625.81 32
1625.90 35
1625.99 39
1626.09 43
1626.18 45
1626.27 46
1626.36 44
1626.45 42
1626.55 38
1626.64 34
1626.73 31
1626.82 29
1626.92 28
1627.01 29
1627.10 30
1627.19 32
1627.29 34
1627.38 36
1627.47 37
1627.56 39
1627.66 41
1627.75 42
1627.84 43
1627.93 43
1628.03 41
1628.12 38
1628.21 34
1628.30 29
1628.40 24
1628.49 20
1628.58 16
1628.67 14
1628.77 15
1628.86 18
1628.95 23
1629.04 31
1629.14 40
1629.23 50
1629.32 60
1629.41 67
1629.51 73
1629.60 75
1629.69 74
1629.78 70
1629.88 66
1629.97 60
1630.06 56
1630.16 53
1630.25 52
1630.34 54
1630.43 56
1630.53 60
1630.62 64
1630.71 67
1630.80 70
1630.90 72
1630.99 73
1631.08 75
1631.17 77
1631.27 78
1631.36 80
1631.45 81
1631.54 82
1631.64 83
1631.73 82
1631.82 80
1631.91 79
1632.01 77
1632.10 75
1632.19 73
1632.28 71
1632.38 70
1632.47 70
1632.56 71
1632.66 72
1632.75 73
1632.84 74
1632.93 75
1633.03 75
1633.12 75
1633.21 74
1633.30 72
1633.40 70
1633.49 68
1633.58 65
1633.67 63
1633.77 61
1633.86 59
1633.95 57
1634.04 55
1634.14 53
1634.23 50
1634.32 47
1634.42 44
1634.51 39
1634.60 34
1634.69 30
1634.79 25
1634.88 22
1634.97 20
1635.06 20
1635.16 21
1635.25 24
1635.34 27
1635.44 31
1635.53 35
1635.62 37
1635.71 39
1635.81 40
1635.90 39
1635.99 37
1636.08 35
1636.18 31
1636.27 28
1636.36 25
1636.46 21
1636.55 19
1636.64 17
1636.73 16
1636.83 17
1636.92 18
1637.01 21
1637.10 24
1637.20 29
1637.29 32
1637.38 35
1637.48 37
1637.57 36
1637.66 35
1637.75 32
1637.85 29
1637.94 26
1638.03 26
1638.12 27
1638.22 30
1638.31 34
1638.40 38
1638.50 42
1638.59 45
1638.68 47
1638.77 49
1638.87 49
1638.96 49
1639.05 49
1639.15 49
1639.24 50
1639.33 51
1639.42 52
1639.52 52
1639.61 52
1639.70 50
1639.80 47
1639.89 43
1639.98 37
1640.07 31
1640.17 26
1640.26 22
1640.35 19
1640.45 19
1640.54 21
1640.63 24
1640.72 29
1640.82 33
1640.91 38
1641.00 41
1641.10 43
1641.19 44
1641.28 43
1641.37 42
1641.47 41
1641.56 40
1641.65 40
1641.75 40
1641.84 40
1641.93 39
1642.02 37
1642.12 35
1642.21 33
1642.30 31
1642.40 31
1642.49 31
1642.58 32
1642.67 32
1642.77 31
1642.86 30
1642.95 27
1643.05 23
1643.14 19
1643.23 14
1643.33 10
1643.42 7
1643.51 5
1643.60 5
1643.70 5
1643.79 8
1643.88 11
1643.98 15
1644.07 18
1644.16 19
1644.25 19
1644.35 16
1644.44 11
1644.53 5
1644.63 0
1644.72 0
1644.81 0
1644.91 0
1645.00 0
1645.09 0
1645.18 0
1645.28 0
1645.37 2
1645.46 4
1645.56 6
1645.65 8
1645.74 11
1645.84 13
1645.93 16
1646.02 20
1646.11 25
1646.21 32
1646.30 39
1646.39 46
1646.49 53
1646.58 58
1646.67 62
1646.77 63
1646.86 62
1646.95 59
1647.04 54
1647.14 48
1647.23 42
1647.32 36
1647.42 32
1647.51 30
1647.60 29
1647.70 31
1647.79 33
1647.88 36
1647.97 38
1648.07 40
1648.16 41
1648.25 41
1648.35 40
1648.44 39
1648.53 38
1648.63 37
1648.72 35
1648.81 33
1648.91 32
1649.00 30
1649.09 28
1649.18 27
1649.28 26
1649.37 26
1649.46 26
1649.56 28
1649.65 29
1649.74 31
1649.84 33
1649.93 34
1650.02 33
1650.12 32
1650.21 30
1650.30 27
1650.40 24
1650.49 22
1650.58 22
1650.67 23
1650.77 26
1650.86 30
1650.95 34
1651.05 38
1651.14 40
1651.23 40
1651.33 39
1651.42 37
1651.51 35
1651.61 33
1651.70 31
1651.79 30
1651.89 29
1651.98 28
1652.07 28
1652.17 28
1652.26 27
1652.35 25
1652.44 22
1652.54 19
1652.63 14
1652.72 9
1652.82 5
1652.91 2
1653.00 1
1653.10 3
1653.19 5
1653.28 9
1653.38 14
1653.47 18
1653.56 22
1653.66 25
1653.75 28
1653.84 30
1653.94 33
1654.03 35
1654.12 36
1654.22 37
1654.31 37
1654.40 35
1654.50 33
1654.59 29
1654.68 25
1654.78 22
1654.87 19
1654.96 17
1655.06 17
1655.15 16
1655.24 17
1655.34 17
1655.43 18
1655.52 19
1655.61 20
1655.71 22
1655.80 24
1655.89 26
1655.99 28
1656.08 29
1656.17 29
1656.27 30
1656.36 30
1656.45 32
1656.55 34
1656.64 39
1656.73 44
1656.83 49
1656.92 54
1657.01 57
1657.11 59
1657.20 58
1657.29 57
1657.39 55
1657.48 54
1657.57 55
1657.67 56
1657.76 58
1657.85 61
1657.95 63
1658.04 65
1658.13 65
1658.23 63
1658.32 61
1658.41 57
1658.51 53
1658.60 49
1658.69 45
1658.79 42
1658.88 39
1658.97 37
1659.07 36
1659.16 35
1659.25 33
1659.35 32
1659.44 30
1659.54 29
1659.63 26
1659.72 23
1659.82 20
1659.91 17
1660.00 16
1660.10 16
1660.19 18
1660.28 23
1660.38 28
1660.47 33
1660.56 38
1660.66 42
1660.75 46
1660.84 48
1660.94 49
1661.03 51
1661.12 52
1661.22 53
1661.31 54
1661.40 55
1661.50 55
1661.59 56
1661.68 58
1661.78 60
1661.87 62
1661.96 63
1662.06 63
1662.15 61
1662.24 56
1662.34 49
1662.43 41
1662.52 32
1662.62 25
1662.71 20
1662.81 16
1662.90 15
1662.99 15
1663.09 16
1663.18 17
1663.27 17
1663.37 17
1663.46 17
1663.55 16
1663.65 15
1663.74 14
1663.83 14
1663.93 15
1664.02 16
1664.11 19
1664.21 24
1664.30 30
1664.39 37
1664.49 45
1664.58 52
1664.68 59
1664.77 64
1664.86 69
1664.96 72
1665.05 75
1665.14 77
1665.24 79
1665.33 80
1665.42 80
1665.52 78
1665.61 76
1665.70 71
1665.80 66
1665.89 59
1665.99 51
1666.08 44
1666.17 37
1666.27 31
1666.36 26
1666.45 21
1666.55 17
1666.64 12
1666.73 6
1666.83 1
1666.92 0
1667.01 0
1667.11 0
1667.20 0
1667.30 0
1667.39 0
1667.48 0
1667.58 0
1667.67 4
1667.76 7
1667.86 10
1667.95 13
1668.04 17
1668.14 20
1668.23 23
1668.33 26
1668.42 28
1668.51 30
1668.61 31
1668.70 32
1668.79 32
1668.89 32
1668.98 32
1669.07 32
1669.17 31
1669.26 29
1669.36 27
1669.45 25
1669.54 23
1669.64 22
1669.73 21
1669.82 21
1669.92 23
1670.01 26
1670.10 31
1670.20 36
1670.29 41
1670.39 46
1670.48 48
1670.57 48
1670.67 45
1670.76 40
1670.85 32
1670.95 24
1671.04 17
1671.14 10
1671.23 5
1671.32 2
1671.42 0
1671.51 0
1671.60 0
1671.70 0
1671.79 0
1671.89 0
1671.98 0
1672.07 1
1672.17 3
1672.26 5
1672.35 7
1672.45 9
1672.54 10
1672.64 11
1672.73 12
1672.82 13
1672.92 13
1673.01 12
1673.10 11
1673.20 10
1673.29 8
1673.39 6
1673.48 4
1673.57 2
1673.67 0
1673.76 0
1673.85 0
1673.95 0
1674.04 0
1674.14 5
1674.23 12
1674.32 20
1674.42 28
1674.51 35
1674.60 39
1674.70 40
1674.79 36
1674.89 30
1674.98 22
1675.07 13
1675.17 5
1675.26 0
1675.36 0
1675.45 0
1675.54 0
1675.64 0
1675.73 0
1675.82 5
1675.92 10
1676.01 15
1676.11 18
1676.20 20
1676.29 20
1676.39 18
1676.48 16
1676.58 12
1676.67 7
1676.76 2
1676.86 0
1676.95 0
1677.04 0
1677.14 0
1677.23 0
1677.33 0
1677.42 0
1677.51 5
1677.61 11
1677.70 16
1677.80 20
1677.89 22
1677.98 21
1678.08 18
1678.17 13
1678.27 8
1678.36 4
1678.45 1
1678.55 0
1678.64 0
1678.74 0
1678.83 0
1678.92 0
1679.02 0
1679.11 0
1679.20 0
1679.30 0
1679.39 3
1679.49 10
1679.58 17
1679.67 22
1679.77 26
1679.86 28
1679.96 27
1680.05 25
1680.14 22
1680.24 19
1680.33 17
1680.43 15
1680.52 15
1680.61 17
1680.71 19
1680.80 22
1680.90 26
1680.99 29
1681.08 33
1681.18 36
1681.27 38
1681.37 39
1681.46 39
1681.55 38
1681.65 37
1681.74 37
1681.84 36
1681.93 36
1682.02 37
1682.12 38
1682.21 38
1682.31 38
1682.40 37
1682.49 34
1682.59 31
1682.68 28
1682.78 26
1682.87 25
1682.96 25
1683.06 26
1683.15 29
1683.25 32
1683.34 35
1683.43 37
1683.53 38
1683.62 38
1683.72 38
1683.81 38
1683.91 38
1684.00 38
1684.09 40
1684.19 41
1684.28 43
1684.38 45
1684.47 46
1684.56 48
1684.66 51
1684.75 55
1684.85 60
1684.94 65
1685.03 70
1685.13 74
1685.22 77
1685.32 77
1685.41 75
1685.50 72
1685.60 67
1685.69 62
1685.79 56
1685.88 49
1685.98 43
1686.07 36
1686.16 29
1686.26 22
1686.35 14
1686.45 7
1686.54 1
1686.63 0
1686.73 0
1686.82 0
1686.92 0
1687.01 0
1687.11 0
1687.20 6
1687.29 15
1687.39 24
1687.48 32
1687.58 39
1687.67 43
1687.76 45
1687.86 44
1687.95 41
1688.05 39
1688.14 37
1688.24 38
1688.33 39
1688.42 42
1688.52 45
1688.61 46
1688.71 45
1688.80 42
1688.89 36
1688.99 31
1689.08 26
1689.18 23
1689.27 24
1689.37 28
1689.46 34
1689.55 41
1689.65 48
1689.74 52
1689.84 54
1689.93 55
1690.03 53
1690.12 52
1690.21 51
1690.31 50
1690.40 50
1690.50 50
1690.59 50
1690.69 49
1690.78 49
1690.87 49
1690.97 50
1691.06 52
1691.16 55
1691.25 58
1691.35 59
1691.44 59
1691.53 58
1691.63 55
1691.72 51
1691.82 47
1691.91 44
1692.01 43
1692.10 42
1692.19 44
1692.29 46
1692.38 48
1692.48 49
1692.57 50
1692.67 48
1692.76 46
1692.85 43
1692.95 41
1693.04 39
1693.14 39
1693.23 41
1693.33 43
1693.42 45
1693.51 47
1693.61 47
1693.70 45
1693.80 43
1693.89 41
1693.99 39
1694.08 38
1694.17 39
1694.27 42
1694.36 46
1694.46 51
1694.55 57
1694.65 62
1694.74 65
1694.84 68
1694.93 68
1695.02 66
1695.12 63
1695.21 59
1695.31 56
1695.40 54
1695.50 53
1695.59 54
1695.68 57
1695.78 61
1695.87 66
1695.97 72
1696.06 78
1696.16 84
1696.25 89
1696.35 94
1696.44 97
1696.53 99
1696.63 98
1696.72 95
1696.82 90
1696.91 84
1697.01 79
1697.10 73
1697.20 69
1697.29 65
1697.38 62
1697.48 59
1697.57 56
1697.67 54
1697.76 51
1697.86 48
1697.95 45
1698.05 41
1698.14 36
1698.23 30
1698.33 24
1698.42 18
1698.52 13
1698.61 10
1698.71 9
1698.80 10
1698.90 12
1698.99 15
1699.09 17
1699.18 19
1699.27 19
1699.37 19
1699.46 18
1699.56 18
1699.65 18
1699.75 20
1699.84 21
1699.94 23
1700.03 25
1700.12 28
1700.22 31
1700.31 35
1700.41 40
1700.50 46
1700.60 52
1700.69 58
1700.79 64
1700.88 69
1700.98 72
1701.07 73
1701.16 72
1701.26 69
1701.35 63
1701.45 57
1701.54 49
1701.64 41
1701.73 33
1701.83 26
1701.92 21
1702.02 18
1702.11 17
1702.20 19
1702.30 23
1702.39 29
1702.49 35
1702.58 41
1702.68 46
1702.77 49
1702.87 50
1702.96 50
1703.06 49
1703.15 47
1703.25 45
1703.34 43
1703.43 41
1703.53 37
1703.62 32
1703.72 27
1703.81 21
1703.91 16
1704.00 13
1704.10 11
1704.19 11
1704.29 13
1704.38 14
1704.48 14
1704.57 14
1704.66 13
1704.76 12
1704.85 11
1704.95 11
1705.04 12
1705.14 14
1705.23 15
1705.33 16
1705.42 16
1705.52 16
1705.61 16
1705.71 17
1705.80 18
1705.90 19
1705.99 21
1706.08 22
1706.18 21
1706.27 18
1706.37 13
1706.46 7
1706.56 0
1706.65 0
1706.75 0
1706.84 0
1706.94 0
1707.03 0
1707.13 0
1707.22 0
1707.32 4
1707.41 7
1707.51 9
1707.60 10
1707.70 11
1707.79 12
1707.88 14
1707.98 17
1708.07 22
1708.17 27
1708.26 33
1708.36 40
1708.45 46
1708.55 52
1708.64 57
1708.74 61
1708.83 63
1708.93 64
1709.02 63
1709.12 60
1709.21 56
1709.31 51
1709.40 45
1709.50 40
1709.59 34
1709.69 29
1709.78 24
1709.87 19
1709.97 15
1710.06 11
1710.16 7
1710.25 4
1710.35 2
1710.44 2
1710.54 3
1710.63 7
1710.73 13
1710.82 21
1710.92 29
1711.01 38
1711.11 45
1711.20 51
1711.30 54
1711.39 54
1711.49 53
1711.58 50
1711.68 46
1711.77 42
1711.87 37
1711.96 32
1712.06 27
1712.15 23
1712.25 19
1712.34 16
1712.44 13
1712.53 12
1712.62 11
1712.72 13
1712.81 15
1712.91 19
1713.00 24
1713.10 29
1713.19 34
1713.29 37
1713.38 38
1713.48 38
1713.57 37
1713.67 35
1713.76 34
1713.86 34
1713.95 35
1714.05 36
1714.14 37
1714.24 38
1714.33 39
1714.43 39
1714.52 38
1714.62 38
1714.71 37
1714.81 37
1714.90 37
1715.00 36
1715.09 35
1715.19 33
1715.28 30
1715.38 28
1715.47 25
1715.57 24
1715.66 23
1715.76 23
1715.85 25
1715.95 28
1716.04 32
1716.14 37
1716.23 43
1716.33 48
1716.42 53
1716.52 56
1716.61 57
1716.71 56
1716.80 54
1716.90 49
1716.99 45
1717.09 41
1717.18 37
1717.28 34
1717.37 33
1717.47 32
1717.56 32
1717.66 33
1717.75 35
1717.85 38
1717.94 43
1718.04 47
1718.13 52
1718.23 55
1718.32 55
1718.42 52
1718.51 46
1718.61 38
1718.70 28
1718.80 18
1718.89 8
1718.99 0
1719.08 0
1719.18 0
1719.27 0
1719.37 0
1719.46 0
1719.56 0
1719.65 0
1719.75 0
1719.84 4
1719.94 12
1720.03 21
1720.13 29
1720.22 35
1720.32 40
1720.41 42
1720.51 42
1720.60 41
1720.70 39
1720.79 37
1720.89 35
1720.98 34
1721.08 33
1721.17 34
1721.27 34
1721.36 35
1721.46 36
1721.55 37
1721.65 38
1721.74 39
1721.84 40
1721.94 41
1722.03 41
1722.13 41
1722.22 41
1722.32 38
1722.41 35
1722.51 30
1722.60 25
1722.70 21
1722.79 16
1722.89 12
1722.98 9
1723.08 6
1723.17 4
1723.27 3
1723.36 3
1723.46 4
1723.55 7
1723.65 10
1723.74 14
1723.84 17
1723.93 19
1724.03 21
1724.12 20
1724.22 19
1724.31 16
1724.41 13
1724.50 9
1724.60 6
1724.69 2
1724.79 0
1724.89 0
1724.98 0
1725.08 0
1725.17 0
1725.27 3
1725.36 7
1725.46 11
1725.55 14
1725.65 16
1725.74 18
1725.84 19
1725.93 20
1726.03 21
1726.12 23
1726.22 26
1726.31 29
1726.41 32
1726.50 35
1726.60 37
1726.69 39
1726.79 41
1726.89 42
1726.98 43
1727.08 43
1727.17 42
1727.27 40
1727.36 37
1727.46 34
1727.55 32
1727.65 32
1727.74 32
1727.84 34
1727.93 35
1728.03 35
1728.12 34
1728.22 30
1728.31 26
1728.41 22
1728.51 19
1728.60 17
1728.70 18
1728.79 20
1728.89 23
1728.98 27
1729.08 30
1729.17 31
1729.27 30
1729.36 27
1729.46 24
1729.55 20
1729.65 16
1729.74 14
1729.84 14
1729.94 17
1730.03 21
1730.13 28
1730.22 36
1730.32 44
1730.41 51
1730.51 57
1730.60 62
1730.70 65
1730.79 67
1730.89 69
1730.98 70
1731.08 71
1731.18 71
1731.27 69
1731.37 66
1731.46 62
1731.56 58
1731.65 54
1731.75 53
1731.84 54
1731.94 58
1732.03 64
1732.13 69
1732.22 73
1732.32 74
1732.42 71
1732.51 66
1732.61 59
1732.70 51
1732.80 44
1732.89 37
1732.99 32
1733.08 28
1733.18 24
1733.27 20
1733.37 17
1733.47 15
1733.56 14
1733.66 14
1733.75 15
1733.85 17
1733.94 18
1734.04 20
1734.13 22
1734.23 22
1734.32 23
1734.42 24
1734.52 24
1734.61 25
1734.71 25
1734.80 26
1734.90 26
1734.99 28
1735.09 29
1735.18 32
1735.28 35
1735.37 39
1735.47 43
1735.57 47
1735.66 50
1735.76 52
1735.85 54
1735.95 56
1736.04 57
1736.14 59
1736.23 61
1736.33 63
1736.43 64
1736.52 63
1736.62 61
1736.71 58
1736.81 54
1736.90 49
1737.00 45
1737.09 42
1737.19 40
1737.29 39
1737.38 39
1737.48 41
1737.57 44
1737.67 48
1737.76 52
1737.86 56
1737.95 58
1738.05 60
1738.15 59
1738.24 56
1738.34 54
1738.43 51
1738.53 50
1738.62 51
1738.72 52
1738.81 54
1738.91 55
1739.01 55
1739.10 52
1739.20 47
1739.29 40
1739.39 34
1739.48 28
1739.58 23
1739.67 19
1739.77 17
1739.87 15
1739.96 13
1740.06 11
1740.15 9
1740.25 9
1740.34 9
1740.44 10
1740.54 14
1740.63 18
1740.73 24
1740.82 29
1740.92 34
1741.01 38
1741.11 41
1741.20 42
1741.30 41
1741.40 39
1741.49 37
1741.59 34
1741.68 31
1741.78 28
1741.87 25
1741.97 24
1742.07 23
1742.16 24
1742.26 27
1742.35 31
1742.45 36
1742.54 42
1742.64 48
1742.74 54
1742.83 58
1742.93 60
1743.02 62
1743.12 62
1743.21 62
1743.31 60
1743.41 58
1743.50 54
1743.60 50
1743.69 45
1743.79 40
1743.88 34
1743.98 30
1744.08 26
1744.17 23
1744.27 21
1744.36 21
1744.46 22
1744.55 25
1744.65 28
1744.75 32
1744.84 35
1744.94 37
1745.03 36
1745.13 33
1745.23 28
1745.32 21
1745.42 13
1745.51 7
1745.61 2
1745.70 0
1745.80 2
1745.90 6
1745.99 12
1746.09 20
1746.18 28
1746.28 35
1746.37 42
1746.47 49
1746.57 54
1746.66 59
1746.76 64
1746.85 69
1746.95 73
1747.05 79
1747.14 84
1747.24 91
1747.33 98
1747.43 106
1747.52 113
1747.62 119
1747.72 124
1747.81 127
1747.91 130
1748.00 135
1748.10 141
1748.20 149
1748.29 160
1748.39 170
1748.48 179
1748.58 184
1748.67 185
1748.77 182
1748.87 175
1748.96 168
1749.06 162
1749.15 160
1749.25 162
1749.35 167
1749.44 176
1749.54 186
1749.63 195
1749.73 203
1749.83 208
1749.92 211
1750.02 210
1750.11 205
1750.21 197
1750.30 186
1750.40 174
1750.50 162
1750.59 150
1750.69 141
1750.78 134
1750.88 130
1750.98 128
1751.07 128
1751.17 128
1751.26 127
1751.36 126
1751.46 123
1751.55 118
1751.65 113
1751.74 108
1751.84 103
1751.94 98
1752.03 94
1752.13 90
1752.22 86
1752.32 81
1752.42 76
1752.51 71
1752.61 66
1752.70 61
1752.80 58
1752.90 57
1752.99 56
1753.09 57
1753.18 60
1753.28 62
1753.38 66
1753.47 69
1753.57 72
1753.66 76
1753.76 79
1753.86 82
1753.95 83
1754.05 83
1754.14 81
1754.24 77
1754.34 71
1754.43 63
1754.53 55
1754.62 48
1754.72 41
1754.82 37
1754.91 34
1755.01 33
1755.10 33
1755.20 34
1755.30 36
1755.39 38
1755.49 39
1755.58 40
1755.68 40
1755.78 39
1755.87 37
1755.97 35
1756.06 33
1756.16 32
1756.26 31
1756.35 32
1756.45 33
1756.54 35
1756.64 37
1756.74 39
1756.83 40
1756.93 41
1757.02 42
1757.12 42
1757.22 42
1757.31 42
1757.41 41
1757.51 40
1757.60 39
1757.70 38
1757.79 38
1757.89 38
1757.99 38
1758.08 38
1758.18 38
1758.27 36
1758.37 34
1758.47 33
1758.56 31
1758.66 30
1758.76 30
1758.85 30
1758.95 31
1759.04 31
1759.14 30
1759.24 29
1759.33 28
1759.43 29
1759.52 30
1759.62 32
1759.72 35
1759.81 38
1759.91 40
1760.01 40
1760.10 39
1760.20 35
1760.29 31
1760.39 27
1760.49 22
1760.58 19
1760.68 17
1760.77 16
1760.87 16
1760.97 18
1761.06 20
1761.16 23
1761.26 25
1761.35 27
1761.45 28
1761.54 28
1761.64 28
1761.74 27
1761.83 28
1761.93 30
1762.03 32
1762.12 36
1762.22 40
1762.31 43
1762.41 46
1762.51 48
1762.60 49
1762.70 49
1762.80 49
1762.89 49
1762.99 50
1763.08 53
1763.18 58
1763.28 64
1763.37 71
1763.47 78
1763.57 85
1763.66 91
1763.76 94
1763.85 95
1763.95 93
1764.05 89
1764.14 84
1764.24 79
1764.34 72
1764.43 66
1764.53 60
1764.62 54
1764.72 48
1764.82 44
1764.91 42
1765.01 41
1765.11 44
1765.20 49
1765.30 55
1765.40 62
1765.49 67
1765.59 70
1765.68 70
1765.78 68
1765.88 65
1765.97 61
1766.07 57
1766.17 55
1766.26 53
1766.36 53
1766.45 53
1766.55 53
1766.65 54
1766.74 55
1766.84 55
1766.94 55
1767.03 55
1767.13 52
1767.23 48
1767.32 43
1767.42 36
1767.51 29
1767.61 22
1767.71 17
1767.80 15
1767.90 14
1768.00 16
1768.09 18
1768.19 22
1768.29 24
1768.38 26
1768.48 27
1768.58 26
1768.67 25
1768.77 23
1768.86 21
1768.96 19
1769.06 19
1769.15 19
1769.25 20
1769.35 23
1769.44 27
1769.54 32
1769.64 37
1769.73 42
1769.83 47
1769.93 50
1770.02 51
1770.12 51
1770.21 47
1770.31 41
1770.41 34
1770.50 25
1770.60 17
1770.70 9
1770.79 2
1770.89 0
1770.99 0
1771.08 0
1771.18 0
1771.28 0
1771.37 0
1771.47 0
1771.57 0
1771.66 2
1771.76 4
1771.85 6
1771.95 9
1772.05 12
1772.14 16
1772.24 20
1772.34 26
1772.43 32
1772.53 38
1772.63 43
1772.72 47
1772.82 50
1772.92 53
1773.01 55
1773.11 58
1773.21 60
1773.30 62
1773.40 64
1773.50 65
1773.59 65
1773.69 64
1773.79 62
1773.88 61
1773.98 60
1774.07 59
1774.17 59
1774.27 58
1774.36 56
1774.46 55
1774.56 54
1774.65 53
1774.75 53
1774.85 55
1774.94 57
1775.04 61
1775.14 64
1775.23 67
1775.33 68
1775.43 67
1775.52 65
1775.62 62
1775.72 58
1775.81 54
1775.91 50
1776.01 48
1776.10 48
1776.20 50
1776.30 53
1776.39 58
1776.49 64
1776.59 71
1776.68 77
1776.78 83
1776.88 85
1776.97 85
1777.07 82
1777.17 76
1777.26 67
1777.36 57
1777.46 48
1777.55 39
1777.65 32
1777.75 26
1777.84 23
1777.94 20
1778.04 19
1778.13 18
1778.23 18
1778.33 18
1778.42 18
1778.52 18
1778.62 17
1778.71 18
1778.81 19
1778.91 20
1779.00 24
1779.10 28
1779.20 33
1779.29 38
1779.39 43
1779.49 47
1779.58 50
1779.68 52
1779.78 53
1779.87 53
1779.97 52
1780.07 52
1780.16 51
1780.26 50
1780.36 50
1780.45 49
1780.55 48
1780.65 47
1780.74 45
1780.84 43
1780.94 41
1781.03 39
1781.13 37
1781.23 35
1781.32 33
1781.42 31
1781.52 28
1781.61 26
1781.71 23
1781.81 21
1781.90 20
1782.00 19
1782.10 19
1782.20 18
1782.29 16
1782.39 14
1782.49 10
1782.58 4
1782.68 0
1782.78 0
1782.87 0
1782.97 0
1783.07 0
1783.16 0
1783.26 0
1783.36 0
1783.45 6
1783.55 17
1783.65 28
1783.74 38
1783.84 46
1783.94 51
1784.03 53
1784.13 53
1784.23 51
1784.33 49
1784.42 46
1784.52 44
1784.62 43
1784.71 42
1784.81 40
1784.91 39
1785.00 38
1785.10 36
1785.20 35
1785.29 35
1785.39 36
1785.49 37
1785.58 39
1785.68 41
1785.78 43
1785.87 45
1785.97 46
1786.07 46
1786.17 44
1786.26 41
1786.36 37
1786.46 32
1786.55 27
1786.65 23
1786.75 20
1786.84 20
1786.94 23
1787.04 30
1787.13 40
1787.23 52
1787.33 64
1787.43 76
1787.52 85
1787.62 92
1787.72 95
1787.81 95
1787.91 92
1788.01 88
1788.10 82
1788.20 76
1788.30 71
1788.39 66
1788.49 63
1788.59 60
1788.69 59
1788.78 59
1788.88 60
1788.98 61
1789.07 63
1789.17 63
1789.27 63
1789.36 62
1789.46 61
1789.56 60
1789.66 60
1789.75 62
1789.85 64
1789.95 66
1790.04 68
1790.14 67
1790.24 65
1790.33 61
1790.43 56
1790.53 51
1790.63 47
1790.72 46
1790.82 47
1790.92 50
1791.01 54
1791.11 58
1791.21 62
1791.30 64
1791.40 65
1791.50 64
1791.60 62
1791.69 60
1791.79 57
1791.89 54
1791.98 52
1792.08 50
1792.18 49
1792.27 49
1792.37 51
1792.47 53
1792.57 57
1792.66 60
1792.76 64
1792.86 66
1792.95 67
1793.05 66
1793.15 64
1793.25 61
1793.34 58
1793.44 56
1793.54 55
1793.63 56
1793.73 57
1793.83 60
1793.93 63
1794.02 65
1794.12 65
1794.22 63
1794.31 59
1794.41 54
1794.51 48
1794.60 42
1794.70 37
1794.80 35
1794.90 35
1794.99 38
1795.09 42
1795.19 48
1795.28 52
1795.38 55
1795.48 56
1795.58 53
1795.67 48
1795.77 42
1795.87 37
1795.96 32
1796.06 29
1796.16 28
1796.26 28
1796.35 29
1796.45 30
1796.55 30
1796.64 29
1796.74 27
1796.84 26
1796.94 26
1797.03 26
1797.13 28
1797.23 30
1797.33 33
1797.42 37
1797.52 40
1797.62 43
1797.71 45
1797.81 47
1797.91 49
1798.01 50
1798.10 51
1798.20 52
1798.30 53
1798.39 53
1798.49 54
1798.59 54
1798.69 55
1798.78 57
1798.88 59
1798.98 62
1799.08 67
1799.17 71
1799.27 75
1799.37 78
1799.46 79
1799.56 78
1799.66 76
1799.76 73
1799.85 69
1799.95 66
1800.05 63
1800.14 61
1800.24 60
1800.34 60
1800.44 61
1800.53 64
1800.63 69
1800.73 74
1800.83 79
1800.92 83
1801.02 85
1801.12 83
1801.21 79
1801.31 72
1801.41 64
1801.51 55
1801.60 47
1801.70 41
1801.80 37
1801.90 35
1801.99 34
1802.09 34
1802.19 34
1802.29 34
1802.38 34
1802.48 35
1802.58 35
1802.67 36
1802.77 38
1802.87 40
1802.97 42
1803.06 45
1803.16 46
1803.26 47
1803.36 46
1803.45 44
1803.55 40
1803.65 36
1803.75 32
1803.84 29
1803.94 28
1804.04 28
1804.14 29
1804.23 32
1804.33 35
1804.43 39
1804.52 43
1804.62 47
1804.72 53
1804.82 59
1804.91 64
1805.01 70
1805.11 73
1805.21 75
1805.30 74
1805.40 71
1805.50 66
1805.60 60
1805.69 54
1805.79 49
1805.89 45
1805.99 43
1806.08 42
1806.18 43
1806.28 46
1806.38 49
1806.47 53
1806.57 58
1806.67 61
1806.77 64
1806.86 67
1806.96 68
1807.06 70
1807.15 71
1807.25 73
1807.35 74
1807.45 75
1807.54 75
1807.64 75
1807.74 73
1807.84 71
1807.93 67
1808.03 63
1808.13 58
1808.23 52
1808.32 48
1808.42 45
1808.52 43
1808.62 43
1808.71 43
1808.81 44
1808.91 45
1809.01 44
1809.10 43
1809.20 40
1809.30 36
1809.40 33
1809.49 29
1809.59 26
1809.69 23
1809.79 20
1809.88 19
1809.98 18
1810.08 18
1810.18 18
1810.27 19
1810.37 19
1810.47 19
1810.57 18
1810.67 16
1810.76 13
1810.86 10
1810.96 8
1811.06 5
1811.15 3
1811.25 2
1811.35 1
1811.45 0
1811.54 0
1811.64 1
1811.74 3
1811.84 7
1811.93 11
1812.03 17
1812.13 22
1812.23 28
1812.32 33
1812.42 37
1812.52 39
1812.62 40
1812.71 40
1812.81 40
1812.91 38
1813.01 35
1813.10 32
1813.20 28
1813.30 23
1813.40 18
1813.50 12
1813.59 6
1813.69 1
1813.79 0
1813.89 0
1813.98 0
1814.08 0
1814.18 0
1814.28 0
1814.37 0
1814.47 0
1814.57 3
1814.67 5
1814.76 7
1814.86 9
1814.96 10
1815.06 10
1815.16 10
1815.25 10
1815.35 10
1815.45 10
1815.55 11
1815.64 13
1815.74 15
1815.84 17
1815.94 19
1816.03 20
1816.13 20
1816.23 19
1816.33 17
1816.43 14
1816.52 12
1816.62 10
1816.72 9
1816.82 8
1816.91 8
1817.01 7
1817.11 6
1817.21 4
1817.30 2
1817.40 0
1817.50 0
1817.60 0
1817.70 2
1817.79 5
1817.89 10
1817.99 15
1818.09 20
1818.18 25
1818.28 30
1818.38 34
1818.48 38
1818.58 41
1818.67 44
1818.77 46
1818.87 48
1818.97 48
1819.06 47
1819.16 45
1819.26 41
1819.36 38
1819.46 35
1819.55 32
1819.65 30
1819.75 30
1819.85 31
1819.94 33
1820.04 35
1820.14 37
1820.24 38
1820.34 39
1820.43 39
1820.53 39
1820.63 38
1820.73 38
1820.82 38
1820.92 38
1821.02 38
1821.12 38
1821.22 37
1821.31 35
1821.41 33
1821.51 30
1821.61 28
1821.71 26
1821.80 26
1821.90 29
1822.00 34
1822.10 41
1822.19 49
1822.29 56
1822.39 61
1822.49 64
1822.59 64
1822.68 64
1822.78 63
1822.88 64
1822.98 66
1823.08 69
1823.17 72
1823.27 74
1823.37 72
1823.47 67
1823.56 58
1823.66 48
1823.76 37
1823.86 28
1823.96 21
1824.05 18
1824.15 17
1824.25 19
1824.35 21
1824.45 24
1824.54 27
1824.64 29
1824.74 31
1824.84 32
1824.94 33
1825.03 34
1825.13 35
1825.23 35
1825.33 34
1825.43 33
1825.52 32
1825.62 31
1825.72 30
1825.82 28
1825.92 25
1826.01 22
1826.11 18
1826.21 15
1826.31 12
1826.41 11
1826.50 11
1826.60 14
1826.70 18
1826.80 23
1826.90 28
1826.99 32
1827.09 35
1827.19 35
1827.29 34
1827.38 30
1827.48 25
1827.58 20
1827.68 14
1827.78 9
1827.88 5
1827.97 4
1828.07 4
1828.17 7
1828.27 11
1828.37 17
1828.46 23
1828.56 29
1828.66 33
1828.76 36
1828.86 37
1828.95 36
1829.05 33
1829.15 30
1829.25 26
1829.35 23
1829.44 21
1829.54 19
1829.64 18
1829.74 17
1829.84 16
1829.93 15
1830.03 14
1830.13 13
1830.23 12
1830.33 11
1830.42 10
1830.52 9
1830.62 8
1830.72 6
1830.82 3
1830.91 0
1831.01 0
1831.11 0
1831.21 0
1831.31 0
1831.41 0
1831.50 0
1831.60 0
1831.70 8
1831.80 18
1831.90 28
1831.99 37
1832.09 45
1832.19 51
1832.29 55
1832.39 57
1832.48 57
1832.58 55
1832.68 51
1832.78 45
1832.88 38
1832.98 29
1833.07 20
1833.17 11
1833.27 4
1833.37 0
1833.47 0
1833.56 2
1833.66 9
1833.76 19
1833.86 29
1833.96 40
1834.06 50
1834.15 57
1834.25 62
1834.35 66
1834.45 70
1834.55 74
1834.64 78
1834.74 83
1834.84 88
1834.94 91
1835.04 92
1835.14 90
1835.23 84
1835.33 76
1835.43 66
1835.53 55
1835.63 44
1835.72 35
1835.82 29
1835.92 26
1836.02 26
1836.12 29
1836.22 34
1836.31 41
1836.41 48
1836.51 55
1836.61 60
1836.71 64
1836.81 65
1836.90 64
1837.00 61
1837.10 55
1837.20 48
1837.30 41
1837.39 34
1837.49 28
1837.59 23
1837.69 20
1837.79 18
1837.89 18
1837.98 20
1838.08 24
1838.18 29
1838.28 36
1838.38 43
1838.48 50
1838.57 57
1838.67 63
1838.77 68
1838.87 71
1838.97 73
1839.07 73
1839.16 72
1839.26 70
1839.36 66
1839.46 62
1839.56 58
1839.66 53
1839.75 50
1839.85 47
1839.95 45
1840.05 44
1840.15 43
1840.25 42
1840.34 42
1840.44 41
1840.54 39
1840.64 37
1840.74 33
1840.84 29
1840.93 24
1841.03 19
1841.13 13
1841.23 7
1841.33 1
1841.43 0
1841.52 0
1841.62 0
1841.72 0
1841.82 0
1841.92 0
1842.02 3
1842.11 7
1842.21 9
1842.31 10
1842.41 10
1842.51 9
1842.61 8
1842.71 8
1842.80 8
1842.90 9
1843.00 12
1843.10 14
1843.20 16
1843.30 16
1843.39 16
1843.49 14
1843.59 10
1843.69 5
1843.79 0
1843.89 0
1843.98 0
1844.08 0
1844.18 0
1844.28 0
1844.38 0
1844.48 0
1844.58 4
1844.67 8
1844.77 10
1844.87 10
1844.97 10
1845.07 10
1845.17 10
1845.26 11
1845.36 12
1845.46 13
1845.56 14
1845.66 14
1845.76 14
1845.86 13
1845.95 12
1846.05 12
1846.15 13
1846.25 15
1846.35 17
1846.45 20
1846.55 22
1846.64 24
1846.74 25
1846.84 26
1846.94 28
1847.04 30
1847.14 34
1847.23 38
1847.33 43
1847.43 47
1847.53 50
1847.63 51
1847.73 50
1847.83 47
1847.92 42
1848.02 35
1848.12 29
1848.22 24
1848.32 20
1848.42 19
1848.52 20
1848.61 23
1848.71 27
1848.81 30
1848.91 33
1849.01 34
1849.11 33
1849.21 31
1849.30 29
1849.40 26
1849.50 22
1849.60 20
1849.70 18
1849.80 16
1849.90 16
1849.99 15
1850.09 15
1850.19 16
1850.29 17
1850.39 18
1850.49 20
1850.59 23
1850.69 26
1850.78 28
1850.88 30
1850.98 30
1851.08 30
1851.18 28
1851.28 27
1851.38 27
1851.47 28
1851.57 32
1851.67 37
1851.77 44
1851.87 52
1851.97 60
1852.07 66
1852.16 70
1852.26 71
1852.36 69
1852.46 64
1852.56 57
1852.66 47
1852.76 37
1852.86 28
1852.95 20
1853.05 14
1853.15 10
1853.25 10
1853.35 12
1853.45 17
1853.55 22
1853.65 28
1853.74 33
1853.84 37
1853.94 40
1854.04 43
1854.14 46
1854.24 48
1854.34 51
1854.43 52
1854.53 52
1854.63 51
1854.73 49
1854.83 45
1854.93 42
1855.03 38
1855.13 36
1855.22 36
1855.32 37
1855.42 39
1855.52 42
1855.62 44
1855.72 45
1855.82 45
1855.92 44
1856.01 42
1856.11 41
1856.21 41
1856.31 41
1856.41 43
1856.51 45
1856.61 48
1856.71 50
1856.80 51
1856.90 50
1857.00 48
1857.10 45
1857.20 42
1857.30 39
1857.40 38
1857.50 39
1857.60 41
1857.69 45
1857.79 48
1857.89 49
1857.99 49
1858.09 46
1858.19 41
1858.29 36
1858.39 31
1858.48 26
1858.58 23
1858.68 21
1858.78 20
1858.88 20
1858.98 20
1859.08 21
1859.18 23
1859.28 26
1859.37 28
1859.47 31
1859.57 34
1859.67 36
1859.77 38
1859.87 38
1859.97 38
1860.07 36
1860.17 34
1860.26 31
1860.36 29
1860.46 27
1860.56 26
1860.66 27
1860.76 30
1860.86 33
1860.96 36
1861.06 38
1861.15 38
1861.25 37
1861.35 35
1861.45 32
1861.55 28
1861.65 25
1861.75 22
1861.85 21
1861.95 22
1862.04 25
1862.14 30
1862.24 37
1862.34 46
1862.44 55
1862.54 62
1862.64 67
1862.74 70
1862.84 70
1862.93 69
1863.03 65
1863.13 60
1863.23 55
1863.33 48
1863.43 42
1863.53 36
1863.63 31
1863.73 28
1863.83 26
1863.92 27
1864.02 29
1864.12 34
1864.22 38
1864.32 43
1864.42 46
1864.52 48
1864.62 48
1864.72 47
1864.82 43
1864.91 39
1865.01 34
1865.11 30
1865.21 26
1865.31 23
1865.41 21
1865.51 19
1865.61 18
1865.71 16
1865.81 15
1865.90 14
1866.00 13
1866.10 14
1866.20 15
1866.30 18
1866.40 23
1866.50 28
1866.60 34
1866.70 41
1866.80 47
1866.90 52
1866.99 57
1867.09 61
1867.19 64
1867.29 65
1867.39 65
1867.49 64
1867.59 61
1867.69 57
1867.79 53
1867.89 48
1867.98 45
1868.08 43
1868.18 43
1868.28 45
1868.38 49
1868.48 52
1868.58 56
1868.68 59
1868.78 61
1868.88 61
1868.98 60
1869.07 57
1869.17 54
1869.27 51
1869.37 47
1869.47 43
1869.57 39
1869.67 35
1869.77 32
1869.87 30
1869.97 28
1870.07 27
1870.17 26
1870.26 25
1870.36 24
1870.46 23
1870.56 22
1870.66 20
1870.76 19
1870.86 19
1870.96 20
1871.06 23
1871.16 28
1871.26 36
1871.36 44
1871.45 52
1871.55 58
1871.65 62
1871.75 63
1871.85 61
1871.95 57
1872.05 52
1872.15 48
1872.25 45
1872.35 45
1872.45 47
1872.55 52
1872.64 58
1872.74 64
1872.84 69
1872.94 72
1873.04 73
1873.14 72
1873.24 68
1873.34 64
1873.44 60
1873.54 58
1873.64 57
1873.74 58
1873.84 60
1873.93 64
1874.03 68
1874.13 73
1874.23 77
1874.33 82
1874.43 86
1874.53 91
1874.63 94
1874.73 97
1874.83 98
1874.93 98
1875.03 96
1875.13 92
1875.22 86
1875.32 79
1875.42 70
1875.52 62
1875.62 54
1875.72 48
1875.82 45
1875.92 45
1876.02 49
1876.12 56
1876.22 63
1876.32 69
1876.42 74
1876.52 76
1876.62 75
1876.71 74
1876.81 73
1876.91 73
1877.01 74
1877.11 75
1877.21 76
1877.31 76
1877.41 73
1877.51 69
1877.61 64
1877.71 58
1877.81 55
1877.91 55
1878.01 57
1878.11 62
1878.20 68
1878.30 75
1878.40 82
1878.50 87
1878.60 90
1878.70 91
1878.80 90
1878.90 88
1879.00 85
1879.10 83
1879.20 81
1879.30 80
1879.40 80
1879.50 81
1879.60 83
1879.70 85
1879.79 87
1879.89 88
1879.99 89
1880.09 90
1880.19 90
1880.29 89
1880.39 88
1880.49 87
1880.59 86
1880.69 84
1880.79 83
1880.89 82
1880.99 80
1881.09 78
1881.19 75
1881.29 72
1881.39 68
1881.48 63
1881.58 58
1881.68 53
1881.78 49
1881.88 44
1881.98 40
1882.08 35
1882.18 31
1882.28 27
1882.38 24
1882.48 22
1882.58 21
1882.68 22
1882.78 23
1882.88 26
1882.98 29
1883.08 32
1883.18 33
1883.28 33
1883.37 31
1883.47 29
1883.57 26
1883.67 24
1883.77 23
1883.87 23
1883.97 23
1884.07 23
1884.17 23
1884.27 23
1884.37 22
1884.47 23
1884.57 23
1884.67 24
1884.77 25
1884.87 25
1884.97 24
1885.07 23
1885.17 21
1885.27 19
1885.36 18
1885.46 19
1885.56 21
1885.66 23
1885.76 25
1885.86 26
1885.96 26
1886.06 23
1886.16 20
1886.26 16
1886.36 12
1886.46 10
1886.56 8
1886.66 9
1886.76 10
1886.86 13
1886.96 17
1887.06 22
1887.16 26
1887.26 29
1887.36 33
1887.46 36
1887.56 40
1887.66 43
1887.75 47
1887.85 50
1887.95 53
1888.05 54
1888.15 53
1888.25 50
1888.35 46
1888.45 40
1888.55 34
1888.65 29
1888.75 25
1888.85 24
1888.95 25
1889.05 29
1889.15 36
1889.25 44
1889.35 53
1889.45 63
1889.55 72
1889.65 80
1889.75 86
1889.85 92
1889.95 95
1890.05 96
1890.15 96
1890.25 93
1890.35 88
1890.45 81
1890.54 71
1890.64 59
1890.74 46
1890.84 33
1890.94 20
1891.04 10
1891.14 2
1891.24 0
1891.34 0
1891.44 0
1891.54 0
1891.64 0
1891.74 0
1891.84 0
1891.94 0
1892.04 0
1892.14 2
1892.24 6
1892.34 10
1892.44 15
1892.54 21
1892.64 27
1892.74 32
1892.84 38
1892.94 44
1893.04 50
1893.14 55
1893.24 60
1893.34 63
1893.44 65
1893.54 65
1893.64 64
1893.74 63
1893.84 62
1893.94 60
1894.04 59
1894.14 58
1894.23 58
1894.33 57
1894.43 56
1894.53 55
1894.63 52
1894.73 49
1894.83 44
1894.93 40
1895.03 35
1895.13 32
1895.23 29
1895.33 26
1895.43 25
1895.53 24
1895.63 24
1895.73 25
1895.83 26
1895.93 28
1896.03 31
1896.13 35
1896.23 40
1896.33 45
1896.43 49
1896.53 53
1896.63 54
1896.73 53
1896.83 51
1896.93 47
1897.03 44
1897.13 42
1897.23 41
1897.33 43
1897.43 47
1897.53 53
1897.63 59
1897.73 66
1897.83 73
1897.93 79
1898.03 85
1898.13 91
1898.23 96
1898.33 101
1898.43 104
1898.53 106
1898.63 105
1898.73 103
1898.83 100
1898.93 95
1899.03 90
1899.13 85
1899.23 81
1899.33 77
1899.43 74
1899.53 71
1899.63 69
1899.73 67
1899.83 65
1899.93 63
1900.03 62
1900.13 61
1900.23 60
1900.33 58
1900.43 55
1900.53 51
1900.63 46
1900.73 39
1900.83 33
1900.93 27
1901.03 23
1901.13 21
1901.23 21
1901.33 21
1901.43 22
1901.53 23
1901.63 23
1901.73 23
1901.83 23
1901.93 22
1902.03 23
1902.13 25
1902.23 27
1902.33 31
1902.43 36
1902.53 40
1902.63 44
1902.73 48
1902.83 51
1902.93 52
1903.03 53
1903.13 52
1903.23 51
1903.33 48
1903.43 45
1903.53 42
1903.63 40
1903.73 40
1903.83 40
1903.93 43
1904.03 46
1904.13 50
1904.23 55
1904.33 58
1904.43 61
1904.53 61
1904.63 60
1904.73 57
1904.83 52
1904.93 47
1905.03 43
1905.13 40
1905.23 40
1905.33 42
1905.43 46
1905.53 51
1905.63 57
1905.73 62
1905.83 67
1905.93 70
1906.03 72
1906.13 73
1906.23 71
1906.33 69
1906.43 66
1906.53 63
1906.63 59
1906.73 56
1906.83 53
1906.93 50
1907.03 48
1907.13 45
1907.23 42
1907.33 38
1907.43 34
1907.53 30
1907.63 26
1907.73 23
1907.83 20
1907.93 19
1908.03 20
1908.13 22
1908.23 25
1908.33 30
1908.43 36
1908.53 43
1908.63 51
1908.73 59
1908.83 67
1908.93 74
1909.03 80
1909.13 85
1909.23 89
1909.33 90
1909.43 90
1909.53 89
1909.63 87
1909.73 85
1909.83 84
1909.93 83
1910.03 84
1910.13 85
1910.23 86
1910.33 87
1910.43 88
1910.53 88
1910.63 86
1910.73 84
1910.83 81
1910.93 78
1911.03 74
1911.14 71
1911.24 69
1911.34 68
1911.44 68
1911.54 70
1911.64 73
1911.74 77
1911.84 80
1911.94 82
1912.04 82
1912.14 82
1912.24 79
1912.34 75
1912.44 70
1912.54 64
1912.64 57
1912.74 50
1912.84 43
1912.94 38
1913.04 33
1913.14 31
1913.24 31
1913.34 32
1913.44 34
1913.54 37
1913.64 40
1913.74 43
1913.84 43
1913.94 43
1914.04 40
1914.14 37
1914.24 34
1914.34 31
1914.44 29
1914.54 31
1914.64 35
1914.74 41
1914.85 49
1914.95 58
1915.05 65
1915.15 71
1915.25 73
1915.35 73
1915.45 70
1915.55 64
1915.65 58
1915.75 50
1915.85 43
1915.95 38
1916.05 34
1916.15 32
1916.25 33
1916.35 35
1916.45 37
1916.55 40
1916.65 42
1916.75 43
1916.85 42
1916.95 40
1917.05 37
1917.15 36
1917.25 36
1917.35 39
1917.45 44
1917.55 50
1917.66 58
1917.76 66
1917.86 73
1917.96 77
1918.06 79
1918.16 77
1918.26 73
1918.36 67
1918.46 59
1918.56 52
1918.66 45
1918.76 39
1918.86 34
1918.96 30
1919.06 27
1919.16 23
1919.26 18
1919.36 14
1919.46 8
1919.56 1
1919.66 0
1919.76 0
1919.86 0
1919.96 0
1920.07 0
1920.17 0
1920.27 0
1920.37 0
1920.47 8
1920.57 15
1920.67 23
1920.77 29
1920.87 36
1920.97 43
1921.07 49
1921.17 55
1921.27 60
1921.37 62
1921.47 62
1921.57 60
1921.67 56
1921.77 51
1921.87 47
1921.97 43
1922.08 42
1922.18 42
1922.28 44
1922.38 48
1922.48 51
1922.58 55
1922.68 59
1922.78 63
1922.88 65
1922.98 66
1923.08 67
1923.18 66
1923.28 65
1923.38 64
1923.48 64
1923.58 64
1923.68 66
1923.78 69
1923.88 72
1923.99 74
1924.09 75
1924.19 75
1924.29 72
1924.39 68
1924.49 62
1924.59 56
1924.69 50
1924.79 44
1924.89 39
1924.99 35
1925.09 33
1925.19 32
1925.29 32
1925.39 34
1925.49 37
1925.59 40
1925.70 44
1925.80 47
1925.90 50
1926.00 51
1926.10 50
1926.20 49
1926.30 47
1926.40 44
1926.50 42
1926.60 39
1926.70 37
1926.80 36
1926.90 35
1927.00 35
1927.10 36
1927.20 39
1927.31 43
1927.41 48
1927.51 54
1927.61 60
1927.71 64
1927.81 66
1927.91 68
1928.01 68
1928.11 68
1928.21 67
1928.31 66
1928.41 64
1928.51 61
1928.61 58
1928.71 53
1928.82 48
1928.92 45
1929.02 44
1929.12 46
1929.22 50
1929.32 55
1929.42 62
1929.52 68
1929.62 74
1929.72 78
1929.82 80
1929.92 80
1930.02 79
1930.12 75
1930.23 71
1930.33 65
1930.43 58
1930.53 50
1930.63 42
1930.73 34
1930.83 27
1930.93 21
1931.03 16
1931.13 13
1931.23 12
1931.33 12
1931.43 13
1931.53 14
1931.64 15
1931.74 15
1931.84 13
1931.94 12
1932.04 12
1932.14 13
1932.24 15
1932.34 19
1932.44 24
1932.54 27
1932.64 30
1932.74 31
1932.84 30
1932.95 28
1933.05 27
1933.15 26
1933.25 26
1933.35 27
1933.45 28
1933.55 29
1933.65 30
1933.75 32
1933.85 33
1933.95 35
1934.05 37
1934.16 40
1934.26 44
1934.36 47
1934.46 50
1934.56 52
1934.66 51
1934.76 49
1934.86 46
1934.96 42
1935.06 38
1935.16 36
1935.26 36
1935.37 37
1935.47 39
1935.57 43
1935.67 47
1935.77 51
1935.87 55
1935.97 59
1936.07 62
1936.17 64
1936.27 65
1936.37 64
1936.47 61
1936.58 57
1936.68 52
1936.78 47
1936.88 42
1936.98 38
1937.08 35
1937.18 33
1937.28 31
1937.38 30
1937.48 29
1937.58 27
1937.69 24
1937.79 21
1937.89 17
1937.99 12
1938.09 8
1938.19 6
1938.29 4
1938.39 5
1938.49 9
1938.59 13
1938.70 19
1938.80 24
1938.90 27
1939.00 28
1939.10 27
1939.20 23
1939.30 19
1939.40 13
1939.50 8
1939.60 3
1939.70 0
1939.81 0
1939.91 0
1940.01 0
1940.11 0
1940.21 0
1940.31 0
1940.41 6
1940.51 14
1940.61 21
1940.71 29
1940.82 35
1940.92 39
1941.02 43
1941.12 46
1941.22 49
1941.32 52
1941.42 53
1941.52 55
1941.62 55
1941.72 54
1941.83 52
1941.93 50
1942.03 47
1942.13 46
1942.23 46
1942.33 46
1942.43 47
1942.53 48
1942.63 48
1942.73 47
1942.84 45
1942.94 42
1943.04 40
1943.14 38
1943.24 37
1943.34 39
1943.44 42
1943.54 48
1943.64 55
1943.75 62
1943.85 70
1943.95 76
1944.05 81
1944.15 84
1944.25 84
1944.35 83
1944.45 80
1944.55 76
1944.66 72
1944.76 69
1944.86 66
1944.96 64
1945.06 63
1945.16 63
1945.26 62
1945.36 61
1945.46 60
1945.57 58
1945.67 56
1945.77 54
1945.87 52
1945.97 50
1946.07 49
1946.17 49
1946.27 48
1946.37 47
1946.48 45
1946.58 44
1946.68 42
1946.78 41
1946.88 40
1946.98 39
1947.08 39
1947.18 38
1947.28 37
1947.39 35
1947.49 32
1947.59 29
1947.69 26
1947.79 23
1947.89 22
1947.99 22
1948.09 23
1948.20 24
1948.30 26
1948.40 28
1948.50 29
1948.60 28
1948.70 27
1948.80 24
1948.90 21
1949.01 16
1949.11 11
1949.21 6
1949.31 2
1949.41 0
1949.51 0
1949.61 0
1949.71 0
1949.81 0
1949.92 0
1950.02 0
1950.12 1
1950.22 5
1950.32 10
1950.42 16
1950.52 23
1950.62 30
1950.73 37
1950.83 42
1950.93 45
1951.03 46
1951.13 44
1951.23 41
1951.33 37
1951.43 33
1951.54 30
1951.64 28
1951.74 26
1951.84 24
1951.94 22
1952.04 19
1952.14 16
1952.25 13
1952.35 9
1952.45 6
1952.55 3
1952.65 1
1952.75 0
1952.85 0
1952.95 0
1953.06 0
1953.16 0
1953.26 0
1953.36 0
1953.46 0
1953.56 0
1953.66 1
1953.76 1
1953.87 1
1953.97 2
1954.07 2
1954.17 3
1954.27 5
1954.37 7
1954.47 10
1954.58 13
1954.68 18
1954.78 22
1954.88 27
1954.98 32
1955.08 37
1955.18 43
1955.29 50
1955.39 58
1955.49 65
1955.59 71
1955.69 76
1955.79 80
1955.89 82
1955.99 82
1956.10 82
1956.20 81
1956.30 80
1956.40 77
1956.50 73
1956.60 68
1956.70 62
1956.81 56
1956.91 50
1957.01 45
1957.11 40
1957.21 37
1957.31 35
1957.41 33
1957.52 31
1957.62 30
1957.72 29
1957.82 28
1957.92 27
1958.02 26
1958.12 25
1958.23 23
1958.33 21
1958.43 17
1958.53 14
1958.63 10
1958.73 5
1958.83 2
1958.94 0
1959.04 0
1959.14 0
1959.24 0
1959.34 0
1959.44 0
1959.55 0
1959.65 0
1959.75 2
1959.85 8
1959.95 13
1960.05 18
1960.15 21
1960.26 24
1960.36 25
1960.46 27
1960.56 28
1960.66 31
1960.76 34
1960.86 38
1960.97 41
1961.07 43
1961.17 44
1961.27 43
1961.37 40
1961.47 35
1961.58 29
1961.68 22
1961.78 16
1961.88 10
1961.98 6
1962.08 4
1962.18 4
1962.29 6
1962.39 9
1962.49 13
1962.59 17
1962.69 20
1962.79 23
1962.90 26
1963.00 28
1963.10 30
1963.20 32
1963.30 33
1963.40 35
1963.51 36
1963.61 38
1963.71 40
1963.81 42
1963.91 45
1964.01 48
1964.11 50
1964.22 53
1964.32 54
1964.42 54
1964.52 53
1964.62 51
1964.72 50
1964.83 47
1964.93 45
1965.03 44
1965.13 43
1965.23 42
1965.33 42
1965.44 43
1965.54 45
1965.64 47
1965.74 49
1965.84 50
1965.94 51
1966.05 52
1966.15 52
1966.25 52
1966.35 52
1966.45 52
1966.55 53
1966.66 55
1966.76 57
1966.86 58
1966.96 59
1967.06 58
1967.16 57
1967.27 54
1967.37 51
1967.47 47
1967.57 43
1967.67 41
1967.77 39
1967.88 40
1967.98 44
1968.08 50
1968.18 57
1968.28 65
1968.38 74
1968.49 80
1968.59 84
1968.69 85
1968.79 81
1968.89 74
1968.99 65
1969.10 54
1969.20 44
1969.30 36
1969.40 31
1969.50 28
1969.61 27
1969.71 27
1969.81 26
1969.91 25
1970.01 23
1970.11 22
1970.22 21
1970.32 22
1970.42 24
1970.52 28
1970.62 32
1970.72 37
1970.83 40
1970.93 42
1971.03 44
1971.13 45
1971.23 46
1971.34 47
1971.44 49
1971.54 51
1971.64 54
1971.74 56
1971.84 57
1971.95 58
1972.05 58
1972.15 57
1972.25 55
1972.35 52
1972.46 49
1972.56 46
1972.66 43
1972.76 40
1972.86 38
1972.96 35
1973.07 33
1973.17 29
1973.27 25
1973.37 21
1973.47 16
1973.58 11
1973.68 7
1973.78 4
1973.88 3
1973.98 2
1974.08 2
1974.19 4
1974.29 7
1974.39 10
1974.49 14
1974.59 17
1974.70 20
1974.80 22
1974.90 23
1975.00 25
1975.10 26
1975.21 27
1975.31 28
1975.41 28
1975.51 26
1975.61 23
1975.71 18
1975.82 11
1975.92 5
1976.02 0
1976.12 0
1976.22 0
1976.33 0
1976.43 0
1976.53 5
1976.63 10
1976.73 14
1976.84 17
1976.94 18
1977.04 18
1977.14 18
1977.24 16
1977.35 15
1977.45 15
1977.55 14
1977.65 13
1977.75 13
1977.86 13
1977.96 14
1978.06 16
1978.16 19
1978.26 23
1978.37 28
1978.47 32
1978.57 34
1978.67 34
1978.77 33
1978.88 31
1978.98 29
1979.08 28
1979.18 28
1979.28 29
1979.39 32
1979.49 34
1979.59 37
1979.69 38
1979.79 39
1979.90 40
1980.00 42
1980.10 45
1980.20 48
1980.30 53
1980.41 57
1980.51 61
1980.61 64
1980.71 65
1980.81 64
1980.92 62
1981.02 57
1981.12 52
1981.22 46
1981.32 42
1981.43 38
1981.53 36
1981.63 35
1981.73 34
1981.83 31
1981.94 28
1982.04 22
1982.14 14
1982.24 7
1982.34 0
1982.45 0
1982.55 0
1982.65 0
1982.75 0
1982.85 0
1982.96 4
1983.06 12
1983.16 20
1983.26 28
1983.36 34
1983.47 40
1983.57 43
1983.67 45
1983.77 46
1983.88 46
1983.98 46
1984.08 46
1984.18 46
1984.28 47
1984.39 49
1984.49 51
1984.59 53
1984.69 54
1984.79 54
1984.90 52
1985.00 49
1985.10 44
1985.20 39
1985.31 33
1985.41 29
1985.51 25
1985.61 23
1985.71 23
1985.82 26
1985.92 31
1986.02 37
1986.12 43
1986.22 48
1986.33 52
1986.43 52
1986.53 50
1986.63 47
1986.74 43
1986.84 39
1986.94 37
1987.04 37
1987.14 39
1987.25 43
1987.35 48
1987.45 52
1987.55 56
1987.66 59
1987.76 61
1987.86 62
1987.96 62
1988.06 62
1988.17 62
1988.27 64
1988.37 67
1988.47 70
1988.58 73
1988.68 75
1988.78 77
1988.88 77
1988.98 75
1989.09 73
1989.19 70
1989.29 67
1989.39 64
1989.50 60
1989.60 56
1989.70 53
1989.80 49
1989.90 45
1990.01 42
1990.11 39
1990.21 37
1990.31 35
1990.42 34
1990.52 32
1990.62 31
1990.72 30
1990.83 29
1990.93 28
1991.03 27
1991.13 26
1991.23 25
1991.34 24
1991.44 23
1991.54 24
1991.64 25
1991.75 27
1991.85 29
1991.95 31
1992.05 33
1992.16 35
1992.26 35
1992.36 35
1992.46 34
1992.56 33
1992.67 33
1992.77 33
1992.87 34
1992.97 35
1993.08 37
1993.18 39
1993.28 41
1993.38 42
1993.49 42
1993.59 41
1993.69 39
1993.79 36
1993.90 34
1994.00 34
1994.10 35
1994.20 38
1994.30 42
1994.41 47
1994.51 51
1994.61 54
1994.71 55
1994.82 54
1994.92 50
1995.02 45
1995.12 37
1995.23 28
1995.33 20
1995.43 12
1995.53 7
1995.64 4
1995.74 4
1995.84 6
1995.94 10
1996.05 14
1996.15 18
1996.25 20
1996.35 21
1996.46 21
1996.56 19
1996.66 18
1996.76 18
1996.87 19
1996.97 21
1997.07 24
1997.17 26
1997.28 28
1997.38 28
1997.48 26
1997.58 23
1997.68 19
1997.79 15
1997.89 12
1997.99 10
1998.09 10
1998.20 11
1998.30 12
1998.40 14
1998.50 16
1998.61 17
1998.71 17
1998.81 17
1998.91 16
1999.02 15
1999.12 14
1999.22 12
1999.32 11
1999.43 11
1999.53 11
1999.63 13
1999.73 15
1999.84 18
1999.94 22
2000.04 26
2000.14 31
2000.25 35
2000.35 38
2000.45 40
2000.56 41
2000.66 41
2000.76 40
2000.86 38
2000.97 35
2001.07 34
2001.17 32
2001.27 33
2001.38 34
2001.48 37
2001.58 40
2001.68 44
2001.79 47
2001.89 49
2001.99 49
2002.09 49
2002.20 47
2002.30 46
2002.40 45
2002.50 44
2002.61 43
2002.71 42
2002.81 41
2002.91 38
2003.02 35
2003.12 32
2003.22 27
2003.32 23
2003.43 20
2003.53 17
2003.63 15
2003.74 14
2003.84 13
2003.94 13
2004.04 12
2004.15 11
2004.25 10
2004.35 8
2004.45 7
2004.56 7
2004.66 8
2004.76 11
2004.86 14
2004.97 17
2005.07 19
2005.17 21
2005.27 21
2005.38 21
2005.48 22
2005.58 24
2005.69 27
2005.79 31
2005.89 37
2005.99 41
2006.10 45
2006.20 46
2006.30 44
2006.40 40
2006.51 35
2006.61 28
2006.71 22
2006.82 16
2006.92 12
2007.02 10
2007.12 10
2007.23 12
2007.33 15
2007.43 20
2007.53 26
2007.64 32
2007.74 38
2007.84 44
2007.95 48
2008.05 50
2008.15 50
2008.25 48
2008.36 43
2008.46 38
2008.56 33
2008.66 29
2008.77 28
2008.87 28
2008.97 31
2009.08 35
2009.18 39
2009.28 44
2009.38 49
2009.49 54
2009.59 58
2009.69 62
2009.79 66
2009.90 68
2010.00 67
2010.10 65
2010.21 59
2010.31 51
2010.41 42
2010.51 31
2010.62 21
2010.72 12
2010.82 4
2010.93 0
2011.03 0
2011.13 0
2011.23 0
2011.34 0
2011.44 0
2011.54 0
2011.65 0
2011.75 0
2011.85 2
2011.95 7
2012.06 13
2012.16 19
2012.26 26
2012.36 33
2012.47 41
2012.57 47
2012.67 53
2012.78 58
2012.88 59
2012.98 58
2013.08 54
2013.19 46
2013.29 36
2013.39 26
2013.50 15
2013.60 6
2013.70 0
2013.81 0
2013.91 0
2014.01 2
2014.11 10
2014.22 20
2014.32 32
2014.42 44
2014.53 56
2014.63 66
2014.73 73
2014.83 77
2014.94 77
2015.04 74
2015.14 68
2015.25 60
2015.35 52
2015.45 43
2015.55 35
2015.66 28
2015.76 23
2015.86 21
2015.97 19
2016.07 19
2016.17 19
2016.27 19
2016.38 18
2016.48 15
2016.58 12
2016.69 9
2016.79 6
2016.89 3
2017.00 2
2017.10 2
2017.20 4
2017.30 6
2017.41 9
2017.51 11
2017.61 13
2017.72 14
2017.82 14
2017.92 13
2018.03 11
2018.13 10
2018.23 9
2018.33 9
2018.44 9
2018.54 9
2018.64 10
2018.75 10
2018.85 9
2018.95 7
2019.06 5
2019.16 3
2019.26 1
2019.36 0
2019.47 0
2019.57 1
2019.67 3
2019.78 5
2019.88 7
2019.98 9
2020.09 10
2020.19 10
2020.29 9
2020.39 7
2020.50 5
2020.60 4
2020.70 3
2020.81 3
2020.91 4
2021.01 5
2021.12 7
2021.22 7
2021.32 6
2021.43 5
2021.53 2
2021.63 0
2021.73 0
2021.84 0
2021.94 0
2022.04 0
2022.15 0
2022.25 3
2022.35 14
2022.46 26
2022.56 38
2022.66 48
2022.77 54
2022.87 56
2022.97 54
2023.08 49
2023.18 43
2023.28 38
2023.38 34
2023.49 33
2023.59 34
2023.69 37
2023.80 40
2023.90 42
2024.00 42
2024.11 41
2024.21 37
2024.31 33
2024.42 27
2024.52 22
2024.62 18
2024.73 14
2024.83 12
2024.93 12
2025.03 14
2025.14 16
2025.24 18
2025.34 19
2025.45 19
2025.55 19
2025.65 17
2025.76 15
2025.86 14
2025.96 14
2026.07 16
2026.17 19
2026.27 23
2026.38 26
2026.48 28
2026.58 30
2026.69 30
2026.79 29
2026.89 29
2027.00 29
2027.10 29
2027.20 31
2027.31 32
2027.41 34
2027.51 35
2027.61 36
2027.72 37
2027.82 39
2027.92 41
2028.03 45
2028.13 49
2028.23 54
2028.34 58
2028.44 61
2028.54 61
2028.65 58
2028.75 52
2028.85 44
2028.96 36
2029.06 28
2029.16 22
2029.27 19
2029.37 18
2029.47 20
2029.58 22
2029.68 25
2029.78 27
2029.89 28
2029.99 28
2030.09 27
2030.20 26
2030.30 25
2030.40 25
2030.51 25
2030.61 26
2030.71 27
2030.82 29
2030.92 30
2031.02 33
2031.13 36
2031.23 39
2031.33 43
2031.44 46
2031.54 49
2031.64 50
2031.75 51
2031.85 50
2031.95 48
2032.06 47
2032.16 45
2032.26 44
2032.37 42
2032.47 39
2032.57 36
2032.68 32
2032.78 27
2032.88 22
2032.99 18
2033.09 16
2033.19 16
2033.30 17
2033.40 19
2033.50 22
2033.61 25
2033.71 27
2033.81 28
2033.92 27
2034.02 26
2034.12 24
2034.23 21
2034.33 18
2034.43 14
2034.54 10
2034.64 6
2034.74 2
2034.85 0
2034.95 0
2035.05 0
2035.16 0
2035.26 2
2035.36 6
2035.47 10
2035.57 14
2035.68 17
2035.78 20
2035.88 23
2035.99 26
2036.09 28
2036.19 32
2036.30 35
2036.40 39
2036.50 44
2036.61 48
2036.71 53
2036.81 56
2036.92 59
2037.02 61
2037.12 62
2037.23 62
2037.33 61
2037.43 59
2037.54 55
2037.64 52
2037.74 48
2037.85 44
2037.95 41
2038.05 39
2038.16 39
2038.26 39
2038.37 39
2038.47 40
2038.57 40
2038.68 39
2038.78 37
2038.88 34
2038.99 30
2039.09 26
2039.19 22
2039.30 18
2039.40 15
2039.50 13
2039.61 13
2039.71 13
2039.81 14
2039.92 15
2040.02 15
2040.13 16
2040.23 16
2040.33 15
2040.44 14
2040.54 13
2040.64 12
2040.75 12
2040.85 13
2040.95 14
2041.06 16
2041.16 18
2041.26 20
2041.37 21
2041.47 22
2041.58 22
2041.68 21
2041.78 19
2041.89 16
2041.99 14
2042.09 13
2042.20 13
2042.30 15
2042.40 17
2042.51 21
2042.61 24
2042.72 26
2042.82 26
2042.92 25
2043.03 22
2043.13 19
2043.23 16
2043.34 13
2043.44 11
2043.54 10
2043.65 9
2043.75 7
2043.86 4
2043.96 2
2044.06 0
2044.17 0
2044.27 0
2044.37 0
2044.48 0
2044.58 0
2044.68 0
2044.79 0
2044.89 2
2045.00 4
2045.10 6
2045.20 7
2045.31 9
2045.41 12
2045.51 17
2045.62 23
2045.72 30
2045.82 36
2045.93 41
2046.03 44
2046.14 44
2046.24 43
2046.34 40
2046.45 38
2046.55 36
2046.65 37
2046.76 39
2046.86 42
2046.97 46
2047.07 49
2047.17 51
2047.28 50
2047.38 48
2047.48 44
2047.59 40
2047.69 37
2047.80 35
2047.90 35
2048.00 36
2048.11 38
2048.21 40
2048.31 41
2048.42 41
2048.52 38
2048.63 35
2048.73 30
2048.83 25
2048.94 21
2049.04 17
2049.14 13
2049.25 11
2049.35 10
2049.46 11
2049.56 12
2049.66 15
2049.77 20
2049.87 26
2049.97 32
2050.08 37
2050.18 42
2050.29 44
2050.39 44
2050.49 43
2050.60 40
2050.70 37
2050.81 36
2050.91 35
2051.01 37
2051.12 39
2051.22 42
2051.32 45
2051.43 49
2051.53 52
2051.64 54
2051.74 57
2051.84 60
2051.95 63
2052.05 67
2052.16 71
2052.26 75
2052.36 80
2052.47 83
2052.57 87
2052.67 89
2052.78 89
2052.88 88
2052.99 84
2053.09 79
2053.19 71
2053.30 62
2053.40 53
2053.51 44
2053.61 37
2053.71 32
2053.82 28
2053.92 25
2054.03 23
2054.13 22
2054.23 20
2054.34 19
2054.44 18
2054.54 19
2054.65 20
2054.75 21
2054.86 24
2054.96 26
2055.06 27
2055.17 28
2055.27 29
2055.38 29
2055.48 28
2055.58 28
2055.69 29
2055.79 29
2055.90 30
2056.00 32
2056.10 33
2056.21 36
2056.31 38
2056.42 40
2056.52 42
2056.62 43
2056.73 44
2056.83 43
2056.94 41
2057.04 38
2057.14 34
2057.25 30
2057.35 27
2057.46 25
2057.56 24
2057.66 25
2057.77 27
2057.87 29
2057.98 30
2058.08 30
2058.18 29
2058.29 27
2058.39 25
2058.50 23
2058.60 22
2058.70 22
2058.81 23
2058.91 24
2059.02 27
2059.12 29
2059.22 30
2059.33 32
2059.43 33
2059.54 33
2059.64 32
2059.74 30
2059.85 28
2059.95 25
2060.06 23
2060.16 21
2060.26 21
2060.37 22
2060.47 24
2060.58 27
2060.68 31
2060.78 36
2060.89 39
2060.99 43
2061.10 45
2061.20 46
2061.30 47
2061.41 46
2061.51 46
2061.62 45
2061.72 43
2061.83 41
2061.93 39
2062.03 36
2062.14 33
2062.24 30
2062.35 28
2062.45 28
2062.55 29
2062.66 32
2062.76 36
2062.87 40
2062.97 42
2063.07 43
2063.18 42
2063.28 40
2063.39 36
2063.49 32
2063.60 28
2063.70 25
2063.80 23
2063.91 21
2064.01 20
2064.12 19
2064.22 18
2064.32 17
2064.43 16
2064.53 16
2064.64 18
2064.74 22
2064.85 27
2064.95 33
2065.05 38
2065.16 43
2065.26 45
2065.37 46
2065.47 44
2065.57 42
2065.68 38
2065.78 34
2065.89 30
2065.99 27
2066.10 25
2066.20 24
2066.30 25
2066.41 27
2066.51 31
2066.62 36
2066.72 41
2066.83 46
2066.93 50
2067.03 52
2067.14 53
2067.24 51
2067.35 48
2067.45 44
2067.56 40
2067.66 37
2067.76 35
2067.87 34
2067.97 34
2068.08 33
2068.18 31
2068.28 27
2068.39 21
2068.49 14
2068.60 8
2068.70 3
2068.81 2
2068.91 3
2069.01 8
2069.12 14
2069.22 21
2069.33 28
2069.43 34
2069.54 39
2069.64 42
2069.74 44
2069.85 45
2069.95 45
2070.06 44
2070.16 44
2070.27 43
2070.37 43
2070.47 44
2070.58 46
2070.68 49
2070.79 52
2070.89 55
2071.00 57
2071.10 59
2071.21 59
2071.31 57
2071.41 54
2071.52 51
2071.62 46
2071.73 41
2071.83 38
2071.94 35
2072.04 35
2072.14 38
2072.25 43
2072.35 50
2072.46 59
2072.56 69
2072.67 79
2072.77 88
2072.88 95
2072.98 101
2073.08 104
2073.19 104
2073.29 102
2073.40 97
2073.50 91
2073.61 84
2073.71 78
2073.81 74
2073.92 73
2074.02 74
2074.13 76
2074.23 79
2074.34 82
2074.44 83
2074.55 82
2074.65 80
2074.75 76
2074.86 72
2074.96 66
2075.07 59
2075.17 51
2075.28 43
2075.38 35
2075.49 26
2075.59 19
2075.69 13
2075.80 9
2075.90 6
2076.01 5
2076.11 5
2076.22 6
2076.32 10
2076.43 16
2076.53 24
2076.63 33
2076.74 42
2076.84 50
2076.95 55
2077.05 57
2077.16 57
2077.26 54
2077.37 50
2077.47 47
2077.57 44
2077.68 42
2077.78 41
2077.89 40
2077.99 40
2078.10 38
2078.20 37
2078.31 35
2078.41 33
2078.52 31
2078.62 29
2078.72 26
2078.83 24
2078.93 23
2079.04 21
2079.14 21
2079.25 21
2079.35 23
2079.46 24
2079.56 26
2079.67 27
2079.77 28
2079.87 28
2079.98 26
2080.08 24
2080.19 22
2080.29 19
2080.40 16
2080.50 14
2080.61 13
2080.71 12
2080.82 13
2080.92 14
2081.02 17
2081.13 21
2081.23 26
2081.34 30
2081.44 35
2081.55 39
2081.65 42
2081.76 45
2081.86 48
2081.97 52
2082.07 56
2082.18 62
2082.28 68
2082.38 75
2082.49 81
2082.59 86
2082.70 89
2082.80 91
2082.91 91
2083.01 89
2083.12 87
2083.22 85
2083.33 83
2083.43 80
2083.54 78
2083.64 75
2083.74 72
2083.85 67
2083.95 62
2084.06 55
2084.16 47
2084.27 39
2084.37 31
2084.48 25
2084.58 19
2084.69 16
2084.79 14
2084.90 13
2085.00 12
2085.11 13
2085.21 14
2085.32 15
2085.42 18
2085.52 21
2085.63 26
2085.73 32
2085.84 40
2085.94 47
2086.05 53
2086.15 58
2086.26 60
2086.36 60
2086.47 56
2086.57 51
2086.68 45
2086.78 39
2086.89 34
2086.99 29
2087.10 26
2087.20 24
2087.30 23
2087.41 23
2087.51 23
2087.62 23
2087.72 24
2087.83 23
2087.93 22
2088.04 19
2088.14 17
2088.25 13
2088.35 10
2088.46 7
2088.56 4
2088.67 1
2088.77 0
2088.88 0
2088.98 0
2089.09 1
2089.19 7
2089.30 13
2089.40 20
2089.50 26
2089.61 31
2089.71 33
2089.82 33
2089.92 31
2090.03 29
2090.13 27
2090.24 25
2090.34 24
2090.45 23
2090.55 22
2090.66 21
2090.76 21
2090.87 23
2090.97 26
2091.08 30
2091.18 36
2091.29 42
2091.39 48
2091.50 51
2091.60 52
2091.71 51
2091.81 47
2091.92 41
2092.02 33
2092.13 26
2092.23 20
2092.34 15
2092.44 12
2092.55 9
2092.65 7
2092.75 4
2092.86 2
2092.96 0
2093.07 0
2093.17 0
2093.28 0
2093.38 0
2093.49 0
2093.59 0
2093.70 0
2093.80 6
2093.91 12
2094.01 18
2094.12 22
2094.22 26
2094.33 29
2094.43 31
2094.54 34
2094.64 36
2094.75 37
2094.85 38
2094.96 37
2095.06 36
2095.17 33
2095.27 29
2095.38 26
2095.48 24
2095.59 24
2095.69 27
2095.80 31
2095.90 36
2096.01 43
2096.11 49
2096.22 56
2096.32 62
2096.43 67
2096.53 71
2096.64 74
2096.74 77
2096.85 79
2096.95 80
2097.06 80
2097.16 79
2097.27 77
2097.37 74
2097.48 69
2097.58 62
2097.69 54
2097.79 45
2097.90 36
2098.00 28
2098.11 23
2098.21 20
2098.32 20
2098.42 23
2098.53 27
2098.63 32
2098.74 36
2098.84 39
2098.95 39
2099.05 39
2099.16 37
2099.26 36
2099.37 34
2099.47 33
2099.58 32
2099.68 32
2099.79 31
2099.89 31
2100.00 30
2100.10 28
2100.21 26
2100.31 24
2100.42 22
2100.52 20
2100.63 19
2100.73 19
2100.84 19
2100.94 21
2101.05 23
2101.15 25
2101.26 27
2101.36 28
2101.47 27
2101.57 25
2101.68 22
2101.78 17
2101.89 10
2101.99 4
2102.10 0
2102.20 0
2102.31 0
2102.42 0
2102.52 0
2102.63 1
2102.73 7
2102.84 12
2102.94 16
2103.05 19
2103.15 20
2103.26 19
2103.36 16
2103.47 13
2103.57 10
2103.68 7
2103.78 7
2103.89 8
2103.99 11
2104.10 16
2104.20 20
2104.31 25
2104.41 27
2104.52 29
2104.62 28
2104.73 27
2104.83 25
2104.94 24
2105.04 21
2105.15 19
2105.25 17
2105.36 14
2105.46 11
2105.57 9
2105.68 9
2105.78 9
2105.89 12
2105.99 15
2106.10 18
2106.20 21
2106.31 22
2106.41 21
2106.52 20
2106.62 17
2106.73 16
2106.83 14
2106.94 15
2107.04 16
2107.15 17
2107.25 20
2107.36 22
2107.46 24
2107.57 25
2107.67 26
2107.78 26
2107.89 25
2107.99 25
2108.10 23
2108.20 22
2108.31 21
2108.41 19
2108.52 18
2108.62 18
2108.73 19
2108.83 20
2108.94 22
2109.04 25
2109.15 29
2109.25 33
2109.36 36
2109.46 37
2109.57 37
2109.67 36
2109.78 34
2109.89 31
2109.99 29
2110.10 28
2110.20 29
2110.31 30
2110.41 32
2110.52 34
2110.62 36
2110.73 39
2110.83 42
2110.94 46
2111.04 51
2111.15 56
2111.25 62
2111.36 67
2111.47 71
2111.57 74
2111.68 73
2111.78 70
2111.89 64
2111.99 56
2112.10 46
2112.20 36
2112.31 26
2112.41 16
2112.52 8
2112.62 1
2112.73 0
2112.84 0
2112.94 0
2113.05 0
2113.15 0
2113.26 0
2113.36 0
2113.47 0
2113.57 4
2113.68 7
2113.78 10
2113.89 13
2113.99 16
2114.10 20
2114.21 25
2114.31 31
2114.42 37
2114.52 42
2114.63 46
2114.73 49
2114.84 50
2114.94 50
2115.05 50
2115.15 50
2115.26 49
2115.37 48
2115.47 46
2115.58 43
2115.68 39
2115.79 34
2115.89 29
2116.00 24
2116.10 20
2116.21 18
2116.31 18
2116.42 19
2116.53 20
2116.63 22
2116.74 23
2116.84 25
2116.95 26
2117.05 26
2117.16 27
2117.26 27
2117.37 27
2117.47 28
2117.58 28
2117.69 27
2117.79 27
2117.90 26
2118.00 26
2118.11 25
2118.21 24
2118.32 24
2118.42 25
2118.53 28
2118.64 31
2118.74 34
2118.85 38
2118.95 39
2119.06 39
2119.16 37
2119.27 33
2119.37 28
2119.48 24
2119.59 20
2119.69 19
2119.80 20
2119.90 24
2120.01 29
2120.11 35
2120.22 40
2120.32 44
2120.43 45
2120.54 45
2120.64 43
2120.75 39
2120.85 34
2120.96 28
2121.06 21
2121.17 14
2121.27 8
2121.38 2
2121.49 0
2121.59 0
2121.70 0
2121.80 0
2121.91 0
2122.01 1
2122.12 6
2122.22 11
2122.33 17
2122.44 22
2122.54 28
2122.65 33
2122.75 36
2122.86 39
2122.96 40
2123.07 39
2123.18 38
2123.28 37
2123.39 35
2123.49 33
2123.60 30
2123.70 27
2123.81 24
2123.91 20
2124.02 16
2124.13 12
2124.23 8
2124.34 4
2124.44 0
2124.55 0
2124.65 0
2124.76 0
2124.87 0
2124.97 5
2125.08 12
2125.18 21
2125.29 30
2125.39 38
2125.50 44
2125.61 47
2125.71 48
2125.82 47
2125.92 45
2126.03 42
2126.13 39
2126.24 36
2126.35 34
2126.45 31
2126.56 28
2126.66 24
2126.77 21
2126.87 18
2126.98 16
2127.09 15
2127.19 15
2127.30 16
2127.40 19
2127.51 21
2127.61 25
2127.72 29
2127.83 34
2127.93 40
2128.04 46
2128.14 52
2128.25 58
2128.35 62
2128.46 65
2128.57 66
2128.67 65
2128.78 61
2128.88 56
2128.99 49
2129.10 42
2129.20 36
2129.31 31
2129.41 28
2129.52 26
2129.62 24
2129.73 23
2129.84 22
2129.94 21
2130.05 22
2130.15 24
2130.26 27
2130.36 32
2130.47 36
2130.58 40
2130.68 43
2130.79 43
2130.89 40
2131.00 36
2131.11 31
2131.21 26
2131.32 22
2131.42 19
2131.53 17
2131.64 16
2131.74 16
2131.85 17
2131.95 18
2132.06 19
2132.16 19
2132.27 20
2132.38 21
2132.48 22
2132.59 24
2132.69 26
2132.80 28
2132.91 29
2133.01 30
2133.12 30
2133.22 30
2133.33 30
2133.43 31
2133.54 33
2133.65 36
2133.75 40
2133.86 44
2133.96 49
2134.07 53
2134.18 56
2134.28 57
2134.39 56
2134.49 53
2134.60 50
2134.71 46
2134.81 43
2134.92 41
2135.02 41
2135.13 42
2135.24 45
2135.34 49
2135.45 54
2135.55 58
2135.66 61
2135.77 63
2135.87 62
2135.98 59
2136.08 54
2136.19 48
2136.30 41
2136.40 33
2136.51 27
2136.61 23
2136.72 21
2136.82 22
2136.93 25
2137.04 30
2137.14 36
2137.25 41
2137.35 46
2137.46 48
2137.57 49
2137.67 47
2137.78 44
2137.88 38
2137.99 32
2138.10 26
2138.20 21
2138.31 16
2138.41 13
2138.52 13
2138.63 14
2138.73 17
2138.84 20
2138.95 23
2139.05 24
2139.16 24
2139.26 24
2139.37 22
2139.48 21
2139.58 21
2139.69 22
2139.79 24
2139.90 25
2140.01 26
2140.11 25
2140.22 24
2140.32 22
2140.43 19
2140.54 17
2140.64 15
2140.75 13
2140.85 11
2140.96 8
2141.07 4
2141.17 1
2141.28 0
2141.38 0
2141.49 0
2141.60 0
2141.70 0
2141.81 0
2141.91 0
2142.02 0
2142.13 4
2142.23 9
2142.34 13
2142.45 17
2142.55 20
2142.66 21
2142.76 20
2142.87 17
2142.98 13
2143.08 8
2143.19 2
2143.29 0
2143.40 0
2143.51 0
2143.61 0
2143.72 0
2143.83 0
2143.93 0
2144.04 0
2144.14 4
2144.25 9
2144.36 13
2144.46 18
2144.57 21
2144.67 25
2144.78 29
2144.89 33
2144.99 37
2145.10 41
2145.21 43
2145.31 43
2145.42 42
2145.52 39
2145.63 35
2145.74 30
2145.84 27
2145.95 24
2146.06 22
2146.16 21
2146.27 21
2146.37 20
2146.48 20
2146.59 19
2146.69 18
2146.80 17
2146.90 15
2147.01 13
2147.12 10
2147.22 7
2147.33 5
2147.44 4
2147.54 6
2147.65 9
2147.75 14
2147.86 20
2147.97 26
2148.07 31
2148.18 34
2148.29 36
2148.39 37
2148.50 38
2148.60 39
2148.71 39
2148.82 39
2148.92 39
2149.03 37
2149.14 34
2149.24 29
2149.35 24
2149.46 18
2149.56 13
2149.67 9
2149.77 5
2149.88 1
2149.99 0
2150.09 0
2150.20 0
2150.31 0
2150.41 0
2150.52 0
2150.62 0
2150.73 1
2150.84 4
2150.94 7
2151.05 7
2151.16 7
2151.26 5
2151.37 4
2151.48 4
2151.58 5
2151.69 9
2151.79 15
2151.90 23
2152.01 32
2152.11 42
2152.22 52
2152.33 61
2152.43 69
2152.54 75
2152.65 79
2152.75 80
2152.86 79
2152.96 76
2153.07 72
2153.18 67
2153.28 62
2153.39 59
2153.50 56
2153.60 54
2153.71 52
2153.82 50
2153.92 49
2154.03 48
2154.13 49
2154.24 52
2154.35 57
2154.45 63
2154.56 70
2154.67 77
2154.77 82
2154.88 84
2154.99 85
2155.09 83
2155.20 82
2155.31 81
2155.41 83
2155.52 87
2155.62 94
2155.73 101
2155.84 107
2155.94 110
2156.05 108
2156.16 102
2156.26 93
2156.37 80
2156.48 68
2156.58 57
2156.69 49
2156.80 44
2156.90 43
2157.01 45
2157.12 49
2157.22 54
2157.33 59
2157.43 64
2157.54 69
2157.65 74
2157.75 78
2157.86 82
2157.97 86
2158.07 87
2158.18 87
2158.29 83
2158.39 77
2158.50 67
2158.61 56
2158.71 44
2158.82 33
2158.93 26
2159.03 22
2159.14 21
2159.25 24
2159.35 28
2159.46 32
2159.56 34
2159.67 34
2159.78 31
2159.88 28
2159.99 24
2160.10 22
2160.20 20
2160.31 20
2160.42 22
2160.52 23
2160.63 25
2160.74 26
2160.84 25
2160.95 24
2161.06 21
2161.16 17
2161.27 13
2161.38 10
2161.48 7
2161.59 4
2161.70 3
2161.80 4
2161.91 5
2162.02 8
2162.12 11
2162.23 14
2162.34 17
2162.44 20
2162.55 23
2162.66 25
2162.76 26
2162.87 27
2162.98 27
2163.08 27
2163.19 27
2163.30 28
2163.40 30
2163.51 32
2163.62 35
2163.72 37
2163.83 38
2163.94 37
2164.04 33
2164.15 26
2164.26 19
2164.36 11
2164.47 5
2164.58 1
2164.68 0
2164.79 1
2164.90 4
2165.00 8
2165.11 12
2165.22 16
2165.32 19
2165.43 24
2165.54 28
2165.64 33
2165.75 37
2165.86 41
2165.96 43
2166.07 43
2166.18 41
2166.28 36
2166.39 31
2166.50 26
2166.60 21
2166.71 18
2166.82 17
2166.92 18
2167.03 21
2167.14 26
2167.24 33
2167.35 40
2167.46 48
2167.56 55
2167.67 61
2167.78 66
2167.88 69
2167.99 69
2168.10 67
2168.20 63
2168.31 58
2168.42 54
2168.52 50
2168.63 48
2168.74 46
2168.84 45
2168.95 46
2169.06 46
2169.16 47
2169.27 49
2169.38 51
2169.48 54
2169.59 58
2169.70 63
2169.81 68
2169.91 72
2170.02 74
2170.13 74
2170.23 71
2170.34 66
2170.45 59
2170.55 52
2170.66 45
2170.77 41
2170.87 39
2170.98 40
2171.09 43
2171.19 46
2171.30 49
2171.41 50
2171.51 49
2171.62 45
2171.73 39
2171.83 33
2171.94 28
2172.05 26
2172.16 27
2172.26 30
2172.37 36
2172.48 43
2172.58 49
2172.69 53
2172.80 55
2172.90 52
2173.01 46
2173.12 39
2173.22 30
2173.33 23
2173.44 18
2173.54 16
2173.65 17
2173.76 21
2173.87 26
2173.97 31
2174.08 35
2174.19 37
2174.29 38
2174.40 38
2174.51 37
2174.61 36
2174.72 36
2174.83 36
2174.93 38
2175.04 41
2175.15 45
2175.26 50
2175.36 57
2175.47 63
2175.58 69
2175.68 73
2175.79 75
2175.90 75
2176.00 72
2176.11 68
2176.22 63
2176.32 59
2176.43 57
2176.54 55
2176.65 55
2176.75 55
2176.86 55
2176.97 54
2177.07 52
2177.18 49
2177.29 45
2177.39 42
2177.50 39
2177.61 37
2177.72 36
2177.82 35
2177.93 36
2178.04 37
2178.14 37
2178.25 38
2178.36 38
2178.46 38
2178.57 37
2178.68 35
2178.79 34
2178.89 34
2179.00 34
2179.11 35
2179.21 37
2179.32 40
2179.43 44
2179.53 48
2179.64 52
2179.75 55
2179.86 58
2179.96 59
2180.07 59
2180.18 58
2180.28 56
2180.39 53
2180.50 50
2180.60 47
2180.71 44
2180.82 41
2180.93 38
2181.03 34
2181.14 30
2181.25 25
2181.35 19
2181.46 13
2181.57 7
2181.68 2
2181.78 0
2181.89 0
2182.00 0
2182.10 0
2182.21 1
2182.32 4
2182.43 6
2182.53 7
2182.64 7
2182.75 6
2182.85 3
2182.96 1
2183.07 0
2183.18 0
2183.28 0
2183.39 0
2183.50 0
2183.60 0
2183.71 0
2183.82 6
2183.93 12
2184.03 19
2184.14 25
2184.25 30
2184.35 34
2184.46 35
2184.57 36
2184.68 35
2184.78 33
2184.89 32
2185.00 32
2185.10 34
2185.21 37
2185.32 42
2185.43 47
2185.53 53
2185.64 58
2185.75 61
2185.85 62
2185.96 62
2186.07 60
2186.18 58
2186.28 56
2186.39 56
2186.50 56
2186.60 56
2186.71 57
2186.82 55
2186.93 52
2187.03 46
2187.14 39
2187.25 30
2187.35 21
2187.46 13
2187.57 7
2187.68 3
2187.78 3
2187.89 5
2188.00 10
2188.11 17
2188.21 25
2188.32 34
2188.43 42
2188.53 48
2188.64 53
2188.75 57
2188.86 60
2188.96 62
2189.07 64
2189.18 64
2189.29 63
2189.39 61
2189.50 56
2189.61 51
2189.71 44
2189.82 38
2189.93 32
2190.04 27
2190.14 23
2190.25 21
2190.36 20
2190.47 20
2190.57 20
2190.68 19
2190.79 17
2190.89 15
2191.00 12
2191.11 9
2191.22 8
2191.32 8
2191.43 10
2191.54 13
2191.65 18
2191.75 22
2191.86 25
2191.97 26
2192.08 24
2192.18 19
2192.29 13
2192.40 5
2192.50 0
2192.61 0
2192.72 0
2192.83 0
2192.93 0
2193.04 0
2193.15 0
2193.26 0
2193.36 5
2193.47 11
2193.58 17
2193.69 23
2193.79 31
2193.90 38
2194.01 46
2194.12 54
2194.22 60
2194.33 66
2194.44 69
2194.55 71
2194.65 70
2194.76 68
2194.87 65
2194.97 62
2195.08 59
2195.19 56
2195.30 54
2195.40 52
2195.51 51
2195.62 51
2195.73 49
2195.83 47
2195.94 43
2196.05 39
2196.16 35
2196.26 31
2196.37 27
2196.48 25
2196.59 24
2196.69 25
2196.80 26
2196.91 27
2197.02 28
2197.12 28
2197.23 26
2197.34 23
2197.45 18
2197.55 12
2197.66 5
2197.77 0
2197.88 0
2197.98 0
2198.09 0
2198.20 0
2198.31 0
2198.41 5
2198.52 11
2198.63 17
2198.74 22
2198.84 27
2198.95 29
2199.06 30
2199.17 30
2199.27 29
2199.38 28
2199.49 28
2199.60 28
2199.70 31
2199.81 35
2199.92 39
2200.03 44
2200.13 48
2200.24 50
2200.35 50
2200.46 48
2200.56 46
2200.67 42
2200.78 39
2200.89 36
2200.99 34
2201.10 33
2201.21 33
2201.32 35
2201.42 39
2201.53 43
2201.64 47
2201.75 51
2201.85 54
2201.96 54
2202.07 52
2202.18 48
2202.28 44
2202.39 39
2202.50 35
2202.61 31
2202.72 29
2202.82 27
2202.93 25
2203.04 23
2203.15 21
2203.25 18
2203.36 16
2203.47 15
2203.58 13
2203.68 13
2203.79 13
2203.90 13
2204.01 13
2204.11 12
2204.22 12
2204.33 11
2204.44 12
2204.54 13
2204.65 15
2204.76 19
2204.87 23
2204.98 27
2205.08 31
2205.19 34
2205.30 37
2205.41 38
2205.51 39
2205.62 41
2205.73 42
2205.84 44
2205.94 47
2206.05 50
2206.16 53
2206.27 56
2206.38 59
2206.48 59
2206.59 58
2206.70 56
2206.81 51
2206.91 46
2207.02 41
2207.13 35
2207.24 32
2207.34 30
2207.45 29
2207.56 30
2207.67 32
2207.78 33
2207.88 34
2207.99 33
2208.10 31
2208.21 29
2208.31 27
2208.42 25
2208.53 26
2208.64 28
2208.75 31
2208.85 36
2208.96 42
2209.07 50
2209.18 58
2209.28 67
2209.39 76
2209.50 84
2209.61 91
2209.71 94
2209.82 95
2209.93 92
2210.04 87
2210.15 80
2210.25 73
2210.36 67
2210.47 62
2210.58 58
2210.69 55
2210.79 53
2210.90 50
2211.01 47
2211.12 45
2211.22 42
2211.33 41
2211.44 40
2211.55 40
2211.66 41
2211.76 44
2211.87 49
2211.98 56
2212.09 65
2212.19 73
2212.30 82
2212.41 88
2212.52 93
2212.63 94
2212.73 93
2212.84 89
2212.95 85
2213.06 80
2213.17 76
2213.27 73
2213.38 71
2213.49 69
2213.60 67
2213.70 65
2213.81 62
2213.92 59
2214.03 55
2214.14 51
2214.24 47
2214.35 41
2214.46 36
2214.57 30
2214.68 24
2214.78 19
2214.89 16
2215.00 15
2215.11 16
2215.21 21
2215.32 28
2215.43 37
2215.54 46
2215.65 53
2215.75 58
2215.86 60
2215.97 57
2216.08 51
2216.19 42
2216.29 32
2216.40 21
2216.51 10
2216.62 2
2216.73 0
2216.83 0
2216.94 0
2217.05 1
2217.16 8
2217.27 16
2217.37 24
2217.48 31
2217.59 37
2217.70 42
2217.81 46
2217.91 49
2218.02 52
2218.13 56
2218.24 59
2218.35 63
2218.45 68
2218.56 71
2218.67 74
2218.78 76
2218.89 75
2218.99 72
2219.10 66
2219.21 59
2219.32 51
2219.43 43
2219.53 34
2219.64 27
2219.75 21
2219.86 16
2219.97 12
2220.07 7
2220.18 3
2220.29 0
2220.40 0
2220.51 0
2220.61 0
2220.72 0
2220.83 0
2220.94 6
2221.05 14
2221.15 23
2221.26 31
2221.37 40
2221.48 48
2221.59 55
2221.69 60
2221.80 63
2221.91 63
2222.02 62
2222.13 59
2222.23 56
2222.34 54
2222.45 54
2222.56 57
2222.67 61
2222.77 65
2222.88 68
2222.99 69
2223.10 68
2223.21 64
2223.32 59
2223.42 54
2223.53 51
2223.64 49
2223.75 50
2223.86 52
2223.96 54
2224.07 55
2224.18 55
2224.29 53
2224.40 51
2224.50 49
2224.61 47
2224.72 45
2224.83 43
2224.94 42
2225.05 41
2225.15 41
2225.26 42
2225.37 43
2225.48 45
2225.59 47
2225.69 49
2225.80 50
2225.91 51
2226.02 51
2226.13 51
2226.24 50
2226.34 48
2226.45 46
2226.56 43
2226.67 39
2226.78 36
2226.88 32
2226.99 28
2227.10 24
2227.21 20
2227.32 16
2227.43 11
2227.53 6
2227.64 1
2227.75 0
2227.86 0
2227.97 0
2228.07 0
2228.18 0
2228.29 0
2228.40 0
2228.51 0
2228.62 3
2228.72 5
2228.83 8
2228.94 9
2229.05 11
2229.16 13
2229.27 13
2229.37 14
2229.48 14
2229.59 14
2229.70 14
2229.81 14
2229.91 14
2230.02 13
2230.13 12
2230.24 9
2230.35 6
2230.46 2
2230.56 0
2230.67 0
2230.78 0
2230.89 0
2231.00 4
2231.11 9
2231.21 16
2231.32 21
2231.43 25
2231.54 28
2231.65 30
2231.76 32
2231.86 34
2231.97 36
2232.08 38
2232.19 40
2232.30 41
2232.41 41
2232.51 39
2232.62 36
2232.73 32
2232.84 27
2232.95 23
2233.06 20
2233.16 19
2233.27 18
2233.38 20
2233.49 22
2233.60 26
2233.71 32
2233.81 38
2233.92 46
2234.03 53
2234.14 60
2234.25 65
2234.36 68
2234.46 69
2234.57 67
2234.68 64
2234.79 61
2234.90 58
2235.01 56
2235.11 55
2235.22 56
2235.33 57
2235.44 59
2235.55 59
2235.66 59
2235.76 59
2235.87 58
2235.98 56
2236.09 55
2236.20 55
2236.31 55
2236.42 56
2236.52 58
2236.63 60
2236.74 62
2236.85 63
2236.96 63
2237.07 62
2237.17 59
2237.28 56
2237.39 52
2237.50 49
2237.61 46
2237.72 44
2237.83 42
2237.93 41
2238.04 38
2238.15 35
2238.26 32
2238.37 29
2238.48 27
2238.58 27
2238.69 28
2238.80 32
2238.91 38
2239.02 43
2239.13 48
2239.24 53
2239.34 56
2239.45 58
2239.56 60
2239.67 61
2239.78 61
2239.89 61
2239.99 60
2240.10 59
2240.21 58
2240.32 56
2240.43 55
2240.54 54
2240.65 53
2240.75 52
2240.86 51
2240.97 49
2241.08 48
2241.19 47
2241.30 47
2241.41 48
2241.51 50
2241.62 53
2241.73 56
2241.84 59
2241.95 60
2242.06 59
2242.17 57
2242.27 52
2242.38 46
2242.49 39
2242.60 32
2242.71 26
2242.82 21
2242.93 18
2243.03 16
2243.14 16
2243.25 16
2243.36 18
2243.47 20
2243.58 21
2243.69 23
2243.79 24
2243.90 26
2244.01 27
2244.12 29
2244.23 30
2244.34 31
2244.45 31
2244.55 31
2244.66 30
2244.77 29
2244.88 27
2244.99 26
2245.10 25
2245.21 24
2245.31 24
2245.42 25
2245.53 27
2245.64 29
2245.75 32
2245.86 33
2245.97 34
2246.08 35
2246.18 35
2246.29 34
2246.40 34
2246.51 34
2246.62 35
2246.73 36
2246.84 36
2246.94 36
2247.05 35
2247.16 34
2247.27 33
2247.38 32
2247.49 32
2247.60 34
2247.71 38
2247.81 43
2247.92 49
2248.03 56
2248.14 63
2248.25 68
2248.36 72
2248.47 75
2248.58 76
2248.68 75
2248.79 73
2248.90 72
2249.01 71
2249.12 71
2249.23 71
2249.34 71
2249.45 71
2249.55 71
2249.66 71
2249.77 70
2249.88 69
2249.99 69
2250.10 70
2250.21 71
2250.32 72
2250.42 72
2250.53 71
2250.64 69
2250.75 65
2250.86 60
2250.97 53
2251.08 47
2251.19 42
2251.29 39
2251.40 38
2251.51 39
2251.62 42
2251.73 47
2251.84 52
2251.95 56
2252.06 60
2252.16 62
2252.27 63
2252.38 64
2252.49 66
2252.60 69
2252.71 73
2252.82 78
2252.93 82
2253.03 85
2253.14 86
2253.25 86
2253.36 85
2253.47 83
2253.58 82
2253.69 81
2253.80 81
2253.91 81
2254.01 82
2254.12 83
2254.23 85
2254.34 86
2254.45 87
2254.56 88
2254.67 86
2254.78 83
2254.89 77
2254.99 69
2255.10 58
2255.21 47
2255.32 36
2255.43 26
2255.54 18
2255.65 13
2255.76 11
2255.87 12
2255.97 15
2256.08 19
2256.19 24
2256.30 29
2256.41 34
2256.52 39
2256.63 45
2256.74 52
2256.85 59
2256.95 65
2257.06 69
2257.17 71
2257.28 71
2257.39 70
2257.50 68
2257.61 66
2257.72 65
2257.83 65
2257.93 64
2258.04 62
2258.15 58
2258.26 54
2258.37 48
2258.48 43
2258.59 38
2258.70 35
2258.81 34
2258.92 32
2259.02 30
2259.13 27
2259.24 23
2259.35 17
2259.46 10
2259.57 2
2259.68 0
2259.79 0
2259.90 0
2260.01 0
2260.11 0
2260.22 0
2260.33 0
2260.44 0
2260.55 4
2260.66 11
2260.77 19
2260.88 26
2260.99 32
2261.10 37
2261.20 42
2261.31 46
2261.42 50
2261.53 54
2261.64 57
2261.75 60
2261.86 62
2261.97 64
2262.08 63
2262.19 60
2262.29 56
2262.40 50
2262.51 44
2262.62 38
2262.73 32
2262.84 29
2262.95 28
2263.06 29
2263.17 30
2263.28 32
2263.39 33
2263.49 34
2263.60 33
2263.71 32
2263.82 31
2263.93 29
2264.04 28
2264.15 26
2264.26 24
2264.37 23
2264.48 21
2264.59 20
2264.69 19
2264.80 19
2264.91 20
2265.02 21
2265.13 21
2265.24 22
2265.35 23
2265.46 25
2265.57 28
2265.68 33
2265.79 40
2265.89 48
2266.00 57
2266.11 64
2266.22 70
2266.33 74
2266.44 75
2266.55 75
2266.66 75
2266.77 75
2266.88 76
2266.99 80
2267.10 84
2267.20 88
2267.31 90
2267.42 91
2267.53 89
2267.64 85
2267.75 80
2267.86 74
2267.97 70
2268.08 66
2268.19 64
2268.30 62
2268.41 61
2268.51 58
2268.62 55
2268.73 52
2268.84 48
2268.95 46
2269.06 46
2269.17 48
2269.28 51
2269.39 54
2269.50 56
2269.61 57
2269.72 57
2269.83 54
2269.93 52
2270.04 49
2270.15 48
2270.26 49
2270.37 51
2270.48 54
2270.59 57
2270.70 59
2270.81 59
2270.92 59
2271.03 58
2271.14 56
2271.25 54
2271.35 53
2271.46 53
2271.57 54
2271.68 56
2271.79 59
2271.90 63
2272.01 67
2272.12 70
2272.23 71
2272.34 71
2272.45 70
2272.56 68
2272.67 65
2272.78 64
2272.88 65
2272.99 66
2273.10 68
2273.21 69
2273.32 69
2273.43 68
2273.54 66
2273.65 64
2273.76 61
2273.87 59
2273.98 58
2274.09 58
2274.20 57
2274.31 57
2274.42 56
2274.52 55
2274.63 53
2274.74 51
2274.85 49
2274.96 48
2275.07 47
2275.18 46
2275.29 45
2275.40 43
2275.51 41
2275.62 40
2275.73 38
2275.84 38
2275.95 38
2276.06 40
2276.17 42
2276.27 44
2276.38 45
2276.49 46
2276.60 46
2276.71 46
2276.82 47
2276.93 48
2277.04 50
2277.15 53
2277.26 56
2277.37 58
2277.48 58
2277.59 56
2277.70 52
2277.81 45
2277.92 37
2278.02 28
2278.13 19
2278.24 12
2278.35 7
2278.46 6
2278.57 9
2278.68 17
2278.79 28
2278.90 41
2279.01 53
2279.12 64
2279.23 71
2279.34 74
2279.45 73
2279.56 69
2279.67 63
2279.78 58
2279.89 54
2280.00 51
2280.10 51
2280.21 52
2280.32 53
2280.43 54
2280.54 55
2280.65 56
2280.76 59
2280.87 62
2280.98 66
2281.09 70
2281.20 74
2281.31 76
2281.42 76
2281.53 75
2281.64 71
2281.75 66
2281.86 60
2281.97 54
2282.08 49
2282.19 44
2282.29 40
2282.40 37
2282.51 36
2282.62 36
2282.73 36
2282.84 37
2282.95 38
2283.06 39
2283.17 42
2283.28 45
2283.39 49
2283.50 54
2283.61 59
2283.72 65
2283.83 71
2283.94 76
2284.05 80
2284.16 84
2284.27 86
2284.38 88
2284.49 89
2284.60 89
2284.70 88
2284.81 87
2284.92 86
2285.03 84
2285.14 83
2285.25 80
2285.36 76
2285.47 70
2285.58 61
2285.69 50
2285.80 39
2285.91 27
2286.02 17
2286.13 10
2286.24 6
2286.35 5
2286.46 7
2286.57 10
2286.68 13
2286.79 16
2286.90 17
2287.01 18
2287.12 19
2287.23 21
2287.34 22
2287.45 24
2287.56 25
2287.66 25
2287.77 24
2287.88 21
2287.99 18
2288.10 15
2288.21 13
2288.32 14
2288.43 17
2288.54 22
2288.65 29
2288.76 36
2288.87 43
2288.98 49
2289.09 54
2289.20 59
2289.31 62
2289.42 65
2289.53 66
2289.64 64
2289.75 60
2289.86 54
2289.97 47
2290.08 39
2290.19 33
2290.30 28
2290.41 26
2290.52 26
2290.63 28
2290.74 32
2290.85 36
2290.96 42
2291.07 47
2291.18 52
2291.28 55
2291.39 58
2291.50 58
2291.61 57
2291.72 55
2291.83 52
2291.94 49
2292.05 48
2292.16 49
2292.27 53
2292.38 59
2292.49 66
2292.60 73
2292.71 78
2292.82 81
2292.93 82
2293.04 80
2293.15 77
2293.26 72
2293.37 67
2293.48 60
2293.59 55
2293.70 50
2293.81 46
2293.92 45
2294.03 46
2294.14 50
2294.25 54
2294.36 59
2294.47 63
2294.58 67
2294.69 69
2294.80 70
2294.91 70
2295.02 70
2295.13 71
2295.24 71
2295.35 72
2295.46 71
2295.57 70
2295.68 66
2295.79 61
2295.90 54
2296.01 47
2296.12 40
2296.23 35
2296.34 31
2296.45 31
2296.56 32
2296.67 35
2296.78 38
2296.89 41
2297.00 43
2297.11 45
2297.22 46
2297.33 46
2297.43 47
2297.54 47
2297.65 48
2297.76 48
2297.87 47
2297.98 45
2298.09 40
2298.20 35
2298.31 28
2298.42 21
2298.53 14
2298.64 9
2298.75 7
2298.86 7
2298.97 10
2299.08 14
2299.19 20
2299.30 25
2299.41 30
2299.52 32
2299.63 32
2299.74 30
2299.85 27
2299.96 22
2300.07 18
2300.18 15
2300.29 13
2300.40 14
2300.51 18
2300.62 23
2300.73 30
2300.84 38
2300.95 45
2301.06 51
2301.17 55
2301.28 57
2301.39 57
2301.50 55
2301.61 52
2301.72 48
2301.83 43
2301.94 39
2302.05 35
2302.16 32
2302.27 30
2302.38 29
2302.49 29
2302.60 29
2302.71 30
2302.82 30
2302.93 29
2303.04 27
2303.15 24
2303.26 21
2303.37 18
2303.48 15
2303.59 14
2303.70 13
2303.81 12
2303.92 11
2304.03 9
2304.14 6
2304.25 4
2304.36 2
2304.47 2
2304.58 4
2304.69 7
2304.80 11
2304.91 15
2305.02 18
2305.13 20
2305.24 21
2305.35 22
2305.46 23
2305.57 24
2305.68 26
2305.79 27
2305.90 28
2306.01 29
2306.12 28
2306.23 28
2306.34 27
2306.46 27
2306.57 28
2306.68 31
2306.79 34
2306.90 37
2307.01 41
2307.12 43
2307.23 43
2307.34 42
2307.45 39
2307.56 35
2307.67 29
2307.78 23
2307.89 17
2308.00 11
2308.11 7
2308.22 4
2308.33 2
2308.44 1
2308.55 0
2308.66 0
2308.77 0
2308.88 0
2308.99 0
2309.10 0
2309.21 0
2309.32 1
2309.43 4
2309.54 8
2309.65 12
2309.76 16
2309.87 21
2309.98 25
2310.09 29
2310.20 33
2310.31 36
2310.42 39
2310.53 41
2310.64 41
2310.75 40
2310.86 37
2310.97 32
2311.08 26
2311.19 19
2311.30 12
2311.41 7
2311.52 4
2311.63 4
2311.74 6
2311.85 11
2311.96 16
2312.07 21
2312.18 25
2312.29 28
2312.40 30
2312.52 31
2312.63 31
2312.74 31
2312.85 32
2312.96 33
2313.07 34
2313.18 35
2313.29 37
2313.40 39
2313.51 40
2313.62 41
2313.73 41
2313.84 40
2313.95 37
2314.06 34
2314.17 29
2314.28 23
2314.39 17
2314.50 11
2314.61 5
2314.72 1
2314.83 0
2314.94 0
2315.05 0
2315.16 0
2315.27 0
2315.38 0
2315.49 0
2315.60 0
2315.71 3
2315.82 9
2315.93 14
2316.04 18
2316.15 20
2316.27 22
2316.38 23
2316.49 24
2316.60 25
2316.71 27
2316.82 30
2316.93 32
2317.04 34
2317.15 35
2317.26 35
2317.37 34
2317.48 33
2317.59 32
2317.70 32
2317.81 32
2317.92 33
2318.03 34
2318.14 35
2318.25 37
2318.36 40
2318.47 43
2318.58 48
2318.69 52
2318.80 56
2318.91 59
2319.02 60
2319.13 61
2319.25 61
2319.36 61
2319.47 60
2319.58 59
2319.69 57
2319.80 54
2319.91 50
2320.02 45
2320.13 40
2320.24 36
2320.35 34
2320.46 33
2320.57 35
2320.68 38
2320.79 42
2320.90 48
2321.01 53
2321.12 57
2321.23 60
2321.34 62
2321.45 61
2321.56 58
2321.68 54
2321.79 47
2321.90 41
2322.01 35
2322.12 30
2322.23 27
2322.34 25
2322.45 25
2322.56 26
2322.67 27
2322.78 28
2322.89 27
2323.00 25
2323.11 22
2323.22 17
2323.33 11
2323.44 5
2323.55 0
2323.66 0
2323.77 0
2323.89 0
2324.00 5
2324.11 11
2324.22 18
2324.33 24
2324.44 28
2324.55 31
2324.66 31
2324.77 30
2324.88 28
2324.99 27
2325.10 26
2325.21 26
2325.32 27
2325.43 29
2325.54 31
2325.65 34
2325.76 37
2325.87 39
2325.99 41
2326.10 43
2326.21 44
2326.32 44
2326.43 43
2326.54 42
2326.65 40
2326.76 38
2326.87 36
2326.98 34
2327.09 33
2327.20 32
2327.31 32
2327.42 33
2327.53 34
2327.64 34
2327.76 36
2327.87 37
2327.98 38
2328.09 40
2328.20 41
2328.31 41
2328.42 41
2328.53 41
2328.64 40
2328.75 38
2328.86 36
2328.97 35
2329.08 33
2329.19 32
2329.30 32
2329.41 33
2329.53 35
2329.64 39
2329.75 43
2329.86 48
2329.97 53
2330.08 57
2330.19 61
2330.30 63
2330.41 64
2330.52 65
2330.63 65
2330.74 65
2330.85 64
2330.96 61
2331.07 57
2331.19 51
2331.30 44
2331.41 37
2331.52 31
2331.63 25
2331.74 21
2331.85 19
2331.96 18
2332.07 16
2332.18 14
2332.29 11
2332.40 7
2332.51 4
2332.62 1
2332.74 0
2332.85 0
2332.96 1
2333.07 4
2333.18 6
2333.29 8
2333.40 7
2333.51 5
2333.62 2
2333.73 0
2333.84 0
2333.95 0
2334.06 0
2334.18 0
2334.29 0
2334.40 2
2334.51 7
2334.62 12
2334.73 16
2334.84 20
2334.95 22
2335.06 23
2335.17 24
2335.28 24
2335.39 25
2335.50 26
2335.62 27
2335.73 28
2335.84 30
2335.95 32
2336.06 34
2336.17 35
2336.28 35
2336.39 34
2336.50 31
2336.61 29
2336.72 26
2336.83 26
2336.95 28
2337.06 34
2337.17 42
2337.28 54
2337.39 66
2337.50 78
2337.61 87
2337.72 93
2337.83 96
2337.94 96
2338.05 94
2338.16 92
2338.28 90
2338.39 90
2338.50 90
2338.61 92
2338.72 93
2338.83 94
2338.94 93
2339.05 91
2339.16 88
2339.27 84
2339.38 80
2339.50 75
2339.61 70
2339.72 64
2339.83 58
2339.94 52
2340.05 45
2340.16 39
2340.27 33
2340.38 30
2340.49 28
2340.60 28
2340.72 30
2340.83 33
2340.94 36
2341.05 38
2341.16 39
2341.27 38
2341.38 35
2341.49 31
2341.60 27
2341.71 23
2341.82 19
2341.94 16
2342.05 15
2342.16 16
2342.27 19
2342.38 24
2342.49 30
2342.60 37
2342.71 43
2342.82 49
2342.93 53
2343.05 56
2343.16 57
2343.27 56
2343.38 55
2343.49 53
2343.60 51
2343.71 48
2343.82 44
2343.93 40
2344.04 35
2344.16 29
2344.27 24
2344.38 20
2344.49 17
2344.60 18
2344.71 21
2344.82 27
2344.93 34
2345.04 41
2345.15 46
2345.27 49
2345.38 49
2345.49 45
2345.60 40
2345.71 34
2345.82 29
2345.93 25
2346.04 24
2346.15 27
2346.26 31
2346.38 38
2346.49 46
2346.60 53
2346.71 58
2346.82 61
2346.93 60
2347.04 58
2347.15 53
2347.26 47
2347.38 41
2347.49 35
2347.60 29
2347.71 23
2347.82 18
2347.93 13
2348.04 10
2348.15 7
2348.26 6
2348.38 5
2348.49 6
2348.60 7
2348.71 7
2348.82 6
2348.93 4
2349.04 1
2349.15 0
2349.26 0
2349.38 0
2349.49 0
2349.60 0
2349.71 0
2349.82 0
2349.93 4
2350.04 11
2350.15 18
2350.26 24
2350.38 29
2350.49 32
2350.60 33
2350.71 32
2350.82 30
2350.93 28
2351.04 27
2351.15 27
2351.26 30
2351.38 35
2351.49 40
2351.60 45
2351.71 48
2351.82 51
2351.93 52
2352.04 51
2352.15 50
2352.27 50
2352.38 49
2352.49 49
2352.60 50
2352.71 51
2352.82 53
2352.93 56
2353.04 59
2353.16 62
2353.27 64
2353.38 66
2353.49 66
2353.60 65
2353.71 63
2353.82 60
2353.93 58
2354.05 57
2354.16 55
2354.27 53
2354.38 50
2354.49 46
2354.60 42
2354.71 36
2354.82 32
2354.94 29
2355.05 29
2355.16 30
2355.27 32
2355.38 34
2355.49 36
2355.60 37
2355.71 37
2355.83 37
2355.94 36
2356.05 36
2356.16 36
2356.27 35
2356.38 35
2356.49 33
2356.60 30
2356.72 27
2356.83 23
2356.94 20
2357.05 16
2357.16 13
2357.27 11
2357.38 10
2357.49 10
2357.61 11
2357.72 14
2357.83 18
2357.94 23
2358.05 29
2358.16 35
2358.27 40
2358.39 43
2358.50 44
2358.61 43
2358.72 39
2358.83 35
2358.94 31
2359.05 27
2359.17 25
2359.28 25
2359.39 26
2359.50 28
2359.61 30
2359.72 33
2359.83 35
2359.94 38
2360.06 42
2360.17 45
2360.28 50
2360.39 54
2360.50 58
2360.61 61
2360.72 62
2360.84 63
2360.95 63
2361.06 63
2361.17 63
2361.28 63
2361.39 63
2361.50 64
2361.62 64
2361.73 62
2361.84 60
2361.95 58
2362.06 54
2362.17 51
2362.28 48
2362.40 46
2362.51 44
2362.62 44
2362.73 45
2362.84 46
2362.95 49
2363.06 52
2363.18 55
2363.29 59
2363.40 63
2363.51 66
2363.62 69
2363.73 71
2363.84 72
2363.96 71
2364.07 69
2364.18 66
2364.29 61
2364.40 56
2364.51 52
2364.62 49
2364.74 46
2364.85 45
2364.96 44
2365.07 43
2365.18 42
2365.29 42
2365.41 41
2365.52 42
2365.63 43
2365.74 46
2365.85 50
2365.96 54
2366.07 59
2366.19 65
2366.30 70
2366.41 75
2366.52 80
2366.63 83
2366.74 85
2366.86 85
2366.97 82
2367.08 77
2367.19 70
2367.30 62
2367.41 54
2367.52 46
2367.64 39
2367.75 33
2367.86 29
2367.97 26
2368.08 24
2368.19 23
2368.31 23
2368.42 25
2368.53 27
2368.64 30
2368.75 34
2368.86 39
2368.97 44
2369.09 48
2369.20 52
2369.31 56
2369.42 60
2369.53 64
2369.64 69
2369.76 73
2369.87 78
2369.98 82
2370.09 85
2370.20 87
2370.31 86
2370.43 84
2370.54 81
2370.65 77
2370.76 72
2370.87 67
2370.98 63
2371.10 60
2371.21 57
2371.32 54
2371.43 51
2371.54 48
2371.65 45
2371.77 40
2371.88 36
2371.99 31
2372.10 25
2372.21 21
2372.32 17
2372.44 15
2372.55 16
2372.66 19
2372.77 25
2372.88 32
2372.99 41
2373.11 51
2373.22 61
2373.33 71
2373.44 79
2373.55 85
2373.66 89
2373.78 90
2373.89 89
2374.00 86
2374.11 81
2374.22 77
2374.33 73
2374.45 69
2374.56 65
2374.67 61
2374.78 56
2374.89 51
2375.00 45
2375.12 40
2375.23 37
2375.34 35
2375.45 35
2375.56 37
2375.68 41
2375.79 45
2375.90 50
2376.01 54
2376.12 57
2376.23 57
2376.35 56
2376.46 52
2376.57 47
2376.68 41
2376.79 35
2376.90 29
2377.02 23
2377.13 18
2377.24 12
2377.35 8
2377.46 4
2377.58 1
2377.69 0
2377.80 0
2377.91 2
2378.02 5
2378.13 8
2378.25 11
2378.36 15
2378.47 18
2378.58 22
2378.69 27
2378.81 32
2378.92 38
2379.03 43
2379.14 46
2379.25 48
2379.36 48
2379.48 48
2379.59 47
2379.70 47
2379.81 48
2379.92 50
2380.04 52
2380.15 54
2380.26 55
2380.37 55
2380.48 53
2380.59 51
2380.71 50
2380.82 49
2380.93 50
2381.04 52
2381.15 54
2381.27 57
2381.38 60
2381.49 60
2381.60 59
2381.71 55
2381.83 49
2381.94 42
2382.05 35
2382.16 30
2382.27 27
2382.39 27
2382.50 29
2382.61 34
2382.72 40
2382.83 46
2382.94 52
2383.06 55
2383.17 58
2383.28 59
2383.39 59
2383.50 60
2383.62 60
2383.73 59
2383.84 58
2383.95 55
2384.06 51
2384.18 45
2384.29 38
2384.40 32
2384.51 26
2384.62 21
2384.74 19
2384.85 18
2384.96 18
2385.07 17
2385.18 16
2385.30 13
2385.41 8
2385.52 4
2385.63 0
2385.74 0
2385.86 2
2385.97 9
2386.08 20
2386.19 32
2386.30 43
2386.42 52
2386.53 57
2386.64 59
2386.75 58
2386.86 57
2386.98 57
2387.09 59
2387.20 64
2387.31 69
2387.42 73
2387.54 77
2387.65 78
2387.76 78
2387.87 77
2387.98 77
2388.10 78
2388.21 82
2388.32 88
2388.43 95
2388.54 102
2388.66 107
2388.77 110
2388.88 112
2388.99 112
2389.10 113
2389.22 114
2389.33 115
2389.44 116
2389.55 118
2389.66 120
2389.78 121
2389.89 122
2390.00 123
2390.11 124
2390.23 126
2390.34 129
2390.45 131
2390.56 133
2390.67 134
2390.79 133
2390.90 130
2391.01 124
2391.12 117
2391.23 109
2391.35 100
2391.46 93
2391.57 87
2391.68 83
2391.79 82
2391.91 81
2392.02 81
2392.13 81
2392.24 81
2392.36 80
2392.47 81
2392.58 83
2392.69 87
2392.80 93
2392.92 100
2393.03 108
2393.14 113
2393.25 117
2393.36 118
2393.48 115
2393.59 110
2393.70 103
2393.81 94
2393.93 85
2394.04 76
2394.15 68
2394.26 62
2394.37 59
2394.49 57
2394.60 56
2394.71 55
2394.82 53
2394.94 51
2395.05 47
2395.16 43
2395.27 38
2395.38 33
2395.50 28
2395.61 24
2395.72 18
2395.83 13
2395.95 6
2396.06 0
2396.17 0
2396.28 0
2396.39 0
2396.51 0
2396.62 0
2396.73 0
2396.84 0
2396.96 3
2397.07 8
2397.18 11
2397.29 13
2397.40 14
2397.52 13
2397.63 12
2397.74 11
2397.85 10
2397.97 10
2398.08 11
2398.19 13
2398.30 17
2398.41 21
2398.53 27
2398.64 33
2398.75 40
2398.86 45
2398.98 51
2399.09 55
2399.20 59
2399.31 63
2399.43 66
2399.54 68
2399.65 70
2399.76 72
2399.87 72
2399.99 70
2400.10 68
2400.21 64
2400.32 59
2400.44 54
2400.55 50
2400.66 47
2400.77 45
2400.89 45
2401.00 45
2401.11 46
2401.22 47
2401.34 47
2401.45 47
2401.56 46
2401.67 44
2401.78 42
2401.90 39
2402.01 37
2402.12 35
2402.23 33
2402.35 31
2402.46 29
2402.57 26
2402.68 23
2402.80 19
2402.91 17
2403.02 15
2403.13 14
2403.25 15
2403.36 18
2403.47 21
2403.58 26
2403.70 31
2403.81 37
2403.92 42
2404.03 47
2404.14 52
2404.26 56
2404.37 60
2404.48 64
2404.59 68
2404.71 71
2404.82 74
2404.93 76
2405.04 77
2405.16 76
2405.27 74
2405.38 69
2405.49 64
2405.61 57
2405.72 50
2405.83 43
2405.94 37
2406.06 33
2406.17 32
2406.28 33
2406.39 37
2406.51 43
2406.62 50
2406.73 56
2406.84 61
2406.96 64
2407.07 65
2407.18 65
2407.29 65
2407.41 64
2407.52 64
2407.63 64
2407.74 65
2407.86 65
2407.97 64
2408.08 63
2408.19 62
2408.31 61
2408.42 60
2408.53 60
2408.64 59
2408.76 59
2408.87 59
2408.98 59
2409.09 58
2409.21 56
2409.32 54
2409.43 50
2409.54 45
2409.66 40
2409.77 33
2409.88 27
2409.99 22
2410.11 18
2410.22 16
2410.33 17
2410.44 19
2410.56 22
2410.67 25
2410.78 27
2410.89 28
2411.01 28
2411.12 26
2411.23 24
2411.34 20
2411.46 16
2411.57 12
2411.68 9
2411.80 7
2411.91 7
2412.02 9
2412.13 14
2412.25 21
2412.36 30
2412.47 39
2412.58 49
2412.70 57
2412.81 64
2412.92 69
2413.03 72
2413.15 71
2413.26 68
2413.37 63
2413.48 56
2413.60 49
2413.71 41
2413.82 35
2413.94 32
2414.05 30
2414.16 30
2414.27 32
2414.39 35
2414.50 37
2414.61 37
2414.72 37
2414.84 34
2414.95 31
2415.06 29
2415.17 26
2415.29 25
2415.40 25
2415.51 26
2415.63 26
2415.74 25
2415.85 22
2415.96 18
2416.08 12
2416.19 6
2416.30 0
2416.41 0
2416.53 0
2416.64 0
2416.75 0
2416.86 0
2416.98 0
2417.09 0
2417.20 0
2417.32 6
2417.43 15
2417.54 25
2417.65 33
2417.77 40
2417.88 44
2417.99 46
2418.10 46
2418.22 45
2418.33 43
2418.44 42
2418.56 41
2418.67 40
2418.78 40
2418.89 40
2419.01 41
2419.12 40
2419.23 40
2419.35 38
2419.46 37
2419.57 35
2419.68 33
2419.80 31
2419.91 30
2420.02 30
2420.13 30
2420.25 31
2420.36 32
2420.47 32
2420.59 31
2420.70 30
2420.81 27
2420.92 23
2421.04 19
2421.15 16
2421.26 12
2421.38 9
2421.49 6
2421.60 4
2421.71 2
2421.83 1
2421.94 0
2422.05 0
2422.17 0
2422.28 0
2422.39 2
2422.50 5
2422.62 8
2422.73 11
2422.84 14
2422.96 15
2423.07 14
2423.18 13
2423.29 11
2423.41 8
2423.52 6
2423.63 3
2423.75 1
2423.86 0
2423.97 0
2424.08 0
2424.20 0
2424.31 0
2424.42 0
2424.54 0
2424.65 0
2424.76 5
2424.87 12
2424.99 20
2425.10 28
2425.21 36
2425.33 44
2425.44 51
2425.55 57
2425.66 61
2425.78 63
2425.89 61
2426.00 57
2426.12 49
2426.23 40
2426.34 30
2426.46 21
2426.57 14
2426.68 9
2426.79 8
2426.91 9
2427.02 14
2427.13 20
2427.25 28
2427.36 36
2427.47 43
2427.58 50
2427.70 55
2427.81 59
2427.92 60
2428.04 60
2428.15 56
2428.26 51
2428.38 44
2428.49 36
2428.60 29
2428.71 22
2428.83 17
2428.94 13
2429.05 11
2429.17 12
2429.28 13
2429.39 17
2429.51 21
2429.62 26
2429.73 30
2429.84 33
2429.96 34
2430.07 33
2430.18 31
2430.30 27
2430.41 23
2430.52 19
2430.64 15
2430.75 12
2430.86 10
2430.97 10
2431.09 10
2431.20 11
2431.31 13
2431.43 15
2431.54 17
2431.65 19
2431.77 22
2431.88 26
2431.99 31
2432.11 37
2432.22 44
2432.33 53
2432.44 61
2432.56 68
2432.67 74
2432.78 78
2432.90 78
2433.01 76
2433.12 70
2433.24 63
2433.35 55
2433.46 48
2433.58 41
2433.69 38
2433.80 37
2433.91 40
2434.03 45
2434.14 50
2434.25 56
2434.37 61
2434.48 64
2434.59 65
2434.71 65
2434.82 66
2434.93 66
2435.05 67
2435.16 68
2435.27 68
2435.39 68
2435.50 66
2435.61 63
2435.73 59
2435.84 55
2435.95 52
2436.06 49
2436.18 46
2436.29 44
2436.40 43
2436.52 42
2436.63 42
2436.74 43
2436.86 44
2436.97 46
2437.08 48
2437.20 51
2437.31 53
2437.42 56
2437.54 58
2437.65 58
2437.76 58
2437.88 56
2437.99 54
2438.10 51
2438.22 48
2438.33 46
2438.44 45
2438.55 46
2438.67 49
2438.78 55
2438.89 62
2439.01 70
2439.12 77
2439.23 83
2439.35 86
2439.46 86
2439.57 84
2439.69 79
2439.80 72
2439.91 66
2440.03 61
2440.14 57
2440.25 55
2440.37 53
2440.48 52
2440.59 50
2440.71 49
2440.82 49
2440.93 49
2441.05 49
2441.16 50
2441.27 51
2441.39 52
2441.50 52
2441.61 53
2441.73 53
2441.84 55
2441.95 57
2442.07 60
2442.18 63
2442.29 65
2442.41 66
2442.52 65
2442.63 63
2442.75 60
2442.86 57
2442.97 55
2443.09 53
2443.20 51
2443.31 48
2443.43 44
2443.54 39
2443.65 34
2443.77 30
2443.88 27
2443.99 26
2444.11 27
2444.22 29
2444.33 31
2444.45 31
2444.56 29
2444.67 27
2444.79 24
2444.90 22
2445.01 22
2445.13 25
2445.24 29
2445.35 34
2445.47 38
2445.58 43
2445.69 46
2445.81 50
2445.92 56
2446.03 64
2446.15 75
2446.26 87
2446.37 101
2446.49 113
2446.60 123
2446.71 130
2446.83 132
2446.94 132
2447.05 131
2447.17 129
2447.28 129
2447.39 129
2447.51 130
2447.62 131
2447.73 131
2447.85 129
2447.96 125
2448.07 120
2448.19 113
2448.30 106
2448.41 98
2448.53 91
2448.64 85
2448.76 80
2448.87 78
2448.98 78
2449.10 80
2449.21 84
2449.32 90
2449.44 96
2449.55 102
2449.66 108
2449.78 112
2449.89 115
2450.00 117
2450.12 119
2450.23 120
2450.34 121
2450.46 119
2450.57 116
2450.68 110
2450.80 103
2450.91 94
2451.02 85
2451.14 77
2451.25 70
2451.37 65
2451.48 61
2451.59 60
2451.71 61
2451.82 63
2451.93 68
2452.05 74
2452.16 80
2452.27 85
2452.39 89
2452.50 90
2452.61 88
2452.73 83
2452.84 77
2452.96 72
2453.07 68
2453.18 67
2453.30 69
2453.41 72
2453.52 77
2453.64 81
2453.75 84
2453.86 86
2453.98 85
2454.09 83
2454.20 80
2454.32 76
2454.43 73
2454.55 70
2454.66 66
2454.77 62
2454.89 58
2455.00 53
2455.11 48
2455.23 41
2455.34 34
2455.45 28
2455.57 22
2455.68 17
2455.79 15
2455.91 15
2456.02 18
2456.14 23
2456.25 30
2456.36 36
2456.48 42
2456.59 46
2456.70 48
2456.82 48
2456.93 47
2457.04 45
2457.16 44
2457.27 44
2457.39 44
2457.50 44
2457.61 43
2457.73 42
2457.84 39
2457.95 36
2458.07 33
2458.18 31
2458.29 30
2458.41 30
2458.52 33
2458.64 38
2458.75 43
2458.86 48
2458.98 50
2459.09 51
2459.20 48
2459.32 43
2459.43 36
2459.55 29
2459.66 24
2459.77 22
2459.89 21
2460.00 23
2460.11 26
2460.23 28
2460.34 29
2460.46 28
2460.57 26
2460.68 24
2460.80 22
2460.91 22
2461.02 24
2461.14 27
2461.25 32
2461.37 38
2461.48 45
2461.59 51
2461.71 58
2461.82 65
2461.93 72
2462.05 78
2462.16 82
2462.28 85
2462.39 87
2462.50 86
2462.62 85
2462.73 83
2462.84 81
2462.96 79
2463.07 79
2463.19 81
2463.30 82
2463.41 84
2463.53 86
2463.64 89
2463.75 91
2463.87 95
2463.98 99
2464.10 105
2464.21 111
2464.32 117
2464.44 120
2464.55 120
2464.67 117
2464.78 109
2464.89 99
2465.01 87
2465.12 76
2465.23 65
2465.35 57
2465.46 50
2465.58 46
2465.69 44
2465.80 43
2465.92 43
2466.03 44
2466.15 47
2466.26 50
2466.37 54
2466.49 57
2466.60 60
2466.71 62
2466.83 62
2466.94 59
2467.06 54
2467.17 49
2467.28 43
2467.40 37
2467.51 33
2467.63 32
2467.74 33
2467.85 37
2467.97 42
2468.08 47
2468.19 52
2468.31 55
2468.42 56
2468.54 54
2468.65 50
2468.76 44
2468.88 36
2468.99 29
2469.11 23
2469.22 18
2469.33 15
2469.45 13
2469.56 13
2469.68 15
2469.79 17
2469.90 21
2470.02 26
2470.13 33
2470.25 41
2470.36 50
2470.47 59
2470.59 66
2470.70 72
2470.82 75
2470.93 74
2471.04 71
2471.16 66
2471.27 59
2471.39 54
2471.50 50
2471.61 47
2471.73 45
2471.84 45
2471.96 45
2472.07 46
2472.18 47
2472.30 50
2472.41 55
2472.53 60
2472.64 65
2472.75 70
2472.87 73
2472.98 74
2473.10 73
2473.21 71
2473.32 70
2473.44 69
2473.55 70
2473.67 71
2473.78 73
2473.89 74
2474.01 74
2474.12 71
2474.24 67
2474.35 62
2474.46 59
2474.58 57
2474.69 57
2474.81 59
2474.92 62
2475.03 66
2475.15 68
2475.26 69
2475.38 68
2475.49 66
2475.60 61
2475.72 56
2475.83 51
2475.95 47
2476.06 44
2476.17 42
2476.29 43
2476.40 44
2476.52 46
2476.63 49
2476.75 51
2476.86 54
2476.97 56
2477.09 58
2477.20 59
2477.32 61
2477.43 62
2477.54 65
2477.66 68
2477.77 72
2477.89 77
2478.00 81
2478.11 84
2478.23 85
2478.34 83
2478.46 78
2478.57 72
2478.69 64
2478.80 55
2478.91 48
2479.03 42
2479.14 38
2479.26 35
2479.37 34
2479.48 34
2479.60 36
2479.71 39
2479.83 42
2479.94 46
2480.06 49
2480.17 52
2480.28 53
2480.40 53
2480.51 51
2480.63 50
2480.74 48
2480.85 47
2480.97 48
2481.08 50
2481.20 52
2481.31 55
2481.43 58
2481.54 60
2481.65 62
2481.77 64
2481.88 66
2482.00 68
2482.11 72
2482.23 77
2482.34 83
2482.45 90
2482.57 97
2482.68 103
2482.80 108
2482.91 109
2483.03 107
2483.14 102
2483.25 94
2483.37 85
2483.48 75
2483.60 65
2483.71 57
2483.82 52
2483.94 50
2484.05 50
2484.17 52
2484.28 55
2484.40 59
2484.51 62
2484.62 64
2484.74 66
2484.85 67
2484.97 66
2485.08 64
2485.20 59
2485.31 53
2485.42 46
2485.54 38
2485.65 29
2485.77 20
2485.88 13
2486.00 6
2486.11 1
2486.23 0
2486.34 0
2486.45 0
2486.57 0
2486.68 0
2486.80 0
2486.91 0
2487.03 0
2487.14 0
2487.25 2
2487.37 7
2487.48 13
2487.60 21
2487.71 30
2487.83 39
2487.94 47
2488.05 54
2488.17 59
2488.28 62
2488.40 64
2488.51 65
2488.63 67
2488.74 68
2488.86 69
2488.97 68
2489.08 67
2489.20 64
2489.31 60
2489.43 57
2489.54 55
2489.66 56
2489.77 59
2489.88 64
2490.00 69
2490.11 74
2490.23 78
2490.34 80
2490.46 80
2490.57 79
2490.69 78
2490.80 76
2490.91 75
2491.03 74
2491.14 72
2491.26 69
2491.37 66
2491.49 62
2491.60 57
2491.72 55
2491.83 54
2491.94 56
2492.06 61
2492.17 68
2492.29 76
2492.40 84
2492.52 91
2492.63 96
2492.75 98
2492.86 98
2492.97 95
2493.09 90
2493.20 83
2493.32 76
2493.43 69
2493.55 62
2493.66 57
2493.78 53
2493.89 49
2494.01 47
2494.12 45
2494.23 44
2494.35 43
2494.46 43
2494.58 43
2494.69 44
2494.81 46
2494.92 48
2495.04 52
2495.15 57
2495.26 62
2495.38 67
2495.49 71
2495.61 73
2495.72 74
2495.84 73
2495.95 72
2496.07 72
2496.18 73
2496.30 77
2496.41 82
2496.52 90
2496.64 99
2496.75 109
2496.87 117
2496.98 125
2497.10 131
2497.21 134
2497.33 135
2497.44 134
2497.56 130
2497.67 124
2497.79 116
2497.90 107
2498.01 98
2498.13 91
2498.24 85
2498.36 81
2498.47 78
2498.59 76
2498.70 75
2498.82 73
2498.93 71
2499.05 68
2499.16 66
2499.28 63
2499.39 62
2499.50 61
2499.62 62
2499.73 63
2499.85 65
2499.96 68
2500.08 70
2500.19 73
2500.31 74
2500.42 73
2500.54 72
2500.65 70
2500.77 68
2500.88 65
2500.99 63
2501.11 61
2501.22 59
2501.34 58
2501.45 57
2501.57 56
2501.68 54
2501.80 52
2501.91 49
2502.03 45
2502.14 41
2502.26 36
2502.37 31
2502.49 26
2502.60 23
2502.71 21
2502.83 20
2502.94 22
2503.06 24
2503.17 26
2503.29 28
2503.40 30
2503.52 31
2503.63 32
2503.75 34
2503.86 37
2503.98 41
2504.09 47
2504.21 54
2504.32 59
2504.44 63
2504.55 65
2504.67 64
2504.78 61
2504.89 57
2505.01 54
2505.12 53
2505.24 53
2505.35 54
2505.47 54
2505.58 53
2505.70 49
2505.81 43
2505.93 35
2506.04 27
2506.16 20
2506.27 15
2506.39 14
2506.50 16
2506.62 20
2506.73 26
2506.85 31
2506.96 36
2507.08 38
2507.19 38
2507.31 36
2507.42 33
2507.53 30
2507.65 27
2507.76 25
2507.88 23
2507.99 22
2508.11 22
2508.22 22
2508.34 23
2508.45 23
2508.57 24
2508.68 26
2508.80 26
2508.91 27
2509.03 26
2509.14 24
2509.26 21
2509.37 16
2509.49 11
2509.60 6
2509.72 2
2509.83 0
2509.95 0
2510.06 0
2510.18 1
2510.29 5
2510.41 9
2510.52 13
2510.64 17
2510.75 19
2510.87 21
2510.98 23
2511.10 24
2511.21 25
2511.32 26
2511.44 28
2511.55 29
2511.67 30
2511.78 30
2511.90 29
2512.01 27
2512.13 23
2512.24 18
2512.36 11
2512.47 4
2512.59 0
2512.70 0
2512.82 0
2512.93 0
2513.05 0
2513.16 0
2513.28 0
2513.39 0
2513.51 5
2513.62 11
2513.74 16
2513.85 19
2513.97 20
2514.08 20
2514.20 19
2514.31 18
2514.43 16
2514.54 13
2514.66 9
2514.77 6
2514.89 3
2515.00 0
2515.12 0
2515.23 0
2515.35 3
2515.46 6
2515.58 10
2515.69 14
2515.81 18
2515.92 21
2516.04 25
2516.15 28
2516.27 33
2516.38 39
2516.50 45
2516.61 51
2516.73 55
2516.84 59
2516.96 59
2517.07 58
2517.19 54
2517.30 49
2517.42 43
2517.53 37
2517.65 33
2517.76 31
2517.88 32
2517.99 37
2518.11 43
2518.22 51
2518.34 57
2518.45 62
2518.57 63
2518.68 60
2518.80 55
2518.91 48
2519.03 42
2519.14 37
2519.26 36
2519.37 37
2519.49 41
2519.60 47
2519.72 54
2519.83 61
2519.95 68
2520.06 74
2520.18 79
2520.30 82
2520.41 83
2520.53 80
2520.64 75
2520.76 66
2520.87 56
2520.99 44
2521.10 33
2521.22 23
2521.33 17
2521.45 13
2521.56 13
2521.68 15
2521.79 18
2521.91 22
2522.02 26
2522.14 30
2522.25 34
2522.37 37
2522.48 40
2522.60 42
2522.71 43
2522.83 42
2522.94 40
2523.06 36
2523.17 31
2523.29 26
2523.40 21
2523.52 18
2523.63 15
2523.75 15
2523.86 16
2523.98 19
2524.09 24
2524.21 28
2524.33 34
2524.44 39
2524.56 44
2524.67 49
2524.79 55
2524.90 60
2525.02 65
2525.13 69
2525.25 72
2525.36 73
2525.48 71
2525.59 66
2525.71 59
2525.82 50
2525.94 41
2526.05 33
2526.17 26
2526.28 22
2526.40 21
2526.51 22
2526.63 24
2526.75 27
2526.86 31
2526.98 34
2527.09 38
2527.21 42
2527.32 46
2527.44 50
2527.55 54
2527.67 57
2527.78 58
2527.90 57
2528.01 53
2528.13 47
2528.24 39
2528.36 31
2528.47 24
2528.59 18
2528.70 14
2528.82 12
2528.94 11
2529.05 11
2529.17 11
2529.28 12
2529.40 12
2529.51 13
2529.63 15
2529.74 17
2529.86 21
2529.97 24
2530.09 26
2530.20 27
2530.32 28
2530.43 29
2530.55 31
2530.67 33
2530.78 37
2530.90 42
2531.01 47
2531.13 52
2531.24 56
2531.36 59
2531.47 62
2531.59 65
2531.70 68
2531.82 71
2531.93 74
2532.05 77
2532.16 79
2532.28 80
2532.40 79
2532.51 78
2532.63 76
2532.74 74
2532.86 73
2532.97 72
2533.09 73
2533.20 73
2533.32 74
2533.43 75
2533.55 76
2533.66 77
2533.78 80
2533.90 85
2534.01 92
2534.13 101
2534.24 110
2534.36 118
2534.47 123
2534.59 124
2534.70 121
2534.82 115
2534.93 107
2535.05 98
2535.17 90
2535.28 84
2535.40 81
2535.51 81
2535.63 82
2535.74 84
2535.86 86
2535.97 87
2536.09 89
2536.20 90
2536.32 91
2536.44 93
2536.55 95
2536.67 97
2536.78 100
2536.90 104
2537.01 107
2537.13 112
2537.24 117
2537.36 124
2537.47 132
2537.59 141
2537.71 151
2537.82 162
2537.94 173
2538.05 184
2538.17 195
2538.28 207
2538.40 219
2538.51 233
2538.63 246
2538.75 259
2538.86 272
2538.98 283
2539.09 293
2539.21 302
2539.32 312
2539.44 323
2539.55 336
2539.67 351
2539.79 366
2539.90 381
2540.02 395
2540.13 407
2540.25 418
2540.36 428
2540.48 437
2540.59 445
2540.71 452
2540.83 459
2540.94 465
2541.06 470
2541.17 474
2541.29 477
2541.40 479
2541.52 479
2541.63 478
2541.75 475
2541.87 470
2541.98 462
2542.10 452
2542.21 440
2542.33 427
2542.44 415
2542.56 404
2542.67 396
2542.79 392
2542.91 390
2543.02 392
2543.14 394
2543.25 397
2543.37 398
2543.48 397
2543.60 393
2543.72 386
2543.83 377
2543.95 365
2544.06 351
2544.18 334
2544.29 315
2544.41 295
2544.52 275
2544.64 255
2544.76 237
2544.87 220
2544.99 206
2545.10 193
2545.22 182
2545.33 170
2545.45 159
2545.57 146
2545.68 133
2545.80 119
2545.91 105
2546.03 92
2546.14 81
2546.26 71
2546.38 64
2546.49 59
2546.61 58
2546.72 58
2546.84 59
2546.95 61
2547.07 61
2547.19 59
2547.30 53
2547.42 46
2547.53 37
2547.65 29
2547.76 22
2547.88 18
2548.00 18
2548.11 21
2548.23 26
2548.34 33
2548.46 39
2548.57 44
2548.69 47
2548.81 49
2548.92 49
2549.04 49
2549.15 48
2549.27 46
2549.38 43
2549.50 38
2549.62 32
2549.73 24
2549.85 16
2549.96 9
2550.08 3
2550.20 0
2550.31 0
2550.43 0
2550.54 0
2550.66 4
2550.77 8
2550.89 13
2551.01 18
2551.12 24
2551.24 31
2551.35 39
2551.47 47
2551.58 54
2551.70 60
2551.82 65
2551.93 68
2552.05 69
2552.16 70
2552.28 71
2552.40 73
2552.51 76
2552.63 80
2552.74 83
2552.86 86
2552.97 86
2553.09 84
2553.21 79
2553.32 71
2553.44 62
2553.55 52
2553.67 42
2553.79 33
2553.90 26
2554.02 20
2554.13 16
2554.25 13
2554.37 11
2554.48 10
2554.60 10
2554.71 11
2554.83 13
2554.94 15
2555.06 19
2555.18 24
2555.29 30
2555.41 37
2555.52 44
2555.64 51
2555.76 57
2555.87 62
2555.99 64
2556.10 64
2556.22 62
2556.34 58
2556.45 53
2556.57 48
2556.68 44
2556.80 41
2556.92 38
2557.03 37
2557.15 36
2557.26 35
2557.38 35
2557.49 34
2557.61 32
2557.73 31
2557.84 29
2557.96 26
2558.07 24
2558.19 20
2558.31 17
2558.42 14
2558.54 12
2558.65 11
2558.77 12
2558.89 13
2559.00 16
2559.12 19
2559.23 21
2559.35 23
2559.47 24
2559.58 25
2559.70 26
2559.81 27
2559.93 28
2560.05 30
2560.16 31
2560.28 32
2560.39 33
2560.51 33
2560.63 32
2560.74 31
2560.86 30
2560.97 28
2561.09 27
2561.21 26
2561.32 24
2561.44 22
2561.55 21
2561.67 20
2561.79 19
2561.90 19
2562.02 18
2562.14 18
2562.25 17
2562.37 16
2562.48 15
2562.60 14
2562.72 14
2562.83 17
2562.95 22
2563.06 29
2563.18 37
2563.30 45
2563.41 52
2563.53 56
2563.64 58
2563.76 59
2563.88 58
2563.99 57
2564.11 56
2564.22 55
2564.34 54
2564.46 53
2564.57 51
2564.69 48
2564.81 46
2564.92 45
2565.04 44
2565.15 45
2565.27 47
2565.39 49
2565.50 52
2565.62 53
2565.73 54
2565.85 55
2565.97 55
2566.08 56
2566.20 58
2566.31 60
2566.43 63
2566.55 66
2566.66 67
2566.78 68
2566.90 67
2567.01 65
2567.13 64
2567.24 62
2567.36 62
2567.48 63
2567.59 65
2567.71 68
2567.83 70
2567.94 72
2568.06 73
2568.17 73
2568.29 72
2568.41 69
2568.52 64
2568.64 58
2568.75 51
2568.87 43
2568.99 34
2569.10 24
2569.22 14
2569.34 5
2569.45 0
2569.57 0
2569.68 0
2569.80 0
2569.92 0
2570.03 7
2570.15 16
2570.27 25
2570.38 33
2570.50 38
2570.61 43
2570.73 46
2570.85 48
2570.96 50
2571.08 52
2571.20 52
2571.31 51
2571.43 48
2571.54 43
2571.66 37
2571.78 31
2571.89 26
2572.01 24
2572.13 23
2572.24 25
2572.36 28
2572.47 30
2572.59 33
2572.71 35
2572.82 36
2572.94 37
2573.06 39
2573.17 42
2573.29 46
2573.40 51
2573.52 57
2573.64 62
2573.75 66
2573.87 69
2573.99 70
2574.10 69
2574.22 67
2574.34 64
2574.45 61
2574.57 58
2574.68 55
2574.80 52
2574.92 49
2575.03 46
2575.15 42
2575.27 38
2575.38 34
2575.50 30
2575.62 27
2575.73 24
2575.85 22
2575.96 22
2576.08 23
2576.20 26
2576.31 32
2576.43 38
2576.55 46
2576.66 54
2576.78 62
2576.90 69
2577.01 73
2577.13 76
2577.24 77
2577.36 78
2577.48 77
2577.59 76
2577.71 74
2577.83 71
2577.94 68
2578.06 63
2578.18 57
2578.29 51
2578.41 45
2578.53 40
2578.64 36
2578.76 34
2578.87 33
2578.99 33
2579.11 34
2579.22 36
2579.34 38
2579.46 40
2579.57 43
2579.69 46
2579.81 47
2579.92 48
2580.04 46
2580.16 44
2580.27 40
2580.39 34
2580.50 28
2580.62 22
2580.74 16
2580.85 11
2580.97 8
2581.09 6
2581.20 7
2581.32 10
2581.44 14
2581.55 19
2581.67 23
2581.79 27
2581.90 29
2582.02 29
2582.14 27
2582.25 23
2582.37 19
2582.49 15
2582.60 12
2582.72 11
2582.83 11
2582.95 11
2583.07 13
2583.18 14
2583.30 15
2583.42 14
2583.53 11
2583.65 8
2583.77 4
2583.88 0
2584.00 0
2584.12 0
2584.23 0
2584.35 0
2584.47 0
2584.58 0
2584.70 0
2584.82 2
2584.93 9
2585.05 17
2585.17 24
2585.28 31
2585.40 36
2585.52 38
2585.63 39
2585.75 39
2585.87 38
2585.98 37
2586.10 37
2586.22 38
2586.33 41
2586.45 46
2586.56 53
2586.68 61
2586.80 70
2586.91 78
2587.03 84
2587.15 88
2587.26 89
2587.38 87
2587.50 83
2587.61 76
2587.73 68
2587.85 58
2587.96 47
2588.08 35
2588.20 24
2588.31 14
2588.43 5
2588.55 0
2588.66 0
2588.78 0
2588.90 0
2589.01 0
2589.13 3
2589.25 11
2589.36 20
2589.48 29
2589.60 37
2589.71 44
2589.83 50
2589.95 53
2590.06 55
2590.18 56
2590.30 56
2590.41 58
2590.53 61
2590.65 66
2590.76 73
2590.88 82
2591.00 91
2591.11 100
2591.23 107
2591.35 110
2591.46 110
2591.58 107
2591.70 101
2591.81 94
2591.93 87
2592.05 82
2592.17 78
2592.28 77
2592.40 77
2592.52 77
2592.63 78
2592.75 77
2592.87 74
2592.98 69
2593.10 63
2593.22 57
2593.33 52
2593.45 47
2593.57 44
2593.68 42
2593.80 40
2593.92 39
2594.03 38
2594.15 36
2594.27 35
2594.38 34
2594.50 33
2594.62 32
2594.73 32
2594.85 32
2594.97 34
2595.08 36
2595.20 39
2595.32 43
2595.43 48
2595.55 54
2595.67 61
2595.79 67
2595.90 74
2596.02 80
2596.14 86
2596.25 90
2596.37 95
2596.49 98
2596.60 101
2596.72 102
2596.84 103
2596.95 101
2597.07 97
2597.19 92
2597.30 85
2597.42 78
2597.54 72
2597.65 67
2597.77 63
2597.89 60
2598.01 57
2598.12 53
2598.24 49
2598.36 44
2598.47 40
2598.59 36
2598.71 34
2598.82 32
2598.94 31
2599.06 30
2599.17 28
2599.29 26
2599.41 22
2599.52 18
2599.64 15
2599.76 11
2599.88 9
2599.99 8
2600.11 9
2600.23 13
2600.34 19
2600.46 28
2600.58 39
2600.69 51
2600.81 63
2600.93 74
2601.04 83
2601.16 90
2601.28 94
2601.40 96
2601.51 96
2601.63 95
2601.75 92
2601.86 89
2601.98 85
2602.10 80
2602.21 74
2602.33 67
2602.45 59
2602.57 50
2602.68 41
2602.80 32
2602.92 25
2603.03 20
2603.15 16
2603.27 15
2603.38 15
2603.50 17
2603.62 20
2603.73 26
2603.85 32
2603.97 40
2604.09 50
2604.20 60
2604.32 69
2604.44 77
2604.55 83
2604.67 87
2604.79 90
2604.90 91
2605.02 93
2605.14 96
2605.26 101
2605.37 106
2605.49 111
2605.61 116
2605.72 120
2605.84 122
2605.96 123
2606.08 124
2606.19 125
2606.31 128
2606.43 132
2606.54 136
2606.66 140
2606.78 145
2606.89 149
2607.01 154
2607.13 161
2607.25 169
2607.36 181
2607.48 197
2607.60 215
2607.71 236
2607.83 258
2607.95 282
2608.07 305
2608.18 327
2608.30 349
2608.42 368
2608.53 385
2608.65 401
2608.77 416
2608.89 429
2609.00 442
2609.12 454
2609.24 466
2609.35 479
2609.47 491
2609.59 505
2609.71 521
2609.82 538
2609.94 557
2610.06 577
2610.17 597
2610.29 614
2610.41 627
2610.52 634
2610.64 635
2610.76 631
2610.88 623
2610.99 613
2611.11 604
2611.23 597
2611.35 594
2611.46 595
2611.58 598
2611.70 601
2611.81 602
2611.93 599
2612.05 591
2612.17 577
2612.28 557
2612.40 532
2612.52 504
2612.63 475
2612.75 447
2612.87 421
2612.99 397
2613.10 376
2613.22 356
2613.34 339
2613.45 322
2613.57 306
2613.69 291
2613.81 278
2613.92 266
2614.04 256
2614.16 249
2614.28 243
2614.39 239
2614.51 235
2614.63 231
2614.74 226
2614.86 219
2614.98 212
2615.10 203
2615.21 194
2615.33 184
2615.45 174
2615.56 164
2615.68 155
2615.80 146
2615.92 138
2616.03 130
2616.15 124
2616.27 120
2616.39 117
2616.50 116
2616.62 117
2616.74 120
2616.85 123
2616.97 125
2617.09 125
2617.21 123
2617.32 119
2617.44 113
2617.56 105
2617.68 97
2617.79 89
2617.91 81
2618.03 73
2618.15 64
2618.26 56
2618.38 48
2618.50 40
2618.61 34
2618.73 29
2618.85 26
2618.97 25
2619.08 25
2619.20 26
2619.32 27
2619.44 27
2619.55 25
2619.67 23
2619.79 20
2619.91 18
2620.02 18
2620.14 20
2620.26 25
2620.37 31
2620.49 39
2620.61 46
2620.73 52
2620.84 56
2620.96 59
2621.08 60
2621.20 61
2621.31 61
2621.43 62
2621.55 62
2621.67 63
2621.78 64
2621.90 64
2622.02 65
2622.14 65
2622.25 64
2622.37 64
2622.49 63
2622.61 61
2622.72 60
2622.84 58
2622.96 57
2623.07 57
2623.19 58
2623.31 59
2623.43 62
2623.54 66
2623.66 70
2623.78 73
2623.90 75
2624.01 75
2624.13 73
2624.25 69
2624.37 63
2624.48 56
2624.60 47
2624.72 39
2624.84 31
2624.95 25
2625.07 20
2625.19 18
2625.31 18
2625.42 19
2625.54 22
2625.66 26
2625.78 30
2625.89 33
2626.01 36
2626.13 39
2626.25 42
2626.36 47
2626.48 52
2626.60 58
2626.72 65
2626.83 71
2626.95 75
2627.07 76
2627.19 75
2627.30 72
2627.42 66
2627.54 61
2627.66 56
2627.77 53
2627.89 52
2628.01 54
2628.13 57
2628.24 60
2628.36 64
2628.48 66
2628.60 67
2628.71 67
2628.83 67
2628.95 65
2629.07 64
2629.18 64
2629.30 63
2629.42 63
2629.54 64
2629.66 65
2629.77 66
2629.89 67
2630.01 68
2630.13 68
2630.24 67
2630.36 66
2630.48 63
2630.60 60
2630.71 57
2630.83 53
2630.95 49
2631.07 46
2631.18 42
2631.30 39
2631.42 37
2631.54 35
2631.65 36
2631.77 38
2631.89 42
2632.01 48
2632.12 56
2632.24 63
2632.36 69
2632.48 73
2632.60 74
2632.71 73
2632.83 71
2632.95 68
2633.07 64
2633.18 61
2633.30 59
2633.42 57
2633.54 55
2633.65 53
2633.77 51
2633.89 49
2634.01 47
2634.12 45
2634.24 44
2634.36 42
2634.48 40
2634.60 37
2634.71 35
2634.83 34
2634.95 34
2635.07 35
2635.18 39
2635.30 44
2635.42 51
2635.54 58
2635.65 65
2635.77 69
2635.89 70
2636.01 67
2636.13 62
2636.24 55
2636.36 47
2636.48 40
2636.60 36
2636.71 35
2636.83 37
2636.95 42
2637.07 46
2637.19 50
2637.30 53
2637.42 53
2637.54 51
2637.66 48
2637.77 45
2637.89 44
2638.01 45
2638.13 49
2638.25 54
2638.36 61
2638.48 68
2638.60 75
2638.72 80
2638.83 84
2638.95 85
2639.07 83
2639.19 79
2639.31 73
2639.42 65
2639.54 56
2639.66 46
2639.78 38
2639.89 30
2640.01 23
2640.13 18
2640.25 15
2640.37 14
2640.48 15
2640.60 18
2640.72 23
2640.84 28
2640.95 33
2641.07 39
2641.19 43
2641.31 46
2641.43 47
2641.54 47
2641.66 46
2641.78 46
2641.90 45
2642.02 46
2642.13 47
2642.25 48
2642.37 48
2642.49 47
2642.60 44
2642.72 39
2642.84 34
2642.96 29
2643.08 25
2643.19 23
2643.31 23
2643.43 26
2643.55 30
2643.67 34
2643.78 39
2643.90 43
2644.02 46
2644.14 47
2644.25 48
2644.37 47
2644.49 46
2644.61 43
2644.73 40
2644.84 36
2644.96 30
2645.08 24
2645.20 17
2645.32 10
2645.43 5
2645.55 2
2645.67 0
2645.79 0
2645.91 0
2646.02 0
2646.14 0
2646.26 0
2646.38 0
2646.50 0
2646.61 0
2646.73 0
2646.85 0
2646.97 5
2647.09 12
2647.20 19
2647.32 25
2647.44 30
2647.56 34
2647.68 36
2647.79 37
2647.91 37
2648.03 36
2648.15 35
2648.27 34
2648.38 32
2648.50 31
2648.62 32
2648.74 34
2648.86 39
2648.97 47
2649.09 58
2649.21 71
2649.33 84
2649.45 95
2649.56 104
2649.68 109
2649.80 110
2649.92 106
2650.04 99
2650.15 89
2650.27 78
2650.39 67
2650.51 56
2650.63 48
2650.74 41
2650.86 37
2650.98 35
2651.10 34
2651.22 34
2651.33 34
2651.45 34
2651.57 33
2651.69 33
2651.81 33
2651.92 35
2652.04 38
2652.16 43
2652.28 49
2652.40 56
2652.51 62
2652.63 67
2652.75 70
2652.87 70
2652.99 69
2653.10 66
2653.22 61
2653.34 56
2653.46 51
2653.58 45
2653.70 39
2653.81 33
2653.93 26
2654.05 20
2654.17 16
2654.29 14
2654.40 15
2654.52 19
2654.64 25
2654.76 32
2654.88 41
2654.99 50
2655.11 60
2655.23 71
2655.35 81
2655.47 92
2655.59 101
2655.70 107
2655.82 111
2655.94 110
2656.06 107
2656.18 100
2656.29 92
2656.41 84
2656.53 77
2656.65 70
2656.77 65
2656.89 61
2657.00 59
2657.12 60
2657.24 62
2657.36 66
2657.48 72
2657.59 79
2657.71 86
2657.83 93
2657.95 99
2658.07 103
2658.19 105
2658.30 106
2658.42 105
2658.54 102
2658.66 98
2658.78 93
2658.89 86
2659.01 79
2659.13 71
2659.25 63
2659.37 55
2659.49 48
2659.60 42
2659.72 38
2659.84 34
2659.96 32
2660.08 30
2660.20 28
2660.31 27
2660.43 26
2660.55 27
2660.67 28
2660.79 31
2660.91 35
2661.02 38
2661.14 40
2661.26 40
2661.38 39
2661.50 35
2661.61 30
2661.73 26
2661.85 22
2661.97 21
2662.09 22
2662.21 24
2662.32 26
2662.44 27
2662.56 28
2662.68 27
2662.80 25
2662.92 25
2663.03 26
2663.15 29
2663.27 35
2663.39 43
2663.51 52
2663.63 62
2663.74 71
2663.86 79
2663.98 87
2664.10 94
2664.22 100
2664.34 104
2664.45 106
2664.57 105
2664.69 102
2664.81 95
2664.93 86
2665.05 76
2665.16 67
2665.28 61
2665.40 57
2665.52 57
2665.64 60
2665.76 65
2665.88 72
2665.99 79
2666.11 85
2666.23 88
2666.35 89
2666.47 86
2666.59 80
2666.70 71
2666.82 60
2666.94 48
2667.06 37
2667.18 27
2667.30 20
2667.41 14
2667.53 10
2667.65 8
2667.77 6
2667.89 4
2668.01 2
2668.12 0
2668.24 0
2668.36 0
2668.48 0
2668.60 0
2668.72 0
2668.84 0
2668.95 0
2669.07 2
2669.19 8
2669.31 15
2669.43 22
2669.55 29
2669.66 35
2669.78 39
2669.90 41
2670.02 41
2670.14 40
2670.26 39
2670.38 37
2670.49 35
2670.61 34
2670.73 32
2670.85 30
2670.97 27
2671.09 23
2671.21 18
2671.32 14
2671.44 10
2671.56 7
2671.68 5
2671.80 4
2671.92 4
2672.03 3
2672.15 1
2672.27 0
2672.39 0
2672.51 0
2672.63 0
2672.75 0
2672.86 0
2672.98 0
2673.10 5
2673.22 12
2673.34 19
2673.46 25
2673.58 28
2673.69 30
2673.81 29
2673.93 28
2674.05 27
2674.17 27
2674.29 27
2674.41 29
2674.52 31
2674.64 33
2674.76 34
2674.88 34
2675.00 34
2675.12 34
2675.24 34
2675.35 35
2675.47 35
2675.59 36
2675.71 37
2675.83 37
2675.95 37
2676.07 36
2676.18 34
2676.30 32
2676.42 31
2676.54 30
2676.66 29
2676.78 29
2676.90 30
2677.01 30
2677.13 31
2677.25 30
2677.37 28
2677.49 24
2677.61 19
2677.73 14
2677.85 10
2677.96 7
2678.08 5
2678.20 6
2678.32 9
2678.44 13
2678.56 17
2678.68 21
2678.79 23
2678.91 26
2679.03 27
2679.15 29
2679.27 33
2679.39 37
2679.51 44
2679.63 52
2679.74 60
2679.86 68
2679.98 75
2680.10 81
2680.22 84
2680.34 85
2680.46 84
2680.57 83
2680.69 82
2680.81 82
2680.93 83
2681.05 85
2681.17 88
2681.29 90
2681.41 90
2681.52 89
2681.64 85
2681.76 79
2681.88 71
2682.00 63
2682.12 56
2682.24 50
2682.36 47
2682.47 47
2682.59 49
2682.71 54
2682.83 60
2682.95 67
2683.07 74
2683.19 80
2683.31 86
2683.42 93
2683.54 99
2683.66 106
2683.78 111
2683.90 116
2684.02 118
2684.14 119
2684.26 117
2684.38 113
2684.49 110
2684.61 108
2684.73 106
2684.85 106
2684.97 107
2685.09 108
2685.21 109
2685.33 109
2685.44 109
2685.56 109
2685.68 111
2685.80 115
2685.92 122
2686.04 132
2686.16 144
2686.28 159
2686.39 175
2686.51 190
2686.63 203
2686.75 214
2686.87 221
2686.99 225
2687.11 226
2687.23 227
2687.35 228
2687.46 231
2687.58 238
2687.70 248
2687.82 261
2687.94 277
2688.06 296
2688.18 317
2688.30 339
2688.42 363
2688.53 387
2688.65 409
2688.77 428
2688.89 443
2689.01 456
2689.13 465
2689.25 474
2689.37 482
2689.49 490
2689.60 499
2689.72 506
2689.84 511
2689.96 512
2690.08 510
2690.20 503
2690.32 494
2690.44 484
2690.56 475
2690.67 466
2690.79 458
2690.91 452
2691.03 446
2691.15 442
2691.27 437
2691.39 434
2691.51 433
2691.63 435
2691.75 439
2691.86 444
2691.98 451
2692.10 458
2692.22 464
2692.34 469
2692.46 474
2692.58 479
2692.70 486
2692.82 495
2692.94 508
2693.05 523
2693.17 543
2693.29 565
2693.41 589
2693.53 615
2693.65 644
2693.77 675
2693.89 710
2694.01 749
2694.13 791
2694.24 836
2694.36 882
2694.48 928
2694.60 973
2694.72 1017
2694.84 1060
2694.96 1102
2695.08 1145
2695.20 1187
2695.32 1229
2695.43 1268
2695.55 1305
2695.67 1338
2695.79 1368
2695.91 1395
2696.03 1420
2696.15 1444
2696.27 1467
2696.39 1488
2696.51 1507
2696.62 1523
2696.74 1535
2696.86 1544
2696.98 1550
2697.10 1555
2697.22 1557
2697.34 1557
2697.46 1553
2697.58 1544
2697.70 1528
2697.82 1503
2697.93 1470
2698.05 1432
2698.17 1390
2698.29 1346
2698.41 1301
2698.53 1258
2698.65 1214
2698.77 1169
2698.89 1122
2699.01 1074
2699.13 1025
2699.24 977
2699.36 932
2699.48 893
2699.60 858
2699.72 828
2699.84 801
2699.96 774
2700.08 746
2700.20 716
2700.32 684
2700.44 650
2700.56 615
2700.67 579
2700.79 544
2700.91 508
2701.03 473
2701.15 438
2701.27 405
2701.39 373
2701.51 342
2701.63 315
2701.75 289
2701.87 267
2701.99 247
2702.10 230
2702.22 216
2702.34 204
2702.46 193
2702.58 184
2702.70 176
2702.82 169
2702.94 163
2703.06 158
2703.18 154
2703.30 151
2703.42 148
2703.54 147
2703.65 145
2703.77 145
2703.89 145
2704.01 146
2704.13 146
2704.25 145
2704.37 144
2704.49 141
2704.61 136
2704.73 131
2704.85 126
2704.97 121
2705.09 116
2705.20 111
2705.32 107
2705.44 104
2705.56 100
2705.68 96
2705.80 93
2705.92 89
2706.04 85
2706.16 80
2706.28 74
2706.40 67
2706.52 59
2706.64 50
2706.75 42
2706.87 35
2706.99 29
2707.11 25
2707.23 22
2707.35 22
2707.47 23
2707.59 25
2707.71 27
2707.83 29
2707.95 31
2708.07 31
2708.19 31
2708.31 29
2708.43 28
2708.54 26
2708.66 26
2708.78 28
2708.90 33
2709.02 41
2709.14 50
2709.26 60
2709.38 69
2709.50 77
2709.62 83
2709.74 87
2709.86 89
2709.98 89
2710.10 90
2710.22 90
2710.33 93
2710.45 97
2710.57 103
2710.69 110
2710.81 118
2710.93 127
2711.05 137
2711.17 148
2711.29 160
2711.41 171
2711.53 181
2711.65 188
2711.77 193
2711.89 195
2712.01 194
2712.13 191
2712.25 188
2712.36 184
2712.48 181
2712.60 179
2712.72 179
2712.84 178
2712.96 176
2713.08 174
2713.20 171
2713.32 167
2713.44 162
2713.56 158
2713.68 154
2713.80 152
2713.92 152
2714.04 153
2714.16 155
2714.28 156
2714.39 156
2714.51 155
2714.63 152
2714.75 149
2714.87 146
2714.99 144
2715.11 144
2715.23 146
2715.35 147
2715.47 149
2715.59 149
2715.71 147
2715.83 141
2715.95 133
2716.07 122
2716.19 111
2716.31 100
2716.43 91
2716.55 85
2716.66 83
2716.78 83
2716.90 86
2717.02 89
2717.14 91
2717.26 91
2717.38 88
2717.50 83
2717.62 77
2717.74 73
2717.86 72
2717.98 74
2718.10 81
2718.22 91
2718.34 102
2718.46 112
2718.58 120
2718.70 125
2718.82 127
2718.94 128
2719.06 129
2719.18 130
2719.29 131
2719.41 134
2719.53 138
2719.65 142
2719.77 147
2719.89 154
2720.01 162
2720.13 172
2720.25 182
2720.37 193
2720.49 202
2720.61 208
2720.73 211
2720.85 211
2720.97 208
2721.09 203
2721.21 198
2721.33 194
2721.45 189
2721.57 186
2721.69 183
2721.81 181
2721.93 181
2722.05 181
2722.17 182
2722.28 183
2722.40 184
2722.52 183
2722.64 179
2722.76 173
2722.88 166
2723.00 159
2723.12 153
2723.24 150
2723.36 148
2723.48 149
2723.60 152
2723.72 154
2723.84 157
2723.96 157
2724.08 155
2724.20 151
2724.32 145
2724.44 137
2724.56 127
2724.68 117
2724.80 108
2724.92 100
2725.04 93
2725.16 88
2725.28 84
2725.40 80
2725.52 76
2725.64 71
2725.76 67
2725.87 64
2725.99 63
2726.11 62
2726.23 63
2726.35 64
2726.47 65
2726.59 66
2726.71 67
2726.83 69
2726.95 72
2727.07 76
2727.19 81
2727.31 86
2727.43 91
2727.55 96
2727.67 99
2727.79 101
2727.91 103
2728.03 105
2728.15 107
2728.27 110
2728.39 113
2728.51 116
2728.63 118
2728.75 120
2728.87 121
2728.99 122
2729.11 122
2729.23 123
2729.35 125
2729.47 127
2729.59 130
2729.71 133
2729.83 135
2729.95 136
2730.07 136
2730.19 134
2730.31 129
2730.43 124
2730.55 118
2730.67 113
2730.79 108
2730.91 105
2731.02 102
2731.14 100
2731.26 97
2731.38 94
2731.50 91
2731.62 89
2731.74 88
2731.86 90
2731.98 92
2732.10 95
2732.22 97
2732.34 96
2732.46 93
2732.58 86
2732.70 77
2732.82 69
2732.94 60
2733.06 54
2733.18 50
2733.30 49
2733.42 49
2733.54 49
2733.66 49
2733.78 47
2733.90 45
2734.02 43
2734.14 40
2734.26 38
2734.38 37
2734.50 38
2734.62 40
2734.74 44
2734.86 48
2734.98 51
2735.10 55
2735.22 57
2735.34 58
2735.46 57
2735.58 56
2735.70 54
2735.82 53
2735.94 52
2736.06 54
2736.18 56
2736.30 60
2736.42 65
2736.54 70
2736.66 74
2736.78 76
2736.90 77
2737.02 75
2737.14 73
2737.26 68
2737.38 63
2737.50 56
2737.62 48
2737.74 40
2737.86 32
2737.98 24
2738.10 17
2738.22 12
2738.34 8
2738.46 7
2738.58 8
2738.70 11
2738.82 15
2738.94 21
2739.06 29
2739.18 37
2739.30 46
2739.42 55
2739.54 65
2739.66 75
2739.78 85
2739.90 93
2740.02 100
2740.14 104
2740.26 105
2740.38 104
2740.50 101
2740.62 98
2740.74 95
2740.86 93
2740.98 94
2741.10 96
2741.22 101
2741.34 107
2741.46 112
2741.58 117
2741.70 120
2741.82 123
2741.94 123
2742.06 123
2742.18 121
2742.30 118
2742.42 113
2742.54 107
2742.66 100
2742.78 93
2742.90 85
2743.02 79
2743.14 76
2743.26 75
2743.38 77
2743.50 82
2743.62 89
2743.74 98
2743.86 105
2743.98 112
2744.10 116
2744.22 119
2744.34 120
2744.46 119
2744.58 118
2744.70 115
2744.82 112
2744.94 109
2745.06 105
2745.18 101
2745.30 99
2745.42 98
2745.54 100
2745.66 105
2745.78 111
2745.90 119
2746.02 125
2746.14 129
2746.26 130
2746.38 127
2746.50 122
2746.62 116
2746.74 109
2746.86 103
2746.98 99
2747.10 96
2747.22 95
2747.35 94
2747.47 94
2747.59 92
2747.71 90
2747.83 87
2747.95 83
2748.07 79
2748.19 74
2748.31 70
2748.43 66
2748.55 64
2748.67 63
2748.79 63
2748.91 64
2749.03 66
2749.15 68
2749.27 71
2749.39 73
2749.51 77
2749.63 81
2749.75 86
2749.87 92
2749.99 99
2750.11 105
2750.23 110
2750.35 113
2750.47 114
2750.59 111
2750.71 106
2750.83 98
2750.95 89
2751.07 79
2751.19 71
2751.31 66
2751.43 64
2751.55 67
2751.67 73
2751.79 82
2751.91 92
2752.03 101
2752.15 109
2752.27 114
2752.40 117
2752.52 120
2752.64 123
2752.76 128
2752.88 135
2753.00 144
2753.12 153
2753.24 162
2753.36 168
2753.48 171
2753.60 170
2753.72 166
2753.84 158
2753.96 148
2754.08 137
2754.20 125
2754.32 114
2754.44 104
2754.56 95
2754.68 86
2754.80 79
2754.92 72
2755.04 66
2755.16 62
2755.28 59
2755.40 57
2755.52 55
2755.64 54
2755.76 53
2755.88 53
2756.00 55
2756.13 58
2756.25 63
2756.37 70
2756.49 78
2756.61 86
2756.73 91
2756.85 94
2756.97 95
2757.09 92
2757.21 88
2757.33 82
2757.45 75
2757.57 69
2757.69 63
2757.81 59
2757.93 55
2758.05 53
2758.17 52
2758.29 52
2758.41 53
2758.53 55
2758.65 57
2758.77 59
2758.89 59
2759.02 58
2759.14 56
2759.26 53
2759.38 50
2759.50 48
2759.62 47
2759.74 46
2759.86 47
2759.98 48
2760.10 51
2760.22 53
2760.34 56
2760.46 58
2760.58 60
2760.70 60
2760.82 58
2760.94 53
2761.06 46
2761.18 36
2761.30 26
2761.42 15
2761.54 5
2761.67 0
2761.79 0
2761.91 0
2762.03 0
2762.15 0
2762.27 2
2762.39 5
2762.51 7
2762.63 6
2762.75 4
2762.87 1
2762.99 0
2763.11 0
2763.23 0
2763.35 3
2763.47 9
2763.59 17
2763.71 25
2763.83 33
2763.96 39
2764.08 44
2764.20 47
2764.32 49
2764.44 51
2764.56 52
2764.68 54
2764.80 56
2764.92 57
2765.04 58
2765.16 58
2765.28 57
2765.40 56
2765.52 57
2765.64 61
2765.76 69
2765.88 81
2766.00 97
2766.13 116
2766.25 134
2766.37 151
2766.49 164
2766.61 173
2766.73 180
2766.85 185
2766.97 189
2767.09 196
2767.21 204
2767.33 215
2767.45 227
2767.57 238
2767.69 247
2767.81 251
2767.93 252
2768.06 248
2768.18 240
2768.30 229
2768.42 219
2768.54 209
2768.66 202
2768.78 198
2768.90 197
2769.02 197
2769.14 197
2769.26 195
2769.38 190
2769.50 183
2769.62 173
2769.74 164
2769.86 156
2769.99 152
2770.11 151
2770.23 153
2770.35 157
2770.47 162
2770.59 167
2770.71 170
2770.83 171
2770.95 169
2771.07 166
2771.19 161
2771.31 153
2771.43 145
2771.55 135
2771.68 124
2771.80 114
2771.92 105
2772.04 98
2772.16 93
2772.28 91
2772.40 91
2772.52 92
2772.64 95
2772.76 98
2772.88 100
2773.00 100
2773.12 99
2773.24 96
2773.37 92
2773.49 88
2773.61 84
2773.73 80
2773.85 76
2773.97 74
2774.09 72
2774.21 71
2774.33 71
2774.45 73
2774.57 77
2774.69 82
2774.81 90
2774.94 98
2775.06 106
2775.18 113
2775.30 117
2775.42 117
2775.54 115
2775.66 109
2775.78 103
2775.90 96
2776.02 89
2776.14 85
2776.26 82
2776.39 81
2776.51 82
2776.63 85
2776.75 90
2776.87 96
2776.99 102
2777.11 108
2777.23 114
2777.35 119
2777.47 123
2777.59 126
2777.71 126
2777.84 125
2777.96 122
2778.08 118
2778.20 112
2778.32 105
2778.44 97
2778.56 89
2778.68 82
2778.80 76
2778.92 72
2779.04 69
2779.16 69
2779.29 70
2779.41 71
2779.53 72
2779.65 72
2779.77 72
2779.89 72
2780.01 71
2780.13 71
2780.25 72
2780.37 74
2780.49 76
2780.62 77
2780.74 78
2780.86 78
2780.98 76
2781.10 73
2781.22 70
2781.34 66
2781.46 64
2781.58 65
2781.70 67
2781.82 71
2781.95 76
2782.07 80
2782.19 84
2782.31 85
2782.43 84
2782.55 81
2782.67 77
2782.79 72
2782.91 68
2783.03 64
2783.15 62
2783.28 60
2783.40 58
2783.52 56
2783.64 54
2783.76 51
2783.88 49
2784.00 46
2784.12 44
2784.24 43
2784.36 41
2784.49 41
2784.61 43
2784.73 46
2784.85 50
2784.97 55
2785.09 61
2785.21 65
2785.33 68
2785.45 70
2785.57 69
2785.70 68
2785.82 68
2785.94 69
2786.06 73
2786.18 78
2786.30 84
2786.42 91
2786.54 96
2786.66 100
2786.78 103
2786.91 105
2787.03 107
2787.15 111
2787.27 118
2787.39 129
2787.51 144
2787.63 163
2787.75 186
2787.87 213
2788.00 243
2788.12 275
2788.24 310
2788.36 346
2788.48 384
2788.60 422
2788.72 459
2788.84 494
2788.96 526
2789.09 555
2789.21 581
2789.33 606
2789.45 629
2789.57 652
2789.69 674
2789.81 696
2789.93 716
2790.05 735
2790.18 751
2790.30 765
2790.42 776
2790.54 785
2790.66 791
2790.78 794
2790.90 795
2791.02 794
2791.14 790
2791.27 786
2791.39 782
2791.51 780
2791.63 780
2791.75 782
2791.87 785
2791.99 787
2792.11 787
2792.23 782
2792.36 772
2792.48 756
2792.60 735
2792.72 709
2792.84 681
2792.96 652
2793.08 622
2793.20 594
2793.33 568
2793.45 544
2793.57 522
2793.69 501
2793.81 480
2793.93 459
2794.05 435
2794.17 410
2794.29 384
2794.42 358
2794.54 334
2794.66 312
2794.78 294
2794.90 280
2795.02 270
2795.14 262
2795.26 255
2795.39 250
2795.51 245
2795.63 241
2795.75 237
2795.87 234
2795.99 230
2796.11 226
2796.23 221
2796.36 214
2796.48 205
2796.60 195
2796.72 183
2796.84 171
2796.96 158
2797.08 146
2797.20 136
2797.33 128
2797.45 122
2797.57 118
2797.69 117
2797.81 118
2797.93 121
2798.05 125
2798.17 129
2798.30 133
2798.42 135
2798.54 135
2798.66 133
2798.78 129
2798.90 124
2799.02 118
2799.14 113
2799.27 108
2799.39 104
2799.51 101
2799.63 99
2799.75 99
2799.87 100
2799.99 102
2800.12 107
2800.24 112
2800.36 119
2800.48 127
2800.60 135
2800.72 144
2800.84 152
2800.96 159
2801.09 164
2801.21 167
2801.33 168
2801.45 166
2801.57 164
2801.69 160
2801.81 155
2801.94 151
2802.06 146
2802.18 142
2802.30 138
2802.42 135
2802.54 133
2802.66 132
2802.79 133
2802.91 133
2803.03 134
2803.15 134
2803.27 132
2803.39 128
2803.51 122
2803.64 116
2803.76 109
2803.88 104
2804.00 101
2804.12 100
2804.24 102
2804.36 106
2804.49 111
2804.61 116
2804.73 121
2804.85 126
2804.97 130
2805.09 133
2805.21 135
2805.34 135
2805.46 133
2805.58 128
2805.70 121
2805.82 113
2805.94 104
2806.06 96
2806.19 91
2806.31 88
2806.43 89
2806.55 93
2806.67 99
2806.79 105
2806.91 112
2807.04 119
2807.16 125
2807.28 130
2807.40 134
2807.52 137
2807.64 138
2807.76 137
2807.89 135
2808.01 130
2808.13 125
2808.25 119
2808.37 114
2808.49 110
2808.61 106
2808.74 104
2808.86 101
2808.98 98
2809.10 92
2809.22 85
2809.34 76
2809.47 65
2809.59 55
2809.71 45
2809.83 37
2809.95 32
2810.07 29
2810.19 27
2810.32 27
2810.44 27
2810.56 27
2810.68 27
2810.80 29
2810.92 32
2811.05 38
2811.17 46
2811.29 56
2811.41 68
2811.53 78
2811.65 86
2811.78 91
2811.90 91
2812.02 88
2812.14 81
2812.26 72
2812.38 61
2812.50 51
2812.63 42
2812.75 35
2812.87 29
2812.99 26
2813.11 26
2813.23 27
2813.36 30
2813.48 35
2813.60 40
2813.72 45
2813.84 49
2813.96 51
2814.09 52
2814.21 52
2814.33 51
2814.45 52
2814.57 53
2814.69 56
2814.82 59
2814.94 63
2815.06 66
2815.18 67
2815.30 65
2815.42 60
2815.55 55
2815.67 49
2815.79 45
2815.91 45
2816.03 49
2816.15 57
2816.28 69
2816.40 83
2816.52 97
2816.64 108
2816.76 116
2816.88 119
2817.01 119
2817.13 115
2817.25 109
2817.37 102
2817.49 93
2817.61 85
2817.74 78
2817.86 71
2817.98 68
2818.10 67
2818.22 71
2818.34 78
2818.47 88
2818.59 99
2818.71 109
2818.83 116
2818.95 119
2819.07 117
2819.20 110
2819.32 101
2819.44 91
2819.56 81
2819.68 73
2819.81 67
2819.93 65
2820.05 64
2820.17 66
2820.29 68
2820.41 70
2820.54 74
2820.66 78
2820.78 84
2820.90 90
2821.02 98
2821.14 104
2821.27 109
2821.39 112
2821.51 112
2821.63 110
2821.75 105
2821.88 99
2822.00 93
2822.12 87
2822.24 83
2822.36 79
2822.48 77
2822.61 77
2822.73 78
2822.85 79
2822.97 80
2823.09 79
2823.22 77
2823.34 73
2823.46 68
2823.58 62
2823.70 56
2823.82 52
2823.95 51
2824.07 51
2824.19 53
2824.31 56
2824.43 59
2824.56 62
2824.68 65
2824.80 68
2824.92 71
2825.04 75
2825.17 78
2825.29 81
2825.41 83
2825.53 84
2825.65 83
2825.77 80
2825.90 76
2826.02 70
2826.14 64
2826.26 58
2826.38 54
2826.51 51
2826.63 50
2826.75 50
2826.87 52
2826.99 54
2827.12 57
2827.24 61
2827.36 65
2827.48 70
2827.60 75
2827.73 80
2827.85 83
2827.97 84
2828.09 83
2828.21 80
2828.33 75
2828.46 69
2828.58 64
2828.70 60
2828.82 56
2828.94 54
2829.07 53
2829.19 51
2829.31 49
2829.43 47
2829.55 44
2829.68 41
2829.80 36
2829.92 31
2830.04 25
2830.16 20
2830.29 15
2830.41 12
2830.53 11
2830.65 11
2830.77 14
2830.90 18
2831.02 23
2831.14 28
2831.26 33
2831.38 38
2831.51 43
2831.63 48
2831.75 52
2831.87 57
2831.99 61
2832.12 64
2832.24 67
2832.36 69
2832.48 72
2832.60 75
2832.73 77
2832.85 79
2832.97 81
2833.09 81
2833.21 80
2833.34 78
2833.46 76
2833.58 76
2833.70 77
2833.82 80
2833.95 84
2834.07 89
2834.19 94
2834.31 98
2834.44 101
2834.56 103
2834.68 103
2834.80 102
2834.92 101
2835.05 99
2835.17 98
2835.29 96
2835.41 95
2835.53 94
2835.66 92
2835.78 89
2835.90 84
2836.02 77
2836.14 69
2836.27 60
2836.39 50
2836.51 41
2836.63 34
2836.76 30
2836.88 29
2837.00 31
2837.12 36
2837.24 41
2837.37 45
2837.49 48
2837.61 49
2837.73 49
2837.85 47
2837.98 44
2838.10 42
2838.22 41
2838.34 40
2838.47 41
2838.59 42
2838.71 43
2838.83 43
2838.95 42
2839.08 40
2839.20 37
2839.32 33
2839.44 29
2839.56 25
2839.69 21
2839.81 18
2839.93 16
2840.05 15
2840.18 15
2840.30 16
2840.42 18
2840.54 23
2840.66 28
2840.79 35
2840.91 43
2841.03 50
2841.15 55
2841.28 58
2841.40 59
2841.52 58
2841.64 57
2841.76 57
2841.89 57
2842.01 60
2842.13 63
2842.25 66
2842.38 68
2842.50 70
2842.62 71
2842.74 71
2842.86 71
2842.99 70
2843.11 68
2843.23 64
2843.35 58
2843.48 49
2843.60 37
2843.72 23
2843.84 8
2843.96 0
2844.09 0
2844.21 0
2844.33 0
2844.45 0
2844.58 0
2844.70 0
2844.82 0
2844.94 6
2845.07 15
2845.19 21
2845.31 26
2845.43 30
2845.55 32
2845.68 33
2845.80 35
2845.92 37
2846.04 39
2846.17 43
2846.29 47
2846.41 51
2846.53 55
2846.66 60
2846.78 63
2846.90 67
2847.02 69
2847.14 71
2847.27 73
2847.39 73
2847.51 72
2847.63 69
2847.76 66
2847.88 61
2848.00 56
2848.12 50
2848.25 44
2848.37 38
2848.49 33
2848.61 30
2848.74 29
2848.86 29
2848.98 31
2849.10 33
2849.23 34
2849.35 36
2849.47 36
2849.59 35
2849.71 35
2849.84 34
2849.96 35
2850.08 36
2850.20 38
2850.33 39
2850.45 40
2850.57 39
2850.69 36
2850.82 31
2850.94 25
2851.06 17
2851.18 10
2851.31 3
2851.43 0
2851.55 0
2851.67 0
2851.80 0
2851.92 0
2852.04 0
2852.16 0
2852.29 0
2852.41 3
2852.53 8
2852.65 12
2852.78 13
2852.90 12
2853.02 9
2853.14 5
2853.27 1
2853.39 0
2853.51 0
2853.63 0
2853.76 6
2853.88 14
2854.00 24
2854.12 34
2854.25 42
2854.37 49
2854.49 54
2854.61 56
2854.74 56
2854.86 54
2854.98 50
2855.10 45
2855.23 39
2855.35 32
2855.47 26
2855.59 20
2855.72 16
2855.84 13
2855.96 13
2856.08 14
2856.21 17
2856.33 21
2856.45 25
2856.57 29
2856.70 32
2856.82 35
2856.94 37
2857.06 38
2857.19 40
2857.31 41
2857.43 42
2857.55 43
2857.68 45
2857.80 47
2857.92 51
2858.04 58
2858.17 65
2858.29 74
2858.41 84
2858.53 92
2858.66 98
2858.78 101
2858.90 103
2859.02 103
2859.15 103
2859.27 104
2859.39 105
2859.52 107
2859.64 108
2859.76 109
2859.88 107
2860.01 103
2860.13 98
2860.25 93
2860.37 88
2860.50 84
2860.62 81
2860.74 81
2860.86 81
2860.99 82
2861.11 81
2861.23 79
2861.35 76
2861.48 70
2861.60 64
2861.72 56
2861.85 48
2861.97 40
2862.09 35
2862.21 31
2862.34 29
2862.46 30
2862.58 34
2862.70 40
2862.83 47
2862.95 54
2863.07 61
2863.19 67
2863.32 71
2863.44 73
2863.56 73
2863.69 71
2863.81 67
2863.93 63
2864.05 58
2864.18 53
2864.30 49
2864.42 45
2864.54 43
2864.67 42
2864.79 41
2864.91 41
2865.04 40
2865.16 38
2865.28 36
2865.40 32
2865.53 28
2865.65 24
2865.77 21
2865.89 19
2866.02 18
2866.14 19
2866.26 22
2866.39 25
2866.51 27
2866.63 30
2866.75 31
2866.88 32
2867.00 32
2867.12 30
2867.25 27
2867.37 24
2867.49 20
2867.61 17
2867.74 15
2867.86 15
2867.98 18
2868.10 22
2868.23 28
2868.35 35
2868.47 40
2868.60 44
2868.72 46
2868.84 46
2868.96 43
2869.09 39
2869.21 35
2869.33 31
2869.46 28
2869.58 27
2869.70 30
2869.82 35
2869.95 43
2870.07 54
2870.19 65
2870.32 76
2870.44 86
2870.56 96
2870.68 104
2870.81 112
2870.93 119
2871.05 126
2871.18 132
2871.30 138
2871.42 144
2871.54 149
2871.67 153
2871.79 157
2871.91 160
2872.04 162
2872.16 164
2872.28 166
2872.40 167
2872.53 168
2872.65 169
2872.77 170
2872.90 172
2873.02 175
2873.14 179
2873.26 183
2873.39 188
2873.51 193
2873.63 197
2873.76 198
2873.88 197
2874.00 192
2874.12 185
2874.25 176
2874.37 165
2874.49 154
2874.62 143
2874.74 132
2874.86 122
2874.99 114
2875.11 106
2875.23 100
2875.35 96
2875.48 94
2875.60 92
2875.72 93
2875.85 94
2875.97 95
2876.09 97
2876.21 97
2876.34 98
2876.46 98
2876.58 98
2876.71 98
2876.83 98
2876.95 97
2877.08 97
2877.20 95
2877.32 91
2877.44 87
2877.57 81
2877.69 75
2877.81 69
2877.94 63
2878.06 59
2878.18 55
2878.31 53
2878.43 52
2878.55 52
2878.67 53
2878.80 53
2878.92 53
2879.04 53
2879.17 51
2879.29 49
2879.41 47
2879.54 44
2879.66 40
2879.78 37
2879.91 34
2880.03 32
2880.15 31
2880.27 31
2880.40 32
2880.52 35
2880.64 37
2880.77 41
2880.89 44
2881.01 46
2881.14 48
2881.26 49
2881.38 49
2881.51 48
2881.63 48
2881.75 48
2881.87 49
2882.00 50
2882.12 51
2882.24 52
2882.37 53
2882.49 54
2882.61 54
2882.74 54
2882.86 53
2882.98 52
2883.11 50
2883.23 47
2883.35 42
2883.47 36
2883.60 29
2883.72 21
2883.84 13
2883.97 5
2884.09 0
2884.21 0
2884.34 0
2884.46 0
2884.58 0
2884.71 0
2884.83 0
2884.95 0
2885.08 1
2885.20 2
2885.32 4
2885.45 6
2885.57 8
2885.69 10
2885.81 14
2885.94 20
2886.06 27
2886.18 35
2886.31 44
2886.43 53
2886.55 60
2886.68 65
2886.80 67
2886.92 66
2887.05 62
2887.17 57
2887.29 50
2887.42 43
2887.54 38
2887.66 33
2887.79 30
2887.91 28
2888.03 28
2888.16 29
2888.28 33
2888.40 37
2888.52 43
2888.65 49
2888.77 54
2888.89 57
2889.02 57
2889.14 54
2889.26 47
2889.39 37
2889.51 26
2889.63 14
2889.76 4
2889.88 0
2890.00 0
2890.13 0
2890.25 0
2890.37 0
2890.50 0
2890.62 4
2890.74 9
2890.87 14
2890.99 18
2891.11 21
2891.24 25
2891.36 29
2891.48 34
2891.61 40
2891.73 47
2891.85 55
2891.98 64
2892.10 72
2892.22 81
2892.35 88
2892.47 93
2892.59 97
2892.72 99
2892.84 98
2892.96 97
2893.09 94
2893.21 91
2893.33 88
2893.46 85
2893.58 82
2893.70 80
2893.83 77
2893.95 74
2894.07 71
2894.20 69
2894.32 67
2894.44 67
2894.57 70
2894.69 74
2894.81 80
2894.94 86
2895.06 92
2895.18 97
2895.31 101
2895.43 105
2895.55 109
2895.68 114
2895.80 120
2895.92 128
2896.05 135
2896.17 140
2896.29 144
2896.42 144
2896.54 141
2896.66 137
2896.79 130
2896.91 124
2897.03 119
2897.16 114
2897.28 110
2897.40 107
2897.53 104
2897.65 101
2897.77 98
2897.90 95
2898.02 91
2898.15 88
2898.27 85
2898.39 81
2898.52 77
2898.64 73
2898.76 69
2898.89 65
2899.01 63
2899.13 61
2899.26 62
2899.38 65
2899.50 69
2899.63 74
2899.75 79
2899.87 85
2900.00 91
2900.12 99
2900.24 107
2900.37 118
2900.49 129
2900.61 142
2900.74 154
2900.86 164
2900.98 170
2901.11 172
2901.23 169
2901.36 164
2901.48 156
2901.60 148
2901.73 141
2901.85 136
2901.97 131
2902.10 129
2902.22 127
2902.34 126
2902.47 126
2902.59 127
2902.71 128
2902.84 128
2902.96 128
2903.08 126
2903.21 122
2903.33 117
2903.46 111
2903.58 107
2903.70 104
2903.83 103
2903.95 105
2904.07 108
2904.20 113
2904.32 118
2904.44 124
2904.57 128
2904.69 131
2904.81 133
2904.94 132
2905.06 129
2905.19 123
2905.31 116
2905.43 109
2905.56 103
2905.68 99
2905.80 97
2905.93 98
2906.05 101
2906.17 105
2906.30 108
2906.42 110
2906.54 111
2906.67 110
2906.79 108
2906.92 104
2907.04 100
2907.16 94
2907.29 87
2907.41 80
2907.53 72
2907.66 65
2907.78 60
2907.90 57
2908.03 56
2908.15 56
2908.28 58
2908.40 61
2908.52 65
2908.65 68
2908.77 70
2908.89 72
2909.02 73
2909.14 74
2909.27 75
2909.39 77
2909.51 80
2909.64 84
2909.76 91
2909.88 99
2910.01 109
2910.13 118
2910.25 126
2910.38 131
2910.50 133
2910.63 133
2910.75 132
2910.87 129
2911.00 126
2911.12 124
2911.24 122
2911.37 119
2911.49 116
2911.62 113
2911.74 110
2911.86 108
2911.99 107
2912.11 107
2912.23 108
2912.36 108
2912.48 108
2912.61 106
2912.73 103
2912.85 99
2912.98 95
2913.10 92
2913.22 90
2913.35 90
2913.47 93
2913.60 96
2913.72 101
2913.84 106
2913.97 109
2914.09 111
2914.21 110
2914.34 106
2914.46 99
2914.59 90
2914.71 81
2914.83 71
2914.96 63
2915.08 57
2915.20 54
2915.33 52
2915.45 52
2915.58 54
2915.70 56
2915.82 60
2915.95 64
2916.07 69
2916.20 75
2916.32 81
2916.44 87
2916.57 93
2916.69 97
2916.81 98
2916.94 98
2917.06 96
2917.19 92
2917.31 87
2917.43 81
2917.56 75
2917.68 69
2917.81 63
2917.93 59
2918.05 56
2918.18 56
2918.30 58
2918.42 62
2918.55 68
2918.67 76
2918.80 86
2918.92 96
2919.04 105
2919.17 114
2919.29 121
2919.42 127
2919.54 130
2919.66 132
2919.79 134
2919.91 135
2920.03 136
2920.16 138
2920.28 139
2920.41 140
2920.53 141
2920.65 142
2920.78 146
2920.90 153
2921.03 163
2921.15 176
2921.27 192
2921.40 209
2921.52 225
2921.65 239
2921.77 252
2921.89 262
2922.02 269
2922.14 274
2922.27 277
2922.39 278
2922.51 276
2922.64 273
2922.76 267
2922.89 261
2923.01 255
2923.13 248
2923.26 243
2923.38 237
2923.51 232
2923.63 226
2923.75 220
2923.88 214
2924.00 208
2924.13 201
2924.25 193
2924.37 184
2924.50 174
2924.62 163
2924.75 152
2924.87 141
2924.99 131
2925.12 123
2925.24 118
2925.37 116
2925.49 117
2925.61 121
2925.74 126
2925.86 132
2925.99 138
2926.11 143
2926.23 147
2926.36 149
2926.48 148
2926.61 145
2926.73 140
2926.85 134
2926.98 127
2927.10 121
2927.23 116
2927.35 113
2927.47 112
2927.60 114
2927.72 117
2927.85 122
2927.97 129
2928.09 136
2928.22 142
2928.34 146
2928.47 147
2928.59 146
2928.71 142
2928.84 135
2928.96 128
2929.09 120
2929.21 113
2929.34 107
2929.46 103
2929.58 99
2929.71 97
2929.83 95
2929.96 94
2930.08 94
2930.20 96
2930.33 98
2930.45 101
2930.58 104
2930.70 106
2930.82 108
2930.95 107
2931.07 105
2931.20 102
2931.32 98
2931.45 93
2931.57 89
2931.69 86
2931.82 84
2931.94 84
2932.07 86
2932.19 89
2932.31 94
2932.44 98
2932.56 103
2932.69 107
2932.81 111
2932.94 115
2933.06 118
2933.18 121
2933.31 123
2933.43 124
2933.56 125
2933.68 125
2933.80 125
2933.93 126
2934.05 128
2934.18 132
2934.30 137
2934.43 144
2934.55 153
2934.67 164
2934.80 177
2934.92 192
2935.05 208
2935.17 226
2935.29 246
2935.42 266
2935.54 285
2935.67 304
2935.79 322
2935.92 338
2936.04 355
2936.16 373
2936.29 394
2936.41 417
2936.54 443
2936.66 471
2936.79 501
2936.91 529
2937.03 557
2937.16 583
2937.28 607
2937.41 630
2937.53 649
2937.66 665
2937.78 675
2937.90 680
2938.03 678
2938.15 670
2938.28 659
2938.40 647
2938.53 637
2938.65 631
2938.77 629
2938.90 632
2939.02 638
2939.15 644
2939.27 648
2939.40 647
2939.52 642
2939.64 632
2939.77 619
2939.89 602
2940.02 584
2940.14 564
2940.27 544
2940.39 523
2940.51 503
2940.64 484
2940.76 467
2940.89 451
2941.01 436
2941.14 423
2941.26 410
2941.39 398
2941.51 385
2941.63 371
2941.76 356
2941.88 340
2942.01 325
2942.13 310
2942.26 295
2942.38 282
2942.50 269
2942.63 257
2942.75 247
2942.88 237
2943.00 227
2943.13 218
2943.25 209
2943.38 200
2943.50 190
2943.62 180
2943.75 171
2943.87 161
2944.00 153
2944.12 146
2944.25 140
2944.37 137
2944.49 135
2944.62 134
2944.74 133
2944.87 132
2944.99 129
2945.12 125
2945.24 119
2945.37 111
2945.49 103
2945.61 95
2945.74 88
2945.86 82
2945.99 77
2946.11 74
2946.24 73
2946.36 72
2946.49 73
2946.61 75
2946.73 78
2946.86 83
2946.98 88
2947.11 94
2947.23 101
2947.36 106
2947.48 111
2947.61 115
2947.73 118
2947.86 121
2947.98 122
2948.10 124
2948.23 127
2948.35 131
2948.48 135
2948.60 140
2948.73 145
2948.85 148
2948.98 150
2949.10 150
2949.22 146
2949.35 141
2949.47 134
2949.60 126
2949.72 119
2949.85 114
2949.97 109
2950.10 107
2950.22 106
2950.35 104
2950.47 102
2950.59 98
2950.72 91
2950.84 83
2950.97 74
2951.09 65
2951.22 58
2951.34 53
2951.47 52
2951.59 53
2951.72 56
2951.84 58
2951.96 60
2952.09 59
2952.21 56
2952.34 51
2952.46 45
2952.59 38
2952.71 32
2952.84 27
2952.96 23
2953.09 22
2953.21 22
2953.34 24
2953.46 27
2953.58 30
2953.71 33
2953.83 36
2953.96 39
2954.08 41
2954.21 43
2954.33 45
2954.46 47
2954.58 49
2954.71 51
2954.83 53
2954.96 54
2955.08 55
2955.20 56
2955.33 57
2955.45 59
2955.58 61
2955.70 63
2955.83 66
2955.95 69
2956.08 72
2956.20 74
2956.33 75
2956.45 74
2956.58 71
2956.70 66
2956.83 58
2956.95 50
2957.07 41
2957.20 33
2957.32 26
2957.45 21
2957.57 17
2957.70 15
2957.82 14
2957.95 14
2958.07 16
2958.20 20
2958.32 26
2958.45 34
2958.57 45
2958.70 57
2958.82 69
2958.95 81
2959.07 90
2959.19 95
2959.32 97
2959.44 94
2959.57 89
2959.69 81
2959.82 72
2959.94 64
2960.07 57
2960.19 52
2960.32 51
2960.44 52
2960.57 56
2960.69 62
2960.82 70
2960.94 77
2961.07 84
2961.19 88
2961.32 89
2961.44 86
2961.57 80
2961.69 72
2961.81 62
2961.94 54
2962.06 47
2962.19 42
2962.31 39
2962.44 39
2962.56 39
2962.69 39
2962.81 39
2962.94 38
2963.06 37
2963.19 37
2963.31 37
2963.44 38
2963.56 40
2963.69 42
2963.81 42
2963.94 41
2964.06 39
2964.19 36
2964.31 35
2964.44 35
2964.56 38
2964.69 45
2964.81 54
2964.94 64
2965.06 74
2965.19 83
2965.31 89
2965.43 92
2965.56 93
2965.68 91
2965.81 88
2965.93 84
2966.06 81
2966.18 79
2966.31 76
2966.43 74
2966.56 73
2966.68 70
2966.81 67
2966.93 63
2967.06 60
2967.18 57
2967.31 56
2967.43 57
2967.56 61
2967.68 66
2967.81 72
2967.93 78
2968.06 84
2968.18 90
2968.31 95
2968.43 99
2968.56 102
2968.68 104
2968.81 105
2968.93 104
2969.06 101
2969.18 96
2969.31 91
2969.43 85
2969.56 79
2969.68 73
2969.81 68
2969.93 62
2970.06 56
2970.18 51
2970.31 47
2970.43 45
2970.56 45
2970.68 49
2970.81 56
2970.93 64
2971.06 74
2971.18 83
2971.31 91
2971.43 98
2971.56 103
2971.68 107
2971.81 109
2971.93 109
2972.06 106
2972.18 103
2972.31 97
2972.43 91
2972.56 85
2972.68 81
2972.81 79
2972.93 79
2973.06 82
2973.18 85
2973.31 87
2973.43 89
2973.56 90
2973.68 90
2973.81 90
2973.93 91
2974.06 93
2974.18 96
2974.31 98
2974.43 100
2974.56 99
2974.68 96
2974.81 90
2974.93 83
2975.06 76
2975.18 70
2975.31 67
2975.43 66
2975.56 67
2975.68 68
2975.81 69
2975.93 71
2976.06 71
2976.18 71
2976.31 72
2976.43 72
2976.56 72
2976.68 73
2976.81 75
2976.93 77
2977.06 80
2977.18 84
2977.31 88
2977.43 91
2977.56 94
2977.68 95
2977.81 95
2977.93 94
2978.06 92
2978.18 89
2978.31 86
2978.43 83
2978.56 81
2978.69 80
2978.81 79
2978.94 78
2979.06 78
2979.19 77
2979.31 76
2979.44 73
2979.56 70
2979.69 67
2979.81 63
2979.94 59
2980.06 56
2980.19 53
2980.31 51
2980.44 49
2980.56 49
2980.69 49
2980.81 48
2980.94 48
2981.06 47
2981.19 46
2981.31 44
2981.44 42
2981.56 40
2981.69 39
2981.81 37
2981.94 36
2982.07 34
2982.19 34
2982.32 33
2982.44 32
2982.57 31
2982.69 30
2982.82 30
2982.94 30
2983.07 30
2983.19 31
2983.32 34
2983.44 37
2983.57 42
2983.69 48
2983.82 55
2983.94 61
2984.07 67
2984.19 70
2984.32 71
2984.44 70
2984.57 66
2984.70 61
2984.82 55
2984.95 49
2985.07 44
2985.20 40
2985.32 38
2985.45 37
2985.57 37
2985.70 37
2985.82 37
2985.95 36
2986.07 34
2986.20 31
2986.32 28
2986.45 25
2986.57 23
2986.70 23
2986.83 25
2986.95 28
2987.08 32
2987.20 38
2987.33 43
2987.45 48
2987.58 52
2987.70 54
2987.83 54
2987.95 52
2988.08 48
2988.20 43
2988.33 37
2988.45 30
2988.58 23
2988.71 16
2988.83 10
2988.96 4
2989.08 0
2989.21 0
2989.33 0
2989.46 0
2989.58 0
2989.71 0
2989.83 0
2989.96 0
2990.08 1
2990.21 12
2990.33 24
2990.46 35
2990.59 45
2990.71 51
2990.84 54
2990.96 55
2991.09 54
2991.21 53
2991.34 52
2991.46 53
2991.59 55
2991.71 58
2991.84 62
2991.97 66
2992.09 70
2992.22 72
2992.34 74
2992.47 73
2992.59 71
2992.72 68
2992.84 65
2992.97 61
2993.09 58
2993.22 58
2993.34 61
2993.47 67
2993.60 77
2993.72 89
2993.85 105
2993.97 121
2994.10 138
2994.22 154
2994.35 169
2994.47 181
2994.60 189
2994.73 195
2994.85 198
2994.98 198
2995.10 198
2995.23 199
2995.35 199
2995.48 200
2995.60 201
2995.73 201
2995.85 199
2995.98 193
2996.11 185
2996.23 174
2996.36 162
2996.48 150
2996.61 139
2996.73 130
2996.86 125
2996.98 122
2997.11 122
2997.24 124
2997.36 128
2997.49 132
2997.61 135
2997.74 137
2997.86 137
2997.99 135
2998.11 132
2998.24 128
2998.37 124
2998.49 121
2998.62 120
2998.74 120
2998.87 121
2998.99 125
2999.12 129
2999.24 134
2999.37 140
2999.50 145
2999.62 150
2999.75 153
2999.87 153
3000.00 151
3000.12 147
3000.25 141
3000.37 134
3000.50 127
3000.63 120
3000.75 113
3000.88 108
3001.00 102
3001.13 96
3001.25 91
3001.38 86
3001.50 82
3001.63 80
3001.76 80
3001.88 82
3002.01 85
3002.13 89
3002.26 92
3002.38 93
3002.51 93
3002.64 92
3002.76 89
3002.89 87
3003.01 85
3003.14 84
3003.26 86
3003.39 89
3003.52 93
3003.64 98
3003.77 103
3003.89 107
3004.02 110
3004.14 111
3004.27 110
3004.39 106
3004.52 101
3004.65 94
3004.77 87
3004.90 80
3005.02 74
3005.15 71
3005.27 69
3005.40 70
3005.53 73
3005.65 77
3005.78 82
3005.90 86
3006.03 89
3006.15 90
3006.28 88
3006.41 83
3006.53 75
3006.66 63
3006.78 50
3006.91 37
3007.03 25
3007.16 15
3007.29 10
3007.41 9
3007.54 13
3007.66 21
3007.79 33
3007.91 46
3008.04 59
3008.17 72
3008.29 82
3008.42 88
3008.54 92
3008.67 92
3008.80 89
3008.92 84
3009.05 77
3009.17 68
3009.30 59
3009.42 51
3009.55 43
3009.68 38
3009.80 34
3009.93 33
3010.05 34
3010.18 37
3010.30 41
3010.43 46
3010.56 51
3010.68 56
3010.81 59
3010.93 62
3011.06 64
3011.19 65
3011.31 65
3011.44 64
3011.56 62
3011.69 60
3011.81 59
3011.94 58
3012.07 58
3012.19 58
3012.32 59
3012.44 59
3012.57 59
3012.70 59
3012.82 57
3012.95 56
3013.07 54
3013.20 54
3013.32 55
3013.45 57
3013.58 60
3013.70 64
3013.83 68
3013.95 72
3014.08 75
3014.21 78
3014.33 81
3014.46 84
3014.58 89
3014.71 93
3014.84 98
3014.96 102
3015.09 105
3015.21 106
3015.34 105
3015.46 101
3015.59 96
3015.72 90
3015.84 84
3015.97 80
3016.09 77
3016.22 76
3016.35 77
3016.47 78
3016.60 79
3016.72 78
3016.85 76
3016.98 73
3017.10 69
3017.23 66
3017.35 64
3017.48 64
3017.61 66
3017.73 70
3017.86 73
3017.98 77
3018.11 80
3018.24 82
3018.36 83
3018.49 84
3018.61 84
3018.74 85
3018.87 87
3018.99 88
3019.12 90
3019.24 90
3019.37 90
3019.50 89
3019.62 86
3019.75 81
3019.87 76
3020.00 71
3020.13 65
3020.25 61
3020.38 59
3020.50 59
3020.63 60
3020.76 62
3020.88 65
3021.01 66
3021.13 67
3021.26 66
3021.39 64
3021.51 61
3021.64 57
3021.76 53
3021.89 49
3022.02 45
3022.14 42
3022.27 41
3022.39 40
3022.52 40
3022.65 41
3022.77 42
3022.90 44
3023.02 46
3023.15 47
3023.28 49
3023.40 51
3023.53 53
3023.65 55
3023.78 56
3023.91 56
3024.03 56
3024.16 55
3024.29 55
3024.41 55
3024.54 56
3024.66 56
3024.79 57
3024.92 57
3025.04 56
3025.17 55
3025.29 54
3025.42 54
3025.55 55
3025.67 58
3025.80 62
3025.92 67
3026.05 71
3026.18 75
3026.30 77
3026.43 77
3026.56 74
3026.68 70
3026.81 65
3026.93 59
3027.06 53
3027.19 49
3027.31 45
3027.44 44
3027.56 44
3027.69 46
3027.82 49
3027.94 53
3028.07 58
3028.20 63
3028.32 68
3028.45 72
3028.57 74
3028.70 75
3028.83 74
3028.95 73
3029.08 71
3029.21 69
3029.33 68
3029.46 68
3029.58 67
3029.71 67
3029.84 65
3029.96 63
3030.09 60
3030.21 56
3030.34 53
3030.47 50
3030.59 49
3030.72 49
3030.85 50
3030.97 51
3031.10 52
3031.22 53
3031.35 51
3031.48 48
3031.60 44
3031.73 37
3031.86 30
3031.98 23
3032.11 16
3032.23 11
3032.36 7
3032.49 4
3032.61 1
3032.74 0
3032.87 0
3032.99 0
3033.12 0
3033.24 0
3033.37 0
3033.50 0
3033.62 0
3033.75 3
3033.88 9
3034.00 16
3034.13 23
3034.26 29
3034.38 34
3034.51 38
3034.63 41
3034.76 43
3034.89 44
3035.01 44
3035.14 43
3035.27 43
3035.39 43
3035.52 44
3035.64 46
3035.77 49
3035.90 53
3036.02 56
3036.15 59
3036.28 61
3036.40 62
3036.53 63
3036.66 64
3036.78 65
3036.91 68
3037.03 71
3037.16 76
3037.29 79
3037.41 81
3037.54 80
3037.67 76
3037.79 70
3037.92 63
3038.05 56
3038.17 49
3038.30 44
3038.42 40
3038.55 37
3038.68 37
3038.80 37
3038.93 40
3039.06 43
3039.18 46
3039.31 50
3039.44 53
3039.56 56
3039.69 58
3039.82 60
3039.94 61
3040.07 61
3040.19 60
3040.32 59
3040.45 56
3040.57 52
3040.70 48
3040.83 44
3040.95 40
3041.08 37
3041.21 35
3041.33 35
3041.46 36
3041.59 38
3041.71 39
3041.84 41
3041.96 42
3042.09 42
3042.22 42
3042.34 40
3042.47 36
3042.60 32
3042.72 27
3042.85 22
3042.98 17
3043.10 13
3043.23 10
3043.36 9
3043.48 10
3043.61 12
3043.74 15
3043.86 19
3043.99 23
3044.12 25
3044.24 26
3044.37 26
3044.49 24
3044.62 22
3044.75 21
3044.87 21
3045.00 24
3045.13 30
3045.25 38
3045.38 50
3045.51 62
3045.63 73
3045.76 81
3045.89 87
3046.01 90
3046.14 91
3046.27 92
3046.39 93
3046.52 97
3046.65 101
3046.77 107
3046.90 111
3047.03 114
3047.15 113
3047.28 108
3047.41 101
3047.53 91
3047.66 81
3047.78 72
3047.91 64
3048.04 59
3048.16 55
3048.29 54
3048.42 55
3048.54 56
3048.67 58
3048.80 61
3048.92 62
3049.05 62
3049.18 61
3049.30 59
3049.43 56
3049.56 52
3049.68 49
3049.81 48
3049.94 49
3050.06 51
3050.19 55
3050.32 59
3050.44 62
3050.57 63
3050.70 62
3050.82 59
3050.95 55
3051.08 52
3051.20 51
3051.33 51
3051.46 53
3051.58 56
3051.71 59
3051.84 61
3051.96 62
3052.09 60
3052.22 57
3052.34 53
3052.47 47
3052.60 42
3052.72 36
3052.85 32
3052.98 30
3053.10 31
3053.23 34
3053.36 40
3053.48 47
3053.61 55
3053.74 63
3053.86 70
3053.99 76
3054.12 82
3054.24 86
3054.37 89
3054.50 92
3054.62 94
3054.75 94
3054.88 93
3055.00 91
3055.13 87
3055.26 82
3055.38 77
3055.51 72
3055.64 69
3055.77 67
3055.89 67
3056.02 68
3056.15 71
3056.27 74
3056.40 78
3056.53 82
3056.65 85
3056.78 87
3056.91 88
3057.03 86
3057.16 84
3057.29 80
3057.41 77
3057.54 73
3057.67 70
3057.79 68
3057.92 66
3058.05 66
3058.17 65
3058.30 65
3058.43 63
3058.55 60
3058.68 55
3058.81 49
3058.93 42
3059.06 35
3059.19 28
3059.32 23
3059.44 22
3059.57 23
3059.70 28
3059.82 34
3059.95 41
3060.08 46
3060.20 49
3060.33 49
3060.46 46
3060.58 41
3060.71 35
3060.84 29
3060.96 24
3061.09 20
3061.22 19
3061.34 20
3061.47 23
3061.60 27
3061.73 33
3061.85 40
3061.98 46
3062.11 53
3062.23 58
3062.36 60
3062.49 60
3062.61 57
3062.74 52
3062.87 45
3062.99 37
3063.12 30
3063.25 25
3063.38 21
3063.50 19
3063.63 19
3063.76 18
3063.88 18
3064.01 16
3064.14 15
3064.26 13
3064.39 12
3064.52 13
3064.64 15
3064.77 19
3064.90 23
3065.03 28
3065.15 34
3065.28 41
3065.41 48
3065.53 55
3065.66 62
3065.79 68
3065.91 73
3066.04 78
3066.17 81
3066.29 84
3066.42 87
3066.55 90
3066.68 92
3066.80 93
3066.93 93
3067.06 90
3067.18 87
3067.31 83
3067.44 78
3067.56 74
3067.69 70
3067.82 67
3067.95 64
3068.07 61
3068.20 60
3068.33 59
3068.45 61
3068.58 64
3068.71 70
3068.83 78
3068.96 86
3069.09 95
3069.22 103
3069.34 109
3069.47 113
3069.60 113
3069.72 111
3069.85 106
3069.98 99
3070.11 91
3070.23 84
3070.36 79
3070.49 76
3070.61 75
3070.74 78
3070.87 82
3070.99 86
3071.12 90
3071.25 92
3071.38 92
3071.50 89
3071.63 84
3071.76 76
3071.88 67
3072.01 57
3072.14 46
3072.27 36
3072.39 27
3072.52 19
3072.65 14
3072.77 12
3072.90 11
3073.03 12
3073.15 14
3073.28 16
3073.41 18
3073.54 20
3073.66 22
3073.79 24
3073.92 27
3074.04 30
3074.17 33
3074.30 35
3074.43 36
3074.55 35
3074.68 32
3074.81 29
3074.93 27
3075.06 25
3075.19 26
3075.32 30
3075.44 37
3075.57 45
3075.70 54
3075.82 61
3075.95 66
3076.08 69
3076.21 69
3076.33 68
3076.46 67
3076.59 67
3076.72 68
3076.84 70
3076.97 72
3077.10 73
3077.22 73
3077.35 70
3077.48 66
3077.61 60
3077.73 54
3077.86 49
3077.99 46
3078.11 47
3078.24 49
3078.37 54
3078.50 59
3078.62 63
3078.75 66
3078.88 68
3079.00 69
3079.13 69
3079.26 69
3079.39 71
3079.51 74
3079.64 78
3079.77 83
3079.90 89
3080.02 95
3080.15 101
3080.28 105
3080.40 106
3080.53 105
3080.66 100
3080.79 93
3080.91 84
3081.04 74
3081.17 65
3081.30 57
3081.42 52
3081.55 48
3081.68 46
3081.80 44
3081.93 42
3082.06 39
3082.19 37
3082.31 36
3082.44 36
3082.57 38
3082.70 42
3082.82 47
3082.95 51
3083.08 55
3083.21 56
3083.33 54
3083.46 50
3083.59 44
3083.71 37
3083.84 31
3083.97 26
3084.10 23
3084.22 23
3084.35 26
3084.48 32
3084.61 41
3084.73 52
3084.86 64
3084.99 75
3085.12 85
3085.24 91
3085.37 94
3085.50 93
3085.62 88
3085.75 82
3085.88 74
3086.01 67
3086.13 61
3086.26 57
3086.39 54
3086.52 54
3086.64 55
3086.77 56
3086.90 58
3087.03 59
3087.15 60
3087.28 60
3087.41 59
3087.54 56
3087.66 54
3087.79 52
3087.92 49
3088.05 47
3088.17 45
3088.30 43
3088.43 40
3088.55 35
3088.68 29
3088.81 22
3088.94 15
3089.06 8
3089.19 2
3089.32 0
3089.45 0
3089.57 0
3089.70 0
3089.83 0
3089.96 0
3090.08 0
3090.21 0
3090.34 1
3090.47 7
3090.59 13
3090.72 18
3090.85 22
3090.98 25
3091.10 28
3091.23 30
3091.36 33
3091.49 36
3091.61 40
3091.74 43
3091.87 46
3092.00 47
3092.12 47
3092.25 45
3092.38 42
3092.51 39
3092.63 38
3092.76 39
3092.89 44
3093.02 52
3093.14 62
3093.27 72
3093.40 80
3093.53 85
3093.65 86
3093.78 84
3093.91 80
3094.04 77
3094.16 76
3094.29 79
3094.42 86
3094.55 98
3094.67 112
3094.80 126
3094.93 140
3095.06 150
3095.18 157
3095.31 159
3095.44 158
3095.57 152
3095.70 144
3095.82 134
3095.95 125
3096.08 116
3096.21 108
3096.33 103
3096.46 99
3096.59 97
3096.72 95
3096.84 94
3096.97 93
3097.10 92
3097.23 89
3097.35 85
3097.48 80
3097.61 74
3097.74 67
3097.86 60
3097.99 54
3098.12 47
3098.25 42
3098.37 39
3098.50 37
3098.63 37
3098.76 37
3098.89 39
3099.01 41
3099.14 43
3099.27 45
3099.40 47
3099.52 48
3099.65 48
3099.78 48
3099.91 47
3100.03 46
3100.16 45
3100.29 46
3100.42 48
3100.55 52
3100.67 57
3100.80 63
3100.93 70
3101.06 76
3101.18 81
3101.31 85
3101.44 86
3101.57 85
3101.69 82
3101.82 77
3101.95 72
3102.08 66
3102.21 61
3102.33 56
3102.46 51
3102.59 47
3102.72 44
3102.84 43
3102.97 43
3103.10 44
3103.23 46
3103.35 49
3103.48 53
3103.61 56
3103.74 58
3103.87 60
3103.99 61
3104.12 61
3104.25 60
3104.38 58
3104.50 56
3104.63 54
3104.76 52
3104.89 50
3105.02 50
3105.14 52
3105.27 54
3105.40 58
3105.53 61
3105.65 64
3105.78 66
3105.91 67
3106.04 67
3106.17 67
3106.29 65
3106.42 62
3106.55 58
3106.68 52
3106.80 44
3106.93 35
3107.06 26
3107.19 16
3107.32 8
3107.44 1
3107.57 0
3107.70 0
3107.83 0
3107.95 0
3108.08 0
3108.21 0
3108.34 2
3108.47 6
3108.59 10
3108.72 15
3108.85 19
3108.98 24
3109.11 27
3109.23 28
3109.36 28
3109.49 27
3109.62 25
3109.74 23
3109.87 23
3110.00 24
3110.13 26
3110.26 31
3110.38 36
3110.51 41
3110.64 46
3110.77 50
3110.90 51
3111.02 50
3111.15 47
3111.28 43
3111.41 38
3111.54 33
3111.66 29
3111.79 26
3111.92 24
3112.05 24
3112.17 25
3112.30 27
3112.43 30
3112.56 33
3112.69 35
3112.81 37
3112.94 38
3113.07 39
3113.20 38
3113.33 38
3113.45 38
3113.58 39
3113.71 41
3113.84 44
3113.97 47
3114.09 50
3114.22 51
3114.35 50
3114.48 47
3114.61 42
3114.73 36
3114.86 29
3114.99 23
3115.12 20
3115.25 21
3115.37 25
3115.50 33
3115.63 42
3115.76 51
3115.89 60
3116.01 65
3116.14 67
3116.27 66
3116.40 63
3116.53 58
3116.65 52
3116.78 47
3116.91 41
3117.04 36
3117.17 32
3117.29 30
3117.42 30
3117.55 32
3117.68 37
3117.81 44
3117.93 52
3118.06 61
3118.19 68
3118.32 75
3118.45 80
3118.57 86
3118.70 92
3118.83 99
3118.96 106
3119.09 114
3119.21 121
3119.34 127
3119.47 132
3119.60 136
3119.73 138
3119.85 140
3119.98 142
3120.11 143
3120.24 142
3120.37 139
3120.50 134
3120.62 126
3120.75 116
3120.88 106
3121.01 95
3121.14 86
3121.26 77
3121.39 70
3121.52 65
3121.65 62
3121.78 59
3121.90 59
3122.03 60
3122.16 62
3122.29 66
3122.42 71
3122.54 77
3122.67 84
3122.80 90
3122.93 96
3123.06 100
3123.19 102
3123.31 102
3123.44 100
3123.57 96
3123.70 91
3123.83 87
3123.95 84
3124.08 83
3124.21 85
3124.34 91
3124.47 98
3124.60 106
3124.72 112
3124.85 116
3124.98 116
3125.11 112
3125.24 103
3125.36 91
3125.49 78
3125.62 64
3125.75 52
3125.88 42
3126.01 35
3126.13 31
3126.26 31
3126.39 33
3126.52 36
3126.65 39
3126.77 40
3126.90 40
3127.03 38
3127.16 33
3127.29 27
3127.42 21
3127.54 17
3127.67 15
3127.80 15
3127.93 19
3128.06 25
3128.19 33
3128.31 41
3128.44 49
3128.57 54
3128.70 57
3128.83 58
3128.95 57
3129.08 55
3129.21 53
3129.34 50
3129.47 48
3129.60 45
3129.72 42
3129.85 37
3129.98 31
3130.11 25
3130.24 19
3130.37 14
3130.49 12
3130.62 11
3130.75 14
3130.88 18
3131.01 22
3131.14 27
3131.26 30
3131.39 31
3131.52 31
3131.65 28
3131.78 25
3131.91 20
3132.03 15
3132.16 10
3132.29 6
3132.42 2
3132.55 0
3132.68 0
3132.80 0
3132.93 0
3133.06 0
3133.19 0
3133.32 0
3133.45 0
3133.57 0
3133.70 6
3133.83 14
3133.96 23
3134.09 32
3134.22 40
3134.34 46
3134.47 49
3134.60 50
3134.73 47
3134.86 44
3134.99 40
3135.11 37
3135.24 36
3135.37 38
3135.50 42
3135.63 48
3135.76 55
3135.88 61
3136.01 66
3136.14 69
3136.27 70
3136.40 68
3136.53 64
3136.66 58
3136.78 51
3136.91 45
3137.04 40
3137.17 36
3137.30 34
3137.43 34
3137.55 37
3137.68 42
3137.81 48
3137.94 54
3138.07 61
3138.20 67
3138.32 71
3138.45 74
3138.58 76
3138.71 75
3138.84 72
3138.97 69
3139.10 64
3139.22 59
3139.35 55
3139.48 52
3139.61 50
3139.74 50
3139.87 52
3139.99 56
3140.12 60
3140.25 64
3140.38 67
3140.51 69
3140.64 71
3140.77 70
3140.89 69
3141.02 68
3141.15 67
3141.28 66
3141.41 66
3141.54 67
3141.67 70
3141.79 73
3141.92 77
3142.05 81
3142.18 85
3142.31 88
3142.44 89
3142.57 89
3142.69 87
3142.82 84
3142.95 81
3143.08 77
3143.21 72
3143.34 68
3143.47 64
3143.59 61
3143.72 60
3143.85 60
3143.98 62
3144.11 66
3144.24 72
3144.37 78
3144.49 84
3144.62 89
3144.75 93
3144.88 95
3145.01 95
3145.14 93
3145.27 90
3145.39 86
3145.52 82
3145.65 78
3145.78 75
3145.91 74
3146.04 74
3146.17 75
3146.29 78
3146.42 82
3146.55 86
3146.68 90
3146.81 93
3146.94 95
3147.07 93
3147.19 89
3147.32 84
3147.45 77
3147.58 71
3147.71 67
3147.84 66
3147.97 69
3148.10 76
3148.22 86
3148.35 96
3148.48 107
3148.61 115
3148.74 121
3148.87 125
3149.00 125
3149.12 124
3149.25 121
3149.38 118
3149.51 114
3149.64 110
3149.77 106
3149.90 102
3150.03 98
3150.15 94
3150.28 91
3150.41 89
3150.54 88
3150.67 89
3150.80 90
3150.93 90
3151.05 90
3151.18 88
3151.31 85
3151.44 82
3151.57 80
3151.70 79
3151.83 79
3151.96 81
3152.08 83
3152.21 85
3152.34 87
3152.47 87
3152.60 86
3152.73 85
3152.86 85
3152.99 86
3153.11 88
3153.24 91
3153.37 93
3153.50 95
3153.63 95
3153.76 93
3153.89 90
3154.02 85
3154.14 79
3154.27 72
3154.40 67
3154.53 62
3154.66 60
3154.79 59
3154.92 62
3155.05 66
3155.18 73
3155.30 80
3155.43 86
3155.56 90
3155.69 93
3155.82 93
3155.95 92
3156.08 90
3156.21 88
3156.33 87
3156.46 86
3156.59 85
3156.72 84
3156.85 82
3156.98 78
3157.11 72
3157.24 65
3157.37 57
3157.49 50
3157.62 44
3157.75 39
3157.88 37
3158.01 37
3158.14 39
3158.27 41
3158.40 43
3158.52 44
3158.65 44
3158.78 43
3158.91 40
3159.04 39
3159.17 39
3159.30 41
3159.43 47
3159.56 55
3159.68 65
3159.81 75
3159.94 85
3160.07 93
3160.20 100
3160.33 105
3160.46 109
3160.59 112
3160.72 116
3160.84 119
3160.97 123
3161.10 127
3161.23 132
3161.36 139
3161.49 147
3161.62 159
3161.75 174
3161.88 194
3162.01 219
3162.13 249
3162.26 284
3162.39 325
3162.52 369
3162.65 416
3162.78 463
3162.91 511
3163.04 556
3163.17 599
3163.29 640
3163.42 677
3163.55 714
3163.68 751
3163.81 788
3163.94 828
3164.07 870
3164.20 914
3164.33 960
3164.46 1007
3164.58 1052
3164.71 1096
3164.84 1136
3164.97 1173
3165.10 1205
3165.23 1232
3165.36 1255
3165.49 1273
3165.62 1286
3165.75 1294
3165.87 1298
3166.00 1298
3166.13 1295
3166.26 1288
3166.39 1280
3166.52 1270
3166.65 1260
3166.78 1249
3166.91 1237
3167.04 1224
3167.16 1210
3167.29 1193
3167.42 1172
3167.55 1146
3167.68 1116
3167.81 1080
3167.94 1041
3168.07 1000
3168.20 959
3168.33 918
3168.46 880
3168.58 843
3168.71 809
3168.84 777
3168.97 747
3169.10 717
3169.23 687
3169.36 656
3169.49 625
3169.62 592
3169.75 559
3169.88 527
3170.00 495
3170.13 466
3170.26 439
3170.39 414
3170.52 391
3170.65 368
3170.78 346
3170.91 324
3171.04 304
3171.17 286
3171.30 271
3171.42 259
3171.55 250
3171.68 244
3171.81 238
3171.94 232
3172.07 225
3172.20 217
3172.33 208
3172.46 199
3172.59 191
3172.72 184
3172.85 179
3172.97 174
3173.10 170
3173.23 167
3173.36 164
3173.49 161
3173.62 157
3173.75 154
3173.88 152
3174.01 150
3174.14 149
3174.27 149
3174.40 150
3174.52 152
3174.65 155
3174.78 157
3174.91 159
3175.04 160
3175.17 160
3175.30 159
3175.43 157
3175.56 156
3175.69 156
3175.82 157
3175.95 159
3176.08 160
3176.20 161
3176.33 159
3176.46 155
3176.59 148
3176.72 140
3176.85 130
3176.98 121
3177.11 112
3177.24 105
3177.37 100
3177.50 95
3177.63 91
3177.76 86
3177.88 82
3178.01 77
3178.14 73
3178.27 69
3178.40 65
3178.53 60
3178.66 54
3178.79 47
3178.92 39
3179.05 31
3179.18 25
3179.31 20
3179.44 18
3179.57 18
3179.69 20
3179.82 22
3179.95 23
3180.08 23
3180.21 21
3180.34 17
3180.47 13
3180.60 10
3180.73 7
3180.86 7
3180.99 8
3181.12 11
3181.25 15
3181.38 19
3181.50 23
3181.63 27
3181.76 31
3181.89 33
3182.02 36
3182.15 39
3182.28 43
3182.41 49
3182.54 55
3182.67 61
3182.80 66
3182.93 69
3183.06 69
3183.19 67
3183.32 62
3183.45 54
3183.57 46
3183.70 38
3183.83 31
3183.96 26
3184.09 23
3184.22 23
3184.35 24
3184.48 28
3184.61 34
3184.74 40
3184.87 46
3185.00 50
3185.13 53
3185.26 53
3185.39 51
3185.52 48
3185.65 44
3185.77 41
3185.90 38
3186.03 35
3186.16 33
3186.29 32
3186.42 31
3186.55 30
3186.68 29
3186.81 28
3186.94 28
3187.07 29
3187.20 30
3187.33 31
3187.46 33
3187.59 36
3187.72 38
3187.85 40
3187.98 41
3188.10 41
3188.23 40
3188.36 38
3188.49 34
3188.62 30
3188.75 26
3188.88 22
3189.01 18
3189.14 16
3189.27 15
3189.40 15
3189.53 15
3189.66 16
3189.79 17
3189.92 18
3190.05 19
3190.18 21
3190.31 23
3190.44 25
3190.56 28
3190.69 30
3190.82 30
3190.95 29
3191.08 26
3191.21 22
3191.34 18
3191.47 13
3191.60 10
3191.73 8
3191.86 8
3191.99 10
3192.12 12
3192.25 13
3192.38 14
3192.51 14
3192.64 12
3192.77 9
3192.90 6
3193.03 3
3193.16 0
3193.29 0
3193.41 0
3193.54 0
3193.67 0
3193.80 0
3193.93 0
3194.06 0
3194.19 0
3194.32 2
3194.45 6
3194.58 12
3194.71 18
3194.84 24
3194.97 30
3195.10 34
3195.23 37
3195.36 38
3195.49 38
3195.62 37
3195.75 36
3195.88 35
3196.01 35
3196.14 35
3196.27 35
3196.40 34
3196.53 32
3196.66 29
3196.78 26
3196.91 24
3197.04 23
3197.17 24
3197.30 26
3197.43 29
3197.56 33
3197.69 38
3197.82 42
3197.95 47
3198.08 51
3198.21 54
3198.34 56
3198.47 56
3198.60 54
3198.73 50
3198.86 43
3198.99 34
3199.12 24
3199.25 13
3199.38 3
3199.51 0
3199.64 0
3199.77 0
3199.90 0
3200.03 0
3200.16 0
3200.29 0
3200.42 0
3200.55 8
3200.68 16
3200.81 21
3200.93 23
3201.06 23
3201.19 21
3201.32 19
3201.45 17
3201.58 16
3201.71 15
3201.84 15
3201.97 16
3202.10 15
3202.23 15
3202.36 15
3202.49 15
3202.62 17
3202.75 20
3202.88 24
3203.01 29
3203.14 34
3203.27 37
3203.40 39
3203.53 38
3203.66 35
3203.79 30
3203.92 24
3204.05 19
3204.18 15
3204.31 13
3204.44 13
3204.57 15
3204.70 18
3204.83 21
3204.96 23
3205.09 24
3205.22 24
3205.35 22
3205.48 20
3205.61 18
3205.74 15
3205.87 11
3206.00 7
3206.13 3
3206.26 0
3206.39 0
3206.52 0
3206.65 0
3206.78 0
3206.91 2
3207.04 9
3207.17 17
3207.29 23
3207.42 28
3207.55 30
3207.68 28
3207.81 24
3207.94 18
3208.07 12
3208.20 6
3208.33 1
3208.46 0
3208.59 0
3208.72 0
3208.85 0
3208.98 0
3209.11 0
3209.24 0
3209.37 0
3209.50 4
3209.63 8
3209.76 12
3209.89 14
3210.02 15
3210.15 15
3210.28 15
3210.41 15
3210.54 15
3210.67 15
3210.80 15
3210.93 15
3211.06 16
3211.19 16
3211.32 15
3211.45 14
3211.58 11
3211.71 8
3211.84 5
3211.97 1
3212.10 0
3212.23 0
3212.36 0
3212.49 0
3212.62 0
3212.75 2
3212.88 5
3213.01 8
3213.14 11
3213.27 14
3213.40 18
3213.53 23
3213.66 29
3213.79 34
3213.92 40
3214.05 44
3214.18 48
3214.31 50
3214.44 52
3214.57 53
3214.70 53
3214.83 53
3214.96 53
3215.09 53
3215.22 54
3215.35 56
3215.48 58
3215.61 62
3215.74 66
3215.87 70
3216.00 74
3216.13 76
3216.26 77
3216.39 77
3216.52 76
3216.65 75
3216.78 74
3216.91 75
3217.04 78
3217.17 82
3217.30 86
3217.43 89
3217.56 92
3217.69 93
3217.82 92
3217.95 89
3218.08 84
3218.21 77
3218.34 69
3218.47 61
3218.60 54
3218.73 48
3218.86 44
3218.99 42
3219.12 41
3219.25 40
3219.38 38
3219.51 35
3219.64 32
3219.77 27
3219.90 23
3220.03 19
3220.16 15
3220.29 12
3220.42 9
3220.55 6
3220.68 3
3220.81 2
3220.94 1
3221.07 2
3221.21 4
3221.34 7
3221.47 11
3221.60 15
3221.73 18
3221.86 20
3221.99 21
3222.12 22
3222.25 22
3222.38 23
3222.51 25
3222.64 26
3222.77 28
3222.90 29
3223.03 29
3223.16 28
3223.29 26
3223.42 23
3223.55 20
3223.68 17
3223.81 15
3223.94 13
3224.07 12
3224.20 11
3224.33 10
3224.46 9
3224.59 8
3224.72 8
3224.85 9
3224.98 13
3225.11 19
3225.24 27
3225.37 35
3225.50 42
3225.63 47
3225.76 49
3225.89 49
3226.02 48
3226.15 46
3226.28 44
3226.41 43
3226.54 43
3226.67 44
3226.80 46
3226.93 48
3227.06 51
3227.19 54
3227.32 56
3227.45 59
3227.59 61
3227.72 64
3227.85 65
3227.98 67
3228.11 68
3228.24 68
3228.37 69
3228.50 70
3228.63 71
3228.76 72
3228.89 74
3229.02 76
3229.15 77
3229.28 78
3229.41 78
3229.54 77
3229.67 75
3229.80 71
3229.93 67
3230.06 61
3230.19 56
3230.32 52
3230.45 49
3230.58 48
3230.71 48
3230.84 50
3230.97 53
3231.10 56
3231.23 58
3231.36 59
3231.49 59
3231.62 59
3231.76 59
3231.89 60
3232.02 62
3232.15 65
3232.28 68
3232.41 71
3232.54 73
3232.67 72
3232.80 69
3232.93 65
3233.06 60
3233.19 55
3233.32 52
3233.45 50
3233.58 49
3233.71 48
3233.84 48
3233.97 46
3234.10 45
3234.23 44
3234.36 43
3234.49 44
3234.62 46
3234.75 49
3234.88 52
3235.01 55
3235.15 57
3235.28 57
3235.41 57
3235.54 55
3235.67 52
3235.80 49
3235.93 45
3236.06 42
3236.19 39
3236.32 37
3236.45 36
3236.58 36
3236.71 36
3236.84 38
3236.97 39
3237.10 40
3237.23 42
3237.36 42
3237.49 43
3237.62 43
3237.75 42
3237.88 41
3238.02 39
3238.15 37
3238.28 35
3238.41 32
3238.54 29
3238.67 26
3238.80 23
3238.93 21
3239.06 18
3239.19 16
3239.32 14
3239.45 12
3239.58 9
3239.71 6
3239.84 3
3239.97 0
3240.10 0
3240.23 0
3240.36 0
3240.49 0
3240.63 0
3240.76 0
3240.89 0
3241.02 0
3241.15 4
3241.28 9
3241.41 14
3241.54 20
3241.67 27
3241.80 32
3241.93 37
3242.06 40
3242.19 43
3242.32 45
3242.45 46
3242.58 48
3242.71 51
3242.84 54
3242.98 59
3243.11 64
3243.24 69
3243.37 73
3243.50 76
3243.63 78
3243.76 79
3243.89 78
3244.02 78
3244.15 78
3244.28 79
3244.41 81
3244.54 83
3244.67 86
3244.80 89
3244.93 90
3245.06 90
3245.20 89
3245.33 87
3245.46 84
3245.59 81
3245.72 78
3245.85 75
3245.98 73
3246.11 69
3246.24 65
3246.37 60
3246.50 55
3246.63 50
3246.76 48
3246.89 48
3247.02 52
3247.16 59
3247.29 67
3247.42 76
3247.55 83
3247.68 89
3247.81 93
3247.94 96
3248.07 99
3248.20 105
3248.33 112
3248.46 122
3248.59 133
3248.72 146
3248.85 159
3248.98 172
3249.12 186
3249.25 199
3249.38 213
3249.51 226
3249.64 238
3249.77 248
3249.90 257
3250.03 264
3250.16 272
3250.29 281
3250.42 293
3250.55 309
3250.68 330
3250.81 353
3250.95 379
3251.08 404
3251.21 428
3251.34 449
3251.47 466
3251.60 477
3251.73 482
3251.86 482
3251.99 477
3252.12 468
3252.25 455
3252.38 442
3252.51 429
3252.65 419
3252.78 411
3252.91 407
3253.04 404
3253.17 402
3253.30 400
3253.43 397
3253.56 393
3253.69 388
3253.82 383
3253.95 379
3254.08 377
3254.22 376
3254.35 376
3254.48 375
3254.61 372
3254.74 367
3254.87 359
3255.00 348
3255.13 336
3255.26 321
3255.39 306
3255.52 291
3255.65 276
3255.78 262
3255.92 249
3256.05 236
3256.18 225
3256.31 214
3256.44 205
3256.57 198
3256.70 194
3256.83 192
3256.96 194
3257.09 198
3257.22 204
3257.36 210
3257.49 216
3257.62 220
3257.75 222
3257.88 223
3258.01 222
3258.14 220
3258.27 218
3258.40 215
3258.53 213
3258.66 211
3258.79 210
3258.93 210
3259.06 213
3259.19 216
3259.32 220
3259.45 222
3259.58 222
3259.71 219
3259.84 211
3259.97 200
3260.10 186
3260.23 173
3260.37 160
3260.50 150
3260.63 144
3260.76 141
3260.89 142
3261.02 146
3261.15 151
3261.28 156
3261.41 162
3261.54 167
3261.68 170
3261.81 172
3261.94 171
3262.07 169
3262.20 165
3262.33 160
3262.46 153
3262.59 146
3262.72 139
3262.85 134
3262.99 131
3263.12 130
3263.25 132
3263.38 137
3263.51 145
3263.64 155
3263.77 166
3263.90 177
3264.03 188
3264.16 197
3264.29 205
3264.43 211
3264.56 216
3264.69 220
3264.82 224
3264.95 227
3265.08 232
3265.21 239
3265.34 248
3265.47 262
3265.61 280
3265.74 303
3265.87 330
3266.00 360
3266.13 391
3266.26 421
3266.39 450
3266.52 478
3266.65 505
3266.78 531
3266.92 556
3267.05 581
3267.18 607
3267.31 634
3267.44 661
3267.57 691
3267.70 724
3267.83 759
3267.96 798
3268.10 839
3268.23 881
3268.36 922
3268.49 961
3268.62 996
3268.75 1028
3268.88 1055
3269.01 1080
3269.14 1102
3269.28 1122
3269.41 1141
3269.54 1160
3269.67 1179
3269.80 1198
3269.93 1217
3270.06 1234
3270.19 1250
3270.32 1263
3270.46 1271
3270.59 1274
3270.72 1270
3270.85 1261
3270.98 1246
3271.11 1227
3271.24 1206
3271.37 1185
3271.50 1165
3271.64 1148
3271.77 1135
3271.90 1123
3272.03 1113
3272.16 1101
3272.29 1086
3272.42 1067
3272.55 1042
3272.69 1013
3272.82 979
3272.95 942
3273.08 904
3273.21 864
3273.34 824
3273.47 783
3273.60 743
3273.73 704
3273.87 665
3274.00 629
3274.13 594
3274.26 561
3274.39 528
3274.52 495
3274.65 462
3274.78 429
3274.92 399
3275.05 371
3275.18 349
3275.31 331
3275.44 318
3275.57 309
3275.70 301
3275.83 293
3275.97 284
3276.10 273
3276.23 262
3276.36 251
3276.49 240
3276.62 231
3276.75 223
3276.88 215
3277.02 207
3277.15 199
3277.28 190
3277.41 180
3277.54 170
3277.67 161
3277.80 152
3277.93 145
3278.07 138
3278.20 133
3278.33 128
3278.46 123
3278.59 119
3278.72 115
3278.85 112
3278.98 109
3279.12 109
3279.25 109
3279.38 110
3279.51 111
3279.64 111
3279.77 110
3279.90 108
3280.04 105
3280.17 101
3280.30 97
3280.43 95
3280.56 95
3280.69 96
3280.82 100
3280.95 106
3281.09 113
3281.22 120
3281.35 126
3281.48 133
3281.61 139
3281.74 144
3281.87 150
3282.01 155
3282.14 160
3282.27 164
3282.40 167
3282.53 169
3282.66 171
3282.79 171
3282.92 172
3283.06 173
3283.19 173
3283.32 173
3283.45 171
3283.58 167
3283.71 162
3283.84 157
3283.98 152
3284.11 148
3284.24 146
3284.37 147
3284.50 149
3284.63 153
3284.76 158
3284.90 163
3285.03 169
3285.16 174
3285.29 180
3285.42 184
3285.55 188
3285.68 190
3285.82 189
3285.95 185
3286.08 178
3286.21 168
3286.34 158
3286.47 147
3286.60 138
3286.74 130
3286.87 124
3287.00 121
3287.13 118
3287.26 114
3287.39 110
3287.52 105
3287.66 99
3287.79 91
3287.92 84
3288.05 76
3288.18 70
3288.31 66
3288.45 62
3288.58 59
3288.71 56
3288.84 52
3288.97 48
3289.10 44
3289.23 40
3289.37 36
3289.50 35
3289.63 35
3289.76 36
3289.89 39
3290.02 43
3290.15 47
3290.29 50
3290.42 52
3290.55 54
3290.68 55
3290.81 56
3290.94 57
3291.08 59
3291.21 60
3291.34 60
3291.47 60
3291.60 58
3291.73 54
3291.87 49
3292.00 43
3292.13 36
3292.26 29
3292.39 23
3292.52 18
3292.65 14
3292.79 11
3292.92 9
3293.05 8
3293.18 8
3293.31 10
3293.44 13
3293.58 19
3293.71 26
3293.84 35
3293.97 44
3294.10 53
3294.23 61
3294.37 66
3294.50 68
3294.63 68
3294.76 66
3294.89 62
3295.02 58
3295.15 54
3295.29 53
3295.42 54
3295.55 59
3295.68 67
3295.81 77
3295.94 88
3296.08 100
3296.21 110
3296.34 117
3296.47 121
3296.60 122
3296.73 121
3296.87 119
3297.00 116
3297.13 114
3297.26 113
3297.39 114
3297.52 117
3297.66 122
3297.79 128
3297.92 135
3298.05 143
3298.18 151
3298.31 160
3298.45 168
3298.58 177
3298.71 184
3298.84 191
3298.97 195
3299.10 198
3299.24 198
3299.37 198
3299.50 198
3299.63 199
3299.76 203
3299.90 208
3300.03 214
3300.16 220
3300.29 225
3300.42 227
3300.55 227
3300.69 227
3300.82 227
3300.95 228
3301.08 230
3301.21 232
3301.34 235
3301.48 238
3301.61 239
3301.74 239
3301.87 237
3302.00 233
3302.13 227
3302.27 222
3302.40 215
3302.53 210
3302.66 206
3302.79 203
3302.93 203
3303.06 205
3303.19 207
3303.32 208
3303.45 207
3303.58 204
3303.72 197
3303.85 187
3303.98 175
3304.11 164
3304.24 154
3304.38 148
3304.51 145
3304.64 146
3304.77 149
3304.90 153
3305.03 156
3305.17 156
3305.30 153
3305.43 147
3305.56 139
3305.69 131
3305.83 124
3305.96 117
3306.09 112
3306.22 109
3306.35 106
3306.48 103
3306.62 100
3306.75 97
3306.88 94
3307.01 91
3307.14 89
3307.28 86
3307.41 82
3307.54 78
3307.67 73
3307.80 67
3307.94 60
3308.07 53
3308.20 46
3308.33 41
3308.46 37
3308.59 35
3308.73 35
3308.86 37
3308.99 41
3309.12 44
3309.25 48
3309.39 51
3309.52 53
3309.65 53
3309.78 53
3309.91 52
3310.05 52
3310.18 53
3310.31 55
3310.44 58
3310.57 61
3310.71 65
3310.84 68
3310.97 71
3311.10 73
3311.23 74
3311.37 74
3311.50 75
3311.63 76
3311.76 79
3311.89 82
3312.02 85
3312.16 89
3312.29 91
3312.42 91
3312.55 87
3312.68 80
3312.82 71
3312.95 60
3313.08 51
3313.21 43
3313.34 38
3313.48 36
3313.61 35
3313.74 35
3313.87 35
3314.00 34
3314.14 33
3314.27 30
3314.40 28
3314.53 25
3314.66 23
3314.80 22
3314.93 22
3315.06 22
3315.19 22
3315.32 22
3315.46 21
3315.59 20
3315.72 19
3315.85 17
3315.99 15
3316.12 14
3316.25 13
3316.38 14
3316.51 16
3316.65 20
3316.78 25
3316.91 31
3317.04 36
3317.17 40
3317.31 41
3317.44 41
3317.57 40
3317.70 38
3317.83 38
3317.97 39
3318.10 43
3318.23 48
3318.36 53
3318.49 57
3318.63 59
3318.76 58
3318.89 54
3319.02 46
3319.15 37
3319.29 26
3319.42 16
3319.55 7
3319.68 0
3319.82 0
3319.95 0
3320.08 0
3320.21 0
3320.34 0
3320.48 0
3320.61 1
3320.74 2
3320.87 3
3321.00 3
3321.14 4
3321.27 5
3321.40 6
3321.53 7
3321.67 8
3321.80 8
3321.93 8
3322.06 6
3322.19 5
3322.33 3
3322.46 1
3322.59 0
3322.72 0
3322.85 0
3322.99 0
3323.12 0
3323.25 0
3323.38 0
3323.52 4
3323.65 11
3323.78 19
3323.91 26
3324.04 33
3324.18 39
3324.31 43
3324.44 45
3324.57 46
3324.71 47
3324.84 46
3324.97 46
3325.10 44
3325.23 42
3325.37 40
3325.50 38
3325.63 38
3325.76 38
3325.90 41
3326.03 44
3326.16 49
3326.29 54
3326.42 58
3326.56 62
3326.69 66
3326.82 70
3326.95 74
3327.09 78
3327.22 84
3327.35 89
3327.48 95
3327.62 100
3327.75 104
3327.88 106
3328.01 107
3328.14 108
3328.28 109
3328.41 111
3328.54 114
3328.67 119
3328.81 125
3328.94 132
3329.07 139
3329.20 145
3329.33 150
3329.47 153
3329.60 154
3329.73 154
3329.86 153
3330.00 151
3330.13 148
3330.26 144
3330.39 139
3330.53 132
3330.66 124
3330.79 115
3330.92 106
3331.06 98
3331.19 92
3331.32 88
3331.45 86
3331.58 84
3331.72 83
3331.85 80
3331.98 76
3332.11 71
3332.25 66
3332.38 60
3332.51 54
3332.64 48
3332.78 42
3332.91 37
3333.04 33
3333.17 30
3333.31 28
3333.44 27
3333.57 26
3333.70 26
3333.83 26
3333.97 26
3334.10 27
3334.23 27
3334.36 27
3334.50 27
3334.63 28
3334.76 29
3334.89 31
3335.03 35
3335.16 39
3335.29 43
3335.42 46
3335.56 49
3335.69 50
3335.82 49
3335.95 46
3336.09 43
3336.22 39
3336.35 36
3336.48 32
3336.62 29
3336.75 26
3336.88 22
3337.01 18
3337.15 14
3337.28 9
3337.41 5
3337.54 2
3337.68 1
3337.81 0
3337.94 0
3338.07 0
3338.21 0
3338.34 0
3338.47 0
3338.60 0
3338.74 0
3338.87 0
3339.00 0
3339.13 0
3339.27 0
3339.40 1
3339.53 2
3339.66 5
3339.80 9
3339.93 14
3340.06 21
3340.19 28
3340.33 35
3340.46 42
3340.59 46
3340.72 48
3340.86 45
3340.99 40
3341.12 33
3341.25 25
3341.39 17
3341.52 10
3341.65 6
3341.78 4
3341.92 5
3342.05 8
3342.18 12
3342.31 18
3342.45 23
3342.58 28
3342.71 32
3342.84 35
3342.98 35
3343.11 35
3343.24 32
3343.37 29
3343.51 25
3343.64 21
3343.77 16
3343.90 13
3344.04 9
3344.17 5
3344.30 3
3344.44 1
3344.57 0
3344.70 1
3344.83 4
3344.97 7
3345.10 11
3345.23 16
3345.36 20
3345.50 24
3345.63 26
3345.76 28
3345.89 28
3346.03 28
3346.16 27
3346.29 26
3346.42 24
3346.56 22
3346.69 21
3346.82 20
3346.96 20
3347.09 21
3347.22 21
3347.35 22
3347.49 23
3347.62 25
3347.75 27
3347.88 30
3348.02 35
3348.15 42
3348.28 50
3348.41 57
3348.55 63
3348.68 67
3348.81 67
3348.95 66
3349.08 62
3349.21 58
3349.34 55
3349.48 53
3349.61 53
3349.74 54
3349.87 56
3350.01 57
3350.14 58
3350.27 57
3350.41 55
3350.54 53
3350.67 49
3350.80 46
3350.94 42
3351.07 39
3351.20 37
3351.33 36
3351.47 36
3351.60 36
3351.73 36
3351.87 37
3352.00 38
3352.13 38
3352.26 39
3352.40 39
3352.53 38
3352.66 36
3352.79 33
3352.93 29
3353.06 23
3353.19 18
3353.33 14
3353.46 10
3353.59 8
3353.72 8
3353.86 9
3353.99 11
3354.12 14
3354.26 16
3354.39 16
3354.52 16
3354.65 15
3354.79 15
3354.92 15
3355.05 17
3355.19 21
3355.32 26
3355.45 32
3355.58 37
3355.72 41
3355.85 42
3355.98 41
3356.12 39
3356.25 35
3356.38 30
3356.51 26
3356.65 24
3356.78 22
3356.91 23
3357.05 25
3357.18 29
3357.31 34
3357.44 40
3357.58 46
3357.71 53
3357.84 59
3357.98 63
3358.11 64
3358.24 63
3358.37 58
3358.51 52
3358.64 44
3358.77 35
3358.91 28
3359.04 22
3359.17 17
3359.30 14
3359.44 12
3359.57 10
3359.70 7
3359.84 4
3359.97 1
3360.10 0
3360.23 0
3360.37 0
3360.50 0
3360.63 0
3360.77 1
3360.90 3
3361.03 3
3361.16 3
3361.30 2
3361.43 0
3361.56 0
3361.70 0
3361.83 1
3361.96 5
3362.10 10
3362.23 16
3362.36 21
3362.49 27
3362.63 31
3362.76 34
3362.89 36
3363.03 39
3363.16 42
3363.29 45
3363.43 49
3363.56 52
3363.69 54
3363.82 54
3363.96 53
3364.09 49
3364.22 44
3364.36 40
3364.49 37
3364.62 37
3364.76 41
3364.89 49
3365.02 58
3365.15 69
3365.29 78
3365.42 86
3365.55 91
3365.69 94
3365.82 95
3365.95 96
3366.09 97
3366.22 101
3366.35 107
3366.48 115
3366.62 125
3366.75 136
3366.88 148
3367.02 160
3367.15 171
3367.28 182
3367.42 193
3367.55 204
3367.68 216
3367.82 230
3367.95 244
3368.08 260
3368.21 277
3368.35 294
3368.48 308
3368.61 319
3368.75 328
3368.88 332
3369.01 334
3369.15 334
3369.28 333
3369.41 334
3369.55 335
3369.68 337
3369.81 339
3369.94 342
3370.08 343
3370.21 345
3370.34 346
3370.48 349
3370.61 354
3370.74 362
3370.88 371
3371.01 382
3371.14 391
3371.28 399
3371.41 403
3371.54 404
3371.68 401
3371.81 395
3371.94 387
3372.07 376
3372.21 365
3372.34 354
3372.47 344
3372.61 335
3372.74 328
3372.87 321
3373.01 315
3373.14 307
3373.27 298
3373.41 286
3373.54 272
3373.67 257
3373.81 241
3373.94 226
3374.07 213
3374.21 201
3374.34 191
3374.47 182
3374.61 174
3374.74 167
3374.87 161
3375.01 156
3375.14 153
3375.27 149
3375.40 147
3375.54 145
3375.67 143
3375.80 141
3375.94 140
3376.07 138
3376.20 136
3376.34 134
3376.47 131
3376.60 126
3376.74 120
3376.87 112
3377.00 104
3377.14 95
3377.27 87
3377.40 80
3377.54 74
3377.67 70
3377.80 67
3377.94 64
3378.07 61
3378.20 56
3378.34 51
3378.47 46
3378.60 40
3378.74 35
3378.87 31
3379.00 28
3379.14 26
3379.27 26
3379.40 26
3379.54 26
3379.67 26
3379.80 25
3379.94 23
3380.07 21
3380.20 18
3380.34 15
3380.47 13
3380.60 12
3380.74 12
3380.87 13
3381.00 15
3381.14 18
3381.27 20
3381.40 22
3381.54 21
3381.67 19
3381.80 15
3381.94 11
3382.07 7
3382.20 4
3382.34 3
3382.47 4
3382.60 7
3382.74 11
3382.87 15
3383.00 20
3383.14 23
3383.27 26
3383.40 28
3383.54 29
3383.67 30
3383.80 31
3383.94 32
3384.07 33
3384.20 35
3384.34 36
3384.47 37
3384.60 37
3384.74 36
3384.87 34
3385.00 30
3385.14 27
3385.27 24
3385.40 24
3385.54 25
3385.67 28
3385.80 34
3385.94 40
3386.07 47
3386.20 54
3386.34 59
3386.47 63
3386.60 66
3386.74 69
3386.87 70
3387.01 72
3387.14 73
3387.27 75
3387.41 75
3387.54 75
3387.67 72
3387.81 67
3387.94 59
3388.07 50
3388.21 38
3388.34 27
3388.47 16
3388.61 7
3388.74 0
3388.87 0
3389.01 0
3389.14 0
3389.27 0
3389.41 0
3389.54 0
3389.67 0
3389.81 0
3389.94 1
3390.08 11
3390.21 23
3390.34 36
3390.48 49
3390.61 61
3390.74 71
3390.88 80
3391.01 88
3391.14 95
3391.28 100
3391.41 104
3391.54 107
3391.68 108
3391.81 107
3391.94 106
3392.08 104
3392.21 101
3392.35 98
3392.48 94
3392.61 90
3392.75 87
3392.88 84
3393.01 83
3393.15 83
3393.28 86
3393.41 91
3393.55 97
3393.68 104
3393.81 110
3393.95 113
3394.08 114
3394.22 113
3394.35 109
3394.48 103
3394.62 96
3394.75 89
3394.88 81
3395.02 72
3395.15 62
3395.28 52
3395.42 42
3395.55 31
3395.68 22
3395.82 15
3395.95 10
3396.09 9
3396.22 9
3396.35 12
3396.49 16
3396.62 20
3396.75 24
3396.89 26
3397.02 27
3397.15 27
3397.29 25
3397.42 23
3397.56 20
3397.69 17
3397.82 15
3397.96 15
3398.09 17
3398.22 23
3398.36 31
3398.49 42
3398.63 55
3398.76 67
3398.89 76
3399.03 83
3399.16 85
3399.29 83
3399.43 77
3399.56 69
3399.69 61
3399.83 54
3399.96 47
3400.10 43
3400.23 39
3400.36 35
3400.50 31
3400.63 28
3400.76 24
3400.90 21
3401.03 20
3401.17 22
3401.30 25
3401.43 32
3401.57 39
3401.70 48
3401.83 57
3401.97 64
3402.10 70
3402.24 75
3402.37 78
3402.50 79
3402.64 78
3402.77 77
3402.90 74
3403.04 70
3403.17 65
3403.31 61
3403.44 59
3403.57 60
3403.71 63
3403.84 68
3403.97 74
3404.11 81
3404.24 86
3404.38 91
3404.51 96
3404.64 102
3404.78 111
3404.91 124
3405.05 140
3405.18 159
3405.31 177
3405.45 195
3405.58 210
3405.71 221
3405.85 230
3405.98 238
3406.12 245
3406.25 253
3406.38 262
3406.52 271
3406.65 281
3406.78 289
3406.92 297
3407.05 302
3407.19 305
3407.32 307
3407.45 307
3407.59 304
3407.72 300
3407.86 292
3407.99 282
3408.12 270
3408.26 255
3408.39 238
3408.52 220
3408.66 202
3408.79 184
3408.93 167
3409.06 152
3409.19 138
3409.33 127
3409.46 118
3409.60 112
3409.73 108
3409.86 106
3410.00 104
3410.13 103
3410.27 100
3410.40 96
3410.53 90
3410.67 82
3410.80 74
3410.94 65
3411.07 57
3411.20 50
3411.34 46
3411.47 44
3411.60 43
3411.74 43
3411.87 43
3412.01 44
3412.14 43
3412.27 43
3412.41 42
3412.54 42
3412.68 42
3412.81 44
3412.94 46
3413.08 50
3413.21 54
3413.35 58
3413.48 62
3413.61 67
3413.75 72
3413.88 78
3414.02 83
3414.15 89
3414.28 95
3414.42 98
3414.55 100
3414.69 99
3414.82 96
3414.95 92
3415.09 87
3415.22 83
3415.36 79
3415.49 77
3415.62 76
3415.76 75
3415.89 75
3416.03 74
3416.16 72
3416.29 71
3416.43 69
3416.56 68
3416.70 66
3416.83 64
3416.96 62
3417.10 59
3417.23 56
3417.37 53
3417.50 51
3417.63 50
3417.77 50
3417.90 50
3418.04 50
3418.17 50
3418.30 49
3418.44 47
3418.57 44
3418.71 42
3418.84 42
3418.98 43
3419.11 45
3419.24 47
3419.38 50
3419.51 51
3419.65 53
3419.78 55
3419.91 57
3420.05 61
3420.18 66
3420.32 71
3420.45 76
3420.58 80
3420.72 83
3420.85 84
3420.99 83
3421.12 81
3421.25 78
3421.39 76
3421.52 75
3421.66 76
3421.79 77
3421.93 80
3422.06 84
3422.19 87
3422.33 88
3422.46 89
3422.60 88
3422.73 87
3422.86 85
3423.00 83
3423.13 82
3423.27 81
3423.40 81
3423.54 81
3423.67 79
3423.80 76
3423.94 72
3424.07 67
3424.21 60
3424.34 52
3424.47 43
3424.61 34
3424.74 25
3424.88 18
3425.01 11
3425.15 7
3425.28 5
3425.41 5
3425.55 5
3425.68 4
3425.82 2
3425.95 0
3426.09 0
3426.22 0
3426.35 0
3426.49 0
3426.62 0
3426.76 0
3426.89 3
3427.02 11
3427.16 20
3427.29 30
3427.43 38
3427.56 45
3427.70 50
3427.83 52
3427.96 51
3428.10 49
3428.23 44
3428.37 40
3428.50 35
3428.64 31
3428.77 29
3428.90 28
3429.04 29
3429.17 33
3429.31 37
3429.44 43
3429.58 49
3429.71 55
3429.84 61
3429.98 66
3430.11 71
3430.25 76
3430.38 83
3430.52 91
3430.65 100
3430.78 110
3430.92 119
3431.05 129
3431.19 137
3431.32 145
3431.46 154
3431.59 163
3431.72 173
3431.86 184
3431.99 197
3432.13 210
3432.26 224
3432.40 238
3432.53 253
3432.67 268
3432.80 282
3432.93 296
3433.07 309
3433.20 320
3433.34 329
3433.47 337
3433.61 343
3433.74 347
3433.87 349
3434.01 350
3434.14 348
3434.28 344
3434.41 338
3434.55 332
3434.68 325
3434.81 320
3434.95 316
3435.08 316
3435.22 318
3435.35 323
3435.49 329
3435.62 335
3435.76 339
3435.89 341
3436.02 339
3436.16 333
3436.29 323
3436.43 310
3436.56 296
3436.70 282
3436.83 269
3436.97 257
3437.10 246
3437.23 235
3437.37 225
3437.50 215
3437.64 206
3437.77 199
3437.91 193
3438.04 190
3438.18 189
3438.31 190
3438.44 192
3438.58 192
3438.71 191
3438.85 188
3438.98 183
3439.12 175
3439.25 166
3439.39 155
3439.52 145
3439.65 133
3439.79 122
3439.92 110
3440.06 100
3440.19 91
3440.33 84
3440.46 79
3440.60 77
3440.73 77
3440.87 79
3441.00 83
3441.13 88
3441.27 94
3441.40 102
3441.54 111
3441.67 122
3441.81 134
3441.94 147
3442.08 160
3442.21 170
3442.34 178
3442.48 183
3442.61 184
3442.75 183
3442.88 179
3443.02 174
3443.15 168
3443.29 164
3443.42 161
3443.56 160
3443.69 160
3443.83 161
3443.96 161
3444.09 158
3444.23 153
3444.36 143
3444.50 131
3444.63 116
3444.77 101
3444.90 86
3445.04 73
3445.17 63
3445.31 55
3445.44 48
3445.57 43
3445.71 40
3445.84 38
3445.98 38
3446.11 40
3446.25 43
3446.38 48
3446.52 52
3446.65 56
3446.79 57
3446.92 57
3447.06 54
3447.19 50
3447.32 44
3447.46 38
3447.59 32
3447.73 27
3447.86 23
3448.00 20
3448.13 21
3448.27 23
3448.40 28
3448.54 35
3448.67 43
3448.81 49
3448.94 54
3449.08 56
3449.21 55
3449.34 51
3449.48 45
3449.61 40
3449.75 36
3449.88 35
3450.02 38
3450.15 43
3450.29 51
3450.42 61
3450.56 71
3450.69 80
3450.83 86
3450.96 91
3451.10 93
3451.23 93
3451.36 92
3451.50 90
3451.63 88
3451.77 84
3451.90 79
3452.04 73
3452.17 66
3452.31 57
3452.44 49
3452.58 43
3452.71 38
3452.85 36
3452.98 36
3453.12 38
3453.25 42
3453.39 45
3453.52 49
3453.66 52
3453.79 56
3453.93 60
3454.06 64
3454.19 68
3454.33 71
3454.46 74
3454.60 77
3454.73 78
3454.87 79
3455.00 80
3455.14 81
3455.27 83
3455.41 87
3455.54 91
3455.68 95
3455.81 99
3455.95 102
3456.08 104
3456.22 103
3456.35 101
3456.49 99
3456.62 97
3456.76 96
3456.89 96
3457.03 97
3457.16 98
3457.29 99
3457.43 98
3457.56 97
3457.70 95
3457.83 92
3457.97 90
3458.10 89
3458.24 88
3458.37 88
3458.51 89
3458.64 89
3458.78 89
3458.91 89
3459.05 87
3459.18 86
3459.32 83
3459.45 78
3459.59 73
3459.72 67
3459.86 60
3459.99 53
3460.13 46
3460.26 41
3460.40 38
3460.53 37
3460.67 37
3460.80 37
3460.94 39
3461.07 40
3461.21 41
3461.34 41
3461.48 42
3461.61 42
3461.75 42
3461.88 43
3462.02 44
3462.15 46
3462.29 48
3462.42 50
3462.56 54
3462.69 59
3462.83 64
3462.96 70
3463.10 76
3463.23 82
3463.36 88
3463.50 93
3463.63 97
3463.77 101
3463.90 105
3464.04 110
3464.17 114
3464.31 118
3464.44 121
3464.58 122
3464.71 122
3464.85 120
3464.98 116
3465.12 111
3465.25 104
3465.39 98
3465.52 91
3465.66 85
3465.79 79
3465.93 74
3466.06 70
3466.20 68
3466.33 67
3466.47 67
3466.60 66
3466.74 65
3466.87 62
3467.01 58
3467.14 53
3467.28 49
3467.41 45
3467.55 44
3467.68 46
3467.82 50
3467.95 56
3468.09 63
3468.22 69
3468.36 74
3468.49 77
3468.63 79
3468.77 80
3468.90 80
3469.04 81
3469.17 83
3469.31 85
3469.44 89
3469.58 92
3469.71 96
3469.85 100
3469.98 104
3470.12 108
3470.25 111
3470.39 114
3470.52 115
3470.66 114
3470.79 110
3470.93 105
3471.06 99
3471.20 93
3471.33 89
3471.47 89
3471.60 91
3471.74 95
3471.87 101
3472.01 107
3472.14 112
3472.28 115
3472.41 115
3472.55 113
3472.68 111
3472.82 109
3472.95 109
3473.09 111
3473.22 116
3473.36 123
3473.49 131
3473.63 138
3473.76 142
3473.90 144
3474.03 144
3474.17 140
3474.30 136
3474.44 130
3474.57 125
3474.71 119
3474.85 114
3474.98 110
3475.12 107
3475.25 104
3475.39 104
3475.52 104
3475.66 106
3475.79 110
3475.93 115
3476.06 120
3476.20 125
3476.33 131
3476.47 136
3476.60 139
3476.74 141
3476.87 140
3477.01 138
3477.14 133
3477.28 128
3477.41 121
3477.55 116
3477.68 112
3477.82 110
3477.95 110
3478.09 111
3478.23 114
3478.36 116
3478.50 116
3478.63 115
3478.77 110
3478.90 104
3479.04 95
3479.17 87
3479.31 78
3479.44 71
3479.58 66
3479.71 63
3479.85 63
3479.98 65
3480.12 68
3480.25 70
3480.39 73
3480.52 74
3480.66 74
3480.80 72
3480.93 71
3481.07 70
3481.20 70
3481.34 71
3481.47 73
3481.61 76
3481.74 79
3481.88 82
3482.01 83
3482.15 82
3482.28 79
3482.42 75
3482.55 69
3482.69 64
3482.82 59
3482.96 56
3483.10 54
3483.23 53
3483.37 53
3483.50 54
3483.64 55
3483.77 55
3483.91 55
3484.04 55
3484.18 55
3484.31 53
3484.45 51
3484.58 47
3484.72 43
3484.86 37
3484.99 30
3485.13 23
3485.26 15
3485.40 8
3485.53 2
3485.67 0
3485.80 0
3485.94 0
3486.07 0
3486.21 0
3486.34 0
3486.48 0
3486.62 0
3486.75 3
3486.89 6
3487.02 8
3487.16 9
3487.29 8
3487.43 8
3487.56 8
3487.70 9
3487.83 12
3487.97 16
3488.10 20
3488.24 24
3488.38 27
3488.51 29
3488.65 30
3488.78 30
3488.92 31
3489.05 34
3489.19 38
3489.32 44
3489.46 50
3489.59 57
3489.73 63
3489.87 68
3490.00 71
3490.14 73
3490.27 74
3490.41 74
3490.54 75
3490.68 76
3490.81 78
3490.95 80
3491.08 83
3491.22 86
3491.36 90
3491.49 94
3491.63 99
3491.76 104
3491.90 108
3492.03 113
3492.17 115
3492.30 116
3492.44 114
3492.58 111
3492.71 105
3492.85 99
3492.98 93
3493.12 88
3493.25 85
3493.39 85
3493.52 88
3493.66 95
3493.80 105
3493.93 119
3494.07 134
3494.20 150
3494.34 165
3494.47 176
3494.61 182
3494.74 183
3494.88 179
3495.02 172
3495.15 163
3495.29 154
3495.42 147
3495.56 143
3495.69 140
3495.83 140
3495.96 140
3496.10 139
3496.24 139
3496.37 138
3496.51 138
3496.64 137
3496.78 137
3496.91 137
3497.05 137
3497.18 138
3497.32 139
3497.46 140
3497.59 142
3497.73 144
3497.86 146
3498.00 148
3498.13 150
3498.27 152
3498.40 153
3498.54 156
3498.68 160
3498.81 164
3498.95 169
3499.08 174
3499.22 177
3499.35 179
3499.49 179
3499.63 177
3499.76 174
3499.90 171
3500.03 168
3500.17 166
3500.30 165
3500.44 165
3500.58 167
3500.71 169
3500.85 173
3500.98 176
3501.12 178
3501.25 179
3501.39 176
3501.53 171
3501.66 165
3501.80 158
3501.93 151
3502.07 145
3502.20 141
3502.34 139
3502.48 137
3502.61 135
3502.75 133
3502.88 131
3503.02 130
3503.15 131
3503.29 133
3503.43 136
3503.56 139
3503.70 141
3503.83 142
3503.97 140
3504.10 135
3504.24 129
3504.38 122
3504.51 114
3504.65 108
3504.78 103
3504.92 99
3505.05 98
3505.19 98
3505.33 99
3505.46 101
3505.60 103
3505.73 103
3505.87 103
3506.00 101
3506.14 98
3506.28 94
3506.41 89
3506.55 85
3506.68 81
3506.82 79
3506.95 78
3507.09 79
3507.23 80
3507.36 81
3507.50 83
3507.63 85
3507.77 86
3507.91 87
3508.04 88
3508.18 90
3508.31 92
3508.45 95
3508.58 101
3508.72 108
3508.86 117
3508.99 127
3509.13 137
3509.26 145
3509.40 151
3509.54 154
3509.67 154
3509.81 151
3509.94 147
3510.08 143
3510.21 139
3510.35 136
3510.49 133
3510.62 131
3510.76 130
3510.89 129
3511.03 127
3511.17 125
3511.30 123
3511.44 121
3511.57 118
3511.71 114
3511.85 110
3511.98 105
3512.12 99
3512.25 94
3512.39 87
3512.52 81
3512.66 75
3512.80 68
3512.93 63
3513.07 59
3513.20 56
3513.34 57
3513.48 60
3513.61 67
3513.75 76
3513.88 88
3514.02 101
3514.16 114
3514.29 126
3514.43 138
3514.56 148
3514.70 156
3514.84 163
3514.97 169
3515.11 174
3515.24 178
3515.38 182
3515.52 187
3515.65 195
3515.79 205
3515.92 219
3516.06 236
3516.20 255
3516.33 275
3516.47 295
3516.60 314
3516.74 330
3516.88 345
3517.01 358
3517.15 369
3517.28 379
3517.42 387
3517.56 393
3517.69 396
3517.83 397
3517.96 396
3518.10 394
3518.24 391
3518.37 391
3518.51 391
3518.64 394
3518.78 397
3518.92 401
3519.05 403
3519.19 404
3519.32 405
3519.46 405
3519.60 405
3519.73 405
3519.87 406
3520.00 406
3520.14 404
3520.28 400
3520.41 393
3520.55 384
3520.68 374
3520.82 363
3520.96 353
3521.09 343
3521.23 334
3521.36 325
3521.50 314
3521.64 301
3521.77 286
3521.91 269
3522.04 252
3522.18 236
3522.32 222
3522.45 210
3522.59 203
3522.72 199
3522.86 198
3523.00 200
3523.13 203
3523.27 206
3523.41 209
3523.54 210
3523.68 210
3523.81 210
3523.95 210
3524.09 210
3524.22 212
3524.36 214
3524.49 217
3524.63 219
3524.77 220
3524.90 219
3525.04 216
3525.18 212
3525.31 207
3525.45 203
3525.58 200
3525.72 200
3525.86 201
3525.99 205
3526.13 211
3526.26 218
3526.40 224
3526.54 229
3526.67 231
3526.81 229
3526.95 224
3527.08 216
3527.22 208
3527.35 200
3527.49 195
3527.63 191
3527.76 190
3527.90 190
3528.03 191
3528.17 190
3528.31 188
3528.44 184
3528.58 178
3528.72 169
3528.85 159
3528.99 149
3529.12 138
3529.26 127
3529.40 116
3529.53 106
3529.67 96
3529.81 87
3529.94 79
3530.08 71
3530.21 65
3530.35 61
3530.49 58
3530.62 57
3530.76 57
3530.90 58
3531.03 59
3531.17 62
3531.30 66
3531.44 72
3531.58 81
3531.71 93
3531.85 107
3531.99 122
3532.12 135
3532.26 145
3532.39 152
3532.53 155
3532.67 154
3532.80 151
3532.94 146
3533.08 141
3533.21 137
3533.35 134
3533.49 132
3533.62 131
3533.76 131
3533.89 132
3534.03 134
3534.17 137
3534.30 141
3534.44 145
3534.58 150
3534.71 153
3534.85 154
3534.98 153
3535.12 148
3535.26 141
3535.39 131
3535.53 120
3535.67 110
3535.80 102
3535.94 96
3536.08 94
3536.21 95
3536.35 99
3536.48 105
3536.62 111
3536.76 117
3536.89 122
3537.03 123
3537.17 122
3537.30 118
3537.44 111
3537.58 103
3537.71 95
3537.85 88
3537.98 81
3538.12 76
3538.26 71
3538.39 65
3538.53 60
3538.67 55
3538.80 51
3538.94 49
3539.08 50
3539.21 53
3539.35 59
3539.49 66
3539.62 75
3539.76 82
3539.89 89
3540.03 94
3540.17 97
3540.30 99
3540.44 100
3540.58 100
3540.71 100
3540.85 99
3540.99 99
3541.12 98
3541.26 96
3541.40 93
3541.53 89
3541.67 85
3541.80 81
3541.94 78
3542.08 77
3542.21 79
3542.35 82
3542.49 86
3542.62 90
3542.76 92
3542.90 93
3543.03 92
3543.17 89
3543.31 86
3543.44 81
3543.58 76
3543.72 72
3543.85 67
3543.99 64
3544.13 60
3544.26 57
3544.40 55
3544.53 52
3544.67 50
3544.81 48
3544.94 48
3545.08 48
3545.22 48
3545.35 50
3545.49 52
3545.63 54
3545.76 56
3545.90 58
3546.04 59
3546.17 62
3546.31 64
3546.45 68
3546.58 72
3546.72 76
3546.86 79
3546.99 81
3547.13 81
3547.27 80
3547.40 77
3547.54 74
3547.68 71
3547.81 69
3547.95 68
3548.09 68
3548.22 69
3548.36 70
3548.50 71
3548.63 71
3548.77 70
3548.90 68
3549.04 65
3549.18 63
3549.31 62
3549.45 62
3549.59 64
3549.72 67
3549.86 71
3550.00 76
3550.13 79
3550.27 81
3550.41 81
3550.54 79
3550.68 76
3550.82 74
3550.95 72
3551.09 71
3551.23 70
3551.36 69
3551.50 66
3551.64 62
3551.77 55
3551.91 47
3552.05 39
3552.18 30
3552.32 22
3552.46 15
3552.59 10
3552.73 6
3552.87 3
3553.00 2
3553.14 1
3553.28 2
3553.41 4
3553.55 7
3553.69 12
3553.82 17
3553.96 22
3554.10 26
3554.23 28
3554.37 29
3554.51 28
3554.64 27
3554.78 25
3554.92 25
3555.05 27
3555.19 31
3555.33 35
3555.47 40
3555.60 44
3555.74 47
3555.88 47
3556.01 45
3556.15 41
3556.29 36
3556.42 30
3556.56 22
3556.70 14
3556.83 6
3556.97 0
3557.11 0
3557.24 0
3557.38 0
3557.52 0
3557.65 0
3557.79 5
3557.93 13
3558.06 20
3558.20 25
3558.34 28
3558.47 29
3558.61 29
3558.75 30
3558.88 30
3559.02 32
3559.16 34
3559.29 37
3559.43 40
3559.57 42
3559.71 44
3559.84 45
3559.98 46
3560.12 48
3560.25 49
3560.39 50
3560.53 50
3560.66 48
3560.80 45
3560.94 40
3561.07 33
3561.21 24
3561.35 16
3561.48 8
3561.62 1
3561.76 0
3561.89 0
3562.03 0
3562.17 0
3562.31 0
3562.44 0
3562.58 0
3562.72 0
3562.85 1
3562.99 4
3563.13 7
3563.26 11
3563.40 16
3563.54 20
3563.67 23
3563.81 25
3563.95 26
3564.08 26
3564.22 26
3564.36 25
3564.50 24
3564.63 24
3564.77 25
3564.91 26
3565.04 28
3565.18 30
3565.32 32
3565.45 34
3565.59 36
3565.73 38
3565.86 43
3566.00 49
3566.14 56
3566.28 64
3566.41 73
3566.55 80
3566.69 85
3566.82 88
3566.96 87
3567.10 84
3567.23 80
3567.37 74
3567.51 67
3567.64 61
3567.78 56
3567.92 52
3568.06 49
3568.19 48
3568.33 48
3568.47 49
3568.60 53
3568.74 57
3568.88 61
3569.01 65
3569.15 67
3569.29 67
3569.43 65
3569.56 60
3569.70 53
3569.84 45
3569.97 37
3570.11 30
3570.25 25
3570.38 23
3570.52 23
3570.66 26
3570.80 31
3570.93 37
3571.07 43
3571.21 50
3571.34 56
3571.48 61
3571.62 66
3571.75 69
3571.89 72
3572.03 75
3572.17 78
3572.30 82
3572.44 86
3572.58 91
3572.71 95
3572.85 99
3572.99 102
3573.13 103
3573.26 102
3573.40 99
3573.54 94
3573.67 89
3573.81 84
3573.95 79
3574.09 77
3574.22 76
3574.36 76
3574.50 78
3574.63 81
3574.77 85
3574.91 88
3575.04 91
3575.18 94
3575.32 95
3575.46 95
3575.59 94
3575.73 91
3575.87 87
3576.00 81
3576.14 75
3576.28 69
3576.42 66
3576.55 65
3576.69 66
3576.83 70
3576.96 75
3577.10 79
3577.24 83
3577.38 84
3577.51 82
3577.65 78
3577.79 73
3577.92 67
3578.06 63
3578.20 59
3578.34 57
3578.47 56
3578.61 57
3578.75 57
3578.88 56
3579.02 54
3579.16 50
3579.30 44
3579.43 38
3579.57 32
3579.71 26
3579.85 23
3579.98 21
3580.12 20
3580.26 22
3580.39 24
3580.53 26
3580.67 29
3580.81 32
3580.94 35
3581.08 38
3581.22 42
3581.35 45
3581.49 48
3581.63 51
3581.77 52
3581.90 52
3582.04 52
3582.18 52
3582.32 53
3582.45 55
3582.59 57
3582.73 60
3582.86 62
3583.00 64
3583.14 65
3583.28 65
3583.41 64
3583.55 64
3583.69 65
3583.83 66
3583.96 67
3584.10 67
3584.24 67
3584.37 67
3584.51 67
3584.65 67
3584.79 67
3584.92 68
3585.06 69
3585.20 69
3585.34 67
3585.47 63
3585.61 57
3585.75 52
3585.88 47
3586.02 45
3586.16 45
3586.30 49
3586.43 55
3586.57 63
3586.71 71
3586.85 79
3586.98 84
3587.12 87
3587.26 88
3587.40 86
3587.53 83
3587.67 79
3587.81 76
3587.94 74
3588.08 73
3588.22 75
3588.36 78
3588.49 84
3588.63 90
3588.77 97
3588.91 104
3589.04 109
3589.18 112
3589.32 113
3589.46 111
3589.59 108
3589.73 104
3589.87 100
3590.01 97
3590.14 97
3590.28 98
3590.42 101
3590.55 105
3590.69 110
3590.83 113
3590.97 115
3591.10 115
3591.24 112
3591.38 107
3591.52 100
3591.65 92
3591.79 83
3591.93 74
3592.07 67
3592.20 60
3592.34 53
3592.48 47
3592.62 40
3592.75 33
3592.89 26
3593.03 21
3593.17 19
3593.30 18
3593.44 21
3593.58 26
3593.72 32
3593.85 38
3593.99 43
3594.13 47
3594.27 49
3594.40 48
3594.54 45
3594.68 40
3594.82 34
3594.95 27
3595.09 21
3595.23 17
3595.37 14
3595.50 15
3595.64 18
3595.78 23
3595.92 30
3596.05 38
3596.19 44
3596.33 50
3596.47 54
3596.60 56
3596.74 57
3596.88 58
3597.02 58
3597.15 58
3597.29 58
3597.43 57
3597.57 55
3597.70 52
3597.84 48
3597.98 44
3598.12 40
3598.25 36
3598.39 34
3598.53 34
3598.67 34
3598.80 36
3598.94 37
3599.08 38
3599.22 39
3599.35 39
3599.49 38
3599.63 36
3599.77 33
3599.90 30
3600.04 27
3600.18 25
3600.32 24
3600.46 24
3600.59 26
3600.73 28
3600.87 31
3601.01 33
3601.14 36
3601.28 38
3601.42 40
3601.56 42
3601.69 45
3601.83 49
3601.97 54
3602.11 59
3602.24 64
3602.38 70
3602.52 76
3602.66 83
3602.79 91
3602.93 99
3603.07 107
3603.21 114
3603.35 118
3603.48 118
3603.62 116
3603.76 112
3603.90 107
3604.03 103
3604.17 102
3604.31 104
3604.45 109
3604.58 117
3604.72 126
3604.86 134
3605.00 140
3605.13 143
3605.27 143
3605.41 140
3605.55 134
3605.69 127
3605.82 119
3605.96 111
3606.10 103
3606.24 96
3606.37 89
3606.51 84
3606.65 79
3606.79 76
3606.92 73
3607.06 70
3607.20 68
3607.34 66
3607.48 63
3607.61 60
3607.75 56
3607.89 52
3608.03 46
3608.16 39
3608.30 31
3608.44 22
3608.58 14
3608.72 6
3608.85 0
3608.99 0
3609.13 0
3609.27 0
3609.40 0
3609.54 0
3609.68 0
3609.82 4
3609.96 10
3610.09 17
3610.23 25
3610.37 34
3610.51 43
3610.64 52
3610.78 60
3610.92 67
3611.06 73
3611.20 78
3611.33 82
3611.47 85
3611.61 86
3611.75 86
3611.88 83
3612.02 78
3612.16 72
3612.30 66
3612.44 60
3612.57 56
3612.71 55
3612.85 56
3612.99 59
3613.12 64
3613.26 69
3613.40 75
3613.54 79
3613.68 82
3613.81 84
3613.95 84
3614.09 84
3614.23 84
3614.37 83
3614.50 83
3614.64 83
3614.78 84
3614.92 85
3615.05 86
3615.19 87
3615.33 87
3615.47 88
3615.61 89
3615.74 89
3615.88 88
3616.02 88
3616.16 87
3616.30 86
3616.43 84
3616.57 81
3616.71 77
3616.85 73
3616.99 67
3617.12 61
3617.26 55
3617.40 50
3617.54 47
3617.68 46
3617.81 46
3617.95 48
3618.09 49
3618.23 50
3618.36 49
3618.50 47
3618.64 43
3618.78 40
3618.92 36
3619.05 32
3619.19 29
3619.33 26
3619.47 21
3619.61 16
3619.74 11
3619.88 5
3620.02 1
3620.16 0
3620.30 0
3620.43 1
3620.57 4
3620.71 7
3620.85 8
3620.99 7
3621.12 4
3621.26 0
3621.40 0
3621.54 0
3621.68 0
3621.81 0
3621.95 0
3622.09 8
3622.23 20
3622.37 33
3622.50 47
3622.64 60
3622.78 71
3622.92 78
3623.06 80
3623.19 79
3623.33 75
3623.47 69
3623.61 63
3623.75 59
3623.88 56
3624.02 55
3624.16 55
3624.30 55
3624.44 54
3624.57 53
3624.71 50
3624.85 47
3624.99 44
3625.13 43
3625.26 43
3625.40 45
3625.54 48
3625.68 52
3625.82 56
3625.96 57
3626.09 56
3626.23 53
3626.37 47
3626.51 42
3626.65 37
3626.78 33
3626.92 32
3627.06 32
3627.20 34
3627.34 36
3627.47 39
3627.61 41
3627.75 43
3627.89 46
3628.03 48
3628.16 51
3628.30 53
3628.44 55
3628.58 55
3628.72 55
3628.86 53
3628.99 52
3629.13 51
3629.27 50
3629.41 51
3629.55 53
3629.68 55
3629.82 57
3629.96 58
3630.10 59
3630.24 58
3630.38 56
3630.51 55
3630.65 53
3630.79 52
3630.93 51
3631.07 51
3631.20 51
3631.34 51
3631.48 51
3631.62 52
3631.76 52
3631.90 52
3632.03 52
3632.17 52
3632.31 52
3632.45 52
3632.59 51
3632.72 50
3632.86 49
3633.00 48
3633.14 47
3633.28 48
3633.42 50
3633.55 54
3633.69 60
3633.83 66
3633.97 74
3634.11 83
3634.25 92
3634.38 99
3634.52 105
3634.66 108
3634.80 109
3634.94 106
3635.07 101
3635.21 94
3635.35 86
3635.49 77
3635.63 69
3635.77 60
3635.90 53
3636.04 47
3636.18 42
3636.32 39
3636.46 37
3636.60 37
3636.73 37
3636.87 38
3637.01 39
3637.15 40
3637.29 40
3637.43 42
3637.56 44
3637.70 47
3637.84 52
3637.98 57
3638.12 63
3638.26 67
3638.39 71
3638.53 73
3638.67 74
3638.81 75
3638.95 75
3639.09 75
3639.22 75
3639.36 73
3639.50 71
3639.64 67
3639.78 64
3639.92 61
3640.05 60
3640.19 61
3640.33 65
3640.47 70
3640.61 74
3640.75 78
3640.88 80
3641.02 79
3641.16 75
3641.30 71
3641.44 66
3641.58 62
3641.71 59
3641.85 57
3641.99 58
3642.13 59
3642.27 62
3642.41 64
3642.54 67
3642.68 69
3642.82 70
3642.96 70
3643.10 69
3643.24 69
3643.37 70
3643.51 71
3643.65 73
3643.79 76
3643.93 79
3644.07 82
3644.21 84
3644.34 84
3644.48 82
3644.62 79
3644.76 73
3644.90 66
3645.04 59
3645.17 52
3645.31 46
3645.45 42
3645.59 41
3645.73 41
3645.87 44
3646.01 48
3646.14 52
3646.28 57
3646.42 62
3646.56 67
3646.70 71
3646.84 74
3646.97 76
3647.11 75
3647.25 73
3647.39 68
3647.53 62
3647.67 55
3647.81 47
3647.94 41
3648.08 36
3648.22 32
3648.36 30
3648.50 29
3648.64 29
3648.77 29
3648.91 28
3649.05 26
3649.19 25
3649.33 23
3649.47 22
3649.61 22
3649.74 23
3649.88 26
3650.02 29
3650.16 33
3650.30 37
3650.44 39
3650.58 40
3650.71 38
3650.85 34
3650.99 30
3651.13 25
3651.27 20
3651.41 16
3651.55 14
3651.68 12
3651.82 10
3651.96 8
3652.10 6
3652.24 4
3652.38 3
3652.52 2
3652.65 3
3652.79 6
3652.93 9
3653.07 13
3653.21 17
3653.35 20
3653.49 22
3653.62 24
3653.76 27
3653.90 29
3654.04 33
3654.18 37
3654.32 41
3654.46 44
3654.59 47
3654.73 48
3654.87 48
3655.01 47
3655.15 46
3655.29 44
3655.43 43
3655.57 42
3655.70 41
3655.84 41
3655.98 41
3656.12 40
3656.26 40
3656.40 41
3656.54 42
3656.67 45
3656.81 48
3656.95 54
3657.09 60
3657.23 68
3657.37 75
3657.51 83
3657.65 90
3657.78 96
3657.92 101
3658.06 105
3658.20 110
3658.34 115
3658.48 121
3658.62 128
3658.75 136
3658.89 145
3659.03 154
3659.17 164
3659.31 173
3659.45 183
3659.59 191
3659.73 197
3659.86 201
3660.00 203
3660.14 202
3660.28 200
3660.42 196
3660.56 193
3660.70 189
3660.84 187
3660.97 185
3661.11 184
3661.25 183
3661.39 183
3661.53 182
3661.67 180
3661.81 179
3661.95 176
3662.08 173
3662.22 168
3662.36 161
3662.50 154
3662.64 145
3662.78 136
3662.92 127
3663.06 119
3663.19 111
3663.33 105
3663.47 99
3663.61 95
3663.75 92
3663.89 90
3664.03 88
3664.17 88
3664.31 87
3664.44 88
3664.58 89
3664.72 90
3664.86 91
3665.00 91
3665.14 89
3665.28 85
3665.42 80
3665.55 74
3665.69 67
3665.83 60
3665.97 55
3666.11 52
3666.25 49
3666.39 48
3666.53 48
3666.67 48
3666.80 49
3666.94 50
3667.08 50
3667.22 51
3667.36 52
3667.50 54
3667.64 55
3667.78 57
3667.92 58
3668.05 59
3668.19 59
3668.33 57
3668.47 54
3668.61 49
3668.75 44
3668.89 40
3669.03 36
3669.17 36
3669.30 37
3669.44 41
3669.58 47
3669.72 52
3669.86 57
3670.00 60
3670.14 61
3670.28 60
3670.42 58
3670.55 55
3670.69 52
3670.83 47
3670.97 42
3671.11 38
3671.25 33
3671.39 28
3671.53 24
3671.67 21
3671.80 18
3671.94 16
3672.08 14
3672.22 13
3672.36 11
3672.50 10
3672.64 9
3672.78 7
3672.92 6
3673.06 4
3673.19 3
3673.33 1
3673.47 0
3673.61 0
3673.75 0
3673.89 0
3674.03 0
3674.17 0
3674.31 0
3674.45 0
3674.58 0
3674.72 3
3674.86 7
3675.00 12
3675.14 16
3675.28 19
3675.42 21
3675.56 22
3675.70 22
3675.84 21
3675.97 20
3676.11 19
3676.25 18
3676.39 17
3676.53 16
3676.67 15
3676.81 14
3676.95 13
3677.09 13
3677.23 14
3677.37 16
3677.50 20
3677.64 27
3677.78 37
3677.92 49
3678.06 64
3678.20 79
3678.34 93
3678.48 104
3678.62 110
3678.76 111
3678.89 108
3679.03 100
3679.17 91
3679.31 81
3679.45 73
3679.59 66
3679.73 62
3679.87 58
3680.01 55
3680.15 52
3680.29 47
3680.43 42
3680.56 37
3680.70 32
3680.84 29
3680.98 26
3681.12 24
3681.26 23
3681.40 22
3681.54 21
3681.68 20
3681.82 18
3681.96 18
3682.09 18
3682.23 19
3682.37 21
3682.51 25
3682.65 30
3682.79 35
3682.93 40
3683.07 45
3683.21 49
3683.35 53
3683.49 57
3683.63 61
3683.76 65
3683.90 70
3684.04 74
3684.18 76
3684.32 75
3684.46 72
3684.60 65
3684.74 57
3684.88 48
3685.02 41
3685.16 36
3685.30 34
3685.44 36
3685.57 40
3685.71 46
3685.85 53
3685.99 61
3686.13 68
3686.27 74
3686.41 78
3686.55 80
3686.69 81
3686.83 81
3686.97 79
3687.11 79
3687.25 79
3687.38 81
3687.52 84
3687.66 88
3687.80 93
3687.94 97
3688.08 98
3688.22 98
3688.36 95
3688.50 91
3688.64 86
3688.78 81
3688.92 77
3689.06 75
3689.19 73
3689.33 72
3689.47 70
3689.61 67
3689.75 63
3689.89 59
3690.03 55
3690.17 53
3690.31 54
3690.45 56
3690.59 60
3690.73 64
3690.87 68
3691.01 71
3691.14 72
3691.28 72
3691.42 70
3691.56 68
3691.70 67
3691.84 66
3691.98 66
3692.12 66
3692.26 66
3692.40 65
3692.54 62
3692.68 57
3692.82 50
3692.96 42
3693.10 34
3693.24 26
3693.37 20
3693.51 16
3693.65 15
3693.79 16
3693.93 20
3694.07 25
3694.21 31
3694.35 37
3694.49 43
3694.63 48
3694.77 52
3694.91 55
3695.05 56
3695.19 55
3695.33 53
3695.47 49
3695.60 45
3695.74 40
3695.88 35
3696.02 31
3696.16 29
3696.30 27
3696.44 27
3696.58 29
3696.72 31
3696.86 34
3697.00 38
3697.14 42
3697.28 46
3697.42 50
3697.56 54
3697.70 57
3697.84 60
3697.97 61
3698.11 61
3698.25 60
3698.39 59
3698.53 58
3698.67 59
3698.81 63
3698.95 68
3699.09 74
3699.23 80
3699.37 85
3699.51 89
3699.65 89
3699.79 88
3699.93 85
3700.07 81
3700.21 77
3700.35 73
3700.49 70
3700.62 67
3700.76 64
3700.90 62
3701.04 61
3701.18 60
3701.32 62
3701.46 67
3701.60 74
3701.74 83
3701.88 94
3702.02 104
3702.16 113
3702.30 119
3702.44 121
3702.58 121
3702.72 117
3702.86 112
3703.00 106
3703.14 101
3703.28 97
3703.42 94
3703.55 94
3703.69 96
3703.83 100
3703.97 105
3704.11 111
3704.25 116
3704.39 120
3704.53 122
3704.67 123
3704.81 122
3704.95 120
3705.09 118
3705.23 117
3705.37 117
3705.51 119
3705.65 121
3705.79 123
3705.93 124
3706.07 122
3706.21 118
3706.35 112
3706.49 105
3706.63 97
3706.77 90
3706.90 86
3707.04 84
3707.18 84
3707.32 86
3707.46 89
3707.60 92
3707.74 94
3707.88 94
3708.02 93
3708.16 92
3708.30 89
3708.44 86
3708.58 84
3708.72 82
3708.86 79
3709.00 75
3709.14 69
3709.28 61
3709.42 51
3709.56 41
3709.70 32
3709.84 26
3709.98 23
3710.12 25
3710.26 31
3710.40 39
3710.54 48
3710.68 56
3710.82 61
3710.95 62
3711.09 61
3711.23 57
3711.37 54
3711.51 52
3711.65 53
3711.79 56
3711.93 61
3712.07 67
3712.21 72
3712.35 76
3712.49 78
3712.63 78
3712.77 75
3712.91 72
3713.05 67
3713.19 61
3713.33 55
3713.47 48
3713.61 42
3713.75 37
3713.89 33
3714.03 30
3714.17 28
3714.31 28
3714.45 28
3714.59 30
3714.73 32
3714.87 36
3715.01 42
3715.15 48
3715.29 56
3715.43 64
3715.57 71
3715.71 78
3715.85 84
3715.99 89
3716.13 92
3716.27 94
3716.40 96
3716.54 98
3716.68 98
3716.82 97
3716.96 95
3717.10 92
3717.24 86
3717.38 80
3717.52 73
3717.66 66
3717.80 60
3717.94 55
3718.08 51
3718.22 48
3718.36 46
3718.50 46
3718.64 48
3718.78 52
3718.92 58
3719.06 66
3719.20 76
3719.34 86
3719.48 94
3719.62 100
3719.76 103
3719.90 104
3720.04 102
3720.18 99
3720.32 96
3720.46 93
3720.60 92
3720.74 92
3720.88 94
3721.02 98
3721.16 105
3721.30 114
3721.44 125
3721.58 137
3721.72 149
3721.86 159
3722.00 166
3722.14 169
3722.28 168
3722.42 162
3722.56 154
3722.70 144
3722.84 133
3722.98 122
3723.12 113
3723.26 104
3723.40 97
3723.54 92
3723.68 89
3723.82 88
3723.96 89
3724.10 92
3724.24 96
3724.38 101
3724.52 106
3724.66 108
3724.80 109
3724.94 108
3725.08 105
3725.22 101
3725.36 97
3725.50 94
3725.64 91
3725.78 89
3725.92 87
3726.06 86
3726.20 86
3726.34 88
3726.48 90
3726.62 92
3726.76 95
3726.90 98
3727.04 99
3727.18 99
3727.32 98
3727.46 96
3727.60 94
3727.74 93
3727.88 92
3728.02 93
3728.16 95
3728.30 96
3728.44 96
3728.58 94
3728.72 92
3728.86 87
3729.00 82
3729.14 76
3729.28 71
3729.42 67
3729.56 64
3729.70 62
3729.84 61
3729.98 62
3730.12 63
3730.26 65
3730.40 67
3730.54 67
3730.68 66
3730.82 64
3730.96 60
3731.10 54
3731.24 46
3731.38 39
3731.52 32
3731.66 26
3731.80 24
3731.94 25
3732.08 28
3732.22 35
3732.36 42
3732.50 49
3732.64 55
3732.78 57
3732.92 57
3733.06 56
3733.20 53
3733.34 51
3733.48 50
3733.62 52
3733.76 55
3733.90 61
3734.04 66
3734.18 72
3734.32 77
3734.46 82
3734.60 86
3734.74 89
3734.88 91
3735.02 93
3735.16 94
3735.30 96
3735.44 97
3735.58 98
3735.72 100
3735.86 102
3736.00 103
3736.14 104
3736.28 104
3736.42 103
3736.56 99
3736.70 95
3736.84 89
3736.98 83
3737.12 78
3737.26 74
3737.40 72
3737.54 70
3737.68 70
3737.82 70
3737.96 70
3738.10 70
3738.25 69
3738.39 67
3738.53 65
3738.67 64
3738.81 63
3738.95 63
3739.09 65
3739.23 68
3739.37 73
3739.51 79
3739.65 87
3739.79 96
3739.93 105
3740.07 116
3740.21 127
3740.35 137
3740.49 147
3740.63 155
3740.77 160
3740.91 163
3741.05 164
3741.19 164
3741.33 163
3741.47 161
3741.61 159
3741.75 157
3741.89 155
3742.03 153
3742.17 151
3742.31 147
3742.45 142
3742.59 136
3742.73 129
3742.87 121
3743.01 114
3743.15 108
3743.29 104
3743.43 103
3743.57 104
3743.72 106
3743.86 109
3744.00 112
3744.14 114
3744.28 115
3744.42 114
3744.56 113
3744.70 110
3744.84 108
3744.98 105
3745.12 103
3745.26 102
3745.40 102
3745.54 104
3745.68 107
3745.82 112
3745.96 117
3746.10 121
3746.24 123
3746.38 123
3746.52 121
3746.66 119
3746.80 116
3746.94 115
3747.08 116
3747.22 119
3747.36 124
3747.50 129
3747.64 133
3747.79 136
3747.93 136
3748.07 134
3748.21 130
3748.35 126
3748.49 121
3748.63 117
3748.77 113
3748.91 110
3749.05 106
3749.19 102
3749.33 98
3749.47 94
3749.61 90
3749.75 86
3749.89 82
3750.03 79
3750.17 76
3750.31 74
3750.45 72
3750.59 71
3750.73 70
3750.87 69
3751.01 68
3751.16 67
3751.30 67
3751.44 68
3751.58 70
3751.72 72
3751.86 75
3752.00 78
3752.14 80
3752.28 82
3752.42 83
3752.56 84
3752.70 84
3752.84 84
3752.98 84
3753.12 84
3753.26 84
3753.40 84
3753.54 84
3753.68 82
3753.82 80
3753.96 78
3754.11 76
3754.25 74
3754.39 73
3754.53 74
3754.67 76
3754.81 79
3754.95 83
3755.09 86
3755.23 88
3755.37 87
3755.51 85
3755.65 81
3755.79 77
3755.93 72
3756.07 67
3756.21 63
3756.35 60
3756.49 57
3756.63 54
3756.78 50
3756.92 47
3757.06 45
3757.20 43
3757.34 43
3757.48 45
3757.62 49
3757.76 54
3757.90 59
3758.04 64
3758.18 69
3758.32 73
3758.46 77
3758.60 80
3758.74 82
3758.88 85
3759.02 86
3759.17 88
3759.31 90
3759.45 91
3759.59 92
3759.73 94
3759.87 97
3760.01 101
3760.15 105
3760.29 111
3760.43 117
3760.57 123
3760.71 130
3760.85 136
3760.99 143
3761.13 148
3761.27 153
3761.42 157
3761.56 160
3761.70 160
3761.84 160
3761.98 157
3762.12 154
3762.26 150
3762.40 148
3762.54 148
3762.68 151
3762.82 157
3762.96 166
3763.10 176
3763.24 186
3763.38 196
3763.52 204
3763.67 210
3763.81 215
3763.95 218
3764.09 220
3764.23 222
3764.37 223
3764.51 223
3764.65 222
3764.79 220
3764.93 216
3765.07 209
3765.21 200
3765.35 191
3765.49 180
3765.64 171
3765.78 162
3765.92 155
3766.06 149
3766.20 144
3766.34 139
3766.48 134
3766.62 129
3766.76 125
3766.90 121
3767.04 119
3767.18 118
3767.32 120
3767.46 124
3767.61 129
3767.75 136
3767.89 144
3768.03 153
3768.17 160
3768.31 166
3768.45 169
3768.59 170
3768.73 169
3768.87 165
3769.01 161
3769.15 156
3769.30 152
3769.44 148
3769.58 145
3769.72 141
3769.86 137
3770.00 132
3770.14 125
3770.28 116
3770.42 107
3770.56 97
3770.70 88
3770.84 82
3770.98 78
3771.13 76
3771.27 77
3771.41 79
3771.55 80
3771.69 81
3771.83 81
3771.97 80
3772.11 80
3772.25 79
3772.39 80
3772.53 81
3772.67 84
3772.82 86
3772.96 88
3773.10 89
3773.24 89
3773.38 87
3773.52 84
3773.66 80
3773.80 74
3773.94 68
3774.08 62
3774.22 57
3774.37 53
3774.51 50
3774.65 49
3774.79 48
3774.93 49
3775.07 51
3775.21 53
3775.35 56
3775.49 59
3775.63 64
3775.77 69
3775.91 74
3776.06 80
3776.20 84
3776.34 87
3776.48 89
3776.62 89
3776.76 89
3776.90 89
3777.04 89
3777.18 88
3777.32 87
3777.47 86
3777.61 84
3777.75 82
3777.89 81
3778.03 80
3778.17 79
3778.31 78
3778.45 77
3778.59 77
3778.73 76
3778.87 76
3779.02 77
3779.16 78
3779.30 80
3779.44 81
3779.58 82
3779.72 81
3779.86 78
3780.00 73
3780.14 67
3780.28 59
3780.43 51
3780.57 43
3780.71 38
3780.85 33
3780.99 32
3781.13 32
3781.27 34
3781.41 36
3781.55 39
3781.69 41
3781.84 43
3781.98 43
3782.12 42
3782.26 41
3782.40 39
3782.54 37
3782.68 36
3782.82 36
3782.96 36
3783.10 37
3783.25 39
3783.39 41
3783.53 43
3783.67 44
3783.81 45
3783.95 45
3784.09 45
3784.23 44
3784.37 44
3784.52 44
3784.66 45
3784.80 47
3784.94 49
3785.08 50
3785.22 50
3785.36 49
3785.50 47
3785.64 44
3785.79 41
3785.93 37
3786.07 35
3786.21 34
3786.35 33
3786.49 33
3786.63 34
3786.77 34
3786.91 35
3787.06 36
3787.20 36
3787.34 35
3787.48 35
3787.62 34
3787.76 35
3787.90 36
3788.04 38
3788.18 40
3788.33 44
3788.47 47
3788.61 49
3788.75 50
3788.89 50
3789.03 49
3789.17 48
3789.31 47
3789.45 48
3789.60 50
3789.74 54
3789.88 59
3790.02 64
3790.16 69
3790.30 74
3790.44 77
3790.58 79
3790.73 80
3790.87 79
3791.01 77
3791.15 73
3791.29 68
3791.43 62
3791.57 56
3791.71 51
3791.85 48
3792.00 47
3792.14 48
3792.28 49
3792.42 51
3792.56 51
3792.70 50
3792.84 47
3792.98 43
3793.13 39
3793.27 36
3793.41 35
3793.55 35
3793.69 36
3793.83 38
3793.97 41
3794.11 43
3794.26 45
3794.40 48
3794.54 50
3794.68 53
3794.82 56
3794.96 59
3795.10 61
3795.24 62
3795.39 61
3795.53 58
3795.67 54
3795.81 48
3795.95 40
3796.09 31
3796.23 21
3796.37 10
3796.52 0
3796.66 0
3796.80 0
3796.94 0
3797.08 0
3797.22 0
3797.36 0
3797.51 0
3797.65 2
3797.79 16
3797.93 31
3798.07 43
3798.21 53
3798.35 59
3798.49 61
3798.64 61
3798.78 59
3798.92 56
3799.06 52
3799.20 49
3799.34 47
3799.48 46
3799.63 47
3799.77 48
3799.91 50
3800.05 52
3800.19 53
3800.33 54
3800.47 54
3800.61 52
3800.76 48
3800.90 43
3801.04 37
3801.18 31
3801.32 26
3801.46 23
3801.60 23
3801.75 25
3801.89 28
3802.03 33
3802.17 38
3802.31 42
3802.45 46
3802.59 50
3802.74 52
3802.88 53
3803.02 52
3803.16 50
3803.30 46
3803.44 42
3803.58 37
3803.73 34
3803.87 32
3804.01 33
3804.15 36
3804.29 40
3804.43 44
3804.57 47
3804.72 49
3804.86 49
3805.00 48
3805.14 47
3805.28 46
3805.42 46
3805.56 47
3805.71 49
3805.85 50
3805.99 51
3806.13 50
3806.27 48
3806.41 45
3806.55 41
3806.70 36
3806.84 33
3806.98 31
3807.12 31
3807.26 33
3807.40 37
3807.55 42
3807.69 47
3807.83 53
3807.97 60
3808.11 66
3808.25 72
3808.39 79
3808.54 85
3808.68 90
3808.82 95
3808.96 98
3809.10 100
3809.24 101
3809.38 102
3809.53 103
3809.67 105
3809.81 110
3809.95 117
3810.09 126
3810.23 138
3810.38 151
3810.52 163
3810.66 175
3810.80 183
3810.94 188
3811.08 190
3811.23 188
3811.37 185
3811.51 181
3811.65 178
3811.79 175
3811.93 174
3812.07 174
3812.22 176
3812.36 179
3812.50 184
3812.64 191
3812.78 200
3812.92 213
3813.07 228
3813.21 244
3813.35 260
3813.49 274
3813.63 287
3813.77 297
3813.92 307
3814.06 317
3814.20 328
3814.34 340
3814.48 351
3814.62 361
3814.77 368
3814.91 371
3815.05 369
3815.19 363
3815.33 353
3815.47 341
3815.62 328
3815.76 315
3815.90 302
3816.04 288
3816.18 275
3816.32 261
3816.47 246
3816.61 232
3816.75 217
3816.89 203
3817.03 191
3817.17 179
3817.32 170
3817.46 161
3817.60 154
3817.74 146
3817.88 138
3818.02 129
3818.17 120
3818.31 111
3818.45 102
3818.59 94
3818.73 87
3818.87 81
3819.02 77
3819.16 75
3819.30 75
3819.44 77
3819.58 82
3819.72 88
3819.87 96
3820.01 103
3820.15 109
3820.29 114
3820.43 115
3820.57 113
3820.72 109
3820.86 102
3821.00 94
3821.14 86
3821.28 78
3821.43 70
3821.57 64
3821.71 58
3821.85 54
3821.99 51
3822.13 48
3822.28 46
3822.42 44
3822.56 42
3822.70 41
3822.84 41
3822.98 41
3823.13 42
3823.27 44
3823.41 46
3823.55 49
3823.69 51
3823.84 53
3823.98 55
3824.12 58
3824.26 62
3824.40 67
3824.54 73
3824.69 80
3824.83 87
3824.97 93
3825.11 97
3825.25 100
3825.40 101
3825.54 101
3825.68 99
3825.82 97
3825.96 93
3826.10 88
3826.25 80
3826.39 71
3826.53 60
3826.67 48
3826.81 37
3826.96 27
3827.10 19
3827.24 15
3827.38 14
3827.52 17
3827.66 21
3827.81 27
3827.95 33
3828.09 39
3828.23 45
3828.37 49
3828.52 53
3828.66 56
3828.80 59
3828.94 62
3829.08 65
3829.23 68
3829.37 71
3829.51 73
3829.65 74
3829.79 75
3829.94 74
3830.08 72
3830.22 71
3830.36 70
3830.50 70
3830.64 71
3830.79 72
3830.93 73
3831.07 71
3831.21 66
3831.35 58
3831.50 47
3831.64 34
3831.78 21
3831.92 9
3832.06 0
3832.21 0
3832.35 0
3832.49 0
3832.63 0
3832.77 0
3832.92 0
3833.06 4
3833.20 11
3833.34 19
3833.48 27
3833.63 35
3833.77 41
3833.91 45
3834.05 47
3834.19 46
3834.34 44
3834.48 40
3834.62 35
3834.76 30
3834.90 24
3835.05 19
3835.19 15
3835.33 12
3835.47 10
3835.61 9
3835.76 8
3835.90 9
3836.04 9
3836.18 9
3836.32 8
3836.47 7
3836.61 6
3836.75 5
3836.89 5
3837.03 6
3837.18 10
3837.32 14
3837.46 19
3837.60 22
3837.74 25
3837.89 26
3838.03 26
3838.17 26
3838.31 26
3838.46 27
3838.60 28
3838.74 30
3838.88 30
3839.02 31
3839.17 30
3839.31 29
3839.45 28
3839.59 28
3839.73 28
3839.88 28
3840.02 30
3840.16 33
3840.30 36
3840.44 39
3840.59 42
3840.73 45
3840.87 47
3841.01 49
3841.15 49
3841.30 50
3841.44 49
3841.58 48
3841.72 47
3841.87 45
3842.01 43
3842.15 41
3842.29 38
3842.43 35
3842.58 31
3842.72 28
3842.86 25
3843.00 23
3843.14 22
3843.29 23
3843.43 25
3843.57 26
3843.71 28
3843.86 28
3844.00 27
3844.14 26
3844.28 24
3844.42 23
3844.57 23
3844.71 23
3844.85 25
3844.99 28
3845.14 31
3845.28 35
3845.42 38
3845.56 43
3845.70 49
3845.85 57
3845.99 67
3846.13 77
3846.27 86
3846.42 93
3846.56 96
3846.70 95
3846.84 91
3846.98 83
3847.13 75
3847.27 68
3847.41 63
3847.55 59
3847.70 58
3847.84 57
3847.98 57
3848.12 56
3848.26 55
3848.41 53
3848.55 53
3848.69 54
3848.83 58
3848.98 63
3849.12 69
3849.26 76
3849.40 82
3849.54 86
3849.69 88
3849.83 88
3849.97 85
3850.11 82
3850.26 77
3850.40 72
3850.54 68
3850.68 64
3850.83 60
3850.97 55
3851.11 51
3851.25 47
3851.39 43
3851.54 38
3851.68 35
3851.82 32
3851.96 31
3852.11 29
3852.25 29
3852.39 27
3852.53 26
3852.68 23
3852.82 20
3852.96 16
3853.10 11
3853.25 6
3853.39 2
3853.53 0
3853.67 0
3853.81 0
3853.96 0
3854.10 0
3854.24 0
3854.38 0
3854.53 0
3854.67 0
3854.81 0
3854.95 3
3855.10 7
3855.24 12
3855.38 17
3855.52 24
3855.67 31
3855.81 38
3855.95 46
3856.09 53
3856.24 59
3856.38 64
3856.52 67
3856.66 67
3856.80 63
3856.95 56
3857.09 48
3857.23 38
3857.37 29
3857.52 21
3857.66 16
3857.80 15
3857.94 16
3858.09 19
3858.23 23
3858.37 27
3858.51 30
3858.66 31
3858.80 32
3858.94 31
3859.08 30
3859.23 30
3859.37 30
3859.51 29
3859.65 29
3859.80 28
3859.94 27
3860.08 24
3860.22 22
3860.37 19
3860.51 16
3860.65 15
3860.79 15
3860.94 17
3861.08 20
3861.22 23
3861.36 26
3861.51 28
3861.65 28
3861.79 28
3861.93 26
3862.08 24
3862.22 22
3862.36 22
3862.50 23
3862.65 26
3862.79 31
3862.93 38
3863.07 44
3863.22 50
3863.36 54
3863.50 56
3863.64 55
3863.79 52
3863.93 47
3864.07 41
3864.21 35
3864.36 29
3864.50 24
3864.64 20
3864.78 17
3864.93 16
3865.07 16
3865.21 17
3865.35 20
3865.50 24
3865.64 27
3865.78 31
3865.92 34
3866.07 36
3866.21 38
3866.35 40
3866.49 41
3866.64 44
3866.78 48
3866.92 53
3867.07 60
3867.21 68
3867.35 77
3867.49 84
3867.64 88
3867.78 90
3867.92 89
3868.06 84
3868.21 78
3868.35 71
3868.49 64
3868.63 59
3868.78 55
3868.92 55
3869.06 56
3869.20 58
3869.35 61
3869.49 64
3869.63 68
3869.78 71
3869.92 74
3870.06 76
3870.20 78
3870.35 79
3870.49 79
3870.63 77
3870.77 73
3870.92 68
3871.06 62
3871.20 55
3871.34 49
3871.49 44
3871.63 40
3871.77 39
3871.92 39
3872.06 42
3872.20 45
3872.34 48
3872.49 53
3872.63 57
3872.77 60
3872.91 64
3873.06 68
3873.20 72
3873.34 76
3873.49 79
3873.63 82
3873.77 84
3873.91 86
3874.06 87
3874.20 86
3874.34 85
3874.48 84
3874.63 81
3874.77 76
3874.91 71
3875.06 65
3875.20 58
3875.34 52
3875.48 46
3875.63 40
3875.77 36
3875.91 32
3876.05 28
3876.20 24
3876.34 21
3876.48 18
3876.63 16
3876.77 16
3876.91 19
3877.05 23
3877.20 28
3877.34 34
3877.48 39
3877.63 43
3877.77 45
3877.91 46
3878.05 46
3878.20 45
3878.34 45
3878.48 47
3878.62 50
3878.77 54
3878.91 59
3879.05 65
3879.20 70
3879.34 75
3879.48 80
3879.62 84
3879.77 88
3879.91 90
3880.05 91
3880.20 90
3880.34 86
3880.48 80
3880.62 71
3880.77 62
3880.91 52
3881.05 43
3881.20 37
3881.34 34
3881.48 34
3881.62 37
3881.77 42
3881.91 49
3882.05 55
3882.20 62
3882.34 68
3882.48 74
3882.62 79
3882.77 85
3882.91 90
3883.05 95
3883.20 100
3883.34 103
3883.48 104
3883.63 103
3883.77 100
3883.91 96
3884.05 91
3884.20 86
3884.34 84
3884.48 83
3884.63 86
3884.77 90
3884.91 95
3885.05 99
3885.20 101
3885.34 102
3885.48 99
3885.63 96
3885.77 91
3885.91 86
3886.05 82
3886.20 80
3886.34 78
3886.48 77
3886.63 76
3886.77 74
3886.91 71
3887.06 68
3887.20 64
3887.34 60
3887.48 57
3887.63 55
3887.77 53
3887.91 53
3888.06 52
3888.20 52
3888.34 51
3888.49 50
3888.63 47
3888.77 43
3888.91 39
3889.06 34
3889.20 29
3889.34 25
3889.49 22
3889.63 21
3889.77 22
3889.92 24
3890.06 28
3890.20 33
3890.34 38
3890.49 44
3890.63 51
3890.77 57
3890.92 64
3891.06 70
3891.20 77
3891.35 82
3891.49 87
3891.63 89
3891.78 90
3891.92 89
3892.06 87
3892.20 86
3892.35 86
3892.49 88
3892.63 91
3892.78 94
3892.92 99
3893.06 103
3893.21 106
3893.35 107
3893.49 107
3893.64 104
3893.78 99
3893.92 91
3894.06 81
3894.21 70
3894.35 57
3894.49 43
3894.64 31
3894.78 20
3894.92 10
3895.07 4
3895.21 0
3895.35 0
3895.50 0
3895.64 2
3895.78 7
3895.93 12
3896.07 18
3896.21 23
3896.35 27
3896.50 29
3896.64 31
3896.78 31
3896.93 30
3897.07 30
3897.21 29
3897.36 28
3897.50 29
3897.64 29
3897.79 30
3897.93 32
3898.07 34
3898.22 38
3898.36 42
3898.50 46
3898.65 49
3898.79 51
3898.93 50
3899.07 46
3899.22 42
3899.36 37
3899.50 34
3899.65 32
3899.79 34
3899.93 37
3900.08 41
3900.22 45
3900.36 47
3900.51 49
3900.65 49
3900.79 49
3900.94 47
3901.08 46
3901.22 43
3901.37 40
3901.51 37
3901.65 34
3901.80 30
3901.94 28
3902.08 26
3902.23 25
3902.37 25
3902.51 25
3902.66 27
3902.80 29
3902.94 31
3903.09 33
3903.23 36
3903.37 39
3903.51 41
3903.66 43
3903.80 44
3903.94 44
3904.09 43
3904.23 42
3904.37 41
3904.52 40
3904.66 41
3904.80 43
3904.95 46
3905.09 48
3905.23 51
3905.38 53
3905.52 53
3905.66 52
3905.81 49
3905.95 46
3906.09 42
3906.24 39
3906.38 36
3906.52 36
3906.67 37
3906.81 41
3906.95 45
3907.10 50
3907.24 55
3907.38 58
3907.53 59
3907.67 58
3907.81 56
3907.96 54
3908.10 50
3908.24 47
3908.39 44
3908.53 42
3908.67 40
3908.82 40
3908.96 40
3909.10 41
3909.25 43
3909.39 44
3909.53 45
3909.68 46
3909.82 45
3909.96 43
3910.11 40
3910.25 37
3910.40 32
3910.54 27
3910.68 21
3910.83 16
3910.97 12
3911.11 9
3911.26 7
3911.40 6
3911.54 6
3911.69 6
3911.83 4
3911.97 1
3912.12 0
3912.26 0
3912.40 0
3912.55 0
3912.69 0
3912.83 0
3912.98 2
3913.12 12
3913.26 21
3913.41 28
3913.55 33
3913.69 36
3913.84 36
3913.98 36
3914.12 35
3914.27 34
3914.41 33
3914.55 32
3914.70 30
3914.84 27
3914.99 23
3915.13 18
3915.27 13
3915.42 9
3915.56 7
3915.70 7
3915.85 9
3915.99 13
3916.13 19
3916.28 25
3916.42 32
3916.56 38
3916.71 44
3916.85 48
3916.99 51
3917.14 52
3917.28 50
3917.42 47
3917.57 42
3917.71 37
3917.86 31
3918.00 26
3918.14 21
3918.29 18
3918.43 16
3918.57 15
3918.72 14
3918.86 14
3919.00 15
3919.15 16
3919.29 17
3919.43 18
3919.58 20
3919.72 22
3919.87 24
3920.01 26
3920.15 27
3920.30 28
3920.44 28
3920.58 28
3920.73 26
3920.87 24
3921.01 23
3921.16 22
3921.30 22
3921.44 24
3921.59 28
3921.73 34
3921.88 41
3922.02 47
3922.16 52
3922.31 55
3922.45 55
3922.59 54
3922.74 50
3922.88 46
3923.02 43
3923.17 40
3923.31 37
3923.46 36
3923.60 36
3923.74 35
3923.89 35
3924.03 33
3924.17 30
3924.32 27
3924.46 23
3924.60 19
3924.75 16
3924.89 13
3925.04 12
3925.18 12
3925.32 13
3925.47 14
3925.61 16
3925.75 18
3925.90 20
3926.04 21
3926.19 20
3926.33 19
3926.47 18
3926.62 17
3926.76 16
3926.90 15
3927.05 16
3927.19 17
3927.33 19
3927.48 21
3927.62 22
3927.77 23
3927.91 23
3928.05 23
3928.20 23
3928.34 23
3928.48 25
3928.63 27
3928.77 31
3928.92 36
3929.06 42
3929.20 47
3929.35 52
3929.49 56
3929.63 59
3929.78 60
3929.92 61
3930.07 61
3930.21 61
3930.35 61
3930.50 60
3930.64 57
3930.78 54
3930.93 49
3931.07 43
3931.22 37
3931.36 31
3931.50 25
3931.65 22
3931.79 20
3931.93 21
3932.08 23
3932.22 26
3932.37 29
3932.51 32
3932.65 34
3932.80 35
3932.94 35
3933.09 35
3933.23 35
3933.37 34
3933.52 33
3933.66 32
3933.80 31
3933.95 32
3934.09 33
3934.24 35
3934.38 39
3934.52 44
3934.67 50
3934.81 55
3934.96 60
3935.10 63
3935.24 65
3935.39 64
3935.53 63
3935.67 60
3935.82 58
3935.96 56
3936.11 55
3936.25 54
3936.39 53
3936.54 52
3936.68 52
3936.83 51
3936.97 51
3937.11 52
3937.26 52
3937.40 53
3937.55 53
3937.69 53
3937.83 52
3937.98 50
3938.12 47
3938.26 45
3938.41 43
3938.55 41
3938.70 41
3938.84 42
3938.98 43
3939.13 46
3939.27 49
3939.42 52
3939.56 55
3939.70 57
3939.85 59
3939.99 60
3940.14 59
3940.28 58
3940.42 55
3940.57 50
3940.71 44
3940.86 38
3941.00 31
3941.14 25
3941.29 20
3941.43 17
3941.58 16
3941.72 17
3941.86 18
3942.01 21
3942.15 24
3942.30 27
3942.44 30
3942.58 36
3942.73 43
3942.87 52
3943.02 63
3943.16 74
3943.30 84
3943.45 92
3943.59 98
3943.74 101
3943.88 102
3944.02 103
3944.17 104
3944.31 106
3944.46 108
3944.60 112
3944.74 116
3944.89 121
3945.03 125
3945.18 128
3945.32 129
3945.46 127
3945.61 123
3945.75 117
3945.90 108
3946.04 98
3946.18 87
3946.33 77
3946.47 69
3946.62 63
3946.76 59
3946.90 58
3947.05 59
3947.19 60
3947.34 62
3947.48 64
3947.62 64
3947.77 62
3947.91 60
3948.06 58
3948.20 56
3948.34 55
3948.49 55
3948.63 57
3948.78 60
3948.92 62
3949.07 64
3949.21 63
3949.35 61
3949.50 57
3949.64 51
3949.79 45
3949.93 37
3950.07 30
3950.22 24
3950.36 20
3950.51 18
3950.65 19
3950.79 22
3950.94 27
3951.08 35
3951.23 42
3951.37 50
3951.52 56
3951.66 61
3951.80 63
3951.95 63
3952.09 61
3952.24 59
3952.38 56
3952.52 53
3952.67 49
3952.81 46
3952.96 42
3953.10 38
3953.25 33
3953.39 30
3953.53 27
3953.68 27
3953.82 30
3953.97 35
3954.11 42
3954.26 50
3954.40 57
3954.54 62
3954.69 65
3954.83 65
3954.98 63
3955.12 60
3955.26 58
3955.41 57
3955.55 58
3955.70 62
3955.84 66
3955.99 72
3956.13 78
3956.27 83
3956.42 88
3956.56 92
3956.71 95
3956.85 98
3957.00 100
3957.14 101
3957.28 101
3957.43 99
3957.57 95
3957.72 89
3957.86 82
3958.01 75
3958.15 67
3958.29 61
3958.44 56
3958.58 52
3958.73 49
3958.87 48
3959.02 48
3959.16 48
3959.30 50
3959.45 52
3959.59 56
3959.74 60
3959.88 65
3960.03 70
3960.17 75
3960.31 80
3960.46 85
3960.60 90
3960.75 94
3960.89 99
3961.04 103
3961.18 106
3961.32 107
3961.47 107
3961.61 104
3961.76 100
3961.90 95
3962.05 90
3962.19 83
3962.33 77
3962.48 71
3962.62 66
3962.77 61
3962.91 57
3963.06 55
3963.20 53
3963.35 52
3963.49 52
3963.63 53
3963.78 54
3963.92 55
3964.07 57
3964.21 57
3964.36 58
3964.50 58
3964.64 58
3964.79 59
3964.93 60
3965.08 61
3965.22 62
3965.37 62
3965.51 61
3965.66 57
3965.80 52
3965.94 46
3966.09 39
3966.23 33
3966.38 27
3966.52 24
3966.67 23
3966.81 25
3966.96 28
3967.10 32
3967.24 36
3967.39 38
3967.53 38
3967.68 37
3967.82 34
3967.97 30
3968.11 27
3968.26 25
3968.40 26
3968.54 29
3968.69 35
3968.83 42
3968.98 51
3969.12 61
3969.27 72
3969.41 82
3969.56 93
3969.70 102
3969.84 110
3969.99 117
3970.13 120
3970.28 121
3970.42 119
3970.57 115
3970.71 109
3970.86 103
3971.00 97
3971.14 93
3971.29 89
3971.43 88
3971.58 87
3971.72 86
3971.87 86
3972.01 86
3972.16 85
3972.30 85
3972.45 85
3972.59 85
3972.73 86
3972.88 85
3973.02 84
3973.17 81
3973.31 78
3973.46 73
3973.60 69
3973.75 65
3973.89 63
3974.04 61
3974.18 62
3974.32 63
3974.47 65
3974.61 67
3974.76 69
3974.90 71
3975.05 73
3975.19 75
3975.34 76
3975.48 76
3975.63 75
3975.77 71
3975.92 66
3976.06 58
3976.20 50
3976.35 41
3976.49 33
3976.64 27
3976.78 23
3976.93 22
3977.07 23
3977.22 26
3977.36 28
3977.51 30
3977.65 30
3977.80 28
3977.94 25
3978.08 20
3978.23 15
3978.37 10
3978.52 6
3978.66 4
3978.81 2
3978.95 2
3979.10 1
3979.24 1
3979.39 1
3979.53 0
3979.68 0
3979.82 0
3979.97 0
3980.11 0
3980.25 0
3980.40 0
3980.54 0
3980.69 0
3980.83 1
3980.98 2
3981.12 4
3981.27 6
3981.41 8
3981.56 11
3981.70 14
3981.85 17
3981.99 20
3982.14 24
3982.28 28
3982.42 32
3982.57 35
3982.71 37
3982.86 39
3983.00 39
3983.15 38
3983.29 38
3983.44 37
3983.58 38
3983.73 41
3983.87 44
3984.02 49
3984.16 54
3984.31 57
3984.45 59
3984.60 59
3984.74 57
3984.89 52
3985.03 46
3985.17 40
3985.32 35
3985.46 32
3985.61 31
3985.75 31
3985.90 33
3986.04 34
3986.19 34
3986.33 33
3986.48 31
3986.62 29
3986.77 28
3986.91 27
3987.06 28
3987.20 30
3987.35 35
3987.49 40
3987.64 47
3987.78 53
3987.93 60
3988.07 64
3988.22 67
3988.36 68
3988.51 66
3988.65 62
3988.79 56
3988.94 50
3989.08 45
3989.23 41
3989.37 38
3989.52 37
3989.66 38
3989.81 39
3989.95 41
3990.10 42
3990.24 43
3990.39 42
3990.53 41
3990.68 38
3990.82 34
3990.97 30
3991.11 27
3991.26 25
3991.40 24
3991.55 26
3991.69 28
3991.84 32
3991.98 36
3992.13 39
3992.27 41
3992.42 41
3992.56 40
3992.71 37
3992.85 32
3993.00 26
3993.14 19
3993.29 12
3993.43 7
3993.58 3
3993.72 2
3993.87 4
3994.01 7
3994.16 13
3994.30 18
3994.45 22
3994.59 24
3994.74 24
3994.88 21
3995.03 16
3995.17 10
3995.32 5
3995.46 0
3995.61 0
3995.75 0
3995.89 0
3996.04 0
3996.18 0
3996.33 0
3996.47 0
3996.62 1
3996.76 3
3996.91 4
3997.05 6
3997.20 8
3997.34 10
3997.49 14
3997.63 19
3997.78 24
3997.92 29
3998.07 33
3998.21 34
3998.36 34
3998.50 31
3998.65 28
3998.79 25
3998.94 24
3999.08 24
3999.23 26
3999.37 29
3999.52 33
3999.66 36
3999.81 39
3999.95 40
4000.10 41
4000.25 41
4000.39 40
4000.54 41
4000.68 43
4000.83 47
4000.97 52
4001.12 59
4001.26 66
4001.41 74
4001.55 80
4001.70 85
4001.84 87
4001.99 87
4002.13 85
4002.28 81
4002.42 75
4002.57 69
4002.71 62
4002.86 56
4003.00 49
4003.15 43
4003.29 37
4003.44 33
4003.58 30
4003.73 28
4003.87 28
4004.02 30
4004.16 33
4004.31 39
4004.45 46
4004.60 55
4004.74 66
4004.89 78
4005.03 90
4005.18 101
4005.32 110
4005.47 116
4005.61 118
4005.76 117
4005.90 114
4006.05 109
4006.19 103
4006.34 97
4006.48 91
4006.63 86
4006.77 81
4006.92 75
4007.06 69
4007.21 63
4007.36 57
4007.50 51
4007.65 47
4007.79 44
4007.94 42
4008.08 43
4008.23 45
4008.37 48
4008.52 52
4008.66 55
4008.81 60
4008.95 63
4009.10 66
4009.24 68
4009.39 69
4009.53 69
4009.68 67
4009.82 62
4009.97 56
4010.11 49
4010.26 42
4010.40 36
4010.55 32
4010.69 30
4010.84 32
4010.99 36
4011.13 42
4011.28 50
4011.42 56
4011.57 62
4011.71 66
4011.86 69
4012.00 69
4012.15 70
4012.29 70
4012.44 71
4012.58 73
4012.73 74
4012.87 76
4013.02 78
4013.16 79
4013.31 79
4013.45 79
4013.60 79
4013.75 80
4013.89 81
4014.04 82
4014.18 85
4014.33 88
4014.47 91
4014.62 94
4014.76 97
4014.91 98
4015.05 98
4015.20 95
4015.34 91
4015.49 85
4015.63 79
4015.78 72
4015.92 66
4016.07 63
4016.22 62
4016.36 64
4016.51 68
4016.65 74
4016.80 80
4016.94 86
4017.09 90
4017.23 93
4017.38 94
4017.52 92
4017.67 88
4017.81 83
4017.96 77
4018.10 71
4018.25 65
4018.40 60
4018.54 56
4018.69 53
4018.83 51
4018.98 49
4019.12 47
4019.27 45
4019.41 44
4019.56 45
4019.70 47
4019.85 50
4019.99 56
4020.14 63
4020.29 70
4020.43 76
4020.58 81
4020.72 84
4020.87 85
4021.01 84
4021.16 81
4021.30 79
4021.45 76
4021.59 75
4021.74 74
4021.89 75
4022.03 76
4022.18 78
4022.32 79
4022.47 79
4022.61 78
4022.76 74
4022.90 70
4023.05 67
4023.19 65
4023.34 66
4023.49 71
4023.63 80
4023.78 91
4023.92 104
4024.07 115
4024.21 125
4024.36 132
4024.50 135
4024.65 136
4024.79 134
4024.94 129
4025.09 122
4025.23 114
4025.38 105
4025.52 95
4025.67 86
4025.81 78
4025.96 73
4026.10 70
4026.25 68
4026.40 69
4026.54 70
4026.69 71
4026.83 71
4026.98 71
4027.12 71
4027.27 71
4027.41 71
4027.56 72
4027.70 72
4027.85 72
4028.00 70
4028.14 66
4028.29 59
4028.43 51
4028.58 42
4028.72 33
4028.87 26
4029.01 22
4029.16 22
4029.31 24
4029.45 29
4029.60 34
4029.74 40
4029.89 44
4030.03 46
4030.18 45
4030.32 43
4030.47 39
4030.62 34
4030.76 29
4030.91 25
4031.05 22
4031.20 21
4031.34 21
4031.49 23
4031.64 25
4031.78 28
4031.93 32
4032.07 34
4032.22 37
4032.36 38
4032.51 38
4032.65 39
4032.80 38
4032.95 39
4033.09 40
4033.24 43
4033.38 47
4033.53 52
4033.67 59
4033.82 66
4033.97 74
4034.11 81
4034.26 86
4034.40 90
4034.55 92
4034.69 92
4034.84 90
4034.99 87
4035.13 82
4035.28 78
4035.42 73
4035.57 70
4035.71 68
4035.86 67
4036.00 68
4036.15 70
4036.30 73
4036.44 75
4036.59 76
4036.73 76
4036.88 73
4037.02 69
4037.17 65
4037.32 61
4037.46 58
4037.61 58
4037.75 59
4037.90 61
4038.04 64
4038.19 67
4038.34 70
4038.48 72
4038.63 74
4038.77 75
4038.92 77
4039.06 78
4039.21 79
4039.36 81
4039.50 83
4039.65 86
4039.79 88
4039.94 89
4040.09 90
4040.23 91
4040.38 90
4040.52 90
4040.67 88
4040.81 87
4040.96 85
4041.11 82
4041.25 78
4041.40 75
4041.54 71
4041.69 68
4041.83 65
4041.98 63
4042.13 63
4042.27 63
4042.42 64
4042.56 65
4042.71 66
4042.86 68
4043.00 69
4043.15 70
4043.29 70
4043.44 70
4043.58 68
4043.73 65
4043.88 60
4044.02 54
4044.17 48
4044.31 42
4044.46 38
4044.60 36
4044.75 36
4044.90 38
4045.04 41
4045.19 45
4045.33 48
4045.48 50
4045.63 51
4045.77 51
4045.92 49
4046.06 46
4046.21 42
4046.36 38
4046.50 33
4046.65 28
4046.79 23
4046.94 20
4047.08 18
4047.23 18
4047.38 19
4047.52 21
4047.67 24
4047.81 28
4047.96 32
4048.11 37
4048.25 41
4048.40 46
4048.54 50
4048.69 54
4048.84 57
4048.98 58
4049.13 58
4049.27 56
4049.42 53
4049.57 49
4049.71 45
4049.86 41
4050.00 38
4050.15 35
4050.29 33
4050.44 32
4050.59 31
4050.73 30
4050.88 29
4051.02 29
4051.17 27
4051.32 25
4051.46 22
4051.61 18
4051.75 14
4051.90 9
4052.05 4
4052.19 0
4052.34 0
4052.48 0
4052.63 0
4052.78 0
4052.92 0
4053.07 3
4053.21 6
4053.36 8
4053.51 11
4053.65 14
4053.80 17
4053.94 20
4054.09 24
4054.24 26
4054.38 29
4054.53 30
4054.67 31
4054.82 31
4054.97 32
4055.11 32
4055.26 33
4055.40 36
4055.55 39
4055.70 43
4055.84 46
4055.99 49
4056.13 51
4056.28 51
4056.43 50
4056.57 48
4056.72 48
4056.87 49
4057.01 51
4057.16 55
4057.30 59
4057.45 63
4057.60 65
4057.74 65
4057.89 64
4058.03 61
4058.18 59
4058.33 58
4058.47 58
4058.62 59
4058.76 59
4058.91 59
4059.06 57
4059.20 53
4059.35 49
4059.49 43
4059.64 39
4059.79 36
4059.93 35
4060.08 36
4060.23 39
4060.37 43
4060.52 48
4060.66 52
4060.81 56
4060.96 58
4061.10 59
4061.25 58
4061.39 56
4061.54 54
4061.69 51
4061.83 50
4061.98 51
4062.13 52
4062.27 55
4062.42 58
4062.56 60
4062.71 60
4062.86 59
4063.00 56
4063.15 53
4063.29 49
4063.44 46
4063.59 43
4063.73 41
4063.88 40
4064.03 40
4064.17 39
4064.32 39
4064.46 38
4064.61 38
4064.76 37
4064.90 35
4065.05 33
4065.20 29
4065.34 24
4065.49 18
4065.63 12
4065.78 6
4065.93 0
4066.07 0
4066.22 0
4066.36 0
4066.51 0
4066.66 0
4066.80 0
4066.95 0
4067.10 0
4067.24 3
4067.39 9
4067.53 16
4067.68 24
4067.83 30
4067.97 36
4068.12 41
4068.27 45
4068.41 48
4068.56 49
4068.71 50
4068.85 51
4069.00 51
4069.14 50
4069.29 50
4069.44 51
4069.58 52
4069.73 54
4069.88 55
4070.02 58
4070.17 60
4070.31 63
4070.46 64
4070.61 66
4070.75 66
4070.90 66
4071.05 63
4071.19 60
4071.34 56
4071.48 52
4071.63 47
4071.78 44
4071.92 41
4072.07 39
4072.22 37
4072.36 36
4072.51 36
4072.66 35
4072.80 34
4072.95 34
4073.09 34
4073.24 33
4073.39 32
4073.53 30
4073.68 28
4073.83 25
4073.97 23
4074.12 21
4074.27 20
4074.41 21
4074.56 23
4074.70 26
4074.85 28
4075.00 30
4075.14 31
4075.29 30
4075.44 28
4075.58 26
4075.73 23
4075.88 22
4076.02 21
4076.17 21
4076.32 21
4076.46 22
4076.61 23
4076.75 23
4076.90 22
4077.05 21
4077.19 21
4077.34 20
4077.49 19
4077.63 20
4077.78 21
4077.93 24
4078.07 27
4078.22 32
4078.37 38
4078.51 45
4078.66 51
4078.80 56
4078.95 60
4079.10 62
4079.24 61
4079.39 57
4079.54 51
4079.68 44
4079.83 37
4079.98 31
4080.12 25
4080.27 21
4080.42 17
4080.56 15
4080.71 12
4080.86 10
4081.00 7
4081.15 5
4081.29 5
4081.44 5
4081.59 8
4081.73 11
4081.88 15
4082.03 19
4082.17 22
4082.32 23
4082.47 22
4082.61 19
4082.76 15
4082.91 11
4083.05 6
4083.20 3
4083.35 0
4083.49 0
4083.64 0
4083.79 2
4083.93 7
4084.08 13
4084.23 20
4084.37 28
4084.52 36
4084.66 43
4084.81 48
4084.96 51
4085.10 52
4085.25 50
4085.40 46
4085.54 42
4085.69 37
4085.84 33
4085.98 30
4086.13 27
4086.28 26
4086.42 24
4086.57 23
4086.72 21
4086.86 19
4087.01 17
4087.16 15
4087.30 13
4087.45 12
4087.60 11
4087.74 10
4087.89 9
4088.04 8
4088.18 8
4088.33 8
4088.48 7
4088.62 7
4088.77 6
4088.92 5
4089.06 3
4089.21 2
4089.36 1
4089.50 1
4089.65 4
4089.80 8
4089.94 14
4090.09 21
4090.24 28
4090.38 33
4090.53 37
4090.68 39
4090.82 39
4090.97 37
4091.12 35
4091.26 33
4091.41 33
4091.56 33
4091.70 35
4091.85 38
4092.00 43
4092.14 47
4092.29 52
4092.44 55
4092.58 59
4092.73 61
4092.88 64
4093.02 66
4093.17 70
4093.32 74
4093.46 78
4093.61 81
4093.76 83
4093.90 82
4094.05 79
4094.20 73
4094.34 65
4094.49 57
4094.64 50
4094.78 45
4094.93 43
4095.08 44
4095.22 48
4095.37 52
4095.52 57
4095.66 61
4095.81 64
4095.96 66
4096.11 67
4096.25 68
4096.40 69
4096.55 70
4096.69 72
4096.84 75
4096.99 79
4097.13 83
4097.28 89
4097.43 93
4097.57 97
4097.72 98
4097.87 97
4098.01 94
4098.16 89
4098.31 84
4098.45 80
4098.60 77
4098.75 76
4098.89 76
4099.04 76
4099.19 75
4099.33 73
4099.48 69
4099.63 64
4099.78 58
4099.92 53
4100.07 49
4100.22 46
4100.36 43
4100.51 41
4100.66 38
4100.80 35
4100.95 33
4101.10 32
4101.24 33
4101.39 35
4101.54 38
4101.68 41
4101.83 44
4101.98 45
4102.12 44
4102.27 42
4102.42 38
4102.57 34
4102.71 31
4102.86 31
4103.01 34
4103.15 40
4103.30 49
4103.45 59
4103.59 69
4103.74 78
4103.89 86
4104.03 92
4104.18 95
4104.33 97
4104.48 98
4104.62 97
4104.77 94
4104.92 91
4105.06 86
4105.21 81
4105.36 75
4105.50 71
4105.65 68
4105.80 67
4105.94 67
4106.09 69
4106.24 72
4106.39 75
4106.53 78
4106.68 81
4106.83 83
4106.97 85
4107.12 87
4107.27 88
4107.41 87
4107.56 85
4107.71 81
4107.86 76
4108.00 70
4108.15 64
4108.30 59
4108.44 56
4108.59 53
4108.74 52
4108.88 51
4109.03 51
4109.18 52
4109.33 54
4109.47 56
4109.62 59
4109.77 62
4109.91 65
4110.06 66
4110.21 67
4110.35 67
4110.50 65
4110.65 63
4110.80 59
4110.94 55
4111.09 51
4111.24 46
4111.38 41
4111.53 37
4111.68 32
4111.82 28
4111.97 24
4112.12 21
4112.27 19
4112.41 17
4112.56 16
4112.71 15
4112.85 15
4113.00 16
4113.15 18
4113.30 21
4113.44 25
4113.59 30
4113.74 35
4113.88 40
4114.03 43
4114.18 45
4114.32 45
4114.47 43
4114.62 40
4114.77 36
4114.91 32
4115.06 28
4115.21 26
4115.35 24
4115.50 23
4115.65 23
4115.80 22
4115.94 21
4116.09 19
4116.24 16
4116.38 14
4116.53 11
4116.68 10
4116.83 9
4116.97 10
4117.12 12
4117.27 17
4117.41 22
4117.56 28
4117.71 35
4117.86 40
4118.00 45
4118.15 48
4118.30 50
4118.44 51
4118.59 50
4118.74 49
4118.89 48
4119.03 46
4119.18 45
4119.33 43
4119.47 41
4119.62 39
4119.77 35
4119.92 30
4120.06 25
4120.21 19
4120.36 13
4120.51 8
4120.65 4
4120.80 2
4120.95 1
4121.09 1
4121.24 0
4121.39 0
4121.54 0
4121.68 0
4121.83 0
4121.98 0
4122.12 0
4122.27 0
4122.42 1
4122.57 5
4122.71 8
4122.86 10
4123.01 11
4123.16 10
4123.30 9
4123.45 8
4123.60 7
4123.74 9
4123.89 12
4124.04 16
4124.19 22
4124.33 27
4124.48 31
4124.63 33
4124.78 33
4124.92 31
4125.07 28
4125.22 24
4125.36 20
4125.51 17
4125.66 15
4125.81 14
4125.95 15
4126.10 17
4126.25 19
4126.40 22
4126.54 25
4126.69 27
4126.84 28
4126.98 27
4127.13 25
4127.28 21
4127.43 17
4127.57 14
4127.72 11
4127.87 11
4128.02 14
4128.16 19
4128.31 28
4128.46 38
4128.61 50
4128.75 63
4128.90 74
4129.05 84
4129.19 92
4129.34 96
4129.49 98
4129.64 98
4129.78 95
4129.93 92
4130.08 88
4130.23 84
4130.37 79
4130.52 74
4130.67 68
4130.82 61
4130.96 55
4131.11 50
4131.26 46
4131.41 44
4131.55 43
4131.70 45
4131.85 46
4132.00 48
4132.14 49
4132.29 49
4132.44 48
4132.59 47
4132.73 45
4132.88 42
4133.03 40
4133.17 38
4133.32 36
4133.47 37
4133.62 38
4133.76 40
4133.91 44
4134.06 47
4134.21 49
4134.35 50
4134.50 50
4134.65 48
4134.80 47
4134.94 45
4135.09 45
4135.24 45
4135.39 47
4135.53 48
4135.68 50
4135.83 50
4135.98 50
4136.12 48
4136.27 46
4136.42 43
4136.57 41
4136.71 40
4136.86 40
4137.01 41
4137.16 42
4137.30 44
4137.45 46
4137.60 48
4137.75 50
4137.89 51
4138.04 52
4138.19 53
4138.34 52
4138.48 49
4138.63 46
4138.78 41
4138.93 35
4139.07 30
4139.22 25
4139.37 21
4139.52 20
4139.66 19
4139.81 20
4139.96 20
4140.11 20
4140.25 19
4140.40 17
4140.55 14
4140.70 10
4140.84 7
4140.99 4
4141.14 4
4141.29 4
4141.44 6
4141.58 9
4141.73 11
4141.88 13
4142.03 14
4142.17 13
4142.32 12
4142.47 11
4142.62 10
4142.76 9
4142.91 10
4143.06 11
4143.21 14
4143.35 18
4143.50 22
4143.65 26
4143.80 30
4143.94 33
4144.09 35
4144.24 36
4144.39 38
4144.53 40
4144.68 43
4144.83 46
4144.98 49
4145.13 52
4145.27 54
4145.42 55
4145.57 56
4145.72 55
4145.86 53
4146.01 50
4146.16 45
4146.31 40
4146.45 35
4146.60 31
4146.75 29
4146.90 29
4147.05 31
4147.19 34
4147.34 38
4147.49 41
4147.64 42
4147.78 42
4147.93 39
4148.08 37
4148.23 34
4148.37 32
4148.52 31
4148.67 30
4148.82 30
4148.97 29
4149.11 27
4149.26 25
4149.41 23
4149.56 22
4149.70 22
4149.85 24
4150.00 28
4150.15 33
4150.29 39
4150.44 45
4150.59 49
4150.74 52
4150.89 54
4151.03 54
4151.18 52
4151.33 50
4151.48 47
4151.62 43
4151.77 39
4151.92 35
4152.07 31
4152.22 28
4152.36 26
4152.51 24
4152.66 25
4152.81 25
4152.95 26
4153.10 27
4153.25 27
4153.40 25
4153.55 23
4153.69 20
4153.84 17
4153.99 14
4154.14 13
4154.28 12
4154.43 12
4154.58 14
4154.73 16
4154.88 18
4155.02 20
4155.17 22
4155.32 24
4155.47 26
4155.62 28
4155.76 30
4155.91 32
4156.06 35
4156.21 36
4156.35 37
4156.50 37
4156.65 36
4156.80 33
4156.95 30
4157.09 26
4157.24 23
4157.39 20
4157.54 16
4157.68 13
4157.83 10
4157.98 6
4158.13 2
4158.28 0
4158.42 0
4158.57 0
4158.72 0
4158.87 0
4159.02 0
4159.16 0
4159.31 7
4159.46 14
4159.61 20
4159.76 24
4159.90 27
4160.05 28
4160.20 30
4160.35 33
4160.49 37
4160.64 41
4160.79 45
4160.94 48
4161.09 49
4161.23 47
4161.38 43
4161.53 37
4161.68 30
4161.83 24
4161.97 18
4162.12 14
4162.27 11
4162.42 10
4162.57 10
4162.71 12
4162.86 14
4163.01 17
4163.16 20
4163.31 21
4163.45 21
4163.60 20
4163.75 17
4163.90 13
4164.05 9
4164.19 4
4164.34 1
4164.49 0
4164.64 0
4164.79 0
4164.93 0
4165.08 0
4165.23 0
4165.38 0
4165.53 0
4165.67 0
4165.82 4
4165.97 8
4166.12 13
4166.27 17
4166.41 22
4166.56 26
4166.71 30
4166.86 34
4167.01 39
4167.15 43
4167.30 47
4167.45 50
4167.60 52
4167.75 52
4167.89 51
4168.04 49
4168.19 46
4168.34 44
4168.49 41
4168.63 39
4168.78 37
4168.93 36
4169.08 35
4169.23 34
4169.37 33
4169.52 34
4169.67 35
4169.82 38
4169.97 40
4170.12 42
4170.26 43
4170.41 42
4170.56 40
4170.71 36
4170.86 32
4171.00 29
4171.15 28
4171.30 28
4171.45 31
4171.60 36
4171.74 41
4171.89 47
4172.04 53
4172.19 57
4172.34 61
4172.49 63
4172.63 65
4172.78 67
4172.93 70
4173.08 75
4173.23 80
4173.37 87
4173.52 93
4173.67 99
4173.82 104
4173.97 107
4174.11 108
4174.26 109
4174.41 109
4174.56 108
4174.71 108
4174.86 107
4175.00 108
4175.15 108
4175.30 108
4175.45 109
4175.60 110
4175.74 110
4175.89 111
4176.04 112
4176.19 112
4176.34 112
4176.49 111
4176.63 109
4176.78 106
4176.93 102
4177.08 97
4177.23 91
4177.38 84
4177.52 76
4177.67 68
4177.82 58
4177.97 49
4178.12 40
4178.26 33
4178.41 28
4178.56 25
4178.71 26
4178.86 29
4179.01 34
4179.15 40
4179.30 46
4179.45 52
4179.60 58
4179.75 63
4179.90 68
4180.04 75
4180.19 82
4180.34 89
4180.49 97
4180.64 104
4180.78 109
4180.93 112
4181.08 114
4181.23 114
4181.38 114
4181.53 114
4181.67 115
4181.82 118
4181.97 122
4182.12 128
4182.27 134
4182.42 140
4182.56 145
4182.71 150
4182.86 153
4183.01 153
4183.16 152
4183.31 150
4183.45 147
4183.60 145
4183.75 145
4183.90 146
4184.05 150
4184.20 156
4184.34 164
4184.49 171
4184.64 177
4184.79 182
4184.94 183
4185.09 181
4185.23 176
4185.38 168
4185.53 158
4185.68 148
4185.83 138
4185.98 130
4186.12 124
4186.27 120
4186.42 119
4186.57 120
4186.72 123
4186.87 127
4187.01 132
4187.16 137
4187.31 142
4187.46 146
4187.61 148
4187.76 148
4187.91 146
4188.05 142
4188.20 137
4188.35 133
4188.50 130
4188.65 129
4188.80 131
4188.94 136
4189.09 143
4189.24 151
4189.39 159
4189.54 166
4189.69 170
4189.83 172
4189.98 172
4190.13 170
4190.28 167
4190.43 164
4190.58 163
4190.73 163
4190.87 165
4191.02 167
4191.17 170
4191.32 172
4191.47 174
4191.62 174
4191.76 172
4191.91 169
4192.06 164
4192.21 158
4192.36 150
4192.51 142
4192.66 133
4192.80 126
4192.95 120
4193.10 116
4193.25 113
4193.40 113
4193.55 114
4193.70 116
4193.84 119
4193.99 122
4194.14 126
4194.29 130
4194.44 135
4194.59 139
4194.73 143
4194.88 146
4195.03 148
4195.18 150
4195.33 150
4195.48 149
4195.63 146
4195.77 142
4195.92 137
4196.07 130
4196.22 122
4196.37 114
4196.52 107
4196.67 101
4196.81 97
4196.96 96
4197.11 96
4197.26 97
4197.41 98
4197.56 98
4197.71 96
4197.85 93
4198.00 88
4198.15 83
4198.30 77
4198.45 71
4198.60 66
4198.75 61
4198.89 58
4199.04 55
4199.19 55
4199.34 57
4199.49 61
4199.64 67
4199.79 75
4199.93 82
4200.08 89
4200.23 93
4200.38 95
4200.53 96
4200.68 95
4200.83 94
4200.98 93
4201.12 93
4201.27 95
4201.42 97
4201.57 101
4201.72 104
4201.87 108
4202.02 112
4202.16 114
4202.31 114
4202.46 112
4202.61 109
4202.76 104
4202.91 99
4203.06 93
4203.21 87
4203.35 81
4203.50 77
4203.65 73
4203.80 70
4203.95 69
4204.10 70
4204.25 73
4204.39 77
4204.54 84
4204.69 91
4204.84 99
4204.99 106
4205.14 113
4205.29 117
4205.44 119
4205.58 119
4205.73 117
4205.88 113
4206.03 109
4206.18 104
4206.33 100
4206.48 97
4206.63 94
4206.77 91
4206.92 88
4207.07 85
4207.22 82
4207.37 78
4207.52 74
4207.67 70
4207.82 67
4207.96 63
4208.11 60
4208.26 57
4208.41 55
4208.56 55
4208.71 56
4208.86 58
4209.01 62
4209.15 66
4209.30 69
4209.45 71
4209.60 72
4209.75 72
4209.90 72
4210.05 72
4210.20 73
4210.34 76
4210.49 81
4210.64 87
4210.79 94
4210.94 102
4211.09 108
4211.24 113
4211.39 116
4211.54 117
4211.68 116
4211.83 114
4211.98 110
4212.13 106
4212.28 102
4212.43 100
4212.58 99
4212.73 100
4212.87 102
4213.02 106
4213.17 111
4213.32 116
4213.47 120
4213.62 123
4213.77 123
4213.92 121
4214.07 116
4214.21 109
4214.36 101
4214.51 92
4214.66 84
4214.81 77
4214.96 72
4215.11 68
4215.26 67
4215.41 67
4215.55 70
4215.70 73
4215.85 77
4216.00 81
4216.15 83
4216.30 83
4216.45 81
4216.60 77
4216.75 71
4216.89 64
4217.04 58
4217.19 53
4217.34 51
4217.49 52
4217.64 55
4217.79 61
4217.94 67
4218.09 73
4218.24 78
4218.38 80
4218.53 79
4218.68 76
4218.83 71
4218.98 66
4219.13 63
4219.28 64
4219.43 68
4219.58 76
4219.72 88
4219.87 100
4220.02 113
4220.17 122
4220.32 128
4220.47 130
4220.62 127
4220.77 121
4220.92 113
4221.07 105
4221.21 98
4221.36 92
4221.51 88
4221.66 86
4221.81 84
4221.96 84
4222.11 84
4222.26 86
4222.41 88
4222.56 92
4222.70 98
4222.85 106
4223.00 115
4223.15 125
4223.30 134
4223.45 142
4223.60 148
4223.75 152
4223.90 152
4224.05 151
4224.20 147
4224.34 141
4224.49 135
4224.64 128
4224.79 122
4224.94 116
4225.09 111
4225.24 107
4225.39 104
4225.54 102
4225.69 101
4225.83 102
4225.98 103
4226.13 105
4226.28 107
4226.43 109
4226.58 110
4226.73 112
4226.88 114
4227.03 116
4227.18 118
4227.33 121
4227.47 124
4227.62 127
4227.77 129
4227.92 130
4228.07 129
4228.22 126
4228.37 123
4228.52 118
4228.67 113
4228.82 107
4228.97 101
4229.12 94
4229.26 88
4229.41 82
4229.56 76
4229.71 72
4229.86 69
4230.01 68
4230.16 68
4230.31 69
4230.46 70
4230.61 71
4230.76 71
4230.90 70
4231.05 68
4231.20 65
4231.35 61
4231.50 57
4231.65 51
4231.80 45
4231.95 40
4232.10 35
4232.25 30
4232.40 27
4232.55 26
4232.70 25
4232.84 25
4232.99 25
4233.14 25
4233.29 25
4233.44 25
4233.59 25
4233.74 24
4233.89 23
4234.04 21
4234.19 19
4234.34 18
4234.49 18
4234.63 19
4234.78 22
4234.93 25
4235.08 28
4235.23 29
4235.38 29
4235.53 26
4235.68 21
4235.83 16
4235.98 12
4236.13 10
4236.28 10
4236.43 14
4236.58 19
4236.72 25
4236.87 30
4237.02 35
4237.17 38
4237.32 40
4237.47 41
4237.62 41
4237.77 42
4237.92 43
4238.07 44
4238.22 46
4238.37 47
4238.52 47
4238.67 47
4238.81 47
4238.96 47
4239.11 47
4239.26 46
4239.41 46
4239.56 45
4239.71 42
4239.86 39
4240.01 35
4240.16 31
4240.31 29
4240.46 30
4240.61 35
4240.76 44
4240.91 55
4241.05 68
4241.20 81
4241.35 93
4241.50 102
4241.65 109
4241.80 114
4241.95 116
4242.10 116
4242.25 115
4242.40 112
4242.55 108
4242.70 102
4242.85 96
4243.00 88
4243.15 81
4243.29 74
4243.44 67
4243.59 61
4243.74 55
4243.89 51
4244.04 49
4244.19 50
4244.34 54
4244.49 62
4244.64 71
4244.79 82
4244.94 93
4245.09 101
4245.24 107
4245.39 111
4245.54 113
4245.69 114
4245.83 116
4245.98 120
4246.13 125
4246.28 130
4246.43 135
4246.58 137
4246.73 136
4246.88 131
4247.03 124
4247.18 117
4247.33 111
4247.48 107
4247.63 105
4247.78 106
4247.93 107
4248.08 109
4248.23 110
4248.38 109
4248.53 106
4248.67 103
4248.82 99
4248.97 95
4249.12 92
4249.27 89
4249.42 88
4249.57 88
4249.72 89
4249.87 90
4250.02 92
4250.17 94
4250.32 96
4250.47 99
4250.62 102
4250.77 105
4250.92 108
4251.07 110
4251.22 111
4251.37 111
4251.52 108
4251.66 104
4251.81 98
4251.96 91
4252.11 84
4252.26 78
4252.41 73
4252.56 69
4252.71 67
4252.86 66
4253.01 65
4253.16 64
4253.31 63
4253.46 60
4253.61 55
4253.76 49
4253.91 42
4254.06 35
4254.21 28
4254.36 22
4254.51 17
4254.66 12
4254.81 9
4254.96 7
4255.10 5
4255.25 4
4255.40 3
4255.55 3
4255.70 4
4255.85 5
4256.00 6
4256.15 7
4256.30 7
4256.45 6
4256.60 5
4256.75 3
4256.90 2
4257.05 1
4257.20 2
4257.35 5
4257.50 11
4257.65 19
4257.80 30
4257.95 42
4258.10 54
4258.25 66
4258.40 76
4258.55 83
4258.70 87
4258.85 89
4259.00 89
4259.14 89
4259.29 89
4259.44 91
4259.59 96
4259.74 103
4259.89 113
4260.04 123
4260.19 135
4260.34 146
4260.49 158
4260.64 170
4260.79 184
4260.94 200
4261.09 219
4261.24 243
4261.39 270
4261.54 301
4261.69 333
4261.84 366
4261.99 399
4262.14 432
4262.29 466
4262.44 501
4262.59 537
4262.74 576
4262.89 618
4263.04 661
4263.19 705
4263.34 749
4263.49 790
4263.64 830
4263.79 867
4263.94 901
4264.09 931
4264.23 960
4264.38 986
4264.53 1010
4264.68 1032
4264.83 1051
4264.98 1068
4265.13 1081
4265.28 1090
4265.43 1095
4265.58 1097
4265.73 1097
4265.88 1093
4266.03 1087
4266.18 1077
4266.33 1062
4266.48 1044
4266.63 1022
4266.78 997
4266.93 973
4267.08 950
4267.23 931
4267.38 916
4267.53 903
4267.68 890
4267.83 875
4267.98 855
4268.13 831
4268.28 802
4268.43 770
4268.58 737
4268.73 705
4268.88 677
4269.03 652
4269.18 631
4269.33 611
4269.48 592
4269.63 571
4269.78 547
4269.93 519
4270.08 487
4270.23 454
4270.38 420
4270.53 388
4270.68 359
4270.83 334
4270.98 314
4271.13 298
4271.28 284
4271.43 270
4271.58 256
4271.73 241
4271.88 224
4272.03 207
4272.18 189
4272.33 172
4272.48 158
4272.63 146
4272.78 137
4272.93 129
4273.07 123
4273.22 117
4273.37 110
4273.52 102
4273.67 93
4273.82 84
4273.97 75
4274.12 66
4274.27 57
4274.42 50
4274.57 43
4274.72 38
4274.87 34
4275.02 32
4275.17 32
4275.32 34
4275.47 39
4275.62 46
4275.77 55
4275.92 65
4276.07 76
4276.22 85
4276.37 94
4276.52 100
4276.67 104
4276.82 106
4276.97 106
4277.12 104
4277.27 101
4277.42 98
4277.57 94
4277.72 91
4277.87 89
4278.02 87
4278.17 87
4278.32 87
4278.47 88
4278.62 88
4278.77 87
4278.92 85
4279.07 82
4279.22 79
4279.37 76
4279.52 75
4279.67 76
4279.82 80
4279.97 86
4280.12 93
4280.27 100
4280.42 105
4280.57 109
4280.72 109
4280.87 106
4281.02 101
4281.17 96
4281.32 92
4281.47 90
4281.62 91
4281.77 95
4281.92 101
4282.07 107
4282.22 112
4282.37 115
4282.52 114
4282.67 111
4282.82 104
4282.97 95
4283.12 85
4283.27 75
4283.43 66
4283.58 58
4283.73 51
4283.88 45
4284.03 42
4284.18 39
4284.33 39
4284.48 39
4284.63 41
4284.78 44
4284.93 46
4285.08 48
4285.23 49
4285.38 47
4285.53 44
4285.68 39
4285.83 32
4285.98 26
4286.13 20
4286.28 16
4286.43 14
4286.58 13
4286.73 13
4286.88 13
4287.03 13
4287.18 11
4287.33 9
4287.48 7
4287.63 5
4287.78 6
4287.93 8
4288.08 13
4288.23 18
4288.38 24
4288.53 30
4288.68 35
4288.83 38
4288.98 41
4289.13 43
4289.28 45
4289.43 48
4289.58 51
4289.73 54
4289.88 56
4290.03 57
4290.18 58
4290.33 57
4290.48 55
4290.63 53
4290.78 51
4290.93 48
4291.08 46
4291.23 44
4291.38 42
4291.53 39
4291.68 36
4291.83 32
4291.98 28
4292.13 24
4292.29 21
4292.44 18
4292.59 16
4292.74 14
4292.89 13
4293.04 12
4293.19 11
4293.34 11
4293.49 12
4293.64 13
4293.79 15
4293.94 16
4294.09 17
4294.24 15
4294.39 13
4294.54 10
4294.69 8
4294.84 6
4294.99 7
4295.14 10
4295.29 14
4295.44 20
4295.59 25
4295.74 29
4295.89 31
4296.04 31
4296.19 29
4296.34 26
4296.49 22
4296.64 18
4296.79 16
4296.94 16
4297.09 18
4297.24 21
4297.39 26
4297.55 30
4297.70 35
4297.85 38
4298.00 40
4298.15 41
4298.30 41
4298.45 39
4298.60 37
4298.75 35
4298.90 32
4299.05 29
4299.20 28
4299.35 27
4299.50 28
4299.65 29
4299.80 32
4299.95 35
4300.10 37
4300.25 38
4300.40 38
4300.55 38
4300.70 36
4300.85 33
4301.00 30
4301.15 27
4301.30 23
4301.46 19
4301.61 14
4301.76 10
4301.91 6
4302.06 2
4302.21 0
4302.36 0
4302.51 0
4302.66 0
4302.81 0
4302.96 0
4303.11 0
4303.26 0
4303.41 0
4303.56 4
4303.71 8
4303.86 12
4304.01 15
4304.16 18
4304.31 20
4304.46 22
4304.61 24
4304.76 27
4304.92 29
4305.07 31
4305.22 32
4305.37 33
4305.52 33
4305.67 34
4305.82 36
4305.97 38
4306.12 42
4306.27 46
4306.42 50
4306.57 54
4306.72 58
4306.87 62
4307.02 65
4307.17 68
4307.32 70
4307.47 72
4307.62 72
4307.77 71
4307.93 69
4308.08 66
4308.23 63
4308.38 58
4308.53 54
4308.68 51
4308.83 48
4308.98 45
4309.13 42
4309.28 39
4309.43 37
4309.58 33
4309.73 30
4309.88 26
4310.03 23
4310.18 21
4310.33 20
4310.48 21
4310.63 22
4310.79 25
4310.94 27
4311.09 30
4311.24 31
4311.39 30
4311.54 29
4311.69 26
4311.84 23
4311.99 20
4312.14 18
4312.29 16
4312.44 15
4312.59 15
4312.74 16
4312.89 18
4313.04 21
4313.19 25
4313.35 29
4313.50 33
4313.65 38
4313.80 42
4313.95 47
4314.10 50
4314.25 53
4314.40 55
4314.55 55
4314.70 54
4314.85 52
4315.00 49
4315.15 45
4315.30 40
4315.45 35
4315.61 29
4315.76 25
4315.91 21
4316.06 20
4316.21 19
4316.36 20
4316.51 21
4316.66 22
4316.81 23
4316.96 22
4317.11 19
4317.26 16
4317.41 13
4317.56 10
4317.71 8
4317.87 9
4318.02 10
4318.17 13
4318.32 16
4318.47 20
4318.62 23
4318.77 25
4318.92 27
4319.07 27
4319.22 27
4319.37 26
4319.52 25
4319.67 23
4319.82 21
4319.98 19
4320.13 17
4320.28 14
4320.43 12
4320.58 11
4320.73 12
4320.88 15
4321.03 19
4321.18 23
4321.33 28
4321.48 31
4321.63 33
4321.78 34
4321.93 33
4322.09 32
4322.24 32
4322.39 35
4322.54 39
4322.69 45
4322.84 51
4322.99 58
4323.14 63
4323.29 66
4323.44 65
4323.59 62
4323.74 56
4323.90 48
4324.05 39
4324.20 30
4324.35 22
4324.50 15
4324.65 9
4324.80 6
4324.95 3
4325.10 2
4325.25 2
4325.40 1
4325.55 1
4325.70 0
4325.86 0
4326.01 0
4326.16 0
4326.31 0
4326.46 0
4326.61 0
4326.76 0
4326.91 2
4327.06 6
4327.21 11
4327.36 18
4327.51 25
4327.67 31
4327.82 37
4327.97 41
4328.12 44
4328.27 46
4328.42 47
4328.57 47
4328.72 47
4328.87 47
4329.02 47
4329.17 46
4329.33 45
4329.48 43
4329.63 41
4329.78 38
4329.93 34
4330.08 31
4330.23 29
4330.38 27
4330.53 27
4330.68 29
4330.83 32
4330.99 36
4331.14 41
4331.29 46
4331.44 51
4331.59 54
4331.74 56
4331.89 57
4332.04 56
4332.19 55
4332.34 53
4332.49 52
4332.65 52
4332.80 54
4332.95 56
4333.10 59
4333.25 62
4333.40 65
4333.55 67
4333.70 67
4333.85 66
4334.00 64
4334.16 60
4334.31 55
4334.46 50
4334.61 45
4334.76 41
4334.91 38
4335.06 36
4335.21 35
4335.36 36
4335.51 36
4335.67 36
4335.82 35
4335.97 35
4336.12 35
4336.27 35
4336.42 36
4336.57 37
4336.72 38
4336.87 38
4337.02 38
4337.18 36
4337.33 35
4337.48 33
4337.63 32
4337.78 32
4337.93 34
4338.08 36
4338.23 39
4338.38 41
4338.54 42
4338.69 41
4338.84 40
4338.99 39
4339.14 38
4339.29 39
4339.44 41
4339.59 44
4339.74 49
4339.89 53
4340.05 57
4340.20 60
4340.35 63
4340.50 64
4340.65 64
4340.80 63
4340.95 60
4341.10 56
4341.25 51
4341.41 45
4341.56 38
4341.71 31
4341.86 25
4342.01 22
4342.16 20
4342.31 20
4342.46 22
4342.61 25
4342.77 28
4342.92 32
4343.07 36
4343.22 40
4343.37 45
4343.52 50
4343.67 54
4343.82 57
4343.97 58
4344.13 55
4344.28 50
4344.43 43
4344.58 35
4344.73 29
4344.88 25
4345.03 26
4345.18 30
4345.34 38
4345.49 47
4345.64 56
4345.79 64
4345.94 69
4346.09 71
4346.24 70
4346.39 66
4346.54 61
4346.70 56
4346.85 52
4347.00 49
4347.15 47
4347.30 46
4347.45 45
4347.60 45
4347.75 44
4347.91 45
4348.06 45
4348.21 46
4348.36 48
4348.51 49
4348.66 49
4348.81 50
4348.96 51
4349.12 52
4349.27 53
4349.42 56
4349.57 59
4349.72 61
4349.87 63
4350.02 64
4350.17 63
4350.33 62
4350.48 60
4350.63 58
4350.78 56
4350.93 55
4351.08 54
4351.23 52
4351.38 50
4351.54 47
4351.69 43
4351.84 38
4351.99 34
4352.14 30
4352.29 27
4352.44 27
4352.59 28
4352.75 31
4352.90 35
4353.05 40
4353.20 45
4353.35 50
4353.50 54
4353.65 56
4353.81 55
4353.96 53
4354.11 48
4354.26 42
4354.41 36
4354.56 30
4354.71 25
4354.86 22
4355.02 21
4355.17 20
4355.32 20
4355.47 20
4355.62 20
4355.77 20
4355.92 19
4356.08 19
4356.23 20
4356.38 21
4356.53 23
4356.68 26
4356.83 29
4356.98 33
4357.13 37
4357.29 43
4357.44 51
4357.59 60
4357.74 70
4357.89 78
4358.04 85
4358.19 89
4358.35 89
4358.50 86
4358.65 81
4358.80 74
4358.95 67
4359.10 62
4359.25 58
4359.41 56
4359.56 55
4359.71 55
4359.86 56
4360.01 57
4360.16 59
4360.31 62
4360.47 66
4360.62 71
4360.77 78
4360.92 85
4361.07 92
4361.22 98
4361.37 102
4361.53 104
4361.68 105
4361.83 103
4361.98 101
4362.13 99
4362.28 97
4362.43 94
4362.59 92
4362.74 90
4362.89 89
4363.04 87
4363.19 86
4363.34 86
4363.49 86
4363.65 88
4363.80 90
4363.95 94
4364.10 98
4364.25 103
4364.40 107
4364.56 111
4364.71 114
4364.86 115
4365.01 114
4365.16 111
4365.31 107
4365.46 102
4365.62 95
4365.77 89
4365.92 84
4366.07 79
4366.22 76
4366.37 74
4366.53 73
4366.68 71
4366.83 68
4366.98 64
4367.13 58
4367.28 50
4367.43 42
4367.59 33
4367.74 26
4367.89 20
4368.04 17
4368.19 16
4368.34 18
4368.50 22
4368.65 28
4368.80 34
4368.95 40
4369.10 45
4369.25 49
4369.41 51
4369.56 54
4369.71 56
4369.86 59
4370.01 62
4370.16 67
4370.31 71
4370.47 75
4370.62 78
4370.77 78
4370.92 77
4371.07 73
4371.22 66
4371.38 59
4371.53 50
4371.68 42
4371.83 34
4371.98 26
4372.13 19
4372.29 13
4372.44 8
4372.59 4
4372.74 1
4372.89 0
4373.04 0
4373.20 0
4373.35 0
4373.50 0
4373.65 0
4373.80 0
4373.95 0
4374.11 1
4374.26 5
4374.41 8
4374.56 10
4374.71 11
4374.86 11
4375.02 10
4375.17 9
4375.32 8
4375.47 9
4375.62 11
4375.77 13
4375.93 15
4376.08 16
4376.23 16
4376.38 15
4376.53 13
4376.68 10
4376.84 7
4376.99 4
4377.14 2
4377.29 0
4377.44 0
4377.59 0
4377.75 0
4377.90 0
4378.05 0
4378.20 1
4378.35 3
4378.51 6
4378.66 10
4378.81 13
4378.96 16
4379.11 19
4379.26 21
4379.42 23
4379.57 24
4379.72 26
4379.87 28
4380.02 29
4380.17 28
4380.33 26
4380.48 22
4380.63 17
4380.78 12
4380.93 8
4381.09 6
4381.24 7
4381.39 11
4381.54 17
4381.69 23
4381.84 30
4382.00 35
4382.15 39
4382.30 41
4382.45 41
4382.60 42
4382.76 42
4382.91 42
4383.06 43
4383.21 43
4383.36 43
4383.51 43
4383.67 42
4383.82 40
4383.97 37
4384.12 35
4384.27 33
4384.43 32
4384.58 32
4384.73 33
4384.88 35
4385.03 37
4385.18 41
4385.34 45
4385.49 49
4385.64 54
4385.79 57
4385.94 59
4386.10 60
4386.25 59
4386.40 57
4386.55 53
4386.70 50
4386.86 48
4387.01 48
4387.16 50
4387.31 53
4387.46 59
4387.62 66
4387.77 73
4387.92 80
4388.07 85
4388.22 87
4388.37 87
4388.53 84
4388.68 79
4388.83 73
4388.98 67
4389.13 62
4389.29 59
4389.44 60
4389.59 63
4389.74 68
4389.89 72
4390.05 76
4390.20 78
4390.35 77
4390.50 73
4390.65 67
4390.81 60
4390.96 54
4391.11 49
4391.26 45
4391.41 44
4391.57 43
4391.72 44
4391.87 46
4392.02 49
4392.17 51
4392.33 52
4392.48 52
4392.63 51
4392.78 48
4392.93 44
4393.09 39
4393.24 34
4393.39 30
4393.54 26
4393.69 22
4393.85 19
4394.00 17
4394.15 14
4394.30 10
4394.45 7
4394.61 4
4394.76 2
4394.91 2
4395.06 4
4395.21 7
4395.37 11
4395.52 15
4395.67 18
4395.82 19
4395.97 20
4396.13 19
4396.28 19
4396.43 18
4396.58 19
4396.73 21
4396.89 24
4397.04 28
4397.19 33
4397.34 38
4397.49 44
4397.65 50
4397.80 55
4397.95 60
4398.10 64
4398.26 67
4398.41 69
4398.56 68
4398.71 67
4398.86 65
4399.02 63
4399.17 62
4399.32 63
4399.47 66
4399.62 71
4399.78 76
4399.93 82
4400.08 86
4400.23 87
4400.38 87
4400.54 84
4400.69 80
4400.84 77
4400.99 75
4401.15 75
4401.30 76
4401.45 78
4401.60 80
4401.75 83
4401.91 84
4402.06 83
4402.21 82
4402.36 79
4402.51 76
4402.67 72
4402.82 68
4402.97 64
4403.12 59
4403.28 55
4403.43 51
4403.58 47
4403.73 45
4403.88 44
4404.04 44
4404.19 46
4404.34 48
4404.49 50
4404.65 52
4404.80 53
4404.95 54
4405.10 54
4405.25 54
4405.41 52
4405.56 50
4405.71 48
4405.86 44
4406.02 40
4406.17 36
4406.32 34
4406.47 34
4406.62 36
4406.78 40
4406.93 44
4407.08 49
4407.23 53
4407.39 57
4407.54 58
4407.69 58
4407.84 57
4407.99 54
4408.15 50
4408.30 45
4408.45 40
4408.60 36
4408.76 35
4408.91 37
4409.06 41
4409.21 48
4409.36 55
4409.52 61
4409.67 66
4409.82 68
4409.97 68
4410.13 68
4410.28 68
4410.43 69
4410.58 71
4410.74 75
4410.89 79
4411.04 82
4411.19 82
4411.34 81
4411.50 78
4411.65 74
4411.80 69
4411.95 66
4412.11 63
4412.26 63
4412.41 63
4412.56 64
4412.72 65
4412.87 66
4413.02 66
4413.17 66
4413.33 65
4413.48 65
4413.63 65
4413.78 67
4413.93 68
4414.09 71
4414.24 73
4414.39 76
4414.54 79
4414.70 82
4414.85 87
4415.00 93
4415.15 99
4415.31 106
4415.46 111
4415.61 113
4415.76 112
4415.92 107
4416.07 99
4416.22 89
4416.37 80
4416.53 73
4416.68 69
4416.83 70
4416.98 74
4417.13 80
4417.29 88
4417.44 96
4417.59 102
4417.74 105
4417.90 107
4418.05 107
4418.20 106
4418.35 105
4418.51 104
4418.66 105
4418.81 107
4418.96 109
4419.12 112
4419.27 114
4419.42 116
4419.57 118
4419.73 120
4419.88 123
4420.03 126
4420.18 131
4420.34 138
4420.49 146
4420.64 156
4420.79 166
4420.95 176
4421.10 185
4421.25 193
4421.40 199
4421.56 204
4421.71 209
4421.86 213
4422.01 219
4422.17 226
4422.32 235
4422.47 249
4422.62 268
4422.78 291
4422.93 319
4423.08 349
4423.23 382
4423.39 413
4423.54 443
4423.69 468
4423.84 488
4424.00 504
4424.15 515
4424.30 522
4424.45 525
4424.61 527
4424.76 528
4424.91 529
4425.06 532
4425.22 538
4425.37 548
4425.52 560
4425.67 573
4425.83 587
4425.98 597
4426.13 604
4426.28 606
4426.44 603
4426.59 596
4426.74 587
4426.89 579
4427.05 572
4427.20 570
4427.35 572
4427.51 578
4427.66 587
4427.81 596
4427.96 604
4428.12 607
4428.27 604
4428.42 594
4428.57 576
4428.73 553
4428.88 527
4429.03 499
4429.18 473
4429.34 449
4429.49 430
4429.64 414
4429.79 401
4429.95 390
4430.10 378
4430.25 366
4430.41 353
4430.56 339
4430.71 323
4430.86 307
4431.02 292
4431.17 276
4431.32 261
4431.47 245
4431.63 229
4431.78 214
4431.93 200
4432.08 187
4432.24 177
4432.39 169
4432.54 164
4432.70 160
4432.85 159
4433.00 158
4433.15 157
4433.31 156
4433.46 155
4433.61 152
4433.76 149
4433.92 146
4434.07 142
4434.22 138
4434.37 134
4434.53 129
4434.68 125
4434.83 120
4434.99 115
4435.14 111
4435.29 108
4435.44 105
4435.60 103
4435.75 102
4435.90 101
4436.05 101
4436.21 100
4436.36 99
4436.51 98
4436.67 96
4436.82 94
4436.97 93
4437.12 92
4437.28 90
4437.43 89
4437.58 87
4437.74 83
4437.89 79
4438.04 74
4438.19 69
4438.35 66
4438.50 64
4438.65 64
4438.80 65
4438.96 67
4439.11 70
4439.26 72
4439.42 74
4439.57 74
4439.72 72
4439.87 70
4440.03 67
4440.18 64
4440.33 61
4440.49 58
4440.64 56
4440.79 55
4440.94 53
4441.10 50
4441.25 47
4441.40 43
4441.56 39
4441.71 36
4441.86 35
4442.01 37
4442.17 42
4442.32 49
4442.47 58
4442.63 68
4442.78 75
4442.93 80
4443.08 81
4443.24 79
4443.39 74
4443.54 67
4443.70 59
4443.85 52
4444.00 46
4444.15 44
4444.31 44
4444.46 47
4444.61 51
4444.77 57
4444.92 62
4445.07 65
4445.22 67
4445.38 67
4445.53 64
4445.68 61
4445.84 57
4445.99 54
4446.14 50
4446.29 47
4446.45 44
4446.60 42
4446.75 41
4446.91 40
4447.06 39
4447.21 37
4447.37 36
4447.52 34
4447.67 32
4447.82 31
4447.98 30
4448.13 31
4448.28 34
4448.44 37
4448.59 42
4448.74 47
4448.89 52
4449.05 56
4449.20 60
4449.35 63
4449.51 65
4449.66 65
4449.81 64
4449.97 62
4450.12 58
4450.27 55
4450.42 52
4450.58 50
4450.73 52
4450.88 55
4451.04 60
4451.19 67
4451.34 73
4451.50 78
4451.65 80
4451.80 81
4451.95 80
4452.11 78
4452.26 75
4452.41 72
4452.57 69
4452.72 65
4452.87 61
4453.03 57
4453.18 53
4453.33 48
4453.49 44
4453.64 42
4453.79 41
4453.94 42
4454.10 45
4454.25 49
4454.40 53
4454.56 57
4454.71 61
4454.86 63
4455.02 65
4455.17 65
4455.32 64
4455.47 62
4455.63 58
4455.78 54
4455.93 48
4456.09 43
4456.24 37
4456.39 32
4456.55 28
4456.70 24
4456.85 22
4457.01 19
4457.16 16
4457.31 13
4457.47 10
4457.62 7
4457.77 5
4457.92 3
4458.08 3
4458.23 4
4458.38 6
4458.54 9
4458.69 13
4458.84 17
4459.00 22
4459.15 27
4459.30 33
4459.46 38
4459.61 44
4459.76 50
4459.92 54
4460.07 56
4460.22 57
4460.37 55
4460.53 52
4460.68 48
4460.83 44
4460.99 40
4461.14 37
4461.29 36
4461.45 34
4461.60 32
4461.75 29
4461.91 25
4462.06 19
4462.21 12
4462.37 5
4462.52 0
4462.67 0
4462.83 0
4462.98 0
4463.13 0
4463.29 0
4463.44 0
4463.59 0
4463.74 1
4463.90 2
4464.05 3
4464.20 5
4464.36 8
4464.51 13
4464.66 19
4464.82 26
4464.97 33
4465.12 40
4465.28 46
4465.43 51
4465.58 56
4465.74 60
4465.89 64
4466.04 68
4466.20 70
4466.35 71
4466.50 70
4466.66 67
4466.81 64
4466.96 60
4467.12 56
4467.27 52
4467.42 50
4467.58 47
4467.73 46
4467.88 45
4468.04 43
4468.19 41
4468.34 39
4468.50 36
4468.65 34
4468.80 32
4468.96 31
4469.11 32
4469.26 35
4469.42 40
4469.57 47
4469.72 55
4469.88 64
4470.03 72
4470.18 79
4470.34 84
4470.49 87
4470.64 88
4470.80 88
4470.95 88
4471.10 86
4471.26 84
4471.41 82
4471.56 80
4471.72 78
4471.87 76
4472.02 75
4472.18 75
4472.33 76
4472.48 79
4472.64 82
4472.79 85
4472.94 87
4473.10 87
4473.25 86
4473.40 84
4473.56 81
4473.71 80
4473.86 79
4474.02 80
4474.17 81
4474.32 83
4474.48 84
4474.63 84
4474.78 84
4474.94 83
4475.09 83
4475.24 83
4475.40 84
4475.55 85
4475.70 85
4475.86 84
4476.01 80
4476.16 75
4476.32 67
4476.47 58
4476.62 49
4476.78 40
4476.93 32
4477.09 27
4477.24 23
4477.39 22
4477.55 22
4477.70 24
4477.85 27
4478.01 32
4478.16 38
4478.31 44
4478.47 50
4478.62 55
4478.77 59
4478.93 63
4479.08 66
4479.23 68
4479.39 71
4479.54 73
4479.69 75
4479.85 76
4480.00 75
4480.15 73
4480.31 70
4480.46 67
4480.62 64
4480.77 62
4480.92 62
4481.08 62
4481.23 63
4481.38 64
4481.54 64
4481.69 64
4481.84 61
4482.00 58
4482.15 54
4482.30 49
4482.46 45
4482.61 41
4482.76 39
4482.92 38
4483.07 37
4483.23 38
4483.38 39
4483.53 40
4483.69 40
4483.84 40
4483.99 40
4484.15 39
4484.30 37
4484.45 36
4484.61 34
4484.76 32
4484.91 30
4485.07 28
4485.22 28
4485.38 28
4485.53 30
4485.68 32
4485.84 34
4485.99 35
4486.14 37
4486.30 37
4486.45 38
4486.60 38
4486.76 38
4486.91 39
4487.07 41
4487.22 44
4487.37 47
4487.53 50
4487.68 53
4487.83 57
4487.99 59
4488.14 62
4488.29 65
4488.45 68
4488.60 71
4488.76 74
4488.91 77
4489.06 78
4489.22 79
4489.37 79
4489.52 77
4489.68 76
4489.83 74
4489.98 74
4490.14 73
4490.29 74
4490.45 76
4490.60 79
4490.75 83
4490.91 87
4491.06 92
4491.21 96
4491.37 98
4491.52 99
4491.67 98
4491.83 95
4491.98 91
4492.14 86
4492.29 82
4492.44 78
4492.60 75
4492.75 73
4492.90 71
4493.06 70
4493.21 69
4493.37 69
4493.52 68
4493.67 67
4493.83 66
4493.98 66
4494.13 66
4494.29 66
4494.44 67
4494.60 67
4494.75 68
4494.90 68
4495.06 68
4495.21 66
4495.36 63
4495.52 60
4495.67 58
4495.83 55
4495.98 54
4496.13 53
4496.29 53
4496.44 52
4496.59 51
4496.75 49
4496.90 47
4497.06 44
4497.21 42
4497.36 40
4497.52 38
4497.67 37
4497.83 36
4497.98 36
4498.13 35
4498.29 33
4498.44 32
4498.59 31
4498.75 30
4498.90 31
4499.06 32
4499.21 34
4499.36 36
4499.52 39
4499.67 42
4499.82 44
4499.98 47
4500.13 50
4500.29 54
4500.44 57
4500.59 60
4500.75 63
4500.90 63
4501.06 62
4501.21 59
4501.36 53
4501.52 47
4501.67 39
4501.82 32
4501.98 26
4502.13 21
4502.29 17
4502.44 15
4502.59 14
4502.75 13
4502.90 12
4503.06 12
4503.21 12
4503.36 12
4503.52 14
4503.67 17
4503.83 20
4503.98 24
4504.13 29
4504.29 33
4504.44 37
4504.60 39
4504.75 40
4504.90 39
4505.06 37
4505.21 33
4505.36 29
4505.52 24
4505.67 19
4505.83 14
4505.98 10
4506.13 7
4506.29 5
4506.44 5
4506.60 6
4506.75 9
4506.90 13
4507.06 18
4507.21 24
4507.37 30
4507.52 34
4507.67 38
4507.83 41
4507.98 41
4508.14 41
4508.29 40
4508.44 39
4508.60 38
4508.75 36
4508.91 35
4509.06 35
4509.21 35
4509.37 36
4509.52 38
4509.68 41
4509.83 44
4509.98 47
4510.14 48
4510.29 48
4510.45 44
4510.60 39
4510.75 31
4510.91 23
4511.06 15
4511.22 7
4511.37 1
4511.52 0
4511.68 0
4511.83 0
4511.99 0
4512.14 0
4512.29 0
4512.45 0
4512.60 0
4512.76 1
4512.91 4
4513.06 8
4513.22 13
4513.37 17
4513.53 23
4513.68 28
4513.84 34
4513.99 39
4514.14 44
4514.30 48
4514.45 51
4514.61 52
4514.76 53
4514.91 53
4515.07 52
4515.22 50
4515.38 48
4515.53 46
4515.68 44
4515.84 44
4515.99 45
4516.15 48
4516.30 52
4516.45 56
4516.61 61
4516.76 64
4516.92 67
4517.07 68
4517.23 68
4517.38 67
4517.53 65
4517.69 63
4517.84 60
4518.00 58
4518.15 56
4518.30 55
4518.46 54
4518.61 54
4518.77 54
4518.92 54
4519.08 56
4519.23 57
4519.38 59
4519.54 60
4519.69 61
4519.85 61
4520.00 62
4520.15 63
4520.31 65
4520.46 67
4520.62 70
4520.77 73
4520.93 74
4521.08 73
4521.23 71
4521.39 67
4521.54 61
4521.70 55
4521.85 49
4522.00 42
4522.16 36
4522.31 31
4522.47 26
4522.62 22
4522.78 18
4522.93 15
4523.08 13
4523.24 10
4523.39 8
4523.55 7
4523.70 5
4523.86 4
4524.01 3
4524.16 4
4524.32 5
4524.47 7
4524.63 11
4524.78 16
4524.94 23
4525.09 30
4525.24 37
4525.40 43
4525.55 46
4525.71 46
4525.86 44
4526.02 40
4526.17 36
4526.32 34
4526.48 33
4526.63 34
4526.79 38
4526.94 43
4527.10 48
4527.25 53
4527.40 58
4527.56 62
4527.71 64
4527.87 66
4528.02 66
4528.18 66
4528.33 65
4528.48 62
4528.64 59
4528.79 56
4528.95 52
4529.10 48
4529.26 45
4529.41 42
4529.56 40
4529.72 40
4529.87 41
4530.03 42
4530.18 42
4530.34 42
4530.49 41
4530.65 38
4530.80 35
4530.95 32
4531.11 29
4531.26 29
4531.42 32
4531.57 36
4531.73 41
4531.88 48
4532.03 54
4532.19 61
4532.34 67
4532.50 73
4532.65 78
4532.81 84
4532.96 88
4533.12 91
4533.27 93
4533.42 92
4533.58 89
4533.73 85
4533.89 79
4534.04 72
4534.20 64
4534.35 57
4534.51 49
4534.66 41
4534.81 33
4534.97 26
4535.12 20
4535.28 15
4535.43 11
4535.59 8
4535.74 5
4535.90 2
4536.05 0
4536.20 0
4536.36 0
4536.51 0
4536.67 0
4536.82 0
4536.98 0
4537.13 0
4537.29 0
4537.44 2
4537.59 4
4537.75 6
4537.90 8
4538.06 9
4538.21 10
4538.37 10
4538.52 9
4538.68 8
4538.83 7
4538.99 7
4539.14 6
4539.29 7
4539.45 8
4539.60 9
4539.76 11
4539.91 13
4540.07 15
4540.22 17
4540.38 19
4540.53 20
4540.68 20
4540.84 20
4540.99 19
4541.15 17
4541.30 15
4541.46 13
4541.61 12
4541.77 11
4541.92 11
4542.08 11
4542.23 13
4542.38 14
4542.54 15
4542.69 16
4542.85 17
4543.00 18
4543.16 19
4543.31 20
4543.47 23
4543.62 26
4543.78 30
4543.93 32
4544.09 34
4544.24 34
4544.39 31
4544.55 27
4544.70 22
4544.86 17
4545.01 14
4545.17 12
4545.32 13
4545.48 17
4545.63 22
4545.79 28
4545.94 33
4546.10 38
4546.25 40
4546.40 41
4546.56 40
4546.71 39
4546.87 37
4547.02 37
4547.18 36
4547.33 37
4547.49 38
4547.64 39
4547.80 40
4547.95 40
4548.11 40
4548.26 39
4548.41 39
4548.57 38
4548.72 36
4548.88 35
4549.03 34
4549.19 33
4549.34 33
4549.50 33
4549.65 34
4549.81 36
4549.96 39
4550.12 41
4550.27 42
4550.43 44
4550.58 45
4550.74 47
4550.89 48
4551.04 50
4551.20 52
4551.35 55
4551.51 57
4551.66 59
4551.82 60
4551.97 62
4552.13 64
4552.28 66
4552.44 68
4552.59 70
4552.75 71
4552.90 71
4553.06 71
4553.21 69
4553.37 67
4553.52 64
4553.68 60
4553.83 56
4553.98 53
4554.14 48
4554.29 44
4554.45 39
4554.60 33
4554.76 28
4554.91 23
4555.07 20
4555.22 19
4555.38 21
4555.53 26
4555.69 33
4555.84 42
4556.00 52
4556.15 61
4556.31 68
4556.46 74
4556.62 78
4556.77 80
4556.93 81
4557.08 82
4557.24 83
4557.39 84
4557.55 85
4557.70 85
4557.85 83
4558.01 79
4558.16 73
4558.32 65
4558.47 58
4558.63 51
4558.78 46
4558.94 43
4559.09 43
4559.25 45
4559.40 49
4559.56 55
4559.71 61
4559.87 67
4560.02 74
4560.18 81
4560.33 88
4560.49 95
4560.64 101
4560.80 106
4560.95 110
4561.11 114
4561.26 116
4561.42 118
4561.57 120
4561.73 120
4561.88 121
4562.04 122
4562.19 123
4562.35 126
4562.50 132
4562.66 139
4562.81 148
4562.97 158
4563.12 168
4563.28 176
4563.43 181
4563.59 184
4563.74 184
4563.90 182
4564.05 180
4564.20 178
4564.36 178
4564.51 178
4564.67 179
4564.82 179
4564.98 179
4565.13 176
4565.29 172
4565.44 166
4565.60 157
4565.75 146
4565.91 135
4566.06 123
4566.22 111
4566.37 101
4566.53 92
4566.68 85
4566.84 81
4566.99 81
4567.15 83
4567.30 87
4567.46 92
4567.61 97
4567.77 100
4567.92 102
4568.08 101
4568.23 100
4568.39 97
4568.54 94
4568.70 92
4568.85 89
4569.01 86
4569.16 82
4569.32 79
4569.47 75
4569.63 72
4569.78 69
4569.94 68
4570.09 69
4570.25 70
4570.40 72
4570.56 73
4570.71 72
4570.87 71
4571.02 68
4571.18 63
4571.33 58
4571.49 53
4571.64 50
4571.80 47
4571.96 47
4572.11 48
4572.27 50
4572.42 53
4572.58 57
4572.73 60
4572.89 63
4573.04 66
4573.20 68
4573.35 70
4573.51 71
4573.66 72
4573.82 72
4573.97 72
4574.13 72
4574.28 71
4574.44 69
4574.59 66
4574.75 62
4574.90 58
4575.06 53
4575.21 48
4575.37 43
4575.52 39
4575.68 35
4575.83 33
4575.99 31
4576.14 31
4576.30 31
4576.45 33
4576.61 35
4576.76 37
4576.92 38
4577.07 39
4577.23 40
4577.38 39
4577.54 37
4577.69 34
4577.85 31
4578.00 29
4578.16 26
4578.32 23
4578.47 21
4578.63 18
4578.78 15
4578.94 11
4579.09 8
4579.25 5
4579.40 3
4579.56 2
4579.71 2
4579.87 2
4580.02 3
4580.18 3
4580.33 3
4580.49 2
4580.64 1
4580.80 0
4580.95 0
4581.11 0
4581.26 0
4581.42 0
4581.57 0
4581.73 0
4581.88 0
4582.04 1
4582.20 4
4582.35 7
4582.51 10
4582.66 14
4582.82 19
4582.97 24
4583.13 30
4583.28 37
4583.44 43
4583.59 50
4583.75 56
4583.90 61
4584.06 65
4584.21 67
4584.37 67
4584.52 66
4584.68 63
4584.83 60
4584.99 56
4585.15 54
4585.30 52
4585.46 51
4585.61 51
4585.77 50
4585.92 48
4586.08 45
4586.23 42
4586.39 37
4586.54 34
4586.70 32
4586.85 33
4587.01 36
4587.16 42
4587.32 50
4587.48 60
4587.63 70
4587.79 80
4587.94 89
4588.10 97
4588.25 103
4588.41 106
4588.56 106
4588.72 103
4588.87 98
4589.03 92
4589.18 86
4589.34 80
4589.49 76
4589.65 73
4589.81 72
4589.96 72
4590.12 72
4590.27 73
4590.43 73
4590.58 73
4590.74 72
4590.89 72
4591.05 71
4591.20 70
4591.36 70
4591.51 68
4591.67 66
4591.83 64
4591.98 62
4592.14 59
4592.29 57
4592.45 54
4592.60 52
4592.76 50
4592.91 48
4593.07 45
4593.22 43
4593.38 40
4593.54 36
4593.69 33
4593.85 29
4594.00 25
4594.16 21
4594.31 17
4594.47 12
4594.62 8
4594.78 4
4594.93 2
4595.09 0
4595.25 0
4595.40 2
4595.56 4
4595.71 6
4595.87 8
4596.02 9
4596.18 10
4596.33 11
4596.49 11
4596.64 11
4596.80 11
4596.96 11
4597.11 12
4597.27 12
4597.42 13
4597.58 13
4597.73 14
4597.89 15
4598.04 17
4598.20 19
4598.35 21
4598.51 23
4598.67 24
4598.82 24
4598.98 24
4599.13 24
4599.29 24
4599.44 25
4599.60 25
4599.75 27
4599.91 28
4600.07 30
4600.22 31
4600.38 33
4600.53 34
4600.69 35
4600.84 35
4601.00 36
4601.15 36
4601.31 37
4601.47 39
4601.62 41
4601.78 45
4601.93 48
4602.09 53
4602.24 57
4602.40 62
4602.55 66
4602.71 69
4602.87 71
4603.02 72
4603.18 70
4603.33 67
4603.49 61
4603.64 54
4603.80 47
4603.96 40
4604.11 34
4604.27 29
4604.42 26
4604.58 25
4604.73 24
4604.89 23
4605.04 24
4605.20 24
4605.36 25
4605.51 26
4605.67 27
4605.82 28
4605.98 29
4606.13 30
4606.29 30
4606.45 30
4606.60 30
4606.76 30
4606.91 31
4607.07 32
4607.22 34
4607.38 38
4607.54 43
4607.69 48
4607.85 53
4608.00 57
4608.16 58
4608.31 57
4608.47 54
4608.62 48
4608.78 43
4608.94 38
4609.09 34
4609.25 32
4609.40 32
4609.56 32
4609.71 32
4609.87 33
4610.03 35
4610.18 39
4610.34 45
4610.49 54
4610.65 64
4610.80 74
4610.96 83
4611.12 89
4611.27 91
4611.43 90
4611.58 86
4611.74 82
4611.89 77
4612.05 74
4612.21 71
4612.36 69
4612.52 68
4612.67 68
4612.83 68
4612.99 69
4613.14 71
4613.30 74
4613.45 77
4613.61 80
4613.76 81
4613.92 82
4614.08 82
4614.23 81
4614.39 80
4614.54 79
4614.70 77
4614.85 74
4615.01 70
4615.17 66
4615.32 61
4615.48 57
4615.63 55
4615.79 54
4615.95 56
4616.10 58
4616.26 61
4616.41 63
4616.57 64
4616.72 64
4616.88 65
4617.04 67
4617.19 71
4617.35 77
4617.50 84
4617.66 90
4617.82 93
4617.97 93
4618.13 90
4618.28 83
4618.44 75
4618.59 65
4618.75 57
4618.91 51
4619.06 47
4619.22 46
4619.37 46
4619.53 47
4619.69 49
4619.84 50
4620.00 51
4620.15 51
4620.31 50
4620.46 50
4620.62 49
4620.78 49
4620.93 48
4621.09 47
4621.24 47
4621.40 47
4621.56 48
4621.71 49
4621.87 52
4622.02 55
4622.18 58
4622.34 60
4622.49 61
4622.65 60
4622.80 58
4622.96 55
4623.12 51
4623.27 47
4623.43 44
4623.58 42
4623.74 41
4623.90 41
4624.05 42
4624.21 44
4624.36 47
4624.52 51
4624.67 56
4624.83 61
4624.99 67
4625.14 73
4625.30 79
4625.45 83
4625.61 85
4625.77 85
4625.92 84
4626.08 80
4626.23 76
4626.39 71
4626.55 64
4626.70 58
4626.86 51
4627.01 45
4627.17 40
4627.33 34
4627.48 30
4627.64 26
4627.79 22
4627.95 20
4628.11 17
4628.26 15
4628.42 15
4628.57 16
4628.73 18
4628.89 22
4629.04 28
4629.20 34
4629.36 41
4629.51 47
4629.67 50
4629.82 52
4629.98 51
4630.14 49
4630.29 46
4630.45 43
4630.60 42
4630.76 42
4630.92 45
4631.07 49
4631.23 55
4631.38 60
4631.54 65
4631.70 69
4631.85 71
4632.01 71
4632.16 69
4632.32 66
4632.48 61
4632.63 55
4632.79 50
4632.94 44
4633.10 40
4633.26 36
4633.41 33
4633.57 32
4633.73 33
4633.88 35
4634.04 40
4634.19 47
4634.35 55
4634.51 64
4634.66 72
4634.82 79
4634.97 83
4635.13 85
4635.29 85
4635.44 83
4635.60 80
4635.75 77
4635.91 75
4636.07 73
4636.22 72
4636.38 72
4636.54 72
4636.69 72
4636.85 72
4637.00 71
4637.16 70
4637.32 68
4637.47 65
4637.63 63
4637.79 60
4637.94 57
4638.10 54
4638.25 50
4638.41 47
4638.57 42
4638.72 38
4638.88 32
4639.03 27
4639.19 22
4639.35 18
4639.50 14
4639.66 12
4639.82 12
4639.97 13
4640.13 16
4640.28 22
4640.44 28
4640.60 36
4640.75 44
4640.91 51
4641.07 58
4641.22 62
4641.38 65
4641.53 64
4641.69 61
4641.85 56
4642.00 49
4642.16 40
4642.32 31
4642.47 23
4642.63 16
4642.78 11
4642.94 9
4643.10 9
4643.25 11
4643.41 14
4643.57 19
4643.72 24
4643.88 29
4644.03 35
4644.19 40
4644.35 46
4644.50 52
4644.66 58
4644.82 64
4644.97 71
4645.13 77
4645.28 82
4645.44 87
4645.60 91
4645.75 93
4645.91 93
4646.07 91
4646.22 89
4646.38 86
4646.54 83
4646.69 81
4646.85 80
4647.00 81
4647.16 83
4647.32 85
4647.47 88
4647.63 89
4647.79 90
4647.94 90
4648.10 88
4648.26 87
4648.41 85
4648.57 84
4648.72 83
4648.88 84
4649.04 85
4649.19 86
4649.35 87
4649.51 88
4649.66 89
4649.82 88
4649.98 87
4650.13 84
4650.29 81
4650.44 77
4650.60 74
4650.76 72
4650.91 72
4651.07 73
4651.23 75
4651.38 78
4651.54 80
4651.70 80
4651.85 80
4652.01 78
4652.17 76
4652.32 73
4652.48 70
4652.63 67
4652.79 64
4652.95 60
4653.10 56
4653.26 52
4653.42 48
4653.57 44
4653.73 42
4653.89 42
4654.04 44
4654.20 47
4654.36 52
4654.51 57
4654.67 61
4654.82 65
4654.98 68
4655.14 69
4655.29 67
4655.45 64
4655.61 59
4655.76 52
4655.92 44
4656.08 36
4656.23 27
4656.39 19
4656.55 13
4656.70 10
4656.86 9
4657.02 11
4657.17 15
4657.33 20
4657.49 24
4657.64 27
4657.80 29
4657.95 28
4658.11 26
4658.27 23
4658.42 21
4658.58 19
4658.74 20
4658.89 22
4659.05 26
4659.21 30
4659.36 33
4659.52 36
4659.68 37
4659.83 37
4659.99 36
4660.15 33
4660.30 30
4660.46 25
4660.62 20
4660.77 15
4660.93 11
4661.09 7
4661.24 3
4661.40 1
4661.56 0
4661.71 0
4661.87 1
4662.03 4
4662.18 9
4662.34 14
4662.49 20
4662.65 26
4662.81 31
4662.96 35
4663.12 36
4663.28 34
4663.43 31
4663.59 26
4663.75 21
4663.90 17
4664.06 14
4664.22 13
4664.37 13
4664.53 14
4664.69 17
4664.84 20
4665.00 23
4665.16 24
4665.31 25
4665.47 25
4665.63 23
4665.78 21
4665.94 19
4666.10 18
4666.25 17
4666.41 17
4666.57 17
4666.72 16
4666.88 16
4667.04 15
4667.19 14
4667.35 14
4667.51 16
4667.66 18
4667.82 21
4667.98 24
4668.13 26
4668.29 26
4668.45 24
4668.60 20
4668.76 14
4668.92 8
4669.07 3
4669.23 0
4669.39 0
4669.54 0
4669.70 0
4669.86 0
4670.01 0
4670.17 2
4670.33 3
4670.48 4
4670.64 4
4670.80 4
4670.96 4
4671.11 3
4671.27 3
4671.43 2
4671.58 1
4671.74 1
4671.90 0
4672.05 0
4672.21 0
4672.37 0
4672.52 0
4672.68 0
4672.84 0
4672.99 3
4673.15 8
4673.31 14
4673.46 19
4673.62 23
4673.78 26
4673.93 28
4674.09 29
4674.25 29
4674.40 29
4674.56 28
4674.72 28
4674.87 27
4675.03 26
4675.19 24
4675.34 23
4675.50 21
4675.66 20
4675.82 19
4675.97 18
4676.13 18
4676.29 19
4676.44 20
4676.60 22
4676.76 23
4676.91 23
4677.07 23
4677.23 21
4677.38 19
4677.54 16
4677.70 15
4677.85 16
4678.01 18
4678.17 22
4678.32 28
4678.48 35
4678.64 42
4678.80 48
4678.95 53
4679.11 56
4679.27 58
4679.42 59
4679.58 58
4679.74 57
4679.89 55
4680.05 53
4680.21 52
4680.36 52
4680.52 52
4680.68 53
4680.83 52
4680.99 51
4681.15 48
4681.31 43
4681.46 36
4681.62 30
4681.78 24
4681.93 20
4682.09 18
4682.25 19
4682.40 21
4682.56 24
4682.72 28
4682.87 32
4683.03 36
4683.19 40
4683.35 44
4683.50 47
4683.66 50
4683.82 52
4683.97 53
4684.13 53
4684.29 50
4684.44 46
4684.60 42
4684.76 38
4684.92 36
4685.07 37
4685.23 40
4685.39 46
4685.54 53
4685.70 61
4685.86 67
4686.01 72
4686.17 74
4686.33 74
4686.49 72
4686.64 67
4686.80 60
4686.96 52
4687.11 43
4687.27 35
4687.43 28
4687.58 24
4687.74 22
4687.90 22
4688.06 24
4688.21 28
4688.37 31
4688.53 35
4688.68 38
4688.84 42
4689.00 45
4689.15 48
4689.31 52
4689.47 54
4689.63 57
4689.78 58
4689.94 59
4690.10 60
4690.25 60
4690.41 59
4690.57 59
4690.73 59
4690.88 58
4691.04 58
4691.20 59
4691.35 61
4691.51 63
4691.67 66
4691.82 69
4691.98 70
4692.14 70
4692.30 68
4692.45 64
4692.61 59
4692.77 53
4692.92 49
4693.08 46
4693.24 45
4693.40 45
4693.55 46
4693.71 48
4693.87 49
4694.02 50
4694.18 49
4694.34 48
4694.50 47
4694.65 45
4694.81 44
4694.97 43
4695.12 43
4695.28 43
4695.44 44
4695.60 45
4695.75 46
4695.91 46
4696.07 46
4696.22 44
4696.38 41
4696.54 37
4696.70 31
4696.85 26
4697.01 21
4697.17 17
4697.32 15
4697.48 15
4697.64 17
4697.80 22
4697.95 29
4698.11 37
4698.27 47
4698.43 56
4698.58 66
4698.74 74
4698.90 79
4699.05 83
4699.21 85
4699.37 85
4699.53 84
4699.68 82
4699.84 80
4700.00 77
4700.15 74
4700.31 70
4700.47 66
4700.63 62
4700.78 56
4700.94 51
4701.10 46
4701.26 43
4701.41 41
4701.57 41
4701.73 43
4701.88 47
4702.04 52
4702.20 57
4702.36 63
4702.51 68
4702.67 72
4702.83 76
4702.98 79
4703.14 82
4703.30 83
4703.46 84
4703.61 84
4703.77 82
4703.93 80
4704.09 76
4704.24 71
4704.40 66
4704.56 61
4704.72 55
4704.87 51
4705.03 48
4705.19 46
4705.34 45
4705.50 44
4705.66 45
4705.82 45
4705.97 44
4706.13 43
4706.29 42
4706.45 40
4706.60 38
4706.76 37
4706.92 36
4707.08 36
4707.23 37
4707.39 37
4707.55 39
4707.70 40
4707.86 42
4708.02 44
4708.18 46
4708.33 47
4708.49 48
4708.65 47
4708.81 47
4708.96 45
4709.12 44
4709.28 44
4709.44 44
4709.59 44
4709.75 45
4709.91 45
4710.07 45
4710.22 43
4710.38 40
4710.54 38
4710.69 36
4710.85 35
4711.01 36
4711.17 38
4711.32 41
4711.48 42
4711.64 42
4711.80 40
4711.95 36
4712.11 31
4712.27 25
4712.43 20
4712.58 17
4712.74 16
4712.90 17
4713.06 20
4713.21 23
4713.37 26
4713.53 29
4713.69 31
4713.84 32
4714.00 32
4714.16 33
4714.32 33
4714.47 34
4714.63 37
4714.79 40
4714.95 44
4715.10 47
4715.26 50
4715.42 51
4715.58 51
4715.73 50
4715.89 47
4716.05 44
4716.21 41
4716.36 38
4716.52 36
4716.68 35
4716.84 34
4716.99 35
4717.15 36
4717.31 37
4717.47 40
4717.62 43
4717.78 46
4717.94 50
4718.10 54
4718.25 58
4718.41 62
4718.57 64
4718.73 64
4718.88 63
4719.04 60
4719.20 55
4719.36 51
4719.51 46
4719.67 43
4719.83 41
4719.99 41
4720.14 43
4720.30 46
4720.46 50
4720.62 55
4720.77 60
4720.93 65
4721.09 70
4721.25 75
4721.40 80
4721.56 84
4721.72 87
4721.88 89
4722.03 90
4722.19 89
4722.35 85
4722.51 80
4722.67 72
4722.82 64
4722.98 55
4723.14 47
4723.30 41
4723.45 37
4723.61 34
4723.77 32
4723.93 31
4724.08 30
4724.24 29
4724.40 28
4724.56 27
4724.71 26
4724.87 24
4725.03 23
4725.19 22
4725.35 20
4725.50 19
4725.66 18
4725.82 19
4725.98 21
4726.13 26
4726.29 31
4726.45 38
4726.61 44
4726.76 48
4726.92 51
4727.08 52
4727.24 50
4727.39 47
4727.55 43
4727.71 39
4727.87 35
4728.03 32
4728.18 30
4728.34 30
4728.50 30
4728.66 32
4728.81 33
4728.97 34
4729.13 35
4729.29 35
4729.44 34
4729.60 34
4729.76 34
4729.92 34
4730.08 34
4730.23 33
4730.39 31
4730.55 28
4730.71 23
4730.86 16
4731.02 9
4731.18 3
4731.34 0
4731.50 0
4731.65 0
4731.81 0
4731.97 0
4732.13 3
4732.28 7
4732.44 11
4732.60 15
4732.76 19
4732.92 22
4733.07 24
4733.23 26
4733.39 27
4733.55 27
4733.70 26
4733.86 26
4734.02 26
4734.18 26
4734.34 26
4734.49 27
4734.65 28
4734.81 29
4734.97 31
4735.12 34
4735.28 37
4735.44 39
4735.60 41
4735.76 41
4735.91 40
4736.07 36
4736.23 32
4736.39 27
4736.54 22
4736.70 18
4736.86 14
4737.02 12
4737.18 11
4737.33 12
4737.49 13
4737.65 16
4737.81 19
4737.97 23
4738.12 27
4738.28 32
4738.44 36
4738.60 39
4738.75 42
4738.91 44
4739.07 45
4739.23 45
4739.39 45
4739.54 45
4739.70 44
4739.86 43
4740.02 40
4740.18 36
4740.33 31
4740.49 25
4740.65 17
4740.81 10
4740.97 2
4741.12 0
4741.28 0
4741.44 0
4741.60 0
4741.76 0
4741.91 0
4742.07 0
4742.23 3
4742.39 11
4742.54 20
4742.70 29
4742.86 37
4743.02 44
4743.18 49
4743.33 52
4743.49 54
4743.65 54
4743.81 54
4743.97 53
4744.12 52
4744.28 52
4744.44 51
4744.60 51
4744.76 50
4744.91 49
4745.07 47
4745.23 45
4745.39 41
4745.55 35
4745.70 29
4745.86 22
4746.02 16
4746.18 11
4746.34 7
4746.49 5
4746.65 4
4746.81 2
4746.97 1
4747.13 0
4747.28 0
4747.44 0
4747.60 0
4747.76 0
4747.92 0
4748.07 0
4748.23 3
4748.39 11
4748.55 19
4748.71 27
4748.86 34
4749.02 38
4749.18 41
4749.34 42
4749.50 41
4749.65 39
4749.81 34
4749.97 29
4750.13 23
4750.29 17
4750.44 12
4750.60 9
4750.76 8
4750.92 10
4751.08 13
4751.24 17
4751.39 22
4751.55 25
4751.71 28
4751.87 28
4752.03 27
4752.18 24
4752.34 20
4752.50 17
4752.66 13
4752.82 11
4752.97 10
4753.13 11
4753.29 14
4753.45 18
4753.61 23
4753.77 29
4753.92 34
4754.08 38
4754.24 41
4754.40 42
4754.56 41
4754.71 38
4754.87 32
4755.03 25
4755.19 17
4755.35 9
4755.50 1
4755.66 0
4755.82 0
4755.98 0
4756.14 0
4756.30 0
4756.45 0
4756.61 0
4756.77 0
4756.93 2
4757.09 6
4757.24 10
4757.40 15
4757.56 19
4757.72 23
4757.88 25
4758.04 27
4758.19 27
4758.35 25
4758.51 22
4758.67 19
4758.83 15
4758.98 11
4759.14 7
4759.30 4
4759.46 2
4759.62 1
4759.78 1
4759.93 2
4760.09 3
4760.25 4
4760.41 5
4760.57 6
4760.73 7
4760.88 8
4761.04 10
4761.20 13
4761.36 19
4761.52 25
4761.67 34
4761.83 43
4761.99 51
4762.15 57
4762.31 61
4762.47 62
4762.62 61
4762.78 60
4762.94 58
4763.10 57
4763.26 59
4763.42 62
4763.57 66
4763.73 70
4763.89 73
4764.05 74
4764.21 72
4764.37 69
4764.52 64
4764.68 57
4764.84 51
4765.00 46
4765.16 42
4765.32 39
4765.47 37
4765.63 37
4765.79 37
4765.95 39
4766.11 41
4766.27 44
4766.42 48
4766.58 51
4766.74 55
4766.90 57
4767.06 59
4767.22 61
4767.37 62
4767.53 63
4767.69 64
4767.85 66
4768.01 67
4768.17 68
4768.32 69
4768.48 68
4768.64 66
4768.80 63
4768.96 59
4769.12 56
4769.27 54
4769.43 53
4769.59 53
4769.75 53
4769.91 54
4770.07 55
4770.22 55
4770.38 56
4770.54 58
4770.70 59
4770.86 62
4771.02 64
4771.17 67
4771.33 68
4771.49 69
4771.65 69
4771.81 68
4771.97 67
4772.13 64
4772.28 61
4772.44 58
4772.60 55
4772.76 53
4772.92 53
4773.08 54
4773.23 56
4773.39 60
4773.55 65
4773.71 69
4773.87 73
4774.03 75
4774.19 77
4774.34 77
4774.50 76
4774.66 75
4774.82 73
4774.98 70
4775.14 66
4775.29 62
4775.45 58
4775.61 54
4775.77 51
4775.93 50
4776.09 51
4776.25 54
4776.40 59
4776.56 65
4776.72 72
4776.88 79
4777.04 85
4777.20 90
4777.35 93
4777.51 94
4777.67 92
4777.83 88
4777.99 82
4778.15 75
4778.31 69
4778.46 62
4778.62 57
4778.78 51
4778.94 46
4779.10 41
4779.26 35
4779.42 31
4779.57 27
4779.73 25
4779.89 25
4780.05 27
4780.21 31
4780.37 35
4780.53 39
4780.68 44
4780.84 47
4781.00 49
4781.16 50
4781.32 52
4781.48 53
4781.64 55
4781.79 58
4781.95 62
4782.11 67
4782.27 72
4782.43 77
4782.59 81
4782.75 85
4782.90 87
4783.06 87
4783.22 85
4783.38 83
4783.54 79
4783.70 75
4783.86 71
4784.02 68
4784.17 66
4784.33 64
4784.49 62
4784.65 60
4784.81 57
4784.97 55
4785.13 52
4785.28 50
4785.44 49
4785.60 48
4785.76 49
4785.92 51
4786.08 53
4786.24 54
4786.39 56
4786.55 57
4786.71 57
4786.87 56
4787.03 56
4787.19 55
4787.35 56
4787.51 57
4787.66 58
4787.82 60
4787.98 62
4788.14 62
4788.30 61
4788.46 59
4788.62 55
4788.78 51
4788.93 47
4789.09 43
4789.25 41
4789.41 39
4789.57 39
4789.73 40
4789.89 42
4790.04 44
4790.20 46
4790.36 48
4790.52 50
4790.68 51
4790.84 51
4791.00 51
4791.16 51
4791.31 49
4791.47 47
4791.63 45
4791.79 42
4791.95 39
4792.11 36
4792.27 34
4792.43 33
4792.58 33
4792.74 36
4792.90 39
4793.06 43
4793.22 48
4793.38 53
4793.54 57
4793.70 59
4793.86 60
4794.01 60
4794.17 60
4794.33 61
4794.49 63
4794.65 67
4794.81 73
4794.97 80
4795.13 87
4795.28 94
4795.44 99
4795.60 103
4795.76 106
4795.92 107
4796.08 107
4796.24 106
4796.40 105
4796.55 104
4796.71 102
4796.87 102
4797.03 102
4797.19 103
4797.35 105
4797.51 107
4797.67 111
4797.83 113
4797.98 115
4798.14 115
4798.30 113
4798.46 108
4798.62 101
4798.78 93
4798.94 84
4799.10 76
4799.26 70
4799.41 66
4799.57 64
4799.73 64
4799.89 65
4800.05 65
4800.21 64
4800.37 64
4800.53 63
4800.69 63
4800.84 65
4801.00 67
4801.16 71
4801.32 74
4801.48 75
4801.64 75
4801.80 72
4801.96 67
4802.12 61
4802.27 54
4802.43 48
4802.59 42
4802.75 37
4802.91 34
4803.07 31
4803.23 29
4803.39 28
4803.55 27
4803.71 28
4803.86 29
4804.02 31
4804.18 35
4804.34 39
4804.50 44
4804.66 50
4804.82 56
4804.98 60
4805.14 64
4805.29 66
4805.45 66
4805.61 65
4805.77 63
4805.93 60
4806.09 57
4806.25 55
4806.41 53
4806.57 50
4806.73 48
4806.88 45
4807.04 42
4807.20 39
4807.36 36
4807.52 34
4807.68 33
4807.84 33
4808.00 35
4808.16 37
4808.32 39
4808.48 41
4808.63 43
4808.79 44
4808.95 45
4809.11 45
4809.27 45
4809.43 44
4809.59 42
4809.75 39
4809.91 34
4810.07 28
4810.22 21
4810.38 14
4810.54 8
4810.70 2
4810.86 0
4811.02 0
4811.18 0
4811.34 5
4811.50 13
4811.66 22
4811.82 31
4811.97 39
4812.13 45
4812.29 48
4812.45 49
4812.61 46
4812.77 42
4812.93 37
4813.09 33
4813.25 30
4813.41 28
4813.57 28
4813.72 29
4813.88 31
4814.04 33
4814.20 34
4814.36 34
4814.52 32
4814.68 30
4814.84 27
4815.00 24
4815.16 23
4815.32 23
4815.48 24
4815.63 25
4815.79 28
4815.95 31
4816.11 35
4816.27 39
4816.43 42
4816.59 46
4816.75 49
4816.91 52
4817.07 54
4817.23 55
4817.39 56
4817.54 57
4817.70 59
4817.86 60
4818.02 61
4818.18 61
4818.34 60
4818.50 59
4818.66 56
4818.82 54
4818.98 52
4819.14 53
4819.30 55
4819.45 59
4819.61 64
4819.77 69
4819.93 74
4820.09 76
4820.25 77
4820.41 76
4820.57 74
4820.73 72
4820.89 70
4821.05 68
4821.21 66
4821.37 64
4821.52 60
4821.68 54
4821.84 47
4822.00 38
4822.16 31
4822.32 25
4822.48 23
4822.64 25
4822.80 31
4822.96 39
4823.12 47
4823.28 55
4823.44 60
4823.60 63
4823.75 63
4823.91 61
4824.07 59
4824.23 57
4824.39 55
4824.55 54
4824.71 54
4824.87 55
4825.03 57
4825.19 58
4825.35 60
4825.51 61
4825.67 61
4825.83 60
4825.98 58
4826.14 55
4826.30 52
4826.46 49
4826.62 46
4826.78 43
4826.94 42
4827.10 41
4827.26 41
4827.42 41
4827.58 42
4827.74 44
4827.90 45
4828.06 47
4828.22 50
4828.37 52
4828.53 56
4828.69 59
4828.85 64
4829.01 70
4829.17 76
4829.33 82
4829.49 87
4829.65 91
4829.81 93
4829.97 94
4830.13 94
4830.29 93
4830.45 92
4830.61 91
4830.77 89
4830.93 88
4831.08 86
4831.24 85
4831.40 83
4831.56 82
4831.72 82
4831.88 82
4832.04 83
4832.20 84
4832.36 86
4832.52 89
4832.68 91
4832.84 93
4833.00 95
4833.16 96
4833.32 97
4833.48 99
4833.64 102
4833.79 105
4833.95 110
4834.11 116
4834.27 121
4834.43 126
4834.59 129
4834.75 128
4834.91 125
4835.07 118
4835.23 110
4835.39 100
4835.55 90
4835.71 80
4835.87 71
4836.03 63
4836.19 56
4836.35 50
4836.51 45
4836.67 42
4836.82 40
4836.98 41
4837.14 42
4837.30 45
4837.46 49
4837.62 53
4837.78 57
4837.94 61
4838.10 66
4838.26 70
4838.42 74
4838.58 77
4838.74 78
4838.90 77
4839.06 74
4839.22 68
4839.38 61
4839.54 52
4839.70 43
4839.86 35
4840.02 28
4840.17 21
4840.33 16
4840.49 12
4840.65 9
4840.81 7
4840.97 5
4841.13 4
4841.29 4
4841.45 4
4841.61 4
4841.77 4
4841.93 3
4842.09 2
4842.25 0
4842.41 0
4842.57 0
4842.73 0
4842.89 0
4843.05 0
4843.21 0
4843.37 3
4843.53 9
4843.69 15
4843.85 22
4844.01 29
4844.16 36
4844.32 42
4844.48 48
4844.64 53
4844.80 58
4844.96 64
4845.12 71
4845.28 78
4845.44 85
4845.60 91
4845.76 96
4845.92 99
4846.08 100
4846.24 99
4846.40 96
4846.56 92
4846.72 88
4846.88 86
4847.04 85
4847.20 85
4847.36 88
4847.52 91
4847.68 95
4847.84 98
4848.00 99
4848.16 98
4848.32 96
4848.48 91
4848.64 86
4848.79 80
4848.95 74
4849.11 69
4849.27 64
4849.43 60
4849.59 57
4849.75 54
4849.91 53
4850.07 52
4850.23 51
4850.39 51
4850.55 51
4850.71 51
4850.87 50
4851.03 48
4851.19 46
4851.35 44
4851.51 42
4851.67 41
4851.83 41
4851.99 41
4852.15 41
4852.31 42
4852.47 42
4852.63 42
4852.79 42
4852.95 42
4853.11 43
4853.27 44
4853.43 46
4853.59 48
4853.75 50
4853.91 51
4854.07 51
4854.23 51
4854.39 50
4854.55 48
4854.71 46
4854.87 44
4855.03 41
4855.19 38
4855.34 35
4855.50 31
4855.66 28
4855.82 25
4855.98 23
4856.14 23
4856.30 23
4856.46 26
4856.62 29
4856.78 32
4856.94 36
4857.10 40
4857.26 45
4857.42 50
4857.58 57
4857.74 65
4857.90 73
4858.06 81
4858.22 88
4858.38 93
4858.54 95
4858.70 95
4858.86 95
4859.02 94
4859.18 94
4859.34 95
4859.50 98
4859.66 101
4859.82 103
4859.98 105
4860.14 105
4860.30 105
4860.46 103
4860.62 101
4860.78 99
4860.94 97
4861.10 96
4861.26 95
4861.42 95
4861.58 97
4861.74 99
4861.90 103
4862.06 108
4862.22 113
4862.38 118
4862.54 122
4862.70 124
4862.86 124
4863.02 122
4863.18 117
4863.34 110
4863.50 102
4863.66 93
4863.82 84
4863.98 77
4864.14 71
4864.30 68
4864.46 66
4864.62 65
4864.78 64
4864.94 62
4865.10 60
4865.26 58
4865.42 56
4865.58 54
4865.74 53
4865.90 52
4866.06 53
4866.22 53
4866.38 54
4866.54 56
4866.70 58
4866.86 61
4867.02 65
4867.18 68
4867.34 71
4867.50 74
4867.66 76
4867.82 76
4867.98 75
4868.14 74
4868.30 72
4868.46 69
4868.62 67
4868.78 65
4868.94 64
4869.10 63
4869.26 64
4869.42 65
4869.58 66
4869.74 68
4869.90 71
4870.06 73
4870.22 77
4870.38 81
4870.54 87
4870.70 93
4870.86 98
4871.02 103
4871.18 106
4871.34 106
4871.50 106
4871.66 105
4871.82 106
4871.98 108
4872.14 112
4872.30 118
4872.46 125
4872.62 132
4872.78 137
4872.94 140
4873.10 143
4873.26 145
4873.42 149
4873.58 155
4873.74 164
4873.90 175
4874.06 188
4874.22 201
4874.38 213
4874.54 221
4874.70 227
4874.86 229
4875.02 230
4875.18 230
4875.34 231
4875.50 232
4875.66 233
4875.82 234
4875.98 233
4876.14 231
4876.30 228
4876.46 224
4876.62 221
4876.78 220
4876.94 220
4877.10 223
4877.26 227
4877.42 231
4877.58 234
4877.74 234
4877.90 233
4878.06 230
4878.22 225
4878.38 220
4878.54 215
4878.70 210
4878.87 205
4879.03 200
4879.19 196
4879.35 193
4879.51 191
4879.67 190
4879.83 190
4879.99 192
4880.15 193
4880.31 194
4880.47 194
4880.63 192
4880.79 187
4880.95 180
4881.11 170
4881.27 158
4881.43 147
4881.59 136
4881.75 127
4881.91 120
4882.07 116
4882.23 113
4882.39 110
4882.55 107
4882.71 104
4882.87 100
4883.03 96
4883.19 93
4883.35 91
4883.51 92
4883.67 94
4883.83 99
4883.99 105
4884.15 111
4884.31 118
4884.47 123
4884.63 127
4884.79 129
4884.95 130
4885.11 129
4885.27 126
4885.44 123
4885.60 119
4885.76 114
4885.92 110
4886.08 106
4886.24 103
4886.40 100
4886.56 98
4886.72 95
4886.88 92
4887.04 89
4887.20 85
4887.36 83
4887.52 82
4887.68 82
4887.84 85
4888.00 91
4888.16 98
4888.32 108
4888.48 117
4888.64 127
4888.80 136
4888.96 143
4889.12 149
4889.28 154
4889.44 158
4889.60 162
4889.76 165
4889.92 168
4890.09 170
4890.25 170
4890.41 168
4890.57 164
4890.73 158
4890.89 151
4891.05 144
4891.21 140
4891.37 139
4891.53 141
4891.69 147
4891.85 156
4892.01 165
4892.17 175
4892.33 183
4892.49 189
4892.65 193
4892.81 196
4892.97 197
4893.13 196
4893.29 195
4893.45 194
4893.61 193
4893.77 193
4893.94 193
4894.10 194
4894.26 196
4894.42 200
4894.58 206
4894.74 212
4894.90 219
4895.06 224
4895.22 229
4895.38 231
4895.54 232
4895.70 232
4895.86 232
4896.02 234
4896.18 237
4896.34 242
4896.50 248
4896.66 254
4896.82 260
4896.98 265
4897.14 269
4897.30 272
4897.47 274
4897.63 274
4897.79 274
4897.95 272
4898.11 268
4898.27 261
4898.43 253
4898.59 244
4898.75 234
4898.91 225
4899.07 216
4899.23 210
4899.39 204
4899.55 199
4899.71 194
4899.87 189
4900.03 182
4900.19 176
4900.35 169
4900.52 164
4900.68 159
4900.84 155
4901.00 151
4901.16 147
4901.32 143
4901.48 138
4901.64 133
4901.80 128
4901.96 124
4902.12 121
4902.28 119
4902.44 117
4902.60 115
4902.76 113
4902.92 110
4903.08 106
4903.25 102
4903.41 98
4903.57 95
4903.73 94
4903.89 93
4904.05 94
4904.21 96
4904.37 98
4904.53 101
4904.69 104
4904.85 108
4905.01 113
4905.17 119
4905.33 124
4905.49 130
4905.65 134
4905.81 137
4905.98 138
4906.14 138
4906.30 136
4906.46 135
4906.62 132
4906.78 130
4906.94 129
4907.10 127
4907.26 127
4907.42 128
4907.58 129
4907.74 132
4907.90 135
4908.06 138
4908.22 140
4908.39 142
4908.55 143
4908.71 143
4908.87 141
4909.03 139
4909.19 136
4909.35 133
4909.51 129
4909.67 125
4909.83 122
4909.99 118
4910.15 115
4910.31 112
4910.47 109
4910.64 106
4910.80 103
4910.96 100
4911.12 98
4911.28 97
4911.44 99
4911.60 102
4911.76 107
4911.92 112
4912.08 117
4912.24 121
4912.40 123
4912.56 124
4912.72 124
4912.89 123
4913.05 122
4913.21 122
4913.37 121
4913.53 122
4913.69 123
4913.85 125
4914.01 128
4914.17 131
4914.33 135
4914.49 138
4914.65 139
4914.81 139
4914.98 137
4915.14 135
4915.30 132
4915.46 129
4915.62 127
4915.78 126
4915.94 124
4916.10 122
4916.26 119
4916.42 116
4916.58 113
4916.74 111
4916.91 111
4917.07 113
4917.23 117
4917.39 122
4917.55 128
4917.71 133
4917.87 137
4918.03 138
4918.19 136
4918.35 131
4918.51 125
4918.67 117
4918.84 110
4919.00 103
4919.16 98
4919.32 95
4919.48 93
4919.64 93
4919.80 94
4919.96 95
4920.12 96
4920.28 96
4920.44 95
4920.60 93
4920.77 90
4920.93 85
4921.09 80
4921.25 75
4921.41 70
4921.57 65
4921.73 61
4921.89 57
4922.05 53
4922.21 49
4922.37 46
4922.54 44
4922.70 42
4922.86 42
4923.02 42
4923.18 42
4923.34 43
4923.50 43
4923.66 44
4923.82 43
4923.98 42
4924.14 40
4924.31 38
4924.47 35
4924.63 32
4924.79 29
4924.95 26
4925.11 22
4925.27 18
4925.43 15
4925.59 11
4925.75 8
4925.92 6
4926.08 6
4926.24 7
4926.40 10
4926.56 14
4926.72 19
4926.88 25
4927.04 29
4927.20 31
4927.36 33
4927.53 33
4927.69 34
4927.85 35
4928.01 38
4928.17 41
4928.33 45
4928.49 48
4928.65 49
4928.81 49
4928.97 47
4929.14 44
4929.30 41
4929.46 37
4929.62 34
4929.78 32
4929.94 30
4930.10 28
4930.26 26
4930.42 25
4930.58 24
4930.75 22
4930.91 22
4931.07 22
4931.23 23
4931.39 25
4931.55 28
4931.71 31
4931.87 35
4932.03 38
4932.19 40
4932.36 41
4932.52 41
4932.68 39
4932.84 36
4933.00 33
4933.16 29
4933.32 25
4933.48 22
4933.64 19
4933.81 18
4933.97 18
4934.13 19
4934.29 21
4934.45 24
4934.61 26
4934.77 27
4934.93 27
4935.09 25
4935.26 23
4935.42 21
4935.58 20
4935.74 20
4935.90 21
4936.06 22
4936.22 22
4936.38 21
4936.54 18
4936.71 14
4936.87 9
4937.03 4
4937.19 0
4937.35 0
4937.51 0
4937.67 0
4937.83 0
4938.00 0
4938.16 0
4938.32 0
4938.48 1
4938.64 3
4938.80 4
4938.96 4
4939.12 4
4939.28 5
4939.45 5
4939.61 6
4939.77 8
4939.93 11
4940.09 15
4940.25 21
4940.41 27
4940.57 34
4940.74 40
4940.90 46
4941.06 51
4941.22 55
4941.38 57
4941.54 59
4941.70 60
4941.86 61
4942.03 61
4942.19 61
4942.35 60
4942.51 59
4942.67 56
4942.83 53
4942.99 49
4943.15 44
4943.31 38
4943.48 34
4943.64 30
4943.80 27
4943.96 26
4944.12 27
4944.28 27
4944.44 28
4944.61 28
4944.77 28
4944.93 26
4945.09 23
4945.25 21
4945.41 19
4945.57 17
4945.73 16
4945.90 17
4946.06 18
4946.22 21
4946.38 24
4946.54 28
4946.70 32
4946.86 35
4947.02 38
4947.19 39
4947.35 39
4947.51 38
4947.67 37
4947.83 37
4947.99 37
4948.15 38
4948.31 40
4948.48 41
4948.64 42
4948.80 42
4948.96 41
4949.12 39
4949.28 37
4949.44 34
4949.61 32
4949.77 31
4949.93 30
4950.09 31
4950.25 32
4950.41 34
4950.57 36
4950.74 38
4950.90 39
4951.06 39
4951.22 38
4951.38 37
4951.54 34
4951.70 31
4951.86 27
4952.03 23
4952.19 18
4952.35 13
4952.51 7
4952.67 1
4952.83 0
4952.99 0
4953.16 0
4953.32 0
4953.48 0
4953.64 0
4953.80 3
4953.96 6
4954.12 8
4954.29 8
4954.45 6
4954.61 4
4954.77 2
4954.93 0
4955.09 0
4955.25 0
4955.42 1
4955.58 3
4955.74 4
4955.90 5
4956.06 6
4956.22 8
4956.38 9
4956.55 10
4956.71 11
4956.87 12
4957.03 13
4957.19 14
4957.35 14
4957.52 15
4957.68 16
4957.84 17
4958.00 18
4958.16 18
[truncated: 701,021 more chars]
