# Supplementary material for: Methylobacterium Species Promoting Rice and Barley Growth and Interaction Specificity Revealed with Whole-Cell Matrix-Assisted Laser Desorption / Ionization-Time-of-Flight Mass Spectrometry (MALDI-TOF/MS) Analysis
Source: PLoS One. 2015 Jun 8;10(6):e0129509. doi: 10.1371/journal.pone.0129509 (PMC4460032; doi:10.1371/journal.pone.0129509)
Supplement: S3 Data — (ZIP) [file pone.0129509.s003.zip › Supplementary data 3 (ms from barley)/35c.txt]

776.71 0
776.77 0
776.84 0
776.90 0
776.97 0
777.03 0
777.09 0
777.16 0
777.22 0
777.29 0
777.35 0
777.41 0
777.48 0
777.54 0
777.61 0
777.67 0
777.73 0
777.80 0
777.86 0
777.93 0
777.99 0
778.05 0
778.12 0
778.18 0
778.25 0
778.31 0
778.37 0
778.44 0
778.50 0
778.57 0
778.63 0
778.69 0
778.76 0
778.82 0
778.89 0
778.95 0
779.01 0
779.08 0
779.14 0
779.21 0
779.27 0
779.34 0
779.40 0
779.46 0
779.53 0
779.59 0
779.66 0
779.72 0
779.78 0
779.85 0
779.91 0
779.98 0
780.04 0
780.10 0
780.17 0
780.23 0
780.30 0
780.36 0
780.43 0
780.49 0
780.55 0
780.62 0
780.68 0
780.75 0
780.81 0
780.87 0
780.94 0
781.00 0
781.07 0
781.13 0
781.19 0
781.26 0
781.32 0
781.39 0
781.45 0
781.52 0
781.58 0
781.64 0
781.71 0
781.77 0
781.84 0
781.90 0
781.96 0
782.03 0
782.09 0
782.16 0
782.22 0
782.29 0
782.35 0
782.41 0
782.48 0
782.54 0
782.61 0
782.67 0
782.74 0
782.80 0
782.86 0
782.93 0
782.99 0
783.06 0
783.12 0
783.19 0
783.25 0
783.31 0
783.38 0
783.44 0
783.51 0
783.57 0
783.63 0
783.70 0
783.76 0
783.83 0
783.89 0
783.96 0
784.02 0
784.08 0
784.15 0
784.21 0
784.28 0
784.34 0
784.41 0
784.47 0
784.53 0
784.60 0
784.66 0
784.73 0
784.79 0
784.86 0
784.92 0
784.99 0
785.05 0
785.11 0
785.18 0
785.24 0
785.31 0
785.37 0
785.44 0
785.50 0
785.56 0
785.63 0
785.69 0
785.76 0
785.82 0
785.89 0
785.95 0
786.01 0
786.08 0
786.14 0
786.21 0
786.27 0
786.34 0
786.40 0
786.47 0
786.53 0
786.59 0
786.66 0
786.72 0
786.79 0
786.85 0
786.92 0
786.98 0
787.04 0
787.11 0
787.17 0
787.24 0
787.30 0
787.37 0
787.43 0
787.50 0
787.56 0
787.62 0
787.69 0
787.75 0
787.82 0
787.88 0
787.95 0
788.01 0
788.08 0
788.14 0
788.20 0
788.27 0
788.33 0
788.40 0
788.46 0
788.53 0
788.59 0
788.66 0
788.72 0
788.78 0
788.85 0
788.91 0
788.98 0
789.04 0
789.11 0
789.17 0
789.24 0
789.30 0
789.36 0
789.43 0
789.49 0
789.56 0
789.62 0
789.69 0
789.75 0
789.82 0
789.88 0
789.95 0
790.01 0
790.07 0
790.14 0
790.20 0
790.27 0
790.33 0
790.40 0
790.46 0
790.53 0
790.59 0
790.66 0
790.72 0
790.78 0
790.85 0
790.91 0
790.98 0
791.04 0
791.11 0
791.17 0
791.24 0
791.30 0
791.37 0
791.43 0
791.49 0
791.56 0
791.62 0
791.69 0
791.75 0
791.82 0
791.88 0
791.95 0
792.01 0
792.08 0
792.14 0
792.21 0
792.27 0
792.33 0
792.40 0
792.46 0
792.53 0
792.59 0
792.66 0
792.72 0
792.79 0
792.85 0
792.92 0
792.98 0
793.05 0
793.11 0
793.17 0
793.24 0
793.30 0
793.37 0
793.43 0
793.50 0
793.56 0
793.63 0
793.69 0
793.76 0
793.82 0
793.89 0
793.95 0
794.02 0
794.08 0
794.14 0
794.21 0
794.27 0
794.34 0
794.40 0
794.47 0
794.53 0
794.60 0
794.66 0
794.73 0
794.79 0
794.86 0
794.92 0
794.99 0
795.05 0
795.12 0
795.18 0
795.25 0
795.31 0
795.37 0
795.44 0
795.50 0
795.57 0
795.63 0
795.70 0
795.76 0
795.83 0
795.89 0
795.96 0
796.02 0
796.09 0
796.15 0
796.22 0
796.28 0
796.35 0
796.41 0
796.48 0
796.54 0
796.61 0
796.67 0
796.73 0
796.80 0
796.86 0
796.93 0
796.99 0
797.06 0
797.12 0
797.19 0
797.25 0
797.32 0
797.38 0
797.45 0
797.51 0
797.58 0
797.64 0
797.71 0
797.77 0
797.84 0
797.90 0
797.97 0
798.03 0
798.10 0
798.16 0
798.23 0
798.29 0
798.36 0
798.42 0
798.49 0
798.55 0
798.62 0
798.68 0
798.74 0
798.81 0
798.87 0
798.94 0
799.00 0
799.07 0
799.13 0
799.20 0
799.26 0
799.33 0
799.39 0
799.46 0
799.52 0
799.59 0
799.65 0
799.72 0
799.78 0
799.85 0
799.91 0
799.98 0
800.04 0
800.11 0
800.17 0
800.24 0
800.30 0
800.37 0
800.43 0
800.50 0
800.56 0
800.63 0
800.69 0
800.76 0
800.82 0
800.89 0
800.95 0
801.02 0
801.08 0
801.15 0
801.21 0
801.28 0
801.34 0
801.41 0
801.47 0
801.54 0
801.60 0
801.67 0
801.73 0
801.80 0
801.86 0
801.93 0
801.99 0
802.06 0
802.12 0
802.19 0
802.25 0
802.32 0
802.38 0
802.45 0
802.51 0
802.58 0
802.64 0
802.71 0
802.77 0
802.84 0
802.90 0
802.97 0
803.03 0
803.10 0
803.16 0
803.23 0
803.29 0
803.36 0
803.42 0
803.49 0
803.55 0
803.62 0
803.68 0
803.75 0
803.81 0
803.88 0
803.94 0
804.01 0
804.07 0
804.14 0
804.20 0
804.27 0
804.33 0
804.40 0
804.46 0
804.53 0
804.59 0
804.66 0
804.72 0
804.79 0
804.86 0
804.92 0
804.99 0
805.05 0
805.12 0
805.18 0
805.25 0
805.31 0
805.38 0
805.44 0
805.51 0
805.57 0
805.64 0
805.70 0
805.77 0
805.83 0
805.90 0
805.96 0
806.03 0
806.09 0
806.16 0
806.22 0
806.29 0
806.35 0
806.42 0
806.48 0
806.55 0
806.61 0
806.68 0
806.75 0
806.81 0
806.88 0
806.94 0
807.01 0
807.07 0
807.14 0
807.20 0
807.27 0
807.33 0
807.40 0
807.46 0
807.53 0
807.59 0
807.66 0
807.72 0
807.79 0
807.85 0
807.92 0
807.98 0
808.05 0
808.11 0
808.18 0
808.25 0
808.31 0
808.38 0
808.44 0
808.51 0
808.57 0
808.64 0
808.70 0
808.77 0
808.83 0
808.90 0
808.96 0
809.03 0
809.09 0
809.16 0
809.22 0
809.29 0
809.36 0
809.42 0
809.49 0
809.55 0
809.62 0
809.68 0
809.75 0
809.81 0
809.88 0
809.94 0
810.01 0
810.07 0
810.14 0
810.20 0
810.27 0
810.34 0
810.40 0
810.47 0
810.53 0
810.60 0
810.66 0
810.73 0
810.79 0
810.86 0
810.92 0
810.99 0
811.05 0
811.12 0
811.19 0
811.25 0
811.32 0
811.38 0
811.45 0
811.51 0
811.58 0
811.64 0
811.71 0
811.77 0
811.84 0
811.90 0
811.97 0
812.04 0
812.10 0
812.17 0
812.23 0
812.30 0
812.36 0
812.43 0
812.49 0
812.56 0
812.62 0
812.69 0
812.75 0
812.82 0
812.89 0
812.95 0
813.02 0
813.08 0
813.15 0
813.21 0
813.28 0
813.34 0
813.41 0
813.48 0
813.54 0
813.61 0
813.67 0
813.74 0
813.80 0
813.87 0
813.93 0
814.00 0
814.06 0
814.13 0
814.20 0
814.26 0
814.33 0
814.39 0
814.46 0
814.52 0
814.59 0
814.65 0
814.72 0
814.79 0
814.85 0
814.92 0
814.98 0
815.05 0
815.11 0
815.18 0
815.24 0
815.31 0
815.37 0
815.44 0
815.51 0
815.57 0
815.64 0
815.70 0
815.77 0
815.83 0
815.90 0
815.97 0
816.03 0
816.10 0
816.16 0
816.23 0
816.29 0
816.36 0
816.42 0
816.49 0
816.56 0
816.62 0
816.69 0
816.75 0
816.82 0
816.88 0
816.95 0
817.01 0
817.08 0
817.15 0
817.21 0
817.28 0
817.34 0
817.41 0
817.47 0
817.54 0
817.61 0
817.67 0
817.74 0
817.80 0
817.87 0
817.93 0
818.00 0
818.06 0
818.13 0
818.20 0
818.26 0
818.33 0
818.39 0
818.46 0
818.52 0
818.59 0
818.66 0
818.72 0
818.79 0
818.85 0
818.92 0
818.98 0
819.05 0
819.12 0
819.18 0
819.25 0
819.31 0
819.38 0
819.44 0
819.51 0
819.58 0
819.64 0
819.71 0
819.77 0
819.84 0
819.90 0
819.97 0
820.04 0
820.10 0
820.17 0
820.23 0
820.30 0
820.36 0
820.43 0
820.50 0
820.56 0
820.63 0
820.69 0
820.76 0
820.82 0
820.89 0
820.96 0
821.02 0
821.09 0
821.15 0
821.22 0
821.29 0
821.35 0
821.42 0
821.48 0
821.55 0
821.61 0
821.68 0
821.75 0
821.81 0
821.88 0
821.94 0
822.01 0
822.07 0
822.14 0
822.21 0
822.27 0
822.34 0
822.40 0
822.47 0
822.54 0
822.60 0
822.67 0
822.73 0
822.80 0
822.87 0
822.93 0
823.00 0
823.06 0
823.13 0
823.19 0
823.26 0
823.33 0
823.39 0
823.46 0
823.52 0
823.59 0
823.66 0
823.72 0
823.79 0
823.85 0
823.92 0
823.98 0
824.05 0
824.12 0
824.18 0
824.25 0
824.31 0
824.38 0
824.45 0
824.51 0
824.58 0
824.64 0
824.71 0
824.78 0
824.84 0
824.91 0
824.97 0
825.04 0
825.11 0
825.17 0
825.24 0
825.30 0
825.37 0
825.44 0
825.50 0
825.57 0
825.63 0
825.70 0
825.77 0
825.83 0
825.90 0
825.96 0
826.03 0
826.09 0
826.16 0
826.23 0
826.29 0
826.36 0
826.42 0
826.49 0
826.56 0
826.62 0
826.69 0
826.75 0
826.82 0
826.89 0
826.95 0
827.02 0
827.08 0
827.15 0
827.22 0
827.28 0
827.35 0
827.42 0
827.48 0
827.55 0
827.61 0
827.68 0
827.75 0
827.81 0
827.88 0
827.94 0
828.01 0
828.08 0
828.14 0
828.21 0
828.27 0
828.34 0
828.41 0
828.47 0
828.54 0
828.60 0
828.67 0
828.74 0
828.80 0
828.87 0
828.93 0
829.00 0
829.07 0
829.13 0
829.20 0
829.27 0
829.33 0
829.40 0
829.46 0
829.53 0
829.60 0
829.66 0
829.73 0
829.79 0
829.86 0
829.93 0
829.99 0
830.06 0
830.12 0
830.19 0
830.26 0
830.32 0
830.39 0
830.46 0
830.52 0
830.59 0
830.65 0
830.72 0
830.79 0
830.85 0
830.92 0
830.98 0
831.05 0
831.12 0
831.18 0
831.25 0
831.32 0
831.38 0
831.45 0
831.51 0
831.58 0
831.65 0
831.71 0
831.78 0
831.85 0
831.91 0
831.98 0
832.04 0
832.11 0
832.18 0
832.24 0
832.31 0
832.38 0
832.44 0
832.51 0
832.57 0
832.64 0
832.71 0
832.77 0
832.84 0
832.90 0
832.97 0
833.04 0
833.10 0
833.17 0
833.24 0
833.30 0
833.37 0
833.44 0
833.50 0
833.57 0
833.63 0
833.70 0
833.77 0
833.83 0
833.90 0
833.97 0
834.03 0
834.10 0
834.16 0
834.23 0
834.30 0
834.36 0
834.43 0
834.50 0
834.56 0
834.63 0
834.69 0
834.76 0
834.83 0
834.89 0
834.96 0
835.03 0
835.09 0
835.16 0
835.23 0
835.29 0
835.36 0
835.42 0
835.49 0
835.56 0
835.62 0
835.69 0
835.76 0
835.82 0
835.89 0
835.96 0
836.02 0
836.09 0
836.15 0
836.22 0
836.29 0
836.35 0
836.42 0
836.49 0
836.55 0
836.62 0
836.69 0
836.75 0
836.82 0
836.88 0
836.95 0
837.02 0
837.08 0
837.15 0
837.22 0
837.28 0
837.35 0
837.42 0
837.48 0
837.55 0
837.62 0
837.68 0
837.75 0
837.81 0
837.88 0
837.95 0
838.01 0
838.08 0
838.15 0
838.21 0
838.28 0
838.35 0
838.41 0
838.48 0
838.55 0
838.61 0
838.68 0
838.75 0
838.81 0
838.88 0
838.94 0
839.01 0
839.08 0
839.14 0
839.21 0
839.28 0
839.34 0
839.41 0
839.48 0
839.54 0
839.61 0
839.68 0
839.74 0
839.81 0
839.88 0
839.94 0
840.01 0
840.08 0
840.14 0
840.21 0
840.28 0
840.34 0
840.41 0
840.47 0
840.54 0
840.61 0
840.67 0
840.74 0
840.81 0
840.87 0
840.94 0
841.01 0
841.07 0
841.14 0
841.21 0
841.27 0
841.34 0
841.41 0
841.47 0
841.54 0
841.61 0
841.67 0
841.74 0
841.81 0
841.87 0
841.94 0
842.01 0
842.07 0
842.14 0
842.21 0
842.27 0
842.34 0
842.41 0
842.47 0
842.54 0
842.61 0
842.67 0
842.74 0
842.81 0
842.87 0
842.94 0
843.01 0
843.07 0
843.14 0
843.21 0
843.27 0
843.34 0
843.41 0
843.47 0
843.54 0
843.61 0
843.67 0
843.74 0
843.81 0
843.87 0
843.94 0
844.01 0
844.07 0
844.14 0
844.21 0
844.27 0
844.34 0
844.41 0
844.47 0
844.54 0
844.61 0
844.67 0
844.74 0
844.81 0
844.87 0
844.94 0
845.01 0
845.07 0
845.14 0
845.21 0
845.27 0
845.34 0
845.41 0
845.47 0
845.54 0
845.61 0
845.67 0
845.74 0
845.81 0
845.87 0
845.94 0
846.01 0
846.07 0
846.14 0
846.21 0
846.28 0
846.34 0
846.41 0
846.48 0
846.54 0
846.61 0
846.68 0
846.74 0
846.81 0
846.88 0
846.94 0
847.01 0
847.08 0
847.14 0
847.21 0
847.28 0
847.34 0
847.41 0
847.48 0
847.54 0
847.61 0
847.68 0
847.74 0
847.81 0
847.88 0
847.95 0
848.01 0
848.08 0
848.15 0
848.21 0
848.28 0
848.35 0
848.41 0
848.48 0
848.55 0
848.61 0
848.68 0
848.75 0
848.81 0
848.88 0
848.95 0
849.02 0
849.08 0
849.15 0
849.22 0
849.28 0
849.35 0
849.42 0
849.48 0
849.55 0
849.62 0
849.68 0
849.75 0
849.82 0
849.89 0
849.95 0
850.02 0
850.09 0
850.15 0
850.22 0
850.29 0
850.35 0
850.42 0
850.49 0
850.55 0
850.62 0
850.69 0
850.76 0
850.82 0
850.89 0
850.96 0
851.02 0
851.09 0
851.16 0
851.22 0
851.29 0
851.36 0
851.43 0
851.49 0
851.56 0
851.63 0
851.69 0
851.76 0
851.83 0
851.89 0
851.96 0
852.03 0
852.10 0
852.16 0
852.23 0
852.30 0
852.36 0
852.43 0
852.50 0
852.56 0
852.63 0
852.70 0
852.77 0
852.83 0
852.90 0
852.97 0
853.03 0
853.10 0
853.17 0
853.23 0
853.30 0
853.37 0
853.44 0
853.50 0
853.57 0
853.64 0
853.70 0
853.77 0
853.84 0
853.91 0
853.97 0
854.04 0
854.11 0
854.17 0
854.24 0
854.31 0
854.37 0
854.44 0
854.51 0
854.58 0
854.64 0
854.71 0
854.78 0
854.84 0
854.91 0
854.98 0
855.05 0
855.11 0
855.18 0
855.25 0
855.31 0
855.38 0
855.45 0
855.52 0
855.58 0
855.65 0
855.72 0
855.78 0
855.85 0
855.92 0
855.99 0
856.05 0
856.12 0
856.19 0
856.25 0
856.32 0
856.39 0
856.46 0
856.52 0
856.59 0
856.66 0
856.73 0
856.79 0
856.86 0
856.93 0
856.99 0
857.06 0
857.13 0
857.20 0
857.26 0
857.33 0
857.40 0
857.46 0
857.53 0
857.60 0
857.67 0
857.73 0
857.80 0
857.87 0
857.93 0
858.00 0
858.07 0
858.14 0
858.20 0
858.27 0
858.34 0
858.41 0
858.47 0
858.54 0
858.61 0
858.67 0
858.74 0
858.81 0
858.88 0
858.94 0
859.01 0
859.08 0
859.15 0
859.21 0
859.28 0
859.35 0
859.41 0
859.48 0
859.55 0
859.62 0
859.68 0
859.75 0
859.82 0
859.89 0
859.95 0
860.02 0
860.09 0
860.16 0
860.22 0
860.29 0
860.36 0
860.42 0
860.49 0
860.56 0
860.63 0
860.69 0
860.76 0
860.83 0
860.90 0
860.96 0
861.03 0
861.10 0
861.17 0
861.23 0
861.30 0
861.37 0
861.44 0
861.50 0
861.57 0
861.64 0
861.70 0
861.77 0
861.84 0
861.91 0
861.97 0
862.04 0
862.11 0
862.18 0
862.24 0
862.31 0
862.38 0
862.45 0
862.51 0
862.58 0
862.65 0
862.72 0
862.78 0
862.85 0
862.92 0
862.99 0
863.05 0
863.12 0
863.19 0
863.26 0
863.32 0
863.39 0
863.46 0
863.53 0
863.59 0
863.66 0
863.73 0
863.79 0
863.86 0
863.93 0
864.00 0
864.06 0
864.13 0
864.20 0
864.27 0
864.33 0
864.40 0
864.47 0
864.54 0
864.60 0
864.67 0
864.74 0
864.81 0
864.87 0
864.94 0
865.01 0
865.08 0
865.14 0
865.21 0
865.28 0
865.35 0
865.41 0
865.48 0
865.55 0
865.62 0
865.69 0
865.75 0
865.82 0
865.89 0
865.96 0
866.02 0
866.09 0
866.16 0
866.23 0
866.29 0
866.36 0
866.43 0
866.50 0
866.56 0
866.63 0
866.70 0
866.77 0
866.83 0
866.90 0
866.97 0
867.04 0
867.10 0
867.17 0
867.24 0
867.31 0
867.37 0
867.44 0
867.51 0
867.58 0
867.64 0
867.71 0
867.78 0
867.85 0
867.92 0
867.98 0
868.05 0
868.12 0
868.19 0
868.25 0
868.32 0
868.39 0
868.46 0
868.52 0
868.59 0
868.66 0
868.73 0
868.79 0
868.86 0
868.93 0
869.00 0
869.07 0
869.13 0
869.20 0
869.27 0
869.34 0
869.40 0
869.47 0
869.54 0
869.61 0
869.67 0
869.74 0
869.81 0
869.88 0
869.95 0
870.01 0
870.08 0
870.15 0
870.22 0
870.28 0
870.35 0
870.42 0
870.49 0
870.56 0
870.62 0
870.69 0
870.76 0
870.83 0
870.89 0
870.96 0
871.03 0
871.10 0
871.16 0
871.23 0
871.30 0
871.37 0
871.44 0
871.50 0
871.57 0
871.64 0
871.71 0
871.77 0
871.84 0
871.91 0
871.98 0
872.05 0
872.11 0
872.18 0
872.25 0
872.32 0
872.38 0
872.45 0
872.52 0
872.59 0
872.66 0
872.72 0
872.79 0
872.86 0
872.93 0
873.00 0
873.06 0
873.13 0
873.20 0
873.27 0
873.33 0
873.40 0
873.47 0
873.54 0
873.61 0
873.67 0
873.74 0
873.81 0
873.88 0
873.95 0
874.01 0
874.08 0
874.15 0
874.22 0
874.28 0
874.35 0
874.42 0
874.49 0
874.56 0
874.62 0
874.69 0
874.76 0
874.83 0
874.90 0
874.96 0
875.03 0
875.10 0
875.17 0
875.23 0
875.30 0
875.37 0
875.44 0
875.51 0
875.57 0
875.64 0
875.71 0
875.78 0
875.85 0
875.91 0
875.98 0
876.05 0
876.12 0
876.19 0
876.25 0
876.32 0
876.39 0
876.46 0
876.53 0
876.59 0
876.66 0
876.73 0
876.80 0
876.87 0
876.93 0
877.00 0
877.07 0
877.14 0
877.21 0
877.27 0
877.34 0
877.41 0
877.48 0
877.55 0
877.61 0
877.68 0
877.75 0
877.82 0
877.89 0
877.95 0
878.02 0
878.09 0
878.16 0
878.23 0
878.29 0
878.36 0
878.43 0
878.50 0
878.57 0
878.63 0
878.70 0
878.77 0
878.84 0
878.91 0
878.97 0
879.04 0
879.11 0
879.18 0
879.25 0
879.31 0
879.38 0
879.45 0
879.52 0
879.59 0
879.65 0
879.72 0
879.79 0
879.86 0
879.93 0
880.00 0
880.06 0
880.13 0
880.20 0
880.27 0
880.34 0
880.40 0
880.47 0
880.54 0
880.61 0
880.68 0
880.74 0
880.81 0
880.88 0
880.95 0
881.02 0
881.09 0
881.15 0
881.22 0
881.29 0
881.36 0
881.43 0
881.49 0
881.56 0
881.63 0
881.70 0
881.77 0
881.84 0
881.90 0
881.97 0
882.04 0
882.11 0
882.18 0
882.24 0
882.31 0
882.38 0
882.45 0
882.52 0
882.59 0
882.65 0
882.72 0
882.79 0
882.86 0
882.93 0
882.99 0
883.06 0
883.13 0
883.20 0
883.27 0
883.34 0
883.40 0
883.47 0
883.54 0
883.61 0
883.68 0
883.74 0
883.81 0
883.88 0
883.95 0
884.02 0
884.09 0
884.15 0
884.22 0
884.29 0
884.36 0
884.43 0
884.50 0
884.56 0
884.63 0
884.70 0
884.77 0
884.84 0
884.91 0
884.97 0
885.04 0
885.11 0
885.18 0
885.25 0
885.32 0
885.38 0
885.45 0
885.52 0
885.59 0
885.66 0
885.73 0
885.79 0
885.86 0
885.93 0
886.00 0
886.07 0
886.14 0
886.20 0
886.27 0
886.34 0
886.41 0
886.48 0
886.55 0
886.61 0
886.68 0
886.75 0
886.82 0
886.89 0
886.96 0
887.02 0
887.09 0
887.16 0
887.23 0
887.30 0
887.37 0
887.43 0
887.50 0
887.57 0
887.64 0
887.71 0
887.78 0
887.84 0
887.91 0
887.98 0
888.05 0
888.12 0
888.19 0
888.25 0
888.32 0
888.39 0
888.46 0
888.53 0
888.60 0
888.67 0
888.73 0
888.80 0
888.87 0
888.94 0
889.01 0
889.08 0
889.14 0
889.21 0
889.28 0
889.35 0
889.42 0
889.49 0
889.56 0
889.62 0
889.69 0
889.76 0
889.83 0
889.90 0
889.97 0
890.03 0
890.10 0
890.17 0
890.24 0
890.31 0
890.38 0
890.45 0
890.51 0
890.58 0
890.65 0
890.72 0
890.79 0
890.86 0
890.93 0
890.99 0
891.06 0
891.13 0
891.20 0
891.27 0
891.34 0
891.40 0
891.47 0
891.54 0
891.61 0
891.68 0
891.75 0
891.82 0
891.88 0
891.95 0
892.02 0
892.09 0
892.16 0
892.23 0
892.30 0
892.36 0
892.43 0
892.50 0
892.57 0
892.64 0
892.71 0
892.78 0
892.84 0
892.91 0
892.98 0
893.05 0
893.12 0
893.19 0
893.26 0
893.32 0
893.39 0
893.46 0
893.53 0
893.60 0
893.67 0
893.74 0
893.81 0
893.87 0
893.94 0
894.01 0
894.08 0
894.15 0
894.22 0
894.29 0
894.35 0
894.42 0
894.49 0
894.56 0
894.63 0
894.70 0
894.77 0
894.83 0
894.90 0
894.97 0
895.04 0
895.11 0
895.18 0
895.25 0
895.32 0
895.38 0
895.45 0
895.52 0
895.59 0
895.66 0
895.73 0
895.80 0
895.87 0
895.93 0
896.00 0
896.07 0
896.14 0
896.21 0
896.28 0
896.35 0
896.42 0
896.48 0
896.55 0
896.62 0
896.69 0
896.76 0
896.83 0
896.90 0
896.97 0
897.03 0
897.10 0
897.17 0
897.24 0
897.31 0
897.38 0
897.45 0
897.52 0
897.58 0
897.65 0
897.72 0
897.79 0
897.86 0
897.93 0
898.00 0
898.07 0
898.13 0
898.20 0
898.27 0
898.34 0
898.41 0
898.48 0
898.55 0
898.62 0
898.68 0
898.75 0
898.82 0
898.89 0
898.96 0
899.03 0
899.10 0
899.17 0
899.24 0
899.30 0
899.37 0
899.44 0
899.51 0
899.58 0
899.65 0
899.72 0
899.79 0
899.85 0
899.92 0
899.99 0
900.06 0
900.13 0
900.20 0
900.27 0
900.34 0
900.41 0
900.47 0
900.54 0
900.61 0
900.68 0
900.75 0
900.82 0
900.89 0
900.96 0
901.03 0
901.09 0
901.16 0
901.23 0
901.30 0
901.37 0
901.44 0
901.51 0
901.58 0
901.65 0
901.72 0
901.78 0
901.85 0
901.92 0
901.99 0
902.06 0
902.13 0
902.20 0
902.27 0
902.34 0
902.40 0
902.47 0
902.54 0
902.61 0
902.68 0
902.75 0
902.82 0
902.89 0
902.96 0
903.03 0
903.09 0
903.16 0
903.23 0
903.30 0
903.37 0
903.44 0
903.51 0
903.58 0
903.65 0
903.72 0
903.78 0
903.85 0
903.92 0
903.99 0
904.06 0
904.13 0
904.20 0
904.27 0
904.34 0
904.41 0
904.47 0
904.54 0
904.61 0
904.68 0
904.75 0
904.82 0
904.89 0
904.96 0
905.03 0
905.10 0
905.17 0
905.23 0
905.30 0
905.37 0
905.44 0
905.51 0
905.58 0
905.65 0
905.72 0
905.79 0
905.86 0
905.93 0
905.99 0
906.06 0
906.13 0
906.20 0
906.27 0
906.34 0
906.41 0
906.48 0
906.55 0
906.62 0
906.69 0
906.75 0
906.82 0
906.89 0
906.96 0
907.03 0
907.10 0
907.17 0
907.24 0
907.31 0
907.38 0
907.45 0
907.52 0
907.58 0
907.65 0
907.72 0
907.79 0
907.86 0
907.93 0
908.00 0
908.07 0
908.14 0
908.21 0
908.28 0
908.35 0
908.41 0
908.48 0
908.55 0
908.62 0
908.69 0
908.76 0
908.83 0
908.90 0
908.97 0
909.04 0
909.11 0
909.18 0
909.24 0
909.31 0
909.38 0
909.45 0
909.52 0
909.59 0
909.66 0
909.73 0
909.80 0
909.87 0
909.94 0
910.01 0
910.08 0
910.14 0
910.21 0
910.28 0
910.35 0
910.42 0
910.49 0
910.56 0
910.63 0
910.70 0
910.77 0
910.84 0
910.91 0
910.98 0
911.05 0
911.11 0
911.18 0
911.25 0
911.32 0
911.39 0
911.46 0
911.53 0
911.60 0
911.67 0
911.74 0
911.81 0
911.88 0
911.95 0
912.02 0
912.09 0
912.15 0
912.22 0
912.29 0
912.36 0
912.43 0
912.50 0
912.57 0
912.64 0
912.71 0
912.78 0
912.85 0
912.92 0
912.99 0
913.06 0
913.13 0
913.19 0
913.26 0
913.33 0
913.40 0
913.47 0
913.54 0
913.61 0
913.68 0
913.75 0
913.82 0
913.89 0
913.96 0
914.03 0
914.10 0
914.17 0
914.24 0
914.30 0
914.37 0
914.44 0
914.51 0
914.58 0
914.65 0
914.72 0
914.79 0
914.86 0
914.93 0
915.00 0
915.07 0
915.14 0
915.21 0
915.28 0
915.35 0
915.42 0
915.49 0
915.55 0
915.62 0
915.69 0
915.76 0
915.83 0
915.90 0
915.97 0
916.04 0
916.11 0
916.18 0
916.25 0
916.32 0
916.39 0
916.46 0
916.53 0
916.60 0
916.67 0
916.74 0
916.81 0
916.88 0
916.94 0
917.01 0
917.08 0
917.15 0
917.22 0
917.29 0
917.36 0
917.43 0
917.50 0
917.57 0
917.64 0
917.71 0
917.78 0
917.85 0
917.92 0
917.99 0
918.06 0
918.13 0
918.20 0
918.27 0
918.34 0
918.40 0
918.47 0
918.54 0
918.61 0
918.68 0
918.75 0
918.82 0
918.89 0
918.96 0
919.03 0
919.10 0
919.17 0
919.24 0
919.31 0
919.38 0
919.45 0
919.52 0
919.59 0
919.66 0
919.73 0
919.80 0
919.87 0
919.94 0
920.01 0
920.08 0
920.14 0
920.21 0
920.28 0
920.35 0
920.42 0
920.49 0
920.56 0
920.63 0
920.70 0
920.77 0
920.84 0
920.91 0
920.98 0
921.05 0
921.12 0
921.19 0
921.26 0
921.33 0
921.40 0
921.47 0
921.54 0
921.61 0
921.68 0
921.75 0
921.82 0
921.89 0
921.96 0
922.03 0
922.10 0
922.17 0
922.24 0
922.30 0
922.37 0
922.44 0
922.51 0
922.58 0
922.65 0
922.72 0
922.79 0
922.86 0
922.93 0
923.00 0
923.07 0
923.14 0
923.21 0
923.28 0
923.35 0
923.42 0
923.49 0
923.56 0
923.63 0
923.70 0
923.77 0
923.84 0
923.91 0
923.98 0
924.05 0
924.12 0
924.19 0
924.26 0
924.33 0
924.40 0
924.47 0
924.54 0
924.61 0
924.68 0
924.75 0
924.82 0
924.89 0
924.96 0
925.03 0
925.10 0
925.17 0
925.24 0
925.31 0
925.38 0
925.44 0
925.51 0
925.58 0
925.65 0
925.72 0
925.79 0
925.86 0
925.93 0
926.00 0
926.07 0
926.14 0
926.21 0
926.28 0
926.35 0
926.42 0
926.49 0
926.56 0
926.63 0
926.70 0
926.77 0
926.84 0
926.91 0
926.98 0
927.05 0
927.12 0
927.19 0
927.26 0
927.33 0
927.40 0
927.47 0
927.54 0
927.61 0
927.68 0
927.75 0
927.82 0
927.89 0
927.96 0
928.03 0
928.10 0
928.17 0
928.24 0
928.31 0
928.38 0
928.45 0
928.52 0
928.59 0
928.66 0
928.73 0
928.80 0
928.87 0
928.94 0
929.01 0
929.08 0
929.15 0
929.22 0
929.29 0
929.36 0
929.43 0
929.50 0
929.57 0
929.64 0
929.71 0
929.78 0
929.85 0
929.92 0
929.99 0
930.06 0
930.13 0
930.20 0
930.27 0
930.34 0
930.41 0
930.48 0
930.55 0
930.62 0
930.69 0
930.76 0
930.83 0
930.90 0
930.97 0
931.04 0
931.11 0
931.18 0
931.25 0
931.32 0
931.39 0
931.46 0
931.53 0
931.60 0
931.67 0
931.74 0
931.81 0
931.88 0
931.95 0
932.02 0
932.09 0
932.16 0
932.23 0
932.30 0
932.37 0
932.44 0
932.51 0
932.58 0
932.65 0
932.72 0
932.79 0
932.86 0
932.93 0
933.00 0
933.07 0
933.14 0
933.21 0
933.28 0
933.35 0
933.42 0
933.49 0
933.56 0
933.63 0
933.70 0
933.77 0
933.84 0
933.91 0
933.98 0
934.05 0
934.12 0
934.19 0
934.27 0
934.34 0
934.41 0
934.48 0
934.55 0
934.62 0
934.69 0
934.76 0
934.83 0
934.90 0
934.97 0
935.04 0
935.11 0
935.18 0
935.25 0
935.32 0
935.39 0
935.46 0
935.53 0
935.60 0
935.67 0
935.74 0
935.81 0
935.88 0
935.95 0
936.02 0
936.09 0
936.16 0
936.23 0
936.30 0
936.37 0
936.44 0
936.51 0
936.58 0
936.65 0
936.72 0
936.79 0
936.86 0
936.93 0
937.00 0
937.07 0
937.14 0
937.21 0
937.28 0
937.35 0
937.43 0
937.50 0
937.57 0
937.64 0
937.71 0
937.78 0
937.85 0
937.92 0
937.99 0
938.06 0
938.13 0
938.20 0
938.27 0
938.34 0
938.41 0
938.48 0
938.55 0
938.62 0
938.69 0
938.76 0
938.83 0
938.90 0
938.97 0
939.04 0
939.11 0
939.18 0
939.25 0
939.32 0
939.39 0
939.46 0
939.53 0
939.61 0
939.68 0
939.75 0
939.82 0
939.89 0
939.96 0
940.03 0
940.10 0
940.17 0
940.24 0
940.31 0
940.38 0
940.45 0
940.52 0
940.59 0
940.66 0
940.73 0
940.80 0
940.87 0
940.94 0
941.01 0
941.08 0
941.15 0
941.22 0
941.29 0
941.37 0
941.44 0
941.51 0
941.58 0
941.65 0
941.72 0
941.79 0
941.86 0
941.93 0
942.00 0
942.07 0
942.14 0
942.21 0
942.28 0
942.35 0
942.42 0
942.49 0
942.56 0
942.63 0
942.70 0
942.77 0
942.85 0
942.92 0
942.99 0
943.06 0
943.13 0
943.20 0
943.27 0
943.34 0
943.41 0
943.48 0
943.55 0
943.62 0
943.69 0
943.76 0
943.83 0
943.90 0
943.97 0
944.04 0
944.11 0
944.18 0
944.26 0
944.33 0
944.40 0
944.47 0
944.54 0
944.61 0
944.68 0
944.75 0
944.82 0
944.89 0
944.96 0
945.03 0
945.10 0
945.17 0
945.24 0
945.31 0
945.38 0
945.45 0
945.53 0
945.60 0
945.67 0
945.74 0
945.81 0
945.88 0
945.95 0
946.02 0
946.09 0
946.16 0
946.23 0
946.30 0
946.37 0
946.44 0
946.51 0
946.58 0
946.66 0
946.73 0
946.80 0
946.87 0
946.94 0
947.01 0
947.08 0
947.15 0
947.22 0
947.29 0
947.36 0
947.43 0
947.50 0
947.57 0
947.64 0
947.71 0
947.79 0
947.86 0
947.93 0
948.00 0
948.07 0
948.14 0
948.21 0
948.28 0
948.35 0
948.42 0
948.49 0
948.56 0
948.63 0
948.70 0
948.78 0
948.85 0
948.92 0
948.99 0
949.06 0
949.13 0
949.20 0
949.27 0
949.34 0
949.41 0
949.48 0
949.55 0
949.62 0
949.69 0
949.77 0
949.84 0
949.91 0
949.98 0
950.05 0
950.12 0
950.19 0
950.26 0
950.33 0
950.40 0
950.47 0
950.54 0
950.61 0
950.69 0
950.76 0
950.83 0
950.90 0
950.97 0
951.04 0
951.11 0
951.18 0
951.25 0
951.32 0
951.39 0
951.46 0
951.54 0
951.61 0
951.68 0
951.75 0
951.82 0
951.89 0
951.96 0
952.03 0
952.10 0
952.17 0
952.24 0
952.31 0
952.38 0
952.46 0
952.53 0
952.60 0
952.67 0
952.74 0
952.81 0
952.88 0
952.95 0
953.02 0
953.09 0
953.16 0
953.24 0
953.31 0
953.38 0
953.45 0
953.52 0
953.59 0
953.66 0
953.73 0
953.80 0
953.87 0
953.94 0
954.02 0
954.09 0
954.16 0
954.23 0
954.30 0
954.37 0
954.44 0
954.51 0
954.58 0
954.65 0
954.72 0
954.80 0
954.87 0
954.94 0
955.01 0
955.08 0
955.15 0
955.22 0
955.29 0
955.36 0
955.43 0
955.50 0
955.58 0
955.65 0
955.72 0
955.79 0
955.86 0
955.93 0
956.00 0
956.07 0
956.14 0
956.21 0
956.29 0
956.36 0
956.43 0
956.50 0
956.57 0
956.64 0
956.71 0
956.78 0
956.85 0
956.92 0
957.00 0
957.07 0
957.14 0
957.21 0
957.28 0
957.35 0
957.42 0
957.49 0
957.56 0
957.63 0
957.71 0
957.78 0
957.85 0
957.92 0
957.99 0
958.06 0
958.13 0
958.20 0
958.27 0
958.35 0
958.42 0
958.49 0
958.56 0
958.63 0
958.70 0
958.77 0
958.84 0
958.91 0
958.98 0
959.06 0
959.13 0
959.20 0
959.27 0
959.34 0
959.41 0
959.48 0
959.55 0
959.62 0
959.70 0
959.77 0
959.84 0
959.91 0
959.98 0
960.05 0
960.12 0
960.19 0
960.26 0
960.34 0
960.41 0
960.48 0
960.55 0
960.62 0
960.69 0
960.76 0
960.83 0
960.91 0
960.98 0
961.05 0
961.12 0
961.19 0
961.26 0
961.33 0
961.40 0
961.47 0
961.55 0
961.62 0
961.69 0
961.76 0
961.83 0
961.90 0
961.97 0
962.04 0
962.12 0
962.19 0
962.26 0
962.33 0
962.40 0
962.47 0
962.54 0
962.61 0
962.69 0
962.76 0
962.83 0
962.90 0
962.97 0
963.04 0
963.11 0
963.18 0
963.25 0
963.33 0
963.40 0
963.47 0
963.54 0
963.61 0
963.68 0
963.75 0
963.83 0
963.90 0
963.97 0
964.04 0
964.11 0
964.18 0
964.25 0
964.32 0
964.40 0
964.47 0
964.54 0
964.61 0
964.68 0
964.75 0
964.82 0
964.89 0
964.97 0
965.04 0
965.11 0
965.18 0
965.25 0
965.32 0
965.39 0
965.46 0
965.54 0
965.61 0
965.68 0
965.75 0
965.82 0
965.89 0
965.96 0
966.04 0
966.11 0
966.18 0
966.25 0
966.32 0
966.39 0
966.46 0
966.54 0
966.61 0
966.68 0
966.75 0
966.82 0
966.89 0
966.96 0
967.03 0
967.11 0
967.18 0
967.25 0
967.32 0
967.39 0
967.46 0
967.53 0
967.61 0
967.68 0
967.75 0
967.82 0
967.89 0
967.96 0
968.03 0
968.11 0
968.18 0
968.25 0
968.32 0
968.39 0
968.46 0
968.53 0
968.61 0
968.68 0
968.75 0
968.82 0
968.89 0
968.96 0
969.03 0
969.11 0
969.18 0
969.25 0
969.32 0
969.39 0
969.46 0
969.53 0
969.61 0
969.68 0
969.75 0
969.82 0
969.89 0
969.96 0
970.04 0
970.11 0
970.18 0
970.25 0
970.32 0
970.39 0
970.46 0
970.54 0
970.61 0
970.68 0
970.75 0
970.82 0
970.89 0
970.96 0
971.04 0
971.11 0
971.18 0
971.25 0
971.32 0
971.39 0
971.47 0
971.54 0
971.61 0
971.68 0
971.75 0
971.82 0
971.90 0
971.97 0
972.04 0
972.11 0
972.18 0
972.25 0
972.32 0
972.40 0
972.47 0
972.54 0
972.61 0
972.68 0
972.75 0
972.83 0
972.90 0
972.97 0
973.04 0
973.11 0
973.18 0
973.26 0
973.33 0
973.40 0
973.47 0
973.54 0
973.61 0
973.69 0
973.76 0
973.83 0
973.90 0
973.97 0
974.04 0
974.11 0
974.19 0
974.26 0
974.33 0
974.40 0
974.47 0
974.54 0
974.62 0
974.69 0
974.76 0
974.83 0
974.90 0
974.97 0
975.05 0
975.12 0
975.19 0
975.26 0
975.33 0
975.41 0
975.48 0
975.55 0
975.62 0
975.69 0
975.76 0
975.84 0
975.91 0
975.98 0
976.05 0
976.12 0
976.19 0
976.27 0
976.34 0
976.41 0
976.48 0
976.55 0
976.62 0
976.70 0
976.77 0
976.84 0
976.91 0
976.98 0
977.05 0
977.13 0
977.20 0
977.27 0
977.34 0
977.41 0
977.49 0
977.56 0
977.63 0
977.70 0
977.77 0
977.84 0
977.92 0
977.99 0
978.06 0
978.13 0
978.20 0
978.27 0
978.35 0
978.42 0
978.49 0
978.56 0
978.63 0
978.71 0
978.78 0
978.85 0
978.92 0
978.99 0
979.06 0
979.14 0
979.21 0
979.28 0
979.35 0
979.42 0
979.50 0
979.57 0
979.64 0
979.71 0
979.78 0
979.86 0
979.93 0
980.00 0
980.07 0
980.14 0
980.21 0
980.29 0
980.36 0
980.43 0
980.50 0
980.57 0
980.65 0
980.72 0
980.79 0
980.86 0
980.93 0
981.01 0
981.08 0
981.15 0
981.22 0
981.29 0
981.36 0
981.44 0
981.51 0
981.58 0
981.65 0
981.72 0
981.80 0
981.87 0
981.94 0
982.01 0
982.08 0
982.16 0
982.23 0
982.30 0
982.37 0
982.44 0
982.52 0
982.59 0
982.66 0
982.73 0
982.80 0
982.88 0
982.95 0
983.02 0
983.09 0
983.16 0
983.24 0
983.31 0
983.38 0
983.45 0
983.52 0
983.60 0
983.67 0
983.74 0
983.81 0
983.88 0
983.96 0
984.03 0
984.10 0
984.17 0
984.24 0
984.32 0
984.39 0
984.46 0
984.53 0
984.60 0
984.68 0
984.75 0
984.82 0
984.89 0
984.96 0
985.04 0
985.11 0
985.18 0
985.25 0
985.32 0
985.40 0
985.47 0
985.54 0
985.61 0
985.68 0
985.76 0
985.83 0
985.90 0
985.97 0
986.04 0
986.12 0
986.19 0
986.26 0
986.33 0
986.41 0
986.48 0
986.55 0
986.62 0
986.69 0
986.77 0
986.84 0
986.91 0
986.98 0
987.05 0
987.13 0
987.20 0
987.27 0
987.34 0
987.41 0
987.49 0
987.56 0
987.63 0
987.70 0
987.78 0
987.85 0
987.92 0
987.99 0
988.06 0
988.14 0
988.21 0
988.28 0
988.35 0
988.42 0
988.50 0
988.57 0
988.64 0
988.71 0
988.79 0
988.86 0
988.93 0
989.00 0
989.07 0
989.15 0
989.22 0
989.29 0
989.36 0
989.44 0
989.51 0
989.58 0
989.65 0
989.72 0
989.80 0
989.87 0
989.94 0
990.01 0
990.09 0
990.16 0
990.23 0
990.30 0
990.37 0
990.45 0
990.52 0
990.59 0
990.66 0
990.74 0
990.81 0
990.88 0
990.95 0
991.02 0
991.10 0
991.17 0
991.24 0
991.31 0
991.39 0
991.46 0
991.53 0
991.60 0
991.68 0
991.75 0
991.82 0
991.89 0
991.96 0
992.04 0
992.11 0
992.18 0
992.25 0
992.33 0
992.40 0
992.47 0
992.54 0
992.62 0
992.69 0
992.76 0
992.83 0
992.90 0
992.98 0
993.05 0
993.12 0
993.19 0
993.27 0
993.34 0
993.41 0
993.48 0
993.56 0
993.63 0
993.70 0
993.77 0
993.85 0
993.92 0
993.99 0
994.06 0
994.13 0
994.21 0
994.28 0
994.35 0
994.42 0
994.50 0
994.57 0
994.64 0
994.71 0
994.79 0
994.86 0
994.93 0
995.00 0
995.08 0
995.15 0
995.22 0
995.29 0
995.37 0
995.44 0
995.51 0
995.58 0
995.66 0
995.73 0
995.80 0
995.87 0
995.95 0
996.02 0
996.09 0
996.16 0
996.23 0
996.31 0
996.38 0
996.45 0
996.52 0
996.60 0
996.67 0
996.74 0
996.81 0
996.89 0
996.96 0
997.03 0
997.10 0
997.18 0
997.25 0
997.32 0
997.39 0
997.47 0
997.54 0
997.61 0
997.68 0
997.76 0
997.83 0
997.90 0
997.97 0
998.05 0
998.12 0
998.19 0
998.26 0
998.34 0
998.41 0
998.48 0
998.55 0
998.63 0
998.70 0
998.77 0
998.84 0
998.92 0
998.99 0
999.06 0
999.14 0
999.21 0
999.28 0
999.35 0
999.43 0
999.50 0
999.57 0
999.64 0
999.72 0
999.79 0
999.86 0
999.93 0
1000.01 0
1000.08 0
1000.15 0
1000.22 0
1000.30 0
1000.37 0
1000.44 0
1000.51 0
1000.59 0
1000.66 0
1000.73 0
1000.80 0
1000.88 0
1000.95 0
1001.02 0
1001.10 0
1001.17 0
1001.24 0
1001.31 0
1001.39 0
1001.46 0
1001.53 0
1001.60 0
1001.68 0
1001.75 0
1001.82 0
1001.89 0
1001.97 0
1002.04 0
1002.11 0
1002.19 0
1002.26 0
1002.33 0
1002.40 0
1002.48 0
1002.55 0
1002.62 0
1002.69 0
1002.77 0
1002.84 0
1002.91 0
1002.98 0
1003.06 0
1003.13 0
1003.20 0
1003.28 0
1003.35 0
1003.42 0
1003.49 0
1003.57 0
1003.64 0
1003.71 0
1003.78 0
1003.86 0
1003.93 0
1004.00 0
1004.08 0
1004.15 0
1004.22 0
1004.29 0
1004.37 0
1004.44 0
1004.51 0
1004.58 0
1004.66 0
1004.73 0
1004.80 0
1004.88 0
1004.95 0
1005.02 0
1005.09 0
1005.17 0
1005.24 0
1005.31 0
1005.39 0
1005.46 0
1005.53 0
1005.60 0
1005.68 0
1005.75 0
1005.82 0
1005.89 0
1005.97 0
1006.04 0
1006.11 0
1006.19 0
1006.26 0
1006.33 0
1006.40 0
1006.48 0
1006.55 0
1006.62 0
1006.70 0
1006.77 0
1006.84 0
1006.91 0
1006.99 0
1007.06 0
1007.13 0
1007.21 0
1007.28 0
1007.35 0
1007.42 0
1007.50 0
1007.57 0
1007.64 0
1007.72 0
1007.79 0
1007.86 0
1007.93 0
1008.01 0
1008.08 0
1008.15 0
1008.23 0
1008.30 0
1008.37 0
1008.44 0
1008.52 0
1008.59 0
1008.66 0
1008.74 0
1008.81 1
1008.88 1
1008.96 1
1009.03 1
1009.10 1
1009.17 1
1009.25 1
1009.32 1
1009.39 0
1009.47 0
1009.54 0
1009.61 0
1009.68 0
1009.76 0
1009.83 0
1009.90 0
1009.98 0
1010.05 0
1010.12 0
1010.19 0
1010.27 0
1010.34 0
1010.41 0
1010.49 0
1010.56 0
1010.63 0
1010.71 0
1010.78 0
1010.85 0
1010.92 0
1011.00 0
1011.07 0
1011.14 0
1011.22 0
1011.29 0
1011.36 0
1011.44 0
1011.51 0
1011.58 0
1011.65 0
1011.73 0
1011.80 0
1011.87 0
1011.95 0
1012.02 0
1012.09 0
1012.17 0
1012.24 0
1012.31 0
1012.39 0
1012.46 0
1012.53 0
1012.60 0
1012.68 0
1012.75 0
1012.82 0
1012.90 0
1012.97 0
1013.04 0
1013.12 0
1013.19 0
1013.26 0
1013.33 0
1013.41 0
1013.48 0
1013.55 0
1013.63 0
1013.70 0
1013.77 0
1013.85 0
1013.92 0
1013.99 0
1014.07 0
1014.14 0
1014.21 0
1014.28 0
1014.36 0
1014.43 0
1014.50 0
1014.58 0
1014.65 0
1014.72 0
1014.80 0
1014.87 0
1014.94 0
1015.02 0
1015.09 0
1015.16 0
1015.24 0
1015.31 0
1015.38 0
1015.46 0
1015.53 0
1015.60 0
1015.67 0
1015.75 0
1015.82 0
1015.89 0
1015.97 0
1016.04 0
1016.11 0
1016.19 0
1016.26 0
1016.33 0
1016.41 0
1016.48 0
1016.55 0
1016.63 0
1016.70 0
1016.77 0
1016.85 0
1016.92 0
1016.99 0
1017.07 0
1017.14 0
1017.21 0
1017.28 0
1017.36 0
1017.43 0
1017.50 0
1017.58 0
1017.65 0
1017.72 0
1017.80 0
1017.87 0
1017.94 0
1018.02 0
1018.09 0
1018.16 0
1018.24 0
1018.31 0
1018.38 0
1018.46 0
1018.53 0
1018.60 0
1018.68 1
1018.75 1
1018.82 1
1018.90 1
1018.97 0
1019.04 0
1019.12 0
1019.19 0
1019.26 0
1019.34 0
1019.41 0
1019.48 0
1019.56 0
1019.63 0
1019.70 0
1019.78 0
1019.85 0
1019.92 0
1020.00 0
1020.07 0
1020.14 0
1020.22 0
1020.29 0
1020.36 0
1020.44 0
1020.51 0
1020.58 0
1020.66 0
1020.73 0
1020.80 0
1020.88 0
1020.95 1
1021.02 1
1021.10 1
1021.17 1
1021.24 1
1021.32 1
1021.39 1
1021.46 1
1021.54 1
1021.61 1
1021.68 1
1021.76 1
1021.83 1
1021.90 1
1021.98 1
1022.05 1
1022.12 0
1022.20 0
1022.27 0
1022.34 0
1022.42 0
1022.49 0
1022.56 0
1022.64 0
1022.71 0
1022.78 0
1022.86 0
1022.93 0
1023.00 0
1023.08 0
1023.15 0
1023.22 0
1023.30 0
1023.37 0
1023.44 0
1023.52 0
1023.59 0
1023.66 0
1023.74 0
1023.81 0
1023.88 0
1023.96 0
1024.03 0
1024.11 0
1024.18 0
1024.25 0
1024.33 0
1024.40 1
1024.47 1
1024.55 1
1024.62 1
1024.69 0
1024.77 0
1024.84 0
1024.91 0
1024.99 0
1025.06 0
1025.13 0
1025.21 0
1025.28 0
1025.35 0
1025.43 0
1025.50 0
1025.58 0
1025.65 0
1025.72 0
1025.80 0
1025.87 0
1025.94 0
1026.02 0
1026.09 0
1026.16 0
1026.24 0
1026.31 0
1026.38 0
1026.46 0
1026.53 0
1026.60 1
1026.68 1
1026.75 1
1026.83 1
1026.90 1
1026.97 1
1027.05 1
1027.12 1
1027.19 1
1027.27 1
1027.34 1
1027.41 1
1027.49 1
1027.56 1
1027.63 0
1027.71 0
1027.78 0
1027.86 0
1027.93 1
1028.00 1
1028.08 1
1028.15 1
1028.22 1
1028.30 1
1028.37 1
1028.44 1
1028.52 1
1028.59 1
1028.67 1
1028.74 1
1028.81 1
1028.89 1
1028.96 0
1029.03 0
1029.11 0
1029.18 0
1029.25 0
1029.33 0
1029.40 0
1029.48 0
1029.55 0
1029.62 0
1029.70 0
1029.77 0
1029.84 0
1029.92 1
1029.99 1
1030.06 1
1030.14 1
1030.21 1
1030.29 1
1030.36 1
1030.43 1
1030.51 0
1030.58 0
1030.65 0
1030.73 0
1030.80 0
1030.87 0
1030.95 0
1031.02 0
1031.10 0
1031.17 0
1031.24 0
1031.32 1
1031.39 1
1031.46 1
1031.54 1
1031.61 0
1031.69 0
1031.76 0
1031.83 0
1031.91 0
1031.98 0
1032.05 0
1032.13 0
1032.20 0
1032.28 0
1032.35 0
1032.42 1
1032.50 1
1032.57 1
1032.64 1
1032.72 1
1032.79 1
1032.87 1
1032.94 1
1033.01 1
1033.09 1
1033.16 1
1033.23 1
1033.31 1
1033.38 1
1033.46 1
1033.53 1
1033.60 1
1033.68 0
1033.75 0
1033.83 0
1033.90 0
1033.97 0
1034.05 0
1034.12 0
1034.19 0
1034.27 0
1034.34 0
1034.42 1
1034.49 1
1034.56 0
1034.64 0
1034.71 0
1034.79 0
1034.86 0
1034.93 0
1035.01 0
1035.08 0
1035.15 0
1035.23 0
1035.30 0
1035.38 0
1035.45 1
1035.52 1
1035.60 1
1035.67 1
1035.75 1
1035.82 1
1035.89 1
1035.97 1
1036.04 1
1036.11 1
1036.19 1
1036.26 1
1036.34 1
1036.41 1
1036.48 0
1036.56 0
1036.63 0
1036.71 0
1036.78 0
1036.85 0
1036.93 0
1037.00 0
1037.08 0
1037.15 0
1037.22 0
1037.30 0
1037.37 0
1037.45 0
1037.52 0
1037.59 0
1037.67 0
1037.74 0
1037.81 0
1037.89 0
1037.96 0
1038.04 0
1038.11 1
1038.18 1
1038.26 1
1038.33 1
1038.41 1
1038.48 1
1038.55 1
1038.63 0
1038.70 0
1038.78 0
1038.85 0
1038.92 0
1039.00 1
1039.07 1
1039.15 1
1039.22 1
1039.29 1
1039.37 1
1039.44 1
1039.52 1
1039.59 1
1039.66 1
1039.74 1
1039.81 1
1039.89 2
1039.96 2
1040.03 2
1040.11 2
1040.18 2
1040.26 2
1040.33 2
1040.40 2
1040.48 2
1040.55 2
1040.63 2
1040.70 2
1040.78 2
1040.85 2
1040.92 2
1041.00 2
1041.07 2
1041.15 2
1041.22 2
1041.29 2
1041.37 2
1041.44 2
1041.52 2
1041.59 2
1041.66 2
1041.74 1
1041.81 1
1041.89 1
1041.96 1
1042.03 0
1042.11 0
1042.18 0
1042.26 0
1042.33 0
1042.40 0
1042.48 1
1042.55 1
1042.63 1
1042.70 1
1042.78 1
1042.85 0
1042.92 0
1043.00 0
1043.07 1
1043.15 1
1043.22 2
1043.29 2
1043.37 3
1043.44 3
1043.52 4
1043.59 4
1043.67 4
1043.74 3
1043.81 3
1043.89 2
1043.96 2
1044.04 1
1044.11 1
1044.18 1
1044.26 0
1044.33 0
1044.41 0
1044.48 1
1044.56 1
1044.63 1
1044.70 2
1044.78 2
1044.85 2
1044.93 3
1045.00 3
1045.07 3
1045.15 2
1045.22 2
1045.30 2
1045.37 1
1045.45 1
1045.52 0
1045.59 0
1045.67 0
1045.74 0
1045.82 0
1045.89 0
1045.97 0
1046.04 1
1046.11 1
1046.19 1
1046.26 1
1046.34 1
1046.41 1
1046.49 1
1046.56 1
1046.63 1
1046.71 1
1046.78 1
1046.86 1
1046.93 2
1047.01 2
1047.08 2
1047.15 3
1047.23 3
1047.30 2
1047.38 2
1047.45 2
1047.53 1
1047.60 1
1047.67 1
1047.75 1
1047.82 1
1047.90 1
1047.97 0
1048.05 0
1048.12 0
1048.19 0
1048.27 0
1048.34 0
1048.42 0
1048.49 0
1048.57 0
1048.64 0
1048.71 0
1048.79 0
1048.86 0
1048.94 0
1049.01 1
1049.09 1
1049.16 1
1049.23 1
1049.31 1
1049.38 0
1049.46 0
1049.53 0
1049.61 0
1049.68 0
1049.76 0
1049.83 0
1049.90 0
1049.98 0
1050.05 0
1050.13 0
1050.20 0
1050.28 0
1050.35 0
1050.42 0
1050.50 0
1050.57 0
1050.65 1
1050.72 1
1050.80 1
1050.87 1
1050.95 1
1051.02 1
1051.09 1
1051.17 1
1051.24 1
1051.32 1
1051.39 0
1051.47 0
1051.54 0
1051.62 0
1051.69 0
1051.76 0
1051.84 0
1051.91 0
1051.99 0
1052.06 1
1052.14 1
1052.21 1
1052.29 2
1052.36 2
1052.43 2
1052.51 2
1052.58 2
1052.66 2
1052.73 1
1052.81 1
1052.88 0
1052.96 0
1053.03 0
1053.10 0
1053.18 0
1053.25 0
1053.33 0
1053.40 0
1053.48 1
1053.55 1
1053.63 1
1053.70 2
1053.78 2
1053.85 3
1053.92 3
1054.00 4
1054.07 4
1054.15 3
1054.22 3
1054.30 2
1054.37 2
1054.45 1
1054.52 1
1054.60 0
1054.67 0
1054.74 0
1054.82 1
1054.89 1
1054.97 1
1055.04 1
1055.12 1
1055.19 1
1055.27 1
1055.34 1
1055.42 1
1055.49 1
1055.56 1
1055.64 2
1055.71 2
1055.79 3
1055.86 3
1055.94 3
1056.01 3
1056.09 3
1056.16 3
1056.24 3
1056.31 3
1056.39 3
1056.46 3
1056.53 3
1056.61 3
1056.68 3
1056.76 3
1056.83 3
1056.91 3
1056.98 4
1057.06 4
1057.13 5
1057.21 5
1057.28 5
1057.36 5
1057.43 5
1057.50 4
1057.58 3
1057.65 3
1057.73 2
1057.80 2
1057.88 1
1057.95 1
1058.03 1
1058.10 1
1058.18 0
1058.25 0
1058.33 0
1058.40 0
1058.48 1
1058.55 1
1058.62 1
1058.70 1
1058.77 1
1058.85 1
1058.92 1
1059.00 1
1059.07 1
1059.15 1
1059.22 2
1059.30 2
1059.37 2
1059.45 3
1059.52 3
1059.60 3
1059.67 3
1059.75 3
1059.82 3
1059.89 3
1059.97 3
1060.04 3
1060.12 3
1060.19 3
1060.27 3
1060.34 3
1060.42 3
1060.49 2
1060.57 2
1060.64 2
1060.72 3
1060.79 3
1060.87 3
1060.94 4
1061.02 4
1061.09 4
1061.17 4
1061.24 3
1061.32 3
1061.39 2
1061.46 2
1061.54 1
1061.61 1
1061.69 0
1061.76 0
1061.84 0
1061.91 0
1061.99 0
1062.06 0
1062.14 0
1062.21 0
1062.29 1
1062.36 1
1062.44 1
1062.51 1
1062.59 1
1062.66 1
1062.74 0
1062.81 0
1062.89 0
1062.96 0
1063.04 0
1063.11 0
1063.19 0
1063.26 0
1063.34 1
1063.41 1
1063.49 1
1063.56 1
1063.63 0
1063.71 0
1063.78 0
1063.86 1
1063.93 1
1064.01 1
1064.08 2
1064.16 2
1064.23 2
1064.31 2
1064.38 2
1064.46 2
1064.53 2
1064.61 2
1064.68 3
1064.76 3
1064.83 4
1064.91 4
1064.98 4
1065.06 5
1065.13 4
1065.21 4
1065.28 4
1065.36 3
1065.43 2
1065.51 2
1065.58 2
1065.66 2
1065.73 2
1065.81 3
1065.88 4
1065.96 5
1066.03 6
1066.11 6
1066.18 6
1066.26 6
1066.33 6
1066.41 5
1066.48 5
1066.56 5
1066.63 4
1066.71 4
1066.78 4
1066.86 4
1066.93 3
1067.01 3
1067.08 3
1067.16 3
1067.23 2
1067.31 2
1067.38 2
1067.46 1
1067.53 1
1067.61 0
1067.68 0
1067.76 0
1067.83 0
1067.91 1
1067.98 1
1068.06 2
1068.13 2
1068.21 3
1068.28 3
1068.36 3
1068.43 3
1068.51 3
1068.58 3
1068.66 3
1068.73 3
1068.81 3
1068.88 3
1068.96 4
1069.03 4
1069.11 4
1069.18 4
1069.26 4
1069.33 4
1069.41 4
1069.48 4
1069.56 4
1069.63 4
1069.71 5
1069.78 5
1069.86 5
1069.93 5
1070.01 5
1070.08 5
1070.16 4
1070.23 4
1070.31 4
1070.38 3
1070.46 3
1070.53 3
1070.61 3
1070.68 3
1070.76 4
1070.83 4
1070.91 4
1070.98 4
1071.06 5
1071.13 5
1071.21 6
1071.28 6
1071.36 7
1071.44 7
1071.51 7
1071.59 6
1071.66 5
1071.74 5
1071.81 4
1071.89 3
1071.96 3
1072.04 3
1072.11 2
1072.19 2
1072.26 1
1072.34 1
1072.41 0
1072.49 0
1072.56 0
1072.64 0
1072.71 0
1072.79 0
1072.86 0
1072.94 0
1073.01 0
1073.09 1
1073.16 2
1073.24 3
1073.31 4
1073.39 4
1073.46 5
1073.54 5
1073.62 5
1073.69 4
1073.77 4
1073.84 3
1073.92 3
1073.99 2
1074.07 2
1074.14 2
1074.22 2
1074.29 2
1074.37 3
1074.44 3
1074.52 3
1074.59 3
1074.67 3
1074.74 2
1074.82 2
1074.89 2
1074.97 2
1075.04 2
1075.12 2
1075.20 2
1075.27 1
1075.35 1
1075.42 1
1075.50 2
1075.57 2
1075.65 2
1075.72 2
1075.80 2
1075.87 2
1075.95 1
1076.02 1
1076.10 1
1076.17 1
1076.25 2
1076.32 2
1076.40 3
1076.48 4
1076.55 4
1076.63 4
1076.70 4
1076.78 4
1076.85 4
1076.93 4
1077.00 4
1077.08 4
1077.15 5
1077.23 5
1077.30 5
1077.38 6
1077.45 6
1077.53 6
1077.61 6
1077.68 6
1077.76 6
1077.83 6
1077.91 6
1077.98 5
1078.06 5
1078.13 5
1078.21 4
1078.28 4
1078.36 3
1078.43 2
1078.51 2
1078.59 2
1078.66 2
1078.74 2
1078.81 3
1078.89 4
1078.96 4
1079.04 4
1079.11 4
1079.19 4
1079.26 4
1079.34 4
1079.41 3
1079.49 3
1079.57 3
1079.64 3
1079.72 4
1079.79 4
1079.87 5
1079.94 6
1080.02 7
1080.09 8
1080.17 9
1080.24 9
1080.32 9
1080.40 9
1080.47 10
1080.55 10
1080.62 10
1080.70 11
1080.77 11
1080.85 11
1080.92 11
1081.00 10
1081.07 10
1081.15 9
1081.23 7
1081.30 7
1081.38 6
1081.45 6
1081.53 6
1081.60 5
1081.68 5
1081.75 5
1081.83 5
1081.91 5
1081.98 5
1082.06 6
1082.13 6
1082.21 6
1082.28 7
1082.36 7
1082.43 8
1082.51 8
1082.58 8
1082.66 7
1082.74 7
1082.81 7
1082.89 7
1082.96 7
1083.04 7
1083.11 8
1083.19 8
1083.26 9
1083.34 9
1083.42 10
1083.49 11
1083.57 12
1083.64 13
1083.72 14
1083.79 15
1083.87 16
1083.94 16
1084.02 17
1084.10 17
1084.17 16
1084.25 16
1084.32 15
1084.40 15
1084.47 15
1084.55 14
1084.63 15
1084.70 15
1084.78 16
1084.85 17
1084.93 18
1085.00 19
1085.08 19
1085.15 20
1085.23 20
1085.31 21
1085.38 20
1085.46 20
1085.53 20
1085.61 19
1085.68 18
1085.76 17
1085.84 17
1085.91 16
1085.99 15
1086.06 15
1086.14 15
1086.21 16
1086.29 17
1086.36 18
1086.44 19
1086.52 19
1086.59 19
1086.67 19
1086.74 18
1086.82 16
1086.89 14
1086.97 12
1087.05 10
1087.12 9
1087.20 9
1087.27 10
1087.35 11
1087.42 12
1087.50 14
1087.58 15
1087.65 16
1087.73 16
1087.80 16
1087.88 15
1087.95 15
1088.03 14
1088.11 13
1088.18 12
1088.26 11
1088.33 10
1088.41 9
1088.48 9
1088.56 10
1088.64 10
1088.71 10
1088.79 11
1088.86 11
1088.94 12
1089.01 12
1089.09 11
1089.17 11
1089.24 11
1089.32 11
1089.39 11
1089.47 10
1089.54 10
1089.62 10
1089.70 9
1089.77 8
1089.85 7
1089.92 6
1090.00 6
1090.08 5
1090.15 6
1090.23 6
1090.30 6
1090.38 7
1090.45 7
1090.53 7
1090.61 7
1090.68 7
1090.76 6
1090.83 6
1090.91 6
1090.98 6
1091.06 7
1091.14 7
1091.21 8
1091.29 8
1091.36 9
1091.44 9
1091.52 9
1091.59 9
1091.67 8
1091.74 8
1091.82 7
1091.89 7
1091.97 6
1092.05 6
1092.12 6
1092.20 6
1092.27 6
1092.35 6
1092.43 6
1092.50 6
1092.58 6
1092.65 6
1092.73 5
1092.81 5
1092.88 5
1092.96 6
1093.03 6
1093.11 6
1093.18 6
1093.26 6
1093.34 5
1093.41 5
1093.49 4
1093.56 4
1093.64 3
1093.72 2
1093.79 1
1093.87 1
1093.94 0
1094.02 0
1094.10 0
1094.17 0
1094.25 0
1094.32 0
1094.40 0
1094.48 0
1094.55 0
1094.63 0
1094.70 0
1094.78 0
1094.86 1
1094.93 1
1095.01 1
1095.08 2
1095.16 3
1095.24 3
1095.31 4
1095.39 5
1095.46 5
1095.54 5
1095.61 5
1095.69 5
1095.77 5
1095.84 4
1095.92 4
1095.99 4
1096.07 4
1096.15 4
1096.22 4
1096.30 4
1096.37 4
1096.45 5
1096.53 5
1096.60 5
1096.68 5
1096.75 5
1096.83 6
1096.91 6
1096.98 6
1097.06 5
1097.14 5
1097.21 4
1097.29 3
1097.36 3
1097.44 3
1097.52 3
1097.59 4
1097.67 5
1097.74 6
1097.82 7
1097.90 8
1097.97 8
1098.05 8
1098.12 8
1098.20 8
1098.28 8
1098.35 8
1098.43 7
1098.50 7
1098.58 8
1098.66 8
1098.73 8
1098.81 9
1098.88 9
1098.96 10
1099.04 11
1099.11 12
1099.19 13
1099.27 14
1099.34 15
1099.42 15
1099.49 15
1099.57 14
1099.65 13
1099.72 12
1099.80 11
1099.87 10
1099.95 10
1100.03 11
1100.10 12
1100.18 14
1100.25 16
1100.33 18
1100.41 20
1100.48 22
1100.56 23
1100.64 24
1100.71 24
1100.79 23
1100.86 22
1100.94 21
1101.02 20
1101.09 18
1101.17 18
1101.24 17
1101.32 17
1101.40 17
1101.47 18
1101.55 18
1101.63 19
1101.70 19
1101.78 18
1101.85 18
1101.93 17
1102.01 16
1102.08 15
1102.16 15
1102.24 14
1102.31 14
1102.39 15
1102.46 15
1102.54 16
1102.62 17
1102.69 17
1102.77 18
1102.85 17
1102.92 17
1103.00 16
1103.07 15
1103.15 14
1103.23 13
1103.30 12
1103.38 11
1103.46 11
1103.53 11
1103.61 12
1103.68 12
1103.76 12
1103.84 12
1103.91 13
1103.99 13
1104.07 14
1104.14 15
1104.22 16
1104.29 17
1104.37 18
1104.45 19
1104.52 19
1104.60 19
1104.68 18
1104.75 17
1104.83 16
1104.90 15
1104.98 14
1105.06 13
1105.13 13
1105.21 13
1105.29 14
1105.36 15
1105.44 16
1105.51 17
1105.59 18
1105.67 18
1105.74 18
1105.82 17
1105.90 15
1105.97 14
1106.05 12
1106.13 10
1106.20 10
1106.28 9
1106.35 9
1106.43 9
1106.51 8
1106.58 8
1106.66 8
1106.74 7
1106.81 7
1106.89 7
1106.97 7
1107.04 7
1107.12 8
1107.19 8
1107.27 8
1107.35 8
1107.42 7
1107.50 6
1107.58 5
1107.65 4
1107.73 4
1107.81 3
1107.88 3
1107.96 4
1108.04 4
1108.11 4
1108.19 4
1108.26 3
1108.34 3
1108.42 3
1108.49 3
1108.57 3
1108.65 4
1108.72 5
1108.80 7
1108.88 8
1108.95 9
1109.03 10
1109.11 10
1109.18 10
1109.26 10
1109.33 9
1109.41 8
1109.49 8
1109.56 8
1109.64 8
1109.72 8
1109.79 8
1109.87 9
1109.95 9
1110.02 10
1110.10 11
1110.18 11
1110.25 12
1110.33 13
1110.41 13
1110.48 13
1110.56 13
1110.63 12
1110.71 11
1110.79 11
1110.86 10
1110.94 10
1111.02 10
1111.09 10
1111.17 11
1111.25 11
1111.32 12
1111.40 13
1111.48 13
1111.55 14
1111.63 14
1111.71 15
1111.78 16
1111.86 16
1111.94 17
1112.01 17
1112.09 17
1112.17 17
1112.24 17
1112.32 17
1112.39 17
1112.47 17
1112.55 18
1112.62 18
1112.70 18
1112.78 17
1112.85 16
1112.93 15
1113.01 15
1113.08 14
1113.16 14
1113.24 14
1113.31 14
1113.39 15
1113.47 16
1113.54 18
1113.62 19
1113.70 20
1113.77 20
1113.85 20
1113.93 19
1114.00 18
1114.08 17
1114.16 15
1114.23 14
1114.31 14
1114.39 13
1114.46 14
1114.54 14
1114.62 15
1114.69 15
1114.77 16
1114.85 16
1114.92 16
1115.00 17
1115.08 17
1115.15 18
1115.23 20
1115.31 21
1115.38 22
1115.46 23
1115.54 23
1115.61 23
1115.69 22
1115.77 21
1115.84 20
1115.92 19
1116.00 19
1116.07 19
1116.15 21
1116.23 22
1116.30 23
1116.38 24
1116.46 24
1116.53 23
1116.61 22
1116.69 20
1116.76 19
1116.84 18
1116.92 18
1116.99 18
1117.07 19
1117.15 19
1117.22 19
1117.30 19
1117.38 19
1117.45 18
1117.53 17
1117.61 17
1117.68 16
1117.76 15
1117.84 15
1117.91 14
1117.99 13
1118.07 12
1118.14 11
1118.22 10
1118.30 9
1118.37 9
1118.45 8
1118.53 8
1118.61 8
1118.68 9
1118.76 10
1118.84 10
1118.91 11
1118.99 11
1119.07 11
1119.14 11
1119.22 10
1119.30 9
1119.37 9
1119.45 9
1119.53 9
1119.60 9
1119.68 9
1119.76 9
1119.83 9
1119.91 8
1119.99 8
1120.06 7
1120.14 7
1120.22 8
1120.29 9
1120.37 10
1120.45 12
1120.53 13
1120.60 14
1120.68 15
1120.76 16
1120.83 16
1120.91 16
1120.99 16
1121.06 15
1121.14 15
1121.22 14
1121.29 14
1121.37 13
1121.45 11
1121.52 10
1121.60 8
1121.68 7
1121.76 5
1121.83 3
1121.91 1
1121.99 0
1122.06 0
1122.14 0
1122.22 0
1122.29 0
1122.37 0
1122.45 0
1122.52 0
1122.60 0
1122.68 1
1122.75 2
1122.83 3
1122.91 3
1122.99 3
1123.06 3
1123.14 3
1123.22 4
1123.29 4
1123.37 4
1123.45 5
1123.52 5
1123.60 5
1123.68 5
1123.76 4
1123.83 4
1123.91 4
1123.99 5
1124.06 6
1124.14 7
1124.22 9
1124.29 10
1124.37 11
1124.45 11
1124.52 11
1124.60 11
1124.68 11
1124.76 11
1124.83 12
1124.91 12
1124.99 13
1125.06 13
1125.14 13
1125.22 12
1125.29 11
1125.37 10
1125.45 9
1125.53 9
1125.60 10
1125.68 11
1125.76 11
1125.83 12
1125.91 13
1125.99 13
1126.06 13
1126.14 13
1126.22 13
1126.30 12
1126.37 12
1126.45 11
1126.53 10
1126.60 9
1126.68 8
1126.76 7
1126.84 6
1126.91 6
1126.99 7
1127.07 8
1127.14 9
1127.22 10
1127.30 11
1127.37 11
1127.45 10
1127.53 10
1127.61 9
1127.68 8
1127.76 8
1127.84 8
1127.91 9
1127.99 11
1128.07 14
1128.15 16
1128.22 19
1128.30 21
1128.38 24
1128.45 26
1128.53 27
1128.61 29
1128.69 29
1128.76 30
1128.84 30
1128.92 30
1128.99 30
1129.07 29
1129.15 28
1129.23 27
1129.30 25
1129.38 24
1129.46 22
1129.53 20
1129.61 19
1129.69 18
1129.77 17
1129.84 17
1129.92 16
1130.00 16
1130.07 16
1130.15 16
1130.23 16
1130.31 16
1130.38 17
1130.46 18
1130.54 19
1130.61 21
1130.69 22
1130.77 23
1130.85 24
1130.92 24
1131.00 23
1131.08 22
1131.15 20
1131.23 19
1131.31 18
1131.39 18
1131.46 18
1131.54 19
1131.62 20
1131.70 21
1131.77 22
1131.85 24
1131.93 24
1132.00 25
1132.08 26
1132.16 26
1132.24 27
1132.31 27
1132.39 27
1132.47 27
1132.54 27
1132.62 26
1132.70 24
1132.78 23
1132.85 21
1132.93 20
1133.01 18
1133.09 17
1133.16 17
1133.24 17
1133.32 17
1133.39 18
1133.47 19
1133.55 20
1133.63 21
1133.70 21
1133.78 22
1133.86 22
1133.94 21
1134.01 20
1134.09 19
1134.17 18
1134.24 16
1134.32 14
1134.40 13
1134.48 12
1134.55 11
1134.63 12
1134.71 12
1134.79 13
1134.86 14
1134.94 14
1135.02 14
1135.10 14
1135.17 14
1135.25 13
1135.33 13
1135.40 14
1135.48 14
1135.56 15
1135.64 16
1135.71 17
1135.79 18
1135.87 18
1135.95 18
1136.02 18
1136.10 18
1136.18 18
1136.26 18
1136.33 18
1136.41 18
1136.49 17
1136.57 16
1136.64 14
1136.72 13
1136.80 11
1136.87 9
1136.95 8
1137.03 7
1137.11 6
1137.18 6
1137.26 6
1137.34 7
1137.42 8
1137.49 9
1137.57 10
1137.65 10
1137.73 10
1137.80 10
1137.88 9
1137.96 9
1138.04 8
1138.11 9
1138.19 9
1138.27 10
1138.35 10
1138.42 11
1138.50 10
1138.58 9
1138.66 8
1138.73 8
1138.81 7
1138.89 7
1138.97 7
1139.04 7
1139.12 6
1139.20 6
1139.28 5
1139.35 5
1139.43 4
1139.51 5
1139.59 5
1139.66 6
1139.74 8
1139.82 9
1139.90 11
1139.97 12
1140.05 12
1140.13 13
1140.21 13
1140.28 12
1140.36 12
1140.44 12
1140.52 11
1140.59 11
1140.67 12
1140.75 12
1140.83 12
1140.90 12
1140.98 12
1141.06 11
1141.14 10
1141.21 9
1141.29 8
1141.37 7
1141.45 7
1141.52 7
1141.60 7
1141.68 7
1141.76 7
1141.83 7
1141.91 6
1141.99 5
1142.07 4
1142.14 3
1142.22 3
1142.30 3
1142.38 3
1142.45 4
1142.53 5
1142.61 6
1142.69 6
1142.77 7
1142.84 7
1142.92 7
1143.00 7
1143.08 7
1143.15 8
1143.23 8
1143.31 9
1143.39 10
1143.46 11
1143.54 12
1143.62 13
1143.70 14
1143.77 14
1143.85 15
1143.93 15
1144.01 15
1144.08 14
1144.16 12
1144.24 10
1144.32 8
1144.40 6
1144.47 4
1144.55 3
1144.63 3
1144.71 3
1144.78 5
1144.86 7
1144.94 8
1145.02 10
1145.09 11
1145.17 12
1145.25 12
1145.33 11
1145.40 11
1145.48 11
1145.56 11
1145.64 11
1145.72 12
1145.79 13
1145.87 14
1145.95 14
1146.03 13
1146.10 12
1146.18 10
1146.26 9
1146.34 7
1146.42 6
1146.49 6
1146.57 6
1146.65 7
1146.73 7
1146.80 7
1146.88 8
1146.96 7
1147.04 7
1147.11 7
1147.19 6
1147.27 6
1147.35 7
1147.43 7
1147.50 8
1147.58 8
1147.66 8
1147.74 8
1147.81 8
1147.89 8
1147.97 8
1148.05 8
1148.13 9
1148.20 9
1148.28 10
1148.36 11
1148.44 12
1148.51 14
1148.59 15
1148.67 17
1148.75 18
1148.83 19
1148.90 20
1148.98 21
1149.06 21
1149.14 21
1149.21 21
1149.29 20
1149.37 18
1149.45 17
1149.53 16
1149.60 14
1149.68 13
1149.76 12
1149.84 11
1149.92 11
1149.99 11
1150.07 12
1150.15 13
1150.23 14
1150.30 15
1150.38 17
1150.46 18
1150.54 19
1150.62 19
1150.69 19
1150.77 19
1150.85 18
1150.93 17
1151.01 16
1151.08 15
1151.16 13
1151.24 11
1151.32 9
1151.39 7
1151.47 6
1151.55 5
1151.63 5
1151.71 5
1151.78 7
1151.86 9
1151.94 11
1152.02 13
1152.10 15
1152.17 16
1152.25 17
1152.33 16
1152.41 16
1152.49 15
1152.56 13
1152.64 11
1152.72 9
1152.80 7
1152.88 5
1152.95 3
1153.03 1
1153.11 0
1153.19 0
1153.27 0
1153.34 1
1153.42 2
1153.50 4
1153.58 6
1153.65 8
1153.73 10
1153.81 11
1153.89 12
1153.97 13
1154.04 13
1154.12 13
1154.20 12
1154.28 11
1154.36 10
1154.43 8
1154.51 7
1154.59 6
1154.67 5
1154.75 4
1154.82 3
1154.90 2
1154.98 1
1155.06 0
1155.14 0
1155.21 0
1155.29 1
1155.37 2
1155.45 3
1155.53 4
1155.60 5
1155.68 6
1155.76 8
1155.84 9
1155.92 10
1156.00 10
1156.07 11
1156.15 11
1156.23 10
1156.31 10
1156.39 9
1156.46 9
1156.54 8
1156.62 7
1156.70 7
1156.78 6
1156.85 5
1156.93 5
1157.01 4
1157.09 4
1157.17 5
1157.24 5
1157.32 6
1157.40 7
1157.48 8
1157.56 9
1157.63 9
1157.71 8
1157.79 8
1157.87 7
1157.95 7
1158.03 7
1158.10 8
1158.18 9
1158.26 11
1158.34 14
1158.42 16
1158.49 17
1158.57 18
1158.65 17
1158.73 16
1158.81 13
1158.88 10
1158.96 7
1159.04 5
1159.12 3
1159.20 2
1159.28 2
1159.35 3
1159.43 4
1159.51 5
1159.59 6
1159.67 7
1159.74 8
1159.82 8
1159.90 8
1159.98 8
1160.06 8
1160.14 8
1160.21 8
1160.29 8
1160.37 8
1160.45 7
1160.53 7
1160.60 7
1160.68 7
1160.76 6
1160.84 6
1160.92 6
1161.00 5
1161.07 6
1161.15 6
1161.23 7
1161.31 7
1161.39 8
1161.46 10
1161.54 11
1161.62 12
1161.70 13
1161.78 13
1161.86 13
1161.93 13
1162.01 14
1162.09 14
1162.17 15
1162.25 16
1162.33 18
1162.40 20
1162.48 21
1162.56 22
1162.64 24
1162.72 24
1162.80 25
1162.87 25
1162.95 25
1163.03 24
1163.11 22
1163.19 20
1163.26 18
1163.34 15
1163.42 13
1163.50 11
1163.58 10
1163.66 9
1163.73 9
1163.81 9
1163.89 8
1163.97 8
1164.05 7
1164.13 6
1164.20 4
1164.28 3
1164.36 1
1164.44 0
1164.52 0
1164.60 0
1164.67 0
1164.75 0
1164.83 0
1164.91 0
1164.99 1
1165.07 1
1165.14 1
1165.22 1
1165.30 1
1165.38 0
1165.46 0
1165.54 0
1165.61 1
1165.69 2
1165.77 3
1165.85 4
1165.93 6
1166.01 7
1166.09 7
1166.16 8
1166.24 8
1166.32 9
1166.40 10
1166.48 11
1166.56 12
1166.63 13
1166.71 14
1166.79 14
1166.87 14
1166.95 13
1167.03 12
1167.10 10
1167.18 9
1167.26 7
1167.34 6
1167.42 5
1167.50 5
1167.58 4
1167.65 4
1167.73 3
1167.81 3
1167.89 2
1167.97 2
1168.05 2
1168.12 3
1168.20 3
1168.28 4
1168.36 5
1168.44 7
1168.52 8
1168.59 10
1168.67 12
1168.75 14
1168.83 16
1168.91 18
1168.99 18
1169.07 19
1169.14 18
1169.22 17
1169.30 15
1169.38 14
1169.46 13
1169.54 13
1169.62 14
1169.69 16
1169.77 19
1169.85 21
1169.93 24
1170.01 26
1170.09 27
1170.16 28
1170.24 28
1170.32 27
1170.40 26
1170.48 25
1170.56 25
1170.64 24
1170.71 24
1170.79 23
1170.87 22
1170.95 21
1171.03 20
1171.11 18
1171.19 16
1171.26 15
1171.34 14
1171.42 13
1171.50 12
1171.58 12
1171.66 13
1171.74 13
1171.81 13
1171.89 14
1171.97 14
1172.05 13
1172.13 13
1172.21 13
1172.29 13
1172.36 13
1172.44 13
1172.52 13
1172.60 13
1172.68 14
1172.76 15
1172.84 16
1172.91 18
1172.99 19
1173.07 21
1173.15 22
1173.23 23
1173.31 24
1173.39 24
1173.47 25
1173.54 25
1173.62 26
1173.70 27
1173.78 28
1173.86 29
1173.94 28
1174.02 27
1174.09 24
1174.17 21
1174.25 18
1174.33 15
1174.41 12
1174.49 11
1174.57 10
1174.65 11
1174.72 12
1174.80 14
1174.88 17
1174.96 19
1175.04 21
1175.12 24
1175.20 26
1175.27 28
1175.35 29
1175.43 29
1175.51 29
1175.59 28
1175.67 27
1175.75 25
1175.83 24
1175.90 22
1175.98 21
1176.06 20
1176.14 18
1176.22 16
1176.30 15
1176.38 13
1176.46 11
1176.53 10
1176.61 9
1176.69 9
1176.77 9
1176.85 9
1176.93 9
1177.01 8
1177.09 7
1177.16 7
1177.24 6
1177.32 4
1177.40 4
1177.48 3
1177.56 3
1177.64 2
1177.72 2
1177.79 1
1177.87 0
1177.95 0
1178.03 0
1178.11 0
1178.19 0
1178.27 0
1178.35 0
1178.42 1
1178.50 3
1178.58 4
1178.66 5
1178.74 5
1178.82 4
1178.90 2
1178.98 0
1179.06 0
1179.13 0
1179.21 0
1179.29 0
1179.37 0
1179.45 0
1179.53 0
1179.61 1
1179.69 3
1179.76 4
1179.84 4
1179.92 4
1180.00 3
1180.08 2
1180.16 0
1180.24 0
1180.32 0
1180.40 0
1180.47 0
1180.55 1
1180.63 3
1180.71 4
1180.79 5
1180.87 6
1180.95 6
1181.03 6
1181.11 5
1181.18 4
1181.26 3
1181.34 2
1181.42 2
1181.50 1
1181.58 1
1181.66 1
1181.74 2
1181.82 2
1181.89 4
1181.97 5
1182.05 6
1182.13 8
1182.21 9
1182.29 9
1182.37 9
1182.45 8
1182.53 6
1182.60 4
1182.68 3
1182.76 1
1182.84 1
1182.92 0
1183.00 0
1183.08 0
1183.16 0
1183.24 0
1183.32 0
1183.39 0
1183.47 0
1183.55 2
1183.63 4
1183.71 7
1183.79 9
1183.87 10
1183.95 11
1184.03 11
1184.11 11
1184.18 11
1184.26 11
1184.34 11
1184.42 11
1184.50 11
1184.58 11
1184.66 10
1184.74 9
1184.82 8
1184.90 6
1184.97 5
1185.05 3
1185.13 2
1185.21 1
1185.29 1
1185.37 0
1185.45 0
1185.53 0
1185.61 0
1185.69 0
1185.76 1
1185.84 3
1185.92 5
1186.00 9
1186.08 13
1186.16 17
1186.24 22
1186.32 26
1186.40 28
1186.48 30
1186.56 29
1186.63 28
1186.71 26
1186.79 23
1186.87 21
1186.95 20
1187.03 19
1187.11 20
1187.19 21
1187.27 22
1187.35 22
1187.43 23
1187.50 22
1187.58 21
1187.66 20
1187.74 18
1187.82 16
1187.90 15
1187.98 13
1188.06 13
1188.14 12
1188.22 11
1188.30 11
1188.37 10
1188.45 10
1188.53 9
1188.61 9
1188.69 10
1188.77 10
1188.85 10
1188.93 9
1189.01 8
1189.09 7
1189.17 5
1189.25 3
1189.32 1
1189.40 0
1189.48 0
1189.56 0
1189.64 0
1189.72 0
1189.80 0
1189.88 0
1189.96 0
1190.04 1
1190.12 2
1190.20 3
1190.27 4
1190.35 5
1190.43 6
1190.51 8
1190.59 9
1190.67 11
1190.75 13
1190.83 16
1190.91 17
1190.99 19
1191.07 21
1191.15 22
1191.22 23
1191.30 23
1191.38 23
1191.46 22
1191.54 20
1191.62 19
1191.70 17
1191.78 15
1191.86 13
1191.94 12
1192.02 11
1192.10 10
1192.18 10
1192.26 10
1192.33 9
1192.41 8
1192.49 7
1192.57 6
1192.65 6
1192.73 5
1192.81 5
1192.89 5
1192.97 5
1193.05 5
1193.13 4
1193.21 3
1193.29 2
1193.37 0
1193.44 0
1193.52 0
1193.60 0
1193.68 2
1193.76 4
1193.84 6
1193.92 8
1194.00 10
1194.08 11
1194.16 11
1194.24 10
1194.32 9
1194.40 8
1194.48 7
1194.55 7
1194.63 7
1194.71 7
1194.79 8
1194.87 9
1194.95 11
1195.03 13
1195.11 14
1195.19 16
1195.27 17
1195.35 17
1195.43 16
1195.51 14
1195.59 13
1195.67 11
1195.75 9
1195.82 8
1195.90 8
1195.98 9
1196.06 10
1196.14 12
1196.22 12
1196.30 13
1196.38 12
1196.46 10
1196.54 9
1196.62 7
1196.70 6
1196.78 6
1196.86 6
1196.94 8
1197.02 10
1197.10 12
1197.17 14
1197.25 16
1197.33 18
1197.41 20
1197.49 22
1197.57 23
1197.65 23
1197.73 23
1197.81 23
1197.89 22
1197.97 20
1198.05 18
1198.13 15
1198.21 12
1198.29 10
1198.37 7
1198.45 5
1198.53 3
1198.60 1
1198.68 0
1198.76 0
1198.84 0
1198.92 0
1199.00 0
1199.08 2
1199.16 5
1199.24 8
1199.32 11
1199.40 14
1199.48 16
1199.56 18
1199.64 19
1199.72 20
1199.80 20
1199.88 20
1199.96 20
1200.04 19
1200.11 18
1200.19 16
1200.27 14
1200.35 13
1200.43 12
1200.51 12
1200.59 13
1200.67 15
1200.75 17
1200.83 19
1200.91 21
1200.99 21
1201.07 21
1201.15 20
1201.23 18
1201.31 16
1201.39 14
1201.47 13
1201.55 12
1201.63 11
1201.71 10
1201.79 9
1201.87 8
1201.94 6
1202.02 4
1202.10 2
1202.18 0
1202.26 0
1202.34 0
1202.42 0
1202.50 1
1202.58 3
1202.66 6
1202.74 9
1202.82 13
1202.90 16
1202.98 19
1203.06 22
1203.14 25
1203.22 27
1203.30 29
1203.38 30
1203.46 30
1203.54 30
1203.62 29
1203.70 29
1203.78 28
1203.86 28
1203.94 27
1204.01 26
1204.09 25
1204.17 23
1204.25 21
1204.33 19
1204.41 17
1204.49 16
1204.57 16
1204.65 17
1204.73 18
1204.81 19
1204.89 20
1204.97 19
1205.05 17
1205.13 14
1205.21 11
1205.29 8
1205.37 6
1205.45 5
1205.53 5
1205.61 6
1205.69 7
1205.77 9
1205.85 11
1205.93 12
1206.01 13
1206.09 14
1206.17 14
1206.25 14
1206.33 13
1206.41 13
1206.49 13
1206.56 13
1206.64 13
1206.72 13
1206.80 13
1206.88 14
1206.96 14
1207.04 14
1207.12 14
1207.20 14
1207.28 14
1207.36 14
1207.44 13
1207.52 11
1207.60 10
1207.68 8
1207.76 6
1207.84 5
1207.92 4
1208.00 4
1208.08 5
1208.16 6
1208.24 7
1208.32 10
1208.40 13
1208.48 16
1208.56 19
1208.64 23
1208.72 26
1208.80 28
1208.88 30
1208.96 31
1209.04 31
1209.12 31
1209.20 30
1209.28 28
1209.36 26
1209.44 23
1209.52 20
1209.60 17
1209.68 15
1209.76 14
1209.84 13
1209.92 12
1210.00 12
1210.08 12
1210.16 12
1210.24 12
1210.32 12
1210.40 13
1210.48 15
1210.56 16
1210.63 18
1210.71 20
1210.79 22
1210.87 24
1210.95 25
1211.03 26
1211.11 27
1211.19 26
1211.27 25
1211.35 22
1211.43 19
1211.51 16
1211.59 13
1211.67 9
1211.75 7
1211.83 5
1211.91 4
1211.99 4
1212.07 5
1212.15 7
1212.23 9
1212.31 12
1212.39 15
1212.47 17
1212.55 18
1212.63 19
1212.71 19
1212.79 19
1212.87 18
1212.95 17
1213.03 17
1213.11 16
1213.19 16
1213.27 16
1213.35 15
1213.43 14
1213.51 13
1213.59 12
1213.67 11
1213.75 10
1213.83 10
1213.91 12
1213.99 13
1214.07 15
1214.15 17
1214.23 17
1214.31 17
1214.39 15
1214.47 12
1214.55 8
1214.63 4
1214.71 1
1214.79 0
1214.87 0
1214.95 0
1215.03 0
1215.11 0
1215.19 2
1215.27 3
1215.35 5
1215.43 5
1215.51 5
1215.59 3
1215.67 1
1215.75 0
1215.83 0
1215.91 0
1215.99 0
1216.07 0
1216.15 0
1216.23 2
1216.31 7
1216.39 11
1216.47 14
1216.55 16
1216.63 16
1216.71 15
1216.79 14
1216.87 11
1216.95 9
1217.03 8
1217.11 6
1217.19 6
1217.27 5
1217.35 5
1217.43 4
1217.51 4
1217.59 3
1217.67 2
1217.75 3
1217.83 3
1217.91 5
1217.99 7
1218.07 9
1218.15 11
1218.23 13
1218.31 14
1218.39 14
1218.47 14
1218.56 14
1218.64 13
1218.72 13
1218.80 13
1218.88 13
1218.96 14
1219.04 14
1219.12 15
1219.20 16
1219.28 17
1219.36 17
1219.44 17
1219.52 17
1219.60 16
1219.68 15
1219.76 14
1219.84 12
1219.92 10
1220.00 9
1220.08 8
1220.16 7
1220.24 7
1220.32 7
1220.40 6
1220.48 6
1220.56 5
1220.64 5
1220.72 5
1220.80 5
1220.88 6
1220.96 7
1221.04 8
1221.12 8
1221.20 9
1221.28 8
1221.36 7
1221.44 6
1221.52 4
1221.60 3
1221.68 2
1221.76 2
1221.84 2
1221.92 3
1222.00 5
1222.08 7
1222.16 9
1222.24 11
1222.32 12
1222.40 12
1222.48 12
1222.56 10
1222.65 9
1222.73 7
1222.81 7
1222.89 7
1222.97 8
1223.05 11
1223.13 15
1223.21 19
1223.29 23
1223.37 26
1223.45 27
1223.53 26
1223.61 24
1223.69 21
1223.77 17
1223.85 13
1223.93 11
1224.01 8
1224.09 7
1224.17 5
1224.25 4
1224.33 2
1224.41 0
1224.49 0
1224.57 0
1224.65 0
1224.73 0
1224.81 0
1224.89 0
1224.97 0
1225.05 0
1225.13 4
1225.22 7
1225.30 10
1225.38 13
1225.46 16
1225.54 18
1225.62 19
1225.70 20
1225.78 21
1225.86 21
1225.94 21
1226.02 20
1226.10 20
1226.18 18
1226.26 17
1226.34 16
1226.42 15
1226.50 15
1226.58 15
1226.66 16
1226.74 17
1226.82 18
1226.90 18
1226.98 18
1227.06 17
1227.14 14
1227.22 11
1227.31 8
1227.39 5
1227.47 4
1227.55 3
1227.63 4
1227.71 6
1227.79 9
1227.87 12
1227.95 15
1228.03 16
1228.11 17
1228.19 18
1228.27 20
1228.35 22
1228.43 25
1228.51 28
1228.59 31
1228.67 34
1228.75 34
1228.83 33
1228.91 31
1228.99 27
1229.07 24
1229.16 21
1229.24 19
1229.32 19
1229.40 19
1229.48 20
1229.56 21
1229.64 21
1229.72 19
1229.80 17
1229.88 15
1229.96 13
1230.04 12
1230.12 12
1230.20 14
1230.28 18
1230.36 23
1230.44 30
1230.52 36
1230.60 41
1230.68 45
1230.77 47
1230.85 47
1230.93 45
1231.01 42
1231.09 39
1231.17 34
1231.25 31
1231.33 27
1231.41 24
1231.49 21
1231.57 20
1231.65 18
1231.73 18
1231.81 18
1231.89 19
1231.97 20
1232.05 20
1232.13 21
1232.22 22
1232.30 22
1232.38 23
1232.46 24
1232.54 25
1232.62 26
1232.70 27
1232.78 29
1232.86 30
1232.94 31
1233.02 32
1233.10 33
1233.18 34
1233.26 34
1233.34 34
1233.42 33
1233.51 32
1233.59 31
1233.67 30
1233.75 29
1233.83 28
1233.91 26
1233.99 25
1234.07 23
1234.15 23
1234.23 23
1234.31 24
1234.39 26
1234.47 27
1234.55 29
1234.63 29
1234.71 29
1234.80 27
1234.88 25
1234.96 22
1235.04 19
1235.12 16
1235.20 13
1235.28 12
1235.36 10
1235.44 10
1235.52 10
1235.60 10
1235.68 11
1235.76 13
1235.84 14
1235.92 16
1236.01 17
1236.09 18
1236.17 17
1236.25 15
1236.33 13
1236.41 11
1236.49 10
1236.57 10
1236.65 12
1236.73 15
1236.81 20
1236.89 25
1236.97 30
1237.05 35
1237.14 39
1237.22 41
1237.30 42
1237.38 42
1237.46 40
1237.54 38
1237.62 35
1237.70 32
1237.78 29
1237.86 27
1237.94 25
1238.02 23
1238.10 21
1238.19 18
1238.27 15
1238.35 12
1238.43 10
1238.51 8
1238.59 7
1238.67 6
1238.75 6
1238.83 7
1238.91 7
1238.99 8
1239.07 8
1239.15 7
1239.24 5
1239.32 3
1239.40 0
1239.48 0
1239.56 0
1239.64 0
1239.72 0
1239.80 0
1239.88 0
1239.96 0
1240.04 2
1240.12 4
1240.21 6
1240.29 8
1240.37 8
1240.45 9
1240.53 9
1240.61 9
1240.69 9
1240.77 9
1240.85 10
1240.93 10
1241.01 9
1241.10 8
1241.18 7
1241.26 6
1241.34 5
1241.42 5
1241.50 5
1241.58 6
1241.66 7
1241.74 9
1241.82 11
1241.90 13
1241.98 15
1242.07 17
1242.15 18
1242.23 19
1242.31 20
1242.39 21
1242.47 21
1242.55 21
1242.63 21
1242.71 22
1242.79 22
1242.87 23
1242.96 25
1243.04 27
1243.12 29
1243.20 31
1243.28 33
1243.36 33
1243.44 33
1243.52 32
1243.60 30
1243.68 29
1243.77 28
1243.85 28
1243.93 29
1244.01 30
1244.09 31
1244.17 32
1244.25 33
1244.33 33
1244.41 33
1244.49 33
1244.57 34
1244.66 34
1244.74 35
1244.82 37
1244.90 38
1244.98 39
1245.06 40
1245.14 40
1245.22 39
1245.30 38
1245.38 35
1245.47 32
1245.55 28
1245.63 24
1245.71 21
1245.79 17
1245.87 15
1245.95 13
1246.03 12
1246.11 11
1246.20 10
1246.28 9
1246.36 8
1246.44 7
1246.52 6
1246.60 5
1246.68 3
1246.76 2
1246.84 0
1246.92 0
1247.01 0
1247.09 0
1247.17 0
1247.25 2
1247.33 6
1247.41 10
1247.49 14
1247.57 17
1247.65 18
1247.74 20
1247.82 21
1247.90 23
1247.98 25
1248.06 28
1248.14 30
1248.22 32
1248.30 32
1248.38 30
1248.47 28
1248.55 25
1248.63 22
1248.71 20
1248.79 20
1248.87 22
1248.95 24
1249.03 27
1249.11 29
1249.20 31
1249.28 32
1249.36 31
1249.44 30
1249.52 28
1249.60 26
1249.68 23
1249.76 20
1249.84 18
1249.93 15
1250.01 13
1250.09 11
1250.17 10
1250.25 9
1250.33 8
1250.41 8
1250.49 9
1250.57 10
1250.66 12
1250.74 14
1250.82 16
1250.90 18
1250.98 19
1251.06 21
1251.14 22
1251.22 23
1251.31 24
1251.39 25
1251.47 25
1251.55 26
1251.63 26
1251.71 26
1251.79 25
1251.87 25
1251.96 24
1252.04 23
1252.12 22
1252.20 20
1252.28 19
1252.36 18
1252.44 18
1252.52 19
1252.60 20
1252.69 22
1252.77 24
1252.85 26
1252.93 27
1253.01 27
1253.09 25
1253.17 24
1253.26 22
1253.34 20
1253.42 19
1253.50 18
1253.58 18
1253.66 19
1253.74 20
1253.82 20
1253.91 21
1253.99 21
1254.07 20
1254.15 20
1254.23 19
1254.31 18
1254.39 17
1254.47 16
1254.56 14
1254.64 12
1254.72 10
1254.80 8
1254.88 6
1254.96 5
1255.04 4
1255.12 3
1255.21 3
1255.29 2
1255.37 2
1255.45 1
1255.53 0
1255.61 0
1255.69 0
1255.78 0
1255.86 0
1255.94 0
1256.02 0
1256.10 0
1256.18 0
1256.26 0
1256.34 0
1256.43 0
1256.51 2
1256.59 4
1256.67 6
1256.75 9
1256.83 11
1256.91 13
1257.00 14
1257.08 15
1257.16 16
1257.24 16
1257.32 15
1257.40 14
1257.48 12
1257.57 10
1257.65 8
1257.73 6
1257.81 6
1257.89 7
1257.97 9
1258.05 12
1258.14 16
1258.22 20
1258.30 24
1258.38 27
1258.46 29
1258.54 30
1258.62 30
1258.71 29
1258.79 28
1258.87 25
1258.95 23
1259.03 21
1259.11 19
1259.19 17
1259.28 16
1259.36 16
1259.44 15
1259.52 15
1259.60 13
1259.68 12
1259.76 9
1259.85 7
1259.93 4
1260.01 2
1260.09 1
1260.17 0
1260.25 1
1260.33 1
1260.42 1
1260.50 1
1260.58 0
1260.66 0
1260.74 0
1260.82 0
1260.91 0
1260.99 0
1261.07 1
1261.15 3
1261.23 4
1261.31 5
1261.39 6
1261.48 6
1261.56 7
1261.64 8
1261.72 10
1261.80 11
1261.88 11
1261.97 10
1262.05 8
1262.13 4
1262.21 0
1262.29 0
1262.37 0
1262.45 0
1262.54 0
1262.62 0
1262.70 3
1262.78 8
1262.86 13
1262.94 16
1263.03 18
1263.11 19
1263.19 18
1263.27 17
1263.35 16
1263.43 16
1263.52 15
1263.60 15
1263.68 15
1263.76 14
1263.84 13
1263.92 12
1264.00 11
1264.09 11
1264.17 12
1264.25 13
1264.33 16
1264.41 18
1264.49 21
1264.58 24
1264.66 27
1264.74 29
1264.82 31
1264.90 33
1264.98 35
1265.07 37
1265.15 38
1265.23 39
1265.31 39
1265.39 38
1265.47 36
1265.56 32
1265.64 28
1265.72 23
1265.80 18
1265.88 14
1265.96 11
1266.05 9
1266.13 8
1266.21 9
1266.29 11
1266.37 14
1266.45 17
1266.54 19
1266.62 20
1266.70 20
1266.78 19
1266.86 18
1266.94 17
1267.03 17
1267.11 18
1267.19 19
1267.27 21
1267.35 22
1267.43 23
1267.52 24
1267.60 24
1267.68 23
1267.76 21
1267.84 19
1267.93 17
1268.01 16
1268.09 15
1268.17 16
1268.25 18
1268.33 20
1268.42 23
1268.50 24
1268.58 25
1268.66 25
1268.74 23
1268.82 21
1268.91 19
1268.99 17
1269.07 17
1269.15 17
1269.23 20
1269.32 23
1269.40 27
1269.48 32
1269.56 36
1269.64 39
1269.72 40
1269.81 39
1269.89 36
1269.97 33
1270.05 29
1270.13 26
1270.21 25
1270.30 25
1270.38 26
1270.46 28
1270.54 30
1270.62 31
1270.71 32
1270.79 33
1270.87 34
1270.95 35
1271.03 36
1271.11 37
1271.20 38
1271.28 37
1271.36 37
1271.44 36
1271.52 34
1271.61 33
1271.69 30
1271.77 28
1271.85 25
1271.93 22
1272.02 18
1272.10 15
1272.18 12
1272.26 11
1272.34 9
1272.42 9
1272.51 8
1272.59 8
1272.67 8
1272.75 7
1272.83 7
1272.92 7
1273.00 7
1273.08 7
1273.16 8
1273.24 10
1273.33 13
1273.41 16
1273.49 20
1273.57 23
1273.65 26
1273.74 28
1273.82 29
1273.90 29
1273.98 28
1274.06 28
1274.14 27
1274.23 27
1274.31 27
1274.39 28
1274.47 29
1274.55 30
1274.64 31
1274.72 32
1274.80 32
1274.88 33
1274.96 34
1275.05 35
1275.13 34
1275.21 33
1275.29 31
1275.37 27
1275.46 23
1275.54 18
1275.62 13
1275.70 10
1275.78 7
1275.87 6
1275.95 6
1276.03 8
1276.11 10
1276.19 12
1276.28 14
1276.36 17
1276.44 20
1276.52 23
1276.60 25
1276.69 26
1276.77 26
1276.85 26
1276.93 24
1277.01 23
1277.10 22
1277.18 22
1277.26 23
1277.34 25
1277.42 28
1277.51 31
1277.59 34
1277.67 37
1277.75 40
1277.83 43
1277.92 44
1278.00 45
1278.08 45
1278.16 43
1278.25 41
1278.33 38
1278.41 35
1278.49 32
1278.57 30
1278.66 29
1278.74 28
1278.82 27
1278.90 27
1278.98 27
1279.07 27
1279.15 27
1279.23 27
1279.31 27
1279.39 26
1279.48 26
1279.56 25
1279.64 24
1279.72 24
1279.80 24
1279.89 24
1279.97 25
1280.05 26
1280.13 27
1280.22 28
1280.30 29
1280.38 30
1280.46 30
1280.54 31
1280.63 31
1280.71 31
1280.79 31
1280.87 31
1280.95 32
1281.04 33
1281.12 35
1281.20 37
1281.28 39
1281.37 42
1281.45 44
1281.53 46
1281.61 47
1281.69 47
1281.78 47
1281.86 45
1281.94 43
1282.02 40
1282.11 37
1282.19 34
1282.27 32
1282.35 30
1282.43 28
1282.52 26
1282.60 25
1282.68 23
1282.76 22
1282.85 22
1282.93 23
1283.01 24
1283.09 27
1283.17 30
1283.26 33
1283.34 36
1283.42 39
1283.50 42
1283.59 44
1283.67 46
1283.75 47
1283.83 48
1283.91 50
1284.00 52
1284.08 55
1284.16 58
1284.24 60
1284.33 62
1284.41 63
1284.49 61
1284.57 58
1284.65 54
1284.74 49
1284.82 44
1284.90 40
1284.98 38
1285.07 37
1285.15 38
1285.23 41
1285.31 44
1285.40 48
1285.48 51
1285.56 53
1285.64 54
1285.72 54
1285.81 52
1285.89 50
1285.97 48
1286.05 46
1286.14 45
1286.22 43
1286.30 41
1286.38 39
1286.47 35
1286.55 31
1286.63 26
1286.71 21
1286.79 16
1286.88 11
1286.96 7
1287.04 4
1287.12 2
1287.21 1
1287.29 0
1287.37 0
1287.45 0
1287.54 0
1287.62 0
1287.70 0
1287.78 2
1287.87 5
1287.95 10
1288.03 16
1288.11 21
1288.19 26
1288.28 28
1288.36 29
1288.44 28
1288.52 26
1288.61 23
1288.69 21
1288.77 19
1288.85 18
1288.94 17
1289.02 16
1289.10 13
1289.18 10
1289.27 6
1289.35 1
1289.43 0
1289.51 0
1289.60 0
1289.68 0
1289.76 0
1289.84 0
1289.93 0
1290.01 0
1290.09 2
1290.17 4
1290.26 7
1290.34 9
1290.42 12
1290.50 16
1290.59 19
1290.67 22
1290.75 25
1290.83 26
1290.92 26
1291.00 26
1291.08 26
1291.16 25
1291.24 26
1291.33 27
1291.41 29
1291.49 32
1291.57 33
1291.66 34
1291.74 33
1291.82 32
1291.90 29
1291.99 27
1292.07 25
1292.15 25
1292.23 26
1292.32 29
1292.40 32
1292.48 36
1292.57 41
1292.65 44
1292.73 47
1292.81 49
1292.90 50
1292.98 51
1293.06 50
1293.14 50
1293.23 49
1293.31 48
1293.39 46
1293.47 43
1293.56 39
1293.64 35
1293.72 30
1293.80 25
1293.89 21
1293.97 19
1294.05 18
1294.13 20
1294.22 23
1294.30 28
1294.38 33
1294.46 37
1294.55 41
1294.63 44
1294.71 46
1294.79 47
1294.88 47
1294.96 45
1295.04 43
1295.12 40
1295.21 38
1295.29 35
1295.37 34
1295.46 33
1295.54 33
1295.62 34
1295.70 37
1295.79 40
1295.87 43
1295.95 47
1296.03 53
1296.12 58
1296.20 63
1296.28 69
1296.36 73
1296.45 77
1296.53 80
1296.61 83
1296.69 85
1296.78 88
1296.86 90
1296.94 91
1297.03 92
1297.11 91
1297.19 89
1297.27 87
1297.36 83
1297.44 79
1297.52 76
1297.60 73
1297.69 72
1297.77 72
1297.85 72
1297.93 72
1298.02 72
1298.10 70
1298.18 67
1298.27 62
1298.35 57
1298.43 51
1298.51 46
1298.60 42
1298.68 39
1298.76 37
1298.84 36
1298.93 36
1299.01 37
1299.09 37
1299.18 38
1299.26 39
1299.34 40
1299.42 41
1299.51 43
1299.59 45
1299.67 47
1299.75 49
1299.84 50
1299.92 51
1300.00 51
1300.09 50
1300.17 50
1300.25 49
1300.33 49
1300.42 49
1300.50 49
1300.58 48
1300.67 48
1300.75 47
1300.83 47
1300.91 47
1301.00 47
1301.08 47
1301.16 46
1301.25 45
1301.33 44
1301.41 41
1301.49 38
1301.58 35
1301.66 33
1301.74 31
1301.82 31
1301.91 32
1301.99 34
1302.07 36
1302.16 37
1302.24 37
1302.32 37
1302.40 35
1302.49 32
1302.57 29
1302.65 26
1302.74 24
1302.82 21
1302.90 20
1302.98 19
1303.07 18
1303.15 19
1303.23 20
1303.32 21
1303.40 23
1303.48 24
1303.56 25
1303.65 25
1303.73 25
1303.81 24
1303.90 23
1303.98 22
1304.06 22
1304.14 22
1304.23 22
1304.31 22
1304.39 22
1304.48 21
1304.56 20
1304.64 19
1304.73 17
1304.81 15
1304.89 14
1304.97 12
1305.06 11
1305.14 10
1305.22 10
1305.31 11
1305.39 12
1305.47 14
1305.55 14
1305.64 15
1305.72 14
1305.80 14
1305.89 12
1305.97 11
1306.05 10
1306.14 10
1306.22 10
1306.30 11
1306.38 13
1306.47 15
1306.55 17
1306.63 20
1306.72 23
1306.80 27
1306.88 32
1306.96 37
1307.05 43
1307.13 49
1307.21 56
1307.30 61
1307.38 66
1307.46 69
1307.55 71
1307.63 71
1307.71 69
1307.79 66
1307.88 62
1307.96 57
1308.04 52
1308.13 46
1308.21 41
1308.29 37
1308.38 33
1308.46 31
1308.54 31
1308.63 32
1308.71 35
1308.79 40
1308.87 45
1308.96 50
1309.04 56
1309.12 62
1309.21 68
1309.29 74
1309.37 81
1309.46 89
1309.54 96
1309.62 103
1309.70 110
1309.79 116
1309.87 121
1309.95 124
1310.04 125
1310.12 125
1310.20 124
1310.29 123
1310.37 121
1310.45 119
1310.54 116
1310.62 114
1310.70 112
1310.78 111
1310.87 110
1310.95 110
1311.03 110
1311.12 111
1311.20 113
1311.28 114
1311.37 115
1311.45 116
1311.53 115
1311.62 114
1311.70 111
1311.78 108
1311.87 103
1311.95 98
1312.03 93
1312.12 87
1312.20 82
1312.28 76
1312.36 70
1312.45 64
1312.53 58
1312.61 52
1312.70 46
1312.78 43
1312.86 41
1312.95 42
1313.03 46
1313.11 52
1313.20 60
1313.28 67
1313.36 74
1313.45 79
1313.53 83
1313.61 85
1313.70 86
1313.78 85
1313.86 84
1313.94 83
1314.03 80
1314.11 77
1314.19 74
1314.28 70
1314.36 67
1314.44 64
1314.53 60
1314.61 57
1314.69 54
1314.78 51
1314.86 48
1314.94 46
1315.03 44
1315.11 44
1315.19 44
1315.28 45
1315.36 46
1315.44 47
1315.53 46
1315.61 45
1315.69 43
1315.78 40
1315.86 37
1315.94 34
1316.03 32
1316.11 29
1316.19 27
1316.28 25
1316.36 23
1316.44 22
1316.53 20
1316.61 18
1316.69 17
1316.78 17
1316.86 16
1316.94 15
1317.03 14
1317.11 13
1317.19 12
1317.28 10
1317.36 8
1317.44 6
1317.53 4
1317.61 1
1317.69 0
1317.78 0
1317.86 0
1317.94 0
1318.03 0
1318.11 0
1318.19 0
1318.28 0
1318.36 4
1318.44 10
1318.53 16
1318.61 20
1318.69 24
1318.78 26
1318.86 29
1318.94 31
1319.03 34
1319.11 36
1319.19 38
1319.28 39
1319.36 38
1319.44 35
1319.53 31
1319.61 26
1319.69 22
1319.78 19
1319.86 18
1319.94 19
1320.03 22
1320.11 27
1320.19 31
1320.28 36
1320.36 39
1320.44 41
1320.53 42
1320.61 43
1320.69 44
1320.78 46
1320.86 50
1320.94 54
1321.03 59
1321.11 63
1321.19 67
1321.28 69
1321.36 71
1321.44 70
1321.53 70
1321.61 68
1321.69 67
1321.78 66
1321.86 66
1321.95 66
1322.03 66
1322.11 66
1322.20 67
1322.28 68
1322.36 69
1322.45 71
1322.53 74
1322.61 77
1322.70 80
1322.78 82
1322.86 84
1322.95 84
1323.03 84
1323.11 82
1323.20 80
1323.28 78
1323.36 77
1323.45 76
1323.53 77
1323.61 80
1323.70 84
1323.78 89
1323.87 95
1323.95 101
1324.03 106
1324.12 110
1324.20 112
1324.28 113
1324.37 114
1324.45 114
1324.53 115
1324.62 117
1324.70 122
1324.78 128
1324.87 135
1324.95 143
1325.03 150
1325.12 156
1325.20 160
1325.29 161
1325.37 161
1325.45 160
1325.54 159
1325.62 158
1325.70 157
1325.79 156
1325.87 154
1325.95 151
1326.04 147
1326.12 143
1326.20 138
1326.29 135
1326.37 132
1326.46 131
1326.54 130
1326.62 130
1326.71 130
1326.79 129
1326.87 128
1326.96 127
1327.04 126
1327.12 126
1327.21 128
1327.29 131
1327.38 135
1327.46 138
1327.54 139
1327.63 138
1327.71 135
1327.79 130
1327.88 123
1327.96 115
1328.04 108
1328.13 102
1328.21 97
1328.30 95
1328.38 94
1328.46 94
1328.55 94
1328.63 95
1328.71 96
1328.80 95
1328.88 94
1328.96 92
1329.05 89
1329.13 85
1329.22 81
1329.30 77
1329.38 73
1329.47 69
1329.55 65
1329.63 62
1329.72 59
1329.80 57
1329.89 56
1329.97 57
1330.05 58
1330.14 61
1330.22 64
1330.30 66
1330.39 67
1330.47 66
1330.56 64
1330.64 60
1330.72 56
1330.81 53
1330.89 50
1330.97 48
1331.06 48
1331.14 49
1331.23 50
1331.31 52
1331.39 53
1331.48 53
1331.56 53
1331.64 52
1331.73 50
1331.81 50
1331.90 50
1331.98 51
1332.06 52
1332.15 54
1332.23 56
1332.31 56
1332.40 55
1332.48 53
1332.57 50
1332.65 46
1332.73 42
1332.82 38
1332.90 34
1332.98 31
1333.07 27
1333.15 24
1333.24 22
1333.32 22
1333.40 23
1333.49 27
1333.57 33
1333.66 41
1333.74 50
1333.82 58
1333.91 65
1333.99 69
1334.07 71
1334.16 70
1334.24 67
1334.33 64
1334.41 60
1334.49 57
1334.58 54
1334.66 52
1334.75 50
1334.83 49
1334.91 49
1335.00 48
1335.08 48
1335.16 48
1335.25 49
1335.33 50
1335.42 51
1335.50 51
1335.58 51
1335.67 50
1335.75 48
1335.84 45
1335.92 43
1336.00 41
1336.09 40
1336.17 41
1336.26 43
1336.34 47
1336.42 53
1336.51 61
1336.59 70
1336.67 80
1336.76 90
1336.84 100
1336.93 109
1337.01 117
1337.09 124
1337.18 128
1337.26 130
1337.35 130
1337.43 127
1337.51 121
1337.60 113
1337.68 104
1337.77 96
1337.85 90
1337.93 86
1338.02 85
1338.10 86
1338.19 89
1338.27 92
1338.35 95
1338.44 97
1338.52 97
1338.61 95
1338.69 93
1338.77 90
1338.86 86
1338.94 82
1339.03 79
1339.11 77
1339.19 76
1339.28 78
1339.36 82
1339.45 89
1339.53 98
1339.61 109
1339.70 119
1339.78 129
1339.87 137
1339.95 143
1340.03 148
1340.12 150
1340.20 152
1340.29 153
1340.37 154
1340.45 154
1340.54 154
1340.62 152
1340.71 150
1340.79 147
1340.87 143
1340.96 137
1341.04 131
1341.13 124
1341.21 119
1341.29 114
1341.38 110
1341.46 107
1341.55 105
1341.63 104
1341.72 104
1341.80 103
1341.88 103
1341.97 102
1342.05 101
1342.14 99
1342.22 97
1342.30 95
1342.39 93
1342.47 93
1342.56 94
1342.64 97
1342.72 100
1342.81 104
1342.89 107
1342.98 109
1343.06 109
1343.14 108
1343.23 106
1343.31 105
1343.40 105
1343.48 106
1343.57 108
1343.65 112
1343.73 116
1343.82 119
1343.90 121
1343.99 119
1344.07 115
1344.15 110
1344.24 102
1344.32 95
1344.41 87
1344.49 81
1344.58 76
1344.66 72
1344.74 69
1344.83 66
1344.91 64
1345.00 62
1345.08 63
1345.16 64
1345.25 68
1345.33 72
1345.42 77
1345.50 82
1345.59 85
1345.67 87
1345.75 87
1345.84 85
1345.92 81
1346.01 77
1346.09 73
1346.18 69
1346.26 67
1346.34 65
1346.43 66
1346.51 68
1346.60 72
1346.68 76
1346.76 80
1346.85 85
1346.93 88
1347.02 90
1347.10 91
1347.19 92
1347.27 91
1347.35 91
1347.44 90
1347.52 88
1347.61 87
1347.69 84
1347.78 82
1347.86 79
1347.94 76
1348.03 73
1348.11 71
1348.20 70
1348.28 71
1348.37 74
1348.45 78
1348.53 82
1348.62 88
1348.70 94
1348.79 99
1348.87 104
1348.96 108
1349.04 111
1349.12 112
1349.21 110
1349.29 107
1349.38 102
1349.46 95
1349.55 89
1349.63 84
1349.71 81
1349.80 81
1349.88 84
1349.97 89
1350.05 94
1350.14 101
1350.22 107
1350.31 112
1350.39 117
1350.47 121
1350.56 124
1350.64 127
1350.73 129
1350.81 129
1350.90 127
1350.98 121
1351.06 113
1351.15 102
1351.23 89
1351.32 76
1351.40 63
1351.49 53
1351.57 45
1351.66 40
1351.74 39
1351.82 40
1351.91 43
1351.99 47
1352.08 50
1352.16 54
1352.25 56
1352.33 58
1352.41 60
1352.50 62
1352.58 63
1352.67 65
1352.75 66
1352.84 66
1352.92 65
1353.01 62
1353.09 59
1353.17 56
1353.26 52
1353.34 48
1353.43 44
1353.51 41
1353.60 39
1353.68 38
1353.77 37
1353.85 38
1353.93 39
1354.02 40
1354.10 42
1354.19 44
1354.27 45
1354.36 45
1354.44 43
1354.53 41
1354.61 37
1354.69 34
1354.78 31
1354.86 30
1354.95 30
1355.03 31
1355.12 34
1355.20 37
1355.29 40
1355.37 41
1355.46 41
1355.54 40
1355.62 37
1355.71 34
1355.79 32
1355.88 32
1355.96 35
1356.05 40
1356.13 47
1356.22 55
1356.30 63
1356.39 70
1356.47 76
1356.55 79
1356.64 80
1356.72 80
1356.81 79
1356.89 78
1356.98 77
1357.06 76
1357.15 75
1357.23 74
1357.32 72
1357.40 70
1357.48 66
1357.57 62
1357.65 58
1357.74 54
1357.82 50
1357.91 46
1357.99 44
1358.08 42
1358.16 40
1358.25 39
1358.33 37
1358.41 35
1358.50 33
1358.58 31
1358.67 28
1358.75 26
1358.84 24
1358.92 22
1359.01 20
1359.09 19
1359.18 19
1359.26 19
1359.35 22
1359.43 25
1359.51 31
1359.60 37
1359.68 45
1359.77 51
1359.85 57
1359.94 60
1360.02 61
1360.11 60
1360.19 56
1360.28 50
1360.36 44
1360.45 38
1360.53 32
1360.62 28
1360.70 25
1360.78 22
1360.87 22
1360.95 22
1361.04 24
1361.12 27
1361.21 32
1361.29 36
1361.38 41
1361.46 45
1361.55 48
1361.63 49
1361.72 50
1361.80 49
1361.89 48
1361.97 47
1362.06 48
1362.14 50
1362.22 53
1362.31 59
1362.39 67
1362.48 75
1362.56 83
1362.65 90
1362.73 96
1362.82 99
1362.90 100
1362.99 99
1363.07 95
1363.16 91
1363.24 86
1363.33 80
1363.41 75
1363.50 70
1363.58 67
1363.67 64
1363.75 63
1363.83 62
1363.92 62
1364.00 62
1364.09 64
1364.17 65
1364.26 68
1364.34 72
1364.43 77
1364.51 83
1364.60 90
1364.68 97
1364.77 105
1364.85 111
1364.94 116
1365.02 119
1365.11 120
1365.19 119
1365.28 115
1365.36 110
1365.45 103
1365.53 95
1365.62 86
1365.70 77
1365.79 69
1365.87 63
1365.95 58
1366.04 56
1366.12 58
1366.21 61
1366.29 65
1366.38 70
1366.46 73
1366.55 74
1366.63 72
1366.72 69
1366.80 64
1366.89 59
1366.97 54
1367.06 48
1367.14 43
1367.23 38
1367.31 32
1367.40 26
1367.48 19
1367.57 13
1367.65 7
1367.74 2
1367.82 0
1367.91 0
1367.99 0
1368.08 2
1368.16 8
1368.25 15
1368.33 23
1368.42 31
1368.50 39
1368.59 45
1368.67 50
1368.76 55
1368.84 59
1368.93 64
1369.01 69
1369.10 73
1369.18 77
1369.27 79
1369.35 80
1369.44 79
1369.52 75
1369.61 71
1369.69 66
1369.78 61
1369.86 58
1369.95 57
1370.03 57
1370.12 59
1370.20 62
1370.29 66
1370.37 69
1370.46 72
1370.54 73
1370.63 72
1370.71 69
1370.80 64
1370.88 59
1370.97 53
1371.05 49
1371.13 47
1371.22 47
1371.31 49
1371.39 52
1371.48 54
1371.56 56
1371.65 55
1371.73 52
1371.82 47
1371.90 41
1371.99 34
1372.07 28
1372.16 24
1372.24 22
1372.33 21
1372.41 23
1372.50 25
1372.58 29
1372.67 34
1372.75 39
1372.84 45
1372.92 52
1373.01 59
1373.09 67
1373.18 73
1373.26 79
1373.35 82
1373.43 82
1373.52 81
1373.60 77
1373.69 72
1373.77 68
1373.86 64
1373.94 62
1374.03 61
1374.11 60
1374.20 61
1374.28 61
1374.37 61
1374.45 60
1374.54 58
1374.62 56
1374.71 54
1374.79 53
1374.88 52
1374.96 53
1375.05 55
1375.13 58
1375.22 62
1375.30 65
1375.39 68
1375.47 69
1375.56 68
1375.64 66
1375.73 63
1375.81 59
1375.90 55
1375.98 52
1376.07 51
1376.15 52
1376.24 53
1376.32 55
1376.41 57
1376.50 58
1376.58 59
1376.67 58
1376.75 58
1376.84 58
1376.92 58
1377.01 59
1377.09 60
1377.18 60
1377.26 59
1377.35 56
1377.43 51
1377.52 45
1377.60 38
1377.69 31
1377.77 26
1377.86 22
1377.94 20
1378.03 19
1378.11 20
1378.20 22
1378.28 25
1378.37 27
1378.45 30
1378.54 32
1378.63 34
1378.71 35
1378.80 36
1378.88 35
1378.97 33
1379.05 31
1379.14 27
1379.22 24
1379.31 21
1379.39 18
1379.48 16
1379.56 15
1379.65 15
1379.73 14
1379.82 13
1379.90 11
1379.99 9
1380.07 5
1380.16 1
1380.24 0
1380.33 0
1380.42 0
1380.50 0
1380.59 0
1380.67 0
1380.76 0
1380.84 0
1380.93 5
1381.01 13
1381.10 22
1381.18 31
1381.27 39
1381.35 45
1381.44 49
1381.52 52
1381.61 53
1381.70 52
1381.78 51
1381.87 50
1381.95 48
1382.04 47
1382.12 46
1382.21 47
1382.29 48
1382.38 50
1382.46 52
1382.55 55
1382.63 58
1382.72 60
1382.80 62
1382.89 63
1382.98 63
1383.06 62
1383.15 60
1383.23 57
1383.32 53
1383.40 49
1383.49 46
1383.57 44
1383.66 43
1383.74 43
1383.83 43
1383.91 44
1384.00 43
1384.09 42
1384.17 40
1384.26 37
1384.34 34
1384.43 32
1384.51 31
1384.60 30
1384.68 31
1384.77 32
1384.85 33
1384.94 33
1385.02 33
1385.11 34
1385.20 36
1385.28 39
1385.37 45
1385.45 52
1385.54 61
1385.62 70
1385.71 78
1385.79 84
1385.88 87
1385.96 88
1386.05 87
1386.14 84
1386.22 81
1386.31 79
1386.39 78
1386.48 78
1386.56 79
1386.65 79
1386.73 79
1386.82 78
1386.90 77
1386.99 76
1387.08 74
1387.16 74
1387.25 75
1387.33 76
1387.42 77
1387.50 79
1387.59 80
1387.67 81
1387.76 82
1387.85 82
1387.93 83
1388.02 85
1388.10 88
1388.19 91
1388.27 96
1388.36 100
1388.44 104
1388.53 106
1388.62 106
1388.70 104
1388.79 100
1388.87 93
1388.96 85
1389.04 77
1389.13 69
1389.21 62
1389.30 56
1389.38 51
1389.47 48
1389.56 45
1389.64 44
1389.73 43
1389.81 42
1389.90 42
1389.98 41
1390.07 41
1390.16 40
1390.24 38
1390.33 36
1390.41 33
1390.50 30
1390.58 26
1390.67 23
1390.75 20
1390.84 18
1390.93 16
1391.01 15
1391.10 15
1391.18 15
1391.27 17
1391.35 20
1391.44 25
1391.52 33
1391.61 42
1391.70 53
1391.78 63
1391.87 73
1391.95 81
1392.04 87
1392.12 90
1392.21 91
1392.30 91
1392.38 90
1392.47 90
1392.55 90
1392.64 90
1392.72 90
1392.81 90
1392.90 89
1392.98 89
1393.07 88
1393.15 88
1393.24 89
1393.32 90
1393.41 92
1393.49 94
1393.58 97
1393.67 99
1393.75 102
1393.84 104
1393.92 105
1394.01 106
1394.09 107
1394.18 106
1394.27 105
1394.35 103
1394.44 100
1394.52 98
1394.61 95
1394.69 92
1394.78 89
1394.87 87
1394.95 85
1395.04 83
1395.12 82
1395.21 80
1395.30 78
1395.38 76
1395.47 73
1395.55 70
1395.64 67
1395.72 64
1395.81 63
1395.90 63
1395.98 65
1396.07 68
1396.15 72
1396.24 74
1396.32 76
1396.41 75
1396.50 73
1396.58 70
1396.67 66
1396.75 63
1396.84 61
1396.92 59
1397.01 58
1397.10 56
1397.18 54
1397.27 50
1397.35 45
1397.44 39
1397.53 34
1397.61 29
1397.70 26
1397.78 25
1397.87 26
1397.95 29
1398.04 31
1398.13 33
1398.21 33
1398.30 33
1398.38 30
1398.47 27
1398.56 24
1398.64 22
1398.73 21
1398.81 22
1398.90 24
1398.98 27
1399.07 30
1399.16 32
1399.24 33
1399.33 33
1399.41 33
1399.50 32
1399.59 32
1399.67 34
1399.76 36
1399.84 38
1399.93 41
1400.01 43
1400.10 44
1400.19 43
1400.27 41
1400.36 38
1400.44 35
1400.53 31
1400.62 28
1400.70 26
1400.79 25
1400.87 25
1400.96 26
1401.05 29
1401.13 33
1401.22 39
1401.30 45
1401.39 52
1401.48 59
1401.56 64
1401.65 68
1401.73 70
1401.82 69
1401.91 66
1401.99 61
1402.08 54
1402.16 46
1402.25 36
1402.33 26
1402.42 16
1402.51 6
1402.59 0
1402.68 0
1402.76 0
1402.85 0
1402.94 0
1403.02 0
1403.11 0
1403.19 0
1403.28 2
1403.37 5
1403.45 8
1403.54 10
1403.62 12
1403.71 13
1403.80 14
1403.88 15
1403.97 15
1404.05 16
1404.14 16
1404.23 17
1404.31 17
1404.40 18
1404.48 18
1404.57 18
1404.66 18
1404.74 18
1404.83 19
1404.91 21
1405.00 24
1405.09 28
1405.17 31
1405.26 34
1405.35 34
1405.43 33
1405.52 30
1405.60 26
1405.69 22
1405.78 19
1405.86 17
1405.95 17
1406.03 17
1406.12 18
1406.21 19
1406.29 19
1406.38 19
1406.46 18
1406.55 18
1406.64 17
1406.72 17
1406.81 19
1406.89 21
1406.98 24
1407.07 27
1407.15 29
1407.24 31
1407.32 31
1407.41 30
1407.50 27
1407.58 23
1407.67 20
1407.76 17
1407.84 15
1407.93 14
1408.01 15
1408.10 17
1408.19 20
1408.27 22
1408.36 24
1408.44 25
1408.53 26
1408.62 26
1408.70 25
1408.79 26
1408.88 27
1408.96 28
1409.05 31
1409.13 35
1409.22 39
1409.31 44
1409.39 49
1409.48 53
1409.56 56
1409.65 57
1409.74 57
1409.82 56
1409.91 54
1410.00 51
1410.08 50
1410.17 50
1410.25 50
1410.34 52
1410.43 53
1410.51 55
1410.60 57
1410.69 58
1410.77 59
1410.86 59
1410.94 60
1411.03 61
1411.12 62
1411.20 63
1411.29 65
1411.38 66
1411.46 66
1411.55 66
1411.63 65
1411.72 64
1411.81 63
1411.89 62
1411.98 62
1412.07 61
1412.15 61
1412.24 60
1412.32 59
1412.41 57
1412.50 54
1412.58 51
1412.67 48
1412.76 46
1412.84 44
1412.93 43
1413.01 43
1413.10 44
1413.19 46
1413.27 48
1413.36 50
1413.45 52
1413.53 54
1413.62 55
1413.70 55
1413.79 55
1413.88 53
1413.96 50
1414.05 46
1414.14 41
1414.22 36
1414.31 33
1414.40 31
1414.48 33
1414.57 37
1414.65 43
1414.74 50
1414.83 57
1414.91 64
1415.00 68
1415.09 70
1415.17 70
1415.26 68
1415.34 64
1415.43 58
1415.52 51
1415.60 42
1415.69 33
1415.78 25
1415.86 19
1415.95 15
1416.04 13
1416.12 15
1416.21 20
1416.29 27
1416.38 36
1416.47 46
1416.55 56
1416.64 66
1416.73 74
1416.81 80
1416.90 84
1416.99 85
1417.07 84
1417.16 80
1417.25 76
1417.33 70
1417.42 65
1417.50 60
1417.59 57
1417.68 56
1417.76 57
1417.85 59
1417.94 63
1418.02 67
1418.11 72
1418.20 76
1418.28 79
1418.37 81
1418.46 82
1418.54 83
1418.63 85
1418.71 87
1418.80 89
1418.89 91
1418.97 91
1419.06 90
1419.15 88
1419.23 85
1419.32 80
1419.41 75
1419.49 71
1419.58 67
1419.67 63
1419.75 60
1419.84 57
1419.93 54
1420.01 50
1420.10 46
1420.18 40
1420.27 34
1420.36 29
1420.44 24
1420.53 20
1420.62 18
1420.70 17
1420.79 18
1420.88 21
1420.96 26
1421.05 32
1421.14 39
1421.22 46
1421.31 53
1421.40 58
1421.48 63
1421.57 65
1421.66 65
1421.74 63
1421.83 58
1421.92 52
1422.00 45
1422.09 37
1422.18 30
1422.26 24
1422.35 20
1422.43 18
1422.52 18
1422.61 20
1422.69 23
1422.78 25
1422.87 27
1422.95 29
1423.04 30
1423.13 30
1423.21 31
1423.30 34
1423.39 37
1423.47 41
1423.56 45
1423.65 49
1423.73 52
1423.82 53
1423.91 54
1423.99 54
1424.08 53
1424.17 52
1424.25 51
1424.34 50
1424.43 48
1424.51 45
1424.60 41
1424.69 37
1424.77 34
1424.86 30
1424.95 27
1425.03 25
1425.12 23
1425.21 20
1425.29 17
1425.38 14
1425.47 11
1425.55 9
1425.64 7
1425.73 6
1425.81 6
1425.90 7
1425.99 8
1426.07 10
1426.16 12
1426.25 14
1426.33 16
1426.42 17
1426.51 19
1426.59 19
1426.68 19
1426.77 17
1426.85 15
1426.94 13
1427.03 11
1427.11 11
1427.20 12
1427.29 15
1427.37 18
1427.46 23
1427.55 26
1427.63 29
1427.72 31
1427.81 32
1427.89 31
1427.98 31
1428.07 30
1428.15 29
1428.24 27
1428.33 25
1428.41 21
1428.50 15
1428.59 9
1428.68 1
1428.76 0
1428.85 0
1428.94 0
1429.02 0
1429.11 0
1429.20 0
1429.28 0
1429.37 1
1429.46 6
1429.54 11
1429.63 15
1429.72 18
1429.80 23
1429.89 27
1429.98 32
1430.06 36
1430.15 39
1430.24 40
1430.32 41
1430.41 40
1430.50 38
1430.58 36
1430.67 34
1430.76 34
1430.84 34
1430.93 34
1431.02 34
1431.11 34
1431.19 33
1431.28 32
1431.37 31
1431.45 29
1431.54 28
1431.63 27
1431.71 27
1431.80 26
1431.89 26
1431.97 26
1432.06 26
1432.15 26
1432.23 27
1432.32 28
1432.41 29
1432.50 31
1432.58 33
1432.67 34
1432.76 35
1432.84 36
1432.93 37
1433.02 38
1433.10 38
1433.19 38
1433.28 38
1433.36 37
1433.45 34
1433.54 31
1433.62 26
1433.71 20
1433.80 14
1433.89 7
1433.97 2
1434.06 0
1434.15 0
1434.23 0
1434.32 0
1434.41 0
1434.49 0
1434.58 0
1434.67 1
1434.75 5
1434.84 8
1434.93 12
1435.02 15
1435.10 18
1435.19 20
1435.28 22
1435.36 22
1435.45 22
1435.54 22
1435.62 21
1435.71 20
1435.80 19
1435.89 18
1435.97 17
1436.06 15
1436.15 13
1436.23 11
1436.32 9
1436.41 6
1436.49 4
1436.58 0
1436.67 0
1436.76 0
1436.84 0
1436.93 0
1437.02 0
1437.10 0
1437.19 0
1437.28 3
1437.36 10
1437.45 17
1437.54 23
1437.63 26
1437.71 29
1437.80 30
1437.89 31
1437.97 32
1438.06 33
1438.15 34
1438.23 35
1438.32 36
1438.41 36
1438.50 35
1438.58 34
1438.67 34
1438.76 33
1438.84 32
1438.93 31
1439.02 30
1439.11 29
1439.19 27
1439.28 25
1439.37 22
1439.45 19
1439.54 17
1439.63 15
1439.72 16
1439.80 18
1439.89 23
1439.98 28
1440.06 34
1440.15 38
1440.24 41
1440.32 42
1440.41 41
1440.50 39
1440.59 36
1440.67 34
1440.76 33
1440.85 34
1440.93 34
1441.02 35
1441.11 34
1441.20 33
1441.28 31
1441.37 28
1441.46 27
1441.54 28
1441.63 32
1441.72 38
1441.81 46
1441.89 54
1441.98 60
1442.07 64
1442.15 65
1442.24 61
1442.33 54
1442.42 45
1442.50 34
1442.59 24
1442.68 15
1442.77 10
1442.85 7
1442.94 6
1443.03 8
1443.11 10
1443.20 12
1443.29 14
1443.38 14
1443.46 13
1443.55 12
1443.64 10
1443.72 9
1443.81 9
1443.90 10
1443.99 11
1444.07 13
1444.16 15
1444.25 16
1444.34 16
1444.42 17
1444.51 17
1444.60 16
1444.68 16
1444.77 15
1444.86 14
1444.95 14
1445.03 13
1445.12 14
1445.21 15
1445.29 18
1445.38 21
1445.47 25
1445.56 29
1445.64 32
1445.73 35
1445.82 37
1445.91 37
1445.99 37
1446.08 36
1446.17 34
1446.25 32
1446.34 29
1446.43 26
1446.52 23
1446.60 19
1446.69 15
1446.78 12
1446.87 9
1446.95 7
1447.04 5
1447.13 6
1447.22 7
1447.30 9
1447.39 12
1447.48 16
1447.56 19
1447.65 22
1447.74 25
1447.83 27
1447.91 28
1448.00 28
1448.09 28
1448.18 28
1448.26 28
1448.35 27
1448.44 27
1448.53 27
1448.61 27
1448.70 27
1448.79 27
1448.87 27
1448.96 27
1449.05 28
1449.14 28
1449.22 28
1449.31 28
1449.40 28
1449.49 28
1449.57 27
1449.66 26
1449.75 25
1449.84 24
1449.92 23
1450.01 22
1450.10 21
1450.19 19
1450.27 18
1450.36 18
1450.45 18
1450.54 19
1450.62 21
1450.71 25
1450.80 28
1450.89 31
1450.97 35
1451.06 38
1451.15 40
1451.23 43
1451.32 45
1451.41 48
1451.50 49
1451.58 49
1451.67 46
1451.76 41
1451.85 34
1451.93 26
1452.02 18
1452.11 11
1452.20 6
1452.28 4
1452.37 5
1452.46 9
1452.55 14
1452.63 21
1452.72 28
1452.81 35
1452.90 42
1452.98 48
1453.07 54
1453.16 58
1453.25 62
1453.33 65
1453.42 68
1453.51 70
1453.60 73
1453.68 75
1453.77 77
1453.86 78
1453.95 79
1454.03 78
1454.12 75
1454.21 70
1454.30 63
1454.38 55
1454.47 47
1454.56 38
1454.65 31
1454.73 26
1454.82 23
1454.91 22
1455.00 24
1455.09 27
1455.17 30
1455.26 33
1455.35 36
1455.44 37
1455.52 38
1455.61 38
1455.70 39
1455.79 40
1455.87 42
1455.96 45
1456.05 50
1456.14 55
1456.22 62
1456.31 68
1456.40 73
1456.49 77
1456.57 80
1456.66 82
1456.75 83
1456.84 84
1456.92 85
1457.01 86
1457.10 87
1457.19 87
1457.27 87
1457.36 85
1457.45 83
1457.54 79
1457.63 75
1457.71 69
1457.80 63
1457.89 57
1457.98 51
1458.06 45
1458.15 39
1458.24 35
1458.33 32
1458.41 31
1458.50 32
1458.59 35
1458.68 39
1458.76 44
1458.85 49
1458.94 54
1459.03 58
1459.12 62
1459.20 65
1459.29 67
1459.38 68
1459.47 68
1459.55 67
1459.64 65
1459.73 61
1459.82 56
1459.90 50
1459.99 44
1460.08 38
1460.17 33
1460.26 28
1460.34 25
1460.43 24
1460.52 24
1460.61 27
1460.69 31
1460.78 36
1460.87 43
1460.96 49
1461.05 54
1461.13 58
1461.22 59
1461.31 57
1461.40 53
1461.48 46
1461.57 38
1461.66 28
1461.75 20
1461.84 12
1461.92 6
1462.01 3
1462.10 1
1462.19 3
1462.27 8
1462.36 15
1462.45 23
1462.54 33
1462.63 41
1462.71 48
1462.80 53
1462.89 56
1462.98 57
1463.06 57
1463.15 57
1463.24 57
1463.33 57
1463.42 55
1463.50 52
1463.59 46
1463.68 38
1463.77 29
1463.85 22
1463.94 17
1464.03 16
1464.12 17
1464.21 21
1464.29 26
1464.38 30
1464.47 34
1464.56 37
1464.64 40
1464.73 42
1464.82 44
1464.91 47
1465.00 50
1465.08 52
1465.17 54
1465.26 55
1465.35 55
1465.44 55
1465.52 56
1465.61 56
1465.70 56
1465.79 55
1465.87 52
1465.96 48
1466.05 41
1466.14 33
1466.23 23
1466.31 13
1466.40 3
1466.49 0
1466.58 0
1466.67 0
1466.75 0
1466.84 0
1466.93 0
1467.02 0
1467.11 1
1467.19 6
1467.28 10
1467.37 13
1467.46 13
1467.55 14
1467.63 14
1467.72 16
1467.81 20
1467.90 25
1467.98 31
1468.07 38
1468.16 43
1468.25 46
1468.34 46
1468.42 44
1468.51 40
1468.60 36
1468.69 32
1468.78 29
1468.86 28
1468.95 27
1469.04 28
1469.13 28
1469.22 28
1469.30 28
1469.39 27
1469.48 26
1469.57 26
1469.66 25
1469.74 26
1469.83 26
1469.92 27
1470.01 28
1470.10 29
1470.18 31
1470.27 34
1470.36 37
1470.45 41
1470.54 45
1470.62 48
1470.71 50
1470.80 50
1470.89 49
1470.98 48
1471.06 49
1471.15 51
1471.24 56
1471.33 63
1471.42 72
1471.51 81
1471.59 89
1471.68 95
1471.77 98
1471.86 98
1471.95 95
1472.03 90
1472.12 85
1472.21 79
1472.30 73
1472.39 68
1472.47 63
1472.56 58
1472.65 53
1472.74 49
1472.83 45
1472.91 41
1473.00 39
1473.09 38
1473.18 38
1473.27 39
1473.35 40
1473.44 41
1473.53 42
1473.62 43
1473.71 44
1473.80 47
1473.88 50
1473.97 53
1474.06 55
1474.15 56
1474.24 54
1474.32 51
1474.41 46
1474.50 41
1474.59 36
1474.68 32
1474.76 29
1474.85 27
1474.94 26
1475.03 25
1475.12 25
1475.21 25
1475.29 27
1475.38 29
1475.47 31
1475.56 34
1475.65 36
1475.73 37
1475.82 36
1475.91 34
1476.00 30
1476.09 27
1476.18 24
1476.26 22
1476.35 21
1476.44 23
1476.53 28
1476.62 34
1476.70 42
1476.79 50
1476.88 57
1476.97 63
1477.06 66
1477.15 67
1477.23 65
1477.32 61
1477.41 55
1477.50 50
1477.59 44
1477.68 39
1477.76 35
1477.85 32
1477.94 31
1478.03 30
1478.12 30
1478.20 31
1478.29 32
1478.38 33
1478.47 34
1478.56 34
1478.65 34
1478.73 33
1478.82 31
1478.91 29
1479.00 25
1479.09 22
1479.18 18
1479.26 15
1479.35 12
1479.44 10
1479.53 9
1479.62 10
1479.71 12
1479.79 15
1479.88 18
1479.97 21
1480.06 24
1480.15 25
1480.24 26
1480.32 26
1480.41 25
1480.50 24
1480.59 24
1480.68 24
1480.77 25
1480.85 27
1480.94 29
1481.03 31
1481.12 33
1481.21 35
1481.30 37
1481.38 40
1481.47 42
1481.56 45
1481.65 48
1481.74 51
1481.83 54
1481.91 55
1482.00 56
1482.09 56
1482.18 55
1482.27 52
1482.36 50
1482.44 46
1482.53 44
1482.62 41
1482.71 40
1482.80 39
1482.89 39
1482.97 37
1483.06 35
1483.15 31
1483.24 25
1483.33 20
1483.42 16
1483.50 13
1483.59 14
1483.68 16
1483.77 20
1483.86 25
1483.95 29
1484.04 31
1484.12 32
1484.21 32
1484.30 31
1484.39 30
1484.48 30
1484.57 30
1484.65 33
1484.74 36
1484.83 41
1484.92 47
1485.01 53
1485.10 57
1485.18 60
1485.27 60
1485.36 57
1485.45 53
1485.54 48
1485.63 43
1485.72 40
1485.80 39
1485.89 40
1485.98 43
1486.07 45
1486.16 47
1486.25 48
1486.34 47
1486.42 46
1486.51 44
1486.60 42
1486.69 41
1486.78 41
1486.87 39
1486.95 36
1487.04 32
1487.13 24
1487.22 15
1487.31 5
1487.40 0
1487.49 0
1487.57 0
1487.66 0
1487.75 0
1487.84 0
1487.93 2
1488.02 12
1488.11 21
1488.19 30
1488.28 38
1488.37 45
1488.46 51
1488.55 57
1488.64 63
1488.73 69
1488.81 73
1488.90 75
1488.99 75
1489.08 74
1489.17 71
1489.26 68
1489.35 64
1489.43 62
1489.52 60
1489.61 58
1489.70 57
1489.79 56
1489.88 55
1489.97 55
1490.05 55
1490.14 55
1490.23 55
1490.32 56
1490.41 58
1490.50 59
1490.59 60
1490.67 60
1490.76 59
1490.85 56
1490.94 52
1491.03 46
1491.12 40
1491.21 33
1491.30 27
1491.38 23
1491.47 21
1491.56 21
1491.65 24
1491.74 27
1491.83 31
1491.92 34
1492.00 37
1492.09 39
1492.18 40
1492.27 41
1492.36 43
1492.45 45
1492.54 48
1492.62 52
1492.71 56
1492.80 60
1492.89 63
1492.98 65
1493.07 64
1493.16 62
1493.25 59
1493.33 55
1493.42 51
1493.51 48
1493.60 46
1493.69 46
1493.78 46
1493.87 48
1493.96 49
1494.04 50
1494.13 50
1494.22 50
1494.31 49
1494.40 48
1494.49 45
1494.58 42
1494.67 38
1494.75 33
1494.84 28
1494.93 23
1495.02 20
1495.11 17
1495.20 16
1495.29 15
1495.38 14
1495.46 13
1495.55 12
1495.64 10
1495.73 7
1495.82 5
1495.91 4
1496.00 3
1496.09 4
1496.17 4
1496.26 5
1496.35 5
1496.44 4
1496.53 2
1496.62 0
1496.71 0
1496.80 0
1496.88 0
1496.97 0
1497.06 0
1497.15 0
1497.24 0
1497.33 1
1497.42 1
1497.51 2
1497.60 2
1497.68 3
1497.77 3
1497.86 3
1497.95 3
1498.04 2
1498.13 1
1498.22 0
1498.31 0
1498.39 0
1498.48 0
1498.57 0
1498.66 0
1498.75 0
1498.84 0
1498.93 1
1499.02 2
1499.11 2
1499.19 2
1499.28 3
1499.37 5
1499.46 8
1499.55 11
1499.64 14
1499.73 16
1499.82 17
1499.91 17
1499.99 15
1500.08 13
1500.17 12
1500.26 12
1500.35 13
1500.44 18
1500.53 25
1500.62 33
1500.71 41
1500.79 50
1500.88 56
1500.97 60
1501.06 61
1501.15 59
1501.24 54
1501.33 48
1501.42 42
1501.51 35
1501.60 30
1501.68 25
1501.77 21
1501.86 17
1501.95 14
1502.04 12
1502.13 11
1502.22 13
1502.31 16
1502.40 21
1502.48 26
1502.57 31
1502.66 35
1502.75 38
1502.84 39
1502.93 38
1503.02 38
1503.11 37
1503.20 38
1503.29 39
1503.37 41
1503.46 43
1503.55 45
1503.64 47
1503.73 49
1503.82 50
1503.91 51
1504.00 51
1504.09 51
1504.18 51
1504.27 50
1504.35 50
1504.44 50
1504.53 50
1504.62 51
1504.71 52
1504.80 52
1504.89 53
1504.98 54
1505.07 55
1505.16 57
1505.24 58
1505.33 60
1505.42 61
1505.51 63
1505.60 64
1505.69 65
1505.78 65
1505.87 65
1505.96 65
1506.05 64
1506.14 63
1506.22 62
1506.31 61
1506.40 60
1506.49 59
1506.58 59
1506.67 59
1506.76 60
1506.85 62
1506.94 64
1507.03 66
1507.12 68
1507.20 68
1507.29 66
1507.38 62
1507.47 56
1507.56 49
1507.65 42
1507.74 37
1507.83 34
1507.92 35
1508.01 39
1508.10 46
1508.18 54
1508.27 64
1508.36 73
1508.45 82
1508.54 89
1508.63 94
1508.72 98
1508.81 100
1508.90 102
1508.99 101
1509.08 99
1509.17 95
1509.25 90
1509.34 83
1509.43 77
1509.52 71
1509.61 68
1509.70 66
1509.79 67
1509.88 69
1509.97 72
1510.06 75
1510.15 78
1510.24 81
1510.32 84
1510.41 86
1510.50 87
1510.59 87
1510.68 86
1510.77 84
1510.86 81
1510.95 78
1511.04 76
1511.13 74
1511.22 73
1511.31 71
1511.40 69
1511.48 67
1511.57 64
1511.66 60
1511.75 56
1511.84 52
1511.93 48
1512.02 45
1512.11 42
1512.20 40
1512.29 39
1512.38 39
1512.47 40
1512.56 42
1512.65 45
1512.73 49
1512.82 52
1512.91 54
1513.00 55
1513.09 54
1513.18 52
1513.27 50
1513.36 49
1513.45 48
1513.54 48
1513.63 47
1513.72 45
1513.81 41
1513.90 35
1513.98 27
1514.07 18
1514.16 10
1514.25 2
1514.34 0
1514.43 0
1514.52 0
1514.61 0
1514.70 0
1514.79 0
1514.88 0
1514.97 0
1515.06 1
1515.15 7
1515.24 12
1515.32 18
1515.41 22
1515.50 24
1515.59 26
1515.68 28
1515.77 30
1515.86 33
1515.95 37
1516.04 43
1516.13 49
1516.22 55
1516.31 61
1516.40 65
1516.49 69
1516.58 70
1516.67 69
1516.75 67
1516.84 63
1516.93 58
1517.02 52
1517.11 47
1517.20 42
1517.29 40
1517.38 40
1517.47 42
1517.56 45
1517.65 49
1517.74 52
1517.83 54
1517.92 55
1518.01 54
1518.10 55
1518.19 56
1518.27 58
1518.36 61
1518.45 64
1518.54 66
1518.63 67
1518.72 66
1518.81 62
1518.90 58
1518.99 53
1519.08 47
1519.17 43
1519.26 39
1519.35 36
1519.44 35
1519.53 35
1519.62 37
1519.71 40
1519.80 45
1519.89 49
1519.97 53
1520.06 56
1520.15 58
1520.24 58
1520.33 57
1520.42 55
1520.51 52
1520.60 48
1520.69 43
1520.78 37
1520.87 32
1520.96 28
1521.05 24
1521.14 22
1521.23 21
1521.32 22
1521.41 22
1521.50 23
1521.59 24
1521.68 25
1521.77 27
1521.85 29
1521.94 33
1522.03 37
1522.12 40
1522.21 43
1522.30 44
1522.39 44
1522.48 42
1522.57 39
1522.66 35
1522.75 32
1522.84 29
1522.93 28
1523.02 27
1523.11 27
1523.20 28
1523.29 28
1523.38 28
1523.47 28
1523.56 29
1523.65 29
1523.74 31
1523.83 33
1523.91 37
1524.00 41
1524.09 48
1524.18 55
1524.27 63
1524.36 72
1524.45 81
1524.54 88
1524.63 93
1524.72 95
1524.81 94
1524.90 90
1524.99 84
1525.08 79
1525.17 74
1525.26 70
1525.35 68
1525.44 67
1525.53 67
1525.62 68
1525.71 70
1525.80 73
1525.89 77
1525.98 82
1526.07 87
1526.16 92
1526.25 95
1526.34 95
1526.42 93
1526.51 89
1526.60 84
1526.69 79
1526.78 73
1526.87 69
1526.96 65
1527.05 60
1527.14 55
1527.23 51
1527.32 47
1527.41 44
1527.50 44
1527.59 46
1527.68 51
1527.77 58
1527.86 65
1527.95 72
1528.04 77
1528.13 79
1528.22 80
1528.31 78
1528.40 75
1528.49 71
1528.58 66
1528.67 61
1528.76 56
1528.85 51
1528.94 45
1529.03 40
1529.12 35
1529.21 31
1529.30 26
1529.39 21
1529.48 16
1529.57 11
1529.66 7
1529.74 3
1529.83 0
1529.92 0
1530.01 0
1530.10 0
1530.19 0
1530.28 0
1530.37 0
1530.46 0
1530.55 0
1530.64 0
1530.73 2
1530.82 4
1530.91 8
1531.00 12
1531.09 17
1531.18 21
1531.27 24
1531.36 25
1531.45 25
1531.54 23
1531.63 21
1531.72 20
1531.81 22
1531.90 28
1531.99 37
1532.08 48
1532.17 60
1532.26 70
1532.35 76
1532.44 79
1532.53 78
1532.62 74
1532.71 68
1532.80 63
1532.89 59
1532.98 58
1533.07 59
1533.16 63
1533.25 68
1533.34 73
1533.43 77
1533.52 79
1533.61 80
1533.70 79
1533.79 78
1533.88 78
1533.97 79
1534.06 83
1534.15 88
1534.24 95
1534.33 101
1534.42 105
1534.51 108
1534.60 108
1534.69 107
1534.78 104
1534.87 100
1534.96 97
1535.05 95
1535.14 93
1535.23 92
1535.32 90
1535.41 88
1535.50 85
1535.59 82
1535.68 78
1535.77 73
1535.86 69
1535.95 64
1536.04 60
1536.13 56
1536.22 53
1536.31 52
1536.40 53
1536.49 55
1536.58 59
1536.67 64
1536.76 68
1536.85 71
1536.94 71
1537.03 69
1537.12 66
1537.21 63
1537.30 62
1537.39 63
1537.48 65
1537.57 68
1537.66 70
1537.75 71
1537.84 71
1537.93 69
1538.02 68
1538.11 66
1538.20 66
1538.29 67
1538.38 68
1538.47 71
1538.56 74
1538.65 78
1538.74 82
1538.83 87
1538.92 92
1539.01 96
1539.10 99
1539.19 100
1539.28 99
1539.37 97
1539.46 94
1539.55 91
1539.64 87
1539.73 83
1539.82 79
1539.91 74
1540.00 68
1540.09 62
1540.18 57
1540.27 53
1540.36 50
1540.45 50
1540.54 52
1540.63 55
1540.72 59
1540.81 62
1540.90 64
1540.99 64
1541.08 63
1541.17 60
1541.26 56
1541.35 51
1541.44 48
1541.53 45
1541.62 43
1541.71 41
1541.80 41
1541.89 40
1541.98 40
1542.07 38
1542.16 36
1542.25 33
1542.34 29
1542.43 24
1542.52 19
1542.61 14
1542.70 10
1542.79 8
1542.88 9
1542.97 11
1543.06 16
1543.15 22
1543.24 30
1543.33 38
1543.42 46
1543.51 52
1543.60 57
1543.69 60
1543.78 61
1543.87 60
1543.96 58
1544.05 54
1544.14 51
1544.23 50
1544.32 49
1544.41 50
1544.50 51
1544.59 53
1544.68 54
1544.77 55
1544.86 53
1544.95 51
1545.05 48
1545.14 46
1545.23 45
1545.32 45
1545.41 46
1545.50 48
1545.59 50
1545.68 52
1545.77 52
1545.86 51
1545.95 50
1546.04 48
1546.13 47
1546.22 46
1546.31 46
1546.40 47
1546.49 47
1546.58 48
1546.67 48
1546.76 47
1546.85 47
1546.94 46
1547.03 46
1547.12 47
1547.21 48
1547.30 49
1547.39 51
1547.48 54
1547.57 58
1547.66 62
1547.75 68
1547.84 73
1547.93 78
1548.02 82
1548.11 84
1548.20 85
1548.30 85
1548.39 83
1548.48 81
1548.57 79
1548.66 78
1548.75 79
1548.84 80
1548.93 81
1549.02 82
1549.11 81
1549.20 79
1549.29 76
1549.38 72
1549.47 68
1549.56 64
1549.65 61
1549.74 60
1549.83 59
1549.92 60
1550.01 62
1550.10 64
1550.19 66
1550.28 68
1550.37 70
1550.46 70
1550.55 69
1550.64 67
1550.73 63
1550.83 57
1550.92 51
1551.01 44
1551.10 38
1551.19 33
1551.28 30
1551.37 27
1551.46 24
1551.55 21
1551.64 18
1551.73 15
1551.82 11
1551.91 8
1552.00 7
1552.09 9
1552.18 12
1552.27 19
1552.36 26
1552.45 33
1552.54 39
1552.63 42
1552.72 42
1552.81 38
1552.90 31
1553.00 23
1553.09 15
1553.18 8
1553.27 2
1553.36 0
1553.45 0
1553.54 0
1553.63 0
1553.72 0
1553.81 0
1553.90 0
1553.99 0
1554.08 2
1554.17 3
1554.26 4
1554.35 5
1554.44 8
1554.53 11
1554.62 17
1554.71 24
1554.80 31
1554.90 37
1554.99 42
1555.08 45
1555.17 45
1555.26 45
1555.35 44
1555.44 43
1555.53 44
1555.62 46
1555.71 48
1555.80 50
1555.89 52
1555.98 53
1556.07 52
1556.16 50
1556.25 46
1556.34 42
1556.43 38
1556.53 34
1556.62 32
1556.71 31
1556.80 31
1556.89 32
1556.98 32
1557.07 32
1557.16 31
1557.25 30
1557.34 28
1557.43 26
1557.52 26
1557.61 27
1557.70 29
1557.79 33
1557.88 36
1557.97 39
1558.07 40
1558.16 39
1558.25 37
1558.34 33
1558.43 29
1558.52 26
1558.61 25
1558.70 26
1558.79 30
1558.88 36
1558.97 42
1559.06 48
1559.15 52
1559.24 54
1559.33 53
1559.42 49
1559.52 45
1559.61 41
1559.70 37
1559.79 35
1559.88 35
1559.97 36
1560.06 37
1560.15 36
1560.24 34
1560.33 29
1560.42 22
1560.51 13
1560.60 5
1560.69 0
1560.78 0
1560.88 0
1560.97 0
1561.06 0
1561.15 0
1561.24 5
1561.33 10
1561.42 14
1561.51 16
1561.60 18
1561.69 20
1561.78 21
1561.87 22
1561.96 24
1562.05 26
1562.14 29
1562.24 32
1562.33 37
1562.42 42
1562.51 47
1562.60 54
1562.69 60
1562.78 66
1562.87 70
1562.96 73
1563.05 74
1563.14 73
1563.23 70
1563.32 65
1563.42 59
1563.51 51
1563.60 44
1563.69 35
1563.78 27
1563.87 19
1563.96 11
1564.05 4
1564.14 0
1564.23 0
1564.32 0
1564.41 0
1564.50 0
1564.60 0
1564.69 0
1564.78 0
1564.87 5
1564.96 9
1565.05 13
1565.14 14
1565.23 15
1565.32 15
1565.41 15
1565.50 15
1565.59 16
1565.69 18
1565.78 21
1565.87 25
1565.96 29
1566.05 33
1566.14 37
1566.23 41
1566.32 45
1566.41 48
1566.50 49
1566.59 47
1566.68 44
1566.78 38
1566.87 32
1566.96 25
1567.05 18
1567.14 12
1567.23 8
1567.32 5
1567.41 3
1567.50 2
1567.59 2
1567.68 3
1567.77 5
1567.87 8
1567.96 13
1568.05 19
1568.14 26
1568.23 33
1568.32 38
1568.41 41
1568.50 41
1568.59 40
1568.68 37
1568.77 35
1568.87 32
1568.96 31
1569.05 30
1569.14 28
1569.23 26
1569.32 23
1569.41 20
1569.50 16
1569.59 12
1569.68 10
1569.78 9
1569.87 10
1569.96 13
1570.05 17
1570.14 21
1570.23 26
1570.32 29
1570.41 33
1570.50 35
1570.59 37
1570.68 40
1570.78 43
1570.87 46
1570.96 50
1571.05 54
1571.14 57
1571.23 58
1571.32 58
1571.41 55
1571.50 51
1571.59 46
1571.69 41
1571.78 38
1571.87 36
1571.96 36
1572.05 36
1572.14 37
1572.23 36
1572.32 35
1572.41 33
1572.50 31
1572.60 30
1572.69 29
1572.78 29
1572.87 29
1572.96 29
1573.05 28
1573.14 26
1573.23 24
1573.32 23
1573.41 24
1573.51 27
1573.60 32
1573.69 38
1573.78 43
1573.87 47
1573.96 48
1574.05 47
1574.14 44
1574.23 39
1574.33 35
1574.42 31
1574.51 28
1574.60 25
1574.69 23
1574.78 21
1574.87 20
1574.96 19
1575.05 19
1575.15 19
1575.24 20
1575.33 20
1575.42 19
1575.51 18
1575.60 16
1575.69 14
1575.78 11
1575.87 9
1575.97 8
1576.06 7
1576.15 8
1576.24 10
1576.33 14
1576.42 19
1576.51 26
1576.60 32
1576.69 39
1576.79 44
1576.88 47
1576.97 49
1577.06 49
1577.15 48
1577.24 47
1577.33 46
1577.42 46
1577.51 47
1577.61 49
1577.70 51
1577.79 52
1577.88 53
1577.97 53
1578.06 52
1578.15 50
1578.24 49
1578.34 47
1578.43 45
1578.52 44
1578.61 42
1578.70 41
1578.79 41
1578.88 41
1578.97 42
1579.07 46
1579.16 52
1579.25 61
1579.34 71
1579.43 82
1579.52 92
1579.61 100
1579.70 104
1579.79 104
1579.89 101
1579.98 93
1580.07 83
1580.16 71
1580.25 59
1580.34 49
1580.43 41
1580.52 37
1580.62 36
1580.71 38
1580.80 43
1580.89 48
1580.98 54
1581.07 57
1581.16 59
1581.25 58
1581.35 54
1581.44 48
1581.53 41
1581.62 36
1581.71 32
1581.80 32
1581.89 35
1581.99 41
1582.08 49
1582.17 58
1582.26 65
1582.35 69
1582.44 71
1582.53 70
1582.62 69
1582.72 69
1582.81 71
1582.90 76
1582.99 85
1583.08 95
1583.17 106
1583.26 115
1583.36 120
1583.45 122
1583.54 119
1583.63 111
1583.72 101
1583.81 89
1583.90 77
1583.99 66
1584.09 57
1584.18 51
1584.27 49
1584.36 49
1584.45 51
1584.54 54
1584.63 56
1584.73 58
1584.82 60
1584.91 61
1585.00 63
1585.09 65
1585.18 68
1585.27 69
1585.37 69
1585.46 67
1585.55 62
1585.64 55
1585.73 48
1585.82 40
1585.91 33
1586.00 29
1586.10 26
1586.19 26
1586.28 26
1586.37 28
1586.46 29
1586.55 30
1586.64 29
1586.74 27
1586.83 24
1586.92 20
1587.01 16
1587.10 13
1587.19 12
1587.28 12
1587.38 14
1587.47 17
1587.56 21
1587.65 26
1587.74 30
1587.83 32
1587.93 34
1588.02 35
1588.11 34
1588.20 33
1588.29 31
1588.38 30
1588.47 29
1588.57 29
1588.66 31
1588.75 33
1588.84 36
1588.93 39
1589.02 41
1589.11 44
1589.21 45
1589.30 45
1589.39 45
1589.48 44
1589.57 45
1589.66 47
1589.76 51
1589.85 57
1589.94 66
1590.03 78
1590.12 90
1590.21 102
1590.30 111
1590.40 118
1590.49 122
1590.58 121
1590.67 116
1590.76 108
1590.85 99
1590.95 89
1591.04 81
1591.13 75
1591.22 72
1591.31 70
1591.40 68
1591.49 66
1591.59 63
1591.68 57
1591.77 48
1591.86 38
1591.95 27
1592.04 17
1592.14 10
1592.23 6
1592.32 5
1592.41 7
1592.50 11
1592.59 16
1592.69 21
1592.78 24
1592.87 25
1592.96 25
1593.05 23
1593.14 22
1593.23 20
1593.33 18
1593.42 16
1593.51 13
1593.60 8
1593.69 2
1593.78 0
1593.88 0
1593.97 0
1594.06 0
1594.15 0
1594.24 0
1594.33 0
1594.43 2
1594.52 11
1594.61 20
1594.70 27
1594.79 31
1594.88 33
1594.98 34
1595.07 33
1595.16 33
1595.25 32
1595.34 33
1595.43 34
1595.53 36
1595.62 40
1595.71 45
1595.80 50
1595.89 56
1595.98 61
1596.08 65
1596.17 68
1596.26 68
1596.35 66
1596.44 64
1596.53 60
1596.63 57
1596.72 56
1596.81 56
1596.90 59
1596.99 63
1597.09 69
1597.18 76
1597.27 82
1597.36 88
1597.45 93
1597.54 96
1597.64 97
1597.73 95
1597.82 92
1597.91 87
1598.00 81
1598.09 76
1598.19 72
1598.28 69
1598.37 69
1598.46 71
1598.55 74
1598.65 78
1598.74 82
1598.83 86
1598.92 90
1599.01 93
1599.10 96
1599.20 98
1599.29 99
1599.38 100
1599.47 101
1599.56 100
1599.65 99
1599.75 97
1599.84 94
1599.93 90
1600.02 85
1600.11 79
1600.21 73
1600.30 66
1600.39 59
1600.48 53
1600.57 48
1600.66 44
1600.76 42
1600.85 42
1600.94 42
1601.03 42
1601.12 43
1601.22 45
1601.31 47
1601.40 49
1601.49 52
1601.58 53
1601.68 53
1601.77 52
1601.86 49
1601.95 44
1602.04 38
1602.13 33
1602.23 29
1602.32 27
1602.41 27
1602.50 29
1602.59 31
1602.69 33
1602.78 33
1602.87 31
1602.96 26
1603.05 19
1603.15 10
1603.24 0
1603.33 0
1603.42 0
1603.51 0
1603.60 0
1603.70 0
1603.79 0
1603.88 0
1603.97 3
1604.06 13
1604.16 22
1604.25 28
1604.34 31
1604.43 31
1604.52 29
1604.62 27
1604.71 25
1604.80 25
1604.89 27
1604.98 30
1605.08 34
1605.17 38
1605.26 40
1605.35 41
1605.44 41
1605.54 39
1605.63 36
1605.72 33
1605.81 29
1605.90 26
1606.00 22
1606.09 20
1606.18 17
1606.27 16
1606.36 15
1606.46 15
1606.55 17
1606.64 19
1606.73 22
1606.82 26
1606.92 29
1607.01 31
1607.10 33
1607.19 33
1607.28 34
1607.38 34
1607.47 34
1607.56 35
1607.65 36
1607.74 37
1607.84 36
1607.93 34
1608.02 31
1608.11 27
1608.20 23
1608.30 20
1608.39 18
1608.48 19
1608.57 21
1608.66 24
1608.76 26
1608.85 28
1608.94 28
1609.03 27
1609.12 24
1609.22 20
1609.31 15
1609.40 11
1609.49 7
1609.59 4
1609.68 3
1609.77 4
1609.86 6
1609.95 10
1610.05 15
1610.14 20
1610.23 26
1610.32 32
1610.41 39
1610.51 46
1610.60 53
1610.69 60
1610.78 65
1610.87 69
1610.97 71
1611.06 70
1611.15 68
1611.24 63
1611.34 58
1611.43 52
1611.52 47
1611.61 43
1611.70 41
1611.80 41
1611.89 43
1611.98 46
1612.07 50
1612.16 55
1612.26 59
1612.35 64
1612.44 67
1612.53 70
1612.63 72
1612.72 72
1612.81 70
1612.90 67
1612.99 62
1613.09 56
1613.18 50
1613.27 44
1613.36 39
1613.46 35
1613.55 32
1613.64 30
1613.73 29
1613.82 30
1613.92 32
1614.01 35
1614.10 39
1614.19 43
1614.29 47
1614.38 49
1614.47 50
1614.56 50
1614.65 48
1614.75 46
1614.84 43
1614.93 39
1615.02 36
1615.12 32
1615.21 28
1615.30 24
1615.39 22
1615.48 20
1615.58 19
1615.67 20
1615.76 22
1615.85 24
1615.95 26
1616.04 28
1616.13 29
1616.22 29
1616.31 29
1616.41 29
1616.50 29
1616.59 30
1616.68 32
1616.78 35
1616.87 38
1616.96 43
1617.05 48
1617.15 54
1617.24 60
1617.33 65
1617.42 69
1617.51 70
1617.61 70
1617.70 67
1617.79 63
1617.88 60
1617.98 57
1618.07 56
1618.16 56
1618.25 58
1618.35 58
1618.44 58
1618.53 56
1618.62 51
1618.72 45
1618.81 38
1618.90 31
1618.99 26
1619.08 22
1619.18 21
1619.27 20
1619.36 21
1619.45 21
1619.55 20
1619.64 19
1619.73 19
1619.82 20
1619.92 23
1620.01 28
1620.10 36
1620.19 45
1620.29 53
1620.38 60
1620.47 64
1620.56 66
1620.65 65
1620.75 62
1620.84 58
1620.93 53
1621.02 48
1621.12 42
1621.21 34
1621.30 27
1621.39 19
1621.49 11
1621.58 3
1621.67 0
1621.76 0
1621.86 0
1621.95 0
1622.04 0
1622.13 0
1622.23 0
1622.32 1
1622.41 5
1622.50 7
1622.60 8
1622.69 9
1622.78 9
1622.87 10
1622.97 10
1623.06 11
1623.15 13
1623.24 14
1623.34 16
1623.43 17
1623.52 18
1623.61 19
1623.71 18
1623.80 17
1623.89 15
1623.98 11
1624.08 6
1624.17 2
1624.26 0
1624.35 0
1624.45 0
1624.54 0
1624.63 1
1624.72 5
1624.82 10
1624.91 16
1625.00 22
1625.09 29
1625.19 37
1625.28 44
1625.37 51
1625.46 57
1625.56 61
1625.65 64
1625.74 66
1625.83 67
1625.93 70
1626.02 73
1626.11 77
1626.20 80
1626.30 83
1626.39 85
1626.48 83
1626.57 80
1626.67 74
1626.76 67
1626.85 61
1626.94 55
1627.04 52
1627.13 49
1627.22 49
1627.32 50
1627.41 53
1627.50 56
1627.59 61
1627.69 66
1627.78 70
1627.87 73
1627.96 74
1628.06 75
1628.15 74
1628.24 73
1628.33 74
1628.43 76
1628.52 79
1628.61 81
1628.70 83
1628.80 82
1628.89 78
1628.98 72
1629.07 64
1629.17 57
1629.26 50
1629.35 45
1629.45 41
1629.54 38
1629.63 34
1629.72 30
1629.82 25
1629.91 21
1630.00 16
1630.09 13
1630.19 11
1630.28 12
1630.37 15
1630.46 21
1630.56 27
1630.65 34
1630.74 40
1630.84 45
1630.93 47
1631.02 46
1631.11 43
1631.21 38
1631.30 32
1631.39 26
1631.48 20
1631.58 15
1631.67 13
1631.76 14
1631.86 16
1631.95 21
1632.04 27
1632.13 35
1632.23 44
1632.32 53
1632.41 61
1632.50 67
1632.60 71
1632.69 73
1632.78 73
1632.88 70
1632.97 65
1633.06 58
1633.15 51
1633.25 45
1633.34 38
1633.43 34
1633.52 31
1633.62 30
1633.71 31
1633.80 33
1633.90 35
1633.99 37
1634.08 37
1634.17 37
1634.27 35
1634.36 33
1634.45 30
1634.55 29
1634.64 29
1634.73 31
1634.82 33
1634.92 34
1635.01 34
1635.10 31
1635.20 26
1635.29 18
1635.38 9
1635.47 1
1635.57 0
1635.66 0
1635.75 0
1635.85 0
1635.94 0
1636.03 0
1636.12 0
1636.22 0
1636.31 3
1636.40 8
1636.49 14
1636.59 20
1636.68 24
1636.77 27
1636.87 27
1636.96 27
1637.05 25
1637.15 24
1637.24 25
1637.33 28
1637.42 33
1637.52 39
1637.61 44
1637.70 48
1637.80 49
1637.89 48
1637.98 43
1638.07 37
1638.17 28
1638.26 20
1638.35 12
1638.45 6
1638.54 3
1638.63 3
1638.72 5
1638.82 11
1638.91 17
1639.00 25
1639.10 32
1639.19 38
1639.28 41
1639.37 42
1639.47 42
1639.56 39
1639.65 35
1639.75 30
1639.84 25
1639.93 21
1640.03 18
1640.12 17
1640.21 17
1640.30 19
1640.40 23
1640.49 28
1640.58 33
1640.68 38
1640.77 41
1640.86 43
1640.96 43
1641.05 41
1641.14 38
1641.23 34
1641.33 31
1641.42 30
1641.51 29
1641.61 31
1641.70 34
1641.79 38
1641.89 41
1641.98 44
1642.07 45
1642.16 46
1642.26 46
1642.35 45
1642.44 45
1642.54 45
1642.63 44
1642.72 42
1642.82 39
1642.91 34
1643.00 27
1643.09 20
1643.19 12
1643.28 6
1643.37 2
1643.47 0
1643.56 2
1643.65 6
1643.75 12
1643.84 18
1643.93 24
1644.03 29
1644.12 34
1644.21 38
1644.30 44
1644.40 50
1644.49 56
1644.58 61
1644.68 64
1644.77 63
1644.86 60
1644.96 54
1645.05 47
1645.14 42
1645.24 39
1645.33 40
1645.42 45
1645.51 52
1645.61 59
1645.70 65
1645.79 69
1645.89 69
1645.98 67
1646.07 63
1646.17 59
1646.26 54
1646.35 51
1646.45 50
1646.54 49
1646.63 49
1646.73 50
1646.82 50
1646.91 48
1647.00 44
1647.10 39
1647.19 32
1647.28 26
1647.38 21
1647.47 18
1647.56 17
1647.66 19
1647.75 21
1647.84 24
1647.94 27
1648.03 30
1648.12 32
1648.22 33
1648.31 35
1648.40 38
1648.50 40
1648.59 44
1648.68 47
1648.77 51
1648.87 54
1648.96 57
1649.05 59
1649.15 61
1649.24 62
1649.33 63
1649.43 63
1649.52 64
1649.61 64
1649.71 65
1649.80 66
1649.89 68
1649.99 69
1650.08 70
1650.17 71
1650.27 72
1650.36 71
1650.45 68
1650.55 64
1650.64 59
1650.73 54
1650.83 50
1650.92 47
1651.01 46
1651.11 47
1651.20 48
1651.29 49
1651.39 50
1651.48 50
1651.57 49
1651.67 48
1651.76 46
1651.85 45
1651.95 44
1652.04 43
1652.13 42
1652.23 40
1652.32 37
1652.41 33
1652.51 28
1652.60 23
1652.69 19
1652.79 15
1652.88 13
1652.97 11
1653.07 10
1653.16 9
1653.25 8
1653.35 8
1653.44 9
1653.53 10
1653.63 12
1653.72 15
1653.81 18
1653.91 20
1654.00 23
1654.09 24
1654.19 25
1654.28 26
1654.37 27
1654.47 29
1654.56 31
1654.65 33
1654.75 33
1654.84 32
1654.93 29
1655.03 23
1655.12 16
1655.21 9
1655.31 3
1655.40 0
1655.49 0
1655.59 0
1655.68 0
1655.77 1
1655.87 4
1655.96 8
1656.05 12
1656.15 16
1656.24 21
1656.33 26
1656.43 32
1656.52 36
1656.61 39
1656.71 39
1656.80 36
1656.89 31
1656.99 25
1657.08 18
1657.17 11
1657.27 7
1657.36 6
1657.45 8
1657.55 14
1657.64 21
1657.73 29
1657.83 37
1657.92 43
1658.02 47
1658.11 48
1658.20 48
1658.30 46
1658.39 43
1658.48 41
1658.58 40
1658.67 40
1658.76 42
1658.86 46
1658.95 51
1659.04 57
1659.14 63
1659.23 69
1659.32 73
1659.42 74
1659.51 73
1659.60 69
1659.70 64
1659.79 58
1659.88 52
1659.98 49
1660.07 47
1660.17 48
1660.26 50
1660.35 54
1660.45 57
1660.54 59
1660.63 60
1660.73 60
1660.82 59
1660.91 55
1661.01 51
1661.10 47
1661.19 44
1661.29 42
1661.38 42
1661.48 44
1661.57 49
1661.66 55
1661.76 62
1661.85 69
1661.94 76
1662.04 82
1662.13 87
1662.22 92
1662.32 97
1662.41 100
1662.50 102
1662.60 100
1662.69 94
1662.79 86
1662.88 75
1662.97 63
1663.07 52
1663.16 44
1663.25 40
1663.35 39
1663.44 43
1663.53 49
1663.63 58
1663.72 67
1663.82 77
1663.91 85
1664.00 93
1664.10 99
1664.19 103
1664.28 107
1664.38 110
1664.47 112
1664.56 115
1664.66 116
1664.75 116
1664.85 115
1664.94 111
1665.03 106
1665.13 100
1665.22 94
1665.31 90
1665.41 88
1665.50 89
1665.59 91
1665.69 94
1665.78 98
1665.88 102
1665.97 106
1666.06 109
1666.16 111
1666.25 113
1666.34 115
1666.44 115
1666.53 114
1666.63 113
1666.72 111
1666.81 108
1666.91 104
1667.00 101
1667.09 97
1667.19 93
1667.28 90
1667.37 86
1667.47 84
1667.56 81
1667.66 80
1667.75 78
1667.84 76
1667.94 74
1668.03 72
1668.12 69
1668.22 67
1668.31 65
1668.41 64
1668.50 63
1668.59 62
1668.69 62
1668.78 61
1668.87 61
1668.97 60
1669.06 58
1669.16 55
1669.25 51
1669.34 44
1669.44 37
1669.53 28
1669.63 20
1669.72 13
1669.81 8
1669.91 5
1670.00 3
1670.09 3
1670.19 2
1670.28 1
1670.38 0
1670.47 0
1670.56 0
1670.66 0
1670.75 0
1670.84 0
1670.94 0
1671.03 4
1671.13 12
1671.22 21
1671.31 29
1671.41 36
1671.50 42
1671.60 45
1671.69 45
1671.78 43
1671.88 39
1671.97 35
1672.06 30
1672.16 26
1672.25 23
1672.35 23
1672.44 24
1672.53 25
1672.63 28
1672.72 29
1672.82 30
1672.91 29
1673.00 27
1673.10 24
1673.19 21
1673.28 19
1673.38 19
1673.47 21
1673.57 24
1673.66 29
1673.75 34
1673.85 38
1673.94 41
1674.04 43
1674.13 42
1674.22 40
1674.32 36
1674.41 30
1674.51 23
1674.60 15
1674.69 6
1674.79 0
1674.88 0
1674.98 0
1675.07 0
1675.16 0
1675.26 0
1675.35 0
1675.45 0
1675.54 4
1675.63 8
1675.73 11
1675.82 13
1675.91 14
1676.01 15
1676.10 15
1676.20 15
1676.29 15
1676.38 15
1676.48 17
1676.57 18
1676.67 20
1676.76 23
1676.85 26
1676.95 29
1677.04 32
1677.14 36
1677.23 41
1677.32 45
1677.42 49
1677.51 52
1677.61 54
1677.70 55
1677.79 54
1677.89 54
1677.98 53
1678.08 54
1678.17 55
1678.26 57
1678.36 58
1678.45 59
1678.55 59
1678.64 58
1678.74 56
1678.83 53
1678.92 51
1679.02 50
1679.11 52
1679.21 56
1679.30 63
1679.39 73
1679.49 85
1679.58 98
1679.68 110
1679.77 119
1679.86 126
1679.96 127
1680.05 125
1680.15 118
1680.24 109
1680.33 98
1680.43 87
1680.52 78
1680.62 72
1680.71 68
1680.80 67
1680.90 68
1680.99 70
1681.09 71
1681.18 71
1681.28 69
1681.37 66
1681.46 61
1681.56 56
1681.65 52
1681.75 51
1681.84 52
1681.93 55
1682.03 61
1682.12 67
1682.22 72
1682.31 76
1682.41 78
1682.50 78
1682.59 77
1682.69 75
1682.78 73
1682.88 72
1682.97 72
1683.06 73
1683.16 75
1683.25 78
1683.35 80
1683.44 81
1683.54 80
1683.63 76
1683.72 71
1683.82 65
1683.91 60
1684.01 57
1684.10 56
1684.19 57
1684.29 61
1684.38 65
1684.48 69
1684.57 72
1684.67 74
1684.76 76
1684.85 78
1684.95 81
1685.04 86
1685.14 91
1685.23 98
1685.32 104
1685.42 109
1685.51 112
1685.61 111
1685.70 107
1685.80 100
1685.89 90
1685.98 79
1686.08 68
1686.17 57
1686.27 48
1686.36 41
1686.46 36
1686.55 34
1686.64 35
1686.74 40
1686.83 48
1686.93 57
1687.02 67
1687.12 77
1687.21 84
1687.30 88
1687.40 88
1687.49 84
1687.59 77
1687.68 68
1687.78 58
1687.87 48
1687.96 40
1688.06 34
1688.15 31
1688.25 30
1688.34 32
1688.44 35
1688.53 37
1688.62 38
1688.72 38
1688.81 36
1688.91 33
1689.00 29
1689.10 25
1689.19 21
1689.28 18
1689.38 15
1689.47 12
1689.57 8
1689.66 4
1689.76 0
1689.85 0
1689.95 0
1690.04 0
1690.13 0
1690.23 0
1690.32 0
1690.42 0
1690.51 1
1690.61 10
1690.70 21
1690.79 32
1690.89 43
1690.98 52
1691.08 60
1691.17 64
1691.27 65
1691.36 62
1691.46 57
1691.55 49
1691.64 40
1691.74 32
1691.83 24
1691.93 18
1692.02 15
1692.12 15
1692.21 17
1692.31 21
1692.40 26
1692.49 32
1692.59 38
1692.68 45
1692.78 50
1692.87 56
1692.97 60
1693.06 63
1693.16 66
1693.25 68
1693.34 70
1693.44 73
1693.53 77
1693.63 82
1693.72 87
1693.82 91
1693.91 95
1694.01 97
1694.10 98
1694.19 98
1694.29 97
1694.38 95
1694.48 93
1694.57 92
1694.67 91
1694.76 91
1694.86 93
1694.95 96
1695.04 101
1695.14 107
1695.23 113
1695.33 119
1695.42 124
1695.52 128
1695.61 130
1695.71 131
1695.80 130
1695.90 126
1695.99 121
1696.08 114
1696.18 107
1696.27 100
1696.37 95
1696.46 92
1696.56 92
1696.65 94
1696.75 96
1696.84 97
1696.94 97
1697.03 94
1697.12 90
1697.22 83
1697.31 77
1697.41 70
1697.50 64
1697.60 60
1697.69 59
1697.79 60
1697.88 63
1697.98 69
1698.07 74
1698.16 80
1698.26 83
1698.35 84
1698.45 84
1698.54 81
1698.64 78
1698.73 75
1698.83 73
1698.92 71
1699.02 71
1699.11 71
1699.21 70
1699.30 70
1699.39 69
1699.49 69
1699.58 69
1699.68 71
1699.77 74
1699.87 77
1699.96 81
1700.06 85
1700.15 87
1700.25 87
1700.34 86
1700.44 83
1700.53 79
1700.62 75
1700.72 72
1700.81 69
1700.91 67
1701.00 67
1701.10 68
1701.19 70
1701.29 72
1701.38 75
1701.48 77
1701.57 79
1701.67 80
1701.76 81
1701.86 81
1701.95 81
1702.05 82
1702.14 84
1702.23 87
1702.33 92
1702.42 97
1702.52 103
1702.61 107
1702.71 110
1702.80 111
1702.90 110
1702.99 105
1703.09 98
1703.18 90
1703.28 81
1703.37 72
1703.47 65
1703.56 60
1703.66 58
1703.75 57
1703.84 58
1703.94 59
1704.03 60
1704.13 60
1704.22 60
1704.32 61
1704.41 63
1704.51 66
1704.60 71
1704.70 75
1704.79 79
1704.89 81
1704.98 82
1705.08 81
1705.17 79
1705.27 78
1705.36 77
1705.46 77
1705.55 78
1705.65 78
1705.74 78
1705.84 77
1705.93 74
1706.02 71
1706.12 68
1706.21 65
1706.31 63
1706.40 61
1706.50 60
1706.59 59
1706.69 59
1706.78 60
1706.88 61
1706.97 62
1707.07 62
1707.16 62
1707.26 60
1707.35 57
1707.45 52
1707.54 46
1707.64 41
1707.73 36
1707.83 32
1707.92 29
1708.02 26
1708.11 22
1708.21 19
1708.30 15
1708.40 12
1708.49 10
1708.59 10
1708.68 13
1708.78 18
1708.87 26
1708.97 34
1709.06 43
1709.15 52
1709.25 59
1709.34 64
1709.44 68
1709.53 70
1709.63 71
1709.72 73
1709.82 75
1709.91 77
1710.01 82
1710.10 86
1710.20 91
1710.29 96
1710.39 99
1710.48 101
1710.58 101
1710.67 100
1710.77 98
1710.86 96
1710.96 93
1711.05 89
1711.15 85
1711.24 79
1711.34 74
1711.43 70
1711.53 66
1711.62 64
1711.72 64
1711.81 66
1711.91 70
1712.00 77
1712.10 84
1712.19 92
1712.29 99
1712.38 106
1712.48 110
1712.57 113
1712.67 112
1712.76 110
1712.86 106
1712.95 103
1713.05 100
1713.14 99
1713.24 100
1713.33 103
1713.43 107
1713.52 112
1713.62 115
1713.71 116
1713.81 114
1713.90 110
1714.00 103
1714.09 94
1714.19 84
1714.28 75
1714.38 65
1714.47 57
1714.57 50
1714.66 45
1714.76 41
1714.85 40
1714.95 42
1715.04 45
1715.14 50
1715.23 55
1715.33 61
1715.42 66
1715.52 71
1715.61 74
1715.71 75
1715.80 75
1715.90 72
1715.99 67
1716.09 60
1716.18 51
1716.28 40
1716.37 28
1716.47 15
1716.56 3
1716.66 0
1716.75 0
1716.85 0
1716.95 0
1717.04 0
1717.14 0
1717.23 0
1717.33 5
1717.42 10
1717.52 14
1717.61 15
1717.71 15
1717.80 12
1717.90 10
1717.99 8
1718.09 9
1718.18 11
1718.28 15
1718.37 20
1718.47 26
1718.56 30
1718.66 34
1718.75 36
1718.85 38
1718.94 39
1719.04 40
1719.13 42
1719.23 45
1719.32 49
1719.42 53
1719.51 57
1719.61 60
1719.70 62
1719.80 62
1719.89 61
1719.99 58
1720.09 56
1720.18 56
1720.28 59
1720.37 65
1720.47 73
1720.56 83
1720.66 93
1720.75 102
1720.85 109
1720.94 112
1721.04 112
1721.13 107
1721.23 100
1721.32 90
1721.42 80
1721.51 69
1721.61 60
1721.70 55
1721.80 53
1721.89 54
1721.99 59
1722.08 65
1722.18 72
1722.28 78
1722.37 83
1722.47 85
1722.56 86
1722.66 85
1722.75 83
1722.85 80
1722.94 77
1723.04 74
1723.13 71
1723.23 68
1723.32 66
1723.42 64
1723.51 63
1723.61 63
1723.70 63
1723.80 64
1723.90 64
1723.99 65
1724.09 65
1724.18 65
1724.28 62
1724.37 59
1724.47 54
1724.56 50
1724.66 45
1724.75 42
1724.85 41
1724.94 41
1725.04 43
1725.13 47
1725.23 51
1725.32 55
1725.42 59
1725.52 62
1725.61 64
1725.71 64
1725.80 62
1725.90 59
1725.99 53
1726.09 48
1726.18 42
1726.28 38
1726.37 36
1726.47 37
1726.56 40
1726.66 45
1726.76 51
1726.85 56
1726.95 60
1727.04 63
1727.14 65
1727.23 66
1727.33 67
1727.42 70
1727.52 73
1727.61 77
1727.71 79
1727.80 80
1727.90 78
1728.00 73
1728.09 65
1728.19 57
1728.28 48
1728.38 42
1728.47 37
1728.57 35
1728.66 34
1728.76 33
1728.85 33
1728.95 33
1729.05 33
1729.14 32
1729.24 33
1729.33 34
1729.43 35
1729.52 37
1729.62 40
1729.71 44
1729.81 50
1729.90 56
1730.00 64
1730.10 71
1730.19 77
1730.29 81
1730.38 83
1730.48 82
1730.57 80
1730.67 78
1730.76 77
1730.86 78
1730.95 79
1731.05 79
1731.15 79
1731.24 77
1731.34 73
1731.43 67
1731.53 60
1731.62 55
1731.72 51
1731.81 51
1731.91 54
1732.01 60
1732.10 67
1732.20 73
1732.29 77
1732.39 78
1732.48 75
1732.58 70
1732.67 63
1732.77 55
1732.87 49
1732.96 44
1733.06 41
1733.15 39
1733.25 37
1733.34 36
1733.44 36
1733.53 36
1733.63 38
1733.73 42
1733.82 48
1733.92 56
1734.01 65
1734.11 74
1734.20 81
1734.30 86
1734.39 88
1734.49 87
1734.59 86
1734.68 84
1734.78 84
1734.87 85
1734.97 88
1735.06 93
1735.16 97
1735.25 100
1735.35 101
1735.45 99
1735.54 94
1735.64 86
1735.73 77
1735.83 67
1735.92 56
1736.02 47
1736.12 39
1736.21 32
1736.31 28
1736.40 27
1736.50 28
1736.59 32
1736.69 38
1736.79 45
1736.88 53
1736.98 62
1737.07 70
1737.17 78
1737.26 86
1737.36 93
1737.45 99
1737.55 104
1737.65 108
1737.74 110
1737.84 111
1737.93 109
1738.03 105
1738.12 100
1738.22 95
1738.32 90
1738.41 86
1738.51 84
1738.60 82
1738.70 82
1738.79 82
1738.89 82
1738.99 82
1739.08 81
1739.18 81
1739.27 80
1739.37 79
1739.46 77
1739.56 76
1739.66 75
1739.75 75
1739.85 75
1739.94 76
1740.04 78
1740.13 81
1740.23 85
1740.33 88
1740.42 92
1740.52 96
1740.61 100
1740.71 103
1740.81 106
1740.90 109
1741.00 113
1741.09 116
1741.19 118
1741.28 121
1741.38 123
1741.48 125
1741.57 127
1741.67 128
1741.76 130
1741.86 134
1741.95 137
1742.05 141
1742.15 145
1742.24 148
1742.34 148
1742.43 147
1742.53 144
1742.63 139
1742.72 134
1742.82 127
1742.91 120
1743.01 111
1743.10 103
1743.20 94
1743.30 85
1743.39 79
1743.49 74
1743.58 72
1743.68 72
1743.78 73
1743.87 74
1743.97 75
1744.06 75
1744.16 75
1744.25 76
1744.35 77
1744.45 79
1744.54 82
1744.64 85
1744.73 89
1744.83 93
1744.93 96
1745.02 99
1745.12 102
1745.21 105
1745.31 107
1745.40 107
1745.50 106
1745.60 103
1745.69 98
1745.79 91
1745.88 83
1745.98 74
1746.08 66
1746.17 60
1746.27 55
1746.36 53
1746.46 52
1746.56 52
1746.65 53
1746.75 53
1746.84 51
1746.94 49
1747.04 45
1747.13 42
1747.23 38
1747.32 35
1747.42 34
1747.52 34
1747.61 36
1747.71 39
1747.80 43
1747.90 47
1748.00 52
1748.09 57
1748.19 62
1748.28 66
1748.38 69
1748.47 72
1748.57 73
1748.67 73
1748.76 72
1748.86 71
1748.95 70
1749.05 69
1749.15 69
1749.24 69
1749.34 71
1749.43 73
1749.53 76
1749.63 77
1749.72 78
1749.82 78
1749.91 77
1750.01 74
1750.11 69
1750.20 63
1750.30 56
1750.40 50
1750.49 43
1750.59 38
1750.68 34
1750.78 31
1750.88 28
1750.97 26
1751.07 24
1751.16 23
1751.26 23
1751.36 26
1751.45 31
1751.55 37
1751.64 44
1751.74 50
1751.84 56
1751.93 62
1752.03 67
1752.12 74
1752.22 80
1752.32 87
1752.41 93
1752.51 98
1752.60 101
1752.70 102
1752.80 101
1752.89 99
1752.99 97
1753.09 96
1753.18 97
1753.28 100
1753.37 104
1753.47 110
1753.57 116
1753.66 121
1753.76 124
1753.85 126
1753.95 124
1754.05 119
1754.14 112
1754.24 104
1754.33 96
1754.43 89
1754.53 86
1754.62 85
1754.72 88
1754.82 91
1754.91 95
1755.01 97
1755.10 98
1755.20 95
1755.30 90
1755.39 83
1755.49 74
1755.58 66
1755.68 57
1755.78 49
1755.87 42
1755.97 36
1756.07 30
1756.16 25
1756.26 20
1756.35 15
1756.45 12
1756.55 10
1756.64 11
1756.74 15
1756.84 23
1756.93 32
1757.03 43
1757.12 52
1757.22 60
1757.32 64
1757.41 66
1757.51 65
1757.60 62
1757.70 59
1757.80 56
1757.89 53
1757.99 50
1758.09 46
1758.18 41
1758.28 35
1758.37 28
1758.47 20
1758.57 13
1758.66 6
1758.76 1
1758.86 0
1758.95 0
1759.05 0
1759.14 0
1759.24 0
1759.34 0
1759.43 1
1759.53 3
1759.63 4
1759.72 4
1759.82 3
1759.92 2
1760.01 1
1760.11 1
1760.20 3
1760.30 7
1760.40 13
1760.49 21
1760.59 29
1760.69 36
1760.78 43
1760.88 48
1760.97 50
1761.07 51
1761.17 50
1761.26 49
1761.36 47
1761.46 46
1761.55 45
1761.65 44
1761.75 44
1761.84 43
1761.94 41
1762.03 39
1762.13 37
1762.23 36
1762.32 36
1762.42 37
1762.52 38
1762.61 41
1762.71 43
1762.81 44
1762.90 44
1763.00 42
1763.09 38
1763.19 32
1763.29 27
1763.38 22
1763.48 19
1763.58 18
1763.67 19
1763.77 22
1763.87 26
1763.96 30
1764.06 32
1764.15 33
1764.25 32
1764.35 30
1764.44 29
1764.54 30
1764.64 32
1764.73 36
1764.83 41
1764.93 45
1765.02 48
1765.12 48
1765.22 47
1765.31 45
1765.41 42
1765.50 40
1765.60 39
1765.70 38
1765.79 39
1765.89 40
1765.99 41
1766.08 44
1766.18 47
1766.28 52
1766.37 59
1766.47 65
1766.57 71
1766.66 74
1766.76 75
1766.86 72
1766.95 68
1767.05 62
1767.14 58
1767.24 54
1767.34 52
1767.43 51
1767.53 49
1767.63 45
1767.72 39
1767.82 30
1767.92 19
1768.01 10
1768.11 3
1768.21 0
1768.30 1
1768.40 6
1768.50 15
1768.59 26
1768.69 37
1768.79 48
1768.88 58
1768.98 67
1769.07 77
1769.17 86
1769.27 95
1769.36 104
1769.46 111
1769.56 118
1769.65 122
1769.75 123
1769.85 123
1769.94 122
1770.04 122
1770.14 122
1770.23 125
1770.33 130
1770.43 136
1770.52 142
1770.62 146
1770.72 147
1770.81 144
1770.91 137
1771.01 127
1771.10 115
1771.20 103
1771.30 92
1771.39 83
1771.49 76
1771.59 72
1771.68 70
1771.78 67
1771.88 64
1771.97 59
1772.07 52
1772.17 41
1772.26 29
1772.36 16
1772.46 3
1772.55 0
1772.65 0
1772.75 0
1772.84 0
1772.94 0
1773.04 0
1773.13 4
1773.23 14
1773.33 23
1773.42 31
1773.52 38
1773.62 43
1773.71 46
1773.81 47
1773.91 47
1774.00 45
1774.10 43
1774.20 39
1774.29 36
1774.39 32
1774.49 30
1774.58 29
1774.68 30
1774.78 33
1774.87 37
1774.97 42
1775.07 48
1775.16 54
1775.26 58
1775.36 61
1775.45 63
1775.55 63
1775.65 62
1775.74 61
1775.84 60
1775.94 60
1776.03 63
1776.13 68
1776.23 75
1776.32 81
1776.42 86
1776.52 89
1776.61 88
1776.71 83
1776.81 76
1776.90 67
1777.00 58
1777.10 51
1777.19 46
1777.29 43
1777.39 41
1777.48 41
1777.58 40
1777.68 40
1777.77 39
1777.87 39
1777.97 39
1778.06 39
1778.16 39
1778.26 40
1778.36 42
1778.45 44
1778.55 47
1778.65 50
1778.74 54
1778.84 58
1778.94 63
1779.03 69
1779.13 75
1779.23 81
1779.32 87
1779.42 92
1779.52 95
1779.61 95
1779.71 94
1779.81 89
1779.90 84
1780.00 78
1780.10 73
1780.19 71
1780.29 72
1780.39 78
1780.49 85
1780.58 95
1780.68 103
1780.78 109
1780.87 112
1780.97 112
1781.07 109
1781.16 104
1781.26 100
1781.36 96
1781.45 94
1781.55 94
1781.65 95
1781.74 96
1781.84 98
1781.94 99
1782.04 101
1782.13 104
1782.23 107
1782.33 113
1782.42 120
1782.52 128
1782.62 136
1782.71 142
1782.81 147
1782.91 150
1783.00 150
1783.10 149
1783.20 147
1783.30 146
1783.39 145
1783.49 146
1783.59 147
1783.68 148
1783.78 148
1783.88 145
1783.97 139
1784.07 130
1784.17 118
1784.26 105
1784.36 93
1784.46 82
1784.56 75
1784.65 71
1784.75 70
1784.85 71
1784.94 74
1785.04 78
1785.14 82
1785.23 86
1785.33 89
1785.43 92
1785.53 93
1785.62 94
1785.72 93
1785.82 90
1785.91 85
1786.01 78
1786.11 69
1786.20 59
1786.30 49
1786.40 40
1786.50 34
1786.59 30
1786.69 30
1786.79 33
1786.88 39
1786.98 46
1787.08 54
1787.17 62
1787.27 69
1787.37 74
1787.47 78
1787.56 79
1787.66 78
1787.76 74
1787.85 67
1787.95 59
1788.05 50
1788.15 39
1788.24 29
1788.34 20
1788.44 11
1788.53 2
1788.63 0
1788.73 0
1788.82 0
1788.92 0
1789.02 0
1789.12 0
1789.21 0
1789.31 0
1789.41 4
1789.50 14
1789.60 25
1789.70 35
1789.80 44
1789.89 52
1789.99 59
1790.09 64
1790.18 68
1790.28 70
1790.38 72
1790.48 73
1790.57 74
1790.67 75
1790.77 77
1790.86 79
1790.96 81
1791.06 83
1791.16 86
1791.25 90
1791.35 94
1791.45 98
1791.54 102
1791.64 107
1791.74 111
1791.84 113
1791.93 115
1792.03 117
1792.13 119
1792.22 121
1792.32 125
1792.42 129
1792.52 135
1792.61 141
1792.71 147
1792.81 153
1792.90 158
1793.00 161
1793.10 163
1793.20 164
1793.29 164
1793.39 163
1793.49 161
1793.58 157
1793.68 150
1793.78 143
1793.88 133
1793.97 123
1794.07 115
1794.17 109
1794.27 107
1794.36 108
1794.46 112
1794.56 117
1794.65 123
1794.75 128
1794.85 131
1794.95 132
1795.04 134
1795.14 136
1795.24 140
1795.33 146
1795.43 152
1795.53 159
1795.63 164
1795.72 166
1795.82 165
1795.92 161
1796.02 157
1796.11 153
1796.21 150
1796.31 149
1796.40 150
1796.50 150
1796.60 151
1796.70 150
1796.79 147
1796.89 143
1796.99 138
1797.09 135
1797.18 134
1797.28 135
1797.38 139
1797.48 146
1797.57 155
1797.67 164
1797.77 171
1797.86 176
1797.96 177
1798.06 174
1798.16 167
1798.25 158
1798.35 147
1798.45 136
1798.55 126
1798.64 119
1798.74 115
1798.84 116
1798.94 119
1799.03 124
1799.13 130
1799.23 135
1799.32 138
1799.42 139
1799.52 139
1799.62 139
1799.71 140
1799.81 142
1799.91 145
1800.01 148
1800.10 151
1800.20 151
1800.30 150
1800.40 145
1800.49 139
1800.59 131
1800.69 123
1800.79 113
1800.88 104
1800.98 96
1801.08 88
1801.17 83
1801.27 79
1801.37 77
1801.47 77
1801.56 76
1801.66 76
1801.76 73
1801.86 67
1801.95 59
1802.05 47
1802.15 33
1802.25 19
1802.34 5
1802.44 0
1802.54 0
1802.64 0
1802.73 0
1802.83 0
1802.93 0
1803.03 0
1803.12 1
1803.22 8
1803.32 14
1803.42 18
1803.51 20
1803.61 20
1803.71 19
1803.81 18
1803.90 17
1804.00 18
1804.10 20
1804.20 24
1804.29 28
1804.39 32
1804.49 36
1804.59 38
1804.68 39
1804.78 39
1804.88 39
1804.98 39
1805.07 39
1805.17 39
1805.27 40
1805.37 40
1805.46 41
1805.56 40
1805.66 40
1805.76 39
1805.85 37
1805.95 35
1806.05 33
1806.15 31
1806.24 28
1806.34 26
1806.44 24
1806.54 23
1806.63 24
1806.73 25
1806.83 28
1806.93 31
1807.02 35
1807.12 39
1807.22 44
1807.32 48
1807.41 53
1807.51 58
1807.61 63
1807.71 67
1807.81 70
1807.90 71
1808.00 69
1808.10 65
1808.20 61
1808.29 56
1808.39 52
1808.49 50
1808.59 50
1808.68 50
1808.78 51
1808.88 51
1808.98 51
1809.07 50
1809.17 48
1809.27 45
1809.37 41
1809.46 37
1809.56 33
1809.66 30
1809.76 27
1809.86 26
1809.95 27
1810.05 28
1810.15 30
1810.25 32
1810.34 33
1810.44 35
1810.54 35
1810.64 36
1810.73 36
1810.83 38
1810.93 40
1811.03 42
1811.13 44
1811.22 45
1811.32 47
1811.42 48
1811.52 49
1811.61 51
1811.71 53
1811.81 57
1811.91 63
1812.00 70
1812.10 80
1812.20 90
1812.30 101
1812.40 111
1812.49 119
1812.59 124
1812.69 127
1812.79 127
1812.88 125
1812.98 120
1813.08 115
1813.18 109
1813.27 105
1813.37 102
1813.47 102
1813.57 105
1813.67 109
1813.76 116
1813.86 121
1813.96 125
1814.06 127
1814.15 125
1814.25 121
1814.35 116
1814.45 111
1814.55 107
1814.64 103
1814.74 101
1814.84 99
1814.94 97
1815.03 95
1815.13 93
1815.23 92
1815.33 92
1815.43 94
1815.52 97
1815.62 101
1815.72 105
1815.82 108
1815.91 109
1816.01 108
1816.11 105
1816.21 100
1816.31 94
1816.40 88
1816.50 82
1816.60 78
1816.70 74
1816.80 72
1816.89 69
1816.99 66
1817.09 64
1817.19 61
1817.28 59
1817.38 56
1817.48 53
1817.58 50
1817.68 47
1817.77 44
1817.87 41
1817.97 40
1818.07 41
1818.17 44
1818.26 49
1818.36 56
1818.46 65
1818.56 76
1818.65 88
1818.75 99
1818.85 110
1818.95 120
1819.05 127
1819.14 132
1819.24 134
1819.34 133
1819.44 131
1819.54 127
1819.63 123
1819.73 119
1819.83 114
1819.93 110
1820.03 105
1820.12 100
1820.22 96
1820.32 92
1820.42 88
1820.51 87
1820.61 86
1820.71 85
1820.81 84
1820.91 82
1821.00 78
1821.10 72
1821.20 66
1821.30 59
1821.40 53
1821.49 48
1821.59 43
1821.69 38
1821.79 33
1821.89 27
1821.98 21
1822.08 14
1822.18 9
1822.28 6
1822.38 6
1822.47 9
1822.57 15
1822.67 22
1822.77 30
1822.87 36
1822.96 41
1823.06 44
1823.16 46
1823.26 49
1823.36 52
1823.45 58
1823.55 66
1823.65 74
1823.75 82
1823.85 87
1823.94 90
1824.04 88
1824.14 82
1824.24 72
1824.34 61
1824.43 48
1824.53 36
1824.63 25
1824.73 16
1824.83 9
1824.92 6
1825.02 5
1825.12 7
1825.22 11
1825.32 15
1825.41 19
1825.51 24
1825.61 30
1825.71 36
1825.81 44
1825.91 53
1826.00 63
1826.10 72
1826.20 81
1826.30 89
1826.40 95
1826.49 99
1826.59 103
1826.69 106
1826.79 109
1826.89 110
1826.98 110
1827.08 107
1827.18 101
1827.28 91
1827.38 80
1827.47 69
1827.57 59
1827.67 52
1827.77 50
1827.87 50
1827.97 52
1828.06 54
1828.16 55
1828.26 53
1828.36 48
1828.46 41
1828.55 33
1828.65 27
1828.75 21
1828.85 18
1828.95 16
1829.05 15
1829.14 15
1829.24 14
1829.34 13
1829.44 12
1829.54 12
1829.63 14
1829.73 17
1829.83 21
1829.93 24
1830.03 27
1830.13 28
1830.22 27
1830.32 24
1830.42 21
1830.52 17
1830.62 14
1830.71 12
1830.81 11
1830.91 11
1831.01 11
1831.11 11
1831.21 11
1831.30 10
1831.40 10
1831.50 10
1831.60 8
1831.70 7
1831.79 4
1831.89 0
1831.99 0
1832.09 0
1832.19 0
1832.29 0
1832.38 0
1832.48 0
1832.58 0
1832.68 8
1832.78 17
1832.88 25
1832.97 32
1833.07 37
1833.17 41
1833.27 44
1833.37 45
1833.47 45
1833.56 45
1833.66 46
1833.76 47
1833.86 49
1833.96 52
1834.06 55
1834.15 57
1834.25 58
1834.35 57
1834.45 54
1834.55 51
1834.64 47
1834.74 45
1834.84 45
1834.94 46
1835.04 50
1835.14 55
1835.23 60
1835.33 66
1835.43 71
1835.53 74
1835.63 76
1835.73 78
1835.82 80
1835.92 82
1836.02 84
1836.12 87
1836.22 89
1836.32 90
1836.41 90
1836.51 88
1836.61 85
1836.71 82
1836.81 82
1836.91 84
1837.01 88
1837.10 94
1837.20 101
1837.30 107
1837.40 110
1837.50 110
1837.60 107
1837.69 100
1837.79 92
1837.89 83
1837.99 74
1838.09 66
1838.19 59
1838.28 53
1838.38 47
1838.48 41
1838.58 34
1838.68 27
1838.78 21
1838.87 18
1838.97 19
1839.07 25
1839.17 36
1839.27 50
1839.37 66
1839.47 80
1839.56 91
1839.66 98
1839.76 100
1839.86 98
1839.96 95
1840.06 92
1840.15 88
1840.25 85
1840.35 82
1840.45 77
1840.55 72
1840.65 65
1840.75 59
1840.84 53
1840.94 49
1841.04 48
1841.14 50
1841.24 53
1841.34 57
1841.43 60
1841.53 61
1841.63 60
1841.73 56
1841.83 52
1841.93 47
1842.03 43
1842.12 39
1842.22 36
1842.32 33
1842.42 31
1842.52 28
1842.62 25
1842.72 23
1842.81 21
1842.91 22
1843.01 25
1843.11 30
1843.21 35
1843.31 42
1843.41 47
1843.50 52
1843.60 56
1843.70 58
1843.80 59
1843.90 60
1844.00 60
1844.10 60
1844.19 62
1844.29 63
1844.39 66
1844.49 69
1844.59 71
1844.69 71
1844.79 69
1844.88 64
1844.98 57
1845.08 49
1845.18 41
1845.28 34
1845.38 29
1845.48 26
1845.57 25
1845.67 24
1845.77 23
1845.87 23
1845.97 22
1846.07 21
1846.17 21
1846.26 21
1846.36 21
1846.46 21
1846.56 20
1846.66 17
1846.76 13
1846.86 9
1846.95 5
1847.05 3
1847.15 3
1847.25 4
1847.35 5
1847.45 6
1847.55 6
1847.65 5
1847.74 2
1847.84 0
1847.94 0
1848.04 0
1848.14 0
1848.24 0
1848.34 0
1848.43 2
1848.53 9
1848.63 15
1848.73 21
1848.83 26
1848.93 31
1849.03 36
1849.13 40
1849.22 44
1849.32 48
1849.42 52
1849.52 54
1849.62 53
1849.72 51
1849.82 46
1849.92 40
1850.01 34
1850.11 29
1850.21 25
1850.31 24
1850.41 26
1850.51 30
1850.61 35
1850.71 42
1850.80 48
1850.90 53
1851.00 56
1851.10 58
1851.20 59
1851.30 59
1851.40 59
1851.50 59
1851.59 61
1851.69 62
1851.79 61
1851.89 60
1851.99 56
1852.09 51
1852.19 44
1852.29 37
1852.38 29
1852.48 21
1852.58 14
1852.68 6
1852.78 0
1852.88 0
1852.98 0
1853.08 0
1853.17 0
1853.27 0
1853.37 0
1853.47 0
1853.57 0
1853.67 6
1853.77 14
1853.87 22
1853.97 31
1854.06 39
1854.16 47
1854.26 54
1854.36 60
1854.46 65
1854.56 69
1854.66 70
1854.76 69
1854.85 67
1854.95 65
1855.05 63
1855.15 62
1855.25 65
1855.35 69
1855.45 76
1855.55 83
1855.65 89
1855.74 94
1855.84 97
1855.94 98
1856.04 97
1856.14 96
1856.24 94
1856.34 91
1856.44 88
1856.54 84
1856.63 79
1856.73 73
1856.83 66
1856.93 59
1857.03 52
1857.13 46
1857.23 42
1857.33 39
1857.43 38
1857.52 37
1857.62 36
1857.72 35
1857.82 34
1857.92 33
1858.02 33
1858.12 33
1858.22 34
1858.32 34
1858.42 32
1858.51 29
1858.61 23
1858.71 17
1858.81 9
1858.91 2
1859.01 0
1859.11 0
1859.21 0
1859.31 0
1859.40 0
1859.50 0
1859.60 7
1859.70 17
1859.80 27
1859.90 38
1860.00 47
1860.10 55
1860.20 61
1860.30 64
1860.39 66
1860.49 66
1860.59 66
1860.69 67
1860.79 67
1860.89 68
1860.99 69
1861.09 68
1861.19 67
1861.29 64
1861.39 59
1861.48 54
1861.58 49
1861.68 43
1861.78 36
1861.88 30
1861.98 25
1862.08 20
1862.18 16
1862.28 13
1862.38 12
1862.47 13
1862.57 16
1862.67 20
1862.77 26
1862.87 32
1862.97 39
1863.07 45
1863.17 50
1863.27 54
1863.37 55
1863.47 54
1863.56 50
1863.66 46
1863.76 43
1863.86 42
1863.96 44
1864.06 49
1864.16 56
1864.26 63
1864.36 70
1864.46 74
1864.56 74
1864.65 71
1864.75 65
1864.85 56
1864.95 47
1865.05 37
1865.15 27
1865.25 17
1865.35 7
1865.45 0
1865.55 0
1865.65 0
1865.74 0
1865.84 0
1865.94 0
1866.04 0
1866.14 0
1866.24 2
1866.34 14
1866.44 26
1866.54 35
1866.64 41
1866.74 44
1866.84 44
1866.93 41
1867.03 36
1867.13 32
1867.23 29
1867.33 27
1867.43 28
1867.53 31
1867.63 36
1867.73 40
1867.83 45
1867.93 48
1868.03 51
1868.13 52
1868.22 53
1868.32 53
1868.42 52
1868.52 50
1868.62 48
1868.72 45
1868.82 42
1868.92 39
1869.02 34
1869.12 30
1869.22 24
1869.32 18
1869.41 11
1869.51 5
1869.61 1
1869.71 0
1869.81 0
1869.91 4
1870.01 10
1870.11 19
1870.21 28
1870.31 37
1870.41 45
1870.51 53
1870.61 60
1870.71 66
1870.80 71
1870.90 74
1871.00 77
1871.10 78
1871.20 78
1871.30 77
1871.40 76
1871.50 75
1871.60 76
1871.70 77
1871.80 78
1871.90 80
1872.00 82
1872.10 82
1872.19 81
1872.29 78
1872.39 75
1872.49 70
1872.59 65
1872.69 58
1872.79 52
1872.89 45
1872.99 38
1873.09 33
1873.19 30
1873.29 29
1873.39 29
1873.49 30
1873.59 31
1873.68 30
1873.78 28
1873.88 24
1873.98 20
1874.08 16
1874.18 12
1874.28 10
1874.38 8
1874.48 6
1874.58 4
1874.68 2
1874.78 1
1874.88 1
1874.98 4
1875.08 10
1875.18 17
1875.27 26
1875.37 33
1875.47 39
1875.57 41
1875.67 40
1875.77 36
1875.87 30
1875.97 24
1876.07 21
1876.17 21
1876.27 24
1876.37 31
1876.47 39
1876.57 48
1876.67 57
1876.77 66
1876.87 73
1876.97 80
1877.06 88
1877.16 95
1877.26 102
1877.36 108
1877.46 112
1877.56 113
1877.66 110
1877.76 103
1877.86 94
1877.96 82
1878.06 69
1878.16 57
1878.26 47
1878.36 40
1878.46 35
1878.56 33
1878.66 33
1878.76 33
1878.85 35
1878.95 39
1879.05 44
1879.15 51
1879.25 60
1879.35 68
1879.45 76
1879.55 80
1879.65 81
1879.75 78
1879.85 71
1879.95 60
1880.05 47
1880.15 33
1880.25 19
1880.35 6
1880.45 0
1880.55 0
1880.65 0
1880.75 0
1880.85 0
1880.94 12
1881.04 27
1881.14 42
1881.24 54
1881.34 62
1881.44 66
1881.54 65
1881.64 60
1881.74 52
1881.84 45
1881.94 37
1882.04 31
1882.14 27
1882.24 25
1882.34 26
1882.44 29
1882.54 34
1882.64 41
1882.74 48
1882.84 55
1882.94 60
1883.04 61
1883.14 58
1883.24 52
1883.33 43
1883.43 31
1883.53 18
1883.63 4
1883.73 0
1883.83 0
1883.93 0
1884.03 0
1884.13 0
1884.23 0
1884.33 4
1884.43 19
1884.53 35
1884.63 48
1884.73 56
1884.83 60
1884.93 60
1885.03 57
1885.13 52
1885.23 47
1885.33 43
1885.43 40
1885.53 38
1885.63 35
1885.73 30
1885.83 26
1885.93 21
1886.03 16
1886.12 13
1886.22 13
1886.32 16
1886.42 22
1886.52 29
1886.62 37
1886.72 44
1886.82 50
1886.92 54
1887.02 56
1887.12 56
1887.22 55
1887.32 52
1887.42 48
1887.52 42
1887.62 35
1887.72 28
1887.82 21
1887.92 15
1888.02 9
1888.12 5
1888.22 3
1888.32 1
1888.42 0
1888.52 0
1888.62 0
1888.72 0
1888.82 0
1888.92 1
1889.02 6
1889.12 14
1889.22 23
1889.32 34
1889.42 44
1889.52 53
1889.62 59
1889.72 61
1889.81 59
1889.91 54
1890.01 46
1890.11 37
1890.21 29
1890.31 21
1890.41 15
1890.51 10
1890.61 7
1890.71 6
1890.81 4
1890.91 3
1891.01 1
1891.11 0
1891.21 0
1891.31 0
1891.41 0
1891.51 0
1891.61 1
1891.71 6
1891.81 12
1891.91 18
1892.01 23
1892.11 27
1892.21 29
1892.31 31
1892.41 31
1892.51 30
1892.61 30
1892.71 30
1892.81 30
1892.91 31
1893.01 33
1893.11 35
1893.21 38
1893.31 41
1893.41 43
1893.51 44
1893.61 44
1893.71 43
1893.81 42
1893.91 39
1894.01 36
1894.11 33
1894.21 31
1894.31 28
1894.41 25
1894.51 21
1894.61 16
1894.71 10
1894.81 4
1894.91 0
1895.01 0
1895.11 0
1895.21 0
1895.31 0
1895.41 0
1895.51 0
1895.61 0
1895.71 2
1895.81 6
1895.91 11
1896.01 14
1896.11 16
1896.21 17
1896.31 18
1896.41 18
1896.51 18
1896.61 18
1896.71 20
1896.81 21
1896.91 24
1897.01 26
1897.11 29
1897.21 31
1897.31 33
1897.41 35
1897.51 36
1897.61 36
1897.71 36
1897.81 34
1897.91 32
1898.01 28
1898.11 23
1898.21 18
1898.31 12
1898.41 7
1898.51 3
1898.61 1
1898.71 0
1898.81 2
1898.91 4
1899.01 8
1899.11 12
1899.21 16
1899.31 20
1899.41 22
1899.51 24
1899.61 25
1899.71 26
1899.81 26
1899.91 26
1900.01 25
1900.11 23
1900.21 21
1900.31 20
1900.41 19
1900.51 21
1900.61 25
1900.71 33
1900.81 44
1900.91 57
1901.01 70
1901.11 83
1901.21 93
1901.31 100
1901.41 103
1901.51 103
1901.61 100
1901.71 95
1901.81 88
1901.91 81
1902.01 74
1902.11 68
1902.21 65
1902.31 64
1902.41 65
1902.51 68
1902.61 73
1902.71 76
1902.81 79
1902.91 81
1903.01 81
1903.11 80
1903.21 79
1903.31 78
1903.41 78
1903.51 78
1903.61 79
1903.71 79
1903.81 79
1903.91 78
1904.01 76
1904.11 73
1904.21 69
1904.31 64
1904.41 59
1904.51 53
1904.61 48
1904.71 42
1904.81 38
1904.91 36
1905.01 35
1905.11 36
1905.21 39
1905.31 44
1905.41 49
1905.51 55
1905.61 60
1905.71 64
1905.81 66
1905.91 67
1906.01 66
1906.11 66
1906.21 67
1906.31 70
1906.42 75
1906.52 83
1906.62 92
1906.72 102
1906.82 111
1906.92 118
1907.02 120
1907.12 118
1907.22 110
1907.32 99
1907.42 86
1907.52 73
1907.62 61
1907.72 53
1907.82 49
1907.92 51
1908.02 56
1908.12 64
1908.22 73
1908.32 82
1908.42 89
1908.52 94
1908.62 97
1908.72 99
1908.82 100
1908.92 100
1909.02 100
1909.12 101
1909.22 101
1909.32 102
1909.42 101
1909.52 100
1909.62 98
1909.72 95
1909.82 91
1909.92 86
1910.02 80
1910.12 71
1910.23 62
1910.33 53
1910.43 44
1910.53 38
1910.63 35
1910.73 35
1910.83 39
1910.93 45
1911.03 51
1911.13 56
1911.23 59
1911.33 60
1911.43 58
1911.53 55
1911.63 51
1911.73 47
1911.83 42
1911.93 37
1912.03 33
1912.13 28
1912.23 24
1912.33 21
1912.43 17
1912.53 13
1912.63 9
1912.73 4
1912.83 0
1912.93 0
1913.04 0
1913.14 0
1913.24 0
1913.34 0
1913.44 0
1913.54 0
1913.64 0
1913.74 8
1913.84 17
1913.94 28
1914.04 42
1914.14 58
1914.24 74
1914.34 88
1914.44 101
1914.54 110
1914.64 114
1914.74 114
1914.84 109
1914.94 100
1915.04 89
1915.14 77
1915.24 66
1915.35 56
1915.45 49
1915.55 45
1915.65 44
1915.75 46
1915.85 49
1915.95 51
1916.05 52
1916.15 51
1916.25 48
1916.35 43
1916.45 37
1916.55 32
1916.65 28
1916.75 27
1916.85 28
1916.95 30
1917.05 34
1917.15 37
1917.25 40
1917.35 41
1917.46 42
1917.56 43
1917.66 44
1917.76 47
1917.86 52
1917.96 57
1918.06 61
1918.16 65
1918.26 66
1918.36 65
1918.46 62
1918.56 59
1918.66 56
1918.76 54
1918.86 55
1918.96 56
1919.06 58
1919.16 60
1919.26 61
1919.37 61
1919.47 61
1919.57 61
1919.67 62
1919.77 66
1919.87 72
1919.97 79
1920.07 86
1920.17 92
1920.27 96
1920.37 96
1920.47 93
1920.57 88
1920.67 81
1920.77 74
1920.87 68
1920.97 63
1921.08 61
1921.18 61
1921.28 63
1921.38 68
1921.48 75
1921.58 83
1921.68 92
1921.78 101
1921.88 109
1921.98 117
1922.08 124
1922.18 130
1922.28 136
1922.38 142
1922.48 147
1922.58 150
1922.69 151
1922.79 149
1922.89 145
1922.99 138
1923.09 129
1923.19 119
1923.29 109
1923.39 100
1923.49 92
1923.59 85
1923.69 82
1923.79 81
1923.89 82
1923.99 86
1924.09 90
1924.20 94
1924.30 98
1924.40 99
1924.50 98
1924.60 94
1924.70 88
1924.80 81
1924.90 72
1925.00 64
1925.10 57
1925.20 52
1925.30 50
1925.40 51
1925.50 53
1925.60 57
1925.71 60
1925.81 61
1925.91 59
1926.01 55
1926.11 49
1926.21 43
1926.31 39
1926.41 37
1926.51 38
1926.61 42
1926.71 48
1926.81 55
1926.91 63
1927.02 70
1927.12 77
1927.22 83
1927.32 87
1927.42 90
1927.52 92
1927.62 92
1927.72 91
1927.82 88
1927.92 85
1928.02 80
1928.12 76
1928.22 73
1928.33 70
1928.43 68
1928.53 67
1928.63 66
1928.73 65
1928.83 63
1928.93 61
1929.03 58
1929.13 56
1929.23 54
1929.33 52
1929.43 53
1929.54 55
1929.64 58
1929.74 61
1929.84 64
1929.94 65
1930.04 64
1930.14 60
1930.24 55
1930.34 49
1930.44 43
1930.54 36
1930.64 29
1930.75 22
1930.85 14
1930.95 7
1931.05 1
1931.15 0
1931.25 0
1931.35 0
1931.45 0
1931.55 6
1931.65 13
1931.75 19
1931.85 22
1931.96 23
1932.06 22
1932.16 19
1932.26 15
1932.36 12
1932.46 10
1932.56 9
1932.66 10
1932.76 11
1932.86 12
1932.96 11
1933.07 10
1933.17 7
1933.27 4
1933.37 1
1933.47 0
1933.57 0
1933.67 0
1933.77 0
1933.87 1
1933.97 2
1934.07 4
1934.18 6
1934.28 7
1934.38 8
1934.48 8
1934.58 7
1934.68 5
1934.78 1
1934.88 0
1934.98 0
1935.08 0
1935.19 0
1935.29 0
1935.39 0
1935.49 2
1935.59 11
1935.69 20
1935.79 29
1935.89 37
1935.99 44
1936.09 50
1936.20 56
1936.30 63
1936.40 69
1936.50 76
1936.60 83
1936.70 90
1936.80 95
1936.90 100
1937.00 103
1937.10 106
1937.21 108
1937.31 110
1937.41 110
1937.51 109
1937.61 108
1937.71 106
1937.81 103
1937.91 100
1938.01 96
1938.11 91
1938.22 86
1938.32 82
1938.42 78
1938.52 75
1938.62 75
1938.72 77
1938.82 80
1938.92 84
1939.02 87
1939.13 89
1939.23 88
1939.33 85
1939.43 80
1939.53 75
1939.63 70
1939.73 66
1939.83 63
1939.93 61
1940.04 58
1940.14 54
1940.24 49
1940.34 44
1940.44 39
1940.54 36
1940.64 34
1940.74 34
1940.84 34
1940.95 33
1941.05 33
1941.15 33
1941.25 32
1941.35 32
1941.45 32
1941.55 31
1941.65 31
1941.75 30
1941.86 29
1941.96 29
1942.06 29
1942.16 31
1942.26 35
1942.36 40
1942.46 46
1942.56 53
1942.66 61
1942.77 67
1942.87 72
1942.97 76
1943.07 77
1943.17 77
1943.27 75
1943.37 73
1943.47 72
1943.58 72
1943.68 73
1943.78 75
1943.88 76
1943.98 77
1944.08 75
1944.18 72
1944.28 67
1944.38 61
1944.49 55
1944.59 49
1944.69 43
1944.79 39
1944.89 35
1944.99 33
1945.09 33
1945.19 35
1945.30 38
1945.40 43
1945.50 47
1945.60 49
1945.70 49
1945.80 47
1945.90 44
1946.00 40
1946.11 37
1946.21 36
1946.31 37
1946.41 41
1946.51 45
1946.61 51
1946.71 55
1946.81 59
1946.92 62
1947.02 63
1947.12 65
1947.22 66
1947.32 67
1947.42 68
1947.52 70
1947.62 72
1947.73 75
1947.83 78
1947.93 81
1948.03 82
1948.13 83
1948.23 81
1948.33 76
1948.44 69
1948.54 58
1948.64 45
1948.74 31
1948.84 17
1948.94 6
1949.04 0
1949.14 0
1949.25 0
1949.35 0
1949.45 5
1949.55 16
1949.65 27
1949.75 38
1949.85 47
1949.96 54
1950.06 58
1950.16 59
1950.26 59
1950.36 57
1950.46 56
1950.56 55
1950.66 55
1950.77 55
1950.87 56
1950.97 57
1951.07 56
1951.17 55
1951.27 54
1951.37 52
1951.48 51
1951.58 52
1951.68 54
1951.78 58
1951.88 64
1951.98 70
1952.08 77
1952.19 84
1952.29 90
1952.39 95
1952.49 99
1952.59 102
1952.69 104
1952.79 106
1952.90 108
1953.00 108
1953.10 106
1953.20 101
1953.30 93
1953.40 83
1953.50 72
1953.61 61
1953.71 53
1953.81 48
1953.91 47
1954.01 50
1954.11 56
1954.21 66
1954.32 77
1954.42 90
1954.52 102
1954.62 113
1954.72 121
1954.82 127
1954.93 128
1955.03 126
1955.13 120
1955.23 112
1955.33 103
1955.43 94
1955.53 87
1955.64 81
1955.74 77
1955.84 73
1955.94 70
1956.04 68
1956.14 65
1956.24 63
1956.35 62
1956.45 62
1956.55 63
1956.65 64
1956.75 65
1956.85 66
1956.96 67
1957.06 68
1957.16 70
1957.26 72
1957.36 75
1957.46 77
1957.56 77
1957.67 77
1957.77 75
1957.87 71
1957.97 66
1958.07 60
1958.17 53
1958.28 47
1958.38 41
1958.48 36
1958.58 30
1958.68 24
1958.78 17
1958.88 9
1958.99 1
1959.09 0
1959.19 0
1959.29 0
1959.39 0
1959.49 0
1959.60 0
1959.70 0
1959.80 4
1959.90 8
1960.00 12
1960.10 13
1960.21 14
1960.31 14
1960.41 16
1960.51 21
1960.61 27
1960.71 34
1960.82 42
1960.92 49
1961.02 53
1961.12 55
1961.22 54
1961.32 50
1961.43 44
1961.53 37
1961.63 30
1961.73 24
1961.83 20
1961.93 17
1962.04 16
1962.14 15
1962.24 15
1962.34 14
1962.44 11
1962.54 8
1962.65 5
1962.75 3
1962.85 2
1962.95 4
1963.05 7
1963.15 10
1963.26 14
1963.36 16
1963.46 17
1963.56 17
1963.66 16
1963.76 15
1963.87 13
1963.97 12
1964.07 12
1964.17 11
1964.27 10
1964.37 10
1964.48 10
1964.58 12
1964.68 16
1964.78 21
1964.88 28
1964.99 36
1965.09 44
1965.19 52
1965.29 59
1965.39 64
1965.49 66
1965.60 67
1965.70 66
1965.80 65
1965.90 62
1966.00 59
1966.10 56
1966.21 51
1966.31 45
1966.41 38
1966.51 30
1966.61 22
1966.72 15
1966.82 10
1966.92 8
1967.02 9
1967.12 10
1967.22 12
1967.33 13
1967.43 12
1967.53 9
1967.63 3
1967.73 0
1967.83 0
1967.94 0
1968.04 0
1968.14 0
1968.24 0
1968.34 0
1968.45 5
1968.55 15
1968.65 25
1968.75 34
1968.85 41
1968.96 45
1969.06 46
1969.16 44
1969.26 42
1969.36 38
1969.46 35
1969.57 32
1969.67 29
1969.77 27
1969.87 24
1969.97 22
1970.08 21
1970.18 21
1970.28 23
1970.38 28
1970.48 35
1970.59 43
1970.69 51
1970.79 59
1970.89 65
1970.99 69
1971.09 73
1971.20 75
1971.30 78
1971.40 81
1971.50 84
1971.60 87
1971.71 88
1971.81 87
1971.91 84
1972.01 79
1972.11 73
1972.22 68
1972.32 63
1972.42 59
1972.52 57
1972.62 56
1972.73 56
1972.83 58
1972.93 62
1973.03 68
1973.13 75
1973.24 83
1973.34 91
1973.44 99
1973.54 105
1973.64 110
1973.74 111
1973.85 111
1973.95 108
1974.05 104
1974.15 98
1974.25 92
1974.36 87
1974.46 82
1974.56 77
1974.66 73
1974.76 68
1974.87 63
1974.97 58
1975.07 53
1975.17 49
1975.27 46
1975.38 46
1975.48 48
1975.58 51
1975.68 54
1975.78 56
1975.89 57
1975.99 56
1976.09 53
1976.19 50
1976.30 48
1976.40 49
1976.50 53
1976.60 60
1976.70 69
1976.81 78
1976.91 85
1977.01 89
1977.11 87
1977.21 81
1977.32 71
1977.42 61
1977.52 52
1977.62 47
1977.72 46
1977.83 51
1977.93 59
1978.03 67
1978.13 74
1978.23 77
1978.34 75
1978.44 69
1978.54 59
1978.64 48
1978.74 38
1978.85 30
1978.95 26
1979.05 26
1979.15 29
1979.26 35
1979.36 43
1979.46 51
1979.56 58
1979.66 64
1979.77 69
1979.87 74
1979.97 78
1980.07 82
1980.17 87
1980.28 92
1980.38 96
1980.48 100
1980.58 103
1980.69 104
1980.79 103
1980.89 101
1980.99 99
1981.09 97
1981.20 97
1981.30 98
1981.40 101
1981.50 105
1981.60 109
1981.71 113
1981.81 114
1981.91 114
1982.01 111
1982.12 106
1982.22 100
1982.32 94
1982.42 88
1982.52 83
1982.63 79
1982.73 76
1982.83 73
1982.93 68
1983.04 61
1983.14 53
1983.24 44
1983.34 34
1983.44 25
1983.55 19
1983.65 15
1983.75 12
1983.85 11
1983.96 8
1984.06 4
1984.16 0
1984.26 0
1984.36 0
1984.47 0
1984.57 0
1984.67 0
1984.77 0
1984.88 5
1984.98 18
1985.08 30
1985.18 40
1985.28 48
1985.39 55
1985.49 60
1985.59 65
1985.69 70
1985.80 75
1985.90 80
1986.00 87
1986.10 93
1986.21 100
1986.31 107
1986.41 113
1986.51 118
1986.61 121
1986.72 123
1986.82 121
1986.92 119
1987.02 115
1987.13 111
1987.23 108
1987.33 107
1987.43 108
1987.54 110
1987.64 113
1987.74 116
1987.84 118
1987.94 119
1988.05 118
1988.15 115
1988.25 111
1988.35 106
1988.46 101
1988.56 96
1988.66 90
1988.76 85
1988.87 81
1988.97 78
1989.07 76
1989.17 75
1989.28 75
1989.38 73
1989.48 71
1989.58 67
1989.68 62
1989.79 56
1989.89 50
1989.99 45
1990.09 40
1990.20 37
1990.30 36
1990.40 36
1990.50 36
1990.61 37
1990.71 38
1990.81 38
1990.91 38
1991.02 38
1991.12 36
1991.22 35
1991.32 32
1991.43 30
1991.53 27
1991.63 24
1991.73 22
1991.84 21
1991.94 20
1992.04 21
1992.14 24
1992.25 29
1992.35 33
1992.45 37
1992.55 38
1992.65 36
1992.76 30
1992.86 22
1992.96 11
1993.06 0
1993.17 0
1993.27 0
1993.37 0
1993.47 0
1993.58 0
1993.68 0
1993.78 0
1993.88 2
1993.99 8
1994.09 12
1994.19 15
1994.29 17
1994.40 18
1994.50 18
1994.60 17
1994.70 16
1994.81 17
1994.91 18
1995.01 20
1995.11 23
1995.22 27
1995.32 31
1995.42 35
1995.52 38
1995.63 41
1995.73 42
1995.83 44
1995.94 45
1996.04 46
1996.14 48
1996.24 51
1996.35 56
1996.45 61
1996.55 68
1996.65 75
1996.76 82
1996.86 87
1996.96 92
1997.06 95
1997.17 96
1997.27 96
1997.37 95
1997.47 93
1997.58 90
1997.68 85
1997.78 78
1997.88 70
1997.99 62
1998.09 54
1998.19 49
1998.29 48
1998.40 51
1998.50 58
1998.60 68
1998.70 81
1998.81 95
1998.91 108
1999.01 118
1999.12 126
1999.22 130
1999.32 130
1999.42 127
1999.53 121
1999.63 114
1999.73 107
1999.83 102
1999.94 99
2000.04 99
2000.14 101
2000.24 104
2000.35 108
2000.45 111
2000.55 113
2000.65 115
2000.76 115
2000.86 115
2000.96 114
2001.07 112
2001.17 108
2001.27 103
2001.37 95
2001.48 86
2001.58 76
2001.68 67
2001.78 59
2001.89 54
2001.99 50
2002.09 48
2002.20 47
2002.30 46
2002.40 46
2002.50 45
2002.61 43
2002.71 40
2002.81 38
2002.91 36
2003.02 36
2003.12 38
2003.22 43
2003.33 49
2003.43 55
2003.53 62
2003.63 67
2003.74 71
2003.84 73
2003.94 75
2004.04 76
2004.15 79
2004.25 82
2004.35 86
2004.46 89
2004.56 92
2004.66 92
2004.76 90
2004.87 86
2004.97 79
2005.07 71
2005.17 63
2005.28 56
2005.38 51
2005.48 49
2005.59 47
2005.69 46
2005.79 45
2005.89 43
2006.00 40
2006.10 36
2006.20 33
2006.31 32
2006.41 33
2006.51 36
2006.61 42
2006.72 48
2006.82 53
2006.92 57
2007.03 58
2007.13 56
2007.23 53
2007.33 48
2007.44 43
2007.54 40
2007.64 37
2007.75 36
2007.85 36
2007.95 37
2008.05 38
2008.16 39
2008.26 39
2008.36 40
2008.46 40
2008.57 41
2008.67 43
2008.77 45
2008.88 47
2008.98 49
2009.08 48
2009.19 45
2009.29 39
2009.39 32
2009.49 24
2009.60 17
2009.70 11
2009.80 7
2009.91 6
2010.01 5
2010.11 4
2010.21 3
2010.32 2
2010.42 1
2010.52 0
2010.63 1
2010.73 4
2010.83 8
2010.93 14
2011.04 21
2011.14 29
2011.24 36
2011.35 43
2011.45 49
2011.55 54
2011.66 58
2011.76 60
2011.86 61
2011.96 61
2012.07 60
2012.17 58
2012.27 56
2012.38 53
2012.48 49
2012.58 47
2012.68 46
2012.79 47
2012.89 51
2012.99 58
2013.10 66
2013.20 74
2013.30 80
2013.41 84
2013.51 84
2013.61 79
2013.71 71
2013.82 59
2013.92 46
2014.02 33
2014.13 21
2014.23 12
2014.33 7
2014.44 7
2014.54 11
2014.64 19
2014.74 30
2014.85 42
2014.95 53
2015.05 62
2015.16 69
2015.26 72
2015.36 74
2015.47 73
2015.57 72
2015.67 70
2015.78 67
2015.88 62
2015.98 56
2016.08 47
2016.19 36
2016.29 23
2016.39 9
2016.50 0
2016.60 0
2016.70 0
2016.81 0
2016.91 0
2017.01 0
2017.11 0
2017.22 3
2017.32 8
2017.42 11
2017.53 12
2017.63 12
2017.73 11
2017.84 10
2017.94 9
2018.04 11
2018.15 14
2018.25 19
2018.35 25
2018.46 32
2018.56 37
2018.66 41
2018.76 41
2018.87 39
2018.97 33
2019.07 26
2019.18 18
2019.28 11
2019.38 7
2019.49 7
2019.59 9
2019.69 14
2019.80 20
2019.90 25
2020.00 28
2020.11 29
2020.21 29
2020.31 29
2020.42 31
2020.52 34
2020.62 41
2020.72 49
2020.83 60
2020.93 70
2021.03 79
2021.14 85
2021.24 89
2021.34 89
2021.45 87
2021.55 83
2021.65 77
2021.76 71
2021.86 65
2021.96 60
2022.07 57
2022.17 55
2022.27 55
2022.38 55
2022.48 54
2022.58 53
2022.69 49
2022.79 46
2022.89 42
2023.00 40
2023.10 39
2023.20 41
2023.30 44
2023.41 48
2023.51 52
2023.61 55
2023.72 58
2023.82 61
2023.92 66
2024.03 73
2024.13 81
2024.23 90
2024.34 97
2024.44 102
2024.54 103
2024.65 101
2024.75 97
2024.85 91
2024.96 87
2025.06 85
2025.16 86
2025.27 90
2025.37 96
2025.47 104
2025.58 112
2025.68 119
2025.78 125
2025.89 128
2025.99 131
2026.09 131
2026.20 129
2026.30 126
2026.40 121
2026.51 114
2026.61 106
2026.71 96
2026.82 86
2026.92 75
2027.02 66
2027.13 58
2027.23 52
2027.33 49
2027.44 47
2027.54 46
2027.64 45
2027.75 43
2027.85 39
2027.95 33
2028.06 26
2028.16 20
2028.26 15
2028.37 14
2028.47 15
2028.57 19
2028.68 26
2028.78 33
2028.88 39
2028.99 43
2029.09 43
2029.19 41
2029.30 36
2029.40 28
2029.50 20
2029.61 12
2029.71 5
2029.81 0
2029.92 0
2030.02 0
2030.12 0
2030.23 0
2030.33 0
2030.44 0
2030.54 0
2030.64 0
2030.75 1
2030.85 5
2030.95 10
2031.06 16
2031.16 22
2031.26 28
2031.37 34
2031.47 39
2031.57 43
2031.68 47
2031.78 50
2031.88 53
2031.99 56
2032.09 56
2032.19 54
2032.30 48
2032.40 40
2032.50 29
2032.61 19
2032.71 10
2032.81 4
2032.92 2
2033.02 3
2033.13 7
2033.23 10
2033.33 13
2033.44 12
2033.54 9
2033.64 4
2033.75 0
2033.85 0
2033.95 0
2034.06 0
2034.16 3
2034.26 16
2034.37 32
2034.47 51
2034.57 70
2034.68 89
2034.78 105
2034.88 119
2034.99 130
2035.09 138
2035.20 143
2035.30 146
2035.40 146
2035.51 146
2035.61 146
2035.71 146
2035.82 149
2035.92 154
2036.02 160
2036.13 168
2036.23 176
2036.33 182
2036.44 186
2036.54 187
2036.65 184
2036.75 178
2036.85 169
2036.96 159
2037.06 149
2037.16 139
2037.27 129
2037.37 121
2037.47 114
2037.58 108
2037.68 102
2037.78 98
2037.89 96
2037.99 97
2038.10 100
2038.20 105
2038.30 111
2038.41 117
2038.51 120
2038.61 120
2038.72 116
2038.82 108
2038.92 99
2039.03 90
2039.13 83
2039.24 79
2039.34 78
2039.44 78
2039.55 79
2039.65 78
2039.75 77
2039.86 74
2039.96 69
2040.07 65
2040.17 61
2040.27 59
2040.38 57
2040.48 56
2040.58 55
2040.69 53
2040.79 52
2040.89 50
2041.00 48
2041.10 49
2041.21 51
2041.31 55
2041.41 60
2041.52 65
2041.62 70
2041.72 73
2041.83 76
2041.93 78
2042.04 82
2042.14 88
2042.24 97
2042.35 106
2042.45 116
2042.55 123
2042.66 126
2042.76 125
2042.87 120
2042.97 112
2043.07 103
2043.18 95
2043.28 90
2043.38 87
2043.49 87
2043.59 89
2043.70 91
2043.80 93
2043.90 96
2044.01 98
2044.11 102
2044.21 105
2044.32 108
2044.42 111
2044.53 110
2044.63 107
2044.73 101
2044.84 93
2044.94 85
2045.04 79
2045.15 77
2045.25 80
2045.36 88
2045.46 99
2045.56 112
2045.67 124
2045.77 133
2045.87 138
2045.98 138
2046.08 134
2046.19 127
2046.29 118
2046.39 109
2046.50 102
2046.60 96
2046.71 93
2046.81 91
2046.91 90
2047.02 88
2047.12 86
2047.22 83
2047.33 80
2047.43 77
2047.54 75
2047.64 74
2047.74 74
2047.85 75
2047.95 76
2048.06 75
2048.16 70
2048.26 63
2048.37 52
2048.47 39
2048.57 24
2048.68 9
2048.78 0
2048.89 0
2048.99 0
2049.09 0
2049.20 0
2049.30 0
2049.41 0
2049.51 0
2049.61 5
2049.72 15
2049.82 23
2049.93 31
2050.03 39
2050.13 47
2050.24 56
2050.34 64
2050.45 72
2050.55 78
2050.65 82
2050.76 82
2050.86 80
2050.97 76
2051.07 71
2051.17 67
2051.28 65
2051.38 65
2051.48 66
2051.59 68
2051.69 70
2051.80 72
2051.90 72
2052.00 70
2052.11 66
2052.21 61
2052.32 54
2052.42 45
2052.52 36
2052.63 26
2052.73 18
2052.84 13
2052.94 11
2053.04 13
2053.15 18
2053.25 26
2053.36 35
2053.46 44
2053.56 51
2053.67 55
2053.77 56
2053.88 53
2053.98 49
2054.08 43
2054.19 36
2054.29 30
2054.40 27
2054.50 25
2054.60 27
2054.71 32
2054.81 39
2054.92 49
2055.02 60
2055.13 70
2055.23 80
2055.33 87
2055.44 92
2055.54 94
2055.65 93
2055.75 91
2055.85 88
2055.96 84
2056.06 81
2056.17 80
2056.27 80
2056.37 83
2056.48 86
2056.58 91
2056.69 97
2056.79 101
2056.89 105
2057.00 107
2057.10 107
2057.21 106
2057.31 104
2057.41 102
2057.52 101
2057.62 100
2057.73 99
2057.83 97
2057.94 93
2058.04 88
2058.14 81
2058.25 74
2058.35 66
2058.46 60
2058.56 54
2058.66 49
2058.77 44
2058.87 41
2058.98 39
2059.08 40
2059.19 44
2059.29 50
2059.39 60
2059.50 72
2059.60 83
2059.71 93
2059.81 101
2059.91 105
2060.02 105
2060.12 101
2060.23 93
2060.33 84
2060.44 73
2060.54 62
2060.64 52
2060.75 45
2060.85 42
2060.96 42
2061.06 46
2061.16 52
2061.27 59
2061.37 67
2061.48 74
2061.58 80
2061.69 86
2061.79 92
2061.89 97
2062.00 104
2062.10 110
2062.21 117
2062.31 122
2062.42 127
2062.52 130
2062.62 130
2062.73 128
2062.83 123
2062.94 117
2063.04 110
2063.14 104
2063.25 97
2063.35 91
2063.46 85
2063.56 78
2063.67 70
2063.77 60
2063.87 51
2063.98 41
2064.08 33
2064.19 25
2064.29 19
2064.40 15
2064.50 12
2064.60 11
2064.71 11
2064.81 13
2064.92 15
2065.02 19
2065.13 23
2065.23 26
2065.33 29
2065.44 30
2065.54 30
2065.65 28
2065.75 24
2065.86 20
2065.96 17
2066.07 15
2066.17 14
2066.27 16
2066.38 20
2066.48 26
2066.59 33
2066.69 39
2066.80 43
2066.90 46
2067.00 45
2067.11 42
2067.21 37
2067.32 31
2067.42 27
2067.53 25
2067.63 27
2067.73 32
2067.84 40
2067.94 49
2068.05 58
2068.15 66
2068.26 71
2068.36 75
2068.47 78
2068.57 79
2068.67 81
2068.78 83
2068.88 86
2068.99 90
2069.09 95
2069.20 99
2069.30 103
2069.40 106
2069.51 106
2069.61 104
2069.72 100
2069.82 93
2069.93 83
2070.03 72
2070.14 60
2070.24 49
2070.34 38
2070.45 28
2070.55 20
2070.66 14
2070.76 9
2070.87 6
2070.97 5
2071.08 5
2071.18 8
2071.28 11
2071.39 14
2071.49 18
2071.60 21
2071.70 23
2071.81 24
2071.91 26
2072.02 28
2072.12 31
2072.23 35
2072.33 39
2072.43 42
2072.54 45
2072.64 47
2072.75 49
2072.85 50
2072.96 53
2073.06 59
2073.17 65
2073.27 73
2073.37 80
2073.48 86
2073.58 88
2073.69 88
2073.79 84
2073.90 80
2074.00 75
2074.11 72
2074.21 70
2074.32 71
2074.42 72
2074.52 73
2074.63 73
2074.73 71
2074.84 67
2074.94 60
2075.05 51
2075.15 41
2075.26 31
2075.36 22
2075.47 13
2075.57 6
2075.67 0
2075.78 0
2075.88 0
2075.99 0
2076.09 0
2076.20 7
2076.30 18
2076.41 30
2076.51 42
2076.62 54
2076.72 63
2076.82 69
2076.93 73
2077.03 74
2077.14 71
2077.24 66
2077.35 59
2077.45 52
2077.56 44
2077.66 38
2077.77 34
2077.87 30
2077.98 28
2078.08 24
2078.18 19
2078.29 11
2078.39 3
2078.50 0
2078.60 0
2078.71 0
2078.81 0
2078.92 0
2079.02 1
2079.13 7
2079.23 11
2079.34 12
2079.44 10
2079.55 6
2079.65 1
2079.75 0
2079.86 0
2079.96 0
2080.07 1
2080.17 7
2080.28 13
2080.38 18
2080.49 21
2080.59 22
2080.70 21
2080.80 18
2080.91 16
2081.01 16
2081.12 19
2081.22 25
2081.33 33
2081.43 43
2081.53 53
2081.64 60
2081.74 65
2081.85 67
2081.95 65
2082.06 62
2082.16 59
2082.27 57
2082.37 58
2082.48 64
2082.58 72
2082.69 83
2082.79 93
2082.90 101
2083.00 107
2083.11 110
2083.21 111
2083.32 111
2083.42 113
2083.52 117
2083.63 122
2083.73 128
2083.84 132
2083.94 134
2084.05 132
2084.15 125
2084.26 115
2084.36 104
2084.47 93
2084.57 84
2084.68 77
2084.78 73
2084.89 72
2084.99 72
2085.10 73
2085.20 73
2085.31 72
2085.41 72
2085.52 73
2085.62 76
2085.73 82
2085.83 92
2085.94 105
2086.04 118
2086.14 132
2086.25 143
2086.35 152
2086.46 156
2086.56 157
2086.67 154
2086.77 149
2086.88 142
2086.98 135
2087.09 126
2087.19 118
2087.30 110
2087.40 101
2087.51 92
2087.61 83
2087.72 74
2087.82 65
2087.93 57
2088.03 49
2088.14 43
2088.24 37
2088.35 32
2088.45 28
2088.56 24
2088.66 20
2088.77 16
2088.87 13
2088.98 12
2089.08 13
2089.19 15
2089.29 19
2089.40 23
2089.50 26
2089.61 27
2089.71 25
2089.82 19
2089.92 12
2090.03 3
2090.13 0
2090.24 0
2090.34 0
2090.45 0
2090.55 0
2090.66 0
2090.76 0
2090.87 3
2090.97 12
2091.07 18
2091.18 21
2091.28 20
2091.39 16
2091.49 10
2091.60 4
2091.70 0
2091.81 0
2091.91 0
2092.02 1
2092.12 5
2092.23 10
2092.33 14
2092.44 17
2092.54 19
2092.65 20
2092.75 20
2092.86 20
2092.96 20
2093.07 19
2093.17 18
2093.28 17
2093.38 16
2093.49 14
2093.59 11
2093.70 7
2093.80 3
2093.91 0
2094.01 0
2094.12 0
2094.22 0
2094.33 0
2094.43 0
2094.54 0
2094.65 1
2094.75 12
2094.86 24
2094.96 35
2095.07 44
2095.17 50
2095.28 53
2095.38 54
2095.49 53
2095.59 51
2095.70 48
2095.80 44
2095.91 40
2096.01 37
2096.12 34
2096.22 32
2096.33 33
2096.43 36
2096.54 42
2096.64 49
2096.75 55
2096.85 60
2096.96 63
2097.06 64
2097.17 63
2097.27 63
2097.38 64
2097.48 68
2097.59 74
2097.69 81
2097.80 88
2097.90 94
2098.01 96
2098.11 96
2098.22 93
2098.32 88
2098.43 84
2098.53 79
2098.64 76
2098.74 73
2098.85 72
2098.95 71
2099.06 71
2099.16 72
2099.27 75
2099.37 78
2099.48 81
2099.59 85
2099.69 88
2099.80 91
2099.90 93
2100.01 95
2100.11 96
2100.22 98
2100.32 99
2100.43 101
2100.53 101
2100.64 101
2100.74 99
2100.85 97
2100.95 95
2101.06 92
2101.16 89
2101.27 86
2101.37 82
2101.48 79
2101.58 75
2101.69 72
2101.79 68
2101.90 66
2102.00 63
2102.11 62
2102.22 61
2102.32 60
2102.43 59
2102.53 59
2102.64 58
2102.74 57
2102.85 55
2102.95 53
2103.06 49
2103.16 44
2103.27 40
2103.37 36
2103.48 33
2103.58 31
2103.69 30
2103.79 29
2103.90 27
2104.00 24
2104.11 21
2104.22 17
2104.32 15
2104.43 14
2104.53 15
2104.64 18
2104.74 22
2104.85 28
2104.95 34
2105.06 40
2105.16 46
2105.27 51
2105.37 55
2105.48 58
2105.58 60
2105.69 60
2105.79 60
2105.90 58
2106.01 55
2106.11 52
2106.22 48
2106.32 44
2106.43 39
2106.53 35
2106.64 33
2106.74 34
2106.85 38
2106.95 46
2107.06 55
2107.16 63
2107.27 70
2107.38 74
2107.48 75
2107.59 73
2107.69 71
2107.80 70
2107.90 72
2108.01 79
2108.11 88
2108.22 98
2108.32 107
2108.43 114
2108.53 117
2108.64 117
2108.75 114
2108.85 109
2108.96 105
2109.06 103
2109.17 105
2109.27 110
2109.38 119
2109.48 131
2109.59 143
2109.69 156
2109.80 168
2109.90 178
2110.01 185
2110.12 189
2110.22 191
2110.33 191
2110.43 190
2110.54 188
2110.64 186
2110.75 185
2110.85 184
2110.96 184
2111.06 184
2111.17 185
2111.28 185
2111.38 185
2111.49 184
2111.59 182
2111.70 178
2111.80 173
2111.91 168
2112.01 161
2112.12 154
2112.22 147
2112.33 141
2112.44 135
2112.54 130
2112.65 127
2112.75 126
2112.86 125
2112.96 125
2113.07 125
2113.17 123
2113.28 120
2113.39 116
2113.49 113
2113.60 111
2113.70 111
2113.81 114
2113.91 119
2114.02 125
2114.12 130
2114.23 135
2114.34 137
2114.44 137
2114.55 135
2114.65 131
2114.76 127
2114.86 122
2114.97 117
2115.07 114
2115.18 111
2115.29 111
2115.39 113
2115.50 117
2115.60 122
2115.71 129
2115.81 136
2115.92 143
2116.02 149
2116.13 153
2116.24 154
2116.34 152
2116.45 146
2116.55 137
2116.66 124
2116.76 109
2116.87 93
2116.97 76
2117.08 60
2117.19 45
2117.29 33
2117.40 23
2117.50 17
2117.61 14
2117.71 15
2117.82 19
2117.92 25
2118.03 32
2118.14 38
2118.24 41
2118.35 41
2118.45 38
2118.56 31
2118.66 22
2118.77 11
2118.88 1
2118.98 0
2119.09 0
2119.19 0
2119.30 0
2119.40 0
2119.51 0
2119.62 0
2119.72 0
2119.83 6
2119.93 14
2120.04 21
2120.14 28
2120.25 33
2120.36 35
2120.46 36
2120.57 35
2120.67 33
2120.78 30
2120.88 27
2120.99 23
2121.10 21
2121.20 18
2121.31 17
2121.41 15
2121.52 14
2121.62 14
2121.73 14
2121.84 16
2121.94 19
2122.05 24
2122.15 30
2122.26 37
2122.36 43
2122.47 48
2122.58 51
2122.68 52
2122.79 51
2122.89 50
2123.00 48
2123.10 47
2123.21 47
2123.32 48
2123.42 48
2123.53 49
2123.63 49
2123.74 48
2123.84 47
2123.95 45
2124.06 44
2124.16 43
2124.27 43
2124.37 44
2124.48 46
2124.58 49
2124.69 54
2124.80 59
2124.90 65
2125.01 70
2125.11 73
2125.22 74
2125.33 73
2125.43 71
2125.54 68
2125.64 66
2125.75 65
2125.85 67
2125.96 69
2126.07 73
2126.17 77
2126.28 80
2126.38 83
2126.49 84
2126.60 84
2126.70 82
2126.81 80
2126.91 78
2127.02 75
2127.12 73
2127.23 71
2127.34 70
2127.44 68
2127.55 65
2127.65 62
2127.76 57
2127.87 51
2127.97 45
2128.08 38
2128.18 32
2128.29 27
2128.40 24
2128.50 26
2128.61 32
2128.71 42
2128.82 55
2128.92 69
2129.03 85
2129.14 99
2129.24 111
2129.35 121
2129.45 130
2129.56 137
2129.67 143
2129.77 147
2129.88 150
2129.98 152
2130.09 152
2130.20 151
2130.30 150
2130.41 148
2130.51 147
2130.62 144
2130.73 140
2130.83 134
2130.94 125
2131.04 113
2131.15 99
2131.26 84
2131.36 69
2131.47 55
2131.57 43
2131.68 33
2131.79 25
2131.89 19
2132.00 15
2132.10 14
2132.21 14
2132.31 16
2132.42 20
2132.53 25
2132.63 31
2132.74 38
2132.84 47
2132.95 57
2133.06 68
2133.16 80
2133.27 90
2133.38 99
2133.48 104
2133.59 105
2133.69 102
2133.80 95
2133.91 85
2134.01 73
2134.12 61
2134.22 51
2134.33 43
2134.44 38
2134.54 37
2134.65 38
2134.75 41
2134.86 47
2134.97 53
2135.07 60
2135.18 66
2135.28 72
2135.39 78
2135.50 81
2135.60 83
2135.71 82
2135.81 78
2135.92 73
2136.03 66
2136.13 58
2136.24 49
2136.34 42
2136.45 37
2136.56 34
2136.66 35
2136.77 38
2136.87 42
2136.98 47
2137.09 52
2137.19 55
2137.30 56
2137.41 56
2137.51 56
2137.62 57
2137.72 59
2137.83 64
2137.94 71
2138.04 78
2138.15 86
2138.25 91
2138.36 95
2138.47 95
2138.57 94
2138.68 92
2138.79 90
2138.89 89
2139.00 89
2139.10 91
2139.21 95
2139.32 98
2139.42 101
2139.53 103
2139.63 105
2139.74 107
2139.85 110
2139.95 114
2140.06 120
2140.17 126
2140.27 132
2140.38 136
2140.48 138
2140.59 135
2140.70 129
2140.80 118
2140.91 105
2141.01 89
2141.12 73
2141.23 57
2141.33 44
2141.44 33
2141.55 25
2141.65 20
2141.76 17
2141.86 15
2141.97 14
2142.08 12
2142.18 10
2142.29 7
2142.40 3
2142.50 0
2142.61 0
2142.71 0
2142.82 0
2142.93 0
2143.03 0
2143.14 0
2143.25 0
2143.35 2
2143.46 5
2143.56 6
2143.67 7
2143.78 8
2143.88 9
2143.99 10
2144.10 11
2144.20 12
2144.31 13
2144.41 14
2144.52 16
2144.63 19
2144.73 23
2144.84 30
2144.95 39
2145.05 48
2145.16 57
2145.27 65
2145.37 71
2145.48 75
2145.58 76
2145.69 76
2145.80 75
2145.90 73
2146.01 72
2146.12 72
2146.22 74
2146.33 77
2146.43 82
2146.54 90
2146.65 101
2146.75 114
2146.86 127
2146.97 140
2147.07 151
2147.18 158
2147.29 162
2147.39 161
2147.50 158
2147.60 153
2147.71 146
2147.82 137
2147.92 127
2148.03 115
2148.14 102
2148.24 89
2148.35 77
2148.46 67
2148.56 60
2148.67 57
2148.77 56
2148.88 58
2148.99 60
2149.09 60
2149.20 59
2149.31 56
2149.41 53
2149.52 51
2149.63 50
2149.73 51
2149.84 55
2149.95 58
2150.05 61
2150.16 63
2150.26 63
2150.37 64
2150.48 66
2150.58 69
2150.69 75
2150.80 82
2150.90 90
2151.01 96
2151.12 100
2151.22 102
2151.33 101
2151.44 99
2151.54 96
2151.65 94
2151.75 92
2151.86 92
2151.97 92
2152.07 92
2152.18 92
2152.29 92
2152.39 89
2152.50 84
2152.61 77
2152.71 68
2152.82 58
2152.93 50
2153.03 43
2153.14 40
2153.25 39
2153.35 40
2153.46 42
2153.57 44
2153.67 46
2153.78 48
2153.88 51
2153.99 55
2154.10 62
2154.20 70
2154.31 78
2154.42 85
2154.52 89
2154.63 90
2154.74 86
2154.84 81
2154.95 75
2155.06 71
2155.16 68
2155.27 69
2155.38 72
2155.48 77
2155.59 82
2155.70 86
2155.80 89
2155.91 90
2156.02 90
2156.12 89
2156.23 89
2156.34 89
2156.44 92
2156.55 96
2156.66 101
2156.76 108
2156.87 115
2156.98 122
2157.08 128
2157.19 133
2157.29 135
2157.40 134
2157.51 132
2157.61 128
2157.72 125
2157.83 122
2157.93 120
2158.04 118
2158.15 117
2158.25 115
2158.36 113
2158.47 111
2158.57 109
2158.68 108
2158.79 110
2158.89 115
2159.00 122
2159.11 128
2159.21 134
2159.32 138
2159.43 138
2159.53 134
2159.64 129
2159.75 122
2159.85 115
2159.96 110
2160.07 106
2160.17 104
2160.28 104
2160.39 104
2160.49 105
2160.60 105
2160.71 104
2160.81 102
2160.92 99
2161.03 96
2161.13 92
2161.24 89
2161.35 85
2161.45 81
2161.56 76
2161.67 70
2161.77 62
2161.88 55
2161.99 47
2162.09 41
2162.20 38
2162.31 36
2162.42 36
2162.52 37
2162.63 37
2162.74 36
2162.84 32
2162.95 27
2163.06 20
2163.16 13
2163.27 7
2163.38 4
2163.48 2
2163.59 4
2163.70 7
2163.80 12
2163.91 16
2164.02 19
2164.12 21
2164.23 21
2164.34 20
2164.44 19
2164.55 19
2164.66 22
2164.76 28
2164.87 37
2164.98 49
2165.08 62
2165.19 75
2165.30 88
2165.40 97
2165.51 104
2165.62 106
2165.73 104
2165.83 99
2165.94 91
2166.05 84
2166.15 77
2166.26 73
2166.37 71
2166.47 73
2166.58 78
2166.69 85
2166.79 92
2166.90 98
2167.01 103
2167.11 105
2167.22 104
2167.33 100
2167.43 96
2167.54 91
2167.65 87
2167.75 85
2167.86 86
2167.97 87
2168.08 90
2168.18 92
2168.29 93
2168.40 92
2168.50 90
2168.61 86
2168.72 81
2168.82 75
2168.93 69
2169.04 63
2169.14 56
2169.25 50
2169.36 46
2169.47 43
2169.57 42
2169.68 43
2169.79 47
2169.89 53
2170.00 60
2170.11 69
2170.21 76
2170.32 83
2170.43 87
2170.53 88
2170.64 87
2170.75 83
2170.86 77
2170.96 70
2171.07 62
2171.18 55
2171.28 49
2171.39 43
2171.50 37
2171.60 32
2171.71 30
2171.82 29
2171.92 32
2172.03 36
2172.14 43
2172.25 50
2172.35 57
2172.46 61
2172.57 63
2172.67 61
2172.78 57
2172.89 52
2172.99 46
2173.10 40
2173.21 35
2173.32 31
2173.42 27
2173.53 24
2173.64 21
2173.74 16
2173.85 10
2173.96 3
2174.06 0
2174.17 0
2174.28 0
2174.39 0
2174.49 0
2174.60 0
2174.71 0
2174.81 0
2174.92 7
2175.03 13
2175.13 18
2175.24 21
2175.35 21
2175.46 20
2175.56 20
2175.67 20
2175.78 23
2175.88 30
2175.99 39
2176.10 50
2176.21 62
2176.31 72
2176.42 80
2176.53 85
2176.63 85
2176.74 84
2176.85 80
2176.96 77
2177.06 75
2177.17 74
2177.28 76
2177.38 79
2177.49 83
2177.60 86
2177.70 89
2177.81 90
2177.92 89
2178.03 86
2178.13 81
2178.24 74
2178.35 67
2178.45 61
2178.56 57
2178.67 56
2178.78 59
2178.88 65
2178.99 72
2179.10 79
2179.20 84
2179.31 87
2179.42 87
2179.53 84
2179.63 81
2179.74 79
2179.85 78
2179.95 79
2180.06 83
2180.17 89
2180.28 95
2180.38 102
2180.49 108
2180.60 113
2180.70 116
2180.81 116
2180.92 114
2181.03 110
2181.13 104
2181.24 97
2181.35 88
2181.46 79
2181.56 71
2181.67 63
2181.78 57
2181.88 52
2181.99 48
2182.10 44
2182.21 41
2182.31 37
2182.42 34
2182.53 32
2182.63 31
2182.74 32
2182.85 36
2182.96 43
2183.06 52
2183.17 62
2183.28 73
2183.39 82
2183.49 89
2183.60 93
2183.71 93
2183.81 90
2183.92 86
2184.03 80
2184.14 76
2184.24 73
2184.35 73
2184.46 75
2184.57 80
2184.67 87
2184.78 94
2184.89 102
2184.99 110
2185.10 117
2185.21 124
2185.32 130
2185.42 136
2185.53 143
2185.64 148
2185.75 153
2185.85 155
2185.96 155
2186.07 152
2186.17 147
2186.28 140
2186.39 132
2186.50 125
2186.60 118
2186.71 114
2186.82 112
2186.93 113
2187.03 117
2187.14 124
2187.25 135
2187.36 147
2187.46 161
2187.57 174
2187.68 185
2187.78 195
2187.89 200
2188.00 203
2188.11 203
2188.21 199
2188.32 193
2188.43 184
2188.54 173
2188.64 161
2188.75 149
2188.86 136
2188.97 125
2189.07 115
2189.18 107
2189.29 101
2189.40 96
2189.50 92
2189.61 89
2189.72 87
2189.82 87
2189.93 89
2190.04 92
2190.15 97
2190.25 102
2190.36 108
2190.47 114
2190.58 119
2190.68 122
2190.79 124
2190.90 125
2191.01 122
2191.11 117
2191.22 109
2191.33 99
2191.44 88
2191.54 78
2191.65 70
2191.76 65
2191.87 65
2191.97 68
2192.08 76
2192.19 86
2192.30 98
2192.40 109
2192.51 120
2192.62 129
2192.73 137
2192.83 142
2192.94 146
2193.05 149
2193.16 152
2193.26 155
2193.37 160
2193.48 165
2193.59 171
2193.69 177
2193.80 182
2193.91 185
2194.02 187
2194.12 187
2194.23 186
2194.34 185
2194.45 184
2194.55 183
2194.66 184
2194.77 186
2194.88 188
2194.98 190
2195.09 192
2195.20 192
2195.31 190
2195.41 188
2195.52 184
2195.63 182
2195.74 183
2195.84 186
2195.95 194
2196.06 204
2196.17 216
2196.27 228
2196.38 238
2196.49 244
2196.60 248
2196.70 249
2196.81 248
2196.92 246
2197.03 242
2197.13 237
2197.24 231
2197.35 224
2197.46 217
2197.57 210
2197.67 205
2197.78 202
2197.89 201
2198.00 201
2198.10 201
2198.21 200
2198.32 198
2198.43 194
2198.53 189
2198.64 182
2198.75 175
2198.86 169
2198.96 163
2199.07 158
2199.18 156
2199.29 157
2199.39 160
2199.50 165
2199.61 171
2199.72 177
2199.83 180
2199.93 181
2200.04 178
2200.15 174
2200.26 169
2200.36 167
2200.47 167
2200.58 172
2200.69 179
2200.79 187
2200.90 193
2201.01 196
2201.12 196
2201.22 191
2201.33 182
2201.44 173
2201.55 163
2201.66 155
2201.76 149
2201.87 145
2201.98 144
2202.09 143
2202.19 143
2202.30 143
2202.41 142
2202.52 141
2202.63 140
2202.73 138
2202.84 136
2202.95 134
2203.06 132
2203.16 129
2203.27 126
2203.38 123
2203.49 120
2203.59 116
2203.70 113
2203.81 110
2203.92 108
2204.03 106
2204.13 105
2204.24 105
2204.35 104
2204.46 105
2204.56 105
2204.67 107
2204.78 109
2204.89 113
2205.00 120
2205.10 128
2205.21 138
2205.32 149
2205.43 160
2205.53 170
2205.64 177
2205.75 179
2205.86 178
2205.97 172
2206.07 164
2206.18 153
2206.29 143
2206.40 135
2206.50 129
2206.61 126
2206.72 126
2206.83 128
2206.94 131
2207.04 135
2207.15 137
2207.26 137
2207.37 136
2207.48 132
2207.58 126
2207.69 119
2207.80 110
2207.91 101
2208.01 91
2208.12 81
2208.23 73
2208.34 66
2208.45 62
2208.55 61
2208.66 64
2208.77 70
2208.88 78
2208.99 86
2209.09 93
2209.20 99
2209.31 103
2209.42 105
2209.52 108
2209.63 112
2209.74 116
2209.85 122
2209.96 130
2210.06 137
2210.17 143
2210.28 148
2210.39 151
2210.50 152
2210.60 149
2210.71 145
2210.82 139
2210.93 133
2211.04 127
2211.14 123
2211.25 121
2211.36 121
2211.47 121
2211.57 122
2211.68 122
2211.79 119
2211.90 115
2212.01 110
2212.11 105
2212.22 102
2212.33 102
2212.44 104
2212.55 109
2212.65 116
2212.76 123
2212.87 131
2212.98 137
2213.09 142
2213.19 145
2213.30 145
2213.41 142
2213.52 137
2213.63 129
2213.73 121
2213.84 112
2213.95 105
2214.06 99
2214.17 95
2214.27 93
2214.38 91
2214.49 90
2214.60 88
2214.71 86
2214.81 83
2214.92 81
2215.03 80
2215.14 80
2215.25 80
2215.35 82
2215.46 85
2215.57 88
2215.68 92
2215.79 96
2215.89 101
2216.00 106
2216.11 112
2216.22 116
2216.33 120
2216.43 124
2216.54 126
2216.65 127
2216.76 127
2216.87 126
2216.98 123
2217.08 121
2217.19 119
2217.30 120
2217.41 122
2217.52 126
2217.62 132
2217.73 138
2217.84 142
2217.95 144
2218.06 143
2218.16 138
2218.27 130
2218.38 120
2218.49 108
2218.60 96
2218.70 85
2218.81 76
2218.92 69
2219.03 64
2219.14 61
2219.25 60
2219.35 59
2219.46 58
2219.57 57
2219.68 55
2219.79 53
2219.89 49
2220.00 44
2220.11 38
2220.22 30
2220.33 21
2220.43 12
2220.54 4
2220.65 0
2220.76 0
2220.87 0
2220.98 0
2221.08 0
2221.19 3
2221.30 5
2221.41 5
2221.52 4
2221.62 2
2221.73 0
2221.84 0
2221.95 0
2222.06 0
2222.17 4
2222.27 10
2222.38 18
2222.49 25
2222.60 33
2222.71 40
2222.81 46
2222.92 51
2223.03 53
2223.14 54
2223.25 54
2223.36 54
2223.46 54
2223.57 57
2223.68 61
2223.79 67
2223.90 73
2224.01 80
2224.11 86
2224.22 90
2224.33 90
2224.44 88
2224.55 84
2224.65 79
2224.76 74
2224.87 71
2224.98 69
2225.09 70
2225.20 74
2225.30 78
2225.41 83
2225.52 87
2225.63 89
2225.74 90
2225.85 90
2225.95 88
2226.06 85
2226.17 81
2226.28 78
2226.39 75
2226.50 74
2226.60 75
2226.71 78
2226.82 83
2226.93 88
2227.04 92
2227.15 92
2227.25 88
2227.36 78
2227.47 65
2227.58 48
2227.69 30
2227.80 13
2227.90 0
2228.01 0
2228.12 0
2228.23 0
2228.34 0
2228.45 2
2228.55 12
2228.66 23
2228.77 34
2228.88 46
2228.99 57
2229.10 69
2229.20 81
2229.31 91
2229.42 99
2229.53 104
2229.64 105
2229.75 102
2229.85 96
2229.96 89
2230.07 83
2230.18 80
2230.29 82
2230.40 89
2230.50 101
2230.61 114
2230.72 129
2230.83 143
2230.94 154
2231.05 162
2231.15 166
2231.26 167
2231.37 167
2231.48 166
2231.59 165
2231.70 165
2231.81 165
2231.91 165
2232.02 164
2232.13 160
2232.24 154
2232.35 145
2232.46 135
2232.56 123
2232.67 111
2232.78 99
2232.89 88
2233.00 78
2233.11 68
2233.22 59
2233.32 49
2233.43 39
2233.54 30
2233.65 22
2233.76 15
2233.87 10
2233.97 6
2234.08 5
2234.19 4
2234.30 6
2234.41 9
2234.52 14
2234.63 22
2234.73 32
2234.84 43
2234.95 54
2235.06 66
2235.17 76
2235.28 84
2235.39 89
2235.49 92
2235.60 92
2235.71 89
2235.82 84
2235.93 78
2236.04 71
2236.14 64
2236.25 58
2236.36 54
2236.47 50
2236.58 47
2236.69 44
2236.80 40
2236.90 35
2237.01 30
2237.12 26
2237.23 24
2237.34 25
2237.45 27
2237.56 31
2237.66 34
2237.77 36
2237.88 35
2237.99 33
2238.10 28
2238.21 22
2238.32 16
2238.42 11
2238.53 5
2238.64 0
2238.75 0
2238.86 0
2238.97 0
2239.08 0
2239.18 0
2239.29 0
2239.40 0
2239.51 1
2239.62 10
2239.73 21
2239.84 32
2239.95 43
2240.05 55
2240.16 65
2240.27 75
2240.38 82
2240.49 87
2240.60 90
2240.71 90
2240.81 89
2240.92 88
2241.03 87
2241.14 86
2241.25 86
2241.36 85
2241.47 84
2241.57 80
2241.68 75
2241.79 69
2241.90 63
2242.01 58
2242.12 56
2242.23 57
2242.34 61
2242.44 66
2242.55 71
2242.66 73
2242.77 70
2242.88 64
2242.99 53
2243.10 39
2243.21 25
2243.31 13
2243.42 4
2243.53 0
2243.64 0
2243.75 0
2243.86 4
2243.97 7
2244.08 10
2244.18 11
2244.29 10
2244.40 9
2244.51 7
2244.62 8
2244.73 10
2244.84 15
2244.94 21
2245.05 29
2245.16 36
2245.27 42
2245.38 45
2245.49 45
2245.60 42
2245.71 36
2245.82 29
2245.92 21
2246.03 13
2246.14 8
2246.25 4
2246.36 2
2246.47 3
2246.58 5
2246.69 8
2246.79 11
2246.90 14
2247.01 17
2247.12 20
2247.23 21
2247.34 22
2247.45 22
2247.56 20
2247.66 18
2247.77 14
2247.88 11
2247.99 9
2248.10 9
2248.21 11
2248.32 15
2248.43 22
2248.54 30
2248.64 38
2248.75 46
2248.86 53
2248.97 56
2249.08 57
2249.19 56
2249.30 52
2249.41 49
2249.51 47
2249.62 48
2249.73 52
2249.84 59
2249.95 68
2250.06 76
2250.17 82
2250.28 86
2250.39 85
2250.49 81
2250.60 76
2250.71 69
2250.82 63
2250.93 56
2251.04 51
2251.15 46
2251.26 42
2251.37 38
2251.47 35
2251.58 33
2251.69 33
2251.80 34
2251.91 37
2252.02 41
2252.13 47
2252.24 54
2252.35 61
2252.45 69
2252.56 75
2252.67 81
2252.78 86
2252.89 89
2253.00 90
2253.11 91
2253.22 90
2253.33 89
2253.44 88
2253.54 86
2253.65 86
2253.76 84
2253.87 83
2253.98 81
2254.09 77
2254.20 73
2254.31 68
2254.42 64
2254.53 59
2254.63 55
2254.74 52
2254.85 50
2254.96 48
2255.07 47
2255.18 46
2255.29 45
2255.40 45
2255.51 46
2255.62 48
2255.72 52
2255.83 58
2255.94 65
2256.05 73
2256.16 81
2256.27 89
2256.38 96
2256.49 101
2256.60 106
2256.71 111
2256.81 116
2256.92 121
2257.03 127
2257.14 132
2257.25 137
2257.36 140
2257.47 141
2257.58 139
2257.69 135
2257.80 129
2257.90 122
2258.01 115
2258.12 107
2258.23 101
2258.34 94
2258.45 88
2258.56 83
2258.67 78
2258.78 74
2258.89 71
2259.00 68
2259.10 64
2259.21 59
2259.32 52
2259.43 44
2259.54 35
2259.65 26
2259.76 19
2259.87 14
2259.98 12
2260.09 13
2260.20 16
2260.30 20
2260.41 24
2260.52 27
2260.63 28
2260.74 26
2260.85 23
2260.96 17
2261.07 11
2261.18 5
2261.29 2
2261.40 1
2261.51 3
2261.61 9
2261.72 17
2261.83 26
2261.94 34
2262.05 40
2262.16 42
2262.27 41
2262.38 37
2262.49 32
2262.60 27
2262.71 24
2262.82 24
2262.92 27
2263.03 32
2263.14 38
2263.25 44
2263.36 49
2263.47 53
2263.58 55
2263.69 56
2263.80 58
2263.91 60
2264.02 63
2264.13 67
2264.23 71
2264.34 77
2264.45 81
2264.56 85
2264.67 86
2264.78 85
2264.89 82
2265.00 77
2265.11 71
2265.22 65
2265.33 60
2265.44 57
2265.55 55
2265.65 56
2265.76 59
2265.87 63
2265.98 68
2266.09 75
2266.20 83
2266.31 92
2266.42 100
2266.53 106
2266.64 110
2266.75 111
2266.86 110
2266.97 107
2267.08 104
2267.18 101
2267.29 100
2267.40 100
2267.51 101
2267.62 103
2267.73 104
2267.84 104
2267.95 103
2268.06 101
2268.17 98
2268.28 96
2268.39 96
2268.50 98
2268.61 101
2268.71 107
2268.82 115
2268.93 124
2269.04 133
2269.15 141
2269.26 148
2269.37 152
2269.48 154
2269.59 152
2269.70 149
2269.81 145
2269.92 141
2270.03 138
2270.14 136
2270.25 135
2270.36 134
2270.46 132
2270.57 129
2270.68 125
2270.79 118
2270.90 110
2271.01 101
2271.12 93
2271.23 86
2271.34 78
2271.45 71
2271.56 64
2271.67 57
2271.78 48
2271.89 38
2272.00 28
2272.11 18
2272.21 10
2272.32 4
2272.43 0
2272.54 0
2272.65 2
2272.76 8
2272.87 16
2272.98 26
2273.09 37
2273.20 48
2273.31 59
2273.42 69
2273.53 79
2273.64 89
2273.75 98
2273.86 106
2273.97 112
2274.07 117
2274.18 120
2274.29 122
2274.40 122
2274.51 123
2274.62 125
2274.73 127
2274.84 129
2274.95 128
2275.06 125
2275.17 117
2275.28 106
2275.39 91
2275.50 76
2275.61 62
2275.72 50
2275.83 43
2275.94 40
2276.05 40
2276.16 42
2276.26 45
2276.37 47
2276.48 47
2276.59 46
2276.70 44
2276.81 41
2276.92 40
2277.03 42
2277.14 45
2277.25 52
2277.36 60
2277.47 71
2277.58 83
2277.69 94
2277.80 104
2277.91 111
2278.02 116
2278.13 117
2278.24 114
2278.35 109
2278.46 103
2278.56 98
2278.67 94
2278.78 92
2278.89 92
2279.00 94
2279.11 96
2279.22 99
2279.33 101
2279.44 103
2279.55 103
2279.66 103
2279.77 104
2279.88 105
2279.99 107
2280.10 110
2280.21 114
2280.32 120
2280.43 125
2280.54 129
2280.65 132
2280.76 132
2280.87 130
2280.98 124
2281.09 117
2281.19 109
2281.30 102
2281.41 95
2281.52 90
2281.63 86
2281.74 83
2281.85 81
2281.96 79
2282.07 77
2282.18 75
2282.29 74
2282.40 74
2282.51 74
2282.62 76
2282.73 78
2282.84 80
2282.95 82
2283.06 84
2283.17 85
2283.28 86
2283.39 86
2283.50 86
2283.61 84
2283.72 82
2283.83 80
2283.94 78
2284.05 78
2284.16 78
2284.27 80
2284.38 82
2284.48 85
2284.59 88
2284.70 91
2284.81 92
2284.92 92
2285.03 91
2285.14 90
2285.25 88
2285.36 87
2285.47 86
2285.58 86
2285.69 87
2285.80 89
2285.91 91
2286.02 93
2286.13 94
2286.24 94
2286.35 93
2286.46 90
2286.57 86
2286.68 81
2286.79 75
2286.90 68
2287.01 61
2287.12 54
2287.23 47
2287.34 40
2287.45 34
2287.56 29
2287.67 24
2287.78 19
2287.89 14
2288.00 8
2288.11 2
2288.22 0
2288.33 0
2288.44 0
2288.55 0
2288.66 0
2288.77 0
2288.88 0
2288.98 0
2289.09 8
2289.20 20
2289.31 33
2289.42 44
2289.53 54
2289.64 62
2289.75 69
2289.86 73
2289.97 76
2290.08 78
2290.19 80
2290.30 80
2290.41 80
2290.52 79
2290.63 78
2290.74 75
2290.85 73
2290.96 70
2291.07 67
2291.18 64
2291.29 61
2291.40 58
2291.51 56
2291.62 55
2291.73 54
2291.84 53
2291.95 51
2292.06 49
2292.17 47
2292.28 43
2292.39 39
2292.50 34
2292.61 30
2292.72 27
2292.83 25
2292.94 24
2293.05 24
2293.16 25
2293.27 27
2293.38 28
2293.49 30
2293.60 32
2293.71 33
2293.82 34
2293.93 36
2294.04 39
2294.15 41
2294.26 45
2294.37 49
2294.48 52
2294.59 55
2294.70 57
2294.81 57
2294.92 56
2295.03 55
2295.14 55
2295.25 55
2295.36 56
2295.47 58
2295.58 61
2295.69 64
2295.80 68
2295.91 71
2296.02 74
2296.13 76
2296.24 79
2296.35 82
2296.46 84
2296.57 86
2296.68 86
2296.79 85
2296.90 82
2297.01 80
2297.12 79
2297.23 81
2297.34 85
2297.45 91
2297.56 98
2297.67 106
2297.78 113
2297.89 117
2298.00 119
2298.11 118
2298.22 116
2298.33 113
2298.44 109
2298.55 105
2298.66 102
2298.77 99
2298.88 98
2298.99 98
2299.10 100
2299.21 102
2299.32 104
2299.43 106
2299.54 107
2299.65 107
2299.76 107
2299.87 106
2299.98 105
2300.09 103
2300.20 102
2300.31 101
2300.42 100
2300.53 101
2300.64 103
2300.75 106
2300.86 109
2300.97 112
2301.08 112
2301.19 111
2301.30 106
2301.41 100
2301.52 93
2301.63 87
2301.74 83
2301.85 81
2301.96 82
2302.07 86
2302.18 91
2302.29 95
2302.40 98
2302.51 98
2302.62 96
2302.73 93
2302.84 89
2302.95 85
2303.06 83
2303.17 83
2303.28 84
2303.39 86
2303.50 87
2303.61 87
2303.72 84
2303.83 80
2303.94 74
2304.05 69
2304.16 64
2304.27 61
2304.38 61
2304.49 64
2304.60 71
2304.71 79
2304.82 89
2304.94 98
2305.05 105
2305.16 108
2305.27 106
2305.38 101
2305.49 92
2305.60 83
2305.71 75
2305.82 70
2305.93 68
2306.04 70
2306.15 75
2306.26 81
2306.37 88
2306.48 93
2306.59 96
2306.70 97
2306.81 95
2306.92 91
2307.03 86
2307.14 80
2307.25 75
2307.36 70
2307.47 66
2307.58 64
2307.69 62
2307.80 60
2307.91 58
2308.02 55
2308.13 52
2308.24 49
2308.35 48
2308.46 49
2308.57 52
2308.68 58
2308.79 66
2308.90 75
2309.01 85
2309.12 95
2309.23 104
2309.34 111
2309.46 115
2309.57 118
2309.68 117
2309.79 114
2309.90 108
2310.01 101
2310.12 92
2310.23 84
2310.34 77
2310.45 73
2310.56 72
2310.67 74
2310.78 79
2310.89 85
2311.00 92
2311.11 97
2311.22 101
2311.33 104
2311.44 105
2311.55 105
2311.66 105
2311.77 105
2311.88 106
2311.99 108
2312.10 110
2312.21 111
2312.32 113
2312.43 115
2312.54 117
2312.66 117
2312.77 117
2312.88 116
2312.99 114
2313.10 112
2313.21 108
2313.32 104
2313.43 101
2313.54 97
2313.65 95
2313.76 93
2313.87 92
2313.98 92
2314.09 91
2314.20 90
2314.31 88
2314.42 85
2314.53 81
2314.64 76
2314.75 71
2314.86 68
2314.97 65
2315.08 64
2315.19 65
2315.30 68
2315.42 74
2315.53 81
2315.64 91
2315.75 101
2315.86 112
2315.97 121
2316.08 128
2316.19 132
2316.30 131
2316.41 127
2316.52 120
2316.63 110
2316.74 99
2316.85 89
2316.96 79
2317.07 72
2317.18 68
2317.29 65
2317.40 64
2317.51 64
2317.62 65
2317.74 65
2317.85 66
2317.96 66
2318.07 66
2318.18 68
2318.29 71
2318.40 75
2318.51 81
2318.62 87
2318.73 94
2318.84 99
2318.95 102
2319.06 103
2319.17 103
2319.28 100
2319.39 98
2319.50 95
2319.61 94
2319.72 93
2319.84 94
2319.95 95
2320.06 95
2320.17 94
2320.28 91
2320.39 86
2320.50 80
2320.61 73
2320.72 67
2320.83 62
2320.94 60
2321.05 60
2321.16 62
2321.27 66
2321.38 69
2321.49 71
2321.60 71
2321.71 70
2321.83 67
2321.94 64
2322.05 63
2322.16 63
2322.27 65
2322.38 71
2322.49 78
2322.60 87
2322.71 97
2322.82 108
2322.93 118
2323.04 126
2323.15 132
2323.26 135
2323.37 136
2323.48 134
2323.60 129
2323.71 122
2323.82 113
2323.93 103
2324.04 94
2324.15 87
2324.26 81
2324.37 78
2324.48 78
2324.59 80
2324.70 82
2324.81 84
2324.92 84
2325.03 82
2325.14 78
2325.26 72
2325.37 66
2325.48 61
2325.59 56
2325.70 53
2325.81 52
2325.92 54
2326.03 58
2326.14 66
2326.25 77
2326.36 89
2326.47 102
2326.58 114
2326.69 123
2326.80 129
2326.92 132
2327.03 133
2327.14 133
2327.25 133
2327.36 134
2327.47 137
2327.58 140
2327.69 143
2327.80 146
2327.91 148
2328.02 151
2328.13 154
2328.24 158
2328.36 162
2328.47 165
2328.58 165
2328.69 163
2328.80 156
2328.91 146
2329.02 134
2329.13 121
2329.24 108
2329.35 99
2329.46 93
2329.57 92
2329.68 96
2329.80 103
2329.91 112
2330.02 122
2330.13 132
2330.24 139
2330.35 145
2330.46 147
2330.57 146
2330.68 143
2330.79 138
2330.90 131
2331.01 125
2331.12 118
2331.24 112
2331.35 105
2331.46 99
2331.57 91
2331.68 84
2331.79 78
2331.90 72
2332.01 68
2332.12 66
2332.23 66
2332.34 67
2332.45 69
2332.57 72
2332.68 75
2332.79 78
2332.90 81
2333.01 83
2333.12 85
2333.23 88
2333.34 90
2333.45 93
2333.56 96
2333.67 101
2333.79 107
2333.90 112
2334.01 117
2334.12 118
2334.23 115
2334.34 108
2334.45 97
2334.56 84
2334.67 70
2334.78 58
2334.89 50
2335.00 47
2335.12 48
2335.23 53
2335.34 61
2335.45 69
2335.56 77
2335.67 83
2335.78 88
2335.89 90
2336.00 91
2336.11 91
2336.23 92
2336.34 93
2336.45 95
2336.56 98
2336.67 101
2336.78 104
2336.89 104
2337.00 102
2337.11 97
2337.22 91
2337.33 84
2337.45 78
2337.56 74
2337.67 72
2337.78 74
2337.89 77
2338.00 82
2338.11 89
2338.22 95
2338.33 101
2338.44 107
2338.56 113
2338.67 118
2338.78 122
2338.89 125
2339.00 126
2339.11 126
2339.22 126
2339.33 124
2339.44 122
2339.55 121
2339.67 120
2339.78 121
2339.89 124
2340.00 129
2340.11 135
2340.22 143
2340.33 150
2340.44 156
2340.55 159
2340.66 159
2340.78 156
2340.89 151
2341.00 145
2341.11 137
2341.22 130
2341.33 123
2341.44 117
2341.55 112
2341.66 109
2341.78 109
2341.89 111
2342.00 115
2342.11 121
2342.22 127
2342.33 130
2342.44 131
2342.55 129
2342.66 123
2342.77 116
2342.89 108
2343.00 100
2343.11 93
2343.22 87
2343.33 83
2343.44 81
2343.55 81
2343.66 83
2343.77 88
2343.89 95
2344.00 104
2344.11 112
2344.22 120
2344.33 125
2344.44 128
2344.55 129
2344.66 128
2344.78 126
2344.89 125
2345.00 126
2345.11 130
2345.22 137
2345.33 145
2345.44 155
2345.55 163
2345.66 170
2345.78 173
2345.89 171
2346.00 165
2346.11 156
2346.22 144
2346.33 130
2346.44 116
2346.55 104
2346.66 94
2346.78 87
2346.89 84
2347.00 85
2347.11 88
2347.22 93
2347.33 99
2347.44 104
2347.55 109
2347.67 113
2347.78 115
2347.89 116
2348.00 116
2348.11 115
2348.22 113
2348.33 111
2348.44 107
2348.56 102
2348.67 97
2348.78 91
2348.89 86
2349.00 83
2349.11 83
2349.22 84
2349.33 88
2349.45 93
2349.56 99
2349.67 103
2349.78 106
2349.89 107
2350.00 107
2350.11 105
2350.22 102
2350.34 99
2350.45 97
2350.56 94
2350.67 92
2350.78 89
2350.89 86
2351.00 83
2351.11 81
2351.23 80
2351.34 80
2351.45 81
2351.56 83
2351.67 85
2351.78 86
2351.89 88
2352.00 89
2352.12 93
2352.23 99
2352.34 107
2352.45 117
2352.56 128
2352.67 137
2352.78 144
2352.90 147
2353.01 146
2353.12 141
2353.23 135
2353.34 128
2353.45 120
2353.56 114
2353.67 108
2353.79 103
2353.90 100
2354.01 98
2354.12 96
2354.23 96
2354.34 94
2354.45 93
2354.57 89
2354.68 84
2354.79 78
2354.90 71
2355.01 64
2355.12 58
2355.23 54
2355.35 51
2355.46 49
2355.57 47
2355.68 47
2355.79 46
2355.90 47
2356.01 48
2356.13 52
2356.24 58
2356.35 66
2356.46 76
2356.57 86
2356.68 95
2356.79 103
2356.91 109
2357.02 112
2357.13 114
2357.24 113
2357.35 112
2357.46 111
2357.57 111
2357.69 112
2357.80 115
2357.91 119
2358.02 125
2358.13 131
2358.24 137
2358.35 142
2358.47 146
2358.58 150
2358.69 151
2358.80 150
2358.91 147
2359.02 141
2359.13 133
2359.25 123
2359.36 113
2359.47 104
2359.58 96
2359.69 90
2359.80 85
2359.91 80
2360.03 73
2360.14 65
2360.25 55
2360.36 44
2360.47 32
2360.58 20
2360.70 8
2360.81 0
2360.92 0
2361.03 0
2361.14 0
2361.25 0
2361.36 0
2361.48 0
2361.59 0
2361.70 1
2361.81 9
2361.92 16
2362.03 24
2362.14 32
2362.26 40
2362.37 49
2362.48 58
2362.59 66
2362.70 73
2362.81 78
2362.93 80
2363.04 81
2363.15 81
2363.26 81
2363.37 82
2363.48 86
2363.60 90
2363.71 96
2363.82 102
2363.93 108
2364.04 111
2364.15 112
2364.26 110
2364.38 106
2364.49 100
2364.60 93
2364.71 87
2364.82 84
2364.93 83
2365.05 85
2365.16 89
2365.27 94
2365.38 99
2365.49 103
2365.60 104
2365.72 102
2365.83 98
2365.94 92
2366.05 86
2366.16 81
2366.27 78
2366.39 78
2366.50 79
2366.61 82
2366.72 84
2366.83 84
2366.94 83
2367.06 81
2367.17 78
2367.28 77
2367.39 77
2367.50 79
2367.61 83
2367.73 88
2367.84 93
2367.95 97
2368.06 102
2368.17 107
2368.28 113
2368.40 121
2368.51 131
2368.62 143
2368.73 154
2368.84 165
2368.95 173
2369.07 176
2369.18 175
2369.29 170
2369.40 161
2369.51 151
2369.62 141
2369.74 132
2369.85 125
2369.96 120
2370.07 118
2370.18 118
2370.30 120
2370.41 124
2370.52 129
2370.63 134
2370.74 138
2370.85 140
2370.97 141
2371.08 139
2371.19 135
2371.30 129
2371.41 122
2371.52 115
2371.64 109
2371.75 104
2371.86 101
2371.97 99
2372.08 98
2372.20 99
2372.31 100
2372.42 103
2372.53 108
2372.64 113
2372.75 118
2372.87 122
2372.98 124
2373.09 122
2373.20 118
2373.31 112
2373.43 104
2373.54 96
2373.65 91
2373.76 89
2373.87 90
2373.98 96
2374.10 104
2374.21 115
2374.32 125
2374.43 135
2374.54 143
2374.66 150
2374.77 155
2374.88 160
2374.99 164
2375.10 167
2375.21 168
2375.33 168
2375.44 166
2375.55 161
2375.66 154
2375.77 146
2375.89 137
2376.00 129
2376.11 122
2376.22 116
2376.33 111
2376.45 106
2376.56 103
2376.67 99
2376.78 95
2376.89 91
2377.00 88
2377.12 85
2377.23 83
2377.34 84
2377.45 86
2377.56 90
2377.68 94
2377.79 98
2377.90 100
2378.01 101
2378.12 99
2378.24 94
2378.35 88
2378.46 81
2378.57 75
2378.68 71
2378.80 68
2378.91 68
2379.02 69
2379.13 72
2379.24 74
2379.36 77
2379.47 78
2379.58 79
2379.69 78
2379.80 77
2379.91 74
2380.03 71
2380.14 68
2380.25 65
2380.36 64
2380.47 64
2380.59 66
2380.70 70
2380.81 75
2380.92 80
2381.03 83
2381.15 85
2381.26 85
2381.37 83
2381.48 80
2381.59 75
2381.71 71
2381.82 69
2381.93 68
2382.04 69
2382.15 73
2382.27 79
2382.38 89
2382.49 99
2382.60 111
2382.71 121
2382.83 130
2382.94 137
2383.05 141
2383.16 142
2383.28 142
2383.39 142
2383.50 142
2383.61 142
2383.72 143
2383.84 143
2383.95 142
2384.06 139
2384.17 134
2384.28 126
2384.40 116
2384.51 106
2384.62 96
2384.73 88
2384.84 83
2384.96 81
2385.07 82
2385.18 85
2385.29 89
2385.40 92
2385.52 94
2385.63 94
2385.74 91
2385.85 87
2385.97 82
2386.08 77
2386.19 73
2386.30 70
2386.41 68
2386.53 66
2386.64 66
2386.75 66
2386.86 67
2386.97 69
2387.09 72
2387.20 79
2387.31 87
2387.42 97
2387.53 108
2387.65 119
2387.76 127
2387.87 133
2387.98 135
2388.10 132
2388.21 126
2388.32 118
2388.43 109
2388.54 101
2388.66 93
2388.77 87
2388.88 83
2388.99 79
2389.11 75
2389.22 72
2389.33 68
2389.44 66
2389.55 64
2389.67 63
2389.78 65
2389.89 68
2390.00 74
2390.12 80
2390.23 87
2390.34 94
2390.45 100
2390.56 104
2390.68 106
2390.79 106
2390.90 106
2391.01 104
2391.13 103
2391.24 102
2391.35 102
2391.46 102
2391.57 102
2391.69 101
2391.80 100
2391.91 98
2392.02 96
2392.14 93
2392.25 90
2392.36 88
2392.47 86
2392.58 85
2392.70 85
2392.81 87
2392.92 90
2393.03 93
2393.15 97
2393.26 102
2393.37 106
2393.48 108
2393.59 109
2393.71 108
2393.82 106
2393.93 102
2394.04 99
2394.16 95
2394.27 93
2394.38 91
2394.49 90
2394.61 90
2394.72 90
2394.83 89
2394.94 88
2395.05 86
2395.17 84
2395.28 80
2395.39 77
2395.50 72
2395.62 67
2395.73 62
2395.84 55
2395.95 49
2396.07 43
2396.18 39
2396.29 36
2396.40 34
2396.52 34
2396.63 35
2396.74 37
2396.85 39
2396.96 41
2397.08 43
2397.19 45
2397.30 47
2397.41 49
2397.53 50
2397.64 50
2397.75 49
2397.86 47
2397.98 44
2398.09 40
2398.20 37
2398.31 35
2398.43 36
2398.54 38
2398.65 41
2398.76 45
2398.88 49
2398.99 51
2399.10 52
2399.21 51
2399.33 51
2399.44 51
2399.55 54
2399.66 59
2399.77 66
2399.89 74
2400.00 82
2400.11 88
2400.22 92
2400.34 92
2400.45 90
2400.56 86
2400.67 80
2400.79 74
2400.90 68
2401.01 63
2401.12 60
2401.24 58
2401.35 57
2401.46 56
2401.57 54
2401.69 51
2401.80 45
2401.91 36
2402.02 26
2402.14 13
2402.25 1
2402.36 0
2402.47 0
2402.59 0
2402.70 0
2402.81 0
2402.92 0
2403.04 0
2403.15 0
2403.26 12
2403.37 24
2403.49 34
2403.60 42
2403.71 46
2403.82 48
2403.94 47
2404.05 45
2404.16 43
2404.27 41
2404.39 39
2404.50 38
2404.61 39
2404.72 40
2404.84 42
2404.95 44
2405.06 47
2405.17 51
2405.29 54
2405.40 57
2405.51 59
2405.62 59
2405.74 59
2405.85 57
2405.96 55
2406.08 54
2406.19 54
2406.30 54
2406.41 54
2406.53 53
2406.64 51
2406.75 46
2406.86 40
2406.98 32
2407.09 26
2407.20 21
2407.31 20
2407.43 21
2407.54 25
2407.65 30
2407.76 35
2407.88 38
2407.99 39
2408.10 39
2408.21 37
2408.33 34
2408.44 33
2408.55 35
2408.67 39
2408.78 46
2408.89 56
2409.00 67
2409.12 77
2409.23 87
2409.34 94
2409.45 99
2409.57 101
2409.68 100
2409.79 97
2409.90 92
2410.02 87
2410.13 81
2410.24 76
2410.36 72
2410.47 69
2410.58 68
2410.69 69
2410.81 71
2410.92 74
2411.03 77
2411.14 81
2411.26 85
2411.37 87
2411.48 89
2411.60 90
2411.71 91
2411.82 91
2411.93 92
2412.05 94
2412.16 97
2412.27 101
2412.38 105
2412.50 108
2412.61 109
2412.72 107
2412.83 103
2412.95 96
2413.06 88
2413.17 79
2413.29 72
2413.40 66
2413.51 64
2413.62 65
2413.74 68
2413.85 73
2413.96 80
2414.08 87
2414.19 95
2414.30 102
2414.41 110
2414.53 118
2414.64 126
2414.75 132
2414.86 137
2414.98 139
2415.09 139
2415.20 137
2415.32 134
2415.43 131
2415.54 130
2415.65 129
2415.77 130
2415.88 132
2415.99 134
2416.11 134
2416.22 133
2416.33 129
2416.44 122
2416.56 113
2416.67 102
2416.78 91
2416.90 82
2417.01 75
2417.12 71
2417.23 71
2417.35 74
2417.46 78
2417.57 82
2417.69 86
2417.80 86
2417.91 85
2418.02 83
2418.14 81
2418.25 81
2418.36 85
2418.48 94
2418.59 107
2418.70 124
2418.81 142
2418.93 160
2419.04 175
2419.15 186
2419.27 191
2419.38 191
2419.49 186
2419.60 177
2419.72 165
2419.83 152
2419.94 140
2420.06 129
2420.17 121
2420.28 117
2420.39 117
2420.51 121
2420.62 128
2420.73 138
2420.85 148
2420.96 159
2421.07 168
2421.19 174
2421.30 176
2421.41 174
2421.52 168
2421.64 159
2421.75 148
2421.86 138
2421.98 130
2422.09 125
2422.20 124
2422.31 125
2422.43 127
2422.54 129
2422.65 129
2422.77 129
2422.88 127
2422.99 124
2423.11 122
2423.22 122
2423.33 123
2423.44 125
2423.56 126
2423.67 127
2423.78 125
2423.90 121
2424.01 116
2424.12 110
2424.24 105
2424.35 101
2424.46 99
2424.57 98
2424.69 96
2424.80 94
2424.91 89
2425.03 81
2425.14 70
2425.25 57
2425.37 43
2425.48 31
2425.59 21
2425.70 14
2425.82 13
2425.93 16
2426.04 23
2426.16 34
2426.27 46
2426.38 58
2426.50 69
2426.61 79
2426.72 86
2426.84 91
2426.95 95
2427.06 97
2427.17 98
2427.29 98
2427.40 97
2427.51 96
2427.63 94
2427.74 94
2427.85 94
2427.97 96
2428.08 100
2428.19 103
2428.31 106
2428.42 106
2428.53 103
2428.64 96
2428.76 87
2428.87 75
2428.98 64
2429.10 53
2429.21 43
2429.32 35
2429.44 29
2429.55 25
2429.66 24
2429.78 25
2429.89 29
2430.00 35
2430.12 44
2430.23 55
2430.34 66
2430.45 76
2430.57 84
2430.68 89
2430.79 91
2430.91 90
2431.02 87
2431.13 83
2431.25 80
2431.36 78
2431.47 80
2431.59 85
2431.70 93
2431.81 102
2431.93 112
2432.04 120
2432.15 126
2432.27 129
2432.38 128
2432.49 125
2432.60 119
2432.72 112
2432.83 105
2432.94 97
2433.06 90
2433.17 83
2433.28 76
2433.40 69
2433.51 62
2433.62 58
2433.74 56
2433.85 58
2433.96 62
2434.08 68
2434.19 75
2434.30 80
2434.42 81
2434.53 80
2434.64 74
2434.76 65
2434.87 55
2434.98 45
2435.10 38
2435.21 32
2435.32 31
2435.44 33
2435.55 38
2435.66 47
2435.78 57
2435.89 67
2436.00 75
2436.12 80
2436.23 82
2436.34 81
2436.46 77
2436.57 71
2436.68 66
2436.80 61
2436.91 58
2437.02 56
2437.14 55
2437.25 55
2437.36 54
2437.48 54
2437.59 53
2437.70 51
2437.82 48
2437.93 43
2438.04 37
2438.16 28
2438.27 18
2438.38 7
2438.50 0
2438.61 0
2438.72 0
2438.84 0
2438.95 0
2439.06 0
2439.18 0
2439.29 0
2439.40 4
2439.52 11
2439.63 18
2439.74 24
2439.86 28
2439.97 31
2440.08 32
2440.20 32
2440.31 31
2440.42 31
2440.54 30
2440.65 30
2440.76 32
2440.88 36
2440.99 42
2441.10 48
2441.22 56
2441.33 63
2441.44 69
2441.56 75
2441.67 79
2441.78 83
2441.90 87
2442.01 90
2442.12 94
2442.24 98
2442.35 101
2442.46 103
2442.58 103
2442.69 101
2442.80 97
2442.92 91
2443.03 84
2443.14 76
2443.26 68
2443.37 60
2443.48 52
2443.60 44
2443.71 36
2443.82 29
2443.94 22
2444.05 18
2444.17 16
2444.28 17
2444.39 21
2444.51 27
2444.62 34
2444.73 42
2444.85 49
2444.96 53
2445.07 56
2445.19 57
2445.30 56
2445.41 54
2445.53 52
2445.64 50
2445.75 50
2445.87 52
2445.98 56
2446.09 61
2446.21 67
2446.32 73
2446.44 77
2446.55 80
2446.66 80
2446.78 79
2446.89 77
2447.00 74
2447.12 70
2447.23 66
2447.34 61
2447.46 56
2447.57 50
2447.68 43
2447.80 37
2447.91 32
2448.02 29
2448.14 28
2448.25 30
2448.37 32
2448.48 33
2448.59 33
2448.71 31
2448.82 26
2448.93 20
2449.05 12
2449.16 5
2449.27 0
2449.39 0
2449.50 0
2449.61 0
2449.73 0
2449.84 0
2449.96 0
2450.07 0
2450.18 0
2450.30 0
2450.41 0
2450.52 2
2450.64 4
2450.75 8
2450.86 10
2450.98 12
2451.09 12
2451.21 10
2451.32 8
2451.43 6
2451.55 4
2451.66 2
2451.77 0
2451.89 0
2452.00 0
2452.11 0
2452.23 0
2452.34 0
2452.46 3
2452.57 10
2452.68 18
2452.80 26
2452.91 33
2453.02 39
2453.14 41
2453.25 40
2453.36 37
2453.48 33
2453.59 28
2453.71 25
2453.82 25
2453.93 28
2454.05 33
2454.16 41
2454.27 50
2454.39 57
2454.50 61
2454.62 61
2454.73 57
2454.84 49
2454.96 41
2455.07 32
2455.18 24
2455.30 18
2455.41 16
2455.53 15
2455.64 16
2455.75 17
2455.87 18
2455.98 18
2456.09 18
2456.21 18
2456.32 16
2456.44 14
2456.55 11
2456.66 8
2456.78 5
2456.89 1
2457.00 0
2457.12 0
2457.23 0
2457.35 3
2457.46 6
2457.57 10
2457.69 14
2457.80 17
2457.91 20
2458.03 24
2458.14 27
2458.26 32
2458.37 37
2458.48 43
2458.60 48
2458.71 52
2458.82 55
2458.94 56
2459.05 55
2459.17 53
2459.28 49
2459.39 44
2459.51 38
2459.62 32
2459.74 25
2459.85 20
2459.96 15
2460.08 10
2460.19 7
2460.30 3
2460.42 0
2460.53 0
2460.65 0
2460.76 1
2460.87 5
2460.99 11
2461.10 17
2461.22 22
2461.33 25
2461.44 26
2461.56 25
2461.67 22
2461.78 19
2461.90 16
2462.01 15
2462.13 14
2462.24 15
2462.35 17
2462.47 18
2462.58 19
2462.70 20
2462.81 19
2462.92 17
2463.04 15
2463.15 13
2463.27 12
2463.38 12
2463.49 13
2463.61 15
2463.72 17
2463.83 18
2463.95 18
2464.06 17
2464.18 14
2464.29 11
2464.40 8
2464.52 6
2464.63 5
2464.75 7
2464.86 10
2464.97 15
2465.09 21
2465.20 28
2465.32 35
2465.43 40
2465.54 45
2465.66 49
2465.77 51
2465.89 53
2466.00 53
2466.11 52
2466.23 51
2466.34 50
2466.46 49
2466.57 48
2466.68 46
2466.80 45
2466.91 44
2467.03 43
2467.14 44
2467.25 45
2467.37 46
2467.48 46
2467.60 45
2467.71 43
2467.82 38
2467.94 32
2468.05 25
2468.17 17
2468.28 10
2468.39 3
2468.51 0
2468.62 0
2468.74 0
2468.85 0
2468.96 0
2469.08 0
2469.19 0
2469.31 1
2469.42 2
2469.53 2
2469.65 2
2469.76 3
2469.88 4
2469.99 5
2470.10 6
2470.22 7
2470.33 8
2470.45 8
2470.56 8
2470.68 9
2470.79 12
2470.90 16
2471.02 23
2471.13 30
2471.25 38
2471.36 45
2471.47 50
2471.59 53
2471.70 55
2471.82 58
2471.93 61
2472.04 65
2472.16 72
2472.27 80
2472.39 89
2472.50 97
2472.62 103
2472.73 107
2472.84 109
2472.96 109
2473.07 108
2473.19 106
2473.30 106
2473.41 107
2473.53 110
2473.64 113
2473.76 116
2473.87 118
2473.98 117
2474.10 115
2474.21 111
2474.33 105
2474.44 99
2474.56 94
2474.67 90
2474.78 86
2474.90 83
2475.01 81
2475.13 77
2475.24 73
2475.35 68
2475.47 62
2475.58 57
2475.70 53
2475.81 52
2475.93 52
2476.04 54
2476.15 57
2476.27 61
2476.38 65
2476.50 68
2476.61 70
2476.73 71
2476.84 71
2476.95 70
2477.07 70
2477.18 69
2477.30 68
2477.41 69
2477.53 71
2477.64 74
2477.75 80
2477.87 86
2477.98 94
2478.10 102
2478.21 109
2478.32 114
2478.44 118
2478.55 119
2478.67 117
2478.78 112
2478.90 104
2479.01 93
2479.12 80
2479.24 65
2479.35 50
2479.47 36
2479.58 23
2479.70 12
2479.81 6
2479.92 4
2480.04 6
2480.15 13
2480.27 23
2480.38 36
2480.50 51
2480.61 65
2480.72 78
2480.84 89
2480.95 98
2481.07 103
2481.18 105
2481.30 104
2481.41 101
2481.53 96
2481.64 89
2481.75 81
2481.87 73
2481.98 64
2482.10 56
2482.21 49
2482.33 42
2482.44 36
2482.55 30
2482.67 24
2482.78 19
2482.90 14
2483.01 9
2483.13 6
2483.24 3
2483.35 2
2483.47 1
2483.58 0
2483.70 0
2483.81 0
2483.93 0
2484.04 0
2484.16 0
2484.27 0
2484.38 0
2484.50 0
2484.61 3
2484.73 7
2484.84 11
2484.96 15
2485.07 19
2485.19 23
2485.30 28
2485.41 34
2485.53 39
2485.64 44
2485.76 48
2485.87 50
2485.99 50
2486.10 49
2486.21 47
2486.33 46
2486.44 46
2486.56 48
2486.67 52
2486.79 59
2486.90 67
2487.02 76
2487.13 85
2487.25 92
2487.36 98
2487.47 102
2487.59 102
2487.70 99
2487.82 94
2487.93 86
2488.05 76
2488.16 65
2488.28 54
2488.39 45
2488.50 36
2488.62 29
2488.73 24
2488.85 20
2488.96 16
2489.08 13
2489.19 10
2489.31 7
2489.42 4
2489.53 1
2489.65 0
2489.76 0
2489.88 0
2489.99 2
2490.11 4
2490.22 6
2490.34 6
2490.45 6
2490.57 4
2490.68 3
2490.79 1
2490.91 0
2491.02 0
2491.14 0
2491.25 1
2491.37 3
2491.48 5
2491.60 8
2491.71 11
2491.83 16
2491.94 20
2492.05 25
2492.17 28
2492.28 31
2492.40 31
2492.51 30
2492.63 27
2492.74 23
2492.86 18
2492.97 12
2493.09 7
2493.20 2
2493.32 0
2493.43 0
2493.54 0
2493.66 0
2493.77 0
2493.89 0
2494.00 0
2494.12 0
2494.23 0
2494.35 4
2494.46 8
2494.58 14
2494.69 22
2494.81 31
2494.92 40
2495.03 50
2495.15 59
2495.26 68
2495.38 76
2495.49 81
2495.61 86
2495.72 90
2495.84 94
2495.95 98
2496.07 103
2496.18 108
2496.30 115
2496.41 122
2496.53 128
2496.64 134
2496.75 138
2496.87 140
2496.98 140
2497.10 138
2497.21 135
2497.33 130
2497.44 125
2497.56 119
2497.67 113
2497.79 108
2497.90 103
2498.02 99
2498.13 96
2498.25 93
2498.36 92
2498.48 92
2498.59 95
2498.70 101
2498.82 109
2498.93 120
2499.05 131
2499.16 143
2499.28 153
2499.39 161
2499.51 165
2499.62 167
2499.74 166
2499.85 162
2499.97 157
2500.08 151
2500.20 144
2500.31 136
2500.43 130
2500.54 124
2500.66 121
2500.77 121
2500.89 122
2501.00 124
2501.11 127
2501.23 128
2501.34 127
2501.46 122
2501.57 115
2501.69 106
2501.80 95
2501.92 84
2502.03 74
2502.15 66
2502.26 60
2502.38 56
2502.49 56
2502.61 57
2502.72 59
2502.84 62
2502.95 63
2503.07 63
2503.18 62
2503.30 59
2503.41 55
2503.53 53
2503.64 53
2503.76 56
2503.87 59
2503.99 63
2504.10 64
2504.21 62
2504.33 56
2504.44 46
2504.56 33
2504.67 20
2504.79 9
2504.90 2
2505.02 0
2505.13 1
2505.25 8
2505.36 17
2505.48 28
2505.59 40
2505.71 50
2505.82 59
2505.94 65
2506.05 69
2506.17 69
2506.28 68
2506.40 65
2506.51 62
2506.63 60
2506.74 58
2506.86 59
2506.97 60
2507.09 61
2507.20 62
2507.32 61
2507.43 58
2507.55 55
2507.66 51
2507.78 48
2507.89 47
2508.01 47
2508.12 50
2508.24 55
2508.35 61
2508.47 68
2508.58 76
2508.70 82
2508.81 88
2508.93 91
2509.04 92
2509.16 91
2509.27 88
2509.39 84
2509.50 79
2509.62 76
2509.73 73
2509.85 73
2509.96 73
2510.08 74
2510.19 75
2510.31 73
2510.42 70
2510.54 64
2510.65 58
2510.77 52
2510.88 47
2511.00 44
2511.11 43
2511.23 43
2511.34 43
2511.46 43
2511.57 41
2511.69 39
2511.80 38
2511.92 38
2512.03 41
2512.15 46
2512.26 52
2512.38 59
2512.49 66
2512.61 72
2512.72 77
2512.84 81
2512.95 85
2513.07 89
2513.18 92
2513.30 96
2513.41 98
2513.53 99
2513.64 99
2513.76 99
2513.87 100
2513.99 101
2514.10 104
2514.22 107
2514.33 110
2514.45 112
2514.56 112
2514.68 110
2514.79 105
2514.91 98
2515.02 89
2515.14 80
2515.25 69
2515.37 57
2515.48 46
2515.60 35
2515.71 26
2515.83 18
2515.94 13
2516.06 11
2516.17 11
2516.29 14
2516.40 18
2516.52 23
2516.63 30
2516.75 39
2516.86 49
2516.98 61
2517.10 74
2517.21 87
2517.33 98
2517.44 104
2517.56 106
2517.67 103
2517.79 96
2517.90 85
2518.02 72
2518.13 59
2518.25 48
2518.36 40
2518.48 36
2518.59 35
2518.71 38
2518.82 43
2518.94 50
2519.05 56
2519.17 62
2519.28 67
2519.40 71
2519.51 74
2519.63 75
2519.74 75
2519.86 74
2519.97 72
2520.09 69
2520.21 65
2520.32 61
2520.44 57
2520.55 53
2520.67 50
2520.78 47
2520.90 45
2521.01 44
2521.13 44
2521.24 46
2521.36 49
2521.47 52
2521.59 55
2521.70 57
2521.82 58
2521.93 57
2522.05 55
2522.16 53
2522.28 50
2522.39 48
2522.51 45
2522.63 42
2522.74 39
2522.86 35
2522.97 31
2523.09 27
2523.20 24
2523.32 22
2523.43 21
2523.55 21
2523.66 21
2523.78 22
2523.89 23
2524.01 25
2524.12 29
2524.24 33
2524.35 38
2524.47 43
2524.59 47
2524.70 50
2524.82 52
2524.93 52
2525.05 53
2525.16 53
2525.28 54
2525.39 55
2525.51 56
2525.62 57
2525.74 55
2525.85 51
2525.97 45
2526.08 37
2526.20 30
2526.32 23
2526.43 18
2526.55 15
2526.66 14
2526.78 17
2526.89 21
2527.01 27
2527.12 35
2527.24 43
2527.35 52
2527.47 60
2527.58 68
2527.70 73
2527.82 77
2527.93 79
2528.05 79
2528.16 78
2528.28 75
2528.39 72
2528.51 69
2528.62 66
2528.74 62
2528.85 59
2528.97 56
2529.08 53
2529.20 51
2529.32 50
2529.43 50
2529.55 53
2529.66 58
2529.78 65
2529.89 72
2530.01 80
2530.12 87
2530.24 93
2530.35 98
2530.47 102
2530.59 107
2530.70 112
2530.82 116
2530.93 118
2531.05 118
2531.16 115
2531.28 110
2531.39 101
2531.51 91
2531.62 80
2531.74 70
2531.86 60
2531.97 53
2532.09 47
2532.20 42
2532.32 40
2532.43 39
2532.55 39
2532.66 39
2532.78 38
2532.90 36
2533.01 33
2533.13 28
2533.24 23
2533.36 19
2533.47 18
2533.59 20
2533.70 25
2533.82 31
2533.93 36
2534.05 40
2534.17 40
2534.28 39
2534.40 36
2534.51 34
2534.63 36
2534.74 42
2534.86 51
2534.97 63
2535.09 75
2535.21 85
2535.32 91
2535.44 94
2535.55 93
2535.67 89
2535.78 83
2535.90 77
2536.02 71
2536.13 66
2536.25 61
2536.36 58
2536.48 56
2536.59 55
2536.71 56
2536.82 59
2536.94 63
2537.06 68
2537.17 71
2537.29 74
2537.40 75
2537.52 73
2537.63 69
2537.75 65
2537.86 60
2537.98 56
2538.10 54
2538.21 54
2538.33 57
2538.44 62
2538.56 68
2538.67 74
2538.79 79
2538.91 82
2539.02 83
2539.14 80
2539.25 75
2539.37 67
2539.48 57
2539.60 46
2539.71 35
2539.83 26
2539.95 18
2540.06 13
2540.18 10
2540.29 12
2540.41 16
2540.52 22
2540.64 30
2540.76 37
2540.87 44
2540.99 49
2541.10 51
2541.22 52
2541.33 50
2541.45 47
2541.57 43
2541.68 38
2541.80 33
2541.91 28
2542.03 24
2542.14 21
2542.26 19
2542.38 18
2542.49 15
2542.61 12
2542.72 8
2542.84 3
2542.95 0
2543.07 0
2543.19 0
2543.30 0
2543.42 0
2543.53 0
2543.65 0
2543.76 0
2543.88 3
2544.00 9
2544.11 17
2544.23 27
2544.34 38
2544.46 51
2544.58 65
2544.69 78
2544.81 89
2544.92 98
2545.04 103
2545.15 106
2545.27 106
2545.39 105
2545.50 103
2545.62 102
2545.73 100
2545.85 99
2545.96 98
2546.08 97
2546.20 95
2546.31 94
2546.43 92
2546.54 90
2546.66 89
2546.78 88
2546.89 86
2547.01 85
2547.12 84
2547.24 83
2547.35 84
2547.47 87
2547.59 90
2547.70 95
2547.82 99
2547.93 101
2548.05 101
2548.17 99
2548.28 93
2548.40 86
2548.51 78
2548.63 71
2548.74 66
2548.86 63
2548.98 62
2549.09 63
2549.21 64
2549.32 65
2549.44 65
2549.56 64
2549.67 63
2549.79 61
2549.90 60
2550.02 58
2550.14 57
2550.25 56
2550.37 54
2550.48 52
2550.60 49
2550.72 45
2550.83 40
2550.95 34
2551.06 28
2551.18 22
2551.29 15
2551.41 7
2551.53 0
2551.64 0
2551.76 0
2551.87 0
2551.99 0
2552.11 0
2552.22 0
2552.34 0
2552.45 3
2552.57 15
2552.69 25
2552.80 34
2552.92 42
2553.03 48
2553.15 55
2553.27 63
2553.38 72
2553.50 82
2553.61 92
2553.73 101
2553.85 108
2553.96 110
2554.08 109
2554.19 106
2554.31 100
2554.43 95
2554.54 90
2554.66 87
2554.77 85
2554.89 84
2555.01 84
2555.12 82
2555.24 80
2555.35 77
2555.47 73
2555.59 69
2555.70 65
2555.82 61
2555.93 57
2556.05 53
2556.17 50
2556.28 46
2556.40 42
2556.51 38
2556.63 34
2556.75 30
2556.86 26
2556.98 23
2557.09 21
2557.21 19
2557.33 19
2557.44 21
2557.56 24
2557.67 29
2557.79 35
2557.91 42
2558.02 49
2558.14 56
2558.26 61
2558.37 66
2558.49 69
2558.60 71
2558.72 72
2558.84 71
2558.95 69
2559.07 67
2559.18 65
2559.30 63
2559.42 61
2559.53 60
2559.65 60
2559.76 60
2559.88 59
2560.00 59
2560.11 57
2560.23 55
2560.35 53
2560.46 51
2560.58 48
2560.69 45
2560.81 42
2560.93 38
2561.04 34
2561.16 30
2561.27 26
2561.39 24
2561.51 24
2561.62 27
2561.74 32
2561.86 39
2561.97 49
2562.09 60
2562.20 73
2562.32 87
2562.44 100
2562.55 114
2562.67 125
2562.78 134
2562.90 139
2563.02 140
2563.13 136
2563.25 127
2563.37 115
2563.48 102
2563.60 89
2563.71 77
2563.83 69
2563.95 64
2564.06 63
2564.18 64
2564.30 65
2564.41 67
2564.53 68
2564.64 67
2564.76 66
2564.88 63
2564.99 59
2565.11 55
2565.23 51
2565.34 46
2565.46 42
2565.57 39
2565.69 38
2565.81 39
2565.92 42
2566.04 47
2566.16 55
2566.27 64
2566.39 74
2566.50 84
2566.62 92
2566.74 99
2566.85 104
2566.97 106
2567.09 106
2567.20 104
2567.32 101
2567.43 96
2567.55 90
2567.67 84
2567.78 77
2567.90 70
2568.02 63
2568.13 55
2568.25 48
2568.36 41
2568.48 34
2568.60 28
2568.71 24
2568.83 22
2568.95 23
2569.06 25
2569.18 28
2569.30 32
2569.41 34
2569.53 36
2569.64 35
2569.76 33
2569.88 30
2569.99 26
2570.11 22
2570.23 20
2570.34 20
2570.46 21
2570.58 23
2570.69 24
2570.81 26
2570.92 27
2571.04 27
2571.16 27
2571.27 27
2571.39 28
2571.51 30
2571.62 34
2571.74 37
2571.86 40
2571.97 42
2572.09 43
2572.20 43
2572.32 42
2572.44 41
2572.55 40
2572.67 39
2572.79 39
2572.90 39
2573.02 39
2573.14 39
2573.25 39
2573.37 40
2573.49 40
2573.60 41
2573.72 42
2573.83 44
2573.95 48
2574.07 51
2574.18 54
2574.30 55
2574.42 54
2574.53 51
2574.65 46
2574.77 40
2574.88 33
2575.00 28
2575.12 24
2575.23 23
2575.35 23
2575.46 24
2575.58 25
2575.70 26
2575.81 26
2575.93 26
2576.05 27
2576.16 29
2576.28 33
2576.40 39
2576.51 46
2576.63 54
2576.75 62
2576.86 70
2576.98 76
2577.10 80
2577.21 83
2577.33 84
2577.45 83
2577.56 80
2577.68 76
2577.79 71
2577.91 65
2578.03 59
2578.14 54
2578.26 51
2578.38 50
2578.49 51
2578.61 54
2578.73 59
2578.84 64
2578.96 68
2579.08 71
2579.19 72
2579.31 70
2579.43 67
2579.54 62
2579.66 56
2579.78 49
2579.89 43
2580.01 37
2580.13 32
2580.24 30
2580.36 29
2580.48 31
2580.59 34
2580.71 38
2580.83 42
2580.94 44
2581.06 46
2581.18 46
2581.29 46
2581.41 44
2581.53 43
2581.64 42
2581.76 42
2581.88 42
2581.99 42
2582.11 42
2582.22 42
2582.34 40
2582.46 37
2582.57 34
2582.69 31
2582.81 28
2582.92 26
2583.04 26
2583.16 27
2583.27 30
2583.39 35
2583.51 41
2583.62 47
2583.74 55
2583.86 62
2583.97 70
2584.09 77
2584.21 83
2584.32 88
2584.44 90
2584.56 90
2584.67 87
2584.79 81
2584.91 73
2585.02 64
2585.14 55
2585.26 47
2585.37 40
2585.49 34
2585.61 31
2585.73 30
2585.84 31
2585.96 34
2586.08 39
2586.19 46
2586.31 53
2586.43 61
2586.54 67
2586.66 71
2586.78 71
2586.89 68
2587.01 61
2587.13 52
2587.24 42
2587.36 31
2587.48 20
2587.59 10
2587.71 2
2587.83 0
2587.94 0
2588.06 0
2588.18 0
2588.29 0
2588.41 0
2588.53 0
2588.64 0
2588.76 0
2588.88 5
2588.99 11
2589.11 18
2589.23 24
2589.34 29
2589.46 31
2589.58 30
2589.69 27
2589.81 23
2589.93 18
2590.05 15
2590.16 13
2590.28 13
2590.40 16
2590.51 21
2590.63 27
2590.75 34
2590.86 40
2590.98 45
2591.10 49
2591.21 50
2591.33 50
2591.45 48
2591.56 46
2591.68 43
2591.80 39
2591.91 35
2592.03 31
2592.15 27
2592.26 23
2592.38 19
2592.50 16
2592.62 14
2592.73 12
2592.85 11
2592.97 10
2593.08 9
2593.20 7
2593.32 6
2593.43 6
2593.55 8
2593.67 13
2593.78 20
2593.90 28
2594.02 37
2594.13 45
2594.25 52
2594.37 56
2594.49 59
2594.60 61
2594.72 62
2594.84 63
2594.95 64
2595.07 66
2595.19 68
2595.30 71
2595.42 74
2595.54 78
2595.65 80
2595.77 82
2595.89 81
2596.01 79
2596.12 74
2596.24 68
2596.36 61
2596.47 54
2596.59 48
2596.71 45
2596.82 45
2596.94 49
2597.06 54
2597.18 61
2597.29 68
2597.41 74
2597.53 78
2597.64 80
2597.76 81
2597.88 83
2597.99 86
2598.11 90
2598.23 96
2598.34 102
2598.46 108
2598.58 113
2598.70 116
2598.81 117
2598.93 116
2599.05 115
2599.16 114
2599.28 113
2599.40 112
2599.51 111
2599.63 111
2599.75 110
2599.87 109
2599.98 108
2600.10 107
2600.22 105
2600.33 102
2600.45 99
2600.57 95
2600.69 89
2600.80 83
2600.92 77
2601.04 72
2601.15 68
2601.27 66
2601.39 66
2601.50 66
2601.62 67
2601.74 67
2601.86 67
2601.97 65
2602.09 62
2602.21 58
2602.32 55
2602.44 52
2602.56 50
2602.68 50
2602.79 49
2602.91 49
2603.03 49
2603.14 47
2603.26 45
2603.38 43
2603.50 41
2603.61 39
2603.73 39
2603.85 40
2603.96 42
2604.08 44
2604.20 47
2604.31 48
2604.43 47
2604.55 45
2604.67 40
2604.78 34
2604.90 27
2605.02 20
2605.13 14
2605.25 9
2605.37 6
2605.49 4
2605.60 3
2605.72 3
2605.84 3
2605.95 4
2606.07 4
2606.19 6
2606.31 8
2606.42 11
2606.54 16
2606.66 22
2606.78 29
2606.89 36
2607.01 42
2607.13 47
2607.24 50
2607.36 53
2607.48 55
2607.60 57
2607.71 58
2607.83 60
2607.95 62
2608.06 64
2608.18 67
2608.30 70
2608.42 75
2608.53 82
2608.65 89
2608.77 96
2608.88 101
2609.00 105
2609.12 105
2609.24 102
2609.35 96
2609.47 88
2609.59 80
2609.71 71
2609.82 64
2609.94 57
2610.06 52
2610.17 49
2610.29 48
2610.41 47
2610.53 47
2610.64 47
2610.76 48
2610.88 50
2611.00 52
2611.11 55
2611.23 59
2611.35 65
2611.46 71
2611.58 76
2611.70 79
2611.82 79
2611.93 75
2612.05 69
2612.17 61
2612.29 52
2612.40 44
2612.52 38
2612.64 35
2612.75 34
2612.87 34
2612.99 34
2613.11 33
2613.22 29
2613.34 23
2613.46 15
2613.58 7
2613.69 0
2613.81 0
2613.93 0
2614.05 0
2614.16 0
2614.28 0
2614.40 0
2614.51 0
2614.63 0
2614.75 4
2614.87 8
2614.98 12
2615.10 15
2615.22 18
2615.34 19
2615.45 19
2615.57 18
2615.69 16
2615.81 15
2615.92 14
2616.04 14
2616.16 14
2616.28 14
2616.39 15
2616.51 16
2616.63 16
2616.75 16
2616.86 17
2616.98 18
2617.10 19
2617.21 21
2617.33 23
2617.45 25
2617.57 26
2617.68 28
2617.80 30
2617.92 31
2618.04 31
2618.15 30
2618.27 30
2618.39 29
2618.51 30
2618.62 33
2618.74 38
2618.86 45
2618.98 53
2619.09 60
2619.21 65
2619.33 68
2619.45 67
2619.56 65
2619.68 62
2619.80 59
2619.92 59
2620.03 61
2620.15 65
2620.27 69
2620.39 73
2620.50 75
2620.62 75
2620.74 74
2620.86 71
2620.97 67
2621.09 63
2621.21 58
2621.33 53
2621.44 49
2621.56 45
2621.68 43
2621.80 42
2621.91 43
2622.03 45
2622.15 49
2622.27 53
2622.38 56
2622.50 57
2622.62 56
2622.74 52
2622.85 47
2622.97 40
2623.09 33
2623.21 28
2623.32 25
2623.44 25
2623.56 29
2623.68 36
2623.79 45
2623.91 56
2624.03 66
2624.15 75
2624.26 80
2624.38 81
2624.50 80
2624.62 77
2624.73 72
2624.85 67
2624.97 62
2625.09 59
2625.21 57
2625.32 57
2625.44 59
2625.56 62
2625.68 66
2625.79 70
2625.91 72
2626.03 71
2626.15 68
2626.26 63
2626.38 56
2626.50 49
2626.62 43
2626.73 39
2626.85 36
2626.97 35
2627.09 34
2627.20 35
2627.32 37
2627.44 39
2627.56 41
2627.68 44
2627.79 46
2627.91 47
2628.03 48
2628.15 49
2628.26 51
2628.38 54
2628.50 59
2628.62 65
2628.73 73
2628.85 83
2628.97 92
2629.09 100
2629.20 107
2629.32 112
2629.44 114
2629.56 113
2629.68 109
2629.79 103
2629.91 94
2630.03 83
2630.15 72
2630.26 62
2630.38 53
2630.50 47
2630.62 43
2630.74 41
2630.85 41
2630.97 41
2631.09 43
2631.21 44
2631.32 44
2631.44 45
2631.56 45
2631.68 46
2631.79 47
2631.91 48
2632.03 51
2632.15 54
2632.27 58
2632.38 63
2632.50 68
2632.62 73
2632.74 77
2632.85 80
2632.97 82
2633.09 83
2633.21 83
2633.33 84
2633.44 87
2633.56 90
2633.68 95
2633.80 101
2633.91 108
2634.03 115
2634.15 122
2634.27 128
2634.39 132
2634.50 136
2634.62 138
2634.74 140
2634.86 141
2634.97 141
2635.09 142
2635.21 143
2635.33 143
2635.45 144
2635.56 145
2635.68 145
2635.80 146
2635.92 146
2636.04 146
2636.15 147
2636.27 147
2636.39 147
2636.51 146
2636.62 145
2636.74 142
2636.86 137
2636.98 131
2637.10 123
2637.21 114
2637.33 105
2637.45 96
2637.57 87
2637.69 80
2637.80 74
2637.92 68
2638.04 63
2638.16 58
2638.27 53
2638.39 47
2638.51 40
2638.63 33
2638.75 26
2638.86 19
2638.98 12
2639.10 6
2639.22 0
2639.34 0
2639.45 0
2639.57 0
2639.69 0
2639.81 0
2639.93 0
2640.04 0
2640.16 0
2640.28 0
2640.40 2
2640.51 6
2640.63 13
2640.75 20
2640.87 27
2640.99 33
2641.10 37
2641.22 41
2641.34 43
2641.46 45
2641.58 46
2641.69 48
2641.81 49
2641.93 50
2642.05 50
2642.17 50
2642.28 50
2642.40 53
2642.52 58
2642.64 65
2642.76 75
2642.87 85
2642.99 93
2643.11 99
2643.23 99
2643.35 96
2643.46 88
2643.58 79
2643.70 69
2643.82 61
2643.94 53
2644.05 48
2644.17 43
2644.29 40
2644.41 36
2644.53 32
2644.64 27
2644.76 22
2644.88 18
2645.00 15
2645.12 14
2645.23 16
2645.35 21
2645.47 28
2645.59 37
2645.71 46
2645.82 55
2645.94 62
2646.06 67
2646.18 70
2646.30 71
2646.42 70
2646.53 69
2646.65 67
2646.77 66
2646.89 66
2647.01 67
2647.12 68
2647.24 69
2647.36 71
2647.48 72
2647.60 74
2647.71 75
2647.83 76
2647.95 77
2648.07 79
2648.19 80
2648.30 81
2648.42 82
2648.54 84
2648.66 88
2648.78 94
2648.90 102
2649.01 111
2649.13 122
2649.25 133
2649.37 144
2649.49 154
2649.60 161
2649.72 166
2649.84 168
2649.96 168
2650.08 165
2650.19 161
2650.31 155
2650.43 148
2650.55 141
2650.67 133
2650.79 125
2650.90 116
2651.02 107
2651.14 98
2651.26 91
2651.38 84
2651.49 79
2651.61 75
2651.73 73
2651.85 71
2651.97 70
2652.09 68
2652.20 65
2652.32 62
2652.44 60
2652.56 59
2652.68 59
2652.79 63
2652.91 69
2653.03 76
2653.15 83
2653.27 89
2653.39 94
2653.50 95
2653.62 94
2653.74 91
2653.86 86
2653.98 81
2654.10 75
2654.21 71
2654.33 68
2654.45 67
2654.57 68
2654.69 71
2654.80 75
2654.92 79
2655.04 84
2655.16 87
2655.28 90
2655.40 93
2655.51 95
2655.63 97
2655.75 100
2655.87 104
2655.99 107
2656.11 109
2656.22 111
2656.34 111
2656.46 109
2656.58 105
2656.70 100
2656.82 94
2656.93 86
2657.05 79
2657.17 73
2657.29 68
2657.41 65
2657.53 63
2657.64 64
2657.76 65
2657.88 66
2658.00 67
2658.12 67
2658.24 66
2658.35 64
2658.47 61
2658.59 58
2658.71 56
2658.83 55
2658.95 55
2659.06 57
2659.18 60
2659.30 64
2659.42 67
2659.54 70
2659.66 73
2659.77 74
2659.89 76
2660.01 77
2660.13 76
2660.25 75
2660.37 73
2660.48 69
2660.60 65
2660.72 60
2660.84 55
2660.96 52
2661.08 51
2661.19 54
2661.31 60
2661.43 71
2661.55 85
2661.67 102
2661.79 119
2661.90 135
2662.02 147
2662.14 154
2662.26 154
2662.38 149
2662.50 140
2662.62 129
2662.73 117
2662.85 109
2662.97 104
2663.09 105
2663.21 111
2663.33 122
2663.44 135
2663.56 150
2663.68 163
2663.80 172
2663.92 175
2664.04 172
2664.16 164
2664.27 153
2664.39 142
2664.51 133
2664.63 128
2664.75 127
2664.87 130
2664.98 135
2665.10 142
2665.22 148
2665.34 152
2665.46 155
2665.58 156
2665.70 157
2665.81 156
2665.93 155
2666.05 153
2666.17 150
2666.29 145
2666.41 139
2666.52 131
2666.64 123
2666.76 116
2666.88 110
2667.00 106
2667.12 104
2667.24 104
2667.35 105
2667.47 105
2667.59 103
2667.71 99
2667.83 93
2667.95 85
2668.07 76
2668.18 68
2668.30 62
2668.42 59
2668.54 57
2668.66 56
2668.78 57
2668.90 57
2669.01 57
2669.13 57
2669.25 58
2669.37 61
2669.49 65
2669.61 71
2669.73 77
2669.84 84
2669.96 89
2670.08 94
2670.20 97
2670.32 100
2670.44 103
2670.56 107
2670.67 112
2670.79 117
2670.91 121
2671.03 125
2671.15 127
2671.27 127
2671.39 126
2671.50 126
2671.62 125
2671.74 126
2671.86 129
2671.98 133
2672.10 137
2672.22 142
2672.34 147
2672.45 150
2672.57 151
2672.69 151
2672.81 148
2672.93 144
2673.05 139
2673.17 135
2673.28 133
2673.40 135
2673.52 141
2673.64 152
2673.76 166
2673.88 181
2674.00 194
2674.12 204
2674.23 209
2674.35 208
2674.47 202
2674.59 192
2674.71 180
2674.83 166
2674.95 152
2675.06 139
2675.18 126
2675.30 116
2675.42 108
2675.54 103
2675.66 101
2675.78 103
2675.90 108
2676.01 115
2676.13 123
2676.25 133
2676.37 143
2676.49 154
2676.61 164
2676.73 174
2676.85 183
2676.96 190
2677.08 193
2677.20 193
2677.32 189
2677.44 181
2677.56 171
2677.68 159
2677.80 148
2677.91 138
2678.03 128
2678.15 117
2678.27 106
2678.39 94
2678.51 81
2678.63 70
2678.75 61
2678.86 58
2678.98 60
2679.10 67
2679.22 77
2679.34 87
2679.46 96
2679.58 102
2679.70 103
2679.82 101
2679.93 97
2680.05 91
2680.17 85
2680.29 79
2680.41 74
2680.53 70
2680.65 67
2680.77 66
2680.88 67
2681.00 70
2681.12 75
2681.24 81
2681.36 88
2681.48 95
2681.60 100
2681.72 102
2681.84 101
2681.95 97
2682.07 89
2682.19 78
2682.31 66
2682.43 54
2682.55 44
2682.67 38
2682.79 37
2682.91 42
2683.02 53
2683.14 69
2683.26 87
2683.38 107
2683.50 125
2683.62 139
2683.74 148
2683.86 153
2683.98 154
2684.09 153
2684.21 151
2684.33 150
2684.45 150
2684.57 151
2684.69 153
2684.81 156
2684.93 157
2685.05 157
2685.16 156
2685.28 154
2685.40 152
2685.52 149
2685.64 146
2685.76 143
2685.88 139
2686.00 134
2686.12 128
2686.23 122
2686.35 117
2686.47 112
2686.59 108
2686.71 104
2686.83 99
2686.95 94
2687.07 88
2687.19 82
2687.31 77
2687.42 74
2687.54 73
2687.66 76
2687.78 81
2687.90 89
2688.02 98
2688.14 107
2688.26 117
2688.38 126
2688.50 134
2688.61 142
2688.73 149
2688.85 157
2688.97 165
2689.09 173
2689.21 180
2689.33 186
2689.45 189
2689.57 189
2689.69 186
2689.80 179
2689.92 171
2690.04 162
2690.16 153
2690.28 145
2690.40 137
2690.52 130
2690.64 123
2690.76 117
2690.88 111
2691.00 107
2691.11 105
2691.23 107
2691.35 110
2691.47 115
2691.59 120
2691.71 124
2691.83 125
2691.95 123
2692.07 120
2692.19 115
2692.30 110
2692.42 105
2692.54 102
2692.66 99
2692.78 97
2692.90 96
2693.02 95
2693.14 94
2693.26 93
2693.38 92
2693.50 92
2693.62 91
2693.73 91
2693.85 90
2693.97 88
2694.09 87
2694.21 85
2694.33 84
2694.45 83
2694.57 83
2694.69 82
2694.81 81
2694.93 79
2695.04 75
2695.16 70
2695.28 64
2695.40 58
2695.52 52
2695.64 46
2695.76 41
2695.88 36
2696.00 31
2696.12 23
2696.24 14
2696.36 4
2696.47 0
2696.59 0
2696.71 0
2696.83 0
2696.95 0
2697.07 0
2697.19 0
2697.31 0
2697.43 13
2697.55 28
2697.67 42
2697.79 55
2697.91 66
2698.02 76
2698.14 84
2698.26 92
2698.38 99
2698.50 105
2698.62 111
2698.74 116
2698.86 120
2698.98 121
2699.10 119
2699.22 115
2699.34 108
2699.46 100
2699.57 92
2699.69 87
2699.81 84
2699.93 84
2700.05 87
2700.17 92
2700.29 98
2700.41 105
2700.53 111
2700.65 116
2700.77 119
2700.89 121
2701.01 120
2701.12 117
2701.24 111
2701.36 104
2701.48 95
2701.60 88
2701.72 83
2701.84 82
2701.96 85
2702.08 93
2702.20 104
2702.32 117
2702.44 129
2702.56 138
2702.68 143
2702.79 145
2702.91 142
2703.03 138
2703.15 131
2703.27 124
2703.39 117
2703.51 110
2703.63 101
2703.75 92
2703.87 82
2703.99 72
2704.11 63
2704.23 55
2704.35 50
2704.47 47
2704.59 45
2704.70 43
2704.82 40
2704.94 37
2705.06 32
2705.18 29
2705.30 28
2705.42 30
2705.54 36
2705.66 46
2705.78 57
2705.90 67
2706.02 73
2706.14 74
2706.26 71
2706.38 65
2706.50 57
2706.61 49
2706.73 44
2706.85 42
2706.97 41
2707.09 42
2707.21 43
2707.33 44
2707.45 44
2707.57 45
2707.69 46
2707.81 47
2707.93 49
2708.05 50
2708.17 50
2708.29 49
2708.41 47
2708.53 45
2708.64 42
2708.76 40
2708.88 38
2709.00 37
2709.12 38
2709.24 41
2709.36 45
2709.48 52
2709.60 60
2709.72 69
2709.84 78
2709.96 86
2710.08 91
2710.20 94
2710.32 94
2710.44 91
2710.56 86
2710.68 80
2710.80 74
2710.91 67
2711.03 61
2711.15 56
2711.27 52
2711.39 49
2711.51 47
2711.63 46
2711.75 46
2711.87 45
2711.99 44
2712.11 44
2712.23 45
2712.35 48
2712.47 52
2712.59 59
2712.71 66
2712.83 73
2712.95 78
2713.07 82
2713.19 83
2713.31 82
2713.42 82
2713.54 81
2713.66 82
2713.78 85
2713.90 87
2714.02 89
2714.14 90
2714.26 87
2714.38 81
2714.50 73
2714.62 63
2714.74 53
2714.86 45
2714.98 39
2715.10 36
2715.22 37
2715.34 41
2715.46 47
2715.58 54
2715.70 61
2715.82 67
2715.94 70
2716.06 71
2716.18 70
2716.29 67
2716.41 65
2716.53 64
2716.65 64
2716.77 67
2716.89 72
2717.01 79
2717.13 88
2717.25 96
2717.37 104
2717.49 110
2717.61 115
2717.73 119
2717.85 120
2717.97 120
2718.09 118
2718.21 116
2718.33 113
2718.45 112
2718.57 111
2718.69 112
2718.81 114
2718.93 116
2719.05 117
2719.17 117
2719.29 115
2719.41 112
2719.53 109
2719.65 106
2719.76 105
2719.88 105
2720.00 107
2720.12 111
2720.24 116
2720.36 122
2720.48 127
2720.60 134
2720.72 141
2720.84 149
2720.96 157
2721.08 165
2721.20 172
2721.32 176
2721.44 177
2721.56 175
2721.68 168
2721.80 158
2721.92 145
2722.04 131
2722.16 118
2722.28 107
2722.40 98
2722.52 92
2722.64 89
2722.76 88
2722.88 89
2723.00 90
2723.12 90
2723.24 89
2723.36 88
2723.48 85
2723.60 81
2723.72 78
2723.84 74
2723.96 70
2724.08 67
2724.20 62
2724.32 58
2724.43 53
2724.55 49
2724.67 46
2724.79 44
2724.91 43
2725.03 45
2725.15 47
2725.27 50
2725.39 51
2725.51 51
2725.63 48
2725.75 44
2725.87 40
2725.99 35
2726.11 32
2726.23 30
2726.35 32
2726.47 37
2726.59 44
2726.71 52
2726.83 60
2726.95 67
2727.07 72
2727.19 74
2727.31 74
2727.43 71
2727.55 67
2727.67 62
2727.79 57
2727.91 53
2728.03 50
2728.15 48
2728.27 46
2728.39 44
2728.51 41
2728.63 36
2728.75 30
2728.87 23
2728.99 16
2729.11 10
2729.23 6
2729.35 3
2729.47 3
2729.59 4
2729.71 8
2729.83 14
2729.95 21
2730.07 31
2730.19 42
2730.31 53
2730.43 65
2730.55 76
2730.67 87
2730.79 95
2730.91 99
2731.03 100
2731.15 96
2731.27 87
2731.39 76
2731.51 62
2731.63 48
2731.75 35
2731.87 25
2731.99 18
2732.11 13
2732.23 12
2732.35 12
2732.47 14
2732.59 17
2732.71 20
2732.83 24
2732.95 27
2733.07 29
2733.19 29
2733.31 26
2733.43 21
2733.55 14
2733.67 6
2733.79 0
2733.91 0
2734.03 0
2734.15 9
2734.27 23
2734.39 41
2734.51 60
2734.63 78
2734.75 92
2734.87 100
2734.99 102
2735.11 99
2735.23 92
2735.35 83
2735.47 75
2735.59 70
2735.71 67
2735.83 68
2735.95 70
2736.07 74
2736.19 77
2736.31 78
2736.43 77
2736.55 74
2736.67 71
2736.79 70
2736.91 70
2737.03 74
2737.15 80
2737.27 88
2737.39 95
2737.51 99
2737.63 100
2737.75 97
2737.87 92
2737.99 86
2738.11 80
2738.23 76
2738.35 76
2738.47 78
2738.59 83
2738.71 88
2738.83 92
2738.95 95
2739.07 95
2739.19 94
2739.31 92
2739.43 88
2739.55 86
2739.67 83
2739.79 82
2739.91 82
2740.03 82
2740.15 83
2740.27 83
2740.39 84
2740.51 83
2740.63 81
2740.75 78
2740.87 74
2740.99 69
2741.11 63
2741.23 56
2741.35 49
2741.47 42
2741.59 35
2741.71 29
2741.83 24
2741.95 20
2742.07 17
2742.19 16
2742.31 17
2742.43 17
2742.55 18
2742.67 18
2742.79 16
2742.91 13
2743.03 8
2743.16 2
2743.28 0
2743.40 0
2743.52 0
2743.64 0
2743.76 0
2743.88 0
2744.00 0
2744.12 0
2744.24 8
2744.36 18
2744.48 28
2744.60 37
2744.72 47
2744.84 57
2744.96 67
2745.08 77
2745.20 87
2745.32 95
2745.44 101
2745.56 105
2745.68 106
2745.80 105
2745.92 103
2746.04 99
2746.16 95
2746.28 91
2746.40 87
2746.52 84
2746.64 80
2746.76 77
2746.88 72
2747.00 66
2747.12 60
2747.24 52
2747.36 45
2747.48 39
2747.60 36
2747.72 35
2747.85 37
2747.97 42
2748.09 48
2748.21 53
2748.33 57
2748.45 56
2748.57 52
2748.69 43
2748.81 32
2748.93 20
2749.05 8
2749.17 0
2749.29 0
2749.41 0
2749.53 0
2749.65 0
2749.77 2
2749.89 8
2750.01 15
2750.13 21
2750.25 26
2750.37 30
2750.49 32
2750.61 34
2750.73 35
2750.85 37
2750.97 40
2751.09 43
2751.21 47
2751.34 51
2751.46 53
2751.58 53
2751.70 50
2751.82 45
2751.94 36
2752.06 26
2752.18 16
2752.30 8
2752.42 2
2752.54 0
2752.66 0
2752.78 3
2752.90 6
2753.02 9
2753.14 9
2753.26 7
2753.38 4
2753.50 0
2753.62 0
2753.74 0
2753.86 0
2753.98 0
2754.10 0
2754.23 6
2754.35 15
2754.47 24
2754.59 32
2754.71 39
2754.83 45
2754.95 49
2755.07 52
2755.19 55
2755.31 57
2755.43 59
2755.55 58
2755.67 56
2755.79 53
2755.91 48
2756.03 42
2756.15 37
2756.27 32
2756.39 29
2756.51 28
2756.63 30
2756.76 34
2756.88 40
2757.00 48
2757.12 56
2757.24 66
2757.36 75
2757.48 84
2757.60 92
2757.72 97
2757.84 101
2757.96 102
2758.08 100
2758.20 97
2758.32 92
2758.44 87
2758.56 81
2758.68 76
2758.80 71
2758.92 67
2759.05 62
2759.17 57
2759.29 50
2759.41 43
2759.53 36
2759.65 31
2759.77 27
2759.89 26
2760.01 26
2760.13 28
2760.25 30
2760.37 31
2760.49 31
2760.61 32
2760.73 33
2760.85 36
2760.97 40
2761.10 45
2761.22 50
2761.34 55
2761.46 59
2761.58 61
2761.70 61
2761.82 61
2761.94 60
2762.06 59
2762.18 57
2762.30 54
2762.42 49
2762.54 43
2762.66 36
2762.78 29
2762.90 24
2763.03 22
2763.15 23
2763.27 26
2763.39 31
2763.51 37
2763.63 42
2763.75 46
2763.87 46
2763.99 45
2764.11 41
2764.23 35
2764.35 29
2764.47 24
2764.59 19
2764.71 15
2764.84 12
2764.96 11
2765.08 11
2765.20 13
2765.32 19
2765.44 28
2765.56 40
2765.68 56
2765.80 73
2765.92 90
2766.04 106
2766.16 118
2766.28 127
2766.40 131
2766.52 131
2766.65 128
2766.77 124
2766.89 118
2767.01 111
2767.13 105
2767.25 98
2767.37 91
2767.49 84
2767.61 76
2767.73 69
2767.85 63
2767.97 59
2768.09 56
2768.22 57
2768.34 59
2768.46 62
2768.58 66
2768.70 69
2768.82 70
2768.94 70
2769.06 67
2769.18 65
2769.30 62
2769.42 62
2769.54 65
2769.66 72
2769.79 83
2769.91 96
2770.03 112
2770.15 130
2770.27 148
2770.39 167
2770.51 188
2770.63 209
2770.75 231
2770.87 253
2770.99 274
2771.11 293
2771.23 311
2771.36 325
2771.48 339
2771.60 351
2771.72 362
2771.84 374
2771.96 385
2772.08 394
2772.20 403
2772.32 409
2772.44 413
2772.56 415
2772.68 415
2772.81 414
2772.93 410
2773.05 404
2773.17 396
2773.29 386
2773.41 374
2773.53 362
2773.65 350
2773.77 339
2773.89 330
2774.01 321
2774.14 313
2774.26 304
2774.38 294
2774.50 282
2774.62 270
2774.74 257
2774.86 246
2774.98 237
2775.10 230
2775.22 225
2775.34 221
2775.47 217
2775.59 213
2775.71 209
2775.83 204
2775.95 199
2776.07 194
2776.19 188
2776.31 181
2776.43 173
2776.55 165
2776.67 156
2776.80 148
2776.92 142
2777.04 139
2777.16 140
2777.28 143
2777.40 149
2777.52 156
2777.64 162
2777.76 165
2777.88 165
2778.00 161
2778.13 153
2778.25 143
2778.37 133
2778.49 124
2778.61 117
2778.73 115
2778.85 116
2778.97 121
2779.09 129
2779.21 137
2779.34 144
2779.46 149
2779.58 150
2779.70 145
2779.82 137
2779.94 125
2780.06 111
2780.18 98
2780.30 87
2780.42 79
2780.55 74
2780.67 72
2780.79 72
2780.91 71
2781.03 70
2781.15 68
2781.27 64
2781.39 60
2781.51 56
2781.64 53
2781.76 51
2781.88 50
2782.00 50
2782.12 50
2782.24 49
2782.36 47
2782.48 44
2782.60 42
2782.72 39
2782.85 37
2782.97 36
2783.09 36
2783.21 36
2783.33 36
2783.45 36
2783.57 36
2783.69 37
2783.81 38
2783.94 41
2784.06 44
2784.18 47
2784.30 49
2784.42 49
2784.54 47
2784.66 45
2784.78 44
2784.90 44
2785.03 48
2785.15 56
2785.27 67
2785.39 81
2785.51 95
2785.63 107
2785.75 115
2785.87 118
2785.99 115
2786.12 106
2786.24 95
2786.36 81
2786.48 67
2786.60 56
2786.72 47
2786.84 41
2786.96 39
2787.08 40
2787.21 43
2787.33 47
2787.45 52
2787.57 56
2787.69 61
2787.81 65
2787.93 68
2788.05 71
2788.18 73
2788.30 76
2788.42 77
2788.54 78
2788.66 78
2788.78 76
2788.90 73
2789.02 69
2789.14 64
2789.27 60
2789.39 58
2789.51 57
2789.63 58
2789.75 59
2789.87 60
2789.99 60
2790.11 58
2790.24 53
2790.36 48
2790.48 41
2790.60 36
2790.72 33
2790.84 32
2790.96 33
2791.08 36
2791.21 39
2791.33 42
2791.45 44
2791.57 43
2791.69 42
2791.81 40
2791.93 38
2792.05 38
2792.18 40
2792.30 44
2792.42 50
2792.54 59
2792.66 67
2792.78 76
2792.90 83
2793.03 88
2793.15 90
2793.27 90
2793.39 87
2793.51 83
2793.63 77
2793.75 70
2793.87 62
2794.00 53
2794.12 43
2794.24 33
2794.36 24
2794.48 15
2794.60 8
2794.72 4
2794.84 2
2794.97 2
2795.09 4
2795.21 6
2795.33 10
2795.45 15
2795.57 20
2795.69 27
2795.82 35
2795.94 44
2796.06 54
2796.18 63
2796.30 71
2796.42 76
2796.54 79
2796.67 79
2796.79 78
2796.91 75
2797.03 71
2797.15 67
2797.27 61
2797.39 55
2797.51 49
2797.64 41
2797.76 35
2797.88 29
2798.00 24
2798.12 23
2798.24 24
2798.36 29
2798.49 37
2798.61 45
2798.73 54
2798.85 60
2798.97 64
2799.09 64
2799.21 60
2799.34 55
2799.46 48
2799.58 42
2799.70 38
2799.82 36
2799.94 37
2800.06 40
2800.19 44
2800.31 50
2800.43 56
2800.55 63
2800.67 69
2800.79 75
2800.91 79
2801.04 81
2801.16 81
2801.28 77
2801.40 71
2801.52 63
2801.64 54
2801.77 45
2801.89 38
2802.01 31
2802.13 24
2802.25 18
2802.37 12
2802.49 6
2802.62 0
2802.74 0
2802.86 0
2802.98 0
2803.10 0
2803.22 0
2803.34 0
2803.47 1
2803.59 1
2803.71 1
2803.83 1
2803.95 1
2804.07 3
2804.20 6
2804.32 11
2804.44 16
2804.56 22
2804.68 28
2804.80 34
2804.92 41
2805.05 47
2805.17 53
2805.29 58
2805.41 61
2805.53 62
2805.65 62
2805.78 60
2805.90 58
2806.02 55
2806.14 51
2806.26 47
2806.38 42
2806.50 35
2806.63 27
2806.75 19
2806.87 12
2806.99 8
2807.11 6
2807.23 5
2807.36 6
2807.48 6
2807.60 6
2807.72 5
2807.84 5
2807.96 7
2808.09 12
2808.21 20
2808.33 30
2808.45 40
2808.57 48
2808.69 54
2808.82 56
2808.94 55
2809.06 52
2809.18 47
2809.30 42
2809.42 36
2809.55 31
2809.67 26
2809.79 21
2809.91 17
2810.03 12
2810.15 7
2810.28 3
2810.40 0
2810.52 0
2810.64 0
2810.76 0
2810.88 0
2811.01 2
2811.13 7
2811.25 13
2811.37 18
2811.49 24
2811.61 27
2811.74 29
2811.86 29
2811.98 28
2812.10 26
2812.22 24
2812.34 24
2812.47 24
2812.59 26
2812.71 28
2812.83 30
2812.95 30
2813.07 29
2813.20 27
2813.32 24
2813.44 21
2813.56 19
2813.68 18
2813.80 17
2813.93 17
2814.05 15
2814.17 13
2814.29 10
2814.41 8
2814.54 6
2814.66 5
2814.78 5
2814.90 6
2815.02 7
2815.14 6
2815.27 5
2815.39 3
2815.51 0
2815.63 0
2815.75 0
2815.87 0
2816.00 0
2816.12 0
2816.24 0
2816.36 0
2816.48 1
2816.61 9
2816.73 20
2816.85 34
2816.97 50
2817.09 65
2817.21 79
2817.34 91
2817.46 98
2817.58 103
2817.70 104
2817.82 104
2817.95 102
2818.07 99
2818.19 94
2818.31 88
2818.43 82
2818.55 76
2818.68 72
2818.80 70
2818.92 70
2819.04 73
2819.16 77
2819.29 81
2819.41 86
2819.53 90
2819.65 93
2819.77 96
2819.90 99
2820.02 101
2820.14 104
2820.26 105
2820.38 104
2820.50 100
2820.63 95
2820.75 88
2820.87 81
2820.99 75
2821.11 71
2821.24 68
2821.36 68
2821.48 68
2821.60 68
2821.72 67
2821.85 65
2821.97 63
2822.09 61
2822.21 60
2822.33 58
2822.46 56
2822.58 53
2822.70 49
2822.82 44
2822.94 36
2823.06 29
2823.19 22
2823.31 17
2823.43 15
2823.55 14
2823.67 16
2823.80 19
2823.92 22
2824.04 24
2824.16 25
2824.28 24
2824.41 22
2824.53 20
2824.65 21
2824.77 24
2824.89 31
2825.02 40
2825.14 51
2825.26 62
2825.38 69
2825.50 72
2825.63 70
2825.75 64
2825.87 55
2825.99 44
2826.11 36
2826.24 29
2826.36 25
2826.48 23
2826.60 23
2826.72 22
2826.85 21
2826.97 19
2827.09 18
2827.21 19
2827.33 21
2827.46 25
2827.58 32
2827.70 39
2827.82 45
2827.94 50
2828.07 52
2828.19 51
2828.31 47
2828.43 42
2828.56 35
2828.68 28
2828.80 22
2828.92 18
2829.04 16
2829.17 16
2829.29 19
2829.41 23
2829.53 29
2829.65 36
2829.78 42
2829.90 46
2830.02 49
2830.14 51
2830.26 53
2830.39 55
2830.51 56
2830.63 58
2830.75 59
2830.87 59
2831.00 57
2831.12 54
2831.24 49
2831.36 44
2831.49 40
2831.61 38
2831.73 39
2831.85 44
2831.97 51
2832.10 61
2832.22 71
2832.34 81
2832.46 90
2832.58 97
2832.71 102
2832.83 105
2832.95 105
2833.07 104
2833.20 100
2833.32 95
2833.44 88
2833.56 80
2833.68 70
2833.81 59
2833.93 50
2834.05 42
2834.17 35
2834.29 31
2834.42 29
2834.54 28
2834.66 28
2834.78 29
2834.91 30
2835.03 31
2835.15 35
2835.27 40
2835.39 46
2835.52 53
2835.64 59
2835.76 62
2835.88 63
2836.01 59
2836.13 52
2836.25 44
2836.37 36
2836.49 30
2836.62 28
2836.74 30
2836.86 36
2836.98 44
2837.11 53
2837.23 60
2837.35 64
2837.47 64
2837.59 60
2837.72 52
2837.84 42
2837.96 30
2838.08 19
2838.21 9
2838.33 2
2838.45 0
2838.57 0
2838.70 1
2838.82 5
2838.94 9
2839.06 10
2839.18 9
2839.31 4
2839.43 0
2839.55 0
2839.67 0
2839.80 0
2839.92 0
2840.04 2
2840.16 13
2840.29 24
2840.41 35
2840.53 44
2840.65 49
2840.77 51
2840.90 52
2841.02 52
2841.14 53
2841.26 54
2841.39 57
2841.51 59
2841.63 61
2841.75 62
2841.88 61
2842.00 58
2842.12 54
2842.24 51
2842.36 47
2842.49 44
2842.61 42
2842.73 40
2842.85 39
2842.98 38
2843.10 39
2843.22 42
2843.34 46
2843.47 52
2843.59 59
2843.71 65
2843.83 71
2843.96 74
2844.08 77
2844.20 79
2844.32 81
2844.45 84
2844.57 89
2844.69 93
2844.81 98
2844.94 101
2845.06 102
2845.18 101
2845.30 100
2845.42 97
2845.55 94
2845.67 91
2845.79 88
2845.91 83
2846.04 77
2846.16 70
2846.28 60
2846.40 50
2846.53 41
2846.65 35
2846.77 31
2846.89 32
2847.02 36
2847.14 44
2847.26 53
2847.38 62
2847.51 69
2847.63 74
2847.75 76
2847.87 75
2848.00 72
2848.12 69
2848.24 64
2848.36 60
2848.49 56
2848.61 52
2848.73 49
2848.85 45
2848.98 42
2849.10 39
2849.22 38
2849.34 38
2849.47 40
2849.59 44
2849.71 48
2849.83 52
2849.96 55
2850.08 57
2850.20 56
2850.32 54
2850.45 50
2850.57 45
2850.69 41
2850.81 37
2850.94 35
2851.06 34
2851.18 34
2851.30 36
2851.43 38
2851.55 40
2851.67 43
2851.79 44
2851.92 45
2852.04 45
2852.16 43
2852.28 40
2852.41 36
2852.53 32
2852.65 28
2852.78 24
2852.90 22
2853.02 21
2853.14 21
2853.27 21
2853.39 22
2853.51 21
2853.63 20
2853.76 18
2853.88 15
2854.00 13
2854.12 13
2854.25 15
2854.37 20
2854.49 26
2854.61 32
2854.74 37
2854.86 40
2854.98 41
2855.10 39
2855.23 37
2855.35 34
2855.47 33
2855.60 32
2855.72 33
2855.84 34
2855.96 35
2856.09 35
2856.21 36
2856.33 36
2856.45 35
2856.58 34
2856.70 32
2856.82 30
2856.94 26
2857.07 21
2857.19 15
2857.31 8
2857.44 1
2857.56 0
2857.68 0
2857.80 0
2857.93 0
2858.05 0
2858.17 0
2858.29 0
2858.42 0
2858.54 9
2858.66 18
2858.78 26
2858.91 32
2859.03 35
2859.15 36
2859.28 34
2859.40 30
2859.52 25
2859.64 20
2859.77 15
2859.89 11
2860.01 8
2860.13 6
2860.26 5
2860.38 4
2860.50 4
2860.63 3
2860.75 3
2860.87 2
2860.99 1
2861.12 1
2861.24 2
2861.36 6
2861.49 13
2861.61 22
2861.73 34
2861.85 45
2861.98 56
2862.10 65
2862.22 71
2862.34 72
2862.47 71
2862.59 66
2862.71 59
2862.84 51
2862.96 43
2863.08 34
2863.20 26
2863.33 20
2863.45 14
2863.57 9
2863.70 6
2863.82 3
2863.94 2
2864.06 2
2864.19 2
2864.31 3
2864.43 5
2864.56 9
2864.68 13
2864.80 18
2864.92 23
2865.05 29
2865.17 34
2865.29 39
2865.42 43
2865.54 44
2865.66 45
2865.78 43
2865.91 41
2866.03 39
2866.15 39
2866.28 40
2866.40 44
2866.52 50
2866.64 57
2866.77 66
2866.89 75
2867.01 85
2867.14 94
2867.26 103
2867.38 111
2867.50 118
2867.63 123
2867.75 127
2867.87 128
2868.00 128
2868.12 127
2868.24 126
2868.36 124
2868.49 123
2868.61 122
2868.73 120
2868.86 117
2868.98 113
2869.10 108
2869.22 102
2869.35 97
2869.47 93
2869.59 91
2869.72 91
2869.84 93
2869.96 96
2870.09 99
2870.21 102
2870.33 105
2870.45 107
2870.58 107
2870.70 105
2870.82 102
2870.95 98
2871.07 94
2871.19 89
2871.32 87
2871.44 86
2871.56 88
2871.68 93
2871.81 100
2871.93 108
2872.05 116
2872.18 121
2872.30 124
2872.42 124
2872.55 120
2872.67 114
2872.79 107
2872.91 100
2873.04 94
2873.16 89
2873.28 85
2873.41 83
2873.53 82
2873.65 81
2873.78 81
2873.90 82
2874.02 84
2874.14 87
2874.27 90
2874.39 92
2874.51 93
2874.64 92
2874.76 88
2874.88 82
2875.01 75
2875.13 70
2875.25 66
2875.38 66
2875.50 68
2875.62 73
2875.74 78
2875.87 82
2875.99 85
2876.11 85
2876.24 83
2876.36 80
2876.48 77
2876.61 74
2876.73 73
2876.85 73
2876.98 74
2877.10 77
2877.22 81
2877.34 85
2877.47 89
2877.59 91
2877.71 93
2877.84 93
2877.96 91
2878.08 88
2878.21 84
2878.33 81
2878.45 77
2878.58 75
2878.70 74
2878.82 74
2878.95 74
2879.07 72
2879.19 69
2879.31 64
2879.44 57
2879.56 51
2879.68 45
2879.81 43
2879.93 44
2880.05 48
2880.18 56
2880.30 65
2880.42 73
2880.55 79
2880.67 83
2880.79 82
2880.92 79
2881.04 75
2881.16 69
2881.29 65
2881.41 61
2881.53 58
2881.65 55
2881.78 52
2881.90 47
2882.02 42
2882.15 35
2882.27 28
2882.39 23
2882.52 18
2882.64 16
2882.76 15
2882.89 14
2883.01 12
2883.13 9
2883.26 4
2883.38 0
2883.50 0
2883.63 0
2883.75 0
2883.87 0
2884.00 0
2884.12 4
2884.24 8
2884.37 10
2884.49 9
2884.61 6
2884.74 2
2884.86 0
2884.98 0
2885.11 0
2885.23 1
2885.35 4
2885.48 7
2885.60 9
2885.72 9
2885.85 8
2885.97 8
2886.09 9
2886.22 11
2886.34 16
2886.46 22
2886.59 28
2886.71 34
2886.83 39
2886.96 43
2887.08 46
2887.20 47
2887.33 46
2887.45 45
2887.57 43
2887.70 40
2887.82 38
2887.94 36
2888.07 35
2888.19 35
2888.31 36
2888.44 38
2888.56 40
2888.68 41
2888.81 43
2888.93 43
2889.05 41
2889.18 38
2889.30 33
2889.42 25
2889.55 17
2889.67 8
2889.79 1
2889.92 0
2890.04 0
2890.16 0
2890.29 0
2890.41 0
2890.53 2
2890.66 4
2890.78 5
2890.90 4
2891.03 3
2891.15 2
2891.27 1
2891.40 1
2891.52 3
2891.64 5
2891.77 7
2891.89 9
2892.01 12
2892.14 13
2892.26 15
2892.38 16
2892.51 16
2892.63 15
2892.75 13
2892.88 9
2893.00 5
2893.12 0
2893.25 0
2893.37 0
2893.49 0
2893.62 0
2893.74 0
2893.86 5
2893.99 13
2894.11 21
2894.24 29
2894.36 34
2894.48 37
2894.61 39
2894.73 40
2894.85 40
2894.98 39
2895.10 38
2895.22 35
2895.35 31
2895.47 25
2895.59 19
2895.72 15
2895.84 12
2895.96 11
2896.09 14
2896.21 18
2896.33 24
2896.46 30
2896.58 34
2896.71 36
2896.83 37
2896.95 36
2897.08 35
2897.20 32
2897.32 30
2897.45 27
2897.57 23
2897.69 19
2897.82 16
2897.94 13
2898.06 13
2898.19 15
2898.31 22
2898.43 31
2898.56 41
2898.68 52
2898.81 61
2898.93 68
2899.05 72
2899.18 73
2899.30 73
2899.42 72
2899.55 72
2899.67 71
2899.79 72
2899.92 72
2900.04 74
2900.16 76
2900.29 79
2900.41 81
2900.54 84
2900.66 85
2900.78 85
2900.91 83
2901.03 78
2901.15 73
2901.28 67
2901.40 62
2901.52 57
2901.65 54
2901.77 53
2901.90 52
2902.02 52
2902.14 51
2902.27 49
2902.39 46
2902.51 44
2902.64 43
2902.76 43
2902.88 45
2903.01 48
2903.13 51
2903.26 54
2903.38 55
2903.50 52
2903.63 48
2903.75 40
2903.87 32
2904.00 23
2904.12 15
2904.25 9
2904.37 7
2904.49 7
2904.62 11
2904.74 17
2904.86 25
2904.99 33
2905.11 41
2905.23 47
2905.36 51
2905.48 52
2905.61 50
2905.73 47
2905.85 41
2905.98 35
2906.10 28
2906.22 22
2906.35 16
2906.47 11
2906.60 7
2906.72 4
2906.84 3
2906.97 3
2907.09 5
2907.21 8
2907.34 11
2907.46 15
2907.59 18
2907.71 23
2907.83 27
2907.96 31
2908.08 36
2908.20 41
2908.33 45
2908.45 50
2908.58 55
2908.70 59
2908.82 64
2908.95 69
2909.07 74
2909.19 78
2909.32 82
2909.44 85
2909.57 88
2909.69 89
2909.81 90
2909.94 88
2910.06 86
2910.18 82
2910.31 77
2910.43 73
2910.56 68
2910.68 64
2910.80 62
2910.93 60
2911.05 60
2911.18 60
2911.30 61
2911.42 63
2911.55 66
2911.67 68
2911.79 69
2911.92 68
2912.04 64
2912.17 57
2912.29 47
2912.41 35
2912.54 22
2912.66 10
2912.79 0
2912.91 0
2913.03 0
2913.16 0
2913.28 0
2913.40 0
2913.53 0
2913.65 0
2913.78 0
2913.90 2
2914.02 5
2914.15 10
2914.27 16
2914.40 24
2914.52 34
2914.64 44
2914.77 54
2914.89 65
2915.02 75
2915.14 84
2915.26 91
2915.39 96
2915.51 98
2915.64 97
2915.76 91
2915.88 83
2916.01 72
2916.13 61
2916.25 51
2916.38 42
2916.50 35
2916.63 29
2916.75 24
2916.87 19
2917.00 15
2917.12 10
2917.25 6
2917.37 3
2917.49 2
2917.62 2
2917.74 4
2917.87 8
2917.99 14
2918.11 20
2918.24 27
2918.36 34
2918.49 41
2918.61 47
2918.73 54
2918.86 59
2918.98 64
2919.11 66
2919.23 67
2919.35 66
2919.48 65
2919.60 64
2919.73 63
2919.85 64
2919.97 66
2920.10 70
2920.22 73
2920.35 77
2920.47 80
2920.59 82
2920.72 83
2920.84 82
2920.97 80
2921.09 78
2921.21 75
2921.34 72
2921.46 70
2921.59 69
2921.71 70
2921.83 74
2921.96 79
2922.08 85
2922.21 91
2922.33 97
2922.46 102
2922.58 106
2922.70 108
2922.83 111
2922.95 114
2923.08 117
2923.20 119
2923.32 120
2923.45 118
2923.57 114
2923.70 108
2923.82 101
2923.94 94
2924.07 88
2924.19 86
2924.32 85
2924.44 86
2924.56 86
2924.69 87
2924.81 86
2924.94 84
2925.06 81
2925.19 78
2925.31 76
2925.43 73
2925.56 70
2925.68 67
2925.81 62
2925.93 58
2926.05 53
2926.18 48
2926.30 45
2926.43 42
2926.55 40
2926.68 39
2926.80 37
2926.92 34
2927.05 30
2927.17 25
2927.30 21
2927.42 17
2927.54 15
2927.67 15
2927.79 18
2927.92 22
2928.04 25
2928.17 28
2928.29 30
2928.41 30
2928.54 31
2928.66 32
2928.79 34
2928.91 38
2929.03 44
2929.16 50
2929.28 54
2929.41 56
2929.53 55
2929.66 51
2929.78 44
2929.90 38
2930.03 32
2930.15 29
2930.28 29
2930.40 31
2930.53 35
2930.65 40
2930.77 45
2930.90 49
2931.02 52
2931.15 54
2931.27 55
2931.40 55
2931.52 55
2931.64 55
2931.77 56
2931.89 56
2932.02 57
2932.14 58
2932.26 59
2932.39 61
2932.51 62
2932.64 62
2932.76 62
2932.89 61
2933.01 60
2933.13 58
2933.26 56
2933.38 54
2933.51 53
2933.63 54
2933.76 58
2933.88 63
2934.01 71
2934.13 80
2934.25 89
2934.38 98
2934.50 105
2934.63 110
2934.75 112
2934.88 111
2935.00 108
2935.12 101
2935.25 93
2935.37 85
2935.50 77
2935.62 70
2935.75 65
2935.87 62
2935.99 61
2936.12 63
2936.24 64
2936.37 66
2936.49 67
2936.62 67
2936.74 65
2936.87 63
2936.99 59
2937.11 55
2937.24 53
2937.36 52
2937.49 52
2937.61 54
2937.74 57
2937.86 61
2937.98 64
2938.11 65
2938.23 65
2938.36 62
2938.48 58
2938.61 51
2938.73 43
2938.86 34
2938.98 24
2939.10 15
2939.23 8
2939.35 2
2939.48 0
2939.60 0
2939.73 0
2939.85 0
2939.98 0
2940.10 0
2940.22 0
2940.35 0
2940.47 0
2940.60 0
2940.72 4
2940.85 11
2940.97 19
2941.10 27
2941.22 34
2941.34 41
2941.47 46
2941.59 50
2941.72 53
2941.84 56
2941.97 57
2942.09 57
2942.22 57
2942.34 56
2942.46 56
2942.59 56
2942.71 58
2942.84 59
2942.96 62
2943.09 64
2943.21 65
2943.34 65
2943.46 63
2943.59 61
2943.71 58
2943.83 56
2943.96 53
2944.08 52
2944.21 51
2944.33 52
2944.46 55
2944.58 59
2944.71 65
2944.83 73
2944.96 83
2945.08 93
2945.20 103
2945.33 113
2945.45 123
2945.58 131
2945.70 137
2945.83 141
2945.95 142
2946.08 141
2946.20 138
2946.33 134
2946.45 128
2946.57 121
2946.70 114
2946.82 105
2946.95 96
2947.07 85
2947.20 75
2947.32 66
2947.45 59
2947.57 55
2947.70 55
2947.82 57
2947.94 62
2948.07 66
2948.19 70
2948.32 71
2948.44 70
2948.57 67
2948.69 62
2948.82 56
2948.94 51
2949.07 47
2949.19 45
2949.32 45
2949.44 48
2949.57 54
2949.69 63
2949.81 74
2949.94 86
2950.06 97
2950.19 107
2950.31 114
2950.44 120
2950.56 123
2950.69 125
2950.81 125
2950.94 125
2951.06 123
2951.19 120
2951.31 116
2951.44 112
2951.56 108
2951.68 106
2951.81 107
2951.93 111
2952.06 117
2952.18 125
2952.31 134
2952.43 142
2952.56 148
2952.68 152
2952.81 153
2952.93 151
2953.06 147
2953.18 141
2953.31 134
2953.43 127
2953.56 121
2953.68 115
2953.80 110
2953.93 106
2954.05 102
2954.18 98
2954.30 91
2954.43 83
2954.55 73
2954.68 62
2954.80 50
2954.93 39
2955.05 30
2955.18 24
2955.30 20
2955.43 19
2955.55 20
2955.68 23
2955.80 27
2955.93 31
2956.05 34
2956.18 36
2956.30 38
2956.42 38
2956.55 37
2956.67 36
2956.80 34
2956.92 31
2957.05 27
2957.17 24
2957.30 21
2957.42 20
2957.55 22
2957.67 27
2957.80 33
2957.92 40
2958.05 47
2958.17 52
2958.30 54
2958.42 54
2958.55 52
2958.67 49
2958.80 46
2958.92 45
2959.05 45
2959.17 49
2959.30 54
2959.42 61
2959.55 70
2959.67 78
2959.79 86
2959.92 91
2960.04 94
2960.17 93
2960.29 89
2960.42 83
2960.54 75
2960.67 69
2960.79 64
2960.92 62
2961.04 62
2961.17 64
2961.29 68
2961.42 70
2961.54 72
2961.67 71
2961.79 69
2961.92 65
2962.04 60
2962.17 56
2962.29 53
2962.42 50
2962.54 49
2962.67 48
2962.79 49
2962.92 50
2963.04 52
2963.17 55
2963.29 59
2963.42 63
2963.54 69
2963.67 74
2963.79 80
2963.92 86
2964.04 92
2964.17 97
2964.29 101
2964.42 102
2964.54 102
2964.67 99
2964.79 94
2964.92 88
2965.04 83
2965.17 78
2965.29 76
2965.42 75
2965.54 76
2965.67 76
2965.79 75
2965.92 71
2966.04 66
2966.17 58
2966.29 48
2966.42 37
2966.54 27
2966.67 19
2966.79 13
2966.92 8
2967.04 6
2967.17 6
2967.29 8
2967.42 10
2967.54 12
2967.67 14
2967.79 17
2967.92 20
2968.04 23
2968.17 26
2968.29 29
2968.42 31
2968.54 34
2968.67 36
2968.79 38
2968.92 41
2969.04 44
2969.17 47
2969.29 51
2969.42 54
2969.54 56
2969.67 57
2969.79 58
2969.92 58
2970.04 60
2970.17 62
2970.29 65
2970.42 70
2970.54 75
2970.67 80
2970.79 84
2970.92 87
2971.04 88
2971.17 88
2971.29 86
2971.42 82
2971.54 78
2971.67 74
2971.79 70
2971.92 68
2972.04 67
2972.17 66
2972.29 67
2972.42 68
2972.54 69
2972.67 71
2972.79 72
2972.92 74
2973.04 75
2973.17 75
2973.30 73
2973.42 70
2973.55 66
2973.67 63
2973.80 60
2973.92 58
2974.05 58
2974.17 59
2974.30 61
2974.42 61
2974.55 60
2974.67 58
2974.80 54
2974.92 49
2975.05 45
2975.17 40
2975.30 37
2975.42 34
2975.55 32
2975.67 31
2975.80 31
2975.92 33
2976.05 37
2976.17 43
2976.30 50
2976.42 58
2976.55 65
2976.68 72
2976.80 76
2976.93 79
2977.05 79
2977.18 77
2977.30 74
2977.43 68
2977.55 62
2977.68 56
2977.80 50
2977.93 46
2978.05 44
2978.18 43
2978.30 46
2978.43 51
2978.55 57
2978.68 65
2978.80 74
2978.93 81
2979.05 87
2979.18 91
2979.31 92
2979.43 90
2979.56 85
2979.68 79
2979.81 73
2979.93 65
2980.06 59
2980.18 53
2980.31 48
2980.43 44
2980.56 41
2980.68 39
2980.81 38
2980.93 38
2981.06 39
2981.18 42
2981.31 45
2981.44 49
2981.56 53
2981.69 58
2981.81 63
2981.94 67
2982.06 70
2982.19 71
2982.31 70
2982.44 69
2982.56 67
2982.69 66
2982.81 65
2982.94 66
2983.06 67
2983.19 69
2983.32 69
2983.44 67
2983.57 62
2983.69 53
2983.82 42
2983.94 29
2984.07 15
2984.19 3
2984.32 0
2984.44 0
2984.57 0
2984.69 0
2984.82 0
2984.95 0
2985.07 0
2985.20 0
2985.32 2
2985.45 7
2985.57 13
2985.70 20
2985.82 28
2985.95 37
2986.07 47
2986.20 55
2986.32 63
2986.45 70
2986.58 76
2986.70 81
2986.83 85
2986.95 88
2987.08 90
2987.20 91
2987.33 90
2987.45 87
2987.58 83
2987.70 78
2987.83 72
2987.96 67
2988.08 62
2988.21 58
2988.33 54
2988.46 50
2988.58 45
2988.71 39
2988.83 33
2988.96 26
2989.08 20
2989.21 16
2989.34 13
2989.46 13
2989.59 14
2989.71 17
2989.84 20
2989.96 24
2990.09 28
2990.21 33
2990.34 37
2990.46 42
2990.59 46
2990.72 51
2990.84 54
2990.97 57
2991.09 60
2991.22 62
2991.34 64
2991.47 67
2991.59 68
2991.72 68
2991.85 67
2991.97 62
2992.10 56
2992.22 48
2992.35 40
2992.47 33
2992.60 28
2992.72 25
2992.85 23
2992.98 23
2993.10 24
2993.23 24
2993.35 24
2993.48 24
2993.60 23
2993.73 21
2993.85 19
2993.98 18
2994.11 16
2994.23 14
2994.36 11
2994.48 8
2994.61 3
2994.73 0
2994.86 0
2994.98 0
2995.11 0
2995.24 0
2995.36 0
2995.49 0
2995.61 0
2995.74 11
2995.86 24
2995.99 38
2996.12 50
2996.24 61
2996.37 69
2996.49 74
2996.62 76
2996.74 75
2996.87 71
2996.99 66
2997.12 59
2997.25 53
2997.37 49
2997.50 46
2997.62 46
2997.75 49
2997.87 53
2998.00 60
2998.13 68
2998.25 78
2998.38 88
2998.50 99
2998.63 108
2998.75 116
2998.88 120
2999.01 121
2999.13 118
2999.26 112
2999.38 103
2999.51 95
2999.63 88
2999.76 85
2999.89 85
3000.01 89
3000.14 95
3000.26 101
3000.39 106
3000.51 106
3000.64 102
3000.77 95
3000.89 85
3001.02 75
3001.14 66
3001.27 60
3001.39 56
3001.52 54
3001.65 54
3001.77 54
3001.90 53
3002.02 52
3002.15 49
3002.27 46
3002.40 43
3002.53 42
3002.65 42
3002.78 44
3002.90 47
3003.03 52
3003.15 58
3003.28 63
3003.41 68
3003.53 71
3003.66 73
3003.78 74
3003.91 75
3004.03 76
3004.16 79
3004.29 84
3004.41 90
3004.54 96
3004.66 100
3004.79 101
3004.92 100
3005.04 95
3005.17 90
3005.29 83
3005.42 78
3005.54 74
3005.67 71
3005.80 68
3005.92 64
3006.05 58
3006.17 49
3006.30 38
3006.43 24
3006.55 10
3006.68 0
3006.80 0
3006.93 0
3007.05 0
3007.18 0
3007.31 0
3007.43 0
3007.56 8
3007.68 19
3007.81 28
3007.94 36
3008.06 41
3008.19 43
3008.31 44
3008.44 45
3008.56 46
3008.69 48
3008.82 51
3008.94 57
3009.07 64
3009.19 72
3009.32 80
3009.45 87
3009.57 92
3009.70 95
3009.82 96
3009.95 95
3010.08 93
3010.20 90
3010.33 87
3010.45 83
3010.58 80
3010.71 75
3010.83 69
3010.96 63
3011.08 56
3011.21 49
3011.33 44
3011.46 41
3011.59 39
3011.71 40
3011.84 43
3011.96 46
3012.09 48
3012.22 51
3012.34 53
3012.47 55
3012.59 58
3012.72 62
3012.85 67
3012.97 73
3013.10 80
3013.22 85
3013.35 90
3013.48 93
3013.60 95
3013.73 95
3013.85 95
3013.98 96
3014.11 98
3014.23 101
3014.36 105
3014.48 110
3014.61 115
3014.74 119
3014.86 123
3014.99 124
3015.11 123
3015.24 119
3015.37 112
3015.49 104
3015.62 95
3015.74 87
3015.87 79
3016.00 74
3016.12 71
3016.25 70
3016.37 69
3016.50 68
3016.63 67
3016.75 65
3016.88 63
3017.01 62
3017.13 61
3017.26 60
3017.38 58
3017.51 56
3017.64 51
3017.76 44
3017.89 36
3018.01 28
3018.14 22
3018.27 19
3018.39 21
3018.52 27
3018.64 36
3018.77 46
3018.90 57
3019.02 65
3019.15 71
3019.27 73
3019.40 73
3019.53 71
3019.65 68
3019.78 65
3019.91 62
3020.03 58
3020.16 55
3020.28 51
3020.41 47
3020.54 42
3020.66 38
3020.79 34
3020.91 30
3021.04 26
3021.17 21
3021.29 17
3021.42 12
3021.54 8
3021.67 7
3021.80 9
3021.92 15
3022.05 25
3022.18 37
3022.30 50
3022.43 62
3022.55 71
3022.68 75
3022.81 76
3022.93 72
3023.06 65
3023.19 57
3023.31 49
3023.44 41
3023.56 34
3023.69 28
3023.82 23
3023.94 17
3024.07 12
3024.19 7
3024.32 3
3024.45 1
3024.57 0
3024.70 2
3024.83 5
3024.95 9
3025.08 11
3025.20 11
3025.33 9
3025.46 4
3025.58 0
3025.71 0
3025.84 0
3025.96 0
3026.09 0
3026.21 0
3026.34 2
3026.47 11
3026.59 18
3026.72 25
3026.85 30
3026.97 33
3027.10 36
3027.22 38
3027.35 40
3027.48 40
3027.60 40
3027.73 40
3027.86 39
3027.98 38
3028.11 38
3028.23 38
3028.36 39
3028.49 40
3028.61 42
3028.74 44
3028.87 46
3028.99 48
3029.12 50
3029.25 50
3029.37 49
3029.50 47
3029.62 43
3029.75 39
3029.88 36
3030.00 35
3030.13 38
3030.26 45
3030.38 54
3030.51 65
3030.63 77
3030.76 87
3030.89 95
3031.01 102
3031.14 106
3031.27 110
3031.39 113
3031.52 116
3031.65 120
3031.77 123
3031.90 125
3032.02 126
3032.15 125
3032.28 123
3032.40 120
3032.53 117
3032.66 114
3032.78 111
3032.91 108
3033.04 106
3033.16 105
3033.29 106
3033.42 108
3033.54 113
3033.67 121
3033.79 131
3033.92 143
3034.05 155
3034.17 165
3034.30 171
3034.43 174
3034.55 171
3034.68 165
3034.81 156
3034.93 146
3035.06 136
3035.19 126
3035.31 119
3035.44 113
3035.56 110
3035.69 107
3035.82 106
3035.94 106
3036.07 105
3036.20 103
3036.32 100
3036.45 97
3036.58 93
3036.70 88
3036.83 85
3036.96 81
3037.08 79
3037.21 77
3037.33 75
3037.46 73
3037.59 71
3037.71 69
3037.84 66
3037.97 64
3038.09 63
3038.22 62
3038.35 61
3038.47 60
3038.60 60
3038.73 59
3038.85 58
3038.98 57
3039.11 56
3039.23 54
3039.36 52
3039.49 51
3039.61 49
3039.74 47
3039.87 46
3039.99 45
3040.12 44
3040.24 44
3040.37 46
3040.50 49
3040.62 54
3040.75 62
3040.88 73
3041.00 87
3041.13 102
3041.26 118
3041.38 134
3041.51 149
3041.64 161
3041.76 172
3041.89 179
3042.02 184
3042.14 185
3042.27 183
3042.40 177
3042.52 168
3042.65 156
3042.78 144
3042.90 131
3043.03 120
3043.16 111
3043.28 105
3043.41 101
3043.54 100
3043.66 98
3043.79 97
3043.92 96
3044.04 94
3044.17 92
3044.30 92
3044.42 94
3044.55 98
3044.68 104
3044.80 112
3044.93 120
3045.06 127
3045.18 131
3045.31 133
3045.44 130
3045.56 125
3045.69 118
3045.82 110
3045.94 103
3046.07 98
3046.20 94
3046.32 91
3046.45 88
3046.58 84
3046.70 79
3046.83 73
3046.96 65
3047.08 58
3047.21 52
3047.34 47
3047.46 46
3047.59 48
3047.72 53
3047.84 60
3047.97 67
3048.10 73
3048.22 76
3048.35 75
3048.48 70
3048.60 62
3048.73 52
3048.86 43
3048.98 35
3049.11 30
3049.24 28
3049.36 27
3049.49 27
3049.62 26
3049.74 23
3049.87 18
3050.00 11
3050.12 3
3050.25 0
3050.38 0
3050.50 0
3050.63 0
3050.76 0
3050.88 0
3051.01 0
3051.14 3
3051.26 8
3051.39 11
3051.52 13
3051.64 13
3051.77 12
3051.90 11
3052.02 11
3052.15 12
3052.28 15
3052.41 19
3052.53 25
3052.66 33
3052.79 41
3052.91 48
3053.04 55
3053.17 59
3053.29 61
3053.42 61
3053.55 59
3053.67 57
3053.80 55
3053.93 53
3054.05 54
3054.18 56
3054.31 60
3054.43 65
3054.56 71
3054.69 77
3054.81 82
3054.94 86
3055.07 86
3055.20 84
3055.32 80
3055.45 74
3055.58 69
3055.70 64
3055.83 61
3055.96 60
3056.08 60
3056.21 61
3056.34 63
3056.46 66
3056.59 69
3056.72 73
3056.84 79
3056.97 86
3057.10 94
3057.23 102
3057.35 111
3057.48 120
3057.61 128
3057.73 134
3057.86 138
3057.99 140
3058.11 140
3058.24 137
3058.37 131
3058.49 123
3058.62 115
3058.75 106
3058.88 98
3059.00 93
3059.13 92
3059.26 94
3059.38 100
3059.51 109
3059.64 120
3059.76 132
3059.89 143
3060.02 151
3060.14 154
3060.27 154
3060.40 149
3060.53 141
3060.65 131
3060.78 121
3060.91 112
3061.03 104
3061.16 99
3061.29 95
3061.41 92
3061.54 90
3061.67 89
3061.80 87
3061.92 84
3062.05 79
3062.18 73
3062.30 66
3062.43 57
3062.56 49
3062.68 41
3062.81 34
3062.94 29
3063.07 24
3063.19 21
3063.32 18
3063.45 16
3063.57 16
3063.70 18
3063.83 23
3063.95 31
3064.08 40
3064.21 50
3064.34 60
3064.46 67
3064.59 69
3064.72 67
3064.84 60
3064.97 50
3065.10 39
3065.23 28
3065.35 18
3065.48 10
3065.61 5
3065.73 3
3065.86 1
3065.99 1
3066.11 3
3066.24 5
3066.37 10
3066.50 16
3066.62 24
3066.75 32
3066.88 41
3067.00 49
3067.13 54
3067.26 56
3067.39 55
3067.51 53
3067.64 49
3067.77 46
3067.89 44
3068.02 44
3068.15 45
3068.28 47
3068.40 50
3068.53 52
3068.66 54
3068.78 56
3068.91 58
3069.04 59
3069.17 61
3069.29 62
3069.42 62
3069.55 61
3069.67 58
3069.80 54
3069.93 49
3070.06 45
3070.18 42
3070.31 40
3070.44 39
3070.56 39
3070.69 40
3070.82 43
3070.95 46
3071.07 50
3071.20 54
3071.33 58
3071.45 62
3071.58 66
3071.71 70
3071.84 72
3071.96 74
3072.09 75
3072.22 74
3072.35 71
3072.47 67
3072.60 60
3072.73 53
3072.85 44
3072.98 37
3073.11 31
3073.24 26
3073.36 24
3073.49 22
3073.62 21
3073.74 18
3073.87 15
3074.00 11
3074.13 7
3074.25 3
3074.38 2
3074.51 3
3074.64 7
3074.76 12
3074.89 18
3075.02 24
3075.14 31
3075.27 36
3075.40 42
3075.53 48
3075.65 54
3075.78 59
3075.91 63
3076.04 66
3076.16 67
3076.29 65
3076.42 62
3076.54 58
3076.67 53
3076.80 49
3076.93 45
3077.05 41
3077.18 35
3077.31 27
3077.44 16
3077.56 3
3077.69 0
3077.82 0
3077.94 0
3078.07 0
3078.20 0
3078.33 0
3078.45 0
3078.58 2
3078.71 20
3078.84 36
3078.96 49
3079.09 60
3079.22 67
3079.35 70
3079.47 71
3079.60 71
3079.73 69
3079.86 65
3079.98 60
3080.11 55
3080.24 49
3080.36 45
3080.49 41
3080.62 41
3080.75 43
3080.87 49
3081.00 58
3081.13 67
3081.26 76
3081.38 82
3081.51 84
3081.64 81
3081.77 74
3081.89 64
3082.02 53
3082.15 43
3082.28 34
3082.40 29
3082.53 27
3082.66 29
3082.79 32
3082.91 36
3083.04 39
3083.17 41
3083.29 43
3083.42 44
3083.55 45
3083.68 46
3083.80 48
3083.93 51
3084.06 54
3084.19 57
3084.31 59
3084.44 61
3084.57 62
3084.70 62
3084.82 62
3084.95 61
3085.08 61
3085.21 59
3085.33 57
3085.46 53
3085.59 49
3085.72 44
3085.84 39
3085.97 33
3086.10 27
3086.23 22
3086.35 16
3086.48 10
3086.61 5
3086.74 2
3086.86 0
3086.99 0
3087.12 0
3087.25 4
3087.37 9
3087.50 15
3087.63 23
3087.76 32
3087.88 43
3088.01 53
3088.14 63
3088.27 72
3088.39 80
3088.52 86
3088.65 90
3088.78 92
3088.90 91
3089.03 89
3089.16 86
3089.29 80
3089.41 74
3089.54 67
3089.67 60
3089.80 54
3089.93 49
3090.05 46
3090.18 43
3090.31 42
3090.44 41
3090.56 40
3090.69 40
3090.82 38
3090.95 37
3091.07 35
3091.20 34
3091.33 33
3091.46 33
3091.58 34
3091.71 35
3091.84 35
3091.97 35
3092.09 34
3092.22 32
3092.35 29
3092.48 25
3092.60 22
3092.73 20
3092.86 18
3092.99 18
3093.12 18
3093.24 19
3093.37 19
3093.50 19
3093.63 18
3093.75 16
3093.88 14
3094.01 11
3094.14 8
3094.26 5
3094.39 2
3094.52 0
3094.65 0
3094.77 0
3094.90 0
3095.03 0
3095.16 0
3095.29 2
3095.41 5
3095.54 10
3095.67 15
3095.80 21
3095.92 29
3096.05 37
3096.18 43
3096.31 48
3096.43 51
3096.56 50
3096.69 46
3096.82 39
3096.95 31
3097.07 21
3097.20 11
3097.33 1
3097.46 0
3097.58 0
3097.71 0
3097.84 0
3097.97 0
3098.10 0
3098.22 0
3098.35 0
3098.48 9
3098.61 19
3098.73 27
3098.86 33
3098.99 37
3099.12 39
3099.25 40
3099.37 40
3099.50 38
3099.63 35
3099.76 31
3099.88 25
3100.01 19
3100.14 12
3100.27 7
3100.40 3
3100.52 2
3100.65 4
3100.78 9
3100.91 17
3101.03 26
3101.16 33
3101.29 39
3101.42 41
3101.55 41
3101.67 39
3101.80 36
3101.93 33
3102.06 33
3102.18 34
3102.31 37
3102.44 40
3102.57 43
3102.70 44
3102.82 45
3102.95 44
3103.08 42
3103.21 40
3103.34 37
3103.46 35
3103.59 33
3103.72 31
3103.85 30
3103.97 31
3104.10 33
3104.23 39
3104.36 46
3104.49 56
3104.61 66
3104.74 75
3104.87 83
3105.00 87
3105.13 87
3105.25 85
3105.38 80
3105.51 74
3105.64 66
3105.76 59
3105.89 51
3106.02 44
3106.15 37
3106.28 32
3106.40 27
3106.53 24
3106.66 23
3106.79 23
3106.92 24
3107.04 26
3107.17 28
3107.30 28
3107.43 26
3107.56 23
3107.68 19
3107.81 16
3107.94 16
3108.07 19
3108.20 25
3108.32 35
3108.45 45
3108.58 55
3108.71 62
3108.84 66
3108.96 68
3109.09 70
3109.22 73
3109.35 79
3109.47 87
3109.60 98
3109.73 109
3109.86 117
3109.99 123
3110.11 125
3110.24 124
3110.37 120
3110.50 115
3110.63 109
3110.75 103
3110.88 97
3111.01 91
3111.14 87
3111.27 85
3111.39 84
3111.52 87
3111.65 92
3111.78 98
3111.91 104
3112.04 108
3112.16 110
3112.29 109
3112.42 107
3112.55 102
3112.68 96
3112.80 90
3112.93 83
3113.06 75
3113.19 67
3113.32 58
3113.44 49
3113.57 41
3113.70 35
3113.83 30
3113.96 27
3114.08 25
3114.21 22
3114.34 20
3114.47 17
3114.60 15
3114.72 14
3114.85 14
3114.98 15
3115.11 18
3115.24 22
3115.36 26
3115.49 29
3115.62 30
3115.75 29
3115.88 25
3116.01 19
3116.13 12
3116.26 4
3116.39 0
3116.52 0
3116.65 0
3116.77 0
3116.90 0
3117.03 0
3117.16 0
3117.29 0
3117.41 1
3117.54 10
3117.67 19
3117.80 30
3117.93 41
3118.06 53
3118.18 64
3118.31 75
3118.44 84
3118.57 93
3118.70 101
3118.82 106
3118.95 111
3119.08 113
3119.21 115
3119.34 114
3119.47 114
3119.59 112
3119.72 111
3119.85 111
3119.98 111
3120.11 112
3120.23 113
3120.36 113
3120.49 114
3120.62 113
3120.75 110
3120.88 107
3121.00 104
3121.13 99
3121.26 95
3121.39 91
3121.52 89
3121.64 87
3121.77 87
3121.90 87
3122.03 89
3122.16 91
3122.29 94
3122.41 96
3122.54 98
3122.67 99
3122.80 99
3122.93 98
3123.06 96
3123.18 94
3123.31 91
3123.44 88
3123.57 85
3123.70 83
3123.82 81
3123.95 80
3124.08 80
3124.21 81
3124.34 82
3124.47 83
3124.59 85
3124.72 86
3124.85 87
3124.98 86
3125.11 85
3125.24 83
3125.36 80
3125.49 77
3125.62 74
3125.75 73
3125.88 72
3126.01 71
3126.13 72
3126.26 71
3126.39 70
3126.52 67
3126.65 63
3126.78 58
3126.90 53
3127.03 50
3127.16 49
3127.29 52
3127.42 58
3127.55 67
3127.67 78
3127.80 88
3127.93 96
3128.06 103
3128.19 106
3128.32 105
3128.44 101
3128.57 94
3128.70 86
3128.83 78
3128.96 71
3129.09 65
3129.21 63
3129.34 62
3129.47 64
3129.60 65
3129.73 66
3129.86 66
3129.98 65
3130.11 62
3130.24 59
3130.37 57
3130.50 57
3130.63 57
3130.76 60
3130.88 63
3131.01 67
3131.14 72
3131.27 76
3131.40 81
3131.53 86
3131.65 91
3131.78 96
3131.91 100
3132.04 103
3132.17 107
3132.30 111
3132.43 115
3132.55 118
3132.68 121
3132.81 122
3132.94 120
3133.07 116
3133.20 109
3133.32 100
3133.45 93
3133.58 87
3133.71 84
3133.84 85
3133.97 89
3134.10 96
3134.22 104
3134.35 112
3134.48 118
3134.61 124
3134.74 127
3134.87 129
3134.99 129
3135.12 127
3135.25 123
3135.38 118
3135.51 111
3135.64 103
3135.77 94
3135.89 86
3136.02 78
3136.15 71
3136.28 64
3136.41 59
3136.54 55
3136.67 52
3136.79 49
3136.92 47
3137.05 45
3137.18 45
3137.31 46
3137.44 47
3137.57 50
3137.69 53
3137.82 57
3137.95 59
3138.08 61
3138.21 61
3138.34 59
3138.47 56
3138.59 51
3138.72 46
3138.85 41
3138.98 37
3139.11 33
3139.24 30
3139.37 28
3139.49 26
3139.62 25
3139.75 25
3139.88 27
3140.01 30
3140.14 37
3140.27 45
3140.39 56
3140.52 66
3140.65 75
3140.78 80
3140.91 82
3141.04 80
3141.17 74
3141.29 66
3141.42 57
3141.55 48
3141.68 42
3141.81 39
3141.94 39
3142.07 42
3142.19 46
3142.32 52
3142.45 57
3142.58 61
3142.71 63
3142.84 64
3142.97 65
3143.10 65
3143.22 66
3143.35 68
3143.48 71
3143.61 74
3143.74 77
3143.87 79
3144.00 79
3144.12 79
3144.25 77
3144.38 74
3144.51 71
3144.64 69
3144.77 67
3144.90 67
3145.03 69
3145.15 72
3145.28 76
3145.41 80
3145.54 83
3145.67 85
3145.80 87
3145.93 89
3146.06 90
3146.18 91
3146.31 92
3146.44 92
3146.57 91
3146.70 88
3146.83 83
3146.96 76
3147.09 69
3147.21 62
3147.34 55
3147.47 50
3147.60 46
3147.73 43
3147.86 41
3147.99 40
3148.12 40
3148.24 41
3148.37 43
3148.50 46
3148.63 50
3148.76 53
3148.89 55
3149.02 56
3149.15 54
3149.27 50
3149.40 45
3149.53 40
3149.66 35
3149.79 32
3149.92 32
3150.05 35
3150.18 40
3150.30 47
3150.43 54
3150.56 62
3150.69 69
3150.82 75
3150.95 80
3151.08 83
3151.21 86
3151.34 88
3151.46 90
3151.59 92
3151.72 94
3151.85 96
3151.98 98
3152.11 101
3152.24 102
3152.37 103
3152.49 103
3152.62 103
3152.75 102
3152.88 102
3153.01 101
3153.14 100
3153.27 100
3153.40 100
3153.53 101
3153.65 104
3153.78 107
3153.91 111
3154.04 114
3154.17 114
3154.30 112
3154.43 106
3154.56 96
3154.69 83
3154.81 71
3154.94 62
3155.07 57
3155.20 56
3155.33 60
3155.46 65
3155.59 71
3155.72 75
3155.85 77
3155.98 76
3156.10 75
3156.23 73
3156.36 71
3156.49 69
3156.62 68
3156.75 65
3156.88 62
3157.01 58
3157.14 52
3157.26 47
3157.39 42
3157.52 38
3157.65 36
3157.78 36
3157.91 39
3158.04 43
3158.17 48
3158.30 53
3158.43 58
3158.55 61
3158.68 63
3158.81 63
3158.94 63
3159.07 62
3159.20 61
3159.33 60
3159.46 61
3159.59 63
3159.72 66
3159.84 68
3159.97 71
3160.10 73
3160.23 75
3160.36 76
3160.49 77
3160.62 79
3160.75 81
3160.88 83
3161.01 84
3161.13 85
3161.26 84
3161.39 83
3161.52 79
3161.65 76
3161.78 72
3161.91 69
3162.04 68
3162.17 68
3162.30 68
3162.42 70
3162.55 70
3162.68 69
3162.81 67
3162.94 63
3163.07 59
3163.20 55
3163.33 52
3163.46 51
3163.59 52
3163.72 55
3163.84 59
3163.97 63
3164.10 66
3164.23 67
3164.36 67
3164.49 66
3164.62 65
3164.75 63
3164.88 63
3165.01 64
3165.14 66
3165.26 69
3165.39 72
3165.52 73
3165.65 73
3165.78 71
3165.91 68
3166.04 62
3166.17 56
3166.30 50
3166.43 44
3166.56 37
3166.69 30
3166.81 23
3166.94 15
3167.07 6
3167.20 0
3167.33 0
3167.46 0
3167.59 0
3167.72 0
3167.85 0
3167.98 0
3168.11 0
3168.24 5
3168.36 21
3168.49 37
3168.62 52
3168.75 65
3168.88 75
3169.01 82
3169.14 83
3169.27 81
3169.40 74
3169.53 65
3169.66 54
3169.79 43
3169.91 34
3170.04 28
3170.17 25
3170.30 26
3170.43 31
3170.56 37
3170.69 44
3170.82 51
3170.95 55
3171.08 58
3171.21 58
3171.34 56
3171.47 53
3171.59 51
3171.72 50
3171.85 52
3171.98 57
3172.11 63
3172.24 70
3172.37 77
3172.50 83
3172.63 86
3172.76 87
3172.89 86
3173.02 83
3173.15 78
3173.28 72
3173.40 64
3173.53 56
3173.66 47
3173.79 38
3173.92 31
3174.05 26
3174.18 22
3174.31 21
3174.44 23
3174.57 26
3174.70 31
3174.83 36
3174.96 41
3175.09 46
3175.21 48
3175.34 48
3175.47 44
3175.60 39
3175.73 31
3175.86 23
3175.99 16
3176.12 9
3176.25 5
3176.38 4
3176.51 6
3176.64 9
3176.77 14
3176.90 19
3177.03 25
3177.16 30
3177.28 35
3177.41 41
3177.54 46
3177.67 52
3177.80 57
3177.93 62
3178.06 65
3178.19 67
3178.32 67
3178.45 65
3178.58 61
3178.71 55
3178.84 47
3178.97 37
3179.10 26
3179.23 15
3179.35 4
3179.48 0
3179.61 0
3179.74 0
3179.87 0
3180.00 0
3180.13 0
3180.26 0
3180.39 0
3180.52 2
3180.65 8
3180.78 13
3180.91 18
3181.04 23
3181.17 27
3181.30 31
3181.43 34
3181.55 38
3181.68 40
3181.81 41
3181.94 39
3182.07 35
3182.20 29
3182.33 22
3182.46 16
3182.59 10
3182.72 6
3182.85 4
3182.98 3
3183.11 5
3183.24 7
3183.37 10
3183.50 14
3183.63 19
3183.76 25
3183.89 31
3184.01 37
3184.14 43
3184.27 48
3184.40 53
3184.53 57
3184.66 62
3184.79 67
3184.92 72
3185.05 78
3185.18 83
3185.31 87
3185.44 89
3185.57 90
3185.70 91
3185.83 92
3185.96 95
3186.09 98
3186.22 103
3186.35 109
3186.48 114
3186.61 118
3186.74 121
3186.86 123
3186.99 124
3187.12 126
3187.25 129
3187.38 134
3187.51 141
3187.64 151
3187.77 161
3187.90 172
3188.03 182
3188.16 190
3188.29 196
3188.42 199
3188.55 200
3188.68 198
3188.81 194
3188.94 189
3189.07 182
3189.20 174
3189.33 165
3189.46 156
3189.59 147
3189.72 137
3189.85 128
3189.97 120
3190.10 114
3190.23 108
3190.36 104
3190.49 102
3190.62 100
3190.75 100
3190.88 99
3191.01 97
3191.14 95
3191.27 90
3191.40 85
3191.53 78
3191.66 70
3191.79 64
3191.92 60
3192.05 59
3192.18 62
3192.31 67
3192.44 73
3192.57 78
3192.70 81
3192.83 81
3192.96 77
3193.09 71
3193.22 62
3193.35 53
3193.48 44
3193.61 36
3193.73 29
3193.86 23
3193.99 16
3194.12 11
3194.25 7
3194.38 4
3194.51 4
3194.64 6
3194.77 11
3194.90 17
3195.03 23
3195.16 28
3195.29 31
3195.42 31
3195.55 28
3195.68 23
3195.81 17
3195.94 11
3196.07 8
3196.20 7
3196.33 9
3196.46 15
3196.59 24
3196.72 36
3196.85 49
3196.98 62
3197.11 75
3197.24 86
3197.37 95
3197.50 101
3197.63 102
3197.76 99
3197.89 90
3198.02 78
3198.15 63
3198.28 47
3198.41 32
3198.54 21
3198.67 14
3198.80 13
3198.92 17
3199.05 24
3199.18 35
3199.31 46
3199.44 58
3199.57 69
3199.70 78
3199.83 85
3199.96 90
3200.09 93
3200.22 94
3200.35 92
3200.48 90
3200.61 87
3200.74 85
3200.87 85
3201.00 88
3201.13 92
3201.26 99
3201.39 106
3201.52 113
3201.65 119
3201.78 123
3201.91 125
3202.04 127
3202.17 129
3202.30 131
3202.43 134
3202.56 136
3202.69 138
3202.82 138
3202.95 136
3203.08 133
3203.21 128
3203.34 123
3203.47 117
3203.60 111
3203.73 106
3203.86 101
3203.99 98
3204.12 95
3204.25 92
3204.38 90
3204.51 88
3204.64 86
3204.77 84
3204.90 82
3205.03 79
3205.16 76
3205.29 74
3205.42 72
3205.55 71
3205.68 69
3205.81 67
3205.94 63
3206.07 58
3206.20 52
3206.33 45
3206.46 40
3206.59 36
3206.72 35
3206.85 37
3206.98 40
3207.11 45
3207.24 49
3207.37 53
3207.50 55
3207.63 56
3207.76 56
3207.89 55
3208.02 53
3208.15 50
3208.28 48
3208.41 45
3208.54 44
3208.67 43
3208.80 42
3208.93 43
3209.06 43
3209.19 43
3209.32 42
3209.45 41
3209.58 40
3209.71 39
3209.84 40
3209.97 43
3210.10 49
3210.23 58
3210.36 69
3210.49 80
3210.62 91
3210.75 100
3210.88 106
3211.01 109
3211.14 108
3211.27 105
3211.40 100
3211.53 94
3211.66 88
3211.79 82
3211.92 77
3212.05 73
3212.18 70
3212.31 67
3212.44 64
3212.57 60
3212.70 56
3212.83 52
3212.96 48
3213.09 46
3213.22 44
3213.35 44
3213.48 45
3213.61 46
3213.74 46
3213.87 44
3214.00 41
3214.13 38
3214.26 36
3214.39 34
3214.52 33
3214.65 33
3214.78 33
3214.91 34
3215.04 34
3215.17 36
3215.30 40
3215.43 46
3215.56 55
3215.69 67
3215.82 80
3215.95 92
3216.08 103
3216.21 110
3216.34 113
3216.47 114
3216.60 113
3216.73 111
3216.86 109
3216.99 108
3217.12 108
3217.25 109
3217.38 111
3217.51 113
3217.64 115
3217.77 116
3217.90 115
3218.03 112
3218.16 107
3218.29 100
3218.43 92
3218.56 83
3218.69 73
3218.82 63
3218.95 54
3219.08 46
3219.21 39
3219.34 35
3219.47 31
3219.60 28
3219.73 25
3219.86 21
3219.99 16
3220.12 10
3220.25 3
3220.38 0
3220.51 0
3220.64 0
3220.77 0
3220.90 0
3221.03 4
3221.16 10
3221.29 15
3221.42 19
3221.55 20
3221.68 19
3221.81 16
3221.94 12
3222.07 7
3222.20 2
3222.33 0
3222.46 0
3222.59 0
3222.72 0
3222.85 2
3222.98 12
3223.11 26
3223.24 41
3223.37 56
3223.50 68
3223.64 77
3223.77 80
3223.90 79
3224.03 74
3224.16 67
3224.29 60
3224.42 54
3224.55 50
3224.68 48
3224.81 48
3224.94 50
3225.07 53
3225.20 55
3225.33 56
3225.46 54
3225.59 49
3225.72 42
3225.85 32
3225.98 20
3226.11 9
3226.24 0
3226.37 0
3226.50 0
3226.63 0
3226.76 0
3226.89 5
3227.02 16
3227.15 28
3227.28 42
3227.42 55
3227.55 67
3227.68 76
3227.81 82
3227.94 83
3228.07 80
3228.20 74
3228.33 67
3228.46 60
3228.59 56
3228.72 55
3228.85 58
3228.98 64
3229.11 71
3229.24 77
3229.37 80
3229.50 80
3229.63 75
3229.76 66
3229.89 55
3230.02 42
3230.15 30
3230.28 18
3230.41 7
3230.55 0
3230.68 0
3230.81 0
3230.94 0
3231.07 0
3231.20 0
3231.33 0
3231.46 0
3231.59 2
3231.72 9
3231.85 15
3231.98 20
3232.11 26
3232.24 31
3232.37 38
3232.50 45
3232.63 54
3232.76 62
3232.89 69
3233.02 75
3233.15 76
3233.28 75
3233.42 70
3233.55 63
3233.68 56
3233.81 51
3233.94 49
3234.07 50
3234.20 54
3234.33 61
3234.46 68
3234.59 75
3234.72 78
3234.85 78
3234.98 74
3235.11 68
3235.24 59
3235.37 50
3235.50 40
3235.63 30
3235.76 20
3235.90 11
3236.03 3
3236.16 0
3236.29 0
3236.42 0
3236.55 0
3236.68 0
3236.81 0
3236.94 7
3237.07 15
3237.20 20
3237.33 24
3237.46 24
3237.59 23
3237.72 20
3237.85 18
3237.98 18
3238.12 19
3238.25 23
3238.38 28
3238.51 34
3238.64 40
3238.77 46
3238.90 51
3239.03 56
3239.16 60
3239.29 64
3239.42 68
3239.55 70
3239.68 72
3239.81 73
3239.94 72
3240.07 69
3240.21 67
3240.34 64
3240.47 61
3240.60 58
3240.73 55
3240.86 52
3240.99 48
3241.12 43
3241.25 38
3241.38 34
3241.51 31
3241.64 31
3241.77 34
3241.90 40
3242.03 48
3242.16 57
3242.30 65
3242.43 71
3242.56 73
3242.69 73
3242.82 70
3242.95 64
3243.08 57
3243.21 49
3243.34 42
3243.47 35
3243.60 29
3243.73 24
3243.86 21
3243.99 20
3244.13 21
3244.26 24
3244.39 28
3244.52 34
3244.65 39
3244.78 45
3244.91 49
3245.04 53
3245.17 57
3245.30 61
3245.43 66
3245.56 73
3245.69 81
3245.82 91
3245.96 100
3246.09 107
3246.22 111
3246.35 112
3246.48 108
3246.61 102
3246.74 95
3246.87 89
3247.00 84
3247.13 84
3247.26 86
3247.39 90
3247.52 95
3247.66 99
3247.79 99
3247.92 97
3248.05 91
3248.18 83
3248.31 74
3248.44 65
3248.57 59
3248.70 56
3248.83 55
3248.96 56
3249.09 59
3249.23 61
3249.36 63
3249.49 63
3249.62 60
3249.75 56
3249.88 51
3250.01 45
3250.14 38
3250.27 33
3250.40 28
3250.53 25
3250.66 23
3250.80 22
3250.93 24
3251.06 27
3251.19 32
3251.32 37
3251.45 42
3251.58 47
3251.71 52
3251.84 56
3251.97 60
3252.10 64
3252.23 70
3252.37 78
3252.50 86
3252.63 95
3252.76 102
3252.89 108
3253.02 112
3253.15 113
3253.28 112
3253.41 110
3253.54 108
3253.67 107
3253.81 108
3253.94 110
3254.07 111
3254.20 110
3254.33 106
3254.46 98
3254.59 88
3254.72 75
3254.85 61
3254.98 49
3255.11 39
3255.25 31
3255.38 27
3255.51 25
3255.64 23
3255.77 20
3255.90 17
3256.03 11
3256.16 3
3256.29 0
3256.42 0
3256.56 0
3256.69 0
3256.82 0
3256.95 0
3257.08 0
3257.21 0
3257.34 7
3257.47 13
3257.60 19
3257.73 23
3257.87 27
3258.00 31
3258.13 36
3258.26 42
3258.39 48
3258.52 54
3258.65 60
3258.78 65
3258.91 69
3259.04 73
3259.18 78
3259.31 83
3259.44 89
3259.57 96
3259.70 102
3259.83 107
3259.96 109
3260.09 108
3260.22 104
3260.35 97
3260.49 89
3260.62 79
3260.75 70
3260.88 62
3261.01 56
3261.14 53
3261.27 52
3261.40 54
3261.53 58
3261.67 63
3261.80 70
3261.93 77
3262.06 84
3262.19 89
3262.32 94
3262.45 96
3262.58 97
3262.71 98
3262.84 97
3262.98 97
3263.11 98
3263.24 98
3263.37 98
3263.50 96
3263.63 93
3263.76 88
3263.89 80
3264.02 71
3264.16 61
3264.29 50
3264.42 39
3264.55 29
3264.68 19
3264.81 10
3264.94 2
3265.07 0
3265.20 0
3265.34 0
3265.47 0
3265.60 0
3265.73 0
3265.86 0
3265.99 0
3266.12 6
3266.25 12
3266.39 18
3266.52 22
3266.65 24
3266.78 25
3266.91 28
3267.04 31
3267.17 38
3267.30 46
3267.43 56
3267.57 68
3267.70 80
3267.83 90
3267.96 98
3268.09 103
3268.22 106
3268.35 106
3268.48 106
3268.62 105
3268.75 103
3268.88 102
3269.01 100
3269.14 97
3269.27 94
3269.40 89
3269.53 83
3269.67 76
3269.80 71
3269.93 66
3270.06 64
3270.19 64
3270.32 67
3270.45 71
3270.58 77
3270.72 83
3270.85 89
3270.98 93
3271.11 96
3271.24 98
3271.37 99
3271.50 99
3271.63 99
3271.77 101
3271.90 104
3272.03 108
3272.16 113
3272.29 119
3272.42 126
3272.55 131
3272.68 135
3272.82 138
3272.95 139
3273.08 138
3273.21 136
3273.34 133
3273.47 129
3273.60 126
3273.73 122
3273.87 118
3274.00 113
3274.13 107
3274.26 99
3274.39 90
3274.52 80
3274.65 69
3274.79 59
3274.92 50
3275.05 43
3275.18 39
3275.31 38
3275.44 40
3275.57 44
3275.70 47
3275.84 50
3275.97 51
3276.10 51
3276.23 50
3276.36 48
3276.49 48
3276.62 49
3276.76 52
3276.89 56
3277.02 59
3277.15 63
3277.28 65
3277.41 65
3277.54 63
3277.68 60
3277.81 56
3277.94 51
3278.07 46
3278.20 43
3278.33 40
3278.46 39
3278.60 38
3278.73 38
3278.86 38
3278.99 38
3279.12 37
3279.25 36
3279.38 36
3279.51 37
3279.65 39
3279.78 42
3279.91 46
3280.04 51
3280.17 56
3280.30 61
3280.44 66
3280.57 71
3280.70 76
3280.83 81
3280.96 85
3281.09 87
3281.22 87
3281.36 83
3281.49 77
3281.62 70
3281.75 61
3281.88 53
3282.01 47
3282.14 44
3282.28 43
3282.41 46
3282.54 50
3282.67 56
3282.80 63
3282.93 69
3283.06 75
3283.20 81
3283.33 86
3283.46 90
3283.59 95
3283.72 99
3283.85 103
3283.99 106
3284.12 108
3284.25 107
3284.38 104
3284.51 98
3284.64 90
3284.77 80
3284.91 68
3285.04 57
3285.17 46
3285.30 38
3285.43 33
3285.56 32
3285.69 36
3285.83 42
3285.96 50
3286.09 58
3286.22 64
3286.35 67
3286.48 67
3286.62 64
3286.75 59
3286.88 55
3287.01 53
3287.14 55
3287.27 62
3287.41 73
3287.54 88
3287.67 106
3287.80 123
3287.93 140
3288.06 154
3288.19 164
3288.33 170
3288.46 172
3288.59 171
3288.72 169
3288.85 166
3288.98 165
3289.12 164
3289.25 166
3289.38 168
3289.51 171
3289.64 173
3289.77 174
3289.91 173
3290.04 170
3290.17 164
3290.30 156
3290.43 148
3290.56 139
3290.70 131
3290.83 125
3290.96 119
3291.09 115
3291.22 112
3291.35 108
3291.49 103
3291.62 97
3291.75 91
3291.88 86
3292.01 82
3292.14 80
3292.28 79
3292.41 80
3292.54 82
3292.67 85
3292.80 87
3292.93 88
3293.07 89
3293.20 88
3293.33 87
3293.46 84
3293.59 80
3293.72 74
3293.86 66
3293.99 57
3294.12 48
3294.25 40
3294.38 34
3294.51 31
3294.65 32
3294.78 36
3294.91 41
3295.04 46
3295.17 49
3295.31 50
3295.44 49
3295.57 46
3295.70 43
3295.83 41
3295.96 41
3296.10 44
3296.23 49
3296.36 56
3296.49 64
3296.62 72
3296.75 79
3296.89 84
3297.02 87
3297.15 88
3297.28 86
3297.41 83
3297.55 79
3297.68 74
3297.81 70
3297.94 67
3298.07 65
3298.20 66
3298.34 69
3298.47 72
3298.60 75
3298.73 76
3298.86 75
3299.00 71
3299.13 66
3299.26 60
3299.39 55
3299.52 52
3299.65 52
3299.79 53
3299.92 56
3300.05 59
3300.18 63
3300.31 67
3300.45 70
3300.58 73
3300.71 77
3300.84 82
3300.97 87
3301.10 92
3301.24 96
3301.37 99
3301.50 100
3301.63 99
3301.76 96
3301.90 93
3302.03 91
3302.16 90
3302.29 93
3302.42 99
3302.56 106
3302.69 115
3302.82 122
3302.95 128
3303.08 131
3303.21 132
3303.35 130
3303.48 128
3303.61 125
3303.74 123
3303.87 121
3304.01 120
3304.14 118
3304.27 117
3304.40 116
3304.53 113
3304.67 111
3304.80 107
3304.93 102
3305.06 96
3305.19 89
3305.33 81
3305.46 74
3305.59 68
3305.72 64
3305.85 61
3305.99 60
3306.12 60
3306.25 61
3306.38 60
3306.51 59
3306.64 56
3306.78 52
3306.91 46
3307.04 40
3307.17 34
3307.30 27
3307.44 22
3307.57 18
3307.70 16
3307.83 17
3307.96 19
3308.10 24
3308.23 30
3308.36 37
3308.49 44
3308.62 49
3308.76 52
3308.89 53
3309.02 52
3309.15 51
3309.28 51
3309.42 52
3309.55 55
3309.68 60
3309.81 67
3309.95 75
3310.08 83
3310.21 90
3310.34 95
3310.47 98
3310.61 98
3310.74 95
3310.87 91
3311.00 86
3311.13 82
3311.27 79
3311.40 78
3311.53 79
3311.66 80
3311.79 80
3311.93 77
3312.06 72
3312.19 65
3312.32 56
3312.45 47
3312.59 40
3312.72 36
3312.85 34
3312.98 34
3313.11 35
3313.25 35
3313.38 35
3313.51 36
3313.64 37
3313.78 40
3313.91 45
3314.04 52
3314.17 60
3314.30 68
3314.44 76
3314.57 84
3314.70 90
3314.83 95
3314.96 98
3315.10 101
3315.23 102
3315.36 101
3315.49 99
3315.62 97
3315.76 94
3315.89 91
3316.02 89
3316.15 88
3316.29 89
3316.42 89
3316.55 90
3316.68 90
3316.81 88
3316.95 85
3317.08 79
3317.21 72
3317.34 64
3317.48 54
3317.61 44
3317.74 34
3317.87 26
3318.00 18
3318.14 10
3318.27 4
3318.40 0
3318.53 0
3318.67 0
3318.80 0
3318.93 0
3319.06 2
3319.19 7
3319.33 13
3319.46 18
3319.59 24
3319.72 29
3319.86 34
3319.99 39
3320.12 44
3320.25 48
3320.38 49
3320.52 48
3320.65 44
3320.78 37
3320.91 27
3321.05 16
3321.18 4
3321.31 0
3321.44 0
3321.57 0
3321.71 0
3321.84 0
3321.97 0
3322.10 0
3322.24 1
3322.37 12
3322.50 21
3322.63 26
3322.76 28
3322.90 27
3323.03 24
3323.16 22
3323.29 21
3323.43 21
3323.56 21
3323.69 20
3323.82 18
3323.96 14
3324.09 10
3324.22 6
3324.35 4
3324.48 5
3324.62 9
3324.75 14
3324.88 21
3325.01 26
3325.15 30
3325.28 31
3325.41 30
3325.54 27
3325.68 24
3325.81 22
3325.94 21
3326.07 22
3326.21 25
3326.34 31
3326.47 38
3326.60 46
3326.73 53
3326.87 59
3327.00 64
3327.13 68
3327.26 71
3327.40 73
3327.53 76
3327.66 78
3327.79 79
3327.93 78
3328.06 75
3328.19 71
3328.32 66
3328.46 62
3328.59 59
3328.72 59
3328.85 61
3328.99 64
3329.12 68
3329.25 71
3329.38 72
3329.52 71
3329.65 69
3329.78 67
3329.91 64
3330.04 63
3330.18 61
3330.31 60
3330.44 58
3330.57 56
3330.71 54
3330.84 52
3330.97 51
3331.10 51
3331.24 51
3331.37 53
3331.50 56
3331.63 59
3331.77 62
3331.90 66
3332.03 69
3332.16 72
3332.30 74
3332.43 76
3332.56 78
3332.69 80
3332.83 82
3332.96 83
3333.09 85
3333.22 87
3333.36 87
3333.49 87
3333.62 86
3333.75 84
3333.89 82
3334.02 79
3334.15 76
3334.28 74
3334.42 71
3334.55 70
3334.68 69
3334.81 68
3334.95 67
3335.08 65
3335.21 62
3335.34 58
3335.48 53
3335.61 46
3335.74 39
3335.87 32
3336.01 26
3336.14 19
3336.27 13
3336.40 7
3336.54 2
3336.67 0
3336.80 0
3336.94 0
3337.07 0
3337.20 0
3337.33 0
3337.47 0
3337.60 0
3337.73 5
3337.86 14
3338.00 22
3338.13 28
3338.26 32
3338.39 34
3338.53 36
3338.66 37
3338.79 39
3338.92 42
3339.06 45
3339.19 47
3339.32 49
3339.45 50
3339.59 49
3339.72 47
3339.85 45
3339.98 44
3340.12 43
3340.25 43
3340.38 43
3340.52 44
3340.65 43
3340.78 40
3340.91 37
3341.05 34
3341.18 31
3341.31 29
3341.44 29
3341.58 31
3341.71 35
3341.84 41
3341.97 48
3342.11 55
3342.24 64
3342.37 73
3342.51 82
3342.64 92
3342.77 102
3342.90 112
3343.04 120
3343.17 125
3343.30 127
3343.43 124
3343.57 118
3343.70 109
3343.83 99
3343.97 88
3344.10 80
3344.23 74
3344.36 71
3344.50 70
3344.63 71
3344.76 73
3344.89 74
3345.03 73
3345.16 70
3345.29 65
3345.43 61
3345.56 56
3345.69 53
3345.82 52
3345.96 52
3346.09 53
3346.22 53
3346.35 52
3346.49 47
3346.62 39
3346.75 29
3346.89 17
3347.02 5
3347.15 0
3347.28 0
3347.42 0
3347.55 0
3347.68 0
3347.81 0
3347.95 0
3348.08 0
3348.21 4
3348.35 10
3348.48 15
3348.61 19
3348.74 24
3348.88 27
3349.01 30
3349.14 33
3349.28 35
3349.41 36
3349.54 36
3349.67 36
3349.81 35
3349.94 35
3350.07 34
3350.21 35
3350.34 37
3350.47 39
3350.60 42
3350.74 44
3350.87 45
3351.00 45
3351.14 44
3351.27 44
3351.40 45
3351.53 47
3351.67 51
3351.80 56
3351.93 60
3352.07 62
3352.20 62
3352.33 59
3352.46 55
3352.60 48
3352.73 42
3352.86 37
3353.00 34
3353.13 32
3353.26 30
3353.39 30
3353.53 29
3353.66 28
3353.79 26
3353.93 24
3354.06 21
3354.19 17
3354.32 12
3354.46 5
3354.59 0
3354.72 0
3354.86 0
3354.99 0
3355.12 0
3355.26 0
3355.39 1
3355.52 12
3355.65 23
3355.79 33
3355.92 40
3356.05 44
3356.19 45
3356.32 44
3356.45 40
3356.58 36
3356.72 30
3356.85 25
3356.98 20
3357.12 16
3357.25 13
3357.38 13
3357.52 14
3357.65 17
3357.78 20
3357.91 24
3358.05 26
3358.18 27
3358.31 25
3358.45 23
3358.58 19
3358.71 16
3358.85 12
3358.98 11
3359.11 11
3359.24 12
3359.38 14
3359.51 16
3359.64 16
3359.78 15
3359.91 13
3360.04 8
3360.18 3
3360.31 0
3360.44 0
3360.57 0
3360.71 0
3360.84 0
3360.97 1
3361.11 5
3361.24 10
3361.37 13
3361.51 17
3361.64 19
3361.77 21
3361.91 24
3362.04 27
3362.17 30
3362.30 33
3362.44 35
3362.57 37
3362.70 37
3362.84 38
3362.97 38
3363.10 38
3363.24 38
3363.37 39
3363.50 40
3363.64 40
3363.77 40
3363.90 38
3364.03 36
3364.17 33
3364.30 30
3364.43 27
3364.57 24
3364.70 22
3364.83 19
3364.97 15
3365.10 10
3365.23 5
3365.37 0
3365.50 0
3365.63 0
3365.77 0
3365.90 0
3366.03 0
3366.16 0
3366.30 0
3366.43 3
3366.56 7
3366.70 10
3366.83 12
3366.96 13
3367.10 12
3367.23 11
3367.36 10
3367.50 9
3367.63 8
3367.76 8
3367.90 9
3368.03 11
3368.16 13
3368.30 15
3368.43 17
3368.56 18
3368.70 17
3368.83 16
3368.96 14
3369.09 13
3369.23 13
3369.36 14
3369.49 17
3369.63 21
3369.76 27
3369.89 34
3370.03 41
3370.16 50
3370.29 60
3370.43 70
3370.56 79
3370.69 85
3370.83 89
3370.96 88
3371.09 83
3371.23 75
3371.36 64
3371.49 52
3371.63 42
3371.76 34
3371.89 29
3372.03 27
3372.16 27
3372.29 29
3372.43 32
3372.56 34
3372.69 37
3372.83 41
3372.96 44
3373.09 48
3373.23 53
3373.36 59
3373.49 65
3373.63 71
3373.76 76
3373.89 81
3374.03 87
3374.16 91
3374.29 95
3374.43 99
3374.56 101
3374.69 101
3374.83 99
3374.96 94
3375.09 87
3375.23 77
3375.36 66
3375.49 55
3375.63 44
3375.76 34
3375.89 26
3376.03 20
3376.16 17
3376.29 17
3376.43 19
3376.56 21
3376.69 24
3376.83 27
3376.96 27
3377.09 27
3377.23 25
3377.36 23
3377.49 20
3377.63 17
3377.76 14
3377.89 12
3378.03 9
3378.16 6
3378.29 3
3378.43 1
3378.56 0
3378.69 0
3378.83 0
3378.96 1
3379.09 4
3379.23 8
3379.36 13
3379.49 17
3379.63 20
3379.76 23
3379.89 25
3380.03 28
3380.16 30
3380.29 34
3380.43 38
3380.56 42
3380.69 44
3380.83 45
3380.96 43
3381.09 38
3381.23 31
3381.36 23
3381.49 17
3381.63 12
3381.76 10
3381.90 10
3382.03 11
3382.16 14
3382.30 16
3382.43 18
3382.56 20
3382.70 23
3382.83 28
3382.96 34
3383.10 43
3383.23 52
3383.36 61
3383.50 68
3383.63 72
3383.76 73
3383.90 72
3384.03 69
3384.16 68
3384.30 67
3384.43 69
3384.56 72
3384.70 75
3384.83 77
3384.97 76
3385.10 72
3385.23 64
3385.37 55
3385.50 44
3385.63 33
3385.77 24
3385.90 16
3386.03 10
3386.17 7
3386.30 5
3386.43 5
3386.57 7
3386.70 10
3386.83 14
3386.97 18
3387.10 23
3387.24 28
3387.37 33
3387.50 37
3387.64 41
3387.77 44
3387.90 46
3388.04 48
3388.17 49
3388.30 50
3388.44 51
3388.57 53
3388.71 55
3388.84 57
3388.97 59
3389.11 60
3389.24 60
3389.37 58
3389.51 55
3389.64 52
3389.77 47
3389.91 43
3390.04 38
3390.17 34
3390.31 32
3390.44 30
3390.58 30
3390.71 30
3390.84 32
3390.98 34
3391.11 35
3391.24 34
3391.38 33
3391.51 29
3391.64 25
3391.78 20
3391.91 14
3392.05 9
3392.18 5
3392.31 2
3392.45 2
3392.58 3
3392.71 4
3392.85 6
3392.98 8
3393.12 8
3393.25 6
3393.38 3
3393.52 0
3393.65 0
3393.78 0
3393.92 0
3394.05 0
3394.18 0
3394.32 0
3394.45 8
3394.59 17
3394.72 26
3394.85 33
3394.99 38
3395.12 39
3395.25 39
3395.39 37
3395.52 35
3395.66 33
3395.79 34
3395.92 36
3396.06 41
3396.19 48
3396.32 54
3396.46 61
3396.59 68
3396.73 74
3396.86 79
3396.99 84
3397.13 89
3397.26 93
3397.39 97
3397.53 98
3397.66 98
3397.80 96
3397.93 92
3398.06 86
3398.20 80
3398.33 74
3398.46 69
3398.60 67
3398.73 66
3398.87 67
3399.00 69
3399.13 73
3399.27 77
3399.40 81
3399.53 86
3399.67 89
3399.80 92
3399.94 92
3400.07 91
3400.20 87
3400.34 80
3400.47 71
3400.61 61
3400.74 50
3400.87 40
3401.01 31
3401.14 25
3401.27 21
3401.41 19
3401.54 19
3401.68 20
3401.81 23
3401.94 27
3402.08 32
3402.21 37
3402.35 43
3402.48 50
3402.61 57
3402.75 64
3402.88 71
3403.01 80
3403.15 88
3403.28 96
3403.42 104
3403.55 111
3403.68 116
3403.82 117
3403.95 116
3404.09 111
3404.22 103
3404.35 93
3404.49 82
3404.62 71
3404.76 60
3404.89 50
3405.02 42
3405.16 35
3405.29 31
3405.43 29
3405.56 28
3405.69 29
3405.83 31
3405.96 34
3406.09 38
3406.23 43
3406.36 48
3406.50 54
3406.63 59
3406.76 64
3406.90 67
3407.03 68
3407.17 68
3407.30 66
3407.43 64
3407.57 62
3407.70 61
3407.84 61
3407.97 63
3408.10 66
3408.24 70
3408.37 74
3408.51 77
3408.64 80
3408.77 81
3408.91 80
3409.04 77
3409.18 72
3409.31 66
3409.44 58
3409.58 52
3409.71 47
3409.85 45
3409.98 45
3410.11 48
3410.25 53
3410.38 57
3410.52 60
3410.65 60
3410.78 59
3410.92 56
3411.05 53
3411.19 51
3411.32 50
3411.45 50
3411.59 51
3411.72 53
3411.86 54
3411.99 54
3412.12 53
3412.26 51
3412.39 47
3412.53 42
3412.66 36
3412.80 30
3412.93 23
3413.06 18
3413.20 14
3413.33 12
3413.47 12
3413.60 14
3413.73 17
3413.87 21
3414.00 25
3414.14 30
3414.27 34
3414.40 38
3414.54 42
3414.67 44
3414.81 46
3414.94 48
3415.07 49
3415.21 51
3415.34 54
3415.48 59
3415.61 65
3415.75 72
3415.88 79
3416.01 86
3416.15 93
3416.28 99
3416.42 105
3416.55 111
3416.68 117
3416.82 122
3416.95 127
3417.09 131
3417.22 135
3417.35 139
3417.49 145
3417.62 153
3417.76 161
3417.89 171
3418.03 179
3418.16 185
3418.29 189
3418.43 188
3418.56 185
3418.70 179
3418.83 171
3418.97 164
3419.10 156
3419.23 149
3419.37 144
3419.50 138
3419.64 134
3419.77 129
3419.90 125
3420.04 122
3420.17 120
3420.31 120
3420.44 122
3420.58 125
3420.71 128
3420.84 132
3420.98 133
3421.11 132
3421.25 129
3421.38 124
3421.52 118
3421.65 112
3421.78 106
3421.92 102
3422.05 98
3422.19 94
3422.32 90
3422.45 85
3422.59 79
3422.72 74
3422.86 69
3422.99 66
3423.13 63
3423.26 62
3423.39 61
3423.53 58
3423.66 52
3423.80 43
3423.93 30
3424.07 16
3424.20 2
3424.33 0
3424.47 0
3424.60 0
3424.74 0
3424.87 0
3425.01 0
3425.14 6
3425.27 11
3425.41 13
3425.54 12
3425.68 10
3425.81 7
3425.95 5
3426.08 5
3426.22 8
3426.35 13
3426.48 21
3426.62 31
3426.75 43
3426.89 56
3427.02 68
3427.16 78
3427.29 84
3427.42 87
3427.56 85
3427.69 78
3427.83 68
3427.96 56
3428.10 43
3428.23 31
3428.36 22
3428.50 16
3428.63 14
3428.77 15
3428.90 19
3429.04 24
3429.17 30
3429.31 35
3429.44 38
3429.57 40
3429.71 40
3429.84 38
3429.98 37
3430.11 37
3430.25 38
3430.38 41
3430.52 45
3430.65 49
3430.78 53
3430.92 55
3431.05 54
3431.19 50
3431.32 44
3431.46 37
3431.59 31
3431.73 26
3431.86 25
3431.99 26
3432.13 31
3432.26 38
3432.40 45
3432.53 53
3432.67 59
3432.80 63
3432.94 65
3433.07 65
3433.20 63
3433.34 61
3433.47 58
3433.61 55
3433.74 53
3433.88 51
3434.01 51
3434.15 52
3434.28 55
3434.41 60
3434.55 68
3434.68 78
3434.82 89
3434.95 101
3435.09 111
3435.22 118
3435.36 123
3435.49 127
3435.63 128
3435.76 130
3435.89 133
3436.03 136
3436.16 140
3436.30 142
3436.43 144
3436.57 143
3436.70 140
3436.84 137
3436.97 133
3437.10 130
3437.24 128
3437.37 128
3437.51 128
3437.64 129
3437.78 129
3437.91 130
3438.05 131
3438.18 132
3438.32 135
3438.45 139
3438.59 145
3438.72 151
3438.85 158
3438.99 165
3439.12 170
3439.26 174
3439.39 175
3439.53 174
3439.66 169
3439.80 161
3439.93 152
3440.07 141
3440.20 131
3440.33 124
3440.47 118
3440.60 114
3440.74 111
3440.87 108
3441.01 104
3441.14 97
3441.28 89
3441.41 79
3441.55 69
3441.68 59
3441.82 51
3441.95 45
3442.08 41
3442.22 39
3442.35 38
3442.49 39
3442.62 40
3442.76 41
3442.89 43
3443.03 43
3443.16 42
3443.30 40
3443.43 36
3443.57 31
3443.70 24
3443.84 17
3443.97 10
3444.10 3
3444.24 0
3444.37 0
3444.51 0
3444.64 0
3444.78 0
3444.91 0
3445.05 0
3445.18 0
3445.32 0
3445.45 6
3445.59 14
3445.72 22
3445.86 29
3445.99 36
3446.13 41
3446.26 45
3446.39 48
3446.53 51
3446.66 54
3446.80 59
3446.93 65
3447.07 73
3447.20 82
3447.34 91
3447.47 98
3447.61 104
3447.74 108
3447.88 109
3448.01 107
3448.15 104
3448.28 100
3448.42 97
3448.55 94
3448.69 93
3448.82 92
3448.96 91
3449.09 90
3449.22 87
3449.36 84
3449.49 81
3449.63 79
3449.76 79
3449.90 81
3450.03 84
3450.17 87
3450.30 90
3450.44 92
3450.57 92
3450.71 91
3450.84 89
3450.98 88
3451.11 88
3451.25 90
3451.38 92
3451.52 93
3451.65 93
3451.79 92
3451.92 88
3452.06 81
3452.19 73
3452.33 64
3452.46 54
3452.60 44
3452.73 34
3452.86 25
3453.00 18
3453.13 12
3453.27 8
3453.40 6
3453.54 6
3453.67 7
3453.81 9
3453.94 11
3454.08 13
3454.21 16
3454.35 18
3454.48 21
3454.62 25
3454.75 29
3454.89 34
3455.02 39
3455.16 44
3455.29 48
3455.43 52
3455.56 55
3455.70 58
3455.83 60
3455.97 62
3456.10 63
3456.24 63
3456.37 61
3456.51 58
3456.64 54
3456.78 48
3456.91 44
3457.05 40
3457.18 40
3457.32 42
3457.45 46
3457.59 51
3457.72 57
3457.86 63
3457.99 67
3458.13 70
3458.26 71
3458.40 72
3458.53 72
3458.67 72
3458.80 71
3458.94 68
3459.07 65
3459.21 61
3459.34 56
3459.48 53
3459.61 52
3459.75 52
3459.88 55
3460.02 58
3460.15 61
3460.29 63
3460.42 63
3460.56 60
3460.69 55
3460.83 49
3460.96 43
3461.10 37
3461.23 31
3461.37 25
3461.50 21
3461.64 17
3461.77 15
3461.91 15
3462.04 15
3462.18 17
3462.31 18
3462.45 19
3462.58 19
3462.72 17
3462.85 14
3462.99 8
3463.12 2
3463.26 0
3463.39 0
3463.53 0
3463.66 0
3463.80 0
3463.93 0
3464.07 0
3464.20 1
3464.34 10
3464.47 21
3464.61 31
3464.74 40
3464.88 47
3465.01 52
3465.15 56
3465.28 57
3465.42 56
3465.55 54
3465.69 51
3465.82 48
3465.96 45
3466.09 43
3466.23 42
3466.36 42
3466.50 42
3466.63 42
3466.77 43
3466.90 43
3467.04 41
3467.17 39
3467.31 36
3467.44 32
3467.58 29
3467.71 26
3467.85 23
3467.99 20
3468.12 18
3468.26 16
3468.39 13
3468.53 11
3468.66 9
3468.80 9
3468.93 11
3469.07 14
3469.20 18
3469.34 24
3469.47 30
3469.61 36
3469.74 39
3469.88 40
3470.01 39
3470.15 36
3470.28 32
3470.42 28
3470.55 26
3470.69 25
3470.82 26
3470.96 27
3471.09 28
3471.23 28
3471.36 28
3471.50 28
3471.64 30
3471.77 34
3471.91 40
3472.04 49
3472.18 57
3472.31 65
3472.45 71
3472.58 73
3472.72 72
3472.85 68
3472.99 63
3473.12 57
3473.26 53
3473.39 50
3473.53 49
3473.66 51
3473.80 55
3473.93 58
3474.07 61
3474.20 60
3474.34 56
3474.48 47
3474.61 35
3474.75 21
3474.88 9
3475.02 0
3475.15 0
3475.29 0
3475.42 0
3475.56 0
3475.69 0
3475.83 1
3475.96 1
3476.10 1
3476.23 0
3476.37 0
3476.50 2
3476.64 5
3476.78 10
3476.91 16
3477.05 22
3477.18 28
3477.32 32
3477.45 36
3477.59 38
3477.72 39
3477.86 40
3477.99 40
3478.13 39
3478.26 39
3478.40 38
3478.53 37
3478.67 37
3478.81 37
3478.94 38
3479.08 41
3479.21 46
3479.35 53
3479.48 62
3479.62 71
3479.75 78
3479.89 84
3480.02 86
3480.16 85
3480.29 81
3480.43 77
3480.57 72
3480.70 69
3480.84 67
3480.97 67
3481.11 67
3481.24 68
3481.38 68
3481.51 67
3481.65 66
3481.78 64
3481.92 61
3482.05 57
3482.19 53
3482.33 48
3482.46 42
3482.60 36
3482.73 30
3482.87 24
3483.00 19
3483.14 15
3483.27 12
3483.41 10
3483.54 9
3483.68 9
3483.82 11
3483.95 14
3484.09 18
3484.22 23
3484.36 28
3484.49 32
3484.63 36
3484.76 38
3484.90 38
3485.03 37
3485.17 35
3485.31 33
3485.44 30
3485.58 27
3485.71 25
3485.85 24
3485.98 25
3486.12 27
3486.25 30
3486.39 35
3486.53 40
3486.66 46
3486.80 51
3486.93 56
3487.07 60
3487.20 63
3487.34 64
3487.47 64
3487.61 61
3487.74 58
3487.88 53
3488.02 46
3488.15 39
3488.29 31
3488.42 24
3488.56 17
3488.69 12
3488.83 9
3488.96 9
3489.10 12
3489.24 17
3489.37 23
3489.51 30
3489.64 35
3489.78 40
3489.91 43
3490.05 44
3490.18 45
3490.32 45
3490.46 44
3490.59 42
3490.73 40
3490.86 37
3491.00 34
3491.13 30
3491.27 26
3491.41 22
3491.54 18
3491.68 14
3491.81 10
3491.95 5
3492.08 0
3492.22 0
3492.35 0
3492.49 0
3492.63 0
3492.76 0
3492.90 0
3493.03 0
3493.17 0
3493.30 6
3493.44 15
3493.58 23
3493.71 32
3493.85 40
3493.98 47
3494.12 52
3494.25 54
3494.39 54
3494.52 53
3494.66 51
3494.80 49
3494.93 49
3495.07 50
3495.20 52
3495.34 55
3495.47 58
3495.61 60
3495.75 60
3495.88 58
3496.02 53
3496.15 48
3496.29 41
3496.42 35
3496.56 29
3496.70 25
3496.83 22
3496.97 21
3497.10 21
3497.24 24
3497.37 27
3497.51 31
3497.65 36
3497.78 41
3497.92 45
3498.05 48
3498.19 50
3498.32 51
3498.46 50
3498.60 50
3498.73 49
3498.87 48
3499.00 47
3499.14 47
3499.27 47
3499.41 48
3499.55 49
3499.68 50
3499.82 51
3499.95 51
3500.09 51
3500.23 50
3500.36 48
3500.50 45
3500.63 42
3500.77 39
3500.90 36
3501.04 34
3501.18 31
3501.31 29
3501.45 26
3501.58 24
3501.72 22
3501.85 19
3501.99 18
3502.13 17
3502.26 18
3502.40 21
3502.53 24
3502.67 29
3502.81 35
3502.94 41
3503.08 46
3503.21 50
3503.35 52
3503.48 54
3503.62 54
3503.76 53
3503.89 53
3504.03 53
3504.16 54
3504.30 57
3504.44 60
3504.57 62
3504.71 64
3504.84 64
3504.98 62
3505.11 59
3505.25 55
3505.39 53
3505.52 54
3505.66 58
3505.79 66
3505.93 77
3506.07 89
3506.20 102
3506.34 113
3506.47 122
3506.61 129
3506.75 135
3506.88 141
3507.02 147
3507.15 153
3507.29 159
3507.43 165
3507.56 168
3507.70 169
3507.83 168
3507.97 163
3508.10 156
3508.24 147
3508.38 138
3508.51 130
3508.65 123
3508.78 118
3508.92 115
3509.06 115
3509.19 116
3509.33 117
3509.46 118
3509.60 118
3509.74 117
3509.87 116
3510.01 115
3510.14 113
3510.28 111
3510.42 108
3510.55 105
3510.69 102
3510.82 99
3510.96 96
3511.10 95
3511.23 95
3511.37 95
3511.50 95
3511.64 94
3511.78 91
3511.91 87
3512.05 80
3512.18 73
3512.32 64
3512.46 57
3512.59 51
3512.73 47
3512.86 47
3513.00 50
3513.14 54
3513.27 59
3513.41 62
3513.54 64
3513.68 62
3513.82 57
3513.95 52
3514.09 48
3514.22 48
3514.36 52
3514.50 62
3514.63 76
3514.77 91
3514.90 105
3515.04 115
3515.18 120
3515.31 121
3515.45 118
3515.58 113
3515.72 108
3515.86 104
3515.99 103
3516.13 103
3516.27 105
3516.40 106
3516.54 105
3516.67 104
3516.81 100
3516.95 95
3517.08 89
3517.22 82
3517.35 76
3517.49 70
3517.63 63
3517.76 57
3517.90 50
3518.03 44
3518.17 39
3518.31 37
3518.44 38
3518.58 42
3518.72 48
3518.85 56
3518.99 64
3519.12 71
3519.26 76
3519.40 80
3519.53 83
3519.67 84
3519.80 85
3519.94 87
3520.08 88
3520.21 89
3520.35 89
3520.48 89
3520.62 88
3520.76 87
3520.89 85
3521.03 83
3521.17 82
3521.30 80
3521.44 78
3521.57 76
3521.71 73
3521.85 70
3521.98 67
3522.12 65
3522.26 64
3522.39 65
3522.53 68
3522.66 72
3522.80 78
3522.94 84
3523.07 90
3523.21 97
3523.35 104
3523.48 111
3523.62 118
3523.75 123
3523.89 127
3524.03 128
3524.16 125
3524.30 118
3524.43 108
3524.57 95
3524.71 81
3524.84 67
3524.98 56
3525.12 47
3525.25 42
3525.39 40
3525.53 42
3525.66 46
3525.80 52
3525.93 58
3526.07 62
3526.21 65
3526.34 66
3526.48 65
3526.62 63
3526.75 61
3526.89 61
3527.02 62
3527.16 65
3527.30 69
3527.43 75
3527.57 80
3527.71 85
3527.84 90
3527.98 95
3528.11 100
3528.25 106
3528.39 113
3528.52 119
3528.66 124
3528.80 126
3528.93 125
3529.07 119
3529.21 110
3529.34 98
3529.48 86
3529.61 74
3529.75 66
3529.89 60
3530.02 58
3530.16 58
3530.30 59
3530.43 62
3530.57 64
3530.70 66
3530.84 66
3530.98 65
3531.11 62
3531.25 59
3531.39 56
3531.52 53
3531.66 51
3531.80 51
3531.93 53
3532.07 54
3532.21 55
3532.34 54
3532.48 50
3532.61 43
3532.75 35
3532.89 27
3533.02 21
3533.16 19
3533.30 20
3533.43 26
3533.57 35
3533.71 45
3533.84 53
3533.98 58
3534.11 57
3534.25 51
3534.39 40
3534.52 27
3534.66 13
3534.80 2
3534.93 0
3535.07 0
3535.21 0
3535.34 0
3535.48 3
3535.62 11
3535.75 19
3535.89 27
3536.03 36
3536.16 44
3536.30 51
3536.43 58
3536.57 64
3536.71 69
3536.84 72
3536.98 74
3537.12 75
3537.25 74
3537.39 73
3537.53 72
3537.66 69
3537.80 67
3537.94 64
3538.07 61
3538.21 58
3538.35 54
3538.48 50
3538.62 45
3538.76 40
3538.89 36
3539.03 32
3539.16 30
3539.30 30
3539.44 31
3539.57 34
3539.71 38
3539.85 42
3539.98 46
3540.12 50
3540.26 52
3540.39 53
3540.53 53
3540.67 51
3540.80 47
3540.94 43
3541.08 38
3541.21 32
3541.35 26
3541.49 20
3541.62 14
3541.76 7
3541.90 0
3542.03 0
3542.17 0
3542.31 0
3542.44 0
3542.58 0
3542.72 0
3542.85 0
3542.99 1
3543.13 13
3543.26 26
3543.40 38
3543.53 46
3543.67 52
3543.81 54
3543.94 55
3544.08 55
3544.22 56
3544.35 59
3544.49 66
3544.63 74
3544.76 84
3544.90 94
3545.04 102
3545.17 110
3545.31 115
3545.45 119
3545.58 121
3545.72 123
3545.86 124
3545.99 126
3546.13 130
3546.27 135
3546.40 142
3546.54 151
3546.68 161
3546.81 172
3546.95 182
3547.09 191
3547.22 199
3547.36 207
3547.50 216
3547.63 225
3547.77 236
3547.91 248
3548.04 261
3548.18 273
3548.32 283
3548.45 291
3548.59 296
3548.73 297
3548.86 294
3549.00 288
3549.14 281
3549.28 274
3549.41 268
3549.55 263
3549.69 260
3549.82 259
3549.96 258
3550.10 256
3550.23 252
3550.37 246
3550.51 237
3550.64 227
3550.78 215
3550.92 204
3551.05 194
3551.19 186
3551.33 179
3551.46 173
3551.60 168
3551.74 164
3551.87 160
3552.01 155
3552.15 150
3552.28 142
3552.42 133
3552.56 123
3552.69 111
3552.83 98
3552.97 86
3553.10 75
3553.24 66
3553.38 60
3553.51 57
3553.65 57
3553.79 57
3553.93 59
3554.06 60
3554.20 60
3554.34 60
3554.47 59
3554.61 58
3554.75 56
3554.88 53
3555.02 50
3555.16 45
3555.29 39
3555.43 33
3555.57 26
3555.70 20
3555.84 16
3555.98 15
3556.11 17
3556.25 22
3556.39 27
3556.53 33
3556.66 37
3556.80 39
3556.94 38
3557.07 35
3557.21 30
3557.35 25
3557.48 20
3557.62 16
3557.76 14
3557.89 12
3558.03 11
3558.17 11
3558.30 11
3558.44 11
3558.58 11
3558.72 12
3558.85 15
3558.99 19
3559.13 24
3559.26 31
3559.40 38
3559.54 45
3559.67 51
3559.81 54
3559.95 55
3560.08 53
3560.22 50
3560.36 46
3560.50 44
3560.63 43
3560.77 46
3560.91 50
3561.04 57
3561.18 64
3561.32 70
3561.45 74
3561.59 77
3561.73 77
3561.86 76
3562.00 73
3562.14 70
3562.28 65
3562.41 59
3562.55 53
3562.69 47
3562.82 40
3562.96 34
3563.10 28
3563.23 23
3563.37 19
3563.51 17
3563.65 16
3563.78 17
3563.92 20
3564.06 25
3564.19 31
3564.33 37
3564.47 44
3564.60 51
3564.74 59
3564.88 67
3565.02 74
3565.15 81
3565.29 87
3565.43 90
3565.56 88
3565.70 82
3565.84 73
3565.97 61
3566.11 49
3566.25 40
3566.39 33
3566.52 31
3566.66 32
3566.80 36
3566.93 40
3567.07 43
3567.21 44
3567.35 42
3567.48 38
3567.62 32
3567.76 26
3567.89 21
3568.03 16
3568.17 12
3568.30 10
3568.44 8
3568.58 8
3568.72 8
3568.85 8
3568.99 8
3569.13 8
3569.26 6
3569.40 5
3569.54 3
3569.68 1
3569.81 0
3569.95 0
3570.09 0
3570.22 0
3570.36 2
3570.50 3
3570.64 4
3570.77 4
3570.91 3
3571.05 2
3571.18 0
3571.32 0
3571.46 0
3571.60 0
3571.73 0
3571.87 0
3572.01 0
3572.14 0
3572.28 3
3572.42 7
3572.56 13
3572.69 20
3572.83 27
3572.97 35
3573.10 43
3573.24 51
3573.38 59
3573.52 66
3573.65 73
3573.79 78
3573.93 82
3574.07 84
3574.20 83
3574.34 79
3574.48 72
3574.61 65
3574.75 57
3574.89 49
3575.03 42
3575.16 36
3575.30 31
3575.44 27
3575.57 23
3575.71 20
3575.85 18
3575.99 17
3576.12 16
3576.26 17
3576.40 19
3576.54 24
3576.67 31
3576.81 40
3576.95 49
3577.08 58
3577.22 64
3577.36 67
3577.50 65
3577.63 60
3577.77 53
3577.91 47
3578.04 42
3578.18 41
3578.32 43
3578.46 48
3578.59 56
3578.73 65
3578.87 74
3579.01 84
3579.14 94
3579.28 105
3579.42 114
3579.56 123
3579.69 130
3579.83 136
3579.97 140
3580.10 143
3580.24 145
3580.38 147
3580.52 148
3580.65 150
3580.79 150
3580.93 149
3581.07 145
3581.20 139
3581.34 131
3581.48 122
3581.61 112
3581.75 103
3581.89 96
3582.03 91
3582.16 88
3582.30 85
3582.44 82
3582.58 78
3582.71 73
3582.85 65
3582.99 57
3583.13 49
3583.26 43
3583.40 40
3583.54 41
3583.68 45
3583.81 52
3583.95 60
3584.09 68
3584.23 74
3584.36 79
3584.50 81
3584.64 81
3584.77 80
3584.91 79
3585.05 77
3585.19 74
3585.32 71
3585.46 67
3585.60 62
3585.74 57
3585.87 52
3586.01 48
3586.15 45
3586.29 43
3586.42 42
3586.56 40
3586.70 37
3586.84 34
3586.97 30
3587.11 27
3587.25 26
3587.39 27
3587.52 29
3587.66 31
3587.80 33
3587.94 33
3588.07 31
3588.21 28
3588.35 24
3588.49 20
3588.62 19
3588.76 20
3588.90 24
3589.04 28
3589.17 34
3589.31 41
3589.45 47
3589.59 53
3589.72 60
3589.86 66
3590.00 73
3590.14 80
3590.27 88
3590.41 95
3590.55 102
3590.69 107
3590.82 110
3590.96 110
3591.10 106
3591.24 100
3591.37 93
3591.51 86
3591.65 81
3591.79 79
3591.92 80
3592.06 83
3592.20 87
3592.34 92
3592.47 95
3592.61 98
3592.75 99
3592.89 99
3593.02 98
3593.16 98
3593.30 96
3593.44 94
3593.57 92
3593.71 89
3593.85 86
3593.99 84
3594.12 82
3594.26 80
3594.40 78
3594.54 77
3594.67 75
3594.81 74
3594.95 72
3595.09 70
3595.22 68
3595.36 65
3595.50 62
3595.64 59
3595.78 56
3595.91 52
3596.05 48
3596.19 45
3596.33 41
3596.46 39
3596.60 36
3596.74 33
3596.88 28
3597.01 22
3597.15 14
3597.29 4
3597.43 0
3597.56 0
3597.70 0
3597.84 0
3597.98 0
3598.12 0
3598.25 0
3598.39 0
3598.53 10
3598.67 22
3598.80 33
3598.94 42
3599.08 49
3599.22 55
3599.35 59
3599.49 63
3599.63 65
3599.77 68
3599.91 69
3600.04 70
3600.18 69
3600.32 68
3600.46 68
3600.59 68
3600.73 71
3600.87 77
3601.01 86
3601.14 98
3601.28 111
3601.42 124
3601.56 137
3601.70 148
3601.83 157
3601.97 164
3602.11 170
3602.25 174
3602.38 177
3602.52 178
3602.66 177
3602.80 176
3602.93 174
3603.07 173
3603.21 173
3603.35 175
3603.49 177
3603.62 180
3603.76 183
3603.90 186
3604.04 188
3604.17 189
3604.31 189
3604.45 190
3604.59 190
3604.73 191
3604.86 192
3605.00 193
3605.14 194
3605.28 196
3605.41 197
3605.55 197
3605.69 196
3605.83 193
3605.97 191
3606.10 188
3606.24 186
3606.38 184
3606.52 182
3606.66 181
3606.79 178
3606.93 173
3607.07 166
3607.21 157
3607.34 147
3607.48 136
3607.62 124
3607.76 114
3607.90 105
3608.03 97
3608.17 90
3608.31 85
3608.45 81
3608.59 79
3608.72 79
3608.86 81
3609.00 85
3609.14 89
3609.27 92
3609.41 94
3609.55 93
3609.69 91
3609.83 86
3609.96 82
3610.10 79
3610.24 79
3610.38 81
3610.52 87
3610.65 93
3610.79 99
3610.93 104
3611.07 105
3611.20 102
3611.34 94
3611.48 82
3611.62 66
3611.76 49
3611.89 33
3612.03 18
3612.17 6
3612.31 0
3612.45 0
3612.58 0
3612.72 1
3612.86 8
3613.00 16
3613.14 24
3613.27 31
3613.41 36
3613.55 40
3613.69 41
3613.83 40
3613.96 38
3614.10 36
3614.24 33
3614.38 31
3614.52 31
3614.65 31
3614.79 32
3614.93 34
3615.07 37
3615.21 41
3615.34 46
3615.48 52
3615.62 59
3615.76 65
3615.90 72
3616.03 77
3616.17 82
3616.31 86
3616.45 89
3616.59 92
3616.72 93
3616.86 94
3617.00 94
3617.14 93
3617.28 90
3617.41 85
3617.55 78
3617.69 70
3617.83 62
3617.97 53
3618.10 46
3618.24 39
3618.38 35
3618.52 33
3618.66 33
3618.79 35
3618.93 39
3619.07 44
3619.21 49
3619.35 53
3619.48 55
3619.62 55
3619.76 54
3619.90 51
3620.04 47
3620.17 43
3620.31 39
3620.45 37
3620.59 35
3620.73 34
3620.87 33
3621.00 33
3621.14 34
3621.28 35
3621.42 35
3621.56 34
3621.69 32
3621.83 28
3621.97 21
3622.11 13
3622.25 5
3622.38 0
3622.52 0
3622.66 0
3622.80 0
3622.94 0
3623.07 0
3623.21 0
3623.35 0
3623.49 0
3623.63 2
3623.77 7
3623.90 13
3624.04 18
3624.18 22
3624.32 24
3624.46 25
3624.59 23
3624.73 22
3624.87 20
3625.01 20
3625.15 20
3625.29 22
3625.42 25
3625.56 29
3625.70 32
3625.84 35
3625.98 39
3626.11 43
3626.25 49
3626.39 56
3626.53 65
3626.67 73
3626.81 82
3626.94 88
3627.08 91
3627.22 91
3627.36 88
3627.50 83
3627.63 78
3627.77 74
3627.91 71
3628.05 69
3628.19 69
3628.33 69
3628.46 69
3628.60 67
3628.74 64
3628.88 60
3629.02 57
3629.16 53
3629.29 51
3629.43 50
3629.57 52
3629.71 54
3629.85 58
3629.98 62
3630.12 67
3630.26 71
3630.40 74
3630.54 75
3630.68 75
3630.81 73
3630.95 69
3631.09 64
3631.23 57
3631.37 49
3631.51 42
3631.64 36
3631.78 32
3631.92 30
3632.06 29
3632.20 30
3632.34 33
3632.47 37
3632.61 41
3632.75 46
3632.89 50
3633.03 56
3633.17 62
3633.30 68
3633.44 74
3633.58 81
3633.72 88
3633.86 95
3634.00 102
3634.13 110
3634.27 117
3634.41 125
3634.55 131
3634.69 136
3634.83 138
3634.96 136
3635.10 131
3635.24 124
3635.38 115
3635.52 107
3635.66 99
3635.79 93
3635.93 88
3636.07 85
3636.21 81
3636.35 76
3636.49 69
3636.62 62
3636.76 54
3636.90 46
3637.04 40
3637.18 36
3637.32 36
3637.46 38
3637.59 43
3637.73 48
3637.87 52
3638.01 54
3638.15 54
3638.29 52
3638.42 48
3638.56 45
3638.70 42
3638.84 39
3638.98 38
3639.12 36
3639.25 33
3639.39 29
3639.53 24
3639.67 19
3639.81 15
3639.95 13
3640.09 13
3640.22 15
3640.36 20
3640.50 25
3640.64 30
3640.78 34
3640.92 37
3641.05 38
3641.19 37
3641.33 35
3641.47 32
3641.61 30
3641.75 29
3641.89 31
3642.02 35
3642.16 43
3642.30 53
3642.44 66
3642.58 80
3642.72 94
3642.86 106
3642.99 117
3643.13 125
3643.27 130
3643.41 131
3643.55 130
3643.69 126
3643.82 120
3643.96 112
3644.10 104
3644.24 97
3644.38 91
3644.52 88
3644.66 89
3644.79 92
3644.93 98
3645.07 105
3645.21 112
3645.35 118
3645.49 121
3645.63 123
3645.76 123
3645.90 121
3646.04 118
3646.18 115
3646.32 111
3646.46 107
3646.60 102
3646.73 97
3646.87 91
3647.01 86
3647.15 82
3647.29 80
3647.43 79
3647.57 80
3647.70 82
3647.84 85
3647.98 88
3648.12 92
3648.26 95
3648.40 99
3648.54 103
3648.68 107
3648.81 111
3648.95 114
3649.09 115
3649.23 114
3649.37 111
3649.51 107
3649.65 102
3649.78 97
3649.92 92
3650.06 89
3650.20 87
3650.34 86
3650.48 87
3650.62 88
3650.75 92
3650.89 97
3651.03 103
3651.17 109
3651.31 115
3651.45 120
3651.59 122
3651.73 123
3651.86 121
3652.00 118
3652.14 115
3652.28 113
3652.42 112
3652.56 113
3652.70 116
3652.84 120
3652.97 125
3653.11 128
3653.25 129
3653.39 127
3653.53 122
3653.67 115
3653.81 106
3653.94 98
3654.08 90
3654.22 84
3654.36 81
3654.50 79
3654.64 79
3654.78 79
3654.92 80
3655.05 81
3655.19 83
3655.33 86
3655.47 91
3655.61 95
3655.75 99
3655.89 102
3656.03 102
3656.16 98
3656.30 92
3656.44 82
3656.58 72
3656.72 62
3656.86 54
3657.00 48
3657.14 45
3657.27 46
3657.41 48
3657.55 53
3657.69 59
3657.83 66
3657.97 73
3658.11 80
3658.25 86
3658.39 89
3658.52 89
3658.66 87
3658.80 82
3658.94 76
3659.08 70
3659.22 64
3659.36 59
3659.50 55
3659.63 53
3659.77 53
3659.91 56
3660.05 60
3660.19 67
3660.33 75
3660.47 83
3660.61 90
3660.75 94
3660.88 95
3661.02 93
3661.16 88
3661.30 82
3661.44 76
3661.58 71
3661.72 68
3661.86 67
3662.00 68
3662.13 70
3662.27 72
3662.41 74
3662.55 74
3662.69 73
3662.83 70
3662.97 66
3663.11 62
3663.25 59
3663.38 57
3663.52 58
3663.66 60
3663.80 64
3663.94 69
3664.08 75
3664.22 80
3664.36 85
3664.50 90
3664.63 94
3664.77 98
3664.91 100
3665.05 101
3665.19 100
3665.33 97
3665.47 93
3665.61 89
3665.75 85
3665.88 81
3666.02 78
3666.16 76
3666.30 74
3666.44 72
3666.58 70
3666.72 67
3666.86 64
3667.00 61
3667.14 58
3667.27 57
3667.41 56
3667.55 56
3667.69 56
3667.83 55
3667.97 55
3668.11 56
3668.25 56
3668.39 57
3668.53 58
3668.66 59
3668.80 60
3668.94 61
3669.08 61
3669.22 60
3669.36 59
3669.50 58
3669.64 58
3669.78 58
3669.92 59
3670.05 61
3670.19 63
3670.33 66
3670.47 69
3670.61 71
3670.75 73
3670.89 75
3671.03 75
3671.17 75
3671.31 74
3671.44 75
3671.58 76
3671.72 79
3671.86 84
3672.00 89
3672.14 93
3672.28 96
3672.42 96
3672.56 93
3672.70 86
3672.84 76
3672.97 66
3673.11 56
3673.25 48
3673.39 44
3673.53 44
3673.67 46
3673.81 51
3673.95 56
3674.09 62
3674.23 68
3674.37 73
3674.50 78
3674.64 83
3674.78 88
3674.92 93
3675.06 98
3675.20 104
3675.34 110
3675.48 116
3675.62 122
3675.76 127
3675.90 131
3676.04 135
3676.17 137
3676.31 141
3676.45 146
3676.59 155
3676.73 167
3676.87 182
3677.01 199
3677.15 214
3677.29 227
3677.43 237
3677.57 242
3677.70 244
3677.84 243
3677.98 241
3678.12 239
3678.26 238
3678.40 238
3678.54 238
3678.68 240
3678.82 242
3678.96 245
3679.10 246
3679.24 246
3679.38 243
3679.51 237
3679.65 228
3679.79 218
3679.93 206
3680.07 196
3680.21 188
3680.35 184
3680.49 184
3680.63 188
3680.77 195
3680.91 203
3681.05 213
3681.19 221
3681.32 227
3681.46 230
3681.60 230
3681.74 226
3681.88 219
3682.02 210
3682.16 200
3682.30 190
3682.44 181
3682.58 171
3682.72 162
3682.86 153
3683.00 143
3683.13 133
3683.27 124
3683.41 115
3683.55 107
3683.69 100
3683.83 94
3683.97 89
3684.11 84
3684.25 80
3684.39 75
3684.53 68
3684.67 61
3684.81 54
3684.95 47
3685.08 42
3685.22 39
3685.36 40
3685.50 43
3685.64 48
3685.78 55
3685.92 60
3686.06 65
3686.20 68
3686.34 69
3686.48 68
3686.62 67
3686.76 66
3686.90 66
3687.04 66
3687.17 68
3687.31 69
3687.45 70
3687.59 70
3687.73 69
3687.87 67
3688.01 65
3688.15 63
3688.29 64
3688.43 66
3688.57 71
3688.71 78
3688.85 86
3688.99 94
3689.13 101
3689.27 105
3689.40 106
3689.54 105
3689.68 101
3689.82 96
3689.96 91
3690.10 87
3690.24 86
3690.38 89
3690.52 94
3690.66 102
3690.80 111
3690.94 119
3691.08 126
3691.22 130
3691.36 131
3691.50 129
3691.64 125
3691.77 119
3691.91 113
3692.05 106
3692.19 98
3692.33 91
3692.47 85
3692.61 79
3692.75 76
3692.89 74
3693.03 75
3693.17 77
3693.31 81
3693.45 84
3693.59 88
3693.73 92
3693.87 95
3694.01 98
3694.15 101
3694.29 105
3694.42 108
3694.56 111
3694.70 112
3694.84 111
3694.98 108
3695.12 102
3695.26 93
3695.40 84
3695.54 75
3695.68 67
3695.82 61
3695.96 56
3696.10 54
3696.24 53
3696.38 54
3696.52 55
3696.66 57
3696.80 59
3696.94 62
3697.08 66
3697.21 70
3697.35 73
3697.49 77
3697.63 78
3697.77 78
3697.91 75
3698.05 69
3698.19 61
3698.33 53
3698.47 45
3698.61 39
3698.75 36
3698.89 35
3699.03 37
3699.17 38
3699.31 38
3699.45 35
3699.59 29
3699.73 22
3699.87 13
3700.01 5
3700.15 0
3700.29 0
3700.43 0
3700.56 0
3700.70 0
3700.84 0
3700.98 0
3701.12 0
3701.26 0
3701.40 0
3701.54 5
3701.68 13
3701.82 22
3701.96 31
3702.10 39
3702.24 45
3702.38 48
3702.52 49
3702.66 49
3702.80 49
3702.94 49
3703.08 50
3703.22 53
3703.36 57
3703.50 62
3703.64 67
3703.78 70
3703.92 72
3704.06 72
3704.20 71
3704.34 69
3704.47 68
3704.61 67
3704.75 67
3704.89 68
3705.03 69
3705.17 69
3705.31 69
3705.45 67
3705.59 66
3705.73 64
3705.87 64
3706.01 65
3706.15 68
3706.29 74
3706.43 80
3706.57 87
3706.71 93
3706.85 99
3706.99 104
3707.13 107
3707.27 111
3707.41 114
3707.55 118
3707.69 121
3707.83 124
3707.97 125
3708.11 123
3708.25 118
3708.39 110
3708.53 100
3708.67 89
3708.81 77
3708.95 67
3709.09 59
3709.23 55
3709.37 55
3709.50 58
3709.64 63
3709.78 69
3709.92 75
3710.06 79
3710.20 81
3710.34 82
3710.48 82
3710.62 83
3710.76 85
3710.90 88
3711.04 92
3711.18 96
3711.32 101
3711.46 105
3711.60 108
3711.74 109
3711.88 109
3712.02 108
3712.16 106
3712.30 102
3712.44 99
3712.58 96
3712.72 93
3712.86 92
3713.00 92
3713.14 93
3713.28 94
3713.42 96
3713.56 98
3713.70 100
3713.84 103
3713.98 105
3714.12 107
3714.26 108
3714.40 108
3714.54 106
3714.68 103
3714.82 99
3714.96 94
3715.10 88
3715.24 80
3715.38 71
3715.52 61
3715.66 51
3715.80 41
3715.94 32
3716.08 26
3716.22 22
3716.36 21
3716.50 23
3716.64 28
3716.78 34
3716.92 41
3717.06 49
3717.20 57
3717.34 65
3717.48 72
3717.62 78
3717.76 82
3717.90 84
3718.04 84
3718.18 82
3718.32 80
3718.46 78
3718.60 78
3718.74 78
3718.88 81
3719.02 86
3719.16 91
3719.30 97
3719.44 103
3719.58 107
3719.72 109
3719.86 110
3720.00 108
3720.14 106
3720.28 102
3720.42 98
3720.56 93
3720.70 88
3720.84 82
3720.98 76
3721.12 70
3721.26 64
3721.40 59
3721.54 55
3721.68 52
3721.82 50
3721.96 49
3722.10 49
3722.24 49
3722.38 49
3722.52 48
3722.66 47
3722.80 46
3722.94 46
3723.08 46
3723.22 47
3723.36 49
3723.50 50
3723.64 52
3723.78 53
3723.92 55
3724.06 57
3724.20 60
3724.34 63
3724.48 68
3724.62 72
3724.76 77
3724.90 80
3725.04 83
3725.18 84
3725.32 86
3725.46 87
3725.60 88
3725.74 89
3725.88 90
3726.02 90
3726.16 90
3726.30 87
3726.44 82
3726.58 76
3726.72 69
3726.86 62
3727.00 55
3727.14 50
3727.28 45
3727.42 42
3727.56 40
3727.70 39
3727.84 38
3727.98 37
3728.12 36
3728.26 35
3728.40 34
3728.54 32
3728.68 29
3728.82 26
3728.96 22
3729.10 19
3729.24 19
3729.38 22
3729.52 30
3729.66 42
3729.80 56
3729.94 72
3730.08 86
3730.22 97
3730.36 105
3730.50 111
3730.64 114
3730.78 118
3730.92 123
3731.06 130
3731.20 139
3731.34 147
3731.48 155
3731.62 160
3731.76 161
3731.90 160
3732.04 156
3732.18 150
3732.32 142
3732.46 134
3732.60 125
3732.74 116
3732.88 106
3733.02 95
3733.16 85
3733.30 73
3733.44 61
3733.58 49
3733.73 38
3733.87 27
3734.01 16
3734.15 7
3734.29 0
3734.43 0
3734.57 0
3734.71 0
3734.85 0
3734.99 0
3735.13 0
3735.27 0
3735.41 0
3735.55 5
3735.69 9
3735.83 13
3735.97 17
3736.11 22
3736.25 26
3736.39 31
3736.53 36
3736.67 42
3736.81 48
3736.95 53
3737.09 56
3737.23 57
3737.37 56
3737.51 53
3737.65 49
3737.79 43
3737.93 39
3738.07 35
3738.21 32
3738.35 31
3738.49 32
3738.63 34
3738.77 37
3738.92 40
3739.06 42
3739.20 43
3739.34 41
3739.48 37
3739.62 30
3739.76 22
3739.90 13
3740.04 5
3740.18 0
3740.32 0
3740.46 0
3740.60 0
3740.74 0
3740.88 0
3741.02 0
3741.16 0
3741.30 1
3741.44 3
3741.58 5
3741.72 7
3741.86 9
3742.00 11
3742.14 12
3742.28 14
3742.42 16
3742.56 18
3742.71 19
3742.85 20
3742.99 21
3743.13 22
3743.27 24
3743.41 27
3743.55 30
3743.69 33
3743.83 35
3743.97 36
3744.11 36
3744.25 35
3744.39 32
3744.53 30
3744.67 27
3744.81 24
3744.95 22
3745.09 21
3745.23 19
3745.37 18
3745.51 16
3745.65 16
3745.79 15
3745.93 16
3746.08 17
3746.22 20
3746.36 25
3746.50 31
3746.64 38
3746.78 45
3746.92 53
3747.06 59
3747.20 65
3747.34 69
3747.48 72
3747.62 73
3747.76 73
3747.90 72
3748.04 71
3748.18 69
3748.32 67
3748.46 65
3748.60 64
3748.74 63
3748.89 63
3749.03 64
3749.17 65
3749.31 66
3749.45 67
3749.59 70
3749.73 73
3749.87 77
3750.01 81
3750.15 85
3750.29 88
3750.43 89
3750.57 89
3750.71 89
3750.85 90
3750.99 91
3751.13 93
3751.27 93
3751.41 93
3751.56 90
3751.70 85
3751.84 78
3751.98 70
3752.12 63
3752.26 58
3752.40 55
3752.54 54
3752.68 54
3752.82 54
3752.96 54
3753.10 53
3753.24 51
3753.38 51
3753.52 51
3753.66 54
3753.80 57
3753.95 60
3754.09 63
3754.23 65
3754.37 64
3754.51 60
3754.65 56
3754.79 51
3754.93 47
3755.07 44
3755.21 43
3755.35 45
3755.49 49
3755.63 54
3755.77 60
3755.91 67
3756.05 73
3756.20 79
3756.34 85
3756.48 89
3756.62 94
3756.76 97
3756.90 100
3757.04 103
3757.18 105
3757.32 107
3757.46 110
3757.60 114
3757.74 118
3757.88 124
3758.02 130
3758.16 136
3758.31 141
3758.45 146
3758.59 149
3758.73 152
3758.87 155
3759.01 157
3759.15 160
3759.29 162
3759.43 164
3759.57 165
3759.71 165
3759.85 163
3759.99 160
3760.13 155
3760.28 148
3760.42 141
3760.56 135
3760.70 131
3760.84 129
3760.98 130
3761.12 133
3761.26 139
3761.40 144
3761.54 149
3761.68 152
3761.82 153
3761.96 153
3762.10 153
3762.25 152
3762.39 152
3762.53 151
3762.67 150
3762.81 149
3762.95 147
3763.09 143
3763.23 138
3763.37 133
3763.51 126
3763.65 120
3763.79 112
3763.94 104
3764.08 96
3764.22 87
3764.36 78
3764.50 70
3764.64 62
3764.78 54
3764.92 46
3765.06 39
3765.20 31
3765.34 22
3765.48 14
3765.62 6
3765.77 0
3765.91 0
3766.05 0
3766.19 0
3766.33 0
3766.47 0
3766.61 0
3766.75 0
3766.89 0
3767.03 1
3767.17 4
3767.31 10
3767.46 18
3767.60 28
3767.74 38
3767.88 48
3768.02 56
3768.16 62
3768.30 65
3768.44 66
3768.58 67
3768.72 67
3768.86 68
3769.01 70
3769.15 71
3769.29 72
3769.43 70
3769.57 68
3769.71 63
3769.85 57
3769.99 50
3770.13 43
3770.27 37
3770.41 33
3770.56 30
3770.70 29
3770.84 29
3770.98 30
3771.12 31
3771.26 33
3771.40 35
3771.54 38
3771.68 42
3771.82 47
3771.96 52
3772.11 56
3772.25 59
3772.39 60
3772.53 58
3772.67 54
3772.81 49
3772.95 44
3773.09 40
3773.23 37
3773.37 36
3773.52 37
3773.66 39
3773.80 42
3773.94 44
3774.08 46
3774.22 46
3774.36 44
3774.50 41
3774.64 37
3774.78 31
3774.93 26
3775.07 20
3775.21 16
3775.35 13
3775.49 11
3775.63 9
3775.77 9
3775.91 9
3776.05 9
3776.19 9
3776.34 11
3776.48 12
3776.62 15
3776.76 18
3776.90 22
3777.04 27
3777.18 31
3777.32 36
3777.46 39
3777.60 40
3777.75 40
3777.89 39
3778.03 35
3778.17 30
3778.31 25
3778.45 20
3778.59 15
3778.73 11
3778.87 7
3779.02 3
3779.16 0
3779.30 0
3779.44 0
3779.58 0
3779.72 0
3779.86 0
3780.00 0
3780.14 0
3780.28 1
3780.43 2
3780.57 4
3780.71 6
3780.85 9
3780.99 15
3781.13 23
3781.27 34
3781.41 46
3781.55 59
3781.70 72
3781.84 83
3781.98 91
3782.12 95
3782.26 96
3782.40 93
3782.54 86
3782.68 77
3782.83 67
3782.97 55
3783.11 44
3783.25 34
3783.39 26
3783.53 21
3783.67 17
3783.81 16
3783.95 17
3784.10 19
3784.24 21
3784.38 23
3784.52 25
3784.66 27
3784.80 29
3784.94 31
3785.08 32
3785.23 32
3785.37 31
3785.51 28
3785.65 25
3785.79 22
3785.93 18
3786.07 16
3786.21 14
3786.35 14
3786.50 15
3786.64 17
3786.78 20
3786.92 23
3787.06 25
3787.20 26
3787.34 25
3787.48 24
3787.63 22
3787.77 19
3787.91 15
3788.05 12
3788.19 8
3788.33 5
3788.47 2
3788.61 0
3788.76 0
3788.90 0
3789.04 1
3789.18 6
3789.32 11
3789.46 16
3789.60 20
3789.74 23
3789.89 24
3790.03 22
3790.17 19
3790.31 15
3790.45 10
3790.59 5
3790.73 1
3790.87 0
3791.02 0
3791.16 0
3791.30 0
3791.44 0
3791.58 0
3791.72 0
3791.86 0
3792.01 3
3792.15 5
3792.29 6
3792.43 7
3792.57 7
3792.71 7
3792.85 7
3792.99 8
3793.14 9
3793.28 11
3793.42 14
3793.56 18
3793.70 22
3793.84 26
3793.98 29
3794.13 30
3794.27 31
3794.41 30
3794.55 30
3794.69 28
3794.83 26
3794.97 24
3795.11 22
3795.26 19
3795.40 16
3795.54 12
3795.68 9
3795.82 5
3795.96 2
3796.10 0
3796.25 0
3796.39 1
3796.53 4
3796.67 7
3796.81 10
3796.95 13
3797.09 16
3797.24 19
3797.38 21
3797.52 23
3797.66 25
3797.80 26
3797.94 28
3798.08 28
3798.23 26
3798.37 24
3798.51 20
3798.65 17
3798.79 14
3798.93 11
3799.07 9
3799.22 7
3799.36 7
3799.50 7
3799.64 9
3799.78 11
3799.92 16
3800.06 21
3800.21 26
3800.35 31
3800.49 36
3800.63 39
3800.77 42
3800.91 46
3801.06 50
3801.20 55
3801.34 62
3801.48 68
3801.62 73
3801.76 76
3801.90 76
3802.05 73
3802.19 67
3802.33 60
3802.47 52
3802.61 44
3802.75 37
3802.89 31
3803.04 29
3803.18 29
3803.32 31
3803.46 37
3803.60 45
3803.74 56
3803.89 68
3804.03 81
3804.17 95
3804.31 109
3804.45 121
3804.59 133
3804.73 141
3804.88 146
3805.02 148
3805.16 146
3805.30 142
3805.44 136
3805.58 132
3805.73 129
3805.87 129
3806.01 132
3806.15 136
3806.29 139
3806.43 141
3806.58 141
3806.72 138
3806.86 134
3807.00 127
3807.14 121
3807.28 116
3807.42 112
3807.57 110
3807.71 111
3807.85 113
3807.99 117
3808.13 124
3808.27 131
3808.42 139
3808.56 147
3808.70 152
3808.84 156
3808.98 157
3809.12 155
3809.27 151
3809.41 145
3809.55 138
3809.69 131
3809.83 122
3809.97 114
3810.12 106
3810.26 98
3810.40 91
3810.54 86
3810.68 81
3810.82 78
3810.97 76
3811.11 73
3811.25 71
3811.39 68
3811.53 64
3811.67 61
3811.82 57
3811.96 54
3812.10 52
3812.24 52
3812.38 54
3812.52 58
3812.67 63
3812.81 70
3812.95 76
3813.09 81
3813.23 84
3813.37 85
3813.52 83
3813.66 81
3813.80 78
3813.94 76
3814.08 75
3814.22 75
3814.37 75
3814.51 75
3814.65 73
3814.79 69
3814.93 65
3815.08 59
3815.22 54
3815.36 49
3815.50 47
3815.64 47
3815.78 48
3815.93 50
3816.07 53
3816.21 56
3816.35 57
3816.49 57
3816.63 57
3816.78 56
3816.92 55
3817.06 56
3817.20 59
3817.34 63
3817.49 69
3817.63 76
3817.77 83
3817.91 88
3818.05 91
3818.19 92
3818.34 91
3818.48 88
3818.62 84
3818.76 80
3818.90 74
3819.05 68
3819.19 61
3819.33 54
3819.47 46
3819.61 38
3819.75 30
3819.90 23
3820.04 17
3820.18 12
3820.32 9
3820.46 8
3820.61 9
3820.75 10
3820.89 11
3821.03 11
3821.17 9
3821.31 6
3821.46 1
3821.60 0
3821.74 0
3821.88 0
3822.02 0
3822.17 0
3822.31 0
3822.45 3
3822.59 7
3822.73 9
3822.88 9
3823.02 8
3823.16 5
3823.30 2
3823.44 0
3823.58 0
3823.73 0
3823.87 0
3824.01 0
3824.15 4
3824.29 11
3824.44 18
3824.58 24
3824.72 31
3824.86 36
3825.00 41
3825.15 44
3825.29 48
3825.43 52
3825.57 57
3825.71 63
3825.86 70
3826.00 78
3826.14 86
3826.28 93
3826.42 99
3826.57 106
3826.71 112
3826.85 117
3826.99 123
3827.13 127
3827.28 130
3827.42 131
3827.56 129
3827.70 124
3827.84 116
3827.99 107
3828.13 98
3828.27 88
3828.41 79
3828.55 70
3828.69 62
3828.84 55
3828.98 49
3829.12 43
3829.26 39
3829.41 36
3829.55 35
3829.69 36
3829.83 39
3829.97 44
3830.12 50
3830.26 57
3830.40 64
3830.54 71
3830.68 77
3830.83 81
3830.97 82
3831.11 82
3831.25 79
3831.39 76
3831.54 73
3831.68 70
3831.82 70
3831.96 72
3832.10 76
3832.25 82
3832.39 88
3832.53 94
3832.67 98
3832.81 100
3832.96 100
3833.10 99
3833.24 97
3833.38 94
3833.52 93
3833.67 92
3833.81 92
3833.95 93
3834.09 94
3834.23 96
3834.38 96
3834.52 96
3834.66 95
3834.80 94
3834.95 92
3835.09 90
3835.23 88
3835.37 86
3835.51 85
3835.66 83
3835.80 81
3835.94 79
3836.08 77
3836.22 75
3836.37 74
3836.51 74
3836.65 74
3836.79 74
3836.94 74
3837.08 74
3837.22 73
3837.36 72
3837.50 69
3837.65 66
3837.79 62
3837.93 57
3838.07 50
3838.21 43
3838.36 34
3838.50 25
3838.64 15
3838.78 7
3838.93 1
3839.07 0
3839.21 0
3839.35 0
3839.49 3
3839.64 10
3839.78 18
3839.92 26
3840.06 31
3840.21 35
3840.35 36
3840.49 37
3840.63 37
3840.77 38
3840.92 39
3841.06 41
3841.20 44
3841.34 46
3841.49 48
3841.63 49
3841.77 49
3841.91 50
3842.05 49
3842.20 49
3842.34 47
3842.48 45
3842.62 41
3842.77 36
3842.91 30
3843.05 23
3843.19 17
3843.33 11
3843.48 4
3843.62 0
3843.76 0
3843.90 0
3844.05 0
3844.19 0
3844.33 0
3844.47 0
3844.62 0
3844.76 6
3844.90 11
3845.04 14
3845.18 16
3845.33 17
3845.47 17
3845.61 17
3845.75 19
3845.90 22
3846.04 28
3846.18 36
3846.32 45
3846.47 56
3846.61 67
3846.75 77
3846.89 86
3847.03 92
3847.18 96
3847.32 97
3847.46 97
3847.60 95
3847.75 92
3847.89 90
3848.03 88
3848.17 88
3848.32 88
3848.46 88
3848.60 88
3848.74 88
3848.89 88
3849.03 87
3849.17 85
3849.31 84
3849.46 82
3849.60 81
3849.74 80
3849.88 79
3850.02 76
3850.17 73
3850.31 68
3850.45 63
3850.59 56
3850.74 50
3850.88 46
3851.02 42
3851.16 40
3851.31 39
3851.45 37
3851.59 35
3851.73 31
3851.88 24
3852.02 16
3852.16 7
3852.30 0
3852.45 0
3852.59 0
3852.73 0
3852.87 0
3853.02 0
3853.16 0
3853.30 0
3853.44 2
3853.59 12
3853.73 23
3853.87 33
3854.01 41
3854.16 48
3854.30 51
3854.44 52
3854.58 50
3854.73 47
3854.87 43
3855.01 39
3855.15 36
3855.29 34
3855.44 33
3855.58 32
3855.72 32
3855.86 31
3856.01 30
3856.15 29
3856.29 28
3856.43 28
3856.58 31
3856.72 35
3856.86 42
3857.01 51
3857.15 59
3857.29 67
3857.43 73
3857.58 76
3857.72 76
3857.86 72
3858.00 66
3858.15 59
3858.29 50
3858.43 42
3858.57 35
3858.72 30
3858.86 29
3859.00 30
3859.14 35
3859.29 43
3859.43 52
3859.57 61
3859.71 70
3859.86 76
3860.00 80
3860.14 81
3860.28 80
3860.43 77
3860.57 74
3860.71 71
3860.85 69
3861.00 69
3861.14 69
3861.28 71
3861.42 72
3861.57 74
3861.71 74
3861.85 73
3861.99 70
3862.14 67
3862.28 64
3862.42 62
3862.57 61
3862.71 60
3862.85 61
3862.99 62
3863.14 63
3863.28 64
3863.42 64
3863.56 65
3863.71 65
3863.85 65
3863.99 66
3864.13 67
3864.28 68
3864.42 69
3864.56 70
3864.71 70
3864.85 70
3864.99 70
3865.13 71
3865.28 72
3865.42 73
3865.56 75
3865.70 77
3865.85 77
3865.99 74
3866.13 69
3866.27 61
3866.42 51
3866.56 41
3866.70 30
3866.85 23
3866.99 18
3867.13 16
3867.27 16
3867.42 18
3867.56 20
3867.70 21
3867.84 20
3867.99 18
3868.13 16
3868.27 13
3868.42 10
3868.56 9
3868.70 9
3868.84 9
3868.99 10
3869.13 12
3869.27 14
3869.41 16
3869.56 18
3869.70 22
3869.84 27
3869.99 33
3870.13 41
3870.27 50
3870.41 60
3870.56 71
3870.70 81
3870.84 90
3870.99 98
3871.13 104
3871.27 109
3871.41 112
3871.56 113
3871.70 113
3871.84 112
3871.98 110
3872.13 107
3872.27 103
3872.41 100
3872.56 98
3872.70 98
3872.84 100
3872.98 104
3873.13 107
3873.27 109
3873.41 109
3873.56 105
3873.70 98
3873.84 89
3873.98 79
3874.13 69
3874.27 62
3874.41 58
3874.56 56
3874.70 59
3874.84 63
3874.98 70
3875.13 78
3875.27 86
3875.41 92
3875.56 96
3875.70 98
3875.84 96
3875.98 92
3876.13 86
3876.27 79
3876.41 72
3876.56 65
3876.70 60
3876.84 55
3876.98 52
3877.13 49
3877.27 47
3877.41 44
3877.56 41
3877.70 38
3877.84 33
3877.98 29
3878.13 24
3878.27 20
3878.41 16
3878.56 13
3878.70 11
3878.84 9
3878.98 8
3879.13 7
3879.27 6
3879.41 6
3879.56 5
3879.70 5
3879.84 5
3879.99 5
3880.13 5
3880.27 5
3880.41 5
3880.56 6
3880.70 6
3880.84 6
3880.99 5
3881.13 5
3881.27 5
3881.42 7
3881.56 11
3881.70 16
3881.84 23
3881.99 28
3882.13 32
3882.27 33
3882.42 32
3882.56 29
3882.70 26
3882.84 23
3882.99 23
3883.13 26
3883.27 31
3883.42 36
3883.56 42
3883.70 47
3883.85 49
3883.99 50
3884.13 49
3884.28 46
3884.42 43
3884.56 39
3884.70 36
3884.85 34
3884.99 32
3885.13 31
3885.28 31
3885.42 33
3885.56 37
3885.71 43
3885.85 52
3885.99 64
3886.13 78
3886.28 94
3886.42 109
3886.56 123
3886.71 133
3886.85 140
3886.99 143
3887.14 143
3887.28 141
3887.42 137
3887.57 134
3887.71 130
3887.85 126
3887.99 123
3888.14 121
3888.28 118
3888.42 114
3888.57 109
3888.71 104
3888.85 99
3889.00 93
3889.14 87
3889.28 83
3889.43 80
3889.57 80
3889.71 83
3889.86 87
3890.00 92
3890.14 97
3890.28 100
3890.43 102
3890.57 101
3890.71 98
3890.86 95
3891.00 91
3891.14 87
3891.29 81
3891.43 76
3891.57 69
3891.72 61
3891.86 53
3892.00 45
3892.15 38
3892.29 33
3892.43 30
3892.57 28
3892.72 27
3892.86 26
3893.00 27
3893.15 27
3893.29 29
3893.43 33
3893.58 37
3893.72 42
3893.86 47
3894.01 51
3894.15 54
3894.29 56
3894.44 58
3894.58 59
3894.72 62
3894.87 65
3895.01 69
3895.15 73
3895.30 75
3895.44 75
3895.58 72
3895.73 66
3895.87 58
3896.01 49
3896.16 40
3896.30 33
3896.44 28
3896.59 25
3896.73 24
3896.87 24
3897.01 24
3897.16 23
3897.30 20
3897.44 16
3897.59 13
3897.73 10
3897.87 9
3898.02 11
3898.16 16
3898.30 23
3898.45 30
3898.59 38
3898.73 45
3898.88 51
3899.02 56
3899.16 59
3899.31 63
3899.45 66
3899.59 68
3899.74 69
3899.88 68
3900.02 64
3900.17 58
3900.31 50
3900.45 42
3900.60 36
3900.74 32
3900.88 31
3901.03 32
3901.17 33
3901.31 34
3901.46 33
3901.60 30
3901.74 25
3901.89 20
3902.03 17
3902.17 15
3902.32 17
3902.46 22
3902.60 30
3902.75 39
3902.89 48
3903.03 58
3903.18 66
3903.32 72
3903.46 77
3903.61 80
3903.75 83
3903.89 84
3904.04 84
3904.18 83
3904.32 81
3904.47 78
3904.61 74
3904.75 70
3904.90 67
3905.04 65
3905.18 63
3905.33 64
3905.47 66
3905.62 70
3905.76 75
3905.90 81
3906.05 88
3906.19 96
3906.33 104
3906.48 112
3906.62 120
3906.76 126
3906.91 132
3907.05 135
3907.19 136
3907.34 134
3907.48 131
3907.62 127
3907.77 124
3907.91 122
3908.05 122
3908.20 124
3908.34 125
3908.48 125
3908.63 122
3908.77 117
3908.91 108
3909.06 97
3909.20 85
3909.34 74
3909.49 64
3909.63 57
3909.78 53
3909.92 53
3910.06 55
3910.21 60
3910.35 67
3910.49 75
3910.64 83
3910.78 92
3910.92 100
3911.07 109
3911.21 117
3911.35 125
3911.50 132
3911.64 136
3911.78 137
3911.93 135
3912.07 130
3912.22 123
3912.36 115
3912.50 107
3912.65 100
3912.79 95
3912.93 91
3913.08 88
3913.22 85
3913.36 81
3913.51 76
3913.65 70
3913.79 64
3913.94 58
3914.08 53
3914.23 49
3914.37 45
3914.51 42
3914.66 40
3914.80 39
3914.94 40
3915.09 43
3915.23 47
3915.37 52
3915.52 59
3915.66 64
3915.80 69
3915.95 73
3916.09 74
3916.24 74
3916.38 72
3916.52 68
3916.67 63
3916.81 58
3916.95 53
3917.10 49
3917.24 47
3917.38 45
3917.53 45
3917.67 44
3917.82 43
3917.96 41
3918.10 39
3918.25 37
3918.39 35
3918.53 36
3918.68 38
3918.82 40
3918.96 43
3919.11 44
3919.25 44
3919.40 41
3919.54 38
3919.68 34
3919.83 31
3919.97 29
3920.11 28
3920.26 27
3920.40 26
3920.54 26
3920.69 26
3920.83 26
3920.98 28
3921.12 31
3921.26 36
3921.41 42
3921.55 49
3921.69 55
3921.84 59
3921.98 61
3922.13 60
3922.27 55
3922.41 48
3922.56 40
3922.70 31
3922.84 24
3922.99 19
3923.13 17
3923.28 17
3923.42 20
3923.56 25
3923.71 32
3923.85 42
3923.99 52
3924.14 62
3924.28 71
3924.43 78
3924.57 83
3924.71 85
3924.86 85
3925.00 84
3925.14 84
3925.29 84
3925.43 86
3925.58 88
3925.72 91
3925.86 94
3926.01 96
3926.15 97
3926.29 98
3926.44 99
3926.58 100
3926.73 102
3926.87 104
3927.01 107
3927.16 110
3927.30 112
3927.45 114
3927.59 114
3927.73 114
3927.88 112
3928.02 109
3928.16 104
3928.31 99
3928.45 92
3928.60 85
3928.74 76
3928.88 67
3929.03 58
3929.17 49
3929.32 40
3929.46 33
3929.60 26
3929.75 21
3929.89 16
3930.03 12
3930.18 8
3930.32 3
3930.47 0
3930.61 0
3930.75 0
3930.90 0
3931.04 0
3931.19 0
3931.33 0
3931.47 0
3931.62 1
3931.76 5
3931.90 10
3932.05 16
3932.19 24
3932.34 31
3932.48 39
3932.62 45
3932.77 50
3932.91 54
3933.06 56
3933.20 58
3933.34 60
3933.49 64
3933.63 69
3933.78 77
3933.92 87
3934.06 99
3934.21 113
3934.35 128
3934.50 144
3934.64 160
3934.78 173
3934.93 184
3935.07 191
3935.22 195
3935.36 196
3935.50 196
3935.65 195
3935.79 194
3935.94 194
3936.08 194
3936.22 193
3936.37 192
3936.51 190
3936.65 187
3936.80 185
3936.94 183
3937.09 181
3937.23 180
3937.37 180
3937.52 179
3937.66 178
3937.81 177
3937.95 176
3938.09 174
3938.24 172
3938.38 170
3938.53 168
3938.67 165
3938.82 163
3938.96 160
3939.10 158
3939.25 155
3939.39 152
3939.54 149
3939.68 145
3939.82 140
3939.97 136
3940.11 132
3940.26 129
3940.40 128
3940.54 127
3940.69 128
3940.83 129
3940.98 131
3941.12 132
3941.26 132
3941.41 132
3941.55 132
3941.70 131
3941.84 131
3941.98 131
3942.13 131
3942.27 132
3942.42 132
3942.56 131
3942.70 130
3942.85 129
3942.99 128
3943.14 128
3943.28 130
3943.43 133
3943.57 137
3943.71 140
3943.86 142
3944.00 141
3944.15 138
3944.29 132
3944.43 124
3944.58 115
3944.72 107
3944.87 100
3945.01 95
3945.15 92
3945.30 91
3945.44 91
3945.59 94
3945.73 100
3945.88 107
3946.02 116
3946.16 127
3946.31 136
3946.45 144
3946.60 150
3946.74 151
3946.88 149
3947.03 145
3947.17 138
3947.32 130
3947.46 123
3947.61 116
3947.75 112
3947.89 109
3948.04 108
3948.18 108
3948.33 110
3948.47 113
3948.61 117
3948.76 121
3948.90 125
3949.05 130
3949.19 134
3949.34 138
3949.48 142
3949.62 144
3949.77 145
3949.91 145
3950.06 144
3950.20 142
3950.35 140
3950.49 139
3950.63 140
3950.78 142
3950.92 145
3951.07 150
3951.21 156
3951.36 161
3951.50 164
3951.64 166
3951.79 165
3951.93 162
3952.08 157
3952.22 151
3952.37 143
3952.51 135
3952.65 126
3952.80 118
3952.94 109
3953.09 101
3953.23 95
3953.38 89
3953.52 85
3953.66 82
3953.81 79
3953.95 78
3954.10 77
3954.24 76
3954.39 75
3954.53 73
3954.67 72
3954.82 71
3954.96 70
3955.11 71
3955.25 72
3955.40 74
3955.54 77
3955.68 80
3955.83 83
3955.97 86
3956.12 87
3956.26 88
3956.41 88
3956.55 88
3956.69 87
3956.84 87
3956.98 88
3957.13 89
3957.27 91
3957.42 93
3957.56 95
3957.71 97
3957.85 100
3957.99 101
3958.14 101
3958.28 100
3958.43 99
3958.57 96
3958.72 93
3958.86 90
3959.00 88
3959.15 86
3959.29 85
3959.44 83
3959.58 81
3959.73 79
3959.87 76
3960.02 74
3960.16 73
3960.30 72
3960.45 73
3960.59 74
3960.74 76
3960.88 78
3961.03 79
3961.17 79
3961.32 79
3961.46 78
3961.60 78
3961.75 79
3961.89 80
3962.04 81
3962.18 82
3962.33 82
3962.47 82
3962.62 81
3962.76 82
3962.90 84
3963.05 87
3963.19 91
3963.34 95
3963.48 98
3963.63 99
3963.77 96
3963.92 91
3964.06 82
3964.20 72
3964.35 62
3964.49 55
3964.64 50
3964.78 48
3964.93 50
3965.07 53
3965.22 57
3965.36 61
3965.50 63
3965.65 64
3965.79 64
3965.94 63
3966.08 61
3966.23 60
3966.37 59
3966.52 59
3966.66 59
3966.81 59
3966.95 59
3967.09 58
3967.24 55
3967.38 53
3967.53 50
3967.67 47
3967.82 44
3967.96 41
3968.11 39
3968.25 37
3968.40 35
3968.54 34
3968.68 34
3968.83 35
3968.97 37
3969.12 43
3969.26 52
3969.41 64
3969.55 78
3969.70 94
3969.84 108
3969.99 120
3970.13 128
3970.28 131
3970.42 131
3970.56 127
3970.71 120
3970.85 113
3971.00 106
3971.14 99
3971.29 92
3971.43 86
3971.58 79
3971.72 73
3971.87 67
3972.01 61
3972.16 56
3972.30 53
3972.44 50
3972.59 47
3972.73 44
3972.88 40
3973.02 34
3973.17 28
3973.31 21
3973.46 13
3973.60 5
3973.75 0
3973.89 0
3974.04 0
3974.18 0
3974.33 0
3974.47 0
3974.61 0
3974.76 0
3974.90 0
3975.05 1
3975.19 8
3975.34 15
3975.48 23
3975.63 30
3975.77 36
3975.92 40
3976.06 41
3976.21 41
3976.35 38
3976.50 35
3976.64 31
3976.78 28
3976.93 24
3977.07 22
3977.22 20
3977.36 20
3977.51 22
3977.65 26
3977.80 31
3977.94 37
3978.09 43
3978.23 48
3978.38 52
3978.52 54
3978.67 55
3978.81 55
3978.96 53
3979.10 52
3979.25 51
3979.39 50
3979.54 50
3979.68 50
3979.82 53
3979.97 56
3980.11 61
3980.26 66
3980.40 72
3980.55 78
3980.69 83
3980.84 87
3980.98 90
3981.13 90
3981.27 89
3981.42 85
3981.56 79
3981.71 71
3981.85 63
3982.00 55
3982.14 47
3982.29 42
3982.43 38
3982.58 36
3982.72 36
3982.87 36
3983.01 38
3983.16 40
3983.30 42
3983.44 45
3983.59 50
3983.73 55
3983.88 61
3984.02 67
3984.17 72
3984.31 78
3984.46 82
3984.60 85
3984.75 87
3984.89 89
3985.04 89
3985.18 88
3985.33 87
3985.47 85
3985.62 82
3985.76 79
3985.91 76
3986.05 74
3986.20 72
3986.34 71
3986.49 72
3986.63 74
3986.78 77
3986.92 80
3987.07 82
3987.21 83
3987.36 83
3987.50 81
3987.65 80
3987.79 79
3987.94 80
3988.08 83
3988.23 88
3988.37 94
3988.52 100
3988.66 105
3988.81 107
3988.95 107
3989.10 106
3989.24 104
3989.39 103
3989.53 102
3989.68 103
3989.82 105
3989.97 105
3990.11 104
3990.26 100
3990.40 94
3990.55 85
3990.69 75
3990.83 66
3990.98 58
3991.12 53
3991.27 50
3991.41 52
3991.56 55
3991.70 61
3991.85 67
3991.99 72
3992.14 75
3992.28 76
3992.43 75
3992.57 71
3992.72 67
3992.86 63
3993.01 60
3993.15 60
3993.30 62
3993.44 65
3993.59 69
3993.73 72
3993.88 74
3994.03 74
3994.17 72
3994.32 69
3994.46 66
3994.61 64
3994.75 63
3994.90 62
3995.04 60
3995.19 58
3995.33 53
3995.48 48
3995.62 41
3995.77 34
3995.91 29
3996.06 26
3996.20 27
3996.35 30
3996.49 35
3996.64 41
3996.78 47
3996.93 51
3997.07 53
3997.22 54
3997.36 53
3997.51 52
3997.65 51
3997.80 51
3997.94 52
3998.09 54
3998.23 59
3998.38 65
3998.52 72
3998.67 80
3998.81 86
3998.96 90
3999.10 91
3999.25 89
3999.39 85
3999.54 79
3999.68 73
3999.83 67
3999.97 63
4000.12 60
4000.26 58
4000.41 56
4000.55 55
4000.70 54
4000.84 53
4000.99 53
4001.13 55
4001.28 57
4001.43 61
4001.57 66
4001.72 71
4001.86 75
4002.01 77
4002.15 77
4002.30 75
4002.44 71
4002.59 66
4002.73 62
4002.88 58
4003.02 56
4003.17 56
4003.31 56
4003.46 57
4003.60 57
4003.75 57
4003.89 57
4004.04 56
4004.18 55
4004.33 54
4004.47 54
4004.62 54
4004.76 55
4004.91 58
4005.05 61
4005.20 64
4005.35 67
4005.49 69
4005.64 69
4005.78 68
4005.93 64
4006.07 58
4006.22 50
4006.36 41
4006.51 30
4006.65 19
4006.80 9
4006.94 0
4007.09 0
4007.23 0
4007.38 0
4007.52 0
4007.67 0
4007.81 0
4007.96 0
4008.11 0
4008.25 6
4008.40 12
4008.54 18
4008.69 22
4008.83 26
4008.98 28
4009.12 29
4009.27 29
4009.41 27
4009.56 25
4009.70 21
4009.85 16
4009.99 11
4010.14 7
4010.29 3
4010.43 2
4010.58 3
4010.72 7
4010.87 13
4011.01 20
4011.16 28
4011.30 37
4011.45 44
4011.59 51
4011.74 57
4011.88 61
4012.03 63
4012.17 63
4012.32 60
4012.47 56
4012.61 49
4012.76 42
4012.90 35
4013.05 29
4013.19 25
4013.34 22
4013.48 21
4013.63 21
4013.77 23
4013.92 27
4014.06 32
4014.21 39
4014.36 48
4014.50 57
4014.65 65
4014.79 70
4014.94 72
4015.08 69
4015.23 63
4015.37 55
4015.52 45
4015.66 37
4015.81 30
4015.95 26
4016.10 24
4016.25 23
4016.39 23
4016.54 24
4016.68 25
4016.83 26
4016.97 29
4017.12 32
4017.26 37
4017.41 42
4017.55 47
4017.70 51
4017.85 54
4017.99 55
4018.14 54
4018.28 52
4018.43 48
4018.57 42
4018.72 36
4018.86 30
4019.01 25
4019.15 21
4019.30 21
4019.45 23
4019.59 27
4019.74 31
4019.88 36
4020.03 39
4020.17 40
4020.32 40
4020.46 38
4020.61 36
4020.76 35
4020.90 35
4021.05 36
4021.19 40
4021.34 44
4021.48 49
4021.63 55
4021.77 61
4021.92 66
4022.07 72
4022.21 77
4022.36 82
4022.50 88
4022.65 93
4022.79 97
4022.94 101
4023.08 103
4023.23 104
4023.38 103
4023.52 101
4023.67 99
4023.81 95
4023.96 91
4024.10 87
4024.25 82
4024.39 77
4024.54 73
4024.69 69
4024.83 67
4024.98 67
4025.12 70
4025.27 73
4025.41 78
4025.56 82
4025.70 85
4025.85 86
4026.00 85
4026.14 83
4026.29 79
4026.43 74
4026.58 70
4026.72 66
4026.87 63
4027.01 62
4027.16 61
4027.31 61
4027.45 59
4027.60 56
4027.74 50
4027.89 42
4028.03 31
4028.18 20
4028.33 8
4028.47 0
4028.62 0
4028.76 0
4028.91 0
4029.05 0
4029.20 0
4029.35 0
4029.49 2
4029.64 9
4029.78 14
4029.93 16
4030.07 16
4030.22 13
4030.37 9
4030.51 3
4030.66 0
4030.80 0
4030.95 0
4031.09 0
4031.24 0
4031.38 4
4031.53 10
4031.68 18
4031.82 25
4031.97 32
4032.11 38
4032.26 42
4032.41 46
4032.55 49
4032.70 52
4032.84 55
4032.99 58
4033.13 61
4033.28 64
4033.43 67
4033.57 68
4033.72 70
4033.86 71
4034.01 73
4034.15 75
4034.30 78
4034.45 80
4034.59 81
4034.74 80
4034.88 76
4035.03 69
4035.17 61
4035.32 53
4035.47 47
4035.61 43
4035.76 44
4035.90 47
4036.05 53
4036.19 60
4036.34 67
4036.49 73
4036.63 77
4036.78 81
4036.92 84
4037.07 86
4037.22 88
4037.36 90
4037.51 90
4037.65 90
4037.80 89
4037.94 86
4038.09 83
4038.24 80
4038.38 77
4038.53 74
4038.67 72
4038.82 71
4038.97 70
4039.11 70
4039.26 69
4039.40 70
4039.55 73
4039.69 78
4039.84 84
4039.99 91
4040.13 98
4040.28 103
4040.42 107
4040.57 108
4040.72 107
4040.86 106
4041.01 104
4041.15 104
4041.30 106
4041.45 109
4041.59 114
4041.74 118
4041.88 121
4042.03 121
4042.17 118
4042.32 113
4042.47 106
4042.61 99
4042.76 93
4042.90 89
4043.05 87
4043.20 87
4043.34 88
4043.49 88
4043.63 87
4043.78 85
4043.93 82
4044.07 79
4044.22 78
4044.36 78
4044.51 81
4044.66 87
4044.80 94
4044.95 101
4045.09 106
4045.24 107
4045.39 106
4045.53 101
4045.68 95
4045.82 88
4045.97 83
4046.11 80
4046.26 79
4046.41 81
4046.55 83
4046.70 87
4046.84 91
4046.99 96
4047.14 101
4047.28 107
4047.43 114
4047.57 120
4047.72 125
4047.87 128
4048.01 128
4048.16 126
4048.30 122
4048.45 119
4048.60 117
4048.74 116
4048.89 117
4049.03 120
4049.18 124
4049.33 127
4049.47 129
4049.62 129
4049.77 127
4049.91 123
4050.06 118
4050.20 111
4050.35 105
4050.50 99
4050.64 94
4050.79 90
4050.93 86
4051.08 82
4051.23 78
4051.37 73
4051.52 68
4051.66 63
4051.81 57
4051.96 52
4052.10 46
4052.25 42
4052.39 38
4052.54 37
4052.69 37
4052.83 39
4052.98 42
4053.12 47
4053.27 52
4053.42 56
4053.56 60
4053.71 63
4053.86 66
4054.00 69
4054.15 72
4054.29 74
4054.44 76
4054.59 76
4054.73 75
4054.88 72
4055.02 68
4055.17 63
4055.32 59
4055.46 54
4055.61 51
4055.75 48
4055.90 46
4056.05 45
4056.19 44
4056.34 43
4056.49 41
4056.63 39
4056.78 37
4056.92 35
4057.07 32
4057.22 29
4057.36 25
4057.51 20
4057.66 16
4057.80 11
4057.95 7
4058.09 5
4058.24 3
4058.39 3
4058.53 5
4058.68 8
4058.82 11
4058.97 15
4059.12 18
4059.26 21
4059.41 23
4059.56 23
4059.70 23
4059.85 21
4059.99 19
4060.14 17
4060.29 16
4060.43 14
4060.58 13
4060.73 11
4060.87 9
4061.02 5
4061.16 2
4061.31 0
4061.46 0
4061.60 0
4061.75 0
4061.90 0
4062.04 1
4062.19 7
4062.33 14
4062.48 22
4062.63 30
4062.77 39
4062.92 49
4063.07 58
4063.21 68
4063.36 79
4063.50 91
4063.65 104
4063.80 117
4063.94 130
4064.09 142
4064.24 151
4064.38 158
4064.53 162
4064.67 164
4064.82 163
4064.97 160
4065.11 156
4065.26 150
4065.41 143
4065.55 135
4065.70 126
4065.85 117
4065.99 109
4066.14 102
4066.28 97
4066.43 95
4066.58 95
4066.72 97
4066.87 101
4067.02 105
4067.16 108
4067.31 109
4067.46 109
4067.60 108
4067.75 105
4067.89 102
4068.04 99
4068.19 97
4068.33 95
4068.48 94
4068.63 94
4068.77 94
4068.92 95
4069.07 96
4069.21 97
4069.36 97
4069.50 96
4069.65 94
4069.80 91
4069.94 87
4070.09 82
4070.24 76
4070.38 70
4070.53 64
4070.68 59
4070.82 54
4070.97 52
4071.11 51
4071.26 51
4071.41 51
4071.55 52
4071.70 50
4071.85 48
4071.99 43
4072.14 36
4072.29 29
4072.43 20
4072.58 11
4072.73 3
4072.87 0
4073.02 0
4073.17 0
4073.31 0
4073.46 0
4073.60 0
4073.75 0
4073.90 0
4074.04 6
4074.19 18
4074.34 30
4074.48 41
4074.63 50
4074.78 56
4074.92 59
4075.07 61
4075.22 61
4075.36 60
4075.51 59
4075.66 59
4075.80 59
4075.95 59
4076.09 59
4076.24 58
4076.39 58
4076.53 58
4076.68 58
4076.83 59
4076.97 60
4077.12 63
4077.27 66
4077.41 70
4077.56 75
4077.71 79
4077.85 83
4078.00 84
4078.15 84
4078.29 84
4078.44 83
4078.59 83
4078.73 84
4078.88 86
4079.03 89
4079.17 91
4079.32 92
4079.47 92
4079.61 91
4079.76 88
4079.90 85
4080.05 81
4080.20 77
4080.34 73
4080.49 71
4080.64 69
4080.78 68
4080.93 69
4081.08 70
4081.22 71
4081.37 73
4081.52 75
4081.66 77
4081.81 78
4081.96 78
4082.10 77
4082.25 75
4082.40 71
4082.54 67
4082.69 63
4082.84 61
4082.98 60
4083.13 62
4083.28 66
4083.42 70
4083.57 75
4083.72 79
4083.86 81
4084.01 83
4084.16 85
4084.30 87
4084.45 92
4084.60 98
4084.74 106
4084.89 113
4085.04 119
4085.18 123
4085.33 123
4085.48 119
4085.62 113
4085.77 103
4085.92 92
4086.06 80
4086.21 68
4086.36 57
4086.50 47
4086.65 39
4086.80 32
4086.94 28
4087.09 26
4087.24 26
4087.38 28
4087.53 32
4087.68 37
4087.82 41
4087.97 44
4088.12 46
4088.26 47
4088.41 46
4088.56 46
4088.70 46
4088.85 47
4089.00 48
4089.14 49
4089.29 48
4089.44 46
4089.59 42
4089.73 36
4089.88 29
4090.03 23
4090.17 19
4090.32 17
4090.47 17
4090.61 19
4090.76 22
4090.91 25
4091.05 27
4091.20 28
4091.35 27
4091.49 25
4091.64 22
4091.79 20
4091.93 18
4092.08 18
4092.23 20
4092.37 24
4092.52 30
4092.67 37
4092.81 46
4092.96 55
4093.11 63
4093.25 72
4093.40 80
4093.55 87
4093.70 94
4093.84 101
4093.99 107
4094.14 112
4094.28 115
4094.43 116
4094.58 114
4094.72 110
4094.87 104
4095.02 97
4095.16 90
4095.31 82
4095.46 75
4095.60 69
4095.75 63
4095.90 57
4096.04 51
4096.19 44
4096.34 38
4096.49 31
4096.63 24
4096.78 16
4096.93 9
4097.07 2
4097.22 0
4097.37 0
4097.51 0
4097.66 0
4097.81 0
4097.95 0
4098.10 0
4098.25 0
4098.40 3
4098.54 8
4098.69 14
4098.84 20
4098.98 27
4099.13 33
4099.28 39
4099.42 44
4099.57 47
4099.72 49
4099.86 50
4100.01 50
4100.16 51
4100.31 52
4100.45 54
4100.60 57
4100.75 60
4100.89 64
4101.04 67
4101.19 70
4101.33 74
4101.48 77
4101.63 82
4101.77 88
4101.92 94
4102.07 101
4102.22 107
4102.36 111
4102.51 113
4102.66 112
4102.80 108
4102.95 102
4103.10 95
4103.24 87
4103.39 78
4103.54 71
4103.69 64
4103.83 59
4103.98 56
4104.13 56
4104.27 57
4104.42 61
4104.57 67
4104.71 74
4104.86 81
4105.01 87
4105.16 92
4105.30 96
4105.45 99
4105.60 102
4105.74 105
4105.89 109
4106.04 115
4106.19 122
4106.33 128
4106.48 133
4106.63 135
4106.77 136
4106.92 134
4107.07 132
4107.21 129
4107.36 127
4107.51 125
4107.66 123
4107.80 119
4107.95 114
4108.10 106
4108.24 96
4108.39 87
4108.54 78
4108.69 70
4108.83 66
4108.98 64
4109.13 65
4109.27 66
4109.42 69
4109.57 71
4109.72 73
4109.86 73
4110.01 72
4110.16 69
4110.30 64
4110.45 58
4110.60 51
4110.75 44
4110.89 37
4111.04 32
4111.19 27
4111.33 22
4111.48 18
4111.63 14
4111.78 10
4111.92 7
4112.07 5
4112.22 4
4112.36 5
4112.51 6
4112.66 9
4112.81 13
4112.95 17
4113.10 22
4113.25 28
4113.39 32
4113.54 37
4113.69 40
4113.84 42
4113.98 43
4114.13 43
4114.28 43
4114.42 44
4114.57 46
4114.72 49
4114.87 54
4115.01 59
4115.16 64
4115.31 69
4115.45 73
4115.60 76
4115.75 78
4115.90 79
4116.04 80
4116.19 81
4116.34 82
4116.49 82
4116.63 81
4116.78 80
4116.93 78
4117.07 74
4117.22 71
4117.37 68
4117.52 67
4117.66 67
4117.81 68
4117.96 71
4118.11 73
4118.25 74
4118.40 73
4118.55 69
4118.69 64
4118.84 57
4118.99 50
4119.14 45
4119.28 42
4119.43 41
4119.58 43
4119.73 45
4119.87 47
4120.02 49
4120.17 50
4120.31 50
4120.46 50
4120.61 50
4120.76 49
4120.90 50
4121.05 51
4121.20 51
4121.35 50
4121.49 49
4121.64 48
4121.79 46
4121.93 45
4122.08 46
4122.23 49
4122.38 54
4122.52 60
4122.67 66
4122.82 70
4122.97 72
4123.11 70
4123.26 66
4123.41 60
4123.56 53
4123.70 48
4123.85 45
4124.00 45
4124.15 50
4124.29 56
4124.44 65
4124.59 74
4124.73 82
4124.88 89
4125.03 95
4125.18 98
4125.32 99
4125.47 96
4125.62 91
4125.77 82
4125.91 72
4126.06 61
4126.21 50
4126.36 41
4126.50 34
4126.65 30
4126.80 29
4126.95 31
4127.09 35
4127.24 42
4127.39 50
4127.54 59
4127.68 69
4127.83 77
4127.98 85
4128.13 90
4128.27 92
4128.42 92
4128.57 91
4128.72 88
4128.86 85
4129.01 82
4129.16 81
4129.30 80
4129.45 81
4129.60 83
4129.75 86
4129.89 89
4130.04 91
4130.19 94
4130.34 96
4130.48 98
4130.63 100
4130.78 102
4130.93 104
4131.07 107
4131.22 109
4131.37 111
4131.52 112
4131.66 110
4131.81 107
4131.96 101
4132.11 94
4132.25 86
4132.40 77
4132.55 69
4132.70 61
4132.84 55
4132.99 50
4133.14 46
4133.29 43
4133.43 40
4133.58 37
4133.73 34
4133.88 31
4134.03 27
4134.17 23
4134.32 19
4134.47 13
4134.62 7
4134.76 1
4134.91 0
4135.06 0
4135.21 0
4135.35 0
4135.50 0
4135.65 0
4135.80 0
4135.94 0
4136.09 6
4136.24 12
4136.39 18
4136.53 22
4136.68 25
4136.83 27
4136.98 28
4137.12 28
4137.27 28
4137.42 30
4137.57 33
4137.71 36
4137.86 40
4138.01 44
4138.16 46
4138.31 47
4138.45 46
4138.60 44
4138.75 43
4138.90 42
4139.04 43
4139.19 46
4139.34 50
4139.49 54
4139.63 58
4139.78 61
4139.93 63
4140.08 63
4140.22 63
4140.37 61
4140.52 57
4140.67 51
4140.82 44
4140.96 35
4141.11 26
4141.26 18
4141.41 11
4141.55 6
4141.70 2
4141.85 0
4142.00 0
4142.14 0
4142.29 0
4142.44 3
4142.59 9
4142.74 18
4142.88 27
4143.03 35
4143.18 43
4143.33 48
4143.47 50
4143.62 50
4143.77 50
4143.92 50
4144.06 52
4144.21 55
4144.36 61
4144.51 69
4144.66 78
4144.80 88
4144.95 96
4145.10 102
4145.25 105
4145.39 104
4145.54 101
4145.69 95
4145.84 88
4145.99 81
4146.13 74
4146.28 70
4146.43 67
4146.58 65
4146.72 64
4146.87 64
4147.02 63
4147.17 63
4147.32 63
4147.46 63
4147.61 65
4147.76 68
4147.91 72
4148.05 76
4148.20 80
4148.35 81
4148.50 80
4148.65 75
4148.79 68
4148.94 58
4149.09 48
4149.24 38
4149.38 31
4149.53 26
4149.68 26
4149.83 30
4149.98 37
4150.12 47
4150.27 60
4150.42 74
4150.57 87
4150.72 97
4150.86 104
4151.01 107
4151.16 106
4151.31 101
4151.45 95
4151.60 89
4151.75 83
4151.90 79
4152.05 76
4152.19 74
4152.34 74
4152.49 73
4152.64 72
4152.79 70
4152.93 68
4153.08 67
4153.23 65
4153.38 64
4153.52 63
4153.67 62
4153.82 62
4153.97 60
4154.12 59
4154.26 58
4154.41 57
4154.56 56
4154.71 56
4154.86 58
4155.00 59
4155.15 62
4155.30 64
4155.45 65
4155.60 65
4155.74 64
4155.89 64
4156.04 63
4156.19 62
4156.34 62
4156.48 62
4156.63 62
4156.78 60
4156.93 58
4157.07 54
4157.22 50
4157.37 46
4157.52 44
4157.67 43
4157.81 44
4157.96 47
4158.11 50
4158.26 53
4158.41 55
4158.55 55
4158.70 54
4158.85 52
4159.00 48
4159.15 44
4159.29 41
4159.44 37
4159.59 34
4159.74 32
4159.89 30
4160.03 28
4160.18 26
4160.33 24
4160.48 24
4160.63 24
4160.77 25
4160.92 27
4161.07 29
4161.22 30
4161.37 29
4161.51 25
4161.66 19
4161.81 10
4161.96 0
4162.11 0
4162.26 0
4162.40 0
4162.55 0
4162.70 0
4162.85 0
4163.00 0
4163.14 5
4163.29 10
4163.44 13
4163.59 14
4163.74 14
4163.88 12
4164.03 10
4164.18 7
4164.33 5
4164.48 4
4164.62 5
4164.77 8
4164.92 12
4165.07 18
4165.22 23
4165.36 28
4165.51 31
4165.66 33
4165.81 34
4165.96 35
4166.11 36
4166.25 39
4166.40 42
4166.55 45
4166.70 47
4166.85 47
4166.99 44
4167.14 37
4167.29 29
4167.44 19
4167.59 11
4167.73 5
4167.88 3
4168.03 4
4168.18 8
4168.33 14
4168.48 23
4168.62 32
4168.77 42
4168.92 53
4169.07 63
4169.22 73
4169.36 82
4169.51 90
4169.66 97
4169.81 102
4169.96 105
4170.11 105
4170.25 102
4170.40 98
4170.55 93
4170.70 88
4170.85 85
4170.99 84
4171.14 87
4171.29 92
4171.44 100
4171.59 108
4171.74 116
4171.88 121
4172.03 125
4172.18 124
4172.33 122
4172.48 116
4172.63 109
4172.77 102
4172.92 94
4173.07 88
4173.22 84
4173.37 81
4173.51 81
4173.66 84
4173.81 88
4173.96 94
4174.11 100
4174.26 107
4174.40 112
4174.55 116
4174.70 117
4174.85 115
4175.00 111
4175.15 106
4175.29 99
4175.44 94
4175.59 89
4175.74 85
4175.89 82
4176.04 79
4176.18 77
4176.33 75
4176.48 74
4176.63 74
4176.78 75
4176.93 78
4177.07 81
4177.22 83
4177.37 84
4177.52 83
4177.67 80
4177.82 75
4177.96 68
4178.11 61
4178.26 53
4178.41 46
4178.56 39
4178.71 32
4178.85 26
4179.00 20
4179.15 15
4179.30 12
4179.45 10
4179.60 10
4179.74 10
4179.89 11
4180.04 11
4180.19 10
4180.34 7
4180.49 4
4180.63 0
4180.78 0
4180.93 0
4181.08 0
4181.23 0
4181.38 0
4181.52 0
4181.67 0
4181.82 0
4181.97 0
4182.12 3
4182.27 7
4182.41 13
4182.56 21
4182.71 30
4182.86 40
4183.01 48
4183.16 55
4183.31 59
4183.45 62
4183.60 62
4183.75 62
4183.90 60
4184.05 58
4184.20 56
4184.34 54
4184.49 51
4184.64 48
4184.79 44
4184.94 41
4185.09 39
4185.23 37
4185.38 37
4185.53 38
4185.68 39
4185.83 41
4185.98 41
4186.13 41
4186.27 39
4186.42 36
4186.57 33
4186.72 29
4186.87 27
4187.02 27
4187.17 28
4187.31 30
4187.46 33
4187.61 36
4187.76 37
4187.91 38
4188.06 38
4188.20 37
4188.35 37
4188.50 37
4188.65 38
4188.80 39
4188.95 40
4189.10 39
4189.24 38
4189.39 36
4189.54 32
4189.69 29
4189.84 25
4189.99 22
4190.14 20
4190.28 18
4190.43 17
4190.58 17
4190.73 17
4190.88 18
4191.03 21
4191.18 27
4191.32 37
4191.47 50
4191.62 67
4191.77 87
4191.92 108
4192.07 128
4192.22 146
4192.36 160
4192.51 170
4192.66 176
4192.81 179
4192.96 179
4193.11 178
4193.26 178
4193.40 179
4193.55 181
4193.70 184
4193.85 187
4194.00 189
4194.15 188
4194.30 183
4194.44 174
4194.59 164
4194.74 153
4194.89 143
4195.04 136
4195.19 134
4195.34 136
4195.48 143
4195.63 152
4195.78 161
4195.93 169
4196.08 172
4196.23 172
4196.38 168
4196.53 160
4196.67 151
4196.82 142
4196.97 134
4197.12 127
4197.27 121
4197.42 117
4197.57 113
4197.71 111
4197.86 110
4198.01 110
4198.16 112
4198.31 114
4198.46 117
4198.61 118
4198.76 118
4198.90 117
4199.05 114
4199.20 111
4199.35 110
4199.50 111
4199.65 113
4199.80 117
4199.95 121
4200.09 124
4200.24 123
4200.39 118
4200.54 109
4200.69 98
4200.84 86
4200.99 75
4201.14 66
4201.28 59
4201.43 53
4201.58 49
4201.73 44
4201.88 39
4202.03 34
4202.18 29
4202.33 26
4202.47 25
4202.62 27
4202.77 31
4202.92 36
4203.07 41
4203.22 44
4203.37 44
4203.52 40
4203.66 33
4203.81 25
4203.96 17
4204.11 11
4204.26 7
4204.41 6
4204.56 8
4204.71 11
4204.85 14
4205.00 17
4205.15 19
4205.30 20
4205.45 20
4205.60 19
4205.75 18
4205.90 17
4206.05 15
4206.19 13
4206.34 10
4206.49 8
4206.64 7
4206.79 8
4206.94 9
4207.09 11
4207.24 14
4207.38 15
4207.53 16
4207.68 15
4207.83 13
4207.98 10
4208.13 6
4208.28 3
4208.43 1
4208.58 1
4208.72 2
4208.87 5
4209.02 9
4209.17 14
4209.32 20
4209.47 26
4209.62 31
4209.77 37
4209.92 42
4210.06 48
4210.21 54
4210.36 60
4210.51 67
4210.66 74
4210.81 82
4210.96 90
4211.11 97
4211.26 104
4211.40 111
4211.55 116
4211.70 119
4211.85 121
4212.00 120
4212.15 117
4212.30 113
4212.45 107
4212.60 100
4212.75 93
4212.89 86
4213.04 81
4213.19 77
4213.34 75
4213.49 75
4213.64 77
4213.79 81
4213.94 85
4214.09 88
4214.23 88
4214.38 84
4214.53 77
4214.68 67
4214.83 55
4214.98 43
4215.13 32
4215.28 23
4215.43 17
4215.58 14
4215.72 11
4215.87 9
4216.02 7
4216.17 4
4216.32 2
4216.47 0
4216.62 0
4216.77 0
4216.92 0
4217.07 0
4217.21 0
4217.36 0
4217.51 0
4217.66 0
4217.81 3
4217.96 8
4218.11 15
4218.26 22
4218.41 29
4218.56 35
4218.71 39
4218.85 41
4219.00 41
4219.15 41
4219.30 40
4219.45 40
4219.60 41
4219.75 45
4219.90 49
4220.05 56
4220.20 62
4220.34 69
4220.49 73
4220.64 74
4220.79 71
4220.94 66
4221.09 57
4221.24 46
4221.39 34
4221.54 23
4221.69 13
4221.84 7
4221.98 3
4222.13 2
4222.28 3
4222.43 5
4222.58 8
4222.73 11
4222.88 13
4223.03 16
4223.18 18
4223.33 22
4223.48 26
4223.63 31
4223.77 37
4223.92 42
4224.07 45
4224.22 46
4224.37 44
4224.52 40
4224.67 35
4224.82 30
4224.97 28
4225.12 29
4225.27 33
4225.42 40
4225.56 49
4225.71 58
4225.86 65
4226.01 69
4226.16 70
4226.31 67
4226.46 64
4226.61 60
4226.76 57
4226.91 56
4227.06 57
4227.21 60
4227.35 64
4227.50 67
4227.65 69
4227.80 71
4227.95 72
4228.10 72
4228.25 72
4228.40 73
4228.55 75
4228.70 77
4228.85 79
4229.00 80
4229.15 81
4229.29 81
4229.44 79
4229.59 77
4229.74 73
4229.89 70
4230.04 66
4230.19 63
4230.34 61
4230.49 59
4230.64 57
4230.79 57
4230.94 56
4231.09 56
4231.23 57
4231.38 58
4231.53 60
4231.68 61
4231.83 62
4231.98 61
4232.13 60
4232.28 57
4232.43 54
4232.58 51
4232.73 50
4232.88 50
4233.03 54
4233.18 60
4233.32 68
4233.47 79
4233.62 93
4233.77 108
4233.92 123
4234.07 139
4234.22 154
4234.37 166
4234.52 176
4234.67 182
4234.82 184
4234.97 183
4235.12 180
4235.27 175
4235.42 172
4235.56 170
4235.71 171
4235.86 175
4236.01 181
4236.16 187
4236.31 191
4236.46 191
4236.61 187
4236.76 179
4236.91 167
4237.06 153
4237.21 139
4237.36 128
4237.51 121
4237.66 118
4237.81 120
4237.95 124
4238.10 129
4238.25 134
4238.40 136
4238.55 136
4238.70 132
4238.85 127
4239.00 120
4239.15 113
4239.30 108
4239.45 104
4239.60 102
4239.75 101
4239.90 101
4240.05 101
4240.20 102
4240.35 102
4240.49 101
4240.64 99
4240.79 95
4240.94 90
4241.09 83
4241.24 74
4241.39 65
4241.54 55
4241.69 46
4241.84 37
4241.99 30
4242.14 24
4242.29 20
4242.44 18
4242.59 18
4242.74 21
4242.89 25
4243.04 31
4243.18 38
4243.33 44
4243.48 50
4243.63 55
4243.78 58
4243.93 61
4244.08 63
4244.23 65
4244.38 67
4244.53 68
4244.68 67
4244.83 65
4244.98 62
4245.13 58
4245.28 54
4245.43 52
4245.58 51
4245.73 51
4245.88 53
4246.03 54
4246.18 55
4246.32 54
4246.47 51
4246.62 46
4246.77 39
4246.92 32
4247.07 25
4247.22 19
4247.37 16
4247.52 15
4247.67 16
4247.82 19
4247.97 22
4248.12 24
4248.27 25
4248.42 25
4248.57 23
4248.72 22
4248.87 21
4249.02 21
4249.17 22
4249.32 25
4249.47 28
4249.62 32
4249.76 34
4249.91 36
4250.06 36
4250.21 35
4250.36 35
4250.51 34
4250.66 35
4250.81 37
4250.96 40
4251.11 43
4251.26 46
4251.41 48
4251.56 48
4251.71 47
4251.86 45
4252.01 41
4252.16 36
4252.31 31
4252.46 27
4252.61 23
4252.76 21
4252.91 21
4253.06 24
4253.21 28
4253.36 35
4253.51 41
4253.66 46
4253.80 50
4253.95 51
4254.10 49
4254.25 46
4254.40 43
4254.55 41
4254.70 39
4254.85 38
4255.00 38
4255.15 37
4255.30 35
4255.45 33
4255.60 29
4255.75 27
4255.90 25
4256.05 27
4256.20 30
4256.35 35
4256.50 39
4256.65 42
4256.80 43
4256.95 42
4257.10 39
4257.25 36
4257.40 34
4257.55 35
4257.70 37
4257.85 40
4258.00 43
4258.15 45
4258.30 45
4258.45 43
4258.60 40
4258.75 36
4258.90 33
4259.05 30
4259.19 28
4259.34 27
4259.49 26
4259.64 28
4259.79 30
4259.94 33
4260.09 38
4260.24 42
4260.39 45
4260.54 47
4260.69 45
4260.84 42
4260.99 36
4261.14 29
4261.29 21
4261.44 13
4261.59 6
4261.74 0
4261.89 0
4262.04 0
4262.19 0
4262.34 0
4262.49 0
4262.64 0
4262.79 0
4262.94 1
4263.09 4
4263.24 7
4263.39 8
4263.54 8
4263.69 7
4263.84 6
4263.99 5
4264.14 5
4264.29 8
4264.44 12
4264.59 19
4264.74 26
4264.89 33
4265.04 39
4265.19 42
4265.34 43
4265.49 41
4265.64 38
4265.79 34
4265.94 30
4266.09 28
4266.24 27
4266.39 28
4266.54 29
4266.69 32
4266.84 35
4266.99 38
4267.14 41
4267.29 44
4267.44 49
4267.59 54
4267.74 59
4267.89 64
4268.04 69
4268.19 73
4268.34 77
4268.49 80
4268.64 83
4268.79 86
4268.94 90
4269.09 94
4269.24 98
4269.38 101
4269.53 102
4269.68 103
4269.83 103
4269.98 102
4270.13 101
4270.28 100
4270.43 98
4270.58 97
4270.73 96
4270.88 94
4271.03 92
4271.18 89
4271.33 86
4271.48 84
4271.63 82
4271.78 82
4271.93 84
4272.08 86
4272.23 89
4272.38 91
4272.53 94
4272.68 95
4272.83 96
4272.98 97
4273.13 98
4273.28 100
4273.43 103
4273.58 106
4273.73 108
4273.88 110
4274.03 110
4274.18 108
4274.33 105
4274.48 101
4274.63 98
4274.78 94
4274.93 92
4275.08 90
4275.23 90
4275.38 89
4275.53 89
4275.68 89
4275.83 89
4275.99 88
4276.14 86
4276.29 82
4276.44 77
4276.59 71
4276.74 63
4276.89 54
4277.04 46
4277.19 39
4277.34 34
4277.49 31
4277.64 31
4277.79 33
4277.94 37
4278.09 42
4278.24 48
4278.39 54
4278.54 60
4278.69 65
4278.84 69
4278.99 72
4279.14 72
4279.29 69
4279.44 64
4279.59 57
4279.74 49
4279.89 41
4280.04 33
4280.19 27
4280.34 22
4280.49 19
4280.64 17
4280.79 15
4280.94 15
4281.09 14
4281.24 14
4281.39 14
4281.54 15
4281.69 16
4281.84 18
4281.99 20
4282.14 23
4282.29 25
4282.44 28
4282.59 31
4282.74 34
4282.89 37
4283.04 41
4283.19 45
4283.34 48
4283.49 49
4283.64 49
4283.79 47
4283.94 44
4284.09 40
4284.24 37
4284.39 34
4284.54 33
4284.69 32
4284.84 33
4284.99 34
4285.14 34
4285.29 34
4285.44 33
4285.59 32
4285.74 30
4285.89 28
4286.04 25
4286.20 23
4286.35 22
4286.50 22
4286.65 24
4286.80 27
4286.95 31
4287.10 36
4287.25 42
4287.40 47
4287.55 51
4287.70 53
4287.85 55
4288.00 56
4288.15 56
4288.30 55
4288.45 53
4288.60 51
4288.75 49
4288.90 47
4289.05 44
4289.20 41
4289.35 39
4289.50 37
4289.65 35
4289.80 32
4289.95 29
4290.10 26
4290.25 23
4290.40 20
4290.55 17
4290.70 13
4290.85 9
4291.00 4
4291.15 0
4291.30 0
4291.46 0
4291.61 0
4291.76 0
4291.91 0
4292.06 0
4292.21 0
4292.36 1
4292.51 4
4292.66 7
4292.81 9
4292.96 13
4293.11 17
4293.26 23
4293.41 32
4293.56 42
4293.71 54
4293.86 67
4294.01 80
4294.16 92
4294.31 102
4294.46 109
4294.61 114
4294.76 116
4294.91 114
4295.06 109
4295.21 100
4295.36 90
4295.52 79
4295.67 68
4295.82 60
4295.97 54
4296.12 50
4296.27 48
4296.42 48
4296.57 48
4296.72 48
4296.87 49
4297.02 49
4297.17 50
4297.32 50
4297.47 51
4297.62 52
4297.77 53
4297.92 55
4298.07 58
4298.22 62
4298.37 66
4298.52 71
4298.67 75
4298.82 79
4298.98 83
4299.13 86
4299.28 90
4299.43 93
4299.58 98
4299.73 103
4299.88 110
4300.03 117
4300.18 124
4300.33 129
4300.48 132
4300.63 132
4300.78 128
4300.93 121
4301.08 114
4301.23 106
4301.38 101
4301.53 98
4301.68 98
4301.83 101
4301.98 105
4302.14 109
4302.29 112
4302.44 112
4302.59 109
4302.74 104
4302.89 97
4303.04 88
4303.19 80
4303.34 72
4303.49 66
4303.64 60
4303.79 57
4303.94 54
4304.09 53
4304.24 52
4304.39 52
4304.54 53
4304.69 57
4304.85 62
4305.00 70
4305.15 78
4305.30 86
4305.45 92
4305.60 95
4305.75 92
4305.90 86
4306.05 76
4306.20 65
4306.35 55
4306.50 47
4306.65 43
4306.80 42
4306.95 46
4307.10 52
4307.25 59
4307.41 65
4307.56 69
4307.71 70
4307.86 69
4308.01 65
4308.16 59
4308.31 53
4308.46 49
4308.61 46
4308.76 45
4308.91 47
4309.06 50
4309.21 54
4309.36 57
4309.51 60
4309.66 62
4309.82 63
4309.97 65
4310.12 67
4310.27 69
4310.42 71
4310.57 73
4310.72 75
4310.87 76
4311.02 77
4311.17 77
4311.32 78
4311.47 78
4311.62 77
4311.77 75
4311.92 73
4312.08 71
4312.23 69
4312.38 68
4312.53 69
4312.68 71
4312.83 74
4312.98 76
4313.13 78
4313.28 77
4313.43 74
4313.58 68
4313.73 62
4313.88 54
4314.03 48
4314.19 44
4314.34 43
4314.49 44
4314.64 48
4314.79 54
4314.94 59
4315.09 63
4315.24 66
4315.39 65
4315.54 64
4315.69 61
4315.84 58
4315.99 57
4316.14 57
4316.30 58
4316.45 60
4316.60 63
4316.75 66
4316.90 69
4317.05 71
4317.20 73
4317.35 74
4317.50 75
4317.65 77
4317.80 78
4317.95 80
4318.11 83
4318.26 86
4318.41 90
4318.56 94
4318.71 97
4318.86 100
4319.01 101
4319.16 101
4319.31 100
4319.46 101
4319.61 103
4319.76 106
4319.91 112
4320.07 118
4320.22 124
4320.37 130
4320.52 135
4320.67 138
4320.82 141
4320.97 143
4321.12 146
4321.27 150
4321.42 153
4321.57 155
4321.72 156
4321.88 155
4322.03 152
4322.18 148
4322.33 143
4322.48 138
4322.63 132
4322.78 128
4322.93 124
4323.08 120
4323.23 117
4323.38 114
4323.54 111
4323.69 109
4323.84 109
4323.99 108
4324.14 109
4324.29 111
4324.44 113
4324.59 116
4324.74 120
4324.89 125
4325.04 129
4325.20 133
4325.35 136
4325.50 137
4325.65 135
4325.80 132
4325.95 126
4326.10 120
4326.25 114
4326.40 109
4326.55 105
4326.70 103
4326.86 102
4327.01 103
4327.16 105
4327.31 108
4327.46 112
4327.61 116
4327.76 119
4327.91 120
4328.06 120
4328.21 118
4328.37 114
4328.52 108
4328.67 101
4328.82 94
4328.97 86
4329.12 78
4329.27 68
4329.42 59
4329.57 48
4329.72 39
4329.88 31
4330.03 26
4330.18 24
4330.33 26
4330.48 31
4330.63 38
4330.78 46
4330.93 53
4331.08 59
4331.23 62
4331.39 63
4331.54 61
4331.69 57
4331.84 52
4331.99 47
4332.14 42
4332.29 40
4332.44 40
4332.59 42
4332.74 46
4332.90 52
4333.05 58
4333.20 64
4333.35 69
4333.50 73
4333.65 77
4333.80 80
4333.95 82
4334.10 85
4334.26 89
4334.41 92
4334.56 96
4334.71 99
4334.86 101
4335.01 103
4335.16 104
4335.31 103
4335.46 102
4335.62 100
4335.77 97
4335.92 94
4336.07 90
4336.22 85
4336.37 81
4336.52 75
4336.67 68
4336.82 61
4336.98 53
4337.13 45
4337.28 38
4337.43 32
4337.58 28
4337.73 26
4337.88 27
4338.03 30
4338.18 34
4338.34 40
4338.49 47
4338.64 54
4338.79 62
4338.94 69
4339.09 75
4339.24 80
4339.39 84
4339.54 88
4339.70 90
4339.85 91
4340.00 92
4340.15 92
4340.30 91
4340.45 90
4340.60 89
4340.75 87
4340.91 86
4341.06 84
4341.21 83
4341.36 82
4341.51 80
4341.66 79
4341.81 78
4341.96 78
4342.11 78
4342.27 79
4342.42 79
4342.57 78
4342.72 76
4342.87 73
4343.02 70
4343.17 67
4343.32 65
4343.48 67
4343.63 71
4343.78 78
4343.93 86
4344.08 94
4344.23 101
4344.38 106
4344.53 110
4344.69 111
4344.84 110
4344.99 108
4345.14 105
4345.29 99
4345.44 92
4345.59 83
4345.74 73
4345.90 62
4346.05 51
4346.20 41
4346.35 32
4346.50 25
4346.65 20
4346.80 18
4346.96 17
4347.11 17
4347.26 19
4347.41 20
4347.56 21
4347.71 21
4347.86 21
4348.01 22
4348.17 23
4348.32 24
4348.47 27
4348.62 29
4348.77 30
4348.92 30
4349.07 29
4349.23 28
4349.38 26
4349.53 25
4349.68 24
4349.83 25
4349.98 27
4350.13 30
4350.28 34
4350.44 39
4350.59 45
4350.74 50
4350.89 54
4351.04 57
4351.19 57
4351.34 56
4351.50 53
4351.65 48
4351.80 42
4351.95 35
4352.10 28
4352.25 21
4352.40 15
4352.56 11
4352.71 7
4352.86 6
4353.01 5
4353.16 6
4353.31 9
4353.46 13
4353.61 18
4353.77 24
4353.92 30
4354.07 36
4354.22 41
4354.37 44
4354.52 45
4354.67 45
4354.83 44
4354.98 44
4355.13 44
4355.28 46
4355.43 49
4355.58 54
4355.74 59
4355.89 64
4356.04 67
4356.19 70
4356.34 70
4356.49 69
4356.64 66
4356.80 63
4356.95 58
4357.10 54
4357.25 51
4357.40 50
4357.55 49
4357.70 49
4357.86 50
4358.01 50
4358.16 49
4358.31 47
4358.46 44
4358.61 41
4358.76 39
4358.92 37
4359.07 36
4359.22 35
4359.37 33
4359.52 31
4359.67 27
4359.83 21
4359.98 15
4360.13 9
4360.28 5
4360.43 2
4360.58 2
4360.73 3
4360.89 5
4361.04 7
4361.19 7
4361.34 4
4361.49 0
4361.64 0
4361.80 0
4361.95 0
4362.10 0
4362.25 0
4362.40 1
4362.55 8
4362.70 13
4362.86 17
4363.01 17
4363.16 15
4363.31 11
4363.46 7
4363.61 3
4363.77 2
4363.92 4
4364.07 9
4364.22 17
4364.37 26
4364.52 38
4364.68 49
4364.83 59
4364.98 67
4365.13 72
4365.28 73
4365.43 70
4365.58 64
4365.74 55
4365.89 44
4366.04 33
4366.19 23
4366.34 15
4366.49 11
4366.65 9
4366.80 11
4366.95 15
4367.10 20
4367.25 25
4367.40 30
4367.56 33
4367.71 35
4367.86 34
4368.01 32
4368.16 28
4368.31 24
4368.47 20
4368.62 15
4368.77 12
4368.92 9
4369.07 8
4369.22 6
4369.38 4
4369.53 1
4369.68 0
4369.83 0
4369.98 0
4370.13 0
4370.29 0
4370.44 0
4370.59 0
4370.74 1
4370.89 5
4371.05 7
4371.20 8
4371.35 8
4371.50 7
4371.65 5
4371.80 4
4371.96 2
4372.11 1
4372.26 1
4372.41 3
4372.56 7
4372.71 14
4372.87 24
4373.02 36
4373.17 49
4373.32 61
4373.47 72
4373.62 81
4373.78 86
4373.93 89
4374.08 88
4374.23 85
4374.38 81
4374.54 76
4374.69 72
4374.84 68
4374.99 65
4375.14 62
4375.29 59
4375.45 55
4375.60 49
4375.75 41
4375.90 33
4376.05 24
4376.21 16
4376.36 11
4376.51 10
4376.66 11
4376.81 14
4376.96 19
4377.12 23
4377.27 26
4377.42 27
4377.57 27
4377.72 27
4377.88 26
4378.03 26
4378.18 26
4378.33 27
4378.48 26
4378.63 24
4378.79 20
4378.94 16
4379.09 10
4379.24 6
4379.39 2
4379.55 1
4379.70 3
4379.85 7
4380.00 14
4380.15 22
4380.30 31
4380.46 39
4380.61 45
4380.76 49
4380.91 49
4381.06 47
4381.22 44
4381.37 40
4381.52 37
4381.67 36
4381.82 38
4381.98 42
4382.13 47
4382.28 52
4382.43 57
4382.58 61
4382.74 63
4382.89 62
4383.04 60
4383.19 57
4383.34 54
4383.49 52
4383.65 49
4383.80 46
4383.95 43
4384.10 39
4384.25 34
4384.41 27
4384.56 20
4384.71 11
4384.86 3
4385.01 0
4385.17 0
4385.32 0
4385.47 0
4385.62 0
4385.77 0
4385.93 0
4386.08 3
4386.23 9
4386.38 13
4386.53 14
4386.69 14
4386.84 11
4386.99 8
4387.14 6
4387.29 5
4387.45 4
4387.60 5
4387.75 6
4387.90 7
4388.05 8
4388.21 8
4388.36 9
4388.51 9
4388.66 10
4388.81 11
4388.97 11
4389.12 12
4389.27 13
4389.42 14
4389.57 15
4389.73 18
4389.88 22
4390.03 27
4390.18 33
4390.33 39
4390.49 45
4390.64 49
4390.79 51
4390.94 52
4391.09 53
4391.25 54
4391.40 55
4391.55 58
4391.70 62
4391.86 65
4392.01 66
4392.16 66
4392.31 63
4392.46 59
4392.62 53
4392.77 48
4392.92 42
4393.07 36
4393.22 31
4393.38 26
4393.53 21
4393.68 17
4393.83 16
4393.98 17
4394.14 20
4394.29 26
4394.44 33
4394.59 40
4394.75 46
4394.90 49
4395.05 51
4395.20 50
4395.35 49
4395.51 47
4395.66 47
4395.81 48
4395.96 51
4396.11 55
4396.27 59
4396.42 63
4396.57 66
4396.72 68
4396.88 70
4397.03 71
4397.18 72
4397.33 72
4397.48 72
4397.64 71
4397.79 70
4397.94 69
4398.09 66
4398.24 63
4398.40 60
4398.55 55
4398.70 50
4398.85 44
4399.01 37
4399.16 30
4399.31 24
4399.46 19
4399.61 17
4399.77 17
4399.92 21
4400.07 26
4400.22 33
4400.38 41
4400.53 47
4400.68 51
4400.83 53
4400.98 50
4401.14 45
4401.29 37
4401.44 28
4401.59 19
4401.75 10
4401.90 2
4402.05 0
4402.20 0
4402.35 0
4402.51 0
4402.66 0
4402.81 0
4402.96 0
4403.12 0
4403.27 4
4403.42 9
4403.57 12
4403.73 14
4403.88 14
4404.03 14
4404.18 13
4404.33 13
4404.49 14
4404.64 17
4404.79 21
4404.94 26
4405.10 30
4405.25 35
4405.40 39
4405.55 43
4405.71 46
4405.86 50
4406.01 52
4406.16 54
4406.31 55
4406.47 56
4406.62 56
4406.77 55
4406.92 55
4407.08 56
4407.23 57
4407.38 58
4407.53 60
4407.69 62
4407.84 64
4407.99 65
4408.14 67
4408.29 68
4408.45 69
4408.60 70
4408.75 70
4408.90 69
4409.06 68
4409.21 66
4409.36 65
4409.51 65
4409.67 67
4409.82 70
4409.97 74
4410.12 78
4410.28 82
4410.43 84
4410.58 85
4410.73 84
4410.89 81
4411.04 77
4411.19 72
4411.34 67
4411.50 62
4411.65 56
4411.80 50
4411.95 43
4412.10 36
4412.26 28
4412.41 19
4412.56 12
4412.71 5
4412.87 0
4413.02 0
4413.17 0
4413.32 3
4413.48 9
4413.63 16
4413.78 23
4413.93 30
4414.09 33
4414.24 33
4414.39 30
4414.54 23
4414.70 15
4414.85 7
4415.00 0
4415.15 0
4415.31 0
4415.46 0
4415.61 0
4415.76 0
4415.92 0
4416.07 5
4416.22 11
4416.37 19
4416.53 27
4416.68 36
4416.83 45
4416.98 53
4417.14 60
4417.29 63
4417.44 65
4417.59 63
4417.75 59
4417.90 53
4418.05 46
4418.20 38
4418.36 30
4418.51 22
4418.66 14
4418.81 7
4418.97 0
4419.12 0
4419.27 0
4419.42 0
4419.58 0
4419.73 0
4419.88 0
4420.03 0
4420.19 0
4420.34 5
4420.49 11
4420.64 17
4420.80 22
4420.95 28
4421.10 33
4421.26 38
4421.41 43
4421.56 49
4421.71 53
4421.87 57
4422.02 60
4422.17 60
4422.32 59
4422.48 54
4422.63 48
4422.78 40
4422.93 31
4423.09 22
4423.24 14
4423.39 8
4423.54 6
4423.70 7
4423.85 11
4424.00 19
4424.15 29
4424.31 39
4424.46 47
4424.61 52
4424.77 55
4424.92 54
4425.07 52
4425.22 49
4425.38 47
4425.53 45
4425.68 44
4425.83 44
4425.99 45
4426.14 46
4426.29 47
4426.44 50
4426.60 53
4426.75 57
4426.90 61
4427.06 65
4427.21 67
4427.36 68
4427.51 67
4427.67 64
4427.82 62
4427.97 61
4428.12 61
4428.28 64
4428.43 69
4428.58 75
4428.74 82
4428.89 88
4429.04 92
4429.19 94
4429.35 94
4429.50 92
4429.65 88
4429.80 83
4429.96 76
4430.11 68
4430.26 59
4430.42 49
4430.57 40
4430.72 31
4430.87 23
4431.03 17
4431.18 14
4431.33 13
4431.48 15
4431.64 20
4431.79 27
4431.94 36
4432.10 45
4432.25 54
4432.40 61
4432.55 67
4432.71 70
4432.86 72
4433.01 73
4433.17 72
4433.32 71
4433.47 69
4433.62 67
4433.78 64
4433.93 62
4434.08 60
4434.23 58
4434.39 57
4434.54 58
4434.69 60
4434.85 62
4435.00 64
4435.15 65
4435.30 64
4435.46 61
4435.61 57
4435.76 52
4435.92 49
4436.07 47
4436.22 49
4436.37 53
4436.53 60
4436.68 67
4436.83 74
4436.99 80
4437.14 84
4437.29 87
4437.44 88
4437.60 88
4437.75 89
4437.90 91
4438.06 94
4438.21 99
4438.36 105
4438.51 111
4438.67 116
4438.82 121
4438.97 126
4439.13 129
4439.28 132
4439.43 134
4439.58 137
4439.74 140
4439.89 143
4440.04 146
4440.20 148
4440.35 149
4440.50 149
4440.65 148
4440.81 145
4440.96 142
4441.11 137
4441.27 130
4441.42 121
4441.57 111
4441.73 99
4441.88 88
4442.03 78
4442.18 70
4442.34 64
4442.49 61
4442.64 62
4442.80 65
4442.95 70
4443.10 75
4443.25 78
4443.41 80
4443.56 78
4443.71 73
4443.87 66
4444.02 58
4444.17 51
4444.33 44
4444.48 38
4444.63 33
4444.78 28
4444.94 24
4445.09 20
4445.24 16
4445.40 12
4445.55 10
4445.70 9
4445.86 9
4446.01 9
4446.16 8
4446.31 6
4446.47 3
4446.62 0
4446.77 0
4446.93 0
4447.08 0
4447.23 0
4447.39 0
4447.54 0
4447.69 0
4447.85 4
4448.00 8
4448.15 12
4448.30 18
4448.46 24
4448.61 32
4448.76 40
4448.92 48
4449.07 56
4449.22 62
4449.38 66
4449.53 70
4449.68 72
4449.83 74
4449.99 75
4450.14 75
4450.29 75
4450.45 73
4450.60 71
4450.75 67
4450.91 61
4451.06 56
4451.21 50
4451.37 45
4451.52 42
4451.67 41
4451.83 42
4451.98 45
4452.13 50
4452.28 56
4452.44 61
4452.59 65
4452.74 67
4452.90 68
4453.05 67
4453.20 65
4453.36 64
4453.51 65
4453.66 67
4453.82 72
4453.97 79
4454.12 86
4454.28 94
4454.43 100
4454.58 104
4454.73 105
4454.89 104
4455.04 101
4455.19 97
4455.35 93
4455.50 91
4455.65 88
4455.81 86
4455.96 82
4456.11 78
4456.27 73
4456.42 67
4456.57 62
4456.73 57
4456.88 56
4457.03 55
4457.19 57
4457.34 59
4457.49 62
4457.65 65
4457.80 68
4457.95 71
4458.10 75
4458.26 79
4458.41 83
4458.56 87
4458.72 90
4458.87 93
4459.02 93
4459.18 93
4459.33 90
4459.48 87
4459.64 83
4459.79 79
4459.94 76
4460.10 74
4460.25 72
4460.40 70
4460.56 68
4460.71 65
4460.86 61
4461.02 57
4461.17 54
4461.32 50
4461.48 48
4461.63 46
4461.78 46
4461.94 46
4462.09 47
4462.24 49
4462.40 52
4462.55 56
4462.70 61
4462.86 66
4463.01 71
4463.16 75
4463.32 78
4463.47 78
4463.62 77
4463.78 73
4463.93 66
4464.08 58
4464.24 48
4464.39 38
4464.54 29
4464.70 20
4464.85 14
4465.00 11
4465.16 11
4465.31 14
4465.46 18
4465.62 23
4465.77 29
4465.92 34
4466.08 39
4466.23 43
4466.38 46
4466.54 48
4466.69 48
4466.84 45
4467.00 41
4467.15 36
4467.30 29
4467.46 23
4467.61 19
4467.76 16
4467.92 14
4468.07 15
4468.22 16
4468.38 17
4468.53 18
4468.68 19
4468.84 20
4468.99 21
4469.14 22
4469.30 22
4469.45 22
4469.60 22
4469.76 20
4469.91 19
4470.06 19
4470.22 19
4470.37 20
4470.52 21
4470.68 22
4470.83 23
4470.98 24
4471.14 23
4471.29 23
4471.45 23
4471.60 24
4471.75 26
4471.91 28
4472.06 31
4472.21 33
4472.37 35
4472.52 36
4472.67 36
4472.83 36
4472.98 36
4473.13 35
4473.29 35
4473.44 35
4473.59 35
4473.75 36
4473.90 39
4474.05 43
4474.21 48
4474.36 55
4474.51 61
4474.67 66
4474.82 70
4474.98 72
4475.13 72
4475.28 71
4475.44 71
4475.59 72
4475.74 74
4475.90 77
4476.05 80
4476.20 80
4476.36 77
4476.51 71
4476.66 62
4476.82 51
4476.97 40
4477.12 31
4477.28 25
4477.43 21
4477.59 21
4477.74 24
4477.89 27
4478.05 30
4478.20 33
4478.35 33
4478.51 32
4478.66 29
4478.81 26
4478.97 22
4479.12 20
4479.27 19
4479.43 19
4479.58 22
4479.74 27
4479.89 33
4480.04 40
4480.20 46
4480.35 52
4480.50 56
4480.66 60
4480.81 63
4480.96 65
4481.12 66
4481.27 68
4481.42 68
4481.58 68
4481.73 67
4481.89 66
4482.04 64
4482.19 61
4482.35 58
4482.50 54
4482.65 50
4482.81 45
4482.96 40
4483.11 36
4483.27 32
4483.42 30
4483.58 29
4483.73 28
4483.88 29
4484.04 30
4484.19 31
4484.34 33
4484.50 35
4484.65 38
4484.81 42
4484.96 46
4485.11 50
4485.27 54
4485.42 57
4485.57 59
4485.73 59
4485.88 57
4486.03 53
4486.19 49
4486.34 44
4486.50 40
4486.65 36
4486.80 33
4486.96 31
4487.11 29
4487.26 28
4487.42 26
4487.57 24
4487.73 22
4487.88 21
4488.03 20
4488.19 20
4488.34 22
4488.49 24
4488.65 26
4488.80 28
4488.96 29
4489.11 30
4489.26 31
4489.42 33
4489.57 35
4489.72 38
4489.88 43
4490.03 48
4490.19 52
4490.34 56
4490.49 57
4490.65 56
4490.80 54
4490.95 49
4491.11 44
4491.26 38
4491.42 33
4491.57 28
4491.72 25
4491.88 22
4492.03 20
4492.18 19
4492.34 19
4492.49 19
4492.65 20
4492.80 22
4492.95 25
4493.11 30
4493.26 36
4493.42 42
4493.57 48
4493.72 55
4493.88 60
4494.03 65
4494.18 70
4494.34 73
4494.49 75
4494.65 76
4494.80 76
4494.95 74
4495.11 70
4495.26 66
4495.42 61
4495.57 57
4495.72 54
4495.88 53
4496.03 53
4496.18 54
4496.34 57
4496.49 59
4496.65 61
4496.80 63
4496.95 65
4497.11 68
4497.26 70
4497.42 73
4497.57 74
4497.72 75
4497.88 74
4498.03 72
4498.19 68
4498.34 63
4498.49 59
4498.65 56
4498.80 53
4498.95 52
4499.11 52
4499.26 53
4499.42 54
4499.57 55
4499.72 55
4499.88 54
4500.03 52
4500.19 50
4500.34 48
4500.49 46
4500.65 44
4500.80 44
4500.96 43
4501.11 43
4501.26 42
4501.42 41
4501.57 42
4501.73 44
4501.88 47
4502.03 52
4502.19 58
4502.34 65
4502.50 71
4502.65 75
4502.80 78
4502.96 79
4503.11 78
4503.27 76
4503.42 72
4503.57 68
4503.73 64
4503.88 60
4504.04 58
4504.19 57
4504.34 58
4504.50 59
4504.65 61
4504.81 62
4504.96 62
4505.11 60
4505.27 58
4505.42 55
4505.58 53
4505.73 52
4505.88 52
4506.04 54
4506.19 57
4506.35 59
4506.50 60
4506.65 59
4506.81 57
4506.96 54
4507.12 51
4507.27 50
4507.42 51
4507.58 56
4507.73 63
4507.89 74
4508.04 85
4508.19 98
4508.35 110
4508.50 120
4508.66 127
4508.81 131
4508.97 132
4509.12 129
4509.27 124
4509.43 117
4509.58 111
4509.74 104
4509.89 100
4510.04 96
4510.20 94
4510.35 94
4510.51 94
4510.66 94
4510.81 95
4510.97 95
4511.12 93
4511.28 90
4511.43 85
4511.58 79
4511.74 72
4511.89 64
4512.05 59
4512.20 56
4512.36 57
4512.51 61
4512.66 68
4512.82 76
4512.97 83
4513.13 87
4513.28 88
4513.43 85
4513.59 79
4513.74 71
4513.90 63
4514.05 56
4514.21 51
4514.36 48
4514.51 47
4514.67 47
4514.82 47
4514.98 48
4515.13 50
4515.28 52
4515.44 56
4515.59 61
4515.75 66
4515.90 70
4516.06 72
4516.21 72
4516.36 68
4516.52 61
4516.67 51
4516.83 39
4516.98 28
4517.14 17
4517.29 8
4517.44 1
4517.60 0
4517.75 0
4517.91 0
4518.06 0
4518.22 0
4518.37 0
4518.52 0
4518.68 0
4518.83 0
4518.99 2
4519.14 11
4519.30 22
4519.45 34
4519.60 48
4519.76 60
4519.91 70
4520.07 79
4520.22 86
4520.37 92
4520.53 99
4520.68 106
4520.84 115
4520.99 123
4521.15 132
4521.30 138
4521.46 142
4521.61 144
4521.76 144
4521.92 144
4522.07 144
4522.23 147
4522.38 151
4522.54 157
4522.69 165
4522.84 172
4523.00 178
4523.15 183
4523.31 185
4523.46 185
4523.62 184
4523.77 181
4523.92 177
4524.08 173
4524.23 170
4524.39 169
4524.54 169
4524.70 171
4524.85 175
4525.00 180
4525.16 185
4525.31 189
4525.47 191
4525.62 191
4525.78 188
4525.93 184
4526.09 180
4526.24 177
4526.39 176
4526.55 176
4526.70 179
4526.86 182
4527.01 185
4527.17 187
4527.32 187
4527.47 185
4527.63 180
4527.78 174
4527.94 166
4528.09 157
4528.25 147
4528.40 137
4528.56 126
4528.71 115
4528.86 106
4529.02 99
4529.17 94
4529.33 94
4529.48 96
4529.64 102
4529.79 109
4529.95 116
4530.10 124
4530.25 131
4530.41 136
4530.56 140
4530.72 142
4530.87 144
4531.03 144
4531.18 144
4531.34 143
4531.49 142
4531.64 142
4531.80 142
4531.95 142
4532.11 144
4532.26 146
4532.42 148
4532.57 151
4532.73 155
4532.88 159
4533.04 164
4533.19 169
4533.34 174
4533.50 177
4533.65 179
4533.81 178
4533.96 175
4534.12 170
4534.27 163
4534.43 154
4534.58 143
4534.73 132
4534.89 122
4535.04 113
4535.20 106
4535.35 101
4535.51 99
4535.66 98
4535.82 99
4535.97 101
4536.13 103
4536.28 105
4536.43 107
4536.59 109
4536.74 111
4536.90 112
4537.05 113
4537.21 114
4537.36 114
4537.52 114
4537.67 116
4537.83 118
4537.98 121
4538.14 126
4538.29 130
4538.44 134
4538.60 137
4538.75 137
4538.91 137
4539.06 137
4539.22 137
4539.37 138
4539.53 140
4539.68 145
4539.84 149
4539.99 154
4540.15 158
4540.30 160
4540.45 160
4540.61 159
4540.76 156
4540.92 153
4541.07 150
4541.23 147
4541.38 144
4541.54 142
4541.69 142
4541.85 144
4542.00 147
4542.16 151
4542.31 155
4542.46 159
4542.62 161
4542.77 161
4542.93 159
4543.08 155
4543.24 152
4543.39 150
4543.55 151
4543.70 153
4543.86 158
4544.01 164
4544.17 171
4544.32 176
4544.48 180
4544.63 182
4544.79 183
4544.94 182
4545.09 179
4545.25 175
4545.40 170
4545.56 162
4545.71 153
4545.87 143
4546.02 133
4546.18 123
4546.33 116
4546.49 111
4546.64 110
4546.80 112
4546.95 116
4547.11 122
4547.26 128
4547.42 133
4547.57 136
4547.72 136
4547.88 134
4548.03 131
4548.19 128
4548.34 128
4548.50 130
4548.65 135
4548.81 142
4548.96 149
4549.12 155
4549.27 158
4549.43 158
4549.58 156
4549.74 151
4549.89 145
4550.05 137
4550.20 130
4550.36 123
4550.51 117
4550.67 112
4550.82 109
4550.98 108
4551.13 110
4551.28 113
4551.44 118
4551.59 122
4551.75 125
4551.90 126
4552.06 124
4552.21 119
4552.37 111
4552.52 102
4552.68 94
4552.83 86
4552.99 80
4553.14 77
4553.30 78
4553.45 81
4553.61 87
4553.76 94
4553.92 101
4554.07 107
4554.23 110
4554.38 110
4554.54 108
4554.69 104
4554.85 100
4555.00 97
4555.16 96
4555.31 98
4555.47 102
4555.62 106
4555.78 111
4555.93 115
4556.09 116
4556.24 116
4556.40 115
4556.55 114
4556.70 113
4556.86 114
4557.01 117
4557.17 121
4557.32 126
4557.48 131
4557.63 135
4557.79 138
4557.94 138
4558.10 137
4558.25 133
4558.41 128
4558.56 122
4558.72 114
4558.87 106
4559.03 97
4559.18 89
4559.34 81
4559.49 75
4559.65 70
4559.80 67
4559.96 66
4560.11 66
4560.27 67
4560.42 69
4560.58 70
4560.73 71
4560.89 70
4561.04 68
4561.20 65
4561.35 61
4561.51 57
4561.66 53
4561.82 51
4561.97 49
4562.13 48
4562.28 47
4562.44 47
4562.59 47
4562.75 46
4562.90 46
4563.06 47
4563.21 50
4563.37 53
4563.52 58
4563.68 63
4563.83 67
4563.99 69
4564.14 69
4564.30 67
4564.45 62
4564.61 57
4564.76 53
4564.92 50
4565.07 50
4565.23 53
4565.38 57
4565.54 64
4565.69 71
4565.85 79
4566.00 86
4566.16 91
4566.31 96
4566.47 99
4566.62 100
4566.78 100
4566.93 99
4567.09 97
4567.24 95
4567.40 93
4567.55 92
4567.71 91
4567.86 91
4568.02 92
4568.17 94
4568.33 98
4568.49 103
4568.64 108
4568.80 114
4568.95 118
4569.11 121
4569.26 122
4569.42 121
4569.57 117
4569.73 111
4569.88 103
4570.04 94
4570.19 84
4570.35 75
4570.50 66
4570.66 58
4570.81 52
4570.97 48
4571.12 46
4571.28 46
4571.43 48
4571.59 53
4571.74 58
4571.90 65
4572.05 72
4572.21 78
4572.36 83
4572.52 87
4572.67 90
4572.83 91
4572.98 92
4573.14 92
4573.29 93
4573.45 93
4573.61 94
4573.76 95
4573.92 98
4574.07 101
4574.23 105
4574.38 109
4574.54 112
4574.69 114
4574.85 112
4575.00 108
4575.16 101
4575.31 92
4575.47 83
4575.62 75
4575.78 69
4575.93 65
4576.09 63
4576.24 62
4576.40 60
4576.55 58
4576.71 54
4576.86 49
4577.02 45
4577.18 43
4577.33 43
4577.49 47
4577.64 52
4577.80 58
4577.95 65
4578.11 71
4578.26 75
4578.42 78
4578.57 79
4578.73 80
4578.88 82
4579.04 84
4579.19 88
4579.35 93
4579.50 99
4579.66 106
4579.81 112
4579.97 117
4580.13 122
4580.28 125
4580.44 127
4580.59 129
4580.75 130
4580.90 130
4581.06 130
4581.21 129
4581.37 127
4581.52 125
4581.68 122
4581.83 118
4581.99 114
4582.14 110
4582.30 107
4582.46 103
4582.61 100
4582.77 98
4582.92 96
4583.08 95
4583.23 95
4583.39 95
4583.54 96
4583.70 98
4583.85 100
4584.01 102
4584.16 104
4584.32 105
4584.47 105
4584.63 104
4584.79 101
4584.94 98
4585.10 93
4585.25 88
4585.41 83
4585.56 78
4585.72 74
4585.87 70
4586.03 66
4586.18 63
4586.34 61
4586.49 59
4586.65 59
4586.81 60
4586.96 63
4587.12 67
4587.27 72
4587.43 77
4587.58 81
4587.74 84
4587.89 84
4588.05 83
4588.20 82
4588.36 80
4588.52 80
4588.67 80
4588.83 81
4588.98 84
4589.14 87
4589.29 90
4589.45 95
4589.60 99
4589.76 103
4589.91 107
4590.07 109
4590.23 110
4590.38 108
4590.54 104
4590.69 97
4590.85 90
4591.00 83
4591.16 78
4591.31 73
4591.47 71
4591.62 71
4591.78 72
4591.94 73
4592.09 74
4592.25 73
4592.40 72
4592.56 69
4592.71 66
4592.87 63
4593.02 60
4593.18 58
4593.34 56
4593.49 55
4593.65 54
4593.80 52
4593.96 51
4594.11 50
4594.27 49
4594.42 49
4594.58 50
4594.74 50
4594.89 50
4595.05 50
4595.20 48
4595.36 45
4595.51 42
4595.67 39
4595.82 37
4595.98 36
4596.14 36
4596.29 38
4596.45 41
4596.60 44
4596.76 47
4596.91 49
4597.07 52
4597.22 54
4597.38 58
4597.54 62
4597.69 67
4597.85 72
4598.00 77
4598.16 82
4598.31 86
4598.47 88
4598.62 87
4598.78 84
4598.94 80
4599.09 73
4599.25 66
4599.40 58
4599.56 51
4599.71 45
4599.87 42
4600.03 42
4600.18 43
4600.34 46
4600.49 50
4600.65 53
4600.80 55
4600.96 55
4601.12 54
4601.27 53
4601.43 52
4601.58 52
4601.74 52
4601.89 52
4602.05 51
4602.20 48
4602.36 44
4602.52 39
4602.67 33
4602.83 29
4602.98 27
4603.14 26
4603.29 27
4603.45 28
4603.61 27
4603.76 25
4603.92 19
4604.07 12
4604.23 3
4604.38 0
4604.54 0
4604.70 0
4604.85 0
4605.01 0
4605.16 0
4605.32 0
4605.47 1
4605.63 7
4605.79 12
4605.94 16
4606.10 19
4606.25 20
4606.41 21
4606.56 21
4606.72 21
4606.88 22
4607.03 23
4607.19 23
4607.34 24
4607.50 25
4607.65 25
4607.81 26
4607.97 27
4608.12 28
4608.28 30
4608.43 31
4608.59 32
4608.75 33
4608.90 33
4609.06 32
4609.21 31
4609.37 29
4609.52 26
4609.68 24
4609.84 23
4609.99 23
4610.15 24
4610.30 27
4610.46 30
4610.62 32
4610.77 34
4610.93 35
4611.08 34
4611.24 32
4611.39 30
4611.55 29
4611.71 29
4611.86 32
4612.02 37
4612.17 44
4612.33 52
4612.49 59
4612.64 64
4612.80 67
4612.95 66
4613.11 63
4613.26 57
4613.42 50
4613.58 44
4613.73 38
4613.89 33
4614.04 30
4614.20 29
4614.36 28
4614.51 26
4614.67 23
4614.82 18
4614.98 13
4615.13 6
4615.29 0
4615.45 0
4615.60 0
4615.76 0
4615.91 0
4616.07 7
4616.23 16
4616.38 27
4616.54 38
4616.69 48
4616.85 57
4617.01 65
4617.16 72
4617.32 78
4617.47 83
4617.63 88
4617.79 93
4617.94 96
4618.10 98
4618.25 99
4618.41 98
4618.57 96
4618.72 94
4618.88 90
4619.03 88
4619.19 85
4619.34 84
4619.50 83
4619.66 83
4619.81 83
4619.97 84
4620.12 84
4620.28 84
4620.44 83
4620.59 83
4620.75 82
4620.90 81
4621.06 82
4621.22 83
4621.37 86
4621.53 89
4621.68 91
4621.84 92
4622.00 91
4622.15 89
4622.31 86
4622.46 82
4622.62 79
4622.78 78
4622.93 77
4623.09 77
4623.24 75
4623.40 72
4623.56 68
4623.71 60
4623.87 52
4624.03 44
4624.18 37
4624.34 32
4624.49 29
4624.65 28
4624.81 27
4624.96 27
4625.12 27
4625.27 26
4625.43 26
4625.59 26
4625.74 29
4625.90 33
4626.05 38
4626.21 45
4626.37 51
4626.52 56
4626.68 59
4626.83 59
4626.99 57
4627.15 54
4627.30 49
4627.46 44
4627.61 39
4627.77 34
4627.93 29
4628.08 24
4628.24 19
4628.40 14
4628.55 10
4628.71 6
4628.86 2
4629.02 0
4629.18 0
4629.33 0
4629.49 0
4629.64 0
4629.80 0
4629.96 0
4630.11 0
4630.27 3
4630.43 8
4630.58 12
4630.74 14
4630.89 14
4631.05 11
4631.21 7
4631.36 1
4631.52 0
4631.67 0
4631.83 0
4631.99 0
4632.14 0
4632.30 0
4632.46 7
4632.61 17
4632.77 30
4632.92 44
4633.08 58
4633.24 71
4633.39 81
4633.55 87
4633.70 89
4633.86 88
4634.02 85
4634.17 81
4634.33 79
4634.49 78
4634.64 81
4634.80 85
4634.95 92
4635.11 99
4635.27 106
4635.42 113
4635.58 119
4635.74 123
4635.89 127
4636.05 129
4636.20 131
4636.36 132
4636.52 133
4636.67 135
4636.83 137
4636.99 140
4637.14 142
4637.30 145
4637.45 146
4637.61 146
4637.77 144
4637.92 140
4638.08 135
4638.24 131
4638.39 126
4638.55 123
4638.70 121
4638.86 122
4639.02 125
4639.17 130
4639.33 138
4639.49 148
4639.64 159
4639.80 172
4639.96 183
4640.11 192
4640.27 197
4640.42 198
4640.58 194
4640.74 187
4640.89 179
4641.05 171
4641.21 164
4641.36 158
4641.52 154
4641.67 151
4641.83 148
4641.99 143
4642.14 138
4642.30 132
4642.46 126
4642.61 122
4642.77 118
4642.93 115
4643.08 113
4643.24 112
4643.39 113
4643.55 114
4643.71 116
4643.86 119
4644.02 121
4644.18 123
4644.33 122
4644.49 119
4644.65 115
4644.80 110
4644.96 103
4645.11 98
4645.27 94
4645.43 92
4645.58 92
4645.74 95
4645.90 99
4646.05 104
4646.21 109
4646.37 113
4646.52 115
4646.68 114
4646.84 112
4646.99 108
4647.15 102
4647.30 94
4647.46 84
4647.62 75
4647.77 65
4647.93 55
4648.09 46
4648.24 38
4648.40 33
4648.56 31
4648.71 32
4648.87 37
4649.03 44
4649.18 54
4649.34 65
4649.50 74
4649.65 81
4649.81 85
4649.96 86
4650.12 84
4650.28 80
4650.43 77
4650.59 75
4650.75 76
4650.90 79
4651.06 84
4651.22 89
4651.37 94
4651.53 98
4651.69 99
4651.84 100
4652.00 99
4652.16 99
4652.31 98
4652.47 98
4652.63 98
4652.78 98
4652.94 97
4653.09 96
4653.25 93
4653.41 89
4653.56 83
4653.72 78
4653.88 71
4654.03 65
4654.19 59
4654.35 53
4654.50 48
4654.66 44
4654.82 41
4654.97 39
4655.13 38
4655.29 37
4655.44 36
4655.60 36
4655.76 36
4655.91 37
4656.07 37
4656.23 38
4656.38 40
4656.54 42
4656.70 45
4656.85 49
4657.01 53
4657.17 56
4657.32 59
4657.48 61
4657.64 62
4657.79 61
4657.95 59
4658.11 56
4658.26 52
4658.42 48
4658.57 43
4658.73 39
4658.89 36
4659.04 34
4659.20 35
4659.36 37
4659.51 40
4659.67 43
4659.83 45
4659.98 46
4660.14 47
4660.30 48
4660.45 51
4660.61 55
4660.77 62
4660.92 70
4661.08 79
4661.24 88
4661.39 95
4661.55 101
4661.71 104
4661.86 106
4662.02 106
4662.18 106
4662.33 106
4662.49 106
4662.65 106
4662.80 106
4662.96 105
4663.12 103
4663.27 100
4663.43 98
4663.59 96
4663.75 95
4663.90 95
4664.06 97
4664.22 100
4664.37 103
4664.53 106
4664.69 109
4664.84 110
4665.00 110
4665.16 110
4665.31 108
4665.47 106
4665.63 104
4665.78 101
4665.94 99
4666.10 96
4666.25 94
4666.41 92
4666.57 91
4666.72 91
4666.88 92
4667.04 93
4667.19 94
4667.35 93
4667.51 91
4667.66 87
4667.82 81
4667.98 75
4668.13 67
4668.29 61
4668.45 57
4668.60 56
4668.76 58
4668.92 63
4669.07 70
4669.23 77
4669.39 83
4669.55 86
4669.70 86
4669.86 83
4670.02 77
4670.17 71
4670.33 66
4670.49 64
4670.64 64
4670.80 67
4670.96 71
4671.11 76
4671.27 82
4671.43 86
4671.58 89
4671.74 92
4671.90 93
4672.05 92
4672.21 90
4672.37 86
4672.52 80
4672.68 73
4672.84 65
4673.00 57
4673.15 51
4673.31 45
4673.47 42
4673.62 42
4673.78 43
4673.94 46
4674.09 50
4674.25 54
4674.41 57
4674.56 60
4674.72 61
4674.88 61
4675.04 59
4675.19 56
4675.35 52
4675.51 48
4675.66 44
4675.82 41
4675.98 38
4676.13 35
4676.29 34
4676.45 34
4676.60 35
4676.76 38
4676.92 43
4677.08 51
4677.23 61
4677.39 73
4677.55 85
4677.70 96
4677.86 105
4678.02 111
4678.17 113
4678.33 111
4678.49 107
4678.64 103
4678.80 99
4678.96 96
4679.12 95
4679.27 95
4679.43 97
4679.59 100
4679.74 102
4679.90 104
4680.06 106
4680.21 106
4680.37 106
4680.53 105
4680.69 103
4680.84 101
4681.00 99
4681.16 97
4681.31 95
4681.47 92
4681.63 90
4681.78 88
4681.94 85
4682.10 82
4682.26 79
4682.41 75
4682.57 71
4682.73 66
4682.88 60
4683.04 53
4683.20 46
4683.35 39
4683.51 33
4683.67 29
4683.83 25
4683.98 24
4684.14 22
4684.30 22
4684.45 21
4684.61 21
4684.77 21
4684.93 21
4685.08 23
4685.24 26
4685.40 29
4685.55 33
4685.71 36
4685.87 37
4686.02 37
4686.18 35
4686.34 31
4686.50 25
4686.65 20
4686.81 14
4686.97 10
4687.12 7
4687.28 6
4687.44 7
4687.60 8
4687.75 9
4687.91 10
4688.07 9
4688.22 7
4688.38 5
4688.54 2
4688.70 0
4688.85 0
4689.01 0
4689.17 0
4689.32 0
4689.48 0
4689.64 0
4689.80 0
4689.95 1
4690.11 2
4690.27 4
4690.42 5
4690.58 7
4690.74 10
4690.90 13
4691.05 17
4691.21 21
4691.37 25
4691.52 29
4691.68 31
4691.84 31
4692.00 31
4692.15 29
4692.31 26
4692.47 24
4692.62 22
4692.78 20
4692.94 20
4693.10 20
4693.25 20
4693.41 21
4693.57 21
4693.72 21
4693.88 22
4694.04 25
4694.20 29
4694.35 36
4694.51 45
4694.67 55
4694.83 65
4694.98 72
4695.14 78
4695.30 80
4695.45 79
4695.61 75
4695.77 71
4695.93 65
4696.08 60
4696.24 55
4696.40 51
4696.56 47
4696.71 44
4696.87 41
4697.03 36
4697.18 31
4697.34 24
4697.50 17
4697.66 10
4697.81 4
4697.97 0
4698.13 0
4698.29 0
4698.44 0
4698.60 0
4698.76 0
4698.91 0
4699.07 0
4699.23 0
4699.39 2
4699.54 8
4699.70 15
4699.86 22
4700.02 29
4700.17 36
4700.33 42
4700.49 48
4700.64 53
4700.80 58
4700.96 64
4701.12 70
4701.27 77
4701.43 84
4701.59 91
4701.75 95
4701.90 97
4702.06 96
4702.22 91
4702.38 84
4702.53 75
4702.69 67
4702.85 60
4703.01 55
4703.16 53
4703.32 53
4703.48 57
4703.63 61
4703.79 67
4703.95 71
4704.11 75
4704.26 77
4704.42 76
4704.58 73
4704.74 67
4704.89 61
4705.05 54
4705.21 48
4705.37 44
4705.52 42
4705.68 42
4705.84 45
4706.00 50
4706.15 56
4706.31 64
4706.47 73
4706.63 83
4706.78 93
4706.94 104
4707.10 114
4707.26 123
4707.41 131
4707.57 138
4707.73 143
4707.88 146
4708.04 148
4708.20 150
4708.36 152
4708.51 154
4708.67 156
4708.83 158
4708.99 160
4709.14 160
4709.30 159
4709.46 155
4709.62 151
4709.77 145
4709.93 140
4710.09 134
4710.25 130
4710.40 126
4710.56 122
4710.72 119
4710.88 114
4711.03 109
4711.19 104
4711.35 99
4711.51 95
4711.66 93
4711.82 93
4711.98 96
4712.14 101
4712.29 108
4712.45 115
4712.61 121
4712.77 126
4712.92 129
4713.08 130
4713.24 129
4713.40 127
4713.55 123
4713.71 118
4713.87 113
4714.03 106
4714.19 99
4714.34 92
4714.50 86
4714.66 82
4714.82 79
4714.97 79
4715.13 82
4715.29 87
4715.45 92
4715.60 97
4715.76 100
4715.92 100
4716.08 97
4716.23 92
4716.39 84
4716.55 75
4716.71 67
4716.86 60
4717.02 55
4717.18 51
4717.34 47
4717.49 44
4717.65 41
4717.81 37
4717.97 34
4718.12 31
4718.28 28
4718.44 27
4718.60 26
4718.76 26
4718.91 26
4719.07 26
4719.23 26
4719.39 27
4719.54 27
4719.70 28
4719.86 27
4720.02 26
4720.17 25
4720.33 22
4720.49 21
4720.65 19
4720.80 20
4720.96 22
4721.12 24
4721.28 28
4721.44 31
4721.59 35
4721.75 37
4721.91 40
4722.07 42
4722.22 46
4722.38 50
4722.54 54
4722.70 57
4722.85 60
4723.01 63
4723.17 64
4723.33 66
4723.49 68
4723.64 70
4723.80 73
4723.96 76
4724.12 77
4724.27 77
4724.43 74
4724.59 69
4724.75 63
4724.91 57
4725.06 51
4725.22 45
4725.38 40
4725.54 35
4725.69 30
4725.85 24
4726.01 19
4726.17 14
4726.32 10
4726.48 9
4726.64 9
4726.80 12
4726.96 16
4727.11 21
4727.27 28
4727.43 35
4727.59 42
4727.74 51
4727.90 59
4728.06 68
4728.22 75
4728.38 80
4728.53 83
4728.69 82
4728.85 78
4729.01 72
4729.16 65
4729.32 58
4729.48 52
4729.64 48
4729.80 46
4729.95 46
4730.11 47
4730.27 49
4730.43 51
4730.59 53
4730.74 53
4730.90 52
4731.06 48
4731.22 43
4731.37 35
4731.53 26
4731.69 16
4731.85 6
4732.01 0
4732.16 0
4732.32 0
4732.48 0
4732.64 0
4732.80 0
4732.95 0
4733.11 0
4733.27 2
4733.43 6
4733.58 10
4733.74 14
4733.90 19
4734.06 23
4734.22 28
4734.37 32
4734.53 34
4734.69 34
4734.85 32
4735.01 27
4735.16 20
4735.32 13
4735.48 6
4735.64 0
4735.80 0
4735.95 0
4736.11 0
4736.27 4
4736.43 10
4736.58 17
4736.74 23
4736.90 28
4737.06 32
4737.22 34
4737.37 36
4737.53 36
4737.69 37
4737.85 37
4738.01 37
4738.16 37
4738.32 38
4738.48 39
4738.64 41
4738.80 44
4738.95 47
4739.11 50
4739.27 53
4739.43 57
4739.59 59
4739.74 61
4739.90 61
4740.06 61
4740.22 59
4740.38 56
4740.53 53
4740.69 49
4740.85 45
4741.01 41
4741.17 38
4741.32 36
4741.48 36
4741.64 36
4741.80 36
4741.96 36
4742.11 37
4742.27 37
4742.43 37
4742.59 37
4742.75 37
4742.90 36
4743.06 34
4743.22 32
4743.38 29
4743.54 27
4743.69 25
4743.85 24
4744.01 24
4744.17 25
4744.33 27
4744.48 29
4744.64 32
4744.80 35
4744.96 38
4745.12 41
4745.27 45
4745.43 50
4745.59 53
4745.75 56
4745.91 57
4746.07 56
4746.22 52
4746.38 45
4746.54 37
4746.70 28
4746.86 18
4747.01 8
4747.17 0
4747.33 0
4747.49 0
4747.65 0
4747.80 0
4747.96 0
4748.12 0
4748.28 0
4748.44 0
4748.59 8
4748.75 15
4748.91 22
4749.07 28
4749.23 33
4749.39 37
4749.54 40
4749.70 41
4749.86 40
4750.02 38
4750.18 36
4750.33 33
4750.49 31
4750.65 29
4750.81 27
4750.97 26
4751.13 23
4751.28 20
4751.44 15
4751.60 9
4751.76 3
4751.92 0
4752.07 0
4752.23 0
4752.39 0
4752.55 1
4752.71 6
4752.87 12
4753.02 18
4753.18 22
4753.34 23
4753.50 22
4753.66 18
4753.81 14
4753.97 9
4754.13 4
4754.29 1
4754.45 0
4754.61 1
4754.76 4
4754.92 7
4755.08 9
4755.24 12
4755.40 13
4755.56 15
4755.71 17
4755.87 19
4756.03 22
4756.19 26
4756.35 30
4756.50 33
4756.66 34
4756.82 34
4756.98 32
4757.14 29
4757.30 26
4757.45 24
4757.61 23
4757.77 24
4757.93 27
4758.09 32
4758.25 37
4758.40 43
4758.56 48
4758.72 51
4758.88 50
4759.04 45
4759.20 38
4759.35 30
4759.51 23
4759.67 18
4759.83 17
4759.99 19
4760.15 23
4760.30 28
4760.46 32
4760.62 34
4760.78 34
4760.94 34
4761.10 33
4761.25 34
4761.41 36
4761.57 41
4761.73 46
4761.89 51
4762.05 54
4762.20 56
4762.36 55
4762.52 53
4762.68 50
4762.84 46
4763.00 43
4763.15 39
4763.31 37
4763.47 35
4763.63 35
4763.79 37
4763.95 39
4764.10 44
4764.26 49
4764.42 54
4764.58 59
4764.74 64
4764.90 67
4765.05 70
4765.21 73
4765.37 76
4765.53 79
4765.69 81
4765.85 82
4766.01 81
4766.16 79
4766.32 76
4766.48 72
4766.64 67
4766.80 63
4766.96 58
4767.11 54
4767.27 50
4767.43 47
4767.59 43
4767.75 40
4767.91 37
4768.06 35
4768.22 33
4768.38 32
4768.54 32
4768.70 32
4768.86 32
4769.02 31
4769.17 31
4769.33 31
4769.49 31
4769.65 32
4769.81 33
4769.97 36
4770.12 39
4770.28 42
4770.44 44
4770.60 47
4770.76 49
4770.92 51
4771.08 51
4771.23 51
4771.39 50
4771.55 47
4771.71 44
4771.87 40
4772.03 36
4772.19 33
4772.34 31
4772.50 29
4772.66 29
4772.82 30
4772.98 30
4773.14 31
4773.30 33
4773.45 35
4773.61 40
4773.77 46
4773.93 53
4774.09 60
4774.25 66
4774.41 71
4774.56 75
4774.72 78
4774.88 80
4775.04 82
4775.20 84
4775.36 85
4775.52 87
4775.67 87
4775.83 86
4775.99 83
4776.15 79
4776.31 73
4776.47 65
4776.63 57
4776.78 50
4776.94 45
4777.10 43
4777.26 45
4777.42 52
4777.58 61
4777.74 73
4777.89 84
4778.05 95
4778.21 103
4778.37 109
4778.53 112
4778.69 115
4778.85 117
4779.00 118
4779.16 120
4779.32 120
4779.48 120
4779.64 118
4779.80 116
4779.96 114
4780.11 113
4780.27 113
4780.43 115
4780.59 117
4780.75 118
4780.91 117
4781.07 114
4781.23 109
4781.38 103
4781.54 96
4781.70 90
4781.86 86
4782.02 83
4782.18 81
4782.34 80
4782.49 77
4782.65 74
4782.81 70
4782.97 64
4783.13 59
4783.29 53
4783.45 49
4783.61 45
4783.76 43
4783.92 42
4784.08 42
4784.24 43
4784.40 45
4784.56 47
4784.72 48
4784.88 48
4785.03 48
4785.19 46
4785.35 44
4785.51 43
4785.67 41
4785.83 41
4785.99 41
4786.15 43
4786.30 44
4786.46 44
4786.62 44
4786.78 42
4786.94 39
4787.10 37
4787.26 35
4787.42 35
4787.57 37
4787.73 42
4787.89 50
4788.05 59
4788.21 70
4788.37 82
4788.53 96
4788.69 112
4788.84 131
4789.00 151
4789.16 174
4789.32 199
4789.48 223
4789.64 245
4789.80 264
4789.96 279
4790.12 289
4790.27 294
4790.43 294
4790.59 291
4790.75 286
4790.91 280
4791.07 273
4791.23 266
4791.39 260
4791.54 254
4791.70 249
4791.86 244
4792.02 241
4792.18 238
4792.34 237
4792.50 236
4792.66 235
4792.82 233
4792.97 229
4793.13 223
4793.29 214
4793.45 202
4793.61 189
4793.77 176
4793.93 163
4794.09 152
4794.25 144
4794.40 139
4794.56 138
4794.72 139
4794.88 140
4795.04 141
4795.20 141
4795.36 139
4795.52 136
4795.68 133
4795.83 131
4795.99 130
4796.15 129
4796.31 129
4796.47 127
4796.63 124
4796.79 119
4796.95 114
4797.11 109
4797.26 105
4797.42 102
4797.58 101
4797.74 100
4797.90 99
4798.06 97
4798.22 95
4798.38 92
4798.54 90
4798.70 90
4798.85 90
4799.01 93
4799.17 96
4799.33 100
4799.49 104
4799.65 109
4799.81 114
4799.97 119
4800.13 123
4800.29 128
4800.44 133
4800.60 137
4800.76 140
4800.92 142
4801.08 143
4801.24 142
4801.40 140
4801.56 136
4801.72 133
4801.88 129
4802.03 127
4802.19 124
4802.35 122
4802.51 119
4802.67 113
4802.83 106
4802.99 96
4803.15 85
4803.31 75
4803.47 67
4803.62 61
4803.78 58
4803.94 58
4804.10 60
4804.26 63
4804.42 67
4804.58 70
4804.74 73
4804.90 75
4805.06 77
4805.22 77
4805.37 77
4805.53 75
4805.69 72
4805.85 67
4806.01 61
4806.17 54
4806.33 48
4806.49 43
4806.65 39
4806.81 38
4806.96 40
4807.12 44
4807.28 50
4807.44 58
4807.60 67
4807.76 75
4807.92 82
4808.08 88
4808.24 91
4808.40 93
4808.56 93
4808.72 92
4808.87 91
4809.03 88
4809.19 85
4809.35 83
4809.51 82
4809.67 82
4809.83 84
4809.99 89
4810.15 97
4810.31 107
4810.47 117
4810.62 128
4810.78 138
4810.94 147
4811.10 153
4811.26 158
4811.42 162
4811.58 164
4811.74 166
4811.90 166
4812.06 166
4812.22 164
4812.38 161
4812.53 158
4812.69 154
4812.85 150
4813.01 148
4813.17 147
4813.33 148
4813.49 150
4813.65 153
4813.81 157
4813.97 162
4814.13 167
4814.29 172
4814.45 176
4814.60 181
4814.76 185
4814.92 188
4815.08 190
4815.24 189
4815.40 187
4815.56 182
4815.72 176
4815.88 168
4816.04 160
4816.20 153
4816.36 145
4816.52 138
4816.67 132
4816.83 128
4816.99 127
4817.15 128
4817.31 131
4817.47 136
4817.63 143
4817.79 150
4817.95 157
4818.11 162
4818.27 167
4818.43 170
4818.59 171
4818.75 171
4818.90 171
4819.06 171
4819.22 171
4819.38 173
4819.54 176
4819.70 180
4819.86 184
4820.02 188
4820.18 191
4820.34 192
4820.50 191
4820.66 187
4820.82 182
4820.98 175
4821.14 167
4821.29 159
4821.45 150
4821.61 142
4821.77 135
4821.93 129
4822.09 126
4822.25 126
4822.41 130
4822.57 137
4822.73 146
4822.89 156
4823.05 166
4823.21 174
4823.37 179
4823.53 180
4823.68 177
4823.84 169
4824.00 157
4824.16 142
4824.32 126
4824.48 110
4824.64 98
4824.80 90
4824.96 88
4825.12 91
4825.28 97
4825.44 106
4825.60 114
4825.76 122
4825.92 127
4826.08 131
4826.24 133
4826.39 135
4826.55 138
4826.71 141
4826.87 145
4827.03 151
4827.19 156
4827.35 162
4827.51 167
4827.67 170
4827.83 172
4827.99 173
4828.15 174
4828.31 175
4828.47 177
4828.63 181
4828.79 186
4828.95 194
4829.11 202
4829.26 210
4829.42 216
4829.58 221
4829.74 224
4829.90 226
4830.06 229
4830.22 231
4830.38 235
4830.54 239
4830.70 243
4830.86 247
4831.02 250
4831.18 251
4831.34 253
4831.50 255
4831.66 260
4831.82 267
4831.98 278
4832.14 292
4832.29 307
4832.45 321
4832.61 332
4832.77 339
4832.93 340
4833.09 336
4833.25 327
4833.41 317
4833.57 308
4833.73 303
4833.89 303
4834.05 308
4834.21 319
4834.37 333
4834.53 348
4834.69 363
4834.85 376
4835.01 386
4835.17 393
4835.33 397
4835.49 401
4835.65 403
4835.80 406
4835.96 409
4836.12 413
4836.28 416
4836.44 421
4836.60 425
4836.76 429
4836.92 432
4837.08 435
4837.24 435
4837.40 433
4837.56 428
4837.72 421
4837.88 413
4838.04 405
4838.20 399
4838.36 396
4838.52 397
4838.68 402
4838.84 411
4839.00 423
4839.16 436
4839.32 450
4839.48 462
4839.64 473
4839.80 480
4839.95 486
4840.11 490
4840.27 493
4840.43 496
4840.59 499
4840.75 504
4840.91 508
4841.07 513
4841.23 516
4841.39 518
4841.55 518
4841.71 517
4841.87 515
4842.03 513
4842.19 512
4842.35 513
4842.51 518
4842.67 525
4842.83 536
4842.99 550
4843.15 566
4843.31 582
4843.47 598
4843.63 613
4843.79 627
4843.95 641
4844.11 656
4844.27 674
4844.43 697
4844.59 725
4844.75 759
4844.90 800
4845.06 847
4845.22 901
4845.38 961
4845.54 1025
4845.70 1092
4845.86 1162
4846.02 1232
4846.18 1303
4846.34 1374
4846.50 1446
4846.66 1518
4846.82 1592
4846.98 1668
4847.14 1747
4847.30 1830
4847.46 1918
4847.62 2009
4847.78 2103
4847.94 2198
4848.10 2293
4848.26 2385
4848.42 2472
4848.58 2553
4848.74 2629
4848.90 2699
4849.06 2763
4849.22 2823
4849.38 2879
4849.54 2929
4849.70 2975
4849.86 3014
4850.02 3047
4850.18 3075
4850.34 3099
4850.50 3120
4850.66 3138
4850.82 3155
4850.98 3168
4851.14 3176
4851.30 3177
4851.46 3168
4851.62 3150
4851.78 3121
4851.94 3083
4852.10 3037
4852.25 2985
4852.41 2931
4852.57 2875
4852.73 2819
4852.89 2763
4853.05 2707
4853.21 2650
4853.37 2590
4853.53 2528
4853.69 2462
4853.85 2394
4854.01 2324
4854.17 2253
4854.33 2182
4854.49 2110
4854.65 2038
4854.81 1965
4854.97 1890
4855.13 1815
4855.29 1740
4855.45 1666
4855.61 1595
4855.77 1528
4855.93 1466
4856.09 1407
4856.25 1353
4856.41 1300
4856.57 1249
4856.73 1199
4856.89 1147
4857.05 1094
4857.21 1041
4857.37 987
4857.53 935
4857.69 884
4857.85 836
4858.01 793
4858.17 755
4858.33 722
4858.49 694
4858.65 671
4858.81 652
4858.97 638
4859.13 626
4859.29 616
4859.45 609
4859.61 602
4859.77 596
4859.93 590
4860.09 584
4860.25 577
4860.41 570
4860.57 562
4860.73 553
4860.89 542
4861.05 530
4861.21 515
4861.37 499
4861.53 483
4861.69 466
4861.85 452
4862.01 439
4862.17 430
4862.33 422
4862.49 416
4862.65 409
4862.81 400
4862.97 389
4863.13 376
4863.29 362
4863.45 347
4863.61 333
4863.77 322
4863.93 312
4864.09 304
4864.25 296
4864.41 288
4864.57 279
4864.73 269
4864.89 258
4865.05 246
4865.21 235
4865.37 225
4865.53 216
4865.69 208
4865.85 201
4866.01 195
4866.17 190
4866.33 184
4866.49 179
4866.65 172
4866.81 166
4866.97 160
4867.13 156
4867.29 153
4867.45 153
4867.61 156
4867.77 161
4867.93 168
4868.09 173
4868.25 178
4868.41 181
4868.57 182
4868.73 182
4868.89 181
4869.05 181
4869.21 182
4869.37 184
4869.53 187
4869.69 189
4869.85 192
4870.01 193
4870.17 193
4870.33 193
4870.49 192
4870.65 191
4870.81 190
4870.97 189
4871.14 187
4871.30 185
4871.46 181
4871.62 175
4871.78 168
4871.94 161
4872.10 153
4872.26 145
4872.42 140
4872.58 137
4872.74 136
4872.90 139
4873.06 144
4873.22 151
4873.38 157
4873.54 161
4873.70 162
4873.86 158
4874.02 151
4874.18 140
4874.34 128
4874.50 114
4874.66 102
4874.82 93
4874.98 86
4875.14 83
4875.30 83
4875.46 86
4875.62 90
4875.78 95
4875.94 98
4876.10 98
4876.26 95
4876.42 88
4876.58 77
4876.74 65
4876.90 53
4877.06 42
4877.22 35
4877.38 33
4877.54 35
4877.70 41
4877.86 51
4878.02 61
4878.18 72
4878.34 81
4878.50 89
4878.67 95
4878.83 98
4878.99 101
4879.15 102
4879.31 102
4879.47 102
4879.63 102
4879.79 102
4879.95 102
4880.11 102
4880.27 101
4880.43 100
4880.59 97
4880.75 93
4880.91 88
4881.07 83
4881.23 80
4881.39 77
4881.55 77
4881.71 78
4881.87 81
4882.03 83
4882.19 85
4882.35 86
4882.51 86
4882.67 87
4882.83 88
4882.99 91
4883.15 96
4883.31 104
4883.47 113
4883.64 123
4883.80 132
4883.96 139
4884.12 142
4884.28 143
4884.44 141
4884.60 136
4884.76 131
4884.92 125
4885.08 119
4885.24 115
4885.40 112
4885.56 110
4885.72 111
4885.88 113
4886.04 117
4886.20 123
4886.36 130
4886.52 139
4886.68 147
4886.84 155
4887.00 160
4887.16 162
4887.32 160
4887.48 156
4887.65 149
4887.81 142
4887.97 136
4888.13 130
4888.29 126
4888.45 124
4888.61 122
4888.77 120
4888.93 118
4889.09 115
4889.25 112
4889.41 108
4889.57 105
4889.73 102
4889.89 100
4890.05 99
4890.21 98
4890.37 98
4890.53 98
4890.69 97
4890.85 96
4891.01 95
4891.18 94
4891.34 95
4891.50 96
4891.66 98
4891.82 101
4891.98 104
4892.14 106
4892.30 106
4892.46 106
4892.62 106
4892.78 106
4892.94 106
4893.10 108
4893.26 112
4893.42 116
4893.58 120
4893.74 123
4893.90 123
4894.06 122
4894.22 118
4894.39 112
4894.55 106
4894.71 99
4894.87 92
4895.03 85
4895.19 77
4895.35 68
4895.51 59
4895.67 49
4895.83 40
4895.99 33
4896.15 27
4896.31 24
4896.47 23
4896.63 23
4896.79 24
4896.95 25
4897.11 25
4897.28 24
4897.44 21
4897.60 16
4897.76 11
4897.92 5
4898.08 0
4898.24 0
4898.40 0
4898.56 0
4898.72 0
4898.88 0
4899.04 0
4899.20 0
4899.36 0
4899.52 4
4899.68 7
4899.85 11
4900.01 16
4900.17 23
4900.33 30
4900.49 39
4900.65 49
4900.81 57
4900.97 65
4901.13 70
4901.29 73
4901.45 72
4901.61 69
4901.77 64
4901.93 58
4902.09 52
4902.25 47
4902.42 44
4902.58 44
4902.74 45
4902.90 49
4903.06 53
4903.22 58
4903.38 61
4903.54 64
4903.70 66
4903.86 67
4904.02 68
4904.18 69
4904.34 72
4904.50 74
4904.67 76
4904.83 78
4904.99 78
4905.15 76
4905.31 73
4905.47 70
4905.63 67
4905.79 65
4905.95 65
4906.11 66
4906.27 67
4906.43 69
4906.59 69
4906.75 69
4906.92 69
4907.08 69
4907.24 70
4907.40 72
4907.56 75
4907.72 79
4907.88 84
4908.04 87
4908.20 90
4908.36 91
4908.52 92
4908.68 92
4908.84 93
4909.01 94
4909.17 96
4909.33 98
4909.49 100
4909.65 102
4909.81 103
4909.97 102
4910.13 100
4910.29 97
4910.45 93
4910.61 88
4910.77 83
4910.93 79
4911.10 76
4911.26 75
4911.42 76
4911.58 78
4911.74 82
4911.90 86
4912.06 90
4912.22 93
4912.38 95
4912.54 95
4912.70 93
4912.86 91
4913.03 89
4913.19 87
4913.35 84
4913.51 82
4913.67 81
4913.83 81
4913.99 83
4914.15 85
4914.31 90
4914.47 95
4914.63 101
4914.79 108
4914.96 115
4915.12 120
4915.28 123
4915.44 125
4915.60 124
4915.76 122
4915.92 118
4916.08 115
4916.24 112
4916.40 109
4916.56 108
4916.73 107
4916.89 106
4917.05 104
4917.21 103
4917.37 102
4917.53 103
4917.69 106
4917.85 112
4918.01 120
4918.17 129
4918.33 138
4918.50 145
4918.66 149
4918.82 150
4918.98 150
4919.14 147
4919.30 144
4919.46 142
4919.62 139
4919.78 137
4919.94 134
4920.10 130
4920.27 124
4920.43 118
4920.59 111
4920.75 102
4920.91 94
4921.07 86
4921.23 78
4921.39 70
4921.55 63
4921.71 56
4921.88 50
4922.04 47
4922.20 45
4922.36 46
4922.52 50
4922.68 56
4922.84 63
4923.00 72
4923.16 81
4923.32 90
4923.49 99
4923.65 107
4923.81 112
4923.97 115
4924.13 116
4924.29 116
4924.45 115
4924.61 114
4924.77 115
4924.93 117
4925.10 120
4925.26 124
4925.42 127
4925.58 130
4925.74 131
4925.90 131
4926.06 130
4926.22 129
4926.38 129
4926.55 129
4926.71 130
4926.87 132
[truncated: 731,699 more chars]
