# Supplementary material for: Methylobacterium Species Promoting Rice and Barley Growth and Interaction Specificity Revealed with Whole-Cell Matrix-Assisted Laser Desorption / Ionization-Time-of-Flight Mass Spectrometry (MALDI-TOF/MS) Analysis
Source: PLoS One. 2015 Jun 8;10(6):e0129509. doi: 10.1371/journal.pone.0129509 (PMC4460032; doi:10.1371/journal.pone.0129509)
Supplement: S3 Data — (ZIP) [file pone.0129509.s003.zip › Supplementary data 3 (ms from barley)/36a.txt]

779.60 0
779.67 0
779.73 0
779.79 0
779.86 0
779.92 0
779.99 0
780.05 0
780.11 0
780.18 0
780.24 0
780.31 0
780.37 0
780.43 0
780.50 0
780.56 0
780.63 0
780.69 0
780.75 0
780.82 0
780.88 0
780.95 0
781.01 0
781.07 0
781.14 0
781.20 0
781.27 0
781.33 0
781.39 0
781.46 0
781.52 0
781.59 0
781.65 0
781.71 0
781.78 0
781.84 0
781.91 0
781.97 0
782.04 0
782.10 0
782.16 0
782.23 0
782.29 0
782.36 0
782.42 0
782.48 0
782.55 0
782.61 0
782.68 0
782.74 0
782.80 0
782.87 0
782.93 0
783.00 0
783.06 0
783.13 0
783.19 0
783.25 0
783.32 0
783.38 0
783.45 0
783.51 0
783.57 0
783.64 0
783.70 0
783.77 0
783.83 0
783.90 0
783.96 0
784.02 0
784.09 0
784.15 0
784.22 0
784.28 0
784.34 0
784.41 0
784.47 0
784.54 0
784.60 0
784.67 0
784.73 0
784.79 0
784.86 0
784.92 0
784.99 0
785.05 0
785.11 0
785.18 0
785.24 0
785.31 0
785.37 0
785.44 0
785.50 0
785.56 0
785.63 0
785.69 0
785.76 0
785.82 0
785.89 0
785.95 0
786.01 0
786.08 0
786.14 0
786.21 0
786.27 0
786.34 0
786.40 0
786.46 0
786.53 0
786.59 0
786.66 0
786.72 0
786.79 0
786.85 0
786.91 0
786.98 0
787.04 0
787.11 0
787.17 0
787.24 0
787.30 0
787.36 0
787.43 0
787.49 0
787.56 0
787.62 0
787.69 0
787.75 0
787.81 0
787.88 0
787.94 0
788.01 0
788.07 0
788.14 0
788.20 0
788.26 0
788.33 0
788.39 0
788.46 0
788.52 0
788.59 0
788.65 0
788.72 0
788.78 0
788.84 0
788.91 0
788.97 0
789.04 0
789.10 0
789.17 0
789.23 0
789.29 0
789.36 0
789.42 0
789.49 0
789.55 0
789.62 0
789.68 0
789.75 0
789.81 0
789.87 0
789.94 0
790.00 0
790.07 0
790.13 0
790.20 0
790.26 0
790.33 0
790.39 0
790.45 0
790.52 0
790.58 0
790.65 0
790.71 0
790.78 0
790.84 0
790.91 0
790.97 0
791.03 0
791.10 0
791.16 0
791.23 0
791.29 0
791.36 0
791.42 0
791.49 0
791.55 0
791.61 0
791.68 0
791.74 0
791.81 0
791.87 0
791.94 0
792.00 0
792.07 0
792.13 0
792.20 0
792.26 0
792.32 0
792.39 0
792.45 0
792.52 0
792.58 0
792.65 0
792.71 0
792.78 0
792.84 0
792.91 0
792.97 0
793.03 0
793.10 0
793.16 0
793.23 0
793.29 0
793.36 0
793.42 0
793.49 0
793.55 0
793.62 0
793.68 0
793.74 0
793.81 0
793.87 0
793.94 0
794.00 0
794.07 0
794.13 0
794.20 0
794.26 0
794.33 0
794.39 0
794.45 0
794.52 0
794.58 0
794.65 0
794.71 0
794.78 0
794.84 0
794.91 0
794.97 0
795.04 0
795.10 0
795.17 0
795.23 0
795.29 0
795.36 0
795.42 0
795.49 0
795.55 0
795.62 0
795.68 0
795.75 0
795.81 0
795.88 0
795.94 0
796.01 0
796.07 0
796.14 0
796.20 0
796.26 0
796.33 0
796.39 0
796.46 0
796.52 0
796.59 0
796.65 0
796.72 0
796.78 0
796.85 0
796.91 0
796.98 0
797.04 0
797.11 0
797.17 0
797.24 0
797.30 0
797.36 0
797.43 0
797.49 0
797.56 0
797.62 0
797.69 0
797.75 0
797.82 0
797.88 0
797.95 0
798.01 0
798.08 0
798.14 0
798.21 0
798.27 0
798.34 0
798.40 0
798.47 0
798.53 0
798.59 0
798.66 0
798.72 0
798.79 0
798.85 0
798.92 0
798.98 0
799.05 0
799.11 0
799.18 0
799.24 0
799.31 0
799.37 0
799.44 0
799.50 0
799.57 0
799.63 0
799.70 0
799.76 0
799.83 0
799.89 0
799.96 0
800.02 0
800.09 0
800.15 0
800.21 0
800.28 0
800.34 0
800.41 0
800.47 0
800.54 0
800.60 0
800.67 0
800.73 0
800.80 0
800.86 0
800.93 0
800.99 0
801.06 0
801.12 0
801.19 0
801.25 0
801.32 0
801.38 0
801.45 0
801.51 0
801.58 0
801.64 0
801.71 0
801.77 0
801.84 0
801.90 0
801.97 0
802.03 0
802.10 0
802.16 0
802.23 0
802.29 0
802.36 0
802.42 0
802.49 0
802.55 0
802.62 0
802.68 0
802.75 0
802.81 0
802.88 0
802.94 0
803.01 0
803.07 0
803.14 0
803.20 0
803.27 0
803.33 0
803.40 0
803.46 0
803.53 0
803.59 0
803.66 0
803.72 0
803.79 0
803.85 0
803.91 0
803.98 0
804.04 0
804.11 0
804.17 0
804.24 0
804.30 0
804.37 0
804.43 0
804.50 0
804.57 0
804.63 0
804.70 0
804.76 0
804.83 0
804.89 0
804.96 0
805.02 0
805.09 0
805.15 0
805.22 0
805.28 0
805.35 0
805.41 0
805.48 0
805.54 0
805.61 0
805.67 0
805.74 0
805.80 0
805.87 0
805.93 0
806.00 0
806.06 0
806.13 0
806.19 0
806.26 0
806.32 0
806.39 0
806.45 0
806.52 0
806.58 0
806.65 0
806.71 0
806.78 0
806.84 0
806.91 0
806.97 0
807.04 0
807.10 0
807.17 0
807.23 0
807.30 0
807.36 0
807.43 0
807.49 0
807.56 0
807.62 0
807.69 0
807.75 0
807.82 0
807.88 0
807.95 0
808.01 0
808.08 0
808.14 0
808.21 0
808.28 0
808.34 0
808.41 0
808.47 0
808.54 0
808.60 0
808.67 0
808.73 0
808.80 0
808.86 0
808.93 0
808.99 0
809.06 0
809.12 0
809.19 0
809.25 0
809.32 0
809.38 0
809.45 0
809.51 0
809.58 0
809.64 0
809.71 0
809.77 0
809.84 0
809.90 0
809.97 0
810.04 0
810.10 0
810.17 0
810.23 0
810.30 0
810.36 0
810.43 0
810.49 0
810.56 0
810.62 0
810.69 0
810.75 0
810.82 0
810.88 0
810.95 0
811.01 0
811.08 0
811.14 0
811.21 0
811.28 0
811.34 0
811.41 0
811.47 0
811.54 0
811.60 0
811.67 0
811.73 0
811.80 0
811.86 0
811.93 0
811.99 0
812.06 0
812.12 0
812.19 0
812.25 0
812.32 0
812.39 0
812.45 0
812.52 0
812.58 0
812.65 0
812.71 0
812.78 0
812.84 0
812.91 0
812.97 0
813.04 0
813.10 0
813.17 0
813.24 0
813.30 0
813.37 0
813.43 0
813.50 0
813.56 0
813.63 0
813.69 0
813.76 0
813.82 0
813.89 0
813.95 0
814.02 0
814.09 0
814.15 0
814.22 0
814.28 0
814.35 0
814.41 0
814.48 0
814.54 0
814.61 0
814.67 0
814.74 0
814.80 0
814.87 0
814.94 0
815.00 0
815.07 0
815.13 0
815.20 0
815.26 0
815.33 0
815.39 0
815.46 0
815.52 0
815.59 0
815.66 0
815.72 0
815.79 0
815.85 0
815.92 0
815.98 0
816.05 0
816.11 0
816.18 0
816.24 0
816.31 0
816.38 0
816.44 0
816.51 0
816.57 0
816.64 0
816.70 0
816.77 0
816.83 0
816.90 0
816.97 0
817.03 0
817.10 0
817.16 0
817.23 0
817.29 0
817.36 0
817.42 0
817.49 0
817.55 0
817.62 0
817.69 0
817.75 0
817.82 0
817.88 0
817.95 0
818.01 0
818.08 0
818.14 0
818.21 0
818.28 0
818.34 0
818.41 0
818.47 0
818.54 0
818.60 0
818.67 0
818.73 0
818.80 0
818.87 0
818.93 0
819.00 0
819.06 0
819.13 0
819.19 0
819.26 0
819.33 0
819.39 0
819.46 0
819.52 0
819.59 0
819.65 0
819.72 0
819.78 0
819.85 0
819.92 0
819.98 0
820.05 0
820.11 0
820.18 0
820.24 0
820.31 0
820.38 0
820.44 0
820.51 0
820.57 0
820.64 0
820.70 0
820.77 0
820.83 0
820.90 0
820.97 0
821.03 0
821.10 0
821.16 0
821.23 0
821.29 0
821.36 0
821.43 0
821.49 0
821.56 0
821.62 0
821.69 0
821.75 0
821.82 0
821.89 0
821.95 0
822.02 0
822.08 0
822.15 0
822.21 0
822.28 0
822.35 0
822.41 0
822.48 0
822.54 0
822.61 0
822.67 0
822.74 0
822.81 0
822.87 0
822.94 0
823.00 0
823.07 0
823.13 0
823.20 0
823.27 0
823.33 0
823.40 0
823.46 0
823.53 0
823.60 0
823.66 0
823.73 0
823.79 0
823.86 0
823.92 0
823.99 0
824.06 0
824.12 0
824.19 0
824.25 0
824.32 0
824.38 0
824.45 0
824.52 0
824.58 0
824.65 0
824.71 0
824.78 0
824.85 0
824.91 0
824.98 0
825.04 0
825.11 0
825.17 0
825.24 0
825.31 0
825.37 0
825.44 0
825.50 0
825.57 0
825.64 0
825.70 0
825.77 0
825.83 0
825.90 0
825.97 0
826.03 0
826.10 0
826.16 0
826.23 0
826.29 0
826.36 0
826.43 0
826.49 0
826.56 0
826.62 0
826.69 0
826.76 0
826.82 0
826.89 0
826.95 0
827.02 0
827.09 0
827.15 0
827.22 0
827.28 0
827.35 0
827.41 0
827.48 0
827.55 0
827.61 0
827.68 0
827.74 0
827.81 0
827.88 0
827.94 0
828.01 0
828.07 0
828.14 0
828.21 0
828.27 0
828.34 0
828.40 0
828.47 0
828.54 0
828.60 0
828.67 0
828.73 0
828.80 0
828.87 0
828.93 0
829.00 0
829.06 0
829.13 0
829.20 0
829.26 0
829.33 0
829.39 0
829.46 0
829.53 0
829.59 0
829.66 0
829.72 0
829.79 0
829.86 0
829.92 0
829.99 0
830.05 0
830.12 0
830.19 0
830.25 0
830.32 0
830.38 0
830.45 0
830.52 0
830.58 0
830.65 0
830.71 0
830.78 0
830.85 0
830.91 0
830.98 0
831.05 0
831.11 0
831.18 0
831.24 0
831.31 0
831.38 0
831.44 0
831.51 0
831.57 0
831.64 0
831.71 0
831.77 0
831.84 0
831.90 0
831.97 0
832.04 0
832.10 0
832.17 0
832.23 0
832.30 0
832.37 0
832.43 0
832.50 0
832.57 0
832.63 0
832.70 0
832.76 0
832.83 0
832.90 0
832.96 0
833.03 0
833.09 0
833.16 0
833.23 0
833.29 0
833.36 0
833.43 0
833.49 0
833.56 0
833.62 0
833.69 0
833.76 0
833.82 0
833.89 0
833.96 0
834.02 0
834.09 0
834.15 0
834.22 0
834.29 0
834.35 0
834.42 0
834.48 0
834.55 0
834.62 0
834.68 0
834.75 0
834.82 0
834.88 0
834.95 0
835.01 0
835.08 0
835.15 0
835.21 0
835.28 0
835.35 0
835.41 0
835.48 0
835.54 0
835.61 0
835.68 0
835.74 0
835.81 0
835.88 0
835.94 0
836.01 0
836.07 0
836.14 0
836.21 0
836.27 0
836.34 0
836.41 0
836.47 0
836.54 0
836.60 0
836.67 0
836.74 0
836.80 0
836.87 0
836.94 0
837.00 0
837.07 0
837.14 0
837.20 0
837.27 0
837.33 0
837.40 0
837.47 0
837.53 0
837.60 0
837.67 0
837.73 0
837.80 0
837.86 0
837.93 0
838.00 0
838.06 0
838.13 0
838.20 0
838.26 0
838.33 0
838.40 0
838.46 0
838.53 0
838.59 0
838.66 0
838.73 0
838.79 0
838.86 0
838.93 0
838.99 0
839.06 0
839.13 0
839.19 0
839.26 0
839.33 0
839.39 0
839.46 0
839.52 0
839.59 0
839.66 0
839.72 0
839.79 0
839.86 0
839.92 0
839.99 0
840.06 0
840.12 0
840.19 0
840.26 0
840.32 0
840.39 0
840.45 0
840.52 0
840.59 0
840.65 0
840.72 0
840.79 0
840.85 0
840.92 0
840.99 0
841.05 0
841.12 0
841.19 0
841.25 0
841.32 0
841.38 0
841.45 0
841.52 0
841.58 0
841.65 0
841.72 0
841.78 0
841.85 0
841.92 0
841.98 0
842.05 0
842.12 0
842.18 0
842.25 0
842.32 0
842.38 0
842.45 0
842.52 0
842.58 0
842.65 0
842.72 0
842.78 0
842.85 0
842.91 0
842.98 0
843.05 0
843.11 0
843.18 0
843.25 0
843.31 0
843.38 0
843.45 0
843.51 0
843.58 0
843.65 0
843.71 0
843.78 0
843.85 0
843.91 0
843.98 0
844.05 0
844.11 0
844.18 0
844.25 0
844.31 0
844.38 0
844.45 0
844.51 0
844.58 0
844.65 0
844.71 0
844.78 0
844.85 0
844.91 0
844.98 0
845.05 0
845.11 0
845.18 0
845.25 0
845.31 0
845.38 0
845.45 0
845.51 0
845.58 0
845.65 0
845.71 0
845.78 0
845.85 0
845.91 0
845.98 0
846.05 0
846.11 0
846.18 0
846.25 0
846.31 0
846.38 0
846.45 0
846.51 0
846.58 0
846.65 0
846.71 0
846.78 0
846.85 0
846.91 0
846.98 0
847.05 0
847.11 0
847.18 0
847.25 0
847.31 0
847.38 0
847.45 0
847.51 0
847.58 0
847.65 0
847.71 0
847.78 0
847.85 0
847.91 0
847.98 0
848.05 0
848.11 0
848.18 0
848.25 0
848.31 0
848.38 0
848.45 0
848.51 0
848.58 0
848.65 0
848.71 0
848.78 0
848.85 0
848.91 0
848.98 0
849.05 0
849.11 0
849.18 0
849.25 0
849.32 0
849.38 0
849.45 0
849.52 0
849.58 0
849.65 0
849.72 0
849.78 0
849.85 0
849.92 0
849.98 0
850.05 0
850.12 0
850.18 0
850.25 0
850.32 0
850.38 0
850.45 0
850.52 0
850.58 0
850.65 0
850.72 0
850.79 0
850.85 0
850.92 0
850.99 0
851.05 0
851.12 0
851.19 0
851.25 0
851.32 0
851.39 0
851.45 0
851.52 0
851.59 0
851.65 0
851.72 0
851.79 0
851.86 0
851.92 0
851.99 0
852.06 0
852.12 0
852.19 0
852.26 0
852.32 0
852.39 0
852.46 0
852.52 0
852.59 0
852.66 0
852.73 0
852.79 0
852.86 0
852.93 0
852.99 0
853.06 0
853.13 0
853.19 0
853.26 0
853.33 0
853.39 0
853.46 0
853.53 0
853.60 0
853.66 0
853.73 0
853.80 0
853.86 0
853.93 0
854.00 0
854.06 0
854.13 0
854.20 0
854.27 0
854.33 0
854.40 0
854.47 0
854.53 0
854.60 0
854.67 0
854.73 0
854.80 0
854.87 0
854.94 0
855.00 0
855.07 0
855.14 0
855.20 0
855.27 0
855.34 0
855.40 0
855.47 0
855.54 0
855.61 0
855.67 0
855.74 0
855.81 0
855.87 0
855.94 0
856.01 0
856.08 0
856.14 0
856.21 0
856.28 0
856.34 0
856.41 0
856.48 0
856.54 0
856.61 0
856.68 0
856.75 0
856.81 0
856.88 0
856.95 0
857.01 0
857.08 0
857.15 0
857.22 0
857.28 0
857.35 0
857.42 0
857.48 0
857.55 0
857.62 0
857.69 0
857.75 0
857.82 0
857.89 0
857.95 0
858.02 0
858.09 0
858.16 0
858.22 0
858.29 0
858.36 0
858.42 0
858.49 0
858.56 0
858.63 0
858.69 0
858.76 0
858.83 0
858.89 0
858.96 0
859.03 0
859.10 0
859.16 0
859.23 0
859.30 0
859.36 0
859.43 0
859.50 0
859.57 0
859.63 0
859.70 0
859.77 0
859.84 0
859.90 0
859.97 0
860.04 0
860.10 0
860.17 0
860.24 0
860.31 0
860.37 0
860.44 0
860.51 0
860.57 0
860.64 0
860.71 0
860.78 0
860.84 0
860.91 0
860.98 0
861.05 0
861.11 0
861.18 0
861.25 0
861.31 0
861.38 0
861.45 0
861.52 0
861.58 0
861.65 0
861.72 0
861.79 0
861.85 0
861.92 0
861.99 0
862.05 0
862.12 0
862.19 0
862.26 0
862.32 0
862.39 0
862.46 0
862.53 0
862.59 0
862.66 0
862.73 0
862.79 0
862.86 0
862.93 0
863.00 0
863.06 0
863.13 0
863.20 0
863.27 0
863.33 0
863.40 0
863.47 0
863.54 0
863.60 0
863.67 0
863.74 0
863.81 0
863.87 0
863.94 0
864.01 0
864.07 0
864.14 0
864.21 0
864.28 0
864.34 0
864.41 0
864.48 0
864.55 0
864.61 0
864.68 0
864.75 0
864.82 0
864.88 0
864.95 0
865.02 0
865.09 0
865.15 0
865.22 0
865.29 0
865.36 0
865.42 0
865.49 0
865.56 0
865.62 0
865.69 0
865.76 0
865.83 0
865.89 0
865.96 0
866.03 0
866.10 0
866.16 0
866.23 0
866.30 0
866.37 0
866.43 0
866.50 0
866.57 0
866.64 0
866.70 0
866.77 0
866.84 0
866.91 0
866.97 0
867.04 0
867.11 0
867.18 0
867.24 0
867.31 0
867.38 0
867.45 0
867.51 0
867.58 0
867.65 0
867.72 0
867.78 0
867.85 0
867.92 0
867.99 0
868.05 0
868.12 0
868.19 0
868.26 0
868.32 0
868.39 0
868.46 0
868.53 0
868.59 0
868.66 0
868.73 0
868.80 0
868.86 0
868.93 0
869.00 0
869.07 0
869.14 0
869.20 0
869.27 0
869.34 0
869.41 0
869.47 0
869.54 0
869.61 0
869.68 0
869.74 0
869.81 0
869.88 0
869.95 0
870.01 0
870.08 0
870.15 0
870.22 0
870.28 0
870.35 0
870.42 0
870.49 0
870.55 0
870.62 0
870.69 0
870.76 0
870.83 0
870.89 0
870.96 0
871.03 0
871.10 0
871.16 0
871.23 0
871.30 0
871.37 0
871.43 0
871.50 0
871.57 0
871.64 0
871.70 0
871.77 0
871.84 0
871.91 0
871.98 0
872.04 0
872.11 0
872.18 0
872.25 0
872.31 0
872.38 0
872.45 0
872.52 0
872.58 0
872.65 0
872.72 0
872.79 0
872.86 0
872.92 0
872.99 0
873.06 0
873.13 0
873.19 0
873.26 0
873.33 0
873.40 0
873.47 0
873.53 0
873.60 0
873.67 0
873.74 0
873.80 0
873.87 0
873.94 0
874.01 0
874.08 0
874.14 0
874.21 0
874.28 0
874.35 0
874.41 0
874.48 0
874.55 0
874.62 0
874.69 0
874.75 0
874.82 0
874.89 0
874.96 0
875.02 0
875.09 0
875.16 0
875.23 0
875.30 0
875.36 0
875.43 0
875.50 0
875.57 0
875.63 0
875.70 0
875.77 0
875.84 0
875.91 0
875.97 0
876.04 0
876.11 0
876.18 0
876.24 0
876.31 0
876.38 0
876.45 0
876.52 0
876.58 0
876.65 0
876.72 0
876.79 0
876.86 0
876.92 0
876.99 0
877.06 0
877.13 0
877.20 0
877.26 0
877.33 0
877.40 0
877.47 0
877.53 0
877.60 0
877.67 0
877.74 0
877.81 0
877.87 0
877.94 0
878.01 0
878.08 0
878.15 0
878.21 0
878.28 0
878.35 0
878.42 0
878.49 0
878.55 0
878.62 0
878.69 0
878.76 0
878.83 0
878.89 0
878.96 0
879.03 0
879.10 0
879.16 0
879.23 0
879.30 0
879.37 0
879.44 0
879.50 0
879.57 0
879.64 0
879.71 0
879.78 0
879.84 0
879.91 0
879.98 0
880.05 0
880.12 0
880.18 0
880.25 0
880.32 0
880.39 0
880.46 0
880.52 0
880.59 0
880.66 0
880.73 0
880.80 0
880.86 0
880.93 0
881.00 0
881.07 0
881.14 0
881.20 0
881.27 0
881.34 0
881.41 0
881.48 0
881.55 0
881.61 0
881.68 0
881.75 0
881.82 0
881.89 0
881.95 0
882.02 0
882.09 0
882.16 0
882.23 0
882.29 0
882.36 0
882.43 0
882.50 0
882.57 0
882.63 0
882.70 0
882.77 0
882.84 0
882.91 0
882.97 0
883.04 0
883.11 0
883.18 0
883.25 0
883.32 0
883.38 0
883.45 0
883.52 0
883.59 0
883.66 0
883.72 0
883.79 0
883.86 0
883.93 0
884.00 0
884.07 0
884.13 0
884.20 0
884.27 0
884.34 0
884.41 0
884.47 0
884.54 0
884.61 0
884.68 0
884.75 0
884.81 0
884.88 0
884.95 0
885.02 0
885.09 0
885.16 0
885.22 0
885.29 0
885.36 0
885.43 0
885.50 0
885.57 0
885.63 0
885.70 0
885.77 0
885.84 0
885.91 0
885.97 0
886.04 0
886.11 0
886.18 0
886.25 0
886.32 0
886.38 0
886.45 0
886.52 0
886.59 0
886.66 0
886.72 0
886.79 0
886.86 0
886.93 0
887.00 0
887.07 0
887.13 0
887.20 0
887.27 0
887.34 0
887.41 0
887.48 0
887.54 0
887.61 0
887.68 0
887.75 0
887.82 0
887.89 0
887.95 0
888.02 0
888.09 0
888.16 0
888.23 0
888.30 0
888.36 0
888.43 0
888.50 0
888.57 0
888.64 0
888.71 0
888.77 0
888.84 0
888.91 0
888.98 0
889.05 0
889.12 0
889.18 0
889.25 0
889.32 0
889.39 0
889.46 0
889.53 0
889.59 0
889.66 0
889.73 0
889.80 0
889.87 0
889.94 0
890.00 0
890.07 0
890.14 0
890.21 0
890.28 0
890.35 0
890.41 0
890.48 0
890.55 0
890.62 0
890.69 0
890.76 0
890.82 0
890.89 0
890.96 0
891.03 0
891.10 0
891.17 0
891.24 0
891.30 0
891.37 0
891.44 0
891.51 0
891.58 0
891.65 0
891.71 0
891.78 0
891.85 0
891.92 0
891.99 0
892.06 0
892.13 0
892.19 0
892.26 0
892.33 0
892.40 0
892.47 0
892.54 0
892.60 0
892.67 0
892.74 0
892.81 0
892.88 0
892.95 0
893.02 0
893.08 0
893.15 0
893.22 0
893.29 0
893.36 0
893.43 0
893.50 0
893.56 0
893.63 0
893.70 0
893.77 0
893.84 0
893.91 0
893.97 0
894.04 0
894.11 0
894.18 0
894.25 0
894.32 0
894.39 0
894.45 0
894.52 0
894.59 0
894.66 0
894.73 0
894.80 0
894.87 0
894.93 0
895.00 0
895.07 0
895.14 0
895.21 0
895.28 0
895.35 0
895.41 0
895.48 0
895.55 0
895.62 0
895.69 0
895.76 0
895.83 0
895.89 0
895.96 0
896.03 0
896.10 0
896.17 0
896.24 0
896.31 0
896.37 0
896.44 0
896.51 0
896.58 0
896.65 0
896.72 0
896.79 0
896.86 0
896.92 0
896.99 0
897.06 0
897.13 0
897.20 0
897.27 0
897.34 0
897.40 0
897.47 0
897.54 0
897.61 0
897.68 0
897.75 0
897.82 0
897.89 0
897.95 0
898.02 0
898.09 0
898.16 0
898.23 0
898.30 0
898.37 0
898.43 0
898.50 0
898.57 0
898.64 0
898.71 0
898.78 0
898.85 0
898.92 0
898.98 0
899.05 0
899.12 0
899.19 0
899.26 0
899.33 0
899.40 0
899.47 0
899.53 0
899.60 0
899.67 0
899.74 0
899.81 0
899.88 0
899.95 0
900.02 0
900.08 0
900.15 0
900.22 0
900.29 0
900.36 0
900.43 0
900.50 0
900.57 0
900.63 0
900.70 0
900.77 0
900.84 0
900.91 0
900.98 0
901.05 0
901.12 0
901.19 0
901.25 0
901.32 0
901.39 0
901.46 0
901.53 0
901.60 0
901.67 0
901.74 0
901.80 0
901.87 0
901.94 0
902.01 0
902.08 0
902.15 0
902.22 0
902.29 0
902.36 0
902.42 0
902.49 0
902.56 0
902.63 0
902.70 0
902.77 0
902.84 0
902.91 0
902.98 0
903.04 0
903.11 0
903.18 0
903.25 0
903.32 0
903.39 0
903.46 0
903.53 0
903.60 0
903.66 0
903.73 0
903.80 0
903.87 0
903.94 0
904.01 0
904.08 0
904.15 0
904.22 0
904.28 0
904.35 0
904.42 0
904.49 0
904.56 0
904.63 0
904.70 0
904.77 0
904.84 0
904.90 0
904.97 0
905.04 0
905.11 0
905.18 0
905.25 0
905.32 0
905.39 0
905.46 0
905.53 0
905.59 0
905.66 0
905.73 0
905.80 0
905.87 0
905.94 0
906.01 0
906.08 0
906.15 0
906.22 0
906.28 0
906.35 0
906.42 0
906.49 0
906.56 0
906.63 0
906.70 0
906.77 0
906.84 0
906.91 0
906.97 0
907.04 0
907.11 0
907.18 0
907.25 0
907.32 0
907.39 0
907.46 0
907.53 0
907.60 0
907.66 0
907.73 0
907.80 0
907.87 0
907.94 0
908.01 0
908.08 0
908.15 0
908.22 0
908.29 0
908.36 0
908.42 0
908.49 0
908.56 0
908.63 0
908.70 0
908.77 0
908.84 0
908.91 0
908.98 0
909.05 0
909.12 0
909.18 0
909.25 0
909.32 0
909.39 0
909.46 0
909.53 0
909.60 0
909.67 0
909.74 0
909.81 0
909.88 0
909.95 0
910.01 0
910.08 0
910.15 0
910.22 0
910.29 0
910.36 0
910.43 0
910.50 0
910.57 0
910.64 0
910.71 0
910.77 0
910.84 0
910.91 0
910.98 0
911.05 0
911.12 0
911.19 0
911.26 0
911.33 0
911.40 0
911.47 0
911.54 0
911.61 0
911.67 0
911.74 0
911.81 0
911.88 0
911.95 0
912.02 0
912.09 0
912.16 0
912.23 0
912.30 0
912.37 0
912.44 0
912.51 0
912.57 0
912.64 0
912.71 0
912.78 0
912.85 0
912.92 0
912.99 0
913.06 0
913.13 0
913.20 0
913.27 0
913.34 0
913.41 0
913.47 0
913.54 0
913.61 0
913.68 0
913.75 0
913.82 0
913.89 0
913.96 0
914.03 0
914.10 0
914.17 0
914.24 0
914.31 0
914.38 0
914.44 0
914.51 0
914.58 0
914.65 0
914.72 0
914.79 0
914.86 0
914.93 0
915.00 0
915.07 0
915.14 0
915.21 0
915.28 0
915.35 0
915.42 0
915.48 0
915.55 0
915.62 0
915.69 0
915.76 0
915.83 0
915.90 0
915.97 0
916.04 0
916.11 0
916.18 0
916.25 0
916.32 0
916.39 0
916.46 0
916.53 0
916.59 0
916.66 0
916.73 0
916.80 0
916.87 0
916.94 0
917.01 0
917.08 0
917.15 0
917.22 0
917.29 0
917.36 0
917.43 0
917.50 0
917.57 0
917.64 0
917.71 0
917.77 0
917.84 0
917.91 0
917.98 0
918.05 0
918.12 0
918.19 0
918.26 0
918.33 0
918.40 0
918.47 0
918.54 0
918.61 0
918.68 0
918.75 0
918.82 0
918.89 0
918.96 0
919.03 0
919.09 0
919.16 0
919.23 0
919.30 0
919.37 0
919.44 0
919.51 0
919.58 0
919.65 0
919.72 0
919.79 0
919.86 0
919.93 0
920.00 0
920.07 0
920.14 0
920.21 0
920.28 0
920.35 0
920.42 0
920.49 0
920.55 0
920.62 0
920.69 0
920.76 0
920.83 0
920.90 0
920.97 0
921.04 0
921.11 0
921.18 0
921.25 0
921.32 0
921.39 0
921.46 0
921.53 0
921.60 0
921.67 0
921.74 0
921.81 0
921.88 0
921.95 0
922.02 0
922.09 0
922.15 0
922.22 0
922.29 0
922.36 0
922.43 0
922.50 0
922.57 0
922.64 0
922.71 0
922.78 0
922.85 0
922.92 0
922.99 0
923.06 0
923.13 0
923.20 0
923.27 0
923.34 0
923.41 0
923.48 0
923.55 0
923.62 0
923.69 0
923.76 0
923.83 0
923.90 0
923.97 0
924.04 0
924.10 0
924.17 0
924.24 0
924.31 0
924.38 0
924.45 0
924.52 0
924.59 0
924.66 0
924.73 0
924.80 0
924.87 0
924.94 0
925.01 0
925.08 0
925.15 0
925.22 0
925.29 0
925.36 0
925.43 0
925.50 0
925.57 0
925.64 0
925.71 0
925.78 0
925.85 0
925.92 0
925.99 0
926.06 0
926.13 0
926.20 0
926.27 0
926.34 0
926.41 0
926.48 0
926.55 0
926.61 0
926.68 0
926.75 0
926.82 0
926.89 0
926.96 0
927.03 0
927.10 0
927.17 0
927.24 0
927.31 0
927.38 0
927.45 0
927.52 0
927.59 0
927.66 0
927.73 0
927.80 0
927.87 0
927.94 0
928.01 0
928.08 0
928.15 0
928.22 0
928.29 0
928.36 0
928.43 0
928.50 0
928.57 0
928.64 0
928.71 0
928.78 0
928.85 0
928.92 0
928.99 0
929.06 0
929.13 0
929.20 0
929.27 0
929.34 0
929.41 0
929.48 0
929.55 0
929.62 0
929.69 0
929.76 0
929.83 0
929.90 0
929.97 0
930.04 0
930.11 0
930.18 0
930.25 0
930.32 0
930.39 0
930.46 0
930.53 0
930.60 0
930.67 0
930.74 0
930.81 0
930.88 0
930.95 0
931.02 0
931.09 0
931.16 0
931.23 0
931.30 0
931.37 0
931.44 0
931.51 0
931.58 0
931.65 0
931.72 0
931.79 0
931.86 0
931.93 0
932.00 0
932.07 0
932.14 0
932.21 0
932.28 0
932.35 0
932.42 0
932.49 0
932.56 0
932.63 0
932.70 0
932.77 0
932.84 0
932.91 0
932.98 0
933.05 0
933.12 0
933.19 0
933.26 0
933.33 0
933.40 0
933.47 0
933.54 0
933.61 0
933.68 0
933.75 0
933.82 0
933.89 0
933.96 0
934.03 0
934.10 0
934.17 0
934.24 0
934.31 0
934.38 0
934.45 0
934.52 0
934.59 0
934.66 0
934.73 0
934.80 0
934.87 0
934.94 0
935.01 0
935.08 0
935.15 0
935.22 0
935.29 0
935.36 0
935.43 0
935.50 0
935.57 0
935.64 0
935.71 0
935.78 0
935.85 0
935.92 0
935.99 0
936.06 0
936.13 0
936.20 0
936.27 0
936.34 0
936.41 0
936.48 0
936.55 0
936.62 0
936.69 0
936.76 0
936.83 0
936.90 0
936.97 0
937.04 0
937.11 0
937.18 0
937.25 0
937.32 0
937.39 0
937.46 0
937.53 0
937.60 0
937.67 0
937.74 0
937.81 0
937.88 0
937.95 0
938.02 0
938.09 0
938.16 0
938.23 0
938.30 0
938.37 0
938.44 0
938.51 0
938.58 0
938.65 0
938.73 0
938.80 0
938.87 0
938.94 0
939.01 0
939.08 0
939.15 0
939.22 0
939.29 0
939.36 0
939.43 0
939.50 0
939.57 0
939.64 0
939.71 0
939.78 0
939.85 0
939.92 0
939.99 0
940.06 0
940.13 0
940.20 0
940.27 0
940.34 0
940.41 0
940.48 0
940.55 0
940.62 0
940.69 0
940.76 0
940.83 0
940.90 0
940.97 0
941.04 0
941.11 0
941.18 0
941.26 0
941.33 0
941.40 0
941.47 0
941.54 0
941.61 0
941.68 0
941.75 0
941.82 0
941.89 0
941.96 0
942.03 0
942.10 0
942.17 0
942.24 0
942.31 0
942.38 0
942.45 0
942.52 0
942.59 0
942.66 0
942.73 0
942.80 0
942.87 0
942.94 0
943.01 0
943.08 0
943.15 0
943.23 0
943.30 0
943.37 0
943.44 0
943.51 0
943.58 0
943.65 0
943.72 0
943.79 0
943.86 0
943.93 0
944.00 0
944.07 0
944.14 0
944.21 0
944.28 0
944.35 0
944.42 0
944.49 0
944.56 0
944.63 0
944.70 0
944.77 0
944.84 0
944.92 0
944.99 0
945.06 0
945.13 0
945.20 0
945.27 0
945.34 0
945.41 0
945.48 0
945.55 0
945.62 0
945.69 0
945.76 0
945.83 0
945.90 0
945.97 0
946.04 0
946.11 0
946.18 0
946.25 0
946.33 0
946.40 0
946.47 0
946.54 0
946.61 0
946.68 0
946.75 0
946.82 0
946.89 0
946.96 0
947.03 0
947.10 0
947.17 0
947.24 0
947.31 0
947.38 0
947.45 0
947.52 0
947.59 0
947.67 0
947.74 0
947.81 0
947.88 0
947.95 0
948.02 0
948.09 0
948.16 0
948.23 0
948.30 0
948.37 0
948.44 0
948.51 0
948.58 0
948.65 0
948.72 0
948.79 0
948.87 0
948.94 0
949.01 0
949.08 0
949.15 0
949.22 0
949.29 0
949.36 0
949.43 0
949.50 0
949.57 0
949.64 0
949.71 0
949.78 0
949.85 0
949.92 0
950.00 0
950.07 0
950.14 0
950.21 0
950.28 0
950.35 0
950.42 0
950.49 0
950.56 0
950.63 0
950.70 0
950.77 0
950.84 0
950.91 0
950.98 0
951.06 0
951.13 0
951.20 0
951.27 0
951.34 0
951.41 0
951.48 0
951.55 0
951.62 0
951.69 0
951.76 0
951.83 0
951.90 0
951.97 0
952.05 0
952.12 0
952.19 0
952.26 0
952.33 0
952.40 0
952.47 0
952.54 0
952.61 0
952.68 0
952.75 0
952.82 0
952.89 0
952.96 0
953.04 0
953.11 0
953.18 0
953.25 0
953.32 0
953.39 0
953.46 0
953.53 0
953.60 0
953.67 0
953.74 0
953.81 0
953.88 0
953.96 0
954.03 0
954.10 0
954.17 0
954.24 0
954.31 0
954.38 0
954.45 0
954.52 0
954.59 0
954.66 0
954.73 0
954.81 0
954.88 0
954.95 0
955.02 0
955.09 0
955.16 0
955.23 0
955.30 0
955.37 0
955.44 0
955.51 0
955.58 0
955.66 0
955.73 0
955.80 0
955.87 0
955.94 0
956.01 0
956.08 0
956.15 0
956.22 0
956.29 0
956.36 0
956.44 0
956.51 0
956.58 0
956.65 0
956.72 0
956.79 0
956.86 0
956.93 0
957.00 0
957.07 0
957.14 0
957.22 0
957.29 0
957.36 0
957.43 0
957.50 0
957.57 0
957.64 0
957.71 0
957.78 0
957.85 0
957.92 0
958.00 0
958.07 0
958.14 0
958.21 0
958.28 0
958.35 0
958.42 0
958.49 0
958.56 0
958.63 0
958.70 0
958.78 0
958.85 0
958.92 0
958.99 0
959.06 0
959.13 0
959.20 0
959.27 0
959.34 0
959.41 0
959.49 0
959.56 0
959.63 0
959.70 0
959.77 0
959.84 0
959.91 0
959.98 0
960.05 0
960.12 0
960.20 0
960.27 0
960.34 0
960.41 0
960.48 0
960.55 0
960.62 0
960.69 0
960.76 0
960.84 0
960.91 0
960.98 0
961.05 0
961.12 0
961.19 0
961.26 0
961.33 0
961.40 0
961.47 0
961.55 0
961.62 0
961.69 0
961.76 0
961.83 0
961.90 0
961.97 0
962.04 0
962.11 0
962.19 0
962.26 0
962.33 0
962.40 0
962.47 0
962.54 0
962.61 0
962.68 0
962.75 0
962.83 0
962.90 0
962.97 0
963.04 0
963.11 0
963.18 0
963.25 0
963.32 0
963.39 0
963.47 0
963.54 0
963.61 0
963.68 0
963.75 0
963.82 0
963.89 0
963.96 0
964.04 0
964.11 0
964.18 0
964.25 0
964.32 0
964.39 0
964.46 0
964.53 0
964.60 0
964.68 0
964.75 0
964.82 0
964.89 0
964.96 0
965.03 0
965.10 0
965.17 0
965.25 0
965.32 0
965.39 0
965.46 0
965.53 0
965.60 0
965.67 0
965.74 0
965.82 0
965.89 0
965.96 0
966.03 0
966.10 0
966.17 0
966.24 0
966.31 0
966.39 0
966.46 0
966.53 0
966.60 0
966.67 0
966.74 0
966.81 0
966.88 0
966.96 0
967.03 0
967.10 0
967.17 0
967.24 0
967.31 0
967.38 0
967.45 0
967.53 0
967.60 0
967.67 0
967.74 0
967.81 0
967.88 0
967.95 0
968.02 0
968.10 0
968.17 0
968.24 0
968.31 0
968.38 0
968.45 0
968.52 0
968.60 0
968.67 0
968.74 0
968.81 0
968.88 0
968.95 0
969.02 0
969.09 0
969.17 0
969.24 0
969.31 0
969.38 0
969.45 0
969.52 0
969.59 0
969.67 0
969.74 0
969.81 0
969.88 0
969.95 0
970.02 0
970.09 0
970.17 0
970.24 0
970.31 0
970.38 0
970.45 0
970.52 0
970.59 0
970.67 0
970.74 0
970.81 0
970.88 0
970.95 0
971.02 0
971.09 0
971.17 0
971.24 0
971.31 0
971.38 0
971.45 0
971.52 0
971.59 0
971.67 0
971.74 0
971.81 0
971.88 0
971.95 0
972.02 0
972.09 0
972.17 0
972.24 0
972.31 0
972.38 0
972.45 0
972.52 0
972.59 0
972.67 0
972.74 0
972.81 0
972.88 0
972.95 0
973.02 0
973.09 0
973.17 0
973.24 0
973.31 0
973.38 0
973.45 0
973.52 0
973.60 0
973.67 0
973.74 0
973.81 0
973.88 0
973.95 0
974.02 0
974.10 0
974.17 0
974.24 0
974.31 0
974.38 0
974.45 0
974.53 0
974.60 0
974.67 0
974.74 0
974.81 0
974.88 0
974.95 0
975.03 0
975.10 0
975.17 0
975.24 0
975.31 0
975.38 0
975.46 0
975.53 0
975.60 0
975.67 0
975.74 0
975.81 0
975.89 0
975.96 0
976.03 0
976.10 0
976.17 0
976.24 0
976.32 0
976.39 0
976.46 0
976.53 0
976.60 0
976.67 0
976.74 0
976.82 0
976.89 0
976.96 0
977.03 0
977.10 0
977.17 0
977.25 0
977.32 0
977.39 0
977.46 0
977.53 0
977.60 0
977.68 0
977.75 0
977.82 0
977.89 0
977.96 0
978.03 0
978.11 0
978.18 0
978.25 0
978.32 0
978.39 0
978.46 0
978.54 0
978.61 0
978.68 0
978.75 0
978.82 0
978.90 0
978.97 0
979.04 0
979.11 0
979.18 0
979.25 0
979.33 0
979.40 0
979.47 0
979.54 0
979.61 0
979.68 0
979.76 0
979.83 0
979.90 0
979.97 0
980.04 0
980.11 0
980.19 0
980.26 0
980.33 0
980.40 0
980.47 0
980.55 0
980.62 0
980.69 0
980.76 0
980.83 0
980.90 0
980.98 0
981.05 0
981.12 0
981.19 0
981.26 0
981.33 0
981.41 0
981.48 0
981.55 0
981.62 0
981.69 0
981.77 0
981.84 0
981.91 0
981.98 0
982.05 0
982.13 0
982.20 0
982.27 0
982.34 0
982.41 0
982.48 0
982.56 0
982.63 0
982.70 0
982.77 0
982.84 0
982.92 0
982.99 0
983.06 0
983.13 0
983.20 0
983.27 0
983.35 0
983.42 0
983.49 0
983.56 0
983.63 0
983.71 0
983.78 0
983.85 0
983.92 0
983.99 0
984.07 0
984.14 0
984.21 0
984.28 0
984.35 0
984.43 0
984.50 0
984.57 0
984.64 0
984.71 0
984.78 0
984.86 0
984.93 0
985.00 0
985.07 0
985.14 0
985.22 0
985.29 0
985.36 0
985.43 0
985.50 0
985.58 0
985.65 0
985.72 0
985.79 0
985.86 0
985.94 0
986.01 0
986.08 0
986.15 0
986.22 0
986.30 0
986.37 0
986.44 0
986.51 0
986.58 0
986.66 0
986.73 0
986.80 0
986.87 0
986.94 0
987.02 0
987.09 0
987.16 0
987.23 0
987.30 0
987.38 0
987.45 0
987.52 0
987.59 0
987.66 0
987.74 0
987.81 0
987.88 0
987.95 0
988.02 0
988.10 0
988.17 0
988.24 0
988.31 0
988.38 0
988.46 0
988.53 0
988.60 0
988.67 0
988.74 0
988.82 0
988.89 0
988.96 0
989.03 0
989.11 0
989.18 0
989.25 0
989.32 0
989.39 0
989.47 0
989.54 0
989.61 0
989.68 0
989.75 0
989.83 0
989.90 0
989.97 0
990.04 0
990.11 0
990.19 0
990.26 0
990.33 0
990.40 0
990.48 0
990.55 0
990.62 0
990.69 0
990.76 0
990.84 0
990.91 0
990.98 0
991.05 0
991.12 0
991.20 0
991.27 0
991.34 0
991.41 0
991.49 0
991.56 0
991.63 0
991.70 0
991.77 0
991.85 0
991.92 0
991.99 0
992.06 0
992.14 0
992.21 0
992.28 0
992.35 0
992.42 0
992.50 0
992.57 0
992.64 0
992.71 0
992.79 0
992.86 0
992.93 0
993.00 0
993.07 0
993.15 0
993.22 0
993.29 0
993.36 0
993.44 0
993.51 0
993.58 0
993.65 0
993.72 0
993.80 0
993.87 0
993.94 0
994.01 0
994.09 0
994.16 0
994.23 0
994.30 0
994.37 0
994.45 0
994.52 0
994.59 0
994.66 0
994.74 0
994.81 0
994.88 0
994.95 0
995.03 0
995.10 0
995.17 0
995.24 0
995.31 0
995.39 0
995.46 0
995.53 0
995.60 0
995.68 0
995.75 0
995.82 0
995.89 0
995.97 0
996.04 0
996.11 0
996.18 0
996.25 0
996.33 0
996.40 0
996.47 0
996.54 0
996.62 0
996.69 0
996.76 0
996.83 0
996.91 0
996.98 0
997.05 0
997.12 0
997.20 0
997.27 0
997.34 0
997.41 0
997.49 0
997.56 0
997.63 0
997.70 0
997.77 0
997.85 0
997.92 0
997.99 0
998.06 0
998.14 0
998.21 0
998.28 0
998.35 0
998.43 0
998.50 0
998.57 0
998.64 0
998.72 0
998.79 0
998.86 0
998.93 0
999.01 0
999.08 0
999.15 0
999.22 0
999.30 0
999.37 0
999.44 0
999.51 0
999.59 0
999.66 0
999.73 0
999.80 0
999.88 0
999.95 0
1000.02 0
1000.09 0
1000.17 0
1000.24 0
1000.31 0
1000.38 0
1000.46 0
1000.53 0
1000.60 0
1000.67 0
1000.75 0
1000.82 0
1000.89 0
1000.96 0
1001.04 0
1001.11 0
1001.18 0
1001.25 0
1001.33 0
1001.40 0
1001.47 0
1001.54 0
1001.62 0
1001.69 0
1001.76 0
1001.83 0
1001.91 0
1001.98 0
1002.05 0
1002.12 0
1002.20 0
1002.27 0
1002.34 0
1002.41 0
1002.49 0
1002.56 0
1002.63 0
1002.70 0
1002.78 0
1002.85 0
1002.92 0
1002.99 0
1003.07 0
1003.14 0
1003.21 0
1003.29 0
1003.36 0
1003.43 0
1003.50 0
1003.58 0
1003.65 0
1003.72 0
1003.79 0
1003.87 0
1003.94 0
1004.01 0
1004.08 0
1004.16 0
1004.23 0
1004.30 0
1004.37 0
1004.45 0
1004.52 0
1004.59 0
1004.67 0
1004.74 0
1004.81 0
1004.88 0
1004.96 0
1005.03 0
1005.10 0
1005.17 0
1005.25 0
1005.32 0
1005.39 0
1005.46 0
1005.54 0
1005.61 0
1005.68 0
1005.76 0
1005.83 0
1005.90 0
1005.97 0
1006.05 0
1006.12 0
1006.19 0
1006.26 0
1006.34 0
1006.41 0
1006.48 0
1006.55 0
1006.63 0
1006.70 0
1006.77 0
1006.85 0
1006.92 0
1006.99 0
1007.06 0
1007.14 0
1007.21 0
1007.28 0
1007.36 0
1007.43 0
1007.50 0
1007.57 0
1007.65 0
1007.72 0
1007.79 0
1007.86 0
1007.94 0
1008.01 0
1008.08 0
1008.16 0
1008.23 0
1008.30 0
1008.37 0
1008.45 0
1008.52 0
1008.59 0
1008.67 0
1008.74 0
1008.81 0
1008.88 0
1008.96 0
1009.03 0
1009.10 0
1009.17 0
1009.25 0
1009.32 0
1009.39 0
1009.47 0
1009.54 0
1009.61 0
1009.68 0
1009.76 0
1009.83 0
1009.90 0
1009.98 0
1010.05 0
1010.12 0
1010.19 0
1010.27 0
1010.34 0
1010.41 0
1010.49 0
1010.56 0
1010.63 0
1010.70 0
1010.78 0
1010.85 0
1010.92 0
1011.00 0
1011.07 0
1011.14 0
1011.21 0
1011.29 0
1011.36 0
1011.43 0
1011.51 0
1011.58 0
1011.65 0
1011.72 0
1011.80 0
1011.87 0
1011.94 0
1012.02 0
1012.09 0
1012.16 0
1012.24 0
1012.31 0
1012.38 0
1012.45 0
1012.53 0
1012.60 0
1012.67 0
1012.75 0
1012.82 0
1012.89 0
1012.96 0
1013.04 0
1013.11 0
1013.18 0
1013.26 0
1013.33 0
1013.40 0
1013.48 0
1013.55 0
1013.62 0
1013.69 0
1013.77 0
1013.84 0
1013.91 0
1013.99 0
1014.06 0
1014.13 0
1014.21 0
1014.28 0
1014.35 0
1014.42 0
1014.50 0
1014.57 0
1014.64 0
1014.72 0
1014.79 0
1014.86 0
1014.94 0
1015.01 0
1015.08 0
1015.15 0
1015.23 0
1015.30 0
1015.37 0
1015.45 0
1015.52 0
1015.59 0
1015.67 0
1015.74 0
1015.81 0
1015.88 0
1015.96 0
1016.03 0
1016.10 0
1016.18 0
1016.25 0
1016.32 0
1016.40 0
1016.47 0
1016.54 0
1016.62 0
1016.69 0
1016.76 0
1016.83 0
1016.91 0
1016.98 0
1017.05 0
1017.13 0
1017.20 0
1017.27 0
1017.35 0
1017.42 0
1017.49 0
1017.57 0
1017.64 0
1017.71 0
1017.79 0
1017.86 0
1017.93 0
1018.00 0
1018.08 0
1018.15 0
1018.22 0
1018.30 0
1018.37 0
1018.44 0
1018.52 0
1018.59 0
1018.66 0
1018.74 0
1018.81 0
1018.88 0
1018.96 0
1019.03 0
1019.10 0
1019.18 0
1019.25 0
1019.32 0
1019.39 0
1019.47 0
1019.54 0
1019.61 0
1019.69 0
1019.76 0
1019.83 0
1019.91 0
1019.98 0
1020.05 0
1020.13 0
1020.20 0
1020.27 0
1020.35 0
1020.42 0
1020.49 0
1020.57 0
1020.64 0
1020.71 0
1020.79 0
1020.86 0
1020.93 0
1021.01 0
1021.08 0
1021.15 0
1021.23 0
1021.30 0
1021.37 0
1021.44 0
1021.52 0
1021.59 0
1021.66 0
1021.74 0
1021.81 0
1021.88 0
1021.96 0
1022.03 0
1022.10 0
1022.18 0
1022.25 0
1022.32 0
1022.40 0
1022.47 0
1022.54 0
1022.62 0
1022.69 0
1022.76 0
1022.84 0
1022.91 0
1022.98 0
1023.06 0
1023.13 0
1023.20 0
1023.28 0
1023.35 0
1023.42 0
1023.50 0
1023.57 0
1023.64 0
1023.72 0
1023.79 0
1023.86 0
1023.94 0
1024.01 0
1024.08 0
1024.16 0
1024.23 0
1024.30 0
1024.38 0
1024.45 0
1024.52 0
1024.60 0
1024.67 0
1024.74 0
1024.82 0
1024.89 0
1024.96 0
1025.04 0
1025.11 0
1025.18 0
1025.26 0
1025.33 0
1025.40 0
1025.48 0
1025.55 0
1025.62 0
1025.70 0
1025.77 0
1025.85 0
1025.92 0
1025.99 0
1026.07 0
1026.14 0
1026.21 0
1026.29 0
1026.36 0
1026.43 0
1026.51 0
1026.58 0
1026.65 0
1026.73 0
1026.80 0
1026.87 0
1026.95 0
1027.02 0
1027.09 0
1027.17 0
1027.24 0
1027.31 0
1027.39 0
1027.46 0
1027.53 0
1027.61 0
1027.68 0
1027.75 0
1027.83 0
1027.90 0
1027.98 0
1028.05 0
1028.12 0
1028.20 0
1028.27 0
1028.34 0
1028.42 0
1028.49 0
1028.56 0
1028.64 0
1028.71 0
1028.78 0
1028.86 0
1028.93 0
1029.00 0
1029.08 0
1029.15 0
1029.23 0
1029.30 0
1029.37 0
1029.45 0
1029.52 0
1029.59 0
1029.67 0
1029.74 0
1029.81 0
1029.89 0
1029.96 0
1030.03 0
1030.11 0
1030.18 0
1030.25 0
1030.33 0
1030.40 0
1030.48 0
1030.55 0
1030.62 0
1030.70 0
1030.77 0
1030.84 0
1030.92 0
1030.99 0
1031.06 0
1031.14 0
1031.21 0
1031.29 0
1031.36 0
1031.43 0
1031.51 0
1031.58 0
1031.65 0
1031.73 0
1031.80 0
1031.87 0
1031.95 0
1032.02 0
1032.10 0
1032.17 0
1032.24 0
1032.32 0
1032.39 0
1032.46 0
1032.54 0
1032.61 0
1032.68 0
1032.76 0
1032.83 0
1032.91 0
1032.98 0
1033.05 0
1033.13 0
1033.20 0
1033.27 0
1033.35 0
1033.42 0
1033.49 0
1033.57 0
1033.64 0
1033.72 0
1033.79 0
1033.86 0
1033.94 0
1034.01 0
1034.08 0
1034.16 0
1034.23 0
1034.31 0
1034.38 0
1034.45 0
1034.53 0
1034.60 0
1034.67 0
1034.75 0
1034.82 0
1034.90 0
1034.97 0
1035.04 0
1035.12 0
1035.19 0
1035.26 0
1035.34 0
1035.41 0
1035.49 0
1035.56 0
1035.63 0
1035.71 0
1035.78 0
1035.85 0
1035.93 0
1036.00 0
1036.08 0
1036.15 0
1036.22 0
1036.30 0
1036.37 0
1036.44 0
1036.52 0
1036.59 0
1036.67 0
1036.74 0
1036.81 0
1036.89 0
1036.96 0
1037.03 0
1037.11 0
1037.18 0
1037.26 0
1037.33 0
1037.40 0
1037.48 0
1037.55 0
1037.63 0
1037.70 0
1037.77 0
1037.85 0
1037.92 0
1037.99 0
1038.07 0
1038.14 0
1038.22 0
1038.29 0
1038.36 0
1038.44 0
1038.51 0
1038.59 0
1038.66 0
1038.73 0
1038.81 0
1038.88 0
1038.95 0
1039.03 0
1039.10 0
1039.18 0
1039.25 0
1039.32 0
1039.40 0
1039.47 0
1039.55 0
1039.62 0
1039.69 0
1039.77 0
1039.84 0
1039.92 0
1039.99 0
1040.06 0
1040.14 0
1040.21 0
1040.29 0
1040.36 0
1040.43 0
1040.51 0
1040.58 0
1040.65 0
1040.73 0
1040.80 0
1040.88 0
1040.95 0
1041.02 0
1041.10 0
1041.17 0
1041.25 0
1041.32 0
1041.39 0
1041.47 0
1041.54 0
1041.62 0
1041.69 0
1041.76 0
1041.84 0
1041.91 0
1041.99 0
1042.06 0
1042.13 0
1042.21 0
1042.28 0
1042.36 0
1042.43 0
1042.50 0
1042.58 0
1042.65 0
1042.73 0
1042.80 0
1042.87 0
1042.95 0
1043.02 0
1043.10 0
1043.17 0
1043.24 0
1043.32 0
1043.39 0
1043.47 0
1043.54 0
1043.61 0
1043.69 0
1043.76 0
1043.84 0
1043.91 0
1043.99 0
1044.06 0
1044.13 0
1044.21 0
1044.28 0
1044.36 0
1044.43 0
1044.50 0
1044.58 0
1044.65 0
1044.73 0
1044.80 0
1044.87 0
1044.95 0
1045.02 0
1045.10 0
1045.17 0
1045.24 0
1045.32 0
1045.39 0
1045.47 0
1045.54 0
1045.62 0
1045.69 0
1045.76 0
1045.84 0
1045.91 0
1045.99 0
1046.06 0
1046.13 0
1046.21 1
1046.28 1
1046.36 1
1046.43 1
1046.50 0
1046.58 0
1046.65 0
1046.73 0
1046.80 0
1046.88 0
1046.95 0
1047.02 0
1047.10 1
1047.17 1
1047.25 1
1047.32 1
1047.39 1
1047.47 0
1047.54 0
1047.62 0
1047.69 0
1047.77 0
1047.84 0
1047.91 0
1047.99 0
1048.06 0
1048.14 0
1048.21 0
1048.29 0
1048.36 1
1048.43 1
1048.51 1
1048.58 1
1048.66 1
1048.73 1
1048.80 1
1048.88 1
1048.95 1
1049.03 0
1049.10 0
1049.18 0
1049.25 0
1049.32 0
1049.40 0
1049.47 0
1049.55 0
1049.62 0
1049.70 0
1049.77 0
1049.84 0
1049.92 0
1049.99 0
1050.07 0
1050.14 0
1050.22 0
1050.29 0
1050.36 0
1050.44 0
1050.51 0
1050.59 0
1050.66 0
1050.74 0
1050.81 0
1050.88 0
1050.96 0
1051.03 0
1051.11 1
1051.18 1
1051.26 1
1051.33 1
1051.40 0
1051.48 0
1051.55 0
1051.63 0
1051.70 0
1051.78 0
1051.85 0
1051.92 0
1052.00 0
1052.07 0
1052.15 0
1052.22 0
1052.30 0
1052.37 0
1052.45 0
1052.52 0
1052.59 0
1052.67 0
1052.74 0
1052.82 0
1052.89 0
1052.97 0
1053.04 0
1053.11 0
1053.19 0
1053.26 0
1053.34 0
1053.41 0
1053.49 0
1053.56 0
1053.64 0
1053.71 0
1053.78 0
1053.86 0
1053.93 0
1054.01 0
1054.08 0
1054.16 0
1054.23 0
1054.31 0
1054.38 0
1054.45 0
1054.53 0
1054.60 0
1054.68 0
1054.75 0
1054.83 0
1054.90 0
1054.98 0
1055.05 0
1055.12 0
1055.20 0
1055.27 0
1055.35 0
1055.42 0
1055.50 0
1055.57 0
1055.65 0
1055.72 0
1055.79 0
1055.87 0
1055.94 0
1056.02 0
1056.09 0
1056.17 0
1056.24 0
1056.32 0
1056.39 0
1056.46 0
1056.54 0
1056.61 0
1056.69 0
1056.76 0
1056.84 0
1056.91 0
1056.99 0
1057.06 0
1057.14 0
1057.21 0
1057.28 0
1057.36 0
1057.43 0
1057.51 0
1057.58 0
1057.66 0
1057.73 0
1057.81 0
1057.88 0
1057.96 0
1058.03 0
1058.10 0
1058.18 0
1058.25 0
1058.33 0
1058.40 0
1058.48 0
1058.55 1
1058.63 1
1058.70 1
1058.78 0
1058.85 0
1058.92 0
1059.00 0
1059.07 0
1059.15 0
1059.22 0
1059.30 0
1059.37 0
1059.45 0
1059.52 0
1059.60 0
1059.67 0
1059.75 0
1059.82 0
1059.89 1
1059.97 1
1060.04 1
1060.12 1
1060.19 1
1060.27 1
1060.34 1
1060.42 1
1060.49 1
1060.57 1
1060.64 0
1060.72 0
1060.79 0
1060.87 0
1060.94 0
1061.01 0
1061.09 0
1061.16 0
1061.24 0
1061.31 0
1061.39 0
1061.46 0
1061.54 0
1061.61 0
1061.69 0
1061.76 0
1061.84 0
1061.91 0
1061.99 0
1062.06 0
1062.13 0
1062.21 0
1062.28 0
1062.36 0
1062.43 0
1062.51 0
1062.58 0
1062.66 0
1062.73 0
1062.81 0
1062.88 0
1062.96 0
1063.03 0
1063.11 0
1063.18 0
1063.26 0
1063.33 0
1063.40 0
1063.48 0
1063.55 0
1063.63 0
1063.70 0
1063.78 0
1063.85 1
1063.93 1
1064.00 1
1064.08 1
1064.15 1
1064.23 1
1064.30 1
1064.38 1
1064.45 0
1064.53 0
1064.60 0
1064.68 0
1064.75 0
1064.83 1
1064.90 1
1064.98 1
1065.05 1
1065.12 1
1065.20 1
1065.27 1
1065.35 0
1065.42 0
1065.50 0
1065.57 0
1065.65 0
1065.72 0
1065.80 0
1065.87 0
1065.95 0
1066.02 0
1066.10 0
1066.17 0
1066.25 0
1066.32 0
1066.40 0
1066.47 0
1066.55 0
1066.62 0
1066.70 0
1066.77 0
1066.85 1
1066.92 1
1067.00 1
1067.07 1
1067.15 1
1067.22 1
1067.30 1
1067.37 1
1067.45 1
1067.52 1
1067.60 1
1067.67 2
1067.74 2
1067.82 2
1067.89 2
1067.97 2
1068.04 2
1068.12 2
1068.19 2
1068.27 1
1068.34 1
1068.42 1
1068.49 0
1068.57 0
1068.64 0
1068.72 0
1068.79 0
1068.87 0
1068.94 0
1069.02 0
1069.09 0
1069.17 0
1069.24 0
1069.32 0
1069.39 0
1069.47 0
1069.54 1
1069.62 1
1069.69 1
1069.77 1
1069.84 0
1069.92 0
1069.99 0
1070.07 0
1070.14 0
1070.22 0
1070.29 0
1070.37 0
1070.44 0
1070.52 0
1070.59 0
1070.67 0
1070.74 0
1070.82 0
1070.89 0
1070.97 0
1071.04 0
1071.12 0
1071.19 0
1071.27 0
1071.34 0
1071.42 0
1071.49 0
1071.57 0
1071.64 0
1071.72 0
1071.79 0
1071.87 0
1071.94 0
1072.02 0
1072.09 0
1072.17 0
1072.24 0
1072.32 1
1072.39 1
1072.47 1
1072.54 1
1072.62 1
1072.69 1
1072.77 1
1072.84 1
1072.92 1
1072.99 1
1073.07 1
1073.14 1
1073.22 1
1073.29 1
1073.37 0
1073.44 0
1073.52 0
1073.60 0
1073.67 0
1073.75 0
1073.82 0
1073.90 0
1073.97 0
1074.05 0
1074.12 0
1074.20 0
1074.27 0
1074.35 0
1074.42 0
1074.50 0
1074.57 0
1074.65 0
1074.72 0
1074.80 0
1074.87 0
1074.95 0
1075.02 0
1075.10 0
1075.17 0
1075.25 0
1075.32 1
1075.40 1
1075.47 1
1075.55 1
1075.62 1
1075.70 1
1075.77 1
1075.85 1
1075.92 1
1076.00 1
1076.08 1
1076.15 1
1076.23 1
1076.30 1
1076.38 1
1076.45 1
1076.53 1
1076.60 1
1076.68 1
1076.75 2
1076.83 2
1076.90 2
1076.98 2
1077.05 2
1077.13 2
1077.20 2
1077.28 2
1077.35 2
1077.43 1
1077.50 1
1077.58 1
1077.65 1
1077.73 1
1077.81 1
1077.88 1
1077.96 1
1078.03 1
1078.11 1
1078.18 1
1078.26 1
1078.33 1
1078.41 1
1078.48 1
1078.56 1
1078.63 1
1078.71 1
1078.78 2
1078.86 2
1078.93 2
1079.01 2
1079.08 2
1079.16 2
1079.24 2
1079.31 1
1079.39 1
1079.46 1
1079.54 1
1079.61 1
1079.69 1
1079.76 1
1079.84 1
1079.91 1
1079.99 1
1080.06 1
1080.14 1
1080.21 1
1080.29 1
1080.37 1
1080.44 1
1080.52 1
1080.59 1
1080.67 1
1080.74 1
1080.82 1
1080.89 1
1080.97 1
1081.04 0
1081.12 0
1081.19 0
1081.27 0
1081.34 0
1081.42 0
1081.50 0
1081.57 0
1081.65 0
1081.72 0
1081.80 0
1081.87 0
1081.95 0
1082.02 0
1082.10 1
1082.17 1
1082.25 1
1082.33 1
1082.40 1
1082.48 1
1082.55 0
1082.63 0
1082.70 0
1082.78 0
1082.85 0
1082.93 0
1083.00 0
1083.08 0
1083.15 0
1083.23 1
1083.31 1
1083.38 1
1083.46 1
1083.53 1
1083.61 1
1083.68 1
1083.76 0
1083.83 0
1083.91 0
1083.98 0
1084.06 0
1084.14 0
1084.21 0
1084.29 0
1084.36 1
1084.44 1
1084.51 1
1084.59 1
1084.66 1
1084.74 0
1084.82 0
1084.89 0
1084.97 0
1085.04 0
1085.12 0
1085.19 1
1085.27 1
1085.34 1
1085.42 1
1085.49 1
1085.57 1
1085.65 1
1085.72 1
1085.80 1
1085.87 1
1085.95 1
1086.02 0
1086.10 0
1086.17 0
1086.25 0
1086.33 0
1086.40 0
1086.48 0
1086.55 0
1086.63 0
1086.70 0
1086.78 0
1086.85 0
1086.93 0
1087.01 0
1087.08 0
1087.16 1
1087.23 1
1087.31 1
1087.38 1
1087.46 1
1087.53 1
1087.61 1
1087.69 1
1087.76 1
1087.84 1
1087.91 1
1087.99 1
1088.06 1
1088.14 1
1088.22 1
1088.29 1
1088.37 1
1088.44 0
1088.52 0
1088.59 0
1088.67 0
1088.74 0
1088.82 0
1088.90 0
1088.97 0
1089.05 0
1089.12 0
1089.20 1
1089.27 1
1089.35 1
1089.43 2
1089.50 2
1089.58 2
1089.65 2
1089.73 2
1089.80 2
1089.88 1
1089.95 1
1090.03 1
1090.11 1
1090.18 1
1090.26 1
1090.33 2
1090.41 2
1090.48 3
1090.56 3
1090.64 3
1090.71 3
1090.79 3
1090.86 3
1090.94 2
1091.01 2
1091.09 1
1091.17 1
1091.24 1
1091.32 1
1091.39 1
1091.47 1
1091.54 1
1091.62 1
1091.70 1
1091.77 1
1091.85 1
1091.92 1
1092.00 1
1092.07 1
1092.15 1
1092.23 1
1092.30 1
1092.38 1
1092.45 1
1092.53 1
1092.61 1
1092.68 1
1092.76 1
1092.83 1
1092.91 1
1092.98 1
1093.06 1
1093.14 1
1093.21 1
1093.29 1
1093.36 1
1093.44 1
1093.51 1
1093.59 2
1093.67 2
1093.74 2
1093.82 2
1093.89 2
1093.97 2
1094.05 2
1094.12 2
1094.20 2
1094.27 2
1094.35 2
1094.42 2
1094.50 2
1094.58 2
1094.65 1
1094.73 1
1094.80 1
1094.88 2
1094.96 2
1095.03 3
1095.11 3
1095.18 4
1095.26 4
1095.33 4
1095.41 4
1095.49 3
1095.56 3
1095.64 2
1095.71 1
1095.79 1
1095.87 1
1095.94 0
1096.02 0
1096.09 0
1096.17 1
1096.25 1
1096.32 2
1096.40 2
1096.47 3
1096.55 3
1096.62 3
1096.70 3
1096.78 2
1096.85 2
1096.93 2
1097.00 1
1097.08 1
1097.16 1
1097.23 1
1097.31 1
1097.38 1
1097.46 1
1097.54 1
1097.61 1
1097.69 1
1097.76 1
1097.84 1
1097.92 1
1097.99 1
1098.07 1
1098.14 2
1098.22 2
1098.30 2
1098.37 2
1098.45 2
1098.52 2
1098.60 2
1098.68 1
1098.75 1
1098.83 1
1098.90 1
1098.98 1
1099.06 1
1099.13 0
1099.21 0
1099.28 0
1099.36 0
1099.44 0
1099.51 1
1099.59 1
1099.66 1
1099.74 1
1099.82 1
1099.89 1
1099.97 1
1100.04 1
1100.12 1
1100.20 0
1100.27 0
1100.35 0
1100.42 0
1100.50 1
1100.58 1
1100.65 1
1100.73 1
1100.80 1
1100.88 1
1100.96 1
1101.03 1
1101.11 0
1101.18 0
1101.26 0
1101.34 0
1101.41 0
1101.49 0
1101.56 0
1101.64 0
1101.72 0
1101.79 0
1101.87 0
1101.94 0
1102.02 0
1102.10 0
1102.17 0
1102.25 0
1102.33 0
1102.40 0
1102.48 0
1102.55 1
1102.63 1
1102.71 1
1102.78 1
1102.86 1
1102.93 1
1103.01 1
1103.09 1
1103.16 2
1103.24 2
1103.31 2
1103.39 2
1103.47 2
1103.54 2
1103.62 2
1103.70 2
1103.77 2
1103.85 1
1103.92 1
1104.00 1
1104.08 1
1104.15 1
1104.23 1
1104.30 1
1104.38 1
1104.46 1
1104.53 1
1104.61 2
1104.69 2
1104.76 2
1104.84 3
1104.91 3
1104.99 3
1105.07 3
1105.14 3
1105.22 3
1105.30 3
1105.37 3
1105.45 2
1105.52 2
1105.60 2
1105.68 2
1105.75 2
1105.83 2
1105.90 2
1105.98 2
1106.06 2
1106.13 2
1106.21 2
1106.29 2
1106.36 2
1106.44 1
1106.51 1
1106.59 1
1106.67 1
1106.74 1
1106.82 1
1106.90 1
1106.97 1
1107.05 1
1107.12 1
1107.20 0
1107.28 0
1107.35 0
1107.43 0
1107.51 0
1107.58 0
1107.66 1
1107.74 1
1107.81 1
1107.89 2
1107.96 3
1108.04 3
1108.12 4
1108.19 4
1108.27 4
1108.35 4
1108.42 3
1108.50 3
1108.57 2
1108.65 2
1108.73 1
1108.80 1
1108.88 2
1108.96 2
1109.03 2
1109.11 2
1109.19 2
1109.26 2
1109.34 2
1109.41 2
1109.49 2
1109.57 2
1109.64 2
1109.72 2
1109.80 2
1109.87 2
1109.95 2
1110.03 2
1110.10 3
1110.18 3
1110.25 3
1110.33 3
1110.41 3
1110.48 2
1110.56 2
1110.64 2
1110.71 2
1110.79 2
1110.87 2
1110.94 2
1111.02 2
1111.09 2
1111.17 2
1111.25 2
1111.32 2
1111.40 2
1111.48 2
1111.55 2
1111.63 2
1111.71 2
1111.78 3
1111.86 3
1111.94 3
1112.01 3
1112.09 2
1112.16 2
1112.24 2
1112.32 2
1112.39 2
1112.47 2
1112.55 2
1112.62 2
1112.70 2
1112.78 2
1112.85 2
1112.93 2
1113.01 2
1113.08 3
1113.16 3
1113.24 3
1113.31 3
1113.39 4
1113.46 4
1113.54 4
1113.62 4
1113.69 3
1113.77 3
1113.85 2
1113.92 2
1114.00 1
1114.08 1
1114.15 1
1114.23 1
1114.31 1
1114.38 1
1114.46 1
1114.54 1
1114.61 2
1114.69 2
1114.77 2
1114.84 3
1114.92 3
1114.99 3
1115.07 3
1115.15 3
1115.22 3
1115.30 2
1115.38 3
1115.45 3
1115.53 3
1115.61 4
1115.68 4
1115.76 4
1115.84 5
1115.91 5
1115.99 5
1116.07 5
1116.14 5
1116.22 5
1116.30 5
1116.37 5
1116.45 5
1116.53 5
1116.60 4
1116.68 4
1116.76 3
1116.83 2
1116.91 2
1116.99 2
1117.06 2
1117.14 2
1117.22 2
1117.29 2
1117.37 2
1117.45 2
1117.52 2
1117.60 1
1117.68 1
1117.75 1
1117.83 1
1117.91 2
1117.98 2
1118.06 2
1118.14 2
1118.21 2
1118.29 2
1118.37 1
1118.44 1
1118.52 1
1118.60 1
1118.67 1
1118.75 1
1118.83 1
1118.90 1
1118.98 2
1119.06 2
1119.13 2
1119.21 2
1119.29 2
1119.36 2
1119.44 2
1119.52 2
1119.59 2
1119.67 2
1119.75 2
1119.82 2
1119.90 2
1119.98 2
1120.05 2
1120.13 2
1120.21 2
1120.28 2
1120.36 2
1120.44 2
1120.51 2
1120.59 2
1120.67 2
1120.74 2
1120.82 2
1120.90 2
1120.97 2
1121.05 2
1121.13 2
1121.20 2
1121.28 2
1121.36 2
1121.43 2
1121.51 3
1121.59 3
1121.66 3
1121.74 3
1121.82 3
1121.89 3
1121.97 2
1122.05 2
1122.12 2
1122.20 2
1122.28 2
1122.35 2
1122.43 2
1122.51 2
1122.59 2
1122.66 2
1122.74 1
1122.82 1
1122.89 1
1122.97 1
1123.05 1
1123.12 1
1123.20 1
1123.28 1
1123.35 1
1123.43 1
1123.51 1
1123.58 1
1123.66 1
1123.74 1
1123.81 2
1123.89 2
1123.97 2
1124.04 2
1124.12 3
1124.20 3
1124.28 3
1124.35 2
1124.43 2
1124.51 2
1124.58 2
1124.66 2
1124.74 2
1124.81 2
1124.89 2
1124.97 2
1125.04 2
1125.12 2
1125.20 2
1125.27 2
1125.35 2
1125.43 2
1125.51 2
1125.58 2
1125.66 2
1125.74 2
1125.81 2
1125.89 3
1125.97 3
1126.04 4
1126.12 4
1126.20 5
1126.27 5
1126.35 5
1126.43 4
1126.51 4
1126.58 3
1126.66 3
1126.74 3
1126.81 3
1126.89 3
1126.97 4
1127.04 4
1127.12 5
1127.20 5
1127.28 5
1127.35 4
1127.43 4
1127.51 3
1127.58 2
1127.66 2
1127.74 2
1127.81 2
1127.89 3
1127.97 3
1128.04 3
1128.12 3
1128.20 3
1128.28 3
1128.35 3
1128.43 3
1128.51 3
1128.58 3
1128.66 3
1128.74 3
1128.81 3
1128.89 3
1128.97 3
1129.05 3
1129.12 4
1129.20 4
1129.28 4
1129.35 5
1129.43 5
1129.51 5
1129.59 5
1129.66 4
1129.74 4
1129.82 4
1129.89 4
1129.97 4
1130.05 4
1130.12 3
1130.20 3
1130.28 3
1130.36 2
1130.43 2
1130.51 2
1130.59 2
1130.66 2
1130.74 3
1130.82 3
1130.90 3
1130.97 3
1131.05 3
1131.13 3
1131.20 3
1131.28 3
1131.36 3
1131.43 3
1131.51 3
1131.59 3
1131.67 3
1131.74 3
1131.82 3
1131.90 2
1131.97 2
1132.05 2
1132.13 3
1132.21 3
1132.28 3
1132.36 4
1132.44 4
1132.51 4
1132.59 4
1132.67 4
1132.75 4
1132.82 3
1132.90 3
1132.98 2
1133.05 2
1133.13 2
1133.21 2
1133.29 3
1133.36 3
1133.44 4
1133.52 5
1133.59 5
1133.67 5
1133.75 5
1133.83 5
1133.90 4
1133.98 4
1134.06 4
1134.14 4
1134.21 3
1134.29 3
1134.37 3
1134.44 3
1134.52 3
1134.60 3
1134.68 3
1134.75 3
1134.83 3
1134.91 3
1134.98 4
1135.06 4
1135.14 5
1135.22 5
1135.29 6
1135.37 7
1135.45 7
1135.52 8
1135.60 8
1135.68 8
1135.76 8
1135.83 8
1135.91 8
1135.99 7
1136.07 7
1136.14 6
1136.22 5
1136.30 4
1136.37 3
1136.45 3
1136.53 3
1136.61 3
1136.68 4
1136.76 4
1136.84 5
1136.92 5
1136.99 6
1137.07 6
1137.15 6
1137.22 5
1137.30 5
1137.38 4
1137.46 4
1137.53 4
1137.61 4
1137.69 4
1137.77 4
1137.84 4
1137.92 4
1138.00 4
1138.08 3
1138.15 3
1138.23 2
1138.31 2
1138.38 2
1138.46 2
1138.54 2
1138.62 2
1138.69 3
1138.77 3
1138.85 4
1138.93 4
1139.00 4
1139.08 5
1139.16 5
1139.24 4
1139.31 4
1139.39 4
1139.47 4
1139.55 4
1139.62 4
1139.70 4
1139.78 4
1139.85 4
1139.93 4
1140.01 5
1140.09 5
1140.16 5
1140.24 5
1140.32 5
1140.40 5
1140.47 5
1140.55 5
1140.63 4
1140.71 4
1140.78 4
1140.86 3
1140.94 3
1141.02 4
1141.09 5
1141.17 6
1141.25 7
1141.33 8
1141.40 9
1141.48 10
1141.56 10
1141.64 10
1141.71 9
1141.79 8
1141.87 7
1141.95 6
1142.02 5
1142.10 5
1142.18 4
1142.26 3
1142.33 3
1142.41 2
1142.49 2
1142.56 1
1142.64 1
1142.72 0
1142.80 0
1142.87 0
1142.95 0
1143.03 0
1143.11 1
1143.18 1
1143.26 2
1143.34 2
1143.42 3
1143.49 3
1143.57 3
1143.65 3
1143.73 3
1143.81 3
1143.88 2
1143.96 2
1144.04 1
1144.12 1
1144.19 1
1144.27 1
1144.35 1
1144.43 2
1144.50 2
1144.58 2
1144.66 2
1144.74 2
1144.81 2
1144.89 2
1144.97 2
1145.05 2
1145.12 2
1145.20 2
1145.28 3
1145.36 3
1145.43 3
1145.51 2
1145.59 2
1145.67 2
1145.74 1
1145.82 1
1145.90 1
1145.98 1
1146.05 1
1146.13 2
1146.21 2
1146.29 2
1146.36 3
1146.44 3
1146.52 4
1146.60 5
1146.68 5
1146.75 6
1146.83 7
1146.91 7
1146.99 8
1147.06 8
1147.14 8
1147.22 8
1147.30 8
1147.37 7
1147.45 6
1147.53 6
1147.61 5
1147.68 4
1147.76 3
1147.84 3
1147.92 3
1148.00 3
1148.07 3
1148.15 3
1148.23 3
1148.31 4
1148.38 4
1148.46 4
1148.54 4
1148.62 3
1148.69 3
1148.77 3
1148.85 4
1148.93 4
1149.01 4
1149.08 4
1149.16 4
1149.24 5
1149.32 5
1149.39 5
1149.47 5
1149.55 6
1149.63 6
1149.70 7
1149.78 7
1149.86 7
1149.94 7
1150.02 7
1150.09 7
1150.17 7
1150.25 8
1150.33 9
1150.40 9
1150.48 10
1150.56 11
1150.64 11
1150.72 11
1150.79 11
1150.87 11
1150.95 10
1151.03 10
1151.10 10
1151.18 10
1151.26 10
1151.34 10
1151.41 10
1151.49 9
1151.57 9
1151.65 7
1151.73 6
1151.80 6
1151.88 5
1151.96 5
1152.04 6
1152.12 7
1152.19 8
1152.27 9
1152.35 10
1152.43 10
1152.50 10
1152.58 10
1152.66 10
1152.74 10
1152.82 10
1152.89 10
1152.97 10
1153.05 10
1153.13 9
1153.20 9
1153.28 9
1153.36 8
1153.44 8
1153.52 7
1153.59 7
1153.67 6
1153.75 5
1153.83 4
1153.91 4
1153.98 3
1154.06 3
1154.14 3
1154.22 3
1154.29 4
1154.37 5
1154.45 7
1154.53 8
1154.61 9
1154.68 9
1154.76 9
1154.84 9
1154.92 9
1155.00 8
1155.07 8
1155.15 8
1155.23 8
1155.31 8
1155.39 8
1155.46 9
1155.54 10
1155.62 10
1155.70 11
1155.77 11
1155.85 12
1155.93 12
1156.01 12
1156.09 12
1156.16 12
1156.24 11
1156.32 11
1156.40 10
1156.48 9
1156.55 9
1156.63 9
1156.71 9
1156.79 9
1156.87 9
1156.94 10
1157.02 10
1157.10 11
1157.18 11
1157.26 11
1157.33 10
1157.41 10
1157.49 9
1157.57 8
1157.65 7
1157.72 7
1157.80 6
1157.88 6
1157.96 5
1158.04 5
1158.11 5
1158.19 6
1158.27 6
1158.35 6
1158.43 7
1158.50 7
1158.58 8
1158.66 8
1158.74 8
1158.82 8
1158.89 7
1158.97 7
1159.05 7
1159.13 7
1159.21 7
1159.28 8
1159.36 8
1159.44 8
1159.52 9
1159.60 9
1159.67 9
1159.75 9
1159.83 9
1159.91 9
1159.99 10
1160.06 10
1160.14 10
1160.22 10
1160.30 10
1160.38 9
1160.46 9
1160.53 8
1160.61 7
1160.69 7
1160.77 7
1160.85 6
1160.92 6
1161.00 6
1161.08 5
1161.16 5
1161.24 5
1161.31 4
1161.39 4
1161.47 5
1161.55 5
1161.63 5
1161.71 5
1161.78 6
1161.86 6
1161.94 6
1162.02 5
1162.10 5
1162.17 5
1162.25 5
1162.33 4
1162.41 4
1162.49 4
1162.56 4
1162.64 4
1162.72 4
1162.80 5
1162.88 5
1162.96 6
1163.03 6
1163.11 7
1163.19 6
1163.27 6
1163.35 6
1163.42 5
1163.50 4
1163.58 4
1163.66 3
1163.74 3
1163.82 3
1163.89 3
1163.97 3
1164.05 4
1164.13 4
1164.21 4
1164.28 4
1164.36 5
1164.44 5
1164.52 6
1164.60 7
1164.68 8
1164.75 8
1164.83 9
1164.91 10
1164.99 10
1165.07 10
1165.15 9
1165.22 9
1165.30 8
1165.38 8
1165.46 7
1165.54 7
1165.61 7
1165.69 7
1165.77 7
1165.85 7
1165.93 7
1166.01 6
1166.08 6
1166.16 6
1166.24 6
1166.32 6
1166.40 6
1166.48 6
1166.55 6
1166.63 5
1166.71 5
1166.79 5
1166.87 5
1166.95 5
1167.02 5
1167.10 4
1167.18 4
1167.26 4
1167.34 3
1167.42 4
1167.49 4
1167.57 5
1167.65 6
1167.73 7
1167.81 8
1167.89 9
1167.96 10
1168.04 10
1168.12 10
1168.20 10
1168.28 9
1168.36 9
1168.43 8
1168.51 7
1168.59 6
1168.67 6
1168.75 6
1168.83 5
1168.90 5
1168.98 4
1169.06 4
1169.14 3
1169.22 3
1169.30 2
1169.37 2
1169.45 2
1169.53 3
1169.61 4
1169.69 5
1169.77 5
1169.84 6
1169.92 7
1170.00 7
1170.08 7
1170.16 7
1170.24 7
1170.32 6
1170.39 6
1170.47 5
1170.55 4
1170.63 4
1170.71 4
1170.79 4
1170.86 5
1170.94 6
1171.02 7
1171.10 8
1171.18 9
1171.26 10
1171.33 10
1171.41 10
1171.49 10
1171.57 10
1171.65 9
1171.73 9
1171.81 8
1171.88 8
1171.96 7
1172.04 7
1172.12 7
1172.20 8
1172.28 8
1172.35 9
1172.43 9
1172.51 10
1172.59 11
1172.67 11
1172.75 12
1172.83 12
1172.90 12
1172.98 12
1173.06 11
1173.14 10
1173.22 9
1173.30 8
1173.38 7
1173.45 6
1173.53 6
1173.61 6
1173.69 6
1173.77 7
1173.85 7
1173.93 8
1174.00 8
1174.08 8
1174.16 8
1174.24 8
1174.32 8
1174.40 8
1174.48 8
1174.55 9
1174.63 9
1174.71 10
1174.79 11
1174.87 12
1174.95 12
1175.02 11
1175.10 10
1175.18 9
1175.26 8
1175.34 7
1175.42 6
1175.50 6
1175.58 6
1175.65 6
1175.73 7
1175.81 8
1175.89 9
1175.97 10
1176.05 10
1176.13 9
1176.20 9
1176.28 8
1176.36 8
1176.44 7
1176.52 7
1176.60 7
1176.68 7
1176.75 7
1176.83 7
1176.91 7
1176.99 7
1177.07 7
1177.15 7
1177.23 8
1177.30 9
1177.38 10
1177.46 11
1177.54 12
1177.62 13
1177.70 13
1177.78 13
1177.86 13
1177.93 13
1178.01 13
1178.09 13
1178.17 12
1178.25 12
1178.33 11
1178.41 9
1178.48 8
1178.56 7
1178.64 6
1178.72 6
1178.80 5
1178.88 6
1178.96 6
1179.04 6
1179.11 5
1179.19 5
1179.27 5
1179.35 5
1179.43 5
1179.51 6
1179.59 7
1179.67 8
1179.74 9
1179.82 9
1179.90 10
1179.98 9
1180.06 9
1180.14 8
1180.22 8
1180.30 7
1180.37 7
1180.45 8
1180.53 9
1180.61 10
1180.69 11
1180.77 12
1180.85 12
1180.93 13
1181.00 13
1181.08 13
1181.16 13
1181.24 13
1181.32 13
1181.40 12
1181.48 12
1181.56 12
1181.63 11
1181.71 11
1181.79 10
1181.87 10
1181.95 10
1182.03 10
1182.11 10
1182.19 10
1182.27 10
1182.34 9
1182.42 9
1182.50 8
1182.58 7
1182.66 6
1182.74 5
1182.82 5
1182.90 5
1182.97 6
1183.05 7
1183.13 8
1183.21 9
1183.29 10
1183.37 11
1183.45 11
1183.53 10
1183.61 9
1183.68 8
1183.76 7
1183.84 6
1183.92 6
1184.00 5
1184.08 5
1184.16 5
1184.24 5
1184.32 5
1184.39 6
1184.47 7
1184.55 8
1184.63 9
1184.71 10
1184.79 11
1184.87 12
1184.95 12
1185.03 12
1185.10 12
1185.18 12
1185.26 11
1185.34 10
1185.42 9
1185.50 9
1185.58 8
1185.66 8
1185.74 8
1185.81 8
1185.89 7
1185.97 7
1186.05 7
1186.13 6
1186.21 6
1186.29 5
1186.37 5
1186.45 5
1186.53 5
1186.60 5
1186.68 5
1186.76 5
1186.84 5
1186.92 5
1187.00 5
1187.08 5
1187.16 6
1187.24 6
1187.31 7
1187.39 7
1187.47 7
1187.55 7
1187.63 6
1187.71 6
1187.79 5
1187.87 5
1187.95 4
1188.03 4
1188.10 4
1188.18 4
1188.26 5
1188.34 5
1188.42 5
1188.50 5
1188.58 5
1188.66 5
1188.74 5
1188.82 6
1188.89 6
1188.97 6
1189.05 6
1189.13 5
1189.21 5
1189.29 6
1189.37 6
1189.45 6
1189.53 6
1189.61 6
1189.69 6
1189.76 5
1189.84 6
1189.92 6
1190.00 7
1190.08 9
1190.16 10
1190.24 12
1190.32 14
1190.40 15
1190.48 16
1190.56 16
1190.63 16
1190.71 15
1190.79 14
1190.87 12
1190.95 11
1191.03 10
1191.11 9
1191.19 8
1191.27 7
1191.35 7
1191.43 7
1191.50 8
1191.58 9
1191.66 10
1191.74 12
1191.82 13
1191.90 14
1191.98 15
1192.06 15
1192.14 15
1192.22 15
1192.30 14
1192.38 14
1192.45 13
1192.53 12
1192.61 12
1192.69 11
1192.77 11
1192.85 10
1192.93 11
1193.01 11
1193.09 12
1193.17 13
1193.25 13
1193.33 14
1193.40 15
1193.48 15
1193.56 16
1193.64 15
1193.72 15
1193.80 14
1193.88 14
1193.96 13
1194.04 12
1194.12 11
1194.20 10
1194.28 10
1194.35 10
1194.43 10
1194.51 10
1194.59 11
1194.67 11
1194.75 11
1194.83 11
1194.91 10
1194.99 9
1195.07 8
1195.15 7
1195.23 6
1195.31 6
1195.38 5
1195.46 5
1195.54 6
1195.62 6
1195.70 6
1195.78 7
1195.86 7
1195.94 7
1196.02 8
1196.10 8
1196.18 9
1196.26 9
1196.34 9
1196.42 10
1196.49 9
1196.57 9
1196.65 8
1196.73 7
1196.81 6
1196.89 5
1196.97 5
1197.05 4
1197.13 3
1197.21 3
1197.29 2
1197.37 3
1197.45 3
1197.53 4
1197.61 5
1197.68 5
1197.76 6
1197.84 7
1197.92 7
1198.00 7
1198.08 7
1198.16 6
1198.24 6
1198.32 5
1198.40 5
1198.48 5
1198.56 5
1198.64 6
1198.72 7
1198.80 7
1198.87 8
1198.95 9
1199.03 9
1199.11 9
1199.19 10
1199.27 10
1199.35 10
1199.43 11
1199.51 11
1199.59 12
1199.67 12
1199.75 13
1199.83 13
1199.91 13
1199.99 13
1200.07 13
1200.14 12
1200.22 12
1200.30 12
1200.38 11
1200.46 11
1200.54 10
1200.62 10
1200.70 10
1200.78 10
1200.86 10
1200.94 10
1201.02 9
1201.10 9
1201.18 9
1201.26 9
1201.34 10
1201.42 10
1201.50 11
1201.57 12
1201.65 12
1201.73 12
1201.81 12
1201.89 12
1201.97 12
1202.05 12
1202.13 12
1202.21 12
1202.29 13
1202.37 13
1202.45 14
1202.53 14
1202.61 14
1202.69 14
1202.77 15
1202.85 15
1202.93 16
1203.01 17
1203.08 18
1203.16 18
1203.24 18
1203.32 17
1203.40 17
1203.48 16
1203.56 15
1203.64 14
1203.72 13
1203.80 12
1203.88 11
1203.96 11
1204.04 10
1204.12 10
1204.20 10
1204.28 10
1204.36 10
1204.44 10
1204.52 10
1204.60 10
1204.68 9
1204.76 10
1204.83 10
1204.91 11
1204.99 12
1205.07 13
1205.15 15
1205.23 16
1205.31 17
1205.39 19
1205.47 20
1205.55 20
1205.63 21
1205.71 21
1205.79 21
1205.87 21
1205.95 21
1206.03 21
1206.11 22
1206.19 23
1206.27 23
1206.35 23
1206.43 23
1206.51 22
1206.59 21
1206.67 20
1206.75 18
1206.82 17
1206.90 16
1206.98 15
1207.06 14
1207.14 14
1207.22 14
1207.30 14
1207.38 14
1207.46 15
1207.54 15
1207.62 15
1207.70 16
1207.78 16
1207.86 17
1207.94 18
1208.02 19
1208.10 21
1208.18 23
1208.26 25
1208.34 26
1208.42 27
1208.50 28
1208.58 28
1208.66 28
1208.74 27
1208.82 26
1208.90 25
1208.98 24
1209.06 23
1209.14 23
1209.21 23
1209.29 23
1209.37 23
1209.45 23
1209.53 23
1209.61 23
1209.69 23
1209.77 22
1209.85 21
1209.93 20
1210.01 19
1210.09 19
1210.17 20
1210.25 21
1210.33 23
1210.41 25
1210.49 26
1210.57 27
1210.65 28
1210.73 28
1210.81 27
1210.89 26
1210.97 25
1211.05 23
1211.13 22
1211.21 21
1211.29 20
1211.37 18
1211.45 17
1211.53 17
1211.61 16
1211.69 16
1211.77 16
1211.85 15
1211.93 16
1212.01 16
1212.09 16
1212.17 16
1212.25 16
1212.33 17
1212.41 17
1212.49 17
1212.57 18
1212.64 18
1212.72 18
1212.80 19
1212.88 19
1212.96 19
1213.04 19
1213.12 19
1213.20 18
1213.28 17
1213.36 16
1213.44 16
1213.52 16
1213.60 16
1213.68 17
1213.76 18
1213.84 19
1213.92 19
1214.00 19
1214.08 19
1214.16 19
1214.24 18
1214.32 19
1214.40 19
1214.48 20
1214.56 21
1214.64 22
1214.72 22
1214.80 22
1214.88 21
1214.96 20
1215.04 18
1215.12 17
1215.20 16
1215.28 15
1215.36 15
1215.44 15
1215.52 16
1215.60 16
1215.68 16
1215.76 16
1215.84 15
1215.92 15
1216.00 14
1216.08 14
1216.16 14
1216.24 15
1216.32 17
1216.40 18
1216.48 19
1216.56 20
1216.64 20
1216.72 20
1216.80 19
1216.88 19
1216.96 18
1217.04 18
1217.12 17
1217.20 17
1217.28 16
1217.36 16
1217.44 16
1217.52 15
1217.60 15
1217.68 15
1217.76 15
1217.84 14
1217.92 14
1218.00 14
1218.08 14
1218.16 14
1218.24 14
1218.32 14
1218.40 14
1218.48 14
1218.56 14
1218.64 14
1218.72 14
1218.80 14
1218.88 14
1218.96 14
1219.04 14
1219.12 14
1219.20 14
1219.28 13
1219.36 13
1219.44 12
1219.52 12
1219.60 12
1219.68 12
1219.76 12
1219.84 12
1219.92 12
1220.00 12
1220.08 12
1220.16 12
1220.24 13
1220.32 14
1220.40 15
1220.48 16
1220.56 16
1220.64 16
1220.72 16
1220.80 15
1220.88 14
1220.96 13
1221.04 12
1221.12 11
1221.20 10
1221.28 10
1221.36 10
1221.44 11
1221.52 11
1221.60 12
1221.68 13
1221.76 14
1221.84 15
1221.92 16
1222.00 16
1222.08 17
1222.16 17
1222.24 16
1222.32 15
1222.40 14
1222.48 14
1222.56 13
1222.64 13
1222.72 14
1222.80 14
1222.88 16
1222.96 17
1223.04 18
1223.12 19
1223.20 20
1223.28 21
1223.36 21
1223.45 21
1223.53 21
1223.61 20
1223.69 20
1223.77 20
1223.85 19
1223.93 19
1224.01 18
1224.09 18
1224.17 17
1224.25 16
1224.33 15
1224.41 15
1224.49 15
1224.57 15
1224.65 15
1224.73 15
1224.81 15
1224.89 16
1224.97 16
1225.05 16
1225.13 17
1225.21 17
1225.29 17
1225.37 16
1225.45 15
1225.53 14
1225.61 14
1225.69 14
1225.77 14
1225.85 16
1225.93 17
1226.01 19
1226.09 20
1226.17 21
1226.25 22
1226.33 22
1226.41 21
1226.49 20
1226.57 19
1226.65 18
1226.73 18
1226.81 18
1226.90 18
1226.98 18
1227.06 18
1227.14 19
1227.22 20
1227.30 22
1227.38 23
1227.46 24
1227.54 25
1227.62 26
1227.70 26
1227.78 26
1227.86 26
1227.94 26
1228.02 25
1228.10 25
1228.18 24
1228.26 24
1228.34 25
1228.42 25
1228.50 25
1228.58 25
1228.66 24
1228.74 23
1228.82 22
1228.90 21
1228.98 20
1229.06 19
1229.14 18
1229.22 17
1229.31 17
1229.39 16
1229.47 16
1229.55 16
1229.63 16
1229.71 16
1229.79 16
1229.87 17
1229.95 18
1230.03 19
1230.11 20
1230.19 22
1230.27 23
1230.35 24
1230.43 25
1230.51 25
1230.59 25
1230.67 24
1230.75 22
1230.83 21
1230.91 19
1230.99 17
1231.07 15
1231.15 14
1231.23 14
1231.32 15
1231.40 17
1231.48 19
1231.56 21
1231.64 23
1231.72 24
1231.80 25
1231.88 24
1231.96 23
1232.04 21
1232.12 19
1232.20 16
1232.28 15
1232.36 13
1232.44 13
1232.52 13
1232.60 13
1232.68 14
1232.76 15
1232.84 16
1232.92 17
1233.01 18
1233.09 19
1233.17 19
1233.25 19
1233.33 19
1233.41 19
1233.49 18
1233.57 18
1233.65 17
1233.73 16
1233.81 16
1233.89 16
1233.97 16
1234.05 17
1234.13 17
1234.21 18
1234.29 19
1234.37 19
1234.45 19
1234.53 20
1234.62 20
1234.70 21
1234.78 22
1234.86 23
1234.94 24
1235.02 25
1235.10 26
1235.18 25
1235.26 24
1235.34 23
1235.42 21
1235.50 19
1235.58 18
1235.66 17
1235.74 16
1235.82 16
1235.90 16
1235.99 16
1236.07 16
1236.15 17
1236.23 18
1236.31 19
1236.39 20
1236.47 22
1236.55 23
1236.63 23
1236.71 23
1236.79 22
1236.87 21
1236.95 20
1237.03 18
1237.11 17
1237.19 17
1237.27 17
1237.36 18
1237.44 19
1237.52 19
1237.60 20
1237.68 20
1237.76 20
1237.84 20
1237.92 20
1238.00 20
1238.08 20
1238.16 20
1238.24 20
1238.32 20
1238.40 20
1238.48 19
1238.57 18
1238.65 18
1238.73 17
1238.81 17
1238.89 17
1238.97 17
1239.05 18
1239.13 20
1239.21 21
1239.29 22
1239.37 22
1239.45 21
1239.53 21
1239.61 20
1239.69 19
1239.78 18
1239.86 18
1239.94 18
1240.02 18
1240.10 18
1240.18 19
1240.26 19
1240.34 19
1240.42 19
1240.50 20
1240.58 21
1240.66 22
1240.74 22
1240.83 23
1240.91 23
1240.99 22
1241.07 22
1241.15 21
1241.23 21
1241.31 20
1241.39 20
1241.47 20
1241.55 19
1241.63 19
1241.71 18
1241.79 18
1241.88 18
1241.96 18
1242.04 19
1242.12 20
1242.20 21
1242.28 22
1242.36 22
1242.44 22
1242.52 22
1242.60 23
1242.68 23
1242.76 24
1242.84 26
1242.93 27
1243.01 29
1243.09 30
1243.17 31
1243.25 31
1243.33 31
1243.41 30
1243.49 29
1243.57 28
1243.65 26
1243.73 25
1243.81 24
1243.90 23
1243.98 22
1244.06 22
1244.14 22
1244.22 22
1244.30 22
1244.38 23
1244.46 23
1244.54 24
1244.62 25
1244.70 26
1244.78 26
1244.87 26
1244.95 26
1245.03 26
1245.11 26
1245.19 26
1245.27 26
1245.35 26
1245.43 26
1245.51 25
1245.59 24
1245.67 23
1245.76 22
1245.84 21
1245.92 21
1246.00 20
1246.08 21
1246.16 21
1246.24 22
1246.32 23
1246.40 24
1246.48 25
1246.56 26
1246.65 26
1246.73 26
1246.81 25
1246.89 25
1246.97 24
1247.05 24
1247.13 24
1247.21 25
1247.29 26
1247.37 27
1247.46 27
1247.54 27
1247.62 26
1247.70 25
1247.78 24
1247.86 23
1247.94 22
1248.02 22
1248.10 22
1248.18 23
1248.26 23
1248.35 25
1248.43 25
1248.51 26
1248.59 26
1248.67 26
1248.75 26
1248.83 25
1248.91 24
1248.99 23
1249.08 22
1249.16 22
1249.24 21
1249.32 20
1249.40 19
1249.48 18
1249.56 17
1249.64 17
1249.72 17
1249.80 17
1249.89 18
1249.97 18
1250.05 19
1250.13 19
1250.21 19
1250.29 19
1250.37 19
1250.45 18
1250.53 18
1250.61 18
1250.70 18
1250.78 18
1250.86 18
1250.94 18
1251.02 18
1251.10 19
1251.18 19
1251.26 20
1251.34 20
1251.43 21
1251.51 22
1251.59 22
1251.67 21
1251.75 20
1251.83 18
1251.91 17
1251.99 15
1252.07 14
1252.16 14
1252.24 15
1252.32 17
1252.40 19
1252.48 21
1252.56 22
1252.64 24
1252.72 24
1252.80 25
1252.89 25
1252.97 25
1253.05 26
1253.13 26
1253.21 26
1253.29 26
1253.37 26
1253.45 26
1253.53 26
1253.62 26
1253.70 26
1253.78 26
1253.86 27
1253.94 28
1254.02 29
1254.10 30
1254.18 30
1254.27 30
1254.35 30
1254.43 29
1254.51 28
1254.59 27
1254.67 27
1254.75 26
1254.83 26
1254.91 26
1255.00 26
1255.08 26
1255.16 26
1255.24 26
1255.32 26
1255.40 26
1255.48 26
1255.56 26
1255.65 25
1255.73 25
1255.81 25
1255.89 25
1255.97 24
1256.05 24
1256.13 23
1256.21 22
1256.30 21
1256.38 20
1256.46 18
1256.54 17
1256.62 16
1256.70 15
1256.78 15
1256.86 15
1256.95 16
1257.03 17
1257.11 18
1257.19 20
1257.27 21
1257.35 23
1257.43 26
1257.51 28
1257.60 30
1257.68 33
1257.76 35
1257.84 36
1257.92 38
1258.00 38
1258.08 38
1258.17 38
1258.25 38
1258.33 38
1258.41 38
1258.49 39
1258.57 41
1258.65 43
1258.73 45
1258.82 47
1258.90 48
1258.98 48
1259.06 48
1259.14 47
1259.22 45
1259.30 43
1259.39 41
1259.47 39
1259.55 38
1259.63 37
1259.71 36
1259.79 35
1259.87 33
1259.95 31
1260.04 30
1260.12 28
1260.20 27
1260.28 26
1260.36 25
1260.44 25
1260.52 26
1260.61 26
1260.69 26
1260.77 25
1260.85 24
1260.93 22
1261.01 20
1261.09 19
1261.18 19
1261.26 19
1261.34 20
1261.42 21
1261.50 23
1261.58 24
1261.66 24
1261.75 24
1261.83 24
1261.91 23
1261.99 22
1262.07 22
1262.15 22
1262.23 23
1262.32 23
1262.40 24
1262.48 25
1262.56 25
1262.64 25
1262.72 25
1262.80 24
1262.89 24
1262.97 24
1263.05 23
1263.13 23
1263.21 23
1263.29 23
1263.37 24
1263.46 25
1263.54 26
1263.62 28
1263.70 29
1263.78 30
1263.86 30
1263.94 30
1264.03 30
1264.11 29
1264.19 28
1264.27 27
1264.35 25
1264.43 23
1264.52 21
1264.60 20
1264.68 19
1264.76 19
1264.84 19
1264.92 20
1265.00 20
1265.09 20
1265.17 20
1265.25 20
1265.33 20
1265.41 19
1265.49 19
1265.58 19
1265.66 20
1265.74 20
1265.82 21
1265.90 22
1265.98 23
1266.06 24
1266.15 24
1266.23 25
1266.31 26
1266.39 26
1266.47 26
1266.55 26
1266.64 26
1266.72 25
1266.80 25
1266.88 25
1266.96 25
1267.04 25
1267.13 25
1267.21 26
1267.29 26
1267.37 26
1267.45 26
1267.53 26
1267.61 26
1267.70 26
1267.78 26
1267.86 26
1267.94 26
1268.02 26
1268.10 26
1268.19 27
1268.27 28
1268.35 28
1268.43 30
1268.51 31
1268.59 32
1268.68 33
1268.76 34
1268.84 34
1268.92 34
1269.00 34
1269.08 34
1269.17 33
1269.25 33
1269.33 32
1269.41 32
1269.49 32
1269.57 31
1269.66 31
1269.74 31
1269.82 30
1269.90 30
1269.98 30
1270.06 30
1270.15 30
1270.23 30
1270.31 29
1270.39 28
1270.47 27
1270.55 26
1270.64 25
1270.72 24
1270.80 24
1270.88 24
1270.96 25
1271.04 26
1271.13 28
1271.21 31
1271.29 33
1271.37 34
1271.45 35
1271.54 36
1271.62 36
1271.70 35
1271.78 35
1271.86 34
1271.94 34
1272.03 34
1272.11 33
1272.19 33
1272.27 33
1272.35 32
1272.43 31
1272.52 30
1272.60 29
1272.68 28
1272.76 28
1272.84 28
1272.93 29
1273.01 30
1273.09 32
1273.17 34
1273.25 36
1273.33 38
1273.42 40
1273.50 40
1273.58 40
1273.66 40
1273.74 38
1273.83 37
1273.91 36
1273.99 34
1274.07 33
1274.15 32
1274.23 31
1274.32 30
1274.40 30
1274.48 30
1274.56 31
1274.64 33
1274.73 35
1274.81 38
1274.89 40
1274.97 43
1275.05 44
1275.13 45
1275.22 45
1275.30 45
1275.38 44
1275.46 44
1275.54 44
1275.63 44
1275.71 44
1275.79 44
1275.87 44
1275.95 44
1276.03 43
1276.12 41
1276.20 40
1276.28 38
1276.36 37
1276.44 36
1276.53 36
1276.61 36
1276.69 36
1276.77 36
1276.85 36
1276.94 35
1277.02 33
1277.10 30
1277.18 27
1277.26 23
1277.35 20
1277.43 18
1277.51 17
1277.59 17
1277.67 18
1277.76 21
1277.84 23
1277.92 26
1278.00 28
1278.08 29
1278.16 29
1278.25 29
1278.33 28
1278.41 27
1278.49 26
1278.57 26
1278.66 26
1278.74 26
1278.82 27
1278.90 28
1278.98 28
1279.07 28
1279.15 28
1279.23 27
1279.31 27
1279.39 26
1279.48 25
1279.56 25
1279.64 24
1279.72 24
1279.80 23
1279.89 22
1279.97 21
1280.05 20
1280.13 18
1280.21 17
1280.30 16
1280.38 16
1280.46 17
1280.54 18
1280.62 19
1280.71 21
1280.79 22
1280.87 23
1280.95 24
1281.03 25
1281.12 26
1281.20 27
1281.28 29
1281.36 30
1281.45 31
1281.53 32
1281.61 33
1281.69 33
1281.77 34
1281.86 34
1281.94 34
1282.02 33
1282.10 32
1282.18 31
1282.27 30
1282.35 28
1282.43 27
1282.51 27
1282.59 26
1282.68 25
1282.76 25
1282.84 25
1282.92 24
1283.00 24
1283.09 24
1283.17 24
1283.25 24
1283.33 24
1283.42 23
1283.50 23
1283.58 22
1283.66 22
1283.74 21
1283.83 21
1283.91 22
1283.99 22
1284.07 24
1284.15 25
1284.24 27
1284.32 29
1284.40 31
1284.48 33
1284.57 35
1284.65 36
1284.73 37
1284.81 37
1284.89 37
1284.98 36
1285.06 34
1285.14 32
1285.22 31
1285.30 29
1285.39 28
1285.47 29
1285.55 30
1285.63 32
1285.72 33
1285.80 35
1285.88 35
1285.96 35
1286.04 34
1286.13 33
1286.21 31
1286.29 30
1286.37 30
1286.46 31
1286.54 33
1286.62 35
1286.70 37
1286.78 39
1286.87 40
1286.95 41
1287.03 41
1287.11 40
1287.20 40
1287.28 40
1287.36 39
1287.44 40
1287.52 40
1287.61 41
1287.69 43
1287.77 44
1287.85 46
1287.94 47
1288.02 48
1288.10 48
1288.18 47
1288.27 46
1288.35 44
1288.43 42
1288.51 39
1288.59 37
1288.68 35
1288.76 33
1288.84 32
1288.92 31
1289.01 32
1289.09 33
1289.17 35
1289.25 38
1289.33 40
1289.42 42
1289.50 44
1289.58 45
1289.66 46
1289.75 46
1289.83 46
1289.91 46
1289.99 46
1290.08 44
1290.16 43
1290.24 41
1290.32 38
1290.41 36
1290.49 35
1290.57 34
1290.65 34
1290.73 35
1290.82 37
1290.90 38
1290.98 39
1291.06 38
1291.15 37
1291.23 36
1291.31 34
1291.39 33
1291.48 32
1291.56 31
1291.64 30
1291.72 30
1291.81 29
1291.89 29
1291.97 28
1292.05 27
1292.13 27
1292.22 27
1292.30 27
1292.38 27
1292.46 28
1292.55 29
1292.63 29
1292.71 30
1292.79 31
1292.88 32
1292.96 33
1293.04 35
1293.12 36
1293.21 37
1293.29 37
1293.37 36
1293.45 33
1293.54 30
1293.62 27
1293.70 25
1293.78 23
1293.87 24
1293.95 25
1294.03 28
1294.11 31
1294.20 35
1294.28 39
1294.36 43
1294.44 46
1294.53 50
1294.61 53
1294.69 55
1294.77 55
1294.86 55
1294.94 53
1295.02 50
1295.10 46
1295.19 42
1295.27 38
1295.35 35
1295.43 33
1295.52 31
1295.60 31
1295.68 31
1295.76 31
1295.85 31
1295.93 32
1296.01 32
1296.09 32
1296.18 31
1296.26 31
1296.34 31
1296.42 32
1296.51 32
1296.59 33
1296.67 34
1296.75 35
1296.84 35
1296.92 36
1297.00 35
1297.08 34
1297.17 32
1297.25 30
1297.33 28
1297.41 26
1297.50 24
1297.58 23
1297.66 23
1297.74 24
1297.83 24
1297.91 25
1297.99 25
1298.07 25
1298.16 24
1298.24 25
1298.32 26
1298.40 28
1298.49 31
1298.57 34
1298.65 38
1298.74 41
1298.82 43
1298.90 45
1298.98 46
1299.07 47
1299.15 48
1299.23 48
1299.31 49
1299.40 49
1299.48 49
1299.56 50
1299.64 50
1299.73 50
1299.81 50
1299.89 49
1299.97 48
1300.06 48
1300.14 47
1300.22 48
1300.31 48
1300.39 49
1300.47 49
1300.55 50
1300.64 50
1300.72 51
1300.80 51
1300.88 51
1300.97 51
1301.05 51
1301.13 51
1301.21 51
1301.30 50
1301.38 48
1301.46 47
1301.55 45
1301.63 42
1301.71 41
1301.79 39
1301.88 38
1301.96 37
1302.04 37
1302.12 37
1302.21 36
1302.29 35
1302.37 34
1302.46 33
1302.54 32
1302.62 32
1302.70 31
1302.79 31
1302.87 32
1302.95 32
1303.03 33
1303.12 35
1303.20 36
1303.28 37
1303.37 38
1303.45 40
1303.53 41
1303.61 42
1303.70 43
1303.78 43
1303.86 42
1303.95 40
1304.03 38
1304.11 36
1304.19 35
1304.28 33
1304.36 33
1304.44 33
1304.52 34
1304.61 35
1304.69 37
1304.77 38
1304.86 40
1304.94 40
1305.02 41
1305.10 41
1305.19 41
1305.27 41
1305.35 40
1305.44 40
1305.52 41
1305.60 41
1305.68 41
1305.77 41
1305.85 41
1305.93 40
1306.02 39
1306.10 38
1306.18 38
1306.26 38
1306.35 39
1306.43 40
1306.51 42
1306.60 44
1306.68 45
1306.76 45
1306.84 45
1306.93 44
1307.01 43
1307.09 41
1307.18 40
1307.26 38
1307.34 38
1307.42 37
1307.51 37
1307.59 37
1307.67 37
1307.76 36
1307.84 35
1307.92 34
1308.00 33
1308.09 32
1308.17 31
1308.25 30
1308.34 29
1308.42 29
1308.50 29
1308.58 28
1308.67 28
1308.75 29
1308.83 29
1308.92 30
1309.00 32
1309.08 34
1309.17 36
1309.25 38
1309.33 40
1309.41 42
1309.50 44
1309.58 45
1309.66 45
1309.75 44
1309.83 43
1309.91 42
1309.99 40
1310.08 39
1310.16 38
1310.24 38
1310.33 38
1310.41 38
1310.49 39
1310.58 40
1310.66 41
1310.74 42
1310.82 43
1310.91 44
1310.99 46
1311.07 48
1311.16 50
1311.24 51
1311.32 53
1311.41 53
1311.49 52
1311.57 50
1311.65 47
1311.74 43
1311.82 39
1311.90 35
1311.99 32
1312.07 30
1312.15 29
1312.24 29
1312.32 30
1312.40 31
1312.48 31
1312.57 32
1312.65 32
1312.73 31
1312.82 30
1312.90 29
1312.98 28
1313.07 27
1313.15 27
1313.23 27
1313.32 27
1313.40 28
1313.48 29
1313.56 30
1313.65 32
1313.73 34
1313.81 37
1313.90 39
1313.98 42
1314.06 44
1314.15 45
1314.23 46
1314.31 46
1314.40 45
1314.48 45
1314.56 45
1314.65 45
1314.73 46
1314.81 46
1314.89 46
1314.98 46
1315.06 46
1315.14 45
1315.23 45
1315.31 45
1315.39 46
1315.48 46
1315.56 45
1315.64 45
1315.73 43
1315.81 42
1315.89 40
1315.98 40
1316.06 40
1316.14 40
1316.22 42
1316.31 44
1316.39 47
1316.47 49
1316.56 51
1316.64 53
1316.72 54
1316.81 54
1316.89 53
1316.97 51
1317.06 49
1317.14 46
1317.22 44
1317.31 43
1317.39 43
1317.47 44
1317.56 45
1317.64 47
1317.72 49
1317.81 50
1317.89 52
1317.97 53
1318.05 53
1318.14 53
1318.22 52
1318.30 51
1318.39 50
1318.47 48
1318.55 46
1318.64 44
1318.72 42
1318.80 41
1318.89 41
1318.97 42
1319.05 44
1319.14 47
1319.22 51
1319.30 55
1319.39 58
1319.47 61
1319.55 63
1319.64 63
1319.72 61
1319.80 59
1319.89 56
1319.97 54
1320.05 52
1320.14 50
1320.22 50
1320.30 49
1320.39 49
1320.47 49
1320.55 48
1320.64 47
1320.72 47
1320.80 47
1320.89 46
1320.97 47
1321.05 47
1321.14 47
1321.22 48
1321.30 49
1321.39 49
1321.47 50
1321.55 51
1321.64 52
1321.72 53
1321.80 52
1321.89 51
1321.97 50
1322.05 49
1322.14 47
1322.22 46
1322.30 45
1322.39 44
1322.47 42
1322.55 40
1322.64 38
1322.72 35
1322.80 32
1322.89 30
1322.97 28
1323.05 27
1323.14 26
1323.22 27
1323.30 28
1323.39 29
1323.47 30
1323.55 32
1323.64 34
1323.72 36
1323.80 38
1323.89 39
1323.97 41
1324.05 42
1324.14 42
1324.22 42
1324.30 41
1324.39 40
1324.47 38
1324.55 36
1324.64 33
1324.72 32
1324.80 30
1324.89 30
1324.97 31
1325.06 32
1325.14 34
1325.22 36
1325.31 38
1325.39 39
1325.47 40
1325.56 40
1325.64 39
1325.72 39
1325.81 38
1325.89 37
1325.97 36
1326.06 35
1326.14 35
1326.22 35
1326.31 36
1326.39 37
1326.47 38
1326.56 39
1326.64 40
1326.72 41
1326.81 41
1326.89 42
1326.97 43
1327.06 44
1327.14 44
1327.23 44
1327.31 44
1327.39 44
1327.48 42
1327.56 41
1327.64 39
1327.73 37
1327.81 35
1327.89 33
1327.98 32
1328.06 31
1328.14 31
1328.23 31
1328.31 31
1328.39 31
1328.48 32
1328.56 33
1328.65 34
1328.73 35
1328.81 36
1328.90 37
1328.98 37
1329.06 37
1329.15 36
1329.23 35
1329.31 34
1329.40 33
1329.48 32
1329.56 31
1329.65 31
1329.73 30
1329.82 30
1329.90 29
1329.98 28
1330.07 27
1330.15 26
1330.23 26
1330.32 27
1330.40 28
1330.48 30
1330.57 33
1330.65 36
1330.74 40
1330.82 43
1330.90 46
1330.99 49
1331.07 51
1331.15 52
1331.24 52
1331.32 51
1331.40 50
1331.49 48
1331.57 46
1331.66 44
1331.74 41
1331.82 40
1331.91 38
1331.99 37
1332.07 36
1332.16 36
1332.24 36
1332.32 36
1332.41 36
1332.49 36
1332.58 36
1332.66 36
1332.74 35
1332.83 34
1332.91 33
1332.99 32
1333.08 30
1333.16 28
1333.25 27
1333.33 26
1333.41 25
1333.50 25
1333.58 26
1333.66 27
1333.75 29
1333.83 31
1333.91 34
1334.00 36
1334.08 37
1334.17 38
1334.25 38
1334.33 37
1334.42 36
1334.50 34
1334.58 34
1334.67 33
1334.75 34
1334.84 35
1334.92 36
1335.00 37
1335.09 39
1335.17 40
1335.25 41
1335.34 41
1335.42 41
1335.51 40
1335.59 39
1335.67 38
1335.76 36
1335.84 34
1335.92 34
1336.01 34
1336.09 35
1336.18 37
1336.26 40
1336.34 44
1336.43 47
1336.51 49
1336.60 51
1336.68 51
1336.76 51
1336.85 49
1336.93 48
1337.01 46
1337.10 45
1337.18 44
1337.27 43
1337.35 43
1337.43 42
1337.52 42
1337.60 41
1337.69 40
1337.77 39
1337.85 37
1337.94 36
1338.02 33
1338.10 31
1338.19 30
1338.27 29
1338.36 28
1338.44 28
1338.52 29
1338.61 30
1338.69 32
1338.78 34
1338.86 36
1338.94 39
1339.03 41
1339.11 44
1339.19 46
1339.28 49
1339.36 50
1339.45 51
1339.53 51
1339.61 50
1339.70 49
1339.78 47
1339.87 46
1339.95 46
1340.03 46
1340.12 48
1340.20 49
1340.29 51
1340.37 51
1340.45 51
1340.54 50
1340.62 48
1340.70 46
1340.79 45
1340.87 44
1340.96 44
1341.04 43
1341.12 43
1341.21 43
1341.29 43
1341.38 42
1341.46 42
1341.54 41
1341.63 40
1341.71 40
1341.80 39
1341.88 39
1341.96 39
1342.05 39
1342.13 39
1342.22 40
1342.30 40
1342.38 41
1342.47 42
1342.55 43
1342.64 44
1342.72 44
1342.80 44
1342.89 43
1342.97 42
1343.06 41
1343.14 39
1343.22 38
1343.31 37
1343.39 36
1343.48 36
1343.56 36
1343.64 37
1343.73 37
1343.81 38
1343.90 38
1343.98 39
1344.06 40
1344.15 41
1344.23 43
1344.32 45
1344.40 48
1344.48 51
1344.57 54
1344.65 56
1344.74 58
1344.82 58
1344.91 58
1344.99 57
1345.07 55
1345.16 53
1345.24 51
1345.33 50
1345.41 50
1345.49 51
1345.58 53
1345.66 55
1345.75 58
1345.83 60
1345.91 62
1346.00 62
1346.08 61
1346.17 59
1346.25 56
1346.33 53
1346.42 49
1346.50 45
1346.59 42
1346.67 40
1346.76 39
1346.84 38
1346.92 39
1347.01 39
1347.09 40
1347.18 40
1347.26 40
1347.34 39
1347.43 39
1347.51 38
1347.60 38
1347.68 37
1347.76 37
1347.85 36
1347.93 36
1348.02 35
1348.10 35
1348.19 35
1348.27 37
1348.35 39
1348.44 43
1348.52 47
1348.61 50
1348.69 52
1348.77 53
1348.86 52
1348.94 50
1349.03 46
1349.11 43
1349.20 40
1349.28 37
1349.36 36
1349.45 35
1349.53 36
1349.62 37
1349.70 38
1349.79 39
1349.87 40
1349.95 40
1350.04 41
1350.12 41
1350.21 42
1350.29 43
1350.37 44
1350.46 45
1350.54 46
1350.63 46
1350.71 45
1350.80 44
1350.88 43
1350.96 43
1351.05 42
1351.13 42
1351.22 42
1351.30 41
1351.39 40
1351.47 38
1351.55 37
1351.64 36
1351.72 36
1351.81 36
1351.89 37
1351.98 39
1352.06 42
1352.14 44
1352.23 47
1352.31 48
1352.40 49
1352.48 49
1352.57 48
1352.65 47
1352.73 45
1352.82 43
1352.90 42
1352.99 41
1353.07 41
1353.16 42
1353.24 42
1353.32 43
1353.41 43
1353.49 43
1353.58 43
1353.66 42
1353.75 42
1353.83 41
1353.92 41
1354.00 41
1354.08 42
1354.17 42
1354.25 43
1354.34 44
1354.42 44
1354.51 44
1354.59 44
1354.67 44
1354.76 43
1354.84 42
1354.93 40
1355.01 39
1355.10 39
1355.18 39
1355.27 41
1355.35 44
1355.43 47
1355.52 50
1355.60 52
1355.69 54
1355.77 54
1355.86 54
1355.94 52
1356.02 51
1356.11 49
1356.19 47
1356.28 45
1356.36 43
1356.45 41
1356.53 39
1356.62 37
1356.70 35
1356.78 34
1356.87 34
1356.95 35
1357.04 37
1357.12 39
1357.21 42
1357.29 44
1357.38 46
1357.46 47
1357.54 47
1357.63 46
1357.71 44
1357.80 42
1357.88 40
1357.97 40
1358.05 40
1358.14 41
1358.22 42
1358.30 43
1358.39 44
1358.47 45
1358.56 45
1358.64 44
1358.73 44
1358.81 43
1358.90 42
1358.98 41
1359.07 40
1359.15 39
1359.23 38
1359.32 37
1359.40 37
1359.49 37
1359.57 37
1359.66 38
1359.74 39
1359.83 40
1359.91 41
1360.00 42
1360.08 42
1360.16 42
1360.25 41
1360.33 41
1360.42 41
1360.50 42
1360.59 43
1360.67 44
1360.76 46
1360.84 48
1360.93 50
1361.01 51
1361.09 52
1361.18 52
1361.26 51
1361.35 50
1361.43 48
1361.52 47
1361.60 46
1361.69 44
1361.77 43
1361.86 42
1361.94 41
1362.02 40
1362.11 40
1362.19 40
1362.28 41
1362.36 43
1362.45 46
1362.53 50
1362.62 53
1362.70 56
1362.79 59
1362.87 61
1362.96 61
1363.04 60
1363.12 58
1363.21 56
1363.29 54
1363.38 52
1363.46 50
1363.55 49
1363.63 48
1363.72 47
1363.80 47
1363.89 47
1363.97 47
1364.06 47
1364.14 47
1364.23 47
1364.31 48
1364.39 49
1364.48 51
1364.56 53
1364.65 55
1364.73 57
1364.82 59
1364.90 61
1364.99 62
1365.07 62
1365.16 62
1365.24 61
1365.33 60
1365.41 58
1365.50 56
1365.58 54
1365.67 53
1365.75 52
1365.83 51
1365.92 51
1366.00 50
1366.09 50
1366.17 49
1366.26 49
1366.34 48
1366.43 48
1366.51 48
1366.60 48
1366.68 49
1366.77 49
1366.85 50
1366.94 50
1367.02 51
1367.11 50
1367.19 49
1367.28 48
1367.36 45
1367.44 43
1367.53 41
1367.61 38
1367.70 37
1367.78 36
1367.87 36
1367.95 37
1368.04 39
1368.12 41
1368.21 44
1368.29 46
1368.38 48
1368.46 49
1368.55 49
1368.63 49
1368.72 49
1368.80 48
1368.89 47
1368.97 47
1369.06 46
1369.14 45
1369.23 44
1369.31 43
1369.40 41
1369.48 39
1369.56 37
1369.65 36
1369.73 36
1369.82 37
1369.90 39
1369.99 41
1370.07 43
1370.16 45
1370.24 47
1370.33 48
1370.41 49
1370.50 49
1370.58 49
1370.67 48
1370.75 47
1370.84 45
1370.92 44
1371.01 42
1371.09 41
1371.18 40
1371.26 40
1371.35 41
1371.43 44
1371.52 46
1371.60 50
1371.69 53
1371.77 55
1371.86 56
1371.94 56
1372.03 55
1372.11 53
1372.20 51
1372.28 49
1372.37 47
1372.45 46
1372.54 44
1372.62 43
1372.71 42
1372.79 41
1372.88 40
1372.96 38
1373.05 37
1373.13 36
1373.21 36
1373.30 36
1373.38 38
1373.47 40
1373.55 42
1373.64 45
1373.72 48
1373.81 50
1373.89 51
1373.98 51
1374.06 51
1374.15 50
1374.23 48
1374.32 46
1374.40 45
1374.49 44
1374.57 43
1374.66 43
1374.74 43
1374.83 43
1374.91 43
1375.00 44
1375.08 45
1375.17 46
1375.25 47
1375.34 49
1375.42 50
1375.51 50
1375.59 50
1375.68 50
1375.76 49
1375.85 49
1375.93 49
1376.02 49
1376.10 49
1376.19 49
1376.27 50
1376.36 50
1376.44 50
1376.53 50
1376.61 49
1376.70 49
1376.79 49
1376.87 49
1376.96 48
1377.04 48
1377.13 47
1377.21 47
1377.30 46
1377.38 45
1377.47 44
1377.55 43
1377.64 42
1377.72 42
1377.81 42
1377.89 42
1377.98 43
1378.06 44
1378.15 45
1378.23 47
1378.32 49
1378.40 50
1378.49 51
1378.57 51
1378.66 51
1378.74 50
1378.83 50
1378.91 50
1379.00 49
1379.08 49
1379.17 49
1379.25 48
1379.34 48
1379.42 49
1379.51 50
1379.59 52
1379.68 54
1379.76 57
1379.85 59
1379.93 60
1380.02 60
1380.10 59
1380.19 58
1380.27 56
1380.36 54
1380.45 52
1380.53 49
1380.62 47
1380.70 45
1380.79 42
1380.87 40
1380.96 37
1381.04 35
1381.13 34
1381.21 33
1381.30 33
1381.38 34
1381.47 35
1381.55 37
1381.64 39
1381.72 41
1381.81 43
1381.89 45
1381.98 46
1382.06 47
1382.15 47
1382.23 47
1382.32 45
1382.40 44
1382.49 43
1382.58 42
1382.66 43
1382.75 45
1382.83 47
1382.92 50
1383.00 54
1383.09 57
1383.17 59
1383.26 61
1383.34 62
1383.43 62
1383.51 62
1383.60 60
1383.68 58
1383.77 54
1383.85 51
1383.94 47
1384.02 43
1384.11 40
1384.20 39
1384.28 39
1384.37 40
1384.45 41
1384.54 43
1384.62 46
1384.71 47
1384.79 49
1384.88 49
1384.96 50
1385.05 50
1385.13 50
1385.22 50
1385.30 49
1385.39 49
1385.47 48
1385.56 48
1385.65 48
1385.73 48
1385.82 48
1385.90 48
1385.99 48
1386.07 47
1386.16 46
1386.24 45
1386.33 44
1386.41 43
1386.50 42
1386.58 42
1386.67 43
1386.75 44
1386.84 45
1386.93 46
1387.01 48
1387.10 49
1387.18 51
1387.27 51
1387.35 51
1387.44 50
1387.52 49
1387.61 47
1387.69 46
1387.78 44
1387.86 42
1387.95 41
1388.04 39
1388.12 38
1388.21 37
1388.29 36
1388.38 35
1388.46 34
1388.55 34
1388.63 34
1388.72 34
1388.80 35
1388.89 37
1388.98 39
1389.06 41
1389.15 44
1389.23 46
1389.32 48
1389.40 50
1389.49 51
1389.57 53
1389.66 54
1389.74 54
1389.83 55
1389.92 55
1390.00 54
1390.09 53
1390.17 51
1390.26 49
1390.34 47
1390.43 46
1390.51 45
1390.60 46
1390.68 48
1390.77 51
1390.86 54
1390.94 58
1391.03 62
1391.11 64
1391.20 65
1391.28 65
1391.37 63
1391.45 61
1391.54 59
1391.63 58
1391.71 59
1391.80 60
1391.88 63
1391.97 66
1392.05 70
1392.14 72
1392.22 74
1392.31 75
1392.39 74
1392.48 73
1392.57 71
1392.65 69
1392.74 67
1392.82 64
1392.91 61
1392.99 59
1393.08 56
1393.16 53
1393.25 51
1393.34 49
1393.42 49
1393.51 49
1393.59 50
1393.68 51
1393.76 53
1393.85 54
1393.93 54
1394.02 54
1394.11 55
1394.19 56
1394.28 57
1394.36 58
1394.45 60
1394.53 61
1394.62 62
1394.71 63
1394.79 63
1394.88 62
1394.96 61
1395.05 60
1395.13 58
1395.22 56
1395.30 54
1395.39 52
1395.48 49
1395.56 47
1395.65 45
1395.73 43
1395.82 42
1395.90 42
1395.99 42
1396.08 44
1396.16 45
1396.25 47
1396.33 49
1396.42 50
1396.50 50
1396.59 50
1396.67 50
1396.76 51
1396.85 52
1396.93 53
1397.02 54
1397.10 55
1397.19 55
1397.27 54
1397.36 53
1397.45 52
1397.53 51
1397.62 50
1397.70 50
1397.79 52
1397.87 54
1397.96 57
1398.05 59
1398.13 61
1398.22 62
1398.30 62
1398.39 61
1398.47 59
1398.56 56
1398.65 52
1398.73 49
1398.82 46
1398.90 45
1398.99 44
1399.07 43
1399.16 44
1399.25 45
1399.33 46
1399.42 46
1399.50 47
1399.59 48
1399.68 48
1399.76 47
1399.85 47
1399.93 46
1400.02 45
1400.10 43
1400.19 42
1400.28 41
1400.36 41
1400.45 42
1400.53 44
1400.62 46
1400.70 48
1400.79 50
1400.88 50
1400.96 50
1401.05 48
1401.13 47
1401.22 46
1401.31 45
1401.39 45
1401.48 45
1401.56 46
1401.65 47
1401.73 46
1401.82 45
1401.91 43
1401.99 40
1402.08 37
1402.16 36
1402.25 35
1402.33 36
1402.42 38
1402.51 40
1402.59 42
1402.68 44
1402.76 45
1402.85 45
1402.94 44
1403.02 43
1403.11 42
1403.19 41
1403.28 40
1403.37 39
1403.45 38
1403.54 38
1403.62 37
1403.71 37
1403.79 38
1403.88 40
1403.97 42
1404.05 45
1404.14 48
1404.22 50
1404.31 51
1404.40 52
1404.48 52
1404.57 52
1404.65 51
1404.74 51
1404.83 51
1404.91 51
1405.00 51
1405.08 50
1405.17 49
1405.26 47
1405.34 44
1405.43 42
1405.51 39
1405.60 37
1405.68 36
1405.77 34
1405.86 33
1405.94 31
1406.03 29
1406.11 27
1406.20 24
1406.29 22
1406.37 21
1406.46 22
1406.54 23
1406.63 26
1406.72 29
1406.80 33
1406.89 37
1406.97 40
1407.06 42
1407.15 43
1407.23 43
1407.32 42
1407.40 39
1407.49 37
1407.58 34
1407.66 32
1407.75 31
1407.83 31
1407.92 31
1408.01 33
1408.09 35
1408.18 38
1408.26 40
1408.35 43
1408.44 44
1408.52 46
1408.61 48
1408.69 49
1408.78 49
1408.87 50
1408.95 50
1409.04 50
1409.12 50
1409.21 50
1409.30 50
1409.38 50
1409.47 50
1409.56 50
1409.64 50
1409.73 49
1409.81 47
1409.90 45
1409.99 42
1410.07 39
1410.16 37
1410.24 35
1410.33 34
1410.42 34
1410.50 35
1410.59 36
1410.67 38
1410.76 41
1410.85 43
1410.93 46
1411.02 48
1411.10 50
1411.19 52
1411.28 53
1411.36 53
1411.45 53
1411.54 53
1411.62 53
1411.71 53
1411.79 53
1411.88 54
1411.97 54
1412.05 56
1412.14 57
1412.22 58
1412.31 59
1412.40 60
1412.48 60
1412.57 60
1412.66 59
1412.74 58
1412.83 58
1412.91 58
1413.00 58
1413.09 59
1413.17 60
1413.26 61
1413.34 61
1413.43 61
1413.52 60
1413.60 59
1413.69 58
1413.78 57
1413.86 56
1413.95 56
1414.03 55
1414.12 54
1414.21 53
1414.29 51
1414.38 50
1414.47 50
1414.55 49
1414.64 50
1414.72 50
1414.81 51
1414.90 51
1414.98 51
1415.07 51
1415.15 50
1415.24 49
1415.33 47
1415.41 44
1415.50 42
1415.59 39
1415.67 37
1415.76 35
1415.84 35
1415.93 35
1416.02 36
1416.10 38
1416.19 40
1416.28 41
1416.36 43
1416.45 44
1416.54 46
1416.62 47
1416.71 49
1416.79 51
1416.88 54
1416.97 57
1417.05 59
1417.14 61
1417.23 62
1417.31 63
1417.40 63
1417.48 62
1417.57 62
1417.66 62
1417.74 62
1417.83 61
1417.92 61
1418.00 60
1418.09 58
1418.17 56
1418.26 53
1418.35 51
1418.43 48
1418.52 46
1418.61 45
1418.69 44
1418.78 45
1418.87 46
1418.95 48
1419.04 49
1419.12 50
1419.21 50
1419.30 49
1419.38 47
1419.47 46
1419.56 46
1419.64 46
1419.73 47
1419.82 49
1419.90 52
1419.99 54
1420.07 55
1420.16 55
1420.25 54
1420.33 52
1420.42 50
1420.51 49
1420.59 48
1420.68 48
1420.77 50
1420.85 53
1420.94 56
1421.03 60
1421.11 62
1421.20 64
1421.28 65
1421.37 65
1421.46 64
1421.54 62
1421.63 60
1421.72 58
1421.80 55
1421.89 52
1421.98 50
1422.06 47
1422.15 44
1422.24 43
1422.32 42
1422.41 41
1422.49 41
1422.58 42
1422.67 42
1422.75 42
1422.84 42
1422.93 41
1423.01 40
1423.10 39
1423.19 39
1423.27 39
1423.36 41
1423.45 43
1423.53 46
1423.62 49
1423.71 51
1423.79 53
1423.88 55
1423.96 56
1424.05 57
1424.14 58
1424.22 60
1424.31 61
1424.40 63
1424.48 66
1424.57 67
1424.66 69
1424.74 70
1424.83 71
1424.92 71
1425.00 70
1425.09 69
1425.18 67
1425.26 64
1425.35 62
1425.44 60
1425.52 59
1425.61 58
1425.70 58
1425.78 59
1425.87 59
1425.95 60
1426.04 61
1426.13 62
1426.21 62
1426.30 63
1426.39 64
1426.47 65
1426.56 65
1426.65 65
1426.73 64
1426.82 62
1426.91 60
1426.99 57
1427.08 55
1427.17 53
1427.25 52
1427.34 51
1427.43 50
1427.51 49
1427.60 48
1427.69 47
1427.77 46
1427.86 45
1427.95 44
1428.03 44
1428.12 44
1428.21 45
1428.29 47
1428.38 50
1428.47 53
1428.55 55
1428.64 57
1428.73 59
1428.81 60
1428.90 59
1428.99 59
1429.07 58
1429.16 58
1429.25 58
1429.33 58
1429.42 59
1429.51 59
1429.59 59
1429.68 58
1429.77 57
1429.85 56
1429.94 55
1430.03 55
1430.11 55
1430.20 56
1430.29 57
1430.37 58
1430.46 58
1430.55 57
1430.63 56
1430.72 55
1430.81 54
1430.89 54
1430.98 55
1431.07 57
1431.15 59
1431.24 61
1431.33 64
1431.41 66
1431.50 68
1431.59 69
1431.67 68
1431.76 67
1431.85 66
1431.93 65
1432.02 64
1432.11 65
1432.19 68
1432.28 71
1432.37 75
1432.45 78
1432.54 79
1432.63 77
1432.71 74
1432.80 69
1432.89 64
1432.98 59
1433.06 56
1433.15 54
1433.24 54
1433.32 55
1433.41 57
1433.50 60
1433.58 63
1433.67 66
1433.76 70
1433.84 74
1433.93 77
1434.02 80
1434.10 82
1434.19 82
1434.28 82
1434.36 81
1434.45 79
1434.54 78
1434.62 76
1434.71 75
1434.80 74
1434.89 72
1434.97 71
1435.06 70
1435.15 69
1435.23 68
1435.32 67
1435.41 67
1435.49 67
1435.58 66
1435.67 66
1435.75 65
1435.84 64
1435.93 63
1436.01 64
1436.10 65
1436.19 67
1436.27 70
1436.36 73
1436.45 75
1436.54 75
1436.62 74
1436.71 71
1436.80 67
1436.88 63
1436.97 60
1437.06 58
1437.14 58
1437.23 58
1437.32 59
1437.40 59
1437.49 60
1437.58 60
1437.67 59
1437.75 58
1437.84 57
1437.93 56
1438.01 55
1438.10 56
1438.19 57
1438.27 58
1438.36 60
1438.45 61
1438.53 62
1438.62 62
1438.71 61
1438.80 60
1438.88 60
1438.97 60
1439.06 61
1439.14 62
1439.23 65
1439.32 66
1439.40 68
1439.49 68
1439.58 68
1439.66 67
1439.75 66
1439.84 64
1439.93 63
1440.01 62
1440.10 60
1440.19 58
1440.27 55
1440.36 53
1440.45 50
1440.53 48
1440.62 47
1440.71 47
1440.80 48
1440.88 49
1440.97 51
1441.06 53
1441.14 54
1441.23 56
1441.32 57
1441.41 58
1441.49 60
1441.58 62
1441.67 63
1441.75 65
1441.84 67
1441.93 69
1442.01 71
1442.10 73
1442.19 74
1442.28 75
1442.36 75
1442.45 74
1442.54 73
1442.62 72
1442.71 70
1442.80 68
1442.88 65
1442.97 63
1443.06 60
1443.15 57
1443.23 54
1443.32 52
1443.41 51
1443.49 51
1443.58 53
1443.67 55
1443.76 58
1443.84 61
1443.93 64
1444.02 65
1444.10 65
1444.19 64
1444.28 62
1444.37 60
1444.45 58
1444.54 57
1444.63 57
1444.71 58
1444.80 60
1444.89 62
1444.98 64
1445.06 65
1445.15 66
1445.24 66
1445.32 65
1445.41 64
1445.50 63
1445.59 61
1445.67 60
1445.76 58
1445.85 56
1445.93 54
1446.02 53
1446.11 51
1446.20 51
1446.28 50
1446.37 50
1446.46 49
1446.54 48
1446.63 47
1446.72 45
1446.81 42
1446.89 40
1446.98 38
1447.07 37
1447.15 36
1447.24 35
1447.33 34
1447.42 35
1447.50 36
1447.59 37
1447.68 40
1447.77 43
1447.85 46
1447.94 48
1448.03 49
1448.11 49
1448.20 48
1448.29 47
1448.38 47
1448.46 49
1448.55 52
1448.64 56
1448.73 61
1448.81 65
1448.90 68
1448.99 70
1449.07 70
1449.16 68
1449.25 65
1449.34 63
1449.42 62
1449.51 62
1449.60 65
1449.68 69
1449.77 74
1449.86 79
1449.95 84
1450.03 87
1450.12 90
1450.21 90
1450.30 89
1450.38 87
1450.47 84
1450.56 80
1450.65 74
1450.73 69
1450.82 63
1450.91 58
1450.99 55
1451.08 53
1451.17 53
1451.26 54
1451.34 57
1451.43 61
1451.52 64
1451.61 68
1451.69 71
1451.78 74
1451.87 76
1451.96 78
1452.04 79
1452.13 80
1452.22 80
1452.30 80
1452.39 79
1452.48 78
1452.57 78
1452.65 78
1452.74 79
1452.83 80
1452.92 82
1453.00 85
1453.09 87
1453.18 90
1453.27 92
1453.35 94
1453.44 96
1453.53 97
1453.62 98
1453.70 99
1453.79 98
1453.88 97
1453.96 95
1454.05 93
1454.14 90
1454.23 86
1454.31 83
1454.40 80
1454.49 78
1454.58 77
1454.66 78
1454.75 78
1454.84 79
1454.93 80
1455.01 81
1455.10 80
1455.19 79
1455.28 78
1455.36 77
1455.45 76
1455.54 76
1455.63 77
1455.71 79
1455.80 80
1455.89 82
1455.98 83
1456.06 83
1456.15 82
1456.24 80
1456.33 76
1456.41 72
1456.50 67
1456.59 62
1456.68 58
1456.76 56
1456.85 55
1456.94 57
1457.03 59
1457.11 63
1457.20 66
1457.29 69
1457.38 71
1457.46 72
1457.55 71
1457.64 70
1457.73 68
1457.81 65
1457.90 62
1457.99 59
1458.08 56
1458.16 54
1458.25 52
1458.34 50
1458.43 50
1458.51 50
1458.60 52
1458.69 55
1458.78 58
1458.86 61
1458.95 64
1459.04 67
1459.13 69
1459.21 71
1459.30 71
1459.39 72
1459.48 73
1459.56 73
1459.65 73
1459.74 74
1459.83 74
1459.91 73
1460.00 72
1460.09 70
1460.18 68
1460.27 65
1460.35 62
1460.44 60
1460.53 58
1460.62 57
1460.70 57
1460.79 58
1460.88 59
1460.97 60
1461.05 62
1461.14 64
1461.23 66
1461.32 69
1461.40 72
1461.49 75
1461.58 79
1461.67 81
1461.75 83
1461.84 84
1461.93 83
1462.02 82
1462.11 80
1462.19 78
1462.28 78
1462.37 78
1462.46 78
1462.54 78
1462.63 78
1462.72 77
1462.81 75
1462.89 72
1462.98 70
1463.07 67
1463.16 66
1463.25 64
1463.33 63
1463.42 63
1463.51 63
1463.60 64
1463.68 66
1463.77 69
1463.86 73
1463.95 78
1464.03 84
1464.12 89
1464.21 93
1464.30 95
1464.39 95
1464.47 93
1464.56 89
1464.65 85
1464.74 79
1464.82 75
1464.91 71
1465.00 70
1465.09 71
1465.18 74
1465.26 79
1465.35 86
1465.44 92
1465.53 98
1465.61 102
1465.70 104
1465.79 103
1465.88 101
1465.96 96
1466.05 91
1466.14 86
1466.23 82
1466.32 79
1466.40 78
1466.49 79
1466.58 81
1466.67 84
1466.75 87
1466.84 88
1466.93 87
1467.02 85
1467.11 81
1467.19 76
1467.28 71
1467.37 68
1467.46 66
1467.55 66
1467.63 66
1467.72 68
1467.81 69
1467.90 71
1467.98 72
1468.07 73
1468.16 73
1468.25 74
1468.34 74
1468.42 74
1468.51 74
1468.60 74
1468.69 74
1468.77 73
1468.86 72
1468.95 70
1469.04 69
1469.13 68
1469.21 67
1469.30 67
1469.39 67
1469.48 67
1469.57 68
1469.65 67
1469.74 67
1469.83 65
1469.92 64
1470.01 62
1470.09 60
1470.18 59
1470.27 58
1470.36 59
1470.44 61
1470.53 64
1470.62 68
1470.71 73
1470.80 79
1470.88 84
1470.97 89
1471.06 92
1471.15 94
1471.24 93
1471.32 90
1471.41 86
1471.50 80
1471.59 74
1471.68 68
1471.76 62
1471.85 57
1471.94 53
1472.03 50
1472.12 49
1472.20 49
1472.29 50
1472.38 52
1472.47 55
1472.56 57
1472.64 59
1472.73 60
1472.82 60
1472.91 61
1473.00 61
1473.08 60
1473.17 60
1473.26 59
1473.35 58
1473.43 56
1473.52 54
1473.61 52
1473.70 50
1473.79 49
1473.87 49
1473.96 50
1474.05 52
1474.14 55
1474.23 58
1474.32 61
1474.40 64
1474.49 66
1474.58 67
1474.67 67
1474.76 68
1474.84 68
1474.93 68
1475.02 67
1475.11 67
1475.20 67
1475.28 66
1475.37 64
1475.46 63
1475.55 61
1475.64 59
1475.72 58
1475.81 56
1475.90 55
1475.99 54
1476.08 54
1476.16 54
1476.25 54
1476.34 55
1476.43 56
1476.52 57
1476.60 59
1476.69 61
1476.78 63
1476.87 66
1476.96 70
1477.04 75
1477.13 80
1477.22 85
1477.31 89
1477.40 91
1477.49 92
1477.57 91
1477.66 89
1477.75 86
1477.84 82
1477.93 78
1478.01 75
1478.10 72
1478.19 69
1478.28 67
1478.37 64
1478.45 63
1478.54 62
1478.63 61
1478.72 61
1478.81 62
1478.90 62
1478.98 63
1479.07 63
1479.16 64
1479.25 64
1479.34 64
1479.42 64
1479.51 63
1479.60 62
1479.69 60
1479.78 57
1479.87 55
1479.95 52
1480.04 50
1480.13 48
1480.22 46
1480.31 44
1480.39 42
1480.48 40
1480.57 38
1480.66 36
1480.75 35
1480.84 34
1480.92 34
1481.01 36
1481.10 38
1481.19 43
1481.28 49
1481.37 56
1481.45 64
1481.54 72
1481.63 80
1481.72 87
1481.81 93
1481.89 97
1481.98 100
1482.07 102
1482.16 104
1482.25 104
1482.34 104
1482.42 102
1482.51 99
1482.60 95
1482.69 90
1482.78 84
1482.87 78
1482.95 73
1483.04 70
1483.13 69
1483.22 69
1483.31 71
1483.40 74
1483.48 77
1483.57 79
1483.66 80
1483.75 80
1483.84 78
1483.92 76
1484.01 75
1484.10 73
1484.19 73
1484.28 74
1484.37 75
1484.45 77
1484.54 79
1484.63 80
1484.72 82
1484.81 83
1484.90 85
1484.98 85
1485.07 85
1485.16 84
1485.25 82
1485.34 78
1485.43 74
1485.51 70
1485.60 66
1485.69 63
1485.78 61
1485.87 59
1485.96 58
1486.05 57
1486.13 56
1486.22 55
1486.31 53
1486.40 51
1486.49 49
1486.58 48
1486.66 48
1486.75 49
1486.84 53
1486.93 57
1487.02 62
1487.11 67
1487.19 72
1487.28 75
1487.37 78
1487.46 79
1487.55 78
1487.64 77
1487.72 74
1487.81 71
1487.90 67
1487.99 63
1488.08 59
1488.17 55
1488.26 51
1488.34 48
1488.43 44
1488.52 42
1488.61 41
1488.70 41
1488.79 42
1488.87 44
1488.96 47
1489.05 49
1489.14 52
1489.23 54
1489.32 55
1489.41 54
1489.49 53
1489.58 51
1489.67 49
1489.76 47
1489.85 45
1489.94 45
1490.02 47
1490.11 50
1490.20 54
1490.29 58
1490.38 62
1490.47 65
1490.56 66
1490.64 66
1490.73 64
1490.82 63
1490.91 63
1491.00 64
1491.09 66
1491.17 69
1491.26 73
1491.35 78
1491.44 82
1491.53 85
1491.62 87
1491.71 88
1491.79 88
1491.88 86
1491.97 83
1492.06 81
1492.15 79
1492.24 78
1492.33 78
1492.41 80
1492.50 81
1492.59 82
1492.68 83
1492.77 81
1492.86 79
1492.95 75
1493.03 72
1493.12 69
1493.21 67
1493.30 67
1493.39 68
1493.48 70
1493.57 73
1493.65 75
1493.74 77
1493.83 78
1493.92 78
1494.01 77
1494.10 76
1494.19 75
1494.27 73
1494.36 71
1494.45 69
1494.54 67
1494.63 64
1494.72 62
1494.81 60
1494.90 58
1494.98 58
1495.07 57
1495.16 58
1495.25 58
1495.34 59
1495.43 60
1495.52 61
1495.60 62
1495.69 63
1495.78 64
1495.87 65
1495.96 66
1496.05 66
1496.14 67
1496.23 68
1496.31 69
1496.40 71
1496.49 74
1496.58 77
1496.67 81
1496.76 85
1496.85 87
1496.93 89
1497.02 90
1497.11 89
1497.20 86
1497.29 83
1497.38 78
1497.47 74
1497.56 70
1497.64 67
1497.73 65
1497.82 64
1497.91 65
1498.00 66
1498.09 67
1498.18 67
1498.27 67
1498.35 66
1498.44 64
1498.53 61
1498.62 58
1498.71 56
1498.80 54
1498.89 53
1498.98 51
1499.06 49
1499.15 48
1499.24 46
1499.33 45
1499.42 45
1499.51 45
1499.60 46
1499.69 48
1499.77 49
1499.86 50
1499.95 51
1500.04 52
1500.13 53
1500.22 55
1500.31 56
1500.40 58
1500.48 61
1500.57 63
1500.66 65
1500.75 67
1500.84 68
1500.93 68
1501.02 67
1501.11 66
1501.19 63
1501.28 60
1501.37 56
1501.46 52
1501.55 50
1501.64 48
1501.73 49
1501.82 50
1501.91 54
1501.99 58
1502.08 64
1502.17 69
1502.26 74
1502.35 78
1502.44 81
1502.53 83
1502.62 83
1502.71 81
1502.79 79
1502.88 76
1502.97 74
1503.06 71
1503.15 69
1503.24 67
1503.33 66
1503.42 64
1503.51 64
1503.59 64
1503.68 64
1503.77 64
1503.86 65
1503.95 66
1504.04 67
1504.13 68
1504.22 70
1504.31 72
1504.39 75
1504.48 78
1504.57 81
1504.66 85
1504.75 87
1504.84 90
1504.93 91
1505.02 91
1505.11 90
1505.19 88
1505.28 86
1505.37 83
1505.46 81
1505.55 78
1505.64 76
1505.73 73
1505.82 70
1505.91 68
1505.99 65
1506.08 63
1506.17 61
1506.26 60
1506.35 58
1506.44 56
1506.53 54
1506.62 52
1506.71 50
1506.80 48
1506.88 47
1506.97 47
1507.06 47
1507.15 49
1507.24 51
1507.33 54
1507.42 57
1507.51 59
1507.60 62
1507.69 64
1507.77 66
1507.86 67
1507.95 69
1508.04 72
1508.13 75
1508.22 79
1508.31 84
1508.40 90
1508.49 95
1508.58 101
1508.67 106
1508.75 109
1508.84 110
1508.93 109
1509.02 107
1509.11 103
1509.20 98
1509.29 94
1509.38 89
1509.47 86
1509.56 82
1509.64 80
1509.73 78
1509.82 78
1509.91 77
1510.00 78
1510.09 79
1510.18 80
1510.27 81
1510.36 80
1510.45 79
1510.54 77
1510.62 75
1510.71 73
1510.80 71
1510.89 71
1510.98 72
1511.07 76
1511.16 82
1511.25 89
1511.34 95
1511.43 101
1511.52 105
1511.60 106
1511.69 106
1511.78 104
1511.87 101
1511.96 98
1512.05 94
1512.14 90
1512.23 87
1512.32 84
1512.41 81
1512.50 78
1512.59 76
1512.67 76
1512.76 76
1512.85 78
1512.94 81
1513.03 84
1513.12 87
1513.21 89
1513.30 90
1513.39 89
1513.48 87
1513.57 83
1513.66 78
1513.74 74
1513.83 71
1513.92 69
1514.01 69
1514.10 71
1514.19 74
1514.28 77
1514.37 80
1514.46 82
1514.55 84
1514.64 85
1514.73 86
1514.82 87
1514.90 89
1514.99 90
1515.08 92
1515.17 93
1515.26 95
1515.35 95
1515.44 95
1515.53 94
1515.62 92
1515.71 88
1515.80 84
1515.89 80
1515.98 76
1516.06 73
1516.15 71
1516.24 70
1516.33 69
1516.42 69
1516.51 69
1516.60 68
1516.69 67
1516.78 65
1516.87 64
1516.96 62
1517.05 60
1517.14 58
1517.23 56
1517.31 55
1517.40 54
1517.49 54
1517.58 55
1517.67 57
1517.76 60
1517.85 63
1517.94 66
1518.03 67
1518.12 68
1518.21 67
1518.30 66
1518.39 65
1518.48 63
1518.56 63
1518.65 62
1518.74 62
1518.83 63
1518.92 64
1519.01 64
1519.10 65
1519.19 66
1519.28 67
1519.37 67
1519.46 66
1519.55 65
1519.64 63
1519.73 60
1519.82 58
1519.91 55
1519.99 54
1520.08 54
1520.17 55
1520.26 58
1520.35 61
1520.44 64
1520.53 68
1520.62 70
1520.71 72
1520.80 72
1520.89 71
1520.98 68
1521.07 65
1521.16 62
1521.25 59
1521.34 58
1521.42 57
1521.51 58
1521.60 61
1521.69 64
1521.78 67
1521.87 69
1521.96 69
1522.05 68
1522.14 66
1522.23 63
1522.32 60
1522.41 57
1522.50 55
1522.59 55
1522.68 55
1522.77 57
1522.86 59
1522.95 61
1523.03 63
1523.12 65
1523.21 66
1523.30 66
1523.39 66
1523.48 64
1523.57 62
1523.66 60
1523.75 58
1523.84 57
1523.93 57
1524.02 57
1524.11 59
1524.20 62
1524.29 65
1524.38 67
1524.47 69
1524.56 70
1524.65 70
1524.73 70
1524.82 70
1524.91 70
1525.00 71
1525.09 71
1525.18 72
1525.27 73
1525.36 74
1525.45 74
1525.54 75
1525.63 76
1525.72 78
1525.81 80
1525.90 82
1525.99 85
1526.08 87
1526.17 90
1526.26 93
1526.35 95
1526.44 97
1526.53 98
1526.62 99
1526.70 99
1526.79 100
1526.88 100
1526.97 100
1527.06 100
1527.15 100
1527.24 99
1527.33 99
1527.42 98
1527.51 97
1527.60 96
1527.69 95
1527.78 93
1527.87 91
1527.96 89
1528.05 86
1528.14 85
1528.23 84
1528.32 84
1528.41 85
1528.50 87
1528.59 89
1528.68 91
1528.77 92
1528.86 93
1528.95 94
1529.03 94
1529.12 94
1529.21 93
1529.30 91
1529.39 90
1529.48 87
1529.57 85
1529.66 82
1529.75 80
1529.84 77
1529.93 75
1530.02 73
1530.11 70
1530.20 67
1530.29 64
1530.38 61
1530.47 59
1530.56 58
1530.65 58
1530.74 58
1530.83 59
1530.92 60
1531.01 61
1531.10 62
1531.19 63
1531.28 64
1531.37 65
1531.46 66
1531.55 68
1531.64 70
1531.73 72
1531.81 74
1531.90 76
1531.99 79
1532.08 82
1532.17 86
1532.26 89
1532.35 93
1532.44 96
1532.53 99
1532.62 100
1532.71 101
1532.80 100
1532.89 98
1532.98 95
1533.07 92
1533.16 89
1533.25 86
1533.34 84
1533.43 84
1533.52 84
1533.61 85
1533.70 87
1533.79 88
1533.88 89
1533.97 88
1534.06 86
1534.15 84
1534.24 81
1534.33 78
1534.42 77
1534.51 77
1534.60 78
1534.69 79
1534.78 81
1534.87 83
1534.96 84
1535.05 84
1535.14 83
1535.23 82
1535.32 80
1535.41 78
1535.50 77
1535.59 75
1535.68 72
1535.77 69
1535.85 66
1535.94 62
1536.03 59
1536.12 56
1536.21 53
1536.30 52
1536.39 52
1536.48 52
1536.57 54
1536.66 55
1536.75 56
1536.84 58
1536.93 60
1537.02 63
1537.11 67
1537.20 71
1537.29 75
1537.38 78
1537.47 80
1537.56 80
1537.65 79
1537.74 78
1537.83 76
1537.92 74
1538.01 73
1538.10 72
1538.19 73
1538.28 74
1538.37 76
1538.46 78
1538.55 80
1538.64 82
1538.73 83
1538.82 83
1538.91 83
1539.00 81
1539.09 79
1539.18 77
1539.27 75
1539.36 74
1539.45 73
1539.54 73
1539.63 74
1539.72 75
1539.81 77
1539.90 79
1539.99 82
1540.08 85
1540.17 88
1540.26 90
1540.35 92
1540.44 93
1540.53 92
1540.62 90
1540.71 87
1540.80 83
1540.89 80
1540.98 76
1541.07 73
1541.16 71
1541.25 70
1541.34 69
1541.43 68
1541.52 67
1541.61 66
1541.70 66
1541.79 65
1541.88 65
1541.97 66
1542.06 68
1542.15 71
1542.24 73
1542.33 75
1542.42 77
1542.51 77
1542.60 77
1542.69 76
1542.78 76
1542.87 76
1542.96 77
1543.05 78
1543.14 80
1543.23 82
1543.32 83
1543.41 84
1543.50 83
1543.59 83
1543.68 82
1543.77 82
1543.86 82
1543.95 81
1544.04 80
1544.13 79
1544.22 77
1544.31 74
1544.40 72
1544.49 70
1544.58 68
1544.67 67
1544.76 67
1544.85 67
1544.94 68
1545.03 70
1545.12 72
1545.21 74
1545.30 77
1545.39 80
1545.48 83
1545.57 87
1545.66 89
1545.75 91
1545.84 92
1545.93 92
1546.02 91
1546.11 90
1546.20 88
1546.29 86
1546.38 85
1546.47 84
1546.56 84
1546.65 84
1546.74 83
1546.84 82
1546.93 80
1547.02 78
1547.11 76
1547.20 74
1547.29 72
1547.38 71
1547.47 69
1547.56 67
1547.65 64
1547.74 61
1547.83 58
1547.92 55
1548.01 52
1548.10 49
1548.19 48
1548.28 48
1548.37 48
1548.46 49
1548.55 51
1548.64 52
1548.73 53
1548.82 54
1548.91 54
1549.00 54
1549.09 55
1549.18 55
1549.27 56
1549.36 57
1549.45 58
1549.54 59
1549.63 61
1549.72 62
1549.81 63
1549.90 64
1549.99 65
1550.08 68
1550.17 71
1550.26 74
1550.35 78
1550.44 81
1550.53 84
1550.62 85
1550.71 84
1550.80 83
1550.89 81
1550.99 79
1551.08 78
1551.17 78
1551.26 78
1551.35 80
1551.44 81
1551.53 81
1551.62 81
1551.71 80
1551.80 79
1551.89 77
1551.98 76
1552.07 75
1552.16 74
1552.25 74
1552.34 73
1552.43 73
1552.52 72
1552.61 71
1552.70 69
1552.79 67
1552.88 65
1552.97 64
1553.06 63
1553.15 62
1553.24 63
1553.33 64
1553.42 67
1553.51 70
1553.60 74
1553.69 77
1553.79 80
1553.88 82
1553.97 82
1554.06 81
1554.15 79
1554.24 76
1554.33 72
1554.42 70
1554.51 70
1554.60 71
1554.69 73
1554.78 77
1554.87 82
1554.96 86
1555.05 90
1555.14 91
1555.23 92
1555.32 90
1555.41 87
1555.50 83
1555.59 79
1555.68 75
1555.77 73
1555.86 72
1555.95 73
1556.05 74
1556.14 75
1556.23 77
1556.32 78
1556.41 78
1556.50 78
1556.59 79
1556.68 80
1556.77 81
1556.86 82
1556.95 83
1557.04 83
1557.13 82
1557.22 80
1557.31 78
1557.40 75
1557.49 73
1557.58 71
1557.67 71
1557.76 71
1557.85 72
1557.94 74
1558.04 77
1558.13 80
1558.22 82
1558.31 85
1558.40 88
1558.49 90
1558.58 91
1558.67 91
1558.76 90
1558.85 89
1558.94 88
1559.03 87
1559.12 87
1559.21 88
1559.30 89
1559.39 90
1559.48 91
1559.57 91
1559.66 91
1559.75 90
1559.85 88
1559.94 85
1560.03 82
1560.12 79
1560.21 76
1560.30 73
1560.39 71
1560.48 70
1560.57 70
1560.66 71
1560.75 72
1560.84 75
1560.93 78
1561.02 81
1561.11 84
1561.20 86
1561.29 87
1561.38 87
1561.48 85
1561.57 83
1561.66 79
1561.75 75
1561.84 70
1561.93 66
1562.02 63
1562.11 61
1562.20 61
1562.29 62
1562.38 65
1562.47 68
1562.56 73
1562.65 78
1562.74 82
1562.83 85
1562.93 87
1563.02 86
1563.11 85
1563.20 82
1563.29 78
1563.38 75
1563.47 73
1563.56 71
1563.65 71
1563.74 72
1563.83 74
1563.92 77
1564.01 80
1564.10 83
1564.19 85
1564.29 85
1564.38 84
1564.47 83
1564.56 80
1564.65 78
1564.74 76
1564.83 74
1564.92 73
1565.01 73
1565.10 74
1565.19 75
1565.28 77
1565.37 79
1565.46 81
1565.55 82
1565.65 83
1565.74 83
1565.83 82
1565.92 82
1566.01 82
1566.10 82
1566.19 82
1566.28 81
1566.37 80
1566.46 78
1566.55 75
1566.64 72
1566.73 70
1566.82 68
1566.92 68
1567.01 69
1567.10 70
1567.19 71
1567.28 73
1567.37 75
1567.46 78
1567.55 82
1567.64 86
1567.73 90
1567.82 94
1567.91 97
1568.00 98
1568.10 98
1568.19 97
1568.28 94
1568.37 92
1568.46 90
1568.55 88
1568.64 86
1568.73 85
1568.82 84
1568.91 83
1569.00 82
1569.09 82
1569.18 83
1569.28 85
1569.37 88
1569.46 92
1569.55 96
1569.64 100
1569.73 104
1569.82 106
1569.91 107
1570.00 107
1570.09 105
1570.18 101
1570.27 96
1570.37 90
1570.46 84
1570.55 79
1570.64 74
1570.73 70
1570.82 66
1570.91 63
1571.00 61
1571.09 59
1571.18 59
1571.27 60
1571.37 62
1571.46 65
1571.55 68
1571.64 71
1571.73 74
1571.82 75
1571.91 75
1572.00 74
1572.09 72
1572.18 69
1572.27 67
1572.36 65
1572.46 64
1572.55 64
1572.64 66
1572.73 68
1572.82 72
1572.91 75
1573.00 79
1573.09 82
1573.18 84
1573.27 85
1573.37 86
1573.46 87
1573.55 88
1573.64 88
1573.73 88
1573.82 87
1573.91 85
1574.00 83
1574.09 80
1574.18 78
1574.27 76
1574.37 75
1574.46 75
1574.55 76
1574.64 78
1574.73 81
1574.82 85
1574.91 90
1575.00 95
1575.09 100
1575.18 103
1575.28 105
1575.37 105
1575.46 104
1575.55 101
1575.64 97
1575.73 93
1575.82 91
1575.91 89
1576.00 89
1576.09 89
1576.19 90
1576.28 92
1576.37 94
1576.46 96
1576.55 97
1576.64 97
1576.73 97
1576.82 97
1576.91 96
1577.00 96
1577.10 96
1577.19 97
1577.28 98
1577.37 99
1577.46 100
1577.55 99
1577.64 97
1577.73 95
1577.82 91
1577.91 87
1578.01 84
1578.10 81
1578.19 80
1578.28 79
1578.37 80
1578.46 81
1578.55 82
1578.64 83
1578.73 83
1578.83 83
1578.92 83
1579.01 83
1579.10 83
1579.19 84
1579.28 86
1579.37 88
1579.46 90
1579.55 91
1579.65 92
1579.74 92
1579.83 90
1579.92 87
1580.01 84
1580.10 80
1580.19 77
1580.28 74
1580.37 72
1580.47 70
1580.56 69
1580.65 67
1580.74 66
1580.83 65
1580.92 64
1581.01 65
1581.10 66
1581.19 69
1581.29 72
1581.38 76
1581.47 79
1581.56 82
1581.65 83
1581.74 84
1581.83 83
1581.92 82
1582.02 80
1582.11 78
1582.20 77
1582.29 76
1582.38 75
1582.47 75
1582.56 74
1582.65 74
1582.74 75
1582.84 75
1582.93 75
1583.02 76
1583.11 76
1583.20 76
1583.29 76
1583.38 75
1583.47 74
1583.57 74
1583.66 74
1583.75 74
1583.84 76
1583.93 78
1584.02 80
1584.11 83
1584.20 85
1584.30 86
1584.39 87
1584.48 87
1584.57 87
1584.66 87
1584.75 88
1584.84 90
1584.93 92
1585.03 95
1585.12 98
1585.21 100
1585.30 102
1585.39 104
1585.48 105
1585.57 105
1585.66 105
1585.76 105
1585.85 104
1585.94 103
1586.03 101
1586.12 99
1586.21 96
1586.30 93
1586.40 91
1586.49 88
1586.58 87
1586.67 86
1586.76 86
1586.85 87
1586.94 88
1587.03 89
1587.13 89
1587.22 89
1587.31 89
1587.40 87
1587.49 85
1587.58 83
1587.67 81
1587.76 79
1587.86 79
1587.95 81
1588.04 85
1588.13 89
1588.22 93
1588.31 97
1588.40 100
1588.50 102
1588.59 102
1588.68 103
1588.77 103
1588.86 103
1588.95 103
1589.04 104
1589.14 104
1589.23 104
1589.32 103
1589.41 101
1589.50 98
1589.59 95
1589.68 91
1589.78 88
1589.87 86
1589.96 83
1590.05 82
1590.14 80
1590.23 78
1590.32 77
1590.42 75
1590.51 74
1590.60 73
1590.69 72
1590.78 71
1590.87 70
1590.96 68
1591.06 66
1591.15 64
1591.24 62
1591.33 61
1591.42 61
1591.51 62
1591.60 64
1591.70 65
1591.79 67
1591.88 67
1591.97 66
1592.06 64
1592.15 61
1592.24 57
1592.34 54
1592.43 52
1592.52 52
1592.61 52
1592.70 54
1592.79 56
1592.88 59
1592.98 62
1593.07 65
1593.16 68
1593.25 71
1593.34 74
1593.43 76
1593.53 78
1593.62 78
1593.71 78
1593.80 77
1593.89 75
1593.98 73
1594.07 72
1594.17 72
1594.26 74
1594.35 76
1594.44 80
1594.53 84
1594.62 87
1594.71 90
1594.81 92
1594.90 92
1594.99 92
1595.08 92
1595.17 90
1595.26 89
1595.36 87
1595.45 84
1595.54 82
1595.63 79
1595.72 76
1595.81 73
1595.91 72
1596.00 72
1596.09 74
1596.18 76
1596.27 79
1596.36 82
1596.45 85
1596.55 86
1596.64 86
1596.73 86
1596.82 84
1596.91 81
1597.00 77
1597.10 73
1597.19 69
1597.28 66
1597.37 64
1597.46 63
1597.55 64
1597.65 66
1597.74 69
1597.83 71
1597.92 73
1598.01 73
1598.10 72
1598.20 69
1598.29 65
1598.38 60
1598.47 55
1598.56 51
1598.65 48
1598.75 46
1598.84 46
1598.93 46
1599.02 47
1599.11 49
1599.20 51
1599.30 54
1599.39 56
1599.48 58
1599.57 61
1599.66 63
1599.75 65
1599.85 67
1599.94 69
1600.03 70
1600.12 72
1600.21 73
1600.30 75
1600.40 77
1600.49 80
1600.58 84
1600.67 88
1600.76 92
1600.85 94
1600.95 95
1601.04 93
1601.13 90
1601.22 86
1601.31 82
1601.40 79
1601.50 77
1601.59 77
1601.68 79
1601.77 82
1601.86 86
1601.96 90
1602.05 92
1602.14 93
1602.23 92
1602.32 89
1602.41 84
1602.51 78
1602.60 72
1602.69 67
1602.78 63
1602.87 61
1602.96 60
1603.06 61
1603.15 64
1603.24 67
1603.33 70
1603.42 73
1603.52 75
1603.61 77
1603.70 77
1603.79 78
1603.88 78
1603.97 78
1604.07 79
1604.16 80
1604.25 80
1604.34 80
1604.43 80
1604.53 80
1604.62 80
1604.71 81
1604.80 81
1604.89 82
1604.98 83
1605.08 84
1605.17 85
1605.26 85
1605.35 85
1605.44 86
1605.54 85
1605.63 85
1605.72 84
1605.81 83
1605.90 81
1606.00 78
1606.09 74
1606.18 70
1606.27 67
1606.36 64
1606.45 61
1606.55 60
1606.64 59
1606.73 58
1606.82 57
1606.91 57
1607.01 56
1607.10 54
1607.19 53
1607.28 51
1607.37 50
1607.47 49
1607.56 47
1607.65 47
1607.74 47
1607.83 47
1607.92 48
1608.02 50
1608.11 53
1608.20 55
1608.29 58
1608.38 60
1608.48 61
1608.57 62
1608.66 63
1608.75 63
1608.84 62
1608.94 61
1609.03 60
1609.12 59
1609.21 58
1609.30 58
1609.40 57
1609.49 57
1609.58 58
1609.67 60
1609.76 63
1609.86 67
1609.95 71
1610.04 75
1610.13 80
1610.22 83
1610.32 85
1610.41 87
1610.50 87
1610.59 86
1610.68 85
1610.78 84
1610.87 82
1610.96 80
1611.05 78
1611.14 76
1611.24 74
1611.33 72
1611.42 71
1611.51 71
1611.60 71
1611.70 71
1611.79 71
1611.88 72
1611.97 72
1612.06 73
1612.16 75
1612.25 77
1612.34 79
1612.43 81
1612.52 84
1612.62 85
1612.71 86
1612.80 86
1612.89 84
1612.98 81
1613.08 78
1613.17 75
1613.26 72
1613.35 71
1613.45 70
1613.54 70
1613.63 70
1613.72 70
1613.81 70
1613.91 70
1614.00 71
1614.09 73
1614.18 76
1614.27 79
1614.37 82
1614.46 85
1614.55 86
1614.64 87
1614.73 86
1614.83 84
1614.92 81
1615.01 78
1615.10 74
1615.20 71
1615.29 67
1615.38 63
1615.47 60
1615.56 58
1615.66 57
1615.75 56
1615.84 57
1615.93 58
1616.02 60
1616.12 63
1616.21 66
1616.30 70
1616.39 73
1616.49 75
1616.58 77
1616.67 78
1616.76 78
1616.85 79
1616.95 79
1617.04 80
1617.13 81
1617.22 82
1617.31 83
1617.41 84
1617.50 85
1617.59 85
1617.68 84
1617.78 83
1617.87 81
1617.96 80
1618.05 79
1618.14 79
1618.24 80
1618.33 83
1618.42 86
1618.51 90
1618.61 94
1618.70 97
1618.79 99
1618.88 99
1618.97 97
1619.07 94
1619.16 91
1619.25 88
1619.34 86
1619.44 84
1619.53 83
1619.62 83
1619.71 84
1619.81 84
1619.90 84
1619.99 84
1620.08 84
1620.17 84
1620.27 84
1620.36 85
1620.45 86
1620.54 87
1620.64 89
1620.73 90
1620.82 91
1620.91 90
1621.00 89
1621.10 86
1621.19 82
1621.28 77
1621.37 73
1621.47 68
1621.56 64
1621.65 61
1621.74 59
1621.84 59
1621.93 60
1622.02 62
1622.11 67
1622.20 73
1622.30 80
1622.39 87
1622.48 94
1622.57 98
1622.67 101
1622.76 102
1622.85 101
1622.94 99
1623.04 97
1623.13 96
1623.22 96
1623.31 97
1623.41 98
1623.50 99
1623.59 100
1623.68 100
1623.77 98
1623.87 96
1623.96 94
1624.05 92
1624.14 90
1624.24 88
1624.33 88
1624.42 87
1624.51 86
1624.61 85
1624.70 84
1624.79 81
1624.88 79
1624.98 76
1625.07 74
1625.16 73
1625.25 73
1625.35 74
1625.44 76
1625.53 79
1625.62 80
1625.72 81
1625.81 80
1625.90 79
1625.99 78
1626.09 78
1626.18 78
1626.27 81
1626.36 85
1626.45 89
1626.55 94
1626.64 96
1626.73 97
1626.82 95
1626.92 92
1627.01 88
1627.10 84
1627.19 81
1627.29 80
1627.38 80
1627.47 82
1627.56 85
1627.66 89
1627.75 93
1627.84 97
1627.93 101
1628.03 103
1628.12 105
1628.21 106
1628.30 106
1628.40 106
1628.49 105
1628.58 105
1628.67 104
1628.77 104
1628.86 103
1628.95 103
1629.04 102
1629.14 101
1629.23 99
1629.32 96
1629.41 93
1629.51 89
1629.60 85
1629.69 82
1629.78 80
1629.88 78
1629.97 77
1630.06 77
1630.16 76
1630.25 76
1630.34 76
1630.43 75
1630.53 74
1630.62 73
1630.71 72
1630.80 73
1630.90 75
1630.99 78
1631.08 82
1631.17 86
1631.27 90
1631.36 94
1631.45 96
1631.54 98
1631.64 100
1631.73 101
1631.82 102
1631.91 102
1632.01 101
1632.10 100
1632.19 98
1632.28 96
1632.38 94
1632.47 93
1632.56 91
1632.66 90
1632.75 89
1632.84 88
1632.93 88
1633.03 88
1633.12 87
1633.21 87
1633.30 86
1633.40 85
1633.49 83
1633.58 80
1633.67 77
1633.77 73
1633.86 70
1633.95 67
1634.04 66
1634.14 65
1634.23 65
1634.32 65
1634.42 66
1634.51 66
1634.60 67
1634.69 67
1634.79 67
1634.88 67
1634.97 68
1635.06 70
1635.16 72
1635.25 75
1635.34 78
1635.44 81
1635.53 84
1635.62 87
1635.71 89
1635.81 91
1635.90 93
1635.99 94
1636.08 95
1636.18 95
1636.27 95
1636.36 94
1636.46 93
1636.55 92
1636.64 90
1636.73 89
1636.83 89
1636.92 88
1637.01 87
1637.10 87
1637.20 86
1637.29 87
1637.38 88
1637.48 89
1637.57 91
1637.66 93
1637.75 95
1637.85 95
1637.94 93
1638.03 90
1638.12 86
1638.22 80
1638.31 75
1638.40 71
1638.50 68
1638.59 68
1638.68 69
1638.77 72
1638.87 76
1638.96 81
1639.05 87
1639.15 91
1639.24 94
1639.33 96
1639.42 97
1639.52 96
1639.61 93
1639.70 90
1639.80 87
1639.89 83
1639.98 81
1640.07 79
1640.17 77
1640.26 76
1640.35 75
1640.45 75
1640.54 75
1640.63 76
1640.72 78
1640.82 80
1640.91 83
1641.00 85
1641.10 86
1641.19 86
1641.28 86
1641.37 84
1641.47 82
1641.56 82
1641.65 82
1641.75 83
1641.84 85
1641.93 86
1642.02 87
1642.12 86
1642.21 85
1642.30 83
1642.40 83
1642.49 84
1642.58 86
1642.67 90
1642.77 94
1642.86 97
1642.95 99
1643.05 98
1643.14 96
1643.23 91
1643.33 84
1643.42 77
1643.51 70
1643.60 64
1643.70 58
1643.79 54
1643.88 50
1643.98 48
1644.07 48
1644.16 49
1644.25 53
1644.35 58
1644.44 65
1644.53 73
1644.63 81
1644.72 90
1644.81 97
1644.91 102
1645.00 105
1645.09 105
1645.18 104
1645.28 102
1645.37 99
1645.46 96
1645.56 94
1645.65 93
1645.74 94
1645.84 96
1645.93 98
1646.02 100
1646.11 101
1646.21 102
1646.30 102
1646.39 102
1646.49 102
1646.58 103
1646.67 104
1646.77 106
1646.86 108
1646.95 110
1647.04 111
1647.14 110
1647.23 110
1647.32 109
1647.42 108
1647.51 108
1647.60 108
1647.70 108
1647.79 108
1647.88 106
1647.97 102
1648.07 97
1648.16 91
1648.25 85
1648.35 79
1648.44 75
1648.53 72
1648.63 71
1648.72 72
1648.81 74
1648.91 77
1649.00 80
1649.09 83
1649.18 85
1649.28 87
1649.37 88
1649.46 89
1649.56 89
1649.65 89
1649.74 89
1649.84 89
1649.93 89
1650.02 89
1650.12 88
1650.21 87
1650.30 85
1650.40 83
1650.49 80
1650.58 78
1650.67 77
1650.77 77
1650.86 78
1650.95 81
1651.05 84
1651.14 86
1651.23 88
1651.33 88
1651.42 87
1651.51 86
1651.61 83
1651.70 81
1651.79 78
1651.89 76
1651.98 75
1652.07 73
1652.17 72
1652.26 71
1652.35 71
1652.44 71
1652.54 72
1652.63 72
1652.72 73
1652.82 73
1652.91 72
1653.00 71
1653.10 71
1653.19 71
1653.28 73
1653.38 76
1653.47 80
1653.56 84
1653.66 89
1653.75 92
1653.84 94
1653.94 95
1654.03 96
1654.12 95
1654.22 96
1654.31 96
1654.40 98
1654.50 100
1654.59 103
1654.68 106
1654.78 109
1654.87 110
1654.96 111
1655.06 110
1655.15 108
1655.24 106
1655.34 103
1655.43 101
1655.52 99
1655.61 98
1655.71 97
1655.80 96
1655.89 96
1655.99 95
1656.08 93
1656.17 91
1656.27 89
1656.36 87
1656.45 86
1656.55 85
1656.64 85
1656.73 85
1656.83 85
1656.92 86
1657.01 88
1657.11 89
1657.20 91
1657.29 94
1657.39 96
1657.48 99
1657.57 101
1657.67 103
1657.76 103
1657.85 103
1657.95 102
1658.04 102
1658.13 101
1658.23 100
1658.32 99
1658.41 100
1658.51 100
1658.60 102
1658.69 103
1658.79 104
1658.88 105
1658.97 104
1659.07 103
1659.16 101
1659.25 97
1659.35 93
1659.44 89
1659.54 86
1659.63 84
1659.72 84
1659.82 85
1659.91 86
1660.00 89
1660.10 93
1660.19 97
1660.28 102
1660.38 107
1660.47 113
1660.56 119
1660.66 124
1660.75 127
1660.84 129
1660.94 128
1661.03 125
1661.12 121
1661.22 117
1661.31 114
1661.40 111
1661.50 111
1661.59 111
1661.68 113
1661.78 115
1661.87 116
1661.96 117
1662.06 116
1662.15 113
1662.24 109
1662.34 104
1662.43 98
1662.52 93
1662.62 90
1662.71 88
1662.81 88
1662.90 89
1662.99 93
1663.09 97
1663.18 100
1663.27 103
1663.37 104
1663.46 104
1663.55 102
1663.65 99
1663.74 96
1663.83 94
1663.93 91
1664.02 89
1664.11 87
1664.21 86
1664.30 84
1664.39 83
1664.49 83
1664.58 84
1664.68 87
1664.77 91
1664.86 96
1664.96 103
1665.05 110
1665.14 116
1665.24 121
1665.33 125
1665.42 128
1665.52 129
1665.61 129
1665.70 128
1665.80 125
1665.89 122
1665.99 119
1666.08 114
1666.17 109
1666.27 103
1666.36 98
1666.45 93
1666.55 89
1666.64 86
1666.73 85
1666.83 85
1666.92 87
1667.01 91
1667.11 95
1667.20 99
1667.30 103
1667.39 108
1667.48 111
1667.58 115
1667.67 120
1667.76 125
1667.86 131
1667.95 137
1668.04 143
1668.14 148
1668.23 152
1668.33 152
1668.42 150
1668.51 146
1668.61 140
1668.70 133
1668.79 127
1668.89 122
1668.98 118
1669.07 115
1669.17 112
1669.26 110
1669.36 107
1669.45 105
1669.54 102
1669.64 99
1669.73 97
1669.82 95
1669.92 93
1670.01 91
1670.10 89
1670.20 87
1670.29 84
1670.39 82
1670.48 80
1670.57 78
1670.67 76
1670.76 75
1670.85 75
1670.95 76
1671.04 77
1671.14 79
1671.23 82
1671.32 83
1671.42 84
1671.51 84
1671.60 83
1671.70 81
1671.79 79
1671.89 79
1671.98 80
1672.07 81
1672.17 84
1672.26 87
1672.35 90
1672.45 93
1672.54 96
1672.64 98
1672.73 101
1672.82 104
1672.92 108
1673.01 111
1673.10 114
1673.20 115
1673.29 115
1673.39 113
1673.48 110
1673.57 106
1673.67 102
1673.76 100
1673.85 99
1673.95 99
1674.04 102
1674.14 106
1674.23 110
1674.32 115
1674.42 120
1674.51 123
1674.60 125
1674.70 126
1674.79 125
1674.89 122
1674.98 118
1675.07 114
1675.17 108
1675.26 102
1675.36 97
1675.45 91
1675.54 85
1675.64 80
1675.73 75
1675.82 71
1675.92 68
1676.01 65
1676.11 63
1676.20 63
1676.29 65
1676.39 67
1676.48 71
1676.58 76
1676.67 80
1676.76 84
1676.86 87
1676.95 90
1677.04 91
1677.14 92
1677.23 93
1677.33 93
1677.42 92
1677.51 91
1677.61 89
1677.70 87
1677.80 83
1677.89 80
1677.98 76
1678.08 73
1678.17 69
1678.27 67
1678.36 64
1678.45 63
1678.55 62
1678.64 62
1678.74 61
1678.83 61
1678.92 62
1679.02 62
1679.11 63
1679.20 64
1679.30 67
1679.39 70
1679.49 73
1679.58 77
1679.67 79
1679.77 81
1679.86 81
1679.96 81
1680.05 80
1680.14 79
1680.24 78
1680.33 76
1680.43 74
1680.52 72
1680.61 71
1680.71 70
1680.80 70
1680.90 71
1680.99 73
1681.08 77
1681.18 81
1681.27 86
1681.37 89
1681.46 91
1681.55 92
1681.65 91
1681.74 90
1681.84 88
1681.93 86
1682.02 84
1682.12 82
1682.21 80
1682.31 78
1682.40 75
1682.49 73
1682.59 71
1682.68 70
1682.78 71
1682.87 72
1682.96 75
1683.06 80
1683.15 85
1683.25 90
1683.34 95
1683.43 99
1683.53 103
1683.62 106
1683.72 107
1683.81 107
1683.91 106
1684.00 104
1684.09 102
1684.19 100
1684.28 98
1684.38 97
1684.47 97
1684.56 97
1684.66 98
1684.75 99
1684.85 101
1684.94 103
1685.03 104
1685.13 106
1685.22 106
1685.32 106
1685.41 105
1685.50 103
1685.60 101
1685.69 100
1685.79 100
1685.88 100
1685.98 101
1686.07 102
1686.16 102
1686.26 102
1686.35 100
1686.45 98
1686.54 96
1686.63 94
1686.73 93
1686.82 93
1686.92 94
1687.01 95
1687.11 96
1687.20 97
1687.29 97
1687.39 96
1687.48 96
1687.58 95
1687.67 95
1687.76 96
1687.86 98
1687.95 99
1688.05 101
1688.14 103
1688.24 104
1688.33 104
1688.42 104
1688.52 102
1688.61 100
1688.71 97
1688.80 93
1688.89 90
1688.99 86
1689.08 84
1689.18 83
1689.27 84
1689.37 86
1689.46 89
1689.55 92
1689.65 94
1689.74 94
1689.84 94
1689.93 92
1690.03 89
1690.12 88
1690.21 87
1690.31 87
1690.40 88
1690.50 90
1690.59 93
1690.69 95
1690.78 96
1690.87 97
1690.97 98
1691.06 99
1691.16 101
1691.25 101
1691.35 102
1691.44 101
1691.53 100
1691.63 96
1691.72 92
1691.82 88
1691.91 84
1692.01 81
1692.10 79
1692.19 77
1692.29 77
1692.38 76
1692.48 75
1692.57 75
1692.67 75
1692.76 76
1692.85 78
1692.95 81
1693.04 84
1693.14 87
1693.23 90
1693.33 93
1693.42 95
1693.51 95
1693.61 95
1693.70 95
1693.80 94
1693.89 93
1693.99 93
1694.08 93
1694.17 94
1694.27 96
1694.36 98
1694.46 101
1694.55 103
1694.65 106
1694.74 108
1694.84 109
1694.93 109
1695.02 108
1695.12 106
1695.21 103
1695.31 101
1695.40 100
1695.50 100
1695.59 101
1695.68 104
1695.78 107
1695.87 109
1695.97 112
1696.06 113
1696.16 114
1696.25 115
1696.35 116
1696.44 118
1696.53 120
1696.63 122
1696.72 124
1696.82 125
1696.91 125
1697.01 123
1697.10 120
1697.20 116
1697.29 113
1697.38 111
1697.48 111
1697.57 112
1697.67 115
1697.76 118
1697.86 121
1697.95 122
1698.05 120
1698.14 116
1698.23 110
1698.33 102
1698.42 95
1698.52 89
1698.61 85
1698.71 82
1698.80 81
1698.90 81
1698.99 82
1699.09 84
1699.18 85
1699.27 87
1699.37 88
1699.46 90
1699.56 92
1699.65 93
1699.75 93
1699.84 93
1699.94 93
1700.03 93
1700.12 94
1700.22 94
1700.31 95
1700.41 96
1700.50 96
1700.60 95
1700.69 93
1700.79 90
1700.88 86
1700.98 83
1701.07 79
1701.16 77
1701.26 75
1701.35 75
1701.45 76
1701.54 77
1701.64 78
1701.73 79
1701.83 80
1701.92 80
1702.02 81
1702.11 82
1702.20 82
1702.30 83
1702.39 84
1702.49 85
1702.58 86
1702.68 86
1702.77 87
1702.87 87
1702.96 88
1703.06 88
1703.15 90
1703.25 91
1703.34 92
1703.43 93
1703.53 94
1703.62 95
1703.72 97
1703.81 98
1703.91 99
1704.00 99
1704.10 98
1704.19 96
1704.29 93
1704.38 89
1704.48 86
1704.57 83
1704.66 82
1704.76 82
1704.85 85
1704.95 88
1705.04 91
1705.14 93
1705.23 95
1705.33 95
1705.42 95
1705.52 94
1705.61 92
1705.71 91
1705.80 91
1705.90 90
1705.99 90
1706.08 90
1706.18 91
1706.27 92
1706.37 94
1706.46 98
1706.56 103
1706.65 108
1706.75 114
1706.84 119
1706.94 122
1707.03 124
1707.13 124
1707.22 122
1707.32 118
1707.41 115
1707.51 111
1707.60 106
1707.70 102
1707.79 98
1707.88 93
1707.98 89
1708.07 85
1708.17 81
1708.26 79
1708.36 78
1708.45 79
1708.55 80
1708.64 81
1708.74 82
1708.83 83
1708.93 83
1709.02 83
1709.12 83
1709.21 85
1709.31 87
1709.40 91
1709.50 97
1709.59 102
1709.69 108
1709.78 113
1709.87 117
1709.97 119
1710.06 121
1710.16 121
1710.25 119
1710.35 117
1710.44 114
1710.54 111
1710.63 108
1710.73 105
1710.82 102
1710.92 99
1711.01 98
1711.11 97
1711.20 96
1711.30 95
1711.39 93
1711.49 92
1711.58 91
1711.68 90
1711.77 90
1711.87 90
1711.96 92
1712.06 94
1712.15 96
1712.25 97
1712.34 98
1712.44 98
1712.53 96
1712.62 95
1712.72 94
1712.81 94
1712.91 95
1713.00 97
1713.10 100
1713.19 102
1713.29 104
1713.38 104
1713.48 103
1713.57 101
1713.67 99
1713.76 99
1713.86 100
1713.95 103
1714.05 107
1714.14 112
1714.24 118
1714.33 122
1714.43 124
1714.52 125
1714.62 123
1714.71 120
1714.81 116
1714.90 112
1715.00 108
1715.09 104
1715.19 101
1715.28 98
1715.38 95
1715.47 92
1715.57 90
1715.66 89
1715.76 88
1715.85 89
1715.95 92
1716.04 94
1716.14 98
1716.23 100
1716.33 103
1716.42 104
1716.52 104
1716.61 104
1716.71 103
1716.80 102
1716.90 101
1716.99 100
1717.09 99
1717.18 98
1717.28 98
1717.37 99
1717.47 100
1717.56 101
1717.66 103
1717.75 105
1717.85 107
1717.94 109
1718.04 109
1718.13 108
1718.23 106
1718.32 104
1718.42 103
1718.51 103
1718.61 103
1718.70 104
1718.80 106
1718.89 107
1718.99 108
1719.08 108
1719.18 109
1719.27 109
1719.37 109
1719.46 109
1719.56 109
1719.65 108
1719.75 106
1719.84 104
1719.94 102
1720.03 100
1720.13 99
1720.22 100
1720.32 102
1720.41 104
1720.51 107
1720.60 109
1720.70 110
1720.79 109
1720.89 108
1720.98 105
1721.08 103
1721.17 100
1721.27 99
1721.36 99
1721.46 99
1721.55 100
1721.65 101
1721.74 101
1721.84 100
1721.94 98
1722.03 96
1722.13 95
1722.22 94
1722.32 94
1722.41 95
1722.51 97
1722.60 99
1722.70 102
1722.79 104
1722.89 107
1722.98 110
1723.08 113
1723.17 114
1723.27 116
1723.36 116
1723.46 114
1723.55 112
1723.65 109
1723.74 106
1723.84 103
1723.93 100
1724.03 98
1724.12 98
1724.22 100
1724.31 103
1724.41 106
1724.50 110
1724.60 112
1724.69 114
1724.79 114
1724.89 113
1724.98 111
1725.08 108
1725.17 104
1725.27 101
1725.36 99
1725.46 97
1725.55 96
1725.65 97
1725.74 98
1725.84 99
1725.93 100
1726.03 101
1726.12 102
1726.22 102
1726.31 100
1726.41 98
1726.50 96
1726.60 94
1726.69 91
1726.79 90
1726.89 90
1726.98 90
1727.08 92
1727.17 94
1727.27 96
1727.36 98
1727.46 99
1727.55 99
1727.65 97
1727.74 95
1727.84 93
1727.93 90
1728.03 87
1728.12 85
1728.22 83
1728.31 82
1728.41 82
1728.51 82
1728.60 82
1728.70 82
1728.79 83
1728.89 85
1728.98 87
1729.08 90
1729.17 93
1729.27 97
1729.36 100
1729.46 101
1729.55 101
1729.65 99
1729.74 96
1729.84 92
1729.94 88
1730.03 86
1730.13 86
1730.22 88
1730.32 90
1730.41 93
1730.51 94
1730.60 93
1730.70 90
1730.79 85
1730.89 79
1730.98 73
1731.08 68
1731.18 65
1731.27 64
1731.37 66
1731.46 71
1731.56 77
1731.65 84
1731.75 90
1731.84 95
1731.94 98
1732.03 99
1732.13 99
1732.22 98
1732.32 96
1732.42 95
1732.51 93
1732.61 92
1732.70 91
1732.80 90
1732.89 89
1732.99 88
1733.08 87
1733.18 87
1733.27 87
1733.37 88
1733.47 89
1733.56 91
1733.66 92
1733.75 94
1733.85 95
1733.94 97
1734.04 99
1734.13 100
1734.23 102
1734.32 104
1734.42 105
1734.52 104
1734.61 103
1734.71 100
1734.80 95
1734.90 91
1734.99 88
1735.09 85
1735.18 83
1735.28 83
1735.37 84
1735.47 85
1735.57 86
1735.66 87
1735.76 87
1735.85 88
1735.95 88
1736.04 89
1736.14 89
1736.23 90
1736.33 90
1736.43 90
1736.52 89
1736.62 88
1736.71 86
1736.81 83
1736.90 81
1737.00 79
1737.09 79
1737.19 80
1737.29 82
1737.38 85
1737.48 89
1737.57 92
1737.67 95
1737.76 96
1737.86 96
1737.95 95
1738.05 93
1738.15 91
1738.24 91
1738.34 92
1738.43 95
1738.53 99
1738.62 104
1738.72 107
1738.81 108
1738.91 107
1739.01 103
1739.10 98
1739.20 92
1739.29 86
1739.39 81
1739.48 78
1739.58 77
1739.67 78
1739.77 80
1739.87 84
1739.96 89
1740.06 93
1740.15 97
1740.25 100
1740.34 103
1740.44 105
1740.54 107
1740.63 108
1740.73 108
1740.82 107
1740.92 106
1741.01 105
1741.11 106
1741.20 107
1741.30 110
1741.40 115
1741.49 120
1741.59 126
1741.68 129
1741.78 131
1741.87 130
1741.97 126
1742.07 121
1742.16 114
1742.26 107
1742.35 101
1742.45 96
1742.54 92
1742.64 91
1742.74 91
1742.83 93
1742.93 97
1743.02 102
1743.12 108
1743.21 114
1743.31 120
1743.41 125
1743.50 128
1743.60 129
1743.69 128
1743.79 125
1743.88 121
1743.98 116
1744.08 111
1744.17 107
1744.27 104
1744.36 102
1744.46 101
1744.55 101
1744.65 101
1744.75 102
1744.84 102
1744.94 102
1745.03 103
1745.13 104
1745.23 106
1745.32 108
1745.42 110
1745.51 111
1745.61 112
1745.70 112
1745.80 111
1745.90 109
1745.99 106
1746.09 103
1746.18 100
1746.28 96
1746.37 93
1746.47 89
1746.57 86
1746.66 84
1746.76 82
1746.85 82
1746.95 84
1747.05 86
1747.14 90
1747.24 93
1747.33 96
1747.43 98
1747.52 100
1747.62 100
1747.72 101
1747.81 101
1747.91 101
1748.00 102
1748.10 104
1748.20 105
1748.29 106
1748.39 108
1748.48 109
1748.58 111
1748.67 114
1748.77 118
1748.87 122
1748.96 127
1749.06 133
1749.15 140
1749.25 146
1749.35 150
1749.44 154
1749.54 155
1749.63 153
1749.73 150
1749.83 144
1749.92 138
1750.02 131
1750.11 124
1750.21 119
1750.30 115
1750.40 112
1750.50 111
1750.59 111
1750.69 112
1750.78 114
1750.88 115
1750.98 117
1751.07 119
1751.17 122
1751.26 125
1751.36 130
1751.46 135
1751.55 142
1751.65 148
1751.74 154
1751.84 158
1751.94 160
1752.03 159
1752.13 155
1752.22 150
1752.32 144
1752.42 138
1752.51 133
1752.61 129
1752.70 126
1752.80 124
1752.90 122
1752.99 119
1753.09 116
1753.18 112
1753.28 109
1753.38 106
1753.47 105
1753.57 105
1753.66 106
1753.76 107
1753.86 108
1753.95 108
1754.05 107
1754.14 105
1754.24 102
1754.34 99
1754.43 97
1754.53 94
1754.62 93
1754.72 91
1754.82 89
1754.91 88
1755.01 86
1755.10 84
1755.20 83
1755.30 83
1755.39 83
1755.49 84
1755.58 85
1755.68 86
1755.78 87
1755.87 87
1755.97 88
1756.06 88
1756.16 90
1756.26 93
1756.35 96
1756.45 100
1756.54 103
1756.64 104
1756.74 103
1756.83 100
1756.93 95
1757.02 89
1757.12 83
1757.22 78
1757.31 74
1757.41 72
1757.51 72
1757.60 72
1757.70 73
1757.79 74
1757.89 75
1757.99 75
1758.08 75
1758.18 74
1758.27 74
1758.37 74
1758.47 75
1758.56 77
1758.66 80
1758.76 85
1758.85 90
1758.95 95
1759.04 99
1759.14 101
1759.24 102
1759.33 100
1759.43 97
1759.52 92
1759.62 88
1759.72 83
1759.81 80
1759.91 77
1760.01 76
1760.10 75
1760.20 76
1760.29 77
1760.39 78
1760.49 81
1760.58 84
1760.68 87
1760.77 91
1760.87 96
1760.97 100
1761.06 104
1761.16 108
1761.26 111
1761.35 113
1761.45 114
1761.54 113
1761.64 112
1761.74 109
1761.83 105
1761.93 100
1762.03 96
1762.12 92
1762.22 90
1762.31 90
1762.41 91
1762.51 94
1762.60 97
1762.70 101
1762.80 103
1762.89 105
1762.99 105
1763.08 104
1763.18 102
1763.28 98
1763.37 94
1763.47 89
1763.57 84
1763.66 79
1763.76 76
1763.85 74
1763.95 74
1764.05 76
1764.14 80
1764.24 85
1764.34 91
1764.43 96
1764.53 100
1764.62 103
1764.72 104
1764.82 103
1764.91 101
1765.01 99
1765.11 96
1765.20 94
1765.30 93
1765.40 93
1765.49 94
1765.59 96
1765.68 97
1765.78 98
1765.88 98
1765.97 97
1766.07 96
1766.17 94
1766.26 94
1766.36 94
1766.45 95
1766.55 97
1766.65 99
1766.74 102
1766.84 104
1766.94 106
1767.03 108
1767.13 109
1767.23 110
1767.32 112
1767.42 115
1767.51 117
1767.61 120
1767.71 122
1767.80 123
1767.90 123
1768.00 121
1768.09 117
1768.19 112
1768.29 107
1768.38 101
1768.48 97
1768.58 93
1768.67 90
1768.77 88
1768.86 87
1768.96 88
1769.06 88
1769.15 90
1769.25 91
1769.35 91
1769.44 92
1769.54 91
1769.64 89
1769.73 87
1769.83 84
1769.93 82
1770.02 79
1770.12 77
1770.21 75
1770.31 74
1770.41 73
1770.50 73
1770.60 72
1770.70 72
1770.79 72
1770.89 73
1770.99 73
1771.08 74
1771.18 75
1771.28 76
1771.37 78
1771.47 80
1771.57 80
1771.66 81
1771.76 80
1771.85 80
1771.95 79
1772.05 80
1772.14 81
1772.24 83
1772.34 85
1772.43 88
1772.53 89
1772.63 90
1772.72 89
1772.82 86
1772.92 82
1773.01 77
1773.11 72
1773.21 66
1773.30 62
1773.40 58
1773.50 57
1773.59 57
1773.69 60
1773.79 64
1773.88 70
1773.98 76
1774.07 81
1774.17 85
1774.27 87
1774.36 88
1774.46 88
1774.56 87
1774.65 86
1774.75 85
1774.85 85
1774.94 85
1775.04 85
1775.14 86
1775.23 87
1775.33 88
1775.43 88
1775.52 89
1775.62 88
1775.72 88
1775.81 87
1775.91 86
1776.01 85
1776.10 84
1776.20 83
1776.30 84
1776.39 85
1776.49 86
1776.59 88
1776.68 89
1776.78 90
1776.88 91
1776.97 91
1777.07 91
1777.17 90
1777.26 89
1777.36 87
1777.46 85
1777.55 83
1777.65 80
1777.75 78
1777.84 76
1777.94 75
1778.04 75
1778.13 76
1778.23 78
1778.33 80
1778.42 81
1778.52 82
1778.62 83
1778.71 84
1778.81 84
1778.91 85
1779.00 86
1779.10 87
1779.20 88
1779.29 89
1779.39 89
1779.49 88
1779.58 86
1779.68 84
1779.78 83
1779.87 81
1779.97 80
1780.07 79
1780.16 79
1780.26 79
1780.36 80
1780.45 82
1780.55 85
1780.65 89
1780.74 93
1780.84 98
1780.94 101
1781.03 104
1781.13 106
1781.23 107
1781.32 107
1781.42 107
1781.52 107
1781.61 107
1781.71 106
1781.81 104
1781.90 102
1782.00 101
1782.10 100
1782.20 100
1782.29 102
1782.39 105
1782.49 109
1782.58 114
1782.68 118
1782.78 122
1782.87 125
1782.97 126
1783.07 126
1783.16 124
1783.26 122
1783.36 118
1783.45 114
1783.55 109
1783.65 104
1783.74 99
1783.84 95
1783.94 92
1784.03 90
1784.13 90
1784.23 91
1784.33 93
1784.42 95
1784.52 97
1784.62 99
1784.71 101
1784.81 101
1784.91 100
1785.00 99
1785.10 96
1785.20 93
1785.29 90
1785.39 86
1785.49 83
1785.58 80
1785.68 78
1785.78 77
1785.87 78
1785.97 79
1786.07 81
1786.17 84
1786.26 86
1786.36 88
1786.46 89
1786.55 89
1786.65 90
1786.75 90
1786.84 90
1786.94 91
1787.04 92
1787.13 93
1787.23 93
1787.33 92
1787.43 92
1787.52 92
1787.62 93
1787.72 95
1787.81 98
1787.91 101
1788.01 104
1788.10 107
1788.20 108
1788.30 109
1788.39 109
1788.49 110
1788.59 111
1788.69 112
1788.78 114
1788.88 114
1788.98 114
1789.07 111
1789.17 108
1789.27 105
1789.36 101
1789.46 99
1789.56 98
1789.66 99
1789.75 100
1789.85 102
1789.95 104
1790.04 105
1790.14 106
1790.24 107
1790.33 109
1790.43 110
1790.53 110
1790.63 109
1790.72 107
1790.82 103
1790.92 99
1791.01 95
1791.11 93
1791.21 92
1791.30 94
1791.40 98
1791.50 104
1791.60 109
1791.69 114
1791.79 116
1791.89 115
1791.98 112
1792.08 107
1792.18 101
1792.27 95
1792.37 89
1792.47 85
1792.57 83
1792.66 82
1792.76 83
1792.86 85
1792.95 87
1793.05 90
1793.15 92
1793.25 94
1793.34 96
1793.44 96
1793.54 96
1793.63 96
1793.73 94
1793.83 93
1793.93 92
1794.02 91
1794.12 91
1794.22 91
1794.31 92
1794.41 92
1794.51 93
1794.60 94
1794.70 94
1794.80 95
1794.90 96
1794.99 98
1795.09 100
1795.19 102
1795.28 105
1795.38 108
1795.48 112
1795.58 115
1795.67 119
1795.77 123
1795.87 127
1795.96 129
1796.06 130
1796.16 129
1796.26 127
1796.35 123
1796.45 119
1796.55 114
1796.64 111
1796.74 108
1796.84 108
1796.94 109
1797.03 112
1797.13 115
1797.23 118
1797.33 121
1797.42 122
1797.52 123
1797.62 122
1797.71 120
1797.81 118
1797.91 114
1798.01 110
1798.10 106
1798.20 101
1798.30 97
1798.39 93
1798.49 90
1798.59 88
1798.69 87
1798.78 86
1798.88 87
1798.98 88
1799.08 90
1799.17 91
1799.27 94
1799.37 96
1799.46 99
1799.56 100
1799.66 101
1799.76 101
1799.85 100
1799.95 97
1800.05 94
1800.14 90
1800.24 87
1800.34 85
1800.44 83
1800.53 82
1800.63 82
1800.73 82
1800.83 82
1800.92 82
1801.02 83
1801.12 84
1801.21 85
1801.31 87
1801.41 89
1801.51 91
1801.60 93
1801.70 95
1801.80 96
1801.90 96
1801.99 96
1802.09 97
1802.19 96
1802.29 95
1802.38 94
1802.48 93
1802.58 92
1802.67 92
1802.77 92
1802.87 94
1802.97 97
1803.06 101
1803.16 105
1803.26 110
1803.36 114
1803.45 117
1803.55 119
1803.65 120
1803.75 119
1803.84 118
1803.94 116
1804.04 114
1804.14 113
1804.23 112
1804.33 113
1804.43 115
1804.52 118
1804.62 122
1804.72 127
1804.82 131
1804.91 135
1805.01 137
1805.11 138
1805.21 137
1805.30 135
1805.40 131
1805.50 126
1805.60 120
1805.69 116
1805.79 112
1805.89 109
1805.99 109
1806.08 111
1806.18 114
1806.28 118
1806.38 122
1806.47 126
1806.57 129
1806.67 131
1806.77 131
1806.86 131
1806.96 130
1807.06 129
1807.15 128
1807.25 128
1807.35 129
1807.45 130
1807.54 131
1807.64 132
1807.74 133
1807.84 134
1807.93 135
1808.03 138
1808.13 140
1808.23 142
1808.32 144
1808.42 145
1808.52 144
1808.62 142
1808.71 139
1808.81 135
1808.91 131
1809.01 127
1809.10 124
1809.20 122
1809.30 120
1809.40 118
1809.49 117
1809.59 116
1809.69 116
1809.79 117
1809.88 117
1809.98 115
1810.08 113
1810.18 109
1810.27 104
1810.37 98
1810.47 92
1810.57 89
1810.67 88
1810.76 89
1810.86 92
1810.96 96
1811.06 100
1811.15 104
1811.25 106
1811.35 107
1811.45 107
1811.54 105
1811.64 102
1811.74 99
1811.84 96
1811.93 94
1812.03 94
1812.13 95
1812.23 98
1812.32 101
1812.42 105
1812.52 108
1812.62 109
1812.71 109
1812.81 107
1812.91 104
1813.01 100
1813.10 96
1813.20 92
1813.30 88
1813.40 83
1813.50 79
1813.59 74
1813.69 71
1813.79 68
1813.89 67
1813.98 67
1814.08 68
1814.18 71
1814.28 74
1814.37 76
1814.47 78
1814.57 80
1814.67 81
1814.76 83
1814.86 84
1814.96 85
1815.06 87
1815.16 88
1815.25 88
1815.35 88
1815.45 87
1815.55 85
1815.64 85
1815.74 84
1815.84 85
1815.94 86
1816.03 88
1816.13 91
1816.23 94
1816.33 97
1816.43 99
1816.52 100
1816.62 100
1816.72 98
1816.82 96
1816.91 93
1817.01 89
1817.11 86
1817.21 83
1817.30 81
1817.40 79
1817.50 77
1817.60 76
1817.70 74
1817.79 72
1817.89 71
1817.99 72
1818.09 73
1818.18 77
1818.28 81
1818.38 87
1818.48 93
1818.58 98
1818.67 102
1818.77 105
1818.87 107
1818.97 108
1819.06 110
1819.16 112
1819.26 115
1819.36 117
1819.46 120
1819.55 121
1819.65 121
1819.75 121
1819.85 119
1819.94 117
1820.04 114
1820.14 112
1820.24 109
1820.34 106
1820.43 104
1820.53 101
1820.63 99
1820.73 97
1820.82 96
1820.92 95
1821.02 95
1821.12 95
1821.22 95
1821.31 94
1821.41 93
1821.51 92
1821.61 90
1821.71 88
1821.80 86
1821.90 85
1822.00 84
1822.10 84
1822.19 85
1822.29 86
1822.39 88
1822.49 90
1822.59 93
1822.68 97
1822.78 101
1822.88 106
1822.98 111
1823.08 116
1823.17 120
1823.27 124
1823.37 127
1823.47 128
1823.56 129
1823.66 128
1823.76 126
1823.86 123
1823.96 120
1824.05 117
1824.15 113
1824.25 110
1824.35 106
1824.45 103
1824.54 101
1824.64 99
1824.74 97
1824.84 97
1824.94 98
1825.03 101
1825.13 104
1825.23 108
1825.33 113
1825.43 118
1825.52 122
1825.62 125
1825.72 126
1825.82 125
1825.92 122
1826.01 118
1826.11 112
1826.21 107
1826.31 103
1826.41 100
1826.50 99
1826.60 99
1826.70 100
1826.80 101
1826.90 101
1826.99 102
1827.09 101
1827.19 101
1827.29 101
1827.38 101
1827.48 101
1827.58 100
1827.68 99
1827.78 97
1827.88 95
1827.97 93
1828.07 91
1828.17 89
1828.27 89
1828.37 89
1828.46 89
1828.56 90
1828.66 90
1828.76 90
1828.86 90
1828.95 89
1829.05 87
1829.15 84
1829.25 82
1829.35 79
1829.44 76
1829.54 74
1829.64 73
1829.74 72
1829.84 72
1829.93 73
1830.03 74
1830.13 76
1830.23 77
1830.33 78
1830.42 79
1830.52 79
1830.62 79
1830.72 79
1830.82 78
1830.91 77
1831.01 76
1831.11 75
1831.21 74
1831.31 74
1831.41 75
1831.50 77
1831.60 80
1831.70 83
1831.80 87
1831.90 90
1831.99 91
1832.09 91
1832.19 90
1832.29 88
1832.39 85
1832.48 83
1832.58 80
1832.68 79
1832.78 78
1832.88 78
1832.98 80
1833.07 82
1833.17 84
1833.27 86
1833.37 88
1833.47 90
1833.56 91
1833.66 92
1833.76 94
1833.86 96
1833.96 100
1834.06 104
1834.15 109
1834.25 114
1834.35 118
1834.45 120
1834.55 121
1834.64 120
1834.74 119
1834.84 118
1834.94 118
1835.04 119
1835.14 121
1835.23 123
1835.33 126
1835.43 127
1835.53 128
1835.63 127
1835.72 125
1835.82 122
1835.92 120
1836.02 119
1836.12 119
1836.22 120
1836.31 121
1836.41 122
1836.51 123
1836.61 122
1836.71 119
1836.81 116
1836.90 112
1837.00 107
1837.10 104
1837.20 102
1837.30 102
1837.39 103
1837.49 105
1837.59 108
1837.69 111
1837.79 114
1837.89 117
1837.98 120
1838.08 122
1838.18 125
1838.28 126
1838.38 127
1838.48 127
1838.57 127
1838.67 127
1838.77 127
1838.87 126
1838.97 126
1839.07 125
1839.16 125
1839.26 125
1839.36 125
1839.46 125
1839.56 126
1839.66 126
1839.75 127
1839.85 127
1839.95 126
1840.05 124
1840.15 121
1840.25 117
1840.34 113
1840.44 109
1840.54 106
1840.64 106
1840.74 107
1840.84 110
1840.93 114
1841.03 119
1841.13 123
1841.23 126
1841.33 127
1841.43 126
1841.52 123
1841.62 120
1841.72 116
1841.82 112
1841.92 110
1842.02 108
1842.11 108
1842.21 109
1842.31 111
1842.41 113
1842.51 114
1842.61 114
1842.71 114
1842.80 114
1842.90 114
1843.00 115
1843.10 118
1843.20 121
1843.30 124
1843.39 127
1843.49 129
1843.59 129
1843.69 126
1843.79 120
1843.89 113
1843.98 105
1844.08 97
1844.18 90
1844.28 85
1844.38 82
1844.48 81
1844.58 81
1844.67 82
1844.77 83
1844.87 84
1844.97 85
1845.07 87
1845.17 89
1845.26 92
1845.36 95
1845.46 99
1845.56 102
1845.66 104
1845.76 106
1845.86 107
1845.95 108
1846.05 109
1846.15 110
1846.25 110
1846.35 110
1846.45 109
1846.55 108
1846.64 105
1846.74 102
1846.84 98
1846.94 94
1847.04 89
1847.14 85
1847.23 82
1847.33 80
1847.43 80
1847.53 81
1847.63 83
1847.73 86
1847.83 89
1847.92 92
1848.02 93
1848.12 93
1848.22 92
1848.32 91
1848.42 90
1848.52 90
1848.61 91
1848.71 93
1848.81 96
1848.91 99
1849.01 101
1849.11 103
1849.21 103
1849.30 103
1849.40 102
1849.50 100
1849.60 99
1849.70 98
1849.80 98
1849.90 98
1849.99 100
1850.09 102
1850.19 105
1850.29 108
1850.39 113
1850.49 118
1850.59 123
1850.69 127
1850.78 130
1850.88 132
1850.98 134
1851.08 134
1851.18 133
1851.28 131
1851.38 130
1851.47 129
1851.57 130
1851.67 131
1851.77 134
1851.87 138
1851.97 141
1852.07 143
1852.16 144
1852.26 142
1852.36 138
1852.46 133
1852.56 128
1852.66 123
1852.76 118
1852.86 114
1852.95 112
1853.05 109
1853.15 107
1853.25 104
1853.35 101
1853.45 99
1853.55 97
1853.65 95
1853.74 93
1853.84 92
1853.94 91
1854.04 89
1854.14 88
1854.24 86
1854.34 84
1854.43 82
1854.53 82
1854.63 84
1854.73 86
1854.83 90
1854.93 94
1855.03 98
1855.13 101
1855.22 104
1855.32 105
1855.42 104
1855.52 102
1855.62 100
1855.72 97
1855.82 94
1855.92 90
1856.01 88
1856.11 86
1856.21 85
1856.31 85
1856.41 85
1856.51 85
1856.61 85
1856.71 85
1856.80 84
1856.90 83
1857.00 81
1857.10 80
1857.20 79
1857.30 78
1857.40 77
1857.50 77
1857.60 78
1857.69 78
1857.79 79
1857.89 80
1857.99 80
1858.09 79
1858.19 79
1858.29 78
1858.39 77
1858.48 77
1858.58 76
1858.68 77
1858.78 77
1858.88 77
1858.98 76
1859.08 76
1859.18 74
1859.28 73
1859.37 72
1859.47 71
1859.57 71
1859.67 72
1859.77 74
1859.87 77
1859.97 81
1860.07 85
1860.17 89
1860.26 92
1860.36 94
1860.46 95
1860.56 95
1860.66 96
1860.76 97
1860.86 99
1860.96 103
1861.06 108
1861.15 112
1861.25 116
1861.35 118
1861.45 119
1861.55 118
1861.65 116
1861.75 113
1861.85 109
1861.95 105
1862.04 101
1862.14 97
1862.24 93
1862.34 89
1862.44 84
1862.54 81
1862.64 79
1862.74 79
1862.84 80
1862.93 83
1863.03 87
1863.13 91
1863.23 94
1863.33 97
1863.43 97
1863.53 97
1863.63 95
1863.73 93
1863.83 91
1863.92 91
1864.02 91
1864.12 94
1864.22 98
1864.32 102
1864.42 106
1864.52 110
1864.62 112
1864.72 113
1864.82 113
1864.91 111
1865.01 110
1865.11 108
1865.21 107
1865.31 107
1865.41 107
1865.51 107
1865.61 106
1865.71 105
1865.81 104
1865.90 103
1866.00 102
1866.10 102
1866.20 102
1866.30 102
1866.40 103
1866.50 104
1866.60 104
1866.70 104
1866.80 104
1866.90 104
1866.99 103
1867.09 102
1867.19 101
1867.29 100
1867.39 99
1867.49 100
1867.59 101
1867.69 103
1867.79 105
1867.89 108
1867.98 111
1868.08 114
1868.18 116
1868.28 117
1868.38 118
1868.48 119
1868.58 120
1868.68 120
1868.78 121
1868.88 121
1868.98 122
1869.07 122
1869.17 123
1869.27 125
1869.37 127
1869.47 129
1869.57 132
1869.67 135
1869.77 137
1869.87 139
1869.97 139
1870.07 137
1870.17 135
1870.26 132
1870.36 129
1870.46 125
1870.56 121
1870.66 118
1870.76 114
1870.86 111
1870.96 109
1871.06 107
1871.16 105
1871.26 105
1871.36 104
1871.45 104
1871.55 104
1871.65 104
1871.75 103
1871.85 102
1871.95 102
1872.05 102
1872.15 103
1872.25 105
1872.35 108
1872.45 111
1872.55 113
1872.64 114
1872.74 113
1872.84 110
1872.94 106
1873.04 102
1873.14 97
1873.24 93
1873.34 90
1873.44 86
1873.54 83
1873.64 81
1873.74 79
1873.84 78
1873.93 78
1874.03 80
1874.13 83
1874.23 87
1874.33 90
1874.43 92
1874.53 92
1874.63 90
1874.73 88
1874.83 87
1874.93 86
1875.03 86
1875.13 88
1875.22 90
1875.32 92
1875.42 94
1875.52 95
1875.62 97
1875.72 99
1875.82 100
1875.92 102
1876.02 104
1876.12 104
1876.22 104
1876.32 104
1876.42 104
1876.52 104
1876.62 105
1876.71 107
1876.81 110
1876.91 113
1877.01 116
1877.11 118
1877.21 118
1877.31 117
1877.41 114
1877.51 110
1877.61 106
1877.71 101
1877.81 97
1877.91 93
1878.01 91
1878.11 90
1878.20 90
1878.30 91
1878.40 92
1878.50 93
1878.60 94
1878.70 94
1878.80 93
1878.90 92
1879.00 91
1879.10 90
1879.20 90
1879.30 89
1879.40 89
1879.50 89
1879.60 88
1879.70 87
1879.79 86
1879.89 84
1879.99 83
1880.09 82
1880.19 82
1880.29 83
1880.39 85
1880.49 87
1880.59 90
1880.69 93
1880.79 96
1880.89 99
1880.99 103
1881.09 106
1881.19 110
1881.29 114
1881.39 118
1881.48 121
1881.58 123
1881.68 123
1881.78 122
1881.88 120
1881.98 118
1882.08 115
1882.18 112
1882.28 111
1882.38 110
1882.48 110
1882.58 110
1882.68 110
1882.78 109
1882.88 109
1882.98 109
1883.08 109
1883.18 109
1883.28 110
1883.37 110
1883.47 110
1883.57 108
1883.67 105
1883.77 102
1883.87 99
1883.97 96
1884.07 93
1884.17 92
1884.27 92
1884.37 93
1884.47 94
1884.57 95
1884.67 96
1884.77 96
1884.87 96
1884.97 95
1885.07 93
1885.17 91
1885.27 89
1885.36 86
1885.46 84
1885.56 83
1885.66 81
1885.76 80
1885.86 80
1885.96 79
1886.06 78
1886.16 77
1886.26 77
1886.36 77
1886.46 78
1886.56 79
1886.66 80
1886.76 82
1886.86 83
1886.96 84
1887.06 86
1887.16 86
1887.26 87
1887.36 87
1887.46 87
1887.56 86
1887.66 84
1887.75 81
1887.85 78
1887.95 75
1888.05 71
1888.15 68
1888.25 66
1888.35 64
1888.45 63
1888.55 63
1888.65 63
1888.75 63
1888.85 64
1888.95 65
1889.05 67
1889.15 69
1889.25 73
1889.35 77
1889.45 81
1889.55 85
1889.65 88
1889.75 90
1889.85 91
1889.95 91
1890.05 91
1890.15 91
1890.25 92
1890.35 93
1890.45 96
1890.54 98
1890.64 101
1890.74 102
1890.84 102
1890.94 102
1891.04 102
1891.14 102
1891.24 104
1891.34 107
1891.44 110
1891.54 114
1891.64 118
1891.74 121
1891.84 123
1891.94 123
1892.04 123
1892.14 121
1892.24 118
1892.34 114
1892.44 111
1892.54 107
1892.64 103
1892.74 100
1892.84 97
1892.94 95
1893.04 94
1893.14 95
1893.24 97
1893.34 100
1893.44 103
1893.54 107
1893.64 110
1893.74 112
1893.84 113
1893.94 113
1894.04 112
1894.14 110
1894.23 108
1894.33 106
1894.43 104
1894.53 103
1894.63 102
1894.73 103
1894.83 104
1894.93 105
1895.03 106
1895.13 107
1895.23 108
1895.33 109
1895.43 109
1895.53 110
1895.63 110
1895.73 111
1895.83 112
1895.93 113
1896.03 114
1896.13 115
1896.23 116
1896.33 118
1896.43 119
1896.53 119
1896.63 120
1896.73 120
1896.83 120
1896.93 120
1897.03 119
1897.13 117
1897.23 115
1897.33 112
1897.43 108
1897.53 103
1897.63 97
1897.73 92
1897.83 87
1897.93 83
1898.03 81
1898.13 82
1898.23 84
1898.33 88
1898.43 93
1898.53 99
1898.63 104
1898.73 108
1898.83 112
1898.93 116
1899.03 119
1899.13 123
1899.23 127
1899.33 130
1899.43 133
1899.53 135
1899.63 135
1899.73 133
1899.83 129
1899.93 124
1900.03 118
1900.13 112
1900.23 106
1900.33 102
1900.43 99
1900.53 98
1900.63 99
1900.73 101
1900.83 104
1900.93 107
1901.03 110
1901.13 112
1901.23 113
1901.33 113
1901.43 112
1901.53 110
1901.63 108
1901.73 106
1901.83 105
1901.93 104
1902.03 104
1902.13 104
1902.23 103
1902.33 102
1902.43 101
1902.53 100
1902.63 99
1902.73 98
1902.83 98
1902.93 99
1903.03 101
1903.13 103
1903.23 106
1903.33 109
1903.43 112
1903.53 115
1903.63 117
1903.73 119
1903.83 120
1903.93 119
1904.03 118
1904.13 115
1904.23 113
1904.33 110
1904.43 107
1904.53 105
1904.63 103
1904.73 102
1904.83 101
1904.93 101
1905.03 100
1905.13 100
1905.23 100
1905.33 101
1905.43 102
1905.53 102
1905.63 103
1905.73 102
1905.83 100
1905.93 98
1906.03 95
1906.13 93
1906.23 90
1906.33 89
1906.43 88
1906.53 87
1906.63 88
1906.73 89
1906.83 90
1906.93 93
1907.03 95
1907.13 97
1907.23 98
1907.33 98
1907.43 97
1907.53 95
1907.63 94
1907.73 93
1907.83 94
1907.93 96
1908.03 99
1908.13 103
1908.23 107
1908.33 110
1908.43 112
1908.53 114
1908.63 115
1908.73 117
1908.83 119
1908.93 122
1909.03 124
1909.13 125
1909.23 126
1909.33 126
1909.43 124
1909.53 121
1909.63 117
1909.73 113
1909.83 108
1909.93 103
1910.03 98
1910.13 94
1910.23 92
1910.33 91
1910.43 92
1910.53 93
1910.63 95
1910.73 96
1910.83 96
1910.93 95
1911.03 93
1911.14 92
1911.24 90
1911.34 89
1911.44 88
1911.54 87
1911.64 87
1911.74 87
1911.84 87
1911.94 88
1912.04 91
1912.14 94
1912.24 98
1912.34 101
1912.44 104
1912.54 105
1912.64 105
1912.74 103
1912.84 101
1912.94 99
1913.04 98
1913.14 98
1913.24 98
1913.34 100
1913.44 103
1913.54 105
1913.64 108
1913.74 111
1913.84 114
1913.94 116
1914.04 119
1914.14 121
1914.24 124
1914.34 126
1914.44 129
1914.54 131
1914.64 134
1914.74 135
1914.85 136
1914.95 136
1915.05 136
1915.15 134
1915.25 132
1915.35 131
1915.45 131
1915.55 132
1915.65 135
1915.75 139
1915.85 143
1915.95 147
1916.05 150
1916.15 152
1916.25 151
1916.35 150
1916.45 147
1916.55 143
1916.65 139
1916.75 135
1916.85 132
1916.95 130
1917.05 128
1917.15 126
1917.25 124
1917.35 122
1917.45 119
1917.55 115
1917.66 112
1917.76 109
1917.86 106
1917.96 104
1918.06 103
1918.16 101
1918.26 100
1918.36 98
1918.46 96
1918.56 93
1918.66 91
1918.76 88
1918.86 86
1918.96 84
1919.06 83
1919.16 83
1919.26 84
1919.36 87
1919.46 92
1919.56 97
1919.66 103
1919.76 108
1919.86 111
1919.96 113
1920.07 113
1920.17 111
1920.27 108
1920.37 104
1920.47 100
1920.57 97
1920.67 93
1920.77 91
1920.87 89
1920.97 89
1921.07 89
1921.17 90
1921.27 92
1921.37 93
1921.47 93
1921.57 93
1921.67 92
1921.77 90
1921.87 87
1921.97 84
1922.08 82
1922.18 79
1922.28 78
1922.38 77
1922.48 76
1922.58 77
1922.68 77
1922.78 79
1922.88 80
1922.98 83
1923.08 86
1923.18 89
1923.28 92
1923.38 96
1923.48 99
1923.58 101
1923.68 103
1923.78 104
1923.88 105
1923.99 104
1924.09 103
1924.19 102
1924.29 101
1924.39 101
1924.49 101
1924.59 101
1924.69 103
1924.79 105
1924.89 108
1924.99 110
1925.09 111
1925.19 112
1925.29 111
1925.39 110
1925.49 108
1925.59 106
1925.70 105
1925.80 105
1925.90 108
1926.00 112
1926.10 117
1926.20 123
1926.30 129
1926.40 134
1926.50 138
1926.60 141
1926.70 141
1926.80 140
1926.90 136
1927.00 132
1927.10 126
1927.20 120
1927.31 112
1927.41 104
1927.51 96
1927.61 89
1927.71 82
1927.81 77
1927.91 74
1928.01 74
1928.11 75
1928.21 77
1928.31 80
1928.41 84
1928.51 87
1928.61 90
1928.71 92
1928.82 95
1928.92 98
1929.02 101
1929.12 104
1929.22 106
1929.32 107
1929.42 106
1929.52 104
1929.62 100
1929.72 96
1929.82 91
1929.92 87
1930.02 84
1930.12 81
1930.23 80
1930.33 79
1930.43 79
1930.53 80
1930.63 80
1930.73 81
1930.83 81
1930.93 80
1931.03 79
1931.13 78
1931.23 77
1931.33 78
1931.43 80
1931.53 82
1931.64 86
1931.74 89
1931.84 93
1931.94 95
1932.04 97
1932.14 97
1932.24 97
1932.34 97
1932.44 97
1932.54 97
1932.64 97
1932.74 97
1932.84 98
1932.95 99
1933.05 101
1933.15 103
1933.25 106
1933.35 110
1933.45 115
1933.55 120
1933.65 124
1933.75 127
1933.85 129
1933.95 130
1934.05 130
1934.16 128
1934.26 127
1934.36 125
1934.46 123
1934.56 121
1934.66 120
1934.76 119
1934.86 119
1934.96 120
1935.06 122
1935.16 125
1935.26 127
1935.37 129
1935.47 129
1935.57 129
1935.67 127
1935.77 126
1935.87 124
1935.97 124
1936.07 124
1936.17 124
1936.27 125
1936.37 126
1936.47 126
1936.58 126
1936.68 125
1936.78 124
1936.88 123
1936.98 123
1937.08 123
1937.18 123
1937.28 122
1937.38 120
1937.48 118
1937.58 114
1937.69 111
1937.79 109
1937.89 108
1937.99 109
1938.09 111
1938.19 114
1938.29 115
1938.39 115
1938.49 114
1938.59 111
1938.70 107
1938.80 105
1938.90 103
1939.00 102
1939.10 103
1939.20 104
1939.30 106
1939.40 107
1939.50 108
1939.60 109
1939.70 111
1939.81 112
1939.91 113
1940.01 113
1940.11 113
1940.21 111
1940.31 108
1940.41 104
1940.51 100
1940.61 96
1940.71 93
1940.82 91
1940.92 89
1941.02 88
1941.12 87
1941.22 87
1941.32 88
1941.42 90
1941.52 93
1941.62 98
1941.72 103
1941.83 107
1941.93 111
1942.03 114
1942.13 114
1942.23 113
1942.33 109
1942.43 104
1942.53 98
1942.63 92
1942.73 86
1942.84 80
1942.94 76
1943.04 74
1943.14 73
1943.24 74
1943.34 75
1943.44 76
1943.54 77
1943.64 76
1943.75 76
1943.85 75
1943.95 74
1944.05 74
1944.15 76
1944.25 78
1944.35 82
1944.45 87
1944.55 91
1944.66 95
1944.76 98
1944.86 100
1944.96 100
1945.06 99
1945.16 97
1945.26 95
1945.36 94
1945.46 93
1945.57 92
1945.67 92
1945.77 92
1945.87 91
1945.97 90
1946.07 89
1946.17 88
1946.27 87
1946.37 87
1946.48 88
1946.58 89
1946.68 91
1946.78 92
1946.88 93
1946.98 93
1947.08 93
1947.18 93
1947.28 93
1947.39 93
1947.49 93
1947.59 93
1947.69 93
1947.79 94
1947.89 94
1947.99 93
1948.09 93
1948.20 92
1948.30 92
1948.40 91
1948.50 91
1948.60 90
1948.70 89
1948.80 88
1948.90 87
1949.01 86
1949.11 86
1949.21 87
1949.31 90
1949.41 94
1949.51 99
1949.61 105
1949.71 111
1949.81 117
1949.92 122
1950.02 126
1950.12 129
1950.22 129
1950.32 129
1950.42 127
1950.52 125
1950.62 122
1950.73 120
1950.83 118
1950.93 116
1951.03 113
1951.13 110
1951.23 106
1951.33 102
1951.43 96
1951.54 91
1951.64 87
1951.74 83
1951.84 81
1951.94 81
1952.04 82
1952.14 85
1952.25 88
1952.35 91
1952.45 94
1952.55 96
1952.65 98
1952.75 98
1952.85 98
1952.95 97
1953.06 97
1953.16 96
1953.26 96
1953.36 97
1953.46 100
1953.56 103
1953.66 107
1953.76 110
1953.87 112
1953.97 112
1954.07 110
1954.17 107
1954.27 102
1954.37 97
1954.47 93
1954.58 90
1954.68 89
1954.78 90
1954.88 92
1954.98 95
1955.08 98
1955.18 101
1955.29 103
1955.39 104
1955.49 103
1955.59 102
1955.69 99
1955.79 95
1955.89 91
1955.99 88
1956.10 85
1956.20 83
1956.30 82
1956.40 82
1956.50 84
1956.60 86
1956.70 88
1956.81 91
1956.91 93
1957.01 95
1957.11 96
1957.21 97
1957.31 96
1957.41 93
1957.52 90
1957.62 85
1957.72 80
1957.82 75
1957.92 71
1958.02 68
1958.12 68
1958.23 69
1958.33 72
1958.43 77
1958.53 82
1958.63 88
1958.73 94
1958.83 101
1958.94 108
1959.04 115
1959.14 121
1959.24 126
1959.34 129
1959.44 129
1959.55 128
1959.65 125
1959.75 121
1959.85 117
1959.95 114
1960.05 112
1960.15 113
1960.26 115
1960.36 119
1960.46 123
1960.56 127
1960.66 131
1960.76 133
1960.86 134
1960.97 134
1961.07 132
1961.17 129
1961.27 127
1961.37 125
1961.47 125
1961.58 126
1961.68 128
1961.78 131
1961.88 134
1961.98 137
1962.08 137
1962.18 137
1962.29 135
1962.39 131
1962.49 126
1962.59 121
1962.69 115
1962.79 109
1962.90 103
1963.00 97
1963.10 92
1963.20 89
1963.30 87
1963.40 87
1963.51 88
1963.61 90
1963.71 91
1963.81 93
1963.91 94
1964.01 94
1964.11 95
1964.22 96
1964.32 97
1964.42 99
1964.52 100
1964.62 103
1964.72 104
1964.83 106
1964.93 108
1965.03 110
1965.13 112
1965.23 114
1965.33 117
1965.44 120
1965.54 123
1965.64 126
1965.74 129
1965.84 132
1965.94 134
1966.05 134
1966.15 134
1966.25 132
1966.35 129
1966.45 125
1966.55 120
1966.66 116
1966.76 112
1966.86 110
1966.96 109
1967.06 110
1967.16 112
1967.27 114
1967.37 117
1967.47 118
1967.57 119
1967.67 118
1967.77 117
1967.88 114
1967.98 110
1968.08 105
1968.18 100
1968.28 94
1968.38 90
1968.49 87
1968.59 87
1968.69 90
1968.79 96
1968.89 106
1968.99 117
1969.10 128
1969.20 137
1969.30 143
1969.40 146
1969.50 145
1969.61 141
1969.71 135
1969.81 128
1969.91 123
1970.01 119
1970.11 118
1970.22 119
1970.32 122
1970.42 126
1970.52 129
1970.62 132
1970.72 133
1970.83 132
1970.93 130
1971.03 127
1971.13 122
1971.23 116
1971.34 110
1971.44 102
1971.54 95
1971.64 89
1971.74 83
1971.84 80
1971.95 80
1972.05 82
1972.15 86
1972.25 91
1972.35 96
1972.46 101
1972.56 105
1972.66 109
1972.76 112
1972.86 114
1972.96 115
1973.07 116
1973.17 117
1973.27 116
1973.37 114
1973.47 112
1973.58 110
1973.68 109
1973.78 110
1973.88 112
1973.98 116
1974.08 121
1974.19 124
1974.29 126
1974.39 126
1974.49 124
1974.59 120
1974.70 115
1974.80 110
1974.90 106
1975.00 104
1975.10 103
1975.21 104
1975.31 104
1975.41 104
1975.51 103
1975.61 100
1975.71 96
1975.82 92
1975.92 86
1976.02 82
1976.12 78
1976.22 77
1976.33 77
1976.43 79
1976.53 84
1976.63 90
1976.73 97
1976.84 104
1976.94 111
1977.04 116
1977.14 119
1977.24 121
1977.35 121
1977.45 120
1977.55 118
1977.65 115
1977.75 112
1977.86 109
1977.96 105
1978.06 102
1978.16 100
1978.26 100
1978.37 100
1978.47 102
1978.57 104
1978.67 106
1978.77 106
1978.88 106
1978.98 104
1979.08 101
1979.18 98
1979.28 96
1979.39 94
1979.49 95
1979.59 96
1979.69 100
1979.79 104
1979.90 109
1980.00 113
1980.10 117
1980.20 121
1980.30 123
1980.41 124
1980.51 125
1980.61 125
1980.71 124
1980.81 123
1980.92 121
1981.02 119
1981.12 117
1981.22 115
1981.32 113
1981.43 111
1981.53 110
1981.63 110
1981.73 110
1981.83 111
1981.94 111
1982.04 111
1982.14 110
1982.24 108
1982.34 106
1982.45 104
1982.55 102
1982.65 101
1982.75 100
1982.85 99
1982.96 98
1983.06 96
1983.16 94
1983.26 91
1983.36 88
1983.47 85
1983.57 83
1983.67 82
1983.77 81
1983.88 81
1983.98 82
1984.08 82
1984.18 81
1984.28 81
1984.39 80
1984.49 79
1984.59 79
1984.69 79
1984.79 80
1984.90 82
1985.00 84
1985.10 88
1985.20 92
1985.31 97
1985.41 102
1985.51 105
1985.61 108
1985.71 108
1985.82 107
1985.92 106
1986.02 104
1986.12 104
1986.22 105
1986.33 109
1986.43 115
1986.53 122
1986.63 129
1986.74 135
1986.84 138
1986.94 140
1987.04 139
1987.14 138
1987.25 136
1987.35 134
1987.45 133
1987.55 132
1987.66 132
1987.76 130
1987.86 128
1987.96 125
1988.06 120
1988.17 115
1988.27 109
1988.37 103
1988.47 97
1988.58 92
1988.68 88
1988.78 85
1988.88 83
1988.98 81
1989.09 81
1989.19 80
1989.29 81
1989.39 83
1989.50 85
1989.60 89
1989.70 93
1989.80 98
1989.90 104
1990.01 108
1990.11 112
1990.21 113
1990.31 112
1990.42 110
1990.52 106
1990.62 101
1990.72 96
1990.83 92
1990.93 89
1991.03 86
1991.13 85
1991.23 84
1991.34 82
1991.44 81
1991.54 80
1991.64 79
1991.75 79
1991.85 79
1991.95 81
1992.05 83
1992.16 87
1992.26 91
1992.36 97
1992.46 103
1992.56 108
1992.67 113
1992.77 118
1992.87 122
1992.97 125
1993.08 128
1993.18 130
1993.28 132
1993.38 134
1993.49 136
1993.59 136
1993.69 136
1993.79 135
1993.90 133
1994.00 131
1994.10 129
1994.20 127
1994.30 124
1994.41 122
1994.51 118
1994.61 114
1994.71 109
1994.82 104
1994.92 99
1995.02 94
1995.12 90
1995.23 87
1995.33 85
1995.43 84
1995.53 83
1995.64 83
1995.74 83
1995.84 83
1995.94 82
1996.05 82
1996.15 81
1996.25 81
1996.35 82
1996.46 84
1996.56 86
1996.66 88
1996.76 91
1996.87 93
1996.97 95
1997.07 95
1997.17 96
1997.28 96
1997.38 97
1997.48 99
1997.58 100
1997.68 102
1997.79 103
1997.89 102
1997.99 100
1998.09 97
1998.20 93
1998.30 89
1998.40 85
1998.50 81
1998.61 78
1998.71 75
1998.81 73
1998.91 72
1999.02 73
1999.12 73
1999.22 74
1999.32 75
1999.43 76
1999.53 75
1999.63 74
1999.73 71
1999.84 69
1999.94 67
2000.04 66
2000.14 66
2000.25 67
2000.35 69
2000.45 71
2000.56 74
2000.66 76
2000.76 78
2000.86 78
2000.97 78
2001.07 77
2001.17 75
2001.27 73
2001.38 71
2001.48 70
2001.58 70
2001.68 70
2001.79 70
2001.89 72
2001.99 73
2002.09 75
2002.20 77
2002.30 78
2002.40 80
2002.50 82
2002.61 83
2002.71 84
2002.81 85
2002.91 86
2003.02 86
2003.12 87
2003.22 88
2003.32 89
2003.43 90
2003.53 93
2003.63 96
2003.74 99
2003.84 102
2003.94 104
2004.04 105
2004.15 105
2004.25 104
2004.35 103
2004.45 101
2004.56 99
2004.66 97
2004.76 96
2004.86 94
2004.97 93
2005.07 91
2005.17 90
2005.27 89
2005.38 90
2005.48 91
2005.58 93
2005.69 96
2005.79 98
2005.89 100
2005.99 102
2006.10 102
2006.20 102
2006.30 102
2006.40 102
2006.51 102
2006.61 102
2006.71 103
2006.82 105
2006.92 106
2007.02 107
2007.12 108
2007.23 109
2007.33 109
2007.43 108
2007.53 108
2007.64 107
2007.74 107
2007.84 108
2007.95 110
2008.05 113
2008.15 117
2008.25 121
2008.36 125
2008.46 127
2008.56 127
2008.66 125
2008.77 122
2008.87 119
2008.97 116
2009.08 114
2009.18 114
2009.28 115
2009.38 117
2009.49 119
2009.59 120
2009.69 121
2009.79 121
2009.90 121
2010.00 121
2010.10 121
2010.21 121
2010.31 122
2010.41 122
2010.51 122
2010.62 121
2010.72 120
2010.82 120
2010.93 120
2011.03 121
2011.13 124
2011.23 128
2011.34 131
2011.44 134
2011.54 135
2011.65 136
2011.75 135
2011.85 134
2011.95 133
2012.06 133
2012.16 133
2012.26 134
2012.36 133
2012.47 132
2012.57 128
2012.67 123
2012.78 115
2012.88 108
2012.98 100
2013.08 94
2013.19 90
2013.29 87
2013.39 87
2013.50 87
2013.60 88
2013.70 88
2013.81 89
2013.91 89
2014.01 89
2014.11 88
2014.22 89
2014.32 89
2014.42 91
2014.53 93
2014.63 96
2014.73 100
2014.83 103
2014.94 105
2015.04 106
2015.14 106
2015.25 106
2015.35 105
2015.45 105
2015.55 104
2015.66 105
2015.76 105
2015.86 106
2015.97 105
2016.07 104
2016.17 102
2016.27 99
2016.38 95
2016.48 91
2016.58 88
2016.69 86
2016.79 86
2016.89 87
2017.00 88
2017.10 90
2017.20 92
2017.30 92
2017.41 92
2017.51 91
2017.61 89
2017.72 88
2017.82 86
2017.92 86
2018.03 86
2018.13 86
2018.23 86
2018.33 86
2018.44 85
2018.54 85
2018.64 85
2018.75 85
2018.85 87
2018.95 90
2019.06 92
2019.16 94
2019.26 96
2019.36 97
2019.47 97
2019.57 97
2019.67 96
2019.78 96
2019.88 95
2019.98 94
2020.09 92
2020.19 90
2020.29 88
2020.39 86
2020.50 85
2020.60 85
2020.70 85
2020.81 87
2020.91 89
2021.01 91
2021.12 93
2021.22 95
2021.32 96
2021.43 97
2021.53 98
2021.63 100
2021.73 102
2021.84 104
2021.94 106
2022.04 107
2022.15 108
2022.25 108
2022.35 108
2022.46 109
2022.56 109
2022.66 110
2022.77 111
2022.87 112
2022.97 113
2023.08 113
2023.18 113
2023.28 112
2023.38 110
2023.49 107
2023.59 103
2023.69 99
2023.80 95
2023.90 92
2024.00 89
2024.11 87
2024.21 86
2024.31 85
2024.42 84
2024.52 84
2024.62 84
2024.73 84
2024.83 85
2024.93 86
2025.03 88
2025.14 90
2025.24 93
2025.34 96
2025.45 99
2025.55 102
2025.65 104
2025.76 106
2025.86 108
2025.96 109
2026.07 110
2026.17 111
2026.27 113
2026.38 115
2026.48 117
2026.58 121
2026.69 124
2026.79 127
2026.89 129
2027.00 130
2027.10 129
2027.20 128
2027.31 125
2027.41 123
2027.51 120
2027.61 117
2027.72 115
2027.82 112
2027.92 109
2028.03 106
2028.13 103
2028.23 100
2028.34 97
2028.44 95
2028.54 94
2028.65 93
2028.75 94
2028.85 96
2028.96 97
2029.06 99
2029.16 100
2029.27 101
2029.37 101
2029.47 102
2029.58 103
2029.68 105
2029.78 107
2029.89 109
2029.99 111
2030.09 113
2030.20 114
2030.30 115
2030.40 116
2030.51 117
2030.61 118
2030.71 120
2030.82 122
2030.92 123
2031.02 124
2031.13 124
2031.23 123
2031.33 120
2031.44 117
2031.54 114
2031.64 111
2031.75 108
2031.85 107
2031.95 107
2032.06 109
2032.16 111
2032.26 115
2032.37 118
2032.47 120
2032.57 121
2032.68 119
2032.78 115
2032.88 110
2032.99 104
2033.09 99
2033.19 96
2033.30 94
2033.40 94
2033.50 95
2033.61 96
2033.71 98
2033.81 99
2033.92 101
2034.02 103
2034.12 105
2034.23 107
2034.33 108
2034.43 110
2034.54 110
2034.64 110
2034.74 108
2034.85 105
2034.95 102
2035.05 98
2035.16 94
2035.26 92
2035.36 91
2035.47 92
2035.57 94
2035.68 99
2035.78 104
2035.88 109
2035.99 113
2036.09 116
2036.19 117
2036.30 117
2036.40 115
2036.50 113
2036.61 111
2036.71 108
2036.81 106
2036.92 104
2037.02 102
2037.12 100
2037.23 97
2037.33 94
2037.43 92
2037.54 91
2037.64 89
2037.74 89
2037.85 89
2037.95 89
2038.05 89
2038.16 88
2038.26 88
2038.37 88
2038.47 87
2038.57 87
2038.68 87
2038.78 87
2038.88 88
2038.99 89
2039.09 92
2039.19 95
2039.30 99
2039.40 104
2039.50 109
2039.61 113
2039.71 116
2039.81 118
2039.92 118
2040.02 118
2040.13 117
2040.23 115
2040.33 114
2040.44 112
2040.54 111
2040.64 110
2040.75 110
2040.85 110
2040.95 110
2041.06 109
2041.16 109
2041.26 109
2041.37 108
2041.47 107
2041.58 105
2041.68 105
2041.78 104
2041.89 105
2041.99 106
2042.09 109
2042.20 112
2042.30 115
2042.40 118
2042.51 120
2042.61 122
2042.72 123
2042.82 123
2042.92 123
2043.03 123
2043.13 124
2043.23 126
2043.34 127
2043.44 128
2043.54 128
2043.65 128
2043.75 125
2043.86 122
2043.96 117
2044.06 112
2044.17 109
2044.27 106
2044.37 104
2044.48 104
2044.58 105
2044.68 107
2044.79 108
2044.89 108
2045.00 107
2045.10 105
2045.20 103
2045.31 100
2045.41 98
2045.51 97
2045.62 95
2045.72 92
2045.82 88
2045.93 84
2046.03 78
2046.14 73
2046.24 68
2046.34 65
2046.45 64
2046.55 64
2046.65 67
2046.76 69
2046.86 72
2046.97 75
2047.07 77
2047.17 78
2047.28 79
2047.38 80
2047.48 81
2047.59 83
2047.69 85
2047.80 86
2047.90 87
2048.00 88
2048.11 87
2048.21 87
2048.31 86
2048.42 86
2048.52 87
2048.63 88
2048.73 91
2048.83 93
2048.94 96
2049.04 98
2049.14 99
2049.25 100
2049.35 100
2049.46 99
2049.56 98
2049.66 96
2049.77 95
2049.87 95
2049.97 95
2050.08 97
2050.18 101
2050.29 105
2050.39 109
2050.49 113
2050.60 117
2050.70 119
2050.81 120
2050.91 120
2051.01 119
2051.12 118
2051.22 116
2051.32 115
2051.43 113
2051.53 111
2051.64 109
2051.74 108
2051.84 106
2051.95 106
2052.05 106
2052.16 107
2052.26 109
2052.36 110
2052.47 111
2052.57 111
2052.67 110
2052.78 107
2052.88 103
2052.99 99
2053.09 95
2053.19 93
2053.30 92
2053.40 93
2053.51 96
2053.61 100
2053.71 105
2053.82 109
2053.92 112
2054.03 114
2054.13 114
2054.23 113
2054.34 111
2054.44 109
2054.54 108
2054.65 106
2054.75 106
2054.86 105
2054.96 104
2055.06 103
2055.17 101
2055.27 100
2055.38 99
2055.48 97
2055.58 96
2055.69 95
2055.79 95
2055.90 95
2056.00 97
2056.10 99
2056.21 102
2056.31 105
2056.42 108
2056.52 110
2056.62 111
2056.73 110
2056.83 108
2056.94 106
2057.04 105
2057.14 105
2057.25 107
2057.35 111
2057.46 116
2057.56 122
2057.66 127
2057.77 130
2057.87 130
2057.98 128
2058.08 125
2058.18 119
2058.29 114
2058.39 110
2058.50 106
2058.60 103
2058.70 101
2058.81 99
2058.91 97
2059.02 94
2059.12 91
2059.22 88
2059.33 86
2059.43 84
2059.54 83
2059.64 82
2059.74 81
2059.85 80
2059.95 79
2060.06 78
2060.16 77
2060.26 78
2060.37 80
2060.47 83
2060.58 86
2060.68 89
2060.78 91
2060.89 94
2060.99 95
2061.10 97
2061.20 99
2061.30 102
2061.41 104
2061.51 106
2061.62 108
2061.72 108
2061.83 108
2061.93 107
2062.03 105
2062.14 103
2062.24 102
2062.35 102
2062.45 102
2062.55 103
2062.66 105
2062.76 107
2062.87 109
2062.97 110
2063.07 111
2063.18 110
2063.28 109
2063.39 107
2063.49 104
2063.60 101
2063.70 98
2063.80 96
2063.91 95
2064.01 94
2064.12 93
2064.22 92
2064.32 93
2064.43 93
2064.53 94
2064.64 96
2064.74 98
2064.85 100
2064.95 102
2065.05 104
2065.16 104
2065.26 103
2065.37 101
2065.47 98
2065.57 96
2065.68 93
2065.78 92
2065.89 91
2065.99 92
2066.10 94
2066.20 96
2066.30 98
2066.41 99
2066.51 100
2066.62 101
2066.72 100
2066.83 99
2066.93 98
2067.03 98
2067.14 97
2067.24 96
2067.35 96
2067.45 96
2067.56 96
2067.66 96
2067.76 96
2067.87 95
2067.97 95
2068.08 96
2068.18 96
2068.28 96
2068.39 97
2068.49 97
2068.60 97
2068.70 97
2068.81 97
2068.91 97
2069.01 97
2069.12 96
2069.22 95
2069.33 94
2069.43 94
2069.54 94
2069.64 96
2069.74 98
2069.85 100
2069.95 103
2070.06 105
2070.16 107
2070.27 108
2070.37 109
2070.47 109
2070.58 110
2070.68 111
2070.79 112
2070.89 113
2071.00 114
2071.10 115
2071.21 115
2071.31 114
2071.41 113
2071.52 109
2071.62 105
2071.73 100
2071.83 95
2071.94 90
2072.04 86
2072.14 85
2072.25 85
2072.35 87
2072.46 90
2072.56 94
2072.67 99
2072.77 103
2072.88 107
2072.98 110
2073.08 114
2073.19 117
2073.29 120
2073.40 122
2073.50 123
2073.61 124
2073.71 125
2073.81 127
2073.92 129
2074.02 133
2074.13 137
2074.23 142
2074.34 147
2074.44 151
2074.55 153
2074.65 152
2074.75 149
2074.86 143
2074.96 137
2075.07 130
2075.17 123
2075.28 117
2075.38 113
2075.49 110
2075.59 110
2075.69 111
2075.80 115
2075.90 120
2076.01 126
2076.11 132
2076.22 137
2076.32 142
2076.43 144
2076.53 145
2076.63 144
2076.74 142
2076.84 139
2076.95 136
2077.05 132
2077.16 129
2077.26 126
2077.37 124
2077.47 120
2077.57 116
2077.68 112
2077.78 106
2077.89 100
2077.99 94
2078.10 88
2078.20 83
2078.31 79
2078.41 76
2078.52 74
2078.62 72
2078.72 72
2078.83 72
2078.93 72
2079.04 73
2079.14 75
2079.25 78
2079.35 81
2079.46 84
2079.56 87
2079.67 90
2079.77 93
2079.87 95
2079.98 96
2080.08 97
2080.19 96
2080.29 96
2080.40 95
2080.50 96
2080.61 97
2080.71 99
2080.82 102
2080.92 104
2081.02 106
2081.13 106
2081.23 104
2081.34 101
2081.44 97
2081.55 93
2081.65 88
2081.76 85
2081.86 82
2081.97 81
2082.07 81
2082.18 81
2082.28 83
2082.38 86
2082.49 88
2082.59 90
2082.70 91
2082.80 91
2082.91 90
2083.01 88
2083.12 85
2083.22 82
2083.33 80
2083.43 79
2083.54 80
2083.64 83
2083.74 87
2083.85 91
2083.95 96
2084.06 100
2084.16 103
2084.27 104
2084.37 104
2084.48 103
2084.58 102
2084.69 101
2084.79 100
2084.90 99
2085.00 98
2085.11 97
2085.21 96
2085.32 94
2085.42 91
2085.52 88
2085.63 85
2085.73 82
2085.84 79
2085.94 77
2086.05 75
2086.15 75
2086.26 76
2086.36 78
2086.47 81
2086.57 84
2086.68 86
2086.78 87
2086.89 87
2086.99 85
2087.10 83
2087.20 81
2087.30 80
2087.41 81
2087.51 83
2087.62 87
2087.72 91
2087.83 95
2087.93 99
2088.04 102
2088.14 105
2088.25 107
2088.35 110
2088.46 113
2088.56 115
2088.67 117
2088.77 116
2088.88 114
2088.98 111
2089.09 106
2089.19 100
2089.30 94
2089.40 90
2089.50 88
2089.61 87
2089.71 88
2089.82 91
2089.92 95
2090.03 99
2090.13 103
2090.24 107
2090.34 110
2090.45 112
2090.55 114
2090.66 114
2090.76 114
2090.87 113
2090.97 112
2091.08 111
2091.18 109
2091.29 107
2091.39 106
2091.50 104
2091.60 102
2091.71 99
2091.81 96
2091.92 93
2092.02 90
2092.13 87
2092.23 85
2092.34 85
2092.44 86
2092.55 88
2092.65 90
2092.75 92
2092.86 94
2092.96 94
2093.07 94
2093.17 93
2093.28 92
2093.38 91
2093.49 90
2093.59 89
2093.70 89
2093.80 88
2093.91 86
2094.01 84
2094.12 82
2094.22 79
2094.33 77
2094.43 75
2094.54 74
2094.64 72
2094.75 71
2094.85 70
2094.96 69
2095.06 68
2095.17 67
2095.27 67
2095.38 67
2095.48 68
2095.59 69
2095.69 71
2095.80 73
2095.90 76
2096.01 80
2096.11 84
2096.22 89
2096.32 94
2096.43 98
2096.53 100
2096.64 102
2096.74 101
2096.85 99
2096.95 97
2097.06 94
2097.16 94
2097.27 94
2097.37 96
2097.48 99
2097.58 102
2097.69 104
2097.79 105
2097.90 104
2098.00 103
2098.11 101
2098.21 100
2098.32 99
2098.42 98
2098.53 99
2098.63 99
2098.74 99
2098.84 98
2098.95 97
2099.05 97
2099.16 98
2099.26 100
2099.37 104
2099.47 108
2099.58 113
2099.68 117
2099.79 120
2099.89 121
2100.00 120
2100.10 119
2100.21 117
2100.31 115
2100.42 114
2100.52 113
2100.63 113
2100.73 114
2100.84 114
2100.94 113
2101.05 112
2101.15 110
2101.26 108
2101.36 105
2101.47 102
2101.57 99
2101.68 97
2101.78 95
2101.89 93
2101.99 91
2102.10 89
2102.20 86
2102.31 84
2102.42 82
2102.52 80
2102.63 79
2102.73 78
2102.84 77
2102.94 78
2103.05 78
2103.15 79
2103.26 80
2103.36 80
2103.47 79
2103.57 78
2103.68 76
2103.78 73
2103.89 71
2103.99 70
2104.10 71
2104.20 74
2104.31 78
2104.41 84
2104.52 91
2104.62 97
2104.73 103
2104.83 107
2104.94 109
2105.04 109
2105.15 108
2105.25 105
2105.36 101
2105.46 98
2105.57 95
2105.68 93
2105.78 92
2105.89 93
2105.99 96
2106.10 100
2106.20 104
2106.31 108
2106.41 110
2106.52 112
2106.62 111
2106.73 108
2106.83 103
2106.94 97
2107.04 91
2107.15 85
2107.25 81
2107.36 80
2107.46 81
2107.57 84
2107.67 88
2107.78 92
2107.89 95
2107.99 96
2108.10 96
2108.20 94
2108.31 92
2108.41 90
2108.52 88
2108.62 88
2108.73 90
2108.83 92
2108.94 96
2109.04 99
2109.15 103
2109.25 107
2109.36 110
2109.46 114
2109.57 117
2109.67 118
2109.78 119
2109.89 118
2109.99 115
2110.10 111
2110.20 106
2110.31 101
2110.41 98
2110.52 96
2110.62 95
2110.73 97
2110.83 99
2110.94 102
2111.04 104
2111.15 106
2111.25 107
2111.36 106
2111.47 105
2111.57 103
2111.68 101
2111.78 100
2111.89 99
2111.99 99
2112.10 100
2112.20 102
2112.31 103
2112.41 105
2112.52 106
2112.62 106
2112.73 105
2112.84 104
2112.94 101
2113.05 99
2113.15 96
2113.26 94
2113.36 92
2113.47 91
2113.57 91
2113.68 92
2113.78 94
2113.89 94
2113.99 94
2114.10 94
2114.21 93
2114.31 92
2114.42 91
2114.52 92
2114.63 94
2114.73 96
2114.84 99
2114.94 101
2115.05 102
2115.15 102
2115.26 100
2115.37 98
2115.47 95
2115.58 92
2115.68 89
2115.79 87
2115.89 84
2116.00 81
2116.10 77
2116.21 73
2116.31 70
2116.42 67
2116.53 66
2116.63 66
2116.74 68
2116.84 71
2116.95 74
2117.05 79
2117.16 83
2117.26 88
2117.37 94
2117.47 100
2117.58 106
2117.69 113
2117.79 121
2117.90 128
2118.00 134
2118.11 138
2118.21 139
2118.32 138
2118.42 134
2118.53 128
2118.64 121
2118.74 115
2118.85 111
2118.95 107
2119.06 106
2119.16 107
2119.27 108
2119.37 111
2119.48 114
2119.59 118
2119.69 123
2119.80 126
2119.90 129
2120.01 131
2120.11 130
2120.22 128
2120.32 125
2120.43 120
2120.54 116
2120.64 111
2120.75 107
2120.85 104
2120.96 101
2121.06 98
2121.17 94
2121.27 89
2121.38 85
2121.49 81
2121.59 78
2121.70 78
2121.80 78
2121.91 81
2122.01 85
2122.12 90
2122.22 95
2122.33 100
2122.44 104
2122.54 107
2122.65 109
2122.75 110
2122.86 110
2122.96 109
2123.07 108
2123.18 107
2123.28 106
2123.39 105
2123.49 104
2123.60 102
2123.70 99
2123.81 96
2123.91 93
2124.02 89
2124.13 87
2124.23 85
2124.34 85
2124.44 86
2124.55 87
2124.65 89
2124.76 91
2124.87 93
2124.97 94
2125.08 94
2125.18 94
2125.29 94
2125.39 94
2125.50 93
2125.61 94
2125.71 95
2125.82 96
2125.92 99
2126.03 102
2126.13 105
2126.24 108
2126.35 111
2126.45 113
2126.56 115
2126.66 117
2126.77 119
2126.87 121
2126.98 124
2127.09 128
2127.19 131
2127.30 134
2127.40 136
2127.51 136
2127.61 133
2127.72 129
2127.83 123
2127.93 116
2128.04 109
2128.14 102
2128.25 96
2128.35 91
2128.46 88
2128.57 86
2128.67 86
2128.78 87
2128.88 88
2128.99 90
2129.10 92
2129.20 94
2129.31 97
2129.41 101
2129.52 106
2129.62 112
2129.73 118
2129.84 123
2129.94 128
2130.05 132
2130.15 134
2130.26 134
2130.36 133
2130.47 129
2130.58 124
2130.68 118
2130.79 111
2130.89 104
2131.00 97
2131.11 91
2131.21 85
2131.32 80
2131.42 76
2131.53 72
2131.64 68
2131.74 66
2131.85 65
2131.95 67
2132.06 70
2132.16 75
2132.27 82
2132.38 90
2132.48 98
2132.59 105
2132.69 112
2132.80 118
2132.91 122
2133.01 125
2133.12 126
2133.22 126
2133.33 126
2133.43 124
2133.54 123
2133.65 122
2133.75 122
2133.86 122
2133.96 122
2134.07 122
2134.18 121
2134.28 120
2134.39 119
2134.49 118
2134.60 118
2134.71 118
2134.81 118
2134.92 117
2135.02 116
2135.13 113
2135.24 109
2135.34 105
2135.45 101
2135.55 97
2135.66 94
2135.77 92
2135.87 91
2135.98 91
2136.08 91
2136.19 93
2136.30 94
2136.40 96
2136.51 99
2136.61 102
2136.72 105
2136.82 109
2136.93 113
2137.04 118
2137.14 122
2137.25 124
2137.35 125
2137.46 125
2137.57 123
2137.67 121
2137.78 119
2137.88 119
2137.99 120
2138.10 122
2138.20 125
2138.31 128
2138.41 130
2138.52 130
2138.63 129
2138.73 128
2138.84 127
2138.95 128
2139.05 129
2139.16 131
2139.26 134
2139.37 136
2139.48 138
2139.58 138
2139.69 138
2139.79 137
2139.90 136
2140.01 135
2140.11 135
2140.22 135
2140.32 135
2140.43 135
2140.54 134
2140.64 132
2140.75 128
2140.85 124
2140.96 119
2141.07 115
2141.17 111
2141.28 108
2141.38 106
2141.49 106
2141.60 106
2141.70 107
2141.81 109
2141.91 110
2142.02 113
2142.13 115
2142.23 119
2142.34 124
2142.45 130
2142.55 136
2142.66 142
2142.76 148
2142.87 152
2142.98 155
2143.08 155
2143.19 154
2143.29 151
2143.40 146
2143.51 140
2143.61 133
2143.72 125
2143.83 119
2143.93 113
2144.04 110
2144.14 108
2144.25 108
2144.36 109
2144.46 110
2144.57 110
2144.67 109
2144.78 108
2144.89 106
2144.99 105
2145.10 105
2145.21 105
2145.31 107
2145.42 109
2145.52 112
2145.63 114
2145.74 117
2145.84 119
2145.95 119
2146.06 119
2146.16 117
2146.27 115
2146.37 111
2146.48 108
2146.59 106
2146.69 105
2146.80 105
2146.90 107
2147.01 109
2147.12 111
2147.22 113
2147.33 115
2147.44 116
2147.54 117
2147.65 118
2147.75 120
2147.86 122
2147.97 124
2148.07 125
2148.18 125
2148.29 123
2148.39 120
2148.50 115
2148.60 109
2148.71 104
2148.82 99
2148.92 96
2149.03 94
2149.14 93
2149.24 94
2149.35 95
2149.46 97
2149.56 99
2149.67 100
2149.77 101
2149.88 101
2149.99 100
2150.09 100
2150.20 100
2150.31 101
2150.41 101
2150.52 102
2150.62 102
2150.73 103
2150.84 103
2150.94 102
2151.05 102
2151.16 102
2151.26 102
2151.37 103
2151.48 104
2151.58 105
2151.69 106
2151.79 108
2151.90 110
2152.01 112
2152.11 114
2152.22 117
2152.33 119
2152.43 121
2152.54 122
2152.65 123
2152.75 125
2152.86 127
2152.96 129
2153.07 133
2153.18 138
2153.28 143
2153.39 148
2153.50 153
2153.60 158
2153.71 161
2153.82 163
2153.92 163
2154.03 162
2154.13 160
2154.24 156
2154.35 152
2154.45 147
2154.56 143
2154.67 140
2154.77 137
2154.88 135
2154.99 133
2155.09 131
2155.20 129
2155.31 126
2155.41 123
2155.52 120
2155.62 117
2155.73 114
2155.84 112
2155.94 111
2156.05 110
2156.16 110
2156.26 110
2156.37 111
2156.48 112
2156.58 112
2156.69 112
2156.80 112
2156.90 112
2157.01 113
2157.12 114
2157.22 117
2157.33 120
2157.43 124
2157.54 129
2157.65 134
2157.75 138
2157.86 141
2157.97 143
2158.07 144
2158.18 144
2158.29 142
2158.39 139
2158.50 135
2158.61 130
2158.71 125
2158.82 120
2158.93 115
2159.03 110
2159.14 106
2159.25 102
2159.35 98
2159.46 95
2159.56 92
2159.67 89
2159.78 87
2159.88 86
2159.99 85
2160.10 86
2160.20 87
2160.31 90
2160.42 93
2160.52 96
2160.63 100
2160.74 103
2160.84 105
2160.95 107
2161.06 109
2161.16 110
2161.27 112
2161.38 114
2161.48 116
2161.59 118
2161.70 119
2161.80 120
2161.91 119
2162.02 115
2162.12 111
2162.23 105
2162.34 98
2162.44 92
2162.55 86
2162.66 81
2162.76 77
2162.87 73
2162.98 70
2163.08 67
2163.19 64
2163.30 62
2163.40 61
2163.51 61
2163.62 64
2163.72 67
2163.83 73
2163.94 79
2164.04 84
2164.15 89
2164.26 93
2164.36 95
2164.47 97
2164.58 98
2164.68 98
2164.79 99
2164.90 100
2165.00 101
2165.11 102
2165.22 103
2165.32 104
2165.43 103
2165.54 103
2165.64 103
2165.75 102
2165.86 101
2165.96 100
2166.07 98
2166.18 95
2166.28 92
2166.39 89
2166.50 87
2166.60 86
2166.71 87
2166.82 90
2166.92 95
2167.03 101
2167.14 109
2167.24 118
2167.35 126
2167.46 133
2167.56 139
2167.67 144
2167.78 148
2167.88 149
2167.99 149
2168.10 147
2168.20 144
2168.31 139
2168.42 133
2168.52 126
2168.63 119
2168.74 112
2168.84 107
2168.95 103
2169.06 102
2169.16 101
2169.27 102
2169.38 103
2169.48 104
2169.59 104
2169.70 103
2169.81 100
2169.91 97
2170.02 92
2170.13 88
2170.23 84
2170.34 81
2170.45 78
2170.55 77
2170.66 76
2170.77 76
2170.87 77
2170.98 78
2171.09 80
2171.19 81
2171.30 83
2171.41 85
2171.51 85
2171.62 85
2171.73 85
2171.83 83
2171.94 82
2172.05 81
2172.16 81
2172.26 81
2172.37 82
2172.48 83
2172.58 85
2172.69 86
2172.80 88
2172.90 89
2173.01 89
2173.12 89
2173.22 88
2173.33 86
2173.44 84
2173.54 82
2173.65 80
2173.76 78
2173.87 77
2173.97 77
2174.08 77
2174.19 77
2174.29 76
2174.40 75
2174.51 74
2174.61 72
2174.72 71
2174.83 72
2174.93 73
2175.04 76
2175.15 80
2175.26 84
2175.36 87
2175.47 90
2175.58 93
2175.68 94
2175.79 94
2175.90 93
2176.00 92
2176.11 90
2176.22 89
2176.32 88
2176.43 88
2176.54 88
2176.65 88
2176.75 89
2176.86 90
2176.97 91
2177.07 92
2177.18 93
2177.29 95
2177.39 97
2177.50 100
2177.61 102
2177.72 104
2177.82 105
2177.93 104
2178.04 102
2178.14 99
2178.25 96
2178.36 92
2178.46 89
2178.57 87
2178.68 86
2178.79 86
2178.89 87
2179.00 88
2179.11 90
2179.21 93
2179.32 96
2179.43 99
2179.53 102
2179.64 105
2179.75 108
2179.86 111
2179.96 114
2180.07 117
2180.18 120
2180.28 122
2180.39 125
2180.50 127
2180.60 129
2180.71 131
2180.82 132
2180.93 134
2181.03 135
2181.14 136
2181.25 136
2181.35 135
2181.46 132
2181.57 127
2181.68 122
2181.78 116
2181.89 111
2182.00 108
2182.10 106
2182.21 106
2182.32 107
2182.43 108
2182.53 108
2182.64 109
2182.75 109
2182.85 109
2182.96 108
2183.07 108
2183.18 108
2183.28 108
2183.39 107
2183.50 106
2183.60 106
2183.71 107
2183.82 110
2183.93 113
2184.03 118
2184.14 122
2184.25 126
2184.35 128
2184.46 128
2184.57 126
2184.68 124
2184.78 121
2184.89 118
2185.00 116
2185.10 114
2185.21 113
2185.32 112
2185.43 110
2185.53 109
2185.64 107
2185.75 105
2185.85 103
2185.96 101
2186.07 100
2186.18 99
2186.28 98
2186.39 98
2186.50 98
2186.60 99
2186.71 99
2186.82 100
2186.93 101
2187.03 101
2187.14 101
2187.25 100
2187.35 98
2187.46 96
2187.57 94
2187.68 92
2187.78 91
2187.89 91
2188.00 91
2188.11 92
2188.21 94
2188.32 96
2188.43 98
2188.53 99
2188.64 100
2188.75 101
2188.86 101
2188.96 101
2189.07 102
2189.18 104
2189.29 106
2189.39 108
2189.50 109
2189.61 111
2189.71 112
2189.82 112
2189.93 112
2190.04 112
2190.14 111
2190.25 110
2190.36 109
2190.47 108
2190.57 107
2190.68 105
2190.79 104
2190.89 103
2191.00 102
2191.11 101
2191.22 100
2191.32 98
2191.43 96
2191.54 95
2191.65 93
2191.75 93
2191.86 93
2191.97 94
2192.08 96
2192.18 97
2192.29 98
2192.40 99
2192.50 99
2192.61 98
2192.72 98
2192.83 99
2192.93 101
2193.04 103
2193.15 106
2193.26 108
2193.36 111
2193.47 112
2193.58 113
2193.69 113
2193.79 112
2193.90 112
2194.01 111
2194.12 110
2194.22 110
2194.33 109
2194.44 109
2194.55 108
2194.65 107
2194.76 107
2194.87 107
2194.97 107
2195.08 108
2195.19 109
2195.30 111
2195.40 114
2195.51 116
2195.62 118
2195.73 119
2195.83 120
2195.94 121
2196.05 122
2196.16 124
2196.26 125
2196.37 126
2196.48 126
2196.59 125
2196.69 123
2196.80 118
2196.91 113
2197.02 108
2197.12 103
2197.23 99
2197.34 97
2197.45 96
2197.55 96
2197.66 97
2197.77 99
2197.88 101
2197.98 103
2198.09 104
2198.20 104
2198.31 102
2198.41 100
2198.52 96
2198.63 93
2198.74 90
2198.84 88
2198.95 87
2199.06 88
2199.17 89
2199.27 90
2199.38 91
2199.49 92
2199.60 93
2199.70 95
2199.81 97
2199.92 100
2200.03 103
2200.13 106
2200.24 109
2200.35 112
2200.46 114
2200.56 114
2200.67 113
2200.78 112
2200.89 109
2200.99 106
2201.10 102
2201.21 99
2201.32 96
2201.42 94
2201.53 93
2201.64 94
2201.75 96
2201.85 99
2201.96 102
2202.07 105
2202.18 108
2202.28 110
2202.39 111
2202.50 110
2202.61 107
2202.72 104
2202.82 101
2202.93 99
2203.04 98
2203.15 98
2203.25 101
2203.36 106
2203.47 112
2203.58 118
2203.68 123
2203.79 127
2203.90 130
2204.01 130
2204.11 129
2204.22 127
2204.33 124
2204.44 123
2204.54 121
2204.65 120
2204.76 119
2204.87 117
2204.98 115
2205.08 111
2205.19 106
2205.30 102
2205.41 99
2205.51 96
2205.62 95
2205.73 95
2205.84 96
2205.94 97
2206.05 98
2206.16 98
2206.27 98
2206.38 97
2206.48 97
2206.59 97
2206.70 98
2206.81 100
2206.91 102
2207.02 104
2207.13 107
2207.24 110
2207.34 114
2207.45 119
2207.56 124
2207.67 128
2207.78 132
2207.88 134
2207.99 134
2208.10 131
2208.21 127
2208.31 121
2208.42 115
2208.53 108
2208.64 101
2208.75 96
2208.85 91
2208.96 88
2209.07 86
2209.18 85
2209.28 86
2209.39 88
2209.50 90
2209.61 93
2209.71 96
2209.82 98
2209.93 101
2210.04 103
2210.15 104
2210.25 104
2210.36 104
2210.47 104
2210.58 103
2210.69 103
2210.79 104
2210.90 105
2211.01 108
2211.12 110
2211.22 113
2211.33 115
2211.44 116
2211.55 117
2211.66 118
2211.76 118
2211.87 118
2211.98 118
2212.09 117
2212.19 116
2212.30 115
2212.41 115
2212.52 115
2212.63 115
2212.73 117
2212.84 118
2212.95 120
2213.06 121
2213.17 122
2213.27 122
2213.38 121
2213.49 121
2213.60 121
2213.70 122
2213.81 123
2213.92 123
2214.03 124
2214.14 125
2214.24 125
2214.35 126
2214.46 128
2214.57 129
2214.68 131
2214.78 133
2214.89 135
2215.00 136
2215.11 136
2215.21 135
2215.32 134
2215.43 132
2215.54 130
2215.65 128
2215.75 126
2215.86 123
2215.97 120
2216.08 117
2216.19 113
2216.29 109
2216.40 106
2216.51 103
2216.62 101
2216.73 101
2216.83 102
2216.94 104
2217.05 107
2217.16 110
2217.27 113
2217.37 116
2217.48 117
2217.59 118
2217.70 118
2217.81 117
2217.91 116
2218.02 114
2218.13 113
2218.24 112
2218.35 111
2218.45 111
2218.56 112
2218.67 112
2218.78 112
2218.89 112
2218.99 111
2219.10 109
2219.21 107
2219.32 104
2219.43 101
2219.53 99
2219.64 96
2219.75 94
2219.86 94
2219.97 94
2220.07 96
2220.18 100
2220.29 104
2220.40 109
2220.51 116
2220.61 123
2220.72 131
2220.83 139
2220.94 147
2221.05 154
2221.15 159
2221.26 161
2221.37 161
2221.48 158
2221.59 153
2221.69 147
2221.80 142
2221.91 137
2222.02 132
2222.13 128
2222.23 124
2222.34 120
2222.45 116
2222.56 112
2222.67 108
2222.77 105
2222.88 102
2222.99 100
2223.10 98
2223.21 96
2223.32 95
2223.42 94
2223.53 93
2223.64 93
2223.75 94
2223.86 95
2223.96 96
2224.07 98
2224.18 99
2224.29 101
2224.40 103
2224.50 105
2224.61 106
2224.72 108
2224.83 110
2224.94 111
2225.05 111
2225.15 111
2225.26 111
2225.37 110
2225.48 108
2225.59 106
2225.69 104
2225.80 102
2225.91 101
2226.02 102
2226.13 103
2226.24 106
2226.34 110
2226.45 114
2226.56 117
2226.67 118
2226.78 117
2226.88 114
2226.99 110
2227.10 104
2227.21 99
2227.32 95
2227.43 93
2227.53 93
2227.64 94
2227.75 97
2227.86 100
2227.97 102
2228.07 103
2228.18 103
2228.29 102
2228.40 100
2228.51 98
2228.62 96
2228.72 96
2228.83 97
2228.94 98
2229.05 100
2229.16 101
2229.27 101
2229.37 101
2229.48 102
2229.59 102
2229.70 104
2229.81 106
2229.91 109
2230.02 113
2230.13 115
2230.24 117
2230.35 118
2230.46 118
2230.56 117
2230.67 115
2230.78 113
2230.89 112
2231.00 111
2231.11 111
2231.21 112
2231.32 113
2231.43 113
2231.54 112
2231.65 110
2231.76 107
2231.86 102
2231.97 97
2232.08 92
2232.19 88
2232.30 86
2232.41 86
2232.51 89
2232.62 94
2232.73 101
2232.84 110
2232.95 118
2233.06 125
2233.16 129
2233.27 130
2233.38 129
2233.49 125
2233.60 119
2233.71 113
2233.81 108
2233.92 103
2234.03 99
2234.14 96
2234.25 95
2234.36 93
2234.46 93
2234.57 93
2234.68 94
2234.79 96
2234.90 99
2235.01 102
2235.11 105
2235.22 108
2235.33 110
2235.44 111
2235.55 112
2235.66 114
2235.76 116
2235.87 118
2235.98 121
2236.09 124
2236.20 126
2236.31 128
2236.42 128
2236.52 127
2236.63 125
2236.74 123
2236.85 119
2236.96 116
2237.07 113
2237.17 110
2237.28 107
2237.39 104
2237.50 102
2237.61 101
2237.72 100
2237.83 100
2237.93 101
2238.04 103
2238.15 106
2238.26 110
2238.37 114
2238.48 118
2238.58 122
2238.69 123
2238.80 124
2238.91 123
2239.02 121
2239.13 120
2239.24 119
2239.34 119
2239.45 119
2239.56 121
2239.67 123
2239.78 125
2239.89 127
2239.99 128
2240.10 127
2240.21 126
2240.32 123
2240.43 118
2240.54 113
2240.65 107
2240.75 100
2240.86 94
2240.97 90
2241.08 88
2241.19 88
2241.30 90
2241.41 94
2241.51 99
2241.62 103
2241.73 107
2241.84 109
2241.95 110
2242.06 110
2242.17 110
2242.27 110
2242.38 110
2242.49 111
2242.60 111
2242.71 110
2242.82 109
2242.93 106
2243.03 103
2243.14 101
2243.25 99
2243.36 100
2243.47 101
2243.58 104
2243.69 106
2243.79 107
2243.90 106
2244.01 104
2244.12 100
2244.23 95
2244.34 91
2244.45 88
2244.55 87
2244.66 88
2244.77 90
2244.88 93
2244.99 97
2245.10 100
2245.21 103
2245.31 105
2245.42 107
2245.53 107
2245.64 107
2245.75 104
2245.86 101
2245.97 96
2246.08 91
2246.18 86
2246.29 83
2246.40 81
2246.51 82
2246.62 83
2246.73 85
2246.84 87
2246.94 89
2247.05 90
2247.16 91
2247.27 91
2247.38 91
2247.49 92
2247.60 94
2247.71 96
2247.81 98
2247.92 101
2248.03 103
2248.14 105
2248.25 106
2248.36 107
2248.47 107
2248.58 107
2248.68 107
2248.79 107
2248.90 108
2249.01 108
2249.12 109
2249.23 110
2249.34 111
2249.45 112
2249.55 114
2249.66 117
2249.77 120
2249.88 123
2249.99 126
2250.10 127
2250.21 126
2250.32 124
2250.42 121
2250.53 118
2250.64 115
2250.75 113
2250.86 112
2250.97 113
2251.08 115
2251.19 117
2251.29 118
2251.40 117
2251.51 114
2251.62 110
2251.73 104
2251.84 97
2251.95 90
2252.06 84
2252.16 80
2252.27 78
2252.38 78
2252.49 80
2252.60 83
2252.71 86
2252.82 90
2252.93 92
2253.03 93
2253.14 94
2253.25 95
2253.36 96
2253.47 99
2253.58 103
2253.69 107
2253.80 112
2253.91 116
2254.01 120
2254.12 123
2254.23 125
2254.34 125
2254.45 125
2254.56 125
2254.67 124
2254.78 124
2254.89 123
2254.99 122
2255.10 120
2255.21 118
2255.32 116
2255.43 113
2255.54 109
2255.65 106
2255.76 102
2255.87 99
2255.97 96
2256.08 95
2256.19 96
2256.30 98
2256.41 102
2256.52 106
2256.63 111
2256.74 114
2256.85 117
2256.95 118
2257.06 118
2257.17 116
2257.28 114
2257.39 113
2257.50 113
2257.61 113
2257.72 115
2257.83 117
2257.93 119
2258.04 121
2258.15 122
2258.26 122
2258.37 121
2258.48 120
2258.59 118
2258.70 117
2258.81 115
2258.92 113
2259.02 111
2259.13 108
2259.24 104
2259.35 101
2259.46 98
2259.57 97
2259.68 97
2259.79 99
2259.90 101
2260.01 104
2260.11 106
2260.22 107
2260.33 107
2260.44 107
2260.55 105
2260.66 104
2260.77 103
2260.88 103
2260.99 103
2261.10 104
2261.20 104
2261.31 103
2261.42 101
2261.53 98
2261.64 96
2261.75 94
2261.86 93
2261.97 93
2262.08 94
2262.19 95
2262.29 97
2262.40 98
2262.51 99
2262.62 100
2262.73 101
2262.84 103
2262.95 105
2263.06 107
2263.17 109
2263.28 109
2263.39 110
2263.49 109
2263.60 109
2263.71 109
2263.82 110
2263.93 111
2264.04 112
2264.15 112
2264.26 112
2264.37 110
2264.48 106
2264.59 102
2264.69 98
2264.80 95
2264.91 93
2265.02 93
2265.13 95
2265.24 97
2265.35 101
2265.46 104
2265.57 108
2265.68 110
2265.79 112
2265.89 114
2266.00 116
2266.11 117
2266.22 119
2266.33 120
2266.44 119
2266.55 118
2266.66 115
2266.77 111
2266.88 106
2266.99 102
2267.10 99
2267.20 98
2267.31 99
2267.42 103
2267.53 109
2267.64 117
2267.75 124
2267.86 132
2267.97 138
2268.08 143
2268.19 145
2268.30 146
2268.41 144
2268.51 142
2268.62 138
2268.73 134
2268.84 130
2268.95 126
2269.06 122
2269.17 118
2269.28 114
2269.39 110
2269.50 106
2269.61 102
2269.72 99
2269.83 96
2269.93 94
2270.04 93
2270.15 94
2270.26 96
2270.37 98
2270.48 101
2270.59 104
2270.70 106
2270.81 107
2270.92 108
2271.03 107
2271.14 107
2271.25 107
2271.35 107
2271.46 108
2271.57 110
2271.68 111
2271.79 112
2271.90 113
2272.01 113
2272.12 112
2272.23 111
2272.34 109
2272.45 107
2272.56 104
2272.67 101
2272.78 98
2272.88 96
2272.99 93
2273.10 90
2273.21 88
2273.32 86
2273.43 84
2273.54 84
2273.65 85
2273.76 88
2273.87 92
2273.98 99
2274.09 107
2274.20 116
2274.31 125
2274.42 133
2274.52 138
2274.63 141
2274.74 141
2274.85 138
2274.96 132
2275.07 126
2275.18 119
2275.29 113
2275.40 109
2275.51 106
2275.62 104
2275.73 105
2275.84 106
2275.95 107
2276.06 109
2276.17 109
2276.27 110
2276.38 110
2276.49 110
2276.60 110
2276.71 110
2276.82 112
2276.93 115
2277.04 118
2277.15 121
2277.26 124
2277.37 126
2277.48 126
2277.59 123
2277.70 119
2277.81 113
2277.92 107
2278.02 101
2278.13 97
2278.24 94
2278.35 93
2278.46 93
2278.57 95
2278.68 97
2278.79 98
2278.90 100
2279.01 101
2279.12 102
2279.23 102
2279.34 102
2279.45 103
2279.56 103
2279.67 103
2279.78 103
2279.89 104
2280.00 106
2280.10 108
2280.21 110
2280.32 112
2280.43 114
2280.54 115
2280.65 116
2280.76 116
2280.87 115
2280.98 114
2281.09 112
2281.20 110
2281.31 109
2281.42 109
2281.53 109
2281.64 109
2281.75 110
2281.86 111
2281.97 111
2282.08 110
2282.19 108
2282.29 106
2282.40 103
2282.51 101
2282.62 100
2282.73 100
2282.84 101
2282.95 102
2283.06 102
2283.17 102
2283.28 101
2283.39 101
2283.50 101
2283.61 103
2283.72 107
2283.83 114
2283.94 121
2284.05 129
2284.16 135
2284.27 139
2284.38 140
2284.49 138
2284.60 135
2284.70 131
2284.81 126
2284.92 122
2285.03 119
2285.14 117
2285.25 116
2285.36 115
2285.47 113
2285.58 111
2285.69 108
2285.80 104
2285.91 101
2286.02 97
2286.13 95
2286.24 94
2286.35 94
2286.46 95
2286.57 97
2286.68 99
2286.79 100
2286.90 101
2287.01 102
2287.12 103
2287.23 106
2287.34 111
2287.45 116
2287.56 122
2287.66 127
2287.77 130
2287.88 132
2287.99 131
2288.10 129
2288.21 127
2288.32 124
2288.43 122
2288.54 120
2288.65 118
2288.76 116
2288.87 114
2288.98 112
2289.09 110
2289.20 107
2289.31 105
2289.42 103
2289.53 102
2289.64 101
2289.75 100
2289.86 99
2289.97 100
2290.08 100
2290.19 101
2290.30 102
2290.41 103
2290.52 104
2290.63 105
2290.74 106
2290.85 107
2290.96 109
2291.07 112
2291.18 115
2291.28 118
2291.39 121
2291.50 124
2291.61 125
2291.72 126
2291.83 125
2291.94 124
2292.05 122
2292.16 119
2292.27 116
2292.38 113
2292.49 109
2292.60 105
2292.71 100
2292.82 96
2292.93 91
2293.04 88
2293.15 87
2293.26 87
2293.37 89
2293.48 92
2293.59 97
2293.70 102
2293.81 107
2293.92 112
2294.03 117
2294.14 121
2294.25 124
2294.36 126
2294.47 129
2294.58 130
2294.69 132
2294.80 133
2294.91 132
2295.02 131
2295.13 129
2295.24 125
2295.35 120
2295.46 114
2295.57 109
2295.68 103
2295.79 99
2295.90 97
2296.01 96
2296.12 97
2296.23 98
2296.34 100
2296.45 101
2296.56 101
2296.67 100
2296.78 98
2296.89 96
2297.00 95
2297.11 95
2297.22 96
2297.33 99
2297.43 102
2297.54 106
2297.65 108
2297.76 109
2297.87 109
2297.98 107
2298.09 104
2298.20 102
2298.31 100
2298.42 100
2298.53 101
2298.64 103
2298.75 106
2298.86 108
2298.97 110
2299.08 110
2299.19 108
2299.30 105
2299.41 100
2299.52 94
2299.63 87
2299.74 81
2299.85 75
2299.96 71
2300.07 69
2300.18 70
2300.29 73
2300.40 77
2300.51 83
2300.62 90
2300.73 98
2300.84 105
2300.95 112
2301.06 118
2301.17 123
2301.28 126
2301.39 128
2301.50 128
2301.61 126
2301.72 123
2301.83 119
2301.94 115
2302.05 111
2302.16 107
2302.27 105
2302.38 103
2302.49 102
2302.60 103
2302.71 104
2302.82 106
2302.93 109
2303.04 111
2303.15 113
2303.26 113
2303.37 113
2303.48 110
2303.59 107
2303.70 103
2303.81 99
2303.92 96
2304.03 94
2304.14 94
2304.25 96
2304.36 100
2304.47 106
2304.58 112
2304.69 118
2304.80 122
2304.91 124
2305.02 124
2305.13 122
2305.24 119
2305.35 116
2305.46 114
2305.57 113
2305.68 115
2305.79 118
2305.90 122
2306.01 127
2306.12 131
2306.23 136
2306.34 139
2306.46 140
2306.57 141
2306.68 142
2306.79 142
2306.90 143
2307.01 145
2307.12 147
2307.23 150
2307.34 152
2307.45 153
2307.56 152
2307.67 150
2307.78 148
2307.89 145
2308.00 143
2308.11 141
2308.22 140
2308.33 138
2308.44 136
2308.55 132
2308.66 128
2308.77 122
2308.88 117
2308.99 112
2309.10 109
2309.21 107
2309.32 107
2309.43 108
2309.54 110
2309.65 112
2309.76 113
2309.87 113
2309.98 111
2310.09 109
2310.20 107
2310.31 106
2310.42 105
2310.53 105
2310.64 105
2310.75 105
2310.86 104
2310.97 103
2311.08 101
2311.19 98
2311.30 97
2311.41 96
2311.52 96
2311.63 96
2311.74 98
2311.85 99
2311.96 100
2312.07 101
2312.18 102
2312.29 101
2312.40 101
2312.52 100
2312.63 98
2312.74 97
2312.85 94
2312.96 92
2313.07 90
2313.18 90
2313.29 91
2313.40 94
2313.51 98
2313.62 104
2313.73 110
2313.84 115
2313.95 119
2314.06 121
2314.17 122
2314.28 122
2314.39 122
2314.50 123
2314.61 124
2314.72 125
2314.83 127
2314.94 129
2315.05 131
2315.16 132
2315.27 133
2315.38 134
2315.49 136
2315.60 137
2315.71 139
2315.82 141
2315.93 142
2316.04 142
2316.15 140
2316.27 137
2316.38 132
2316.49 127
2316.60 122
2316.71 117
2316.82 114
2316.93 112
2317.04 111
2317.15 112
2317.26 112
2317.37 113
2317.48 113
2317.59 113
2317.70 112
2317.81 111
2317.92 110
2318.03 110
2318.14 109
2318.25 108
2318.36 106
2318.47 104
2318.58 100
2318.69 96
2318.80 93
2318.91 90
2319.02 90
2319.13 91
2319.25 94
2319.36 98
2319.47 102
2319.58 106
2319.69 109
2319.80 111
2319.91 111
2320.02 110
2320.13 109
2320.24 106
2320.35 104
2320.46 101
2320.57 98
2320.68 95
2320.79 92
2320.90 89
2321.01 87
2321.12 84
2321.23 82
2321.34 80
2321.45 79
2321.56 78
2321.68 78
2321.79 79
2321.90 79
2322.01 80
2322.12 81
2322.23 83
2322.34 85
2322.45 86
2322.56 87
2322.67 88
2322.78 87
2322.89 86
2323.00 85
2323.11 83
2323.22 83
2323.33 84
2323.44 85
2323.55 88
2323.66 90
2323.77 91
2323.89 92
2324.00 93
2324.11 94
2324.22 95
2324.33 98
2324.44 102
2324.55 106
2324.66 109
2324.77 111
2324.88 112
2324.99 110
2325.10 107
2325.21 103
2325.32 99
2325.43 96
2325.54 93
2325.65 91
2325.76 90
2325.87 90
2325.99 89
2326.10 89
2326.21 88
2326.32 87
2326.43 86
2326.54 86
2326.65 85
2326.76 84
2326.87 83
2326.98 82
2327.09 82
2327.20 81
2327.31 80
2327.42 80
2327.53 80
2327.64 81
2327.76 83
2327.87 85
2327.98 87
2328.09 89
2328.20 91
2328.31 92
2328.42 91
2328.53 90
2328.64 88
2328.75 86
2328.86 84
2328.97 83
2329.08 84
2329.19 85
2329.30 87
2329.41 90
2329.53 93
2329.64 96
2329.75 100
2329.86 104
2329.97 107
2330.08 110
2330.19 112
2330.30 112
2330.41 111
2330.52 108
2330.63 105
2330.74 100
2330.85 97
2330.96 95
2331.07 95
2331.19 98
2331.30 103
2331.41 109
2331.52 116
2331.63 122
2331.74 127
2331.85 131
2331.96 132
2332.07 131
2332.18 128
2332.29 124
2332.40 120
2332.51 117
2332.62 113
2332.74 110
2332.85 109
2332.96 109
2333.07 110
2333.18 112
2333.29 114
2333.40 117
2333.51 119
2333.62 120
2333.73 121
2333.84 120
2333.95 120
2334.06 120
2334.18 121
2334.29 123
2334.40 125
2334.51 127
2334.62 129
2334.73 129
2334.84 127
2334.95 123
2335.06 119
2335.17 114
2335.28 110
2335.39 105
2335.50 102
2335.62 100
2335.73 99
2335.84 98
2335.95 98
2336.06 100
2336.17 103
2336.28 107
2336.39 112
2336.50 118
2336.61 124
2336.72 130
2336.83 135
2336.95 140
2337.06 143
2337.17 146
2337.28 147
2337.39 147
2337.50 146
2337.61 144
2337.72 141
2337.83 137
2337.94 131
2338.05 126
2338.16 120
2338.28 115
2338.39 111
2338.50 109
2338.61 107
2338.72 107
2338.83 107
2338.94 108
2339.05 110
2339.16 112
2339.27 115
2339.38 117
2339.50 120
2339.61 121
2339.72 121
2339.83 120
2339.94 118
2340.05 116
2340.16 113
2340.27 111
2340.38 109
2340.49 107
2340.60 107
2340.72 106
2340.83 105
2340.94 104
2341.05 101
2341.16 97
2341.27 92
2341.38 88
2341.49 84
2341.60 81
2341.71 81
2341.82 82
2341.94 85
2342.05 89
2342.16 94
2342.27 97
2342.38 100
2342.49 101
2342.60 100
2342.71 99
2342.82 98
2342.93 97
2343.05 96
2343.16 97
2343.27 98
2343.38 101
2343.49 103
2343.60 105
2343.71 107
2343.82 107
2343.93 105
2344.04 102
2344.16 98
2344.27 94
2344.38 90
2344.49 88
2344.60 87
2344.71 87
2344.82 88
2344.93 89
2345.04 89
2345.15 89
2345.27 88
2345.38 86
2345.49 84
2345.60 83
2345.71 82
2345.82 81
2345.93 81
2346.04 81
2346.15 82
2346.26 83
2346.38 84
2346.49 86
2346.60 87
2346.71 87
2346.82 86
2346.93 84
2347.04 81
2347.15 77
2347.26 74
2347.38 72
2347.49 71
2347.60 71
2347.71 71
2347.82 72
2347.93 74
2348.04 75
2348.15 77
2348.26 80
2348.38 83
2348.49 86
2348.60 89
2348.71 93
2348.82 97
2348.93 100
2349.04 102
2349.15 102
2349.26 101
2349.38 99
2349.49 96
2349.60 93
2349.71 92
2349.82 92
2349.93 93
2350.04 95
2350.15 98
2350.26 100
2350.38 101
2350.49 102
2350.60 102
2350.71 101
2350.82 101
2350.93 100
2351.04 100
2351.15 99
2351.26 100
2351.38 100
2351.49 101
2351.60 101
2351.71 102
2351.82 101
2351.93 100
2352.04 99
2352.15 97
2352.27 96
2352.38 95
2352.49 94
2352.60 95
2352.71 95
2352.82 97
2352.93 98
2353.04 99
2353.16 99
2353.27 98
2353.38 98
2353.49 96
2353.60 95
2353.71 93
2353.82 90
2353.93 88
2354.05 84
2354.16 81
2354.27 78
2354.38 75
2354.49 73
2354.60 72
2354.71 72
2354.82 75
2354.94 78
2355.05 81
2355.16 84
2355.27 86
2355.38 86
2355.49 86
2355.60 86
2355.71 87
2355.83 90
2355.94 95
2356.05 103
2356.16 112
2356.27 121
2356.38 129
2356.49 134
2356.60 138
2356.72 140
2356.83 141
2356.94 142
2357.05 142
2357.16 142
2357.27 142
2357.38 141
2357.49 138
2357.61 134
2357.72 130
2357.83 125
2357.94 120
2358.05 116
2358.16 114
2358.27 111
2358.39 110
2358.50 109
2358.61 108
2358.72 106
2358.83 105
2358.94 104
2359.05 104
2359.17 104
2359.28 105
2359.39 107
2359.50 108
2359.61 111
2359.72 113
2359.83 115
2359.94 118
2360.06 120
2360.17 122
2360.28 123
2360.39 122
2360.50 121
2360.61 118
2360.72 114
2360.84 110
2360.95 106
2361.06 104
2361.17 102
2361.28 101
2361.39 102
2361.50 102
2361.62 102
2361.73 102
2361.84 101
2361.95 101
2362.06 101
2362.17 102
2362.28 104
2362.40 106
2362.51 109
2362.62 111
2362.73 112
2362.84 111
2362.95 109
2363.06 106
2363.18 102
2363.29 98
2363.40 95
2363.51 93
2363.62 92
2363.73 93
2363.84 95
2363.96 99
2364.07 103
2364.18 106
2364.29 108
2364.40 107
2364.51 104
2364.62 100
2364.74 95
2364.85 90
2364.96 86
2365.07 85
2365.18 84
2365.29 86
2365.41 88
2365.52 90
2365.63 92
2365.74 94
2365.85 95
2365.96 96
2366.07 96
2366.19 97
2366.30 98
2366.41 100
2366.52 102
2366.63 105
2366.74 108
2366.86 110
2366.97 111
2367.08 111
2367.19 109
2367.30 107
2367.41 105
2367.52 105
2367.64 106
2367.75 108
2367.86 111
2367.97 113
2368.08 115
2368.19 116
2368.31 116
2368.42 114
2368.53 113
2368.64 112
2368.75 111
2368.86 112
2368.97 114
2369.09 116
2369.20 118
2369.31 118
2369.42 117
2369.53 114
2369.64 110
2369.76 105
2369.87 100
2369.98 95
2370.09 92
2370.20 91
2370.31 91
2370.43 92
2370.54 94
2370.65 96
2370.76 98
2370.87 100
2370.98 102
2371.10 104
2371.21 106
2371.32 108
2371.43 110
2371.54 112
2371.65 114
2371.77 115
2371.88 115
2371.99 114
2372.10 112
2372.21 110
2372.32 108
2372.44 106
2372.55 105
2372.66 106
2372.77 108
2372.88 110
2372.99 113
2373.11 116
2373.22 118
2373.33 119
2373.44 118
2373.55 116
2373.66 113
2373.78 108
2373.89 102
2374.00 97
2374.11 92
2374.22 88
2374.33 86
2374.45 86
2374.56 88
2374.67 91
2374.78 95
2374.89 98
2375.00 101
2375.12 102
2375.23 101
2375.34 98
2375.45 94
2375.56 89
2375.68 85
2375.79 82
2375.90 80
2376.01 80
2376.12 81
2376.23 84
2376.35 88
2376.46 91
2376.57 95
2376.68 97
2376.79 98
2376.90 99
2377.02 99
2377.13 99
2377.24 100
2377.35 102
2377.46 106
2377.58 109
2377.69 114
2377.80 117
2377.91 120
2378.02 121
2378.13 121
2378.25 119
2378.36 116
2378.47 112
2378.58 108
2378.69 104
2378.81 100
2378.92 96
2379.03 93
2379.14 90
2379.25 88
2379.36 86
2379.48 85
2379.59 86
2379.70 88
2379.81 92
2379.92 97
2380.04 104
2380.15 112
2380.26 120
2380.37 128
2380.48 133
2380.59 137
2380.71 137
2380.82 135
2380.93 131
2381.04 126
2381.15 120
2381.27 116
2381.38 112
2381.49 108
2381.60 105
2381.71 102
2381.83 98
2381.94 95
2382.05 92
2382.16 89
2382.27 87
2382.39 86
2382.50 84
2382.61 83
2382.72 82
2382.83 80
2382.94 78
2383.06 75
2383.17 72
2383.28 70
2383.39 68
2383.50 68
2383.62 70
2383.73 72
2383.84 75
2383.95 78
2384.06 81
2384.18 84
2384.29 87
2384.40 89
2384.51 89
2384.62 89
2384.74 87
2384.85 84
2384.96 81
2385.07 79
2385.18 79
2385.30 82
2385.41 87
2385.52 95
2385.63 103
2385.74 112
2385.86 119
2385.97 125
2386.08 129
2386.19 131
2386.30 131
2386.42 130
2386.53 128
2386.64 125
2386.75 121
2386.86 118
2386.98 114
2387.09 112
2387.20 111
2387.31 112
2387.42 114
2387.54 117
2387.65 121
2387.76 126
2387.87 130
2387.98 134
2388.10 138
2388.21 142
2388.32 147
2388.43 153
2388.54 159
2388.66 165
2388.77 170
2388.88 172
2388.99 173
2389.10 170
2389.22 165
2389.33 158
2389.44 150
2389.55 143
2389.66 136
2389.78 131
2389.89 129
2390.00 128
2390.11 128
2390.23 128
2390.34 129
2390.45 129
2390.56 128
2390.67 128
2390.79 128
2390.90 128
2391.01 129
2391.12 131
2391.23 132
2391.35 133
2391.46 133
2391.57 131
2391.68 128
2391.79 125
2391.91 121
2392.02 118
2392.13 116
2392.24 115
2392.36 115
2392.47 117
2392.58 118
2392.69 120
2392.80 122
2392.92 123
2393.03 123
2393.14 123
2393.25 121
2393.36 120
2393.48 118
2393.59 116
2393.70 115
2393.81 115
2393.93 116
2394.04 118
2394.15 120
2394.26 122
2394.37 122
2394.49 120
2394.60 117
2394.71 112
2394.82 106
2394.94 100
2395.05 95
2395.16 89
2395.27 84
2395.38 80
2395.50 78
2395.61 76
2395.72 76
2395.83 79
2395.95 83
2396.06 89
2396.17 96
2396.28 102
2396.39 108
2396.51 112
2396.62 114
2396.73 115
2396.84 115
2396.96 114
2397.07 114
2397.18 114
2397.29 115
2397.40 117
2397.52 119
2397.63 119
2397.74 119
2397.85 117
2397.97 115
2398.08 112
2398.19 109
2398.30 107
2398.41 107
2398.53 108
2398.64 110
2398.75 114
2398.86 118
2398.98 122
2399.09 126
2399.20 129
2399.31 132
2399.43 134
2399.54 135
2399.65 134
2399.76 133
2399.87 132
2399.99 131
2400.10 130
2400.21 130
2400.32 130
2400.44 130
2400.55 131
2400.66 131
2400.77 131
2400.89 131
2401.00 131
2401.11 130
2401.22 128
2401.34 126
2401.45 123
2401.56 118
2401.67 113
2401.78 106
2401.90 99
2402.01 92
2402.12 86
2402.23 81
2402.35 79
2402.46 79
2402.57 81
2402.68 85
2402.80 89
2402.91 93
2403.02 97
2403.13 100
2403.25 102
2403.36 104
2403.47 106
2403.58 108
2403.70 110
2403.81 112
2403.92 114
2404.03 115
2404.14 117
2404.26 117
2404.37 117
2404.48 117
2404.59 116
2404.71 114
2404.82 112
2404.93 110
2405.04 107
2405.16 104
2405.27 101
2405.38 99
2405.49 98
2405.61 99
2405.72 100
2405.83 103
2405.94 106
2406.06 110
2406.17 112
2406.28 114
2406.39 115
2406.51 114
2406.62 113
2406.73 111
2406.84 109
2406.96 108
2407.07 108
2407.18 108
2407.29 109
2407.41 109
2407.52 110
2407.63 110
2407.74 109
2407.86 109
2407.97 109
2408.08 109
2408.19 110
2408.31 110
2408.42 110
2408.53 110
2408.64 109
2408.76 107
2408.87 105
2408.98 101
2409.09 98
2409.21 94
2409.32 92
2409.43 90
2409.54 89
2409.66 89
2409.77 90
2409.88 91
2409.99 94
2410.11 97
2410.22 100
2410.33 103
2410.44 106
2410.56 110
2410.67 113
2410.78 117
2410.89 121
2411.01 126
2411.12 131
2411.23 135
2411.34 137
2411.46 137
2411.57 134
2411.68 129
2411.80 122
2411.91 113
2412.02 105
2412.13 98
2412.25 93
2412.36 90
2412.47 89
2412.58 89
2412.70 90
2412.81 90
2412.92 91
2413.03 90
2413.15 90
2413.26 89
2413.37 90
2413.48 91
2413.60 94
2413.71 97
2413.82 101
2413.94 105
2414.05 106
2414.16 106
2414.27 103
2414.39 99
2414.50 93
2414.61 88
2414.72 83
2414.84 80
2414.95 77
2415.06 76
2415.17 75
2415.29 74
2415.40 73
2415.51 73
2415.63 73
2415.74 75
2415.85 78
2415.96 83
2416.08 88
2416.19 95
2416.30 101
2416.41 107
2416.53 111
2416.64 113
2416.75 114
2416.86 113
2416.98 111
2417.09 108
2417.20 105
2417.32 102
2417.43 100
2417.54 100
2417.65 100
2417.77 102
2417.88 105
2417.99 107
2418.10 109
2418.22 109
2418.33 107
2418.44 105
2418.56 101
2418.67 98
2418.78 96
2418.89 95
2419.01 95
2419.12 97
2419.23 100
2419.35 104
2419.46 106
2419.57 108
2419.68 109
2419.80 109
2419.91 108
2420.02 107
2420.13 106
2420.25 107
2420.36 109
2420.47 112
2420.59 117
2420.70 121
2420.81 126
2420.92 130
2421.04 132
2421.15 133
2421.26 132
2421.38 130
2421.49 127
2421.60 122
2421.71 118
2421.83 113
2421.94 109
2422.05 106
2422.17 104
2422.28 104
2422.39 103
2422.50 102
2422.62 100
2422.73 97
2422.84 94
2422.96 90
2423.07 87
2423.18 85
2423.29 86
2423.41 88
2423.52 93
2423.63 99
2423.75 104
2423.86 108
2423.97 110
2424.08 110
2424.20 108
2424.31 105
2424.42 102
2424.54 99
2424.65 98
2424.76 98
2424.87 98
2424.99 99
2425.10 100
2425.21 100
2425.33 98
2425.44 96
2425.55 93
2425.66 90
2425.78 89
2425.89 89
2426.00 91
2426.12 95
2426.23 101
2426.34 108
2426.46 115
2426.57 120
2426.68 124
2426.79 125
2426.91 124
2427.02 122
2427.13 119
2427.25 115
2427.36 112
2427.47 109
2427.58 106
2427.70 104
2427.81 101
2427.92 99
2428.04 97
2428.15 95
2428.26 94
2428.38 94
2428.49 95
2428.60 97
2428.71 100
2428.83 103
2428.94 107
2429.05 110
2429.17 112
2429.28 114
2429.39 116
2429.51 117
2429.62 118
2429.73 119
2429.84 120
2429.96 120
2430.07 120
2430.18 118
2430.30 116
2430.41 113
2430.52 110
2430.64 108
2430.75 105
2430.86 104
2430.97 103
2431.09 103
2431.20 103
2431.31 103
2431.43 103
2431.54 103
2431.65 103
2431.77 103
2431.88 102
2431.99 101
2432.11 100
2432.22 97
2432.33 94
2432.44 90
2432.56 85
2432.67 80
2432.78 75
2432.90 71
2433.01 69
2433.12 69
2433.24 72
2433.35 76
2433.46 83
2433.58 90
2433.69 97
2433.80 104
2433.91 110
2434.03 116
2434.14 121
2434.25 124
2434.37 126
2434.48 128
2434.59 128
2434.71 127
2434.82 124
2434.93 122
2435.05 118
2435.16 114
2435.27 110
2435.39 107
2435.50 104
2435.61 103
2435.73 102
2435.84 102
2435.95 102
2436.06 102
2436.18 101
2436.29 99
2436.40 97
2436.52 96
2436.63 94
2436.74 94
2436.86 95
2436.97 96
2437.08 98
2437.20 99
2437.31 100
2437.42 101
2437.54 103
2437.65 104
2437.76 107
2437.88 109
2437.99 112
2438.10 115
2438.22 116
2438.33 117
2438.44 116
2438.55 115
2438.67 113
2438.78 111
2438.89 109
2439.01 106
2439.12 103
2439.23 100
2439.35 96
2439.46 92
2439.57 89
2439.69 85
2439.80 82
2439.91 79
2440.03 77
2440.14 75
2440.25 73
2440.37 72
2440.48 71
2440.59 70
2440.71 69
2440.82 69
2440.93 70
2441.05 72
2441.16 74
2441.27 76
2441.39 78
2441.50 81
2441.61 83
2441.73 84
2441.84 86
2441.95 87
2442.07 89
2442.18 90
2442.29 92
2442.41 93
2442.52 95
2442.63 96
2442.75 97
2442.86 97
2442.97 98
2443.09 98
2443.20 99
2443.31 99
2443.43 100
2443.54 101
2443.65 102
2443.77 103
2443.88 103
2443.99 103
2444.11 103
2444.22 103
2444.33 103
2444.45 102
2444.56 101
2444.67 99
2444.79 97
2444.90 95
2445.01 93
2445.13 92
2445.24 92
2445.35 93
2445.47 95
2445.58 98
2445.69 103
2445.81 108
2445.92 115
2446.03 122
2446.15 129
2446.26 135
2446.37 139
2446.49 141
2446.60 140
2446.71 137
2446.83 132
2446.94 128
2447.05 125
2447.17 124
2447.28 125
2447.39 127
2447.51 131
2447.62 135
2447.73 139
2447.85 141
2447.96 142
2448.07 142
2448.19 141
2448.30 139
2448.41 135
2448.53 131
2448.64 127
2448.76 123
2448.87 119
2448.98 116
2449.10 114
2449.21 113
2449.32 113
2449.44 113
2449.55 114
2449.66 115
2449.78 116
2449.89 118
2450.00 120
2450.12 123
2450.23 125
2450.34 127
2450.46 128
2450.57 128
2450.68 127
2450.80 126
2450.91 125
2451.02 125
2451.14 125
2451.25 125
2451.37 125
2451.48 124
2451.59 123
2451.71 121
2451.82 120
2451.93 120
2452.05 121
2452.16 122
2452.27 124
2452.39 125
2452.50 126
2452.61 126
2452.73 125
2452.84 123
2452.96 122
2453.07 122
2453.18 122
2453.30 122
2453.41 123
2453.52 122
2453.64 121
2453.75 119
2453.86 117
2453.98 115
2454.09 113
2454.20 112
2454.32 111
2454.43 110
2454.55 109
2454.66 107
2454.77 105
2454.89 102
2455.00 101
2455.11 100
2455.23 101
2455.34 103
2455.45 105
2455.57 109
2455.68 111
2455.79 113
2455.91 114
2456.02 113
2456.14 112
2456.25 109
2456.36 106
2456.48 103
2456.59 101
2456.70 99
2456.82 97
2456.93 97
2457.04 97
2457.16 98
2457.27 99
2457.39 101
2457.50 103
2457.61 105
2457.73 107
2457.84 109
2457.95 109
2458.07 109
2458.18 108
2458.29 107
2458.41 106
2458.52 105
2458.64 104
2458.75 104
2458.86 104
2458.98 104
2459.09 103
2459.20 102
2459.32 99
2459.43 96
2459.55 91
2459.66 87
2459.77 84
2459.89 81
2460.00 80
2460.11 81
2460.23 83
2460.34 87
2460.46 91
2460.57 95
2460.68 98
2460.80 100
2460.91 101
2461.02 101
2461.14 100
2461.25 99
2461.37 98
2461.48 96
2461.59 95
2461.71 94
2461.82 92
2461.93 90
2462.05 88
2462.16 86
2462.28 85
2462.39 83
2462.50 82
2462.62 81
2462.73 81
2462.84 82
2462.96 82
2463.07 83
2463.19 84
2463.30 85
2463.41 85
2463.53 86
2463.64 86
2463.75 85
2463.87 84
2463.98 84
2464.10 83
2464.21 82
2464.32 82
2464.44 82
2464.55 82
2464.67 81
2464.78 80
2464.89 79
2465.01 78
2465.12 77
2465.23 76
2465.35 77
2465.46 78
2465.58 80
2465.69 83
2465.80 85
2465.92 88
2466.03 90
2466.15 91
2466.26 92
2466.37 94
2466.49 95
2466.60 96
2466.71 97
2466.83 97
2466.94 97
2467.06 96
2467.17 95
2467.28 95
2467.40 95
2467.51 97
2467.63 100
2467.74 105
2467.85 110
2467.97 115
2468.08 120
2468.19 122
2468.31 123
2468.42 121
2468.54 117
2468.65 112
2468.76 106
2468.88 100
2468.99 96
2469.11 94
2469.22 95
2469.33 98
2469.45 103
2469.56 110
2469.68 117
2469.79 123
2469.90 127
2470.02 130
2470.13 131
2470.25 130
2470.36 128
2470.47 126
2470.59 124
2470.70 122
2470.82 119
2470.93 116
2471.04 113
2471.16 108
2471.27 104
2471.39 99
2471.50 95
2471.61 92
2471.73 91
2471.84 92
2471.96 96
2472.07 100
2472.18 107
2472.30 114
2472.41 121
2472.53 127
2472.64 132
2472.75 136
2472.87 137
2472.98 136
2473.10 133
2473.21 129
2473.32 125
2473.44 120
2473.55 117
2473.67 113
2473.78 111
2473.89 109
2474.01 107
2474.12 105
2474.24 103
2474.35 101
2474.46 99
2474.58 98
2474.69 96
2474.81 95
2474.92 94
2475.03 94
2475.15 93
2475.26 93
2475.38 94
2475.49 95
2475.60 97
2475.72 99
2475.83 101
2475.95 102
2476.06 102
2476.17 100
2476.29 96
2476.40 91
2476.52 86
2476.63 82
2476.75 79
2476.86 78
2476.97 79
2477.09 83
2477.20 87
2477.32 93
2477.43 97
2477.54 101
2477.66 103
2477.77 104
2477.89 103
2478.00 101
2478.11 98
2478.23 96
2478.34 94
2478.46 93
2478.57 93
2478.69 94
2478.80 95
2478.91 98
2479.03 100
2479.14 101
2479.26 102
2479.37 103
2479.48 103
2479.60 104
2479.71 105
2479.83 107
2479.94 109
2480.06 112
2480.17 115
2480.28 118
2480.40 120
2480.51 122
2480.63 122
2480.74 123
2480.85 122
2480.97 122
2481.08 120
2481.20 118
2481.31 115
2481.43 113
2481.54 109
2481.65 106
2481.77 104
2481.88 102
2482.00 100
2482.11 99
2482.23 99
2482.34 98
2482.45 97
2482.57 95
2482.68 93
2482.80 90
2482.91 87
2483.03 84
2483.14 83
2483.25 82
2483.37 83
2483.48 84
2483.60 86
2483.71 88
2483.82 91
2483.94 93
2484.05 97
2484.17 101
2484.28 105
2484.40 110
2484.51 115
2484.62 118
2484.74 120
2484.85 120
2484.97 118
2485.08 115
2485.20 111
2485.31 107
2485.42 104
2485.54 103
2485.65 103
2485.77 104
2485.88 106
2486.00 108
2486.11 110
2486.23 112
2486.34 113
2486.45 114
2486.57 115
2486.68 115
2486.80 114
2486.91 112
2487.03 109
2487.14 105
2487.25 100
2487.37 95
2487.48 91
2487.60 87
2487.71 84
2487.83 82
2487.94 82
2488.05 82
2488.17 84
2488.28 86
2488.40 88
2488.51 92
2488.63 95
2488.74 98
2488.86 100
2488.97 102
2489.08 102
2489.20 102
2489.31 101
2489.43 100
2489.54 99
2489.66 98
2489.77 98
2489.88 99
2490.00 99
2490.11 100
2490.23 101
2490.34 103
2490.46 104
2490.57 105
2490.69 107
2490.80 108
2490.91 109
2491.03 109
2491.14 109
2491.26 109
2491.37 108
2491.49 109
2491.60 109
2491.72 110
2491.83 112
2491.94 112
2492.06 112
2492.17 112
2492.29 110
2492.40 109
2492.52 108
2492.63 108
2492.75 109
2492.86 110
2492.97 111
2493.09 112
2493.20 112
2493.32 110
2493.43 106
2493.55 101
2493.66 95
2493.78 89
2493.89 82
2494.01 77
2494.12 73
2494.23 70
2494.35 70
2494.46 72
2494.58 76
2494.69 81
2494.81 87
2494.92 93
2495.04 98
2495.15 102
2495.26 105
2495.38 106
2495.49 106
2495.61 106
2495.72 106
2495.84 107
2495.95 108
2496.07 110
2496.18 113
2496.30 116
2496.41 118
2496.52 119
2496.64 119
2496.75 118
2496.87 116
2496.98 114
2497.10 110
2497.21 106
2497.33 102
2497.44 98
2497.56 95
2497.67 93
2497.79 91
2497.90 90
2498.01 91
2498.13 92
2498.24 94
2498.36 96
2498.47 98
2498.59 100
2498.70 101
2498.82 102
2498.93 102
2499.05 102
2499.16 102
2499.28 104
2499.39 107
2499.50 113
2499.62 120
2499.73 128
2499.85 136
2499.96 144
2500.08 150
2500.19 155
2500.31 158
2500.42 159
2500.54 159
2500.65 158
2500.77 155
2500.88 151
2500.99 146
2501.11 140
2501.22 135
2501.34 131
2501.45 128
2501.57 127
2501.68 127
2501.80 129
2501.91 130
2502.03 130
2502.14 130
2502.26 129
2502.37 127
2502.49 126
2502.60 125
2502.71 126
2502.83 127
2502.94 128
2503.06 129
2503.17 130
2503.29 130
2503.40 130
2503.52 129
2503.63 128
2503.75 127
2503.86 125
2503.98 123
2504.09 120
2504.21 117
2504.32 115
2504.44 112
2504.55 110
2504.67 109
2504.78 109
2504.89 108
2505.01 108
2505.12 107
2505.24 104
2505.35 101
2505.47 96
2505.58 91
2505.70 87
2505.81 84
2505.93 84
2506.04 86
2506.16 91
2506.27 97
2506.39 103
2506.50 108
2506.62 110
2506.73 109
2506.85 106
2506.96 100
2507.08 93
2507.19 86
2507.31 80
2507.42 76
2507.53 72
2507.65 71
2507.76 71
2507.88 71
2507.99 73
2508.11 76
2508.22 79
2508.34 82
2508.45 86
2508.57 90
2508.68 93
2508.80 95
2508.91 97
2509.03 99
2509.14 101
2509.26 103
2509.37 106
2509.49 110
2509.60 115
2509.72 120
2509.83 125
2509.95 129
2510.06 131
2510.18 132
2510.29 130
2510.41 127
2510.52 122
2510.64 118
2510.75 114
2510.87 112
2510.98 110
2511.10 110
2511.21 112
2511.32 113
2511.44 115
2511.55 116
2511.67 117
2511.78 117
2511.90 117
2512.01 116
2512.13 114
2512.24 112
2512.36 109
2512.47 105
2512.59 102
2512.70 99
2512.82 95
2512.93 93
2513.05 90
2513.16 88
2513.28 87
2513.39 87
2513.51 87
2513.62 88
2513.74 91
2513.85 94
2513.97 97
2514.08 100
2514.20 102
2514.31 102
2514.43 101
2514.54 99
2514.66 97
2514.77 95
2514.89 94
2515.00 96
2515.12 99
2515.23 104
2515.35 109
2515.46 114
2515.58 118
2515.69 121
2515.81 123
2515.92 126
2516.04 129
2516.15 132
2516.27 136
2516.38 139
2516.50 142
2516.61 143
2516.73 142
2516.84 141
2516.96 139
2517.07 136
2517.19 133
2517.30 129
2517.42 125
2517.53 120
2517.65 115
2517.76 108
2517.88 102
2517.99 97
2518.11 93
2518.22 91
2518.34 91
2518.45 93
2518.57 97
2518.68 103
2518.80 111
2518.91 119
2519.03 126
2519.14 133
2519.26 139
2519.37 142
2519.49 144
2519.60 143
2519.72 141
2519.83 138
2519.95 134
2520.06 130
2520.18 125
2520.30 120
2520.41 115
2520.53 110
2520.64 105
2520.76 100
2520.87 95
2520.99 91
2521.10 88
2521.22 87
2521.33 86
2521.45 88
2521.56 90
2521.68 94
2521.79 99
2521.91 103
2522.02 107
2522.14 110
2522.25 112
2522.37 112
2522.48 111
2522.60 108
2522.71 104
2522.83 100
2522.94 96
2523.06 92
2523.17 89
2523.29 86
2523.40 84
2523.52 82
2523.63 81
2523.75 81
2523.86 81
2523.98 82
2524.09 83
2524.21 84
2524.33 85
2524.44 87
2524.56 88
2524.67 90
2524.79 91
2524.90 92
2525.02 93
2525.13 93
2525.25 93
2525.36 92
2525.48 90
2525.59 87
2525.71 84
2525.82 80
2525.94 76
2526.05 71
2526.17 67
2526.28 64
2526.40 62
2526.51 61
2526.63 61
2526.75 63
2526.86 66
2526.98 70
2527.09 75
2527.21 79
2527.32 83
2527.44 87
2527.55 90
2527.67 91
2527.78 92
2527.90 91
2528.01 88
2528.13 85
2528.24 80
2528.36 76
2528.47 74
2528.59 75
2528.70 77
2528.82 82
2528.94 88
2529.05 94
2529.17 99
2529.28 103
2529.40 104
2529.51 105
2529.63 106
2529.74 108
2529.86 112
2529.97 118
2530.09 125
2530.20 132
2530.32 139
2530.43 145
2530.55 149
2530.67 151
2530.78 152
2530.90 153
2531.01 153
2531.13 153
2531.24 154
2531.36 157
2531.47 161
2531.59 165
2531.70 169
2531.82 173
2531.93 175
2532.05 175
2532.16 174
2532.28 171
2532.40 168
2532.51 165
2532.63 163
2532.74 161
2532.86 161
2532.97 160
2533.09 160
2533.20 160
2533.32 159
2533.43 158
2533.55 157
2533.66 156
2533.78 154
2533.90 153
2534.01 153
2534.13 153
2534.24 153
2534.36 155
2534.47 157
2534.59 160
2534.70 163
2534.82 165
2534.93 166
2535.05 165
2535.17 163
2535.28 158
2535.40 153
2535.51 147
2535.63 141
2535.74 136
2535.86 132
2535.97 129
2536.09 127
2536.20 125
2536.32 124
2536.44 124
2536.55 126
2536.67 130
2536.78 136
2536.90 144
2537.01 155
2537.13 168
2537.24 181
2537.36 193
2537.47 205
2537.59 216
2537.71 226
2537.82 235
2537.94 244
2538.05 255
2538.17 266
2538.28 279
2538.40 292
2538.51 305
2538.63 318
2538.75 330
2538.86 342
2538.98 355
2539.09 371
2539.21 388
2539.32 406
2539.44 426
2539.55 447
2539.67 468
2539.79 487
2539.90 504
2540.02 520
2540.13 534
2540.25 543
2540.36 549
2540.48 548
2540.59 542
2540.71 531
2540.83 515
2540.94 498
2541.06 478
2541.17 459
2541.29 440
2541.40 422
2541.52 404
2541.63 386
2541.75 370
2541.87 356
2541.98 344
2542.10 336
2542.21 331
2542.33 328
2542.44 326
2542.56 324
2542.67 320
2542.79 315
2542.91 309
2543.02 301
2543.14 293
2543.25 284
2543.37 274
2543.48 265
2543.60 255
2543.72 245
2543.83 236
2543.95 226
2544.06 218
2544.18 210
2544.29 204
2544.41 197
2544.52 191
2544.64 184
2544.76 176
2544.87 168
2544.99 160
2545.10 152
2545.22 144
2545.33 137
2545.45 131
2545.57 127
2545.68 124
2545.80 124
2545.91 127
2546.03 132
2546.14 138
2546.26 145
2546.38 151
2546.49 157
2546.61 160
2546.72 162
2546.84 161
2546.95 159
2547.07 156
2547.19 153
2547.30 149
2547.42 145
2547.53 143
2547.65 141
2547.76 141
2547.88 143
2548.00 147
2548.11 151
2548.23 155
2548.34 158
2548.46 158
2548.57 157
2548.69 154
2548.81 151
2548.92 147
2549.04 142
2549.15 138
2549.27 134
2549.38 129
2549.50 124
2549.62 119
2549.73 113
2549.85 108
2549.96 105
2550.08 104
2550.20 105
2550.31 107
2550.43 110
2550.54 113
2550.66 116
2550.77 117
2550.89 118
2551.01 119
2551.12 120
2551.24 120
2551.35 120
2551.47 120
2551.58 118
2551.70 115
2551.82 112
2551.93 107
2552.05 103
2552.16 100
2552.28 99
2552.40 100
2552.51 102
2552.63 106
2552.74 110
2552.86 114
2552.97 117
2553.09 119
2553.21 120
2553.32 120
2553.44 118
2553.55 116
2553.67 113
2553.79 111
2553.90 109
2554.02 108
2554.13 110
2554.25 113
2554.37 118
2554.48 123
2554.60 129
2554.71 135
2554.83 139
2554.94 142
2555.06 143
2555.18 144
2555.29 143
2555.41 142
2555.52 140
2555.64 138
2555.76 135
2555.87 132
2555.99 130
2556.10 127
2556.22 125
2556.34 123
2556.45 121
2556.57 120
2556.68 118
2556.80 117
2556.92 116
2557.03 115
2557.15 115
2557.26 116
2557.38 117
2557.49 119
2557.61 121
2557.73 122
2557.84 122
2557.96 121
2558.07 120
2558.19 118
2558.31 116
2558.42 115
2558.54 114
2558.65 113
2558.77 112
2558.89 111
2559.00 109
2559.12 107
2559.23 104
2559.35 101
2559.47 98
2559.58 96
2559.70 94
2559.81 94
2559.93 96
2560.05 99
2560.16 104
2560.28 110
2560.39 117
2560.51 124
2560.63 131
2560.74 136
2560.86 139
2560.97 140
2561.09 138
2561.21 135
2561.32 130
2561.44 124
2561.55 119
2561.67 115
2561.79 112
2561.90 111
2562.02 111
2562.14 112
2562.25 114
2562.37 116
2562.48 119
2562.60 123
2562.72 127
2562.83 133
2562.95 138
2563.06 143
2563.18 146
2563.30 148
2563.41 147
2563.53 145
2563.64 142
2563.76 140
2563.88 140
2563.99 141
2564.11 146
2564.22 152
2564.34 159
2564.46 167
2564.57 173
2564.69 178
2564.81 182
2564.92 184
2565.04 185
2565.15 184
2565.27 183
2565.39 181
2565.50 178
2565.62 173
2565.73 167
2565.85 161
2565.97 154
2566.08 148
2566.20 141
2566.31 135
2566.43 130
2566.55 125
2566.66 121
2566.78 117
2566.90 115
2567.01 113
2567.13 112
2567.24 112
2567.36 113
2567.48 113
2567.59 114
2567.71 113
2567.83 111
2567.94 110
2568.06 107
2568.17 105
2568.29 104
2568.41 103
2568.52 102
2568.64 102
2568.75 103
2568.87 103
2568.99 102
2569.10 101
2569.22 100
2569.34 99
2569.45 100
2569.57 101
2569.68 105
2569.80 109
2569.92 115
2570.03 119
2570.15 123
2570.27 126
2570.38 126
2570.50 126
2570.61 124
2570.73 123
2570.85 121
2570.96 121
2571.08 120
2571.20 120
2571.31 120
2571.43 120
2571.54 120
2571.66 120
2571.78 120
2571.89 120
2572.01 120
2572.13 119
2572.24 119
2572.36 119
2572.47 118
2572.59 116
2572.71 114
2572.82 113
2572.94 111
2573.06 111
2573.17 111
2573.29 113
2573.40 116
2573.52 120
2573.64 125
2573.75 130
2573.87 135
2573.99 140
2574.10 144
2574.22 147
2574.34 148
2574.45 149
2574.57 148
2574.68 147
2574.80 145
2574.92 143
2575.03 140
2575.15 136
2575.27 131
2575.38 126
2575.50 119
2575.62 113
2575.73 108
2575.85 104
2575.96 102
2576.08 101
2576.20 101
2576.31 102
2576.43 103
2576.55 104
2576.66 104
2576.78 105
2576.90 105
2577.01 105
2577.13 104
2577.24 101
2577.36 98
2577.48 94
2577.59 89
2577.71 84
2577.83 79
2577.94 76
2578.06 73
2578.18 71
2578.29 71
2578.41 72
2578.53 73
2578.64 76
2578.76 79
2578.87 84
2578.99 89
2579.11 94
2579.22 99
2579.34 104
2579.46 109
2579.57 111
2579.69 113
2579.81 113
2579.92 113
2580.04 112
2580.16 111
2580.27 109
2580.39 108
2580.50 106
2580.62 104
2580.74 101
2580.85 98
2580.97 95
2581.09 92
2581.20 90
2581.32 88
2581.44 88
2581.55 88
2581.67 88
2581.79 89
2581.90 90
2582.02 91
2582.14 92
2582.25 93
2582.37 94
2582.49 96
2582.60 98
2582.72 100
2582.83 103
2582.95 106
2583.07 110
2583.18 113
2583.30 116
2583.42 119
2583.53 120
2583.65 121
2583.77 122
2583.88 124
2584.00 125
2584.12 128
2584.23 131
2584.35 134
2584.47 136
2584.58 138
2584.70 138
2584.82 137
2584.93 134
2585.05 131
2585.17 127
2585.28 123
2585.40 120
2585.52 119
2585.63 120
2585.75 121
2585.87 124
2585.98 126
2586.10 127
2586.22 127
2586.33 125
2586.45 123
2586.56 121
2586.68 119
2586.80 118
2586.91 118
2587.03 119
2587.15 119
2587.26 118
2587.38 116
2587.50 113
2587.61 109
2587.73 104
2587.85 100
2587.96 97
2588.08 94
2588.20 92
2588.31 90
2588.43 89
2588.55 88
2588.66 88
2588.78 89
2588.90 91
2589.01 94
2589.13 97
2589.25 100
2589.36 101
2589.48 101
2589.60 101
2589.71 99
2589.83 98
2589.95 97
2590.06 98
2590.18 99
2590.30 102
2590.41 105
2590.53 107
2590.65 108
2590.76 109
2590.88 109
2591.00 107
2591.11 106
2591.23 104
2591.35 102
2591.46 99
2591.58 97
2591.70 94
2591.81 93
2591.93 93
2592.05 93
2592.17 95
2592.28 98
2592.40 101
2592.52 103
2592.63 106
2592.75 108
2592.87 110
2592.98 111
2593.10 113
2593.22 114
2593.33 115
2593.45 116
2593.57 116
2593.68 117
2593.80 118
2593.92 120
2594.03 122
2594.15 125
2594.27 128
2594.38 130
2594.50 131
2594.62 129
2594.73 126
2594.85 121
2594.97 116
2595.08 110
2595.20 105
2595.32 101
2595.43 99
2595.55 97
2595.67 96
2595.79 95
2595.90 94
2596.02 94
2596.14 94
2596.25 93
2596.37 93
2596.49 93
2596.60 92
2596.72 92
2596.84 91
2596.95 91
2597.07 92
2597.19 94
2597.30 98
2597.42 103
2597.54 109
2597.65 116
2597.77 121
2597.89 125
2598.01 128
2598.12 129
2598.24 130
2598.36 130
2598.47 128
2598.59 125
2598.71 121
2598.82 116
2598.94 110
2599.06 105
2599.17 100
2599.29 96
2599.41 95
2599.52 96
2599.64 99
2599.76 103
2599.88 107
2599.99 110
2600.11 113
2600.23 115
2600.34 115
2600.46 115
2600.58 114
2600.69 112
2600.81 111
2600.93 109
2601.04 108
2601.16 106
2601.28 104
2601.40 101
2601.51 99
2601.63 97
2601.75 95
2601.86 94
2601.98 94
2602.10 94
2602.21 94
2602.33 94
2602.45 94
2602.57 94
2602.68 94
2602.80 95
2602.92 96
2603.03 98
2603.15 101
2603.27 104
2603.38 108
2603.50 111
2603.62 114
2603.73 115
2603.85 114
2603.97 112
2604.09 108
2604.20 104
2604.32 101
2604.44 99
2604.55 100
2604.67 103
2604.79 108
2604.90 114
2605.02 121
2605.14 127
2605.26 132
2605.37 136
2605.49 139
2605.61 140
2605.72 142
2605.84 145
2605.96 150
2606.08 156
2606.19 164
2606.31 174
2606.43 185
2606.54 197
2606.66 208
2606.78 220
2606.89 231
2607.01 244
2607.13 256
2607.25 271
2607.36 286
2607.48 302
2607.60 319
2607.71 335
2607.83 351
2607.95 365
2608.07 379
2608.18 391
2608.30 403
2608.42 413
2608.53 421
2608.65 427
2608.77 430
2608.89 430
2609.00 427
2609.12 423
2609.24 419
2609.35 416
2609.47 415
2609.59 416
2609.71 419
2609.82 422
2609.94 425
2610.06 428
2610.17 429
2610.29 428
2610.41 426
2610.52 423
2610.64 419
2610.76 413
2610.88 407
2610.99 399
2611.11 390
2611.23 381
2611.35 371
2611.46 361
2611.58 351
2611.70 342
2611.81 334
2611.93 328
2612.05 322
2612.17 317
2612.28 313
2612.40 308
2612.52 303
2612.63 296
2612.75 287
2612.87 276
2612.99 264
2613.10 252
2613.22 240
2613.34 230
2613.45 222
2613.57 215
2613.69 210
2613.81 205
2613.92 201
2614.04 196
2614.16 191
2614.28 185
2614.39 179
2614.51 173
2614.63 168
2614.74 162
2614.86 156
2614.98 150
2615.10 144
2615.21 137
2615.33 131
2615.45 125
2615.56 120
2615.68 117
2615.80 114
2615.92 112
2616.03 112
2616.15 112
2616.27 113
2616.39 114
2616.50 116
2616.62 118
2616.74 119
2616.85 120
2616.97 120
2617.09 120
2617.21 121
2617.32 121
2617.44 122
2617.56 124
2617.68 127
2617.79 129
2617.91 130
2618.03 130
2618.15 129
2618.26 127
2618.38 124
2618.50 121
2618.61 118
2618.73 116
2618.85 116
2618.97 116
2619.08 118
2619.20 120
2619.32 122
2619.44 124
2619.55 124
2619.67 123
2619.79 121
2619.91 118
2620.02 114
2620.14 111
2620.26 108
2620.37 107
2620.49 106
2620.61 106
2620.73 107
2620.84 107
2620.96 107
2621.08 107
2621.20 107
2621.31 107
2621.43 108
2621.55 110
2621.67 113
2621.78 116
2621.90 120
2622.02 123
2622.14 126
2622.25 127
2622.37 128
2622.49 126
2622.61 124
2622.72 121
2622.84 118
2622.96 114
2623.07 111
2623.19 109
2623.31 107
2623.43 105
2623.54 104
2623.66 103
2623.78 103
2623.90 103
2624.01 105
2624.13 107
2624.25 110
2624.37 114
2624.48 116
2624.60 118
2624.72 118
2624.84 118
2624.95 116
2625.07 114
2625.19 113
2625.31 112
2625.42 112
2625.54 113
2625.66 114
2625.78 114
2625.89 113
2626.01 111
2626.13 107
2626.25 101
2626.36 96
2626.48 91
2626.60 87
2626.72 86
2626.83 86
2626.95 87
2627.07 90
2627.19 92
2627.30 94
2627.42 95
2627.54 95
2627.66 95
2627.77 95
2627.89 96
2628.01 98
2628.13 103
2628.24 110
2628.36 118
2628.48 128
2628.60 136
2628.71 143
2628.83 148
2628.95 150
2629.07 150
2629.18 148
2629.30 145
2629.42 141
2629.54 138
2629.66 135
2629.77 133
2629.89 131
2630.01 129
2630.13 127
2630.24 125
2630.36 123
2630.48 121
2630.60 119
2630.71 118
2630.83 117
2630.95 117
2631.07 116
2631.18 115
2631.30 114
2631.42 112
2631.54 111
2631.65 109
2631.77 108
2631.89 108
2632.01 108
2632.12 109
2632.24 110
2632.36 112
2632.48 113
2632.60 113
2632.71 112
2632.83 109
2632.95 105
2633.07 101
2633.18 97
2633.30 94
2633.42 92
2633.54 91
2633.65 93
2633.77 96
2633.89 100
2634.01 105
2634.12 110
2634.24 115
2634.36 120
2634.48 123
2634.60 125
2634.71 125
2634.83 123
2634.95 121
2635.07 119
2635.18 117
2635.30 116
2635.42 117
2635.54 118
2635.65 119
2635.77 120
2635.89 120
2636.01 119
2636.13 118
2636.24 117
2636.36 116
2636.48 117
2636.60 119
2636.71 122
2636.83 126
2636.95 131
2637.07 136
2637.19 142
2637.30 147
2637.42 154
2637.54 159
2637.66 165
2637.77 168
2637.89 170
2638.01 168
2638.13 164
2638.25 158
2638.36 149
2638.48 139
2638.60 129
2638.72 120
2638.83 112
2638.95 106
2639.07 102
2639.19 101
2639.31 101
2639.42 103
2639.54 106
2639.66 109
2639.78 111
2639.89 112
2640.01 112
2640.13 112
2640.25 112
2640.37 112
2640.48 112
2640.60 112
2640.72 112
2640.84 111
2640.95 111
2641.07 111
2641.19 111
2641.31 112
2641.43 113
2641.54 114
2641.66 114
2641.78 114
2641.90 113
2642.02 111
2642.13 108
2642.25 104
2642.37 100
2642.49 95
2642.60 91
2642.72 87
2642.84 84
2642.96 80
2643.08 78
2643.19 76
2643.31 74
2643.43 74
2643.55 75
2643.67 76
2643.78 79
2643.90 82
2644.02 87
2644.14 91
2644.25 96
2644.37 101
2644.49 105
2644.61 108
2644.73 110
2644.84 112
2644.96 113
2645.08 115
2645.20 117
2645.32 119
2645.43 122
2645.55 125
2645.67 128
2645.79 130
2645.91 132
2646.02 133
2646.14 135
2646.26 136
2646.38 137
2646.50 138
2646.61 139
2646.73 140
2646.85 140
2646.97 139
2647.09 138
2647.20 135
2647.32 132
2647.44 128
2647.56 123
2647.68 118
2647.79 113
2647.91 108
2648.03 104
2648.15 101
2648.27 98
2648.38 96
2648.50 96
2648.62 96
2648.74 99
2648.86 103
2648.97 109
2649.09 115
2649.21 122
2649.33 129
2649.45 135
2649.56 139
2649.68 141
2649.80 141
2649.92 140
2650.04 137
2650.15 133
2650.27 128
2650.39 123
2650.51 117
2650.63 112
2650.74 107
2650.86 104
2650.98 101
2651.10 100
2651.22 99
2651.33 98
2651.45 97
2651.57 96
2651.69 95
2651.81 95
2651.92 96
2652.04 98
2652.16 101
2652.28 104
2652.40 109
2652.51 112
2652.63 115
2652.75 117
2652.87 118
2652.99 118
2653.10 118
2653.22 117
2653.34 117
2653.46 117
2653.58 118
2653.70 119
2653.81 121
2653.93 122
2654.05 124
2654.17 125
2654.29 126
2654.40 125
2654.52 124
2654.64 122
2654.76 119
2654.88 115
2654.99 112
2655.11 108
2655.23 106
2655.35 105
2655.47 105
2655.59 106
2655.70 109
2655.82 112
2655.94 115
2656.06 117
2656.18 119
2656.29 119
2656.41 117
2656.53 114
2656.65 111
2656.77 108
2656.89 106
2657.00 106
2657.12 108
2657.24 112
2657.36 117
2657.48 121
2657.59 126
2657.71 128
2657.83 129
2657.95 127
2658.07 123
2658.19 117
2658.30 111
2658.42 104
2658.54 99
2658.66 94
2658.78 91
2658.89 91
2659.01 93
2659.13 96
2659.25 101
2659.37 106
2659.49 111
2659.60 115
2659.72 118
2659.84 119
2659.96 119
2660.08 119
2660.20 117
2660.31 115
2660.43 112
2660.55 110
2660.67 108
2660.79 105
2660.91 104
2661.02 103
2661.14 103
2661.26 104
2661.38 105
2661.50 106
2661.61 106
2661.73 105
2661.85 104
2661.97 102
2662.09 100
2662.21 99
2662.32 98
2662.44 97
2662.56 98
2662.68 98
2662.80 99
2662.92 99
2663.03 98
2663.15 98
2663.27 98
2663.39 98
2663.51 99
2663.63 101
2663.74 103
2663.86 105
2663.98 106
2664.10 107
2664.22 107
2664.34 106
2664.45 106
2664.57 105
2664.69 105
2664.81 106
2664.93 108
2665.05 110
2665.16 113
2665.28 117
2665.40 120
2665.52 124
2665.64 127
2665.76 130
2665.88 132
2665.99 134
2666.11 135
2666.23 136
2666.35 136
2666.47 134
2666.59 132
2666.70 128
2666.82 124
2666.94 119
2667.06 114
2667.18 109
2667.30 106
2667.41 105
2667.53 105
2667.65 107
2667.77 109
2667.89 112
2668.01 115
2668.12 117
2668.24 119
2668.36 120
2668.48 120
2668.60 120
2668.72 120
2668.84 120
2668.95 121
2669.07 123
2669.19 125
2669.31 126
2669.43 126
2669.55 125
2669.66 122
2669.78 119
2669.90 114
2670.02 110
2670.14 106
2670.26 103
2670.38 101
2670.49 99
2670.61 98
2670.73 97
2670.85 98
2670.97 100
2671.09 103
2671.21 106
2671.32 109
2671.44 111
2671.56 113
2671.68 114
2671.80 114
2671.92 114
2672.03 113
2672.15 111
2672.27 110
2672.39 108
2672.51 107
2672.63 107
2672.75 108
2672.86 110
2672.98 113
2673.10 117
2673.22 119
2673.34 121
2673.46 120
2673.58 117
2673.69 112
2673.81 106
2673.93 99
2674.05 92
2674.17 86
2674.29 83
2674.41 81
2674.52 80
2674.64 81
2674.76 83
2674.88 84
2675.00 86
2675.12 87
2675.24 88
2675.35 89
2675.47 91
2675.59 92
2675.71 93
2675.83 94
2675.95 95
2676.07 96
2676.18 97
2676.30 98
2676.42 100
2676.54 103
2676.66 107
2676.78 110
2676.90 113
2677.01 115
2677.13 117
2677.25 117
2677.37 117
2677.49 118
2677.61 120
2677.73 124
2677.85 128
2677.96 134
2678.08 139
2678.20 143
2678.32 146
2678.44 148
2678.56 150
2678.68 151
2678.79 153
2678.91 156
2679.03 158
2679.15 160
2679.27 161
2679.39 160
2679.51 157
2679.63 152
2679.74 146
2679.86 139
2679.98 132
2680.10 127
2680.22 123
2680.34 120
2680.46 119
2680.57 119
2680.69 119
2680.81 120
2680.93 121
2681.05 122
2681.17 124
2681.29 126
2681.41 129
2681.52 132
2681.64 136
2681.76 140
2681.88 144
2682.00 147
2682.12 148
2682.24 148
2682.36 145
2682.47 141
2682.59 136
2682.71 130
2682.83 125
2682.95 121
2683.07 118
2683.19 115
2683.31 113
2683.42 112
2683.54 110
2683.66 108
2683.78 107
2683.90 107
2684.02 109
2684.14 112
2684.26 116
2684.38 122
2684.49 127
2684.61 132
2684.73 136
2684.85 138
2684.97 140
2685.09 141
2685.21 142
2685.33 143
2685.44 145
2685.56 148
2685.68 152
2685.80 156
2685.92 161
2686.04 166
2686.16 171
2686.28 176
2686.39 181
2686.51 185
2686.63 189
2686.75 193
2686.87 197
2686.99 201
2687.11 207
2687.23 213
2687.35 222
2687.46 231
2687.58 242
2687.70 252
2687.82 262
2687.94 272
2688.06 280
2688.18 285
2688.30 288
2688.42 288
2688.53 286
2688.65 282
2688.77 278
2688.89 274
2689.01 271
2689.13 273
2689.25 277
2689.37 283
2689.49 291
2689.60 299
2689.72 305
2689.84 308
2689.96 307
2690.08 303
2690.20 297
2690.32 290
2690.44 282
2690.56 277
2690.67 273
2690.79 273
2690.91 274
2691.03 278
2691.15 283
2691.27 288
2691.39 292
2691.51 296
2691.63 300
2691.75 303
2691.86 308
2691.98 312
2692.10 318
2692.22 324
2692.34 331
2692.46 337
2692.58 343
2692.70 351
2692.82 359
2692.94 371
2693.05 385
2693.17 403
2693.29 424
2693.41 446
2693.53 467
2693.65 488
2693.77 507
2693.89 523
2694.01 539
2694.13 553
2694.24 566
2694.36 580
2694.48 593
2694.60 606
2694.72 618
2694.84 629
2694.96 640
2695.08 651
2695.20 661
2695.32 671
2695.43 681
2695.55 690
2695.67 697
2695.79 702
2695.91 705
2696.03 705
2696.15 702
2696.27 696
2696.39 686
2696.51 672
2696.62 655
2696.74 636
2696.86 615
2696.98 595
2697.10 576
2697.22 560
2697.34 546
2697.46 535
2697.58 525
2697.70 516
2697.82 507
2697.93 497
2698.05 485
2698.17 471
2698.29 457
2698.41 441
2698.53 427
2698.65 414
2698.77 404
2698.89 395
2699.01 388
2699.13 381
2699.24 371
2699.36 359
2699.48 344
2699.60 326
2699.72 308
2699.84 290
2699.96 274
2700.08 260
2700.20 250
2700.32 242
2700.44 236
2700.56 232
2700.67 229
2700.79 226
2700.91 223
2701.03 219
2701.15 214
2701.27 207
2701.39 198
2701.51 189
2701.63 179
2701.75 169
2701.87 160
2701.99 153
2702.10 149
2702.22 147
2702.34 147
2702.46 149
2702.58 151
2702.70 153
2702.82 154
2702.94 153
2703.06 152
2703.18 149
2703.30 147
2703.42 146
2703.54 145
2703.65 146
2703.77 146
2703.89 145
2704.01 144
2704.13 141
2704.25 137
2704.37 132
2704.49 129
2704.61 127
2704.73 127
2704.85 128
2704.97 130
2705.09 132
2705.20 133
2705.32 134
2705.44 134
2705.56 133
2705.68 132
2705.80 131
2705.92 130
2706.04 130
2706.16 130
2706.28 129
2706.40 128
2706.52 126
2706.64 125
2706.75 124
2706.87 124
2706.99 125
2707.11 126
2707.23 128
2707.35 129
2707.47 131
2707.59 132
2707.71 132
2707.83 132
2707.95 131
2708.07 131
2708.19 132
2708.31 135
2708.43 139
2708.54 145
2708.66 152
2708.78 160
2708.90 167
2709.02 172
2709.14 176
2709.26 177
2709.38 177
2709.50 175
2709.62 172
2709.74 169
2709.86 166
2709.98 163
2710.10 161
2710.22 159
2710.33 158
2710.45 155
2710.57 153
2710.69 150
2710.81 146
2710.93 142
2711.05 139
2711.17 137
2711.29 136
2711.41 136
2711.53 136
2711.65 137
2711.77 137
2711.89 138
2712.01 138
2712.13 138
2712.25 138
2712.36 139
2712.48 139
2712.60 140
2712.72 139
2712.84 138
2712.96 135
2713.08 132
2713.20 128
2713.32 123
2713.44 120
2713.56 117
2713.68 115
2713.80 114
2713.92 116
2714.04 119
2714.16 124
2714.28 130
2714.39 139
2714.51 147
2714.63 156
2714.75 163
2714.87 169
2714.99 173
2715.11 176
2715.23 177
2715.35 178
2715.47 177
2715.59 177
2715.71 177
2715.83 178
2715.95 179
2716.07 181
2716.19 182
2716.31 183
2716.43 183
2716.55 182
2716.66 179
2716.78 176
2716.90 171
2717.02 166
2717.14 161
2717.26 156
2717.38 151
2717.50 147
2717.62 143
2717.74 139
2717.86 136
2717.98 133
2718.10 131
2718.22 131
2718.34 131
2718.46 132
2718.58 133
2718.70 133
2718.82 133
2718.94 132
2719.06 131
2719.18 129
2719.29 127
2719.41 127
2719.53 128
2719.65 132
2719.77 138
2719.89 147
2720.01 156
2720.13 165
2720.25 172
2720.37 177
2720.49 178
2720.61 177
2720.73 173
2720.85 167
2720.97 162
2721.09 157
2721.21 153
2721.33 150
2721.45 149
2721.57 149
2721.69 150
2721.81 153
2721.93 157
2722.05 161
2722.17 164
2722.28 165
2722.40 164
2722.52 160
2722.64 154
2722.76 146
2722.88 138
2723.00 130
2723.12 122
2723.24 115
2723.36 110
2723.48 106
2723.60 103
2723.72 100
2723.84 99
2723.96 99
2724.08 100
2724.20 101
2724.32 103
2724.44 104
2724.56 106
2724.68 108
2724.80 111
2724.92 115
2725.04 119
2725.16 125
2725.28 130
2725.40 134
2725.52 137
2725.64 137
2725.76 137
2725.87 136
2725.99 136
2726.11 136
2726.23 138
2726.35 141
2726.47 144
2726.59 148
2726.71 151
2726.83 152
2726.95 153
2727.07 152
2727.19 151
2727.31 150
2727.43 148
2727.55 147
2727.67 145
2727.79 143
2727.91 141
2728.03 138
2728.15 135
2728.27 133
2728.39 132
2728.51 132
2728.63 134
2728.75 137
2728.87 142
2728.99 147
2729.11 152
2729.23 157
2729.35 160
2729.47 163
2729.59 164
2729.71 164
2729.83 162
2729.95 160
2730.07 156
2730.19 151
2730.31 146
2730.43 140
2730.55 135
2730.67 129
2730.79 125
2730.91 121
2731.02 118
2731.14 116
2731.26 114
2731.38 112
2731.50 111
2731.62 109
2731.74 108
2731.86 108
2731.98 108
2732.10 110
2732.22 112
2732.34 114
2732.46 117
2732.58 118
2732.70 118
2732.82 117
2732.94 114
2733.06 110
2733.18 105
2733.30 101
2733.42 97
2733.54 93
2733.66 90
2733.78 88
2733.90 87
2734.02 87
2734.14 88
2734.26 91
2734.38 96
2734.50 101
2734.62 107
2734.74 113
2734.86 118
2734.98 122
2735.10 124
2735.22 125
2735.34 125
2735.46 126
2735.58 128
2735.70 130
2735.82 133
2735.94 137
2736.06 140
2736.18 141
2736.30 141
2736.42 140
2736.54 139
2736.66 138
2736.78 138
2736.90 139
2737.02 143
2737.14 148
2737.26 154
2737.38 159
2737.50 164
2737.62 166
2737.74 166
2737.86 164
2737.98 160
2738.10 155
2738.22 150
2738.34 145
2738.46 140
2738.58 137
2738.70 135
2738.82 134
2738.94 134
2739.06 134
2739.18 133
2739.30 132
2739.42 129
2739.54 126
2739.66 122
2739.78 118
2739.90 116
2740.02 116
2740.14 117
2740.26 119
2740.38 122
2740.50 124
2740.62 126
2740.74 127
2740.86 128
2740.98 128
2741.10 129
2741.22 130
2741.34 133
2741.46 135
2741.58 138
2741.70 140
2741.82 141
2741.94 141
2742.06 139
2742.18 136
2742.30 133
2742.42 129
2742.54 125
2742.66 121
2742.78 117
2742.90 114
2743.02 111
2743.14 109
2743.26 107
2743.38 107
2743.50 107
2743.62 108
2743.74 110
2743.86 112
2743.98 115
2744.10 117
2744.22 118
2744.34 119
2744.46 119
2744.58 118
2744.70 118
2744.82 118
2744.94 119
2745.06 120
2745.18 122
2745.30 124
2745.42 126
2745.54 128
2745.66 131
2745.78 135
2745.90 139
2746.02 143
2746.14 146
2746.26 149
2746.38 150
2746.50 150
2746.62 147
2746.74 143
2746.86 137
2746.98 130
2747.10 124
2747.22 118
2747.35 114
2747.47 111
2747.59 109
2747.71 108
2747.83 107
2747.95 106
2748.07 106
2748.19 105
2748.31 104
2748.43 103
2748.55 104
2748.67 106
2748.79 109
2748.91 114
2749.03 119
2749.15 124
2749.27 128
2749.39 130
2749.51 131
2749.63 130
2749.75 130
2749.87 129
2749.99 129
2750.11 129
2750.23 129
2750.35 127
2750.47 124
2750.59 120
2750.71 115
2750.83 109
2750.95 104
2751.07 100
2751.19 96
2751.31 94
2751.43 92
2751.55 90
2751.67 88
2751.79 86
2751.91 85
2752.03 83
2752.15 82
2752.27 82
2752.40 83
2752.52 84
2752.64 86
2752.76 89
2752.88 92
2753.00 97
2753.12 103
2753.24 109
2753.36 117
2753.48 124
2753.60 131
2753.72 136
2753.84 141
2753.96 144
2754.08 146
2754.20 146
2754.32 146
2754.44 144
2754.56 142
2754.68 138
2754.80 135
2754.92 132
2755.04 129
2755.16 127
2755.28 126
2755.40 127
2755.52 128
2755.64 129
2755.76 129
2755.88 128
2756.00 125
2756.13 121
2756.25 116
2756.37 111
2756.49 107
2756.61 105
2756.73 103
2756.85 103
2756.97 104
2757.09 105
2757.21 105
2757.33 105
2757.45 104
2757.57 103
2757.69 101
2757.81 100
2757.93 98
2758.05 96
2758.17 95
2758.29 95
2758.41 95
2758.53 96
2758.65 97
2758.77 98
2758.89 98
2759.02 99
2759.14 98
2759.26 98
2759.38 98
2759.50 99
2759.62 100
2759.74 103
2759.86 105
2759.98 108
2760.10 110
2760.22 111
2760.34 112
2760.46 112
2760.58 112
2760.70 113
2760.82 114
2760.94 115
2761.06 116
2761.18 118
2761.30 118
2761.42 119
2761.54 118
2761.67 117
2761.79 116
2761.91 116
2762.03 116
2762.15 116
2762.27 117
2762.39 119
2762.51 120
2762.63 122
2762.75 122
2762.87 122
2762.99 122
2763.11 121
2763.23 120
2763.35 120
2763.47 120
2763.59 120
2763.71 121
2763.83 123
2763.96 126
2764.08 128
2764.20 130
2764.32 131
2764.44 130
2764.56 129
2764.68 126
2764.80 125
2764.92 124
2765.04 126
2765.16 130
2765.28 136
2765.40 144
2765.52 152
2765.64 159
2765.76 164
2765.88 166
2766.00 166
2766.13 164
2766.25 160
2766.37 157
2766.49 155
2766.61 156
2766.73 160
2766.85 167
2766.97 177
2767.09 188
2767.21 198
2767.33 206
2767.45 210
2767.57 211
2767.69 210
2767.81 208
2767.93 206
2768.06 205
2768.18 205
2768.30 206
2768.42 208
2768.54 208
2768.66 207
2768.78 204
2768.90 200
2769.02 196
2769.14 192
2769.26 187
2769.38 183
2769.50 180
2769.62 177
2769.74 174
2769.86 171
2769.99 168
2770.11 166
2770.23 165
2770.35 164
2770.47 164
2770.59 163
2770.71 163
2770.83 161
2770.95 160
2771.07 158
2771.19 155
2771.31 153
2771.43 151
2771.55 150
2771.68 148
2771.80 146
2771.92 144
2772.04 141
2772.16 136
2772.28 131
2772.40 124
2772.52 118
2772.64 112
2772.76 107
2772.88 104
2773.00 102
2773.12 101
2773.24 101
2773.37 100
2773.49 99
2773.61 98
2773.73 95
2773.85 93
2773.97 92
2774.09 91
2774.21 92
2774.33 93
2774.45 96
2774.57 99
2774.69 104
2774.81 110
2774.94 116
2775.06 124
2775.18 131
2775.30 139
2775.42 145
2775.54 150
2775.66 154
2775.78 156
2775.90 156
2776.02 155
2776.14 152
2776.26 148
2776.39 144
2776.51 140
2776.63 136
2776.75 132
2776.87 128
2776.99 124
2777.11 120
2777.23 116
2777.35 112
2777.47 108
2777.59 105
2777.71 103
2777.84 102
2777.96 103
2778.08 105
2778.20 107
2778.32 110
2778.44 113
2778.56 116
2778.68 120
2778.80 123
2778.92 128
2779.04 132
2779.16 137
2779.29 141
2779.41 145
2779.53 147
2779.65 148
2779.77 147
2779.89 144
2780.01 141
2780.13 137
2780.25 134
2780.37 132
2780.49 131
2780.62 131
2780.74 132
2780.86 133
2780.98 134
2781.10 135
2781.22 135
2781.34 133
2781.46 131
2781.58 127
2781.70 123
2781.82 119
2781.95 116
2782.07 114
2782.19 113
2782.31 113
2782.43 114
2782.55 116
2782.67 119
2782.79 121
2782.91 123
2783.03 125
2783.15 127
2783.28 127
2783.40 127
2783.52 126
2783.64 123
2783.76 119
2783.88 114
2784.00 111
2784.12 108
2784.24 108
2784.36 109
2784.49 113
2784.61 118
2784.73 124
2784.85 131
2784.97 138
2785.09 146
2785.21 154
2785.33 164
2785.45 174
2785.57 184
2785.70 195
2785.82 206
2785.94 218
2786.06 230
2786.18 243
2786.30 256
2786.42 269
2786.54 282
2786.66 294
2786.78 307
2786.91 320
2787.03 335
2787.15 353
2787.27 374
2787.39 399
2787.51 427
2787.63 456
2787.75 485
2787.87 512
2788.00 538
2788.12 560
2788.24 581
2788.36 600
2788.48 618
2788.60 635
2788.72 651
2788.84 666
2788.96 681
2789.09 695
2789.21 708
2789.33 720
2789.45 730
2789.57 739
2789.69 746
2789.81 752
2789.93 756
2790.05 758
2790.18 758
2790.30 758
2790.42 757
2790.54 755
2790.66 753
2790.78 750
2790.90 746
2791.02 740
2791.14 732
2791.27 721
2791.39 707
2791.51 689
2791.63 669
2791.75 647
2791.87 623
2791.99 599
2792.11 576
2792.23 554
2792.36 534
2792.48 516
2792.60 498
2792.72 481
2792.84 463
2792.96 443
2793.08 423
2793.20 403
2793.33 382
2793.45 361
2793.57 341
2793.69 322
2793.81 304
2793.93 288
2794.05 273
2794.17 259
2794.29 248
2794.42 239
2794.54 231
2794.66 225
2794.78 219
2794.90 213
2795.02 207
2795.14 199
2795.26 191
2795.39 183
2795.51 175
2795.63 166
2795.75 159
2795.87 153
2795.99 149
2796.11 146
2796.23 144
2796.36 144
2796.48 145
2796.60 146
2796.72 147
2796.84 149
2796.96 150
2797.08 150
2797.20 151
2797.33 150
2797.45 148
2797.57 146
2797.69 143
2797.81 140
2797.93 137
2798.05 135
2798.17 134
2798.30 134
2798.42 135
2798.54 137
2798.66 140
2798.78 143
2798.90 147
2799.02 149
2799.14 150
2799.27 150
2799.39 149
2799.51 147
2799.63 145
2799.75 143
2799.87 141
2799.99 141
2800.12 141
2800.24 142
2800.36 143
2800.48 146
2800.60 150
2800.72 155
2800.84 161
2800.96 168
2801.09 174
2801.21 181
2801.33 186
2801.45 190
2801.57 192
2801.69 192
2801.81 190
2801.94 187
2802.06 183
2802.18 178
2802.30 173
2802.42 169
2802.54 166
2802.66 164
2802.79 163
2802.91 163
2803.03 163
2803.15 165
2803.27 167
2803.39 170
2803.51 173
2803.64 175
2803.76 178
2803.88 180
2804.00 183
2804.12 185
2804.24 188
2804.36 190
2804.49 193
2804.61 194
2804.73 194
2804.85 192
2804.97 188
2805.09 182
2805.21 177
2805.34 172
2805.46 168
2805.58 166
2805.70 165
2805.82 164
2805.94 163
2806.06 160
2806.19 157
2806.31 153
2806.43 148
2806.55 144
2806.67 142
2806.79 142
2806.91 143
2807.04 146
2807.16 150
2807.28 154
2807.40 158
2807.52 159
2807.64 160
2807.76 159
2807.89 157
2808.01 153
2808.13 149
2808.25 145
2808.37 141
2808.49 136
2808.61 132
2808.74 128
2808.86 125
2808.98 122
2809.10 121
2809.22 120
2809.34 119
2809.47 119
2809.59 119
2809.71 118
2809.83 118
2809.95 117
2810.07 116
2810.19 115
2810.32 114
2810.44 114
2810.56 115
2810.68 115
2810.80 117
2810.92 118
2811.05 119
2811.17 121
2811.29 123
2811.41 123
2811.53 123
2811.65 123
2811.78 121
2811.90 119
2812.02 117
2812.14 116
2812.26 116
2812.38 118
2812.50 122
2812.63 127
2812.75 133
2812.87 139
2812.99 144
2813.11 148
2813.23 150
2813.36 151
2813.48 150
2813.60 149
2813.72 147
2813.84 146
2813.96 144
2814.09 144
2814.21 143
2814.33 142
2814.45 141
2814.57 140
2814.69 138
2814.82 136
2814.94 135
2815.06 134
2815.18 134
2815.30 134
2815.42 133
2815.55 133
2815.67 131
2815.79 129
2815.91 126
2816.03 123
2816.15 120
2816.28 118
2816.40 118
2816.52 119
2816.64 120
2816.76 121
2816.88 122
2817.01 121
2817.13 119
2817.25 116
2817.37 112
2817.49 109
2817.61 106
2817.74 104
2817.86 103
2817.98 102
2818.10 101
2818.22 100
2818.34 98
2818.47 97
2818.59 95
2818.71 95
2818.83 95
2818.95 96
2819.07 99
2819.20 103
2819.32 108
2819.44 114
2819.56 121
2819.68 130
2819.81 139
2819.93 149
2820.05 160
2820.17 169
2820.29 177
2820.41 183
2820.54 186
2820.66 187
2820.78 185
2820.90 180
2821.02 175
2821.14 169
2821.27 162
2821.39 156
2821.51 150
2821.63 144
2821.75 139
2821.88 135
2822.00 132
2822.12 129
2822.24 128
2822.36 127
2822.48 126
2822.61 126
2822.73 125
2822.85 124
2822.97 122
2823.09 119
2823.22 115
2823.34 112
2823.46 110
2823.58 109
2823.70 109
2823.82 109
2823.95 109
2824.07 110
2824.19 109
2824.31 109
2824.43 108
2824.56 108
2824.68 110
2824.80 112
2824.92 117
2825.04 123
2825.17 129
2825.29 135
2825.41 141
2825.53 144
2825.65 146
2825.77 146
2825.90 145
2826.02 143
2826.14 142
2826.26 141
2826.38 141
2826.51 141
2826.63 142
2826.75 144
2826.87 145
2826.99 145
2827.12 145
2827.24 143
2827.36 139
2827.48 134
2827.60 129
2827.73 122
2827.85 116
2827.97 112
2828.09 108
2828.21 107
2828.33 108
2828.46 110
2828.58 113
2828.70 117
2828.82 119
2828.94 121
2829.07 120
2829.19 118
2829.31 114
2829.43 109
2829.55 104
2829.68 99
2829.80 95
2829.92 93
2830.04 91
2830.16 91
2830.29 90
2830.41 90
2830.53 89
2830.65 88
2830.77 88
2830.90 88
2831.02 89
2831.14 91
2831.26 94
2831.38 98
2831.51 102
2831.63 106
2831.75 110
2831.87 115
2831.99 120
2832.12 126
2832.24 134
2832.36 142
2832.48 150
2832.60 157
2832.73 163
2832.85 166
2832.97 166
2833.09 164
2833.21 160
2833.34 154
2833.46 149
2833.58 143
2833.70 139
2833.82 136
2833.95 133
2834.07 129
2834.19 126
2834.31 122
2834.44 118
2834.56 115
2834.68 113
2834.80 111
2834.92 111
2835.05 111
2835.17 111
2835.29 111
2835.41 111
2835.53 110
2835.66 109
2835.78 109
2835.90 109
2836.02 111
2836.14 113
2836.27 115
2836.39 118
2836.51 121
2836.63 123
2836.76 126
2836.88 128
2837.00 130
2837.12 132
2837.24 133
2837.37 134
2837.49 134
2837.61 134
2837.73 132
2837.85 130
2837.98 128
2838.10 125
2838.22 121
2838.34 118
2838.47 114
2838.59 111
2838.71 108
2838.83 106
2838.95 105
2839.08 105
2839.20 104
2839.32 104
2839.44 104
2839.56 102
2839.69 100
2839.81 98
2839.93 96
2840.05 94
2840.18 93
2840.30 93
2840.42 95
2840.54 99
2840.66 103
2840.79 108
2840.91 114
2841.03 120
2841.15 125
2841.28 129
2841.40 131
2841.52 131
2841.64 128
2841.76 123
2841.89 117
2842.01 111
2842.13 106
2842.25 104
2842.38 103
2842.50 104
2842.62 106
2842.74 108
2842.86 109
2842.99 108
2843.11 106
2843.23 104
2843.35 102
2843.48 100
2843.60 99
2843.72 99
2843.84 99
2843.96 99
2844.09 99
2844.21 100
2844.33 101
2844.45 102
2844.58 103
2844.70 105
2844.82 108
2844.94 111
2845.07 114
2845.19 117
2845.31 120
2845.43 121
2845.55 120
2845.68 119
2845.80 116
2845.92 113
2846.04 110
2846.17 108
2846.29 108
2846.41 109
2846.53 110
2846.66 112
2846.78 113
2846.90 113
2847.02 112
2847.14 109
2847.27 106
2847.39 104
2847.51 104
2847.63 105
2847.76 108
2847.88 114
2848.00 121
2848.12 128
2848.25 134
2848.37 138
2848.49 139
2848.61 137
2848.74 132
2848.86 124
2848.98 115
2849.10 107
2849.23 101
2849.35 96
2849.47 93
2849.59 92
2849.71 92
2849.84 93
2849.96 95
2850.08 97
2850.20 99
2850.33 100
2850.45 102
2850.57 102
2850.69 101
2850.82 99
2850.94 97
2851.06 95
2851.18 93
2851.31 93
2851.43 93
2851.55 95
2851.67 97
2851.80 100
2851.92 103
2852.04 106
2852.16 110
2852.29 113
2852.41 117
2852.53 121
2852.65 125
2852.78 128
2852.90 130
2853.02 132
2853.14 132
2853.27 131
2853.39 129
2853.51 126
2853.63 123
2853.76 119
2853.88 116
2854.00 113
2854.12 110
2854.25 106
2854.37 102
2854.49 98
2854.61 93
2854.74 87
2854.86 82
2854.98 78
2855.10 75
2855.23 72
2855.35 71
2855.47 70
2855.59 70
2855.72 70
2855.84 70
2855.96 70
2856.08 70
2856.21 70
2856.33 72
2856.45 74
2856.57 76
2856.70 79
2856.82 82
2856.94 85
2857.06 87
2857.19 87
2857.31 87
2857.43 87
2857.55 87
2857.68 87
2857.80 88
2857.92 89
2858.04 90
2858.17 92
2858.29 94
2858.41 95
2858.53 96
2858.66 98
2858.78 99
2858.90 101
2859.02 104
2859.15 106
2859.27 110
2859.39 113
2859.52 117
2859.64 121
2859.76 125
2859.88 128
2860.01 130
2860.13 131
2860.25 131
2860.37 131
2860.50 129
2860.62 127
2860.74 123
2860.86 119
2860.99 114
2861.11 110
2861.23 106
2861.35 102
2861.48 100
2861.60 99
2861.72 98
2861.85 98
2861.97 98
2862.09 98
2862.21 98
2862.34 97
2862.46 97
2862.58 96
2862.70 95
2862.83 93
2862.95 91
2863.07 88
2863.19 86
2863.32 85
2863.44 85
2863.56 86
2863.69 89
2863.81 93
2863.93 98
2864.05 103
2864.18 107
2864.30 110
2864.42 111
2864.54 111
2864.67 110
2864.79 109
2864.91 109
2865.04 110
2865.16 112
2865.28 114
2865.40 117
2865.53 118
2865.65 118
2865.77 117
2865.89 114
2866.02 111
2866.14 109
2866.26 107
2866.39 108
2866.51 110
2866.63 114
2866.75 119
2866.88 125
2867.00 131
2867.12 136
2867.25 140
2867.37 143
2867.49 145
2867.61 146
2867.74 146
2867.86 146
2867.98 145
2868.10 145
2868.23 144
2868.35 144
2868.47 145
2868.60 147
2868.72 148
2868.84 148
2868.96 147
2869.09 144
2869.21 140
2869.33 135
2869.46 131
2869.58 128
2869.70 127
2869.82 127
2869.95 129
2870.07 132
2870.19 134
2870.32 136
2870.44 138
2870.56 138
2870.68 138
2870.81 137
2870.93 136
2871.05 134
2871.18 131
2871.30 128
2871.42 123
2871.54 117
2871.67 112
2871.79 107
2871.91 103
2872.04 102
2872.16 102
2872.28 104
2872.40 107
2872.53 110
2872.65 112
2872.77 114
2872.90 115
2873.02 116
2873.14 117
2873.26 119
2873.39 122
2873.51 126
2873.63 130
2873.76 134
2873.88 136
2874.00 136
2874.12 135
2874.25 133
2874.37 130
2874.49 129
2874.62 128
2874.74 128
2874.86 130
2874.99 132
2875.11 135
2875.23 137
2875.35 139
2875.48 141
2875.60 140
2875.72 139
2875.85 136
2875.97 132
2876.09 128
2876.21 122
2876.34 116
2876.46 111
2876.58 106
2876.71 102
2876.83 100
2876.95 98
2877.08 97
2877.20 97
2877.32 96
2877.44 95
2877.57 94
2877.69 92
2877.81 90
2877.94 89
2878.06 89
2878.18 90
2878.31 91
2878.43 93
2878.55 95
2878.67 97
2878.80 98
2878.92 98
2879.04 97
2879.17 94
2879.29 91
2879.41 88
2879.54 86
2879.66 85
2879.78 86
2879.91 88
2880.03 91
2880.15 94
2880.27 98
2880.40 101
2880.52 104
2880.64 107
2880.77 109
2880.89 110
2881.01 110
2881.14 110
2881.26 110
2881.38 109
2881.51 108
2881.63 108
2881.75 107
2881.87 107
2882.00 106
2882.12 105
2882.24 104
2882.37 102
2882.49 101
2882.61 101
2882.74 102
2882.86 103
2882.98 104
2883.11 105
2883.23 106
2883.35 106
2883.47 104
2883.60 102
2883.72 99
2883.84 97
2883.97 95
2884.09 95
2884.21 95
2884.34 96
2884.46 99
2884.58 102
2884.71 105
2884.83 108
2884.95 110
2885.08 111
2885.20 110
2885.32 108
2885.45 105
2885.57 101
2885.69 97
2885.81 94
2885.94 92
2886.06 92
2886.18 92
2886.31 93
2886.43 94
2886.55 95
2886.68 96
2886.80 97
2886.92 98
2887.05 99
2887.17 99
2887.29 99
2887.42 98
2887.54 95
2887.66 92
2887.79 89
2887.91 85
2888.03 82
2888.16 79
2888.28 78
2888.40 78
2888.52 80
2888.65 84
2888.77 89
2888.89 96
2889.02 104
2889.14 112
2889.26 121
2889.39 129
2889.51 137
2889.63 142
2889.76 144
2889.88 145
2890.00 143
2890.13 139
2890.25 136
2890.37 132
2890.50 130
2890.62 129
2890.74 129
2890.87 130
2890.99 132
2891.11 134
2891.24 136
2891.36 137
2891.48 136
2891.61 135
2891.73 131
2891.85 128
2891.98 124
2892.10 120
2892.22 117
2892.35 116
2892.47 116
2892.59 117
2892.72 118
2892.84 119
2892.96 118
2893.09 118
2893.21 117
2893.33 116
2893.46 115
2893.58 114
2893.70 114
2893.83 113
2893.95 114
2894.07 114
2894.20 114
2894.32 114
2894.44 115
2894.57 116
2894.69 117
2894.81 117
2894.94 117
2895.06 116
2895.18 114
2895.31 112
2895.43 109
2895.55 108
2895.68 107
2895.80 106
2895.92 107
2896.05 108
2896.17 109
2896.29 111
2896.42 113
2896.54 115
2896.66 117
2896.79 118
2896.91 121
2897.03 123
2897.16 126
2897.28 128
2897.40 130
2897.53 131
2897.65 131
2897.77 129
2897.90 127
2898.02 125
2898.15 122
2898.27 120
2898.39 119
2898.52 119
2898.64 120
2898.76 122
2898.89 126
2899.01 132
2899.13 139
2899.26 146
2899.38 153
2899.50 159
2899.63 163
2899.75 166
2899.87 167
2900.00 167
2900.12 167
2900.24 167
2900.37 168
2900.49 168
2900.61 169
2900.74 168
2900.86 166
2900.98 162
2901.11 156
2901.23 150
2901.36 143
2901.48 136
2901.60 130
2901.73 125
2901.85 123
2901.97 123
2902.10 125
2902.22 129
2902.34 133
2902.47 137
2902.59 140
2902.71 142
2902.84 143
2902.96 142
2903.08 140
2903.21 137
2903.33 133
2903.46 128
2903.58 122
2903.70 115
2903.83 109
2903.95 103
2904.07 100
2904.20 99
2904.32 101
2904.44 104
2904.57 108
2904.69 112
2904.81 115
2904.94 116
2905.06 117
2905.19 117
2905.31 118
2905.43 120
2905.56 124
2905.68 129
2905.80 134
2905.93 140
2906.05 145
2906.17 149
2906.30 151
2906.42 153
2906.54 153
2906.67 153
2906.79 152
2906.92 150
2907.04 148
2907.16 146
2907.29 142
2907.41 138
2907.53 133
2907.66 128
2907.78 122
2907.90 117
2908.03 112
2908.15 109
2908.28 107
2908.40 106
2908.52 107
2908.65 108
2908.77 108
2908.89 108
2909.02 106
2909.14 104
2909.27 100
2909.39 96
2909.51 92
2909.64 88
2909.76 86
2909.88 84
2910.01 83
2910.13 84
2910.25 86
2910.38 88
2910.50 91
2910.63 94
2910.75 96
2910.87 98
2911.00 98
2911.12 98
2911.24 98
2911.37 98
2911.49 99
2911.62 101
2911.74 102
2911.86 105
2911.99 107
2912.11 109
2912.23 111
2912.36 112
2912.48 114
2912.61 117
2912.73 119
2912.85 122
2912.98 123
2913.10 124
2913.22 123
2913.35 121
2913.47 119
2913.60 116
2913.72 115
2913.84 115
2913.97 116
2914.09 119
2914.21 122
2914.34 125
2914.46 127
2914.59 129
2914.71 129
2914.83 129
2914.96 128
2915.08 126
2915.20 124
2915.33 121
2915.45 117
2915.58 113
2915.70 109
2915.82 106
2915.95 103
2916.07 103
2916.20 104
2916.32 107
2916.44 111
2916.57 116
2916.69 121
2916.81 125
2916.94 129
2917.06 133
2917.19 137
2917.31 142
2917.43 147
2917.56 153
2917.68 158
2917.81 164
2917.93 168
2918.05 171
2918.18 173
2918.30 172
2918.42 170
2918.55 167
2918.67 164
2918.80 162
2918.92 161
2919.04 161
2919.17 163
2919.29 166
2919.42 170
2919.54 173
2919.66 177
2919.79 179
2919.91 181
2920.03 183
2920.16 183
2920.28 183
2920.41 182
2920.53 180
2920.65 178
2920.78 175
2920.90 172
2921.03 170
2921.15 168
2921.27 167
2921.40 167
2921.52 166
2921.65 164
2921.77 162
2921.89 158
2922.02 153
2922.14 148
2922.27 142
2922.39 137
2922.51 134
2922.64 133
2922.76 135
2922.89 139
2923.01 144
2923.13 150
2923.26 157
2923.38 163
2923.51 168
2923.63 173
2923.75 176
2923.88 178
2924.00 179
2924.13 178
2924.25 176
2924.37 174
2924.50 171
2924.62 167
2924.75 162
2924.87 156
2924.99 149
2925.12 140
2925.24 132
2925.37 124
2925.49 118
2925.61 114
2925.74 113
2925.86 115
2925.99 118
2926.11 120
2926.23 122
2926.36 121
2926.48 118
2926.61 114
2926.73 109
2926.85 106
2926.98 104
2927.10 104
2927.23 106
2927.35 109
2927.47 113
2927.60 116
2927.72 120
2927.85 123
2927.97 126
2928.09 130
2928.22 133
2928.34 136
2928.47 139
2928.59 142
2928.71 143
2928.84 144
2928.96 144
2929.09 143
2929.21 142
2929.34 142
2929.46 141
2929.58 140
2929.71 138
2929.83 135
2929.96 131
2930.08 125
2930.20 119
2930.33 112
2930.45 105
2930.58 99
2930.70 95
2930.82 92
2930.95 92
2931.07 93
2931.20 96
2931.32 99
2931.45 104
2931.57 109
2931.69 114
2931.82 118
2931.94 124
2932.07 129
2932.19 135
2932.31 141
2932.44 148
2932.56 154
2932.69 159
2932.81 162
2932.94 163
2933.06 163
2933.18 161
2933.31 159
2933.43 158
2933.56 157
2933.68 156
2933.80 157
2933.93 158
2934.05 158
2934.18 158
2934.30 158
2934.43 156
2934.55 155
2934.67 155
2934.80 156
2934.92 159
2935.05 164
2935.17 171
2935.29 178
2935.42 185
2935.54 192
2935.67 198
2935.79 202
2935.92 207
2936.04 211
2936.16 217
2936.29 225
2936.41 233
2936.54 241
2936.66 248
2936.79 253
2936.91 255
2937.03 254
2937.16 252
2937.28 249
2937.41 249
2937.53 251
2937.66 256
2937.78 263
2937.90 271
2938.03 279
2938.15 286
2938.28 291
2938.40 295
2938.53 297
2938.65 298
2938.77 296
2938.90 292
2939.02 285
2939.15 276
2939.27 265
2939.40 252
2939.52 238
2939.64 225
2939.77 214
2939.89 204
2940.02 197
2940.14 192
2940.27 188
2940.39 184
2940.51 181
2940.64 178
2940.76 175
2940.89 172
2941.01 170
2941.14 167
2941.26 165
2941.39 162
2941.51 160
2941.63 156
2941.76 153
2941.88 150
2942.01 147
2942.13 146
2942.26 145
2942.38 145
2942.50 146
2942.63 146
2942.75 147
2942.88 148
2943.00 149
2943.13 151
2943.25 152
2943.38 154
2943.50 154
2943.62 154
2943.75 153
2943.87 151
2944.00 149
2944.12 147
2944.25 146
2944.37 147
2944.49 147
2944.62 148
2944.74 147
2944.87 145
2944.99 141
2945.12 136
2945.24 130
2945.37 124
2945.49 121
2945.61 119
2945.74 119
2945.86 120
2945.99 122
2946.11 124
2946.24 124
2946.36 122
2946.49 119
2946.61 114
2946.73 109
2946.86 104
2946.98 99
2947.11 97
2947.23 96
2947.36 97
2947.48 101
2947.61 108
2947.73 116
2947.86 127
2947.98 138
2948.10 150
2948.23 160
2948.35 168
2948.48 174
2948.60 177
2948.73 178
2948.85 177
2948.98 176
2949.10 174
2949.22 172
2949.35 170
2949.47 169
2949.60 167
2949.72 164
2949.85 160
2949.97 155
2950.10 149
2950.22 142
2950.35 134
2950.47 127
2950.59 122
2950.72 117
2950.84 113
2950.97 110
2951.09 108
2951.22 106
2951.34 103
2951.47 101
2951.59 99
2951.72 97
2951.84 95
2951.96 93
2952.09 91
2952.21 90
2952.34 89
2952.46 88
2952.59 88
2952.71 89
2952.84 90
2952.96 93
2953.09 95
2953.21 98
2953.34 101
2953.46 104
2953.58 107
2953.71 110
2953.83 112
2953.96 113
2954.08 113
2954.21 113
2954.33 112
2954.46 112
2954.58 113
2954.71 115
2954.83 118
2954.96 122
2955.08 126
2955.20 130
2955.33 132
2955.45 133
2955.58 132
2955.70 130
2955.83 127
2955.95 124
2956.08 122
2956.20 121
2956.33 121
2956.45 124
2956.58 127
2956.70 132
2956.83 137
2956.95 143
2957.07 147
2957.20 150
2957.32 152
2957.45 153
2957.57 152
2957.70 150
2957.82 147
2957.95 144
2958.07 140
2958.20 137
2958.32 135
2958.45 134
2958.57 133
2958.70 133
2958.82 132
2958.95 131
2959.07 130
2959.19 128
2959.32 127
2959.44 125
2959.57 124
2959.69 124
2959.82 123
2959.94 121
2960.07 119
2960.19 116
2960.32 111
2960.44 107
2960.57 102
2960.69 99
2960.82 96
2960.94 95
2961.07 95
2961.19 95
2961.32 96
2961.44 98
2961.57 100
2961.69 102
2961.81 104
2961.94 107
2962.06 110
2962.19 112
2962.31 113
2962.44 113
2962.56 111
2962.69 109
2962.81 106
2962.94 104
2963.06 103
2963.19 104
2963.31 106
2963.44 109
2963.56 113
2963.69 116
2963.81 118
2963.94 118
2964.06 115
2964.19 110
2964.31 104
2964.44 97
2964.56 89
2964.69 82
2964.81 76
2964.94 72
2965.06 69
2965.19 69
2965.31 70
2965.43 73
2965.56 77
2965.68 83
2965.81 91
2965.93 99
2966.06 108
2966.18 117
2966.31 126
2966.43 133
2966.56 138
2966.68 142
2966.81 142
2966.93 141
2967.06 137
2967.18 133
2967.31 128
2967.43 123
2967.56 118
2967.68 115
2967.81 112
2967.93 109
2968.06 108
2968.18 106
2968.31 106
2968.43 106
2968.56 107
2968.68 108
2968.81 111
2968.93 113
2969.06 114
2969.18 115
2969.31 115
2969.43 113
2969.56 111
2969.68 109
2969.81 108
2969.93 107
2970.06 107
2970.18 108
2970.31 109
2970.43 110
2970.56 111
2970.68 113
2970.81 115
2970.93 119
2971.06 125
2971.18 132
2971.31 139
2971.43 146
2971.56 152
2971.68 157
2971.81 160
2971.93 161
2972.06 162
2972.18 161
2972.31 160
2972.43 158
2972.56 155
2972.68 152
2972.81 148
2972.93 144
2973.06 139
2973.18 134
2973.31 130
2973.43 127
2973.56 125
2973.68 124
2973.81 125
2973.93 126
2974.06 128
2974.18 131
2974.31 133
2974.43 135
2974.56 136
2974.68 135
2974.81 134
2974.93 131
2975.06 127
2975.18 123
2975.31 118
2975.43 113
2975.56 109
2975.68 106
2975.81 103
2975.93 101
2976.06 100
2976.18 100
2976.31 101
2976.43 103
2976.56 105
2976.68 108
2976.81 111
2976.93 113
2977.06 114
2977.18 113
2977.31 112
2977.43 109
2977.56 106
2977.68 102
2977.81 100
2977.93 99
2978.06 99
2978.18 100
2978.31 103
2978.43 106
2978.56 109
2978.69 113
2978.81 116
2978.94 119
2979.06 121
2979.19 122
2979.31 121
2979.44 119
2979.56 115
2979.69 109
2979.81 102
2979.94 95
2980.06 88
2980.19 83
2980.31 79
2980.44 77
2980.56 78
2980.69 80
2980.81 84
2980.94 89
2981.06 94
2981.19 100
2981.31 106
2981.44 111
2981.56 116
2981.69 120
2981.81 124
2981.94 125
2982.07 126
2982.19 126
2982.32 124
2982.44 121
2982.57 117
2982.69 114
2982.82 110
2982.94 108
2983.07 106
2983.19 106
2983.32 107
2983.44 109
2983.57 112
2983.69 116
2983.82 120
2983.94 124
2984.07 129
2984.19 133
2984.32 137
2984.44 140
2984.57 141
2984.70 141
2984.82 140
2984.95 137
2985.07 133
2985.20 129
2985.32 125
2985.45 122
2985.57 120
2985.70 119
2985.82 120
2985.95 123
2986.07 127
2986.20 131
2986.32 135
2986.45 138
2986.57 140
2986.70 140
2986.83 140
2986.95 139
2987.08 138
2987.20 136
2987.33 133
2987.45 130
2987.58 126
2987.70 122
2987.83 118
2987.95 114
2988.08 111
2988.20 110
2988.33 110
2988.45 111
2988.58 112
2988.71 114
2988.83 115
2988.96 116
2989.08 117
2989.21 118
2989.33 119
2989.46 121
2989.58 123
2989.71 124
2989.83 125
2989.96 123
2990.08 121
2990.21 117
2990.33 112
2990.46 107
2990.59 103
2990.71 100
2990.84 97
2990.96 95
2991.09 94
2991.21 93
2991.34 92
2991.46 92
2991.59 92
2991.71 93
2991.84 94
2991.97 96
2992.09 98
2992.22 100
2992.34 102
2992.47 105
2992.59 109
2992.72 114
2992.84 121
2992.97 128
2993.09 136
2993.22 144
2993.34 151
2993.47 158
2993.60 164
2993.72 170
2993.85 175
2993.97 180
2994.10 184
2994.22 188
2994.35 191
2994.47 193
2994.60 194
2994.73 193
2994.85 193
2994.98 193
2995.10 195
2995.23 199
2995.35 205
2995.48 214
2995.60 223
2995.73 233
2995.85 242
2995.98 248
2996.11 250
2996.23 249
2996.36 243
2996.48 233
2996.61 221
2996.73 207
2996.86 193
2996.98 179
2997.11 167
2997.24 157
2997.36 150
2997.49 145
2997.61 143
2997.74 143
2997.86 143
2997.99 143
2998.11 142
2998.24 140
2998.37 137
2998.49 133
2998.62 129
2998.74 126
2998.87 125
2998.99 124
2999.12 124
2999.24 125
2999.37 125
2999.50 125
2999.62 125
2999.75 124
2999.87 123
3000.00 121
3000.12 119
3000.25 115
3000.37 110
3000.50 103
3000.63 96
3000.75 90
3000.88 84
3001.00 81
3001.13 81
3001.25 83
3001.38 87
3001.50 92
3001.63 98
3001.76 105
3001.88 111
3002.01 116
3002.13 120
3002.26 124
3002.38 127
3002.51 129
3002.64 130
3002.76 130
3002.89 130
3003.01 129
3003.14 127
3003.26 124
3003.39 121
3003.52 117
3003.64 113
3003.77 109
3003.89 106
3004.02 102
3004.14 99
3004.27 96
3004.39 93
3004.52 90
3004.65 87
3004.77 85
3004.90 85
3005.02 85
3005.15 87
3005.27 89
3005.40 92
3005.53 94
3005.65 96
3005.78 96
3005.90 96
3006.03 96
3006.15 97
3006.28 98
3006.41 100
3006.53 104
3006.66 108
3006.78 113
3006.91 116
3007.03 119
3007.16 119
3007.29 118
3007.41 116
3007.54 113
3007.66 112
3007.79 111
3007.91 112
3008.04 115
3008.17 118
3008.29 122
3008.42 124
3008.54 126
3008.67 126
3008.80 125
3008.92 124
3009.05 122
3009.17 121
3009.30 121
3009.42 121
3009.55 123
3009.68 126
3009.80 130
3009.93 133
3010.05 135
3010.18 135
3010.30 133
3010.43 130
3010.56 125
3010.68 120
3010.81 114
3010.93 109
3011.06 105
3011.19 102
3011.31 100
3011.44 98
3011.56 98
3011.69 98
3011.81 100
3011.94 102
3012.07 105
3012.19 110
3012.32 115
3012.44 120
3012.57 126
3012.70 133
3012.82 139
3012.95 145
3013.07 151
3013.20 157
3013.32 162
3013.45 166
3013.58 168
3013.70 169
3013.83 169
3013.95 167
3014.08 163
3014.21 158
3014.33 153
3014.46 148
3014.58 143
3014.71 138
3014.84 133
3014.96 129
3015.09 125
3015.21 121
3015.34 118
3015.46 116
3015.59 114
3015.72 114
3015.84 116
3015.97 118
3016.09 122
3016.22 126
3016.35 130
3016.47 133
3016.60 136
3016.72 139
3016.85 140
3016.98 142
3017.10 142
3017.23 141
3017.35 140
3017.48 138
3017.61 136
3017.73 134
3017.86 133
3017.98 132
3018.11 132
3018.24 131
3018.36 129
3018.49 127
3018.61 125
3018.74 122
3018.87 120
3018.99 119
3019.12 119
3019.24 121
3019.37 124
3019.50 130
3019.62 136
3019.75 144
3019.87 150
3020.00 156
3020.13 158
3020.25 158
3020.38 155
3020.50 149
3020.63 143
3020.76 137
3020.88 133
3021.01 133
3021.13 135
3021.26 139
3021.39 145
3021.51 152
3021.64 158
3021.76 164
3021.89 170
3022.02 174
3022.14 177
3022.27 178
3022.39 178
3022.52 175
3022.65 171
3022.77 165
3022.90 157
3023.02 148
3023.15 138
3023.28 129
3023.40 120
3023.53 112
3023.65 104
3023.78 99
3023.91 94
3024.03 91
3024.16 89
3024.29 88
3024.41 87
3024.54 87
3024.66 87
3024.79 87
3024.92 87
3025.04 87
3025.17 87
3025.29 86
3025.42 86
3025.55 84
3025.67 83
3025.80 82
3025.92 82
3026.05 83
3026.18 86
3026.30 90
3026.43 96
3026.56 102
3026.68 107
3026.81 111
3026.93 112
3027.06 112
3027.19 110
3027.31 106
3027.44 103
3027.56 101
3027.69 99
3027.82 98
3027.94 96
3028.07 95
3028.20 94
3028.32 92
3028.45 92
3028.57 91
3028.70 92
3028.83 93
3028.95 95
3029.08 95
3029.21 96
3029.33 95
3029.46 95
3029.58 95
3029.71 96
3029.84 97
3029.96 98
3030.09 100
3030.21 102
3030.34 103
3030.47 103
3030.59 101
3030.72 99
3030.85 96
3030.97 93
3031.10 89
3031.22 84
3031.35 80
3031.48 76
3031.60 72
3031.73 70
3031.86 68
3031.98 67
3032.11 68
3032.23 69
3032.36 72
3032.49 74
3032.61 77
3032.74 81
3032.87 84
3032.99 88
3033.12 93
3033.24 98
3033.37 104
3033.50 109
3033.62 115
3033.75 121
3033.88 125
3034.00 129
3034.13 131
3034.26 131
3034.38 129
3034.51 125
3034.63 120
3034.76 115
3034.89 109
3035.01 104
3035.14 100
3035.27 97
3035.39 94
3035.52 92
3035.64 90
3035.77 89
3035.90 88
3036.02 88
3036.15 88
3036.28 89
3036.40 90
3036.53 90
3036.66 91
3036.78 90
3036.91 89
3037.03 88
3037.16 87
3037.29 87
3037.41 88
3037.54 89
3037.67 91
3037.79 93
3037.92 95
3038.05 95
3038.17 95
3038.30 95
3038.42 95
3038.55 95
3038.68 95
3038.80 96
3038.93 96
3039.06 97
3039.18 97
3039.31 96
3039.44 95
3039.56 95
3039.69 94
3039.82 94
3039.94 95
3040.07 96
3040.19 97
3040.32 97
3040.45 98
3040.57 98
3040.70 98
3040.83 98
3040.95 98
3041.08 99
3041.21 101
3041.33 103
3041.46 106
3041.59 109
3041.71 113
3041.84 116
3041.96 119
3042.09 121
3042.22 123
3042.34 123
3042.47 124
3042.60 124
3042.72 124
3042.85 125
3042.98 126
3043.10 127
3043.23 128
3043.36 130
3043.48 131
3043.61 132
3043.74 131
3043.86 129
3043.99 126
3044.12 121
3044.24 115
3044.37 108
3044.49 101
3044.62 94
3044.75 89
3044.87 85
3045.00 82
3045.13 81
3045.25 80
3045.38 80
3045.51 81
3045.63 81
3045.76 82
3045.89 83
3046.01 84
3046.14 86
3046.27 89
3046.39 92
3046.52 95
3046.65 98
3046.77 100
3046.90 101
3047.03 101
3047.15 101
3047.28 100
3047.41 99
3047.53 98
3047.66 99
3047.78 99
3047.91 100
3048.04 102
3048.16 103
3048.29 104
3048.42 104
3048.54 105
3048.67 105
3048.80 104
3048.92 103
3049.05 102
3049.18 101
3049.30 100
3049.43 100
3049.56 100
3049.68 100
3049.81 102
3049.94 103
3050.06 105
3050.19 107
3050.32 109
3050.44 110
3050.57 111
3050.70 112
3050.82 111
3050.95 109
3051.08 106
3051.20 102
3051.33 98
3051.46 93
3051.58 89
3051.71 86
3051.84 85
3051.96 87
3052.09 90
3052.22 95
3052.34 101
3052.47 106
3052.60 110
3052.72 111
3052.85 111
3052.98 108
3053.10 104
3053.23 99
3053.36 94
3053.48 89
3053.61 85
3053.74 83
3053.86 83
3053.99 86
3054.12 90
3054.24 97
3054.37 104
3054.50 111
3054.62 117
3054.75 122
3054.88 124
3055.00 123
3055.13 121
3055.26 117
3055.38 113
3055.51 108
3055.64 104
3055.77 100
3055.89 96
3056.02 93
3056.15 90
3056.27 88
3056.40 86
3056.53 86
3056.65 86
3056.78 86
3056.91 86
3057.03 85
3057.16 85
3057.29 85
3057.41 85
3057.54 87
3057.67 89
3057.79 91
3057.92 94
3058.05 96
3058.17 97
3058.30 98
3058.43 99
3058.55 99
3058.68 100
3058.81 101
3058.93 102
3059.06 103
3059.19 104
3059.32 104
3059.44 103
3059.57 101
3059.70 99
3059.82 96
3059.95 93
3060.08 90
3060.20 88
3060.33 85
3060.46 84
3060.58 83
3060.71 83
3060.84 85
3060.96 88
3061.09 92
3061.22 96
3061.34 100
3061.47 103
3061.60 105
3061.73 106
3061.85 105
3061.98 102
3062.11 100
3062.23 97
3062.36 95
3062.49 94
3062.61 94
3062.74 94
3062.87 95
3062.99 95
3063.12 95
3063.25 94
3063.38 92
3063.50 92
3063.63 91
3063.76 92
3063.88 94
3064.01 97
3064.14 100
3064.26 103
3064.39 106
3064.52 108
3064.64 110
3064.77 113
3064.90 115
3065.03 119
3065.15 123
3065.28 127
3065.41 131
3065.53 134
3065.66 136
3065.79 136
3065.91 135
3066.04 133
3066.17 131
3066.29 129
3066.42 127
3066.55 125
3066.68 123
3066.80 120
3066.93 116
3067.06 112
3067.18 108
3067.31 105
3067.44 102
3067.56 102
3067.69 103
3067.82 105
3067.95 108
3068.07 113
3068.20 118
3068.33 123
3068.45 128
3068.58 133
3068.71 137
3068.83 140
3068.96 142
3069.09 142
3069.22 141
3069.34 140
3069.47 138
3069.60 137
3069.72 136
3069.85 136
3069.98 135
3070.11 134
3070.23 132
3070.36 129
3070.49 124
3070.61 118
3070.74 113
3070.87 109
3070.99 106
3071.12 104
3071.25 103
3071.38 103
3071.50 103
3071.63 104
3071.76 104
3071.88 104
3072.01 104
3072.14 105
3072.27 105
3072.39 106
3072.52 106
3072.65 107
3072.77 107
3072.90 107
3073.03 107
3073.15 108
3073.28 108
3073.41 109
3073.54 108
3073.66 107
3073.79 106
3073.92 104
3074.04 102
3074.17 101
3074.30 99
3074.43 98
3074.55 97
3074.68 95
3074.81 92
3074.93 89
3075.06 86
3075.19 84
3075.32 82
3075.44 81
3075.57 81
3075.70 82
3075.82 84
3075.95 87
3076.08 89
3076.21 92
3076.33 96
3076.46 100
3076.59 104
3076.72 108
3076.84 112
3076.97 116
3077.10 119
3077.22 121
3077.35 122
3077.48 121
3077.61 120
3077.73 119
3077.86 117
3077.99 116
3078.11 116
3078.24 115
3078.37 114
3078.50 113
3078.62 110
3078.75 107
3078.88 103
3079.00 98
3079.13 93
3079.26 90
3079.39 87
3079.51 86
3079.64 87
3079.77 88
3079.90 91
3080.02 93
3080.15 95
3080.28 96
3080.40 96
3080.53 95
3080.66 93
3080.79 91
3080.91 89
3081.04 87
3081.17 87
3081.30 87
3081.42 88
3081.55 89
3081.68 90
3081.80 90
3081.93 89
3082.06 88
3082.19 87
3082.31 85
3082.44 84
3082.57 82
3082.70 82
3082.82 82
3082.95 83
3083.08 84
3083.21 86
3083.33 89
3083.46 91
3083.59 93
3083.71 94
3083.84 95
3083.97 96
3084.10 97
3084.22 98
3084.35 99
3084.48 101
3084.61 103
3084.73 106
3084.86 109
3084.99 111
3085.12 114
3085.24 117
3085.37 121
3085.50 123
3085.62 126
3085.75 127
3085.88 128
3086.01 129
3086.13 129
3086.26 128
3086.39 127
3086.52 124
3086.64 121
3086.77 116
3086.90 111
3087.03 105
3087.15 100
3087.28 95
3087.41 91
3087.54 88
3087.66 86
3087.79 84
3087.92 82
3088.05 81
3088.17 80
3088.30 80
3088.43 81
3088.55 84
3088.68 89
3088.81 94
3088.94 99
3089.06 103
3089.19 107
3089.32 109
3089.45 110
3089.57 110
3089.70 109
3089.83 108
3089.96 106
3090.08 104
3090.21 101
3090.34 97
3090.47 93
3090.59 89
3090.72 85
3090.85 83
3090.98 81
3091.10 82
3091.23 85
3091.36 89
3091.49 94
3091.61 99
3091.74 105
3091.87 109
3092.00 113
3092.12 115
3092.25 117
3092.38 117
3092.51 118
3092.63 118
3092.76 119
3092.89 121
3093.02 124
3093.14 127
3093.27 131
3093.40 134
3093.53 136
3093.65 136
3093.78 135
3093.91 133
3094.04 130
3094.16 127
3094.29 124
3094.42 121
3094.55 118
3094.67 114
3094.80 111
3094.93 108
3095.06 105
3095.18 103
3095.31 101
3095.44 99
3095.57 99
3095.70 98
3095.82 97
3095.95 97
3096.08 97
3096.21 97
3096.33 97
3096.46 98
3096.59 99
3096.72 101
3096.84 103
3096.97 104
3097.10 106
3097.23 107
3097.35 109
3097.48 111
3097.61 113
3097.74 117
3097.86 121
3097.99 127
3098.12 134
3098.25 141
3098.37 148
3098.50 154
3098.63 159
3098.76 161
3098.89 161
3099.01 159
3099.14 156
3099.27 152
3099.40 148
3099.52 144
3099.65 142
3099.78 141
3099.91 140
3100.03 140
3100.16 140
3100.29 139
3100.42 138
3100.55 137
3100.67 134
3100.80 131
3100.93 128
3101.06 124
3101.18 120
3101.31 117
3101.44 115
3101.57 113
3101.69 111
3101.82 110
3101.95 110
3102.08 109
3102.21 108
3102.33 106
3102.46 105
3102.59 103
3102.72 102
3102.84 101
3102.97 101
3103.10 101
3103.23 103
3103.35 104
3103.48 106
3103.61 108
3103.74 110
3103.87 111
3103.99 112
3104.12 112
3104.25 112
3104.38 112
3104.50 112
3104.63 111
3104.76 111
3104.89 111
3105.02 111
3105.14 112
3105.27 113
3105.40 115
3105.53 116
3105.65 118
3105.78 119
3105.91 119
3106.04 119
3106.17 118
3106.29 118
3106.42 119
3106.55 122
3106.68 126
3106.80 130
3106.93 134
3107.06 138
3107.19 139
3107.32 139
3107.44 136
3107.57 132
3107.70 126
3107.83 120
3107.95 112
3108.08 106
3108.21 99
3108.34 94
3108.47 91
3108.59 89
3108.72 89
3108.85 90
3108.98 92
3109.11 95
3109.23 96
3109.36 97
3109.49 97
3109.62 96
3109.74 94
3109.87 92
3110.00 90
3110.13 88
3110.26 88
3110.38 89
3110.51 91
3110.64 94
3110.77 98
3110.90 102
3111.02 106
3111.15 109
3111.28 112
3111.41 114
3111.54 116
3111.66 117
3111.79 118
3111.92 119
3112.05 119
3112.17 120
3112.30 119
3112.43 119
3112.56 119
3112.69 119
3112.81 120
3112.94 121
3113.07 123
3113.20 125
3113.33 127
3113.45 129
3113.58 131
3113.71 133
3113.84 135
3113.97 137
3114.09 138
3114.22 138
3114.35 138
3114.48 137
3114.61 135
3114.73 133
3114.86 131
3114.99 129
3115.12 128
3115.25 127
3115.37 125
3115.50 124
3115.63 122
3115.76 119
3115.89 117
3116.01 113
3116.14 110
3116.27 108
3116.40 106
3116.53 107
3116.65 109
3116.78 113
3116.91 118
3117.04 123
3117.17 128
3117.29 132
3117.42 135
3117.55 136
3117.68 137
3117.81 137
3117.93 137
3118.06 138
3118.19 140
3118.32 144
3118.45 150
3118.57 157
3118.70 164
3118.83 172
3118.96 179
3119.09 184
3119.21 188
3119.34 190
3119.47 189
3119.60 186
3119.73 183
3119.85 178
3119.98 172
3120.11 167
3120.24 161
3120.37 156
3120.50 151
3120.62 145
3120.75 140
3120.88 136
3121.01 132
3121.14 129
3121.26 128
3121.39 127
3121.52 127
3121.65 127
3121.78 126
3121.90 124
3122.03 121
3122.16 116
3122.29 111
3122.42 107
3122.54 104
3122.67 105
3122.80 109
3122.93 116
3123.06 125
3123.19 135
3123.31 143
3123.44 149
3123.57 151
3123.70 150
3123.83 146
3123.95 139
3124.08 132
3124.21 125
3124.34 119
3124.47 114
3124.60 109
3124.72 105
3124.85 100
3124.98 95
3125.11 91
3125.24 87
3125.36 84
3125.49 82
3125.62 81
3125.75 82
3125.88 83
3126.01 85
3126.13 86
3126.26 87
3126.39 87
3126.52 87
3126.65 87
3126.77 87
3126.90 86
3127.03 85
3127.16 84
3127.29 84
3127.42 85
3127.54 86
3127.67 88
3127.80 91
3127.93 93
3128.06 94
3128.19 94
3128.31 92
3128.44 88
3128.57 84
3128.70 79
3128.83 74
3128.95 71
3129.08 70
3129.21 70
3129.34 72
3129.47 74
3129.60 78
3129.72 82
3129.85 86
3129.98 91
3130.11 95
3130.24 101
3130.37 107
3130.49 112
3130.62 118
3130.75 122
3130.88 125
3131.01 126
3131.14 125
3131.26 122
3131.39 120
3131.52 117
3131.65 116
3131.78 115
3131.91 116
3132.03 118
3132.16 120
3132.29 122
3132.42 124
3132.55 125
3132.68 126
3132.80 126
3132.93 125
3133.06 123
3133.19 120
3133.32 116
3133.45 111
3133.57 106
3133.70 103
3133.83 102
3133.96 104
3134.09 108
3134.22 115
3134.34 122
3134.47 130
3134.60 138
3134.73 143
3134.86 147
3134.99 150
3135.11 152
3135.24 153
3135.37 154
3135.50 156
3135.63 158
3135.76 159
3135.88 160
3136.01 159
3136.14 157
3136.27 154
3136.40 149
3136.53 145
3136.66 140
3136.78 135
3136.91 131
3137.04 128
3137.17 125
3137.30 123
3137.43 120
3137.55 117
3137.68 114
3137.81 110
3137.94 105
3138.07 102
3138.20 99
3138.32 97
3138.45 96
3138.58 96
3138.71 96
3138.84 97
3138.97 98
3139.10 100
3139.22 102
3139.35 105
3139.48 108
3139.61 112
3139.74 117
3139.87 121
3139.99 125
3140.12 128
3140.25 130
3140.38 131
3140.51 132
3140.64 131
3140.77 129
3140.89 127
3141.02 125
3141.15 123
3141.28 121
3141.41 120
3141.54 119
3141.67 118
3141.79 117
3141.92 116
3142.05 116
3142.18 116
3142.31 116
3142.44 118
3142.57 119
3142.69 120
3142.82 121
3142.95 120
3143.08 118
3143.21 115
3143.34 111
3143.47 108
3143.59 105
3143.72 105
3143.85 106
3143.98 109
3144.11 112
3144.24 115
3144.37 117
3144.49 118
3144.62 117
3144.75 115
3144.88 114
3145.01 113
3145.14 113
3145.27 114
3145.39 115
3145.52 117
3145.65 117
3145.78 117
3145.91 114
3146.04 110
3146.17 105
3146.29 101
3146.42 97
3146.55 94
3146.68 94
3146.81 95
3146.94 97
3147.07 100
3147.19 104
3147.32 107
3147.45 111
3147.58 115
3147.71 119
3147.84 122
3147.97 124
3148.10 126
3148.22 126
3148.35 124
3148.48 122
3148.61 118
3148.74 114
3148.87 111
3149.00 108
3149.12 107
3149.25 107
3149.38 109
3149.51 111
3149.64 116
3149.77 121
3149.90 128
3150.03 135
3150.15 143
3150.28 151
3150.41 157
3150.54 161
3150.67 162
3150.80 160
3150.93 155
3151.05 148
3151.18 140
3151.31 132
3151.44 126
3151.57 121
3151.70 117
3151.83 114
3151.96 113
3152.08 112
3152.21 112
3152.34 112
3152.47 112
3152.60 113
3152.73 114
3152.86 115
3152.99 117
3153.11 119
3153.24 120
3153.37 122
3153.50 122
3153.63 122
3153.76 121
3153.89 120
3154.02 118
3154.14 117
3154.27 116
3154.40 116
3154.53 116
3154.66 117
3154.79 117
3154.92 116
3155.05 115
3155.18 112
3155.30 109
3155.43 106
3155.56 103
3155.69 101
3155.82 100
3155.95 99
3156.08 99
3156.21 99
3156.33 99
3156.46 99
3156.59 99
3156.72 98
3156.85 97
3156.98 97
3157.11 98
3157.24 100
3157.37 103
3157.49 107
3157.62 113
3157.75 119
3157.88 125
3158.01 130
3158.14 133
3158.27 136
3158.40 137
3158.52 137
3158.65 136
3158.78 137
3158.91 139
3159.04 142
3159.17 148
3159.30 154
3159.43 161
3159.56 167
3159.68 172
3159.81 177
3159.94 180
3160.07 183
3160.20 186
3160.33 190
3160.46 195
3160.59 200
3160.72 206
3160.84 214
3160.97 224
3161.10 235
3161.23 247
3161.36 261
3161.49 275
3161.62 289
3161.75 302
3161.88 314
3162.01 325
3162.13 335
3162.26 346
3162.39 357
3162.52 370
3162.65 383
3162.78 395
3162.91 407
3163.04 417
3163.17 425
3163.29 433
3163.42 440
3163.55 449
3163.68 460
3163.81 472
3163.94 487
3164.07 502
3164.20 516
3164.33 529
3164.46 539
3164.58 548
3164.71 556
3164.84 563
3164.97 572
3165.10 582
3165.23 595
3165.36 609
3165.49 623
3165.62 635
3165.75 643
3165.87 645
3166.00 641
3166.13 631
3166.26 617
3166.39 602
3166.52 587
3166.65 576
3166.78 567
3166.91 560
3167.04 555
3167.16 549
3167.29 541
3167.42 530
3167.55 515
3167.68 498
3167.81 480
3167.94 460
3168.07 441
3168.20 423
3168.33 404
3168.46 386
3168.58 368
3168.71 349
3168.84 329
3168.97 310
3169.10 292
3169.23 274
3169.36 259
3169.49 247
3169.62 237
3169.75 229
3169.88 223
3170.00 219
3170.13 217
3170.26 215
3170.39 214
3170.52 213
3170.65 213
3170.78 211
3170.91 209
3171.04 206
3171.17 203
3171.30 200
3171.42 196
3171.55 192
3171.68 187
3171.81 181
3171.94 174
3172.07 166
3172.20 158
3172.33 150
3172.46 142
3172.59 136
3172.72 131
3172.85 127
3172.97 124
3173.10 121
3173.23 118
3173.36 114
3173.49 111
3173.62 108
3173.75 105
3173.88 104
3174.01 104
3174.14 105
3174.27 107
3174.40 109
3174.52 112
3174.65 115
3174.78 117
3174.91 118
3175.04 119
3175.17 120
3175.30 121
3175.43 123
3175.56 126
3175.69 130
3175.82 135
3175.95 140
3176.08 145
3176.20 148
3176.33 150
3176.46 149
3176.59 147
3176.72 143
3176.85 138
3176.98 133
3177.11 130
3177.24 128
3177.37 127
3177.50 126
3177.63 125
3177.76 125
3177.88 124
3178.01 123
3178.14 122
3178.27 122
3178.40 123
3178.53 125
3178.66 126
3178.79 126
3178.92 125
3179.05 122
3179.18 117
3179.31 112
3179.44 108
3179.57 104
3179.69 102
3179.82 103
3179.95 105
3180.08 109
3180.21 113
3180.34 116
3180.47 119
3180.60 121
3180.73 123
3180.86 123
3180.99 124
3181.12 124
3181.25 123
3181.38 121
3181.50 119
3181.63 115
3181.76 111
3181.89 107
3182.02 104
3182.15 102
3182.28 102
3182.41 103
3182.54 105
3182.67 107
3182.80 109
3182.93 109
3183.06 107
3183.19 104
3183.32 100
3183.45 96
3183.57 92
3183.70 89
3183.83 87
3183.96 86
3184.09 86
3184.22 87
3184.35 88
3184.48 90
3184.61 92
3184.74 94
3184.87 97
3185.00 100
3185.13 104
3185.26 107
3185.39 110
3185.52 112
3185.65 112
3185.77 111
3185.90 109
3186.03 107
3186.16 105
3186.29 103
3186.42 102
3186.55 102
3186.68 103
3186.81 104
3186.94 105
3187.07 107
3187.20 108
3187.33 109
3187.46 109
3187.59 110
3187.72 111
3187.85 112
3187.98 113
3188.10 113
3188.23 114
3188.36 114
3188.49 115
3188.62 116
3188.75 117
3188.88 118
3189.01 118
3189.14 117
3189.27 115
3189.40 113
3189.53 110
3189.66 107
3189.79 104
3189.92 103
3190.05 101
3190.18 101
3190.31 100
3190.44 100
3190.56 100
3190.69 100
3190.82 101
3190.95 103
3191.08 105
3191.21 108
3191.34 111
3191.47 114
3191.60 116
3191.73 119
3191.86 120
3191.99 122
3192.12 124
3192.25 125
3192.38 125
3192.51 125
3192.64 124
3192.77 122
3192.90 121
3193.03 120
3193.16 121
3193.29 123
3193.41 128
3193.54 133
3193.67 138
3193.80 144
3193.93 148
3194.06 151
3194.19 153
3194.32 153
3194.45 151
3194.58 149
3194.71 145
3194.84 141
3194.97 136
3195.10 131
3195.23 127
3195.36 123
3195.49 120
3195.62 117
3195.75 115
3195.88 113
3196.01 112
3196.14 112
3196.27 112
3196.40 113
3196.53 115
3196.66 118
3196.78 121
3196.91 124
3197.04 128
3197.17 131
3197.30 134
3197.43 137
3197.56 138
3197.69 137
3197.82 135
3197.95 131
3198.08 126
3198.21 120
3198.34 113
3198.47 107
3198.60 101
3198.73 97
3198.86 93
3198.99 91
3199.12 90
3199.25 89
3199.38 87
3199.51 85
3199.64 82
3199.77 80
3199.90 79
3200.03 79
3200.16 79
3200.29 80
3200.42 81
3200.55 83
3200.68 85
3200.81 87
3200.93 90
3201.06 92
3201.19 95
3201.32 97
3201.45 98
3201.58 98
3201.71 97
3201.84 95
3201.97 93
3202.10 92
3202.23 91
3202.36 91
3202.49 91
3202.62 92
3202.75 94
3202.88 96
3203.01 98
3203.14 100
3203.27 101
3203.40 100
3203.53 99
3203.66 97
3203.79 95
3203.92 92
3204.05 90
3204.18 89
3204.31 87
3204.44 86
3204.57 85
3204.70 83
3204.83 81
3204.96 80
3205.09 78
3205.22 77
3205.35 78
3205.48 79
3205.61 81
3205.74 83
3205.87 86
3206.00 87
3206.13 88
3206.26 88
3206.39 86
3206.52 84
3206.65 82
3206.78 80
3206.91 80
3207.04 81
3207.17 83
3207.29 86
3207.42 90
3207.55 93
3207.68 96
3207.81 99
3207.94 100
3208.07 100
3208.20 98
3208.33 96
3208.46 93
3208.59 90
3208.72 88
3208.85 86
3208.98 85
3209.11 84
3209.24 84
3209.37 84
3209.50 84
3209.63 84
3209.76 84
3209.89 85
3210.02 86
3210.15 88
3210.28 89
3210.41 89
3210.54 89
3210.67 88
3210.80 87
3210.93 86
3211.06 85
3211.19 86
3211.32 87
3211.45 88
3211.58 91
3211.71 93
3211.84 96
3211.97 98
3212.10 99
3212.23 100
3212.36 101
3212.49 103
3212.62 104
3212.75 106
3212.88 108
3213.01 111
3213.14 114
3213.27 117
3213.40 119
3213.53 122
3213.66 124
3213.79 126
3213.92 128
3214.05 128
3214.18 128
3214.31 127
3214.44 126
3214.57 125
3214.70 125
3214.83 126
3214.96 129
3215.09 133
3215.22 138
3215.35 142
3215.48 146
3215.61 147
3215.74 146
3215.87 144
3216.00 141
3216.13 137
3216.26 135
3216.39 134
3216.52 135
3216.65 138
3216.78 140
3216.91 143
3217.04 145
3217.17 146
3217.30 147
3217.43 147
3217.56 147
3217.69 147
3217.82 147
3217.95 147
3218.08 146
3218.21 143
3218.34 139
3218.47 134
3218.60 128
3218.73 121
3218.86 115
3218.99 111
3219.12 109
3219.25 109
3219.38 111
3219.51 114
3219.64 117
3219.77 119
3219.90 120
3220.03 120
3220.16 119
3220.29 117
3220.42 117
3220.55 117
3220.68 117
3220.81 119
3220.94 120
3221.07 121
3221.21 120
3221.34 118
3221.47 115
3221.60 111
3221.73 106
3221.86 101
3221.99 97
3222.12 94
3222.25 91
3222.38 90
3222.51 91
3222.64 92
3222.77 94
3222.90 97
3223.03 99
3223.16 102
3223.29 104
3223.42 106
3223.55 107
3223.68 107
3223.81 107
3223.94 107
3224.07 107
3224.20 107
3224.33 107
3224.46 107
3224.59 107
3224.72 106
3224.85 104
3224.98 103
3225.11 102
3225.24 101
3225.37 101
3225.50 101
3225.63 103
3225.76 104
3225.89 106
3226.02 107
3226.15 108
3226.28 108
3226.41 106
3226.54 105
3226.67 103
3226.80 101
3226.93 101
3227.06 102
3227.19 104
3227.32 107
3227.45 110
3227.59 113
3227.72 115
3227.85 116
3227.98 116
3228.11 114
3228.24 112
3228.37 109
3228.50 105
3228.63 101
3228.76 97
3228.89 93
3229.02 90
3229.15 88
3229.28 87
3229.41 88
3229.54 90
3229.67 93
3229.80 96
3229.93 98
3230.06 101
3230.19 102
3230.32 102
3230.45 101
3230.58 98
3230.71 95
3230.84 91
3230.97 87
3231.10 85
3231.23 83
3231.36 84
3231.49 85
3231.62 88
3231.76 92
3231.89 95
3232.02 99
3232.15 103
3232.28 107
3232.41 111
3232.54 114
3232.67 117
3232.80 119
3232.93 121
3233.06 122
3233.19 122
3233.32 122
3233.45 123
3233.58 124
3233.71 125
3233.84 127
3233.97 129
3234.10 130
3234.23 132
3234.36 133
3234.49 133
3234.62 134
3234.75 134
3234.88 134
3235.01 133
3235.15 133
3235.28 132
3235.41 130
3235.54 128
3235.67 125
3235.80 122
3235.93 118
3236.06 115
3236.19 112
3236.32 110
3236.45 107
3236.58 105
3236.71 103
3236.84 102
3236.97 100
3237.10 98
3237.23 97
3237.36 95
3237.49 94
3237.62 94
3237.75 93
3237.88 94
3238.02 95
3238.15 97
3238.28 100
3238.41 103
3238.54 107
3238.67 109
3238.80 112
3238.93 114
3239.06 114
3239.19 115
3239.32 114
3239.45 113
3239.58 112
3239.71 110
3239.84 108
3239.97 105
3240.10 103
3240.23 102
3240.36 100
3240.49 99
3240.63 99
3240.76 98
3240.89 99
3241.02 100
3241.15 102
3241.28 106
3241.41 111
3241.54 117
3241.67 123
3241.80 128
3241.93 132
3242.06 134
3242.19 134
3242.32 132
3242.45 130
3242.58 127
3242.71 124
3242.84 121
3242.98 118
3243.11 115
3243.24 113
3243.37 110
3243.50 106
3243.63 102
3243.76 97
3243.89 93
3244.02 90
3244.15 87
3244.28 87
3244.41 89
3244.54 93
3244.67 98
3244.80 105
3244.93 111
3245.06 118
3245.20 124
3245.33 129
3245.46 133
3245.59 136
3245.72 137
3245.85 137
3245.98 136
3246.11 134
3246.24 132
3246.37 131
3246.50 130
3246.63 132
3246.76 135
3246.89 140
3247.02 146
3247.16 154
3247.29 161
3247.42 168
3247.55 174
3247.68 178
3247.81 182
3247.94 184
3248.07 186
3248.20 188
3248.33 192
3248.46 196
3248.59 202
3248.72 209
3248.85 216
3248.98 222
3249.12 226
3249.25 229
3249.38 230
3249.51 228
3249.64 225
3249.77 223
3249.90 221
3250.03 221
3250.16 223
3250.29 227
3250.42 232
3250.55 238
3250.68 243
3250.81 246
3250.95 248
3251.08 249
3251.21 248
3251.34 247
3251.47 246
3251.60 244
3251.73 242
3251.86 239
3251.99 235
3252.12 230
3252.25 225
3252.38 221
3252.51 218
3252.65 217
3252.78 219
3252.91 222
3253.04 226
3253.17 230
3253.30 234
3253.43 236
3253.56 236
3253.69 235
3253.82 232
3253.95 228
3254.08 224
3254.22 222
3254.35 221
3254.48 221
3254.61 222
3254.74 223
3254.87 223
3255.00 221
3255.13 217
3255.26 210
3255.39 201
3255.52 191
3255.65 182
3255.78 174
3255.92 167
3256.05 162
3256.18 158
3256.31 156
3256.44 154
3256.57 154
3256.70 153
3256.83 152
3256.96 150
3257.09 147
3257.22 142
3257.36 137
3257.49 130
3257.62 125
3257.75 120
3257.88 117
3258.01 115
3258.14 115
3258.27 116
3258.40 118
3258.53 119
3258.66 121
3258.79 122
3258.93 124
3259.06 128
3259.19 132
3259.32 137
3259.45 143
3259.58 149
3259.71 154
3259.84 158
3259.97 161
3260.10 161
3260.23 160
3260.37 157
3260.50 153
3260.63 149
3260.76 144
3260.89 140
3261.02 138
3261.15 137
3261.28 138
3261.41 140
3261.54 143
3261.68 147
3261.81 151
3261.94 154
3262.07 156
3262.20 157
3262.33 156
3262.46 154
3262.59 150
3262.72 146
3262.85 141
3262.99 138
3263.12 137
3263.25 137
3263.38 140
3263.51 143
3263.64 148
3263.77 151
3263.90 153
3264.03 154
3264.16 152
3264.29 149
3264.43 146
3264.56 144
3264.69 143
3264.82 146
3264.95 151
3265.08 159
3265.21 170
3265.34 181
3265.47 193
3265.61 203
3265.74 213
3265.87 221
3266.00 229
3266.13 238
3266.26 248
3266.39 259
3266.52 271
3266.65 284
3266.78 299
3266.92 314
3267.05 328
3267.18 342
3267.31 354
3267.44 364
3267.57 372
3267.70 378
3267.83 383
3267.96 390
3268.10 398
3268.23 408
3268.36 420
3268.49 433
3268.62 446
3268.75 457
3268.88 467
3269.01 473
3269.14 477
3269.28 478
3269.41 477
3269.54 473
3269.67 467
3269.80 459
3269.93 449
3270.06 438
3270.19 427
3270.32 416
3270.46 406
3270.59 398
3270.72 392
3270.85 386
3270.98 380
3271.11 374
3271.24 367
3271.37 359
3271.50 350
3271.64 340
3271.77 329
3271.90 319
3272.03 308
3272.16 298
3272.29 289
3272.42 279
3272.55 270
3272.69 261
3272.82 252
3272.95 242
3273.08 231
3273.21 222
3273.34 212
3273.47 204
3273.60 197
3273.73 192
3273.87 188
3274.00 185
3274.13 183
3274.26 181
3274.39 179
3274.52 176
3274.65 173
3274.78 169
3274.92 163
3275.05 158
3275.18 152
3275.31 146
3275.44 141
3275.57 138
3275.70 135
3275.83 133
3275.97 131
3276.10 129
3276.23 127
3276.36 124
3276.49 121
3276.62 119
3276.75 119
3276.88 120
3277.02 123
3277.15 126
3277.28 130
3277.41 133
3277.54 135
3277.67 136
3277.80 136
3277.93 134
3278.07 132
3278.20 129
3278.33 125
3278.46 120
3278.59 114
3278.72 109
3278.85 104
3278.98 99
3279.12 96
3279.25 95
3279.38 95
3279.51 97
3279.64 99
3279.77 102
3279.90 105
3280.04 108
3280.17 109
3280.30 110
3280.43 111
3280.56 111
3280.69 111
3280.82 112
3280.95 113
3281.09 114
3281.22 115
3281.35 116
3281.48 117
3281.61 118
3281.74 118
3281.87 119
3282.01 120
3282.14 121
3282.27 122
3282.40 124
3282.53 127
3282.66 128
3282.79 130
3282.92 131
3283.06 133
3283.19 134
3283.32 137
3283.45 141
3283.58 145
3283.71 150
3283.84 155
3283.98 158
3284.11 160
3284.24 161
3284.37 160
3284.50 159
3284.63 158
3284.76 156
3284.90 155
3285.03 154
3285.16 153
3285.29 151
3285.42 149
3285.55 147
3285.68 144
3285.82 141
3285.95 137
3286.08 134
3286.21 132
3286.34 131
3286.47 132
3286.60 134
3286.74 136
3286.87 139
3287.00 141
3287.13 141
3287.26 141
3287.39 138
3287.52 135
3287.66 130
3287.79 125
3287.92 120
3288.05 114
3288.18 109
3288.31 104
3288.45 101
3288.58 99
3288.71 100
3288.84 102
3288.97 106
3289.10 110
3289.23 113
3289.37 116
3289.50 118
3289.63 120
3289.76 122
3289.89 123
3290.02 125
3290.15 126
3290.29 125
3290.42 123
3290.55 119
3290.68 114
3290.81 110
3290.94 107
3291.08 106
3291.21 107
3291.34 110
3291.47 114
3291.60 117
3291.73 120
3291.87 121
3292.00 120
3292.13 119
3292.26 117
3292.39 115
3292.52 114
3292.65 113
3292.79 113
3292.92 112
3293.05 112
3293.18 111
3293.31 110
3293.44 109
3293.58 108
3293.71 107
3293.84 106
3293.97 104
3294.10 102
3294.23 101
3294.37 99
3294.50 98
3294.63 97
3294.76 97
3294.89 97
3295.02 98
3295.15 99
3295.29 101
3295.42 103
3295.55 105
3295.68 107
3295.81 109
3295.94 110
3296.08 111
3296.21 111
3296.34 110
3296.47 110
3296.60 111
3296.73 113
3296.87 116
3297.00 121
3297.13 126
3297.26 132
3297.39 137
3297.52 141
3297.66 144
3297.79 146
3297.92 148
3298.05 150
3298.18 152
3298.31 154
3298.45 156
3298.58 159
3298.71 162
3298.84 167
3298.97 172
3299.10 177
3299.24 184
3299.37 192
3299.50 199
3299.63 206
3299.76 212
3299.90 217
3300.03 219
3300.16 219
3300.29 216
3300.42 212
3300.55 205
3300.69 197
3300.82 189
3300.95 182
3301.08 177
3301.21 172
3301.34 170
3301.48 170
3301.61 171
3301.74 172
3301.87 174
3302.00 177
3302.13 179
3302.27 182
3302.40 183
3302.53 184
3302.66 185
3302.79 184
3302.93 183
3303.06 181
3303.19 178
3303.32 175
3303.45 171
3303.58 167
3303.72 164
3303.85 161
3303.98 157
3304.11 154
3304.24 150
3304.38 145
3304.51 140
3304.64 135
3304.77 131
3304.90 128
3305.03 127
3305.17 127
3305.30 130
3305.43 133
3305.56 136
3305.69 139
3305.83 140
3305.96 141
3306.09 140
3306.22 139
3306.35 137
3306.48 135
3306.62 132
3306.75 130
3306.88 127
3307.01 123
3307.14 119
3307.28 115
3307.41 110
3307.54 107
3307.67 103
3307.80 101
3307.94 98
3308.07 96
3308.20 93
3308.33 91
3308.46 89
3308.59 88
3308.73 88
3308.86 89
3308.99 91
3309.12 94
3309.25 98
3309.39 103
3309.52 107
3309.65 110
3309.78 113
3309.91 114
3310.05 115
3310.18 116
3310.31 117
3310.44 119
3310.57 122
3310.71 126
3310.84 130
3310.97 134
3311.10 136
3311.23 137
3311.37 136
3311.50 133
3311.63 128
3311.76 123
3311.89 117
3312.02 111
3312.16 107
3312.29 104
3312.42 103
3312.55 103
3312.68 105
3312.82 107
3312.95 109
3313.08 111
3313.21 112
3313.34 112
3313.48 113
3313.61 113
3313.74 114
3313.87 116
3314.00 119
3314.14 122
3314.27 125
3314.40 127
3314.53 129
3314.66 129
3314.80 127
3314.93 124
3315.06 120
3315.19 114
3315.32 109
3315.46 104
3315.59 100
3315.72 98
3315.85 97
3315.99 97
3316.12 98
3316.25 99
3316.38 100
3316.51 100
3316.65 100
3316.78 101
3316.91 101
3317.04 102
3317.17 102
3317.31 103
3317.44 103
3317.57 103
3317.70 101
3317.83 99
3317.97 95
3318.10 92
3318.23 89
3318.36 87
3318.49 87
3318.63 89
3318.76 92
3318.89 96
3319.02 101
3319.15 105
3319.29 109
3319.42 113
3319.55 115
3319.68 117
3319.82 119
3319.95 119
3320.08 119
3320.21 119
3320.34 118
3320.48 116
3320.61 114
3320.74 110
3320.87 105
3321.00 100
3321.14 94
3321.27 88
3321.40 84
3321.53 82
3321.67 83
3321.80 87
3321.93 93
3322.06 100
3322.19 107
3322.33 113
3322.46 117
3322.59 119
3322.72 118
3322.85 117
3322.99 115
3323.12 112
3323.25 111
3323.38 109
3323.52 108
3323.65 108
3323.78 107
3323.91 106
3324.04 106
3324.18 106
3324.31 106
3324.44 107
3324.57 108
3324.71 109
3324.84 109
3324.97 108
3325.10 107
3325.23 104
3325.37 102
3325.50 99
3325.63 98
3325.76 98
3325.90 99
3326.03 101
3326.16 104
3326.29 106
3326.42 108
3326.56 110
3326.69 111
3326.82 112
3326.95 113
3327.09 114
3327.22 115
3327.35 116
3327.48 118
3327.62 120
3327.75 122
3327.88 125
3328.01 126
3328.14 128
3328.28 129
3328.41 130
3328.54 131
3328.67 132
3328.81 134
3328.94 135
3329.07 137
3329.20 138
3329.33 140
3329.47 142
3329.60 144
3329.73 146
3329.86 149
3330.00 152
3330.13 154
3330.26 155
3330.39 154
3330.53 152
3330.66 147
3330.79 141
3330.92 135
3331.06 128
3331.19 120
3331.32 114
3331.45 108
3331.58 103
3331.72 99
3331.85 97
3331.98 96
3332.11 97
3332.25 99
3332.38 101
3332.51 105
3332.64 107
3332.78 110
3332.91 112
3333.04 113
3333.17 113
3333.31 111
3333.44 110
3333.57 107
3333.70 105
3333.83 102
3333.97 100
3334.10 97
3334.23 95
3334.36 93
3334.50 91
3334.63 89
3334.76 88
3334.89 88
3335.03 88
3335.16 89
3335.29 90
3335.42 91
3335.56 92
3335.69 93
3335.82 95
3335.95 98
3336.09 101
3336.22 105
3336.35 108
3336.48 110
3336.62 111
3336.75 109
3336.88 105
3337.01 100
3337.15 93
3337.28 88
3337.41 83
3337.54 81
3337.68 82
3337.81 85
3337.94 89
3338.07 95
3338.21 100
3338.34 104
3338.47 106
3338.60 106
3338.74 105
3338.87 102
3339.00 99
3339.13 97
3339.27 95
3339.40 96
3339.53 97
3339.66 100
3339.80 102
3339.93 104
3340.06 105
3340.19 104
3340.33 102
3340.46 100
3340.59 97
3340.72 96
3340.86 96
3340.99 98
3341.12 101
3341.25 104
3341.39 107
3341.52 110
3341.65 111
3341.78 111
3341.92 111
3342.05 111
3342.18 111
3342.31 111
3342.45 112
3342.58 112
3342.71 112
3342.84 112
3342.98 110
3343.11 108
3343.24 105
3343.37 101
3343.51 98
3343.64 95
3343.77 92
3343.90 90
3344.04 88
3344.17 87
3344.30 87
3344.44 87
3344.57 88
3344.70 89
3344.83 91
3344.97 93
3345.10 96
3345.23 99
3345.36 103
3345.50 107
3345.63 111
3345.76 115
3345.89 118
3346.03 120
3346.16 121
3346.29 121
3346.42 119
3346.56 117
3346.69 114
3346.82 110
3346.96 107
3347.09 104
3347.22 102
3347.35 100
3347.49 98
3347.62 98
3347.75 98
3347.88 99
3348.02 102
3348.15 105
3348.28 109
3348.41 113
3348.55 117
3348.68 122
3348.81 125
3348.95 127
3349.08 128
3349.21 128
3349.34 126
3349.48 122
3349.61 117
3349.74 111
3349.87 105
3350.01 100
3350.14 96
3350.27 94
3350.41 93
3350.54 94
3350.67 96
3350.80 97
3350.94 99
3351.07 99
3351.20 99
3351.33 98
3351.47 96
3351.60 95
3351.73 95
3351.87 97
3352.00 101
3352.13 105
3352.26 110
3352.40 113
3352.53 115
3352.66 115
3352.79 114
3352.93 112
3353.06 109
3353.19 107
3353.33 107
3353.46 107
3353.59 109
3353.72 112
3353.86 114
3353.99 116
3354.12 118
3354.26 118
3354.39 117
3354.52 115
3354.65 111
3354.79 107
3354.92 101
3355.05 95
3355.19 90
3355.32 87
3355.45 86
3355.58 88
3355.72 91
3355.85 97
3355.98 104
3356.12 110
3356.25 116
3356.38 121
3356.51 124
3356.65 126
3356.78 127
3356.91 127
3357.05 126
3357.18 125
3357.31 123
3357.44 120
3357.58 116
3357.71 112
3357.84 108
3357.98 104
3358.11 101
3358.24 100
3358.37 99
3358.51 100
3358.64 101
3358.77 102
3358.91 102
3359.04 101
3359.17 99
3359.30 96
3359.44 93
3359.57 90
3359.70 87
3359.84 85
3359.97 84
3360.10 86
3360.23 89
3360.37 94
3360.50 100
3360.63 107
3360.77 114
3360.90 121
3361.03 126
3361.16 130
3361.30 132
3361.43 133
3361.56 132
3361.70 130
3361.83 128
3361.96 126
3362.10 124
3362.23 122
3362.36 121
3362.49 121
3362.63 121
3362.76 122
3362.89 123
3363.03 124
3363.16 126
3363.29 128
3363.43 132
3363.56 135
3363.69 139
3363.82 143
3363.96 147
3364.09 149
3364.22 149
3364.36 149
3364.49 147
3364.62 146
3364.76 145
3364.89 146
3365.02 149
3365.15 153
3365.29 159
3365.42 167
3365.55 176
3365.69 186
3365.82 196
3365.95 206
3366.09 215
3366.22 224
3366.35 232
3366.48 239
3366.62 246
3366.75 253
3366.88 259
3367.02 266
3367.15 273
3367.28 279
3367.42 285
3367.55 290
3367.68 295
3367.82 297
3367.95 299
3368.08 299
3368.21 297
3368.35 294
3368.48 290
3368.61 285
3368.75 280
3368.88 274
3369.01 269
3369.15 263
3369.28 257
3369.41 252
3369.55 247
3369.68 243
3369.81 241
3369.94 240
3370.08 240
3370.21 240
3370.34 240
3370.48 238
3370.61 236
3370.74 232
3370.88 228
3371.01 223
3371.14 220
3371.28 218
3371.41 218
3371.54 218
3371.68 221
3371.81 224
3371.94 228
3372.07 232
3372.21 237
3372.34 240
3372.47 242
3372.61 241
3372.74 238
3372.87 233
3373.01 227
3373.14 219
3373.27 211
3373.41 203
3373.54 196
3373.67 188
3373.81 182
3373.94 175
3374.07 170
3374.21 165
3374.34 161
3374.47 158
3374.61 157
3374.74 156
3374.87 154
3375.01 152
3375.14 149
3375.27 145
3375.40 140
3375.54 135
3375.67 131
3375.80 127
3375.94 125
3376.07 125
3376.20 126
3376.34 129
3376.47 132
3376.60 136
3376.74 140
3376.87 143
3377.00 145
3377.14 145
3377.27 144
3377.40 141
3377.54 135
3377.67 128
3377.80 119
3377.94 110
3378.07 103
3378.20 96
3378.34 93
3378.47 92
3378.60 94
3378.74 98
3378.87 102
3379.00 107
3379.14 111
3379.27 113
3379.40 113
3379.54 113
3379.67 111
3379.80 111
3379.94 111
3380.07 112
3380.20 115
3380.34 117
3380.47 120
3380.60 121
3380.74 123
3380.87 123
3381.00 124
3381.14 125
3381.27 126
3381.40 129
3381.54 132
3381.67 134
3381.80 135
3381.94 135
3382.07 135
3382.20 135
3382.34 135
3382.47 137
3382.60 141
3382.74 145
3382.87 151
3383.00 156
3383.14 159
3383.27 162
3383.40 162
3383.54 162
3383.67 160
3383.80 157
3383.94 154
3384.07 151
3384.20 148
3384.34 144
3384.47 139
3384.60 134
3384.74 129
3384.87 123
3385.00 119
3385.14 115
3385.27 113
3385.40 113
3385.54 115
3385.67 118
3385.80 122
3385.94 126
3386.07 129
3386.20 131
3386.34 131
3386.47 131
3386.60 130
3386.74 129
3386.87 129
3387.01 130
3387.14 131
3387.27 133
3387.41 134
3387.54 135
3387.67 134
3387.81 131
3387.94 128
3388.07 124
3388.21 120
3388.34 117
3388.47 115
3388.61 113
3388.74 111
3388.87 110
3389.01 109
3389.14 107
3389.27 105
3389.41 102
3389.54 101
3389.67 99
3389.81 99
3389.94 99
3390.08 100
3390.21 102
3390.34 104
3390.48 106
3390.61 108
3390.74 109
3390.88 109
3391.01 109
3391.14 107
3391.28 106
3391.41 105
3391.54 104
3391.68 104
3391.81 106
3391.94 109
3392.08 113
3392.21 118
3392.35 122
3392.48 125
3392.61 126
3392.75 126
3392.88 125
3393.01 122
3393.15 119
3393.28 115
3393.41 113
3393.55 111
3393.68 110
3393.81 110
3393.95 112
3394.08 114
3394.22 117
3394.35 120
3394.48 123
3394.62 125
3394.75 127
3394.88 128
3395.02 128
3395.15 127
3395.28 124
3395.42 120
3395.55 116
3395.68 112
3395.82 108
3395.95 106
3396.09 105
3396.22 106
3396.35 107
3396.49 108
3396.62 109
3396.75 109
3396.89 108
3397.02 105
3397.15 103
3397.29 101
3397.42 101
3397.56 103
3397.69 108
3397.82 116
3397.96 126
3398.09 138
3398.22 149
3398.36 159
3398.49 165
3398.63 169
3398.76 170
3398.89 169
3399.03 167
3399.16 164
3399.29 162
3399.43 161
3399.56 162
3399.69 163
3399.83 166
3399.96 168
3400.10 169
3400.23 168
3400.36 165
3400.50 159
3400.63 151
3400.76 142
3400.90 132
3401.03 123
3401.17 115
3401.30 109
3401.43 105
3401.57 103
3401.70 104
3401.83 108
3401.97 113
3402.10 119
3402.24 125
3402.37 132
3402.50 138
3402.64 144
3402.77 148
3402.90 152
3403.04 154
3403.17 156
3403.31 157
3403.44 157
3403.57 157
3403.71 158
3403.84 161
3403.97 166
3404.11 172
3404.24 180
3404.38 189
3404.51 198
3404.64 207
3404.78 214
3404.91 220
3405.05 224
3405.18 228
3405.31 231
3405.45 235
3405.58 238
3405.71 242
3405.85 245
3405.98 248
3406.12 251
3406.25 254
3406.38 256
3406.52 258
3406.65 260
3406.78 262
3406.92 264
3407.05 266
3407.19 268
3407.32 270
3407.45 273
3407.59 275
3407.72 276
3407.86 275
3407.99 272
3408.12 266
3408.26 259
3408.39 249
3408.52 238
3408.66 228
3408.79 219
3408.93 211
3409.06 204
3409.19 198
3409.33 192
3409.46 187
3409.60 183
3409.73 180
3409.86 178
3410.00 177
3410.13 179
3410.27 184
3410.40 190
3410.53 196
3410.67 203
3410.80 208
3410.94 210
3411.07 209
3411.20 206
3411.34 200
3411.47 193
3411.60 186
3411.74 180
3411.87 176
3412.01 175
3412.14 175
3412.27 177
3412.41 178
3412.54 180
3412.68 181
3412.81 182
3412.94 183
3413.08 183
3413.21 183
3413.35 183
3413.48 184
3413.61 185
3413.75 186
3413.88 187
3414.02 189
3414.15 190
3414.28 190
3414.42 189
3414.55 186
3414.69 182
3414.82 177
3414.95 170
3415.09 162
3415.22 155
3415.36 148
3415.49 142
3415.62 137
3415.76 134
3415.89 133
3416.03 132
3416.16 132
3416.29 133
3416.43 133
3416.56 134
3416.70 136
3416.83 139
3416.96 144
3417.10 150
3417.23 156
3417.37 162
3417.50 167
3417.63 168
3417.77 167
3417.90 163
3418.04 157
3418.17 152
3418.30 147
3418.44 144
3418.57 144
3418.71 146
3418.84 148
3418.98 150
3419.11 151
3419.24 151
3419.38 149
3419.51 145
3419.65 141
3419.78 137
3419.91 133
3420.05 130
3420.18 127
3420.32 125
3420.45 123
3420.58 123
3420.72 124
3420.85 127
3420.99 133
3421.12 140
3421.25 149
3421.39 158
3421.52 168
3421.66 175
3421.79 179
3421.93 180
3422.06 177
3422.19 172
3422.33 166
3422.46 159
3422.60 152
3422.73 148
3422.86 145
3423.00 145
3423.13 146
3423.27 148
3423.40 150
3423.54 152
3423.67 154
3423.80 154
3423.94 153
3424.07 151
3424.21 148
3424.34 144
3424.47 141
3424.61 137
3424.74 134
3424.88 130
3425.01 127
3425.15 123
3425.28 120
3425.41 118
3425.55 118
3425.68 119
3425.82 122
3425.95 125
3426.09 128
3426.22 130
3426.35 132
3426.49 132
3426.62 132
3426.76 132
3426.89 133
3427.02 134
3427.16 136
3427.29 140
3427.43 145
3427.56 150
3427.70 156
3427.83 161
3427.96 166
3428.10 169
3428.23 171
3428.37 171
3428.50 170
3428.64 169
3428.77 167
3428.90 165
3429.04 164
3429.17 163
3429.31 162
3429.44 162
3429.58 162
3429.71 163
3429.84 165
3429.98 168
3430.11 170
3430.25 173
3430.38 175
3430.52 177
3430.65 179
3430.78 180
3430.92 181
3431.05 182
3431.19 183
3431.32 184
3431.46 184
3431.59 185
3431.72 186
3431.86 187
3431.99 189
3432.13 192
3432.26 196
3432.40 202
3432.53 209
3432.67 216
3432.80 224
3432.93 232
3433.07 238
3433.20 244
3433.34 248
3433.47 251
3433.61 253
3433.74 255
3433.87 257
3434.01 259
3434.14 261
3434.28 264
3434.41 266
3434.55 266
3434.68 265
3434.81 262
3434.95 256
3435.08 248
3435.22 237
3435.35 226
3435.49 214
3435.62 202
3435.76 193
3435.89 185
3436.02 179
3436.16 176
3436.29 175
3436.43 176
3436.56 177
3436.70 180
3436.83 183
3436.97 185
3437.10 186
3437.23 186
3437.37 184
3437.50 181
3437.64 178
3437.77 175
3437.91 172
3438.04 170
3438.18 168
3438.31 166
3438.44 164
3438.58 161
3438.71 159
3438.85 156
3438.98 154
3439.12 152
3439.25 151
3439.39 152
3439.52 155
3439.65 159
3439.79 165
3439.92 173
3440.06 181
3440.19 189
3440.33 195
3440.46 200
3440.60 201
3440.73 200
3440.87 198
3441.00 194
3441.13 190
3441.27 187
3441.40 184
3441.54 183
3441.67 182
3441.81 182
3441.94 183
3442.08 184
3442.21 185
3442.34 186
3442.48 184
3442.61 182
3442.75 178
3442.88 173
3443.02 168
3443.15 164
3443.29 160
3443.42 157
3443.56 155
3443.69 154
3443.83 153
3443.96 152
3444.09 150
3444.23 147
3444.36 143
3444.50 137
3444.63 131
3444.77 123
3444.90 116
3445.04 108
3445.17 101
3445.31 96
3445.44 92
3445.57 90
3445.71 89
3445.84 89
3445.98 91
3446.11 92
3446.25 94
3446.38 96
3446.52 97
3446.65 100
3446.79 103
3446.92 107
3447.06 112
3447.19 117
3447.32 122
3447.46 125
3447.59 126
3447.73 126
3447.86 124
3448.00 122
3448.13 119
3448.27 117
3448.40 115
3448.54 114
3448.67 113
3448.81 112
3448.94 110
3449.08 109
3449.21 109
3449.34 110
3449.48 112
3449.61 115
3449.75 117
3449.88 118
3450.02 118
3450.15 118
3450.29 117
3450.42 117
3450.56 118
3450.69 122
3450.83 126
3450.96 132
3451.10 137
3451.23 143
3451.36 147
3451.50 150
3451.63 153
3451.77 155
3451.90 156
3452.04 158
3452.17 159
3452.31 159
3452.44 158
3452.58 156
3452.71 153
3452.85 150
3452.98 145
3453.12 141
3453.25 137
3453.39 132
3453.52 129
3453.66 127
3453.79 125
3453.93 125
3454.06 127
3454.19 129
3454.33 132
3454.46 134
3454.60 136
3454.73 136
3454.87 135
3455.00 133
3455.14 130
3455.27 126
3455.41 123
3455.54 120
3455.68 118
3455.81 118
3455.95 119
3456.08 121
3456.22 123
3456.35 124
3456.49 124
3456.62 123
3456.76 121
3456.89 120
3457.03 119
3457.16 119
3457.29 121
3457.43 124
3457.56 128
3457.70 130
3457.83 131
3457.97 130
3458.10 127
3458.24 123
3458.37 118
3458.51 113
3458.64 110
3458.78 107
3458.91 106
3459.05 107
3459.18 108
3459.32 110
3459.45 113
3459.59 114
3459.72 116
3459.86 117
3459.99 118
3460.13 119
3460.26 122
3460.40 125
3460.53 129
3460.67 133
3460.80 137
3460.94 140
3461.07 142
3461.21 144
3461.34 145
3461.48 145
3461.61 143
3461.75 141
3461.88 138
3462.02 133
3462.15 128
3462.29 123
3462.42 118
3462.56 113
3462.69 110
3462.83 108
3462.96 109
3463.10 111
3463.23 114
3463.36 119
3463.50 124
3463.63 128
3463.77 132
3463.90 135
3464.04 137
3464.17 139
3464.31 139
3464.44 139
3464.58 138
3464.71 137
3464.85 136
3464.98 135
3465.12 134
3465.25 132
3465.39 130
3465.52 126
3465.66 123
3465.79 119
3465.93 116
3466.06 114
3466.20 114
3466.33 116
3466.47 120
3466.60 125
3466.74 131
3466.87 137
3467.01 144
3467.14 151
3467.28 159
3467.41 168
3467.55 176
3467.68 183
3467.82 187
3467.95 189
3468.09 186
3468.22 182
3468.36 175
3468.49 167
3468.63 159
3468.77 153
3468.90 148
3469.04 144
3469.17 141
3469.31 140
3469.44 141
3469.58 143
3469.71 148
3469.85 155
3469.98 163
3470.12 172
3470.25 180
3470.39 187
3470.52 192
3470.66 196
3470.79 198
3470.93 199
3471.06 199
3471.20 196
3471.33 193
3471.47 187
3471.60 181
3471.74 173
3471.87 165
3472.01 158
3472.14 151
3472.28 146
3472.41 141
3472.55 138
3472.68 136
3472.82 133
3472.95 131
3473.09 128
3473.22 125
3473.36 122
3473.49 119
3473.63 117
3473.76 116
3473.90 117
3474.03 119
3474.17 124
3474.30 129
3474.44 135
3474.57 140
3474.71 145
3474.85 149
3474.98 151
3475.12 152
3475.25 152
3475.39 151
3475.52 148
3475.66 143
3475.79 138
3475.93 133
3476.06 128
3476.20 125
3476.33 125
3476.47 126
3476.60 129
3476.74 133
3476.87 136
3477.01 137
3477.14 135
3477.28 132
3477.41 126
3477.55 119
3477.68 112
3477.82 106
3477.95 102
3478.09 100
3478.23 99
3478.36 100
3478.50 101
3478.63 102
3478.77 103
3478.90 104
3479.04 104
3479.17 104
3479.31 105
3479.44 106
3479.58 108
3479.71 111
3479.85 114
3479.98 118
3480.12 121
3480.25 124
3480.39 126
3480.52 127
3480.66 127
3480.80 126
3480.93 123
3481.07 119
3481.20 114
3481.34 109
3481.47 104
3481.61 100
3481.74 97
3481.88 96
3482.01 97
3482.15 100
3482.28 104
3482.42 108
3482.55 113
3482.69 117
3482.82 120
3482.96 122
3483.10 122
3483.23 122
3483.37 121
3483.50 119
3483.64 116
3483.77 114
3483.91 112
3484.04 110
3484.18 109
3484.31 109
3484.45 110
3484.58 111
3484.72 114
3484.86 116
3484.99 118
3485.13 119
3485.26 119
3485.40 119
3485.53 119
3485.67 119
3485.80 120
3485.94 122
3486.07 123
3486.21 125
3486.34 127
3486.48 128
3486.62 129
3486.75 130
3486.89 132
3487.02 134
3487.16 137
3487.29 139
3487.43 141
3487.56 141
3487.70 140
3487.83 137
3487.97 133
3488.10 129
3488.24 125
3488.38 122
3488.51 121
3488.65 121
3488.78 122
3488.92 123
3489.05 124
3489.19 124
3489.32 123
3489.46 121
3489.59 118
3489.73 115
3489.87 111
3490.00 107
3490.14 103
3490.27 99
3490.41 97
3490.54 95
3490.68 94
3490.81 93
3490.95 94
3491.08 95
3491.22 97
3491.36 101
3491.49 105
3491.63 111
3491.76 118
3491.90 125
3492.03 132
3492.17 138
3492.30 143
3492.44 147
3492.58 149
3492.71 149
3492.85 148
3492.98 146
3493.12 144
3493.25 143
3493.39 141
3493.52 140
3493.66 138
3493.80 137
3493.93 135
3494.07 132
3494.20 130
3494.34 127
3494.47 125
3494.61 123
3494.74 121
3494.88 119
3495.02 118
3495.15 118
3495.29 121
3495.42 125
3495.56 131
3495.69 139
3495.83 146
3495.96 153
3496.10 158
3496.24 161
3496.37 161
3496.51 160
3496.64 157
3496.78 155
3496.91 154
3497.05 154
3497.18 155
3497.32 157
3497.46 159
3497.59 162
3497.73 164
3497.86 166
3498.00 166
3498.13 165
3498.27 163
3498.40 161
3498.54 158
3498.68 157
3498.81 157
3498.95 158
3499.08 161
3499.22 166
3499.35 170
3499.49 175
3499.63 178
3499.76 180
3499.90 181
3500.03 181
3500.17 180
3500.30 177
3500.44 173
3500.58 167
3500.71 162
3500.85 156
3500.98 151
3501.12 147
3501.25 144
3501.39 142
3501.53 142
3501.66 142
3501.80 143
3501.93 143
3502.07 144
3502.20 145
3502.34 146
3502.48 147
3502.61 148
3502.75 149
3502.88 149
3503.02 149
3503.15 147
3503.29 145
3503.43 142
3503.56 139
3503.70 135
3503.83 132
3503.97 129
3504.10 125
3504.24 122
3504.38 119
3504.51 117
3504.65 115
3504.78 114
3504.92 114
3505.05 115
3505.19 115
3505.33 114
3505.46 112
3505.60 109
3505.73 105
3505.87 102
3506.00 100
3506.14 98
3506.28 99
3506.41 100
3506.55 102
3506.68 105
3506.82 107
3506.95 108
3507.09 108
3507.23 108
3507.36 107
3507.50 106
3507.63 105
3507.77 106
3507.91 107
3508.04 110
3508.18 113
3508.31 116
3508.45 120
3508.58 123
3508.72 125
3508.86 127
3508.99 129
3509.13 131
3509.26 134
3509.40 137
3509.54 139
3509.67 140
3509.81 140
3509.94 139
3510.08 135
3510.21 130
3510.35 124
3510.49 118
3510.62 112
3510.76 106
3510.89 102
3511.03 98
3511.17 96
3511.30 95
3511.44 94
3511.57 94
3511.71 94
3511.85 95
3511.98 97
3512.12 98
3512.25 100
3512.39 102
3512.52 105
3512.66 108
3512.80 111
3512.93 114
3513.07 118
3513.20 122
3513.34 127
3513.48 132
3513.61 137
3513.75 142
3513.88 148
3514.02 154
3514.16 161
3514.29 168
3514.43 176
3514.56 184
3514.70 191
3514.84 196
3514.97 198
3515.11 199
3515.24 197
3515.38 193
3515.52 189
3515.65 186
3515.79 185
3515.92 186
3516.06 189
3516.20 193
3516.33 199
3516.47 205
3516.60 212
3516.74 220
3516.88 227
3517.01 234
3517.15 241
3517.28 247
3517.42 252
3517.56 257
3517.69 260
3517.83 263
3517.96 264
3518.10 264
3518.24 263
3518.37 260
3518.51 256
3518.64 251
3518.78 245
3518.92 239
3519.05 233
3519.19 228
3519.32 224
3519.46 220
3519.60 218
3519.73 217
3519.87 216
3520.00 216
3520.14 216
3520.28 216
3520.41 215
3520.55 211
3520.68 206
3520.82 198
3520.96 189
3521.09 180
3521.23 170
3521.36 163
3521.50 157
3521.64 155
3521.77 154
3521.91 154
3522.04 156
3522.18 157
3522.32 158
3522.45 158
3522.59 158
3522.72 157
3522.86 157
3523.00 157
3523.13 156
3523.27 156
3523.41 156
3523.54 156
3523.68 156
3523.81 156
3523.95 156
3524.09 157
3524.22 160
3524.36 164
3524.49 170
3524.63 177
3524.77 184
3524.90 189
3525.04 192
3525.18 192
3525.31 188
3525.45 182
3525.58 173
3525.72 165
3525.86 159
3525.99 155
3526.13 153
3526.26 154
3526.40 157
3526.54 161
3526.67 163
3526.81 165
3526.95 166
3527.08 165
3527.22 163
3527.35 161
3527.49 158
3527.63 155
3527.76 152
3527.90 149
3528.03 145
3528.17 142
3528.31 138
3528.44 134
3528.58 130
3528.72 126
3528.85 123
3528.99 120
3529.12 118
3529.26 118
3529.40 119
3529.53 120
3529.67 123
3529.81 126
3529.94 129
3530.08 132
3530.21 135
3530.35 137
3530.49 137
3530.62 137
3530.76 135
3530.90 133
3531.03 131
3531.17 131
3531.30 131
3531.44 132
3531.58 133
3531.71 133
3531.85 133
3531.99 133
3532.12 132
3532.26 132
3532.39 134
3532.53 137
3532.67 141
3532.80 145
3532.94 148
3533.08 149
3533.21 147
3533.35 144
3533.49 140
3533.62 134
3533.76 128
3533.89 123
3534.03 117
3534.17 112
3534.30 108
3534.44 104
3534.58 100
3534.71 98
3534.85 98
3534.98 99
3535.12 103
3535.26 107
3535.39 111
3535.53 115
3535.67 117
3535.80 117
3535.94 116
3536.08 114
3536.21 111
3536.35 109
3536.48 108
3536.62 107
3536.76 108
3536.89 109
3537.03 111
3537.17 112
3537.30 114
3537.44 116
3537.58 118
3537.71 121
3537.85 123
3537.98 126
3538.12 127
3538.26 129
3538.39 130
3538.53 131
3538.67 132
3538.80 134
3538.94 135
3539.08 136
3539.21 135
3539.35 133
3539.49 131
3539.62 127
3539.76 124
3539.89 121
3540.03 118
3540.17 117
3540.30 115
3540.44 115
3540.58 114
3540.71 114
3540.85 113
3540.99 111
3541.12 108
3541.26 104
3541.40 101
3541.53 98
3541.67 96
3541.80 97
3541.94 99
3542.08 103
3542.21 108
3542.35 112
3542.49 115
3542.62 116
3542.76 116
3542.90 115
3543.03 114
3543.17 112
3543.31 110
3543.44 109
3543.58 107
3543.72 105
3543.85 102
3543.99 99
3544.13 97
3544.26 95
3544.40 94
3544.53 93
3544.67 93
3544.81 92
3544.94 91
3545.08 90
3545.22 88
3545.35 87
3545.49 87
3545.63 89
3545.76 93
3545.90 99
3546.04 107
3546.17 115
3546.31 121
3546.45 126
3546.58 126
3546.72 124
3546.86 119
3546.99 113
3547.13 106
3547.27 101
3547.40 97
3547.54 96
3547.68 96
3547.81 97
3547.95 99
3548.09 101
3548.22 102
3548.36 102
3548.50 102
3548.63 102
3548.77 102
3548.90 101
3549.04 101
3549.18 101
3549.31 102
3549.45 102
3549.59 102
3549.72 102
3549.86 101
3550.00 100
3550.13 98
3550.27 96
3550.41 94
3550.54 92
3550.68 91
3550.82 90
3550.95 91
3551.09 93
3551.23 96
3551.36 99
3551.50 103
3551.64 107
3551.77 111
3551.91 114
3552.05 117
3552.18 118
3552.32 118
3552.46 117
3552.59 114
3552.73 110
3552.87 105
3553.00 100
3553.14 97
3553.28 94
3553.41 94
3553.55 95
3553.69 99
3553.82 103
3553.96 109
3554.10 114
3554.23 118
3554.37 120
3554.51 119
3554.64 118
3554.78 114
3554.92 110
3555.05 106
3555.19 101
3555.33 96
3555.47 91
3555.60 85
3555.74 80
3555.88 75
3556.01 70
3556.15 66
3556.29 64
3556.42 63
3556.56 65
3556.70 68
3556.83 73
3556.97 78
3557.11 83
3557.24 88
3557.38 93
3557.52 96
3557.65 98
3557.79 100
3557.93 102
3558.06 104
3558.20 106
3558.34 108
3558.47 110
3558.61 110
3558.75 110
3558.88 108
3559.02 106
3559.16 103
3559.29 101
3559.43 100
3559.57 102
3559.71 105
3559.84 110
3559.98 116
3560.12 123
3560.25 128
3560.39 132
3560.53 133
3560.66 132
3560.80 129
3560.94 123
3561.07 117
3561.21 109
3561.35 103
3561.48 97
3561.62 94
3561.76 91
3561.89 90
3562.03 91
3562.17 92
3562.31 93
3562.44 94
3562.58 95
3562.72 96
3562.85 97
3562.99 97
3563.13 97
3563.26 96
3563.40 96
3563.54 96
3563.67 95
3563.81 95
3563.95 95
3564.08 96
3564.22 97
3564.36 100
3564.50 102
3564.63 105
3564.77 108
3564.91 110
3565.04 111
3565.18 111
3565.32 112
3565.45 112
3565.59 113
3565.73 115
3565.86 116
3566.00 118
3566.14 120
3566.28 121
3566.41 122
3566.55 122
3566.69 121
3566.82 120
3566.96 117
3567.10 113
3567.23 108
3567.37 103
3567.51 99
3567.64 95
3567.78 92
3567.92 91
3568.06 90
3568.19 92
3568.33 94
3568.47 97
3568.60 100
3568.74 104
3568.88 107
3569.01 110
3569.15 111
3569.29 111
3569.43 110
3569.56 108
3569.70 108
3569.84 108
3569.97 109
3570.11 112
3570.25 114
3570.38 117
3570.52 119
3570.66 120
3570.80 121
3570.93 120
3571.07 119
3571.21 117
3571.34 115
3571.48 112
3571.62 110
3571.75 107
3571.89 105
3572.03 104
3572.17 104
3572.30 104
3572.44 105
3572.58 106
3572.71 106
3572.85 105
3572.99 102
3573.13 100
3573.26 97
3573.40 96
3573.54 96
3573.67 97
3573.81 100
3573.95 103
3574.09 106
3574.22 108
3574.36 110
3574.50 110
3574.63 110
3574.77 109
3574.91 108
3575.04 107
3575.18 106
3575.32 105
3575.46 104
3575.59 103
3575.73 103
3575.87 103
3576.00 105
3576.14 109
3576.28 115
3576.42 122
3576.55 129
3576.69 136
3576.83 141
3576.96 144
3577.10 145
3577.24 143
3577.38 139
3577.51 133
3577.65 127
3577.79 120
3577.92 113
3578.06 108
3578.20 103
3578.34 100
3578.47 99
3578.61 99
3578.75 100
3578.88 103
3579.02 106
3579.16 110
3579.30 114
3579.43 119
3579.57 123
3579.71 127
3579.85 130
3579.98 132
3580.12 133
3580.26 133
3580.39 133
3580.53 131
3580.67 129
3580.81 126
3580.94 124
3581.08 123
3581.22 123
3581.35 123
3581.49 124
3581.63 126
3581.77 128
3581.90 129
3582.04 130
3582.18 129
3582.32 127
3582.45 124
3582.59 120
3582.73 116
3582.86 113
3583.00 112
3583.14 112
3583.28 114
3583.41 117
3583.55 122
3583.69 127
3583.83 131
3583.96 134
3584.10 136
3584.24 135
3584.37 132
3584.51 128
3584.65 124
3584.79 121
3584.92 119
3585.06 119
3585.20 120
3585.34 122
3585.47 124
3585.61 125
3585.75 125
3585.88 125
3586.02 125
3586.16 126
3586.30 127
3586.43 128
3586.57 130
3586.71 130
3586.85 129
3586.98 127
3587.12 123
3587.26 118
3587.40 113
3587.53 108
3587.67 104
3587.81 100
3587.94 98
3588.08 96
3588.22 95
3588.36 95
3588.49 96
3588.63 98
3588.77 100
3588.91 102
3589.04 103
3589.18 105
3589.32 105
3589.46 106
3589.59 105
3589.73 103
3589.87 101
3590.01 98
3590.14 94
3590.28 90
3590.42 86
3590.55 83
3590.69 81
3590.83 81
3590.97 82
3591.10 83
3591.24 85
3591.38 87
3591.52 88
3591.65 89
3591.79 90
3591.93 90
3592.07 92
3592.20 95
3592.34 99
3592.48 104
3592.62 110
3592.75 116
3592.89 122
3593.03 125
3593.17 127
3593.30 126
3593.44 123
3593.58 119
3593.72 115
3593.85 110
3593.99 107
3594.13 104
3594.27 103
3594.40 102
3594.54 102
3594.68 101
3594.82 100
3594.95 98
3595.09 95
3595.23 92
3595.37 88
3595.50 86
3595.64 84
3595.78 84
3595.92 85
3596.05 87
3596.19 89
3596.33 90
3596.47 91
3596.60 91
3596.74 91
3596.88 92
3597.02 93
3597.15 94
3597.29 96
3597.43 98
3597.57 99
3597.70 100
3597.84 100
3597.98 99
3598.12 98
3598.25 96
3598.39 93
3598.53 90
3598.67 87
3598.80 84
3598.94 83
3599.08 84
3599.22 86
3599.35 89
3599.49 94
3599.63 99
3599.77 103
3599.90 106
3600.04 108
3600.18 109
3600.32 110
3600.46 111
3600.59 114
3600.73 118
3600.87 123
3601.01 128
3601.14 132
3601.28 136
3601.42 138
3601.56 138
3601.69 136
3601.83 135
3601.97 133
3602.11 131
3602.24 129
3602.38 128
3602.52 126
3602.66 123
3602.79 120
3602.93 117
3603.07 114
3603.21 111
3603.35 109
3603.48 108
3603.62 106
3603.76 106
3603.90 105
3604.03 104
3604.17 103
3604.31 102
3604.45 101
3604.58 100
3604.72 100
3604.86 100
3605.00 101
3605.13 103
3605.27 107
3605.41 111
3605.55 116
3605.69 120
3605.82 122
3605.96 123
3606.10 120
3606.24 116
3606.37 110
3606.51 104
3606.65 98
3606.79 94
3606.92 91
3607.06 91
3607.20 91
3607.34 93
3607.48 94
3607.61 95
3607.75 95
3607.89 94
3608.03 92
3608.16 89
3608.30 85
3608.44 82
3608.58 79
3608.72 76
3608.85 75
3608.99 75
3609.13 76
3609.27 79
3609.40 83
3609.54 86
3609.68 89
3609.82 90
3609.96 90
3610.09 88
3610.23 87
3610.37 85
3610.51 84
3610.64 84
3610.78 86
3610.92 89
3611.06 93
3611.20 97
3611.33 100
3611.47 102
3611.61 104
3611.75 105
3611.88 105
3612.02 105
3612.16 105
3612.30 104
3612.44 104
3612.57 104
3612.71 104
3612.85 104
3612.99 104
3613.12 104
3613.26 104
3613.40 104
3613.54 105
3613.68 106
3613.81 107
3613.95 109
3614.09 110
3614.23 111
3614.37 112
3614.50 111
3614.64 109
3614.78 107
3614.92 103
3615.05 99
3615.19 94
3615.33 90
3615.47 87
3615.61 84
3615.74 82
3615.88 81
3616.02 80
3616.16 79
3616.30 78
3616.43 77
3616.57 76
3616.71 75
3616.85 75
3616.99 76
3617.12 77
3617.26 79
3617.40 82
3617.54 85
3617.68 86
3617.81 87
3617.95 87
3618.09 87
3618.23 86
3618.36 85
3618.50 84
3618.64 85
3618.78 86
3618.92 88
3619.05 90
3619.19 93
3619.33 94
3619.47 96
3619.61 96
3619.74 95
3619.88 94
3620.02 92
3620.16 90
3620.30 88
3620.43 85
3620.57 82
3620.71 79
3620.85 75
3620.99 72
3621.12 70
3621.26 70
3621.40 71
3621.54 76
3621.68 82
3621.81 90
3621.95 97
3622.09 104
3622.23 109
3622.37 111
3622.50 112
3622.64 110
3622.78 108
3622.92 104
3623.06 100
3623.19 96
3623.33 91
3623.47 87
3623.61 84
3623.75 83
3623.88 82
3624.02 83
3624.16 86
3624.30 89
3624.44 92
3624.57 94
3624.71 95
3624.85 94
3624.99 92
3625.13 89
3625.26 86
3625.40 81
3625.54 77
3625.68 73
3625.82 69
3625.96 66
3626.09 64
3626.23 62
3626.37 62
3626.51 62
3626.65 63
3626.78 65
3626.92 67
3627.06 70
3627.20 73
3627.34 77
3627.47 80
3627.61 84
3627.75 86
3627.89 88
3628.03 88
3628.16 87
3628.30 85
3628.44 84
3628.58 83
3628.72 82
3628.86 82
3628.99 82
3629.13 82
3629.27 83
3629.41 84
3629.55 85
3629.68 88
3629.82 91
3629.96 96
3630.10 100
3630.24 104
3630.38 107
3630.51 108
3630.65 108
3630.79 107
3630.93 104
3631.07 100
3631.20 96
3631.34 92
3631.48 89
3631.62 85
3631.76 83
3631.90 82
3632.03 81
3632.17 81
3632.31 82
3632.45 84
3632.59 85
3632.72 87
3632.86 89
3633.00 90
3633.14 91
3633.28 92
3633.42 93
3633.55 94
3633.69 95
3633.83 96
3633.97 97
3634.11 97
3634.25 96
3634.38 95
3634.52 93
3634.66 91
3634.80 89
3634.94 88
3635.07 87
3635.21 86
3635.35 87
3635.49 88
3635.63 90
3635.77 91
3635.90 92
3636.04 92
3636.18 90
3636.32 88
3636.46 87
3636.60 88
3636.73 90
3636.87 93
3637.01 97
3637.15 101
3637.29 103
3637.43 103
3637.56 102
3637.70 99
3637.84 96
3637.98 92
3638.12 90
3638.26 88
3638.39 87
3638.53 87
3638.67 87
3638.81 87
3638.95 87
3639.09 86
3639.22 85
3639.36 83
3639.50 80
3639.64 77
3639.78 74
3639.92 72
3640.05 70
3640.19 70
3640.33 72
3640.47 76
3640.61 82
3640.75 88
3640.88 94
3641.02 100
3641.16 104
3641.30 105
3641.44 106
3641.58 104
3641.71 102
3641.85 100
3641.99 98
3642.13 96
3642.27 95
3642.41 95
3642.54 96
3642.68 98
3642.82 99
3642.96 101
3643.10 103
3643.24 105
3643.37 106
3643.51 107
3643.65 109
3643.79 110
3643.93 112
3644.07 115
3644.21 117
3644.34 118
3644.48 117
3644.62 115
3644.76 111
3644.90 106
3645.04 101
3645.17 96
3645.31 93
3645.45 91
3645.59 91
3645.73 93
3645.87 96
3646.01 100
3646.14 103
3646.28 106
3646.42 108
3646.56 109
3646.70 108
3646.84 107
3646.97 106
3647.11 105
3647.25 105
3647.39 104
3647.53 104
3647.67 104
3647.81 104
3647.94 105
3648.08 105
3648.22 105
3648.36 104
3648.50 103
3648.64 102
3648.77 101
3648.91 99
3649.05 98
3649.19 97
3649.33 97
3649.47 97
3649.61 99
3649.74 102
3649.88 104
3650.02 107
3650.16 109
3650.30 110
3650.44 110
3650.58 110
3650.71 111
3650.85 112
3650.99 115
3651.13 119
3651.27 123
3651.41 127
3651.55 130
3651.68 132
3651.82 132
3651.96 132
3652.10 132
3652.24 132
3652.38 132
3652.52 133
3652.65 134
3652.79 135
3652.93 134
3653.07 132
3653.21 129
3653.35 124
3653.49 120
3653.62 115
3653.76 111
3653.90 108
3654.04 105
3654.18 101
3654.32 97
3654.46 93
3654.59 89
3654.73 86
3654.87 84
3655.01 84
3655.15 86
3655.29 90
3655.43 94
3655.57 97
3655.70 101
3655.84 103
3655.98 105
3656.12 107
3656.26 108
3656.40 110
3656.54 113
3656.67 115
3656.81 117
3656.95 120
3657.09 121
3657.23 123
3657.37 125
3657.51 128
3657.65 131
3657.78 135
3657.92 139
3658.06 141
3658.20 143
3658.34 143
3658.48 141
3658.62 138
3658.75 133
3658.89 129
3659.03 125
3659.17 123
3659.31 124
3659.45 125
3659.59 129
3659.73 133
3659.86 137
3660.00 140
3660.14 142
3660.28 144
3660.42 146
3660.56 148
3660.70 150
3660.84 152
3660.97 154
3661.11 155
3661.25 155
3661.39 153
3661.53 150
3661.67 145
3661.81 139
3661.95 132
3662.08 125
3662.22 119
3662.36 114
3662.50 110
3662.64 107
3662.78 104
3662.92 101
3663.06 98
3663.19 94
3663.33 91
3663.47 88
3663.61 85
3663.75 83
3663.89 82
3664.03 82
3664.17 83
3664.31 85
3664.44 87
3664.58 90
3664.72 93
3664.86 96
3665.00 98
3665.14 100
3665.28 101
3665.42 102
3665.55 102
3665.69 101
3665.83 99
3665.97 98
3666.11 95
3666.25 92
3666.39 89
3666.53 86
3666.67 83
3666.80 82
3666.94 81
3667.08 83
3667.22 86
3667.36 90
3667.50 96
3667.64 101
3667.78 107
3667.92 111
3668.05 114
3668.19 116
3668.33 117
3668.47 118
3668.61 118
3668.75 120
3668.89 121
3669.03 123
3669.17 126
3669.30 128
3669.44 131
3669.58 133
3669.72 134
3669.86 134
3670.00 134
3670.14 133
3670.28 130
3670.42 127
3670.55 124
3670.69 120
3670.83 117
3670.97 114
3671.11 111
3671.25 108
3671.39 106
3671.53 104
3671.67 102
3671.80 100
3671.94 99
3672.08 97
3672.22 94
3672.36 91
3672.50 89
3672.64 86
3672.78 85
3672.92 85
3673.06 86
3673.19 88
3673.33 90
3673.47 93
3673.61 95
3673.75 96
3673.89 96
3674.03 96
3674.17 96
3674.31 96
3674.45 96
3674.58 96
3674.72 97
3674.86 98
3675.00 99
3675.14 99
3675.28 100
3675.42 100
3675.56 99
3675.70 99
3675.84 98
3675.97 98
3676.11 98
3676.25 97
3676.39 97
3676.53 97
3676.67 96
3676.81 94
3676.95 91
3677.09 87
3677.23 83
3677.37 79
3677.50 75
3677.64 72
3677.78 70
3677.92 70
3678.06 70
3678.20 73
3678.34 76
3678.48 79
3678.62 81
3678.76 83
3678.89 84
3679.03 85
3679.17 85
3679.31 85
3679.45 85
3679.59 85
3679.73 84
3679.87 84
3680.01 84
3680.15 83
3680.29 83
3680.43 83
3680.56 84
3680.70 86
3680.84 88
3680.98 91
3681.12 94
3681.26 96
3681.40 99
3681.54 102
3681.68 105
3681.82 108
3681.96 110
3682.09 112
3682.23 113
3682.37 112
3682.51 111
3682.65 109
3682.79 107
3682.93 105
3683.07 103
3683.21 101
3683.35 99
3683.49 96
3683.63 93
3683.76 89
3683.90 85
3684.04 83
3684.18 81
3684.32 81
3684.46 82
3684.60 84
3684.74 87
3684.88 90
3685.02 92
3685.16 93
3685.30 93
3685.44 92
3685.57 89
3685.71 87
3685.85 84
3685.99 81
3686.13 79
3686.27 77
3686.41 76
3686.55 75
3686.69 75
3686.83 74
3686.97 73
3687.11 72
3687.25 70
3687.38 69
3687.52 67
3687.66 65
3687.80 63
3687.94 61
3688.08 59
3688.22 58
3688.36 58
3688.50 59
3688.64 61
3688.78 64
3688.92 68
3689.06 71
3689.19 75
3689.33 78
3689.47 82
3689.61 86
3689.75 90
3689.89 95
3690.03 100
3690.17 104
3690.31 107
3690.45 109
3690.59 108
3690.73 106
3690.87 103
3691.01 100
3691.14 96
3691.28 93
3691.42 91
3691.56 91
3691.70 93
3691.84 96
3691.98 101
3692.12 106
3692.26 111
3692.40 116
3692.54 118
3692.68 119
3692.82 119
3692.96 117
3693.10 114
3693.24 111
3693.37 108
3693.51 106
3693.65 105
3693.79 104
3693.93 104
3694.07 104
3694.21 105
3694.35 106
3694.49 108
3694.63 110
3694.77 113
3694.91 116
3695.05 118
3695.19 119
3695.33 119
3695.47 117
3695.60 115
3695.74 112
3695.88 109
3696.02 106
3696.16 103
3696.30 101
3696.44 100
3696.58 98
3696.72 97
3696.86 96
3697.00 95
3697.14 95
3697.28 95
3697.42 97
3697.56 100
3697.70 105
3697.84 111
3697.97 117
3698.11 122
3698.25 126
3698.39 127
3698.53 127
3698.67 124
3698.81 119
3698.95 113
3699.09 107
3699.23 101
3699.37 96
3699.51 91
3699.65 88
3699.79 86
3699.93 85
3700.07 85
3700.21 85
3700.35 86
3700.49 88
3700.62 89
3700.76 91
3700.90 93
3701.04 95
3701.18 96
3701.32 97
3701.46 97
3701.60 97
3701.74 97
3701.88 97
3702.02 97
3702.16 97
3702.30 97
3702.44 98
3702.58 99
3702.72 101
3702.86 103
3703.00 105
3703.14 106
3703.28 107
3703.42 106
3703.55 105
3703.69 103
3703.83 102
3703.97 102
3704.11 103
3704.25 106
3704.39 109
3704.53 112
3704.67 116
3704.81 119
3704.95 122
3705.09 124
3705.23 125
3705.37 125
3705.51 125
3705.65 123
3705.79 120
3705.93 116
3706.07 111
3706.21 106
3706.35 101
3706.49 97
3706.63 93
3706.77 91
3706.90 89
3707.04 88
3707.18 88
3707.32 88
3707.46 89
3707.60 90
3707.74 91
3707.88 92
3708.02 92
3708.16 92
3708.30 92
3708.44 90
3708.58 89
3708.72 87
3708.86 85
3709.00 83
3709.14 81
3709.28 79
3709.42 77
3709.56 75
3709.70 73
3709.84 72
3709.98 71
3710.12 71
3710.26 72
3710.40 74
3710.54 78
3710.68 83
3710.82 90
3710.95 98
3711.09 106
3711.23 112
3711.37 118
3711.51 120
3711.65 120
3711.79 116
3711.93 111
3712.07 104
3712.21 97
3712.35 91
3712.49 87
3712.63 85
3712.77 85
3712.91 86
3713.05 89
3713.19 92
3713.33 95
3713.47 97
3713.61 99
3713.75 100
3713.89 101
3714.03 102
3714.17 104
3714.31 106
3714.45 109
3714.59 113
3714.73 117
3714.87 121
3715.01 123
3715.15 124
3715.29 122
3715.43 119
3715.57 114
3715.71 109
3715.85 103
3715.99 98
3716.13 94
3716.27 90
3716.40 87
3716.54 85
3716.68 84
3716.82 82
3716.96 81
3717.10 81
3717.24 80
3717.38 79
3717.52 78
3717.66 77
3717.80 76
3717.94 74
3718.08 73
3718.22 73
3718.36 72
3718.50 73
3718.64 73
3718.78 75
3718.92 76
3719.06 78
3719.20 79
3719.34 80
3719.48 81
3719.62 82
3719.76 83
3719.90 84
3720.04 86
3720.18 89
3720.32 92
3720.46 96
3720.60 101
3720.74 106
3720.88 112
3721.02 119
3721.16 125
3721.30 131
3721.44 135
3721.58 137
3721.72 137
3721.86 135
3722.00 130
3722.14 124
3722.28 118
3722.42 111
3722.56 105
3722.70 100
3722.84 97
3722.98 95
3723.12 93
3723.26 91
3723.40 89
3723.54 87
3723.68 85
3723.82 83
3723.96 82
3724.10 82
3724.24 84
3724.38 86
3724.52 88
3724.66 90
3724.80 91
3724.94 92
3725.08 92
3725.22 92
3725.36 91
3725.50 90
3725.64 88
3725.78 86
3725.92 83
3726.06 79
3726.20 75
3726.34 71
3726.48 68
3726.62 65
3726.76 63
3726.90 63
3727.04 63
3727.18 64
3727.32 65
3727.46 68
3727.60 71
3727.74 74
3727.88 78
3728.02 81
3728.16 84
3728.30 86
3728.44 87
3728.58 87
3728.72 86
3728.86 85
3729.00 84
3729.14 83
3729.28 82
3729.42 80
3729.56 77
3729.70 74
3729.84 72
3729.98 70
3730.12 70
3730.26 72
3730.40 76
3730.54 82
3730.68 90
3730.82 97
3730.96 105
3731.10 111
3731.24 115
3731.38 118
3731.52 119
3731.66 118
3731.80 115
3731.94 112
3732.08 108
3732.22 105
3732.36 102
3732.50 101
3732.64 102
3732.78 103
3732.92 105
3733.06 107
3733.20 109
3733.34 110
3733.48 109
3733.62 109
3733.76 107
3733.90 106
3734.04 105
3734.18 104
3734.32 105
3734.46 105
3734.60 105
3734.74 104
3734.88 102
3735.02 98
3735.16 94
3735.30 88
3735.44 83
3735.58 80
3735.72 78
3735.86 78
3736.00 81
3736.14 85
3736.28 90
3736.42 96
3736.56 102
3736.70 107
3736.84 111
3736.98 114
3737.12 115
3737.26 114
3737.40 111
3737.54 107
3737.68 101
3737.82 96
3737.96 91
3738.10 88
3738.25 87
3738.39 88
3738.53 90
3738.67 94
3738.81 97
3738.95 99
3739.09 101
3739.23 103
3739.37 104
3739.51 104
3739.65 105
3739.79 107
3739.93 108
3740.07 109
3740.21 110
3740.35 110
3740.49 111
3740.63 112
3740.77 113
3740.91 114
3741.05 115
3741.19 115
3741.33 114
3741.47 114
3741.61 113
3741.75 113
3741.89 113
3742.03 113
3742.17 113
3742.31 113
3742.45 114
3742.59 114
3742.73 113
3742.87 111
3743.01 109
3743.15 106
3743.29 102
3743.43 98
3743.57 95
3743.72 94
3743.86 94
3744.00 95
3744.14 97
3744.28 99
3744.42 101
3744.56 103
3744.70 104
3744.84 104
3744.98 103
3745.12 102
3745.26 100
3745.40 97
3745.54 95
3745.68 93
3745.82 91
3745.96 91
3746.10 92
3746.24 94
3746.38 96
3746.52 98
3746.66 99
3746.80 99
3746.94 97
3747.08 96
3747.22 94
3747.36 92
3747.50 91
3747.64 90
3747.79 90
3747.93 90
3748.07 89
3748.21 89
3748.35 89
3748.49 88
3748.63 88
3748.77 87
3748.91 87
3749.05 86
3749.19 85
3749.33 85
3749.47 85
3749.61 85
3749.75 85
3749.89 84
3750.03 84
3750.17 83
3750.31 82
3750.45 80
3750.59 78
3750.73 76
3750.87 75
3751.01 74
3751.16 74
3751.30 74
3751.44 75
3751.58 76
3751.72 78
3751.86 81
3752.00 83
3752.14 86
3752.28 89
3752.42 91
3752.56 92
3752.70 92
3752.84 91
3752.98 90
3753.12 88
3753.26 87
3753.40 86
3753.54 87
3753.68 88
3753.82 90
3753.96 92
3754.11 93
3754.25 95
3754.39 96
3754.53 96
3754.67 96
3754.81 96
3754.95 96
3755.09 97
3755.23 99
3755.37 101
3755.51 105
3755.65 110
3755.79 115
3755.93 121
3756.07 127
3756.21 132
3756.35 135
3756.49 138
3756.63 138
3756.78 137
3756.92 135
3757.06 133
3757.20 131
3757.34 130
3757.48 129
3757.62 130
3757.76 131
3757.90 132
3758.04 132
3758.18 132
3758.32 130
3758.46 128
3758.60 125
3758.74 123
3758.88 121
3759.02 119
3759.17 118
3759.31 118
3759.45 119
3759.59 119
3759.73 119
3759.87 119
3760.01 118
3760.15 117
3760.29 114
3760.43 111
3760.57 108
3760.71 105
3760.85 103
3760.99 101
3761.13 101
3761.27 102
3761.42 104
3761.56 106
3761.70 110
3761.84 115
3761.98 120
3762.12 125
3762.26 129
3762.40 132
3762.54 133
3762.68 133
3762.82 131
3762.96 129
3763.10 126
3763.24 123
3763.38 121
3763.52 119
3763.67 118
3763.81 119
3763.95 121
3764.09 124
3764.23 127
3764.37 132
3764.51 136
3764.65 141
3764.79 144
3764.93 147
3765.07 149
3765.21 150
3765.35 149
3765.49 147
3765.64 145
3765.78 142
3765.92 139
3766.06 136
3766.20 132
3766.34 129
3766.48 124
3766.62 120
3766.76 115
3766.90 109
3767.04 104
3767.18 100
3767.32 97
3767.46 95
3767.61 93
3767.75 92
3767.89 92
3768.03 91
3768.17 91
3768.31 91
3768.45 91
3768.59 91
3768.73 91
3768.87 91
3769.01 91
3769.15 91
3769.30 91
3769.44 90
3769.58 88
3769.72 86
3769.86 83
3770.00 80
3770.14 77
3770.28 73
3770.42 70
3770.56 69
3770.70 68
3770.84 70
3770.98 74
3771.13 79
3771.27 85
3771.41 92
3771.55 99
3771.69 105
3771.83 110
3771.97 114
3772.11 117
3772.25 119
3772.39 121
3772.53 122
3772.67 124
3772.82 125
3772.96 126
3773.10 127
3773.24 128
3773.38 127
3773.52 125
3773.66 122
3773.80 118
3773.94 114
3774.08 110
3774.22 108
3774.37 108
3774.51 110
3774.65 113
3774.79 118
3774.93 122
3775.07 125
3775.21 125
3775.35 124
3775.49 121
3775.63 116
3775.77 110
3775.91 105
3776.06 100
3776.20 97
3776.34 95
3776.48 95
3776.62 95
3776.76 97
3776.90 98
3777.04 99
3777.18 100
3777.32 99
3777.47 98
3777.61 95
3777.75 92
3777.89 89
3778.03 85
3778.17 81
3778.31 78
3778.45 76
3778.59 75
3778.73 76
3778.87 77
3779.02 78
3779.16 80
3779.30 81
3779.44 81
3779.58 81
3779.72 80
3779.86 80
3780.00 79
3780.14 79
3780.28 79
3780.43 78
3780.57 78
3780.71 77
3780.85 75
3780.99 75
3781.13 75
3781.27 76
3781.41 79
3781.55 82
3781.69 86
3781.84 91
3781.98 96
3782.12 100
3782.26 105
3782.40 109
3782.54 112
3782.68 115
3782.82 116
3782.96 116
3783.10 114
3783.25 110
3783.39 106
3783.53 102
3783.67 97
3783.81 93
3783.95 88
3784.09 84
3784.23 79
3784.37 75
3784.52 71
3784.66 68
3784.80 67
3784.94 67
3785.08 68
3785.22 70
3785.36 73
3785.50 77
3785.64 81
3785.79 83
3785.93 85
3786.07 85
3786.21 84
3786.35 81
3786.49 79
3786.63 76
3786.77 73
3786.91 72
3787.06 72
3787.20 72
3787.34 73
3787.48 73
3787.62 74
3787.76 73
3787.90 72
3788.04 71
3788.18 70
3788.33 70
3788.47 71
3788.61 73
3788.75 78
3788.89 83
3789.03 89
3789.17 95
3789.31 101
3789.45 106
3789.60 110
3789.74 114
3789.88 117
3790.02 120
3790.16 121
3790.30 121
3790.44 120
3790.58 118
3790.73 116
3790.87 113
3791.01 111
3791.15 108
3791.29 106
3791.43 104
3791.57 101
3791.71 99
3791.85 97
3792.00 95
3792.14 94
3792.28 93
3792.42 93
3792.56 94
3792.70 95
3792.84 98
3792.98 101
3793.13 105
3793.27 108
3793.41 112
3793.55 114
3793.69 116
3793.83 117
3793.97 117
3794.11 115
3794.26 112
3794.40 109
3794.54 105
3794.68 102
3794.82 100
3794.96 99
3795.10 99
3795.24 101
3795.39 103
3795.53 105
3795.67 106
3795.81 106
3795.95 104
3796.09 102
3796.23 99
3796.37 96
3796.52 95
3796.66 96
3796.80 97
3796.94 100
3797.08 102
3797.22 104
3797.36 104
3797.51 102
3797.65 98
3797.79 93
3797.93 88
3798.07 83
3798.21 79
3798.35 76
3798.49 75
3798.64 75
3798.78 75
3798.92 76
3799.06 76
3799.20 77
3799.34 78
3799.48 79
3799.63 80
3799.77 80
3799.91 81
3800.05 80
3800.19 80
3800.33 79
3800.47 78
3800.61 76
3800.76 75
3800.90 73
3801.04 72
3801.18 70
3801.32 68
3801.46 67
3801.60 67
3801.75 67
3801.89 69
3802.03 71
3802.17 74
3802.31 77
3802.45 81
3802.59 85
3802.74 90
3802.88 93
3803.02 97
3803.16 99
3803.30 101
3803.44 102
3803.58 102
3803.73 101
3803.87 100
3804.01 99
3804.15 97
3804.29 95
3804.43 93
3804.57 91
3804.72 89
3804.86 87
3805.00 85
3805.14 83
3805.28 81
3805.42 79
3805.56 78
3805.71 76
3805.85 75
3805.99 74
3806.13 74
3806.27 74
3806.41 75
3806.55 76
3806.70 77
3806.84 80
3806.98 82
3807.12 83
3807.26 84
3807.40 85
3807.55 85
3807.69 84
3807.83 84
3807.97 84
3808.11 84
3808.25 84
3808.39 85
3808.54 88
3808.68 91
3808.82 96
3808.96 103
3809.10 110
3809.24 118
3809.38 125
3809.53 130
3809.67 133
3809.81 133
3809.95 131
3810.09 128
3810.23 124
3810.38 122
3810.52 122
3810.66 124
3810.80 129
3810.94 136
3811.08 144
3811.23 153
3811.37 161
3811.51 168
3811.65 174
3811.79 178
3811.93 181
3812.07 181
3812.22 180
3812.36 178
3812.50 176
3812.64 174
3812.78 172
3812.92 171
3813.07 172
3813.21 174
3813.35 177
3813.49 181
3813.63 186
3813.77 190
3813.92 193
3814.06 194
3814.20 193
3814.34 189
3814.48 184
3814.62 177
3814.77 169
3814.91 162
3815.05 155
3815.19 150
3815.33 146
3815.47 145
3815.62 145
3815.76 148
3815.90 151
3816.04 154
3816.18 156
3816.32 157
3816.47 156
3816.61 154
3816.75 151
3816.89 148
3817.03 146
3817.17 145
3817.32 145
3817.46 146
3817.60 148
3817.74 149
3817.88 148
3818.02 146
3818.17 142
3818.31 137
3818.45 130
3818.59 124
3818.73 118
3818.87 113
3819.02 110
3819.16 107
3819.30 106
3819.44 105
3819.58 106
3819.72 107
3819.87 109
3820.01 112
3820.15 115
3820.29 118
3820.43 121
3820.57 123
3820.72 125
3820.86 125
3821.00 126
3821.14 125
3821.28 124
3821.43 122
3821.57 119
3821.71 115
3821.85 111
3821.99 107
3822.13 104
3822.28 101
3822.42 99
3822.56 99
3822.70 99
3822.84 99
3822.98 101
3823.13 102
3823.27 103
3823.41 104
3823.55 104
3823.69 103
3823.84 101
3823.98 98
3824.12 96
3824.26 93
3824.40 91
3824.54 89
3824.69 88
3824.83 88
3824.97 90
3825.11 92
3825.25 96
3825.40 101
3825.54 107
3825.68 113
3825.82 118
3825.96 122
3826.10 124
3826.25 125
3826.39 125
3826.53 123
3826.67 121
3826.81 118
3826.96 114
3827.10 110
3827.24 105
3827.38 101
3827.52 97
3827.66 94
3827.81 91
3827.95 89
3828.09 88
3828.23 88
3828.37 89
3828.52 90
3828.66 92
3828.80 94
3828.94 96
3829.08 97
3829.23 98
3829.37 98
3829.51 98
3829.65 97
3829.79 96
3829.94 95
3830.08 93
3830.22 91
3830.36 88
3830.50 84
3830.64 80
3830.79 77
3830.93 73
3831.07 71
3831.21 69
3831.35 68
3831.50 68
3831.64 68
3831.78 69
3831.92 70
3832.06 70
3832.21 70
3832.35 70
3832.49 70
3832.63 70
3832.77 71
3832.92 73
3833.06 75
3833.20 77
3833.34 79
3833.48 81
3833.63 83
3833.77 84
3833.91 86
3834.05 87
3834.19 87
3834.34 88
3834.48 89
3834.62 89
3834.76 90
3834.90 91
3835.05 91
3835.19 92
3835.33 93
3835.47 93
3835.61 92
3835.76 91
3835.90 91
3836.04 90
3836.18 91
3836.32 92
3836.47 93
3836.61 95
3836.75 96
3836.89 95
3837.03 94
3837.18 91
3837.32 87
3837.46 85
3837.60 83
3837.74 82
3837.89 82
3838.03 83
3838.17 84
3838.31 84
3838.46 84
3838.60 85
3838.74 85
3838.88 85
3839.02 85
3839.17 85
3839.31 85
3839.45 84
3839.59 83
3839.73 81
3839.88 81
3840.02 81
3840.16 83
3840.30 85
3840.44 88
3840.59 91
3840.73 93
3840.87 95
3841.01 95
3841.15 94
3841.30 92
3841.44 91
3841.58 90
3841.72 90
3841.87 91
3842.01 93
3842.15 96
3842.29 99
3842.43 101
3842.58 102
3842.72 102
3842.86 101
3843.00 98
3843.14 95
3843.29 91
3843.43 87
3843.57 84
3843.71 82
3843.86 81
3844.00 82
3844.14 84
3844.28 88
3844.42 93
3844.57 99
3844.71 105
3844.85 111
3844.99 116
3845.14 120
3845.28 123
3845.42 124
3845.56 123
3845.70 121
3845.85 119
3845.99 115
3846.13 112
3846.27 109
3846.42 106
3846.56 104
3846.70 103
3846.84 102
3846.98 102
3847.13 102
3847.27 102
3847.41 102
3847.55 102
3847.70 102
3847.84 102
3847.98 102
3848.12 102
3848.26 102
3848.41 102
3848.55 104
3848.69 107
3848.83 111
3848.98 116
3849.12 122
3849.26 126
3849.40 130
3849.54 132
3849.69 132
3849.83 129
3849.97 126
3850.11 122
3850.26 117
3850.40 113
3850.54 109
3850.68 106
3850.83 102
3850.97 99
3851.11 96
3851.25 94
3851.39 92
3851.54 91
3851.68 90
3851.82 90
3851.96 89
3852.11 88
3852.25 87
3852.39 85
3852.53 83
3852.68 82
3852.82 81
3852.96 81
3853.10 83
3853.25 86
3853.39 89
3853.53 93
3853.67 97
3853.81 101
3853.96 103
3854.10 104
3854.24 104
3854.38 103
3854.53 101
3854.67 100
3854.81 100
3854.95 102
3855.10 104
3855.24 106
3855.38 108
3855.52 109
3855.67 108
3855.81 106
3855.95 103
3856.09 99
3856.24 95
3856.38 91
3856.52 87
3856.66 83
3856.80 79
3856.95 76
3857.09 74
3857.23 72
3857.37 71
3857.52 72
3857.66 73
3857.80 75
3857.94 78
3858.09 80
3858.23 82
3858.37 84
3858.51 85
3858.66 85
3858.80 85
3858.94 85
3859.08 85
3859.23 85
3859.37 84
3859.51 84
3859.65 83
3859.80 82
3859.94 80
3860.08 79
3860.22 77
3860.37 76
3860.51 75
3860.65 75
3860.79 75
3860.94 77
3861.08 79
3861.22 82
3861.36 85
3861.51 87
3861.65 89
3861.79 91
3861.93 91
3862.08 91
3862.22 90
3862.36 88
3862.50 87
3862.65 85
3862.79 84
3862.93 84
3863.07 85
3863.22 86
3863.36 88
3863.50 91
3863.64 93
3863.79 95
3863.93 97
3864.07 98
3864.21 98
3864.36 98
3864.50 98
3864.64 98
3864.78 99
3864.93 100
3865.07 102
3865.21 103
3865.35 105
3865.50 106
3865.64 106
3865.78 107
3865.92 107
3866.07 106
3866.21 106
3866.35 105
3866.49 104
3866.64 102
3866.78 101
3866.92 100
3867.07 99
3867.21 99
3867.35 99
3867.49 100
3867.64 101
3867.78 104
3867.92 106
3868.06 108
3868.21 108
3868.35 107
3868.49 105
3868.63 102
3868.78 98
3868.92 93
3869.06 89
3869.20 86
3869.35 83
3869.49 81
3869.63 79
3869.78 79
3869.92 78
3870.06 79
3870.20 80
3870.35 81
3870.49 83
3870.63 85
3870.77 87
3870.92 88
3871.06 89
3871.20 89
3871.34 90
3871.49 90
3871.63 92
3871.77 94
3871.92 97
3872.06 100
3872.20 104
3872.34 106
3872.49 107
3872.63 106
3872.77 103
3872.91 100
3873.06 96
3873.20 92
3873.34 89
3873.49 86
3873.63 85
3873.77 84
3873.91 84
3874.06 84
3874.20 83
3874.34 82
3874.48 81
3874.63 80
3874.77 80
3874.91 81
3875.06 83
3875.20 86
3875.34 89
3875.48 92
3875.63 94
3875.77 94
3875.91 93
3876.05 91
3876.20 89
3876.34 87
3876.48 85
3876.63 85
3876.77 84
3876.91 84
3877.05 83
3877.20 83
3877.34 83
3877.48 83
3877.63 84
3877.77 86
3877.91 88
3878.05 90
3878.20 91
3878.34 92
3878.48 92
3878.62 91
3878.77 92
3878.91 93
3879.05 96
3879.20 100
3879.34 105
3879.48 108
3879.62 111
3879.77 113
3879.91 113
3880.05 113
3880.20 113
3880.34 113
3880.48 113
3880.62 113
3880.77 113
3880.91 110
3881.05 107
3881.20 102
3881.34 96
3881.48 91
3881.62 87
3881.77 85
3881.91 84
3882.05 85
3882.20 87
3882.34 90
3882.48 93
3882.62 96
3882.77 99
3882.91 101
3883.05 102
3883.20 102
3883.34 102
3883.48 102
3883.63 103
3883.77 104
3883.91 104
3884.05 104
3884.20 103
3884.34 101
3884.48 99
3884.63 97
3884.77 95
3884.91 95
3885.05 96
3885.20 97
3885.34 99
3885.48 100
3885.63 101
3885.77 101
3885.91 99
3886.05 96
3886.20 93
3886.34 89
3886.48 86
3886.63 83
3886.77 82
3886.91 82
3887.06 83
3887.20 85
3887.34 88
3887.48 90
3887.63 92
3887.77 93
3887.91 92
3888.06 92
3888.20 91
3888.34 90
3888.49 90
3888.63 90
3888.77 92
3888.91 95
3889.06 98
3889.20 102
3889.34 105
3889.49 108
3889.63 109
3889.77 109
3889.92 107
3890.06 104
3890.20 101
3890.34 98
3890.49 96
3890.63 94
3890.77 92
3890.92 91
3891.06 89
3891.20 85
3891.35 80
3891.49 75
3891.63 69
3891.78 63
3891.92 59
3892.06 57
3892.20 58
3892.35 61
3892.49 65
3892.63 71
3892.78 76
3892.92 81
3893.06 84
3893.21 86
3893.35 87
3893.49 87
3893.64 87
3893.78 87
3893.92 88
3894.06 89
3894.21 91
3894.35 93
3894.49 95
3894.64 96
3894.78 96
3894.92 95
3895.07 93
3895.21 90
3895.35 87
3895.50 84
3895.64 81
3895.78 79
3895.93 77
3896.07 76
3896.21 75
3896.35 74
3896.50 73
3896.64 71
3896.78 68
3896.93 66
3897.07 63
3897.21 61
3897.36 60
3897.50 61
3897.64 62
3897.79 64
3897.93 67
3898.07 70
3898.22 73
3898.36 76
3898.50 80
3898.65 84
3898.79 87
3898.93 90
3899.07 91
3899.22 92
3899.36 92
3899.50 91
3899.65 89
3899.79 89
3899.93 89
3900.08 89
3900.22 90
3900.36 90
3900.51 89
3900.65 88
3900.79 86
3900.94 84
3901.08 83
3901.22 82
3901.37 83
3901.51 86
3901.65 88
3901.80 91
3901.94 93
3902.08 94
3902.23 95
3902.37 94
3902.51 92
3902.66 91
3902.80 90
3902.94 90
3903.09 89
3903.23 89
3903.37 88
3903.51 87
3903.66 85
3903.80 84
3903.94 82
3904.09 80
3904.23 79
3904.37 78
3904.52 78
3904.66 78
3904.80 79
3904.95 80
3905.09 82
3905.23 84
3905.38 87
3905.52 90
3905.66 92
3905.81 93
3905.95 93
3906.09 92
3906.24 90
3906.38 89
3906.52 87
3906.67 86
3906.81 86
3906.95 86
3907.10 87
3907.24 88
3907.38 89
3907.53 89
3907.67 89
3907.81 88
3907.96 86
3908.10 84
3908.24 83
3908.39 82
3908.53 82
3908.67 83
3908.82 84
3908.96 84
3909.10 84
3909.25 83
3909.39 81
3909.53 80
3909.68 77
3909.82 75
3909.96 71
3910.11 68
3910.25 65
3910.40 62
3910.54 60
3910.68 60
3910.83 60
3910.97 61
3911.11 62
3911.26 63
3911.40 63
3911.54 63
3911.69 62
3911.83 61
3911.97 60
3912.12 59
3912.26 60
3912.40 62
3912.55 65
3912.69 69
3912.83 73
3912.98 76
3913.12 79
3913.26 80
3913.41 81
3913.55 82
3913.69 82
3913.84 82
3913.98 83
3914.12 84
3914.27 85
3914.41 86
3914.55 87
3914.70 88
3914.84 89
3914.99 89
3915.13 88
3915.27 87
3915.42 85
3915.56 84
3915.70 83
3915.85 84
3915.99 86
3916.13 89
3916.28 92
3916.42 95
3916.56 98
3916.71 100
3916.85 101
3916.99 101
3917.14 102
3917.28 102
3917.42 103
3917.57 104
3917.71 104
3917.86 104
3918.00 102
3918.14 98
3918.29 93
3918.43 87
3918.57 80
3918.72 74
3918.86 68
3919.00 65
3919.15 62
3919.29 62
3919.43 62
3919.58 64
3919.72 66
3919.87 68
3920.01 71
3920.15 74
3920.30 76
3920.44 79
3920.58 80
3920.73 79
3920.87 78
3921.01 76
3921.16 72
3921.30 69
3921.44 66
3921.59 64
3921.73 63
3921.88 62
3922.02 62
3922.16 62
3922.31 62
3922.45 63
3922.59 63
3922.74 64
3922.88 65
3923.02 67
3923.17 69
3923.31 72
3923.46 74
3923.60 75
3923.74 75
3923.89 74
3924.03 72
3924.17 69
3924.32 66
3924.46 63
3924.60 61
3924.75 60
3924.89 61
3925.04 63
3925.18 65
3925.32 67
3925.47 70
3925.61 72
3925.75 72
3925.90 73
3926.04 73
3926.19 73
3926.33 74
3926.47 77
3926.62 80
3926.76 85
3926.90 90
3927.05 94
3927.19 98
3927.33 99
3927.48 99
3927.62 97
3927.77 95
3927.91 93
3928.05 91
3928.20 90
3928.34 90
3928.48 91
3928.63 93
3928.77 95
3928.92 96
3929.06 97
3929.20 98
3929.35 98
3929.49 97
3929.63 95
3929.78 93
3929.92 90
3930.07 88
3930.21 86
3930.35 84
3930.50 82
3930.64 80
3930.78 79
3930.93 78
3931.07 78
3931.22 80
3931.36 83
3931.50 87
3931.65 92
3931.79 95
3931.93 98
3932.08 99
3932.22 99
3932.37 98
3932.51 96
3932.65 94
3932.80 92
3932.94 91
3933.09 90
3933.23 90
3933.37 90
3933.52 90
3933.66 89
3933.80 88
3933.95 87
3934.09 86
3934.24 84
3934.38 82
3934.52 82
3934.67 81
3934.81 82
3934.96 83
3935.10 85
3935.24 87
3935.39 90
3935.53 92
3935.67 94
3935.82 94
3935.96 94
3936.11 94
3936.25 92
3936.39 91
3936.54 90
3936.68 89
3936.83 90
3936.97 91
3937.11 93
3937.26 95
3937.40 98
3937.55 100
3937.69 101
3937.83 102
3937.98 102
3938.12 101
3938.26 99
3938.41 97
3938.55 94
3938.70 91
3938.84 89
3938.98 86
3939.13 83
3939.27 81
3939.42 78
3939.56 75
3939.70 73
3939.85 71
3939.99 71
3940.14 71
3940.28 72
3940.42 74
3940.57 76
3940.71 79
3940.86 82
3941.00 85
3941.14 87
3941.29 89
3941.43 91
3941.58 90
3941.72 89
3941.86 86
3942.01 82
3942.15 78
3942.30 74
3942.44 70
3942.58 68
3942.73 68
3942.87 69
3943.02 73
3943.16 77
3943.30 82
3943.45 86
3943.59 90
3943.74 92
3943.88 92
3944.02 92
3944.17 91
3944.31 90
3944.46 91
3944.60 93
3944.74 95
3944.89 98
3945.03 101
3945.18 103
3945.32 104
3945.46 104
3945.61 103
3945.75 102
3945.90 101
3946.04 99
3946.18 97
3946.33 95
3946.47 92
3946.62 90
3946.76 88
3946.90 87
3947.05 87
3947.19 87
3947.34 88
3947.48 88
3947.62 89
3947.77 89
3947.91 88
3948.06 87
3948.20 86
3948.34 85
3948.49 85
3948.63 85
3948.78 86
3948.92 87
3949.07 89
3949.21 91
3949.35 92
3949.50 94
3949.64 95
3949.79 95
3949.93 95
3950.07 95
3950.22 95
3950.36 95
3950.51 95
3950.65 95
3950.79 97
3950.94 99
3951.08 103
3951.23 107
3951.37 112
3951.52 117
3951.66 120
3951.80 123
3951.95 124
3952.09 124
3952.24 123
3952.38 122
3952.52 120
3952.67 119
3952.81 119
3952.96 118
3953.10 119
3953.25 120
3953.39 120
3953.53 121
3953.68 121
3953.82 120
3953.97 119
3954.11 117
3954.26 115
3954.40 112
3954.54 110
3954.69 109
3954.83 108
3954.98 107
3955.12 106
3955.26 105
3955.41 102
3955.55 99
3955.70 96
3955.84 93
3955.99 90
3956.13 89
3956.27 88
3956.42 87
3956.56 87
3956.71 87
3956.85 87
3957.00 86
3957.14 84
3957.28 82
3957.43 80
3957.57 78
3957.72 77
3957.86 76
3958.01 76
3958.15 75
3958.29 74
3958.44 74
3958.58 72
3958.73 72
3958.87 71
3959.02 72
3959.16 73
3959.30 74
3959.45 77
3959.59 79
3959.74 81
3959.88 83
3960.03 84
3960.17 85
3960.31 87
3960.46 88
3960.60 90
3960.75 92
3960.89 94
3961.04 96
3961.18 97
3961.32 98
3961.47 98
3961.61 98
3961.76 97
3961.90 95
3962.05 94
3962.19 92
3962.33 91
3962.48 90
3962.62 89
3962.77 88
3962.91 86
3963.06 84
3963.20 82
3963.35 80
3963.49 78
3963.63 76
3963.78 74
3963.92 72
3964.07 70
3964.21 69
3964.36 69
3964.50 69
3964.64 71
3964.79 73
3964.93 77
3965.08 81
3965.22 85
3965.37 88
3965.51 92
3965.66 94
3965.80 97
3965.94 99
3966.09 100
3966.23 102
3966.38 105
3966.52 108
3966.67 111
3966.81 114
3966.96 117
3967.10 120
3967.24 122
3967.39 123
3967.53 123
3967.68 122
3967.82 119
3967.97 115
3968.11 109
3968.26 103
3968.40 96
3968.54 90
3968.69 85
3968.83 81
3968.98 78
3969.12 77
3969.27 78
3969.41 79
3969.56 82
3969.70 85
3969.84 89
3969.99 93
3970.13 96
3970.28 100
3970.42 103
3970.57 105
3970.71 106
3970.86 106
3971.00 105
3971.14 102
3971.29 97
3971.43 92
3971.58 86
3971.72 81
3971.87 75
3972.01 70
3972.16 66
3972.30 62
3972.45 59
3972.59 56
3972.73 54
3972.88 52
3973.02 51
3973.17 51
3973.31 52
3973.46 55
3973.60 59
3973.75 64
3973.89 69
3974.04 75
3974.18 80
3974.32 83
3974.47 86
3974.61 86
3974.76 86
3974.90 86
3975.05 84
3975.19 83
3975.34 82
3975.48 81
3975.63 80
3975.77 78
3975.92 75
3976.06 72
3976.20 69
3976.35 67
3976.49 65
3976.64 65
3976.78 66
3976.93 68
3977.07 70
3977.22 73
3977.36 76
3977.51 78
3977.65 80
3977.80 80
3977.94 80
3978.08 80
3978.23 79
3978.37 79
3978.52 80
3978.66 82
3978.81 84
3978.95 87
3979.10 89
3979.24 90
3979.39 90
3979.53 89
3979.68 88
3979.82 85
3979.97 83
3980.11 81
3980.25 80
3980.40 78
3980.54 77
3980.69 75
3980.83 73
3980.98 71
3981.12 68
3981.27 67
3981.41 66
3981.56 66
3981.70 66
3981.85 65
3981.99 65
3982.14 64
3982.28 63
3982.42 62
3982.57 62
3982.71 64
3982.86 67
3983.00 72
3983.15 76
3983.29 80
3983.44 82
3983.58 82
3983.73 81
3983.87 79
3984.02 76
3984.16 74
3984.31 72
3984.45 72
3984.60 72
3984.74 73
3984.89 74
3985.03 75
3985.17 77
3985.32 80
3985.46 82
3985.61 84
3985.75 87
3985.90 88
3986.04 89
3986.19 89
3986.33 88
3986.48 87
3986.62 85
3986.77 84
3986.91 82
3987.06 80
3987.20 78
3987.35 77
3987.49 76
3987.64 76
3987.78 77
3987.93 79
3988.07 81
3988.22 85
3988.36 88
3988.51 92
3988.65 94
3988.79 96
3988.94 97
3989.08 97
3989.23 97
3989.37 96
3989.52 95
3989.66 94
3989.81 92
3989.95 90
3990.10 87
3990.24 84
3990.39 82
3990.53 80
3990.68 80
3990.82 81
3990.97 83
3991.11 85
3991.26 88
3991.40 90
3991.55 90
3991.69 90
3991.84 88
3991.98 86
3992.13 84
3992.27 82
3992.42 80
3992.56 80
3992.71 81
3992.85 82
3993.00 83
3993.14 84
3993.29 84
3993.43 84
3993.58 82
3993.72 81
3993.87 81
3994.01 81
3994.16 83
3994.30 86
3994.45 89
3994.59 91
3994.74 92
3994.88 92
3995.03 90
3995.17 87
3995.32 84
3995.46 81
3995.61 78
3995.75 75
3995.89 73
3996.04 72
3996.18 72
3996.33 72
3996.47 73
3996.62 74
3996.76 76
3996.91 77
3997.05 77
3997.20 77
3997.34 75
3997.49 73
3997.63 70
3997.78 67
3997.92 64
3998.07 61
3998.21 60
3998.36 60
3998.50 61
3998.65 63
3998.79 67
3998.94 71
3999.08 75
3999.23 80
3999.37 84
3999.52 88
3999.66 90
3999.81 92
3999.95 92
4000.10 91
4000.25 88
4000.39 85
4000.54 81
4000.68 76
4000.83 72
4000.97 69
4001.12 67
4001.26 67
4001.41 67
4001.55 67
4001.70 68
4001.84 68
4001.99 67
4002.13 65
4002.28 64
4002.42 64
4002.57 64
4002.71 66
4002.86 70
4003.00 75
4003.15 81
4003.29 88
4003.44 94
4003.58 100
4003.73 106
4003.87 110
4004.02 113
4004.16 115
4004.31 116
4004.45 116
4004.60 116
4004.74 115
4004.89 115
4005.03 115
4005.18 115
4005.32 116
4005.47 117
4005.61 117
4005.76 117
4005.90 116
4006.05 115
4006.19 114
4006.34 113
4006.48 112
4006.63 112
4006.77 111
4006.92 111
4007.06 110
4007.21 109
4007.36 107
4007.50 105
4007.65 102
4007.79 99
4007.94 96
4008.08 94
4008.23 92
4008.37 91
4008.52 91
4008.66 92
4008.81 92
4008.95 93
4009.10 94
4009.24 95
4009.39 95
4009.53 96
4009.68 96
4009.82 96
4009.97 95
4010.11 95
4010.26 95
4010.40 95
4010.55 95
4010.69 97
4010.84 99
4010.99 101
4011.13 104
4011.28 106
4011.42 108
4011.57 110
4011.71 110
4011.86 110
4012.00 110
4012.15 109
4012.29 108
4012.44 107
4012.58 106
4012.73 105
4012.87 104
4013.02 103
4013.16 102
4013.31 102
4013.45 101
4013.60 101
4013.75 101
4013.89 102
4014.04 104
4014.18 106
4014.33 109
4014.47 111
4014.62 113
4014.76 113
4014.91 113
4015.05 112
4015.20 111
4015.34 109
4015.49 108
4015.63 108
4015.78 108
4015.92 108
4016.07 108
4016.22 109
4016.36 110
4016.51 110
4016.65 110
4016.80 111
4016.94 111
4017.09 110
4017.23 110
4017.38 109
4017.52 108
4017.67 108
4017.81 107
4017.96 108
4018.10 109
4018.25 110
4018.40 112
4018.54 113
4018.69 114
4018.83 115
4018.98 115
4019.12 115
4019.27 115
4019.41 114
4019.56 112
4019.70 111
4019.85 109
4019.99 109
4020.14 110
4020.29 111
4020.43 114
4020.58 116
4020.72 118
4020.87 119
4021.01 120
4021.16 120
4021.30 121
4021.45 123
4021.59 126
4021.74 130
4021.89 134
4022.03 136
4022.18 136
4022.32 135
4022.47 130
4022.61 124
4022.76 118
4022.90 112
4023.05 107
4023.19 104
4023.34 104
4023.49 106
4023.63 109
4023.78 113
4023.92 118
4024.07 122
4024.21 126
4024.36 129
4024.50 131
4024.65 132
4024.79 132
4024.94 132
4025.09 131
4025.23 129
4025.38 128
4025.52 126
4025.67 124
4025.81 121
4025.96 118
4026.10 114
4026.25 110
4026.40 105
4026.54 101
4026.69 96
4026.83 92
4026.98 88
4027.12 84
4027.27 80
4027.41 77
4027.56 75
4027.70 74
4027.85 75
4028.00 76
4028.14 78
4028.29 81
4028.43 82
4028.58 82
4028.72 81
4028.87 79
4029.01 76
4029.16 73
4029.31 70
4029.45 67
4029.60 65
4029.74 64
4029.89 64
4030.03 66
4030.18 70
4030.32 75
4030.47 80
4030.62 86
4030.76 91
4030.91 95
4031.05 97
4031.20 98
4031.34 98
4031.49 96
4031.64 93
4031.78 90
4031.93 88
4032.07 86
4032.22 85
4032.36 86
4032.51 88
4032.65 91
4032.80 95
4032.95 100
4033.09 105
4033.24 108
4033.38 111
4033.53 112
4033.67 111
4033.82 109
4033.97 107
4034.11 103
4034.26 100
4034.40 97
4034.55 95
4034.69 94
4034.84 93
4034.99 93
4035.13 94
4035.28 95
4035.42 96
4035.57 97
4035.71 98
4035.86 99
4036.00 99
4036.15 100
4036.30 102
4036.44 104
4036.59 107
4036.73 112
4036.88 117
4037.02 122
4037.17 127
4037.32 131
4037.46 134
4037.61 136
4037.75 137
4037.90 137
4038.04 135
4038.19 133
4038.34 129
4038.48 123
4038.63 116
4038.77 108
4038.92 100
4039.06 93
4039.21 87
4039.36 83
4039.50 81
4039.65 80
4039.79 81
4039.94 83
4040.09 85
4040.23 88
4040.38 91
4040.52 93
4040.67 94
4040.81 95
4040.96 95
4041.11 94
4041.25 93
4041.40 92
4041.54 91
4041.69 90
4041.83 90
4041.98 91
4042.13 93
4042.27 96
4042.42 100
4042.56 104
4042.71 109
4042.86 112
4043.00 114
4043.15 113
4043.29 111
4043.44 106
4043.58 101
4043.73 96
4043.88 92
4044.02 91
4044.17 91
4044.31 93
4044.46 96
4044.60 99
4044.75 100
4044.90 100
4045.04 98
4045.19 95
4045.33 92
4045.48 89
4045.63 87
4045.77 86
4045.92 86
4046.06 88
4046.21 89
4046.36 92
4046.50 95
4046.65 99
4046.79 103
4046.94 107
4047.08 111
4047.23 112
4047.38 111
4047.52 108
4047.67 102
4047.81 95
4047.96 87
4048.11 81
4048.25 76
4048.40 74
4048.54 74
4048.69 77
4048.84 80
4048.98 83
4049.13 87
4049.27 90
4049.42 92
4049.57 95
4049.71 99
4049.86 103
4050.00 107
4050.15 112
4050.29 116
4050.44 119
4050.59 120
4050.73 120
4050.88 118
4051.02 114
4051.17 108
4051.32 102
4051.46 95
4051.61 90
4051.75 87
4051.90 86
4052.05 87
4052.19 91
4052.34 96
4052.48 101
4052.63 106
4052.78 110
4052.92 112
4053.07 113
4053.21 113
4053.36 113
4053.51 113
4053.65 114
4053.80 115
4053.94 116
4054.09 116
4054.24 115
4054.38 114
4054.53 112
4054.67 110
4054.82 108
4054.97 107
4055.11 105
4055.26 104
4055.40 102
4055.55 99
4055.70 97
4055.84 95
4055.99 93
4056.13 92
4056.28 91
4056.43 91
4056.57 90
4056.72 88
4056.87 86
4057.01 84
4057.16 81
4057.30 80
4057.45 79
4057.60 80
4057.74 82
4057.89 85
4058.03 88
4058.18 91
4058.33 94
4058.47 96
4058.62 98
4058.76 99
4058.91 100
4059.06 101
4059.20 102
4059.35 103
4059.49 103
4059.64 103
4059.79 103
4059.93 103
4060.08 104
4060.23 105
4060.37 107
4060.52 109
4060.66 111
4060.81 113
4060.96 113
4061.10 112
4061.25 110
4061.39 107
4061.54 104
4061.69 100
4061.83 97
4061.98 94
4062.13 92
4062.27 89
4062.42 87
4062.56 85
4062.71 84
4062.86 83
4063.00 82
4063.15 82
4063.29 81
4063.44 80
4063.59 79
4063.73 78
4063.88 76
4064.03 75
4064.17 74
4064.32 74
4064.46 75
4064.61 76
4064.76 79
4064.90 83
4065.05 87
4065.20 91
4065.34 95
4065.49 99
4065.63 102
4065.78 104
4065.93 106
4066.07 107
4066.22 108
4066.36 109
4066.51 109
4066.66 108
4066.80 107
4066.95 105
4067.10 102
4067.24 99
4067.39 97
4067.53 96
4067.68 97
4067.83 99
4067.97 102
4068.12 106
4068.27 109
4068.41 112
4068.56 113
4068.71 113
4068.85 111
4069.00 108
4069.14 105
4069.29 103
4069.44 101
4069.58 101
4069.73 101
4069.88 101
4070.02 100
4070.17 98
4070.31 95
4070.46 92
4070.61 88
4070.75 86
4070.90 86
4071.05 89
4071.19 93
4071.34 99
4071.48 105
4071.63 111
4071.78 116
4071.92 119
4072.07 122
4072.22 123
4072.36 123
4072.51 123
4072.66 123
4072.80 122
4072.95 120
4073.09 118
4073.24 115
4073.39 112
4073.53 109
4073.68 106
4073.83 103
4073.97 101
4074.12 99
4074.27 97
4074.41 96
4074.56 94
4074.70 91
4074.85 88
4075.00 85
4075.14 82
4075.29 79
4075.44 76
4075.58 74
4075.73 73
4075.88 73
4076.02 74
4076.17 76
4076.32 77
4076.46 79
4076.61 80
4076.75 81
4076.90 81
4077.05 80
4077.19 79
4077.34 78
4077.49 77
4077.63 78
4077.78 80
4077.93 83
4078.07 86
4078.22 90
4078.37 93
4078.51 96
4078.66 98
4078.80 100
4078.95 100
4079.10 100
4079.24 99
4079.39 99
4079.54 99
4079.68 99
4079.83 100
4079.98 102
4080.12 103
4080.27 105
4080.42 108
4080.56 110
4080.71 113
4080.86 116
4081.00 119
4081.15 122
4081.29 126
4081.44 129
4081.59 132
4081.73 135
4081.88 138
4082.03 140
4082.17 143
4082.32 145
4082.47 147
4082.61 148
4082.76 149
4082.91 149
4083.05 148
4083.20 146
4083.35 143
4083.49 141
4083.64 138
4083.79 134
4083.93 131
4084.08 128
4084.23 124
4084.37 119
4084.52 115
4084.66 110
4084.81 106
4084.96 102
4085.10 98
4085.25 95
4085.40 93
4085.54 91
4085.69 90
4085.84 89
4085.98 89
4086.13 90
4086.28 91
4086.42 92
4086.57 93
4086.72 94
4086.86 94
4087.01 94
4087.16 94
4087.30 94
4087.45 94
4087.60 95
4087.74 95
4087.89 96
4088.04 96
4088.18 96
4088.33 96
4088.48 94
4088.62 93
4088.77 91
4088.92 90
4089.06 89
4089.21 89
4089.36 90
4089.50 92
4089.65 93
4089.80 93
4089.94 94
4090.09 94
4090.24 94
4090.38 94
4090.53 95
4090.68 97
4090.82 99
4090.97 102
4091.12 105
4091.26 107
4091.41 109
4091.56 112
4091.70 115
4091.85 119
4092.00 124
4092.14 128
4092.29 131
4092.44 133
4092.58 133
4092.73 131
4092.88 129
4093.02 126
4093.17 124
4093.32 123
4093.46 123
4093.61 125
4093.76 127
4093.90 129
4094.05 131
4094.20 132
4094.34 133
4094.49 134
4094.64 135
4094.78 136
4094.93 136
4095.08 136
4095.22 135
4095.37 134
4095.52 132
4095.66 130
4095.81 128
4095.96 126
4096.11 124
4096.25 122
4096.40 120
4096.55 117
4096.69 114
4096.84 111
4096.99 108
4097.13 106
4097.28 105
4097.43 105
4097.57 105
4097.72 105
4097.87 103
4098.01 101
4098.16 96
4098.31 89
4098.45 82
4098.60 74
4098.75 67
4098.89 61
4099.04 57
4099.19 56
4099.33 57
4099.48 60
4099.63 65
4099.78 70
4099.92 74
4100.07 78
4100.22 81
4100.36 82
4100.51 81
4100.66 80
4100.80 78
4100.95 76
4101.10 73
4101.24 71
4101.39 69
4101.54 67
4101.68 67
4101.83 67
4101.98 68
4102.12 69
4102.27 70
4102.42 72
4102.57 74
4102.71 76
4102.86 79
4103.01 82
4103.15 86
4103.30 90
4103.45 94
4103.59 98
4103.74 101
4103.89 104
4104.03 106
4104.18 107
4104.33 108
4104.48 108
4104.62 108
4104.77 107
4104.92 107
4105.06 107
4105.21 107
4105.36 106
4105.50 105
4105.65 103
4105.80 99
4105.94 95
4106.09 90
4106.24 85
4106.39 80
4106.53 74
4106.68 69
4106.83 64
4106.97 61
4107.12 58
4107.27 57
4107.41 57
4107.56 58
4107.71 62
4107.86 67
4108.00 73
4108.15 80
4108.30 87
4108.44 93
4108.59 97
4108.74 99
4108.88 99
4109.03 96
4109.18 91
4109.33 86
4109.47 81
4109.62 77
4109.77 76
4109.91 76
4110.06 77
4110.21 80
4110.35 82
4110.50 84
4110.65 84
4110.80 83
4110.94 82
4111.09 81
4111.24 80
4111.38 81
4111.53 84
4111.68 87
4111.82 91
4111.97 94
4112.12 97
4112.27 99
4112.41 100
4112.56 99
4112.71 96
4112.85 92
4113.00 87
4113.15 81
4113.30 75
4113.44 69
4113.59 64
4113.74 60
4113.88 57
4114.03 55
4114.18 55
4114.32 55
4114.47 57
4114.62 59
4114.77 63
4114.91 67
4115.06 71
4115.21 75
4115.35 79
4115.50 82
4115.65 83
4115.80 83
4115.94 82
4116.09 80
4116.24 77
4116.38 74
4116.53 70
4116.68 65
4116.83 61
4116.97 58
4117.12 55
4117.27 54
4117.41 55
4117.56 57
4117.71 59
4117.86 62
4118.00 65
4118.15 66
4118.30 67
4118.44 67
4118.59 66
4118.74 65
4118.89 65
4119.03 66
4119.18 68
4119.33 71
4119.47 74
4119.62 77
4119.77 80
4119.92 82
4120.06 83
4120.21 83
4120.36 83
4120.51 82
4120.65 82
4120.80 82
4120.95 81
4121.09 80
4121.24 79
4121.39 77
4121.54 75
4121.68 74
4121.83 74
4121.98 75
4122.12 78
4122.27 81
4122.42 84
4122.57 87
4122.71 88
4122.86 86
4123.01 84
4123.16 80
4123.30 78
4123.45 78
4123.60 81
4123.74 87
4123.89 95
4124.04 103
4124.19 112
4124.33 119
4124.48 124
4124.63 127
4124.78 128
4124.92 127
4125.07 125
4125.22 122
4125.36 118
4125.51 115
4125.66 112
4125.81 109
4125.95 108
4126.10 107
4126.25 107
4126.40 106
4126.54 104
4126.69 101
4126.84 98
4126.98 95
4127.13 91
4127.28 89
4127.43 87
4127.57 86
4127.72 85
4127.87 85
4128.02 85
4128.16 84
4128.31 83
4128.46 82
4128.61 81
4128.75 79
4128.90 78
4129.05 78
4129.19 78
4129.34 78
4129.49 79
4129.64 81
4129.78 84
4129.93 86
4130.08 88
4130.23 90
4130.37 91
4130.52 90
4130.67 89
4130.82 88
4130.96 86
4131.11 85
4131.26 85
4131.41 86
4131.55 88
4131.70 90
4131.85 93
4132.00 95
4132.14 97
4132.29 99
4132.44 101
4132.59 102
4132.73 103
4132.88 103
4133.03 102
4133.17 101
4133.32 99
4133.47 97
4133.62 96
4133.76 94
4133.91 93
4134.06 92
4134.21 90
4134.35 89
4134.50 87
4134.65 86
4134.80 85
4134.94 85
4135.09 86
4135.24 87
4135.39 88
4135.53 87
4135.68 86
4135.83 85
4135.98 83
4136.12 82
4136.27 81
4136.42 81
4136.57 81
4136.71 81
4136.86 80
4137.01 79
4137.16 77
4137.30 76
4137.45 75
4137.60 74
4137.75 73
4137.89 73
4138.04 74
4138.19 74
4138.34 74
4138.48 73
4138.63 72
4138.78 70
4138.93 68
4139.07 66
4139.22 65
4139.37 66
4139.52 68
4139.66 70
4139.81 73
4139.96 75
4140.11 77
4140.25 77
4140.40 76
4140.55 74
4140.70 73
4140.84 72
4140.99 71
4141.14 71
4141.29 71
4141.44 70
4141.58 69
4141.73 67
4141.88 65
4142.03 63
4142.17 62
4142.32 63
4142.47 66
4142.62 71
4142.76 77
4142.91 83
4143.06 88
4143.21 91
4143.35 94
4143.50 95
4143.65 96
4143.80 97
4143.94 98
4144.09 100
4144.24 102
4144.39 104
4144.53 107
4144.68 109
4144.83 111
4144.98 113
4145.13 114
4145.27 114
4145.42 115
4145.57 115
4145.72 115
4145.86 115
4146.01 116
4146.16 116
4146.31 117
4146.45 117
4146.60 117
4146.75 115
4146.90 112
4147.05 109
4147.19 106
4147.34 104
4147.49 103
4147.64 103
4147.78 104
4147.93 104
4148.08 104
4148.23 103
4148.37 103
4148.52 102
4148.67 102
4148.82 104
4148.97 106
4149.11 109
4149.26 111
4149.41 112
4149.56 112
4149.70 110
4149.85 108
4150.00 105
4150.15 102
4150.29 100
4150.44 98
4150.59 98
4150.74 98
4150.89 99
4151.03 102
4151.18 106
4151.33 110
4151.48 116
4151.62 122
4151.77 127
4151.92 130
4152.07 132
4152.22 132
4152.36 129
4152.51 123
4152.66 116
4152.81 107
4152.95 99
4153.10 91
4153.25 84
4153.40 80
4153.55 77
4153.69 77
4153.84 78
4153.99 81
4154.14 84
4154.28 88
4154.43 91
4154.58 94
4154.73 96
4154.88 97
4155.02 97
4155.17 96
4155.32 95
4155.47 94
4155.62 93
4155.76 92
4155.91 91
4156.06 91
4156.21 91
4156.35 91
4156.50 92
4156.65 93
4156.80 96
4156.95 99
4157.09 102
4157.24 104
4157.39 105
4157.54 105
4157.68 103
4157.83 99
4157.98 96
4158.13 92
4158.28 89
4158.42 86
4158.57 85
4158.72 84
4158.87 84
4159.02 84
4159.16 84
4159.31 85
4159.46 85
4159.61 86
4159.76 87
4159.90 88
4160.05 90
4160.20 91
4160.35 91
4160.49 90
4160.64 88
4160.79 85
4160.94 81
4161.09 77
4161.23 73
4161.38 71
4161.53 71
4161.68 72
4161.83 75
4161.97 79
4162.12 83
4162.27 85
4162.42 87
4162.57 87
4162.71 85
4162.86 84
4163.01 82
4163.16 81
4163.31 81
4163.45 82
4163.60 83
4163.75 85
4163.90 87
4164.05 88
4164.19 89
4164.34 90
4164.49 89
4164.64 88
4164.79 87
4164.93 85
4165.08 84
4165.23 83
4165.38 82
4165.53 82
4165.67 82
4165.82 83
4165.97 84
4166.12 85
4166.27 86
4166.41 87
4166.56 87
4166.71 86
4166.86 84
4167.01 82
4167.15 80
4167.30 77
4167.45 75
4167.60 74
4167.75 73
4167.89 72
4168.04 71
4168.19 70
4168.34 69
4168.49 69
4168.63 69
4168.78 71
4168.93 74
4169.08 78
4169.23 83
4169.37 89
4169.52 93
4169.67 97
4169.82 99
4169.97 99
4170.12 99
4170.26 99
4170.41 100
4170.56 101
4170.71 104
4170.86 108
4171.00 112
4171.15 116
4171.30 121
4171.45 124
4171.60 126
4171.74 127
4171.89 128
4172.04 127
4172.19 125
4172.34 124
4172.49 122
4172.63 122
4172.78 122
4172.93 122
4173.08 123
4173.23 124
4173.37 125
4173.52 125
4173.67 126
4173.82 126
4173.97 128
4174.11 129
4174.26 132
4174.41 136
4174.56 140
4174.71 145
4174.86 149
4175.00 151
4175.15 153
4175.30 152
4175.45 149
4175.60 146
4175.74 142
4175.89 138
4176.04 134
4176.19 131
4176.34 128
4176.49 126
4176.63 124
4176.78 123
4176.93 123
4177.08 124
4177.23 126
4177.38 129
4177.52 132
4177.67 134
4177.82 136
4177.97 136
4178.12 135
4178.26 133
4178.41 131
4178.56 129
4178.71 127
4178.86 125
4179.01 124
4179.15 123
4179.30 122
4179.45 121
4179.60 119
4179.75 117
4179.90 115
4180.04 113
4180.19 112
4180.34 112
4180.49 112
4180.64 113
4180.78 114
4180.93 116
4181.08 117
4181.23 118
4181.38 118
4181.53 117
4181.67 116
4181.82 114
4181.97 113
4182.12 111
4182.27 110
4182.42 109
4182.56 110
4182.71 111
4182.86 112
4183.01 115
4183.16 117
4183.31 119
4183.45 120
4183.60 121
4183.75 120
4183.90 118
4184.05 116
4184.20 114
4184.34 113
4184.49 114
4184.64 116
4184.79 120
4184.94 124
4185.09 127
4185.23 130
4185.38 131
4185.53 130
4185.68 127
4185.83 123
4185.98 117
4186.12 112
4186.27 106
4186.42 100
4186.57 94
4186.72 89
4186.87 85
4187.01 82
4187.16 80
4187.31 80
4187.46 81
4187.61 83
4187.76 85
4187.91 89
4188.05 92
4188.20 95
4188.35 96
4188.50 97
4188.65 97
4188.80 97
4188.94 97
4189.09 98
4189.24 100
4189.39 102
4189.54 105
4189.69 108
4189.83 110
4189.98 111
4190.13 110
4190.28 109
4190.43 108
4190.58 106
4190.73 106
4190.87 105
4191.02 105
4191.17 105
4191.32 104
4191.47 102
4191.62 100
4191.76 98
4191.91 96
4192.06 95
4192.21 95
4192.36 96
4192.51 97
4192.66 99
4192.80 101
4192.95 104
4193.10 106
4193.25 107
4193.40 109
4193.55 110
4193.70 111
4193.84 110
4193.99 109
4194.14 106
4194.29 103
4194.44 100
4194.59 96
4194.73 93
4194.88 90
4195.03 89
4195.18 88
4195.33 87
4195.48 87
4195.63 86
4195.77 86
4195.92 86
4196.07 86
4196.22 86
4196.37 86
4196.52 86
4196.67 86
4196.81 87
4196.96 87
4197.11 89
4197.26 90
4197.41 93
4197.56 95
4197.71 98
4197.85 101
4198.00 104
4198.15 106
4198.30 109
4198.45 110
4198.60 111
4198.75 112
4198.89 112
4199.04 111
4199.19 110
4199.34 109
4199.49 107
4199.64 104
4199.79 103
4199.93 102
4200.08 103
4200.23 105
4200.38 109
4200.53 112
4200.68 116
4200.83 118
4200.98 118
4201.12 116
4201.27 113
4201.42 109
4201.57 105
4201.72 102
4201.87 99
4202.02 96
4202.16 93
4202.31 92
4202.46 90
4202.61 90
4202.76 90
4202.91 91
4203.06 92
4203.21 93
4203.35 94
4203.50 95
4203.65 95
4203.80 94
4203.95 93
4204.10 91
4204.25 90
4204.39 88
4204.54 87
4204.69 86
4204.84 86
4204.99 87
4205.14 88
4205.29 91
4205.44 94
4205.58 97
4205.73 101
4205.88 106
4206.03 110
4206.18 114
4206.33 118
4206.48 121
4206.63 123
4206.77 124
4206.92 125
4207.07 125
4207.22 123
4207.37 121
4207.52 117
4207.67 113
4207.82 108
4207.96 104
4208.11 101
4208.26 99
4208.41 99
4208.56 100
4208.71 102
4208.86 105
4209.01 107
4209.15 109
4209.30 109
4209.45 108
4209.60 106
4209.75 103
4209.90 100
4210.05 99
4210.20 99
4210.34 102
4210.49 108
4210.64 114
4210.79 120
4210.94 125
4211.09 126
4211.24 125
4211.39 122
4211.54 117
4211.68 111
4211.83 106
4211.98 102
4212.13 99
4212.28 98
4212.43 98
4212.58 99
4212.73 102
4212.87 106
4213.02 110
4213.17 115
4213.32 119
4213.47 122
4213.62 124
4213.77 124
4213.92 124
4214.07 122
4214.21 121
4214.36 119
4214.51 117
4214.66 115
4214.81 112
4214.96 110
4215.11 108
4215.26 107
4215.41 106
4215.55 105
4215.70 105
4215.85 105
4216.00 105
4216.15 105
4216.30 106
4216.45 107
4216.60 110
4216.75 112
4216.89 115
4217.04 118
4217.19 121
4217.34 123
4217.49 124
4217.64 125
4217.79 126
4217.94 127
4218.09 128
4218.24 128
4218.38 128
4218.53 128
4218.68 126
4218.83 123
4218.98 120
4219.13 115
4219.28 111
4219.43 106
4219.58 101
4219.72 96
4219.87 92
4220.02 89
4220.17 87
4220.32 87
4220.47 89
4220.62 94
4220.77 101
4220.92 109
4221.07 118
4221.21 127
4221.36 135
4221.51 142
4221.66 147
4221.81 151
4221.96 154
4222.11 157
4222.26 159
4222.41 162
4222.56 165
4222.70 169
4222.85 171
4223.00 173
4223.15 174
4223.30 173
4223.45 170
4223.60 166
4223.75 161
4223.90 155
4224.05 150
4224.20 146
4224.34 143
4224.49 141
4224.64 140
4224.79 139
4224.94 139
4225.09 138
4225.24 136
4225.39 133
4225.54 130
4225.69 127
4225.83 125
4225.98 123
4226.13 123
4226.28 123
4226.43 124
4226.58 125
4226.73 126
4226.88 126
4227.03 125
4227.18 124
4227.33 123
4227.47 122
4227.62 123
4227.77 124
4227.92 126
4228.07 128
4228.22 129
4228.37 130
4228.52 129
4228.67 127
4228.82 123
4228.97 119
4229.12 115
4229.26 112
4229.41 110
4229.56 110
4229.71 111
4229.86 111
4230.01 110
4230.16 108
4230.31 105
4230.46 101
4230.61 97
4230.76 94
4230.90 93
4231.05 94
4231.20 96
4231.35 100
4231.50 105
4231.65 109
4231.80 112
4231.95 114
4232.10 114
4232.25 112
4232.40 110
4232.55 107
4232.70 104
4232.84 102
4232.99 101
4233.14 99
4233.29 99
4233.44 99
4233.59 99
4233.74 99
4233.89 98
4234.04 97
4234.19 95
4234.34 92
4234.49 89
4234.63 86
4234.78 83
4234.93 81
4235.08 79
4235.23 78
4235.38 77
4235.53 77
4235.68 77
4235.83 76
4235.98 76
4236.13 77
4236.28 77
4236.43 77
4236.58 77
4236.72 77
4236.87 77
4237.02 78
4237.17 79
4237.32 80
4237.47 82
4237.62 84
4237.77 86
4237.92 88
4238.07 89
4238.22 89
4238.37 90
4238.52 90
4238.67 91
4238.81 92
4238.96 94
4239.11 96
4239.26 97
4239.41 99
4239.56 99
4239.71 99
4239.86 98
4240.01 96
4240.16 95
4240.31 95
4240.46 96
4240.61 99
4240.76 103
4240.91 108
4241.05 114
4241.20 120
4241.35 126
4241.50 131
4241.65 136
4241.80 140
4241.95 143
4242.10 146
4242.25 149
4242.40 152
4242.55 155
4242.70 157
4242.85 159
4243.00 159
4243.15 158
4243.29 156
4243.44 153
4243.59 149
4243.74 145
4243.89 141
4244.04 138
4244.19 136
4244.34 135
4244.49 136
4244.64 138
4244.79 141
4244.94 144
4245.09 147
4245.24 148
4245.39 146
4245.54 142
4245.69 136
4245.83 129
4245.98 122
4246.13 115
4246.28 109
4246.43 105
4246.58 103
4246.73 101
4246.88 100
4247.03 100
4247.18 100
4247.33 100
4247.48 100
4247.63 101
4247.78 101
4247.93 103
4248.08 104
4248.23 107
4248.38 109
4248.53 111
4248.67 113
4248.82 114
4248.97 114
4249.12 115
4249.27 114
4249.42 114
4249.57 114
4249.72 113
4249.87 111
4250.02 109
4250.17 106
4250.32 102
4250.47 98
4250.62 94
4250.77 90
4250.92 87
4251.07 85
4251.22 84
4251.37 84
4251.52 85
4251.66 86
4251.81 87
4251.96 87
4252.11 86
4252.26 84
4252.41 80
4252.56 77
4252.71 73
4252.86 71
4253.01 70
4253.16 70
4253.31 71
4253.46 74
4253.61 77
4253.76 81
4253.91 85
4254.06 90
4254.21 95
4254.36 100
4254.51 105
4254.66 109
4254.81 112
4254.96 115
4255.10 116
4255.25 115
4255.40 114
4255.55 112
4255.70 110
4255.85 110
4256.00 111
4256.15 114
4256.30 119
4256.45 125
4256.60 132
4256.75 137
4256.90 141
4257.05 143
4257.20 142
4257.35 140
4257.50 137
4257.65 135
4257.80 133
4257.95 133
4258.10 135
4258.25 138
4258.40 144
4258.55 151
4258.70 158
4258.85 166
4259.00 172
4259.14 178
4259.29 182
4259.44 187
4259.59 192
4259.74 198
4259.89 205
4260.04 215
4260.19 226
4260.34 239
4260.49 254
4260.64 268
4260.79 283
4260.94 298
4261.09 313
4261.24 328
4261.39 343
4261.54 358
4261.69 373
4261.84 388
4261.99 400
4262.14 411
4262.29 421
4262.44 429
4262.59 436
4262.74 442
4262.89 450
4263.04 459
4263.19 470
4263.34 483
4263.49 497
4263.64 512
4263.79 526
4263.94 538
4264.09 547
4264.23 553
4264.38 554
4264.53 552
4264.68 546
4264.83 539
4264.98 530
4265.13 522
4265.28 514
4265.43 506
4265.58 498
4265.73 489
4265.88 480
4266.03 471
4266.18 461
4266.33 451
4266.48 441
4266.63 430
4266.78 418
4266.93 404
4267.08 389
4267.23 372
4267.38 354
4267.53 335
4267.68 316
4267.83 297
4267.98 280
4268.13 264
4268.28 250
4268.43 238
4268.58 229
4268.73 221
4268.88 215
4269.03 209
4269.18 203
4269.33 196
4269.48 189
4269.63 183
4269.78 177
4269.93 172
4270.08 168
4270.23 165
4270.38 161
4270.53 158
4270.68 154
4270.83 151
4270.98 147
4271.13 145
4271.28 142
4271.43 141
4271.58 141
4271.73 141
4271.88 142
4272.03 143
4272.18 144
4272.33 144
4272.48 144
4272.63 144
4272.78 143
4272.93 142
4273.07 140
4273.22 138
4273.37 135
4273.52 132
4273.67 129
4273.82 126
4273.97 124
4274.12 124
4274.27 124
4274.42 125
4274.57 128
4274.72 131
4274.87 133
4275.02 135
4275.17 135
4275.32 134
4275.47 131
4275.62 127
4275.77 123
4275.92 119
4276.07 115
4276.22 112
4276.37 111
4276.52 110
4276.67 110
4276.82 111
4276.97 113
4277.12 115
4277.27 116
4277.42 117
4277.57 118
4277.72 117
4277.87 116
4278.02 114
4278.17 112
4278.32 109
4278.47 105
4278.62 102
4278.77 98
4278.92 95
4279.07 92
4279.22 90
4279.37 88
4279.52 87
4279.67 86
4279.82 86
4279.97 85
4280.12 84
4280.27 83
4280.42 82
4280.57 81
4280.72 80
4280.87 81
4281.02 82
4281.17 83
4281.32 86
4281.47 88
4281.62 91
4281.77 93
4281.92 94
4282.07 95
4282.22 95
4282.37 94
4282.52 92
4282.67 89
4282.82 86
4282.97 85
4283.12 85
4283.27 86
4283.43 89
4283.58 92
4283.73 96
4283.88 98
4284.03 100
4284.18 100
4284.33 100
4284.48 99
4284.63 98
4284.78 97
4284.93 96
4285.08 95
4285.23 94
4285.38 93
4285.53 93
4285.68 93
4285.83 95
4285.98 97
4286.13 99
4286.28 102
4286.43 106
4286.58 109
4286.73 112
4286.88 113
4287.03 114
4287.18 114
4287.33 114
4287.48 113
4287.63 112
4287.78 110
4287.93 107
4288.08 104
4288.23 100
4288.38 95
4288.53 90
4288.68 85
4288.83 80
4288.98 77
4289.13 75
4289.28 75
4289.43 76
4289.58 78
4289.73 80
4289.88 83
4290.03 84
4290.18 85
4290.33 84
4290.48 82
4290.63 80
4290.78 78
4290.93 76
4291.08 75
4291.23 74
4291.38 75
4291.53 76
4291.68 78
4291.83 81
4291.98 83
4292.13 85
4292.29 88
4292.44 89
4292.59 91
4292.74 91
4292.89 90
4293.04 89
4293.19 86
4293.34 85
4293.49 84
4293.64 84
4293.79 86
4293.94 89
4294.09 93
4294.24 96
4294.39 98
4294.54 99
4294.69 99
4294.84 98
4294.99 96
4295.14 94
4295.29 92
4295.44 90
4295.59 89
4295.74 87
4295.89 85
4296.04 83
4296.19 81
4296.34 79
4296.49 77
4296.64 75
4296.79 75
4296.94 76
4297.09 77
4297.24 79
4297.39 82
4297.55 84
4297.70 87
4297.85 88
4298.00 89
4298.15 90
4298.30 90
4298.45 90
4298.60 90
4298.75 89
4298.90 89
4299.05 88
4299.20 87
4299.35 87
4299.50 87
4299.65 88
4299.80 90
4299.95 93
4300.10 96
4300.25 99
4300.40 101
4300.55 101
4300.70 99
4300.85 95
4301.00 90
4301.15 84
4301.30 79
4301.46 75
4301.61 72
4301.76 71
4301.91 70
4302.06 71
4302.21 71
4302.36 72
4302.51 72
4302.66 72
4302.81 72
4302.96 72
4303.11 71
4303.26 70
4303.41 69
4303.56 68
4303.71 68
4303.86 69
4304.01 70
4304.16 73
4304.31 75
4304.46 78
4304.61 80
4304.76 82
4304.92 83
4305.07 83
4305.22 83
4305.37 83
4305.52 83
4305.67 83
4305.82 84
4305.97 85
4306.12 87
4306.27 88
4306.42 90
4306.57 92
4306.72 93
4306.87 95
4307.02 98
4307.17 100
4307.32 101
4307.47 102
4307.62 102
4307.77 101
4307.93 99
4308.08 97
4308.23 94
4308.38 92
4308.53 90
4308.68 89
4308.83 90
4308.98 92
4309.13 94
4309.28 97
4309.43 100
4309.58 102
4309.73 104
4309.88 104
4310.03 103
4310.18 102
4310.33 100
4310.48 97
4310.63 95
4310.79 93
4310.94 91
4311.09 89
4311.24 87
4311.39 84
4311.54 82
4311.69 79
4311.84 77
4311.99 75
4312.14 73
4312.29 73
4312.44 74
4312.59 75
4312.74 78
4312.89 80
4313.04 82
4313.19 84
4313.35 84
4313.50 84
4313.65 83
4313.80 81
4313.95 80
4314.10 80
4314.25 81
4314.40 83
4314.55 85
4314.70 88
4314.85 91
4315.00 94
4315.15 95
4315.30 95
4315.45 93
4315.61 91
4315.76 87
4315.91 84
4316.06 80
4316.21 77
4316.36 75
4316.51 73
4316.66 72
4316.81 71
4316.96 70
4317.11 69
4317.26 69
4317.41 70
4317.56 71
4317.71 72
4317.87 74
4318.02 76
4318.17 77
4318.32 78
4318.47 78
4318.62 77
4318.77 76
4318.92 75
4319.07 74
4319.22 73
4319.37 73
4319.52 74
4319.67 75
4319.82 76
4319.98 77
4320.13 77
4320.28 78
4320.43 78
4320.58 79
4320.73 81
4320.88 83
4321.03 85
4321.18 87
4321.33 89
4321.48 90
4321.63 90
4321.78 89
4321.93 87
4322.09 85
4322.24 82
4322.39 79
4322.54 75
4322.69 72
4322.84 69
4322.99 67
4323.14 67
4323.29 68
4323.44 71
4323.59 75
4323.74 80
4323.90 83
4324.05 86
4324.20 86
4324.35 85
4324.50 83
4324.65 81
4324.80 77
4324.95 75
4325.10 72
4325.25 69
4325.40 67
4325.55 64
4325.70 60
4325.86 58
4326.01 55
4326.16 55
4326.31 56
4326.46 58
4326.61 63
4326.76 68
4326.91 73
4327.06 78
4327.21 81
4327.36 82
4327.51 81
4327.67 79
4327.82 77
4327.97 74
4328.12 73
4328.27 73
4328.42 74
4328.57 76
4328.72 78
4328.87 80
4329.02 81
4329.17 82
4329.33 81
4329.48 80
4329.63 79
4329.78 77
4329.93 74
4330.08 72
4330.23 69
4330.38 66
4330.53 63
4330.68 59
4330.83 55
4330.99 52
4331.14 49
4331.29 47
4331.44 47
4331.59 48
4331.74 50
4331.89 54
4332.04 57
4332.19 61
4332.34 64
4332.49 66
4332.65 68
4332.80 69
4332.95 69
4333.10 69
4333.25 69
4333.40 70
4333.55 70
4333.70 70
4333.85 69
4334.00 69
4334.16 69
4334.31 69
4334.46 69
4334.61 69
4334.76 69
4334.91 68
4335.06 66
4335.21 64
4335.36 62
4335.51 60
4335.67 59
4335.82 58
4335.97 58
4336.12 59
4336.27 60
4336.42 62
4336.57 64
4336.72 65
4336.87 67
4337.02 68
4337.18 69
4337.33 69
4337.48 69
4337.63 69
4337.78 69
4337.93 70
4338.08 71
4338.23 72
4338.38 73
4338.54 75
4338.69 76
4338.84 77
4338.99 79
4339.14 80
4339.29 82
4339.44 84
4339.59 87
4339.74 89
4339.89 92
4340.05 94
4340.20 97
4340.35 99
4340.50 101
4340.65 103
4340.80 104
4340.95 104
4341.10 103
4341.25 100
4341.41 97
4341.56 94
4341.71 90
4341.86 87
4342.01 85
4342.16 83
4342.31 82
4342.46 79
4342.61 77
4342.77 74
4342.92 70
4343.07 68
4343.22 66
4343.37 67
4343.52 68
4343.67 71
4343.82 75
4343.97 79
4344.13 82
4344.28 84
4344.43 85
4344.58 84
4344.73 83
4344.88 81
4345.03 79
4345.18 77
4345.34 75
4345.49 74
4345.64 75
4345.79 76
4345.94 79
4346.09 82
4346.24 84
4346.39 85
4346.54 84
4346.70 80
4346.85 75
4347.00 69
4347.15 63
4347.30 58
4347.45 53
4347.60 51
4347.75 50
4347.91 51
4348.06 54
4348.21 59
4348.36 64
4348.51 69
4348.66 73
4348.81 77
4348.96 79
4349.12 79
4349.27 79
4349.42 78
4349.57 77
4349.72 76
4349.87 76
4350.02 76
4350.17 77
4350.33 78
4350.48 80
4350.63 82
4350.78 83
4350.93 85
4351.08 86
4351.23 87
4351.38 87
4351.54 87
4351.69 87
4351.84 86
4351.99 86
4352.14 85
4352.29 85
4352.44 86
4352.59 86
4352.75 86
4352.90 86
4353.05 86
4353.20 86
4353.35 85
4353.50 84
4353.65 84
4353.81 84
4353.96 85
4354.11 86
4354.26 87
4354.41 88
4354.56 88
4354.71 89
4354.86 89
4355.02 90
4355.17 91
4355.32 92
4355.47 94
4355.62 95
4355.77 97
4355.92 97
4356.08 97
4356.23 97
4356.38 95
4356.53 92
4356.68 90
4356.83 87
4356.98 85
4357.13 84
4357.29 83
4357.44 84
4357.59 84
4357.74 85
4357.89 85
4358.04 84
4358.19 83
4358.35 82
4358.50 80
4358.65 79
4358.80 78
4358.95 76
4359.10 74
4359.25 72
4359.41 70
4359.56 67
4359.71 65
4359.86 64
4360.01 63
4360.16 63
4360.31 64
4360.47 66
4360.62 68
4360.77 69
4360.92 71
4361.07 72
4361.22 73
4361.37 74
4361.53 74
4361.68 73
4361.83 72
4361.98 72
4362.13 72
4362.28 72
4362.43 72
4362.59 72
4362.74 72
4362.89 72
4363.04 71
4363.19 69
4363.34 67
4363.49 66
4363.65 65
4363.80 66
4363.95 69
4364.10 73
4364.25 79
4364.40 84
4364.56 89
4364.71 92
4364.86 93
4365.01 92
4365.16 89
4365.31 86
4365.46 83
4365.62 80
4365.77 79
4365.92 78
4366.07 79
4366.22 79
4366.37 79
4366.53 78
4366.68 76
4366.83 75
4366.98 72
4367.13 70
4367.28 69
4367.43 68
4367.59 68
4367.74 68
4367.89 69
4368.04 70
4368.19 72
4368.34 74
4368.50 77
4368.65 78
4368.80 80
4368.95 81
4369.10 81
4369.25 82
4369.41 81
4369.56 81
4369.71 80
4369.86 80
4370.01 80
4370.16 79
4370.31 79
4370.47 78
4370.62 77
4370.77 76
4370.92 74
4371.07 71
4371.22 68
4371.38 65
4371.53 63
4371.68 62
4371.83 63
4371.98 64
4372.13 67
4372.29 69
4372.44 70
4372.59 70
4372.74 68
4372.89 65
4373.04 62
4373.20 59
4373.35 57
4373.50 56
4373.65 57
4373.80 59
4373.95 63
4374.11 67
4374.26 72
4374.41 77
4374.56 82
4374.71 85
4374.86 87
4375.02 87
4375.17 85
4375.32 81
4375.47 76
4375.62 71
4375.77 67
4375.93 63
4376.08 60
4376.23 59
4376.38 58
4376.53 58
4376.68 58
4376.84 59
4376.99 59
4377.14 59
4377.29 59
4377.44 59
4377.59 58
4377.75 57
4377.90 56
4378.05 56
4378.20 56
4378.35 57
4378.51 58
4378.66 60
4378.81 63
4378.96 65
4379.11 68
4379.26 71
4379.42 74
4379.57 77
4379.72 81
4379.87 84
4380.02 87
4380.17 90
4380.33 94
4380.48 97
4380.63 99
4380.78 100
4380.93 101
4381.09 100
4381.24 99
4381.39 97
4381.54 96
4381.69 95
4381.84 96
4382.00 98
4382.15 101
4382.30 105
4382.45 109
4382.60 114
4382.76 118
4382.91 121
4383.06 124
4383.21 126
4383.36 126
4383.51 124
4383.67 121
4383.82 117
4383.97 111
4384.12 105
4384.27 99
4384.43 93
4384.58 89
4384.73 86
4384.88 84
4385.03 83
4385.18 83
4385.34 84
4385.49 85
4385.64 85
4385.79 86
4385.94 86
4386.10 86
4386.25 86
4386.40 86
4386.55 87
4386.70 88
4386.86 90
4387.01 93
4387.16 95
4387.31 97
4387.46 99
4387.62 101
4387.77 101
4387.92 101
4388.07 101
4388.22 100
4388.37 99
4388.53 97
4388.68 96
4388.83 95
4388.98 95
4389.13 95
4389.29 96
4389.44 98
4389.59 101
4389.74 104
4389.89 108
4390.05 112
4390.20 115
4390.35 118
4390.50 120
4390.65 121
4390.81 120
4390.96 119
4391.11 118
4391.26 115
4391.41 112
4391.57 109
4391.72 105
4391.87 101
4392.02 96
4392.17 91
4392.33 86
4392.48 80
4392.63 76
4392.78 71
4392.93 68
4393.09 65
4393.24 63
4393.39 62
4393.54 61
4393.69 60
4393.85 60
4394.00 60
4394.15 60
4394.30 60
4394.45 61
4394.61 63
4394.76 66
4394.91 70
4395.06 74
4395.21 78
4395.37 82
4395.52 85
4395.67 87
4395.82 89
4395.97 91
4396.13 93
4396.28 94
4396.43 95
4396.58 95
4396.73 95
4396.89 95
4397.04 95
4397.19 97
4397.34 99
4397.49 103
4397.65 107
4397.80 111
4397.95 113
4398.10 115
4398.26 115
4398.41 114
4398.56 112
4398.71 111
4398.86 110
4399.02 109
4399.17 110
4399.32 111
4399.47 113
4399.62 115
4399.78 118
4399.93 120
4400.08 121
4400.23 121
4400.38 119
4400.54 116
4400.69 112
4400.84 108
4400.99 105
4401.15 103
4401.30 102
4401.45 101
4401.60 100
4401.75 99
4401.91 97
4402.06 94
4402.21 92
4402.36 90
4402.51 89
4402.67 88
4402.82 89
4402.97 90
4403.12 90
4403.28 91
4403.43 92
4403.58 93
4403.73 93
4403.88 94
4404.04 94
4404.19 95
4404.34 95
4404.49 94
4404.65 93
4404.80 91
4404.95 90
4405.10 88
4405.25 87
4405.41 86
4405.56 85
4405.71 84
4405.86 82
4406.02 80
4406.17 77
4406.32 74
4406.47 72
4406.62 70
4406.78 69
4406.93 69
4407.08 70
4407.23 70
4407.39 71
4407.54 71
4407.69 72
4407.84 72
4407.99 72
4408.15 73
4408.30 74
4408.45 76
4408.60 78
4408.76 79
4408.91 81
4409.06 82
4409.21 83
4409.36 83
4409.52 83
4409.67 83
4409.82 82
4409.97 81
4410.13 80
4410.28 79
4410.43 79
4410.58 79
4410.74 79
4410.89 80
4411.04 80
4411.19 81
4411.34 81
4411.50 80
4411.65 79
4411.80 78
4411.95 77
4412.11 77
4412.26 78
4412.41 79
4412.56 80
4412.72 81
4412.87 81
4413.02 80
4413.17 78
4413.33 76
4413.48 74
4413.63 73
4413.78 73
4413.93 74
4414.09 76
4414.24 77
4414.39 79
4414.54 80
4414.70 81
4414.85 82
4415.00 84
4415.15 86
4415.31 88
4415.46 90
4415.61 91
4415.76 92
4415.92 93
4416.07 94
4416.22 96
4416.37 98
4416.53 100
4416.68 103
4416.83 106
4416.98 108
4417.13 110
4417.29 112
4417.44 114
4417.59 116
4417.74 118
4417.90 120
4418.05 122
4418.20 122
4418.35 123
4418.51 122
4418.66 122
4418.81 122
4418.96 124
4419.12 128
4419.27 135
4419.42 143
4419.57 153
4419.73 164
4419.88 175
4420.03 186
4420.18 196
4420.34 205
4420.49 213
4420.64 221
4420.79 229
4420.95 239
4421.10 250
4421.25 263
4421.40 278
4421.56 293
4421.71 308
4421.86 322
4422.01 336
4422.17 348
4422.32 360
4422.47 372
4422.62 386
4422.78 401
4422.93 417
4423.08 433
4423.23 448
4423.39 461
4423.54 472
4423.69 480
4423.84 486
4424.00 492
4424.15 497
4424.30 504
4424.45 512
4424.61 522
4424.76 532
4424.91 541
4425.06 549
4425.22 554
4425.37 555
4425.52 551
4425.67 544
4425.83 534
4425.98 523
4426.13 511
4426.28 500
4426.44 489
4426.59 479
4426.74 470
4426.89 460
4427.05 451
4427.20 441
4427.35 430
4427.51 419
4427.66 407
4427.81 394
4427.96 381
4428.12 367
4428.27 354
4428.42 341
4428.57 329
4428.73 318
4428.88 310
4429.03 302
4429.18 294
4429.34 286
4429.49 275
4429.64 262
4429.79 247
4429.95 230
4430.10 214
4430.25 199
4430.41 186
4430.56 176
4430.71 168
4430.86 162
4431.02 160
4431.17 159
4431.32 159
4431.47 160
4431.63 161
4431.78 162
4431.93 162
4432.08 161
4432.24 158
4432.39 155
4432.54 152
4432.70 148
4432.85 144
4433.00 139
4433.15 133
4433.31 128
4433.46 122
4433.61 118
4433.76 114
4433.92 112
4434.07 111
4434.22 112
4434.37 113
4434.53 116
4434.68 118
4434.83 121
4434.99 123
4435.14 125
4435.29 126
4435.44 127
4435.60 126
4435.75 124
4435.90 121
4436.05 118
4436.21 112
4436.36 106
4436.51 100
4436.67 94
4436.82 88
4436.97 84
4437.12 82
4437.28 82
4437.43 84
4437.58 88
4437.74 93
4437.89 97
4438.04 100
4438.19 101
4438.35 101
4438.50 99
4438.65 95
4438.80 92
4438.96 89
4439.11 86
4439.26 84
4439.42 84
4439.57 84
4439.72 85
4439.87 87
4440.03 89
4440.18 92
4440.33 96
4440.49 100
4440.64 104
4440.79 108
4440.94 113
4441.10 117
4441.25 121
4441.40 125
4441.56 128
4441.71 129
4441.86 129
4442.01 127
4442.17 124
4442.32 121
4442.47 117
4442.63 115
4442.78 113
4442.93 113
4443.08 113
4443.24 113
4443.39 113
4443.54 112
4443.70 111
4443.85 109
4444.00 107
4444.15 104
4444.31 102
4444.46 100
4444.61 98
4444.77 96
4444.92 94
4445.07 91
4445.22 87
4445.38 84
4445.53 82
4445.68 81
4445.84 81
4445.99 84
4446.14 88
4446.29 93
4446.45 98
4446.60 102
4446.75 106
4446.91 109
4447.06 110
4447.21 111
4447.37 111
4447.52 112
4447.67 112
4447.82 111
4447.98 110
4448.13 108
4448.28 107
4448.44 105
4448.59 102
4448.74 100
4448.89 98
4449.05 96
4449.20 94
4449.35 91
4449.51 90
4449.66 88
4449.81 88
4449.97 88
4450.12 89
4450.27 90
4450.42 91
4450.58 92
4450.73 91
4450.88 90
4451.04 88
4451.19 86
4451.34 83
4451.50 81
4451.65 79
4451.80 77
4451.95 76
4452.11 76
4452.26 77
4452.41 78
4452.57 80
4452.72 82
4452.87 84
4453.03 87
4453.18 89
4453.33 92
4453.49 94
4453.64 94
4453.79 94
4453.94 93
4454.10 90
4454.25 88
4454.40 85
4454.56 82
4454.71 81
4454.86 80
4455.02 80
4455.17 81
4455.32 82
4455.47 85
4455.63 89
4455.78 92
4455.93 95
4456.09 98
4456.24 99
4456.39 100
4456.55 100
4456.70 99
4456.85 99
4457.01 98
4457.16 98
4457.31 98
4457.47 97
4457.62 96
4457.77 94
4457.92 92
4458.08 89
4458.23 87
4458.38 84
4458.54 82
4458.69 80
4458.84 79
4459.00 79
4459.15 80
4459.30 81
4459.46 82
4459.61 84
4459.76 85
4459.92 85
4460.07 86
4460.22 86
4460.37 86
4460.53 86
4460.68 86
4460.83 87
4460.99 87
4461.14 88
4461.29 88
4461.45 88
4461.60 88
4461.75 88
4461.91 87
4462.06 86
4462.21 85
4462.37 85
4462.52 84
4462.67 84
4462.83 85
4462.98 87
4463.13 89
4463.29 91
4463.44 93
4463.59 95
4463.74 95
4463.90 94
4464.05 92
4464.20 90
4464.36 87
4464.51 85
4464.66 83
4464.82 83
4464.97 84
4465.12 86
4465.28 88
4465.43 90
4465.58 91
4465.74 92
4465.89 93
4466.04 93
4466.20 93
4466.35 93
4466.50 93
4466.66 92
4466.81 91
4466.96 90
4467.12 88
4467.27 86
4467.42 84
4467.58 82
4467.73 80
4467.88 79
4468.04 77
4468.19 74
4468.34 72
4468.50 69
4468.65 67
4468.80 65
4468.96 65
4469.11 65
4469.26 66
4469.42 68
4469.57 71
4469.72 75
4469.88 79
4470.03 84
4470.18 88
4470.34 92
4470.49 96
4470.64 99
4470.80 101
4470.95 102
4471.10 102
4471.26 101
4471.41 100
4471.56 98
4471.72 96
4471.87 94
4472.02 93
4472.18 92
4472.33 91
4472.48 91
4472.64 90
4472.79 89
4472.94 88
4473.10 86
4473.25 84
4473.40 82
4473.56 81
4473.71 80
4473.86 80
4474.02 81
4474.17 83
4474.32 85
4474.48 88
4474.63 90
4474.78 92
4474.94 93
4475.09 93
4475.24 94
4475.40 95
4475.55 96
4475.70 96
4475.86 96
4476.01 96
4476.16 94
4476.32 91
4476.47 88
4476.62 85
4476.78 83
4476.93 82
4477.09 82
4477.24 83
4477.39 84
4477.55 85
4477.70 85
4477.85 85
4478.01 84
4478.16 83
4478.31 83
4478.47 82
4478.62 82
4478.77 83
4478.93 85
4479.08 86
4479.23 88
4479.39 89
4479.54 90
4479.69 90
4479.85 89
4480.00 87
4480.15 84
4480.31 82
4480.46 79
4480.62 76
4480.77 74
4480.92 72
4481.08 71
4481.23 71
4481.38 71
4481.54 73
4481.69 75
4481.84 77
4482.00 79
4482.15 81
4482.30 82
4482.46 81
4482.61 79
4482.76 77
4482.92 73
4483.07 70
4483.23 67
4483.38 64
4483.53 62
4483.69 61
4483.84 60
4483.99 59
4484.15 58
4484.30 56
4484.45 54
4484.61 52
4484.76 51
4484.91 50
4485.07 51
4485.22 53
4485.38 57
4485.53 63
4485.68 69
4485.84 75
4485.99 80
4486.14 85
4486.30 90
4486.45 94
4486.60 98
4486.76 102
4486.91 105
4487.07 106
4487.22 106
4487.37 104
4487.53 102
4487.68 98
4487.83 95
4487.99 92
4488.14 90
4488.29 89
4488.45 89
4488.60 89
4488.76 89
4488.91 90
4489.06 91
4489.22 93
4489.37 96
4489.52 98
4489.68 100
4489.83 101
4489.98 100
4490.14 98
4490.29 94
4490.45 89
4490.60 84
4490.75 80
4490.91 76
4491.06 74
4491.21 72
4491.37 72
4491.52 73
4491.67 75
4491.83 77
4491.98 81
4492.14 84
4492.29 88
4492.44 92
4492.60 95
4492.75 98
4492.90 100
4493.06 101
4493.21 101
4493.37 100
4493.52 98
4493.67 96
4493.83 94
4493.98 91
4494.13 90
4494.29 89
4494.44 88
4494.60 89
4494.75 89
4494.90 90
4495.06 90
4495.21 90
4495.36 90
4495.52 89
4495.67 88
4495.83 87
4495.98 85
4496.13 84
4496.29 82
4496.44 79
4496.59 77
4496.75 75
4496.90 73
4497.06 72
4497.21 73
4497.36 75
4497.52 78
4497.67 83
4497.83 88
4497.98 92
4498.13 95
4498.29 97
4498.44 98
4498.59 98
4498.75 98
4498.90 97
4499.06 96
4499.21 95
4499.36 95
4499.52 95
4499.67 95
4499.82 94
4499.98 94
4500.13 93
4500.29 91
4500.44 88
4500.59 84
4500.75 80
4500.90 77
4501.06 74
4501.21 72
4501.36 72
4501.52 74
4501.67 77
4501.82 82
4501.98 87
4502.13 92
4502.29 96
4502.44 98
4502.59 99
4502.75 98
4502.90 96
4503.06 92
4503.21 88
4503.36 83
4503.52 79
4503.67 74
4503.83 70
4503.98 66
4504.13 63
4504.29 61
4504.44 60
4504.60 60
4504.75 61
4504.90 63
4505.06 64
4505.21 66
4505.36 66
4505.52 66
4505.67 65
4505.83 64
4505.98 63
4506.13 62
4506.29 61
4506.44 61
4506.60 61
4506.75 60
4506.90 60
4507.06 59
4507.21 59
4507.37 58
4507.52 57
4507.67 57
4507.83 57
4507.98 59
4508.14 61
4508.29 64
4508.44 67
4508.60 71
4508.75 74
4508.91 76
4509.06 77
4509.21 77
4509.37 76
4509.52 76
4509.68 76
4509.83 76
4509.98 78
4510.14 80
4510.29 83
4510.45 85
4510.60 86
4510.75 85
4510.91 84
4511.06 82
4511.22 80
4511.37 78
4511.52 77
4511.68 76
4511.83 76
4511.99 77
4512.14 77
4512.29 77
4512.45 78
4512.60 77
4512.76 76
4512.91 75
4513.06 73
4513.22 72
4513.37 71
4513.53 70
4513.68 70
4513.84 70
4513.99 70
4514.14 71
4514.30 72
4514.45 74
4514.61 75
4514.76 77
4514.91 78
4515.07 80
4515.22 80
4515.38 81
4515.53 80
4515.68 79
4515.84 78
4515.99 76
4516.15 74
4516.30 72
4516.45 71
4516.61 70
4516.76 69
4516.92 69
4517.07 69
4517.23 70
4517.38 71
4517.53 72
4517.69 74
4517.84 77
4518.00 79
4518.15 82
4518.30 85
4518.46 86
4518.61 87
4518.77 86
4518.92 84
4519.08 82
4519.23 79
4519.38 76
4519.54 74
4519.69 72
4519.85 70
4520.00 69
4520.15 68
4520.31 66
4520.46 65
4520.62 64
4520.77 64
4520.93 64
4521.08 65
4521.23 65
4521.39 66
4521.54 67
4521.70 69
4521.85 70
4522.00 72
4522.16 74
4522.31 76
4522.47 77
4522.62 78
4522.78 78
4522.93 78
4523.08 76
4523.24 74
4523.39 71
4523.55 68
4523.70 66
4523.86 66
4524.01 66
4524.16 68
4524.32 71
4524.47 74
4524.63 77
4524.78 80
4524.94 80
4525.09 79
4525.24 77
4525.40 75
4525.55 72
4525.71 69
4525.86 68
4526.02 67
4526.17 68
4526.32 68
4526.48 68
4526.63 68
4526.79 68
4526.94 66
4527.10 65
4527.25 63
4527.40 62
4527.56 61
4527.71 61
4527.87 61
4528.02 61
4528.18 61
4528.33 61
4528.48 61
4528.64 60
4528.79 60
4528.95 61
4529.10 62
4529.26 63
4529.41 65
4529.56 67
4529.72 68
4529.87 69
4530.03 70
4530.18 70
4530.34 71
4530.49 72
4530.65 73
4530.80 74
4530.95 75
4531.11 74
4531.26 73
4531.42 71
4531.57 69
4531.73 66
4531.88 64
4532.03 62
4532.19 61
4532.34 61
4532.50 61
4532.65 62
4532.81 64
4532.96 66
4533.12 69
4533.27 71
4533.42 74
4533.58 77
4533.73 80
4533.89 83
4534.04 84
4534.20 85
4534.35 84
4534.51 82
4534.66 79
4534.81 77
4534.97 76
4535.12 75
4535.28 76
4535.43 77
4535.59 78
4535.74 79
4535.90 78
4536.05 77
4536.20 75
4536.36 73
4536.51 71
4536.67 71
4536.82 72
4536.98 73
4537.13 75
4537.29 77
4537.44 78
4537.59 78
4537.75 77
4537.90 75
4538.06 72
4538.21 70
4538.37 67
4538.52 64
4538.68 60
4538.83 57
4538.99 55
4539.14 52
4539.29 51
4539.45 51
4539.60 52
4539.76 54
4539.91 57
4540.07 60
4540.22 62
4540.38 64
4540.53 65
4540.68 65
4540.84 64
4540.99 63
4541.15 63
4541.30 63
4541.46 63
4541.61 65
4541.77 68
4541.92 71
4542.08 74
4542.23 77
4542.38 80
4542.54 82
4542.69 83
4542.85 84
4543.00 83
4543.16 82
4543.31 81
4543.47 79
4543.62 76
4543.78 74
4543.93 71
4544.09 68
4544.24 66
4544.39 63
4544.55 62
4544.70 60
4544.86 59
4545.01 60
4545.17 62
4545.32 65
4545.48 70
4545.63 75
4545.79 80
4545.94 84
4546.10 87
4546.25 88
4546.40 87
4546.56 85
4546.71 83
4546.87 82
4547.02 80
4547.18 80
4547.33 80
4547.49 79
4547.64 79
4547.80 79
4547.95 78
4548.11 78
4548.26 79
4548.41 80
4548.57 82
4548.72 83
4548.88 85
4549.03 85
4549.19 84
4549.34 82
4549.50 79
4549.65 75
4549.81 72
4549.96 70
4550.12 69
4550.27 70
4550.43 72
4550.58 75
4550.74 78
4550.89 82
4551.04 85
4551.20 87
4551.35 87
4551.51 87
4551.66 86
4551.82 85
4551.97 84
4552.13 83
4552.28 83
4552.44 82
4552.59 82
4552.75 81
4552.90 80
4553.06 78
4553.21 77
4553.37 75
4553.52 75
4553.68 75
4553.83 75
4553.98 77
4554.14 78
4554.29 80
4554.45 80
4554.60 80
4554.76 78
4554.91 75
4555.07 72
4555.22 69
4555.38 66
4555.53 64
4555.69 63
4555.84 63
4556.00 65
4556.15 67
4556.31 69
4556.46 72
4556.62 74
4556.77 76
4556.93 78
4557.08 80
4557.24 82
4557.39 85
4557.55 87
4557.70 89
4557.85 91
4558.01 92
4558.16 91
4558.32 90
4558.47 88
4558.63 85
4558.78 83
4558.94 81
4559.09 81
4559.25 82
4559.40 84
4559.56 87
4559.71 91
4559.87 95
4560.02 100
4560.18 103
4560.33 106
4560.49 107
4560.64 106
4560.80 103
4560.95 100
4561.11 96
4561.26 92
4561.42 90
4561.57 88
4561.73 88
4561.88 88
4562.04 90
4562.19 93
4562.35 96
4562.50 99
4562.66 103
4562.81 106
4562.97 109
4563.12 111
4563.28 113
4563.43 113
4563.59 113
4563.74 112
4563.90 109
4564.05 107
4564.20 103
4564.36 100
4564.51 97
4564.67 95
4564.82 93
4564.98 92
4565.13 92
4565.29 93
4565.44 95
4565.60 98
4565.75 101
4565.91 105
4566.06 110
4566.22 114
4566.37 117
4566.53 119
4566.68 119
4566.84 117
4566.99 114
4567.15 110
4567.30 106
4567.46 102
4567.61 99
4567.77 97
4567.92 96
4568.08 95
4568.23 95
4568.39 96
4568.54 97
4568.70 99
4568.85 102
4569.01 106
4569.16 110
4569.32 114
4569.47 116
4569.63 116
4569.78 114
4569.94 110
4570.09 105
4570.25 99
4570.40 93
4570.56 88
4570.71 83
4570.87 80
4571.02 77
4571.18 75
4571.33 73
4571.49 71
4571.64 69
4571.80 67
4571.96 65
4572.11 64
4572.27 63
4572.42 63
4572.58 63
4572.73 63
4572.89 63
4573.04 64
4573.20 64
4573.35 66
4573.51 67
4573.66 69
4573.82 71
4573.97 72
4574.13 72
4574.28 71
4574.44 69
4574.59 66
4574.75 63
4574.90 59
4575.06 56
4575.21 54
4575.37 52
4575.52 50
4575.68 48
4575.83 47
4575.99 45
4576.14 45
4576.30 44
4576.45 46
4576.61 49
4576.76 53
4576.92 57
4577.07 62
4577.23 67
4577.38 70
4577.54 72
4577.69 74
4577.85 74
4578.00 75
4578.16 77
4578.32 78
4578.47 81
4578.63 83
4578.78 85
4578.94 85
4579.09 84
4579.25 81
4579.40 77
4579.56 72
4579.71 67
4579.87 62
4580.02 59
4580.18 56
4580.33 56
4580.49 56
4580.64 57
4580.80 59
4580.95 61
4581.11 62
4581.26 63
4581.42 64
4581.57 65
4581.73 65
4581.88 65
4582.04 64
4582.20 64
4582.35 63
4582.51 64
4582.66 65
4582.82 68
4582.97 72
4583.13 77
4583.28 82
4583.44 86
4583.59 89
4583.75 90
4583.90 89
4584.06 87
4584.21 84
4584.37 80
4584.52 77
4584.68 74
4584.83 73
4584.99 72
4585.15 73
4585.30 74
4585.46 77
4585.61 79
4585.77 82
4585.92 85
4586.08 87
4586.23 88
4586.39 89
4586.54 88
4586.70 86
4586.85 84
4587.01 81
4587.16 78
4587.32 75
4587.48 71
4587.63 68
4587.79 65
4587.94 64
4588.10 63
4588.25 63
4588.41 65
4588.56 68
4588.72 72
4588.87 76
4589.03 79
4589.18 82
4589.34 83
4589.49 84
4589.65 83
4589.81 82
4589.96 80
4590.12 79
4590.27 77
4590.43 76
4590.58 75
4590.74 73
4590.89 71
4591.05 68
4591.20 65
4591.36 61
4591.51 57
4591.67 54
4591.83 51
4591.98 50
4592.14 51
4592.29 53
4592.45 57
4592.60 61
4592.76 65
4592.91 67
4593.07 69
4593.22 70
4593.38 69
4593.54 68
4593.69 66
4593.85 64
4594.00 62
4594.16 62
4594.31 61
4594.47 61
4594.62 62
4594.78 63
4594.93 64
4595.09 64
4595.25 64
4595.40 64
4595.56 63
4595.71 62
4595.87 62
4596.02 61
4596.18 61
4596.33 61
4596.49 61
4596.64 61
4596.80 60
4596.96 60
4597.11 61
4597.27 62
4597.42 63
4597.58 65
4597.73 67
4597.89 69
4598.04 71
4598.20 72
4598.35 72
4598.51 70
4598.67 68
4598.82 66
4598.98 65
4599.13 64
4599.29 65
4599.44 68
4599.60 71
4599.75 76
4599.91 81
4600.07 86
4600.22 90
4600.38 93
4600.53 94
4600.69 94
4600.84 92
4601.00 90
4601.15 87
4601.31 84
4601.47 81
4601.62 78
4601.78 76
4601.93 75
4602.09 74
4602.24 74
4602.40 74
4602.55 74
4602.71 74
4602.87 73
4603.02 72
4603.18 71
4603.33 70
4603.49 70
4603.64 71
4603.80 72
4603.96 74
4604.11 76
4604.27 77
4604.42 78
4604.58 78
4604.73 77
4604.89 75
4605.04 72
4605.20 68
4605.36 64
4605.51 60
4605.67 58
4605.82 57
4605.98 59
4606.13 62
4606.29 66
4606.45 70
4606.60 74
4606.76 76
4606.91 77
4607.07 77
4607.22 76
4607.38 74
4607.54 72
4607.69 71
4607.85 71
4608.00 72
4608.16 73
4608.31 75
4608.47 77
4608.62 78
4608.78 79
4608.94 80
4609.09 79
4609.25 78
4609.40 76
4609.56 74
4609.71 72
4609.87 70
4610.03 69
4610.18 68
4610.34 68
4610.49 70
4610.65 72
4610.80 74
4610.96 77
4611.12 79
4611.27 81
4611.43 81
4611.58 81
4611.74 80
4611.89 79
4612.05 78
4612.21 77
4612.36 76
4612.52 76
4612.67 77
4612.83 77
4612.99 77
4613.14 78
4613.30 80
4613.45 82
4613.61 86
4613.76 90
4613.92 94
4614.08 99
4614.23 102
4614.39 103
4614.54 103
4614.70 102
4614.85 100
4615.01 97
4615.17 94
4615.32 91
4615.48 88
4615.63 85
4615.79 83
4615.95 82
4616.10 82
4616.26 83
4616.41 86
4616.57 88
4616.72 91
4616.88 92
4617.04 92
4617.19 90
4617.35 88
4617.50 85
4617.66 82
4617.82 78
4617.97 75
4618.13 72
4618.28 68
4618.44 66
4618.59 64
4618.75 64
4618.91 65
4619.06 69
4619.22 74
4619.37 80
4619.53 85
4619.69 90
4619.84 94
4620.00 96
4620.15 97
4620.31 97
4620.46 96
4620.62 94
4620.78 91
4620.93 89
4621.09 85
4621.24 82
4621.40 79
4621.56 76
4621.71 73
4621.87 71
4622.02 70
4622.18 69
4622.34 68
4622.49 68
4622.65 68
4622.80 70
4622.96 72
4623.12 74
4623.27 77
4623.43 80
4623.58 81
4623.74 82
4623.90 82
4624.05 80
4624.21 78
4624.36 75
4624.52 73
4624.67 71
4624.83 71
4624.99 71
4625.14 72
4625.30 72
4625.45 73
4625.61 73
4625.77 72
4625.92 71
4626.08 70
4626.23 69
4626.39 69
4626.55 68
4626.70 68
4626.86 68
4627.01 69
4627.17 71
4627.33 72
4627.48 74
4627.64 75
4627.79 76
4627.95 75
4628.11 74
4628.26 72
4628.42 69
4628.57 66
4628.73 63
4628.89 60
4629.04 58
4629.20 57
4629.36 57
4629.51 58
4629.67 60
4629.82 63
4629.98 67
4630.14 72
4630.29 78
4630.45 84
4630.60 90
4630.76 96
4630.92 101
4631.07 105
4631.23 109
4631.38 111
4631.54 112
4631.70 112
4631.85 112
4632.01 111
4632.16 109
4632.32 107
4632.48 105
4632.63 102
4632.79 99
4632.94 96
4633.10 94
4633.26 92
4633.41 90
4633.57 89
4633.73 88
4633.88 88
4634.04 89
4634.19 89
4634.35 90
4634.51 89
4634.66 88
4634.82 85
4634.97 82
4635.13 78
4635.29 73
4635.44 70
4635.60 67
4635.75 66
4635.91 66
4636.07 67
4636.22 68
4636.38 69
4636.54 70
4636.69 71
4636.85 70
4637.00 69
4637.16 69
4637.32 68
4637.47 67
4637.63 66
4637.79 66
4637.94 67
4638.10 68
4638.25 69
4638.41 72
4638.57 74
4638.72 77
4638.88 80
4639.03 83
4639.19 85
4639.35 86
4639.50 86
4639.66 86
4639.82 85
4639.97 84
4640.13 84
4640.28 84
4640.44 84
4640.60 84
4640.75 84
4640.91 84
4641.07 84
4641.22 85
4641.38 86
4641.53 87
4641.69 89
4641.85 90
4642.00 91
4642.16 93
4642.32 94
4642.47 96
4642.63 98
4642.78 100
4642.94 101
4643.10 101
4643.25 100
4643.41 97
4643.57 93
4643.72 90
4643.88 87
4644.03 85
4644.19 85
4644.35 86
4644.50 87
4644.66 89
4644.82 91
4644.97 93
4645.13 94
4645.28 95
4645.44 95
4645.60 94
4645.75 94
4645.91 92
4646.07 90
4646.22 87
4646.38 83
4646.54 79
4646.69 76
4646.85 73
4647.00 72
4647.16 74
4647.32 77
4647.47 82
4647.63 88
4647.79 94
4647.94 100
4648.10 103
4648.26 104
4648.41 103
4648.57 100
4648.72 95
4648.88 90
4649.04 85
4649.19 82
4649.35 79
4649.51 77
4649.66 76
4649.82 76
4649.98 75
4650.13 74
4650.29 73
4650.44 71
4650.60 69
4650.76 67
4650.91 65
4651.07 65
4651.23 66
4651.38 69
4651.54 72
4651.70 75
4651.85 79
4652.01 82
4652.17 84
4652.32 85
4652.48 87
4652.63 88
4652.79 90
4652.95 91
4653.10 92
4653.26 92
4653.42 91
4653.57 88
4653.73 85
4653.89 82
4654.04 79
4654.20 77
4654.36 75
4654.51 75
4654.67 76
4654.82 76
4654.98 77
4655.14 77
4655.29 76
4655.45 75
4655.61 74
4655.76 72
4655.92 71
4656.08 70
4656.23 69
4656.39 69
4656.55 70
4656.70 70
4656.86 71
4657.02 72
4657.17 73
4657.33 74
4657.49 76
4657.64 77
4657.80 78
4657.95 78
4658.11 78
4658.27 78
4658.42 77
4658.58 77
4658.74 77
4658.89 78
4659.05 78
4659.21 78
4659.36 77
4659.52 75
4659.68 72
4659.83 67
4659.99 63
4660.15 59
4660.30 56
4660.46 53
4660.62 52
4660.77 52
4660.93 52
4661.09 53
4661.24 54
4661.40 54
4661.56 55
4661.71 55
4661.87 55
4662.03 55
4662.18 55
4662.34 56
4662.49 56
4662.65 56
4662.81 55
4662.96 54
4663.12 53
4663.28 50
4663.43 48
4663.59 46
4663.75 46
4663.90 46
4664.06 47
4664.22 49
4664.37 51
4664.53 53
4664.69 54
4664.84 55
4665.00 55
4665.16 55
4665.31 55
4665.47 54
4665.63 53
4665.78 52
4665.94 50
4666.10 49
4666.25 48
4666.41 48
4666.57 49
4666.72 51
4666.88 54
4667.04 57
4667.19 59
4667.35 62
4667.51 65
4667.66 67
4667.82 69
4667.98 70
4668.13 71
4668.29 70
4668.45 68
4668.60 64
4668.76 60
4668.92 55
4669.07 50
4669.23 47
4669.39 45
4669.54 44
4669.70 45
4669.86 47
4670.01 49
4670.17 51
4670.33 53
4670.48 55
4670.64 56
4670.80 57
4670.96 57
4671.11 58
4671.27 59
4671.43 59
4671.58 59
4671.74 59
4671.90 59
4672.05 59
4672.21 59
4672.37 60
4672.52 60
4672.68 61
4672.84 62
4672.99 62
4673.15 62
4673.31 63
4673.46 63
4673.62 63
4673.78 65
4673.93 67
4674.09 69
4674.25 72
4674.40 75
4674.56 78
4674.72 80
4674.87 82
4675.03 82
4675.19 83
4675.34 82
4675.50 82
4675.66 80
4675.82 79
4675.97 77
4676.13 74
4676.29 71
4676.44 68
4676.60 65
4676.76 62
4676.91 60
4677.07 59
4677.23 58
4677.38 58
4677.54 58
4677.70 59
4677.85 60
4678.01 61
4678.17 63
4678.32 65
4678.48 66
4678.64 68
4678.80 68
4678.95 68
4679.11 66
4679.27 64
4679.42 61
4679.58 57
4679.74 54
4679.89 52
4680.05 50
4680.21 50
4680.36 50
4680.52 51
4680.68 53
4680.83 54
4680.99 55
4681.15 56
4681.31 57
4681.46 59
4681.62 61
4681.78 64
4681.93 67
4682.09 69
4682.25 71
4682.40 71
4682.56 69
4682.72 67
4682.87 64
4683.03 61
4683.19 59
4683.35 58
4683.50 58
4683.66 58
4683.82 58
4683.97 59
4684.13 60
4684.29 60
4684.44 60
4684.60 60
4684.76 60
4684.92 60
4685.07 60
4685.23 60
4685.39 60
4685.54 61
4685.70 62
4685.86 64
4686.01 66
4686.17 68
4686.33 71
4686.49 73
4686.64 75
4686.80 76
4686.96 76
4687.11 75
4687.27 73
4687.43 70
4687.58 66
4687.74 62
4687.90 57
4688.06 53
4688.21 50
4688.37 48
4688.53 48
4688.68 48
4688.84 49
4689.00 50
4689.15 51
4689.31 51
4689.47 51
4689.63 51
4689.78 50
4689.94 50
4690.10 50
4690.25 51
4690.41 52
4690.57 55
4690.73 58
4690.88 62
4691.04 65
4691.20 68
4691.35 71
4691.51 73
4691.67 75
4691.82 76
4691.98 78
4692.14 78
4692.30 78
4692.45 77
4692.61 76
4692.77 74
4692.92 73
4693.08 72
4693.24 73
4693.40 74
4693.55 75
4693.71 76
4693.87 77
4694.02 76
4694.18 74
4694.34 72
4694.50 69
4694.65 66
4694.81 64
4694.97 61
4695.12 59
4695.28 57
4695.44 55
4695.60 53
4695.75 51
4695.91 51
4696.07 52
4696.22 54
4696.38 58
4696.54 62
4696.70 67
4696.85 71
4697.01 74
4697.17 75
4697.32 76
4697.48 74
4697.64 72
4697.80 70
4697.95 68
4698.11 66
4698.27 66
4698.43 66
4698.58 66
4698.74 67
4698.90 68
4699.05 67
4699.21 66
4699.37 64
4699.53 62
4699.68 60
4699.84 58
4700.00 56
4700.15 54
4700.31 53
4700.47 52
4700.63 52
4700.78 51
4700.94 51
4701.10 51
4701.26 51
4701.41 50
4701.57 50
4701.73 49
4701.88 48
4702.04 46
4702.20 44
4702.36 42
4702.51 41
4702.67 41
4702.83 42
4702.98 45
4703.14 50
4703.30 56
4703.46 63
4703.61 70
4703.77 76
4703.93 81
4704.09 85
4704.24 88
4704.40 89
4704.56 89
4704.72 89
4704.87 88
4705.03 87
4705.19 86
4705.34 84
4705.50 82
4705.66 80
4705.82 79
4705.97 77
4706.13 77
4706.29 76
4706.45 76
4706.60 77
4706.76 76
4706.92 75
4707.08 74
4707.23 71
4707.39 69
4707.55 66
4707.70 64
4707.86 63
4708.02 63
4708.18 63
4708.33 64
4708.49 64
4708.65 64
4708.81 64
4708.96 64
4709.12 63
4709.28 63
4709.44 63
4709.59 62
4709.75 62
4709.91 62
4710.07 62
4710.22 62
4710.38 62
4710.54 61
4710.69 61
4710.85 60
4711.01 58
4711.17 57
4711.32 56
4711.48 55
4711.64 53
4711.80 52
4711.95 50
4712.11 48
4712.27 46
4712.43 44
4712.58 42
4712.74 39
4712.90 38
4713.06 37
4713.21 37
4713.37 38
4713.53 40
4713.69 42
4713.84 45
4714.00 48
4714.16 51
4714.32 55
4714.47 60
4714.63 65
4714.79 70
4714.95 74
4715.10 77
4715.26 79
4715.42 79
4715.58 78
4715.73 77
4715.89 75
4716.05 73
4716.21 72
4716.36 71
4716.52 70
4716.68 69
4716.84 69
4716.99 68
4717.15 66
4717.31 65
4717.47 63
4717.62 62
4717.78 61
4717.94 61
4718.10 62
4718.25 64
4718.41 67
4718.57 70
4718.73 73
4718.88 75
4719.04 76
4719.20 77
4719.36 77
4719.51 77
4719.67 76
4719.83 76
4719.99 75
4720.14 74
4720.30 73
4720.46 70
4720.62 67
4720.77 64
4720.93 61
4721.09 59
4721.25 57
4721.40 57
4721.56 58
4721.72 60
4721.88 63
4722.03 66
4722.19 70
4722.35 74
4722.51 76
4722.67 78
4722.82 78
4722.98 78
4723.14 76
4723.30 75
4723.45 73
4723.61 71
4723.77 68
4723.93 66
4724.08 63
4724.24 60
4724.40 57
4724.56 55
4724.71 54
4724.87 53
4725.03 53
4725.19 54
4725.35 56
4725.50 59
4725.66 62
4725.82 66
4725.98 70
4726.13 74
4726.29 77
4726.45 79
4726.61 79
4726.76 78
4726.92 75
4727.08 72
4727.24 70
4727.39 68
4727.55 67
4727.71 68
4727.87 70
4728.03 72
4728.18 75
4728.34 79
4728.50 82
4728.66 84
4728.81 86
4728.97 88
4729.13 88
4729.29 88
4729.44 86
4729.60 84
4729.76 81
4729.92 78
4730.08 75
4730.23 73
4730.39 70
4730.55 69
4730.71 68
4730.86 67
4731.02 68
4731.18 69
4731.34 71
4731.50 73
4731.65 75
4731.81 77
4731.97 77
4732.13 76
4732.28 73
4732.44 70
4732.60 67
4732.76 64
4732.92 63
4733.07 62
4733.23 63
4733.39 64
4733.55 65
4733.70 66
4733.86 67
4734.02 67
4734.18 67
4734.34 67
4734.49 67
4734.65 66
4734.81 66
4734.97 65
4735.12 64
4735.28 63
4735.44 62
4735.60 61
4735.76 60
4735.91 59
4736.07 58
4736.23 57
4736.39 56
4736.54 54
4736.70 52
4736.86 50
4737.02 49
4737.18 48
4737.33 47
4737.49 47
4737.65 48
4737.81 49
4737.97 49
4738.12 50
4738.28 51
4738.44 51
4738.60 51
4738.75 52
4738.91 52
4739.07 52
4739.23 52
4739.39 52
4739.54 52
4739.70 52
4739.86 54
4740.02 56
4740.18 60
4740.33 63
4740.49 67
4740.65 71
4740.81 73
4740.97 75
4741.12 76
4741.28 76
4741.44 76
4741.60 76
4741.76 75
4741.91 75
4742.07 74
4742.23 74
4742.39 74
4742.54 73
4742.70 71
4742.86 69
4743.02 67
4743.18 64
4743.33 61
4743.49 60
4743.65 60
4743.81 62
4743.97 66
4744.12 70
4744.28 76
4744.44 81
4744.60 87
4744.76 92
4744.91 96
4745.07 99
4745.23 100
4745.39 99
4745.55 97
4745.70 92
4745.86 88
4746.02 83
4746.18 80
4746.34 78
4746.49 78
4746.65 79
4746.81 80
4746.97 81
4747.13 81
4747.28 80
4747.44 78
4747.60 77
4747.76 76
4747.92 76
4748.07 78
4748.23 81
4748.39 85
4748.55 88
4748.71 91
4748.86 93
4749.02 92
4749.18 91
4749.34 88
4749.50 84
4749.65 80
4749.81 77
4749.97 74
4750.13 71
4750.29 68
4750.44 64
4750.60 61
4750.76 57
4750.92 54
4751.08 52
4751.24 51
4751.39 51
4751.55 52
4751.71 53
4751.87 54
4752.03 54
4752.18 53
4752.34 52
4752.50 50
4752.66 49
4752.82 48
4752.97 48
4753.13 48
4753.29 48
4753.45 48
4753.61 47
4753.77 46
4753.92 44
4754.08 43
4754.24 43
4754.40 44
4754.56 46
4754.71 48
4754.87 51
4755.03 54
4755.19 56
4755.35 56
4755.50 56
4755.66 55
4755.82 54
4755.98 53
4756.14 55
4756.30 58
4756.45 62
4756.61 67
4756.77 72
4756.93 77
4757.09 79
4757.24 81
4757.40 80
4757.56 79
4757.72 76
4757.88 73
4758.04 70
4758.19 68
4758.35 66
4758.51 64
4758.67 63
4758.83 63
4758.98 62
4759.14 62
4759.30 61
4759.46 60
4759.62 58
4759.78 56
4759.93 53
4760.09 51
4760.25 49
4760.41 47
4760.57 46
4760.73 45
4760.88 43
4761.04 41
4761.20 40
4761.36 38
4761.52 36
4761.67 35
4761.83 35
4761.99 35
4762.15 37
4762.31 39
4762.47 42
4762.62 46
4762.78 49
4762.94 52
4763.10 54
4763.26 57
4763.42 58
4763.57 60
4763.73 62
4763.89 65
4764.05 68
4764.21 71
4764.37 74
4764.52 76
4764.68 76
4764.84 75
4765.00 72
4765.16 67
4765.32 62
4765.47 56
4765.63 51
4765.79 48
4765.95 46
4766.11 45
4766.27 46
4766.42 49
4766.58 52
4766.74 55
[truncated: 721,849 more chars]
