# Supplementary material for: Methylobacterium Species Promoting Rice and Barley Growth and Interaction Specificity Revealed with Whole-Cell Matrix-Assisted Laser Desorption / Ionization-Time-of-Flight Mass Spectrometry (MALDI-TOF/MS) Analysis
Source: PLoS One. 2015 Jun 8;10(6):e0129509. doi: 10.1371/journal.pone.0129509 (PMC4460032; doi:10.1371/journal.pone.0129509)
Supplement: S3 Data — (ZIP) [file pone.0129509.s003.zip › Supplementary data 3 (ms from barley)/36b.txt]

779.60 0
779.67 0
779.73 0
779.79 0
779.86 0
779.92 0
779.99 0
780.05 0
780.11 0
780.18 0
780.24 0
780.31 0
780.37 0
780.43 0
780.50 0
780.56 0
780.63 0
780.69 0
780.75 0
780.82 0
780.88 0
780.95 0
781.01 0
781.07 0
781.14 0
781.20 0
781.27 0
781.33 0
781.39 0
781.46 0
781.52 0
781.59 0
781.65 0
781.71 0
781.78 0
781.84 0
781.91 0
781.97 0
782.04 0
782.10 0
782.16 0
782.23 0
782.29 0
782.36 0
782.42 0
782.48 0
782.55 0
782.61 0
782.68 0
782.74 0
782.80 0
782.87 0
782.93 0
783.00 0
783.06 0
783.13 0
783.19 0
783.25 0
783.32 0
783.38 0
783.45 0
783.51 0
783.57 0
783.64 0
783.70 0
783.77 0
783.83 0
783.90 0
783.96 0
784.02 0
784.09 0
784.15 0
784.22 0
784.28 0
784.34 0
784.41 0
784.47 0
784.54 0
784.60 0
784.67 0
784.73 0
784.79 0
784.86 0
784.92 0
784.99 0
785.05 0
785.11 0
785.18 0
785.24 0
785.31 0
785.37 0
785.44 0
785.50 0
785.56 0
785.63 0
785.69 0
785.76 0
785.82 0
785.89 0
785.95 0
786.01 0
786.08 0
786.14 0
786.21 0
786.27 0
786.34 0
786.40 0
786.46 0
786.53 0
786.59 0
786.66 0
786.72 0
786.79 0
786.85 0
786.91 0
786.98 0
787.04 0
787.11 0
787.17 0
787.24 0
787.30 0
787.36 0
787.43 0
787.49 0
787.56 0
787.62 0
787.69 0
787.75 0
787.81 0
787.88 0
787.94 0
788.01 0
788.07 0
788.14 0
788.20 0
788.26 0
788.33 0
788.39 0
788.46 0
788.52 0
788.59 0
788.65 0
788.72 0
788.78 0
788.84 0
788.91 0
788.97 0
789.04 0
789.10 0
789.17 0
789.23 0
789.29 0
789.36 0
789.42 0
789.49 0
789.55 0
789.62 0
789.68 0
789.75 0
789.81 0
789.87 0
789.94 0
790.00 0
790.07 0
790.13 0
790.20 0
790.26 0
790.33 0
790.39 0
790.45 0
790.52 0
790.58 0
790.65 0
790.71 0
790.78 0
790.84 0
790.91 0
790.97 0
791.03 0
791.10 0
791.16 0
791.23 0
791.29 0
791.36 0
791.42 0
791.49 0
791.55 0
791.61 0
791.68 0
791.74 0
791.81 0
791.87 0
791.94 0
792.00 0
792.07 0
792.13 0
792.20 0
792.26 0
792.32 0
792.39 0
792.45 0
792.52 0
792.58 0
792.65 0
792.71 0
792.78 0
792.84 0
792.91 0
792.97 0
793.03 0
793.10 0
793.16 0
793.23 0
793.29 0
793.36 0
793.42 0
793.49 0
793.55 0
793.62 0
793.68 0
793.74 0
793.81 0
793.87 0
793.94 0
794.00 0
794.07 0
794.13 0
794.20 0
794.26 0
794.33 0
794.39 0
794.45 0
794.52 0
794.58 0
794.65 0
794.71 0
794.78 0
794.84 0
794.91 0
794.97 0
795.04 0
795.10 0
795.17 0
795.23 0
795.29 0
795.36 0
795.42 0
795.49 0
795.55 0
795.62 0
795.68 0
795.75 0
795.81 0
795.88 0
795.94 0
796.01 0
796.07 0
796.14 0
796.20 0
796.26 0
796.33 0
796.39 0
796.46 0
796.52 0
796.59 0
796.65 0
796.72 0
796.78 0
796.85 0
796.91 0
796.98 0
797.04 0
797.11 0
797.17 0
797.24 0
797.30 0
797.36 0
797.43 0
797.49 0
797.56 0
797.62 0
797.69 0
797.75 0
797.82 0
797.88 0
797.95 0
798.01 0
798.08 0
798.14 0
798.21 0
798.27 0
798.34 0
798.40 0
798.47 0
798.53 0
798.59 0
798.66 0
798.72 0
798.79 0
798.85 0
798.92 0
798.98 0
799.05 0
799.11 0
799.18 0
799.24 0
799.31 0
799.37 0
799.44 0
799.50 0
799.57 0
799.63 0
799.70 0
799.76 0
799.83 0
799.89 0
799.96 0
800.02 0
800.09 0
800.15 0
800.21 0
800.28 0
800.34 0
800.41 0
800.47 0
800.54 0
800.60 0
800.67 0
800.73 0
800.80 0
800.86 0
800.93 0
800.99 0
801.06 0
801.12 0
801.19 0
801.25 0
801.32 0
801.38 0
801.45 0
801.51 0
801.58 0
801.64 0
801.71 0
801.77 0
801.84 0
801.90 0
801.97 0
802.03 0
802.10 0
802.16 0
802.23 0
802.29 0
802.36 0
802.42 0
802.49 0
802.55 0
802.62 0
802.68 0
802.75 0
802.81 0
802.88 0
802.94 0
803.01 0
803.07 0
803.14 0
803.20 0
803.27 0
803.33 0
803.40 0
803.46 0
803.53 0
803.59 0
803.66 0
803.72 0
803.79 0
803.85 0
803.91 0
803.98 0
804.04 0
804.11 0
804.17 0
804.24 0
804.30 0
804.37 0
804.43 0
804.50 0
804.57 0
804.63 0
804.70 0
804.76 0
804.83 0
804.89 0
804.96 0
805.02 0
805.09 0
805.15 0
805.22 0
805.28 0
805.35 0
805.41 0
805.48 0
805.54 0
805.61 0
805.67 0
805.74 0
805.80 0
805.87 0
805.93 0
806.00 0
806.06 0
806.13 0
806.19 0
806.26 0
806.32 0
806.39 0
806.45 0
806.52 0
806.58 0
806.65 0
806.71 0
806.78 0
806.84 0
806.91 0
806.97 0
807.04 0
807.10 0
807.17 0
807.23 0
807.30 0
807.36 0
807.43 0
807.49 0
807.56 0
807.62 0
807.69 0
807.75 0
807.82 0
807.88 0
807.95 0
808.01 0
808.08 0
808.14 0
808.21 0
808.28 0
808.34 0
808.41 0
808.47 0
808.54 0
808.60 0
808.67 0
808.73 0
808.80 0
808.86 0
808.93 0
808.99 0
809.06 0
809.12 0
809.19 0
809.25 0
809.32 0
809.38 0
809.45 0
809.51 0
809.58 0
809.64 0
809.71 0
809.77 0
809.84 0
809.90 0
809.97 0
810.04 0
810.10 0
810.17 0
810.23 0
810.30 0
810.36 0
810.43 0
810.49 0
810.56 0
810.62 0
810.69 0
810.75 0
810.82 0
810.88 0
810.95 0
811.01 0
811.08 0
811.14 0
811.21 0
811.28 0
811.34 0
811.41 0
811.47 0
811.54 0
811.60 0
811.67 0
811.73 0
811.80 0
811.86 0
811.93 0
811.99 0
812.06 0
812.12 0
812.19 0
812.25 0
812.32 0
812.39 0
812.45 0
812.52 0
812.58 0
812.65 0
812.71 0
812.78 0
812.84 0
812.91 0
812.97 0
813.04 0
813.10 0
813.17 0
813.24 0
813.30 0
813.37 0
813.43 0
813.50 0
813.56 0
813.63 0
813.69 0
813.76 0
813.82 0
813.89 0
813.95 0
814.02 0
814.09 0
814.15 0
814.22 0
814.28 0
814.35 0
814.41 0
814.48 0
814.54 0
814.61 0
814.67 0
814.74 0
814.80 0
814.87 0
814.94 0
815.00 0
815.07 0
815.13 0
815.20 0
815.26 0
815.33 0
815.39 0
815.46 0
815.52 0
815.59 0
815.66 0
815.72 0
815.79 0
815.85 0
815.92 0
815.98 0
816.05 0
816.11 0
816.18 0
816.24 0
816.31 0
816.38 0
816.44 0
816.51 0
816.57 0
816.64 0
816.70 0
816.77 0
816.83 0
816.90 0
816.97 0
817.03 0
817.10 0
817.16 0
817.23 0
817.29 0
817.36 0
817.42 0
817.49 0
817.55 0
817.62 0
817.69 0
817.75 0
817.82 0
817.88 0
817.95 0
818.01 0
818.08 0
818.14 0
818.21 0
818.28 0
818.34 0
818.41 0
818.47 0
818.54 0
818.60 0
818.67 0
818.73 0
818.80 0
818.87 0
818.93 0
819.00 0
819.06 0
819.13 0
819.19 0
819.26 0
819.33 0
819.39 0
819.46 0
819.52 0
819.59 0
819.65 0
819.72 0
819.78 0
819.85 0
819.92 0
819.98 0
820.05 0
820.11 0
820.18 0
820.24 0
820.31 0
820.38 0
820.44 0
820.51 0
820.57 0
820.64 0
820.70 0
820.77 0
820.83 0
820.90 0
820.97 0
821.03 0
821.10 0
821.16 0
821.23 0
821.29 0
821.36 0
821.43 0
821.49 0
821.56 0
821.62 0
821.69 0
821.75 0
821.82 0
821.89 0
821.95 0
822.02 0
822.08 0
822.15 0
822.21 0
822.28 0
822.35 0
822.41 0
822.48 0
822.54 0
822.61 0
822.67 0
822.74 0
822.81 0
822.87 0
822.94 0
823.00 0
823.07 0
823.13 0
823.20 0
823.27 0
823.33 0
823.40 0
823.46 0
823.53 0
823.60 0
823.66 0
823.73 0
823.79 0
823.86 0
823.92 0
823.99 0
824.06 0
824.12 0
824.19 0
824.25 0
824.32 0
824.38 0
824.45 0
824.52 0
824.58 0
824.65 0
824.71 0
824.78 0
824.85 0
824.91 0
824.98 0
825.04 0
825.11 0
825.17 0
825.24 0
825.31 0
825.37 0
825.44 0
825.50 0
825.57 0
825.64 0
825.70 0
825.77 0
825.83 0
825.90 0
825.97 0
826.03 0
826.10 0
826.16 0
826.23 0
826.29 0
826.36 0
826.43 0
826.49 0
826.56 0
826.62 0
826.69 0
826.76 0
826.82 0
826.89 0
826.95 0
827.02 0
827.09 0
827.15 0
827.22 0
827.28 0
827.35 0
827.41 0
827.48 0
827.55 0
827.61 0
827.68 0
827.74 0
827.81 0
827.88 0
827.94 0
828.01 0
828.07 0
828.14 0
828.21 0
828.27 0
828.34 0
828.40 0
828.47 0
828.54 0
828.60 0
828.67 0
828.73 0
828.80 0
828.87 0
828.93 0
829.00 0
829.06 0
829.13 0
829.20 0
829.26 0
829.33 0
829.39 0
829.46 0
829.53 0
829.59 0
829.66 0
829.72 0
829.79 0
829.86 0
829.92 0
829.99 0
830.05 0
830.12 0
830.19 0
830.25 0
830.32 0
830.38 0
830.45 0
830.52 0
830.58 0
830.65 0
830.71 0
830.78 0
830.85 0
830.91 0
830.98 0
831.05 0
831.11 0
831.18 0
831.24 0
831.31 0
831.38 0
831.44 0
831.51 0
831.57 0
831.64 0
831.71 0
831.77 0
831.84 0
831.90 0
831.97 0
832.04 0
832.10 0
832.17 0
832.23 0
832.30 0
832.37 0
832.43 0
832.50 0
832.57 0
832.63 0
832.70 0
832.76 0
832.83 0
832.90 0
832.96 0
833.03 0
833.09 0
833.16 0
833.23 0
833.29 0
833.36 0
833.43 0
833.49 0
833.56 0
833.62 0
833.69 0
833.76 0
833.82 0
833.89 0
833.96 0
834.02 0
834.09 0
834.15 0
834.22 0
834.29 0
834.35 0
834.42 0
834.48 0
834.55 0
834.62 0
834.68 0
834.75 0
834.82 0
834.88 0
834.95 0
835.01 0
835.08 0
835.15 0
835.21 0
835.28 0
835.35 0
835.41 0
835.48 0
835.54 0
835.61 0
835.68 0
835.74 0
835.81 0
835.88 0
835.94 0
836.01 0
836.07 0
836.14 0
836.21 0
836.27 0
836.34 0
836.41 0
836.47 0
836.54 0
836.60 0
836.67 0
836.74 0
836.80 0
836.87 0
836.94 0
837.00 0
837.07 0
837.14 0
837.20 0
837.27 0
837.33 0
837.40 0
837.47 0
837.53 0
837.60 0
837.67 0
837.73 0
837.80 0
837.86 0
837.93 0
838.00 0
838.06 0
838.13 0
838.20 0
838.26 0
838.33 0
838.40 0
838.46 0
838.53 0
838.59 0
838.66 0
838.73 0
838.79 0
838.86 0
838.93 0
838.99 0
839.06 0
839.13 0
839.19 0
839.26 0
839.33 0
839.39 0
839.46 0
839.52 0
839.59 0
839.66 0
839.72 0
839.79 0
839.86 0
839.92 0
839.99 0
840.06 0
840.12 0
840.19 0
840.26 0
840.32 0
840.39 0
840.45 0
840.52 0
840.59 0
840.65 0
840.72 0
840.79 0
840.85 0
840.92 0
840.99 0
841.05 0
841.12 0
841.19 0
841.25 0
841.32 0
841.38 0
841.45 0
841.52 0
841.58 0
841.65 0
841.72 0
841.78 0
841.85 0
841.92 0
841.98 0
842.05 0
842.12 0
842.18 0
842.25 0
842.32 0
842.38 0
842.45 0
842.52 0
842.58 0
842.65 0
842.72 0
842.78 0
842.85 0
842.91 0
842.98 0
843.05 0
843.11 0
843.18 0
843.25 0
843.31 0
843.38 0
843.45 0
843.51 0
843.58 0
843.65 0
843.71 0
843.78 0
843.85 0
843.91 0
843.98 0
844.05 0
844.11 0
844.18 0
844.25 0
844.31 0
844.38 0
844.45 0
844.51 0
844.58 0
844.65 0
844.71 0
844.78 0
844.85 0
844.91 0
844.98 0
845.05 0
845.11 0
845.18 0
845.25 0
845.31 0
845.38 0
845.45 0
845.51 0
845.58 0
845.65 0
845.71 0
845.78 0
845.85 0
845.91 0
845.98 0
846.05 0
846.11 0
846.18 0
846.25 0
846.31 0
846.38 0
846.45 0
846.51 0
846.58 0
846.65 0
846.71 0
846.78 0
846.85 0
846.91 0
846.98 0
847.05 0
847.11 0
847.18 0
847.25 0
847.31 0
847.38 0
847.45 0
847.51 0
847.58 0
847.65 0
847.71 0
847.78 0
847.85 0
847.91 0
847.98 0
848.05 0
848.11 0
848.18 0
848.25 0
848.31 0
848.38 0
848.45 0
848.51 0
848.58 0
848.65 0
848.71 0
848.78 0
848.85 0
848.91 0
848.98 0
849.05 0
849.11 0
849.18 0
849.25 0
849.32 0
849.38 0
849.45 0
849.52 0
849.58 0
849.65 0
849.72 0
849.78 0
849.85 0
849.92 0
849.98 0
850.05 0
850.12 0
850.18 0
850.25 0
850.32 0
850.38 0
850.45 0
850.52 0
850.58 0
850.65 0
850.72 0
850.79 0
850.85 0
850.92 0
850.99 0
851.05 0
851.12 0
851.19 0
851.25 0
851.32 0
851.39 0
851.45 0
851.52 0
851.59 0
851.65 0
851.72 0
851.79 0
851.86 0
851.92 0
851.99 0
852.06 0
852.12 0
852.19 0
852.26 0
852.32 0
852.39 0
852.46 0
852.52 0
852.59 0
852.66 0
852.73 0
852.79 0
852.86 0
852.93 0
852.99 0
853.06 0
853.13 0
853.19 0
853.26 0
853.33 0
853.39 0
853.46 0
853.53 0
853.60 0
853.66 0
853.73 0
853.80 0
853.86 0
853.93 0
854.00 0
854.06 0
854.13 0
854.20 0
854.27 0
854.33 0
854.40 0
854.47 0
854.53 0
854.60 0
854.67 0
854.73 0
854.80 0
854.87 0
854.94 0
855.00 0
855.07 0
855.14 0
855.20 0
855.27 0
855.34 0
855.40 0
855.47 0
855.54 0
855.61 0
855.67 0
855.74 0
855.81 0
855.87 0
855.94 0
856.01 0
856.08 0
856.14 0
856.21 0
856.28 0
856.34 0
856.41 0
856.48 0
856.54 0
856.61 0
856.68 0
856.75 0
856.81 0
856.88 0
856.95 0
857.01 0
857.08 0
857.15 0
857.22 0
857.28 0
857.35 0
857.42 0
857.48 0
857.55 0
857.62 0
857.69 0
857.75 0
857.82 0
857.89 0
857.95 0
858.02 0
858.09 0
858.16 0
858.22 0
858.29 0
858.36 0
858.42 0
858.49 0
858.56 0
858.63 0
858.69 0
858.76 0
858.83 0
858.89 0
858.96 0
859.03 0
859.10 0
859.16 0
859.23 0
859.30 0
859.36 0
859.43 0
859.50 0
859.57 0
859.63 0
859.70 0
859.77 0
859.84 0
859.90 0
859.97 0
860.04 0
860.10 0
860.17 0
860.24 0
860.31 0
860.37 0
860.44 0
860.51 0
860.57 0
860.64 0
860.71 0
860.78 0
860.84 0
860.91 0
860.98 0
861.05 0
861.11 0
861.18 0
861.25 0
861.31 0
861.38 0
861.45 0
861.52 0
861.58 0
861.65 0
861.72 0
861.79 0
861.85 0
861.92 0
861.99 0
862.05 0
862.12 0
862.19 0
862.26 0
862.32 0
862.39 0
862.46 0
862.53 0
862.59 0
862.66 0
862.73 0
862.79 0
862.86 0
862.93 0
863.00 0
863.06 0
863.13 0
863.20 0
863.27 0
863.33 0
863.40 0
863.47 0
863.54 0
863.60 0
863.67 0
863.74 0
863.81 0
863.87 0
863.94 0
864.01 0
864.07 0
864.14 0
864.21 0
864.28 0
864.34 0
864.41 0
864.48 0
864.55 0
864.61 0
864.68 0
864.75 0
864.82 0
864.88 0
864.95 0
865.02 0
865.09 0
865.15 0
865.22 0
865.29 0
865.36 0
865.42 0
865.49 0
865.56 0
865.62 0
865.69 0
865.76 0
865.83 0
865.89 0
865.96 0
866.03 0
866.10 0
866.16 0
866.23 0
866.30 0
866.37 0
866.43 0
866.50 0
866.57 0
866.64 0
866.70 0
866.77 0
866.84 0
866.91 0
866.97 0
867.04 0
867.11 0
867.18 0
867.24 0
867.31 0
867.38 0
867.45 0
867.51 0
867.58 0
867.65 0
867.72 0
867.78 0
867.85 0
867.92 0
867.99 0
868.05 0
868.12 0
868.19 0
868.26 0
868.32 0
868.39 0
868.46 0
868.53 0
868.59 0
868.66 0
868.73 0
868.80 0
868.86 0
868.93 0
869.00 0
869.07 0
869.14 0
869.20 0
869.27 0
869.34 0
869.41 0
869.47 0
869.54 0
869.61 0
869.68 0
869.74 0
869.81 0
869.88 0
869.95 0
870.01 0
870.08 0
870.15 0
870.22 0
870.28 0
870.35 0
870.42 0
870.49 0
870.55 0
870.62 0
870.69 0
870.76 0
870.83 0
870.89 0
870.96 0
871.03 0
871.10 0
871.16 0
871.23 0
871.30 0
871.37 0
871.43 0
871.50 0
871.57 0
871.64 0
871.70 0
871.77 0
871.84 0
871.91 0
871.98 0
872.04 0
872.11 0
872.18 0
872.25 0
872.31 0
872.38 0
872.45 0
872.52 0
872.58 0
872.65 0
872.72 0
872.79 0
872.86 0
872.92 0
872.99 0
873.06 0
873.13 0
873.19 0
873.26 0
873.33 0
873.40 0
873.47 0
873.53 0
873.60 0
873.67 0
873.74 0
873.80 0
873.87 0
873.94 0
874.01 0
874.08 0
874.14 0
874.21 0
874.28 0
874.35 0
874.41 0
874.48 0
874.55 0
874.62 0
874.69 0
874.75 0
874.82 0
874.89 0
874.96 0
875.02 0
875.09 0
875.16 0
875.23 0
875.30 0
875.36 0
875.43 0
875.50 0
875.57 0
875.63 0
875.70 0
875.77 0
875.84 0
875.91 0
875.97 0
876.04 0
876.11 0
876.18 0
876.24 0
876.31 0
876.38 0
876.45 0
876.52 0
876.58 0
876.65 0
876.72 0
876.79 0
876.86 0
876.92 0
876.99 0
877.06 0
877.13 0
877.20 0
877.26 0
877.33 0
877.40 0
877.47 0
877.53 0
877.60 0
877.67 0
877.74 0
877.81 0
877.87 0
877.94 0
878.01 0
878.08 0
878.15 0
878.21 0
878.28 0
878.35 0
878.42 0
878.49 0
878.55 0
878.62 0
878.69 0
878.76 0
878.83 0
878.89 0
878.96 0
879.03 0
879.10 0
879.16 0
879.23 0
879.30 0
879.37 0
879.44 0
879.50 0
879.57 0
879.64 0
879.71 0
879.78 0
879.84 0
879.91 0
879.98 0
880.05 0
880.12 0
880.18 0
880.25 0
880.32 0
880.39 0
880.46 0
880.52 0
880.59 0
880.66 0
880.73 0
880.80 0
880.86 0
880.93 0
881.00 0
881.07 0
881.14 0
881.20 0
881.27 0
881.34 0
881.41 0
881.48 0
881.55 0
881.61 0
881.68 0
881.75 0
881.82 0
881.89 0
881.95 0
882.02 0
882.09 0
882.16 0
882.23 0
882.29 0
882.36 0
882.43 0
882.50 0
882.57 0
882.63 0
882.70 0
882.77 0
882.84 0
882.91 0
882.97 0
883.04 0
883.11 0
883.18 0
883.25 0
883.32 0
883.38 0
883.45 0
883.52 0
883.59 0
883.66 0
883.72 0
883.79 0
883.86 0
883.93 0
884.00 0
884.07 0
884.13 0
884.20 0
884.27 0
884.34 0
884.41 0
884.47 0
884.54 0
884.61 0
884.68 0
884.75 0
884.81 0
884.88 0
884.95 0
885.02 0
885.09 0
885.16 0
885.22 0
885.29 0
885.36 0
885.43 0
885.50 0
885.57 0
885.63 0
885.70 0
885.77 0
885.84 0
885.91 0
885.97 0
886.04 0
886.11 0
886.18 0
886.25 0
886.32 0
886.38 0
886.45 0
886.52 0
886.59 0
886.66 0
886.72 0
886.79 0
886.86 0
886.93 0
887.00 0
887.07 0
887.13 0
887.20 0
887.27 0
887.34 0
887.41 0
887.48 0
887.54 0
887.61 0
887.68 0
887.75 0
887.82 0
887.89 0
887.95 0
888.02 0
888.09 0
888.16 0
888.23 0
888.30 0
888.36 0
888.43 0
888.50 0
888.57 0
888.64 0
888.71 0
888.77 0
888.84 0
888.91 0
888.98 0
889.05 0
889.12 0
889.18 0
889.25 0
889.32 0
889.39 0
889.46 0
889.53 0
889.59 0
889.66 0
889.73 0
889.80 0
889.87 0
889.94 0
890.00 0
890.07 0
890.14 0
890.21 0
890.28 0
890.35 0
890.41 0
890.48 0
890.55 0
890.62 0
890.69 0
890.76 0
890.82 0
890.89 0
890.96 0
891.03 0
891.10 0
891.17 0
891.24 0
891.30 0
891.37 0
891.44 0
891.51 0
891.58 0
891.65 0
891.71 0
891.78 0
891.85 0
891.92 0
891.99 0
892.06 0
892.13 0
892.19 0
892.26 0
892.33 0
892.40 0
892.47 0
892.54 0
892.60 0
892.67 0
892.74 0
892.81 0
892.88 0
892.95 0
893.02 0
893.08 0
893.15 0
893.22 0
893.29 0
893.36 0
893.43 0
893.50 0
893.56 0
893.63 0
893.70 0
893.77 0
893.84 0
893.91 0
893.97 0
894.04 0
894.11 0
894.18 0
894.25 0
894.32 0
894.39 0
894.45 0
894.52 0
894.59 0
894.66 0
894.73 0
894.80 0
894.87 0
894.93 0
895.00 0
895.07 0
895.14 0
895.21 0
895.28 0
895.35 0
895.41 0
895.48 0
895.55 0
895.62 0
895.69 0
895.76 0
895.83 0
895.89 0
895.96 0
896.03 0
896.10 0
896.17 0
896.24 0
896.31 0
896.37 0
896.44 0
896.51 0
896.58 0
896.65 0
896.72 0
896.79 0
896.86 0
896.92 0
896.99 0
897.06 0
897.13 0
897.20 0
897.27 0
897.34 0
897.40 0
897.47 0
897.54 0
897.61 0
897.68 0
897.75 0
897.82 0
897.89 0
897.95 0
898.02 0
898.09 0
898.16 0
898.23 0
898.30 0
898.37 0
898.43 0
898.50 0
898.57 0
898.64 0
898.71 0
898.78 0
898.85 0
898.92 0
898.98 0
899.05 0
899.12 0
899.19 0
899.26 0
899.33 0
899.40 0
899.47 0
899.53 0
899.60 0
899.67 0
899.74 0
899.81 0
899.88 0
899.95 0
900.02 0
900.08 0
900.15 0
900.22 0
900.29 0
900.36 0
900.43 0
900.50 0
900.57 0
900.63 0
900.70 0
900.77 0
900.84 0
900.91 0
900.98 0
901.05 0
901.12 0
901.19 0
901.25 0
901.32 0
901.39 0
901.46 0
901.53 0
901.60 0
901.67 0
901.74 0
901.80 0
901.87 0
901.94 0
902.01 0
902.08 0
902.15 0
902.22 0
902.29 0
902.36 0
902.42 0
902.49 0
902.56 0
902.63 0
902.70 0
902.77 0
902.84 0
902.91 0
902.98 0
903.04 0
903.11 0
903.18 0
903.25 0
903.32 0
903.39 0
903.46 0
903.53 0
903.60 0
903.66 0
903.73 0
903.80 0
903.87 0
903.94 0
904.01 0
904.08 0
904.15 0
904.22 0
904.28 0
904.35 0
904.42 0
904.49 0
904.56 0
904.63 0
904.70 0
904.77 0
904.84 0
904.90 0
904.97 0
905.04 0
905.11 0
905.18 0
905.25 0
905.32 0
905.39 0
905.46 0
905.53 0
905.59 0
905.66 0
905.73 0
905.80 0
905.87 0
905.94 0
906.01 0
906.08 0
906.15 0
906.22 0
906.28 0
906.35 0
906.42 0
906.49 0
906.56 0
906.63 0
906.70 0
906.77 0
906.84 0
906.91 0
906.97 0
907.04 0
907.11 0
907.18 0
907.25 0
907.32 0
907.39 0
907.46 0
907.53 0
907.60 0
907.66 0
907.73 0
907.80 0
907.87 0
907.94 0
908.01 0
908.08 0
908.15 0
908.22 0
908.29 0
908.36 0
908.42 0
908.49 0
908.56 0
908.63 0
908.70 0
908.77 0
908.84 0
908.91 0
908.98 0
909.05 0
909.12 0
909.18 0
909.25 0
909.32 0
909.39 0
909.46 0
909.53 0
909.60 0
909.67 0
909.74 0
909.81 0
909.88 0
909.95 0
910.01 0
910.08 0
910.15 0
910.22 0
910.29 0
910.36 0
910.43 0
910.50 0
910.57 0
910.64 0
910.71 0
910.77 0
910.84 0
910.91 0
910.98 0
911.05 0
911.12 0
911.19 0
911.26 0
911.33 0
911.40 0
911.47 0
911.54 0
911.61 0
911.67 0
911.74 0
911.81 0
911.88 0
911.95 0
912.02 0
912.09 0
912.16 0
912.23 0
912.30 0
912.37 0
912.44 0
912.51 0
912.57 0
912.64 0
912.71 0
912.78 0
912.85 0
912.92 0
912.99 0
913.06 0
913.13 0
913.20 0
913.27 0
913.34 0
913.41 0
913.47 0
913.54 0
913.61 0
913.68 0
913.75 0
913.82 0
913.89 0
913.96 0
914.03 0
914.10 0
914.17 0
914.24 0
914.31 0
914.38 0
914.44 0
914.51 0
914.58 0
914.65 0
914.72 0
914.79 0
914.86 0
914.93 0
915.00 0
915.07 0
915.14 0
915.21 0
915.28 0
915.35 0
915.42 0
915.48 0
915.55 0
915.62 0
915.69 0
915.76 0
915.83 0
915.90 0
915.97 0
916.04 0
916.11 0
916.18 0
916.25 0
916.32 0
916.39 0
916.46 0
916.53 0
916.59 0
916.66 0
916.73 0
916.80 0
916.87 0
916.94 0
917.01 0
917.08 0
917.15 0
917.22 0
917.29 0
917.36 0
917.43 0
917.50 0
917.57 0
917.64 0
917.71 0
917.77 0
917.84 0
917.91 0
917.98 0
918.05 0
918.12 0
918.19 0
918.26 0
918.33 0
918.40 0
918.47 0
918.54 0
918.61 0
918.68 0
918.75 0
918.82 0
918.89 0
918.96 0
919.03 0
919.09 0
919.16 0
919.23 0
919.30 0
919.37 0
919.44 0
919.51 0
919.58 0
919.65 0
919.72 0
919.79 0
919.86 0
919.93 0
920.00 0
920.07 0
920.14 0
920.21 0
920.28 0
920.35 0
920.42 0
920.49 0
920.55 0
920.62 0
920.69 0
920.76 0
920.83 0
920.90 0
920.97 0
921.04 0
921.11 0
921.18 0
921.25 0
921.32 0
921.39 0
921.46 0
921.53 0
921.60 0
921.67 0
921.74 0
921.81 0
921.88 0
921.95 0
922.02 0
922.09 0
922.15 0
922.22 0
922.29 0
922.36 0
922.43 0
922.50 0
922.57 0
922.64 0
922.71 0
922.78 0
922.85 0
922.92 0
922.99 0
923.06 0
923.13 0
923.20 0
923.27 0
923.34 0
923.41 0
923.48 0
923.55 0
923.62 0
923.69 0
923.76 0
923.83 0
923.90 0
923.97 0
924.04 0
924.10 0
924.17 0
924.24 0
924.31 0
924.38 0
924.45 0
924.52 0
924.59 0
924.66 0
924.73 0
924.80 0
924.87 0
924.94 0
925.01 0
925.08 0
925.15 0
925.22 0
925.29 0
925.36 0
925.43 0
925.50 0
925.57 0
925.64 0
925.71 0
925.78 0
925.85 0
925.92 0
925.99 0
926.06 0
926.13 0
926.20 0
926.27 0
926.34 0
926.41 0
926.48 0
926.55 0
926.61 0
926.68 0
926.75 0
926.82 0
926.89 0
926.96 0
927.03 0
927.10 0
927.17 0
927.24 0
927.31 0
927.38 0
927.45 0
927.52 0
927.59 0
927.66 0
927.73 0
927.80 0
927.87 0
927.94 0
928.01 0
928.08 0
928.15 0
928.22 0
928.29 0
928.36 0
928.43 0
928.50 0
928.57 0
928.64 0
928.71 0
928.78 0
928.85 0
928.92 0
928.99 0
929.06 0
929.13 0
929.20 0
929.27 0
929.34 0
929.41 0
929.48 0
929.55 0
929.62 0
929.69 0
929.76 0
929.83 0
929.90 0
929.97 0
930.04 0
930.11 0
930.18 0
930.25 0
930.32 0
930.39 0
930.46 0
930.53 0
930.60 0
930.67 0
930.74 0
930.81 0
930.88 0
930.95 0
931.02 0
931.09 0
931.16 0
931.23 0
931.30 0
931.37 0
931.44 0
931.51 0
931.58 0
931.65 0
931.72 0
931.79 0
931.86 0
931.93 0
932.00 0
932.07 0
932.14 0
932.21 0
932.28 0
932.35 0
932.42 0
932.49 0
932.56 0
932.63 0
932.70 0
932.77 0
932.84 0
932.91 0
932.98 0
933.05 0
933.12 0
933.19 0
933.26 0
933.33 0
933.40 0
933.47 0
933.54 0
933.61 0
933.68 0
933.75 0
933.82 0
933.89 0
933.96 0
934.03 0
934.10 0
934.17 0
934.24 0
934.31 0
934.38 0
934.45 0
934.52 0
934.59 0
934.66 0
934.73 0
934.80 0
934.87 0
934.94 0
935.01 0
935.08 0
935.15 0
935.22 0
935.29 0
935.36 0
935.43 0
935.50 0
935.57 0
935.64 0
935.71 0
935.78 0
935.85 0
935.92 0
935.99 0
936.06 0
936.13 0
936.20 0
936.27 0
936.34 0
936.41 0
936.48 0
936.55 0
936.62 0
936.69 0
936.76 0
936.83 0
936.90 0
936.97 0
937.04 0
937.11 0
937.18 0
937.25 0
937.32 0
937.39 0
937.46 0
937.53 0
937.60 0
937.67 0
937.74 0
937.81 0
937.88 0
937.95 0
938.02 0
938.09 0
938.16 0
938.23 0
938.30 0
938.37 0
938.44 0
938.51 0
938.58 0
938.65 0
938.73 0
938.80 0
938.87 0
938.94 0
939.01 0
939.08 0
939.15 0
939.22 0
939.29 0
939.36 0
939.43 0
939.50 0
939.57 0
939.64 0
939.71 0
939.78 0
939.85 0
939.92 0
939.99 0
940.06 0
940.13 0
940.20 0
940.27 0
940.34 0
940.41 0
940.48 0
940.55 0
940.62 0
940.69 0
940.76 0
940.83 0
940.90 0
940.97 0
941.04 0
941.11 0
941.18 0
941.26 0
941.33 0
941.40 0
941.47 0
941.54 0
941.61 0
941.68 0
941.75 0
941.82 0
941.89 0
941.96 0
942.03 0
942.10 0
942.17 0
942.24 0
942.31 0
942.38 0
942.45 0
942.52 0
942.59 0
942.66 0
942.73 0
942.80 0
942.87 0
942.94 0
943.01 0
943.08 0
943.15 0
943.23 0
943.30 0
943.37 0
943.44 0
943.51 0
943.58 0
943.65 0
943.72 0
943.79 0
943.86 0
943.93 0
944.00 0
944.07 0
944.14 0
944.21 0
944.28 0
944.35 0
944.42 0
944.49 0
944.56 0
944.63 0
944.70 0
944.77 0
944.84 0
944.92 0
944.99 0
945.06 0
945.13 0
945.20 0
945.27 0
945.34 0
945.41 0
945.48 0
945.55 0
945.62 0
945.69 0
945.76 0
945.83 0
945.90 0
945.97 0
946.04 0
946.11 0
946.18 0
946.25 0
946.33 0
946.40 0
946.47 0
946.54 0
946.61 0
946.68 0
946.75 0
946.82 0
946.89 0
946.96 0
947.03 0
947.10 0
947.17 0
947.24 0
947.31 0
947.38 0
947.45 0
947.52 0
947.59 0
947.67 0
947.74 0
947.81 0
947.88 0
947.95 0
948.02 0
948.09 0
948.16 0
948.23 0
948.30 0
948.37 0
948.44 0
948.51 0
948.58 0
948.65 0
948.72 0
948.79 0
948.87 0
948.94 0
949.01 0
949.08 0
949.15 0
949.22 0
949.29 0
949.36 0
949.43 0
949.50 0
949.57 0
949.64 0
949.71 0
949.78 0
949.85 0
949.92 0
950.00 0
950.07 0
950.14 0
950.21 0
950.28 0
950.35 0
950.42 0
950.49 0
950.56 0
950.63 0
950.70 0
950.77 0
950.84 0
950.91 0
950.98 0
951.06 0
951.13 0
951.20 0
951.27 0
951.34 0
951.41 0
951.48 0
951.55 0
951.62 0
951.69 0
951.76 0
951.83 0
951.90 0
951.97 0
952.05 0
952.12 0
952.19 0
952.26 0
952.33 0
952.40 0
952.47 0
952.54 0
952.61 0
952.68 0
952.75 0
952.82 0
952.89 0
952.96 0
953.04 0
953.11 0
953.18 0
953.25 0
953.32 0
953.39 0
953.46 0
953.53 0
953.60 0
953.67 0
953.74 0
953.81 0
953.88 0
953.96 0
954.03 0
954.10 0
954.17 0
954.24 0
954.31 0
954.38 0
954.45 0
954.52 0
954.59 0
954.66 0
954.73 0
954.81 0
954.88 0
954.95 0
955.02 0
955.09 0
955.16 0
955.23 0
955.30 0
955.37 0
955.44 0
955.51 0
955.58 0
955.66 0
955.73 0
955.80 0
955.87 0
955.94 0
956.01 0
956.08 0
956.15 0
956.22 0
956.29 0
956.36 0
956.44 0
956.51 0
956.58 0
956.65 0
956.72 0
956.79 0
956.86 0
956.93 0
957.00 0
957.07 0
957.14 0
957.22 0
957.29 0
957.36 0
957.43 0
957.50 0
957.57 0
957.64 0
957.71 0
957.78 0
957.85 0
957.92 0
958.00 0
958.07 0
958.14 0
958.21 0
958.28 0
958.35 0
958.42 0
958.49 0
958.56 0
958.63 0
958.70 0
958.78 0
958.85 0
958.92 0
958.99 0
959.06 0
959.13 0
959.20 0
959.27 0
959.34 0
959.41 0
959.49 0
959.56 0
959.63 0
959.70 0
959.77 0
959.84 0
959.91 0
959.98 0
960.05 0
960.12 0
960.20 0
960.27 0
960.34 0
960.41 0
960.48 0
960.55 0
960.62 0
960.69 0
960.76 0
960.84 0
960.91 0
960.98 0
961.05 0
961.12 0
961.19 0
961.26 0
961.33 0
961.40 0
961.47 0
961.55 0
961.62 0
961.69 0
961.76 0
961.83 0
961.90 0
961.97 0
962.04 0
962.11 0
962.19 0
962.26 0
962.33 0
962.40 0
962.47 0
962.54 0
962.61 0
962.68 0
962.75 0
962.83 0
962.90 0
962.97 0
963.04 0
963.11 0
963.18 0
963.25 0
963.32 0
963.39 0
963.47 0
963.54 0
963.61 0
963.68 0
963.75 0
963.82 0
963.89 0
963.96 0
964.04 0
964.11 0
964.18 0
964.25 0
964.32 0
964.39 0
964.46 0
964.53 0
964.60 0
964.68 0
964.75 0
964.82 0
964.89 0
964.96 0
965.03 0
965.10 0
965.17 0
965.25 0
965.32 0
965.39 0
965.46 0
965.53 0
965.60 0
965.67 0
965.74 0
965.82 0
965.89 0
965.96 0
966.03 0
966.10 0
966.17 0
966.24 0
966.31 0
966.39 0
966.46 0
966.53 0
966.60 0
966.67 0
966.74 0
966.81 0
966.88 0
966.96 0
967.03 0
967.10 0
967.17 0
967.24 0
967.31 0
967.38 0
967.45 0
967.53 0
967.60 0
967.67 0
967.74 0
967.81 0
967.88 0
967.95 0
968.02 0
968.10 0
968.17 0
968.24 0
968.31 0
968.38 0
968.45 0
968.52 0
968.60 0
968.67 0
968.74 0
968.81 0
968.88 0
968.95 0
969.02 0
969.09 0
969.17 0
969.24 0
969.31 0
969.38 0
969.45 0
969.52 0
969.59 0
969.67 0
969.74 0
969.81 0
969.88 0
969.95 0
970.02 0
970.09 0
970.17 0
970.24 0
970.31 0
970.38 0
970.45 0
970.52 0
970.59 0
970.67 0
970.74 0
970.81 0
970.88 0
970.95 0
971.02 0
971.09 0
971.17 0
971.24 0
971.31 0
971.38 0
971.45 0
971.52 0
971.59 0
971.67 0
971.74 0
971.81 0
971.88 0
971.95 0
972.02 0
972.09 0
972.17 0
972.24 0
972.31 0
972.38 0
972.45 0
972.52 0
972.59 0
972.67 0
972.74 0
972.81 0
972.88 0
972.95 0
973.02 0
973.09 0
973.17 0
973.24 0
973.31 0
973.38 0
973.45 0
973.52 0
973.60 0
973.67 0
973.74 0
973.81 0
973.88 0
973.95 0
974.02 0
974.10 0
974.17 0
974.24 0
974.31 0
974.38 0
974.45 0
974.53 0
974.60 0
974.67 0
974.74 0
974.81 0
974.88 0
974.95 0
975.03 0
975.10 0
975.17 0
975.24 0
975.31 0
975.38 0
975.46 0
975.53 0
975.60 0
975.67 0
975.74 0
975.81 0
975.89 0
975.96 0
976.03 0
976.10 0
976.17 0
976.24 0
976.32 0
976.39 0
976.46 0
976.53 0
976.60 0
976.67 0
976.74 0
976.82 0
976.89 0
976.96 0
977.03 0
977.10 0
977.17 0
977.25 0
977.32 0
977.39 0
977.46 0
977.53 0
977.60 0
977.68 0
977.75 0
977.82 0
977.89 0
977.96 0
978.03 0
978.11 0
978.18 0
978.25 0
978.32 0
978.39 0
978.46 0
978.54 0
978.61 0
978.68 0
978.75 0
978.82 0
978.90 0
978.97 0
979.04 0
979.11 0
979.18 0
979.25 0
979.33 0
979.40 0
979.47 0
979.54 0
979.61 0
979.68 0
979.76 0
979.83 0
979.90 0
979.97 0
980.04 0
980.11 0
980.19 0
980.26 0
980.33 0
980.40 0
980.47 0
980.55 0
980.62 0
980.69 0
980.76 0
980.83 0
980.90 0
980.98 0
981.05 0
981.12 0
981.19 0
981.26 0
981.33 0
981.41 0
981.48 0
981.55 0
981.62 0
981.69 0
981.77 0
981.84 0
981.91 0
981.98 0
982.05 0
982.13 0
982.20 0
982.27 0
982.34 0
982.41 0
982.48 0
982.56 0
982.63 0
982.70 0
982.77 0
982.84 0
982.92 0
982.99 0
983.06 0
983.13 0
983.20 0
983.27 0
983.35 0
983.42 0
983.49 0
983.56 0
983.63 0
983.71 0
983.78 0
983.85 0
983.92 0
983.99 0
984.07 0
984.14 0
984.21 0
984.28 0
984.35 0
984.43 0
984.50 0
984.57 0
984.64 0
984.71 0
984.78 0
984.86 0
984.93 0
985.00 0
985.07 0
985.14 0
985.22 0
985.29 0
985.36 0
985.43 0
985.50 0
985.58 0
985.65 0
985.72 0
985.79 0
985.86 0
985.94 0
986.01 0
986.08 0
986.15 0
986.22 0
986.30 0
986.37 0
986.44 0
986.51 0
986.58 0
986.66 0
986.73 0
986.80 0
986.87 0
986.94 0
987.02 0
987.09 0
987.16 0
987.23 0
987.30 0
987.38 0
987.45 0
987.52 0
987.59 0
987.66 0
987.74 0
987.81 0
987.88 0
987.95 0
988.02 0
988.10 0
988.17 0
988.24 0
988.31 0
988.38 0
988.46 0
988.53 0
988.60 0
988.67 0
988.74 0
988.82 0
988.89 0
988.96 0
989.03 0
989.11 0
989.18 0
989.25 0
989.32 0
989.39 0
989.47 0
989.54 0
989.61 0
989.68 0
989.75 0
989.83 0
989.90 0
989.97 0
990.04 0
990.11 0
990.19 0
990.26 0
990.33 0
990.40 0
990.48 0
990.55 0
990.62 0
990.69 0
990.76 0
990.84 0
990.91 0
990.98 0
991.05 0
991.12 0
991.20 0
991.27 0
991.34 0
991.41 0
991.49 0
991.56 0
991.63 0
991.70 0
991.77 0
991.85 0
991.92 0
991.99 0
992.06 0
992.14 0
992.21 0
992.28 0
992.35 0
992.42 0
992.50 0
992.57 0
992.64 0
992.71 0
992.79 0
992.86 0
992.93 0
993.00 0
993.07 0
993.15 0
993.22 0
993.29 0
993.36 0
993.44 0
993.51 0
993.58 0
993.65 0
993.72 0
993.80 0
993.87 0
993.94 0
994.01 0
994.09 0
994.16 0
994.23 0
994.30 0
994.37 0
994.45 0
994.52 0
994.59 0
994.66 0
994.74 0
994.81 0
994.88 0
994.95 0
995.03 0
995.10 0
995.17 0
995.24 0
995.31 0
995.39 0
995.46 0
995.53 0
995.60 0
995.68 0
995.75 0
995.82 0
995.89 0
995.97 0
996.04 0
996.11 0
996.18 0
996.25 0
996.33 0
996.40 0
996.47 0
996.54 0
996.62 0
996.69 0
996.76 0
996.83 0
996.91 0
996.98 0
997.05 0
997.12 0
997.20 0
997.27 0
997.34 0
997.41 0
997.49 0
997.56 0
997.63 0
997.70 0
997.77 0
997.85 0
997.92 0
997.99 0
998.06 0
998.14 0
998.21 0
998.28 0
998.35 0
998.43 0
998.50 0
998.57 0
998.64 0
998.72 0
998.79 0
998.86 0
998.93 0
999.01 0
999.08 0
999.15 0
999.22 0
999.30 0
999.37 0
999.44 0
999.51 0
999.59 0
999.66 0
999.73 0
999.80 0
999.88 0
999.95 0
1000.02 0
1000.09 0
1000.17 0
1000.24 0
1000.31 0
1000.38 0
1000.46 0
1000.53 0
1000.60 0
1000.67 0
1000.75 0
1000.82 0
1000.89 0
1000.96 0
1001.04 0
1001.11 0
1001.18 0
1001.25 0
1001.33 0
1001.40 0
1001.47 0
1001.54 0
1001.62 0
1001.69 0
1001.76 0
1001.83 0
1001.91 0
1001.98 0
1002.05 0
1002.12 0
1002.20 0
1002.27 0
1002.34 0
1002.41 0
1002.49 0
1002.56 0
1002.63 0
1002.70 0
1002.78 0
1002.85 0
1002.92 0
1002.99 0
1003.07 0
1003.14 0
1003.21 0
1003.29 0
1003.36 0
1003.43 0
1003.50 0
1003.58 0
1003.65 0
1003.72 0
1003.79 0
1003.87 0
1003.94 0
1004.01 0
1004.08 0
1004.16 0
1004.23 0
1004.30 0
1004.37 0
1004.45 0
1004.52 0
1004.59 0
1004.67 0
1004.74 0
1004.81 0
1004.88 0
1004.96 0
1005.03 0
1005.10 0
1005.17 0
1005.25 0
1005.32 0
1005.39 0
1005.46 0
1005.54 0
1005.61 0
1005.68 0
1005.76 0
1005.83 0
1005.90 0
1005.97 0
1006.05 0
1006.12 0
1006.19 0
1006.26 0
1006.34 0
1006.41 0
1006.48 0
1006.55 0
1006.63 0
1006.70 1
1006.77 1
1006.85 1
1006.92 0
1006.99 0
1007.06 0
1007.14 0
1007.21 0
1007.28 0
1007.36 0
1007.43 0
1007.50 0
1007.57 0
1007.65 0
1007.72 0
1007.79 0
1007.86 0
1007.94 0
1008.01 0
1008.08 0
1008.16 0
1008.23 0
1008.30 0
1008.37 0
1008.45 0
1008.52 0
1008.59 0
1008.67 0
1008.74 0
1008.81 0
1008.88 0
1008.96 0
1009.03 0
1009.10 0
1009.17 0
1009.25 0
1009.32 0
1009.39 0
1009.47 0
1009.54 0
1009.61 0
1009.68 0
1009.76 0
1009.83 0
1009.90 0
1009.98 0
1010.05 0
1010.12 0
1010.19 0
1010.27 0
1010.34 0
1010.41 0
1010.49 0
1010.56 0
1010.63 0
1010.70 0
1010.78 0
1010.85 0
1010.92 0
1011.00 0
1011.07 0
1011.14 0
1011.21 0
1011.29 0
1011.36 0
1011.43 0
1011.51 0
1011.58 0
1011.65 0
1011.72 0
1011.80 0
1011.87 0
1011.94 0
1012.02 0
1012.09 0
1012.16 0
1012.24 0
1012.31 0
1012.38 0
1012.45 0
1012.53 0
1012.60 0
1012.67 0
1012.75 0
1012.82 0
1012.89 0
1012.96 0
1013.04 0
1013.11 0
1013.18 0
1013.26 0
1013.33 0
1013.40 0
1013.48 0
1013.55 0
1013.62 0
1013.69 0
1013.77 0
1013.84 0
1013.91 0
1013.99 0
1014.06 0
1014.13 0
1014.21 0
1014.28 0
1014.35 0
1014.42 0
1014.50 0
1014.57 0
1014.64 0
1014.72 0
1014.79 0
1014.86 0
1014.94 0
1015.01 0
1015.08 0
1015.15 0
1015.23 0
1015.30 0
1015.37 0
1015.45 0
1015.52 0
1015.59 0
1015.67 0
1015.74 0
1015.81 0
1015.88 0
1015.96 0
1016.03 0
1016.10 0
1016.18 0
1016.25 0
1016.32 0
1016.40 0
1016.47 0
1016.54 0
1016.62 0
1016.69 0
1016.76 0
1016.83 0
1016.91 0
1016.98 0
1017.05 0
1017.13 0
1017.20 0
1017.27 0
1017.35 0
1017.42 0
1017.49 0
1017.57 0
1017.64 0
1017.71 0
1017.79 0
1017.86 0
1017.93 0
1018.00 0
1018.08 0
1018.15 0
1018.22 0
1018.30 0
1018.37 0
1018.44 0
1018.52 0
1018.59 0
1018.66 0
1018.74 0
1018.81 0
1018.88 0
1018.96 0
1019.03 0
1019.10 0
1019.18 0
1019.25 0
1019.32 0
1019.39 0
1019.47 0
1019.54 0
1019.61 0
1019.69 0
1019.76 0
1019.83 0
1019.91 0
1019.98 0
1020.05 0
1020.13 0
1020.20 0
1020.27 0
1020.35 0
1020.42 0
1020.49 0
1020.57 0
1020.64 0
1020.71 0
1020.79 0
1020.86 0
1020.93 0
1021.01 0
1021.08 0
1021.15 0
1021.23 0
1021.30 1
1021.37 1
1021.44 1
1021.52 0
1021.59 0
1021.66 0
1021.74 0
1021.81 0
1021.88 0
1021.96 0
1022.03 0
1022.10 0
1022.18 0
1022.25 0
1022.32 0
1022.40 0
1022.47 0
1022.54 0
1022.62 0
1022.69 0
1022.76 0
1022.84 0
1022.91 0
1022.98 0
1023.06 0
1023.13 0
1023.20 0
1023.28 0
1023.35 0
1023.42 0
1023.50 0
1023.57 0
1023.64 0
1023.72 0
1023.79 0
1023.86 0
1023.94 0
1024.01 0
1024.08 0
1024.16 0
1024.23 0
1024.30 0
1024.38 0
1024.45 0
1024.52 0
1024.60 0
1024.67 0
1024.74 0
1024.82 0
1024.89 0
1024.96 0
1025.04 0
1025.11 0
1025.18 0
1025.26 0
1025.33 0
1025.40 0
1025.48 0
1025.55 0
1025.62 0
1025.70 0
1025.77 0
1025.85 0
1025.92 0
1025.99 0
1026.07 0
1026.14 0
1026.21 0
1026.29 0
1026.36 0
1026.43 0
1026.51 0
1026.58 0
1026.65 0
1026.73 0
1026.80 0
1026.87 0
1026.95 0
1027.02 0
1027.09 0
1027.17 0
1027.24 0
1027.31 0
1027.39 0
1027.46 0
1027.53 0
1027.61 0
1027.68 0
1027.75 0
1027.83 0
1027.90 0
1027.98 0
1028.05 0
1028.12 0
1028.20 0
1028.27 0
1028.34 0
1028.42 0
1028.49 0
1028.56 0
1028.64 0
1028.71 0
1028.78 0
1028.86 0
1028.93 0
1029.00 0
1029.08 0
1029.15 0
1029.23 0
1029.30 0
1029.37 0
1029.45 0
1029.52 0
1029.59 0
1029.67 0
1029.74 0
1029.81 0
1029.89 0
1029.96 0
1030.03 0
1030.11 0
1030.18 0
1030.25 0
1030.33 0
1030.40 0
1030.48 0
1030.55 0
1030.62 0
1030.70 0
1030.77 0
1030.84 0
1030.92 0
1030.99 0
1031.06 0
1031.14 0
1031.21 0
1031.29 0
1031.36 0
1031.43 0
1031.51 0
1031.58 0
1031.65 0
1031.73 0
1031.80 0
1031.87 0
1031.95 0
1032.02 0
1032.10 1
1032.17 1
1032.24 1
1032.32 1
1032.39 1
1032.46 1
1032.54 1
1032.61 1
1032.68 1
1032.76 1
1032.83 0
1032.91 0
1032.98 0
1033.05 0
1033.13 0
1033.20 0
1033.27 0
1033.35 0
1033.42 0
1033.49 0
1033.57 0
1033.64 0
1033.72 0
1033.79 0
1033.86 0
1033.94 0
1034.01 0
1034.08 0
1034.16 0
1034.23 0
1034.31 0
1034.38 0
1034.45 0
1034.53 0
1034.60 0
1034.67 0
1034.75 0
1034.82 0
1034.90 0
1034.97 0
1035.04 0
1035.12 0
1035.19 0
1035.26 1
1035.34 1
1035.41 1
1035.49 1
1035.56 1
1035.63 1
1035.71 1
1035.78 1
1035.85 1
1035.93 2
1036.00 2
1036.08 2
1036.15 2
1036.22 2
1036.30 2
1036.37 2
1036.44 2
1036.52 2
1036.59 1
1036.67 1
1036.74 1
1036.81 0
1036.89 0
1036.96 0
1037.03 0
1037.11 0
1037.18 0
1037.26 0
1037.33 0
1037.40 0
1037.48 0
1037.55 0
1037.63 0
1037.70 0
1037.77 0
1037.85 1
1037.92 1
1037.99 0
1038.07 0
1038.14 0
1038.22 0
1038.29 0
1038.36 0
1038.44 0
1038.51 0
1038.59 0
1038.66 0
1038.73 0
1038.81 0
1038.88 0
1038.95 0
1039.03 0
1039.10 0
1039.18 0
1039.25 0
1039.32 0
1039.40 0
1039.47 0
1039.55 0
1039.62 0
1039.69 0
1039.77 0
1039.84 0
1039.92 0
1039.99 0
1040.06 0
1040.14 0
1040.21 0
1040.29 0
1040.36 0
1040.43 0
1040.51 0
1040.58 0
1040.65 0
1040.73 0
1040.80 0
1040.88 0
1040.95 0
1041.02 0
1041.10 0
1041.17 0
1041.25 0
1041.32 0
1041.39 0
1041.47 0
1041.54 0
1041.62 0
1041.69 0
1041.76 0
1041.84 0
1041.91 0
1041.99 0
1042.06 0
1042.13 0
1042.21 0
1042.28 0
1042.36 0
1042.43 0
1042.50 0
1042.58 0
1042.65 0
1042.73 0
1042.80 0
1042.87 0
1042.95 0
1043.02 0
1043.10 0
1043.17 0
1043.24 0
1043.32 0
1043.39 0
1043.47 0
1043.54 0
1043.61 0
1043.69 0
1043.76 0
1043.84 0
1043.91 0
1043.99 0
1044.06 0
1044.13 0
1044.21 0
1044.28 0
1044.36 0
1044.43 0
1044.50 0
1044.58 0
1044.65 0
1044.73 1
1044.80 1
1044.87 1
1044.95 1
1045.02 1
1045.10 1
1045.17 0
1045.24 0
1045.32 0
1045.39 0
1045.47 0
1045.54 0
1045.62 1
1045.69 1
1045.76 1
1045.84 1
1045.91 1
1045.99 1
1046.06 0
1046.13 0
1046.21 0
1046.28 0
1046.36 0
1046.43 0
1046.50 0
1046.58 0
1046.65 0
1046.73 1
1046.80 1
1046.88 1
1046.95 1
1047.02 1
1047.10 1
1047.17 1
1047.25 1
1047.32 1
1047.39 1
1047.47 1
1047.54 1
1047.62 1
1047.69 1
1047.77 1
1047.84 1
1047.91 1
1047.99 1
1048.06 1
1048.14 1
1048.21 1
1048.29 1
1048.36 1
1048.43 1
1048.51 1
1048.58 1
1048.66 1
1048.73 1
1048.80 1
1048.88 1
1048.95 1
1049.03 1
1049.10 1
1049.18 1
1049.25 1
1049.32 1
1049.40 1
1049.47 1
1049.55 1
1049.62 0
1049.70 0
1049.77 0
1049.84 0
1049.92 0
1049.99 1
1050.07 1
1050.14 1
1050.22 1
1050.29 0
1050.36 0
1050.44 0
1050.51 0
1050.59 0
1050.66 0
1050.74 0
1050.81 0
1050.88 0
1050.96 0
1051.03 0
1051.11 0
1051.18 0
1051.26 0
1051.33 0
1051.40 0
1051.48 1
1051.55 1
1051.63 1
1051.70 1
1051.78 1
1051.85 1
1051.92 1
1052.00 1
1052.07 1
1052.15 1
1052.22 1
1052.30 1
1052.37 1
1052.45 1
1052.52 1
1052.59 1
1052.67 1
1052.74 1
1052.82 1
1052.89 1
1052.97 1
1053.04 1
1053.11 1
1053.19 1
1053.26 1
1053.34 0
1053.41 0
1053.49 0
1053.56 0
1053.64 0
1053.71 0
1053.78 0
1053.86 0
1053.93 0
1054.01 0
1054.08 0
1054.16 0
1054.23 0
1054.31 0
1054.38 0
1054.45 0
1054.53 0
1054.60 0
1054.68 0
1054.75 0
1054.83 0
1054.90 0
1054.98 0
1055.05 0
1055.12 0
1055.20 0
1055.27 0
1055.35 0
1055.42 0
1055.50 0
1055.57 0
1055.65 0
1055.72 0
1055.79 0
1055.87 1
1055.94 1
1056.02 1
1056.09 1
1056.17 1
1056.24 1
1056.32 1
1056.39 1
1056.46 2
1056.54 2
1056.61 2
1056.69 2
1056.76 1
1056.84 1
1056.91 1
1056.99 1
1057.06 0
1057.14 0
1057.21 0
1057.28 0
1057.36 0
1057.43 1
1057.51 1
1057.58 1
1057.66 1
1057.73 1
1057.81 1
1057.88 1
1057.96 0
1058.03 0
1058.10 0
1058.18 0
1058.25 0
1058.33 0
1058.40 0
1058.48 1
1058.55 1
1058.63 1
1058.70 1
1058.78 1
1058.85 1
1058.92 1
1059.00 1
1059.07 1
1059.15 1
1059.22 0
1059.30 0
1059.37 0
1059.45 0
1059.52 0
1059.60 0
1059.67 0
1059.75 0
1059.82 0
1059.89 0
1059.97 0
1060.04 0
1060.12 1
1060.19 0
1060.27 0
1060.34 0
1060.42 0
1060.49 0
1060.57 1
1060.64 1
1060.72 1
1060.79 1
1060.87 2
1060.94 2
1061.01 2
1061.09 3
1061.16 3
1061.24 3
1061.31 3
1061.39 2
1061.46 2
1061.54 2
1061.61 2
1061.69 2
1061.76 2
1061.84 2
1061.91 2
1061.99 1
1062.06 1
1062.13 1
1062.21 1
1062.28 1
1062.36 1
1062.43 1
1062.51 1
1062.58 1
1062.66 1
1062.73 1
1062.81 1
1062.88 1
1062.96 1
1063.03 1
1063.11 1
1063.18 1
1063.26 1
1063.33 1
1063.40 1
1063.48 1
1063.55 0
1063.63 0
1063.70 0
1063.78 0
1063.85 0
1063.93 1
1064.00 1
1064.08 2
1064.15 2
1064.23 2
1064.30 3
1064.38 3
1064.45 2
1064.53 2
1064.60 1
1064.68 1
1064.75 1
1064.83 0
1064.90 0
1064.98 1
1065.05 1
1065.12 1
1065.20 1
1065.27 1
1065.35 1
1065.42 1
1065.50 1
1065.57 1
1065.65 1
1065.72 2
1065.80 2
1065.87 2
1065.95 2
1066.02 2
1066.10 2
1066.17 1
1066.25 1
1066.32 1
1066.40 1
1066.47 1
1066.55 1
1066.62 1
1066.70 2
1066.77 2
1066.85 2
1066.92 2
1067.00 2
1067.07 2
1067.15 2
1067.22 2
1067.30 1
1067.37 1
1067.45 1
1067.52 1
1067.60 1
1067.67 1
1067.74 0
1067.82 0
1067.89 1
1067.97 1
1068.04 1
1068.12 1
1068.19 1
1068.27 1
1068.34 0
1068.42 1
1068.49 1
1068.57 1
1068.64 1
1068.72 1
1068.79 1
1068.87 1
1068.94 1
1069.02 1
1069.09 1
1069.17 1
1069.24 1
1069.32 1
1069.39 1
1069.47 1
1069.54 1
1069.62 1
1069.69 1
1069.77 1
1069.84 1
1069.92 1
1069.99 2
1070.07 2
1070.14 2
1070.22 2
1070.29 2
1070.37 2
1070.44 2
1070.52 2
1070.59 2
1070.67 2
1070.74 1
1070.82 1
1070.89 1
1070.97 1
1071.04 1
1071.12 2
1071.19 2
1071.27 2
1071.34 2
1071.42 2
1071.49 2
1071.57 2
1071.64 2
1071.72 1
1071.79 1
1071.87 1
1071.94 2
1072.02 2
1072.09 2
1072.17 3
1072.24 4
1072.32 4
1072.39 4
1072.47 4
1072.54 4
1072.62 3
1072.69 3
1072.77 3
1072.84 2
1072.92 2
1072.99 2
1073.07 2
1073.14 2
1073.22 2
1073.29 2
1073.37 2
1073.44 2
1073.52 2
1073.60 2
1073.67 2
1073.75 2
1073.82 2
1073.90 2
1073.97 2
1074.05 2
1074.12 2
1074.20 2
1074.27 2
1074.35 2
1074.42 2
1074.50 2
1074.57 2
1074.65 2
1074.72 2
1074.80 2
1074.87 2
1074.95 3
1075.02 3
1075.10 2
1075.17 2
1075.25 2
1075.32 2
1075.40 2
1075.47 1
1075.55 2
1075.62 2
1075.70 2
1075.77 2
1075.85 1
1075.92 1
1076.00 1
1076.08 1
1076.15 1
1076.23 1
1076.30 1
1076.38 1
1076.45 2
1076.53 2
1076.60 2
1076.68 3
1076.75 3
1076.83 3
1076.90 3
1076.98 3
1077.05 3
1077.13 3
1077.20 3
1077.28 3
1077.35 2
1077.43 2
1077.50 2
1077.58 2
1077.65 2
1077.73 2
1077.81 2
1077.88 3
1077.96 3
1078.03 3
1078.11 3
1078.18 3
1078.26 3
1078.33 3
1078.41 3
1078.48 3
1078.56 3
1078.63 4
1078.71 4
1078.78 4
1078.86 5
1078.93 5
1079.01 5
1079.08 5
1079.16 5
1079.24 5
1079.31 4
1079.39 4
1079.46 3
1079.54 2
1079.61 2
1079.69 2
1079.76 1
1079.84 1
1079.91 2
1079.99 2
1080.06 2
1080.14 3
1080.21 3
1080.29 3
1080.37 3
1080.44 3
1080.52 2
1080.59 2
1080.67 2
1080.74 2
1080.82 2
1080.89 2
1080.97 2
1081.04 2
1081.12 3
1081.19 3
1081.27 3
1081.34 3
1081.42 3
1081.50 2
1081.57 2
1081.65 2
1081.72 2
1081.80 2
1081.87 2
1081.95 2
1082.02 2
1082.10 3
1082.17 3
1082.25 3
1082.33 3
1082.40 2
1082.48 2
1082.55 2
1082.63 2
1082.70 2
1082.78 2
1082.85 2
1082.93 2
1083.00 2
1083.08 2
1083.15 2
1083.23 2
1083.31 2
1083.38 2
1083.46 2
1083.53 2
1083.61 2
1083.68 2
1083.76 2
1083.83 2
1083.91 2
1083.98 2
1084.06 2
1084.14 2
1084.21 2
1084.29 2
1084.36 1
1084.44 1
1084.51 1
1084.59 2
1084.66 2
1084.74 2
1084.82 2
1084.89 3
1084.97 3
1085.04 3
1085.12 3
1085.19 3
1085.27 3
1085.34 2
1085.42 2
1085.49 2
1085.57 2
1085.65 2
1085.72 2
1085.80 2
1085.87 2
1085.95 2
1086.02 2
1086.10 3
1086.17 3
1086.25 4
1086.33 4
1086.40 4
1086.48 5
1086.55 5
1086.63 5
1086.70 4
1086.78 4
1086.85 4
1086.93 4
1087.01 3
1087.08 3
1087.16 3
1087.23 3
1087.31 3
1087.38 4
1087.46 4
1087.53 4
1087.61 4
1087.69 4
1087.76 4
1087.84 4
1087.91 3
1087.99 3
1088.06 3
1088.14 3
1088.22 3
1088.29 3
1088.37 3
1088.44 3
1088.52 4
1088.59 4
1088.67 4
1088.74 4
1088.82 4
1088.90 4
1088.97 4
1089.05 4
1089.12 5
1089.20 5
1089.27 5
1089.35 6
1089.43 6
1089.50 6
1089.58 6
1089.65 6
1089.73 6
1089.80 6
1089.88 6
1089.95 7
1090.03 6
1090.11 6
1090.18 6
1090.26 5
1090.33 5
1090.41 4
1090.48 4
1090.56 4
1090.64 5
1090.71 5
1090.79 6
1090.86 6
1090.94 7
1091.01 8
1091.09 8
1091.17 8
1091.24 9
1091.32 9
1091.39 8
1091.47 8
1091.54 8
1091.62 7
1091.70 7
1091.77 7
1091.85 7
1091.92 7
1092.00 7
1092.07 7
1092.15 6
1092.23 6
1092.30 6
1092.38 7
1092.45 7
1092.53 8
1092.61 8
1092.68 8
1092.76 8
1092.83 8
1092.91 8
1092.98 7
1093.06 6
1093.14 5
1093.21 4
1093.29 4
1093.36 3
1093.44 4
1093.51 4
1093.59 4
1093.67 5
1093.74 5
1093.82 6
1093.89 6
1093.97 6
1094.05 6
1094.12 5
1094.20 5
1094.27 5
1094.35 5
1094.42 5
1094.50 5
1094.58 6
1094.65 6
1094.73 7
1094.80 8
1094.88 8
1094.96 8
1095.03 9
1095.11 8
1095.18 8
1095.26 8
1095.33 8
1095.41 8
1095.49 8
1095.56 8
1095.64 8
1095.71 7
1095.79 7
1095.87 6
1095.94 5
1096.02 5
1096.09 4
1096.17 4
1096.25 3
1096.32 3
1096.40 3
1096.47 3
1096.55 4
1096.62 5
1096.70 5
1096.78 6
1096.85 6
1096.93 6
1097.00 5
1097.08 5
1097.16 5
1097.23 5
1097.31 5
1097.38 5
1097.46 6
1097.54 6
1097.61 7
1097.69 7
1097.76 7
1097.84 6
1097.92 6
1097.99 5
1098.07 5
1098.14 4
1098.22 4
1098.30 4
1098.37 4
1098.45 4
1098.52 4
1098.60 4
1098.68 3
1098.75 3
1098.83 3
1098.90 3
1098.98 3
1099.06 3
1099.13 3
1099.21 4
1099.28 4
1099.36 4
1099.44 4
1099.51 3
1099.59 3
1099.66 3
1099.74 2
1099.82 3
1099.89 3
1099.97 4
1100.04 5
1100.12 5
1100.20 6
1100.27 6
1100.35 6
1100.42 6
1100.50 6
1100.58 5
1100.65 5
1100.73 4
1100.80 3
1100.88 3
1100.96 2
1101.03 2
1101.11 1
1101.18 1
1101.26 2
1101.34 2
1101.41 3
1101.49 4
1101.56 4
1101.64 4
1101.72 4
1101.79 4
1101.87 4
1101.94 4
1102.02 4
1102.10 5
1102.17 6
1102.25 6
1102.33 7
1102.40 7
1102.48 7
1102.55 7
1102.63 7
1102.71 7
1102.78 7
1102.86 6
1102.93 6
1103.01 6
1103.09 6
1103.16 5
1103.24 5
1103.31 5
1103.39 5
1103.47 6
1103.54 6
1103.62 7
1103.70 7
1103.77 8
1103.85 9
1103.92 9
1104.00 9
1104.08 10
1104.15 10
1104.23 10
1104.30 10
1104.38 10
1104.46 10
1104.53 10
1104.61 10
1104.69 10
1104.76 10
1104.84 10
1104.91 9
1104.99 9
1105.07 9
1105.14 9
1105.22 9
1105.30 10
1105.37 9
1105.45 9
1105.52 9
1105.60 9
1105.68 9
1105.75 9
1105.83 9
1105.90 9
1105.98 9
1106.06 10
1106.13 10
1106.21 10
1106.29 10
1106.36 11
1106.44 12
1106.51 12
1106.59 13
1106.67 14
1106.74 14
1106.82 14
1106.90 13
1106.97 12
1107.05 11
1107.12 10
1107.20 9
1107.28 9
1107.35 9
1107.43 9
1107.51 10
1107.58 10
1107.66 10
1107.74 10
1107.81 10
1107.89 10
1107.96 10
1108.04 10
1108.12 9
1108.19 9
1108.27 9
1108.35 8
1108.42 8
1108.50 7
1108.57 7
1108.65 7
1108.73 7
1108.80 8
1108.88 8
1108.96 9
1109.03 9
1109.11 9
1109.19 9
1109.26 9
1109.34 9
1109.41 8
1109.49 8
1109.57 8
1109.64 7
1109.72 7
1109.80 7
1109.87 6
1109.95 6
1110.03 6
1110.10 6
1110.18 6
1110.25 6
1110.33 7
1110.41 7
1110.48 8
1110.56 8
1110.64 9
1110.71 9
1110.79 9
1110.87 10
1110.94 10
1111.02 10
1111.09 10
1111.17 10
1111.25 10
1111.32 10
1111.40 10
1111.48 9
1111.55 9
1111.63 9
1111.71 9
1111.78 10
1111.86 11
1111.94 11
1112.01 12
1112.09 13
1112.16 14
1112.24 14
1112.32 15
1112.39 15
1112.47 15
1112.55 15
1112.62 14
1112.70 14
1112.78 13
1112.85 13
1112.93 12
1113.01 12
1113.08 11
1113.16 11
1113.24 10
1113.31 10
1113.39 10
1113.46 10
1113.54 10
1113.62 11
1113.69 11
1113.77 10
1113.85 10
1113.92 10
1114.00 9
1114.08 9
1114.15 9
1114.23 9
1114.31 9
1114.38 9
1114.46 9
1114.54 9
1114.61 9
1114.69 8
1114.77 8
1114.84 8
1114.92 8
1114.99 8
1115.07 9
1115.15 10
1115.22 10
1115.30 11
1115.38 12
1115.45 12
1115.53 13
1115.61 13
1115.68 13
1115.76 12
1115.84 12
1115.91 12
1115.99 11
1116.07 11
1116.14 11
1116.22 10
1116.30 10
1116.37 9
1116.45 9
1116.53 9
1116.60 9
1116.68 8
1116.76 8
1116.83 8
1116.91 8
1116.99 8
1117.06 8
1117.14 8
1117.22 8
1117.29 8
1117.37 9
1117.45 10
1117.52 10
1117.60 11
1117.68 11
1117.75 11
1117.83 11
1117.91 11
1117.98 11
1118.06 11
1118.14 12
1118.21 12
1118.29 13
1118.37 13
1118.44 14
1118.52 14
1118.60 14
1118.67 13
1118.75 13
1118.83 13
1118.90 14
1118.98 14
1119.06 15
1119.13 15
1119.21 15
1119.29 15
1119.36 15
1119.44 14
1119.52 13
1119.59 13
1119.67 13
1119.75 13
1119.82 13
1119.90 14
1119.98 15
1120.05 16
1120.13 17
1120.21 18
1120.28 18
1120.36 18
1120.44 18
1120.51 18
1120.59 17
1120.67 16
1120.74 16
1120.82 15
1120.90 14
1120.97 14
1121.05 13
1121.13 13
1121.20 13
1121.28 13
1121.36 13
1121.43 12
1121.51 12
1121.59 11
1121.66 11
1121.74 10
1121.82 10
1121.89 10
1121.97 9
1122.05 10
1122.12 10
1122.20 11
1122.28 11
1122.35 13
1122.43 14
1122.51 15
1122.59 15
1122.66 15
1122.74 15
1122.82 14
1122.89 13
1122.97 12
1123.05 11
1123.12 10
1123.20 10
1123.28 9
1123.35 9
1123.43 9
1123.51 9
1123.58 9
1123.66 9
1123.74 9
1123.81 8
1123.89 7
1123.97 6
1124.04 6
1124.12 5
1124.20 4
1124.28 4
1124.35 4
1124.43 4
1124.51 4
1124.58 4
1124.66 5
1124.74 5
1124.81 6
1124.89 6
1124.97 6
1125.04 7
1125.12 7
1125.20 7
1125.27 7
1125.35 7
1125.43 8
1125.51 8
1125.58 8
1125.66 9
1125.74 9
1125.81 10
1125.89 10
1125.97 11
1126.04 11
1126.12 11
1126.20 11
1126.27 11
1126.35 11
1126.43 10
1126.51 9
1126.58 9
1126.66 8
1126.74 8
1126.81 7
1126.89 7
1126.97 7
1127.04 8
1127.12 8
1127.20 9
1127.28 11
1127.35 12
1127.43 12
1127.51 12
1127.58 12
1127.66 11
1127.74 10
1127.81 9
1127.89 8
1127.97 8
1128.04 7
1128.12 7
1128.20 8
1128.28 8
1128.35 9
1128.43 9
1128.51 10
1128.58 10
1128.66 11
1128.74 11
1128.81 12
1128.89 12
1128.97 13
1129.05 13
1129.12 14
1129.20 16
1129.28 17
1129.35 18
1129.43 18
1129.51 18
1129.59 18
1129.66 17
1129.74 16
1129.82 15
1129.89 14
1129.97 13
1130.05 13
1130.12 12
1130.20 12
1130.28 12
1130.36 11
1130.43 11
1130.51 11
1130.59 11
1130.66 12
1130.74 12
1130.82 12
1130.90 13
1130.97 13
1131.05 13
1131.13 12
1131.20 12
1131.28 12
1131.36 12
1131.43 13
1131.51 13
1131.59 13
1131.67 14
1131.74 14
1131.82 14
1131.90 14
1131.97 14
1132.05 14
1132.13 14
1132.21 15
1132.28 16
1132.36 16
1132.44 17
1132.51 17
1132.59 17
1132.67 17
1132.75 16
1132.82 16
1132.90 15
1132.98 15
1133.05 15
1133.13 15
1133.21 15
1133.29 16
1133.36 16
1133.44 17
1133.52 18
1133.59 19
1133.67 20
1133.75 21
1133.83 22
1133.90 23
1133.98 24
1134.06 25
1134.14 26
1134.21 26
1134.29 27
1134.37 28
1134.44 28
1134.52 29
1134.60 30
1134.68 31
1134.75 32
1134.83 33
1134.91 34
1134.98 34
1135.06 34
1135.14 33
1135.22 31
1135.29 30
1135.37 29
1135.45 28
1135.52 27
1135.60 27
1135.68 28
1135.76 28
1135.83 28
1135.91 28
1135.99 28
1136.07 27
1136.14 27
1136.22 26
1136.30 26
1136.37 27
1136.45 27
1136.53 28
1136.61 29
1136.68 29
1136.76 30
1136.84 30
1136.92 30
1136.99 31
1137.07 31
1137.15 31
1137.22 31
1137.30 30
1137.38 30
1137.46 29
1137.53 28
1137.61 26
1137.69 25
1137.77 25
1137.84 24
1137.92 24
1138.00 24
1138.08 25
1138.15 25
1138.23 26
1138.31 26
1138.38 25
1138.46 25
1138.54 24
1138.62 23
1138.69 22
1138.77 21
1138.85 21
1138.93 20
1139.00 20
1139.08 20
1139.16 20
1139.24 20
1139.31 20
1139.39 19
1139.47 19
1139.55 19
1139.62 19
1139.70 20
1139.78 20
1139.85 19
1139.93 19
1140.01 18
1140.09 18
1140.16 18
1140.24 18
1140.32 18
1140.40 19
1140.47 21
1140.55 22
1140.63 23
1140.71 23
1140.78 23
1140.86 23
1140.94 22
1141.02 21
1141.09 20
1141.17 20
1141.25 19
1141.33 18
1141.40 17
1141.48 16
1141.56 15
1141.64 15
1141.71 15
1141.79 16
1141.87 17
1141.95 18
1142.02 18
1142.10 19
1142.18 19
1142.26 19
1142.33 19
1142.41 20
1142.49 20
1142.56 21
1142.64 21
1142.72 21
1142.80 20
1142.87 19
1142.95 18
1143.03 17
1143.11 16
1143.18 15
1143.26 15
1143.34 15
1143.42 16
1143.49 16
1143.57 16
1143.65 17
1143.73 16
1143.81 16
1143.88 15
1143.96 15
1144.04 14
1144.12 13
1144.19 13
1144.27 12
1144.35 12
1144.43 12
1144.50 12
1144.58 13
1144.66 14
1144.74 16
1144.81 17
1144.89 19
1144.97 19
1145.05 19
1145.12 18
1145.20 17
1145.28 16
1145.36 15
1145.43 15
1145.51 15
1145.59 16
1145.67 17
1145.74 17
1145.82 17
1145.90 17
1145.98 17
1146.05 16
1146.13 15
1146.21 15
1146.29 15
1146.36 15
1146.44 16
1146.52 17
1146.60 19
1146.68 20
1146.75 21
1146.83 21
1146.91 21
1146.99 20
1147.06 19
1147.14 17
1147.22 16
1147.30 16
1147.37 15
1147.45 15
1147.53 15
1147.61 15
1147.68 15
1147.76 14
1147.84 14
1147.92 14
1148.00 14
1148.07 15
1148.15 15
1148.23 16
1148.31 16
1148.38 17
1148.46 18
1148.54 19
1148.62 20
1148.69 21
1148.77 23
1148.85 25
1148.93 27
1149.01 28
1149.08 29
1149.16 28
1149.24 27
1149.32 26
1149.39 25
1149.47 24
1149.55 23
1149.63 23
1149.70 24
1149.78 24
1149.86 25
1149.94 25
1150.02 26
1150.09 26
1150.17 26
1150.25 26
1150.33 26
1150.40 26
1150.48 26
1150.56 26
1150.64 26
1150.72 25
1150.79 25
1150.87 25
1150.95 26
1151.03 26
1151.10 26
1151.18 26
1151.26 26
1151.34 25
1151.41 24
1151.49 24
1151.57 23
1151.65 22
1151.73 22
1151.80 22
1151.88 22
1151.96 23
1152.04 23
1152.12 23
1152.19 23
1152.27 23
1152.35 22
1152.43 22
1152.50 22
1152.58 23
1152.66 24
1152.74 25
1152.82 26
1152.89 26
1152.97 27
1153.05 28
1153.13 28
1153.20 29
1153.28 30
1153.36 32
1153.44 33
1153.52 34
1153.59 34
1153.67 34
1153.75 34
1153.83 33
1153.91 32
1153.98 32
1154.06 32
1154.14 32
1154.22 33
1154.29 34
1154.37 35
1154.45 36
1154.53 36
1154.61 36
1154.68 36
1154.76 35
1154.84 34
1154.92 32
1155.00 31
1155.07 30
1155.15 29
1155.23 29
1155.31 29
1155.39 29
1155.46 29
1155.54 29
1155.62 28
1155.70 27
1155.77 27
1155.85 26
1155.93 26
1156.01 27
1156.09 27
1156.16 28
1156.24 29
1156.32 30
1156.40 30
1156.48 30
1156.55 29
1156.63 28
1156.71 26
1156.79 25
1156.87 24
1156.94 24
1157.02 23
1157.10 23
1157.18 23
1157.26 24
1157.33 24
1157.41 25
1157.49 25
1157.57 25
1157.65 25
1157.72 25
1157.80 25
1157.88 24
1157.96 24
1158.04 23
1158.11 23
1158.19 22
1158.27 22
1158.35 21
1158.43 21
1158.50 20
1158.58 19
1158.66 19
1158.74 20
1158.82 21
1158.89 23
1158.97 24
1159.05 26
1159.13 27
1159.21 28
1159.28 28
1159.36 29
1159.44 29
1159.52 29
1159.60 29
1159.67 29
1159.75 29
1159.83 28
1159.91 27
1159.99 26
1160.06 25
1160.14 23
1160.22 22
1160.30 21
1160.38 21
1160.46 20
1160.53 20
1160.61 19
1160.69 18
1160.77 17
1160.85 16
1160.92 15
1161.00 14
1161.08 14
1161.16 15
1161.24 15
1161.31 16
1161.39 16
1161.47 16
1161.55 16
1161.63 17
1161.71 17
1161.78 18
1161.86 19
1161.94 19
1162.02 20
1162.10 20
1162.17 21
1162.25 21
1162.33 21
1162.41 20
1162.49 20
1162.56 20
1162.64 20
1162.72 20
1162.80 20
1162.88 20
1162.96 20
1163.03 21
1163.11 21
1163.19 22
1163.27 23
1163.35 24
1163.42 26
1163.50 27
1163.58 29
1163.66 30
1163.74 31
1163.82 32
1163.89 31
1163.97 31
1164.05 30
1164.13 29
1164.21 29
1164.28 29
1164.36 29
1164.44 29
1164.52 28
1164.60 27
1164.68 26
1164.75 23
1164.83 21
1164.91 18
1164.99 16
1165.07 15
1165.15 15
1165.22 17
1165.30 19
1165.38 22
1165.46 25
1165.54 29
1165.61 31
1165.69 33
1165.77 33
1165.85 33
1165.93 33
1166.01 32
1166.08 31
1166.16 30
1166.24 29
1166.32 29
1166.40 29
1166.48 29
1166.55 29
1166.63 29
1166.71 28
1166.79 27
1166.87 26
1166.95 24
1167.02 23
1167.10 21
1167.18 21
1167.26 20
1167.34 20
1167.42 20
1167.49 21
1167.57 21
1167.65 22
1167.73 23
1167.81 25
1167.89 26
1167.96 28
1168.04 29
1168.12 30
1168.20 30
1168.28 29
1168.36 28
1168.43 26
1168.51 24
1168.59 22
1168.67 20
1168.75 19
1168.83 18
1168.90 18
1168.98 18
1169.06 19
1169.14 19
1169.22 20
1169.30 20
1169.37 20
1169.45 20
1169.53 20
1169.61 20
1169.69 19
1169.77 19
1169.84 20
1169.92 20
1170.00 21
1170.08 23
1170.16 24
1170.24 26
1170.32 28
1170.39 30
1170.47 31
1170.55 32
1170.63 32
1170.71 32
1170.79 31
1170.86 30
1170.94 29
1171.02 28
1171.10 27
1171.18 26
1171.26 26
1171.33 25
1171.41 25
1171.49 24
1171.57 24
1171.65 24
1171.73 23
1171.81 23
1171.88 23
1171.96 23
1172.04 23
1172.12 24
1172.20 25
1172.28 26
1172.35 27
1172.43 28
1172.51 28
1172.59 29
1172.67 29
1172.75 30
1172.83 30
1172.90 31
1172.98 31
1173.06 32
1173.14 32
1173.22 32
1173.30 32
1173.38 32
1173.45 32
1173.53 32
1173.61 32
1173.69 33
1173.77 33
1173.85 33
1173.93 33
1174.00 33
1174.08 32
1174.16 32
1174.24 31
1174.32 31
1174.40 31
1174.48 31
1174.55 31
1174.63 32
1174.71 32
1174.79 33
1174.87 34
1174.95 35
1175.02 36
1175.10 37
1175.18 37
1175.26 38
1175.34 38
1175.42 38
1175.50 39
1175.58 39
1175.65 40
1175.73 40
1175.81 40
1175.89 40
1175.97 39
1176.05 38
1176.13 37
1176.20 35
1176.28 34
1176.36 33
1176.44 32
1176.52 32
1176.60 32
1176.68 33
1176.75 34
1176.83 35
1176.91 35
1176.99 35
1177.07 35
1177.15 34
1177.23 33
1177.30 32
1177.38 32
1177.46 32
1177.54 32
1177.62 32
1177.70 33
1177.78 33
1177.86 33
1177.93 32
1178.01 31
1178.09 30
1178.17 29
1178.25 29
1178.33 29
1178.41 29
1178.48 28
1178.56 28
1178.64 28
1178.72 27
1178.80 26
1178.88 25
1178.96 23
1179.04 22
1179.11 21
1179.19 20
1179.27 19
1179.35 18
1179.43 18
1179.51 19
1179.59 20
1179.67 22
1179.74 24
1179.82 26
1179.90 28
1179.98 29
1180.06 30
1180.14 31
1180.22 30
1180.30 30
1180.37 28
1180.45 27
1180.53 26
1180.61 25
1180.69 24
1180.77 24
1180.85 23
1180.93 23
1181.00 23
1181.08 24
1181.16 24
1181.24 25
1181.32 26
1181.40 27
1181.48 28
1181.56 29
1181.63 30
1181.71 30
1181.79 31
1181.87 31
1181.95 30
1182.03 30
1182.11 29
1182.19 28
1182.27 28
1182.34 27
1182.42 27
1182.50 27
1182.58 27
1182.66 28
1182.74 29
1182.82 31
1182.90 33
1182.97 35
1183.05 37
1183.13 39
1183.21 40
1183.29 41
1183.37 42
1183.45 41
1183.53 40
1183.61 38
1183.68 36
1183.76 34
1183.84 31
1183.92 29
1184.00 27
1184.08 26
1184.16 25
1184.24 24
1184.32 24
1184.39 25
1184.47 25
1184.55 26
1184.63 28
1184.71 29
1184.79 30
1184.87 30
1184.95 30
1185.03 29
1185.10 27
1185.18 25
1185.26 23
1185.34 21
1185.42 20
1185.50 20
1185.58 21
1185.66 22
1185.74 23
1185.81 24
1185.89 25
1185.97 25
1186.05 26
1186.13 26
1186.21 27
1186.29 28
1186.37 29
1186.45 31
1186.53 32
1186.60 32
1186.68 33
1186.76 32
1186.84 31
1186.92 31
1187.00 30
1187.08 29
1187.16 30
1187.24 30
1187.31 31
1187.39 33
1187.47 34
1187.55 35
1187.63 36
1187.71 36
1187.79 35
1187.87 35
1187.95 34
1188.03 33
1188.10 33
1188.18 33
1188.26 34
1188.34 36
1188.42 38
1188.50 40
1188.58 41
1188.66 42
1188.74 42
1188.82 41
1188.89 39
1188.97 36
1189.05 33
1189.13 30
1189.21 27
1189.29 24
1189.37 22
1189.45 21
1189.53 21
1189.61 21
1189.69 22
1189.76 22
1189.84 23
1189.92 24
1190.00 25
1190.08 26
1190.16 28
1190.24 30
1190.32 31
1190.40 32
1190.48 32
1190.56 33
1190.63 33
1190.71 33
1190.79 34
1190.87 35
1190.95 37
1191.03 38
1191.11 39
1191.19 40
1191.27 40
1191.35 40
1191.43 40
1191.50 40
1191.58 41
1191.66 42
1191.74 43
1191.82 44
1191.90 45
1191.98 46
1192.06 46
1192.14 47
1192.22 48
1192.30 48
1192.38 49
1192.45 49
1192.53 50
1192.61 50
1192.69 50
1192.77 49
1192.85 49
1192.93 49
1193.01 49
1193.09 49
1193.17 48
1193.25 47
1193.33 47
1193.40 46
1193.48 46
1193.56 45
1193.64 46
1193.72 46
1193.80 47
1193.88 48
1193.96 49
1194.04 50
1194.12 51
1194.20 52
1194.28 53
1194.35 53
1194.43 53
1194.51 53
1194.59 52
1194.67 51
1194.75 49
1194.83 48
1194.91 46
1194.99 44
1195.07 43
1195.15 42
1195.23 42
1195.31 41
1195.38 41
1195.46 40
1195.54 40
1195.62 40
1195.70 40
1195.78 40
1195.86 41
1195.94 41
1196.02 42
1196.10 42
1196.18 42
1196.26 42
1196.34 42
1196.42 41
1196.49 41
1196.57 41
1196.65 41
1196.73 42
1196.81 42
1196.89 42
1196.97 41
1197.05 40
1197.13 39
1197.21 38
1197.29 38
1197.37 39
1197.45 40
1197.53 42
1197.61 45
1197.68 47
1197.76 49
1197.84 49
1197.92 50
1198.00 50
1198.08 50
1198.16 50
1198.24 50
1198.32 50
1198.40 51
1198.48 52
1198.56 53
1198.64 53
1198.72 53
1198.80 52
1198.87 50
1198.95 49
1199.03 47
1199.11 46
1199.19 46
1199.27 46
1199.35 47
1199.43 48
1199.51 49
1199.59 49
1199.67 49
1199.75 49
1199.83 48
1199.91 47
1199.99 45
1200.07 44
1200.14 42
1200.22 41
1200.30 40
1200.38 39
1200.46 39
1200.54 39
1200.62 39
1200.70 39
1200.78 39
1200.86 39
1200.94 38
1201.02 36
1201.10 34
1201.18 33
1201.26 31
1201.34 30
1201.42 30
1201.50 30
1201.57 31
1201.65 33
1201.73 35
1201.81 37
1201.89 39
1201.97 40
1202.05 41
1202.13 42
1202.21 43
1202.29 43
1202.37 43
1202.45 43
1202.53 43
1202.61 42
1202.69 42
1202.77 42
1202.85 41
1202.93 41
1203.01 40
1203.08 40
1203.16 40
1203.24 39
1203.32 39
1203.40 39
1203.48 39
1203.56 39
1203.64 39
1203.72 39
1203.80 40
1203.88 40
1203.96 40
1204.04 41
1204.12 41
1204.20 42
1204.28 42
1204.36 41
1204.44 40
1204.52 39
1204.60 38
1204.68 36
1204.76 35
1204.83 34
1204.91 33
1204.99 33
1205.07 33
1205.15 33
1205.23 33
1205.31 33
1205.39 33
1205.47 34
1205.55 34
1205.63 35
1205.71 36
1205.79 38
1205.87 39
1205.95 41
1206.03 42
1206.11 43
1206.19 43
1206.27 43
1206.35 42
1206.43 40
1206.51 39
1206.59 37
1206.67 36
1206.75 35
1206.82 35
1206.90 36
1206.98 37
1207.06 38
1207.14 40
1207.22 41
1207.30 42
1207.38 42
1207.46 42
1207.54 42
1207.62 41
1207.70 40
1207.78 39
1207.86 38
1207.94 37
1208.02 37
1208.10 36
1208.18 34
1208.26 33
1208.34 31
1208.42 30
1208.50 30
1208.58 30
1208.66 30
1208.74 31
1208.82 32
1208.90 33
1208.98 35
1209.06 36
1209.14 38
1209.21 39
1209.29 40
1209.37 40
1209.45 39
1209.53 39
1209.61 38
1209.69 36
1209.77 35
1209.85 35
1209.93 34
1210.01 34
1210.09 35
1210.17 36
1210.25 38
1210.33 40
1210.41 43
1210.49 46
1210.57 48
1210.65 50
1210.73 51
1210.81 52
1210.89 52
1210.97 53
1211.05 53
1211.13 54
1211.21 55
1211.29 56
1211.37 56
1211.45 56
1211.53 56
1211.61 55
1211.69 53
1211.77 52
1211.85 51
1211.93 50
1212.01 49
1212.09 49
1212.17 49
1212.25 48
1212.33 48
1212.41 47
1212.49 47
1212.57 46
1212.64 45
1212.72 45
1212.80 45
1212.88 46
1212.96 48
1213.04 50
1213.12 52
1213.20 53
1213.28 55
1213.36 56
1213.44 57
1213.52 58
1213.60 59
1213.68 60
1213.76 61
1213.84 63
1213.92 64
1214.00 66
1214.08 66
1214.16 67
1214.24 66
1214.32 66
1214.40 64
1214.48 63
1214.56 61
1214.64 59
1214.72 57
1214.80 55
1214.88 53
1214.96 50
1215.04 49
1215.12 47
1215.20 46
1215.28 46
1215.36 46
1215.44 46
1215.52 47
1215.60 47
1215.68 48
1215.76 49
1215.84 50
1215.92 50
1216.00 50
1216.08 49
1216.16 48
1216.24 48
1216.32 48
1216.40 49
1216.48 50
1216.56 52
1216.64 54
1216.72 56
1216.80 58
1216.88 59
1216.96 60
1217.04 60
1217.12 60
1217.20 60
1217.28 59
1217.36 59
1217.44 59
1217.52 59
1217.60 59
1217.68 60
1217.76 61
1217.84 61
1217.92 61
1218.00 60
1218.08 59
1218.16 57
1218.24 55
1218.32 53
1218.40 52
1218.48 51
1218.56 52
1218.64 54
1218.72 57
1218.80 60
1218.88 64
1218.96 66
1219.04 67
1219.12 66
1219.20 64
1219.28 60
1219.36 57
1219.44 53
1219.52 50
1219.60 47
1219.68 45
1219.76 43
1219.84 42
1219.92 41
1220.00 40
1220.08 39
1220.16 38
1220.24 36
1220.32 34
1220.40 32
1220.48 30
1220.56 28
1220.64 28
1220.72 30
1220.80 33
1220.88 37
1220.96 42
1221.04 48
1221.12 52
1221.20 55
1221.28 56
1221.36 56
1221.44 54
1221.52 51
1221.60 47
1221.68 44
1221.76 42
1221.84 40
1221.92 39
1222.00 38
1222.08 39
1222.16 39
1222.24 41
1222.32 42
1222.40 45
1222.48 47
1222.56 50
1222.64 53
1222.72 55
1222.80 57
1222.88 58
1222.96 59
1223.04 60
1223.12 61
1223.20 61
1223.28 61
1223.36 61
1223.45 60
1223.53 59
1223.61 57
1223.69 55
1223.77 54
1223.85 53
1223.93 52
1224.01 52
1224.09 53
1224.17 53
1224.25 54
1224.33 53
1224.41 53
1224.49 52
1224.57 51
1224.65 50
1224.73 50
1224.81 49
1224.89 49
1224.97 49
1225.05 50
1225.13 52
1225.21 55
1225.29 57
1225.37 60
1225.45 62
1225.53 63
1225.61 63
1225.69 61
1225.77 59
1225.85 55
1225.93 52
1226.01 49
1226.09 46
1226.17 44
1226.25 43
1226.33 43
1226.41 44
1226.49 45
1226.57 48
1226.65 50
1226.73 53
1226.81 55
1226.90 57
1226.98 57
1227.06 58
1227.14 57
1227.22 56
1227.30 55
1227.38 53
1227.46 51
1227.54 49
1227.62 48
1227.70 48
1227.78 48
1227.86 50
1227.94 52
1228.02 54
1228.10 56
1228.18 57
1228.26 57
1228.34 56
1228.42 55
1228.50 54
1228.58 53
1228.66 53
1228.74 53
1228.82 55
1228.90 58
1228.98 61
1229.06 64
1229.14 67
1229.22 70
1229.31 71
1229.39 72
1229.47 72
1229.55 72
1229.63 72
1229.71 73
1229.79 73
1229.87 73
1229.95 73
1230.03 72
1230.11 71
1230.19 70
1230.27 68
1230.35 67
1230.43 67
1230.51 68
1230.59 69
1230.67 70
1230.75 70
1230.83 70
1230.91 69
1230.99 66
1231.07 63
1231.15 59
1231.23 55
1231.32 52
1231.40 49
1231.48 48
1231.56 47
1231.64 47
1231.72 47
1231.80 48
1231.88 49
1231.96 50
1232.04 51
1232.12 52
1232.20 53
1232.28 53
1232.36 54
1232.44 54
1232.52 54
1232.60 54
1232.68 54
1232.76 54
1232.84 54
1232.92 54
1233.01 55
1233.09 56
1233.17 58
1233.25 59
1233.33 60
1233.41 60
1233.49 60
1233.57 60
1233.65 59
1233.73 59
1233.81 59
1233.89 59
1233.97 60
1234.05 60
1234.13 61
1234.21 61
1234.29 61
1234.37 61
1234.45 60
1234.53 59
1234.62 58
1234.70 56
1234.78 54
1234.86 52
1234.94 50
1235.02 48
1235.10 46
1235.18 46
1235.26 47
1235.34 49
1235.42 52
1235.50 55
1235.58 57
1235.66 59
1235.74 60
1235.82 61
1235.90 61
1235.99 61
1236.07 61
1236.15 61
1236.23 61
1236.31 61
1236.39 61
1236.47 61
1236.55 61
1236.63 61
1236.71 62
1236.79 63
1236.87 64
1236.95 64
1237.03 64
1237.11 63
1237.19 62
1237.27 61
1237.36 60
1237.44 60
1237.52 61
1237.60 62
1237.68 65
1237.76 67
1237.84 70
1237.92 72
1238.00 72
1238.08 72
1238.16 71
1238.24 69
1238.32 68
1238.40 66
1238.48 66
1238.57 66
1238.65 66
1238.73 67
1238.81 68
1238.89 68
1238.97 69
1239.05 70
1239.13 71
1239.21 74
1239.29 76
1239.37 78
1239.45 80
1239.53 80
1239.61 79
1239.69 76
1239.78 73
1239.86 70
1239.94 67
1240.02 64
1240.10 63
1240.18 61
1240.26 61
1240.34 60
1240.42 60
1240.50 59
1240.58 59
1240.66 60
1240.74 62
1240.83 64
1240.91 67
1240.99 70
1241.07 73
1241.15 75
1241.23 77
1241.31 79
1241.39 80
1241.47 81
1241.55 81
1241.63 81
1241.71 80
1241.79 79
1241.88 77
1241.96 75
1242.04 73
1242.12 71
1242.20 70
1242.28 68
1242.36 68
1242.44 67
1242.52 67
1242.60 66
1242.68 65
1242.76 63
1242.84 63
1242.93 63
1243.01 63
1243.09 65
1243.17 68
1243.25 72
1243.33 76
1243.41 80
1243.49 83
1243.57 85
1243.65 86
1243.73 86
1243.81 86
1243.90 85
1243.98 84
1244.06 82
1244.14 81
1244.22 79
1244.30 77
1244.38 75
1244.46 72
1244.54 70
1244.62 67
1244.70 64
1244.78 61
1244.87 58
1244.95 56
1245.03 55
1245.11 54
1245.19 53
1245.27 54
1245.35 54
1245.43 55
1245.51 55
1245.59 54
1245.67 54
1245.76 53
1245.84 52
1245.92 52
1246.00 52
1246.08 53
1246.16 54
1246.24 56
1246.32 57
1246.40 59
1246.48 61
1246.56 63
1246.65 65
1246.73 67
1246.81 70
1246.89 72
1246.97 74
1247.05 77
1247.13 78
1247.21 79
1247.29 79
1247.37 78
1247.46 76
1247.54 74
1247.62 71
1247.70 69
1247.78 66
1247.86 64
1247.94 62
1248.02 61
1248.10 60
1248.18 59
1248.26 59
1248.35 59
1248.43 58
1248.51 57
1248.59 56
1248.67 55
1248.75 54
1248.83 54
1248.91 54
1248.99 54
1249.08 55
1249.16 56
1249.24 56
1249.32 57
1249.40 57
1249.48 58
1249.56 58
1249.64 59
1249.72 61
1249.80 63
1249.89 65
1249.97 68
1250.05 70
1250.13 71
1250.21 71
1250.29 71
1250.37 69
1250.45 68
1250.53 67
1250.61 66
1250.70 66
1250.78 68
1250.86 69
1250.94 71
1251.02 74
1251.10 76
1251.18 78
1251.26 79
1251.34 80
1251.43 80
1251.51 80
1251.59 78
1251.67 77
1251.75 75
1251.83 73
1251.91 72
1251.99 71
1252.07 70
1252.16 70
1252.24 69
1252.32 68
1252.40 67
1252.48 65
1252.56 64
1252.64 62
1252.72 62
1252.80 61
1252.89 62
1252.97 63
1253.05 64
1253.13 67
1253.21 70
1253.29 73
1253.37 77
1253.45 80
1253.53 83
1253.62 85
1253.70 86
1253.78 85
1253.86 84
1253.94 83
1254.02 82
1254.10 81
1254.18 82
1254.27 83
1254.35 84
1254.43 85
1254.51 85
1254.59 85
1254.67 83
1254.75 82
1254.83 80
1254.91 77
1255.00 75
1255.08 72
1255.16 69
1255.24 66
1255.32 64
1255.40 63
1255.48 64
1255.56 67
1255.65 73
1255.73 80
1255.81 88
1255.89 95
1255.97 101
1256.05 105
1256.13 107
1256.21 107
1256.30 106
1256.38 105
1256.46 104
1256.54 102
1256.62 101
1256.70 99
1256.78 97
1256.86 96
1256.95 94
1257.03 93
1257.11 92
1257.19 92
1257.27 91
1257.35 90
1257.43 89
1257.51 87
1257.60 86
1257.68 84
1257.76 83
1257.84 83
1257.92 84
1258.00 86
1258.08 88
1258.17 90
1258.25 92
1258.33 94
1258.41 94
1258.49 94
1258.57 93
1258.65 90
1258.73 87
1258.82 84
1258.90 80
1258.98 76
1259.06 73
1259.14 69
1259.22 66
1259.30 63
1259.39 62
1259.47 61
1259.55 62
1259.63 65
1259.71 70
1259.79 76
1259.87 83
1259.95 90
1260.04 96
1260.12 99
1260.20 101
1260.28 101
1260.36 99
1260.44 96
1260.52 92
1260.61 88
1260.69 83
1260.77 78
1260.85 73
1260.93 69
1261.01 65
1261.09 61
1261.18 59
1261.26 57
1261.34 57
1261.42 56
1261.50 57
1261.58 57
1261.66 59
1261.75 60
1261.83 63
1261.91 66
1261.99 69
1262.07 73
1262.15 77
1262.23 81
1262.32 84
1262.40 86
1262.48 87
1262.56 87
1262.64 86
1262.72 84
1262.80 82
1262.89 79
1262.97 77
1263.05 74
1263.13 72
1263.21 70
1263.29 69
1263.37 67
1263.46 66
1263.54 66
1263.62 67
1263.70 68
1263.78 69
1263.86 70
1263.94 72
1264.03 72
1264.11 72
1264.19 72
1264.27 71
1264.35 71
1264.43 71
1264.52 71
1264.60 71
1264.68 72
1264.76 73
1264.84 73
1264.92 74
1265.00 75
1265.09 76
1265.17 78
1265.25 79
1265.33 79
1265.41 79
1265.49 79
1265.58 78
1265.66 78
1265.74 77
1265.82 77
1265.90 77
1265.98 78
1266.06 79
1266.15 80
1266.23 81
1266.31 82
1266.39 84
1266.47 85
1266.55 86
1266.64 87
1266.72 88
1266.80 89
1266.88 90
1266.96 89
1267.04 89
1267.13 87
1267.21 85
1267.29 83
1267.37 80
1267.45 78
1267.53 77
1267.61 76
1267.70 76
1267.78 76
1267.86 77
1267.94 77
1268.02 78
1268.10 78
1268.19 78
1268.27 78
1268.35 77
1268.43 78
1268.51 78
1268.59 79
1268.68 80
1268.76 81
1268.84 82
1268.92 82
1269.00 81
1269.08 80
1269.17 79
1269.25 78
1269.33 77
1269.41 77
1269.49 77
1269.57 77
1269.66 78
1269.74 79
1269.82 81
1269.90 82
1269.98 84
1270.06 86
1270.15 88
1270.23 90
1270.31 93
1270.39 95
1270.47 97
1270.55 99
1270.64 100
1270.72 101
1270.80 101
1270.88 100
1270.96 98
1271.04 96
1271.13 93
1271.21 89
1271.29 86
1271.37 84
1271.45 83
1271.54 84
1271.62 87
1271.70 91
1271.78 95
1271.86 100
1271.94 103
1272.03 105
1272.11 106
1272.19 105
1272.27 103
1272.35 101
1272.43 98
1272.52 96
1272.60 94
1272.68 93
1272.76 92
1272.84 90
1272.93 89
1273.01 88
1273.09 87
1273.17 86
1273.25 86
1273.33 85
1273.42 85
1273.50 85
1273.58 85
1273.66 87
1273.74 89
1273.83 91
1273.91 94
1273.99 97
1274.07 100
1274.15 103
1274.23 104
1274.32 104
1274.40 103
1274.48 102
1274.56 99
1274.64 97
1274.73 94
1274.81 92
1274.89 90
1274.97 88
1275.05 86
1275.13 84
1275.22 83
1275.30 81
1275.38 80
1275.46 80
1275.54 79
1275.63 79
1275.71 80
1275.79 82
1275.87 84
1275.95 86
1276.03 89
1276.12 91
1276.20 94
1276.28 96
1276.36 96
1276.44 96
1276.53 95
1276.61 93
1276.69 92
1276.77 91
1276.85 92
1276.94 93
1277.02 95
1277.10 96
1277.18 96
1277.26 96
1277.35 94
1277.43 91
1277.51 89
1277.59 86
1277.67 85
1277.76 84
1277.84 85
1277.92 86
1278.00 87
1278.08 87
1278.16 88
1278.25 87
1278.33 86
1278.41 84
1278.49 82
1278.57 79
1278.66 77
1278.74 74
1278.82 71
1278.90 70
1278.98 69
1279.07 69
1279.15 69
1279.23 70
1279.31 71
1279.39 72
1279.48 74
1279.56 75
1279.64 78
1279.72 81
1279.80 84
1279.89 87
1279.97 89
1280.05 90
1280.13 91
1280.21 90
1280.30 89
1280.38 89
1280.46 89
1280.54 89
1280.62 90
1280.71 91
1280.79 91
1280.87 90
1280.95 87
1281.03 84
1281.12 81
1281.20 77
1281.28 75
1281.36 74
1281.45 75
1281.53 76
1281.61 78
1281.69 81
1281.77 83
1281.86 85
1281.94 85
1282.02 85
1282.10 85
1282.18 84
1282.27 83
1282.35 82
1282.43 82
1282.51 83
1282.59 85
1282.68 86
1282.76 88
1282.84 90
1282.92 90
1283.00 90
1283.09 89
1283.17 88
1283.25 86
1283.33 86
1283.42 86
1283.50 86
1283.58 88
1283.66 90
1283.74 93
1283.83 95
1283.91 97
1283.99 98
1284.07 99
1284.15 98
1284.24 96
1284.32 94
1284.40 91
1284.48 89
1284.57 88
1284.65 87
1284.73 86
1284.81 86
1284.89 85
1284.98 85
1285.06 84
1285.14 84
1285.22 83
1285.30 83
1285.39 83
1285.47 83
1285.55 82
1285.63 82
1285.72 81
1285.80 80
1285.88 80
1285.96 81
1286.04 83
1286.13 87
1286.21 92
1286.29 97
1286.37 102
1286.46 105
1286.54 106
1286.62 105
1286.70 102
1286.78 99
1286.87 95
1286.95 91
1287.03 88
1287.11 86
1287.20 84
1287.28 83
1287.36 82
1287.44 82
1287.52 82
1287.61 82
1287.69 83
1287.77 83
1287.85 83
1287.94 83
1288.02 82
1288.10 80
1288.18 79
1288.27 78
1288.35 78
1288.43 78
1288.51 80
1288.59 82
1288.68 85
1288.76 88
1288.84 90
1288.92 91
1289.01 92
1289.09 92
1289.17 90
1289.25 89
1289.33 87
1289.42 85
1289.50 84
1289.58 84
1289.66 85
1289.75 87
1289.83 89
1289.91 92
1289.99 95
1290.08 97
1290.16 98
1290.24 98
1290.32 97
1290.41 96
1290.49 95
1290.57 93
1290.65 92
1290.73 91
1290.82 89
1290.90 87
1290.98 84
1291.06 82
1291.15 79
1291.23 76
1291.31 74
1291.39 73
1291.48 73
1291.56 73
1291.64 73
1291.72 73
1291.81 74
1291.89 74
1291.97 74
1292.05 74
1292.13 73
1292.22 72
1292.30 70
1292.38 68
1292.46 66
1292.55 64
1292.63 62
1292.71 61
1292.79 60
1292.88 60
1292.96 61
1293.04 62
1293.12 64
1293.21 66
1293.29 68
1293.37 70
1293.45 72
1293.54 73
1293.62 74
1293.70 76
1293.78 77
1293.87 78
1293.95 78
1294.03 78
1294.11 77
1294.20 75
1294.28 73
1294.36 71
1294.44 70
1294.53 70
1294.61 71
1294.69 73
1294.77 75
1294.86 78
1294.94 80
1295.02 82
1295.10 82
1295.19 82
1295.27 81
1295.35 80
1295.43 79
1295.52 78
1295.60 78
1295.68 79
1295.76 81
1295.85 84
1295.93 88
1296.01 93
1296.09 98
1296.18 104
1296.26 110
1296.34 115
1296.42 119
1296.51 123
1296.59 125
1296.67 126
1296.75 127
1296.84 126
1296.92 125
1297.00 124
1297.08 122
1297.17 120
1297.25 118
1297.33 115
1297.41 113
1297.50 110
1297.58 108
1297.66 106
1297.74 106
1297.83 105
1297.91 106
1297.99 107
1298.07 107
1298.16 108
1298.24 108
1298.32 107
1298.40 107
1298.49 107
1298.57 108
1298.65 110
1298.74 113
1298.82 117
1298.90 121
1298.98 124
1299.07 127
1299.15 128
1299.23 129
1299.31 129
1299.40 129
1299.48 130
1299.56 131
1299.64 133
1299.73 135
1299.81 137
1299.89 139
1299.97 140
1300.06 140
1300.14 140
1300.22 140
1300.31 139
1300.39 138
1300.47 137
1300.55 136
1300.64 135
1300.72 133
1300.80 132
1300.88 129
1300.97 126
1301.05 122
1301.13 117
1301.21 112
1301.30 107
1301.38 103
1301.46 99
1301.55 96
1301.63 94
1301.71 92
1301.79 91
1301.88 90
1301.96 91
1302.04 91
1302.12 92
1302.21 92
1302.29 93
1302.37 93
1302.46 94
1302.54 96
1302.62 98
1302.70 101
1302.79 105
1302.87 109
1302.95 112
1303.03 115
1303.12 118
1303.20 119
1303.28 119
1303.37 117
1303.45 115
1303.53 111
1303.61 107
1303.70 103
1303.78 100
1303.86 99
1303.95 98
1304.03 99
1304.11 100
1304.19 101
1304.28 102
1304.36 101
1304.44 100
1304.52 97
1304.61 95
1304.69 92
1304.77 89
1304.86 86
1304.94 84
1305.02 82
1305.10 82
1305.19 82
1305.27 85
1305.35 88
1305.44 91
1305.52 95
1305.60 98
1305.68 100
1305.77 101
1305.85 102
1305.93 103
1306.02 105
1306.10 108
1306.18 111
1306.26 114
1306.35 116
1306.43 118
1306.51 118
1306.60 116
1306.68 114
1306.76 110
1306.84 107
1306.93 105
1307.01 103
1307.09 103
1307.18 103
1307.26 104
1307.34 105
1307.42 105
1307.51 105
1307.59 104
1307.67 102
1307.76 101
1307.84 100
1307.92 100
1308.00 101
1308.09 103
1308.17 106
1308.25 109
1308.34 111
1308.42 113
1308.50 114
1308.58 115
1308.67 115
1308.75 116
1308.83 116
1308.92 117
1309.00 118
1309.08 118
1309.17 118
1309.25 117
1309.33 114
1309.41 111
1309.50 106
1309.58 102
1309.66 98
1309.75 94
1309.83 90
1309.91 88
1309.99 86
1310.08 84
1310.16 83
1310.24 83
1310.33 84
1310.41 85
1310.49 86
1310.58 87
1310.66 87
1310.74 87
1310.82 85
1310.91 82
1310.99 78
1311.07 75
1311.16 73
1311.24 73
1311.32 75
1311.41 78
1311.49 83
1311.57 88
1311.65 93
1311.74 97
1311.82 100
1311.90 103
1311.99 104
1312.07 105
1312.15 106
1312.24 106
1312.32 107
1312.40 107
1312.48 106
1312.57 105
1312.65 103
1312.73 100
1312.82 96
1312.90 93
1312.98 91
1313.07 89
1313.15 89
1313.23 89
1313.32 91
1313.40 93
1313.48 96
1313.56 99
1313.65 101
1313.73 103
1313.81 104
1313.90 105
1313.98 106
1314.06 107
1314.15 109
1314.23 112
1314.31 115
1314.40 118
1314.48 121
1314.56 123
1314.65 125
1314.73 126
1314.81 127
1314.89 129
1314.98 131
1315.06 135
1315.14 140
1315.23 145
1315.31 149
1315.39 153
1315.48 155
1315.56 155
1315.64 154
1315.73 152
1315.81 150
1315.89 147
1315.98 144
1316.06 140
1316.14 137
1316.22 134
1316.31 131
1316.39 128
1316.47 126
1316.56 124
1316.64 122
1316.72 120
1316.81 120
1316.89 119
1316.97 119
1317.06 119
1317.14 120
1317.22 120
1317.31 120
1317.39 119
1317.47 118
1317.56 115
1317.64 112
1317.72 108
1317.81 104
1317.89 99
1317.97 95
1318.05 91
1318.14 88
1318.22 86
1318.30 87
1318.39 89
1318.47 94
1318.55 101
1318.64 108
1318.72 115
1318.80 121
1318.89 124
1318.97 126
1319.05 126
1319.14 124
1319.22 122
1319.30 120
1319.39 118
1319.47 117
1319.55 116
1319.64 114
1319.72 113
1319.80 112
1319.89 111
1319.97 110
1320.05 111
1320.14 113
1320.22 115
1320.30 118
1320.39 121
1320.47 124
1320.55 125
1320.64 124
1320.72 123
1320.80 120
1320.89 118
1320.97 116
1321.05 115
1321.14 115
1321.22 115
1321.30 117
1321.39 118
1321.47 119
1321.55 119
1321.64 119
1321.72 119
1321.80 118
1321.89 117
1321.97 115
1322.05 114
1322.14 112
1322.22 110
1322.30 108
1322.39 106
1322.47 104
1322.55 103
1322.64 102
1322.72 102
1322.80 102
1322.89 103
1322.97 103
1323.05 103
1323.14 103
1323.22 102
1323.30 100
1323.39 98
1323.47 95
1323.55 92
1323.64 91
1323.72 90
1323.80 91
1323.89 93
1323.97 96
1324.05 101
1324.14 106
1324.22 110
1324.30 115
1324.39 118
1324.47 119
1324.55 119
1324.64 119
1324.72 117
1324.80 116
1324.89 115
1324.97 115
1325.06 116
1325.14 118
1325.22 121
1325.31 125
1325.39 128
1325.47 129
1325.56 130
1325.64 128
1325.72 125
1325.81 121
1325.89 117
1325.97 112
1326.06 109
1326.14 106
1326.22 105
1326.31 106
1326.39 107
1326.47 110
1326.56 112
1326.64 115
1326.72 118
1326.81 120
1326.89 122
1326.97 124
1327.06 126
1327.14 128
1327.23 130
1327.31 131
1327.39 132
1327.48 132
1327.56 131
1327.64 129
1327.73 126
1327.81 124
1327.89 121
1327.98 118
1328.06 116
1328.14 114
1328.23 112
1328.31 110
1328.39 108
1328.48 106
1328.56 104
1328.65 104
1328.73 105
1328.81 108
1328.90 112
1328.98 116
1329.06 121
1329.15 125
1329.23 127
1329.31 128
1329.40 128
1329.48 128
1329.56 127
1329.65 128
1329.73 129
1329.82 131
1329.90 134
1329.98 136
1330.07 138
1330.15 140
1330.23 140
1330.32 140
1330.40 139
1330.48 139
1330.57 140
1330.65 140
1330.74 141
1330.82 142
1330.90 142
1330.99 140
1331.07 138
1331.15 134
1331.24 130
1331.32 125
1331.40 121
1331.49 118
1331.57 116
1331.66 115
1331.74 115
1331.82 115
1331.91 115
1331.99 115
1332.07 116
1332.16 118
1332.24 119
1332.32 120
1332.41 121
1332.49 121
1332.58 120
1332.66 119
1332.74 117
1332.83 116
1332.91 115
1332.99 116
1333.08 118
1333.16 120
1333.25 124
1333.33 128
1333.41 132
1333.50 136
1333.58 139
1333.66 141
1333.75 142
1333.83 143
1333.91 143
1334.00 143
1334.08 143
1334.17 143
1334.25 142
1334.33 141
1334.42 140
1334.50 139
1334.58 137
1334.67 136
1334.75 136
1334.84 136
1334.92 136
1335.00 136
1335.09 136
1335.17 137
1335.25 137
1335.34 138
1335.42 138
1335.51 138
1335.59 137
1335.67 136
1335.76 134
1335.84 131
1335.92 128
1336.01 126
1336.09 125
1336.18 126
1336.26 127
1336.34 129
1336.43 130
1336.51 131
1336.60 131
1336.68 130
1336.76 128
1336.85 125
1336.93 123
1337.01 120
1337.10 117
1337.18 116
1337.27 115
1337.35 116
1337.43 117
1337.52 120
1337.60 123
1337.69 126
1337.77 128
1337.85 129
1337.94 129
1338.02 127
1338.10 125
1338.19 122
1338.27 120
1338.36 118
1338.44 117
1338.52 117
1338.61 118
1338.69 119
1338.78 119
1338.86 120
1338.94 120
1339.03 120
1339.11 119
1339.19 117
1339.28 116
1339.36 115
1339.45 115
1339.53 114
1339.61 114
1339.70 115
1339.78 116
1339.87 117
1339.95 118
1340.03 119
1340.12 120
1340.20 120
1340.29 121
1340.37 121
1340.45 122
1340.54 122
1340.62 122
1340.70 123
1340.79 123
1340.87 124
1340.96 126
1341.04 127
1341.12 129
1341.21 130
1341.29 132
1341.38 132
1341.46 132
1341.54 131
1341.63 131
1341.71 130
1341.80 129
1341.88 129
1341.96 129
1342.05 130
1342.13 131
1342.22 134
1342.30 137
1342.38 141
1342.47 146
1342.55 150
1342.64 155
1342.72 159
1342.80 161
1342.89 161
1342.97 159
1343.06 156
1343.14 153
1343.22 149
1343.31 146
1343.39 144
1343.48 143
1343.56 142
1343.64 142
1343.73 142
1343.81 142
1343.90 144
1343.98 146
1344.06 149
1344.15 152
1344.23 156
1344.32 157
1344.40 158
1344.48 156
1344.57 152
1344.65 147
1344.74 142
1344.82 137
1344.91 132
1344.99 129
1345.07 126
1345.16 124
1345.24 123
1345.33 121
1345.41 119
1345.49 117
1345.58 115
1345.66 114
1345.75 114
1345.83 114
1345.91 115
1346.00 117
1346.08 118
1346.17 119
1346.25 119
1346.33 119
1346.42 118
1346.50 117
1346.59 116
1346.67 115
1346.76 115
1346.84 116
1346.92 117
1347.01 119
1347.09 121
1347.18 122
1347.26 124
1347.34 124
1347.43 124
1347.51 123
1347.60 121
1347.68 118
1347.76 115
1347.85 112
1347.93 109
1348.02 108
1348.10 107
1348.19 108
1348.27 109
1348.35 112
1348.44 114
1348.52 117
1348.61 119
1348.69 121
1348.77 121
1348.86 120
1348.94 117
1349.03 113
1349.11 108
1349.20 103
1349.28 98
1349.36 95
1349.45 93
1349.53 94
1349.62 95
1349.70 97
1349.79 99
1349.87 100
1349.95 101
1350.04 100
1350.12 98
1350.21 97
1350.29 97
1350.37 98
1350.46 100
1350.54 104
1350.63 110
1350.71 116
1350.80 122
1350.88 128
1350.96 132
1351.05 135
1351.13 138
1351.22 139
1351.30 140
1351.39 140
1351.47 139
1351.55 138
1351.64 136
1351.72 135
1351.81 134
1351.89 134
1351.98 134
1352.06 134
1352.14 134
1352.23 134
1352.31 133
1352.40 131
1352.48 129
1352.57 128
1352.65 126
1352.73 126
1352.82 125
1352.90 125
1352.99 124
1353.07 124
1353.16 123
1353.24 123
1353.32 124
1353.41 126
1353.49 128
1353.58 130
1353.66 133
1353.75 135
1353.83 137
1353.92 137
1354.00 137
1354.08 137
1354.17 135
1354.25 131
1354.34 127
1354.42 122
1354.51 117
1354.59 112
1354.67 107
1354.76 104
1354.84 103
1354.93 102
1355.01 102
1355.10 103
1355.18 103
1355.27 104
1355.35 104
1355.43 103
1355.52 102
1355.60 100
1355.69 98
1355.77 97
1355.86 95
1355.94 95
1356.02 95
1356.11 97
1356.19 101
1356.28 107
1356.36 113
1356.45 121
1356.53 129
1356.62 137
1356.70 144
1356.78 150
1356.87 155
1356.95 159
1357.04 162
1357.12 165
1357.21 167
1357.29 170
1357.38 173
1357.46 178
1357.54 185
1357.63 192
1357.71 200
1357.80 207
1357.88 211
1357.97 213
1358.05 211
1358.14 206
1358.22 200
1358.30 193
1358.39 187
1358.47 181
1358.56 177
1358.64 174
1358.73 171
1358.81 169
1358.90 167
1358.98 166
1359.07 166
1359.15 167
1359.23 169
1359.32 172
1359.40 175
1359.49 178
1359.57 181
1359.66 182
1359.74 183
1359.83 183
1359.91 183
1360.00 183
1360.08 182
1360.16 182
1360.25 183
1360.33 183
1360.42 183
1360.50 183
1360.59 183
1360.67 183
1360.76 182
1360.84 182
1360.93 181
1361.01 181
1361.09 181
1361.18 181
1361.26 181
1361.35 181
1361.43 180
1361.52 180
1361.60 178
1361.69 177
1361.77 176
1361.86 177
1361.94 178
1362.02 181
1362.11 184
1362.19 188
1362.28 190
1362.36 191
1362.45 190
1362.53 189
1362.62 187
1362.70 185
1362.79 184
1362.87 183
1362.96 182
1363.04 181
1363.12 178
1363.21 174
1363.29 169
1363.38 163
1363.46 157
1363.55 152
1363.63 148
1363.72 146
1363.80 146
1363.89 146
1363.97 146
1364.06 146
1364.14 145
1364.23 144
1364.31 143
1364.39 142
1364.48 141
1364.56 141
1364.65 141
1364.73 142
1364.82 143
1364.90 143
1364.99 144
1365.07 145
1365.16 146
1365.24 147
1365.33 148
1365.41 149
1365.50 149
1365.58 149
1365.67 147
1365.75 144
1365.83 141
1365.92 137
1366.00 133
1366.09 130
1366.17 129
1366.26 129
1366.34 130
1366.43 132
1366.51 136
1366.60 140
1366.68 144
1366.77 148
1366.85 150
1366.94 151
1367.02 150
1367.11 146
1367.19 140
1367.28 132
1367.36 123
1367.44 114
1367.53 106
1367.61 101
1367.70 98
1367.78 98
1367.87 102
1367.95 107
1368.04 114
1368.12 121
1368.21 128
1368.29 134
1368.38 140
1368.46 146
1368.55 151
1368.63 155
1368.72 158
1368.80 158
1368.89 157
1368.97 154
1369.06 150
1369.14 145
1369.23 140
1369.31 136
1369.40 134
1369.48 132
1369.56 131
1369.65 131
1369.73 131
1369.82 132
1369.90 134
1369.99 136
1370.07 139
1370.16 142
1370.24 145
1370.33 147
1370.41 148
1370.50 147
1370.58 145
1370.67 141
1370.75 138
1370.84 134
1370.92 131
1371.01 130
1371.09 130
1371.18 131
1371.26 133
1371.35 135
1371.43 136
1371.52 136
1371.60 135
1371.69 132
1371.77 128
1371.86 125
1371.94 123
1372.03 121
1372.11 122
1372.20 123
1372.28 125
1372.37 127
1372.45 129
1372.54 130
1372.62 131
1372.71 130
1372.79 130
1372.88 129
1372.96 128
1373.05 127
1373.13 127
1373.21 126
1373.30 127
1373.38 128
1373.47 129
1373.55 132
1373.64 135
1373.72 138
1373.81 141
1373.89 144
1373.98 146
1374.06 147
1374.15 148
1374.23 149
1374.32 149
1374.40 149
1374.49 149
1374.57 150
1374.66 150
1374.74 151
1374.83 153
1374.91 155
1375.00 157
1375.08 159
1375.17 159
1375.25 159
1375.34 158
1375.42 156
1375.51 154
1375.59 152
1375.68 151
1375.76 151
1375.85 151
1375.93 152
1376.02 153
1376.10 153
1376.19 152
1376.27 151
1376.36 149
1376.44 147
1376.53 144
1376.61 141
1376.70 139
1376.79 138
1376.87 138
1376.96 139
1377.04 141
1377.13 143
1377.21 146
1377.30 150
1377.38 153
1377.47 156
1377.55 158
1377.64 160
1377.72 161
1377.81 160
1377.89 158
1377.98 155
1378.06 151
1378.15 146
1378.23 140
1378.32 135
1378.40 130
1378.49 126
1378.57 125
1378.66 124
1378.74 126
1378.83 128
1378.91 131
1379.00 135
1379.08 138
1379.17 141
1379.25 144
1379.34 145
1379.42 146
1379.51 146
1379.59 145
1379.68 144
1379.76 143
1379.85 142
1379.93 142
1380.02 143
1380.10 145
1380.19 148
1380.27 151
1380.36 155
1380.45 158
1380.53 161
1380.62 163
1380.70 164
1380.79 165
1380.87 165
1380.96 165
1381.04 166
1381.13 166
1381.21 165
1381.30 164
1381.38 162
1381.47 159
1381.55 156
1381.64 152
1381.72 150
1381.81 148
1381.89 148
1381.98 148
1382.06 150
1382.15 151
1382.23 153
1382.32 155
1382.40 157
1382.49 160
1382.58 162
1382.66 165
1382.75 167
1382.83 169
1382.92 171
1383.00 172
1383.09 173
1383.17 174
1383.26 174
1383.34 173
1383.43 171
1383.51 168
1383.60 164
1383.68 160
1383.77 156
1383.85 152
1383.94 150
1384.02 149
1384.11 148
1384.20 148
1384.28 148
1384.37 149
1384.45 149
1384.54 149
1384.62 149
1384.71 150
1384.79 150
1384.88 149
1384.96 148
1385.05 147
1385.13 144
1385.22 141
1385.30 137
1385.39 134
1385.47 130
1385.56 126
1385.65 123
1385.73 120
1385.82 118
1385.90 117
1385.99 118
1386.07 120
1386.16 123
1386.24 128
1386.33 133
1386.41 138
1386.50 142
1386.58 145
1386.67 147
1386.75 148
1386.84 148
1386.93 148
1387.01 148
1387.10 148
1387.18 148
1387.27 148
1387.35 148
1387.44 147
1387.52 147
1387.61 146
1387.69 146
1387.78 147
1387.86 147
1387.95 148
1388.04 148
1388.12 148
1388.21 146
1388.29 145
1388.38 143
1388.46 142
1388.55 141
1388.63 141
1388.72 142
1388.80 143
1388.89 144
1388.98 144
1389.06 144
1389.15 144
1389.23 143
1389.32 141
1389.40 139
1389.49 138
1389.57 136
1389.66 136
1389.74 136
1389.83 138
1389.92 141
1390.00 145
1390.09 149
1390.17 152
1390.26 153
1390.34 153
1390.43 152
1390.51 150
1390.60 149
1390.68 149
1390.77 149
1390.86 149
1390.94 149
1391.03 147
1391.11 143
1391.20 137
1391.28 129
1391.37 122
1391.45 116
1391.54 112
1391.63 110
1391.71 110
1391.80 111
1391.88 114
1391.97 117
1392.05 120
1392.14 123
1392.22 125
1392.31 128
1392.39 130
1392.48 132
1392.57 133
1392.65 135
1392.74 136
1392.82 137
1392.91 139
1392.99 141
1393.08 146
1393.16 152
1393.25 159
1393.34 167
1393.42 175
1393.51 182
1393.59 187
1393.68 188
1393.76 187
1393.85 183
1393.93 178
1394.02 173
1394.11 167
1394.19 162
1394.28 158
1394.36 155
1394.45 151
1394.53 148
1394.62 144
1394.71 140
1394.79 136
1394.88 134
1394.96 134
1395.05 137
1395.13 142
1395.22 148
1395.30 154
1395.39 161
1395.48 166
1395.56 168
1395.65 169
1395.73 168
1395.82 166
1395.90 163
1395.99 160
1396.08 158
1396.16 156
1396.25 154
1396.33 153
1396.42 152
1396.50 150
1396.59 147
1396.67 144
1396.76 141
1396.85 138
1396.93 136
1397.02 135
1397.10 134
1397.19 135
1397.27 135
1397.36 135
1397.45 134
1397.53 132
1397.62 129
1397.70 127
1397.79 125
1397.87 125
1397.96 127
1398.05 131
1398.13 137
1398.22 144
1398.30 151
1398.39 157
1398.47 162
1398.56 165
1398.65 165
1398.73 164
1398.82 162
1398.90 160
1398.99 159
1399.07 159
1399.16 161
1399.25 165
1399.33 169
1399.42 174
1399.50 178
1399.59 181
1399.68 183
1399.76 183
1399.85 182
1399.93 181
1400.02 180
1400.10 179
1400.19 178
1400.28 177
1400.36 174
1400.45 171
1400.53 168
1400.62 165
1400.70 162
1400.79 160
1400.88 159
1400.96 158
1401.05 157
1401.13 156
1401.22 154
1401.31 151
1401.39 147
1401.48 143
1401.56 140
1401.65 137
1401.73 134
1401.82 133
1401.91 132
1401.99 131
1402.08 130
1402.16 127
1402.25 125
1402.33 122
1402.42 119
1402.51 118
1402.59 118
1402.68 119
1402.76 122
1402.85 125
1402.94 128
1403.02 131
1403.11 133
1403.19 133
1403.28 131
1403.37 128
1403.45 123
1403.54 119
1403.62 115
1403.71 113
1403.79 112
1403.88 113
1403.97 115
1404.05 118
1404.14 122
1404.22 127
1404.31 132
1404.40 138
1404.48 144
1404.57 151
1404.65 159
1404.74 165
1404.83 170
1404.91 172
1405.00 172
1405.08 169
1405.17 164
1405.26 159
1405.34 154
1405.43 150
1405.51 148
1405.60 149
1405.68 151
1405.77 153
1405.86 155
1405.94 156
1406.03 154
1406.11 150
1406.20 146
1406.29 142
1406.37 139
1406.46 138
1406.54 139
1406.63 141
1406.72 144
1406.80 146
1406.89 147
1406.97 146
1407.06 144
1407.15 142
1407.23 141
1407.32 141
1407.40 143
1407.49 147
1407.58 151
1407.66 156
1407.75 160
1407.83 163
1407.92 164
1408.01 165
1408.09 164
1408.18 163
1408.26 160
1408.35 158
1408.44 154
1408.52 150
1408.61 146
1408.69 141
1408.78 137
1408.87 134
1408.95 133
1409.04 133
1409.12 134
1409.21 137
1409.30 142
1409.38 146
1409.47 151
1409.56 155
1409.64 159
1409.73 163
1409.81 165
1409.90 167
1409.99 169
1410.07 171
1410.16 172
1410.24 172
1410.33 173
1410.42 173
1410.50 173
1410.59 173
1410.67 174
1410.76 173
1410.85 172
1410.93 171
1411.02 168
1411.10 163
1411.19 159
1411.28 154
1411.36 149
1411.45 146
1411.54 144
1411.62 143
1411.71 144
1411.79 145
1411.88 146
1411.97 147
1412.05 147
1412.14 146
1412.22 144
1412.31 141
1412.40 139
1412.48 137
1412.57 135
1412.66 135
1412.74 135
1412.83 137
1412.91 138
1413.00 140
1413.09 141
1413.17 141
1413.26 140
1413.34 138
1413.43 136
1413.52 134
1413.60 133
1413.69 133
1413.78 135
1413.86 139
1413.95 144
1414.03 149
1414.12 155
1414.21 160
1414.29 165
1414.38 168
1414.47 170
1414.55 170
1414.64 171
1414.72 171
1414.81 171
1414.90 172
1414.98 175
1415.07 178
1415.15 182
1415.24 187
1415.33 192
1415.41 196
1415.50 199
1415.59 201
1415.67 201
1415.76 200
1415.84 199
1415.93 197
1416.02 195
1416.10 194
1416.19 194
1416.28 193
1416.36 192
1416.45 191
1416.54 189
1416.62 186
1416.71 184
1416.79 182
1416.88 180
1416.97 180
1417.05 180
1417.14 180
1417.23 181
1417.31 181
1417.40 180
1417.48 179
1417.57 178
1417.66 177
1417.74 177
1417.83 178
1417.92 180
1418.00 183
1418.09 185
1418.17 185
1418.26 184
1418.35 182
1418.43 177
1418.52 171
1418.61 166
1418.69 162
1418.78 159
1418.87 159
1418.95 160
1419.04 162
1419.12 165
1419.21 169
1419.30 171
1419.38 173
1419.47 173
1419.56 171
1419.64 169
1419.73 166
1419.82 162
1419.90 158
1419.99 154
1420.07 151
1420.16 148
1420.25 146
1420.33 146
1420.42 147
1420.51 148
1420.59 150
1420.68 151
1420.77 153
1420.85 154
1420.94 154
1421.03 155
1421.11 155
1421.20 156
1421.28 157
1421.37 159
1421.46 161
1421.54 164
1421.63 167
1421.72 170
1421.80 172
1421.89 175
1421.98 177
1422.06 178
1422.15 179
1422.24 180
1422.32 180
1422.41 180
1422.49 180
1422.58 180
1422.67 181
1422.75 182
1422.84 184
1422.93 186
1423.01 189
1423.10 190
1423.19 191
1423.27 191
1423.36 190
1423.45 188
1423.53 187
1423.62 186
1423.71 185
1423.79 185
1423.88 185
1423.96 185
1424.05 184
1424.14 182
1424.22 180
1424.31 177
1424.40 174
1424.48 171
1424.57 168
1424.66 165
1424.74 161
1424.83 158
1424.92 156
1425.00 154
1425.09 153
1425.18 153
1425.26 154
1425.35 155
1425.44 156
1425.52 157
1425.61 157
1425.70 156
1425.78 154
1425.87 152
1425.95 151
1426.04 150
1426.13 151
1426.21 152
1426.30 154
1426.39 156
1426.47 157
1426.56 159
1426.65 160
1426.73 161
1426.82 161
1426.91 159
1426.99 157
1427.08 153
1427.17 148
1427.25 142
1427.34 136
1427.43 129
1427.51 124
1427.60 120
1427.69 118
1427.77 118
1427.86 120
1427.95 122
1428.03 125
1428.12 128
1428.21 131
1428.29 134
1428.38 137
1428.47 140
1428.55 145
1428.64 148
1428.73 151
1428.81 153
1428.90 154
1428.99 153
1429.07 151
1429.16 149
1429.25 147
1429.33 147
1429.42 148
1429.51 151
1429.59 155
1429.68 160
1429.77 164
1429.85 166
1429.94 168
1430.03 168
1430.11 168
1430.20 168
1430.29 169
1430.37 171
1430.46 174
1430.55 176
1430.63 178
1430.72 177
1430.81 175
1430.89 172
1430.98 168
1431.07 165
1431.15 164
1431.24 165
1431.33 167
1431.41 170
1431.50 172
1431.59 174
1431.67 173
1431.76 170
1431.85 165
1431.93 160
1432.02 154
1432.11 149
1432.19 145
1432.28 142
1432.37 140
1432.45 140
1432.54 142
1432.63 144
1432.71 148
1432.80 152
1432.89 157
1432.98 160
1433.06 163
1433.15 165
1433.24 164
1433.32 163
1433.41 161
1433.50 159
1433.58 158
1433.67 158
1433.76 158
1433.84 159
1433.93 160
1434.02 159
1434.10 158
1434.19 156
1434.28 154
1434.36 151
1434.45 150
1434.54 151
1434.62 153
1434.71 157
1434.80 163
1434.89 168
1434.97 173
1435.06 177
1435.15 180
1435.23 182
1435.32 184
1435.41 187
1435.49 190
1435.58 194
1435.67 199
1435.75 203
1435.84 207
1435.93 208
1436.01 209
1436.10 207
1436.19 205
1436.27 202
1436.36 199
1436.45 197
1436.54 195
1436.62 194
1436.71 193
1436.80 193
1436.88 194
1436.97 195
1437.06 195
1437.14 195
1437.23 196
1437.32 196
1437.40 196
1437.49 196
1437.58 195
1437.67 194
1437.75 192
1437.84 189
1437.93 184
1438.01 178
1438.10 172
1438.19 165
1438.27 159
1438.36 154
1438.45 149
1438.53 146
1438.62 142
1438.71 139
1438.80 137
1438.88 135
1438.97 134
1439.06 134
1439.14 136
1439.23 139
1439.32 144
1439.40 149
1439.49 155
1439.58 161
1439.66 166
1439.75 169
1439.84 171
1439.93 171
1440.01 169
1440.10 166
1440.19 160
1440.27 154
1440.36 148
1440.45 143
1440.53 139
1440.62 136
1440.71 135
1440.80 136
1440.88 139
1440.97 143
1441.06 148
1441.14 153
1441.23 159
1441.32 165
1441.41 170
1441.49 175
1441.58 178
1441.67 180
1441.75 180
1441.84 178
1441.93 175
1442.01 170
1442.10 166
1442.19 160
1442.28 155
1442.36 150
1442.45 146
1442.54 142
1442.62 139
1442.71 138
1442.80 139
1442.88 141
1442.97 146
1443.06 151
1443.15 157
1443.23 161
1443.32 163
1443.41 164
1443.49 162
1443.58 159
1443.67 156
1443.76 154
1443.84 154
1443.93 155
1444.02 158
1444.10 162
1444.19 166
1444.28 170
1444.37 173
1444.45 176
1444.54 177
1444.63 177
1444.71 176
1444.80 175
1444.89 172
1444.98 169
1445.06 166
1445.15 163
1445.24 161
1445.32 159
1445.41 158
1445.50 157
1445.59 156
1445.67 156
1445.76 156
1445.85 156
1445.93 157
1446.02 158
1446.11 159
1446.20 159
1446.28 160
1446.37 159
1446.46 157
1446.54 154
1446.63 152
1446.72 149
1446.81 148
1446.89 149
1446.98 151
1447.07 155
1447.15 160
1447.24 167
1447.33 174
1447.42 181
1447.50 189
1447.59 195
1447.68 200
1447.77 202
1447.85 203
1447.94 202
1448.03 199
1448.11 195
1448.20 190
1448.29 186
1448.38 181
1448.46 178
1448.55 175
1448.64 173
1448.73 172
1448.81 173
1448.90 174
1448.99 175
1449.07 175
1449.16 175
1449.25 174
1449.34 171
1449.42 169
1449.51 166
1449.60 164
1449.68 163
1449.77 163
1449.86 165
1449.95 168
1450.03 172
1450.12 177
1450.21 182
1450.30 188
1450.38 193
1450.47 197
1450.56 201
1450.65 203
1450.73 204
1450.82 204
1450.91 202
1450.99 200
1451.08 196
1451.17 192
1451.26 189
1451.34 185
1451.43 182
1451.52 179
1451.61 177
1451.69 176
1451.78 175
1451.87 175
1451.96 175
1452.04 174
1452.13 173
1452.22 172
1452.30 171
1452.39 169
1452.48 167
1452.57 167
1452.65 167
1452.74 168
1452.83 170
1452.92 172
1453.00 175
1453.09 177
1453.18 179
1453.27 180
1453.35 182
1453.44 184
1453.53 187
1453.62 189
1453.70 192
1453.79 194
1453.88 196
1453.96 196
1454.05 195
1454.14 193
1454.23 191
1454.31 188
1454.40 185
1454.49 183
1454.58 181
1454.66 179
1454.75 178
1454.84 178
1454.93 179
1455.01 182
1455.10 186
1455.19 191
1455.28 195
1455.36 197
1455.45 198
1455.54 197
1455.63 194
1455.71 189
1455.80 184
1455.89 179
1455.98 176
1456.06 173
1456.15 171
1456.24 171
1456.33 171
1456.41 170
1456.50 170
1456.59 168
1456.68 167
1456.76 165
1456.85 164
1456.94 165
1457.03 168
1457.11 172
1457.20 177
1457.29 183
1457.38 188
1457.46 193
1457.55 195
1457.64 196
1457.73 195
1457.81 191
1457.90 187
1457.99 182
1458.08 176
1458.16 172
1458.25 169
1458.34 167
1458.43 167
1458.51 169
1458.60 172
1458.69 175
1458.78 177
1458.86 178
1458.95 179
1459.04 179
1459.13 178
1459.21 177
1459.30 175
1459.39 174
1459.48 172
1459.56 171
1459.65 170
1459.74 170
1459.83 170
1459.91 171
1460.00 172
1460.09 173
1460.18 173
1460.27 173
1460.35 173
1460.44 173
1460.53 172
1460.62 171
1460.70 170
1460.79 168
1460.88 165
1460.97 161
1461.05 156
1461.14 151
1461.23 147
1461.32 142
1461.40 139
1461.49 138
1461.58 138
1461.67 140
1461.75 143
1461.84 148
1461.93 153
1462.02 159
1462.11 164
1462.19 169
1462.28 173
1462.37 176
1462.46 176
1462.54 176
1462.63 174
1462.72 173
1462.81 173
1462.89 175
1462.98 181
1463.07 189
1463.16 199
1463.25 208
1463.33 215
1463.42 219
1463.51 219
1463.60 215
1463.68 208
1463.77 201
1463.86 195
1463.95 192
1464.03 192
1464.12 195
1464.21 199
1464.30 204
1464.39 207
1464.47 209
1464.56 209
1464.65 209
1464.74 208
1464.82 208
1464.91 208
1465.00 209
1465.09 210
1465.18 210
1465.26 208
1465.35 204
1465.44 199
1465.53 193
1465.61 188
1465.70 183
1465.79 181
1465.88 181
1465.96 184
1466.05 187
1466.14 191
1466.23 194
1466.32 195
1466.40 195
1466.49 194
1466.58 191
1466.67 189
1466.75 187
1466.84 186
1466.93 187
1467.02 187
1467.11 188
1467.19 186
1467.28 183
1467.37 178
1467.46 172
1467.55 165
1467.63 159
1467.72 154
1467.81 151
1467.90 150
1467.98 151
1468.07 154
1468.16 158
1468.25 163
1468.34 168
1468.42 172
1468.51 176
1468.60 179
1468.69 181
1468.77 181
1468.86 182
1468.95 182
1469.04 182
1469.13 182
1469.21 182
1469.30 183
1469.39 185
1469.48 187
1469.57 190
1469.65 194
1469.74 198
1469.83 202
1469.92 206
1470.01 207
1470.09 207
1470.18 205
1470.27 202
1470.36 199
1470.44 195
1470.53 192
1470.62 189
1470.71 188
1470.80 187
1470.88 187
1470.97 187
1471.06 187
1471.15 186
1471.24 185
1471.32 182
1471.41 180
1471.50 178
1471.59 176
1471.68 176
1471.76 177
1471.85 178
1471.94 181
1472.03 183
1472.12 184
1472.20 185
1472.29 184
1472.38 182
1472.47 179
1472.56 176
1472.64 172
1472.73 169
1472.82 167
1472.91 166
1473.00 166
1473.08 167
1473.17 169
1473.26 172
1473.35 174
1473.43 175
1473.52 176
1473.61 178
1473.70 179
1473.79 180
1473.87 181
1473.96 182
1474.05 182
1474.14 181
1474.23 178
1474.32 174
1474.40 170
1474.49 164
1474.58 160
1474.67 156
1474.76 153
1474.84 152
1474.93 152
1475.02 153
1475.11 156
1475.20 160
1475.28 166
1475.37 173
1475.46 181
1475.55 189
1475.64 196
1475.72 204
1475.81 210
1475.90 216
1475.99 221
1476.08 225
1476.16 228
1476.25 229
1476.34 228
1476.43 223
1476.52 216
1476.60 206
1476.69 196
1476.78 186
1476.87 177
1476.96 171
1477.04 168
1477.13 169
1477.22 172
1477.31 177
1477.40 183
1477.49 189
1477.57 196
1477.66 201
1477.75 205
1477.84 208
1477.93 209
1478.01 209
1478.10 208
1478.19 206
1478.28 204
1478.37 201
1478.45 199
1478.54 198
1478.63 197
1478.72 196
1478.81 195
1478.90 194
1478.98 194
1479.07 193
1479.16 193
1479.25 193
1479.34 193
1479.42 193
1479.51 193
1479.60 193
1479.69 193
1479.78 193
1479.87 194
1479.95 196
1480.04 198
1480.13 201
1480.22 204
1480.31 205
1480.39 206
1480.48 206
1480.57 204
1480.66 201
1480.75 198
1480.84 196
1480.92 195
1481.01 196
1481.10 198
1481.19 200
1481.28 203
1481.37 205
1481.45 205
1481.54 204
1481.63 202
1481.72 199
1481.81 196
1481.89 194
1481.98 193
1482.07 193
1482.16 194
1482.25 195
1482.34 197
1482.42 198
1482.51 199
1482.60 198
1482.69 197
1482.78 195
1482.87 192
1482.95 188
1483.04 184
1483.13 180
1483.22 177
1483.31 174
1483.40 174
1483.48 176
1483.57 179
1483.66 185
1483.75 190
1483.84 195
1483.92 198
1484.01 198
1484.10 195
1484.19 189
1484.28 182
1484.37 173
1484.45 166
1484.54 159
1484.63 155
1484.72 153
1484.81 153
1484.90 156
1484.98 159
1485.07 162
1485.16 165
1485.25 167
1485.34 167
1485.43 165
1485.51 161
1485.60 156
1485.69 151
1485.78 145
1485.87 141
1485.96 138
1486.05 138
1486.13 140
1486.22 144
1486.31 150
1486.40 155
1486.49 160
1486.58 165
1486.66 168
1486.75 170
1486.84 172
1486.93 173
1487.02 174
1487.11 175
1487.19 174
1487.28 173
1487.37 171
1487.46 169
1487.55 166
1487.64 164
1487.72 162
1487.81 161
1487.90 162
1487.99 162
1488.08 163
1488.17 163
1488.26 163
1488.34 163
1488.43 162
1488.52 162
1488.61 164
1488.70 167
1488.79 172
1488.87 177
1488.96 183
1489.05 188
1489.14 190
1489.23 190
1489.32 186
1489.41 180
1489.49 172
1489.58 163
1489.67 154
1489.76 148
1489.85 143
1489.94 141
1490.02 141
1490.11 144
1490.20 148
1490.29 152
1490.38 156
1490.47 159
1490.56 162
1490.64 164
1490.73 166
1490.82 168
1490.91 171
1491.00 175
1491.09 181
1491.17 188
1491.26 194
1491.35 200
1491.44 205
1491.53 207
1491.62 207
1491.71 205
1491.79 201
1491.88 195
1491.97 189
1492.06 182
1492.15 174
1492.24 167
1492.33 160
1492.41 154
1492.50 151
1492.59 152
1492.68 156
1492.77 164
1492.86 174
1492.95 184
1493.03 193
1493.12 199
1493.21 200
1493.30 198
1493.39 193
1493.48 187
1493.57 180
1493.65 174
1493.74 170
1493.83 169
1493.92 169
1494.01 171
1494.10 174
1494.19 178
1494.27 181
1494.36 184
1494.45 185
1494.54 185
1494.63 184
1494.72 182
1494.81 180
1494.90 178
1494.98 176
1495.07 175
1495.16 172
1495.25 169
1495.34 164
1495.43 159
1495.52 152
1495.60 146
1495.69 140
1495.78 136
1495.87 134
1495.96 134
1496.05 136
1496.14 141
1496.23 149
1496.31 158
1496.40 169
1496.49 181
1496.58 193
1496.67 205
1496.76 215
1496.85 224
1496.93 232
1497.02 238
1497.11 243
1497.20 247
1497.29 250
1497.38 253
1497.47 255
1497.56 256
1497.64 255
1497.73 253
1497.82 248
1497.91 241
1498.00 233
1498.09 223
1498.18 212
1498.27 203
1498.35 196
1498.44 190
1498.53 187
1498.62 186
1498.71 187
1498.80 188
1498.89 190
1498.98 191
1499.06 193
1499.15 194
1499.24 195
1499.33 195
1499.42 194
1499.51 192
1499.60 190
1499.69 186
1499.77 182
1499.86 177
1499.95 173
1500.04 169
1500.13 166
1500.22 164
1500.31 164
1500.40 164
1500.48 166
1500.57 168
1500.66 171
1500.75 173
1500.84 173
1500.93 171
1501.02 167
1501.11 161
1501.19 156
1501.28 151
1501.37 147
1501.46 146
1501.55 146
1501.64 148
1501.73 151
1501.82 153
1501.91 156
1501.99 158
1502.08 160
1502.17 163
1502.26 165
1502.35 167
1502.44 169
1502.53 172
1502.62 173
1502.71 173
1502.79 171
1502.88 167
1502.97 161
1503.06 155
1503.15 148
1503.24 143
1503.33 141
1503.42 142
1503.51 145
1503.59 151
1503.68 158
1503.77 164
1503.86 168
1503.95 169
1504.04 168
1504.13 166
1504.22 163
1504.31 161
1504.39 162
1504.48 166
1504.57 172
1504.66 179
1504.75 187
1504.84 193
1504.93 199
1505.02 202
1505.11 205
1505.19 206
1505.28 206
1505.37 206
1505.46 205
1505.55 204
1505.64 201
1505.73 197
1505.82 192
1505.91 188
1505.99 184
1506.08 181
1506.17 181
1506.26 183
1506.35 185
1506.44 188
1506.53 190
1506.62 190
1506.71 189
1506.80 186
1506.88 182
1506.97 179
1507.06 176
1507.15 175
1507.24 175
1507.33 176
1507.42 178
1507.51 180
1507.60 183
1507.69 185
1507.77 187
1507.86 189
1507.95 190
1508.04 190
1508.13 191
1508.22 191
1508.31 192
1508.40 193
1508.49 194
1508.58 194
1508.67 194
1508.75 193
1508.84 191
1508.93 190
1509.02 190
1509.11 190
1509.20 193
1509.29 197
1509.38 202
1509.47 208
1509.56 214
1509.64 220
1509.73 225
1509.82 230
1509.91 233
1510.00 234
1510.09 233
1510.18 231
1510.27 227
1510.36 222
1510.45 216
1510.54 211
1510.62 206
1510.71 203
1510.80 202
1510.89 203
1510.98 205
1511.07 208
1511.16 211
1511.25 213
1511.34 214
1511.43 213
1511.52 210
1511.60 207
1511.69 204
1511.78 201
1511.87 200
1511.96 200
1512.05 201
1512.14 202
1512.23 202
1512.32 202
1512.41 201
1512.50 200
1512.59 198
1512.67 198
1512.76 197
1512.85 197
1512.94 196
1513.03 194
1513.12 191
1513.21 188
1513.30 184
1513.39 181
1513.48 179
1513.57 178
1513.66 178
1513.74 178
1513.83 179
1513.92 178
1514.01 178
1514.10 177
1514.19 177
1514.28 177
1514.37 178
1514.46 180
1514.55 182
1514.64 185
1514.73 188
1514.82 189
1514.90 188
1514.99 186
1515.08 182
1515.17 176
1515.26 170
1515.35 164
1515.44 160
1515.53 158
1515.62 156
1515.71 155
1515.80 154
1515.89 153
1515.98 151
1516.06 149
1516.15 148
1516.24 147
1516.33 147
1516.42 149
1516.51 152
1516.60 154
1516.69 157
1516.78 159
1516.87 162
1516.96 164
1517.05 166
1517.14 169
1517.23 173
1517.31 178
1517.40 183
1517.49 188
1517.58 194
1517.67 199
1517.76 204
1517.85 208
1517.94 212
1518.03 215
1518.12 216
1518.21 215
1518.30 212
1518.39 208
1518.48 201
1518.56 194
1518.65 187
1518.74 181
1518.83 178
1518.92 177
1519.01 179
1519.10 183
1519.19 189
1519.28 196
1519.37 203
1519.46 209
1519.55 215
1519.64 220
1519.73 224
1519.82 227
1519.91 229
1519.99 231
1520.08 232
1520.17 234
1520.26 235
1520.35 236
1520.44 237
1520.53 237
1520.62 235
1520.71 231
1520.80 226
1520.89 219
1520.98 213
1521.07 207
1521.16 201
1521.25 198
1521.34 196
1521.42 195
1521.51 196
1521.60 197
1521.69 199
1521.78 199
1521.87 198
1521.96 196
1522.05 193
1522.14 189
1522.23 187
1522.32 186
1522.41 187
1522.50 190
1522.59 195
1522.68 201
1522.77 206
1522.86 210
1522.95 213
1523.03 214
1523.12 215
1523.21 215
1523.30 215
1523.39 217
1523.48 219
1523.57 221
1523.66 223
1523.75 225
1523.84 226
1523.93 226
1524.02 225
1524.11 222
1524.20 219
1524.29 213
1524.38 207
1524.47 199
1524.56 190
1524.65 181
1524.73 173
1524.82 165
1524.91 158
1525.00 153
1525.09 150
1525.18 149
1525.27 150
1525.36 153
1525.45 158
1525.54 163
1525.63 169
1525.72 174
1525.81 178
1525.90 181
1525.99 183
1526.08 184
1526.17 185
1526.26 187
1526.35 188
1526.44 190
1526.53 191
1526.62 190
1526.70 189
1526.79 187
1526.88 185
1526.97 184
1527.06 185
1527.15 187
1527.24 192
1527.33 198
1527.42 204
1527.51 210
1527.60 213
1527.69 215
1527.78 214
1527.87 212
1527.96 208
1528.05 203
1528.14 199
1528.23 196
1528.32 194
1528.41 194
1528.50 195
1528.59 197
1528.68 200
1528.77 204
1528.86 207
1528.95 209
1529.03 210
1529.12 209
1529.21 206
1529.30 199
1529.39 191
1529.48 181
1529.57 170
1529.66 159
1529.75 149
1529.84 142
1529.93 137
1530.02 134
1530.11 134
1530.20 136
1530.29 139
1530.38 145
1530.47 151
1530.56 160
1530.65 170
1530.74 181
1530.83 191
1530.92 199
1531.01 205
1531.10 208
1531.19 208
1531.28 206
1531.37 204
1531.46 202
1531.55 201
1531.64 201
1531.73 203
1531.81 205
1531.90 208
1531.99 210
1532.08 211
1532.17 212
1532.26 213
1532.35 213
1532.44 213
1532.53 212
1532.62 211
1532.71 209
1532.80 207
1532.89 203
1532.98 199
1533.07 194
1533.16 190
1533.25 186
1533.34 183
1533.43 182
1533.52 182
1533.61 182
1533.70 182
1533.79 182
1533.88 182
1533.97 181
1534.06 179
1534.15 178
1534.24 176
1534.33 176
1534.42 178
1534.51 181
1534.60 187
1534.69 195
1534.78 203
1534.87 212
1534.96 219
1535.05 225
1535.14 229
1535.23 231
1535.32 231
1535.41 231
1535.50 230
1535.59 231
1535.68 232
1535.77 234
1535.85 237
1535.94 239
1536.03 240
1536.12 240
1536.21 240
1536.30 238
1536.39 236
1536.48 234
1536.57 231
1536.66 228
1536.75 225
1536.84 223
1536.93 222
1537.02 222
1537.11 221
1537.20 221
1537.29 221
1537.38 219
1537.47 217
1537.56 214
1537.65 211
1537.74 210
1537.83 211
1537.92 215
1538.01 221
1538.10 228
1538.19 237
1538.28 244
1538.37 250
1538.46 252
1538.55 251
1538.64 247
1538.73 240
1538.82 232
1538.91 223
1539.00 216
1539.09 211
1539.18 209
1539.27 209
1539.36 213
1539.45 219
1539.54 225
1539.63 233
1539.72 239
1539.81 245
1539.90 250
1539.99 254
1540.08 257
1540.17 260
1540.26 263
1540.35 265
1540.44 265
1540.53 264
1540.62 261
1540.71 255
1540.80 248
1540.89 240
1540.98 233
1541.07 227
1541.16 222
1541.25 218
1541.34 216
1541.43 215
1541.52 214
1541.61 212
1541.70 209
1541.79 206
1541.88 202
1541.97 199
1542.06 197
1542.15 195
1542.24 196
1542.33 197
1542.42 198
1542.51 200
1542.60 201
1542.69 201
1542.78 201
1542.87 200
1542.96 198
1543.05 195
1543.14 192
1543.23 189
1543.32 187
1543.41 186
1543.50 186
1543.59 187
1543.68 188
1543.77 189
1543.86 189
1543.95 188
1544.04 186
1544.13 185
1544.22 184
1544.31 185
1544.40 187
1544.49 191
1544.58 196
1544.67 201
1544.76 206
1544.85 209
1544.94 210
1545.03 209
1545.12 206
1545.21 201
1545.30 197
1545.39 192
1545.48 189
1545.57 187
1545.66 187
1545.75 188
1545.84 189
1545.93 191
1546.02 191
1546.11 190
1546.20 188
1546.29 186
1546.38 183
1546.47 181
1546.56 180
1546.65 181
1546.74 183
1546.84 186
1546.93 189
1547.02 192
1547.11 195
1547.20 196
1547.29 197
1547.38 196
1547.47 194
1547.56 191
1547.65 188
1547.74 185
1547.83 184
1547.92 184
1548.01 186
1548.10 190
1548.19 194
1548.28 197
1548.37 199
1548.46 200
1548.55 198
1548.64 194
1548.73 189
1548.82 184
1548.91 178
1549.00 173
1549.09 169
1549.18 164
1549.27 160
1549.36 157
1549.45 155
1549.54 153
1549.63 153
1549.72 153
1549.81 154
1549.90 155
1549.99 156
1550.08 157
1550.17 157
1550.26 158
1550.35 160
1550.44 163
1550.53 167
1550.62 172
1550.71 176
1550.80 180
1550.89 183
1550.99 184
1551.08 185
1551.17 186
1551.26 187
1551.35 188
1551.44 190
1551.53 192
1551.62 195
1551.71 199
1551.80 202
1551.89 204
1551.98 206
1552.07 207
1552.16 207
1552.25 207
1552.34 209
1552.43 211
1552.52 215
1552.61 221
1552.70 228
1552.79 235
1552.88 241
1552.97 246
1553.06 247
1553.15 246
1553.24 242
1553.33 237
1553.42 231
1553.51 227
1553.60 224
1553.69 223
1553.79 223
1553.88 224
1553.97 224
1554.06 223
1554.15 220
1554.24 215
1554.33 211
1554.42 207
1554.51 204
1554.60 203
1554.69 203
1554.78 203
1554.87 203
1554.96 203
1555.05 201
1555.14 200
1555.23 198
1555.32 197
1555.41 199
1555.50 202
1555.59 206
1555.68 212
1555.77 218
1555.86 224
1555.95 230
1556.05 234
1556.14 237
1556.23 238
1556.32 238
1556.41 236
1556.50 233
1556.59 228
1556.68 223
1556.77 216
1556.86 210
1556.95 204
1557.04 200
1557.13 196
1557.22 195
1557.31 194
1557.40 194
1557.49 194
1557.58 193
1557.67 193
1557.76 193
1557.85 194
1557.94 196
1558.04 200
1558.13 204
1558.22 209
1558.31 213
1558.40 215
1558.49 216
1558.58 216
1558.67 216
1558.76 216
1558.85 216
1558.94 218
1559.03 221
1559.12 224
1559.21 227
1559.30 230
1559.39 231
1559.48 230
1559.57 228
1559.66 226
1559.75 222
1559.85 218
1559.94 214
1560.03 210
1560.12 207
1560.21 205
1560.30 205
1560.39 206
1560.48 207
1560.57 210
1560.66 212
1560.75 214
1560.84 215
1560.93 215
1561.02 214
1561.11 212
1561.20 209
1561.29 206
1561.38 203
1561.48 200
1561.57 198
1561.66 196
1561.75 195
1561.84 195
1561.93 194
1562.02 193
1562.11 191
1562.20 188
1562.29 185
1562.38 183
1562.47 181
1562.56 180
1562.65 181
1562.74 183
1562.83 187
1562.93 191
1563.02 195
1563.11 198
1563.20 199
1563.29 199
1563.38 197
1563.47 195
1563.56 192
1563.65 190
1563.74 188
1563.83 187
1563.92 186
1564.01 186
1564.10 185
1564.19 184
1564.29 184
1564.38 184
1564.47 186
1564.56 189
1564.65 193
1564.74 197
1564.83 202
1564.92 207
1565.01 212
1565.10 217
1565.19 222
1565.28 225
1565.37 226
1565.46 225
1565.55 222
1565.65 218
1565.74 213
1565.83 208
1565.92 205
1566.01 204
1566.10 206
1566.19 210
1566.28 215
1566.37 219
1566.46 223
1566.55 224
1566.64 225
1566.73 224
1566.82 223
1566.92 223
1567.01 223
1567.10 224
1567.19 225
1567.28 227
1567.37 227
1567.46 228
1567.55 227
1567.64 226
1567.73 225
1567.82 224
1567.91 222
1568.00 219
1568.10 216
1568.19 213
1568.28 209
1568.37 206
1568.46 204
1568.55 202
1568.64 201
1568.73 200
1568.82 200
1568.91 199
1569.00 199
1569.09 198
1569.18 197
1569.28 197
1569.37 197
1569.46 198
1569.55 198
1569.64 198
1569.73 198
1569.82 199
1569.91 200
1570.00 201
1570.09 203
1570.18 205
1570.27 207
1570.37 211
1570.46 214
1570.55 218
1570.64 222
1570.73 227
1570.82 233
1570.91 237
1571.00 240
1571.09 242
1571.18 240
1571.27 236
1571.37 230
1571.46 221
1571.55 211
1571.64 202
1571.73 194
1571.82 188
1571.91 186
1572.00 186
1572.09 188
1572.18 193
1572.27 197
1572.36 201
1572.46 204
1572.55 206
1572.64 205
1572.73 203
1572.82 200
1572.91 195
1573.00 189
1573.09 184
1573.18 179
1573.27 176
1573.37 175
1573.46 176
1573.55 178
1573.64 181
1573.73 183
1573.82 186
1573.91 189
1574.00 192
1574.09 195
1574.18 198
1574.27 201
1574.37 204
1574.46 206
1574.55 206
1574.64 205
1574.73 203
1574.82 199
1574.91 195
1575.00 190
1575.09 186
1575.18 181
1575.28 177
1575.37 174
1575.46 171
1575.55 169
1575.64 167
1575.73 166
1575.82 166
1575.91 166
1576.00 165
1576.09 164
1576.19 163
1576.28 162
1576.37 161
1576.46 160
1576.55 160
1576.64 159
1576.73 159
1576.82 159
1576.91 158
1577.00 158
1577.10 158
1577.19 158
1577.28 160
1577.37 163
1577.46 167
1577.55 171
1577.64 174
1577.73 176
1577.82 177
1577.91 176
1578.01 175
1578.10 175
1578.19 175
1578.28 177
1578.37 180
1578.46 184
1578.55 189
1578.64 192
1578.73 195
1578.83 196
1578.92 196
1579.01 196
1579.10 196
1579.19 196
1579.28 195
1579.37 194
1579.46 193
1579.55 190
1579.65 187
1579.74 184
1579.83 181
1579.92 179
1580.01 178
1580.10 179
1580.19 181
1580.28 184
1580.37 187
1580.47 190
1580.56 192
1580.65 194
1580.74 195
1580.83 197
1580.92 199
1581.01 201
1581.10 204
1581.19 209
1581.29 214
1581.38 219
1581.47 224
1581.56 229
1581.65 234
1581.74 239
1581.83 245
1581.92 250
1582.02 256
1582.11 260
1582.20 263
1582.29 264
1582.38 264
1582.47 263
1582.56 261
1582.65 259
1582.74 257
1582.84 257
1582.93 258
1583.02 260
1583.11 263
1583.20 266
1583.29 270
1583.38 274
1583.47 278
1583.57 280
1583.66 280
1583.75 277
1583.84 273
1583.93 266
1584.02 257
1584.11 247
1584.20 238
1584.30 229
1584.39 222
1584.48 217
1584.57 214
1584.66 212
1584.75 211
1584.84 211
1584.93 211
1585.03 211
1585.12 210
1585.21 209
1585.30 207
1585.39 206
1585.48 206
1585.57 207
1585.66 209
1585.76 211
1585.85 215
1585.94 218
1586.03 221
1586.12 222
1586.21 223
1586.30 223
1586.40 221
1586.49 218
1586.58 215
1586.67 212
1586.76 210
1586.85 209
1586.94 209
1587.03 210
1587.13 212
1587.22 213
1587.31 215
1587.40 216
1587.49 216
1587.58 215
1587.67 213
1587.76 211
1587.86 210
1587.95 210
1588.04 212
1588.13 215
1588.22 219
1588.31 223
1588.40 225
1588.50 227
1588.59 226
1588.68 224
1588.77 221
1588.86 216
1588.95 212
1589.04 207
1589.14 203
1589.23 199
1589.32 197
1589.41 196
1589.50 197
1589.59 199
1589.68 201
1589.78 203
1589.87 204
1589.96 204
1590.05 204
1590.14 204
1590.23 206
1590.32 208
1590.42 212
1590.51 216
1590.60 219
1590.69 220
1590.78 219
1590.87 215
1590.96 210
1591.06 204
1591.15 197
1591.24 192
1591.33 187
1591.42 184
1591.51 181
1591.60 180
1591.70 178
1591.79 177
1591.88 175
1591.97 174
1592.06 174
1592.15 174
1592.24 175
1592.34 177
1592.43 180
1592.52 184
1592.61 188
1592.70 192
1592.79 196
1592.88 200
1592.98 204
1593.07 207
1593.16 210
1593.25 214
1593.34 217
1593.43 219
1593.53 221
1593.62 221
1593.71 219
1593.80 215
1593.89 209
1593.98 202
1594.07 195
1594.17 189
1594.26 184
1594.35 181
1594.44 180
1594.53 182
1594.62 185
1594.71 190
1594.81 195
1594.90 199
1594.99 204
1595.08 208
1595.17 211
1595.26 214
1595.36 216
1595.45 218
1595.54 219
1595.63 219
1595.72 219
1595.81 218
1595.91 218
1596.00 219
1596.09 220
1596.18 222
1596.27 225
1596.36 226
1596.45 228
1596.55 229
1596.64 229
1596.73 230
1596.82 230
1596.91 230
1597.00 229
1597.10 227
1597.19 224
1597.28 221
1597.37 219
1597.46 217
1597.55 216
1597.65 217
1597.74 218
1597.83 220
1597.92 222
1598.01 223
1598.10 224
1598.20 224
1598.29 224
1598.38 225
1598.47 225
1598.56 226
1598.65 227
1598.75 228
1598.84 228
1598.93 228
1599.02 228
1599.11 228
1599.20 227
1599.30 226
1599.39 226
1599.48 226
1599.57 226
1599.66 227
1599.75 228
1599.85 230
1599.94 232
1600.03 235
1600.12 239
1600.21 244
1600.30 249
1600.40 254
1600.49 257
1600.58 259
1600.67 260
1600.76 259
1600.85 257
1600.95 255
1601.04 254
1601.13 253
1601.22 252
1601.31 251
1601.40 250
1601.50 247
1601.59 245
1601.68 242
1601.77 239
1601.86 236
1601.96 235
1602.05 235
1602.14 236
1602.23 238
1602.32 240
1602.41 240
1602.51 239
1602.60 236
1602.69 231
1602.78 224
1602.87 216
1602.96 207
1603.06 198
1603.15 190
1603.24 185
1603.33 181
1603.42 180
1603.52 183
1603.61 188
1603.70 195
1603.79 204
1603.88 213
1603.97 222
1604.07 228
1604.16 232
1604.25 234
1604.34 234
1604.43 232
1604.53 229
1604.62 225
1604.71 221
1604.80 216
1604.89 212
1604.98 208
1605.08 205
1605.17 203
1605.26 201
1605.35 201
1605.44 202
1605.54 204
1605.63 206
1605.72 207
1605.81 208
1605.90 207
1606.00 205
1606.09 203
1606.18 200
1606.27 196
1606.36 193
1606.45 190
1606.55 187
1606.64 185
1606.73 182
1606.82 180
1606.91 178
1607.01 176
1607.10 175
1607.19 175
1607.28 175
1607.37 176
1607.47 179
1607.56 183
1607.65 188
1607.74 194
1607.83 200
1607.92 206
1608.02 212
1608.11 216
1608.20 220
1608.29 221
1608.38 222
1608.48 221
1608.57 219
1608.66 216
1608.75 212
1608.84 208
1608.94 204
1609.03 202
1609.12 200
1609.21 199
1609.30 199
1609.40 198
1609.49 197
1609.58 195
1609.67 192
1609.76 188
1609.86 185
1609.95 183
1610.04 182
1610.13 182
1610.22 184
1610.32 187
1610.41 190
1610.50 194
1610.59 198
1610.68 202
1610.78 205
1610.87 209
1610.96 213
1611.05 218
1611.14 223
1611.24 229
1611.33 234
1611.42 238
1611.51 240
1611.60 239
1611.70 236
1611.79 231
1611.88 225
1611.97 219
1612.06 213
1612.16 209
1612.25 205
1612.34 201
1612.43 197
1612.52 192
1612.62 186
1612.71 179
1612.80 173
1612.89 168
1612.98 165
1613.08 163
1613.17 164
1613.26 166
1613.35 170
1613.45 174
1613.54 179
1613.63 184
1613.72 190
1613.81 197
1613.91 204
1614.00 212
1614.09 218
1614.18 222
1614.27 224
1614.37 223
1614.46 220
1614.55 214
1614.64 209
1614.73 204
1614.83 201
1614.92 199
1615.01 199
1615.10 199
1615.20 199
1615.29 198
1615.38 197
1615.47 195
1615.56 194
1615.66 193
1615.75 192
1615.84 192
1615.93 193
1616.02 193
1616.12 193
1616.21 191
1616.30 189
1616.39 187
1616.49 185
1616.58 183
1616.67 182
1616.76 182
1616.85 182
1616.95 184
1617.04 186
1617.13 189
1617.22 192
1617.31 196
1617.41 200
1617.50 205
1617.59 211
1617.68 215
1617.78 219
1617.87 220
1617.96 219
1618.05 216
1618.14 212
1618.24 208
1618.33 206
1618.42 206
1618.51 209
1618.61 214
1618.70 220
1618.79 226
1618.88 230
1618.97 233
1619.07 234
1619.16 233
1619.25 232
1619.34 230
1619.44 229
1619.53 228
1619.62 228
1619.71 227
1619.81 226
1619.90 224
1619.99 221
1620.08 218
1620.17 215
1620.27 212
1620.36 211
1620.45 209
1620.54 207
1620.64 206
1620.73 204
1620.82 201
1620.91 199
1621.00 197
1621.10 196
1621.19 196
1621.28 196
1621.37 196
1621.47 196
1621.56 197
1621.65 198
1621.74 201
1621.84 206
1621.93 212
1622.02 219
1622.11 228
1622.20 235
1622.30 242
1622.39 246
1622.48 249
1622.57 250
1622.67 249
1622.76 247
1622.85 245
1622.94 242
1623.04 239
1623.13 237
1623.22 234
1623.31 232
1623.41 228
1623.50 225
1623.59 221
1623.68 218
1623.77 215
1623.87 214
1623.96 214
1624.05 215
1624.14 217
1624.24 218
1624.33 220
1624.42 221
1624.51 221
1624.61 222
1624.70 223
1624.79 225
1624.88 226
1624.98 227
1625.07 227
1625.16 226
1625.25 223
1625.35 218
1625.44 213
1625.53 208
1625.62 203
1625.72 200
1625.81 197
1625.90 196
1625.99 195
1626.09 194
1626.18 193
1626.27 192
1626.36 190
1626.45 188
1626.55 185
1626.64 183
1626.73 181
1626.82 180
1626.92 180
1627.01 181
1627.10 184
1627.19 187
1627.29 191
1627.38 195
1627.47 199
1627.56 203
1627.66 206
1627.75 210
1627.84 214
1627.93 219
1628.03 223
1628.12 226
1628.21 229
1628.30 229
1628.40 228
1628.49 224
1628.58 219
1628.67 213
1628.77 206
1628.86 199
1628.95 194
1629.04 191
1629.14 191
1629.23 191
1629.32 193
1629.41 194
1629.51 195
1629.60 194
1629.69 191
1629.78 189
1629.88 186
1629.97 184
1630.06 184
1630.16 186
1630.25 190
1630.34 195
1630.43 200
1630.53 205
1630.62 210
1630.71 214
1630.80 217
1630.90 219
1630.99 221
1631.08 223
1631.17 225
1631.27 226
1631.36 227
1631.45 226
1631.54 223
1631.64 218
1631.73 210
1631.82 201
1631.91 191
1632.01 180
1632.10 171
1632.19 162
1632.28 156
1632.38 152
1632.47 151
1632.56 152
1632.66 154
1632.75 158
1632.84 163
1632.93 167
1633.03 172
1633.12 176
1633.21 179
1633.30 181
1633.40 182
1633.49 183
1633.58 183
1633.67 184
1633.77 184
1633.86 184
1633.95 184
1634.04 183
1634.14 181
1634.23 179
1634.32 179
1634.42 179
1634.51 182
1634.60 188
1634.69 195
1634.79 202
1634.88 208
1634.97 212
1635.06 212
1635.16 210
1635.25 207
1635.34 204
1635.44 203
1635.53 205
1635.62 210
1635.71 217
1635.81 225
1635.90 232
1635.99 237
1636.08 239
1636.18 239
1636.27 237
1636.36 234
1636.46 231
1636.55 230
1636.64 229
1636.73 229
1636.83 230
1636.92 231
1637.01 232
1637.10 232
1637.20 231
1637.29 229
1637.38 225
1637.48 220
1637.57 215
1637.66 209
1637.75 204
1637.85 200
1637.94 197
1638.03 197
1638.12 197
1638.22 198
1638.31 199
1638.40 199
1638.50 198
1638.59 197
1638.68 196
1638.77 196
1638.87 196
1638.96 198
1639.05 201
1639.15 203
1639.24 206
1639.33 207
1639.42 207
1639.52 205
1639.61 202
1639.70 199
1639.80 196
1639.89 194
1639.98 193
1640.07 194
1640.17 197
1640.26 201
1640.35 204
1640.45 207
1640.54 209
1640.63 209
1640.72 207
1640.82 204
1640.91 200
1641.00 197
1641.10 194
1641.19 193
1641.28 192
1641.37 193
1641.47 195
1641.56 196
1641.65 197
1641.75 198
1641.84 198
1641.93 199
1642.02 201
1642.12 205
1642.21 209
1642.30 214
1642.40 219
1642.49 223
1642.58 226
1642.67 226
1642.77 225
1642.86 222
1642.95 218
1643.05 212
1643.14 206
1643.23 199
1643.33 192
1643.42 186
1643.51 182
1643.60 182
1643.70 185
1643.79 192
1643.88 200
1643.98 210
1644.07 219
1644.16 227
1644.25 232
1644.35 233
1644.44 233
1644.53 230
1644.63 227
1644.72 223
1644.81 219
1644.91 216
1645.00 213
1645.09 211
1645.18 209
1645.28 208
1645.37 207
1645.46 206
1645.56 207
1645.65 207
1645.74 208
1645.84 210
1645.93 212
1646.02 214
1646.11 214
1646.21 214
1646.30 212
1646.39 208
1646.49 203
1646.58 197
1646.67 191
1646.77 185
1646.86 181
1646.95 178
1647.04 176
1647.14 176
1647.23 176
1647.32 177
1647.42 178
1647.51 178
1647.60 176
1647.70 174
1647.79 172
1647.88 170
1647.97 168
1648.07 168
1648.16 169
1648.25 172
1648.35 177
1648.44 183
1648.53 190
1648.63 196
1648.72 201
1648.81 204
1648.91 205
1649.00 204
1649.09 201
1649.18 197
1649.28 194
1649.37 191
1649.46 190
1649.56 190
1649.65 192
1649.74 193
1649.84 195
1649.93 196
1650.02 197
1650.12 197
1650.21 196
1650.30 195
1650.40 194
1650.49 192
1650.58 190
1650.67 188
1650.77 185
1650.86 183
1650.95 181
1651.05 180
1651.14 180
1651.23 182
1651.33 185
1651.42 189
1651.51 194
1651.61 199
1651.70 204
1651.79 208
1651.89 211
1651.98 214
1652.07 216
1652.17 216
1652.26 216
1652.35 215
1652.44 213
1652.54 209
1652.63 205
1652.72 202
1652.82 198
1652.91 195
1653.00 192
1653.10 190
1653.19 189
1653.28 188
1653.38 188
1653.47 188
1653.56 190
1653.66 193
1653.75 198
1653.84 203
1653.94 208
1654.03 212
1654.12 215
1654.22 217
1654.31 218
1654.40 217
1654.50 216
1654.59 214
1654.68 211
1654.78 208
1654.87 206
1654.96 204
1655.06 204
1655.15 204
1655.24 206
1655.34 209
1655.43 213
1655.52 218
1655.61 222
1655.71 227
1655.80 231
1655.89 235
1655.99 238
1656.08 241
1656.17 244
1656.27 248
1656.36 252
1656.45 256
1656.55 260
1656.64 263
1656.73 264
1656.83 263
1656.92 261
1657.01 257
1657.11 254
1657.20 250
1657.29 247
1657.39 245
1657.48 242
1657.57 239
1657.67 234
1657.76 228
1657.85 221
1657.95 214
1658.04 207
1658.13 202
1658.23 197
1658.32 195
1658.41 193
1658.51 193
1658.60 193
1658.69 192
1658.79 192
1658.88 192
1658.97 191
1659.07 192
1659.16 193
1659.25 194
1659.35 196
1659.44 199
1659.54 202
1659.63 204
1659.72 207
1659.82 208
1659.91 209
1660.00 209
1660.10 208
1660.19 207
1660.28 206
1660.38 206
1660.47 208
1660.56 212
1660.66 217
1660.75 223
1660.84 228
1660.94 232
1661.03 234
1661.12 234
1661.22 232
1661.31 231
1661.40 230
1661.50 231
1661.59 232
1661.68 234
1661.78 236
1661.87 237
1661.96 237
1662.06 235
1662.15 233
1662.24 232
1662.34 233
1662.43 236
1662.52 240
1662.62 247
1662.71 253
1662.81 259
1662.90 263
1662.99 265
1663.09 263
1663.18 258
1663.27 251
1663.37 241
1663.46 230
1663.55 220
1663.65 212
1663.74 206
1663.83 203
1663.93 204
1664.02 207
1664.11 212
1664.21 217
1664.30 221
1664.39 223
1664.49 224
1664.58 221
1664.68 217
1664.77 210
1664.86 203
1664.96 196
1665.05 189
1665.14 184
1665.24 181
1665.33 181
1665.42 183
1665.52 187
1665.61 191
1665.70 195
1665.80 198
1665.89 199
1665.99 198
1666.08 197
1666.17 196
1666.27 195
1666.36 196
1666.45 199
1666.55 204
1666.64 210
1666.73 218
1666.83 224
1666.92 229
1667.01 231
1667.11 230
1667.20 227
1667.30 222
1667.39 218
1667.48 216
1667.58 216
1667.67 217
1667.76 220
1667.86 224
1667.95 226
1668.04 226
1668.14 224
1668.23 220
1668.33 214
1668.42 208
1668.51 201
1668.61 195
1668.70 191
1668.79 188
1668.89 188
1668.98 191
1669.07 196
1669.17 201
1669.26 208
1669.36 213
1669.45 218
1669.54 220
1669.64 221
1669.73 220
1669.82 219
1669.92 218
1670.01 216
1670.10 216
1670.20 216
1670.29 218
1670.39 221
1670.48 224
1670.57 228
1670.67 231
1670.76 232
1670.85 232
1670.95 229
1671.04 225
1671.14 220
1671.23 216
1671.32 213
1671.42 212
1671.51 212
1671.60 214
1671.70 217
1671.79 219
1671.89 221
1671.98 222
1672.07 222
1672.17 222
1672.26 221
1672.35 221
1672.45 221
1672.54 221
1672.64 222
1672.73 223
1672.82 224
1672.92 225
1673.01 225
1673.10 225
1673.20 224
1673.29 221
1673.39 218
1673.48 213
1673.57 208
1673.67 201
1673.76 194
1673.85 187
1673.95 180
1674.04 175
1674.14 173
1674.23 174
1674.32 179
1674.42 187
1674.51 198
1674.60 211
1674.70 223
1674.79 233
1674.89 239
1674.98 241
1675.07 239
1675.17 233
1675.26 227
1675.36 220
1675.45 215
1675.54 213
1675.64 213
1675.73 216
1675.82 220
1675.92 224
1676.01 229
1676.11 233
1676.20 236
1676.29 238
1676.39 239
1676.48 240
1676.58 240
1676.67 239
1676.76 239
1676.86 239
1676.95 239
1677.04 239
1677.14 239
1677.23 239
1677.33 237
1677.42 233
1677.51 228
1677.61 222
1677.70 216
1677.80 210
1677.89 205
1677.98 201
1678.08 199
1678.17 199
1678.27 199
1678.36 199
1678.45 198
1678.55 197
1678.64 196
1678.74 195
1678.83 195
1678.92 196
1679.02 198
1679.11 199
1679.20 201
1679.30 201
1679.39 201
1679.49 200
1679.58 200
1679.67 201
1679.77 203
1679.86 207
1679.96 212
1680.05 217
1680.14 221
1680.24 225
1680.33 227
1680.43 228
1680.52 228
1680.61 227
1680.71 226
1680.80 226
1680.90 226
1680.99 227
1681.08 230
1681.18 234
1681.27 237
1681.37 241
1681.46 243
1681.55 245
1681.65 245
1681.74 244
1681.84 243
1681.93 241
1682.02 240
1682.12 238
1682.21 236
1682.31 232
1682.40 228
1682.49 223
1682.59 217
1682.68 212
1682.78 207
1682.87 205
1682.96 205
1683.06 206
1683.15 210
1683.25 215
1683.34 221
1683.43 227
1683.53 231
1683.62 233
1683.72 233
1683.81 231
1683.91 227
1684.00 222
1684.09 217
1684.19 212
1684.28 209
1684.38 208
1684.47 211
1684.56 216
1684.66 223
1684.75 232
1684.85 242
1684.94 251
1685.03 259
1685.13 264
1685.22 267
1685.32 267
1685.41 265
1685.50 262
1685.60 258
1685.69 253
1685.79 249
1685.88 245
1685.98 242
1686.07 238
1686.16 234
1686.26 229
1686.35 224
1686.45 220
1686.54 216
1686.63 212
1686.73 209
1686.82 207
1686.92 206
1687.01 206
1687.11 206
1687.20 208
1687.29 211
1687.39 216
1687.48 221
1687.58 227
1687.67 233
1687.76 238
1687.86 241
1687.95 243
1688.05 243
1688.14 242
1688.24 240
1688.33 238
1688.42 235
1688.52 233
1688.61 232
1688.71 231
1688.80 232
1688.89 234
1688.99 237
1689.08 240
1689.18 244
1689.27 248
1689.37 252
1689.46 255
1689.55 257
1689.65 259
1689.74 259
1689.84 257
1689.93 253
1690.03 247
1690.12 241
1690.21 234
1690.31 229
1690.40 226
1690.50 226
1690.59 228
1690.69 232
1690.78 236
1690.87 240
1690.97 242
1691.06 242
1691.16 240
1691.25 237
1691.35 233
1691.44 229
1691.53 225
1691.63 221
1691.72 218
1691.82 216
1691.91 213
1692.01 212
1692.10 211
1692.19 211
1692.29 213
1692.38 216
1692.48 219
1692.57 221
1692.67 223
1692.76 223
1692.85 221
1692.95 218
1693.04 214
1693.14 210
1693.23 207
1693.33 205
1693.42 203
1693.51 201
1693.61 200
1693.70 198
1693.80 197
1693.89 196
1693.99 195
1694.08 196
1694.17 197
1694.27 199
1694.36 202
1694.46 204
1694.55 207
1694.65 209
1694.74 210
1694.84 210
1694.93 210
1695.02 210
1695.12 209
1695.21 209
1695.31 209
1695.40 209
1695.50 210
1695.59 211
1695.68 212
1695.78 213
1695.87 213
1695.97 212
1696.06 209
1696.16 206
1696.25 202
1696.35 199
1696.44 197
1696.53 197
1696.63 198
1696.72 202
1696.82 206
1696.91 211
1697.01 215
1697.10 218
1697.20 221
1697.29 223
1697.38 224
1697.48 226
1697.57 228
1697.67 230
1697.76 232
1697.86 234
1697.95 234
1698.05 234
1698.14 234
1698.23 232
1698.33 231
1698.42 229
1698.52 228
1698.61 227
1698.71 226
1698.80 225
1698.90 225
1698.99 224
1699.09 223
1699.18 222
1699.27 220
1699.37 218
1699.46 217
1699.56 215
1699.65 214
1699.75 214
1699.84 213
1699.94 212
1700.03 210
1700.12 207
1700.22 205
1700.31 202
1700.41 201
1700.50 201
1700.60 204
1700.69 209
1700.79 218
1700.88 228
1700.98 240
1701.07 252
1701.16 263
1701.26 271
1701.35 276
1701.45 278
1701.54 277
1701.64 273
1701.73 269
1701.83 265
1701.92 261
1702.02 260
1702.11 259
1702.20 260
1702.30 262
1702.39 263
1702.49 263
1702.58 262
1702.68 259
1702.77 255
1702.87 249
1702.96 243
1703.06 236
1703.15 230
1703.25 224
1703.34 220
1703.43 217
1703.53 214
1703.62 212
1703.72 209
1703.81 205
1703.91 201
1704.00 197
1704.10 193
1704.19 190
1704.29 188
1704.38 188
1704.48 189
1704.57 191
1704.66 194
1704.76 197
1704.85 200
1704.95 203
1705.04 205
1705.14 208
1705.23 211
1705.33 214
1705.42 216
1705.52 216
1705.61 216
1705.71 214
1705.80 210
1705.90 206
1705.99 200
1706.08 194
1706.18 188
1706.27 184
1706.37 182
1706.46 183
1706.56 187
1706.65 192
1706.75 199
1706.84 205
1706.94 210
1707.03 213
1707.13 215
1707.22 215
1707.32 213
1707.41 211
1707.51 208
1707.60 206
1707.70 204
1707.79 203
1707.88 203
1707.98 202
1708.07 202
1708.17 202
1708.26 202
1708.36 203
1708.45 205
1708.55 208
1708.64 212
1708.74 217
1708.83 221
1708.93 225
1709.02 226
1709.12 225
1709.21 223
1709.31 220
1709.40 216
1709.50 212
1709.59 210
1709.69 208
1709.78 208
1709.87 208
1709.97 209
1710.06 210
1710.16 210
1710.25 210
1710.35 209
1710.44 207
1710.54 204
1710.63 201
1710.73 199
1710.82 196
1710.92 194
1711.01 192
1711.11 190
1711.20 188
1711.30 186
1711.39 184
1711.49 182
1711.58 181
1711.68 182
1711.77 183
1711.87 186
1711.96 190
1712.06 194
1712.15 197
1712.25 200
1712.34 201
1712.44 201
1712.53 200
1712.62 199
1712.72 197
1712.81 195
1712.91 194
1713.00 194
1713.10 194
1713.19 196
1713.29 199
1713.38 203
1713.48 208
1713.57 213
1713.67 219
1713.76 224
1713.86 227
1713.95 228
1714.05 228
1714.14 227
1714.24 225
1714.33 224
1714.43 224
1714.52 224
1714.62 226
1714.71 229
1714.81 232
1714.90 234
1715.00 236
1715.09 236
1715.19 235
1715.28 233
1715.38 231
1715.47 228
1715.57 225
1715.66 224
1715.76 223
1715.85 224
1715.95 226
1716.04 228
1716.14 231
1716.23 234
1716.33 237
1716.42 239
1716.52 242
1716.61 245
1716.71 249
1716.80 252
1716.90 254
1716.99 256
1717.09 256
1717.18 255
1717.28 252
1717.37 250
1717.47 247
1717.56 246
1717.66 246
1717.75 246
1717.85 247
1717.94 248
1718.04 247
1718.13 245
1718.23 242
1718.32 239
1718.42 236
1718.51 233
1718.61 233
1718.70 235
1718.80 239
1718.89 245
1718.99 251
1719.08 258
1719.18 263
1719.27 267
1719.37 269
1719.46 270
1719.56 269
1719.65 267
1719.75 265
1719.84 263
1719.94 260
1720.03 257
1720.13 253
1720.22 249
1720.32 244
1720.41 240
1720.51 235
1720.60 231
1720.70 228
1720.79 225
1720.89 224
1720.98 224
1721.08 225
1721.17 226
1721.27 227
1721.36 228
1721.46 228
1721.55 228
1721.65 228
1721.74 228
1721.84 228
1721.94 229
1722.03 230
1722.13 232
1722.22 233
1722.32 233
1722.41 233
1722.51 231
1722.60 229
1722.70 226
1722.79 223
1722.89 220
1722.98 219
1723.08 219
1723.17 218
1723.27 218
1723.36 218
1723.46 217
1723.55 216
1723.65 214
1723.74 212
1723.84 210
1723.93 209
1724.03 207
1724.12 206
1724.22 205
1724.31 204
1724.41 203
1724.50 203
1724.60 204
1724.69 206
1724.79 210
1724.89 214
1724.98 220
1725.08 226
1725.17 232
1725.27 237
1725.36 241
1725.46 243
1725.55 244
1725.65 244
1725.74 244
1725.84 243
1725.93 244
1726.03 247
1726.12 251
1726.22 256
1726.31 262
1726.41 267
1726.50 269
1726.60 269
1726.69 266
1726.79 261
1726.89 254
1726.98 247
1727.08 242
1727.17 238
1727.27 238
1727.36 239
1727.46 243
1727.55 248
1727.65 253
1727.74 258
1727.84 260
1727.93 261
1728.03 260
1728.12 257
1728.22 253
1728.31 250
1728.41 246
1728.51 244
1728.60 242
1728.70 241
1728.79 240
1728.89 239
1728.98 238
1729.08 235
1729.17 232
1729.27 228
1729.36 224
1729.46 220
1729.55 219
1729.65 220
1729.74 223
1729.84 227
1729.94 232
1730.03 237
1730.13 239
1730.22 238
1730.32 235
1730.41 230
1730.51 224
1730.60 218
1730.70 213
1730.79 209
1730.89 207
1730.98 206
1731.08 207
1731.18 209
1731.27 211
1731.37 213
1731.46 216
1731.56 219
1731.65 223
1731.75 228
1731.84 232
1731.94 236
1732.03 238
1732.13 240
1732.22 240
1732.32 238
1732.42 235
1732.51 231
1732.61 226
1732.70 221
1732.80 217
1732.89 213
1732.99 209
1733.08 206
1733.18 203
1733.27 201
1733.37 199
1733.47 196
1733.56 195
1733.66 194
1733.75 195
1733.85 199
1733.94 204
1734.04 211
1734.13 218
1734.23 224
1734.32 226
1734.42 226
1734.52 222
1734.61 216
1734.71 209
1734.80 203
1734.90 200
1734.99 200
1735.09 202
1735.18 206
1735.28 212
1735.37 217
1735.47 222
1735.57 226
1735.66 229
1735.76 231
1735.85 233
1735.95 234
1736.04 235
1736.14 236
1736.23 237
1736.33 240
1736.43 245
1736.52 252
1736.62 260
1736.71 269
1736.81 277
1736.90 282
1737.00 283
1737.09 281
1737.19 275
1737.29 266
1737.38 257
1737.48 248
1737.57 239
1737.67 231
1737.76 225
1737.86 218
1737.95 212
1738.05 206
1738.15 199
1738.24 194
1738.34 190
1738.43 186
1738.53 185
1738.62 184
1738.72 185
1738.81 186
1738.91 186
1739.01 186
1739.10 185
1739.20 184
1739.29 183
1739.39 182
1739.48 181
1739.58 182
1739.67 184
1739.77 187
1739.87 192
1739.96 198
1740.06 204
1740.15 210
1740.25 216
1740.34 221
1740.44 225
1740.54 227
1740.63 229
1740.73 230
1740.82 230
1740.92 229
1741.01 228
1741.11 226
1741.20 225
1741.30 225
1741.40 225
1741.49 227
1741.59 230
1741.68 232
1741.78 232
1741.87 230
1741.97 225
1742.07 217
1742.16 208
1742.26 200
1742.35 194
1742.45 191
1742.54 191
1742.64 192
1742.74 195
1742.83 197
1742.93 198
1743.02 198
1743.12 196
1743.21 195
1743.31 195
1743.41 196
1743.50 199
1743.60 202
1743.69 205
1743.79 207
1743.88 207
1743.98 205
1744.08 203
1744.17 201
1744.27 201
1744.36 203
1744.46 207
1744.55 213
1744.65 220
1744.75 226
1744.84 232
1744.94 236
1745.03 239
1745.13 241
1745.23 242
1745.32 242
1745.42 242
1745.51 239
1745.61 235
1745.70 229
1745.80 222
1745.90 214
1745.99 207
1746.09 201
1746.18 199
1746.28 200
1746.37 203
1746.47 208
1746.57 215
1746.66 222
1746.76 228
1746.85 233
1746.95 236
1747.05 238
1747.14 238
1747.24 236
1747.33 232
1747.43 227
1747.52 222
1747.62 216
1747.72 212
1747.81 208
1747.91 206
1748.00 205
1748.10 205
1748.20 205
1748.29 206
1748.39 206
1748.48 207
1748.58 209
1748.67 211
1748.77 214
1748.87 218
1748.96 221
1749.06 224
1749.15 226
1749.25 227
1749.35 226
1749.44 225
1749.54 224
1749.63 224
1749.73 224
1749.83 224
1749.92 224
1750.02 224
1750.11 224
1750.21 224
1750.30 225
1750.40 227
1750.50 231
1750.59 236
1750.69 242
1750.78 248
1750.88 253
1750.98 257
1751.07 258
1751.17 256
1751.26 252
1751.36 247
1751.46 242
1751.55 238
1751.65 236
1751.74 235
1751.84 235
1751.94 236
1752.03 237
1752.13 238
1752.22 239
1752.32 240
1752.42 241
1752.51 242
1752.61 243
1752.70 244
1752.80 244
1752.90 244
1752.99 242
1753.09 239
1753.18 236
1753.28 232
1753.38 228
1753.47 224
1753.57 220
1753.66 217
1753.76 215
1753.86 213
1753.95 211
1754.05 210
1754.14 208
1754.24 206
1754.34 204
1754.43 202
1754.53 200
1754.62 198
1754.72 197
1754.82 197
1754.91 197
1755.01 198
1755.10 199
1755.20 200
1755.30 199
1755.39 198
1755.49 197
1755.58 194
1755.68 191
1755.78 188
1755.87 186
1755.97 184
1756.06 183
1756.16 185
1756.26 188
1756.35 193
1756.45 199
1756.54 204
1756.64 208
1756.74 210
1756.83 208
1756.93 204
1757.02 198
1757.12 192
1757.22 188
1757.31 187
1757.41 190
1757.51 195
1757.60 204
1757.70 213
1757.79 221
1757.89 228
1757.99 232
1758.08 234
1758.18 234
1758.27 232
1758.37 229
1758.47 227
1758.56 225
1758.66 224
1758.76 224
1758.85 225
1758.95 227
1759.04 227
1759.14 227
1759.24 226
1759.33 224
1759.43 222
1759.52 220
1759.62 220
1759.72 221
1759.81 224
1759.91 227
1760.01 229
1760.10 229
1760.20 227
1760.29 223
1760.39 217
1760.49 209
1760.58 202
1760.68 197
1760.77 192
1760.87 190
1760.97 189
1761.06 190
1761.16 191
1761.26 192
1761.35 192
1761.45 191
1761.54 191
1761.64 190
1761.74 189
1761.83 190
1761.93 191
1762.03 194
1762.12 197
1762.22 200
1762.31 203
1762.41 205
1762.51 206
1762.60 207
1762.70 208
1762.80 209
1762.89 211
1762.99 213
1763.08 214
1763.18 216
1763.28 216
1763.37 217
1763.47 217
1763.57 218
1763.66 219
1763.76 222
1763.85 226
1763.95 232
1764.05 238
1764.14 244
1764.24 249
1764.34 253
1764.43 255
1764.53 254
1764.62 252
1764.72 248
1764.82 245
1764.91 242
1765.01 240
1765.11 239
1765.20 238
1765.30 236
1765.40 233
1765.49 228
1765.59 222
1765.68 216
1765.78 209
1765.88 204
1765.97 200
1766.07 199
1766.17 199
1766.26 201
1766.36 203
1766.45 204
1766.55 206
1766.65 207
1766.74 209
1766.84 210
1766.94 213
1767.03 216
1767.13 219
1767.23 222
1767.32 225
1767.42 226
1767.51 227
1767.61 227
1767.71 227
1767.80 226
1767.90 225
1768.00 225
1768.09 224
1768.19 222
1768.29 220
1768.38 218
1768.48 215
1768.58 212
1768.67 210
1768.77 209
1768.86 209
1768.96 211
1769.06 215
1769.15 219
1769.25 224
1769.35 229
1769.44 233
1769.54 235
1769.64 235
1769.73 233
1769.83 230
1769.93 227
1770.02 223
1770.12 218
1770.21 212
1770.31 206
1770.41 199
1770.50 194
1770.60 190
1770.70 189
1770.79 191
1770.89 197
1770.99 203
1771.08 210
1771.18 216
1771.28 219
1771.37 219
1771.47 216
1771.57 211
1771.66 206
1771.76 201
1771.85 197
1771.95 195
1772.05 195
1772.14 196
1772.24 198
1772.34 199
1772.43 200
1772.53 201
1772.63 200
1772.72 199
1772.82 198
1772.92 196
1773.01 194
1773.11 192
1773.21 190
1773.30 188
1773.40 187
1773.50 186
1773.59 187
1773.69 189
1773.79 192
1773.88 196
1773.98 199
1774.07 202
1774.17 204
1774.27 203
1774.36 202
1774.46 199
1774.56 196
1774.65 195
1774.75 194
1774.85 194
1774.94 195
1775.04 195
1775.14 194
1775.23 190
1775.33 184
1775.43 177
1775.52 170
1775.62 165
1775.72 163
1775.81 165
1775.91 171
1776.01 179
1776.10 188
1776.20 196
1776.30 201
1776.39 203
1776.49 203
1776.59 200
1776.68 195
1776.78 191
1776.88 187
1776.97 184
1777.07 184
1777.17 186
1777.26 192
1777.36 199
1777.46 208
1777.55 218
1777.65 228
1777.75 235
1777.84 241
1777.94 244
1778.04 244
1778.13 243
1778.23 241
1778.33 239
1778.42 238
1778.52 238
1778.62 239
1778.71 240
1778.81 240
1778.91 240
1779.00 240
1779.10 240
1779.20 241
1779.29 242
1779.39 244
1779.49 245
1779.58 246
1779.68 246
1779.78 245
1779.87 243
1779.97 241
1780.07 241
1780.16 242
1780.26 246
1780.36 252
1780.45 258
1780.55 265
1780.65 270
1780.74 273
1780.84 274
1780.94 273
1781.03 271
1781.13 269
1781.23 266
1781.32 263
1781.42 260
1781.52 257
1781.61 253
1781.71 250
1781.81 246
1781.90 242
1782.00 237
1782.10 233
1782.20 229
1782.29 225
1782.39 223
1782.49 222
1782.58 223
1782.68 224
1782.78 226
1782.87 227
1782.97 226
1783.07 224
1783.16 221
1783.26 216
1783.36 211
1783.45 207
1783.55 203
1783.65 200
1783.74 199
1783.84 200
1783.94 203
1784.03 207
1784.13 212
1784.23 218
1784.33 224
1784.42 229
1784.52 234
1784.62 239
1784.71 243
1784.81 246
1784.91 249
1785.00 251
1785.10 251
1785.20 251
1785.29 250
1785.39 248
1785.49 248
1785.58 247
1785.68 248
1785.78 248
1785.87 248
1785.97 247
1786.07 245
1786.17 243
1786.26 240
1786.36 237
1786.46 236
1786.55 237
1786.65 240
1786.75 244
1786.84 248
1786.94 251
1787.04 252
1787.13 251
1787.23 248
1787.33 243
1787.43 236
1787.52 230
1787.62 223
1787.72 218
1787.81 213
1787.91 210
1788.01 207
1788.10 206
1788.20 207
1788.30 208
1788.39 211
1788.49 215
1788.59 220
1788.69 224
1788.78 229
1788.88 233
1788.98 236
1789.07 239
1789.17 241
1789.27 243
1789.36 244
1789.46 245
1789.56 246
1789.66 247
1789.75 249
1789.85 250
1789.95 252
1790.04 253
1790.14 254
1790.24 254
1790.33 252
1790.43 248
1790.53 243
1790.63 239
1790.72 235
1790.82 232
1790.92 231
1791.01 233
1791.11 235
1791.21 239
1791.30 242
1791.40 244
1791.50 245
1791.60 244
1791.69 242
1791.79 238
1791.89 233
1791.98 227
1792.08 219
1792.18 211
1792.27 203
1792.37 197
1792.47 192
1792.57 190
1792.66 190
1792.76 194
1792.86 199
1792.95 206
1793.05 214
1793.15 222
1793.25 229
1793.34 235
1793.44 239
1793.54 242
1793.63 243
1793.73 243
1793.83 242
1793.93 240
1794.02 237
1794.12 233
1794.22 230
1794.31 226
1794.41 222
1794.51 218
1794.60 215
1794.70 213
1794.80 212
1794.90 213
1794.99 214
1795.09 216
1795.19 218
1795.28 219
1795.38 219
1795.48 217
1795.58 215
1795.67 212
1795.77 209
1795.87 206
1795.96 203
1796.06 200
1796.16 196
1796.26 192
1796.35 187
1796.45 182
1796.55 178
1796.64 176
1796.74 177
1796.84 180
1796.94 185
1797.03 193
1797.13 201
1797.23 208
1797.33 215
1797.42 218
1797.52 219
1797.62 218
1797.71 214
1797.81 208
1797.91 203
1798.01 199
1798.10 197
1798.20 198
1798.30 202
1798.39 207
1798.49 213
1798.59 219
1798.69 223
1798.78 225
1798.88 226
1798.98 225
1799.08 223
1799.17 221
1799.27 218
1799.37 216
1799.46 213
1799.56 209
1799.66 204
1799.76 198
1799.85 193
1799.95 189
1800.05 188
1800.14 189
1800.24 193
1800.34 200
1800.44 206
1800.53 212
1800.63 215
1800.73 214
1800.83 210
1800.92 202
1801.02 193
1801.12 185
1801.21 178
1801.31 174
1801.41 174
1801.51 177
1801.60 182
1801.70 190
1801.80 197
1801.90 204
1801.99 211
1802.09 218
1802.19 224
1802.29 229
1802.38 235
1802.48 240
1802.58 245
1802.67 248
1802.77 250
1802.87 249
1802.97 247
1803.06 243
1803.16 240
1803.26 238
1803.36 238
1803.45 241
1803.55 245
1803.65 251
1803.75 256
1803.84 260
1803.94 261
1804.04 260
1804.14 256
1804.23 251
1804.33 246
1804.43 241
1804.52 237
1804.62 234
1804.72 231
1804.82 229
1804.91 227
1805.01 226
1805.11 225
1805.21 224
1805.30 223
1805.40 221
1805.50 217
1805.60 212
1805.69 205
1805.79 197
1805.89 190
1805.99 184
1806.08 179
1806.18 177
1806.28 176
1806.38 176
1806.47 177
1806.57 176
1806.67 176
1806.77 174
1806.86 172
1806.96 170
1807.06 168
1807.15 167
1807.25 167
1807.35 167
1807.45 167
1807.54 169
1807.64 170
1807.74 172
1807.84 175
1807.93 178
1808.03 181
1808.13 185
1808.23 191
1808.32 197
1808.42 204
1808.52 211
1808.62 217
1808.71 222
1808.81 225
1808.91 226
1809.01 223
1809.10 218
1809.20 212
1809.30 205
1809.40 199
1809.49 194
1809.59 191
1809.69 187
1809.79 185
1809.88 182
1809.98 180
1810.08 179
1810.18 178
1810.27 179
1810.37 180
1810.47 183
1810.57 187
1810.67 191
1810.76 195
1810.86 199
1810.96 203
1811.06 205
1811.15 207
1811.25 207
1811.35 206
1811.45 204
1811.54 201
1811.64 198
1811.74 195
1811.84 192
1811.93 189
1812.03 186
1812.13 183
1812.23 181
1812.32 179
1812.42 179
1812.52 180
1812.62 181
1812.71 184
1812.81 187
1812.91 189
1813.01 192
1813.10 194
1813.20 196
1813.30 198
1813.40 199
1813.50 200
1813.59 201
1813.69 201
1813.79 201
1813.89 200
1813.98 200
1814.08 199
1814.18 199
1814.28 198
1814.37 196
1814.47 195
1814.57 192
1814.67 189
1814.76 187
1814.86 184
1814.96 182
1815.06 181
1815.16 180
1815.25 180
1815.35 181
1815.45 183
1815.55 186
1815.64 191
1815.74 197
1815.84 204
1815.94 211
1816.03 218
1816.13 223
1816.23 226
1816.33 228
1816.43 229
1816.52 230
1816.62 231
1816.72 233
1816.82 234
1816.91 234
1817.01 232
1817.11 227
1817.21 220
1817.30 211
1817.40 202
1817.50 195
1817.60 189
1817.70 187
1817.79 188
1817.89 190
1817.99 195
1818.09 201
1818.18 208
1818.28 214
1818.38 221
1818.48 228
1818.58 235
1818.67 241
1818.77 246
1818.87 250
1818.97 253
1819.06 255
1819.16 255
1819.26 255
1819.36 253
1819.46 250
1819.55 247
1819.65 242
1819.75 237
1819.85 231
1819.94 224
1820.04 217
1820.14 209
1820.24 202
1820.34 196
1820.43 190
1820.53 186
1820.63 183
1820.73 182
1820.82 181
1820.92 181
1821.02 181
1821.12 182
1821.22 184
1821.31 186
1821.41 189
1821.51 191
1821.61 193
1821.71 194
1821.80 193
1821.90 192
1822.00 190
1822.10 187
1822.19 186
1822.29 186
1822.39 188
1822.49 191
1822.59 195
1822.68 200
1822.78 205
1822.88 210
1822.98 213
1823.08 215
1823.17 216
1823.27 215
1823.37 213
1823.47 210
1823.56 208
1823.66 208
1823.76 209
1823.86 212
1823.96 217
1824.05 223
1824.15 230
1824.25 235
1824.35 239
1824.45 241
1824.54 241
1824.64 239
1824.74 235
1824.84 232
1824.94 228
1825.03 224
1825.13 221
1825.23 219
1825.33 219
1825.43 221
1825.52 224
1825.62 229
1825.72 233
1825.82 237
1825.92 239
1826.01 238
1826.11 235
1826.21 230
1826.31 223
1826.41 216
1826.50 209
1826.60 203
1826.70 198
1826.80 196
1826.90 195
1826.99 196
1827.09 198
1827.19 199
1827.29 201
1827.38 201
1827.48 201
1827.58 200
1827.68 200
1827.78 200
1827.88 199
1827.97 199
1828.07 198
1828.17 196
1828.27 192
1828.37 188
1828.46 183
1828.56 178
1828.66 173
1828.76 171
1828.86 171
1828.95 175
1829.05 181
1829.15 189
1829.25 198
1829.35 208
1829.44 215
1829.54 220
1829.64 222
1829.74 220
1829.84 215
1829.93 209
1830.03 202
1830.13 197
1830.23 193
1830.33 193
1830.42 195
1830.52 200
1830.62 207
1830.72 215
1830.82 221
1830.91 226
1831.01 229
1831.11 229
1831.21 227
1831.31 224
1831.41 222
1831.50 221
1831.60 221
1831.70 223
1831.80 226
1831.90 230
1831.99 232
1832.09 235
1832.19 236
1832.29 237
1832.39 238
1832.48 238
1832.58 238
1832.68 238
1832.78 238
1832.88 239
1832.98 239
1833.07 239
1833.17 239
1833.27 238
1833.37 236
1833.47 234
1833.56 232
1833.66 229
1833.76 227
1833.86 225
1833.96 223
1834.06 220
1834.15 217
1834.25 214
1834.35 211
1834.45 209
1834.55 208
1834.64 208
1834.74 210
1834.84 213
1834.94 215
1835.04 216
1835.14 215
1835.23 212
1835.33 207
1835.43 201
1835.53 195
1835.63 190
1835.72 186
1835.82 186
1835.92 188
1836.02 193
1836.12 200
1836.22 208
1836.31 216
1836.41 222
1836.51 226
1836.61 226
1836.71 222
1836.81 216
1836.90 209
1837.00 201
1837.10 194
1837.20 190
1837.30 187
1837.39 187
1837.49 189
1837.59 191
1837.69 193
1837.79 194
1837.89 195
1837.98 194
1838.08 193
1838.18 192
1838.28 191
1838.38 192
1838.48 196
1838.57 201
1838.67 208
1838.77 216
1838.87 223
1838.97 229
1839.07 233
1839.16 234
1839.26 234
1839.36 232
1839.46 230
1839.56 230
1839.66 230
1839.75 233
1839.85 236
1839.95 239
1840.05 242
1840.15 244
1840.25 244
1840.34 243
1840.44 242
1840.54 242
1840.64 243
1840.74 245
1840.84 249
1840.93 255
1841.03 262
1841.13 268
1841.23 272
1841.33 274
1841.43 273
1841.52 268
1841.62 259
1841.72 249
1841.82 238
1841.92 228
1842.02 219
1842.11 213
1842.21 208
1842.31 206
1842.41 205
1842.51 207
1842.61 210
1842.71 214
1842.80 220
1842.90 226
1843.00 230
1843.10 233
1843.20 234
1843.30 232
1843.39 228
1843.49 222
1843.59 217
1843.69 212
1843.79 208
1843.89 206
1843.98 204
1844.08 203
1844.18 203
1844.28 204
1844.38 206
1844.48 209
1844.58 213
1844.67 219
1844.77 225
1844.87 230
1844.97 234
1845.07 235
1845.17 234
1845.26 231
1845.36 226
1845.46 219
1845.56 213
1845.66 208
1845.76 204
1845.86 202
1845.95 200
1846.05 199
1846.15 197
1846.25 194
1846.35 189
1846.45 183
1846.55 177
1846.64 173
1846.74 171
1846.84 172
1846.94 175
1847.04 181
1847.14 188
1847.23 195
1847.33 202
1847.43 208
1847.53 212
1847.63 214
1847.73 214
1847.83 213
1847.92 212
1848.02 210
1848.12 208
1848.22 208
1848.32 209
1848.42 210
1848.52 211
1848.61 212
1848.71 212
1848.81 211
1848.91 209
1849.01 207
1849.11 205
1849.21 205
1849.30 205
1849.40 206
1849.50 207
1849.60 208
1849.70 208
1849.80 206
1849.90 203
1849.99 199
1850.09 195
1850.19 193
1850.29 194
1850.39 197
1850.49 203
1850.59 211
1850.69 220
1850.78 229
1850.88 235
1850.98 239
1851.08 241
1851.18 239
1851.28 237
1851.38 234
1851.47 231
1851.57 229
1851.67 229
1851.77 230
1851.87 232
1851.97 234
1852.07 236
1852.16 239
1852.26 241
1852.36 243
1852.46 245
1852.56 247
1852.66 249
1852.76 250
1852.86 250
1852.95 249
1853.05 245
1853.15 241
1853.25 235
1853.35 230
1853.45 225
1853.55 221
1853.65 220
1853.74 220
1853.84 223
1853.94 226
1854.04 230
1854.14 234
1854.24 238
1854.34 242
1854.43 244
1854.53 245
1854.63 242
1854.73 237
1854.83 229
1854.93 218
1855.03 205
1855.13 193
1855.22 182
1855.32 172
1855.42 165
1855.52 161
1855.62 158
1855.72 158
1855.82 159
1855.92 163
1856.01 168
1856.11 175
1856.21 184
1856.31 194
1856.41 205
1856.51 214
1856.61 223
1856.71 229
1856.80 233
1856.90 235
1857.00 233
1857.10 231
1857.20 227
1857.30 224
1857.40 222
1857.50 221
1857.60 221
1857.69 222
1857.79 224
1857.89 226
1857.99 229
1858.09 233
1858.19 238
1858.29 246
1858.39 255
1858.48 264
1858.58 272
1858.68 278
1858.78 280
1858.88 278
1858.98 272
1859.08 262
1859.18 250
1859.28 238
1859.37 226
1859.47 214
1859.57 204
1859.67 195
1859.77 188
1859.87 183
1859.97 179
1860.07 178
1860.17 178
1860.26 180
1860.36 183
1860.46 186
1860.56 191
1860.66 197
1860.76 203
1860.86 210
1860.96 216
1861.06 222
1861.15 226
1861.25 229
1861.35 229
1861.45 227
1861.55 223
1861.65 219
1861.75 213
1861.85 207
1861.95 202
1862.04 198
1862.14 195
1862.24 194
1862.34 193
1862.44 194
1862.54 195
1862.64 195
1862.74 195
1862.84 193
1862.93 191
1863.03 189
1863.13 186
1863.23 184
1863.33 184
1863.43 186
1863.53 190
1863.63 197
1863.73 206
1863.83 216
1863.92 225
1864.02 232
1864.12 236
1864.22 237
1864.32 235
1864.42 231
1864.52 225
1864.62 220
1864.72 216
1864.82 214
1864.91 213
1865.01 214
1865.11 216
1865.21 219
1865.31 222
1865.41 225
1865.51 228
1865.61 230
1865.71 232
1865.81 234
1865.90 236
1866.00 237
1866.10 238
1866.20 238
1866.30 236
1866.40 232
1866.50 228
1866.60 223
1866.70 217
1866.80 212
1866.90 207
1866.99 202
1867.09 198
1867.19 195
1867.29 192
1867.39 191
1867.49 192
1867.59 195
1867.69 200
1867.79 208
1867.89 218
1867.98 228
1868.08 237
1868.18 246
1868.28 252
1868.38 257
1868.48 259
1868.58 259
1868.68 258
1868.78 257
1868.88 254
1868.98 253
1869.07 251
1869.17 250
1869.27 250
1869.37 249
1869.47 249
1869.57 247
1869.67 245
1869.77 243
1869.87 241
1869.97 239
1870.07 238
1870.17 237
1870.26 237
1870.36 237
1870.46 236
1870.56 234
1870.66 231
1870.76 227
1870.86 224
1870.96 221
1871.06 218
1871.16 216
1871.26 215
1871.36 214
1871.45 213
1871.55 211
1871.65 210
1871.75 207
1871.85 205
1871.95 203
1872.05 202
1872.15 201
1872.25 201
1872.35 201
1872.45 201
1872.55 203
1872.64 204
1872.74 206
1872.84 208
1872.94 209
1873.04 210
1873.14 210
1873.24 209
1873.34 208
1873.44 206
1873.54 204
1873.64 203
1873.74 202
1873.84 202
1873.93 204
1874.03 206
1874.13 208
1874.23 211
1874.33 213
1874.43 216
1874.53 217
1874.63 216
1874.73 215
1874.83 212
1874.93 208
1875.03 203
1875.13 198
1875.22 193
1875.32 188
1875.42 185
1875.52 182
1875.62 181
1875.72 181
1875.82 182
1875.92 186
1876.02 191
1876.12 197
1876.22 203
1876.32 210
1876.42 216
1876.52 220
1876.62 222
1876.71 222
1876.81 221
1876.91 219
1877.01 216
1877.11 213
1877.21 211
1877.31 209
1877.41 207
1877.51 206
1877.61 206
1877.71 205
1877.81 205
1877.91 205
1878.01 205
1878.11 206
1878.20 208
1878.30 210
1878.40 212
1878.50 215
1878.60 218
1878.70 220
1878.80 221
1878.90 221
1879.00 220
1879.10 217
1879.20 214
1879.30 210
1879.40 205
1879.50 201
1879.60 196
1879.70 191
1879.79 186
1879.89 181
1879.99 177
1880.09 174
1880.19 172
1880.29 172
1880.39 174
1880.49 176
1880.59 180
1880.69 183
1880.79 187
1880.89 189
1880.99 190
1881.09 189
1881.19 188
1881.29 187
1881.39 186
1881.48 186
1881.58 186
1881.68 188
1881.78 189
1881.88 191
1881.98 191
1882.08 191
1882.18 190
1882.28 188
1882.38 186
1882.48 185
1882.58 183
1882.68 182
1882.78 182
1882.88 181
1882.98 181
1883.08 181
1883.18 181
1883.28 182
1883.37 183
1883.47 186
1883.57 190
1883.67 194
1883.77 198
1883.87 202
1883.97 205
1884.07 207
1884.17 208
1884.27 209
1884.37 209
1884.47 209
1884.57 207
1884.67 205
1884.77 201
1884.87 197
1884.97 192
1885.07 187
1885.17 182
1885.27 179
1885.36 176
1885.46 174
1885.56 173
1885.66 172
1885.76 171
1885.86 171
1885.96 171
1886.06 171
1886.16 173
1886.26 175
1886.36 178
1886.46 182
1886.56 186
1886.66 189
1886.76 192
1886.86 194
1886.96 196
1887.06 197
1887.16 197
1887.26 197
1887.36 196
1887.46 196
1887.56 195
1887.66 195
1887.75 195
1887.85 195
1887.95 195
1888.05 195
1888.15 195
1888.25 195
1888.35 195
1888.45 196
1888.55 197
1888.65 198
1888.75 199
1888.85 199
1888.95 200
1889.05 200
1889.15 202
1889.25 203
1889.35 206
1889.45 209
1889.55 212
1889.65 214
1889.75 215
1889.85 214
1889.95 212
1890.05 209
1890.15 205
1890.25 201
1890.35 195
1890.45 190
1890.54 183
1890.64 177
1890.74 172
1890.84 169
1890.94 168
1891.04 169
1891.14 173
1891.24 178
1891.34 183
1891.44 188
1891.54 191
1891.64 194
1891.74 196
1891.84 198
1891.94 201
1892.04 206
1892.14 210
1892.24 213
1892.34 216
1892.44 216
1892.54 215
1892.64 213
1892.74 210
1892.84 208
1892.94 207
1893.04 206
1893.14 206
1893.24 205
1893.34 203
1893.44 200
1893.54 197
1893.64 195
1893.74 193
1893.84 192
1893.94 194
1894.04 197
1894.14 201
1894.23 207
1894.33 214
1894.43 222
1894.53 229
1894.63 236
1894.73 241
1894.83 243
1894.93 243
1895.03 240
1895.13 235
1895.23 229
1895.33 222
1895.43 216
1895.53 212
1895.63 210
1895.73 210
1895.83 212
1895.93 214
1896.03 217
1896.13 220
1896.23 222
1896.33 223
1896.43 223
1896.53 221
1896.63 218
1896.73 216
1896.83 214
1896.93 212
1897.03 213
1897.13 214
1897.23 216
1897.33 218
1897.43 220
1897.53 221
1897.63 222
1897.73 222
1897.83 221
1897.93 221
1898.03 221
1898.13 221
1898.23 221
1898.33 221
1898.43 219
1898.53 217
1898.63 214
1898.73 211
1898.83 209
1898.93 208
1899.03 209
1899.13 211
1899.23 214
1899.33 217
1899.43 220
1899.53 222
1899.63 222
1899.73 222
1899.83 221
1899.93 219
1900.03 217
1900.13 215
1900.23 213
1900.33 212
1900.43 210
1900.53 209
1900.63 208
1900.73 207
1900.83 206
1900.93 205
1901.03 206
1901.13 206
1901.23 206
1901.33 205
1901.43 202
1901.53 198
1901.63 193
1901.73 188
1901.83 183
1901.93 181
1902.03 181
1902.13 184
1902.23 190
1902.33 197
1902.43 203
1902.53 208
1902.63 211
1902.73 212
1902.83 211
1902.93 208
1903.03 206
1903.13 204
1903.23 202
1903.33 202
1903.43 202
1903.53 203
1903.63 203
1903.73 203
1903.83 203
1903.93 201
1904.03 199
1904.13 196
1904.23 193
1904.33 190
1904.43 187
1904.53 183
1904.63 181
1904.73 179
1904.83 178
1904.93 178
1905.03 180
1905.13 182
1905.23 185
1905.33 187
1905.43 188
1905.53 187
1905.63 184
1905.73 179
1905.83 174
1905.93 169
1906.03 166
1906.13 165
1906.23 168
1906.33 173
1906.43 179
1906.53 186
1906.63 193
1906.73 199
1906.83 204
1906.93 209
1907.03 214
1907.13 219
1907.23 226
1907.33 232
1907.43 240
1907.53 247
1907.63 254
1907.73 260
1907.83 265
1907.93 268
1908.03 270
1908.13 271
1908.23 270
1908.33 268
1908.43 266
1908.53 263
1908.63 260
1908.73 257
1908.83 254
1908.93 251
1909.03 249
1909.13 246
1909.23 242
1909.33 236
1909.43 229
1909.53 221
1909.63 213
1909.73 205
1909.83 199
1909.93 194
1910.03 192
1910.13 192
1910.23 195
1910.33 200
1910.43 207
1910.53 215
1910.63 224
1910.73 233
1910.83 241
1910.93 247
1911.03 251
1911.14 252
1911.24 250
1911.34 247
1911.44 243
1911.54 238
1911.64 234
1911.74 231
1911.84 229
1911.94 227
1912.04 227
1912.14 227
1912.24 228
1912.34 229
1912.44 230
1912.54 230
1912.64 229
1912.74 227
1912.84 222
1912.94 217
1913.04 212
1913.14 207
1913.24 205
1913.34 204
1913.44 206
1913.54 209
1913.64 212
1913.74 214
1913.84 213
1913.94 210
1914.04 205
1914.14 200
1914.24 195
1914.34 191
1914.44 189
1914.54 189
1914.64 191
1914.74 193
1914.85 196
1914.95 198
1915.05 199
1915.15 199
1915.25 199
1915.35 198
1915.45 198
1915.55 198
1915.65 200
1915.75 203
1915.85 209
1915.95 216
1916.05 225
1916.15 235
1916.25 246
1916.35 257
1916.45 268
1916.55 278
1916.65 287
1916.75 293
1916.85 298
1916.95 299
1917.05 298
1917.15 294
1917.25 288
1917.35 281
1917.45 274
1917.55 268
1917.66 264
1917.76 262
1917.86 263
1917.96 266
1918.06 271
1918.16 277
1918.26 282
1918.36 285
1918.46 287
1918.56 285
1918.66 281
1918.76 275
1918.86 269
1918.96 262
1919.06 255
1919.16 250
1919.26 245
1919.36 242
1919.46 240
1919.56 239
1919.66 238
1919.76 238
1919.86 237
1919.96 235
1920.07 232
1920.17 227
1920.27 220
1920.37 213
1920.47 206
1920.57 201
1920.67 197
1920.77 195
1920.87 196
1920.97 198
1921.07 201
1921.17 205
1921.27 208
1921.37 212
1921.47 215
1921.57 218
1921.67 221
1921.77 224
1921.87 227
1921.97 230
1922.08 232
1922.18 232
1922.28 230
1922.38 226
1922.48 219
1922.58 210
1922.68 200
1922.78 191
1922.88 184
1922.98 179
1923.08 177
1923.18 178
1923.28 182
1923.38 186
1923.48 192
1923.58 198
1923.68 204
1923.78 209
1923.88 214
1923.99 218
1924.09 221
1924.19 223
1924.29 223
1924.39 223
1924.49 221
1924.59 218
1924.69 215
1924.79 212
1924.89 208
1924.99 203
1925.09 198
1925.19 193
1925.29 187
1925.39 182
1925.49 177
1925.59 172
1925.70 168
1925.80 165
1925.90 163
1926.00 162
1926.10 164
1926.20 168
1926.30 173
1926.40 180
1926.50 186
1926.60 192
1926.70 197
1926.80 200
1926.90 202
1927.00 205
1927.10 208
1927.20 214
1927.31 223
1927.41 233
1927.51 245
1927.61 257
1927.71 268
1927.81 276
1927.91 281
1928.01 282
1928.11 280
1928.21 274
1928.31 266
1928.41 257
1928.51 247
1928.61 237
1928.71 226
1928.82 216
1928.92 206
1929.02 196
1929.12 188
1929.22 181
1929.32 177
1929.42 176
1929.52 178
1929.62 183
1929.72 191
1929.82 200
1929.92 211
1930.02 223
1930.12 233
1930.23 243
1930.33 251
1930.43 257
1930.53 261
1930.63 263
1930.73 264
1930.83 263
1930.93 261
1931.03 258
1931.13 254
1931.23 250
1931.33 244
1931.43 238
1931.53 232
1931.64 227
1931.74 223
1931.84 220
1931.94 221
1932.04 224
1932.14 230
1932.24 236
1932.34 243
1932.44 249
1932.54 252
1932.64 254
1932.74 253
1932.84 251
1932.95 247
1933.05 241
1933.15 234
1933.25 227
1933.35 219
1933.45 210
1933.55 202
1933.65 196
1933.75 191
1933.85 187
1933.95 186
1934.05 186
1934.16 186
1934.26 187
1934.36 189
1934.46 190
1934.56 191
1934.66 194
1934.76 198
1934.86 204
1934.96 212
1935.06 220
1935.16 229
1935.26 238
1935.37 244
1935.47 247
1935.57 248
1935.67 247
1935.77 245
1935.87 243
1935.97 243
1936.07 245
1936.17 248
1936.27 252
1936.37 255
1936.47 256
1936.58 254
1936.68 249
1936.78 241
1936.88 231
1936.98 221
1937.08 211
1937.18 203
1937.28 198
1937.38 195
1937.48 194
1937.58 195
1937.69 198
1937.79 201
1937.89 204
1937.99 207
1938.09 209
1938.19 209
1938.29 206
1938.39 202
1938.49 197
1938.59 192
1938.70 188
1938.80 187
1938.90 189
1939.00 194
1939.10 200
1939.20 208
1939.30 215
1939.40 221
1939.50 226
1939.60 230
1939.70 233
1939.81 237
1939.91 241
1940.01 245
1940.11 248
1940.21 251
1940.31 253
1940.41 252
1940.51 250
1940.61 246
1940.71 241
1940.82 236
1940.92 231
1941.02 228
1941.12 227
1941.22 227
1941.32 227
1941.42 227
1941.52 226
1941.62 224
1941.72 221
1941.83 218
1941.93 214
1942.03 210
1942.13 208
1942.23 206
1942.33 204
1942.43 204
1942.53 204
1942.63 205
1942.73 208
1942.84 211
1942.94 215
1943.04 221
1943.14 228
1943.24 235
1943.34 242
1943.44 247
1943.54 251
1943.64 251
1943.75 249
1943.85 244
1943.95 236
1944.05 228
1944.15 218
1944.25 209
1944.35 200
1944.45 190
1944.55 182
1944.66 174
1944.76 167
1944.86 161
1944.96 158
1945.06 157
1945.16 159
1945.26 163
1945.36 169
1945.46 177
1945.57 184
1945.67 191
1945.77 196
1945.87 198
1945.97 198
1946.07 197
1946.17 194
1946.27 192
1946.37 192
1946.48 193
1946.58 197
1946.68 202
1946.78 208
1946.88 213
1946.98 218
1947.08 220
1947.18 220
1947.28 218
1947.39 214
1947.49 207
1947.59 200
1947.69 193
1947.79 187
1947.89 183
1947.99 181
1948.09 184
1948.20 189
1948.30 196
1948.40 205
1948.50 213
1948.60 220
1948.70 225
1948.80 226
1948.90 225
1949.01 221
1949.11 217
1949.21 213
1949.31 212
1949.41 213
1949.51 217
1949.61 225
1949.71 233
1949.81 242
1949.92 249
1950.02 253
1950.12 255
1950.22 254
1950.32 250
1950.42 245
1950.52 240
1950.62 236
1950.73 232
1950.83 230
1950.93 229
1951.03 230
1951.13 231
1951.23 232
1951.33 231
1951.43 228
1951.54 223
1951.64 215
1951.74 204
1951.84 193
1951.94 182
1952.04 173
1952.14 165
1952.25 160
1952.35 157
1952.45 157
1952.55 160
1952.65 163
1952.75 168
1952.85 173
1952.95 178
1953.06 182
1953.16 185
1953.26 187
1953.36 189
1953.46 191
1953.56 193
1953.66 197
1953.76 201
1953.87 206
1953.97 211
1954.07 215
1954.17 219
1954.27 223
1954.37 226
1954.47 230
1954.58 235
1954.68 239
1954.78 243
1954.88 246
1954.98 247
1955.08 247
1955.18 244
1955.29 239
1955.39 234
1955.49 228
1955.59 223
1955.69 220
1955.79 217
1955.89 217
1955.99 218
1956.10 220
1956.20 223
1956.30 227
1956.40 230
1956.50 234
1956.60 238
1956.70 242
1956.81 248
1956.91 253
1957.01 259
1957.11 266
1957.21 272
1957.31 278
1957.41 284
1957.52 288
1957.62 290
1957.72 289
1957.82 285
1957.92 278
1958.02 268
1958.12 257
1958.23 245
1958.33 233
1958.43 222
1958.53 213
1958.63 204
1958.73 197
1958.83 191
1958.94 186
1959.04 182
1959.14 178
1959.24 175
1959.34 172
1959.44 171
1959.55 171
1959.65 172
1959.75 175
1959.85 179
1959.95 184
1960.05 189
1960.15 194
1960.26 200
1960.36 205
1960.46 210
1960.56 215
1960.66 221
1960.76 227
1960.86 232
1960.97 236
1961.07 239
1961.17 240
1961.27 240
1961.37 238
1961.47 236
1961.58 234
1961.68 231
1961.78 227
1961.88 223
1961.98 218
1962.08 214
1962.18 210
1962.29 208
1962.39 208
1962.49 210
1962.59 215
1962.69 221
1962.79 227
1962.90 233
1963.00 236
1963.10 236
1963.20 233
1963.30 227
1963.40 220
1963.51 213
1963.61 207
1963.71 204
1963.81 203
1963.91 205
1964.01 208
1964.11 211
1964.22 214
1964.32 216
1964.42 216
1964.52 216
1964.62 216
1964.72 216
1964.83 217
1964.93 219
1965.03 222
1965.13 225
1965.23 227
1965.33 227
1965.44 225
1965.54 221
1965.64 215
1965.74 208
1965.84 200
1965.94 194
1966.05 189
1966.15 186
1966.25 184
1966.35 183
1966.45 183
1966.55 182
1966.66 182
1966.76 182
1966.86 184
1966.96 187
1967.06 193
1967.16 200
1967.27 209
1967.37 219
1967.47 228
1967.57 236
1967.67 243
1967.77 249
1967.88 253
1967.98 255
1968.08 254
1968.18 252
1968.28 248
1968.38 243
1968.49 237
1968.59 232
1968.69 227
1968.79 223
1968.89 221
1968.99 219
1969.10 217
1969.20 217
1969.30 217
1969.40 217
1969.50 218
1969.61 219
1969.71 221
1969.81 222
1969.91 223
1970.01 224
1970.11 224
1970.22 223
1970.32 222
1970.42 221
1970.52 220
1970.62 219
1970.72 220
1970.83 221
1970.93 223
1971.03 225
1971.13 228
1971.23 231
1971.34 234
1971.44 236
1971.54 237
1971.64 237
1971.74 235
1971.84 230
1971.95 224
1972.05 218
1972.15 211
1972.25 205
1972.35 200
1972.46 197
1972.56 195
1972.66 193
1972.76 192
1972.86 191
1972.96 188
1973.07 185
1973.17 181
1973.27 175
1973.37 169
1973.47 164
1973.58 158
1973.68 155
1973.78 152
1973.88 152
1973.98 153
1974.08 155
1974.19 158
1974.29 161
1974.39 164
1974.49 167
1974.59 171
1974.70 175
1974.80 181
1974.90 188
1975.00 195
1975.10 203
1975.21 209
1975.31 213
1975.41 215
1975.51 216
1975.61 215
1975.71 214
1975.82 213
1975.92 212
1976.02 213
1976.12 214
1976.22 215
1976.33 217
1976.43 218
1976.53 220
1976.63 222
1976.73 225
1976.84 228
1976.94 233
1977.04 238
1977.14 242
1977.24 246
1977.35 247
1977.45 245
1977.55 241
1977.65 233
1977.75 224
1977.86 214
1977.96 204
1978.06 196
1978.16 189
1978.26 185
1978.37 183
1978.47 182
1978.57 182
1978.67 182
1978.77 183
1978.88 183
1978.98 184
1979.08 185
1979.18 188
1979.28 190
1979.39 194
1979.49 197
1979.59 199
1979.69 200
1979.79 199
1979.90 197
1980.00 195
1980.10 193
1980.20 193
1980.30 196
1980.41 201
1980.51 209
1980.61 219
1980.71 229
1980.81 239
1980.92 248
1981.02 254
1981.12 258
1981.22 258
1981.32 256
1981.43 253
1981.53 248
1981.63 243
1981.73 238
1981.83 233
1981.94 231
1982.04 230
1982.14 231
1982.24 234
1982.34 238
1982.45 243
1982.55 248
1982.65 254
1982.75 258
1982.85 262
1982.96 264
1983.06 264
1983.16 262
1983.26 258
1983.36 252
1983.47 245
1983.57 236
1983.67 228
1983.77 221
1983.88 215
1983.98 210
1984.08 205
1984.18 202
1984.28 198
1984.39 194
1984.49 190
1984.59 186
1984.69 182
1984.79 179
1984.90 177
1985.00 176
1985.10 176
1985.20 178
1985.31 181
1985.41 184
1985.51 187
1985.61 191
1985.71 195
1985.82 198
1985.92 200
1986.02 201
1986.12 202
1986.22 202
1986.33 202
1986.43 203
1986.53 204
1986.63 207
1986.74 211
1986.84 215
1986.94 219
1987.04 223
1987.14 225
1987.25 226
1987.35 225
1987.45 222
1987.55 218
1987.66 213
1987.76 208
1987.86 205
1987.96 202
1988.06 200
1988.17 200
1988.27 202
1988.37 203
1988.47 206
1988.58 208
1988.68 211
1988.78 212
1988.88 213
1988.98 213
1989.09 213
1989.19 212
1989.29 212
1989.39 210
1989.50 209
1989.60 209
1989.70 208
1989.80 207
1989.90 206
1990.01 206
1990.11 205
1990.21 205
1990.31 204
1990.42 204
1990.52 205
1990.62 206
1990.72 207
1990.83 209
1990.93 210
1991.03 210
1991.13 211
1991.23 210
1991.34 210
1991.44 209
1991.54 208
1991.64 206
1991.75 203
1991.85 199
1991.95 194
1992.05 188
1992.16 182
1992.26 175
1992.36 170
1992.46 166
1992.56 164
1992.67 164
1992.77 165
1992.87 167
1992.97 169
1993.08 172
1993.18 174
1993.28 177
1993.38 179
1993.49 181
1993.59 181
1993.69 181
1993.79 181
1993.90 181
1994.00 182
1994.10 183
1994.20 185
1994.30 188
1994.41 190
1994.51 192
1994.61 193
1994.71 194
1994.82 194
1994.92 194
1995.02 193
1995.12 193
1995.23 193
1995.33 192
1995.43 190
1995.53 189
1995.64 188
1995.74 187
1995.84 187
1995.94 188
1996.05 190
1996.15 192
1996.25 195
1996.35 196
1996.46 196
1996.56 196
1996.66 196
1996.76 196
1996.87 196
1996.97 198
1997.07 200
1997.17 202
1997.28 203
1997.38 204
1997.48 204
1997.58 204
1997.68 203
1997.79 202
1997.89 201
1997.99 200
1998.09 199
1998.20 198
1998.30 197
1998.40 196
1998.50 195
1998.61 195
1998.71 196
1998.81 197
1998.91 198
1999.02 197
1999.12 196
1999.22 194
1999.32 190
1999.43 187
1999.53 185
1999.63 184
1999.73 185
1999.84 188
1999.94 193
2000.04 198
2000.14 202
2000.25 205
2000.35 208
2000.45 210
2000.56 211
2000.66 214
2000.76 217
2000.86 221
2000.97 225
2001.07 227
2001.17 228
2001.27 227
2001.38 223
2001.48 217
2001.58 211
2001.68 204
2001.79 199
2001.89 195
2001.99 193
2002.09 192
2002.20 192
2002.30 192
2002.40 192
2002.50 190
2002.61 188
2002.71 185
2002.81 182
2002.91 180
2003.02 180
2003.12 180
2003.22 182
2003.32 185
2003.43 189
2003.53 194
2003.63 199
2003.74 203
2003.84 207
2003.94 209
2004.04 211
2004.15 212
2004.25 212
2004.35 212
2004.45 211
2004.56 210
2004.66 208
2004.76 204
2004.86 200
2004.97 195
2005.07 190
2005.17 187
2005.27 185
2005.38 185
2005.48 187
2005.58 190
2005.69 194
2005.79 197
2005.89 199
2005.99 201
2006.10 202
2006.20 201
2006.30 200
2006.40 197
2006.51 192
2006.61 187
2006.71 182
2006.82 176
2006.92 172
2007.02 170
2007.12 170
2007.23 171
2007.33 173
2007.43 175
2007.53 177
2007.64 177
2007.74 178
2007.84 179
2007.95 180
2008.05 183
2008.15 186
2008.25 189
2008.36 192
2008.46 193
2008.56 193
2008.66 193
2008.77 194
2008.87 196
2008.97 201
2009.08 208
2009.18 216
2009.28 224
2009.38 230
2009.49 234
2009.59 236
2009.69 235
2009.79 233
2009.90 231
2010.00 228
2010.10 225
2010.21 222
2010.31 219
2010.41 215
2010.51 212
2010.62 208
2010.72 204
2010.82 201
2010.93 198
2011.03 195
2011.13 193
2011.23 190
2011.34 189
2011.44 188
2011.54 189
2011.65 191
2011.75 195
2011.85 200
2011.95 206
2012.06 212
2012.16 217
2012.26 222
2012.36 227
2012.47 230
2012.57 233
2012.67 236
2012.78 239
2012.88 241
2012.98 243
2013.08 244
2013.19 244
2013.29 242
2013.39 238
2013.50 233
2013.60 227
2013.70 222
2013.81 217
2013.91 213
2014.01 210
2014.11 208
2014.22 207
2014.32 206
2014.42 205
2014.53 204
2014.63 202
2014.73 199
2014.83 196
2014.94 193
2015.04 191
2015.14 189
2015.25 189
2015.35 190
2015.45 193
2015.55 197
2015.66 201
2015.76 206
2015.86 209
2015.97 211
2016.07 212
2016.17 211
2016.27 209
2016.38 206
2016.48 203
2016.58 201
2016.69 199
2016.79 197
2016.89 195
2017.00 193
2017.10 191
2017.20 188
2017.30 185
2017.41 182
2017.51 180
2017.61 180
2017.72 183
2017.82 188
2017.92 194
2018.03 201
2018.13 207
2018.23 212
2018.33 216
2018.44 217
2018.54 215
2018.64 212
2018.75 207
2018.85 201
2018.95 195
2019.06 190
2019.16 185
2019.26 181
2019.36 178
2019.47 176
2019.57 175
2019.67 174
2019.78 173
2019.88 173
2019.98 173
2020.09 173
2020.19 173
2020.29 175
2020.39 176
2020.50 178
2020.60 181
2020.70 183
2020.81 186
2020.91 188
2021.01 189
2021.12 190
2021.22 191
2021.32 191
2021.43 191
2021.53 191
2021.63 191
2021.73 192
2021.84 193
2021.94 195
2022.04 197
2022.15 200
2022.25 204
2022.35 208
2022.46 213
2022.56 218
2022.66 222
2022.77 225
2022.87 226
2022.97 225
2023.08 221
2023.18 216
2023.28 208
2023.38 201
2023.49 195
2023.59 190
2023.69 188
2023.80 187
2023.90 187
2024.00 188
2024.11 189
2024.21 188
2024.31 186
2024.42 182
2024.52 178
2024.62 174
2024.73 170
2024.83 168
2024.93 167
2025.03 168
2025.14 171
2025.24 174
2025.34 178
2025.45 182
2025.55 186
2025.65 190
2025.76 194
2025.86 198
2025.96 202
2026.07 206
2026.17 209
2026.27 211
2026.38 211
2026.48 209
2026.58 206
2026.69 200
2026.79 194
2026.89 187
2027.00 181
2027.10 177
2027.20 175
2027.31 176
2027.41 179
2027.51 183
2027.61 187
2027.72 190
2027.82 191
2027.92 190
2028.03 188
2028.13 186
2028.23 184
2028.34 183
2028.44 185
2028.54 188
2028.65 191
2028.75 194
2028.85 197
2028.96 198
2029.06 197
2029.16 196
2029.27 194
2029.37 193
2029.47 191
2029.58 190
2029.68 189
2029.78 189
2029.89 188
2029.99 187
2030.09 187
2030.20 186
2030.30 186
2030.40 187
2030.51 188
2030.61 191
2030.71 194
2030.82 197
2030.92 200
2031.02 202
2031.13 203
2031.23 204
2031.33 204
2031.44 205
2031.54 207
2031.64 209
2031.75 212
2031.85 216
2031.95 219
2032.06 222
2032.16 224
2032.26 225
2032.37 224
2032.47 221
2032.57 217
2032.68 212
2032.78 206
2032.88 199
2032.99 193
2033.09 187
2033.19 183
2033.30 180
2033.40 180
2033.50 182
2033.61 187
2033.71 192
2033.81 199
2033.92 205
2034.02 212
2034.12 216
2034.23 220
2034.33 222
2034.43 222
2034.54 222
2034.64 221
2034.74 219
2034.85 217
2034.95 213
2035.05 209
2035.16 205
2035.26 201
2035.36 198
2035.47 196
2035.57 196
2035.68 198
2035.78 200
2035.88 203
2035.99 205
2036.09 205
2036.19 203
2036.30 198
2036.40 193
2036.50 187
2036.61 183
2036.71 181
2036.81 182
2036.92 186
2037.02 191
2037.12 196
2037.23 201
2037.33 205
2037.43 207
2037.54 208
2037.64 208
2037.74 207
2037.85 207
2037.95 206
2038.05 206
2038.16 207
2038.26 209
2038.37 211
2038.47 215
2038.57 219
2038.68 223
2038.78 225
2038.88 226
2038.99 224
2039.09 218
2039.19 210
2039.30 200
2039.40 190
2039.50 180
2039.61 173
2039.71 170
2039.81 170
2039.92 173
2040.02 178
2040.13 185
2040.23 192
2040.33 198
2040.44 203
2040.54 207
2040.64 211
2040.75 216
2040.85 222
2040.95 229
2041.06 238
2041.16 248
2041.26 257
2041.37 266
2041.47 272
2041.58 277
2041.68 279
2041.78 279
2041.89 277
2041.99 275
2042.09 271
2042.20 267
2042.30 264
2042.40 261
2042.51 260
2042.61 259
2042.72 258
2042.82 257
2042.92 255
2043.03 251
2043.13 245
2043.23 238
2043.34 230
2043.44 222
2043.54 215
2043.65 210
2043.75 207
2043.86 206
2043.96 205
2044.06 205
2044.17 205
2044.27 206
2044.37 207
2044.48 210
2044.58 213
2044.68 217
2044.79 223
2044.89 229
2045.00 235
2045.10 240
2045.20 244
2045.31 246
2045.41 246
2045.51 243
2045.62 237
2045.72 230
2045.82 220
2045.93 211
2046.03 203
2046.14 197
2046.24 195
2046.34 196
2046.45 200
2046.55 205
2046.65 211
2046.76 217
2046.86 221
2046.97 223
2047.07 224
2047.17 223
2047.28 221
2047.38 219
2047.48 217
2047.59 216
2047.69 215
2047.80 216
2047.90 217
2048.00 218
2048.11 219
2048.21 219
2048.31 218
2048.42 216
2048.52 212
2048.63 207
2048.73 201
2048.83 194
2048.94 187
2049.04 180
2049.14 175
2049.25 172
2049.35 173
2049.46 176
2049.56 180
2049.66 185
2049.77 189
2049.87 192
2049.97 191
2050.08 189
2050.18 186
2050.29 182
2050.39 179
2050.49 177
2050.60 176
2050.70 177
2050.81 179
2050.91 181
2051.01 182
2051.12 184
2051.22 184
2051.32 185
2051.43 186
2051.53 186
2051.64 186
2051.74 186
2051.84 186
2051.95 186
2052.05 186
2052.16 186
2052.26 187
2052.36 188
2052.47 190
2052.57 191
2052.67 193
2052.78 195
2052.88 196
2052.99 197
2053.09 198
2053.19 198
2053.30 197
2053.40 195
2053.51 192
2053.61 188
2053.71 183
2053.82 178
2053.92 174
2054.03 171
2054.13 168
2054.23 167
2054.34 167
2054.44 169
2054.54 171
2054.65 174
2054.75 177
2054.86 180
2054.96 182
2055.06 183
2055.17 185
2055.27 188
2055.38 192
2055.48 197
2055.58 203
2055.69 210
2055.79 216
2055.90 221
2056.00 224
2056.10 226
2056.21 225
2056.31 224
2056.42 221
2056.52 218
2056.62 214
2056.73 209
2056.83 205
2056.94 201
2057.04 198
2057.14 195
2057.25 193
2057.35 192
2057.46 192
2057.56 192
2057.66 194
2057.77 195
2057.87 197
2057.98 198
2058.08 198
2058.18 196
2058.29 193
2058.39 189
2058.50 184
2058.60 178
2058.70 172
2058.81 168
2058.91 165
2059.02 164
2059.12 165
2059.22 168
2059.33 170
2059.43 173
2059.54 175
2059.64 177
2059.74 179
2059.85 182
2059.95 185
2060.06 190
2060.16 196
2060.26 203
2060.37 209
2060.47 214
2060.58 218
2060.68 221
2060.78 222
2060.89 222
2060.99 222
2061.10 223
2061.20 226
2061.30 230
2061.41 234
2061.51 237
2061.62 238
2061.72 237
2061.83 234
2061.93 229
2062.03 225
2062.14 223
2062.24 224
2062.35 228
2062.45 234
2062.55 240
2062.66 245
2062.76 248
2062.87 249
2062.97 247
2063.07 245
2063.18 242
2063.28 240
2063.39 239
2063.49 237
2063.60 235
2063.70 232
2063.80 228
2063.91 224
2064.01 221
2064.12 219
2064.22 219
2064.32 220
2064.43 221
2064.53 222
2064.64 221
2064.74 217
2064.85 211
2064.95 202
2065.05 193
2065.16 183
2065.26 175
2065.37 169
2065.47 166
2065.57 166
2065.68 169
2065.78 175
2065.89 182
2065.99 189
2066.10 195
2066.20 200
2066.30 204
2066.41 207
2066.51 209
2066.62 211
2066.72 214
2066.83 217
2066.93 220
2067.03 224
2067.14 226
2067.24 227
2067.35 227
2067.45 225
2067.56 223
2067.66 222
2067.76 221
2067.87 221
2067.97 221
2068.08 222
2068.18 222
2068.28 221
2068.39 219
2068.49 216
2068.60 213
2068.70 210
2068.81 208
2068.91 206
2069.01 204
2069.12 202
2069.22 200
2069.33 198
2069.43 196
2069.54 195
2069.64 194
2069.74 193
2069.85 193
2069.95 193
2070.06 194
2070.16 195
2070.27 195
2070.37 195
2070.47 196
2070.58 197
2070.68 200
2070.79 204
2070.89 210
2071.00 216
2071.10 224
2071.21 231
2071.31 237
2071.41 242
2071.52 244
2071.62 243
2071.73 241
2071.83 235
2071.94 229
2072.04 221
2072.14 215
2072.25 209
2072.35 204
2072.46 202
2072.56 201
2072.67 201
2072.77 201
2072.88 201
2072.98 201
2073.08 201
2073.19 200
2073.29 198
2073.40 197
2073.50 196
2073.61 195
2073.71 194
2073.81 191
2073.92 188
2074.02 184
2074.13 180
2074.23 177
2074.34 175
2074.44 177
2074.55 180
2074.65 186
2074.75 193
2074.86 199
2074.96 204
2075.07 207
2075.17 207
2075.28 205
2075.38 203
2075.49 200
2075.59 197
2075.69 195
2075.80 193
2075.90 191
2076.01 189
2076.11 188
2076.22 187
2076.32 188
2076.43 189
2076.53 192
2076.63 195
2076.74 200
2076.84 204
2076.95 209
2077.05 212
2077.16 213
2077.26 213
2077.37 210
2077.47 207
2077.57 202
2077.68 198
2077.78 194
2077.89 192
2077.99 191
2078.10 190
2078.20 191
2078.31 191
2078.41 191
2078.52 191
2078.62 192
2078.72 193
2078.83 197
2078.93 201
2079.04 206
2079.14 211
2079.25 216
2079.35 219
2079.46 220
2079.56 218
2079.67 214
2079.77 209
2079.87 204
2079.98 199
2080.08 195
2080.19 192
2080.29 191
2080.40 192
2080.50 194
2080.61 197
2080.71 201
2080.82 205
2080.92 208
2081.02 209
2081.13 209
2081.23 206
2081.34 202
2081.44 197
2081.55 191
2081.65 186
2081.76 183
2081.86 183
2081.97 185
2082.07 191
2082.18 198
2082.28 207
2082.38 216
2082.49 223
2082.59 227
2082.70 228
2082.80 226
2082.91 221
2083.01 214
2083.12 206
2083.22 199
2083.33 192
2083.43 186
2083.54 182
2083.64 179
2083.74 176
2083.85 174
2083.95 172
2084.06 171
2084.16 170
2084.27 171
2084.37 173
2084.48 176
2084.58 179
2084.69 183
2084.79 185
2084.90 187
2085.00 188
2085.11 187
2085.21 187
2085.32 187
2085.42 187
2085.52 188
2085.63 189
2085.73 190
2085.84 192
2085.94 194
2086.05 196
2086.15 198
2086.26 200
2086.36 201
2086.47 201
2086.57 200
2086.68 198
2086.78 195
2086.89 193
2086.99 192
2087.10 192
2087.20 193
2087.30 194
2087.41 195
2087.51 196
2087.62 195
2087.72 192
2087.83 189
2087.93 186
2088.04 184
2088.14 183
2088.25 183
2088.35 185
2088.46 187
2088.56 190
2088.67 192
2088.77 193
2088.88 193
2088.98 192
2089.09 190
2089.19 189
2089.30 188
2089.40 189
2089.50 192
2089.61 197
2089.71 203
2089.82 209
2089.92 215
2090.03 218
2090.13 219
2090.24 217
2090.34 214
2090.45 210
2090.55 208
2090.66 208
2090.76 209
2090.87 214
2090.97 220
2091.08 226
2091.18 231
2091.29 235
2091.39 236
2091.50 236
2091.60 234
2091.71 231
2091.81 228
2091.92 225
2092.02 222
2092.13 220
2092.23 218
2092.34 215
2092.44 211
2092.55 206
2092.65 201
2092.75 196
2092.86 191
2092.96 189
2093.07 189
2093.17 190
2093.28 193
2093.38 196
2093.49 200
2093.59 202
2093.70 204
2093.80 205
2093.91 206
2094.01 207
2094.12 209
2094.22 212
2094.33 216
2094.43 221
2094.54 225
2094.64 228
2094.75 230
2094.85 230
2094.96 228
2095.06 224
2095.17 218
2095.27 211
2095.38 203
2095.48 194
2095.59 186
2095.69 178
2095.80 172
2095.90 168
2096.01 167
2096.11 169
2096.22 174
2096.32 180
2096.43 187
2096.53 193
2096.64 197
2096.74 200
2096.85 201
2096.95 201
2097.06 202
2097.16 203
2097.27 205
2097.37 208
2097.48 212
2097.58 215
2097.69 217
2097.79 218
2097.90 217
2098.00 214
2098.11 210
2098.21 205
2098.32 200
2098.42 197
2098.53 196
2098.63 196
2098.74 199
2098.84 202
2098.95 206
2099.05 210
2099.16 213
2099.26 215
2099.37 215
2099.47 214
2099.58 213
2099.68 210
2099.79 208
2099.89 206
2100.00 205
2100.10 205
2100.21 206
2100.31 209
2100.42 211
2100.52 214
2100.63 214
2100.73 212
2100.84 208
2100.94 201
2101.05 193
2101.15 184
2101.26 177
2101.36 171
2101.47 168
2101.57 168
2101.68 170
2101.78 173
2101.89 176
2101.99 180
2102.10 183
2102.20 187
2102.31 191
2102.42 196
2102.52 201
2102.63 206
2102.73 210
2102.84 211
2102.94 211
2103.05 208
2103.15 204
2103.26 199
2103.36 195
2103.47 192
2103.57 190
2103.68 190
2103.78 191
2103.89 192
2103.99 194
2104.10 195
2104.20 197
2104.31 199
2104.41 201
2104.52 203
2104.62 206
2104.73 208
2104.83 210
2104.94 211
2105.04 211
2105.15 209
2105.25 207
2105.36 203
2105.46 199
2105.57 196
2105.68 193
2105.78 191
2105.89 189
2105.99 189
2106.10 188
2106.20 187
2106.31 186
2106.41 184
2106.52 181
2106.62 179
2106.73 178
2106.83 178
2106.94 179
2107.04 183
2107.15 187
2107.25 192
2107.36 198
2107.46 203
2107.57 208
2107.67 211
2107.78 213
2107.89 214
2107.99 215
2108.10 215
2108.20 216
2108.31 217
2108.41 219
2108.52 221
2108.62 223
2108.73 224
2108.83 224
2108.94 221
2109.04 217
2109.15 211
2109.25 205
2109.36 198
2109.46 193
2109.57 188
2109.67 185
2109.78 183
2109.89 182
2109.99 182
2110.10 183
2110.20 185
2110.31 186
2110.41 188
2110.52 189
2110.62 191
2110.73 194
2110.83 197
2110.94 201
2111.04 205
2111.15 209
2111.25 213
2111.36 215
2111.47 216
2111.57 215
2111.68 212
2111.78 208
2111.89 203
2111.99 198
2112.10 193
2112.20 189
2112.31 186
2112.41 184
2112.52 184
2112.62 187
2112.73 191
2112.84 199
2112.94 208
2113.05 219
2113.15 230
2113.26 239
2113.36 245
2113.47 248
2113.57 249
2113.68 247
2113.78 245
2113.89 244
2113.99 242
2114.10 241
2114.21 240
2114.31 238
2114.42 234
2114.52 228
2114.63 221
2114.73 214
2114.84 208
2114.94 203
2115.05 200
2115.15 198
2115.26 197
2115.37 197
2115.47 196
2115.58 193
2115.68 189
2115.79 184
2115.89 178
2116.00 172
2116.10 166
2116.21 163
2116.31 160
2116.42 160
2116.53 162
2116.63 166
2116.74 171
2116.84 178
2116.95 185
2117.05 193
2117.16 201
2117.26 208
2117.37 214
2117.47 218
2117.58 220
2117.69 218
2117.79 214
2117.90 208
2118.00 201
2118.11 194
2118.21 188
2118.32 182
2118.42 178
2118.53 175
2118.64 173
2118.74 171
2118.85 170
2118.95 170
2119.06 171
2119.16 174
2119.27 179
2119.37 185
2119.48 192
2119.59 200
2119.69 208
2119.80 216
2119.90 224
2120.01 230
2120.11 234
2120.22 236
2120.32 236
2120.43 234
2120.54 231
2120.64 229
2120.75 227
2120.85 226
2120.96 227
2121.06 229
2121.17 230
2121.27 231
2121.38 231
2121.49 229
2121.59 227
2121.70 223
2121.80 219
2121.91 214
2122.01 208
2122.12 202
2122.22 196
2122.33 190
2122.44 186
2122.54 183
2122.65 183
2122.75 184
2122.86 188
2122.96 193
2123.07 198
2123.18 202
2123.28 205
2123.39 207
2123.49 207
2123.60 207
2123.70 206
2123.81 206
2123.91 206
2124.02 207
2124.13 210
2124.23 213
2124.34 215
2124.44 216
2124.55 216
2124.65 215
2124.76 213
2124.87 211
2124.97 209
2125.08 208
2125.18 208
2125.29 209
2125.39 209
2125.50 208
2125.61 207
2125.71 204
2125.82 199
2125.92 194
2126.03 188
2126.13 183
2126.24 179
2126.35 176
2126.45 173
2126.56 171
2126.66 170
2126.77 168
2126.87 166
2126.98 164
2127.09 163
2127.19 161
2127.30 161
2127.40 161
2127.51 163
2127.61 166
2127.72 169
2127.83 172
2127.93 175
2128.04 178
2128.14 181
2128.25 185
2128.35 188
2128.46 191
2128.57 193
2128.67 194
2128.78 193
2128.88 191
2128.99 189
2129.10 187
2129.20 186
2129.31 188
2129.41 193
2129.52 199
2129.62 207
2129.73 216
2129.84 224
2129.94 231
2130.05 237
2130.15 241
2130.26 244
2130.36 244
2130.47 242
2130.58 238
2130.68 233
2130.79 226
2130.89 219
2131.00 212
2131.11 206
2131.21 201
2131.32 197
2131.42 195
2131.53 194
2131.64 194
2131.74 195
2131.85 196
2131.95 198
2132.06 200
2132.16 201
2132.27 201
2132.38 200
2132.48 198
2132.59 197
2132.69 197
2132.80 197
2132.91 199
2133.01 200
2133.12 200
2133.22 200
2133.33 197
2133.43 192
2133.54 186
2133.65 180
2133.75 174
2133.86 170
2133.96 167
2134.07 165
2134.18 164
2134.28 163
2134.39 163
2134.49 163
2134.60 164
2134.71 166
2134.81 168
2134.92 172
2135.02 175
2135.13 178
2135.24 180
2135.34 182
2135.45 183
2135.55 184
2135.66 186
2135.77 188
2135.87 192
2135.98 196
2136.08 202
2136.19 207
2136.30 213
2136.40 219
2136.51 225
2136.61 232
2136.72 240
2136.82 250
2136.93 260
2137.04 271
2137.14 279
2137.25 286
2137.35 289
2137.46 289
2137.57 286
2137.67 281
2137.78 274
2137.88 267
2137.99 260
2138.10 254
2138.20 248
2138.31 242
2138.41 236
2138.52 231
2138.63 226
2138.73 221
2138.84 217
2138.95 214
2139.05 213
2139.16 212
2139.26 211
2139.37 210
2139.48 208
2139.58 205
2139.69 202
2139.79 198
2139.90 195
2140.01 193
2140.11 194
2140.22 196
2140.32 200
2140.43 206
2140.54 212
2140.64 217
2140.75 220
2140.85 222
2140.96 222
2141.07 222
2141.17 220
2141.28 217
2141.38 215
2141.49 212
2141.60 209
2141.70 206
2141.81 203
2141.91 200
2142.02 198
2142.13 197
2142.23 196
2142.34 197
2142.45 197
2142.55 197
2142.66 196
2142.76 194
2142.87 192
2142.98 189
2143.08 187
2143.19 186
2143.29 187
2143.40 188
2143.51 190
2143.61 192
2143.72 192
2143.83 191
2143.93 187
2144.04 182
2144.14 177
2144.25 173
2144.36 171
2144.46 171
2144.57 173
2144.67 177
2144.78 181
2144.89 185
2144.99 189
2145.10 193
2145.21 197
2145.31 202
2145.42 206
2145.52 210
2145.63 213
2145.74 213
2145.84 210
2145.95 203
2146.06 195
2146.16 185
2146.27 176
2146.37 169
2146.48 164
2146.59 162
2146.69 164
2146.80 167
2146.90 171
2147.01 176
2147.12 181
2147.22 185
2147.33 188
2147.44 190
2147.54 191
2147.65 191
2147.75 190
2147.86 190
2147.97 189
2148.07 189
2148.18 190
2148.29 192
2148.39 194
2148.50 197
2148.60 200
2148.71 201
2148.82 202
2148.92 201
2149.03 199
2149.14 196
2149.24 192
2149.35 188
2149.46 185
2149.56 181
2149.67 179
2149.77 176
2149.88 175
2149.99 175
2150.09 175
2150.20 176
2150.31 178
2150.41 179
2150.52 180
2150.62 181
2150.73 181
2150.84 181
2150.94 179
2151.05 177
2151.16 175
2151.26 171
2151.37 166
2151.48 161
2151.58 156
2151.69 152
2151.79 149
2151.90 148
2152.01 150
2152.11 155
2152.22 161
2152.33 168
2152.43 175
2152.54 180
2152.65 183
2152.75 183
2152.86 182
2152.96 179
2153.07 177
2153.18 176
2153.28 175
2153.39 176
2153.50 178
2153.60 179
2153.71 179
2153.82 177
2153.92 175
2154.03 172
2154.13 169
2154.24 166
2154.35 165
2154.45 164
2154.56 165
2154.67 166
2154.77 168
2154.88 170
2154.99 174
2155.09 178
2155.20 184
2155.31 191
2155.41 199
2155.52 207
2155.62 213
2155.73 218
2155.84 222
2155.94 224
2156.05 225
2156.16 224
2156.26 221
2156.37 218
2156.48 214
2156.58 208
2156.69 202
2156.80 195
2156.90 188
2157.01 181
2157.12 175
2157.22 170
2157.33 167
2157.43 165
2157.54 165
2157.65 166
2157.75 169
2157.86 173
2157.97 178
2158.07 185
2158.18 192
2158.29 199
2158.39 206
2158.50 212
2158.61 217
2158.71 221
2158.82 223
2158.93 225
2159.03 226
2159.14 226
2159.25 226
2159.35 225
2159.46 225
2159.56 224
2159.67 223
2159.78 221
2159.88 220
2159.99 218
2160.10 217
2160.20 217
2160.31 217
2160.42 218
2160.52 218
2160.63 218
2160.74 218
2160.84 216
2160.95 214
2161.06 211
2161.16 206
2161.27 201
2161.38 195
2161.48 189
2161.59 184
2161.70 180
2161.80 178
2161.91 177
2162.02 179
2162.12 182
2162.23 187
2162.34 191
2162.44 195
2162.55 198
2162.66 199
2162.76 200
2162.87 199
2162.98 199
2163.08 200
2163.19 201
2163.30 203
2163.40 205
2163.51 206
2163.62 207
2163.72 206
2163.83 204
2163.94 201
2164.04 199
2164.15 197
2164.26 196
2164.36 198
2164.47 200
2164.58 204
2164.68 207
2164.79 211
2164.90 213
2165.00 214
2165.11 215
2165.22 214
2165.32 212
2165.43 210
2165.54 208
2165.64 205
2165.75 202
2165.86 198
2165.96 194
2166.07 190
2166.18 188
2166.28 187
2166.39 189
2166.50 192
2166.60 198
2166.71 204
2166.82 211
2166.92 216
2167.03 220
2167.14 222
2167.24 221
2167.35 219
2167.46 215
2167.56 211
2167.67 207
2167.78 203
2167.88 200
2167.99 196
2168.10 193
2168.20 188
2168.31 184
2168.42 179
2168.52 174
2168.63 171
2168.74 169
2168.84 168
2168.95 171
2169.06 174
2169.16 179
2169.27 185
2169.38 190
2169.48 194
2169.59 197
2169.70 199
2169.81 199
2169.91 199
2170.02 199
2170.13 199
2170.23 199
2170.34 198
2170.45 197
2170.55 195
2170.66 192
2170.77 188
2170.87 183
2170.98 179
2171.09 175
2171.19 172
2171.30 169
2171.41 168
2171.51 168
2171.62 168
2171.73 169
2171.83 171
2171.94 173
2172.05 177
2172.16 180
2172.26 184
2172.37 187
2172.48 191
2172.58 194
2172.69 197
2172.80 200
2172.90 203
2173.01 206
2173.12 209
2173.22 211
2173.33 213
2173.44 213
2173.54 213
2173.65 212
2173.76 211
2173.87 209
2173.97 207
2174.08 205
2174.19 203
2174.29 200
2174.40 196
2174.51 192
2174.61 188
2174.72 184
2174.83 180
2174.93 176
2175.04 172
2175.15 169
2175.26 166
2175.36 163
2175.47 161
2175.58 159
2175.68 158
2175.79 158
2175.90 158
2176.00 159
2176.11 160
2176.22 162
2176.32 164
2176.43 166
2176.54 167
2176.65 169
2176.75 171
2176.86 174
2176.97 176
2177.07 180
2177.18 184
2177.29 189
2177.39 194
2177.50 198
2177.61 203
2177.72 208
2177.82 212
2177.93 217
2178.04 222
2178.14 225
2178.25 227
2178.36 227
2178.46 224
2178.57 219
2178.68 213
2178.79 206
2178.89 198
2179.00 190
2179.11 183
2179.21 177
2179.32 172
2179.43 168
2179.53 168
2179.64 169
2179.75 173
2179.86 177
2179.96 182
2180.07 185
2180.18 187
2180.28 186
2180.39 184
2180.50 182
2180.60 181
2180.71 181
2180.82 183
2180.93 186
2181.03 189
2181.14 191
2181.25 192
2181.35 192
2181.46 191
2181.57 190
2181.68 189
2181.78 187
2181.89 186
2182.00 184
2182.10 182
2182.21 180
2182.32 179
2182.43 179
2182.53 181
2182.64 184
2182.75 187
2182.85 191
2182.96 193
2183.07 194
2183.18 193
2183.28 191
2183.39 188
2183.50 184
2183.60 181
2183.71 179
2183.82 178
2183.93 178
2184.03 180
2184.14 182
2184.25 184
2184.35 186
2184.46 189
2184.57 190
2184.68 192
2184.78 193
2184.89 193
2185.00 193
2185.10 193
2185.21 193
2185.32 193
2185.43 194
2185.53 195
2185.64 196
2185.75 197
2185.85 198
2185.96 198
2186.07 197
2186.18 194
2186.28 192
2186.39 188
2186.50 185
2186.60 182
2186.71 180
2186.82 178
2186.93 176
2187.03 174
2187.14 171
2187.25 168
2187.35 165
2187.46 162
2187.57 160
2187.68 158
2187.78 158
2187.89 159
2188.00 160
2188.11 162
2188.21 164
2188.32 165
2188.43 166
2188.53 166
2188.64 166
2188.75 166
2188.86 166
2188.96 166
2189.07 167
2189.18 168
2189.29 171
2189.39 174
2189.50 177
2189.61 180
2189.71 182
2189.82 183
2189.93 183
2190.04 182
2190.14 179
2190.25 176
2190.36 171
2190.47 166
2190.57 162
2190.68 159
2190.79 158
2190.89 158
2191.00 161
2191.11 166
2191.22 171
2191.32 177
2191.43 182
2191.54 187
2191.65 192
2191.75 196
2191.86 200
2191.97 203
2192.08 207
2192.18 211
2192.29 215
2192.40 218
2192.50 222
2192.61 226
2192.72 230
2192.83 233
2192.93 236
2193.04 238
2193.15 239
2193.26 238
2193.36 236
2193.47 231
2193.58 225
2193.69 216
2193.79 207
2193.90 196
2194.01 187
2194.12 180
2194.22 176
2194.33 175
2194.44 177
2194.55 182
2194.65 188
2194.76 193
2194.87 198
2194.97 201
2195.08 202
2195.19 202
2195.30 203
2195.40 204
2195.51 207
2195.62 212
2195.73 217
2195.83 223
2195.94 230
2196.05 234
2196.16 237
2196.26 238
2196.37 236
2196.48 233
2196.59 230
2196.69 227
2196.80 224
2196.91 223
2197.02 222
2197.12 221
2197.23 220
2197.34 217
2197.45 214
2197.55 210
2197.66 205
2197.77 200
2197.88 196
2197.98 191
2198.09 187
2198.20 182
2198.31 177
2198.41 173
2198.52 169
2198.63 167
2198.74 166
2198.84 166
2198.95 167
2199.06 168
2199.17 169
2199.27 168
2199.38 167
2199.49 163
2199.60 159
2199.70 153
2199.81 148
2199.92 143
2200.03 141
2200.13 141
2200.24 144
2200.35 150
2200.46 158
2200.56 167
2200.67 175
2200.78 182
2200.89 187
2200.99 189
2201.10 190
2201.21 187
2201.32 184
2201.42 179
2201.53 174
2201.64 168
2201.75 163
2201.85 160
2201.96 158
2202.07 158
2202.18 160
2202.28 163
2202.39 167
2202.50 171
2202.61 176
2202.72 179
2202.82 181
2202.93 182
2203.04 181
2203.15 179
2203.25 175
2203.36 172
2203.47 168
2203.58 165
2203.68 163
2203.79 162
2203.90 161
2204.01 162
2204.11 162
2204.22 163
2204.33 163
2204.44 162
2204.54 161
2204.65 160
2204.76 159
2204.87 157
2204.98 156
2205.08 156
2205.19 156
2205.30 156
2205.41 155
2205.51 155
2205.62 153
2205.73 151
2205.84 148
2205.94 146
2206.05 145
2206.16 145
2206.27 147
2206.38 151
2206.48 156
2206.59 161
2206.70 166
2206.81 170
2206.91 173
2207.02 174
2207.13 175
2207.24 177
2207.34 179
2207.45 182
2207.56 185
2207.67 188
2207.78 190
2207.88 193
2207.99 195
2208.10 199
2208.21 204
2208.31 210
2208.42 218
2208.53 226
2208.64 233
2208.75 237
2208.85 238
2208.96 235
2209.07 231
2209.18 225
2209.28 219
2209.39 213
2209.50 209
2209.61 205
2209.71 203
2209.82 202
2209.93 201
2210.04 201
2210.15 201
2210.25 200
2210.36 199
2210.47 196
2210.58 193
2210.69 188
2210.79 182
2210.90 176
2211.01 170
2211.12 166
2211.22 163
2211.33 162
2211.44 165
2211.55 170
2211.66 178
2211.76 187
2211.87 197
2211.98 206
2212.09 212
2212.19 216
2212.30 218
2212.41 217
2212.52 215
2212.63 213
2212.73 212
2212.84 211
2212.95 212
2213.06 213
2213.17 215
2213.27 215
2213.38 215
2213.49 213
2213.60 210
2213.70 206
2213.81 202
2213.92 198
2214.03 196
2214.14 194
2214.24 193
2214.35 191
2214.46 190
2214.57 187
2214.68 184
2214.78 181
2214.89 177
2215.00 173
2215.11 168
2215.21 164
2215.32 161
2215.43 158
2215.54 156
2215.65 155
2215.75 157
2215.86 159
2215.97 163
2216.08 167
2216.19 171
2216.29 172
2216.40 172
2216.51 170
2216.62 166
2216.73 162
2216.83 159
2216.94 157
2217.05 158
2217.16 159
2217.27 162
2217.37 163
2217.48 164
2217.59 163
2217.70 160
2217.81 156
2217.91 153
2218.02 150
2218.13 149
2218.24 149
2218.35 150
2218.45 152
2218.56 155
2218.67 158
2218.78 161
2218.89 163
2218.99 164
2219.10 162
2219.21 160
2219.32 155
2219.43 150
2219.53 146
2219.64 144
2219.75 144
2219.86 147
2219.97 152
2220.07 159
2220.18 165
2220.29 171
2220.40 175
2220.51 177
2220.61 177
2220.72 175
2220.83 173
2220.94 171
2221.05 169
2221.15 168
2221.26 169
2221.37 171
2221.48 174
2221.59 177
2221.69 179
2221.80 181
2221.91 182
2222.02 182
2222.13 181
2222.23 180
2222.34 180
2222.45 181
2222.56 182
2222.67 184
2222.77 186
2222.88 188
2222.99 190
2223.10 191
2223.21 192
2223.32 193
2223.42 193
2223.53 192
2223.64 191
2223.75 189
2223.86 189
2223.96 189
2224.07 191
2224.18 193
2224.29 197
2224.40 200
2224.50 203
2224.61 204
2224.72 205
2224.83 206
2224.94 208
2225.05 210
2225.15 214
2225.26 217
2225.37 220
2225.48 222
2225.59 222
2225.69 221
2225.80 219
2225.91 218
2226.02 217
2226.13 217
2226.24 218
2226.34 218
2226.45 219
2226.56 218
2226.67 216
2226.78 212
2226.88 207
2226.99 202
2227.10 197
2227.21 194
2227.32 192
2227.43 193
2227.53 194
2227.64 196
2227.75 199
2227.86 201
2227.97 202
2228.07 203
2228.18 203
2228.29 202
2228.40 202
2228.51 201
2228.62 200
2228.72 199
2228.83 199
2228.94 198
2229.05 199
2229.16 200
2229.27 202
2229.37 203
2229.48 205
2229.59 205
2229.70 204
2229.81 203
2229.91 201
2230.02 199
2230.13 198
2230.24 200
2230.35 203
2230.46 208
2230.56 215
2230.67 221
2230.78 227
2230.89 231
2231.00 235
2231.11 237
2231.21 238
2231.32 238
2231.43 237
2231.54 234
2231.65 229
2231.76 222
2231.86 215
2231.97 206
2232.08 197
2232.19 190
2232.30 183
2232.41 178
2232.51 175
2232.62 174
2232.73 174
2232.84 175
2232.95 179
2233.06 183
2233.16 188
2233.27 195
2233.38 202
2233.49 209
2233.60 215
2233.71 221
2233.81 225
2233.92 228
2234.03 229
2234.14 228
2234.25 225
2234.36 221
2234.46 215
2234.57 209
2234.68 204
2234.79 199
2234.90 194
2235.01 191
2235.11 188
2235.22 186
2235.33 183
2235.44 181
2235.55 178
2235.66 176
2235.76 175
2235.87 174
2235.98 173
2236.09 172
2236.20 170
2236.31 166
2236.42 163
2236.52 159
2236.63 157
2236.74 156
2236.85 158
2236.96 162
2237.07 168
2237.17 175
2237.28 181
2237.39 186
2237.50 189
2237.61 191
2237.72 190
2237.83 189
2237.93 186
2238.04 183
2238.15 182
2238.26 181
2238.37 183
2238.48 187
2238.58 193
2238.69 199
2238.80 205
2238.91 210
2239.02 213
2239.13 213
2239.24 210
2239.34 205
2239.45 198
2239.56 192
2239.67 186
2239.78 184
2239.89 184
2239.99 186
2240.10 191
2240.21 196
2240.32 201
2240.43 204
2240.54 206
2240.65 204
2240.75 201
2240.86 196
2240.97 191
2241.08 187
2241.19 186
2241.30 187
2241.41 190
2241.51 193
2241.62 197
2241.73 200
2241.84 201
2241.95 201
2242.06 199
2242.17 196
2242.27 194
2242.38 192
2242.49 191
2242.60 190
2242.71 189
2242.82 189
2242.93 187
2243.03 185
2243.14 182
2243.25 180
2243.36 177
2243.47 176
2243.58 175
2243.69 175
2243.79 175
2243.90 174
2244.01 172
2244.12 170
2244.23 167
2244.34 163
2244.45 161
2244.55 159
2244.66 159
2244.77 160
2244.88 163
2244.99 167
2245.10 171
2245.21 174
2245.31 177
2245.42 178
2245.53 177
2245.64 174
2245.75 170
2245.86 166
2245.97 162
2246.08 159
2246.18 158
2246.29 159
2246.40 162
2246.51 166
2246.62 172
2246.73 178
2246.84 185
2246.94 190
2247.05 193
2247.16 194
2247.27 193
2247.38 189
2247.49 185
2247.60 179
2247.71 174
2247.81 169
2247.92 164
2248.03 161
2248.14 157
2248.25 155
2248.36 153
2248.47 151
2248.58 151
2248.68 150
2248.79 150
2248.90 150
2249.01 151
2249.12 153
2249.23 156
2249.34 160
2249.45 164
2249.55 168
2249.66 172
2249.77 173
2249.88 173
2249.99 170
2250.10 167
2250.21 162
2250.32 158
2250.42 156
2250.53 155
2250.64 156
2250.75 160
2250.86 164
2250.97 170
2251.08 176
2251.19 181
2251.29 185
2251.40 188
2251.51 190
2251.62 191
2251.73 191
2251.84 189
2251.95 187
2252.06 184
2252.16 181
2252.27 178
2252.38 175
2252.49 175
2252.60 176
2252.71 180
2252.82 185
2252.93 191
2253.03 198
2253.14 203
2253.25 206
2253.36 208
2253.47 209
2253.58 209
2253.69 210
2253.80 212
2253.91 214
2254.01 217
2254.12 219
2254.23 220
2254.34 219
2254.45 215
2254.56 211
2254.67 205
2254.78 199
2254.89 195
2254.99 193
2255.10 194
2255.21 197
2255.32 201
2255.43 205
2255.54 208
2255.65 210
2255.76 209
2255.87 206
2255.97 202
2256.08 198
2256.19 194
2256.30 192
2256.41 191
2256.52 192
2256.63 194
2256.74 196
2256.85 199
2256.95 201
2257.06 202
2257.17 201
2257.28 200
2257.39 196
2257.50 191
2257.61 185
2257.72 180
2257.83 175
2257.93 173
2258.04 173
2258.15 176
2258.26 181
2258.37 187
2258.48 193
2258.59 198
2258.70 201
2258.81 203
2258.92 202
2259.02 200
2259.13 197
2259.24 194
2259.35 189
2259.46 185
2259.57 181
2259.68 179
2259.79 178
2259.90 180
2260.01 182
2260.11 185
2260.22 187
2260.33 188
2260.44 187
2260.55 184
2260.66 179
2260.77 174
2260.88 168
2260.99 162
2261.10 157
2261.20 153
2261.31 151
2261.42 150
2261.53 152
2261.64 155
2261.75 159
2261.86 165
2261.97 171
2262.08 177
2262.19 182
2262.29 186
2262.40 189
2262.51 190
2262.62 190
2262.73 188
2262.84 186
2262.95 182
2263.06 177
2263.17 173
2263.28 169
2263.39 166
2263.49 167
2263.60 169
2263.71 174
2263.82 179
2263.93 185
2264.04 190
2264.15 192
2264.26 192
2264.37 191
2264.48 187
2264.59 183
2264.69 179
2264.80 177
2264.91 175
2265.02 176
2265.13 179
2265.24 182
2265.35 187
2265.46 192
2265.57 196
2265.68 200
2265.79 202
2265.89 203
2266.00 202
2266.11 201
2266.22 200
2266.33 198
2266.44 195
2266.55 192
2266.66 189
2266.77 185
2266.88 181
2266.99 177
2267.10 173
2267.20 171
2267.31 171
2267.42 172
2267.53 174
2267.64 178
2267.75 181
2267.86 184
2267.97 185
2268.08 185
2268.19 184
2268.30 182
2268.41 180
2268.51 177
2268.62 175
2268.73 173
2268.84 171
2268.95 169
2269.06 167
2269.17 164
2269.28 160
2269.39 156
2269.50 152
2269.61 148
2269.72 146
2269.83 145
2269.93 146
2270.04 149
2270.15 152
2270.26 156
2270.37 159
2270.48 162
2270.59 165
2270.70 168
2270.81 171
2270.92 173
2271.03 175
2271.14 176
2271.25 175
2271.35 173
2271.46 169
2271.57 163
2271.68 158
2271.79 154
2271.90 151
2272.01 150
2272.12 151
2272.23 153
2272.34 155
2272.45 157
2272.56 158
2272.67 157
2272.78 156
2272.88 154
2272.99 154
2273.10 156
2273.21 161
2273.32 169
2273.43 180
2273.54 193
2273.65 206
2273.76 219
2273.87 227
2273.98 232
2274.09 231
2274.20 226
2274.31 218
2274.42 208
2274.52 198
2274.63 191
2274.74 187
2274.85 186
2274.96 187
2275.07 190
2275.18 192
2275.29 193
2275.40 192
2275.51 189
2275.62 184
2275.73 178
2275.84 173
2275.95 167
2276.06 163
2276.17 160
2276.27 159
2276.38 159
2276.49 161
2276.60 164
2276.71 169
2276.82 173
2276.93 178
2277.04 180
2277.15 181
2277.26 180
2277.37 178
2277.48 175
2277.59 174
2277.70 174
2277.81 177
2277.92 182
2278.02 187
2278.13 193
2278.24 196
2278.35 198
2278.46 198
2278.57 196
2278.68 195
2278.79 194
2278.90 194
2279.01 194
2279.12 195
2279.23 195
2279.34 193
2279.45 191
2279.56 187
2279.67 184
2279.78 180
2279.89 176
2280.00 174
2280.10 172
2280.21 171
2280.32 170
2280.43 168
2280.54 167
2280.65 165
2280.76 164
2280.87 163
2280.98 163
2281.09 164
2281.20 166
2281.31 168
2281.42 171
2281.53 173
2281.64 176
2281.75 180
2281.86 185
2281.97 192
2282.08 199
2282.19 207
2282.29 215
2282.40 220
2282.51 224
2282.62 226
2282.73 226
2282.84 225
2282.95 223
2283.06 221
2283.17 220
2283.28 218
2283.39 216
2283.50 215
2283.61 214
2283.72 214
2283.83 214
2283.94 216
2284.05 218
2284.16 220
2284.27 220
2284.38 218
2284.49 213
2284.60 205
2284.70 196
2284.81 187
2284.92 180
2285.03 176
2285.14 176
2285.25 179
2285.36 184
2285.47 190
2285.58 193
2285.69 195
2285.80 194
2285.91 192
2286.02 191
2286.13 191
2286.24 194
2286.35 199
2286.46 205
2286.57 212
2286.68 217
2286.79 221
2286.90 223
2287.01 223
2287.12 223
2287.23 222
2287.34 222
2287.45 222
2287.56 222
2287.66 222
2287.77 223
2287.88 223
2287.99 224
2288.10 224
2288.21 223
2288.32 223
2288.43 221
2288.54 218
2288.65 214
2288.76 209
2288.87 203
2288.98 197
2289.09 191
2289.20 185
2289.31 179
2289.42 173
2289.53 168
2289.64 163
2289.75 159
2289.86 155
2289.97 154
2290.08 153
2290.19 154
2290.30 156
2290.41 159
2290.52 162
2290.63 164
2290.74 166
2290.85 167
2290.96 167
2291.07 166
2291.18 165
2291.28 165
2291.39 166
2291.50 169
2291.61 173
2291.72 179
2291.83 185
2291.94 190
2292.05 193
2292.16 194
2292.27 191
2292.38 185
2292.49 178
2292.60 169
2292.71 162
2292.82 157
2292.93 156
2293.04 158
2293.15 164
2293.26 173
2293.37 184
2293.48 194
2293.59 203
2293.70 210
2293.81 214
2293.92 215
2294.03 215
2294.14 214
2294.25 213
2294.36 213
2294.47 212
2294.58 211
2294.69 209
2294.80 204
2294.91 199
2295.02 192
2295.13 187
2295.24 183
2295.35 183
2295.46 186
2295.57 191
2295.68 198
2295.79 205
2295.90 209
2296.01 211
2296.12 210
2296.23 207
2296.34 203
2296.45 199
2296.56 196
2296.67 194
2296.78 193
2296.89 192
2297.00 192
2297.11 191
2297.22 191
2297.33 191
2297.43 192
2297.54 195
2297.65 200
2297.76 207
2297.87 214
2297.98 223
2298.09 231
2298.20 237
2298.31 240
2298.42 240
2298.53 236
2298.64 229
2298.75 220
2298.86 208
2298.97 196
2299.08 184
2299.19 173
2299.30 163
2299.41 154
2299.52 148
2299.63 143
2299.74 141
2299.85 140
2299.96 141
2300.07 143
2300.18 147
2300.29 152
2300.40 157
2300.51 161
2300.62 165
2300.73 168
2300.84 170
2300.95 172
2301.06 174
2301.17 176
2301.28 178
2301.39 180
2301.50 182
2301.61 184
2301.72 185
2301.83 184
2301.94 182
2302.05 178
2302.16 174
2302.27 169
2302.38 165
2302.49 162
2302.60 161
2302.71 162
2302.82 164
2302.93 168
2303.04 172
2303.15 177
2303.26 181
2303.37 184
2303.48 186
2303.59 188
2303.70 188
2303.81 188
2303.92 188
2304.03 189
2304.14 189
2304.25 190
2304.36 190
2304.47 189
2304.58 189
2304.69 188
2304.80 189
2304.91 190
2305.02 192
2305.13 195
2305.24 199
2305.35 202
2305.46 205
2305.57 205
2305.68 205
2305.79 203
2305.90 200
2306.01 197
2306.12 195
2306.23 192
2306.34 190
2306.46 189
2306.57 187
2306.68 186
2306.79 185
2306.90 184
2307.01 183
2307.12 181
2307.23 180
2307.34 178
2307.45 177
2307.56 176
2307.67 175
2307.78 175
2307.89 175
2308.00 175
2308.11 174
2308.22 172
2308.33 169
2308.44 166
2308.55 163
2308.66 161
2308.77 159
2308.88 158
2308.99 158
2309.10 158
2309.21 159
2309.32 159
2309.43 159
2309.54 159
2309.65 158
2309.76 156
2309.87 154
2309.98 152
2310.09 151
2310.20 152
2310.31 154
2310.42 157
2310.53 161
2310.64 166
2310.75 171
2310.86 175
2310.97 179
2311.08 182
2311.19 184
2311.30 185
2311.41 186
2311.52 187
2311.63 189
2311.74 191
2311.85 194
2311.96 197
2312.07 200
2312.18 202
2312.29 204
2312.40 204
2312.52 204
2312.63 204
2312.74 203
2312.85 203
2312.96 204
2313.07 204
2313.18 204
2313.29 205
2313.40 206
2313.51 207
2313.62 211
2313.73 215
2313.84 221
2313.95 228
2314.06 235
2314.17 240
2314.28 242
2314.39 242
2314.50 240
2314.61 236
2314.72 231
2314.83 225
2314.94 220
2315.05 215
2315.16 211
2315.27 208
2315.38 204
2315.49 201
2315.60 197
2315.71 193
2315.82 188
2315.93 183
2316.04 178
2316.15 172
2316.27 167
2316.38 163
2316.49 162
2316.60 162
2316.71 166
2316.82 171
2316.93 177
2317.04 184
2317.15 190
2317.26 195
2317.37 197
2317.48 198
2317.59 197
2317.70 194
2317.81 191
2317.92 188
2318.03 185
2318.14 181
2318.25 178
2318.36 175
2318.47 173
2318.58 172
2318.69 171
2318.80 170
2318.91 170
2319.02 171
2319.13 171
2319.25 173
2319.36 176
2319.47 181
2319.58 188
2319.69 196
2319.80 205
2319.91 214
2320.02 220
2320.13 225
2320.24 227
2320.35 226
2320.46 224
2320.57 222
2320.68 220
2320.79 218
2320.90 218
2321.01 219
2321.12 219
2321.23 220
2321.34 220
2321.45 220
2321.56 219
2321.68 217
2321.79 214
2321.90 210
2322.01 206
2322.12 202
2322.23 198
2322.34 196
2322.45 195
2322.56 196
2322.67 198
2322.78 200
2322.89 202
2323.00 202
2323.11 200
2323.22 196
2323.33 190
2323.44 184
2323.55 179
2323.66 175
2323.77 172
2323.89 172
2324.00 173
2324.11 176
2324.22 179
2324.33 182
2324.44 184
2324.55 185
2324.66 185
2324.77 184
2324.88 183
2324.99 182
2325.10 183
2325.21 186
2325.32 191
2325.43 198
2325.54 206
2325.65 215
2325.76 223
2325.87 230
2325.99 235
2326.10 238
2326.21 239
2326.32 237
2326.43 234
2326.54 227
2326.65 219
2326.76 210
2326.87 200
2326.98 190
2327.09 181
2327.20 174
2327.31 168
2327.42 163
2327.53 160
2327.64 156
2327.76 153
2327.87 150
2327.98 147
2328.09 145
2328.20 145
2328.31 146
2328.42 148
2328.53 150
2328.64 152
2328.75 153
2328.86 154
2328.97 155
2329.08 156
2329.19 156
2329.30 156
2329.41 156
2329.53 156
2329.64 155
2329.75 154
2329.86 153
2329.97 154
2330.08 156
2330.19 160
2330.30 165
2330.41 171
2330.52 176
2330.63 180
2330.74 182
2330.85 181
2330.96 178
2331.07 174
2331.19 169
2331.30 165
2331.41 163
2331.52 163
2331.63 166
2331.74 171
2331.85 177
2331.96 183
2332.07 187
2332.18 189
2332.29 189
2332.40 187
2332.51 183
2332.62 178
2332.74 172
2332.85 167
2332.96 163
2333.07 159
2333.18 157
2333.29 156
2333.40 156
2333.51 157
2333.62 161
2333.73 165
2333.84 171
2333.95 177
2334.06 182
2334.18 187
2334.29 190
2334.40 192
2334.51 192
2334.62 191
2334.73 189
2334.84 187
2334.95 185
2335.06 182
2335.17 180
2335.28 176
2335.39 171
2335.50 166
2335.62 160
2335.73 154
2335.84 150
2335.95 149
2336.06 149
2336.17 152
2336.28 156
2336.39 161
2336.50 165
2336.61 170
2336.72 175
2336.83 180
2336.95 186
2337.06 192
2337.17 198
2337.28 203
2337.39 207
2337.50 208
2337.61 206
2337.72 203
2337.83 198
2337.94 192
2338.05 188
2338.16 186
2338.28 186
2338.39 187
2338.50 191
2338.61 194
2338.72 198
2338.83 200
2338.94 200
2339.05 199
2339.16 196
2339.27 192
2339.38 187
2339.50 182
2339.61 176
2339.72 171
2339.83 166
2339.94 162
2340.05 160
2340.16 159
2340.27 159
2340.38 162
2340.49 166
2340.60 172
2340.72 178
2340.83 184
2340.94 189
2341.05 193
2341.16 195
2341.27 195
2341.38 194
2341.49 191
2341.60 187
2341.71 182
2341.82 177
2341.94 171
2342.05 166
2342.16 161
2342.27 157
2342.38 154
2342.49 153
2342.60 154
2342.71 157
2342.82 162
2342.93 167
2343.05 172
2343.16 175
2343.27 177
2343.38 177
2343.49 175
2343.60 174
2343.71 175
2343.82 177
2343.93 181
2344.04 186
2344.16 192
2344.27 198
2344.38 202
2344.49 204
2344.60 204
2344.71 202
2344.82 199
2344.93 195
2345.04 190
2345.15 184
2345.27 178
2345.38 171
2345.49 164
2345.60 158
2345.71 152
2345.82 148
2345.93 146
2346.04 145
2346.15 145
2346.26 147
2346.38 150
2346.49 154
2346.60 160
2346.71 167
2346.82 175
2346.93 183
2347.04 191
2347.15 198
2347.26 202
2347.38 204
2347.49 204
2347.60 201
2347.71 198
2347.82 194
2347.93 190
2348.04 186
2348.15 182
2348.26 177
2348.38 172
2348.49 166
2348.60 160
2348.71 154
2348.82 149
2348.93 146
2349.04 146
2349.15 148
2349.26 152
2349.38 156
2349.49 161
2349.60 164
2349.71 167
2349.82 168
2349.93 168
2350.04 168
2350.15 168
2350.26 168
2350.38 170
2350.49 173
2350.60 178
2350.71 183
2350.82 189
2350.93 194
2351.04 199
2351.15 202
2351.26 204
2351.38 204
2351.49 203
2351.60 200
2351.71 198
2351.82 195
2351.93 193
2352.04 191
2352.15 189
2352.27 187
2352.38 185
2352.49 181
2352.60 177
2352.71 173
2352.82 169
2352.93 166
2353.04 164
2353.16 164
2353.27 165
2353.38 167
2353.49 168
2353.60 169
2353.71 170
2353.82 169
2353.93 168
2354.05 165
2354.16 162
2354.27 159
2354.38 156
2354.49 153
2354.60 150
2354.71 149
2354.82 149
2354.94 150
2355.05 152
2355.16 156
2355.27 159
2355.38 162
2355.49 164
2355.60 165
2355.71 164
2355.83 162
2355.94 160
2356.05 158
2356.16 158
2356.27 159
2356.38 161
2356.49 166
2356.60 172
2356.72 179
2356.83 187
2356.94 194
2357.05 199
2357.16 203
2357.27 204
2357.38 203
2357.49 200
2357.61 195
2357.72 191
2357.83 187
2357.94 185
2358.05 184
2358.16 184
2358.27 185
2358.39 185
2358.50 184
2358.61 182
2358.72 180
2358.83 179
2358.94 179
2359.05 181
2359.17 183
2359.28 186
2359.39 188
2359.50 190
2359.61 190
2359.72 188
2359.83 187
2359.94 186
2360.06 187
2360.17 189
2360.28 192
2360.39 197
2360.50 201
2360.61 204
2360.72 205
2360.84 203
2360.95 199
2361.06 193
2361.17 185
2361.28 176
2361.39 168
2361.50 162
2361.62 158
2361.73 156
2361.84 157
2361.95 161
2362.06 166
2362.17 173
2362.28 181
2362.40 188
2362.51 193
2362.62 198
2362.73 201
2362.84 203
2362.95 204
2363.06 204
2363.18 204
2363.29 203
2363.40 202
2363.51 199
2363.62 195
2363.73 190
2363.84 185
2363.96 178
2364.07 172
2364.18 166
2364.29 160
2364.40 156
2364.51 152
2364.62 149
2364.74 148
2364.85 147
2364.96 147
2365.07 148
2365.18 148
2365.29 149
2365.41 149
2365.52 149
2365.63 150
2365.74 152
2365.85 155
2365.96 159
2366.07 165
2366.19 171
2366.30 175
2366.41 178
2366.52 178
2366.63 176
2366.74 171
2366.86 167
2366.97 162
2367.08 159
2367.19 158
2367.30 158
2367.41 159
2367.52 161
2367.64 163
2367.75 166
2367.86 170
2367.97 173
2368.08 177
2368.19 181
2368.31 183
2368.42 185
2368.53 184
2368.64 183
2368.75 181
2368.86 179
2368.97 179
2369.09 179
2369.20 181
2369.31 183
2369.42 184
2369.53 183
2369.64 181
2369.76 176
2369.87 169
2369.98 163
2370.09 157
2370.20 155
2370.31 156
2370.43 160
2370.54 167
2370.65 175
2370.76 184
2370.87 191
2370.98 196
2371.10 199
2371.21 201
2371.32 203
2371.43 205
2371.54 207
2371.65 211
2371.77 214
2371.88 218
2371.99 220
2372.10 221
2372.21 220
2372.32 218
2372.44 215
2372.55 212
2372.66 209
2372.77 206
2372.88 203
2372.99 199
2373.11 195
2373.22 191
2373.33 187
2373.44 183
2373.55 179
2373.66 175
2373.78 173
2373.89 172
2374.00 172
2374.11 172
2374.22 174
2374.33 175
2374.45 177
2374.56 178
2374.67 179
2374.78 179
2374.89 179
2375.00 179
2375.12 178
2375.23 177
2375.34 175
2375.45 173
2375.56 171
2375.68 168
2375.79 164
2375.90 160
2376.01 156
2376.12 152
2376.23 148
2376.35 146
2376.46 146
2376.57 147
2376.68 149
2376.79 152
2376.90 157
2377.02 161
2377.13 165
2377.24 168
2377.35 169
2377.46 169
2377.58 166
2377.69 162
2377.80 157
2377.91 151
2378.02 145
2378.13 139
2378.25 133
2378.36 128
2378.47 124
2378.58 122
2378.69 122
2378.81 124
2378.92 128
2379.03 135
2379.14 142
2379.25 150
2379.36 158
2379.48 163
2379.59 166
2379.70 167
2379.81 166
2379.92 164
2380.04 161
2380.15 159
2380.26 157
2380.37 154
2380.48 152
2380.59 150
2380.71 147
2380.82 145
2380.93 144
2381.04 144
2381.15 145
2381.27 148
2381.38 152
2381.49 157
2381.60 162
2381.71 166
2381.83 170
2381.94 173
2382.05 175
2382.16 177
2382.27 178
2382.39 180
2382.50 182
2382.61 186
2382.72 190
2382.83 195
2382.94 200
2383.06 205
2383.17 210
2383.28 213
2383.39 216
2383.50 217
2383.62 217
2383.73 215
2383.84 212
2383.95 208
2384.06 204
2384.18 199
2384.29 195
2384.40 190
2384.51 186
2384.62 181
2384.74 177
2384.85 172
2384.96 169
2385.07 167
2385.18 167
2385.30 169
2385.41 173
2385.52 178
2385.63 183
2385.74 187
2385.86 189
2385.97 189
2386.08 187
2386.19 183
2386.30 179
2386.42 175
2386.53 170
2386.64 167
2386.75 164
2386.86 162
2386.98 161
2387.09 161
2387.20 161
2387.31 162
2387.42 161
2387.54 160
2387.65 159
2387.76 157
2387.87 154
2387.98 152
2388.10 149
2388.21 147
2388.32 145
2388.43 144
2388.54 145
2388.66 147
2388.77 151
2388.88 156
2388.99 162
2389.10 167
2389.22 171
2389.33 173
2389.44 173
2389.55 171
2389.66 167
2389.78 164
2389.89 160
2390.00 158
2390.11 156
2390.23 156
2390.34 155
2390.45 156
2390.56 155
2390.67 155
2390.79 153
2390.90 151
2391.01 149
2391.12 147
2391.23 146
2391.35 147
2391.46 150
2391.57 156
2391.68 163
2391.79 170
2391.91 177
2392.02 181
2392.13 184
2392.24 185
2392.36 185
2392.47 184
2392.58 185
2392.69 188
2392.80 192
2392.92 197
2393.03 203
2393.14 209
2393.25 214
2393.36 217
2393.48 219
2393.59 220
2393.70 220
2393.81 218
2393.93 215
2394.04 212
2394.15 207
2394.26 202
2394.37 197
2394.49 192
2394.60 188
2394.71 185
2394.82 184
2394.94 184
2395.05 185
2395.16 185
2395.27 184
2395.38 182
2395.50 178
2395.61 175
2395.72 172
2395.83 170
2395.95 168
2396.06 168
2396.17 168
2396.28 168
2396.39 168
2396.51 167
2396.62 167
2396.73 168
2396.84 172
2396.96 178
2397.07 186
2397.18 195
2397.29 204
2397.40 211
2397.52 215
2397.63 215
2397.74 212
2397.85 205
2397.97 196
2398.08 187
2398.19 179
2398.30 173
2398.41 169
2398.53 169
2398.64 172
2398.75 177
2398.86 183
2398.98 191
2399.09 198
2399.20 205
2399.31 210
2399.43 214
2399.54 217
2399.65 219
2399.76 219
2399.87 219
2399.99 217
2400.10 215
2400.21 212
2400.32 209
2400.44 206
2400.55 203
2400.66 202
2400.77 201
2400.89 201
2401.00 203
2401.11 205
2401.22 208
2401.34 213
2401.45 218
2401.56 223
2401.67 228
2401.78 232
2401.90 233
2402.01 232
2402.12 228
2402.23 220
2402.35 211
2402.46 200
2402.57 189
2402.68 178
2402.80 168
2402.91 160
2403.02 153
2403.13 148
2403.25 143
2403.36 140
2403.47 138
2403.58 138
2403.70 139
2403.81 141
2403.92 144
2404.03 148
2404.14 152
2404.26 155
2404.37 157
2404.48 159
2404.59 161
2404.71 162
2404.82 163
2404.93 165
2405.04 168
2405.16 171
2405.27 175
2405.38 178
2405.49 182
2405.61 183
2405.72 183
2405.83 181
2405.94 178
2406.06 173
2406.17 168
2406.28 163
2406.39 160
2406.51 159
2406.62 160
2406.73 164
2406.84 169
2406.96 176
2407.07 185
2407.18 193
2407.29 202
2407.41 210
2407.52 218
2407.63 224
2407.74 228
2407.86 230
2407.97 231
2408.08 229
2408.19 226
2408.31 221
2408.42 216
2408.53 210
2408.64 203
2408.76 196
2408.87 189
2408.98 183
2409.09 177
2409.21 172
2409.32 169
2409.43 168
2409.54 169
2409.66 171
2409.77 173
2409.88 174
2409.99 175
2410.11 174
2410.22 172
2410.33 170
2410.44 168
2410.56 166
2410.67 165
2410.78 163
2410.89 161
2411.01 158
2411.12 156
2411.23 154
2411.34 152
2411.46 151
2411.57 152
2411.68 153
2411.80 155
2411.91 157
2412.02 159
2412.13 160
2412.25 162
2412.36 163
2412.47 165
2412.58 168
2412.70 172
2412.81 176
2412.92 182
2413.03 188
2413.15 193
2413.26 197
2413.37 200
2413.48 201
2413.60 202
2413.71 203
2413.82 205
2413.94 208
2414.05 211
2414.16 215
2414.27 218
2414.39 220
2414.50 221
2414.61 219
2414.72 216
2414.84 212
2414.95 208
2415.06 202
2415.17 197
2415.29 192
2415.40 188
2415.51 185
2415.63 183
2415.74 182
2415.85 182
2415.96 184
2416.08 186
2416.19 188
2416.30 189
2416.41 189
2416.53 188
2416.64 185
2416.75 180
2416.86 176
2416.98 171
2417.09 167
2417.20 163
2417.32 161
2417.43 160
2417.54 159
2417.65 159
2417.77 158
2417.88 158
2417.99 158
2418.10 159
2418.22 160
2418.33 161
2418.44 163
2418.56 166
2418.67 168
2418.78 171
2418.89 172
2419.01 172
2419.12 171
2419.23 170
2419.35 169
2419.46 168
2419.57 168
2419.68 170
2419.80 172
2419.91 176
2420.02 179
2420.13 183
2420.25 186
2420.36 189
2420.47 191
2420.59 192
2420.70 192
2420.81 191
2420.92 189
2421.04 185
2421.15 181
2421.26 177
2421.38 173
2421.49 170
2421.60 167
2421.71 165
2421.83 164
2421.94 164
2422.05 166
2422.17 169
2422.28 173
2422.39 178
2422.50 184
2422.62 189
2422.73 194
2422.84 198
2422.96 200
2423.07 201
2423.18 199
2423.29 195
2423.41 190
2423.52 185
2423.63 180
2423.75 178
2423.86 177
2423.97 177
2424.08 179
2424.20 180
2424.31 180
2424.42 179
2424.54 176
2424.65 172
2424.76 167
2424.87 164
2424.99 162
2425.10 161
2425.21 160
2425.33 161
2425.44 161
2425.55 160
2425.66 159
2425.78 156
2425.89 152
2426.00 148
2426.12 145
2426.23 143
2426.34 142
2426.46 142
2426.57 143
2426.68 144
2426.79 146
2426.91 148
2427.02 150
2427.13 152
2427.25 155
2427.36 157
2427.47 161
2427.58 164
2427.70 168
2427.81 171
2427.92 173
2428.04 174
2428.15 172
2428.26 169
2428.38 165
2428.49 160
2428.60 157
2428.71 155
2428.83 156
2428.94 159
2429.05 164
2429.17 168
2429.28 171
2429.39 172
2429.51 170
2429.62 167
2429.73 162
2429.84 158
2429.96 153
2430.07 150
2430.18 147
2430.30 146
2430.41 146
2430.52 147
2430.64 149
2430.75 153
2430.86 158
2430.97 163
2431.09 170
2431.20 178
2431.31 187
2431.43 197
2431.54 205
2431.65 213
2431.77 217
2431.88 219
2431.99 217
2432.11 212
2432.22 204
2432.33 195
2432.44 186
2432.56 178
2432.67 171
2432.78 167
2432.90 164
2433.01 162
2433.12 160
2433.24 159
2433.35 158
2433.46 156
2433.58 155
2433.69 155
2433.80 156
2433.91 159
2434.03 165
2434.14 172
2434.25 181
2434.37 191
2434.48 200
2434.59 209
2434.71 215
2434.82 218
2434.93 219
2435.05 216
2435.16 210
2435.27 203
2435.39 195
2435.50 187
2435.61 180
2435.73 174
2435.84 169
2435.95 167
2436.06 165
2436.18 164
2436.29 163
2436.40 162
2436.52 159
2436.63 156
2436.74 151
2436.86 147
2436.97 145
2437.08 144
2437.20 146
2437.31 150
2437.42 155
2437.54 162
2437.65 168
2437.76 173
2437.88 177
2437.99 180
2438.10 182
2438.22 183
2438.33 183
2438.44 182
2438.55 181
2438.67 180
2438.78 178
2438.89 176
2439.01 174
2439.12 173
2439.23 172
2439.35 173
2439.46 175
2439.57 178
2439.69 182
2439.80 186
2439.91 190
2440.03 192
2440.14 193
2440.25 192
2440.37 190
2440.48 187
2440.59 184
2440.71 182
2440.82 182
2440.93 183
2441.05 186
2441.16 188
2441.27 190
2441.39 190
2441.50 188
2441.61 184
2441.73 179
2441.84 174
2441.95 169
2442.07 166
2442.18 164
2442.29 165
2442.41 166
2442.52 168
2442.63 170
2442.75 172
2442.86 173
2442.97 174
2443.09 174
2443.20 174
2443.31 175
2443.43 176
2443.54 178
2443.65 181
2443.77 183
2443.88 185
2443.99 186
2444.11 184
2444.22 180
2444.33 176
2444.45 171
2444.56 166
2444.67 164
2444.79 163
2444.90 165
2445.01 168
2445.13 171
2445.24 174
2445.35 176
2445.47 176
2445.58 176
2445.69 175
2445.81 174
2445.92 173
2446.03 174
2446.15 176
2446.26 178
2446.37 181
2446.49 185
2446.60 188
2446.71 192
2446.83 195
2446.94 197
2447.05 197
2447.17 196
2447.28 192
2447.39 185
2447.51 177
2447.62 168
2447.73 159
2447.85 150
2447.96 143
2448.07 137
2448.19 135
2448.30 136
2448.41 140
2448.53 147
2448.64 155
2448.76 163
2448.87 171
2448.98 178
2449.10 182
2449.21 183
2449.32 182
2449.44 179
2449.55 177
2449.66 174
2449.78 171
2449.89 169
2450.00 168
2450.12 166
2450.23 163
2450.34 161
2450.46 158
2450.57 156
2450.68 154
2450.80 153
2450.91 152
2451.02 151
2451.14 149
2451.25 147
2451.37 144
2451.48 141
2451.59 138
2451.71 137
2451.82 137
2451.93 139
2452.05 144
2452.16 151
2452.27 160
2452.39 170
2452.50 181
2452.61 191
2452.73 201
2452.84 210
2452.96 217
2453.07 223
2453.18 228
2453.30 232
2453.41 235
2453.52 236
2453.64 236
2453.75 235
2453.86 233
2453.98 229
2454.09 224
2454.20 219
2454.32 213
2454.43 207
2454.55 202
2454.66 196
2454.77 191
2454.89 185
2455.00 181
2455.11 176
2455.23 173
2455.34 171
2455.45 172
2455.57 176
2455.68 182
2455.79 191
2455.91 201
2456.02 210
2456.14 218
2456.25 223
2456.36 225
2456.48 224
2456.59 221
2456.70 217
2456.82 212
2456.93 206
2457.04 202
2457.16 198
2457.27 195
2457.39 193
2457.50 191
2457.61 190
2457.73 188
2457.84 186
2457.95 184
2458.07 183
2458.18 182
2458.29 181
2458.41 182
2458.52 184
2458.64 187
2458.75 190
2458.86 193
2458.98 196
2459.09 199
2459.20 201
2459.32 202
2459.43 203
2459.55 202
2459.66 200
2459.77 197
2459.89 192
2460.00 185
2460.11 177
2460.23 169
2460.34 162
2460.46 157
2460.57 154
2460.68 154
2460.80 156
2460.91 159
2461.02 162
2461.14 164
2461.25 165
2461.37 164
2461.48 162
2461.59 159
2461.71 156
2461.82 154
2461.93 152
2462.05 152
2462.16 153
2462.28 154
2462.39 156
2462.50 158
2462.62 159
2462.73 161
2462.84 163
2462.96 164
2463.07 164
2463.19 162
2463.30 159
2463.41 154
2463.53 148
2463.64 141
2463.75 135
2463.87 131
2463.98 130
2464.10 133
2464.21 139
2464.32 147
2464.44 157
2464.55 166
2464.67 174
2464.78 179
2464.89 183
2465.01 184
2465.12 185
2465.23 186
2465.35 187
2465.46 189
2465.58 191
2465.69 193
2465.80 195
2465.92 196
2466.03 196
2466.15 195
2466.26 194
2466.37 193
2466.49 191
2466.60 189
2466.71 186
2466.83 183
2466.94 180
2467.06 178
2467.17 177
2467.28 177
2467.40 179
2467.51 180
2467.63 182
2467.74 182
2467.85 183
2467.97 182
2468.08 182
2468.19 182
2468.31 183
2468.42 185
2468.54 186
2468.65 187
2468.76 187
2468.88 186
2468.99 183
2469.11 178
2469.22 173
2469.33 168
2469.45 163
2469.56 160
2469.68 158
2469.79 159
2469.90 162
2470.02 168
2470.13 175
2470.25 184
2470.36 195
2470.47 205
2470.59 214
2470.70 222
2470.82 227
2470.93 229
2471.04 229
2471.16 227
2471.27 224
2471.39 222
2471.50 221
2471.61 221
2471.73 223
2471.84 226
2471.96 228
2472.07 230
2472.18 230
2472.30 228
2472.41 225
2472.53 221
2472.64 217
2472.75 213
2472.87 209
2472.98 207
2473.10 204
2473.21 203
2473.32 201
2473.44 200
2473.55 199
2473.67 197
2473.78 195
2473.89 193
2474.01 190
2474.12 187
2474.24 184
2474.35 180
2474.46 178
2474.58 175
2474.69 174
2474.81 173
2474.92 172
2475.03 172
2475.15 173
2475.26 173
2475.38 172
2475.49 170
2475.60 167
2475.72 163
2475.83 158
2475.95 153
2476.06 149
2476.17 146
2476.29 145
2476.40 146
2476.52 148
2476.63 152
2476.75 156
2476.86 160
2476.97 162
2477.09 163
2477.20 160
2477.32 157
2477.43 152
2477.54 147
2477.66 145
2477.77 146
2477.89 150
2478.00 157
2478.11 166
2478.23 176
2478.34 185
2478.46 192
2478.57 196
2478.69 198
2478.80 196
2478.91 193
2479.03 189
2479.14 184
2479.26 179
2479.37 174
2479.48 171
2479.60 170
2479.71 170
2479.83 172
2479.94 175
2480.06 178
2480.17 182
2480.28 185
2480.40 188
2480.51 188
2480.63 188
2480.74 185
2480.85 181
2480.97 176
2481.08 171
2481.20 165
2481.31 161
2481.43 157
2481.54 155
2481.65 155
2481.77 154
2481.88 155
2482.00 155
2482.11 154
2482.23 154
2482.34 153
2482.45 151
2482.57 149
2482.68 147
2482.80 144
2482.91 142
2483.03 139
2483.14 137
2483.25 136
2483.37 136
2483.48 136
2483.60 137
2483.71 139
2483.82 141
2483.94 144
2484.05 148
2484.17 152
2484.28 157
2484.40 162
2484.51 166
2484.62 170
2484.74 172
2484.85 172
2484.97 169
2485.08 164
2485.20 158
2485.31 151
2485.42 146
2485.54 142
2485.65 140
2485.77 142
2485.88 145
2486.00 150
2486.11 156
2486.23 161
2486.34 164
2486.45 167
2486.57 168
2486.68 169
2486.80 170
2486.91 171
2487.03 172
2487.14 174
2487.25 175
2487.37 176
2487.48 175
2487.60 173
2487.71 171
2487.83 167
2487.94 164
2488.05 161
2488.17 158
2488.28 156
2488.40 156
2488.51 156
2488.63 157
2488.74 160
2488.86 163
2488.97 166
2489.08 170
2489.20 174
2489.31 178
2489.43 181
2489.54 182
2489.66 182
2489.77 180
2489.88 177
2490.00 173
2490.11 167
2490.23 162
2490.34 157
2490.46 154
2490.57 152
2490.69 153
2490.80 154
2490.91 157
2491.03 159
2491.14 161
2491.26 162
2491.37 163
2491.49 163
2491.60 163
2491.72 164
2491.83 165
2491.94 166
2492.06 168
2492.17 170
2492.29 171
2492.40 172
2492.52 174
2492.63 175
2492.75 177
2492.86 180
2492.97 182
2493.09 184
2493.20 186
2493.32 188
2493.43 190
2493.55 192
2493.66 194
2493.78 196
2493.89 197
2494.01 198
2494.12 198
2494.23 198
2494.35 199
2494.46 200
2494.58 202
2494.69 205
2494.81 207
2494.92 207
2495.04 206
2495.15 203
2495.26 199
2495.38 194
2495.49 189
2495.61 185
2495.72 183
2495.84 183
2495.95 183
2496.07 184
2496.18 184
2496.30 183
2496.41 180
2496.52 176
2496.64 171
2496.75 166
2496.87 163
2496.98 162
2497.10 164
2497.21 168
2497.33 174
2497.44 181
2497.56 186
2497.67 190
2497.79 191
2497.90 189
2498.01 184
2498.13 178
2498.24 171
2498.36 165
2498.47 160
2498.59 157
2498.70 156
2498.82 156
2498.93 158
2499.05 159
2499.16 160
2499.28 159
2499.39 158
2499.50 156
2499.62 153
2499.73 151
2499.85 149
2499.96 148
2500.08 150
2500.19 153
2500.31 158
2500.42 164
2500.54 170
2500.65 174
2500.77 177
2500.88 177
2500.99 176
2501.11 173
2501.22 170
2501.34 166
2501.45 162
2501.57 159
2501.68 157
2501.80 157
2501.91 158
2502.03 160
2502.14 164
2502.26 170
2502.37 175
2502.49 180
2502.60 185
2502.71 188
2502.83 190
2502.94 191
2503.06 191
2503.17 191
2503.29 190
2503.40 189
2503.52 187
2503.63 184
2503.75 180
2503.86 176
2503.98 172
2504.09 168
2504.21 165
2504.32 161
2504.44 158
2504.55 156
2504.67 154
2504.78 153
2504.89 152
2505.01 152
2505.12 152
2505.24 152
2505.35 153
2505.47 154
2505.58 156
2505.70 158
2505.81 162
2505.93 166
2506.04 170
2506.16 174
2506.27 178
2506.39 182
2506.50 186
2506.62 189
2506.73 193
2506.85 196
2506.96 199
2507.08 201
2507.19 201
2507.31 200
2507.42 198
2507.53 196
2507.65 194
2507.76 194
2507.88 195
2507.99 199
2508.11 203
2508.22 207
2508.34 210
2508.45 211
2508.57 210
2508.68 206
2508.80 200
2508.91 192
2509.03 184
2509.14 176
2509.26 169
2509.37 163
2509.49 159
2509.60 156
2509.72 155
2509.83 155
2509.95 157
2510.06 159
2510.18 163
2510.29 166
2510.41 170
2510.52 174
2510.64 176
2510.75 178
2510.87 180
2510.98 180
2511.10 181
2511.21 181
2511.32 181
2511.44 181
2511.55 180
2511.67 180
2511.78 179
2511.90 179
2512.01 180
2512.13 180
2512.24 181
2512.36 182
2512.47 181
2512.59 180
2512.70 178
2512.82 175
2512.93 173
2513.05 170
2513.16 169
2513.28 168
2513.39 168
2513.51 168
2513.62 168
2513.74 168
2513.85 168
2513.97 169
2514.08 170
2514.20 173
2514.31 177
2514.43 182
2514.54 185
2514.66 188
2514.77 189
2514.89 188
2515.00 185
2515.12 181
2515.23 176
2515.35 171
2515.46 167
2515.58 164
2515.69 162
2515.81 161
2515.92 162
2516.04 163
2516.15 166
2516.27 170
2516.38 174
2516.50 178
2516.61 182
2516.73 184
2516.84 184
2516.96 182
2517.07 178
2517.19 174
2517.30 169
2517.42 164
2517.53 160
2517.65 157
2517.76 155
2517.88 154
2517.99 153
2518.11 153
2518.22 154
2518.34 154
2518.45 156
2518.57 158
2518.68 161
2518.80 164
2518.91 168
2519.03 172
2519.14 175
2519.26 176
2519.37 176
2519.49 175
2519.60 173
2519.72 169
2519.83 164
2519.95 159
2520.06 154
2520.18 150
2520.30 147
2520.41 147
2520.53 149
2520.64 153
2520.76 159
2520.87 166
2520.99 173
2521.10 179
2521.22 183
2521.33 185
2521.45 186
2521.56 184
2521.68 182
2521.79 179
2521.91 175
2522.02 172
2522.14 170
2522.25 168
2522.37 168
2522.48 169
2522.60 170
2522.71 172
2522.83 174
2522.94 175
2523.06 175
2523.17 173
2523.29 170
2523.40 167
2523.52 163
2523.63 159
2523.75 156
2523.86 152
2523.98 150
2524.09 148
2524.21 147
2524.33 147
2524.44 148
2524.56 150
2524.67 153
2524.79 155
2524.90 158
2525.02 160
2525.13 161
2525.25 162
2525.36 163
2525.48 166
2525.59 169
2525.71 174
2525.82 179
2525.94 183
2526.05 187
2526.17 189
2526.28 190
2526.40 190
2526.51 190
2526.63 190
2526.75 191
2526.86 193
2526.98 196
2527.09 199
2527.21 201
2527.32 202
2527.44 201
2527.55 199
2527.67 195
2527.78 192
2527.90 188
2528.01 186
2528.13 185
2528.24 187
2528.36 191
2528.47 196
2528.59 201
2528.70 206
2528.82 210
2528.94 211
2529.05 209
2529.17 205
2529.28 199
2529.40 192
2529.51 185
2529.63 179
2529.74 175
2529.86 172
2529.97 171
2530.09 170
2530.20 169
2530.32 167
2530.43 163
2530.55 159
2530.67 153
2530.78 149
2530.90 145
2531.01 143
2531.13 142
2531.24 144
2531.36 147
2531.47 151
2531.59 157
2531.70 164
2531.82 172
2531.93 180
2532.05 188
2532.16 193
2532.28 197
2532.40 198
2532.51 197
2532.63 195
2532.74 193
2532.86 193
2532.97 196
2533.09 200
2533.20 207
2533.32 213
2533.43 217
2533.55 219
2533.66 218
2533.78 215
2533.90 210
2534.01 206
2534.13 202
2534.24 200
2534.36 199
2534.47 199
2534.59 200
2534.70 199
2534.82 198
2534.93 196
2535.05 194
2535.17 193
2535.28 193
2535.40 194
2535.51 196
2535.63 200
2535.74 202
2535.86 204
2535.97 205
2536.09 203
2536.20 199
2536.32 193
2536.44 185
2536.55 176
2536.67 167
2536.78 159
2536.90 151
2537.01 144
2537.13 139
2537.24 136
2537.36 134
2537.47 133
2537.59 132
2537.71 133
2537.82 134
2537.94 136
2538.05 139
2538.17 142
2538.28 147
2538.40 153
2538.51 160
2538.63 168
2538.75 177
2538.86 184
2538.98 189
2539.09 192
2539.21 192
2539.32 189
2539.44 183
2539.55 176
2539.67 168
2539.79 161
2539.90 155
2540.02 152
2540.13 152
2540.25 153
2540.36 157
2540.48 162
2540.59 166
2540.71 170
2540.83 172
2540.94 173
2541.06 173
2541.17 171
2541.29 168
2541.40 165
2541.52 162
2541.63 159
2541.75 157
2541.87 155
2541.98 153
2542.10 152
2542.21 150
2542.33 148
2542.44 146
2542.56 145
2542.67 144
2542.79 144
2542.91 146
2543.02 148
2543.14 151
2543.25 154
2543.37 157
2543.48 160
2543.60 162
2543.72 163
2543.83 164
2543.95 164
2544.06 163
2544.18 162
2544.29 161
2544.41 162
2544.52 164
2544.64 169
2544.76 175
2544.87 183
2544.99 190
2545.10 196
2545.22 199
2545.33 198
2545.45 194
2545.57 186
2545.68 177
2545.80 167
2545.91 158
2546.03 151
2546.14 147
2546.26 145
2546.38 146
2546.49 149
2546.61 154
2546.72 160
2546.84 167
2546.95 174
2547.07 181
2547.19 187
2547.30 192
2547.42 196
2547.53 198
2547.65 198
2547.76 196
2547.88 194
2548.00 191
2548.11 187
2548.23 183
2548.34 179
2548.46 174
2548.57 169
2548.69 163
2548.81 159
2548.92 155
2549.04 153
2549.15 152
2549.27 153
2549.38 157
2549.50 162
2549.62 170
2549.73 179
2549.85 190
2549.96 201
2550.08 211
2550.20 220
2550.31 226
2550.43 229
2550.54 229
2550.66 226
2550.77 222
2550.89 216
2551.01 211
2551.12 206
2551.24 201
2551.35 197
2551.47 193
2551.58 189
2551.70 185
2551.82 180
2551.93 175
2552.05 169
2552.16 164
2552.28 159
2552.40 155
2552.51 153
2552.63 154
2552.74 156
2552.86 161
2552.97 167
2553.09 174
2553.21 180
2553.32 185
2553.44 189
2553.55 190
2553.67 190
2553.79 190
2553.90 190
2554.02 192
2554.13 194
2554.25 198
2554.37 202
2554.48 205
2554.60 206
2554.71 205
2554.83 201
2554.94 197
2555.06 192
2555.18 188
2555.29 186
2555.41 185
2555.52 184
2555.64 184
2555.76 183
2555.87 181
2555.99 178
2556.10 174
2556.22 170
2556.34 166
2556.45 162
2556.57 159
2556.68 157
2556.80 156
2556.92 155
2557.03 154
2557.15 153
2557.26 152
2557.38 152
2557.49 153
2557.61 155
2557.73 157
2557.84 159
2557.96 160
2558.07 160
2558.19 158
2558.31 156
2558.42 153
2558.54 151
2558.65 150
2558.77 149
2558.89 150
2559.00 151
2559.12 152
2559.23 153
2559.35 153
2559.47 153
2559.58 152
2559.70 151
2559.81 149
2559.93 146
2560.05 143
2560.16 140
2560.28 138
2560.39 137
2560.51 137
2560.63 140
2560.74 144
2560.86 149
2560.97 155
2561.09 161
2561.21 166
2561.32 170
2561.44 174
2561.55 177
2561.67 179
2561.79 180
2561.90 180
2562.02 180
2562.14 179
2562.25 177
2562.37 176
2562.48 174
2562.60 173
2562.72 173
2562.83 172
2562.95 171
2563.06 170
2563.18 167
2563.30 163
2563.41 158
2563.53 153
2563.64 148
2563.76 146
2563.88 145
2563.99 148
2564.11 153
2564.22 158
2564.34 164
2564.46 169
2564.57 172
2564.69 173
2564.81 172
2564.92 171
2565.04 169
2565.15 169
2565.27 169
2565.39 170
2565.50 172
2565.62 174
2565.73 175
2565.85 177
2565.97 178
2566.08 180
2566.20 181
2566.31 181
2566.43 181
2566.55 180
2566.66 179
2566.78 178
2566.90 178
2567.01 180
2567.13 181
2567.24 184
2567.36 185
2567.48 184
2567.59 182
2567.71 177
2567.83 171
2567.94 164
2568.06 158
2568.17 154
2568.29 151
2568.41 151
2568.52 153
2568.64 156
2568.75 160
2568.87 162
2568.99 164
2569.10 164
2569.22 163
2569.34 161
2569.45 159
2569.57 157
2569.68 156
2569.80 155
2569.92 154
2570.03 152
2570.15 150
2570.27 147
2570.38 144
2570.50 142
2570.61 140
2570.73 139
2570.85 140
2570.96 140
2571.08 141
2571.20 142
2571.31 141
2571.43 140
2571.54 139
2571.66 138
2571.78 137
2571.89 136
2572.01 137
2572.13 137
2572.24 139
2572.36 141
2572.47 144
2572.59 146
2572.71 149
2572.82 152
2572.94 154
2573.06 156
2573.17 158
2573.29 160
2573.40 161
2573.52 163
2573.64 165
2573.75 168
2573.87 172
2573.99 175
2574.10 178
2574.22 179
2574.34 178
2574.45 175
2574.57 172
2574.68 169
2574.80 166
2574.92 165
2575.03 164
2575.15 165
2575.27 166
2575.38 167
2575.50 167
2575.62 168
2575.73 168
2575.85 169
2575.96 170
2576.08 170
2576.20 170
2576.31 168
2576.43 165
2576.55 161
2576.66 157
2576.78 152
2576.90 149
2577.01 147
2577.13 146
2577.24 146
2577.36 148
2577.48 151
2577.59 154
2577.71 159
2577.83 163
2577.94 167
2578.06 171
2578.18 174
2578.29 176
2578.41 176
2578.53 176
2578.64 175
2578.76 174
2578.87 173
2578.99 172
2579.11 172
2579.22 172
2579.34 170
2579.46 168
2579.57 165
2579.69 161
2579.81 157
2579.92 152
2580.04 149
2580.16 146
2580.27 143
2580.39 141
2580.50 139
2580.62 137
2580.74 135
2580.85 134
2580.97 134
2581.09 136
2581.20 138
2581.32 141
2581.44 145
2581.55 149
2581.67 153
2581.79 157
2581.90 161
2582.02 164
2582.14 167
2582.25 168
2582.37 168
2582.49 167
2582.60 165
2582.72 163
2582.83 162
2582.95 163
2583.07 167
2583.18 172
2583.30 177
2583.42 182
2583.53 185
2583.65 186
2583.77 184
2583.88 179
2584.00 173
2584.12 167
2584.23 162
2584.35 159
2584.47 158
2584.58 159
2584.70 161
2584.82 163
2584.93 165
2585.05 166
2585.17 164
2585.28 162
2585.40 160
2585.52 157
2585.63 155
2585.75 153
2585.87 152
2585.98 150
2586.10 148
2586.22 145
2586.33 142
2586.45 139
2586.56 137
2586.68 138
2586.80 140
2586.91 144
2587.03 148
2587.15 153
2587.26 157
2587.38 161
2587.50 163
2587.61 165
2587.73 167
2587.85 168
2587.96 169
2588.08 170
2588.20 170
2588.31 170
2588.43 169
2588.55 168
2588.66 167
2588.78 165
2588.90 164
2589.01 162
2589.13 160
2589.25 159
2589.36 157
2589.48 156
2589.60 155
2589.71 155
2589.83 156
2589.95 157
2590.06 160
2590.18 163
2590.30 166
2590.41 169
2590.53 172
2590.65 173
2590.76 175
2590.88 175
2591.00 175
2591.11 175
2591.23 174
2591.35 173
2591.46 172
2591.58 172
2591.70 172
2591.81 172
2591.93 173
2592.05 173
2592.17 173
2592.28 171
2592.40 169
2592.52 165
2592.63 162
2592.75 160
2592.87 160
2592.98 161
2593.10 164
2593.22 168
2593.33 171
2593.45 174
2593.57 177
2593.68 179
2593.80 181
2593.92 183
2594.03 186
2594.15 189
2594.27 192
2594.38 195
2594.50 196
2594.62 195
2594.73 192
2594.85 188
2594.97 183
2595.08 177
2595.20 171
2595.32 165
2595.43 161
2595.55 158
2595.67 157
2595.79 158
2595.90 160
2596.02 162
2596.14 165
2596.25 168
2596.37 170
2596.49 172
2596.60 173
2596.72 175
2596.84 178
2596.95 181
2597.07 186
2597.19 191
2597.30 194
2597.42 196
2597.54 196
2597.65 193
2597.77 187
2597.89 181
2598.01 174
2598.12 169
2598.24 166
2598.36 166
2598.47 169
2598.59 173
2598.71 179
2598.82 185
2598.94 189
2599.06 193
2599.17 195
2599.29 195
2599.41 195
2599.52 193
2599.64 191
2599.76 188
2599.88 185
2599.99 183
2600.11 181
2600.23 181
2600.34 182
2600.46 184
2600.58 186
2600.69 188
2600.81 189
2600.93 189
2601.04 187
2601.16 185
2601.28 181
2601.40 178
2601.51 175
2601.63 172
2601.75 170
2601.86 169
2601.98 168
2602.10 168
2602.21 169
2602.33 170
2602.45 170
2602.57 170
2602.68 169
2602.80 167
2602.92 165
2603.03 163
2603.15 160
2603.27 157
2603.38 155
2603.50 152
2603.62 149
2603.73 146
2603.85 143
2603.97 140
2604.09 138
2604.20 137
2604.32 138
2604.44 140
2604.55 143
2604.67 147
2604.79 151
2604.90 154
2605.02 155
2605.14 156
2605.26 157
2605.37 156
2605.49 156
2605.61 157
2605.72 158
2605.84 160
2605.96 162
2606.08 166
2606.19 169
2606.31 172
2606.43 175
2606.54 177
2606.66 179
2606.78 179
2606.89 178
2607.01 176
2607.13 173
2607.25 171
2607.36 170
2607.48 169
2607.60 170
2607.71 172
2607.83 174
2607.95 176
2608.07 176
2608.18 175
2608.30 173
2608.42 168
2608.53 162
2608.65 155
2608.77 149
2608.89 144
2609.00 140
2609.12 138
2609.24 137
2609.35 137
2609.47 137
2609.59 137
2609.71 137
2609.82 138
2609.94 139
2610.06 142
2610.17 145
2610.29 150
2610.41 155
2610.52 160
2610.64 164
2610.76 167
2610.88 168
2610.99 168
2611.11 167
2611.23 166
2611.35 165
2611.46 165
2611.58 164
2611.70 164
2611.81 163
2611.93 163
2612.05 162
2612.17 161
2612.28 160
2612.40 159
2612.52 158
2612.63 158
2612.75 159
2612.87 162
2612.99 165
2613.10 168
2613.22 171
2613.34 174
2613.45 174
2613.57 174
2613.69 171
2613.81 167
2613.92 163
2614.04 158
2614.16 154
2614.28 151
2614.39 148
2614.51 146
2614.63 143
2614.74 141
2614.86 139
2614.98 138
2615.10 138
2615.21 139
2615.33 143
2615.45 148
2615.56 156
2615.68 164
2615.80 173
2615.92 181
2616.03 187
2616.15 190
2616.27 190
2616.39 187
2616.50 181
2616.62 173
2616.74 164
2616.85 155
2616.97 148
2617.09 143
2617.21 140
2617.32 139
2617.44 142
2617.56 146
2617.68 153
2617.79 159
2617.91 166
2618.03 172
2618.15 176
2618.26 179
2618.38 179
2618.50 177
2618.61 174
2618.73 171
2618.85 168
2618.97 164
2619.08 162
2619.20 160
2619.32 159
2619.44 159
2619.55 158
2619.67 158
2619.79 158
2619.91 158
2620.02 159
2620.14 160
2620.26 160
2620.37 162
2620.49 163
2620.61 164
2620.73 165
2620.84 165
2620.96 164
2621.08 163
2621.20 162
2621.31 160
2621.43 158
2621.55 157
2621.67 156
2621.78 156
2621.90 157
2622.02 159
2622.14 161
2622.25 164
2622.37 167
2622.49 171
2622.61 173
2622.72 174
2622.84 174
2622.96 172
2623.07 169
2623.19 165
2623.31 161
2623.43 158
2623.54 157
2623.66 157
2623.78 159
2623.90 162
2624.01 166
2624.13 170
2624.25 174
2624.37 176
2624.48 178
2624.60 178
2624.72 177
2624.84 175
2624.95 173
2625.07 171
2625.19 170
2625.31 170
2625.42 173
2625.54 178
2625.66 186
2625.78 194
2625.89 203
2626.01 211
2626.13 217
2626.25 219
2626.36 219
2626.48 215
2626.60 208
2626.72 201
2626.83 195
2626.95 190
2627.07 189
2627.19 192
2627.30 197
2627.42 202
2627.54 207
2627.66 209
2627.77 209
2627.89 206
2628.01 201
2628.13 197
2628.24 195
2628.36 194
2628.48 194
2628.60 195
2628.71 195
2628.83 194
2628.95 191
2629.07 187
2629.18 181
2629.30 175
2629.42 170
2629.54 165
2629.66 162
2629.77 159
2629.89 156
2630.01 154
2630.13 152
2630.24 151
2630.36 149
2630.48 148
2630.60 148
2630.71 148
2630.83 149
2630.95 151
2631.07 153
2631.18 154
2631.30 156
2631.42 156
2631.54 156
2631.65 156
2631.77 154
2631.89 153
2632.01 152
2632.12 151
2632.24 150
2632.36 147
2632.48 144
2632.60 139
2632.71 133
2632.83 127
2632.95 122
2633.07 118
2633.18 116
2633.30 116
2633.42 119
2633.54 124
2633.65 131
2633.77 139
2633.89 146
2634.01 152
2634.12 158
2634.24 163
2634.36 168
2634.48 173
2634.60 178
2634.71 183
2634.83 188
2634.95 191
2635.07 192
2635.18 192
2635.30 191
2635.42 190
2635.54 190
2635.65 192
2635.77 195
2635.89 199
2636.01 204
2636.13 208
2636.24 212
2636.36 215
2636.48 218
2636.60 220
2636.71 222
2636.83 223
2636.95 224
2637.07 224
2637.19 222
2637.30 220
2637.42 217
2637.54 214
2637.66 212
2637.77 212
2637.89 212
2638.01 212
2638.13 213
2638.25 213
2638.36 212
2638.48 212
2638.60 210
2638.72 209
2638.83 207
2638.95 205
2639.07 203
2639.19 202
2639.31 200
2639.42 198
2639.54 197
2639.66 195
2639.78 192
2639.89 188
2640.01 182
2640.13 174
2640.25 165
2640.37 156
2640.48 147
2640.60 140
2640.72 136
2640.84 135
2640.95 136
2641.07 140
2641.19 145
2641.31 152
2641.43 158
2641.54 163
2641.66 167
2641.78 169
2641.90 169
2642.02 168
2642.13 165
2642.25 162
2642.37 159
2642.49 156
2642.60 154
2642.72 153
2642.84 153
2642.96 152
2643.08 152
2643.19 151
2643.31 149
2643.43 148
2643.55 148
2643.67 148
2643.78 151
2643.90 155
2644.02 161
2644.14 167
2644.25 173
2644.37 178
2644.49 182
2644.61 185
2644.73 187
2644.84 188
2644.96 190
2645.08 192
2645.20 194
2645.32 195
2645.43 196
2645.55 195
2645.67 192
2645.79 188
2645.91 182
2646.02 175
2646.14 168
2646.26 160
2646.38 153
2646.50 148
2646.61 143
2646.73 141
2646.85 140
2646.97 141
2647.09 144
2647.20 147
2647.32 150
2647.44 153
2647.56 154
2647.68 155
2647.79 154
2647.91 153
2648.03 151
2648.15 148
2648.27 146
2648.38 143
2648.50 140
2648.62 136
2648.74 133
2648.86 130
2648.97 127
2649.09 125
2649.21 124
2649.33 125
2649.45 126
2649.56 127
2649.68 130
2649.80 132
2649.92 135
2650.04 139
2650.15 143
2650.27 147
2650.39 150
2650.51 152
2650.63 153
2650.74 151
2650.86 147
2650.98 142
2651.10 136
2651.22 130
2651.33 124
2651.45 119
2651.57 115
2651.69 112
2651.81 109
2651.92 108
2652.04 107
2652.16 107
2652.28 108
2652.40 111
2652.51 114
2652.63 117
2652.75 122
2652.87 126
2652.99 130
2653.10 134
2653.22 136
2653.34 139
2653.46 141
2653.58 143
2653.70 145
2653.81 148
2653.93 151
2654.05 154
2654.17 157
2654.29 160
2654.40 163
2654.52 164
2654.64 164
2654.76 163
2654.88 160
2654.99 156
2655.11 151
2655.23 146
2655.35 141
2655.47 136
2655.59 133
2655.70 130
2655.82 129
2655.94 129
2656.06 129
2656.18 131
2656.29 133
2656.41 135
2656.53 138
2656.65 141
2656.77 143
2656.89 146
2657.00 150
2657.12 153
2657.24 156
2657.36 158
2657.48 160
2657.59 160
2657.71 159
2657.83 159
2657.95 159
2658.07 160
2658.19 164
2658.30 169
2658.42 176
2658.54 184
2658.66 192
2658.78 198
2658.89 202
2659.01 205
2659.13 205
2659.25 203
2659.37 199
2659.49 193
2659.60 187
2659.72 179
2659.84 171
2659.96 164
2660.08 157
2660.20 151
2660.31 146
2660.43 142
2660.55 138
2660.67 135
2660.79 132
2660.91 131
2661.02 130
2661.14 130
2661.26 132
2661.38 134
2661.50 137
2661.61 138
2661.73 139
2661.85 137
2661.97 134
2662.09 130
2662.21 125
2662.32 121
2662.44 120
2662.56 121
2662.68 126
2662.80 134
2662.92 143
2663.03 152
2663.15 160
2663.27 166
2663.39 169
2663.51 170
2663.63 169
2663.74 167
2663.86 165
2663.98 163
2664.10 162
2664.22 161
2664.34 160
2664.45 159
2664.57 158
2664.69 157
2664.81 155
2664.93 155
2665.05 154
2665.16 153
2665.28 151
2665.40 149
2665.52 146
2665.64 142
2665.76 137
2665.88 132
2665.99 128
2666.11 125
2666.23 123
2666.35 125
2666.47 129
2666.59 135
2666.70 144
2666.82 154
2666.94 163
2667.06 171
2667.18 176
2667.30 179
2667.41 178
2667.53 175
2667.65 171
2667.77 167
2667.89 163
2668.01 161
2668.12 159
2668.24 159
2668.36 159
2668.48 160
2668.60 160
2668.72 160
2668.84 159
2668.95 157
2669.07 156
2669.19 154
2669.31 153
2669.43 151
2669.55 150
2669.66 149
2669.78 147
2669.90 145
2670.02 144
2670.14 143
2670.26 143
2670.38 144
2670.49 147
2670.61 149
2670.73 152
2670.85 155
2670.97 158
2671.09 162
2671.21 166
2671.32 172
2671.44 179
2671.56 187
2671.68 196
2671.80 203
2671.92 209
2672.03 213
2672.15 214
2672.27 214
2672.39 212
2672.51 209
2672.63 205
2672.75 201
2672.86 198
2672.98 195
2673.10 192
2673.22 190
2673.34 188
2673.46 186
2673.58 184
2673.69 183
2673.81 182
2673.93 181
2674.05 181
2674.17 182
2674.29 182
2674.41 182
2674.52 181
2674.64 180
2674.76 178
2674.88 175
2675.00 172
2675.12 170
2675.24 167
2675.35 164
2675.47 161
2675.59 158
2675.71 154
2675.83 150
2675.95 148
2676.07 146
2676.18 146
2676.30 148
2676.42 152
2676.54 157
2676.66 163
2676.78 169
2676.90 173
2677.01 177
2677.13 179
2677.25 180
2677.37 179
2677.49 177
2677.61 175
2677.73 172
2677.85 169
2677.96 167
2678.08 166
2678.20 166
2678.32 167
2678.44 169
2678.56 171
2678.68 173
2678.79 175
2678.91 176
2679.03 177
2679.15 177
2679.27 179
2679.39 182
2679.51 186
2679.63 191
2679.74 196
2679.86 201
2679.98 205
2680.10 207
2680.22 208
2680.34 207
2680.46 205
2680.57 201
2680.69 196
2680.81 190
2680.93 183
2681.05 176
2681.17 168
2681.29 161
2681.41 156
2681.52 152
2681.64 151
2681.76 151
2681.88 151
2682.00 152
2682.12 153
2682.24 152
2682.36 151
2682.47 150
2682.59 150
2682.71 150
2682.83 152
2682.95 155
2683.07 160
2683.19 166
2683.31 172
2683.42 179
2683.54 186
2683.66 192
2683.78 199
2683.90 204
2684.02 209
2684.14 211
2684.26 211
2684.38 208
2684.49 204
2684.61 197
2684.73 189
2684.85 181
2684.97 173
2685.09 165
2685.21 159
2685.33 154
2685.44 151
2685.56 149
2685.68 149
2685.80 151
2685.92 153
2686.04 155
2686.16 157
2686.28 157
2686.39 155
2686.51 151
2686.63 145
2686.75 138
2686.87 131
2686.99 124
2687.11 118
2687.23 113
2687.35 110
2687.46 108
2687.58 108
2687.70 107
2687.82 107
2687.94 107
2688.06 107
2688.18 107
2688.30 109
2688.42 112
2688.53 117
2688.65 123
2688.77 130
2688.89 137
2689.01 144
2689.13 150
2689.25 154
2689.37 155
2689.49 155
2689.60 152
2689.72 148
2689.84 142
2689.96 135
2690.08 129
2690.20 123
2690.32 118
2690.44 115
2690.56 114
2690.67 116
2690.79 120
2690.91 124
2691.03 129
2691.15 134
2691.27 138
2691.39 141
2691.51 143
2691.63 145
2691.75 146
2691.86 147
2691.98 149
2692.10 150
2692.22 152
2692.34 152
2692.46 152
2692.58 150
2692.70 147
2692.82 143
2692.94 139
2693.05 136
2693.17 134
2693.29 134
2693.41 136
2693.53 141
2693.65 148
2693.77 155
2693.89 164
2694.01 172
2694.13 179
2694.24 184
2694.36 187
2694.48 188
2694.60 188
2694.72 188
2694.84 187
2694.96 185
2695.08 184
2695.20 182
2695.32 179
2695.43 175
2695.55 171
2695.67 165
2695.79 158
2695.91 152
2696.03 146
2696.15 141
2696.27 137
2696.39 136
2696.51 136
2696.62 139
2696.74 142
2696.86 146
2696.98 149
2697.10 150
2697.22 149
2697.34 146
2697.46 141
2697.58 134
2697.70 127
2697.82 121
2697.93 117
2698.05 116
2698.17 116
2698.29 119
2698.41 124
2698.53 130
2698.65 137
2698.77 146
2698.89 155
2699.01 165
2699.13 175
2699.24 184
2699.36 193
2699.48 200
2699.60 206
2699.72 209
2699.84 210
2699.96 208
2700.08 204
2700.20 199
2700.32 192
2700.44 185
2700.56 179
2700.67 173
2700.79 167
2700.91 163
2701.03 159
2701.15 155
2701.27 151
2701.39 148
2701.51 144
2701.63 141
2701.75 139
2701.87 138
2701.99 137
2702.10 137
2702.22 138
2702.34 138
2702.46 138
2702.58 137
2702.70 136
2702.82 134
2702.94 134
2703.06 135
2703.18 137
2703.30 142
2703.42 148
2703.54 155
2703.65 162
2703.77 168
2703.89 171
2704.01 172
2704.13 170
2704.25 166
2704.37 160
2704.49 153
2704.61 146
2704.73 138
2704.85 131
2704.97 125
2705.09 120
2705.20 116
2705.32 114
2705.44 115
2705.56 117
2705.68 120
2705.80 124
2705.92 128
2706.04 131
2706.16 134
2706.28 136
2706.40 138
2706.52 140
2706.64 142
2706.75 145
2706.87 148
2706.99 151
2707.11 153
2707.23 155
2707.35 155
2707.47 155
2707.59 156
2707.71 157
2707.83 160
2707.95 164
2708.07 169
2708.19 174
2708.31 179
2708.43 182
2708.54 184
2708.66 185
2708.78 184
2708.90 182
2709.02 180
2709.14 179
2709.26 178
2709.38 178
2709.50 179
2709.62 179
2709.74 179
2709.86 179
2709.98 176
2710.10 172
2710.22 166
2710.33 159
2710.45 151
2710.57 142
2710.69 134
2710.81 128
2710.93 122
2711.05 118
2711.17 115
2711.29 114
2711.41 114
2711.53 116
2711.65 119
2711.77 123
2711.89 127
2712.01 133
2712.13 138
2712.25 143
2712.36 147
2712.48 150
2712.60 152
2712.72 152
2712.84 152
2712.96 150
2713.08 149
2713.20 148
2713.32 147
2713.44 146
2713.56 146
2713.68 146
2713.80 147
2713.92 149
2714.04 152
2714.16 155
2714.28 158
2714.39 160
2714.51 162
2714.63 162
2714.75 160
2714.87 157
2714.99 153
2715.11 148
2715.23 144
2715.35 140
2715.47 136
2715.59 133
2715.71 131
2715.83 129
2715.95 128
2716.07 129
2716.19 131
2716.31 136
2716.43 141
2716.55 148
2716.66 155
2716.78 162
2716.90 168
2717.02 172
2717.14 174
2717.26 175
2717.38 173
2717.50 170
2717.62 166
2717.74 161
2717.86 156
2717.98 151
2718.10 146
2718.22 143
2718.34 141
2718.46 141
2718.58 142
2718.70 145
2718.82 148
2718.94 151
2719.06 154
2719.18 155
2719.29 156
2719.41 156
2719.53 156
2719.65 157
2719.77 159
2719.89 163
2720.01 167
2720.13 173
2720.25 179
2720.37 184
2720.49 188
2720.61 191
2720.73 193
2720.85 192
2720.97 191
2721.09 189
2721.21 187
2721.33 185
2721.45 183
2721.57 182
2721.69 181
2721.81 180
2721.93 178
2722.05 176
2722.17 173
2722.28 169
2722.40 166
2722.52 163
2722.64 161
2722.76 160
2722.88 160
2723.00 161
2723.12 164
2723.24 169
2723.36 175
2723.48 181
2723.60 186
2723.72 189
2723.84 191
2723.96 189
2724.08 185
2724.20 179
2724.32 173
2724.44 166
2724.56 161
2724.68 158
2724.80 157
2724.92 158
2725.04 161
2725.16 164
2725.28 167
2725.40 169
2725.52 171
2725.64 173
2725.76 174
2725.87 175
2725.99 177
2726.11 179
2726.23 182
2726.35 186
2726.47 189
2726.59 191
2726.71 192
2726.83 192
2726.95 190
2727.07 188
2727.19 185
2727.31 184
2727.43 183
2727.55 183
2727.67 185
2727.79 186
2727.91 186
2728.03 185
2728.15 181
2728.27 175
2728.39 169
2728.51 162
2728.63 156
2728.75 152
2728.87 149
2728.99 148
2729.11 150
2729.23 152
2729.35 156
2729.47 159
2729.59 163
2729.71 167
2729.83 169
2729.95 169
2730.07 168
2730.19 165
2730.31 161
2730.43 156
2730.55 152
2730.67 148
2730.79 147
2730.91 149
2731.02 152
2731.14 158
2731.26 164
2731.38 171
2731.50 176
2731.62 179
2731.74 181
2731.86 182
2731.98 183
2732.10 183
2732.22 183
2732.34 185
2732.46 186
2732.58 187
2732.70 188
2732.82 188
2732.94 187
2733.06 185
2733.18 183
2733.30 179
2733.42 174
2733.54 169
2733.66 164
2733.78 158
2733.90 154
2734.02 150
2734.14 149
2734.26 149
2734.38 151
2734.50 154
2734.62 157
2734.74 160
2734.86 162
2734.98 164
2735.10 166
2735.22 167
2735.34 168
2735.46 169
2735.58 170
2735.70 171
2735.82 172
2735.94 172
2736.06 171
2736.18 170
2736.30 170
2736.42 169
2736.54 170
2736.66 172
2736.78 175
2736.90 178
2737.02 181
2737.14 182
2737.26 181
2737.38 179
2737.50 176
2737.62 172
2737.74 168
2737.86 164
2737.98 160
2738.10 157
2738.22 154
2738.34 151
2738.46 148
2738.58 145
2738.70 143
2738.82 142
2738.94 142
2739.06 144
2739.18 146
2739.30 149
2739.42 153
2739.54 156
2739.66 158
2739.78 160
2739.90 162
2740.02 163
2740.14 164
2740.26 165
2740.38 165
2740.50 165
2740.62 165
2740.74 165
2740.86 165
2740.98 167
2741.10 170
2741.22 174
2741.34 179
2741.46 185
2741.58 192
2741.70 198
2741.82 203
2741.94 207
2742.06 209
2742.18 209
2742.30 207
2742.42 205
2742.54 201
2742.66 196
2742.78 193
2742.90 190
2743.02 188
2743.14 187
2743.26 187
2743.38 187
2743.50 186
2743.62 185
2743.74 183
2743.86 182
2743.98 182
2744.10 184
2744.22 187
2744.34 191
2744.46 196
2744.58 199
2744.70 202
2744.82 202
2744.94 201
2745.06 198
2745.18 194
2745.30 189
2745.42 184
2745.54 180
2745.66 176
2745.78 172
2745.90 168
2746.02 165
2746.14 163
2746.26 162
2746.38 162
2746.50 164
2746.62 166
2746.74 169
2746.86 172
2746.98 174
2747.10 175
2747.22 175
2747.35 174
2747.47 171
2747.59 168
2747.71 165
2747.83 162
2747.95 160
2748.07 159
2748.19 159
2748.31 160
2748.43 162
2748.55 164
2748.67 166
2748.79 168
2748.91 170
2749.03 172
2749.15 174
2749.27 177
2749.39 180
2749.51 183
2749.63 185
2749.75 186
2749.87 183
2749.99 178
2750.11 170
2750.23 161
2750.35 152
2750.47 144
2750.59 137
2750.71 134
2750.83 133
2750.95 135
2751.07 137
2751.19 141
2751.31 144
2751.43 148
2751.55 151
2751.67 153
2751.79 155
2751.91 157
2752.03 158
2752.15 159
2752.27 159
2752.40 159
2752.52 159
2752.64 160
2752.76 161
2752.88 163
2753.00 166
2753.12 170
2753.24 175
2753.36 180
2753.48 184
2753.60 187
2753.72 190
2753.84 191
2753.96 191
2754.08 191
2754.20 189
2754.32 188
2754.44 185
2754.56 182
2754.68 178
2754.80 173
2754.92 170
2755.04 167
2755.16 165
2755.28 166
2755.40 167
2755.52 171
2755.64 175
2755.76 180
2755.88 186
2756.00 194
2756.13 202
2756.25 210
2756.37 218
2756.49 224
2756.61 227
2756.73 226
2756.85 221
2756.97 213
2757.09 203
2757.21 192
2757.33 183
2757.45 175
2757.57 169
2757.69 165
2757.81 162
2757.93 159
2758.05 156
2758.17 153
2758.29 149
2758.41 144
2758.53 141
2758.65 139
2758.77 140
2758.89 142
2759.02 146
2759.14 151
2759.26 155
2759.38 159
2759.50 162
2759.62 164
2759.74 165
2759.86 165
2759.98 164
2760.10 163
2760.22 163
2760.34 163
2760.46 163
2760.58 165
2760.70 167
2760.82 170
2760.94 173
2761.06 176
2761.18 179
2761.30 181
2761.42 182
2761.54 183
2761.67 183
2761.79 182
2761.91 182
2762.03 182
2762.15 182
2762.27 184
2762.39 186
2762.51 188
2762.63 190
2762.75 192
2762.87 194
2762.99 197
2763.11 199
2763.23 203
2763.35 207
2763.47 211
2763.59 216
2763.71 221
2763.83 225
2763.96 230
2764.08 233
2764.20 234
2764.32 234
2764.44 233
2764.56 229
2764.68 224
2764.80 217
2764.92 210
2765.04 203
2765.16 195
2765.28 189
2765.40 183
2765.52 179
2765.64 176
2765.76 174
2765.88 173
2766.00 172
2766.13 170
2766.25 169
2766.37 168
2766.49 166
2766.61 165
2766.73 164
2766.85 165
2766.97 166
2767.09 168
2767.21 171
2767.33 173
2767.45 176
2767.57 177
2767.69 178
2767.81 179
2767.93 179
2768.06 178
2768.18 177
2768.30 177
2768.42 178
2768.54 179
2768.66 182
2768.78 185
2768.90 189
2769.02 193
2769.14 197
2769.26 199
2769.38 200
2769.50 200
2769.62 198
2769.74 197
2769.86 195
2769.99 193
2770.11 193
2770.23 192
2770.35 192
2770.47 192
2770.59 191
2770.71 190
2770.83 189
2770.95 189
2771.07 189
2771.19 191
2771.31 194
2771.43 200
2771.55 207
2771.68 217
2771.80 229
2771.92 241
2772.04 252
2772.16 261
2772.28 266
2772.40 268
2772.52 265
2772.64 259
2772.76 251
2772.88 243
2773.00 235
2773.12 229
2773.24 225
2773.37 222
2773.49 221
2773.61 221
2773.73 221
2773.85 222
2773.97 222
2774.09 223
2774.21 224
2774.33 226
2774.45 228
2774.57 230
2774.69 232
2774.81 232
2774.94 230
2775.06 226
2775.18 219
2775.30 211
2775.42 202
2775.54 193
2775.66 186
2775.78 182
2775.90 179
2776.02 178
2776.14 178
2776.26 178
2776.39 179
2776.51 180
2776.63 180
2776.75 180
2776.87 180
2776.99 180
2777.11 179
2777.23 178
2777.35 176
2777.47 173
2777.59 170
2777.71 167
2777.84 164
2777.96 161
2778.08 158
2778.20 156
2778.32 156
2778.44 156
2778.56 159
2778.68 162
2778.80 166
2778.92 171
2779.04 175
2779.16 178
2779.29 180
2779.41 182
2779.53 184
2779.65 185
2779.77 188
2779.89 190
2780.01 193
2780.13 194
2780.25 194
2780.37 193
2780.49 190
2780.62 186
2780.74 182
2780.86 178
2780.98 175
2781.10 173
2781.22 172
2781.34 172
2781.46 174
2781.58 177
2781.70 181
2781.82 186
2781.95 191
2782.07 197
2782.19 201
2782.31 203
2782.43 204
2782.55 203
2782.67 201
2782.79 198
2782.91 194
2783.03 189
2783.15 185
2783.28 179
2783.40 174
2783.52 168
2783.64 163
2783.76 157
2783.88 152
2784.00 148
2784.12 144
2784.24 142
2784.36 141
2784.49 141
2784.61 143
2784.73 146
2784.85 151
2784.97 156
2785.09 162
2785.21 166
2785.33 170
2785.45 172
2785.57 172
2785.70 169
2785.82 165
2785.94 160
2786.06 155
2786.18 151
2786.30 149
2786.42 149
2786.54 151
2786.66 155
2786.78 161
2786.91 165
2787.03 169
2787.15 170
2787.27 171
2787.39 171
2787.51 172
2787.63 175
2787.75 179
2787.87 186
2788.00 192
2788.12 199
2788.24 203
2788.36 205
2788.48 205
2788.60 204
2788.72 201
2788.84 198
2788.96 196
2789.09 194
2789.21 192
2789.33 190
2789.45 190
2789.57 190
2789.69 191
2789.81 194
2789.93 198
2790.05 203
2790.18 207
2790.30 210
2790.42 212
2790.54 212
2790.66 209
2790.78 205
2790.90 201
2791.02 196
2791.14 192
2791.27 189
2791.39 187
2791.51 186
2791.63 185
2791.75 183
2791.87 181
2791.99 179
2792.11 176
2792.23 173
2792.36 171
2792.48 168
2792.60 164
2792.72 160
2792.84 157
2792.96 153
2793.08 151
2793.20 149
2793.33 150
2793.45 151
2793.57 154
2793.69 158
2793.81 162
2793.93 165
2794.05 168
2794.17 169
2794.29 170
2794.42 169
2794.54 168
2794.66 167
2794.78 167
2794.90 168
2795.02 170
2795.14 173
2795.26 177
2795.39 181
2795.51 184
2795.63 185
2795.75 185
2795.87 185
2795.99 183
2796.11 182
2796.23 180
2796.36 178
2796.48 177
2796.60 175
2796.72 173
2796.84 170
2796.96 167
2797.08 165
2797.20 162
2797.33 160
2797.45 160
2797.57 160
2797.69 161
2797.81 163
2797.93 164
2798.05 165
2798.17 166
2798.30 165
2798.42 163
2798.54 161
2798.66 158
2798.78 156
2798.90 153
2799.02 152
2799.14 151
2799.27 150
2799.39 151
2799.51 152
2799.63 153
2799.75 154
2799.87 155
2799.99 156
2800.12 155
2800.24 155
2800.36 154
2800.48 154
2800.60 154
2800.72 154
2800.84 156
2800.96 158
2801.09 160
2801.21 163
2801.33 166
2801.45 170
2801.57 174
2801.69 179
2801.81 184
2801.94 187
2802.06 189
2802.18 188
2802.30 185
2802.42 180
2802.54 174
2802.66 167
2802.79 160
2802.91 154
2803.03 149
2803.15 145
2803.27 142
2803.39 140
2803.51 139
2803.64 139
2803.76 140
2803.88 142
2804.00 144
2804.12 146
2804.24 149
2804.36 152
2804.49 155
2804.61 160
2804.73 166
2804.85 174
2804.97 182
2805.09 189
2805.21 196
2805.34 200
2805.46 202
2805.58 201
2805.70 198
2805.82 194
2805.94 190
2806.06 186
2806.19 183
2806.31 180
2806.43 178
2806.55 175
2806.67 171
2806.79 166
2806.91 162
2807.04 158
2807.16 154
2807.28 153
2807.40 153
2807.52 156
2807.64 162
2807.76 170
2807.89 179
2808.01 189
2808.13 199
2808.25 207
2808.37 212
2808.49 214
2808.61 212
2808.74 208
2808.86 201
2808.98 192
2809.10 184
2809.22 176
2809.34 169
2809.47 163
2809.59 160
2809.71 158
2809.83 158
2809.95 159
2810.07 162
2810.19 166
2810.32 172
2810.44 177
2810.56 183
2810.68 189
2810.80 193
2810.92 196
2811.05 195
2811.17 192
2811.29 185
2811.41 176
2811.53 166
2811.65 158
2811.78 152
2811.90 151
2812.02 154
2812.14 160
2812.26 168
2812.38 176
2812.50 182
2812.63 185
2812.75 184
2812.87 180
2812.99 175
2813.11 170
2813.23 166
2813.36 165
2813.48 166
2813.60 170
2813.72 174
2813.84 177
2813.96 180
2814.09 181
2814.21 181
2814.33 179
2814.45 177
2814.57 176
2814.69 174
2814.82 173
2814.94 172
2815.06 171
2815.18 169
2815.30 167
2815.42 165
2815.55 162
2815.67 160
2815.79 158
2815.91 156
2816.03 153
2816.15 150
2816.28 147
2816.40 143
2816.52 141
2816.64 139
2816.76 138
2816.88 138
2817.01 138
2817.13 139
2817.25 139
2817.37 139
2817.49 139
2817.61 138
2817.74 138
2817.86 138
2817.98 138
2818.10 137
2818.22 136
2818.34 135
2818.47 135
2818.59 137
2818.71 140
2818.83 145
2818.95 152
2819.07 160
2819.20 168
2819.32 176
2819.44 183
2819.56 188
2819.68 193
2819.81 196
2819.93 198
2820.05 201
2820.17 203
2820.29 206
2820.41 209
2820.54 213
2820.66 216
2820.78 218
2820.90 220
2821.02 220
2821.14 219
2821.27 217
2821.39 213
2821.51 208
2821.63 203
2821.75 197
2821.88 190
2822.00 184
2822.12 178
2822.24 172
2822.36 168
2822.48 166
2822.61 165
2822.73 166
2822.85 168
2822.97 169
2823.09 169
2823.22 169
2823.34 168
2823.46 166
2823.58 165
2823.70 165
2823.82 167
2823.95 171
2824.07 177
2824.19 182
2824.31 188
2824.43 193
2824.56 197
2824.68 199
2824.80 201
2824.92 201
2825.04 199
2825.17 195
2825.29 191
2825.41 185
2825.53 180
2825.65 175
2825.77 173
2825.90 173
2826.02 175
2826.14 179
2826.26 183
2826.38 188
2826.51 192
2826.63 195
2826.75 197
2826.87 198
2826.99 198
2827.12 197
2827.24 195
2827.36 192
2827.48 188
2827.60 185
2827.73 183
2827.85 181
2827.97 180
2828.09 179
2828.21 179
2828.33 180
2828.46 180
2828.58 181
2828.70 182
2828.82 184
2828.94 185
2829.07 188
2829.19 190
2829.31 192
2829.43 193
2829.55 194
2829.68 193
2829.80 192
2829.92 189
2830.04 186
2830.16 184
2830.29 181
2830.41 180
2830.53 180
2830.65 181
2830.77 182
2830.90 182
2831.02 183
2831.14 182
2831.26 181
2831.38 180
2831.51 178
2831.63 176
2831.75 174
2831.87 172
2831.99 170
2832.12 168
2832.24 168
2832.36 168
2832.48 168
2832.60 169
2832.73 170
2832.85 170
2832.97 169
2833.09 168
2833.21 165
2833.34 162
2833.46 159
2833.58 156
2833.70 153
2833.82 150
2833.95 147
2834.07 144
2834.19 142
2834.31 140
2834.44 139
2834.56 140
2834.68 142
2834.80 146
2834.92 151
2835.05 157
2835.17 163
2835.29 168
2835.41 173
2835.53 177
2835.66 180
2835.78 183
2835.90 185
2836.02 188
2836.14 190
2836.27 192
2836.39 192
2836.51 190
2836.63 187
2836.76 182
2836.88 176
2837.00 170
2837.12 165
2837.24 160
2837.37 156
2837.49 154
2837.61 152
2837.73 152
2837.85 152
2837.98 154
2838.10 157
2838.22 161
2838.34 164
2838.47 167
2838.59 168
2838.71 168
2838.83 167
2838.95 165
2839.08 162
2839.20 159
2839.32 157
2839.44 155
2839.56 154
2839.69 154
2839.81 155
2839.93 156
2840.05 156
2840.18 156
2840.30 155
2840.42 154
2840.54 153
2840.66 152
2840.79 153
2840.91 155
2841.03 159
2841.15 162
2841.28 166
2841.40 170
2841.52 173
2841.64 175
2841.76 177
2841.89 177
2842.01 177
2842.13 175
2842.25 173
2842.38 169
2842.50 164
2842.62 159
2842.74 155
2842.86 151
2842.99 149
2843.11 148
2843.23 150
2843.35 153
2843.48 157
2843.60 162
2843.72 167
2843.84 171
2843.96 175
2844.09 177
2844.21 177
2844.33 176
2844.45 173
2844.58 168
2844.70 164
2844.82 160
2844.94 157
2845.07 155
2845.19 155
2845.31 156
2845.43 158
2845.55 160
2845.68 162
2845.80 163
2845.92 163
2846.04 161
2846.17 160
2846.29 158
2846.41 156
2846.53 154
2846.66 153
2846.78 151
2846.90 149
2847.02 147
2847.14 145
2847.27 144
2847.39 143
2847.51 142
2847.63 142
2847.76 142
2847.88 143
2848.00 143
2848.12 143
2848.25 143
2848.37 142
2848.49 142
2848.61 142
2848.74 143
2848.86 145
2848.98 147
2849.10 150
2849.23 153
2849.35 156
2849.47 158
2849.59 159
2849.71 158
2849.84 156
2849.96 153
2850.08 148
2850.20 143
2850.33 139
2850.45 136
2850.57 134
2850.69 134
2850.82 135
2850.94 137
2851.06 139
2851.18 141
2851.31 143
2851.43 144
2851.55 146
2851.67 148
2851.80 152
2851.92 157
2852.04 162
2852.16 169
2852.29 174
2852.41 178
2852.53 180
2852.65 179
2852.78 175
2852.90 170
2853.02 164
2853.14 158
2853.27 153
2853.39 150
2853.51 148
2853.63 147
2853.76 147
2853.88 148
2854.00 150
2854.12 152
2854.25 155
2854.37 157
2854.49 159
2854.61 161
2854.74 162
2854.86 162
2854.98 161
2855.10 159
2855.23 157
2855.35 155
2855.47 154
2855.59 154
2855.72 155
2855.84 157
2855.96 159
2856.08 160
2856.21 160
2856.33 158
2856.45 155
2856.57 150
2856.70 145
2856.82 141
2856.94 137
2857.06 136
2857.19 135
2857.31 136
2857.43 136
2857.55 137
2857.68 136
2857.80 135
2857.92 135
2858.04 134
2858.17 135
2858.29 136
2858.41 137
2858.53 139
2858.66 141
2858.78 143
2858.90 146
2859.02 150
2859.15 155
2859.27 161
2859.39 167
2859.52 171
2859.64 174
2859.76 173
2859.88 170
2860.01 164
2860.13 158
2860.25 151
2860.37 145
2860.50 140
2860.62 136
2860.74 134
2860.86 132
2860.99 131
2861.11 130
2861.23 129
2861.35 129
2861.48 129
2861.60 129
2861.72 130
2861.85 132
2861.97 134
2862.09 136
2862.21 139
2862.34 142
2862.46 146
2862.58 150
2862.70 154
2862.83 158
2862.95 162
2863.07 166
2863.19 168
2863.32 170
2863.44 172
2863.56 174
2863.69 175
2863.81 176
2863.93 176
2864.05 175
2864.18 173
2864.30 169
2864.42 165
2864.54 160
2864.67 155
2864.79 151
2864.91 148
2865.04 146
2865.16 145
2865.28 144
2865.40 144
2865.53 144
2865.65 145
2865.77 148
2865.89 151
2866.02 154
2866.14 158
2866.26 161
2866.39 163
2866.51 163
2866.63 161
2866.75 158
2866.88 153
2867.00 148
2867.12 143
2867.25 138
2867.37 134
2867.49 131
2867.61 129
2867.74 127
2867.86 126
2867.98 126
2868.10 126
2868.23 127
2868.35 128
2868.47 131
2868.60 136
2868.72 143
2868.84 151
2868.96 160
2869.09 170
2869.21 179
2869.33 186
2869.46 191
2869.58 193
2869.70 192
2869.82 187
2869.95 181
2870.07 173
2870.19 164
2870.32 155
2870.44 148
2870.56 142
2870.68 138
2870.81 137
2870.93 137
2871.05 139
2871.18 142
2871.30 144
2871.42 146
2871.54 146
2871.67 147
2871.79 147
2871.91 148
2872.04 151
2872.16 155
2872.28 161
2872.40 167
2872.53 173
2872.65 177
2872.77 180
2872.90 180
2873.02 178
2873.14 174
2873.26 170
2873.39 168
2873.51 167
2873.63 168
2873.76 171
2873.88 176
2874.00 181
2874.12 185
2874.25 186
2874.37 185
2874.49 182
2874.62 177
2874.74 172
2874.86 167
2874.99 162
2875.11 160
2875.23 159
2875.35 158
2875.48 158
2875.60 158
2875.72 158
2875.85 158
2875.97 157
2876.09 157
2876.21 158
2876.34 160
2876.46 162
2876.58 164
2876.71 165
2876.83 166
2876.95 166
2877.08 166
2877.20 165
2877.32 164
2877.44 163
2877.57 163
2877.69 164
2877.81 165
2877.94 165
2878.06 164
2878.18 162
2878.31 158
2878.43 152
2878.55 146
2878.67 140
2878.80 136
2878.92 133
2879.04 131
2879.17 132
2879.29 133
2879.41 135
2879.54 138
2879.66 140
2879.78 143
2879.91 146
2880.03 149
2880.15 152
2880.27 156
2880.40 160
2880.52 164
2880.64 168
2880.77 172
2880.89 175
2881.01 177
2881.14 178
2881.26 179
2881.38 179
2881.51 178
2881.63 176
2881.75 173
2881.87 169
2882.00 164
2882.12 159
2882.24 155
2882.37 151
2882.49 149
2882.61 149
2882.74 149
2882.86 150
2882.98 151
2883.11 152
2883.23 152
2883.35 151
2883.47 149
2883.60 146
2883.72 144
2883.84 141
2883.97 140
2884.09 139
2884.21 141
2884.34 143
2884.46 146
2884.58 150
2884.71 155
2884.83 158
2884.95 161
2885.08 163
2885.20 164
2885.32 166
2885.45 167
2885.57 170
2885.69 173
2885.81 177
2885.94 181
2886.06 185
2886.18 189
2886.31 192
2886.43 194
2886.55 195
2886.68 196
2886.80 195
2886.92 194
2887.05 192
2887.17 189
2887.29 185
2887.42 180
2887.54 174
2887.66 167
2887.79 160
2887.91 154
2888.03 149
2888.16 145
2888.28 142
2888.40 141
2888.52 140
2888.65 139
2888.77 138
2888.89 135
2889.02 131
2889.14 127
2889.26 123
2889.39 120
2889.51 119
2889.63 121
2889.76 125
2889.88 130
2890.00 135
2890.13 139
2890.25 142
2890.37 143
2890.50 143
2890.62 142
2890.74 140
2890.87 139
2890.99 138
2891.11 137
2891.24 137
2891.36 136
2891.48 136
2891.61 134
2891.73 133
2891.85 131
2891.98 130
2892.10 128
2892.22 128
2892.35 129
2892.47 130
2892.59 132
2892.72 134
2892.84 137
2892.96 139
2893.09 141
2893.21 141
2893.33 139
2893.46 136
2893.58 133
2893.70 130
2893.83 127
2893.95 126
2894.07 127
2894.20 128
2894.32 131
2894.44 134
2894.57 137
2894.69 140
2894.81 142
2894.94 143
2895.06 145
2895.18 147
2895.31 148
2895.43 149
2895.55 150
2895.68 149
2895.80 147
2895.92 144
2896.05 140
2896.17 137
2896.29 134
2896.42 133
2896.54 133
2896.66 135
2896.79 136
2896.91 138
2897.03 138
2897.16 139
2897.28 138
2897.40 138
2897.53 138
2897.65 138
2897.77 140
2897.90 143
2898.02 147
2898.15 151
2898.27 154
2898.39 156
2898.52 157
2898.64 156
2898.76 154
2898.89 151
2899.01 147
2899.13 143
2899.26 141
2899.38 139
2899.50 139
2899.63 141
2899.75 143
2899.87 146
2900.00 149
2900.12 152
2900.24 155
2900.37 157
2900.49 158
2900.61 159
2900.74 158
2900.86 157
2900.98 154
2901.11 150
2901.23 145
2901.36 140
2901.48 135
2901.60 130
2901.73 124
2901.85 119
2901.97 114
2902.10 110
2902.22 108
2902.34 108
2902.47 109
2902.59 114
2902.71 119
2902.84 126
2902.96 132
2903.08 137
2903.21 142
2903.33 145
2903.46 146
2903.58 147
2903.70 147
2903.83 147
2903.95 147
2904.07 146
2904.20 145
2904.32 144
2904.44 142
2904.57 139
2904.69 136
2904.81 132
2904.94 128
2905.06 125
2905.19 122
2905.31 121
2905.43 120
2905.56 121
2905.68 122
2905.80 123
2905.93 124
2906.05 125
2906.17 128
2906.30 131
2906.42 136
2906.54 142
2906.67 149
2906.79 155
2906.92 161
2907.04 165
2907.16 167
2907.29 167
2907.41 166
2907.53 164
2907.66 162
2907.78 160
2907.90 159
2908.03 158
2908.15 158
2908.28 158
2908.40 158
2908.52 158
2908.65 158
2908.77 157
2908.89 157
2909.02 156
2909.14 156
2909.27 155
2909.39 153
2909.51 152
2909.64 150
2909.76 147
2909.88 144
2910.01 140
2910.13 136
2910.25 131
2910.38 125
2910.50 120
2910.63 115
2910.75 111
2910.87 108
2911.00 107
2911.12 107
2911.24 109
2911.37 111
2911.49 115
2911.62 121
2911.74 126
2911.86 132
2911.99 138
2912.11 143
2912.23 146
2912.36 147
2912.48 145
2912.61 142
2912.73 138
2912.85 133
2912.98 129
2913.10 126
2913.22 125
2913.35 126
2913.47 127
2913.60 129
2913.72 132
2913.84 133
2913.97 134
2914.09 134
2914.21 133
2914.34 132
2914.46 131
2914.59 130
2914.71 129
2914.83 128
2914.96 128
2915.08 129
2915.20 131
2915.33 134
2915.45 137
2915.58 141
2915.70 144
2915.82 147
2915.95 149
2916.07 150
2916.20 149
2916.32 147
2916.44 145
2916.57 141
2916.69 138
2916.81 136
2916.94 135
2917.06 135
2917.19 136
2917.31 138
2917.43 141
2917.56 145
2917.68 148
2917.81 151
2917.93 154
2918.05 155
2918.18 156
2918.30 156
2918.42 155
2918.55 153
2918.67 150
2918.80 145
2918.92 139
2919.04 131
2919.17 124
2919.29 118
2919.42 114
2919.54 112
2919.66 111
2919.79 112
2919.91 115
2920.03 119
2920.16 124
2920.28 129
2920.41 136
2920.53 142
2920.65 147
2920.78 150
2920.90 151
2921.03 150
2921.15 147
2921.27 143
2921.40 140
2921.52 138
2921.65 136
2921.77 135
2921.89 135
2922.02 134
2922.14 133
2922.27 132
2922.39 129
2922.51 127
2922.64 125
2922.76 125
2922.89 126
2923.01 129
2923.13 133
2923.26 139
2923.38 145
2923.51 151
2923.63 155
2923.75 157
2923.88 157
2924.00 156
2924.13 154
2924.25 151
2924.37 149
2924.50 148
2924.62 149
2924.75 152
2924.87 155
2924.99 160
2925.12 164
2925.24 167
2925.37 168
2925.49 169
2925.61 168
2925.74 167
2925.86 166
2925.99 165
2926.11 164
2926.23 164
2926.36 162
2926.48 160
2926.61 157
2926.73 154
2926.85 151
2926.98 149
2927.10 146
2927.23 144
2927.35 143
2927.47 142
2927.60 141
2927.72 139
2927.85 138
2927.97 136
2928.09 135
2928.22 133
2928.34 130
2928.47 127
2928.59 123
2928.71 120
2928.84 116
2928.96 114
2929.09 112
2929.21 112
2929.34 113
2929.46 115
2929.58 118
2929.71 122
2929.83 126
2929.96 133
2930.08 140
2930.20 148
2930.33 156
2930.45 163
2930.58 168
2930.70 171
2930.82 172
2930.95 171
2931.07 169
2931.20 166
2931.32 162
2931.45 157
2931.57 152
2931.69 147
2931.82 143
2931.94 139
2932.07 136
2932.19 135
2932.31 134
2932.44 135
2932.56 137
2932.69 140
2932.81 143
2932.94 146
2933.06 150
2933.18 153
2933.31 156
2933.43 159
2933.56 161
2933.68 163
2933.80 165
2933.93 167
2934.05 169
2934.18 171
2934.30 172
2934.43 172
2934.55 171
2934.67 169
2934.80 166
2934.92 163
2935.05 159
2935.17 156
2935.29 154
2935.42 153
2935.54 152
2935.67 152
2935.79 151
2935.92 150
2936.04 148
2936.16 146
2936.29 143
2936.41 141
2936.54 138
2936.66 135
2936.79 132
2936.91 131
2937.03 129
2937.16 129
2937.28 129
2937.41 130
2937.53 132
2937.66 133
2937.78 135
2937.90 136
2938.03 136
2938.15 136
2938.28 136
2938.40 136
2938.53 136
2938.65 137
2938.77 138
2938.90 139
2939.02 139
2939.15 137
2939.27 136
2939.40 134
2939.52 133
2939.64 133
2939.77 135
2939.89 138
2940.02 143
2940.14 148
2940.27 152
2940.39 155
2940.51 156
2940.64 156
2940.76 156
2940.89 156
2941.01 158
2941.14 161
2941.26 166
2941.39 171
2941.51 176
2941.63 179
2941.76 180
2941.88 180
2942.01 179
2942.13 177
2942.26 175
2942.38 174
2942.50 173
2942.63 172
2942.75 172
2942.88 172
2943.00 172
2943.13 172
2943.25 171
2943.38 171
2943.50 170
2943.62 169
2943.75 169
2943.87 169
2944.00 168
2944.12 167
2944.25 164
2944.37 159
2944.49 153
2944.62 145
2944.74 136
2944.87 127
2944.99 120
2945.12 115
2945.24 113
2945.37 115
2945.49 120
2945.61 128
2945.74 138
2945.86 149
2945.99 161
2946.11 172
2946.24 183
2946.36 191
2946.49 197
2946.61 202
2946.73 203
2946.86 203
2946.98 201
2947.11 198
2947.23 194
2947.36 190
2947.48 184
2947.61 179
2947.73 173
2947.86 166
2947.98 160
2948.10 154
2948.23 149
2948.35 147
2948.48 147
2948.60 150
2948.73 155
2948.85 162
2948.98 167
2949.10 172
2949.22 174
2949.35 173
2949.47 170
2949.60 166
2949.72 161
2949.85 157
2949.97 153
2950.10 149
2950.22 147
2950.35 145
2950.47 144
2950.59 144
2950.72 146
2950.84 149
2950.97 154
2951.09 159
2951.22 164
2951.34 168
2951.47 171
2951.59 170
2951.72 168
2951.84 164
2951.96 158
2952.09 153
2952.21 148
2952.34 144
2952.46 142
2952.59 142
2952.71 144
2952.84 147
2952.96 151
2953.09 156
2953.21 160
2953.34 165
2953.46 169
2953.58 172
2953.71 175
2953.83 177
2953.96 177
2954.08 176
2954.21 173
2954.33 169
2954.46 162
2954.58 155
2954.71 147
2954.83 139
2954.96 134
2955.08 130
2955.20 129
2955.33 131
2955.45 135
2955.58 141
2955.70 148
2955.83 156
2955.95 164
2956.08 171
2956.20 177
2956.33 182
2956.45 185
2956.58 186
2956.70 184
2956.83 181
2956.95 177
2957.07 172
2957.20 166
2957.32 160
2957.45 154
2957.57 148
2957.70 143
2957.82 139
2957.95 136
2958.07 136
2958.20 137
2958.32 139
2958.45 143
2958.57 146
2958.70 149
2958.82 151
2958.95 151
2959.07 149
2959.19 146
2959.32 143
2959.44 140
2959.57 139
2959.69 139
2959.82 141
2959.94 144
2960.07 147
2960.19 150
2960.32 151
2960.44 152
2960.57 151
2960.69 149
2960.82 147
2960.94 144
2961.07 142
2961.19 141
2961.32 141
2961.44 142
2961.57 144
2961.69 147
2961.81 150
2961.94 153
2962.06 155
2962.19 157
2962.31 158
2962.44 157
2962.56 156
2962.69 153
2962.81 149
2962.94 144
2963.06 140
2963.19 135
2963.31 133
2963.44 132
2963.56 134
2963.69 137
2963.81 143
2963.94 150
2964.06 156
2964.19 162
2964.31 166
2964.44 169
2964.56 169
2964.69 168
2964.81 167
2964.94 164
2965.06 162
2965.19 159
2965.31 156
2965.43 153
2965.56 149
2965.68 144
2965.81 139
2965.93 134
2966.06 129
2966.18 125
2966.31 121
2966.43 118
2966.56 117
2966.68 117
2966.81 117
2966.93 119
2967.06 122
2967.18 125
2967.31 129
2967.43 133
2967.56 137
2967.68 139
2967.81 140
2967.93 139
2968.06 137
2968.18 133
2968.31 129
2968.43 125
2968.56 121
2968.68 118
2968.81 117
2968.93 116
2969.06 116
2969.18 116
2969.31 117
2969.43 118
2969.56 119
2969.68 120
2969.81 120
2969.93 119
2970.06 118
2970.18 116
2970.31 115
2970.43 113
2970.56 112
2970.68 112
2970.81 113
2970.93 115
2971.06 118
2971.18 120
2971.31 122
2971.43 123
2971.56 123
2971.68 122
2971.81 119
2971.93 117
2972.06 116
2972.18 115
2972.31 116
2972.43 117
2972.56 118
2972.68 120
2972.81 121
2972.93 122
2973.06 123
2973.18 125
2973.31 127
2973.43 130
2973.56 134
2973.68 140
2973.81 145
2973.93 149
2974.06 153
2974.18 154
2974.31 154
2974.43 152
2974.56 149
2974.68 146
2974.81 145
2974.93 146
2975.06 148
2975.18 152
2975.31 157
2975.43 162
2975.56 165
2975.68 167
2975.81 167
2975.93 164
2976.06 160
2976.18 156
2976.31 152
2976.43 149
2976.56 149
2976.68 151
2976.81 155
2976.93 159
2977.06 163
2977.18 167
2977.31 169
2977.43 170
2977.56 169
2977.68 168
2977.81 166
2977.93 163
2978.06 159
2978.18 154
2978.31 148
2978.43 142
2978.56 136
2978.69 132
2978.81 128
2978.94 126
2979.06 126
2979.19 126
2979.31 127
2979.44 129
2979.56 132
2979.69 135
2979.81 138
2979.94 141
2980.06 143
2980.19 144
2980.31 143
2980.44 142
2980.56 141
2980.69 139
2980.81 137
2980.94 136
2981.06 136
2981.19 136
2981.31 137
2981.44 138
2981.56 141
2981.69 145
2981.81 150
2981.94 155
2982.07 161
2982.19 166
2982.32 170
2982.44 173
2982.57 176
2982.69 178
2982.82 180
2982.94 181
2983.07 182
2983.19 181
2983.32 178
2983.44 174
2983.57 167
2983.69 161
2983.82 154
2983.94 149
2984.07 144
2984.19 142
2984.32 141
2984.44 142
2984.57 143
2984.70 144
2984.82 146
2984.95 148
2985.07 149
2985.20 150
2985.32 149
2985.45 148
2985.57 145
2985.70 142
2985.82 139
2985.95 137
2986.07 136
2986.20 136
2986.32 137
2986.45 139
2986.57 143
2986.70 149
2986.83 155
2986.95 161
2987.08 167
2987.20 172
2987.33 174
2987.45 175
2987.58 174
2987.70 170
2987.83 165
2987.95 160
2988.08 154
2988.20 148
2988.33 144
2988.45 140
2988.58 137
2988.71 136
2988.83 135
2988.96 136
2989.08 137
2989.21 139
2989.33 141
2989.46 142
2989.58 143
2989.71 144
2989.83 143
2989.96 142
2990.08 142
2990.21 142
2990.33 144
2990.46 147
2990.59 152
2990.71 158
2990.84 165
2990.96 172
2991.09 177
2991.21 180
2991.34 182
2991.46 181
2991.59 179
2991.71 176
2991.84 172
2991.97 169
2992.09 167
2992.22 165
2992.34 164
2992.47 163
2992.59 161
2992.72 157
2992.84 152
2992.97 146
2993.09 139
2993.22 133
2993.34 129
2993.47 126
2993.60 124
2993.72 123
2993.85 123
2993.97 123
2994.10 122
2994.22 121
2994.35 121
2994.47 122
2994.60 124
2994.73 128
2994.85 133
2994.98 138
2995.10 143
2995.23 148
2995.35 151
2995.48 154
2995.60 156
2995.73 159
2995.85 163
2995.98 169
2996.11 177
2996.23 186
2996.36 194
2996.48 201
2996.61 206
2996.73 208
2996.86 206
2996.98 203
2997.11 197
2997.24 191
2997.36 185
2997.49 179
2997.61 175
2997.74 173
2997.86 173
2997.99 173
2998.11 174
2998.24 175
2998.37 175
2998.49 175
2998.62 173
2998.74 170
2998.87 167
2998.99 164
2999.12 160
2999.24 157
2999.37 153
2999.50 150
2999.62 146
2999.75 143
2999.87 140
3000.00 139
3000.12 139
3000.25 140
3000.37 143
3000.50 147
3000.63 152
3000.75 156
3000.88 160
3001.00 164
3001.13 167
3001.25 169
3001.38 170
3001.50 171
3001.63 173
3001.76 174
3001.88 176
3002.01 178
3002.13 180
3002.26 182
3002.38 181
3002.51 179
3002.64 174
3002.76 168
3002.89 162
3003.01 156
3003.14 152
3003.26 150
3003.39 150
3003.52 151
3003.64 153
3003.77 155
3003.89 156
3004.02 156
3004.14 156
3004.27 155
3004.39 154
3004.52 153
3004.65 153
3004.77 152
3004.90 152
3005.02 153
3005.15 154
3005.27 157
3005.40 159
3005.53 162
3005.65 164
3005.78 166
3005.90 165
3006.03 164
3006.15 161
3006.28 157
3006.41 151
3006.53 146
3006.66 141
3006.78 138
3006.91 136
3007.03 137
3007.16 140
3007.29 146
3007.41 152
3007.54 160
3007.66 166
3007.79 170
3007.91 171
3008.04 170
3008.17 166
3008.29 161
3008.42 155
3008.54 149
3008.67 145
3008.80 141
3008.92 139
3009.05 138
3009.17 139
3009.30 140
3009.42 142
3009.55 144
3009.68 144
3009.80 143
3009.93 141
3010.05 137
3010.18 131
3010.30 124
3010.43 117
3010.56 111
3010.68 105
3010.81 102
3010.93 100
3011.06 101
3011.19 105
3011.31 110
3011.44 116
3011.56 123
3011.69 130
3011.81 136
3011.94 141
3012.07 144
3012.19 146
3012.32 148
3012.44 149
3012.57 150
3012.70 150
3012.82 149
3012.95 148
3013.07 146
3013.20 144
3013.32 141
3013.45 140
3013.58 140
3013.70 141
3013.83 143
3013.95 145
3014.08 147
3014.21 149
3014.33 149
3014.46 148
3014.58 147
3014.71 145
3014.84 142
3014.96 140
3015.09 138
3015.21 135
3015.34 133
3015.46 132
3015.59 130
3015.72 130
3015.84 129
3015.97 129
3016.09 128
3016.22 128
3016.35 128
3016.47 128
3016.60 128
3016.72 128
3016.85 128
3016.98 127
3017.10 126
3017.23 124
3017.35 123
3017.48 123
3017.61 122
3017.73 123
3017.86 124
3017.98 124
3018.11 125
3018.24 124
3018.36 123
3018.49 121
3018.61 119
3018.74 118
3018.87 118
3018.99 119
3019.12 121
3019.24 123
3019.37 125
3019.50 127
3019.62 128
3019.75 129
3019.87 131
3020.00 133
3020.13 135
3020.25 137
3020.38 139
3020.50 141
3020.63 142
3020.76 141
3020.88 140
3021.01 139
3021.13 137
3021.26 136
3021.39 133
3021.51 131
3021.64 128
3021.76 125
3021.89 122
3022.02 120
3022.14 119
3022.27 120
3022.39 122
3022.52 126
3022.65 131
3022.77 135
3022.90 139
3023.02 140
3023.15 140
3023.28 138
3023.40 135
3023.53 131
3023.65 128
3023.78 127
3023.91 127
3024.03 128
3024.16 131
3024.29 134
3024.41 137
3024.54 139
3024.66 140
3024.79 139
3024.92 137
3025.04 135
3025.17 133
3025.29 131
3025.42 131
3025.55 131
3025.67 132
3025.80 133
3025.92 134
3026.05 135
3026.18 135
3026.30 134
3026.43 133
3026.56 133
3026.68 132
3026.81 131
3026.93 130
3027.06 130
3027.19 131
3027.31 133
3027.44 138
3027.56 143
3027.69 150
3027.82 156
3027.94 160
3028.07 163
3028.20 163
3028.32 162
3028.45 160
3028.57 158
3028.70 156
3028.83 156
3028.95 156
3029.08 155
3029.21 154
3029.33 152
3029.46 148
3029.58 143
3029.71 138
3029.84 134
3029.96 132
3030.09 131
3030.21 133
3030.34 136
3030.47 141
3030.59 146
3030.72 152
3030.85 157
3030.97 161
3031.10 164
3031.22 164
3031.35 163
3031.48 160
3031.60 155
3031.73 149
3031.86 142
3031.98 136
3032.11 130
3032.23 126
3032.36 123
3032.49 122
3032.61 123
3032.74 125
3032.87 128
3032.99 131
3033.12 134
3033.24 136
3033.37 138
3033.50 139
3033.62 140
3033.75 141
3033.88 143
3034.00 146
3034.13 149
3034.26 152
3034.38 155
3034.51 158
3034.63 159
3034.76 158
3034.89 155
3035.01 150
3035.14 145
3035.27 140
3035.39 135
3035.52 132
3035.64 130
3035.77 130
3035.90 132
3036.02 135
3036.15 138
3036.28 141
3036.40 144
3036.53 144
3036.66 143
3036.78 140
3036.91 137
3037.03 133
3037.16 131
3037.29 129
3037.41 130
3037.54 132
3037.67 136
3037.79 139
3037.92 143
3038.05 145
3038.17 145
3038.30 145
3038.42 143
3038.55 141
3038.68 138
3038.80 136
3038.93 133
3039.06 131
3039.18 129
3039.31 126
3039.44 124
3039.56 123
3039.69 122
3039.82 121
3039.94 121
3040.07 121
3040.19 121
3040.32 122
3040.45 123
3040.57 125
3040.70 127
3040.83 130
3040.95 132
3041.08 134
3041.21 135
3041.33 136
3041.46 136
3041.59 136
3041.71 137
3041.84 137
3041.96 137
3042.09 137
3042.22 137
3042.34 137
3042.47 138
3042.60 138
3042.72 138
3042.85 137
3042.98 136
3043.10 134
3043.23 131
3043.36 128
3043.48 125
3043.61 122
3043.74 119
3043.86 118
3043.99 117
3044.12 117
3044.24 117
3044.37 117
3044.49 118
3044.62 119
3044.75 120
3044.87 123
3045.00 125
3045.13 129
3045.25 132
3045.38 134
3045.51 136
3045.63 137
3045.76 137
3045.89 137
3046.01 136
3046.14 135
3046.27 135
3046.39 134
3046.52 134
3046.65 133
3046.77 133
3046.90 132
3047.03 131
3047.15 129
3047.28 128
3047.41 127
3047.53 126
3047.66 126
3047.78 126
3047.91 127
3048.04 127
3048.16 128
3048.29 128
3048.42 130
3048.54 132
3048.67 135
3048.80 139
3048.92 142
3049.05 145
3049.18 147
3049.30 148
3049.43 148
3049.56 148
3049.68 147
3049.81 145
3049.94 142
3050.06 139
3050.19 135
3050.32 130
3050.44 126
3050.57 123
3050.70 122
3050.82 124
3050.95 127
3051.08 131
3051.20 136
3051.33 140
3051.46 143
3051.58 144
3051.71 144
3051.84 143
3051.96 142
3052.09 140
3052.22 139
3052.34 138
3052.47 136
3052.60 134
3052.72 131
3052.85 129
3052.98 127
3053.10 126
3053.23 125
3053.36 127
3053.48 129
3053.61 133
3053.74 137
3053.86 142
3053.99 147
3054.12 152
3054.24 157
3054.37 162
3054.50 167
3054.62 170
3054.75 172
3054.88 173
3055.00 170
3055.13 165
3055.26 158
3055.38 150
3055.51 141
3055.64 132
3055.77 124
3055.89 117
3056.02 113
3056.15 110
3056.27 109
3056.40 110
3056.53 112
3056.65 115
3056.78 118
3056.91 120
3057.03 122
3057.16 123
3057.29 123
3057.41 122
3057.54 122
3057.67 122
3057.79 122
3057.92 123
3058.05 125
3058.17 127
3058.30 129
3058.43 133
3058.55 138
3058.68 145
3058.81 152
3058.93 160
3059.06 168
3059.19 176
3059.32 182
3059.44 188
3059.57 193
3059.70 197
3059.82 199
3059.95 200
3060.08 198
3060.20 194
3060.33 188
3060.46 180
3060.58 171
3060.71 162
3060.84 155
3060.96 150
3061.09 148
3061.22 148
3061.34 150
3061.47 153
3061.60 157
3061.73 161
3061.85 163
3061.98 165
3062.11 165
3062.23 165
3062.36 164
3062.49 162
3062.61 159
3062.74 155
3062.87 150
3062.99 144
3063.12 138
3063.25 134
3063.38 132
3063.50 132
3063.63 134
3063.76 138
3063.88 143
3064.01 146
3064.14 149
3064.26 149
3064.39 148
3064.52 146
3064.64 144
3064.77 141
3064.90 140
3065.03 139
3065.15 139
3065.28 140
3065.41 141
3065.53 143
3065.66 145
3065.79 148
3065.91 152
3066.04 155
3066.17 159
3066.29 163
3066.42 168
3066.55 172
3066.68 176
3066.80 180
3066.93 184
3067.06 187
3067.18 188
3067.31 188
3067.44 185
3067.56 180
3067.69 174
3067.82 168
3067.95 162
3068.07 158
3068.20 156
3068.33 156
3068.45 156
3068.58 156
3068.71 156
3068.83 155
3068.96 153
3069.09 152
3069.22 151
3069.34 151
3069.47 152
3069.60 154
3069.72 156
3069.85 156
3069.98 155
3070.11 152
3070.23 147
3070.36 142
3070.49 137
3070.61 133
3070.74 129
3070.87 127
3070.99 127
3071.12 127
3071.25 128
3071.38 130
3071.50 132
3071.63 135
3071.76 138
3071.88 141
3072.01 145
3072.14 147
3072.27 150
3072.39 151
3072.52 151
3072.65 150
3072.77 149
3072.90 147
3073.03 146
3073.15 145
3073.28 145
3073.41 146
3073.54 148
3073.66 149
3073.79 150
3073.92 151
3074.04 151
3074.17 151
3074.30 151
3074.43 151
3074.55 152
3074.68 154
3074.81 156
3074.93 159
3075.06 161
3075.19 163
3075.32 163
3075.44 163
3075.57 161
3075.70 158
3075.82 155
3075.95 151
3076.08 148
3076.21 145
3076.33 142
3076.46 140
3076.59 139
3076.72 137
3076.84 135
3076.97 132
3077.10 128
3077.22 125
3077.35 122
3077.48 120
3077.61 120
3077.73 121
3077.86 124
3077.99 127
3078.11 131
3078.24 134
3078.37 136
3078.50 137
3078.62 136
3078.75 135
3078.88 134
3079.00 133
3079.13 134
3079.26 136
3079.39 139
3079.51 142
3079.64 145
3079.77 146
3079.90 146
3080.02 145
3080.15 144
3080.28 143
3080.40 144
3080.53 146
3080.66 150
3080.79 154
3080.91 158
3081.04 161
3081.17 163
3081.30 164
3081.42 164
3081.55 164
3081.68 163
3081.80 161
3081.93 160
3082.06 158
3082.19 155
3082.31 153
3082.44 150
3082.57 146
3082.70 143
3082.82 140
3082.95 138
3083.08 138
3083.21 140
3083.33 142
3083.46 146
3083.59 149
3083.71 152
3083.84 153
3083.97 154
3084.10 152
3084.22 149
3084.35 144
3084.48 139
3084.61 133
3084.73 128
3084.86 124
3084.99 122
3085.12 123
3085.24 126
3085.37 132
3085.50 139
3085.62 147
3085.75 154
3085.88 158
3086.01 160
3086.13 158
3086.26 154
3086.39 149
3086.52 143
3086.64 137
3086.77 133
3086.90 131
3087.03 131
3087.15 133
3087.28 136
3087.41 139
3087.54 142
3087.66 143
3087.79 142
3087.92 140
3088.05 136
3088.17 131
3088.30 127
3088.43 123
3088.55 122
3088.68 121
3088.81 123
3088.94 125
3089.06 127
3089.19 128
3089.32 128
3089.45 126
3089.57 124
3089.70 122
3089.83 121
3089.96 121
3090.08 123
3090.21 125
3090.34 128
3090.47 130
3090.59 133
3090.72 135
3090.85 138
3090.98 141
3091.10 146
3091.23 151
3091.36 157
3091.49 163
3091.61 168
3091.74 172
3091.87 174
3092.00 173
3092.12 171
3092.25 169
3092.38 166
3092.51 164
3092.63 163
3092.76 163
3092.89 163
3093.02 163
3093.14 163
3093.27 161
3093.40 159
3093.53 156
3093.65 154
3093.78 151
3093.91 149
3094.04 147
3094.16 145
3094.29 143
3094.42 141
3094.55 139
3094.67 136
3094.80 134
3094.93 132
3095.06 129
3095.18 127
3095.31 125
3095.44 122
3095.57 120
3095.70 118
3095.82 117
3095.95 117
3096.08 118
3096.21 119
3096.33 121
3096.46 123
3096.59 126
3096.72 130
3096.84 133
3096.97 137
3097.10 140
3097.23 144
3097.35 148
3097.48 152
3097.61 157
3097.74 163
3097.86 169
3097.99 175
3098.12 181
3098.25 184
3098.37 185
3098.50 184
3098.63 180
3098.76 177
3098.89 173
3099.01 170
3099.14 169
3099.27 169
3099.40 170
3099.52 171
3099.65 171
3099.78 169
3099.91 165
3100.03 160
3100.16 154
3100.29 147
3100.42 141
3100.55 136
3100.67 131
3100.80 126
3100.93 123
3101.06 120
3101.18 118
3101.31 118
3101.44 120
3101.57 123
3101.69 127
3101.82 133
3101.95 138
3102.08 144
3102.21 149
3102.33 153
3102.46 156
3102.59 157
3102.72 156
3102.84 155
3102.97 153
3103.10 152
3103.23 153
3103.35 156
3103.48 160
3103.61 165
3103.74 170
3103.87 174
3103.99 177
3104.12 178
3104.25 177
3104.38 176
3104.50 174
3104.63 172
3104.76 169
3104.89 165
3105.02 161
3105.14 156
3105.27 151
3105.40 147
3105.53 144
3105.65 143
3105.78 144
3105.91 146
3106.04 149
3106.17 151
3106.29 152
3106.42 151
3106.55 148
3106.68 144
3106.80 138
3106.93 131
3107.06 124
3107.19 116
3107.32 110
3107.44 104
3107.57 100
3107.70 97
3107.83 96
3107.95 97
3108.08 99
3108.21 102
3108.34 107
3108.47 112
3108.59 117
3108.72 122
3108.85 126
3108.98 131
3109.11 134
3109.23 137
3109.36 141
3109.49 144
3109.62 148
3109.74 152
3109.87 156
3110.00 161
3110.13 165
3110.26 169
3110.38 172
3110.51 174
3110.64 175
3110.77 175
3110.90 173
3111.02 170
3111.15 167
3111.28 163
3111.41 159
3111.54 156
3111.66 153
3111.79 152
3111.92 153
3112.05 154
3112.17 156
3112.30 157
3112.43 157
3112.56 156
3112.69 153
3112.81 150
3112.94 146
3113.07 143
3113.20 141
3113.33 141
3113.45 141
3113.58 142
3113.71 143
3113.84 144
3113.97 143
3114.09 143
3114.22 143
3114.35 142
3114.48 143
3114.61 143
3114.73 144
3114.86 143
3114.99 141
3115.12 138
3115.25 133
3115.37 128
3115.50 123
3115.63 118
3115.76 114
3115.89 112
3116.01 112
3116.14 114
3116.27 117
3116.40 122
3116.53 127
3116.65 132
3116.78 137
3116.91 142
3117.04 146
3117.17 150
3117.29 152
3117.42 152
3117.55 151
3117.68 147
3117.81 141
3117.93 134
3118.06 126
3118.19 118
3118.32 111
3118.45 106
3118.57 104
3118.70 104
3118.83 106
3118.96 111
3119.09 117
3119.21 124
3119.34 131
3119.47 138
3119.60 145
3119.73 150
3119.85 153
3119.98 154
3120.11 154
3120.24 152
3120.37 149
3120.50 147
3120.62 146
3120.75 146
3120.88 148
3121.01 150
3121.14 153
3121.26 155
3121.39 155
3121.52 154
3121.65 151
3121.78 147
3121.90 143
3122.03 138
3122.16 135
3122.29 133
3122.42 133
3122.54 133
3122.67 136
3122.80 138
3122.93 141
3123.06 145
3123.19 148
3123.31 151
3123.44 154
3123.57 158
3123.70 161
3123.83 163
3123.95 165
3124.08 166
3124.21 164
3124.34 161
3124.47 156
3124.60 150
3124.72 144
3124.85 137
3124.98 130
3125.11 125
3125.24 121
3125.36 117
3125.49 116
3125.62 115
3125.75 116
3125.88 119
3126.01 122
3126.13 126
3126.26 131
3126.39 136
3126.52 141
3126.65 145
3126.77 148
3126.90 150
3127.03 151
3127.16 151
3127.29 151
3127.42 151
3127.54 151
3127.67 151
3127.80 151
3127.93 151
3128.06 151
3128.19 151
3128.31 152
3128.44 152
3128.57 153
3128.70 154
3128.83 155
3128.95 156
3129.08 157
3129.21 158
3129.34 159
3129.47 160
3129.60 160
3129.72 159
3129.85 157
3129.98 153
3130.11 148
3130.24 142
3130.37 135
3130.49 127
3130.62 121
3130.75 115
3130.88 112
3131.01 110
3131.14 111
3131.26 114
3131.39 117
3131.52 121
3131.65 123
3131.78 124
3131.91 124
3132.03 123
3132.16 122
3132.29 122
3132.42 124
3132.55 127
3132.68 130
3132.80 135
3132.93 138
3133.06 141
3133.19 142
3133.32 143
3133.45 142
3133.57 142
3133.70 141
3133.83 141
3133.96 141
3134.09 140
3134.22 139
3134.34 137
3134.47 136
3134.60 135
3134.73 135
3134.86 136
3134.99 138
3135.11 140
3135.24 143
3135.37 145
3135.50 147
3135.63 147
3135.76 147
3135.88 145
3136.01 143
3136.14 140
3136.27 138
3136.40 138
3136.53 140
3136.66 145
3136.78 152
3136.91 162
3137.04 172
3137.17 183
3137.30 191
3137.43 196
3137.55 197
3137.68 194
3137.81 187
3137.94 178
3138.07 168
3138.20 158
3138.32 149
3138.45 143
3138.58 139
3138.71 137
3138.84 136
3138.97 136
3139.10 137
3139.22 138
3139.35 139
3139.48 140
3139.61 142
3139.74 142
3139.87 142
3139.99 140
3140.12 137
3140.25 133
3140.38 129
3140.51 124
3140.64 120
3140.77 117
3140.89 115
3141.02 114
3141.15 113
3141.28 113
3141.41 114
3141.54 115
3141.67 115
3141.79 116
3141.92 117
3142.05 117
3142.18 117
3142.31 117
3142.44 117
3142.57 117
3142.69 118
3142.82 119
3142.95 122
3143.08 126
3143.21 130
3143.34 136
3143.47 141
3143.59 147
3143.72 152
3143.85 156
3143.98 159
3144.11 161
3144.24 163
3144.37 164
3144.49 164
3144.62 164
3144.75 164
3144.88 164
3145.01 162
3145.14 160
3145.27 156
3145.39 152
3145.52 146
3145.65 140
3145.78 133
3145.91 127
3146.04 121
3146.17 118
3146.29 116
3146.42 117
3146.55 119
3146.68 121
3146.81 125
3146.94 128
3147.07 131
3147.19 133
3147.32 135
3147.45 136
3147.58 137
3147.71 138
3147.84 139
3147.97 140
3148.10 141
3148.22 143
3148.35 144
3148.48 146
3148.61 148
3148.74 150
3148.87 153
3149.00 157
3149.12 160
3149.25 163
3149.38 164
3149.51 163
3149.64 161
3149.77 157
3149.90 151
3150.03 145
3150.15 140
3150.28 135
3150.41 132
3150.54 129
3150.67 128
3150.80 127
3150.93 126
3151.05 125
3151.18 125
3151.31 126
3151.44 128
3151.57 132
3151.70 138
3151.83 145
3151.96 152
3152.08 158
3152.21 164
3152.34 167
3152.47 169
3152.60 169
3152.73 168
3152.86 167
3152.99 165
3153.11 163
3153.24 160
3153.37 156
3153.50 150
3153.63 142
3153.76 133
3153.89 123
3154.02 114
3154.14 105
3154.27 98
3154.40 94
3154.53 91
3154.66 90
3154.79 91
3154.92 93
3155.05 97
3155.18 101
3155.30 105
3155.43 109
3155.56 113
3155.69 116
3155.82 120
3155.95 123
3156.08 126
3156.21 128
3156.33 131
3156.46 133
3156.59 133
3156.72 133
3156.85 130
3156.98 127
3157.11 123
3157.24 119
3157.37 116
3157.49 115
3157.62 115
3157.75 118
3157.88 122
3158.01 127
3158.14 132
3158.27 137
3158.40 142
3158.52 145
3158.65 148
3158.78 150
3158.91 151
3159.04 152
3159.17 152
3159.30 151
3159.43 150
3159.56 149
3159.68 147
3159.81 146
3159.94 145
3160.07 146
3160.20 147
3160.33 148
3160.46 151
3160.59 153
3160.72 156
3160.84 159
3160.97 163
3161.10 167
3161.23 170
3161.36 174
3161.49 176
3161.62 178
3161.75 178
3161.88 178
3162.01 177
3162.13 176
3162.26 174
3162.39 172
3162.52 169
3162.65 166
3162.78 163
3162.91 159
3163.04 155
3163.17 151
3163.29 148
3163.42 146
3163.55 144
3163.68 142
3163.81 140
3163.94 137
3164.07 133
3164.20 128
3164.33 122
3164.46 116
3164.58 110
3164.71 106
3164.84 104
3164.97 106
3165.10 110
3165.23 116
3165.36 123
3165.49 130
3165.62 136
3165.75 140
3165.87 142
3166.00 141
3166.13 138
3166.26 134
3166.39 129
3166.52 126
3166.65 123
3166.78 122
3166.91 123
3167.04 124
3167.16 126
3167.29 128
3167.42 129
3167.55 130
3167.68 130
3167.81 132
3167.94 135
3168.07 138
3168.20 142
3168.33 144
3168.46 146
3168.58 145
3168.71 142
3168.84 138
3168.97 133
3169.10 129
3169.23 126
3169.36 124
3169.49 123
3169.62 122
3169.75 121
3169.88 120
3170.00 118
3170.13 115
3170.26 111
3170.39 107
3170.52 104
3170.65 103
3170.78 103
3170.91 105
3171.04 109
3171.17 113
3171.30 117
3171.42 120
3171.55 122
3171.68 122
3171.81 120
3171.94 118
3172.07 115
3172.20 113
3172.33 111
3172.46 110
3172.59 109
3172.72 108
3172.85 108
3172.97 108
3173.10 110
3173.23 112
3173.36 115
3173.49 118
3173.62 120
3173.75 122
3173.88 123
3174.01 123
3174.14 122
3174.27 121
3174.40 121
3174.52 122
3174.65 125
3174.78 129
3174.91 134
3175.04 139
3175.17 144
3175.30 147
3175.43 149
3175.56 150
3175.69 151
3175.82 151
3175.95 152
3176.08 152
3176.20 153
3176.33 153
3176.46 152
3176.59 150
3176.72 148
3176.85 146
3176.98 144
3177.11 143
3177.24 142
3177.37 141
3177.50 140
3177.63 139
3177.76 137
3177.88 135
3178.01 133
3178.14 131
3178.27 129
3178.40 127
3178.53 126
3178.66 127
3178.79 128
3178.92 131
3179.05 136
3179.18 142
3179.31 148
3179.44 153
3179.57 158
3179.69 161
3179.82 162
3179.95 161
3180.08 160
3180.21 159
3180.34 157
3180.47 157
3180.60 157
3180.73 156
3180.86 155
3180.99 152
3181.12 148
3181.25 143
3181.38 137
3181.50 131
3181.63 126
3181.76 122
3181.89 121
3182.02 122
3182.15 124
3182.28 129
3182.41 134
3182.54 140
3182.67 146
3182.80 152
3182.93 157
3183.06 161
3183.19 163
3183.32 164
3183.45 164
3183.57 163
3183.70 161
3183.83 159
3183.96 157
3184.09 156
3184.22 155
3184.35 155
3184.48 155
3184.61 156
3184.74 157
3184.87 157
3185.00 158
3185.13 158
3185.26 159
3185.39 159
3185.52 159
3185.65 159
3185.77 158
3185.90 157
3186.03 154
3186.16 151
3186.29 148
3186.42 144
3186.55 140
3186.68 138
3186.81 138
3186.94 141
3187.07 145
3187.20 151
3187.33 159
3187.46 167
3187.59 174
3187.72 180
3187.85 184
3187.98 186
3188.10 185
3188.23 182
3188.36 178
3188.49 173
3188.62 167
3188.75 161
3188.88 155
3189.01 149
3189.14 143
3189.27 137
3189.40 130
3189.53 124
3189.66 118
3189.79 113
3189.92 109
3190.05 107
3190.18 107
3190.31 108
3190.44 110
3190.56 113
3190.69 116
3190.82 119
3190.95 122
3191.08 125
3191.21 128
3191.34 130
3191.47 132
3191.60 133
3191.73 135
3191.86 136
3191.99 137
3192.12 138
3192.25 139
3192.38 141
3192.51 143
3192.64 147
3192.77 151
3192.90 155
3193.03 160
3193.16 162
3193.29 163
3193.41 160
3193.54 154
3193.67 147
3193.80 138
3193.93 131
3194.06 125
3194.19 123
3194.32 124
3194.45 127
3194.58 131
3194.71 134
3194.84 137
3194.97 138
3195.10 137
3195.23 134
3195.36 131
3195.49 128
3195.62 125
3195.75 123
3195.88 122
3196.01 120
3196.14 120
3196.27 119
3196.40 120
3196.53 120
3196.66 122
3196.78 123
3196.91 125
3197.04 127
3197.17 128
3197.30 129
3197.43 130
3197.56 130
3197.69 131
3197.82 131
3197.95 133
3198.08 134
3198.21 135
3198.34 136
3198.47 136
3198.60 135
3198.73 133
3198.86 130
3198.99 129
3199.12 128
3199.25 128
3199.38 129
3199.51 131
3199.64 134
3199.77 137
3199.90 140
3200.03 143
3200.16 147
3200.29 151
3200.42 154
3200.55 158
3200.68 160
3200.81 161
3200.93 160
3201.06 158
3201.19 155
3201.32 152
3201.45 150
3201.58 149
3201.71 150
3201.84 151
3201.97 153
3202.10 155
3202.23 156
3202.36 155
3202.49 153
3202.62 151
3202.75 148
3202.88 147
3203.01 146
3203.14 147
3203.27 150
3203.40 153
3203.53 156
3203.66 158
3203.79 158
3203.92 157
3204.05 155
3204.18 152
3204.31 149
3204.44 148
3204.57 148
3204.70 148
3204.83 150
3204.96 151
3205.09 151
3205.22 150
3205.35 147
3205.48 144
3205.61 140
3205.74 136
3205.87 133
3206.00 130
3206.13 129
3206.26 129
3206.39 129
3206.52 129
3206.65 130
3206.78 130
3206.91 129
3207.04 128
3207.17 127
3207.29 126
3207.42 125
3207.55 124
3207.68 125
3207.81 127
3207.94 130
3208.07 135
3208.20 140
3208.33 145
3208.46 151
3208.59 155
3208.72 158
3208.85 160
3208.98 161
3209.11 160
3209.24 159
3209.37 157
3209.50 154
3209.63 151
3209.76 149
3209.89 146
3210.02 145
3210.15 144
3210.28 143
3210.41 143
3210.54 143
3210.67 144
3210.80 144
3210.93 143
3211.06 141
3211.19 139
3211.32 137
3211.45 135
3211.58 132
3211.71 131
3211.84 129
3211.97 128
3212.10 127
3212.23 125
3212.36 124
3212.49 123
3212.62 122
3212.75 123
3212.88 125
3213.01 128
3213.14 131
3213.27 134
3213.40 137
3213.53 139
3213.66 140
3213.79 139
3213.92 138
3214.05 136
3214.18 135
3214.31 134
3214.44 133
3214.57 132
3214.70 131
3214.83 130
3214.96 129
3215.09 128
3215.22 128
3215.35 129
3215.48 132
3215.61 136
3215.74 141
3215.87 144
3216.00 147
3216.13 148
3216.26 148
3216.39 145
3216.52 142
3216.65 137
3216.78 132
3216.91 127
3217.04 122
3217.17 117
3217.30 113
3217.43 111
3217.56 110
3217.69 112
3217.82 115
3217.95 120
3218.08 125
3218.21 130
3218.34 135
3218.47 139
3218.60 143
3218.73 147
3218.86 150
3218.99 153
3219.12 156
3219.25 158
3219.38 160
3219.51 162
3219.64 163
3219.77 163
3219.90 162
3220.03 161
3220.16 158
3220.29 155
3220.42 150
3220.55 145
3220.68 140
3220.81 135
3220.94 132
3221.07 129
3221.21 127
3221.34 126
3221.47 124
3221.60 122
3221.73 120
3221.86 117
3221.99 113
3222.12 111
3222.25 108
3222.38 107
3222.51 106
3222.64 107
3222.77 108
3222.90 110
3223.03 113
3223.16 116
3223.29 120
3223.42 125
3223.55 129
3223.68 132
3223.81 134
3223.94 135
3224.07 135
3224.20 134
3224.33 132
3224.46 130
3224.59 128
3224.72 125
3224.85 121
3224.98 118
3225.11 114
3225.24 110
3225.37 108
3225.50 106
3225.63 107
3225.76 109
3225.89 113
3226.02 119
3226.15 127
3226.28 135
3226.41 143
3226.54 150
3226.67 156
3226.80 160
3226.93 162
3227.06 161
3227.19 158
3227.32 153
3227.45 148
3227.59 142
3227.72 136
3227.85 131
3227.98 127
3228.11 122
3228.24 118
3228.37 115
3228.50 112
3228.63 110
3228.76 109
3228.89 111
3229.02 115
3229.15 121
3229.28 127
3229.41 133
3229.54 138
3229.67 141
3229.80 142
3229.93 142
3230.06 141
3230.19 139
3230.32 139
3230.45 140
3230.58 141
3230.71 144
3230.84 147
3230.97 151
3231.10 154
3231.23 156
3231.36 157
3231.49 157
3231.62 155
3231.76 151
3231.89 146
3232.02 141
3232.15 134
3232.28 128
3232.41 122
3232.54 117
3232.67 113
3232.80 111
3232.93 111
3233.06 113
3233.19 116
3233.32 121
3233.45 126
3233.58 130
3233.71 133
3233.84 133
3233.97 131
3234.10 126
3234.23 121
3234.36 115
3234.49 110
3234.62 106
3234.75 105
3234.88 106
3235.01 110
3235.15 115
3235.28 121
3235.41 128
3235.54 135
3235.67 141
3235.80 145
3235.93 148
3236.06 150
3236.19 152
3236.32 153
3236.45 155
3236.58 158
3236.71 160
3236.84 162
3236.97 163
3237.10 162
3237.23 161
3237.36 158
3237.49 154
3237.62 150
3237.75 145
3237.88 141
3238.02 136
3238.15 133
3238.28 131
3238.41 131
3238.54 134
3238.67 138
3238.80 145
3238.93 153
3239.06 161
3239.19 168
3239.32 173
3239.45 175
3239.58 176
3239.71 174
3239.84 172
3239.97 169
3240.10 165
3240.23 163
3240.36 161
3240.49 160
3240.63 160
3240.76 160
3240.89 161
3241.02 162
3241.15 164
3241.28 165
3241.41 166
3241.54 165
3241.67 163
3241.80 160
3241.93 155
3242.06 150
3242.19 145
3242.32 142
3242.45 142
3242.58 143
3242.71 147
3242.84 152
3242.98 157
3243.11 162
3243.24 165
3243.37 168
3243.50 168
3243.63 168
3243.76 165
3243.89 162
3244.02 157
3244.15 152
3244.28 146
3244.41 140
3244.54 135
3244.67 132
3244.80 129
3244.93 127
3245.06 127
3245.20 127
3245.33 128
3245.46 129
3245.59 131
3245.72 133
3245.85 136
3245.98 139
3246.11 142
3246.24 146
3246.37 150
3246.50 154
3246.63 158
3246.76 162
3246.89 165
3247.02 167
3247.16 169
3247.29 169
3247.42 168
3247.55 166
3247.68 163
3247.81 160
3247.94 156
3248.07 153
3248.20 150
3248.33 147
3248.46 145
3248.59 144
3248.72 144
3248.85 144
3248.98 145
3249.12 145
3249.25 145
3249.38 144
3249.51 141
3249.64 138
3249.77 134
3249.90 131
3250.03 128
3250.16 125
3250.29 123
3250.42 122
3250.55 122
3250.68 123
3250.81 127
3250.95 132
3251.08 140
3251.21 149
3251.34 158
3251.47 166
3251.60 172
3251.73 176
3251.86 177
3251.99 175
3252.12 171
3252.25 167
3252.38 162
3252.51 156
3252.65 152
3252.78 148
3252.91 145
3253.04 143
3253.17 141
3253.30 141
3253.43 141
3253.56 142
3253.69 144
3253.82 146
3253.95 148
3254.08 151
3254.22 154
3254.35 155
3254.48 156
3254.61 156
3254.74 156
3254.87 155
3255.00 154
3255.13 152
3255.26 150
3255.39 147
3255.52 143
3255.65 139
3255.78 134
3255.92 130
3256.05 127
3256.18 125
3256.31 124
3256.44 125
3256.57 127
3256.70 129
3256.83 132
3256.96 134
3257.09 136
3257.22 138
3257.36 139
3257.49 139
3257.62 140
3257.75 140
3257.88 140
3258.01 140
3258.14 139
3258.27 138
3258.40 136
3258.53 133
3258.66 130
3258.79 128
3258.93 126
3259.06 126
3259.19 127
3259.32 129
3259.45 133
3259.58 138
3259.71 143
3259.84 147
3259.97 151
3260.10 153
3260.23 153
3260.37 152
3260.50 151
3260.63 150
3260.76 148
3260.89 148
3261.02 148
3261.15 149
3261.28 149
3261.41 149
3261.54 148
3261.68 146
3261.81 143
3261.94 139
3262.07 136
3262.20 133
3262.33 132
3262.46 131
3262.59 132
3262.72 134
3262.85 138
3262.99 141
3263.12 145
3263.25 148
3263.38 150
3263.51 152
3263.64 153
3263.77 153
3263.90 155
3264.03 157
3264.16 159
3264.29 162
3264.43 164
3264.56 164
3264.69 163
3264.82 160
3264.95 156
3265.08 151
3265.21 147
3265.34 144
3265.47 142
3265.61 142
3265.74 142
3265.87 141
3266.00 141
3266.13 139
3266.26 138
3266.39 137
3266.52 138
3266.65 139
3266.78 141
3266.92 144
3267.05 147
3267.18 149
3267.31 151
3267.44 151
3267.57 151
3267.70 149
3267.83 147
3267.96 145
3268.10 144
3268.23 143
3268.36 144
3268.49 145
3268.62 147
3268.75 149
3268.88 151
3269.01 151
3269.14 150
3269.28 148
3269.41 145
3269.54 142
3269.67 140
3269.80 138
3269.93 137
3270.06 137
3270.19 138
3270.32 139
3270.46 142
3270.59 144
3270.72 147
3270.85 149
3270.98 149
3271.11 148
3271.24 146
3271.37 142
3271.50 138
3271.64 135
3271.77 133
3271.90 133
3272.03 134
3272.16 136
3272.29 139
3272.42 142
3272.55 145
3272.69 146
3272.82 145
3272.95 143
3273.08 139
3273.21 134
3273.34 129
3273.47 124
3273.60 119
3273.73 115
3273.87 112
3274.00 110
3274.13 109
3274.26 108
3274.39 108
3274.52 109
3274.65 111
3274.78 113
3274.92 116
3275.05 119
3275.18 122
3275.31 125
3275.44 128
3275.57 130
3275.70 132
3275.83 133
3275.97 134
3276.10 135
3276.23 137
3276.36 138
3276.49 140
3276.62 143
3276.75 145
3276.88 147
3277.02 148
3277.15 149
3277.28 150
3277.41 150
3277.54 151
3277.67 152
3277.80 153
3277.93 155
3278.07 156
3278.20 157
3278.33 157
3278.46 157
3278.59 155
3278.72 152
3278.85 148
3278.98 144
3279.12 140
3279.25 135
3279.38 130
3279.51 126
3279.64 123
3279.77 122
3279.90 122
3280.04 124
3280.17 128
3280.30 133
3280.43 139
3280.56 145
3280.69 150
3280.82 154
3280.95 157
3281.09 157
3281.22 157
3281.35 156
3281.48 155
3281.61 154
3281.74 153
3281.87 152
3282.01 151
3282.14 150
3282.27 148
3282.40 147
3282.53 146
3282.66 146
3282.79 146
3282.92 148
3283.06 150
3283.19 152
3283.32 154
3283.45 155
3283.58 154
3283.71 153
3283.84 150
3283.98 146
3284.11 142
3284.24 137
3284.37 134
3284.50 131
3284.63 130
3284.76 129
3284.90 130
3285.03 131
3285.16 132
3285.29 133
3285.42 134
3285.55 134
3285.68 134
3285.82 133
3285.95 132
3286.08 132
3286.21 131
3286.34 131
3286.47 131
3286.60 131
3286.74 131
3286.87 130
3287.00 129
3287.13 127
3287.26 125
3287.39 123
3287.52 121
3287.66 119
3287.79 118
3287.92 117
3288.05 116
3288.18 116
3288.31 116
3288.45 118
3288.58 121
3288.71 123
3288.84 125
3288.97 126
3289.10 126
3289.23 124
3289.37 121
3289.50 118
3289.63 115
3289.76 114
3289.89 115
3290.02 118
3290.15 123
3290.29 129
3290.42 137
3290.55 144
3290.68 152
3290.81 158
3290.94 162
3291.08 164
3291.21 164
3291.34 162
3291.47 159
3291.60 155
3291.73 151
3291.87 149
3292.00 148
3292.13 149
3292.26 153
3292.39 157
3292.52 162
3292.65 167
3292.79 170
3292.92 171
3293.05 171
3293.18 168
3293.31 164
3293.44 160
3293.58 156
3293.71 153
3293.84 151
3293.97 149
3294.10 148
3294.23 147
3294.37 145
3294.50 141
3294.63 137
3294.76 132
3294.89 127
3295.02 122
3295.15 118
3295.29 115
3295.42 114
3295.55 114
3295.68 114
3295.81 116
3295.94 119
3296.08 124
3296.21 129
3296.34 135
3296.47 141
3296.60 147
3296.73 152
3296.87 155
3297.00 158
3297.13 161
3297.26 163
3297.39 164
3297.52 166
3297.66 166
3297.79 166
3297.92 164
3298.05 162
3298.18 158
3298.31 154
3298.45 150
3298.58 146
3298.71 142
3298.84 139
3298.97 135
3299.10 131
3299.24 128
3299.37 126
3299.50 125
3299.63 126
3299.76 128
3299.90 132
3300.03 135
3300.16 139
3300.29 141
3300.42 142
3300.55 141
3300.69 138
3300.82 134
3300.95 128
3301.08 121
3301.21 115
3301.34 109
3301.48 104
3301.61 101
3301.74 100
3301.87 102
3302.00 105
3302.13 109
3302.27 114
3302.40 117
3302.53 119
3302.66 119
3302.79 119
3302.93 120
3303.06 122
3303.19 125
3303.32 131
3303.45 137
3303.58 144
3303.72 150
3303.85 153
3303.98 155
3304.11 154
3304.24 152
3304.38 150
3304.51 150
3304.64 150
3304.77 152
3304.90 155
3305.03 158
3305.17 159
3305.30 159
3305.43 158
3305.56 155
3305.69 152
3305.83 149
3305.96 147
3306.09 146
3306.22 145
3306.35 146
3306.48 147
3306.62 149
3306.75 151
3306.88 154
3307.01 157
3307.14 159
3307.28 161
3307.41 162
3307.54 161
3307.67 159
3307.80 155
3307.94 150
3308.07 144
3308.20 138
3308.33 133
3308.46 129
3308.59 126
3308.73 126
3308.86 127
3308.99 129
3309.12 133
3309.25 137
3309.39 140
3309.52 143
3309.65 144
3309.78 145
3309.91 144
3310.05 143
3310.18 142
3310.31 140
3310.44 139
3310.57 139
3310.71 138
3310.84 137
3310.97 137
3311.10 137
3311.23 137
3311.37 138
3311.50 141
3311.63 144
3311.76 148
3311.89 153
3312.02 157
3312.16 160
3312.29 161
3312.42 162
3312.55 163
3312.68 163
3312.82 165
3312.95 167
3313.08 170
3313.21 172
3313.34 173
3313.48 172
3313.61 170
3313.74 166
3313.87 163
3314.00 159
3314.14 157
3314.27 156
3314.40 156
3314.53 156
3314.66 156
3314.80 156
3314.93 157
3315.06 156
3315.19 156
3315.32 156
3315.46 156
3315.59 156
3315.72 155
3315.85 153
3315.99 150
3316.12 148
3316.25 145
3316.38 143
3316.51 143
3316.65 144
3316.78 146
3316.91 150
3317.04 154
3317.17 159
3317.31 163
3317.44 167
3317.57 170
3317.70 172
3317.83 173
3317.97 173
3318.10 171
3318.23 168
3318.36 166
3318.49 163
3318.63 160
3318.76 159
3318.89 158
3319.02 159
3319.15 161
3319.29 164
3319.42 167
3319.55 170
3319.68 173
3319.82 175
3319.95 176
3320.08 176
3320.21 174
3320.34 170
3320.48 165
3320.61 159
3320.74 153
3320.87 147
3321.00 141
3321.14 137
3321.27 133
3321.40 130
3321.53 128
3321.67 126
3321.80 125
3321.93 125
3322.06 125
3322.19 125
3322.33 126
3322.46 126
3322.59 126
3322.72 124
3322.85 122
3322.99 119
3323.12 116
3323.25 114
3323.38 112
3323.52 111
3323.65 110
3323.78 110
3323.91 110
3324.04 110
3324.18 110
3324.31 111
3324.44 113
3324.57 114
3324.71 116
3324.84 117
3324.97 118
3325.10 118
3325.23 117
3325.37 116
3325.50 114
3325.63 112
3325.76 110
3325.90 109
3326.03 110
3326.16 111
3326.29 113
3326.42 115
3326.56 116
3326.69 118
3326.82 120
3326.95 122
3327.09 124
3327.22 128
3327.35 132
3327.48 137
3327.62 142
3327.75 147
3327.88 151
3328.01 154
3328.14 156
3328.28 157
3328.41 156
3328.54 153
3328.67 150
3328.81 145
3328.94 141
3329.07 137
3329.20 135
3329.33 136
3329.47 139
3329.60 145
3329.73 152
3329.86 159
3330.00 166
3330.13 171
3330.26 173
3330.39 173
3330.53 171
3330.66 166
3330.79 161
3330.92 156
3331.06 152
3331.19 148
3331.32 145
3331.45 142
3331.58 139
3331.72 137
3331.85 134
3331.98 132
3332.11 131
3332.25 130
3332.38 130
3332.51 130
3332.64 129
3332.78 129
3332.91 129
3333.04 130
3333.17 131
3333.31 133
3333.44 135
3333.57 138
3333.70 140
3333.83 141
3333.97 141
3334.10 138
3334.23 135
3334.36 132
3334.50 130
3334.63 130
3334.76 132
3334.89 136
3335.03 141
3335.16 146
3335.29 149
3335.42 150
3335.56 149
3335.69 146
3335.82 143
3335.95 140
3336.09 137
3336.22 136
3336.35 135
3336.48 136
3336.62 136
3336.75 136
3336.88 135
3337.01 134
3337.15 133
3337.28 131
3337.41 129
3337.54 128
3337.68 128
3337.81 129
3337.94 130
3338.07 131
3338.21 132
3338.34 134
3338.47 137
3338.60 140
3338.74 145
3338.87 151
3339.00 157
3339.13 162
3339.27 164
3339.40 165
3339.53 162
3339.66 159
3339.80 155
3339.93 151
3340.06 150
3340.19 150
3340.33 152
3340.46 154
3340.59 157
3340.72 159
3340.86 161
3340.99 162
3341.12 164
3341.25 167
3341.39 172
3341.52 178
3341.65 184
3341.78 191
3341.92 197
3342.05 200
3342.18 201
3342.31 199
3342.45 193
3342.58 186
3342.71 178
3342.84 170
3342.98 163
3343.11 157
3343.24 153
3343.37 152
3343.51 154
3343.64 157
3343.77 161
3343.90 167
3344.04 172
3344.17 177
3344.30 181
3344.44 182
3344.57 182
3344.70 180
3344.83 177
3344.97 173
3345.10 169
3345.23 166
3345.36 164
3345.50 163
3345.63 163
3345.76 163
3345.89 163
3346.03 164
3346.16 164
3346.29 164
3346.42 164
3346.56 164
3346.69 164
3346.82 164
3346.96 164
3347.09 163
3347.22 163
3347.35 161
3347.49 159
3347.62 155
3347.75 150
3347.88 143
3348.02 136
3348.15 129
3348.28 124
3348.41 120
3348.55 119
3348.68 120
3348.81 123
3348.95 128
3349.08 133
3349.21 138
3349.34 141
3349.48 144
3349.61 145
3349.74 145
3349.87 145
3350.01 144
3350.14 143
3350.27 143
3350.41 144
3350.54 144
3350.67 145
3350.80 147
3350.94 149
3351.07 150
3351.20 151
3351.33 152
3351.47 152
3351.60 151
3351.73 150
3351.87 148
3352.00 146
3352.13 144
3352.26 142
3352.40 140
3352.53 138
3352.66 138
3352.79 138
3352.93 140
3353.06 143
3353.19 145
3353.33 148
3353.46 148
3353.59 147
3353.72 145
3353.86 140
3353.99 135
3354.12 130
3354.26 126
3354.39 123
3354.52 123
3354.65 124
3354.79 127
3354.92 131
3355.05 136
3355.19 140
3355.32 143
3355.45 145
3355.58 146
3355.72 145
3355.85 144
3355.98 144
3356.12 144
3356.25 145
3356.38 146
3356.51 148
3356.65 149
3356.78 148
3356.91 147
3357.05 145
3357.18 143
3357.31 142
3357.44 142
3357.58 143
3357.71 145
3357.84 146
3357.98 147
3358.11 148
3358.24 148
3358.37 149
3358.51 150
3358.64 151
3358.77 153
3358.91 156
3359.04 158
3359.17 159
3359.30 159
3359.44 158
3359.57 156
3359.70 153
3359.84 149
3359.97 145
3360.10 141
3360.23 138
3360.37 135
3360.50 133
3360.63 132
3360.77 130
3360.90 130
3361.03 130
3361.16 130
3361.30 130
3361.43 130
3361.56 129
3361.70 128
3361.83 126
3361.96 124
3362.10 122
3362.23 120
3362.36 119
3362.49 118
3362.63 117
3362.76 116
3362.89 116
3363.03 114
3363.16 113
3363.29 112
3363.43 111
3363.56 110
3363.69 111
3363.82 113
3363.96 116
3364.09 121
3364.22 128
3364.36 135
3364.49 143
3364.62 151
3364.76 158
3364.89 164
3365.02 168
3365.15 171
3365.29 173
3365.42 175
3365.55 177
3365.69 178
3365.82 180
3365.95 180
3366.09 179
3366.22 175
3366.35 170
3366.48 165
3366.62 160
3366.75 157
3366.88 156
3367.02 159
3367.15 163
3367.28 169
3367.42 175
3367.55 179
3367.68 180
3367.82 178
3367.95 174
3368.08 169
3368.21 164
3368.35 160
3368.48 157
3368.61 157
3368.75 159
3368.88 162
3369.01 166
3369.15 171
3369.28 176
3369.41 179
3369.55 181
3369.68 182
3369.81 181
3369.94 178
3370.08 174
3370.21 170
3370.34 167
3370.48 164
3370.61 163
3370.74 164
3370.88 166
3371.01 170
3371.14 173
3371.28 176
3371.41 179
3371.54 179
3371.68 179
3371.81 176
3371.94 173
3372.07 169
3372.21 164
3372.34 158
3372.47 152
3372.61 145
3372.74 139
3372.87 133
3373.01 129
3373.14 126
3373.27 127
3373.41 129
3373.54 133
3373.67 138
3373.81 142
3373.94 146
3374.07 148
3374.21 149
3374.34 150
3374.47 152
3374.61 154
3374.74 158
3374.87 163
3375.01 168
3375.14 173
3375.27 176
3375.40 178
3375.54 177
3375.67 174
3375.80 171
3375.94 167
3376.07 164
3376.20 162
3376.34 162
3376.47 164
3376.60 167
3376.74 170
3376.87 173
3377.00 174
3377.14 174
3377.27 173
3377.40 171
3377.54 169
3377.67 166
3377.80 165
3377.94 163
3378.07 163
3378.20 163
3378.34 163
3378.47 164
3378.60 165
3378.74 167
3378.87 169
3379.00 170
3379.14 171
3379.27 172
3379.40 171
3379.54 169
3379.67 167
3379.80 166
3379.94 166
3380.07 168
3380.20 172
3380.34 176
3380.47 181
3380.60 184
3380.74 185
3380.87 184
3381.00 179
3381.14 172
3381.27 164
3381.40 156
3381.54 150
3381.67 148
3381.80 149
3381.94 153
3382.07 159
3382.20 166
3382.34 172
3382.47 177
3382.60 180
3382.74 182
3382.87 181
3383.00 180
3383.14 178
3383.27 175
3383.40 172
3383.54 168
3383.67 165
3383.80 161
3383.94 159
3384.07 157
3384.20 156
3384.34 157
3384.47 159
3384.60 161
3384.74 164
3384.87 167
3385.00 169
3385.14 171
3385.27 171
3385.40 171
3385.54 170
3385.67 167
3385.80 164
3385.94 161
3386.07 158
3386.20 154
3386.34 152
3386.47 152
3386.60 154
3386.74 159
3386.87 167
3387.01 177
3387.14 189
3387.27 200
3387.41 211
3387.54 219
3387.67 225
3387.81 229
3387.94 233
3388.07 237
3388.21 244
3388.34 253
3388.47 264
3388.61 276
3388.74 289
3388.87 302
3389.01 313
3389.14 323
3389.27 332
3389.41 340
3389.54 347
3389.67 355
3389.81 363
3389.94 372
3390.08 380
3390.21 386
3390.34 389
3390.48 387
3390.61 381
3390.74 369
3390.88 354
3391.01 336
3391.14 318
3391.28 299
3391.41 283
3391.54 268
3391.68 257
3391.81 247
3391.94 239
3392.08 233
3392.21 226
3392.35 220
3392.48 213
3392.61 206
3392.75 199
3392.88 193
3393.01 188
3393.15 185
3393.28 183
3393.41 182
3393.55 182
3393.68 180
3393.81 178
3393.95 174
3394.08 170
3394.22 164
3394.35 159
3394.48 154
3394.62 150
3394.75 148
3394.88 146
3395.02 147
3395.15 148
3395.28 151
3395.42 154
3395.55 156
3395.68 158
3395.82 160
3395.95 160
3396.09 161
3396.22 162
3396.35 164
3396.49 167
3396.62 170
3396.75 173
3396.89 176
3397.02 176
3397.15 174
3397.29 169
3397.42 162
3397.56 153
3397.69 145
3397.82 139
3397.96 134
3398.09 132
3398.22 133
3398.36 135
3398.49 139
3398.63 143
3398.76 148
3398.89 153
3399.03 157
3399.16 161
3399.29 164
3399.43 165
3399.56 165
3399.69 164
3399.83 163
3399.96 160
3400.10 158
3400.23 156
3400.36 155
3400.50 154
3400.63 154
3400.76 154
3400.90 154
3401.03 155
3401.17 155
3401.30 154
3401.43 153
3401.57 152
3401.70 150
3401.83 149
3401.97 149
3402.10 151
3402.24 155
3402.37 162
3402.50 171
3402.64 181
3402.77 190
3402.90 197
3403.04 201
3403.17 204
3403.31 205
3403.44 205
3403.57 206
3403.71 209
3403.84 213
3403.97 219
3404.11 225
3404.24 231
3404.38 235
3404.51 236
3404.64 235
3404.78 230
3404.91 223
3405.05 214
3405.18 203
3405.31 192
3405.45 182
3405.58 173
3405.71 166
3405.85 161
3405.98 160
3406.12 160
3406.25 164
3406.38 169
3406.52 174
3406.65 181
3406.78 186
3406.92 190
3407.05 191
3407.19 191
3407.32 189
3407.45 185
3407.59 180
3407.72 174
3407.86 167
3407.99 161
3408.12 155
3408.26 149
3408.39 144
3408.52 141
3408.66 137
3408.79 134
3408.93 131
3409.06 128
3409.19 124
3409.33 120
3409.46 116
3409.60 114
3409.73 113
3409.86 114
3410.00 117
3410.13 121
3410.27 126
3410.40 132
3410.53 137
3410.67 142
3410.80 146
3410.94 149
3411.07 150
3411.20 148
3411.34 145
3411.47 140
3411.60 133
3411.74 127
3411.87 121
3412.01 117
3412.14 116
3412.27 117
3412.41 119
3412.54 124
3412.68 129
3412.81 135
3412.94 141
3413.08 146
3413.21 150
3413.35 153
3413.48 155
3413.61 155
3413.75 154
3413.88 152
3414.02 149
3414.15 146
3414.28 142
3414.42 139
3414.55 136
3414.69 134
3414.82 132
3414.95 132
3415.09 131
3415.22 131
3415.36 132
3415.49 134
3415.62 136
3415.76 139
3415.89 144
3416.03 149
3416.16 156
3416.29 161
3416.43 167
3416.56 171
3416.70 174
3416.83 176
3416.96 177
3417.10 177
3417.23 177
3417.37 177
3417.50 177
3417.63 178
3417.77 179
3417.90 181
3418.04 183
3418.17 185
3418.30 186
3418.44 187
3418.57 187
3418.71 187
3418.84 188
3418.98 188
3419.11 188
3419.24 188
3419.38 187
3419.51 185
3419.65 181
3419.78 177
3419.91 171
3420.05 165
3420.18 160
3420.32 155
3420.45 152
3420.58 150
3420.72 147
3420.85 145
3420.99 143
3421.12 141
3421.25 138
3421.39 135
3421.52 132
3421.66 130
3421.79 129
3421.93 128
3422.06 128
3422.19 129
3422.33 129
3422.46 130
3422.60 130
3422.73 129
3422.86 129
3423.00 127
3423.13 126
3423.27 125
3423.40 124
3423.54 123
3423.67 123
3423.80 124
3423.94 124
3424.07 123
3424.21 122
3424.34 120
3424.47 118
3424.61 117
3424.74 118
3424.88 121
3425.01 127
3425.15 135
3425.28 143
3425.41 151
3425.55 156
3425.68 158
3425.82 158
3425.95 156
3426.09 151
3426.22 147
3426.35 142
3426.49 138
3426.62 135
3426.76 133
3426.89 131
3427.02 130
3427.16 129
3427.29 128
3427.43 126
3427.56 125
3427.70 123
3427.83 122
3427.96 121
3428.10 122
3428.23 124
3428.37 126
3428.50 130
3428.64 134
3428.77 138
3428.90 141
3429.04 144
3429.17 145
3429.31 147
3429.44 148
3429.58 149
3429.71 150
3429.84 151
3429.98 151
3430.11 152
3430.25 151
3430.38 149
3430.52 147
3430.65 143
3430.78 140
3430.92 138
3431.05 137
3431.19 137
3431.32 139
3431.46 142
3431.59 145
3431.72 148
3431.86 150
3431.99 150
3432.13 149
3432.26 146
3432.40 144
3432.53 141
3432.67 138
3432.80 135
3432.93 132
3433.07 129
3433.20 126
3433.34 122
3433.47 120
3433.61 118
3433.74 118
3433.87 119
3434.01 122
3434.14 124
3434.28 128
3434.41 130
3434.55 133
3434.68 135
3434.81 137
3434.95 138
3435.08 138
3435.22 137
3435.35 136
3435.49 133
3435.62 131
3435.76 129
3435.89 128
3436.02 128
3436.16 129
3436.29 131
3436.43 133
3436.56 134
3436.70 135
3436.83 135
3436.97 135
3437.10 134
3437.23 134
3437.37 134
3437.50 135
3437.64 138
3437.77 142
3437.91 148
3438.04 154
3438.18 160
3438.31 165
3438.44 171
3438.58 177
3438.71 183
3438.85 189
3438.98 195
3439.12 201
3439.25 204
3439.39 205
3439.52 204
3439.65 200
3439.79 194
3439.92 189
3440.06 184
3440.19 180
3440.33 177
3440.46 175
3440.60 173
3440.73 172
3440.87 171
3441.00 170
3441.13 170
3441.27 170
3441.40 170
3441.54 169
3441.67 167
3441.81 166
3441.94 165
3442.08 165
3442.21 168
3442.34 174
3442.48 181
3442.61 191
3442.75 200
3442.88 209
3443.02 214
3443.15 217
3443.29 217
3443.42 214
3443.56 210
3443.69 206
3443.83 201
3443.96 197
3444.09 194
3444.23 190
3444.36 188
3444.50 185
3444.63 181
3444.77 178
3444.90 175
3445.04 172
3445.17 171
3445.31 170
3445.44 172
3445.57 175
3445.71 180
3445.84 185
3445.98 191
3446.11 195
3446.25 197
3446.38 198
3446.52 198
3446.65 197
3446.79 195
3446.92 193
3447.06 190
3447.19 187
3447.32 183
3447.46 179
3447.59 174
3447.73 169
3447.86 165
3448.00 162
3448.13 160
3448.27 160
3448.40 161
3448.54 163
3448.67 165
3448.81 167
3448.94 168
3449.08 169
3449.21 171
3449.34 172
3449.48 173
3449.61 175
3449.75 176
3449.88 178
3450.02 179
3450.15 179
3450.29 178
3450.42 175
3450.56 173
3450.69 170
3450.83 168
3450.96 167
3451.10 168
3451.23 172
3451.36 176
3451.50 182
3451.63 188
3451.77 193
3451.90 198
3452.04 202
3452.17 205
3452.31 206
3452.44 206
3452.58 205
3452.71 203
3452.85 201
3452.98 200
3453.12 201
3453.25 202
3453.39 205
3453.52 208
3453.66 210
3453.79 210
3453.93 209
3454.06 207
3454.19 204
3454.33 201
3454.46 200
3454.60 200
3454.73 201
3454.87 204
3455.00 207
3455.14 210
3455.27 215
3455.41 220
3455.54 226
3455.68 235
3455.81 245
3455.95 257
3456.08 268
3456.22 278
3456.35 285
3456.49 288
3456.62 287
3456.76 281
3456.89 273
3457.03 264
3457.16 255
3457.29 247
3457.43 241
3457.56 237
3457.70 234
3457.83 232
3457.97 230
3458.10 227
3458.24 225
3458.37 222
3458.51 220
3458.64 219
3458.78 218
3458.91 218
3459.05 217
3459.18 216
3459.32 213
3459.45 209
3459.59 204
3459.72 199
3459.86 193
3459.99 188
3460.13 184
3460.26 181
3460.40 178
3460.53 176
3460.67 174
3460.80 173
3460.94 171
3461.07 170
3461.21 168
3461.34 165
3461.48 162
3461.61 158
3461.75 152
3461.88 147
3462.02 141
3462.15 136
3462.29 133
3462.42 131
3462.56 130
3462.69 130
3462.83 130
3462.96 129
3463.10 127
3463.23 125
3463.36 122
3463.50 120
3463.63 117
3463.77 116
3463.90 117
3464.04 119
3464.17 123
3464.31 128
3464.44 135
3464.58 142
3464.71 149
3464.85 154
3464.98 157
3465.12 158
3465.25 158
3465.39 156
3465.52 154
3465.66 153
3465.79 152
3465.93 153
3466.06 154
3466.20 156
3466.33 157
3466.47 158
3466.60 159
3466.74 160
3466.87 162
3467.01 164
3467.14 167
3467.28 170
3467.41 173
3467.55 175
3467.68 177
3467.82 177
3467.95 175
3468.09 172
3468.22 167
3468.36 161
3468.49 154
3468.63 147
3468.77 141
3468.90 136
3469.04 134
3469.17 134
3469.31 136
3469.44 140
3469.58 144
3469.71 149
3469.85 154
3469.98 157
3470.12 159
3470.25 159
3470.39 159
3470.52 157
3470.66 156
3470.79 156
3470.93 157
3471.06 158
3471.20 160
3471.33 162
3471.47 162
3471.60 162
3471.74 160
3471.87 156
3472.01 152
3472.14 147
3472.28 141
3472.41 136
3472.55 132
3472.68 129
3472.82 126
3472.95 125
3473.09 123
3473.22 122
3473.36 121
3473.49 120
3473.63 119
3473.76 119
3473.90 120
3474.03 121
3474.17 123
3474.30 125
3474.44 125
3474.57 125
3474.71 122
3474.85 118
3474.98 115
3475.12 112
3475.25 110
3475.39 111
3475.52 113
3475.66 117
3475.79 120
3475.93 122
3476.06 123
3476.20 122
3476.33 120
3476.47 117
3476.60 115
3476.74 113
3476.87 113
3477.01 115
3477.14 120
3477.28 125
3477.41 132
3477.55 138
3477.68 143
3477.82 147
3477.95 150
3478.09 151
3478.23 150
3478.36 148
3478.50 145
3478.63 141
3478.77 135
3478.90 129
3479.04 122
3479.17 115
3479.31 107
3479.44 100
3479.58 95
3479.71 92
3479.85 91
3479.98 94
3480.12 99
3480.25 107
3480.39 116
3480.52 125
3480.66 132
3480.80 138
3480.93 142
3481.07 144
3481.20 145
3481.34 146
3481.47 146
3481.61 148
3481.74 150
3481.88 152
3482.01 154
3482.15 156
3482.28 157
3482.42 158
3482.55 159
3482.69 161
3482.82 163
3482.96 166
3483.10 168
3483.23 170
3483.37 170
3483.50 170
3483.64 168
3483.77 165
3483.91 162
3484.04 160
3484.18 158
3484.31 157
3484.45 157
3484.58 157
3484.72 158
3484.86 159
3484.99 161
3485.13 163
3485.26 165
3485.40 165
3485.53 164
3485.67 162
3485.80 158
3485.94 152
3486.07 146
3486.21 141
3486.34 136
3486.48 132
3486.62 130
3486.75 129
3486.89 130
3487.02 132
3487.16 134
3487.29 138
3487.43 143
3487.56 148
3487.70 152
3487.83 156
3487.97 160
3488.10 163
3488.24 165
3488.38 167
3488.51 168
3488.65 167
3488.78 166
3488.92 162
3489.05 158
3489.19 153
3489.32 147
3489.46 143
3489.59 140
3489.73 140
3489.87 140
3490.00 142
3490.14 144
3490.27 145
3490.41 146
3490.54 146
3490.68 147
3490.81 149
3490.95 152
3491.08 156
3491.22 160
3491.36 165
3491.49 169
3491.63 172
3491.76 173
3491.90 174
3492.03 173
3492.17 171
3492.30 170
3492.44 169
3492.58 170
3492.71 171
3492.85 175
3492.98 180
3493.12 185
3493.25 191
3493.39 197
3493.52 202
3493.66 205
3493.80 206
3493.93 206
3494.07 206
3494.20 205
3494.34 203
3494.47 202
3494.61 202
3494.74 201
3494.88 200
3495.02 198
3495.15 197
3495.29 194
3495.42 190
3495.56 186
3495.69 180
3495.83 174
3495.96 167
3496.10 160
3496.24 155
3496.37 150
3496.51 147
3496.64 145
3496.78 144
3496.91 143
3497.05 143
3497.18 142
3497.32 141
3497.46 140
3497.59 139
3497.73 139
3497.86 138
3498.00 137
3498.13 135
3498.27 134
3498.40 133
3498.54 133
3498.68 136
3498.81 141
3498.95 148
3499.08 158
3499.22 168
3499.35 178
3499.49 185
3499.63 189
3499.76 189
3499.90 185
3500.03 178
3500.17 169
3500.30 158
3500.44 148
3500.58 138
3500.71 131
3500.85 126
3500.98 122
3501.12 119
3501.25 118
3501.39 117
3501.53 117
3501.66 117
3501.80 119
3501.93 121
3502.07 123
3502.20 125
3502.34 126
3502.48 126
3502.61 126
3502.75 126
3502.88 126
3503.02 126
3503.15 127
3503.29 129
3503.43 132
3503.56 135
3503.70 138
3503.83 140
3503.97 142
3504.10 142
3504.24 141
3504.38 140
3504.51 138
3504.65 136
3504.78 134
3504.92 132
3505.05 130
3505.19 129
3505.33 127
3505.46 126
3505.60 126
3505.73 128
3505.87 131
3506.00 135
3506.14 139
3506.28 144
3506.41 148
3506.55 151
3506.68 153
3506.82 154
3506.95 156
3507.09 158
3507.23 160
3507.36 162
3507.50 163
3507.63 164
3507.77 164
3507.91 163
3508.04 160
3508.18 158
3508.31 155
3508.45 153
3508.58 151
3508.72 151
3508.86 150
3508.99 149
3509.13 148
3509.26 146
3509.40 143
3509.54 139
3509.67 135
3509.81 132
3509.94 130
3510.08 130
3510.21 132
3510.35 135
3510.49 139
3510.62 144
3510.76 147
3510.89 150
3511.03 150
3511.17 150
3511.30 147
3511.44 143
3511.57 139
3511.71 134
3511.85 130
3511.98 127
3512.12 126
3512.25 128
3512.39 132
3512.52 138
3512.66 145
3512.80 152
3512.93 157
3513.07 161
3513.20 164
3513.34 164
3513.48 165
3513.61 165
3513.75 168
3513.88 171
3514.02 177
3514.16 184
3514.29 190
3514.43 196
3514.56 201
3514.70 203
3514.84 203
3514.97 202
3515.11 199
3515.24 197
3515.38 194
3515.52 193
3515.65 192
3515.79 193
3515.92 195
3516.06 197
3516.20 199
3516.33 200
3516.47 200
3516.60 200
3516.74 198
3516.88 197
3517.01 196
3517.15 197
3517.28 201
3517.42 208
3517.56 218
3517.69 229
3517.83 241
3517.96 251
3518.10 258
3518.24 261
3518.37 258
3518.51 252
3518.64 242
3518.78 232
3518.92 223
3519.05 216
3519.19 214
3519.32 214
3519.46 218
3519.60 223
3519.73 228
3519.87 230
3520.00 230
3520.14 226
3520.28 219
3520.41 209
3520.55 199
3520.68 190
3520.82 182
3520.96 176
3521.09 173
3521.23 172
3521.36 172
3521.50 172
3521.64 171
3521.77 169
3521.91 166
3522.04 162
3522.18 157
3522.32 152
3522.45 147
3522.59 144
3522.72 141
3522.86 140
3523.00 141
3523.13 142
3523.27 144
3523.41 146
3523.54 147
3523.68 148
3523.81 149
3523.95 149
3524.09 149
3524.22 149
3524.36 149
3524.49 148
3524.63 147
3524.77 144
3524.90 140
3525.04 136
3525.18 131
3525.31 127
3525.45 123
3525.58 120
3525.72 118
3525.86 116
3525.99 116
3526.13 116
3526.26 116
3526.40 116
3526.54 117
3526.67 118
3526.81 119
3526.95 121
3527.08 123
3527.22 127
3527.35 131
3527.49 136
3527.63 141
3527.76 146
3527.90 149
3528.03 152
3528.17 153
3528.31 153
3528.44 152
3528.58 150
3528.72 149
3528.85 148
3528.99 148
3529.12 149
3529.26 149
3529.40 150
3529.53 149
3529.67 149
3529.81 147
3529.94 145
3530.08 144
3530.21 142
3530.35 140
3530.49 139
3530.62 137
3530.76 135
3530.90 134
3531.03 133
3531.17 135
3531.30 138
3531.44 144
3531.58 151
3531.71 158
3531.85 165
3531.99 170
3532.12 173
3532.26 174
3532.39 173
3532.53 170
3532.67 167
3532.80 164
3532.94 162
3533.08 160
3533.21 158
3533.35 156
3533.49 154
3533.62 150
3533.76 146
3533.89 140
3534.03 135
3534.17 129
3534.30 124
3534.44 120
3534.58 117
3534.71 115
3534.85 114
3534.98 114
3535.12 114
3535.26 116
3535.39 119
3535.53 123
3535.67 128
3535.80 134
3535.94 140
3536.08 146
3536.21 150
3536.35 153
3536.48 154
3536.62 154
3536.76 152
3536.89 149
3537.03 146
3537.17 142
3537.30 139
3537.44 137
3537.58 136
3537.71 136
3537.85 137
3537.98 138
3538.12 141
3538.26 143
3538.39 146
3538.53 149
3538.67 152
3538.80 154
3538.94 157
3539.08 159
3539.21 160
3539.35 161
3539.49 160
3539.62 159
3539.76 157
3539.89 155
3540.03 153
3540.17 152
3540.30 152
3540.44 152
3540.58 152
3540.71 153
3540.85 153
3540.99 153
3541.12 154
3541.26 154
3541.40 153
3541.53 153
3541.67 151
3541.80 149
3541.94 145
3542.08 142
3542.21 139
3542.35 137
3542.49 136
3542.62 136
3542.76 137
3542.90 139
3543.03 141
3543.17 143
3543.31 144
3543.44 144
3543.58 144
3543.72 143
3543.85 141
3543.99 138
3544.13 134
3544.26 129
3544.40 124
3544.53 118
3544.67 113
3544.81 108
3544.94 104
3545.08 101
3545.22 100
3545.35 101
3545.49 103
3545.63 106
3545.76 110
3545.90 115
3546.04 119
3546.17 123
3546.31 126
3546.45 129
3546.58 132
3546.72 134
3546.86 136
3546.99 138
3547.13 141
3547.27 143
3547.40 145
3547.54 147
3547.68 149
3547.81 151
3547.95 153
3548.09 155
3548.22 158
3548.36 161
3548.50 164
3548.63 168
3548.77 170
3548.90 172
3549.04 172
3549.18 171
3549.31 170
3549.45 168
3549.59 165
3549.72 162
3549.86 159
3550.00 155
3550.13 150
3550.27 144
3550.41 136
3550.54 128
3550.68 120
3550.82 112
3550.95 106
3551.09 102
3551.23 100
3551.36 100
3551.50 102
3551.64 105
3551.77 108
3551.91 111
3552.05 114
3552.18 116
3552.32 119
3552.46 121
3552.59 124
3552.73 128
3552.87 132
3553.00 136
3553.14 139
3553.28 142
3553.41 144
3553.55 145
3553.69 145
3553.82 145
3553.96 144
3554.10 144
3554.23 144
3554.37 143
3554.51 141
3554.64 138
3554.78 133
3554.92 128
3555.05 123
3555.19 119
3555.33 117
3555.47 116
3555.60 118
3555.74 121
3555.88 125
3556.01 128
3556.15 130
3556.29 131
3556.42 129
3556.56 127
3556.70 124
3556.83 121
3556.97 119
3557.11 117
3557.24 117
3557.38 117
3557.52 117
3557.65 117
3557.79 117
3557.93 117
3558.06 118
3558.20 119
3558.34 122
3558.47 125
3558.61 129
3558.75 132
3558.88 134
3559.02 136
3559.16 137
3559.29 137
3559.43 136
3559.57 136
3559.71 135
3559.84 135
3559.98 136
3560.12 138
3560.25 140
3560.39 144
3560.53 150
3560.66 155
3560.80 160
3560.94 164
3561.07 167
3561.21 168
3561.35 167
3561.48 166
3561.62 163
3561.76 160
3561.89 158
3562.03 155
3562.17 152
3562.31 148
3562.44 144
3562.58 139
3562.72 132
3562.85 126
3562.99 119
3563.13 112
3563.26 107
3563.40 102
3563.54 98
3563.67 95
3563.81 94
3563.95 93
3564.08 94
3564.22 95
3564.36 99
3564.50 103
3564.63 109
3564.77 116
3564.91 122
3565.04 129
3565.18 134
3565.32 138
3565.45 141
3565.59 141
3565.73 140
3565.86 137
3566.00 133
3566.14 128
3566.28 124
3566.41 121
3566.55 119
3566.69 119
3566.82 120
3566.96 122
3567.10 124
3567.23 128
3567.37 131
3567.51 134
3567.64 137
3567.78 140
3567.92 142
3568.06 143
3568.19 144
3568.33 144
3568.47 143
3568.60 143
3568.74 143
3568.88 144
3569.01 146
3569.15 149
3569.29 152
3569.43 156
3569.56 160
3569.70 162
3569.84 164
3569.97 166
3570.11 167
3570.25 169
3570.38 170
3570.52 172
3570.66 173
3570.80 173
3570.93 173
3571.07 172
3571.21 169
3571.34 166
3571.48 163
3571.62 159
3571.75 155
3571.89 151
3572.03 148
3572.17 145
3572.30 142
3572.44 139
3572.58 136
3572.71 133
3572.85 130
3572.99 127
3573.13 124
3573.26 122
3573.40 120
3573.54 119
3573.67 118
3573.81 118
3573.95 118
3574.09 119
3574.22 120
3574.36 122
3574.50 125
3574.63 128
3574.77 130
3574.91 132
3575.04 133
3575.18 132
3575.32 131
3575.46 129
3575.59 127
3575.73 125
3575.87 125
3576.00 125
3576.14 125
3576.28 126
3576.42 127
3576.55 127
3576.69 128
3576.83 128
3576.96 128
3577.10 128
3577.24 127
3577.38 125
3577.51 124
3577.65 122
3577.79 119
3577.92 118
3578.06 117
3578.20 117
3578.34 117
3578.47 118
3578.61 119
3578.75 120
3578.88 120
3579.02 119
3579.16 118
3579.30 117
3579.43 116
3579.57 115
3579.71 114
3579.85 113
3579.98 111
3580.12 110
3580.26 109
3580.39 108
3580.53 108
3580.67 108
3580.81 108
3580.94 109
3581.08 110
3581.22 111
3581.35 111
3581.49 112
3581.63 112
3581.77 112
3581.90 111
3582.04 110
3582.18 110
3582.32 110
3582.45 111
3582.59 113
3582.73 115
3582.86 118
3583.00 120
3583.14 121
3583.28 122
3583.41 122
3583.55 123
3583.69 125
3583.83 127
3583.96 130
3584.10 132
3584.24 134
3584.37 134
3584.51 132
3584.65 128
3584.79 124
3584.92 120
3585.06 116
3585.20 114
3585.34 112
3585.47 112
3585.61 113
3585.75 115
3585.88 117
3586.02 119
3586.16 120
3586.30 121
3586.43 121
3586.57 121
3586.71 119
3586.85 118
3586.98 117
3587.12 117
3587.26 117
3587.40 118
3587.53 119
3587.67 119
3587.81 119
3587.94 119
3588.08 118
3588.22 118
3588.36 117
3588.49 117
3588.63 117
3588.77 118
3588.91 120
3589.04 122
3589.18 126
3589.32 131
3589.46 136
3589.59 142
3589.73 148
3589.87 152
3590.01 154
3590.14 153
3590.28 150
3590.42 145
3590.55 139
3590.69 132
3590.83 127
3590.97 122
3591.10 120
3591.24 118
3591.38 117
3591.52 117
3591.65 116
3591.79 116
3591.93 115
3592.07 115
3592.20 115
3592.34 117
3592.48 120
3592.62 124
3592.75 129
3592.89 134
3593.03 139
3593.17 144
3593.30 149
3593.44 152
3593.58 154
3593.72 154
3593.85 153
3593.99 149
3594.13 145
3594.27 140
3594.40 136
3594.54 132
3594.68 130
3594.82 130
3594.95 130
3595.09 131
3595.23 133
3595.37 135
3595.50 137
3595.64 140
3595.78 143
3595.92 146
3596.05 149
3596.19 152
3596.33 155
3596.47 156
3596.60 156
3596.74 155
3596.88 153
3597.02 150
3597.15 148
3597.29 146
3597.43 144
3597.57 144
3597.70 144
3597.84 145
3597.98 146
3598.12 147
3598.25 147
3598.39 147
3598.53 146
3598.67 145
3598.80 144
3598.94 144
3599.08 145
3599.22 146
3599.35 149
3599.49 152
3599.63 155
3599.77 157
3599.90 158
3600.04 159
3600.18 159
3600.32 159
3600.46 159
3600.59 158
3600.73 157
3600.87 154
3601.01 151
3601.14 146
3601.28 140
3601.42 134
3601.56 127
3601.69 122
3601.83 117
3601.97 112
3602.11 109
3602.24 106
3602.38 103
3602.52 101
3602.66 100
3602.79 100
3602.93 101
3603.07 102
3603.21 104
3603.35 106
3603.48 107
3603.62 108
3603.76 108
3603.90 108
3604.03 109
3604.17 110
3604.31 114
3604.45 119
3604.58 126
3604.72 135
3604.86 144
3605.00 153
3605.13 161
3605.27 166
3605.41 169
3605.55 168
3605.69 165
3605.82 160
3605.96 154
3606.10 147
3606.24 141
3606.37 136
3606.51 132
3606.65 129
3606.79 125
3606.92 122
3607.06 117
3607.20 113
3607.34 109
3607.48 107
3607.61 107
3607.75 108
3607.89 112
3608.03 117
3608.16 122
3608.30 128
3608.44 132
3608.58 136
3608.72 138
3608.85 139
3608.99 139
3609.13 138
3609.27 135
3609.40 131
3609.54 126
3609.68 122
3609.82 118
3609.96 115
3610.09 114
3610.23 115
3610.37 117
3610.51 120
3610.64 124
3610.78 128
3610.92 131
3611.06 132
3611.20 133
3611.33 132
3611.47 131
3611.61 129
3611.75 128
3611.88 127
3612.02 128
3612.16 129
3612.30 129
3612.44 128
3612.57 126
3612.71 123
3612.85 118
3612.99 113
3613.12 108
3613.26 105
3613.40 105
3613.54 106
3613.68 110
3613.81 116
3613.95 123
3614.09 130
3614.23 137
3614.37 142
3614.50 145
3614.64 145
3614.78 144
3614.92 141
3615.05 137
3615.19 133
3615.33 130
3615.47 129
3615.61 127
3615.74 127
3615.88 126
3616.02 125
3616.16 123
3616.30 121
3616.43 119
3616.57 117
3616.71 115
3616.85 114
3616.99 113
3617.12 112
3617.26 112
3617.40 111
3617.54 110
3617.68 109
3617.81 107
3617.95 104
3618.09 101
3618.23 97
3618.36 94
3618.50 92
3618.64 92
3618.78 94
3618.92 97
3619.05 103
3619.19 109
3619.33 115
3619.47 120
3619.61 124
3619.74 127
3619.88 128
3620.02 129
3620.16 130
3620.30 132
3620.43 134
3620.57 137
3620.71 139
3620.85 141
3620.99 141
3621.12 140
3621.26 137
3621.40 132
3621.54 126
3621.68 119
3621.81 114
3621.95 110
3622.09 108
3622.23 108
3622.37 111
3622.50 116
3622.64 121
3622.78 127
3622.92 133
3623.06 137
3623.19 140
3623.33 142
3623.47 142
3623.61 141
3623.75 139
3623.88 137
3624.02 135
3624.16 133
3624.30 130
3624.44 128
3624.57 126
3624.71 123
3624.85 121
3624.99 119
3625.13 116
3625.26 115
3625.40 114
3625.54 113
3625.68 113
3625.82 115
3625.96 117
3626.09 120
3626.23 123
3626.37 126
3626.51 128
3626.65 130
3626.78 130
3626.92 129
3627.06 127
3627.20 124
3627.34 121
3627.47 118
3627.61 116
3627.75 114
3627.89 111
3628.03 109
3628.16 108
3628.30 106
3628.44 104
3628.58 103
3628.72 102
3628.86 102
3628.99 103
3629.13 105
3629.27 107
3629.41 109
3629.55 111
3629.68 113
3629.82 114
3629.96 115
3630.10 115
3630.24 114
3630.38 113
3630.51 113
3630.65 112
3630.79 111
3630.93 111
3631.07 111
3631.20 111
3631.34 111
3631.48 111
3631.62 111
3631.76 109
3631.90 107
3632.03 104
3632.17 101
3632.31 98
3632.45 97
3632.59 98
3632.72 100
3632.86 104
3633.00 108
3633.14 112
3633.28 115
3633.42 118
3633.55 120
3633.69 121
3633.83 123
3633.97 126
3634.11 128
3634.25 131
3634.38 133
3634.52 135
3634.66 135
3634.80 134
3634.94 133
3635.07 131
3635.21 129
3635.35 128
3635.49 127
3635.63 128
3635.77 130
3635.90 131
3636.04 133
3636.18 134
3636.32 134
3636.46 134
3636.60 133
3636.73 131
3636.87 129
3637.01 126
3637.15 124
3637.29 122
3637.43 121
3637.56 120
3637.70 119
3637.84 119
3637.98 119
3638.12 119
3638.26 120
3638.39 121
3638.53 123
3638.67 126
3638.81 129
3638.95 132
3639.09 136
3639.22 139
3639.36 143
3639.50 145
3639.64 147
3639.78 148
3639.92 147
3640.05 147
3640.19 145
3640.33 144
3640.47 142
3640.61 140
3640.75 139
3640.88 137
3641.02 136
3641.16 135
3641.30 134
3641.44 133
3641.58 132
3641.71 131
3641.85 130
3641.99 130
3642.13 132
3642.27 134
3642.41 137
3642.54 141
3642.68 145
3642.82 149
3642.96 153
3643.10 156
3643.24 159
3643.37 161
3643.51 163
3643.65 163
3643.79 161
3643.93 158
3644.07 154
3644.21 150
3644.34 146
3644.48 144
3644.62 144
3644.76 146
3644.90 149
3645.04 152
3645.17 154
3645.31 156
3645.45 156
3645.59 154
3645.73 152
3645.87 149
3646.01 146
3646.14 143
3646.28 139
3646.42 136
3646.56 133
3646.70 130
3646.84 128
3646.97 126
3647.11 125
3647.25 125
3647.39 124
3647.53 124
3647.67 123
3647.81 122
3647.94 120
3648.08 117
3648.22 114
3648.36 112
3648.50 112
3648.64 112
3648.77 114
3648.91 116
3649.05 118
3649.19 118
3649.33 117
3649.47 115
3649.61 113
3649.74 111
3649.88 109
3650.02 109
3650.16 109
3650.30 110
3650.44 111
3650.58 112
3650.71 113
3650.85 113
3650.99 114
3651.13 114
3651.27 114
3651.41 114
3651.55 114
3651.68 115
3651.82 116
3651.96 117
3652.10 118
3652.24 119
3652.38 119
3652.52 119
3652.65 119
3652.79 118
3652.93 117
3653.07 117
3653.21 117
3653.35 119
3653.49 121
3653.62 124
3653.76 127
3653.90 131
3654.04 134
3654.18 136
3654.32 138
3654.46 140
3654.59 142
3654.73 143
3654.87 144
3655.01 145
3655.15 144
3655.29 143
3655.43 143
3655.57 142
3655.70 141
3655.84 142
3655.98 142
3656.12 143
3656.26 142
3656.40 140
3656.54 137
3656.67 133
3656.81 130
3656.95 127
3657.09 127
3657.23 129
3657.37 132
3657.51 137
3657.65 141
3657.78 144
3657.92 145
3658.06 145
3658.20 142
3658.34 139
3658.48 136
3658.62 134
3658.75 132
3658.89 132
3659.03 131
3659.17 131
3659.31 131
3659.45 129
3659.59 127
3659.73 125
3659.86 121
3660.00 117
3660.14 113
3660.28 109
3660.42 104
3660.56 99
3660.70 95
3660.84 91
3660.97 88
3661.11 87
3661.25 88
3661.39 90
3661.53 93
3661.67 96
3661.81 101
3661.95 105
3662.08 109
3662.22 112
3662.36 115
3662.50 117
3662.64 118
3662.78 118
3662.92 118
3663.06 116
3663.19 115
3663.33 113
3663.47 111
3663.61 110
3663.75 109
3663.89 108
3664.03 108
3664.17 109
3664.31 110
3664.44 112
3664.58 113
3664.72 115
3664.86 115
3665.00 114
3665.14 112
3665.28 108
3665.42 104
3665.55 99
3665.69 94
3665.83 90
3665.97 87
3666.11 85
3666.25 84
3666.39 84
3666.53 85
3666.67 87
3666.80 89
3666.94 92
3667.08 94
3667.22 96
3667.36 97
3667.50 98
3667.64 99
3667.78 99
3667.92 98
3668.05 98
3668.19 98
3668.33 97
3668.47 97
3668.61 97
3668.75 97
3668.89 98
3669.03 99
3669.17 101
3669.30 103
3669.44 106
3669.58 108
3669.72 110
3669.86 112
3670.00 113
3670.14 114
3670.28 115
3670.42 116
3670.55 118
3670.69 122
3670.83 127
3670.97 132
3671.11 137
3671.25 141
3671.39 144
3671.53 146
3671.67 146
3671.80 146
3671.94 145
3672.08 143
3672.22 142
3672.36 142
3672.50 141
3672.64 140
3672.78 139
3672.92 136
3673.06 133
3673.19 128
3673.33 123
3673.47 118
3673.61 112
3673.75 108
3673.89 105
3674.03 103
3674.17 102
3674.31 101
3674.45 101
3674.58 100
3674.72 100
3674.86 99
3675.00 99
3675.14 99
3675.28 99
3675.42 100
3675.56 102
3675.70 103
3675.84 104
3675.97 106
3676.11 107
3676.25 108
3676.39 110
3676.53 111
3676.67 112
3676.81 112
3676.95 111
3677.09 110
3677.23 109
3677.37 108
3677.50 108
3677.64 108
3677.78 110
3677.92 111
3678.06 113
3678.20 115
3678.34 116
3678.48 118
3678.62 120
3678.76 122
3678.89 124
3679.03 127
3679.17 129
3679.31 132
3679.45 133
3679.59 134
3679.73 134
3679.87 133
3680.01 132
3680.15 131
3680.29 129
3680.43 127
3680.56 125
3680.70 122
3680.84 119
3680.98 116
3681.12 114
3681.26 112
3681.40 111
3681.54 112
3681.68 115
3681.82 119
3681.96 123
3682.09 128
3682.23 131
3682.37 134
3682.51 136
3682.65 136
3682.79 136
3682.93 136
3683.07 135
3683.21 134
3683.35 133
3683.49 133
3683.63 133
3683.76 135
3683.90 137
3684.04 139
3684.18 142
3684.32 144
3684.46 146
3684.60 146
3684.74 146
3684.88 144
3685.02 142
3685.16 140
3685.30 137
3685.44 133
3685.57 129
3685.71 124
3685.85 119
3685.99 113
3686.13 108
3686.27 104
3686.41 101
3686.55 100
3686.69 100
3686.83 101
3686.97 103
3687.11 105
3687.25 107
3687.38 108
3687.52 109
3687.66 111
3687.80 112
3687.94 115
3688.08 118
3688.22 120
3688.36 122
3688.50 122
3688.64 121
3688.78 119
3688.92 117
3689.06 116
3689.19 116
3689.33 118
3689.47 121
3689.61 124
3689.75 127
3689.89 129
3690.03 131
3690.17 131
3690.31 130
3690.45 129
3690.59 127
3690.73 124
3690.87 121
3691.01 118
3691.14 113
3691.28 109
3691.42 105
3691.56 102
3691.70 101
3691.84 103
3691.98 107
3692.12 113
3692.26 120
3692.40 126
3692.54 130
3692.68 132
3692.82 130
3692.96 125
3693.10 118
3693.24 111
3693.37 104
3693.51 100
3693.65 100
3693.79 102
3693.93 107
3694.07 113
3694.21 119
3694.35 125
3694.49 129
3694.63 133
3694.77 135
3694.91 136
3695.05 137
3695.19 137
3695.33 137
3695.47 137
3695.60 136
3695.74 136
3695.88 135
3696.02 134
3696.16 134
3696.30 134
3696.44 135
3696.58 136
3696.72 136
3696.86 135
3697.00 134
3697.14 133
3697.28 132
3697.42 130
3697.56 130
3697.70 129
3697.84 130
3697.97 130
3698.11 132
3698.25 134
3698.39 137
3698.53 142
3698.67 148
3698.81 154
3698.95 160
3699.09 165
3699.23 168
3699.37 170
3699.51 170
3699.65 168
3699.79 166
3699.93 164
3700.07 161
3700.21 159
3700.35 158
3700.49 156
3700.62 156
3700.76 156
3700.90 157
3701.04 158
3701.18 159
3701.32 159
3701.46 158
3701.60 156
3701.74 153
3701.88 150
3702.02 146
3702.16 142
3702.30 138
3702.44 135
3702.58 133
3702.72 134
3702.86 136
3703.00 141
3703.14 147
3703.28 154
3703.42 161
3703.55 167
3703.69 169
3703.83 169
3703.97 167
3704.11 163
3704.25 158
3704.39 154
3704.53 152
3704.67 152
3704.81 153
3704.95 155
3705.09 157
3705.23 159
3705.37 160
3705.51 159
3705.65 158
3705.79 157
3705.93 157
3706.07 158
3706.21 160
3706.35 164
3706.49 168
3706.63 172
3706.77 176
3706.90 178
3707.04 177
3707.18 174
3707.32 168
3707.46 160
3707.60 152
3707.74 144
3707.88 139
3708.02 136
3708.16 137
3708.30 140
3708.44 145
3708.58 151
3708.72 157
3708.86 161
3709.00 164
3709.14 165
3709.28 166
3709.42 166
3709.56 166
3709.70 166
3709.84 166
3709.98 165
3710.12 164
3710.26 161
3710.40 158
3710.54 155
3710.68 153
3710.82 152
3710.95 153
3711.09 156
3711.23 161
3711.37 166
3711.51 170
3711.65 173
3711.79 173
3711.93 170
3712.07 163
3712.21 155
3712.35 145
3712.49 136
3712.63 128
3712.77 123
3712.91 120
3713.05 120
3713.19 120
3713.33 122
3713.47 123
3713.61 123
3713.75 121
3713.89 118
3714.03 115
3714.17 112
3714.31 110
3714.45 110
3714.59 111
3714.73 113
3714.87 116
3715.01 119
3715.15 120
3715.29 120
3715.43 117
3715.57 113
3715.71 108
3715.85 102
3715.99 96
3716.13 92
3716.27 91
3716.40 93
3716.54 98
3716.68 106
3716.82 116
3716.96 126
3717.10 136
3717.24 143
3717.38 148
3717.52 149
3717.66 148
3717.80 145
3717.94 141
3718.08 136
3718.22 133
3718.36 130
3718.50 129
3718.64 129
3718.78 129
3718.92 130
3719.06 130
3719.20 129
3719.34 128
3719.48 125
3719.62 122
3719.76 120
3719.90 117
3720.04 116
3720.18 114
3720.32 114
3720.46 113
3720.60 113
3720.74 114
3720.88 115
3721.02 117
3721.16 120
3721.30 124
3721.44 128
3721.58 134
3721.72 139
3721.86 144
3722.00 148
3722.14 151
3722.28 153
3722.42 154
3722.56 154
3722.70 154
3722.84 153
3722.98 153
3723.12 153
3723.26 153
3723.40 153
3723.54 153
3723.68 152
3723.82 150
3723.96 147
3724.10 144
3724.24 140
3724.38 135
3724.52 132
3724.66 129
3724.80 128
3724.94 129
3725.08 132
3725.22 136
3725.36 140
3725.50 145
3725.64 148
3725.78 151
3725.92 152
3726.06 152
3726.20 151
3726.34 149
3726.48 148
3726.62 146
3726.76 146
3726.90 146
3727.04 148
3727.18 152
3727.32 156
3727.46 161
3727.60 165
3727.74 169
3727.88 171
3728.02 172
3728.16 172
3728.30 170
3728.44 167
3728.58 163
3728.72 158
3728.86 152
3729.00 147
3729.14 142
3729.28 137
3729.42 133
3729.56 130
3729.70 127
3729.84 125
3729.98 124
3730.12 123
3730.26 123
3730.40 123
3730.54 123
3730.68 124
3730.82 126
3730.96 127
3731.10 129
3731.24 130
3731.38 130
3731.52 131
3731.66 132
3731.80 134
3731.94 135
3732.08 135
3732.22 136
3732.36 137
3732.50 138
3732.64 140
3732.78 143
3732.92 147
3733.06 152
3733.20 157
3733.34 162
3733.48 167
3733.62 171
3733.76 174
3733.90 178
3734.04 181
3734.18 184
3734.32 187
3734.46 188
3734.60 189
3734.74 188
3734.88 187
3735.02 185
3735.16 184
3735.30 184
3735.44 185
3735.58 186
3735.72 188
3735.86 190
3736.00 192
3736.14 193
3736.28 194
3736.42 194
3736.56 193
3736.70 192
3736.84 189
3736.98 186
3737.12 183
3737.26 179
3737.40 176
3737.54 174
3737.68 173
3737.82 174
3737.96 176
3738.10 178
3738.25 181
3738.39 182
3738.53 183
3738.67 183
3738.81 183
3738.95 183
3739.09 183
3739.23 183
3739.37 184
3739.51 184
3739.65 184
3739.79 183
3739.93 183
3740.07 183
3740.21 184
3740.35 187
3740.49 190
3740.63 192
3740.77 194
3740.91 194
3741.05 192
3741.19 187
3741.33 181
3741.47 175
3741.61 169
3741.75 164
3741.89 160
3742.03 158
3742.17 157
3742.31 157
3742.45 157
3742.59 157
3742.73 155
3742.87 152
3743.01 148
3743.15 143
3743.29 139
3743.43 136
3743.57 135
3743.72 136
3743.86 139
3744.00 143
3744.14 147
3744.28 151
3744.42 154
3744.56 154
3744.70 153
3744.84 152
3744.98 151
3745.12 150
3745.26 150
3745.40 151
3745.54 151
3745.68 149
3745.82 146
3745.96 141
3746.10 134
3746.24 127
3746.38 119
3746.52 114
3746.66 110
3746.80 109
3746.94 110
3747.08 113
3747.22 117
3747.36 121
3747.50 124
3747.64 126
3747.79 127
3747.93 128
3748.07 128
3748.21 127
3748.35 127
3748.49 127
3748.63 127
3748.77 129
3748.91 131
3749.05 135
3749.19 139
3749.33 144
3749.47 148
3749.61 153
3749.75 156
3749.89 158
3750.03 159
3750.17 158
3750.31 155
3750.45 151
3750.59 145
3750.73 137
3750.87 130
3751.01 122
3751.16 116
3751.30 112
3751.44 110
3751.58 110
3751.72 111
3751.86 112
3752.00 113
3752.14 114
3752.28 115
3752.42 116
3752.56 119
3752.70 122
3752.84 126
3752.98 130
3753.12 134
3753.26 136
3753.40 137
3753.54 136
3753.68 134
3753.82 131
3753.96 129
3754.11 128
3754.25 127
3754.39 127
3754.53 127
3754.67 127
3754.81 126
3754.95 125
3755.09 124
3755.23 122
3755.37 119
3755.51 117
3755.65 115
3755.79 113
3755.93 112
3756.07 112
3756.21 112
3756.35 112
3756.49 112
3756.63 112
3756.78 112
3756.92 113
3757.06 115
3757.20 118
3757.34 123
3757.48 128
3757.62 135
3757.76 141
3757.90 146
3758.04 150
3758.18 152
3758.32 153
3758.46 151
3758.60 149
3758.74 145
3758.88 142
3759.02 138
3759.17 135
3759.31 133
3759.45 131
3759.59 130
3759.73 129
3759.87 128
3760.01 127
3760.15 126
3760.29 124
3760.43 121
3760.57 120
3760.71 119
3760.85 119
3760.99 121
3761.13 124
3761.27 128
3761.42 131
3761.56 133
3761.70 134
3761.84 133
3761.98 132
3762.12 132
3762.26 132
3762.40 135
3762.54 138
3762.68 142
3762.82 146
3762.96 148
3763.10 147
3763.24 144
3763.38 139
3763.52 134
3763.67 130
3763.81 127
3763.95 127
3764.09 129
3764.23 132
3764.37 136
3764.51 138
3764.65 140
3764.79 139
3764.93 137
3765.07 134
3765.21 132
3765.35 130
3765.49 128
3765.64 126
3765.78 124
3765.92 122
3766.06 118
3766.20 115
3766.34 113
3766.48 112
3766.62 113
3766.76 116
3766.90 120
3767.04 124
3767.18 128
3767.32 130
3767.46 131
3767.61 130
3767.75 129
3767.89 128
3768.03 127
3768.17 126
3768.31 125
3768.45 124
3768.59 124
3768.73 123
3768.87 123
3769.01 122
3769.15 121
3769.30 119
3769.44 117
3769.58 116
3769.72 115
3769.86 115
3770.00 116
3770.14 117
3770.28 118
3770.42 119
3770.56 120
3770.70 120
3770.84 120
3770.98 119
3771.13 118
3771.27 116
3771.41 114
3771.55 111
3771.69 109
3771.83 107
3771.97 106
3772.11 106
3772.25 106
3772.39 109
3772.53 113
3772.67 117
3772.82 122
3772.96 127
3773.10 131
3773.24 134
3773.38 136
3773.52 136
3773.66 136
3773.80 135
3773.94 133
3774.08 131
3774.22 128
3774.37 125
3774.51 123
3774.65 121
3774.79 120
3774.93 121
3775.07 122
3775.21 125
3775.35 129
3775.49 133
3775.63 138
3775.77 141
3775.91 144
3776.06 147
3776.20 149
3776.34 151
3776.48 152
3776.62 152
3776.76 152
3776.90 152
3777.04 151
3777.18 149
3777.32 147
3777.47 145
3777.61 144
3777.75 142
3777.89 141
3778.03 141
3778.17 141
3778.31 141
3778.45 142
3778.59 142
3778.73 143
3778.87 143
3779.02 143
3779.16 141
3779.30 139
3779.44 136
3779.58 132
3779.72 128
3779.86 123
3780.00 119
3780.14 115
3780.28 111
3780.43 107
3780.57 104
3780.71 101
3780.85 99
3780.99 98
3781.13 97
3781.27 98
3781.41 100
3781.55 103
3781.69 106
3781.84 109
3781.98 113
3782.12 116
3782.26 119
3782.40 121
3782.54 122
3782.68 123
3782.82 124
3782.96 125
3783.10 126
3783.25 127
3783.39 127
3783.53 126
3783.67 122
3783.81 118
3783.95 112
3784.09 107
3784.23 104
3784.37 102
3784.52 103
3784.66 106
3784.80 111
3784.94 117
3785.08 122
3785.22 126
3785.36 130
3785.50 133
3785.64 136
3785.79 139
3785.93 142
3786.07 144
3786.21 146
3786.35 147
3786.49 146
3786.63 146
3786.77 146
3786.91 147
3787.06 149
3787.20 153
3787.34 159
3787.48 166
3787.62 173
3787.76 180
3787.90 185
3788.04 190
3788.18 193
3788.33 194
3788.47 194
3788.61 193
3788.75 190
3788.89 187
3789.03 185
3789.17 183
3789.31 183
3789.45 185
3789.60 188
3789.74 193
3789.88 197
3790.02 200
3790.16 200
3790.30 198
3790.44 194
3790.58 187
3790.73 179
3790.87 170
3791.01 161
3791.15 153
3791.29 147
3791.43 142
3791.57 137
3791.71 134
3791.85 131
3792.00 129
3792.14 127
3792.28 125
3792.42 123
3792.56 122
3792.70 121
3792.84 120
3792.98 120
3793.13 121
3793.27 122
3793.41 123
3793.55 125
3793.69 126
3793.83 127
3793.97 128
3794.11 130
3794.26 132
3794.40 134
3794.54 138
3794.68 142
3794.82 146
3794.96 150
3795.10 152
3795.24 152
3795.39 151
3795.53 148
3795.67 144
3795.81 139
3795.95 134
3796.09 130
3796.23 126
3796.37 122
3796.52 120
3796.66 119
3796.80 119
3796.94 121
3797.08 123
3797.22 127
3797.36 130
3797.51 133
3797.65 135
3797.79 136
3797.93 137
3798.07 138
3798.21 139
3798.35 140
3798.49 142
3798.64 144
3798.78 146
3798.92 148
3799.06 150
3799.20 152
3799.34 154
3799.48 156
3799.63 159
3799.77 161
3799.91 163
3800.05 163
3800.19 162
3800.33 161
3800.47 159
3800.61 158
3800.76 158
3800.90 159
3801.04 161
3801.18 163
3801.32 164
3801.46 164
3801.60 163
3801.75 159
3801.89 155
3802.03 149
3802.17 144
3802.31 139
3802.45 134
3802.59 130
3802.74 127
3802.88 124
3803.02 123
3803.16 122
3803.30 123
3803.44 125
3803.58 129
3803.73 133
3803.87 138
3804.01 143
3804.15 147
3804.29 151
3804.43 154
3804.57 156
3804.72 156
3804.86 155
3805.00 153
3805.14 150
3805.28 146
3805.42 142
3805.56 137
3805.71 133
3805.85 129
3805.99 125
3806.13 123
3806.27 121
3806.41 119
3806.55 118
3806.70 117
3806.84 115
3806.98 113
3807.12 111
3807.26 108
3807.40 106
3807.55 104
3807.69 104
3807.83 104
3807.97 105
3808.11 107
3808.25 110
3808.39 114
3808.54 118
3808.68 123
3808.82 128
3808.96 132
3809.10 136
3809.24 138
3809.38 138
3809.53 135
3809.67 131
3809.81 126
3809.95 121
3810.09 115
3810.23 110
3810.38 107
3810.52 104
3810.66 103
3810.80 103
3810.94 104
3811.08 106
3811.23 109
3811.37 113
3811.51 116
3811.65 120
3811.79 122
3811.93 124
3812.07 125
3812.22 126
3812.36 126
3812.50 126
3812.64 128
3812.78 130
3812.92 132
3813.07 135
3813.21 138
3813.35 139
3813.49 139
3813.63 136
3813.77 133
3813.92 128
3814.06 122
3814.20 117
3814.34 113
3814.48 111
3814.62 111
3814.77 112
3814.91 115
3815.05 117
3815.19 118
3815.33 118
3815.47 116
3815.62 112
3815.76 108
3815.90 104
3816.04 102
3816.18 101
3816.32 101
3816.47 102
3816.61 103
3816.75 104
3816.89 105
3817.03 105
3817.17 105
3817.32 106
3817.46 108
3817.60 111
3817.74 114
3817.88 117
3818.02 119
3818.17 120
3818.31 119
3818.45 117
3818.59 115
3818.73 113
3818.87 111
3819.02 111
3819.16 112
3819.30 114
3819.44 116
3819.58 119
3819.72 121
3819.87 122
3820.01 123
3820.15 124
3820.29 124
3820.43 125
3820.57 126
3820.72 127
3820.86 129
3821.00 130
3821.14 131
3821.28 132
3821.43 133
3821.57 135
3821.71 136
3821.85 137
3821.99 139
3822.13 139
3822.28 139
3822.42 138
3822.56 135
3822.70 131
3822.84 127
3822.98 123
3823.13 121
3823.27 119
3823.41 119
3823.55 120
3823.69 121
3823.84 123
3823.98 124
3824.12 125
3824.26 124
3824.40 123
3824.54 121
3824.69 119
3824.83 116
3824.97 113
3825.11 110
3825.25 108
3825.40 105
3825.54 104
3825.68 103
3825.82 104
3825.96 107
3826.10 111
3826.25 116
3826.39 122
3826.53 127
3826.67 131
3826.81 134
3826.96 134
3827.10 133
3827.24 131
3827.38 129
3827.52 128
3827.66 126
3827.81 125
3827.95 124
3828.09 123
3828.23 122
3828.37 121
3828.52 120
3828.66 120
3828.80 119
3828.94 119
3829.08 120
3829.23 120
3829.37 121
3829.51 121
3829.65 121
3829.79 121
3829.94 122
3830.08 122
3830.22 123
3830.36 125
3830.50 126
3830.64 128
3830.79 129
3830.93 129
3831.07 129
3831.21 129
3831.35 128
3831.50 128
3831.64 127
3831.78 127
3831.92 127
3832.06 127
3832.21 125
3832.35 123
3832.49 121
3832.63 117
3832.77 115
3832.92 113
3833.06 112
3833.20 113
3833.34 115
3833.48 117
3833.63 120
3833.77 122
3833.91 122
3834.05 121
3834.19 119
3834.34 116
3834.48 113
3834.62 111
3834.76 109
3834.90 108
3835.05 107
3835.19 107
3835.33 107
3835.47 108
3835.61 109
3835.76 110
3835.90 111
3836.04 112
3836.18 113
3836.32 112
3836.47 111
3836.61 109
3836.75 107
3836.89 106
3837.03 106
3837.18 106
3837.32 108
3837.46 109
3837.60 109
3837.74 108
3837.89 106
3838.03 103
3838.17 100
3838.31 97
3838.46 95
3838.60 94
3838.74 94
3838.88 94
3839.02 95
3839.17 97
3839.31 99
3839.45 102
3839.59 107
3839.73 111
3839.88 116
3840.02 121
3840.16 125
3840.30 127
3840.44 127
3840.59 126
3840.73 125
3840.87 125
3841.01 125
3841.15 127
3841.30 130
3841.44 133
3841.58 136
3841.72 138
3841.87 138
3842.01 137
3842.15 135
3842.29 132
3842.43 130
3842.58 129
3842.72 128
3842.86 129
3843.00 130
3843.14 131
3843.29 132
3843.43 133
3843.57 132
3843.71 131
3843.86 130
3844.00 128
3844.14 125
3844.28 122
3844.42 119
3844.57 117
3844.71 115
3844.85 114
3844.99 113
3845.14 114
3845.28 116
3845.42 117
3845.56 119
3845.70 121
3845.85 123
3845.99 125
3846.13 127
3846.27 128
3846.42 129
3846.56 129
3846.70 129
3846.84 129
3846.98 130
3847.13 132
3847.27 134
3847.41 136
3847.55 138
3847.70 138
3847.84 137
3847.98 133
3848.12 127
3848.26 120
3848.41 113
3848.55 105
3848.69 99
3848.83 95
3848.98 92
3849.12 92
3849.26 93
3849.40 96
3849.54 100
3849.69 103
3849.83 106
3849.97 108
3850.11 108
3850.26 107
3850.40 105
3850.54 102
3850.68 99
3850.83 96
3850.97 93
3851.11 90
3851.25 88
3851.39 88
3851.54 89
3851.68 91
3851.82 94
3851.96 98
3852.11 101
3852.25 104
3852.39 106
3852.53 107
3852.68 108
3852.82 109
3852.96 112
3853.10 116
3853.25 121
3853.39 126
3853.53 130
3853.67 132
3853.81 132
3853.96 131
3854.10 128
3854.24 126
3854.38 125
3854.53 125
3854.67 127
3854.81 131
3854.95 134
3855.10 138
3855.24 142
3855.38 144
3855.52 145
3855.67 145
3855.81 144
3855.95 143
3856.09 140
3856.24 137
3856.38 133
3856.52 130
3856.66 125
3856.80 121
3856.95 116
3857.09 111
3857.23 107
3857.37 103
3857.52 101
3857.66 101
3857.80 103
3857.94 107
3858.09 112
3858.23 118
3858.37 124
3858.51 128
3858.66 131
3858.80 131
3858.94 128
3859.08 122
3859.23 115
3859.37 107
3859.51 100
3859.65 94
3859.80 91
3859.94 90
3860.08 92
3860.22 95
3860.37 98
3860.51 101
3860.65 104
3860.79 106
3860.94 108
3861.08 110
3861.22 111
3861.36 113
3861.51 115
3861.65 116
3861.79 116
3861.93 115
3862.08 113
3862.22 110
3862.36 106
3862.50 102
3862.65 97
3862.79 93
3862.93 90
3863.07 88
3863.22 86
3863.36 86
3863.50 86
3863.64 87
3863.79 88
3863.93 90
3864.07 92
3864.21 94
3864.36 97
3864.50 101
3864.64 105
3864.78 109
3864.93 112
3865.07 115
3865.21 116
3865.35 116
3865.50 114
3865.64 110
3865.78 106
3865.92 101
3866.07 97
3866.21 95
3866.35 94
3866.49 95
3866.64 99
3866.78 104
3866.92 110
3867.07 116
3867.21 121
3867.35 125
3867.49 128
3867.64 129
3867.78 128
3867.92 127
3868.06 124
3868.21 122
3868.35 119
3868.49 117
3868.63 115
3868.78 113
3868.92 111
3869.06 110
3869.20 109
3869.35 108
3869.49 108
3869.63 109
3869.78 110
3869.92 111
3870.06 113
3870.20 114
3870.35 115
3870.49 116
3870.63 116
3870.77 116
3870.92 116
3871.06 115
3871.20 115
3871.34 115
3871.49 114
3871.63 113
3871.77 112
3871.92 111
3872.06 111
3872.20 111
3872.34 113
3872.49 114
3872.63 115
3872.77 115
3872.91 113
3873.06 111
3873.20 108
3873.34 105
3873.49 104
3873.63 106
3873.77 109
3873.91 113
3874.06 116
3874.20 119
3874.34 121
3874.48 121
3874.63 121
3874.77 122
3874.91 125
3875.06 128
3875.20 133
3875.34 137
3875.48 140
3875.63 141
3875.77 139
3875.91 136
3876.05 131
3876.20 126
3876.34 122
3876.48 120
3876.63 119
3876.77 118
3876.91 118
3877.05 118
3877.20 116
3877.34 112
3877.48 107
3877.63 102
3877.77 96
3877.91 91
3878.05 88
3878.20 86
3878.34 85
3878.48 86
3878.62 86
3878.77 87
3878.91 87
3879.05 86
3879.20 85
3879.34 83
3879.48 81
3879.62 80
3879.77 80
3879.91 81
3880.05 83
3880.20 86
3880.34 89
3880.48 92
3880.62 94
3880.77 96
3880.91 97
3881.05 97
3881.20 96
3881.34 96
3881.48 95
3881.62 94
3881.77 94
3881.91 94
3882.05 95
3882.20 97
3882.34 98
3882.48 101
3882.62 103
3882.77 106
3882.91 110
3883.05 114
3883.20 117
3883.34 120
3883.48 122
3883.63 122
3883.77 119
3883.91 115
3884.05 110
3884.20 105
3884.34 100
3884.48 97
3884.63 95
3884.77 95
3884.91 96
3885.05 98
3885.20 100
3885.34 102
3885.48 104
3885.63 107
3885.77 110
3885.91 113
3886.05 116
3886.20 118
3886.34 120
3886.48 121
3886.63 121
3886.77 121
3886.91 120
3887.06 118
3887.20 115
3887.34 112
3887.48 108
3887.63 104
3887.77 99
3887.91 95
3888.06 92
3888.20 91
3888.34 91
3888.49 92
3888.63 93
3888.77 95
3888.91 97
3889.06 98
3889.20 100
3889.34 101
3889.49 104
3889.63 107
3889.77 111
3889.92 116
3890.06 120
3890.20 125
3890.34 128
3890.49 130
3890.63 130
3890.77 128
3890.92 124
3891.06 119
3891.20 113
3891.35 106
3891.49 98
3891.63 92
3891.78 87
3891.92 84
3892.06 84
3892.20 87
3892.35 92
3892.49 99
3892.63 107
3892.78 114
3892.92 120
3893.06 124
3893.21 126
3893.35 125
3893.49 122
3893.64 117
3893.78 111
3893.92 105
3894.06 99
3894.21 94
3894.35 91
3894.49 90
3894.64 91
3894.78 94
3894.92 98
3895.07 103
3895.21 106
3895.35 109
3895.50 111
3895.64 111
3895.78 111
3895.93 110
3896.07 110
3896.21 109
3896.35 108
3896.50 106
3896.64 105
3896.78 104
3896.93 104
3897.07 105
3897.21 106
3897.36 108
3897.50 111
3897.64 114
3897.79 117
3897.93 120
3898.07 123
3898.22 126
3898.36 128
3898.50 130
3898.65 131
3898.79 131
3898.93 130
3899.07 129
3899.22 127
3899.36 125
3899.50 124
3899.65 125
3899.79 127
3899.93 130
3900.08 134
3900.22 138
3900.36 142
3900.51 145
3900.65 147
3900.79 147
3900.94 145
3901.08 142
3901.22 137
3901.37 132
3901.51 127
3901.65 121
3901.80 116
3901.94 111
3902.08 109
3902.23 108
3902.37 108
3902.51 109
3902.66 110
3902.80 111
3902.94 111
3903.09 110
3903.23 107
3903.37 103
3903.51 99
3903.66 95
3903.80 91
3903.94 87
3904.09 84
3904.23 81
3904.37 79
3904.52 78
3904.66 78
3904.80 81
3904.95 85
3905.09 91
3905.23 98
3905.38 105
3905.52 111
3905.66 115
3905.81 117
3905.95 117
3906.09 116
3906.24 113
3906.38 109
3906.52 105
3906.67 101
3906.81 98
3906.95 95
3907.10 93
3907.24 93
3907.38 93
3907.53 96
3907.67 98
3907.81 101
3907.96 104
3908.10 105
3908.24 106
3908.39 105
3908.53 103
3908.67 100
3908.82 97
3908.96 95
3909.10 93
3909.25 91
3909.39 91
3909.53 91
3909.68 92
3909.82 94
3909.96 97
3910.11 101
3910.25 104
3910.40 107
3910.54 110
3910.68 113
3910.83 116
3910.97 119
3911.11 121
3911.26 123
3911.40 125
3911.54 125
3911.69 124
3911.83 122
3911.97 120
3912.12 118
3912.26 116
3912.40 116
3912.55 116
3912.69 117
3912.83 119
3912.98 120
3913.12 121
3913.26 122
3913.41 121
3913.55 120
3913.69 118
3913.84 115
3913.98 113
3914.12 109
3914.27 106
3914.41 104
3914.55 102
3914.70 100
3914.84 100
3914.99 100
3915.13 101
3915.27 102
3915.42 103
3915.56 104
3915.70 105
3915.85 105
3915.99 105
3916.13 105
3916.28 104
3916.42 103
3916.56 103
3916.71 102
3916.85 100
3916.99 99
3917.14 98
3917.28 98
3917.42 99
3917.57 102
3917.71 106
3917.86 111
3918.00 116
3918.14 121
3918.29 125
3918.43 129
3918.57 131
3918.72 133
3918.86 134
3919.00 134
3919.15 131
3919.29 127
3919.43 122
3919.58 115
3919.72 109
3919.87 103
3920.01 98
3920.15 96
3920.30 95
3920.44 95
3920.58 97
3920.73 99
3920.87 102
3921.01 104
3921.16 105
3921.30 106
3921.44 106
3921.59 104
3921.73 101
3921.88 98
3922.02 94
3922.16 90
3922.31 87
3922.45 85
3922.59 84
3922.74 85
3922.88 87
3923.02 90
3923.17 93
3923.31 97
3923.46 100
3923.60 102
3923.74 104
3923.89 106
3924.03 107
3924.17 108
3924.32 110
3924.46 111
3924.60 113
3924.75 114
3924.89 114
3925.04 113
3925.18 111
3925.32 109
3925.47 106
3925.61 103
3925.75 101
3925.90 100
3926.04 100
3926.19 100
3926.33 100
3926.47 100
3926.62 100
3926.76 99
3926.90 97
3927.05 95
3927.19 94
3927.33 94
3927.48 95
3927.62 96
3927.77 98
3927.91 100
3928.05 102
3928.20 102
3928.34 102
3928.48 102
3928.63 101
3928.77 101
3928.92 101
3929.06 101
3929.20 102
3929.35 104
3929.49 106
3929.63 107
3929.78 108
3929.92 109
3930.07 108
3930.21 107
3930.35 105
3930.50 103
3930.64 101
3930.78 99
3930.93 98
3931.07 98
3931.22 99
3931.36 99
3931.50 100
3931.65 99
3931.79 99
3931.93 98
3932.08 96
3932.22 96
3932.37 95
3932.51 96
3932.65 98
3932.80 99
3932.94 102
3933.09 104
3933.23 107
3933.37 111
3933.52 114
3933.66 117
3933.80 120
3933.95 122
3934.09 123
3934.24 123
3934.38 120
3934.52 117
3934.67 114
3934.81 111
3934.96 108
3935.10 106
3935.24 105
3935.39 106
3935.53 107
3935.67 109
3935.82 113
3935.96 116
3936.11 121
3936.25 125
3936.39 130
3936.54 134
3936.68 139
3936.83 142
3936.97 144
3937.11 145
3937.26 145
3937.40 143
3937.55 140
3937.69 136
3937.83 132
3937.98 128
3938.12 125
3938.26 122
3938.41 118
3938.55 115
3938.70 112
3938.84 108
3938.98 105
3939.13 102
3939.27 101
3939.42 100
3939.56 101
3939.70 103
3939.85 106
3939.99 110
3940.14 114
3940.28 119
3940.42 124
3940.57 130
3940.71 135
3940.86 139
3941.00 144
3941.14 147
3941.29 150
3941.43 151
3941.58 151
3941.72 149
3941.86 146
3942.01 141
3942.15 135
3942.30 129
3942.44 122
3942.58 116
3942.73 110
3942.87 105
3943.02 101
3943.16 98
3943.30 96
3943.45 95
3943.59 95
3943.74 96
3943.88 97
3944.02 99
3944.17 101
3944.31 102
3944.46 104
3944.60 106
3944.74 108
3944.89 112
3945.03 115
3945.18 119
3945.32 123
3945.46 126
3945.61 128
3945.75 128
3945.90 126
3946.04 124
3946.18 121
3946.33 119
3946.47 117
3946.62 116
3946.76 117
3946.90 118
3947.05 121
3947.19 124
3947.34 127
3947.48 130
3947.62 132
3947.77 134
3947.91 135
3948.06 136
3948.20 136
3948.34 137
3948.49 137
3948.63 136
3948.78 135
3948.92 133
3949.07 129
3949.21 125
3949.35 120
3949.50 116
3949.64 113
3949.79 110
3949.93 109
3950.07 108
3950.22 108
3950.36 107
3950.51 106
3950.65 105
3950.79 104
3950.94 103
3951.08 103
3951.23 103
3951.37 103
3951.52 105
3951.66 107
3951.80 110
3951.95 114
3952.09 117
3952.24 119
3952.38 120
3952.52 119
3952.67 118
3952.81 117
3952.96 117
3953.10 118
3953.25 120
3953.39 122
3953.53 124
3953.68 125
3953.82 125
3953.97 124
3954.11 123
3954.26 122
3954.40 122
3954.54 122
3954.69 122
3954.83 122
3954.98 123
3955.12 125
3955.26 128
3955.41 131
3955.55 135
3955.70 139
3955.84 142
3955.99 143
3956.13 143
3956.27 140
3956.42 137
3956.56 132
3956.71 126
3956.85 120
3957.00 114
3957.14 109
3957.28 104
3957.43 99
3957.57 96
3957.72 95
3957.86 95
3958.01 96
3958.15 99
3958.29 102
3958.44 106
3958.58 109
3958.73 111
3958.87 112
3959.02 112
3959.16 111
3959.30 109
3959.45 107
3959.59 104
3959.74 102
3959.88 99
3960.03 97
3960.17 95
3960.31 93
3960.46 92
3960.60 91
3960.75 91
3960.89 93
3961.04 95
3961.18 99
3961.32 103
3961.47 107
3961.61 109
3961.76 110
3961.90 109
3962.05 105
3962.19 100
3962.33 94
3962.48 88
3962.62 83
3962.77 79
3962.91 77
3963.06 76
3963.20 76
3963.35 77
3963.49 79
3963.63 81
3963.78 83
3963.92 86
3964.07 90
3964.21 93
3964.36 96
3964.50 97
3964.64 98
3964.79 96
3964.93 93
3965.08 89
3965.22 85
3965.37 80
3965.51 75
3965.66 71
3965.80 67
3965.94 64
3966.09 62
3966.23 63
3966.38 65
3966.52 69
3966.67 75
3966.81 81
3966.96 88
3967.10 95
3967.24 101
3967.39 104
3967.53 107
3967.68 107
3967.82 106
3967.97 105
3968.11 103
3968.26 102
3968.40 103
3968.54 105
3968.69 108
3968.83 112
3968.98 116
3969.12 121
3969.27 123
3969.41 125
3969.56 125
3969.70 122
3969.84 119
3969.99 114
3970.13 109
3970.28 103
3970.42 98
3970.57 93
3970.71 90
3970.86 88
3971.00 87
3971.14 88
3971.29 89
3971.43 91
3971.58 93
3971.72 95
3971.87 96
3972.01 98
3972.16 100
3972.30 103
3972.45 106
3972.59 110
3972.73 114
3972.88 117
3973.02 119
3973.17 119
3973.31 118
3973.46 114
3973.60 110
3973.75 105
3973.89 100
3974.04 96
3974.18 94
3974.32 93
3974.47 94
3974.61 97
3974.76 101
3974.90 106
3975.05 111
3975.19 115
3975.34 117
3975.48 118
3975.63 117
3975.77 115
3975.92 112
3976.06 108
3976.20 105
3976.35 103
3976.49 101
3976.64 99
3976.78 97
3976.93 95
3977.07 92
3977.22 89
3977.36 87
3977.51 86
3977.65 86
3977.80 87
3977.94 89
3978.08 93
3978.23 96
3978.37 100
3978.52 104
3978.66 108
3978.81 111
3978.95 113
3979.10 115
3979.24 117
3979.39 118
3979.53 118
3979.68 117
3979.82 115
3979.97 112
3980.11 108
3980.25 105
3980.40 101
3980.54 98
3980.69 96
3980.83 95
3980.98 95
3981.12 96
3981.27 98
3981.41 100
3981.56 103
3981.70 106
3981.85 109
3981.99 110
3982.14 111
3982.28 110
3982.42 109
3982.57 107
3982.71 105
3982.86 103
3983.00 101
3983.15 101
3983.29 101
3983.44 102
3983.58 104
3983.73 107
3983.87 111
3984.02 115
3984.16 119
3984.31 123
3984.45 125
3984.60 126
3984.74 125
3984.89 122
3985.03 118
3985.17 114
3985.32 110
3985.46 106
3985.61 102
3985.75 99
3985.90 97
3986.04 94
3986.19 91
3986.33 88
3986.48 86
3986.62 83
3986.77 81
3986.91 81
3987.06 81
3987.20 83
3987.35 85
3987.49 88
3987.64 90
3987.78 92
3987.93 95
3988.07 98
3988.22 103
3988.36 107
3988.51 112
3988.65 117
3988.79 120
3988.94 121
3989.08 120
3989.23 117
3989.37 114
3989.52 111
3989.66 110
3989.81 110
3989.95 111
3990.10 113
3990.24 114
3990.39 115
3990.53 114
3990.68 111
3990.82 107
3990.97 102
3991.11 98
3991.26 95
3991.40 93
3991.55 94
3991.69 97
3991.84 102
3991.98 109
3992.13 116
3992.27 123
3992.42 128
3992.56 131
3992.71 132
3992.85 131
3993.00 128
3993.14 124
3993.29 120
3993.43 117
3993.58 115
3993.72 113
3993.87 112
3994.01 112
3994.16 112
3994.30 111
3994.45 111
3994.59 110
3994.74 108
3994.88 106
3995.03 104
3995.17 102
3995.32 99
3995.46 98
3995.61 98
3995.75 100
3995.89 103
3996.04 107
3996.18 112
3996.33 116
3996.47 120
3996.62 123
3996.76 124
3996.91 124
3997.05 123
3997.20 121
3997.34 119
3997.49 117
3997.63 116
3997.78 116
3997.92 117
3998.07 119
3998.21 122
3998.36 127
3998.50 132
3998.65 137
3998.79 142
3998.94 145
3999.08 148
3999.23 148
3999.37 147
3999.52 144
3999.66 141
3999.81 136
3999.95 132
4000.10 129
4000.25 127
4000.39 126
4000.54 126
4000.68 127
4000.83 127
4000.97 128
4001.12 128
4001.26 128
4001.41 127
4001.55 127
4001.70 125
4001.84 124
4001.99 122
4002.13 119
4002.28 115
4002.42 111
4002.57 106
4002.71 102
4002.86 100
4003.00 99
4003.15 99
4003.29 102
4003.44 106
4003.58 110
4003.73 115
4003.87 119
4004.02 122
4004.16 124
4004.31 124
4004.45 124
4004.60 123
4004.74 123
4004.89 123
4005.03 124
4005.18 125
4005.32 127
4005.47 129
4005.61 130
4005.76 131
4005.90 131
4006.05 131
4006.19 130
4006.34 130
4006.48 130
4006.63 131
4006.77 132
4006.92 132
4007.06 133
4007.21 133
4007.36 132
4007.50 130
4007.65 127
4007.79 124
4007.94 121
4008.08 118
4008.23 115
4008.37 114
4008.52 112
4008.66 111
4008.81 109
4008.95 108
4009.10 107
4009.24 106
4009.39 104
4009.53 102
4009.68 100
4009.82 97
4009.97 95
4010.11 92
4010.26 91
4010.40 90
4010.55 90
4010.69 91
4010.84 92
4010.99 93
4011.13 94
4011.28 94
4011.42 93
4011.57 92
4011.71 91
4011.86 91
4012.00 90
4012.15 91
4012.29 93
4012.44 97
4012.58 102
4012.73 109
4012.87 116
4013.02 123
4013.16 129
4013.31 134
4013.45 136
4013.60 135
4013.75 133
4013.89 128
4014.04 123
4014.18 116
4014.33 109
4014.47 103
4014.62 98
4014.76 95
4014.91 94
4015.05 95
4015.20 98
4015.34 102
4015.49 106
4015.63 109
4015.78 111
4015.92 110
4016.07 108
4016.22 104
4016.36 100
4016.51 96
4016.65 94
4016.80 93
4016.94 94
4017.09 97
4017.23 100
4017.38 104
4017.52 108
4017.67 111
4017.81 114
4017.96 116
4018.10 117
4018.25 117
4018.40 115
4018.54 113
4018.69 111
4018.83 108
4018.98 107
4019.12 106
4019.27 105
4019.41 105
4019.56 104
4019.70 102
4019.85 100
4019.99 97
4020.14 93
4020.29 89
4020.43 85
4020.58 82
4020.72 79
4020.87 78
4021.01 77
4021.16 77
4021.30 79
4021.45 81
4021.59 85
4021.74 90
4021.89 97
4022.03 104
4022.18 112
4022.32 119
4022.47 124
4022.61 127
4022.76 128
4022.90 126
4023.05 123
4023.19 118
4023.34 114
4023.49 109
4023.63 106
4023.78 103
4023.92 102
4024.07 102
4024.21 103
4024.36 105
4024.50 108
4024.65 111
4024.79 114
4024.94 116
4025.09 117
4025.23 116
4025.38 114
4025.52 111
4025.67 108
4025.81 106
4025.96 104
4026.10 103
4026.25 103
4026.40 105
4026.54 109
4026.69 113
4026.83 117
4026.98 121
4027.12 124
4027.27 124
4027.41 123
4027.56 121
4027.70 119
4027.85 116
4028.00 113
4028.14 111
4028.29 108
4028.43 106
4028.58 103
4028.72 101
4028.87 99
4029.01 98
4029.16 98
4029.31 100
4029.45 102
4029.60 106
4029.74 110
4029.89 114
4030.03 118
4030.18 121
4030.32 124
4030.47 125
4030.62 125
4030.76 124
4030.91 122
4031.05 120
4031.20 118
4031.34 116
4031.49 115
4031.64 113
4031.78 110
4031.93 107
4032.07 103
4032.22 99
4032.36 96
4032.51 93
4032.65 93
4032.80 95
4032.95 98
4033.09 102
4033.24 107
4033.38 111
4033.53 115
4033.67 118
4033.82 122
4033.97 125
4034.11 129
4034.26 133
4034.40 137
4034.55 139
4034.69 140
4034.84 140
4034.99 137
4035.13 133
4035.28 127
4035.42 121
4035.57 115
4035.71 110
4035.86 106
4036.00 103
4036.15 101
4036.30 99
4036.44 97
4036.59 95
4036.73 93
4036.88 91
4037.02 89
4037.17 88
4037.32 87
4037.46 88
4037.61 90
4037.75 92
4037.90 95
4038.04 99
4038.19 101
4038.34 104
4038.48 105
4038.63 106
4038.77 105
4038.92 105
4039.06 103
4039.21 102
4039.36 102
4039.50 103
4039.65 106
4039.79 110
4039.94 115
4040.09 120
4040.23 125
4040.38 128
4040.52 128
4040.67 126
4040.81 122
4040.96 116
4041.11 110
4041.25 104
4041.40 99
4041.54 96
4041.69 94
4041.83 93
4041.98 93
4042.13 93
4042.27 93
4042.42 92
4042.56 92
4042.71 91
4042.86 90
4043.00 90
4043.15 91
4043.29 92
4043.44 94
4043.58 98
4043.73 103
4043.88 110
4044.02 118
4044.17 127
4044.31 137
4044.46 145
4044.60 153
4044.75 157
4044.90 159
4045.04 158
4045.19 155
4045.33 150
4045.48 146
4045.63 142
4045.77 140
4045.92 140
4046.06 141
4046.21 144
4046.36 147
4046.50 151
4046.65 154
4046.79 157
4046.94 159
4047.08 160
4047.23 161
4047.38 161
4047.52 160
4047.67 157
4047.81 153
4047.96 148
4048.11 143
4048.25 137
4048.40 133
4048.54 130
4048.69 129
4048.84 129
4048.98 131
4049.13 133
4049.27 135
4049.42 136
4049.57 137
4049.71 138
4049.86 138
4050.00 139
4050.15 140
4050.29 142
4050.44 144
4050.59 146
4050.73 147
4050.88 147
4051.02 146
4051.17 144
4051.32 140
4051.46 136
4051.61 132
4051.75 129
4051.90 126
4052.05 125
4052.19 124
4052.34 124
4052.48 124
4052.63 124
4052.78 124
4052.92 123
4053.07 123
4053.21 123
4053.36 123
4053.51 124
4053.65 125
4053.80 125
4053.94 124
4054.09 122
4054.24 118
4054.38 114
4054.53 110
4054.67 106
4054.82 104
4054.97 103
4055.11 105
4055.26 107
4055.40 110
4055.55 113
4055.70 117
4055.84 120
4055.99 122
4056.13 124
4056.28 124
4056.43 123
4056.57 120
4056.72 117
4056.87 114
4057.01 110
4057.16 107
4057.30 105
4057.45 103
4057.60 101
4057.74 99
4057.89 98
4058.03 96
4058.18 94
4058.33 92
4058.47 90
4058.62 89
4058.76 89
4058.91 90
4059.06 92
4059.20 96
4059.35 100
4059.49 105
4059.64 111
4059.79 116
4059.93 120
4060.08 124
4060.23 127
4060.37 128
4060.52 129
4060.66 128
4060.81 127
4060.96 126
4061.10 124
4061.25 121
4061.39 117
4061.54 113
4061.69 108
4061.83 102
4061.98 97
4062.13 92
4062.27 87
4062.42 84
4062.56 81
4062.71 79
4062.86 77
4063.00 75
4063.15 74
4063.29 72
4063.44 71
4063.59 71
4063.73 71
4063.88 73
4064.03 76
4064.17 80
4064.32 86
4064.46 91
4064.61 97
4064.76 103
4064.90 107
4065.05 111
4065.20 114
4065.34 116
4065.49 118
4065.63 119
4065.78 120
4065.93 122
4066.07 123
4066.22 123
4066.36 124
4066.51 124
4066.66 124
4066.80 124
4066.95 123
4067.10 122
4067.24 121
4067.39 120
4067.53 119
4067.68 118
4067.83 116
4067.97 113
4068.12 110
4068.27 105
4068.41 100
4068.56 94
4068.71 89
4068.85 84
4069.00 80
4069.14 78
4069.29 77
4069.44 78
4069.58 80
4069.73 83
4069.88 86
4070.02 90
4070.17 95
4070.31 99
4070.46 104
4070.61 108
4070.75 112
4070.90 115
4071.05 117
4071.19 118
4071.34 117
4071.48 116
4071.63 114
4071.78 111
4071.92 108
4072.07 104
4072.22 101
4072.36 97
4072.51 94
4072.66 91
4072.80 90
4072.95 89
4073.09 89
4073.24 91
4073.39 92
4073.53 94
4073.68 96
4073.83 97
4073.97 97
4074.12 98
4074.27 99
4074.41 100
4074.56 102
4074.70 104
4074.85 106
4075.00 107
4075.14 108
4075.29 108
4075.44 107
4075.58 107
4075.73 107
4075.88 108
4076.02 110
4076.17 113
4076.32 116
4076.46 118
4076.61 120
4076.75 121
4076.90 122
4077.05 121
4077.19 121
4077.34 120
4077.49 120
4077.63 119
4077.78 118
4077.93 116
4078.07 113
4078.22 109
4078.37 104
4078.51 100
4078.66 95
4078.80 91
4078.95 88
4079.10 85
4079.24 83
4079.39 81
4079.54 80
4079.68 79
4079.83 78
4079.98 78
4080.12 77
4080.27 77
4080.42 76
4080.56 76
4080.71 76
4080.86 77
4081.00 79
4081.15 83
4081.29 87
4081.44 91
4081.59 94
4081.73 97
4081.88 97
4082.03 96
4082.17 93
4082.32 90
4082.47 88
4082.61 87
4082.76 87
4082.91 89
4083.05 92
4083.20 96
4083.35 99
4083.49 102
4083.64 103
4083.79 102
4083.93 100
4084.08 97
4084.23 94
4084.37 90
4084.52 88
4084.66 87
4084.81 88
4084.96 91
4085.10 95
4085.25 101
4085.40 108
4085.54 114
4085.69 119
4085.84 123
4085.98 125
4086.13 125
4086.28 123
4086.42 121
4086.57 117
4086.72 113
4086.86 109
4087.01 106
4087.16 103
4087.30 101
4087.45 100
4087.60 101
4087.74 103
4087.89 106
4088.04 109
4088.18 113
4088.33 115
4088.48 117
4088.62 116
4088.77 115
4088.92 111
4089.06 107
4089.21 103
4089.36 98
4089.50 95
4089.65 93
4089.80 93
4089.94 93
4090.09 94
4090.24 95
4090.38 95
4090.53 96
4090.68 97
4090.82 98
4090.97 100
4091.12 103
4091.26 106
4091.41 110
4091.56 112
4091.70 113
4091.85 113
4092.00 111
4092.14 109
4092.29 107
4092.44 105
4092.58 103
4092.73 102
4092.88 101
4093.02 101
4093.17 102
4093.32 103
4093.46 104
4093.61 106
4093.76 107
4093.90 107
4094.05 106
4094.20 104
4094.34 101
4094.49 97
4094.64 94
4094.78 90
4094.93 88
4095.08 86
4095.22 86
4095.37 86
4095.52 88
4095.66 91
4095.81 93
4095.96 96
4096.11 99
4096.25 102
4096.40 104
4096.55 105
4096.69 106
4096.84 106
4096.99 106
4097.13 105
4097.28 105
4097.43 104
4097.57 102
4097.72 100
4097.87 98
4098.01 96
4098.16 93
4098.31 90
4098.45 87
4098.60 85
4098.75 83
4098.89 82
4099.04 81
4099.19 82
4099.33 84
4099.48 88
4099.63 93
4099.78 100
4099.92 107
4100.07 115
4100.22 123
4100.36 130
4100.51 137
4100.66 141
4100.80 143
4100.95 143
4101.10 141
4101.24 137
4101.39 132
4101.54 127
4101.68 122
4101.83 118
4101.98 115
4102.12 113
4102.27 110
4102.42 108
4102.57 107
4102.71 105
4102.86 104
4103.01 103
4103.15 104
4103.30 106
4103.45 108
4103.59 110
4103.74 113
4103.89 116
4104.03 119
4104.18 122
4104.33 125
4104.48 127
4104.62 129
4104.77 130
4104.92 129
4105.06 127
4105.21 124
4105.36 120
4105.50 115
4105.65 112
4105.80 111
4105.94 112
4106.09 116
4106.24 121
4106.39 126
4106.53 131
4106.68 135
4106.83 137
4106.97 137
4107.12 135
4107.27 133
4107.41 130
4107.56 127
4107.71 123
4107.86 119
4108.00 116
4108.15 112
4108.30 108
4108.44 105
4108.59 102
4108.74 101
4108.88 101
4109.03 104
4109.18 109
4109.33 117
4109.47 126
4109.62 137
4109.77 147
4109.91 156
4110.06 163
4110.21 168
4110.35 170
4110.50 171
4110.65 172
4110.80 172
4110.94 172
4111.09 171
4111.24 170
4111.38 168
4111.53 165
4111.68 160
4111.82 155
4111.97 150
4112.12 146
4112.27 144
4112.41 143
4112.56 144
4112.71 146
4112.85 149
4113.00 153
4113.15 156
4113.30 160
4113.44 164
4113.59 169
4113.74 174
4113.88 180
4114.03 186
4114.18 192
4114.32 196
4114.47 199
4114.62 200
4114.77 199
4114.91 196
4115.06 192
4115.21 189
4115.35 186
4115.50 184
4115.65 183
4115.80 181
4115.94 179
4116.09 176
4116.24 172
4116.38 168
4116.53 164
4116.68 160
4116.83 157
4116.97 155
4117.12 155
4117.27 156
4117.41 157
4117.56 158
4117.71 159
4117.86 159
4118.00 159
4118.15 159
4118.30 158
4118.44 158
4118.59 159
4118.74 161
4118.89 163
4119.03 165
4119.18 166
4119.33 167
4119.47 166
4119.62 163
4119.77 159
4119.92 154
4120.06 149
4120.21 144
4120.36 138
4120.51 133
4120.65 128
4120.80 123
4120.95 117
4121.09 112
4121.24 107
4121.39 103
4121.54 100
4121.68 99
4121.83 100
4121.98 103
4122.12 107
4122.27 112
4122.42 116
4122.57 120
4122.71 123
4122.86 125
4123.01 126
4123.16 126
4123.30 125
4123.45 123
4123.60 121
4123.74 118
4123.89 114
4124.04 110
4124.19 105
4124.33 101
4124.48 97
4124.63 95
4124.78 93
4124.92 92
4125.07 92
4125.22 92
4125.36 92
4125.51 92
4125.66 93
4125.81 95
4125.95 97
4126.10 101
4126.25 106
4126.40 111
4126.54 115
4126.69 118
4126.84 120
4126.98 121
4127.13 121
4127.28 121
4127.43 121
4127.57 122
4127.72 123
4127.87 124
4128.02 126
4128.16 128
4128.31 129
4128.46 130
4128.61 130
4128.75 129
4128.90 128
4129.05 127
4129.19 126
4129.34 125
4129.49 125
4129.64 126
4129.78 126
4129.93 126
4130.08 125
4130.23 124
4130.37 124
4130.52 124
4130.67 125
4130.82 126
4130.96 129
4131.11 132
4131.26 135
4131.41 137
4131.55 138
4131.70 137
4131.85 136
4132.00 134
4132.14 131
4132.29 128
4132.44 126
4132.59 123
4132.73 120
4132.88 118
4133.03 116
4133.17 115
4133.32 115
4133.47 116
4133.62 119
4133.76 124
4133.91 129
4134.06 134
4134.21 139
4134.35 143
4134.50 147
4134.65 149
4134.80 149
4134.94 148
4135.09 146
4135.24 143
4135.39 139
4135.53 134
4135.68 129
4135.83 123
4135.98 118
4136.12 113
4136.27 109
4136.42 105
4136.57 103
4136.71 101
4136.86 99
4137.01 98
4137.16 97
4137.30 96
4137.45 95
4137.60 93
4137.75 91
4137.89 89
4138.04 88
4138.19 88
4138.34 89
4138.48 91
4138.63 95
4138.78 99
4138.93 105
4139.07 112
4139.22 120
4139.37 127
4139.52 133
4139.66 138
4139.81 141
4139.96 141
4140.11 139
4140.25 136
4140.40 131
4140.55 127
4140.70 123
4140.84 120
4140.99 119
4141.14 118
4141.29 118
4141.44 118
4141.58 117
4141.73 116
4141.88 114
4142.03 111
4142.17 107
4142.32 104
4142.47 101
4142.62 99
4142.76 98
4142.91 98
4143.06 98
4143.21 100
4143.35 102
4143.50 104
4143.65 108
4143.80 112
4143.94 116
4144.09 120
4144.24 123
4144.39 127
4144.53 130
4144.68 132
4144.83 133
4144.98 134
4145.13 134
4145.27 134
4145.42 133
4145.57 131
4145.72 128
4145.86 124
4146.01 119
4146.16 113
4146.31 108
4146.45 103
4146.60 99
4146.75 96
4146.90 95
4147.05 95
4147.19 95
4147.34 97
4147.49 99
4147.64 101
4147.78 104
4147.93 107
4148.08 110
4148.23 113
4148.37 116
4148.52 116
4148.67 115
4148.82 112
4148.97 108
4149.11 102
4149.26 96
4149.41 90
4149.56 85
4149.70 82
4149.85 79
4150.00 78
4150.15 77
4150.29 77
4150.44 77
4150.59 78
4150.74 78
4150.89 79
4151.03 80
4151.18 83
4151.33 87
4151.48 91
4151.62 96
4151.77 99
4151.92 102
4152.07 102
4152.22 101
4152.36 98
4152.51 94
4152.66 90
4152.81 87
4152.95 85
4153.10 85
4153.25 85
4153.40 87
4153.55 89
4153.69 92
4153.84 94
4153.99 97
4154.14 100
4154.28 102
4154.43 104
4154.58 105
4154.73 105
4154.88 105
4155.02 104
4155.17 104
4155.32 103
4155.47 103
4155.62 103
4155.76 104
4155.91 105
4156.06 106
4156.21 107
4156.35 107
4156.50 107
4156.65 106
4156.80 104
4156.95 101
4157.09 98
4157.24 95
4157.39 93
4157.54 92
4157.68 94
4157.83 97
4157.98 101
4158.13 105
4158.28 108
4158.42 111
4158.57 111
4158.72 110
4158.87 108
4159.02 105
4159.16 102
4159.31 99
4159.46 97
4159.61 97
4159.76 97
4159.90 98
4160.05 100
4160.20 101
4160.35 103
4160.49 105
4160.64 106
4160.79 107
4160.94 108
4161.09 108
4161.23 108
4161.38 108
4161.53 108
4161.68 109
4161.83 110
4161.97 111
4162.12 112
4162.27 114
4162.42 117
4162.57 119
4162.71 121
4162.86 122
4163.01 123
4163.16 124
4163.31 124
4163.45 124
4163.60 124
4163.75 123
4163.90 122
4164.05 120
4164.19 117
4164.34 114
4164.49 110
4164.64 106
4164.79 103
4164.93 101
4165.08 101
4165.23 102
4165.38 104
4165.53 106
4165.67 108
4165.82 110
4165.97 110
4166.12 110
4166.27 108
4166.41 106
4166.56 104
4166.71 102
4166.86 101
4167.01 100
4167.15 100
4167.30 100
4167.45 101
4167.60 101
4167.75 101
4167.89 100
4168.04 100
4168.19 99
4168.34 99
4168.49 99
4168.63 100
4168.78 101
4168.93 103
4169.08 104
4169.23 106
4169.37 107
4169.52 108
4169.67 109
4169.82 109
4169.97 108
4170.12 107
4170.26 104
4170.41 101
4170.56 98
4170.71 94
4170.86 91
4171.00 88
4171.15 86
4171.30 85
4171.45 85
4171.60 85
4171.74 86
4171.89 88
4172.04 89
4172.19 90
4172.34 91
4172.49 93
4172.63 94
4172.78 96
4172.93 97
4173.08 99
4173.23 101
4173.37 103
4173.52 105
4173.67 107
4173.82 109
4173.97 111
4174.11 112
4174.26 113
4174.41 114
4174.56 116
4174.71 118
4174.86 121
4175.00 123
4175.15 126
4175.30 128
4175.45 130
4175.60 131
4175.74 131
4175.89 130
4176.04 129
4176.19 128
4176.34 126
4176.49 123
4176.63 119
4176.78 115
4176.93 110
4177.08 106
4177.23 102
4177.38 100
4177.52 100
4177.67 101
4177.82 103
4177.97 105
4178.12 108
4178.26 110
4178.41 110
4178.56 110
4178.71 109
4178.86 108
4179.01 107
4179.15 106
4179.30 107
4179.45 109
4179.60 111
4179.75 114
4179.90 117
4180.04 119
4180.19 121
4180.34 124
4180.49 126
4180.64 128
4180.78 129
4180.93 131
4181.08 132
4181.23 132
4181.38 132
4181.53 132
4181.67 132
4181.82 132
4181.97 133
4182.12 132
4182.27 130
4182.42 127
4182.56 123
4182.71 118
4182.86 113
4183.01 109
4183.16 107
4183.31 106
4183.45 107
4183.60 109
4183.75 110
4183.90 110
4184.05 110
4184.20 108
4184.34 106
4184.49 105
4184.64 103
4184.79 102
4184.94 102
4185.09 102
4185.23 101
4185.38 100
4185.53 98
4185.68 95
4185.83 93
4185.98 91
4186.12 89
4186.27 88
4186.42 87
4186.57 87
4186.72 86
4186.87 86
4187.01 85
4187.16 85
4187.31 85
4187.46 85
4187.61 86
4187.76 87
4187.91 89
4188.05 90
4188.20 92
4188.35 93
4188.50 94
4188.65 95
4188.80 96
4188.94 98
4189.09 100
4189.24 102
4189.39 104
4189.54 105
4189.69 106
4189.83 104
4189.98 102
4190.13 99
4190.28 96
4190.43 93
4190.58 92
4190.73 91
4190.87 93
4191.02 95
4191.17 98
4191.32 101
4191.47 103
4191.62 105
4191.76 106
4191.91 106
4192.06 105
4192.21 103
4192.36 100
4192.51 98
4192.66 96
4192.80 95
4192.95 94
4193.10 95
4193.25 97
4193.40 100
4193.55 104
4193.70 108
4193.84 112
4193.99 116
4194.14 120
4194.29 124
4194.44 127
4194.59 129
4194.73 131
4194.88 130
4195.03 128
4195.18 124
4195.33 120
4195.48 115
4195.63 110
4195.77 105
4195.92 103
4196.07 102
4196.22 102
4196.37 104
4196.52 107
4196.67 109
4196.81 112
4196.96 113
4197.11 114
4197.26 113
4197.41 111
4197.56 107
4197.71 103
4197.85 97
4198.00 92
4198.15 87
4198.30 83
4198.45 79
4198.60 77
4198.75 75
4198.89 75
4199.04 76
4199.19 77
4199.34 78
4199.49 79
4199.64 81
4199.79 83
4199.93 87
4200.08 91
4200.23 96
4200.38 101
4200.53 107
4200.68 111
4200.83 115
4200.98 118
4201.12 120
4201.27 120
4201.42 119
4201.57 117
4201.72 114
4201.87 111
4202.02 109
4202.16 106
4202.31 105
4202.46 105
4202.61 106
4202.76 108
4202.91 111
4203.06 115
4203.21 119
4203.35 123
4203.50 128
4203.65 132
4203.80 136
4203.95 141
4204.10 145
4204.25 149
4204.39 154
4204.54 158
4204.69 161
4204.84 164
4204.99 165
4205.14 166
4205.29 165
4205.44 164
4205.58 161
4205.73 158
4205.88 155
4206.03 151
4206.18 148
4206.33 145
4206.48 142
4206.63 141
4206.77 140
4206.92 140
4207.07 141
4207.22 143
4207.37 145
4207.52 149
4207.67 155
4207.82 161
4207.96 168
4208.11 176
4208.26 183
4208.41 189
4208.56 193
4208.71 195
4208.86 194
4209.01 191
4209.15 187
4209.30 182
4209.45 178
4209.60 175
4209.75 172
4209.90 170
4210.05 169
4210.20 167
4210.34 165
4210.49 163
4210.64 160
4210.79 158
4210.94 154
4211.09 151
4211.24 148
4211.39 146
4211.54 143
4211.68 141
4211.83 139
4211.98 138
4212.13 136
4212.28 135
4212.43 133
4212.58 132
4212.73 131
4212.87 130
4213.02 128
4213.17 125
4213.32 122
4213.47 118
4213.62 115
4213.77 112
4213.92 110
4214.07 110
4214.21 112
4214.36 115
4214.51 119
4214.66 124
4214.81 127
4214.96 130
4215.11 131
4215.26 131
4215.41 130
4215.55 129
4215.70 129
4215.85 129
4216.00 131
4216.15 134
4216.30 137
4216.45 141
4216.60 144
4216.75 146
4216.89 147
4217.04 146
4217.19 146
4217.34 145
4217.49 144
4217.64 144
4217.79 145
4217.94 147
4218.09 149
4218.24 151
4218.38 153
4218.53 154
4218.68 156
4218.83 157
4218.98 158
4219.13 158
4219.28 159
4219.43 159
4219.58 160
4219.72 161
4219.87 163
4220.02 165
4220.17 167
4220.32 169
4220.47 171
4220.62 172
4220.77 171
4220.92 169
4221.07 166
4221.21 163
4221.36 159
4221.51 156
4221.66 155
4221.81 155
4221.96 156
4222.11 160
4222.26 164
4222.41 169
4222.56 174
4222.70 178
4222.85 181
4223.00 182
4223.15 183
4223.30 182
4223.45 182
4223.60 180
4223.75 178
4223.90 176
4224.05 173
4224.20 168
4224.34 162
4224.49 156
4224.64 149
4224.79 142
4224.94 136
4225.09 131
4225.24 127
4225.39 123
4225.54 121
4225.69 118
4225.83 116
4225.98 114
4226.13 113
4226.28 111
4226.43 110
4226.58 110
4226.73 111
4226.88 112
4227.03 115
4227.18 118
4227.33 123
4227.47 129
4227.62 136
4227.77 142
4227.92 147
4228.07 152
4228.22 154
4228.37 154
4228.52 152
4228.67 148
4228.82 143
4228.97 137
4229.12 132
4229.26 128
4229.41 126
4229.56 125
4229.71 127
4229.86 130
4230.01 134
4230.16 139
4230.31 145
4230.46 150
4230.61 155
4230.76 160
4230.90 164
4231.05 168
4231.20 172
4231.35 176
4231.50 180
4231.65 183
4231.80 186
4231.95 187
4232.10 186
4232.25 183
4232.40 178
4232.55 170
4232.70 162
4232.84 154
4232.99 146
4233.14 139
4233.29 132
4233.44 126
4233.59 120
4233.74 114
4233.89 109
4234.04 105
4234.19 102
4234.34 101
4234.49 102
4234.63 105
4234.78 108
4234.93 112
4235.08 114
4235.23 115
4235.38 114
4235.53 113
4235.68 111
4235.83 109
4235.98 108
4236.13 109
4236.28 111
4236.43 116
4236.58 121
4236.72 128
4236.87 134
4237.02 139
4237.17 142
4237.32 144
4237.47 143
4237.62 141
4237.77 139
4237.92 136
4238.07 133
4238.22 130
4238.37 128
4238.52 127
4238.67 125
4238.81 124
4238.96 123
4239.11 123
4239.26 124
4239.41 125
4239.56 128
4239.71 131
4239.86 134
4240.01 137
4240.16 141
4240.31 143
4240.46 146
4240.61 148
4240.76 149
4240.91 150
4241.05 150
4241.20 151
4241.35 152
4241.50 153
4241.65 156
4241.80 159
4241.95 161
4242.10 163
4242.25 164
4242.40 164
4242.55 162
4242.70 160
4242.85 158
4243.00 157
4243.15 156
4243.29 158
4243.44 160
4243.59 163
4243.74 166
4243.89 167
4244.04 167
4244.19 166
4244.34 162
4244.49 158
4244.64 153
4244.79 148
4244.94 145
4245.09 142
4245.24 142
4245.39 142
4245.54 143
4245.69 144
4245.83 144
4245.98 144
4246.13 142
4246.28 139
4246.43 136
4246.58 133
4246.73 130
4246.88 128
4247.03 127
4247.18 128
4247.33 129
4247.48 130
4247.63 131
4247.78 132
4247.93 131
4248.08 130
4248.23 129
4248.38 127
4248.53 125
4248.67 124
4248.82 123
4248.97 122
4249.12 121
4249.27 122
4249.42 122
4249.57 124
4249.72 125
4249.87 127
4250.02 129
4250.17 131
4250.32 132
4250.47 134
4250.62 135
4250.77 136
4250.92 138
4251.07 139
4251.22 141
4251.37 142
4251.52 144
4251.66 145
4251.81 146
4251.96 147
4252.11 147
4252.26 147
4252.41 147
4252.56 148
4252.71 149
4252.86 150
4253.01 152
4253.16 155
4253.31 158
4253.46 162
4253.61 165
4253.76 167
4253.91 168
4254.06 168
4254.21 166
4254.36 163
4254.51 160
4254.66 156
4254.81 152
4254.96 149
4255.10 147
4255.25 147
4255.40 148
4255.55 150
4255.70 153
4255.85 156
4256.00 159
4256.15 163
4256.30 166
4256.45 168
4256.60 170
4256.75 171
4256.90 171
4257.05 170
4257.20 169
4257.35 168
4257.50 167
4257.65 165
4257.80 164
4257.95 163
4258.10 161
4258.25 158
4258.40 153
4258.55 148
4258.70 142
4258.85 136
4259.00 130
4259.14 126
4259.29 124
4259.44 124
4259.59 126
4259.74 129
4259.89 133
4260.04 137
4260.19 139
4260.34 140
4260.49 140
4260.64 138
4260.79 136
4260.94 134
4261.09 133
4261.24 133
4261.39 134
4261.54 136
4261.69 138
4261.84 140
4261.99 142
4262.14 143
4262.29 145
4262.44 146
4262.59 147
4262.74 149
4262.89 151
4263.04 155
4263.19 159
4263.34 164
4263.49 170
4263.64 176
4263.79 182
4263.94 187
4264.09 193
4264.23 198
4264.38 202
4264.53 205
4264.68 207
4264.83 207
4264.98 207
4265.13 207
4265.28 207
4265.43 209
4265.58 213
4265.73 218
4265.88 225
4266.03 231
4266.18 236
4266.33 239
4266.48 240
4266.63 239
4266.78 237
4266.93 237
4267.08 238
4267.23 241
4267.38 245
4267.53 251
4267.68 257
4267.83 261
4267.98 264
4268.13 264
4268.28 262
4268.43 257
4268.58 251
4268.73 244
4268.88 236
4269.03 228
4269.18 220
4269.33 212
4269.48 205
4269.63 199
4269.78 194
4269.93 191
4270.08 189
4270.23 189
4270.38 191
4270.53 195
4270.68 199
4270.83 204
4270.98 208
4271.13 210
4271.28 211
4271.43 211
4271.58 208
4271.73 205
4271.88 201
4272.03 197
4272.18 192
4272.33 187
4272.48 183
4272.63 179
4272.78 175
4272.93 172
4273.07 169
4273.22 168
4273.37 167
4273.52 167
4273.67 169
4273.82 171
4273.97 175
4274.12 179
4274.27 184
4274.42 189
4274.57 194
4274.72 198
4274.87 203
4275.02 207
4275.17 212
4275.32 219
4275.47 227
4275.62 236
4275.77 246
4275.92 256
4276.07 264
4276.22 270
4276.37 273
4276.52 274
4276.67 273
4276.82 271
4276.97 271
4277.12 274
4277.27 281
4277.42 292
4277.57 306
4277.72 321
4277.87 338
4278.02 355
4278.17 370
4278.32 385
4278.47 399
4278.62 413
4278.77 427
4278.92 442
4279.07 457
4279.22 475
4279.37 495
4279.52 519
4279.67 546
4279.82 575
4279.97 605
4280.12 634
4280.27 659
4280.42 680
4280.57 694
4280.72 704
4280.87 710
4281.02 715
4281.17 720
4281.32 727
4281.47 738
4281.62 753
4281.77 771
4281.92 791
4282.07 809
4282.22 826
4282.37 839
4282.52 848
4282.67 850
4282.82 847
4282.97 837
4283.12 823
4283.27 805
4283.43 784
4283.58 762
4283.73 740
4283.88 720
4284.03 701
4284.18 685
4284.33 669
4284.48 654
4284.63 639
4284.78 622
4284.93 604
4285.08 584
4285.23 564
4285.38 545
4285.53 528
4285.68 513
4285.83 500
4285.98 489
4286.13 478
4286.28 467
4286.43 455
4286.58 440
4286.73 425
4286.88 409
4287.03 394
4287.18 380
4287.33 367
4287.48 355
4287.63 343
4287.78 332
4287.93 320
4288.08 309
4288.23 299
4288.38 290
4288.53 283
4288.68 278
4288.83 273
4288.98 270
4289.13 267
4289.28 265
4289.43 264
4289.58 265
4289.73 267
4289.88 270
4290.03 274
4290.18 278
4290.33 280
4290.48 281
4290.63 280
4290.78 276
4290.93 270
4291.08 261
4291.23 252
4291.38 241
4291.53 230
4291.68 220
4291.83 210
4291.98 200
4292.13 191
4292.29 183
4292.44 176
4292.59 171
4292.74 168
4292.89 168
4293.04 170
4293.19 175
4293.34 181
4293.49 188
4293.64 195
4293.79 203
4293.94 211
4294.09 219
4294.24 227
4294.39 235
4294.54 241
4294.69 247
4294.84 251
4294.99 254
4295.14 257
4295.29 259
4295.44 262
4295.59 265
4295.74 269
4295.89 271
4296.04 274
4296.19 275
4296.34 277
4296.49 279
4296.64 282
4296.79 286
4296.94 292
4297.09 298
4297.24 304
4297.39 310
4297.55 315
4297.70 317
4297.85 318
4298.00 317
4298.15 315
4298.30 312
4298.45 309
4298.60 307
4298.75 306
4298.90 306
4299.05 307
4299.20 309
4299.35 309
4299.50 309
4299.65 307
4299.80 303
4299.95 297
4300.10 290
4300.25 281
4300.40 272
4300.55 262
4300.70 251
4300.85 240
4301.00 228
4301.15 216
4301.30 205
4301.46 193
4301.61 183
4301.76 174
4301.91 168
4302.06 164
4302.21 164
4302.36 166
4302.51 169
4302.66 173
4302.81 178
4302.96 181
4303.11 182
4303.26 181
4303.41 179
4303.56 176
4303.71 172
4303.86 169
4304.01 166
4304.16 163
4304.31 160
4304.46 157
4304.61 153
4304.76 149
4304.92 144
4305.07 139
4305.22 135
4305.37 131
4305.52 129
4305.67 127
4305.82 127
4305.97 127
4306.12 127
4306.27 127
4306.42 127
4306.57 125
4306.72 122
4306.87 119
4307.02 116
4307.17 114
4307.32 113
4307.47 114
4307.62 117
4307.77 122
4307.93 127
4308.08 133
4308.23 139
4308.38 142
4308.53 144
4308.68 144
4308.83 143
4308.98 141
4309.13 140
4309.28 141
4309.43 143
4309.58 147
4309.73 150
4309.88 152
4310.03 152
4310.18 150
4310.33 146
4310.48 140
4310.63 135
4310.79 132
4310.94 130
4311.09 130
4311.24 132
4311.39 134
4311.54 136
4311.69 137
4311.84 136
4311.99 135
4312.14 133
4312.29 131
4312.44 128
4312.59 125
4312.74 122
4312.89 119
4313.04 116
4313.19 114
4313.35 113
4313.50 114
4313.65 116
4313.80 119
4313.95 123
4314.10 126
4314.25 128
4314.40 130
4314.55 131
4314.70 132
4314.85 134
4315.00 136
4315.15 139
4315.30 140
4315.45 140
4315.61 139
4315.76 136
4315.91 132
4316.06 129
4316.21 126
4316.36 125
4316.51 126
4316.66 128
4316.81 132
4316.96 137
4317.11 141
4317.26 144
4317.41 145
4317.56 145
4317.71 143
4317.87 140
4318.02 136
4318.17 130
4318.32 125
4318.47 120
4318.62 115
4318.77 112
4318.92 109
4319.07 107
4319.22 106
4319.37 107
4319.52 107
4319.67 109
4319.82 110
4319.98 112
4320.13 113
4320.28 115
4320.43 116
4320.58 118
4320.73 120
4320.88 121
4321.03 123
4321.18 124
4321.33 126
4321.48 127
4321.63 128
4321.78 129
4321.93 131
4322.09 133
4322.24 135
4322.39 136
4322.54 137
4322.69 136
4322.84 134
4322.99 130
4323.14 126
4323.29 122
4323.44 117
4323.59 113
4323.74 110
4323.90 109
4324.05 108
4324.20 109
4324.35 111
4324.50 113
4324.65 115
4324.80 117
4324.95 119
4325.10 119
4325.25 118
4325.40 117
4325.55 115
4325.70 113
4325.86 112
4326.01 111
4326.16 110
4326.31 110
4326.46 111
4326.61 112
4326.76 113
4326.91 115
4327.06 116
4327.21 117
4327.36 117
4327.51 115
4327.67 113
4327.82 109
4327.97 105
4328.12 102
4328.27 100
4328.42 98
4328.57 99
4328.72 99
4328.87 101
4329.02 101
4329.17 101
4329.33 101
4329.48 99
4329.63 99
4329.78 98
4329.93 99
4330.08 101
4330.23 103
4330.38 105
4330.53 106
4330.68 107
4330.83 107
4330.99 107
4331.14 106
4331.29 105
4331.44 104
4331.59 104
4331.74 104
4331.89 105
4332.04 106
4332.19 106
4332.34 106
4332.49 106
4332.65 105
4332.80 102
4332.95 100
4333.10 97
4333.25 94
4333.40 91
4333.55 89
4333.70 88
4333.85 89
4334.00 90
4334.16 92
4334.31 95
4334.46 99
4334.61 102
4334.76 105
4334.91 106
4335.06 107
4335.21 107
4335.36 107
4335.51 107
4335.67 108
4335.82 110
4335.97 113
4336.12 116
4336.27 120
4336.42 124
4336.57 126
4336.72 127
4336.87 126
4337.02 124
4337.18 122
4337.33 119
4337.48 117
4337.63 115
4337.78 114
4337.93 112
4338.08 110
4338.23 107
4338.38 105
4338.54 102
4338.69 99
4338.84 96
4338.99 94
4339.14 91
4339.29 89
4339.44 87
4339.59 84
4339.74 81
4339.89 78
4340.05 78
4340.20 79
4340.35 82
4340.50 88
4340.65 95
4340.80 103
4340.95 110
4341.10 115
4341.25 118
4341.41 119
4341.56 119
4341.71 117
4341.86 116
4342.01 114
4342.16 113
4342.31 112
4342.46 111
4342.61 109
4342.77 107
4342.92 105
4343.07 102
4343.22 99
4343.37 97
4343.52 96
4343.67 95
4343.82 96
4343.97 98
4344.13 100
4344.28 103
4344.43 105
4344.58 107
4344.73 108
4344.88 109
4345.03 108
4345.18 107
4345.34 105
4345.49 103
4345.64 101
4345.79 98
4345.94 96
4346.09 93
4346.24 91
4346.39 90
4346.54 89
4346.70 89
4346.85 90
4347.00 91
4347.15 91
4347.30 92
4347.45 92
4347.60 93
4347.75 94
4347.91 96
4348.06 98
4348.21 101
4348.36 104
4348.51 107
4348.66 108
4348.81 108
4348.96 106
4349.12 103
4349.27 99
4349.42 97
4349.57 95
4349.72 95
4349.87 97
4350.02 100
4350.17 104
4350.33 107
4350.48 110
4350.63 111
4350.78 111
4350.93 109
4351.08 106
4351.23 102
4351.38 98
4351.54 94
4351.69 90
4351.84 88
4351.99 86
4352.14 86
4352.29 87
4352.44 88
4352.59 90
4352.75 92
4352.90 94
4353.05 97
4353.20 99
4353.35 102
4353.50 105
4353.65 108
4353.81 111
4353.96 114
4354.11 116
4354.26 118
4354.41 119
4354.56 121
4354.71 123
4354.86 124
4355.02 125
4355.17 126
4355.32 126
4355.47 125
4355.62 122
4355.77 119
4355.92 115
4356.08 110
4356.23 105
4356.38 100
4356.53 96
4356.68 93
4356.83 92
4356.98 93
4357.13 96
4357.29 101
4357.44 107
4357.59 113
4357.74 117
4357.89 120
4358.04 120
4358.19 120
4358.35 119
4358.50 119
4358.65 120
4358.80 122
4358.95 125
4359.10 127
4359.25 129
4359.41 128
4359.56 126
4359.71 123
4359.86 119
4360.01 116
4360.16 115
4360.31 115
4360.47 116
4360.62 119
4360.77 122
4360.92 125
4361.07 127
4361.22 128
4361.37 128
4361.53 126
4361.68 124
4361.83 122
4361.98 119
4362.13 118
4362.28 117
4362.43 117
4362.59 119
4362.74 121
4362.89 123
4363.04 125
4363.19 126
4363.34 127
4363.49 127
4363.65 126
4363.80 124
4363.95 123
4364.10 122
4364.25 122
4364.40 123
4364.56 123
4364.71 123
4364.86 123
4365.01 121
4365.16 118
4365.31 114
4365.46 109
4365.62 104
4365.77 98
4365.92 93
4366.07 88
4366.22 84
4366.37 82
4366.53 81
4366.68 81
4366.83 82
4366.98 83
4367.13 85
4367.28 86
4367.43 88
4367.59 89
4367.74 90
4367.89 91
4368.04 92
4368.19 93
4368.34 94
4368.50 96
4368.65 98
4368.80 99
4368.95 101
4369.10 103
4369.25 106
4369.41 108
4369.56 111
4369.71 113
4369.86 116
4370.01 118
4370.16 119
4370.31 120
4370.47 120
4370.62 120
4370.77 120
4370.92 120
4371.07 119
4371.22 118
4371.38 117
4371.53 115
4371.68 112
4371.83 110
4371.98 108
4372.13 107
4372.29 106
4372.44 105
4372.59 105
4372.74 106
4372.89 105
4373.04 105
4373.20 103
4373.35 102
4373.50 100
4373.65 98
4373.80 96
4373.95 94
4374.11 92
4374.26 91
4374.41 90
4374.56 89
4374.71 88
4374.86 88
4375.02 88
4375.17 89
4375.32 91
4375.47 94
4375.62 96
4375.77 99
4375.93 100
4376.08 101
4376.23 99
4376.38 97
4376.53 93
4376.68 90
4376.84 86
4376.99 83
4377.14 80
4377.29 78
4377.44 78
4377.59 78
4377.75 79
4377.90 80
4378.05 83
4378.20 87
4378.35 92
4378.51 98
4378.66 103
4378.81 107
4378.96 110
4379.11 110
4379.26 109
4379.42 106
4379.57 103
4379.72 99
4379.87 95
4380.02 93
4380.17 92
4380.33 92
4380.48 93
4380.63 95
4380.78 96
4380.93 97
4381.09 96
4381.24 95
4381.39 93
4381.54 91
4381.69 88
4381.84 87
4382.00 85
4382.15 85
4382.30 86
4382.45 86
4382.60 86
4382.76 85
4382.91 83
4383.06 81
4383.21 78
4383.36 76
4383.51 74
4383.67 72
4383.82 72
4383.97 71
4384.12 71
4384.27 71
4384.43 71
4384.58 71
4384.73 72
4384.88 74
4385.03 77
4385.18 80
4385.34 84
4385.49 89
4385.64 92
4385.79 95
4385.94 95
4386.10 94
4386.25 92
4386.40 88
4386.55 84
4386.70 82
4386.86 80
4387.01 81
4387.16 82
4387.31 85
4387.46 87
4387.62 88
4387.77 88
4387.92 87
4388.07 85
4388.22 82
4388.37 80
4388.53 78
4388.68 78
4388.83 78
4388.98 79
4389.13 80
4389.29 83
4389.44 85
4389.59 87
4389.74 89
4389.89 91
4390.05 93
4390.20 94
4390.35 94
4390.50 95
4390.65 96
4390.81 98
4390.96 100
4391.11 102
4391.26 104
4391.41 106
4391.57 106
4391.72 107
4391.87 106
4392.02 105
4392.17 105
4392.33 105
4392.48 105
4392.63 106
4392.78 107
4392.93 108
4393.09 109
4393.24 109
4393.39 108
4393.54 107
4393.69 104
4393.85 101
4394.00 99
4394.15 97
4394.30 96
4394.45 96
4394.61 98
4394.76 101
4394.91 104
4395.06 107
4395.21 108
4395.37 109
4395.52 107
4395.67 104
4395.82 101
4395.97 97
4396.13 94
4396.28 92
4396.43 92
4396.58 92
4396.73 92
4396.89 92
4397.04 92
4397.19 91
4397.34 90
4397.49 89
4397.65 90
4397.80 92
4397.95 95
4398.10 99
4398.26 103
4398.41 108
4398.56 111
4398.71 114
4398.86 116
4399.02 117
4399.17 118
4399.32 119
4399.47 120
4399.62 121
4399.78 123
4399.93 125
4400.08 127
4400.23 129
4400.38 130
4400.54 130
4400.69 129
4400.84 126
4400.99 123
4401.15 119
4401.30 114
4401.45 110
4401.60 106
4401.75 102
4401.91 98
4402.06 94
4402.21 90
4402.36 86
4402.51 84
4402.67 82
4402.82 83
4402.97 84
4403.12 87
4403.28 89
4403.43 93
4403.58 96
4403.73 99
4403.88 101
4404.04 103
4404.19 104
4404.34 105
4404.49 105
4404.65 106
4404.80 106
4404.95 107
4405.10 109
4405.25 112
4405.41 116
4405.56 120
4405.71 124
4405.86 126
4406.02 126
4406.17 125
4406.32 120
4406.47 115
4406.62 109
4406.78 104
4406.93 100
4407.08 97
4407.23 96
4407.39 96
4407.54 96
4407.69 97
4407.84 98
4407.99 99
4408.15 100
4408.30 102
4408.45 104
4408.60 107
4408.76 110
4408.91 113
4409.06 115
4409.21 115
4409.36 114
4409.52 112
4409.67 109
4409.82 107
4409.97 106
4410.13 105
4410.28 106
4410.43 106
4410.58 106
4410.74 106
4410.89 104
4411.04 101
4411.19 99
4411.34 97
4411.50 96
4411.65 96
4411.80 96
4411.95 96
4412.11 96
4412.26 95
4412.41 95
4412.56 96
4412.72 98
4412.87 101
4413.02 104
4413.17 107
4413.33 108
4413.48 108
4413.63 106
4413.78 103
4413.93 99
4414.09 96
4414.24 93
4414.39 92
4414.54 92
4414.70 92
4414.85 92
4415.00 90
4415.15 87
4415.31 84
4415.46 79
4415.61 75
4415.76 72
4415.92 71
4416.07 71
4416.22 73
4416.37 77
4416.53 82
4416.68 88
4416.83 94
4416.98 99
4417.13 104
4417.29 108
4417.44 110
4417.59 111
4417.74 111
4417.90 110
4418.05 108
4418.20 106
4418.35 103
4418.51 100
4418.66 98
4418.81 96
4418.96 95
4419.12 93
4419.27 93
4419.42 92
4419.57 91
4419.73 90
4419.88 88
4420.03 87
4420.18 85
4420.34 83
4420.49 81
4420.64 80
4420.79 80
4420.95 81
4421.10 83
4421.25 86
4421.40 91
4421.56 96
4421.71 103
4421.86 109
4422.01 114
4422.17 117
4422.32 119
4422.47 118
4422.62 116
4422.78 112
4422.93 108
4423.08 104
4423.23 100
4423.39 99
4423.54 98
4423.69 99
4423.84 101
4424.00 103
4424.15 105
4424.30 107
4424.45 109
4424.61 110
4424.76 110
4424.91 110
4425.06 110
4425.22 110
4425.37 110
4425.52 110
4425.67 111
4425.83 111
4425.98 113
4426.13 114
4426.28 115
4426.44 115
4426.59 116
4426.74 116
4426.89 116
4427.05 116
4427.20 115
4427.35 114
4427.51 113
4427.66 112
4427.81 112
4427.96 113
4428.12 114
4428.27 115
4428.42 116
4428.57 118
4428.73 118
4428.88 118
4429.03 117
4429.18 115
4429.34 112
4429.49 109
4429.64 105
4429.79 101
4429.95 98
4430.10 95
4430.25 93
4430.41 92
4430.56 91
4430.71 91
4430.86 91
4431.02 91
4431.17 92
4431.32 92
4431.47 92
4431.63 93
4431.78 94
4431.93 95
4432.08 97
4432.24 99
4432.39 100
4432.54 101
4432.70 101
4432.85 101
4433.00 100
4433.15 100
4433.31 99
4433.46 99
4433.61 99
4433.76 99
4433.92 100
4434.07 101
4434.22 103
4434.37 104
4434.53 106
4434.68 106
4434.83 105
4434.99 102
4435.14 98
4435.29 92
4435.44 86
4435.60 80
4435.75 75
4435.90 73
4436.05 72
4436.21 74
4436.36 77
4436.51 81
4436.67 85
4436.82 89
4436.97 92
4437.12 93
4437.28 94
4437.43 94
4437.58 95
4437.74 98
4437.89 102
4438.04 109
4438.19 116
4438.35 124
4438.50 131
4438.65 135
4438.80 138
4438.96 139
4439.11 139
4439.26 137
4439.42 136
4439.57 136
4439.72 136
4439.87 137
4440.03 139
4440.18 141
4440.33 144
4440.49 147
4440.64 150
4440.79 152
4440.94 153
4441.10 153
4441.25 152
4441.40 150
4441.56 147
4441.71 144
4441.86 140
4442.01 136
4442.17 131
4442.32 127
4442.47 123
4442.63 119
4442.78 115
4442.93 112
4443.08 109
4443.24 107
4443.39 105
4443.54 104
4443.70 105
4443.85 105
4444.00 106
4444.15 106
4444.31 105
4444.46 104
4444.61 101
4444.77 97
4444.92 93
4445.07 89
4445.22 85
4445.38 81
4445.53 78
4445.68 76
4445.84 74
4445.99 74
4446.14 74
4446.29 74
4446.45 75
4446.60 77
4446.75 79
4446.91 81
4447.06 83
4447.21 85
4447.37 88
4447.52 89
4447.67 91
4447.82 93
4447.98 94
4448.13 95
4448.28 95
4448.44 94
4448.59 93
4448.74 91
4448.89 89
4449.05 86
4449.20 83
4449.35 80
4449.51 79
4449.66 78
4449.81 79
4449.97 81
4450.12 85
4450.27 91
4450.42 97
4450.58 104
4450.73 110
4450.88 115
4451.04 120
4451.19 123
4451.34 126
4451.50 129
4451.65 131
4451.80 132
4451.95 132
4452.11 130
4452.26 128
4452.41 124
4452.57 120
4452.72 117
4452.87 116
4453.03 115
4453.18 116
4453.33 117
4453.49 118
4453.64 119
4453.79 120
4453.94 120
4454.10 120
4454.25 119
4454.40 118
4454.56 117
4454.71 115
4454.86 112
4455.02 110
4455.17 106
4455.32 102
4455.47 98
4455.63 94
4455.78 91
4455.93 90
4456.09 91
4456.24 94
4456.39 99
4456.55 106
4456.70 113
4456.85 119
4457.01 123
4457.16 126
4457.31 126
4457.47 126
4457.62 124
4457.77 123
4457.92 122
4458.08 121
4458.23 119
4458.38 117
4458.54 114
4458.69 111
4458.84 107
4459.00 104
4459.15 102
4459.30 101
4459.46 100
4459.61 101
4459.76 101
4459.92 101
4460.07 101
4460.22 100
4460.37 99
4460.53 98
4460.68 97
4460.83 97
4460.99 98
4461.14 99
4461.29 100
4461.45 101
4461.60 101
4461.75 100
4461.91 100
4462.06 100
4462.21 100
4462.37 101
4462.52 103
4462.67 106
4462.83 109
4462.98 112
4463.13 113
4463.29 114
4463.44 113
4463.59 112
4463.74 111
4463.90 111
4464.05 111
4464.20 113
4464.36 115
4464.51 117
4464.66 119
4464.82 120
4464.97 119
4465.12 118
4465.28 115
4465.43 111
4465.58 108
4465.74 104
4465.89 101
4466.04 99
4466.20 98
4466.35 98
4466.50 99
4466.66 100
4466.81 101
4466.96 101
4467.12 100
4467.27 99
4467.42 96
4467.58 93
4467.73 91
4467.88 90
4468.04 90
4468.19 92
4468.34 96
4468.50 100
4468.65 105
4468.80 109
4468.96 113
4469.11 114
4469.26 115
4469.42 114
4469.57 112
4469.72 110
4469.88 107
4470.03 104
4470.18 101
4470.34 97
4470.49 93
4470.64 89
4470.80 86
4470.95 83
4471.10 82
4471.26 82
4471.41 83
4471.56 85
4471.72 88
4471.87 92
4472.02 97
4472.18 102
4472.33 106
4472.48 110
4472.64 113
4472.79 116
4472.94 118
4473.10 119
4473.25 120
4473.40 121
4473.56 121
4473.71 119
4473.86 117
4474.02 113
4474.17 109
4474.32 103
4474.48 98
4474.63 93
4474.78 89
4474.94 86
4475.09 84
4475.24 82
4475.40 82
4475.55 82
4475.70 82
4475.86 82
4476.01 83
4476.16 85
4476.32 88
4476.47 92
4476.62 97
4476.78 102
4476.93 107
4477.09 112
4477.24 116
4477.39 119
4477.55 121
4477.70 121
4477.85 120
4478.01 118
4478.16 115
4478.31 112
4478.47 110
4478.62 109
4478.77 109
4478.93 109
4479.08 110
4479.23 111
4479.39 112
4479.54 113
4479.69 114
4479.85 115
4480.00 116
4480.15 117
4480.31 117
4480.46 116
4480.62 113
4480.77 111
4480.92 108
4481.08 105
4481.23 103
4481.38 102
4481.54 101
4481.69 100
4481.84 100
4482.00 99
4482.15 97
4482.30 96
4482.46 94
4482.61 94
4482.76 95
4482.92 97
4483.07 100
4483.23 105
4483.38 109
4483.53 114
4483.69 117
4483.84 119
4483.99 120
4484.15 120
4484.30 119
4484.45 117
4484.61 116
4484.76 115
4484.91 114
4485.07 113
4485.22 113
4485.38 113
4485.53 114
4485.68 115
4485.84 117
4485.99 119
4486.14 121
4486.30 123
4486.45 125
4486.60 126
4486.76 127
4486.91 127
4487.07 127
4487.22 127
4487.37 126
4487.53 126
4487.68 126
4487.83 126
4487.99 126
4488.14 127
4488.29 127
4488.45 128
4488.60 129
4488.76 130
4488.91 131
4489.06 131
4489.22 131
4489.37 131
4489.52 130
4489.68 129
4489.83 127
4489.98 125
4490.14 123
4490.29 121
4490.45 121
4490.60 122
4490.75 124
4490.91 126
4491.06 130
4491.21 134
4491.37 137
4491.52 141
4491.67 143
4491.83 144
4491.98 144
4492.14 142
4492.29 140
4492.44 136
4492.60 133
4492.75 130
4492.90 128
4493.06 127
4493.21 127
4493.37 127
4493.52 129
4493.67 130
4493.83 130
4493.98 130
4494.13 129
4494.29 127
4494.44 124
4494.60 121
4494.75 117
4494.90 114
4495.06 111
4495.21 108
4495.36 106
4495.52 104
4495.67 104
4495.83 105
4495.98 107
4496.13 110
4496.29 114
4496.44 118
4496.59 122
4496.75 125
4496.90 127
4497.06 128
4497.21 127
4497.36 126
4497.52 125
4497.67 123
4497.83 122
4497.98 120
4498.13 118
4498.29 116
4498.44 114
4498.59 113
4498.75 111
4498.90 110
4499.06 110
4499.21 112
4499.36 114
4499.52 118
4499.67 121
4499.82 124
4499.98 126
4500.13 125
4500.29 123
4500.44 120
4500.59 115
4500.75 111
4500.90 107
4501.06 105
4501.21 104
4501.36 105
4501.52 107
4501.67 109
4501.82 112
4501.98 114
4502.13 117
4502.29 120
4502.44 124
4502.59 129
4502.75 136
4502.90 144
4503.06 152
4503.21 159
4503.36 166
4503.52 169
4503.67 170
4503.83 169
4503.98 165
4504.13 159
4504.29 152
4504.44 144
4504.60 136
4504.75 129
4504.90 123
4505.06 118
4505.21 114
4505.36 111
4505.52 110
4505.67 109
4505.83 109
4505.98 110
4506.13 110
4506.29 111
4506.44 113
4506.60 114
4506.75 115
4506.90 116
4507.06 116
4507.21 115
4507.37 114
4507.52 113
4507.67 111
4507.83 109
4507.98 108
4508.14 109
4508.29 110
4508.44 111
4508.60 113
4508.75 115
4508.91 117
4509.06 118
4509.21 118
4509.37 118
4509.52 118
4509.68 118
4509.83 118
4509.98 119
4510.14 121
4510.29 123
4510.45 126
4510.60 129
4510.75 132
4510.91 135
4511.06 136
4511.22 135
4511.37 133
4511.52 129
4511.68 122
4511.83 115
4511.99 107
4512.14 99
4512.29 93
4512.45 87
4512.60 84
4512.76 82
4512.91 83
4513.06 84
4513.22 87
4513.37 89
4513.53 92
4513.68 95
4513.84 97
4513.99 99
4514.14 101
4514.30 102
4514.45 103
4514.61 105
4514.76 107
4514.91 109
4515.07 112
4515.22 115
4515.38 119
4515.53 122
4515.68 125
4515.84 127
4515.99 129
4516.15 129
4516.30 129
4516.45 128
4516.61 126
4516.76 123
4516.92 120
4517.07 115
4517.23 110
4517.38 104
4517.53 99
4517.69 94
4517.84 91
4518.00 89
4518.15 90
4518.30 92
4518.46 95
4518.61 99
4518.77 103
4518.92 106
4519.08 110
4519.23 112
4519.38 113
4519.54 114
4519.69 112
4519.85 110
4520.00 106
4520.15 102
4520.31 97
4520.46 94
4520.62 91
4520.77 91
4520.93 91
4521.08 92
4521.23 94
4521.39 95
4521.54 97
4521.70 98
4521.85 98
4522.00 98
4522.16 99
4522.31 99
4522.47 100
4522.62 101
4522.78 101
4522.93 100
4523.08 99
4523.24 97
4523.39 93
4523.55 90
4523.70 87
4523.86 86
4524.01 86
4524.16 88
4524.32 92
4524.47 96
4524.63 101
4524.78 105
4524.94 106
4525.09 106
4525.24 103
4525.40 99
4525.55 94
4525.71 89
4525.86 85
4526.02 83
4526.17 83
4526.32 84
4526.48 85
4526.63 86
4526.79 87
4526.94 86
4527.10 84
4527.25 83
4527.40 81
4527.56 81
4527.71 82
4527.87 84
4528.02 86
4528.18 89
4528.33 90
4528.48 91
4528.64 91
4528.79 91
4528.95 91
4529.10 91
4529.26 91
4529.41 90
4529.56 90
4529.72 89
4529.87 87
4530.03 86
4530.18 85
4530.34 84
4530.49 85
4530.65 88
4530.80 91
4530.95 96
4531.11 101
4531.26 105
4531.42 108
4531.57 110
4531.73 109
4531.88 107
4532.03 103
4532.19 98
4532.34 93
4532.50 88
4532.65 83
4532.81 81
4532.96 79
4533.12 80
4533.27 82
4533.42 85
4533.58 88
4533.73 92
4533.89 96
4534.04 98
4534.20 100
4534.35 100
4534.51 99
4534.66 96
4534.81 93
4534.97 89
4535.12 86
4535.28 83
4535.43 82
4535.59 81
4535.74 81
4535.90 82
4536.05 84
4536.20 85
4536.36 87
4536.51 88
4536.67 89
4536.82 90
4536.98 91
4537.13 94
4537.29 96
4537.44 99
4537.59 103
4537.75 106
4537.90 108
4538.06 109
4538.21 108
4538.37 107
4538.52 105
4538.68 102
4538.83 100
4538.99 98
4539.14 97
4539.29 95
4539.45 93
4539.60 92
4539.76 90
4539.91 88
4540.07 87
4540.22 86
4540.38 85
4540.53 85
4540.68 85
4540.84 85
4540.99 85
4541.15 84
4541.30 83
4541.46 83
4541.61 83
4541.77 84
4541.92 86
4542.08 89
4542.23 93
4542.38 96
4542.54 98
4542.69 100
4542.85 101
4543.00 102
4543.16 102
4543.31 101
4543.47 100
4543.62 100
4543.78 99
4543.93 99
4544.09 99
4544.24 99
4544.39 101
4544.55 102
4544.70 105
4544.86 107
4545.01 111
4545.17 115
4545.32 118
4545.48 122
4545.63 124
4545.79 125
4545.94 125
4546.10 122
4546.25 118
4546.40 113
4546.56 108
4546.71 102
4546.87 96
4547.02 91
4547.18 86
4547.33 82
4547.49 78
4547.64 75
4547.80 72
4547.95 71
4548.11 72
4548.26 74
4548.41 77
4548.57 81
4548.72 85
4548.88 89
4549.03 92
4549.19 94
4549.34 95
4549.50 95
4549.65 93
4549.81 92
4549.96 91
4550.12 89
4550.27 88
4550.43 87
4550.58 86
4550.74 85
4550.89 84
4551.04 82
4551.20 79
4551.35 77
4551.51 74
4551.66 71
4551.82 69
4551.97 68
4552.13 68
4552.28 68
4552.44 70
4552.59 71
4552.75 73
4552.90 74
4553.06 75
4553.21 75
4553.37 76
4553.52 77
4553.68 78
4553.83 79
4553.98 80
4554.14 80
4554.29 81
4554.45 81
4554.60 82
4554.76 83
4554.91 85
4555.07 87
4555.22 90
4555.38 93
4555.53 95
4555.69 97
4555.84 97
4556.00 97
4556.15 95
4556.31 94
4556.46 92
4556.62 91
4556.77 91
4556.93 92
4557.08 95
4557.24 97
4557.39 99
4557.55 101
4557.70 101
4557.85 100
4558.01 98
4558.16 94
4558.32 91
4558.47 88
4558.63 85
4558.78 84
4558.94 84
4559.09 85
4559.25 87
4559.40 91
4559.56 96
4559.71 101
4559.87 105
4560.02 108
4560.18 108
4560.33 107
4560.49 104
4560.64 100
4560.80 96
4560.95 94
4561.11 92
4561.26 91
4561.42 91
4561.57 90
4561.73 90
4561.88 89
4562.04 87
4562.19 86
4562.35 84
4562.50 83
4562.66 83
4562.81 84
4562.97 85
4563.12 87
4563.28 90
4563.43 93
4563.59 97
4563.74 100
4563.90 104
4564.05 108
4564.20 111
4564.36 114
4564.51 116
4564.67 117
4564.82 117
4564.98 116
4565.13 115
4565.29 114
4565.44 113
4565.60 112
4565.75 113
4565.91 115
4566.06 117
4566.22 119
4566.37 120
4566.53 119
4566.68 115
4566.84 110
4566.99 104
4567.15 97
4567.30 91
4567.46 86
4567.61 84
4567.77 85
4567.92 87
4568.08 90
4568.23 94
4568.39 96
4568.54 97
4568.70 97
4568.85 95
4569.01 93
4569.16 90
4569.32 88
4569.47 86
4569.63 85
4569.78 84
4569.94 82
4570.09 80
4570.25 79
4570.40 77
4570.56 76
4570.71 76
4570.87 76
4571.02 76
4571.18 75
4571.33 74
4571.49 73
4571.64 70
4571.80 68
4571.96 66
4572.11 64
4572.27 64
4572.42 65
4572.58 67
4572.73 71
4572.89 74
4573.04 77
4573.20 80
4573.35 83
4573.51 85
4573.66 86
4573.82 87
4573.97 88
4574.13 89
4574.28 89
4574.44 89
4574.59 88
4574.75 87
4574.90 85
4575.06 84
4575.21 83
4575.37 83
4575.52 83
4575.68 84
4575.83 85
4575.99 87
4576.14 88
4576.30 90
4576.45 92
4576.61 94
4576.76 97
4576.92 100
4577.07 102
4577.23 103
4577.38 102
4577.54 100
4577.69 96
4577.85 92
4578.00 88
4578.16 85
4578.32 83
4578.47 81
4578.63 81
4578.78 81
4578.94 80
4579.09 79
4579.25 78
4579.40 78
4579.56 78
4579.71 79
4579.87 80
4580.02 82
4580.18 83
4580.33 84
4580.49 85
4580.64 85
4580.80 86
4580.95 86
4581.11 87
4581.26 87
4581.42 86
4581.57 85
4581.73 82
4581.88 79
4582.04 75
4582.20 71
4582.35 68
4582.51 67
4582.66 66
4582.82 67
4582.97 69
4583.13 72
4583.28 74
4583.44 75
4583.59 75
4583.75 74
4583.90 74
4584.06 74
4584.21 76
4584.37 79
4584.52 84
4584.68 90
4584.83 96
4584.99 101
4585.15 104
4585.30 104
4585.46 103
4585.61 100
4585.77 95
4585.92 90
4586.08 86
4586.23 83
4586.39 80
[truncated: 727,044 more chars]
