# Supplementary material for: Methylobacterium Species Promoting Rice and Barley Growth and Interaction Specificity Revealed with Whole-Cell Matrix-Assisted Laser Desorption / Ionization-Time-of-Flight Mass Spectrometry (MALDI-TOF/MS) Analysis
Source: PLoS One. 2015 Jun 8;10(6):e0129509. doi: 10.1371/journal.pone.0129509 (PMC4460032; doi:10.1371/journal.pone.0129509)
Supplement: S3 Data — (ZIP) [file pone.0129509.s003.zip › Supplementary data 3 (ms from barley)/36c.txt]

779.60 0
779.67 0
779.73 0
779.79 0
779.86 0
779.92 0
779.99 0
780.05 0
780.11 0
780.18 0
780.24 0
780.31 0
780.37 0
780.43 0
780.50 0
780.56 0
780.63 0
780.69 0
780.75 0
780.82 0
780.88 0
780.95 0
781.01 0
781.07 0
781.14 0
781.20 0
781.27 0
781.33 0
781.39 0
781.46 0
781.52 0
781.59 0
781.65 0
781.71 0
781.78 0
781.84 0
781.91 0
781.97 0
782.04 0
782.10 0
782.16 0
782.23 0
782.29 0
782.36 0
782.42 0
782.48 0
782.55 0
782.61 0
782.68 0
782.74 0
782.80 0
782.87 0
782.93 0
783.00 0
783.06 0
783.13 0
783.19 0
783.25 0
783.32 0
783.38 0
783.45 0
783.51 0
783.57 0
783.64 0
783.70 0
783.77 0
783.83 0
783.90 0
783.96 0
784.02 0
784.09 0
784.15 0
784.22 0
784.28 0
784.34 0
784.41 0
784.47 0
784.54 0
784.60 0
784.67 0
784.73 0
784.79 0
784.86 0
784.92 0
784.99 0
785.05 0
785.11 0
785.18 0
785.24 0
785.31 0
785.37 0
785.44 0
785.50 0
785.56 0
785.63 0
785.69 0
785.76 0
785.82 0
785.89 0
785.95 0
786.01 0
786.08 0
786.14 0
786.21 0
786.27 0
786.34 0
786.40 0
786.46 0
786.53 0
786.59 0
786.66 0
786.72 0
786.79 0
786.85 0
786.91 0
786.98 0
787.04 0
787.11 0
787.17 0
787.24 0
787.30 0
787.36 0
787.43 0
787.49 0
787.56 0
787.62 0
787.69 0
787.75 0
787.81 0
787.88 0
787.94 0
788.01 0
788.07 0
788.14 0
788.20 0
788.26 0
788.33 0
788.39 0
788.46 0
788.52 0
788.59 0
788.65 0
788.72 0
788.78 0
788.84 0
788.91 0
788.97 0
789.04 0
789.10 0
789.17 0
789.23 0
789.29 0
789.36 0
789.42 0
789.49 0
789.55 0
789.62 0
789.68 0
789.75 0
789.81 0
789.87 0
789.94 0
790.00 0
790.07 0
790.13 0
790.20 0
790.26 0
790.33 0
790.39 0
790.45 0
790.52 0
790.58 0
790.65 0
790.71 0
790.78 0
790.84 0
790.91 0
790.97 0
791.03 0
791.10 0
791.16 0
791.23 0
791.29 0
791.36 0
791.42 0
791.49 0
791.55 0
791.61 0
791.68 0
791.74 0
791.81 0
791.87 0
791.94 0
792.00 0
792.07 0
792.13 0
792.20 0
792.26 0
792.32 0
792.39 0
792.45 0
792.52 0
792.58 0
792.65 0
792.71 0
792.78 0
792.84 0
792.91 0
792.97 0
793.03 0
793.10 0
793.16 0
793.23 0
793.29 0
793.36 0
793.42 0
793.49 0
793.55 0
793.62 0
793.68 0
793.74 0
793.81 0
793.87 0
793.94 0
794.00 0
794.07 0
794.13 0
794.20 0
794.26 0
794.33 0
794.39 0
794.45 0
794.52 0
794.58 0
794.65 0
794.71 0
794.78 0
794.84 0
794.91 0
794.97 0
795.04 0
795.10 0
795.17 0
795.23 0
795.29 0
795.36 0
795.42 0
795.49 0
795.55 0
795.62 0
795.68 0
795.75 0
795.81 0
795.88 0
795.94 0
796.01 0
796.07 0
796.14 0
796.20 0
796.26 0
796.33 0
796.39 0
796.46 0
796.52 0
796.59 0
796.65 0
796.72 0
796.78 0
796.85 0
796.91 0
796.98 0
797.04 0
797.11 0
797.17 0
797.24 0
797.30 0
797.36 0
797.43 0
797.49 0
797.56 0
797.62 0
797.69 0
797.75 0
797.82 0
797.88 0
797.95 0
798.01 0
798.08 0
798.14 0
798.21 0
798.27 0
798.34 0
798.40 0
798.47 0
798.53 0
798.59 0
798.66 0
798.72 0
798.79 0
798.85 0
798.92 0
798.98 0
799.05 0
799.11 0
799.18 0
799.24 0
799.31 0
799.37 0
799.44 0
799.50 0
799.57 0
799.63 0
799.70 0
799.76 0
799.83 0
799.89 0
799.96 0
800.02 0
800.09 0
800.15 0
800.21 0
800.28 0
800.34 0
800.41 0
800.47 0
800.54 0
800.60 0
800.67 0
800.73 0
800.80 0
800.86 0
800.93 0
800.99 0
801.06 0
801.12 0
801.19 0
801.25 0
801.32 0
801.38 0
801.45 0
801.51 0
801.58 0
801.64 0
801.71 0
801.77 0
801.84 0
801.90 0
801.97 0
802.03 0
802.10 0
802.16 0
802.23 0
802.29 0
802.36 0
802.42 0
802.49 0
802.55 0
802.62 0
802.68 0
802.75 0
802.81 0
802.88 0
802.94 0
803.01 0
803.07 0
803.14 0
803.20 0
803.27 0
803.33 0
803.40 0
803.46 0
803.53 0
803.59 0
803.66 0
803.72 0
803.79 0
803.85 0
803.91 0
803.98 0
804.04 0
804.11 0
804.17 0
804.24 0
804.30 0
804.37 0
804.43 0
804.50 0
804.57 0
804.63 0
804.70 0
804.76 0
804.83 0
804.89 0
804.96 0
805.02 0
805.09 0
805.15 0
805.22 0
805.28 0
805.35 0
805.41 0
805.48 0
805.54 0
805.61 0
805.67 0
805.74 0
805.80 0
805.87 0
805.93 0
806.00 0
806.06 0
806.13 0
806.19 0
806.26 0
806.32 0
806.39 0
806.45 0
806.52 0
806.58 0
806.65 0
806.71 0
806.78 0
806.84 0
806.91 0
806.97 0
807.04 0
807.10 0
807.17 0
807.23 0
807.30 0
807.36 0
807.43 0
807.49 0
807.56 0
807.62 0
807.69 0
807.75 0
807.82 0
807.88 0
807.95 0
808.01 0
808.08 0
808.14 0
808.21 0
808.28 0
808.34 0
808.41 0
808.47 0
808.54 0
808.60 0
808.67 0
808.73 0
808.80 0
808.86 0
808.93 0
808.99 0
809.06 0
809.12 0
809.19 0
809.25 0
809.32 0
809.38 0
809.45 0
809.51 0
809.58 0
809.64 0
809.71 0
809.77 0
809.84 0
809.90 0
809.97 0
810.04 0
810.10 0
810.17 0
810.23 0
810.30 0
810.36 0
810.43 0
810.49 0
810.56 0
810.62 0
810.69 0
810.75 0
810.82 0
810.88 0
810.95 0
811.01 0
811.08 0
811.14 0
811.21 0
811.28 0
811.34 0
811.41 0
811.47 0
811.54 0
811.60 0
811.67 0
811.73 0
811.80 0
811.86 0
811.93 0
811.99 0
812.06 0
812.12 0
812.19 0
812.25 0
812.32 0
812.39 0
812.45 0
812.52 0
812.58 0
812.65 0
812.71 0
812.78 0
812.84 0
812.91 0
812.97 0
813.04 0
813.10 0
813.17 0
813.24 0
813.30 0
813.37 0
813.43 0
813.50 0
813.56 0
813.63 0
813.69 0
813.76 0
813.82 0
813.89 0
813.95 0
814.02 0
814.09 0
814.15 0
814.22 0
814.28 0
814.35 0
814.41 0
814.48 0
814.54 0
814.61 0
814.67 0
814.74 0
814.80 0
814.87 0
814.94 0
815.00 0
815.07 0
815.13 0
815.20 0
815.26 0
815.33 0
815.39 0
815.46 0
815.52 0
815.59 0
815.66 0
815.72 0
815.79 0
815.85 0
815.92 0
815.98 0
816.05 0
816.11 0
816.18 0
816.24 0
816.31 0
816.38 0
816.44 0
816.51 0
816.57 0
816.64 0
816.70 0
816.77 0
816.83 0
816.90 0
816.97 0
817.03 0
817.10 0
817.16 0
817.23 0
817.29 0
817.36 0
817.42 0
817.49 0
817.55 0
817.62 0
817.69 0
817.75 0
817.82 0
817.88 0
817.95 0
818.01 0
818.08 0
818.14 0
818.21 0
818.28 0
818.34 0
818.41 0
818.47 0
818.54 0
818.60 0
818.67 0
818.73 0
818.80 0
818.87 0
818.93 0
819.00 0
819.06 0
819.13 0
819.19 0
819.26 0
819.33 0
819.39 0
819.46 0
819.52 0
819.59 0
819.65 0
819.72 0
819.78 0
819.85 0
819.92 0
819.98 0
820.05 0
820.11 0
820.18 0
820.24 0
820.31 0
820.38 0
820.44 0
820.51 0
820.57 0
820.64 0
820.70 0
820.77 0
820.83 0
820.90 0
820.97 0
821.03 0
821.10 0
821.16 0
821.23 0
821.29 0
821.36 0
821.43 0
821.49 0
821.56 0
821.62 0
821.69 0
821.75 0
821.82 0
821.89 0
821.95 0
822.02 0
822.08 0
822.15 0
822.21 0
822.28 0
822.35 0
822.41 0
822.48 0
822.54 0
822.61 0
822.67 0
822.74 0
822.81 0
822.87 0
822.94 0
823.00 0
823.07 0
823.13 0
823.20 0
823.27 0
823.33 0
823.40 0
823.46 0
823.53 0
823.60 0
823.66 0
823.73 0
823.79 0
823.86 0
823.92 0
823.99 0
824.06 0
824.12 0
824.19 0
824.25 0
824.32 0
824.38 0
824.45 0
824.52 0
824.58 0
824.65 0
824.71 0
824.78 0
824.85 0
824.91 0
824.98 0
825.04 0
825.11 0
825.17 0
825.24 0
825.31 0
825.37 0
825.44 0
825.50 0
825.57 0
825.64 0
825.70 0
825.77 0
825.83 0
825.90 0
825.97 0
826.03 0
826.10 0
826.16 0
826.23 0
826.29 0
826.36 0
826.43 0
826.49 0
826.56 0
826.62 0
826.69 0
826.76 0
826.82 0
826.89 0
826.95 0
827.02 0
827.09 0
827.15 0
827.22 0
827.28 0
827.35 0
827.41 0
827.48 0
827.55 0
827.61 0
827.68 0
827.74 0
827.81 0
827.88 0
827.94 0
828.01 0
828.07 0
828.14 0
828.21 0
828.27 0
828.34 0
828.40 0
828.47 0
828.54 0
828.60 0
828.67 0
828.73 0
828.80 0
828.87 0
828.93 0
829.00 0
829.06 0
829.13 0
829.20 0
829.26 0
829.33 0
829.39 0
829.46 0
829.53 0
829.59 0
829.66 0
829.72 0
829.79 0
829.86 0
829.92 0
829.99 0
830.05 0
830.12 0
830.19 0
830.25 0
830.32 0
830.38 0
830.45 0
830.52 0
830.58 0
830.65 0
830.71 0
830.78 0
830.85 0
830.91 0
830.98 0
831.05 0
831.11 0
831.18 0
831.24 0
831.31 0
831.38 0
831.44 0
831.51 0
831.57 0
831.64 0
831.71 0
831.77 0
831.84 0
831.90 0
831.97 0
832.04 0
832.10 0
832.17 0
832.23 0
832.30 0
832.37 0
832.43 0
832.50 0
832.57 0
832.63 0
832.70 0
832.76 0
832.83 0
832.90 0
832.96 0
833.03 0
833.09 0
833.16 0
833.23 0
833.29 0
833.36 0
833.43 0
833.49 0
833.56 0
833.62 0
833.69 0
833.76 0
833.82 0
833.89 0
833.96 0
834.02 0
834.09 0
834.15 0
834.22 0
834.29 0
834.35 0
834.42 0
834.48 0
834.55 0
834.62 0
834.68 0
834.75 0
834.82 0
834.88 0
834.95 0
835.01 0
835.08 0
835.15 0
835.21 0
835.28 0
835.35 0
835.41 0
835.48 0
835.54 0
835.61 0
835.68 0
835.74 0
835.81 0
835.88 0
835.94 0
836.01 0
836.07 0
836.14 0
836.21 0
836.27 0
836.34 0
836.41 0
836.47 0
836.54 0
836.60 0
836.67 0
836.74 0
836.80 0
836.87 0
836.94 0
837.00 0
837.07 0
837.14 0
837.20 0
837.27 0
837.33 0
837.40 0
837.47 0
837.53 0
837.60 0
837.67 0
837.73 0
837.80 0
837.86 0
837.93 0
838.00 0
838.06 0
838.13 0
838.20 0
838.26 0
838.33 0
838.40 0
838.46 0
838.53 0
838.59 0
838.66 0
838.73 0
838.79 0
838.86 0
838.93 0
838.99 0
839.06 0
839.13 0
839.19 0
839.26 0
839.33 0
839.39 0
839.46 0
839.52 0
839.59 0
839.66 0
839.72 0
839.79 0
839.86 0
839.92 0
839.99 0
840.06 0
840.12 0
840.19 0
840.26 0
840.32 0
840.39 0
840.45 0
840.52 0
840.59 0
840.65 0
840.72 0
840.79 0
840.85 0
840.92 0
840.99 0
841.05 0
841.12 0
841.19 0
841.25 0
841.32 0
841.38 0
841.45 0
841.52 0
841.58 0
841.65 0
841.72 0
841.78 0
841.85 0
841.92 0
841.98 0
842.05 0
842.12 0
842.18 0
842.25 0
842.32 0
842.38 0
842.45 0
842.52 0
842.58 0
842.65 0
842.72 0
842.78 0
842.85 0
842.91 0
842.98 0
843.05 0
843.11 0
843.18 0
843.25 0
843.31 0
843.38 0
843.45 0
843.51 0
843.58 0
843.65 0
843.71 0
843.78 0
843.85 0
843.91 0
843.98 0
844.05 0
844.11 0
844.18 0
844.25 0
844.31 0
844.38 0
844.45 0
844.51 0
844.58 0
844.65 0
844.71 0
844.78 0
844.85 0
844.91 0
844.98 0
845.05 0
845.11 0
845.18 0
845.25 0
845.31 0
845.38 0
845.45 0
845.51 0
845.58 0
845.65 0
845.71 0
845.78 0
845.85 0
845.91 0
845.98 0
846.05 0
846.11 0
846.18 0
846.25 0
846.31 0
846.38 0
846.45 0
846.51 0
846.58 0
846.65 0
846.71 0
846.78 0
846.85 0
846.91 0
846.98 0
847.05 0
847.11 0
847.18 0
847.25 0
847.31 0
847.38 0
847.45 0
847.51 0
847.58 0
847.65 0
847.71 0
847.78 0
847.85 0
847.91 0
847.98 0
848.05 0
848.11 0
848.18 0
848.25 0
848.31 0
848.38 0
848.45 0
848.51 0
848.58 0
848.65 0
848.71 0
848.78 0
848.85 0
848.91 0
848.98 0
849.05 0
849.11 0
849.18 0
849.25 0
849.32 0
849.38 0
849.45 0
849.52 0
849.58 0
849.65 0
849.72 0
849.78 0
849.85 0
849.92 0
849.98 0
850.05 0
850.12 0
850.18 0
850.25 0
850.32 0
850.38 0
850.45 0
850.52 0
850.58 0
850.65 0
850.72 0
850.79 0
850.85 0
850.92 0
850.99 0
851.05 0
851.12 0
851.19 0
851.25 0
851.32 0
851.39 0
851.45 0
851.52 0
851.59 0
851.65 0
851.72 0
851.79 0
851.86 0
851.92 0
851.99 0
852.06 0
852.12 0
852.19 0
852.26 0
852.32 0
852.39 0
852.46 0
852.52 0
852.59 0
852.66 0
852.73 0
852.79 0
852.86 0
852.93 0
852.99 0
853.06 0
853.13 0
853.19 0
853.26 0
853.33 0
853.39 0
853.46 0
853.53 0
853.60 0
853.66 0
853.73 0
853.80 0
853.86 0
853.93 0
854.00 0
854.06 0
854.13 0
854.20 0
854.27 0
854.33 0
854.40 0
854.47 0
854.53 0
854.60 0
854.67 0
854.73 0
854.80 0
854.87 0
854.94 0
855.00 0
855.07 0
855.14 0
855.20 0
855.27 0
855.34 0
855.40 0
855.47 0
855.54 0
855.61 0
855.67 0
855.74 0
855.81 0
855.87 0
855.94 0
856.01 0
856.08 0
856.14 0
856.21 0
856.28 0
856.34 0
856.41 0
856.48 0
856.54 0
856.61 0
856.68 0
856.75 0
856.81 0
856.88 0
856.95 0
857.01 0
857.08 0
857.15 0
857.22 0
857.28 0
857.35 0
857.42 0
857.48 0
857.55 0
857.62 0
857.69 0
857.75 0
857.82 0
857.89 0
857.95 0
858.02 0
858.09 0
858.16 0
858.22 0
858.29 0
858.36 0
858.42 0
858.49 0
858.56 0
858.63 0
858.69 0
858.76 0
858.83 0
858.89 0
858.96 0
859.03 0
859.10 0
859.16 0
859.23 0
859.30 0
859.36 0
859.43 0
859.50 0
859.57 0
859.63 0
859.70 0
859.77 0
859.84 0
859.90 0
859.97 0
860.04 0
860.10 0
860.17 0
860.24 0
860.31 0
860.37 0
860.44 0
860.51 0
860.57 0
860.64 0
860.71 0
860.78 0
860.84 0
860.91 0
860.98 0
861.05 0
861.11 0
861.18 0
861.25 0
861.31 0
861.38 0
861.45 0
861.52 0
861.58 0
861.65 0
861.72 0
861.79 0
861.85 0
861.92 0
861.99 0
862.05 0
862.12 0
862.19 0
862.26 0
862.32 0
862.39 0
862.46 0
862.53 0
862.59 0
862.66 0
862.73 0
862.79 0
862.86 0
862.93 0
863.00 0
863.06 0
863.13 0
863.20 0
863.27 0
863.33 0
863.40 0
863.47 0
863.54 0
863.60 0
863.67 0
863.74 0
863.81 0
863.87 0
863.94 0
864.01 0
864.07 0
864.14 0
864.21 0
864.28 0
864.34 0
864.41 0
864.48 0
864.55 0
864.61 0
864.68 0
864.75 0
864.82 0
864.88 0
864.95 0
865.02 0
865.09 0
865.15 0
865.22 0
865.29 0
865.36 0
865.42 0
865.49 0
865.56 0
865.62 0
865.69 0
865.76 0
865.83 0
865.89 0
865.96 0
866.03 0
866.10 0
866.16 0
866.23 0
866.30 0
866.37 0
866.43 0
866.50 0
866.57 0
866.64 0
866.70 0
866.77 0
866.84 0
866.91 0
866.97 0
867.04 0
867.11 0
867.18 0
867.24 0
867.31 0
867.38 0
867.45 0
867.51 0
867.58 0
867.65 0
867.72 0
867.78 0
867.85 0
867.92 0
867.99 0
868.05 0
868.12 0
868.19 0
868.26 0
868.32 0
868.39 0
868.46 0
868.53 0
868.59 0
868.66 0
868.73 0
868.80 0
868.86 0
868.93 0
869.00 0
869.07 0
869.14 0
869.20 0
869.27 0
869.34 0
869.41 0
869.47 0
869.54 0
869.61 0
869.68 0
869.74 0
869.81 0
869.88 0
869.95 0
870.01 0
870.08 0
870.15 0
870.22 0
870.28 0
870.35 0
870.42 0
870.49 0
870.55 0
870.62 0
870.69 0
870.76 0
870.83 0
870.89 0
870.96 0
871.03 0
871.10 0
871.16 0
871.23 0
871.30 0
871.37 0
871.43 0
871.50 0
871.57 0
871.64 0
871.70 0
871.77 0
871.84 0
871.91 0
871.98 0
872.04 0
872.11 0
872.18 0
872.25 0
872.31 0
872.38 0
872.45 0
872.52 0
872.58 0
872.65 0
872.72 0
872.79 0
872.86 0
872.92 0
872.99 0
873.06 0
873.13 0
873.19 0
873.26 0
873.33 0
873.40 0
873.47 0
873.53 0
873.60 0
873.67 0
873.74 0
873.80 0
873.87 0
873.94 0
874.01 0
874.08 0
874.14 0
874.21 0
874.28 0
874.35 0
874.41 0
874.48 0
874.55 0
874.62 0
874.69 0
874.75 0
874.82 0
874.89 0
874.96 0
875.02 0
875.09 0
875.16 0
875.23 0
875.30 0
875.36 0
875.43 0
875.50 0
875.57 0
875.63 0
875.70 0
875.77 0
875.84 0
875.91 0
875.97 0
876.04 0
876.11 0
876.18 0
876.24 0
876.31 0
876.38 0
876.45 0
876.52 0
876.58 0
876.65 0
876.72 0
876.79 0
876.86 0
876.92 0
876.99 0
877.06 0
877.13 0
877.20 0
877.26 0
877.33 0
877.40 0
877.47 0
877.53 0
877.60 0
877.67 0
877.74 0
877.81 0
877.87 0
877.94 0
878.01 0
878.08 0
878.15 0
878.21 0
878.28 0
878.35 0
878.42 0
878.49 0
878.55 0
878.62 0
878.69 0
878.76 0
878.83 0
878.89 0
878.96 0
879.03 0
879.10 0
879.16 0
879.23 0
879.30 0
879.37 0
879.44 0
879.50 0
879.57 0
879.64 0
879.71 0
879.78 0
879.84 0
879.91 0
879.98 0
880.05 0
880.12 0
880.18 0
880.25 0
880.32 0
880.39 0
880.46 0
880.52 0
880.59 0
880.66 0
880.73 0
880.80 0
880.86 0
880.93 0
881.00 0
881.07 0
881.14 0
881.20 0
881.27 0
881.34 0
881.41 0
881.48 0
881.55 0
881.61 0
881.68 0
881.75 0
881.82 0
881.89 0
881.95 0
882.02 0
882.09 0
882.16 0
882.23 0
882.29 0
882.36 0
882.43 0
882.50 0
882.57 0
882.63 0
882.70 0
882.77 0
882.84 0
882.91 0
882.97 0
883.04 0
883.11 0
883.18 0
883.25 0
883.32 0
883.38 0
883.45 0
883.52 0
883.59 0
883.66 0
883.72 0
883.79 0
883.86 0
883.93 0
884.00 0
884.07 0
884.13 0
884.20 0
884.27 0
884.34 0
884.41 0
884.47 0
884.54 0
884.61 0
884.68 0
884.75 0
884.81 0
884.88 0
884.95 0
885.02 0
885.09 0
885.16 0
885.22 0
885.29 0
885.36 0
885.43 0
885.50 0
885.57 0
885.63 0
885.70 0
885.77 0
885.84 0
885.91 0
885.97 0
886.04 0
886.11 0
886.18 0
886.25 0
886.32 0
886.38 0
886.45 0
886.52 0
886.59 0
886.66 0
886.72 0
886.79 0
886.86 0
886.93 0
887.00 0
887.07 0
887.13 0
887.20 0
887.27 0
887.34 0
887.41 0
887.48 0
887.54 0
887.61 0
887.68 0
887.75 0
887.82 0
887.89 0
887.95 0
888.02 0
888.09 0
888.16 0
888.23 0
888.30 0
888.36 0
888.43 0
888.50 0
888.57 0
888.64 0
888.71 0
888.77 0
888.84 0
888.91 0
888.98 0
889.05 0
889.12 0
889.18 0
889.25 0
889.32 0
889.39 0
889.46 0
889.53 0
889.59 0
889.66 0
889.73 0
889.80 0
889.87 0
889.94 0
890.00 0
890.07 0
890.14 0
890.21 0
890.28 0
890.35 0
890.41 0
890.48 0
890.55 0
890.62 0
890.69 0
890.76 0
890.82 0
890.89 0
890.96 0
891.03 0
891.10 0
891.17 0
891.24 0
891.30 0
891.37 0
891.44 0
891.51 0
891.58 0
891.65 0
891.71 0
891.78 0
891.85 0
891.92 0
891.99 0
892.06 0
892.13 0
892.19 0
892.26 0
892.33 0
892.40 0
892.47 0
892.54 0
892.60 0
892.67 0
892.74 0
892.81 0
892.88 0
892.95 0
893.02 0
893.08 0
893.15 0
893.22 0
893.29 0
893.36 0
893.43 0
893.50 0
893.56 0
893.63 0
893.70 0
893.77 0
893.84 0
893.91 0
893.97 0
894.04 0
894.11 0
894.18 0
894.25 0
894.32 0
894.39 0
894.45 0
894.52 0
894.59 0
894.66 0
894.73 0
894.80 0
894.87 0
894.93 0
895.00 0
895.07 0
895.14 0
895.21 0
895.28 0
895.35 0
895.41 0
895.48 0
895.55 0
895.62 0
895.69 0
895.76 0
895.83 0
895.89 0
895.96 0
896.03 0
896.10 0
896.17 0
896.24 0
896.31 0
896.37 0
896.44 0
896.51 0
896.58 0
896.65 0
896.72 0
896.79 0
896.86 0
896.92 0
896.99 0
897.06 0
897.13 0
897.20 0
897.27 0
897.34 0
897.40 0
897.47 0
897.54 0
897.61 0
897.68 0
897.75 0
897.82 0
897.89 0
897.95 0
898.02 0
898.09 0
898.16 0
898.23 0
898.30 0
898.37 0
898.43 0
898.50 0
898.57 0
898.64 0
898.71 0
898.78 0
898.85 0
898.92 0
898.98 0
899.05 0
899.12 0
899.19 0
899.26 0
899.33 0
899.40 0
899.47 0
899.53 0
899.60 0
899.67 0
899.74 0
899.81 0
899.88 0
899.95 0
900.02 0
900.08 0
900.15 0
900.22 0
900.29 0
900.36 0
900.43 0
900.50 0
900.57 0
900.63 0
900.70 0
900.77 0
900.84 0
900.91 0
900.98 0
901.05 0
901.12 0
901.19 0
901.25 0
901.32 0
901.39 0
901.46 0
901.53 0
901.60 0
901.67 0
901.74 0
901.80 0
901.87 0
901.94 0
902.01 0
902.08 0
902.15 0
902.22 0
902.29 0
902.36 0
902.42 0
902.49 0
902.56 0
902.63 0
902.70 0
902.77 0
902.84 0
902.91 0
902.98 0
903.04 0
903.11 0
903.18 0
903.25 0
903.32 0
903.39 0
903.46 0
903.53 0
903.60 0
903.66 0
903.73 0
903.80 0
903.87 0
903.94 0
904.01 0
904.08 0
904.15 0
904.22 0
904.28 0
904.35 0
904.42 0
904.49 0
904.56 0
904.63 0
904.70 0
904.77 0
904.84 0
904.90 0
904.97 0
905.04 0
905.11 0
905.18 0
905.25 0
905.32 0
905.39 0
905.46 0
905.53 0
905.59 0
905.66 0
905.73 0
905.80 0
905.87 0
905.94 0
906.01 0
906.08 0
906.15 0
906.22 0
906.28 0
906.35 0
906.42 0
906.49 0
906.56 0
906.63 0
906.70 0
906.77 0
906.84 0
906.91 0
906.97 0
907.04 0
907.11 0
907.18 0
907.25 0
907.32 0
907.39 0
907.46 0
907.53 0
907.60 0
907.66 0
907.73 0
907.80 0
907.87 0
907.94 0
908.01 0
908.08 0
908.15 0
908.22 0
908.29 0
908.36 0
908.42 0
908.49 0
908.56 0
908.63 0
908.70 0
908.77 0
908.84 0
908.91 0
908.98 0
909.05 0
909.12 0
909.18 0
909.25 0
909.32 0
909.39 0
909.46 0
909.53 0
909.60 0
909.67 0
909.74 0
909.81 0
909.88 0
909.95 0
910.01 0
910.08 0
910.15 0
910.22 0
910.29 0
910.36 0
910.43 0
910.50 0
910.57 0
910.64 0
910.71 0
910.77 0
910.84 0
910.91 0
910.98 0
911.05 0
911.12 0
911.19 0
911.26 0
911.33 0
911.40 0
911.47 0
911.54 0
911.61 0
911.67 0
911.74 0
911.81 0
911.88 0
911.95 0
912.02 0
912.09 0
912.16 0
912.23 0
912.30 0
912.37 0
912.44 0
912.51 0
912.57 0
912.64 0
912.71 0
912.78 0
912.85 0
912.92 0
912.99 0
913.06 0
913.13 0
913.20 0
913.27 0
913.34 0
913.41 0
913.47 0
913.54 0
913.61 0
913.68 0
913.75 0
913.82 0
913.89 0
913.96 0
914.03 0
914.10 0
914.17 0
914.24 0
914.31 0
914.38 0
914.44 0
914.51 0
914.58 0
914.65 0
914.72 0
914.79 0
914.86 0
914.93 0
915.00 0
915.07 0
915.14 0
915.21 0
915.28 0
915.35 0
915.42 0
915.48 0
915.55 0
915.62 0
915.69 0
915.76 0
915.83 0
915.90 0
915.97 0
916.04 0
916.11 0
916.18 0
916.25 0
916.32 0
916.39 0
916.46 0
916.53 0
916.59 0
916.66 0
916.73 0
916.80 0
916.87 0
916.94 0
917.01 0
917.08 0
917.15 0
917.22 0
917.29 0
917.36 0
917.43 0
917.50 0
917.57 0
917.64 0
917.71 0
917.77 0
917.84 0
917.91 0
917.98 0
918.05 0
918.12 0
918.19 0
918.26 0
918.33 0
918.40 0
918.47 0
918.54 0
918.61 0
918.68 0
918.75 0
918.82 0
918.89 0
918.96 0
919.03 0
919.09 0
919.16 0
919.23 0
919.30 0
919.37 0
919.44 0
919.51 0
919.58 0
919.65 0
919.72 0
919.79 0
919.86 0
919.93 0
920.00 0
920.07 0
920.14 0
920.21 0
920.28 0
920.35 0
920.42 0
920.49 0
920.55 0
920.62 0
920.69 0
920.76 0
920.83 0
920.90 0
920.97 0
921.04 0
921.11 0
921.18 0
921.25 0
921.32 0
921.39 0
921.46 0
921.53 0
921.60 0
921.67 0
921.74 0
921.81 0
921.88 0
921.95 0
922.02 0
922.09 0
922.15 0
922.22 0
922.29 0
922.36 0
922.43 0
922.50 0
922.57 0
922.64 0
922.71 0
922.78 0
922.85 0
922.92 0
922.99 0
923.06 0
923.13 0
923.20 0
923.27 0
923.34 0
923.41 0
923.48 0
923.55 0
923.62 0
923.69 0
923.76 0
923.83 0
923.90 0
923.97 0
924.04 0
924.10 0
924.17 0
924.24 0
924.31 0
924.38 0
924.45 0
924.52 0
924.59 0
924.66 0
924.73 0
924.80 0
924.87 0
924.94 0
925.01 0
925.08 0
925.15 0
925.22 0
925.29 0
925.36 0
925.43 0
925.50 0
925.57 0
925.64 0
925.71 0
925.78 0
925.85 0
925.92 0
925.99 0
926.06 0
926.13 0
926.20 0
926.27 0
926.34 0
926.41 0
926.48 0
926.55 0
926.61 0
926.68 0
926.75 0
926.82 0
926.89 0
926.96 0
927.03 0
927.10 0
927.17 0
927.24 0
927.31 0
927.38 0
927.45 0
927.52 0
927.59 0
927.66 0
927.73 0
927.80 0
927.87 0
927.94 0
928.01 0
928.08 0
928.15 0
928.22 0
928.29 0
928.36 0
928.43 0
928.50 0
928.57 0
928.64 0
928.71 0
928.78 0
928.85 0
928.92 0
928.99 0
929.06 0
929.13 0
929.20 0
929.27 0
929.34 0
929.41 0
929.48 0
929.55 0
929.62 0
929.69 0
929.76 0
929.83 0
929.90 0
929.97 0
930.04 0
930.11 0
930.18 0
930.25 0
930.32 0
930.39 0
930.46 0
930.53 0
930.60 0
930.67 0
930.74 0
930.81 0
930.88 0
930.95 0
931.02 0
931.09 0
931.16 0
931.23 0
931.30 0
931.37 0
931.44 0
931.51 0
931.58 0
931.65 0
931.72 0
931.79 0
931.86 0
931.93 0
932.00 0
932.07 0
932.14 0
932.21 0
932.28 0
932.35 0
932.42 0
932.49 0
932.56 0
932.63 0
932.70 0
932.77 0
932.84 0
932.91 0
932.98 0
933.05 0
933.12 0
933.19 0
933.26 0
933.33 0
933.40 0
933.47 0
933.54 0
933.61 0
933.68 0
933.75 0
933.82 0
933.89 0
933.96 0
934.03 0
934.10 0
934.17 0
934.24 0
934.31 0
934.38 0
934.45 0
934.52 0
934.59 0
934.66 0
934.73 0
934.80 0
934.87 0
934.94 0
935.01 0
935.08 0
935.15 0
935.22 0
935.29 0
935.36 0
935.43 0
935.50 0
935.57 0
935.64 0
935.71 0
935.78 0
935.85 0
935.92 0
935.99 0
936.06 0
936.13 0
936.20 0
936.27 0
936.34 0
936.41 0
936.48 0
936.55 0
936.62 0
936.69 0
936.76 0
936.83 0
936.90 0
936.97 0
937.04 0
937.11 0
937.18 0
937.25 0
937.32 0
937.39 0
937.46 0
937.53 0
937.60 0
937.67 0
937.74 0
937.81 0
937.88 0
937.95 0
938.02 0
938.09 0
938.16 0
938.23 0
938.30 0
938.37 0
938.44 0
938.51 0
938.58 0
938.65 0
938.73 0
938.80 0
938.87 0
938.94 0
939.01 0
939.08 0
939.15 0
939.22 0
939.29 0
939.36 0
939.43 0
939.50 0
939.57 0
939.64 0
939.71 0
939.78 0
939.85 0
939.92 0
939.99 0
940.06 0
940.13 0
940.20 0
940.27 0
940.34 0
940.41 0
940.48 0
940.55 0
940.62 0
940.69 0
940.76 0
940.83 0
940.90 0
940.97 0
941.04 0
941.11 0
941.18 0
941.26 0
941.33 0
941.40 0
941.47 0
941.54 0
941.61 0
941.68 0
941.75 0
941.82 0
941.89 0
941.96 0
942.03 0
942.10 0
942.17 0
942.24 0
942.31 0
942.38 0
942.45 0
942.52 0
942.59 0
942.66 0
942.73 0
942.80 0
942.87 0
942.94 0
943.01 0
943.08 0
943.15 0
943.23 0
943.30 0
943.37 0
943.44 0
943.51 0
943.58 0
943.65 0
943.72 0
943.79 0
943.86 0
943.93 0
944.00 0
944.07 0
944.14 0
944.21 0
944.28 0
944.35 0
944.42 0
944.49 0
944.56 0
944.63 0
944.70 0
944.77 0
944.84 0
944.92 0
944.99 0
945.06 0
945.13 0
945.20 0
945.27 0
945.34 0
945.41 0
945.48 0
945.55 0
945.62 0
945.69 0
945.76 0
945.83 0
945.90 0
945.97 0
946.04 0
946.11 0
946.18 0
946.25 0
946.33 0
946.40 0
946.47 0
946.54 0
946.61 0
946.68 0
946.75 0
946.82 0
946.89 0
946.96 0
947.03 0
947.10 0
947.17 0
947.24 0
947.31 0
947.38 0
947.45 0
947.52 0
947.59 0
947.67 0
947.74 0
947.81 0
947.88 0
947.95 0
948.02 0
948.09 0
948.16 0
948.23 0
948.30 0
948.37 0
948.44 0
948.51 0
948.58 0
948.65 0
948.72 0
948.79 0
948.87 0
948.94 0
949.01 0
949.08 0
949.15 0
949.22 0
949.29 0
949.36 0
949.43 0
949.50 0
949.57 0
949.64 0
949.71 0
949.78 0
949.85 0
949.92 0
950.00 0
950.07 0
950.14 0
950.21 0
950.28 0
950.35 0
950.42 0
950.49 0
950.56 0
950.63 0
950.70 0
950.77 0
950.84 0
950.91 0
950.98 0
951.06 0
951.13 0
951.20 0
951.27 0
951.34 0
951.41 0
951.48 0
951.55 0
951.62 0
951.69 0
951.76 0
951.83 0
951.90 0
951.97 0
952.05 0
952.12 0
952.19 0
952.26 0
952.33 0
952.40 0
952.47 0
952.54 0
952.61 0
952.68 0
952.75 0
952.82 0
952.89 0
952.96 0
953.04 0
953.11 0
953.18 0
953.25 0
953.32 0
953.39 0
953.46 0
953.53 0
953.60 0
953.67 0
953.74 0
953.81 0
953.88 0
953.96 0
954.03 0
954.10 0
954.17 0
954.24 0
954.31 0
954.38 0
954.45 0
954.52 0
954.59 0
954.66 0
954.73 0
954.81 0
954.88 0
954.95 0
955.02 0
955.09 0
955.16 0
955.23 0
955.30 0
955.37 0
955.44 0
955.51 0
955.58 0
955.66 0
955.73 0
955.80 0
955.87 0
955.94 0
956.01 0
956.08 0
956.15 0
956.22 0
956.29 0
956.36 0
956.44 0
956.51 0
956.58 0
956.65 0
956.72 0
956.79 0
956.86 0
956.93 0
957.00 0
957.07 0
957.14 0
957.22 0
957.29 0
957.36 0
957.43 0
957.50 0
957.57 0
957.64 0
957.71 0
957.78 0
957.85 0
957.92 0
958.00 0
958.07 0
958.14 0
958.21 0
958.28 0
958.35 0
958.42 0
958.49 0
958.56 0
958.63 0
958.70 0
958.78 0
958.85 0
958.92 0
958.99 0
959.06 0
959.13 0
959.20 0
959.27 0
959.34 0
959.41 0
959.49 0
959.56 0
959.63 0
959.70 0
959.77 0
959.84 0
959.91 0
959.98 0
960.05 0
960.12 0
960.20 0
960.27 0
960.34 0
960.41 0
960.48 0
960.55 0
960.62 0
960.69 0
960.76 0
960.84 0
960.91 0
960.98 0
961.05 0
961.12 0
961.19 0
961.26 0
961.33 0
961.40 0
961.47 0
961.55 0
961.62 0
961.69 0
961.76 0
961.83 0
961.90 0
961.97 0
962.04 0
962.11 0
962.19 0
962.26 0
962.33 0
962.40 0
962.47 0
962.54 0
962.61 0
962.68 0
962.75 0
962.83 0
962.90 0
962.97 0
963.04 0
963.11 0
963.18 0
963.25 0
963.32 0
963.39 0
963.47 0
963.54 0
963.61 0
963.68 0
963.75 0
963.82 0
963.89 0
963.96 0
964.04 0
964.11 0
964.18 0
964.25 0
964.32 0
964.39 0
964.46 0
964.53 0
964.60 0
964.68 0
964.75 0
964.82 0
964.89 0
964.96 0
965.03 0
965.10 0
965.17 0
965.25 0
965.32 0
965.39 0
965.46 0
965.53 0
965.60 0
965.67 0
965.74 0
965.82 0
965.89 0
965.96 0
966.03 0
966.10 0
966.17 0
966.24 0
966.31 0
966.39 0
966.46 0
966.53 0
966.60 0
966.67 0
966.74 0
966.81 0
966.88 0
966.96 0
967.03 0
967.10 0
967.17 0
967.24 0
967.31 0
967.38 0
967.45 0
967.53 0
967.60 0
967.67 0
967.74 0
967.81 0
967.88 0
967.95 0
968.02 0
968.10 0
968.17 0
968.24 0
968.31 0
968.38 0
968.45 0
968.52 0
968.60 0
968.67 0
968.74 0
968.81 0
968.88 0
968.95 0
969.02 0
969.09 0
969.17 0
969.24 0
969.31 0
969.38 0
969.45 0
969.52 0
969.59 0
969.67 0
969.74 0
969.81 0
969.88 0
969.95 0
970.02 0
970.09 0
970.17 0
970.24 0
970.31 0
970.38 0
970.45 0
970.52 0
970.59 0
970.67 0
970.74 0
970.81 0
970.88 0
970.95 0
971.02 0
971.09 0
971.17 0
971.24 0
971.31 0
971.38 0
971.45 0
971.52 0
971.59 0
971.67 0
971.74 0
971.81 0
971.88 0
971.95 0
972.02 0
972.09 0
972.17 0
972.24 0
972.31 0
972.38 0
972.45 0
972.52 0
972.59 0
972.67 0
972.74 0
972.81 0
972.88 0
972.95 0
973.02 0
973.09 0
973.17 0
973.24 0
973.31 0
973.38 0
973.45 0
973.52 0
973.60 0
973.67 0
973.74 0
973.81 0
973.88 0
973.95 0
974.02 0
974.10 0
974.17 0
974.24 0
974.31 0
974.38 0
974.45 0
974.53 0
974.60 0
974.67 0
974.74 0
974.81 0
974.88 0
974.95 0
975.03 0
975.10 0
975.17 0
975.24 0
975.31 0
975.38 0
975.46 0
975.53 0
975.60 0
975.67 0
975.74 0
975.81 0
975.89 0
975.96 0
976.03 0
976.10 0
976.17 0
976.24 0
976.32 0
976.39 0
976.46 0
976.53 0
976.60 0
976.67 0
976.74 0
976.82 0
976.89 0
976.96 0
977.03 0
977.10 0
977.17 0
977.25 0
977.32 0
977.39 0
977.46 0
977.53 0
977.60 0
977.68 0
977.75 0
977.82 0
977.89 0
977.96 0
978.03 0
978.11 0
978.18 0
978.25 0
978.32 0
978.39 0
978.46 0
978.54 0
978.61 0
978.68 0
978.75 0
978.82 0
978.90 0
978.97 0
979.04 0
979.11 0
979.18 0
979.25 0
979.33 0
979.40 0
979.47 0
979.54 0
979.61 0
979.68 0
979.76 0
979.83 0
979.90 0
979.97 0
980.04 0
980.11 0
980.19 0
980.26 0
980.33 0
980.40 0
980.47 0
980.55 0
980.62 0
980.69 0
980.76 0
980.83 0
980.90 0
980.98 0
981.05 0
981.12 0
981.19 0
981.26 0
981.33 0
981.41 0
981.48 0
981.55 0
981.62 0
981.69 0
981.77 0
981.84 0
981.91 0
981.98 0
982.05 0
982.13 0
982.20 0
982.27 0
982.34 0
982.41 0
982.48 0
982.56 0
982.63 0
982.70 0
982.77 0
982.84 0
982.92 0
982.99 0
983.06 0
983.13 0
983.20 0
983.27 0
983.35 0
983.42 0
983.49 0
983.56 0
983.63 0
983.71 0
983.78 0
983.85 0
983.92 0
983.99 0
984.07 0
984.14 0
984.21 0
984.28 0
984.35 0
984.43 0
984.50 0
984.57 0
984.64 0
984.71 0
984.78 0
984.86 0
984.93 0
985.00 0
985.07 0
985.14 0
985.22 0
985.29 0
985.36 0
985.43 0
985.50 0
985.58 0
985.65 0
985.72 0
985.79 0
985.86 0
985.94 0
986.01 0
986.08 0
986.15 0
986.22 0
986.30 0
986.37 0
986.44 0
986.51 0
986.58 0
986.66 0
986.73 0
986.80 0
986.87 0
986.94 0
987.02 0
987.09 0
987.16 0
987.23 0
987.30 0
987.38 0
987.45 0
987.52 0
987.59 0
987.66 0
987.74 0
987.81 0
987.88 0
987.95 0
988.02 0
988.10 0
988.17 0
988.24 0
988.31 0
988.38 0
988.46 0
988.53 0
988.60 0
988.67 0
988.74 0
988.82 0
988.89 0
988.96 0
989.03 0
989.11 0
989.18 0
989.25 0
989.32 0
989.39 0
989.47 0
989.54 0
989.61 0
989.68 0
989.75 0
989.83 0
989.90 0
989.97 0
990.04 0
990.11 0
990.19 0
990.26 0
990.33 0
990.40 0
990.48 0
990.55 0
990.62 0
990.69 0
990.76 0
990.84 0
990.91 0
990.98 0
991.05 0
991.12 0
991.20 0
991.27 0
991.34 0
991.41 0
991.49 0
991.56 0
991.63 0
991.70 0
991.77 0
991.85 0
991.92 0
991.99 0
992.06 0
992.14 0
992.21 0
992.28 0
992.35 0
992.42 0
992.50 0
992.57 0
992.64 0
992.71 0
992.79 0
992.86 0
992.93 0
993.00 0
993.07 0
993.15 0
993.22 0
993.29 0
993.36 0
993.44 0
993.51 0
993.58 0
993.65 0
993.72 0
993.80 0
993.87 0
993.94 0
994.01 0
994.09 0
994.16 0
994.23 0
994.30 0
994.37 0
994.45 0
994.52 0
994.59 0
994.66 0
994.74 0
994.81 0
994.88 0
994.95 0
995.03 0
995.10 0
995.17 0
995.24 0
995.31 0
995.39 0
995.46 0
995.53 0
995.60 0
995.68 0
995.75 0
995.82 0
995.89 0
995.97 0
996.04 0
996.11 0
996.18 0
996.25 0
996.33 0
996.40 0
996.47 0
996.54 0
996.62 0
996.69 0
996.76 0
996.83 0
996.91 0
996.98 0
997.05 0
997.12 0
997.20 0
997.27 0
997.34 0
997.41 0
997.49 0
997.56 0
997.63 0
997.70 0
997.77 0
997.85 0
997.92 0
997.99 0
998.06 0
998.14 0
998.21 0
998.28 0
998.35 0
998.43 0
998.50 0
998.57 0
998.64 0
998.72 0
998.79 0
998.86 0
998.93 0
999.01 0
999.08 0
999.15 0
999.22 0
999.30 0
999.37 0
999.44 0
999.51 0
999.59 0
999.66 0
999.73 0
999.80 0
999.88 0
999.95 0
1000.02 0
1000.09 0
1000.17 0
1000.24 0
1000.31 0
1000.38 0
1000.46 0
1000.53 0
1000.60 0
1000.67 0
1000.75 0
1000.82 0
1000.89 0
1000.96 0
1001.04 0
1001.11 0
1001.18 0
1001.25 0
1001.33 0
1001.40 0
1001.47 0
1001.54 0
1001.62 0
1001.69 0
1001.76 0
1001.83 0
1001.91 0
1001.98 0
1002.05 0
1002.12 0
1002.20 0
1002.27 0
1002.34 0
1002.41 0
1002.49 0
1002.56 0
1002.63 0
1002.70 0
1002.78 0
1002.85 0
1002.92 0
1002.99 0
1003.07 0
1003.14 0
1003.21 0
1003.29 0
1003.36 0
1003.43 0
1003.50 0
1003.58 0
1003.65 0
1003.72 0
1003.79 0
1003.87 0
1003.94 0
1004.01 0
1004.08 0
1004.16 0
1004.23 0
1004.30 0
1004.37 0
1004.45 0
1004.52 0
1004.59 0
1004.67 0
1004.74 0
1004.81 0
1004.88 0
1004.96 0
1005.03 0
1005.10 0
1005.17 0
1005.25 0
1005.32 0
1005.39 0
1005.46 0
1005.54 0
1005.61 0
1005.68 0
1005.76 0
1005.83 0
1005.90 0
1005.97 0
1006.05 0
1006.12 0
1006.19 0
1006.26 0
1006.34 0
1006.41 0
1006.48 0
1006.55 0
1006.63 0
1006.70 0
1006.77 0
1006.85 0
1006.92 0
1006.99 0
1007.06 0
1007.14 0
1007.21 0
1007.28 0
1007.36 0
1007.43 0
1007.50 0
1007.57 0
1007.65 0
1007.72 0
1007.79 0
1007.86 0
1007.94 0
1008.01 0
1008.08 0
1008.16 0
1008.23 0
1008.30 0
1008.37 0
1008.45 0
1008.52 0
1008.59 0
1008.67 0
1008.74 0
1008.81 0
1008.88 0
1008.96 0
1009.03 0
1009.10 0
1009.17 0
1009.25 0
1009.32 0
1009.39 0
1009.47 0
1009.54 0
1009.61 0
1009.68 0
1009.76 0
1009.83 0
1009.90 0
1009.98 0
1010.05 0
1010.12 0
1010.19 0
1010.27 0
1010.34 0
1010.41 0
1010.49 0
1010.56 0
1010.63 0
1010.70 0
1010.78 0
1010.85 0
1010.92 0
1011.00 0
1011.07 0
1011.14 0
1011.21 0
1011.29 0
1011.36 0
1011.43 0
1011.51 0
1011.58 0
1011.65 0
1011.72 0
1011.80 0
1011.87 0
1011.94 0
1012.02 0
1012.09 0
1012.16 0
1012.24 0
1012.31 0
1012.38 0
1012.45 0
1012.53 0
1012.60 0
1012.67 0
1012.75 0
1012.82 0
1012.89 0
1012.96 0
1013.04 0
1013.11 0
1013.18 0
1013.26 0
1013.33 0
1013.40 0
1013.48 0
1013.55 0
1013.62 0
1013.69 0
1013.77 0
1013.84 0
1013.91 0
1013.99 0
1014.06 0
1014.13 0
1014.21 0
1014.28 0
1014.35 0
1014.42 0
1014.50 0
1014.57 0
1014.64 0
1014.72 0
1014.79 0
1014.86 0
1014.94 0
1015.01 0
1015.08 0
1015.15 0
1015.23 0
1015.30 0
1015.37 0
1015.45 0
1015.52 0
1015.59 0
1015.67 0
1015.74 0
1015.81 0
1015.88 0
1015.96 0
1016.03 0
1016.10 0
1016.18 0
1016.25 0
1016.32 0
1016.40 0
1016.47 0
1016.54 0
1016.62 0
1016.69 0
1016.76 0
1016.83 0
1016.91 0
1016.98 0
1017.05 0
1017.13 0
1017.20 0
1017.27 1
1017.35 1
1017.42 1
1017.49 1
1017.57 1
1017.64 1
1017.71 1
1017.79 0
1017.86 0
1017.93 0
1018.00 0
1018.08 0
1018.15 0
1018.22 0
1018.30 0
1018.37 0
1018.44 0
1018.52 0
1018.59 0
1018.66 0
1018.74 0
1018.81 0
1018.88 0
1018.96 0
1019.03 0
1019.10 0
1019.18 0
1019.25 0
1019.32 0
1019.39 0
1019.47 0
1019.54 0
1019.61 0
1019.69 0
1019.76 0
1019.83 0
1019.91 0
1019.98 0
1020.05 0
1020.13 0
1020.20 0
1020.27 0
1020.35 0
1020.42 0
1020.49 0
1020.57 0
1020.64 0
1020.71 0
1020.79 0
1020.86 0
1020.93 0
1021.01 0
1021.08 0
1021.15 0
1021.23 0
1021.30 0
1021.37 0
1021.44 0
1021.52 0
1021.59 0
1021.66 0
1021.74 0
1021.81 0
1021.88 0
1021.96 0
1022.03 0
1022.10 0
1022.18 0
1022.25 0
1022.32 0
1022.40 0
1022.47 0
1022.54 0
1022.62 0
1022.69 0
1022.76 0
1022.84 0
1022.91 0
1022.98 0
1023.06 0
1023.13 0
1023.20 0
1023.28 0
1023.35 0
1023.42 0
1023.50 0
1023.57 0
1023.64 1
1023.72 1
1023.79 1
1023.86 1
1023.94 1
1024.01 0
1024.08 0
1024.16 0
1024.23 0
1024.30 0
1024.38 0
1024.45 0
1024.52 0
1024.60 0
1024.67 0
1024.74 0
1024.82 0
1024.89 0
1024.96 0
1025.04 0
1025.11 0
1025.18 0
1025.26 0
1025.33 0
1025.40 0
1025.48 0
1025.55 0
1025.62 0
1025.70 0
1025.77 0
1025.85 0
1025.92 0
1025.99 0
1026.07 0
1026.14 0
1026.21 0
1026.29 0
1026.36 0
1026.43 0
1026.51 0
1026.58 0
1026.65 0
1026.73 0
1026.80 0
1026.87 0
1026.95 0
1027.02 0
1027.09 0
1027.17 0
1027.24 0
1027.31 1
1027.39 1
1027.46 1
1027.53 1
1027.61 1
1027.68 1
1027.75 1
1027.83 1
1027.90 1
1027.98 1
1028.05 1
1028.12 1
1028.20 1
1028.27 1
1028.34 1
1028.42 1
1028.49 1
1028.56 1
1028.64 1
1028.71 1
1028.78 1
1028.86 1
1028.93 1
1029.00 1
1029.08 1
1029.15 1
1029.23 0
1029.30 0
1029.37 0
1029.45 0
1029.52 0
1029.59 0
1029.67 0
1029.74 1
1029.81 1
1029.89 1
1029.96 0
1030.03 0
1030.11 0
1030.18 0
1030.25 0
1030.33 0
1030.40 0
1030.48 0
1030.55 1
1030.62 1
1030.70 1
1030.77 1
1030.84 1
1030.92 1
1030.99 1
1031.06 1
1031.14 1
1031.21 1
1031.29 1
1031.36 1
1031.43 1
1031.51 1
1031.58 1
1031.65 1
1031.73 1
1031.80 1
1031.87 1
1031.95 0
1032.02 0
1032.10 0
1032.17 1
1032.24 1
1032.32 1
1032.39 1
1032.46 1
1032.54 1
1032.61 1
1032.68 1
1032.76 1
1032.83 0
1032.91 0
1032.98 0
1033.05 0
1033.13 0
1033.20 1
1033.27 1
1033.35 1
1033.42 1
1033.49 1
1033.57 1
1033.64 1
1033.72 1
1033.79 1
1033.86 1
1033.94 1
1034.01 2
1034.08 2
1034.16 2
1034.23 2
1034.31 2
1034.38 2
1034.45 2
1034.53 2
1034.60 1
1034.67 1
1034.75 1
1034.82 1
1034.90 1
1034.97 1
1035.04 1
1035.12 1
1035.19 2
1035.26 2
1035.34 2
1035.41 2
1035.49 2
1035.56 2
1035.63 1
1035.71 1
1035.78 1
1035.85 0
1035.93 0
1036.00 0
1036.08 0
1036.15 0
1036.22 0
1036.30 0
1036.37 0
1036.44 0
1036.52 0
1036.59 0
1036.67 0
1036.74 0
1036.81 0
1036.89 0
1036.96 0
1037.03 0
1037.11 1
1037.18 1
1037.26 1
1037.33 1
1037.40 1
1037.48 1
1037.55 1
1037.63 1
1037.70 1
1037.77 1
1037.85 1
1037.92 1
1037.99 1
1038.07 0
1038.14 1
1038.22 1
1038.29 1
1038.36 1
1038.44 2
1038.51 2
1038.59 2
1038.66 2
1038.73 2
1038.81 1
1038.88 1
1038.95 1
1039.03 0
1039.10 0
1039.18 0
1039.25 0
1039.32 0
1039.40 0
1039.47 0
1039.55 0
1039.62 0
1039.69 1
1039.77 1
1039.84 1
1039.92 1
1039.99 1
1040.06 1
1040.14 0
1040.21 0
1040.29 0
1040.36 0
1040.43 0
1040.51 0
1040.58 1
1040.65 1
1040.73 1
1040.80 1
1040.88 1
1040.95 1
1041.02 1
1041.10 1
1041.17 1
1041.25 1
1041.32 1
1041.39 1
1041.47 1
1041.54 1
1041.62 1
1041.69 1
1041.76 1
1041.84 1
1041.91 1
1041.99 1
1042.06 1
1042.13 1
1042.21 0
1042.28 0
1042.36 0
1042.43 0
1042.50 0
1042.58 0
1042.65 0
1042.73 0
1042.80 0
1042.87 0
1042.95 0
1043.02 0
1043.10 0
1043.17 0
1043.24 0
1043.32 0
1043.39 0
1043.47 0
1043.54 0
1043.61 0
1043.69 1
1043.76 1
1043.84 1
1043.91 1
1043.99 2
1044.06 2
1044.13 1
1044.21 1
1044.28 1
1044.36 1
1044.43 1
1044.50 1
1044.58 0
1044.65 0
1044.73 0
1044.80 1
1044.87 1
1044.95 1
1045.02 1
1045.10 1
1045.17 1
1045.24 1
1045.32 1
1045.39 1
1045.47 1
1045.54 1
1045.62 1
1045.69 1
1045.76 1
1045.84 1
1045.91 1
1045.99 1
1046.06 1
1046.13 1
1046.21 1
1046.28 1
1046.36 1
1046.43 1
1046.50 1
1046.58 1
1046.65 1
1046.73 1
1046.80 1
1046.88 1
1046.95 1
1047.02 1
1047.10 1
1047.17 1
1047.25 1
1047.32 1
1047.39 1
1047.47 1
1047.54 1
1047.62 1
1047.69 1
1047.77 1
1047.84 1
1047.91 1
1047.99 1
1048.06 1
1048.14 1
1048.21 1
1048.29 1
1048.36 1
1048.43 1
1048.51 1
1048.58 1
1048.66 1
1048.73 1
1048.80 1
1048.88 1
1048.95 1
1049.03 1
1049.10 1
1049.18 1
1049.25 1
1049.32 1
1049.40 1
1049.47 1
1049.55 1
1049.62 1
1049.70 1
1049.77 1
1049.84 1
1049.92 1
1049.99 1
1050.07 1
1050.14 1
1050.22 1
1050.29 1
1050.36 0
1050.44 0
1050.51 1
1050.59 1
1050.66 1
1050.74 1
1050.81 1
1050.88 2
1050.96 2
1051.03 2
1051.11 2
1051.18 2
1051.26 2
1051.33 1
1051.40 1
1051.48 1
1051.55 1
1051.63 1
1051.70 1
1051.78 1
1051.85 1
1051.92 1
1052.00 1
1052.07 1
1052.15 1
1052.22 1
1052.30 1
1052.37 1
1052.45 1
1052.52 1
1052.59 1
1052.67 1
1052.74 1
1052.82 1
1052.89 1
1052.97 1
1053.04 1
1053.11 1
1053.19 1
1053.26 0
1053.34 0
1053.41 0
1053.49 0
1053.56 0
1053.64 0
1053.71 1
1053.78 1
1053.86 1
1053.93 1
1054.01 1
1054.08 1
1054.16 1
1054.23 1
1054.31 1
1054.38 1
1054.45 1
1054.53 1
1054.60 1
1054.68 1
1054.75 1
1054.83 1
1054.90 1
1054.98 1
1055.05 0
1055.12 0
1055.20 0
1055.27 0
1055.35 1
1055.42 1
1055.50 1
1055.57 1
1055.65 1
1055.72 1
1055.79 0
1055.87 0
1055.94 0
1056.02 0
1056.09 0
1056.17 1
1056.24 1
1056.32 1
1056.39 1
1056.46 1
1056.54 1
1056.61 1
1056.69 2
1056.76 2
1056.84 2
1056.91 2
1056.99 2
1057.06 2
1057.14 2
1057.21 2
1057.28 2
1057.36 2
1057.43 2
1057.51 2
1057.58 2
1057.66 1
1057.73 1
1057.81 1
1057.88 1
1057.96 0
1058.03 0
1058.10 1
1058.18 1
1058.25 1
1058.33 1
1058.40 1
1058.48 1
1058.55 1
1058.63 2
1058.70 2
1058.78 2
1058.85 2
1058.92 2
1059.00 2
1059.07 2
1059.15 2
1059.22 2
1059.30 2
1059.37 1
1059.45 1
1059.52 1
1059.60 1
1059.67 1
1059.75 1
1059.82 1
1059.89 1
1059.97 1
1060.04 1
1060.12 1
1060.19 1
1060.27 2
1060.34 2
1060.42 2
1060.49 2
1060.57 2
1060.64 2
1060.72 2
1060.79 2
1060.87 2
1060.94 2
1061.01 2
1061.09 3
1061.16 3
1061.24 3
1061.31 4
1061.39 4
1061.46 4
1061.54 4
1061.61 4
1061.69 4
1061.76 4
1061.84 4
1061.91 4
1061.99 3
1062.06 3
1062.13 3
1062.21 2
1062.28 2
1062.36 2
1062.43 2
1062.51 3
1062.58 3
1062.66 3
1062.73 3
1062.81 3
1062.88 4
1062.96 4
1063.03 4
1063.11 5
1063.18 6
1063.26 6
1063.33 7
1063.40 7
1063.48 7
1063.55 7
1063.63 6
1063.70 6
1063.78 5
1063.85 5
1063.93 4
1064.00 4
1064.08 3
1064.15 3
1064.23 2
1064.30 2
1064.38 2
1064.45 2
1064.53 2
1064.60 2
1064.68 2
1064.75 3
1064.83 3
1064.90 3
1064.98 3
1065.05 3
1065.12 4
1065.20 4
1065.27 4
1065.35 4
1065.42 4
1065.50 4
1065.57 4
1065.65 4
1065.72 3
1065.80 4
1065.87 4
1065.95 4
1066.02 4
1066.10 4
1066.17 4
1066.25 4
1066.32 4
1066.40 4
1066.47 5
1066.55 5
1066.62 5
1066.70 5
1066.77 5
1066.85 5
1066.92 4
1067.00 3
1067.07 3
1067.15 2
1067.22 2
1067.30 2
1067.37 2
1067.45 2
1067.52 2
1067.60 2
1067.67 2
1067.74 2
1067.82 2
1067.89 2
1067.97 2
1068.04 2
1068.12 2
1068.19 2
1068.27 1
1068.34 1
1068.42 1
1068.49 1
1068.57 1
1068.64 1
1068.72 2
1068.79 2
1068.87 2
1068.94 2
1069.02 3
1069.09 3
1069.17 4
1069.24 4
1069.32 4
1069.39 4
1069.47 4
1069.54 4
1069.62 4
1069.69 4
1069.77 4
1069.84 5
1069.92 5
1069.99 5
1070.07 4
1070.14 4
1070.22 4
1070.29 4
1070.37 3
1070.44 3
1070.52 3
1070.59 3
1070.67 3
1070.74 4
1070.82 4
1070.89 4
1070.97 4
1071.04 4
1071.12 4
1071.19 4
1071.27 4
1071.34 3
1071.42 3
1071.49 3
1071.57 3
1071.64 3
1071.72 4
1071.79 4
1071.87 4
1071.94 4
1072.02 4
1072.09 4
1072.17 4
1072.24 4
1072.32 4
1072.39 4
1072.47 4
1072.54 4
1072.62 4
1072.69 3
1072.77 3
1072.84 3
1072.92 3
1072.99 3
1073.07 3
1073.14 4
1073.22 4
1073.29 5
1073.37 5
1073.44 6
1073.52 6
1073.60 6
1073.67 6
1073.75 6
1073.82 5
1073.90 5
1073.97 4
1074.05 4
1074.12 3
1074.20 3
1074.27 3
1074.35 3
1074.42 3
1074.50 4
1074.57 4
1074.65 4
1074.72 5
1074.80 5
1074.87 6
1074.95 6
1075.02 7
1075.10 7
1075.17 7
1075.25 7
1075.32 7
1075.40 6
1075.47 5
1075.55 5
1075.62 4
1075.70 4
1075.77 4
1075.85 5
1075.92 6
1076.00 6
1076.08 7
1076.15 8
1076.23 8
1076.30 8
1076.38 8
1076.45 8
1076.53 8
1076.60 8
1076.68 8
1076.75 8
1076.83 7
1076.90 7
1076.98 7
1077.05 6
1077.13 6
1077.20 5
1077.28 5
1077.35 5
1077.43 5
1077.50 5
1077.58 6
1077.65 6
1077.73 7
1077.81 7
1077.88 8
1077.96 8
1078.03 8
1078.11 8
1078.18 8
1078.26 8
1078.33 8
1078.41 7
1078.48 7
1078.56 7
1078.63 7
1078.71 7
1078.78 7
1078.86 7
1078.93 8
1079.01 8
1079.08 7
1079.16 7
1079.24 7
1079.31 7
1079.39 6
1079.46 6
1079.54 6
1079.61 6
1079.69 6
1079.76 6
1079.84 6
1079.91 7
1079.99 7
1080.06 8
1080.14 8
1080.21 8
1080.29 8
1080.37 8
1080.44 7
1080.52 7
1080.59 6
1080.67 5
1080.74 5
1080.82 4
1080.89 4
1080.97 3
1081.04 3
1081.12 3
1081.19 4
1081.27 4
1081.34 5
1081.42 5
1081.50 6
1081.57 6
1081.65 6
1081.72 6
1081.80 5
1081.87 5
1081.95 5
1082.02 5
1082.10 5
1082.17 5
1082.25 5
1082.33 6
1082.40 6
1082.48 7
1082.55 7
1082.63 7
1082.70 8
1082.78 8
1082.85 8
1082.93 8
1083.00 7
1083.08 7
1083.15 6
1083.23 6
1083.31 6
1083.38 6
1083.46 6
1083.53 6
1083.61 7
1083.68 7
1083.76 7
1083.83 7
1083.91 7
1083.98 7
1084.06 7
1084.14 8
1084.21 8
1084.29 8
1084.36 9
1084.44 8
1084.51 8
1084.59 8
1084.66 7
1084.74 7
1084.82 6
1084.89 6
1084.97 7
1085.04 7
1085.12 7
1085.19 7
1085.27 8
1085.34 8
1085.42 8
1085.49 8
1085.57 8
1085.65 8
1085.72 8
1085.80 7
1085.87 7
1085.95 6
1086.02 6
1086.10 5
1086.17 5
1086.25 5
1086.33 5
1086.40 5
1086.48 5
1086.55 5
1086.63 5
1086.70 5
1086.78 5
1086.85 5
1086.93 5
1087.01 6
1087.08 7
1087.16 7
1087.23 9
1087.31 10
1087.38 11
1087.46 11
1087.53 12
1087.61 12
1087.69 11
1087.76 11
1087.84 11
1087.91 10
1087.99 10
1088.06 10
1088.14 10
1088.22 10
1088.29 11
1088.37 11
1088.44 12
1088.52 13
1088.59 14
1088.67 14
1088.74 15
1088.82 15
1088.90 15
1088.97 15
1089.05 15
1089.12 15
1089.20 15
1089.27 14
1089.35 13
1089.43 12
1089.50 11
1089.58 10
1089.65 10
1089.73 10
1089.80 11
1089.88 12
1089.95 13
1090.03 14
1090.11 14
1090.18 14
1090.26 14
1090.33 14
1090.41 13
1090.48 12
1090.56 12
1090.64 12
1090.71 11
1090.79 11
1090.86 12
1090.94 12
1091.01 13
1091.09 14
1091.17 15
1091.24 16
1091.32 17
1091.39 17
1091.47 18
1091.54 18
1091.62 17
1091.70 17
1091.77 17
1091.85 17
1091.92 18
1092.00 18
1092.07 19
1092.15 20
1092.23 20
1092.30 21
1092.38 21
1092.45 21
1092.53 21
1092.61 21
1092.68 22
1092.76 22
1092.83 22
1092.91 22
1092.98 22
1093.06 21
1093.14 20
1093.21 18
1093.29 16
1093.36 15
1093.44 15
1093.51 14
1093.59 15
1093.67 16
1093.74 16
1093.82 17
1093.89 18
1093.97 19
1094.05 19
1094.12 19
1094.20 19
1094.27 19
1094.35 18
1094.42 18
1094.50 17
1094.58 16
1094.65 15
1094.73 14
1094.80 14
1094.88 13
1094.96 13
1095.03 12
1095.11 12
1095.18 13
1095.26 13
1095.33 13
1095.41 13
1095.49 14
1095.56 14
1095.64 14
1095.71 14
1095.79 14
1095.87 14
1095.94 14
1096.02 14
1096.09 15
1096.17 15
1096.25 16
1096.32 16
1096.40 17
1096.47 17
1096.55 17
1096.62 16
1096.70 16
1096.78 15
1096.85 14
1096.93 14
1097.00 13
1097.08 13
1097.16 13
1097.23 13
1097.31 13
1097.38 13
1097.46 13
1097.54 12
1097.61 12
1097.69 11
1097.76 11
1097.84 11
1097.92 11
1097.99 12
1098.07 14
1098.14 15
1098.22 17
1098.30 18
1098.37 18
1098.45 18
1098.52 17
1098.60 16
1098.68 15
1098.75 13
1098.83 11
1098.90 10
1098.98 9
1099.06 8
1099.13 7
1099.21 7
1099.28 6
1099.36 6
1099.44 6
1099.51 7
1099.59 7
1099.66 8
1099.74 9
1099.82 10
1099.89 11
1099.97 11
1100.04 11
1100.12 10
1100.20 9
1100.27 8
1100.35 7
1100.42 7
1100.50 7
1100.58 7
1100.65 7
1100.73 7
1100.80 8
1100.88 8
1100.96 9
1101.03 9
1101.11 9
1101.18 9
1101.26 9
1101.34 9
1101.41 8
1101.49 8
1101.56 8
1101.64 8
1101.72 8
1101.79 8
1101.87 9
1101.94 9
1102.02 9
1102.10 9
1102.17 10
1102.25 10
1102.33 11
1102.40 11
1102.48 12
1102.55 12
1102.63 12
1102.71 13
1102.78 13
1102.86 13
1102.93 13
1103.01 12
1103.09 12
1103.16 12
1103.24 11
1103.31 11
1103.39 11
1103.47 11
1103.54 11
1103.62 12
1103.70 13
1103.77 14
1103.85 15
1103.92 15
1104.00 16
1104.08 16
1104.15 16
1104.23 16
1104.30 16
1104.38 16
1104.46 15
1104.53 15
1104.61 14
1104.69 13
1104.76 12
1104.84 12
1104.91 12
1104.99 13
1105.07 15
1105.14 16
1105.22 17
1105.30 18
1105.37 19
1105.45 18
1105.52 18
1105.60 17
1105.68 17
1105.75 16
1105.83 16
1105.90 16
1105.98 16
1106.06 16
1106.13 17
1106.21 18
1106.29 19
1106.36 19
1106.44 20
1106.51 20
1106.59 20
1106.67 20
1106.74 20
1106.82 19
1106.90 19
1106.97 19
1107.05 19
1107.12 19
1107.20 19
1107.28 19
1107.35 20
1107.43 20
1107.51 19
1107.58 19
1107.66 18
1107.74 17
1107.81 16
1107.89 16
1107.96 16
1108.04 16
1108.12 17
1108.19 18
1108.27 19
1108.35 19
1108.42 20
1108.50 20
1108.57 20
1108.65 19
1108.73 19
1108.80 19
1108.88 18
1108.96 18
1109.03 17
1109.11 18
1109.19 18
1109.26 19
1109.34 20
1109.41 21
1109.49 22
1109.57 23
1109.64 24
1109.72 24
1109.80 23
1109.87 23
1109.95 22
1110.03 21
1110.10 20
1110.18 20
1110.25 19
1110.33 19
1110.41 19
1110.48 19
1110.56 19
1110.64 19
1110.71 20
1110.79 20
1110.87 20
1110.94 20
1111.02 19
1111.09 19
1111.17 18
1111.25 18
1111.32 19
1111.40 20
1111.48 21
1111.55 22
1111.63 23
1111.71 24
1111.78 24
1111.86 23
1111.94 22
1112.01 22
1112.09 21
1112.16 20
1112.24 20
1112.32 20
1112.39 20
1112.47 20
1112.55 21
1112.62 21
1112.70 22
1112.78 22
1112.85 23
1112.93 23
1113.01 23
1113.08 24
1113.16 24
1113.24 24
1113.31 24
1113.39 24
1113.46 23
1113.54 22
1113.62 22
1113.69 21
1113.77 21
1113.85 20
1113.92 20
1114.00 20
1114.08 20
1114.15 20
1114.23 19
1114.31 19
1114.38 18
1114.46 18
1114.54 17
1114.61 17
1114.69 17
1114.77 17
1114.84 17
1114.92 17
1114.99 17
1115.07 19
1115.15 20
1115.22 22
1115.30 24
1115.38 25
1115.45 26
1115.53 26
1115.61 25
1115.68 23
1115.76 21
1115.84 19
1115.91 18
1115.99 17
1116.07 18
1116.14 18
1116.22 19
1116.30 21
1116.37 22
1116.45 23
1116.53 24
1116.60 26
1116.68 27
1116.76 29
1116.83 31
1116.91 33
1116.99 34
1117.06 35
1117.14 35
1117.22 34
1117.29 33
1117.37 31
1117.45 29
1117.52 28
1117.60 27
1117.68 27
1117.75 28
1117.83 29
1117.91 30
1117.98 30
1118.06 31
1118.14 31
1118.21 31
1118.29 32
1118.37 32
1118.44 33
1118.52 34
1118.60 35
1118.67 36
1118.75 36
1118.83 36
1118.90 36
1118.98 35
1119.06 35
1119.13 34
1119.21 34
1119.29 34
1119.36 33
1119.44 32
1119.52 31
1119.59 31
1119.67 31
1119.75 31
1119.82 31
1119.90 31
1119.98 32
1120.05 32
1120.13 33
1120.21 33
1120.28 33
1120.36 34
1120.44 35
1120.51 35
1120.59 35
1120.67 35
1120.74 34
1120.82 33
1120.90 32
1120.97 30
1121.05 29
1121.13 28
1121.20 28
1121.28 27
1121.36 27
1121.43 28
1121.51 28
1121.59 28
1121.66 29
1121.74 30
1121.82 30
1121.89 31
1121.97 32
1122.05 33
1122.12 33
1122.20 34
1122.28 35
1122.35 36
1122.43 37
1122.51 38
1122.59 38
1122.66 38
1122.74 36
1122.82 34
1122.89 32
1122.97 29
1123.05 27
1123.12 25
1123.20 23
1123.28 22
1123.35 22
1123.43 23
1123.51 23
1123.58 24
1123.66 25
1123.74 25
1123.81 25
1123.89 25
1123.97 24
1124.04 23
1124.12 22
1124.20 21
1124.28 20
1124.35 19
1124.43 18
1124.51 17
1124.58 16
1124.66 16
1124.74 16
1124.81 16
1124.89 17
1124.97 18
1125.04 19
1125.12 20
1125.20 21
1125.27 22
1125.35 23
1125.43 23
1125.51 24
1125.58 24
1125.66 24
1125.74 23
1125.81 22
1125.89 20
1125.97 19
1126.04 17
1126.12 16
1126.20 16
1126.27 16
1126.35 16
1126.43 17
1126.51 18
1126.58 19
1126.66 20
1126.74 20
1126.81 21
1126.89 20
1126.97 20
1127.04 19
1127.12 19
1127.20 17
1127.28 16
1127.35 15
1127.43 14
1127.51 13
1127.58 13
1127.66 13
1127.74 14
1127.81 15
1127.89 16
1127.97 17
1128.04 18
1128.12 19
1128.20 21
1128.28 23
1128.35 25
1128.43 27
1128.51 29
1128.58 31
1128.66 33
1128.74 34
1128.81 35
1128.89 36
1128.97 37
1129.05 38
1129.12 39
1129.20 39
1129.28 39
1129.35 39
1129.43 38
1129.51 38
1129.59 38
1129.66 39
1129.74 40
1129.82 41
1129.89 42
1129.97 42
1130.05 43
1130.12 43
1130.20 42
1130.28 41
1130.36 41
1130.43 40
1130.51 40
1130.59 39
1130.66 39
1130.74 39
1130.82 38
1130.90 38
1130.97 38
1131.05 39
1131.13 40
1131.20 41
1131.28 42
1131.36 43
1131.43 43
1131.51 43
1131.59 42
1131.67 41
1131.74 39
1131.82 38
1131.90 37
1131.97 36
1132.05 36
1132.13 36
1132.21 35
1132.28 34
1132.36 32
1132.44 31
1132.51 30
1132.59 29
1132.67 29
1132.75 29
1132.82 31
1132.90 33
1132.98 35
1133.05 38
1133.13 41
1133.21 43
1133.29 45
1133.36 47
1133.44 48
1133.52 49
1133.59 50
1133.67 51
1133.75 52
1133.83 54
1133.90 56
1133.98 59
1134.06 61
1134.14 64
1134.21 65
1134.29 66
1134.37 66
1134.44 66
1134.52 65
1134.60 64
1134.68 64
1134.75 65
1134.83 66
1134.91 68
1134.98 71
1135.06 74
1135.14 78
1135.22 82
1135.29 85
1135.37 89
1135.45 92
1135.52 95
1135.60 97
1135.68 98
1135.76 98
1135.83 98
1135.91 96
1135.99 94
1136.07 92
1136.14 90
1136.22 89
1136.30 88
1136.37 87
1136.45 87
1136.53 86
1136.61 86
1136.68 85
1136.76 83
1136.84 81
1136.92 79
1136.99 77
1137.07 75
1137.15 73
1137.22 72
1137.30 72
1137.38 72
1137.46 73
1137.53 74
1137.61 75
1137.69 75
1137.77 74
1137.84 72
1137.92 69
1138.00 66
1138.08 62
1138.15 59
1138.23 55
1138.31 52
1138.38 50
1138.46 48
1138.54 46
1138.62 45
1138.69 44
1138.77 44
1138.85 45
1138.93 46
1139.00 46
1139.08 47
1139.16 47
1139.24 47
1139.31 46
1139.39 45
1139.47 44
1139.55 43
1139.62 42
1139.70 41
1139.78 41
1139.85 40
1139.93 39
1140.01 38
1140.09 37
1140.16 37
1140.24 36
1140.32 36
1140.40 36
1140.47 35
1140.55 35
1140.63 35
1140.71 35
1140.78 36
1140.86 37
1140.94 38
1141.02 39
1141.09 41
1141.17 41
1141.25 42
1141.33 41
1141.40 40
1141.48 39
1141.56 37
1141.64 36
1141.71 35
1141.79 34
1141.87 33
1141.95 33
1142.02 33
1142.10 34
1142.18 35
1142.26 36
1142.33 38
1142.41 41
1142.49 43
1142.56 46
1142.64 48
1142.72 50
1142.80 51
1142.87 51
1142.95 50
1143.03 48
1143.11 45
1143.18 42
1143.26 40
1143.34 38
1143.42 38
1143.49 38
1143.57 40
1143.65 43
1143.73 46
1143.81 49
1143.88 52
1143.96 54
1144.04 55
1144.12 55
1144.19 54
1144.27 51
1144.35 48
1144.43 46
1144.50 43
1144.58 41
1144.66 40
1144.74 40
1144.81 40
1144.89 41
1144.97 41
1145.05 42
1145.12 42
1145.20 43
1145.28 43
1145.36 44
1145.43 45
1145.51 46
1145.59 48
1145.67 50
1145.74 52
1145.82 53
1145.90 55
1145.98 55
1146.05 56
1146.13 56
1146.21 56
1146.29 56
1146.36 56
1146.44 56
1146.52 57
1146.60 57
1146.68 57
1146.75 57
1146.83 57
1146.91 56
1146.99 56
1147.06 55
1147.14 55
1147.22 55
1147.30 55
1147.37 55
1147.45 54
1147.53 54
1147.61 54
1147.68 54
1147.76 55
1147.84 56
1147.92 57
1148.00 58
1148.07 59
1148.15 59
1148.23 59
1148.31 59
1148.38 58
1148.46 56
1148.54 55
1148.62 55
1148.69 55
1148.77 55
1148.85 55
1148.93 56
1149.01 56
1149.08 56
1149.16 54
1149.24 53
1149.32 50
1149.39 48
1149.47 46
1149.55 45
1149.63 44
1149.70 45
1149.78 46
1149.86 47
1149.94 49
1150.02 52
1150.09 54
1150.17 56
1150.25 58
1150.33 59
1150.40 60
1150.48 60
1150.56 60
1150.64 59
1150.72 58
1150.79 56
1150.87 55
1150.95 54
1151.03 54
1151.10 55
1151.18 58
1151.26 61
1151.34 66
1151.41 70
1151.49 73
1151.57 76
1151.65 77
1151.73 78
1151.80 77
1151.88 77
1151.96 77
1152.04 77
1152.12 78
1152.19 80
1152.27 81
1152.35 83
1152.43 85
1152.50 87
1152.58 88
1152.66 88
1152.74 88
1152.82 86
1152.89 84
1152.97 81
1153.05 79
1153.13 77
1153.20 76
1153.28 77
1153.36 78
1153.44 79
1153.52 80
1153.59 80
1153.67 80
1153.75 80
1153.83 80
1153.91 80
1153.98 81
1154.06 83
1154.14 84
1154.22 85
1154.29 85
1154.37 84
1154.45 81
1154.53 78
1154.61 74
1154.68 70
1154.76 67
1154.84 65
1154.92 63
1155.00 61
1155.07 60
1155.15 60
1155.23 59
1155.31 59
1155.39 59
1155.46 59
1155.54 60
1155.62 62
1155.70 64
1155.77 65
1155.85 67
1155.93 68
1156.01 69
1156.09 69
1156.16 68
1156.24 66
1156.32 64
1156.40 62
1156.48 60
1156.55 59
1156.63 58
1156.71 57
1156.79 57
1156.87 58
1156.94 59
1157.02 61
1157.10 63
1157.18 65
1157.26 67
1157.33 68
1157.41 69
1157.49 70
1157.57 71
1157.65 72
1157.72 72
1157.80 72
1157.88 72
1157.96 72
1158.04 71
1158.11 70
1158.19 69
1158.27 68
1158.35 68
1158.43 69
1158.50 72
1158.58 76
1158.66 80
1158.74 84
1158.82 88
1158.89 91
1158.97 93
1159.05 93
1159.13 92
1159.21 89
1159.28 85
1159.36 80
1159.44 76
1159.52 73
1159.60 71
1159.67 71
1159.75 73
1159.83 75
1159.91 77
1159.99 79
1160.06 81
1160.14 81
1160.22 80
1160.30 79
1160.38 78
1160.46 77
1160.53 75
1160.61 73
1160.69 70
1160.77 67
1160.85 65
1160.92 62
1161.00 60
1161.08 58
1161.16 58
1161.24 58
1161.31 58
1161.39 59
1161.47 59
1161.55 59
1161.63 58
1161.71 56
1161.78 55
1161.86 53
1161.94 52
1162.02 51
1162.10 51
1162.17 52
1162.25 53
1162.33 55
1162.41 58
1162.49 60
1162.56 63
1162.64 65
1162.72 67
1162.80 68
1162.88 68
1162.96 67
1163.03 66
1163.11 64
1163.19 62
1163.27 60
1163.35 58
1163.42 57
1163.50 57
1163.58 57
1163.66 57
1163.74 57
1163.82 57
1163.89 57
1163.97 57
1164.05 57
1164.13 58
1164.21 60
1164.28 62
1164.36 65
1164.44 67
1164.52 69
1164.60 69
1164.68 70
1164.75 69
1164.83 68
1164.91 66
1164.99 65
1165.07 63
1165.15 61
1165.22 60
1165.30 58
1165.38 56
1165.46 54
1165.54 51
1165.61 49
1165.69 47
1165.77 45
1165.85 44
1165.93 43
1166.01 43
1166.08 43
1166.16 44
1166.24 46
1166.32 48
1166.40 49
1166.48 51
1166.55 53
1166.63 55
1166.71 57
1166.79 58
1166.87 58
1166.95 57
1167.02 56
1167.10 55
1167.18 54
1167.26 52
1167.34 52
1167.42 51
1167.49 52
1167.57 53
1167.65 54
1167.73 56
1167.81 58
1167.89 59
1167.96 60
1168.04 60
1168.12 60
1168.20 60
1168.28 59
1168.36 59
1168.43 58
1168.51 58
1168.59 59
1168.67 60
1168.75 61
1168.83 63
1168.90 64
1168.98 65
1169.06 66
1169.14 65
1169.22 64
1169.30 62
1169.37 61
1169.45 59
1169.53 57
1169.61 55
1169.69 53
1169.77 51
1169.84 49
1169.92 47
1170.00 47
1170.08 46
1170.16 47
1170.24 48
1170.32 51
1170.39 54
1170.47 57
1170.55 60
1170.63 63
1170.71 66
1170.79 68
1170.86 70
1170.94 71
1171.02 73
1171.10 74
1171.18 75
1171.26 75
1171.33 74
1171.41 72
1171.49 69
1171.57 67
1171.65 65
1171.73 64
1171.81 63
1171.88 63
1171.96 64
1172.04 65
1172.12 67
1172.20 68
1172.28 69
1172.35 70
1172.43 70
1172.51 71
1172.59 72
1172.67 73
1172.75 74
1172.83 75
1172.90 77
1172.98 79
1173.06 81
1173.14 82
1173.22 84
1173.30 85
1173.38 86
1173.45 87
1173.53 89
1173.61 90
1173.69 92
1173.77 94
1173.85 97
1173.93 100
1174.00 103
1174.08 107
1174.16 112
1174.24 117
1174.32 123
1174.40 129
1174.48 134
1174.55 139
1174.63 143
1174.71 146
1174.79 147
1174.87 148
1174.95 148
1175.02 148
1175.10 149
1175.18 150
1175.26 152
1175.34 155
1175.42 158
1175.50 161
1175.58 163
1175.65 165
1175.73 166
1175.81 166
1175.89 165
1175.97 165
1176.05 164
1176.13 163
1176.20 162
1176.28 162
1176.36 161
1176.44 160
1176.52 158
1176.60 156
1176.68 154
1176.75 150
1176.83 146
1176.91 141
1176.99 137
1177.07 132
1177.15 128
1177.23 125
1177.30 121
1177.38 117
1177.46 112
1177.54 106
1177.62 100
1177.70 94
1177.78 88
1177.86 84
1177.93 82
1178.01 81
1178.09 82
1178.17 84
1178.25 87
1178.33 89
1178.41 91
1178.48 92
1178.56 91
1178.64 89
1178.72 86
1178.80 83
1178.88 80
1178.96 78
1179.04 78
1179.11 78
1179.19 80
1179.27 82
1179.35 84
1179.43 86
1179.51 87
1179.59 87
1179.67 86
1179.74 84
1179.82 82
1179.90 79
1179.98 76
1180.06 73
1180.14 71
1180.22 70
1180.30 69
1180.37 70
1180.45 71
1180.53 72
1180.61 74
1180.69 76
1180.77 78
1180.85 79
1180.93 80
1181.00 81
1181.08 82
1181.16 83
1181.24 84
1181.32 86
1181.40 87
1181.48 87
1181.56 88
1181.63 88
1181.71 88
1181.79 88
1181.87 89
1181.95 90
1182.03 91
1182.11 92
1182.19 93
1182.27 93
1182.34 92
1182.42 90
1182.50 89
1182.58 87
1182.66 87
1182.74 86
1182.82 86
1182.90 86
1182.97 87
1183.05 87
1183.13 87
1183.21 87
1183.29 86
1183.37 86
1183.45 86
1183.53 86
1183.61 85
1183.68 84
1183.76 84
1183.84 84
1183.92 84
1184.00 84
1184.08 83
1184.16 83
1184.24 82
1184.32 81
1184.39 81
1184.47 80
1184.55 79
1184.63 79
1184.71 79
1184.79 79
1184.87 80
1184.95 80
1185.03 81
1185.10 81
1185.18 82
1185.26 82
1185.34 82
1185.42 81
1185.50 80
1185.58 78
1185.66 76
1185.74 74
1185.81 71
1185.89 69
1185.97 67
1186.05 66
1186.13 66
1186.21 66
1186.29 68
1186.37 69
1186.45 72
1186.53 74
1186.60 75
1186.68 76
1186.76 76
1186.84 75
1186.92 74
1187.00 72
1187.08 70
1187.16 68
1187.24 67
1187.31 67
1187.39 67
1187.47 67
1187.55 67
1187.63 67
1187.71 67
1187.79 67
1187.87 66
1187.95 65
1188.03 65
1188.10 64
1188.18 64
1188.26 65
1188.34 66
1188.42 69
1188.50 71
1188.58 74
1188.66 77
1188.74 80
1188.82 82
1188.89 85
1188.97 88
1189.05 90
1189.13 94
1189.21 98
1189.29 102
1189.37 106
1189.45 110
1189.53 114
1189.61 117
1189.69 120
1189.76 122
1189.84 123
1189.92 125
1190.00 125
1190.08 126
1190.16 127
1190.24 127
1190.32 127
1190.40 128
1190.48 129
1190.56 130
1190.63 131
1190.71 133
1190.79 135
1190.87 137
1190.95 140
1191.03 144
1191.11 149
1191.19 155
1191.27 163
1191.35 172
1191.43 181
1191.50 191
1191.58 200
1191.66 207
1191.74 213
1191.82 217
1191.90 218
1191.98 218
1192.06 217
1192.14 216
1192.22 214
1192.30 212
1192.38 209
1192.45 205
1192.53 200
1192.61 195
1192.69 189
1192.77 183
1192.85 179
1192.93 175
1193.01 172
1193.09 171
1193.17 170
1193.25 169
1193.33 167
1193.40 164
1193.48 160
1193.56 155
1193.64 150
1193.72 145
1193.80 140
1193.88 136
1193.96 132
1194.04 128
1194.12 126
1194.20 124
1194.28 123
1194.35 121
1194.43 119
1194.51 117
1194.59 115
1194.67 113
1194.75 112
1194.83 111
1194.91 112
1194.99 114
1195.07 116
1195.15 120
1195.23 123
1195.31 125
1195.38 126
1195.46 126
1195.54 124
1195.62 120
1195.70 116
1195.78 113
1195.86 111
1195.94 111
1196.02 113
1196.10 118
1196.18 124
1196.26 130
1196.34 137
1196.42 142
1196.49 146
1196.57 148
1196.65 149
1196.73 150
1196.81 150
1196.89 150
1196.97 151
1197.05 153
1197.13 155
1197.21 157
1197.29 160
1197.37 164
1197.45 167
1197.53 171
1197.61 175
1197.68 179
1197.76 181
1197.84 183
1197.92 183
1198.00 183
1198.08 182
1198.16 180
1198.24 178
1198.32 177
1198.40 176
1198.48 176
1198.56 176
1198.64 176
1198.72 176
1198.80 175
1198.87 174
1198.95 173
1199.03 171
1199.11 169
1199.19 168
1199.27 167
1199.35 167
1199.43 168
1199.51 169
1199.59 170
1199.67 171
1199.75 171
1199.83 171
1199.91 170
1199.99 169
1200.07 168
1200.14 166
1200.22 164
1200.30 161
1200.38 158
1200.46 155
1200.54 151
1200.62 147
1200.70 143
1200.78 141
1200.86 138
1200.94 136
1201.02 134
1201.10 131
1201.18 128
1201.26 123
1201.34 118
1201.42 113
1201.50 109
1201.57 105
1201.65 103
1201.73 101
1201.81 99
1201.89 97
1201.97 95
1202.05 92
1202.13 90
1202.21 87
1202.29 86
1202.37 86
1202.45 87
1202.53 89
1202.61 91
1202.69 92
1202.77 92
1202.85 91
1202.93 89
1203.01 87
1203.08 85
1203.16 83
1203.24 82
1203.32 81
1203.40 82
1203.48 83
1203.56 85
1203.64 87
1203.72 88
1203.80 88
1203.88 88
1203.96 87
1204.04 86
1204.12 86
1204.20 87
1204.28 89
1204.36 91
1204.44 94
1204.52 96
1204.60 98
1204.68 100
1204.76 100
1204.83 100
1204.91 98
1204.99 95
1205.07 92
1205.15 89
1205.23 86
1205.31 84
1205.39 84
1205.47 85
1205.55 88
1205.63 91
1205.71 93
1205.79 95
1205.87 95
1205.95 95
1206.03 93
1206.11 91
1206.19 90
1206.27 89
1206.35 89
1206.43 89
1206.51 90
1206.59 91
1206.67 91
1206.75 90
1206.82 89
1206.90 88
1206.98 86
1207.06 84
1207.14 83
1207.22 82
1207.30 82
1207.38 83
1207.46 84
1207.54 86
1207.62 88
1207.70 89
1207.78 91
1207.86 92
1207.94 92
1208.02 92
1208.10 92
1208.18 91
1208.26 91
1208.34 90
1208.42 90
1208.50 90
1208.58 90
1208.66 90
1208.74 89
1208.82 89
1208.90 89
1208.98 88
1209.06 89
1209.14 89
1209.21 91
1209.29 92
1209.37 95
1209.45 97
1209.53 99
1209.61 101
1209.69 103
1209.77 104
1209.85 105
1209.93 106
1210.01 108
1210.09 110
1210.17 113
1210.25 117
1210.33 121
1210.41 126
1210.49 132
1210.57 138
1210.65 143
1210.73 148
1210.81 152
1210.89 155
1210.97 158
1211.05 160
1211.13 161
1211.21 162
1211.29 162
1211.37 160
1211.45 158
1211.53 155
1211.61 152
1211.69 149
1211.77 148
1211.85 149
1211.93 150
1212.01 153
1212.09 156
1212.17 158
1212.25 161
1212.33 164
1212.41 166
1212.49 169
1212.57 172
1212.64 176
1212.72 180
1212.80 185
1212.88 190
1212.96 196
1213.04 202
1213.12 208
1213.20 215
1213.28 222
1213.36 230
1213.44 237
1213.52 244
1213.60 249
1213.68 253
1213.76 255
1213.84 254
1213.92 253
1214.00 251
1214.08 250
1214.16 251
1214.24 254
1214.32 259
1214.40 266
1214.48 274
1214.56 279
1214.64 283
1214.72 283
1214.80 279
1214.88 273
1214.96 264
1215.04 254
1215.12 245
1215.20 235
1215.28 227
1215.36 221
1215.44 216
1215.52 212
1215.60 209
1215.68 207
1215.76 206
1215.84 206
1215.92 206
1216.00 206
1216.08 206
1216.16 206
1216.24 206
1216.32 205
1216.40 204
1216.48 203
1216.56 202
1216.64 201
1216.72 199
1216.80 196
1216.88 193
1216.96 188
1217.04 183
1217.12 177
1217.20 172
1217.28 167
1217.36 163
1217.44 160
1217.52 157
1217.60 155
1217.68 152
1217.76 149
1217.84 146
1217.92 142
1218.00 138
1218.08 135
1218.16 132
1218.24 129
1218.32 127
1218.40 127
1218.48 127
1218.56 129
1218.64 132
1218.72 136
1218.80 140
1218.88 144
1218.96 146
1219.04 147
1219.12 147
1219.20 145
1219.28 144
1219.36 142
1219.44 141
1219.52 141
1219.60 141
1219.68 141
1219.76 140
1219.84 139
1219.92 137
1220.00 135
1220.08 133
1220.16 132
1220.24 131
1220.32 131
1220.40 131
1220.48 131
1220.56 130
1220.64 129
1220.72 126
1220.80 124
1220.88 121
1220.96 118
1221.04 116
1221.12 115
1221.20 115
1221.28 115
1221.36 117
1221.44 118
1221.52 119
1221.60 119
1221.68 118
1221.76 117
1221.84 115
1221.92 115
1222.00 115
1222.08 116
1222.16 118
1222.24 120
1222.32 121
1222.40 121
1222.48 120
1222.56 117
1222.64 113
1222.72 109
1222.80 106
1222.88 103
1222.96 101
1223.04 99
1223.12 99
1223.20 100
1223.28 101
1223.36 102
1223.45 103
1223.53 104
1223.61 105
1223.69 106
1223.77 106
1223.85 106
1223.93 107
1224.01 108
1224.09 110
1224.17 112
1224.25 114
1224.33 116
1224.41 116
1224.49 115
1224.57 113
1224.65 110
1224.73 107
1224.81 104
1224.89 101
1224.97 100
1225.05 101
1225.13 102
1225.21 104
1225.29 106
1225.37 108
1225.45 108
1225.53 107
1225.61 105
1225.69 103
1225.77 101
1225.85 100
1225.93 100
1226.01 100
1226.09 101
1226.17 102
1226.25 103
1226.33 103
1226.41 102
1226.49 100
1226.57 98
1226.65 94
1226.73 91
1226.81 88
1226.90 86
1226.98 85
1227.06 86
1227.14 88
1227.22 91
1227.30 94
1227.38 96
1227.46 98
1227.54 99
1227.62 99
1227.70 99
1227.78 99
1227.86 101
1227.94 102
1228.02 104
1228.10 106
1228.18 107
1228.26 108
1228.34 109
1228.42 111
1228.50 114
1228.58 118
1228.66 124
1228.74 130
1228.82 137
1228.90 144
1228.98 151
1229.06 158
1229.14 164
1229.22 170
1229.31 176
1229.39 180
1229.47 185
1229.55 188
1229.63 191
1229.71 194
1229.79 197
1229.87 198
1229.95 199
1230.03 199
1230.11 198
1230.19 195
1230.27 191
1230.35 186
1230.43 181
1230.51 176
1230.59 172
1230.67 170
1230.75 168
1230.83 168
1230.91 170
1230.99 172
1231.07 175
1231.15 179
1231.23 182
1231.32 185
1231.40 187
1231.48 188
1231.56 187
1231.64 186
1231.72 185
1231.80 182
1231.88 180
1231.96 176
1232.04 172
1232.12 166
1232.20 160
1232.28 152
1232.36 144
1232.44 137
1232.52 129
1232.60 123
1232.68 118
1232.76 114
1232.84 111
1232.92 110
1233.01 109
1233.09 109
1233.17 110
1233.25 112
1233.33 113
1233.41 114
1233.49 115
1233.57 114
1233.65 113
1233.73 112
1233.81 111
1233.89 110
1233.97 111
1234.05 112
1234.13 115
1234.21 119
1234.29 124
1234.37 130
1234.45 134
1234.53 138
1234.62 141
1234.70 143
1234.78 143
1234.86 143
1234.94 141
1235.02 140
1235.10 139
1235.18 138
1235.26 137
1235.34 138
1235.42 141
1235.50 144
1235.58 148
1235.66 154
1235.74 159
1235.82 164
1235.90 169
1235.99 172
1236.07 174
1236.15 176
1236.23 178
1236.31 180
1236.39 184
1236.47 188
1236.55 192
1236.63 196
1236.71 200
1236.79 201
1236.87 201
1236.95 200
1237.03 198
1237.11 195
1237.19 191
1237.27 187
1237.36 182
1237.44 178
1237.52 174
1237.60 171
1237.68 168
1237.76 166
1237.84 165
1237.92 165
1238.00 166
1238.08 167
1238.16 168
1238.24 170
1238.32 171
1238.40 171
1238.48 169
1238.57 167
1238.65 163
1238.73 159
1238.81 155
1238.89 152
1238.97 150
1239.05 149
1239.13 150
1239.21 153
1239.29 156
1239.37 160
1239.45 163
1239.53 165
1239.61 166
1239.69 165
1239.78 163
1239.86 159
1239.94 155
1240.02 151
1240.10 148
1240.18 146
1240.26 144
1240.34 143
1240.42 142
1240.50 140
1240.58 136
1240.66 131
1240.74 124
1240.83 118
1240.91 112
1240.99 107
1241.07 105
1241.15 106
1241.23 108
1241.31 110
1241.39 113
1241.47 115
1241.55 116
1241.63 116
1241.71 116
1241.79 116
1241.88 116
1241.96 116
1242.04 115
1242.12 114
1242.20 112
1242.28 111
1242.36 109
1242.44 108
1242.52 107
1242.60 108
1242.68 109
1242.76 111
1242.84 112
1242.93 112
1243.01 113
1243.09 113
1243.17 113
1243.25 114
1243.33 116
1243.41 118
1243.49 121
1243.57 123
1243.65 125
1243.73 126
1243.81 126
1243.90 126
1243.98 124
1244.06 122
1244.14 119
1244.22 115
1244.30 111
1244.38 108
1244.46 106
1244.54 105
1244.62 107
1244.70 110
1244.78 113
1244.87 118
1244.95 122
1245.03 126
1245.11 130
1245.19 132
1245.27 133
1245.35 132
1245.43 130
1245.51 126
1245.59 122
1245.67 117
1245.76 112
1245.84 109
1245.92 107
1246.00 107
1246.08 109
1246.16 112
1246.24 115
1246.32 118
1246.40 121
1246.48 122
1246.56 122
1246.65 121
1246.73 119
1246.81 117
1246.89 115
1246.97 114
1247.05 114
1247.13 115
1247.21 117
1247.29 119
1247.37 122
1247.46 123
1247.54 125
1247.62 126
1247.70 127
1247.78 128
1247.86 129
1247.94 129
1248.02 129
1248.10 128
1248.18 127
1248.26 125
1248.35 122
1248.43 119
1248.51 117
1248.59 115
1248.67 114
1248.75 114
1248.83 114
1248.91 115
1248.99 115
1249.08 115
1249.16 115
1249.24 115
1249.32 114
1249.40 114
1249.48 114
1249.56 115
1249.64 115
1249.72 116
1249.80 116
1249.89 116
1249.97 114
1250.05 113
1250.13 111
1250.21 111
1250.29 111
1250.37 113
1250.45 117
1250.53 121
1250.61 126
1250.70 131
1250.78 135
1250.86 138
1250.94 140
1251.02 142
1251.10 143
1251.18 143
1251.26 142
1251.34 142
1251.43 140
1251.51 139
1251.59 139
1251.67 138
1251.75 138
1251.83 139
1251.91 139
1251.99 140
1252.07 140
1252.16 140
1252.24 141
1252.32 143
1252.40 145
1252.48 149
1252.56 153
1252.64 158
1252.72 163
1252.80 168
1252.89 172
1252.97 175
1253.05 178
1253.13 179
1253.21 179
1253.29 178
1253.37 176
1253.45 173
1253.53 169
1253.62 165
1253.70 161
1253.78 158
1253.86 156
1253.94 155
1254.02 156
1254.10 158
1254.18 160
1254.27 163
1254.35 166
1254.43 168
1254.51 169
1254.59 169
1254.67 167
1254.75 166
1254.83 164
1254.91 163
1255.00 164
1255.08 165
1255.16 168
1255.24 171
1255.32 173
1255.40 174
1255.48 173
1255.56 170
1255.65 165
1255.73 160
1255.81 154
1255.89 150
1255.97 148
1256.05 147
1256.13 147
1256.21 148
1256.30 150
1256.38 151
1256.46 152
1256.54 152
1256.62 151
1256.70 149
1256.78 148
1256.86 147
1256.95 145
1257.03 145
1257.11 144
1257.19 143
1257.27 143
1257.35 142
1257.43 142
1257.51 143
1257.60 144
1257.68 145
1257.76 147
1257.84 149
1257.92 151
1258.00 152
1258.08 153
1258.17 155
1258.25 156
1258.33 159
1258.41 161
1258.49 165
1258.57 168
1258.65 171
1258.73 174
1258.82 177
1258.90 178
1258.98 179
1259.06 179
1259.14 178
1259.22 176
1259.30 173
1259.39 169
1259.47 164
1259.55 160
1259.63 156
1259.71 152
1259.79 148
1259.87 145
1259.95 142
1260.04 140
1260.12 137
1260.20 136
1260.28 135
1260.36 135
1260.44 136
1260.52 138
1260.61 139
1260.69 140
1260.77 140
1260.85 139
1260.93 137
1261.01 133
1261.09 130
1261.18 126
1261.26 123
1261.34 121
1261.42 120
1261.50 118
1261.58 117
1261.66 115
1261.75 112
1261.83 109
1261.91 107
1261.99 104
1262.07 103
1262.15 102
1262.23 103
1262.32 104
1262.40 106
1262.48 107
1262.56 109
1262.64 109
1262.72 109
1262.80 107
1262.89 105
1262.97 103
1263.05 102
1263.13 101
1263.21 101
1263.29 103
1263.37 107
1263.46 112
1263.54 118
1263.62 124
1263.70 128
1263.78 131
1263.86 131
1263.94 128
1264.03 123
1264.11 116
1264.19 110
1264.27 104
1264.35 99
1264.43 96
1264.52 94
1264.60 92
1264.68 92
1264.76 92
1264.84 93
1264.92 94
1265.00 96
1265.09 98
1265.17 101
1265.25 104
1265.33 106
1265.41 108
1265.49 110
1265.58 112
1265.66 114
1265.74 116
1265.82 118
1265.90 121
1265.98 125
1266.06 128
1266.15 132
1266.23 134
1266.31 136
1266.39 136
1266.47 135
1266.55 134
1266.64 133
1266.72 132
1266.80 133
1266.88 136
1266.96 139
1267.04 144
1267.13 147
1267.21 150
1267.29 152
1267.37 152
1267.45 151
1267.53 149
1267.61 148
1267.70 146
1267.78 144
1267.86 142
1267.94 141
1268.02 140
1268.10 139
1268.19 139
1268.27 139
1268.35 140
1268.43 140
1268.51 140
1268.59 140
1268.68 139
1268.76 139
1268.84 140
1268.92 141
1269.00 141
1269.08 142
1269.17 142
1269.25 142
1269.33 142
1269.41 142
1269.49 142
1269.57 143
1269.66 145
1269.74 147
1269.82 150
1269.90 153
1269.98 156
1270.06 159
1270.15 160
1270.23 161
1270.31 161
1270.39 159
1270.47 157
1270.55 154
1270.64 151
1270.72 149
1270.80 147
1270.88 145
1270.96 145
1271.04 144
1271.13 144
1271.21 144
1271.29 145
1271.37 146
1271.45 147
1271.54 148
1271.62 150
1271.70 152
1271.78 154
1271.86 156
1271.94 158
1272.03 160
1272.11 161
1272.19 161
1272.27 161
1272.35 159
1272.43 156
1272.52 151
1272.60 146
1272.68 142
1272.76 138
1272.84 137
1272.93 137
1273.01 140
1273.09 144
1273.17 149
1273.25 153
1273.33 156
1273.42 159
1273.50 160
1273.58 161
1273.66 161
1273.74 162
1273.83 164
1273.91 167
1273.99 171
1274.07 175
1274.15 179
1274.23 183
1274.32 187
1274.40 189
1274.48 190
1274.56 189
1274.64 187
1274.73 185
1274.81 182
1274.89 180
1274.97 178
1275.05 176
1275.13 175
1275.22 174
1275.30 172
1275.38 170
1275.46 168
1275.54 166
1275.63 164
1275.71 162
1275.79 161
1275.87 160
1275.95 159
1276.03 157
1276.12 155
1276.20 153
1276.28 150
1276.36 146
1276.44 143
1276.53 140
1276.61 139
1276.69 138
1276.77 138
1276.85 139
1276.94 141
1277.02 141
1277.10 141
1277.18 140
1277.26 138
1277.35 136
1277.43 134
1277.51 133
1277.59 134
1277.67 134
1277.76 136
1277.84 136
1277.92 137
1278.00 137
1278.08 136
1278.16 136
1278.25 136
1278.33 136
1278.41 137
1278.49 139
1278.57 141
1278.66 143
1278.74 145
1278.82 147
1278.90 147
1278.98 146
1279.07 143
1279.15 139
1279.23 135
1279.31 131
1279.39 127
1279.48 126
1279.56 126
1279.64 126
1279.72 128
1279.80 128
1279.89 128
1279.97 128
1280.05 127
1280.13 128
1280.21 130
1280.30 133
1280.38 138
1280.46 143
1280.54 147
1280.62 149
1280.71 148
1280.79 145
1280.87 141
1280.95 136
1281.03 132
1281.12 129
1281.20 128
1281.28 129
1281.36 132
1281.45 136
1281.53 141
1281.61 147
1281.69 152
1281.77 158
1281.86 162
1281.94 167
1282.02 171
1282.10 174
1282.18 176
1282.27 177
1282.35 176
1282.43 174
1282.51 170
1282.59 164
1282.68 158
1282.76 151
1282.84 145
1282.92 140
1283.00 138
1283.09 137
1283.17 139
1283.25 143
1283.33 147
1283.42 153
1283.50 158
1283.58 163
1283.66 168
1283.74 172
1283.83 176
1283.91 180
1283.99 182
1284.07 184
1284.15 186
1284.24 186
1284.32 185
1284.40 184
1284.48 182
1284.57 181
1284.65 180
1284.73 179
1284.81 178
1284.89 177
1284.98 176
1285.06 175
1285.14 175
1285.22 176
1285.30 179
1285.39 182
1285.47 185
1285.55 187
1285.63 188
1285.72 187
1285.80 185
1285.88 182
1285.96 180
1286.04 179
1286.13 179
1286.21 181
1286.29 183
1286.37 185
1286.46 186
1286.54 185
1286.62 181
1286.70 176
1286.78 171
1286.87 165
1286.95 161
1287.03 159
1287.11 160
1287.20 162
1287.28 166
1287.36 171
1287.44 175
1287.52 179
1287.61 182
1287.69 185
1287.77 186
1287.85 186
1287.94 186
1288.02 185
1288.10 183
1288.18 180
1288.27 176
1288.35 172
1288.43 168
1288.51 164
1288.59 160
1288.68 157
1288.76 153
1288.84 149
1288.92 145
1289.01 140
1289.09 135
1289.17 130
1289.25 125
1289.33 121
1289.42 118
1289.50 117
1289.58 117
1289.66 118
1289.75 120
1289.83 121
1289.91 123
1289.99 124
1290.08 124
1290.16 124
1290.24 123
1290.32 122
1290.41 121
1290.49 120
1290.57 118
1290.65 117
1290.73 116
1290.82 117
1290.90 118
1290.98 121
1291.06 125
1291.15 129
1291.23 133
1291.31 137
1291.39 139
1291.48 140
1291.56 139
1291.64 138
1291.72 137
1291.81 136
1291.89 135
1291.97 135
1292.05 136
1292.13 138
1292.22 140
1292.30 144
1292.38 147
1292.46 150
1292.55 153
1292.63 153
1292.71 153
1292.79 151
1292.88 148
1292.96 145
1293.04 143
1293.12 142
1293.21 142
1293.29 143
1293.37 146
1293.45 149
1293.54 153
1293.62 157
1293.70 161
1293.78 164
1293.87 167
1293.95 170
1294.03 171
1294.11 173
1294.20 173
1294.28 173
1294.36 173
1294.44 171
1294.53 169
1294.61 166
1294.69 162
1294.77 159
1294.86 155
1294.94 151
1295.02 148
1295.10 145
1295.19 143
1295.27 142
1295.35 142
1295.43 142
1295.52 143
1295.60 144
1295.68 146
1295.76 148
1295.85 149
1295.93 148
1296.01 147
1296.09 144
1296.18 140
1296.26 136
1296.34 132
1296.42 128
1296.51 126
1296.59 124
1296.67 123
1296.75 123
1296.84 124
1296.92 127
1297.00 131
1297.08 136
1297.17 142
1297.25 149
1297.33 155
1297.41 161
1297.50 165
1297.58 169
1297.66 173
1297.74 176
1297.83 180
1297.91 183
1297.99 185
1298.07 187
1298.16 187
1298.24 187
1298.32 187
1298.40 187
1298.49 186
1298.57 185
1298.65 184
1298.74 182
1298.82 180
1298.90 178
1298.98 178
1299.07 179
1299.15 182
1299.23 187
1299.31 193
1299.40 199
1299.48 203
1299.56 204
1299.64 202
1299.73 198
1299.81 194
1299.89 190
1299.97 187
1300.06 187
1300.14 188
1300.22 191
1300.31 193
1300.39 195
1300.47 195
1300.55 194
1300.64 192
1300.72 189
1300.80 186
1300.88 184
1300.97 184
1301.05 185
1301.13 188
1301.21 191
1301.30 193
1301.38 194
1301.46 193
1301.55 190
1301.63 185
1301.71 179
1301.79 173
1301.88 167
1301.96 162
1302.04 159
1302.12 157
1302.21 157
1302.29 158
1302.37 160
1302.46 163
1302.54 166
1302.62 170
1302.70 174
1302.79 177
1302.87 180
1302.95 183
1303.03 186
1303.12 188
1303.20 189
1303.28 191
1303.37 191
1303.45 191
1303.53 189
1303.61 186
1303.70 182
1303.78 177
1303.86 171
1303.95 165
1304.03 158
1304.11 151
1304.19 146
1304.28 142
1304.36 141
1304.44 141
1304.52 142
1304.61 145
1304.69 149
1304.77 152
1304.86 155
1304.94 157
1305.02 158
1305.10 158
1305.19 157
1305.27 157
1305.35 158
1305.44 160
1305.52 164
1305.60 168
1305.68 173
1305.77 176
1305.85 178
1305.93 178
1306.02 177
1306.10 173
1306.18 169
1306.26 164
1306.35 160
1306.43 157
1306.51 156
1306.60 156
1306.68 157
1306.76 159
1306.84 161
1306.93 164
1307.01 166
1307.09 169
1307.18 172
1307.26 174
1307.34 176
1307.42 178
1307.51 179
1307.59 179
1307.67 178
1307.76 176
1307.84 173
1307.92 170
1308.00 167
1308.09 163
1308.17 159
1308.25 154
1308.34 148
1308.42 141
1308.50 134
1308.58 128
1308.67 123
1308.75 120
1308.83 121
1308.92 123
1309.00 128
1309.08 134
1309.17 140
1309.25 144
1309.33 147
1309.41 149
1309.50 149
1309.58 148
1309.66 148
1309.75 149
1309.83 150
1309.91 153
1309.99 155
1310.08 158
1310.16 160
1310.24 162
1310.33 162
1310.41 162
1310.49 162
1310.58 163
1310.66 164
1310.74 166
1310.82 169
1310.91 171
1310.99 173
1311.07 174
1311.16 174
1311.24 174
1311.32 174
1311.41 174
1311.49 175
1311.57 178
1311.65 180
1311.74 183
1311.82 186
1311.90 187
1311.99 188
1312.07 189
1312.15 190
1312.24 192
1312.32 196
1312.40 202
1312.48 209
1312.57 217
1312.65 225
1312.73 233
1312.82 239
1312.90 245
1312.98 249
1313.07 251
1313.15 251
1313.23 250
1313.32 247
1313.40 243
1313.48 239
1313.56 235
1313.65 230
1313.73 226
1313.81 223
1313.90 220
1313.98 217
1314.06 215
1314.15 213
1314.23 213
1314.31 213
1314.40 215
1314.48 216
1314.56 218
1314.65 220
1314.73 222
1314.81 224
1314.89 225
1314.98 227
1315.06 228
1315.14 228
1315.23 229
1315.31 229
1315.39 228
1315.48 227
1315.56 225
1315.64 223
1315.73 220
1315.81 217
1315.89 214
1315.98 212
1316.06 211
1316.14 212
1316.22 214
1316.31 218
1316.39 223
1316.47 228
1316.56 234
1316.64 238
1316.72 242
1316.81 244
1316.89 246
1316.97 245
1317.06 243
1317.14 240
1317.22 235
1317.31 230
1317.39 225
1317.47 220
1317.56 215
1317.64 212
1317.72 209
1317.81 208
1317.89 207
1317.97 207
1318.05 207
1318.14 206
1318.22 206
1318.30 205
1318.39 203
1318.47 201
1318.55 200
1318.64 198
1318.72 196
1318.80 194
1318.89 191
1318.97 187
1319.05 182
1319.14 176
1319.22 171
1319.30 166
1319.39 162
1319.47 159
1319.55 158
1319.64 158
1319.72 160
1319.80 163
1319.89 167
1319.97 173
1320.05 179
1320.14 186
1320.22 193
1320.30 200
1320.39 205
1320.47 209
1320.55 211
1320.64 212
1320.72 212
1320.80 211
1320.89 210
1320.97 208
1321.05 207
1321.14 205
1321.22 202
1321.30 200
1321.39 198
1321.47 196
1321.55 194
1321.64 193
1321.72 193
1321.80 194
1321.89 196
1321.97 198
1322.05 200
1322.14 202
1322.22 202
1322.30 202
1322.39 201
1322.47 199
1322.55 198
1322.64 198
1322.72 200
1322.80 203
1322.89 208
1322.97 214
1323.05 218
1323.14 221
1323.22 221
1323.30 218
1323.39 212
1323.47 205
1323.55 198
1323.64 192
1323.72 187
1323.80 184
1323.89 184
1323.97 185
1324.05 187
1324.14 190
1324.22 192
1324.30 195
1324.39 196
1324.47 198
1324.55 198
1324.64 198
1324.72 197
1324.80 196
1324.89 195
1324.97 193
1325.06 192
1325.14 191
1325.22 191
1325.31 191
1325.39 192
1325.47 192
1325.56 192
1325.64 191
1325.72 191
1325.81 190
1325.89 191
1325.97 193
1326.06 196
1326.14 200
1326.22 205
1326.31 209
1326.39 212
1326.47 213
1326.56 214
1326.64 213
1326.72 211
1326.81 209
1326.89 208
1326.97 208
1327.06 207
1327.14 207
1327.23 207
1327.31 207
1327.39 206
1327.48 206
1327.56 206
1327.64 208
1327.73 210
1327.81 214
1327.89 217
1327.98 220
1328.06 222
1328.14 223
1328.23 223
1328.31 223
1328.39 223
1328.48 224
1328.56 226
1328.65 229
1328.73 233
1328.81 236
1328.90 238
1328.98 238
1329.06 237
1329.15 235
1329.23 231
1329.31 228
1329.40 225
1329.48 223
1329.56 221
1329.65 220
1329.73 219
1329.82 218
1329.90 216
1329.98 213
1330.07 211
1330.15 208
1330.23 207
1330.32 207
1330.40 207
1330.48 207
1330.57 207
1330.65 206
1330.74 206
1330.82 206
1330.90 206
1330.99 207
1331.07 209
1331.15 211
1331.24 213
1331.32 215
1331.40 218
1331.49 220
1331.57 223
1331.66 225
1331.74 227
1331.82 228
1331.91 228
1331.99 227
1332.07 226
1332.16 225
1332.24 224
1332.32 223
1332.41 223
1332.49 222
1332.58 221
1332.66 220
1332.74 220
1332.83 220
1332.91 222
1332.99 225
1333.08 228
1333.16 232
1333.25 236
1333.33 239
1333.41 240
1333.50 239
1333.58 237
1333.66 234
1333.75 231
1333.83 227
1333.91 224
1334.00 221
1334.08 218
1334.17 215
1334.25 212
1334.33 210
1334.42 208
1334.50 208
1334.58 208
1334.67 210
1334.75 213
1334.84 216
1334.92 217
1335.00 218
1335.09 216
1335.17 214
1335.25 210
1335.34 206
1335.42 203
1335.51 202
1335.59 202
1335.67 204
1335.76 207
1335.84 211
1335.92 215
1336.01 219
1336.09 221
1336.18 223
1336.26 223
1336.34 222
1336.43 220
1336.51 218
1336.60 217
1336.68 217
1336.76 217
1336.85 218
1336.93 219
1337.01 219
1337.10 219
1337.18 216
1337.27 213
1337.35 208
1337.43 202
1337.52 197
1337.60 191
1337.69 186
1337.77 183
1337.85 182
1337.94 183
1338.02 186
1338.10 192
1338.19 199
1338.27 207
1338.36 214
1338.44 221
1338.52 226
1338.61 228
1338.69 229
1338.78 228
1338.86 226
1338.94 224
1339.03 222
1339.11 221
1339.19 220
1339.28 220
1339.36 219
1339.45 218
1339.53 217
1339.61 215
1339.70 214
1339.78 211
1339.87 209
1339.95 206
1340.03 203
1340.12 199
1340.20 194
1340.29 189
1340.37 184
1340.45 179
1340.54 174
1340.62 171
1340.70 170
1340.79 170
1340.87 172
1340.96 175
1341.04 180
1341.12 186
1341.21 192
1341.29 198
1341.38 203
1341.46 208
1341.54 212
1341.63 215
1341.71 218
1341.80 220
1341.88 222
1341.96 223
1342.05 223
1342.13 223
1342.22 222
1342.30 221
1342.38 219
1342.47 217
1342.55 215
1342.64 213
1342.72 213
1342.80 214
1342.89 216
1342.97 220
1343.06 223
1343.14 227
1343.22 231
1343.31 234
1343.39 237
1343.48 239
1343.56 242
1343.64 246
1343.73 251
1343.81 256
1343.90 261
1343.98 265
1344.06 268
1344.15 270
1344.23 271
1344.32 270
1344.40 269
1344.48 266
1344.57 262
1344.65 257
1344.74 251
1344.82 244
1344.91 236
1344.99 229
1345.07 223
1345.16 219
1345.24 216
1345.33 215
1345.41 216
1345.49 218
1345.58 222
1345.66 226
1345.75 231
1345.83 235
1345.91 239
1346.00 241
1346.08 244
1346.17 245
1346.25 246
1346.33 246
1346.42 246
1346.50 246
1346.59 246
1346.67 246
1346.76 245
1346.84 245
1346.92 245
1347.01 246
1347.09 248
1347.18 251
1347.26 255
1347.34 258
1347.43 260
1347.51 261
1347.60 260
1347.68 257
1347.76 253
1347.85 247
1347.93 242
1348.02 236
1348.10 232
1348.19 228
1348.27 226
1348.35 224
1348.44 223
1348.52 223
1348.61 222
1348.69 221
1348.77 219
1348.86 217
1348.94 215
1349.03 213
1349.11 213
1349.20 213
1349.28 215
1349.36 218
1349.45 221
1349.53 224
1349.62 225
1349.70 225
1349.79 226
1349.87 226
1349.95 228
1350.04 230
1350.12 233
1350.21 236
1350.29 238
1350.37 239
1350.46 237
1350.54 235
1350.63 232
1350.71 229
1350.80 226
1350.88 225
1350.96 224
1351.05 224
1351.13 224
1351.22 223
1351.30 223
1351.39 221
1351.47 220
1351.55 218
1351.64 218
1351.72 218
1351.81 220
1351.89 222
1351.98 226
1352.06 229
1352.14 232
1352.23 235
1352.31 237
1352.40 241
1352.48 245
1352.57 252
1352.65 260
1352.73 269
1352.82 277
1352.90 284
1352.99 286
1353.07 286
1353.16 282
1353.24 276
1353.32 269
1353.41 263
1353.49 258
1353.58 254
1353.66 251
1353.75 249
1353.83 246
1353.92 243
1354.00 240
1354.08 237
1354.17 236
1354.25 236
1354.34 237
1354.42 240
1354.51 243
1354.59 246
1354.67 250
1354.76 252
1354.84 254
1354.93 256
1355.01 257
1355.10 259
1355.18 262
1355.27 266
1355.35 272
1355.43 278
1355.52 284
1355.60 290
1355.69 295
1355.77 299
1355.86 301
1355.94 302
1356.02 302
1356.11 300
1356.19 298
1356.28 296
1356.36 295
1356.45 294
1356.53 294
1356.62 294
1356.70 294
1356.78 294
1356.87 295
1356.95 298
1357.04 301
1357.12 307
1357.21 314
1357.29 321
1357.38 329
1357.46 335
1357.54 341
1357.63 343
1357.71 344
1357.80 343
1357.88 340
1357.97 337
1358.05 334
1358.14 332
1358.22 331
1358.30 331
1358.39 332
1358.47 333
1358.56 334
1358.64 333
1358.73 331
1358.81 327
1358.90 323
1358.98 317
1359.07 312
1359.15 308
1359.23 306
1359.32 307
1359.40 309
1359.49 313
1359.57 316
1359.66 319
1359.74 320
1359.83 320
1359.91 317
1360.00 313
1360.08 307
1360.16 301
1360.25 296
1360.33 291
1360.42 288
1360.50 286
1360.59 286
1360.67 288
1360.76 291
1360.84 295
1360.93 299
1361.01 302
1361.09 304
1361.18 305
1361.26 305
1361.35 306
1361.43 306
1361.52 306
1361.60 306
1361.69 305
1361.77 303
1361.86 299
1361.94 296
1362.02 292
1362.11 290
1362.19 289
1362.28 291
1362.36 295
1362.45 299
1362.53 304
1362.62 307
1362.70 309
1362.79 307
1362.87 303
1362.96 297
1363.04 290
1363.12 282
1363.21 276
1363.29 270
1363.38 267
1363.46 265
1363.55 263
1363.63 263
1363.72 262
1363.80 260
1363.89 257
1363.97 254
1364.06 250
1364.14 246
1364.23 242
1364.31 238
1364.39 236
1364.48 235
1364.56 237
1364.65 239
1364.73 244
1364.82 250
1364.90 256
1364.99 263
1365.07 269
1365.16 274
1365.24 277
1365.33 278
1365.41 277
1365.50 275
1365.58 273
1365.67 270
1365.75 268
1365.83 268
1365.92 269
1366.00 271
1366.09 274
1366.17 278
1366.26 281
1366.34 284
1366.43 286
1366.51 286
1366.60 284
1366.68 280
1366.77 274
1366.85 268
1366.94 262
1367.02 258
1367.11 255
1367.19 255
1367.28 256
1367.36 257
1367.44 258
1367.53 257
1367.61 255
1367.70 251
1367.78 247
1367.87 242
1367.95 239
1368.04 236
1368.12 236
1368.21 237
1368.29 238
1368.38 239
1368.46 240
1368.55 239
1368.63 239
1368.72 239
1368.80 241
1368.89 245
1368.97 250
1369.06 255
1369.14 260
1369.23 264
1369.31 265
1369.40 264
1369.48 261
1369.56 257
1369.65 253
1369.73 249
1369.82 247
1369.90 245
1369.99 244
1370.07 245
1370.16 246
1370.24 248
1370.33 250
1370.41 252
1370.50 253
1370.58 252
1370.67 250
1370.75 247
1370.84 242
1370.92 237
1371.01 232
1371.09 228
1371.18 225
1371.26 224
1371.35 223
1371.43 225
1371.52 227
1371.60 231
1371.69 236
1371.77 242
1371.86 248
1371.94 253
1372.03 257
1372.11 259
1372.20 260
1372.28 259
1372.37 258
1372.45 257
1372.54 257
1372.62 256
1372.71 256
1372.79 255
1372.88 254
1372.96 252
1373.05 250
1373.13 248
1373.21 248
1373.30 250
1373.38 253
1373.47 259
1373.55 265
1373.64 271
1373.72 276
1373.81 278
1373.89 278
1373.98 274
1374.06 269
1374.15 263
1374.23 257
1374.32 251
1374.40 248
1374.49 247
1374.57 249
1374.66 253
1374.74 260
1374.83 269
1374.91 279
1375.00 290
1375.08 300
1375.17 311
1375.25 320
1375.34 327
1375.42 332
1375.51 335
1375.59 335
1375.68 334
1375.76 332
1375.85 329
1375.93 326
1376.02 324
1376.10 323
1376.19 324
1376.27 328
1376.36 333
1376.44 339
1376.53 347
1376.61 353
1376.70 358
1376.79 360
1376.87 359
1376.96 355
1377.04 349
1377.13 341
1377.21 331
1377.30 322
1377.38 311
1377.47 301
1377.55 292
1377.64 283
1377.72 276
1377.81 270
1377.89 267
1377.98 266
1378.06 265
1378.15 265
1378.23 266
1378.32 266
1378.40 266
1378.49 266
1378.57 266
1378.66 266
1378.74 266
1378.83 267
1378.91 267
1379.00 268
1379.08 269
1379.17 270
1379.25 272
1379.34 273
1379.42 274
1379.51 275
1379.59 276
1379.68 277
1379.76 280
1379.85 285
1379.93 292
1380.02 302
1380.10 315
1380.19 328
1380.27 340
1380.36 349
1380.45 355
1380.53 356
1380.62 352
1380.70 346
1380.79 337
1380.87 328
1380.96 321
1381.04 316
1381.13 313
1381.21 313
1381.30 315
1381.38 318
1381.47 320
1381.55 322
1381.64 324
1381.72 326
1381.81 328
1381.89 330
1381.98 334
1382.06 337
1382.15 338
1382.23 337
1382.32 333
1382.40 325
1382.49 315
1382.58 304
1382.66 296
1382.75 291
1382.83 291
1382.92 297
1383.00 306
1383.09 316
1383.17 326
1383.26 332
1383.34 334
1383.43 331
1383.51 325
1383.60 316
1383.68 307
1383.77 299
1383.85 292
1383.94 288
1384.02 286
1384.11 285
1384.20 286
1384.28 288
1384.37 290
1384.45 292
1384.54 293
1384.62 294
1384.71 293
1384.79 292
1384.88 289
1384.96 283
1385.05 277
1385.13 269
1385.22 263
1385.30 258
1385.39 255
1385.47 255
1385.56 257
1385.65 261
1385.73 265
1385.82 269
1385.90 272
1385.99 274
1386.07 275
1386.16 277
1386.24 279
1386.33 281
1386.41 285
1386.50 289
1386.58 293
1386.67 297
1386.75 301
1386.84 304
1386.93 306
1387.01 306
1387.10 304
1387.18 300
1387.27 295
1387.35 288
1387.44 280
1387.52 272
1387.61 265
1387.69 259
1387.78 255
1387.86 253
1387.95 252
1388.04 252
1388.12 251
1388.21 249
1388.29 246
1388.38 243
1388.46 239
1388.55 236
1388.63 235
1388.72 236
1388.80 241
1388.89 247
1388.98 255
1389.06 264
1389.15 272
1389.23 280
1389.32 287
1389.40 293
1389.49 299
1389.57 307
1389.66 315
1389.74 325
1389.83 335
1389.92 345
1390.00 354
1390.09 360
1390.17 364
1390.26 366
1390.34 367
1390.43 367
1390.51 366
1390.60 367
1390.68 368
1390.77 370
1390.86 371
1390.94 372
1391.03 370
1391.11 367
1391.20 362
1391.28 356
1391.37 348
1391.45 341
1391.54 334
1391.63 329
1391.71 323
1391.80 319
1391.88 313
1391.97 307
1392.05 300
1392.14 293
1392.22 286
1392.31 280
1392.39 277
1392.48 277
1392.57 279
1392.65 285
1392.74 292
1392.82 300
1392.91 308
1392.99 315
1393.08 321
1393.16 327
1393.25 332
1393.34 336
1393.42 340
1393.51 342
1393.59 343
1393.68 342
1393.76 340
1393.85 337
1393.93 334
1394.02 332
1394.11 331
1394.19 331
1394.28 332
1394.36 333
1394.45 333
1394.53 331
1394.62 328
1394.71 323
1394.79 316
1394.88 310
1394.96 304
1395.05 301
1395.13 299
1395.22 299
1395.30 301
1395.39 304
1395.48 307
1395.56 309
1395.65 311
1395.73 312
1395.82 311
1395.90 309
1395.99 306
1396.08 303
1396.16 301
1396.25 299
1396.33 300
1396.42 302
1396.50 305
1396.59 308
1396.67 311
1396.76 313
1396.85 314
1396.93 314
1397.02 314
1397.10 315
1397.19 317
1397.27 319
1397.36 321
1397.45 323
1397.53 325
1397.62 327
1397.70 329
1397.79 331
1397.87 334
1397.96 336
1398.05 339
1398.13 341
1398.22 342
1398.30 343
1398.39 343
1398.47 343
1398.56 345
1398.65 348
1398.73 355
1398.82 365
1398.90 376
1398.99 389
1399.07 401
1399.16 411
1399.25 419
1399.33 424
1399.42 428
1399.50 430
1399.59 432
1399.68 434
1399.76 437
1399.85 440
1399.93 442
1400.02 442
1400.10 442
1400.19 440
1400.28 437
1400.36 433
1400.45 428
1400.53 422
1400.62 415
1400.70 406
1400.79 396
1400.88 385
1400.96 375
1401.05 365
1401.13 358
1401.22 353
1401.31 351
1401.39 350
1401.48 351
1401.56 353
1401.65 354
1401.73 354
1401.82 353
1401.91 353
1401.99 354
1402.08 356
1402.16 359
1402.25 363
1402.33 367
1402.42 369
1402.51 368
1402.59 365
1402.68 360
1402.76 354
1402.85 346
1402.94 338
1403.02 331
1403.11 325
1403.19 320
1403.28 316
1403.37 315
1403.45 315
1403.54 318
1403.62 322
1403.71 327
1403.79 332
1403.88 336
1403.97 339
1404.05 340
1404.14 339
1404.22 337
1404.31 334
1404.40 331
1404.48 329
1404.57 327
1404.65 326
1404.74 324
1404.83 322
1404.91 319
1405.00 315
1405.08 310
1405.17 306
1405.26 304
1405.34 305
1405.43 309
1405.51 315
1405.60 323
1405.68 332
1405.77 341
1405.86 348
1405.94 353
1406.03 356
1406.11 357
1406.20 356
1406.29 355
1406.37 354
1406.46 353
1406.54 352
1406.63 353
1406.72 354
1406.80 356
1406.89 358
1406.97 360
1407.06 360
1407.15 357
1407.23 353
1407.32 347
1407.40 342
1407.49 341
1407.58 343
1407.66 350
1407.75 362
1407.83 375
1407.92 388
1408.01 398
1408.09 403
1408.18 403
1408.26 397
1408.35 388
1408.44 377
1408.52 366
1408.61 357
1408.69 351
1408.78 347
1408.87 345
1408.95 345
1409.04 346
1409.12 346
1409.21 345
1409.30 344
1409.38 341
1409.47 337
1409.56 332
1409.64 327
1409.73 322
1409.81 317
1409.90 313
1409.99 311
1410.07 308
1410.16 306
1410.24 304
1410.33 302
1410.42 299
1410.50 296
1410.59 293
1410.67 290
1410.76 287
1410.85 286
1410.93 285
1411.02 286
1411.10 287
1411.19 290
1411.28 294
1411.36 300
1411.45 307
1411.54 316
1411.62 324
1411.71 333
1411.79 339
1411.88 342
1411.97 342
1412.05 341
1412.14 339
1412.22 337
1412.31 336
1412.40 336
1412.48 339
1412.57 341
1412.66 344
1412.74 345
1412.83 346
1412.91 345
1413.00 344
1413.09 343
1413.17 342
1413.26 342
1413.34 342
1413.43 344
1413.52 346
1413.60 349
1413.69 351
1413.78 354
1413.86 356
1413.95 356
1414.03 354
1414.12 351
1414.21 346
1414.29 340
1414.38 336
1414.47 333
1414.55 332
1414.64 333
1414.72 337
1414.81 342
1414.90 350
1414.98 358
1415.07 367
1415.15 376
1415.24 384
1415.33 390
1415.41 395
1415.50 397
1415.59 398
1415.67 397
1415.76 395
1415.84 394
1415.93 393
1416.02 394
1416.10 397
1416.19 401
1416.28 407
1416.36 414
1416.45 421
1416.54 428
1416.62 433
1416.71 437
1416.79 440
1416.88 442
1416.97 442
1417.05 441
1417.14 438
1417.23 434
1417.31 428
1417.40 422
1417.48 416
1417.57 412
1417.66 412
1417.74 414
1417.83 420
1417.92 427
1418.00 433
1418.09 438
1418.17 439
1418.26 437
1418.35 432
1418.43 424
1418.52 414
1418.61 403
1418.69 393
1418.78 383
1418.87 373
1418.95 364
1419.04 357
1419.12 350
1419.21 345
1419.30 342
1419.38 342
1419.47 343
1419.56 347
1419.64 353
1419.73 359
1419.82 366
1419.90 373
1419.99 380
1420.07 386
1420.16 392
1420.25 399
1420.33 406
1420.42 415
1420.51 425
1420.59 436
1420.68 446
1420.77 455
1420.85 462
1420.94 467
1421.03 470
1421.11 472
1421.20 472
1421.28 473
1421.37 474
1421.46 476
1421.54 481
1421.63 487
1421.72 493
1421.80 500
1421.89 506
1421.98 510
1422.06 512
1422.15 511
1422.24 507
1422.32 503
1422.41 499
1422.49 496
1422.58 495
1422.67 495
1422.75 495
1422.84 494
1422.93 490
1423.01 483
1423.10 474
1423.19 463
1423.27 453
1423.36 446
1423.45 442
1423.53 441
1423.62 442
1423.71 444
1423.79 446
1423.88 446
1423.96 444
1424.05 439
1424.14 433
1424.22 426
1424.31 418
1424.40 411
1424.48 405
1424.57 400
1424.66 397
1424.74 393
1424.83 390
1424.92 387
1425.00 382
1425.09 377
1425.18 371
1425.26 365
1425.35 360
1425.44 356
1425.52 353
1425.61 352
1425.70 352
1425.78 355
1425.87 359
1425.95 365
1426.04 372
1426.13 380
1426.21 388
1426.30 394
1426.39 398
1426.47 399
1426.56 397
1426.65 392
1426.73 384
1426.82 375
1426.91 365
1426.99 356
1427.08 347
1427.17 340
1427.25 334
1427.34 330
1427.43 326
1427.51 324
1427.60 323
1427.69 323
1427.77 324
1427.86 327
1427.95 331
1428.03 336
1428.12 340
1428.21 343
1428.29 344
1428.38 342
1428.47 337
1428.55 330
1428.64 322
1428.73 313
1428.81 304
1428.90 296
1428.99 289
1429.07 284
1429.16 282
1429.25 282
1429.33 286
1429.42 292
1429.51 300
1429.59 308
1429.68 315
1429.77 320
1429.85 322
1429.94 322
1430.03 320
1430.11 317
1430.20 314
1430.29 311
1430.37 310
1430.46 310
1430.55 312
1430.63 314
1430.72 318
1430.81 322
1430.89 327
1430.98 332
1431.07 337
1431.15 341
1431.24 345
1431.33 346
1431.41 346
1431.50 345
1431.59 343
1431.67 342
1431.76 342
1431.85 344
1431.93 347
1432.02 350
1432.11 352
1432.19 353
1432.28 351
1432.37 349
1432.45 345
1432.54 340
1432.63 335
1432.71 329
1432.80 321
1432.89 312
1432.98 302
1433.06 291
1433.15 282
1433.24 275
1433.32 272
1433.41 274
1433.50 280
1433.58 289
1433.67 299
1433.76 309
1433.84 316
1433.93 320
1434.02 320
1434.10 318
1434.19 313
1434.28 308
1434.36 304
1434.45 302
1434.54 303
1434.62 307
1434.71 314
1434.80 323
1434.89 333
1434.97 343
1435.06 352
1435.15 360
1435.23 365
1435.32 369
1435.41 372
1435.49 375
1435.58 379
1435.67 383
1435.75 386
1435.84 389
1435.93 392
1436.01 393
1436.10 394
1436.19 395
1436.27 396
1436.36 399
1436.45 403
1436.54 409
1436.62 417
1436.71 425
1436.80 433
1436.88 440
1436.97 445
1437.06 450
1437.14 454
1437.23 459
1437.32 466
1437.40 475
1437.49 487
1437.58 502
1437.67 517
1437.75 533
1437.84 547
1437.93 560
1438.01 570
1438.10 578
1438.19 584
1438.27 589
1438.36 592
1438.45 594
1438.53 593
1438.62 590
1438.71 586
1438.80 580
1438.88 573
1438.97 567
1439.06 562
1439.14 558
1439.23 554
1439.32 550
1439.40 546
1439.49 541
1439.58 536
1439.66 532
1439.75 529
1439.84 527
1439.93 526
1440.01 525
1440.10 524
1440.19 521
1440.27 516
1440.36 511
1440.45 504
1440.53 497
1440.62 490
1440.71 483
1440.80 476
1440.88 470
1440.97 463
1441.06 456
1441.14 449
1441.23 442
1441.32 436
1441.41 429
1441.49 424
1441.58 419
1441.67 414
1441.75 409
1441.84 402
1441.93 395
1442.01 388
1442.10 380
1442.19 371
1442.28 363
1442.36 356
1442.45 349
1442.54 345
1442.62 341
1442.71 340
1442.80 340
1442.88 341
1442.97 342
1443.06 343
1443.15 342
1443.23 339
1443.32 335
1443.41 329
1443.49 322
1443.58 318
1443.67 316
1443.76 320
1443.84 327
1443.93 339
1444.02 353
1444.10 367
1444.19 379
1444.28 388
1444.37 393
1444.45 394
1444.54 394
1444.63 393
1444.71 393
1444.80 394
1444.89 397
1444.98 400
1445.06 402
1445.15 402
1445.24 401
1445.32 397
1445.41 391
1445.50 385
1445.59 378
1445.67 371
1445.76 365
1445.85 360
1445.93 356
1446.02 353
1446.11 352
1446.20 352
1446.28 352
1446.37 352
1446.46 351
1446.54 349
1446.63 347
1446.72 343
1446.81 340
1446.89 337
1446.98 336
1447.07 336
1447.15 339
1447.24 343
1447.33 348
1447.42 354
1447.50 359
1447.59 362
1447.68 364
1447.77 363
1447.85 362
1447.94 360
1448.03 357
1448.11 356
1448.20 354
1448.29 353
1448.38 353
1448.46 353
1448.55 354
1448.64 355
1448.73 357
1448.81 360
1448.90 362
1448.99 363
1449.07 364
1449.16 362
1449.25 358
1449.34 353
1449.42 347
1449.51 341
1449.60 337
1449.68 335
1449.77 334
1449.86 335
1449.95 336
1450.03 337
1450.12 335
1450.21 332
1450.30 327
1450.38 321
1450.47 316
1450.56 312
1450.65 310
1450.73 311
1450.82 314
1450.91 318
1450.99 323
1451.08 328
1451.17 332
1451.26 334
1451.34 335
1451.43 334
1451.52 334
1451.61 336
1451.69 339
1451.78 344
1451.87 351
1451.96 359
1452.04 366
1452.13 370
1452.22 372
1452.30 372
1452.39 369
1452.48 364
1452.57 360
1452.65 356
1452.74 354
1452.83 353
1452.92 353
1453.00 354
1453.09 356
1453.18 357
1453.27 359
1453.35 360
1453.44 361
1453.53 362
1453.62 363
1453.70 363
1453.79 364
1453.88 364
1453.96 365
1454.05 365
1454.14 367
1454.23 369
1454.31 373
1454.40 377
1454.49 383
1454.58 389
1454.66 396
1454.75 401
1454.84 405
1454.93 408
1455.01 408
1455.10 408
1455.19 407
1455.28 406
1455.36 406
1455.45 409
1455.54 414
1455.63 421
1455.71 429
1455.80 438
1455.89 446
1455.98 451
1456.06 455
1456.15 455
1456.24 453
1456.33 448
1456.41 441
1456.50 434
1456.59 427
1456.68 420
1456.76 413
1456.85 407
1456.94 403
1457.03 399
1457.11 397
1457.20 396
1457.29 395
1457.38 394
1457.46 393
1457.55 390
1457.64 386
1457.73 380
1457.81 373
1457.90 365
1457.99 357
1458.08 351
1458.16 347
1458.25 346
1458.34 348
1458.43 352
1458.51 358
1458.60 365
1458.69 371
1458.78 377
1458.86 381
1458.95 383
1459.04 383
1459.13 381
1459.21 378
1459.30 375
1459.39 372
1459.48 370
1459.56 369
1459.65 370
1459.74 373
1459.83 377
1459.91 382
1460.00 389
1460.09 396
1460.18 403
1460.27 410
1460.35 416
1460.44 423
1460.53 428
1460.62 432
1460.70 436
1460.79 439
1460.88 442
1460.97 444
1461.05 445
1461.14 445
1461.23 444
1461.32 444
1461.40 444
1461.49 446
1461.58 449
1461.67 455
1461.75 464
1461.84 472
1461.93 480
1462.02 485
1462.11 486
1462.19 483
1462.28 476
1462.37 468
1462.46 461
1462.54 456
1462.63 454
1462.72 456
1462.81 460
1462.89 465
1462.98 469
1463.07 470
1463.16 468
1463.25 462
1463.33 452
1463.42 442
1463.51 432
1463.60 424
1463.68 419
1463.77 415
1463.86 414
1463.95 412
1464.03 411
1464.12 407
1464.21 403
1464.30 398
1464.39 393
1464.47 388
1464.56 385
1464.65 382
1464.74 382
1464.82 383
1464.91 387
1465.00 392
1465.09 399
1465.18 406
1465.26 413
1465.35 417
1465.44 418
1465.53 417
1465.61 413
1465.70 407
1465.79 400
1465.88 393
1465.96 387
1466.05 381
1466.14 377
1466.23 373
1466.32 370
1466.40 369
1466.49 369
1466.58 370
1466.67 372
1466.75 376
1466.84 381
1466.93 386
1467.02 389
1467.11 390
1467.19 388
1467.28 382
1467.37 372
1467.46 360
1467.55 347
1467.63 336
1467.72 329
1467.81 325
1467.90 325
1467.98 328
1468.07 332
1468.16 336
1468.25 337
1468.34 336
1468.42 332
1468.51 327
1468.60 321
1468.69 317
1468.77 315
1468.86 315
1468.95 316
1469.04 319
1469.13 321
1469.21 322
1469.30 321
1469.39 320
1469.48 317
1469.57 314
1469.65 314
1469.74 315
1469.83 319
1469.92 325
1470.01 333
1470.09 343
1470.18 353
1470.27 362
1470.36 369
1470.44 374
1470.53 377
1470.62 377
1470.71 376
1470.80 374
1470.88 371
1470.97 368
1471.06 365
1471.15 359
1471.24 352
1471.32 341
1471.41 328
1471.50 314
1471.59 298
1471.68 284
1471.76 273
1471.85 264
1471.94 258
1472.03 255
1472.12 253
1472.20 253
1472.29 254
1472.38 256
1472.47 260
1472.56 266
1472.64 275
1472.73 285
1472.82 296
1472.91 307
1473.00 318
1473.08 326
1473.17 333
1473.26 336
1473.35 337
1473.43 335
1473.52 332
1473.61 328
1473.70 323
1473.79 318
1473.87 314
1473.96 312
1474.05 312
1474.14 315
1474.23 320
1474.32 328
1474.40 337
1474.49 347
1474.58 355
1474.67 361
1474.76 365
1474.84 365
1474.93 364
1475.02 362
1475.11 361
1475.20 363
1475.28 368
1475.37 377
1475.46 388
1475.55 401
1475.64 414
1475.72 425
1475.81 435
1475.90 442
1475.99 446
1476.08 447
1476.16 445
1476.25 440
1476.34 433
1476.43 426
1476.52 419
1476.60 414
1476.69 412
1476.78 413
1476.87 417
1476.96 423
1477.04 431
1477.13 439
1477.22 446
1477.31 451
1477.40 452
1477.49 451
1477.57 447
1477.66 440
1477.75 430
1477.84 421
1477.93 412
1478.01 406
1478.10 404
1478.19 405
1478.28 411
1478.37 419
1478.45 429
1478.54 439
1478.63 448
1478.72 453
1478.81 455
1478.90 453
1478.98 447
1479.07 439
1479.16 429
1479.25 419
1479.34 410
1479.42 402
1479.51 396
1479.60 392
1479.69 388
1479.78 385
1479.87 381
1479.95 375
1480.04 368
1480.13 358
1480.22 347
1480.31 336
1480.39 326
1480.48 318
1480.57 314
1480.66 314
1480.75 317
1480.84 324
1480.92 334
1481.01 345
1481.10 356
1481.19 366
1481.28 376
1481.37 384
1481.45 390
1481.54 394
1481.63 397
1481.72 399
1481.81 400
1481.89 401
1481.98 403
1482.07 405
1482.16 409
1482.25 413
1482.34 417
1482.42 421
1482.51 423
1482.60 424
1482.69 423
1482.78 422
1482.87 419
1482.95 417
1483.04 414
1483.13 411
1483.22 407
1483.31 402
1483.40 397
1483.48 391
1483.57 385
1483.66 380
1483.75 374
1483.84 369
1483.92 364
1484.01 359
1484.10 355
1484.19 350
1484.28 347
1484.37 343
1484.45 340
1484.54 338
1484.63 337
1484.72 336
1484.81 335
1484.90 335
1484.98 336
1485.07 336
1485.16 337
1485.25 336
1485.34 335
1485.43 333
1485.51 329
1485.60 325
1485.69 320
1485.78 317
1485.87 316
1485.96 317
1486.05 320
1486.13 326
1486.22 333
1486.31 342
1486.40 351
1486.49 360
1486.58 368
1486.66 374
1486.75 378
1486.84 379
1486.93 378
1487.02 374
1487.11 368
1487.19 361
1487.28 353
1487.37 345
1487.46 337
1487.55 332
1487.64 327
1487.72 325
1487.81 323
1487.90 321
1487.99 320
1488.08 318
1488.17 316
1488.26 314
1488.34 314
1488.43 314
1488.52 315
1488.61 316
1488.70 318
1488.79 319
1488.87 318
1488.96 317
1489.05 314
1489.14 309
1489.23 304
1489.32 300
1489.41 296
1489.49 294
1489.58 294
1489.67 296
1489.76 299
1489.85 303
1489.94 308
1490.02 312
1490.11 315
1490.20 317
1490.29 318
1490.38 319
1490.47 319
1490.56 320
1490.64 322
1490.73 325
1490.82 330
1490.91 335
1491.00 340
1491.09 346
1491.17 352
1491.26 356
1491.35 360
1491.44 364
1491.53 366
1491.62 369
1491.71 370
1491.79 371
1491.88 371
1491.97 370
1492.06 369
1492.15 367
1492.24 365
1492.33 363
1492.41 362
1492.50 363
1492.59 366
1492.68 371
1492.77 378
1492.86 386
1492.95 393
1493.03 400
1493.12 404
1493.21 406
1493.30 406
1493.39 404
1493.48 402
1493.57 400
1493.65 398
1493.74 396
1493.83 393
1493.92 389
1494.01 383
1494.10 376
1494.19 368
1494.27 360
1494.36 353
1494.45 348
1494.54 343
1494.63 338
1494.72 333
1494.81 326
1494.90 319
1494.98 311
1495.07 304
1495.16 299
1495.25 296
1495.34 295
1495.43 297
1495.52 301
1495.60 306
1495.69 312
1495.78 317
1495.87 322
1495.96 327
1496.05 330
1496.14 333
1496.23 335
1496.31 338
1496.40 340
1496.49 342
1496.58 345
1496.67 347
1496.76 349
1496.85 352
1496.93 355
1497.02 358
1497.11 362
1497.20 366
1497.29 368
1497.38 369
1497.47 369
1497.56 368
1497.64 366
1497.73 363
1497.82 361
1497.91 359
1498.00 357
1498.09 354
1498.18 350
1498.27 345
1498.35 341
1498.44 338
1498.53 339
1498.62 343
1498.71 351
1498.80 363
1498.89 377
1498.98 391
1499.06 405
1499.15 417
1499.24 425
1499.33 430
1499.42 432
1499.51 433
1499.60 433
1499.69 434
1499.77 435
1499.86 437
1499.95 438
1500.04 438
1500.13 436
1500.22 433
1500.31 428
1500.40 423
1500.48 417
1500.57 411
1500.66 405
1500.75 400
1500.84 396
1500.93 391
1501.02 387
1501.11 383
1501.19 379
1501.28 375
1501.37 370
1501.46 366
1501.55 361
1501.64 358
1501.73 357
1501.82 357
1501.91 360
1501.99 365
1502.08 371
1502.17 376
1502.26 379
1502.35 379
1502.44 377
1502.53 373
1502.62 368
1502.71 362
1502.79 356
1502.88 350
1502.97 342
1503.06 334
1503.15 325
1503.24 316
1503.33 308
1503.42 303
1503.51 301
1503.59 303
1503.68 306
1503.77 311
1503.86 315
1503.95 317
1504.04 317
1504.13 314
1504.22 309
1504.31 304
1504.39 298
1504.48 293
1504.57 288
1504.66 285
1504.75 283
1504.84 283
1504.93 283
1505.02 286
1505.11 289
1505.19 295
1505.28 303
1505.37 311
1505.46 321
1505.55 331
1505.64 339
1505.73 346
1505.82 350
1505.91 351
1505.99 349
1506.08 344
1506.17 338
1506.26 331
1506.35 323
1506.44 316
1506.53 310
1506.62 305
1506.71 302
1506.80 300
1506.88 300
1506.97 303
1507.06 307
1507.15 313
1507.24 320
1507.33 328
1507.42 335
1507.51 341
1507.60 346
1507.69 350
1507.77 352
1507.86 353
1507.95 351
1508.04 348
1508.13 342
1508.22 336
1508.31 329
1508.40 324
1508.49 319
1508.58 317
1508.67 315
1508.75 313
1508.84 310
1508.93 306
1509.02 301
1509.11 296
1509.20 292
1509.29 291
1509.38 292
1509.47 295
1509.56 300
1509.64 305
1509.73 309
1509.82 311
1509.91 312
1510.00 310
1510.09 307
1510.18 305
1510.27 303
1510.36 304
1510.45 307
1510.54 313
1510.62 321
1510.71 330
1510.80 338
1510.89 344
1510.98 347
1511.07 347
1511.16 344
1511.25 338
1511.34 330
1511.43 321
1511.52 312
1511.60 304
1511.69 298
1511.78 294
1511.87 293
1511.96 294
1512.05 297
1512.14 303
1512.23 310
1512.32 317
1512.41 325
1512.50 330
1512.59 333
1512.67 334
1512.76 333
1512.85 331
1512.94 327
1513.03 324
1513.12 320
1513.21 317
1513.30 315
1513.39 313
1513.48 313
1513.57 314
1513.66 317
1513.74 322
1513.83 327
1513.92 332
1514.01 335
1514.10 336
1514.19 333
1514.28 329
1514.37 322
1514.46 315
1514.55 309
1514.64 304
1514.73 300
1514.82 299
1514.90 300
1514.99 303
1515.08 307
1515.17 313
1515.26 318
1515.35 323
1515.44 326
1515.53 327
1515.62 326
1515.71 323
1515.80 321
1515.89 320
1515.98 320
1516.06 322
1516.15 326
1516.24 329
1516.33 332
1516.42 333
1516.51 333
1516.60 332
1516.69 331
1516.78 329
1516.87 328
1516.96 328
1517.05 328
1517.14 330
1517.23 331
1517.31 332
1517.40 333
1517.49 333
1517.58 332
1517.67 331
1517.76 329
1517.85 328
1517.94 328
1518.03 328
1518.12 329
1518.21 331
1518.30 333
1518.39 334
1518.48 336
1518.56 338
1518.65 340
1518.74 344
1518.83 348
1518.92 353
1519.01 358
1519.10 363
1519.19 366
1519.28 369
1519.37 369
1519.46 367
1519.55 365
1519.64 362
1519.73 358
1519.82 355
1519.91 353
1519.99 352
1520.08 351
1520.17 352
1520.26 352
1520.35 351
1520.44 348
1520.53 343
1520.62 335
1520.71 324
1520.80 313
1520.89 303
1520.98 294
1521.07 287
1521.16 283
1521.25 281
1521.34 279
1521.42 279
1521.51 278
1521.60 278
1521.69 279
1521.78 282
1521.87 287
1521.96 293
1522.05 300
1522.14 307
1522.23 312
1522.32 315
1522.41 316
1522.50 315
1522.59 314
1522.68 314
1522.77 314
1522.86 315
1522.95 317
1523.03 319
1523.12 321
1523.21 322
1523.30 322
1523.39 323
1523.48 324
1523.57 325
1523.66 326
1523.75 327
1523.84 329
1523.93 330
1524.02 330
1524.11 331
1524.20 331
1524.29 332
1524.38 332
1524.47 332
1524.56 332
1524.65 331
1524.73 330
1524.82 330
1524.91 330
1525.00 331
1525.09 332
1525.18 334
1525.27 335
1525.36 335
1525.45 333
1525.54 328
1525.63 322
1525.72 314
1525.81 307
1525.90 300
1525.99 296
1526.08 295
1526.17 297
1526.26 302
1526.35 309
1526.44 315
1526.53 321
1526.62 326
1526.70 329
1526.79 330
1526.88 330
1526.97 329
1527.06 327
1527.15 325
1527.24 322
1527.33 320
1527.42 318
1527.51 316
1527.60 315
1527.69 315
1527.78 315
1527.87 315
1527.96 315
1528.05 315
1528.14 315
1528.23 317
1528.32 320
1528.41 325
1528.50 331
1528.59 338
1528.68 346
1528.77 354
1528.86 361
1528.95 368
1529.03 373
1529.12 377
1529.21 379
1529.30 379
1529.39 377
1529.48 373
1529.57 367
1529.66 361
1529.75 355
1529.84 348
1529.93 343
1530.02 339
1530.11 335
1530.20 332
1530.29 329
1530.38 326
1530.47 322
1530.56 318
1530.65 312
1530.74 306
1530.83 298
1530.92 291
1531.01 283
1531.10 277
1531.19 272
1531.28 270
1531.37 270
1531.46 272
1531.55 277
1531.64 282
1531.73 287
1531.81 291
1531.90 293
1531.99 293
1532.08 293
1532.17 292
1532.26 292
1532.35 294
1532.44 296
1532.53 299
1532.62 302
1532.71 304
1532.80 305
1532.89 305
1532.98 305
1533.07 306
1533.16 309
1533.25 312
1533.34 316
1533.43 319
1533.52 320
1533.61 318
1533.70 312
1533.79 304
1533.88 295
1533.97 285
1534.06 277
1534.15 271
1534.24 268
1534.33 267
1534.42 270
1534.51 274
1534.60 280
1534.69 286
1534.78 293
1534.87 299
1534.96 304
1535.05 308
1535.14 310
1535.23 310
1535.32 309
1535.41 307
1535.50 304
1535.59 301
1535.68 300
1535.77 300
1535.85 302
1535.94 306
1536.03 312
1536.12 319
1536.21 328
1536.30 336
1536.39 343
1536.48 350
1536.57 355
1536.66 359
1536.75 360
1536.84 359
1536.93 356
1537.02 351
1537.11 344
1537.20 336
1537.29 329
1537.38 323
1537.47 319
1537.56 317
1537.65 319
1537.74 322
1537.83 326
1537.92 331
1538.01 336
1538.10 339
1538.19 341
1538.28 342
1538.37 341
1538.46 340
1538.55 338
1538.64 338
1538.73 340
1538.82 343
1538.91 347
1539.00 352
1539.09 356
1539.18 359
1539.27 360
1539.36 360
1539.45 359
1539.54 356
1539.63 353
1539.72 350
1539.81 347
1539.90 343
1539.99 341
1540.08 339
1540.17 339
1540.26 341
1540.35 345
1540.44 350
1540.53 355
1540.62 359
1540.71 362
1540.80 361
1540.89 357
1540.98 350
1541.07 341
1541.16 331
1541.25 323
1541.34 316
1541.43 312
1541.52 312
1541.61 317
1541.70 324
1541.79 332
1541.88 341
1541.97 348
1542.06 353
1542.15 355
1542.24 354
1542.33 351
1542.42 345
1542.51 338
1542.60 331
1542.69 323
1542.78 317
1542.87 312
1542.96 309
1543.05 308
1543.14 308
1543.23 309
1543.32 311
1543.41 312
1543.50 312
1543.59 311
1543.68 308
1543.77 305
1543.86 303
1543.95 300
1544.04 299
1544.13 297
1544.22 296
1544.31 295
1544.40 294
1544.49 294
1544.58 296
1544.67 299
1544.76 304
1544.85 312
1544.94 319
1545.03 326
1545.12 331
1545.21 332
1545.30 330
1545.39 325
1545.48 319
1545.57 313
1545.66 308
1545.75 305
1545.84 306
1545.93 309
1546.02 314
1546.11 320
1546.20 327
1546.29 334
1546.38 340
1546.47 345
1546.56 349
1546.65 351
1546.74 353
1546.84 352
1546.93 350
1547.02 348
1547.11 344
1547.20 340
1547.29 337
1547.38 335
1547.47 335
1547.56 336
1547.65 339
1547.74 342
1547.83 345
1547.92 347
1548.01 347
1548.10 345
1548.19 342
1548.28 338
1548.37 333
1548.46 329
1548.55 325
1548.64 323
1548.73 321
1548.82 321
1548.91 322
1549.00 324
1549.09 326
1549.18 329
1549.27 331
1549.36 333
1549.45 334
1549.54 333
1549.63 331
1549.72 327
1549.81 322
1549.90 315
1549.99 308
1550.08 300
1550.17 293
1550.26 288
1550.35 285
1550.44 284
1550.53 284
1550.62 286
1550.71 288
1550.80 289
1550.89 290
1550.99 290
1551.08 291
1551.17 291
1551.26 292
1551.35 293
1551.44 296
1551.53 298
1551.62 301
1551.71 305
1551.80 308
1551.89 311
1551.98 314
1552.07 316
1552.16 317
1552.25 318
1552.34 318
1552.43 318
1552.52 318
1552.61 320
1552.70 323
1552.79 329
1552.88 337
1552.97 346
1553.06 356
1553.15 365
1553.24 374
1553.33 381
1553.42 386
1553.51 390
1553.60 393
1553.69 394
1553.79 394
1553.88 392
1553.97 390
1554.06 387
1554.15 384
1554.24 382
1554.33 382
1554.42 384
1554.51 388
1554.60 391
1554.69 395
1554.78 397
1554.87 398
1554.96 397
1555.05 396
1555.14 394
1555.23 393
1555.32 391
1555.41 389
1555.50 387
1555.59 384
1555.68 380
1555.77 376
1555.86 372
1555.95 368
1556.05 365
1556.14 364
1556.23 364
1556.32 365
1556.41 367
1556.50 369
1556.59 371
1556.68 372
1556.77 372
1556.86 371
1556.95 370
1557.04 369
1557.13 366
1557.22 363
1557.31 359
1557.40 354
1557.49 348
1557.58 343
1557.67 339
1557.76 336
1557.85 335
1557.94 336
1558.04 339
1558.13 342
1558.22 345
1558.31 347
1558.40 348
1558.49 349
1558.58 349
1558.67 348
1558.76 347
1558.85 347
1558.94 348
1559.03 348
1559.12 349
1559.21 350
1559.30 351
1559.39 350
1559.48 350
1559.57 348
1559.66 345
1559.75 341
1559.85 336
1559.94 330
1560.03 325
1560.12 320
1560.21 317
1560.30 315
1560.39 315
1560.48 316
1560.57 318
1560.66 320
1560.75 320
1560.84 319
1560.93 317
1561.02 312
1561.11 306
1561.20 300
1561.29 294
1561.38 288
1561.48 284
1561.57 281
1561.66 279
1561.75 279
1561.84 279
1561.93 279
1562.02 278
1562.11 277
1562.20 274
1562.29 271
1562.38 269
1562.47 268
1562.56 270
1562.65 276
1562.74 286
1562.83 299
1562.93 314
1563.02 329
1563.11 343
1563.20 354
1563.29 362
1563.38 367
1563.47 369
1563.56 370
1563.65 369
1563.74 368
1563.83 366
1563.92 364
1564.01 362
1564.10 360
1564.19 356
1564.29 352
1564.38 348
1564.47 343
1564.56 337
1564.65 332
1564.74 327
1564.83 324
1564.92 323
1565.01 324
1565.10 326
1565.19 330
1565.28 335
1565.37 340
1565.46 343
1565.55 345
1565.65 345
1565.74 343
1565.83 341
1565.92 338
1566.01 336
1566.10 335
1566.19 335
1566.28 335
1566.37 335
1566.46 334
1566.55 333
1566.64 332
1566.73 332
1566.82 332
1566.92 334
1567.01 336
1567.10 338
1567.19 339
1567.28 339
1567.37 339
1567.46 338
1567.55 337
1567.64 339
1567.73 343
1567.82 348
1567.91 355
1568.00 362
1568.10 368
1568.19 373
1568.28 375
1568.37 376
1568.46 374
1568.55 372
1568.64 369
1568.73 365
1568.82 360
1568.91 356
1569.00 351
1569.09 347
1569.18 343
1569.28 340
1569.37 338
1569.46 338
1569.55 338
1569.64 340
1569.73 342
1569.82 346
1569.91 350
1570.00 356
1570.09 361
1570.18 366
1570.27 370
1570.37 373
1570.46 374
1570.55 375
1570.64 375
1570.73 374
1570.82 372
1570.91 370
1571.00 366
1571.09 362
1571.18 357
1571.27 352
1571.37 347
1571.46 342
1571.55 336
1571.64 331
1571.73 325
1571.82 319
1571.91 314
1572.00 309
1572.09 305
1572.18 304
1572.27 304
1572.36 305
1572.46 307
1572.55 310
1572.64 313
1572.73 316
1572.82 318
1572.91 320
1573.00 322
1573.09 324
1573.18 325
1573.27 327
1573.37 328
1573.46 329
1573.55 330
1573.64 330
1573.73 329
1573.82 327
1573.91 324
1574.00 321
1574.09 318
1574.18 316
1574.27 315
1574.37 314
1574.46 314
1574.55 313
1574.64 311
1574.73 308
1574.82 305
1574.91 302
1575.00 301
1575.09 302
1575.18 305
1575.28 310
1575.37 316
1575.46 323
1575.55 328
1575.64 332
1575.73 335
1575.82 337
1575.91 338
1576.00 339
1576.09 340
1576.19 340
1576.28 341
1576.37 343
1576.46 343
1576.55 344
1576.64 344
1576.73 342
1576.82 340
1576.91 338
1577.00 335
1577.10 334
1577.19 333
1577.28 334
1577.37 337
1577.46 340
1577.55 344
1577.64 348
1577.73 352
1577.82 355
1577.91 356
1578.01 356
1578.10 355
1578.19 352
1578.28 349
1578.37 345
1578.46 342
1578.55 341
1578.64 342
1578.73 346
1578.83 352
1578.92 359
1579.01 368
1579.10 376
1579.19 383
1579.28 390
1579.37 396
1579.46 401
1579.55 406
1579.65 409
1579.74 411
1579.83 410
1579.92 407
1580.01 400
1580.10 391
1580.19 380
1580.28 369
1580.37 360
1580.47 352
1580.56 348
1580.65 347
1580.74 349
1580.83 351
1580.92 354
1581.01 356
1581.10 357
1581.19 357
1581.29 356
1581.38 355
1581.47 354
1581.56 353
1581.65 352
1581.74 351
1581.83 348
1581.92 345
1582.02 340
1582.11 335
1582.20 329
1582.29 325
1582.38 321
1582.47 319
1582.56 319
1582.65 321
1582.74 325
1582.84 331
1582.93 339
1583.02 348
1583.11 356
1583.20 362
1583.29 365
1583.38 364
1583.47 360
1583.57 353
1583.66 346
1583.75 340
1583.84 336
1583.93 336
1584.02 338
1584.11 342
1584.20 347
1584.30 353
1584.39 359
1584.48 367
1584.57 376
1584.66 387
1584.75 399
1584.84 412
1584.93 424
1585.03 433
1585.12 439
1585.21 440
1585.30 439
1585.39 435
1585.48 431
1585.57 426
1585.66 421
1585.76 417
1585.85 413
1585.94 409
1586.03 406
1586.12 402
1586.21 399
1586.30 396
1586.40 393
1586.49 390
1586.58 385
1586.67 380
1586.76 375
1586.85 370
1586.94 367
1587.03 365
1587.13 365
1587.22 365
1587.31 365
1587.40 365
1587.49 364
1587.58 362
1587.67 359
1587.76 355
1587.86 353
1587.95 350
1588.04 349
1588.13 347
1588.22 346
1588.31 346
1588.40 345
1588.50 344
1588.59 343
1588.68 342
1588.77 340
1588.86 337
1588.95 333
1589.04 330
1589.14 325
1589.23 321
1589.32 317
1589.41 312
1589.50 308
1589.59 305
1589.68 303
1589.78 303
1589.87 305
1589.96 310
1590.05 316
1590.14 323
1590.23 332
1590.32 341
1590.42 349
1590.51 357
1590.60 363
1590.69 367
1590.78 368
1590.87 366
1590.96 362
1591.06 356
1591.15 349
1591.24 342
1591.33 335
1591.42 328
1591.51 323
1591.60 320
1591.70 318
1591.79 319
1591.88 322
1591.97 327
1592.06 334
1592.15 340
1592.24 346
1592.34 350
1592.43 351
1592.52 350
1592.61 346
1592.70 340
1592.79 334
1592.88 328
1592.98 323
1593.07 320
1593.16 319
1593.25 322
1593.34 326
1593.43 332
1593.53 338
1593.62 344
1593.71 349
1593.80 352
1593.89 354
1593.98 356
1594.07 359
1594.17 363
1594.26 367
1594.35 372
1594.44 376
1594.53 378
1594.62 378
1594.71 376
1594.81 373
1594.90 369
1594.99 365
1595.08 363
1595.17 364
1595.26 367
1595.36 373
1595.45 381
1595.54 390
1595.63 397
1595.72 402
1595.81 404
1595.91 403
1596.00 398
1596.09 391
1596.18 384
1596.27 376
1596.36 369
1596.45 362
1596.55 356
1596.64 349
1596.73 343
1596.82 337
1596.91 332
1597.00 328
1597.10 326
1597.19 325
1597.28 327
1597.37 329
1597.46 332
1597.55 336
1597.65 340
1597.74 344
1597.83 347
1597.92 350
1598.01 351
1598.10 351
1598.20 350
1598.29 348
1598.38 345
1598.47 343
1598.56 342
1598.65 341
1598.75 342
1598.84 343
1598.93 344
1599.02 345
1599.11 345
1599.20 344
1599.30 344
1599.39 342
1599.48 341
1599.57 340
1599.66 339
1599.75 338
1599.85 337
1599.94 335
1600.03 334
1600.12 331
1600.21 328
1600.30 325
1600.40 322
1600.49 319
1600.58 317
1600.67 315
1600.76 314
1600.85 313
1600.95 311
1601.04 310
1601.13 309
1601.22 309
1601.31 311
1601.40 315
1601.50 321
1601.59 330
1601.68 340
1601.77 349
1601.86 357
1601.96 362
1602.05 364
1602.14 365
1602.23 364
1602.32 362
1602.41 361
1602.51 360
1602.60 359
1602.69 359
1602.78 358
1602.87 356
1602.96 353
1603.06 348
1603.15 344
1603.24 339
1603.33 337
1603.42 337
1603.52 339
1603.61 344
1603.70 350
1603.79 356
1603.88 362
1603.97 366
1604.07 367
1604.16 367
1604.25 367
1604.34 367
1604.43 369
1604.53 373
1604.62 378
1604.71 384
1604.80 390
1604.89 394
1604.98 396
1605.08 396
1605.17 395
1605.26 394
1605.35 393
1605.44 394
1605.54 397
1605.63 401
1605.72 407
1605.81 413
1605.90 418
1606.00 422
1606.09 424
1606.18 425
1606.27 424
1606.36 423
1606.45 421
1606.55 421
1606.64 421
1606.73 421
1606.82 422
1606.91 423
1607.01 422
1607.10 421
1607.19 420
1607.28 418
1607.37 416
1607.47 415
1607.56 416
1607.65 418
1607.74 421
1607.83 424
1607.92 428
1608.02 430
1608.11 431
1608.20 428
1608.29 423
1608.38 415
1608.48 405
1608.57 393
1608.66 382
1608.75 373
1608.84 367
1608.94 366
1609.03 370
1609.12 378
1609.21 389
1609.30 401
1609.40 413
1609.49 422
1609.58 428
1609.67 430
1609.76 427
1609.86 420
1609.95 411
1610.04 401
1610.13 389
1610.22 378
1610.32 367
1610.41 357
1610.50 347
1610.59 337
1610.68 329
1610.78 322
1610.87 317
1610.96 316
1611.05 318
1611.14 323
1611.24 328
1611.33 335
1611.42 340
1611.51 345
1611.60 348
1611.70 350
1611.79 351
1611.88 351
1611.97 350
1612.06 347
1612.16 342
1612.25 336
1612.34 330
1612.43 325
1612.52 320
1612.62 319
1612.71 320
1612.80 323
1612.89 328
1612.98 335
1613.08 342
1613.17 348
1613.26 354
1613.35 358
1613.45 362
1613.54 364
1613.63 367
1613.72 369
1613.81 371
1613.91 372
1614.00 372
1614.09 371
1614.18 369
1614.27 368
1614.37 369
1614.46 371
1614.55 377
1614.64 384
1614.73 391
1614.83 397
1614.92 399
1615.01 398
1615.10 394
1615.20 388
1615.29 381
1615.38 376
1615.47 372
1615.56 370
1615.66 370
1615.75 371
1615.84 372
1615.93 374
1616.02 375
1616.12 377
1616.21 379
1616.30 381
1616.39 384
1616.49 388
1616.58 392
1616.67 396
1616.76 399
1616.85 403
1616.95 407
1617.04 409
1617.13 411
1617.22 411
1617.31 410
1617.41 407
1617.50 403
1617.59 398
1617.68 392
1617.78 385
1617.87 379
1617.96 373
1618.05 368
1618.14 367
1618.24 368
1618.33 373
1618.42 380
1618.51 388
1618.61 397
1618.70 403
1618.79 407
1618.88 409
1618.97 407
1619.07 404
1619.16 402
1619.25 400
1619.34 401
1619.44 403
1619.53 407
1619.62 411
1619.71 415
1619.81 418
1619.90 419
1619.99 418
1620.08 416
1620.17 414
1620.27 412
1620.36 410
1620.45 409
1620.54 410
1620.64 410
1620.73 411
1620.82 411
1620.91 409
1621.00 406
1621.10 401
1621.19 395
1621.28 387
1621.37 378
1621.47 369
1621.56 361
1621.65 353
1621.74 346
1621.84 342
1621.93 339
1622.02 338
1622.11 339
1622.20 342
1622.30 346
1622.39 351
1622.48 355
1622.57 359
1622.67 363
1622.76 365
1622.85 366
1622.94 366
1623.04 364
1623.13 362
1623.22 360
1623.31 358
1623.41 357
1623.50 356
1623.59 355
1623.68 354
1623.77 353
1623.87 352
1623.96 351
1624.05 350
1624.14 349
1624.24 348
1624.33 346
1624.42 344
1624.51 341
1624.61 337
1624.70 333
1624.79 329
1624.88 325
1624.98 324
1625.07 325
1625.16 329
1625.25 334
1625.35 341
1625.44 348
1625.53 355
1625.62 360
1625.72 365
1625.81 371
1625.90 378
1625.99 386
1626.09 396
1626.18 406
1626.27 416
1626.36 423
1626.45 427
1626.55 427
1626.64 425
1626.73 422
1626.82 419
1626.92 415
1627.01 413
1627.10 410
1627.19 407
1627.29 402
1627.38 395
1627.47 386
1627.56 376
1627.66 365
1627.75 354
1627.84 344
1627.93 336
1628.03 330
1628.12 325
1628.21 321
1628.30 318
1628.40 315
1628.49 313
1628.58 312
1628.67 313
1628.77 315
1628.86 320
1628.95 326
1629.04 334
1629.14 343
1629.23 353
1629.32 364
1629.41 373
1629.51 382
1629.60 390
1629.69 396
1629.78 399
1629.88 400
1629.97 399
1630.06 397
1630.16 394
1630.25 392
1630.34 392
1630.43 394
1630.53 398
1630.62 404
1630.71 411
1630.80 418
1630.90 422
1630.99 424
1631.08 423
1631.17 421
1631.27 418
1631.36 416
1631.45 416
1631.54 418
1631.64 421
1631.73 423
1631.82 425
1631.91 425
1632.01 423
1632.10 419
1632.19 415
1632.28 412
1632.38 411
1632.47 410
1632.56 411
1632.66 412
1632.75 411
1632.84 409
1632.93 404
1633.03 397
1633.12 389
1633.21 381
1633.30 374
1633.40 367
1633.49 363
1633.58 361
1633.67 360
1633.77 361
1633.86 363
1633.95 365
1634.04 369
1634.14 373
1634.23 378
1634.32 384
1634.42 388
1634.51 391
1634.60 390
1634.69 387
1634.79 380
1634.88 372
1634.97 363
1635.06 354
1635.16 348
1635.25 343
1635.34 340
1635.44 337
1635.53 335
1635.62 333
1635.71 330
1635.81 326
1635.90 322
1635.99 320
1636.08 318
1636.18 319
1636.27 323
1636.36 330
1636.46 339
1636.55 351
1636.64 362
1636.73 372
1636.83 381
1636.92 388
1637.01 393
1637.10 397
1637.20 401
1637.29 406
1637.38 412
1637.48 418
1637.57 424
1637.66 427
1637.75 428
1637.85 425
1637.94 420
1638.03 413
1638.12 406
1638.22 401
1638.31 398
1638.40 398
1638.50 401
1638.59 405
1638.68 409
1638.77 411
1638.87 412
1638.96 410
1639.05 405
1639.15 399
1639.24 392
1639.33 385
1639.42 379
1639.52 373
1639.61 369
1639.70 366
1639.80 365
1639.89 365
1639.98 367
1640.07 371
1640.17 375
1640.26 381
1640.35 386
1640.45 391
1640.54 394
1640.63 395
1640.72 394
1640.82 391
1640.91 387
1641.00 382
1641.10 379
1641.19 377
1641.28 377
1641.37 381
1641.47 386
1641.56 392
1641.65 398
1641.75 402
1641.84 403
1641.93 402
1642.02 398
1642.12 393
1642.21 387
1642.30 383
1642.40 380
1642.49 380
1642.58 382
1642.67 386
1642.77 389
1642.86 392
1642.95 394
1643.05 395
1643.14 396
1643.23 398
1643.33 402
1643.42 408
1643.51 417
1643.60 426
1643.70 436
1643.79 443
1643.88 448
1643.98 450
1644.07 451
1644.16 450
1644.25 450
1644.35 451
1644.44 452
1644.53 455
1644.63 457
1644.72 458
1644.81 458
1644.91 456
1645.00 454
1645.09 451
1645.18 447
1645.28 442
1645.37 437
1645.46 433
1645.56 428
1645.65 423
1645.74 420
1645.84 418
1645.93 418
1646.02 419
1646.11 422
1646.21 427
1646.30 432
1646.39 440
1646.49 449
1646.58 459
1646.67 469
1646.77 480
1646.86 488
1646.95 494
1647.04 496
1647.14 495
1647.23 490
1647.32 482
1647.42 473
1647.51 464
1647.60 456
1647.70 449
1647.79 445
1647.88 443
1647.97 443
1648.07 446
1648.16 450
1648.25 455
1648.35 459
1648.44 463
1648.53 465
1648.63 464
1648.72 462
1648.81 458
1648.91 453
1649.00 448
1649.09 445
1649.18 442
1649.28 442
1649.37 443
1649.46 446
1649.56 448
1649.65 450
1649.74 450
1649.84 449
1649.93 446
1650.02 441
1650.12 434
1650.21 427
1650.30 418
1650.40 410
1650.49 402
1650.58 394
1650.67 388
1650.77 382
1650.86 377
1650.95 373
1651.05 371
1651.14 371
1651.23 372
1651.33 376
1651.42 381
1651.51 385
1651.61 389
1651.70 392
1651.79 393
1651.89 394
1651.98 395
1652.07 398
1652.17 402
1652.26 407
1652.35 414
1652.44 421
1652.54 427
1652.63 432
1652.72 434
1652.82 434
1652.91 432
1653.00 427
1653.10 422
1653.19 415
1653.28 408
1653.38 400
1653.47 393
1653.56 386
1653.66 381
1653.75 377
1653.84 376
1653.94 378
1654.03 383
1654.12 390
1654.22 399
1654.31 409
1654.40 420
1654.50 430
1654.59 438
1654.68 445
1654.78 448
1654.87 450
1654.96 449
1655.06 446
1655.15 442
1655.24 438
1655.34 435
1655.43 432
1655.52 429
1655.61 428
1655.71 427
1655.80 426
1655.89 425
1655.99 423
1656.08 421
1656.17 419
1656.27 416
1656.36 414
1656.45 411
1656.55 408
1656.64 405
1656.73 402
1656.83 399
1656.92 396
1657.01 394
1657.11 393
1657.20 393
1657.29 393
1657.39 394
1657.48 395
1657.57 395
1657.67 394
1657.76 390
1657.85 384
1657.95 377
1658.04 371
1658.13 366
1658.23 364
1658.32 365
1658.41 369
1658.51 376
1658.60 382
1658.69 387
1658.79 389
1658.88 388
1658.97 384
1659.07 378
1659.16 373
1659.25 368
1659.35 366
1659.44 368
1659.54 372
1659.63 380
1659.72 390
1659.82 401
1659.91 412
1660.00 422
1660.10 431
1660.19 438
1660.28 443
1660.38 446
1660.47 448
1660.56 449
1660.66 449
1660.75 450
1660.84 450
1660.94 449
1661.03 447
1661.12 444
1661.22 441
1661.31 439
1661.40 438
1661.50 439
1661.59 442
1661.68 447
1661.78 452
1661.87 456
1661.96 459
1662.06 459
1662.15 457
1662.24 454
1662.34 449
1662.43 444
1662.52 440
1662.62 436
1662.71 435
1662.81 435
1662.90 437
1662.99 441
1663.09 447
1663.18 454
1663.27 463
1663.37 472
1663.46 482
1663.55 492
1663.65 500
1663.74 507
1663.83 511
1663.93 513
1664.02 513
1664.11 510
1664.21 506
1664.30 501
1664.39 497
1664.49 493
1664.58 491
1664.68 489
1664.77 487
1664.86 484
1664.96 479
1665.05 473
1665.14 465
1665.24 456
1665.33 447
1665.42 439
1665.52 433
1665.61 429
1665.70 426
1665.80 424
1665.89 422
1665.99 419
1666.08 414
1666.17 407
1666.27 400
1666.36 391
1666.45 384
1666.55 379
1666.64 377
1666.73 378
1666.83 381
1666.92 386
1667.01 392
1667.11 397
1667.20 401
1667.30 404
1667.39 405
1667.48 407
1667.58 410
1667.67 414
1667.76 419
1667.86 426
1667.95 433
1668.04 439
1668.14 444
1668.23 448
1668.33 450
1668.42 451
1668.51 452
1668.61 451
1668.70 451
1668.79 450
1668.89 449
1668.98 449
1669.07 450
1669.17 451
1669.26 451
1669.36 451
1669.45 450
1669.54 447
1669.64 442
1669.73 437
1669.82 432
1669.92 429
1670.01 428
1670.10 429
1670.20 431
1670.29 433
1670.39 435
1670.48 437
1670.57 438
1670.67 438
1670.76 439
1670.85 439
1670.95 440
1671.04 441
1671.14 442
1671.23 443
1671.32 444
1671.42 445
1671.51 446
1671.60 447
1671.70 447
1671.79 445
1671.89 443
1671.98 440
1672.07 437
1672.17 433
1672.26 431
1672.35 429
1672.45 429
1672.54 429
1672.64 431
1672.73 432
1672.82 433
1672.92 434
1673.01 434
1673.10 433
1673.20 433
1673.29 433
1673.39 433
1673.48 433
1673.57 433
1673.67 432
1673.76 430
1673.85 427
1673.95 423
1674.04 418
1674.14 412
1674.23 407
1674.32 401
1674.42 397
1674.51 394
1674.60 394
1674.70 396
1674.79 400
1674.89 404
1674.98 409
1675.07 412
1675.17 413
1675.26 411
1675.36 408
1675.45 404
1675.54 399
1675.64 395
1675.73 392
1675.82 390
1675.92 389
1676.01 389
1676.11 389
1676.20 390
1676.29 392
1676.39 394
1676.48 397
1676.58 400
1676.67 402
1676.76 404
1676.86 405
1676.95 404
1677.04 402
1677.14 400
1677.23 398
1677.33 396
1677.42 394
1677.51 393
1677.61 394
1677.70 395
1677.80 396
1677.89 397
1677.98 399
1678.08 401
1678.17 404
1678.27 408
1678.36 411
1678.45 415
1678.55 417
1678.64 417
1678.74 417
1678.83 416
1678.92 415
1679.02 417
1679.11 422
1679.20 430
1679.30 439
1679.39 448
1679.49 454
1679.58 457
1679.67 456
1679.77 451
1679.86 445
1679.96 438
1680.05 434
1680.14 433
1680.24 435
1680.33 440
1680.43 447
1680.52 454
1680.61 462
1680.71 470
1680.80 478
1680.90 485
1680.99 491
1681.08 496
1681.18 499
1681.27 501
1681.37 501
1681.46 500
1681.55 500
1681.65 500
1681.74 501
1681.84 502
1681.93 503
1682.02 502
1682.12 500
1682.21 497
1682.31 491
1682.40 485
1682.49 479
1682.59 473
1682.68 468
1682.78 463
1682.87 459
1682.96 456
1683.06 453
1683.15 451
1683.25 448
1683.34 447
1683.43 445
1683.53 444
1683.62 445
1683.72 446
1683.81 449
1683.91 454
1684.00 461
1684.09 469
1684.19 478
1684.28 486
1684.38 494
1684.47 499
1684.56 503
1684.66 506
1684.75 509
1684.85 512
1684.94 514
1685.03 517
1685.13 520
1685.22 522
1685.32 523
1685.41 522
1685.50 521
1685.60 519
1685.69 516
1685.79 512
1685.88 509
1685.98 505
1686.07 502
1686.16 498
1686.26 495
1686.35 492
1686.45 488
1686.54 484
1686.63 478
1686.73 471
1686.82 463
1686.92 453
1687.01 444
1687.11 436
1687.20 429
1687.29 426
1687.39 426
1687.48 430
1687.58 436
1687.67 446
1687.76 456
1687.86 465
1687.95 472
1688.05 475
1688.14 474
1688.24 469
1688.33 462
1688.42 453
1688.52 443
1688.61 434
1688.71 426
1688.80 418
1688.89 412
1688.99 408
1689.08 405
1689.18 405
1689.27 407
1689.37 411
1689.46 416
1689.55 421
1689.65 426
1689.74 429
1689.84 429
1689.93 428
1690.03 426
1690.12 422
1690.21 420
1690.31 417
1690.40 415
1690.50 414
1690.59 413
1690.69 413
1690.78 413
1690.87 413
1690.97 413
1691.06 412
1691.16 411
1691.25 408
1691.35 405
1691.44 401
1691.53 397
1691.63 393
1691.72 390
1691.82 390
1691.91 391
1692.01 394
1692.10 399
1692.19 405
1692.29 410
1692.38 414
1692.48 417
1692.57 419
1692.67 418
1692.76 415
1692.85 409
1692.95 400
1693.04 388
1693.14 374
1693.23 361
1693.33 349
1693.42 341
1693.51 337
1693.61 339
1693.70 344
1693.80 352
1693.89 361
1693.99 370
1694.08 377
1694.17 383
1694.27 388
1694.36 392
1694.46 397
1694.55 401
1694.65 406
1694.74 410
1694.84 413
1694.93 413
1695.02 412
1695.12 410
1695.21 407
1695.31 406
1695.40 406
1695.50 408
1695.59 412
1695.68 416
1695.78 419
1695.87 422
1695.97 423
1696.06 424
1696.16 425
1696.25 426
1696.35 429
1696.44 434
1696.53 440
1696.63 446
1696.72 451
1696.82 455
1696.91 456
1697.01 456
1697.10 453
1697.20 449
1697.29 444
1697.38 437
1697.48 430
1697.57 423
1697.67 415
1697.76 408
1697.86 401
1697.95 394
1698.05 388
1698.14 383
1698.23 379
1698.33 376
1698.42 373
1698.52 373
1698.61 375
1698.71 379
1698.80 386
1698.90 396
1698.99 408
1699.09 421
1699.18 433
1699.27 444
1699.37 453
1699.46 460
1699.56 465
1699.65 469
1699.75 472
1699.84 477
1699.94 482
1700.03 487
1700.12 492
1700.22 497
1700.31 502
1700.41 505
1700.50 508
1700.60 510
1700.69 512
1700.79 513
1700.88 514
1700.98 513
1701.07 512
1701.16 510
1701.26 508
1701.35 506
1701.45 504
1701.54 504
1701.64 505
1701.73 507
1701.83 510
1701.92 514
1702.02 518
1702.11 521
1702.20 524
1702.30 526
1702.39 527
1702.49 528
1702.58 528
1702.68 526
1702.77 521
1702.87 513
1702.96 502
1703.06 489
1703.15 474
1703.25 459
1703.34 445
1703.43 435
1703.53 430
1703.62 429
1703.72 434
1703.81 442
1703.91 452
1704.00 462
1704.10 472
1704.19 478
1704.29 482
1704.38 483
1704.48 482
1704.57 481
1704.66 479
1704.76 479
1704.85 480
1704.95 482
1705.04 484
1705.14 486
1705.23 487
1705.33 488
1705.42 490
1705.52 491
1705.61 493
1705.71 494
1705.80 495
1705.90 495
1705.99 493
1706.08 490
1706.18 484
1706.27 479
1706.37 475
1706.46 472
1706.56 472
1706.65 475
1706.75 478
1706.84 482
1706.94 485
1707.03 484
1707.13 482
1707.22 477
1707.32 471
1707.41 465
1707.51 459
1707.60 455
1707.70 450
1707.79 445
1707.88 440
1707.98 433
1708.07 427
1708.17 423
1708.26 422
1708.36 425
1708.45 431
1708.55 440
1708.64 450
1708.74 458
1708.83 465
1708.93 469
1709.02 470
1709.12 470
1709.21 470
1709.31 469
1709.40 468
1709.50 467
1709.59 465
1709.69 461
1709.78 456
1709.87 450
1709.97 443
1710.06 436
1710.16 428
1710.25 421
1710.35 414
1710.44 405
1710.54 397
1710.63 388
1710.73 380
1710.82 374
1710.92 370
1711.01 368
1711.11 367
1711.20 368
1711.30 368
1711.39 369
1711.49 370
1711.58 373
1711.68 378
1711.77 386
1711.87 395
1711.96 406
1712.06 416
1712.15 424
1712.25 430
1712.34 432
1712.44 430
1712.53 427
1712.62 422
1712.72 419
1712.81 418
1712.91 419
1713.00 422
1713.10 427
1713.19 432
1713.29 434
1713.38 434
1713.48 432
1713.57 427
1713.67 420
1713.76 414
1713.86 409
1713.95 406
1714.05 406
1714.14 409
1714.24 412
1714.33 418
1714.43 424
1714.52 431
1714.62 438
1714.71 445
1714.81 451
1714.90 456
1715.00 459
1715.09 459
1715.19 456
1715.28 451
1715.38 444
1715.47 437
1715.57 432
1715.66 428
1715.76 427
1715.85 428
1715.95 432
1716.04 436
1716.14 441
1716.23 445
1716.33 446
1716.42 444
1716.52 440
1716.61 433
1716.71 425
1716.80 417
1716.90 411
1716.99 406
1717.09 403
1717.18 401
1717.28 400
1717.37 397
1717.47 394
1717.56 390
1717.66 385
1717.75 381
1717.85 378
1717.94 377
1718.04 378
1718.13 380
1718.23 384
1718.32 389
1718.42 395
1718.51 402
1718.61 409
1718.70 417
1718.80 425
1718.89 432
1718.99 437
1719.08 441
1719.18 444
1719.27 444
1719.37 444
1719.46 444
1719.56 444
1719.65 446
1719.75 449
1719.84 453
1719.94 457
1720.03 461
1720.13 465
1720.22 469
1720.32 471
1720.41 472
1720.51 472
1720.60 470
1720.70 466
1720.79 461
1720.89 455
1720.98 448
1721.08 443
1721.17 439
1721.27 436
1721.36 435
1721.46 436
1721.55 436
1721.65 435
1721.74 432
1721.84 428
1721.94 422
1722.03 415
1722.13 408
1722.22 402
1722.32 398
1722.41 395
1722.51 395
1722.60 395
1722.70 397
1722.79 399
1722.89 401
1722.98 403
1723.08 405
1723.17 406
1723.27 406
1723.36 407
1723.46 409
1723.55 412
1723.65 416
1723.74 422
1723.84 429
1723.93 436
1724.03 444
1724.12 451
1724.22 458
1724.31 465
1724.41 472
1724.50 478
1724.60 483
1724.69 486
1724.79 489
1724.89 491
1724.98 491
1725.08 490
1725.17 487
1725.27 483
1725.36 477
1725.46 470
1725.55 461
1725.65 452
1725.74 444
1725.84 437
1725.93 434
1726.03 434
1726.12 438
1726.22 446
1726.31 456
1726.41 467
1726.50 477
1726.60 483
1726.69 486
1726.79 484
1726.89 478
1726.98 468
1727.08 457
1727.17 446
1727.27 436
1727.36 427
1727.46 421
1727.55 417
1727.65 414
1727.74 413
1727.84 411
1727.93 409
1728.03 406
1728.12 402
1728.22 396
1728.31 389
1728.41 382
1728.51 375
1728.60 370
1728.70 366
1728.79 364
1728.89 363
1728.98 364
1729.08 366
1729.17 368
1729.27 371
1729.36 376
1729.46 381
1729.55 387
1729.65 393
1729.74 398
1729.84 402
1729.94 405
1730.03 407
1730.13 407
1730.22 407
1730.32 406
1730.41 406
1730.51 404
1730.60 403
1730.70 401
1730.79 400
1730.89 400
1730.98 401
1731.08 404
1731.18 408
1731.27 412
1731.37 415
1731.46 419
1731.56 421
1731.65 421
1731.75 420
1731.84 417
1731.94 412
1732.03 405
1732.13 397
1732.22 387
1732.32 378
1732.42 371
1732.51 366
1732.61 363
1732.70 363
1732.80 364
1732.89 365
1732.99 364
1733.08 362
1733.18 357
1733.27 352
1733.37 347
1733.47 342
1733.56 339
1733.66 337
1733.75 336
1733.85 336
1733.94 336
1734.04 336
1734.13 336
1734.23 338
1734.32 340
1734.42 344
1734.52 350
1734.61 355
1734.71 360
1734.80 365
1734.90 368
1734.99 370
1735.09 371
1735.18 374
1735.28 377
1735.37 382
1735.47 387
1735.57 393
1735.66 398
1735.76 400
1735.85 400
1735.95 398
1736.04 396
1736.14 393
1736.23 392
1736.33 392
1736.43 395
1736.52 397
1736.62 398
1736.71 397
1736.81 394
1736.90 388
1737.00 382
1737.09 376
1737.19 373
1737.29 373
1737.38 377
1737.48 383
1737.57 390
1737.67 396
1737.76 399
1737.86 397
1737.95 392
1738.05 385
1738.15 376
1738.24 368
1738.34 362
1738.43 360
1738.53 362
1738.62 368
1738.72 377
1738.81 389
1738.91 401
1739.01 412
1739.10 422
1739.20 429
1739.29 434
1739.39 436
1739.48 436
1739.58 433
1739.67 428
1739.77 422
1739.87 413
1739.96 404
1740.06 395
1740.15 387
1740.25 380
1740.34 376
1740.44 374
1740.54 374
1740.63 375
1740.73 376
1740.82 376
1740.92 375
1741.01 372
1741.11 369
1741.20 366
1741.30 364
1741.40 365
1741.49 368
1741.59 374
1741.68 382
1741.78 389
1741.87 396
1741.97 400
1742.07 402
1742.16 401
1742.26 399
1742.35 395
1742.45 391
1742.54 389
1742.64 388
1742.74 390
1742.83 392
1742.93 396
1743.02 401
1743.12 405
1743.21 409
1743.31 412
1743.41 415
1743.50 419
1743.60 425
1743.69 431
1743.79 439
1743.88 448
1743.98 457
1744.08 465
1744.17 472
1744.27 478
1744.36 482
1744.46 484
1744.55 484
1744.65 483
1744.75 481
1744.84 477
1744.94 473
1745.03 468
1745.13 462
1745.23 456
1745.32 450
1745.42 444
1745.51 437
1745.61 432
1745.70 426
1745.80 422
1745.90 420
1745.99 419
1746.09 419
1746.18 420
1746.28 423
1746.37 427
1746.47 432
1746.57 437
1746.66 443
1746.76 448
1746.85 450
1746.95 451
1747.05 449
1747.14 446
1747.24 443
1747.33 442
1747.43 445
1747.52 452
1747.62 461
1747.72 473
1747.81 484
1747.91 494
1748.00 501
1748.10 505
1748.20 507
1748.29 507
1748.39 506
1748.48 504
1748.58 502
1748.67 499
1748.77 495
1748.87 491
1748.96 485
1749.06 479
1749.15 473
1749.25 467
1749.35 462
1749.44 458
1749.54 454
1749.63 451
1749.73 447
1749.83 444
1749.92 439
1750.02 434
1750.11 428
1750.21 423
1750.30 417
1750.40 412
1750.50 407
1750.59 402
1750.69 399
1750.78 397
1750.88 396
1750.98 396
1751.07 396
1751.17 395
1751.26 393
1751.36 391
1751.46 388
1751.55 385
1751.65 385
1751.74 388
1751.84 395
1751.94 405
1752.03 417
1752.13 428
1752.22 436
1752.32 441
1752.42 440
1752.51 434
1752.61 424
1752.70 412
1752.80 398
1752.90 385
1752.99 373
1753.09 363
1753.18 354
1753.28 347
1753.38 341
1753.47 338
1753.57 337
1753.66 339
1753.76 341
1753.86 344
1753.95 347
1754.05 348
1754.14 347
1754.24 346
1754.34 343
1754.43 341
1754.53 340
1754.62 338
1754.72 337
1754.82 336
1754.91 333
1755.01 331
1755.10 329
1755.20 328
1755.30 328
1755.39 331
1755.49 334
1755.58 338
1755.68 342
1755.78 345
1755.87 346
1755.97 348
1756.06 350
1756.16 352
1756.26 357
1756.35 362
1756.45 368
1756.54 374
1756.64 380
1756.74 383
1756.83 386
1756.93 386
1757.02 384
1757.12 381
1757.22 376
1757.31 370
1757.41 364
1757.51 357
1757.60 352
1757.70 348
1757.79 345
1757.89 345
1757.99 346
1758.08 349
1758.18 354
1758.27 360
1758.37 368
1758.47 376
1758.56 385
1758.66 392
1758.76 396
1758.85 397
1758.95 394
1759.04 388
1759.14 379
1759.24 368
1759.33 357
1759.43 346
1759.52 337
1759.62 331
1759.72 327
1759.81 328
1759.91 332
1760.01 340
1760.10 351
1760.20 363
1760.29 376
1760.39 387
1760.49 395
1760.58 399
1760.68 401
1760.77 399
1760.87 396
1760.97 391
1761.06 386
1761.16 380
1761.26 374
1761.35 369
1761.45 363
1761.54 359
1761.64 357
1761.74 357
1761.83 359
1761.93 361
1762.03 365
1762.12 367
1762.22 369
1762.31 370
1762.41 369
1762.51 368
1762.60 366
1762.70 365
1762.80 364
1762.89 364
1762.99 365
1763.08 366
1763.18 369
1763.28 372
1763.37 376
1763.47 381
1763.57 385
1763.66 388
1763.76 390
1763.85 389
1763.95 387
1764.05 385
1764.14 383
1764.24 384
1764.34 388
1764.43 395
1764.53 405
1764.62 416
1764.72 426
1764.82 434
1764.91 439
1765.01 441
1765.11 439
1765.20 436
1765.30 432
1765.40 426
1765.49 419
1765.59 411
1765.68 401
1765.78 389
1765.88 377
1765.97 366
1766.07 356
1766.17 349
1766.26 345
1766.36 345
1766.45 346
1766.55 349
1766.65 351
1766.74 352
1766.84 351
1766.94 349
1767.03 345
1767.13 341
1767.23 338
1767.32 335
1767.42 334
1767.51 335
1767.61 337
1767.71 341
1767.80 347
1767.90 352
1768.00 359
1768.09 366
1768.19 373
1768.29 380
1768.38 387
1768.48 395
1768.58 402
1768.67 407
1768.77 409
1768.86 407
1768.96 400
1769.06 388
1769.15 371
1769.25 352
1769.35 331
1769.44 312
1769.54 295
1769.64 283
1769.73 276
1769.83 276
1769.93 281
1770.02 290
1770.12 301
1770.21 313
1770.31 324
1770.41 333
1770.50 340
1770.60 344
1770.70 346
1770.79 347
1770.89 349
1770.99 351
1771.08 354
1771.18 358
1771.28 363
1771.37 367
1771.47 372
1771.57 376
1771.66 379
1771.76 381
1771.85 382
1771.95 382
1772.05 379
1772.14 375
1772.24 368
1772.34 359
1772.43 350
1772.53 341
1772.63 333
1772.72 327
1772.82 324
1772.92 324
1773.01 327
1773.11 333
1773.21 341
1773.30 349
1773.40 358
1773.50 365
1773.59 370
1773.69 372
1773.79 373
1773.88 372
1773.98 370
1774.07 368
1774.17 368
1774.27 368
1774.36 370
1774.46 372
1774.56 376
1774.65 380
1774.75 385
1774.85 390
1774.94 395
1775.04 400
1775.14 406
1775.23 410
1775.33 415
1775.43 418
1775.52 419
1775.62 417
1775.72 412
1775.81 403
1775.91 390
1776.01 375
1776.10 360
1776.20 345
1776.30 334
1776.39 326
1776.49 323
1776.59 324
1776.68 327
1776.78 331
1776.88 335
1776.97 338
1777.07 339
1777.17 340
1777.26 340
1777.36 339
1777.46 339
1777.55 338
1777.65 336
1777.75 333
1777.84 330
1777.94 326
1778.04 323
1778.13 319
1778.23 316
1778.33 315
1778.42 314
1778.52 313
1778.62 314
1778.71 316
1778.81 320
1778.91 325
1779.00 333
1779.10 344
1779.20 356
1779.29 368
1779.39 380
1779.49 389
1779.58 395
1779.68 398
1779.78 398
1779.87 396
1779.97 394
1780.07 393
1780.16 392
1780.26 392
1780.36 393
1780.45 394
1780.55 394
1780.65 393
1780.74 392
1780.84 391
1780.94 391
1781.03 393
1781.13 398
1781.23 404
1781.32 413
1781.42 422
1781.52 432
1781.61 441
1781.71 448
1781.81 454
1781.90 457
1782.00 457
1782.10 456
1782.20 452
1782.29 446
1782.39 438
1782.49 430
1782.58 422
1782.68 414
1782.78 407
1782.87 400
1782.97 393
1783.07 386
1783.16 379
1783.26 372
1783.36 365
1783.45 359
1783.55 355
1783.65 352
1783.74 352
1783.84 354
1783.94 358
1784.03 363
1784.13 366
1784.23 368
1784.33 368
1784.42 366
1784.52 364
1784.62 361
1784.71 360
1784.81 360
1784.91 361
1785.00 365
1785.10 368
1785.20 371
1785.29 373
1785.39 374
1785.49 373
1785.58 370
1785.68 366
1785.78 361
1785.87 356
1785.97 352
1786.07 349
1786.17 348
1786.26 349
1786.36 353
1786.46 360
1786.55 367
1786.65 375
1786.75 382
1786.84 387
1786.94 389
1787.04 388
1787.13 386
1787.23 381
1787.33 375
1787.43 369
1787.52 362
1787.62 354
1787.72 346
1787.81 338
1787.91 330
1788.01 322
1788.10 315
1788.20 309
1788.30 305
1788.39 303
1788.49 303
1788.59 305
1788.69 309
1788.78 314
1788.88 319
1788.98 325
1789.07 330
1789.17 336
1789.27 342
1789.36 348
1789.46 354
1789.56 358
1789.66 361
1789.75 363
1789.85 362
1789.95 360
1790.04 355
1790.14 351
1790.24 346
1790.33 342
1790.43 340
1790.53 340
1790.63 342
1790.72 346
1790.82 352
1790.92 357
1791.01 361
1791.11 364
1791.21 365
1791.30 364
1791.40 362
1791.50 359
1791.60 355
1791.69 351
1791.79 347
1791.89 341
1791.98 336
1792.08 332
1792.18 329
1792.27 328
1792.37 328
1792.47 329
1792.57 331
1792.66 331
1792.76 331
1792.86 329
1792.95 327
1793.05 326
1793.15 326
1793.25 329
1793.34 334
1793.44 342
1793.54 350
1793.63 358
1793.73 364
1793.83 369
1793.93 371
1794.02 371
1794.12 370
1794.22 367
1794.31 364
1794.41 361
1794.51 360
1794.60 360
1794.70 362
1794.80 365
1794.90 369
1794.99 374
1795.09 380
1795.19 385
1795.28 390
1795.38 396
1795.48 402
1795.58 408
1795.67 414
1795.77 419
1795.87 422
1795.96 422
1796.06 419
1796.16 413
1796.26 403
1796.35 390
1796.45 377
1796.55 363
1796.64 351
1796.74 343
1796.84 339
1796.94 339
1797.03 344
1797.13 352
1797.23 363
1797.33 374
1797.42 384
1797.52 393
1797.62 398
1797.71 401
1797.81 403
1797.91 403
1798.01 404
1798.10 405
1798.20 407
1798.30 409
1798.39 413
1798.49 415
1798.59 418
1798.69 418
1798.78 417
1798.88 414
1798.98 410
1799.08 405
1799.17 401
1799.27 397
1799.37 395
1799.46 395
1799.56 396
1799.66 397
1799.76 399
1799.85 398
1799.95 396
1800.05 392
1800.14 386
1800.24 380
1800.34 373
1800.44 366
1800.53 361
1800.63 357
1800.73 354
1800.83 353
1800.92 352
1801.02 353
1801.12 355
1801.21 358
1801.31 362
1801.41 367
1801.51 373
1801.60 378
1801.70 382
1801.80 384
1801.90 383
1801.99 382
1802.09 380
1802.19 378
1802.29 378
1802.38 379
1802.48 381
1802.58 385
1802.67 388
1802.77 392
1802.87 395
1802.97 397
1803.06 399
1803.16 400
1803.26 400
1803.36 398
1803.45 395
1803.55 391
1803.65 386
1803.75 381
1803.84 377
1803.94 375
1804.04 376
1804.14 378
1804.23 381
1804.33 385
1804.43 388
1804.52 390
1804.62 390
1804.72 389
1804.82 387
1804.91 388
1805.01 392
1805.11 399
1805.21 410
1805.30 421
1805.40 432
1805.50 440
1805.60 445
1805.69 447
1805.79 446
1805.89 444
1805.99 443
1806.08 443
1806.18 444
1806.28 447
1806.38 449
1806.47 450
1806.57 450
1806.67 449
1806.77 446
1806.86 442
1806.96 437
1807.06 432
1807.15 427
1807.25 422
1807.35 417
1807.45 413
1807.54 409
1807.64 406
1807.74 404
1807.84 403
1807.93 403
1808.03 403
1808.13 404
1808.23 403
1808.32 402
1808.42 401
1808.52 399
1808.62 397
1808.71 394
1808.81 391
1808.91 389
1809.01 386
1809.10 383
1809.20 380
1809.30 377
1809.40 375
1809.49 373
1809.59 372
1809.69 372
1809.79 371
1809.88 371
1809.98 370
1810.08 367
1810.18 362
1810.27 357
1810.37 351
1810.47 347
1810.57 344
1810.67 344
1810.76 347
1810.86 352
1810.96 359
1811.06 366
1811.15 373
1811.25 378
1811.35 383
1811.45 385
1811.54 387
1811.64 387
1811.74 388
1811.84 388
1811.93 389
1812.03 390
1812.13 391
1812.23 393
1812.32 393
1812.42 393
1812.52 391
1812.62 387
1812.71 382
1812.81 375
1812.91 367
1813.01 359
1813.10 352
1813.20 347
1813.30 344
1813.40 343
1813.50 342
1813.59 341
1813.69 338
1813.79 334
1813.89 329
1813.98 325
1814.08 322
1814.18 323
1814.28 328
1814.37 336
1814.47 345
1814.57 354
1814.67 359
1814.76 361
1814.86 357
1814.96 351
1815.06 343
1815.16 337
1815.25 332
1815.35 330
1815.45 331
1815.55 334
1815.64 337
1815.74 341
1815.84 343
1815.94 343
1816.03 342
1816.13 339
1816.23 335
1816.33 330
1816.43 326
1816.52 324
1816.62 324
1816.72 327
1816.82 333
1816.91 340
1817.01 349
1817.11 356
1817.21 361
1817.30 363
1817.40 363
1817.50 361
1817.60 358
1817.70 355
1817.79 353
1817.89 354
1817.99 357
1818.09 363
1818.18 370
1818.28 379
1818.38 389
1818.48 398
1818.58 407
1818.67 414
1818.77 421
1818.87 428
1818.97 434
1819.06 440
1819.16 445
1819.26 448
1819.36 449
1819.46 446
1819.55 439
1819.65 431
1819.75 422
1819.85 414
1819.94 407
1820.04 402
1820.14 399
1820.24 396
1820.34 395
1820.43 394
1820.53 394
1820.63 395
1820.73 395
1820.82 396
1820.92 396
1821.02 396
1821.12 394
1821.22 391
1821.31 386
1821.41 379
1821.51 371
1821.61 363
1821.71 354
1821.80 348
1821.90 344
1822.00 344
1822.10 349
1822.19 358
1822.29 370
1822.39 383
1822.49 395
1822.59 405
1822.68 413
1822.78 417
1822.88 419
1822.98 418
1823.08 416
1823.17 412
1823.27 408
1823.37 402
1823.47 396
1823.56 390
1823.66 383
1823.76 377
1823.86 370
1823.96 364
1824.05 358
1824.15 352
1824.25 346
1824.35 340
1824.45 334
1824.54 328
1824.64 324
1824.74 320
1824.84 318
1824.94 318
1825.03 318
1825.13 320
1825.23 322
1825.33 325
1825.43 328
1825.52 331
1825.62 334
1825.72 336
1825.82 340
1825.92 345
1826.01 351
1826.11 359
1826.21 368
1826.31 377
1826.41 385
1826.50 393
1826.60 398
1826.70 401
1826.80 403
1826.90 403
1826.99 403
1827.09 403
1827.19 402
1827.29 403
1827.38 403
1827.48 404
1827.58 404
1827.68 402
1827.78 399
1827.88 395
1827.97 389
1828.07 382
1828.17 376
1828.27 372
1828.37 370
1828.46 371
1828.56 374
1828.66 379
1828.76 383
1828.86 386
1828.95 387
1829.05 386
1829.15 384
1829.25 381
1829.35 379
1829.44 376
1829.54 374
1829.64 372
1829.74 369
1829.84 365
1829.93 361
1830.03 356
1830.13 352
1830.23 349
1830.33 347
1830.42 346
1830.52 345
1830.62 345
1830.72 344
1830.82 343
1830.91 342
1831.01 341
1831.11 340
1831.21 339
1831.31 338
1831.41 338
1831.50 339
1831.60 341
1831.70 346
1831.80 352
1831.90 359
1831.99 366
1832.09 374
1832.19 381
1832.29 386
1832.39 391
1832.48 394
1832.58 397
1832.68 397
1832.78 395
1832.88 389
1832.98 381
1833.07 369
1833.17 356
1833.27 342
1833.37 331
1833.47 323
1833.56 319
1833.66 319
1833.76 323
1833.86 329
1833.96 335
1834.06 342
1834.15 347
1834.25 350
1834.35 352
1834.45 352
1834.55 351
1834.64 349
1834.74 347
1834.84 346
1834.94 345
1835.04 346
1835.14 347
1835.23 349
1835.33 350
1835.43 350
1835.53 350
1835.63 350
1835.72 350
1835.82 352
1835.92 354
1836.02 357
1836.12 361
1836.22 366
1836.31 372
1836.41 376
1836.51 381
1836.61 384
1836.71 385
1836.81 385
1836.90 384
1837.00 381
1837.10 376
1837.20 371
1837.30 364
1837.39 358
1837.49 353
1837.59 350
1837.69 350
1837.79 353
1837.89 359
1837.98 366
1838.08 373
1838.18 380
1838.28 384
1838.38 386
1838.48 384
1838.57 380
1838.67 375
1838.77 369
1838.87 363
1838.97 359
1839.07 357
1839.16 358
1839.26 360
1839.36 364
1839.46 368
1839.56 373
1839.66 376
1839.75 379
1839.85 379
1839.95 378
1840.05 375
1840.15 371
1840.25 364
1840.34 357
1840.44 348
1840.54 341
1840.64 335
1840.74 332
1840.84 331
1840.93 333
1841.03 338
1841.13 343
1841.23 348
1841.33 352
1841.43 354
1841.52 356
1841.62 356
1841.72 356
1841.82 356
1841.92 355
1842.02 355
1842.11 355
1842.21 354
1842.31 354
1842.41 354
1842.51 355
1842.61 356
1842.71 357
1842.80 358
1842.90 359
1843.00 361
1843.10 363
1843.20 366
1843.30 369
1843.39 373
1843.49 378
1843.59 383
1843.69 388
1843.79 391
1843.89 393
1843.98 393
1844.08 390
1844.18 386
1844.28 381
1844.38 374
1844.48 366
1844.58 358
1844.67 351
1844.77 346
1844.87 344
1844.97 345
1845.07 349
1845.17 356
1845.26 365
1845.36 372
1845.46 377
1845.56 378
1845.66 375
1845.76 367
1845.86 357
1845.95 346
1846.05 336
1846.15 327
1846.25 321
1846.35 317
1846.45 314
1846.55 311
1846.64 309
1846.74 306
1846.84 305
1846.94 305
1847.04 307
1847.14 311
1847.23 317
1847.33 324
1847.43 331
1847.53 338
1847.63 342
1847.73 345
1847.83 347
1847.92 347
1848.02 346
1848.12 345
1848.22 345
1848.32 345
1848.42 346
1848.52 348
1848.61 350
1848.71 352
1848.81 354
1848.91 356
1849.01 357
1849.11 359
1849.21 361
1849.30 362
1849.40 363
1849.50 365
1849.60 366
1849.70 367
1849.80 368
1849.90 368
1849.99 369
1850.09 368
1850.19 367
1850.29 365
1850.39 362
1850.49 358
1850.59 354
1850.69 350
1850.78 346
1850.88 341
1850.98 337
1851.08 332
1851.18 327
1851.28 323
1851.38 318
1851.47 314
1851.57 311
1851.67 309
1851.77 309
1851.87 310
1851.97 312
1852.07 315
1852.16 319
1852.26 322
1852.36 326
1852.46 330
1852.56 334
1852.66 337
1852.76 338
1852.86 339
1852.95 338
1853.05 337
1853.15 336
1853.25 336
1853.35 336
1853.45 337
1853.55 339
1853.65 342
1853.74 344
1853.84 345
1853.94 346
1854.04 348
1854.14 350
1854.24 355
1854.34 362
1854.43 371
1854.53 383
1854.63 395
1854.73 406
1854.83 414
1854.93 420
1855.03 422
1855.13 423
1855.22 422
1855.32 422
1855.42 425
1855.52 430
1855.62 437
1855.72 446
1855.82 454
1855.92 460
1856.01 464
1856.11 465
1856.21 462
1856.31 455
1856.41 446
1856.51 434
1856.61 419
1856.71 404
1856.80 389
1856.90 375
1857.00 363
1857.10 353
1857.20 346
1857.30 342
1857.40 338
1857.50 336
1857.60 335
1857.69 335
1857.79 336
1857.89 339
1857.99 343
1858.09 348
1858.19 354
1858.29 360
1858.39 365
1858.48 368
1858.58 371
1858.68 373
1858.78 374
1858.88 375
1858.98 375
1859.08 375
1859.18 373
1859.28 369
1859.37 363
1859.47 357
1859.57 350
1859.67 343
1859.77 338
1859.87 334
1859.97 331
1860.07 330
1860.17 330
1860.26 332
1860.36 336
1860.46 342
1860.56 352
1860.66 363
1860.76 377
1860.86 391
1860.96 405
1861.06 417
1861.15 426
1861.25 431
1861.35 432
1861.45 430
1861.55 425
1861.65 419
1861.75 413
1861.85 409
1861.95 407
1862.04 407
1862.14 409
1862.24 412
1862.34 415
1862.44 416
1862.54 417
1862.64 416
1862.74 415
1862.84 414
1862.93 413
1863.03 411
1863.13 408
1863.23 403
1863.33 397
1863.43 389
1863.53 381
1863.63 372
1863.73 364
1863.83 356
1863.92 349
1864.02 343
1864.12 338
1864.22 334
1864.32 332
1864.42 331
1864.52 332
1864.62 335
1864.72 339
1864.82 344
1864.91 349
1865.01 353
1865.11 357
1865.21 359
1865.31 360
1865.41 360
1865.51 359
1865.61 358
1865.71 356
1865.81 353
1865.90 350
1866.00 347
1866.10 345
1866.20 343
1866.30 343
1866.40 346
1866.50 351
1866.60 358
1866.70 366
1866.80 376
1866.90 387
1866.99 397
1867.09 406
1867.19 415
1867.29 424
1867.39 431
1867.49 439
1867.59 445
1867.69 449
1867.79 452
1867.89 453
1867.98 452
1868.08 450
1868.18 446
1868.28 442
1868.38 438
1868.48 434
1868.58 430
1868.68 426
1868.78 422
1868.88 418
1868.98 415
1869.07 411
1869.17 409
1869.27 406
1869.37 403
1869.47 399
1869.57 393
1869.67 386
1869.77 378
1869.87 370
1869.97 362
1870.07 356
1870.17 352
1870.26 351
1870.36 351
1870.46 353
1870.56 356
1870.66 360
1870.76 363
1870.86 366
1870.96 368
1871.06 368
1871.16 366
1871.26 363
1871.36 359
1871.45 354
1871.55 348
1871.65 344
1871.75 340
1871.85 338
1871.95 337
1872.05 338
1872.15 340
1872.25 344
1872.35 350
1872.45 358
1872.55 367
1872.64 377
1872.74 386
1872.84 394
1872.94 399
1873.04 402
1873.14 403
1873.24 400
1873.34 395
1873.44 388
1873.54 379
1873.64 369
1873.74 357
1873.84 346
1873.93 336
1874.03 327
1874.13 320
1874.23 317
1874.33 316
1874.43 319
1874.53 324
1874.63 331
1874.73 339
1874.83 347
1874.93 355
1875.03 361
1875.13 367
1875.22 372
1875.32 376
1875.42 379
1875.52 382
1875.62 385
1875.72 386
1875.82 385
1875.92 382
1876.02 378
1876.12 373
1876.22 370
1876.32 369
1876.42 371
1876.52 376
1876.62 383
1876.71 391
1876.81 399
1876.91 404
1877.01 406
1877.11 407
1877.21 406
1877.31 405
1877.41 404
1877.51 405
1877.61 406
1877.71 409
1877.81 411
1877.91 412
1878.01 411
1878.11 409
1878.20 406
1878.30 403
1878.40 400
1878.50 398
1878.60 398
1878.70 399
1878.80 400
1878.90 401
1879.00 401
1879.10 401
1879.20 400
1879.30 398
1879.40 396
1879.50 393
1879.60 390
1879.70 386
1879.79 383
1879.89 381
1879.99 379
1880.09 380
1880.19 383
1880.29 389
1880.39 395
1880.49 403
1880.59 409
1880.69 414
1880.79 417
1880.89 418
1880.99 417
1881.09 415
1881.19 412
1881.29 408
1881.39 402
1881.48 396
1881.58 389
1881.68 382
1881.78 374
1881.88 368
1881.98 363
1882.08 359
1882.18 358
1882.28 358
1882.38 359
1882.48 362
1882.58 366
1882.68 370
1882.78 376
1882.88 382
1882.98 388
1883.08 394
1883.18 399
1883.28 404
1883.37 408
1883.47 411
1883.57 413
1883.67 414
1883.77 415
1883.87 415
1883.97 415
1884.07 413
1884.17 411
1884.27 408
1884.37 404
1884.47 400
1884.57 396
1884.67 392
1884.77 389
1884.87 386
1884.97 382
1885.07 378
1885.17 374
1885.27 369
1885.36 364
1885.46 359
1885.56 355
1885.66 354
1885.76 355
1885.86 359
1885.96 366
1886.06 375
1886.16 385
1886.26 396
1886.36 407
1886.46 417
1886.56 424
1886.66 431
1886.76 435
1886.86 438
1886.96 440
1887.06 442
1887.16 445
1887.26 448
1887.36 452
1887.46 457
1887.56 461
1887.66 466
1887.75 469
1887.85 470
1887.95 470
1888.05 468
1888.15 463
1888.25 458
1888.35 450
1888.45 442
1888.55 432
1888.65 422
1888.75 410
1888.85 399
1888.95 388
1889.05 378
1889.15 371
1889.25 369
1889.35 370
1889.45 374
1889.55 382
1889.65 391
1889.75 401
1889.85 409
1889.95 416
1890.05 421
1890.15 424
1890.25 428
1890.35 431
1890.45 435
1890.54 440
1890.64 446
1890.74 452
1890.84 457
1890.94 461
1891.04 463
1891.14 463
1891.24 460
1891.34 457
1891.44 453
1891.54 448
1891.64 444
1891.74 439
1891.84 435
1891.94 431
1892.04 425
1892.14 418
1892.24 411
1892.34 403
1892.44 396
1892.54 389
1892.64 385
1892.74 383
1892.84 383
1892.94 387
1893.04 393
1893.14 401
1893.24 411
1893.34 422
1893.44 434
1893.54 445
1893.64 456
1893.74 464
1893.84 471
1893.94 475
1894.04 476
1894.14 475
1894.23 471
1894.33 467
1894.43 461
1894.53 456
1894.63 450
1894.73 444
1894.83 437
1894.93 430
1895.03 421
1895.13 412
1895.23 404
1895.33 399
1895.43 397
1895.53 398
1895.63 401
1895.73 406
1895.83 410
1895.93 411
1896.03 409
1896.13 405
1896.23 398
1896.33 391
1896.43 386
1896.53 384
1896.63 386
1896.73 391
1896.83 399
1896.93 409
1897.03 420
1897.13 431
1897.23 442
1897.33 452
1897.43 461
1897.53 468
1897.63 472
1897.73 471
1897.83 465
1897.93 454
1898.03 440
1898.13 425
1898.23 410
1898.33 397
1898.43 389
1898.53 386
1898.63 388
1898.73 393
1898.83 400
1898.93 408
1899.03 416
1899.13 421
1899.23 424
1899.33 423
1899.43 419
1899.53 413
1899.63 406
1899.73 399
1899.83 392
1899.93 385
1900.03 379
1900.13 373
1900.23 366
1900.33 360
1900.43 355
1900.53 353
1900.63 355
1900.73 362
1900.83 373
1900.93 387
1901.03 402
1901.13 417
1901.23 428
1901.33 436
1901.43 440
1901.53 441
1901.63 439
1901.73 436
1901.83 434
1901.93 433
1902.03 435
1902.13 439
1902.23 443
1902.33 448
1902.43 450
1902.53 449
1902.63 445
1902.73 438
1902.83 428
1902.93 416
1903.03 404
1903.13 394
1903.23 386
1903.33 381
1903.43 380
1903.53 382
1903.63 387
1903.73 394
1903.83 401
1903.93 407
1904.03 411
1904.13 411
1904.23 409
1904.33 404
1904.43 398
1904.53 393
1904.63 390
1904.73 389
1904.83 390
1904.93 395
1905.03 402
1905.13 410
1905.23 419
1905.33 428
1905.43 437
1905.53 444
1905.63 450
1905.73 454
1905.83 455
1905.93 453
1906.03 448
1906.13 439
1906.23 428
1906.33 415
1906.43 402
1906.53 390
1906.63 379
1906.73 371
1906.83 367
1906.93 366
1907.03 367
1907.13 370
1907.23 373
1907.33 377
1907.43 381
1907.53 384
1907.63 388
1907.73 394
1907.83 400
1907.93 408
1908.03 417
1908.13 425
1908.23 433
1908.33 438
1908.43 441
1908.53 440
1908.63 437
1908.73 432
1908.83 426
1908.93 420
1909.03 416
1909.13 414
1909.23 416
1909.33 420
1909.43 426
1909.53 433
1909.63 441
1909.73 447
1909.83 451
1909.93 452
1910.03 452
1910.13 448
1910.23 443
1910.33 437
1910.43 429
1910.53 422
1910.63 416
1910.73 412
1910.83 411
1910.93 410
1911.03 409
1911.14 407
1911.24 403
1911.34 396
1911.44 387
1911.54 378
1911.64 372
1911.74 369
1911.84 371
1911.94 376
1912.04 383
1912.14 389
1912.24 393
1912.34 392
1912.44 387
1912.54 380
1912.64 371
1912.74 363
1912.84 357
1912.94 355
1913.04 355
1913.14 357
1913.24 360
1913.34 364
1913.44 367
1913.54 371
1913.64 375
1913.74 379
1913.84 385
1913.94 391
1914.04 398
1914.14 404
1914.24 410
1914.34 414
1914.44 417
1914.54 420
1914.64 424
1914.74 427
1914.85 431
1914.95 436
1915.05 441
1915.15 445
1915.25 449
1915.35 451
1915.45 453
1915.55 455
1915.65 456
1915.75 458
1915.85 460
1915.95 461
1916.05 461
1916.15 458
1916.25 453
1916.35 445
1916.45 435
1916.55 424
1916.65 413
1916.75 404
1916.85 398
1916.95 394
1917.05 392
1917.15 392
1917.25 393
1917.35 393
1917.45 393
1917.55 392
1917.66 390
1917.76 386
1917.86 381
1917.96 374
1918.06 367
1918.16 361
1918.26 357
1918.36 357
1918.46 361
1918.56 370
1918.66 382
1918.76 393
1918.86 403
1918.96 409
1919.06 411
1919.16 408
1919.26 404
1919.36 400
1919.46 398
1919.56 399
1919.66 404
1919.76 412
1919.86 420
1919.96 427
1920.07 432
1920.17 435
1920.27 435
1920.37 433
1920.47 430
1920.57 427
1920.67 425
1920.77 423
1920.87 422
1920.97 422
1921.07 422
1921.17 422
1921.27 421
1921.37 420
1921.47 419
1921.57 416
1921.67 413
1921.77 409
1921.87 406
1921.97 403
1922.08 400
1922.18 399
1922.28 398
1922.38 396
1922.48 392
1922.58 388
1922.68 381
1922.78 374
1922.88 367
1922.98 362
1923.08 361
1923.18 364
1923.28 369
1923.38 377
1923.48 386
1923.58 393
1923.68 399
1923.78 401
1923.88 401
1923.99 399
1924.09 397
1924.19 395
1924.29 394
1924.39 394
1924.49 395
1924.59 397
1924.69 399
1924.79 401
1924.89 404
1924.99 408
1925.09 414
1925.19 422
1925.29 430
1925.39 439
1925.49 447
1925.59 453
1925.70 457
1925.80 459
1925.90 460
1926.00 462
1926.10 465
1926.20 469
1926.30 474
1926.40 477
1926.50 477
1926.60 474
1926.70 468
1926.80 461
1926.90 453
1927.00 447
1927.10 444
1927.20 443
1927.31 443
1927.41 443
1927.51 442
1927.61 440
1927.71 437
1927.81 433
1927.91 431
1928.01 430
1928.11 430
1928.21 431
1928.31 432
1928.41 433
1928.51 432
1928.61 431
1928.71 431
1928.82 432
1928.92 434
1929.02 438
1929.12 443
1929.22 448
1929.32 452
1929.42 454
1929.52 455
1929.62 453
1929.72 450
1929.82 446
1929.92 442
1930.02 438
1930.12 433
1930.23 428
1930.33 423
1930.43 417
1930.53 410
1930.63 401
1930.73 391
1930.83 381
1930.93 372
1931.03 365
1931.13 361
1931.23 360
1931.33 364
1931.43 372
1931.53 384
1931.64 397
1931.74 412
1931.84 427
1931.94 441
1932.04 453
1932.14 462
1932.24 467
1932.34 469
1932.44 469
1932.54 466
1932.64 463
1932.74 460
1932.84 458
1932.95 457
1933.05 457
1933.15 456
1933.25 455
1933.35 453
1933.45 450
1933.55 447
1933.65 445
1933.75 444
1933.85 443
1933.95 442
1934.05 441
1934.16 440
1934.26 439
1934.36 439
1934.46 441
1934.56 444
1934.66 449
1934.76 455
1934.86 460
1934.96 464
1935.06 465
1935.16 463
1935.26 458
1935.37 451
1935.47 445
1935.57 441
1935.67 439
1935.77 440
1935.87 443
1935.97 448
1936.07 452
1936.17 454
1936.27 453
1936.37 448
1936.47 440
1936.58 430
1936.68 418
1936.78 406
1936.88 394
1936.98 384
1937.08 376
1937.18 370
1937.28 367
1937.38 365
1937.48 364
1937.58 365
1937.69 367
1937.79 370
1937.89 374
1937.99 378
1938.09 383
1938.19 388
1938.29 394
1938.39 399
1938.49 405
1938.59 411
1938.70 416
1938.80 420
1938.90 424
1939.00 426
1939.10 427
1939.20 426
1939.30 426
1939.40 425
1939.50 426
1939.60 427
1939.70 430
1939.81 434
1939.91 438
1940.01 443
1940.11 447
1940.21 450
1940.31 450
1940.41 448
1940.51 443
1940.61 436
1940.71 429
1940.82 423
1940.92 419
1941.02 418
1941.12 419
1941.22 422
1941.32 425
1941.42 427
1941.52 428
1941.62 428
1941.72 427
1941.83 427
1941.93 428
1942.03 433
1942.13 439
1942.23 447
1942.33 455
1942.43 461
1942.53 462
1942.63 458
1942.73 449
1942.84 437
1942.94 424
1943.04 413
1943.14 406
1943.24 404
1943.34 405
1943.44 409
1943.54 412
1943.64 414
1943.75 412
1943.85 407
1943.95 399
1944.05 390
1944.15 381
1944.25 374
1944.35 370
1944.45 369
1944.55 371
1944.66 376
1944.76 382
1944.86 390
1944.96 397
1945.06 405
1945.16 412
1945.26 421
1945.36 430
1945.46 440
1945.57 449
1945.67 457
1945.77 463
1945.87 465
1945.97 462
1946.07 456
1946.17 445
1946.27 432
1946.37 418
1946.48 405
1946.58 394
1946.68 385
1946.78 380
1946.88 377
1946.98 374
1947.08 372
1947.18 369
1947.28 365
1947.39 363
1947.49 361
1947.59 362
1947.69 366
1947.79 371
1947.89 378
1947.99 386
1948.09 395
1948.20 404
1948.30 415
1948.40 427
1948.50 443
1948.60 460
1948.70 478
1948.80 495
1948.90 508
1949.01 517
1949.11 522
1949.21 522
1949.31 519
1949.41 516
1949.51 512
1949.61 510
1949.71 510
1949.81 511
1949.92 512
1950.02 512
1950.12 511
1950.22 508
1950.32 502
1950.42 494
1950.52 484
1950.62 473
1950.73 461
1950.83 449
1950.93 439
1951.03 430
1951.13 424
1951.23 420
1951.33 418
1951.43 418
1951.54 418
1951.64 419
1951.74 419
1951.84 419
1951.94 420
1952.04 421
1952.14 425
1952.25 430
1952.35 435
1952.45 441
1952.55 446
1952.65 449
1952.75 449
1952.85 448
1952.95 446
1953.06 443
1953.16 440
1953.26 438
1953.36 436
1953.46 434
1953.56 431
1953.66 426
1953.76 421
1953.87 416
1953.97 413
1954.07 412
1954.17 415
1954.27 422
1954.37 433
1954.47 444
1954.58 455
1954.68 464
1954.78 470
1954.88 472
1954.98 470
1955.08 466
1955.18 460
1955.29 454
1955.39 448
1955.49 443
1955.59 438
1955.69 435
1955.79 432
1955.89 430
1955.99 428
1956.10 427
1956.20 426
1956.30 425
1956.40 425
1956.50 426
1956.60 427
1956.70 429
1956.81 431
1956.91 431
1957.01 430
1957.11 427
1957.21 422
1957.31 418
1957.41 414
1957.52 413
1957.62 414
1957.72 418
1957.82 425
1957.92 432
1958.02 440
1958.12 448
1958.23 454
1958.33 458
1958.43 459
1958.53 458
1958.63 456
1958.73 452
1958.83 447
1958.94 441
1959.04 436
1959.14 431
1959.24 428
1959.34 426
1959.44 426
1959.55 429
1959.65 433
1959.75 438
1959.85 442
1959.95 443
1960.05 438
1960.15 428
1960.26 413
1960.36 395
1960.46 376
1960.56 358
1960.66 344
1960.76 335
1960.86 329
1960.97 327
1961.07 327
1961.17 328
1961.27 329
1961.37 331
1961.47 333
1961.58 336
1961.68 339
1961.78 342
1961.88 346
1961.98 348
1962.08 348
1962.18 348
1962.29 346
1962.39 343
1962.49 340
1962.59 337
1962.69 336
1962.79 337
1962.90 341
1963.00 346
1963.10 355
1963.20 364
1963.30 375
1963.40 385
1963.51 393
1963.61 400
1963.71 405
1963.81 408
1963.91 410
1964.01 412
1964.11 415
1964.22 419
1964.32 422
1964.42 425
1964.52 425
1964.62 422
1964.72 416
1964.83 409
1964.93 401
1965.03 394
1965.13 390
1965.23 390
1965.33 395
1965.44 403
1965.54 414
1965.64 426
1965.74 438
1965.84 448
1965.94 455
1966.05 459
1966.15 459
1966.25 456
1966.35 449
1966.45 440
1966.55 430
1966.66 419
1966.76 409
1966.86 399
1966.96 391
1967.06 386
1967.16 384
1967.27 386
1967.37 390
1967.47 398
1967.57 406
1967.67 415
1967.77 422
1967.88 428
1967.98 433
1968.08 437
1968.18 440
1968.28 443
1968.38 445
1968.49 447
1968.59 448
1968.69 449
1968.79 448
1968.89 446
1968.99 443
1969.10 438
1969.20 433
1969.30 427
1969.40 421
1969.50 415
1969.61 408
1969.71 402
1969.81 396
1969.91 390
1970.01 383
1970.11 375
1970.22 366
1970.32 356
1970.42 346
1970.52 337
1970.62 331
1970.72 327
1970.83 325
1970.93 326
1971.03 328
1971.13 332
1971.23 336
1971.34 340
1971.44 345
1971.54 349
1971.64 354
1971.74 359
1971.84 363
1971.95 366
1972.05 368
1972.15 370
1972.25 371
1972.35 373
1972.46 376
1972.56 380
1972.66 386
1972.76 391
1972.86 396
1972.96 398
1973.07 398
1973.17 396
1973.27 392
1973.37 388
1973.47 385
1973.58 383
1973.68 384
1973.78 387
1973.88 391
1973.98 397
1974.08 403
1974.19 407
1974.29 410
1974.39 411
1974.49 408
1974.59 403
1974.70 395
1974.80 386
1974.90 378
1975.00 372
1975.10 369
1975.21 368
1975.31 368
1975.41 370
1975.51 371
1975.61 372
1975.71 372
1975.82 371
1975.92 371
1976.02 372
1976.12 373
1976.22 374
1976.33 376
1976.43 377
1976.53 379
1976.63 379
1976.73 380
1976.84 382
1976.94 384
1977.04 387
1977.14 389
1977.24 392
1977.35 393
1977.45 393
1977.55 390
1977.65 385
1977.75 379
1977.86 371
1977.96 364
1978.06 358
1978.16 354
1978.26 353
1978.37 354
1978.47 356
1978.57 359
1978.67 361
1978.77 363
1978.88 364
1978.98 365
1979.08 366
1979.18 368
1979.28 372
1979.39 377
1979.49 382
1979.59 388
1979.69 394
1979.79 399
1979.90 403
1980.00 407
1980.10 410
1980.20 413
1980.30 415
1980.41 416
1980.51 417
1980.61 417
1980.71 417
1980.81 417
1980.92 418
1981.02 420
1981.12 422
1981.22 425
1981.32 427
1981.43 427
1981.53 427
1981.63 425
1981.73 422
1981.83 419
1981.94 416
1982.04 413
1982.14 410
1982.24 407
1982.34 405
1982.45 403
1982.55 402
1982.65 401
1982.75 401
1982.85 401
1982.96 402
1983.06 403
1983.16 404
1983.26 402
1983.36 399
1983.47 394
1983.57 387
1983.67 379
1983.77 370
1983.88 363
1983.98 359
1984.08 358
1984.18 359
1984.28 362
1984.39 365
1984.49 369
1984.59 372
1984.69 375
1984.79 378
1984.90 382
1985.00 388
1985.10 395
1985.20 402
1985.31 410
1985.41 416
1985.51 421
1985.61 424
1985.71 425
1985.82 425
1985.92 422
1986.02 419
1986.12 414
1986.22 408
1986.33 401
1986.43 394
1986.53 387
1986.63 379
1986.74 372
1986.84 366
1986.94 360
1987.04 353
1987.14 345
1987.25 338
1987.35 330
1987.45 324
1987.55 321
1987.66 322
1987.76 328
1987.86 338
1987.96 352
1988.06 367
1988.17 382
1988.27 396
1988.37 407
1988.47 415
1988.58 421
1988.68 425
1988.78 427
1988.88 428
1988.98 429
1989.09 428
1989.19 425
1989.29 420
1989.39 413
1989.50 404
1989.60 394
1989.70 385
1989.80 377
1989.90 371
1990.01 368
1990.11 366
1990.21 366
1990.31 367
1990.42 368
1990.52 368
1990.62 369
1990.72 369
1990.83 369
1990.93 367
1991.03 366
1991.13 364
1991.23 362
1991.34 360
1991.44 359
1991.54 359
1991.64 360
1991.75 360
1991.85 360
1991.95 359
1992.05 357
1992.16 355
1992.26 352
1992.36 351
1992.46 352
1992.56 357
1992.67 364
1992.77 373
1992.87 381
1992.97 389
1993.08 393
1993.18 395
1993.28 393
1993.38 388
1993.49 383
1993.59 378
1993.69 375
1993.79 372
1993.90 371
1994.00 371
1994.10 370
1994.20 369
1994.30 367
1994.41 364
1994.51 361
1994.61 359
1994.71 359
1994.82 361
1994.92 366
1995.02 372
1995.12 380
1995.23 389
1995.33 397
1995.43 402
1995.53 403
1995.64 401
1995.74 394
1995.84 383
1995.94 371
1996.05 358
1996.15 347
1996.25 338
1996.35 332
1996.46 328
1996.56 327
1996.66 327
1996.76 329
1996.87 333
1996.97 339
1997.07 347
1997.17 357
1997.28 366
1997.38 374
1997.48 381
1997.58 385
1997.68 387
1997.79 387
1997.89 388
1997.99 390
1998.09 392
1998.20 395
1998.30 398
1998.40 399
1998.50 398
1998.61 395
1998.71 390
1998.81 384
1998.91 378
1999.02 374
1999.12 371
1999.22 369
1999.32 369
1999.43 369
1999.53 368
1999.63 367
1999.73 365
1999.84 363
1999.94 362
2000.04 364
2000.14 368
2000.25 374
2000.35 382
2000.45 391
2000.56 399
2000.66 405
2000.76 409
2000.86 412
2000.97 413
2001.07 415
2001.17 418
2001.27 422
2001.38 426
2001.48 431
2001.58 434
2001.68 436
2001.79 435
2001.89 431
2001.99 425
2002.09 417
2002.20 408
2002.30 400
2002.40 393
2002.50 388
2002.61 385
2002.71 382
2002.81 380
2002.91 379
2003.02 377
2003.12 376
2003.22 376
2003.32 377
2003.43 379
2003.53 383
2003.63 387
2003.74 390
2003.84 391
2003.94 390
2004.04 387
2004.15 383
2004.25 378
2004.35 372
2004.45 368
2004.56 365
2004.66 362
2004.76 361
2004.86 361
2004.97 362
2005.07 363
2005.17 364
2005.27 364
2005.38 362
2005.48 359
2005.58 354
2005.69 348
2005.79 341
2005.89 334
2005.99 329
2006.10 326
2006.20 326
2006.30 329
2006.40 336
2006.51 346
2006.61 358
2006.71 372
2006.82 384
2006.92 394
2007.02 400
2007.12 402
2007.23 399
2007.33 392
2007.43 383
2007.53 372
2007.64 361
2007.74 350
2007.84 339
2007.95 329
2008.05 320
2008.15 313
2008.25 308
2008.36 304
2008.46 303
2008.56 302
2008.66 303
2008.77 305
2008.87 308
2008.97 312
2009.08 316
2009.18 322
2009.28 328
2009.38 334
2009.49 340
2009.59 343
2009.69 344
2009.79 344
2009.90 342
2010.00 338
2010.10 334
2010.21 330
2010.31 326
2010.41 323
2010.51 319
2010.62 316
2010.72 314
2010.82 311
2010.93 309
2011.03 306
2011.13 302
2011.23 298
2011.34 294
2011.44 290
2011.54 286
2011.65 285
2011.75 285
2011.85 286
2011.95 289
2012.06 293
2012.16 297
2012.26 301
2012.36 304
2012.47 306
2012.57 308
2012.67 311
2012.78 316
2012.88 322
2012.98 331
2013.08 342
2013.19 354
2013.29 366
2013.39 376
2013.50 384
2013.60 387
2013.70 387
2013.81 383
2013.91 377
2014.01 371
2014.11 365
2014.22 361
2014.32 359
2014.42 359
2014.53 362
2014.63 366
2014.73 370
2014.83 376
2014.94 382
2015.04 389
2015.14 396
2015.25 403
2015.35 407
2015.45 410
2015.55 409
2015.66 405
2015.76 398
2015.86 388
2015.97 377
2016.07 365
2016.17 352
2016.27 338
2016.38 323
2016.48 308
2016.58 294
2016.69 282
2016.79 272
2016.89 266
2017.00 265
2017.10 269
2017.20 277
2017.30 287
2017.41 299
2017.51 311
2017.61 322
2017.72 332
2017.82 339
2017.92 345
2018.03 348
2018.13 351
2018.23 353
2018.33 356
2018.44 359
2018.54 362
2018.64 366
2018.75 369
2018.85 371
2018.95 373
2019.06 373
2019.16 373
2019.26 371
2019.36 369
2019.47 367
2019.57 364
2019.67 361
2019.78 357
2019.88 353
2019.98 348
2020.09 344
2020.19 340
2020.29 336
2020.39 333
2020.50 331
2020.60 331
2020.70 331
2020.81 331
2020.91 331
2021.01 331
2021.12 329
2021.22 327
2021.32 326
2021.43 325
2021.53 325
2021.63 326
2021.73 328
2021.84 330
2021.94 333
2022.04 334
2022.15 334
2022.25 333
2022.35 330
2022.46 327
2022.56 322
2022.66 317
2022.77 311
2022.87 307
2022.97 303
2023.08 300
2023.18 298
2023.28 297
2023.38 297
2023.49 298
2023.59 299
2023.69 301
2023.80 304
2023.90 307
2024.00 310
2024.11 314
2024.21 317
2024.31 321
2024.42 324
2024.52 326
2024.62 328
2024.73 330
2024.83 333
2024.93 335
2025.03 337
2025.14 338
2025.24 339
2025.34 338
2025.45 337
2025.55 335
2025.65 333
2025.76 332
2025.86 333
2025.96 336
2026.07 341
2026.17 347
2026.27 354
2026.38 360
2026.48 364
2026.58 367
2026.69 367
2026.79 367
2026.89 365
2027.00 362
2027.10 360
2027.20 357
2027.31 354
2027.41 351
2027.51 347
2027.61 342
2027.72 338
2027.82 334
2027.92 330
2028.03 328
2028.13 327
2028.23 328
2028.34 331
2028.44 337
2028.54 345
2028.65 354
2028.75 363
2028.85 372
2028.96 379
2029.06 384
2029.16 386
2029.27 385
2029.37 380
2029.47 372
2029.58 363
2029.68 353
2029.78 344
2029.89 336
2029.99 330
2030.09 327
2030.20 324
2030.30 323
2030.40 323
2030.51 323
2030.61 325
2030.71 327
2030.82 330
2030.92 333
2031.02 336
2031.13 338
2031.23 338
2031.33 337
2031.44 335
2031.54 333
2031.64 332
2031.75 333
2031.85 336
2031.95 340
2032.06 346
2032.16 352
2032.26 358
2032.37 365
2032.47 371
2032.57 379
2032.68 386
2032.78 393
2032.88 399
2032.99 403
2033.09 404
2033.19 402
2033.30 399
2033.40 395
2033.50 391
2033.61 387
2033.71 384
2033.81 380
2033.92 375
2034.02 370
2034.12 363
2034.23 356
2034.33 351
2034.43 348
2034.54 347
2034.64 350
2034.74 355
2034.85 360
2034.95 365
2035.05 369
2035.16 370
2035.26 370
2035.36 368
2035.47 367
2035.57 367
2035.68 369
2035.78 372
2035.88 377
2035.99 383
2036.09 389
2036.19 394
2036.30 397
2036.40 398
2036.50 397
2036.61 396
2036.71 394
2036.81 392
2036.92 392
2037.02 394
2037.12 398
2037.23 404
2037.33 410
2037.43 416
2037.54 421
2037.64 424
2037.74 424
2037.85 420
2037.95 414
2038.05 406
2038.16 397
2038.26 389
2038.37 384
2038.47 382
2038.57 384
2038.68 389
2038.78 395
2038.88 401
2038.99 403
2039.09 401
2039.19 394
2039.30 383
2039.40 370
2039.50 357
2039.61 346
2039.71 339
2039.81 334
2039.92 332
2040.02 332
2040.13 331
2040.23 331
2040.33 332
2040.44 335
2040.54 341
2040.64 350
2040.75 362
2040.85 374
2040.95 385
2041.06 392
2041.16 392
2041.26 387
2041.37 376
2041.47 360
2041.58 342
2041.68 325
2041.78 309
2041.89 299
2041.99 294
2042.09 296
2042.20 304
2042.30 316
2042.40 331
2042.51 347
2042.61 359
2042.72 368
2042.82 371
2042.92 369
2043.03 363
2043.13 354
2043.23 344
2043.34 334
2043.44 326
2043.54 320
2043.65 316
2043.75 314
2043.86 316
2043.96 320
2044.06 326
2044.17 334
2044.27 343
2044.37 351
2044.48 359
2044.58 364
2044.68 368
2044.79 370
2044.89 371
2045.00 372
2045.10 374
2045.20 376
2045.31 380
2045.41 384
2045.51 389
2045.62 393
2045.72 397
2045.82 400
2045.93 402
2046.03 403
2046.14 402
2046.24 399
2046.34 396
2046.45 391
2046.55 387
2046.65 384
2046.76 381
2046.86 379
2046.97 377
2047.07 374
2047.17 370
2047.28 366
2047.38 361
2047.48 356
2047.59 352
2047.69 349
2047.80 347
2047.90 347
2048.00 349
2048.11 352
2048.21 357
2048.31 364
2048.42 372
2048.52 379
2048.63 385
2048.73 388
2048.83 387
2048.94 382
2049.04 374
2049.14 363
2049.25 352
2049.35 340
2049.46 330
2049.56 321
2049.66 315
2049.77 311
2049.87 309
2049.97 310
2050.08 313
2050.18 319
2050.29 326
2050.39 333
2050.49 340
2050.60 345
2050.70 349
2050.81 351
2050.91 351
2051.01 350
2051.12 348
2051.22 345
2051.32 341
2051.43 337
2051.53 334
2051.64 331
2051.74 330
2051.84 330
2051.95 333
2052.05 336
2052.16 340
2052.26 343
2052.36 345
2052.47 345
2052.57 344
2052.67 341
2052.78 338
2052.88 336
2052.99 334
2053.09 335
2053.19 338
2053.30 343
2053.40 350
2053.51 358
2053.61 365
2053.71 371
2053.82 377
2053.92 382
2054.03 387
2054.13 391
2054.23 394
2054.34 395
2054.44 395
2054.54 391
2054.65 385
2054.75 378
2054.86 371
2054.96 365
2055.06 361
2055.17 361
2055.27 364
2055.38 369
2055.48 374
2055.58 379
2055.69 382
2055.79 383
2055.90 384
2056.00 384
2056.10 385
2056.21 387
2056.31 390
2056.42 393
2056.52 396
2056.62 397
2056.73 397
2056.83 395
2056.94 392
2057.04 389
2057.14 387
2057.25 386
2057.35 386
2057.46 387
2057.56 388
2057.66 388
2057.77 388
2057.87 385
2057.98 382
2058.08 378
2058.18 374
2058.29 371
2058.39 368
2058.50 365
2058.60 361
2058.70 358
2058.81 354
2058.91 351
2059.02 347
2059.12 343
2059.22 341
2059.33 338
2059.43 336
2059.54 334
2059.64 332
2059.74 331
2059.85 330
2059.95 329
2060.06 328
2060.16 328
2060.26 328
2060.37 328
2060.47 327
2060.58 326
2060.68 324
2060.78 321
2060.89 318
2060.99 316
2061.10 314
2061.20 315
2061.30 318
2061.41 323
2061.51 330
2061.62 336
2061.72 341
2061.83 345
2061.93 346
2062.03 346
2062.14 344
2062.24 341
2062.35 338
2062.45 336
2062.55 335
2062.66 336
2062.76 338
2062.87 341
2062.97 343
2063.07 344
2063.18 342
2063.28 338
2063.39 331
2063.49 325
2063.60 319
2063.70 316
2063.80 316
2063.91 320
2064.01 327
2064.12 334
2064.22 341
2064.32 347
2064.43 350
2064.53 352
2064.64 352
2064.74 352
2064.85 352
2064.95 354
2065.05 356
2065.16 359
2065.26 361
2065.37 361
2065.47 359
2065.57 355
2065.68 349
2065.78 343
2065.89 338
2065.99 334
2066.10 333
2066.20 334
2066.30 336
2066.41 339
2066.51 341
2066.62 342
2066.72 341
2066.83 339
2066.93 336
2067.03 333
2067.14 331
2067.24 330
2067.35 331
2067.45 333
2067.56 336
2067.66 338
2067.76 340
2067.87 341
2067.97 340
2068.08 339
2068.18 338
2068.28 337
2068.39 338
2068.49 340
2068.60 342
2068.70 345
2068.81 348
2068.91 351
2069.01 354
2069.12 357
2069.22 361
2069.33 367
2069.43 373
2069.54 379
2069.64 386
2069.74 392
2069.85 396
2069.95 399
2070.06 399
2070.16 397
2070.27 394
2070.37 391
2070.47 388
2070.58 386
2070.68 385
2070.79 384
2070.89 384
2071.00 383
2071.10 381
2071.21 378
2071.31 374
2071.41 370
2071.52 365
2071.62 360
2071.73 356
2071.83 352
2071.94 349
2072.04 346
2072.14 345
2072.25 346
2072.35 348
2072.46 350
2072.56 352
2072.67 353
2072.77 352
2072.88 348
2072.98 343
2073.08 336
2073.19 330
2073.29 325
2073.40 322
2073.50 322
2073.61 324
2073.71 327
2073.81 332
2073.92 338
2074.02 343
2074.13 348
2074.23 352
2074.34 354
2074.44 356
2074.55 355
2074.65 354
2074.75 351
2074.86 349
2074.96 346
2075.07 343
2075.17 340
2075.28 336
2075.38 331
2075.49 327
2075.59 323
2075.69 321
2075.80 321
2075.90 323
2076.01 327
2076.11 332
2076.22 338
2076.32 343
2076.43 347
2076.53 350
2076.63 353
2076.74 356
2076.84 358
2076.95 360
2077.05 361
2077.16 361
2077.26 360
2077.37 359
2077.47 358
2077.57 358
2077.68 359
2077.78 362
2077.89 366
2077.99 372
2078.10 379
2078.20 387
2078.31 396
2078.41 404
2078.52 411
2078.62 414
2078.72 414
2078.83 410
2078.93 402
2079.04 391
2079.14 380
2079.25 368
2079.35 359
2079.46 353
2079.56 350
2079.67 348
2079.77 349
2079.87 349
2079.98 349
2080.08 349
2080.19 347
2080.29 344
2080.40 340
2080.50 336
2080.61 332
2080.71 328
2080.82 326
2080.92 326
2081.02 329
2081.13 334
2081.23 340
2081.34 347
2081.44 354
2081.55 360
2081.65 362
2081.76 362
2081.86 358
2081.97 353
2082.07 346
2082.18 339
2082.28 333
2082.38 330
2082.49 329
2082.59 331
2082.70 335
2082.80 341
2082.91 348
2083.01 354
2083.12 360
2083.22 365
2083.33 368
2083.43 370
2083.54 370
2083.64 368
2083.74 365
2083.85 361
2083.95 357
2084.06 351
2084.16 346
2084.27 341
2084.37 338
2084.48 336
2084.58 337
2084.69 341
2084.79 347
2084.90 355
2085.00 365
2085.11 374
2085.21 381
2085.32 386
2085.42 387
2085.52 384
2085.63 379
2085.73 371
2085.84 363
2085.94 356
2086.05 352
2086.15 350
2086.26 350
2086.36 354
2086.47 358
2086.57 363
2086.68 368
2086.78 372
2086.89 374
2086.99 376
2087.10 375
2087.20 373
2087.30 368
2087.41 362
2087.51 355
2087.62 347
2087.72 340
2087.83 334
2087.93 332
2088.04 332
2088.14 334
2088.25 338
2088.35 342
2088.46 345
2088.56 346
2088.67 344
2088.77 341
2088.88 337
2088.98 334
2089.09 332
2089.19 333
2089.30 335
2089.40 338
2089.50 342
2089.61 345
2089.71 346
2089.82 345
2089.92 342
2090.03 338
2090.13 333
2090.24 328
2090.34 324
2090.45 322
2090.55 322
2090.66 323
2090.76 326
2090.87 330
2090.97 334
2091.08 338
2091.18 341
2091.29 345
2091.39 349
2091.50 353
2091.60 357
2091.71 361
2091.81 365
2091.92 369
2092.02 372
2092.13 375
2092.23 377
2092.34 378
2092.44 379
2092.55 378
2092.65 376
2092.75 374
2092.86 372
2092.96 369
2093.07 367
2093.17 364
2093.28 361
2093.38 358
2093.49 354
2093.59 350
2093.70 346
2093.80 343
2093.91 341
2094.01 340
2094.12 338
2094.22 337
2094.33 335
2094.43 331
2094.54 327
2094.64 322
2094.75 318
2094.85 315
2094.96 313
2095.06 313
2095.17 315
2095.27 318
2095.38 321
2095.48 325
2095.59 327
2095.69 330
2095.80 333
2095.90 338
2096.01 343
2096.11 349
2096.22 355
2096.32 359
2096.43 362
2096.53 363
2096.64 362
2096.74 360
2096.85 359
2096.95 358
2097.06 359
2097.16 362
2097.27 364
2097.37 367
2097.48 369
2097.58 369
2097.69 369
2097.79 368
2097.90 368
2098.00 369
2098.11 372
2098.21 377
2098.32 384
2098.42 393
2098.53 402
2098.63 411
2098.74 418
2098.84 423
2098.95 426
2099.05 426
2099.16 425
2099.26 421
2099.37 416
2099.47 411
2099.58 404
2099.68 396
2099.79 387
2099.89 378
2100.00 370
2100.10 364
2100.21 360
2100.31 360
2100.42 363
2100.52 369
2100.63 376
2100.73 383
2100.84 388
2100.94 389
2101.05 386
2101.15 378
2101.26 367
2101.36 355
2101.47 343
2101.57 332
2101.68 324
2101.78 319
2101.89 317
2101.99 318
2102.10 321
2102.20 326
2102.31 332
2102.42 337
2102.52 340
2102.63 342
2102.73 341
2102.84 339
2102.94 336
2103.05 332
2103.15 330
2103.26 329
2103.36 329
2103.47 330
2103.57 332
2103.68 333
2103.78 335
2103.89 337
2103.99 339
2104.10 341
2104.20 345
2104.31 348
2104.41 351
2104.52 352
2104.62 352
2104.73 350
2104.83 347
2104.94 343
2105.04 338
2105.15 334
2105.25 331
2105.36 330
2105.46 330
2105.57 333
2105.68 339
2105.78 345
2105.89 353
2105.99 359
2106.10 365
2106.20 367
2106.31 368
2106.41 366
2106.52 364
2106.62 362
2106.73 363
2106.83 366
2106.94 371
2107.04 379
2107.15 387
2107.25 394
2107.36 399
2107.46 401
2107.57 402
2107.67 401
2107.78 401
2107.89 400
2107.99 402
2108.10 404
2108.20 406
2108.31 406
2108.41 405
2108.52 400
2108.62 393
2108.73 383
2108.83 372
2108.94 361
2109.04 352
2109.15 346
2109.25 343
2109.36 343
2109.46 346
2109.57 351
2109.67 356
2109.78 360
2109.89 362
2109.99 362
2110.10 361
2110.20 358
2110.31 355
2110.41 353
2110.52 352
2110.62 351
2110.73 352
2110.83 354
2110.94 356
2111.04 359
2111.15 364
2111.25 371
2111.36 380
2111.47 391
2111.57 402
2111.68 412
2111.78 419
2111.89 423
2111.99 423
2112.10 417
2112.20 409
2112.31 398
2112.41 385
2112.52 374
2112.62 363
2112.73 356
2112.84 351
2112.94 349
2113.05 347
2113.15 346
2113.26 345
2113.36 344
2113.47 342
2113.57 340
2113.68 338
2113.78 337
2113.89 336
2113.99 335
2114.10 333
2114.21 329
2114.31 324
2114.42 318
2114.52 312
2114.63 306
2114.73 301
2114.84 298
2114.94 296
2115.05 296
2115.15 297
2115.26 298
2115.37 300
2115.47 303
2115.58 307
2115.68 313
2115.79 319
2115.89 325
2116.00 331
2116.10 337
2116.21 341
2116.31 344
2116.42 347
2116.53 350
2116.63 354
2116.74 360
2116.84 368
2116.95 377
2117.05 385
2117.16 394
2117.26 401
2117.37 407
2117.47 412
2117.58 416
2117.69 418
2117.79 419
2117.90 418
2118.00 415
2118.11 411
2118.21 404
2118.32 396
2118.42 388
2118.53 380
2118.64 375
2118.74 372
2118.85 373
2118.95 376
2119.06 381
2119.16 388
2119.27 395
2119.37 401
2119.48 406
2119.59 410
2119.69 413
2119.80 415
2119.90 416
2120.01 415
2120.11 413
2120.22 410
2120.32 404
2120.43 396
2120.54 386
2120.64 376
2120.75 365
2120.85 357
2120.96 351
2121.06 348
2121.17 349
2121.27 352
2121.38 356
2121.49 359
2121.59 360
2121.70 359
2121.80 356
2121.91 351
2122.01 346
2122.12 342
2122.22 339
2122.33 337
2122.44 337
2122.54 338
2122.65 340
2122.75 341
2122.86 341
2122.96 339
2123.07 334
2123.18 328
2123.28 321
2123.39 312
2123.49 305
2123.60 300
2123.70 299
2123.81 301
2123.91 305
2124.02 313
2124.13 321
2124.23 329
2124.34 337
2124.44 344
2124.55 351
2124.65 357
2124.76 362
2124.87 366
2124.97 370
2125.08 371
2125.18 371
2125.29 369
2125.39 367
2125.50 365
2125.61 363
2125.71 363
2125.82 363
2125.92 362
2126.03 362
2126.13 360
2126.24 358
2126.35 357
2126.45 355
2126.56 355
2126.66 357
2126.77 359
2126.87 362
2126.98 365
2127.09 368
2127.19 371
2127.30 374
2127.40 376
2127.51 377
2127.61 378
2127.72 379
2127.83 379
2127.93 378
2128.04 377
2128.14 375
2128.25 372
2128.35 370
2128.46 369
2128.57 368
2128.67 370
2128.78 374
2128.88 379
2128.99 386
2129.10 393
2129.20 400
2129.31 405
2129.41 407
2129.52 408
2129.62 407
2129.73 406
2129.84 405
2129.94 406
2130.05 409
2130.15 412
2130.26 414
2130.36 415
2130.47 413
2130.58 407
2130.68 399
2130.79 390
2130.89 379
2131.00 369
2131.11 361
2131.21 353
2131.32 348
2131.42 345
2131.53 343
2131.64 342
2131.74 342
2131.85 342
2131.95 342
2132.06 340
2132.16 336
2132.27 331
2132.38 326
2132.48 321
2132.59 318
2132.69 319
2132.80 322
2132.91 327
2133.01 334
2133.12 341
2133.22 348
2133.33 353
2133.43 358
2133.54 362
2133.65 366
2133.75 371
2133.86 375
2133.96 379
2134.07 380
2134.18 379
2134.28 375
2134.39 369
2134.49 362
2134.60 354
2134.71 347
2134.81 341
2134.92 336
2135.02 333
2135.13 332
2135.24 334
2135.34 338
2135.45 345
2135.55 355
2135.66 364
2135.77 373
2135.87 380
2135.98 382
2136.08 381
2136.19 376
2136.30 369
2136.40 362
2136.51 355
2136.61 349
2136.72 345
2136.82 343
2136.93 343
2137.04 345
2137.14 349
2137.25 353
2137.35 357
2137.46 361
2137.57 363
2137.67 365
2137.78 366
2137.88 368
2137.99 372
2138.10 378
2138.20 385
2138.31 391
2138.41 395
2138.52 396
2138.63 393
2138.73 387
2138.84 380
2138.95 374
2139.05 369
2139.16 368
2139.26 370
2139.37 373
2139.48 377
2139.58 379
2139.69 379
2139.79 377
2139.90 371
2140.01 363
2140.11 354
2140.22 346
2140.32 340
2140.43 336
2140.54 336
2140.64 341
2140.75 349
2140.85 359
2140.96 371
2141.07 381
2141.17 389
2141.28 393
2141.38 393
2141.49 389
2141.60 382
2141.70 375
2141.81 370
2141.91 366
2142.02 365
2142.13 366
2142.23 367
2142.34 369
2142.45 369
2142.55 366
2142.66 362
2142.76 357
2142.87 350
2142.98 342
2143.08 334
2143.19 326
2143.29 317
2143.40 310
2143.51 303
2143.61 297
2143.72 293
2143.83 290
2143.93 289
2144.04 290
2144.14 293
2144.25 298
2144.36 305
2144.46 315
2144.57 326
2144.67 337
2144.78 348
2144.89 360
2144.99 371
2145.10 382
2145.21 394
2145.31 407
2145.42 419
2145.52 430
2145.63 439
2145.74 442
2145.84 441
2145.95 435
2146.06 426
2146.16 417
2146.27 408
2146.37 403
2146.48 401
2146.59 403
2146.69 407
2146.80 412
2146.90 417
2147.01 421
2147.12 424
2147.22 426
2147.33 426
2147.44 425
2147.54 423
2147.65 419
2147.75 415
2147.86 410
2147.97 406
2148.07 404
2148.18 403
2148.29 404
2148.39 406
2148.50 407
2148.60 408
2148.71 407
2148.82 403
2148.92 399
2149.03 393
2149.14 388
2149.24 384
2149.35 381
2149.46 378
2149.56 375
2149.67 370
2149.77 365
2149.88 359
2149.99 354
2150.09 351
2150.20 350
2150.31 352
2150.41 355
2150.52 360
2150.62 365
2150.73 368
2150.84 370
2150.94 370
2151.05 369
2151.16 369
2151.26 370
2151.37 374
2151.48 379
2151.58 386
2151.69 394
2151.79 400
2151.90 405
2152.01 408
2152.11 409
2152.22 410
2152.33 410
2152.43 412
2152.54 415
2152.65 419
2152.75 424
2152.86 430
2152.96 435
2153.07 438
2153.18 441
2153.28 442
2153.39 443
2153.50 443
2153.60 442
2153.71 443
2153.82 443
2153.92 445
2154.03 446
2154.13 449
2154.24 453
2154.35 458
2154.45 464
2154.56 469
2154.67 472
2154.77 473
2154.88 471
2154.99 465
2155.09 456
2155.20 446
2155.31 436
2155.41 426
2155.52 417
2155.62 410
2155.73 403
2155.84 397
2155.94 393
2156.05 390
2156.16 389
2156.26 391
2156.37 395
2156.48 400
2156.58 403
2156.69 403
2156.80 399
2156.90 392
2157.01 381
2157.12 369
2157.22 357
2157.33 348
2157.43 343
2157.54 342
2157.65 345
2157.75 351
2157.86 360
2157.97 372
2158.07 384
2158.18 398
2158.29 412
2158.39 424
2158.50 434
2158.61 441
2158.71 443
2158.82 442
2158.93 436
2159.03 426
2159.14 415
2159.25 402
2159.35 390
2159.46 381
2159.56 374
2159.67 370
2159.78 369
2159.88 370
2159.99 370
2160.10 370
2160.20 367
2160.31 361
2160.42 352
2160.52 341
2160.63 329
2160.74 319
2160.84 312
2160.95 309
2161.06 310
2161.16 315
2161.27 321
2161.38 328
2161.48 334
2161.59 337
2161.70 337
2161.80 335
2161.91 330
2162.02 323
2162.12 316
2162.23 310
2162.34 305
2162.44 303
2162.55 304
2162.66 308
2162.76 313
2162.87 318
2162.98 324
2163.08 328
2163.19 330
2163.30 331
2163.40 330
2163.51 330
2163.62 331
2163.72 333
2163.83 336
2163.94 342
2164.04 348
2164.15 354
2164.26 361
2164.36 367
2164.47 372
2164.58 375
2164.68 377
2164.79 378
2164.90 376
2165.00 373
2165.11 368
2165.22 363
2165.32 359
2165.43 355
2165.54 352
2165.64 350
2165.75 348
2165.86 346
2165.96 344
2166.07 341
2166.18 338
2166.28 335
2166.39 334
2166.50 334
2166.60 335
2166.71 337
2166.82 340
2166.92 344
2167.03 347
2167.14 352
2167.24 357
2167.35 363
2167.46 370
2167.56 377
2167.67 382
2167.78 384
2167.88 383
2167.99 379
2168.10 373
2168.20 366
2168.31 360
2168.42 355
2168.52 354
2168.63 355
2168.74 358
2168.84 362
2168.95 366
2169.06 371
2169.16 375
2169.27 380
2169.38 383
2169.48 386
2169.59 387
2169.70 387
2169.81 384
2169.91 378
2170.02 369
2170.13 357
2170.23 345
2170.34 332
2170.45 321
2170.55 311
2170.66 305
2170.77 303
2170.87 305
2170.98 310
2171.09 317
2171.19 324
2171.30 331
2171.41 337
2171.51 342
2171.62 345
2171.73 348
2171.83 351
2171.94 356
2172.05 362
2172.16 369
2172.26 375
2172.37 381
2172.48 384
2172.58 386
2172.69 385
2172.80 384
2172.90 382
2173.01 380
2173.12 380
2173.22 382
2173.33 384
2173.44 387
2173.54 390
2173.65 391
2173.76 392
2173.87 391
2173.97 388
2174.08 385
2174.19 383
2174.29 380
2174.40 379
2174.51 378
2174.61 377
2174.72 378
2174.83 379
2174.93 382
2175.04 384
2175.15 385
2175.26 386
2175.36 385
2175.47 382
2175.58 377
2175.68 372
2175.79 367
2175.90 364
2176.00 364
2176.11 368
2176.22 375
2176.32 386
2176.43 397
2176.54 408
2176.65 415
2176.75 419
2176.86 418
2176.97 412
2177.07 402
2177.18 388
2177.29 373
2177.39 358
2177.50 346
2177.61 338
2177.72 334
2177.82 334
2177.93 337
2178.04 342
2178.14 346
2178.25 349
2178.36 348
2178.46 345
2178.57 339
2178.68 333
2178.79 327
2178.89 322
2179.00 321
2179.11 322
2179.21 326
2179.32 331
2179.43 336
2179.53 340
2179.64 343
2179.75 345
2179.86 346
2179.96 347
2180.07 348
2180.18 349
2180.28 352
2180.39 356
2180.50 362
2180.60 368
2180.71 374
2180.82 381
2180.93 387
2181.03 392
2181.14 394
2181.25 393
2181.35 390
2181.46 385
2181.57 378
2181.68 372
2181.78 366
2181.89 362
2182.00 361
2182.10 361
2182.21 361
2182.32 361
2182.43 361
2182.53 358
2182.64 354
2182.75 349
2182.85 344
2182.96 340
2183.07 337
2183.18 337
2183.28 338
2183.39 340
2183.50 343
2183.60 346
2183.71 348
2183.82 349
2183.93 350
2184.03 351
2184.14 352
2184.25 356
2184.35 360
2184.46 366
2184.57 373
2184.68 380
2184.78 387
2184.89 392
2185.00 397
2185.10 400
2185.21 403
2185.32 405
2185.43 407
2185.53 408
2185.64 408
2185.75 407
2185.85 405
2185.96 402
2186.07 399
2186.18 396
2186.28 394
2186.39 393
2186.50 394
2186.60 395
2186.71 397
2186.82 399
2186.93 400
2187.03 400
2187.14 400
2187.25 399
2187.35 399
2187.46 399
2187.57 400
2187.68 403
2187.78 406
2187.89 410
2188.00 414
2188.11 417
2188.21 419
2188.32 421
2188.43 423
2188.53 424
2188.64 424
2188.75 423
2188.86 420
2188.96 416
2189.07 411
2189.18 405
2189.29 399
2189.39 395
2189.50 392
2189.61 392
2189.71 393
2189.82 394
2189.93 396
2190.04 397
2190.14 398
2190.25 397
2190.36 396
2190.47 395
2190.57 394
2190.68 394
2190.79 395
2190.89 395
2191.00 397
2191.11 398
2191.22 400
2191.32 402
2191.43 404
2191.54 405
2191.65 406
2191.75 407
2191.86 406
2191.97 404
2192.08 401
2192.18 396
2192.29 390
2192.40 384
2192.50 377
2192.61 371
2192.72 367
2192.83 365
2192.93 364
2193.04 365
2193.15 366
2193.26 368
2193.36 368
2193.47 367
2193.58 364
2193.69 359
2193.79 355
2193.90 352
2194.01 350
2194.12 350
2194.22 352
2194.33 354
2194.44 356
2194.55 356
2194.65 354
2194.76 350
2194.87 347
2194.97 344
2195.08 342
2195.19 343
2195.30 344
2195.40 347
2195.51 350
2195.62 352
2195.73 354
2195.83 354
2195.94 353
2196.05 352
2196.16 349
2196.26 347
2196.37 344
2196.48 341
2196.59 339
2196.69 336
2196.80 334
2196.91 333
2197.02 333
2197.12 334
2197.23 338
2197.34 345
2197.45 355
2197.55 366
2197.66 377
2197.77 387
2197.88 392
2197.98 393
2198.09 388
2198.20 379
2198.31 367
2198.41 355
2198.52 346
2198.63 339
2198.74 336
2198.84 335
2198.95 336
2199.06 338
2199.17 340
2199.27 341
2199.38 340
2199.49 340
2199.60 339
2199.70 339
2199.81 341
2199.92 344
2200.03 348
2200.13 351
2200.24 354
2200.35 356
2200.46 356
2200.56 355
2200.67 354
2200.78 354
2200.89 356
2200.99 359
2201.10 364
2201.21 368
2201.32 372
2201.42 374
2201.53 373
2201.64 368
2201.75 362
2201.85 354
2201.96 346
2202.07 340
2202.18 335
2202.28 334
2202.39 334
2202.50 336
2202.61 338
2202.72 338
2202.82 336
2202.93 331
2203.04 323
2203.15 314
2203.25 305
2203.36 298
2203.47 293
2203.58 293
2203.68 297
2203.79 305
2203.90 316
2204.01 330
2204.11 345
2204.22 358
2204.33 371
2204.44 381
2204.54 389
2204.65 395
2204.76 400
2204.87 403
2204.98 405
2205.08 406
2205.19 405
2205.30 401
2205.41 394
2205.51 384
2205.62 373
2205.73 362
2205.84 353
2205.94 346
2206.05 344
2206.16 346
2206.27 352
2206.38 360
2206.48 369
2206.59 377
2206.70 382
2206.81 384
2206.91 383
2207.02 378
2207.13 371
2207.24 361
2207.34 351
2207.45 342
2207.56 333
2207.67 327
2207.78 323
2207.88 322
2207.99 322
2208.10 325
2208.21 329
2208.31 335
2208.42 343
2208.53 352
2208.64 362
2208.75 372
2208.85 382
2208.96 390
2209.07 396
2209.18 398
2209.28 397
2209.39 394
2209.50 390
2209.61 385
2209.71 380
2209.82 377
2209.93 375
2210.04 373
2210.15 372
2210.25 371
2210.36 369
2210.47 366
2210.58 362
2210.69 357
2210.79 352
2210.90 348
2211.01 345
2211.12 343
2211.22 343
2211.33 345
2211.44 348
2211.55 352
2211.66 356
2211.76 359
2211.87 362
2211.98 363
2212.09 364
2212.19 363
2212.30 361
2212.41 359
2212.52 358
2212.63 357
2212.73 357
2212.84 357
2212.95 355
2213.06 352
2213.17 348
2213.27 341
2213.38 335
2213.49 328
2213.60 324
2213.70 321
2213.81 322
2213.92 325
2214.03 331
2214.14 339
2214.24 348
2214.35 357
2214.46 366
2214.57 374
2214.68 382
2214.78 388
2214.89 391
2215.00 393
2215.11 391
2215.21 387
2215.32 381
2215.43 373
2215.54 366
2215.65 359
2215.75 355
2215.86 354
2215.97 353
2216.08 354
2216.19 354
2216.29 353
2216.40 350
2216.51 347
2216.62 344
2216.73 342
2216.83 342
2216.94 342
2217.05 344
2217.16 346
2217.27 348
2217.37 350
2217.48 351
2217.59 352
2217.70 351
2217.81 350
2217.91 348
2218.02 345
2218.13 340
2218.24 335
2218.35 331
2218.45 328
2218.56 325
2218.67 324
2218.78 324
2218.89 325
2218.99 326
2219.10 328
2219.21 329
2219.32 332
2219.43 334
2219.53 338
2219.64 341
2219.75 344
2219.86 347
2219.97 349
2220.07 351
2220.18 353
2220.29 355
2220.40 356
2220.51 358
2220.61 359
2220.72 358
2220.83 357
2220.94 354
2221.05 350
2221.15 347
2221.26 345
2221.37 344
2221.48 347
2221.59 353
2221.69 360
2221.80 367
2221.91 374
2222.02 378
2222.13 381
2222.23 381
2222.34 380
2222.45 379
2222.56 379
2222.67 380
2222.77 383
2222.88 387
2222.99 392
2223.10 397
2223.21 401
2223.32 405
2223.42 408
2223.53 412
2223.64 416
2223.75 420
2223.86 425
2223.96 430
2224.07 434
2224.18 437
2224.29 439
2224.40 439
2224.50 438
2224.61 435
2224.72 429
2224.83 422
2224.94 415
2225.05 407
2225.15 400
2225.26 396
2225.37 396
2225.48 398
2225.59 403
2225.69 408
2225.80 412
2225.91 413
2226.02 410
2226.13 404
2226.24 393
2226.34 381
2226.45 370
2226.56 360
2226.67 353
2226.78 350
2226.88 350
2226.99 351
2227.10 354
2227.21 356
2227.32 356
2227.43 353
2227.53 348
2227.64 340
2227.75 330
2227.86 321
2227.97 313
2228.07 308
2228.18 306
2228.29 309
2228.40 314
2228.51 322
2228.62 330
2228.72 337
2228.83 343
2228.94 349
2229.05 353
2229.16 358
2229.27 363
2229.37 368
2229.48 374
2229.59 379
2229.70 383
2229.81 386
2229.91 386
2230.02 385
2230.13 382
2230.24 378
2230.35 374
2230.46 369
2230.56 364
2230.67 358
2230.78 352
2230.89 346
2231.00 339
2231.11 331
2231.21 324
2231.32 317
2231.43 312
2231.54 308
2231.65 307
2231.76 307
2231.86 309
2231.97 313
2232.08 317
2232.19 321
2232.30 326
2232.41 331
2232.51 336
2232.62 340
2232.73 344
2232.84 346
2232.95 347
2233.06 344
2233.16 340
2233.27 334
2233.38 328
2233.49 323
2233.60 321
2233.71 323
2233.81 327
2233.92 334
2234.03 343
2234.14 352
2234.25 359
2234.36 364
2234.46 367
2234.57 367
2234.68 364
2234.79 360
2234.90 356
2235.01 352
2235.11 349
2235.22 349
2235.33 350
2235.44 352
2235.55 354
2235.66 356
2235.76 358
2235.87 358
2235.98 357
2236.09 355
2236.20 351
2236.31 346
2236.42 341
2236.52 336
2236.63 332
2236.74 330
2236.85 331
2236.96 334
2237.07 339
2237.17 346
2237.28 354
2237.39 361
2237.50 369
2237.61 375
2237.72 380
2237.83 384
2237.93 388
2238.04 389
2238.15 389
2238.26 386
2238.37 380
2238.48 371
2238.58 360
2238.69 349
2238.80 339
2238.91 331
2239.02 327
2239.13 326
2239.24 329
2239.34 332
2239.45 336
2239.56 338
2239.67 339
2239.78 337
2239.89 333
2239.99 328
2240.10 322
2240.21 315
2240.32 309
2240.43 303
2240.54 297
2240.65 292
2240.75 287
2240.86 283
2240.97 279
2241.08 276
2241.19 274
2241.30 274
2241.41 275
2241.51 278
2241.62 283
2241.73 289
2241.84 297
2241.95 304
2242.06 309
2242.17 312
2242.27 311
2242.38 309
2242.49 305
2242.60 302
2242.71 301
2242.82 304
2242.93 309
2243.03 318
2243.14 327
2243.25 336
2243.36 344
2243.47 349
2243.58 351
2243.69 351
2243.79 348
2243.90 342
2244.01 336
2244.12 328
2244.23 321
2244.34 314
2244.45 309
2244.55 307
2244.66 306
2244.77 308
2244.88 311
2244.99 315
2245.10 319
2245.21 323
2245.31 328
2245.42 334
2245.53 343
2245.64 353
2245.75 366
2245.86 380
2245.97 394
2246.08 406
2246.18 416
2246.29 421
2246.40 422
2246.51 419
2246.62 412
2246.73 403
2246.84 392
2246.94 380
2247.05 369
2247.16 359
2247.27 351
2247.38 344
2247.49 340
2247.60 337
2247.71 337
2247.81 338
2247.92 339
2248.03 339
2248.14 338
2248.25 335
2248.36 331
2248.47 325
2248.58 318
2248.68 311
2248.79 305
2248.90 302
2249.01 300
2249.12 301
2249.23 305
2249.34 311
2249.45 318
2249.55 324
2249.66 331
2249.77 336
2249.88 340
2249.99 343
2250.10 344
2250.21 343
2250.32 340
2250.42 337
2250.53 334
2250.64 332
2250.75 331
2250.86 333
2250.97 337
2251.08 342
2251.19 348
2251.29 352
2251.40 353
2251.51 351
2251.62 346
2251.73 339
2251.84 332
2251.95 328
2252.06 328
2252.16 332
2252.27 338
2252.38 347
2252.49 356
2252.60 364
2252.71 370
2252.82 373
2252.93 374
2253.03 370
2253.14 364
2253.25 355
2253.36 345
2253.47 335
2253.58 326
2253.69 320
2253.80 316
2253.91 316
2254.01 318
2254.12 322
2254.23 325
2254.34 328
2254.45 329
2254.56 329
2254.67 328
2254.78 326
2254.89 324
2254.99 321
2255.10 318
2255.21 315
2255.32 313
2255.43 311
2255.54 309
2255.65 307
2255.76 304
2255.87 302
2255.97 299
2256.08 297
2256.19 295
2256.30 294
2256.41 293
2256.52 294
2256.63 296
2256.74 300
2256.85 304
2256.95 309
2257.06 314
2257.17 319
2257.28 323
2257.39 325
2257.50 325
2257.61 323
2257.72 320
2257.83 315
2257.93 310
2258.04 304
2258.15 298
2258.26 293
2258.37 289
2258.48 286
2258.59 284
2258.70 283
2258.81 282
2258.92 281
2259.02 281
2259.13 279
2259.24 278
2259.35 276
2259.46 273
2259.57 270
2259.68 267
2259.79 264
2259.90 261
2260.01 259
2260.11 257
2260.22 256
2260.33 256
2260.44 258
2260.55 261
2260.66 265
2260.77 270
2260.88 275
2260.99 280
2261.10 285
2261.20 289
2261.31 294
2261.42 298
2261.53 303
2261.64 309
2261.75 314
2261.86 319
2261.97 324
2262.08 328
2262.19 330
2262.29 332
2262.40 333
2262.51 332
2262.62 332
2262.73 330
2262.84 327
2262.95 324
2263.06 321
2263.17 319
2263.28 319
2263.39 320
2263.49 325
2263.60 332
2263.71 342
2263.82 353
2263.93 365
2264.04 375
2264.15 383
2264.26 389
2264.37 393
2264.48 394
2264.59 392
2264.69 388
2264.80 382
2264.91 375
2265.02 367
2265.13 357
2265.24 348
2265.35 338
2265.46 330
2265.57 324
2265.68 319
2265.79 317
2265.89 316
2266.00 316
2266.11 317
2266.22 317
2266.33 316
2266.44 316
2266.55 318
2266.66 322
2266.77 328
2266.88 336
2266.99 345
2267.10 354
2267.20 360
2267.31 363
2267.42 361
2267.53 355
2267.64 346
2267.75 336
2267.86 324
2267.97 313
2268.08 302
2268.19 294
2268.30 289
2268.41 286
2268.51 287
2268.62 292
2268.73 302
2268.84 316
2268.95 332
2269.06 350
2269.17 368
2269.28 383
2269.39 396
2269.50 404
2269.61 408
2269.72 408
2269.83 406
2269.93 400
2270.04 392
2270.15 382
2270.26 371
2270.37 360
2270.48 349
2270.59 339
2270.70 332
2270.81 328
2270.92 328
2271.03 331
2271.14 336
2271.25 342
2271.35 348
2271.46 354
2271.57 358
2271.68 361
2271.79 363
2271.90 364
2272.01 364
2272.12 365
2272.23 367
2272.34 370
2272.45 375
2272.56 380
2272.67 384
2272.78 388
2272.88 391
2272.99 391
2273.10 388
2273.21 384
2273.32 378
2273.43 372
2273.54 367
2273.65 363
2273.76 361
2273.87 360
2273.98 361
2274.09 362
2274.20 361
2274.31 359
2274.42 353
2274.52 345
2274.63 334
2274.74 321
2274.85 308
2274.96 295
2275.07 285
2275.18 277
2275.29 271
2275.40 269
2275.51 269
2275.62 272
2275.73 277
2275.84 283
2275.95 290
2276.06 296
2276.17 301
2276.27 304
2276.38 305
2276.49 304
2276.60 302
2276.71 301
2276.82 300
2276.93 300
2277.04 301
2277.15 301
2277.26 301
2277.37 300
2277.48 300
2277.59 299
2277.70 300
2277.81 302
2277.92 306
2278.02 311
2278.13 318
2278.24 324
2278.35 331
2278.46 337
2278.57 343
2278.68 348
2278.79 351
2278.90 353
2279.01 352
2279.12 350
2279.23 347
2279.34 343
2279.45 341
2279.56 341
2279.67 342
2279.78 346
2279.89 350
2280.00 355
2280.10 360
2280.21 364
2280.32 367
2280.43 371
2280.54 374
2280.65 378
2280.76 382
2280.87 385
2280.98 388
2281.09 390
2281.20 390
2281.31 390
2281.42 388
2281.53 385
2281.64 380
2281.75 374
2281.86 368
2281.97 362
2282.08 357
2282.19 353
2282.29 351
2282.40 350
2282.51 348
2282.62 346
2282.73 343
2282.84 339
2282.95 336
2283.06 335
2283.17 336
2283.28 340
2283.39 346
2283.50 353
2283.61 361
2283.72 366
2283.83 370
2283.94 371
2284.05 369
2284.16 365
2284.27 358
2284.38 351
2284.49 343
2284.60 336
2284.70 329
2284.81 324
2284.92 321
2285.03 320
2285.14 321
2285.25 324
2285.36 327
2285.47 332
2285.58 336
2285.69 341
2285.80 346
2285.91 350
2286.02 352
2286.13 353
2286.24 353
2286.35 350
2286.46 346
2286.57 340
2286.68 335
2286.79 330
2286.90 326
2287.01 323
2287.12 320
2287.23 318
2287.34 317
2287.45 316
2287.56 315
2287.66 315
2287.77 316
2287.88 318
2287.99 320
2288.10 321
2288.21 322
2288.32 323
2288.43 322
2288.54 322
2288.65 321
2288.76 320
2288.87 320
2288.98 319
2289.09 318
2289.20 316
2289.31 313
2289.42 310
2289.53 306
2289.64 303
2289.75 299
2289.86 295
2289.97 291
2290.08 287
2290.19 282
2290.30 277
2290.41 272
2290.52 268
2290.63 266
2290.74 267
2290.85 272
2290.96 280
2291.07 291
2291.18 305
2291.28 318
2291.39 331
2291.50 341
2291.61 349
2291.72 354
2291.83 358
2291.94 360
2292.05 360
2292.16 358
2292.27 355
2292.38 350
2292.49 343
2292.60 336
2292.71 330
2292.82 325
2292.93 322
2293.04 322
2293.15 323
2293.26 327
2293.37 333
2293.48 340
2293.59 347
2293.70 353
2293.81 358
2293.92 361
2294.03 361
2294.14 358
2294.25 354
2294.36 350
2294.47 348
2294.58 348
2294.69 350
2294.80 353
2294.91 356
2295.02 357
2295.13 355
2295.24 349
2295.35 342
2295.46 332
2295.57 323
2295.68 314
2295.79 307
2295.90 301
2296.01 295
2296.12 289
2296.23 284
2296.34 278
2296.45 274
2296.56 271
2296.67 270
2296.78 271
2296.89 273
2297.00 278
2297.11 284
2297.22 291
2297.33 300
2297.43 309
2297.54 320
2297.65 331
2297.76 342
2297.87 353
2297.98 362
2298.09 368
2298.20 372
2298.31 373
2298.42 371
2298.53 367
2298.64 361
2298.75 355
2298.86 350
2298.97 346
2299.08 344
2299.19 344
2299.30 346
2299.41 348
2299.52 352
2299.63 357
2299.74 361
2299.85 365
2299.96 369
2300.07 373
2300.18 376
2300.29 379
2300.40 380
2300.51 380
2300.62 378
2300.73 375
2300.84 370
2300.95 365
2301.06 359
2301.17 353
2301.28 348
2301.39 343
2301.50 339
2301.61 336
2301.72 333
2301.83 330
2301.94 327
2302.05 324
2302.16 320
2302.27 316
2302.38 311
2302.49 308
2302.60 305
2302.71 304
2302.82 305
2302.93 308
2303.04 311
2303.15 314
2303.26 317
2303.37 320
2303.48 321
2303.59 322
2303.70 321
2303.81 320
2303.92 318
2304.03 316
2304.14 313
2304.25 309
2304.36 306
2304.47 303
2304.58 303
2304.69 304
2304.80 308
2304.91 314
2305.02 321
2305.13 329
2305.24 336
2305.35 342
2305.46 347
2305.57 351
2305.68 355
2305.79 359
2305.90 364
2306.01 369
2306.12 375
2306.23 378
2306.34 379
2306.46 377
2306.57 371
2306.68 360
2306.79 347
2306.90 332
2307.01 317
2307.12 303
2307.23 291
2307.34 280
2307.45 272
2307.56 267
2307.67 263
2307.78 261
2307.89 260
2308.00 261
2308.11 264
2308.22 267
2308.33 270
2308.44 274
2308.55 277
2308.66 280
2308.77 283
2308.88 285
2308.99 287
2309.10 291
2309.21 295
2309.32 300
2309.43 305
2309.54 309
2309.65 313
2309.76 316
2309.87 317
2309.98 318
2310.09 317
2310.20 318
2310.31 319
2310.42 322
2310.53 327
2310.64 333
2310.75 340
2310.86 349
2310.97 357
2311.08 365
2311.19 372
2311.30 378
2311.41 382
2311.52 383
2311.63 382
2311.74 377
2311.85 371
2311.96 362
2312.07 353
2312.18 344
2312.29 337
2312.40 331
2312.52 327
2312.63 323
2312.74 320
2312.85 317
2312.96 312
2313.07 307
2313.18 301
2313.29 295
2313.40 290
2313.51 285
2313.62 281
2313.73 278
2313.84 277
2313.95 278
2314.06 281
2314.17 285
2314.28 289
2314.39 294
2314.50 297
2314.61 300
2314.72 301
2314.83 301
2314.94 300
2315.05 298
2315.16 297
2315.27 295
2315.38 293
2315.49 293
2315.60 293
2315.71 294
2315.82 297
2315.93 301
2316.04 307
2316.15 313
2316.27 319
2316.38 323
2316.49 324
2316.60 322
2316.71 317
2316.82 310
2316.93 303
2317.04 296
2317.15 291
2317.26 289
2317.37 288
2317.48 290
2317.59 292
2317.70 295
2317.81 298
2317.92 301
2318.03 303
2318.14 306
2318.25 307
2318.36 309
2318.47 309
2318.58 309
2318.69 309
2318.80 308
2318.91 308
2319.02 306
2319.13 305
2319.25 303
2319.36 302
2319.47 300
2319.58 300
2319.69 301
2319.80 302
2319.91 304
2320.02 304
2320.13 304
2320.24 303
2320.35 301
2320.46 299
2320.57 297
2320.68 296
2320.79 296
2320.90 296
2321.01 296
2321.12 295
2321.23 292
2321.34 289
2321.45 286
2321.56 283
2321.68 282
2321.79 284
2321.90 288
2322.01 293
2322.12 298
2322.23 303
2322.34 306
2322.45 308
2322.56 308
2322.67 307
2322.78 305
2322.89 303
2323.00 302
2323.11 302
2323.22 302
2323.33 304
2323.44 306
2323.55 309
2323.66 311
2323.77 313
2323.89 314
2324.00 313
2324.11 311
2324.22 306
2324.33 301
2324.44 295
2324.55 291
2324.66 289
2324.77 289
2324.88 292
2324.99 296
2325.10 300
2325.21 302
2325.32 302
2325.43 298
2325.54 292
2325.65 283
2325.76 275
2325.87 270
2325.99 268
2326.10 270
2326.21 276
2326.32 285
2326.43 294
2326.54 301
2326.65 305
2326.76 306
2326.87 304
2326.98 299
2327.09 295
2327.20 290
2327.31 287
2327.42 286
2327.53 286
2327.64 287
2327.76 289
2327.87 292
2327.98 296
2328.09 301
2328.20 305
2328.31 309
2328.42 312
2328.53 313
2328.64 311
2328.75 306
2328.86 300
2328.97 292
2329.08 283
2329.19 275
2329.30 267
2329.41 260
2329.53 255
2329.64 253
2329.75 253
2329.86 257
2329.97 264
2330.08 273
2330.19 284
2330.30 296
2330.41 307
2330.52 315
2330.63 321
2330.74 324
2330.85 325
2330.96 324
2331.07 323
2331.19 322
2331.30 323
2331.41 325
2331.52 329
2331.63 335
2331.74 340
2331.85 343
2331.96 344
2332.07 343
2332.18 340
2332.29 336
2332.40 332
2332.51 330
2332.62 328
2332.74 326
2332.85 325
2332.96 321
2333.07 317
2333.18 311
2333.29 305
2333.40 302
2333.51 301
2333.62 303
2333.73 309
2333.84 316
2333.95 324
2334.06 331
2334.18 336
2334.29 338
2334.40 339
2334.51 339
2334.62 340
2334.73 342
2334.84 345
2334.95 350
2335.06 357
2335.17 364
2335.28 371
2335.39 377
2335.50 382
2335.62 384
2335.73 385
2335.84 384
2335.95 382
2336.06 378
2336.17 374
2336.28 369
2336.39 363
2336.50 357
2336.61 350
2336.72 343
2336.83 337
2336.95 333
2337.06 331
2337.17 331
2337.28 332
2337.39 333
2337.50 334
2337.61 334
2337.72 332
2337.83 331
2337.94 329
2338.05 328
2338.16 329
2338.28 331
2338.39 333
2338.50 337
2338.61 342
2338.72 346
2338.83 351
2338.94 355
2339.05 357
2339.16 357
2339.27 353
2339.38 347
2339.50 337
2339.61 327
2339.72 317
2339.83 309
2339.94 304
2340.05 302
2340.16 304
2340.27 307
2340.38 311
2340.49 315
2340.60 318
2340.72 321
2340.83 323
2340.94 325
2341.05 327
2341.16 328
2341.27 328
2341.38 327
2341.49 322
2341.60 315
2341.71 307
2341.82 297
2341.94 289
2342.05 284
2342.16 282
2342.27 284
2342.38 291
2342.49 300
2342.60 311
2342.71 322
2342.82 332
2342.93 340
2343.05 347
2343.16 352
2343.27 357
2343.38 361
2343.49 365
2343.60 368
2343.71 371
2343.82 373
2343.93 373
2344.04 372
2344.16 369
2344.27 365
2344.38 361
2344.49 355
2344.60 350
2344.71 344
2344.82 339
2344.93 335
2345.04 332
2345.15 329
2345.27 328
2345.38 326
2345.49 325
2345.60 325
2345.71 325
2345.82 326
2345.93 326
2346.04 327
2346.15 327
2346.26 326
2346.38 324
2346.49 320
2346.60 316
2346.71 313
2346.82 310
2346.93 308
2347.04 308
2347.15 310
2347.26 312
2347.38 315
2347.49 318
2347.60 321
2347.71 322
2347.82 323
2347.93 323
2348.04 324
2348.15 324
2348.26 326
2348.38 329
2348.49 334
2348.60 340
2348.71 349
2348.82 359
2348.93 368
2349.04 375
2349.15 379
2349.26 379
2349.38 375
2349.49 369
2349.60 362
2349.71 355
2349.82 351
2349.93 350
2350.04 351
2350.15 354
2350.26 359
2350.38 363
2350.49 367
2350.60 369
2350.71 371
2350.82 372
2350.93 372
2351.04 371
2351.15 369
2351.26 365
2351.38 361
2351.49 354
2351.60 347
2351.71 338
2351.82 329
2351.93 319
2352.04 311
2352.15 304
2352.27 299
2352.38 297
2352.49 297
2352.60 299
2352.71 303
2352.82 308
2352.93 312
2353.04 315
2353.16 315
2353.27 313
2353.38 311
2353.49 307
2353.60 306
2353.71 306
2353.82 309
2353.93 315
2354.05 322
2354.16 331
2354.27 339
2354.38 347
2354.49 353
2354.60 358
2354.71 363
2354.82 367
2354.94 371
2355.05 374
2355.16 378
2355.27 381
2355.38 383
2355.49 384
2355.60 383
2355.71 383
2355.83 382
2355.94 382
2356.05 382
2356.16 383
2356.27 385
2356.38 387
2356.49 388
2356.60 388
2356.72 387
2356.83 384
2356.94 381
2357.05 378
2357.16 375
2357.27 372
2357.38 369
2357.49 367
2357.61 364
2357.72 362
2357.83 360
2357.94 359
2358.05 360
2358.16 362
2358.27 366
2358.39 371
2358.50 378
2358.61 385
2358.72 393
2358.83 400
2358.94 406
2359.05 410
2359.17 411
2359.28 409
2359.39 403
2359.50 393
2359.61 380
2359.72 365
2359.83 350
2359.94 335
2360.06 323
2360.17 316
2360.28 312
2360.39 314
2360.50 320
2360.61 328
2360.72 338
2360.84 347
2360.95 353
2361.06 355
2361.17 353
2361.28 346
2361.39 336
2361.50 324
2361.62 312
2361.73 302
2361.84 294
2361.95 288
2362.06 284
2362.17 282
2362.28 281
2362.40 281
2362.51 281
2362.62 282
2362.73 284
2362.84 287
2362.95 290
2363.06 293
2363.18 295
2363.29 295
2363.40 293
2363.51 290
2363.62 286
2363.73 282
2363.84 280
2363.96 280
2364.07 281
2364.18 284
2364.29 289
2364.40 294
2364.51 299
2364.62 303
2364.74 308
2364.85 311
2364.96 314
2365.07 316
2365.18 316
2365.29 316
2365.41 314
2365.52 311
2365.63 308
2365.74 306
2365.85 306
2365.96 308
2366.07 311
2366.19 316
2366.30 322
2366.41 328
2366.52 332
2366.63 336
2366.74 337
2366.86 336
2366.97 333
2367.08 329
2367.19 324
2367.30 319
2367.41 315
2367.52 313
2367.64 313
2367.75 316
2367.86 322
2367.97 328
2368.08 335
2368.19 339
2368.31 341
2368.42 339
2368.53 335
2368.64 329
2368.75 323
2368.86 318
2368.97 314
2369.09 312
2369.20 309
2369.31 306
2369.42 303
2369.53 299
2369.64 295
2369.76 291
2369.87 289
2369.98 288
2370.09 289
2370.20 291
2370.31 294
2370.43 298
2370.54 302
2370.65 306
2370.76 310
2370.87 315
2370.98 319
2371.10 323
2371.21 327
2371.32 329
2371.43 329
2371.54 328
2371.65 326
2371.77 323
2371.88 321
2371.99 320
2372.10 321
2372.21 324
2372.32 328
2372.44 334
2372.55 341
2372.66 346
2372.77 352
2372.88 356
2372.99 360
2373.11 364
2373.22 366
2373.33 369
2373.44 370
2373.55 371
2373.66 370
2373.78 367
2373.89 364
2374.00 361
2374.11 360
2374.22 360
2374.33 361
2374.45 363
2374.56 365
2374.67 366
2374.78 365
2374.89 361
2375.00 357
2375.12 351
2375.23 347
2375.34 344
2375.45 343
2375.56 346
2375.68 350
2375.79 357
2375.90 365
2376.01 373
2376.12 380
2376.23 387
2376.35 392
2376.46 395
2376.57 397
2376.68 396
2376.79 394
2376.90 392
2377.02 389
2377.13 386
2377.24 383
2377.35 380
2377.46 377
2377.58 373
2377.69 368
2377.80 361
2377.91 353
2378.02 343
2378.13 334
2378.25 326
2378.36 319
2378.47 316
2378.58 315
2378.69 317
2378.81 321
2378.92 325
2379.03 328
2379.14 329
2379.25 329
2379.36 328
2379.48 327
2379.59 326
2379.70 325
2379.81 326
2379.92 327
2380.04 327
2380.15 327
2380.26 326
2380.37 325
2380.48 324
2380.59 323
2380.71 325
2380.82 328
2380.93 332
2381.04 337
2381.15 342
2381.27 347
2381.38 351
2381.49 355
2381.60 358
2381.71 363
2381.83 369
2381.94 375
2382.05 382
2382.16 386
2382.27 388
2382.39 385
2382.50 378
2382.61 368
2382.72 355
2382.83 343
2382.94 333
2383.06 326
2383.17 323
2383.28 323
2383.39 325
2383.50 327
2383.62 328
2383.73 326
2383.84 323
2383.95 317
2384.06 311
2384.18 306
2384.29 304
2384.40 305
2384.51 309
2384.62 318
2384.74 328
2384.85 340
2384.96 351
2385.07 361
2385.18 368
2385.30 372
2385.41 374
2385.52 374
2385.63 374
2385.74 374
2385.86 376
2385.97 379
2386.08 384
2386.19 390
2386.30 396
2386.42 402
2386.53 407
2386.64 410
2386.75 411
2386.86 412
2386.98 410
2387.09 409
2387.20 407
2387.31 404
2387.42 400
2387.54 396
2387.65 391
2387.76 385
2387.87 380
2387.98 375
2388.10 371
2388.21 370
2388.32 372
2388.43 376
2388.54 382
2388.66 389
2388.77 397
2388.88 405
2388.99 413
2389.10 423
2389.22 432
2389.33 442
2389.44 451
2389.55 459
2389.66 465
2389.78 468
2389.89 468
2390.00 467
2390.11 464
2390.23 461
2390.34 458
2390.45 455
2390.56 451
2390.67 448
2390.79 445
2390.90 443
2391.01 442
2391.12 443
2391.23 444
2391.35 446
2391.46 445
2391.57 442
2391.68 435
2391.79 425
2391.91 411
2392.02 397
2392.13 383
2392.24 372
2392.36 362
2392.47 356
2392.58 351
2392.69 347
2392.80 344
2392.92 342
2393.03 340
2393.14 339
2393.25 338
2393.36 338
2393.48 339
2393.59 339
2393.70 340
2393.81 340
2393.93 340
2394.04 342
2394.15 346
2394.26 351
2394.37 359
2394.49 368
2394.60 376
2394.71 383
2394.82 386
2394.94 385
2395.05 380
2395.16 372
2395.27 362
2395.38 351
2395.50 340
2395.61 330
2395.72 322
2395.83 315
2395.95 310
2396.06 306
2396.17 304
2396.28 303
2396.39 302
2396.51 303
2396.62 305
2396.73 310
2396.84 316
2396.96 324
2397.07 334
2397.18 345
2397.29 356
2397.40 367
2397.52 376
2397.63 383
2397.74 388
2397.85 391
2397.97 393
2398.08 395
2398.19 397
2398.30 399
2398.41 401
2398.53 403
2398.64 406
2398.75 408
2398.86 409
2398.98 411
2399.09 412
2399.20 413
2399.31 414
2399.43 415
2399.54 415
2399.65 414
2399.76 410
2399.87 405
2399.99 398
2400.10 391
2400.21 384
2400.32 380
2400.44 378
2400.55 378
2400.66 381
2400.77 384
2400.89 387
2401.00 388
2401.11 386
2401.22 381
2401.34 373
2401.45 364
2401.56 353
2401.67 343
2401.78 335
2401.90 329
2402.01 327
2402.12 328
2402.23 332
2402.35 337
2402.46 343
2402.57 347
2402.68 348
2402.80 346
2402.91 340
2403.02 331
2403.13 321
2403.25 311
2403.36 303
2403.47 297
2403.58 295
2403.70 295
2403.81 296
2403.92 298
2404.03 299
2404.14 298
2404.26 296
2404.37 292
2404.48 287
2404.59 283
2404.71 279
2404.82 277
2404.93 277
2405.04 280
2405.16 286
2405.27 294
2405.38 304
2405.49 314
2405.61 323
2405.72 332
2405.83 338
2405.94 342
2406.06 343
2406.17 341
2406.28 337
2406.39 330
2406.51 321
2406.62 313
2406.73 304
2406.84 297
2406.96 292
2407.07 289
2407.18 288
2407.29 291
2407.41 295
2407.52 300
2407.63 305
2407.74 310
2407.86 313
2407.97 314
2408.08 314
2408.19 312
2408.31 310
2408.42 309
2408.53 311
2408.64 314
2408.76 321
2408.87 329
2408.98 337
2409.09 346
2409.21 354
2409.32 360
2409.43 364
2409.54 368
2409.66 369
2409.77 369
2409.88 367
2409.99 363
2410.11 358
2410.22 351
2410.33 344
2410.44 337
2410.56 330
2410.67 325
2410.78 321
2410.89 319
2411.01 318
2411.12 318
2411.23 319
2411.34 321
2411.46 324
2411.57 328
2411.68 332
2411.80 336
2411.91 339
2412.02 341
2412.13 340
2412.25 337
2412.36 332
2412.47 325
2412.58 317
2412.70 311
2412.81 307
2412.92 305
2413.03 306
2413.15 309
2413.26 313
2413.37 317
2413.48 321
2413.60 323
2413.71 324
2413.82 323
2413.94 321
2414.05 319
2414.16 317
2414.27 315
2414.39 314
2414.50 316
2414.61 320
2414.72 326
2414.84 334
2414.95 345
2415.06 356
2415.17 368
2415.29 380
2415.40 390
2415.51 399
2415.63 404
2415.74 405
2415.85 401
2415.96 394
2416.08 383
2416.19 370
2416.30 356
2416.41 344
2416.53 335
2416.64 331
2416.75 332
2416.86 338
2416.98 348
2417.09 361
2417.20 374
2417.32 387
2417.43 398
2417.54 404
2417.65 407
2417.77 406
2417.88 401
2417.99 394
2418.10 387
2418.22 379
2418.33 371
2418.44 366
2418.56 362
2418.67 359
2418.78 358
2418.89 356
2419.01 355
2419.12 353
2419.23 351
2419.35 348
2419.46 344
2419.57 341
2419.68 338
2419.80 336
2419.91 335
2420.02 334
2420.13 334
2420.25 334
2420.36 334
2420.47 333
2420.59 331
2420.70 327
2420.81 322
2420.92 315
2421.04 309
2421.15 304
2421.26 301
2421.38 301
2421.49 305
2421.60 312
2421.71 321
2421.83 330
2421.94 338
2422.05 344
2422.17 348
2422.28 348
2422.39 346
2422.50 341
2422.62 335
2422.73 328
2422.84 320
2422.96 312
2423.07 305
2423.18 300
2423.29 296
2423.41 294
2423.52 295
2423.63 299
2423.75 305
2423.86 313
2423.97 321
2424.08 328
2424.20 334
2424.31 339
2424.42 342
2424.54 343
2424.65 345
2424.76 346
2424.87 348
2424.99 350
2425.10 353
2425.21 356
2425.33 360
2425.44 363
2425.55 367
2425.66 371
2425.78 373
2425.89 376
2426.00 377
2426.12 378
2426.23 378
2426.34 379
2426.46 381
2426.57 383
2426.68 386
2426.79 389
2426.91 391
2427.02 392
2427.13 390
2427.25 386
2427.36 380
2427.47 372
2427.58 363
2427.70 353
2427.81 342
2427.92 331
2428.04 321
2428.15 311
2428.26 301
2428.38 293
2428.49 286
2428.60 281
2428.71 275
2428.83 270
2428.94 266
2429.05 262
2429.17 259
2429.28 258
2429.39 260
2429.51 264
2429.62 271
2429.73 280
2429.84 290
2429.96 301
2430.07 310
2430.18 318
2430.30 324
2430.41 327
2430.52 329
2430.64 330
2430.75 330
2430.86 331
2430.97 332
2431.09 333
2431.20 333
2431.31 331
2431.43 327
2431.54 322
2431.65 315
2431.77 309
2431.88 304
2431.99 301
2432.11 299
2432.22 297
2432.33 296
2432.44 293
2432.56 290
2432.67 286
2432.78 282
2432.90 280
2433.01 280
2433.12 283
2433.24 287
2433.35 292
2433.46 298
2433.58 303
2433.69 308
2433.80 312
2433.91 316
2434.03 321
2434.14 326
2434.25 332
2434.37 336
2434.48 340
2434.59 341
2434.71 340
2434.82 336
2434.93 331
2435.05 324
2435.16 318
2435.27 312
2435.39 306
2435.50 301
2435.61 297
2435.73 292
2435.84 286
2435.95 281
2436.06 276
2436.18 272
2436.29 270
2436.40 270
2436.52 273
2436.63 278
2436.74 287
2436.86 298
2436.97 310
2437.08 323
2437.20 335
2437.31 345
2437.42 352
2437.54 356
2437.65 356
2437.76 353
2437.88 348
2437.99 341
2438.10 334
2438.22 327
2438.33 322
2438.44 319
2438.55 318
2438.67 320
2438.78 324
2438.89 329
2439.01 333
2439.12 336
2439.23 336
2439.35 332
2439.46 326
2439.57 319
2439.69 311
2439.80 304
2439.91 298
2440.03 292
2440.14 287
2440.25 282
2440.37 277
2440.48 272
2440.59 268
2440.71 265
2440.82 265
2440.93 267
2441.05 271
2441.16 276
2441.27 281
2441.39 286
2441.50 290
2441.61 294
2441.73 297
2441.84 301
2441.95 306
2442.07 312
2442.18 319
2442.29 325
2442.41 330
2442.52 334
2442.63 335
2442.75 336
2442.86 336
2442.97 337
2443.09 339
2443.20 342
2443.31 347
2443.43 350
2443.54 352
2443.65 352
2443.77 349
2443.88 345
2443.99 339
2444.11 334
2444.22 331
2444.33 329
2444.45 329
2444.56 330
2444.67 332
2444.79 333
2444.90 334
2445.01 334
2445.13 332
2445.24 328
2445.35 324
2445.47 320
2445.58 317
2445.69 315
2445.81 316
2445.92 318
2446.03 321
2446.15 325
2446.26 328
2446.37 329
2446.49 330
2446.60 329
2446.71 329
2446.83 330
2446.94 332
2447.05 337
2447.17 344
2447.28 351
2447.39 357
2447.51 362
2447.62 364
2447.73 363
2447.85 360
2447.96 355
2448.07 351
2448.19 346
2448.30 343
2448.41 342
2448.53 341
2448.64 340
2448.76 338
2448.87 336
2448.98 332
2449.10 327
2449.21 321
2449.32 315
2449.44 308
2449.55 301
2449.66 294
2449.78 289
2449.89 284
2450.00 281
2450.12 279
2450.23 279
2450.34 279
2450.46 281
2450.57 283
2450.68 285
2450.80 287
2450.91 289
2451.02 290
2451.14 290
2451.25 290
2451.37 288
2451.48 286
2451.59 284
2451.71 283
2451.82 283
2451.93 285
2452.05 290
2452.16 297
2452.27 305
2452.39 315
2452.50 325
2452.61 333
2452.73 341
2452.84 346
2452.96 350
2453.07 353
2453.18 355
2453.30 359
2453.41 363
2453.52 369
2453.64 377
2453.75 385
2453.86 393
2453.98 399
2454.09 403
2454.20 404
2454.32 402
2454.43 398
2454.55 392
2454.66 386
2454.77 380
2454.89 375
2455.00 371
2455.11 366
2455.23 360
2455.34 352
2455.45 343
2455.57 332
2455.68 321
2455.79 311
2455.91 303
2456.02 298
2456.14 296
2456.25 295
2456.36 295
2456.48 294
2456.59 292
2456.70 288
2456.82 284
2456.93 280
2457.04 279
2457.16 280
2457.27 283
2457.39 289
2457.50 296
2457.61 301
2457.73 304
2457.84 304
2457.95 301
2458.07 297
2458.18 291
2458.29 287
2458.41 285
2458.52 284
2458.64 287
2458.75 290
2458.86 295
2458.98 299
2459.09 303
2459.20 305
2459.32 305
2459.43 305
2459.55 303
2459.66 302
2459.77 302
2459.89 304
2460.00 308
2460.11 315
2460.23 323
2460.34 331
2460.46 339
2460.57 346
2460.68 351
2460.80 354
2460.91 357
2461.02 359
2461.14 363
2461.25 367
2461.37 372
2461.48 377
2461.59 381
2461.71 383
2461.82 381
2461.93 376
2462.05 367
2462.16 356
2462.28 342
2462.39 328
2462.50 314
2462.62 303
2462.73 294
2462.84 289
2462.96 287
2463.07 286
2463.19 287
2463.30 288
2463.41 289
2463.53 289
2463.64 289
2463.75 288
2463.87 288
2463.98 287
2464.10 287
2464.21 288
2464.32 290
2464.44 292
2464.55 296
2464.67 300
2464.78 304
2464.89 308
2465.01 310
2465.12 310
2465.23 308
2465.35 303
2465.46 298
2465.58 293
2465.69 290
2465.80 291
2465.92 296
2466.03 304
2466.15 314
2466.26 324
2466.37 333
2466.49 340
2466.60 343
2466.71 344
2466.83 343
2466.94 340
2467.06 337
2467.17 335
2467.28 333
2467.40 330
2467.51 329
2467.63 327
2467.74 326
2467.85 325
2467.97 325
2468.08 325
2468.19 326
2468.31 327
2468.42 328
2468.54 329
2468.65 330
2468.76 331
2468.88 330
2468.99 330
2469.11 329
2469.22 327
2469.33 326
2469.45 325
2469.56 324
2469.68 324
2469.79 324
2469.90 324
2470.02 325
2470.13 326
2470.25 326
2470.36 326
2470.47 326
2470.59 326
2470.70 327
2470.82 329
2470.93 331
2471.04 333
2471.16 334
2471.27 333
2471.39 330
2471.50 324
2471.61 316
2471.73 306
2471.84 296
2471.96 288
2472.07 281
2472.18 277
2472.30 275
2472.41 275
2472.53 276
2472.64 278
2472.75 280
2472.87 281
2472.98 282
2473.10 282
2473.21 281
2473.32 280
2473.44 278
2473.55 276
2473.67 275
2473.78 276
2473.89 279
2474.01 284
2474.12 291
2474.24 298
2474.35 305
2474.46 310
2474.58 312
2474.69 310
2474.81 306
2474.92 299
2475.03 294
2475.15 290
2475.26 288
2475.38 290
2475.49 293
2475.60 298
2475.72 304
2475.83 309
2475.95 312
2476.06 315
2476.17 316
2476.29 317
2476.40 316
2476.52 313
2476.63 309
2476.75 302
2476.86 294
2476.97 284
2477.09 274
2477.20 265
2477.32 259
2477.43 257
2477.54 258
2477.66 263
2477.77 270
2477.89 278
2478.00 285
2478.11 289
2478.23 292
2478.34 293
2478.46 293
2478.57 293
2478.69 295
2478.80 298
2478.91 303
2479.03 310
2479.14 319
2479.26 328
2479.37 337
2479.48 345
2479.60 352
2479.71 358
2479.83 361
2479.94 363
2480.06 363
2480.17 361
2480.28 358
2480.40 355
2480.51 351
2480.63 348
2480.74 344
2480.85 339
2480.97 335
2481.08 330
2481.20 325
2481.31 321
2481.43 317
2481.54 313
2481.65 309
2481.77 306
2481.88 303
2482.00 299
2482.11 296
2482.23 294
2482.34 293
2482.45 293
2482.57 293
2482.68 294
2482.80 295
2482.91 294
2483.03 293
2483.14 290
2483.25 286
2483.37 282
2483.48 277
2483.60 272
2483.71 268
2483.82 265
2483.94 263
2484.05 262
2484.17 262
2484.28 263
2484.40 265
2484.51 267
2484.62 269
2484.74 271
2484.85 272
2484.97 274
2485.08 277
2485.20 280
2485.31 285
2485.42 289
2485.54 293
2485.65 296
2485.77 299
2485.88 300
2486.00 301
2486.11 302
2486.23 305
2486.34 308
2486.45 313
2486.57 319
2486.68 326
2486.80 333
2486.91 340
2487.03 346
2487.14 350
2487.25 352
2487.37 352
2487.48 351
2487.60 347
2487.71 344
2487.83 340
2487.94 337
2488.05 336
2488.17 338
2488.28 340
2488.40 343
2488.51 344
2488.63 343
2488.74 339
2488.86 332
2488.97 323
2489.08 315
2489.20 308
2489.31 304
2489.43 302
2489.54 303
2489.66 306
2489.77 309
2489.88 311
2490.00 313
2490.11 314
2490.23 314
2490.34 313
2490.46 312
2490.57 309
2490.69 307
2490.80 303
2490.91 300
2491.03 298
2491.14 296
2491.26 295
2491.37 295
2491.49 295
2491.60 294
2491.72 292
2491.83 289
2491.94 285
2492.06 282
2492.17 279
2492.29 277
2492.40 277
2492.52 280
2492.63 284
2492.75 289
2492.86 294
2492.97 300
2493.09 306
2493.20 311
2493.32 316
2493.43 321
2493.55 325
2493.66 328
2493.78 329
2493.89 328
2494.01 325
2494.12 321
2494.23 316
2494.35 310
2494.46 305
2494.58 302
2494.69 301
2494.81 301
2494.92 302
2495.04 304
2495.15 304
2495.26 303
2495.38 302
2495.49 299
2495.61 298
2495.72 298
2495.84 300
2495.95 305
2496.07 312
2496.18 320
2496.30 329
2496.41 337
2496.52 344
2496.64 349
2496.75 352
2496.87 353
2496.98 352
2497.10 349
2497.21 344
2497.33 338
2497.44 332
2497.56 326
2497.67 321
2497.79 316
2497.90 313
2498.01 311
2498.13 311
2498.24 313
2498.36 316
2498.47 321
2498.59 328
2498.70 334
2498.82 340
2498.93 345
2499.05 347
2499.16 346
2499.28 344
2499.39 339
2499.50 333
2499.62 326
2499.73 320
2499.85 316
2499.96 314
2500.08 314
2500.19 316
2500.31 320
2500.42 326
2500.54 334
2500.65 343
2500.77 351
2500.88 359
2500.99 365
2501.11 369
2501.22 371
2501.34 373
2501.45 375
2501.57 377
2501.68 381
2501.80 384
2501.91 388
2502.03 390
2502.14 391
2502.26 389
2502.37 386
2502.49 381
2502.60 377
2502.71 373
2502.83 370
2502.94 367
2503.06 364
2503.17 362
2503.29 359
2503.40 356
2503.52 352
2503.63 349
2503.75 345
2503.86 342
2503.98 339
2504.09 335
2504.21 330
2504.32 325
2504.44 319
2504.55 313
2504.67 307
2504.78 302
2504.89 297
2505.01 293
2505.12 288
2505.24 284
2505.35 279
2505.47 274
2505.58 268
2505.70 263
2505.81 259
2505.93 257
2506.04 257
2506.16 258
2506.27 263
2506.39 270
2506.50 278
2506.62 287
2506.73 297
2506.85 306
2506.96 312
2507.08 317
2507.19 319
2507.31 319
2507.42 317
2507.53 314
2507.65 313
2507.76 313
2507.88 315
2507.99 319
2508.11 325
2508.22 332
2508.34 338
2508.45 341
2508.57 342
2508.68 339
2508.80 334
2508.91 326
2509.03 318
2509.14 311
2509.26 305
2509.37 301
2509.49 299
2509.60 298
2509.72 298
2509.83 298
2509.95 298
2510.06 297
2510.18 297
2510.29 297
2510.41 300
2510.52 304
2510.64 309
2510.75 314
2510.87 318
2510.98 320
2511.10 319
2511.21 315
2511.32 311
2511.44 307
2511.55 305
2511.67 304
2511.78 305
2511.90 308
2512.01 310
2512.13 312
2512.24 312
2512.36 310
2512.47 309
2512.59 308
2512.70 308
2512.82 310
2512.93 313
2513.05 319
2513.16 324
2513.28 328
2513.39 331
2513.51 332
2513.62 331
2513.74 328
2513.85 324
2513.97 319
2514.08 314
2514.20 310
2514.31 306
2514.43 302
2514.54 298
2514.66 295
2514.77 291
2514.89 288
2515.00 285
2515.12 282
2515.23 281
2515.35 281
2515.46 283
2515.58 288
2515.69 294
2515.81 301
2515.92 307
2516.04 310
2516.15 311
2516.27 308
2516.38 303
2516.50 296
2516.61 288
2516.73 282
2516.84 278
2516.96 276
2517.07 277
2517.19 280
2517.30 285
2517.42 292
2517.53 300
2517.65 309
2517.76 318
2517.88 326
2517.99 331
2518.11 335
2518.22 336
2518.34 335
2518.45 333
2518.57 329
2518.68 326
2518.80 322
2518.91 319
2519.03 317
2519.14 316
2519.26 317
2519.37 320
2519.49 325
2519.60 332
2519.72 338
2519.83 344
2519.95 348
2520.06 349
2520.18 345
2520.30 338
2520.41 327
2520.53 313
2520.64 299
2520.76 285
2520.87 273
2520.99 262
2521.10 255
2521.22 250
2521.33 249
2521.45 250
2521.56 254
2521.68 261
2521.79 269
2521.91 279
2522.02 288
2522.14 296
2522.25 303
2522.37 307
2522.48 311
2522.60 313
2522.71 315
2522.83 318
2522.94 321
2523.06 322
2523.17 322
2523.29 319
2523.40 315
2523.52 308
2523.63 301
2523.75 294
2523.86 287
2523.98 282
2524.09 277
2524.21 275
2524.33 273
2524.44 273
2524.56 275
2524.67 278
2524.79 281
2524.90 286
2525.02 290
2525.13 294
2525.25 296
2525.36 297
2525.48 296
2525.59 294
2525.71 290
2525.82 284
2525.94 278
2526.05 272
2526.17 265
2526.28 258
2526.40 251
2526.51 245
2526.63 239
2526.75 236
2526.86 236
2526.98 239
2527.09 245
2527.21 253
2527.32 262
2527.44 270
2527.55 276
2527.67 280
2527.78 282
2527.90 283
2528.01 284
2528.13 285
2528.24 287
2528.36 289
2528.47 291
2528.59 294
2528.70 296
2528.82 297
2528.94 299
2529.05 299
2529.17 300
2529.28 302
2529.40 303
2529.51 306
2529.63 310
2529.74 315
2529.86 322
2529.97 330
2530.09 342
2530.20 355
2530.32 370
2530.43 385
2530.55 402
2530.67 416
2530.78 429
2530.90 438
2531.01 443
2531.13 443
2531.24 438
2531.36 429
2531.47 418
2531.59 406
2531.70 395
2531.82 385
2531.93 376
2532.05 370
2532.16 365
2532.28 361
2532.40 358
2532.51 354
2532.63 351
2532.74 349
2532.86 349
2532.97 351
2533.09 355
2533.20 360
2533.32 366
2533.43 373
2533.55 378
2533.66 381
2533.78 383
2533.90 382
2534.01 379
2534.13 374
2534.24 367
2534.36 360
2534.47 353
2534.59 347
2534.70 343
2534.82 340
2534.93 340
2535.05 340
2535.17 342
2535.28 344
2535.40 347
2535.51 350
2535.63 354
2535.74 357
2535.86 360
2535.97 363
2536.09 364
2536.20 365
2536.32 363
2536.44 360
2536.55 356
2536.67 352
2536.78 347
2536.90 344
2537.01 344
2537.13 347
2537.24 354
2537.36 363
2537.47 375
2537.59 388
2537.71 402
2537.82 416
2537.94 430
2538.05 445
2538.17 460
2538.28 476
2538.40 491
2538.51 506
2538.63 521
2538.75 535
2538.86 549
2538.98 564
2539.09 578
2539.21 593
2539.32 607
2539.44 620
2539.55 631
2539.67 640
2539.79 648
2539.90 655
2540.02 662
2540.13 669
2540.25 679
2540.36 688
2540.48 698
2540.59 707
2540.71 714
2540.83 719
2540.94 724
2541.06 730
2541.17 737
2541.29 747
2541.40 760
2541.52 774
2541.63 788
2541.75 799
2541.87 806
2541.98 808
2542.10 805
2542.21 796
2542.33 785
2542.44 771
2542.56 756
2542.67 739
2542.79 721
2542.91 702
2543.02 681
2543.14 659
2543.25 639
2543.37 620
2543.48 605
2543.60 594
2543.72 586
2543.83 581
2543.95 576
2544.06 571
2544.18 563
2544.29 552
2544.41 539
2544.52 524
2544.64 508
2544.76 491
2544.87 474
2544.99 459
2545.10 446
2545.22 435
2545.33 426
2545.45 420
2545.57 417
2545.68 416
2545.80 418
2545.91 420
2546.03 422
2546.14 422
2546.26 420
2546.38 413
2546.49 403
2546.61 390
2546.72 376
2546.84 361
2546.95 348
2547.07 337
2547.19 329
2547.30 323
2547.42 320
2547.53 318
2547.65 318
2547.76 318
2547.88 318
2548.00 319
2548.11 319
2548.23 321
2548.34 323
2548.46 327
2548.57 333
2548.69 340
2548.81 347
2548.92 353
2549.04 358
2549.15 360
2549.27 359
2549.38 356
2549.50 351
2549.62 346
2549.73 342
2549.85 339
2549.96 337
2550.08 336
2550.20 336
2550.31 336
2550.43 335
2550.54 334
2550.66 331
2550.77 328
2550.89 324
2551.01 320
2551.12 316
2551.24 313
2551.35 310
2551.47 308
2551.58 308
2551.70 309
2551.82 312
2551.93 317
2552.05 323
2552.16 331
2552.28 339
2552.40 346
2552.51 352
2552.63 355
2552.74 357
2552.86 357
2552.97 355
2553.09 353
2553.21 350
2553.32 347
2553.44 343
2553.55 340
2553.67 335
2553.79 331
2553.90 327
2554.02 323
2554.13 321
2554.25 320
2554.37 320
2554.48 323
2554.60 326
2554.71 331
2554.83 338
2554.94 345
2555.06 354
2555.18 362
2555.29 370
2555.41 376
2555.52 379
2555.64 378
2555.76 374
2555.87 366
2555.99 355
2556.10 343
2556.22 329
2556.34 315
2556.45 302
2556.57 291
2556.68 283
2556.80 278
2556.92 277
2557.03 280
2557.15 285
2557.26 291
2557.38 297
2557.49 302
2557.61 305
2557.73 306
2557.84 306
2557.96 307
2558.07 309
2558.19 311
2558.31 315
2558.42 319
2558.54 322
2558.65 323
2558.77 322
2558.89 318
2559.00 312
2559.12 305
2559.23 295
2559.35 286
2559.47 277
2559.58 269
2559.70 262
2559.81 258
2559.93 256
2560.05 256
2560.16 257
2560.28 258
2560.39 261
2560.51 263
2560.63 266
2560.74 269
2560.86 273
2560.97 277
2561.09 282
2561.21 287
2561.32 292
2561.44 297
2561.55 300
2561.67 303
2561.79 305
2561.90 307
2562.02 308
2562.14 310
2562.25 312
2562.37 314
2562.48 317
2562.60 321
2562.72 325
2562.83 329
2562.95 332
2563.06 334
2563.18 335
2563.30 334
2563.41 331
2563.53 327
2563.64 323
2563.76 319
2563.88 315
2563.99 311
2564.11 309
2564.22 307
2564.34 308
2564.46 309
2564.57 313
2564.69 317
2564.81 323
2564.92 330
2565.04 337
2565.15 344
2565.27 351
2565.39 357
2565.50 362
2565.62 366
2565.73 369
2565.85 370
2565.97 369
2566.08 367
2566.20 365
2566.31 362
2566.43 359
2566.55 357
2566.66 354
2566.78 352
2566.90 350
2567.01 350
2567.13 350
2567.24 352
2567.36 354
2567.48 356
2567.59 357
2567.71 358
2567.83 356
2567.94 353
2568.06 347
2568.17 340
2568.29 333
2568.41 325
2568.52 318
2568.64 312
2568.75 309
2568.87 308
2568.99 308
2569.10 310
2569.22 312
2569.34 315
2569.45 318
2569.57 321
2569.68 323
2569.80 325
2569.92 325
2570.03 324
2570.15 320
2570.27 315
2570.38 308
2570.50 300
2570.61 293
2570.73 287
2570.85 284
2570.96 283
2571.08 284
2571.20 288
2571.31 294
2571.43 302
2571.54 312
2571.66 323
2571.78 333
2571.89 343
2572.01 350
2572.13 354
2572.24 356
2572.36 355
2572.47 352
2572.59 348
2572.71 344
2572.82 339
2572.94 333
2573.06 327
2573.17 320
2573.29 313
2573.40 308
2573.52 305
2573.64 305
2573.75 307
2573.87 313
2573.99 318
2574.10 323
2574.22 326
2574.34 325
2574.45 320
2574.57 314
2574.68 307
2574.80 302
2574.92 300
2575.03 302
2575.15 308
2575.27 317
2575.38 327
2575.50 336
2575.62 345
2575.73 351
2575.85 356
2575.96 359
2576.08 362
2576.20 363
2576.31 363
2576.43 362
2576.55 358
2576.66 353
2576.78 347
2576.90 339
2577.01 331
2577.13 325
2577.24 319
2577.36 315
2577.48 313
2577.59 312
2577.71 312
2577.83 313
2577.94 315
2578.06 318
2578.18 321
2578.29 325
2578.41 328
2578.53 331
2578.64 334
2578.76 335
2578.87 336
2578.99 335
2579.11 334
2579.22 332
2579.34 331
2579.46 331
2579.57 333
2579.69 335
2579.81 338
2579.92 342
2580.04 345
2580.16 346
2580.27 346
2580.39 345
2580.50 343
2580.62 341
2580.74 340
2580.85 340
2580.97 341
2581.09 343
2581.20 346
2581.32 348
2581.44 350
2581.55 351
2581.67 351
2581.79 349
2581.90 347
2582.02 344
2582.14 339
2582.25 334
2582.37 328
2582.49 322
2582.60 315
2582.72 310
2582.83 306
2582.95 305
2583.07 307
2583.18 312
2583.30 317
2583.42 323
2583.53 328
2583.65 330
2583.77 331
2583.88 331
2584.00 330
2584.12 328
2584.23 327
2584.35 324
2584.47 321
2584.58 315
2584.70 308
2584.82 300
2584.93 292
2585.05 286
2585.17 284
2585.28 285
2585.40 290
2585.52 297
2585.63 306
2585.75 314
2585.87 321
2585.98 325
2586.10 327
2586.22 325
2586.33 322
2586.45 317
2586.56 312
2586.68 307
2586.80 303
2586.91 301
2587.03 300
2587.15 300
2587.26 301
2587.38 303
2587.50 304
2587.61 305
2587.73 306
2587.85 306
2587.96 306
2588.08 305
2588.20 304
2588.31 304
2588.43 303
2588.55 301
2588.66 299
2588.78 298
2588.90 297
2589.01 297
2589.13 299
2589.25 302
2589.36 307
2589.48 312
2589.60 318
2589.71 322
2589.83 325
2589.95 325
2590.06 325
2590.18 323
2590.30 321
2590.41 320
2590.53 319
2590.65 318
2590.76 317
2590.88 316
2591.00 314
2591.11 312
2591.23 310
2591.35 309
2591.46 309
2591.58 311
2591.70 313
2591.81 316
2591.93 318
2592.05 321
2592.17 322
2592.28 323
2592.40 323
2592.52 321
2592.63 318
2592.75 315
2592.87 310
2592.98 305
2593.10 300
2593.22 296
2593.33 293
2593.45 290
2593.57 289
2593.68 290
2593.80 292
2593.92 295
2594.03 300
2594.15 308
2594.27 317
2594.38 328
2594.50 339
2594.62 350
2594.73 359
2594.85 366
2594.97 369
2595.08 369
2595.20 365
2595.32 358
2595.43 348
2595.55 336
2595.67 324
2595.79 313
2595.90 304
2596.02 297
2596.14 294
2596.25 295
2596.37 299
2596.49 305
2596.60 314
2596.72 323
2596.84 331
2596.95 336
2597.07 339
2597.19 339
2597.30 336
2597.42 332
2597.54 328
2597.65 324
2597.77 321
2597.89 320
2598.01 321
2598.12 324
2598.24 328
2598.36 333
2598.47 338
2598.59 341
2598.71 341
2598.82 338
2598.94 332
2599.06 323
2599.17 313
2599.29 304
2599.41 297
2599.52 293
2599.64 292
2599.76 295
2599.88 299
2599.99 305
2600.11 311
2600.23 316
2600.34 319
2600.46 319
2600.58 318
2600.69 315
2600.81 311
2600.93 308
2601.04 307
2601.16 307
2601.28 308
2601.40 310
2601.51 312
2601.63 314
2601.75 314
2601.86 314
2601.98 312
2602.10 310
2602.21 307
2602.33 304
2602.45 301
2602.57 298
2602.68 296
2602.80 295
2602.92 296
2603.03 299
2603.15 304
2603.27 310
2603.38 315
2603.50 320
2603.62 324
2603.73 326
2603.85 327
2603.97 326
2604.09 326
2604.20 326
2604.32 326
2604.44 328
2604.55 330
2604.67 333
2604.79 336
2604.90 340
2605.02 344
2605.14 348
2605.26 351
2605.37 355
2605.49 358
2605.61 360
2605.72 361
2605.84 361
2605.96 360
2606.08 357
2606.19 353
2606.31 351
2606.43 351
2606.54 355
2606.66 365
2606.78 381
2606.89 402
2607.01 428
2607.13 456
2607.25 485
2607.36 513
2607.48 537
2607.60 557
2607.71 572
2607.83 583
2607.95 591
2608.07 598
2608.18 605
2608.30 616
2608.42 630
2608.53 650
2608.65 674
2608.77 701
2608.89 728
2609.00 753
2609.12 773
2609.24 787
2609.35 795
2609.47 797
2609.59 795
2609.71 791
2609.82 787
2609.94 784
2610.06 784
2610.17 785
2610.29 789
2610.41 793
2610.52 797
2610.64 801
2610.76 804
2610.88 806
2610.99 805
2611.11 804
2611.23 801
2611.35 797
2611.46 793
2611.58 788
2611.70 783
2611.81 779
2611.93 774
2612.05 769
2612.17 762
2612.28 754
2612.40 742
2612.52 727
2612.63 708
2612.75 685
2612.87 661
2612.99 637
2613.10 614
2613.22 596
2613.34 582
2613.45 572
2613.57 565
2613.69 559
2613.81 553
2613.92 544
2614.04 532
2614.16 517
2614.28 501
2614.39 484
2614.51 468
2614.63 453
2614.74 440
2614.86 430
2614.98 421
2615.10 415
2615.21 410
2615.33 408
2615.45 407
2615.56 408
2615.68 410
2615.80 412
2615.92 415
2616.03 418
2616.15 420
2616.27 420
2616.39 419
2616.50 416
2616.62 412
2616.74 406
2616.85 400
2616.97 393
2617.09 386
2617.21 378
2617.32 371
2617.44 363
2617.56 356
2617.68 349
2617.79 343
2617.91 338
2618.03 336
2618.15 336
2618.26 337
2618.38 338
2618.50 340
2618.61 340
2618.73 338
2618.85 335
2618.97 330
2619.08 324
2619.20 318
2619.32 312
2619.44 307
2619.55 303
2619.67 300
2619.79 298
2619.91 297
2620.02 296
2620.14 296
2620.26 296
2620.37 297
2620.49 298
2620.61 300
2620.73 302
2620.84 306
2620.96 310
2621.08 314
2621.20 317
2621.31 318
2621.43 318
2621.55 314
2621.67 308
2621.78 301
2621.90 292
2622.02 282
2622.14 274
2622.25 267
2622.37 262
2622.49 259
2622.61 258
2622.72 260
2622.84 263
2622.96 268
2623.07 275
2623.19 283
2623.31 292
2623.43 300
2623.54 307
2623.66 313
2623.78 317
2623.90 318
2624.01 317
2624.13 314
2624.25 310
2624.37 305
2624.48 300
2624.60 295
2624.72 292
2624.84 291
2624.95 293
2625.07 297
2625.19 304
2625.31 312
2625.42 320
2625.54 327
2625.66 330
2625.78 329
2625.89 325
2626.01 319
2626.13 312
2626.25 306
2626.36 302
2626.48 299
2626.60 299
2626.72 298
2626.83 296
2626.95 293
2627.07 289
2627.19 285
2627.30 282
2627.42 283
2627.54 286
2627.66 291
2627.77 297
2627.89 302
2628.01 306
2628.13 308
2628.24 309
2628.36 309
2628.48 311
2628.60 314
2628.71 318
2628.83 323
2628.95 326
2629.07 327
2629.18 326
2629.30 323
2629.42 318
2629.54 312
2629.66 306
2629.77 301
2629.89 298
2630.01 297
2630.13 296
2630.24 297
2630.36 299
2630.48 301
2630.60 304
2630.71 308
2630.83 311
2630.95 315
2631.07 320
2631.18 323
2631.30 326
2631.42 327
2631.54 328
2631.65 328
2631.77 328
2631.89 328
2632.01 329
2632.12 332
2632.24 337
2632.36 342
2632.48 347
2632.60 351
2632.71 353
2632.83 353
2632.95 350
2633.07 346
2633.18 342
2633.30 337
2633.42 334
2633.54 331
2633.65 330
2633.77 330
2633.89 332
2634.01 333
2634.12 335
2634.24 337
2634.36 339
2634.48 339
2634.60 339
2634.71 337
2634.83 334
2634.95 329
2635.07 324
2635.18 317
2635.30 309
2635.42 302
2635.54 295
2635.65 290
2635.77 287
2635.89 286
2636.01 287
2636.13 288
2636.24 290
2636.36 289
2636.48 287
2636.60 283
2636.71 278
2636.83 274
2636.95 271
2637.07 271
2637.19 272
2637.30 275
2637.42 279
2637.54 282
2637.66 285
2637.77 287
2637.89 289
2638.01 292
2638.13 297
2638.25 303
2638.36 311
2638.48 320
2638.60 328
2638.72 336
2638.83 342
2638.95 345
2639.07 347
2639.19 347
2639.31 345
2639.42 342
2639.54 339
2639.66 335
2639.78 331
2639.89 327
2640.01 323
2640.13 319
2640.25 316
2640.37 314
2640.48 313
2640.60 312
2640.72 311
2640.84 310
2640.95 309
2641.07 308
2641.19 307
2641.31 306
2641.43 306
2641.54 307
2641.66 310
2641.78 312
2641.90 314
2642.02 316
2642.13 316
2642.25 314
2642.37 310
2642.49 305
2642.60 297
2642.72 289
2642.84 280
2642.96 272
2643.08 265
2643.19 260
2643.31 258
2643.43 257
2643.55 258
2643.67 260
2643.78 263
2643.90 266
2644.02 270
2644.14 274
2644.25 277
2644.37 281
2644.49 284
2644.61 287
2644.73 289
2644.84 290
2644.96 289
2645.08 287
2645.20 284
2645.32 279
2645.43 274
2645.55 268
2645.67 263
2645.79 259
2645.91 255
2646.02 253
2646.14 253
2646.26 254
2646.38 257
2646.50 261
2646.61 267
2646.73 273
2646.85 279
2646.97 285
2647.09 290
2647.20 294
2647.32 296
2647.44 298
2647.56 298
2647.68 299
2647.79 299
2647.91 301
2648.03 304
2648.15 307
2648.27 312
2648.38 317
2648.50 322
2648.62 326
2648.74 328
2648.86 329
2648.97 328
2649.09 324
2649.21 320
2649.33 314
2649.45 309
2649.56 304
2649.68 302
2649.80 301
2649.92 301
2650.04 303
2650.15 304
2650.27 304
2650.39 303
2650.51 300
2650.63 296
2650.74 292
2650.86 289
2650.98 288
2651.10 289
2651.22 291
2651.33 295
2651.45 299
2651.57 302
2651.69 304
2651.81 305
2651.92 306
2652.04 307
2652.16 309
2652.28 312
2652.40 315
2652.51 319
2652.63 323
2652.75 326
2652.87 327
2652.99 327
2653.10 325
2653.22 323
2653.34 319
2653.46 316
2653.58 313
2653.70 310
2653.81 307
2653.93 304
2654.05 301
2654.17 297
2654.29 293
2654.40 288
2654.52 282
2654.64 278
2654.76 274
2654.88 273
2654.99 273
2655.11 277
2655.23 283
2655.35 291
2655.47 301
2655.59 311
2655.70 321
2655.82 330
2655.94 338
2656.06 343
2656.18 347
2656.29 349
2656.41 349
2656.53 347
2656.65 346
2656.77 343
2656.89 340
2657.00 336
2657.12 332
2657.24 327
2657.36 323
2657.48 319
2657.59 316
2657.71 315
2657.83 314
2657.95 314
2658.07 315
2658.19 316
2658.30 316
2658.42 316
2658.54 317
2658.66 317
2658.78 319
2658.89 321
2659.01 325
2659.13 329
2659.25 333
2659.37 338
2659.49 342
2659.60 346
2659.72 348
2659.84 348
2659.96 347
2660.08 344
2660.20 339
2660.31 333
2660.43 327
2660.55 320
2660.67 312
2660.79 303
2660.91 294
2661.02 283
2661.14 272
2661.26 262
2661.38 254
2661.50 248
2661.61 244
2661.73 244
2661.85 245
2661.97 248
2662.09 250
2662.21 251
2662.32 252
2662.44 252
2662.56 252
2662.68 253
2662.80 256
2662.92 260
2663.03 264
2663.15 269
2663.27 273
2663.39 276
2663.51 279
2663.63 283
2663.74 288
2663.86 293
2663.98 300
2664.10 306
2664.22 311
2664.34 315
2664.45 317
2664.57 316
2664.69 313
2664.81 310
2664.93 306
2665.05 303
2665.16 301
2665.28 299
2665.40 297
2665.52 295
2665.64 292
2665.76 288
2665.88 283
2665.99 277
2666.11 271
2666.23 266
2666.35 262
2666.47 260
2666.59 260
2666.70 262
2666.82 265
2666.94 269
2667.06 273
2667.18 276
2667.30 278
2667.41 281
2667.53 284
2667.65 288
2667.77 295
2667.89 305
2668.01 318
2668.12 333
2668.24 349
2668.36 362
2668.48 371
2668.60 375
2668.72 375
2668.84 370
2668.95 362
2669.07 353
2669.19 345
2669.31 337
2669.43 331
2669.55 327
2669.66 325
2669.78 325
2669.90 329
2670.02 335
2670.14 342
2670.26 350
2670.38 356
2670.49 358
2670.61 357
2670.73 353
2670.85 346
2670.97 338
2671.09 331
2671.21 326
2671.32 322
2671.44 320
2671.56 318
2671.68 315
2671.80 312
2671.92 307
2672.03 301
2672.15 295
2672.27 289
2672.39 283
2672.51 279
2672.63 275
2672.75 273
2672.86 273
2672.98 274
2673.10 277
2673.22 281
2673.34 286
2673.46 292
2673.58 297
2673.69 301
2673.81 303
2673.93 305
2674.05 305
2674.17 305
2674.29 306
2674.41 308
2674.52 311
2674.64 315
2674.76 320
2674.88 326
2675.00 331
2675.12 336
2675.24 340
2675.35 342
2675.47 341
2675.59 339
2675.71 334
2675.83 328
2675.95 321
2676.07 314
2676.18 308
2676.30 303
2676.42 300
2676.54 300
2676.66 303
2676.78 309
2676.90 316
2677.01 323
2677.13 328
2677.25 332
2677.37 333
2677.49 332
2677.61 331
2677.73 328
2677.85 326
2677.96 324
2678.08 323
2678.20 321
2678.32 318
2678.44 314
2678.56 310
2678.68 305
2678.79 302
2678.91 300
2679.03 299
2679.15 301
2679.27 304
2679.39 307
2679.51 311
2679.63 314
2679.74 316
2679.86 317
2679.98 317
2680.10 316
2680.22 314
2680.34 312
2680.46 311
2680.57 310
2680.69 311
2680.81 313
2680.93 318
2681.05 324
2681.17 333
2681.29 342
2681.41 351
2681.52 358
2681.64 362
2681.76 363
2681.88 361
2682.00 356
2682.12 348
2682.24 341
2682.36 333
2682.47 326
2682.59 322
2682.71 319
2682.83 320
2682.95 324
2683.07 329
2683.19 337
2683.31 344
2683.42 351
2683.54 355
2683.66 357
2683.78 355
2683.90 350
2684.02 344
2684.14 338
2684.26 332
2684.38 327
2684.49 323
2684.61 320
2684.73 318
2684.85 316
2684.97 315
2685.09 313
2685.21 313
2685.33 313
2685.44 316
2685.56 321
2685.68 328
2685.80 337
2685.92 347
2686.04 358
2686.16 372
2686.28 386
2686.39 403
2686.51 421
2686.63 442
2686.75 463
2686.87 483
2686.99 501
2687.11 515
2687.23 527
2687.35 535
2687.46 542
2687.58 550
2687.70 559
2687.82 570
2687.94 582
2688.06 594
2688.18 605
2688.30 614
2688.42 620
2688.53 624
2688.65 628
2688.77 632
2688.89 637
2689.01 643
2689.13 651
2689.25 660
2689.37 668
2689.49 674
2689.60 678
2689.72 679
2689.84 678
2689.96 675
2690.08 672
2690.20 669
2690.32 667
2690.44 666
2690.56 666
2690.67 668
2690.79 670
2690.91 673
2691.03 677
2691.15 681
2691.27 684
2691.39 686
2691.51 686
2691.63 683
2691.75 679
2691.86 673
2691.98 669
2692.10 666
2692.22 668
2692.34 673
2692.46 681
2692.58 691
2692.70 702
2692.82 713
2692.94 725
2693.05 739
2693.17 754
2693.29 773
2693.41 795
2693.53 820
2693.65 846
2693.77 873
2693.89 902
2694.01 930
2694.13 959
2694.24 988
2694.36 1018
2694.48 1048
2694.60 1079
2694.72 1111
2694.84 1144
2694.96 1177
2695.08 1211
2695.20 1245
2695.32 1275
2695.43 1302
2695.55 1323
2695.67 1338
2695.79 1349
2695.91 1357
2696.03 1364
2696.15 1370
2696.27 1378
2696.39 1384
2696.51 1389
2696.62 1390
2696.74 1385
2696.86 1374
2696.98 1357
2697.10 1335
2697.22 1310
2697.34 1285
2697.46 1260
2697.58 1238
2697.70 1218
2697.82 1199
2697.93 1180
2698.05 1159
2698.17 1136
2698.29 1109
2698.41 1079
2698.53 1044
2698.65 1007
2698.77 967
2698.89 925
2699.01 882
2699.13 840
2699.24 800
2699.36 765
2699.48 736
2699.60 714
2699.72 698
2699.84 688
2699.96 682
2700.08 675
2700.20 667
2700.32 656
2700.44 640
2700.56 622
2700.67 602
2700.79 582
2700.91 563
2701.03 547
2701.15 532
2701.27 519
2701.39 507
2701.51 496
2701.63 485
2701.75 475
2701.87 465
2701.99 455
2702.10 446
2702.22 436
2702.34 425
2702.46 412
2702.58 398
2702.70 382
2702.82 366
2702.94 350
2703.06 336
2703.18 324
2703.30 316
2703.42 313
2703.54 315
2703.65 321
2703.77 332
2703.89 344
2704.01 356
2704.13 367
2704.25 374
2704.37 378
2704.49 378
2704.61 375
2704.73 371
2704.85 367
2704.97 363
2705.09 360
2705.20 358
2705.32 357
2705.44 355
2705.56 353
2705.68 350
2705.80 347
2705.92 343
2706.04 339
2706.16 334
2706.28 328
2706.40 322
2706.52 316
2706.64 310
2706.75 306
2706.87 304
2706.99 303
2707.11 305
2707.23 307
2707.35 311
2707.47 314
2707.59 316
2707.71 316
2707.83 315
2707.95 311
2708.07 307
2708.19 302
2708.31 298
2708.43 297
2708.54 299
2708.66 304
2708.78 312
2708.90 321
2709.02 332
2709.14 341
2709.26 348
2709.38 353
2709.50 354
2709.62 353
2709.74 351
2709.86 347
2709.98 344
2710.10 342
2710.22 343
2710.33 346
2710.45 351
2710.57 358
2710.69 366
2710.81 373
2710.93 379
2711.05 382
2711.17 382
2711.29 380
2711.41 376
2711.53 371
2711.65 364
2711.77 359
2711.89 354
2712.01 353
2712.13 354
2712.25 358
2712.36 364
2712.48 371
2712.60 377
2712.72 383
2712.84 387
2712.96 391
2713.08 395
2713.20 400
2713.32 406
2713.44 412
2713.56 420
2713.68 426
2713.80 432
2713.92 437
2714.04 441
2714.16 445
2714.28 449
2714.39 452
2714.51 456
2714.63 459
2714.75 461
2714.87 461
2714.99 460
2715.11 458
2715.23 454
2715.35 448
2715.47 441
2715.59 432
2715.71 420
2715.83 406
2715.95 392
2716.07 377
2716.19 365
2716.31 355
2716.43 349
2716.55 345
2716.66 342
2716.78 340
2716.90 336
2717.02 330
2717.14 324
2717.26 319
2717.38 316
2717.50 317
2717.62 322
2717.74 332
2717.86 344
2717.98 359
2718.10 372
2718.22 383
2718.34 391
2718.46 396
2718.58 398
2718.70 397
2718.82 396
2718.94 395
2719.06 395
2719.18 395
2719.29 396
2719.41 396
2719.53 396
2719.65 394
2719.77 390
2719.89 387
2720.01 383
2720.13 381
2720.25 381
2720.37 381
2720.49 383
2720.61 385
2720.73 387
2720.85 388
2720.97 388
2721.09 387
2721.21 385
2721.33 382
2721.45 380
2721.57 378
2721.69 377
2721.81 378
2721.93 380
2722.05 384
2722.17 390
2722.28 396
2722.40 401
2722.52 405
2722.64 409
2722.76 411
2722.88 412
2723.00 413
2723.12 413
2723.24 413
2723.36 411
2723.48 408
2723.60 403
2723.72 396
2723.84 389
2723.96 382
2724.08 376
2724.20 370
2724.32 365
2724.44 361
2724.56 356
2724.68 352
2724.80 348
2724.92 344
2725.04 342
2725.16 341
2725.28 343
2725.40 345
2725.52 349
2725.64 352
2725.76 354
2725.87 354
2725.99 352
2726.11 348
2726.23 342
2726.35 337
2726.47 333
2726.59 330
2726.71 331
2726.83 334
2726.95 339
2727.07 345
2727.19 351
2727.31 357
2727.43 362
2727.55 365
2727.67 367
2727.79 369
2727.91 370
2728.03 370
2728.15 370
2728.27 370
2728.39 369
2728.51 368
2728.63 367
2728.75 366
2728.87 365
2728.99 364
2729.11 363
2729.23 365
2729.35 368
2729.47 373
2729.59 380
2729.71 390
2729.83 400
2729.95 411
2730.07 421
2730.19 429
2730.31 434
2730.43 437
2730.55 436
2730.67 432
2730.79 426
2730.91 417
2731.02 407
2731.14 395
2731.26 384
2731.38 372
2731.50 361
2731.62 350
2731.74 340
2731.86 331
2731.98 326
2732.10 323
2732.22 324
2732.34 329
2732.46 335
2732.58 342
2732.70 348
2732.82 353
2732.94 357
2733.06 358
2733.18 358
2733.30 357
2733.42 357
2733.54 357
2733.66 357
2733.78 358
2733.90 359
2734.02 360
2734.14 363
2734.26 366
2734.38 369
2734.50 372
2734.62 374
2734.74 375
2734.86 373
2734.98 369
2735.10 363
2735.22 354
2735.34 344
2735.46 334
2735.58 323
2735.70 314
2735.82 305
2735.94 299
2736.06 295
2736.18 293
2736.30 294
2736.42 298
2736.54 303
2736.66 310
2736.78 317
2736.90 324
2737.02 330
2737.14 333
2737.26 335
2737.38 336
2737.50 336
2737.62 336
2737.74 336
2737.86 337
2737.98 337
2738.10 335
2738.22 332
2738.34 328
2738.46 323
2738.58 320
2738.70 319
2738.82 321
2738.94 325
2739.06 332
2739.18 339
2739.30 346
2739.42 351
2739.54 355
2739.66 357
2739.78 358
2739.90 358
2740.02 358
2740.14 359
2740.26 361
2740.38 363
2740.50 365
2740.62 367
2740.74 368
2740.86 368
2740.98 369
2741.10 368
2741.22 367
2741.34 366
2741.46 366
2741.58 366
2741.70 366
2741.82 367
2741.94 368
2742.06 370
2742.18 373
2742.30 376
2742.42 380
2742.54 383
2742.66 385
2742.78 385
2742.90 384
2743.02 380
2743.14 375
2743.26 369
2743.38 363
2743.50 357
2743.62 352
2743.74 349
2743.86 346
2743.98 344
2744.10 342
2744.22 340
2744.34 336
2744.46 332
2744.58 329
2744.70 326
2744.82 324
2744.94 323
2745.06 322
2745.18 322
2745.30 321
2745.42 321
2745.54 321
2745.66 323
2745.78 326
2745.90 331
2746.02 337
2746.14 342
2746.26 345
2746.38 346
2746.50 345
2746.62 342
2746.74 338
2746.86 333
2746.98 330
2747.10 328
2747.22 328
2747.35 331
2747.47 336
2747.59 344
2747.71 353
2747.83 363
2747.95 373
2748.07 382
2748.19 389
2748.31 394
2748.43 396
2748.55 395
2748.67 394
2748.79 391
2748.91 389
2749.03 388
2749.15 387
2749.27 388
2749.39 388
2749.51 387
2749.63 384
2749.75 380
2749.87 373
2749.99 366
2750.11 358
2750.23 350
2750.35 343
2750.47 338
2750.59 333
2750.71 328
2750.83 324
2750.95 321
2751.07 319
2751.19 317
2751.31 317
2751.43 317
2751.55 318
2751.67 319
2751.79 319
2751.91 319
2752.03 318
2752.15 317
2752.27 315
2752.40 315
2752.52 316
2752.64 318
2752.76 322
2752.88 327
2753.00 331
2753.12 333
2753.24 332
2753.36 328
2753.48 320
2753.60 311
2753.72 300
2753.84 291
2753.96 286
2754.08 285
2754.20 289
2754.32 298
2754.44 310
2754.56 324
2754.68 337
2754.80 348
2754.92 355
2755.04 357
2755.16 356
2755.28 351
2755.40 344
2755.52 335
2755.64 325
2755.76 315
2755.88 305
2756.00 296
2756.13 287
2756.25 279
2756.37 273
2756.49 269
2756.61 267
2756.73 267
2756.85 269
2756.97 272
2757.09 276
2757.21 280
2757.33 284
2757.45 287
2757.57 290
2757.69 291
2757.81 293
2757.93 293
2758.05 293
2758.17 292
2758.29 290
2758.41 286
2758.53 281
2758.65 276
2758.77 271
2758.89 267
2759.02 266
2759.14 267
2759.26 271
2759.38 277
2759.50 286
2759.62 294
2759.74 302
2759.86 308
2759.98 312
2760.10 314
2760.22 314
2760.34 312
2760.46 310
2760.58 307
2760.70 305
2760.82 302
2760.94 299
2761.06 295
2761.18 290
2761.30 284
2761.42 277
2761.54 270
2761.67 264
2761.79 261
2761.91 260
2762.03 263
2762.15 268
2762.27 276
2762.39 285
2762.51 292
2762.63 298
2762.75 301
2762.87 301
2762.99 299
2763.11 293
2763.23 286
2763.35 278
2763.47 270
2763.59 265
2763.71 262
2763.83 263
2763.96 267
2764.08 274
2764.20 283
2764.32 291
2764.44 299
2764.56 307
2764.68 313
2764.80 321
2764.92 329
2765.04 339
2765.16 349
2765.28 359
2765.40 366
2765.52 369
2765.64 367
2765.76 360
2765.88 351
2766.00 341
2766.13 334
2766.25 330
2766.37 332
2766.49 337
2766.61 346
2766.73 355
2766.85 362
2766.97 368
2767.09 371
2767.21 372
2767.33 374
2767.45 378
2767.57 385
2767.69 397
2767.81 412
2767.93 429
2768.06 445
2768.18 458
2768.30 466
2768.42 471
2768.54 471
2768.66 470
2768.78 468
2768.90 467
2769.02 468
2769.14 470
2769.26 475
2769.38 479
2769.50 484
2769.62 487
2769.74 488
2769.86 486
2769.99 482
2770.11 474
2770.23 464
2770.35 452
2770.47 438
2770.59 425
2770.71 413
2770.83 403
2770.95 397
2771.07 393
2771.19 393
2771.31 394
2771.43 397
2771.55 400
2771.68 401
2771.80 401
2771.92 398
2772.04 394
2772.16 389
2772.28 383
2772.40 379
2772.52 376
2772.64 376
2772.76 377
2772.88 379
2773.00 381
2773.12 382
2773.24 382
2773.37 380
2773.49 377
2773.61 373
2773.73 368
2773.85 364
2773.97 360
2774.09 356
2774.21 351
2774.33 346
2774.45 341
2774.57 335
2774.69 329
2774.81 324
2774.94 320
2775.06 318
2775.18 317
2775.30 317
2775.42 318
2775.54 319
2775.66 318
2775.78 317
2775.90 314
2776.02 311
2776.14 309
2776.26 307
2776.39 305
2776.51 305
2776.63 305
2776.75 304
2776.87 302
2776.99 300
2777.11 297
2777.23 293
2777.35 290
2777.47 288
2777.59 288
2777.71 289
2777.84 290
2777.96 292
2778.08 293
2778.20 294
2778.32 294
2778.44 293
2778.56 291
2778.68 289
2778.80 286
2778.92 283
2779.04 280
2779.16 277
2779.29 275
2779.41 275
2779.53 276
2779.65 279
2779.77 284
2779.89 290
2780.01 296
2780.13 301
2780.25 305
2780.37 307
2780.49 307
2780.62 304
2780.74 300
2780.86 295
2780.98 291
2781.10 287
2781.22 284
2781.34 283
2781.46 283
2781.58 286
2781.70 290
2781.82 295
2781.95 300
2782.07 305
2782.19 309
2782.31 312
2782.43 315
2782.55 318
2782.67 321
2782.79 325
2782.91 327
2783.03 328
2783.15 327
2783.28 325
2783.40 321
2783.52 316
2783.64 310
2783.76 306
2783.88 302
2784.00 299
2784.12 298
2784.24 297
2784.36 297
2784.49 298
2784.61 299
2784.73 299
2784.85 300
2784.97 301
2785.09 303
2785.21 306
2785.33 310
2785.45 314
2785.57 319
2785.70 324
2785.82 330
2785.94 335
2786.06 342
2786.18 349
2786.30 359
2786.42 370
2786.54 384
2786.66 400
2786.78 418
2786.91 439
2787.03 462
2787.15 490
2787.27 521
2787.39 558
2787.51 600
2787.63 645
2787.75 694
2787.87 743
2788.00 793
2788.12 840
2788.24 884
2788.36 924
2788.48 960
2788.60 991
2788.72 1016
2788.84 1038
2788.96 1058
2789.09 1075
2789.21 1091
2789.33 1107
2789.45 1125
2789.57 1143
2789.69 1162
2789.81 1181
2789.93 1201
2790.05 1220
2790.18 1237
2790.30 1251
2790.42 1262
2790.54 1270
2790.66 1274
2790.78 1275
2790.90 1274
2791.02 1270
2791.14 1265
2791.27 1259
2791.39 1250
2791.51 1238
2791.63 1223
2791.75 1206
2791.87 1188
2791.99 1168
2792.11 1150
2792.23 1133
2792.36 1117
2792.48 1101
2792.60 1083
2792.72 1061
2792.84 1035
2792.96 1005
2793.08 972
2793.20 937
2793.33 904
2793.45 873
2793.57 846
2793.69 823
2793.81 804
2793.93 788
2794.05 774
2794.17 761
2794.29 747
2794.42 732
2794.54 716
2794.66 698
2794.78 681
2794.90 665
2795.02 651
2795.14 640
2795.26 631
2795.39 622
2795.51 614
2795.63 604
2795.75 590
2795.87 574
2795.99 554
2796.11 534
2796.23 513
2796.36 494
2796.48 477
2796.60 464
2796.72 454
2796.84 445
2796.96 439
2797.08 432
2797.20 426
2797.33 419
2797.45 411
2797.57 403
2797.69 394
2797.81 384
2797.93 373
2798.05 362
2798.17 350
2798.30 339
2798.42 329
2798.54 320
2798.66 314
2798.78 310
2798.90 308
2799.02 307
2799.14 306
2799.27 305
2799.39 304
2799.51 302
2799.63 301
2799.75 300
2799.87 301
2799.99 304
2800.12 307
2800.24 312
2800.36 316
2800.48 319
2800.60 321
2800.72 322
2800.84 321
2800.96 320
2801.09 319
2801.21 319
2801.33 321
2801.45 324
2801.57 329
2801.69 334
2801.81 338
2801.94 343
2802.06 348
2802.18 353
2802.30 360
2802.42 368
2802.54 378
2802.66 388
2802.79 397
2802.91 404
2803.03 407
2803.15 407
2803.27 404
2803.39 399
2803.51 394
2803.64 390
2803.76 386
2803.88 383
2804.00 380
2804.12 377
2804.24 374
2804.36 372
2804.49 371
2804.61 372
2804.73 376
2804.85 382
2804.97 390
2805.09 399
2805.21 408
2805.34 417
2805.46 425
2805.58 431
2805.70 435
2805.82 435
2805.94 432
2806.06 426
2806.19 417
2806.31 409
2806.43 401
2806.55 395
2806.67 392
2806.79 391
2806.91 391
2807.04 391
2807.16 389
2807.28 385
2807.40 380
2807.52 374
2807.64 370
2807.76 368
2807.89 368
2808.01 371
2808.13 376
2808.25 381
2808.37 386
2808.49 390
2808.61 393
2808.74 395
2808.86 396
2808.98 398
2809.10 400
2809.22 402
2809.34 402
2809.47 400
2809.59 397
2809.71 391
2809.83 384
2809.95 377
2810.07 371
2810.19 368
2810.32 367
2810.44 367
2810.56 368
2810.68 369
2810.80 367
2810.92 364
2811.05 359
2811.17 352
2811.29 346
2811.41 339
2811.53 334
2811.65 329
2811.78 325
2811.90 320
2812.02 316
2812.14 312
2812.26 307
2812.38 303
2812.50 301
2812.63 299
2812.75 300
2812.87 302
2812.99 307
2813.11 312
2813.23 318
2813.36 325
2813.48 331
2813.60 335
2813.72 339
2813.84 342
2813.96 345
2814.09 348
2814.21 352
2814.33 355
2814.45 358
2814.57 359
2814.69 359
2814.82 356
2814.94 351
2815.06 346
2815.18 340
2815.30 335
2815.42 332
2815.55 329
2815.67 328
2815.79 326
2815.91 323
2816.03 319
2816.15 314
2816.28 308
2816.40 301
2816.52 294
2816.64 286
2816.76 278
2816.88 270
2817.01 261
2817.13 253
2817.25 247
2817.37 242
2817.49 241
2817.61 242
2817.74 246
2817.86 252
2817.98 259
2818.10 266
2818.22 272
2818.34 278
2818.47 285
2818.59 291
2818.71 299
2818.83 307
2818.95 316
2819.07 324
2819.20 331
2819.32 336
2819.44 341
2819.56 345
2819.68 349
2819.81 354
2819.93 361
2820.05 369
2820.17 377
2820.29 384
2820.41 389
2820.54 391
2820.66 390
2820.78 386
2820.90 380
2821.02 373
2821.14 367
2821.27 361
2821.39 359
2821.51 360
2821.63 365
2821.75 374
2821.88 384
2822.00 395
2822.12 404
2822.24 410
2822.36 411
2822.48 408
2822.61 402
2822.73 393
2822.85 385
2822.97 376
2823.09 369
2823.22 363
2823.34 357
2823.46 351
2823.58 344
2823.70 337
2823.82 329
2823.95 321
2824.07 313
2824.19 306
2824.31 300
2824.43 295
2824.56 291
2824.68 289
2824.80 289
2824.92 288
2825.04 289
2825.17 290
2825.29 291
2825.41 292
2825.53 294
2825.65 295
2825.77 297
2825.90 299
2826.02 300
2826.14 300
2826.26 300
2826.38 299
2826.51 298
2826.63 297
2826.75 297
2826.87 298
2826.99 301
2827.12 305
2827.24 310
2827.36 314
2827.48 316
2827.60 316
2827.73 313
2827.85 309
2827.97 304
2828.09 299
2828.21 296
2828.33 294
2828.46 293
2828.58 293
2828.70 294
2828.82 295
2828.94 296
2829.07 297
2829.19 296
2829.31 295
2829.43 292
2829.55 289
2829.68 285
2829.80 281
2829.92 278
2830.04 275
2830.16 272
2830.29 269
2830.41 266
2830.53 263
2830.65 259
2830.77 256
2830.90 252
2831.02 249
2831.14 245
2831.26 242
2831.38 237
2831.51 232
2831.63 227
2831.75 223
2831.87 220
2831.99 220
2832.12 223
2832.24 229
2832.36 237
2832.48 247
2832.60 257
2832.73 269
2832.85 280
2832.97 290
2833.09 299
2833.21 307
2833.34 313
2833.46 317
2833.58 320
2833.70 320
2833.82 319
2833.95 316
2834.07 313
2834.19 311
2834.31 310
2834.44 311
2834.56 315
2834.68 320
2834.80 326
2834.92 333
2835.05 340
2835.17 345
2835.29 349
2835.41 352
2835.53 352
2835.66 351
2835.78 349
2835.90 345
2836.02 342
2836.14 338
2836.27 335
2836.39 331
2836.51 326
2836.63 320
2836.76 312
2836.88 302
2837.00 291
2837.12 280
2837.24 271
2837.37 264
2837.49 259
2837.61 256
2837.73 254
2837.85 254
2837.98 253
2838.10 254
2838.22 254
2838.34 255
2838.47 258
2838.59 261
2838.71 265
2838.83 269
2838.95 272
2839.08 274
2839.20 275
2839.32 274
2839.44 272
2839.56 269
2839.69 268
2839.81 267
2839.93 268
2840.05 272
2840.18 277
2840.30 284
2840.42 292
2840.54 299
2840.66 304
2840.79 309
2840.91 312
2841.03 313
2841.15 313
2841.28 312
2841.40 309
2841.52 305
2841.64 300
2841.76 295
2841.89 291
2842.01 287
2842.13 285
2842.25 284
2842.38 284
2842.50 283
2842.62 282
2842.74 280
2842.86 277
2842.99 274
2843.11 271
2843.23 267
2843.35 264
2843.48 262
2843.60 261
2843.72 261
2843.84 263
2843.96 267
2844.09 272
2844.21 279
2844.33 287
2844.45 294
2844.58 300
2844.70 305
2844.82 308
2844.94 309
2845.07 309
2845.19 307
2845.31 305
2845.43 303
2845.55 300
2845.68 298
2845.80 297
2845.92 296
2846.04 296
2846.17 296
2846.29 297
2846.41 298
2846.53 298
2846.66 298
2846.78 297
2846.90 298
2847.02 299
2847.14 302
2847.27 308
2847.39 316
2847.51 324
2847.63 332
2847.76 337
2847.88 339
2848.00 337
2848.12 331
2848.25 321
2848.37 310
2848.49 299
2848.61 289
2848.74 280
2848.86 274
2848.98 270
2849.10 268
2849.23 267
2849.35 267
2849.47 268
2849.59 269
2849.71 270
2849.84 270
2849.96 271
2850.08 271
2850.20 272
2850.33 272
2850.45 273
2850.57 275
2850.69 276
2850.82 277
2850.94 276
2851.06 273
2851.18 269
2851.31 265
2851.43 260
2851.55 255
2851.67 252
2851.80 251
2851.92 250
2852.04 251
2852.16 251
2852.29 252
2852.41 252
2852.53 251
2852.65 249
2852.78 248
2852.90 247
2853.02 248
2853.14 250
2853.27 253
2853.39 258
2853.51 263
2853.63 268
2853.76 271
2853.88 272
2854.00 271
2854.12 266
2854.25 260
2854.37 253
2854.49 246
2854.61 241
2854.74 238
2854.86 239
2854.98 242
2855.10 248
2855.23 256
2855.35 265
2855.47 274
2855.59 281
2855.72 287
2855.84 291
2855.96 294
2856.08 294
2856.21 292
2856.33 288
2856.45 282
2856.57 275
2856.70 267
2856.82 259
2856.94 252
2857.06 246
2857.19 243
2857.31 242
2857.43 242
2857.55 244
2857.68 246
2857.80 249
2857.92 252
2858.04 256
2858.17 259
2858.29 262
2858.41 266
2858.53 270
2858.66 274
2858.78 279
2858.90 284
2859.02 290
2859.15 297
2859.27 303
2859.39 308
2859.52 312
2859.64 315
2859.76 316
2859.88 317
2860.01 317
2860.13 320
2860.25 324
2860.37 329
2860.50 334
2860.62 338
2860.74 340
2860.86 339
2860.99 334
2861.11 327
2861.23 318
2861.35 309
2861.48 301
2861.60 294
2861.72 289
2861.85 285
2861.97 284
2862.09 284
2862.21 285
2862.34 287
2862.46 288
2862.58 289
2862.70 288
2862.83 285
2862.95 281
2863.07 275
2863.19 269
2863.32 264
2863.44 260
2863.56 257
2863.69 256
2863.81 256
2863.93 257
2864.05 257
2864.18 258
2864.30 259
2864.42 260
2864.54 262
2864.67 264
2864.79 266
2864.91 267
2865.04 265
2865.16 261
2865.28 255
2865.40 247
2865.53 241
2865.65 237
2865.77 236
2865.89 239
2866.02 246
2866.14 255
2866.26 265
2866.39 274
2866.51 281
2866.63 287
2866.75 290
2866.88 290
2867.00 289
2867.12 285
2867.25 280
2867.37 274
2867.49 268
2867.61 262
2867.74 259
2867.86 258
2867.98 261
2868.10 266
2868.23 272
2868.35 277
2868.47 282
2868.60 283
2868.72 283
2868.84 282
2868.96 280
2869.09 280
2869.21 282
2869.33 284
2869.46 287
2869.58 290
2869.70 292
2869.82 293
2869.95 294
2870.07 294
2870.19 296
2870.32 301
2870.44 307
2870.56 316
2870.68 327
2870.81 340
2870.93 353
2871.05 365
2871.18 374
2871.30 379
2871.42 379
2871.54 375
2871.67 367
2871.79 359
2871.91 353
2872.04 350
2872.16 352
2872.28 357
2872.40 366
2872.53 375
2872.65 382
2872.77 387
2872.90 389
2873.02 387
2873.14 385
2873.26 382
2873.39 380
2873.51 380
2873.63 382
2873.76 384
2873.88 386
2874.00 388
2874.12 387
2874.25 385
2874.37 382
2874.49 377
2874.62 371
2874.74 364
2874.86 356
2874.99 348
2875.11 341
2875.23 334
2875.35 329
2875.48 326
2875.60 327
2875.72 330
2875.85 335
2875.97 341
2876.09 347
2876.21 351
2876.34 352
2876.46 351
2876.58 347
2876.71 341
2876.83 335
2876.95 329
2877.08 325
2877.20 321
2877.32 319
2877.44 316
2877.57 313
2877.69 308
2877.81 303
2877.94 296
2878.06 289
2878.18 283
2878.31 279
2878.43 278
2878.55 279
2878.67 284
2878.80 290
2878.92 298
2879.04 305
2879.17 310
2879.29 313
2879.41 314
2879.54 312
2879.66 308
2879.78 302
2879.91 295
2880.03 287
2880.15 279
2880.27 272
2880.40 266
2880.52 262
2880.64 259
2880.77 257
2880.89 256
2881.01 254
2881.14 251
2881.26 246
2881.38 240
2881.51 232
2881.63 225
2881.75 220
2881.87 217
2882.00 217
2882.12 220
2882.24 226
2882.37 235
2882.49 246
2882.61 256
2882.74 266
2882.86 275
2882.98 282
2883.11 286
2883.23 288
2883.35 287
2883.47 285
2883.60 282
2883.72 279
2883.84 277
2883.97 276
2884.09 276
2884.21 276
2884.34 276
2884.46 275
2884.58 273
2884.71 271
2884.83 269
2884.95 267
2885.08 267
2885.20 267
2885.32 269
2885.45 271
2885.57 274
2885.69 277
2885.81 280
2885.94 283
2886.06 285
2886.18 286
2886.31 286
2886.43 286
2886.55 287
2886.68 287
2886.80 290
2886.92 293
2887.05 298
2887.17 304
2887.29 310
2887.42 315
2887.54 317
2887.66 316
2887.79 313
2887.91 307
2888.03 300
2888.16 294
2888.28 290
2888.40 287
2888.52 287
2888.65 289
2888.77 291
2888.89 293
2889.02 295
2889.14 297
2889.26 298
2889.39 299
2889.51 300
2889.63 301
2889.76 301
2889.88 299
2890.00 295
2890.13 288
2890.25 280
2890.37 270
2890.50 261
2890.62 253
2890.74 248
2890.87 245
2890.99 246
2891.11 248
2891.24 252
2891.36 257
2891.48 262
2891.61 268
2891.73 275
2891.85 282
2891.98 289
2892.10 296
2892.22 303
2892.35 308
2892.47 311
2892.59 312
2892.72 311
2892.84 309
2892.96 306
2893.09 304
2893.21 304
2893.33 307
2893.46 312
2893.58 319
2893.70 328
2893.83 336
2893.95 342
2894.07 346
2894.20 347
2894.32 345
2894.44 342
2894.57 337
2894.69 332
2894.81 328
2894.94 325
2895.06 322
2895.18 321
2895.31 321
2895.43 321
2895.55 320
2895.68 319
2895.80 317
2895.92 314
2896.05 311
2896.17 307
2896.29 304
2896.42 303
2896.54 303
2896.66 305
2896.79 308
2896.91 312
2897.03 315
2897.16 317
2897.28 317
2897.40 316
2897.53 313
2897.65 309
2897.77 304
2897.90 300
2898.02 297
2898.15 294
2898.27 293
2898.39 294
2898.52 296
2898.64 300
2898.76 304
2898.89 309
2899.01 314
2899.13 318
2899.26 321
2899.38 323
2899.50 325
2899.63 326
2899.75 329
2899.87 331
2900.00 335
2900.12 339
2900.24 343
2900.37 347
2900.49 349
2900.61 349
2900.74 347
2900.86 343
2900.98 338
2901.11 332
2901.23 325
2901.36 320
2901.48 315
2901.60 311
2901.73 308
2901.85 306
2901.97 304
2902.10 304
2902.22 304
2902.34 306
2902.47 310
2902.59 316
2902.71 323
2902.84 332
2902.96 339
2903.08 345
2903.21 348
2903.33 348
2903.46 345
2903.58 340
2903.70 335
2903.83 331
2903.95 330
2904.07 331
2904.20 334
2904.32 339
2904.44 343
2904.57 347
2904.69 349
2904.81 350
2904.94 350
2905.06 350
2905.19 351
2905.31 353
2905.43 356
2905.56 360
2905.68 364
2905.80 368
2905.93 372
2906.05 374
2906.17 374
2906.30 373
2906.42 371
2906.54 368
2906.67 363
2906.79 358
2906.92 353
2907.04 347
2907.16 343
2907.29 339
2907.41 337
2907.53 337
2907.66 337
2907.78 338
2907.90 339
2908.03 339
2908.15 337
2908.28 334
2908.40 328
2908.52 321
2908.65 313
2908.77 305
2908.89 296
2909.02 289
2909.14 282
2909.27 275
2909.39 270
2909.51 265
2909.64 260
2909.76 257
2909.88 254
2910.01 253
2910.13 253
2910.25 254
2910.38 256
2910.50 258
2910.63 260
2910.75 262
2910.87 263
2911.00 265
2911.12 267
2911.24 268
2911.37 271
2911.49 275
2911.62 279
2911.74 284
2911.86 290
2911.99 298
2912.11 305
2912.23 313
2912.36 320
2912.48 325
2912.61 329
2912.73 332
2912.85 331
2912.98 329
2913.10 325
2913.22 319
2913.35 313
2913.47 306
2913.60 298
2913.72 292
2913.84 286
2913.97 282
2914.09 280
2914.21 279
2914.34 279
2914.46 280
2914.59 281
2914.71 281
2914.83 281
2914.96 279
2915.08 277
2915.20 275
2915.33 274
2915.45 275
2915.58 277
2915.70 281
2915.82 286
2915.95 291
2916.07 298
2916.20 304
2916.32 311
2916.44 319
2916.57 326
2916.69 333
2916.81 338
2916.94 342
2917.06 343
2917.19 342
2917.31 339
2917.43 335
2917.56 330
2917.68 325
2917.81 318
2917.93 312
2918.05 304
2918.18 295
2918.30 286
2918.42 279
2918.55 275
2918.67 274
2918.80 280
2918.92 291
2919.04 307
2919.17 326
2919.29 347
2919.42 368
2919.54 386
2919.66 401
2919.79 411
2919.91 417
2920.03 420
2920.16 420
2920.28 418
2920.41 414
2920.53 409
2920.65 403
2920.78 396
2920.90 391
2921.03 386
2921.15 383
2921.27 381
2921.40 381
2921.52 382
2921.65 383
2921.77 384
2921.89 383
2922.02 381
2922.14 378
2922.27 375
2922.39 370
2922.51 363
2922.64 356
2922.76 348
2922.89 339
2923.01 331
2923.13 324
2923.26 320
2923.38 318
2923.51 319
2923.63 320
2923.75 321
2923.88 322
2924.00 322
2924.13 320
2924.25 318
2924.37 317
2924.50 315
2924.62 315
2924.75 314
2924.87 312
2924.99 310
2925.12 308
2925.24 307
2925.37 306
2925.49 306
2925.61 309
2925.74 312
2925.86 317
2925.99 321
2926.11 324
2926.23 326
2926.36 325
2926.48 323
2926.61 319
2926.73 314
2926.85 306
2926.98 298
2927.10 289
2927.23 280
2927.35 274
2927.47 269
2927.60 269
2927.72 272
2927.85 278
2927.97 287
2928.09 298
2928.22 310
2928.34 321
2928.47 330
2928.59 337
2928.71 340
2928.84 338
2928.96 331
2929.09 321
2929.21 307
2929.34 292
2929.46 277
2929.58 263
2929.71 252
2929.83 246
2929.96 244
2930.08 246
2930.20 251
2930.33 258
2930.45 267
2930.58 275
2930.70 283
2930.82 290
2930.95 297
2931.07 304
2931.20 311
2931.32 317
2931.45 323
2931.57 327
2931.69 331
2931.82 334
2931.94 338
2932.07 342
2932.19 349
2932.31 357
2932.44 366
2932.56 374
2932.69 381
2932.81 385
2932.94 385
2933.06 382
2933.18 375
2933.31 367
2933.43 361
2933.56 357
2933.68 357
2933.80 363
2933.93 372
2934.05 383
2934.18 396
2934.30 407
2934.43 416
2934.55 422
2934.67 426
2934.80 429
2934.92 432
2935.05 437
2935.17 444
2935.29 455
2935.42 468
2935.54 482
2935.67 496
2935.79 508
2935.92 516
2936.04 521
2936.16 523
2936.29 523
2936.41 524
2936.54 527
2936.66 535
2936.79 548
2936.91 566
2937.03 586
2937.16 608
2937.28 629
2937.41 648
2937.53 663
2937.66 676
2937.78 685
2937.90 692
2938.03 697
2938.15 700
2938.28 700
2938.40 698
2938.53 693
2938.65 687
2938.77 679
2938.90 672
2939.02 666
2939.15 661
2939.27 658
2939.40 656
2939.52 654
2939.64 652
2939.77 650
2939.89 646
2940.02 641
2940.14 634
2940.27 627
2940.39 619
2940.51 611
2940.64 604
2940.76 596
2940.89 587
2941.01 577
2941.14 563
2941.26 547
2941.39 528
2941.51 507
2941.63 486
2941.76 466
2941.88 448
2942.01 434
2942.13 422
2942.26 413
2942.38 407
2942.50 402
2942.63 400
2942.75 401
2942.88 405
2943.00 412
2943.13 421
2943.25 430
2943.38 437
2943.50 440
2943.62 438
2943.75 432
2943.87 422
2944.00 411
2944.12 399
2944.25 388
2944.37 380
2944.49 373
2944.62 368
2944.74 364
2944.87 361
2944.99 358
2945.12 355
2945.24 352
2945.37 349
2945.49 346
2945.61 342
2945.74 339
2945.86 335
2945.99 330
2946.11 324
2946.24 317
2946.36 310
2946.49 302
2946.61 293
2946.73 284
2946.86 275
2946.98 267
2947.11 262
2947.23 258
2947.36 258
2947.48 261
2947.61 267
2947.73 276
2947.86 288
2947.98 300
2948.10 313
2948.23 324
2948.35 334
2948.48 340
2948.60 342
2948.73 341
2948.85 338
2948.98 332
2949.10 326
2949.22 319
2949.35 312
2949.47 304
2949.60 297
2949.72 290
2949.85 283
2949.97 278
2950.10 273
2950.22 271
2950.35 271
2950.47 273
2950.59 276
2950.72 279
2950.84 283
2950.97 286
2951.09 289
2951.22 291
2951.34 293
2951.47 296
2951.59 300
2951.72 306
2951.84 313
2951.96 321
2952.09 331
2952.21 340
2952.34 348
2952.46 354
2952.59 357
2952.71 359
2952.84 359
2952.96 358
2953.09 356
2953.21 354
2953.34 352
2953.46 349
2953.58 345
2953.71 341
2953.83 335
2953.96 329
2954.08 323
2954.21 317
2954.33 312
2954.46 309
2954.58 308
2954.71 312
2954.83 319
2954.96 330
2955.08 343
2955.20 355
2955.33 366
2955.45 373
2955.58 376
2955.70 374
2955.83 368
2955.95 361
2956.08 354
2956.20 347
2956.33 341
2956.45 336
2956.58 332
2956.70 328
2956.83 324
2956.95 320
2957.07 316
2957.20 311
2957.32 307
2957.45 302
2957.57 298
2957.70 294
2957.82 290
2957.95 286
2958.07 283
2958.20 280
2958.32 279
2958.45 278
2958.57 278
2958.70 279
2958.82 282
2958.95 286
2959.07 290
2959.19 295
2959.32 300
2959.44 306
2959.57 310
2959.69 313
2959.82 315
2959.94 316
2960.07 315
2960.19 313
2960.32 310
2960.44 306
2960.57 301
2960.69 296
2960.82 291
2960.94 287
2961.07 284
2961.19 282
2961.32 280
2961.44 279
2961.57 278
2961.69 278
2961.81 279
2961.94 281
2962.06 283
2962.19 286
2962.31 289
2962.44 292
2962.56 293
2962.69 294
2962.81 293
2962.94 291
2963.06 290
2963.19 288
2963.31 287
2963.44 286
2963.56 285
2963.69 285
2963.81 284
2963.94 284
2964.06 283
2964.19 281
2964.31 279
2964.44 276
2964.56 273
2964.69 269
2964.81 266
2964.94 263
2965.06 262
2965.19 262
2965.31 264
2965.43 267
2965.56 271
2965.68 275
2965.81 279
2965.93 281
2966.06 281
2966.18 279
2966.31 275
2966.43 270
2966.56 264
2966.68 260
2966.81 257
2966.93 257
2967.06 259
2967.18 263
2967.31 269
2967.43 275
2967.56 280
2967.68 284
2967.81 287
2967.93 287
2968.06 286
2968.18 284
2968.31 282
2968.43 280
2968.56 279
2968.68 279
2968.81 281
2968.93 286
2969.06 291
2969.18 298
2969.31 303
2969.43 308
2969.56 310
2969.68 308
2969.81 304
2969.93 298
2970.06 290
2970.18 282
2970.31 276
2970.43 272
2970.56 270
2970.68 271
2970.81 274
2970.93 276
2971.06 278
2971.18 279
2971.31 278
2971.43 276
2971.56 273
2971.68 270
2971.81 267
2971.93 265
2972.06 264
2972.18 263
2972.31 263
2972.43 263
2972.56 263
2972.68 263
2972.81 263
2972.93 264
2973.06 264
2973.18 265
2973.31 265
2973.43 266
2973.56 267
2973.68 267
2973.81 267
2973.93 266
2974.06 264
2974.18 261
2974.31 258
2974.43 255
2974.56 254
2974.68 255
2974.81 257
2974.93 261
2975.06 266
2975.18 271
2975.31 274
2975.43 275
2975.56 274
2975.68 270
2975.81 264
2975.93 257
2976.06 250
2976.18 245
2976.31 243
2976.43 244
2976.56 248
2976.68 255
2976.81 263
2976.93 271
2977.06 277
2977.18 281
2977.31 281
2977.43 279
2977.56 274
2977.68 267
2977.81 259
2977.93 251
2978.06 242
2978.18 235
2978.31 230
2978.43 227
2978.56 227
2978.69 229
2978.81 235
2978.94 243
2979.06 253
2979.19 262
2979.31 270
2979.44 275
2979.56 276
2979.69 273
2979.81 267
2979.94 260
2980.06 253
2980.19 249
2980.31 247
2980.44 250
2980.56 254
2980.69 260
2980.81 266
2980.94 271
2981.06 274
2981.19 276
2981.31 276
2981.44 277
2981.56 279
2981.69 282
2981.81 287
2981.94 293
2982.07 300
2982.19 307
2982.32 313
2982.44 319
2982.57 323
2982.69 326
2982.82 327
2982.94 327
2983.07 323
2983.19 318
2983.32 310
2983.44 301
2983.57 292
2983.69 283
2983.82 276
2983.94 271
2984.07 268
2984.19 267
2984.32 268
2984.44 269
2984.57 270
2984.70 271
2984.82 270
2984.95 270
2985.07 270
2985.20 271
2985.32 272
2985.45 273
2985.57 274
2985.70 275
2985.82 275
2985.95 275
2986.07 273
2986.20 272
2986.32 271
2986.45 269
2986.57 267
2986.70 265
2986.83 262
2986.95 260
2987.08 259
2987.20 258
2987.33 257
2987.45 256
2987.58 254
2987.70 250
2987.83 244
2987.95 236
2988.08 228
2988.20 221
2988.33 215
2988.45 212
2988.58 211
2988.71 213
2988.83 216
2988.96 219
2989.08 221
2989.21 223
2989.33 223
2989.46 224
2989.58 224
2989.71 226
2989.83 229
2989.96 233
2990.08 237
2990.21 240
2990.33 242
2990.46 242
2990.59 241
2990.71 238
2990.84 234
2990.96 231
2991.09 228
2991.21 226
2991.34 226
2991.46 227
2991.59 230
2991.71 235
2991.84 239
2991.97 245
2992.09 250
2992.22 256
2992.34 261
2992.47 267
2992.59 271
2992.72 275
2992.84 277
2992.97 278
2993.09 279
2993.22 280
2993.34 283
2993.47 288
2993.60 296
2993.72 307
2993.85 318
2993.97 329
2994.10 338
2994.22 343
2994.35 345
2994.47 343
2994.60 340
2994.73 337
2994.85 336
2994.98 336
2995.10 339
2995.23 343
2995.35 347
2995.48 351
2995.60 353
2995.73 355
2995.85 356
2995.98 356
2996.11 357
2996.23 358
2996.36 360
2996.48 363
2996.61 368
2996.73 373
2996.86 379
2996.98 385
2997.11 390
2997.24 394
2997.36 396
2997.49 396
2997.61 396
2997.74 396
2997.86 395
2997.99 395
2998.11 395
2998.24 394
2998.37 392
2998.49 390
2998.62 387
2998.74 383
2998.87 380
2998.99 378
2999.12 375
2999.24 373
2999.37 371
2999.50 368
2999.62 365
2999.75 362
2999.87 359
3000.00 358
3000.12 357
3000.25 357
3000.37 358
3000.50 360
3000.63 362
3000.75 363
3000.88 363
3001.00 361
3001.13 357
3001.25 352
3001.38 344
3001.50 336
3001.63 327
3001.76 318
3001.88 310
3002.01 305
3002.13 303
3002.26 304
3002.38 306
3002.51 310
3002.64 314
3002.76 317
3002.89 318
3003.01 318
3003.14 316
3003.26 313
3003.39 310
3003.52 306
3003.64 303
3003.77 300
3003.89 297
3004.02 293
3004.14 290
3004.27 285
3004.39 279
3004.52 274
3004.65 267
3004.77 261
3004.90 255
3005.02 250
3005.15 247
3005.27 246
3005.40 246
3005.53 247
3005.65 249
3005.78 251
3005.90 253
3006.03 255
3006.15 256
3006.28 256
3006.41 257
3006.53 256
3006.66 256
3006.78 255
3006.91 254
3007.03 254
3007.16 253
3007.29 253
3007.41 253
3007.54 254
3007.66 255
3007.79 256
3007.91 257
3008.04 257
3008.17 258
3008.29 257
3008.42 256
3008.54 253
3008.67 250
3008.80 247
3008.92 244
3009.05 242
3009.17 241
3009.30 242
3009.42 244
3009.55 247
3009.68 249
3009.80 249
3009.93 249
3010.05 246
3010.18 243
3010.30 240
3010.43 237
3010.56 236
3010.68 236
3010.81 239
3010.93 245
3011.06 252
3011.19 262
3011.31 271
3011.44 281
3011.56 288
3011.69 293
3011.81 296
3011.94 297
3012.07 298
3012.19 299
3012.32 300
3012.44 302
3012.57 305
3012.70 308
3012.82 312
3012.95 315
3013.07 318
3013.20 320
3013.32 321
3013.45 321
3013.58 320
3013.70 318
3013.83 316
3013.95 312
3014.08 308
3014.21 304
3014.33 300
3014.46 296
3014.58 292
3014.71 288
3014.84 284
3014.96 282
3015.09 280
3015.21 279
3015.34 279
3015.46 281
3015.59 284
3015.72 287
3015.84 290
3015.97 292
3016.09 293
3016.22 293
3016.35 291
3016.47 288
3016.60 285
3016.72 282
3016.85 280
3016.98 279
3017.10 280
3017.23 283
3017.35 287
3017.48 291
3017.61 296
3017.73 300
3017.86 303
3017.98 306
3018.11 307
3018.24 307
3018.36 306
3018.49 303
3018.61 300
3018.74 295
3018.87 289
3018.99 283
3019.12 278
3019.24 273
3019.37 270
3019.50 267
3019.62 266
3019.75 266
3019.87 268
3020.00 270
3020.13 274
3020.25 278
3020.38 282
3020.50 286
3020.63 288
3020.76 289
3020.88 288
3021.01 285
3021.13 281
3021.26 277
3021.39 275
3021.51 274
3021.64 276
3021.76 280
3021.89 285
3022.02 290
3022.14 295
3022.27 298
3022.39 298
3022.52 296
3022.65 293
3022.77 288
3022.90 282
3023.02 277
3023.15 272
3023.28 267
3023.40 262
3023.53 257
3023.65 253
3023.78 249
3023.91 247
3024.03 246
3024.16 248
3024.29 250
3024.41 254
3024.54 259
3024.66 264
3024.79 267
3024.92 269
3025.04 270
3025.17 269
3025.29 268
3025.42 266
3025.55 264
3025.67 263
3025.80 263
3025.92 265
3026.05 269
3026.18 274
3026.30 279
3026.43 284
3026.56 288
3026.68 290
3026.81 289
3026.93 287
3027.06 283
3027.19 278
3027.31 272
3027.44 267
3027.56 262
3027.69 258
3027.82 255
3027.94 253
3028.07 252
3028.20 251
3028.32 252
3028.45 253
3028.57 255
3028.70 257
3028.83 259
3028.95 262
3029.08 264
3029.21 267
3029.33 269
3029.46 272
3029.58 275
3029.71 277
3029.84 278
3029.96 279
3030.09 278
3030.21 276
3030.34 272
3030.47 268
3030.59 262
3030.72 256
3030.85 250
3030.97 244
3031.10 238
3031.22 234
3031.35 231
3031.48 230
3031.60 230
3031.73 232
3031.86 234
3031.98 235
3032.11 236
3032.23 235
3032.36 234
3032.49 233
3032.61 233
3032.74 235
3032.87 237
3032.99 240
3033.12 243
3033.24 245
3033.37 246
3033.50 246
3033.62 245
3033.75 245
3033.88 245
3034.00 245
3034.13 246
3034.26 248
3034.38 250
3034.51 251
3034.63 254
3034.76 257
3034.89 261
3035.01 266
3035.14 272
3035.27 279
3035.39 286
3035.52 293
3035.64 300
3035.77 305
3035.90 309
3036.02 310
3036.15 308
3036.28 303
3036.40 296
3036.53 287
3036.66 279
3036.78 273
3036.91 270
3037.03 270
3037.16 275
3037.29 281
3037.41 289
3037.54 296
3037.67 300
3037.79 302
3037.92 301
3038.05 297
3038.17 290
3038.30 282
3038.42 273
3038.55 263
3038.68 252
3038.80 242
3038.93 232
3039.06 223
3039.18 216
3039.31 212
3039.44 211
3039.56 214
3039.69 221
3039.82 230
3039.94 241
3040.07 252
3040.19 262
3040.32 270
3040.45 275
3040.57 278
3040.70 278
3040.83 275
3040.95 270
3041.08 265
3041.21 259
3041.33 254
3041.46 249
3041.59 247
3041.71 246
3041.84 246
3041.96 248
3042.09 251
3042.22 255
3042.34 259
3042.47 262
3042.60 266
3042.72 270
3042.85 274
3042.98 277
3043.10 279
3043.23 279
3043.36 278
3043.48 275
3043.61 271
3043.74 267
3043.86 264
3043.99 261
3044.12 260
3044.24 260
3044.37 260
3044.49 261
3044.62 261
3044.75 260
3044.87 260
3045.00 259
3045.13 259
3045.25 260
3045.38 262
3045.51 265
3045.63 268
3045.76 272
3045.89 275
3046.01 277
3046.14 278
3046.27 279
3046.39 278
3046.52 276
3046.65 273
3046.77 269
3046.90 265
3047.03 259
3047.15 254
3047.28 248
3047.41 244
3047.53 241
3047.66 242
3047.78 244
3047.91 249
3048.04 255
3048.16 260
3048.29 263
3048.42 264
3048.54 262
3048.67 258
3048.80 252
3048.92 246
3049.05 240
3049.18 235
3049.30 232
3049.43 230
3049.56 230
3049.68 229
3049.81 230
3049.94 230
3050.06 231
3050.19 232
3050.32 233
3050.44 235
3050.57 238
3050.70 241
3050.82 244
3050.95 249
3051.08 254
3051.20 259
3051.33 264
3051.46 268
3051.58 272
3051.71 275
3051.84 277
3051.96 279
3052.09 279
3052.22 278
3052.34 277
3052.47 275
3052.60 274
3052.72 274
3052.85 275
3052.98 277
3053.10 278
3053.23 278
3053.36 277
3053.48 275
3053.61 272
3053.74 269
3053.86 266
3053.99 264
3054.12 263
3054.24 263
3054.37 261
3054.50 260
3054.62 258
3054.75 257
3054.88 257
3055.00 259
3055.13 262
3055.26 266
3055.38 270
3055.51 272
3055.64 272
3055.77 268
3055.89 261
3056.02 253
3056.15 243
3056.27 235
3056.40 230
3056.53 228
3056.65 230
3056.78 236
3056.91 245
3057.03 257
3057.16 269
3057.29 280
3057.41 288
3057.54 293
3057.67 294
3057.79 292
3057.92 288
3058.05 284
3058.17 280
3058.30 279
3058.43 281
3058.55 285
3058.68 292
3058.81 300
3058.93 307
3059.06 313
3059.19 316
3059.32 314
3059.44 309
3059.57 300
3059.70 289
3059.82 276
3059.95 264
3060.08 254
3060.20 246
3060.33 239
3060.46 234
3060.58 228
3060.71 222
3060.84 217
3060.96 212
3061.09 208
3061.22 208
3061.34 212
3061.47 219
3061.60 229
3061.73 240
3061.85 250
3061.98 258
3062.11 263
3062.23 264
3062.36 262
3062.49 258
3062.61 254
3062.74 250
3062.87 247
3062.99 245
3063.12 245
3063.25 246
3063.38 249
3063.50 252
3063.63 256
3063.76 261
3063.88 265
3064.01 268
3064.14 270
3064.26 271
3064.39 270
3064.52 268
3064.64 263
3064.77 257
3064.90 251
3065.03 244
3065.15 237
3065.28 230
3065.41 224
3065.53 218
3065.66 214
3065.79 211
3065.91 209
3066.04 210
3066.17 212
3066.29 218
3066.42 225
3066.55 234
3066.68 244
3066.80 254
3066.93 263
3067.06 269
3067.18 274
3067.31 276
3067.44 276
3067.56 274
3067.69 273
3067.82 271
3067.95 271
3068.07 273
3068.20 276
3068.33 281
3068.45 287
3068.58 291
3068.71 295
3068.83 296
3068.96 294
3069.09 291
3069.22 286
3069.34 281
3069.47 276
3069.60 272
3069.72 268
3069.85 266
3069.98 264
3070.11 263
3070.23 262
3070.36 261
3070.49 261
3070.61 260
3070.74 258
3070.87 255
3070.99 250
3071.12 244
3071.25 238
3071.38 233
3071.50 230
3071.63 230
3071.76 232
3071.88 235
3072.01 239
3072.14 243
3072.27 246
3072.39 249
3072.52 250
3072.65 250
3072.77 249
3072.90 247
3073.03 244
3073.15 240
3073.28 234
3073.41 228
3073.54 222
3073.66 218
3073.79 216
3073.92 217
3074.04 220
3074.17 225
3074.30 232
3074.43 238
3074.55 245
3074.68 251
3074.81 256
3074.93 259
3075.06 260
3075.19 258
3075.32 254
3075.44 248
3075.57 240
3075.70 232
3075.82 224
3075.95 216
3076.08 210
3076.21 207
3076.33 206
3076.46 209
3076.59 214
3076.72 222
3076.84 231
3076.97 241
3077.10 251
3077.22 259
3077.35 266
3077.48 272
3077.61 276
3077.73 279
3077.86 281
3077.99 283
3078.11 284
3078.24 285
3078.37 286
3078.50 284
3078.62 280
3078.75 274
3078.88 265
3079.00 254
3079.13 242
3079.26 231
3079.39 224
3079.51 219
3079.64 220
3079.77 224
3079.90 231
3080.02 240
3080.15 250
3080.28 258
3080.40 263
3080.53 266
3080.66 265
3080.79 262
3080.91 257
3081.04 252
3081.17 247
3081.30 243
3081.42 240
3081.55 239
3081.68 239
3081.80 240
3081.93 241
3082.06 244
3082.19 247
3082.31 251
3082.44 256
3082.57 262
3082.70 268
3082.82 273
3082.95 277
3083.08 278
3083.21 278
3083.33 274
3083.46 269
3083.59 262
3083.71 256
3083.84 250
3083.97 247
3084.10 246
3084.22 248
3084.35 251
3084.48 257
3084.61 264
3084.73 270
3084.86 276
3084.99 281
3085.12 285
3085.24 286
3085.37 286
3085.50 284
3085.62 282
3085.75 279
3085.88 276
3086.01 274
3086.13 272
3086.26 271
3086.39 270
3086.52 270
3086.64 269
3086.77 269
3086.90 268
3087.03 268
3087.15 268
3087.28 268
3087.41 269
3087.54 269
3087.66 269
3087.79 269
3087.92 269
3088.05 268
3088.17 267
3088.30 266
3088.43 265
3088.55 263
3088.68 260
3088.81 257
3088.94 253
3089.06 250
3089.19 248
3089.32 246
3089.45 246
3089.57 247
3089.70 248
3089.83 249
3089.96 249
3090.08 247
3090.21 242
3090.34 236
3090.47 228
3090.59 220
3090.72 213
3090.85 208
3090.98 205
3091.10 205
3091.23 208
3091.36 214
3091.49 220
3091.61 226
3091.74 232
3091.87 236
3092.00 238
3092.12 239
3092.25 239
3092.38 238
3092.51 237
3092.63 235
3092.76 234
3092.89 232
3093.02 230
3093.14 228
3093.27 226
3093.40 225
3093.53 224
3093.65 224
3093.78 225
3093.91 228
3094.04 232
3094.16 237
3094.29 243
3094.42 249
3094.55 254
3094.67 259
3094.80 261
3094.93 263
3095.06 262
3095.18 259
3095.31 255
3095.44 251
3095.57 247
3095.70 244
3095.82 241
3095.95 240
3096.08 239
3096.21 239
3096.33 240
3096.46 242
3096.59 244
3096.72 247
3096.84 250
3096.97 254
3097.10 258
3097.23 262
3097.35 266
3097.48 268
3097.61 269
3097.74 269
3097.86 267
3097.99 263
3098.12 259
3098.25 255
3098.37 250
3098.50 245
3098.63 240
3098.76 236
3098.89 233
3099.01 233
3099.14 236
3099.27 242
3099.40 251
3099.52 262
3099.65 274
3099.78 286
3099.91 297
3100.03 307
3100.16 314
3100.29 320
3100.42 323
3100.55 324
3100.67 323
3100.80 319
3100.93 312
3101.06 303
3101.18 292
3101.31 281
3101.44 269
3101.57 258
3101.69 250
3101.82 243
3101.95 240
3102.08 240
3102.21 242
3102.33 248
3102.46 255
3102.59 262
3102.72 269
3102.84 274
3102.97 276
3103.10 276
3103.23 274
3103.35 270
3103.48 265
3103.61 260
3103.74 256
3103.87 253
3103.99 250
3104.12 248
3104.25 246
3104.38 245
3104.50 243
3104.63 241
3104.76 239
3104.89 237
3105.02 235
3105.14 234
3105.27 234
3105.40 234
3105.53 234
3105.65 235
3105.78 235
3105.91 234
3106.04 232
3106.17 228
3106.29 223
3106.42 218
3106.55 214
3106.68 212
3106.80 212
3106.93 214
3107.06 219
3107.19 225
3107.32 231
3107.44 236
3107.57 240
3107.70 242
3107.83 243
3107.95 244
3108.08 244
3108.21 245
3108.34 245
3108.47 246
3108.59 247
3108.72 249
3108.85 251
3108.98 254
3109.11 258
3109.23 262
3109.36 265
3109.49 268
3109.62 271
3109.74 271
3109.87 270
3110.00 268
3110.13 266
3110.26 263
3110.38 261
3110.51 261
3110.64 261
3110.77 263
3110.90 264
3111.02 265
3111.15 264
3111.28 263
3111.41 261
3111.54 259
3111.66 257
3111.79 256
3111.92 256
3112.05 256
3112.17 257
3112.30 258
3112.43 259
3112.56 260
3112.69 261
3112.81 262
3112.94 264
3113.07 266
3113.20 267
3113.33 267
3113.45 265
3113.58 261
3113.71 254
3113.84 245
3113.97 235
3114.09 224
3114.22 215
3114.35 209
3114.48 207
3114.61 208
3114.73 212
3114.86 219
3114.99 226
3115.12 233
3115.25 240
3115.37 245
3115.50 250
3115.63 256
3115.76 262
3115.89 268
3116.01 276
3116.14 284
3116.27 293
3116.40 300
3116.53 308
3116.65 315
3116.78 322
3116.91 330
3117.04 338
3117.17 347
3117.29 357
3117.42 365
3117.55 372
3117.68 374
3117.81 373
3117.93 367
3118.06 359
3118.19 349
3118.32 340
3118.45 334
3118.57 331
3118.70 333
3118.83 337
3118.96 342
3119.09 347
3119.21 352
3119.34 355
3119.47 358
3119.60 360
3119.73 362
3119.85 365
3119.98 368
3120.11 373
3120.24 377
3120.37 382
3120.50 386
3120.62 388
3120.75 388
3120.88 387
3121.01 383
3121.14 377
3121.26 369
3121.39 361
3121.52 351
3121.65 343
3121.78 335
3121.90 328
3122.03 323
3122.16 319
3122.29 316
3122.42 315
3122.54 313
3122.67 310
3122.80 307
3122.93 303
3123.06 299
3123.19 294
3123.31 289
3123.44 285
3123.57 282
3123.70 279
3123.83 277
3123.95 276
3124.08 275
3124.21 275
3124.34 276
3124.47 276
3124.60 276
3124.72 276
3124.85 276
3124.98 276
3125.11 277
3125.24 279
3125.36 281
3125.49 284
3125.62 286
3125.75 287
3125.88 288
3126.01 287
3126.13 286
3126.26 285
3126.39 284
3126.52 284
3126.65 285
3126.77 286
3126.90 286
3127.03 286
3127.16 285
3127.29 283
3127.42 282
3127.54 281
3127.67 282
3127.80 283
3127.93 286
3128.06 288
3128.19 290
3128.31 291
3128.44 290
3128.57 287
3128.70 284
3128.83 281
3128.95 278
3129.08 278
3129.21 279
3129.34 282
3129.47 287
3129.60 293
3129.72 299
3129.85 303
3129.98 306
3130.11 306
3130.24 305
3130.37 303
3130.49 300
3130.62 298
3130.75 298
3130.88 299
3131.01 301
3131.14 305
3131.26 310
3131.39 315
3131.52 319
3131.65 322
3131.78 323
3131.91 323
3132.03 321
3132.16 318
3132.29 312
3132.42 306
3132.55 299
3132.68 291
3132.80 283
3132.93 275
3133.06 266
3133.19 258
3133.32 250
3133.45 243
3133.57 239
3133.70 236
3133.83 235
3133.96 234
3134.09 235
3134.22 235
3134.34 235
3134.47 234
3134.60 234
3134.73 234
3134.86 234
3134.99 235
3135.11 235
3135.24 234
3135.37 232
3135.50 229
3135.63 224
3135.76 218
3135.88 213
3136.01 207
3136.14 204
3136.27 201
3136.40 201
3136.53 202
3136.66 203
3136.78 205
3136.91 207
3137.04 208
3137.17 210
3137.30 213
3137.43 218
3137.55 225
3137.68 236
3137.81 249
3137.94 262
3138.07 275
3138.20 286
3138.32 295
3138.45 300
3138.58 303
3138.71 304
3138.84 305
3138.97 306
3139.10 308
3139.22 311
3139.35 314
3139.48 318
3139.61 320
3139.74 320
3139.87 318
3139.99 315
3140.12 310
3140.25 305
3140.38 301
3140.51 298
3140.64 296
3140.77 295
3140.89 295
3141.02 296
3141.15 296
3141.28 296
3141.41 295
3141.54 293
3141.67 290
3141.79 285
3141.92 278
3142.05 271
3142.18 264
3142.31 257
3142.44 250
3142.57 245
3142.69 241
3142.82 238
3142.95 235
3143.08 234
3143.21 233
3143.34 232
3143.47 233
3143.59 235
3143.72 238
3143.85 242
3143.98 246
3144.11 250
3144.24 253
3144.37 255
3144.49 256
3144.62 256
3144.75 255
3144.88 255
3145.01 254
3145.14 255
3145.27 256
3145.39 258
3145.52 259
3145.65 260
3145.78 260
3145.91 262
3146.04 264
3146.17 268
3146.29 273
3146.42 280
3146.55 286
3146.68 292
3146.81 296
3146.94 299
3147.07 300
3147.19 299
3147.32 297
3147.45 293
3147.58 289
3147.71 284
3147.84 279
3147.97 274
3148.10 270
3148.22 267
3148.35 264
3148.48 262
3148.61 260
3148.74 259
3148.87 258
3149.00 258
3149.12 260
3149.25 264
3149.38 269
3149.51 276
3149.64 282
3149.77 288
3149.90 292
3150.03 294
3150.15 294
3150.28 291
3150.41 288
3150.54 284
3150.67 281
3150.80 277
3150.93 274
3151.05 272
3151.18 269
3151.31 267
3151.44 265
3151.57 264
3151.70 263
3151.83 263
3151.96 263
3152.08 262
3152.21 261
3152.34 259
3152.47 257
3152.60 255
3152.73 255
3152.86 257
3152.99 261
3153.11 268
3153.24 276
3153.37 285
3153.50 292
3153.63 298
3153.76 301
3153.89 301
3154.02 299
3154.14 295
3154.27 291
3154.40 287
3154.53 285
3154.66 284
3154.79 284
3154.92 286
3155.05 288
3155.18 291
3155.30 294
3155.43 296
3155.56 299
3155.69 301
3155.82 302
3155.95 302
3156.08 301
3156.21 299
3156.33 296
3156.46 292
3156.59 289
3156.72 287
3156.85 288
3156.98 291
3157.11 296
3157.24 302
3157.37 306
3157.49 308
3157.62 307
3157.75 303
3157.88 297
3158.01 291
3158.14 287
3158.27 285
3158.40 286
3158.52 290
3158.65 295
3158.78 300
3158.91 306
3159.04 310
3159.17 314
3159.30 318
3159.43 322
3159.56 326
3159.68 330
3159.81 334
3159.94 338
3160.07 340
3160.20 340
3160.33 339
3160.46 338
3160.59 337
3160.72 337
3160.84 339
3160.97 343
3161.10 351
3161.23 360
3161.36 371
3161.49 384
3161.62 397
3161.75 410
3161.88 424
3162.01 440
3162.13 457
3162.26 478
3162.39 501
3162.52 529
3162.65 560
3162.78 595
3162.91 632
3163.04 671
3163.17 710
3163.29 747
3163.42 782
3163.55 814
3163.68 845
3163.81 873
3163.94 900
3164.07 926
3164.20 950
3164.33 972
3164.46 991
3164.58 1008
3164.71 1021
3164.84 1033
3164.97 1043
3165.10 1052
3165.23 1061
3165.36 1070
3165.49 1076
3165.62 1079
3165.75 1078
3165.87 1072
3166.00 1061
3166.13 1043
3166.26 1022
3166.39 999
3166.52 976
3166.65 955
3166.78 937
3166.91 922
3167.04 909
3167.16 898
3167.29 885
3167.42 870
3167.55 851
3167.68 829
3167.81 804
3167.94 778
3168.07 751
3168.20 727
3168.33 705
3168.46 687
3168.58 672
3168.71 658
3168.84 644
3168.97 630
3169.10 614
3169.23 596
3169.36 578
3169.49 559
3169.62 541
3169.75 524
3169.88 507
3170.00 491
3170.13 475
3170.26 460
3170.39 444
3170.52 430
3170.65 419
3170.78 411
3170.91 406
3171.04 405
3171.17 406
3171.30 408
3171.42 408
3171.55 407
3171.68 402
3171.81 395
3171.94 384
3172.07 373
3172.20 361
3172.33 351
3172.46 344
3172.59 339
3172.72 336
3172.85 334
3172.97 332
3173.10 329
3173.23 323
3173.36 315
3173.49 306
3173.62 296
3173.75 287
3173.88 281
3174.01 276
3174.14 274
3174.27 273
3174.40 273
3174.52 275
3174.65 277
3174.78 281
3174.91 285
3175.04 289
3175.17 294
3175.30 299
3175.43 303
3175.56 306
3175.69 307
3175.82 307
3175.95 306
3176.08 305
3176.20 305
3176.33 305
3176.46 305
3176.59 306
3176.72 307
3176.85 306
3176.98 304
3177.11 301
3177.24 297
3177.37 293
3177.50 290
3177.63 287
3177.76 285
3177.88 284
3178.01 283
3178.14 281
3178.27 278
3178.40 273
3178.53 269
3178.66 266
3178.79 263
3178.92 262
3179.05 262
3179.18 263
3179.31 263
3179.44 264
3179.57 265
3179.69 266
3179.82 267
3179.95 270
3180.08 274
3180.21 278
3180.34 281
3180.47 282
3180.60 281
3180.73 278
3180.86 272
3180.99 266
3181.12 259
3181.25 252
3181.38 246
3181.50 242
3181.63 239
3181.76 238
3181.89 239
3182.02 241
3182.15 245
3182.28 250
3182.41 256
3182.54 261
3182.67 266
3182.80 270
3182.93 274
3183.06 276
3183.19 277
3183.32 277
3183.45 277
3183.57 275
3183.70 274
3183.83 272
3183.96 271
3184.09 269
3184.22 266
3184.35 263
3184.48 258
3184.61 250
3184.74 242
3184.87 232
3185.00 224
3185.13 218
3185.26 215
3185.39 216
3185.52 222
3185.65 232
3185.77 243
3185.90 256
3186.03 268
3186.16 278
3186.29 287
3186.42 293
3186.55 298
3186.68 302
3186.81 304
3186.94 304
3187.07 303
3187.20 299
3187.33 293
3187.46 283
3187.59 271
3187.72 258
3187.85 246
3187.98 236
3188.10 231
3188.23 232
3188.36 239
3188.49 249
3188.62 262
3188.75 274
3188.88 285
3189.01 291
3189.14 295
3189.27 294
3189.40 292
3189.53 288
3189.66 284
3189.79 280
3189.92 276
3190.05 273
3190.18 269
3190.31 266
3190.44 263
3190.56 262
3190.69 263
3190.82 265
3190.95 267
3191.08 270
3191.21 272
3191.34 273
3191.47 273
3191.60 271
3191.73 267
3191.86 262
3191.99 258
3192.12 253
3192.25 250
3192.38 248
3192.51 249
3192.64 250
3192.77 254
3192.90 258
3193.03 263
3193.16 266
3193.29 268
3193.41 269
3193.54 269
3193.67 268
3193.80 267
3193.93 267
3194.06 266
3194.19 266
3194.32 266
3194.45 265
3194.58 264
3194.71 263
3194.84 261
3194.97 258
3195.10 254
3195.23 248
3195.36 242
3195.49 234
3195.62 227
3195.75 221
3195.88 217
3196.01 215
3196.14 217
3196.27 220
3196.40 226
3196.53 232
3196.66 238
3196.78 245
3196.91 251
3197.04 256
3197.17 262
3197.30 267
3197.43 272
3197.56 276
3197.69 279
3197.82 281
3197.95 282
3198.08 282
3198.21 283
3198.34 284
3198.47 286
3198.60 289
3198.73 293
3198.86 296
3198.99 297
3199.12 297
3199.25 294
3199.38 289
3199.51 283
3199.64 276
3199.77 269
3199.90 263
3200.03 257
3200.16 253
3200.29 250
3200.42 248
3200.55 247
3200.68 246
3200.81 246
3200.93 245
3201.06 243
3201.19 240
3201.32 236
3201.45 231
3201.58 225
3201.71 220
3201.84 214
3201.97 208
3202.10 203
3202.23 197
3202.36 192
3202.49 187
3202.62 184
3202.75 182
3202.88 182
3203.01 185
3203.14 190
3203.27 198
3203.40 208
3203.53 218
3203.66 228
3203.79 236
3203.92 242
3204.05 246
3204.18 248
3204.31 248
3204.44 247
3204.57 245
3204.70 244
3204.83 243
3204.96 244
3205.09 245
3205.22 249
3205.35 254
3205.48 260
3205.61 268
3205.74 275
3205.87 282
3206.00 287
3206.13 291
3206.26 294
3206.39 296
3206.52 297
3206.65 297
3206.78 296
3206.91 295
3207.04 293
3207.17 291
3207.29 289
3207.42 288
3207.55 287
3207.68 286
3207.81 285
3207.94 284
3208.07 282
3208.20 280
3208.33 278
3208.46 277
3208.59 275
3208.72 274
3208.85 273
3208.98 271
3209.11 267
3209.24 263
3209.37 256
3209.50 249
3209.63 241
3209.76 233
3209.89 225
3210.02 217
3210.15 211
3210.28 207
3210.41 203
3210.54 201
3210.67 199
3210.80 198
3210.93 198
3211.06 200
3211.19 202
3211.32 205
3211.45 210
3211.58 216
3211.71 222
3211.84 227
3211.97 232
3212.10 236
3212.23 240
3212.36 243
3212.49 245
3212.62 245
3212.75 245
3212.88 244
3213.01 241
3213.14 238
3213.27 236
3213.40 234
3213.53 235
3213.66 237
3213.79 240
3213.92 243
3214.05 247
3214.18 249
3214.31 249
3214.44 248
3214.57 246
3214.70 243
3214.83 241
3214.96 240
3215.09 239
3215.22 239
3215.35 239
3215.48 238
3215.61 236
3215.74 234
3215.87 231
3216.00 230
3216.13 229
3216.26 229
3216.39 230
3216.52 233
3216.65 236
3216.78 241
3216.91 248
3217.04 257
3217.17 267
3217.30 279
3217.43 291
3217.56 301
3217.69 308
3217.82 312
3217.95 311
3218.08 307
3218.21 302
3218.34 297
3218.47 292
3218.60 288
3218.73 286
3218.86 284
3218.99 282
3219.12 279
3219.25 275
3219.38 272
3219.51 270
3219.64 268
3219.77 268
3219.90 268
3220.03 267
3220.16 265
3220.29 260
3220.42 252
3220.55 242
3220.68 231
3220.81 220
3220.94 211
3221.07 204
3221.21 199
3221.34 196
3221.47 195
3221.60 195
3221.73 195
3221.86 197
3221.99 199
3222.12 202
3222.25 207
3222.38 214
3222.51 221
3222.64 229
3222.77 237
3222.90 245
3223.03 252
3223.16 258
3223.29 261
3223.42 264
3223.55 264
3223.68 262
3223.81 258
3223.94 253
3224.07 246
3224.20 238
3224.33 229
3224.46 221
3224.59 213
3224.72 207
3224.85 203
3224.98 201
3225.11 202
3225.24 205
3225.37 208
3225.50 212
3225.63 216
3225.76 218
3225.89 220
3226.02 221
3226.15 221
3226.28 220
3226.41 220
3226.54 219
3226.67 220
3226.80 222
3226.93 227
3227.06 236
3227.19 246
3227.32 259
3227.45 271
3227.59 281
3227.72 288
3227.85 292
3227.98 292
3228.11 290
3228.24 286
3228.37 283
3228.50 281
3228.63 279
3228.76 278
3228.89 276
3229.02 274
3229.15 271
3229.28 267
3229.41 264
3229.54 263
3229.67 263
3229.80 264
3229.93 266
3230.06 269
3230.19 271
3230.32 273
3230.45 275
3230.58 279
3230.71 283
3230.84 287
3230.97 291
3231.10 294
3231.23 297
3231.36 298
3231.49 299
3231.62 299
3231.76 301
3231.89 303
3232.02 305
3232.15 306
3232.28 307
3232.41 305
3232.54 301
3232.67 296
3232.80 291
3232.93 286
3233.06 282
3233.19 280
3233.32 279
3233.45 279
3233.58 280
3233.71 280
3233.84 279
3233.97 278
3234.10 276
3234.23 274
3234.36 271
3234.49 269
3234.62 268
3234.75 268
3234.88 268
3235.01 268
3235.15 269
3235.28 270
3235.41 271
3235.54 272
3235.67 273
3235.80 274
3235.93 274
3236.06 274
3236.19 273
3236.32 270
3236.45 266
3236.58 260
3236.71 253
3236.84 245
3236.97 236
3237.10 227
3237.23 218
3237.36 210
3237.49 203
3237.62 198
3237.75 194
3237.88 192
3238.02 192
3238.15 194
3238.28 198
3238.41 203
3238.54 209
3238.67 214
3238.80 219
3238.93 223
3239.06 226
3239.19 229
3239.32 232
3239.45 236
3239.58 240
3239.71 245
3239.84 251
3239.97 257
3240.10 262
3240.23 266
3240.36 269
3240.49 270
3240.63 271
3240.76 271
3240.89 270
3241.02 269
3241.15 268
3241.28 267
3241.41 266
3241.54 265
3241.67 264
3241.80 262
3241.93 261
3242.06 259
3242.19 258
3242.32 256
3242.45 254
3242.58 253
3242.71 252
3242.84 251
3242.98 251
3243.11 251
3243.24 250
3243.37 249
3243.50 247
3243.63 245
3243.76 241
3243.89 237
3244.02 231
3244.15 226
3244.28 221
3244.41 218
3244.54 217
3244.67 218
3244.80 220
3244.93 224
3245.06 228
3245.20 232
3245.33 236
3245.46 239
3245.59 244
3245.72 249
3245.85 257
3245.98 266
3246.11 275
3246.24 285
3246.37 292
3246.50 298
3246.63 302
3246.76 304
3246.89 306
3247.02 306
3247.16 307
3247.29 308
3247.42 309
3247.55 310
3247.68 312
3247.81 314
3247.94 319
3248.07 325
3248.20 334
3248.33 344
3248.46 355
3248.59 367
3248.72 378
3248.85 387
3248.98 395
3249.12 400
3249.25 404
3249.38 405
3249.51 406
3249.64 407
3249.77 409
3249.90 414
3250.03 423
3250.16 435
3250.29 452
3250.42 472
3250.55 494
3250.68 516
3250.81 536
3250.95 552
3251.08 563
3251.21 569
3251.34 569
3251.47 567
3251.60 565
3251.73 564
3251.86 566
3251.99 571
3252.12 578
3252.25 585
3252.38 590
3252.51 593
3252.65 591
3252.78 586
3252.91 578
3253.04 569
3253.17 561
3253.30 554
3253.43 548
3253.56 543
3253.69 538
3253.82 533
3253.95 527
3254.08 519
3254.22 509
3254.35 498
3254.48 486
3254.61 474
3254.74 462
3254.87 450
3255.00 438
3255.13 427
3255.26 416
3255.39 407
3255.52 397
3255.65 389
3255.78 382
3255.92 376
3256.05 372
3256.18 370
3256.31 370
3256.44 371
3256.57 373
3256.70 374
3256.83 373
3256.96 370
3257.09 364
3257.22 355
3257.36 344
3257.49 333
3257.62 323
3257.75 316
3257.88 310
3258.01 308
3258.14 308
3258.27 309
3258.40 312
3258.53 316
3258.66 320
3258.79 323
3258.93 326
3259.06 329
3259.19 331
3259.32 333
3259.45 334
3259.58 335
3259.71 335
3259.84 334
3259.97 332
3260.10 330
3260.23 329
3260.37 329
3260.50 331
3260.63 334
3260.76 339
3260.89 344
3261.02 348
3261.15 352
3261.28 354
3261.41 354
3261.54 352
3261.68 348
3261.81 341
3261.94 333
3262.07 324
3262.20 316
3262.33 310
3262.46 306
3262.59 306
3262.72 309
3262.85 316
3262.99 324
3263.12 334
3263.25 344
3263.38 354
3263.51 362
3263.64 370
3263.77 376
3263.90 380
3264.03 383
3264.16 385
3264.29 387
3264.43 390
3264.56 394
3264.69 399
3264.82 406
3264.95 413
3265.08 421
3265.21 429
3265.34 436
3265.47 442
3265.61 447
3265.74 453
3265.87 460
3266.00 469
3266.13 481
3266.26 496
3266.39 516
3266.52 539
3266.65 566
3266.78 595
3266.92 625
3267.05 656
3267.18 687
3267.31 718
3267.44 750
3267.57 782
3267.70 813
3267.83 845
3267.96 876
3268.10 907
3268.23 937
3268.36 967
3268.49 997
3268.62 1025
3268.75 1051
3268.88 1074
3269.01 1094
3269.14 1112
3269.28 1129
3269.41 1145
3269.54 1160
3269.67 1174
3269.80 1185
3269.93 1192
3270.06 1193
3270.19 1188
3270.32 1177
3270.46 1161
3270.59 1142
3270.72 1122
3270.85 1102
3270.98 1084
3271.11 1070
3271.24 1058
3271.37 1050
3271.50 1042
3271.64 1034
3271.77 1024
3271.90 1011
3272.03 994
3272.16 973
3272.29 948
3272.42 921
3272.55 894
3272.69 865
3272.82 837
3272.95 809
3273.08 781
3273.21 754
3273.34 728
3273.47 701
3273.60 676
3273.73 651
3273.87 628
3274.00 606
3274.13 585
3274.26 567
3274.39 550
3274.52 536
3274.65 524
3274.78 514
3274.92 506
3275.05 500
3275.18 495
3275.31 492
3275.44 489
3275.57 485
3275.70 481
3275.83 475
3275.97 468
3276.10 460
3276.23 452
3276.36 444
3276.49 437
3276.62 431
3276.75 425
3276.88 419
3277.02 412
3277.15 404
3277.28 395
3277.41 383
3277.54 370
3277.67 357
3277.80 344
3277.93 333
3278.07 325
3278.20 321
3278.33 319
3278.46 320
3278.59 322
3278.72 325
3278.85 326
3278.98 326
3279.12 323
3279.25 318
3279.38 311
3279.51 305
3279.64 300
3279.77 298
3279.90 298
3280.04 302
3280.17 309
3280.30 316
3280.43 324
3280.56 331
3280.69 335
3280.82 338
3280.95 339
3281.09 337
3281.22 334
3281.35 330
3281.48 326
3281.61 321
3281.74 316
3281.87 310
3282.01 305
3282.14 300
3282.27 295
3282.40 291
3282.53 287
3282.66 284
3282.79 282
3282.92 280
3283.06 279
3283.19 278
3283.32 276
3283.45 273
3283.58 270
3283.71 268
3283.84 268
3283.98 271
3284.11 277
3284.24 286
3284.37 297
3284.50 307
3284.63 314
3284.76 319
3284.90 319
3285.03 316
3285.16 310
3285.29 304
3285.42 299
3285.55 296
3285.68 295
3285.82 297
3285.95 300
3286.08 302
3286.21 304
3286.34 304
3286.47 302
3286.60 298
3286.74 295
3286.87 291
3287.00 289
3287.13 289
3287.26 290
3287.39 291
3287.52 292
3287.66 291
3287.79 289
3287.92 286
3288.05 282
3288.18 278
3288.31 275
3288.45 273
3288.58 272
3288.71 272
3288.84 271
3288.97 270
3289.10 268
3289.23 266
3289.37 264
3289.50 263
3289.63 264
3289.76 266
3289.89 269
3290.02 274
3290.15 279
3290.29 284
3290.42 288
3290.55 290
3290.68 292
3290.81 292
3290.94 292
3291.08 291
3291.21 291
3291.34 291
3291.47 292
3291.60 294
3291.73 296
3291.87 296
3292.00 295
3292.13 291
3292.26 286
3292.39 278
3292.52 270
3292.65 262
3292.79 254
3292.92 248
3293.05 244
3293.18 241
3293.31 239
3293.44 238
3293.58 239
3293.71 242
3293.84 245
3293.97 251
3294.10 257
3294.23 264
3294.37 270
3294.50 275
3294.63 278
3294.76 280
3294.89 280
3295.02 280
3295.15 279
3295.29 277
3295.42 276
3295.55 276
3295.68 276
3295.81 278
3295.94 281
3296.08 284
3296.21 288
3296.34 292
3296.47 294
3296.60 295
3296.73 295
3296.87 293
3297.00 292
3297.13 292
3297.26 293
3297.39 297
3297.52 301
3297.66 308
3297.79 315
3297.92 322
3298.05 330
3298.18 338
3298.31 344
3298.45 349
3298.58 352
3298.71 352
3298.84 350
3298.97 345
3299.10 339
3299.24 334
3299.37 330
3299.50 330
3299.63 333
3299.76 340
3299.90 349
3300.03 359
3300.16 368
3300.29 374
3300.42 378
3300.55 380
3300.69 379
3300.82 377
3300.95 375
3301.08 372
3301.21 369
3301.34 367
3301.48 365
3301.61 364
3301.74 363
3301.87 364
3302.00 366
3302.13 369
3302.27 371
3302.40 373
3302.53 373
3302.66 372
3302.79 368
3302.93 364
3303.06 359
3303.19 355
3303.32 351
3303.45 349
3303.58 347
3303.72 345
3303.85 342
3303.98 340
3304.11 336
3304.24 332
3304.38 326
3304.51 319
3304.64 310
3304.77 300
3304.90 289
3305.03 278
3305.17 268
3305.30 261
3305.43 257
3305.56 256
3305.69 257
3305.83 260
3305.96 263
3306.09 267
3306.22 269
3306.35 271
3306.48 270
3306.62 268
3306.75 265
3306.88 260
3307.01 254
3307.14 249
3307.28 245
3307.41 242
3307.54 242
3307.67 242
3307.80 244
3307.94 245
3308.07 247
3308.20 248
3308.33 249
3308.46 251
3308.59 253
3308.73 254
3308.86 256
3308.99 257
3309.12 257
3309.25 255
3309.39 253
3309.52 250
3309.65 248
3309.78 245
3309.91 244
3310.05 243
3310.18 242
3310.31 242
3310.44 241
3310.57 239
3310.71 238
3310.84 237
3310.97 237
3311.10 239
3311.23 242
3311.37 247
3311.50 252
3311.63 256
3311.76 260
3311.89 263
3312.02 265
3312.16 265
3312.29 264
3312.42 262
3312.55 261
3312.68 259
3312.82 257
3312.95 256
3313.08 256
3313.21 257
3313.34 258
3313.48 259
3313.61 260
3313.74 261
3313.87 261
3314.00 262
3314.14 263
3314.27 265
3314.40 268
3314.53 270
3314.66 272
3314.80 273
3314.93 271
3315.06 267
3315.19 262
3315.32 258
3315.46 255
3315.59 256
3315.72 259
3315.85 266
3315.99 275
3316.12 283
3316.25 291
3316.38 296
3316.51 298
3316.65 298
3316.78 297
3316.91 295
3317.04 293
3317.17 292
3317.31 292
3317.44 291
3317.57 289
3317.70 287
3317.83 283
3317.97 279
3318.10 275
3318.23 272
3318.36 270
3318.49 270
3318.63 271
3318.76 274
3318.89 276
3319.02 278
3319.15 278
3319.29 276
3319.42 273
3319.55 268
3319.68 261
3319.82 254
3319.95 247
3320.08 241
3320.21 234
3320.34 228
3320.48 222
3320.61 216
3320.74 209
3320.87 202
3321.00 195
3321.14 190
3321.27 187
3321.40 186
3321.53 189
3321.67 194
3321.80 200
3321.93 206
3322.06 212
3322.19 216
3322.33 217
3322.46 216
3322.59 214
3322.72 212
3322.85 211
3322.99 212
3323.12 215
3323.25 221
3323.38 230
3323.52 240
3323.65 250
3323.78 260
3323.91 268
3324.04 274
3324.18 278
3324.31 279
3324.44 277
3324.57 273
3324.71 268
3324.84 262
3324.97 256
3325.10 251
3325.23 246
3325.37 242
3325.50 240
3325.63 240
3325.76 242
3325.90 246
3326.03 253
3326.16 262
3326.29 272
3326.42 282
3326.56 292
3326.69 302
3326.82 310
3326.95 316
3327.09 322
3327.22 325
3327.35 328
3327.48 330
3327.62 331
3327.75 333
3327.88 336
3328.01 339
3328.14 342
3328.28 342
3328.41 340
3328.54 334
3328.67 324
3328.81 310
3328.94 295
3329.07 280
3329.20 268
3329.33 260
3329.47 257
3329.60 257
3329.73 260
3329.86 264
3330.00 269
3330.13 274
3330.26 278
3330.39 280
3330.53 281
3330.66 281
3330.79 278
3330.92 272
3331.06 266
3331.19 258
3331.32 251
3331.45 245
3331.58 243
3331.72 243
3331.85 247
3331.98 253
3332.11 260
3332.25 267
3332.38 274
3332.51 280
3332.64 286
3332.78 291
3332.91 295
3333.04 297
3333.17 297
3333.31 294
3333.44 288
3333.57 281
3333.70 273
3333.83 266
3333.97 260
3334.10 256
3334.23 254
3334.36 254
3334.50 256
3334.63 258
3334.76 260
3334.89 261
3335.03 260
3335.16 258
3335.29 254
3335.42 250
3335.56 245
3335.69 240
3335.82 237
3335.95 234
3336.09 233
3336.22 231
3336.35 229
3336.48 227
3336.62 224
3336.75 221
3336.88 219
3337.01 218
3337.15 219
3337.28 222
3337.41 227
3337.54 232
3337.68 237
3337.81 241
3337.94 243
3338.07 243
3338.21 240
3338.34 237
3338.47 233
3338.60 229
3338.74 228
3338.87 229
3339.00 232
3339.13 237
3339.27 243
3339.40 248
3339.53 251
3339.66 252
3339.80 250
3339.93 248
3340.06 246
3340.19 244
3340.33 244
3340.46 246
3340.59 249
3340.72 253
3340.86 257
3340.99 262
3341.12 267
3341.25 272
3341.39 276
3341.52 279
3341.65 280
3341.78 278
3341.92 273
3342.05 266
3342.18 258
3342.31 249
3342.45 240
3342.58 232
3342.71 227
3342.84 222
3342.98 220
3343.11 218
3343.24 216
3343.37 215
3343.51 213
3343.64 212
3343.77 211
3343.90 212
3344.04 213
3344.17 217
3344.30 220
3344.44 224
3344.57 227
3344.70 228
3344.83 228
3344.97 227
3345.10 226
3345.23 225
3345.36 225
3345.50 226
3345.63 227
3345.76 228
3345.89 227
3346.03 225
3346.16 221
3346.29 218
3346.42 214
3346.56 213
3346.69 213
3346.82 216
3346.96 219
3347.09 223
3347.22 228
3347.35 231
3347.49 234
3347.62 237
3347.75 241
3347.88 244
3348.02 248
3348.15 251
3348.28 254
3348.41 256
3348.55 256
3348.68 255
3348.81 253
3348.95 250
3349.08 247
3349.21 245
3349.34 244
3349.48 243
3349.61 244
3349.74 246
3349.87 249
3350.01 253
3350.14 257
3350.27 261
3350.41 264
3350.54 266
3350.67 266
3350.80 266
3350.94 264
3351.07 262
3351.20 259
3351.33 258
3351.47 259
3351.60 261
3351.73 265
3351.87 270
3352.00 274
3352.13 277
3352.26 278
3352.40 276
3352.53 272
3352.66 268
3352.79 265
3352.93 263
3353.06 262
3353.19 262
3353.33 263
3353.46 262
3353.59 259
3353.72 253
3353.86 246
3353.99 237
3354.12 229
3354.26 221
3354.39 215
3354.52 210
3354.65 207
3354.79 205
3354.92 204
3355.05 203
3355.19 203
3355.32 204
3355.45 206
3355.58 210
3355.72 214
3355.85 219
3355.98 225
3356.12 230
3356.25 234
3356.38 237
3356.51 238
3356.65 237
3356.78 235
3356.91 232
3357.05 229
3357.18 225
3357.31 223
3357.44 221
3357.58 221
3357.71 221
3357.84 222
3357.98 223
3358.11 224
3358.24 224
3358.37 224
3358.51 222
3358.64 221
3358.77 219
3358.91 219
3359.04 220
3359.17 224
3359.30 230
3359.44 238
3359.57 249
3359.70 261
3359.84 273
3359.97 284
3360.10 293
3360.23 300
3360.37 303
3360.50 303
3360.63 300
3360.77 294
3360.90 288
3361.03 280
3361.16 273
3361.30 266
3361.43 260
3361.56 256
3361.70 252
3361.83 250
3361.96 248
3362.10 246
3362.23 244
3362.36 244
3362.49 244
3362.63 246
3362.76 250
3362.89 255
3363.03 262
3363.16 270
3363.29 276
3363.43 281
3363.56 283
3363.69 284
3363.82 282
3363.96 281
3364.09 280
3364.22 281
3364.36 284
3364.49 288
3364.62 293
3364.76 298
3364.89 301
3365.02 303
3365.15 305
3365.29 308
3365.42 314
3365.55 323
3365.69 337
3365.82 355
3365.95 375
3366.09 395
3366.22 415
3366.35 432
3366.48 446
3366.62 456
3366.75 463
3366.88 466
3367.02 468
3367.15 469
3367.28 469
3367.42 469
3367.55 469
3367.68 471
3367.82 474
3367.95 480
3368.08 488
3368.21 500
3368.35 515
3368.48 532
3368.61 550
3368.75 568
3368.88 584
3369.01 597
3369.15 609
3369.28 620
3369.41 630
3369.55 639
3369.68 646
3369.81 649
3369.94 648
3370.08 643
3370.21 634
3370.34 622
3370.48 610
3370.61 600
3370.74 591
3370.88 585
3371.01 580
3371.14 577
3371.28 575
3371.41 573
3371.54 570
3371.68 566
3371.81 559
3371.94 549
3372.07 537
3372.21 521
3372.34 503
3372.47 484
3372.61 466
3372.74 449
3372.87 435
3373.01 423
3373.14 412
3373.27 403
3373.41 393
3373.54 383
3373.67 374
3373.81 365
3373.94 358
3374.07 353
3374.21 351
3374.34 351
3374.47 353
3374.61 355
3374.74 358
3374.87 359
3375.01 361
3375.14 361
3375.27 359
3375.40 355
3375.54 350
3375.67 344
3375.80 338
3375.94 330
3376.07 324
3376.20 320
3376.34 319
3376.47 320
3376.60 322
3376.74 326
3376.87 331
3377.00 337
3377.14 341
3377.27 344
3377.40 345
3377.54 345
3377.67 342
3377.80 338
3377.94 332
3378.07 325
3378.20 320
3378.34 315
3378.47 311
3378.60 307
3378.74 305
3378.87 302
3379.00 298
3379.14 294
3379.27 289
3379.40 285
3379.54 281
3379.67 277
3379.80 273
3379.94 269
3380.07 264
3380.20 258
3380.34 252
3380.47 245
3380.60 239
3380.74 236
3380.87 235
3381.00 238
3381.14 243
3381.27 252
3381.40 262
3381.54 273
3381.67 284
3381.80 294
3381.94 302
3382.07 308
3382.20 311
3382.34 311
3382.47 308
3382.60 303
3382.74 296
3382.87 288
3383.00 280
3383.14 272
3383.27 265
3383.40 260
3383.54 255
3383.67 253
3383.80 251
3383.94 251
3384.07 253
3384.20 256
3384.34 260
3384.47 265
3384.60 271
3384.74 277
3384.87 283
3385.00 290
3385.14 296
3385.27 302
3385.40 306
3385.54 309
3385.67 309
3385.80 307
3385.94 304
3386.07 298
3386.20 293
3386.34 286
3386.47 281
3386.60 275
3386.74 270
3386.87 265
3387.01 259
3387.14 253
3387.27 247
3387.41 242
3387.54 239
3387.67 237
3387.81 236
3387.94 237
3388.07 238
3388.21 240
3388.34 243
3388.47 248
3388.61 254
3388.74 263
3388.87 275
3389.01 288
3389.14 301
3389.27 312
3389.41 321
3389.54 325
3389.67 324
3389.81 319
3389.94 311
3390.08 300
3390.21 288
3390.34 277
3390.48 268
3390.61 261
3390.74 257
3390.88 256
3391.01 257
3391.14 261
3391.28 265
3391.41 270
3391.54 274
3391.68 277
3391.81 277
3391.94 276
3392.08 274
3392.21 271
3392.35 270
3392.48 271
3392.61 275
3392.75 280
3392.88 285
3393.01 290
3393.15 293
3393.28 294
3393.41 292
3393.55 289
3393.68 287
3393.81 285
3393.95 285
3394.08 286
3394.22 288
3394.35 289
3394.48 288
3394.62 286
3394.75 283
3394.88 279
3395.02 275
3395.15 272
3395.28 270
3395.42 269
3395.55 269
3395.68 269
3395.82 270
3395.95 272
3396.09 274
3396.22 277
3396.35 281
3396.49 285
3396.62 290
3396.75 293
3396.89 295
3397.02 296
3397.15 295
3397.29 293
3397.42 291
3397.56 288
3397.69 284
3397.82 281
3397.96 277
3398.09 274
3398.22 271
3398.36 270
3398.49 272
3398.63 275
3398.76 282
3398.89 290
3399.03 300
3399.16 310
3399.29 319
3399.43 325
3399.56 327
3399.69 325
3399.83 320
3399.96 311
3400.10 301
3400.23 290
3400.36 280
3400.50 271
3400.63 263
3400.76 257
3400.90 252
3401.03 247
3401.17 243
3401.30 241
3401.43 240
3401.57 241
3401.70 244
3401.83 250
3401.97 257
3402.10 265
3402.24 271
3402.37 276
3402.50 280
3402.64 281
3402.77 282
3402.90 284
3403.04 286
3403.17 289
3403.31 293
3403.44 298
3403.57 304
3403.71 308
3403.84 311
3403.97 313
3404.11 312
3404.24 311
3404.38 309
3404.51 309
3404.64 311
3404.78 316
3404.91 325
3405.05 337
3405.18 349
3405.31 362
3405.45 374
3405.58 385
3405.71 395
3405.85 405
3405.98 414
3406.12 425
3406.25 435
3406.38 444
3406.52 450
3406.65 454
3406.78 454
3406.92 451
3407.05 446
3407.19 440
3407.32 434
3407.45 429
3407.59 426
3407.72 423
3407.86 420
3407.99 417
3408.12 412
3408.26 407
3408.39 399
3408.52 391
3408.66 382
3408.79 374
3408.93 367
3409.06 361
3409.19 357
3409.33 355
3409.46 352
3409.60 350
3409.73 345
3409.86 339
3410.00 329
3410.13 319
3410.27 308
3410.40 298
3410.53 291
3410.67 288
3410.80 289
3410.94 294
3411.07 300
3411.20 308
3411.34 314
3411.47 319
3411.60 321
3411.74 322
3411.87 321
3412.01 318
3412.14 316
3412.27 313
3412.41 310
3412.54 308
3412.68 307
3412.81 308
3412.94 310
3413.08 312
3413.21 316
3413.35 319
3413.48 322
3413.61 324
3413.75 324
3413.88 322
3414.02 319
3414.15 316
3414.28 312
3414.42 308
3414.55 305
3414.69 304
3414.82 306
3414.95 310
3415.09 316
3415.22 323
3415.36 331
3415.49 338
3415.62 344
3415.76 347
3415.89 348
3416.03 348
3416.16 345
3416.29 342
3416.43 337
3416.56 331
3416.70 326
3416.83 320
3416.96 315
3417.10 310
3417.23 307
3417.37 304
3417.50 301
3417.63 299
3417.77 295
3417.90 291
3418.04 287
3418.17 281
3418.30 275
3418.44 269
3418.57 264
3418.71 259
3418.84 256
3418.98 254
3419.11 253
3419.24 255
3419.38 258
3419.51 263
3419.65 270
3419.78 279
3419.91 289
3420.05 298
3420.18 306
3420.32 313
3420.45 316
3420.58 316
3420.72 312
3420.85 305
3420.99 296
3421.12 286
3421.25 276
3421.39 268
3421.52 263
3421.66 261
3421.79 262
3421.93 264
3422.06 267
3422.19 268
3422.33 269
3422.46 269
3422.60 268
3422.73 266
3422.86 264
3423.00 262
3423.13 261
3423.27 259
3423.40 258
3423.54 257
3423.67 257
3423.80 258
3423.94 260
3424.07 263
3424.21 267
3424.34 271
3424.47 274
3424.61 276
3424.74 277
3424.88 276
3425.01 274
3425.15 271
3425.28 267
3425.41 262
3425.55 258
3425.68 253
3425.82 248
3425.95 245
3426.09 242
3426.22 240
3426.35 241
3426.49 243
3426.62 246
3426.76 251
3426.89 256
3427.02 260
3427.16 264
3427.29 266
3427.43 265
3427.56 263
3427.70 259
3427.83 254
3427.96 250
3428.10 249
3428.23 250
3428.37 254
3428.50 262
3428.64 270
3428.77 280
3428.90 289
3429.04 296
3429.17 303
3429.31 309
3429.44 317
3429.58 325
3429.71 336
3429.84 347
3429.98 360
3430.11 373
3430.25 384
3430.38 392
3430.52 397
3430.65 398
3430.78 396
3430.92 392
3431.05 387
3431.19 382
3431.32 380
3431.46 380
3431.59 384
3431.72 391
3431.86 401
3431.99 412
3432.13 424
3432.26 435
3432.40 443
3432.53 448
3432.67 451
3432.80 450
3432.93 448
3433.07 445
3433.20 442
3433.34 441
3433.47 441
3433.61 443
3433.74 445
3433.87 447
3434.01 448
3434.14 448
3434.28 447
3434.41 445
3434.55 443
3434.68 441
3434.81 440
3434.95 440
3435.08 440
3435.22 439
3435.35 436
3435.49 432
3435.62 427
3435.76 423
3435.89 420
3436.02 418
3436.16 419
3436.29 421
3436.43 424
3436.56 426
3436.70 428
3436.83 427
3436.97 425
3437.10 420
3437.23 413
3437.37 406
3437.50 398
3437.64 390
3437.77 383
3437.91 377
3438.04 372
3438.18 367
3438.31 361
3438.44 354
3438.58 347
3438.71 338
3438.85 330
3438.98 322
3439.12 316
3439.25 312
3439.39 309
3439.52 307
3439.65 306
3439.79 305
3439.92 305
3440.06 306
3440.19 307
3440.33 309
3440.46 312
3440.60 315
3440.73 318
3440.87 321
3441.00 324
3441.13 327
3441.27 330
3441.40 332
3441.54 333
3441.67 334
3441.81 332
3441.94 329
3442.08 325
3442.21 321
3442.34 318
3442.48 315
3442.61 313
3442.75 312
3442.88 311
3443.02 308
3443.15 302
3443.29 293
3443.42 282
3443.56 268
3443.69 253
3443.83 240
3443.96 230
3444.09 225
3444.23 226
3444.36 233
3444.50 244
3444.63 258
3444.77 272
3444.90 285
3445.04 295
3445.17 301
3445.31 303
3445.44 300
3445.57 295
3445.71 288
3445.84 282
3445.98 276
3446.11 270
3446.25 266
3446.38 263
3446.52 260
3446.65 258
3446.79 258
3446.92 258
3447.06 260
3447.19 264
3447.32 269
3447.46 274
3447.59 279
3447.73 284
3447.86 287
3448.00 288
3448.13 288
3448.27 287
3448.40 286
3448.54 285
3448.67 284
3448.81 284
3448.94 285
3449.08 286
3449.21 287
3449.34 286
3449.48 284
3449.61 280
3449.75 275
3449.88 268
3450.02 261
3450.15 255
3450.29 251
3450.42 250
3450.56 252
3450.69 256
3450.83 263
3450.96 271
3451.10 278
3451.23 284
3451.36 288
3451.50 289
3451.63 289
3451.77 288
3451.90 287
3452.04 286
3452.17 285
3452.31 285
3452.44 283
3452.58 280
3452.71 276
3452.85 271
3452.98 267
3453.12 263
3453.25 261
3453.39 261
3453.52 263
3453.66 267
3453.79 272
3453.93 278
3454.06 285
3454.19 290
3454.33 295
3454.46 297
3454.60 297
3454.73 294
3454.87 290
3455.00 284
3455.14 278
3455.27 272
3455.41 268
3455.54 266
3455.68 266
3455.81 267
3455.95 271
3456.08 275
3456.22 278
3456.35 281
3456.49 281
3456.62 280
3456.76 276
3456.89 271
3457.03 265
3457.16 259
3457.29 254
3457.43 249
3457.56 245
3457.70 242
3457.83 240
3457.97 241
3458.10 243
3458.24 247
3458.37 253
3458.51 259
3458.64 265
3458.78 271
3458.91 275
3459.05 279
3459.18 281
3459.32 282
3459.45 282
3459.59 282
3459.72 280
3459.86 276
3459.99 272
3460.13 267
3460.26 262
3460.40 257
3460.53 255
3460.67 254
3460.80 255
3460.94 257
3461.07 259
3461.21 261
3461.34 262
3461.48 261
3461.61 259
3461.75 256
3461.88 251
3462.02 246
3462.15 241
3462.29 237
3462.42 232
3462.56 229
3462.69 225
3462.83 221
3462.96 216
3463.10 211
3463.23 206
3463.36 202
3463.50 200
3463.63 200
3463.77 204
3463.90 210
3464.04 216
3464.17 223
3464.31 228
3464.44 231
3464.58 234
3464.71 235
3464.85 237
3464.98 240
3465.12 244
3465.25 248
3465.39 253
3465.52 258
3465.66 263
3465.79 268
3465.93 273
3466.06 276
3466.20 279
3466.33 279
3466.47 278
3466.60 275
3466.74 272
3466.87 269
3467.01 268
3467.14 271
3467.28 277
3467.41 285
3467.55 294
3467.68 303
3467.82 311
3467.95 315
3468.09 315
3468.22 313
3468.36 309
3468.49 305
3468.63 301
3468.77 299
3468.90 298
3469.04 299
3469.17 301
3469.31 302
3469.44 302
3469.58 300
3469.71 297
3469.85 291
3469.98 285
3470.12 277
3470.25 270
3470.39 262
3470.52 255
3470.66 250
3470.79 246
3470.93 244
3471.06 245
3471.20 247
3471.33 251
3471.47 255
3471.60 260
3471.74 264
3471.87 267
3472.01 270
3472.14 271
3472.28 272
3472.41 272
3472.55 273
3472.68 275
3472.82 279
3472.95 284
3473.09 290
3473.22 296
3473.36 301
3473.49 305
3473.63 306
3473.76 305
3473.90 304
3474.03 302
3474.17 300
3474.30 298
3474.44 295
3474.57 292
3474.71 287
3474.85 281
3474.98 274
3475.12 267
3475.25 263
3475.39 260
3475.52 261
3475.66 264
3475.79 269
3475.93 273
3476.06 277
3476.20 278
3476.33 277
3476.47 276
3476.60 274
3476.74 274
3476.87 276
3477.01 279
3477.14 285
3477.28 292
3477.41 298
3477.55 304
3477.68 309
3477.82 312
3477.95 314
3478.09 315
3478.23 315
3478.36 315
3478.50 314
3478.63 313
3478.77 312
3478.90 310
3479.04 308
3479.17 305
3479.31 301
3479.44 296
3479.58 290
3479.71 283
3479.85 275
3479.98 266
3480.12 257
3480.25 249
3480.39 243
3480.52 239
3480.66 238
3480.80 239
3480.93 242
3481.07 248
3481.20 255
3481.34 265
3481.47 276
3481.61 288
3481.74 299
3481.88 310
3482.01 318
3482.15 322
3482.28 323
3482.42 321
3482.55 317
3482.69 313
3482.82 308
3482.96 303
3483.10 298
3483.23 291
3483.37 283
3483.50 273
3483.64 262
3483.77 253
3483.91 247
3484.04 246
3484.18 249
3484.31 257
3484.45 268
3484.58 279
3484.72 288
3484.86 293
3484.99 294
3485.13 291
3485.26 285
3485.40 277
3485.53 268
3485.67 261
3485.80 254
3485.94 249
3486.07 245
3486.21 241
3486.34 238
3486.48 235
3486.62 231
3486.75 227
3486.89 224
3487.02 220
3487.16 215
3487.29 211
3487.43 207
3487.56 203
3487.70 200
3487.83 199
3487.97 199
3488.10 200
3488.24 203
3488.38 206
3488.51 210
3488.65 214
3488.78 218
3488.92 222
3489.05 226
3489.19 229
3489.32 232
3489.46 233
3489.59 232
3489.73 231
3489.87 228
3490.00 224
3490.14 220
3490.27 216
3490.41 214
3490.54 213
3490.68 215
3490.81 218
3490.95 223
3491.08 228
3491.22 234
3491.36 239
3491.49 243
3491.63 247
3491.76 251
3491.90 255
3492.03 259
3492.17 262
3492.30 265
3492.44 267
3492.58 267
3492.71 264
3492.85 258
3492.98 251
3493.12 244
3493.25 238
3493.39 233
3493.52 231
3493.66 232
3493.80 235
3493.93 240
3494.07 245
3494.20 250
3494.34 255
3494.47 260
3494.61 265
3494.74 271
3494.88 276
3495.02 281
3495.15 286
3495.29 289
3495.42 290
3495.56 289
3495.69 288
3495.83 285
3495.96 283
3496.10 282
3496.24 282
3496.37 284
3496.51 287
3496.64 292
3496.78 297
3496.91 302
3497.05 307
3497.18 311
3497.32 314
3497.46 316
3497.59 317
3497.73 318
3497.86 319
3498.00 319
3498.13 320
3498.27 320
3498.40 321
3498.54 323
3498.68 325
3498.81 328
3498.95 331
3499.08 334
3499.22 337
3499.35 338
3499.49 338
3499.63 335
3499.76 330
3499.90 323
3500.03 315
3500.17 307
3500.30 300
3500.44 295
3500.58 293
3500.71 294
3500.85 298
3500.98 302
3501.12 307
3501.25 311
3501.39 314
3501.53 315
3501.66 313
3501.80 310
3501.93 306
3502.07 301
3502.20 296
3502.34 290
3502.48 284
3502.61 278
3502.75 273
3502.88 269
3503.02 267
3503.15 265
3503.29 264
3503.43 264
3503.56 265
3503.70 266
3503.83 268
3503.97 271
3504.10 275
3504.24 281
3504.38 287
3504.51 293
3504.65 300
3504.78 304
3504.92 306
3505.05 305
3505.19 300
3505.33 291
3505.46 281
3505.60 269
3505.73 257
3505.87 247
3506.00 241
3506.14 239
3506.28 240
3506.41 245
3506.55 251
3506.68 257
3506.82 263
3506.95 268
3507.09 270
3507.23 270
3507.36 268
3507.50 264
3507.63 259
3507.77 254
3507.91 249
3508.04 247
3508.18 247
3508.31 249
3508.45 254
3508.58 259
3508.72 264
3508.86 266
3508.99 266
3509.13 264
3509.26 259
3509.40 253
3509.54 248
3509.67 245
3509.81 243
3509.94 243
3510.08 244
3510.21 246
3510.35 247
3510.49 249
3510.62 251
3510.76 254
3510.89 257
3511.03 260
3511.17 264
3511.30 266
3511.44 266
3511.57 264
3511.71 260
3511.85 255
3511.98 249
3512.12 244
3512.25 241
3512.39 241
3512.52 242
3512.66 246
3512.80 252
3512.93 258
3513.07 264
3513.20 270
3513.34 275
3513.48 278
3513.61 280
3513.75 280
3513.88 279
3514.02 275
3514.16 270
3514.29 265
3514.43 260
3514.56 257
3514.70 257
3514.84 261
3514.97 268
3515.11 278
3515.24 291
3515.38 304
3515.52 316
3515.65 326
3515.79 334
3515.92 341
3516.06 348
3516.20 357
3516.33 369
3516.47 384
3516.60 403
3516.74 422
3516.88 440
3517.01 455
3517.15 466
3517.28 473
3517.42 477
3517.56 479
3517.69 482
3517.83 486
3517.96 492
3518.10 500
3518.24 509
3518.37 518
3518.51 526
3518.64 531
3518.78 535
3518.92 535
3519.05 532
3519.19 527
3519.32 521
3519.46 515
3519.60 508
3519.73 503
3519.87 498
3520.00 493
3520.14 488
3520.28 483
3520.41 476
3520.55 469
3520.68 460
3520.82 450
3520.96 438
3521.09 426
3521.23 414
3521.36 401
3521.50 391
3521.64 382
3521.77 376
3521.91 373
3522.04 373
3522.18 375
3522.32 378
3522.45 380
3522.59 382
3522.72 383
3522.86 382
3523.00 381
3523.13 380
3523.27 380
3523.41 382
3523.54 384
3523.68 387
3523.81 389
3523.95 391
3524.09 392
3524.22 392
3524.36 392
3524.49 392
3524.63 392
3524.77 391
3524.90 388
3525.04 384
3525.18 378
3525.31 371
3525.45 362
3525.58 353
3525.72 344
3525.86 337
3525.99 332
3526.13 327
3526.26 324
3526.40 321
3526.54 316
3526.67 310
3526.81 302
3526.95 293
3527.08 284
3527.22 275
3527.35 267
3527.49 262
3527.63 259
3527.76 258
3527.90 258
3528.03 258
3528.17 258
3528.31 256
3528.44 254
3528.58 251
3528.72 248
3528.85 246
3528.99 245
3529.12 245
3529.26 246
3529.40 247
3529.53 249
3529.67 249
3529.81 250
3529.94 249
3530.08 249
3530.21 250
3530.35 251
3530.49 253
3530.62 258
3530.76 264
3530.90 272
3531.03 282
3531.17 293
3531.30 304
3531.44 314
3531.58 322
3531.71 328
3531.85 331
3531.99 331
3532.12 330
3532.26 327
3532.39 323
3532.53 318
3532.67 313
3532.80 307
3532.94 301
3533.08 293
3533.21 285
3533.35 275
3533.49 266
3533.62 258
3533.76 253
3533.89 251
3534.03 252
3534.17 256
3534.30 263
3534.44 272
3534.58 281
3534.71 289
3534.85 296
3534.98 302
3535.12 308
3535.26 312
3535.39 316
3535.53 318
3535.67 317
3535.80 314
3535.94 308
3536.08 300
3536.21 290
3536.35 281
3536.48 273
3536.62 267
3536.76 264
3536.89 263
3537.03 263
3537.17 264
3537.30 265
3537.44 265
3537.58 264
3537.71 262
3537.85 260
3537.98 257
3538.12 255
3538.26 254
3538.39 253
3538.53 252
3538.67 251
3538.80 249
3538.94 246
3539.08 243
3539.21 238
3539.35 234
3539.49 230
3539.62 228
3539.76 227
3539.89 229
3540.03 232
3540.17 237
3540.30 242
3540.44 248
3540.58 253
3540.71 257
3540.85 261
3540.99 264
3541.12 268
3541.26 271
3541.40 273
3541.53 274
3541.67 273
3541.80 270
3541.94 266
3542.08 260
3542.21 253
3542.35 247
3542.49 242
3542.62 240
3542.76 240
3542.90 242
3543.03 244
3543.17 248
3543.31 251
3543.44 253
3543.58 255
3543.72 255
3543.85 255
3543.99 254
3544.13 254
3544.26 255
3544.40 256
3544.53 258
3544.67 260
3544.81 262
3544.94 263
3545.08 264
3545.22 263
3545.35 263
3545.49 262
3545.63 261
3545.76 260
3545.90 258
3546.04 256
3546.17 251
3546.31 246
3546.45 239
3546.58 232
3546.72 225
3546.86 220
3546.99 218
3547.13 218
3547.27 221
3547.40 224
3547.54 230
3547.68 235
3547.81 241
3547.95 246
3548.09 250
3548.22 254
3548.36 255
3548.50 255
3548.63 253
3548.77 250
3548.90 245
3549.04 241
3549.18 237
3549.31 233
3549.45 231
3549.59 230
3549.72 230
3549.86 230
3550.00 231
3550.13 233
3550.27 235
3550.41 236
3550.54 237
3550.68 238
3550.82 238
3550.95 238
3551.09 237
3551.23 236
3551.36 235
3551.50 233
3551.64 232
3551.77 232
3551.91 234
3552.05 237
3552.18 242
3552.32 247
3552.46 253
3552.59 258
3552.73 261
3552.87 262
3553.00 260
3553.14 257
3553.28 252
3553.41 247
3553.55 241
3553.69 236
3553.82 231
3553.96 226
3554.10 223
3554.23 220
3554.37 219
3554.51 219
3554.64 219
3554.78 220
3554.92 220
3555.05 219
3555.19 218
3555.33 217
3555.47 217
3555.60 218
3555.74 220
3555.88 222
3556.01 225
3556.15 226
3556.29 227
3556.42 226
3556.56 224
3556.70 224
3556.83 225
3556.97 229
3557.11 237
3557.24 246
3557.38 257
3557.52 267
3557.65 274
3557.79 279
3557.93 280
3558.06 278
3558.20 273
3558.34 267
3558.47 260
3558.61 252
3558.75 245
3558.88 238
3559.02 232
3559.16 227
3559.29 223
3559.43 220
3559.57 218
3559.71 215
3559.84 212
3559.98 210
3560.12 207
3560.25 206
3560.39 205
3560.53 206
3560.66 209
3560.80 212
3560.94 216
3561.07 220
3561.21 223
3561.35 226
3561.48 228
3561.62 230
3561.76 231
3561.89 231
3562.03 230
3562.17 228
3562.31 226
3562.44 222
3562.58 218
3562.72 215
3562.85 213
3562.99 212
3563.13 213
3563.26 215
3563.40 218
3563.54 222
3563.67 223
3563.81 223
3563.95 222
3564.08 219
3564.22 215
3564.36 213
3564.50 212
3564.63 214
3564.77 218
3564.91 225
3565.04 231
3565.18 237
3565.32 242
3565.45 244
3565.59 244
3565.73 241
3565.86 237
3566.00 234
3566.14 230
3566.28 228
3566.41 227
3566.55 228
3566.69 230
3566.82 233
3566.96 237
3567.10 240
3567.23 243
3567.37 244
3567.51 245
3567.64 244
3567.78 242
3567.92 239
3568.06 236
3568.19 233
3568.33 231
3568.47 229
3568.60 227
3568.74 226
3568.88 225
3569.01 225
3569.15 225
3569.29 226
3569.43 227
3569.56 229
3569.70 231
3569.84 233
3569.97 235
3570.11 236
3570.25 235
3570.38 234
3570.52 232
3570.66 230
3570.80 230
3570.93 232
3571.07 236
3571.21 242
3571.34 249
3571.48 256
3571.62 263
3571.75 268
3571.89 271
3572.03 272
3572.17 272
3572.30 270
3572.44 267
3572.58 264
3572.71 259
3572.85 254
3572.99 248
3573.13 242
3573.26 236
3573.40 230
3573.54 224
3573.67 218
3573.81 214
3573.95 211
3574.09 210
3574.22 212
3574.36 218
3574.50 226
3574.63 236
3574.77 246
3574.91 256
3575.04 265
3575.18 271
3575.32 275
3575.46 277
3575.59 277
3575.73 275
3575.87 272
3576.00 268
3576.14 263
3576.28 258
3576.42 252
3576.55 247
3576.69 241
3576.83 235
3576.96 231
3577.10 227
3577.24 224
3577.38 222
3577.51 220
3577.65 218
3577.79 217
3577.92 216
3578.06 215
3578.20 214
3578.34 215
3578.47 217
3578.61 221
3578.75 225
3578.88 230
3579.02 234
3579.16 238
3579.30 241
3579.43 244
3579.57 245
3579.71 246
3579.85 246
3579.98 245
3580.12 242
3580.26 238
3580.39 232
3580.53 226
3580.67 219
3580.81 214
3580.94 211
3581.08 209
3581.22 209
3581.35 210
3581.49 211
3581.63 212
3581.77 213
3581.90 212
3582.04 210
3582.18 207
3582.32 205
3582.45 205
3582.59 206
3582.73 209
3582.86 215
3583.00 223
3583.14 232
3583.28 240
3583.41 247
3583.55 251
3583.69 253
3583.83 252
3583.96 252
3584.10 251
3584.24 251
3584.37 253
3584.51 255
3584.65 259
3584.79 263
3584.92 267
3585.06 269
3585.20 270
3585.34 270
3585.47 268
3585.61 266
3585.75 264
3585.88 262
3586.02 261
3586.16 262
3586.30 264
3586.43 266
3586.57 269
3586.71 272
3586.85 274
3586.98 275
3587.12 275
3587.26 274
3587.40 272
3587.53 271
3587.67 268
3587.81 266
3587.94 264
3588.08 263
3588.22 261
3588.36 260
3588.49 260
3588.63 260
3588.77 261
3588.91 261
3589.04 261
3589.18 260
3589.32 258
3589.46 255
3589.59 251
3589.73 246
3589.87 241
3590.01 236
3590.14 232
3590.28 228
3590.42 226
3590.55 224
3590.69 224
3590.83 224
3590.97 225
3591.10 226
3591.24 227
3591.38 228
3591.52 229
3591.65 231
3591.79 233
3591.93 234
3592.07 235
3592.20 235
3592.34 235
3592.48 233
3592.62 232
3592.75 230
3592.89 229
3593.03 228
3593.17 227
3593.30 226
3593.44 225
3593.58 224
3593.72 222
3593.85 220
3593.99 218
3594.13 216
3594.27 216
3594.40 216
3594.54 218
3594.68 221
3594.82 224
3594.95 228
3595.09 231
3595.23 233
3595.37 235
3595.50 235
3595.64 234
3595.78 233
3595.92 231
3596.05 230
3596.19 230
3596.33 232
3596.47 237
3596.60 244
3596.74 251
3596.88 258
3597.02 262
3597.15 263
3597.29 259
3597.43 250
3597.57 238
3597.70 223
3597.84 208
3597.98 193
3598.12 179
3598.25 168
3598.39 161
3598.53 156
3598.67 154
3598.80 155
3598.94 157
3599.08 161
3599.22 165
3599.35 170
3599.49 175
3599.63 180
3599.77 184
3599.90 188
3600.04 189
3600.18 190
3600.32 188
3600.46 185
3600.59 181
3600.73 178
3600.87 175
3601.01 176
3601.14 178
3601.28 182
3601.42 187
3601.56 191
3601.69 193
3601.83 193
3601.97 191
3602.11 188
3602.24 187
3602.38 187
3602.52 189
3602.66 193
3602.79 197
3602.93 202
3603.07 206
3603.21 209
3603.35 211
3603.48 214
3603.62 217
3603.76 221
3603.90 226
3604.03 230
3604.17 234
3604.31 236
3604.45 237
3604.58 237
3604.72 238
3604.86 239
3605.00 242
3605.13 246
3605.27 250
3605.41 254
3605.55 256
3605.69 255
3605.82 253
3605.96 250
3606.10 246
3606.24 242
3606.37 240
3606.51 240
3606.65 241
3606.79 243
3606.92 245
3607.06 247
3607.20 246
3607.34 244
3607.48 240
3607.61 236
3607.75 232
3607.89 229
3608.03 228
3608.16 229
3608.30 233
3608.44 236
3608.58 240
3608.72 242
3608.85 243
3608.99 242
3609.13 240
3609.27 238
3609.40 236
3609.54 234
3609.68 234
3609.82 234
3609.96 233
3610.09 232
3610.23 230
3610.37 227
3610.51 224
3610.64 222
3610.78 220
3610.92 220
3611.06 220
3611.20 220
3611.33 220
3611.47 221
3611.61 222
3611.75 224
3611.88 227
3612.02 231
3612.16 235
3612.30 240
3612.44 244
3612.57 247
3612.71 249
3612.85 251
3612.99 253
3613.12 254
3613.26 256
3613.40 258
3613.54 259
3613.68 259
3613.81 257
3613.95 253
3614.09 247
3614.23 239
3614.37 232
3614.50 225
3614.64 219
3614.78 214
3614.92 211
3615.05 209
3615.19 207
3615.33 206
3615.47 204
3615.61 201
3615.74 199
3615.88 196
3616.02 194
3616.16 193
3616.30 193
3616.43 193
3616.57 194
3616.71 196
3616.85 197
3616.99 198
3617.12 198
3617.26 197
3617.40 195
3617.54 191
3617.68 185
3617.81 178
3617.95 172
3618.09 166
3618.23 164
3618.36 164
3618.50 168
3618.64 175
3618.78 184
3618.92 194
3619.05 203
3619.19 212
3619.33 218
3619.47 223
3619.61 225
3619.74 226
3619.88 225
3620.02 224
3620.16 222
3620.30 222
3620.43 222
3620.57 223
3620.71 224
3620.85 226
3620.99 227
3621.12 227
3621.26 226
3621.40 224
3621.54 220
3621.68 215
3621.81 209
3621.95 203
3622.09 197
3622.23 193
3622.37 191
3622.50 192
3622.64 194
3622.78 197
3622.92 201
3623.06 206
3623.19 210
3623.33 215
3623.47 221
3623.61 228
3623.75 235
3623.88 243
3624.02 250
3624.16 254
3624.30 257
3624.44 257
3624.57 255
3624.71 252
3624.85 249
3624.99 247
3625.13 245
3625.26 244
3625.40 242
3625.54 240
3625.68 237
3625.82 234
3625.96 230
3626.09 225
3626.23 220
3626.37 215
3626.51 210
3626.65 206
3626.78 201
3626.92 197
3627.06 195
3627.20 193
3627.34 193
3627.47 193
3627.61 194
3627.75 196
3627.89 198
3628.03 201
3628.16 204
3628.30 208
3628.44 212
3628.58 216
3628.72 220
3628.86 222
3628.99 221
3629.13 219
3629.27 215
3629.41 210
3629.55 204
3629.68 199
3629.82 196
3629.96 196
3630.10 199
3630.24 204
3630.38 211
3630.51 218
3630.65 224
3630.79 229
3630.93 231
3631.07 231
3631.20 230
3631.34 227
3631.48 224
3631.62 220
3631.76 217
3631.90 214
3632.03 212
3632.17 210
3632.31 209
3632.45 209
3632.59 210
3632.72 211
3632.86 212
3633.00 213
3633.14 213
3633.28 213
3633.42 213
3633.55 214
3633.69 215
3633.83 218
3633.97 221
3634.11 225
3634.25 230
3634.38 233
3634.52 234
3634.66 234
3634.80 232
3634.94 228
3635.07 222
3635.21 216
3635.35 211
3635.49 204
3635.63 198
3635.77 193
3635.90 188
3636.04 184
3636.18 183
3636.32 184
3636.46 188
3636.60 194
3636.73 200
3636.87 206
3637.01 210
3637.15 213
3637.29 213
3637.43 212
3637.56 209
3637.70 207
3637.84 204
3637.98 202
3638.12 200
3638.26 198
3638.39 196
3638.53 195
3638.67 193
3638.81 191
3638.95 189
3639.09 187
3639.22 186
3639.36 187
3639.50 189
3639.64 193
3639.78 199
3639.92 206
3640.05 214
3640.19 221
3640.33 227
3640.47 230
3640.61 231
3640.75 228
3640.88 222
3641.02 215
3641.16 207
3641.30 200
3641.44 195
3641.58 193
3641.71 194
3641.85 198
3641.99 204
3642.13 210
3642.27 216
3642.41 221
3642.54 224
3642.68 225
3642.82 225
3642.96 224
3643.10 222
3643.24 220
3643.37 219
3643.51 218
3643.65 218
3643.79 219
3643.93 220
3644.07 221
3644.21 221
3644.34 221
3644.48 218
3644.62 214
3644.76 209
3644.90 202
3645.04 196
3645.17 191
3645.31 188
3645.45 186
3645.59 187
3645.73 189
3645.87 194
3646.01 201
3646.14 208
3646.28 216
3646.42 222
3646.56 228
3646.70 231
3646.84 231
3646.97 230
3647.11 228
3647.25 225
3647.39 222
3647.53 219
3647.67 217
3647.81 217
3647.94 217
3648.08 218
3648.22 219
3648.36 219
3648.50 218
3648.64 216
3648.77 211
3648.91 205
3649.05 199
3649.19 192
3649.33 187
3649.47 184
3649.61 183
3649.74 183
3649.88 185
3650.02 187
3650.16 190
3650.30 192
3650.44 193
3650.58 194
3650.71 195
3650.85 197
3650.99 199
3651.13 201
3651.27 202
3651.41 203
3651.55 204
3651.68 203
3651.82 202
3651.96 201
3652.10 201
3652.24 202
3652.38 203
3652.52 204
3652.65 204
3652.79 202
3652.93 198
3653.07 192
3653.21 186
3653.35 180
3653.49 175
3653.62 172
3653.76 171
3653.90 173
3654.04 178
3654.18 184
3654.32 193
3654.46 203
3654.59 213
3654.73 222
3654.87 228
3655.01 232
3655.15 232
3655.29 230
3655.43 226
3655.57 221
3655.70 217
3655.84 216
3655.98 216
3656.12 218
3656.26 220
3656.40 222
3656.54 223
3656.67 223
3656.81 222
3656.95 221
3657.09 222
3657.23 225
3657.37 231
3657.51 240
3657.65 250
3657.78 262
3657.92 272
3658.06 279
3658.20 283
3658.34 283
3658.48 279
3658.62 272
3658.75 262
3658.89 251
3659.03 240
3659.17 230
3659.31 222
3659.45 217
3659.59 215
3659.73 214
3659.86 214
3660.00 214
3660.14 215
3660.28 217
3660.42 219
3660.56 222
3660.70 227
3660.84 233
3660.97 240
3661.11 247
3661.25 254
3661.39 260
3661.53 265
3661.67 271
3661.81 276
3661.95 282
3662.08 288
3662.22 293
3662.36 299
3662.50 302
3662.64 302
3662.78 299
3662.92 293
3663.06 285
3663.19 275
3663.33 265
3663.47 257
3663.61 252
3663.75 248
3663.89 246
3664.03 245
3664.17 245
3664.31 244
3664.44 243
3664.58 243
3664.72 243
3664.86 245
3665.00 247
3665.14 249
3665.28 250
3665.42 249
3665.55 247
3665.69 242
3665.83 236
3665.97 231
3666.11 226
3666.25 223
3666.39 221
3666.53 219
3666.67 217
3666.80 215
3666.94 211
3667.08 206
3667.22 201
3667.36 196
3667.50 192
3667.64 191
3667.78 191
3667.92 192
3668.05 194
3668.19 196
3668.33 197
3668.47 198
3668.61 199
3668.75 200
3668.89 201
3669.03 203
3669.17 205
3669.30 208
3669.44 210
3669.58 211
3669.72 211
3669.86 210
3670.00 208
3670.14 206
3670.28 204
3670.42 202
3670.55 201
3670.69 201
3670.83 204
3670.97 209
3671.11 216
3671.25 224
3671.39 232
3671.53 239
3671.67 246
3671.80 251
3671.94 254
3672.08 256
3672.22 256
3672.36 255
3672.50 253
3672.64 250
3672.78 245
3672.92 239
3673.06 234
3673.19 229
3673.33 225
3673.47 224
3673.61 225
3673.75 228
3673.89 231
3674.03 235
3674.17 237
3674.31 237
3674.45 235
3674.58 230
3674.72 225
3674.86 218
3675.00 212
3675.14 206
3675.28 201
3675.42 197
3675.56 194
3675.70 193
3675.84 193
3675.97 194
3676.11 197
3676.25 200
3676.39 204
3676.53 208
3676.67 211
3676.81 214
3676.95 216
3677.09 217
3677.23 217
3677.37 217
3677.50 217
3677.64 218
3677.78 218
3677.92 219
3678.06 221
3678.20 222
3678.34 223
3678.48 222
3678.62 221
3678.76 218
3678.89 215
3679.03 212
3679.17 209
3679.31 207
3679.45 207
3679.59 207
3679.73 208
3679.87 209
3680.01 210
3680.15 211
3680.29 211
3680.43 211
3680.56 211
3680.70 210
3680.84 209
3680.98 208
3681.12 207
3681.26 206
3681.40 205
3681.54 204
3681.68 204
3681.82 203
3681.96 201
3682.09 199
3682.23 196
3682.37 193
3682.51 190
3682.65 187
3682.79 185
3682.93 182
3683.07 180
3683.21 180
3683.35 180
3683.49 182
3683.63 185
3683.76 190
3683.90 195
3684.04 201
3684.18 207
3684.32 212
3684.46 215
3684.60 217
3684.74 218
3684.88 218
3685.02 216
3685.16 215
3685.30 212
3685.44 211
3685.57 209
3685.71 208
3685.85 208
3685.99 208
3686.13 209
3686.27 209
3686.41 210
3686.55 210
3686.69 210
3686.83 209
3686.97 208
3687.11 207
3687.25 205
3687.38 204
3687.52 203
3687.66 203
3687.80 203
3687.94 204
3688.08 205
3688.22 206
3688.36 207
3688.50 206
3688.64 204
3688.78 201
3688.92 197
3689.06 193
3689.19 187
3689.33 182
3689.47 177
3689.61 173
3689.75 170
3689.89 170
3690.03 171
3690.17 174
3690.31 176
3690.45 178
3690.59 179
3690.73 178
3690.87 176
3691.01 174
3691.14 172
3691.28 172
3691.42 172
3691.56 174
3691.70 175
3691.84 177
3691.98 178
3692.12 178
3692.26 178
3692.40 176
3692.54 175
3692.68 173
3692.82 172
3692.96 172
3693.10 173
3693.24 175
3693.37 177
3693.51 180
3693.65 182
3693.79 183
3693.93 183
3694.07 182
3694.21 181
3694.35 179
3694.49 179
3694.63 180
3694.77 182
3694.91 186
3695.05 190
3695.19 195
3695.33 199
3695.47 203
3695.60 205
3695.74 206
3695.88 205
3696.02 204
3696.16 201
3696.30 198
3696.44 195
3696.58 191
3696.72 188
3696.86 186
3697.00 184
3697.14 183
3697.28 183
3697.42 184
3697.56 185
3697.70 188
3697.84 190
3697.97 192
3698.11 194
3698.25 195
3698.39 196
3698.53 197
3698.67 197
3698.81 198
3698.95 198
3699.09 199
3699.23 199
3699.37 200
3699.51 200
3699.65 199
3699.79 198
3699.93 197
3700.07 195
3700.21 193
3700.35 191
3700.49 189
3700.62 187
3700.76 185
3700.90 184
3701.04 184
3701.18 183
3701.32 183
3701.46 182
3701.60 182
3701.74 184
3701.88 186
3702.02 190
3702.16 195
3702.30 200
3702.44 205
3702.58 209
3702.72 211
3702.86 210
3703.00 208
3703.14 204
3703.28 200
3703.42 196
3703.55 192
3703.69 188
3703.83 185
3703.97 183
3704.11 180
3704.25 178
3704.39 177
3704.53 177
3704.67 179
3704.81 182
3704.95 188
3705.09 195
3705.23 203
3705.37 210
3705.51 217
3705.65 221
3705.79 222
3705.93 220
3706.07 216
3706.21 210
3706.35 205
3706.49 199
3706.63 196
3706.77 194
3706.90 193
3707.04 195
3707.18 197
3707.32 200
3707.46 203
3707.60 205
3707.74 206
3707.88 206
3708.02 204
3708.16 202
3708.30 199
3708.44 196
3708.58 193
3708.72 190
3708.86 187
3709.00 183
3709.14 179
3709.28 174
3709.42 171
3709.56 168
3709.70 168
3709.84 169
3709.98 172
3710.12 178
3710.26 185
3710.40 193
3710.54 200
3710.68 206
3710.82 210
3710.95 213
3711.09 212
3711.23 210
3711.37 205
3711.51 198
3711.65 189
3711.79 180
3711.93 170
3712.07 161
3712.21 152
3712.35 145
3712.49 141
3712.63 139
3712.77 140
3712.91 144
3713.05 151
3713.19 161
3713.33 172
3713.47 183
3713.61 194
3713.75 202
3713.89 208
3714.03 211
3714.17 210
3714.31 207
3714.45 202
3714.59 196
3714.73 190
3714.87 186
3715.01 184
3715.15 184
3715.29 187
3715.43 191
3715.57 196
3715.71 201
3715.85 204
3715.99 206
3716.13 207
3716.27 206
3716.40 204
3716.54 202
3716.68 200
3716.82 197
3716.96 194
3717.10 190
3717.24 186
3717.38 181
3717.52 177
3717.66 173
3717.80 171
3717.94 171
3718.08 173
3718.22 176
3718.36 180
3718.50 185
3718.64 189
3718.78 193
3718.92 197
3719.06 199
3719.20 201
3719.34 204
3719.48 207
3719.62 211
3719.76 216
3719.90 223
3720.04 230
3720.18 235
3720.32 238
3720.46 239
3720.60 236
3720.74 231
3720.88 224
3721.02 218
3721.16 211
3721.30 206
3721.44 202
3721.58 198
3721.72 195
3721.86 191
3722.00 188
3722.14 185
3722.28 183
3722.42 183
3722.56 185
3722.70 189
3722.84 194
3722.98 201
3723.12 207
3723.26 212
3723.40 217
3723.54 220
3723.68 221
3723.82 221
3723.96 219
3724.10 216
3724.24 211
3724.38 206
3724.52 201
3724.66 197
3724.80 194
3724.94 193
3725.08 193
3725.22 194
3725.36 196
3725.50 197
3725.64 197
3725.78 195
3725.92 193
3726.06 190
3726.20 187
3726.34 186
3726.48 186
3726.62 187
3726.76 190
3726.90 194
3727.04 199
3727.18 204
3727.32 209
3727.46 213
3727.60 218
3727.74 221
3727.88 224
3728.02 224
3728.16 222
3728.30 219
3728.44 213
3728.58 207
3728.72 199
3728.86 192
3729.00 186
3729.14 180
3729.28 177
3729.42 175
3729.56 174
3729.70 174
3729.84 174
3729.98 175
3730.12 175
3730.26 175
3730.40 175
3730.54 175
3730.68 174
3730.82 173
3730.96 173
3731.10 172
3731.24 171
3731.38 169
3731.52 168
3731.66 166
3731.80 165
3731.94 164
3732.08 164
3732.22 165
3732.36 168
3732.50 170
3732.64 173
3732.78 174
3732.92 175
3733.06 175
3733.20 173
3733.34 171
3733.48 168
3733.62 165
3733.76 163
3733.90 163
3734.04 163
3734.18 164
3734.32 167
3734.46 170
3734.60 174
3734.74 178
3734.88 182
3735.02 185
3735.16 187
3735.30 187
3735.44 186
3735.58 184
3735.72 182
3735.86 180
3736.00 179
3736.14 182
3736.28 186
3736.42 193
3736.56 201
3736.70 210
3736.84 217
3736.98 223
3737.12 226
3737.26 228
3737.40 228
3737.54 228
3737.68 227
3737.82 226
3737.96 226
3738.10 225
3738.25 223
3738.39 220
3738.53 216
3738.67 211
3738.81 206
3738.95 201
3739.09 198
3739.23 197
3739.37 198
3739.51 201
3739.65 206
3739.79 213
3739.93 221
3740.07 230
3740.21 238
3740.35 247
3740.49 254
3740.63 259
3740.77 262
3740.91 263
3741.05 260
3741.19 256
3741.33 250
3741.47 244
3741.61 238
3741.75 232
3741.89 227
3742.03 223
3742.17 219
3742.31 217
3742.45 215
3742.59 213
3742.73 212
3742.87 212
3743.01 212
3743.15 212
3743.29 212
3743.43 213
3743.57 214
3743.72 215
3743.86 216
3744.00 216
3744.14 217
3744.28 218
3744.42 220
3744.56 222
3744.70 226
3744.84 229
3744.98 233
3745.12 236
3745.26 237
3745.40 238
3745.54 237
3745.68 236
3745.82 234
3745.96 233
3746.10 232
3746.24 232
3746.38 232
3746.52 233
3746.66 232
3746.80 231
3746.94 229
3747.08 225
3747.22 219
3747.36 214
3747.50 209
3747.64 205
3747.79 203
3747.93 204
3748.07 208
3748.21 212
3748.35 217
3748.49 221
3748.63 225
3748.77 226
3748.91 226
3749.05 224
3749.19 222
3749.33 221
3749.47 219
3749.61 219
3749.75 220
3749.89 221
3750.03 222
3750.17 222
3750.31 221
3750.45 219
3750.59 214
3750.73 209
3750.87 202
3751.01 196
3751.16 190
3751.30 186
3751.44 184
3751.58 185
3751.72 189
3751.86 194
3752.00 201
3752.14 207
3752.28 211
3752.42 214
3752.56 215
3752.70 215
3752.84 214
3752.98 214
3753.12 215
3753.26 218
3753.40 222
3753.54 227
3753.68 233
3753.82 237
3753.96 241
3754.11 241
3754.25 240
3754.39 236
3754.53 230
3754.67 224
3754.81 219
3754.95 215
3755.09 213
3755.23 213
3755.37 215
3755.51 217
3755.65 219
3755.79 220
3755.93 220
3756.07 216
3756.21 211
3756.35 204
3756.49 197
3756.63 189
3756.78 183
3756.92 178
3757.06 176
3757.20 175
3757.34 175
3757.48 176
3757.62 179
3757.76 183
3757.90 188
3758.04 196
3758.18 205
3758.32 215
3758.46 225
3758.60 234
3758.74 242
3758.88 246
3759.02 249
3759.17 249
3759.31 247
3759.45 244
3759.59 240
3759.73 237
3759.87 233
3760.01 230
3760.15 228
3760.29 227
3760.43 228
3760.57 231
3760.71 237
3760.85 244
3760.99 252
3761.13 261
3761.27 270
3761.42 279
3761.56 286
3761.70 291
3761.84 295
3761.98 297
3762.12 299
3762.26 299
3762.40 300
3762.54 301
3762.68 304
3762.82 310
3762.96 316
3763.10 323
3763.24 329
3763.38 332
3763.52 332
3763.67 328
3763.81 322
3763.95 315
3764.09 308
3764.23 304
3764.37 303
3764.51 306
3764.65 311
3764.79 318
3764.93 326
3765.07 334
3765.21 340
3765.35 344
3765.49 346
3765.64 344
3765.78 340
3765.92 333
3766.06 324
3766.20 316
3766.34 308
3766.48 301
3766.62 298
3766.76 296
3766.90 296
3767.04 297
3767.18 296
3767.32 294
3767.46 290
3767.61 284
3767.75 276
3767.89 268
3768.03 260
3768.17 253
3768.31 246
3768.45 241
3768.59 236
3768.73 232
3768.87 227
3769.01 223
3769.15 218
3769.30 214
3769.44 209
3769.58 205
3769.72 201
3769.86 198
3770.00 196
3770.14 194
3770.28 192
3770.42 190
3770.56 188
3770.70 187
3770.84 185
3770.98 185
3771.13 185
3771.27 186
3771.41 189
3771.55 193
3771.69 198
3771.83 203
3771.97 208
3772.11 211
3772.25 214
3772.39 215
3772.53 216
3772.67 217
3772.82 218
3772.96 218
3773.10 218
3773.24 216
3773.38 213
3773.52 208
3773.66 203
3773.80 198
3773.94 195
3774.08 194
3774.22 196
3774.37 201
3774.51 206
3774.65 212
3774.79 217
3774.93 219
3775.07 219
3775.21 216
3775.35 211
3775.49 205
3775.63 199
3775.77 194
3775.91 191
3776.06 189
3776.20 189
3776.34 190
3776.48 191
3776.62 191
3776.76 192
3776.90 192
3777.04 192
3777.18 192
3777.32 194
3777.47 195
3777.61 197
3777.75 198
3777.89 199
3778.03 198
3778.17 196
3778.31 193
3778.45 191
3778.59 188
3778.73 187
3778.87 186
3779.02 187
3779.16 188
3779.30 189
3779.44 189
3779.58 189
3779.72 188
3779.86 185
3780.00 181
3780.14 176
3780.28 171
3780.43 167
3780.57 163
3780.71 161
3780.85 161
3780.99 161
3781.13 162
3781.27 163
3781.41 165
3781.55 167
3781.69 169
3781.84 173
3781.98 177
3782.12 181
3782.26 185
3782.40 189
3782.54 191
3782.68 192
3782.82 192
3782.96 190
3783.10 186
3783.25 182
3783.39 177
3783.53 173
3783.67 170
3783.81 169
3783.95 171
3784.09 176
3784.23 181
3784.37 187
3784.52 191
3784.66 193
3784.80 193
3784.94 190
3785.08 186
3785.22 181
3785.36 177
3785.50 174
3785.64 173
3785.79 174
3785.93 177
3786.07 182
3786.21 186
3786.35 189
3786.49 191
3786.63 191
3786.77 190
3786.91 188
3787.06 184
3787.20 181
3787.34 178
3787.48 175
3787.62 174
3787.76 173
3787.90 173
3788.04 174
3788.18 175
3788.33 177
3788.47 180
3788.61 182
3788.75 184
3788.89 187
3789.03 190
3789.17 194
3789.31 199
3789.45 204
3789.60 209
3789.74 213
3789.88 217
3790.02 219
3790.16 220
3790.30 218
3790.44 215
3790.58 210
3790.73 203
3790.87 196
3791.01 189
3791.15 181
3791.29 174
3791.43 169
3791.57 165
3791.71 163
3791.85 163
3792.00 163
3792.14 163
3792.28 162
3792.42 161
3792.56 159
3792.70 157
3792.84 155
3792.98 155
3793.13 156
3793.27 157
3793.41 160
3793.55 163
3793.69 166
3793.83 168
3793.97 170
3794.11 172
3794.26 175
3794.40 179
3794.54 183
3794.68 188
3794.82 192
3794.96 195
3795.10 197
3795.24 197
3795.39 195
3795.53 192
3795.67 188
3795.81 183
3795.95 178
3796.09 172
3796.23 166
3796.37 161
3796.52 157
3796.66 154
3796.80 153
3796.94 155
3797.08 159
3797.22 166
3797.36 174
3797.51 184
3797.65 194
3797.79 203
3797.93 209
3798.07 214
3798.21 217
3798.35 218
3798.49 218
3798.64 217
3798.78 215
3798.92 213
3799.06 211
3799.20 208
3799.34 206
3799.48 204
3799.63 203
3799.77 203
3799.91 203
3800.05 203
3800.19 202
3800.33 201
3800.47 200
3800.61 197
3800.76 194
3800.90 191
3801.04 188
3801.18 185
3801.32 182
3801.46 179
3801.60 176
3801.75 174
3801.89 173
3802.03 174
3802.17 176
3802.31 180
3802.45 184
3802.59 188
3802.74 191
3802.88 193
3803.02 193
3803.16 191
3803.30 189
3803.44 187
3803.58 185
3803.73 183
3803.87 183
3804.01 182
3804.15 183
3804.29 184
3804.43 185
3804.57 187
3804.72 189
3804.86 192
3805.00 194
3805.14 196
3805.28 198
3805.42 199
3805.56 199
3805.71 199
3805.85 198
3805.99 198
3806.13 197
3806.27 196
3806.41 195
3806.55 192
3806.70 189
3806.84 186
3806.98 183
3807.12 181
3807.26 180
3807.40 182
3807.55 185
3807.69 189
3807.83 193
3807.97 196
3808.11 197
3808.25 196
3808.39 195
3808.54 194
3808.68 194
3808.82 197
3808.96 202
3809.10 208
3809.24 215
3809.38 222
3809.53 227
3809.67 229
3809.81 228
3809.95 225
3810.09 221
3810.23 218
3810.38 216
3810.52 217
3810.66 220
3810.80 224
3810.94 230
3811.08 236
3811.23 242
3811.37 247
3811.51 252
3811.65 257
3811.79 263
3811.93 271
3812.07 279
3812.22 288
3812.36 297
3812.50 305
3812.64 312
3812.78 317
3812.92 320
3813.07 321
3813.21 320
3813.35 317
3813.49 314
3813.63 310
3813.77 306
3813.92 304
3814.06 302
3814.20 302
3814.34 302
3814.48 303
3814.62 304
3814.77 305
3814.91 305
3815.05 305
3815.19 304
3815.33 303
3815.47 302
3815.62 301
3815.76 299
3815.90 298
3816.04 297
3816.18 295
3816.32 293
3816.47 290
3816.61 286
3816.75 281
3816.89 275
3817.03 269
3817.17 265
3817.32 262
3817.46 260
3817.60 261
3817.74 263
3817.88 266
3818.02 269
3818.17 272
3818.31 274
3818.45 275
3818.59 274
3818.73 272
3818.87 269
3819.02 264
3819.16 258
3819.30 251
3819.44 244
3819.58 238
3819.72 232
3819.87 227
3820.01 223
3820.15 218
3820.29 214
3820.43 209
3820.57 204
3820.72 200
3820.86 196
3821.00 193
3821.14 192
3821.28 192
3821.43 193
3821.57 194
3821.71 197
3821.85 200
3821.99 203
3822.13 206
3822.28 209
3822.42 212
3822.56 214
3822.70 216
3822.84 217
3822.98 219
3823.13 221
3823.27 224
3823.41 226
3823.55 228
3823.69 229
3823.84 228
3823.98 225
3824.12 220
3824.26 214
3824.40 209
3824.54 203
3824.69 199
3824.83 197
3824.97 195
3825.11 195
3825.25 196
3825.40 197
3825.54 197
3825.68 197
3825.82 197
3825.96 196
3826.10 195
3826.25 194
3826.39 193
3826.53 193
3826.67 192
3826.81 190
3826.96 189
3827.10 187
3827.24 186
3827.38 184
3827.52 183
3827.66 181
3827.81 179
3827.95 176
3828.09 173
3828.23 170
3828.37 168
3828.52 166
3828.66 166
3828.80 167
3828.94 171
3829.08 177
3829.23 183
3829.37 189
3829.51 195
3829.65 199
3829.79 200
3829.94 199
3830.08 195
3830.22 190
3830.36 183
3830.50 177
3830.64 172
3830.79 168
3830.93 166
3831.07 166
3831.21 167
3831.35 169
3831.50 172
3831.64 176
3831.78 180
3831.92 184
3832.06 188
3832.21 190
3832.35 190
3832.49 188
3832.63 185
3832.77 181
3832.92 176
3833.06 172
3833.20 168
3833.34 165
3833.48 164
3833.63 164
3833.77 165
3833.91 166
3834.05 168
3834.19 169
3834.34 170
3834.48 170
3834.62 170
3834.76 168
3834.90 166
3835.05 164
3835.19 162
3835.33 161
3835.47 160
3835.61 161
3835.76 162
3835.90 164
3836.04 165
3836.18 165
3836.32 165
3836.47 163
3836.61 162
3836.75 160
3836.89 159
3837.03 158
3837.18 158
3837.32 159
3837.46 161
3837.60 163
3837.74 164
3837.89 165
3838.03 165
3838.17 164
3838.31 162
3838.46 160
3838.60 158
3838.74 156
3838.88 156
3839.02 157
3839.17 159
3839.31 162
3839.45 166
3839.59 169
3839.73 172
3839.88 175
3840.02 177
3840.16 179
3840.30 182
3840.44 183
3840.59 185
3840.73 185
3840.87 186
3841.01 185
3841.15 184
3841.30 183
3841.44 182
3841.58 181
3841.72 181
3841.87 180
3842.01 178
3842.15 177
3842.29 175
3842.43 173
3842.58 172
3842.72 172
3842.86 174
3843.00 176
3843.14 178
3843.29 179
3843.43 178
3843.57 176
3843.71 172
3843.86 169
3844.00 168
3844.14 168
3844.28 171
3844.42 176
3844.57 183
3844.71 189
3844.85 195
3844.99 200
3845.14 203
3845.28 205
3845.42 206
3845.56 205
3845.70 204
3845.85 202
3845.99 198
3846.13 193
3846.27 187
3846.42 181
3846.56 176
3846.70 171
3846.84 168
3846.98 168
3847.13 169
3847.27 171
3847.41 175
3847.55 181
3847.70 187
3847.84 195
3847.98 203
3848.12 212
3848.26 220
3848.41 226
3848.55 229
3848.69 229
3848.83 227
3848.98 222
3849.12 216
3849.26 210
3849.40 205
3849.54 202
3849.69 201
3849.83 202
3849.97 204
3850.11 205
3850.26 207
3850.40 208
3850.54 208
3850.68 208
3850.83 209
3850.97 211
3851.11 213
3851.25 217
3851.39 221
3851.54 224
3851.68 226
3851.82 226
3851.96 225
3852.11 222
3852.25 219
3852.39 216
3852.53 214
3852.68 213
3852.82 214
3852.96 216
3853.10 218
3853.25 220
3853.39 221
3853.53 223
3853.67 223
3853.81 224
3853.96 225
3854.10 226
3854.24 227
3854.38 228
3854.53 229
3854.67 230
3854.81 231
3854.95 232
3855.10 233
3855.24 234
3855.38 235
3855.52 236
3855.67 236
3855.81 234
3855.95 232
3856.09 228
3856.24 222
3856.38 216
3856.52 210
3856.66 205
3856.80 199
3856.95 195
3857.09 191
3857.23 187
3857.37 184
3857.52 180
3857.66 176
3857.80 173
3857.94 170
3858.09 167
3858.23 164
3858.37 163
3858.51 161
3858.66 161
3858.80 161
3858.94 162
3859.08 164
3859.23 166
3859.37 170
3859.51 174
3859.65 178
3859.80 182
3859.94 186
3860.08 188
3860.22 189
3860.37 189
3860.51 188
3860.65 186
3860.79 186
3860.94 186
3861.08 187
3861.22 189
3861.36 191
3861.51 194
3861.65 195
3861.79 196
3861.93 196
3862.08 195
3862.22 195
3862.36 194
3862.50 195
3862.65 196
3862.79 198
3862.93 201
3863.07 205
3863.22 209
3863.36 213
3863.50 215
3863.64 215
3863.79 213
3863.93 209
3864.07 203
3864.21 196
3864.36 188
3864.50 181
3864.64 176
3864.78 172
3864.93 170
3865.07 169
3865.21 170
3865.35 172
3865.50 174
3865.64 177
3865.78 181
3865.92 185
3866.07 190
3866.21 196
3866.35 203
3866.49 210
3866.64 217
3866.78 224
3866.92 228
3867.07 231
3867.21 232
3867.35 231
3867.49 228
3867.64 225
3867.78 221
3867.92 217
3868.06 214
3868.21 211
3868.35 208
3868.49 205
3868.63 201
3868.78 198
3868.92 194
3869.06 191
3869.20 189
3869.35 188
3869.49 188
3869.63 189
3869.78 190
3869.92 190
3870.06 191
3870.20 193
3870.35 195
3870.49 199
3870.63 204
3870.77 210
3870.92 216
3871.06 221
3871.20 224
3871.34 225
3871.49 223
3871.63 219
3871.77 214
3871.92 209
3872.06 204
3872.20 200
3872.34 197
3872.49 196
3872.63 194
3872.77 193
3872.91 190
3873.06 186
3873.20 181
3873.34 177
3873.49 172
3873.63 169
3873.77 168
3873.91 169
3874.06 172
3874.20 176
3874.34 179
3874.48 182
3874.63 184
3874.77 185
3874.91 185
3875.06 185
3875.20 187
3875.34 189
3875.48 193
3875.63 197
3875.77 201
3875.91 205
3876.05 207
3876.20 209
3876.34 210
3876.48 211
3876.63 212
3876.77 214
3876.91 216
3877.05 217
3877.20 217
3877.34 216
3877.48 212
3877.63 206
3877.77 200
3877.91 193
3878.05 189
3878.20 188
3878.34 189
3878.48 193
3878.62 199
3878.77 204
3878.91 209
3879.05 213
3879.20 215
3879.34 215
3879.48 214
3879.62 212
3879.77 211
3879.91 210
3880.05 208
3880.20 207
3880.34 205
3880.48 203
3880.62 201
3880.77 199
3880.91 197
3881.05 197
3881.20 199
3881.34 202
3881.48 207
3881.62 213
3881.77 220
3881.91 227
3882.05 233
3882.20 238
3882.34 242
3882.48 245
3882.62 246
3882.77 246
3882.91 243
3883.05 237
3883.20 230
3883.34 220
3883.48 209
3883.63 199
3883.77 191
3883.91 185
3884.05 182
3884.20 182
3884.34 185
3884.48 189
3884.63 194
3884.77 198
3884.91 202
3885.05 204
3885.20 204
3885.34 203
3885.48 201
3885.63 199
3885.77 196
3885.91 194
3886.05 191
3886.20 188
3886.34 185
3886.48 180
3886.63 176
3886.77 172
3886.91 168
3887.06 165
3887.20 164
3887.34 163
3887.48 163
3887.63 162
3887.77 161
3887.91 160
3888.06 158
3888.20 156
3888.34 156
3888.49 158
3888.63 163
3888.77 170
3888.91 179
3889.06 189
3889.20 199
3889.34 207
3889.49 212
3889.63 216
3889.77 217
3889.92 217
3890.06 216
3890.20 215
3890.34 215
3890.49 214
3890.63 213
3890.77 211
3890.92 208
3891.06 204
3891.20 200
3891.35 197
3891.49 195
3891.63 194
3891.78 193
3891.92 193
3892.06 193
3892.20 191
3892.35 188
3892.49 183
3892.63 179
3892.78 175
3892.92 172
3893.06 170
3893.21 169
3893.35 170
3893.49 169
3893.64 168
3893.78 166
3893.92 162
3894.06 157
3894.21 153
3894.35 149
3894.49 147
3894.64 147
3894.78 149
3894.92 151
3895.07 153
3895.21 155
3895.35 155
3895.50 154
3895.64 153
3895.78 152
3895.93 151
3896.07 151
3896.21 152
3896.35 153
3896.50 154
3896.64 154
3896.78 155
3896.93 155
3897.07 155
3897.21 155
3897.36 156
3897.50 158
3897.64 160
3897.79 164
3897.93 168
3898.07 172
3898.22 176
3898.36 179
3898.50 180
3898.65 181
3898.79 181
3898.93 180
3899.07 180
3899.22 180
3899.36 180
3899.50 179
3899.65 177
3899.79 175
3899.93 171
3900.08 168
3900.22 165
3900.36 163
3900.51 162
3900.65 161
3900.79 161
3900.94 162
3901.08 161
3901.22 160
3901.37 159
3901.51 158
3901.65 157
3901.80 156
3901.94 154
3902.08 153
3902.23 152
3902.37 150
3902.51 149
3902.66 149
3902.80 151
3902.94 155
3903.09 162
3903.23 171
3903.37 182
3903.51 193
3903.66 202
3903.80 208
3903.94 210
3904.09 209
3904.23 205
3904.37 199
3904.52 193
3904.66 189
3904.80 186
3904.95 186
3905.09 187
3905.23 191
3905.38 195
3905.52 200
3905.66 205
3905.81 208
3905.95 211
3906.09 212
3906.24 211
3906.38 207
3906.52 201
3906.67 195
3906.81 188
3906.95 182
3907.10 177
3907.24 174
3907.38 172
3907.53 172
3907.67 172
3907.81 171
3907.96 171
3908.10 169
3908.24 166
3908.39 163
3908.53 158
3908.67 152
3908.82 146
3908.96 140
3909.10 135
3909.25 132
3909.39 131
3909.53 133
3909.68 136
3909.82 141
3909.96 146
3910.11 151
3910.25 154
3910.40 157
3910.54 158
3910.68 158
3910.83 156
3910.97 153
3911.11 149
3911.26 144
3911.40 138
3911.54 133
3911.69 128
3911.83 124
3911.97 122
3912.12 121
3912.26 123
3912.40 126
3912.55 130
3912.69 135
3912.83 141
3912.98 147
3913.12 153
3913.26 157
3913.41 160
3913.55 162
3913.69 162
3913.84 160
3913.98 157
3914.12 154
3914.27 150
3914.41 146
3914.55 143
3914.70 141
3914.84 141
3914.99 141
3915.13 142
3915.27 144
3915.42 146
3915.56 149
3915.70 152
3915.85 156
3915.99 161
3916.13 166
3916.28 172
3916.42 179
3916.56 186
3916.71 191
3916.85 196
3916.99 199
3917.14 199
3917.28 199
3917.42 197
3917.57 195
3917.71 192
3917.86 188
3918.00 184
3918.14 180
3918.29 175
3918.43 169
3918.57 163
3918.72 157
3918.86 153
3919.00 149
3919.15 147
3919.29 147
3919.43 148
3919.58 151
3919.72 154
3919.87 158
3920.01 160
3920.15 161
3920.30 161
3920.44 160
3920.58 158
3920.73 157
3920.87 156
3921.01 157
3921.16 158
3921.30 160
3921.44 161
3921.59 162
3921.73 162
3921.88 161
3922.02 160
3922.16 158
3922.31 158
3922.45 158
3922.59 158
3922.74 160
3922.88 161
3923.02 162
3923.17 163
3923.31 163
3923.46 162
3923.60 162
3923.74 162
3923.89 162
3924.03 163
3924.17 164
3924.32 165
3924.46 164
3924.60 163
3924.75 162
3924.89 160
3925.04 160
3925.18 160
3925.32 161
3925.47 163
3925.61 165
3925.75 167
3925.90 168
3926.04 168
3926.19 167
3926.33 166
3926.47 164
3926.62 162
3926.76 161
3926.90 160
3927.05 159
3927.19 158
3927.33 158
3927.48 158
3927.62 158
3927.77 159
3927.91 160
3928.05 161
3928.20 161
3928.34 161
3928.48 161
3928.63 160
3928.77 159
3928.92 158
3929.06 157
3929.20 156
3929.35 155
3929.49 155
3929.63 154
3929.78 155
3929.92 158
3930.07 162
3930.21 167
3930.35 172
3930.50 177
3930.64 181
3930.78 182
3930.93 182
3931.07 179
3931.22 176
3931.36 172
3931.50 168
3931.65 164
3931.79 161
3931.93 158
3932.08 156
3932.22 153
3932.37 151
3932.51 148
3932.65 145
3932.80 143
3932.94 142
3933.09 142
3933.23 145
3933.37 149
3933.52 154
3933.66 160
3933.80 165
3933.95 169
3934.09 171
3934.24 171
3934.38 169
3934.52 167
3934.67 163
3934.81 160
3934.96 156
3935.10 153
3935.24 151
3935.39 150
3935.53 149
3935.67 150
3935.82 150
3935.96 151
3936.11 151
3936.25 152
3936.39 153
3936.54 154
3936.68 156
3936.83 160
3936.97 164
3937.11 169
3937.26 174
3937.40 179
3937.55 182
3937.69 185
3937.83 188
3937.98 189
3938.12 190
3938.26 190
3938.41 191
3938.55 191
3938.70 191
3938.84 191
3938.98 191
3939.13 192
3939.27 193
3939.42 194
3939.56 195
3939.70 196
3939.85 196
3939.99 194
3940.14 191
3940.28 187
3940.42 182
3940.57 178
3940.71 174
3940.86 171
3941.00 170
3941.14 170
3941.29 171
3941.43 172
3941.58 174
3941.72 175
3941.86 177
3942.01 178
3942.15 178
3942.30 179
3942.44 178
3942.58 178
3942.73 177
3942.87 176
3943.02 175
3943.16 173
3943.30 170
3943.45 167
3943.59 162
3943.74 155
3943.88 148
3944.02 140
3944.17 133
3944.31 127
3944.46 123
3944.60 120
3944.74 119
3944.89 119
3945.03 121
3945.18 125
3945.32 130
3945.46 136
3945.61 143
3945.75 151
3945.90 159
3946.04 166
3946.18 172
3946.33 175
3946.47 176
3946.62 174
3946.76 171
3946.90 167
3947.05 163
3947.19 161
3947.34 160
3947.48 161
3947.62 164
3947.77 168
3947.91 172
3948.06 176
3948.20 178
3948.34 179
3948.49 179
3948.63 177
3948.78 175
3948.92 172
3949.07 170
3949.21 169
3949.35 168
3949.50 169
3949.64 170
3949.79 173
3949.93 175
3950.07 178
3950.22 180
3950.36 181
3950.51 182
3950.65 181
3950.79 180
3950.94 180
3951.08 179
3951.23 180
3951.37 181
3951.52 184
3951.66 187
3951.80 191
3951.95 196
3952.09 200
3952.24 202
3952.38 204
3952.52 204
3952.67 202
3952.81 199
3952.96 196
3953.10 192
3953.25 189
3953.39 187
3953.53 185
3953.68 185
3953.82 186
3953.97 187
3954.11 190
3954.26 193
3954.40 196
3954.54 199
3954.69 202
3954.83 204
3954.98 206
3955.12 207
3955.26 208
3955.41 208
3955.55 209
3955.70 209
3955.84 209
3955.99 208
3956.13 207
3956.27 205
3956.42 201
3956.56 198
3956.71 196
3956.85 194
3957.00 194
3957.14 194
3957.28 195
3957.43 196
3957.57 197
3957.72 198
3957.86 199
3958.01 200
3958.15 201
3958.29 202
3958.44 203
3958.58 203
3958.73 204
3958.87 203
3959.02 203
3959.16 203
3959.30 204
3959.45 204
3959.59 204
3959.74 204
3959.88 204
3960.03 203
3960.17 201
3960.31 199
3960.46 196
3960.60 192
3960.75 188
3960.89 183
3961.04 179
3961.18 176
3961.32 175
3961.47 177
3961.61 181
3961.76 187
3961.90 195
3962.05 203
3962.19 209
3962.33 214
3962.48 216
3962.62 216
3962.77 214
3962.91 210
3963.06 206
3963.20 201
3963.35 196
3963.49 190
3963.63 185
3963.78 181
3963.92 177
3964.07 173
3964.21 170
3964.36 167
3964.50 166
3964.64 166
3964.79 167
3964.93 168
3965.08 169
3965.22 169
3965.37 168
3965.51 167
3965.66 164
3965.80 161
3965.94 158
3966.09 157
3966.23 157
3966.38 160
3966.52 163
3966.67 168
3966.81 172
3966.96 176
3967.10 178
3967.24 178
3967.39 177
3967.53 174
3967.68 170
3967.82 166
3967.97 161
3968.11 158
3968.26 155
3968.40 154
3968.54 154
3968.69 154
3968.83 156
3968.98 158
3969.12 159
3969.27 161
3969.41 161
3969.56 160
3969.70 159
3969.84 158
3969.99 157
3970.13 158
3970.28 160
3970.42 164
3970.57 169
3970.71 176
3970.86 183
3971.00 189
3971.14 195
3971.29 199
3971.43 202
3971.58 202
3971.72 202
3971.87 199
3972.01 197
3972.16 195
3972.30 194
3972.45 196
3972.59 199
3972.73 204
3972.88 210
3973.02 215
3973.17 219
3973.31 220
3973.46 219
3973.60 215
3973.75 209
3973.89 202
3974.04 196
3974.18 190
3974.32 185
3974.47 181
3974.61 178
3974.76 175
3974.90 172
3975.05 169
3975.19 166
3975.34 164
3975.48 162
3975.63 162
3975.77 164
3975.92 166
3976.06 168
3976.20 170
3976.35 172
3976.49 173
3976.64 175
3976.78 176
3976.93 177
3977.07 177
3977.22 177
3977.36 174
3977.51 170
3977.65 165
3977.80 160
3977.94 156
3978.08 154
3978.23 155
3978.37 157
3978.52 161
3978.66 165
3978.81 167
3978.95 169
3979.10 168
3979.24 166
3979.39 162
3979.53 159
3979.68 156
3979.82 153
3979.97 150
3980.11 148
3980.25 146
3980.40 143
3980.54 141
3980.69 138
3980.83 136
3980.98 134
3981.12 133
3981.27 133
3981.41 133
3981.56 135
3981.70 138
3981.85 141
3981.99 146
3982.14 151
3982.28 157
3982.42 162
3982.57 168
3982.71 174
3982.86 178
3983.00 182
3983.15 185
3983.29 186
3983.44 186
3983.58 184
3983.73 181
3983.87 177
3984.02 173
3984.16 169
3984.31 166
3984.45 164
3984.60 163
3984.74 164
3984.89 166
3985.03 169
3985.17 171
3985.32 172
3985.46 171
3985.61 168
3985.75 163
3985.90 158
3986.04 152
3986.19 147
3986.33 143
3986.48 141
3986.62 140
3986.77 140
3986.91 140
3987.06 141
3987.20 142
3987.35 142
3987.49 143
3987.64 143
3987.78 144
3987.93 146
3988.07 148
3988.22 151
3988.36 155
3988.51 158
3988.65 162
3988.79 164
3988.94 166
3989.08 167
3989.23 167
3989.37 168
3989.52 170
3989.66 172
3989.81 175
3989.95 178
3990.10 183
3990.24 187
3990.39 191
3990.53 196
3990.68 199
3990.82 201
3990.97 201
3991.11 200
3991.26 197
3991.40 193
3991.55 189
3991.69 184
3991.84 179
3991.98 175
3992.13 171
3992.27 167
3992.42 163
3992.56 159
3992.71 156
3992.85 153
3993.00 152
3993.14 152
3993.29 154
3993.43 157
3993.58 162
3993.72 168
3993.87 174
3994.01 181
3994.16 187
3994.30 192
3994.45 196
3994.59 197
3994.74 197
3994.88 194
3995.03 189
3995.17 183
3995.32 175
3995.46 168
3995.61 161
3995.75 155
3995.89 152
3996.04 150
3996.18 151
3996.33 152
3996.47 154
3996.62 156
3996.76 157
3996.91 158
3997.05 157
3997.20 156
3997.34 154
3997.49 152
3997.63 150
3997.78 148
3997.92 146
3998.07 145
3998.21 144
3998.36 143
3998.50 143
3998.65 144
3998.79 145
3998.94 146
3999.08 147
3999.23 148
3999.37 148
3999.52 148
3999.66 148
3999.81 148
3999.95 150
4000.10 153
4000.25 157
4000.39 162
4000.54 168
4000.68 175
4000.83 182
4000.97 187
4001.12 192
4001.26 196
4001.41 198
4001.55 198
4001.70 197
4001.84 195
4001.99 193
4002.13 191
4002.28 189
4002.42 187
4002.57 185
4002.71 183
4002.86 181
4003.00 178
4003.15 176
4003.29 175
4003.44 176
4003.58 178
4003.73 183
4003.87 189
4004.02 197
4004.16 205
4004.31 213
4004.45 221
4004.60 226
4004.74 230
4004.89 231
4005.03 230
4005.18 227
4005.32 223
4005.47 217
4005.61 211
4005.76 207
4005.90 204
4006.05 203
4006.19 203
4006.34 205
4006.48 207
4006.63 208
4006.77 208
4006.92 208
4007.06 207
4007.21 206
4007.36 207
4007.50 210
4007.65 214
4007.79 219
4007.94 224
4008.08 228
4008.23 231
4008.37 233
4008.52 233
4008.66 234
4008.81 234
4008.95 234
4009.10 234
4009.24 233
4009.39 231
4009.53 227
4009.68 223
4009.82 217
4009.97 212
4010.11 206
4010.26 200
4010.40 195
4010.55 189
4010.69 184
4010.84 180
4010.99 177
4011.13 176
4011.28 176
4011.42 178
4011.57 181
4011.71 185
4011.86 189
4012.00 193
4012.15 196
4012.29 199
4012.44 201
4012.58 203
4012.73 205
4012.87 205
4013.02 204
4013.16 202
4013.31 198
4013.45 194
4013.60 189
4013.75 185
4013.89 182
4014.04 181
4014.18 181
4014.33 183
4014.47 185
4014.62 189
4014.76 192
4014.91 195
4015.05 197
4015.20 198
4015.34 198
4015.49 197
4015.63 195
4015.78 192
4015.92 189
4016.07 184
4016.22 180
4016.36 176
4016.51 173
4016.65 172
4016.80 171
4016.94 172
4017.09 172
4017.23 173
4017.38 174
4017.52 176
4017.67 179
4017.81 184
4017.96 192
4018.10 202
4018.25 213
4018.40 224
4018.54 234
4018.69 240
4018.83 244
4018.98 246
4019.12 245
4019.27 242
4019.41 239
4019.56 234
4019.70 228
4019.85 222
4019.99 216
4020.14 209
4020.29 204
4020.43 200
4020.58 197
4020.72 196
4020.87 195
4021.01 196
4021.16 197
4021.30 198
4021.45 199
4021.59 200
4021.74 201
4021.89 203
4022.03 205
4022.18 207
4022.32 209
4022.47 210
4022.61 210
4022.76 209
4022.90 208
4023.05 206
4023.19 204
4023.34 202
4023.49 201
4023.63 200
4023.78 200
4023.92 200
4024.07 200
4024.21 200
4024.36 199
4024.50 197
4024.65 195
4024.79 191
4024.94 188
4025.09 184
4025.23 181
4025.38 178
4025.52 175
4025.67 172
4025.81 169
4025.96 166
4026.10 162
4026.25 157
4026.40 153
4026.54 149
4026.69 146
4026.83 145
4026.98 145
4027.12 147
4027.27 151
4027.41 156
4027.56 162
4027.70 167
4027.85 172
4028.00 176
4028.14 178
4028.29 178
4028.43 176
4028.58 173
4028.72 168
4028.87 162
4029.01 155
4029.16 148
4029.31 142
4029.45 136
4029.60 132
4029.74 130
4029.89 130
4030.03 132
4030.18 135
4030.32 140
4030.47 145
4030.62 150
4030.76 154
4030.91 158
4031.05 160
4031.20 161
4031.34 161
4031.49 159
4031.64 157
4031.78 154
4031.93 151
4032.07 149
4032.22 150
4032.36 153
4032.51 158
4032.65 163
4032.80 169
4032.95 173
4033.09 175
4033.24 175
4033.38 172
4033.53 169
4033.67 165
4033.82 162
4033.97 160
4034.11 158
4034.26 157
4034.40 155
4034.55 152
4034.69 149
4034.84 145
4034.99 141
4035.13 139
4035.28 140
4035.42 142
4035.57 146
4035.71 152
4035.86 159
4036.00 167
4036.15 176
4036.30 185
4036.44 195
4036.59 205
4036.73 215
4036.88 224
4037.02 231
4037.17 235
4037.32 237
4037.46 238
4037.61 237
4037.75 235
4037.90 233
4038.04 232
4038.19 231
4038.34 230
4038.48 229
4038.63 227
4038.77 224
4038.92 220
4039.06 217
4039.21 214
4039.36 213
4039.50 214
4039.65 215
4039.79 218
4039.94 220
4040.09 221
4040.23 220
4040.38 218
4040.52 215
4040.67 212
4040.81 207
4040.96 203
4041.11 199
4041.25 195
4041.40 190
4041.54 185
4041.69 179
4041.83 175
4041.98 172
4042.13 170
4042.27 171
4042.42 174
4042.56 179
4042.71 185
4042.86 191
4043.00 196
4043.15 200
4043.29 201
4043.44 201
4043.58 198
4043.73 194
4043.88 190
4044.02 185
4044.17 181
4044.31 178
4044.46 176
4044.60 175
4044.75 174
4044.90 173
4045.04 172
4045.19 170
4045.33 168
4045.48 166
4045.63 164
4045.77 163
4045.92 163
4046.06 164
4046.21 164
4046.36 163
4046.50 163
4046.65 162
4046.79 162
4046.94 162
4047.08 163
4047.23 164
4047.38 166
4047.52 166
4047.67 166
4047.81 166
4047.96 164
4048.11 161
4048.25 158
4048.40 156
4048.54 153
4048.69 151
4048.84 151
4048.98 151
4049.13 153
4049.27 156
4049.42 160
4049.57 164
4049.71 168
4049.86 173
4050.00 177
4050.15 181
4050.29 185
4050.44 187
4050.59 187
4050.73 186
4050.88 183
4051.02 179
4051.17 175
4051.32 171
4051.46 168
4051.61 166
4051.75 166
4051.90 166
4052.05 165
4052.19 165
4052.34 164
4052.48 162
4052.63 161
4052.78 161
4052.92 162
4053.07 165
4053.21 170
4053.36 176
4053.51 182
4053.65 188
4053.80 192
4053.94 194
4054.09 193
4054.24 191
4054.38 187
4054.53 182
4054.67 179
4054.82 178
4054.97 179
4055.11 183
4055.26 189
4055.40 196
4055.55 204
4055.70 211
4055.84 216
4055.99 218
4056.13 218
4056.28 216
4056.43 211
4056.57 205
4056.72 199
4056.87 192
4057.01 185
4057.16 179
4057.30 173
4057.45 168
4057.60 164
4057.74 161
4057.89 159
4058.03 159
4058.18 160
4058.33 163
4058.47 166
4058.62 170
4058.76 174
4058.91 177
4059.06 180
4059.20 182
4059.35 184
4059.49 185
4059.64 186
4059.79 186
4059.93 187
4060.08 187
4060.23 187
4060.37 187
4060.52 187
4060.66 186
4060.81 184
4060.96 182
4061.10 179
4061.25 176
4061.39 173
4061.54 171
4061.69 170
4061.83 169
4061.98 169
4062.13 170
4062.27 170
4062.42 170
4062.56 171
4062.71 171
4062.86 171
4063.00 172
4063.15 172
4063.29 174
4063.44 176
4063.59 179
4063.73 182
4063.88 185
4064.03 187
4064.17 186
4064.32 184
4064.46 179
4064.61 173
4064.76 166
4064.90 159
4065.05 153
4065.20 149
4065.34 146
4065.49 144
4065.63 144
4065.78 146
4065.93 149
4066.07 155
4066.22 161
4066.36 168
4066.51 175
4066.66 181
4066.80 186
4066.95 190
4067.10 191
4067.24 192
4067.39 191
4067.53 190
4067.68 189
4067.83 187
4067.97 185
4068.12 182
4068.27 179
4068.41 177
4068.56 174
4068.71 172
4068.85 171
4069.00 171
4069.14 171
4069.29 170
4069.44 170
4069.58 171
4069.73 172
4069.88 175
4070.02 178
4070.17 183
4070.31 188
4070.46 191
4070.61 193
4070.75 193
4070.90 190
4071.05 186
4071.19 180
4071.34 175
4071.48 171
4071.63 168
4071.78 166
4071.92 166
4072.07 166
4072.22 167
4072.36 167
4072.51 168
4072.66 168
4072.80 169
4072.95 169
4073.09 169
4073.24 168
4073.39 168
4073.53 169
4073.68 169
4073.83 170
4073.97 171
4074.12 171
4074.27 172
4074.41 171
4074.56 170
4074.70 169
4074.85 168
4075.00 168
4075.14 167
4075.29 168
4075.44 169
4075.58 169
4075.73 170
4075.88 171
4076.02 172
4076.17 173
4076.32 173
4076.46 173
4076.61 173
4076.75 172
4076.90 171
4077.05 170
4077.19 171
4077.34 172
4077.49 174
4077.63 177
4077.78 180
4077.93 184
4078.07 187
4078.22 189
4078.37 191
4078.51 193
4078.66 194
4078.80 195
4078.95 195
4079.10 194
4079.24 191
4079.39 185
4079.54 177
4079.68 168
4079.83 157
4079.98 148
4080.12 139
4080.27 134
4080.42 133
4080.56 135
4080.71 140
4080.86 149
4081.00 159
4081.15 170
4081.29 180
4081.44 188
4081.59 193
4081.73 194
4081.88 193
4082.03 189
4082.17 183
4082.32 178
4082.47 173
4082.61 170
4082.76 167
4082.91 166
4083.05 165
4083.20 164
4083.35 162
4083.49 160
4083.64 158
4083.79 157
4083.93 157
4084.08 158
4084.23 160
4084.37 163
4084.52 167
4084.66 171
4084.81 174
4084.96 177
4085.10 178
4085.25 178
4085.40 177
4085.54 174
4085.69 170
4085.84 165
4085.98 160
4086.13 156
4086.28 153
4086.42 152
4086.57 154
4086.72 157
4086.86 160
4087.01 164
4087.16 167
4087.30 168
4087.45 167
4087.60 166
4087.74 164
4087.89 162
4088.04 161
4088.18 160
4088.33 159
4088.48 158
4088.62 156
4088.77 153
4088.92 150
4089.06 148
4089.21 146
4089.36 147
4089.50 149
4089.65 154
4089.80 160
4089.94 168
4090.09 175
4090.24 182
4090.38 188
4090.53 194
4090.68 197
4090.82 199
4090.97 200
4091.12 199
4091.26 197
4091.41 194
4091.56 192
4091.70 190
4091.85 189
4092.00 189
4092.14 191
4092.29 194
4092.44 198
4092.58 203
4092.73 209
4092.88 215
4093.02 219
4093.17 223
4093.32 224
4093.46 224
4093.61 222
4093.76 219
4093.90 215
4094.05 211
4094.20 208
4094.34 205
4094.49 203
4094.64 202
4094.78 201
4094.93 200
4095.08 199
4095.22 198
4095.37 198
4095.52 199
4095.66 202
4095.81 205
4095.96 208
4096.11 212
4096.25 214
4096.40 214
4096.55 213
4096.69 210
4096.84 207
4096.99 204
4097.13 203
4097.28 203
4097.43 207
4097.57 212
4097.72 218
4097.87 224
4098.01 229
4098.16 231
4098.31 231
4098.45 228
4098.60 224
4098.75 217
4098.89 211
4099.04 203
4099.19 196
4099.33 189
4099.48 182
4099.63 175
4099.78 170
4099.92 167
4100.07 166
4100.22 168
4100.36 172
4100.51 178
4100.66 184
4100.80 189
4100.95 193
4101.10 194
4101.24 194
4101.39 193
4101.54 192
4101.68 192
4101.83 193
4101.98 193
4102.12 194
4102.27 194
4102.42 194
4102.57 192
4102.71 190
4102.86 188
4103.01 185
4103.15 183
4103.30 182
4103.45 182
4103.59 183
4103.74 184
4103.89 186
4104.03 188
4104.18 189
4104.33 189
4104.48 188
4104.62 186
4104.77 184
4104.92 182
4105.06 181
4105.21 181
4105.36 182
4105.50 183
4105.65 185
4105.80 188
4105.94 190
4106.09 191
4106.24 192
4106.39 191
4106.53 188
4106.68 184
4106.83 178
4106.97 171
4107.12 163
4107.27 157
4107.41 152
4107.56 149
4107.71 147
4107.86 148
4108.00 149
4108.15 151
4108.30 154
4108.44 157
4108.59 160
4108.74 163
4108.88 166
4109.03 169
4109.18 172
4109.33 174
4109.47 175
4109.62 176
4109.77 176
4109.91 175
4110.06 174
4110.21 173
4110.35 172
4110.50 172
4110.65 172
4110.80 173
4110.94 174
4111.09 174
4111.24 174
4111.38 174
4111.53 174
4111.68 174
4111.82 175
4111.97 178
4112.12 181
4112.27 183
4112.41 185
4112.56 185
4112.71 184
4112.85 180
4113.00 176
4113.15 171
4113.30 166
4113.44 163
4113.59 160
4113.74 159
4113.88 158
4114.03 159
4114.18 161
4114.32 164
4114.47 166
4114.62 168
4114.77 170
4114.91 172
4115.06 172
4115.21 172
4115.35 170
4115.50 168
4115.65 165
4115.80 160
4115.94 155
4116.09 148
4116.24 142
4116.38 136
4116.53 131
4116.68 127
4116.83 125
4116.97 124
4117.12 125
4117.27 127
4117.41 130
4117.56 132
4117.71 134
4117.86 135
4118.00 137
4118.15 137
4118.30 136
4118.44 135
4118.59 134
4118.74 132
4118.89 130
4119.03 128
4119.18 127
4119.33 126
4119.47 126
4119.62 128
4119.77 130
4119.92 134
4120.06 139
4120.21 143
4120.36 148
4120.51 152
4120.65 155
4120.80 159
4120.95 162
4121.09 166
4121.24 169
4121.39 172
4121.54 173
4121.68 171
4121.83 168
4121.98 163
4122.12 156
4122.27 149
4122.42 143
4122.57 139
4122.71 137
4122.86 137
4123.01 139
4123.16 140
4123.30 142
4123.45 143
4123.60 142
4123.74 142
4123.89 142
4124.04 142
4124.19 143
4124.33 146
4124.48 148
4124.63 150
4124.78 150
4124.92 150
4125.07 148
4125.22 145
4125.36 143
4125.51 142
4125.66 143
4125.81 145
4125.95 148
4126.10 152
4126.25 156
4126.40 160
4126.54 163
4126.69 164
4126.84 164
4126.98 163
4127.13 161
4127.28 159
4127.43 159
4127.57 159
4127.72 160
4127.87 162
4128.02 165
4128.16 168
4128.31 170
4128.46 173
4128.61 176
4128.75 180
4128.90 183
4129.05 187
4129.19 190
4129.34 191
4129.49 191
4129.64 190
4129.78 188
4129.93 185
4130.08 182
4130.23 181
4130.37 180
4130.52 181
4130.67 182
4130.82 184
4130.96 185
4131.11 185
4131.26 185
4131.41 184
4131.55 182
4131.70 180
4131.85 179
4132.00 178
4132.14 178
4132.29 178
4132.44 179
4132.59 178
4132.73 177
4132.88 174
4133.03 170
4133.17 164
4133.32 159
4133.47 155
4133.62 153
4133.76 152
4133.91 153
4134.06 156
4134.21 160
4134.35 164
4134.50 168
4134.65 171
4134.80 174
4134.94 175
4135.09 174
4135.24 171
4135.39 167
4135.53 163
4135.68 158
4135.83 155
4135.98 154
4136.12 154
4136.27 157
4136.42 160
4136.57 163
4136.71 166
4136.86 167
4137.01 168
4137.16 167
4137.30 165
4137.45 164
4137.60 162
4137.75 161
4137.89 160
4138.04 159
4138.19 158
4138.34 156
4138.48 154
4138.63 150
4138.78 147
4138.93 142
4139.07 138
4139.22 133
4139.37 128
4139.52 124
4139.66 121
4139.81 119
4139.96 120
4140.11 123
4140.25 129
4140.40 136
4140.55 144
4140.70 151
4140.84 156
4140.99 159
4141.14 160
4141.29 160
4141.44 158
4141.58 156
4141.73 154
4141.88 152
4142.03 150
4142.17 148
4142.32 146
4142.47 144
4142.62 142
4142.76 142
4142.91 142
4143.06 143
4143.21 145
4143.35 149
4143.50 153
4143.65 157
4143.80 160
4143.94 162
4144.09 162
4144.24 161
4144.39 158
4144.53 155
4144.68 152
4144.83 150
4144.98 149
4145.13 150
4145.27 152
4145.42 155
4145.57 157
4145.72 159
4145.86 159
4146.01 158
4146.16 155
4146.31 152
4146.45 149
4146.60 147
4146.75 147
4146.90 147
4147.05 149
4147.19 150
4147.34 152
4147.49 152
4147.64 152
4147.78 151
4147.93 150
4148.08 151
4148.23 153
4148.37 156
4148.52 161
4148.67 167
4148.82 172
4148.97 177
4149.11 181
4149.26 184
4149.41 186
4149.56 188
4149.70 189
4149.85 191
4150.00 192
4150.15 194
4150.29 195
4150.44 197
4150.59 200
4150.74 204
4150.89 208
4151.03 213
4151.18 217
4151.33 219
4151.48 219
4151.62 217
4151.77 213
4151.92 207
4152.07 201
4152.22 195
4152.36 191
4152.51 189
4152.66 188
4152.81 189
4152.95 190
4153.10 190
4153.25 190
4153.40 189
4153.55 188
4153.69 185
4153.84 181
4153.99 177
4154.14 171
4154.28 164
4154.43 156
4154.58 148
4154.73 140
4154.88 134
4155.02 129
4155.17 127
4155.32 127
4155.47 129
4155.62 132
4155.76 135
4155.91 136
4156.06 136
4156.21 135
4156.35 134
4156.50 132
4156.65 132
4156.80 134
4156.95 137
4157.09 142
4157.24 147
4157.39 152
4157.54 157
4157.68 161
4157.83 165
4157.98 168
4158.13 170
4158.28 172
4158.42 174
4158.57 174
4158.72 174
4158.87 171
4159.02 167
4159.16 163
4159.31 157
4159.46 152
4159.61 149
4159.76 148
4159.90 149
4160.05 153
4160.20 156
4160.35 160
4160.49 163
4160.64 165
4160.79 164
4160.94 162
4161.09 158
4161.23 155
4161.38 152
4161.53 150
4161.68 149
4161.83 150
4161.97 152
4162.12 154
4162.27 157
4162.42 160
4162.57 162
4162.71 163
4162.86 163
4163.01 163
4163.16 162
4163.31 162
4163.45 162
4163.60 163
4163.75 164
4163.90 166
4164.05 168
4164.19 170
4164.34 172
4164.49 173
4164.64 172
4164.79 171
4164.93 169
4165.08 167
4165.23 165
4165.38 166
4165.53 167
4165.67 170
4165.82 174
4165.97 177
4166.12 179
4166.27 180
4166.41 180
4166.56 179
4166.71 178
4166.86 176
4167.01 175
4167.15 173
4167.30 171
4167.45 168
4167.60 167
4167.75 166
4167.89 166
4168.04 168
4168.19 170
4168.34 175
4168.49 180
4168.63 185
4168.78 191
4168.93 196
4169.08 200
4169.23 202
4169.37 203
4169.52 203
4169.67 202
4169.82 200
4169.97 196
4170.12 192
4170.26 187
4170.41 180
4170.56 173
4170.71 167
4170.86 161
4171.00 158
4171.15 158
4171.30 160
4171.45 165
4171.60 171
4171.74 179
4171.89 186
4172.04 192
4172.19 196
4172.34 199
4172.49 199
4172.63 198
4172.78 194
4172.93 190
4173.08 185
4173.23 180
4173.37 174
4173.52 170
4173.67 166
4173.82 163
4173.97 162
4174.11 163
4174.26 164
4174.41 167
4174.56 170
4174.71 174
4174.86 179
4175.00 184
4175.15 191
4175.30 198
4175.45 206
4175.60 214
4175.74 222
4175.89 228
4176.04 232
4176.19 234
4176.34 232
4176.49 229
4176.63 224
4176.78 218
4176.93 213
4177.08 208
4177.23 204
4177.38 199
4177.52 195
4177.67 191
4177.82 188
4177.97 185
4178.12 184
4178.26 183
4178.41 182
4178.56 182
4178.71 182
4178.86 182
4179.01 182
4179.15 182
4179.30 183
4179.45 183
4179.60 184
4179.75 185
4179.90 186
4180.04 186
4180.19 186
4180.34 187
4180.49 188
4180.64 190
4180.78 193
4180.93 197
4181.08 200
4181.23 203
4181.38 205
4181.53 206
4181.67 204
4181.82 201
4181.97 197
4182.12 192
4182.27 187
4182.42 182
4182.56 178
4182.71 175
4182.86 174
4183.01 175
4183.16 179
4183.31 184
4183.45 191
4183.60 199
4183.75 206
4183.90 212
4184.05 216
4184.20 218
4184.34 218
4184.49 217
4184.64 215
4184.79 213
4184.94 211
4185.09 210
4185.23 209
4185.38 209
4185.53 208
4185.68 208
4185.83 206
4185.98 205
4186.12 203
4186.27 201
4186.42 200
4186.57 200
4186.72 201
4186.87 202
4187.01 204
4187.16 206
4187.31 208
4187.46 208
4187.61 208
4187.76 207
4187.91 205
4188.05 203
4188.20 202
4188.35 202
4188.50 203
4188.65 206
4188.80 210
4188.94 214
4189.09 219
4189.24 222
4189.39 225
4189.54 227
4189.69 226
4189.83 225
4189.98 222
4190.13 218
4190.28 214
4190.43 210
4190.58 207
4190.73 204
4190.87 203
4191.02 203
4191.17 204
4191.32 205
4191.47 207
4191.62 209
4191.76 211
4191.91 214
4192.06 219
4192.21 224
4192.36 231
4192.51 239
4192.66 248
4192.80 256
4192.95 264
4193.10 269
4193.25 272
4193.40 272
4193.55 271
4193.70 269
4193.84 265
4193.99 262
4194.14 258
4194.29 253
4194.44 249
4194.59 243
4194.73 238
4194.88 231
4195.03 225
4195.18 219
4195.33 214
4195.48 210
4195.63 207
4195.77 204
4195.92 202
4196.07 200
4196.22 196
4196.37 192
4196.52 186
4196.67 181
4196.81 176
4196.96 174
4197.11 175
4197.26 180
4197.41 188
4197.56 199
4197.71 209
4197.85 219
4198.00 226
4198.15 230
4198.30 231
4198.45 228
4198.60 222
4198.75 216
4198.89 208
4199.04 201
4199.19 194
4199.34 189
4199.49 186
4199.64 184
4199.79 183
4199.93 184
4200.08 186
4200.23 189
4200.38 192
4200.53 195
4200.68 197
4200.83 200
4200.98 203
4201.12 205
4201.27 206
4201.42 206
4201.57 205
4201.72 203
4201.87 199
4202.02 195
4202.16 192
4202.31 190
4202.46 191
4202.61 194
4202.76 201
4202.91 211
4203.06 223
4203.21 234
4203.35 244
4203.50 250
4203.65 253
4203.80 252
4203.95 248
4204.10 242
4204.25 235
4204.39 229
4204.54 224
4204.69 220
4204.84 217
4204.99 214
4205.14 210
4205.29 205
4205.44 200
4205.58 195
4205.73 191
4205.88 187
4206.03 186
4206.18 186
4206.33 188
4206.48 191
4206.63 196
4206.77 202
4206.92 207
4207.07 213
4207.22 218
4207.37 221
4207.52 222
4207.67 222
4207.82 219
4207.96 215
4208.11 212
4208.26 209
4208.41 207
4208.56 207
4208.71 208
4208.86 210
4209.01 212
4209.15 213
4209.30 214
4209.45 215
4209.60 215
4209.75 215
4209.90 215
4210.05 215
4210.20 214
4210.34 213
4210.49 211
4210.64 208
4210.79 204
4210.94 200
4211.09 196
4211.24 193
4211.39 192
4211.54 193
4211.68 196
4211.83 200
4211.98 204
4212.13 209
4212.28 213
4212.43 215
4212.58 216
4212.73 215
4212.87 213
4213.02 211
4213.17 208
4213.32 205
4213.47 202
4213.62 200
4213.77 198
4213.92 196
4214.07 193
4214.21 191
4214.36 187
4214.51 183
4214.66 178
4214.81 173
4214.96 169
4215.11 165
4215.26 162
4215.41 161
4215.55 160
4215.70 160
4215.85 161
4216.00 161
4216.15 162
4216.30 162
4216.45 162
4216.60 161
4216.75 160
4216.89 158
4217.04 156
4217.19 155
4217.34 155
4217.49 157
4217.64 162
4217.79 170
4217.94 179
4218.09 189
4218.24 199
4218.38 209
4218.53 216
4218.68 221
4218.83 223
4218.98 223
4219.13 222
4219.28 220
4219.43 217
4219.58 214
4219.72 211
4219.87 208
4220.02 205
4220.17 204
4220.32 203
4220.47 205
4220.62 208
4220.77 213
4220.92 219
4221.07 225
4221.21 230
4221.36 233
4221.51 233
4221.66 230
4221.81 226
4221.96 221
4222.11 217
4222.26 214
4222.41 214
4222.56 217
4222.70 221
4222.85 225
4223.00 230
4223.15 234
4223.30 237
4223.45 240
4223.60 242
4223.75 244
4223.90 245
4224.05 245
4224.20 245
4224.34 243
4224.49 240
4224.64 237
4224.79 233
4224.94 229
4225.09 225
4225.24 221
4225.39 219
4225.54 217
4225.69 217
4225.83 219
4225.98 223
4226.13 228
4226.28 232
4226.43 236
4226.58 238
4226.73 237
4226.88 234
4227.03 227
4227.18 218
4227.33 208
4227.47 199
4227.62 192
4227.77 188
4227.92 188
4228.07 191
4228.22 197
4228.37 205
4228.52 213
4228.67 220
4228.82 225
4228.97 227
4229.12 227
4229.26 226
4229.41 223
4229.56 220
4229.71 216
4229.86 213
4230.01 209
4230.16 204
4230.31 199
4230.46 193
4230.61 188
4230.76 183
4230.90 181
4231.05 181
4231.20 183
4231.35 185
4231.50 188
4231.65 191
4231.80 194
4231.95 196
4232.10 197
4232.25 198
4232.40 199
4232.55 199
4232.70 199
4232.84 199
4232.99 199
4233.14 199
4233.29 198
4233.44 196
4233.59 194
4233.74 192
4233.89 190
4234.04 188
4234.19 188
4234.34 189
4234.49 191
4234.63 194
4234.78 197
4234.93 198
4235.08 198
4235.23 196
4235.38 192
4235.53 187
4235.68 180
4235.83 174
4235.98 168
4236.13 163
4236.28 160
4236.43 158
4236.58 156
4236.72 157
4236.87 158
4237.02 160
4237.17 163
4237.32 167
4237.47 171
4237.62 175
4237.77 179
4237.92 181
4238.07 181
4238.22 179
4238.37 177
4238.52 174
4238.67 172
4238.81 170
4238.96 168
4239.11 167
4239.26 167
4239.41 167
4239.56 167
4239.71 167
4239.86 169
4240.01 172
4240.16 176
4240.31 182
4240.46 188
4240.61 194
4240.76 201
4240.91 207
4241.05 213
4241.20 219
4241.35 224
4241.50 228
4241.65 231
4241.80 233
4241.95 234
4242.10 234
4242.25 234
4242.40 234
4242.55 234
4242.70 235
4242.85 238
4243.00 241
4243.15 245
4243.29 250
4243.44 255
4243.59 259
4243.74 263
4243.89 266
4244.04 267
4244.19 268
4244.34 267
4244.49 265
4244.64 262
4244.79 260
4244.94 257
4245.09 254
4245.24 251
4245.39 248
4245.54 245
4245.69 243
4245.83 241
4245.98 240
4246.13 241
4246.28 243
4246.43 246
4246.58 251
4246.73 257
4246.88 263
4247.03 267
4247.18 270
4247.33 269
4247.48 266
4247.63 260
4247.78 252
4247.93 242
4248.08 233
4248.23 225
4248.38 219
4248.53 216
4248.67 214
4248.82 214
4248.97 216
4249.12 217
4249.27 217
4249.42 217
4249.57 215
4249.72 211
4249.87 207
4250.02 201
4250.17 196
4250.32 192
4250.47 188
4250.62 186
4250.77 185
4250.92 185
4251.07 186
4251.22 187
4251.37 187
4251.52 187
4251.66 186
4251.81 184
4251.96 182
4252.11 178
4252.26 174
4252.41 170
4252.56 165
4252.71 160
4252.86 156
4253.01 152
4253.16 149
4253.31 147
4253.46 145
4253.61 144
4253.76 143
4253.91 141
4254.06 140
4254.21 139
4254.36 139
4254.51 142
4254.66 147
4254.81 155
4254.96 163
4255.10 172
4255.25 178
4255.40 183
4255.55 184
4255.70 183
4255.85 181
4256.00 177
4256.15 174
4256.30 171
4256.45 170
4256.60 170
4256.75 171
4256.90 174
4257.05 179
4257.20 186
4257.35 194
4257.50 204
4257.65 213
4257.80 222
4257.95 230
4258.10 236
4258.25 240
4258.40 243
4258.55 245
4258.70 247
4258.85 251
4259.00 258
4259.14 268
4259.29 281
4259.44 299
4259.59 320
4259.74 343
4259.89 368
4260.04 395
4260.19 423
4260.34 450
4260.49 477
4260.64 503
4260.79 526
4260.94 547
4261.09 565
4261.24 580
4261.39 592
4261.54 604
4261.69 615
4261.84 627
4261.99 638
4262.14 650
4262.29 663
4262.44 676
4262.59 692
4262.74 710
4262.89 731
4263.04 758
4263.19 789
4263.34 824
4263.49 863
4263.64 902
4263.79 940
4263.94 975
4264.09 1004
4264.23 1027
4264.38 1044
4264.53 1055
4264.68 1063
4264.83 1066
4264.98 1067
4265.13 1064
4265.28 1058
4265.43 1047
4265.58 1032
4265.73 1014
4265.88 993
4266.03 970
4266.18 949
4266.33 928
4266.48 908
4266.63 889
4266.78 871
4266.93 852
4267.08 835
4267.23 817
4267.38 801
4267.53 785
4267.68 770
4267.83 756
4267.98 742
4268.13 727
4268.28 711
4268.43 695
4268.58 678
4268.73 661
4268.88 644
4269.03 626
4269.18 607
4269.33 586
4269.48 564
4269.63 539
4269.78 514
4269.93 489
4270.08 466
4270.23 444
4270.38 425
4270.53 409
4270.68 395
4270.83 385
4270.98 376
4271.13 370
4271.28 364
4271.43 360
4271.58 354
4271.73 347
4271.88 337
4272.03 325
4272.18 310
4272.33 293
4272.48 276
4272.63 259
4272.78 244
4272.93 232
4273.07 222
4273.22 215
4273.37 212
4273.52 211
4273.67 212
4273.82 214
4273.97 216
4274.12 217
4274.27 217
4274.42 214
4274.57 209
4274.72 202
4274.87 195
4275.02 188
4275.17 181
4275.32 177
4275.47 174
4275.62 173
4275.77 174
4275.92 177
4276.07 180
4276.22 183
4276.37 187
4276.52 190
4276.67 193
4276.82 195
4276.97 198
4277.12 201
4277.27 205
4277.42 207
4277.57 210
4277.72 210
4277.87 210
4278.02 207
4278.17 204
4278.32 200
4278.47 196
4278.62 194
4278.77 193
4278.92 194
4279.07 196
4279.22 200
4279.37 203
4279.52 207
4279.67 209
4279.82 210
4279.97 210
4280.12 208
4280.27 205
4280.42 202
4280.57 198
4280.72 195
4280.87 192
4281.02 190
4281.17 188
4281.32 188
4281.47 189
4281.62 191
4281.77 195
4281.92 198
4282.07 202
4282.22 206
4282.37 209
4282.52 211
4282.67 212
4282.82 212
4282.97 211
4283.12 209
4283.27 207
4283.43 205
4283.58 202
4283.73 199
4283.88 195
4284.03 189
4284.18 183
4284.33 176
4284.48 169
4284.63 163
4284.78 159
4284.93 156
4285.08 155
4285.23 157
4285.38 159
4285.53 162
4285.68 166
4285.83 168
4285.98 171
4286.13 173
4286.28 175
4286.43 177
4286.58 179
4286.73 181
4286.88 182
4287.03 183
4287.18 182
4287.33 181
4287.48 179
4287.63 178
4287.78 177
4287.93 177
4288.08 178
4288.23 179
4288.38 179
4288.53 178
4288.68 176
4288.83 174
4288.98 170
4289.13 167
4289.28 165
4289.43 164
4289.58 164
4289.73 165
4289.88 168
4290.03 171
4290.18 175
4290.33 180
4290.48 184
4290.63 187
4290.78 189
4290.93 190
4291.08 189
4291.23 186
4291.38 182
4291.53 177
4291.68 172
4291.83 168
4291.98 164
4292.13 161
4292.29 159
4292.44 158
4292.59 158
4292.74 158
4292.89 158
4293.04 160
4293.19 163
4293.34 168
4293.49 173
4293.64 179
4293.79 184
4293.94 188
4294.09 190
4294.24 192
4294.39 192
4294.54 193
4294.69 194
4294.84 195
4294.99 197
4295.14 200
4295.29 202
4295.44 204
4295.59 206
4295.74 208
4295.89 210
4296.04 211
4296.19 213
4296.34 214
4296.49 214
4296.64 215
4296.79 215
4296.94 214
4297.09 212
4297.24 210
4297.39 207
4297.55 203
4297.70 199
4297.85 196
4298.00 194
4298.15 193
4298.30 192
4298.45 192
4298.60 192
4298.75 192
4298.90 191
4299.05 190
4299.20 189
4299.35 189
4299.50 189
4299.65 190
4299.80 191
4299.95 191
4300.10 191
4300.25 189
4300.40 188
4300.55 187
4300.70 186
4300.85 187
4301.00 188
4301.15 190
4301.30 192
4301.46 193
4301.61 194
4301.76 193
4301.91 191
4302.06 188
4302.21 185
4302.36 183
4302.51 182
4302.66 181
4302.81 181
4302.96 182
4303.11 182
4303.26 183
4303.41 184
4303.56 184
4303.71 184
4303.86 185
4304.01 185
4304.16 185
4304.31 185
4304.46 184
4304.61 182
4304.76 180
4304.92 177
4305.07 176
4305.22 175
4305.37 176
4305.52 177
4305.67 179
4305.82 182
4305.97 184
4306.12 185
4306.27 185
4306.42 183
4306.57 181
4306.72 178
4306.87 174
4307.02 170
4307.17 167
4307.32 165
4307.47 163
4307.62 162
4307.77 161
4307.93 159
4308.08 156
4308.23 152
4308.38 148
4308.53 143
4308.68 140
4308.83 138
4308.98 138
4309.13 140
4309.28 144
4309.43 149
4309.58 154
4309.73 158
4309.88 161
4310.03 163
4310.18 163
4310.33 163
4310.48 161
4310.63 159
4310.79 156
4310.94 152
4311.09 148
4311.24 143
4311.39 138
4311.54 135
4311.69 133
4311.84 133
4311.99 136
4312.14 140
4312.29 146
4312.44 151
4312.59 156
4312.74 160
4312.89 163
4313.04 164
4313.19 164
4313.35 163
4313.50 161
4313.65 160
4313.80 159
4313.95 159
4314.10 160
4314.25 162
4314.40 165
4314.55 168
4314.70 170
4314.85 173
4315.00 174
4315.15 174
4315.30 175
4315.45 176
4315.61 177
4315.76 180
4315.91 183
4316.06 186
4316.21 188
4316.36 190
4316.51 190
4316.66 189
4316.81 187
4316.96 184
4317.11 180
4317.26 175
4317.41 170
4317.56 164
4317.71 159
4317.87 154
4318.02 151
4318.17 150
4318.32 151
4318.47 155
4318.62 160
4318.77 166
4318.92 172
4319.07 177
4319.22 180
4319.37 181
4319.52 180
4319.67 177
4319.82 173
4319.98 170
4320.13 168
4320.28 167
4320.43 167
4320.58 168
4320.73 168
4320.88 168
4321.03 167
4321.18 163
4321.33 159
4321.48 155
4321.63 150
4321.78 146
4321.93 142
4322.09 139
4322.24 137
4322.39 135
4322.54 134
4322.69 132
4322.84 132
4322.99 131
4323.14 131
4323.29 131
4323.44 130
4323.59 130
4323.74 129
4323.90 129
4324.05 130
4324.20 132
4324.35 135
4324.50 140
4324.65 145
4324.80 150
4324.95 155
4325.10 159
4325.25 161
4325.40 162
4325.55 160
4325.70 157
4325.86 153
4326.01 149
4326.16 146
4326.31 144
4326.46 144
4326.61 145
4326.76 148
4326.91 152
4327.06 156
4327.21 160
4327.36 162
4327.51 164
4327.67 166
4327.82 166
4327.97 168
4328.12 169
4328.27 171
4328.42 174
4328.57 177
4328.72 179
4328.87 181
4329.02 182
4329.17 182
4329.33 181
4329.48 178
4329.63 176
4329.78 173
4329.93 170
4330.08 167
4330.23 164
4330.38 161
4330.53 157
4330.68 153
4330.83 148
4330.99 144
4331.14 139
4331.29 135
4331.44 132
4331.59 129
4331.74 128
4331.89 127
4332.04 126
4332.19 126
4332.34 126
4332.49 125
4332.65 125
4332.80 125
4332.95 125
4333.10 126
4333.25 127
4333.40 130
4333.55 134
4333.70 139
4333.85 144
4334.00 148
4334.16 151
4334.31 153
4334.46 153
4334.61 152
4334.76 150
4334.91 148
4335.06 145
4335.21 143
4335.36 141
4335.51 138
4335.67 136
4335.82 134
4335.97 132
4336.12 131
4336.27 130
4336.42 132
4336.57 135
4336.72 141
4336.87 147
4337.02 154
4337.18 161
4337.33 168
4337.48 172
4337.63 175
4337.78 175
4337.93 174
4338.08 172
4338.23 170
4338.38 168
4338.54 166
4338.69 165
4338.84 164
4338.99 164
4339.14 163
4339.29 161
4339.44 158
4339.59 154
4339.74 149
4339.89 143
4340.05 137
4340.20 132
4340.35 129
4340.50 126
4340.65 126
4340.80 127
4340.95 129
4341.10 131
4341.25 133
4341.41 135
4341.56 136
4341.71 138
4341.86 139
4342.01 141
4342.16 142
4342.31 144
4342.46 147
4342.61 149
4342.77 153
4342.92 156
4343.07 160
4343.22 164
4343.37 167
4343.52 170
4343.67 171
4343.82 171
4343.97 169
4344.13 167
4344.28 165
4344.43 164
4344.58 163
4344.73 163
4344.88 163
4345.03 163
4345.18 162
4345.34 160
4345.49 157
4345.64 155
4345.79 153
4345.94 154
4346.09 155
4346.24 159
4346.39 164
4346.54 169
4346.70 174
4346.85 178
4347.00 180
4347.15 182
4347.30 183
4347.45 182
4347.60 181
4347.75 179
4347.91 177
4348.06 174
4348.21 171
4348.36 169
4348.51 167
4348.66 166
4348.81 167
4348.96 168
4349.12 169
4349.27 171
4349.42 173
4349.57 175
4349.72 178
4349.87 180
4350.02 183
4350.17 185
4350.33 187
4350.48 187
4350.63 184
4350.78 180
4350.93 174
4351.08 166
4351.23 158
4351.38 151
4351.54 146
4351.69 143
4351.84 142
4351.99 143
4352.14 146
4352.29 149
4352.44 153
4352.59 155
4352.75 156
4352.90 156
4353.05 154
4353.20 152
4353.35 150
4353.50 148
4353.65 146
4353.81 143
4353.96 140
4354.11 137
4354.26 133
4354.41 129
4354.56 126
4354.71 123
4354.86 122
4355.02 122
4355.17 124
4355.32 126
4355.47 129
4355.62 132
4355.77 135
4355.92 138
4356.08 141
4356.23 143
4356.38 144
4356.53 144
4356.68 142
4356.83 139
4356.98 134
4357.13 129
4357.29 125
4357.44 123
4357.59 123
4357.74 127
4357.89 133
4358.04 140
4358.19 148
4358.35 156
4358.50 162
4358.65 166
4358.80 170
4358.95 172
4359.10 174
4359.25 175
4359.41 176
4359.56 176
4359.71 175
4359.86 174
4360.01 172
4360.16 169
4360.31 166
4360.47 162
4360.62 158
4360.77 153
4360.92 148
4361.07 142
4361.22 136
4361.37 131
4361.53 128
4361.68 125
4361.83 125
4361.98 126
4362.13 128
4362.28 132
4362.43 135
4362.59 138
4362.74 140
4362.89 142
4363.04 142
4363.19 142
4363.34 140
4363.49 137
4363.65 134
4363.80 132
4363.95 132
4364.10 132
4364.25 135
4364.40 140
4364.56 146
4364.71 153
4364.86 159
4365.01 165
4365.16 170
4365.31 172
4365.46 173
4365.62 172
4365.77 170
4365.92 167
4366.07 164
4366.22 160
4366.37 158
4366.53 156
4366.68 155
4366.83 154
4366.98 154
4367.13 153
4367.28 151
4367.43 150
4367.59 149
4367.74 147
4367.89 147
4368.04 147
4368.19 147
4368.34 147
4368.50 148
4368.65 148
4368.80 147
4368.95 146
4369.10 145
4369.25 144
4369.41 143
4369.56 142
4369.71 143
4369.86 144
4370.01 145
4370.16 147
4370.31 149
4370.47 150
4370.62 151
4370.77 151
4370.92 150
4371.07 148
4371.22 147
4371.38 146
4371.53 146
4371.68 148
4371.83 151
4371.98 155
4372.13 160
4372.29 165
4372.44 170
4372.59 174
4372.74 176
4372.89 176
4373.04 176
4373.20 174
4373.35 173
4373.50 171
4373.65 170
4373.80 169
4373.95 168
4374.11 168
4374.26 167
4374.41 165
4374.56 162
4374.71 159
4374.86 155
4375.02 151
4375.17 149
4375.32 147
4375.47 148
4375.62 149
4375.77 152
4375.93 156
4376.08 160
4376.23 162
4376.38 164
4376.53 164
4376.68 162
4376.84 159
4376.99 155
4377.14 151
4377.29 148
4377.44 145
4377.59 143
4377.75 141
4377.90 139
4378.05 138
4378.20 137
4378.35 136
4378.51 135
4378.66 135
4378.81 136
4378.96 136
4379.11 137
4379.26 136
4379.42 136
4379.57 135
4379.72 135
4379.87 135
4380.02 135
4380.17 136
4380.33 136
4380.48 137
4380.63 137
4380.78 137
4380.93 137
4381.09 139
4381.24 142
4381.39 146
4381.54 152
4381.69 158
4381.84 164
4382.00 170
4382.15 175
4382.30 180
4382.45 186
4382.60 191
4382.76 195
4382.91 199
4383.06 202
4383.21 204
4383.36 205
4383.51 205
4383.67 205
4383.82 205
4383.97 206
4384.12 208
4384.27 210
4384.43 213
4384.58 215
4384.73 216
4384.88 216
4385.03 214
4385.18 210
4385.34 204
4385.49 196
4385.64 187
4385.79 178
4385.94 169
4386.10 163
4386.25 159
4386.40 158
4386.55 161
4386.70 167
4386.86 175
4387.01 184
4387.16 193
4387.31 200
4387.46 206
4387.62 210
4387.77 211
4387.92 211
4388.07 210
4388.22 209
4388.37 209
4388.53 209
4388.68 210
4388.83 212
4388.98 214
4389.13 215
4389.29 215
4389.44 213
4389.59 210
4389.74 205
4389.89 199
4390.05 192
4390.20 185
4390.35 180
4390.50 175
4390.65 171
4390.81 168
4390.96 165
4391.11 163
4391.26 160
4391.41 156
4391.57 152
4391.72 148
4391.87 145
4392.02 142
4392.17 139
4392.33 138
4392.48 138
4392.63 139
4392.78 141
4392.93 145
4393.09 149
4393.24 153
4393.39 158
4393.54 162
4393.69 165
4393.85 166
4394.00 166
4394.15 164
4394.30 161
4394.45 158
4394.61 155
4394.76 154
4394.91 153
4395.06 153
4395.21 154
4395.37 155
4395.52 156
4395.67 157
4395.82 158
4395.97 161
4396.13 164
4396.28 168
4396.43 171
4396.58 173
4396.73 173
4396.89 172
4397.04 168
4397.19 164
4397.34 160
4397.49 156
4397.65 154
4397.80 153
4397.95 152
4398.10 151
4398.26 149
4398.41 145
4398.56 141
4398.71 136
4398.86 133
4399.02 132
4399.17 134
4399.32 138
4399.47 144
4399.62 152
4399.78 161
4399.93 169
4400.08 175
4400.23 181
4400.38 184
4400.54 187
4400.69 188
4400.84 189
4400.99 189
4401.15 190
4401.30 191
4401.45 193
4401.60 195
4401.75 197
4401.91 200
4402.06 202
4402.21 205
4402.36 207
4402.51 208
4402.67 208
4402.82 207
4402.97 205
4403.12 201
4403.28 195
4403.43 190
4403.58 185
4403.73 181
4403.88 178
4404.04 176
4404.19 176
4404.34 176
4404.49 176
4404.65 176
4404.80 175
4404.95 174
4405.10 173
4405.25 172
4405.41 172
4405.56 172
4405.71 172
4405.86 173
4406.02 173
4406.17 174
4406.32 175
4406.47 176
4406.62 178
4406.78 179
4406.93 180
4407.08 181
4407.23 181
4407.39 180
4407.54 179
4407.69 177
4407.84 175
4407.99 173
4408.15 171
4408.30 169
4408.45 167
4408.60 166
4408.76 166
4408.91 167
4409.06 169
4409.21 171
4409.36 173
4409.52 174
4409.67 174
4409.82 172
4409.97 170
4410.13 167
4410.28 164
4410.43 162
4410.58 160
4410.74 160
4410.89 159
4411.04 158
4411.19 156
4411.34 153
4411.50 149
4411.65 145
4411.80 141
4411.95 139
4412.11 137
4412.26 137
4412.41 139
4412.56 142
4412.72 147
4412.87 152
4413.02 158
4413.17 163
4413.33 168
4413.48 172
4413.63 175
4413.78 177
4413.93 179
4414.09 180
4414.24 182
4414.39 183
4414.54 186
4414.70 188
4414.85 191
4415.00 192
4415.15 193
4415.31 193
4415.46 191
4415.61 188
4415.76 185
4415.92 182
4416.07 179
4416.22 178
4416.37 179
4416.53 181
4416.68 185
4416.83 189
4416.98 193
4417.13 197
4417.29 202
4417.44 208
4417.59 215
4417.74 223
4417.90 232
4418.05 241
4418.20 248
4418.35 253
4418.51 255
4418.66 253
4418.81 248
4418.96 241
4419.12 234
4419.27 227
4419.42 223
4419.57 222
4419.73 223
4419.88 226
4420.03 231
4420.18 237
4420.34 243
4420.49 248
4420.64 253
4420.79 256
4420.95 259
4421.10 263
4421.25 267
4421.40 273
4421.56 282
4421.71 294
4421.86 310
4422.01 328
4422.17 348
4422.32 368
4422.47 388
4422.62 406
4422.78 422
4422.93 436
4423.08 448
4423.23 458
4423.39 468
4423.54 477
4423.69 485
4423.84 495
4424.00 507
4424.15 520
4424.30 535
4424.45 551
4424.61 567
4424.76 581
4424.91 592
4425.06 598
4425.22 598
4425.37 595
4425.52 588
4425.67 581
4425.83 574
4425.98 569
4426.13 565
4426.28 564
4426.44 562
4426.59 560
4426.74 557
4426.89 555
4427.05 552
4427.20 552
4427.35 553
4427.51 557
4427.66 562
4427.81 567
4427.96 571
4428.12 573
4428.27 571
4428.42 567
4428.57 560
4428.73 551
4428.88 540
4429.03 528
4429.18 515
4429.34 502
4429.49 487
4429.64 471
4429.79 454
4429.95 436
4430.10 417
4430.25 397
4430.41 377
4430.56 358
4430.71 342
4430.86 328
4431.02 317
4431.17 308
4431.32 301
4431.47 293
4431.63 286
4431.78 276
4431.93 264
4432.08 251
4432.24 238
4432.39 225
4432.54 214
4432.70 205
4432.85 199
4433.00 194
4433.15 192
4433.31 190
4433.46 190
4433.61 190
4433.76 191
4433.92 193
4434.07 195
4434.22 198
4434.37 200
4434.53 202
4434.68 202
4434.83 201
4434.99 199
4435.14 196
4435.29 192
4435.44 190
4435.60 189
4435.75 189
4435.90 190
4436.05 193
4436.21 195
4436.36 196
4436.51 196
4436.67 194
4436.82 191
4436.97 187
4437.12 183
4437.28 179
4437.43 176
4437.58 176
4437.74 178
4437.89 182
4438.04 188
4438.19 193
4438.35 199
4438.50 203
4438.65 207
4438.80 210
4438.96 212
4439.11 215
4439.26 216
4439.42 216
4439.57 215
4439.72 212
4439.87 206
4440.03 199
4440.18 191
4440.33 183
4440.49 175
4440.64 169
4440.79 164
4440.94 160
4441.10 158
4441.25 156
4441.40 154
4441.56 154
4441.71 153
4441.86 154
4442.01 154
4442.17 156
4442.32 157
4442.47 160
4442.63 163
4442.78 166
4442.93 170
4443.08 174
4443.24 177
4443.39 180
4443.54 182
4443.70 184
4443.85 184
4444.00 184
4444.15 183
4444.31 180
4444.46 177
4444.61 174
4444.77 171
4444.92 169
4445.07 168
4445.22 169
4445.38 170
4445.53 172
4445.68 173
4445.84 174
4445.99 173
4446.14 171
4446.29 169
4446.45 168
4446.60 168
4446.75 169
4446.91 171
4447.06 174
4447.21 176
4447.37 178
4447.52 178
4447.67 176
4447.82 174
4447.98 170
4448.13 167
4448.28 163
4448.44 161
4448.59 161
4448.74 162
4448.89 164
4449.05 166
4449.20 167
4449.35 167
4449.51 165
4449.66 161
4449.81 157
4449.97 152
4450.12 148
4450.27 146
4450.42 146
4450.58 147
4450.73 150
4450.88 155
4451.04 160
4451.19 166
4451.34 171
4451.50 176
4451.65 180
4451.80 182
4451.95 184
4452.11 184
4452.26 183
4452.41 181
4452.57 178
4452.72 175
4452.87 172
4453.03 169
4453.18 167
4453.33 165
4453.49 164
4453.64 163
4453.79 162
4453.94 161
4454.10 160
4454.25 159
4454.40 158
4454.56 156
4454.71 155
4454.86 153
4455.02 151
4455.17 150
4455.32 149
4455.47 148
4455.63 147
4455.78 146
4455.93 145
4456.09 144
4456.24 142
4456.39 140
4456.55 138
4456.70 136
4456.85 136
4457.01 136
4457.16 138
4457.31 139
4457.47 141
4457.62 142
4457.77 141
4457.92 139
4458.08 136
4458.23 133
4458.38 129
4458.54 126
4458.69 125
4458.84 124
4459.00 125
4459.15 126
4459.30 128
4459.46 130
4459.61 131
4459.76 133
4459.92 134
4460.07 135
4460.22 135
4460.37 134
4460.53 134
4460.68 134
4460.83 135
4460.99 137
4461.14 141
4461.29 145
4461.45 150
4461.60 154
4461.75 157
4461.91 159
4462.06 160
4462.21 161
4462.37 162
4462.52 163
4462.67 164
4462.83 165
4462.98 165
4463.13 163
4463.29 161
4463.44 157
4463.59 152
4463.74 148
4463.90 143
4464.05 140
4464.20 137
4464.36 136
4464.51 136
4464.66 136
4464.82 137
4464.97 139
4465.12 140
4465.28 142
4465.43 145
4465.58 147
4465.74 149
4465.89 151
4466.04 153
4466.20 155
4466.35 157
4466.50 160
4466.66 163
4466.81 166
4466.96 170
4467.12 174
4467.27 178
4467.42 183
4467.58 187
4467.73 190
4467.88 194
4468.04 199
4468.19 203
4468.34 208
4468.50 212
4468.65 215
4468.80 217
4468.96 217
4469.11 216
4469.26 213
4469.42 210
4469.57 206
4469.72 204
4469.88 202
4470.03 201
4470.18 202
4470.34 203
4470.49 204
4470.64 206
4470.80 208
4470.95 210
4471.10 212
4471.26 214
4471.41 217
4471.56 220
4471.72 223
4471.87 227
4472.02 230
4472.18 234
4472.33 236
4472.48 237
4472.64 236
4472.79 234
4472.94 229
4473.10 224
4473.25 219
4473.40 213
4473.56 208
4473.71 204
4473.86 201
4474.02 198
4474.17 195
4474.32 192
4474.48 190
4474.63 187
4474.78 184
4474.94 182
4475.09 181
4475.24 180
4475.40 181
4475.55 182
4475.70 183
4475.86 184
4476.01 185
4476.16 184
4476.32 184
4476.47 182
4476.62 180
4476.78 179
4476.93 177
4477.09 176
4477.24 175
4477.39 174
4477.55 172
4477.70 170
4477.85 168
4478.01 165
4478.16 163
4478.31 162
4478.47 162
4478.62 163
4478.77 163
4478.93 164
4479.08 165
4479.23 165
4479.39 165
4479.54 165
4479.69 164
4479.85 163
4480.00 161
4480.15 159
4480.31 156
4480.46 154
4480.62 152
4480.77 151
4480.92 150
4481.08 149
4481.23 148
4481.38 146
4481.54 144
4481.69 141
4481.84 136
4482.00 131
4482.15 124
4482.30 118
4482.46 111
4482.61 106
4482.76 103
4482.92 103
4483.07 106
4483.23 112
4483.38 120
4483.53 130
4483.69 141
4483.84 151
4483.99 160
4484.15 167
4484.30 172
4484.45 175
4484.61 175
4484.76 174
4484.91 172
4485.07 169
4485.22 165
4485.38 160
4485.53 156
4485.68 153
4485.84 150
4485.99 149
4486.14 149
4486.30 150
4486.45 152
4486.60 156
4486.76 159
4486.91 162
4487.07 164
4487.22 165
4487.37 164
4487.53 163
4487.68 160
4487.83 159
4487.99 158
4488.14 160
4488.29 164
4488.45 170
4488.60 178
4488.76 185
4488.91 191
4489.06 195
4489.22 196
4489.37 195
4489.52 191
4489.68 186
4489.83 181
4489.98 176
4490.14 173
4490.29 172
4490.45 172
4490.60 172
4490.75 173
4490.91 173
4491.06 173
4491.21 172
4491.37 171
4491.52 168
4491.67 165
4491.83 161
4491.98 157
4492.14 154
4492.29 152
4492.44 152
4492.60 154
4492.75 157
4492.90 160
4493.06 162
4493.21 163
4493.37 162
4493.52 159
4493.67 154
4493.83 149
4493.98 144
4494.13 140
4494.29 137
4494.44 136
4494.60 136
4494.75 137
4494.90 140
4495.06 143
4495.21 145
4495.36 148
4495.52 150
4495.67 152
4495.83 152
4495.98 152
4496.13 153
4496.29 154
4496.44 156
4496.59 159
4496.75 163
4496.90 166
4497.06 169
4497.21 171
4497.36 172
4497.52 171
4497.67 170
4497.83 168
4497.98 165
4498.13 162
4498.29 157
4498.44 152
4498.59 147
4498.75 143
4498.90 139
4499.06 138
4499.21 137
4499.36 139
4499.52 140
4499.67 142
4499.82 143
4499.98 143
4500.13 142
4500.29 139
4500.44 136
4500.59 132
4500.75 128
4500.90 125
4501.06 121
4501.21 119
4501.36 117
4501.52 115
4501.67 113
4501.82 113
4501.98 112
4502.13 113
4502.29 115
4502.44 117
4502.59 121
4502.75 125
4502.90 130
4503.06 135
4503.21 140
4503.36 144
4503.52 148
4503.67 150
4503.83 151
4503.98 151
4504.13 149
4504.29 146
4504.44 142
4504.60 138
4504.75 134
4504.90 130
4505.06 127
4505.21 124
4505.36 121
4505.52 119
4505.67 117
4505.83 115
4505.98 113
4506.13 113
4506.29 113
4506.44 116
4506.60 119
4506.75 124
4506.90 129
4507.06 133
4507.21 137
4507.37 140
4507.52 142
4507.67 144
4507.83 146
4507.98 148
4508.14 149
4508.29 150
4508.44 150
4508.60 148
4508.75 144
4508.91 139
4509.06 133
4509.21 128
4509.37 123
4509.52 120
4509.68 118
4509.83 118
4509.98 119
4510.14 121
4510.29 123
4510.45 125
4510.60 127
4510.75 128
4510.91 130
4511.06 131
4511.22 132
4511.37 133
4511.52 134
4511.68 135
4511.83 136
4511.99 137
4512.14 138
4512.29 139
4512.45 139
4512.60 138
4512.76 137
4512.91 136
4513.06 135
4513.22 135
4513.37 136
4513.53 138
4513.68 140
4513.84 142
4513.99 145
4514.14 148
4514.30 150
4514.45 153
4514.61 156
4514.76 159
4514.91 161
4515.07 162
4515.22 163
4515.38 164
4515.53 164
4515.68 164
4515.84 164
4515.99 165
4516.15 165
4516.30 166
4516.45 165
4516.61 163
4516.76 161
4516.92 157
4517.07 152
4517.23 148
4517.38 143
4517.53 140
4517.69 138
4517.84 138
4518.00 139
4518.15 141
4518.30 145
4518.46 149
4518.61 152
4518.77 155
4518.92 156
4519.08 155
4519.23 153
4519.38 148
4519.54 143
4519.69 138
4519.85 134
4520.00 132
4520.15 132
4520.31 134
4520.46 139
4520.62 144
4520.77 149
4520.93 154
4521.08 156
4521.23 157
4521.39 155
4521.54 153
4521.70 149
4521.85 145
4522.00 142
4522.16 140
4522.31 139
4522.47 138
4522.62 138
4522.78 139
4522.93 140
4523.08 141
4523.24 142
4523.39 144
4523.55 145
4523.70 146
4523.86 147
4524.01 148
4524.16 148
4524.32 147
4524.47 146
4524.63 145
4524.78 144
4524.94 144
4525.09 143
4525.24 143
4525.40 142
4525.55 142
4525.71 141
4525.86 141
4526.02 141
4526.17 141
4526.32 142
4526.48 144
4526.63 146
4526.79 149
4526.94 153
4527.10 157
4527.25 160
4527.40 163
4527.56 164
4527.71 164
4527.87 162
4528.02 159
4528.18 155
4528.33 150
4528.48 146
4528.64 142
4528.79 139
4528.95 137
4529.10 136
4529.26 136
4529.41 136
4529.56 137
4529.72 137
4529.87 136
4530.03 135
4530.18 133
4530.34 130
4530.49 128
4530.65 127
4530.80 126
4530.95 127
4531.11 130
4531.26 132
4531.42 135
4531.57 137
4531.73 139
4531.88 140
4532.03 139
4532.19 138
4532.34 137
4532.50 136
4532.65 135
4532.81 135
4532.96 136
4533.12 137
4533.27 139
4533.42 141
4533.58 144
4533.73 145
4533.89 147
4534.04 147
4534.20 148
4534.35 147
4534.51 147
4534.66 146
4534.81 144
4534.97 143
4535.12 141
4535.28 139
4535.43 136
4535.59 134
4535.74 131
4535.90 130
4536.05 128
4536.20 128
4536.36 128
4536.51 129
4536.67 130
4536.82 131
4536.98 131
4537.13 131
4537.29 131
4537.44 129
4537.59 128
4537.75 127
4537.90 125
4538.06 125
4538.21 125
4538.37 125
4538.52 126
4538.68 126
4538.83 126
4538.99 125
4539.14 123
4539.29 120
4539.45 116
4539.60 113
4539.76 110
4539.91 108
4540.07 107
4540.22 107
4540.38 106
4540.53 106
4540.68 105
4540.84 104
4540.99 103
4541.15 102
4541.30 101
4541.46 101
4541.61 102
4541.77 103
4541.92 103
4542.08 104
4542.23 105
4542.38 106
4542.54 108
4542.69 111
4542.85 114
4543.00 117
4543.16 119
4543.31 121
4543.47 122
4543.62 123
4543.78 123
[truncated: 739,416 more chars]
