# Supplementary material for: Methylobacterium Species Promoting Rice and Barley Growth and Interaction Specificity Revealed with Whole-Cell Matrix-Assisted Laser Desorption / Ionization-Time-of-Flight Mass Spectrometry (MALDI-TOF/MS) Analysis
Source: PLoS One. 2015 Jun 8;10(6):e0129509. doi: 10.1371/journal.pone.0129509 (PMC4460032; doi:10.1371/journal.pone.0129509)
Supplement: S3 Data — (ZIP) [file pone.0129509.s003.zip › Supplementary data 3 (ms from barley)/37a.txt]

779.60 0
779.67 0
779.73 0
779.79 0
779.86 0
779.92 0
779.99 0
780.05 0
780.11 0
780.18 0
780.24 0
780.31 0
780.37 0
780.43 0
780.50 0
780.56 0
780.63 0
780.69 0
780.75 0
780.82 0
780.88 0
780.95 0
781.01 0
781.07 0
781.14 0
781.20 0
781.27 0
781.33 0
781.39 0
781.46 0
781.52 0
781.59 0
781.65 0
781.71 0
781.78 0
781.84 0
781.91 0
781.97 0
782.04 0
782.10 0
782.16 0
782.23 0
782.29 0
782.36 0
782.42 0
782.48 0
782.55 0
782.61 0
782.68 0
782.74 0
782.80 0
782.87 0
782.93 0
783.00 0
783.06 0
783.13 0
783.19 0
783.25 0
783.32 0
783.38 0
783.45 0
783.51 0
783.57 0
783.64 0
783.70 0
783.77 0
783.83 0
783.90 0
783.96 0
784.02 0
784.09 0
784.15 0
784.22 0
784.28 0
784.34 0
784.41 0
784.47 0
784.54 0
784.60 0
784.67 0
784.73 0
784.79 0
784.86 0
784.92 0
784.99 0
785.05 0
785.11 0
785.18 0
785.24 0
785.31 0
785.37 0
785.44 0
785.50 0
785.56 0
785.63 0
785.69 0
785.76 0
785.82 0
785.89 0
785.95 0
786.01 0
786.08 0
786.14 0
786.21 0
786.27 0
786.34 0
786.40 0
786.46 0
786.53 0
786.59 0
786.66 0
786.72 0
786.79 0
786.85 0
786.91 0
786.98 0
787.04 0
787.11 0
787.17 0
787.24 0
787.30 0
787.36 0
787.43 0
787.49 0
787.56 0
787.62 0
787.69 0
787.75 0
787.81 0
787.88 0
787.94 0
788.01 0
788.07 0
788.14 0
788.20 0
788.26 0
788.33 0
788.39 0
788.46 0
788.52 0
788.59 0
788.65 0
788.72 0
788.78 0
788.84 0
788.91 0
788.97 0
789.04 0
789.10 0
789.17 0
789.23 0
789.29 0
789.36 0
789.42 0
789.49 0
789.55 0
789.62 0
789.68 0
789.75 0
789.81 0
789.87 0
789.94 0
790.00 0
790.07 0
790.13 0
790.20 0
790.26 0
790.33 0
790.39 0
790.45 0
790.52 0
790.58 0
790.65 0
790.71 0
790.78 0
790.84 0
790.91 0
790.97 0
791.03 0
791.10 0
791.16 0
791.23 0
791.29 0
791.36 0
791.42 0
791.49 0
791.55 0
791.61 0
791.68 0
791.74 0
791.81 0
791.87 0
791.94 0
792.00 0
792.07 0
792.13 0
792.20 0
792.26 0
792.32 0
792.39 0
792.45 0
792.52 0
792.58 0
792.65 0
792.71 0
792.78 0
792.84 0
792.91 0
792.97 0
793.03 0
793.10 0
793.16 0
793.23 0
793.29 0
793.36 0
793.42 0
793.49 0
793.55 0
793.62 0
793.68 0
793.74 0
793.81 0
793.87 0
793.94 0
794.00 0
794.07 0
794.13 0
794.20 0
794.26 0
794.33 0
794.39 0
794.45 0
794.52 0
794.58 0
794.65 0
794.71 0
794.78 0
794.84 0
794.91 0
794.97 0
795.04 0
795.10 0
795.17 0
795.23 0
795.29 0
795.36 0
795.42 0
795.49 0
795.55 0
795.62 0
795.68 0
795.75 0
795.81 0
795.88 0
795.94 0
796.01 0
796.07 0
796.14 0
796.20 0
796.26 0
796.33 0
796.39 0
796.46 0
796.52 0
796.59 0
796.65 0
796.72 0
796.78 0
796.85 0
796.91 0
796.98 0
797.04 0
797.11 0
797.17 0
797.24 0
797.30 0
797.36 0
797.43 0
797.49 0
797.56 0
797.62 0
797.69 0
797.75 0
797.82 0
797.88 0
797.95 0
798.01 0
798.08 0
798.14 0
798.21 0
798.27 0
798.34 0
798.40 0
798.47 0
798.53 0
798.59 0
798.66 0
798.72 0
798.79 0
798.85 0
798.92 0
798.98 0
799.05 0
799.11 0
799.18 0
799.24 0
799.31 0
799.37 0
799.44 0
799.50 0
799.57 0
799.63 0
799.70 0
799.76 0
799.83 0
799.89 0
799.96 0
800.02 0
800.09 0
800.15 0
800.21 0
800.28 0
800.34 0
800.41 0
800.47 0
800.54 0
800.60 0
800.67 0
800.73 0
800.80 0
800.86 0
800.93 0
800.99 0
801.06 0
801.12 0
801.19 0
801.25 0
801.32 0
801.38 0
801.45 0
801.51 0
801.58 0
801.64 0
801.71 0
801.77 0
801.84 0
801.90 0
801.97 0
802.03 0
802.10 0
802.16 0
802.23 0
802.29 0
802.36 0
802.42 0
802.49 0
802.55 0
802.62 0
802.68 0
802.75 0
802.81 0
802.88 0
802.94 0
803.01 0
803.07 0
803.14 0
803.20 0
803.27 0
803.33 0
803.40 0
803.46 0
803.53 0
803.59 0
803.66 0
803.72 0
803.79 0
803.85 0
803.91 0
803.98 0
804.04 0
804.11 0
804.17 0
804.24 0
804.30 0
804.37 0
804.43 0
804.50 0
804.57 0
804.63 0
804.70 0
804.76 0
804.83 0
804.89 0
804.96 0
805.02 0
805.09 0
805.15 0
805.22 0
805.28 0
805.35 0
805.41 0
805.48 0
805.54 0
805.61 0
805.67 0
805.74 0
805.80 0
805.87 0
805.93 0
806.00 0
806.06 0
806.13 0
806.19 0
806.26 0
806.32 0
806.39 0
806.45 0
806.52 0
806.58 0
806.65 0
806.71 0
806.78 0
806.84 0
806.91 0
806.97 0
807.04 1
807.10 1
807.17 0
807.23 0
807.30 0
807.36 0
807.43 0
807.49 0
807.56 0
807.62 0
807.69 0
807.75 0
807.82 0
807.88 0
807.95 0
808.01 0
808.08 0
808.14 0
808.21 0
808.28 0
808.34 0
808.41 0
808.47 0
808.54 0
808.60 0
808.67 0
808.73 0
808.80 0
808.86 1
808.93 1
808.99 1
809.06 1
809.12 0
809.19 0
809.25 0
809.32 0
809.38 0
809.45 0
809.51 0
809.58 0
809.64 0
809.71 0
809.77 0
809.84 0
809.90 0
809.97 0
810.04 0
810.10 0
810.17 0
810.23 0
810.30 0
810.36 0
810.43 0
810.49 0
810.56 0
810.62 0
810.69 0
810.75 0
810.82 0
810.88 0
810.95 0
811.01 0
811.08 0
811.14 0
811.21 0
811.28 0
811.34 0
811.41 0
811.47 0
811.54 0
811.60 0
811.67 0
811.73 0
811.80 0
811.86 0
811.93 0
811.99 0
812.06 0
812.12 0
812.19 0
812.25 0
812.32 0
812.39 0
812.45 0
812.52 0
812.58 0
812.65 0
812.71 0
812.78 0
812.84 0
812.91 0
812.97 0
813.04 0
813.10 0
813.17 0
813.24 0
813.30 0
813.37 0
813.43 0
813.50 0
813.56 0
813.63 0
813.69 0
813.76 0
813.82 0
813.89 0
813.95 0
814.02 0
814.09 0
814.15 0
814.22 0
814.28 0
814.35 0
814.41 0
814.48 0
814.54 0
814.61 0
814.67 0
814.74 0
814.80 0
814.87 0
814.94 0
815.00 0
815.07 0
815.13 0
815.20 0
815.26 0
815.33 0
815.39 0
815.46 0
815.52 0
815.59 0
815.66 0
815.72 0
815.79 0
815.85 0
815.92 0
815.98 0
816.05 0
816.11 0
816.18 0
816.24 0
816.31 0
816.38 0
816.44 0
816.51 0
816.57 0
816.64 0
816.70 0
816.77 0
816.83 0
816.90 0
816.97 0
817.03 0
817.10 0
817.16 0
817.23 0
817.29 0
817.36 0
817.42 0
817.49 0
817.55 0
817.62 0
817.69 0
817.75 0
817.82 0
817.88 0
817.95 0
818.01 0
818.08 0
818.14 0
818.21 0
818.28 0
818.34 0
818.41 0
818.47 0
818.54 0
818.60 0
818.67 0
818.73 0
818.80 0
818.87 0
818.93 0
819.00 0
819.06 0
819.13 0
819.19 0
819.26 0
819.33 0
819.39 0
819.46 0
819.52 0
819.59 0
819.65 0
819.72 0
819.78 0
819.85 0
819.92 0
819.98 0
820.05 0
820.11 0
820.18 0
820.24 0
820.31 0
820.38 0
820.44 0
820.51 0
820.57 0
820.64 0
820.70 0
820.77 0
820.83 0
820.90 0
820.97 0
821.03 0
821.10 0
821.16 0
821.23 0
821.29 0
821.36 0
821.43 0
821.49 0
821.56 0
821.62 0
821.69 0
821.75 0
821.82 0
821.89 0
821.95 0
822.02 0
822.08 0
822.15 0
822.21 0
822.28 0
822.35 0
822.41 0
822.48 0
822.54 0
822.61 0
822.67 0
822.74 0
822.81 0
822.87 0
822.94 0
823.00 0
823.07 0
823.13 0
823.20 0
823.27 0
823.33 0
823.40 0
823.46 0
823.53 0
823.60 0
823.66 0
823.73 0
823.79 0
823.86 0
823.92 0
823.99 0
824.06 0
824.12 0
824.19 0
824.25 0
824.32 0
824.38 0
824.45 0
824.52 0
824.58 0
824.65 0
824.71 0
824.78 0
824.85 0
824.91 0
824.98 0
825.04 0
825.11 0
825.17 0
825.24 0
825.31 0
825.37 0
825.44 0
825.50 0
825.57 0
825.64 0
825.70 0
825.77 0
825.83 0
825.90 0
825.97 0
826.03 0
826.10 0
826.16 0
826.23 0
826.29 0
826.36 0
826.43 0
826.49 0
826.56 0
826.62 0
826.69 0
826.76 0
826.82 0
826.89 0
826.95 0
827.02 0
827.09 0
827.15 0
827.22 0
827.28 0
827.35 0
827.41 0
827.48 0
827.55 0
827.61 0
827.68 0
827.74 0
827.81 0
827.88 0
827.94 0
828.01 0
828.07 0
828.14 0
828.21 0
828.27 0
828.34 0
828.40 0
828.47 0
828.54 0
828.60 0
828.67 0
828.73 0
828.80 0
828.87 0
828.93 0
829.00 0
829.06 0
829.13 0
829.20 0
829.26 0
829.33 0
829.39 0
829.46 0
829.53 0
829.59 0
829.66 0
829.72 0
829.79 0
829.86 0
829.92 0
829.99 0
830.05 0
830.12 0
830.19 0
830.25 0
830.32 0
830.38 0
830.45 0
830.52 0
830.58 0
830.65 0
830.71 0
830.78 0
830.85 0
830.91 0
830.98 0
831.05 0
831.11 0
831.18 0
831.24 0
831.31 0
831.38 0
831.44 0
831.51 0
831.57 0
831.64 0
831.71 0
831.77 0
831.84 0
831.90 0
831.97 0
832.04 0
832.10 0
832.17 0
832.23 0
832.30 0
832.37 0
832.43 0
832.50 0
832.57 0
832.63 0
832.70 0
832.76 0
832.83 0
832.90 0
832.96 0
833.03 0
833.09 0
833.16 0
833.23 0
833.29 0
833.36 0
833.43 0
833.49 0
833.56 0
833.62 0
833.69 0
833.76 0
833.82 0
833.89 0
833.96 0
834.02 0
834.09 0
834.15 0
834.22 0
834.29 0
834.35 0
834.42 0
834.48 0
834.55 0
834.62 0
834.68 0
834.75 0
834.82 0
834.88 0
834.95 0
835.01 0
835.08 0
835.15 0
835.21 0
835.28 0
835.35 0
835.41 0
835.48 0
835.54 0
835.61 0
835.68 0
835.74 0
835.81 0
835.88 0
835.94 0
836.01 0
836.07 0
836.14 0
836.21 0
836.27 0
836.34 0
836.41 0
836.47 0
836.54 0
836.60 0
836.67 0
836.74 0
836.80 0
836.87 0
836.94 0
837.00 0
837.07 0
837.14 0
837.20 0
837.27 0
837.33 0
837.40 0
837.47 0
837.53 0
837.60 0
837.67 0
837.73 0
837.80 0
837.86 0
837.93 0
838.00 0
838.06 0
838.13 0
838.20 0
838.26 0
838.33 0
838.40 0
838.46 0
838.53 0
838.59 0
838.66 0
838.73 0
838.79 0
838.86 0
838.93 0
838.99 0
839.06 0
839.13 0
839.19 0
839.26 0
839.33 0
839.39 0
839.46 0
839.52 0
839.59 0
839.66 0
839.72 0
839.79 0
839.86 0
839.92 0
839.99 0
840.06 0
840.12 0
840.19 0
840.26 0
840.32 0
840.39 0
840.45 0
840.52 0
840.59 0
840.65 0
840.72 0
840.79 0
840.85 0
840.92 0
840.99 0
841.05 0
841.12 0
841.19 0
841.25 0
841.32 0
841.38 0
841.45 0
841.52 0
841.58 0
841.65 0
841.72 0
841.78 0
841.85 0
841.92 0
841.98 0
842.05 0
842.12 0
842.18 0
842.25 0
842.32 0
842.38 0
842.45 0
842.52 0
842.58 0
842.65 0
842.72 0
842.78 0
842.85 0
842.91 0
842.98 0
843.05 0
843.11 0
843.18 0
843.25 0
843.31 0
843.38 0
843.45 0
843.51 0
843.58 0
843.65 0
843.71 0
843.78 0
843.85 0
843.91 0
843.98 0
844.05 0
844.11 0
844.18 0
844.25 0
844.31 0
844.38 0
844.45 0
844.51 0
844.58 0
844.65 0
844.71 0
844.78 0
844.85 0
844.91 0
844.98 0
845.05 0
845.11 0
845.18 0
845.25 0
845.31 0
845.38 0
845.45 0
845.51 0
845.58 0
845.65 0
845.71 0
845.78 0
845.85 0
845.91 0
845.98 0
846.05 0
846.11 0
846.18 0
846.25 0
846.31 0
846.38 0
846.45 0
846.51 0
846.58 0
846.65 0
846.71 0
846.78 0
846.85 0
846.91 0
846.98 0
847.05 0
847.11 0
847.18 0
847.25 0
847.31 0
847.38 0
847.45 0
847.51 0
847.58 0
847.65 0
847.71 0
847.78 0
847.85 0
847.91 0
847.98 0
848.05 0
848.11 0
848.18 0
848.25 0
848.31 0
848.38 0
848.45 0
848.51 0
848.58 0
848.65 0
848.71 0
848.78 0
848.85 0
848.91 0
848.98 0
849.05 0
849.11 0
849.18 0
849.25 0
849.32 0
849.38 0
849.45 0
849.52 0
849.58 0
849.65 0
849.72 0
849.78 0
849.85 0
849.92 0
849.98 0
850.05 0
850.12 0
850.18 0
850.25 0
850.32 0
850.38 0
850.45 0
850.52 0
850.58 0
850.65 0
850.72 0
850.79 0
850.85 0
850.92 0
850.99 0
851.05 0
851.12 0
851.19 0
851.25 0
851.32 0
851.39 0
851.45 0
851.52 0
851.59 0
851.65 0
851.72 0
851.79 0
851.86 0
851.92 0
851.99 0
852.06 0
852.12 0
852.19 0
852.26 0
852.32 0
852.39 0
852.46 0
852.52 0
852.59 0
852.66 0
852.73 0
852.79 0
852.86 0
852.93 0
852.99 0
853.06 0
853.13 0
853.19 0
853.26 0
853.33 0
853.39 0
853.46 0
853.53 0
853.60 0
853.66 0
853.73 0
853.80 0
853.86 0
853.93 0
854.00 0
854.06 0
854.13 0
854.20 0
854.27 0
854.33 0
854.40 0
854.47 0
854.53 0
854.60 0
854.67 0
854.73 0
854.80 0
854.87 0
854.94 0
855.00 0
855.07 0
855.14 0
855.20 0
855.27 0
855.34 0
855.40 0
855.47 0
855.54 0
855.61 0
855.67 0
855.74 0
855.81 0
855.87 0
855.94 0
856.01 0
856.08 0
856.14 0
856.21 0
856.28 0
856.34 0
856.41 0
856.48 0
856.54 0
856.61 0
856.68 0
856.75 0
856.81 0
856.88 0
856.95 0
857.01 0
857.08 0
857.15 0
857.22 0
857.28 0
857.35 0
857.42 0
857.48 0
857.55 0
857.62 0
857.69 0
857.75 0
857.82 0
857.89 0
857.95 0
858.02 0
858.09 0
858.16 0
858.22 0
858.29 0
858.36 0
858.42 0
858.49 0
858.56 0
858.63 0
858.69 0
858.76 0
858.83 0
858.89 0
858.96 0
859.03 0
859.10 0
859.16 0
859.23 0
859.30 0
859.36 0
859.43 0
859.50 0
859.57 0
859.63 0
859.70 0
859.77 0
859.84 0
859.90 0
859.97 0
860.04 0
860.10 0
860.17 0
860.24 0
860.31 0
860.37 0
860.44 0
860.51 0
860.57 0
860.64 0
860.71 0
860.78 0
860.84 0
860.91 0
860.98 0
861.05 0
861.11 0
861.18 0
861.25 0
861.31 0
861.38 0
861.45 0
861.52 0
861.58 0
861.65 0
861.72 0
861.79 0
861.85 0
861.92 0
861.99 0
862.05 0
862.12 0
862.19 0
862.26 0
862.32 0
862.39 0
862.46 0
862.53 0
862.59 0
862.66 0
862.73 0
862.79 0
862.86 0
862.93 0
863.00 0
863.06 0
863.13 0
863.20 0
863.27 0
863.33 0
863.40 0
863.47 0
863.54 0
863.60 0
863.67 0
863.74 0
863.81 0
863.87 0
863.94 0
864.01 0
864.07 0
864.14 0
864.21 0
864.28 0
864.34 0
864.41 0
864.48 0
864.55 0
864.61 0
864.68 0
864.75 0
864.82 0
864.88 0
864.95 0
865.02 0
865.09 0
865.15 0
865.22 0
865.29 0
865.36 0
865.42 0
865.49 0
865.56 0
865.62 0
865.69 0
865.76 0
865.83 0
865.89 0
865.96 0
866.03 0
866.10 0
866.16 0
866.23 0
866.30 0
866.37 0
866.43 0
866.50 0
866.57 0
866.64 0
866.70 0
866.77 0
866.84 0
866.91 0
866.97 0
867.04 0
867.11 0
867.18 0
867.24 0
867.31 0
867.38 0
867.45 0
867.51 0
867.58 0
867.65 0
867.72 0
867.78 0
867.85 0
867.92 0
867.99 0
868.05 0
868.12 0
868.19 0
868.26 0
868.32 0
868.39 0
868.46 0
868.53 0
868.59 0
868.66 0
868.73 0
868.80 0
868.86 0
868.93 0
869.00 0
869.07 0
869.14 0
869.20 0
869.27 0
869.34 0
869.41 0
869.47 0
869.54 0
869.61 0
869.68 0
869.74 0
869.81 0
869.88 0
869.95 0
870.01 0
870.08 0
870.15 0
870.22 0
870.28 0
870.35 0
870.42 0
870.49 0
870.55 0
870.62 0
870.69 0
870.76 0
870.83 0
870.89 0
870.96 0
871.03 0
871.10 0
871.16 0
871.23 0
871.30 0
871.37 0
871.43 0
871.50 0
871.57 0
871.64 0
871.70 0
871.77 0
871.84 0
871.91 0
871.98 0
872.04 0
872.11 0
872.18 0
872.25 0
872.31 0
872.38 0
872.45 0
872.52 0
872.58 0
872.65 0
872.72 0
872.79 0
872.86 0
872.92 0
872.99 0
873.06 0
873.13 0
873.19 0
873.26 0
873.33 0
873.40 0
873.47 0
873.53 0
873.60 0
873.67 0
873.74 0
873.80 0
873.87 0
873.94 0
874.01 0
874.08 0
874.14 0
874.21 0
874.28 0
874.35 0
874.41 0
874.48 0
874.55 0
874.62 0
874.69 0
874.75 0
874.82 0
874.89 0
874.96 0
875.02 0
875.09 0
875.16 0
875.23 0
875.30 0
875.36 0
875.43 0
875.50 0
875.57 0
875.63 0
875.70 0
875.77 0
875.84 0
875.91 0
875.97 0
876.04 0
876.11 0
876.18 0
876.24 0
876.31 0
876.38 0
876.45 0
876.52 0
876.58 0
876.65 0
876.72 0
876.79 0
876.86 0
876.92 0
876.99 0
877.06 0
877.13 0
877.20 0
877.26 0
877.33 0
877.40 0
877.47 0
877.53 0
877.60 0
877.67 0
877.74 0
877.81 0
877.87 0
877.94 0
878.01 0
878.08 0
878.15 0
878.21 0
878.28 0
878.35 0
878.42 0
878.49 0
878.55 0
878.62 0
878.69 0
878.76 0
878.83 0
878.89 0
878.96 0
879.03 0
879.10 0
879.16 0
879.23 0
879.30 0
879.37 0
879.44 0
879.50 0
879.57 0
879.64 0
879.71 0
879.78 0
879.84 0
879.91 0
879.98 0
880.05 0
880.12 0
880.18 0
880.25 0
880.32 0
880.39 0
880.46 0
880.52 0
880.59 0
880.66 0
880.73 0
880.80 0
880.86 0
880.93 0
881.00 0
881.07 0
881.14 0
881.20 0
881.27 0
881.34 0
881.41 0
881.48 0
881.55 0
881.61 0
881.68 0
881.75 0
881.82 0
881.89 0
881.95 0
882.02 0
882.09 0
882.16 0
882.23 0
882.29 0
882.36 0
882.43 0
882.50 0
882.57 0
882.63 0
882.70 0
882.77 0
882.84 0
882.91 0
882.97 0
883.04 0
883.11 0
883.18 0
883.25 0
883.32 0
883.38 0
883.45 0
883.52 0
883.59 0
883.66 0
883.72 0
883.79 0
883.86 0
883.93 0
884.00 0
884.07 0
884.13 0
884.20 0
884.27 0
884.34 0
884.41 0
884.47 0
884.54 0
884.61 0
884.68 0
884.75 0
884.81 0
884.88 0
884.95 0
885.02 0
885.09 0
885.16 0
885.22 0
885.29 0
885.36 0
885.43 0
885.50 0
885.57 0
885.63 0
885.70 0
885.77 0
885.84 0
885.91 0
885.97 0
886.04 0
886.11 0
886.18 0
886.25 0
886.32 0
886.38 0
886.45 0
886.52 0
886.59 0
886.66 0
886.72 0
886.79 0
886.86 0
886.93 0
887.00 0
887.07 0
887.13 0
887.20 0
887.27 0
887.34 0
887.41 0
887.48 0
887.54 0
887.61 0
887.68 0
887.75 0
887.82 0
887.89 0
887.95 0
888.02 0
888.09 0
888.16 0
888.23 0
888.30 0
888.36 0
888.43 0
888.50 0
888.57 0
888.64 0
888.71 0
888.77 0
888.84 0
888.91 0
888.98 0
889.05 0
889.12 0
889.18 0
889.25 0
889.32 0
889.39 0
889.46 0
889.53 0
889.59 0
889.66 0
889.73 0
889.80 0
889.87 0
889.94 0
890.00 0
890.07 0
890.14 0
890.21 0
890.28 0
890.35 0
890.41 0
890.48 0
890.55 0
890.62 0
890.69 0
890.76 0
890.82 0
890.89 0
890.96 0
891.03 0
891.10 0
891.17 0
891.24 0
891.30 0
891.37 0
891.44 0
891.51 0
891.58 0
891.65 0
891.71 0
891.78 0
891.85 0
891.92 0
891.99 0
892.06 0
892.13 0
892.19 0
892.26 0
892.33 0
892.40 0
892.47 0
892.54 0
892.60 0
892.67 0
892.74 0
892.81 0
892.88 0
892.95 0
893.02 0
893.08 0
893.15 0
893.22 0
893.29 0
893.36 0
893.43 0
893.50 0
893.56 0
893.63 0
893.70 0
893.77 0
893.84 0
893.91 0
893.97 0
894.04 0
894.11 0
894.18 0
894.25 0
894.32 0
894.39 0
894.45 0
894.52 0
894.59 0
894.66 0
894.73 0
894.80 0
894.87 0
894.93 0
895.00 0
895.07 0
895.14 0
895.21 0
895.28 0
895.35 0
895.41 0
895.48 0
895.55 0
895.62 0
895.69 0
895.76 0
895.83 0
895.89 0
895.96 0
896.03 0
896.10 0
896.17 0
896.24 0
896.31 0
896.37 0
896.44 0
896.51 0
896.58 0
896.65 0
896.72 0
896.79 0
896.86 0
896.92 0
896.99 0
897.06 0
897.13 0
897.20 0
897.27 0
897.34 0
897.40 0
897.47 0
897.54 0
897.61 0
897.68 0
897.75 0
897.82 0
897.89 0
897.95 0
898.02 0
898.09 0
898.16 0
898.23 0
898.30 0
898.37 0
898.43 0
898.50 0
898.57 0
898.64 0
898.71 0
898.78 0
898.85 0
898.92 0
898.98 0
899.05 0
899.12 0
899.19 0
899.26 0
899.33 0
899.40 0
899.47 0
899.53 0
899.60 0
899.67 0
899.74 0
899.81 0
899.88 0
899.95 0
900.02 0
900.08 0
900.15 0
900.22 0
900.29 0
900.36 0
900.43 0
900.50 0
900.57 0
900.63 0
900.70 0
900.77 0
900.84 0
900.91 0
900.98 0
901.05 0
901.12 0
901.19 0
901.25 0
901.32 0
901.39 0
901.46 0
901.53 0
901.60 0
901.67 0
901.74 0
901.80 0
901.87 0
901.94 0
902.01 0
902.08 0
902.15 0
902.22 0
902.29 0
902.36 0
902.42 0
902.49 0
902.56 0
902.63 0
902.70 0
902.77 0
902.84 0
902.91 0
902.98 0
903.04 0
903.11 0
903.18 0
903.25 0
903.32 0
903.39 0
903.46 0
903.53 0
903.60 0
903.66 0
903.73 0
903.80 0
903.87 0
903.94 0
904.01 0
904.08 0
904.15 0
904.22 0
904.28 0
904.35 0
904.42 0
904.49 0
904.56 0
904.63 0
904.70 0
904.77 0
904.84 0
904.90 0
904.97 0
905.04 0
905.11 0
905.18 0
905.25 0
905.32 0
905.39 0
905.46 0
905.53 0
905.59 0
905.66 0
905.73 0
905.80 0
905.87 0
905.94 0
906.01 0
906.08 0
906.15 0
906.22 0
906.28 0
906.35 0
906.42 0
906.49 0
906.56 0
906.63 0
906.70 0
906.77 0
906.84 0
906.91 0
906.97 0
907.04 0
907.11 0
907.18 0
907.25 0
907.32 0
907.39 0
907.46 0
907.53 0
907.60 0
907.66 0
907.73 0
907.80 0
907.87 0
907.94 0
908.01 0
908.08 0
908.15 0
908.22 0
908.29 0
908.36 0
908.42 0
908.49 0
908.56 0
908.63 0
908.70 0
908.77 0
908.84 0
908.91 0
908.98 0
909.05 0
909.12 0
909.18 0
909.25 0
909.32 0
909.39 0
909.46 0
909.53 0
909.60 0
909.67 0
909.74 0
909.81 0
909.88 0
909.95 0
910.01 0
910.08 0
910.15 0
910.22 0
910.29 0
910.36 0
910.43 0
910.50 0
910.57 0
910.64 0
910.71 0
910.77 0
910.84 0
910.91 0
910.98 0
911.05 0
911.12 0
911.19 0
911.26 0
911.33 0
911.40 0
911.47 0
911.54 0
911.61 0
911.67 0
911.74 0
911.81 0
911.88 0
911.95 0
912.02 0
912.09 0
912.16 0
912.23 0
912.30 0
912.37 0
912.44 0
912.51 0
912.57 0
912.64 0
912.71 0
912.78 0
912.85 0
912.92 0
912.99 0
913.06 0
913.13 0
913.20 0
913.27 0
913.34 0
913.41 0
913.47 0
913.54 0
913.61 0
913.68 0
913.75 0
913.82 0
913.89 0
913.96 0
914.03 0
914.10 0
914.17 0
914.24 0
914.31 0
914.38 0
914.44 0
914.51 0
914.58 0
914.65 0
914.72 0
914.79 0
914.86 0
914.93 0
915.00 0
915.07 0
915.14 0
915.21 0
915.28 0
915.35 0
915.42 0
915.48 0
915.55 0
915.62 0
915.69 0
915.76 0
915.83 0
915.90 0
915.97 0
916.04 0
916.11 0
916.18 0
916.25 0
916.32 0
916.39 0
916.46 0
916.53 0
916.59 0
916.66 0
916.73 0
916.80 0
916.87 0
916.94 0
917.01 0
917.08 0
917.15 0
917.22 0
917.29 0
917.36 0
917.43 0
917.50 0
917.57 0
917.64 0
917.71 0
917.77 0
917.84 0
917.91 0
917.98 0
918.05 0
918.12 0
918.19 0
918.26 0
918.33 0
918.40 0
918.47 0
918.54 0
918.61 0
918.68 0
918.75 0
918.82 0
918.89 0
918.96 0
919.03 0
919.09 0
919.16 0
919.23 0
919.30 0
919.37 0
919.44 0
919.51 0
919.58 0
919.65 0
919.72 0
919.79 0
919.86 0
919.93 0
920.00 0
920.07 0
920.14 0
920.21 0
920.28 0
920.35 0
920.42 0
920.49 0
920.55 0
920.62 0
920.69 0
920.76 0
920.83 0
920.90 0
920.97 0
921.04 0
921.11 0
921.18 0
921.25 0
921.32 0
921.39 0
921.46 0
921.53 0
921.60 0
921.67 0
921.74 0
921.81 0
921.88 0
921.95 0
922.02 0
922.09 0
922.15 0
922.22 0
922.29 0
922.36 0
922.43 0
922.50 0
922.57 0
922.64 0
922.71 0
922.78 0
922.85 0
922.92 0
922.99 0
923.06 0
923.13 0
923.20 0
923.27 0
923.34 0
923.41 0
923.48 0
923.55 0
923.62 0
923.69 0
923.76 0
923.83 0
923.90 0
923.97 0
924.04 0
924.10 0
924.17 0
924.24 0
924.31 0
924.38 0
924.45 0
924.52 0
924.59 0
924.66 0
924.73 0
924.80 0
924.87 0
924.94 0
925.01 0
925.08 0
925.15 0
925.22 0
925.29 0
925.36 0
925.43 0
925.50 0
925.57 0
925.64 0
925.71 0
925.78 0
925.85 0
925.92 0
925.99 0
926.06 0
926.13 0
926.20 0
926.27 0
926.34 0
926.41 0
926.48 0
926.55 0
926.61 0
926.68 0
926.75 0
926.82 0
926.89 0
926.96 0
927.03 0
927.10 0
927.17 0
927.24 0
927.31 0
927.38 0
927.45 0
927.52 0
927.59 0
927.66 0
927.73 0
927.80 0
927.87 0
927.94 0
928.01 0
928.08 0
928.15 0
928.22 0
928.29 0
928.36 0
928.43 0
928.50 0
928.57 0
928.64 0
928.71 0
928.78 0
928.85 0
928.92 0
928.99 0
929.06 0
929.13 0
929.20 0
929.27 0
929.34 0
929.41 0
929.48 0
929.55 0
929.62 0
929.69 0
929.76 0
929.83 0
929.90 0
929.97 0
930.04 0
930.11 0
930.18 0
930.25 0
930.32 0
930.39 0
930.46 0
930.53 0
930.60 0
930.67 0
930.74 0
930.81 0
930.88 0
930.95 0
931.02 0
931.09 0
931.16 0
931.23 0
931.30 0
931.37 0
931.44 0
931.51 0
931.58 0
931.65 0
931.72 0
931.79 0
931.86 0
931.93 0
932.00 0
932.07 0
932.14 0
932.21 0
932.28 0
932.35 0
932.42 0
932.49 0
932.56 0
932.63 0
932.70 0
932.77 0
932.84 0
932.91 0
932.98 0
933.05 0
933.12 0
933.19 0
933.26 0
933.33 0
933.40 0
933.47 0
933.54 0
933.61 0
933.68 0
933.75 0
933.82 0
933.89 0
933.96 0
934.03 0
934.10 0
934.17 0
934.24 0
934.31 0
934.38 0
934.45 0
934.52 0
934.59 0
934.66 0
934.73 0
934.80 0
934.87 0
934.94 0
935.01 0
935.08 0
935.15 0
935.22 0
935.29 0
935.36 0
935.43 0
935.50 0
935.57 0
935.64 0
935.71 0
935.78 0
935.85 0
935.92 0
935.99 0
936.06 0
936.13 0
936.20 0
936.27 0
936.34 0
936.41 0
936.48 0
936.55 0
936.62 0
936.69 0
936.76 0
936.83 0
936.90 0
936.97 0
937.04 0
937.11 0
937.18 0
937.25 0
937.32 0
937.39 0
937.46 0
937.53 0
937.60 0
937.67 0
937.74 0
937.81 0
937.88 0
937.95 0
938.02 0
938.09 0
938.16 0
938.23 0
938.30 0
938.37 0
938.44 0
938.51 0
938.58 0
938.65 0
938.73 0
938.80 0
938.87 0
938.94 0
939.01 0
939.08 0
939.15 0
939.22 0
939.29 0
939.36 0
939.43 0
939.50 0
939.57 0
939.64 0
939.71 0
939.78 0
939.85 0
939.92 0
939.99 0
940.06 0
940.13 0
940.20 0
940.27 0
940.34 0
940.41 0
940.48 0
940.55 0
940.62 0
940.69 0
940.76 0
940.83 0
940.90 0
940.97 0
941.04 0
941.11 0
941.18 0
941.26 0
941.33 0
941.40 0
941.47 0
941.54 0
941.61 0
941.68 0
941.75 0
941.82 0
941.89 0
941.96 0
942.03 0
942.10 0
942.17 0
942.24 0
942.31 0
942.38 0
942.45 0
942.52 0
942.59 0
942.66 0
942.73 0
942.80 0
942.87 0
942.94 0
943.01 0
943.08 0
943.15 0
943.23 0
943.30 0
943.37 0
943.44 0
943.51 0
943.58 0
943.65 0
943.72 0
943.79 0
943.86 0
943.93 0
944.00 0
944.07 0
944.14 0
944.21 0
944.28 0
944.35 0
944.42 0
944.49 0
944.56 0
944.63 0
944.70 0
944.77 0
944.84 0
944.92 0
944.99 0
945.06 0
945.13 0
945.20 0
945.27 0
945.34 0
945.41 0
945.48 0
945.55 0
945.62 0
945.69 0
945.76 0
945.83 0
945.90 0
945.97 0
946.04 0
946.11 0
946.18 0
946.25 0
946.33 0
946.40 0
946.47 0
946.54 0
946.61 0
946.68 0
946.75 0
946.82 0
946.89 0
946.96 0
947.03 0
947.10 0
947.17 0
947.24 0
947.31 0
947.38 0
947.45 0
947.52 0
947.59 0
947.67 0
947.74 0
947.81 0
947.88 0
947.95 0
948.02 0
948.09 0
948.16 0
948.23 0
948.30 0
948.37 0
948.44 0
948.51 0
948.58 0
948.65 0
948.72 0
948.79 0
948.87 0
948.94 0
949.01 0
949.08 0
949.15 0
949.22 0
949.29 0
949.36 0
949.43 0
949.50 0
949.57 0
949.64 0
949.71 0
949.78 0
949.85 0
949.92 0
950.00 0
950.07 0
950.14 0
950.21 0
950.28 0
950.35 0
950.42 0
950.49 0
950.56 0
950.63 0
950.70 0
950.77 0
950.84 0
950.91 0
950.98 0
951.06 0
951.13 0
951.20 0
951.27 0
951.34 0
951.41 0
951.48 0
951.55 0
951.62 0
951.69 0
951.76 0
951.83 0
951.90 0
951.97 0
952.05 0
952.12 0
952.19 0
952.26 0
952.33 0
952.40 0
952.47 0
952.54 0
952.61 0
952.68 0
952.75 0
952.82 0
952.89 0
952.96 0
953.04 0
953.11 0
953.18 0
953.25 0
953.32 0
953.39 0
953.46 0
953.53 0
953.60 0
953.67 0
953.74 0
953.81 0
953.88 0
953.96 0
954.03 0
954.10 0
954.17 0
954.24 0
954.31 0
954.38 0
954.45 0
954.52 0
954.59 0
954.66 0
954.73 0
954.81 0
954.88 0
954.95 0
955.02 0
955.09 0
955.16 0
955.23 0
955.30 0
955.37 0
955.44 0
955.51 0
955.58 0
955.66 0
955.73 0
955.80 0
955.87 0
955.94 0
956.01 0
956.08 0
956.15 0
956.22 0
956.29 0
956.36 0
956.44 0
956.51 0
956.58 0
956.65 0
956.72 0
956.79 0
956.86 0
956.93 0
957.00 0
957.07 0
957.14 0
957.22 0
957.29 0
957.36 0
957.43 0
957.50 0
957.57 0
957.64 0
957.71 0
957.78 0
957.85 0
957.92 0
958.00 0
958.07 0
958.14 0
958.21 0
958.28 0
958.35 0
958.42 0
958.49 0
958.56 0
958.63 0
958.70 0
958.78 0
958.85 0
958.92 0
958.99 0
959.06 0
959.13 0
959.20 0
959.27 0
959.34 0
959.41 0
959.49 0
959.56 0
959.63 0
959.70 0
959.77 0
959.84 0
959.91 0
959.98 0
960.05 0
960.12 0
960.20 0
960.27 0
960.34 0
960.41 0
960.48 0
960.55 0
960.62 0
960.69 0
960.76 0
960.84 0
960.91 0
960.98 0
961.05 0
961.12 0
961.19 0
961.26 0
961.33 0
961.40 0
961.47 0
961.55 0
961.62 0
961.69 0
961.76 0
961.83 0
961.90 0
961.97 0
962.04 0
962.11 0
962.19 0
962.26 0
962.33 0
962.40 0
962.47 0
962.54 0
962.61 0
962.68 0
962.75 0
962.83 0
962.90 0
962.97 0
963.04 0
963.11 0
963.18 0
963.25 0
963.32 0
963.39 0
963.47 0
963.54 0
963.61 0
963.68 0
963.75 0
963.82 0
963.89 0
963.96 0
964.04 0
964.11 0
964.18 0
964.25 0
964.32 0
964.39 0
964.46 0
964.53 0
964.60 0
964.68 0
964.75 0
964.82 0
964.89 0
964.96 0
965.03 0
965.10 0
965.17 0
965.25 0
965.32 0
965.39 0
965.46 0
965.53 0
965.60 0
965.67 0
965.74 0
965.82 0
965.89 0
965.96 0
966.03 0
966.10 0
966.17 0
966.24 0
966.31 0
966.39 0
966.46 0
966.53 0
966.60 0
966.67 0
966.74 0
966.81 0
966.88 0
966.96 0
967.03 0
967.10 0
967.17 0
967.24 0
967.31 0
967.38 0
967.45 0
967.53 0
967.60 0
967.67 0
967.74 0
967.81 0
967.88 0
967.95 0
968.02 0
968.10 0
968.17 0
968.24 0
968.31 0
968.38 0
968.45 0
968.52 0
968.60 0
968.67 0
968.74 0
968.81 0
968.88 0
968.95 0
969.02 0
969.09 0
969.17 0
969.24 0
969.31 0
969.38 0
969.45 0
969.52 0
969.59 0
969.67 0
969.74 0
969.81 0
969.88 0
969.95 0
970.02 0
970.09 0
970.17 0
970.24 0
970.31 0
970.38 0
970.45 0
970.52 0
970.59 0
970.67 0
970.74 0
970.81 0
970.88 0
970.95 0
971.02 0
971.09 0
971.17 0
971.24 0
971.31 0
971.38 0
971.45 0
971.52 0
971.59 0
971.67 0
971.74 0
971.81 0
971.88 0
971.95 0
972.02 0
972.09 0
972.17 0
972.24 0
972.31 0
972.38 0
972.45 0
972.52 0
972.59 0
972.67 0
972.74 0
972.81 0
972.88 0
972.95 0
973.02 0
973.09 0
973.17 0
973.24 0
973.31 0
973.38 0
973.45 0
973.52 0
973.60 0
973.67 0
973.74 0
973.81 0
973.88 0
973.95 0
974.02 0
974.10 0
974.17 0
974.24 0
974.31 0
974.38 0
974.45 0
974.53 0
974.60 0
974.67 0
974.74 0
974.81 0
974.88 0
974.95 0
975.03 0
975.10 0
975.17 0
975.24 0
975.31 0
975.38 0
975.46 0
975.53 0
975.60 0
975.67 0
975.74 0
975.81 0
975.89 0
975.96 0
976.03 0
976.10 0
976.17 0
976.24 0
976.32 0
976.39 0
976.46 0
976.53 0
976.60 0
976.67 0
976.74 0
976.82 0
976.89 0
976.96 0
977.03 0
977.10 0
977.17 0
977.25 0
977.32 0
977.39 0
977.46 0
977.53 0
977.60 0
977.68 0
977.75 0
977.82 0
977.89 0
977.96 0
978.03 0
978.11 0
978.18 0
978.25 0
978.32 0
978.39 0
978.46 0
978.54 0
978.61 0
978.68 0
978.75 0
978.82 0
978.90 0
978.97 0
979.04 0
979.11 0
979.18 0
979.25 0
979.33 0
979.40 0
979.47 0
979.54 0
979.61 0
979.68 0
979.76 0
979.83 0
979.90 0
979.97 0
980.04 0
980.11 0
980.19 0
980.26 0
980.33 0
980.40 0
980.47 0
980.55 0
980.62 0
980.69 0
980.76 0
980.83 0
980.90 0
980.98 0
981.05 0
981.12 0
981.19 0
981.26 0
981.33 0
981.41 0
981.48 0
981.55 0
981.62 0
981.69 0
981.77 0
981.84 0
981.91 0
981.98 0
982.05 0
982.13 0
982.20 0
982.27 0
982.34 0
982.41 0
982.48 0
982.56 0
982.63 0
982.70 0
982.77 0
982.84 0
982.92 0
982.99 0
983.06 0
983.13 0
983.20 0
983.27 0
983.35 0
983.42 0
983.49 0
983.56 0
983.63 0
983.71 0
983.78 0
983.85 0
983.92 0
983.99 0
984.07 0
984.14 0
984.21 0
984.28 0
984.35 0
984.43 0
984.50 0
984.57 0
984.64 0
984.71 0
984.78 0
984.86 0
984.93 0
985.00 0
985.07 0
985.14 0
985.22 0
985.29 0
985.36 0
985.43 0
985.50 0
985.58 0
985.65 0
985.72 0
985.79 0
985.86 0
985.94 0
986.01 0
986.08 0
986.15 0
986.22 0
986.30 0
986.37 0
986.44 0
986.51 0
986.58 0
986.66 0
986.73 0
986.80 0
986.87 0
986.94 0
987.02 0
987.09 0
987.16 0
987.23 0
987.30 0
987.38 0
987.45 0
987.52 0
987.59 0
987.66 0
987.74 0
987.81 0
987.88 0
987.95 0
988.02 0
988.10 0
988.17 0
988.24 0
988.31 0
988.38 0
988.46 0
988.53 0
988.60 0
988.67 0
988.74 0
988.82 0
988.89 0
988.96 0
989.03 0
989.11 0
989.18 0
989.25 0
989.32 0
989.39 0
989.47 0
989.54 0
989.61 0
989.68 0
989.75 0
989.83 0
989.90 0
989.97 0
990.04 0
990.11 0
990.19 0
990.26 0
990.33 0
990.40 0
990.48 0
990.55 0
990.62 0
990.69 0
990.76 0
990.84 0
990.91 0
990.98 0
991.05 0
991.12 0
991.20 0
991.27 0
991.34 0
991.41 0
991.49 0
991.56 0
991.63 0
991.70 0
991.77 0
991.85 0
991.92 0
991.99 0
992.06 0
992.14 0
992.21 0
992.28 0
992.35 0
992.42 0
992.50 0
992.57 0
992.64 0
992.71 0
992.79 0
992.86 0
992.93 0
993.00 0
993.07 0
993.15 0
993.22 0
993.29 0
993.36 0
993.44 0
993.51 0
993.58 0
993.65 0
993.72 0
993.80 0
993.87 0
993.94 0
994.01 0
994.09 0
994.16 0
994.23 0
994.30 0
994.37 0
994.45 0
994.52 0
994.59 0
994.66 0
994.74 0
994.81 0
994.88 0
994.95 0
995.03 0
995.10 0
995.17 0
995.24 0
995.31 0
995.39 0
995.46 0
995.53 0
995.60 0
995.68 0
995.75 0
995.82 0
995.89 0
995.97 0
996.04 0
996.11 0
996.18 0
996.25 0
996.33 0
996.40 0
996.47 0
996.54 0
996.62 0
996.69 0
996.76 0
996.83 0
996.91 0
996.98 0
997.05 0
997.12 0
997.20 0
997.27 0
997.34 0
997.41 0
997.49 0
997.56 0
997.63 0
997.70 0
997.77 0
997.85 0
997.92 0
997.99 0
998.06 0
998.14 0
998.21 0
998.28 0
998.35 0
998.43 0
998.50 0
998.57 0
998.64 0
998.72 0
998.79 0
998.86 0
998.93 0
999.01 0
999.08 0
999.15 0
999.22 0
999.30 0
999.37 0
999.44 0
999.51 0
999.59 0
999.66 0
999.73 0
999.80 0
999.88 0
999.95 0
1000.02 0
1000.09 0
1000.17 0
1000.24 0
1000.31 0
1000.38 0
1000.46 0
1000.53 0
1000.60 0
1000.67 0
1000.75 0
1000.82 0
1000.89 0
1000.96 0
1001.04 0
1001.11 0
1001.18 0
1001.25 0
1001.33 0
1001.40 0
1001.47 0
1001.54 0
1001.62 0
1001.69 0
1001.76 0
1001.83 0
1001.91 0
1001.98 0
1002.05 0
1002.12 0
1002.20 0
1002.27 0
1002.34 0
1002.41 0
1002.49 0
1002.56 0
1002.63 0
1002.70 0
1002.78 0
1002.85 0
1002.92 0
1002.99 0
1003.07 0
1003.14 0
1003.21 0
1003.29 0
1003.36 0
1003.43 0
1003.50 0
1003.58 0
1003.65 0
1003.72 0
1003.79 0
1003.87 0
1003.94 0
1004.01 0
1004.08 0
1004.16 0
1004.23 0
1004.30 0
1004.37 0
1004.45 0
1004.52 0
1004.59 0
1004.67 0
1004.74 0
1004.81 0
1004.88 0
1004.96 0
1005.03 0
1005.10 0
1005.17 0
1005.25 0
1005.32 0
1005.39 0
1005.46 0
1005.54 0
1005.61 0
1005.68 0
1005.76 0
1005.83 0
1005.90 0
1005.97 0
1006.05 0
1006.12 0
1006.19 0
1006.26 0
1006.34 0
1006.41 0
1006.48 0
1006.55 0
1006.63 0
1006.70 0
1006.77 0
1006.85 0
1006.92 0
1006.99 0
1007.06 0
1007.14 0
1007.21 0
1007.28 0
1007.36 0
1007.43 0
1007.50 0
1007.57 0
1007.65 0
1007.72 0
1007.79 0
1007.86 0
1007.94 0
1008.01 0
1008.08 0
1008.16 0
1008.23 0
1008.30 0
1008.37 0
1008.45 0
1008.52 0
1008.59 0
1008.67 0
1008.74 0
1008.81 0
1008.88 0
1008.96 0
1009.03 0
1009.10 0
1009.17 0
1009.25 0
1009.32 0
1009.39 0
1009.47 0
1009.54 0
1009.61 0
1009.68 0
1009.76 0
1009.83 0
1009.90 0
1009.98 0
1010.05 0
1010.12 0
1010.19 0
1010.27 0
1010.34 0
1010.41 0
1010.49 0
1010.56 0
1010.63 0
1010.70 0
1010.78 0
1010.85 0
1010.92 0
1011.00 0
1011.07 0
1011.14 0
1011.21 0
1011.29 0
1011.36 0
1011.43 0
1011.51 0
1011.58 0
1011.65 0
1011.72 0
1011.80 0
1011.87 0
1011.94 0
1012.02 0
1012.09 0
1012.16 0
1012.24 0
1012.31 0
1012.38 0
1012.45 0
1012.53 0
1012.60 0
1012.67 0
1012.75 0
1012.82 0
1012.89 0
1012.96 0
1013.04 0
1013.11 0
1013.18 0
1013.26 0
1013.33 0
1013.40 0
1013.48 0
1013.55 0
1013.62 0
1013.69 0
1013.77 0
1013.84 0
1013.91 0
1013.99 0
1014.06 0
1014.13 0
1014.21 0
1014.28 0
1014.35 0
1014.42 0
1014.50 0
1014.57 0
1014.64 0
1014.72 0
1014.79 0
1014.86 0
1014.94 0
1015.01 0
1015.08 0
1015.15 0
1015.23 0
1015.30 0
1015.37 0
1015.45 0
1015.52 0
1015.59 0
1015.67 0
1015.74 0
1015.81 0
1015.88 0
1015.96 0
1016.03 0
1016.10 0
1016.18 0
1016.25 0
1016.32 0
1016.40 0
1016.47 0
1016.54 0
1016.62 0
1016.69 0
1016.76 0
1016.83 0
1016.91 0
1016.98 0
1017.05 0
1017.13 0
1017.20 0
1017.27 0
1017.35 0
1017.42 0
1017.49 0
1017.57 0
1017.64 0
1017.71 0
1017.79 0
1017.86 0
1017.93 0
1018.00 0
1018.08 0
1018.15 0
1018.22 0
1018.30 0
1018.37 0
1018.44 0
1018.52 0
1018.59 0
1018.66 0
1018.74 0
1018.81 0
1018.88 0
1018.96 0
1019.03 0
1019.10 0
1019.18 0
1019.25 0
1019.32 0
1019.39 0
1019.47 0
1019.54 0
1019.61 0
1019.69 0
1019.76 0
1019.83 0
1019.91 0
1019.98 0
1020.05 0
1020.13 0
1020.20 0
1020.27 0
1020.35 0
1020.42 0
1020.49 0
1020.57 0
1020.64 1
1020.71 1
1020.79 1
1020.86 1
1020.93 1
1021.01 1
1021.08 1
1021.15 0
1021.23 0
1021.30 0
1021.37 0
1021.44 0
1021.52 0
1021.59 0
1021.66 0
1021.74 0
1021.81 0
1021.88 0
1021.96 0
1022.03 0
1022.10 0
1022.18 0
1022.25 0
1022.32 0
1022.40 0
1022.47 0
1022.54 0
1022.62 0
1022.69 0
1022.76 0
1022.84 0
1022.91 0
1022.98 0
1023.06 0
1023.13 0
1023.20 0
1023.28 0
1023.35 0
1023.42 0
1023.50 0
1023.57 0
1023.64 0
1023.72 0
1023.79 0
1023.86 0
1023.94 0
1024.01 0
1024.08 0
1024.16 0
1024.23 0
1024.30 0
1024.38 0
1024.45 0
1024.52 0
1024.60 0
1024.67 0
1024.74 0
1024.82 0
1024.89 0
1024.96 0
1025.04 0
1025.11 0
1025.18 0
1025.26 0
1025.33 0
1025.40 0
1025.48 0
1025.55 0
1025.62 0
1025.70 0
1025.77 0
1025.85 0
1025.92 0
1025.99 0
1026.07 0
1026.14 0
1026.21 1
1026.29 1
1026.36 1
1026.43 1
1026.51 1
1026.58 0
1026.65 0
1026.73 0
1026.80 0
1026.87 0
1026.95 0
1027.02 0
1027.09 0
1027.17 0
1027.24 0
1027.31 0
1027.39 0
1027.46 0
1027.53 0
1027.61 0
1027.68 0
1027.75 0
1027.83 0
1027.90 0
1027.98 0
1028.05 0
1028.12 0
1028.20 0
1028.27 0
1028.34 0
1028.42 0
1028.49 0
1028.56 0
1028.64 0
1028.71 0
1028.78 0
1028.86 0
1028.93 0
1029.00 0
1029.08 0
1029.15 0
1029.23 0
1029.30 0
1029.37 0
1029.45 0
1029.52 0
1029.59 0
1029.67 0
1029.74 0
1029.81 0
1029.89 0
1029.96 0
1030.03 0
1030.11 0
1030.18 0
1030.25 0
1030.33 0
1030.40 0
1030.48 0
1030.55 0
1030.62 0
1030.70 0
1030.77 0
1030.84 0
1030.92 0
1030.99 0
1031.06 0
1031.14 0
1031.21 0
1031.29 0
1031.36 0
1031.43 1
1031.51 1
1031.58 1
1031.65 1
1031.73 1
1031.80 1
1031.87 1
1031.95 1
1032.02 0
1032.10 0
1032.17 0
1032.24 0
1032.32 0
1032.39 0
1032.46 0
1032.54 0
1032.61 1
1032.68 1
1032.76 1
1032.83 1
1032.91 1
1032.98 1
1033.05 1
1033.13 1
1033.20 1
1033.27 1
1033.35 1
1033.42 1
1033.49 2
1033.57 2
1033.64 2
1033.72 1
1033.79 1
1033.86 1
1033.94 1
1034.01 1
1034.08 1
1034.16 1
1034.23 1
1034.31 1
1034.38 1
1034.45 1
1034.53 1
1034.60 1
1034.67 1
1034.75 1
1034.82 1
1034.90 1
1034.97 1
1035.04 1
1035.12 1
1035.19 1
1035.26 1
1035.34 1
1035.41 1
1035.49 1
1035.56 1
1035.63 0
1035.71 0
1035.78 0
1035.85 1
1035.93 1
1036.00 1
1036.08 1
1036.15 1
1036.22 1
1036.30 1
1036.37 1
1036.44 1
1036.52 1
1036.59 1
1036.67 1
1036.74 1
1036.81 1
1036.89 1
1036.96 1
1037.03 1
1037.11 1
1037.18 1
1037.26 1
1037.33 0
1037.40 0
1037.48 0
1037.55 0
1037.63 0
1037.70 0
1037.77 0
1037.85 0
1037.92 0
1037.99 0
1038.07 0
1038.14 0
1038.22 0
1038.29 0
1038.36 0
1038.44 1
1038.51 1
1038.59 1
1038.66 1
1038.73 1
1038.81 1
1038.88 1
1038.95 1
1039.03 1
1039.10 1
1039.18 1
1039.25 1
1039.32 1
1039.40 1
1039.47 1
1039.55 0
1039.62 0
1039.69 0
1039.77 0
1039.84 0
1039.92 0
1039.99 0
1040.06 0
1040.14 0
1040.21 0
1040.29 0
1040.36 0
1040.43 0
1040.51 0
1040.58 0
1040.65 0
1040.73 0
1040.80 0
1040.88 0
1040.95 0
1041.02 0
1041.10 0
1041.17 0
1041.25 0
1041.32 1
1041.39 1
1041.47 1
1041.54 1
1041.62 1
1041.69 1
1041.76 0
1041.84 0
1041.91 1
1041.99 1
1042.06 1
1042.13 1
1042.21 1
1042.28 1
1042.36 1
1042.43 1
1042.50 1
1042.58 1
1042.65 0
1042.73 0
1042.80 0
1042.87 0
1042.95 0
1043.02 0
1043.10 0
1043.17 0
1043.24 0
1043.32 0
1043.39 0
1043.47 0
1043.54 0
1043.61 0
1043.69 0
1043.76 0
1043.84 0
1043.91 0
1043.99 1
1044.06 1
1044.13 1
1044.21 1
1044.28 1
1044.36 0
1044.43 0
1044.50 0
1044.58 0
1044.65 0
1044.73 0
1044.80 0
1044.87 0
1044.95 1
1045.02 1
1045.10 1
1045.17 1
1045.24 1
1045.32 1
1045.39 1
1045.47 1
1045.54 1
1045.62 1
1045.69 1
1045.76 1
1045.84 1
1045.91 1
1045.99 1
1046.06 1
1046.13 1
1046.21 1
1046.28 1
1046.36 1
1046.43 1
1046.50 1
1046.58 1
1046.65 1
1046.73 0
1046.80 0
1046.88 0
1046.95 0
1047.02 0
1047.10 0
1047.17 0
1047.25 0
1047.32 0
1047.39 0
1047.47 0
1047.54 0
1047.62 0
1047.69 1
1047.77 1
1047.84 1
1047.91 2
1047.99 2
1048.06 2
1048.14 2
1048.21 1
1048.29 1
1048.36 1
1048.43 1
1048.51 1
1048.58 0
1048.66 0
1048.73 0
1048.80 0
1048.88 0
1048.95 0
1049.03 0
1049.10 0
1049.18 0
1049.25 0
1049.32 1
1049.40 1
1049.47 1
1049.55 2
1049.62 2
1049.70 2
1049.77 2
1049.84 2
1049.92 2
1049.99 2
1050.07 2
1050.14 2
1050.22 2
1050.29 2
1050.36 2
1050.44 2
1050.51 2
1050.59 1
1050.66 1
1050.74 1
1050.81 1
1050.88 1
1050.96 1
1051.03 2
1051.11 2
1051.18 3
1051.26 3
1051.33 4
1051.40 4
1051.48 5
1051.55 5
1051.63 4
1051.70 4
1051.78 3
1051.85 3
1051.92 2
1052.00 2
1052.07 2
1052.15 2
1052.22 2
1052.30 2
1052.37 2
1052.45 2
1052.52 3
1052.59 3
1052.67 2
1052.74 2
1052.82 2
1052.89 2
1052.97 1
1053.04 1
1053.11 1
1053.19 1
1053.26 1
1053.34 1
1053.41 1
1053.49 2
1053.56 2
1053.64 1
1053.71 1
1053.78 1
1053.86 1
1053.93 1
1054.01 0
1054.08 0
1054.16 0
1054.23 0
1054.31 0
1054.38 0
1054.45 0
1054.53 0
1054.60 0
1054.68 0
1054.75 0
1054.83 1
1054.90 1
1054.98 1
1055.05 2
1055.12 2
1055.20 2
1055.27 3
1055.35 3
1055.42 3
1055.50 3
1055.57 2
1055.65 2
1055.72 2
1055.79 2
1055.87 1
1055.94 1
1056.02 1
1056.09 1
1056.17 0
1056.24 0
1056.32 0
1056.39 0
1056.46 0
1056.54 0
1056.61 0
1056.69 0
1056.76 0
1056.84 0
1056.91 0
1056.99 0
1057.06 0
1057.14 0
1057.21 1
1057.28 1
1057.36 1
1057.43 2
1057.51 2
1057.58 2
1057.66 2
1057.73 2
1057.81 2
1057.88 2
1057.96 2
1058.03 2
1058.10 2
1058.18 2
1058.25 1
1058.33 1
1058.40 1
1058.48 1
1058.55 1
1058.63 1
1058.70 2
1058.78 2
1058.85 2
1058.92 2
1059.00 2
1059.07 2
1059.15 2
1059.22 2
1059.30 3
1059.37 3
1059.45 3
1059.52 3
1059.60 3
1059.67 3
1059.75 3
1059.82 3
1059.89 3
1059.97 3
1060.04 3
1060.12 2
1060.19 2
1060.27 2
1060.34 2
1060.42 2
1060.49 2
1060.57 2
1060.64 2
1060.72 3
1060.79 3
1060.87 3
1060.94 4
1061.01 4
1061.09 4
1061.16 4
1061.24 5
1061.31 5
1061.39 5
1061.46 5
1061.54 4
1061.61 4
1061.69 4
1061.76 3
1061.84 3
1061.91 3
1061.99 3
1062.06 3
1062.13 3
1062.21 2
1062.28 2
1062.36 2
1062.43 2
1062.51 1
1062.58 1
1062.66 1
1062.73 1
1062.81 1
1062.88 1
1062.96 1
1063.03 1
1063.11 1
1063.18 1
1063.26 2
1063.33 2
1063.40 2
1063.48 3
1063.55 3
1063.63 3
1063.70 4
1063.78 4
1063.85 4
1063.93 4
1064.00 4
1064.08 4
1064.15 4
1064.23 4
1064.30 4
1064.38 4
1064.45 4
1064.53 3
1064.60 3
1064.68 3
1064.75 2
1064.83 2
1064.90 1
1064.98 1
1065.05 1
1065.12 1
1065.20 1
1065.27 2
1065.35 3
1065.42 4
1065.50 5
1065.57 5
1065.65 6
1065.72 6
1065.80 7
1065.87 7
1065.95 7
1066.02 6
1066.10 6
1066.17 5
1066.25 4
1066.32 3
1066.40 2
1066.47 2
1066.55 2
1066.62 2
1066.70 2
1066.77 2
1066.85 3
1066.92 3
1067.00 3
1067.07 4
1067.15 4
1067.22 4
1067.30 4
1067.37 4
1067.45 3
1067.52 3
1067.60 3
1067.67 3
1067.74 2
1067.82 2
1067.89 2
1067.97 2
1068.04 3
1068.12 4
1068.19 5
1068.27 6
1068.34 6
1068.42 7
1068.49 7
1068.57 7
1068.64 7
1068.72 6
1068.79 6
1068.87 5
1068.94 5
1069.02 5
1069.09 4
1069.17 4
1069.24 4
1069.32 3
1069.39 3
1069.47 3
1069.54 3
1069.62 3
1069.69 3
1069.77 3
1069.84 3
1069.92 3
1069.99 3
1070.07 3
1070.14 3
1070.22 3
1070.29 2
1070.37 2
1070.44 1
1070.52 1
1070.59 0
1070.67 0
1070.74 0
1070.82 0
1070.89 0
1070.97 0
1071.04 0
1071.12 0
1071.19 0
1071.27 1
1071.34 1
1071.42 1
1071.49 1
1071.57 1
1071.64 1
1071.72 1
1071.79 1
1071.87 1
1071.94 0
1072.02 0
1072.09 0
1072.17 0
1072.24 0
1072.32 0
1072.39 0
1072.47 0
1072.54 0
1072.62 0
1072.69 0
1072.77 0
1072.84 1
1072.92 1
1072.99 2
1073.07 2
1073.14 3
1073.22 3
1073.29 3
1073.37 4
1073.44 4
1073.52 4
1073.60 4
1073.67 4
1073.75 4
1073.82 4
1073.90 4
1073.97 3
1074.05 3
1074.12 2
1074.20 2
1074.27 1
1074.35 1
1074.42 1
1074.50 2
1074.57 2
1074.65 3
1074.72 4
1074.80 4
1074.87 5
1074.95 5
1075.02 5
1075.10 5
1075.17 4
1075.25 4
1075.32 4
1075.40 4
1075.47 4
1075.55 4
1075.62 4
1075.70 4
1075.77 4
1075.85 4
1075.92 4
1076.00 4
1076.08 4
1076.15 3
1076.23 3
1076.30 2
1076.38 2
1076.45 1
1076.53 1
1076.60 1
1076.68 1
1076.75 2
1076.83 3
1076.90 4
1076.98 5
1077.05 6
1077.13 7
1077.20 8
1077.28 9
1077.35 9
1077.43 10
1077.50 10
1077.58 10
1077.65 9
1077.73 9
1077.81 9
1077.88 8
1077.96 8
1078.03 8
1078.11 7
1078.18 7
1078.26 8
1078.33 8
1078.41 8
1078.48 8
1078.56 8
1078.63 8
1078.71 7
1078.78 7
1078.86 7
1078.93 7
1079.01 8
1079.08 8
1079.16 9
1079.24 10
1079.31 11
1079.39 11
1079.46 12
1079.54 12
1079.61 13
1079.69 13
1079.76 13
1079.84 13
1079.91 13
1079.99 12
1080.06 11
1080.14 10
1080.21 8
1080.29 7
1080.37 6
1080.44 6
1080.52 6
1080.59 6
1080.67 6
1080.74 7
1080.82 7
1080.89 7
1080.97 7
1081.04 7
1081.12 7
1081.19 7
1081.27 8
1081.34 8
1081.42 8
1081.50 9
1081.57 9
1081.65 9
1081.72 10
1081.80 10
1081.87 10
1081.95 9
1082.02 9
1082.10 9
1082.17 9
1082.25 9
1082.33 9
1082.40 9
1082.48 9
1082.55 8
1082.63 8
1082.70 8
1082.78 7
1082.85 6
1082.93 5
1083.00 5
1083.08 4
1083.15 3
1083.23 3
1083.31 3
1083.38 3
1083.46 3
1083.53 3
1083.61 4
1083.68 4
1083.76 4
1083.83 3
1083.91 3
1083.98 3
1084.06 2
1084.14 2
1084.21 2
1084.29 1
1084.36 1
1084.44 1
1084.51 1
1084.59 1
1084.66 1
1084.74 1
1084.82 1
1084.89 1
1084.97 1
1085.04 1
1085.12 1
1085.19 1
1085.27 1
1085.34 1
1085.42 1
1085.49 1
1085.57 2
1085.65 2
1085.72 3
1085.80 3
1085.87 3
1085.95 2
1086.02 2
1086.10 1
1086.17 0
1086.25 0
1086.33 0
1086.40 0
1086.48 0
1086.55 0
1086.63 0
1086.70 0
1086.78 0
1086.85 0
1086.93 0
1087.01 0
1087.08 1
1087.16 1
1087.23 1
1087.31 2
1087.38 2
1087.46 2
1087.53 2
1087.61 2
1087.69 2
1087.76 1
1087.84 1
1087.91 1
1087.99 1
1088.06 1
1088.14 1
1088.22 2
1088.29 3
1088.37 4
1088.44 5
1088.52 6
1088.59 7
1088.67 7
1088.74 8
1088.82 7
1088.90 7
1088.97 6
1089.05 5
1089.12 5
1089.20 4
1089.27 4
1089.35 5
1089.43 5
1089.50 5
1089.58 6
1089.65 6
1089.73 6
1089.80 6
1089.88 6
1089.95 6
1090.03 7
1090.11 7
1090.18 7
1090.26 8
1090.33 8
1090.41 8
1090.48 9
1090.56 9
1090.64 9
1090.71 9
1090.79 9
1090.86 9
1090.94 9
1091.01 9
1091.09 9
1091.17 9
1091.24 9
1091.32 9
1091.39 10
1091.47 11
1091.54 11
1091.62 12
1091.70 12
1091.77 11
1091.85 11
1091.92 10
1092.00 9
1092.07 9
1092.15 9
1092.23 9
1092.30 10
1092.38 11
1092.45 11
1092.53 12
1092.61 12
1092.68 11
1092.76 11
1092.83 11
1092.91 11
1092.98 11
1093.06 11
1093.14 12
1093.21 12
1093.29 12
1093.36 12
1093.44 12
1093.51 12
1093.59 12
1093.67 12
1093.74 12
1093.82 12
1093.89 13
1093.97 14
1094.05 15
1094.12 16
1094.20 16
1094.27 17
1094.35 17
1094.42 17
1094.50 16
1094.58 16
1094.65 16
1094.73 16
1094.80 17
1094.88 17
1094.96 18
1095.03 19
1095.11 20
1095.18 20
1095.26 20
1095.33 20
1095.41 20
1095.49 19
1095.56 19
1095.64 18
1095.71 17
1095.79 17
1095.87 16
1095.94 16
1096.02 16
1096.09 15
1096.17 15
1096.25 15
1096.32 16
1096.40 16
1096.47 17
1096.55 18
1096.62 20
1096.70 21
1096.78 22
1096.85 23
1096.93 24
1097.00 24
1097.08 23
1097.16 22
1097.23 21
1097.31 19
1097.38 18
1097.46 16
1097.54 14
1097.61 13
1097.69 12
1097.76 11
1097.84 11
1097.92 11
1097.99 11
1098.07 11
1098.14 11
1098.22 11
1098.30 12
1098.37 12
1098.45 12
1098.52 12
1098.60 12
1098.68 11
1098.75 10
1098.83 9
1098.90 8
1098.98 8
1099.06 7
1099.13 6
1099.21 5
1099.28 4
1099.36 4
1099.44 4
1099.51 4
1099.59 5
1099.66 6
1099.74 8
1099.82 10
1099.89 11
1099.97 12
1100.04 12
1100.12 12
1100.20 11
1100.27 10
1100.35 10
1100.42 9
1100.50 8
1100.58 7
1100.65 6
1100.73 6
1100.80 5
1100.88 5
1100.96 5
1101.03 5
1101.11 6
1101.18 7
1101.26 8
1101.34 8
1101.41 9
1101.49 9
1101.56 8
1101.64 7
1101.72 6
1101.79 4
1101.87 3
1101.94 3
1102.02 3
1102.10 4
1102.17 4
1102.25 5
1102.33 6
1102.40 7
1102.48 7
1102.55 7
1102.63 6
1102.71 6
1102.78 5
1102.86 4
1102.93 4
1103.01 3
1103.09 3
1103.16 2
1103.24 2
1103.31 3
1103.39 3
1103.47 4
1103.54 4
1103.62 5
1103.70 6
1103.77 7
1103.85 8
1103.92 8
1104.00 9
1104.08 10
1104.15 10
1104.23 10
1104.30 10
1104.38 10
1104.46 10
1104.53 10
1104.61 11
1104.69 11
1104.76 12
1104.84 12
1104.91 12
1104.99 12
1105.07 12
1105.14 12
1105.22 12
1105.30 12
1105.37 13
1105.45 13
1105.52 13
1105.60 12
1105.68 11
1105.75 10
1105.83 8
1105.90 7
1105.98 6
1106.06 6
1106.13 6
1106.21 7
1106.29 7
1106.36 8
1106.44 9
1106.51 9
1106.59 10
1106.67 10
1106.74 10
1106.82 10
1106.90 11
1106.97 11
1107.05 11
1107.12 11
1107.20 11
1107.28 11
1107.35 11
1107.43 10
1107.51 9
1107.58 9
1107.66 8
1107.74 7
1107.81 6
1107.89 5
1107.96 5
1108.04 5
1108.12 5
1108.19 5
1108.27 5
1108.35 6
1108.42 6
1108.50 6
1108.57 6
1108.65 7
1108.73 7
1108.80 7
1108.88 7
1108.96 7
1109.03 8
1109.11 9
1109.19 9
1109.26 10
1109.34 10
1109.41 10
1109.49 11
1109.57 10
1109.64 10
1109.72 10
1109.80 9
1109.87 9
1109.95 9
1110.03 9
1110.10 9
1110.18 10
1110.25 10
1110.33 11
1110.41 11
1110.48 12
1110.56 12
1110.64 12
1110.71 12
1110.79 12
1110.87 12
1110.94 11
1111.02 10
1111.09 9
1111.17 9
1111.25 9
1111.32 10
1111.40 11
1111.48 11
1111.55 12
1111.63 12
1111.71 12
1111.78 11
1111.86 10
1111.94 10
1112.01 9
1112.09 9
1112.16 9
1112.24 10
1112.32 11
1112.39 12
1112.47 13
1112.55 15
1112.62 16
1112.70 17
1112.78 18
1112.85 18
1112.93 17
1113.01 17
1113.08 16
1113.16 16
1113.24 17
1113.31 18
1113.39 19
1113.46 19
1113.54 19
1113.62 19
1113.69 17
1113.77 15
1113.85 13
1113.92 11
1114.00 10
1114.08 9
1114.15 9
1114.23 10
1114.31 10
1114.38 11
1114.46 11
1114.54 10
1114.61 10
1114.69 10
1114.77 9
1114.84 9
1114.92 10
1114.99 10
1115.07 10
1115.15 10
1115.22 10
1115.30 10
1115.38 10
1115.45 10
1115.53 10
1115.61 10
1115.68 10
1115.76 9
1115.84 8
1115.91 7
1115.99 7
1116.07 6
1116.14 7
1116.22 8
1116.30 9
1116.37 11
1116.45 12
1116.53 13
1116.60 13
1116.68 12
1116.76 12
1116.83 11
1116.91 11
1116.99 10
1117.06 11
1117.14 11
1117.22 12
1117.29 13
1117.37 14
1117.45 15
1117.52 17
1117.60 18
1117.68 19
1117.75 20
1117.83 21
1117.91 22
1117.98 22
1118.06 22
1118.14 21
1118.21 20
1118.29 18
1118.37 16
1118.44 14
1118.52 13
1118.60 13
1118.67 13
1118.75 13
1118.83 14
1118.90 15
1118.98 16
1119.06 16
1119.13 16
1119.21 17
1119.29 17
1119.36 18
1119.44 19
1119.52 21
1119.59 22
1119.67 23
1119.75 24
1119.82 25
1119.90 24
1119.98 24
1120.05 23
1120.13 21
1120.21 20
1120.28 19
1120.36 19
1120.44 18
1120.51 18
1120.59 17
1120.67 17
1120.74 16
1120.82 14
1120.90 13
1120.97 13
1121.05 12
1121.13 12
1121.20 13
1121.28 13
1121.36 14
1121.43 14
1121.51 14
1121.59 13
1121.66 13
1121.74 12
1121.82 11
1121.89 10
1121.97 9
1122.05 8
1122.12 8
1122.20 7
1122.28 7
1122.35 7
1122.43 8
1122.51 9
1122.59 9
1122.66 10
1122.74 11
1122.82 11
1122.89 11
1122.97 11
1123.05 10
1123.12 10
1123.20 10
1123.28 9
1123.35 9
1123.43 9
1123.51 9
1123.58 8
1123.66 8
1123.74 8
1123.81 7
1123.89 7
1123.97 7
1124.04 7
1124.12 7
1124.20 8
1124.28 8
1124.35 9
1124.43 10
1124.51 11
1124.58 12
1124.66 12
1124.74 13
1124.81 13
1124.89 13
1124.97 13
1125.04 13
1125.12 13
1125.20 13
1125.27 12
1125.35 11
1125.43 9
1125.51 7
1125.58 5
1125.66 4
1125.74 2
1125.81 1
1125.89 0
1125.97 0
1126.04 0
1126.12 0
1126.20 0
1126.27 0
1126.35 0
1126.43 0
1126.51 1
1126.58 2
1126.66 2
1126.74 2
1126.81 2
1126.89 1
1126.97 1
1127.04 0
1127.12 0
1127.20 1
1127.28 1
1127.35 1
1127.43 2
1127.51 1
1127.58 1
1127.66 0
1127.74 0
1127.81 0
1127.89 0
1127.97 0
1128.04 0
1128.12 2
1128.20 3
1128.28 5
1128.35 6
1128.43 7
1128.51 7
1128.58 7
1128.66 7
1128.74 7
1128.81 7
1128.89 7
1128.97 7
1129.05 7
1129.12 7
1129.20 7
1129.28 7
1129.35 7
1129.43 8
1129.51 8
1129.59 8
1129.66 9
1129.74 9
1129.82 9
1129.89 8
1129.97 7
1130.05 7
1130.12 5
1130.20 4
1130.28 3
1130.36 2
1130.43 2
1130.51 1
1130.59 1
1130.66 1
1130.74 1
1130.82 2
1130.90 3
1130.97 4
1131.05 5
1131.13 5
1131.20 5
1131.28 4
1131.36 4
1131.43 3
1131.51 2
1131.59 1
1131.67 2
1131.74 2
1131.82 3
1131.90 4
1131.97 5
1132.05 7
1132.13 9
1132.21 11
1132.28 14
1132.36 16
1132.44 18
1132.51 20
1132.59 22
1132.67 23
1132.75 24
1132.82 24
1132.90 24
1132.98 23
1133.05 23
1133.13 22
1133.21 21
1133.29 21
1133.36 20
1133.44 19
1133.52 18
1133.59 18
1133.67 18
1133.75 18
1133.83 19
1133.90 20
1133.98 21
1134.06 22
1134.14 24
1134.21 25
1134.29 25
1134.37 26
1134.44 26
1134.52 26
1134.60 26
1134.68 26
1134.75 26
1134.83 27
1134.91 29
1134.98 32
1135.06 35
1135.14 39
1135.22 43
1135.29 47
1135.37 50
1135.45 53
1135.52 54
1135.60 54
1135.68 54
1135.76 52
1135.83 50
1135.91 47
1135.99 44
1136.07 42
1136.14 39
1136.22 37
1136.30 35
1136.37 33
1136.45 31
1136.53 30
1136.61 29
1136.68 28
1136.76 27
1136.84 27
1136.92 27
1136.99 28
1137.07 29
1137.15 30
1137.22 31
1137.30 32
1137.38 33
1137.46 34
1137.53 34
1137.61 34
1137.69 34
1137.77 34
1137.84 33
1137.92 32
1138.00 30
1138.08 28
1138.15 26
1138.23 24
1138.31 22
1138.38 20
1138.46 19
1138.54 19
1138.62 19
1138.69 19
1138.77 19
1138.85 18
1138.93 17
1139.00 16
1139.08 14
1139.16 13
1139.24 12
1139.31 12
1139.39 12
1139.47 13
1139.55 13
1139.62 14
1139.70 15
1139.78 15
1139.85 16
1139.93 17
1140.01 18
1140.09 19
1140.16 19
1140.24 20
1140.32 19
1140.40 19
1140.47 17
1140.55 16
1140.63 15
1140.71 14
1140.78 13
1140.86 13
1140.94 12
1141.02 12
1141.09 13
1141.17 13
1141.25 13
1141.33 12
1141.40 12
1141.48 12
1141.56 11
1141.64 10
1141.71 9
1141.79 8
1141.87 7
1141.95 5
1142.02 4
1142.10 2
1142.18 1
1142.26 0
1142.33 0
1142.41 0
1142.49 0
1142.56 0
1142.64 0
1142.72 1
1142.80 1
1142.87 1
1142.95 1
1143.03 0
1143.11 0
1143.18 0
1143.26 0
1143.34 0
1143.42 1
1143.49 1
1143.57 3
1143.65 4
1143.73 5
1143.81 6
1143.88 7
1143.96 8
1144.04 9
1144.12 9
1144.19 9
1144.27 9
1144.35 9
1144.43 9
1144.50 9
1144.58 9
1144.66 10
1144.74 9
1144.81 9
1144.89 8
1144.97 7
1145.05 6
1145.12 5
1145.20 5
1145.28 5
1145.36 5
1145.43 6
1145.51 7
1145.59 8
1145.67 10
1145.74 12
1145.82 13
1145.90 15
1145.98 16
1146.05 17
1146.13 18
1146.21 18
1146.29 18
1146.36 17
1146.44 16
1146.52 15
1146.60 15
1146.68 14
1146.75 14
1146.83 13
1146.91 13
1146.99 12
1147.06 11
1147.14 9
1147.22 7
1147.30 6
1147.37 4
1147.45 3
1147.53 3
1147.61 3
1147.68 3
1147.76 4
1147.84 5
1147.92 5
1148.00 6
1148.07 6
1148.15 6
1148.23 5
1148.31 4
1148.38 4
1148.46 3
1148.54 4
1148.62 5
1148.69 6
1148.77 8
1148.85 10
1148.93 12
1149.01 13
1149.08 13
1149.16 13
1149.24 13
1149.32 13
1149.39 13
1149.47 13
1149.55 14
1149.63 15
1149.70 16
1149.78 17
1149.86 18
1149.94 18
1150.02 17
1150.09 17
1150.17 16
1150.25 15
1150.33 14
1150.40 14
1150.48 13
1150.56 13
1150.64 13
1150.72 12
1150.79 12
1150.87 13
1150.95 12
1151.03 12
1151.10 12
1151.18 13
1151.26 14
1151.34 15
1151.41 18
1151.49 21
1151.57 24
1151.65 27
1151.73 29
1151.80 31
1151.88 31
1151.96 32
1152.04 32
1152.12 32
1152.19 32
1152.27 33
1152.35 33
1152.43 33
1152.50 34
1152.58 33
1152.66 33
1152.74 32
1152.82 30
1152.89 28
1152.97 25
1153.05 23
1153.13 20
1153.20 18
1153.28 18
1153.36 18
1153.44 19
1153.52 20
1153.59 22
1153.67 24
1153.75 25
1153.83 25
1153.91 26
1153.98 25
1154.06 24
1154.14 23
1154.22 22
1154.29 20
1154.37 18
1154.45 16
1154.53 15
1154.61 15
1154.68 15
1154.76 17
1154.84 19
1154.92 21
1155.00 23
1155.07 24
1155.15 25
1155.23 25
1155.31 25
1155.39 26
1155.46 27
1155.54 27
1155.62 28
1155.70 28
1155.77 28
1155.85 26
1155.93 23
1156.01 20
1156.09 16
1156.16 12
1156.24 9
1156.32 8
1156.40 7
1156.48 8
1156.55 9
1156.63 11
1156.71 13
1156.79 15
1156.87 17
1156.94 18
1157.02 19
1157.10 20
1157.18 21
1157.26 21
1157.33 21
1157.41 20
1157.49 19
1157.57 17
1157.65 16
1157.72 15
1157.80 14
1157.88 14
1157.96 15
1158.04 16
1158.11 17
1158.19 17
1158.27 17
1158.35 17
1158.43 16
1158.50 16
1158.58 15
1158.66 15
1158.74 15
1158.82 14
1158.89 14
1158.97 13
1159.05 12
1159.13 11
1159.21 11
1159.28 10
1159.36 11
1159.44 12
1159.52 13
1159.60 15
1159.67 17
1159.75 19
1159.83 20
1159.91 21
1159.99 21
1160.06 21
1160.14 21
1160.22 20
1160.30 20
1160.38 20
1160.46 21
1160.53 21
1160.61 22
1160.69 22
1160.77 22
1160.85 23
1160.92 23
1161.00 23
1161.08 23
1161.16 22
1161.24 21
1161.31 20
1161.39 19
1161.47 18
1161.55 18
1161.63 18
1161.71 19
1161.78 20
1161.86 21
1161.94 21
1162.02 21
1162.10 21
1162.17 19
1162.25 17
1162.33 14
1162.41 11
1162.49 8
1162.56 5
1162.64 3
1162.72 1
1162.80 0
1162.88 0
1162.96 1
1163.03 2
1163.11 4
1163.19 6
1163.27 7
1163.35 8
1163.42 9
1163.50 10
1163.58 10
1163.66 11
1163.74 11
1163.82 12
1163.89 12
1163.97 11
1164.05 11
1164.13 11
1164.21 11
1164.28 11
1164.36 12
1164.44 13
1164.52 14
1164.60 14
1164.68 14
1164.75 14
1164.83 13
1164.91 12
1164.99 10
1165.07 9
1165.15 7
1165.22 6
1165.30 5
1165.38 4
1165.46 4
1165.54 4
1165.61 5
1165.69 5
1165.77 5
1165.85 5
1165.93 5
1166.01 4
1166.08 4
1166.16 4
1166.24 5
1166.32 6
1166.40 8
1166.48 9
1166.55 11
1166.63 11
1166.71 11
1166.79 9
1166.87 8
1166.95 6
1167.02 5
1167.10 4
1167.18 4
1167.26 5
1167.34 6
1167.42 7
1167.49 8
1167.57 8
1167.65 8
1167.73 7
1167.81 6
1167.89 5
1167.96 4
1168.04 3
1168.12 3
1168.20 3
1168.28 4
1168.36 5
1168.43 6
1168.51 7
1168.59 8
1168.67 8
1168.75 8
1168.83 7
1168.90 6
1168.98 5
1169.06 4
1169.14 2
1169.22 1
1169.30 0
1169.37 0
1169.45 0
1169.53 0
1169.61 0
1169.69 0
1169.77 0
1169.84 0
1169.92 0
1170.00 0
1170.08 0
1170.16 0
1170.24 0
1170.32 0
1170.39 0
1170.47 0
1170.55 2
1170.63 3
1170.71 5
1170.79 6
1170.86 7
1170.94 7
1171.02 6
1171.10 4
1171.18 2
1171.26 0
1171.33 0
1171.41 0
1171.49 0
1171.57 1
1171.65 2
1171.73 4
1171.81 4
1171.88 5
1171.96 6
1172.04 7
1172.12 8
1172.20 9
1172.28 11
1172.35 12
1172.43 14
1172.51 15
1172.59 15
1172.67 16
1172.75 16
1172.83 17
1172.90 17
1172.98 18
1173.06 20
1173.14 22
1173.22 23
1173.30 25
1173.38 25
1173.45 25
1173.53 24
1173.61 23
1173.69 20
1173.77 18
1173.85 16
1173.93 14
1174.00 12
1174.08 10
1174.16 8
1174.24 6
1174.32 5
1174.40 4
1174.48 3
1174.55 4
1174.63 5
1174.71 7
1174.79 10
1174.87 13
1174.95 15
1175.02 16
1175.10 17
1175.18 17
1175.26 17
1175.34 17
1175.42 17
1175.50 18
1175.58 18
1175.65 19
1175.73 19
1175.81 18
1175.89 17
1175.97 16
1176.05 15
1176.13 14
1176.20 14
1176.28 14
1176.36 14
1176.44 15
1176.52 16
1176.60 16
1176.68 16
1176.75 16
1176.83 15
1176.91 14
1176.99 12
1177.07 10
1177.15 8
1177.23 7
1177.30 7
1177.38 8
1177.46 9
1177.54 11
1177.62 13
1177.70 15
1177.78 17
1177.86 18
1177.93 19
1178.01 19
1178.09 19
1178.17 18
1178.25 16
1178.33 15
1178.41 14
1178.48 14
1178.56 14
1178.64 15
1178.72 17
1178.80 18
1178.88 20
1178.96 21
1179.04 21
1179.11 20
1179.19 19
1179.27 17
1179.35 15
1179.43 13
1179.51 12
1179.59 12
1179.67 14
1179.74 16
1179.82 19
1179.90 21
1179.98 24
1180.06 25
1180.14 26
1180.22 25
1180.30 23
1180.37 21
1180.45 18
1180.53 16
1180.61 14
1180.69 14
1180.77 14
1180.85 14
1180.93 15
1181.00 15
1181.08 15
1181.16 14
1181.24 13
1181.32 11
1181.40 10
1181.48 9
1181.56 8
1181.63 9
1181.71 10
1181.79 10
1181.87 11
1181.95 11
1182.03 11
1182.11 10
1182.19 9
1182.27 8
1182.34 7
1182.42 7
1182.50 8
1182.58 9
1182.66 10
1182.74 10
1182.82 10
1182.90 10
1182.97 9
1183.05 8
1183.13 7
1183.21 7
1183.29 6
1183.37 5
1183.45 4
1183.53 2
1183.61 0
1183.68 0
1183.76 0
1183.84 0
1183.92 0
1184.00 0
1184.08 0
1184.16 4
1184.24 9
1184.32 12
1184.39 15
1184.47 16
1184.55 16
1184.63 15
1184.71 15
1184.79 14
1184.87 14
1184.95 14
1185.03 14
1185.10 13
1185.18 11
1185.26 9
1185.34 6
1185.42 4
1185.50 1
1185.58 0
1185.66 0
1185.74 0
1185.81 0
1185.89 0
1185.97 1
1186.05 2
1186.13 4
1186.21 5
1186.29 6
1186.37 6
1186.45 7
1186.53 8
1186.60 8
1186.68 9
1186.76 10
1186.84 10
1186.92 10
1187.00 11
1187.08 11
1187.16 12
1187.24 13
1187.31 14
1187.39 16
1187.47 18
1187.55 19
1187.63 20
1187.71 20
1187.79 20
1187.87 18
1187.95 17
1188.03 14
1188.10 12
1188.18 10
1188.26 9
1188.34 7
1188.42 6
1188.50 5
1188.58 4
1188.66 4
1188.74 4
1188.82 3
1188.89 3
1188.97 2
1189.05 2
1189.13 1
1189.21 0
1189.29 0
1189.37 0
1189.45 0
1189.53 0
1189.61 0
1189.69 0
1189.76 0
1189.84 0
1189.92 1
1190.00 3
1190.08 4
1190.16 5
1190.24 7
1190.32 8
1190.40 8
1190.48 8
1190.56 7
1190.63 6
1190.71 5
1190.79 5
1190.87 6
1190.95 7
1191.03 9
1191.11 12
1191.19 15
1191.27 18
1191.35 20
1191.43 21
1191.50 21
1191.58 20
1191.66 20
1191.74 19
1191.82 19
1191.90 19
1191.98 21
1192.06 22
1192.14 23
1192.22 24
1192.30 23
1192.38 22
1192.45 20
1192.53 17
1192.61 15
1192.69 13
1192.77 12
1192.85 12
1192.93 12
1193.01 11
1193.09 11
1193.17 9
1193.25 8
1193.33 7
1193.40 7
1193.48 6
1193.56 7
1193.64 8
1193.72 9
1193.80 11
1193.88 12
1193.96 13
1194.04 15
1194.12 16
1194.20 17
1194.28 17
1194.35 18
1194.43 19
1194.51 20
1194.59 21
1194.67 22
1194.75 24
1194.83 26
1194.91 29
1194.99 32
1195.07 35
1195.15 37
1195.23 39
1195.31 40
1195.38 39
1195.46 38
1195.54 36
1195.62 34
1195.70 32
1195.78 31
1195.86 31
1195.94 32
1196.02 33
1196.10 34
1196.18 35
1196.26 35
1196.34 34
1196.42 32
1196.49 30
1196.57 27
1196.65 25
1196.73 23
1196.81 23
1196.89 24
1196.97 26
1197.05 28
1197.13 31
1197.21 33
1197.29 34
1197.37 35
1197.45 35
1197.53 36
1197.61 36
1197.68 37
1197.76 37
1197.84 38
1197.92 38
1198.00 38
1198.08 38
1198.16 38
1198.24 38
1198.32 38
1198.40 38
1198.48 38
1198.56 39
1198.64 39
1198.72 38
1198.80 38
1198.87 37
1198.95 36
1199.03 35
1199.11 35
1199.19 34
1199.27 33
1199.35 32
1199.43 31
1199.51 29
1199.59 28
1199.67 27
1199.75 26
1199.83 26
1199.91 27
1199.99 27
1200.07 28
1200.14 29
1200.22 29
1200.30 28
1200.38 28
1200.46 27
1200.54 26
1200.62 26
1200.70 26
1200.78 26
1200.86 26
1200.94 26
1201.02 25
1201.10 24
1201.18 22
1201.26 21
1201.34 20
1201.42 20
1201.50 21
1201.57 22
1201.65 23
1201.73 24
1201.81 25
1201.89 26
1201.97 26
1202.05 25
1202.13 24
1202.21 23
1202.29 21
1202.37 19
1202.45 17
1202.53 15
1202.61 14
1202.69 12
1202.77 11
1202.85 10
1202.93 9
1203.01 9
1203.08 9
1203.16 9
1203.24 11
1203.32 12
1203.40 14
1203.48 15
1203.56 15
1203.64 14
1203.72 12
1203.80 9
1203.88 7
1203.96 4
1204.04 4
1204.12 4
1204.20 6
1204.28 9
1204.36 13
1204.44 16
1204.52 20
1204.60 23
1204.68 26
1204.76 29
1204.83 31
1204.91 32
1204.99 33
1205.07 33
1205.15 31
1205.23 29
1205.31 25
1205.39 22
1205.47 18
1205.55 15
1205.63 14
1205.71 13
1205.79 14
1205.87 15
1205.95 17
1206.03 18
1206.11 18
1206.19 18
1206.27 18
1206.35 18
1206.43 17
1206.51 17
1206.59 17
1206.67 17
1206.75 17
1206.82 17
1206.90 17
1206.98 18
1207.06 19
1207.14 21
1207.22 22
1207.30 22
1207.38 20
1207.46 18
1207.54 14
1207.62 10
1207.70 7
1207.78 4
1207.86 4
1207.94 5
1208.02 8
1208.10 11
1208.18 14
1208.26 17
1208.34 19
1208.42 20
1208.50 20
1208.58 20
1208.66 19
1208.74 18
1208.82 17
1208.90 15
1208.98 14
1209.06 13
1209.14 12
1209.21 13
1209.29 15
1209.37 17
1209.45 21
1209.53 25
1209.61 29
1209.69 32
1209.77 36
1209.85 38
1209.93 40
1210.01 40
1210.09 40
1210.17 38
1210.25 37
1210.33 35
1210.41 34
1210.49 34
1210.57 34
1210.65 35
1210.73 37
1210.81 38
1210.89 40
1210.97 41
1211.05 43
1211.13 44
1211.21 46
1211.29 47
1211.37 48
1211.45 49
1211.53 50
1211.61 51
1211.69 52
1211.77 53
1211.85 56
1211.93 60
1212.01 64
1212.09 67
1212.17 70
1212.25 72
1212.33 71
1212.41 69
1212.49 66
1212.57 63
1212.64 61
1212.72 59
1212.80 58
1212.88 57
1212.96 56
1213.04 55
1213.12 54
1213.20 53
1213.28 53
1213.36 52
1213.44 52
1213.52 53
1213.60 53
1213.68 54
1213.76 54
1213.84 54
1213.92 53
1214.00 52
1214.08 51
1214.16 50
1214.24 49
1214.32 48
1214.40 47
1214.48 47
1214.56 46
1214.64 45
1214.72 45
1214.80 44
1214.88 44
1214.96 43
1215.04 42
1215.12 39
1215.20 37
1215.28 34
1215.36 31
1215.44 29
1215.52 28
1215.60 27
1215.68 28
1215.76 28
1215.84 28
1215.92 27
1216.00 26
1216.08 23
1216.16 20
1216.24 18
1216.32 16
1216.40 15
1216.48 15
1216.56 15
1216.64 17
1216.72 19
1216.80 22
1216.88 24
1216.96 26
1217.04 28
1217.12 29
1217.20 29
1217.28 28
1217.36 26
1217.44 23
1217.52 20
1217.60 16
1217.68 13
1217.76 10
1217.84 8
1217.92 7
1218.00 6
1218.08 6
1218.16 6
1218.24 7
1218.32 9
1218.40 10
1218.48 12
1218.56 13
1218.64 14
1218.72 14
1218.80 14
1218.88 13
1218.96 12
1219.04 12
1219.12 12
1219.20 13
1219.28 15
1219.36 16
1219.44 18
1219.52 20
1219.60 21
1219.68 22
1219.76 22
1219.84 23
1219.92 23
1220.00 23
1220.08 22
1220.16 20
1220.24 18
1220.32 16
1220.40 15
1220.48 14
1220.56 15
1220.64 17
1220.72 20
1220.80 23
1220.88 26
1220.96 27
1221.04 27
1221.12 26
1221.20 25
1221.28 23
1221.36 22
1221.44 22
1221.52 23
1221.60 25
1221.68 27
1221.76 29
1221.84 29
1221.92 29
1222.00 28
1222.08 26
1222.16 24
1222.24 23
1222.32 22
1222.40 23
1222.48 23
1222.56 24
1222.64 23
1222.72 23
1222.80 21
1222.88 20
1222.96 18
1223.04 18
1223.12 19
1223.20 20
1223.28 21
1223.36 23
1223.45 24
1223.53 26
1223.61 27
1223.69 27
1223.77 27
1223.85 26
1223.93 24
1224.01 22
1224.09 19
1224.17 16
1224.25 14
1224.33 12
1224.41 11
1224.49 10
1224.57 11
1224.65 12
1224.73 14
1224.81 16
1224.89 17
1224.97 18
1225.05 19
1225.13 19
1225.21 19
1225.29 19
1225.37 19
1225.45 20
1225.53 21
1225.61 20
1225.69 19
1225.77 17
1225.85 13
1225.93 8
1226.01 4
1226.09 0
1226.17 0
1226.25 0
1226.33 0
1226.41 0
1226.49 0
1226.57 1
1226.65 2
1226.73 2
1226.81 1
1226.90 1
1226.98 0
1227.06 1
1227.14 2
1227.22 5
1227.30 8
1227.38 13
1227.46 17
1227.54 22
1227.62 26
1227.70 29
1227.78 31
1227.86 32
1227.94 31
1228.02 29
1228.10 27
1228.18 25
1228.26 23
1228.34 23
1228.42 23
1228.50 25
1228.58 28
1228.66 30
1228.74 33
1228.82 34
1228.90 35
1228.98 34
1229.06 32
1229.14 29
1229.22 26
1229.31 24
1229.39 22
1229.47 21
1229.55 21
1229.63 22
1229.71 25
1229.79 28
1229.87 31
1229.95 35
1230.03 39
1230.11 41
1230.19 43
1230.27 44
1230.35 43
1230.43 42
1230.51 40
1230.59 38
1230.67 36
1230.75 35
1230.83 33
1230.91 31
1230.99 30
1231.07 28
1231.15 26
1231.23 25
1231.32 23
1231.40 22
1231.48 21
1231.56 20
1231.64 20
1231.72 19
1231.80 18
1231.88 18
1231.96 18
1232.04 18
1232.12 18
1232.20 18
1232.28 19
1232.36 20
1232.44 21
1232.52 23
1232.60 25
1232.68 27
1232.76 28
1232.84 29
1232.92 29
1233.01 29
1233.09 28
1233.17 27
1233.25 25
1233.33 24
1233.41 24
1233.49 24
1233.57 24
1233.65 25
1233.73 27
1233.81 28
1233.89 29
1233.97 29
1234.05 29
1234.13 29
1234.21 28
1234.29 28
1234.37 27
1234.45 27
1234.53 27
1234.62 27
1234.70 26
1234.78 25
1234.86 24
1234.94 23
1235.02 22
1235.10 22
1235.18 23
1235.26 25
1235.34 28
1235.42 32
1235.50 35
1235.58 39
1235.66 42
1235.74 45
1235.82 48
1235.90 50
1235.99 52
1236.07 53
1236.15 52
1236.23 51
1236.31 47
1236.39 42
1236.47 35
1236.55 28
1236.63 20
1236.71 14
1236.79 9
1236.87 6
1236.95 5
1237.03 6
1237.11 9
1237.19 13
1237.27 17
1237.36 21
1237.44 24
1237.52 25
1237.60 26
1237.68 27
1237.76 27
1237.84 28
1237.92 29
1238.00 30
1238.08 31
1238.16 31
1238.24 31
1238.32 29
1238.40 27
1238.48 24
1238.57 21
1238.65 19
1238.73 18
1238.81 18
1238.89 19
1238.97 20
1239.05 21
1239.13 22
1239.21 23
1239.29 23
1239.37 23
1239.45 23
1239.53 23
1239.61 23
1239.69 23
1239.78 24
1239.86 25
1239.94 26
1240.02 26
1240.10 27
1240.18 27
1240.26 27
1240.34 28
1240.42 28
1240.50 29
1240.58 29
1240.66 29
1240.74 29
1240.83 29
1240.91 29
1240.99 31
1241.07 32
1241.15 34
1241.23 35
1241.31 35
1241.39 35
1241.47 34
1241.55 33
1241.63 32
1241.71 31
1241.79 31
1241.88 31
1241.96 32
1242.04 32
1242.12 32
1242.20 32
1242.28 31
1242.36 29
1242.44 26
1242.52 24
1242.60 21
1242.68 19
1242.76 17
1242.84 16
1242.93 15
1243.01 15
1243.09 16
1243.17 18
1243.25 21
1243.33 24
1243.41 27
1243.49 30
1243.57 32
1243.65 34
1243.73 35
1243.81 35
1243.90 36
1243.98 38
1244.06 41
1244.14 44
1244.22 47
1244.30 50
1244.38 53
1244.46 54
1244.54 55
1244.62 55
1244.70 55
1244.78 54
1244.87 53
1244.95 51
1245.03 48
1245.11 45
1245.19 41
1245.27 35
1245.35 30
1245.43 24
1245.51 19
1245.59 15
1245.67 12
1245.76 10
1245.84 10
1245.92 11
1246.00 12
1246.08 15
1246.16 17
1246.24 18
1246.32 19
1246.40 18
1246.48 16
1246.56 13
1246.65 10
1246.73 6
1246.81 3
1246.89 0
1246.97 0
1247.05 0
1247.13 0
1247.21 0
1247.29 1
1247.37 1
1247.46 1
1247.54 0
1247.62 0
1247.70 0
1247.78 0
1247.86 0
1247.94 0
1248.02 0
1248.10 1
1248.18 2
1248.26 4
1248.35 8
1248.43 13
1248.51 19
1248.59 26
1248.67 32
1248.75 36
1248.83 38
1248.91 38
1248.99 35
1249.08 32
1249.16 28
1249.24 24
1249.32 22
1249.40 20
1249.48 19
1249.56 18
1249.64 18
1249.72 18
1249.80 18
1249.89 17
1249.97 16
1250.05 14
1250.13 12
1250.21 11
1250.29 9
1250.37 9
1250.45 10
1250.53 11
1250.61 13
1250.70 15
1250.78 17
1250.86 18
1250.94 19
1251.02 19
1251.10 19
1251.18 21
1251.26 23
1251.34 27
1251.43 32
1251.51 37
1251.59 42
1251.67 46
1251.75 48
1251.83 48
1251.91 47
1251.99 44
1252.07 39
1252.16 34
1252.24 28
1252.32 22
1252.40 16
1252.48 10
1252.56 6
1252.64 2
1252.72 0
1252.80 0
1252.89 0
1252.97 0
1253.05 0
1253.13 0
1253.21 0
1253.29 0
1253.37 0
1253.45 1
1253.53 7
1253.62 15
1253.70 22
1253.78 28
1253.86 33
1253.94 35
1254.02 35
1254.10 34
1254.18 33
1254.27 31
1254.35 30
1254.43 31
1254.51 32
1254.59 34
1254.67 36
1254.75 38
1254.83 38
1254.91 38
1255.00 36
1255.08 34
1255.16 30
1255.24 27
1255.32 22
1255.40 18
1255.48 14
1255.56 11
1255.65 8
1255.73 7
1255.81 7
1255.89 8
1255.97 10
1256.05 13
1256.13 17
1256.21 22
1256.30 27
1256.38 32
1256.46 36
1256.54 40
1256.62 42
1256.70 43
1256.78 42
1256.86 40
1256.95 37
1257.03 33
1257.11 28
1257.19 24
1257.27 21
1257.35 18
1257.43 17
1257.51 17
1257.60 18
1257.68 21
1257.76 24
1257.84 26
1257.92 28
1258.00 29
1258.08 27
1258.17 25
1258.25 22
1258.33 20
1258.41 18
1258.49 17
1258.57 18
1258.65 19
1258.73 21
1258.82 22
1258.90 24
1258.98 24
1259.06 24
1259.14 23
1259.22 20
1259.30 16
1259.39 13
1259.47 9
1259.55 6
1259.63 3
1259.71 2
1259.79 2
1259.87 3
1259.95 5
1260.04 8
1260.12 12
1260.20 17
1260.28 21
1260.36 24
1260.44 27
1260.52 27
1260.61 25
1260.69 23
1260.77 19
1260.85 16
1260.93 13
1261.01 10
1261.09 10
1261.18 10
1261.26 10
1261.34 11
1261.42 13
1261.50 14
1261.58 14
1261.66 15
1261.75 16
1261.83 17
1261.91 18
1261.99 19
1262.07 20
1262.15 21
1262.23 21
1262.32 22
1262.40 22
1262.48 23
1262.56 24
1262.64 25
1262.72 26
1262.80 25
1262.89 23
1262.97 20
1263.05 16
1263.13 12
1263.21 9
1263.29 7
1263.37 6
1263.46 8
1263.54 11
1263.62 15
1263.70 19
1263.78 22
1263.86 25
1263.94 27
1264.03 27
1264.11 27
1264.19 25
1264.27 24
1264.35 22
1264.43 21
1264.52 21
1264.60 21
1264.68 22
1264.76 22
1264.84 21
1264.92 19
1265.00 17
1265.09 14
1265.17 11
1265.25 7
1265.33 4
1265.41 1
1265.49 0
1265.58 0
1265.66 0
1265.74 0
1265.82 0
1265.90 0
1265.98 0
1266.06 0
1266.15 3
1266.23 6
1266.31 8
1266.39 8
1266.47 6
1266.55 4
1266.64 1
1266.72 0
1266.80 0
1266.88 1
1266.96 4
1267.04 8
1267.13 12
1267.21 16
1267.29 19
1267.37 21
1267.45 24
1267.53 26
1267.61 28
1267.70 29
1267.78 29
1267.86 28
1267.94 25
1268.02 21
1268.10 17
1268.19 13
1268.27 11
1268.35 10
1268.43 11
1268.51 12
1268.59 14
1268.68 16
1268.76 17
1268.84 17
1268.92 16
1269.00 16
1269.08 18
1269.17 21
1269.25 25
1269.33 32
1269.41 39
1269.49 45
1269.57 51
1269.66 54
1269.74 54
1269.82 52
1269.90 49
1269.98 44
1270.06 39
1270.15 34
1270.23 31
1270.31 29
1270.39 28
1270.47 28
1270.55 28
1270.64 29
1270.72 30
1270.80 30
1270.88 31
1270.96 32
1271.04 33
1271.13 34
1271.21 35
1271.29 35
1271.37 35
1271.45 33
1271.54 31
1271.62 29
1271.70 26
1271.78 24
1271.86 23
1271.94 23
1272.03 25
1272.11 27
1272.19 31
1272.27 34
1272.35 37
1272.43 40
1272.52 42
1272.60 44
1272.68 44
1272.76 44
1272.84 42
1272.93 41
1273.01 41
1273.09 43
1273.17 47
1273.25 53
1273.33 60
1273.42 68
1273.50 75
1273.58 80
1273.66 82
1273.74 82
1273.83 80
1273.91 77
1273.99 73
1274.07 68
1274.15 64
1274.23 60
1274.32 58
1274.40 56
1274.48 55
1274.56 55
1274.64 56
1274.73 57
1274.81 59
1274.89 60
1274.97 62
1275.05 65
1275.13 69
1275.22 73
1275.30 79
1275.38 84
1275.46 89
1275.54 92
1275.63 94
1275.71 94
1275.79 91
1275.87 86
1275.95 80
1276.03 71
1276.12 62
1276.20 53
1276.28 44
1276.36 36
1276.44 30
1276.53 26
1276.61 24
1276.69 24
1276.77 25
1276.85 26
1276.94 28
1277.02 30
1277.10 31
1277.18 33
1277.26 34
1277.35 35
1277.43 36
1277.51 37
1277.59 38
1277.67 39
1277.76 39
1277.84 39
1277.92 38
1278.00 37
1278.08 35
1278.16 33
1278.25 30
1278.33 28
1278.41 27
1278.49 26
1278.57 26
1278.66 26
1278.74 27
1278.82 27
1278.90 27
1278.98 26
1279.07 25
1279.15 22
1279.23 19
1279.31 16
1279.39 12
1279.48 9
1279.56 6
1279.64 4
1279.72 3
1279.80 2
1279.89 2
1279.97 2
1280.05 1
1280.13 1
1280.21 0
1280.30 0
1280.38 0
1280.46 0
1280.54 0
1280.62 0
1280.71 0
1280.79 0
1280.87 1
1280.95 3
1281.03 4
1281.12 5
1281.20 5
1281.28 5
1281.36 4
1281.45 3
1281.53 2
1281.61 1
1281.69 1
1281.77 2
1281.86 4
1281.94 7
1282.02 11
1282.10 16
1282.18 20
1282.27 24
1282.35 27
1282.43 29
1282.51 30
1282.59 30
1282.68 30
1282.76 31
1282.84 33
1282.92 36
1283.00 38
1283.09 41
1283.17 42
1283.25 43
1283.33 43
1283.42 44
1283.50 45
1283.58 47
1283.66 51
1283.74 56
1283.83 61
1283.91 65
1283.99 67
1284.07 67
1284.15 65
1284.24 62
1284.32 59
1284.40 57
1284.48 55
1284.57 54
1284.65 53
1284.73 53
1284.81 54
1284.89 56
1284.98 58
1285.06 62
1285.14 65
1285.22 70
1285.30 73
1285.39 76
1285.47 77
1285.55 77
1285.63 75
1285.72 72
1285.80 67
1285.88 61
1285.96 56
1286.04 51
1286.13 47
1286.21 44
1286.29 43
1286.37 43
1286.46 44
1286.54 44
1286.62 43
1286.70 43
1286.78 42
1286.87 41
1286.95 42
1287.03 43
1287.11 44
1287.20 45
1287.28 45
1287.36 44
1287.44 40
1287.52 35
1287.61 29
1287.69 25
1287.77 22
1287.85 23
1287.94 25
1288.02 29
1288.10 32
1288.18 34
1288.27 34
1288.35 32
1288.43 27
1288.51 21
1288.59 15
1288.68 10
1288.76 6
1288.84 3
1288.92 2
1289.01 3
1289.09 5
1289.17 8
1289.25 13
1289.33 18
1289.42 22
1289.50 26
1289.58 28
1289.66 28
1289.75 28
1289.83 27
1289.91 27
1289.99 27
1290.08 27
1290.16 27
1290.24 27
1290.32 27
1290.41 26
1290.49 25
1290.57 25
1290.65 25
1290.73 27
1290.82 31
1290.90 36
1290.98 42
1291.06 48
1291.15 54
1291.23 59
1291.31 62
1291.39 63
1291.48 63
1291.56 61
1291.64 57
1291.72 53
1291.81 49
1291.89 45
1291.97 41
1292.05 38
1292.13 36
1292.22 34
1292.30 33
1292.38 31
1292.46 30
1292.55 29
1292.63 29
1292.71 29
1292.79 30
1292.88 30
1292.96 31
1293.04 32
1293.12 33
1293.21 33
1293.29 32
1293.37 32
1293.45 31
1293.54 29
1293.62 27
1293.70 24
1293.78 20
1293.87 16
1293.95 12
1294.03 9
1294.11 8
1294.20 8
1294.28 11
1294.36 14
1294.44 18
1294.53 21
1294.61 24
1294.69 25
1294.77 26
1294.86 26
1294.94 25
1295.02 25
1295.10 24
1295.19 22
1295.27 20
1295.35 17
1295.43 13
1295.52 11
1295.60 9
1295.68 10
1295.76 12
1295.85 17
1295.93 23
1296.01 28
1296.09 33
1296.18 35
1296.26 35
1296.34 33
1296.42 28
1296.51 23
1296.59 18
1296.67 15
1296.75 14
1296.84 15
1296.92 18
1297.00 23
1297.08 29
1297.17 36
1297.25 43
1297.33 51
1297.41 60
1297.50 67
1297.58 73
1297.66 76
1297.74 78
1297.83 77
1297.91 73
1297.99 69
1298.07 64
1298.16 60
1298.24 55
1298.32 51
1298.40 47
1298.49 44
1298.57 42
1298.65 39
1298.74 38
1298.82 37
1298.90 37
1298.98 38
1299.07 40
1299.15 43
1299.23 47
1299.31 51
1299.40 54
1299.48 57
1299.56 58
1299.64 58
1299.73 57
1299.81 55
1299.89 54
1299.97 55
1300.06 59
1300.14 64
1300.22 72
1300.31 81
1300.39 91
1300.47 99
1300.55 104
1300.64 106
1300.72 105
1300.80 101
1300.88 95
1300.97 87
1301.05 80
1301.13 74
1301.21 69
1301.30 67
1301.38 66
1301.46 67
1301.55 70
1301.63 72
1301.71 75
1301.79 76
1301.88 76
1301.96 75
1302.04 73
1302.12 72
1302.21 70
1302.29 70
1302.37 70
1302.46 70
1302.54 70
1302.62 68
1302.70 65
1302.79 62
1302.87 58
1302.95 55
1303.03 53
1303.12 54
1303.20 55
1303.28 57
1303.37 57
1303.45 56
1303.53 51
1303.61 45
1303.70 39
1303.78 34
1303.86 31
1303.95 32
1304.03 35
1304.11 39
1304.19 43
1304.28 45
1304.36 45
1304.44 43
1304.52 38
1304.61 33
1304.69 28
1304.77 24
1304.86 22
1304.94 21
1305.02 21
1305.10 24
1305.19 27
1305.27 31
1305.35 36
1305.44 41
1305.52 44
1305.60 47
1305.68 48
1305.77 47
1305.85 46
1305.93 44
1306.02 41
1306.10 40
1306.18 38
1306.26 38
1306.35 37
1306.43 35
1306.51 34
1306.60 31
1306.68 28
1306.76 26
1306.84 23
1306.93 21
1307.01 19
1307.09 17
1307.18 15
1307.26 12
1307.34 10
1307.42 7
1307.51 4
1307.59 1
1307.67 0
1307.76 0
1307.84 0
1307.92 0
1308.00 0
1308.09 2
1308.17 4
1308.25 7
1308.34 10
1308.42 13
1308.50 15
1308.58 16
1308.67 16
1308.75 14
1308.83 10
1308.92 5
1309.00 0
1309.08 0
1309.17 0
1309.25 0
1309.33 0
1309.41 0
1309.50 0
1309.58 3
1309.66 6
1309.75 7
1309.83 7
1309.91 6
1309.99 5
1310.08 4
1310.16 4
1310.24 4
1310.33 6
1310.41 9
1310.49 13
1310.58 18
1310.66 24
1310.74 30
1310.82 35
1310.91 40
1310.99 44
1311.07 45
1311.16 45
1311.24 42
1311.32 38
1311.41 34
1311.49 29
1311.57 26
1311.65 25
1311.74 25
1311.82 26
1311.90 28
1311.99 31
1312.07 32
1312.15 33
1312.24 34
1312.32 35
1312.40 36
1312.48 38
1312.57 41
1312.65 43
1312.73 46
1312.82 46
1312.90 45
1312.98 42
1313.07 37
1313.15 31
1313.23 25
1313.32 19
1313.40 15
1313.48 14
1313.56 14
1313.65 16
1313.73 19
1313.81 22
1313.90 24
1313.98 26
1314.06 27
1314.15 27
1314.23 27
1314.31 28
1314.40 30
1314.48 32
1314.56 36
1314.65 40
1314.73 44
1314.81 48
1314.89 51
1314.98 54
1315.06 56
1315.14 57
1315.23 58
1315.31 59
1315.39 60
1315.48 61
1315.56 62
1315.64 64
1315.73 65
1315.81 67
1315.89 68
1315.98 70
1316.06 71
1316.14 72
1316.22 73
1316.31 74
1316.39 74
1316.47 73
1316.56 73
1316.64 72
1316.72 71
1316.81 70
1316.89 69
1316.97 67
1317.06 64
1317.14 61
1317.22 58
1317.31 56
1317.39 54
1317.47 54
1317.56 54
1317.64 55
1317.72 56
1317.81 57
1317.89 58
1317.97 59
1318.05 59
1318.14 58
1318.22 56
1318.30 54
1318.39 51
1318.47 49
1318.55 47
1318.64 46
1318.72 47
1318.80 49
1318.89 53
1318.97 58
1319.05 62
1319.14 65
1319.22 67
1319.30 67
1319.39 67
1319.47 65
1319.55 63
1319.64 61
1319.72 59
1319.80 56
1319.89 53
1319.97 51
1320.05 50
1320.14 50
1320.22 51
1320.30 53
1320.39 55
1320.47 57
1320.55 58
1320.64 59
1320.72 59
1320.80 59
1320.89 59
1320.97 60
1321.05 62
1321.14 66
1321.22 69
1321.30 74
1321.39 77
1321.47 80
1321.55 81
1321.64 80
1321.72 76
1321.80 71
1321.89 64
1321.97 56
1322.05 48
1322.14 40
1322.22 32
1322.30 25
1322.39 19
1322.47 13
1322.55 7
1322.64 1
1322.72 0
1322.80 0
1322.89 0
1322.97 0
1323.05 0
1323.14 0
1323.22 0
1323.30 2
1323.39 7
1323.47 12
1323.55 14
1323.64 14
1323.72 13
1323.80 11
1323.89 10
1323.97 10
1324.05 12
1324.14 15
1324.22 19
1324.30 23
1324.39 27
1324.47 30
1324.55 33
1324.64 34
1324.72 35
1324.80 35
1324.89 35
1324.97 35
1325.06 34
1325.14 33
1325.22 32
1325.31 30
1325.39 27
1325.47 24
1325.56 22
1325.64 20
1325.72 18
1325.81 17
1325.89 17
1325.97 16
1326.06 15
1326.14 14
1326.22 12
1326.31 9
1326.39 7
1326.47 5
1326.56 3
1326.64 2
1326.72 1
1326.81 1
1326.89 0
1326.97 0
1327.06 0
1327.14 1
1327.23 2
1327.31 3
1327.39 4
1327.48 5
1327.56 6
1327.64 5
1327.73 5
1327.81 3
1327.89 2
1327.98 1
1328.06 0
1328.14 0
1328.23 0
1328.31 1
1328.39 4
1328.48 8
1328.56 13
1328.65 18
1328.73 23
1328.81 28
1328.90 31
1328.98 34
1329.06 34
1329.15 34
1329.23 33
1329.31 32
1329.40 32
1329.48 32
1329.56 32
1329.65 34
1329.73 36
1329.82 39
1329.90 41
1329.98 44
1330.07 47
1330.15 50
1330.23 51
1330.32 51
1330.40 49
1330.48 44
1330.57 38
1330.65 30
1330.74 22
1330.82 16
1330.90 12
1330.99 12
1331.07 15
1331.15 20
1331.24 26
1331.32 31
1331.40 35
1331.49 37
1331.57 37
1331.66 36
1331.74 34
1331.82 32
1331.91 32
1331.99 33
1332.07 35
1332.16 38
1332.24 41
1332.32 44
1332.41 46
1332.49 47
1332.58 45
1332.66 42
1332.74 37
1332.83 31
1332.91 26
1332.99 23
1333.08 22
1333.16 22
1333.25 25
1333.33 28
1333.41 32
1333.50 35
1333.58 37
1333.66 38
1333.75 39
1333.83 40
1333.91 41
1334.00 42
1334.08 44
1334.17 46
1334.25 46
1334.33 45
1334.42 43
1334.50 40
1334.58 37
1334.67 33
1334.75 32
1334.84 31
1334.92 33
1335.00 35
1335.09 39
1335.17 42
1335.25 45
1335.34 47
1335.42 49
1335.51 51
1335.59 53
1335.67 54
1335.76 55
1335.84 54
1335.92 54
1336.01 53
1336.09 51
1336.18 51
1336.26 52
1336.34 55
1336.43 59
1336.51 63
1336.60 67
1336.68 69
1336.76 69
1336.85 67
1336.93 64
1337.01 60
1337.10 57
1337.18 54
1337.27 53
1337.35 52
1337.43 51
1337.52 48
1337.60 45
1337.69 40
1337.77 35
1337.85 32
1337.94 30
1338.02 30
1338.10 31
1338.19 34
1338.27 38
1338.36 40
1338.44 43
1338.52 44
1338.61 46
1338.69 48
1338.78 50
1338.86 53
1338.94 56
1339.03 59
1339.11 62
1339.19 64
1339.28 64
1339.36 63
1339.45 61
1339.53 58
1339.61 56
1339.70 54
1339.78 55
1339.87 57
1339.95 62
1340.03 68
1340.12 76
1340.20 83
1340.29 88
1340.37 90
1340.45 89
1340.54 84
1340.62 78
1340.70 71
1340.79 65
1340.87 61
1340.96 59
1341.04 59
1341.12 61
1341.21 64
1341.29 68
1341.38 71
1341.46 76
1341.54 81
1341.63 87
1341.71 93
1341.80 101
1341.88 108
1341.96 115
1342.05 121
1342.13 126
1342.22 130
1342.30 134
1342.38 136
1342.47 136
1342.55 134
1342.64 129
1342.72 122
1342.80 113
1342.89 104
1342.97 95
1343.06 87
1343.14 82
1343.22 79
1343.31 78
1343.39 79
1343.48 80
1343.56 82
1343.64 83
1343.73 84
1343.81 83
1343.90 81
1343.98 77
1344.06 72
1344.15 66
1344.23 60
1344.32 54
1344.40 49
1344.48 46
1344.57 44
1344.65 42
1344.74 42
1344.82 43
1344.91 46
1344.99 50
1345.07 56
1345.16 63
1345.24 71
1345.33 79
1345.41 86
1345.49 91
1345.58 93
1345.66 94
1345.75 93
1345.83 93
1345.91 93
1346.00 93
1346.08 94
1346.17 93
1346.25 90
1346.33 84
1346.42 77
1346.50 69
1346.59 62
1346.67 56
1346.76 53
1346.84 53
1346.92 54
1347.01 56
1347.09 58
1347.18 59
1347.26 58
1347.34 57
1347.43 56
1347.51 56
1347.60 57
1347.68 58
1347.76 58
1347.85 58
1347.93 56
1348.02 53
1348.10 48
1348.19 43
1348.27 38
1348.35 33
1348.44 29
1348.52 26
1348.61 22
1348.69 19
1348.77 15
1348.86 12
1348.94 9
1349.03 8
1349.11 8
1349.20 9
1349.28 11
1349.36 14
1349.45 16
1349.53 18
1349.62 20
1349.70 22
1349.79 23
1349.87 24
1349.95 25
1350.04 26
1350.12 25
1350.21 24
1350.29 22
1350.37 20
1350.46 18
1350.54 17
1350.63 16
1350.71 17
1350.80 18
1350.88 21
1350.96 24
1351.05 28
1351.13 32
1351.22 36
1351.30 39
1351.39 41
1351.47 42
1351.55 41
1351.64 39
1351.72 35
1351.81 31
1351.89 25
1351.98 19
1352.06 13
1352.14 5
1352.23 0
1352.31 0
1352.40 0
1352.48 0
1352.57 0
1352.65 0
1352.73 0
1352.82 0
1352.90 6
1352.99 16
1353.07 25
1353.16 32
1353.24 36
1353.32 38
1353.41 39
1353.49 39
1353.58 40
1353.66 41
1353.75 41
1353.83 40
1353.92 37
1354.00 32
1354.08 27
1354.17 22
1354.25 19
1354.34 19
1354.42 22
1354.51 28
1354.59 34
1354.67 41
1354.76 47
1354.84 52
1354.93 56
1355.01 58
1355.10 58
1355.18 58
1355.27 56
1355.35 53
1355.43 48
1355.52 44
1355.60 40
1355.69 37
1355.77 35
1355.86 36
1355.94 37
1356.02 39
1356.11 41
1356.19 43
1356.28 43
1356.36 42
1356.45 42
1356.53 41
1356.62 42
1356.70 43
1356.78 46
1356.87 49
1356.95 53
1357.04 56
1357.12 59
1357.21 62
1357.29 63
1357.38 64
1357.46 63
1357.54 61
1357.63 59
1357.71 58
1357.80 59
1357.88 61
1357.97 65
1358.05 71
1358.14 78
1358.22 85
1358.30 91
1358.39 97
1358.47 102
1358.56 107
1358.64 112
1358.73 118
1358.81 125
1358.90 132
1358.98 137
1359.07 141
1359.15 141
1359.23 139
1359.32 133
1359.40 126
1359.49 119
1359.57 112
1359.66 106
1359.74 103
1359.83 102
1359.91 103
1360.00 104
1360.08 106
1360.16 109
1360.25 112
1360.33 115
1360.42 120
1360.50 125
1360.59 130
1360.67 135
1360.76 139
1360.84 141
1360.93 142
1361.01 141
1361.09 140
1361.18 138
1361.26 137
1361.35 136
1361.43 136
1361.52 134
1361.60 131
1361.69 127
1361.77 122
1361.86 115
1361.94 109
1362.02 103
1362.11 98
1362.19 93
1362.28 91
1362.36 89
1362.45 88
1362.53 86
1362.62 84
1362.70 80
1362.79 76
1362.87 70
1362.96 63
1363.04 56
1363.12 49
1363.21 42
1363.29 37
1363.38 33
1363.46 31
1363.55 31
1363.63 33
1363.72 36
1363.80 40
1363.89 43
1363.97 44
1364.06 44
1364.14 41
1364.23 37
1364.31 31
1364.39 27
1364.48 25
1364.56 25
1364.65 28
1364.73 35
1364.82 43
1364.90 51
1364.99 57
1365.07 60
1365.16 60
1365.24 57
1365.33 51
1365.41 44
1365.50 37
1365.58 31
1365.67 26
1365.75 24
1365.83 23
1365.92 24
1366.00 27
1366.09 30
1366.17 33
1366.26 37
1366.34 40
1366.43 41
1366.51 40
1366.60 38
1366.68 35
1366.77 30
1366.85 27
1366.94 24
1367.02 24
1367.11 25
1367.19 29
1367.28 33
1367.36 37
1367.44 40
1367.53 43
1367.61 44
1367.70 43
1367.78 41
1367.87 38
1367.95 35
1368.04 31
1368.12 27
1368.21 24
1368.29 22
1368.38 21
1368.46 21
1368.55 21
1368.63 22
1368.72 22
1368.80 22
1368.89 21
1368.97 20
1369.06 19
1369.14 18
1369.23 17
1369.31 16
1369.40 15
1369.48 15
1369.56 15
1369.65 16
1369.73 17
1369.82 17
1369.90 17
1369.99 15
1370.07 12
1370.16 8
1370.24 5
1370.33 2
1370.41 2
1370.50 3
1370.58 5
1370.67 8
1370.75 9
1370.84 9
1370.92 6
1371.01 3
1371.09 0
1371.18 0
1371.26 0
1371.35 0
1371.43 0
1371.52 0
1371.60 0
1371.69 0
1371.77 2
1371.86 4
1371.94 6
1372.03 7
1372.11 9
1372.20 9
1372.28 9
1372.37 8
1372.45 7
1372.54 7
1372.62 7
1372.71 8
1372.79 12
1372.88 18
1372.96 25
1373.05 33
1373.13 40
1373.21 46
1373.30 51
1373.38 55
1373.47 57
1373.55 59
1373.64 61
1373.72 64
1373.81 67
1373.89 71
1373.98 74
1374.06 76
1374.15 76
1374.23 74
1374.32 70
1374.40 66
1374.49 61
1374.57 58
1374.66 56
1374.74 56
1374.83 58
1374.91 62
1375.00 66
1375.08 70
1375.17 74
1375.25 77
1375.34 80
1375.42 81
1375.51 82
1375.59 83
1375.68 83
1375.76 82
1375.85 79
1375.93 75
1376.02 71
1376.10 65
1376.19 59
1376.27 53
1376.36 47
1376.44 43
1376.53 40
1376.61 40
1376.70 41
1376.79 44
1376.87 47
1376.96 51
1377.04 54
1377.13 55
1377.21 55
1377.30 53
1377.38 50
1377.47 46
1377.55 43
1377.64 41
1377.72 40
1377.81 40
1377.89 39
1377.98 38
1378.06 37
1378.15 35
1378.23 34
1378.32 33
1378.40 34
1378.49 36
1378.57 38
1378.66 40
1378.74 42
1378.83 43
1378.91 44
1379.00 44
1379.08 46
1379.17 49
1379.25 54
1379.34 59
1379.42 65
1379.51 69
1379.59 72
1379.68 73
1379.76 71
1379.85 66
1379.93 61
1380.02 54
1380.10 47
1380.19 41
1380.27 35
1380.36 31
1380.45 29
1380.53 27
1380.62 26
1380.70 26
1380.79 26
1380.87 27
1380.96 28
1381.04 29
1381.13 31
1381.21 34
1381.30 37
1381.38 39
1381.47 41
1381.55 42
1381.64 42
1381.72 41
1381.81 39
1381.89 38
1381.98 37
1382.06 37
1382.15 40
1382.23 44
1382.32 50
1382.40 56
1382.49 62
1382.58 66
1382.66 69
1382.75 69
1382.83 67
1382.92 62
1383.00 55
1383.09 47
1383.17 37
1383.26 27
1383.34 17
1383.43 9
1383.51 2
1383.60 0
1383.68 0
1383.77 0
1383.85 0
1383.94 4
1384.02 9
1384.11 14
1384.20 18
1384.28 21
1384.37 23
1384.45 23
1384.54 24
1384.62 24
1384.71 25
1384.79 27
1384.88 30
1384.96 33
1385.05 35
1385.13 36
1385.22 36
1385.30 34
1385.39 31
1385.47 28
1385.56 25
1385.65 22
1385.73 20
1385.82 20
1385.90 21
1385.99 24
1386.07 26
1386.16 28
1386.24 29
1386.33 27
1386.41 23
1386.50 18
1386.58 13
1386.67 7
1386.75 2
1386.84 0
1386.93 0
1387.01 0
1387.10 0
1387.18 0
1387.27 0
1387.35 0
1387.44 0
1387.52 0
1387.61 1
1387.69 5
1387.78 9
1387.86 15
1387.95 22
1388.04 29
1388.12 36
1388.21 41
1388.29 45
1388.38 47
1388.46 46
1388.55 44
1388.63 41
1388.72 38
1388.80 35
1388.89 32
1388.98 30
1389.06 30
1389.15 31
1389.23 33
1389.32 36
1389.40 40
1389.49 44
1389.57 48
1389.66 51
1389.74 52
1389.83 52
1389.92 51
1390.00 47
1390.09 43
1390.17 39
1390.26 35
1390.34 32
1390.43 32
1390.51 35
1390.60 41
1390.68 50
1390.77 61
1390.86 72
1390.94 83
1391.03 90
1391.11 94
1391.20 96
1391.28 94
1391.37 90
1391.45 85
1391.54 81
1391.63 76
1391.71 72
1391.80 68
1391.88 64
1391.97 60
1392.05 55
1392.14 51
1392.22 47
1392.31 44
1392.39 43
1392.48 43
1392.57 44
1392.65 44
1392.74 43
1392.82 41
1392.91 37
1392.99 33
1393.08 30
1393.16 26
1393.25 24
1393.34 22
1393.42 21
1393.51 21
1393.59 20
1393.68 19
1393.76 19
1393.85 21
1393.93 24
1394.02 28
1394.11 34
1394.19 42
1394.28 49
1394.36 56
1394.45 61
1394.53 66
1394.62 69
1394.71 71
1394.79 73
1394.88 74
1394.96 75
1395.05 74
1395.13 72
1395.22 68
1395.30 62
1395.39 55
1395.48 48
1395.56 42
1395.65 37
1395.73 34
1395.82 33
1395.90 33
1395.99 34
1396.08 35
1396.16 34
1396.25 33
1396.33 30
1396.42 27
1396.50 24
1396.59 21
1396.67 18
1396.76 15
1396.85 12
1396.93 9
1397.02 7
1397.10 8
1397.19 12
1397.27 18
1397.36 27
1397.45 38
1397.53 49
1397.62 59
1397.70 66
1397.79 69
1397.87 68
1397.96 64
1398.05 58
1398.13 52
1398.22 48
1398.30 48
1398.39 50
1398.47 56
1398.56 62
1398.65 68
1398.73 71
1398.82 71
1398.90 69
1398.99 65
1399.07 60
1399.16 57
1399.25 56
1399.33 57
1399.42 59
1399.50 61
1399.59 63
1399.68 64
1399.76 63
1399.85 62
1399.93 62
1400.02 61
1400.10 62
1400.19 63
1400.28 64
1400.36 65
1400.45 65
1400.53 63
1400.62 60
1400.70 56
1400.79 51
1400.88 47
1400.96 44
1401.05 42
1401.13 42
1401.22 42
1401.31 43
1401.39 44
1401.48 45
1401.56 46
1401.65 46
1401.73 46
1401.82 46
1401.91 45
1401.99 44
1402.08 42
1402.16 40
1402.25 38
1402.33 36
1402.42 37
1402.51 40
1402.59 44
1402.68 50
1402.76 55
1402.85 59
1402.94 60
1403.02 59
1403.11 55
1403.19 49
1403.28 43
1403.37 37
1403.45 33
1403.54 30
1403.62 29
1403.71 30
1403.79 32
1403.88 34
1403.97 36
1404.05 39
1404.14 42
1404.22 45
1404.31 48
1404.40 50
1404.48 51
1404.57 49
1404.65 45
1404.74 39
1404.83 32
1404.91 26
1405.00 21
1405.08 18
1405.17 19
1405.26 23
1405.34 29
1405.43 36
1405.51 43
1405.60 49
1405.68 55
1405.77 59
1405.86 62
1405.94 65
1406.03 67
1406.11 69
1406.20 70
1406.29 72
1406.37 73
1406.46 74
1406.54 73
1406.63 72
1406.72 69
1406.80 64
1406.89 59
1406.97 52
1407.06 45
1407.15 39
1407.23 33
1407.32 28
1407.40 24
1407.49 22
1407.58 21
1407.66 21
1407.75 22
1407.83 22
1407.92 23
1408.01 23
1408.09 23
1408.18 23
1408.26 23
1408.35 25
1408.44 27
1408.52 30
1408.61 32
1408.69 34
1408.78 35
1408.87 34
1408.95 32
1409.04 31
1409.12 30
1409.21 30
1409.30 33
1409.38 36
1409.47 41
1409.56 46
1409.64 50
1409.73 53
1409.81 54
1409.90 53
1409.99 52
1410.07 49
1410.16 46
1410.24 43
1410.33 40
1410.42 37
1410.50 35
1410.59 33
1410.67 32
1410.76 32
1410.85 32
1410.93 33
1411.02 34
1411.10 34
1411.19 32
1411.28 28
1411.36 23
1411.45 17
1411.54 12
1411.62 9
1411.71 9
1411.79 11
1411.88 17
1411.97 25
1412.05 34
1412.14 42
1412.22 50
1412.31 56
1412.40 59
1412.48 60
1412.57 58
1412.66 54
1412.74 50
1412.83 45
1412.91 41
1413.00 37
1413.09 34
1413.17 30
1413.26 26
1413.34 21
1413.43 15
1413.52 9
1413.60 4
1413.69 0
1413.78 0
1413.86 0
1413.95 0
1414.03 0
1414.12 0
1414.21 0
1414.29 0
1414.38 0
1414.47 4
1414.55 8
1414.64 12
1414.72 15
1414.81 19
1414.90 22
1414.98 26
1415.07 29
1415.15 32
1415.24 33
1415.33 33
1415.41 32
1415.50 30
1415.59 27
1415.67 25
1415.76 25
1415.84 27
1415.93 30
1416.02 36
1416.10 43
1416.19 51
1416.28 58
1416.36 63
1416.45 66
1416.54 67
1416.62 67
1416.71 66
1416.79 66
1416.88 67
1416.97 68
1417.05 71
1417.14 73
1417.23 75
1417.31 75
1417.40 74
1417.48 72
1417.57 70
1417.66 68
1417.74 65
1417.83 63
1417.92 60
1418.00 57
1418.09 52
1418.17 47
1418.26 41
1418.35 37
1418.43 35
1418.52 35
1418.61 38
1418.69 42
1418.78 48
1418.87 53
1418.95 57
1419.04 59
1419.12 58
1419.21 56
1419.30 53
1419.38 49
1419.47 46
1419.56 43
1419.64 42
1419.73 43
1419.82 45
1419.90 49
1419.99 52
1420.07 55
1420.16 58
1420.25 59
1420.33 59
1420.42 58
1420.51 57
1420.59 56
1420.68 55
1420.77 53
1420.85 51
1420.94 48
1421.03 45
1421.11 41
1421.20 39
1421.28 38
1421.37 39
1421.46 43
1421.54 50
1421.63 59
1421.72 69
1421.80 79
1421.89 87
1421.98 93
1422.06 97
1422.15 100
1422.24 100
1422.32 100
1422.41 98
1422.49 96
1422.58 92
1422.67 88
1422.75 83
1422.84 78
1422.93 72
1423.01 67
1423.10 60
1423.19 54
1423.27 47
1423.36 41
1423.45 35
1423.53 30
1423.62 26
1423.71 23
1423.79 22
1423.88 21
1423.96 22
1424.05 24
1424.14 26
1424.22 29
1424.31 32
1424.40 35
1424.48 36
1424.57 35
1424.66 31
1424.74 25
1424.83 19
1424.92 13
1425.00 8
1425.09 6
1425.18 6
1425.26 8
1425.35 12
1425.44 15
1425.52 18
1425.61 19
1425.70 20
1425.78 19
1425.87 18
1425.95 16
1426.04 13
1426.13 11
1426.21 8
1426.30 5
1426.39 3
1426.47 2
1426.56 1
1426.65 0
1426.73 0
1426.82 0
1426.91 0
1426.99 0
1427.08 0
1427.17 0
1427.25 0
1427.34 0
1427.43 0
1427.51 5
1427.60 12
1427.69 21
1427.77 31
1427.86 42
1427.95 51
1428.03 57
1428.12 59
1428.21 57
1428.29 51
1428.38 42
1428.47 33
1428.55 25
1428.64 20
1428.73 20
1428.81 23
1428.90 28
1428.99 35
1429.07 42
1429.16 48
1429.25 53
1429.33 56
1429.42 58
1429.51 60
1429.59 61
1429.68 63
1429.77 65
1429.85 67
1429.94 67
1430.03 65
1430.11 62
1430.20 57
1430.29 50
1430.37 43
1430.46 36
1430.55 30
1430.63 25
1430.72 21
1430.81 18
1430.89 16
1430.98 15
1431.07 14
1431.15 14
1431.24 15
1431.33 17
1431.41 21
1431.50 27
1431.59 33
1431.67 40
1431.76 47
1431.85 52
1431.93 56
1432.02 59
1432.11 59
1432.19 58
1432.28 56
1432.37 55
1432.45 54
1432.54 54
1432.63 54
1432.71 55
1432.80 55
1432.89 53
1432.98 49
1433.06 44
1433.15 38
1433.24 32
1433.32 25
1433.41 21
1433.50 18
1433.58 18
1433.67 21
1433.76 27
1433.84 35
1433.93 44
1434.02 55
1434.10 64
1434.19 72
1434.28 78
1434.36 81
1434.45 81
1434.54 78
1434.62 71
1434.71 62
1434.80 51
1434.89 39
1434.97 28
1435.06 17
1435.15 9
1435.23 3
1435.32 0
1435.41 0
1435.49 1
1435.58 4
1435.67 8
1435.75 13
1435.84 18
1435.93 25
1436.01 32
1436.10 40
1436.19 50
1436.27 60
1436.36 70
1436.45 78
1436.54 84
1436.62 87
1436.71 87
1436.80 85
1436.88 81
1436.97 77
1437.06 73
1437.14 71
1437.23 71
1437.32 71
1437.40 72
1437.49 73
1437.58 72
1437.67 69
1437.75 65
1437.84 60
1437.93 56
1438.01 53
1438.10 52
1438.19 51
1438.27 51
1438.36 49
1438.45 46
1438.53 41
1438.62 34
1438.71 28
1438.80 23
1438.88 20
1438.97 19
1439.06 22
1439.14 26
1439.23 32
1439.32 38
1439.40 45
1439.49 52
1439.58 59
1439.66 65
1439.75 71
1439.84 77
1439.93 82
1440.01 86
1440.10 88
1440.19 87
1440.27 84
1440.36 80
1440.45 75
1440.53 70
1440.62 65
1440.71 63
1440.80 62
1440.88 63
1440.97 64
1441.06 66
1441.14 66
1441.23 65
1441.32 64
1441.41 62
1441.49 60
1441.58 59
1441.67 58
1441.75 57
1441.84 57
1441.93 55
1442.01 53
1442.10 50
1442.19 48
1442.28 45
1442.36 42
1442.45 39
1442.54 36
1442.62 32
1442.71 27
1442.80 23
1442.88 19
1442.97 17
1443.06 17
1443.15 20
1443.23 24
1443.32 29
1443.41 34
1443.49 37
1443.58 39
1443.67 40
1443.76 41
1443.84 42
1443.93 42
1444.02 43
1444.10 43
1444.19 42
1444.28 39
1444.37 34
1444.45 29
1444.54 23
1444.63 19
1444.71 17
1444.80 16
1444.89 17
1444.98 20
1445.06 23
1445.15 27
1445.24 31
1445.32 36
1445.41 41
1445.50 47
1445.59 52
1445.67 58
1445.76 62
1445.85 65
1445.93 66
1446.02 64
1446.11 61
1446.20 58
1446.28 55
1446.37 53
1446.46 52
1446.54 53
1446.63 54
1446.72 56
1446.81 58
1446.89 59
1446.98 61
1447.07 63
1447.15 67
1447.24 73
1447.33 82
1447.42 91
1447.50 100
1447.59 107
1447.68 110
1447.77 109
1447.85 104
1447.94 96
1448.03 88
1448.11 80
1448.20 75
1448.29 72
1448.38 71
1448.46 71
1448.55 72
1448.64 72
1448.73 71
1448.81 69
1448.90 67
1448.99 63
1449.07 59
1449.16 55
1449.25 52
1449.34 50
1449.42 50
1449.51 52
1449.60 55
1449.68 58
1449.77 61
1449.86 63
1449.95 64
1450.03 64
1450.12 62
1450.21 60
1450.30 56
1450.38 53
1450.47 49
1450.56 45
1450.65 41
1450.73 38
1450.82 36
1450.91 36
1450.99 37
1451.08 40
1451.17 45
1451.26 49
1451.34 54
1451.43 57
1451.52 59
1451.61 61
1451.69 62
1451.78 63
1451.87 64
1451.96 66
1452.04 69
1452.13 72
1452.22 75
1452.30 78
1452.39 80
1452.48 81
1452.57 83
1452.65 83
1452.74 83
1452.83 84
1452.92 85
1453.00 87
1453.09 89
1453.18 93
1453.27 97
1453.35 103
1453.44 108
1453.53 111
1453.62 113
1453.70 112
1453.79 107
1453.88 100
1453.96 92
1454.05 84
1454.14 77
1454.23 72
1454.31 70
1454.40 70
1454.49 71
1454.58 74
1454.66 76
1454.75 77
1454.84 77
1454.93 75
1455.01 70
1455.10 64
1455.19 55
1455.28 46
1455.36 38
1455.45 32
1455.54 29
1455.63 29
1455.71 33
1455.80 39
1455.89 45
1455.98 51
1456.06 55
1456.15 55
1456.24 53
1456.33 49
1456.41 44
1456.50 40
1456.59 37
1456.68 36
1456.76 38
1456.85 42
1456.94 47
1457.03 54
1457.11 62
1457.20 69
1457.29 75
1457.38 81
1457.46 85
1457.55 88
1457.64 90
1457.73 91
1457.81 91
1457.90 88
1457.99 83
1458.08 75
1458.16 65
1458.25 52
1458.34 39
1458.43 25
1458.51 11
1458.60 0
1458.69 0
1458.78 0
1458.86 0
1458.95 0
1459.04 0
1459.13 0
1459.21 0
1459.30 0
1459.39 9
1459.48 19
1459.56 27
1459.65 35
1459.74 41
1459.83 45
1459.91 48
1460.00 50
1460.09 52
1460.18 53
1460.27 55
1460.35 58
1460.44 61
1460.53 65
1460.62 69
1460.70 71
1460.79 72
1460.88 72
1460.97 70
1461.05 67
1461.14 64
1461.23 63
1461.32 63
1461.40 66
1461.49 70
1461.58 76
1461.67 81
1461.75 86
1461.84 89
1461.93 90
1462.02 91
1462.11 92
1462.19 92
1462.28 93
1462.37 93
1462.46 93
1462.54 92
1462.63 90
1462.72 86
1462.81 83
1462.89 79
1462.98 76
1463.07 73
1463.16 70
1463.25 67
1463.33 65
1463.42 63
1463.51 62
1463.60 63
1463.68 66
1463.77 71
1463.86 78
1463.95 85
1464.03 91
1464.12 96
1464.21 100
1464.30 101
1464.39 100
1464.47 98
1464.56 94
1464.65 90
1464.74 85
1464.82 81
1464.91 77
1465.00 75
1465.09 75
1465.18 76
1465.26 77
1465.35 79
1465.44 81
1465.53 82
1465.61 84
1465.70 86
1465.79 90
1465.88 94
1465.96 98
1466.05 102
1466.14 105
1466.23 107
1466.32 107
1466.40 105
1466.49 101
1466.58 95
1466.67 89
1466.75 82
1466.84 76
1466.93 70
1467.02 67
1467.11 66
1467.19 67
1467.28 70
1467.37 74
1467.46 79
1467.55 83
1467.63 86
1467.72 89
1467.81 92
1467.90 94
1467.98 96
1468.07 98
1468.16 99
1468.25 98
1468.34 95
1468.42 91
1468.51 87
1468.60 83
1468.69 80
1468.77 79
1468.86 79
1468.95 81
1469.04 84
1469.13 87
1469.21 88
1469.30 87
1469.39 83
1469.48 78
1469.57 71
1469.65 63
1469.74 55
1469.83 49
1469.92 44
1470.01 41
1470.09 39
1470.18 39
1470.27 41
1470.36 42
1470.44 42
1470.53 41
1470.62 39
1470.71 36
1470.80 32
1470.88 27
1470.97 22
1471.06 17
1471.15 12
1471.24 8
1471.32 4
1471.41 2
1471.50 2
1471.59 4
1471.68 7
1471.76 12
1471.85 17
1471.94 21
1472.03 24
1472.12 25
1472.20 24
1472.29 23
1472.38 21
1472.47 19
1472.56 18
1472.64 18
1472.73 20
1472.82 24
1472.91 29
1473.00 36
1473.08 45
1473.17 53
1473.26 60
1473.35 66
1473.43 70
1473.52 73
1473.61 74
1473.70 74
1473.79 74
1473.87 73
1473.96 72
1474.05 69
1474.14 66
1474.23 61
1474.32 56
1474.40 51
1474.49 47
1474.58 44
1474.67 44
1474.76 45
1474.84 47
1474.93 50
1475.02 52
1475.11 54
1475.20 56
1475.28 59
1475.37 62
1475.46 66
1475.55 72
1475.64 77
1475.72 82
1475.81 85
1475.90 87
1475.99 88
1476.08 88
1476.16 89
1476.25 91
1476.34 93
1476.43 95
1476.52 97
1476.60 98
1476.69 98
1476.78 97
1476.87 98
1476.96 100
1477.04 105
1477.13 111
1477.22 119
1477.31 128
1477.40 137
1477.49 145
1477.57 151
1477.66 155
1477.75 156
1477.84 157
1477.93 156
1478.01 154
1478.10 153
1478.19 152
1478.28 152
1478.37 151
1478.45 150
1478.54 148
1478.63 145
1478.72 140
1478.81 134
1478.90 128
1478.98 122
1479.07 117
1479.16 114
1479.25 113
1479.34 113
1479.42 116
1479.51 119
1479.60 123
1479.69 126
1479.78 129
1479.87 131
1479.95 132
1480.04 132
1480.13 132
1480.22 131
1480.31 130
1480.39 127
1480.48 124
1480.57 120
1480.66 116
1480.75 112
1480.84 108
1480.92 104
1481.01 99
1481.10 95
1481.19 90
1481.28 86
1481.37 84
1481.45 84
1481.54 85
1481.63 88
1481.72 91
1481.81 93
1481.89 94
1481.98 92
1482.07 87
1482.16 80
1482.25 72
1482.34 63
1482.42 55
1482.51 49
1482.60 44
1482.69 40
1482.78 38
1482.87 34
1482.95 31
1483.04 27
1483.13 23
1483.22 20
1483.31 20
1483.40 22
1483.48 27
1483.57 35
1483.66 45
1483.75 56
1483.84 66
1483.92 75
1484.01 84
1484.10 92
1484.19 100
1484.28 107
1484.37 114
1484.45 120
1484.54 125
1484.63 127
1484.72 126
1484.81 123
1484.90 118
1484.98 112
1485.07 106
1485.16 100
1485.25 95
1485.34 91
1485.43 87
1485.51 83
1485.60 79
1485.69 75
1485.78 70
1485.87 64
1485.96 60
1486.05 57
1486.13 57
1486.22 58
1486.31 61
1486.40 64
1486.49 66
1486.58 67
1486.66 65
1486.75 61
1486.84 55
1486.93 47
1487.02 39
1487.11 31
1487.19 24
1487.28 19
1487.37 16
1487.46 16
1487.55 18
1487.64 24
1487.72 31
1487.81 38
1487.90 45
1487.99 50
1488.08 53
1488.17 51
1488.26 47
1488.34 39
1488.43 31
1488.52 22
1488.61 15
1488.70 10
1488.79 8
1488.87 9
1488.96 12
1489.05 16
1489.14 20
1489.23 23
1489.32 26
1489.41 26
1489.49 25
1489.58 22
1489.67 18
1489.76 12
1489.85 5
1489.94 0
1490.02 0
1490.11 0
1490.20 0
1490.29 0
1490.38 0
1490.47 0
1490.56 0
1490.64 4
1490.73 12
1490.82 19
1490.91 24
1491.00 26
1491.09 27
1491.17 26
1491.26 25
1491.35 24
1491.44 24
1491.53 26
1491.62 28
1491.71 31
1491.79 35
1491.88 39
1491.97 43
1492.06 47
1492.15 51
1492.24 55
1492.33 59
1492.41 62
1492.50 66
1492.59 69
1492.68 71
1492.77 72
1492.86 72
1492.95 70
1493.03 67
1493.12 63
1493.21 57
1493.30 52
1493.39 49
1493.48 47
1493.57 50
1493.65 56
1493.74 65
1493.83 76
1493.92 87
1494.01 97
1494.10 102
1494.19 104
1494.27 100
1494.36 92
1494.45 81
1494.54 69
1494.63 58
1494.72 50
1494.81 46
1494.90 47
1494.98 51
1495.07 57
1495.16 65
1495.25 72
1495.34 77
1495.43 81
1495.52 82
1495.60 82
1495.69 80
1495.78 77
1495.87 73
1495.96 69
1496.05 64
1496.14 60
1496.23 57
1496.31 56
1496.40 55
1496.49 55
1496.58 56
1496.67 57
1496.76 58
1496.85 59
1496.93 59
1497.02 61
1497.11 63
1497.20 65
1497.29 67
1497.38 66
1497.47 64
1497.56 59
1497.64 52
1497.73 46
1497.82 40
1497.91 35
1498.00 33
1498.09 33
1498.18 34
1498.27 36
1498.35 39
1498.44 43
1498.53 46
1498.62 49
1498.71 52
1498.80 55
1498.89 57
1498.98 59
1499.06 59
1499.15 60
1499.24 60
1499.33 62
1499.42 64
1499.51 67
1499.60 71
1499.69 75
1499.77 80
1499.86 83
1499.95 84
1500.04 85
1500.13 84
1500.22 83
1500.31 82
1500.40 83
1500.48 84
1500.57 85
1500.66 86
1500.75 85
1500.84 82
1500.93 76
1501.02 68
1501.11 60
1501.19 54
1501.28 51
1501.37 52
1501.46 57
1501.55 65
1501.64 73
1501.73 81
1501.82 87
1501.91 89
1501.99 88
1502.08 85
1502.17 81
1502.26 78
1502.35 75
1502.44 73
1502.53 72
1502.62 71
1502.71 69
1502.79 67
1502.88 64
1502.97 62
1503.06 59
1503.15 56
1503.24 52
1503.33 48
1503.42 43
1503.51 38
1503.59 34
1503.68 30
1503.77 28
1503.86 28
1503.95 29
1504.04 30
1504.13 31
1504.22 30
1504.31 28
1504.39 25
1504.48 20
1504.57 16
1504.66 12
1504.75 11
1504.84 11
1504.93 13
1505.02 16
1505.11 21
1505.19 26
1505.28 30
1505.37 34
1505.46 37
1505.55 39
1505.64 41
1505.73 42
1505.82 43
1505.91 44
1505.99 44
1506.08 45
1506.17 46
1506.26 48
1506.35 50
1506.44 54
1506.53 58
1506.62 62
1506.71 67
1506.80 70
1506.88 74
1506.97 76
1507.06 78
1507.15 79
1507.24 79
1507.33 79
1507.42 79
1507.51 79
1507.60 79
1507.69 79
1507.77 81
1507.86 84
1507.95 87
1508.04 93
1508.13 100
1508.22 108
1508.31 118
1508.40 129
1508.49 138
1508.58 146
1508.67 152
1508.75 154
1508.84 152
1508.93 147
1509.02 139
1509.11 129
1509.20 117
1509.29 105
1509.38 94
1509.47 83
1509.56 75
1509.64 68
1509.73 62
1509.82 58
1509.91 54
1510.00 51
1510.09 49
1510.18 47
1510.27 47
1510.36 48
1510.45 51
1510.54 53
1510.62 55
1510.71 56
1510.80 56
1510.89 54
1510.98 52
1511.07 50
1511.16 49
1511.25 50
1511.34 52
1511.43 55
1511.52 58
1511.60 61
1511.69 63
1511.78 62
1511.87 60
1511.96 56
1512.05 51
1512.14 46
1512.23 41
1512.32 36
1512.41 33
1512.50 32
1512.59 31
1512.67 32
1512.76 32
1512.85 33
1512.94 33
1513.03 32
1513.12 31
1513.21 31
1513.30 32
1513.39 34
1513.48 39
1513.57 46
1513.66 54
1513.74 62
1513.83 69
1513.92 74
1514.01 77
1514.10 78
1514.19 77
1514.28 75
1514.37 73
1514.46 72
1514.55 71
1514.64 71
1514.73 73
1514.82 76
1514.90 80
1514.99 85
1515.08 89
1515.17 91
1515.26 92
1515.35 89
1515.44 84
1515.53 75
1515.62 66
1515.71 56
1515.80 48
1515.89 42
1515.98 38
1516.06 38
1516.15 39
1516.24 40
1516.33 41
1516.42 42
1516.51 41
1516.60 40
1516.69 37
1516.78 33
1516.87 29
1516.96 24
1517.05 19
1517.14 13
1517.23 8
1517.31 3
1517.40 1
1517.49 0
1517.58 0
1517.67 1
1517.76 2
1517.85 2
1517.94 0
1518.03 0
1518.12 0
1518.21 0
1518.30 0
1518.39 0
1518.48 5
1518.56 14
1518.65 24
1518.74 35
1518.83 45
1518.92 53
1519.01 58
1519.10 61
1519.19 63
1519.28 64
1519.37 64
1519.46 65
1519.55 66
1519.64 67
1519.73 68
1519.82 68
1519.91 68
1519.99 67
1520.08 65
1520.17 62
1520.26 60
1520.35 58
1520.44 55
1520.53 53
1520.62 51
1520.71 49
1520.80 48
1520.89 49
1520.98 51
1521.07 54
1521.16 57
1521.25 60
1521.34 61
1521.42 60
1521.51 56
1521.60 53
1521.69 50
1521.78 49
1521.87 52
1521.96 58
1522.05 68
1522.14 78
1522.23 87
1522.32 95
1522.41 101
1522.50 104
1522.59 107
1522.68 109
1522.77 112
1522.86 115
1522.95 118
1523.03 121
1523.12 121
1523.21 120
1523.30 116
1523.39 111
1523.48 105
1523.57 98
1523.66 93
1523.75 91
1523.84 91
1523.93 94
1524.02 99
1524.11 106
1524.20 113
1524.29 118
1524.38 120
1524.47 118
1524.56 113
1524.65 106
1524.73 98
1524.82 89
1524.91 81
1525.00 74
1525.09 69
1525.18 64
1525.27 59
1525.36 55
1525.45 52
1525.54 50
1525.63 49
1525.72 49
1525.81 49
1525.90 48
1525.99 47
1526.08 44
1526.17 39
1526.26 34
1526.35 29
1526.44 25
1526.53 22
1526.62 23
1526.70 25
1526.79 29
1526.88 35
1526.97 41
1527.06 48
1527.15 55
1527.24 60
1527.33 64
1527.42 66
1527.51 67
1527.60 66
1527.69 65
1527.78 64
1527.87 63
1527.96 62
1528.05 60
1528.14 57
1528.23 53
1528.32 47
1528.41 40
1528.50 34
1528.59 27
1528.68 23
1528.77 21
1528.86 21
1528.95 24
1529.03 28
1529.12 33
1529.21 39
1529.30 44
1529.39 48
1529.48 51
1529.57 53
1529.66 54
1529.75 56
1529.84 57
1529.93 59
1530.02 59
1530.11 59
1530.20 57
1530.29 55
1530.38 51
1530.47 46
1530.56 42
1530.65 38
1530.74 35
1530.83 33
1530.92 33
1531.01 33
1531.10 35
1531.19 38
1531.28 43
1531.37 49
1531.46 55
1531.55 60
1531.64 64
1531.73 64
1531.81 61
1531.90 54
1531.99 45
1532.08 33
1532.17 22
1532.26 12
1532.35 3
1532.44 0
1532.53 0
1532.62 0
1532.71 0
1532.80 0
1532.89 0
1532.98 0
1533.07 0
1533.16 3
1533.25 6
1533.34 9
1533.43 11
1533.52 11
1533.61 10
1533.70 8
1533.79 6
1533.88 5
1533.97 6
1534.06 10
1534.15 17
1534.24 26
1534.33 37
1534.42 49
1534.51 59
1534.60 67
1534.69 74
1534.78 79
1534.87 82
1534.96 85
1535.05 86
1535.14 85
1535.23 83
1535.32 78
1535.41 72
1535.50 65
1535.59 60
1535.68 58
1535.77 59
1535.85 62
1535.94 67
1536.03 70
1536.12 70
1536.21 67
1536.30 60
1536.39 51
1536.48 42
1536.57 35
1536.66 32
1536.75 33
1536.84 38
1536.93 47
1537.02 58
1537.11 69
1537.20 79
1537.29 86
1537.38 90
1537.47 91
1537.56 90
1537.65 87
1537.74 83
1537.83 79
1537.92 75
1538.01 71
1538.10 66
1538.19 61
1538.28 55
1538.37 51
1538.46 47
1538.55 46
1538.64 48
1538.73 54
1538.82 62
1538.91 72
1539.00 82
1539.09 91
1539.18 98
1539.27 103
1539.36 105
1539.45 104
1539.54 100
1539.63 94
1539.72 88
1539.81 80
1539.90 73
1539.99 66
1540.08 61
1540.17 58
1540.26 58
1540.35 60
1540.44 64
1540.53 70
1540.62 77
1540.71 84
1540.80 91
1540.89 96
1540.98 99
1541.07 100
1541.16 97
1541.25 91
1541.34 82
1541.43 70
1541.52 57
1541.61 42
1541.70 28
1541.79 15
1541.88 7
1541.97 2
1542.06 1
1542.15 4
1542.24 9
1542.33 15
1542.42 20
1542.51 24
1542.60 26
1542.69 28
1542.78 29
1542.87 31
1542.96 33
1543.05 36
1543.14 39
1543.23 41
1543.32 41
1543.41 40
1543.50 38
1543.59 36
1543.68 34
1543.77 34
1543.86 34
1543.95 35
1544.04 36
1544.13 38
1544.22 38
1544.31 39
1544.40 39
1544.49 40
1544.58 41
1544.67 41
1544.76 41
1544.85 40
1544.94 38
1545.03 33
1545.12 28
1545.21 21
1545.30 14
1545.39 9
1545.48 6
1545.57 5
1545.66 6
1545.75 10
1545.84 16
1545.93 23
1546.02 31
1546.11 39
1546.20 48
1546.29 57
1546.38 66
1546.47 75
1546.56 83
1546.65 88
1546.74 91
1546.84 91
1546.93 87
1547.02 82
1547.11 76
1547.20 70
1547.29 65
1547.38 61
1547.47 58
1547.56 54
1547.65 50
1547.74 43
1547.83 35
1547.92 26
1548.01 18
1548.10 11
1548.19 8
1548.28 9
1548.37 13
1548.46 19
1548.55 27
1548.64 35
1548.73 41
1548.82 47
1548.91 52
1549.00 57
1549.09 62
1549.18 68
1549.27 73
1549.36 76
1549.45 79
1549.54 78
1549.63 76
1549.72 71
1549.81 65
1549.90 57
1549.99 48
1550.08 40
1550.17 32
1550.26 27
1550.35 24
1550.44 24
1550.53 26
1550.62 28
1550.71 29
1550.80 28
1550.89 24
1550.99 18
1551.08 9
1551.17 0
1551.26 0
1551.35 0
1551.44 0
1551.53 0
1551.62 0
1551.71 0
1551.80 0
1551.89 0
1551.98 8
1552.07 16
1552.16 23
1552.25 29
1552.34 33
1552.43 36
1552.52 36
1552.61 36
1552.70 35
1552.79 34
1552.88 35
1552.97 37
1553.06 41
1553.15 46
1553.24 53
1553.33 61
1553.42 70
1553.51 77
1553.60 83
1553.69 86
1553.79 85
1553.88 80
1553.97 71
1554.06 60
1554.15 48
1554.24 37
1554.33 29
1554.42 25
1554.51 27
1554.60 33
1554.69 43
1554.78 54
1554.87 67
1554.96 79
1555.05 89
1555.14 98
1555.23 104
1555.32 108
1555.41 108
1555.50 105
1555.59 100
1555.68 91
1555.77 81
1555.86 70
1555.95 58
1556.05 47
1556.14 38
1556.23 31
1556.32 27
1556.41 26
1556.50 28
1556.59 31
1556.68 34
1556.77 37
1556.86 37
1556.95 35
1557.04 31
1557.13 26
1557.22 21
1557.31 18
1557.40 17
1557.49 18
1557.58 21
1557.67 25
1557.76 29
1557.85 32
1557.94 35
1558.04 39
1558.13 42
1558.22 47
1558.31 52
1558.40 59
1558.49 65
1558.58 71
1558.67 76
1558.76 79
1558.85 79
1558.94 78
1559.03 75
1559.12 72
1559.21 68
1559.30 64
1559.39 62
1559.48 60
1559.57 59
1559.66 58
1559.75 56
1559.85 53
1559.94 48
1560.03 42
1560.12 36
1560.21 30
1560.30 26
1560.39 24
1560.48 24
1560.57 28
1560.66 34
1560.75 42
1560.84 51
1560.93 61
1561.02 70
1561.11 77
1561.20 82
1561.29 84
1561.38 82
1561.48 77
1561.57 70
1561.66 60
1561.75 50
1561.84 41
1561.93 33
1562.02 27
1562.11 23
1562.20 21
1562.29 20
1562.38 21
1562.47 23
1562.56 25
1562.65 28
1562.74 31
1562.83 34
1562.93 38
1563.02 43
1563.11 48
1563.20 54
1563.29 58
1563.38 61
1563.47 61
1563.56 57
1563.65 51
1563.74 42
1563.83 32
1563.92 23
1564.01 16
1564.10 13
1564.19 16
1564.29 24
1564.38 36
1564.47 51
1564.56 66
1564.65 81
1564.74 92
1564.83 100
1564.92 104
1565.01 104
1565.10 102
1565.19 97
1565.28 92
1565.37 86
1565.46 82
1565.55 79
1565.65 78
1565.74 78
1565.83 78
1565.92 79
1566.01 79
1566.10 77
1566.19 73
1566.28 67
1566.37 61
1566.46 54
1566.55 48
1566.64 44
1566.73 42
1566.82 42
1566.92 44
1567.01 48
1567.10 51
1567.19 56
1567.28 60
1567.37 65
1567.46 72
1567.55 80
1567.64 88
1567.73 96
1567.82 104
1567.91 109
1568.00 113
1568.10 115
1568.19 114
1568.28 111
1568.37 107
1568.46 101
1568.55 93
1568.64 85
1568.73 77
1568.82 70
1568.91 64
1569.00 61
1569.09 60
1569.18 61
1569.28 64
1569.37 68
1569.46 73
1569.55 77
1569.64 81
1569.73 84
1569.82 85
1569.91 86
1570.00 84
1570.09 82
1570.18 78
1570.27 73
1570.37 67
1570.46 61
1570.55 55
1570.64 48
1570.73 42
1570.82 36
1570.91 30
1571.00 26
1571.09 22
1571.18 19
1571.27 17
1571.37 16
1571.46 15
1571.55 14
1571.64 11
1571.73 8
1571.82 3
1571.91 0
1572.00 0
1572.09 0
1572.18 0
1572.27 0
1572.36 1
1572.46 3
1572.55 4
1572.64 3
1572.73 1
1572.82 0
1572.91 0
1573.00 0
1573.09 4
1573.18 11
1573.27 18
1573.37 23
1573.46 26
1573.55 25
1573.64 22
1573.73 18
1573.82 14
1573.91 13
1574.00 15
1574.09 20
1574.18 26
1574.27 32
1574.37 37
1574.46 39
1574.55 39
1574.64 37
1574.73 33
1574.82 30
1574.91 27
1575.00 24
1575.09 21
1575.18 18
1575.28 15
1575.37 11
1575.46 7
1575.55 4
1575.64 4
1575.73 7
1575.82 12
1575.91 18
1576.00 26
1576.09 34
1576.19 41
1576.28 47
1576.37 50
1576.46 51
1576.55 50
1576.64 47
1576.73 42
1576.82 37
1576.91 33
1577.00 31
1577.10 30
1577.19 31
1577.28 34
1577.37 38
1577.46 44
1577.55 50
1577.64 56
1577.73 63
1577.82 69
1577.91 75
1578.01 79
1578.10 81
1578.19 83
1578.28 84
1578.37 85
1578.46 87
1578.55 91
1578.64 97
1578.73 104
1578.83 111
1578.92 117
1579.01 121
1579.10 121
1579.19 117
1579.28 111
1579.37 104
1579.46 97
1579.55 91
1579.65 86
1579.74 83
1579.83 80
1579.92 77
1580.01 73
1580.10 68
1580.19 63
1580.28 59
1580.37 57
1580.47 57
1580.56 59
1580.65 63
1580.74 69
1580.83 75
1580.92 80
1581.01 85
1581.10 88
1581.19 90
1581.29 90
1581.38 90
1581.47 90
1581.56 90
1581.65 90
1581.74 93
1581.83 97
1581.92 102
1582.02 109
1582.11 117
1582.20 126
1582.29 137
1582.38 149
1582.47 163
1582.56 176
1582.65 190
1582.74 201
1582.84 209
1582.93 212
1583.02 209
1583.11 203
1583.20 192
1583.29 180
1583.38 168
1583.47 157
1583.57 150
1583.66 145
1583.75 143
1583.84 144
1583.93 146
1584.02 149
1584.11 152
1584.20 156
1584.30 161
1584.39 165
1584.48 168
1584.57 171
1584.66 171
1584.75 170
1584.84 166
1584.93 161
1585.03 154
1585.12 148
1585.21 141
1585.30 134
1585.39 129
1585.48 123
1585.57 117
1585.66 111
1585.76 105
1585.85 99
1585.94 94
1586.03 91
1586.12 89
1586.21 90
1586.30 93
1586.40 97
1586.49 101
1586.58 105
1586.67 108
1586.76 109
1586.85 110
1586.94 110
1587.03 110
1587.13 109
1587.22 107
1587.31 103
1587.40 97
1587.49 89
1587.58 81
1587.67 72
1587.76 64
1587.86 58
1587.95 53
1588.04 49
1588.13 46
1588.22 43
1588.31 41
1588.40 37
1588.50 33
1588.59 27
1588.68 22
1588.77 17
1588.86 14
1588.95 13
1589.04 16
1589.14 21
1589.23 29
1589.32 38
1589.41 46
1589.50 52
1589.59 56
1589.68 57
1589.78 57
1589.87 56
1589.96 54
1590.05 52
1590.14 50
1590.23 49
1590.32 47
1590.42 45
1590.51 43
1590.60 41
1590.69 39
1590.78 38
1590.87 38
1590.96 39
1591.06 40
1591.15 42
1591.24 42
1591.33 42
1591.42 40
1591.51 38
1591.60 37
1591.70 36
1591.79 36
1591.88 35
1591.97 33
1592.06 30
1592.15 25
1592.24 17
1592.34 9
1592.43 3
1592.52 0
1592.61 0
1592.70 0
1592.79 1
1592.88 4
1592.98 6
1593.07 7
1593.16 5
1593.25 1
1593.34 0
1593.43 0
1593.53 0
1593.62 0
1593.71 0
1593.80 5
1593.89 12
1593.98 19
1594.07 25
1594.17 31
1594.26 38
1594.35 44
1594.44 50
1594.53 55
1594.62 58
1594.71 58
1594.81 56
1594.90 51
1594.99 45
1595.08 37
1595.17 30
1595.26 24
1595.36 20
1595.45 19
1595.54 19
1595.63 22
1595.72 25
1595.81 28
1595.91 32
1596.00 35
1596.09 37
1596.18 39
1596.27 42
1596.36 45
1596.45 49
1596.55 54
1596.64 59
1596.73 63
1596.82 67
1596.91 70
1597.00 73
1597.10 74
1597.19 76
1597.28 77
1597.37 78
1597.46 78
1597.55 76
1597.65 73
1597.74 68
1597.83 63
1597.92 57
1598.01 53
1598.10 50
1598.20 48
1598.29 47
1598.38 46
1598.47 46
1598.56 45
1598.65 44
1598.75 44
1598.84 45
1598.93 47
1599.02 49
1599.11 52
1599.20 54
1599.30 55
1599.39 56
1599.48 57
1599.57 58
1599.66 59
1599.75 60
1599.85 61
1599.94 61
1600.03 61
1600.12 60
1600.21 59
1600.30 58
1600.40 58
1600.49 59
1600.58 59
1600.67 59
1600.76 59
1600.85 59
1600.95 59
1601.04 59
1601.13 59
1601.22 60
1601.31 61
1601.40 60
1601.50 57
1601.59 51
1601.68 43
1601.77 33
1601.86 23
1601.96 13
1602.05 7
1602.14 4
1602.23 4
1602.32 8
1602.41 15
1602.51 22
1602.60 30
1602.69 36
1602.78 41
1602.87 43
1602.96 43
1603.06 41
1603.15 37
1603.24 33
1603.33 29
1603.42 26
1603.52 25
1603.61 26
1603.70 28
1603.79 30
1603.88 32
1603.97 34
1604.07 33
1604.16 31
1604.25 29
1604.34 25
1604.43 22
1604.53 20
1604.62 20
1604.71 21
1604.80 23
1604.89 25
1604.98 26
1605.08 26
1605.17 25
1605.26 22
1605.35 19
1605.44 17
1605.54 15
1605.63 15
1605.72 18
1605.81 22
1605.90 26
1606.00 31
1606.09 35
1606.18 37
1606.27 36
1606.36 33
1606.45 29
1606.55 24
1606.64 19
1606.73 14
1606.82 10
1606.91 7
1607.01 5
1607.10 4
1607.19 3
1607.28 2
1607.37 2
1607.47 3
1607.56 5
1607.65 9
1607.74 15
1607.83 23
1607.92 31
1608.02 39
1608.11 45
1608.20 49
1608.29 51
1608.38 52
1608.48 53
1608.57 54
1608.66 56
1608.75 58
1608.84 60
1608.94 61
1609.03 61
1609.12 59
1609.21 56
1609.30 52
1609.40 48
1609.49 44
1609.58 40
1609.67 36
1609.76 33
1609.86 32
1609.95 31
1610.04 31
1610.13 31
1610.22 32
1610.32 32
1610.41 32
1610.50 33
1610.59 33
1610.68 35
1610.78 37
1610.87 40
1610.96 44
1611.05 47
1611.14 49
1611.24 49
1611.33 47
1611.42 45
1611.51 43
1611.60 42
1611.70 42
1611.79 45
1611.88 49
1611.97 54
1612.06 58
1612.16 61
1612.25 62
1612.34 61
1612.43 58
1612.52 55
1612.62 52
1612.71 52
1612.80 52
1612.89 54
1612.98 56
1613.08 57
1613.17 56
1613.26 53
1613.35 49
1613.45 45
1613.54 42
1613.63 41
1613.72 40
1613.81 41
1613.91 42
1614.00 42
1614.09 41
1614.18 39
1614.27 36
1614.37 32
1614.46 28
1614.55 24
1614.64 20
1614.73 15
1614.83 12
1614.92 10
1615.01 10
1615.10 13
1615.20 18
1615.29 25
1615.38 32
1615.47 38
1615.56 41
1615.66 41
1615.75 37
1615.84 31
1615.93 24
1616.02 18
1616.12 14
1616.21 12
1616.30 13
1616.39 16
1616.49 20
1616.58 23
1616.67 24
1616.76 24
1616.85 22
1616.95 17
1617.04 13
1617.13 8
1617.22 4
1617.31 1
1617.41 0
1617.50 0
1617.59 0
1617.68 0
1617.78 0
1617.87 0
1617.96 0
1618.05 0
1618.14 0
1618.24 0
1618.33 5
1618.42 13
1618.51 21
1618.61 30
1618.70 38
1618.79 45
1618.88 49
1618.97 50
1619.07 49
1619.16 45
1619.25 39
1619.34 33
1619.44 27
1619.53 22
1619.62 19
1619.71 17
1619.81 17
1619.90 18
1619.99 19
1620.08 20
1620.17 21
1620.27 22
1620.36 24
1620.45 26
1620.54 30
1620.64 34
1620.73 39
1620.82 43
1620.91 45
1621.00 46
1621.10 44
1621.19 41
1621.28 37
1621.37 33
1621.47 32
1621.56 32
1621.65 34
1621.74 37
1621.84 41
1621.93 43
1622.02 44
1622.11 42
1622.20 40
1622.30 38
1622.39 36
1622.48 36
1622.57 37
1622.67 38
1622.76 41
1622.85 43
1622.94 45
1623.04 46
1623.13 47
1623.22 48
1623.31 49
1623.41 50
1623.50 53
1623.59 56
1623.68 59
1623.77 62
1623.87 64
1623.96 64
1624.05 61
1624.14 57
1624.24 50
1624.33 43
1624.42 36
1624.51 31
1624.61 27
1624.70 27
1624.79 28
1624.88 32
1624.98 37
1625.07 43
1625.16 49
1625.25 54
1625.35 57
1625.44 58
1625.53 56
1625.62 53
1625.72 47
1625.81 40
1625.90 33
1625.99 27
1626.09 22
1626.18 18
1626.27 16
1626.36 15
1626.45 14
1626.55 14
1626.64 13
1626.73 11
1626.82 9
1626.92 7
1627.01 4
1627.10 1
1627.19 0
1627.29 0
1627.38 0
1627.47 0
1627.56 0
1627.66 0
1627.75 0
1627.84 0
1627.93 5
1628.03 13
1628.12 21
1628.21 28
1628.30 36
1628.40 42
1628.49 48
1628.58 54
1628.67 58
1628.77 62
1628.86 66
1628.95 69
1629.04 70
1629.14 71
1629.23 70
1629.32 67
1629.41 64
1629.51 60
1629.60 55
1629.69 51
1629.78 47
1629.88 43
1629.97 39
1630.06 34
1630.16 30
1630.25 26
1630.34 22
1630.43 21
1630.53 22
1630.62 25
1630.71 32
1630.80 39
1630.90 47
1630.99 52
1631.08 54
1631.17 51
1631.27 45
1631.36 35
1631.45 25
1631.54 16
1631.64 9
1631.73 7
1631.82 10
1631.91 15
1632.01 22
1632.10 30
1632.19 37
1632.28 41
1632.38 42
1632.47 41
1632.56 38
1632.66 34
1632.75 30
1632.84 27
1632.93 25
1633.03 22
1633.12 20
1633.21 18
1633.30 15
1633.40 12
1633.49 8
1633.58 3
1633.67 0
1633.77 0
1633.86 0
1633.95 0
1634.04 0
1634.14 0
1634.23 0
1634.32 0
1634.42 0
1634.51 5
1634.60 11
1634.69 17
1634.79 24
1634.88 31
1634.97 38
1635.06 43
1635.16 47
1635.25 50
1635.34 52
1635.44 54
1635.53 55
1635.62 56
1635.71 56
1635.81 55
1635.90 52
1635.99 47
1636.08 41
1636.18 33
1636.27 26
1636.36 21
1636.46 19
1636.55 19
1636.64 22
1636.73 26
1636.83 29
1636.92 31
1637.01 32
1637.10 31
1637.20 28
1637.29 26
1637.38 25
1637.48 25
1637.57 26
1637.66 28
1637.75 29
1637.85 30
1637.94 30
1638.03 28
1638.12 25
1638.22 21
1638.31 15
1638.40 10
1638.50 6
1638.59 2
1638.68 0
1638.77 0
1638.87 0
1638.96 1
1639.05 1
1639.15 2
1639.24 2
1639.33 2
1639.42 2
1639.52 3
1639.61 5
1639.70 7
1639.80 9
1639.89 10
1639.98 10
1640.07 9
1640.17 8
1640.26 7
1640.35 8
1640.45 9
1640.54 10
1640.63 13
1640.72 15
1640.82 18
1640.91 22
1641.00 28
1641.10 36
1641.19 45
1641.28 56
1641.37 66
1641.47 76
1641.56 83
1641.65 88
1641.75 91
1641.84 91
1641.93 91
1642.02 90
1642.12 88
1642.21 86
1642.30 83
1642.40 79
1642.49 74
1642.58 68
1642.67 62
1642.77 56
1642.86 51
1642.95 48
1643.05 48
1643.14 49
1643.23 53
1643.33 58
1643.42 64
1643.51 68
1643.60 69
1643.70 69
1643.79 66
1643.88 61
1643.98 55
1644.07 48
1644.16 42
1644.25 35
1644.35 27
1644.44 20
1644.53 12
1644.63 4
1644.72 0
1644.81 0
1644.91 0
1645.00 0
1645.09 0
1645.18 0
1645.28 0
1645.37 4
1645.46 8
1645.56 10
1645.65 12
1645.74 14
1645.84 17
1645.93 20
1646.02 25
1646.11 30
1646.21 37
1646.30 43
1646.39 49
1646.49 53
1646.58 56
1646.67 57
1646.77 57
1646.86 57
1646.95 56
1647.04 55
1647.14 56
1647.23 57
1647.32 58
1647.42 59
1647.51 59
1647.60 57
1647.70 53
1647.79 45
1647.88 35
1647.97 24
1648.07 13
1648.16 4
1648.25 0
1648.35 0
1648.44 0
1648.53 1
1648.63 5
1648.72 10
1648.81 13
1648.91 16
1649.00 17
1649.09 17
1649.18 16
1649.28 14
1649.37 11
1649.46 6
1649.56 1
1649.65 0
1649.74 0
1649.84 0
1649.93 0
1650.02 0
1650.12 0
1650.21 0
1650.30 1
1650.40 5
1650.49 10
1650.58 14
1650.67 19
1650.77 24
1650.86 28
1650.95 30
1651.05 32
1651.14 32
1651.23 30
1651.33 29
1651.42 29
1651.51 30
1651.61 33
1651.70 38
1651.79 44
1651.89 49
1651.98 54
1652.07 57
1652.17 58
1652.26 57
1652.35 55
1652.44 52
1652.54 49
1652.63 47
1652.72 45
1652.82 44
1652.91 44
1653.00 43
1653.10 41
1653.19 39
1653.28 37
1653.38 34
1653.47 32
1653.56 31
1653.66 30
1653.75 30
1653.84 29
1653.94 28
1654.03 26
1654.12 23
1654.22 20
1654.31 16
1654.40 13
1654.50 11
1654.59 10
1654.68 10
1654.78 10
1654.87 10
1654.96 9
1655.06 7
1655.15 5
1655.24 3
1655.34 3
1655.43 5
1655.52 11
1655.61 20
1655.71 32
1655.80 46
1655.89 60
1655.99 71
1656.08 80
1656.17 86
1656.27 89
1656.36 91
1656.45 91
1656.55 92
1656.64 93
1656.73 95
1656.83 98
1656.92 101
1657.01 105
1657.11 107
1657.20 109
1657.29 109
1657.39 107
1657.48 103
1657.57 98
1657.67 92
1657.76 86
1657.85 81
1657.95 77
1658.04 74
1658.13 72
1658.23 71
1658.32 70
1658.41 68
1658.51 65
1658.60 61
1658.69 57
1658.79 52
1658.88 48
1658.97 46
1659.07 45
1659.16 45
1659.25 48
1659.35 52
1659.44 57
1659.54 62
1659.63 66
1659.72 69
1659.82 70
1659.91 69
1660.00 66
1660.10 63
1660.19 59
1660.28 57
1660.38 56
1660.47 56
1660.56 57
1660.66 59
1660.75 60
1660.84 60
1660.94 59
1661.03 57
1661.12 55
1661.22 52
1661.31 50
1661.40 49
1661.50 49
1661.59 50
1661.68 51
1661.78 51
1661.87 52
1661.96 52
1662.06 52
1662.15 54
1662.24 57
1662.34 62
1662.43 69
1662.52 77
1662.62 87
1662.71 95
1662.81 102
1662.90 107
1662.99 108
1663.09 107
1663.18 103
1663.27 96
1663.37 88
1663.46 77
1663.55 65
1663.65 52
1663.74 39
1663.83 26
1663.93 14
1664.02 5
1664.11 0
1664.21 0
1664.30 0
1664.39 0
1664.49 0
1664.58 9
1664.68 21
1664.77 36
1664.86 52
1664.96 66
1665.05 77
1665.14 83
1665.24 84
1665.33 80
1665.42 74
1665.52 67
1665.61 61
1665.70 58
1665.80 59
1665.89 63
1665.99 69
1666.08 75
1666.17 79
1666.27 81
1666.36 78
1666.45 73
1666.55 64
1666.64 54
1666.73 45
1666.83 37
1666.92 31
1667.01 29
1667.11 28
1667.20 29
1667.30 30
1667.39 31
1667.48 32
1667.58 31
1667.67 29
1667.76 28
1667.86 27
1667.95 26
1668.04 26
1668.14 26
1668.23 26
1668.33 27
1668.42 28
1668.51 30
1668.61 32
1668.70 35
1668.79 39
1668.89 43
1668.98 47
1669.07 50
1669.17 52
1669.26 54
1669.36 55
1669.45 56
1669.54 56
1669.64 56
1669.73 57
1669.82 57
1669.92 58
1670.01 59
1670.10 60
1670.20 61
1670.29 62
1670.39 62
1670.48 63
1670.57 65
1670.67 66
1670.76 67
1670.85 68
1670.95 67
1671.04 66
1671.14 63
1671.23 59
1671.32 56
1671.42 52
1671.51 50
1671.60 48
1671.70 48
1671.79 48
1671.89 50
1671.98 52
1672.07 54
1672.17 57
1672.26 61
1672.35 66
1672.45 71
1672.54 77
1672.64 82
1672.73 86
1672.82 88
1672.92 87
1673.01 83
1673.10 77
1673.20 70
1673.29 63
1673.39 56
1673.48 51
1673.57 47
1673.67 43
1673.76 41
1673.85 38
1673.95 36
1674.04 35
1674.14 34
1674.23 35
1674.32 37
1674.42 39
1674.51 41
1674.60 41
1674.70 39
1674.79 34
1674.89 27
1674.98 19
1675.07 12
1675.17 7
1675.26 5
1675.36 7
1675.45 13
1675.54 22
1675.64 32
1675.73 42
1675.82 52
1675.92 60
1676.01 66
1676.11 70
1676.20 72
1676.29 71
1676.39 68
1676.48 64
1676.58 60
1676.67 56
1676.76 55
1676.86 55
1676.95 59
1677.04 64
1677.14 69
1677.23 74
1677.33 76
1677.42 76
1677.51 73
1677.61 68
1677.70 61
1677.80 54
1677.89 46
1677.98 39
1678.08 33
1678.17 29
1678.27 25
1678.36 23
1678.45 22
1678.55 23
1678.64 24
1678.74 26
1678.83 29
1678.92 31
1679.02 33
1679.11 35
1679.20 37
1679.30 39
1679.39 40
1679.49 41
1679.58 39
1679.67 36
1679.77 29
1679.86 19
1679.96 8
1680.05 0
1680.14 0
1680.24 0
1680.33 0
1680.43 0
1680.52 0
1680.61 0
1680.71 0
1680.80 7
1680.90 17
1680.99 25
1681.08 30
1681.18 33
1681.27 33
1681.37 32
1681.46 31
1681.55 32
1681.65 34
1681.74 37
1681.84 42
1681.93 48
1682.02 52
1682.12 55
1682.21 54
1682.31 52
1682.40 47
1682.49 42
1682.59 37
1682.68 33
1682.78 32
1682.87 33
1682.96 37
1683.06 43
1683.15 49
1683.25 55
1683.34 59
1683.43 62
1683.53 64
1683.62 64
1683.72 65
1683.81 66
1683.91 70
1684.00 75
1684.09 80
1684.19 86
1684.28 91
1684.38 96
1684.47 101
1684.56 107
1684.66 114
1684.75 122
1684.85 132
1684.94 142
1685.03 151
1685.13 159
1685.22 165
1685.32 168
1685.41 168
1685.50 166
1685.60 162
1685.69 157
1685.79 151
1685.88 145
1685.98 139
1686.07 132
1686.16 125
1686.26 118
1686.35 112
1686.45 107
1686.54 103
1686.63 102
1686.73 103
1686.82 106
1686.92 111
1687.01 116
1687.11 120
1687.20 121
1687.29 120
1687.39 116
1687.48 110
1687.58 102
1687.67 93
1687.76 85
1687.86 78
1687.95 73
1688.05 70
1688.14 70
1688.24 73
1688.33 77
1688.42 82
1688.52 87
1688.61 91
1688.71 92
1688.80 91
1688.89 88
1688.99 82
1689.08 76
1689.18 69
1689.27 62
1689.37 55
1689.46 49
1689.55 44
1689.65 39
1689.74 34
1689.84 31
1689.93 29
1690.03 28
1690.12 29
1690.21 31
1690.31 34
1690.40 36
1690.50 38
1690.59 38
1690.69 37
1690.78 35
1690.87 31
1690.97 27
1691.06 22
1691.16 18
1691.25 13
1691.35 9
1691.44 7
1691.53 7
1691.63 10
1691.72 16
1691.82 24
1691.91 34
1692.01 45
1692.10 56
1692.19 66
1692.29 75
1692.38 83
1692.48 89
1692.57 94
1692.67 97
1692.76 99
1692.85 99
1692.95 96
1693.04 92
1693.14 87
1693.23 80
1693.33 71
1693.42 62
1693.51 53
1693.61 44
1693.70 37
1693.80 32
1693.89 31
1693.99 34
1694.08 42
1694.17 54
1694.27 68
1694.36 83
1694.46 99
1694.55 112
1694.65 122
1694.74 128
1694.84 131
1694.93 130
1695.02 126
1695.12 119
1695.21 110
1695.31 101
1695.40 92
1695.50 82
1695.59 74
1695.68 67
1695.78 60
1695.87 54
1695.97 47
1696.06 39
1696.16 31
1696.25 24
1696.35 17
1696.44 14
1696.53 13
1696.63 16
1696.72 22
1696.82 29
1696.91 37
1697.01 44
1697.10 49
1697.20 53
1697.29 56
1697.38 56
1697.48 56
1697.57 53
1697.67 48
1697.76 42
1697.86 35
1697.95 29
1698.05 25
1698.14 23
1698.23 23
1698.33 26
1698.42 30
1698.52 35
1698.61 38
1698.71 42
1698.80 44
1698.90 46
1698.99 49
1699.09 51
1699.18 53
1699.27 54
1699.37 53
1699.46 51
1699.56 47
1699.65 41
1699.75 36
1699.84 32
1699.94 29
1700.03 29
1700.12 32
1700.22 36
1700.31 42
1700.41 48
1700.50 52
1700.60 54
1700.69 52
1700.79 48
1700.88 42
1700.98 35
1701.07 28
1701.16 23
1701.26 20
1701.35 19
1701.45 21
1701.54 24
1701.64 27
1701.73 31
1701.83 36
1701.92 40
1702.02 44
1702.11 47
1702.20 50
1702.30 52
1702.39 52
1702.49 51
1702.58 47
1702.68 42
1702.77 35
1702.87 28
1702.96 23
1703.06 20
1703.15 22
1703.25 27
1703.34 35
1703.43 46
1703.53 56
1703.62 65
1703.72 72
1703.81 77
1703.91 80
1704.00 82
1704.10 84
1704.19 86
1704.29 88
1704.38 89
1704.48 89
1704.57 87
1704.66 84
1704.76 81
1704.85 77
1704.95 73
1705.04 71
1705.14 70
1705.23 69
1705.33 69
1705.42 67
1705.52 63
1705.61 58
1705.71 53
1705.80 48
1705.90 45
1705.99 44
1706.08 46
1706.18 49
1706.27 52
1706.37 56
1706.46 60
1706.56 65
1706.65 71
1706.75 79
1706.84 90
1706.94 103
1707.03 118
1707.13 131
1707.22 143
1707.32 152
1707.41 156
1707.51 157
1707.60 155
1707.70 150
1707.79 143
1707.88 136
1707.98 128
1708.07 120
1708.17 114
1708.26 110
1708.36 110
1708.45 113
1708.55 119
1708.64 126
1708.74 133
1708.83 138
1708.93 138
1709.02 135
1709.12 128
1709.21 117
1709.31 105
1709.40 93
1709.50 82
1709.59 72
1709.69 65
1709.78 60
1709.87 57
1709.97 56
1710.06 58
1710.16 61
1710.25 66
1710.35 71
1710.44 76
1710.54 79
1710.63 80
1710.73 79
1710.82 77
1710.92 76
1711.01 76
1711.11 79
1711.20 85
1711.30 94
1711.39 105
1711.49 119
1711.58 133
1711.68 146
1711.77 157
1711.87 164
1711.96 167
1712.06 164
1712.15 157
1712.25 147
1712.34 135
1712.44 123
1712.53 113
1712.62 103
1712.72 95
1712.81 85
1712.91 75
1713.00 64
1713.10 52
1713.19 42
1713.29 35
1713.38 32
1713.48 35
1713.57 42
1713.67 52
1713.76 64
1713.86 75
1713.95 85
1714.05 92
1714.14 96
1714.24 96
1714.33 95
1714.43 93
1714.52 91
1714.62 89
1714.71 87
1714.81 86
1714.90 85
1715.00 85
1715.09 84
1715.19 82
1715.28 81
1715.38 78
1715.47 74
1715.57 70
1715.66 66
1715.76 62
1715.85 60
1715.95 58
1716.04 58
1716.14 58
1716.23 59
1716.33 60
1716.42 61
1716.52 61
1716.61 61
1716.71 61
1716.80 61
1716.90 61
1716.99 61
1717.09 61
1717.18 61
1717.28 59
1717.37 57
1717.47 54
1717.56 51
1717.66 49
1717.75 49
1717.85 52
1717.94 57
1718.04 64
1718.13 71
1718.23 77
1718.32 81
1718.42 81
1718.51 77
1718.61 70
1718.70 62
1718.80 53
1718.89 46
1718.99 40
1719.08 37
1719.18 35
1719.27 36
1719.37 39
1719.46 44
1719.56 51
1719.65 60
1719.75 68
1719.84 76
1719.94 81
1720.03 82
1720.13 80
1720.22 74
1720.32 67
1720.41 59
1720.51 53
1720.60 48
1720.70 46
1720.79 47
1720.89 51
1720.98 57
1721.08 64
1721.17 73
1721.27 82
1721.36 90
1721.46 96
1721.55 100
1721.65 101
1721.74 99
1721.84 95
1721.94 88
1722.03 82
1722.13 76
1722.22 72
1722.32 72
1722.41 75
1722.51 81
1722.60 89
1722.70 97
1722.79 105
1722.89 109
1722.98 110
1723.08 107
1723.17 100
1723.27 91
1723.36 82
1723.46 74
1723.55 70
1723.65 68
1723.74 70
1723.84 74
1723.93 80
1724.03 87
1724.12 93
1724.22 97
1724.31 101
1724.41 103
1724.50 104
1724.60 105
1724.69 106
1724.79 106
1724.89 106
1724.98 106
1725.08 106
1725.17 106
1725.27 105
1725.36 105
1725.46 104
1725.55 102
1725.65 100
1725.74 97
1725.84 94
1725.93 90
1726.03 86
1726.12 83
1726.22 80
1726.31 78
1726.41 75
1726.50 74
1726.60 72
1726.69 72
1726.79 72
1726.89 73
1726.98 75
1727.08 79
1727.17 83
1727.27 88
1727.36 92
1727.46 96
1727.55 99
1727.65 102
1727.74 104
1727.84 105
1727.93 105
1728.03 103
1728.12 99
1728.22 92
1728.31 84
1728.41 74
1728.51 66
1728.60 58
1728.70 53
1728.79 51
1728.89 51
1728.98 54
1729.08 56
1729.17 58
1729.27 57
1729.36 54
1729.46 49
1729.55 43
1729.65 35
1729.74 29
1729.84 24
1729.94 22
1730.03 22
1730.13 25
1730.22 31
1730.32 39
1730.41 46
1730.51 53
1730.60 56
1730.70 57
1730.79 53
1730.89 47
1730.98 39
1731.08 31
1731.18 24
1731.27 19
1731.37 18
1731.46 19
1731.56 23
1731.65 28
1731.75 35
1731.84 43
1731.94 51
1732.03 58
1732.13 64
1732.22 69
1732.32 72
1732.42 72
1732.51 70
1732.61 66
1732.70 60
1732.80 54
1732.89 48
1732.99 43
1733.08 41
1733.18 42
1733.27 46
1733.37 52
1733.47 57
1733.56 62
1733.66 64
1733.75 63
1733.85 58
1733.94 52
1734.04 44
1734.13 37
1734.23 31
1734.32 27
1734.42 25
1734.52 25
1734.61 27
1734.71 29
1734.80 33
1734.90 37
1734.99 43
1735.09 49
1735.18 57
1735.28 65
1735.37 74
1735.47 82
1735.57 90
1735.66 96
1735.76 102
1735.85 106
1735.95 109
1736.04 110
1736.14 110
1736.23 107
1736.33 103
1736.43 96
1736.52 90
1736.62 84
1736.71 79
1736.81 77
1736.90 77
1737.00 78
1737.09 80
1737.19 81
1737.29 79
1737.38 75
1737.48 69
1737.57 62
1737.67 57
1737.76 54
1737.86 54
1737.95 57
1738.05 61
1738.15 64
1738.24 67
1738.34 67
1738.43 66
1738.53 64
1738.62 61
1738.72 58
1738.81 56
1738.91 53
1739.01 49
1739.10 44
1739.20 36
1739.29 26
1739.39 15
1739.48 2
1739.58 0
1739.67 0
1739.77 0
1739.87 0
1739.96 0
1740.06 0
1740.15 0
1740.25 0
1740.34 12
1740.44 23
1740.54 31
1740.63 36
1740.73 39
1740.82 39
1740.92 38
1741.01 37
1741.11 37
1741.20 37
1741.30 39
1741.40 40
1741.49 42
1741.59 44
1741.68 48
1741.78 52
1741.87 59
1741.97 66
1742.07 75
1742.16 83
1742.26 90
1742.35 94
1742.45 95
1742.54 93
1742.64 89
1742.74 84
1742.83 78
1742.93 73
1743.02 68
1743.12 63
1743.21 59
1743.31 56
1743.41 55
1743.50 55
1743.60 59
1743.69 65
1743.79 76
1743.88 88
1743.98 101
1744.08 113
1744.17 122
1744.27 127
1744.36 127
1744.46 123
1744.55 116
1744.65 106
1744.75 96
1744.84 87
1744.94 79
1745.03 74
1745.13 70
1745.23 70
1745.32 71
1745.42 74
1745.51 79
1745.61 84
1745.70 90
1745.80 96
1745.90 101
1745.99 105
1746.09 107
1746.18 107
1746.28 105
1746.37 100
1746.47 94
1746.57 86
1746.66 75
1746.76 63
1746.85 50
1746.95 38
1747.05 28
1747.14 21
1747.24 17
1747.33 17
1747.43 20
1747.52 23
1747.62 26
1747.72 28
1747.81 29
1747.91 28
1748.00 27
1748.10 27
1748.20 29
1748.29 34
1748.39 42
1748.48 52
1748.58 62
1748.67 73
1748.77 81
1748.87 90
1748.96 97
1749.06 105
1749.15 113
1749.25 120
1749.35 127
1749.44 132
1749.54 133
1749.63 130
1749.73 124
1749.83 115
1749.92 106
1750.02 99
1750.11 93
1750.21 90
1750.30 89
1750.40 87
1750.50 85
1750.59 81
1750.69 76
1750.78 70
1750.88 65
1750.98 61
1751.07 59
1751.17 60
1751.26 63
1751.36 67
1751.46 73
1751.55 80
1751.65 86
1751.74 90
1751.84 93
1751.94 93
1752.03 91
1752.13 88
1752.22 84
1752.32 80
1752.42 75
1752.51 70
1752.61 63
1752.70 54
1752.80 42
1752.90 29
1752.99 14
1753.09 1
1753.18 0
1753.28 0
1753.38 0
1753.47 0
1753.57 0
1753.66 10
1753.76 24
1753.86 38
1753.95 49
1754.05 57
1754.14 61
1754.24 61
1754.34 58
1754.43 55
1754.53 53
1754.62 51
1754.72 52
1754.82 54
1754.91 58
1755.01 62
1755.10 67
1755.20 73
1755.30 81
1755.39 90
1755.49 101
1755.58 112
1755.68 122
1755.78 130
1755.87 135
1755.97 137
1756.06 136
1756.16 132
1756.26 127
1756.35 122
1756.45 118
1756.54 113
1756.64 109
1756.74 105
1756.83 100
1756.93 96
1757.02 92
1757.12 91
1757.22 92
1757.31 97
1757.41 104
1757.51 113
1757.60 121
1757.70 129
1757.79 134
1757.89 136
1757.99 136
1758.08 134
1758.18 132
1758.27 129
1758.37 127
1758.47 125
1758.56 123
1758.66 120
1758.76 117
1758.85 113
1758.95 109
1759.04 104
1759.14 101
1759.24 97
1759.33 95
1759.43 92
1759.52 89
1759.62 85
1759.72 80
1759.81 74
1759.91 68
1760.01 61
1760.10 55
1760.20 50
1760.29 46
1760.39 43
1760.49 41
1760.58 41
1760.68 44
1760.77 47
1760.87 52
1760.97 56
1761.06 59
1761.16 60
1761.26 60
1761.35 58
1761.45 57
1761.54 56
1761.64 56
1761.74 57
1761.83 58
1761.93 59
1762.03 59
1762.12 58
1762.22 56
1762.31 54
1762.41 54
1762.51 57
1762.60 62
1762.70 69
1762.80 77
1762.89 85
1762.99 92
1763.08 97
1763.18 99
1763.28 99
1763.37 97
1763.47 95
1763.57 92
1763.66 89
1763.76 85
1763.85 80
1763.95 74
1764.05 66
1764.14 58
1764.24 49
1764.34 41
1764.43 33
1764.53 27
1764.62 22
1764.72 18
1764.82 14
1764.91 10
1765.01 7
1765.11 4
1765.20 2
1765.30 1
1765.40 2
1765.49 4
1765.59 7
1765.68 9
1765.78 11
1765.88 13
1765.97 14
1766.07 16
1766.17 19
1766.26 23
1766.36 28
1766.45 33
1766.55 39
1766.65 43
1766.74 47
1766.84 50
1766.94 52
1767.03 54
1767.13 55
1767.23 55
1767.32 54
1767.42 50
1767.51 44
1767.61 35
1767.71 23
1767.80 9
1767.90 0
1768.00 0
1768.09 0
1768.19 0
1768.29 0
1768.38 0
1768.48 0
1768.58 0
1768.67 11
1768.77 20
1768.86 26
1768.96 28
1769.06 25
1769.15 19
1769.25 12
1769.35 5
1769.44 0
1769.54 0
1769.64 0
1769.73 5
1769.83 12
1769.93 19
1770.02 27
1770.12 33
1770.21 39
1770.31 42
1770.41 44
1770.50 44
1770.60 42
1770.70 39
1770.79 35
1770.89 30
1770.99 26
1771.08 21
1771.18 19
1771.28 17
1771.37 16
1771.47 17
1771.57 19
1771.66 23
1771.76 28
1771.85 34
1771.95 42
1772.05 49
1772.14 56
1772.24 63
1772.34 67
1772.43 70
1772.53 71
1772.63 70
1772.72 68
1772.82 63
1772.92 57
1773.01 49
1773.11 41
1773.21 32
1773.30 24
1773.40 19
1773.50 16
1773.59 16
1773.69 18
1773.79 21
1773.88 22
1773.98 21
1774.07 19
1774.17 14
1774.27 9
1774.36 5
1774.46 2
1774.56 0
1774.65 0
1774.75 0
1774.85 0
1774.94 1
1775.04 1
1775.14 2
1775.23 4
1775.33 8
1775.43 14
1775.52 22
1775.62 30
1775.72 38
1775.81 45
1775.91 52
1776.01 57
1776.10 60
1776.20 62
1776.30 63
1776.39 63
1776.49 61
1776.59 58
1776.68 55
1776.78 51
1776.88 47
1776.97 44
1777.07 43
1777.17 42
1777.26 41
1777.36 40
1777.46 39
1777.55 36
1777.65 32
1777.75 29
1777.84 26
1777.94 24
1778.04 24
1778.13 25
1778.23 25
1778.33 24
1778.42 21
1778.52 15
1778.62 7
1778.71 0
1778.81 0
1778.91 0
1779.00 0
1779.10 0
1779.20 0
1779.29 0
1779.39 0
1779.49 8
1779.58 17
1779.68 25
1779.78 30
1779.87 33
1779.97 33
1780.07 30
1780.16 27
1780.26 22
1780.36 17
1780.45 11
1780.55 5
1780.65 1
1780.74 0
1780.84 0
1780.94 0
1781.03 1
1781.13 6
1781.23 12
1781.32 18
1781.42 23
1781.52 28
1781.61 31
1781.71 32
1781.81 31
1781.90 30
1782.00 29
1782.10 29
1782.20 29
1782.29 31
1782.39 34
1782.49 38
1782.58 41
1782.68 44
1782.78 44
1782.87 43
1782.97 39
1783.07 33
1783.16 26
1783.26 20
1783.36 15
1783.45 12
1783.55 11
1783.65 12
1783.74 14
1783.84 16
1783.94 18
1784.03 20
1784.13 21
1784.23 23
1784.33 24
1784.42 25
1784.52 26
1784.62 26
1784.71 24
1784.81 22
1784.91 19
1785.00 17
1785.10 18
1785.20 23
1785.29 31
1785.39 43
1785.49 56
1785.58 69
1785.68 80
1785.78 88
1785.87 92
1785.97 94
1786.07 93
1786.17 92
1786.26 91
1786.36 91
1786.46 93
1786.55 96
1786.65 99
1786.75 103
1786.84 107
1786.94 112
1787.04 116
1787.13 119
1787.23 121
1787.33 119
1787.43 114
1787.52 105
1787.62 94
1787.72 81
1787.81 69
1787.91 60
1788.01 54
1788.10 51
1788.20 50
1788.30 50
1788.39 50
1788.49 50
1788.59 50
1788.69 49
1788.78 48
1788.88 48
1788.98 48
1789.07 48
1789.17 47
1789.27 45
1789.36 43
1789.46 39
1789.56 36
1789.66 33
1789.75 29
1789.85 27
1789.95 25
1790.04 23
1790.14 24
1790.24 26
1790.33 32
1790.43 40
1790.53 52
1790.63 65
1790.72 80
1790.82 94
1790.92 107
1791.01 115
1791.11 120
1791.21 120
1791.30 115
1791.40 107
1791.50 98
1791.60 87
1791.69 78
1791.79 70
1791.89 64
1791.98 59
1792.08 55
1792.18 51
1792.27 45
1792.37 37
1792.47 28
1792.57 18
1792.66 8
1792.76 0
1792.86 0
1792.95 0
1793.05 0
1793.15 0
1793.25 0
1793.34 6
1793.44 15
1793.54 24
1793.63 33
1793.73 41
1793.83 49
1793.93 54
1794.02 58
1794.12 60
1794.22 61
1794.31 60
1794.41 59
1794.51 56
1794.60 53
1794.70 49
1794.80 45
1794.90 39
1794.99 33
1795.09 26
1795.19 19
1795.28 13
1795.38 8
1795.48 4
1795.58 1
1795.67 0
1795.77 0
1795.87 1
1795.96 3
1796.06 6
1796.16 8
1796.26 10
1796.35 9
1796.45 6
1796.55 1
1796.64 0
1796.74 0
1796.84 0
1796.94 0
1797.03 0
1797.13 3
1797.23 16
1797.33 31
1797.42 45
1797.52 58
1797.62 68
1797.71 75
1797.81 78
1797.91 78
1798.01 75
1798.10 70
1798.20 63
1798.30 55
1798.39 48
1798.49 41
1798.59 36
1798.69 34
1798.78 33
1798.88 35
1798.98 39
1799.08 42
1799.17 46
1799.27 49
1799.37 52
1799.46 55
1799.56 59
1799.66 63
1799.76 65
1799.85 67
1799.95 67
1800.05 66
1800.14 65
1800.24 64
1800.34 64
1800.44 66
1800.53 70
1800.63 74
1800.73 78
1800.83 80
1800.92 80
1801.02 78
1801.12 74
1801.21 69
1801.31 63
1801.41 57
1801.51 53
1801.60 49
1801.70 47
1801.80 47
1801.90 47
1801.99 48
1802.09 50
1802.19 51
1802.29 52
1802.38 52
1802.48 50
1802.58 47
1802.67 42
1802.77 35
1802.87 28
1802.97 21
1803.06 14
1803.16 8
1803.26 5
1803.36 3
1803.45 4
1803.55 6
1803.65 8
1803.75 12
1803.84 15
1803.94 20
1804.04 25
1804.14 31
1804.23 39
1804.33 50
1804.43 62
1804.52 75
1804.62 89
1804.72 102
1804.82 113
1804.91 121
1805.01 125
1805.11 126
1805.21 124
1805.30 120
1805.40 115
1805.50 111
1805.60 109
1805.69 109
1805.79 110
1805.89 112
1805.99 115
1806.08 117
1806.18 116
1806.28 114
1806.38 109
1806.47 102
1806.57 95
1806.67 89
1806.77 85
1806.86 83
1806.96 84
1807.06 85
1807.15 87
1807.25 88
1807.35 88
1807.45 87
1807.54 85
1807.64 83
1807.74 81
1807.84 78
1807.93 75
1808.03 72
1808.13 68
1808.23 65
1808.32 60
1808.42 57
1808.52 53
1808.62 50
1808.71 47
1808.81 44
1808.91 41
1809.01 38
1809.10 33
1809.20 28
1809.30 23
1809.40 19
1809.49 15
1809.59 14
1809.69 14
1809.79 16
1809.88 19
1809.98 23
1810.08 28
1810.18 33
1810.27 38
1810.37 43
1810.47 47
1810.57 50
1810.67 52
1810.76 53
1810.86 51
1810.96 49
1811.06 45
1811.15 42
1811.25 38
1811.35 33
1811.45 29
1811.54 26
1811.64 23
1811.74 22
1811.84 23
1811.93 27
1812.03 33
1812.13 42
1812.23 52
1812.32 62
1812.42 72
1812.52 80
1812.62 86
1812.71 90
1812.81 91
1812.91 90
1813.01 87
1813.10 83
1813.20 77
1813.30 70
1813.40 62
1813.50 54
1813.59 46
1813.69 39
1813.79 33
1813.89 29
1813.98 26
1814.08 25
1814.18 26
1814.28 27
1814.37 28
1814.47 29
1814.57 30
1814.67 30
1814.76 30
1814.86 30
1814.96 30
1815.06 30
1815.16 31
1815.25 33
1815.35 34
1815.45 35
1815.55 36
1815.64 36
1815.74 36
1815.84 35
1815.94 35
1816.03 36
1816.13 37
1816.23 38
1816.33 39
1816.43 40
1816.52 40
1816.62 39
1816.72 39
1816.82 38
1816.91 38
1817.01 36
1817.11 34
1817.21 30
1817.30 25
1817.40 19
1817.50 13
1817.60 8
1817.70 6
1817.79 7
1817.89 12
1817.99 22
1818.09 34
1818.18 48
1818.28 64
1818.38 79
1818.48 93
1818.58 104
1818.67 113
1818.77 120
1818.87 123
1818.97 125
1819.06 125
1819.16 123
1819.26 121
1819.36 119
1819.46 117
1819.55 113
1819.65 108
1819.75 102
1819.85 94
1819.94 87
1820.04 81
1820.14 77
1820.24 76
1820.34 76
1820.43 79
1820.53 81
1820.63 84
1820.73 87
1820.82 88
1820.92 90
1821.02 91
1821.12 91
1821.22 91
1821.31 91
1821.41 89
1821.51 88
1821.61 85
1821.71 83
1821.80 81
1821.90 79
1822.00 77
1822.10 74
1822.19 71
1822.29 67
1822.39 61
1822.49 56
1822.59 50
1822.68 44
1822.78 40
1822.88 36
1822.98 35
1823.08 36
1823.17 39
1823.27 44
1823.37 51
1823.47 61
1823.56 71
1823.66 82
1823.76 92
1823.86 101
1823.96 107
1824.05 111
1824.15 112
1824.25 110
1824.35 105
1824.45 100
1824.54 94
1824.64 89
1824.74 84
1824.84 80
1824.94 77
1825.03 75
1825.13 73
1825.23 72
1825.33 72
1825.43 71
1825.52 69
1825.62 66
1825.72 61
1825.82 54
1825.92 45
1826.01 34
1826.11 23
1826.21 13
1826.31 5
1826.41 0
1826.50 0
1826.60 0
1826.70 0
1826.80 2
1826.90 7
1826.99 13
1827.09 19
1827.19 23
1827.29 27
1827.38 29
1827.48 30
1827.58 28
1827.68 26
1827.78 23
1827.88 20
1827.97 19
1828.07 20
1828.17 23
1828.27 28
1828.37 34
1828.46 42
1828.56 49
1828.66 55
1828.76 61
1828.86 66
1828.95 70
1829.05 73
1829.15 75
1829.25 76
1829.35 76
1829.44 74
1829.54 72
1829.64 69
1829.74 66
1829.84 63
1829.93 60
1830.03 57
1830.13 53
1830.23 50
1830.33 46
1830.42 43
1830.52 40
1830.62 40
1830.72 40
1830.82 41
1830.91 42
1831.01 43
1831.11 42
1831.21 41
1831.31 39
1831.41 38
1831.50 40
1831.60 44
1831.70 52
1831.80 63
1831.90 75
1831.99 86
1832.09 96
1832.19 102
1832.29 105
1832.39 103
1832.48 98
1832.58 91
1832.68 81
1832.78 71
1832.88 60
1832.98 48
1833.07 37
1833.17 27
1833.27 17
1833.37 8
1833.47 0
1833.56 0
1833.66 0
1833.76 0
1833.86 0
1833.96 0
1834.06 0
1834.15 0
1834.25 0
1834.35 7
1834.45 15
1834.55 23
1834.64 29
1834.74 32
1834.84 34
1834.94 33
1835.04 33
1835.14 32
1835.23 33
1835.33 35
1835.43 39
1835.53 44
1835.63 49
1835.72 53
1835.82 55
1835.92 55
1836.02 51
1836.12 45
1836.22 37
1836.31 29
1836.41 21
1836.51 14
1836.61 9
1836.71 7
1836.81 7
1836.90 8
1837.00 10
1837.10 10
1837.20 10
1837.30 7
1837.39 2
1837.49 0
1837.59 0
1837.69 0
1837.79 0
1837.89 0
1837.98 0
1838.08 3
1838.18 15
1838.28 29
1838.38 43
1838.48 54
1838.57 62
1838.67 67
1838.77 68
1838.87 67
1838.97 66
1839.07 64
1839.16 64
1839.26 65
1839.36 68
1839.46 72
1839.56 75
1839.66 78
1839.75 81
1839.85 83
1839.95 84
1840.05 85
1840.15 86
1840.25 86
1840.34 87
1840.44 87
1840.54 87
1840.64 87
1840.74 88
1840.84 89
1840.93 92
1841.03 96
1841.13 99
1841.23 103
1841.33 106
1841.43 106
1841.52 105
1841.62 102
1841.72 96
1841.82 90
1841.92 82
1842.02 75
1842.11 67
1842.21 61
1842.31 57
1842.41 54
1842.51 54
1842.61 55
1842.71 59
1842.80 62
1842.90 66
1843.00 68
1843.10 69
1843.20 68
1843.30 67
1843.39 67
1843.49 69
1843.59 73
1843.69 80
1843.79 89
1843.89 99
1843.98 107
1844.08 115
1844.18 119
1844.28 121
1844.38 121
1844.48 118
1844.58 113
1844.67 106
1844.77 98
1844.87 91
1844.97 84
1845.07 78
1845.17 74
1845.26 72
1845.36 71
1845.46 73
1845.56 75
1845.66 77
1845.76 79
1845.86 80
1845.95 79
1846.05 78
1846.15 75
1846.25 73
1846.35 71
1846.45 70
1846.55 70
1846.64 71
1846.74 73
1846.84 76
1846.94 78
1847.04 79
1847.14 78
1847.23 74
1847.33 68
1847.43 58
1847.53 46
1847.63 34
1847.73 23
1847.83 15
1847.92 11
1848.02 11
1848.12 15
1848.22 22
1848.32 30
1848.42 37
1848.52 43
1848.61 48
1848.71 50
1848.81 51
1848.91 51
1849.01 49
1849.11 46
1849.21 43
1849.30 41
1849.40 39
1849.50 39
1849.60 39
1849.70 40
1849.80 42
1849.90 43
1849.99 44
1850.09 45
1850.19 45
1850.29 44
1850.39 42
1850.49 40
1850.59 37
1850.69 33
1850.78 29
1850.88 27
1850.98 25
1851.08 24
1851.18 25
1851.28 28
1851.38 31
1851.47 35
1851.57 40
1851.67 44
1851.77 47
1851.87 48
1851.97 48
1852.07 45
1852.16 41
1852.26 37
1852.36 33
1852.46 31
1852.56 32
1852.66 36
1852.76 42
1852.86 49
1852.95 56
1853.05 62
1853.15 68
1853.25 72
1853.35 75
1853.45 78
1853.55 81
1853.65 81
1853.74 78
1853.84 73
1853.94 66
1854.04 56
1854.14 46
1854.24 37
1854.34 29
1854.43 23
1854.53 20
1854.63 18
1854.73 18
1854.83 18
1854.93 18
1855.03 19
1855.13 20
1855.22 22
1855.32 24
1855.42 26
1855.52 29
1855.62 31
1855.72 33
1855.82 34
1855.92 34
1856.01 35
1856.11 35
1856.21 37
1856.31 39
1856.41 42
1856.51 46
1856.61 51
1856.71 56
1856.80 61
1856.90 63
1857.00 64
1857.10 62
1857.20 58
1857.30 52
1857.40 45
1857.50 40
1857.60 36
1857.69 35
1857.79 38
1857.89 43
1857.99 50
1858.09 59
1858.19 67
1858.29 73
1858.39 78
1858.48 78
1858.58 76
1858.68 71
1858.78 64
1858.88 55
1858.98 45
1859.08 35
1859.18 25
1859.28 16
1859.37 8
1859.47 3
1859.57 3
1859.67 7
1859.77 15
1859.87 29
1859.97 45
1860.07 64
1860.17 82
1860.26 97
1860.36 108
1860.46 115
1860.56 117
1860.66 116
1860.76 113
1860.86 109
1860.96 105
1861.06 101
1861.15 98
1861.25 95
1861.35 92
1861.45 89
1861.55 86
1861.65 83
1861.75 80
1861.85 77
1861.95 72
1862.04 66
1862.14 57
1862.24 46
1862.34 33
1862.44 21
1862.54 11
1862.64 4
1862.74 2
1862.84 4
1862.93 9
1863.03 15
1863.13 21
1863.23 25
1863.33 26
1863.43 25
1863.53 23
1863.63 21
1863.73 20
1863.83 22
1863.92 26
1864.02 32
1864.12 38
1864.22 43
1864.32 48
1864.42 52
1864.52 55
1864.62 58
1864.72 63
1864.82 70
1864.91 78
1865.01 87
1865.11 95
1865.21 101
1865.31 104
1865.41 103
1865.51 98
1865.61 92
1865.71 85
1865.81 79
1865.90 76
1866.00 75
1866.10 77
1866.20 81
1866.30 85
1866.40 89
1866.50 93
1866.60 96
1866.70 97
1866.80 97
1866.90 97
1866.99 95
1867.09 92
1867.19 88
1867.29 85
1867.39 81
1867.49 78
1867.59 74
1867.69 70
1867.79 66
1867.89 62
1867.98 58
1868.08 55
1868.18 52
1868.28 52
1868.38 53
1868.48 57
1868.58 62
1868.68 67
1868.78 71
1868.88 74
1868.98 74
1869.07 71
1869.17 66
1869.27 59
1869.37 53
1869.47 47
1869.57 42
1869.67 39
1869.77 39
1869.87 40
1869.97 44
1870.07 48
1870.17 54
1870.26 60
1870.36 66
1870.46 70
1870.56 73
1870.66 75
1870.76 76
1870.86 76
1870.96 75
1871.06 73
1871.16 71
1871.26 69
1871.36 66
1871.45 62
1871.55 57
1871.65 51
1871.75 45
1871.85 38
1871.95 32
1872.05 26
1872.15 22
1872.25 19
1872.35 19
1872.45 22
1872.55 27
1872.64 34
1872.74 43
1872.84 52
1872.94 60
1873.04 67
1873.14 72
1873.24 74
1873.34 73
1873.44 71
1873.54 68
1873.64 63
1873.74 58
1873.84 53
1873.93 48
1874.03 43
1874.13 38
1874.23 34
1874.33 30
1874.43 26
1874.53 21
1874.63 16
1874.73 11
1874.83 5
1874.93 0
1875.03 0
1875.13 0
1875.22 0
1875.32 0
1875.42 0
1875.52 0
1875.62 0
1875.72 0
1875.82 6
1875.92 15
1876.02 25
1876.12 35
1876.22 46
1876.32 55
1876.42 62
1876.52 67
1876.62 70
1876.71 73
1876.81 76
1876.91 81
1877.01 86
1877.11 93
1877.21 98
1877.31 101
1877.41 101
1877.51 98
1877.61 91
1877.71 82
1877.81 73
1877.91 66
1878.01 62
1878.11 62
1878.20 65
1878.30 70
1878.40 76
1878.50 81
1878.60 86
1878.70 88
1878.80 88
1878.90 85
1879.00 81
1879.10 76
1879.20 72
1879.30 68
1879.40 65
1879.50 63
1879.60 62
1879.70 60
1879.79 58
1879.89 56
1879.99 53
1880.09 50
1880.19 49
1880.29 48
1880.39 50
1880.49 52
1880.59 54
1880.69 56
1880.79 56
1880.89 53
1880.99 48
1881.09 41
1881.19 32
1881.29 24
1881.39 17
1881.48 12
1881.58 10
1881.68 10
1881.78 12
1881.88 14
1881.98 15
1882.08 15
1882.18 14
1882.28 12
1882.38 10
1882.48 10
1882.58 13
1882.68 18
1882.78 25
1882.88 35
1882.98 44
1883.08 53
1883.18 59
1883.28 62
1883.37 62
1883.47 58
1883.57 52
1883.67 45
1883.77 40
1883.87 37
1883.97 39
1884.07 46
1884.17 56
1884.27 69
1884.37 82
1884.47 94
1884.57 102
1884.67 106
1884.77 105
1884.87 99
1884.97 89
1885.07 78
1885.17 66
1885.27 55
1885.36 46
1885.46 40
1885.56 36
1885.66 35
1885.76 35
1885.86 36
1885.96 36
1886.06 35
1886.16 32
1886.26 28
1886.36 24
1886.46 21
1886.56 19
1886.66 20
1886.76 23
1886.86 28
1886.96 34
1887.06 39
1887.16 44
1887.26 48
1887.36 51
1887.46 53
1887.56 54
1887.66 54
1887.75 53
1887.85 50
1887.95 46
1888.05 40
1888.15 34
1888.25 27
1888.35 22
1888.45 17
1888.55 14
1888.65 12
1888.75 10
1888.85 9
1888.95 7
1889.05 5
1889.15 4
1889.25 3
1889.35 4
1889.45 8
1889.55 13
1889.65 20
1889.75 29
1889.85 37
1889.95 44
1890.05 48
1890.15 50
1890.25 49
1890.35 46
1890.45 40
1890.54 34
1890.64 26
1890.74 18
1890.84 11
1890.94 5
1891.04 1
1891.14 0
1891.24 0
1891.34 3
1891.44 9
1891.54 17
1891.64 26
1891.74 35
1891.84 43
1891.94 49
1892.04 53
1892.14 55
1892.24 55
1892.34 52
1892.44 48
1892.54 43
1892.64 38
1892.74 35
1892.84 34
1892.94 36
1893.04 40
1893.14 47
1893.24 55
1893.34 63
1893.44 69
1893.54 73
1893.64 75
1893.74 74
1893.84 71
1893.94 67
1894.04 63
1894.14 59
1894.23 55
1894.33 51
1894.43 47
1894.53 42
1894.63 37
1894.73 32
1894.83 28
1894.93 25
1895.03 24
1895.13 26
1895.23 30
1895.33 37
1895.43 44
1895.53 52
1895.63 58
1895.73 63
1895.83 65
1895.93 65
1896.03 62
1896.13 57
1896.23 53
1896.33 49
1896.43 46
1896.53 44
1896.63 44
1896.73 45
1896.83 47
1896.93 48
1897.03 50
1897.13 52
1897.23 54
1897.33 55
1897.43 57
1897.53 59
1897.63 61
1897.73 62
1897.83 63
1897.93 62
1898.03 61
1898.13 59
1898.23 56
1898.33 54
1898.43 53
1898.53 53
1898.63 52
1898.73 51
1898.83 48
1898.93 43
1899.03 36
1899.13 30
1899.23 24
1899.33 22
1899.43 25
1899.53 32
1899.63 44
1899.73 59
1899.83 73
1899.93 87
1900.03 97
1900.13 104
1900.23 106
1900.33 105
1900.43 100
1900.53 91
1900.63 81
1900.73 70
1900.83 58
1900.93 47
1901.03 39
1901.13 32
1901.23 28
1901.33 26
1901.43 26
1901.53 27
1901.63 27
1901.73 28
1901.83 28
1901.93 28
1902.03 29
1902.13 30
1902.23 31
1902.33 34
1902.43 36
1902.53 39
1902.63 42
1902.73 46
1902.83 51
1902.93 57
1903.03 65
1903.13 72
1903.23 79
1903.33 85
1903.43 91
1903.53 96
1903.63 101
1903.73 108
1903.83 115
1903.93 123
1904.03 129
1904.13 133
1904.23 133
1904.33 130
1904.43 124
1904.53 116
1904.63 109
1904.73 103
1904.83 100
1904.93 98
1905.03 95
1905.13 91
1905.23 84
1905.33 73
1905.43 61
1905.53 47
1905.63 35
1905.73 26
1905.83 20
1905.93 17
1906.03 16
1906.13 16
1906.23 17
1906.33 17
1906.43 17
1906.53 19
1906.63 22
1906.73 26
1906.83 32
1906.93 38
1907.03 44
1907.13 49
1907.23 53
1907.33 57
1907.43 61
1907.53 65
1907.63 69
1907.73 71
1907.83 72
1907.93 70
1908.03 66
1908.13 60
1908.23 53
1908.33 46
1908.43 40
1908.53 34
1908.63 29
1908.73 25
1908.83 23
1908.93 23
1909.03 28
1909.13 36
1909.23 47
1909.33 60
1909.43 72
1909.53 83
1909.63 90
1909.73 93
1909.83 93
1909.93 89
1910.03 84
1910.13 78
1910.23 71
1910.33 63
1910.43 56
1910.53 49
1910.63 43
1910.73 37
1910.83 32
1910.93 28
1911.03 23
1911.14 18
1911.24 11
1911.34 5
1911.44 0
1911.54 0
1911.64 0
1911.74 0
1911.84 0
1911.94 0
1912.04 0
1912.14 0
1912.24 4
1912.34 9
1912.44 12
1912.54 13
1912.64 13
1912.74 12
1912.84 9
1912.94 6
1913.04 3
1913.14 0
1913.24 0
1913.34 0
1913.44 0
1913.54 0
1913.64 0
1913.74 3
1913.84 9
1913.94 17
1914.04 26
1914.14 35
1914.24 43
1914.34 47
1914.44 48
1914.54 45
1914.64 39
1914.74 30
1914.85 21
1914.95 12
1915.05 4
1915.15 0
1915.25 0
1915.35 0
1915.45 0
1915.55 0
1915.65 0
1915.75 3
1915.85 14
1915.95 27
1916.05 40
1916.15 51
1916.25 59
1916.35 62
1916.45 62
1916.55 60
1916.65 55
1916.75 51
1916.85 47
1916.95 43
1917.05 41
1917.15 40
1917.25 39
1917.35 38
1917.45 38
1917.55 38
1917.66 40
1917.76 42
1917.86 46
1917.96 52
1918.06 58
1918.16 64
1918.26 69
1918.36 73
1918.46 74
1918.56 73
1918.66 69
1918.76 64
1918.86 58
1918.96 52
1919.06 47
1919.16 46
1919.26 47
1919.36 50
1919.46 56
1919.56 62
1919.66 68
1919.76 74
1919.86 78
1919.96 81
1920.07 84
1920.17 88
1920.27 93
1920.37 98
1920.47 104
1920.57 109
1920.67 112
1920.77 112
1920.87 109
1920.97 104
1921.07 97
1921.17 90
1921.27 83
1921.37 76
1921.47 71
1921.57 66
1921.67 62
1921.77 59
1921.87 56
1921.97 52
1922.08 48
1922.18 41
1922.28 33
1922.38 24
1922.48 14
1922.58 5
1922.68 0
1922.78 0
1922.88 0
1922.98 0
1923.08 4
1923.18 9
1923.28 12
1923.38 12
1923.48 10
1923.58 5
1923.68 0
1923.78 0
1923.88 0
1923.99 0
1924.09 0
1924.19 0
1924.29 4
1924.39 13
1924.49 25
1924.59 36
1924.69 47
1924.79 55
1924.89 60
1924.99 60
1925.09 57
1925.19 51
1925.29 43
1925.39 35
1925.49 28
1925.59 24
1925.70 23
1925.80 24
1925.90 26
1926.00 29
1926.10 31
1926.20 32
1926.30 33
1926.40 33
1926.50 32
1926.60 32
1926.70 32
1926.80 33
1926.90 35
1927.00 37
1927.10 39
1927.20 41
1927.31 43
1927.41 43
1927.51 43
1927.61 43
1927.71 44
1927.81 47
1927.91 52
1928.01 59
1928.11 67
1928.21 76
1928.31 83
1928.41 90
1928.51 95
1928.61 98
1928.71 98
1928.82 97
1928.92 94
1929.02 89
1929.12 84
1929.22 77
1929.32 70
1929.42 64
1929.52 59
1929.62 53
1929.72 49
1929.82 45
1929.92 42
1930.02 40
1930.12 39
1930.23 38
1930.33 38
1930.43 38
1930.53 38
1930.63 35
1930.73 31
1930.83 26
1930.93 20
1931.03 14
1931.13 8
1931.23 4
1931.33 2
1931.43 2
1931.53 3
1931.64 5
1931.74 8
1931.84 11
1931.94 16
1932.04 20
1932.14 26
1932.24 33
1932.34 41
1932.44 49
1932.54 56
1932.64 63
1932.74 68
1932.84 70
1932.95 71
1933.05 70
1933.15 67
1933.25 63
1933.35 57
1933.45 52
1933.55 46
1933.65 42
1933.75 40
1933.85 38
1933.95 39
1934.05 40
1934.16 41
1934.26 41
1934.36 39
1934.46 35
1934.56 29
1934.66 20
1934.76 10
1934.86 1
1934.96 0
1935.06 0
1935.16 0
1935.26 0
1935.37 0
1935.47 0
1935.57 5
1935.67 10
1935.77 13
1935.87 12
1935.97 9
1936.07 5
1936.17 1
1936.27 0
1936.37 3
1936.47 11
1936.58 24
1936.68 41
1936.78 59
1936.88 75
1936.98 87
1937.08 92
1937.18 92
1937.28 86
1937.38 77
1937.48 68
1937.58 60
1937.69 55
1937.79 52
1937.89 52
1937.99 53
1938.09 53
1938.19 52
1938.29 51
1938.39 49
1938.49 48
1938.59 49
1938.70 52
1938.80 56
1938.90 61
1939.00 66
1939.10 70
1939.20 73
1939.30 77
1939.40 82
1939.50 88
1939.60 96
1939.70 103
1939.81 108
1939.91 112
1940.01 112
1940.11 109
1940.21 104
1940.31 98
1940.41 93
1940.51 89
1940.61 87
1940.71 86
1940.82 86
1940.92 85
1941.02 82
1941.12 77
1941.22 70
1941.32 61
1941.42 52
1941.52 44
1941.62 39
1941.72 37
1941.83 40
1941.93 45
1942.03 53
1942.13 61
1942.23 70
1942.33 78
1942.43 84
1942.53 88
1942.63 92
1942.73 93
1942.84 94
1942.94 93
1943.04 91
1943.14 88
1943.24 85
1943.34 81
1943.44 75
1943.54 69
1943.64 61
1943.75 51
1943.85 39
1943.95 27
1944.05 15
1944.15 4
1944.25 0
1944.35 0
1944.45 0
1944.55 0
1944.66 2
1944.76 13
1944.86 24
1944.96 35
1945.06 46
1945.16 54
1945.26 59
1945.36 63
1945.46 65
1945.57 66
1945.67 66
1945.77 67
1945.87 68
1945.97 70
1946.07 70
1946.17 70
1946.27 69
1946.37 67
1946.48 63
1946.58 60
1946.68 56
1946.78 53
1946.88 52
1946.98 52
1947.08 54
1947.18 56
1947.28 59
1947.39 61
1947.49 63
1947.59 63
1947.69 64
1947.79 64
1947.89 65
1947.99 67
1948.09 70
1948.20 73
1948.30 75
1948.40 77
1948.50 77
1948.60 74
1948.70 71
1948.80 66
1948.90 62
1949.01 58
1949.11 55
1949.21 53
1949.31 52
1949.41 51
1949.51 49
1949.61 48
1949.71 46
1949.81 44
1949.92 43
1950.02 43
1950.12 43
1950.22 44
1950.32 45
1950.42 46
1950.52 46
1950.62 46
1950.73 45
1950.83 44
1950.93 43
1951.03 41
1951.13 38
1951.23 35
1951.33 33
1951.43 31
1951.54 31
1951.64 32
1951.74 34
1951.84 36
1951.94 39
1952.04 40
1952.14 40
1952.25 39
1952.35 37
1952.45 34
1952.55 32
1952.65 31
1952.75 31
1952.85 32
1952.95 35
1953.06 38
1953.16 42
1953.26 46
1953.36 51
1953.46 57
1953.56 62
1953.66 66
1953.76 71
1953.87 74
1953.97 75
1954.07 74
1954.17 71
1954.27 65
1954.37 57
1954.47 49
1954.58 41
1954.68 33
1954.78 28
1954.88 25
1954.98 24
1955.08 25
1955.18 26
1955.29 28
1955.39 30
1955.49 33
1955.59 36
1955.69 40
1955.79 44
1955.89 49
1955.99 51
1956.10 52
1956.20 51
1956.30 48
1956.40 44
1956.50 38
1956.60 31
1956.70 23
1956.81 16
1956.91 8
1957.01 1
1957.11 0
1957.21 0
1957.31 0
1957.41 0
1957.52 0
1957.62 0
1957.72 0
1957.82 1
1957.92 6
1958.02 9
1958.12 12
1958.23 15
1958.33 16
1958.43 17
1958.53 18
1958.63 20
1958.73 24
1958.83 29
1958.94 36
1959.04 43
1959.14 49
1959.24 53
1959.34 55
1959.44 55
1959.55 54
1959.65 54
1959.75 55
1959.85 56
1959.95 58
1960.05 57
1960.15 54
1960.26 48
1960.36 40
1960.46 31
1960.56 22
1960.66 16
1960.76 14
1960.86 15
1960.97 19
1961.07 24
1961.17 29
1961.27 33
1961.37 35
1961.47 35
1961.58 33
1961.68 30
1961.78 27
1961.88 25
1961.98 24
1962.08 26
1962.18 29
1962.29 35
1962.39 42
1962.49 50
1962.59 57
1962.69 62
1962.79 65
1962.90 67
1963.00 70
1963.10 74
1963.20 80
1963.30 88
1963.40 99
1963.51 109
1963.61 120
1963.71 128
1963.81 134
1963.91 137
1964.01 139
1964.11 139
1964.22 137
1964.32 133
1964.42 128
1964.52 122
1964.62 113
1964.72 102
1964.83 90
1964.93 79
1965.03 68
1965.13 60
1965.23 53
1965.33 48
1965.44 46
1965.54 45
1965.64 45
1965.74 46
1965.84 47
1965.94 50
1966.05 52
1966.15 53
1966.25 54
1966.35 54
1966.45 54
1966.55 53
1966.66 53
1966.76 53
1966.86 55
1966.96 58
1967.06 63
1967.16 70
1967.27 76
1967.37 82
1967.47 85
1967.57 85
1967.67 81
1967.77 71
1967.88 58
1967.98 41
1968.08 23
1968.18 7
1968.28 0
1968.38 0
1968.49 0
1968.59 0
1968.69 0
1968.79 0
1968.89 0
1968.99 4
1969.10 12
1969.20 17
1969.30 19
1969.40 19
1969.50 19
1969.61 19
1969.71 20
1969.81 21
1969.91 24
1970.01 26
1970.11 28
1970.22 30
1970.32 32
1970.42 34
1970.52 37
1970.62 40
1970.72 44
1970.83 49
1970.93 52
1971.03 55
1971.13 56
1971.23 57
1971.34 57
1971.44 57
1971.54 56
1971.64 55
1971.74 53
1971.84 50
1971.95 46
1972.05 41
1972.15 35
1972.25 29
1972.35 24
1972.46 20
1972.56 17
1972.66 17
1972.76 18
1972.86 21
1972.96 25
1973.07 30
1973.17 36
1973.27 43
1973.37 50
1973.47 57
1973.58 63
1973.68 68
1973.78 72
1973.88 74
1973.98 75
1974.08 75
1974.19 74
1974.29 73
1974.39 71
1974.49 67
1974.59 61
1974.70 54
1974.80 43
1974.90 31
1975.00 19
1975.10 8
1975.21 1
1975.31 0
1975.41 0
1975.51 7
1975.61 18
1975.71 30
1975.82 41
1975.92 50
1976.02 57
1976.12 61
1976.22 64
1976.33 67
1976.43 68
1976.53 69
1976.63 68
1976.73 65
1976.84 59
1976.94 50
1977.04 39
1977.14 29
1977.24 20
1977.35 13
1977.45 10
1977.55 10
1977.65 12
1977.75 16
1977.86 21
1977.96 26
1978.06 32
1978.16 39
1978.26 46
1978.37 53
1978.47 59
1978.57 62
1978.67 63
1978.77 62
1978.88 60
1978.98 57
1979.08 56
1979.18 57
1979.28 59
1979.39 61
1979.49 63
1979.59 63
1979.69 60
1979.79 55
1979.90 49
1980.00 43
1980.10 37
1980.20 34
1980.30 31
1980.41 30
1980.51 28
1980.61 27
1980.71 26
1980.81 26
1980.92 27
1981.02 28
1981.12 30
1981.22 31
1981.32 31
1981.43 30
1981.53 29
1981.63 29
1981.73 29
1981.83 30
1981.94 32
1982.04 35
1982.14 38
1982.24 40
1982.34 42
1982.45 43
1982.55 44
1982.65 43
1982.75 41
1982.85 39
1982.96 36
1983.06 33
1983.16 30
1983.26 29
1983.36 28
1983.47 29
1983.57 30
1983.67 30
1983.77 29
1983.88 28
1983.98 26
1984.08 24
1984.18 23
1984.28 22
1984.39 22
1984.49 23
1984.59 24
1984.69 25
1984.79 25
1984.90 23
1985.00 21
1985.10 18
1985.20 14
1985.31 10
1985.41 7
1985.51 4
1985.61 2
1985.71 0
1985.82 0
1985.92 0
1986.02 0
1986.12 0
1986.22 2
1986.33 5
1986.43 10
1986.53 16
1986.63 22
1986.74 28
1986.84 32
1986.94 35
1987.04 36
1987.14 35
1987.25 34
1987.35 31
1987.45 28
1987.55 27
1987.66 26
1987.76 26
1987.86 28
1987.96 30
1988.06 32
1988.17 35
1988.27 37
1988.37 39
1988.47 39
1988.58 38
1988.68 37
1988.78 35
1988.88 34
1988.98 33
1989.09 33
1989.19 32
1989.29 32
1989.39 30
1989.50 27
1989.60 23
1989.70 18
1989.80 14
1989.90 11
1990.01 9
1990.11 8
1990.21 7
1990.31 5
1990.42 2
1990.52 0
1990.62 0
1990.72 0
1990.83 0
1990.93 0
1991.03 0
1991.13 0
1991.23 8
1991.34 16
1991.44 23
1991.54 27
1991.64 28
1991.75 28
1991.85 26
1991.95 24
1992.05 22
1992.16 19
1992.26 14
1992.36 9
1992.46 3
1992.56 0
1992.67 0
1992.77 0
1992.87 0
1992.97 1
1993.08 8
1993.18 16
1993.28 22
1993.38 26
1993.49 28
1993.59 29
1993.69 30
1993.79 33
1993.90 37
1994.00 43
1994.10 50
1994.20 56
1994.30 60
1994.41 61
1994.51 59
1994.61 56
1994.71 51
1994.82 46
1994.92 42
1995.02 39
1995.12 38
1995.23 38
1995.33 40
1995.43 43
1995.53 47
1995.64 50
1995.74 53
1995.84 55
1995.94 56
1996.05 56
1996.15 53
1996.25 50
1996.35 46
1996.46 41
1996.56 37
1996.66 34
1996.76 31
1996.87 31
1996.97 33
1997.07 38
1997.17 45
1997.28 53
1997.38 63
1997.48 72
1997.58 79
1997.68 84
1997.79 86
1997.89 84
1997.99 80
1998.09 74
1998.20 67
1998.30 62
1998.40 60
1998.50 61
1998.61 66
1998.71 73
1998.81 80
1998.91 87
1999.02 91
1999.12 92
1999.22 90
1999.32 85
1999.43 78
1999.53 69
1999.63 61
1999.73 53
1999.84 45
1999.94 40
2000.04 35
2000.14 31
2000.25 29
2000.35 28
2000.45 28
2000.56 29
2000.66 32
2000.76 36
2000.86 41
2000.97 48
2001.07 54
2001.17 60
2001.27 66
2001.38 70
2001.48 72
2001.58 71
2001.68 68
2001.79 62
2001.89 55
2001.99 47
2002.09 39
2002.20 33
2002.30 29
2002.40 29
2002.50 31
2002.61 35
2002.71 39
2002.81 43
2002.91 46
2003.02 48
2003.12 47
2003.22 46
2003.32 46
2003.43 46
2003.53 48
2003.63 52
2003.74 57
2003.84 64
2003.94 70
2004.04 75
2004.15 77
2004.25 78
2004.35 76
2004.45 74
2004.56 74
2004.66 76
2004.76 80
2004.86 86
2004.97 92
2005.07 97
2005.17 101
2005.27 100
2005.38 96
2005.48 89
2005.58 80
2005.69 69
2005.79 59
2005.89 50
2005.99 45
2006.10 43
2006.20 45
2006.30 49
2006.40 55
2006.51 61
2006.61 66
2006.71 68
2006.82 68
2006.92 66
2007.02 63
2007.12 60
2007.23 57
2007.33 55
2007.43 53
2007.53 50
2007.64 48
2007.74 45
2007.84 42
2007.95 40
2008.05 39
2008.15 39
2008.25 41
2008.36 42
2008.46 44
2008.56 46
2008.66 48
2008.77 49
2008.87 51
2008.97 52
2009.08 52
2009.18 52
2009.28 51
2009.38 50
2009.49 48
2009.59 46
2009.69 44
2009.79 43
2009.90 42
2010.00 41
2010.10 39
2010.21 37
2010.31 34
2010.41 32
2010.51 30
2010.62 31
2010.72 36
2010.82 43
2010.93 54
2011.03 67
2011.13 81
2011.23 94
2011.34 104
2011.44 112
2011.54 115
2011.65 115
2011.75 112
2011.85 106
2011.95 98
2012.06 91
2012.16 84
2012.26 80
2012.36 78
2012.47 80
2012.57 84
2012.67 90
2012.78 96
2012.88 101
2012.98 104
2013.08 104
2013.19 100
2013.29 94
2013.39 86
2013.50 78
2013.60 70
2013.70 64
2013.81 60
2013.91 59
2014.01 59
2014.11 60
2014.22 61
2014.32 61
2014.42 59
2014.53 56
2014.63 51
2014.73 46
2014.83 42
2014.94 39
2015.04 38
2015.14 38
2015.25 39
2015.35 40
2015.45 39
2015.55 35
2015.66 29
2015.76 21
2015.86 12
2015.97 3
2016.07 0
2016.17 0
2016.27 0
2016.38 0
2016.48 2
2016.58 10
2016.69 20
2016.79 29
2016.89 36
2017.00 42
2017.10 46
2017.20 47
2017.30 47
2017.41 45
2017.51 43
2017.61 43
2017.72 43
2017.82 46
2017.92 50
2018.03 56
2018.13 61
2018.23 67
2018.33 71
2018.44 73
2018.54 74
2018.64 72
2018.75 69
2018.85 62
2018.95 54
2019.06 43
2019.16 32
2019.26 21
2019.36 11
2019.47 3
2019.57 0
2019.67 0
2019.78 2
2019.88 6
2019.98 10
2020.09 11
2020.19 9
2020.29 5
2020.39 0
2020.50 0
2020.60 0
2020.70 0
2020.81 0
2020.91 0
2021.01 4
2021.12 13
2021.22 22
2021.32 30
2021.43 39
2021.53 47
2021.63 55
2021.73 62
2021.84 69
2021.94 74
2022.04 77
2022.15 77
2022.25 75
2022.35 71
2022.46 66
2022.56 60
2022.66 53
2022.77 47
2022.87 41
2022.97 35
2023.08 31
2023.18 28
2023.28 26
2023.38 26
2023.49 27
2023.59 29
2023.69 32
2023.80 35
2023.90 38
2024.00 40
2024.11 41
2024.21 41
2024.31 41
2024.42 41
2024.52 42
2024.62 44
2024.73 46
2024.83 48
2024.93 50
2025.03 51
2025.14 51
2025.24 50
2025.34 48
2025.45 45
2025.55 42
2025.65 39
2025.76 37
2025.86 36
2025.96 35
2026.07 35
2026.17 36
2026.27 37
2026.38 38
2026.48 39
2026.58 40
2026.69 41
2026.79 44
2026.89 48
2027.00 53
2027.10 59
2027.20 66
2027.31 73
2027.41 79
2027.51 83
2027.61 86
2027.72 89
2027.82 92
2027.92 95
2028.03 98
2028.13 101
2028.23 103
2028.34 104
2028.44 103
2028.54 101
2028.65 96
2028.75 91
2028.85 85
2028.96 80
2029.06 75
2029.16 71
2029.27 68
2029.37 65
2029.47 62
2029.58 59
2029.68 57
2029.78 55
2029.89 56
2029.99 58
2030.09 62
2030.20 67
2030.30 74
2030.40 82
2030.51 89
2030.61 96
2030.71 101
2030.82 106
2030.92 111
2031.02 115
2031.13 120
2031.23 124
2031.33 128
2031.44 131
2031.54 132
2031.64 131
2031.75 128
2031.85 122
2031.95 115
2032.06 106
2032.16 97
2032.26 88
2032.37 80
2032.47 73
2032.57 68
2032.68 64
2032.78 61
2032.88 58
2032.99 55
2033.09 51
2033.19 46
2033.30 40
2033.40 34
2033.50 28
2033.61 23
2033.71 19
2033.81 17
2033.92 15
2034.02 15
2034.12 14
2034.23 14
2034.33 14
2034.43 14
2034.54 16
2034.64 18
2034.74 21
2034.85 25
2034.95 28
2035.05 29
2035.16 29
2035.26 27
2035.36 22
2035.47 17
2035.57 12
2035.68 8
2035.78 5
2035.88 3
2035.99 4
2036.09 7
2036.19 11
2036.30 16
2036.40 22
2036.50 29
2036.61 36
2036.71 43
2036.81 50
2036.92 55
2037.02 59
2037.12 63
2037.23 66
2037.33 69
2037.43 70
2037.54 71
2037.64 70
2037.74 68
2037.85 65
2037.95 62
2038.05 59
2038.16 58
2038.26 58
2038.37 60
2038.47 64
2038.57 68
2038.68 72
2038.78 75
2038.88 74
2038.99 71
2039.09 66
2039.19 59
2039.30 52
2039.40 44
2039.50 38
2039.61 32
2039.71 27
2039.81 22
2039.92 18
2040.02 14
2040.13 12
2040.23 13
2040.33 16
2040.44 21
2040.54 27
2040.64 34
2040.75 39
2040.85 43
2040.95 43
2041.06 41
2041.16 38
2041.26 33
2041.37 28
2041.47 24
2041.58 20
2041.68 17
2041.78 14
2041.89 11
2041.99 9
2042.09 7
2042.20 6
2042.30 6
2042.40 7
2042.51 9
2042.61 13
2042.72 19
2042.82 26
2042.92 33
2043.03 41
2043.13 48
2043.23 53
2043.34 55
2043.44 54
2043.54 50
2043.65 44
2043.75 37
2043.86 32
2043.96 29
2044.06 29
2044.17 32
2044.27 38
2044.37 44
2044.48 50
2044.58 55
2044.68 57
2044.79 56
2044.89 54
2045.00 51
2045.10 47
2045.20 42
2045.31 38
2045.41 33
2045.51 29
2045.62 26
2045.72 22
2045.82 20
2045.93 18
2046.03 18
2046.14 17
2046.24 17
2046.34 16
2046.45 14
2046.55 12
2046.65 9
2046.76 6
2046.86 4
2046.97 5
2047.07 8
2047.17 14
2047.28 23
2047.38 33
2047.48 43
2047.59 53
2047.69 61
2047.80 66
2047.90 69
2048.00 69
2048.11 67
2048.21 65
2048.31 63
2048.42 61
2048.52 60
2048.63 59
2048.73 58
2048.83 57
2048.94 57
2049.04 56
2049.14 56
2049.25 54
2049.35 53
2049.46 51
2049.56 48
2049.66 46
2049.77 43
2049.87 40
2049.97 37
2050.08 33
2050.18 29
2050.29 24
2050.39 19
2050.49 15
2050.60 12
2050.70 11
2050.81 12
2050.91 14
2051.01 16
2051.12 18
2051.22 19
2051.32 19
2051.43 17
2051.53 15
2051.64 11
2051.74 8
2051.84 5
2051.95 2
2052.05 1
2052.16 0
2052.26 0
2052.36 0
2052.47 0
2052.57 0
2052.67 0
2052.78 0
2052.88 0
2052.99 0
2053.09 1
2053.19 7
2053.30 15
2053.40 21
2053.51 26
2053.61 29
2053.71 30
2053.82 30
2053.92 28
2054.03 26
2054.13 24
2054.23 21
2054.34 18
2054.44 14
2054.54 9
2054.65 4
2054.75 0
2054.86 0
2054.96 0
2055.06 0
2055.17 3
2055.27 13
2055.38 25
2055.48 39
2055.58 52
2055.69 64
2055.79 73
2055.90 77
2056.00 77
2056.10 73
2056.21 66
2056.31 58
2056.42 50
2056.52 43
2056.62 38
2056.73 36
2056.83 35
2056.94 37
2057.04 41
2057.14 46
2057.25 52
2057.35 60
2057.46 67
2057.56 73
2057.66 79
2057.77 83
2057.87 85
2057.98 87
2058.08 87
2058.18 87
2058.29 86
2058.39 85
2058.50 83
2058.60 80
2058.70 77
2058.81 72
2058.91 67
2059.02 62
2059.12 57
2059.22 53
2059.33 51
2059.43 49
2059.54 49
2059.64 49
2059.74 48
2059.85 47
2059.95 45
2060.06 40
2060.16 34
2060.26 27
2060.37 20
2060.47 13
2060.58 8
2060.68 5
2060.78 5
2060.89 5
2060.99 6
2061.10 7
2061.20 6
2061.30 5
2061.41 3
2061.51 1
2061.62 0
2061.72 0
2061.83 0
2061.93 0
2062.03 0
2062.14 0
2062.24 0
2062.35 0
2062.45 0
2062.55 0
2062.66 5
2062.76 12
2062.87 21
2062.97 31
2063.07 42
2063.18 52
2063.28 60
2063.39 67
2063.49 72
2063.60 76
2063.70 80
2063.80 83
2063.91 85
2064.01 86
2064.12 85
2064.22 82
2064.32 76
2064.43 70
2064.53 64
2064.64 60
2064.74 60
2064.85 64
2064.95 70
2065.05 77
2065.16 85
2065.26 91
2065.37 94
2065.47 96
2065.57 96
2065.68 96
2065.78 96
2065.89 96
2065.99 95
2066.10 92
2066.20 87
2066.30 78
2066.41 68
2066.51 57
2066.62 47
2066.72 39
2066.83 35
2066.93 34
2067.03 36
2067.14 40
2067.24 43
2067.35 46
2067.45 46
2067.56 44
2067.66 41
2067.76 37
2067.87 35
2067.97 35
2068.08 37
2068.18 42
2068.28 48
2068.39 53
2068.49 57
2068.60 58
2068.70 57
2068.81 54
2068.91 51
2069.01 48
2069.12 46
2069.22 44
2069.33 43
2069.43 41
2069.54 39
2069.64 37
2069.74 35
2069.85 35
2069.95 38
2070.06 42
2070.16 48
2070.27 53
2070.37 56
2070.47 56
2070.58 52
2070.68 46
2070.79 39
2070.89 31
2071.00 24
2071.10 19
2071.21 16
2071.31 15
2071.41 15
2071.52 17
2071.62 20
2071.73 24
2071.83 27
2071.94 30
2072.04 32
2072.14 31
2072.25 30
2072.35 29
2072.46 28
2072.56 28
2072.67 29
2072.77 31
2072.88 33
2072.98 33
2073.08 31
2073.19 27
2073.29 20
2073.40 13
2073.50 6
2073.61 0
2073.71 0
2073.81 0
2073.92 0
2074.02 0
2074.13 0
2074.23 0
2074.34 0
2074.44 0
2074.55 2
2074.65 5
2074.75 9
2074.86 11
2074.96 13
2075.07 15
2075.17 15
2075.28 17
2075.38 20
2075.49 26
2075.59 34
2075.69 44
2075.80 55
2075.90 64
2076.01 70
2076.11 72
2076.22 69
2076.32 63
2076.43 55
2076.53 46
2076.63 40
2076.74 36
2076.84 37
2076.95 40
2077.05 47
2077.16 55
2077.26 63
2077.37 72
2077.47 80
2077.57 87
2077.68 93
2077.78 99
2077.89 103
2077.99 107
2078.10 109
2078.20 110
2078.31 110
2078.41 110
2078.52 109
2078.62 107
2078.72 105
2078.83 102
2078.93 98
2079.04 94
2079.14 88
2079.25 81
2079.35 72
2079.46 63
2079.56 52
2079.67 41
2079.77 31
2079.87 23
2079.98 18
2080.08 15
2080.19 14
2080.29 16
2080.40 20
2080.50 23
2080.61 26
2080.71 27
2080.82 26
2080.92 25
2081.02 22
2081.13 18
2081.23 15
2081.34 12
2081.44 10
2081.55 9
2081.65 9
2081.76 10
2081.86 11
2081.97 14
2082.07 16
2082.18 18
2082.28 19
2082.38 20
2082.49 19
2082.59 16
2082.70 13
2082.80 9
2082.91 4
2083.01 1
2083.12 0
2083.22 0
2083.33 0
2083.43 0
2083.54 0
2083.64 0
2083.74 0
2083.85 0
2083.95 2
2084.06 6
2084.16 11
2084.27 18
2084.37 25
2084.48 35
2084.58 46
2084.69 57
2084.79 67
2084.90 74
2085.00 78
2085.11 79
2085.21 75
2085.32 69
2085.42 62
2085.52 55
2085.63 49
2085.73 45
2085.84 42
2085.94 39
2086.05 37
2086.15 33
2086.26 29
2086.36 25
2086.47 20
2086.57 16
2086.68 13
2086.78 12
2086.89 11
2086.99 11
2087.10 12
2087.20 13
2087.30 14
2087.41 17
2087.51 19
2087.62 23
2087.72 27
2087.83 31
2087.93 36
2088.04 39
2088.14 42
2088.25 45
2088.35 47
2088.46 50
2088.56 53
2088.67 56
2088.77 61
2088.88 65
2088.98 69
2089.09 72
2089.19 73
2089.30 72
2089.40 69
2089.50 64
2089.61 59
2089.71 54
2089.82 50
2089.92 48
2090.03 48
2090.13 49
2090.24 50
2090.34 50
2090.45 49
2090.55 46
2090.66 41
2090.76 36
2090.87 31
2090.97 28
2091.08 26
2091.18 26
2091.29 28
2091.39 31
2091.50 37
2091.60 44
2091.71 52
2091.81 60
2091.92 68
2092.02 74
2092.13 79
2092.23 81
2092.34 81
2092.44 80
2092.55 78
2092.65 77
2092.75 76
2092.86 78
2092.96 81
2093.07 85
2093.17 90
2093.28 93
2093.38 93
2093.49 92
2093.59 88
2093.70 82
2093.80 77
2093.91 73
2094.01 70
2094.12 68
2094.22 66
2094.33 63
2094.43 58
2094.54 50
2094.64 40
2094.75 30
2094.85 20
2094.96 12
2095.06 7
2095.17 7
2095.27 11
2095.38 18
2095.48 28
2095.59 39
2095.69 50
2095.80 60
2095.90 65
2096.01 67
2096.11 65
2096.22 60
2096.32 54
2096.43 49
2096.53 45
2096.64 44
2096.74 46
2096.85 50
2096.95 54
2097.06 56
2097.16 56
2097.27 53
2097.37 49
2097.48 45
2097.58 43
2097.69 43
2097.79 46
2097.90 51
2098.00 55
2098.11 58
2098.21 58
2098.32 55
2098.42 51
2098.53 46
2098.63 41
2098.74 38
2098.84 35
2098.95 33
2099.05 31
2099.16 28
2099.26 25
2099.37 24
2099.47 24
2099.58 27
2099.68 32
2099.79 40
2099.89 48
2100.00 56
2100.10 63
2100.21 69
2100.31 73
2100.42 76
2100.52 78
2100.63 79
2100.73 80
2100.84 81
2100.94 83
2101.05 87
2101.15 92
2101.26 98
2101.36 103
2101.47 106
2101.57 107
2101.68 104
2101.78 98
2101.89 90
2101.99 82
2102.10 74
2102.20 68
2102.31 65
2102.42 64
2102.52 65
2102.63 67
2102.73 70
2102.84 71
2102.94 71
2103.05 69
2103.15 65
2103.26 60
2103.36 55
2103.47 51
2103.57 49
2103.68 49
2103.78 52
2103.89 57
2103.99 63
2104.10 69
2104.20 75
2104.31 78
2104.41 79
2104.52 77
2104.62 72
2104.73 66
2104.83 58
2104.94 52
2105.04 47
2105.15 46
2105.25 47
2105.36 52
2105.46 58
2105.57 66
2105.68 74
2105.78 81
2105.89 87
2105.99 90
2106.10 90
2106.20 88
2106.31 85
2106.41 80
2106.52 73
2106.62 66
2106.73 59
2106.83 50
2106.94 40
2107.04 29
2107.15 18
2107.25 8
2107.36 1
2107.46 0
2107.57 0
2107.67 5
2107.78 15
2107.89 29
2107.99 42
2108.10 54
2108.20 62
2108.31 66
2108.41 66
2108.52 63
2108.62 58
2108.73 53
2108.83 49
2108.94 46
2109.04 45
2109.15 44
2109.25 44
2109.36 44
2109.46 44
2109.57 44
2109.67 45
2109.78 46
2109.89 47
2109.99 48
2110.10 47
2110.20 45
2110.31 42
2110.41 37
2110.52 32
2110.62 28
2110.73 25
2110.83 26
2110.94 28
2111.04 31
2111.15 33
2111.25 34
2111.36 32
2111.47 27
2111.57 22
2111.68 17
2111.78 14
2111.89 15
2111.99 19
2112.10 27
2112.20 37
2112.31 46
2112.41 54
2112.52 59
2112.62 61
2112.73 60
2112.84 59
2112.94 57
2113.05 56
2113.15 55
2113.26 55
2113.36 56
2113.47 57
2113.57 57
2113.68 58
2113.78 59
2113.89 60
2113.99 61
2114.10 62
2114.21 62
2114.31 61
2114.42 60
2114.52 58
2114.63 57
2114.73 57
2114.84 61
2114.94 67
2115.05 75
2115.15 84
2115.26 91
2115.37 97
2115.47 99
2115.58 99
2115.68 97
2115.79 94
2115.89 92
2116.00 91
2116.10 89
2116.21 88
2116.31 86
2116.42 83
2116.53 78
2116.63 72
2116.74 66
2116.84 62
2116.95 60
2117.05 60
2117.16 63
2117.26 68
2117.37 74
2117.47 80
2117.58 85
2117.69 87
2117.79 86
2117.90 84
2118.00 82
2118.11 78
2118.21 76
2118.32 73
2118.42 71
2118.53 69
2118.64 66
2118.74 62
2118.85 57
2118.95 50
2119.06 43
2119.16 35
2119.27 26
2119.37 17
2119.48 9
2119.59 2
2119.69 0
2119.80 0
2119.90 1
2120.01 7
2120.11 14
2120.22 23
2120.32 30
2120.43 37
2120.54 42
2120.64 45
2120.75 47
2120.85 48
2120.96 48
2121.06 46
2121.17 43
2121.27 39
2121.38 35
2121.49 29
2121.59 24
2121.70 18
2121.80 13
2121.91 7
2122.01 1
2122.12 0
2122.22 0
2122.33 0
2122.44 0
2122.54 0
2122.65 0
2122.75 0
2122.86 0
2122.96 8
2123.07 18
2123.18 27
2123.28 35
2123.39 39
2123.49 40
2123.60 39
2123.70 37
2123.81 34
2123.91 32
2124.02 31
2124.13 31
2124.23 32
2124.34 32
2124.44 31
2124.55 28
2124.65 25
2124.76 22
2124.87 21
2124.97 20
2125.08 22
2125.18 24
2125.29 28
2125.39 31
2125.50 33
2125.61 34
2125.71 36
2125.82 37
2125.92 38
2126.03 40
2126.13 42
2126.24 44
2126.35 46
2126.45 49
2126.56 52
2126.66 56
2126.77 62
2126.87 68
2126.98 75
2127.09 80
2127.19 84
2127.30 86
2127.40 87
2127.51 87
2127.61 87
2127.72 87
2127.83 87
2127.93 88
2128.04 87
2128.14 85
2128.25 81
2128.35 77
2128.46 74
2128.57 72
2128.67 72
2128.78 76
2128.88 82
2128.99 90
2129.10 99
2129.20 107
2129.31 114
2129.41 119
2129.52 123
2129.62 125
2129.73 127
2129.84 128
2129.94 129
2130.05 129
2130.15 128
2130.26 125
2130.36 122
2130.47 117
2130.58 112
2130.68 107
2130.79 101
2130.89 96
2131.00 91
2131.11 87
2131.21 84
2131.32 82
2131.42 82
2131.53 83
2131.64 86
2131.74 90
2131.85 94
2131.95 97
2132.06 99
2132.16 100
2132.27 98
2132.38 94
2132.48 89
2132.59 82
2132.69 75
2132.80 67
2132.91 60
2133.01 52
2133.12 46
2133.22 40
2133.33 37
2133.43 36
2133.54 37
2133.65 41
2133.75 46
2133.86 52
2133.96 58
2134.07 64
2134.18 69
2134.28 74
2134.39 80
2134.49 86
2134.60 93
2134.71 100
2134.81 106
2134.92 111
2135.02 115
2135.13 117
2135.24 116
2135.34 114
2135.45 109
2135.55 103
2135.66 96
2135.77 88
2135.87 82
2135.98 78
2136.08 77
2136.19 79
2136.30 83
2136.40 88
2136.51 93
2136.61 95
2136.72 94
2136.82 91
2136.93 85
2137.04 80
2137.14 75
2137.25 72
2137.35 71
2137.46 73
2137.57 76
2137.67 78
2137.78 80
2137.88 80
2137.99 79
2138.10 76
2138.20 73
2138.31 69
2138.41 66
2138.52 63
2138.63 61
2138.73 60
2138.84 59
2138.95 59
2139.05 58
2139.16 57
2139.26 56
2139.37 57
2139.48 58
2139.58 61
2139.69 66
2139.79 71
2139.90 77
2140.01 82
2140.11 85
2140.22 85
2140.32 82
2140.43 76
2140.54 69
2140.64 60
2140.75 50
2140.85 41
2140.96 33
2141.07 27
2141.17 21
2141.28 15
2141.38 11
2141.49 8
2141.60 6
2141.70 6
2141.81 9
2141.91 15
2142.02 23
2142.13 35
2142.23 48
2142.34 62
2142.45 75
2142.55 88
2142.66 100
2142.76 110
2142.87 118
2142.98 123
2143.08 127
2143.19 127
2143.29 124
2143.40 118
2143.51 110
2143.61 101
2143.72 90
2143.83 80
2143.93 71
2144.04 64
2144.14 60
2144.25 59
2144.36 60
2144.46 64
2144.57 70
2144.67 75
2144.78 79
2144.89 81
2144.99 80
2145.10 76
2145.21 68
2145.31 59
2145.42 48
2145.52 37
2145.63 29
2145.74 23
2145.84 21
2145.95 23
2146.06 29
2146.16 38
2146.27 48
2146.37 57
2146.48 66
2146.59 74
2146.69 80
2146.80 85
2146.90 87
2147.01 88
2147.12 86
2147.22 81
2147.33 75
2147.44 69
2147.54 63
2147.65 59
2147.75 57
2147.86 57
2147.97 59
2148.07 62
2148.18 65
2148.29 68
2148.39 71
2148.50 74
2148.60 80
2148.71 86
2148.82 94
2148.92 102
2149.03 109
2149.14 114
2149.24 116
2149.35 116
2149.46 114
2149.56 111
2149.67 109
2149.77 108
2149.88 108
2149.99 111
2150.09 115
2150.20 118
2150.31 122
2150.41 123
2150.52 123
2150.62 122
2150.73 119
2150.84 117
2150.94 116
2151.05 116
2151.16 118
2151.26 120
2151.37 123
2151.48 126
2151.58 127
2151.69 126
2151.79 123
2151.90 119
2152.01 113
2152.11 108
2152.22 103
2152.33 100
2152.43 99
2152.54 99
2152.65 101
2152.75 104
2152.86 106
2152.96 109
2153.07 110
2153.18 110
2153.28 110
2153.39 109
2153.50 109
2153.60 110
2153.71 111
2153.82 113
2153.92 117
2154.03 122
2154.13 129
2154.24 137
2154.35 146
2154.45 155
2154.56 165
2154.67 174
2154.77 182
2154.88 188
2154.99 192
2155.09 193
2155.20 191
2155.31 186
2155.41 176
2155.52 165
2155.62 154
2155.73 143
2155.84 134
2155.94 128
2156.05 124
2156.16 123
2156.26 123
2156.37 122
2156.48 122
2156.58 123
2156.69 124
2156.80 126
2156.90 128
2157.01 132
2157.12 135
2157.22 137
2157.33 138
2157.43 136
2157.54 134
2157.65 131
2157.75 128
2157.86 126
2157.97 126
2158.07 127
2158.18 130
2158.29 132
2158.39 134
2158.50 135
2158.61 136
2158.71 135
2158.82 134
2158.93 132
2159.03 131
2159.14 128
2159.25 123
2159.35 115
2159.46 105
2159.56 93
2159.67 79
2159.78 65
2159.88 51
2159.99 39
2160.10 29
2160.20 20
2160.31 13
2160.42 6
2160.52 2
2160.63 1
2160.74 2
2160.84 7
2160.95 15
2161.06 26
2161.16 40
2161.27 53
2161.38 65
2161.48 73
2161.59 77
2161.70 75
2161.80 70
2161.91 61
2162.02 52
2162.12 45
2162.23 42
2162.34 43
2162.44 48
2162.55 57
2162.66 67
2162.76 77
2162.87 85
2162.98 92
2163.08 97
2163.19 101
2163.30 104
2163.40 105
2163.51 105
2163.62 103
2163.72 98
2163.83 92
2163.94 86
2164.04 81
2164.15 79
2164.26 80
2164.36 84
2164.47 89
2164.58 94
2164.68 98
2164.79 98
2164.90 96
2165.00 93
2165.11 89
2165.22 86
2165.32 85
2165.43 87
2165.54 92
2165.64 97
2165.75 102
2165.86 106
2165.96 107
2166.07 105
2166.18 101
2166.28 94
2166.39 86
2166.50 77
2166.60 68
2166.71 60
2166.82 54
2166.92 49
2167.03 47
2167.14 46
2167.24 49
2167.35 52
2167.46 57
2167.56 62
2167.67 66
2167.78 69
2167.88 69
2167.99 68
2168.10 67
2168.20 66
2168.31 67
2168.42 71
2168.52 77
2168.63 86
2168.74 95
2168.84 104
2168.95 110
2169.06 112
2169.16 110
2169.27 104
2169.38 94
2169.48 82
2169.59 68
2169.70 54
2169.81 39
2169.91 24
2170.02 10
2170.13 0
2170.23 0
2170.34 0
2170.45 0
2170.55 0
2170.66 0
2170.77 0
2170.87 0
2170.98 0
2171.09 19
2171.19 38
2171.30 57
2171.41 71
2171.51 82
2171.62 87
2171.73 88
2171.83 85
2171.94 79
2172.05 72
2172.16 64
2172.26 56
2172.37 49
2172.48 43
2172.58 39
2172.69 36
2172.80 33
2172.90 31
2173.01 28
2173.12 23
2173.22 17
2173.33 9
2173.44 1
2173.54 0
2173.65 0
2173.76 0
2173.87 0
2173.97 0
2174.08 0
2174.19 5
2174.29 10
2174.40 14
2174.51 16
2174.61 17
2174.72 17
2174.83 16
2174.93 16
2175.04 17
2175.15 18
2175.26 21
2175.36 23
2175.47 26
2175.58 28
2175.68 30
2175.79 31
2175.90 32
2176.00 33
2176.11 33
2176.22 33
2176.32 33
2176.43 33
2176.54 34
2176.65 37
2176.75 40
2176.86 45
2176.97 50
2177.07 55
2177.18 58
2177.29 59
2177.39 57
2177.50 52
2177.61 44
2177.72 35
2177.82 24
2177.93 14
2178.04 5
2178.14 0
2178.25 0
2178.36 0
2178.46 0
2178.57 3
2178.68 6
2178.79 9
2178.89 10
2179.00 11
2179.11 13
2179.21 15
2179.32 20
2179.43 27
2179.53 36
2179.64 46
2179.75 57
2179.86 67
2179.96 74
2180.07 80
2180.18 83
2180.28 84
2180.39 86
2180.50 89
2180.60 93
2180.71 99
2180.82 105
2180.93 111
2181.03 114
2181.14 115
2181.25 110
2181.35 103
2181.46 92
2181.57 81
2181.68 69
2181.78 60
2181.89 52
2182.00 48
2182.10 47
2182.21 49
2182.32 53
2182.43 58
2182.53 64
2182.64 70
2182.75 74
2182.85 76
2182.96 75
2183.07 71
2183.18 64
2183.28 56
2183.39 48
2183.50 42
2183.60 39
2183.71 39
2183.82 43
2183.93 48
2184.03 55
2184.14 60
2184.25 64
2184.35 65
2184.46 65
2184.57 64
2184.68 63
2184.78 63
2184.89 65
2185.00 68
2185.10 71
2185.21 76
2185.32 80
2185.43 83
2185.53 85
2185.64 85
2185.75 83
2185.85 80
2185.96 75
2186.07 69
2186.18 64
2186.28 60
2186.39 58
2186.50 56
2186.60 55
2186.71 53
2186.82 49
2186.93 41
2187.03 32
2187.14 21
2187.25 12
2187.35 4
2187.46 0
2187.57 0
2187.68 3
2187.78 7
2187.89 11
2188.00 14
2188.11 16
2188.21 16
2188.32 16
2188.43 17
2188.53 18
2188.64 21
2188.75 25
2188.86 28
2188.96 31
2189.07 33
2189.18 34
2189.29 35
2189.39 37
2189.50 40
2189.61 45
2189.71 49
2189.82 54
2189.93 56
2190.04 56
2190.14 53
2190.25 47
2190.36 41
2190.47 35
2190.57 30
2190.68 27
2190.79 27
2190.89 30
2191.00 34
2191.11 38
2191.22 41
2191.32 43
2191.43 42
2191.54 39
2191.65 33
2191.75 26
2191.86 19
2191.97 11
2192.08 4
2192.18 0
2192.29 0
2192.40 0
2192.50 0
2192.61 0
2192.72 0
2192.83 0
2192.93 0
2193.04 7
2193.15 16
2193.26 26
2193.36 36
2193.47 45
2193.58 53
2193.69 57
2193.79 59
2193.90 59
2194.01 57
2194.12 53
2194.22 50
2194.33 46
2194.44 42
2194.55 38
2194.65 34
2194.76 29
2194.87 23
2194.97 18
2195.08 13
2195.19 8
2195.30 5
2195.40 3
2195.51 1
2195.62 0
2195.73 0
2195.83 0
2195.94 0
2196.05 0
2196.16 0
2196.26 0
2196.37 0
2196.48 0
2196.59 5
2196.69 10
2196.80 16
2196.91 21
2197.02 26
2197.12 28
2197.23 29
2197.34 29
2197.45 28
2197.55 28
2197.66 30
2197.77 34
2197.88 40
2197.98 47
2198.09 54
2198.20 60
2198.31 63
2198.41 63
2198.52 60
2198.63 56
2198.74 52
2198.84 48
2198.95 45
2199.06 43
2199.17 43
2199.27 42
2199.38 41
2199.49 39
2199.60 38
2199.70 37
2199.81 37
2199.92 39
2200.03 42
2200.13 46
2200.24 51
2200.35 55
2200.46 58
2200.56 59
2200.67 61
2200.78 62
2200.89 63
2200.99 65
2201.10 69
2201.21 73
2201.32 77
2201.42 80
2201.53 81
2201.64 79
2201.75 76
2201.85 70
2201.96 64
2202.07 57
2202.18 50
2202.28 45
2202.39 42
2202.50 40
2202.61 39
2202.72 38
2202.82 37
2202.93 36
2203.04 34
2203.15 31
2203.25 28
2203.36 26
2203.47 24
2203.58 22
2203.68 21
2203.79 21
2203.90 22
2204.01 24
2204.11 29
2204.22 36
2204.33 44
2204.44 55
2204.54 66
2204.65 77
2204.76 84
2204.87 87
2204.98 86
2205.08 81
2205.19 72
2205.30 62
2205.41 52
2205.51 45
2205.62 40
2205.73 37
2205.84 36
2205.94 36
2206.05 37
2206.16 37
2206.27 36
2206.38 34
2206.48 31
2206.59 25
2206.70 17
2206.81 9
2206.91 0
2207.02 0
2207.13 0
2207.24 0
2207.34 0
2207.45 0
2207.56 7
2207.67 19
2207.78 30
2207.88 41
2207.99 49
2208.10 55
2208.21 59
2208.31 62
2208.42 64
2208.53 67
2208.64 71
2208.75 76
2208.85 82
2208.96 88
2209.07 94
2209.18 98
2209.28 101
2209.39 102
2209.50 100
2209.61 97
2209.71 93
2209.82 88
2209.93 82
2210.04 77
2210.15 72
2210.25 69
2210.36 66
2210.47 63
2210.58 60
2210.69 57
2210.79 55
2210.90 53
2211.01 52
2211.12 54
2211.22 58
2211.33 63
2211.44 67
2211.55 69
2211.66 69
2211.76 67
2211.87 63
2211.98 59
2212.09 57
2212.19 56
2212.30 57
2212.41 60
2212.52 65
2212.63 69
2212.73 72
2212.84 73
2212.95 73
2213.06 70
2213.17 67
2213.27 62
2213.38 57
2213.49 54
2213.60 52
2213.70 53
2213.81 55
2213.92 60
2214.03 65
2214.14 68
2214.24 69
2214.35 67
2214.46 62
2214.57 55
2214.68 48
2214.78 41
2214.89 35
2215.00 31
2215.11 27
2215.21 24
2215.32 21
2215.43 18
2215.54 18
2215.65 19
2215.75 24
2215.86 31
2215.97 41
2216.08 51
2216.19 62
2216.29 72
2216.40 81
2216.51 88
2216.62 95
2216.73 100
2216.83 104
2216.94 105
2217.05 104
2217.16 100
2217.27 94
2217.37 88
2217.48 82
2217.59 77
2217.70 74
2217.81 71
2217.91 68
2218.02 63
2218.13 57
2218.24 49
2218.35 42
2218.45 36
2218.56 33
2218.67 32
2218.78 35
2218.89 40
2218.99 46
2219.10 52
2219.21 56
2219.32 57
2219.43 55
2219.53 51
2219.64 45
2219.75 38
2219.86 33
2219.97 30
2220.07 31
2220.18 35
2220.29 41
2220.40 50
2220.51 60
2220.61 69
2220.72 77
2220.83 83
2220.94 88
2221.05 92
2221.15 96
2221.26 99
2221.37 102
2221.48 104
2221.59 105
2221.69 104
2221.80 100
2221.91 94
2222.02 86
2222.13 77
2222.23 68
2222.34 61
2222.45 56
2222.56 53
2222.67 54
2222.77 55
2222.88 57
2222.99 59
2223.10 60
2223.21 61
2223.32 62
2223.42 63
2223.53 64
2223.64 65
2223.75 65
2223.86 64
2223.96 61
2224.07 57
2224.18 51
2224.29 44
2224.40 38
2224.50 33
2224.61 30
2224.72 28
2224.83 29
2224.94 31
2225.05 34
2225.15 39
2225.26 44
2225.37 50
2225.48 55
2225.59 59
2225.69 62
2225.80 64
2225.91 64
2226.02 63
2226.13 62
2226.24 61
2226.34 59
2226.45 56
2226.56 53
2226.67 48
2226.78 41
2226.88 34
2226.99 27
2227.10 22
2227.21 19
2227.32 20
2227.43 23
2227.53 28
2227.64 35
2227.75 41
2227.86 45
2227.97 49
2228.07 51
2228.18 52
2228.29 53
2228.40 52
2228.51 51
2228.62 49
2228.72 46
2228.83 43
2228.94 39
2229.05 35
2229.16 32
2229.27 29
2229.37 27
2229.48 26
2229.59 25
2229.70 25
2229.81 26
2229.91 27
2230.02 29
2230.13 31
2230.24 32
2230.35 32
2230.46 32
2230.56 32
2230.67 34
2230.78 36
2230.89 40
2231.00 43
2231.11 47
2231.21 50
2231.32 52
2231.43 52
2231.54 51
2231.65 50
2231.76 48
2231.86 45
2231.97 42
2232.08 38
2232.19 34
2232.30 30
2232.41 27
2232.51 25
2232.62 25
2232.73 26
2232.84 29
2232.95 34
2233.06 39
2233.16 43
2233.27 47
2233.38 50
2233.49 51
2233.60 49
2233.71 46
2233.81 42
2233.92 38
2234.03 34
2234.14 32
2234.25 32
2234.36 34
2234.46 38
2234.57 44
2234.68 50
2234.79 56
2234.90 62
2235.01 68
2235.11 72
2235.22 75
2235.33 76
2235.44 75
2235.55 70
2235.66 64
2235.76 55
2235.87 46
2235.98 37
2236.09 29
2236.20 23
2236.31 19
2236.42 17
2236.52 15
2236.63 13
2236.74 10
2236.85 6
2236.96 0
2237.07 0
2237.17 0
2237.28 0
2237.39 0
2237.50 0
2237.61 0
2237.72 0
2237.83 4
2237.93 11
2238.04 18
2238.15 23
2238.26 26
2238.37 28
2238.48 30
2238.58 30
2238.69 30
2238.80 29
2238.91 28
2239.02 25
2239.13 22
2239.24 18
2239.34 15
2239.45 12
2239.56 10
2239.67 10
2239.78 10
2239.89 12
2239.99 14
2240.10 17
2240.21 19
2240.32 21
2240.43 22
2240.54 24
2240.65 25
2240.75 27
2240.86 29
2240.97 32
2241.08 35
2241.19 38
2241.30 42
2241.41 45
2241.51 49
2241.62 53
2241.73 57
2241.84 61
2241.95 66
2242.06 71
2242.17 76
2242.27 81
2242.38 85
2242.49 88
2242.60 89
2242.71 89
2242.82 86
2242.93 81
2243.03 75
2243.14 69
2243.25 63
2243.36 57
2243.47 51
2243.58 45
2243.69 38
2243.79 30
2243.90 20
2244.01 10
2244.12 1
2244.23 0
2244.34 0
2244.45 0
2244.55 0
2244.66 0
2244.77 0
2244.88 2
2244.99 9
2245.10 15
2245.21 20
2245.31 23
2245.42 25
2245.53 25
2245.64 23
2245.75 20
2245.86 16
2245.97 13
2246.08 11
2246.18 9
2246.29 7
2246.40 6
2246.51 5
2246.62 4
2246.73 1
2246.84 0
2246.94 0
2247.05 0
2247.16 0
2247.27 0
2247.38 0
2247.49 0
2247.60 0
2247.71 2
2247.81 4
2247.92 7
2248.03 11
2248.14 14
2248.25 17
2248.36 20
2248.47 22
2248.58 23
2248.68 24
2248.79 24
2248.90 24
2249.01 25
2249.12 27
2249.23 29
2249.34 32
2249.45 35
2249.55 38
2249.66 40
2249.77 41
2249.88 40
2249.99 38
2250.10 34
2250.21 28
2250.32 22
2250.42 15
2250.53 8
2250.64 2
2250.75 0
2250.86 0
2250.97 1
2251.08 8
2251.19 18
2251.29 28
2251.40 39
2251.51 47
2251.62 52
2251.73 54
2251.84 52
2251.95 47
2252.06 42
2252.16 37
2252.27 33
2252.38 31
2252.49 30
2252.60 30
2252.71 30
2252.82 29
2252.93 28
2253.03 25
2253.14 22
2253.25 19
2253.36 16
2253.47 15
2253.58 16
2253.69 18
2253.80 22
2253.91 26
2254.01 30
2254.12 34
2254.23 36
2254.34 37
2254.45 39
2254.56 41
2254.67 43
2254.78 45
2254.89 47
2254.99 47
2255.10 45
2255.21 41
2255.32 36
2255.43 30
2255.54 25
2255.65 21
2255.76 19
2255.87 17
2255.97 17
2256.08 18
2256.19 19
2256.30 20
2256.41 21
2256.52 20
2256.63 18
2256.74 14
2256.85 9
2256.95 3
2257.06 0
2257.17 0
2257.28 2
2257.39 9
2257.50 21
2257.61 34
2257.72 47
2257.83 58
2257.93 64
2258.04 65
2258.15 61
2258.26 53
2258.37 43
2258.48 33
2258.59 25
2258.70 20
2258.81 17
2258.92 17
2259.02 16
2259.13 16
2259.24 15
2259.35 12
2259.46 10
2259.57 8
2259.68 7
2259.79 10
2259.90 15
2260.01 24
2260.11 35
2260.22 48
2260.33 61
2260.44 73
2260.55 81
2260.66 85
2260.77 85
2260.88 81
2260.99 76
2261.10 70
2261.20 66
2261.31 64
2261.42 62
2261.53 62
2261.64 61
2261.75 60
2261.86 58
2261.97 57
2262.08 56
2262.19 57
2262.29 59
2262.40 64
2262.51 69
2262.62 75
2262.73 79
2262.84 81
2262.95 81
2263.06 78
2263.17 73
2263.28 67
2263.39 60
2263.49 52
2263.60 44
2263.71 36
2263.82 28
2263.93 21
2264.04 15
2264.15 10
2264.26 6
2264.37 4
2264.48 3
2264.59 4
2264.69 6
2264.80 9
2264.91 13
2265.02 17
2265.13 20
2265.24 23
2265.35 26
2265.46 27
2265.57 28
2265.68 28
2265.79 27
2265.89 25
2266.00 24
2266.11 23
2266.22 23
2266.33 24
2266.44 27
2266.55 31
2266.66 35
2266.77 40
2266.88 45
2266.99 50
2267.10 54
2267.20 59
2267.31 64
2267.42 69
2267.53 73
2267.64 76
2267.75 78
2267.86 78
2267.97 78
2268.08 77
2268.19 77
2268.30 77
2268.41 79
2268.51 80
2268.62 82
2268.73 83
2268.84 82
2268.95 81
2269.06 79
2269.17 77
2269.28 76
2269.39 76
2269.50 76
2269.61 77
2269.72 77
2269.83 76
2269.93 74
2270.04 70
2270.15 65
2270.26 59
2270.37 53
2270.48 47
2270.59 42
2270.70 38
2270.81 36
2270.92 35
2271.03 35
2271.14 37
2271.25 39
2271.35 42
2271.46 45
2271.57 49
2271.68 53
2271.79 57
2271.90 60
2272.01 63
2272.12 64
2272.23 64
2272.34 62
2272.45 60
2272.56 58
2272.67 56
2272.78 55
2272.88 54
2272.99 55
2273.10 57
2273.21 59
2273.32 61
2273.43 62
2273.54 62
2273.65 62
2273.76 61
2273.87 59
2273.98 57
2274.09 55
2274.20 53
2274.31 52
2274.42 51
2274.52 50
2274.63 49
2274.74 48
2274.85 48
2274.96 48
2275.07 50
2275.18 52
2275.29 55
2275.40 58
2275.51 62
2275.62 65
2275.73 69
2275.84 73
2275.95 77
2276.06 80
2276.17 83
2276.27 86
2276.38 88
2276.49 90
2276.60 91
2276.71 92
2276.82 93
2276.93 94
2277.04 94
2277.15 92
2277.26 90
2277.37 85
2277.48 79
2277.59 72
2277.70 66
2277.81 61
2277.92 57
2278.02 55
2278.13 55
2278.24 54
2278.35 53
2278.46 50
2278.57 46
2278.68 42
2278.79 37
2278.90 34
2279.01 32
2279.12 31
2279.23 32
2279.34 33
2279.45 35
2279.56 37
2279.67 37
2279.78 37
2279.89 35
2280.00 32
2280.10 28
2280.21 24
2280.32 20
2280.43 17
2280.54 17
2280.65 20
2280.76 26
2280.87 34
2280.98 44
2281.09 53
2281.20 60
2281.31 64
2281.42 64
2281.53 61
2281.64 57
2281.75 54
2281.86 53
2281.97 56
2282.08 63
2282.19 72
2282.29 84
2282.40 95
2282.51 106
2282.62 114
2282.73 120
2282.84 123
2282.95 123
2283.06 122
2283.17 121
2283.28 119
2283.39 118
2283.50 117
2283.61 118
2283.72 119
2283.83 120
2283.94 120
2284.05 119
2284.16 116
2284.27 111
2284.38 105
2284.49 98
2284.60 90
2284.70 84
2284.81 79
2284.92 76
2285.03 74
2285.14 74
2285.25 74
2285.36 74
2285.47 73
2285.58 72
2285.69 70
2285.80 68
2285.91 66
2286.02 65
2286.13 63
2286.24 62
2286.35 59
2286.46 56
2286.57 52
2286.68 47
2286.79 41
2286.90 35
2287.01 28
2287.12 21
2287.23 14
2287.34 9
2287.45 4
2287.56 0
2287.66 0
2287.77 0
2287.88 0
2287.99 0
2288.10 0
2288.21 0
2288.32 0
2288.43 0
2288.54 0
2288.65 2
2288.76 5
2288.87 9
2288.98 12
2289.09 13
2289.20 14
2289.31 14
2289.42 15
2289.53 17
2289.64 21
2289.75 27
2289.86 35
2289.97 43
2290.08 52
2290.19 60
2290.30 67
2290.41 70
2290.52 72
2290.63 71
2290.74 68
2290.85 64
2290.96 61
2291.07 60
2291.18 61
2291.28 65
2291.39 71
2291.50 77
2291.61 82
2291.72 85
2291.83 86
2291.94 84
2292.05 81
2292.16 77
2292.27 74
2292.38 72
2292.49 71
2292.60 70
2292.71 69
2292.82 65
2292.93 60
2293.04 52
2293.15 43
2293.26 34
2293.37 27
2293.48 24
2293.59 24
2293.70 29
2293.81 37
2293.92 48
2294.03 58
2294.14 67
2294.25 73
2294.36 75
2294.47 73
2294.58 67
2294.69 60
2294.80 51
2294.91 44
2295.02 40
2295.13 38
2295.24 41
2295.35 46
2295.46 54
2295.57 64
2295.68 74
2295.79 82
2295.90 89
2296.01 94
2296.12 97
2296.23 99
2296.34 100
2296.45 101
2296.56 102
2296.67 102
2296.78 101
2296.89 99
2297.00 97
2297.11 94
2297.22 90
2297.33 87
2297.43 84
2297.54 82
2297.65 79
2297.76 77
2297.87 75
2297.98 74
2298.09 75
2298.20 78
2298.31 80
2298.42 83
2298.53 85
2298.64 85
2298.75 83
2298.86 79
2298.97 75
2299.08 71
2299.19 66
2299.30 62
2299.41 59
2299.52 55
2299.63 52
2299.74 47
2299.85 42
2299.96 36
2300.07 29
2300.18 22
2300.29 15
2300.40 9
2300.51 6
2300.62 5
2300.73 5
2300.84 8
2300.95 12
2301.06 17
2301.17 22
2301.28 26
2301.39 28
2301.50 29
2301.61 30
2301.72 29
2301.83 29
2301.94 30
2302.05 31
2302.16 34
2302.27 37
2302.38 40
2302.49 43
2302.60 44
2302.71 46
2302.82 46
2302.93 46
2303.04 46
2303.15 45
2303.26 43
2303.37 41
2303.48 39
2303.59 37
2303.70 35
2303.81 34
2303.92 34
2304.03 35
2304.14 36
2304.25 37
2304.36 37
2304.47 37
2304.58 36
2304.69 35
2304.80 34
2304.91 33
2305.02 34
2305.13 35
2305.24 37
2305.35 39
2305.46 42
2305.57 45
2305.68 48
2305.79 52
2305.90 56
2306.01 61
2306.12 66
2306.23 71
2306.34 76
2306.46 80
2306.57 82
2306.68 82
2306.79 81
2306.90 78
2307.01 74
2307.12 69
2307.23 64
2307.34 59
2307.45 55
2307.56 51
2307.67 47
2307.78 45
2307.89 43
2308.00 43
2308.11 44
2308.22 48
2308.33 53
2308.44 60
2308.55 69
2308.66 78
2308.77 87
2308.88 95
2308.99 100
2309.10 102
2309.21 102
2309.32 99
2309.43 93
2309.54 87
2309.65 80
2309.76 75
2309.87 72
2309.98 72
2310.09 74
2310.20 77
2310.31 82
2310.42 87
2310.53 93
2310.64 100
2310.75 108
2310.86 116
2310.97 125
2311.08 132
2311.19 137
2311.30 139
2311.41 136
2311.52 130
2311.63 119
2311.74 107
2311.85 94
2311.96 81
2312.07 70
2312.18 60
2312.29 53
2312.40 48
2312.52 45
2312.63 45
2312.74 45
2312.85 47
2312.96 50
2313.07 52
2313.18 55
2313.29 59
2313.40 62
2313.51 67
2313.62 73
2313.73 79
2313.84 84
2313.95 87
2314.06 87
2314.17 83
2314.28 76
2314.39 67
2314.50 56
2314.61 45
2314.72 35
2314.83 26
2314.94 19
2315.05 14
2315.16 11
2315.27 10
2315.38 11
2315.49 16
2315.60 23
2315.71 32
2315.82 43
2315.93 53
2316.04 63
2316.15 70
2316.27 75
2316.38 77
2316.49 79
2316.60 80
2316.71 82
2316.82 85
2316.93 89
2317.04 94
2317.15 98
2317.26 101
2317.37 102
2317.48 102
2317.59 101
2317.70 102
2317.81 103
2317.92 107
2318.03 112
2318.14 119
2318.25 126
2318.36 132
2318.47 137
2318.58 138
2318.69 138
2318.80 134
2318.91 129
2319.02 122
2319.13 115
2319.25 109
2319.36 103
2319.47 98
2319.58 95
2319.69 93
2319.80 92
2319.91 92
2320.02 94
2320.13 98
2320.24 104
2320.35 110
2320.46 117
2320.57 122
2320.68 124
2320.79 123
2320.90 118
2321.01 112
2321.12 105
2321.23 100
2321.34 97
2321.45 96
2321.56 96
2321.68 97
2321.79 97
2321.90 95
2322.01 90
2322.12 82
2322.23 74
2322.34 66
2322.45 59
2322.56 55
2322.67 53
2322.78 55
2322.89 58
2323.00 62
2323.11 66
2323.22 68
2323.33 69
2323.44 67
2323.55 64
2323.66 60
2323.77 56
2323.89 52
2324.00 49
2324.11 46
2324.22 45
2324.33 44
2324.44 44
2324.55 43
2324.66 42
2324.77 41
2324.88 40
2324.99 39
2325.10 38
2325.21 36
2325.32 34
2325.43 32
2325.54 28
2325.65 25
2325.76 21
2325.87 19
2325.99 18
2326.10 19
2326.21 22
2326.32 26
2326.43 30
2326.54 32
2326.65 31
2326.76 26
2326.87 19
2326.98 10
2327.09 1
2327.20 0
2327.31 0
2327.42 0
2327.53 0
2327.64 0
2327.76 0
2327.87 1
2327.98 7
2328.09 11
2328.20 13
2328.31 13
2328.42 10
2328.53 6
2328.64 3
2328.75 1
2328.86 2
2328.97 6
2329.08 13
2329.19 21
2329.30 30
2329.41 39
2329.53 46
2329.64 53
2329.75 61
2329.86 69
2329.97 79
2330.08 91
2330.19 101
2330.30 109
2330.41 111
2330.52 108
2330.63 98
2330.74 83
2330.85 65
2330.96 48
2331.07 33
2331.19 22
2331.30 16
2331.41 13
2331.52 13
2331.63 15
2331.74 19
2331.85 23
2331.96 29
2332.07 35
2332.18 40
2332.29 43
2332.40 44
2332.51 41
2332.62 35
2332.74 25
2332.85 13
2332.96 1
2333.07 0
2333.18 0
2333.29 0
2333.40 0
2333.51 0
2333.62 11
2333.73 28
2333.84 46
2333.95 63
2334.06 77
2334.18 89
2334.29 96
2334.40 102
2334.51 105
2334.62 107
2334.73 109
2334.84 110
2334.95 111
2335.06 111
2335.17 111
2335.28 110
2335.39 109
2335.50 108
2335.62 107
2335.73 106
2335.84 106
2335.95 104
2336.06 102
2336.17 99
2336.28 95
2336.39 89
2336.50 84
2336.61 80
2336.72 77
2336.83 76
2336.95 76
2337.06 77
2337.17 79
2337.28 80
2337.39 82
2337.50 85
2337.61 88
2337.72 92
2337.83 96
2337.94 100
2338.05 102
2338.16 102
2338.28 100
2338.39 96
2338.50 91
2338.61 86
2338.72 82
2338.83 80
2338.94 82
2339.05 86
2339.16 93
2339.27 100
2339.38 108
2339.50 113
2339.61 116
2339.72 116
2339.83 112
2339.94 107
2340.05 101
2340.16 94
2340.27 88
2340.38 82
2340.49 77
2340.60 71
2340.72 64
2340.83 57
2340.94 50
2341.05 45
2341.16 44
2341.27 45
2341.38 48
2341.49 53
2341.60 57
2341.71 60
2341.82 60
2341.94 59
2342.05 57
2342.16 55
2342.27 53
2342.38 53
2342.49 54
2342.60 55
2342.71 57
2342.82 57
2342.93 57
2343.05 57
2343.16 56
2343.27 56
2343.38 55
2343.49 54
2343.60 53
2343.71 51
2343.82 47
2343.93 41
2344.04 35
2344.16 28
2344.27 21
2344.38 14
2344.49 8
2344.60 4
2344.71 2
2344.82 1
2344.93 2
2345.04 3
2345.15 6
2345.27 8
2345.38 11
2345.49 14
2345.60 17
2345.71 21
2345.82 25
2345.93 31
2346.04 39
2346.15 48
2346.26 57
2346.38 67
2346.49 76
2346.60 85
2346.71 92
2346.82 98
2346.93 103
2347.04 107
2347.15 110
2347.26 111
2347.38 111
2347.49 108
2347.60 103
2347.71 96
2347.82 88
2347.93 79
2348.04 70
2348.15 63
2348.26 58
2348.38 54
2348.49 52
2348.60 51
2348.71 50
2348.82 49
2348.93 48
2349.04 47
2349.15 47
2349.26 46
2349.38 45
2349.49 46
2349.60 47
2349.71 49
2349.82 53
2349.93 58
2350.04 63
2350.15 69
2350.26 74
2350.38 79
2350.49 81
2350.60 82
2350.71 81
2350.82 80
2350.93 76
2351.04 72
2351.15 67
2351.26 62
2351.38 57
2351.49 51
2351.60 46
2351.71 42
2351.82 37
2351.93 33
2352.04 29
2352.15 24
2352.27 19
2352.38 13
2352.49 7
2352.60 2
2352.71 0
2352.82 0
2352.93 0
2353.04 5
2353.16 11
2353.27 18
2353.38 24
2353.49 28
2353.60 30
2353.71 30
2353.82 29
2353.93 27
2354.05 27
2354.16 30
2354.27 35
2354.38 43
2354.49 55
2354.60 68
2354.71 82
2354.82 94
2354.94 104
2355.05 109
2355.16 111
2355.27 108
2355.38 103
2355.49 97
2355.60 91
2355.71 86
2355.83 82
2355.94 80
2356.05 78
2356.16 77
2356.27 77
2356.38 76
2356.49 75
2356.60 76
2356.72 77
2356.83 79
2356.94 82
2357.05 84
2357.16 85
2357.27 85
2357.38 84
2357.49 82
2357.61 80
2357.72 79
2357.83 78
2357.94 77
2358.05 75
2358.16 73
2358.27 71
2358.39 67
2358.50 62
2358.61 58
2358.72 53
2358.83 49
2358.94 45
2359.05 41
2359.17 35
2359.28 30
2359.39 25
2359.50 20
2359.61 18
2359.72 19
2359.83 23
2359.94 30
2360.06 40
2360.17 51
2360.28 61
2360.39 71
2360.50 78
2360.61 82
2360.72 83
2360.84 81
2360.95 76
2361.06 70
2361.17 62
2361.28 53
2361.39 44
2361.50 36
2361.62 30
2361.73 26
2361.84 26
2361.95 30
2362.06 35
2362.17 42
2362.28 47
2362.40 51
2362.51 53
2362.62 52
2362.73 51
2362.84 49
2362.95 47
2363.06 46
2363.18 44
2363.29 40
2363.40 35
2363.51 29
2363.62 23
2363.73 17
2363.84 13
2363.96 11
2364.07 10
2364.18 10
2364.29 10
2364.40 8
2364.51 4
2364.62 0
2364.74 0
2364.85 0
2364.96 0
2365.07 0
2365.18 0
2365.29 0
2365.41 3
2365.52 14
2365.63 27
2365.74 39
2365.85 51
2365.96 60
2366.07 67
2366.19 71
2366.30 73
2366.41 74
2366.52 73
2366.63 72
2366.74 70
2366.86 67
2366.97 64
2367.08 60
2367.19 55
2367.30 51
2367.41 47
2367.52 45
2367.64 45
2367.75 47
2367.86 49
2367.97 53
2368.08 56
2368.19 59
2368.31 61
2368.42 63
2368.53 63
2368.64 63
2368.75 63
2368.86 62
2368.97 61
2369.09 60
2369.20 58
2369.31 56
2369.42 54
2369.53 51
2369.64 49
2369.76 48
2369.87 49
2369.98 53
2370.09 60
2370.20 69
2370.31 80
2370.43 90
2370.54 98
2370.65 104
2370.76 106
2370.87 104
2370.98 100
2371.10 93
2371.21 85
2371.32 76
2371.43 67
2371.54 58
2371.65 49
2371.77 41
2371.88 35
2371.99 31
2372.10 27
2372.21 26
2372.32 26
2372.44 27
2372.55 31
2372.66 37
2372.77 45
2372.88 53
2372.99 60
2373.11 66
2373.22 68
2373.33 68
2373.44 65
2373.55 61
2373.66 57
2373.78 54
2373.89 51
2374.00 49
2374.11 46
2374.22 41
2374.33 36
2374.45 28
2374.56 20
2374.67 13
2374.78 6
2374.89 3
2375.00 2
2375.12 4
2375.23 8
2375.34 15
2375.45 23
2375.56 30
2375.68 36
2375.79 40
2375.90 41
2376.01 40
2376.12 37
2376.23 33
2376.35 29
2376.46 24
2376.57 20
2376.68 17
2376.79 15
2376.90 13
2377.02 12
2377.13 12
2377.24 13
2377.35 14
2377.46 16
2377.58 19
2377.69 21
2377.80 24
2377.91 27
2378.02 30
2378.13 33
2378.25 38
2378.36 43
2378.47 50
2378.58 57
2378.69 63
2378.81 67
2378.92 70
2379.03 70
2379.14 68
2379.25 65
2379.36 60
2379.48 56
2379.59 53
2379.70 50
2379.81 48
2379.92 46
2380.04 44
2380.15 42
2380.26 39
2380.37 37
2380.48 36
2380.59 37
2380.71 39
2380.82 45
2380.93 53
2381.04 62
2381.15 71
2381.27 79
2381.38 85
2381.49 87
2381.60 87
2381.71 83
2381.83 79
2381.94 75
2382.05 72
2382.16 69
2382.27 67
2382.39 65
2382.50 62
2382.61 58
2382.72 53
2382.83 48
2382.94 42
2383.06 38
2383.17 34
2383.28 31
2383.39 29
2383.50 27
2383.62 26
2383.73 26
2383.84 26
2383.95 25
2384.06 25
2384.18 23
2384.29 20
2384.40 17
2384.51 14
2384.62 12
2384.74 13
2384.85 17
2384.96 24
2385.07 35
2385.18 47
2385.30 61
2385.41 74
2385.52 86
2385.63 96
2385.74 102
2385.86 105
2385.97 105
2386.08 100
2386.19 92
2386.30 80
2386.42 67
2386.53 53
2386.64 40
2386.75 29
2386.86 22
2386.98 18
2387.09 19
2387.20 22
2387.31 28
2387.42 35
2387.54 41
2387.65 47
2387.76 52
2387.87 56
2387.98 61
2388.10 66
2388.21 73
2388.32 82
2388.43 91
2388.54 100
2388.66 108
2388.77 115
2388.88 119
2388.99 121
2389.10 121
2389.22 121
2389.33 120
2389.44 120
2389.55 120
2389.66 121
2389.78 123
2389.89 126
2390.00 128
2390.11 129
2390.23 129
2390.34 128
2390.45 127
2390.56 124
2390.67 121
2390.79 119
2390.90 116
2391.01 114
2391.12 111
2391.23 107
2391.35 102
2391.46 96
2391.57 90
2391.68 84
2391.79 79
2391.91 75
2392.02 71
2392.13 69
2392.24 66
2392.36 63
2392.47 60
2392.58 57
2392.69 55
2392.80 55
2392.92 56
2393.03 59
2393.14 64
2393.25 68
2393.36 72
2393.48 76
2393.59 77
2393.70 78
2393.81 79
2393.93 80
2394.04 81
2394.15 84
2394.26 87
2394.37 89
2394.49 92
2394.60 94
2394.71 95
2394.82 96
2394.94 98
2395.05 99
2395.16 101
2395.27 102
2395.38 103
2395.50 102
2395.61 100
2395.72 97
2395.83 93
2395.95 89
2396.06 86
2396.17 85
2396.28 86
2396.39 89
2396.51 92
2396.62 96
2396.73 98
2396.84 99
2396.96 98
2397.07 96
2397.18 93
2397.29 90
2397.40 88
2397.52 87
2397.63 87
2397.74 89
2397.85 92
2397.97 96
2398.08 100
2398.19 101
2398.30 101
2398.41 98
2398.53 92
2398.64 84
2398.75 74
2398.86 65
2398.98 56
2399.09 50
2399.20 46
2399.31 45
2399.43 47
2399.54 51
2399.65 57
2399.76 65
2399.87 74
2399.99 85
2400.10 96
2400.21 107
2400.32 116
2400.44 124
2400.55 128
2400.66 130
2400.77 130
2400.89 129
2401.00 126
2401.11 124
2401.22 121
2401.34 118
2401.45 114
2401.56 109
2401.67 103
2401.78 96
2401.90 87
2402.01 78
2402.12 68
2402.23 59
2402.35 50
2402.46 42
2402.57 36
2402.68 31
2402.80 29
2402.91 29
2403.02 31
2403.13 36
2403.25 43
2403.36 51
2403.47 60
2403.58 67
2403.70 73
2403.81 76
2403.92 78
2404.03 78
2404.14 75
2404.26 72
2404.37 66
2404.48 58
2404.59 47
2404.71 34
2404.82 21
2404.93 7
2405.04 0
2405.16 0
2405.27 0
2405.38 0
2405.49 0
2405.61 0
2405.72 0
2405.83 0
2405.94 2
2406.06 9
2406.17 16
2406.28 23
2406.39 32
2406.51 40
2406.62 49
2406.73 56
2406.84 62
2406.96 65
2407.07 65
2407.18 63
2407.29 59
2407.41 55
2407.52 51
2407.63 47
2407.74 44
2407.86 42
2407.97 41
2408.08 40
2408.19 40
2408.31 40
2408.42 42
2408.53 43
2408.64 45
2408.76 47
2408.87 48
2408.98 47
2409.09 46
2409.21 45
2409.32 43
2409.43 43
2409.54 43
2409.66 43
2409.77 43
2409.88 43
2409.99 41
2410.11 40
2410.22 40
2410.33 41
2410.44 44
2410.56 49
2410.67 54
2410.78 59
2410.89 61
2411.01 60
2411.12 56
2411.23 50
2411.34 44
2411.46 40
2411.57 37
2411.68 37
2411.80 39
2411.91 41
2412.02 43
2412.13 46
2412.25 49
2412.36 52
2412.47 57
2412.58 64
2412.70 71
2412.81 78
2412.92 84
2413.03 88
2413.15 90
2413.26 90
2413.37 88
2413.48 86
2413.60 83
2413.71 79
2413.82 76
2413.94 71
2414.05 67
2414.16 63
2414.27 60
2414.39 58
2414.50 57
2414.61 58
2414.72 59
2414.84 60
2414.95 60
2415.06 59
2415.17 58
2415.29 58
2415.40 58
2415.51 58
2415.63 60
2415.74 62
2415.85 65
2415.96 66
2416.08 67
2416.19 66
2416.30 65
2416.41 64
2416.53 62
2416.64 60
2416.75 59
2416.86 57
2416.98 56
2417.09 56
2417.20 55
2417.32 55
2417.43 54
2417.54 52
2417.65 49
2417.77 46
2417.88 43
2417.99 40
2418.10 38
2418.22 39
2418.33 41
2418.44 45
2418.56 51
2418.67 58
2418.78 65
2418.89 72
2419.01 80
2419.12 88
2419.23 96
2419.35 106
2419.46 114
2419.57 121
2419.68 124
2419.80 124
2419.91 121
2420.02 114
2420.13 106
2420.25 98
2420.36 91
2420.47 86
2420.59 83
2420.70 82
2420.81 82
2420.92 81
2421.04 79
2421.15 76
2421.26 72
2421.38 67
2421.49 62
2421.60 58
2421.71 54
2421.83 50
2421.94 47
2422.05 44
2422.17 42
2422.28 40
2422.39 40
2422.50 42
2422.62 46
2422.73 53
2422.84 62
2422.96 71
2423.07 80
2423.18 86
2423.29 91
2423.41 92
2423.52 89
2423.63 85
2423.75 78
2423.86 71
2423.97 64
2424.08 59
2424.20 55
2424.31 53
2424.42 53
2424.54 55
2424.65 57
2424.76 59
2424.87 63
2424.99 66
2425.10 69
2425.21 72
2425.33 73
2425.44 74
2425.55 72
2425.66 69
2425.78 64
2425.89 58
2426.00 54
2426.12 52
2426.23 53
2426.34 57
2426.46 63
2426.57 69
2426.68 74
2426.79 75
2426.91 74
2427.02 70
2427.13 65
2427.25 61
2427.36 59
2427.47 58
2427.58 59
2427.70 60
2427.81 61
2427.92 62
2428.04 61
2428.15 60
2428.26 59
2428.38 58
2428.49 57
2428.60 56
2428.71 56
2428.83 57
2428.94 57
2429.05 58
2429.17 59
2429.28 60
2429.39 62
2429.51 63
2429.62 64
2429.73 65
2429.84 65
2429.96 66
2430.07 65
2430.18 64
2430.30 61
2430.41 57
2430.52 51
2430.64 44
2430.75 37
2430.86 31
2430.97 28
2431.09 28
2431.20 31
2431.31 37
2431.43 44
2431.54 52
2431.65 59
2431.77 64
2431.88 68
2431.99 70
2432.11 72
2432.22 73
2432.33 75
2432.44 78
2432.56 81
2432.67 83
2432.78 86
2432.90 88
2433.01 91
2433.12 95
2433.24 101
2433.35 108
2433.46 117
2433.58 126
2433.69 135
2433.80 142
2433.91 147
2434.03 147
2434.14 144
2434.25 138
2434.37 129
2434.48 120
2434.59 110
2434.71 102
2434.82 97
2434.93 93
2435.05 92
2435.16 91
2435.27 90
2435.39 87
2435.50 83
2435.61 76
2435.73 68
2435.84 59
2435.95 52
2436.06 48
2436.18 48
2436.29 51
2436.40 58
2436.52 68
2436.63 79
2436.74 89
2436.86 99
2436.97 108
2437.08 114
2437.20 117
2437.31 119
2437.42 118
2437.54 114
2437.65 110
2437.76 105
2437.88 101
2437.99 98
2438.10 96
2438.22 96
2438.33 98
2438.44 100
2438.55 102
2438.67 104
2438.78 104
2438.89 103
2439.01 100
2439.12 96
2439.23 91
2439.35 87
2439.46 85
2439.57 84
2439.69 86
2439.80 91
2439.91 97
2440.03 103
2440.14 110
2440.25 115
2440.37 119
2440.48 120
2440.59 118
2440.71 115
2440.82 110
2440.93 105
2441.05 100
2441.16 95
2441.27 92
2441.39 89
2441.50 86
2441.61 83
2441.73 80
2441.84 76
2441.95 73
2442.07 70
2442.18 68
2442.29 68
2442.41 68
2442.52 70
2442.63 73
2442.75 77
2442.86 80
2442.97 83
2443.09 85
2443.20 86
2443.31 85
2443.43 84
2443.54 82
2443.65 80
2443.77 79
2443.88 78
2443.99 77
2444.11 76
2444.22 73
2444.33 70
2444.45 66
2444.56 62
2444.67 60
2444.79 59
2444.90 60
2445.01 62
2445.13 64
2445.24 67
2445.35 68
2445.47 68
2445.58 68
2445.69 67
2445.81 66
2445.92 65
2446.03 65
2446.15 66
2446.26 68
2446.37 71
2446.49 76
2446.60 82
2446.71 90
2446.83 97
2446.94 106
2447.05 114
2447.17 121
2447.28 128
2447.39 133
2447.51 137
2447.62 138
2447.73 137
2447.85 132
2447.96 126
2448.07 117
2448.19 108
2448.30 101
2448.41 95
2448.53 91
2448.64 90
2448.76 89
2448.87 89
2448.98 87
2449.10 84
2449.21 81
2449.32 78
2449.44 76
2449.55 77
2449.66 81
2449.78 86
2449.89 91
2450.00 97
2450.12 100
2450.23 103
2450.34 103
2450.46 103
2450.57 103
2450.68 103
2450.80 103
2450.91 103
2451.02 105
2451.14 106
2451.25 108
2451.37 109
2451.48 109
2451.59 109
2451.71 107
2451.82 103
2451.93 96
2452.05 88
2452.16 78
2452.27 67
2452.39 56
2452.50 47
2452.61 40
2452.73 36
2452.84 35
2452.96 36
2453.07 39
2453.18 45
2453.30 52
2453.41 61
2453.52 70
2453.64 80
2453.75 89
2453.86 97
2453.98 103
2454.09 107
2454.20 107
2454.32 105
2454.43 101
2454.55 95
2454.66 90
2454.77 85
2454.89 81
2455.00 78
2455.11 76
2455.23 75
2455.34 74
2455.45 72
2455.57 69
2455.68 66
2455.79 61
2455.91 55
2456.02 49
2456.14 42
2456.25 36
2456.36 30
2456.48 25
2456.59 21
2456.70 18
2456.82 15
2456.93 13
2457.04 11
2457.16 9
2457.27 8
2457.39 7
2457.50 6
2457.61 5
2457.73 4
2457.84 3
2457.95 2
2458.07 1
2458.18 1
2458.29 1
2458.41 3
2458.52 5
2458.64 7
2458.75 9
2458.86 10
2458.98 10
2459.09 8
2459.20 6
2459.32 4
2459.43 1
2459.55 0
2459.66 0
2459.77 0
2459.89 1
2460.00 2
2460.11 3
2460.23 2
2460.34 0
2460.46 0
2460.57 0
2460.68 0
2460.80 0
2460.91 0
2461.02 5
2461.14 11
2461.25 17
2461.37 22
2461.48 26
2461.59 29
2461.71 30
2461.82 31
2461.93 30
2462.05 29
2462.16 27
2462.28 24
2462.39 23
2462.50 22
2462.62 23
2462.73 25
2462.84 28
2462.96 30
2463.07 32
2463.19 31
2463.30 29
2463.41 25
2463.53 20
2463.64 16
2463.75 14
2463.87 14
2463.98 16
2464.10 19
2464.21 22
2464.32 24
2464.44 26
2464.55 28
2464.67 30
2464.78 33
2464.89 35
2465.01 36
2465.12 37
2465.23 36
2465.35 33
2465.46 30
2465.58 26
2465.69 24
2465.80 23
2465.92 24
2466.03 27
2466.15 32
2466.26 37
2466.37 42
2466.49 46
2466.60 51
2466.71 55
2466.83 59
2466.94 62
2467.06 64
2467.17 65
2467.28 65
2467.40 65
2467.51 66
2467.63 68
2467.74 71
2467.85 76
2467.97 82
2468.08 87
2468.19 92
2468.31 94
2468.42 93
2468.54 90
2468.65 85
2468.76 77
2468.88 68
2468.99 59
2469.11 49
2469.22 39
2469.33 31
2469.45 24
2469.56 19
2469.68 17
2469.79 18
2469.90 20
2470.02 24
2470.13 27
2470.25 30
2470.36 30
2470.47 29
2470.59 27
2470.70 23
2470.82 18
2470.93 14
2471.04 10
2471.16 8
2471.27 8
2471.39 11
2471.50 16
2471.61 22
2471.73 30
2471.84 36
2471.96 42
2472.07 45
2472.18 47
2472.30 48
2472.41 48
2472.53 48
2472.64 50
2472.75 53
2472.87 56
2472.98 59
2473.10 61
2473.21 62
2473.32 62
2473.44 62
2473.55 63
2473.67 66
2473.78 69
2473.89 71
2474.01 72
2474.12 70
2474.24 65
2474.35 58
2474.46 50
2474.58 43
2474.69 38
2474.81 36
2474.92 37
2475.03 40
2475.15 46
2475.26 51
2475.38 57
2475.49 60
2475.60 62
2475.72 63
2475.83 62
2475.95 60
2476.06 57
2476.17 55
2476.29 52
2476.40 48
2476.52 44
2476.63 40
2476.75 35
2476.86 31
2476.97 28
2477.09 27
2477.20 28
2477.32 30
2477.43 34
2477.54 38
2477.66 42
2477.77 45
2477.89 47
2478.00 49
2478.11 51
2478.23 53
2478.34 55
2478.46 58
2478.57 61
2478.69 63
2478.80 63
2478.91 62
2479.03 59
2479.14 55
2479.26 50
2479.37 45
2479.48 41
2479.60 36
2479.71 32
2479.83 28
2479.94 25
2480.06 22
2480.17 20
2480.28 19
2480.40 21
2480.51 25
2480.63 30
2480.74 37
2480.85 43
2480.97 47
2481.08 49
2481.20 48
2481.31 45
2481.43 41
2481.54 37
2481.65 35
2481.77 35
2481.88 37
2482.00 40
2482.11 45
2482.23 50
2482.34 55
2482.45 59
2482.57 63
2482.68 65
2482.80 67
2482.91 68
2483.03 69
2483.14 68
2483.25 65
2483.37 61
2483.48 55
2483.60 48
2483.71 42
2483.82 36
2483.94 32
2484.05 31
2484.17 32
2484.28 35
2484.40 38
2484.51 43
2484.62 46
2484.74 49
2484.85 51
2484.97 52
2485.08 52
2485.20 52
2485.31 51
2485.42 49
2485.54 46
2485.65 41
2485.77 35
2485.88 29
2486.00 22
2486.11 16
2486.23 11
2486.34 8
2486.45 8
2486.57 10
2486.68 14
2486.80 18
2486.91 24
2487.03 30
2487.14 35
2487.25 40
2487.37 44
2487.48 47
2487.60 50
2487.71 52
2487.83 55
2487.94 57
2488.05 60
2488.17 62
2488.28 64
2488.40 65
2488.51 66
2488.63 65
2488.74 65
2488.86 64
2488.97 63
2489.08 62
2489.20 61
2489.31 61
2489.43 62
2489.54 62
2489.66 62
2489.77 62
2489.88 62
2490.00 63
2490.11 63
2490.23 65
2490.34 69
2490.46 73
2490.57 79
2490.69 86
2490.80 92
2490.91 97
2491.03 99
2491.14 99
2491.26 97
2491.37 94
2491.49 89
2491.60 83
2491.72 77
2491.83 73
2491.94 69
2492.06 66
2492.17 63
2492.29 62
2492.40 60
2492.52 59
2492.63 56
2492.75 52
2492.86 47
2492.97 41
2493.09 34
2493.20 28
2493.32 24
2493.43 22
2493.55 22
2493.66 25
2493.78 29
2493.89 34
2494.01 37
2494.12 40
2494.23 41
2494.35 41
2494.46 41
2494.58 40
2494.69 41
2494.81 42
2494.92 43
2495.04 43
2495.15 42
2495.26 41
2495.38 38
2495.49 35
2495.61 33
2495.72 33
2495.84 34
2495.95 38
2496.07 43
2496.18 49
2496.30 57
2496.41 65
2496.52 74
2496.64 83
2496.75 91
2496.87 98
2496.98 102
2497.10 103
2497.21 101
2497.33 97
2497.44 90
2497.56 83
2497.67 76
2497.79 69
2497.90 64
2498.01 59
2498.13 55
2498.24 53
2498.36 51
2498.47 51
2498.59 52
2498.70 54
2498.82 58
2498.93 62
2499.05 66
2499.16 70
2499.28 74
2499.39 79
2499.50 86
2499.62 94
2499.73 104
2499.85 117
2499.96 130
2500.08 143
2500.19 155
2500.31 163
2500.42 169
2500.54 171
2500.65 171
2500.77 168
2500.88 164
2500.99 157
2501.11 148
2501.22 138
2501.34 126
2501.45 114
2501.57 103
2501.68 93
2501.80 85
2501.91 79
2502.03 76
2502.14 73
2502.26 72
2502.37 69
2502.49 66
2502.60 62
2502.71 57
2502.83 52
2502.94 48
2503.06 47
2503.17 49
2503.29 53
2503.40 60
2503.52 67
2503.63 75
2503.75 81
2503.86 85
2503.98 88
2504.09 89
2504.21 88
2504.32 87
2504.44 85
2504.55 82
2504.67 79
2504.78 76
2504.89 74
2505.01 74
2505.12 76
2505.24 80
2505.35 87
2505.47 96
2505.58 104
2505.70 111
2505.81 115
2505.93 116
2506.04 112
2506.16 105
2506.27 96
2506.39 86
2506.50 75
2506.62 65
2506.73 56
2506.85 48
2506.96 42
2507.08 38
2507.19 36
2507.31 36
2507.42 39
2507.53 43
2507.65 48
2507.76 53
2507.88 57
2507.99 61
2508.11 62
2508.22 64
2508.34 64
2508.45 64
2508.57 63
2508.68 60
2508.80 55
2508.91 48
2509.03 39
2509.14 29
2509.26 19
2509.37 11
2509.49 4
2509.60 0
2509.72 0
2509.83 0
2509.95 0
2510.06 0
2510.18 0
2510.29 0
2510.41 0
2510.52 0
2510.64 0
2510.75 4
2510.87 11
2510.98 19
2511.10 28
2511.21 38
2511.32 47
2511.44 56
2511.55 65
2511.67 73
2511.78 81
2511.90 87
2512.01 92
2512.13 95
2512.24 96
2512.36 95
2512.47 93
2512.59 90
2512.70 86
2512.82 84
2512.93 82
2513.05 83
2513.16 84
2513.28 86
2513.39 87
2513.51 88
2513.62 88
2513.74 87
2513.85 85
2513.97 83
2514.08 80
2514.20 78
2514.31 75
2514.43 73
2514.54 71
2514.66 70
2514.77 70
2514.89 70
2515.00 72
2515.12 73
2515.23 74
2515.35 73
2515.46 70
2515.58 65
2515.69 59
2515.81 54
2515.92 51
2516.04 50
2516.15 53
2516.27 58
2516.38 66
2516.50 75
2516.61 84
2516.73 93
2516.84 101
2516.96 107
2517.07 112
2517.19 116
2517.30 118
2517.42 119
2517.53 118
2517.65 116
2517.76 113
2517.88 109
2517.99 105
2518.11 101
2518.22 97
2518.34 93
2518.45 91
2518.57 90
2518.68 92
2518.80 96
2518.91 101
2519.03 107
2519.14 113
2519.26 117
2519.37 119
2519.49 118
2519.60 113
2519.72 107
2519.83 100
2519.95 93
2520.06 88
2520.18 84
2520.30 84
2520.41 85
2520.53 88
2520.64 92
2520.76 95
2520.87 99
2520.99 100
2521.10 100
2521.22 98
2521.33 93
2521.45 87
2521.56 79
2521.68 72
2521.79 65
2521.91 60
2522.02 58
2522.14 60
2522.25 64
2522.37 71
2522.48 77
2522.60 82
2522.71 84
2522.83 82
2522.94 78
2523.06 71
2523.17 64
2523.29 57
2523.40 53
2523.52 52
2523.63 53
2523.75 55
2523.86 58
2523.98 61
2524.09 62
2524.21 63
2524.33 63
2524.44 62
2524.56 62
2524.67 62
2524.79 63
2524.90 64
2525.02 66
2525.13 67
2525.25 68
2525.36 67
2525.48 66
2525.59 63
2525.71 60
2525.82 57
2525.94 56
2526.05 58
2526.17 61
2526.28 67
2526.40 75
2526.51 82
2526.63 88
2526.75 93
2526.86 94
2526.98 94
2527.09 94
2527.21 94
2527.32 96
2527.44 100
2527.55 105
2527.67 111
2527.78 114
2527.90 113
2528.01 109
2528.13 100
2528.24 89
2528.36 78
2528.47 67
2528.59 60
2528.70 55
2528.82 53
2528.94 52
2529.05 52
2529.17 52
2529.28 53
2529.40 54
2529.51 56
2529.63 59
2529.74 62
2529.86 66
2529.97 69
2530.09 73
2530.20 76
2530.32 80
2530.43 85
2530.55 90
2530.67 97
2530.78 104
2530.90 111
2531.01 117
2531.13 123
2531.24 128
2531.36 133
2531.47 135
2531.59 136
2531.70 135
2531.82 132
2531.93 127
2532.05 122
2532.16 115
2532.28 109
2532.40 104
2532.51 99
2532.63 95
2532.74 92
2532.86 91
2532.97 91
2533.09 93
2533.20 96
2533.32 100
2533.43 103
2533.55 106
2533.66 109
2533.78 111
2533.90 114
2534.01 117
2534.13 122
2534.24 128
2534.36 136
2534.47 144
2534.59 153
2534.70 159
2534.82 164
2534.93 165
2535.05 161
2535.17 154
2535.28 143
2535.40 130
2535.51 118
2535.63 109
2535.74 103
2535.86 102
2535.97 105
2536.09 112
2536.20 119
2536.32 128
2536.44 136
2536.55 144
2536.67 153
2536.78 161
2536.90 169
2537.01 177
2537.13 185
2537.24 192
2537.36 200
2537.47 208
2537.59 217
2537.71 228
2537.82 239
2537.94 250
2538.05 260
2538.17 267
2538.28 271
2538.40 272
2538.51 273
2538.63 275
2538.75 278
2538.86 284
2538.98 292
2539.09 302
2539.21 313
2539.32 324
2539.44 335
2539.55 344
2539.67 351
2539.79 358
2539.90 363
2540.02 368
2540.13 373
2540.25 379
2540.36 385
2540.48 391
2540.59 397
2540.71 402
2540.83 404
2540.94 405
2541.06 404
2541.17 402
2541.29 399
2541.40 396
2541.52 393
2541.63 390
2541.75 386
2541.87 382
2541.98 376
2542.10 368
2542.21 358
2542.33 345
2542.44 330
2542.56 314
2542.67 299
2542.79 284
2542.91 273
2543.02 264
2543.14 259
2543.25 258
2543.37 259
2543.48 262
2543.60 265
2543.72 267
2543.83 268
2543.95 267
2544.06 264
2544.18 258
2544.29 252
2544.41 244
2544.52 234
2544.64 224
2544.76 212
2544.87 198
2544.99 184
2545.10 170
2545.22 155
2545.33 141
2545.45 129
2545.57 119
2545.68 112
2545.80 108
2545.91 107
2546.03 108
2546.14 111
2546.26 114
2546.38 115
2546.49 115
2546.61 113
2546.72 109
2546.84 104
2546.95 99
2547.07 94
2547.19 90
2547.30 86
2547.42 83
2547.53 81
2547.65 80
2547.76 81
2547.88 85
2548.00 92
2548.11 99
2548.23 107
2548.34 113
2548.46 116
2548.57 116
2548.69 113
2548.81 107
2548.92 100
2549.04 93
2549.15 87
2549.27 82
2549.38 79
2549.50 77
2549.62 76
2549.73 76
2549.85 78
2549.96 81
2550.08 85
2550.20 90
2550.31 94
2550.43 98
2550.54 101
2550.66 103
2550.77 103
2550.89 102
2551.01 100
2551.12 98
2551.24 96
2551.35 93
2551.47 89
2551.58 85
2551.70 80
2551.82 74
2551.93 68
2552.05 63
2552.16 58
2552.28 55
2552.40 52
2552.51 49
2552.63 45
2552.74 41
2552.86 36
2552.97 30
2553.09 23
2553.21 18
2553.32 14
2553.44 12
2553.55 14
2553.67 19
2553.79 26
2553.90 35
2554.02 42
2554.13 48
2554.25 51
2554.37 51
2554.48 49
2554.60 47
2554.71 44
2554.83 42
2554.94 42
2555.06 42
2555.18 43
2555.29 44
2555.41 46
2555.52 49
2555.64 51
2555.76 54
2555.87 56
2555.99 58
2556.10 59
2556.22 58
2556.34 57
2556.45 55
2556.57 54
2556.68 53
2556.80 53
2556.92 55
2557.03 56
2557.15 58
2557.26 60
2557.38 60
2557.49 60
2557.61 58
2557.73 55
2557.84 52
2557.96 48
2558.07 44
2558.19 40
2558.31 38
2558.42 37
2558.54 37
2558.65 37
2558.77 38
2558.89 37
2559.00 36
2559.12 35
2559.23 33
2559.35 33
2559.47 35
2559.58 39
2559.70 45
2559.81 52
2559.93 60
2560.05 66
2560.16 70
2560.28 72
2560.39 73
2560.51 71
2560.63 69
2560.74 67
2560.86 65
2560.97 64
2561.09 64
2561.21 65
2561.32 67
2561.44 70
2561.55 74
2561.67 77
2561.79 79
2561.90 80
2562.02 79
2562.14 77
2562.25 75
2562.37 73
2562.48 72
2562.60 72
2562.72 71
2562.83 71
2562.95 71
2563.06 70
2563.18 69
2563.30 69
2563.41 69
2563.53 70
2563.64 71
2563.76 72
2563.88 73
2563.99 74
2564.11 74
2564.22 74
2564.34 73
2564.46 71
2564.57 69
2564.69 67
2564.81 64
2564.92 61
2565.04 59
2565.15 58
2565.27 58
2565.39 60
2565.50 63
2565.62 67
2565.73 71
2565.85 73
2565.97 73
2566.08 70
2566.20 65
2566.31 58
2566.43 50
2566.55 42
2566.66 37
2566.78 34
2566.90 33
2567.01 36
2567.13 40
2567.24 46
2567.36 52
2567.48 59
2567.59 66
2567.71 71
2567.83 76
2567.94 80
2568.06 83
2568.17 85
2568.29 86
2568.41 86
2568.52 84
2568.64 82
2568.75 78
2568.87 74
2568.99 68
2569.10 61
2569.22 55
2569.34 49
2569.45 43
2569.57 40
2569.68 38
2569.80 37
2569.92 37
2570.03 37
2570.15 36
2570.27 33
2570.38 30
2570.50 25
2570.61 19
2570.73 13
2570.85 6
2570.96 1
2571.08 0
2571.20 0
2571.31 0
2571.43 0
2571.54 0
2571.66 0
2571.78 0
2571.89 0
2572.01 4
2572.13 12
2572.24 21
2572.36 30
2572.47 39
2572.59 46
2572.71 53
2572.82 58
2572.94 63
2573.06 67
2573.17 71
2573.29 73
2573.40 75
2573.52 74
2573.64 72
2573.75 67
2573.87 61
2573.99 54
2574.10 47
2574.22 40
2574.34 34
2574.45 30
2574.57 27
2574.68 27
2574.80 29
2574.92 32
2575.03 38
2575.15 44
2575.27 51
2575.38 57
2575.50 62
2575.62 65
2575.73 65
2575.85 65
2575.96 63
2576.08 61
2576.20 59
2576.31 58
2576.43 56
2576.55 55
2576.66 54
2576.78 52
2576.90 49
2577.01 46
2577.13 42
2577.24 37
2577.36 33
2577.48 30
2577.59 28
2577.71 28
2577.83 28
2577.94 30
2578.06 32
2578.18 35
2578.29 39
2578.41 44
2578.53 49
2578.64 55
2578.76 60
2578.87 64
2578.99 66
2579.11 65
2579.22 63
2579.34 59
2579.46 54
2579.57 49
2579.69 45
2579.81 44
2579.92 45
2580.04 48
2580.16 52
2580.27 58
2580.39 62
2580.50 65
2580.62 66
2580.74 64
2580.85 60
2580.97 54
2581.09 49
2581.20 44
2581.32 42
2581.44 42
2581.55 44
2581.67 46
2581.79 48
2581.90 47
2582.02 43
2582.14 36
2582.25 26
2582.37 15
2582.49 4
2582.60 0
2582.72 0
2582.83 0
2582.95 0
2583.07 0
2583.18 0
2583.30 5
2583.42 12
2583.53 18
2583.65 22
2583.77 23
2583.88 24
2584.00 23
2584.12 22
2584.23 21
2584.35 22
2584.47 25
2584.58 29
2584.70 35
2584.82 39
2584.93 42
2585.05 42
2585.17 40
2585.28 35
2585.40 28
2585.52 22
2585.63 18
2585.75 16
2585.87 16
2585.98 19
2586.10 22
2586.22 24
2586.33 25
2586.45 22
2586.56 18
2586.68 11
2586.80 3
2586.91 0
2587.03 0
2587.15 0
2587.26 0
2587.38 0
2587.50 0
2587.61 0
2587.73 0
2587.85 2
2587.96 9
2588.08 16
2588.20 22
2588.31 29
2588.43 33
2588.55 36
2588.66 38
2588.78 39
2588.90 39
2589.01 39
2589.13 39
2589.25 40
2589.36 41
2589.48 41
2589.60 40
2589.71 37
2589.83 32
2589.95 27
2590.06 22
2590.18 18
2590.30 16
2590.41 16
2590.53 17
2590.65 20
2590.76 23
2590.88 25
2591.00 26
2591.11 26
2591.23 26
2591.35 25
2591.46 24
2591.58 24
2591.70 25
2591.81 27
2591.93 30
2592.05 34
2592.17 37
2592.28 41
2592.40 44
2592.52 46
2592.63 47
2592.75 46
2592.87 45
2592.98 44
2593.10 43
2593.22 43
2593.33 43
2593.45 45
2593.57 47
2593.68 50
2593.80 53
2593.92 55
2594.03 56
2594.15 56
2594.27 56
2594.38 54
2594.50 51
2594.62 46
2594.73 42
2594.85 37
2594.97 33
2595.08 30
2595.20 29
2595.32 29
2595.43 30
2595.55 30
2595.67 29
2595.79 26
2595.90 21
2596.02 14
2596.14 7
2596.25 0
2596.37 0
2596.49 0
2596.60 0
2596.72 0
2596.84 0
2596.95 1
2597.07 9
2597.19 16
2597.30 24
2597.42 31
2597.54 38
2597.65 45
2597.77 52
2597.89 57
2598.01 62
2598.12 66
2598.24 68
2598.36 69
2598.47 68
2598.59 66
2598.71 64
2598.82 61
2598.94 58
2599.06 54
2599.17 49
2599.29 45
2599.41 40
2599.52 35
2599.64 30
2599.76 27
2599.88 24
2599.99 23
2600.11 22
2600.23 22
2600.34 22
2600.46 23
2600.58 23
2600.69 24
2600.81 23
2600.93 22
2601.04 20
2601.16 18
2601.28 16
2601.40 16
2601.51 19
2601.63 26
2601.75 35
2601.86 46
2601.98 59
2602.10 70
2602.21 79
2602.33 86
2602.45 91
2602.57 94
2602.68 97
2602.80 99
2602.92 101
2603.03 103
2603.15 103
2603.27 102
2603.38 98
2603.50 93
2603.62 86
2603.73 78
2603.85 69
2603.97 60
2604.09 52
2604.20 45
2604.32 39
2604.44 35
2604.55 32
2604.67 31
2604.79 30
2604.90 29
2605.02 27
2605.14 22
2605.26 17
2605.37 11
2605.49 6
2605.61 3
2605.72 5
2605.84 10
2605.96 18
2606.08 30
2606.19 43
2606.31 58
2606.43 73
2606.54 88
2606.66 103
2606.78 117
2606.89 131
2607.01 143
2607.13 154
2607.25 165
2607.36 176
2607.48 190
2607.60 205
2607.71 224
2607.83 246
2607.95 269
2608.07 294
2608.18 318
2608.30 342
2608.42 364
2608.53 384
2608.65 401
2608.77 416
2608.89 429
2609.00 440
2609.12 450
2609.24 461
2609.35 473
2609.47 486
2609.59 500
2609.71 514
2609.82 528
2609.94 540
2610.06 552
2610.17 564
2610.29 575
2610.41 585
2610.52 592
2610.64 594
2610.76 592
2610.88 583
2610.99 570
2611.11 553
2611.23 533
2611.35 515
2611.46 497
2611.58 482
2611.70 469
2611.81 458
2611.93 448
2612.05 438
2612.17 429
2612.28 421
2612.40 414
2612.52 408
2612.63 404
2612.75 400
2612.87 397
2612.99 393
2613.10 388
2613.22 382
2613.34 375
2613.45 367
2613.57 358
2613.69 351
2613.81 344
2613.92 339
2614.04 334
2614.16 327
2614.28 318
2614.39 305
2614.51 288
2614.63 267
2614.74 245
2614.86 223
2614.98 202
2615.10 183
2615.21 168
2615.33 155
2615.45 144
2615.56 135
2615.68 126
2615.80 118
2615.92 111
2616.03 104
2616.15 98
2616.27 94
2616.39 92
2616.50 92
2616.62 94
2616.74 97
2616.85 100
2616.97 102
2617.09 103
2617.21 104
2617.32 103
2617.44 101
2617.56 98
2617.68 96
2617.79 94
2617.91 92
2618.03 90
2618.15 88
2618.26 86
2618.38 83
2618.50 80
2618.61 75
2618.73 69
2618.85 63
2618.97 56
2619.08 49
2619.20 44
2619.32 39
2619.44 36
2619.55 34
2619.67 32
2619.79 29
2619.91 24
2620.02 18
2620.14 11
2620.26 4
2620.37 0
2620.49 0
2620.61 0
2620.73 0
2620.84 0
2620.96 0
2621.08 0
2621.20 0
2621.31 1
2621.43 6
2621.55 11
2621.67 17
2621.78 21
2621.90 24
2622.02 26
2622.14 27
2622.25 29
2622.37 32
2622.49 37
2622.61 45
2622.72 53
2622.84 62
2622.96 69
2623.07 74
2623.19 76
2623.31 74
2623.43 72
2623.54 68
2623.66 63
2623.78 59
2623.90 54
2624.01 47
2624.13 39
2624.25 29
2624.37 18
2624.48 6
2624.60 0
2624.72 0
2624.84 0
2624.95 0
2625.07 0
2625.19 0
2625.31 0
2625.42 12
2625.54 24
2625.66 36
2625.78 48
2625.89 57
2626.01 66
2626.13 73
2626.25 78
2626.36 83
2626.48 88
2626.60 92
2626.72 95
2626.83 97
2626.95 96
2627.07 93
2627.19 86
2627.30 77
2627.42 65
2627.54 53
2627.66 42
2627.77 33
2627.89 28
2628.01 27
2628.13 29
2628.24 33
2628.36 38
2628.48 43
2628.60 47
2628.71 50
2628.83 52
2628.95 54
2629.07 55
2629.18 57
2629.30 59
2629.42 61
2629.54 63
2629.66 65
2629.77 65
2629.89 64
2630.01 62
2630.13 58
2630.24 53
2630.36 48
2630.48 43
2630.60 39
2630.71 36
2630.83 35
2630.95 35
2631.07 35
2631.18 36
2631.30 35
2631.42 33
2631.54 30
2631.65 26
2631.77 21
2631.89 17
2632.01 13
2632.12 9
2632.24 8
2632.36 7
2632.48 8
2632.60 10
2632.71 14
2632.83 19
2632.95 26
2633.07 34
2633.18 43
2633.30 52
2633.42 61
2633.54 68
2633.65 74
2633.77 79
2633.89 84
2634.01 87
2634.12 89
2634.24 91
2634.36 89
2634.48 86
2634.60 79
2634.71 69
2634.83 57
2634.95 45
2635.07 33
2635.18 23
2635.30 13
2635.42 5
2635.54 0
2635.65 0
2635.77 0
2635.89 0
2636.01 0
2636.13 0
2636.24 0
2636.36 0
2636.48 3
2636.60 9
2636.71 14
2636.83 19
2636.95 23
2637.07 26
2637.19 28
2637.30 29
2637.42 28
2637.54 27
2637.66 24
2637.77 21
2637.89 19
2638.01 19
2638.13 20
2638.25 24
2638.36 29
2638.48 34
2638.60 38
2638.72 41
2638.83 42
2638.95 42
2639.07 40
2639.19 38
2639.31 36
2639.42 34
2639.54 33
2639.66 32
2639.78 31
2639.89 32
2640.01 32
2640.13 33
2640.25 33
2640.37 34
2640.48 35
2640.60 36
2640.72 36
2640.84 36
2640.95 34
2641.07 31
2641.19 27
2641.31 21
2641.43 16
2641.54 10
2641.66 6
2641.78 3
2641.90 1
2642.02 0
2642.13 0
2642.25 0
2642.37 0
2642.49 0
2642.60 0
2642.72 0
2642.84 0
2642.96 0
2643.08 0
2643.19 1
2643.31 5
2643.43 10
2643.55 15
2643.67 20
2643.78 24
2643.90 28
2644.02 31
2644.14 35
2644.25 38
2644.37 42
2644.49 45
2644.61 48
2644.73 48
2644.84 47
2644.96 42
2645.08 34
2645.20 25
2645.32 14
2645.43 4
2645.55 0
2645.67 0
2645.79 0
2645.91 0
2646.02 0
2646.14 1
2646.26 5
2646.38 8
2646.50 10
2646.61 10
2646.73 10
2646.85 11
2646.97 12
2647.09 14
2647.20 16
2647.32 17
2647.44 17
2647.56 16
2647.68 14
2647.79 12
2647.91 10
2648.03 9
2648.15 9
2648.27 11
2648.38 13
2648.50 17
2648.62 21
2648.74 25
2648.86 28
2648.97 30
2649.09 29
2649.21 25
2649.33 18
2649.45 11
2649.56 2
2649.68 0
2649.80 0
2649.92 0
2650.04 1
2650.15 10
2650.27 20
2650.39 30
2650.51 36
2650.63 39
2650.74 37
2650.86 33
2650.98 26
2651.10 19
2651.22 11
2651.33 5
2651.45 1
2651.57 0
2651.69 0
2651.81 1
2651.92 6
2652.04 13
2652.16 21
2652.28 31
2652.40 39
2652.51 45
2652.63 49
2652.75 50
2652.87 49
2652.99 47
2653.10 43
2653.22 39
2653.34 34
2653.46 28
2653.58 22
2653.70 16
2653.81 10
2653.93 4
2654.05 0
2654.17 0
2654.29 0
2654.40 0
2654.52 1
2654.64 7
2654.76 13
2654.88 19
2654.99 25
2655.11 30
2655.23 33
2655.35 35
2655.47 36
2655.59 36
2655.70 35
2655.82 35
2655.94 34
2656.06 33
2656.18 32
2656.29 30
2656.41 27
2656.53 23
2656.65 19
2656.77 13
2656.89 8
2657.00 3
2657.12 0
2657.24 0
2657.36 0
2657.48 0
2657.59 0
2657.71 4
2657.83 12
2657.95 21
2658.07 30
2658.19 40
2658.30 49
2658.42 57
2658.54 62
2658.66 65
2658.78 67
2658.89 69
2659.01 71
2659.13 74
2659.25 80
2659.37 88
2659.49 98
2659.60 108
2659.72 117
2659.84 124
2659.96 127
2660.08 127
2660.20 123
2660.31 115
2660.43 105
2660.55 94
2660.67 83
2660.79 71
2660.91 61
2661.02 53
2661.14 47
2661.26 44
2661.38 43
2661.50 46
2661.61 50
2661.73 56
2661.85 62
2661.97 68
2662.09 73
2662.21 76
2662.32 78
2662.44 78
2662.56 78
2662.68 76
2662.80 74
2662.92 73
2663.03 71
2663.15 69
2663.27 68
2663.39 68
2663.51 68
2663.63 68
2663.74 68
2663.86 68
2663.98 67
2664.10 66
2664.22 64
2664.34 63
2664.45 61
2664.57 60
2664.69 61
2664.81 63
2664.93 66
2665.05 71
2665.16 76
2665.28 82
2665.40 88
2665.52 93
2665.64 96
2665.76 99
2665.88 101
2665.99 101
2666.11 99
2666.23 97
2666.35 93
2666.47 89
2666.59 87
2666.70 86
2666.82 89
2666.94 94
2667.06 103
2667.18 112
2667.30 121
2667.41 129
2667.53 132
2667.65 132
2667.77 128
2667.89 120
2668.01 110
2668.12 98
2668.24 86
2668.36 75
2668.48 65
2668.60 58
2668.72 52
2668.84 47
2668.95 42
2669.07 38
2669.19 33
2669.31 28
2669.43 23
2669.55 18
2669.66 14
2669.78 10
2669.90 8
2670.02 6
2670.14 6
2670.26 6
2670.38 6
2670.49 7
2670.61 7
2670.73 6
2670.85 5
2670.97 3
2671.09 1
2671.21 0
2671.32 0
2671.44 0
2671.56 0
2671.68 0
2671.80 0
2671.92 0
2672.03 0
2672.15 2
2672.27 2
2672.39 3
2672.51 4
2672.63 5
2672.75 8
2672.86 13
2672.98 21
2673.10 30
2673.22 40
2673.34 49
2673.46 58
2673.58 63
2673.69 65
2673.81 65
2673.93 63
2674.05 59
2674.17 57
2674.29 56
2674.41 57
2674.52 60
2674.64 63
2674.76 66
2674.88 68
2675.00 66
2675.12 62
2675.24 55
2675.35 47
2675.47 38
2675.59 30
2675.71 23
2675.83 18
2675.95 15
2676.07 14
2676.18 15
2676.30 16
2676.42 19
2676.54 23
2676.66 26
2676.78 29
2676.90 31
2677.01 32
2677.13 32
2677.25 32
2677.37 31
2677.49 32
2677.61 34
2677.73 38
2677.85 44
2677.96 50
2678.08 57
2678.20 62
2678.32 66
2678.44 69
2678.56 70
2678.68 70
2678.79 70
2678.91 72
2679.03 77
2679.15 84
2679.27 94
2679.39 106
2679.51 120
2679.63 134
2679.74 146
2679.86 155
2679.98 161
2680.10 163
2680.22 162
2680.34 159
2680.46 155
2680.57 152
2680.69 151
2680.81 149
2680.93 148
2681.05 145
2681.17 139
2681.29 129
2681.41 117
2681.52 103
2681.64 88
2681.76 76
2681.88 66
2682.00 61
2682.12 60
2682.24 62
2682.36 67
2682.47 73
2682.59 79
2682.71 85
2682.83 89
2682.95 92
2683.07 91
2683.19 89
2683.31 84
2683.42 78
2683.54 72
2683.66 67
2683.78 64
2683.90 63
2684.02 64
2684.14 67
2684.26 70
2684.38 73
2684.49 76
2684.61 78
2684.73 81
2684.85 83
2684.97 85
2685.09 88
2685.21 91
2685.33 94
2685.44 97
2685.56 100
2685.68 104
2685.80 108
2685.92 112
2686.04 116
2686.16 118
2686.28 119
2686.39 120
2686.51 121
2686.63 122
2686.75 125
2686.87 130
2686.99 137
2687.11 145
2687.23 155
2687.35 163
2687.46 170
2687.58 175
2687.70 178
2687.82 178
2687.94 177
2688.06 176
2688.18 176
2688.30 176
2688.42 178
2688.53 180
2688.65 182
2688.77 185
2688.89 188
2689.01 192
2689.13 196
2689.25 201
2689.37 208
2689.49 215
2689.60 222
2689.72 228
2689.84 232
2689.96 234
2690.08 234
2690.20 233
2690.32 232
2690.44 231
2690.56 232
2690.67 236
2690.79 243
2690.91 253
2691.03 266
2691.15 280
2691.27 295
2691.39 309
2691.51 322
2691.63 331
2691.75 337
2691.86 340
2691.98 340
2692.10 341
2692.22 343
2692.34 349
2692.46 359
2692.58 375
2692.70 395
2692.82 417
2692.94 439
2693.05 458
2693.17 476
2693.29 491
2693.41 506
2693.53 524
2693.65 546
2693.77 574
2693.89 608
2694.01 646
2694.13 686
2694.24 725
2694.36 760
2694.48 790
2694.60 815
2694.72 835
2694.84 851
2694.96 864
2695.08 877
2695.20 890
2695.32 906
2695.43 924
2695.55 945
2695.67 966
2695.79 989
2695.91 1011
2696.03 1030
2696.15 1046
2696.27 1058
2696.39 1065
2696.51 1067
2696.62 1063
2696.74 1054
2696.86 1042
2696.98 1028
2697.10 1013
2697.22 997
2697.34 981
2697.46 963
2697.58 945
2697.70 924
2697.82 902
2697.93 878
2698.05 853
2698.17 827
2698.29 802
2698.41 778
2698.53 754
2698.65 731
2698.77 709
2698.89 687
2699.01 666
2699.13 646
2699.24 626
2699.36 606
2699.48 585
2699.60 566
2699.72 546
2699.84 527
2699.96 507
2700.08 487
2700.20 467
2700.32 445
2700.44 422
2700.56 399
2700.67 375
2700.79 352
2700.91 330
2701.03 310
2701.15 291
2701.27 274
2701.39 256
2701.51 239
2701.63 222
2701.75 205
2701.87 187
2701.99 170
2702.10 155
2702.22 141
2702.34 129
2702.46 120
2702.58 113
2702.70 108
2702.82 105
2702.94 104
2703.06 104
2703.18 105
2703.30 107
2703.42 109
2703.54 112
2703.65 115
2703.77 118
2703.89 121
2704.01 123
2704.13 126
2704.25 128
2704.37 129
2704.49 131
2704.61 131
2704.73 131
2704.85 127
2704.97 122
2705.09 114
2705.20 105
2705.32 96
2705.44 88
2705.56 83
2705.68 80
2705.80 79
2705.92 79
2706.04 79
2706.16 79
2706.28 78
2706.40 77
2706.52 76
2706.64 76
2706.75 77
2706.87 79
2706.99 81
2707.11 82
2707.23 82
2707.35 80
2707.47 78
2707.59 75
2707.71 73
2707.83 72
2707.95 73
2708.07 73
2708.19 74
2708.31 75
2708.43 75
2708.54 75
2708.66 74
2708.78 73
2708.90 73
2709.02 73
2709.14 73
2709.26 75
2709.38 77
2709.50 80
2709.62 83
2709.74 86
2709.86 88
2709.98 89
2710.10 89
2710.22 87
2710.33 86
2710.45 84
2710.57 83
2710.69 83
2710.81 82
2710.93 82
2711.05 81
2711.17 79
2711.29 77
2711.41 77
2711.53 77
2711.65 79
2711.77 82
2711.89 86
2712.01 90
2712.13 95
2712.25 98
2712.36 100
2712.48 100
2712.60 100
2712.72 100
2712.84 100
2712.96 101
2713.08 104
2713.20 109
2713.32 116
2713.44 126
2713.56 136
2713.68 146
2713.80 154
2713.92 158
2714.04 157
2714.16 152
2714.28 143
2714.39 132
2714.51 120
2714.63 109
2714.75 99
2714.87 90
2714.99 82
2715.11 75
2715.23 68
2715.35 63
2715.47 59
2715.59 57
2715.71 57
2715.83 59
2715.95 62
2716.07 67
2716.19 72
2716.31 78
2716.43 84
2716.55 88
2716.66 91
2716.78 91
2716.90 87
2717.02 82
2717.14 76
2717.26 69
2717.38 64
2717.50 61
2717.62 61
2717.74 62
2717.86 64
2717.98 65
2718.10 66
2718.22 67
2718.34 68
2718.46 68
2718.58 68
2718.70 67
2718.82 66
2718.94 62
2719.06 57
2719.18 50
2719.29 44
2719.41 40
2719.53 39
2719.65 40
2719.77 45
2719.89 51
2720.01 59
2720.13 66
2720.25 72
2720.37 78
2720.49 83
2720.61 86
2720.73 88
2720.85 90
2720.97 92
2721.09 93
2721.21 95
2721.33 97
2721.45 99
2721.57 103
2721.69 107
2721.81 112
2721.93 117
2722.05 124
2722.17 130
2722.28 136
2722.40 139
2722.52 141
2722.64 139
2722.76 134
2722.88 128
2723.00 120
2723.12 113
2723.24 107
2723.36 102
2723.48 97
2723.60 93
2723.72 88
2723.84 82
2723.96 75
2724.08 69
2724.20 64
2724.32 61
2724.44 62
2724.56 65
2724.68 70
2724.80 73
2724.92 75
2725.04 73
2725.16 69
2725.28 63
2725.40 56
2725.52 50
2725.64 47
2725.76 47
2725.87 49
2725.99 52
2726.11 55
2726.23 58
2726.35 58
2726.47 57
2726.59 55
2726.71 53
2726.83 52
2726.95 51
2727.07 51
2727.19 51
2727.31 50
2727.43 49
2727.55 47
2727.67 45
2727.79 44
2727.91 44
2728.03 46
2728.15 47
2728.27 48
2728.39 47
2728.51 45
2728.63 41
2728.75 38
2728.87 37
2728.99 39
2729.11 43
2729.23 49
2729.35 56
2729.47 63
2729.59 69
2729.71 73
2729.83 74
2729.95 74
2730.07 72
2730.19 70
2730.31 66
2730.43 62
2730.55 57
2730.67 53
2730.79 49
2730.91 46
2731.02 43
2731.14 41
2731.26 40
2731.38 39
2731.50 39
2731.62 38
2731.74 37
2731.86 36
2731.98 35
2732.10 35
2732.22 35
2732.34 36
2732.46 38
2732.58 42
2732.70 47
2732.82 53
2732.94 59
2733.06 64
2733.18 66
2733.30 65
2733.42 60
2733.54 52
2733.66 42
2733.78 31
2733.90 20
2734.02 10
2734.14 3
2734.26 0
2734.38 0
2734.50 0
2734.62 0
2734.74 0
2734.86 0
2734.98 0
2735.10 0
2735.22 0
2735.34 4
2735.46 10
2735.58 18
2735.70 25
2735.82 33
2735.94 40
2736.06 46
2736.18 52
2736.30 56
2736.42 59
2736.54 61
2736.66 60
2736.78 57
2736.90 52
2737.02 45
2737.14 37
2737.26 29
2737.38 21
2737.50 15
2737.62 11
2737.74 9
2737.86 8
2737.98 9
2738.10 11
2738.22 16
2738.34 22
2738.46 29
2738.58 36
2738.70 42
2738.82 46
2738.94 48
2739.06 47
2739.18 44
2739.30 39
2739.42 33
2739.54 26
2739.66 21
2739.78 16
2739.90 12
2740.02 10
2740.14 11
2740.26 13
2740.38 19
2740.50 26
2740.62 36
2740.74 45
2740.86 54
2740.98 61
2741.10 65
2741.22 67
2741.34 66
2741.46 65
2741.58 64
2741.70 62
2741.82 62
2741.94 61
2742.06 62
2742.18 63
2742.30 67
2742.42 71
2742.54 77
2742.66 82
2742.78 87
2742.90 89
2743.02 88
2743.14 83
2743.26 77
2743.38 69
2743.50 62
2743.62 56
2743.74 55
2743.86 56
2743.98 61
2744.10 69
2744.22 77
2744.34 84
2744.46 89
2744.58 92
2744.70 92
2744.82 90
2744.94 87
2745.06 83
2745.18 80
2745.30 78
2745.42 76
2745.54 75
2745.66 74
2745.78 73
2745.90 72
2746.02 70
2746.14 70
2746.26 70
2746.38 73
2746.50 77
2746.62 84
2746.74 92
2746.86 102
2746.98 111
2747.10 118
2747.22 122
2747.35 122
2747.47 119
2747.59 113
2747.71 104
2747.83 94
2747.95 84
2748.07 75
2748.19 67
2748.31 62
2748.43 58
2748.55 57
2748.67 58
2748.79 60
2748.91 62
2749.03 63
2749.15 62
2749.27 59
2749.39 54
2749.51 47
2749.63 40
2749.75 35
2749.87 32
2749.99 32
2750.11 36
2750.23 42
2750.35 49
2750.47 57
2750.59 63
2750.71 66
2750.83 68
2750.95 69
2751.07 68
2751.19 68
2751.31 68
2751.43 68
2751.55 70
2751.67 71
2751.79 73
2751.91 75
2752.03 78
2752.15 79
2752.27 79
2752.40 77
2752.52 71
2752.64 63
2752.76 54
2752.88 43
2753.00 35
2753.12 29
2753.24 27
2753.36 28
2753.48 31
2753.60 34
2753.72 37
2753.84 38
2753.96 38
2754.08 37
2754.20 35
2754.32 34
2754.44 34
2754.56 36
2754.68 38
2754.80 41
2754.92 44
2755.04 46
2755.16 48
2755.28 48
2755.40 48
2755.52 46
2755.64 45
2755.76 44
2755.88 44
2756.00 44
2756.13 45
2756.25 46
2756.37 46
2756.49 46
2756.61 46
2756.73 47
2756.85 48
2756.97 50
2757.09 51
2757.21 49
2757.33 46
2757.45 39
2757.57 30
2757.69 21
2757.81 12
2757.93 6
2758.05 4
2758.17 6
2758.29 11
2758.41 18
2758.53 27
2758.65 35
2758.77 42
2758.89 47
2759.02 51
2759.14 53
2759.26 55
2759.38 55
2759.50 55
2759.62 54
2759.74 53
2759.86 51
2759.98 50
2760.10 48
2760.22 46
2760.34 45
2760.46 44
2760.58 45
2760.70 46
2760.82 49
2760.94 53
2761.06 57
2761.18 62
2761.30 67
2761.42 69
2761.54 68
2761.67 65
2761.79 60
2761.91 52
2762.03 45
2762.15 38
2762.27 33
2762.39 30
2762.51 28
2762.63 28
2762.75 29
2762.87 32
2762.99 36
2763.11 41
2763.23 45
2763.35 49
2763.47 52
2763.59 54
2763.71 54
2763.83 54
2763.96 53
2764.08 53
2764.20 52
2764.32 50
2764.44 47
2764.56 42
2764.68 37
2764.80 30
2764.92 24
2765.04 17
2765.16 11
2765.28 7
2765.40 3
2765.52 1
2765.64 1
2765.76 2
2765.88 5
2766.00 11
2766.13 17
2766.25 24
2766.37 32
2766.49 39
2766.61 46
2766.73 52
2766.85 57
2766.97 62
2767.09 67
2767.21 72
2767.33 76
2767.45 80
2767.57 84
2767.69 88
2767.81 90
2767.93 92
2768.06 92
2768.18 90
2768.30 86
2768.42 81
2768.54 75
2768.66 69
2768.78 64
2768.90 61
2769.02 61
2769.14 63
2769.26 65
2769.38 69
2769.50 72
2769.62 77
2769.74 82
2769.86 88
2769.99 95
2770.11 103
2770.23 111
2770.35 119
2770.47 124
2770.59 128
2770.71 128
2770.83 124
2770.95 117
2771.07 107
2771.19 94
2771.31 80
2771.43 67
2771.55 56
2771.68 48
2771.80 44
2771.92 44
2772.04 48
2772.16 56
2772.28 65
2772.40 74
2772.52 83
2772.64 91
2772.76 98
2772.88 102
2773.00 105
2773.12 106
2773.24 106
2773.37 105
2773.49 102
2773.61 98
2773.73 91
2773.85 84
2773.97 75
2774.09 65
2774.21 56
2774.33 48
2774.45 44
2774.57 41
2774.69 41
2774.81 43
2774.94 45
2775.06 47
2775.18 48
2775.30 47
2775.42 44
2775.54 41
2775.66 37
2775.78 34
2775.90 34
2776.02 35
2776.14 38
2776.26 42
2776.39 45
2776.51 47
2776.63 47
2776.75 45
2776.87 41
2776.99 35
2777.11 30
2777.23 25
2777.35 22
2777.47 20
2777.59 18
2777.71 18
2777.84 19
2777.96 21
2778.08 24
2778.20 28
2778.32 33
2778.44 37
2778.56 39
2778.68 39
2778.80 37
2778.92 31
2779.04 24
2779.16 15
2779.29 5
2779.41 0
2779.53 0
2779.65 0
2779.77 0
2779.89 0
2780.01 0
2780.13 0
2780.25 0
2780.37 6
2780.49 20
2780.62 33
2780.74 43
2780.86 51
2780.98 54
2781.10 54
2781.22 51
2781.34 46
2781.46 40
2781.58 34
2781.70 28
2781.82 21
2781.95 15
2782.07 9
2782.19 4
2782.31 2
2782.43 2
2782.55 5
2782.67 12
2782.79 19
2782.91 28
2783.03 35
2783.15 40
2783.28 44
2783.40 47
2783.52 49
2783.64 52
2783.76 55
2783.88 59
2784.00 62
2784.12 66
2784.24 68
2784.36 69
2784.49 68
2784.61 65
2784.73 61
2784.85 56
2784.97 52
2785.09 49
2785.21 47
2785.33 49
2785.45 54
2785.57 62
2785.70 73
2785.82 86
2785.94 101
2786.06 116
2786.18 131
2786.30 147
2786.42 163
2786.54 180
2786.66 198
2786.78 215
2786.91 233
2787.03 250
2787.15 268
2787.27 286
2787.39 305
2787.51 326
2787.63 348
2787.75 372
2787.87 396
2788.00 422
2788.12 450
2788.24 478
2788.36 508
2788.48 538
2788.60 569
2788.72 601
2788.84 634
2788.96 667
2789.09 700
2789.21 732
2789.33 761
2789.45 786
2789.57 804
2789.69 815
2789.81 818
2789.93 816
2790.05 812
2790.18 810
2790.30 814
2790.42 824
2790.54 841
2790.66 860
2790.78 879
2790.90 894
2791.02 902
2791.14 901
2791.27 893
2791.39 878
2791.51 859
2791.63 838
2791.75 817
2791.87 796
2791.99 776
2792.11 755
2792.23 735
2792.36 713
2792.48 690
2792.60 666
2792.72 642
2792.84 618
2792.96 596
2793.08 574
2793.20 554
2793.33 536
2793.45 517
2793.57 499
2793.69 480
2793.81 460
2793.93 439
2794.05 420
2794.17 401
2794.29 385
2794.42 372
2794.54 362
2794.66 355
2794.78 351
2794.90 349
2795.02 348
2795.14 347
2795.26 345
2795.39 341
2795.51 335
2795.63 325
2795.75 314
2795.87 301
2795.99 288
2796.11 276
2796.23 265
2796.36 257
2796.48 250
2796.60 243
2796.72 236
2796.84 227
2796.96 216
2797.08 204
2797.20 191
2797.33 177
2797.45 163
2797.57 149
2797.69 137
2797.81 126
2797.93 117
2798.05 111
2798.17 107
2798.30 106
2798.42 107
2798.54 109
2798.66 112
2798.78 115
2798.90 118
2799.02 119
2799.14 119
2799.27 117
2799.39 115
2799.51 112
2799.63 110
2799.75 107
2799.87 105
2799.99 103
2800.12 101
2800.24 100
2800.36 98
2800.48 97
2800.60 95
2800.72 94
2800.84 94
2800.96 94
2801.09 97
2801.21 101
2801.33 105
2801.45 111
2801.57 116
2801.69 121
2801.81 125
2801.94 129
2802.06 133
2802.18 138
2802.30 142
2802.42 147
2802.54 152
2802.66 157
2802.79 160
2802.91 162
2803.03 162
2803.15 161
2803.27 160
2803.39 159
2803.51 158
2803.64 159
2803.76 160
2803.88 161
2804.00 163
2804.12 163
2804.24 161
2804.36 158
2804.49 155
2804.61 152
2804.73 151
2804.85 151
2804.97 152
2805.09 155
2805.21 157
2805.34 159
2805.46 160
2805.58 161
2805.70 162
2805.82 163
2805.94 166
2806.06 168
2806.19 170
2806.31 170
2806.43 168
2806.55 163
2806.67 158
2806.79 151
2806.91 145
2807.04 138
2807.16 131
2807.28 124
2807.40 115
2807.52 105
2807.64 94
2807.76 82
2807.89 71
2808.01 63
2808.13 58
2808.25 57
2808.37 60
2808.49 66
2808.61 74
2808.74 82
2808.86 90
2808.98 95
2809.10 98
2809.22 97
2809.34 94
2809.47 90
2809.59 85
2809.71 82
2809.83 81
2809.95 83
2810.07 88
2810.19 95
2810.32 102
2810.44 109
2810.56 115
2810.68 119
2810.80 122
2810.92 124
2811.05 126
2811.17 127
2811.29 127
2811.41 128
2811.53 128
2811.65 126
2811.78 123
2811.90 119
2812.02 113
2812.14 106
2812.26 98
2812.38 90
2812.50 82
2812.63 74
2812.75 66
2812.87 58
2812.99 50
2813.11 44
2813.23 40
2813.36 38
2813.48 39
2813.60 42
2813.72 48
2813.84 53
2813.96 58
2814.09 62
2814.21 65
2814.33 68
2814.45 70
2814.57 73
2814.69 76
2814.82 80
2814.94 84
2815.06 88
2815.18 92
2815.30 96
2815.42 100
2815.55 104
2815.67 109
2815.79 113
2815.91 117
2816.03 119
2816.15 120
2816.28 118
2816.40 113
2816.52 107
2816.64 99
2816.76 92
2816.88 87
2817.01 84
2817.13 83
2817.25 85
2817.37 88
2817.49 89
2817.61 89
2817.74 87
2817.86 82
2817.98 75
2818.10 70
2818.22 65
2818.34 63
2818.47 63
2818.59 65
2818.71 66
2818.83 66
2818.95 64
2819.07 61
2819.20 56
2819.32 53
2819.44 51
2819.56 52
2819.68 55
2819.81 61
2819.93 68
2820.05 76
2820.17 84
2820.29 92
2820.41 99
2820.54 105
2820.66 111
2820.78 115
2820.90 118
2821.02 121
2821.14 124
2821.27 128
2821.39 132
2821.51 135
2821.63 138
2821.75 138
2821.88 136
2822.00 131
2822.12 124
2822.24 115
2822.36 106
2822.48 97
2822.61 88
2822.73 80
2822.85 70
2822.97 61
2823.09 50
2823.22 40
2823.34 32
2823.46 25
2823.58 22
2823.70 23
2823.82 28
2823.95 36
2824.07 45
2824.19 56
2824.31 66
2824.43 75
2824.56 83
2824.68 89
2824.80 93
2824.92 96
2825.04 97
2825.17 96
2825.29 94
2825.41 90
2825.53 87
2825.65 84
2825.77 81
2825.90 79
2826.02 76
2826.14 73
2826.26 69
2826.38 65
2826.51 59
2826.63 55
2826.75 52
2826.87 52
2826.99 53
2827.12 56
2827.24 58
2827.36 60
2827.48 58
2827.60 54
2827.73 47
2827.85 39
2827.97 32
2828.09 25
2828.21 20
2828.33 17
2828.46 14
2828.58 12
2828.70 9
2828.82 5
2828.94 0
2829.07 0
2829.19 0
2829.31 0
2829.43 0
2829.55 0
2829.68 0
2829.80 0
2829.92 2
2830.04 6
2830.16 8
2830.29 10
2830.41 12
2830.53 15
2830.65 20
2830.77 26
2830.90 34
2831.02 43
2831.14 51
2831.26 59
2831.38 64
2831.51 66
2831.63 66
2831.75 64
2831.87 60
2831.99 54
2832.12 49
2832.24 44
2832.36 40
2832.48 37
2832.60 36
2832.73 35
2832.85 35
2832.97 35
2833.09 36
2833.21 36
2833.34 36
2833.46 36
2833.58 35
2833.70 36
2833.82 38
2833.95 44
2834.07 52
2834.19 64
2834.31 79
2834.44 95
2834.56 111
2834.68 125
2834.80 135
2834.92 141
2835.05 143
2835.17 142
2835.29 139
2835.41 135
2835.53 131
2835.66 126
2835.78 121
2835.90 116
2836.02 112
2836.14 109
2836.27 108
2836.39 108
2836.51 109
2836.63 109
2836.76 108
2836.88 104
2837.00 97
2837.12 88
2837.24 77
2837.37 66
2837.49 55
2837.61 47
2837.73 41
2837.85 37
2837.98 35
2838.10 36
2838.22 37
2838.34 39
2838.47 42
2838.59 43
2838.71 43
2838.83 42
2838.95 39
2839.08 35
2839.20 30
2839.32 25
2839.44 20
2839.56 18
2839.69 18
2839.81 20
2839.93 26
2840.05 33
2840.18 40
2840.30 47
2840.42 52
2840.54 55
2840.66 58
2840.79 60
2840.91 61
2841.03 63
2841.15 66
2841.28 68
2841.40 71
2841.52 74
2841.64 78
2841.76 83
2841.89 90
2842.01 97
2842.13 103
2842.25 106
2842.38 106
2842.50 100
2842.62 90
2842.74 79
2842.86 67
2842.99 58
2843.11 51
2843.23 48
2843.35 46
2843.48 46
2843.60 44
2843.72 42
2843.84 39
2843.96 36
2844.09 34
2844.21 33
2844.33 32
2844.45 32
2844.58 32
2844.70 30
2844.82 26
2844.94 20
2845.07 14
2845.19 7
2845.31 1
2845.43 0
2845.55 0
2845.68 0
2845.80 0
2845.92 0
2846.04 0
2846.17 0
2846.29 0
2846.41 0
2846.53 3
2846.66 8
2846.78 15
2846.90 23
2847.02 32
2847.14 40
2847.27 47
2847.39 52
2847.51 54
2847.63 54
2847.76 52
2847.88 48
2848.00 42
2848.12 36
2848.25 30
2848.37 24
2848.49 19
2848.61 17
2848.74 18
2848.86 22
2848.98 28
2849.10 34
2849.23 41
2849.35 45
2849.47 47
2849.59 46
2849.71 42
2849.84 36
2849.96 31
2850.08 25
2850.20 21
2850.33 18
2850.45 17
2850.57 17
2850.69 16
2850.82 16
2850.94 16
2851.06 16
2851.18 17
2851.31 18
2851.43 21
2851.55 24
2851.67 29
2851.80 35
2851.92 42
2852.04 50
2852.16 57
2852.29 63
2852.41 67
2852.53 69
2852.65 66
2852.78 61
2852.90 54
2853.02 45
2853.14 35
2853.27 26
2853.39 17
2853.51 10
2853.63 4
2853.76 0
2853.88 0
2854.00 0
2854.12 0
2854.25 0
2854.37 2
2854.49 4
2854.61 6
2854.74 8
2854.86 9
2854.98 11
2855.10 13
2855.23 16
2855.35 21
2855.47 26
2855.59 32
2855.72 37
2855.84 40
2855.96 43
2856.08 43
2856.21 43
2856.33 41
2856.45 39
2856.57 37
2856.70 36
2856.82 35
2856.94 35
2857.06 35
2857.19 36
2857.31 38
2857.43 40
2857.55 42
2857.68 43
2857.80 43
2857.92 42
2858.04 39
2858.17 36
2858.29 33
2858.41 30
2858.53 28
2858.66 27
2858.78 26
2858.90 24
2859.02 23
2859.15 22
2859.27 21
2859.39 21
2859.52 22
2859.64 23
2859.76 25
2859.88 27
2860.01 29
2860.13 29
2860.25 29
2860.37 27
2860.50 24
2860.62 19
2860.74 13
2860.86 7
2860.99 0
2861.11 0
2861.23 0
2861.35 0
2861.48 0
2861.60 0
2861.72 0
2861.85 0
2861.97 4
2862.09 10
2862.21 16
2862.34 21
2862.46 25
2862.58 28
2862.70 31
2862.83 34
2862.95 37
2863.07 41
2863.19 45
2863.32 51
2863.44 56
2863.56 60
2863.69 64
2863.81 65
2863.93 65
2864.05 62
2864.18 59
2864.30 54
2864.42 48
2864.54 43
2864.67 38
2864.79 33
2864.91 30
2865.04 27
2865.16 24
2865.28 22
2865.40 21
2865.53 21
2865.65 21
2865.77 22
2865.89 21
2866.02 20
2866.14 16
2866.26 11
2866.39 4
2866.51 0
2866.63 0
2866.75 0
2866.88 0
2867.00 0
2867.12 0
2867.25 0
2867.37 2
2867.49 7
2867.61 11
2867.74 13
2867.86 15
2867.98 17
2868.10 20
2868.23 24
2868.35 28
2868.47 33
2868.60 37
2868.72 41
2868.84 42
2868.96 43
2869.09 43
2869.21 44
2869.33 45
2869.46 46
2869.58 49
2869.70 52
2869.82 53
2869.95 54
2870.07 53
2870.19 51
2870.32 48
2870.44 45
2870.56 43
2870.68 43
2870.81 44
2870.93 45
2871.05 47
2871.18 48
2871.30 48
2871.42 49
2871.54 51
2871.67 53
2871.79 55
2871.91 58
2872.04 60
2872.16 60
2872.28 59
2872.40 56
2872.53 53
2872.65 50
2872.77 47
2872.90 45
2873.02 45
2873.14 46
2873.26 49
2873.39 52
2873.51 55
2873.63 58
2873.76 60
2873.88 63
2874.00 66
2874.12 68
2874.25 72
2874.37 75
2874.49 79
2874.62 82
2874.74 85
2874.86 85
2874.99 83
2875.11 80
2875.23 74
2875.35 67
2875.48 58
2875.60 49
2875.72 40
2875.85 31
2875.97 24
2876.09 20
2876.21 18
2876.34 19
2876.46 22
2876.58 25
2876.71 28
2876.83 30
2876.95 31
2877.08 31
2877.20 33
2877.32 36
2877.44 40
2877.57 46
2877.69 53
2877.81 60
2877.94 65
2878.06 68
2878.18 71
2878.31 72
2878.43 72
2878.55 72
2878.67 71
2878.80 70
2878.92 67
2879.04 61
2879.17 53
2879.29 41
2879.41 29
2879.54 16
2879.66 5
2879.78 0
2879.91 0
2880.03 0
2880.15 0
2880.27 0
2880.40 2
2880.52 6
2880.64 7
2880.77 8
2880.89 6
2881.01 4
2881.14 1
2881.26 0
2881.38 0
2881.51 0
2881.63 0
2881.75 1
2881.87 5
2882.00 10
2882.12 15
2882.24 19
2882.37 21
2882.49 23
2882.61 23
2882.74 24
2882.86 24
2882.98 24
2883.11 25
2883.23 26
2883.35 28
2883.47 30
2883.60 33
2883.72 36
2883.84 39
2883.97 42
2884.09 44
2884.21 46
2884.34 47
2884.46 47
2884.58 47
2884.71 48
2884.83 49
2884.95 50
2885.08 50
2885.20 50
2885.32 48
2885.45 44
2885.57 38
2885.69 31
2885.81 23
2885.94 16
2886.06 10
2886.18 5
2886.31 2
2886.43 1
2886.55 0
2886.68 0
2886.80 0
2886.92 0
2887.05 1
2887.17 3
2887.29 6
2887.42 9
2887.54 11
2887.66 12
2887.79 13
2887.91 12
2888.03 10
2888.16 8
2888.28 8
2888.40 9
2888.52 13
2888.65 18
2888.77 25
2888.89 33
2889.02 42
2889.14 50
2889.26 57
2889.39 62
2889.51 66
2889.63 69
2889.76 71
2889.88 72
2890.00 73
2890.13 72
2890.25 69
2890.37 64
2890.50 57
2890.62 48
2890.74 40
2890.87 32
2890.99 27
2891.11 24
2891.24 25
2891.36 28
2891.48 34
2891.61 40
2891.73 45
2891.85 49
2891.98 51
2892.10 50
2892.22 47
2892.35 43
2892.47 39
2892.59 36
2892.72 35
2892.84 36
2892.96 39
2893.09 43
2893.21 49
2893.33 54
2893.46 58
2893.58 61
2893.70 63
2893.83 65
2893.95 67
2894.07 69
2894.20 72
2894.32 75
2894.44 76
2894.57 76
2894.69 74
2894.81 70
2894.94 65
2895.06 61
2895.18 58
2895.31 58
2895.43 58
2895.55 60
2895.68 62
2895.80 64
2895.92 64
2896.05 64
2896.17 63
2896.29 61
2896.42 58
2896.54 55
2896.66 51
2896.79 48
2896.91 45
2897.03 43
2897.16 43
2897.28 44
2897.40 45
2897.53 46
2897.65 44
2897.77 39
2897.90 31
2898.02 22
2898.15 11
2898.27 1
2898.39 0
2898.52 0
2898.64 0
2898.76 0
2898.89 0
2899.01 0
2899.13 0
2899.26 0
2899.38 5
2899.50 16
2899.63 29
2899.75 42
2899.87 54
2900.00 63
2900.12 70
2900.24 74
2900.37 74
2900.49 72
2900.61 68
2900.74 63
2900.86 58
2900.98 55
2901.11 53
2901.23 52
2901.36 51
2901.48 50
2901.60 49
2901.73 48
2901.85 47
2901.97 45
2902.10 44
2902.22 43
2902.34 42
2902.47 43
2902.59 43
2902.71 44
2902.84 45
2902.96 45
2903.08 45
2903.21 45
2903.33 46
2903.46 47
2903.58 49
2903.70 53
2903.83 58
2903.95 64
2904.07 69
2904.20 74
2904.32 76
2904.44 77
2904.57 76
2904.69 74
2904.81 73
2904.94 72
2905.06 73
2905.19 75
2905.31 79
2905.43 82
2905.56 86
2905.68 89
2905.80 92
2905.93 94
2906.05 96
2906.17 97
2906.30 98
2906.42 96
2906.54 92
2906.67 86
2906.79 77
2906.92 67
2907.04 56
2907.16 46
2907.29 39
2907.41 35
2907.53 34
2907.66 36
2907.78 40
2907.90 45
2908.03 49
2908.15 52
2908.28 54
2908.40 57
2908.52 60
2908.65 64
2908.77 70
2908.89 77
2909.02 83
2909.14 88
2909.27 91
2909.39 90
2909.51 87
2909.64 83
2909.76 78
2909.88 74
2910.01 72
2910.13 72
2910.25 74
2910.38 77
2910.50 79
2910.63 80
2910.75 79
2910.87 76
2911.00 70
2911.12 63
2911.24 55
2911.37 47
2911.49 40
2911.62 36
2911.74 33
2911.86 33
2911.99 33
2912.11 34
2912.23 35
2912.36 36
2912.48 38
2912.61 41
2912.73 45
2912.85 51
2912.98 56
2913.10 62
2913.22 67
2913.35 70
2913.47 71
2913.60 71
2913.72 69
2913.84 66
2913.97 61
2914.09 57
2914.21 52
2914.34 49
2914.46 47
2914.59 47
2914.71 50
2914.83 54
2914.96 60
2915.08 66
2915.20 71
2915.33 77
2915.45 82
2915.58 85
2915.70 88
2915.82 89
2915.95 89
2916.07 88
2916.20 85
2916.32 83
2916.44 80
2916.57 79
2916.69 80
2916.81 81
2916.94 83
2917.06 85
2917.19 87
2917.31 87
2917.43 87
2917.56 86
2917.68 85
2917.81 86
2917.93 89
2918.05 93
2918.18 99
2918.30 105
2918.42 110
2918.55 114
2918.67 116
2918.80 115
2918.92 112
2919.04 109
2919.17 105
2919.29 102
2919.42 101
2919.54 102
2919.66 106
2919.79 113
2919.91 123
2920.03 135
2920.16 147
2920.28 158
2920.41 168
2920.53 175
2920.65 179
2920.78 183
2920.90 186
2921.03 190
2921.15 195
2921.27 202
2921.40 208
2921.52 214
2921.65 220
2921.77 223
2921.89 223
2922.02 220
2922.14 213
2922.27 203
2922.39 191
2922.51 178
2922.64 165
2922.76 153
2922.89 144
2923.01 137
2923.13 132
2923.26 127
2923.38 121
2923.51 115
2923.63 108
2923.75 100
2923.88 92
2924.00 84
2924.13 78
2924.25 73
2924.37 69
2924.50 65
2924.62 62
2924.75 60
2924.87 58
2924.99 57
2925.12 57
2925.24 57
2925.37 58
2925.49 58
2925.61 58
2925.74 57
2925.86 55
2925.99 53
2926.11 49
2926.23 45
2926.36 38
2926.48 31
2926.61 22
2926.73 14
2926.85 6
2926.98 0
2927.10 0
2927.23 0
2927.35 0
2927.47 0
2927.60 0
2927.72 0
2927.85 0
2927.97 0
2928.09 2
2928.22 7
2928.34 11
2928.47 15
2928.59 18
2928.71 21
2928.84 22
2928.96 24
2929.09 27
2929.21 31
2929.34 37
2929.46 45
2929.58 54
2929.71 65
2929.83 76
2929.96 87
2930.08 98
2930.20 107
2930.33 114
2930.45 118
2930.58 118
2930.70 115
2930.82 109
2930.95 100
2931.07 89
2931.20 78
2931.32 68
2931.45 62
2931.57 60
2931.69 63
2931.82 69
2931.94 78
2932.07 87
2932.19 96
2932.31 103
2932.44 107
2932.56 109
2932.69 109
2932.81 110
2932.94 112
2933.06 116
2933.18 122
2933.31 129
2933.43 138
2933.56 146
2933.68 154
2933.80 160
2933.93 166
2934.05 172
2934.18 178
2934.30 185
2934.43 194
2934.55 202
2934.67 211
2934.80 218
2934.92 222
2935.05 224
2935.17 223
2935.29 220
2935.42 217
2935.54 215
2935.67 215
2935.79 219
2935.92 227
2936.04 237
2936.16 249
2936.29 262
2936.41 274
2936.54 285
2936.66 294
2936.79 302
2936.91 309
2937.03 313
2937.16 316
2937.28 318
2937.41 319
2937.53 321
2937.66 322
2937.78 326
2937.90 331
2938.03 337
2938.15 344
2938.28 349
2938.40 352
2938.53 352
2938.65 351
2938.77 347
2938.90 343
2939.02 340
2939.15 337
2939.27 335
2939.40 334
2939.52 332
2939.64 330
2939.77 326
2939.89 320
2940.02 312
2940.14 303
2940.27 293
2940.39 283
2940.51 274
2940.64 265
2940.76 258
2940.89 251
2941.01 243
2941.14 236
2941.26 227
2941.39 216
2941.51 203
2941.63 189
2941.76 176
2941.88 163
2942.01 151
2942.13 142
2942.26 136
2942.38 132
2942.50 131
2942.63 133
2942.75 136
2942.88 140
2943.00 144
2943.13 147
2943.25 150
2943.38 152
2943.50 153
2943.62 152
2943.75 150
2943.87 147
2944.00 143
2944.12 138
2944.25 133
2944.37 128
2944.49 123
2944.62 117
2944.74 112
2944.87 107
2944.99 102
2945.12 97
2945.24 94
2945.37 92
2945.49 91
2945.61 90
2945.74 90
2945.86 90
2945.99 89
2946.11 87
2946.24 85
2946.36 83
2946.49 81
2946.61 80
2946.73 80
2946.86 81
2946.98 83
2947.11 85
2947.23 86
2947.36 87
2947.48 87
2947.61 86
2947.73 84
2947.86 81
2947.98 77
2948.10 74
2948.23 70
2948.35 66
2948.48 63
2948.60 60
2948.73 57
2948.85 56
2948.98 55
2949.10 55
2949.22 56
2949.35 57
2949.47 59
2949.60 61
2949.72 64
2949.85 66
2949.97 68
2950.10 71
2950.22 73
2950.35 77
2950.47 82
2950.59 89
2950.72 97
2950.84 105
2950.97 113
2951.09 120
2951.22 123
2951.34 122
2951.47 116
2951.59 107
2951.72 94
2951.84 79
2951.96 65
2952.09 52
2952.21 42
2952.34 35
2952.46 32
2952.59 30
2952.71 30
2952.84 31
2952.96 32
2953.09 33
2953.21 34
2953.34 37
2953.46 41
2953.58 47
2953.71 55
2953.83 65
2953.96 76
2954.08 87
2954.21 98
2954.33 108
2954.46 116
2954.58 120
2954.71 122
2954.83 119
2954.96 112
2955.08 102
2955.20 90
2955.33 78
2955.45 68
2955.58 60
2955.70 56
2955.83 56
2955.95 59
2956.08 64
2956.20 69
2956.33 74
2956.45 79
2956.58 83
2956.70 86
2956.83 89
2956.95 92
2957.07 95
2957.20 97
2957.32 100
2957.45 102
2957.57 105
2957.70 109
2957.82 112
2957.95 115
2958.07 118
2958.20 119
2958.32 118
2958.45 115
2958.57 109
2958.70 101
2958.82 92
2958.95 82
2959.07 72
2959.19 62
2959.32 55
2959.44 49
2959.57 45
2959.69 43
2959.82 42
2959.94 42
2960.07 42
2960.19 40
2960.32 38
2960.44 36
2960.57 33
2960.69 31
2960.82 31
2960.94 32
2961.07 35
2961.19 39
2961.32 45
2961.44 50
2961.57 55
2961.69 59
2961.81 61
2961.94 61
2962.06 59
2962.19 55
2962.31 51
2962.44 48
2962.56 45
2962.69 43
2962.81 43
2962.94 43
2963.06 43
2963.19 42
2963.31 41
2963.44 41
2963.56 40
2963.69 42
2963.81 44
2963.94 48
2964.06 53
2964.19 57
2964.31 59
2964.44 59
2964.56 56
2964.69 51
2964.81 45
2964.94 38
2965.06 32
2965.19 28
2965.31 25
2965.43 25
2965.56 26
2965.68 27
2965.81 29
2965.93 30
2966.06 31
2966.18 31
2966.31 30
2966.43 31
2966.56 32
2966.68 33
2966.81 36
2966.93 39
2967.06 41
2967.18 43
2967.31 44
2967.43 44
2967.56 44
2967.68 45
2967.81 47
2967.93 50
2968.06 55
2968.18 59
2968.31 63
2968.43 65
2968.56 66
2968.68 64
2968.81 61
2968.93 57
2969.06 52
2969.18 49
2969.31 46
2969.43 45
2969.56 44
2969.68 44
2969.81 45
2969.93 47
2970.06 50
2970.18 53
2970.31 58
2970.43 63
2970.56 67
2970.68 68
2970.81 65
2970.93 58
2971.06 48
2971.18 35
2971.31 22
2971.43 12
2971.56 4
2971.68 0
2971.81 0
2971.93 4
2972.06 10
2972.18 18
2972.31 26
2972.43 35
2972.56 42
2972.68 48
2972.81 53
2972.93 57
2973.06 61
2973.18 64
2973.31 68
2973.43 71
2973.56 73
2973.68 73
2973.81 71
2973.93 66
2974.06 59
2974.18 50
2974.31 43
2974.43 37
2974.56 35
2974.68 38
2974.81 43
2974.93 52
2975.06 61
2975.18 70
2975.31 79
2975.43 86
2975.56 93
2975.68 99
2975.81 104
2975.93 109
2976.06 114
2976.18 117
2976.31 118
2976.43 118
2976.56 116
2976.68 114
2976.81 111
2976.93 108
2977.06 107
2977.18 108
2977.31 108
2977.43 108
2977.56 107
2977.68 103
2977.81 98
2977.93 91
2978.06 84
2978.18 78
2978.31 75
2978.43 73
2978.56 72
2978.69 72
2978.81 71
2978.94 67
2979.06 60
2979.19 51
2979.31 41
2979.44 31
2979.56 21
2979.69 13
2979.81 6
2979.94 1
2980.06 0
2980.19 0
2980.31 0
2980.44 0
2980.56 0
2980.69 0
2980.81 0
2980.94 0
2981.06 1
2981.19 10
2981.31 20
2981.44 31
2981.56 42
2981.69 53
2981.81 62
2981.94 70
2982.07 77
2982.19 81
2982.32 85
2982.44 87
2982.57 88
2982.69 89
2982.82 88
2982.94 85
2983.07 82
2983.19 77
2983.32 73
2983.44 69
2983.57 67
2983.69 67
2983.82 69
2983.94 73
2984.07 78
2984.19 82
2984.32 86
2984.44 87
2984.57 85
2984.70 79
2984.82 70
2984.95 58
2985.07 47
2985.20 37
2985.32 29
2985.45 24
2985.57 23
2985.70 24
2985.82 26
2985.95 28
2986.07 30
2986.20 32
2986.32 33
2986.45 36
2986.57 39
2986.70 43
2986.83 48
2986.95 53
2987.08 58
2987.20 61
2987.33 62
2987.45 63
2987.58 62
2987.70 61
2987.83 60
2987.95 58
2988.08 55
2988.20 53
2988.33 51
2988.45 50
2988.58 50
2988.71 52
2988.83 55
2988.96 61
2989.08 68
2989.21 74
2989.33 81
2989.46 87
2989.58 91
2989.71 95
2989.83 97
2989.96 99
2990.08 100
2990.21 101
2990.33 102
2990.46 101
2990.59 100
2990.71 97
2990.84 92
2990.96 87
2991.09 80
2991.21 74
2991.34 68
2991.46 64
2991.59 60
2991.71 57
2991.84 54
2991.97 51
2992.09 46
2992.22 42
2992.34 38
2992.47 36
2992.59 36
2992.72 40
2992.84 46
2992.97 54
2993.09 62
2993.22 69
2993.34 73
2993.47 74
2993.60 74
2993.72 72
2993.85 71
2993.97 70
2994.10 71
2994.22 74
2994.35 76
2994.47 78
2994.60 78
2994.73 77
2994.85 76
2994.98 74
2995.10 75
2995.23 76
2995.35 79
2995.48 83
2995.60 88
2995.73 93
2995.85 100
2995.98 106
2996.11 114
2996.23 121
2996.36 129
2996.48 135
2996.61 139
2996.73 140
2996.86 138
2996.98 133
2997.11 126
2997.24 119
2997.36 111
2997.49 105
2997.61 100
2997.74 98
2997.86 96
2997.99 96
2998.11 97
2998.24 99
2998.37 100
2998.49 100
2998.62 98
2998.74 95
2998.87 90
2998.99 85
2999.12 80
2999.24 77
2999.37 76
2999.50 78
2999.62 82
2999.75 87
2999.87 92
3000.00 96
3000.12 99
3000.25 100
3000.37 99
3000.50 97
3000.63 94
3000.75 91
3000.88 89
3001.00 87
3001.13 85
3001.25 85
3001.38 85
3001.50 86
3001.63 88
3001.76 89
3001.88 90
3002.01 92
3002.13 92
3002.26 93
3002.38 93
3002.51 95
3002.64 97
3002.76 100
3002.89 103
3003.01 106
3003.14 107
3003.26 106
3003.39 103
3003.52 98
3003.64 93
3003.77 88
3003.89 84
3004.02 82
3004.14 82
3004.27 83
3004.39 83
3004.52 83
3004.65 80
3004.77 77
3004.90 72
3005.02 66
3005.15 62
3005.27 58
3005.40 55
3005.53 53
3005.65 51
3005.78 48
3005.90 44
3006.03 38
3006.15 30
3006.28 22
3006.41 14
3006.53 7
3006.66 2
3006.78 0
3006.91 0
3007.03 0
3007.16 0
3007.29 1
3007.41 0
3007.54 0
3007.66 0
3007.79 0
3007.91 0
3008.04 0
3008.17 2
3008.29 10
3008.42 20
3008.54 30
3008.67 40
3008.80 49
3008.92 56
3009.05 61
3009.17 66
3009.30 70
3009.42 74
3009.55 77
3009.68 79
3009.80 78
3009.93 75
3010.05 69
3010.18 63
3010.30 56
3010.43 51
3010.56 48
3010.68 47
3010.81 47
3010.93 48
3011.06 48
3011.19 47
3011.31 44
3011.44 40
3011.56 36
3011.69 31
3011.81 28
3011.94 25
3012.07 24
3012.19 25
3012.32 26
3012.44 28
3012.57 30
3012.70 32
3012.82 34
3012.95 35
3013.07 35
3013.20 36
3013.32 38
3013.45 41
3013.58 46
3013.70 51
3013.83 57
3013.95 62
3014.08 66
3014.21 67
3014.33 65
3014.46 61
3014.58 55
3014.71 49
3014.84 42
3014.96 36
3015.09 31
3015.21 28
3015.34 25
3015.46 22
3015.59 19
3015.72 15
3015.84 11
3015.97 7
3016.09 4
3016.22 1
3016.35 0
3016.47 1
3016.60 5
3016.72 12
3016.85 22
3016.98 33
3017.10 45
3017.23 55
3017.35 63
3017.48 67
3017.61 67
3017.73 64
3017.86 59
3017.98 53
3018.11 47
3018.24 43
3018.36 40
3018.49 40
3018.61 42
3018.74 45
3018.87 50
3018.99 55
3019.12 59
3019.24 63
3019.37 67
3019.50 69
3019.62 71
3019.75 73
3019.87 75
3020.00 78
3020.13 80
3020.25 82
3020.38 83
3020.50 81
3020.63 78
3020.76 72
3020.88 66
3021.01 60
3021.13 55
3021.26 52
3021.39 52
3021.51 53
3021.64 55
3021.76 57
3021.89 58
3022.02 58
3022.14 56
3022.27 54
3022.39 52
3022.52 50
3022.65 48
3022.77 46
3022.90 44
3023.02 41
3023.15 37
3023.28 32
3023.40 26
3023.53 21
3023.65 17
3023.78 15
3023.91 13
3024.03 12
3024.16 11
3024.29 9
3024.41 6
3024.54 1
3024.66 0
3024.79 0
3024.92 0
3025.04 0
3025.17 0
3025.29 0
3025.42 0
3025.55 5
3025.67 16
3025.80 26
3025.92 36
3026.05 43
3026.18 49
3026.30 52
3026.43 53
3026.56 52
3026.68 51
3026.81 49
3026.93 46
3027.06 42
3027.19 37
3027.31 30
3027.44 23
3027.56 16
3027.69 9
3027.82 5
3027.94 2
3028.07 1
3028.20 3
3028.32 5
3028.45 9
3028.57 13
3028.70 17
3028.83 21
3028.95 26
3029.08 31
3029.21 38
3029.33 45
3029.46 52
3029.58 59
3029.71 64
3029.84 67
3029.96 68
3030.09 66
3030.21 62
3030.34 58
3030.47 53
3030.59 51
3030.72 49
3030.85 50
3030.97 53
3031.10 56
3031.22 60
3031.35 63
3031.48 65
3031.60 66
3031.73 66
3031.86 66
3031.98 66
3032.11 67
3032.23 68
3032.36 71
3032.49 73
3032.61 75
3032.74 76
3032.87 75
3032.99 72
3033.12 69
3033.24 64
3033.37 59
3033.50 53
3033.62 49
3033.75 44
3033.88 41
3034.00 38
3034.13 35
3034.26 33
3034.38 33
3034.51 33
3034.63 35
3034.76 39
3034.89 44
3035.01 50
3035.14 56
3035.27 61
3035.39 64
3035.52 65
3035.64 63
3035.77 58
3035.90 53
3036.02 46
3036.15 40
3036.28 33
3036.40 28
3036.53 25
3036.66 23
3036.78 23
3036.91 24
3037.03 26
3037.16 29
3037.29 32
3037.41 34
3037.54 36
3037.67 36
3037.79 36
3037.92 34
3038.05 32
3038.17 30
3038.30 28
3038.42 26
3038.55 25
3038.68 25
3038.80 25
3038.93 25
3039.06 25
3039.18 25
3039.31 24
3039.44 23
3039.56 19
3039.69 15
3039.82 11
3039.94 6
3040.07 2
3040.19 0
3040.32 0
3040.45 0
3040.57 0
3040.70 0
3040.83 2
3040.95 4
3041.08 5
3041.21 6
3041.33 7
3041.46 8
3041.59 9
3041.71 10
3041.84 11
3041.96 11
3042.09 11
3042.22 11
3042.34 12
3042.47 13
3042.60 15
3042.72 18
3042.85 22
3042.98 25
3043.10 26
3043.23 27
3043.36 25
3043.48 23
3043.61 21
3043.74 19
3043.86 19
3043.99 21
3044.12 24
3044.24 29
3044.37 35
3044.49 42
3044.62 48
3044.75 53
3044.87 57
3045.00 60
3045.13 62
3045.25 62
3045.38 61
3045.51 60
3045.63 57
3045.76 55
3045.89 52
3046.01 49
3046.14 47
3046.27 44
3046.39 40
3046.52 36
3046.65 31
3046.77 25
3046.90 18
3047.03 12
3047.15 7
3047.28 4
3047.41 3
3047.53 5
3047.66 10
3047.78 17
3047.91 26
3048.04 34
3048.16 41
3048.29 46
3048.42 48
3048.54 46
3048.67 40
3048.80 31
3048.92 20
3049.05 7
3049.18 0
3049.30 0
3049.43 0
3049.56 0
3049.68 0
3049.81 0
3049.94 3
3050.06 16
3050.19 29
3050.32 41
3050.44 49
3050.57 53
3050.70 54
3050.82 52
3050.95 48
3051.08 43
3051.20 39
3051.33 35
3051.46 31
3051.58 28
3051.71 23
3051.84 18
3051.96 11
3052.09 4
3052.22 0
3052.34 0
3052.47 0
3052.60 0
3052.72 0
3052.85 0
3052.98 0
3053.10 0
3053.23 3
3053.36 9
3053.48 16
3053.61 23
3053.74 29
3053.86 35
3053.99 40
3054.12 43
3054.24 45
3054.37 45
3054.50 44
3054.62 42
3054.75 38
3054.88 35
3055.00 33
3055.13 32
3055.26 33
3055.38 35
3055.51 39
3055.64 43
3055.77 47
3055.89 50
3056.02 51
3056.15 52
3056.27 52
3056.40 52
3056.53 51
3056.65 50
3056.78 49
3056.91 49
3057.03 50
3057.16 52
3057.29 56
3057.41 61
3057.54 67
3057.67 73
3057.79 78
3057.92 80
3058.05 81
3058.17 79
3058.30 75
3058.43 69
3058.55 62
3058.68 54
3058.81 46
3058.93 38
3059.06 33
3059.19 28
3059.32 26
3059.44 25
3059.57 24
3059.70 22
3059.82 21
3059.95 18
3060.08 14
3060.20 11
3060.33 8
3060.46 7
3060.58 6
3060.71 6
3060.84 7
3060.96 8
3061.09 10
3061.22 13
3061.34 17
3061.47 23
3061.60 31
3061.73 40
3061.85 49
3061.98 56
3062.11 61
3062.23 64
3062.36 65
3062.49 65
3062.61 65
3062.74 67
3062.87 72
3062.99 78
3063.12 85
3063.25 91
3063.38 95
3063.50 97
3063.63 95
3063.76 90
3063.88 84
3064.01 78
3064.14 72
3064.26 68
3064.39 64
3064.52 62
3064.64 60
3064.77 59
3064.90 56
3065.03 53
3065.15 50
3065.28 46
3065.41 41
3065.53 37
3065.66 33
3065.79 30
3065.91 28
3066.04 27
3066.17 26
3066.29 27
3066.42 28
3066.55 30
3066.68 32
3066.80 34
3066.93 35
3067.06 37
3067.18 38
3067.31 39
3067.44 39
3067.56 39
3067.69 39
3067.82 39
3067.95 38
3068.07 38
3068.20 38
3068.33 39
3068.45 40
3068.58 43
3068.71 46
3068.83 51
3068.96 55
3069.09 58
3069.22 60
3069.34 61
3069.47 61
3069.60 59
3069.72 57
3069.85 55
3069.98 53
3070.11 52
3070.23 50
3070.36 49
3070.49 46
3070.61 42
3070.74 38
3070.87 32
3070.99 27
3071.12 23
3071.25 21
3071.38 22
3071.50 26
3071.63 33
3071.76 42
3071.88 52
3072.01 61
3072.14 70
3072.27 77
3072.39 83
3072.52 89
3072.65 94
3072.77 98
3072.90 101
3073.03 101
3073.15 99
3073.28 95
3073.41 88
3073.54 80
3073.66 72
3073.79 65
3073.92 60
3074.04 57
3074.17 57
3074.30 57
3074.43 57
3074.55 56
3074.68 53
3074.81 48
3074.93 41
3075.06 32
3075.19 23
3075.32 16
3075.44 10
3075.57 6
3075.70 5
3075.82 6
3075.95 8
3076.08 12
3076.21 16
3076.33 21
3076.46 26
3076.59 32
3076.72 37
3076.84 42
3076.97 47
3077.10 50
3077.22 53
3077.35 55
3077.48 57
3077.61 58
3077.73 59
3077.86 61
3077.99 64
3078.11 68
3078.24 72
3078.37 77
3078.50 82
3078.62 86
3078.75 90
3078.88 93
3079.00 95
3079.13 95
3079.26 95
3079.39 94
3079.51 92
3079.64 92
3079.77 92
3079.90 94
3080.02 96
3080.15 98
3080.28 100
3080.40 100
3080.53 97
3080.66 92
3080.79 83
3080.91 73
3081.04 61
3081.17 50
3081.30 39
3081.42 30
3081.55 22
3081.68 16
3081.80 11
3081.93 6
3082.06 2
3082.19 0
3082.31 0
3082.44 0
3082.57 0
3082.70 0
3082.82 4
3082.95 13
3083.08 25
3083.21 37
3083.33 50
3083.46 61
3083.59 69
3083.71 74
3083.84 76
3083.97 76
3084.10 74
3084.22 71
3084.35 68
3084.48 64
3084.61 60
3084.73 55
3084.86 52
3084.99 49
3085.12 48
3085.24 48
3085.37 51
3085.50 56
3085.62 62
3085.75 69
3085.88 73
3086.01 76
3086.13 75
3086.26 72
3086.39 66
3086.52 58
3086.64 51
3086.77 44
3086.90 39
3087.03 35
3087.15 32
3087.28 29
3087.41 27
3087.54 25
3087.66 23
3087.79 23
3087.92 26
3088.05 30
3088.17 36
3088.30 44
3088.43 51
3088.55 58
3088.68 62
3088.81 65
3088.94 64
3089.06 62
3089.19 59
3089.32 55
3089.45 49
3089.57 44
3089.70 38
3089.83 32
3089.96 27
3090.08 23
3090.21 20
3090.34 19
3090.47 19
3090.59 20
3090.72 20
3090.85 21
3090.98 20
3091.10 18
3091.23 14
3091.36 10
3091.49 5
3091.61 1
3091.74 0
3091.87 0
3092.00 0
3092.12 0
3092.25 0
3092.38 2
3092.51 3
3092.63 3
3092.76 2
3092.89 0
3093.02 0
3093.14 0
3093.27 0
3093.40 4
3093.53 9
3093.65 15
3093.78 21
3093.91 26
3094.04 30
3094.16 32
3094.29 31
3094.42 29
3094.55 25
3094.67 20
3094.80 16
3094.93 12
3095.06 10
3095.18 10
3095.31 11
3095.44 13
3095.57 16
3095.70 19
3095.82 21
3095.95 22
3096.08 23
3096.21 23
3096.33 24
3096.46 26
3096.59 30
3096.72 35
3096.84 43
3096.97 51
3097.10 59
3097.23 65
3097.35 71
3097.48 74
3097.61 77
3097.74 78
3097.86 78
3097.99 77
3098.12 75
3098.25 71
3098.37 64
3098.50 56
3098.63 46
3098.76 37
3098.89 28
3099.01 23
3099.14 21
3099.27 24
3099.40 30
3099.52 39
3099.65 47
3099.78 55
3099.91 60
3100.03 62
3100.16 61
3100.29 58
3100.42 54
3100.55 50
3100.67 46
3100.80 42
3100.93 39
3101.06 36
3101.18 33
3101.31 29
3101.44 25
3101.57 21
3101.69 18
3101.82 16
3101.95 16
3102.08 18
3102.21 21
3102.33 26
3102.46 31
3102.59 35
3102.72 37
3102.84 38
3102.97 38
3103.10 35
3103.23 32
3103.35 29
3103.48 28
3103.61 29
3103.74 31
3103.87 36
3103.99 42
3104.12 49
3104.25 55
3104.38 61
3104.50 66
3104.63 71
3104.76 75
3104.89 78
3105.02 80
3105.14 81
3105.27 79
3105.40 77
3105.53 73
3105.65 70
3105.78 69
3105.91 69
3106.04 71
3106.17 74
3106.29 78
3106.42 81
3106.55 82
3106.68 83
3106.80 82
3106.93 81
3107.06 80
3107.19 77
3107.32 74
3107.44 70
3107.57 65
3107.70 58
3107.83 51
3107.95 43
3108.08 37
3108.21 34
3108.34 34
3108.47 37
3108.59 43
3108.72 52
3108.85 62
3108.98 73
3109.11 82
3109.23 88
3109.36 92
3109.49 93
3109.62 90
3109.74 86
3109.87 80
3110.00 73
3110.13 66
3110.26 60
3110.38 54
3110.51 50
3110.64 49
3110.77 49
3110.90 52
3111.02 57
3111.15 63
3111.28 69
3111.41 73
3111.54 75
3111.66 74
3111.79 71
3111.92 67
3112.05 62
3112.17 58
3112.30 55
3112.43 54
3112.56 54
3112.69 56
3112.81 58
3112.94 60
3113.07 61
3113.20 62
3113.33 62
3113.45 62
3113.58 61
3113.71 61
3113.84 61
3113.97 62
3114.09 65
3114.22 68
3114.35 73
3114.48 79
3114.61 84
3114.73 90
3114.86 94
3114.99 97
3115.12 99
3115.25 100
3115.37 102
3115.50 104
3115.63 108
3115.76 113
3115.89 121
3116.01 130
3116.14 141
3116.27 152
3116.40 164
3116.53 177
3116.65 189
3116.78 201
3116.91 211
3117.04 217
3117.17 220
3117.29 220
3117.42 217
3117.55 211
3117.68 205
3117.81 200
3117.93 195
3118.06 190
3118.19 186
3118.32 180
3118.45 172
3118.57 163
3118.70 153
3118.83 143
3118.96 134
3119.09 128
3119.21 126
3119.34 125
3119.47 127
3119.60 128
3119.73 130
3119.85 130
3119.98 130
3120.11 129
3120.24 130
3120.37 131
3120.50 133
3120.62 136
3120.75 138
3120.88 140
3121.01 139
3121.14 136
3121.26 132
3121.39 127
3121.52 122
3121.65 118
3121.78 116
3121.90 114
3122.03 114
3122.16 114
3122.29 114
3122.42 113
3122.54 111
3122.67 110
3122.80 109
3122.93 110
3123.06 112
3123.19 117
3123.31 122
3123.44 128
3123.57 132
3123.70 133
3123.83 132
3123.95 129
3124.08 124
3124.21 120
3124.34 118
3124.47 118
3124.60 121
3124.72 126
3124.85 131
3124.98 135
3125.11 137
3125.24 136
3125.36 132
3125.49 125
3125.62 117
3125.75 109
3125.88 102
3126.01 96
3126.13 93
3126.26 93
3126.39 95
3126.52 99
3126.65 105
3126.77 110
3126.90 116
3127.03 120
3127.16 122
3127.29 122
3127.42 121
3127.54 120
3127.67 118
3127.80 117
3127.93 116
3128.06 115
3128.19 112
3128.31 107
3128.44 101
3128.57 94
3128.70 86
3128.83 78
3128.95 71
3129.08 65
3129.21 60
3129.34 55
3129.47 50
3129.60 45
3129.72 39
3129.85 35
3129.98 32
3130.11 30
3130.24 31
3130.37 34
3130.49 39
3130.62 44
3130.75 49
3130.88 53
3131.01 55
3131.14 55
3131.26 55
3131.39 54
3131.52 53
3131.65 54
3131.78 56
3131.91 60
3132.03 66
3132.16 73
3132.29 79
3132.42 85
3132.55 88
3132.68 90
3132.80 89
3132.93 86
3133.06 82
3133.19 77
3133.32 73
3133.45 69
3133.57 66
3133.70 66
3133.83 66
3133.96 68
3134.09 71
3134.22 75
3134.34 79
3134.47 82
3134.60 85
3134.73 87
3134.86 88
3134.99 88
3135.11 87
3135.24 86
3135.37 85
3135.50 84
3135.63 83
3135.76 81
3135.88 80
3136.01 78
3136.14 77
3136.27 76
3136.40 75
3136.53 76
3136.66 78
3136.78 81
3136.91 85
3137.04 89
3137.17 95
3137.30 100
3137.43 106
3137.55 110
3137.68 114
3137.81 118
3137.94 121
3138.07 123
3138.20 125
3138.32 127
3138.45 128
3138.58 127
3138.71 126
3138.84 122
3138.97 117
3139.10 111
3139.22 103
3139.35 94
3139.48 86
3139.61 79
3139.74 74
3139.87 72
3139.99 71
3140.12 73
3140.25 75
3140.38 78
3140.51 81
3140.64 83
3140.77 86
3140.89 88
3141.02 92
3141.15 97
3141.28 102
3141.41 108
3141.54 113
3141.67 116
3141.79 117
3141.92 115
3142.05 110
3142.18 103
3142.31 96
3142.44 89
3142.57 83
3142.69 79
3142.82 77
3142.95 78
3143.08 81
3143.21 85
3143.34 90
3143.47 96
3143.59 101
3143.72 106
3143.85 108
3143.98 109
3144.11 107
3144.24 103
3144.37 98
3144.49 94
3144.62 91
3144.75 90
3144.88 91
3145.01 94
3145.14 98
3145.27 101
3145.39 103
3145.52 104
3145.65 104
3145.78 104
3145.91 105
3146.04 106
3146.17 108
3146.29 111
3146.42 114
3146.55 117
3146.68 121
3146.81 125
3146.94 130
3147.07 136
3147.19 142
3147.32 147
3147.45 150
3147.58 151
3147.71 149
3147.84 144
3147.97 138
3148.10 132
3148.22 127
3148.35 124
3148.48 123
3148.61 123
3148.74 124
3148.87 124
3149.00 123
3149.12 122
3149.25 120
3149.38 118
3149.51 115
3149.64 112
3149.77 109
3149.90 107
3150.03 104
3150.15 101
3150.28 98
3150.41 95
3150.54 93
3150.67 90
3150.80 88
3150.93 85
3151.05 83
3151.18 81
3151.31 80
3151.44 81
3151.57 82
3151.70 85
3151.83 88
3151.96 92
3152.08 95
3152.21 97
3152.34 99
3152.47 99
3152.60 99
3152.73 96
3152.86 92
3152.99 87
3153.11 81
3153.24 73
3153.37 66
3153.50 59
3153.63 53
3153.76 49
3153.89 46
3154.02 45
3154.14 46
3154.27 47
3154.40 48
3154.53 49
3154.66 50
3154.79 51
3154.92 52
3155.05 53
3155.18 56
3155.30 59
3155.43 63
3155.56 67
3155.69 70
3155.82 72
3155.95 72
3156.08 71
3156.21 68
3156.33 64
3156.46 59
3156.59 54
3156.72 50
3156.85 46
3156.98 43
3157.11 41
3157.24 41
3157.37 43
3157.49 46
3157.62 51
3157.75 55
3157.88 58
3158.01 59
3158.14 59
3158.27 57
3158.40 54
3158.52 52
3158.65 50
3158.78 48
3158.91 47
3159.04 47
3159.17 48
3159.30 50
3159.43 54
3159.56 60
3159.68 68
3159.81 78
3159.94 90
3160.07 103
3160.20 118
3160.33 132
3160.46 145
3160.59 157
3160.72 168
3160.84 177
3160.97 186
3161.10 195
3161.23 206
3161.36 219
3161.49 236
3161.62 256
3161.75 278
3161.88 301
3162.01 323
3162.13 344
3162.26 363
3162.39 379
3162.52 393
3162.65 406
3162.78 418
3162.91 432
3163.04 447
3163.17 467
3163.29 491
3163.42 519
3163.55 550
3163.68 584
3163.81 618
3163.94 651
3164.07 680
3164.20 707
3164.33 730
3164.46 751
3164.58 770
3164.71 789
3164.84 806
3164.97 823
3165.10 839
3165.23 854
3165.36 868
3165.49 881
3165.62 894
3165.75 905
3165.87 916
3166.00 924
3166.13 931
3166.26 933
3166.39 930
3166.52 922
3166.65 910
3166.78 896
3166.91 882
3167.04 869
3167.16 859
3167.29 852
3167.42 845
3167.55 836
3167.68 825
3167.81 808
3167.94 786
3168.07 759
3168.20 730
3168.33 700
3168.46 672
3168.58 646
3168.71 624
3168.84 606
3168.97 591
3169.10 578
3169.23 565
3169.36 551
3169.49 535
3169.62 515
3169.75 493
3169.88 468
3170.00 441
3170.13 414
3170.26 389
3170.39 366
3170.52 346
3170.65 330
3170.78 316
3170.91 304
3171.04 294
3171.17 286
3171.30 280
3171.42 275
3171.55 270
3171.68 264
3171.81 256
3171.94 244
3172.07 229
3172.20 211
3172.33 193
3172.46 176
3172.59 162
3172.72 152
3172.85 146
3172.97 142
3173.10 139
3173.23 136
3173.36 133
3173.49 130
3173.62 127
3173.75 124
3173.88 122
3174.01 121
3174.14 120
3174.27 118
3174.40 115
3174.52 113
3174.65 111
3174.78 110
3174.91 110
3175.04 111
3175.17 113
3175.30 114
3175.43 115
3175.56 114
3175.69 112
3175.82 109
3175.95 107
3176.08 105
3176.20 105
3176.33 105
3176.46 104
3176.59 103
3176.72 99
3176.85 93
3176.98 85
3177.11 76
3177.24 67
3177.37 59
3177.50 53
3177.63 49
3177.76 46
3177.88 45
3178.01 44
3178.14 43
3178.27 41
3178.40 39
3178.53 35
3178.66 30
3178.79 24
3178.92 18
3179.05 10
3179.18 2
3179.31 0
3179.44 0
3179.57 0
3179.69 0
3179.82 0
3179.95 0
3180.08 0
3180.21 0
3180.34 6
3180.47 17
3180.60 27
3180.73 36
3180.86 45
3180.99 52
3181.12 59
3181.25 65
3181.38 70
3181.50 73
3181.63 74
3181.76 72
3181.89 69
3182.02 64
3182.15 58
3182.28 53
3182.41 49
3182.54 46
3182.67 46
3182.80 48
3182.93 52
3183.06 58
3183.19 64
3183.32 70
3183.45 76
3183.57 81
3183.70 85
3183.83 87
3183.96 89
3184.09 91
3184.22 93
3184.35 95
3184.48 98
3184.61 101
3184.74 104
3184.87 106
3185.00 108
3185.13 110
3185.26 110
3185.39 111
3185.52 111
3185.65 111
3185.77 111
3185.90 109
3186.03 106
3186.16 101
3186.29 95
3186.42 88
3186.55 81
3186.68 74
3186.81 67
3186.94 61
3187.07 57
3187.20 54
3187.33 52
3187.46 52
3187.59 54
3187.72 57
3187.85 62
3187.98 67
3188.10 72
3188.23 76
3188.36 80
3188.49 82
3188.62 84
3188.75 84
3188.88 84
3189.01 84
3189.14 85
3189.27 86
3189.40 87
3189.53 89
3189.66 91
3189.79 92
3189.92 91
3190.05 88
3190.18 84
3190.31 78
3190.44 71
3190.56 64
3190.69 57
3190.82 52
3190.95 49
3191.08 47
3191.21 47
3191.34 48
3191.47 51
3191.60 56
3191.73 62
3191.86 68
3191.99 75
3192.12 81
3192.25 85
3192.38 88
3192.51 87
3192.64 85
3192.77 82
3192.90 80
3193.03 77
3193.16 76
3193.29 76
3193.41 78
3193.54 80
3193.67 83
3193.80 86
3193.93 89
3194.06 92
3194.19 94
3194.32 94
3194.45 94
3194.58 92
3194.71 89
3194.84 84
3194.97 77
3195.10 69
3195.23 61
3195.36 53
3195.49 46
3195.62 41
3195.75 38
3195.88 38
3196.01 40
3196.14 43
3196.27 45
3196.40 48
3196.53 50
3196.66 51
3196.78 52
3196.91 51
3197.04 51
3197.17 49
3197.30 47
3197.43 45
3197.56 44
3197.69 44
3197.82 47
3197.95 52
3198.08 59
3198.21 67
3198.34 75
3198.47 82
3198.60 87
3198.73 91
3198.86 93
3198.99 95
3199.12 96
3199.25 97
3199.38 96
3199.51 95
3199.64 93
3199.77 91
3199.90 90
3200.03 89
3200.16 88
3200.29 88
3200.42 87
3200.55 86
3200.68 83
3200.81 78
3200.93 72
3201.06 65
3201.19 57
3201.32 50
3201.45 43
3201.58 37
3201.71 33
3201.84 30
3201.97 28
3202.10 27
3202.23 28
3202.36 29
3202.49 31
3202.62 33
3202.75 33
3202.88 32
3203.01 30
3203.14 27
3203.27 23
3203.40 21
3203.53 21
3203.66 24
3203.79 30
3203.92 38
3204.05 47
3204.18 56
3204.31 61
3204.44 64
3204.57 62
3204.70 57
3204.83 48
3204.96 38
3205.09 27
3205.22 16
3205.35 7
3205.48 0
3205.61 0
3205.74 0
3205.87 0
3206.00 0
3206.13 0
3206.26 0
3206.39 0
3206.52 0
3206.65 1
3206.78 4
3206.91 6
3207.04 9
3207.17 12
3207.29 12
3207.42 11
3207.55 9
3207.68 6
3207.81 3
3207.94 2
3208.07 4
3208.20 8
3208.33 14
3208.46 21
3208.59 27
3208.72 31
3208.85 32
3208.98 31
3209.11 27
3209.24 22
3209.37 18
3209.50 15
3209.63 14
3209.76 15
3209.89 18
3210.02 22
3210.15 25
3210.28 28
3210.41 30
3210.54 29
3210.67 27
3210.80 25
3210.93 22
3211.06 19
3211.19 16
3211.32 15
3211.45 15
3211.58 16
3211.71 19
3211.84 23
3211.97 29
3212.10 35
3212.23 43
3212.36 49
3212.49 54
3212.62 56
3212.75 56
3212.88 53
3213.01 49
3213.14 44
3213.27 39
3213.40 37
3213.53 38
3213.66 41
3213.79 48
3213.92 55
3214.05 64
3214.18 72
3214.31 78
3214.44 83
3214.57 86
3214.70 87
3214.83 88
3214.96 88
3215.09 88
3215.22 87
3215.35 85
3215.48 82
3215.61 78
3215.74 72
3215.87 66
3216.00 60
3216.13 54
3216.26 51
3216.39 49
3216.52 49
3216.65 51
3216.78 52
3216.91 54
3217.04 54
3217.17 55
3217.30 54
3217.43 53
3217.56 53
3217.69 54
3217.82 57
3217.95 62
3218.08 69
3218.21 77
3218.34 85
3218.47 91
3218.60 94
3218.73 94
3218.86 91
3218.99 88
3219.12 84
3219.25 81
3219.38 80
3219.51 80
3219.64 80
3219.77 80
3219.90 78
3220.03 75
3220.16 70
3220.29 65
3220.42 60
3220.55 57
3220.68 54
3220.81 53
3220.94 52
3221.07 51
3221.21 50
3221.34 48
3221.47 45
3221.60 41
3221.73 38
3221.86 34
3221.99 32
3222.12 31
3222.25 32
3222.38 34
3222.51 38
3222.64 42
3222.77 47
3222.90 51
3223.03 55
3223.16 59
3223.29 62
3223.42 66
3223.55 70
3223.68 74
3223.81 78
3223.94 82
3224.07 86
3224.20 89
3224.33 91
3224.46 92
3224.59 92
3224.72 92
3224.85 90
3224.98 89
3225.11 86
3225.24 83
3225.37 78
3225.50 71
3225.63 62
3225.76 52
3225.89 40
3226.02 28
3226.15 18
3226.28 11
3226.41 7
3226.54 5
3226.67 5
3226.80 6
3226.93 7
3227.06 7
3227.19 7
3227.32 6
3227.45 7
3227.59 9
3227.72 13
3227.85 19
3227.98 27
3228.11 35
3228.24 44
3228.37 51
3228.50 58
3228.63 62
3228.76 65
3228.89 65
3229.02 63
3229.15 60
3229.28 56
3229.41 52
3229.54 49
3229.67 47
3229.80 48
3229.93 49
3230.06 52
3230.19 55
3230.32 56
3230.45 57
3230.58 57
3230.71 56
3230.84 55
3230.97 55
3231.10 56
3231.23 58
3231.36 62
3231.49 67
3231.62 71
3231.76 75
3231.89 78
3232.02 80
3232.15 81
3232.28 80
3232.41 78
3232.54 74
3232.67 69
3232.80 62
3232.93 56
3233.06 50
3233.19 44
3233.32 39
3233.45 36
3233.58 33
3233.71 33
3233.84 33
3233.97 34
3234.10 37
3234.23 41
3234.36 46
3234.49 51
3234.62 55
3234.75 59
3234.88 61
3235.01 61
3235.15 59
3235.28 56
3235.41 52
3235.54 47
3235.67 44
3235.80 41
3235.93 39
3236.06 37
3236.19 37
3236.32 37
3236.45 38
3236.58 40
3236.71 43
3236.84 46
3236.97 49
3237.10 51
3237.23 53
3237.36 53
3237.49 52
3237.62 50
3237.75 47
3237.88 44
3238.02 40
3238.15 36
3238.28 32
3238.41 29
3238.54 26
3238.67 24
3238.80 22
3238.93 22
3239.06 22
3239.19 23
3239.32 26
3239.45 30
3239.58 37
3239.71 44
3239.84 50
3239.97 56
3240.10 60
3240.23 62
3240.36 59
3240.49 54
3240.63 47
3240.76 38
3240.89 30
3241.02 21
3241.15 14
3241.28 8
3241.41 4
3241.54 0
3241.67 0
3241.80 0
3241.93 0
3242.06 0
3242.19 0
3242.32 0
3242.45 0
3242.58 0
3242.71 1
3242.84 7
3242.98 14
3243.11 21
3243.24 25
3243.37 28
3243.50 27
3243.63 23
3243.76 18
3243.89 13
3244.02 8
3244.15 4
3244.28 2
3244.41 3
3244.54 6
3244.67 9
3244.80 14
3244.93 18
3245.06 21
3245.20 22
3245.33 22
3245.46 20
3245.59 17
3245.72 14
3245.85 13
3245.98 14
3246.11 18
3246.24 25
3246.37 35
3246.50 46
3246.63 58
3246.76 68
3246.89 78
3247.02 86
3247.16 93
3247.29 99
3247.42 103
3247.55 108
3247.68 112
3247.81 115
3247.94 117
3248.07 118
3248.20 118
3248.33 116
3248.46 114
3248.59 112
3248.72 112
3248.85 115
3248.98 122
3249.12 132
3249.25 147
3249.38 165
3249.51 186
3249.64 207
3249.77 228
3249.90 246
3250.03 261
3250.16 273
3250.29 281
3250.42 286
3250.55 289
3250.68 292
3250.81 294
3250.95 295
3251.08 297
3251.21 299
3251.34 302
3251.47 305
3251.60 312
3251.73 321
3251.86 336
3251.99 354
3252.12 376
3252.25 398
3252.38 418
3252.51 432
3252.65 438
3252.78 437
3252.91 428
3253.04 414
3253.17 399
3253.30 383
3253.43 368
3253.56 354
3253.69 341
3253.82 327
3253.95 313
3254.08 297
3254.22 281
3254.35 267
3254.48 254
3254.61 244
3254.74 234
3254.87 224
3255.00 213
3255.13 201
3255.26 187
3255.39 174
3255.52 163
3255.65 155
3255.78 152
3255.92 152
3256.05 154
3256.18 157
3256.31 159
3256.44 158
3256.57 153
3256.70 146
3256.83 138
3256.96 130
3257.09 123
3257.22 119
3257.36 117
3257.49 120
3257.62 124
3257.75 131
3257.88 138
3258.01 145
3258.14 150
3258.27 153
3258.40 154
3258.53 153
3258.66 152
3258.79 151
3258.93 150
3259.06 150
3259.19 150
3259.32 149
3259.45 149
3259.58 148
3259.71 147
3259.84 146
3259.97 146
3260.10 145
3260.23 144
3260.37 141
3260.50 137
3260.63 131
3260.76 124
3260.89 115
3261.02 106
3261.15 97
3261.28 89
3261.41 83
3261.54 78
3261.68 75
3261.81 73
3261.94 72
3262.07 72
3262.20 74
3262.33 76
3262.46 79
3262.59 82
3262.72 85
3262.85 88
3262.99 89
3263.12 91
3263.25 92
3263.38 92
3263.51 93
3263.64 93
3263.77 95
3263.90 98
3264.03 102
3264.16 109
3264.29 118
3264.43 130
3264.56 144
3264.69 160
3264.82 177
3264.95 195
3265.08 212
3265.21 229
3265.34 245
3265.47 260
3265.61 272
3265.74 284
3265.87 295
3266.00 305
3266.13 314
3266.26 323
3266.39 330
3266.52 336
3266.65 341
3266.78 345
3266.92 350
3267.05 356
3267.18 364
3267.31 376
3267.44 390
3267.57 406
3267.70 423
3267.83 438
3267.96 450
3268.10 458
3268.23 463
3268.36 467
3268.49 469
3268.62 472
3268.75 476
3268.88 481
3269.01 485
3269.14 488
3269.28 491
3269.41 491
3269.54 490
3269.67 489
3269.80 488
3269.93 488
3270.06 489
3270.19 491
3270.32 492
3270.46 494
3270.59 495
3270.72 495
3270.85 497
3270.98 499
3271.11 503
3271.24 506
3271.37 510
3271.50 511
3271.64 509
3271.77 504
3271.90 497
3272.03 488
3272.16 478
3272.29 468
3272.42 457
3272.55 445
3272.69 431
3272.82 413
3272.95 391
3273.08 366
3273.21 338
3273.34 310
3273.47 283
3273.60 260
3273.73 242
3273.87 228
3274.00 218
3274.13 210
3274.26 204
3274.39 198
3274.52 190
3274.65 182
3274.78 175
3274.92 168
3275.05 162
3275.18 160
3275.31 160
3275.44 161
3275.57 164
3275.70 167
3275.83 168
3275.97 166
3276.10 161
3276.23 154
3276.36 144
3276.49 133
3276.62 121
3276.75 112
3276.88 104
3277.02 99
3277.15 97
3277.28 97
3277.41 98
3277.54 99
3277.67 101
3277.80 104
3277.93 107
3278.07 111
3278.20 116
3278.33 121
3278.46 127
3278.59 132
3278.72 136
3278.85 138
3278.98 137
3279.12 135
3279.25 131
3279.38 127
3279.51 122
3279.64 117
3279.77 113
3279.90 109
3280.04 104
3280.17 99
3280.30 94
3280.43 90
3280.56 85
3280.69 81
3280.82 78
3280.95 76
3281.09 77
3281.22 80
3281.35 85
3281.48 91
3281.61 99
3281.74 106
3281.87 111
3282.01 114
3282.14 114
3282.27 111
3282.40 106
3282.53 99
3282.66 92
3282.79 87
3282.92 82
3283.06 79
3283.19 78
3283.32 77
3283.45 78
3283.58 78
3283.71 80
3283.84 82
3283.98 87
3284.11 93
3284.24 101
3284.37 108
3284.50 116
3284.63 121
3284.76 125
3284.90 125
3285.03 123
3285.16 119
3285.29 114
3285.42 109
3285.55 104
3285.68 99
3285.82 95
3285.95 91
3286.08 88
3286.21 85
3286.34 82
3286.47 80
3286.60 79
3286.74 79
3286.87 79
3287.00 80
3287.13 81
3287.26 81
3287.39 81
3287.52 80
3287.66 78
3287.79 77
3287.92 77
3288.05 79
3288.18 82
3288.31 86
3288.45 91
3288.58 95
3288.71 97
3288.84 96
3288.97 91
3289.10 84
3289.23 74
3289.37 63
3289.50 52
3289.63 42
3289.76 34
3289.89 29
3290.02 27
3290.15 27
3290.29 28
3290.42 30
3290.55 32
3290.68 33
3290.81 33
3290.94 33
3291.08 32
3291.21 31
3291.34 31
3291.47 32
3291.60 34
3291.73 35
3291.87 37
3292.00 38
3292.13 40
3292.26 41
3292.39 42
3292.52 44
3292.65 45
3292.79 46
3292.92 46
3293.05 47
3293.18 49
3293.31 51
3293.44 54
3293.58 57
3293.71 60
3293.84 61
3293.97 62
3294.10 61
3294.23 59
3294.37 57
3294.50 54
3294.63 51
3294.76 48
3294.89 45
3295.02 42
3295.15 39
3295.29 37
3295.42 35
3295.55 34
3295.68 33
3295.81 33
3295.94 34
3296.08 35
3296.21 37
3296.34 41
3296.47 47
3296.60 55
3296.73 65
3296.87 77
3297.00 89
3297.13 102
3297.26 114
3297.39 124
3297.52 134
3297.66 142
3297.79 148
3297.92 153
3298.05 156
3298.18 157
3298.31 157
3298.45 155
3298.58 152
3298.71 147
3298.84 141
3298.97 135
3299.10 130
3299.24 125
3299.37 121
3299.50 118
3299.63 117
3299.76 119
3299.90 122
3300.03 129
3300.16 139
3300.29 151
3300.42 164
3300.55 176
3300.69 187
3300.82 195
3300.95 200
3301.08 203
3301.21 204
3301.34 204
3301.48 203
3301.61 200
3301.74 197
3301.87 192
3302.00 185
3302.13 177
3302.27 169
3302.40 162
3302.53 156
3302.66 154
3302.79 154
3302.93 156
3303.06 159
3303.19 163
3303.32 167
3303.45 168
3303.58 167
3303.72 164
3303.85 159
3303.98 152
3304.11 143
3304.24 134
3304.38 126
3304.51 118
3304.64 111
3304.77 107
3304.90 104
3305.03 103
3305.17 102
3305.30 102
3305.43 102
3305.56 101
3305.69 99
3305.83 97
3305.96 93
3306.09 88
3306.22 83
3306.35 77
3306.48 72
3306.62 66
3306.75 61
3306.88 57
3307.01 53
3307.14 50
3307.28 48
3307.41 47
3307.54 48
3307.67 51
3307.80 55
3307.94 60
3308.07 67
3308.20 73
3308.33 79
3308.46 82
3308.59 84
3308.73 83
3308.86 80
3308.99 77
3309.12 74
3309.25 71
3309.39 71
3309.52 71
3309.65 73
3309.78 75
3309.91 77
3310.05 78
3310.18 78
3310.31 77
3310.44 73
3310.57 67
3310.71 61
3310.84 54
3310.97 47
3311.10 43
3311.23 42
3311.37 45
3311.50 51
3311.63 58
3311.76 66
3311.89 73
3312.02 77
3312.16 78
3312.29 76
3312.42 72
3312.55 68
3312.68 65
3312.82 63
3312.95 63
3313.08 65
3313.21 67
3313.34 70
3313.48 72
3313.61 72
3313.74 71
3313.87 67
3314.00 63
3314.14 58
3314.27 54
3314.40 52
3314.53 51
3314.66 54
3314.80 58
3314.93 62
3315.06 67
3315.19 69
3315.32 68
3315.46 63
3315.59 56
3315.72 47
3315.85 37
3315.99 28
3316.12 21
3316.25 16
3316.38 13
3316.51 12
3316.65 12
3316.78 13
3316.91 13
3317.04 12
3317.17 12
3317.31 10
3317.44 9
3317.57 6
3317.70 3
3317.83 0
3317.97 0
3318.10 0
3318.23 0
3318.36 0
3318.49 0
3318.63 0
3318.76 0
3318.89 5
3319.02 13
3319.15 20
3319.29 28
3319.42 34
3319.55 40
3319.68 44
3319.82 47
3319.95 49
3320.08 49
3320.21 47
3320.34 44
3320.48 40
3320.61 35
3320.74 31
3320.87 28
3321.00 27
3321.14 27
3321.27 28
3321.40 29
3321.53 29
3321.67 28
3321.80 28
3321.93 27
3322.06 28
3322.19 30
3322.33 32
3322.46 35
3322.59 37
3322.72 39
3322.85 40
3322.99 40
3323.12 40
3323.25 40
3323.38 41
3323.52 42
3323.65 43
3323.78 44
3323.91 43
3324.04 42
3324.18 40
3324.31 38
3324.44 35
3324.57 34
3324.71 34
3324.84 36
3324.97 39
3325.10 42
3325.23 46
3325.37 50
3325.50 53
3325.63 56
3325.76 57
3325.90 58
3326.03 60
3326.16 61
3326.29 63
3326.42 65
3326.56 66
3326.69 68
3326.82 69
3326.95 71
3327.09 72
3327.22 74
3327.35 77
3327.48 81
3327.62 85
3327.75 90
3327.88 95
3328.01 99
3328.14 101
3328.28 101
3328.41 99
3328.54 96
3328.67 92
3328.81 89
3328.94 88
3329.07 89
3329.20 91
3329.33 93
3329.47 95
3329.60 95
3329.73 94
3329.86 92
3330.00 89
3330.13 87
3330.26 87
3330.39 89
3330.53 94
3330.66 99
3330.79 105
3330.92 110
3331.06 114
3331.19 115
3331.32 115
3331.45 114
3331.58 111
3331.72 108
3331.85 105
3331.98 102
3332.11 99
3332.25 96
3332.38 91
3332.51 86
3332.64 79
3332.78 73
3332.91 67
3333.04 63
3333.17 62
3333.31 62
3333.44 64
3333.57 66
3333.70 68
3333.83 70
3333.97 70
3334.10 69
3334.23 67
3334.36 66
3334.50 64
3334.63 64
3334.76 65
3334.89 66
3335.03 67
3335.16 67
3335.29 66
3335.42 61
3335.56 54
3335.69 44
3335.82 33
3335.95 21
3336.09 11
3336.22 2
3336.35 0
3336.48 0
3336.62 0
3336.75 0
3336.88 0
3337.01 0
3337.15 0
3337.28 0
3337.41 0
3337.54 2
3337.68 4
3337.81 7
3337.94 11
3338.07 15
3338.21 19
3338.34 23
3338.47 27
3338.60 32
3338.74 36
3338.87 41
3339.00 46
3339.13 49
3339.27 51
3339.40 50
3339.53 47
3339.66 42
3339.80 35
3339.93 27
3340.06 20
3340.19 14
3340.33 10
3340.46 7
3340.59 5
3340.72 6
3340.86 7
3340.99 10
3341.12 15
3341.25 20
3341.39 26
3341.52 32
3341.65 38
3341.78 43
3341.92 47
3342.05 50
3342.18 51
3342.31 51
3342.45 48
3342.58 44
3342.71 38
3342.84 33
3342.98 28
3343.11 24
3343.24 22
3343.37 21
3343.51 21
3343.64 22
3343.77 22
3343.90 22
3344.04 22
3344.17 22
3344.30 24
3344.44 27
3344.57 30
3344.70 33
3344.83 35
3344.97 36
3345.10 37
3345.23 36
3345.36 35
3345.50 34
3345.63 32
3345.76 29
3345.89 25
3346.03 21
3346.16 17
3346.29 13
3346.42 11
3346.56 11
3346.69 12
3346.82 14
3346.96 15
3347.09 17
3347.22 17
3347.35 16
3347.49 16
3347.62 15
3347.75 15
3347.88 17
3348.02 20
3348.15 25
3348.28 32
3348.41 39
3348.55 46
3348.68 53
3348.81 58
3348.95 62
3349.08 63
3349.21 64
3349.34 65
3349.48 66
3349.61 68
3349.74 70
3349.87 74
3350.01 77
3350.14 81
3350.27 83
3350.41 85
3350.54 84
3350.67 82
3350.80 77
3350.94 70
3351.07 61
3351.20 50
3351.33 39
3351.47 28
3351.60 19
3351.73 13
3351.87 10
3352.00 10
3352.13 12
3352.26 14
3352.40 15
3352.53 15
3352.66 12
3352.79 9
3352.93 5
3353.06 2
3353.19 1
3353.33 1
3353.46 3
3353.59 6
3353.72 10
3353.86 13
3353.99 16
3354.12 18
3354.26 20
3354.39 21
3354.52 22
3354.65 24
3354.79 25
3354.92 26
3355.05 28
3355.19 30
3355.32 32
3355.45 33
3355.58 33
3355.72 31
3355.85 27
3355.98 22
3356.12 17
3356.25 12
3356.38 9
3356.51 9
3356.65 12
3356.78 16
3356.91 21
3357.05 25
3357.18 27
3357.31 27
3357.44 23
3357.58 19
3357.71 13
3357.84 8
3357.98 4
3358.11 2
3358.24 1
3358.37 1
3358.51 1
3358.64 1
3358.77 1
3358.91 1
3359.04 0
3359.17 0
3359.30 0
3359.44 0
3359.57 0
3359.70 0
3359.84 1
3359.97 6
3360.10 11
3360.23 17
3360.37 22
3360.50 26
3360.63 29
3360.77 31
3360.90 32
3361.03 34
3361.16 35
3361.30 37
3361.43 39
3361.56 40
3361.70 41
3361.83 40
3361.96 38
3362.10 35
3362.23 32
3362.36 30
3362.49 29
3362.63 29
3362.76 30
3362.89 33
3363.03 36
3363.16 40
3363.29 44
3363.43 48
3363.56 53
3363.69 58
3363.82 63
3363.96 68
3364.09 73
3364.22 78
3364.36 84
3364.49 90
3364.62 96
3364.76 101
3364.89 106
3365.02 110
3365.15 113
3365.29 115
3365.42 115
3365.55 114
3365.69 113
3365.82 112
3365.95 111
3366.09 110
3366.22 110
3366.35 112
3366.48 115
3366.62 122
3366.75 131
3366.88 142
3367.02 155
3367.15 169
3367.28 180
3367.42 190
3367.55 196
3367.68 200
3367.82 201
3367.95 202
3368.08 203
3368.21 205
3368.35 209
3368.48 216
3368.61 225
3368.75 235
3368.88 247
3369.01 258
3369.15 268
3369.28 277
3369.41 286
3369.55 294
3369.68 301
3369.81 308
3369.94 314
3370.08 317
3370.21 317
3370.34 313
3370.48 306
3370.61 296
3370.74 286
3370.88 278
3371.01 272
3371.14 270
3371.28 270
3371.41 271
3371.54 273
3371.68 274
3371.81 273
3371.94 271
3372.07 266
3372.21 261
3372.34 254
3372.47 247
3372.61 240
3372.74 232
3372.87 223
3373.01 214
3373.14 204
3373.27 193
3373.41 183
3373.54 174
3373.67 167
3373.81 161
3373.94 157
3374.07 154
3374.21 151
3374.34 149
3374.47 145
3374.61 141
3374.74 136
3374.87 131
3375.01 127
3375.14 126
3375.27 127
3375.40 129
3375.54 133
3375.67 135
3375.80 135
3375.94 133
3376.07 130
3376.20 126
3376.34 123
3376.47 122
3376.60 122
3376.74 124
3376.87 125
3377.00 125
3377.14 123
3377.27 120
3377.40 114
3377.54 108
3377.67 101
3377.80 93
3377.94 85
3378.07 76
3378.20 67
3378.34 55
3378.47 43
3378.60 30
3378.74 18
3378.87 8
3379.00 0
3379.14 0
3379.27 0
3379.40 0
3379.54 4
3379.67 11
3379.80 19
3379.94 26
3380.07 31
3380.20 34
3380.34 34
3380.47 31
3380.60 27
3380.74 22
3380.87 17
3381.00 12
3381.14 8
3381.27 6
3381.40 5
3381.54 6
3381.67 7
3381.80 9
3381.94 10
3382.07 12
3382.20 14
3382.34 17
3382.47 20
3382.60 23
3382.74 26
3382.87 29
3383.00 30
3383.14 31
3383.27 31
3383.40 31
3383.54 32
3383.67 35
3383.80 40
3383.94 46
3384.07 52
3384.20 58
3384.34 63
3384.47 66
3384.60 68
3384.74 70
3384.87 71
3385.00 73
3385.14 76
3385.27 79
3385.40 82
3385.54 85
3385.67 88
3385.80 90
3385.94 92
3386.07 93
3386.20 93
3386.34 92
3386.47 89
3386.60 85
3386.74 79
3386.87 74
3387.01 68
3387.14 63
3387.27 59
3387.41 56
3387.54 54
3387.67 53
3387.81 54
3387.94 56
3388.07 61
3388.21 67
3388.34 74
3388.47 80
3388.61 84
3388.74 86
3388.87 84
3389.01 80
3389.14 73
3389.27 66
3389.41 60
3389.54 58
3389.67 59
3389.81 63
3389.94 71
3390.08 79
3390.21 87
3390.34 94
3390.48 98
3390.61 100
3390.74 100
3390.88 99
3391.01 96
3391.14 93
3391.28 88
3391.41 82
3391.54 75
3391.68 68
3391.81 60
3391.94 52
3392.08 45
3392.21 39
3392.35 35
3392.48 32
3392.61 31
3392.75 30
3392.88 30
3393.01 30
3393.15 29
3393.28 28
3393.41 26
3393.55 24
3393.68 22
3393.81 21
3393.95 19
3394.08 18
3394.22 15
3394.35 13
3394.48 10
3394.62 7
3394.75 3
3394.88 0
3395.02 0
3395.15 0
3395.28 0
3395.42 0
3395.55 0
3395.68 0
3395.82 1
3395.95 2
3396.09 3
3396.22 2
3396.35 2
3396.49 3
3396.62 4
3396.75 7
3396.89 12
3397.02 17
3397.15 22
3397.29 26
3397.42 30
3397.56 32
3397.69 34
3397.82 36
3397.96 39
3398.09 43
3398.22 47
3398.36 51
3398.49 55
3398.63 58
3398.76 61
3398.89 64
3399.03 68
3399.16 73
3399.29 79
3399.43 85
3399.56 91
3399.69 96
3399.83 98
3399.96 98
3400.10 96
3400.23 93
3400.36 89
3400.50 85
3400.63 82
3400.76 80
3400.90 80
3401.03 79
3401.17 78
3401.30 76
3401.43 73
3401.57 67
3401.70 60
3401.83 50
3401.97 40
3402.10 29
3402.24 20
3402.37 15
3402.50 14
3402.64 18
3402.77 28
3402.90 44
3403.04 63
3403.17 82
3403.31 101
3403.44 116
3403.57 127
3403.71 134
3403.84 136
3403.97 138
3404.11 140
3404.24 145
3404.38 155
3404.51 170
3404.64 190
3404.78 214
3404.91 239
3405.05 264
3405.18 287
3405.31 307
3405.45 323
3405.58 336
3405.71 347
3405.85 357
3405.98 367
3406.12 378
3406.25 389
3406.38 399
3406.52 408
3406.65 414
3406.78 416
3406.92 412
3407.05 403
3407.19 389
3407.32 371
3407.45 350
3407.59 327
3407.72 305
3407.86 286
3407.99 271
3408.12 261
3408.26 255
3408.39 253
3408.52 254
3408.66 254
3408.79 253
3408.93 249
3409.06 240
3409.19 228
3409.33 213
3409.46 198
3409.60 183
3409.73 171
3409.86 161
3410.00 153
3410.13 147
3410.27 141
3410.40 136
3410.53 130
3410.67 123
3410.80 116
3410.94 109
3411.07 102
3411.20 95
3411.34 90
3411.47 86
3411.60 84
3411.74 83
3411.87 83
3412.01 84
3412.14 85
3412.27 88
3412.41 91
3412.54 95
3412.68 102
3412.81 111
3412.94 122
3413.08 135
3413.21 149
3413.35 162
3413.48 174
3413.61 183
3413.75 188
3413.88 189
3414.02 187
3414.15 182
3414.28 174
3414.42 164
3414.55 153
3414.69 141
3414.82 130
3414.95 120
3415.09 112
3415.22 106
3415.36 103
3415.49 102
3415.62 102
3415.76 102
3415.89 102
3416.03 101
3416.16 100
3416.29 98
3416.43 98
3416.56 98
3416.70 99
3416.83 100
3416.96 101
3417.10 101
3417.23 99
3417.37 95
3417.50 90
3417.63 83
3417.77 77
3417.90 71
3418.04 66
3418.17 61
3418.30 56
3418.44 50
3418.57 45
3418.71 39
3418.84 34
3418.98 31
3419.11 31
3419.24 35
3419.38 42
3419.51 51
3419.65 62
3419.78 72
3419.91 80
3420.05 84
3420.18 84
3420.32 79
3420.45 72
3420.58 62
3420.72 52
3420.85 44
3420.99 37
3421.12 33
3421.25 31
3421.39 30
3421.52 30
3421.66 31
3421.79 32
3421.93 34
3422.06 36
3422.19 38
3422.33 41
3422.46 43
3422.60 44
3422.73 44
3422.86 43
3423.00 40
3423.13 37
3423.27 33
3423.40 29
3423.54 25
3423.67 22
3423.80 19
3423.94 16
3424.07 12
3424.21 9
3424.34 5
3424.47 2
3424.61 0
3424.74 0
3424.88 0
3425.01 0
3425.15 0
3425.28 0
3425.41 0
3425.55 0
3425.68 0
3425.82 1
3425.95 1
3426.09 3
3426.22 6
3426.35 10
3426.49 14
3426.62 19
3426.76 23
3426.89 25
3427.02 26
3427.16 26
3427.29 25
3427.43 25
3427.56 26
3427.70 29
3427.83 32
3427.96 36
3428.10 39
3428.23 41
3428.37 41
3428.50 39
3428.64 35
3428.77 30
3428.90 26
3429.04 22
3429.17 19
3429.31 18
3429.44 19
3429.58 22
3429.71 27
3429.84 32
3429.98 38
3430.11 44
3430.25 48
3430.38 50
3430.52 49
3430.65 47
3430.78 44
3430.92 41
3431.05 40
3431.19 43
3431.32 49
3431.46 58
3431.59 70
3431.72 83
3431.86 96
3431.99 107
3432.13 117
3432.26 125
3432.40 132
3432.53 140
3432.67 148
3432.80 156
3432.93 166
3433.07 175
3433.20 185
3433.34 192
3433.47 198
3433.61 200
3433.74 201
3433.87 199
3434.01 196
3434.14 194
3434.28 192
3434.41 191
3434.55 191
3434.68 191
3434.81 190
3434.95 187
3435.08 183
3435.22 178
3435.35 173
3435.49 169
3435.62 167
3435.76 166
3435.89 167
3436.02 167
3436.16 165
3436.29 162
3436.43 158
3436.56 153
3436.70 148
3436.83 143
3436.97 140
3437.10 137
3437.23 134
3437.37 129
3437.50 124
3437.64 116
3437.77 108
3437.91 98
3438.04 88
3438.18 78
3438.31 69
3438.44 59
3438.58 51
3438.71 44
3438.85 39
3438.98 37
3439.12 37
3439.25 39
3439.39 43
3439.52 47
3439.65 50
3439.79 51
3439.92 50
3440.06 46
3440.19 39
3440.33 32
3440.46 26
3440.60 21
3440.73 20
3440.87 23
3441.00 28
3441.13 35
3441.27 41
3441.40 47
3441.54 52
3441.67 56
3441.81 59
3441.94 62
3442.08 66
3442.21 71
3442.34 76
3442.48 82
3442.61 87
3442.75 91
3442.88 94
3443.02 96
3443.15 97
3443.29 98
3443.42 100
3443.56 102
3443.69 104
3443.83 107
3443.96 109
3444.09 110
3444.23 110
3444.36 107
3444.50 102
3444.63 95
3444.77 88
3444.90 80
3445.04 74
3445.17 68
3445.31 64
3445.44 60
3445.57 55
3445.71 49
3445.84 42
3445.98 33
3446.11 25
3446.25 18
3446.38 13
3446.52 10
3446.65 10
3446.79 12
3446.92 15
3447.06 20
3447.19 26
3447.32 33
3447.46 41
3447.59 48
3447.73 55
3447.86 59
3448.00 61
3448.13 60
3448.27 55
3448.40 47
3448.54 38
3448.67 28
3448.81 20
3448.94 14
3449.08 10
3449.21 10
3449.34 11
3449.48 14
3449.61 18
3449.75 21
3449.88 24
3450.02 26
3450.15 28
3450.29 30
3450.42 32
3450.56 35
3450.69 38
3450.83 41
3450.96 45
3451.10 47
3451.23 49
3451.36 50
3451.50 49
3451.63 47
3451.77 44
3451.90 40
3452.04 37
3452.17 34
3452.31 31
3452.44 30
3452.58 30
3452.71 31
3452.85 32
3452.98 35
3453.12 38
3453.25 41
3453.39 45
3453.52 49
3453.66 52
3453.79 54
3453.93 56
3454.06 57
3454.19 58
3454.33 61
3454.46 64
3454.60 69
3454.73 74
3454.87 79
3455.00 83
3455.14 86
3455.27 87
3455.41 87
3455.54 85
3455.68 81
3455.81 75
3455.95 67
3456.08 58
3456.22 48
3456.35 38
3456.49 28
3456.62 21
3456.76 15
3456.89 12
3457.03 10
3457.16 10
3457.29 10
3457.43 10
3457.56 11
3457.70 13
3457.83 17
3457.97 22
3458.10 29
3458.24 36
3458.37 44
3458.51 50
3458.64 54
3458.78 56
3458.91 54
3459.05 50
3459.18 43
3459.32 36
3459.45 29
3459.59 23
3459.72 20
3459.86 20
3459.99 22
3460.13 26
3460.26 30
3460.40 32
3460.53 33
3460.67 31
3460.80 27
3460.94 21
3461.07 16
3461.21 11
3461.34 9
3461.48 8
3461.61 9
3461.75 11
3461.88 14
3462.02 16
3462.15 17
3462.29 18
3462.42 18
3462.56 17
3462.69 15
3462.83 13
3462.96 10
3463.10 8
3463.23 7
3463.36 6
3463.50 5
3463.63 4
3463.77 3
3463.90 0
3464.04 0
3464.17 0
3464.31 0
3464.44 0
3464.58 0
3464.71 0
3464.85 1
3464.98 7
3465.12 12
3465.25 15
3465.39 16
3465.52 15
3465.66 12
3465.79 9
3465.93 6
3466.06 5
3466.20 7
3466.33 11
3466.47 17
3466.60 25
3466.74 34
3466.87 43
3467.01 51
3467.14 56
3467.28 61
3467.41 64
3467.55 67
3467.68 69
3467.82 72
3467.95 74
3468.09 77
3468.22 79
3468.36 82
3468.49 85
3468.63 86
3468.77 86
3468.90 83
3469.04 77
3469.17 69
3469.31 59
3469.44 49
3469.58 40
3469.71 34
3469.85 32
3469.98 34
3470.12 37
3470.25 42
3470.39 45
3470.52 46
3470.66 44
3470.79 39
3470.93 33
3471.06 25
3471.20 17
3471.33 11
3471.47 7
3471.60 6
3471.74 7
3471.87 9
3472.01 12
3472.14 17
3472.28 21
3472.41 25
3472.55 29
3472.68 33
3472.82 37
3472.95 40
3473.09 43
3473.22 45
3473.36 46
3473.49 46
3473.63 46
3473.76 46
3473.90 45
3474.03 45
3474.17 44
3474.30 44
3474.44 45
3474.57 48
3474.71 53
3474.85 59
3474.98 67
3475.12 75
3475.25 81
3475.39 85
3475.52 87
3475.66 84
3475.79 80
3475.93 73
3476.06 66
3476.20 58
3476.33 51
3476.47 44
3476.60 39
3476.74 34
3476.87 31
3477.01 28
3477.14 27
3477.28 26
3477.41 25
3477.55 23
3477.68 21
3477.82 18
3477.95 13
3478.09 8
3478.23 4
3478.36 1
3478.50 1
3478.63 3
3478.77 8
3478.90 15
3479.04 23
3479.17 30
3479.31 36
3479.44 40
3479.58 42
3479.71 42
3479.85 42
3479.98 42
3480.12 41
3480.25 39
3480.39 36
3480.52 32
3480.66 27
3480.80 21
3480.93 15
3481.07 10
3481.20 7
3481.34 8
3481.47 11
3481.61 17
3481.74 24
3481.88 31
3482.01 36
3482.15 39
3482.28 39
3482.42 35
3482.55 30
3482.69 25
3482.82 21
3482.96 19
3483.10 19
3483.23 21
3483.37 23
3483.50 25
3483.64 25
3483.77 23
3483.91 19
3484.04 14
3484.18 9
3484.31 5
3484.45 3
3484.58 1
3484.72 1
3484.86 3
3484.99 4
3485.13 6
3485.26 8
3485.40 10
3485.53 12
3485.67 13
3485.80 14
3485.94 13
3486.07 11
3486.21 7
3486.34 2
3486.48 0
3486.62 0
3486.75 0
3486.89 0
3487.02 0
3487.16 0
3487.29 0
3487.43 4
3487.56 13
3487.70 19
3487.83 24
3487.97 25
3488.10 24
3488.24 20
3488.38 16
3488.51 11
3488.65 8
3488.78 6
3488.92 8
3489.05 11
3489.19 17
3489.32 25
3489.46 33
3489.59 42
3489.73 50
3489.87 58
3490.00 64
3490.14 69
3490.27 72
3490.41 73
3490.54 73
3490.68 72
3490.81 71
3490.95 71
3491.08 72
3491.22 74
3491.36 77
3491.49 78
3491.63 78
3491.76 76
3491.90 74
3492.03 72
3492.17 72
3492.30 74
3492.44 79
3492.58 86
3492.71 94
3492.85 100
3492.98 105
3493.12 107
3493.25 106
3493.39 102
3493.52 96
3493.66 90
3493.80 83
3493.93 77
3494.07 71
3494.20 66
3494.34 62
3494.47 58
3494.61 54
3494.74 49
3494.88 43
3495.02 37
3495.15 31
3495.29 25
3495.42 20
3495.56 17
3495.69 17
3495.83 20
3495.96 25
3496.10 32
3496.24 41
3496.37 50
3496.51 59
3496.64 66
3496.78 72
3496.91 74
3497.05 74
3497.18 72
3497.32 68
3497.46 64
3497.59 61
3497.73 60
3497.86 60
3498.00 63
3498.13 67
3498.27 72
3498.40 78
3498.54 83
3498.68 88
3498.81 92
3498.95 95
3499.08 96
3499.22 95
3499.35 91
3499.49 86
3499.63 78
3499.76 70
3499.90 63
3500.03 57
3500.17 55
3500.30 55
3500.44 58
3500.58 62
3500.71 67
3500.85 71
3500.98 73
3501.12 74
3501.25 74
3501.39 73
3501.53 72
3501.66 71
3501.80 70
3501.93 70
3502.07 71
3502.20 71
3502.34 70
3502.48 68
3502.61 66
3502.75 62
3502.88 57
3503.02 50
3503.15 43
3503.29 35
3503.43 27
3503.56 18
3503.70 10
3503.83 3
3503.97 0
3504.10 0
3504.24 0
3504.38 0
3504.51 0
3504.65 0
3504.78 0
3504.92 1
3505.05 4
3505.19 7
3505.33 8
3505.46 9
3505.60 10
3505.73 10
3505.87 11
3506.00 13
3506.14 14
3506.28 15
3506.41 15
3506.55 15
3506.68 15
3506.82 14
3506.95 14
3507.09 14
3507.23 16
3507.36 18
3507.50 21
3507.63 25
3507.77 28
3507.91 32
3508.04 36
3508.18 38
3508.31 40
3508.45 41
3508.58 41
3508.72 41
3508.86 42
3508.99 44
3509.13 47
3509.26 52
3509.40 56
3509.54 61
3509.67 64
3509.81 67
3509.94 69
3510.08 70
3510.21 71
3510.35 71
3510.49 70
3510.62 68
3510.76 64
3510.89 60
3511.03 54
3511.17 49
3511.30 43
3511.44 38
3511.57 34
3511.71 31
3511.85 29
3511.98 28
3512.12 28
3512.25 29
3512.39 31
3512.52 34
3512.66 38
3512.80 42
3512.93 47
3513.07 52
3513.20 59
3513.34 67
3513.48 75
3513.61 85
3513.75 95
3513.88 105
3514.02 113
3514.16 120
3514.29 125
3514.43 127
3514.56 127
3514.70 126
3514.84 124
3514.97 122
3515.11 121
3515.24 121
3515.38 123
3515.52 126
3515.65 130
3515.79 134
3515.92 138
3516.06 139
3516.20 138
3516.33 135
3516.47 130
3516.60 125
3516.74 121
3516.88 119
3517.01 121
3517.15 126
3517.28 134
3517.42 144
3517.56 154
3517.69 164
3517.83 172
3517.96 178
3518.10 181
3518.24 182
3518.37 181
3518.51 179
3518.64 176
3518.78 173
3518.92 172
3519.05 173
3519.19 177
3519.32 182
3519.46 188
3519.60 193
3519.73 196
3519.87 197
3520.00 196
3520.14 193
3520.28 189
3520.41 186
3520.55 184
3520.68 182
3520.82 180
3520.96 178
3521.09 175
3521.23 171
3521.36 165
3521.50 158
3521.64 149
3521.77 138
3521.91 126
3522.04 113
3522.18 101
3522.32 90
3522.45 80
3522.59 73
3522.72 70
3522.86 69
3523.00 71
3523.13 76
3523.27 83
3523.41 90
3523.54 97
3523.68 102
3523.81 107
3523.95 110
3524.09 113
3524.22 115
3524.36 118
3524.49 119
3524.63 120
3524.77 120
3524.90 117
3525.04 113
3525.18 106
3525.31 98
3525.45 91
3525.58 84
3525.72 79
3525.86 77
3525.99 77
3526.13 79
3526.26 82
3526.40 87
3526.54 92
3526.67 98
3526.81 103
3526.95 107
3527.08 111
3527.22 114
3527.35 116
3527.49 116
3527.63 114
3527.76 110
3527.90 104
3528.03 97
3528.17 89
3528.31 81
3528.44 75
3528.58 70
3528.72 68
3528.85 67
3528.99 67
3529.12 66
3529.26 66
3529.40 65
3529.53 63
3529.67 60
3529.81 57
3529.94 55
3530.08 53
3530.21 51
3530.35 48
3530.49 46
3530.62 43
3530.76 41
3530.90 39
3531.03 38
3531.17 39
3531.30 42
3531.44 46
3531.58 50
3531.71 54
3531.85 58
3531.99 60
3532.12 62
3532.26 62
3532.39 63
3532.53 62
3532.67 62
3532.80 61
3532.94 59
3533.08 57
3533.21 55
3533.35 53
3533.49 51
3533.62 49
3533.76 49
3533.89 48
3534.03 48
3534.17 48
3534.30 49
3534.44 52
3534.58 56
3534.71 61
3534.85 67
3534.98 72
3535.12 75
3535.26 76
3535.39 74
3535.53 69
3535.67 63
3535.80 57
3535.94 52
3536.08 50
3536.21 51
3536.35 56
3536.48 63
3536.62 73
3536.76 84
3536.89 95
3537.03 104
3537.17 111
3537.30 115
3537.44 115
3537.58 112
3537.71 106
3537.85 98
3537.98 89
3538.12 79
3538.26 71
3538.39 64
3538.53 58
3538.67 53
3538.80 46
3538.94 39
3539.08 30
3539.21 20
3539.35 10
3539.49 2
3539.62 0
3539.76 0
3539.89 0
3540.03 0
3540.17 0
3540.30 1
3540.44 5
3540.58 9
3540.71 14
3540.85 19
3540.99 24
3541.12 30
3541.26 36
3541.40 42
3541.53 48
3541.67 53
3541.80 58
3541.94 62
3542.08 64
3542.21 63
3542.35 60
3542.49 54
3542.62 45
3542.76 35
3542.90 25
3543.03 16
3543.17 8
3543.31 3
3543.44 0
3543.58 0
3543.72 1
3543.85 4
3543.99 8
3544.13 13
3544.26 19
3544.40 24
3544.53 29
3544.67 33
3544.81 37
3544.94 40
3545.08 42
3545.22 45
3545.35 46
3545.49 47
3545.63 47
3545.76 45
3545.90 42
3546.04 39
3546.17 35
3546.31 32
3546.45 29
3546.58 27
3546.72 26
3546.86 26
3546.99 25
3547.13 24
3547.27 23
3547.40 23
3547.54 23
3547.68 24
3547.81 26
3547.95 29
3548.09 33
3548.22 37
3548.36 40
3548.50 41
3548.63 41
3548.77 41
3548.90 40
3549.04 39
3549.18 39
3549.31 40
3549.45 41
3549.59 40
3549.72 39
3549.86 36
3550.00 33
3550.13 29
3550.27 26
3550.41 25
3550.54 25
3550.68 27
3550.82 30
3550.95 34
3551.09 37
3551.23 39
3551.36 40
3551.50 39
3551.64 36
3551.77 32
3551.91 26
3552.05 18
3552.18 10
3552.32 2
3552.46 0
3552.59 0
3552.73 0
3552.87 0
3553.00 0
3553.14 0
3553.28 0
3553.41 3
3553.55 7
3553.69 9
3553.82 11
3553.96 11
3554.10 10
3554.23 10
3554.37 11
3554.51 12
3554.64 15
3554.78 19
3554.92 22
3555.05 24
3555.19 24
3555.33 23
3555.47 21
3555.60 18
3555.74 15
3555.88 12
3556.01 9
3556.15 8
3556.29 6
3556.42 6
3556.56 6
3556.70 8
3556.83 12
3556.97 17
3557.11 22
3557.24 28
3557.38 33
3557.52 37
3557.65 38
3557.79 37
3557.93 35
3558.06 32
3558.20 29
3558.34 27
3558.47 27
3558.61 28
3558.75 32
3558.88 37
3559.02 43
3559.16 50
3559.29 57
3559.43 64
3559.57 69
3559.71 72
3559.84 74
3559.98 73
3560.12 71
3560.25 66
3560.39 58
3560.53 50
3560.66 40
3560.80 31
3560.94 22
3561.07 14
3561.21 6
3561.35 0
3561.48 0
3561.62 0
3561.76 0
3561.89 0
3562.03 0
3562.17 0
3562.31 0
3562.44 0
3562.58 8
3562.72 19
3562.85 29
3562.99 38
3563.13 46
3563.26 51
3563.40 54
3563.54 56
3563.67 55
3563.81 52
3563.95 48
3564.08 43
3564.22 38
3564.36 34
3564.50 29
3564.63 26
3564.77 23
3564.91 20
3565.04 17
3565.18 15
3565.32 12
3565.45 10
3565.59 10
3565.73 11
3565.86 13
3566.00 17
3566.14 21
3566.28 26
3566.41 30
3566.55 34
3566.69 38
3566.82 43
3566.96 47
3567.10 53
3567.23 58
3567.37 64
3567.51 70
3567.64 75
3567.78 78
3567.92 80
3568.06 80
3568.19 79
3568.33 76
3568.47 73
3568.60 71
3568.74 69
3568.88 68
3569.01 67
3569.15 66
3569.29 62
3569.43 56
3569.56 48
3569.70 38
3569.84 27
3569.97 18
3570.11 12
3570.25 10
3570.38 11
3570.52 15
3570.66 21
3570.80 27
3570.93 34
3571.07 39
3571.21 43
3571.34 45
3571.48 45
3571.62 45
3571.75 43
3571.89 40
3572.03 37
3572.17 35
3572.30 34
3572.44 35
3572.58 38
3572.71 44
3572.85 52
3572.99 61
3573.13 71
3573.26 80
3573.40 88
3573.54 94
3573.67 98
3573.81 100
3573.95 100
3574.09 96
3574.22 91
3574.36 84
3574.50 76
3574.63 69
3574.77 63
3574.91 58
3575.04 55
3575.18 53
3575.32 52
3575.46 51
3575.59 50
3575.73 48
3575.87 47
3576.00 46
3576.14 46
3576.28 45
3576.42 45
3576.55 43
3576.69 40
3576.83 35
3576.96 29
3577.10 22
3577.24 16
3577.38 11
3577.51 10
3577.65 11
3577.79 14
3577.92 19
3578.06 25
3578.20 31
3578.34 35
3578.47 38
3578.61 40
3578.75 40
3578.88 40
3579.02 40
3579.16 40
3579.30 41
3579.43 42
3579.57 43
3579.71 43
3579.85 42
3579.98 41
3580.12 40
3580.26 39
3580.39 40
3580.53 43
3580.67 48
3580.81 54
3580.94 59
3581.08 64
3581.22 65
3581.35 64
3581.49 60
3581.63 55
3581.77 48
3581.90 41
3582.04 35
3582.18 30
3582.32 27
3582.45 27
3582.59 29
3582.73 32
3582.86 37
3583.00 44
3583.14 50
3583.28 57
3583.41 64
3583.55 71
3583.69 77
3583.83 83
3583.96 87
3584.10 90
3584.24 92
3584.37 91
3584.51 90
3584.65 87
3584.79 84
3584.92 81
3585.06 78
3585.20 75
3585.34 73
3585.47 72
3585.61 72
3585.75 73
3585.88 74
3586.02 77
3586.16 81
3586.30 85
3586.43 90
3586.57 96
3586.71 101
3586.85 107
3586.98 112
3587.12 116
3587.26 119
3587.40 121
3587.53 121
3587.67 121
3587.81 120
3587.94 117
3588.08 114
3588.22 109
3588.36 102
3588.49 93
3588.63 82
3588.77 70
3588.91 59
3589.04 51
3589.18 45
3589.32 43
3589.46 45
3589.59 48
3589.73 53
3589.87 58
3590.01 61
3590.14 63
3590.28 64
3590.42 63
3590.55 61
3590.69 58
3590.83 55
3590.97 53
3591.10 51
3591.24 50
3591.38 50
3591.52 50
3591.65 50
3591.79 50
3591.93 50
3592.07 52
3592.20 54
3592.34 57
3592.48 59
3592.62 61
3592.75 62
3592.89 61
3593.03 59
3593.17 57
3593.30 55
3593.44 54
3593.58 54
3593.72 54
3593.85 53
3593.99 52
3594.13 49
3594.27 46
3594.40 42
3594.54 39
3594.68 38
3594.82 37
3594.95 38
3595.09 40
3595.23 42
3595.37 44
3595.50 47
3595.64 49
3595.78 50
3595.92 51
3596.05 49
3596.19 46
3596.33 40
3596.47 33
3596.60 26
3596.74 20
3596.88 17
3597.02 18
3597.15 23
3597.29 31
3597.43 41
3597.57 51
3597.70 59
3597.84 64
3597.98 67
3598.12 67
3598.25 66
3598.39 64
3598.53 63
3598.67 62
3598.80 61
3598.94 61
3599.08 60
3599.22 58
3599.35 56
3599.49 54
3599.63 53
3599.77 54
3599.90 58
3600.04 65
3600.18 76
3600.32 89
3600.46 102
3600.59 115
3600.73 126
3600.87 133
3601.01 137
3601.14 138
3601.28 137
3601.42 135
3601.56 134
3601.69 133
3601.83 134
3601.97 135
3602.11 137
3602.24 137
3602.38 135
3602.52 131
3602.66 127
3602.79 123
3602.93 120
3603.07 119
3603.21 122
3603.35 128
3603.48 136
3603.62 144
3603.76 153
3603.90 160
3604.03 164
3604.17 166
3604.31 166
3604.45 164
3604.58 161
3604.72 157
3604.86 153
3605.00 150
3605.13 147
3605.27 146
3605.41 146
3605.55 148
3605.69 150
3605.82 152
3605.96 155
3606.10 158
3606.24 161
3606.37 164
3606.51 167
3606.65 168
3606.79 167
3606.92 163
3607.06 157
3607.20 147
3607.34 137
3607.48 127
3607.61 118
3607.75 111
3607.89 108
3608.03 107
3608.16 107
3608.30 108
3608.44 109
3608.58 107
3608.72 103
3608.85 96
3608.99 87
3609.13 75
3609.27 63
3609.40 51
3609.54 40
3609.68 32
3609.82 27
3609.96 25
3610.09 27
3610.23 31
3610.37 36
3610.51 42
3610.64 47
3610.78 52
3610.92 55
3611.06 57
3611.20 58
3611.33 59
3611.47 60
3611.61 61
3611.75 61
3611.88 60
3612.02 58
3612.16 54
3612.30 50
3612.44 46
3612.57 43
3612.71 41
3612.85 42
3612.99 44
3613.12 48
3613.26 51
3613.40 53
3613.54 54
3613.68 54
3613.81 52
3613.95 49
3614.09 46
3614.23 44
3614.37 43
3614.50 43
3614.64 45
3614.78 48
3614.92 52
3615.05 56
3615.19 61
3615.33 64
3615.47 68
3615.61 70
3615.74 71
3615.88 72
3616.02 73
3616.16 75
3616.30 77
3616.43 80
3616.57 83
3616.71 85
3616.85 84
3616.99 81
3617.12 75
3617.26 66
3617.40 57
3617.54 48
3617.68 41
3617.81 36
3617.95 33
3618.09 30
3618.23 28
3618.36 24
3618.50 18
3618.64 12
3618.78 7
3618.92 3
3619.05 2
3619.19 5
3619.33 9
3619.47 16
3619.61 22
3619.74 28
3619.88 31
3620.02 33
3620.16 32
3620.30 29
3620.43 26
3620.57 22
3620.71 19
3620.85 18
3620.99 16
3621.12 16
3621.26 16
3621.40 16
3621.54 16
3621.68 18
3621.81 20
3621.95 25
3622.09 31
3622.23 37
3622.37 44
3622.50 49
3622.64 52
3622.78 54
3622.92 54
3623.06 54
3623.19 54
3623.33 56
3623.47 58
3623.61 62
3623.75 68
3623.88 74
3624.02 80
3624.16 86
3624.30 90
3624.44 93
3624.57 93
3624.71 91
3624.85 87
3624.99 80
3625.13 73
3625.26 64
3625.40 56
3625.54 47
3625.68 40
3625.82 34
3625.96 30
3626.09 28
3626.23 29
3626.37 30
3626.51 33
3626.65 35
3626.78 36
3626.92 37
3627.06 36
3627.20 35
3627.34 34
3627.47 34
3627.61 34
3627.75 35
3627.89 36
3628.03 37
3628.16 39
3628.30 40
3628.44 40
3628.58 41
3628.72 41
3628.86 41
3628.99 42
3629.13 42
3629.27 43
3629.41 44
3629.55 45
3629.68 45
3629.82 45
3629.96 44
3630.10 42
3630.24 40
3630.38 38
3630.51 35
3630.65 33
3630.79 32
3630.93 31
3631.07 30
3631.20 29
3631.34 28
3631.48 27
3631.62 28
3631.76 29
3631.90 31
3632.03 34
3632.17 39
3632.31 44
3632.45 50
3632.59 57
3632.72 63
3632.86 68
3633.00 71
3633.14 74
3633.28 74
3633.42 72
3633.55 68
3633.69 60
3633.83 51
3633.97 40
3634.11 27
3634.25 16
3634.38 6
3634.52 0
3634.66 0
3634.80 0
3634.94 4
3635.07 13
3635.21 23
3635.35 34
3635.49 44
3635.63 52
3635.77 58
3635.90 61
3636.04 62
3636.18 60
3636.32 57
3636.46 52
3636.60 46
3636.73 39
3636.87 32
3637.01 26
3637.15 20
3637.29 15
3637.43 11
3637.56 8
3637.70 5
3637.84 4
3637.98 3
3638.12 4
3638.26 7
3638.39 12
3638.53 20
3638.67 29
3638.81 40
3638.95 51
3639.09 61
3639.22 69
3639.36 74
3639.50 75
3639.64 72
3639.78 67
3639.92 59
3640.05 50
3640.19 40
3640.33 31
3640.47 23
3640.61 16
3640.75 11
3640.88 8
3641.02 8
3641.16 9
3641.30 12
3641.44 16
3641.58 21
3641.71 27
3641.85 33
3641.99 40
3642.13 47
3642.27 55
3642.41 62
3642.54 68
3642.68 73
3642.82 76
3642.96 77
3643.10 78
3643.24 77
3643.37 75
3643.51 72
3643.65 70
3643.79 67
3643.93 65
3644.07 64
3644.21 63
3644.34 63
3644.48 64
3644.62 65
3644.76 67
3644.90 69
3645.04 71
3645.17 74
3645.31 76
3645.45 77
3645.59 77
3645.73 75
3645.87 70
3646.01 64
3646.14 57
3646.28 50
3646.42 45
3646.56 43
3646.70 43
3646.84 46
3646.97 50
3647.11 56
3647.25 62
3647.39 68
3647.53 73
3647.67 77
3647.81 80
3647.94 82
3648.08 83
3648.22 81
3648.36 78
3648.50 73
3648.64 67
3648.77 60
3648.91 52
3649.05 44
3649.19 36
3649.33 30
3649.47 26
3649.61 23
3649.74 22
3649.88 23
3650.02 26
3650.16 31
3650.30 37
3650.44 43
3650.58 51
3650.71 59
3650.85 66
3650.99 73
3651.13 77
3651.27 80
3651.41 79
3651.55 76
3651.68 70
3651.82 63
3651.96 56
3652.10 48
3652.24 40
3652.38 34
3652.52 28
3652.65 22
3652.79 17
3652.93 13
3653.07 8
3653.21 4
3653.35 0
3653.49 0
3653.62 0
3653.76 0
3653.90 0
3654.04 0
3654.18 0
3654.32 3
3654.46 6
3654.59 7
3654.73 6
3654.87 4
3655.01 1
3655.15 0
3655.29 0
3655.43 0
3655.57 2
3655.70 7
3655.84 14
3655.98 22
3656.12 30
3656.26 37
3656.40 43
3656.54 48
3656.67 51
3656.81 54
3656.95 57
3657.09 59
3657.23 61
3657.37 63
3657.51 65
3657.65 66
3657.78 67
3657.92 68
3658.06 69
3658.20 71
3658.34 74
3658.48 78
3658.62 83
3658.75 89
3658.89 96
3659.03 102
3659.17 109
3659.31 115
3659.45 120
3659.59 125
3659.73 130
3659.86 132
3660.00 134
3660.14 133
3660.28 129
3660.42 125
3660.56 119
3660.70 112
3660.84 107
3660.97 102
3661.11 98
3661.25 96
3661.39 94
3661.53 92
3661.67 89
3661.81 86
3661.95 81
3662.08 76
3662.22 71
3662.36 66
3662.50 62
3662.64 58
3662.78 55
3662.92 53
3663.06 51
3663.19 51
3663.33 51
3663.47 52
3663.61 54
3663.75 56
3663.89 59
3664.03 63
3664.17 66
3664.31 69
3664.44 71
3664.58 72
3664.72 73
3664.86 75
3665.00 77
3665.14 80
3665.28 83
3665.42 86
3665.55 89
3665.69 92
3665.83 94
3665.97 95
3666.11 95
3666.25 93
3666.39 90
3666.53 85
3666.67 78
3666.80 69
3666.94 58
3667.08 46
3667.22 34
3667.36 24
3667.50 16
3667.64 10
3667.78 6
3667.92 4
3668.05 3
3668.19 1
3668.33 0
3668.47 0
3668.61 0
3668.75 0
3668.89 0
3669.03 0
3669.17 0
3669.30 1
3669.44 7
3669.58 11
3669.72 14
3669.86 16
3670.00 18
3670.14 19
3670.28 21
3670.42 24
3670.55 28
3670.69 32
3670.83 36
3670.97 40
3671.11 41
3671.25 41
3671.39 39
3671.53 36
3671.67 33
3671.80 30
3671.94 27
3672.08 26
3672.22 27
3672.36 29
3672.50 32
3672.64 36
3672.78 40
3672.92 44
3673.06 48
3673.19 51
3673.33 54
3673.47 57
3673.61 61
3673.75 65
3673.89 69
3674.03 73
3674.17 75
3674.31 75
3674.45 74
3674.58 72
3674.72 70
3674.86 69
3675.00 69
3675.14 71
3675.28 73
3675.42 74
3675.56 75
3675.70 73
3675.84 70
3675.97 65
3676.11 59
3676.25 53
3676.39 48
3676.53 43
3676.67 39
3676.81 35
3676.95 32
3677.09 28
3677.23 25
3677.37 22
3677.50 19
3677.64 17
3677.78 15
3677.92 13
3678.06 11
3678.20 10
3678.34 9
3678.48 9
3678.62 11
3678.76 14
3678.89 18
3679.03 24
3679.17 30
3679.31 36
3679.45 40
3679.59 42
3679.73 43
3679.87 41
3680.01 38
3680.15 36
3680.29 34
3680.43 34
3680.56 36
3680.70 39
3680.84 44
3680.98 50
3681.12 56
3681.26 62
3681.40 68
3681.54 73
3681.68 76
3681.82 78
3681.96 78
3682.09 77
3682.23 74
3682.37 71
3682.51 68
3682.65 67
3682.79 65
3682.93 63
3683.07 60
3683.21 56
3683.35 50
3683.49 43
3683.63 36
3683.76 32
3683.90 30
3684.04 31
3684.18 34
3684.32 38
3684.46 42
3684.60 45
3684.74 48
3684.88 50
3685.02 51
3685.16 53
3685.30 56
3685.44 58
3685.57 61
3685.71 62
3685.85 63
3685.99 62
3686.13 59
3686.27 56
3686.41 53
3686.55 49
3686.69 46
3686.83 44
3686.97 42
3687.11 40
3687.25 38
3687.38 35
3687.52 30
3687.66 25
3687.80 19
3687.94 13
3688.08 8
3688.22 5
3688.36 4
3688.50 5
3688.64 8
3688.78 13
3688.92 18
3689.06 25
3689.19 31
3689.33 38
3689.47 43
3689.61 47
3689.75 49
3689.89 49
3690.03 46
3690.17 42
3690.31 38
3690.45 35
3690.59 33
3690.73 33
3690.87 34
3691.01 35
3691.14 35
3691.28 35
3691.42 34
3691.56 33
3691.70 32
3691.84 33
3691.98 34
3692.12 35
3692.26 37
3692.40 38
3692.54 38
3692.68 38
3692.82 37
3692.96 38
3693.10 39
3693.24 41
3693.37 43
3693.51 45
3693.65 47
3693.79 49
3693.93 51
3694.07 53
3694.21 55
3694.35 57
3694.49 58
3694.63 57
3694.77 55
3694.91 51
3695.05 46
3695.19 40
3695.33 35
3695.47 32
3695.60 30
3695.74 30
3695.88 31
3696.02 32
3696.16 32
3696.30 31
3696.44 28
3696.58 24
3696.72 20
3696.86 16
3697.00 12
3697.14 9
3697.28 7
3697.42 7
3697.56 6
3697.70 5
3697.84 4
3697.97 1
3698.11 0
3698.25 0
3698.39 0
3698.53 0
3698.67 0
3698.81 0
3698.95 1
3699.09 8
3699.23 14
3699.37 20
3699.51 24
3699.65 26
3699.79 28
3699.93 30
3700.07 33
3700.21 37
3700.35 41
3700.49 44
3700.62 46
3700.76 46
3700.90 43
3701.04 39
3701.18 33
3701.32 30
3701.46 28
3701.60 30
3701.74 35
3701.88 42
3702.02 49
3702.16 55
3702.30 59
3702.44 62
3702.58 62
3702.72 63
3702.86 64
3703.00 67
3703.14 71
3703.28 75
3703.42 78
3703.55 79
3703.69 78
3703.83 75
3703.97 70
3704.11 65
3704.25 60
3704.39 55
3704.53 51
3704.67 46
3704.81 41
3704.95 37
3705.09 32
3705.23 27
3705.37 22
3705.51 18
3705.65 15
3705.79 13
3705.93 14
3706.07 16
3706.21 20
3706.35 25
3706.49 31
3706.63 35
3706.77 38
3706.90 38
3707.04 35
3707.18 30
3707.32 23
3707.46 16
3707.60 8
3707.74 2
3707.88 0
3708.02 0
3708.16 0
3708.30 0
3708.44 0
3708.58 0
3708.72 0
3708.86 2
3709.00 5
3709.14 10
3709.28 15
3709.42 20
3709.56 26
3709.70 30
3709.84 32
3709.98 33
3710.12 32
3710.26 30
3710.40 28
3710.54 26
3710.68 26
3710.82 29
3710.95 33
3711.09 41
3711.23 50
3711.37 60
3711.51 70
3711.65 79
3711.79 86
3711.93 90
3712.07 91
3712.21 89
3712.35 85
3712.49 78
3712.63 71
3712.77 65
3712.91 58
3713.05 53
3713.19 49
3713.33 45
3713.47 42
3713.61 39
3713.75 37
3713.89 36
3714.03 36
3714.17 37
3714.31 38
3714.45 39
3714.59 41
3714.73 43
3714.87 44
3715.01 44
3715.15 44
3715.29 43
3715.43 41
3715.57 38
3715.71 34
3715.85 28
3715.99 21
3716.13 14
3716.27 7
3716.40 1
3716.54 0
3716.68 0
3716.82 1
3716.96 6
3717.10 13
3717.24 20
3717.38 27
3717.52 32
3717.66 35
3717.80 36
3717.94 35
3718.08 33
3718.22 31
3718.36 30
3718.50 30
3718.64 31
3718.78 34
3718.92 37
3719.06 41
3719.20 46
3719.34 50
3719.48 54
3719.62 58
3719.76 63
3719.90 68
3720.04 73
3720.18 78
3720.32 83
3720.46 87
3720.60 89
3720.74 88
3720.88 84
3721.02 78
3721.16 70
3721.30 60
3721.44 50
3721.58 41
3721.72 33
3721.86 27
3722.00 22
3722.14 19
3722.28 18
3722.42 18
3722.56 20
3722.70 23
3722.84 28
3722.98 34
3723.12 40
3723.26 47
3723.40 53
3723.54 58
3723.68 61
3723.82 64
3723.96 66
3724.10 66
3724.24 65
3724.38 64
3724.52 61
3724.66 58
3724.80 53
3724.94 49
3725.08 46
3725.22 43
3725.36 42
3725.50 42
3725.64 44
3725.78 47
3725.92 50
3726.06 53
3726.20 55
3726.34 55
3726.48 55
3726.62 54
3726.76 53
3726.90 52
3727.04 52
3727.18 52
3727.32 52
3727.46 52
3727.60 52
3727.74 50
3727.88 48
3728.02 45
3728.16 42
3728.30 39
3728.44 36
3728.58 34
3728.72 31
3728.86 27
3729.00 24
3729.14 21
3729.28 18
3729.42 17
3729.56 17
3729.70 19
3729.84 22
3729.98 24
3730.12 27
3730.26 27
3730.40 26
3730.54 22
3730.68 17
3730.82 11
3730.96 5
3731.10 0
3731.24 0
3731.38 0
3731.52 0
3731.66 0
3731.80 0
3731.94 0
3732.08 0
3732.22 2
3732.36 8
3732.50 13
3732.64 17
3732.78 19
3732.92 17
3733.06 14
3733.20 8
3733.34 1
3733.48 0
3733.62 0
3733.76 0
3733.90 0
3734.04 0
3734.18 0
3734.32 0
3734.46 5
3734.60 10
3734.74 13
3734.88 14
3735.02 13
3735.16 11
3735.30 9
3735.44 8
3735.58 9
3735.72 11
3735.86 15
3736.00 18
3736.14 21
3736.28 22
3736.42 22
3736.56 20
3736.70 18
3736.84 16
3736.98 17
3737.12 19
3737.26 24
3737.40 30
3737.54 37
3737.68 45
3737.82 52
3737.96 57
3738.10 61
3738.25 62
3738.39 62
3738.53 60
3738.67 57
3738.81 54
3738.95 51
3739.09 49
3739.23 47
3739.37 47
3739.51 47
3739.65 49
3739.79 51
3739.93 52
3740.07 53
3740.21 53
3740.35 52
3740.49 51
3740.63 49
3740.77 48
3740.91 48
3741.05 48
3741.19 49
3741.33 49
3741.47 50
3741.61 50
3741.75 49
3741.89 47
3742.03 46
3742.17 45
3742.31 46
3742.45 49
3742.59 53
3742.73 58
3742.87 63
3743.01 68
3743.15 71
3743.29 73
3743.43 73
3743.57 71
3743.72 69
3743.86 67
3744.00 65
3744.14 63
3744.28 59
3744.42 54
3744.56 47
3744.70 39
3744.84 31
3744.98 24
3745.12 19
3745.26 18
3745.40 20
3745.54 24
3745.68 28
3745.82 32
3745.96 33
3746.10 32
3746.24 29
3746.38 24
3746.52 18
3746.66 15
3746.80 13
3746.94 13
3747.08 16
3747.22 19
3747.36 23
3747.50 26
3747.64 29
3747.79 30
3747.93 29
3748.07 29
3748.21 28
3748.35 27
3748.49 26
3748.63 25
3748.77 24
3748.91 22
3749.05 21
3749.19 20
3749.33 18
3749.47 16
3749.61 13
3749.75 10
3749.89 7
3750.03 4
3750.17 1
3750.31 0
3750.45 0
3750.59 0
3750.73 0
3750.87 1
3751.01 2
3751.16 2
3751.30 2
3751.44 0
3751.58 0
3751.72 0
3751.86 0
3752.00 0
3752.14 2
3752.28 5
3752.42 9
3752.56 14
3752.70 18
3752.84 22
3752.98 26
3753.12 30
3753.26 33
3753.40 36
3753.54 39
3753.68 41
3753.82 41
3753.96 41
3754.11 41
3754.25 40
3754.39 41
3754.53 41
3754.67 42
3754.81 42
3754.95 42
3755.09 42
3755.23 41
3755.37 40
3755.51 40
3755.65 41
3755.79 43
3755.93 47
3756.07 51
3756.21 56
3756.35 62
3756.49 68
3756.63 73
3756.78 77
3756.92 79
3757.06 80
3757.20 79
3757.34 76
3757.48 71
3757.62 66
3757.76 60
3757.90 55
3758.04 51
3758.18 49
3758.32 49
3758.46 49
3758.60 50
3758.74 51
3758.88 51
3759.02 52
3759.17 53
3759.31 55
3759.45 57
3759.59 61
3759.73 66
3759.87 70
3760.01 74
3760.15 75
3760.29 75
3760.43 72
3760.57 68
3760.71 62
3760.85 57
3760.99 53
3761.13 51
3761.27 51
3761.42 52
3761.56 55
3761.70 58
3761.84 63
3761.98 67
3762.12 72
3762.26 77
3762.40 83
3762.54 88
3762.68 95
3762.82 101
3762.96 107
3763.10 112
3763.24 116
3763.38 117
3763.52 117
3763.67 115
3763.81 112
3763.95 107
3764.09 103
3764.23 100
3764.37 97
3764.51 95
3764.65 95
3764.79 96
3764.93 97
3765.07 99
3765.21 101
3765.35 103
3765.49 104
3765.64 103
3765.78 102
3765.92 100
3766.06 96
3766.20 93
3766.34 88
3766.48 84
3766.62 79
3766.76 75
3766.90 71
3767.04 69
3767.18 67
3767.32 66
3767.46 66
3767.61 66
3767.75 65
3767.89 64
3768.03 62
3768.17 59
3768.31 56
3768.45 54
3768.59 52
3768.73 52
3768.87 52
3769.01 53
3769.15 54
3769.30 56
3769.44 58
3769.58 60
3769.72 61
3769.86 60
3770.00 58
3770.14 56
3770.28 52
3770.42 48
3770.56 45
3770.70 43
3770.84 42
3770.98 41
3771.13 39
3771.27 37
3771.41 35
3771.55 32
3771.69 30
3771.83 29
3771.97 31
3772.11 36
3772.25 43
3772.39 51
3772.53 59
3772.67 65
3772.82 69
3772.96 70
3773.10 67
3773.24 60
3773.38 51
3773.52 42
3773.66 33
3773.80 26
3773.94 21
3774.08 19
3774.22 19
3774.37 20
3774.51 22
3774.65 22
3774.79 21
3774.93 18
3775.07 14
3775.21 10
3775.35 5
3775.49 2
3775.63 1
3775.77 1
3775.91 2
3776.06 4
3776.20 6
3776.34 8
3776.48 9
3776.62 10
3776.76 12
3776.90 13
3777.04 16
3777.18 19
3777.32 23
3777.47 26
3777.61 28
3777.75 29
3777.89 29
3778.03 29
3778.17 29
3778.31 30
3778.45 31
3778.59 31
3778.73 31
3778.87 30
3779.02 27
3779.16 24
3779.30 20
3779.44 16
3779.58 13
3779.72 10
3779.86 7
3780.00 4
3780.14 0
3780.28 0
3780.43 0
3780.57 0
3780.71 0
3780.85 0
3780.99 0
3781.13 0
3781.27 3
3781.41 9
3781.55 13
3781.69 16
3781.84 16
3781.98 15
3782.12 13
3782.26 11
3782.40 9
3782.54 9
3782.68 10
3782.82 13
3782.96 17
3783.10 23
3783.25 30
3783.39 39
3783.53 48
3783.67 56
3783.81 63
3783.95 69
3784.09 72
3784.23 72
3784.37 70
3784.52 67
3784.66 62
3784.80 56
3784.94 51
3785.08 46
3785.22 42
3785.36 39
3785.50 37
3785.64 36
3785.79 36
3785.93 38
3786.07 39
3786.21 40
3786.35 41
3786.49 41
3786.63 39
3786.77 35
3786.91 29
3787.06 22
3787.20 16
3787.34 10
3787.48 8
3787.62 9
3787.76 13
3787.90 20
3788.04 25
3788.18 29
3788.33 29
3788.47 26
3788.61 19
3788.75 10
3788.89 1
3789.03 0
3789.17 0
3789.31 0
3789.45 0
3789.60 0
3789.74 5
3789.88 10
3790.02 15
3790.16 18
3790.30 21
3790.44 24
3790.58 27
3790.73 31
3790.87 36
3791.01 41
3791.15 46
3791.29 50
3791.43 51
3791.57 50
3791.71 45
3791.85 37
3792.00 27
3792.14 16
3792.28 6
3792.42 0
3792.56 0
3792.70 0
3792.84 0
3792.98 0
3793.13 1
3793.27 8
3793.41 13
3793.55 18
3793.69 21
3793.83 23
3793.97 24
3794.11 25
3794.26 25
3794.40 25
3794.54 26
3794.68 26
3794.82 26
3794.96 27
3795.10 29
3795.24 32
3795.39 37
3795.53 42
3795.67 48
3795.81 52
3795.95 55
3796.09 55
3796.23 53
3796.37 49
3796.52 44
3796.66 39
3796.80 35
3796.94 32
3797.08 30
3797.22 29
3797.36 27
3797.51 26
3797.65 24
3797.79 23
3797.93 23
3798.07 23
3798.21 25
3798.35 27
3798.49 30
3798.64 32
3798.78 34
3798.92 35
3799.06 35
3799.20 35
3799.34 34
3799.48 32
3799.63 30
3799.77 29
3799.91 29
3800.05 31
3800.19 33
3800.33 37
3800.47 40
3800.61 42
3800.76 43
3800.90 42
3801.04 41
3801.18 41
3801.32 42
3801.46 45
3801.60 50
3801.75 56
3801.89 63
3802.03 69
3802.17 75
3802.31 80
3802.45 83
3802.59 86
3802.74 88
3802.88 90
3803.02 90
3803.16 89
3803.30 87
3803.44 82
3803.58 76
3803.73 68
3803.87 60
3804.01 51
3804.15 43
3804.29 37
3804.43 32
3804.57 29
3804.72 28
3804.86 26
3805.00 24
3805.14 20
3805.28 15
3805.42 8
3805.56 0
3805.71 0
3805.85 0
3805.99 0
3806.13 0
3806.27 0
3806.41 0
3806.55 0
3806.70 2
3806.84 7
3806.98 12
3807.12 16
3807.26 20
3807.40 25
3807.55 30
3807.69 37
3807.83 45
3807.97 53
3808.11 61
3808.25 68
3808.39 75
3808.54 79
3808.68 83
3808.82 87
3808.96 91
3809.10 95
3809.24 99
3809.38 105
3809.53 110
3809.67 115
3809.81 120
3809.95 124
3810.09 126
3810.23 127
3810.38 126
3810.52 125
3810.66 123
3810.80 121
3810.94 119
3811.08 119
3811.23 119
3811.37 120
3811.51 122
3811.65 124
3811.79 127
3811.93 131
3812.07 136
3812.22 142
3812.36 148
3812.50 155
3812.64 160
3812.78 165
3812.92 167
3813.07 166
3813.21 163
3813.35 158
3813.49 153
3813.63 149
3813.77 145
3813.92 144
3814.06 145
3814.20 149
3814.34 154
3814.48 160
3814.62 166
3814.77 171
3814.91 176
3815.05 178
3815.19 179
3815.33 177
3815.47 173
3815.62 169
3815.76 163
3815.90 159
3816.04 155
3816.18 152
3816.32 150
3816.47 148
3816.61 144
3816.75 140
3816.89 134
3817.03 128
3817.17 122
3817.32 117
3817.46 114
3817.60 113
3817.74 112
3817.88 113
3818.02 112
3818.17 112
3818.31 110
3818.45 107
3818.59 102
3818.73 97
3818.87 90
3819.02 83
3819.16 77
3819.30 72
3819.44 68
3819.58 66
3819.72 66
3819.87 66
3820.01 67
3820.15 67
3820.29 66
3820.43 64
3820.57 61
3820.72 59
3820.86 57
3821.00 57
3821.14 57
3821.28 57
3821.43 58
3821.57 60
3821.71 61
3821.85 63
3821.99 66
3822.13 68
3822.28 70
3822.42 72
3822.56 72
3822.70 71
3822.84 68
3822.98 64
3823.13 60
3823.27 55
3823.41 50
3823.55 47
3823.69 46
3823.84 47
3823.98 50
3824.12 54
3824.26 59
3824.40 63
3824.54 67
3824.69 68
3824.83 68
3824.97 66
3825.11 64
3825.25 62
3825.40 60
3825.54 58
3825.68 57
3825.82 57
3825.96 57
3826.10 57
3826.25 59
3826.39 62
3826.53 66
3826.67 70
3826.81 74
3826.96 77
3827.10 80
3827.24 80
3827.38 79
3827.52 77
3827.66 74
3827.81 69
3827.95 63
3828.09 57
3828.23 50
3828.37 44
3828.52 38
3828.66 35
3828.80 33
3828.94 33
3829.08 33
3829.23 35
3829.37 36
3829.51 38
3829.65 41
3829.79 44
3829.94 48
3830.08 53
3830.22 58
3830.36 62
3830.50 64
3830.64 62
3830.79 58
3830.93 51
3831.07 43
3831.21 35
3831.35 27
3831.50 22
3831.64 20
3831.78 19
3831.92 19
3832.06 21
3832.21 22
3832.35 24
3832.49 26
3832.63 28
3832.77 30
3832.92 31
3833.06 32
3833.20 32
3833.34 31
3833.48 28
3833.63 25
3833.77 22
3833.91 18
3834.05 16
3834.19 13
3834.34 12
3834.48 10
3834.62 9
3834.76 8
3834.90 8
3835.05 8
3835.19 8
3835.33 9
3835.47 10
3835.61 10
3835.76 10
3835.90 8
3836.04 5
3836.18 2
3836.32 0
3836.47 0
3836.61 0
3836.75 0
3836.89 0
3837.03 0
3837.18 0
3837.32 0
3837.46 0
3837.60 5
3837.74 13
3837.89 22
3838.03 32
3838.17 42
3838.31 51
3838.46 57
3838.60 60
3838.74 61
3838.88 59
3839.02 56
3839.17 52
3839.31 48
3839.45 44
3839.59 40
3839.73 36
3839.88 32
3840.02 28
3840.16 25
3840.30 24
3840.44 24
3840.59 25
3840.73 27
3840.87 28
3841.01 29
3841.15 29
3841.30 28
3841.44 26
3841.58 24
3841.72 22
3841.87 20
3842.01 18
3842.15 17
3842.29 16
3842.43 17
3842.58 18
3842.72 19
3842.86 22
3843.00 25
3843.14 27
3843.29 30
3843.43 31
3843.57 32
3843.71 31
3843.86 29
3844.00 27
3844.14 23
3844.28 20
3844.42 17
3844.57 14
3844.71 13
3844.85 12
3844.99 13
3845.14 14
3845.28 17
3845.42 18
3845.56 19
3845.70 18
3845.85 15
3845.99 11
3846.13 6
3846.27 0
3846.42 0
3846.56 0
3846.70 0
3846.84 0
3846.98 0
3847.13 2
3847.27 6
3847.41 10
3847.55 12
3847.70 14
3847.84 16
3847.98 17
3848.12 20
3848.26 24
3848.41 30
3848.55 36
3848.69 43
3848.83 50
3848.98 57
3849.12 64
3849.26 71
3849.40 78
3849.54 85
3849.69 92
3849.83 99
3849.97 105
3850.11 110
3850.26 113
3850.40 116
3850.54 118
3850.68 118
3850.83 116
3850.97 112
3851.11 106
3851.25 99
3851.39 91
3851.54 84
3851.68 77
3851.82 72
3851.96 69
3852.11 68
3852.25 67
3852.39 67
3852.53 67
3852.68 65
3852.82 61
3852.96 55
3853.10 48
3853.25 41
3853.39 36
3853.53 32
3853.67 31
3853.81 31
3853.96 33
3854.10 35
3854.24 37
3854.38 37
3854.53 36
3854.67 34
3854.81 33
3854.95 32
3855.10 31
3855.24 32
3855.38 34
3855.52 36
3855.67 39
3855.81 42
3855.95 46
3856.09 50
3856.24 54
3856.38 59
3856.52 63
3856.66 66
3856.80 68
3856.95 67
3857.09 65
3857.23 60
3857.37 54
3857.52 47
3857.66 41
3857.80 36
3857.94 32
3858.09 31
3858.23 31
3858.37 31
3858.51 32
3858.66 32
3858.80 31
3858.94 30
3859.08 28
3859.23 27
3859.37 26
3859.51 25
3859.65 25
3859.80 26
3859.94 27
3860.08 28
3860.22 29
3860.37 29
3860.51 29
3860.65 27
3860.79 23
3860.94 19
3861.08 13
3861.22 7
3861.36 0
3861.51 0
3861.65 0
3861.79 0
3861.93 0
3862.08 0
3862.22 0
3862.36 0
3862.50 3
3862.65 12
3862.79 19
3862.93 24
3863.07 27
3863.22 27
3863.36 27
3863.50 26
3863.64 27
3863.79 29
3863.93 31
3864.07 34
3864.21 36
3864.36 37
3864.50 38
3864.64 39
3864.78 41
3864.93 46
3865.07 52
3865.21 61
3865.35 71
3865.50 80
3865.64 88
3865.78 93
3865.92 94
3866.07 92
3866.21 87
3866.35 80
3866.49 70
3866.64 59
3866.78 47
3866.92 34
3867.07 22
3867.21 11
3867.35 2
3867.49 0
3867.64 0
3867.78 0
3867.92 0
3868.06 2
3868.21 9
3868.35 17
3868.49 25
3868.63 33
3868.78 39
3868.92 44
3869.06 48
3869.20 51
3869.35 53
3869.49 53
3869.63 52
3869.78 50
3869.92 48
3870.06 45
3870.20 42
3870.35 41
3870.49 42
3870.63 46
3870.77 52
3870.92 59
3871.06 65
3871.20 70
3871.34 72
3871.49 72
3871.63 70
3871.77 67
3871.92 64
3872.06 62
3872.20 62
3872.34 62
3872.49 62
3872.63 61
3872.77 60
3872.91 57
3873.06 52
3873.20 46
3873.34 40
3873.49 34
3873.63 29
3873.77 26
3873.91 24
3874.06 24
3874.20 26
3874.34 30
3874.48 36
3874.63 43
3874.77 49
3874.91 54
3875.06 56
3875.20 55
3875.34 51
3875.48 43
3875.63 34
3875.77 24
3875.91 15
3876.05 7
3876.20 2
3876.34 0
3876.48 1
3876.63 5
3876.77 10
3876.91 15
3877.05 19
3877.20 21
3877.34 20
3877.48 17
3877.63 12
3877.77 6
3877.91 2
3878.05 0
3878.20 0
3878.34 0
3878.48 0
3878.62 2
3878.77 5
3878.91 9
3879.05 14
3879.20 19
3879.34 24
3879.48 29
3879.62 34
3879.77 39
3879.91 44
3880.05 49
3880.20 54
3880.34 58
3880.48 61
3880.62 63
3880.77 64
3880.91 63
3881.05 61
3881.20 57
3881.34 52
3881.48 48
3881.62 43
3881.77 40
3881.91 37
3882.05 36
3882.20 36
3882.34 37
3882.48 39
3882.62 42
3882.77 45
3882.91 49
3883.05 53
3883.20 57
3883.34 61
3883.48 64
3883.63 66
3883.77 67
3883.91 66
3884.05 63
3884.20 60
3884.34 56
3884.48 54
3884.63 52
3884.77 53
3884.91 55
3885.05 57
3885.20 59
3885.34 61
3885.48 60
3885.63 58
3885.77 54
3885.91 49
3886.05 43
3886.20 36
3886.34 28
3886.48 20
3886.63 13
3886.77 7
3886.91 4
3887.06 5
3887.20 9
3887.34 16
3887.48 25
3887.63 33
3887.77 40
3887.91 44
3888.06 45
3888.20 43
3888.34 40
3888.49 37
3888.63 34
3888.77 32
3888.91 32
3889.06 32
3889.20 31
3889.34 31
3889.49 31
3889.63 30
3889.77 29
3889.92 27
3890.06 25
3890.20 22
3890.34 19
3890.49 15
3890.63 11
3890.77 7
3890.92 4
3891.06 2
3891.20 2
3891.35 5
3891.49 9
3891.63 14
3891.78 20
3891.92 26
3892.06 33
3892.20 38
3892.35 43
3892.49 48
3892.63 52
3892.78 55
3892.92 56
3893.06 56
3893.21 54
3893.35 51
3893.49 47
3893.64 43
3893.78 39
3893.92 37
3894.06 36
3894.21 36
3894.35 37
3894.49 38
3894.64 38
3894.78 38
3894.92 37
3895.07 35
3895.21 32
3895.35 29
3895.50 27
3895.64 25
3895.78 24
3895.93 22
3896.07 22
3896.21 21
3896.35 19
3896.50 18
3896.64 18
3896.78 18
3896.93 20
3897.07 23
3897.21 27
3897.36 32
3897.50 37
3897.64 41
3897.79 43
3897.93 45
3898.07 46
3898.22 46
3898.36 47
3898.50 48
3898.65 50
3898.79 52
3898.93 54
3899.07 55
3899.22 55
3899.36 55
3899.50 54
3899.65 53
3899.79 51
3899.93 50
3900.08 48
3900.22 47
3900.36 46
3900.51 46
3900.65 46
3900.79 46
3900.94 47
3901.08 49
3901.22 51
3901.37 52
3901.51 54
3901.65 56
3901.80 58
3901.94 60
3902.08 62
3902.23 64
3902.37 63
3902.51 61
3902.66 55
3902.80 46
3902.94 35
3903.09 23
3903.23 11
3903.37 0
3903.51 0
3903.66 0
3903.80 0
3903.94 0
3904.09 0
3904.23 0
3904.37 0
3904.52 3
3904.66 8
3904.80 13
3904.95 16
3905.09 18
3905.23 19
3905.38 19
3905.52 18
3905.66 17
3905.81 16
3905.95 14
3906.09 13
3906.24 12
3906.38 12
3906.52 13
3906.67 14
3906.81 15
3906.95 15
3907.10 14
3907.24 14
3907.38 13
3907.53 15
3907.67 17
3907.81 21
3907.96 25
3908.10 28
3908.24 30
3908.39 31
3908.53 30
3908.67 29
3908.82 28
3908.96 29
3909.10 30
3909.25 33
3909.39 37
3909.53 42
3909.68 47
3909.82 52
3909.96 57
3910.11 61
3910.25 65
3910.40 67
3910.54 68
3910.68 68
3910.83 68
3910.97 67
3911.11 65
3911.26 63
3911.40 60
3911.54 58
3911.69 56
3911.83 55
3911.97 55
3912.12 56
3912.26 59
3912.40 62
3912.55 65
3912.69 67
3912.83 69
3912.98 69
3913.12 67
3913.26 65
3913.41 62
3913.55 58
3913.69 55
3913.84 51
3913.98 48
3914.12 44
3914.27 39
3914.41 34
3914.55 28
3914.70 23
3914.84 19
3914.99 17
3915.13 16
3915.27 16
3915.42 18
3915.56 21
3915.70 23
3915.85 24
3915.99 26
3916.13 26
3916.28 25
3916.42 24
3916.56 23
3916.71 22
3916.85 20
3916.99 18
3917.14 15
3917.28 12
3917.42 9
3917.57 7
3917.71 5
3917.86 4
3918.00 5
3918.14 8
3918.29 13
3918.43 20
3918.57 27
3918.72 33
3918.86 38
3919.00 42
3919.15 43
3919.29 43
3919.43 42
3919.58 41
3919.72 42
3919.87 44
3920.01 47
3920.15 51
3920.30 55
3920.44 58
3920.58 60
3920.73 61
3920.87 60
3921.01 59
3921.16 58
3921.30 58
3921.44 59
3921.59 60
3921.73 61
3921.88 63
3922.02 64
3922.16 66
3922.31 68
3922.45 69
3922.59 70
3922.74 71
3922.88 69
3923.02 66
3923.17 61
3923.31 54
3923.46 46
3923.60 39
3923.74 31
3923.89 26
3924.03 21
3924.17 17
3924.32 14
3924.46 11
3924.60 9
3924.75 6
3924.89 3
3925.04 1
3925.18 0
3925.32 1
3925.47 1
3925.61 1
3925.75 1
3925.90 0
3926.04 0
3926.19 0
3926.33 0
3926.47 0
3926.62 0
3926.76 1
3926.90 5
3927.05 9
3927.19 12
3927.33 14
3927.48 14
3927.62 14
3927.77 12
3927.91 11
3928.05 9
3928.20 9
3928.34 9
3928.48 9
3928.63 10
3928.77 12
3928.92 14
3929.06 15
3929.20 16
3929.35 17
3929.49 19
3929.63 20
3929.78 23
3929.92 26
3930.07 30
3930.21 35
3930.35 38
3930.50 40
3930.64 40
3930.78 39
3930.93 36
3931.07 34
3931.22 32
3931.36 31
3931.50 31
3931.65 31
3931.79 30
3931.93 30
3932.08 29
3932.22 28
3932.37 29
3932.51 30
3932.65 34
3932.80 38
3932.94 43
3933.09 47
3933.23 51
3933.37 52
3933.52 53
3933.66 54
3933.80 55
3933.95 57
3934.09 59
3934.24 61
3934.38 63
3934.52 62
3934.67 60
3934.81 56
3934.96 49
3935.10 41
3935.24 31
3935.39 22
3935.53 12
3935.67 4
3935.82 0
3935.96 0
3936.11 0
3936.25 0
3936.39 0
3936.54 0
3936.68 1
3936.83 3
3936.97 3
3937.11 2
3937.26 2
3937.40 2
3937.55 4
3937.69 8
3937.83 14
3937.98 21
3938.12 29
3938.26 36
3938.41 43
3938.55 47
3938.70 49
3938.84 49
3938.98 48
3939.13 45
3939.27 41
3939.42 37
3939.56 35
3939.70 33
3939.85 33
3939.99 33
3940.14 34
3940.28 35
3940.42 35
3940.57 34
3940.71 32
3940.86 29
3941.00 26
3941.14 25
3941.29 24
3941.43 25
3941.58 26
3941.72 27
3941.86 26
3942.01 24
3942.15 19
3942.30 14
3942.44 8
3942.58 2
3942.73 0
3942.87 0
3943.02 0
3943.16 0
3943.30 0
3943.45 0
3943.59 0
3943.74 0
3943.88 1
3944.02 3
3944.17 6
3944.31 8
3944.46 12
3944.60 16
3944.74 20
3944.89 25
3945.03 30
3945.18 34
3945.32 37
3945.46 37
3945.61 35
3945.75 31
3945.90 25
3946.04 19
3946.18 14
3946.33 12
3946.47 11
3946.62 13
3946.76 17
3946.90 21
3947.05 26
3947.19 30
3947.34 33
3947.48 36
3947.62 37
3947.77 38
3947.91 38
3948.06 39
3948.20 41
3948.34 43
3948.49 46
3948.63 50
3948.78 53
3948.92 55
3949.07 56
3949.21 54
3949.35 50
3949.50 43
3949.64 36
3949.79 30
3949.93 25
3950.07 22
3950.22 21
3950.36 22
3950.51 24
3950.65 26
3950.79 28
3950.94 28
3951.08 29
3951.23 29
3951.37 29
3951.52 30
3951.66 30
3951.80 30
3951.95 29
3952.09 27
3952.24 25
3952.38 23
3952.52 22
3952.67 23
3952.81 25
3952.96 28
3953.10 32
3953.25 36
3953.39 40
3953.53 42
3953.68 44
3953.82 45
3953.97 46
3954.11 46
3954.26 47
3954.40 49
3954.54 51
3954.69 53
3954.83 53
3954.98 51
3955.12 47
3955.26 40
3955.41 32
3955.55 25
3955.70 19
3955.84 16
3955.99 16
3956.13 19
3956.27 24
3956.42 29
3956.56 35
3956.71 41
3956.85 45
3957.00 47
3957.14 48
3957.28 48
3957.43 46
3957.57 43
3957.72 39
3957.86 36
3958.01 33
3958.15 31
3958.29 31
3958.44 34
3958.58 38
3958.73 45
3958.87 53
3959.02 60
3959.16 67
3959.30 71
3959.45 72
3959.59 70
3959.74 64
3959.88 57
3960.03 48
3960.17 40
3960.31 33
3960.46 30
3960.60 29
3960.75 29
3960.89 32
3961.04 35
3961.18 40
3961.32 44
3961.47 48
3961.61 52
3961.76 55
3961.90 57
3962.05 58
3962.19 58
3962.33 56
3962.48 54
3962.62 50
3962.77 47
3962.91 43
3963.06 39
3963.20 36
3963.35 34
3963.49 32
3963.63 31
3963.78 31
3963.92 33
3964.07 34
3964.21 37
3964.36 38
3964.50 38
3964.64 36
3964.79 33
3964.93 27
3965.08 20
3965.22 13
3965.37 7
3965.51 3
3965.66 1
3965.80 2
3965.94 4
3966.09 8
3966.23 12
3966.38 15
3966.52 18
3966.67 21
3966.81 23
3966.96 24
3967.10 25
3967.24 25
3967.39 24
3967.53 22
3967.68 19
3967.82 15
3967.97 11
3968.11 8
3968.26 6
3968.40 5
3968.54 5
3968.69 6
3968.83 7
3968.98 8
3969.12 9
3969.27 10
3969.41 11
3969.56 14
3969.70 18
3969.84 22
3969.99 28
3970.13 34
3970.28 40
3970.42 45
3970.57 51
3970.71 57
3970.86 63
3971.00 69
3971.14 76
3971.29 82
3971.43 86
3971.58 89
3971.72 89
3971.87 87
3972.01 83
3972.16 78
3972.30 71
3972.45 65
3972.59 59
3972.73 52
3972.88 46
3973.02 39
3973.17 32
3973.31 26
3973.46 22
3973.60 21
3973.75 22
3973.89 26
3974.04 33
3974.18 40
3974.32 46
3974.47 50
3974.61 52
3974.76 51
3974.90 49
3975.05 45
3975.19 42
3975.34 40
3975.48 39
3975.63 40
3975.77 40
3975.92 42
3976.06 43
3976.20 43
3976.35 44
3976.49 43
3976.64 42
3976.78 41
3976.93 39
3977.07 37
3977.22 34
3977.36 33
3977.51 32
3977.65 33
3977.80 34
3977.94 36
3978.08 39
3978.23 42
3978.37 43
3978.52 45
3978.66 45
3978.81 44
3978.95 43
3979.10 42
3979.24 39
3979.39 36
3979.53 32
3979.68 26
3979.82 20
3979.97 13
3980.11 6
3980.25 0
3980.40 0
3980.54 0
3980.69 0
3980.83 0
3980.98 0
3981.12 0
3981.27 0
3981.41 0
3981.56 2
3981.70 5
3981.85 9
3981.99 13
3982.14 18
3982.28 23
3982.42 28
3982.57 32
3982.71 35
3982.86 37
3983.00 39
3983.15 41
3983.29 43
3983.44 45
3983.58 47
3983.73 49
3983.87 51
3984.02 52
3984.16 52
3984.31 52
3984.45 52
3984.60 51
3984.74 50
3984.89 49
3985.03 48
3985.17 47
3985.32 47
3985.46 47
3985.61 47
3985.75 46
3985.90 46
3986.04 46
3986.19 45
3986.33 44
3986.48 42
3986.62 41
3986.77 39
3986.91 38
3987.06 38
3987.20 37
3987.35 36
3987.49 36
3987.64 36
3987.78 37
3987.93 39
3988.07 42
3988.22 46
3988.36 52
3988.51 58
3988.65 64
3988.79 69
3988.94 75
3989.08 79
3989.23 82
3989.37 84
3989.52 84
3989.66 82
3989.81 78
3989.95 70
3990.10 62
3990.24 52
3990.39 43
3990.53 35
3990.68 30
3990.82 26
3990.97 24
3991.11 23
3991.26 22
3991.40 21
3991.55 20
3991.69 19
3991.84 17
3991.98 16
3992.13 16
3992.27 18
3992.42 21
3992.56 25
3992.71 30
3992.85 36
3993.00 40
3993.14 43
3993.29 44
3993.43 41
3993.58 37
3993.72 31
3993.87 25
3994.01 20
3994.16 17
3994.30 17
3994.45 19
3994.59 22
3994.74 25
3994.88 28
3995.03 30
3995.17 30
3995.32 28
3995.46 26
3995.61 23
3995.75 20
3995.89 18
3996.04 16
3996.18 14
3996.33 14
3996.47 14
3996.62 15
3996.76 17
3996.91 18
3997.05 20
3997.20 22
3997.34 24
3997.49 25
3997.63 27
3997.78 30
3997.92 33
3998.07 39
3998.21 46
3998.36 53
3998.50 62
3998.65 70
3998.79 77
3998.94 83
3999.08 87
3999.23 89
3999.37 88
3999.52 85
3999.66 81
3999.81 74
3999.95 66
4000.10 56
4000.25 46
4000.39 37
4000.54 29
4000.68 23
4000.83 19
4000.97 17
4001.12 17
4001.26 19
4001.41 21
4001.55 23
4001.70 26
4001.84 28
4001.99 31
4002.13 34
4002.28 37
4002.42 42
4002.57 47
4002.71 52
4002.86 56
4003.00 58
4003.15 58
4003.29 57
4003.44 53
4003.58 49
4003.73 46
4003.87 43
4004.02 41
4004.16 42
4004.31 43
4004.45 45
4004.60 47
4004.74 50
4004.89 53
4005.03 56
4005.18 58
4005.32 60
4005.47 60
4005.61 59
4005.76 57
4005.90 55
4006.05 54
4006.19 55
4006.34 59
4006.48 64
4006.63 71
4006.77 79
4006.92 85
4007.06 90
4007.21 91
4007.36 89
4007.50 84
4007.65 77
4007.79 69
4007.94 62
4008.08 56
4008.23 52
4008.37 50
4008.52 50
4008.66 53
4008.81 57
4008.95 63
4009.10 69
4009.24 75
4009.39 79
4009.53 83
4009.68 86
4009.82 87
4009.97 87
4010.11 85
4010.26 83
4010.40 79
4010.55 75
4010.69 69
4010.84 64
4010.99 59
4011.13 56
4011.28 55
4011.42 57
4011.57 60
4011.71 66
4011.86 71
4012.00 76
4012.15 79
4012.29 81
4012.44 82
4012.58 81
4012.73 81
4012.87 80
4013.02 80
4013.16 81
4013.31 82
4013.45 84
4013.60 86
4013.75 87
4013.89 87
4014.04 84
4014.18 80
4014.33 73
4014.47 65
4014.62 56
4014.76 47
4014.91 40
4015.05 34
4015.20 32
4015.34 31
4015.49 31
4015.63 33
4015.78 36
4015.92 39
4016.07 42
4016.22 45
4016.36 48
4016.51 50
4016.65 51
4016.80 52
4016.94 51
4017.09 49
4017.23 46
4017.38 42
4017.52 38
4017.67 35
4017.81 32
4017.96 31
4018.10 30
4018.25 29
4018.40 30
4018.54 31
4018.69 32
4018.83 34
4018.98 37
4019.12 41
4019.27 45
4019.41 50
4019.56 56
4019.70 62
4019.85 69
4019.99 75
4020.14 79
4020.29 82
4020.43 83
4020.58 80
4020.72 75
4020.87 69
4021.01 61
4021.16 55
4021.30 51
4021.45 50
4021.59 53
4021.74 58
4021.89 64
4022.03 71
4022.18 76
4022.32 80
4022.47 81
4022.61 81
4022.76 80
4022.90 78
4023.05 76
4023.19 74
4023.34 72
4023.49 70
4023.63 68
4023.78 65
4023.92 61
4024.07 58
4024.21 54
4024.36 51
4024.50 49
4024.65 48
4024.79 48
4024.94 48
4025.09 49
4025.23 51
4025.38 53
4025.52 55
4025.67 57
4025.81 58
4025.96 59
4026.10 59
4026.25 57
4026.40 53
4026.54 48
4026.69 42
4026.83 34
4026.98 27
4027.12 22
4027.27 18
4027.41 17
4027.56 20
4027.70 25
4027.85 31
4028.00 39
4028.14 47
4028.29 54
4028.43 59
4028.58 62
4028.72 61
4028.87 58
4029.01 53
4029.16 46
4029.31 38
4029.45 29
4029.60 21
4029.74 12
4029.89 5
4030.03 0
4030.18 0
4030.32 0
4030.47 0
4030.62 0
4030.76 0
4030.91 0
4031.05 0
4031.20 4
4031.34 7
4031.49 8
4031.64 9
4031.78 11
4031.93 14
4032.07 19
4032.22 26
4032.36 34
4032.51 42
4032.65 49
4032.80 54
4032.95 56
4033.09 54
4033.24 51
4033.38 46
4033.53 42
4033.67 37
4033.82 34
4033.97 31
4034.11 29
4034.26 29
4034.40 28
4034.55 27
4034.69 27
4034.84 26
4034.99 24
4035.13 23
4035.28 21
4035.42 19
4035.57 18
4035.71 18
4035.86 19
4036.00 21
4036.15 23
4036.30 26
4036.44 29
4036.59 31
4036.73 32
4036.88 33
4037.02 32
4037.17 31
4037.32 29
4037.46 27
4037.61 25
4037.75 23
4037.90 23
4038.04 24
4038.19 28
4038.34 33
4038.48 41
4038.63 49
4038.77 57
4038.92 63
4039.06 67
4039.21 68
4039.36 67
4039.50 62
4039.65 56
4039.79 50
4039.94 44
4040.09 41
4040.23 39
4040.38 40
4040.52 43
4040.67 47
4040.81 51
4040.96 53
4041.11 54
4041.25 52
4041.40 49
4041.54 46
4041.69 44
4041.83 43
4041.98 44
4042.13 47
4042.27 51
4042.42 55
4042.56 58
4042.71 60
4042.86 60
4043.00 58
4043.15 56
4043.29 53
4043.44 49
4043.58 44
4043.73 40
4043.88 36
4044.02 33
4044.17 32
4044.31 31
4044.46 31
4044.60 31
4044.75 30
4044.90 29
4045.04 27
4045.19 25
4045.33 22
4045.48 21
4045.63 20
4045.77 20
4045.92 20
4046.06 19
4046.21 19
4046.36 17
4046.50 15
4046.65 13
4046.79 12
4046.94 12
4047.08 13
4047.23 16
4047.38 18
4047.52 21
4047.67 23
4047.81 24
4047.96 24
4048.11 24
4048.25 23
4048.40 22
4048.54 22
4048.69 23
4048.84 24
4048.98 26
4049.13 28
4049.27 29
4049.42 30
4049.57 31
4049.71 31
4049.86 32
4050.00 33
4050.15 36
4050.29 41
4050.44 48
4050.59 56
4050.73 63
4050.88 69
4051.02 72
4051.17 72
4051.32 69
4051.46 64
4051.61 58
4051.75 51
4051.90 46
4052.05 41
4052.19 38
4052.34 36
4052.48 35
4052.63 34
4052.78 34
4052.92 34
4053.07 34
4053.21 33
4053.36 32
4053.51 31
4053.65 28
4053.80 24
4053.94 20
4054.09 16
4054.24 13
4054.38 10
4054.53 10
4054.67 11
4054.82 14
4054.97 18
4055.11 23
4055.26 29
4055.40 34
4055.55 38
4055.70 40
4055.84 40
4055.99 38
4056.13 36
4056.28 34
4056.43 33
4056.57 33
4056.72 34
4056.87 37
4057.01 39
4057.16 41
4057.30 42
4057.45 43
4057.60 43
4057.74 44
4057.89 45
4058.03 48
4058.18 51
4058.33 55
4058.47 57
4058.62 58
4058.76 57
4058.91 53
4059.06 48
4059.20 41
4059.35 34
4059.49 28
4059.64 25
4059.79 25
4059.93 29
4060.08 35
4060.23 42
4060.37 49
4060.52 56
4060.66 60
4060.81 63
4060.96 63
4061.10 63
4061.25 62
4061.39 62
4061.54 62
4061.69 62
4061.83 63
4061.98 64
4062.13 65
4062.27 65
4062.42 64
4062.56 62
4062.71 60
4062.86 56
4063.00 51
4063.15 45
4063.29 37
4063.44 29
4063.59 22
4063.73 15
4063.88 10
4064.03 8
4064.17 8
4064.32 9
4064.46 10
4064.61 11
4064.76 12
4064.90 12
4065.05 13
4065.20 15
4065.34 18
4065.49 22
4065.63 28
4065.78 34
4065.93 39
4066.07 43
4066.22 46
4066.36 48
4066.51 48
4066.66 47
4066.80 45
4066.95 43
4067.10 39
4067.24 35
4067.39 30
4067.53 27
4067.68 25
4067.83 25
4067.97 27
4068.12 32
4068.27 39
4068.41 47
4068.56 55
4068.71 62
4068.85 68
4069.00 72
4069.14 72
4069.29 69
4069.44 63
4069.58 54
4069.73 42
4069.88 30
4070.02 19
4070.17 9
4070.31 2
4070.46 0
4070.61 0
4070.75 0
4070.90 0
4071.05 0
4071.19 4
4071.34 8
4071.48 12
4071.63 15
4071.78 19
4071.92 23
4072.07 27
4072.22 33
4072.36 38
4072.51 45
4072.66 50
4072.80 54
4072.95 56
4073.09 55
4073.24 53
4073.39 50
4073.53 47
4073.68 44
4073.83 42
4073.97 42
4074.12 42
4074.27 43
4074.41 44
4074.56 44
4074.70 45
4074.85 45
4075.00 45
4075.14 45
4075.29 44
4075.44 42
4075.58 39
4075.73 35
4075.88 29
4076.02 24
4076.17 18
4076.32 12
4076.46 7
4076.61 2
4076.75 0
4076.90 0
4077.05 0
4077.19 0
4077.34 0
4077.49 0
4077.63 0
4077.78 2
4077.93 5
4078.07 6
4078.22 7
4078.37 6
4078.51 4
4078.66 3
4078.80 2
4078.95 3
4079.10 6
4079.24 10
4079.39 17
4079.54 24
4079.68 30
4079.83 36
4079.98 39
4080.12 41
4080.27 41
4080.42 40
4080.56 38
4080.71 36
4080.86 34
4081.00 33
4081.15 33
4081.29 33
4081.44 32
4081.59 31
4081.73 29
4081.88 26
4082.03 22
4082.17 18
4082.32 12
4082.47 7
4082.61 2
4082.76 0
4082.91 0
4083.05 0
4083.20 0
4083.35 0
4083.49 2
4083.64 4
4083.79 6
4083.93 7
4084.08 9
4084.23 13
4084.37 16
4084.52 21
4084.66 25
4084.81 28
4084.96 30
4085.10 31
4085.25 31
4085.40 32
4085.54 34
4085.69 36
4085.84 40
4085.98 43
4086.13 46
4086.28 48
4086.42 48
4086.57 46
4086.72 44
4086.86 41
4087.01 38
4087.16 36
4087.30 36
4087.45 37
4087.60 39
4087.74 41
4087.89 44
4088.04 48
4088.18 51
4088.33 54
4088.48 56
4088.62 58
4088.77 60
4088.92 60
4089.06 60
4089.21 59
4089.36 56
4089.50 54
4089.65 51
4089.80 49
4089.94 48
4090.09 47
4090.24 48
4090.38 49
4090.53 50
4090.68 51
4090.82 51
4090.97 50
4091.12 49
4091.26 49
4091.41 50
4091.56 51
4091.70 52
4091.85 54
4092.00 56
4092.14 57
4092.29 57
4092.44 56
4092.58 55
4092.73 55
4092.88 56
4093.02 59
4093.17 64
4093.32 69
4093.46 75
4093.61 80
4093.76 84
4093.90 87
4094.05 89
4094.20 92
4094.34 95
4094.49 99
4094.64 102
4094.78 106
4094.93 107
4095.08 107
4095.22 105
4095.37 101
4095.52 97
4095.66 93
4095.81 89
4095.96 87
4096.11 86
4096.25 85
4096.40 83
4096.55 80
4096.69 77
4096.84 74
4096.99 72
4097.13 71
4097.28 72
4097.43 74
4097.57 76
4097.72 78
4097.87 79
4098.01 77
4098.16 74
4098.31 69
4098.45 65
4098.60 61
4098.75 59
4098.89 59
4099.04 60
4099.19 63
4099.33 66
4099.48 69
4099.63 70
4099.78 70
4099.92 69
4100.07 67
4100.22 64
4100.36 61
4100.51 58
4100.66 57
4100.80 56
4100.95 56
4101.10 57
4101.24 58
4101.39 59
4101.54 60
4101.68 60
4101.83 60
4101.98 58
4102.12 56
4102.27 54
4102.42 52
4102.57 50
4102.71 50
4102.86 50
4103.01 50
4103.15 51
4103.30 51
4103.45 51
4103.59 50
4103.74 50
4103.89 49
4104.03 49
4104.18 48
4104.33 49
4104.48 49
4104.62 49
4104.77 48
4104.92 46
4105.06 43
4105.21 39
4105.36 34
4105.50 29
4105.65 24
4105.80 20
4105.94 19
4106.09 20
4106.24 25
4106.39 31
4106.53 40
4106.68 49
4106.83 57
4106.97 61
4107.12 63
4107.27 60
4107.41 55
4107.56 49
4107.71 42
4107.86 36
4108.00 32
4108.15 28
4108.30 25
4108.44 23
4108.59 21
4108.74 19
4108.88 18
4109.03 18
4109.18 19
4109.33 21
4109.47 24
4109.62 27
4109.77 31
4109.91 33
4110.06 35
4110.21 36
4110.35 37
4110.50 37
4110.65 37
4110.80 36
4110.94 35
4111.09 33
4111.24 32
4111.38 30
4111.53 29
4111.68 29
4111.82 30
4111.97 32
4112.12 34
4112.27 36
4112.41 37
4112.56 38
4112.71 39
4112.85 39
4113.00 39
4113.15 40
4113.30 40
4113.44 39
4113.59 37
4113.74 35
4113.88 31
4114.03 26
4114.18 21
4114.32 16
4114.47 11
4114.62 7
4114.77 4
4114.91 1
4115.06 0
4115.21 0
4115.35 0
4115.50 0
4115.65 0
4115.80 0
4115.94 5
4116.09 11
4116.24 18
4116.38 26
4116.53 33
4116.68 39
4116.83 42
4116.97 43
4117.12 42
4117.27 37
4117.41 31
4117.56 24
4117.71 17
4117.86 12
4118.00 9
4118.15 9
4118.30 10
4118.44 11
4118.59 12
4118.74 12
4118.89 10
4119.03 7
4119.18 3
4119.33 0
4119.47 0
4119.62 0
4119.77 0
4119.92 0
4120.06 0
4120.21 0
4120.36 0
4120.51 0
4120.65 1
4120.80 2
4120.95 3
4121.09 5
4121.24 7
4121.39 9
4121.54 11
4121.68 12
4121.83 13
4121.98 13
4122.12 13
4122.27 12
4122.42 11
4122.57 9
4122.71 8
4122.86 7
4123.01 6
4123.16 7
4123.30 9
4123.45 12
4123.60 17
4123.74 23
4123.89 29
4124.04 36
4124.19 41
4124.33 46
4124.48 49
4124.63 50
4124.78 50
4124.92 49
4125.07 47
4125.22 43
4125.36 39
4125.51 35
4125.66 30
4125.81 27
4125.95 24
4126.10 23
4126.25 24
4126.40 25
4126.54 26
4126.69 26
4126.84 26
4126.98 24
4127.13 22
4127.28 19
4127.43 16
4127.57 14
4127.72 13
4127.87 13
4128.02 15
4128.16 19
4128.31 24
4128.46 30
4128.61 37
4128.75 43
4128.90 48
4129.05 51
4129.19 51
4129.34 48
4129.49 44
4129.64 38
4129.78 33
4129.93 30
4130.08 30
4130.23 31
4130.37 35
4130.52 39
4130.67 44
4130.82 46
4130.96 47
4131.11 45
4131.26 40
4131.41 33
4131.55 25
4131.70 17
4131.85 10
4132.00 5
4132.14 4
4132.29 6
4132.44 13
4132.59 23
4132.73 36
4132.88 50
4133.03 62
4133.17 73
4133.32 80
4133.47 84
4133.62 84
4133.76 81
4133.91 77
4134.06 71
4134.21 65
4134.35 59
4134.50 54
4134.65 50
4134.80 47
4134.94 45
4135.09 43
4135.24 41
4135.39 38
4135.53 34
4135.68 30
4135.83 25
4135.98 20
4136.12 15
4136.27 12
4136.42 10
4136.57 9
4136.71 8
4136.86 9
4137.01 10
4137.16 11
4137.30 13
4137.45 14
4137.60 16
4137.75 17
4137.89 17
4138.04 17
4138.19 17
4138.34 17
4138.48 17
4138.63 18
4138.78 20
4138.93 23
4139.07 27
4139.22 31
4139.37 36
4139.52 39
4139.66 42
4139.81 44
4139.96 46
4140.11 46
4140.25 46
4140.40 46
4140.55 45
4140.70 45
4140.84 44
4140.99 44
4141.14 42
4141.29 40
4141.44 38
4141.58 35
4141.73 33
4141.88 30
4142.03 29
4142.17 29
4142.32 29
4142.47 30
4142.62 31
4142.76 32
4142.91 33
4143.06 33
4143.21 34
4143.35 35
4143.50 36
4143.65 37
4143.80 39
4143.94 40
4144.09 41
4144.24 41
4144.39 40
4144.53 39
4144.68 37
4144.83 35
4144.98 32
4145.13 30
4145.27 28
4145.42 26
4145.57 24
4145.72 23
4145.86 21
4146.01 20
4146.16 18
4146.31 17
4146.45 16
4146.60 15
4146.75 14
4146.90 14
4147.05 16
4147.19 19
4147.34 23
4147.49 27
4147.64 32
4147.78 35
4147.93 38
4148.08 39
4148.23 38
4148.37 37
4148.52 35
4148.67 34
4148.82 33
4148.97 33
4149.11 33
4149.26 33
4149.41 32
4149.56 32
4149.70 32
4149.85 32
4150.00 34
4150.15 37
4150.29 42
4150.44 49
4150.59 56
4150.74 63
4150.89 68
4151.03 71
4151.18 70
4151.33 67
4151.48 62
4151.62 55
4151.77 49
4151.92 44
4152.07 40
4152.22 39
4152.36 40
4152.51 42
4152.66 45
4152.81 50
4152.95 54
4153.10 57
4153.25 59
4153.40 60
4153.55 58
4153.69 55
4153.84 50
4153.99 43
4154.14 37
4154.28 30
4154.43 24
4154.58 19
4154.73 15
4154.88 14
4155.02 14
4155.17 15
4155.32 18
4155.47 22
4155.62 25
4155.76 28
4155.91 31
4156.06 32
4156.21 33
4156.35 32
4156.50 31
4156.65 29
4156.80 26
4156.95 22
4157.09 19
4157.24 16
4157.39 14
4157.54 13
4157.68 13
4157.83 15
4157.98 19
4158.13 24
4158.28 30
4158.42 36
4158.57 42
4158.72 46
4158.87 49
4159.02 50
4159.16 49
4159.31 47
4159.46 44
4159.61 41
4159.76 39
4159.90 37
4160.05 36
4160.20 36
4160.35 35
4160.49 34
4160.64 31
4160.79 28
4160.94 25
4161.09 20
4161.23 16
4161.38 11
4161.53 7
4161.68 3
4161.83 0
4161.97 0
4162.12 0
4162.27 0
4162.42 0
4162.57 3
4162.71 6
4162.86 10
4163.01 15
4163.16 20
4163.31 26
4163.45 33
4163.60 39
4163.75 45
4163.90 50
4164.05 52
4164.19 53
4164.34 53
4164.49 52
4164.64 50
4164.79 48
4164.93 47
4165.08 46
4165.23 45
4165.38 45
4165.53 46
4165.67 47
4165.82 48
4165.97 49
4166.12 49
4166.27 49
4166.41 47
4166.56 43
4166.71 39
4166.86 34
4167.01 30
4167.15 28
4167.30 28
4167.45 30
4167.60 34
4167.75 40
4167.89 47
4168.04 54
4168.19 61
4168.34 65
4168.49 68
4168.63 68
4168.78 66
4168.93 63
4169.08 59
4169.23 56
4169.37 53
4169.52 53
4169.67 54
4169.82 57
4169.97 60
4170.12 65
4170.26 69
4170.41 74
4170.56 77
4170.71 81
4170.86 83
4171.00 85
4171.15 85
4171.30 84
4171.45 81
4171.60 78
4171.74 74
4171.89 70
4172.04 66
4172.19 63
4172.34 61
4172.49 59
4172.63 59
4172.78 59
4172.93 60
4173.08 59
4173.23 57
4173.37 53
4173.52 47
4173.67 39
4173.82 30
4173.97 22
4174.11 15
4174.26 10
4174.41 7
4174.56 6
4174.71 8
4174.86 10
4175.00 14
4175.15 19
4175.30 23
4175.45 27
4175.60 29
4175.74 29
4175.89 28
4176.04 25
4176.19 21
4176.34 16
4176.49 13
4176.63 11
4176.78 11
4176.93 11
4177.08 12
4177.23 13
4177.38 14
4177.52 14
4177.67 13
4177.82 13
4177.97 13
4178.12 14
4178.26 15
4178.41 17
4178.56 18
4178.71 19
4178.86 18
4179.01 15
4179.15 11
4179.30 6
4179.45 1
4179.60 0
4179.75 0
4179.90 0
4180.04 0
4180.19 3
4180.34 6
4180.49 9
4180.64 11
4180.78 12
4180.93 13
4181.08 13
4181.23 14
4181.38 15
4181.53 16
4181.67 17
4181.82 15
4181.97 12
4182.12 8
4182.27 3
4182.42 0
4182.56 0
4182.71 0
4182.86 0
4183.01 0
4183.16 3
4183.31 5
4183.45 6
4183.60 5
4183.75 3
4183.90 0
4184.05 0
4184.20 0
4184.34 0
4184.49 0
4184.64 0
4184.79 2
4184.94 5
4185.09 7
4185.23 9
4185.38 12
4185.53 15
4185.68 18
4185.83 21
4185.98 24
4186.12 25
4186.27 25
4186.42 24
4186.57 22
4186.72 21
4186.87 20
4187.01 21
4187.16 23
4187.31 27
4187.46 30
4187.61 34
4187.76 37
4187.91 38
4188.05 38
4188.20 37
4188.35 34
4188.50 30
4188.65 26
4188.80 23
4188.94 22
4189.09 23
4189.24 27
4189.39 33
4189.54 41
4189.69 50
4189.83 59
4189.98 66
4190.13 71
4190.28 73
4190.43 72
4190.58 68
4190.73 61
4190.87 54
4191.02 45
4191.17 37
4191.32 30
4191.47 23
4191.62 16
4191.76 9
4191.91 3
4192.06 0
4192.21 0
4192.36 0
4192.51 0
4192.66 2
4192.80 6
4192.95 10
4193.10 12
4193.25 13
4193.40 12
4193.55 9
4193.70 6
4193.84 4
4193.99 3
4194.14 4
4194.29 6
4194.44 11
4194.59 17
4194.73 24
4194.88 32
4195.03 40
4195.18 47
4195.33 54
4195.48 59
4195.63 62
4195.77 63
4195.92 62
4196.07 61
4196.22 59
4196.37 57
4196.52 55
4196.67 53
4196.81 51
4196.96 49
4197.11 47
4197.26 45
4197.41 43
4197.56 40
4197.71 38
4197.85 36
4198.00 33
4198.15 31
4198.30 28
4198.45 26
4198.60 24
4198.75 23
4198.89 23
4199.04 25
4199.19 28
4199.34 33
4199.49 37
4199.64 42
4199.79 47
4199.93 52
4200.08 58
4200.23 63
4200.38 69
4200.53 74
4200.68 78
4200.83 80
4200.98 80
4201.12 79
4201.27 77
4201.42 75
4201.57 73
4201.72 73
4201.87 74
4202.02 76
4202.16 76
4202.31 75
4202.46 71
4202.61 64
4202.76 54
4202.91 42
4203.06 30
4203.21 19
4203.35 9
4203.50 3
4203.65 0
4203.80 0
4203.95 0
4204.10 0
4204.25 0
4204.39 0
4204.54 0
4204.69 0
4204.84 0
4204.99 0
4205.14 4
4205.29 12
4205.44 20
4205.58 28
4205.73 35
4205.88 40
4206.03 44
4206.18 47
4206.33 49
4206.48 51
4206.63 53
4206.77 55
4206.92 56
4207.07 58
4207.22 58
4207.37 57
4207.52 56
4207.67 54
4207.82 53
4207.96 54
4208.11 56
4208.26 60
4208.41 65
4208.56 71
4208.71 76
4208.86 81
4209.01 84
4209.15 86
4209.30 88
4209.45 91
4209.60 95
4209.75 99
4209.90 105
4210.05 111
4210.20 117
4210.34 121
4210.49 123
4210.64 124
4210.79 122
4210.94 118
4211.09 113
4211.24 106
4211.39 99
4211.54 93
4211.68 87
4211.83 83
4211.98 81
4212.13 81
4212.28 82
4212.43 84
4212.58 87
4212.73 92
4212.87 97
4213.02 102
4213.17 106
4213.32 109
4213.47 110
4213.62 108
4213.77 104
4213.92 98
4214.07 91
4214.21 85
4214.36 80
4214.51 78
4214.66 77
4214.81 79
4214.96 80
4215.11 81
4215.26 81
4215.41 80
4215.55 77
4215.70 72
4215.85 66
4216.00 58
4216.15 50
4216.30 41
4216.45 32
4216.60 24
4216.75 18
4216.89 14
4217.04 12
4217.19 13
4217.34 16
4217.49 20
4217.64 25
4217.79 30
4217.94 36
4218.09 40
4218.24 44
4218.38 46
4218.53 47
4218.68 47
4218.83 47
4218.98 46
4219.13 46
4219.28 47
4219.43 49
4219.58 51
4219.72 52
4219.87 53
4220.02 52
4220.17 50
4220.32 48
4220.47 47
4220.62 47
4220.77 48
4220.92 51
4221.07 55
4221.21 59
4221.36 63
4221.51 64
4221.66 64
4221.81 63
4221.96 60
4222.11 56
4222.26 52
4222.41 50
4222.56 49
4222.70 49
4222.85 51
4223.00 54
4223.15 56
4223.30 59
4223.45 61
4223.60 62
4223.75 62
4223.90 61
4224.05 59
4224.20 57
4224.34 54
4224.49 51
4224.64 47
4224.79 45
4224.94 42
4225.09 40
4225.24 38
4225.39 37
4225.54 35
4225.69 33
4225.83 30
4225.98 27
4226.13 23
4226.28 19
4226.43 15
4226.58 12
4226.73 9
4226.88 7
4227.03 6
4227.18 6
4227.33 8
4227.47 10
4227.62 13
4227.77 16
4227.92 19
4228.07 21
4228.22 23
4228.37 25
4228.52 27
4228.67 29
4228.82 31
4228.97 32
4229.12 33
4229.26 33
4229.41 31
4229.56 28
4229.71 24
4229.86 19
4230.01 15
4230.16 12
4230.31 11
4230.46 12
4230.61 13
4230.76 16
4230.90 18
4231.05 19
4231.20 19
4231.35 17
4231.50 16
4231.65 14
4231.80 13
4231.95 13
4232.10 14
4232.25 17
4232.40 20
4232.55 23
4232.70 26
4232.84 30
4232.99 32
4233.14 34
4233.29 34
4233.44 32
4233.59 29
4233.74 25
4233.89 21
4234.04 18
4234.19 16
4234.34 15
4234.49 16
4234.63 18
4234.78 21
4234.93 23
4235.08 24
4235.23 24
4235.38 24
4235.53 23
4235.68 22
4235.83 21
4235.98 21
4236.13 21
4236.28 22
4236.43 23
4236.58 25
4236.72 27
4236.87 29
4237.02 31
4237.17 34
4237.32 37
4237.47 40
4237.62 43
4237.77 46
4237.92 47
4238.07 47
4238.22 45
4238.37 42
4238.52 38
4238.67 33
4238.81 27
4238.96 20
4239.11 13
4239.26 6
4239.41 2
4239.56 0
4239.71 0
4239.86 3
4240.01 8
4240.16 14
4240.31 21
4240.46 26
4240.61 30
4240.76 31
4240.91 31
4241.05 28
4241.20 25
4241.35 22
4241.50 20
4241.65 20
4241.80 21
4241.95 23
4242.10 26
4242.25 29
4242.40 31
4242.55 32
4242.70 32
4242.85 32
4243.00 32
4243.15 32
4243.29 33
4243.44 35
4243.59 38
4243.74 41
4243.89 44
4244.04 47
4244.19 50
4244.34 51
4244.49 52
4244.64 51
4244.79 49
4244.94 47
4245.09 44
4245.24 41
4245.39 39
4245.54 39
4245.69 41
4245.83 45
4245.98 50
4246.13 56
4246.28 62
4246.43 69
4246.58 74
4246.73 79
4246.88 84
4247.03 87
4247.18 90
4247.33 93
4247.48 94
4247.63 95
4247.78 95
4247.93 94
4248.08 92
4248.23 90
4248.38 87
4248.53 83
4248.67 80
4248.82 76
4248.97 71
4249.12 67
4249.27 63
4249.42 59
4249.57 56
4249.72 54
4249.87 53
4250.02 53
4250.17 54
4250.32 55
4250.47 56
4250.62 56
4250.77 55
4250.92 53
4251.07 50
4251.22 46
4251.37 42
4251.52 38
4251.66 36
4251.81 35
4251.96 36
4252.11 38
4252.26 41
4252.41 43
4252.56 44
4252.71 43
4252.86 41
4253.01 39
4253.16 36
4253.31 33
4253.46 32
4253.61 33
4253.76 36
4253.91 41
4254.06 47
4254.21 53
4254.36 58
4254.51 62
4254.66 64
4254.81 65
4254.96 64
4255.10 63
4255.25 62
4255.40 62
4255.55 64
4255.70 66
4255.85 69
4256.00 72
4256.15 75
4256.30 77
4256.45 78
4256.60 78
4256.75 77
4256.90 76
4257.05 74
4257.20 74
4257.35 74
4257.50 76
4257.65 79
4257.80 83
4257.95 89
4258.10 95
4258.25 102
4258.40 109
4258.55 116
4258.70 123
4258.85 132
4259.00 141
4259.14 151
4259.29 163
4259.44 175
4259.59 188
4259.74 204
4259.89 221
4260.04 239
4260.19 260
4260.34 282
4260.49 305
4260.64 327
4260.79 347
4260.94 366
4261.09 384
4261.24 401
4261.39 417
4261.54 435
4261.69 454
4261.84 475
4261.99 498
4262.14 524
4262.29 554
4262.44 586
4262.59 622
4262.74 658
4262.89 692
4263.04 723
4263.19 749
4263.34 769
4263.49 784
4263.64 796
4263.79 809
4263.94 825
4264.09 845
4264.23 870
4264.38 897
4264.53 923
4264.68 943
4264.83 955
4264.98 958
4265.13 952
4265.28 939
4265.43 923
4265.58 907
4265.73 893
4265.88 881
4266.03 872
4266.18 863
4266.33 854
4266.48 843
4266.63 828
4266.78 810
4266.93 789
4267.08 765
4267.23 741
4267.38 716
4267.53 692
4267.68 670
4267.83 650
4267.98 630
4268.13 612
4268.28 595
4268.43 578
4268.58 561
4268.73 545
4268.88 529
4269.03 514
4269.18 498
4269.33 481
4269.48 463
4269.63 444
4269.78 425
4269.93 404
4270.08 382
4270.23 361
4270.38 341
4270.53 323
4270.68 307
4270.83 293
4270.98 282
4271.13 272
4271.28 262
4271.43 252
4271.58 242
4271.73 229
4271.88 215
4272.03 201
4272.18 187
4272.33 175
4272.48 165
4272.63 158
4272.78 152
4272.93 149
4273.07 146
4273.22 142
4273.37 138
4273.52 133
4273.67 128
4273.82 122
4273.97 118
4274.12 114
4274.27 111
4274.42 109
4274.57 108
4274.72 108
4274.87 108
4275.02 108
4275.17 107
4275.32 105
4275.47 103
4275.62 100
4275.77 97
4275.92 93
4276.07 90
4276.22 87
4276.37 83
4276.52 79
4276.67 75
4276.82 70
4276.97 64
4277.12 59
4277.27 55
4277.42 52
4277.57 51
4277.72 51
4277.87 51
4278.02 51
4278.17 51
4278.32 50
4278.47 48
4278.62 46
4278.77 45
4278.92 46
4279.07 49
4279.22 56
4279.37 66
4279.52 78
4279.67 91
4279.82 103
4279.97 114
4280.12 122
4280.27 126
4280.42 128
4280.57 126
4280.72 123
4280.87 117
4281.02 111
4281.17 104
4281.32 96
4281.47 89
4281.62 82
4281.77 76
4281.92 71
4282.07 68
4282.22 66
4282.37 64
4282.52 63
4282.67 62
4282.82 61
4282.97 60
4283.12 60
4283.27 59
4283.43 59
4283.58 59
4283.73 58
4283.88 57
4284.03 55
4284.18 53
4284.33 51
4284.48 50
4284.63 50
4284.78 51
4284.93 52
4285.08 54
4285.23 55
4285.38 56
4285.53 55
4285.68 53
4285.83 50
4285.98 46
4286.13 43
4286.28 39
4286.43 36
4286.58 33
4286.73 32
4286.88 31
4287.03 30
4287.18 30
4287.33 30
4287.48 30
4287.63 29
4287.78 29
4287.93 27
4288.08 25
4288.23 23
4288.38 21
4288.53 18
4288.68 16
4288.83 15
4288.98 14
4289.13 15
4289.28 15
4289.43 15
4289.58 14
4289.73 13
4289.88 11
4290.03 8
4290.18 6
4290.33 4
4290.48 3
4290.63 2
4290.78 2
4290.93 2
4291.08 2
4291.23 2
4291.38 1
4291.53 0
4291.68 0
4291.83 0
4291.98 0
4292.13 0
4292.29 0
4292.44 0
4292.59 1
4292.74 2
4292.89 3
4293.04 3
4293.19 4
4293.34 5
4293.49 7
4293.64 10
4293.79 13
4293.94 16
4294.09 19
4294.24 22
4294.39 25
4294.54 28
4294.69 31
4294.84 34
4294.99 39
4295.14 44
4295.29 51
4295.44 58
4295.59 65
4295.74 71
4295.89 75
4296.04 77
4296.19 76
4296.34 73
4296.49 68
4296.64 63
4296.79 58
4296.94 54
4297.09 50
4297.24 48
4297.39 46
4297.55 45
4297.70 45
4297.85 45
4298.00 45
4298.15 45
4298.30 45
4298.45 45
4298.60 45
4298.75 45
4298.90 46
4299.05 46
4299.20 46
4299.35 45
4299.50 43
4299.65 40
4299.80 36
4299.95 31
4300.10 26
4300.25 24
4300.40 23
4300.55 26
4300.70 30
4300.85 35
4301.00 40
4301.15 44
4301.30 45
4301.46 45
4301.61 42
4301.76 39
4301.91 36
4302.06 34
4302.21 33
4302.36 33
4302.51 33
4302.66 32
4302.81 30
4302.96 27
4303.11 23
4303.26 18
4303.41 14
4303.56 11
4303.71 8
4303.86 8
4304.01 9
4304.16 11
4304.31 13
4304.46 16
4304.61 19
4304.76 21
4304.92 23
4305.07 23
4305.22 22
4305.37 21
4305.52 19
4305.67 18
4305.82 18
4305.97 20
4306.12 22
4306.27 26
4306.42 30
4306.57 35
4306.72 39
4306.87 42
4307.02 45
4307.17 47
4307.32 48
4307.47 48
4307.62 47
4307.77 44
4307.93 41
4308.08 36
4308.23 32
4308.38 28
4308.53 26
4308.68 25
4308.83 27
4308.98 29
4309.13 33
4309.28 37
4309.43 40
4309.58 44
4309.73 46
4309.88 49
4310.03 50
4310.18 51
4310.33 51
4310.48 51
4310.63 50
4310.79 49
4310.94 48
4311.09 47
4311.24 46
4311.39 44
4311.54 42
4311.69 41
4311.84 39
4311.99 39
4312.14 39
4312.29 39
4312.44 40
4312.59 41
4312.74 41
4312.89 41
4313.04 41
4313.19 40
4313.35 38
4313.50 38
4313.65 38
4313.80 38
4313.95 38
4314.10 39
4314.25 41
4314.40 42
4314.55 44
4314.70 46
4314.85 47
4315.00 48
4315.15 48
4315.30 47
4315.45 46
4315.61 46
4315.76 47
4315.91 49
4316.06 52
4316.21 55
4316.36 59
4316.51 61
4316.66 63
4316.81 63
4316.96 61
4317.11 58
4317.26 53
4317.41 47
4317.56 42
4317.71 37
4317.87 35
4318.02 34
4318.17 34
4318.32 35
4318.47 36
4318.62 35
4318.77 33
4318.92 30
4319.07 27
4319.22 25
4319.37 25
4319.52 28
4319.67 33
4319.82 39
4319.98 46
4320.13 51
4320.28 54
4320.43 54
4320.58 52
4320.73 48
4320.88 43
4321.03 38
4321.18 34
4321.33 31
4321.48 29
4321.63 28
4321.78 28
4321.93 29
4322.09 30
4322.24 32
4322.39 34
4322.54 36
4322.69 39
4322.84 41
4322.99 44
4323.14 46
4323.29 48
4323.44 49
4323.59 49
4323.74 47
4323.90 45
4324.05 42
4324.20 38
4324.35 35
4324.50 33
4324.65 31
4324.80 32
4324.95 33
4325.10 35
4325.25 38
4325.40 39
4325.55 39
4325.70 37
4325.86 33
4326.01 27
4326.16 22
4326.31 17
4326.46 15
4326.61 14
4326.76 16
4326.91 19
4327.06 22
4327.21 24
4327.36 25
4327.51 23
4327.67 20
4327.82 14
4327.97 8
4328.12 2
4328.27 0
4328.42 0
4328.57 0
4328.72 0
4328.87 0
4329.02 5
4329.17 13
4329.33 22
4329.48 31
4329.63 39
4329.78 44
4329.93 46
4330.08 45
4330.23 41
4330.38 34
4330.53 26
4330.68 19
4330.83 12
4330.99 7
4331.14 5
4331.29 5
4331.44 8
4331.59 12
4331.74 18
4331.89 24
4332.04 30
4332.19 34
4332.34 37
4332.49 37
4332.65 36
4332.80 33
4332.95 30
4333.10 26
4333.25 22
4333.40 18
4333.55 15
4333.70 12
4333.85 10
4334.00 8
4334.16 7
4334.31 7
4334.46 9
4334.61 11
4334.76 14
4334.91 17
4335.06 21
4335.21 23
4335.36 25
4335.51 25
4335.67 24
4335.82 21
4335.97 16
4336.12 10
4336.27 5
4336.42 0
4336.57 0
4336.72 0
4336.87 2
4337.02 8
4337.18 15
4337.33 22
4337.48 27
4337.63 31
4337.78 32
4337.93 32
4338.08 32
4338.23 31
4338.38 32
4338.54 33
4338.69 35
4338.84 38
4338.99 40
4339.14 41
4339.29 41
4339.44 39
4339.59 36
4339.74 33
4339.89 29
4340.05 27
4340.20 26
4340.35 26
4340.50 28
4340.65 31
4340.80 35
4340.95 37
4341.10 38
4341.25 38
4341.41 36
4341.56 32
4341.71 28
4341.86 23
4342.01 18
4342.16 13
4342.31 10
4342.46 9
4342.61 8
4342.77 9
4342.92 10
4343.07 11
4343.22 12
4343.37 13
4343.52 14
4343.67 15
4343.82 18
4343.97 21
4344.13 24
4344.28 29
4344.43 33
4344.58 37
4344.73 39
4344.88 41
4345.03 41
4345.18 40
4345.34 38
4345.49 35
4345.64 32
4345.79 29
4345.94 27
4346.09 24
4346.24 21
4346.39 18
4346.54 15
4346.70 11
4346.85 9
4347.00 7
4347.15 7
4347.30 8
4347.45 12
4347.60 17
4347.75 23
4347.91 31
4348.06 38
4348.21 45
4348.36 51
4348.51 55
4348.66 57
4348.81 56
4348.96 54
4349.12 49
4349.27 43
4349.42 36
4349.57 30
4349.72 26
4349.87 23
4350.02 21
4350.17 21
4350.33 23
4350.48 24
4350.63 26
4350.78 28
4350.93 29
4351.08 29
4351.23 29
4351.38 29
4351.54 29
4351.69 29
4351.84 31
4351.99 33
4352.14 36
4352.29 40
4352.44 44
4352.59 48
4352.75 51
4352.90 54
4353.05 54
4353.20 53
4353.35 49
4353.50 43
4353.65 35
4353.81 26
4353.96 18
4354.11 10
4354.26 5
4354.41 3
4354.56 3
4354.71 6
4354.86 10
4355.02 15
4355.17 21
4355.32 26
4355.47 31
4355.62 34
4355.77 36
4355.92 37
4356.08 35
4356.23 31
4356.38 25
4356.53 17
4356.68 8
4356.83 0
4356.98 0
4357.13 0
4357.29 0
4357.44 0
4357.59 0
4357.74 0
4357.89 0
4358.04 4
4358.19 11
4358.35 15
4358.50 18
4358.65 17
4358.80 15
4358.95 12
4359.10 8
4359.25 4
4359.41 2
4359.56 1
4359.71 1
4359.86 1
4360.01 2
4360.16 3
4360.31 3
4360.47 2
4360.62 2
4360.77 1
4360.92 1
4361.07 2
4361.22 3
4361.37 6
4361.53 8
4361.68 11
4361.83 13
4361.98 15
4362.13 17
4362.28 18
4362.43 20
4362.59 21
4362.74 22
4362.89 23
4363.04 22
4363.19 20
4363.34 17
4363.49 14
4363.65 10
4363.80 8
4363.95 6
4364.10 6
4364.25 6
4364.40 6
4364.56 7
4364.71 7
4364.86 7
4365.01 8
4365.16 11
4365.31 15
4365.46 20
4365.62 26
4365.77 32
4365.92 38
4366.07 41
4366.22 42
4366.37 41
4366.53 38
4366.68 33
4366.83 29
4366.98 25
4367.13 22
4367.28 21
4367.43 21
4367.59 22
4367.74 23
4367.89 24
4368.04 24
4368.19 23
4368.34 23
4368.50 23
4368.65 23
4368.80 22
4368.95 22
4369.10 21
4369.25 19
4369.41 18
4369.56 18
4369.71 19
4369.86 22
4370.01 25
4370.16 28
4370.31 31
4370.47 32
4370.62 32
4370.77 31
4370.92 29
4371.07 26
4371.22 23
4371.38 20
4371.53 18
4371.68 17
4371.83 16
4371.98 16
4372.13 17
4372.29 18
4372.44 19
4372.59 20
4372.74 20
4372.89 20
4373.04 19
4373.20 18
4373.35 15
4373.50 13
4373.65 11
4373.80 10
4373.95 11
4374.11 13
4374.26 17
4374.41 21
4374.56 25
4374.71 28
4374.86 29
4375.02 29
4375.17 28
4375.32 26
4375.47 24
4375.62 23
4375.77 23
4375.93 24
4376.08 27
4376.23 30
4376.38 33
4376.53 35
4376.68 35
4376.84 34
4376.99 32
4377.14 28
4377.29 24
4377.44 21
4377.59 18
4377.75 16
4377.90 15
4378.05 14
4378.20 13
4378.35 12
4378.51 10
4378.66 8
4378.81 6
4378.96 4
4379.11 4
4379.26 5
4379.42 7
4379.57 11
4379.72 15
4379.87 20
4380.02 24
4380.17 28
4380.33 31
4380.48 35
4380.63 39
4380.78 44
4380.93 49
4381.09 56
4381.24 63
4381.39 69
4381.54 73
4381.69 76
4381.84 75
4382.00 72
4382.15 66
4382.30 58
4382.45 50
4382.60 43
4382.76 37
4382.91 34
4383.06 34
4383.21 37
4383.36 41
4383.51 45
4383.67 48
4383.82 49
4383.97 46
4384.12 41
4384.27 33
4384.43 25
4384.58 17
4384.73 12
4384.88 9
4385.03 9
4385.18 12
4385.34 18
4385.49 25
4385.64 32
4385.79 40
4385.94 47
4386.10 53
4386.25 58
4386.40 62
4386.55 63
4386.70 63
4386.86 60
4387.01 55
4387.16 48
4387.31 39
4387.46 30
4387.62 21
4387.77 13
4387.92 7
4388.07 3
4388.22 1
4388.37 2
4388.53 5
4388.68 9
4388.83 15
4388.98 20
4389.13 26
4389.29 30
4389.44 33
4389.59 34
4389.74 34
4389.89 33
4390.05 32
4390.20 31
4390.35 30
4390.50 29
4390.65 29
4390.81 30
4390.96 30
4391.11 31
4391.26 30
4391.41 29
4391.57 26
4391.72 22
4391.87 17
4392.02 12
4392.17 6
4392.33 2
4392.48 0
4392.63 0
4392.78 0
4392.93 0
4393.09 0
4393.24 0
4393.39 0
4393.54 0
4393.69 0
4393.85 1
4394.00 6
4394.15 11
4394.30 15
4394.45 18
4394.61 19
4394.76 17
4394.91 13
4395.06 8
4395.21 4
4395.37 1
4395.52 0
4395.67 1
4395.82 3
4395.97 7
4396.13 10
4396.28 12
4396.43 13
4396.58 13
4396.73 14
4396.89 17
4397.04 20
4397.19 26
4397.34 33
4397.49 41
4397.65 49
4397.80 55
4397.95 60
4398.10 62
4398.26 63
4398.41 63
4398.56 62
4398.71 62
4398.86 63
4399.02 64
4399.17 66
4399.32 69
4399.47 71
4399.62 72
4399.78 72
4399.93 71
4400.08 70
4400.23 67
4400.38 64
4400.54 60
4400.69 56
4400.84 50
4400.99 45
4401.15 39
4401.30 33
4401.45 27
4401.60 22
4401.75 19
4401.91 18
4402.06 18
4402.21 20
4402.36 24
4402.51 29
4402.67 34
4402.82 39
4402.97 44
4403.12 48
4403.28 51
4403.43 54
4403.58 57
4403.73 59
4403.88 62
4404.04 64
4404.19 66
4404.34 68
4404.49 70
4404.65 72
4404.80 75
4404.95 78
4405.10 80
4405.25 82
4405.41 83
4405.56 82
4405.71 79
4405.86 74
4406.02 67
4406.17 59
4406.32 51
4406.47 43
4406.62 36
4406.78 31
4406.93 28
4407.08 27
4407.23 29
4407.39 33
4407.54 38
4407.69 46
4407.84 54
4407.99 63
4408.15 70
4408.30 75
4408.45 78
4408.60 78
4408.76 75
4408.91 69
4409.06 63
4409.21 56
4409.36 49
4409.52 44
4409.67 39
4409.82 35
4409.97 32
4410.13 29
4410.28 27
4410.43 24
4410.58 23
4410.74 22
4410.89 23
4411.04 24
4411.19 26
4411.34 27
4411.50 29
4411.65 31
4411.80 32
4411.95 34
4412.11 36
4412.26 38
4412.41 39
4412.56 41
4412.72 41
4412.87 42
4413.02 43
4413.17 45
4413.33 47
4413.48 51
4413.63 55
4413.78 60
4413.93 65
4414.09 70
4414.24 74
4414.39 77
4414.54 79
4414.70 79
4414.85 78
4415.00 77
4415.15 75
4415.31 73
4415.46 71
4415.61 68
4415.76 64
4415.92 60
4416.07 55
4416.22 50
4416.37 46
4416.53 43
4416.68 40
4416.83 37
4416.98 34
4417.13 30
4417.29 27
4417.44 23
4417.59 20
4417.74 18
4417.90 18
4418.05 19
4418.20 21
4418.35 25
4418.51 29
4418.66 35
4418.81 41
4418.96 47
4419.12 55
4419.27 62
4419.42 71
4419.57 80
4419.73 91
4419.88 102
4420.03 115
4420.18 128
4420.34 139
4420.49 149
4420.64 156
4420.79 160
4420.95 163
4421.10 166
4421.25 170
4421.40 177
4421.56 188
4421.71 203
4421.86 220
4422.01 239
4422.17 259
4422.32 280
4422.47 301
4422.62 323
4422.78 346
4422.93 369
4423.08 393
4423.23 416
4423.39 437
4423.54 454
4423.69 468
4423.84 479
4424.00 486
4424.15 491
4424.30 495
4424.45 499
4424.61 503
4424.76 508
4424.91 513
4425.06 519
4425.22 525
4425.37 531
4425.52 537
4425.67 544
4425.83 550
4425.98 557
4426.13 566
4426.28 574
4426.44 583
4426.59 590
4426.74 593
4426.89 593
4427.05 587
4427.20 577
4427.35 562
4427.51 545
4427.66 527
4427.81 508
4427.96 490
4428.12 472
4428.27 453
4428.42 433
4428.57 410
4428.73 386
4428.88 362
4429.03 339
4429.18 319
4429.34 303
4429.49 292
4429.64 286
4429.79 283
4429.95 282
4430.10 281
4430.25 279
4430.41 275
4430.56 270
4430.71 263
4430.86 254
4431.02 243
4431.17 231
4431.32 219
4431.47 206
4431.63 192
4431.78 178
4431.93 164
4432.08 150
4432.24 138
4432.39 128
4432.54 121
4432.70 116
4432.85 115
4433.00 117
4433.15 121
4433.31 126
4433.46 131
4433.61 135
4433.76 137
4433.92 136
4434.07 133
4434.22 129
4434.37 124
4434.53 118
4434.68 112
4434.83 106
4434.99 100
4435.14 93
4435.29 87
4435.44 80
4435.60 74
4435.75 68
4435.90 64
4436.05 61
4436.21 60
4436.36 59
4436.51 59
4436.67 59
4436.82 59
4436.97 57
4437.12 54
4437.28 51
4437.43 48
4437.58 45
4437.74 43
4437.89 42
4438.04 42
4438.19 43
4438.35 45
4438.50 48
4438.65 51
4438.80 54
4438.96 58
4439.11 62
4439.26 67
4439.42 71
4439.57 74
4439.72 75
4439.87 75
4440.03 73
4440.18 69
4440.33 63
4440.49 57
4440.64 50
4440.79 44
4440.94 39
4441.10 34
4441.25 31
4441.40 28
4441.56 24
4441.71 20
4441.86 16
4442.01 11
4442.17 6
4442.32 3
4442.47 3
4442.63 5
4442.78 12
4442.93 23
4443.08 36
4443.24 52
4443.39 68
4443.54 82
4443.70 93
4443.85 101
4444.00 103
4444.15 102
4444.31 97
4444.46 89
4444.61 82
4444.77 76
4444.92 71
4445.07 69
4445.22 69
4445.38 70
4445.53 71
4445.68 70
4445.84 69
4445.99 66
4446.14 62
4446.29 57
4446.45 54
4446.60 51
4446.75 50
4446.91 50
4447.06 51
4447.21 52
4447.37 55
4447.52 57
4447.67 60
4447.82 61
4447.98 61
4448.13 58
4448.28 54
4448.44 49
4448.59 42
4448.74 36
4448.89 31
4449.05 27
4449.20 24
4449.35 24
4449.51 24
4449.66 26
4449.81 28
4449.97 30
4450.12 32
4450.27 33
4450.42 34
4450.58 36
4450.73 37
4450.88 38
4451.04 39
4451.19 41
4451.34 43
4451.50 45
4451.65 47
4451.80 49
4451.95 49
4452.11 48
4452.26 46
4452.41 42
4452.57 38
4452.72 34
4452.87 29
4453.03 25
4453.18 21
4453.33 18
4453.49 15
4453.64 13
4453.79 12
4453.94 13
4454.10 14
4454.25 16
4454.40 18
4454.56 20
4454.71 21
4454.86 22
4455.02 22
4455.17 22
4455.32 21
4455.47 20
4455.63 18
4455.78 16
4455.93 13
4456.09 10
4456.24 8
4456.39 6
4456.55 6
4456.70 7
4456.85 10
4457.01 14
4457.16 20
4457.31 26
4457.47 32
4457.62 38
4457.77 44
4457.92 50
4458.08 55
4458.23 59
4458.38 61
4458.54 62
4458.69 61
4458.84 59
4459.00 56
4459.15 52
4459.30 48
4459.46 44
4459.61 39
4459.76 35
4459.92 30
4460.07 25
4460.22 20
4460.37 16
4460.53 12
4460.68 9
4460.83 7
4460.99 7
4461.14 8
4461.29 9
4461.45 10
4461.60 11
4461.75 10
4461.91 9
4462.06 7
4462.21 4
4462.37 0
4462.52 0
4462.67 0
4462.83 0
4462.98 0
4463.13 0
4463.29 0
4463.44 0
4463.59 1
4463.74 6
4463.90 9
4464.05 12
4464.20 12
4464.36 12
4464.51 11
4464.66 12
4464.82 14
4464.97 18
4465.12 24
4465.28 30
4465.43 36
4465.58 40
4465.74 41
4465.89 39
4466.04 36
4466.20 30
4466.35 25
4466.50 20
4466.66 18
4466.81 18
4466.96 20
4467.12 24
4467.27 29
4467.42 35
4467.58 40
4467.73 44
4467.88 47
4468.04 48
4468.19 47
4468.34 45
4468.50 44
4468.65 42
4468.80 42
4468.96 42
4469.11 42
4469.26 42
4469.42 41
4469.57 39
4469.72 37
4469.88 34
4470.03 32
4470.18 30
4470.34 29
4470.49 29
4470.64 28
4470.80 25
4470.95 21
4471.10 15
4471.26 8
4471.41 1
4471.56 0
4471.72 0
4471.87 0
4472.02 0
4472.18 0
4472.33 5
4472.48 11
4472.64 17
4472.79 22
4472.94 27
4473.10 32
4473.25 36
4473.40 39
4473.56 40
4473.71 40
4473.86 38
4474.02 36
4474.17 33
4474.32 31
4474.48 30
4474.63 31
4474.78 34
4474.94 38
4475.09 42
4475.24 45
4475.40 48
4475.55 49
4475.70 48
4475.86 45
4476.01 41
4476.16 37
4476.32 32
4476.47 28
4476.62 24
4476.78 22
4476.93 21
4477.09 20
4477.24 21
4477.39 21
4477.55 20
4477.70 17
4477.85 13
4478.01 9
4478.16 4
4478.31 0
4478.47 0
4478.62 0
4478.77 0
4478.93 0
4479.08 0
4479.23 4
4479.39 8
4479.54 12
4479.69 15
4479.85 16
4480.00 16
4480.15 16
4480.31 15
4480.46 16
4480.62 18
4480.77 22
4480.92 27
4481.08 33
4481.23 38
4481.38 41
4481.54 41
4481.69 38
4481.84 32
4482.00 26
4482.15 19
4482.30 14
4482.46 12
4482.61 12
4482.76 15
4482.92 22
4483.07 30
4483.23 38
4483.38 46
4483.53 53
4483.69 57
4483.84 59
4483.99 60
4484.15 59
4484.30 59
4484.45 58
4484.61 59
4484.76 60
4484.91 61
4485.07 62
4485.22 61
4485.38 59
4485.53 56
4485.68 51
4485.84 47
4485.99 42
4486.14 39
4486.30 37
4486.45 36
4486.60 35
4486.76 35
4486.91 35
4487.07 34
4487.22 34
4487.37 34
4487.53 35
4487.68 37
4487.83 39
4487.99 42
4488.14 45
4488.29 48
4488.45 50
4488.60 51
4488.76 50
4488.91 47
4489.06 43
4489.22 37
4489.37 30
4489.52 22
4489.68 15
4489.83 8
4489.98 2
4490.14 0
4490.29 0
4490.45 0
4490.60 0
4490.75 0
4490.91 2
4491.06 10
4491.21 19
4491.37 29
4491.52 38
4491.67 46
4491.83 52
4491.98 56
4492.14 58
4492.29 58
4492.44 58
4492.60 57
4492.75 55
4492.90 53
4493.06 50
4493.21 46
4493.37 41
4493.52 34
4493.67 26
4493.83 18
4493.98 10
4494.13 4
4494.29 1
4494.44 1
4494.60 4
4494.75 10
4494.90 18
4495.06 26
4495.21 32
4495.36 37
4495.52 39
4495.67 39
4495.83 37
4495.98 34
4496.13 31
4496.29 28
4496.44 25
4496.59 23
4496.75 21
4496.90 18
4497.06 14
4497.21 11
4497.36 8
4497.52 7
4497.67 7
4497.83 8
4497.98 9
4498.13 10
4498.29 12
4498.44 13
4498.59 15
4498.75 16
4498.90 19
4499.06 22
4499.21 25
4499.36 29
4499.52 31
4499.67 32
4499.82 32
4499.98 30
4500.13 27
4500.29 24
4500.44 21
4500.59 17
4500.75 14
4500.90 10
4501.06 6
4501.21 2
4501.36 0
4501.52 0
4501.67 0
4501.82 0
4501.98 0
4502.13 0
4502.29 0
4502.44 0
4502.59 7
4502.75 15
4502.90 22
4503.06 27
4503.21 30
4503.36 31
4503.52 30
4503.67 27
4503.83 25
4503.98 22
4504.13 21
4504.29 20
4504.44 19
4504.60 18
4504.75 18
4504.90 18
4505.06 17
4505.21 18
4505.36 18
4505.52 19
4505.67 19
4505.83 20
4505.98 20
4506.13 21
4506.29 21
4506.44 20
4506.60 20
4506.75 20
4506.90 20
4507.06 20
4507.21 20
4507.37 20
4507.52 20
4507.67 20
4507.83 20
4507.98 21
4508.14 22
4508.29 24
4508.44 27
4508.60 29
4508.75 30
4508.91 31
4509.06 31
4509.21 30
4509.37 29
4509.52 28
4509.68 26
4509.83 25
4509.98 24
4510.14 23
4510.29 23
4510.45 23
4510.60 25
4510.75 28
4510.91 31
4511.06 34
4511.22 37
4511.37 39
4511.52 40
4511.68 41
4511.83 41
4511.99 42
4512.14 44
4512.29 45
4512.45 47
4512.60 48
4512.76 49
4512.91 48
4513.06 47
4513.22 46
4513.37 44
4513.53 41
4513.68 38
4513.84 36
4513.99 32
4514.14 29
4514.30 26
4514.45 25
4514.61 24
4514.76 25
4514.91 27
4515.07 29
4515.22 32
4515.38 33
4515.53 32
4515.68 30
4515.84 27
4515.99 23
4516.15 19
4516.30 16
4516.45 14
4516.61 14
4516.76 16
4516.92 19
4517.07 22
4517.23 26
4517.38 29
4517.53 31
4517.69 31
4517.84 30
4518.00 28
4518.15 25
4518.30 22
4518.46 18
4518.61 14
4518.77 10
4518.92 7
4519.08 4
4519.23 1
4519.38 0
4519.54 0
4519.69 0
4519.85 0
4520.00 2
4520.15 5
4520.31 9
4520.46 13
4520.62 17
4520.77 20
4520.93 21
4521.08 21
4521.23 20
4521.39 18
4521.54 15
4521.70 12
4521.85 10
4522.00 8
4522.16 7
4522.31 7
4522.47 8
4522.62 11
4522.78 14
4522.93 18
4523.08 23
4523.24 29
4523.39 34
4523.55 38
4523.70 41
4523.86 42
4524.01 41
4524.16 40
4524.32 39
4524.47 40
4524.63 42
4524.78 47
4524.94 53
4525.09 59
4525.24 64
4525.40 68
4525.55 71
4525.71 71
4525.86 70
4526.02 67
4526.17 64
4526.32 61
4526.48 58
4526.63 54
4526.79 51
4526.94 47
4527.10 42
4527.25 36
4527.40 30
4527.56 22
4527.71 14
4527.87 6
4528.02 0
4528.18 0
4528.33 0
4528.48 0
4528.64 0
4528.79 0
4528.95 0
4529.10 0
4529.26 0
4529.41 7
4529.56 18
4529.72 30
4529.87 41
4530.03 51
4530.18 57
4530.34 61
4530.49 61
4530.65 58
4530.80 53
4530.95 47
4531.11 40
4531.26 33
4531.42 26
4531.57 21
4531.73 15
4531.88 11
4532.03 7
4532.19 4
4532.34 2
4532.50 2
4532.65 2
4532.81 4
4532.96 6
4533.12 8
4533.27 9
4533.42 9
4533.58 8
4533.73 6
4533.89 4
4534.04 2
4534.20 2
4534.35 4
4534.51 8
4534.66 12
4534.81 17
4534.97 22
4535.12 25
4535.28 26
4535.43 25
4535.59 22
4535.74 17
4535.90 11
4536.05 6
4536.20 2
4536.36 0
4536.51 0
4536.67 0
4536.82 0
4536.98 2
4537.13 3
4537.29 4
4537.44 5
4537.59 4
4537.75 5
4537.90 6
4538.06 8
4538.21 12
4538.37 16
4538.52 21
4538.68 25
4538.83 27
4538.99 27
4539.14 25
4539.29 22
4539.45 20
4539.60 18
4539.76 18
4539.91 19
4540.07 22
4540.22 25
4540.38 27
4540.53 28
4540.68 27
4540.84 26
4540.99 24
4541.15 22
4541.30 21
4541.46 21
4541.61 21
4541.77 20
4541.92 19
4542.08 17
4542.23 15
4542.38 13
4542.54 11
4542.69 9
4542.85 8
4543.00 8
4543.16 9
4543.31 10
4543.47 13
4543.62 17
4543.78 23
4543.93 28
4544.09 34
4544.24 38
4544.39 40
4544.55 40
4544.70 39
4544.86 36
4545.01 34
4545.17 33
4545.32 32
4545.48 33
4545.63 33
4545.79 34
4545.94 33
4546.10 32
4546.25 29
4546.40 26
4546.56 23
4546.71 20
4546.87 16
4547.02 13
4547.18 10
4547.33 8
4547.49 6
4547.64 5
4547.80 4
4547.95 5
4548.11 5
4548.26 6
4548.41 7
4548.57 7
4548.72 7
4548.88 6
4549.03 6
4549.19 7
4549.34 9
4549.50 12
4549.65 17
4549.81 22
4549.96 27
4550.12 32
4550.27 36
4550.43 38
4550.58 39
4550.74 40
4550.89 39
4551.04 38
4551.20 37
4551.35 37
4551.51 37
4551.66 38
4551.82 40
4551.97 43
4552.13 45
4552.28 46
4552.44 46
4552.59 45
4552.75 43
4552.90 41
4553.06 38
4553.21 36
4553.37 35
4553.52 35
4553.68 37
4553.83 40
4553.98 43
4554.14 45
4554.29 46
4554.45 46
4554.60 45
4554.76 42
4554.91 40
4555.07 39
4555.22 39
4555.38 40
4555.53 41
4555.69 42
4555.84 43
4556.00 43
4556.15 42
4556.31 41
4556.46 40
4556.62 40
4556.77 40
4556.93 42
4557.08 43
4557.24 45
4557.39 46
4557.55 46
4557.70 45
4557.85 44
4558.01 43
4558.16 42
4558.32 43
4558.47 44
4558.63 46
4558.78 50
4558.94 53
4559.09 57
4559.25 61
4559.40 63
4559.56 65
4559.71 66
4559.87 66
4560.02 65
4560.18 64
4560.33 63
4560.49 62
4560.64 61
4560.80 60
4560.95 60
4561.11 60
4561.26 60
4561.42 60
4561.57 61
4561.73 64
4561.88 67
4562.04 72
4562.19 77
4562.35 81
4562.50 84
4562.66 84
4562.81 83
4562.97 80
4563.12 77
4563.28 74
4563.43 73
4563.59 74
4563.74 76
4563.90 81
4564.05 85
4564.20 90
4564.36 93
4564.51 96
4564.67 96
4564.82 96
4564.98 96
4565.13 96
4565.29 96
4565.44 97
4565.60 97
4565.75 97
4565.91 95
4566.06 91
4566.22 86
4566.37 81
4566.53 75
4566.68 70
4566.84 66
4566.99 63
4567.15 60
4567.30 57
4567.46 53
4567.61 49
4567.77 45
4567.92 42
4568.08 41
4568.23 41
4568.39 43
4568.54 46
4568.70 51
4568.85 56
4569.01 60
4569.16 64
4569.32 68
4569.47 71
4569.63 73
4569.78 75
4569.94 75
4570.09 73
4570.25 69
4570.40 63
4570.56 55
4570.71 47
4570.87 39
4571.02 33
4571.18 30
4571.33 29
4571.49 32
4571.64 36
4571.80 41
4571.96 46
4572.11 50
4572.27 51
4572.42 50
4572.58 48
4572.73 46
4572.89 44
4573.04 43
4573.20 43
4573.35 44
4573.51 46
4573.66 47
4573.82 49
4573.97 50
4574.13 52
4574.28 54
4574.44 55
4574.59 56
4574.75 57
4574.90 56
4575.06 55
4575.21 52
4575.37 49
4575.52 46
4575.68 43
4575.83 40
4575.99 37
4576.14 34
4576.30 31
4576.45 28
4576.61 27
4576.76 27
4576.92 28
4577.07 31
4577.23 33
4577.38 35
4577.54 36
4577.69 36
4577.85 35
4578.00 33
4578.16 30
4578.32 27
4578.47 24
4578.63 22
4578.78 21
4578.94 21
4579.09 22
4579.25 24
4579.40 26
4579.56 28
4579.71 29
4579.87 29
4580.02 27
4580.18 25
4580.33 22
4580.49 19
4580.64 17
4580.80 16
4580.95 16
4581.11 17
4581.26 17
4581.42 18
4581.57 18
4581.73 18
4581.88 19
4582.04 20
4582.20 22
4582.35 25
4582.51 27
4582.66 29
4582.82 30
4582.97 31
4583.13 31
4583.28 32
4583.44 33
4583.59 36
4583.75 38
4583.90 41
4584.06 42
4584.21 43
4584.37 43
4584.52 43
4584.68 42
4584.83 42
4584.99 42
4585.15 42
4585.30 41
4585.46 40
4585.61 38
4585.77 35
4585.92 32
4586.08 29
4586.23 27
4586.39 25
4586.54 25
4586.70 25
4586.85 26
4587.01 26
4587.16 26
4587.32 26
4587.48 25
4587.63 25
4587.79 24
4587.94 24
4588.10 23
4588.25 22
4588.41 21
4588.56 20
4588.72 18
4588.87 18
4589.03 18
4589.18 20
4589.34 22
4589.49 25
4589.65 27
4589.81 30
4589.96 31
4590.12 32
4590.27 32
4590.43 32
4590.58 31
4590.74 31
4590.89 30
4591.05 28
4591.20 26
4591.36 25
4591.51 25
4591.67 27
4591.83 31
4591.98 39
4592.14 47
4592.29 56
4592.45 64
4592.60 70
4592.76 72
4592.91 72
4593.07 70
4593.22 67
4593.38 64
4593.54 62
4593.69 61
4593.85 61
4594.00 60
4594.16 58
4594.31 54
4594.47 49
4594.62 43
4594.78 36
4594.93 30
4595.09 24
4595.25 19
4595.40 15
4595.56 12
4595.71 11
4595.87 12
4596.02 14
4596.18 17
4596.33 20
4596.49 23
4596.64 25
4596.80 25
4596.96 25
4597.11 23
4597.27 21
4597.42 18
4597.58 15
4597.73 11
4597.89 8
4598.04 4
4598.20 0
4598.35 0
4598.51 0
4598.67 0
4598.82 0
4598.98 0
4599.13 0
4599.29 0
4599.44 1
4599.60 10
4599.75 21
4599.91 32
4600.07 43
4600.22 54
4600.38 63
4600.53 71
4600.69 77
4600.84 80
4601.00 83
4601.15 84
4601.31 84
4601.47 82
4601.62 80
4601.78 76
4601.93 71
4602.09 64
4602.24 56
4602.40 47
4602.55 37
4602.71 27
4602.87 18
4603.02 11
4603.18 6
4603.33 4
4603.49 4
4603.64 8
4603.80 13
4603.96 20
4604.11 26
4604.27 32
4604.42 36
4604.58 38
4604.73 38
4604.89 37
4605.04 35
4605.20 33
4605.36 32
4605.51 31
4605.67 31
4605.82 31
4605.98 32
4606.13 32
4606.29 34
4606.45 36
4606.60 39
4606.76 41
4606.91 44
4607.07 45
4607.22 46
4607.38 45
4607.54 42
4607.69 39
4607.85 35
4608.00 32
4608.16 30
4608.31 29
4608.47 29
4608.62 30
4608.78 32
4608.94 36
4609.09 40
4609.25 44
4609.40 47
4609.56 50
4609.71 51
4609.87 51
4610.03 49
4610.18 45
4610.34 41
4610.49 37
4610.65 34
4610.80 31
4610.96 30
4611.12 29
4611.27 29
4611.43 29
4611.58 29
4611.74 28
4611.89 27
4612.05 25
4612.21 23
4612.36 22
4612.52 22
4612.67 23
4612.83 24
4612.99 27
4613.14 29
4613.30 32
4613.45 33
4613.61 33
4613.76 31
4613.92 28
4614.08 25
4614.23 22
4614.39 21
4614.54 22
4614.70 26
4614.85 31
4615.01 37
4615.17 42
4615.32 46
4615.48 48
4615.63 48
4615.79 46
4615.95 44
4616.10 41
4616.26 39
4616.41 37
4616.57 36
4616.72 36
4616.88 37
4617.04 39
4617.19 43
4617.35 49
4617.50 56
4617.66 63
4617.82 70
4617.97 75
4618.13 79
4618.28 81
4618.44 81
4618.59 80
4618.75 78
4618.91 75
4619.06 71
4619.22 65
4619.37 59
4619.53 52
4619.69 45
4619.84 38
4620.00 32
4620.15 27
4620.31 23
4620.46 21
4620.62 20
4620.78 19
4620.93 20
4621.09 20
4621.24 22
4621.40 23
4621.56 24
4621.71 25
4621.87 26
4622.02 26
4622.18 26
4622.34 25
4622.49 24
4622.65 22
4622.80 20
4622.96 16
4623.12 11
4623.27 5
4623.43 0
4623.58 0
4623.74 0
4623.90 0
4624.05 0
4624.21 0
4624.36 0
4624.52 0
4624.67 2
4624.83 8
4624.99 13
4625.14 17
4625.30 20
4625.45 23
4625.61 24
4625.77 26
4625.92 26
4626.08 27
4626.23 27
4626.39 27
4626.55 27
4626.70 26
4626.86 25
4627.01 24
4627.17 23
4627.33 22
4627.48 21
4627.64 21
4627.79 21
4627.95 21
4628.11 22
4628.26 22
4628.42 23
4628.57 23
4628.73 23
4628.89 24
4629.04 26
4629.20 30
4629.36 34
4629.51 39
4629.67 45
4629.82 49
4629.98 53
4630.14 56
4630.29 58
4630.45 60
4630.60 62
4630.76 63
4630.92 65
4631.07 66
4631.23 67
4631.38 68
4631.54 69
4631.70 69
4631.85 68
4632.01 67
4632.16 66
4632.32 65
4632.48 65
4632.63 65
4632.79 67
4632.94 69
4633.10 71
4633.26 72
4633.41 73
4633.57 72
4633.73 69
4633.88 65
4634.04 61
4634.19 55
4634.35 49
4634.51 43
4634.66 38
4634.82 33
4634.97 29
4635.13 26
4635.29 25
4635.44 26
4635.60 30
4635.75 34
4635.91 41
4636.07 47
4636.22 54
4636.38 59
4636.54 63
4636.69 66
4636.85 66
4637.00 64
4637.16 61
4637.32 57
4637.47 53
4637.63 49
4637.79 48
4637.94 48
4638.10 49
4638.25 52
4638.41 54
4638.57 56
4638.72 56
4638.88 55
4639.03 53
4639.19 50
4639.35 47
4639.50 43
4639.66 39
4639.82 34
4639.97 29
4640.13 24
4640.28 19
4640.44 15
4640.60 12
4640.75 10
4640.91 11
4641.07 14
4641.22 17
4641.38 21
4641.53 24
4641.69 27
4641.85 29
4642.00 31
4642.16 34
4642.32 38
4642.47 42
4642.63 47
4642.78 52
4642.94 55
4643.10 55
4643.25 53
4643.41 49
4643.57 44
4643.72 38
4643.88 33
4644.03 29
4644.19 26
4644.35 25
4644.50 26
4644.66 28
4644.82 31
4644.97 35
4645.13 40
4645.28 46
4645.44 53
4645.60 60
4645.75 68
4645.91 75
4646.07 82
4646.22 89
4646.38 95
4646.54 100
4646.69 103
4646.85 104
4647.00 103
4647.16 101
4647.32 96
4647.47 90
4647.63 83
4647.79 77
4647.94 71
4648.10 66
4648.26 62
4648.41 61
4648.57 61
4648.72 62
4648.88 64
4649.04 66
4649.19 68
4649.35 70
4649.51 72
4649.66 73
4649.82 73
4649.98 71
4650.13 69
4650.29 66
4650.44 62
4650.60 58
4650.76 55
4650.91 52
4651.07 51
4651.23 51
4651.38 52
4651.54 52
4651.70 51
4651.85 50
4652.01 48
4652.17 44
4652.32 41
4652.48 37
4652.63 35
4652.79 33
4652.95 33
4653.10 33
4653.26 33
4653.42 34
4653.57 34
4653.73 34
4653.89 33
4654.04 32
4654.20 32
4654.36 32
4654.51 32
4654.67 33
4654.82 34
4654.98 35
4655.14 36
4655.29 35
4655.45 34
4655.61 33
4655.76 31
4655.92 29
4656.08 28
4656.23 27
4656.39 27
4656.55 25
4656.70 23
4656.86 19
4657.02 15
4657.17 11
4657.33 6
4657.49 3
4657.64 0
4657.80 0
4657.95 1
4658.11 4
4658.27 8
4658.42 13
4658.58 19
4658.74 24
4658.89 29
4659.05 32
4659.21 34
4659.36 35
4659.52 35
4659.68 34
4659.83 32
4659.99 31
4660.15 30
4660.30 29
4660.46 28
4660.62 28
4660.77 28
4660.93 27
4661.09 27
4661.24 26
4661.40 26
4661.56 25
4661.71 25
4661.87 26
4662.03 27
4662.18 30
4662.34 32
4662.49 36
4662.65 40
4662.81 43
4662.96 45
4663.12 46
4663.28 45
4663.43 41
4663.59 36
4663.75 28
4663.90 19
4664.06 11
4664.22 3
4664.37 0
4664.53 0
4664.69 0
4664.84 0
4665.00 1
4665.16 7
4665.31 13
4665.47 19
4665.63 24
4665.78 27
4665.94 29
4666.10 30
4666.25 31
4666.41 31
4666.57 30
4666.72 29
4666.88 27
4667.04 26
4667.19 25
4667.35 25
4667.51 25
4667.66 25
4667.82 26
4667.98 28
4668.13 30
4668.29 33
4668.45 35
4668.60 38
4668.76 40
4668.92 41
4669.07 41
4669.23 39
4669.39 35
4669.54 31
4669.70 28
4669.86 25
4670.01 23
4670.17 24
4670.33 25
4670.48 27
4670.64 30
4670.80 32
4670.96 34
4671.11 35
4671.27 36
4671.43 36
4671.58 35
4671.74 34
4671.90 31
4672.05 28
4672.21 24
4672.37 19
4672.52 15
4672.68 10
4672.84 6
4672.99 3
4673.15 1
4673.31 1
4673.46 2
4673.62 4
4673.78 7
4673.93 11
4674.09 15
4674.25 18
4674.40 21
4674.56 22
4674.72 22
4674.87 21
4675.03 20
4675.19 18
4675.34 15
4675.50 13
4675.66 11
4675.82 9
4675.97 7
4676.13 5
4676.29 4
4676.44 4
4676.60 4
4676.76 4
4676.91 4
4677.07 4
4677.23 3
4677.38 1
4677.54 0
4677.70 0
4677.85 0
4678.01 0
4678.17 0
4678.32 0
4678.48 0
4678.64 0
4678.80 0
4678.95 0
4679.11 0
4679.27 1
4679.42 4
4679.58 8
4679.74 13
4679.89 18
4680.05 22
4680.21 25
4680.36 27
4680.52 27
4680.68 27
4680.83 27
4680.99 26
4681.15 25
4681.31 24
4681.46 22
4681.62 19
4681.78 17
4681.93 17
4682.09 17
4682.25 20
4682.40 25
4682.56 32
4682.72 38
4682.87 43
4683.03 47
4683.19 48
4683.35 46
4683.50 43
4683.66 39
4683.82 35
4683.97 32
4684.13 28
4684.29 25
4684.44 23
4684.60 20
4684.76 19
4684.92 18
4685.07 19
4685.23 20
4685.39 22
4685.54 25
4685.70 29
4685.86 31
4686.01 33
4686.17 34
4686.33 34
4686.49 32
4686.64 29
4686.80 25
4686.96 20
4687.11 14
4687.27 9
4687.43 4
4687.58 1
4687.74 0
4687.90 0
4688.06 1
4688.21 4
4688.37 8
4688.53 11
4688.68 13
4688.84 14
4689.00 13
4689.15 12
4689.31 10
4689.47 7
4689.63 6
4689.78 6
4689.94 7
4690.10 10
4690.25 14
4690.41 19
4690.57 24
4690.73 29
4690.88 33
4691.04 35
4691.20 37
4691.35 38
4691.51 37
4691.67 36
4691.82 33
4691.98 31
4692.14 28
4692.30 25
4692.45 22
4692.61 19
4692.77 18
4692.92 16
4693.08 16
4693.24 16
4693.40 17
4693.55 18
4693.71 19
4693.87 21
4694.02 21
4694.18 21
4694.34 21
4694.50 20
4694.65 19
4694.81 18
4694.97 19
4695.12 20
4695.28 23
4695.44 26
4695.60 28
4695.75 30
4695.91 32
4696.07 32
4696.22 33
4696.38 33
4696.54 34
4696.70 36
4696.85 38
4697.01 41
4697.17 42
4697.32 43
4697.48 41
4697.64 37
4697.80 32
4697.95 26
4698.11 21
4698.27 17
4698.43 15
4698.58 15
4698.74 18
4698.90 22
4699.05 27
4699.21 32
4699.37 37
4699.53 40
4699.68 42
4699.84 43
4700.00 43
4700.15 41
4700.31 38
4700.47 35
4700.63 31
4700.78 27
4700.94 23
4701.10 19
4701.26 17
4701.41 14
4701.57 13
4701.73 12
4701.88 11
4702.04 10
4702.20 9
4702.36 7
4702.51 6
4702.67 5
4702.83 5
4702.98 6
4703.14 9
4703.30 13
4703.46 17
4703.61 21
4703.77 24
4703.93 26
4704.09 26
4704.24 25
4704.40 24
4704.56 23
4704.72 23
4704.87 24
4705.03 26
4705.19 27
4705.34 28
4705.50 28
4705.66 27
4705.82 25
4705.97 24
4706.13 23
4706.29 24
4706.45 27
4706.60 32
4706.76 38
4706.92 44
4707.08 49
4707.23 53
4707.39 55
4707.55 55
4707.70 53
4707.86 49
4708.02 44
4708.18 38
4708.33 33
4708.49 30
4708.65 27
4708.81 27
4708.96 27
4709.12 29
4709.28 32
4709.44 34
4709.59 35
4709.75 36
4709.91 37
4710.07 38
4710.22 38
4710.38 38
4710.54 38
4710.69 36
4710.85 33
4711.01 28
4711.17 23
4711.32 19
4711.48 16
4711.64 17
4711.80 20
4711.95 27
4712.11 35
4712.27 43
4712.43 49
4712.58 53
4712.74 54
4712.90 53
4713.06 50
4713.21 48
4713.37 47
4713.53 48
4713.69 50
4713.84 53
4714.00 57
4714.16 61
4714.32 64
4714.47 67
4714.63 69
4714.79 70
4714.95 70
4715.10 70
4715.26 70
4715.42 69
4715.58 67
4715.73 65
4715.89 62
4716.05 59
4716.21 55
4716.36 50
4716.52 45
4716.68 40
4716.84 36
4716.99 33
4717.15 31
4717.31 31
4717.47 32
4717.62 33
4717.78 35
4717.94 36
4718.10 36
4718.25 36
4718.41 35
4718.57 34
4718.73 33
4718.88 32
4719.04 31
4719.20 30
4719.36 29
4719.51 28
4719.67 27
4719.83 27
4719.99 27
4720.14 27
4720.30 29
4720.46 31
4720.62 32
4720.77 33
4720.93 33
4721.09 32
4721.25 29
4721.40 25
4721.56 21
4721.72 16
4721.88 12
4722.03 10
4722.19 8
4722.35 8
4722.51 10
4722.67 12
4722.82 15
4722.98 18
4723.14 21
4723.30 23
4723.45 25
4723.61 26
4723.77 27
4723.93 29
4724.08 30
4724.24 31
4724.40 32
4724.56 32
4724.71 32
4724.87 31
4725.03 29
4725.19 28
4725.35 26
4725.50 24
4725.66 23
4725.82 21
4725.98 19
4726.13 17
4726.29 14
4726.45 11
4726.61 8
4726.76 6
4726.92 5
4727.08 6
4727.24 9
4727.39 12
4727.55 17
4727.71 23
4727.87 29
4728.03 34
4728.18 40
4728.34 44
4728.50 48
4728.66 49
4728.81 50
4728.97 48
4729.13 45
4729.29 42
4729.44 38
4729.60 35
4729.76 33
4729.92 32
4730.08 31
4730.23 30
4730.39 29
4730.55 27
4730.71 25
4730.86 23
4731.02 21
4731.18 20
4731.34 20
4731.50 20
4731.65 20
4731.81 21
4731.97 21
4732.13 21
4732.28 21
4732.44 21
4732.60 22
4732.76 25
4732.92 30
4733.07 35
4733.23 40
4733.39 46
4733.55 50
4733.70 53
4733.86 55
4734.02 54
4734.18 52
4734.34 49
4734.49 45
4734.65 41
4734.81 37
4734.97 33
4735.12 31
4735.28 30
4735.44 30
4735.60 31
4735.76 33
4735.91 34
4736.07 36
4736.23 37
4736.39 38
4736.54 39
4736.70 40
4736.86 40
4737.02 40
4737.18 40
4737.33 40
4737.49 39
4737.65 39
4737.81 40
4737.97 41
4738.12 41
4738.28 42
4738.44 41
4738.60 40
4738.75 38
4738.91 35
4739.07 33
4739.23 31
4739.39 31
4739.54 31
4739.70 32
4739.86 34
4740.02 35
4740.18 35
4740.33 35
4740.49 34
4740.65 33
4740.81 32
4740.97 31
4741.12 32
4741.28 33
4741.44 35
4741.60 38
4741.76 41
4741.91 45
4742.07 48
4742.23 51
4742.39 53
4742.54 54
4742.70 55
4742.86 55
4743.02 55
4743.18 54
4743.33 53
4743.49 52
4743.65 50
4743.81 48
4743.97 46
4744.12 44
4744.28 44
4744.44 44
4744.60 45
4744.76 46
4744.91 48
4745.07 50
4745.23 51
4745.39 52
4745.55 51
4745.70 50
4745.86 47
4746.02 44
4746.18 39
4746.34 34
4746.49 29
4746.65 25
4746.81 22
4746.97 20
4747.13 20
4747.28 21
4747.44 21
4747.60 20
4747.76 18
4747.92 14
4748.07 9
4748.23 3
4748.39 0
4748.55 0
4748.71 0
4748.86 0
4749.02 0
4749.18 0
4749.34 0
4749.50 1
4749.65 4
4749.81 6
4749.97 7
4750.13 7
4750.29 7
4750.44 6
4750.60 6
4750.76 6
4750.92 7
4751.08 9
4751.24 13
4751.39 18
4751.55 25
4751.71 31
4751.87 36
4752.03 40
4752.18 41
4752.34 39
4752.50 36
4752.66 31
4752.82 27
4752.97 23
4753.13 21
4753.29 21
4753.45 21
4753.61 21
4753.77 22
4753.92 23
4754.08 25
4754.24 27
4754.40 29
4754.56 33
4754.71 36
4754.87 39
4755.03 40
4755.19 41
4755.35 39
4755.50 37
4755.66 34
4755.82 31
4755.98 28
4756.14 26
4756.30 24
4756.45 22
4756.61 21
4756.77 19
4756.93 18
4757.09 16
4757.24 14
4757.40 12
4757.56 9
4757.72 7
4757.88 6
4758.04 5
4758.19 7
4758.35 10
4758.51 14
4758.67 20
4758.83 26
4758.98 32
4759.14 37
4759.30 40
4759.46 42
4759.62 42
4759.78 41
4759.93 39
4760.09 37
4760.25 36
4760.41 34
4760.57 33
4760.73 32
4760.88 32
4761.04 31
4761.20 31
4761.36 31
4761.52 33
4761.67 36
4761.83 40
4761.99 45
4762.15 49
4762.31 52
4762.47 54
4762.62 55
4762.78 55
4762.94 54
4763.10 54
4763.26 52
4763.42 50
4763.57 47
4763.73 43
4763.89 38
4764.05 33
4764.21 27
4764.37 22
4764.52 17
4764.68 12
4764.84 7
4765.00 4
4765.16 0
4765.32 0
4765.47 0
4765.63 0
4765.79 0
4765.95 0
4766.11 0
4766.27 1
4766.42 2
4766.58 3
4766.74 3
4766.90 2
4767.06 2
4767.22 2
4767.37 3
4767.53 5
4767.69 8
4767.85 12
4768.01 17
4768.17 23
4768.32 28
4768.48 32
4768.64 35
4768.80 37
4768.96 37
4769.12 36
4769.27 35
4769.43 33
4769.59 31
4769.75 29
4769.91 27
4770.07 25
4770.22 23
4770.38 21
4770.54 19
4770.70 17
4770.86 15
4771.02 15
4771.17 16
4771.33 18
4771.49 22
4771.65 26
4771.81 30
4771.97 34
4772.13 37
4772.28 38
4772.44 38
4772.60 38
4772.76 36
4772.92 34
4773.08 30
4773.23 27
4773.39 23
4773.55 20
4773.71 17
4773.87 15
4774.03 14
4774.19 15
4774.34 17
4774.50 19
4774.66 22
4774.82 24
4774.98 26
4775.14 26
4775.29 26
4775.45 26
4775.61 27
4775.77 28
4775.93 29
4776.09 30
4776.25 31
4776.40 32
4776.56 32
4776.72 32
4776.88 33
4777.04 35
4777.20 39
4777.35 44
4777.51 50
4777.67 55
4777.83 59
4777.99 61
4778.15 61
4778.31 59
4778.46 55
4778.62 50
4778.78 46
4778.94 42
4779.10 39
4779.26 38
4779.42 37
4779.57 38
4779.73 40
4779.89 41
4780.05 42
4780.21 41
4780.37 40
4780.53 36
4780.68 33
4780.84 28
4781.00 23
4781.16 19
4781.32 16
4781.48 13
4781.64 12
4781.79 12
4781.95 13
4782.11 15
4782.27 17
4782.43 20
4782.59 23
4782.75 24
4782.90 25
4783.06 24
4783.22 23
4783.38 21
4783.54 19
4783.70 17
4783.86 14
4784.02 13
4784.17 11
4784.33 10
4784.49 9
4784.65 9
4784.81 8
4784.97 7
4785.13 7
4785.28 7
4785.44 8
4785.60 11
4785.76 15
4785.92 22
4786.08 30
4786.24 39
4786.39 46
4786.55 53
4786.71 57
4786.87 58
4787.03 57
4787.19 54
4787.35 50
4787.51 45
4787.66 41
4787.82 37
4787.98 34
4788.14 32
4788.30 30
4788.46 29
4788.62 30
4788.78 31
4788.93 34
4789.09 38
4789.25 43
4789.41 49
4789.57 54
4789.73 59
4789.89 62
4790.04 65
4790.20 67
4790.36 67
4790.52 65
4790.68 61
4790.84 56
4791.00 50
4791.16 43
4791.31 37
4791.47 31
4791.63 26
4791.79 22
4791.95 19
4792.11 15
4792.27 12
4792.43 9
4792.58 5
4792.74 2
4792.90 0
4793.06 0
4793.22 0
4793.38 0
4793.54 0
4793.70 2
4793.86 5
4794.01 9
4794.17 13
4794.33 18
4794.49 21
4794.65 24
4794.81 27
4794.97 28
4795.13 28
4795.28 27
4795.44 27
4795.60 27
4795.76 28
4795.92 30
4796.08 34
4796.24 39
4796.40 46
4796.55 53
4796.71 61
4796.87 68
4797.03 73
4797.19 77
4797.35 78
4797.51 77
4797.67 74
4797.83 70
4797.98 65
4798.14 60
4798.30 55
4798.46 50
4798.62 44
4798.78 39
4798.94 34
4799.10 30
4799.26 26
4799.41 22
4799.57 19
4799.73 16
4799.89 13
4800.05 11
4800.21 8
4800.37 6
4800.53 4
4800.69 3
4800.84 3
4801.00 4
4801.16 7
4801.32 11
4801.48 15
4801.64 21
4801.80 27
4801.96 33
4802.12 38
4802.27 42
4802.43 44
4802.59 45
4802.75 45
4802.91 43
4803.07 41
4803.23 38
4803.39 36
4803.55 33
4803.71 31
4803.86 30
4804.02 30
4804.18 31
4804.34 34
4804.50 38
4804.66 43
4804.82 48
4804.98 53
4805.14 56
4805.29 59
4805.45 59
4805.61 58
4805.77 56
4805.93 53
4806.09 51
4806.25 48
4806.41 46
4806.57 43
4806.73 38
4806.88 32
4807.04 25
4807.20 18
4807.36 11
4807.52 6
4807.68 4
4807.84 5
4808.00 9
4808.16 15
4808.32 22
4808.48 29
4808.63 36
4808.79 41
4808.95 44
4809.11 45
4809.27 45
4809.43 45
4809.59 44
4809.75 43
4809.91 42
4810.07 41
4810.22 40
4810.38 40
4810.54 41
4810.70 42
4810.86 43
4811.02 45
4811.18 46
4811.34 47
4811.50 47
4811.66 46
4811.82 44
4811.97 42
4812.13 39
4812.29 35
4812.45 31
4812.61 26
4812.77 21
4812.93 17
4813.09 14
4813.25 11
4813.41 10
4813.57 9
4813.72 8
4813.88 7
4814.04 6
4814.20 4
4814.36 4
4814.52 4
4814.68 6
4814.84 10
4815.00 15
4815.16 21
4815.32 27
4815.48 32
4815.63 36
4815.79 37
4815.95 36
4816.11 34
4816.27 31
4816.43 28
4816.59 27
4816.75 26
4816.91 26
4817.07 27
4817.23 27
4817.39 27
4817.54 26
4817.70 25
4817.86 22
4818.02 19
4818.18 16
4818.34 13
4818.50 11
4818.66 9
4818.82 8
4818.98 7
4819.14 7
4819.30 7
4819.45 7
4819.61 6
4819.77 5
4819.93 4
4820.09 4
4820.25 3
4820.41 4
4820.57 4
4820.73 6
4820.89 7
4821.05 8
4821.21 9
4821.37 10
4821.52 12
4821.68 14
4821.84 16
4822.00 19
4822.16 21
4822.32 22
4822.48 21
4822.64 19
4822.80 16
4822.96 11
4823.12 5
4823.28 0
4823.44 0
4823.60 0
4823.75 0
4823.91 0
4824.07 1
4824.23 6
4824.39 11
4824.55 15
4824.71 18
4824.87 20
4825.03 20
4825.19 18
4825.35 16
4825.51 13
4825.67 11
4825.83 8
4825.98 7
4826.14 6
4826.30 6
4826.46 6
4826.62 7
4826.78 9
4826.94 11
4827.10 15
4827.26 19
4827.42 24
4827.58 30
4827.74 35
4827.90 41
4828.06 47
4828.22 52
4828.37 55
4828.53 58
4828.69 60
4828.85 61
4829.01 62
4829.17 61
4829.33 59
4829.49 57
4829.65 54
4829.81 51
4829.97 48
4830.13 45
4830.29 43
4830.45 41
4830.61 39
4830.77 37
4830.93 35
4831.08 33
4831.24 30
4831.40 28
4831.56 27
4831.72 26
4831.88 26
4832.04 26
4832.20 26
4832.36 27
4832.52 28
4832.68 29
4832.84 32
4833.00 35
4833.16 39
4833.32 42
4833.48 44
4833.64 45
4833.79 45
4833.95 43
4834.11 39
4834.27 35
4834.43 30
4834.59 25
4834.75 20
4834.91 15
4835.07 9
4835.23 4
4835.39 0
4835.55 0
4835.71 0
4835.87 0
4836.03 0
4836.19 2
4836.35 8
4836.51 15
4836.67 21
4836.82 26
4836.98 31
4837.14 35
4837.30 38
4837.46 40
4837.62 40
4837.78 40
4837.94 38
4838.10 35
4838.26 31
4838.42 26
4838.58 21
4838.74 17
4838.90 14
4839.06 12
4839.22 12
4839.38 13
4839.54 13
4839.70 14
4839.86 13
4840.02 11
4840.17 10
4840.33 8
4840.49 6
4840.65 5
4840.81 4
4840.97 4
4841.13 4
4841.29 4
4841.45 4
4841.61 4
4841.77 6
4841.93 8
4842.09 11
4842.25 14
4842.41 18
4842.57 22
4842.73 26
4842.89 30
4843.05 33
4843.21 36
4843.37 37
4843.53 36
4843.69 34
4843.85 31
4844.01 27
4844.16 22
4844.32 18
4844.48 14
4844.64 11
4844.80 8
4844.96 6
4845.12 5
4845.28 5
4845.44 7
4845.60 11
4845.76 15
4845.92 21
4846.08 26
4846.24 31
4846.40 35
4846.56 37
4846.72 36
4846.88 35
4847.04 33
4847.20 30
4847.36 28
4847.52 27
4847.68 26
4847.84 25
4848.00 25
4848.16 24
4848.32 24
4848.48 25
4848.64 25
4848.79 26
4848.95 27
4849.11 29
4849.27 30
4849.43 31
4849.59 32
4849.75 32
4849.91 32
4850.07 32
4850.23 31
4850.39 30
4850.55 28
4850.71 24
4850.87 19
4851.03 14
4851.19 8
4851.35 2
4851.51 0
4851.67 0
4851.83 0
4851.99 0
4852.15 0
4852.31 0
4852.47 0
4852.63 0
4852.79 3
4852.95 7
4853.11 10
4853.27 12
4853.43 14
4853.59 15
4853.75 17
4853.91 19
4854.07 22
4854.23 25
4854.39 29
4854.55 32
4854.71 34
4854.87 35
4855.03 35
4855.19 34
4855.34 34
4855.50 33
4855.66 32
4855.82 31
4855.98 29
4856.14 28
4856.30 26
4856.46 23
4856.62 21
4856.78 19
4856.94 18
4857.10 18
4857.26 19
4857.42 21
4857.58 25
4857.74 29
4857.90 33
4858.06 37
4858.22 41
4858.38 44
4858.54 46
4858.70 48
4858.86 50
4859.02 53
4859.18 57
4859.34 63
4859.50 69
4859.66 74
4859.82 77
4859.98 78
4860.14 74
4860.30 68
4860.46 59
4860.62 51
4860.78 44
4860.94 39
4861.10 37
4861.26 38
4861.42 41
4861.58 46
4861.74 50
4861.90 54
4862.06 56
4862.22 57
4862.38 56
4862.54 53
4862.70 50
4862.86 46
4863.02 42
4863.18 38
4863.34 34
4863.50 30
4863.66 27
4863.82 25
4863.98 24
4864.14 23
4864.30 23
4864.46 23
4864.62 24
4864.78 24
4864.94 26
4865.10 27
4865.26 29
4865.42 31
4865.58 33
4865.74 34
4865.90 35
4866.06 36
4866.22 36
4866.38 36
4866.54 35
4866.70 35
4866.86 33
4867.02 31
4867.18 29
4867.34 26
4867.50 25
4867.66 24
4867.82 24
4867.98 25
4868.14 27
4868.30 28
4868.46 29
4868.62 29
4868.78 27
4868.94 24
4869.10 20
4869.26 16
4869.42 14
4869.58 13
4869.74 14
4869.90 16
4870.06 19
4870.22 23
4870.38 27
4870.54 30
4870.70 33
4870.86 34
4871.02 35
4871.18 34
4871.34 34
4871.50 32
4871.66 31
4871.82 30
4871.98 31
4872.14 33
4872.30 37
4872.46 43
4872.62 50
4872.78 57
4872.94 64
4873.10 70
4873.26 73
4873.42 74
4873.58 72
4873.74 69
4873.90 65
4874.06 61
4874.22 59
4874.38 58
4874.54 59
4874.70 63
4874.86 68
4875.02 74
4875.18 80
4875.34 84
4875.50 87
4875.66 87
4875.82 85
4875.98 81
4876.14 76
4876.30 71
4876.46 67
4876.62 65
4876.78 65
4876.94 68
4877.10 74
4877.26 81
4877.42 90
4877.58 100
4877.74 108
4877.90 115
4878.06 118
4878.22 118
4878.38 112
4878.54 103
4878.70 90
4878.87 76
4879.03 63
4879.19 51
4879.35 42
4879.51 36
4879.67 33
4879.83 31
4879.99 31
4880.15 32
4880.31 34
4880.47 35
4880.63 38
4880.79 40
4880.95 43
4881.11 45
4881.27 45
4881.43 44
4881.59 42
4881.75 38
4881.91 34
4882.07 30
4882.23 27
4882.39 26
4882.55 28
4882.71 31
4882.87 36
4883.03 41
4883.19 46
4883.35 51
4883.51 53
4883.67 54
4883.83 52
4883.99 48
4884.15 42
4884.31 35
4884.47 29
4884.63 24
4884.79 21
4884.95 20
4885.11 22
4885.27 26
4885.44 30
4885.60 34
4885.76 38
4885.92 40
4886.08 41
4886.24 41
4886.40 41
4886.56 41
4886.72 41
4886.88 41
4887.04 41
4887.20 40
4887.36 38
4887.52 36
4887.68 33
4887.84 32
4888.00 32
4888.16 34
4888.32 37
4888.48 42
4888.64 47
4888.80 51
4888.96 55
4889.12 56
4889.28 57
4889.44 58
4889.60 59
4889.76 62
4889.92 65
4890.09 70
4890.25 75
4890.41 79
4890.57 82
4890.73 83
4890.89 82
4891.05 79
4891.21 74
4891.37 68
4891.53 63
4891.69 58
4891.85 56
4892.01 55
4892.17 56
4892.33 58
4892.49 60
4892.65 63
4892.81 64
4892.97 66
4893.13 67
4893.29 68
4893.45 69
4893.61 70
4893.77 72
4893.94 74
4894.10 75
4894.26 75
4894.42 74
4894.58 72
4894.74 71
4894.90 70
4895.06 70
4895.22 71
4895.38 74
4895.54 78
4895.70 82
4895.86 84
4896.02 86
4896.18 86
4896.34 85
4896.50 84
4896.66 83
4896.82 83
4896.98 84
4897.14 87
4897.30 90
4897.47 93
4897.63 97
4897.79 102
4897.95 107
4898.11 112
4898.27 117
4898.43 122
4898.59 126
4898.75 128
4898.91 129
4899.07 129
4899.23 128
4899.39 127
4899.55 126
4899.71 124
4899.87 120
4900.03 116
4900.19 110
4900.35 104
4900.52 99
4900.68 93
4900.84 89
4901.00 86
4901.16 84
4901.32 81
4901.48 77
4901.64 73
4901.80 67
4901.96 62
4902.12 56
4902.28 51
4902.44 47
4902.60 44
4902.76 42
4902.92 42
4903.08 42
4903.25 44
4903.41 47
4903.57 51
4903.73 56
4903.89 61
4904.05 65
4904.21 68
4904.37 68
4904.53 67
4904.69 63
4904.85 59
4905.01 53
4905.17 49
4905.33 45
4905.49 42
4905.65 40
4905.81 38
4905.98 37
4906.14 36
4906.30 35
4906.46 33
4906.62 32
4906.78 31
4906.94 30
4907.10 29
4907.26 30
4907.42 33
4907.58 37
4907.74 44
4907.90 52
4908.06 62
4908.22 71
4908.39 78
4908.55 84
4908.71 87
4908.87 87
4909.03 86
4909.19 83
4909.35 81
4909.51 79
4909.67 78
4909.83 78
4909.99 80
4910.15 82
4910.31 84
4910.47 85
4910.64 85
4910.80 83
4910.96 80
4911.12 76
4911.28 72
4911.44 69
4911.60 67
4911.76 68
4911.92 70
4912.08 73
4912.24 76
4912.40 78
4912.56 78
4912.72 76
4912.89 72
4913.05 68
4913.21 64
4913.37 62
4913.53 62
4913.69 63
4913.85 64
4914.01 65
4914.17 64
4914.33 62
4914.49 57
4914.65 52
4914.81 46
4914.98 41
4915.14 37
4915.30 35
4915.46 36
4915.62 37
4915.78 41
4915.94 44
4916.10 48
4916.26 51
4916.42 52
4916.58 53
4916.74 52
4916.91 51
4917.07 50
4917.23 50
4917.39 50
4917.55 51
4917.71 53
4917.87 55
4918.03 57
4918.19 60
4918.35 63
4918.51 67
4918.67 70
4918.84 72
4919.00 74
4919.16 74
4919.32 73
4919.48 71
4919.64 70
4919.80 68
4919.96 67
4920.12 66
4920.28 65
4920.44 63
4920.60 60
4920.77 54
4920.93 48
4921.09 42
4921.25 36
4921.41 32
4921.57 30
4921.73 29
4921.89 30
4922.05 32
4922.21 34
4922.37 35
4922.54 35
4922.70 35
4922.86 35
4923.02 35
4923.18 34
4923.34 33
4923.50 31
4923.66 28
4923.82 23
4923.98 18
4924.14 13
4924.31 8
4924.47 5
4924.63 3
4924.79 4
4924.95 5
4925.11 8
4925.27 12
4925.43 16
4925.59 20
4925.75 24
4925.92 28
4926.08 32
4926.24 36
4926.40 39
4926.56 42
4926.72 44
4926.88 45
4927.04 46
4927.20 47
4927.36 47
4927.53 49
4927.69 50
4927.85 52
4928.01 54
4928.17 56
4928.33 58
4928.49 59
4928.65 60
4928.81 61
4928.97 60
4929.14 59
4929.30 56
4929.46 53
4929.62 50
4929.78 47
4929.94 44
4930.10 42
4930.26 40
4930.42 38
4930.58 34
4930.75 29
4930.91 22
4931.07 15
4931.23 8
4931.39 1
4931.55 0
4931.71 0
4931.87 0
4932.03 0
4932.19 0
4932.36 0
4932.52 0
4932.68 0
4932.84 3
4933.00 7
4933.16 10
4933.32 11
4933.48 13
4933.64 13
4933.81 13
4933.97 14
4934.13 15
4934.29 16
4934.45 18
4934.61 20
4934.77 21
4934.93 22
4935.09 22
4935.26 22
4935.42 22
4935.58 21
4935.74 20
4935.90 18
4936.06 16
4936.22 14
4936.38 12
4936.54 11
4936.71 10
4936.87 10
4937.03 10
4937.19 11
4937.35 12
4937.51 13
4937.67 14
4937.83 15
4938.00 17
4938.16 19
4938.32 22
4938.48 24
4938.64 26
4938.80 27
4938.96 28
4939.12 27
4939.28 26
4939.45 24
4939.61 23
4939.77 21
4939.93 21
4940.09 21
4940.25 21
4940.41 22
4940.57 22
4940.74 22
4940.90 21
4941.06 19
4941.22 16
4941.38 13
4941.54 10
4941.70 7
4941.86 5
4942.03 3
4942.19 3
4942.35 4
4942.51 6
4942.67 8
4942.83 10
4942.99 12
4943.15 13
4943.31 14
4943.48 15
4943.64 15
4943.80 16
4943.96 18
4944.12 20
4944.28 22
4944.44 24
4944.61 26
4944.77 27
4944.93 27
4945.09 28
4945.25 29
4945.41 30
4945.57 31
4945.73 34
4945.90 37
4946.06 39
4946.22 41
4946.38 42
4946.54 42
4946.70 40
4946.86 36
4947.02 32
4947.19 29
4947.35 26
4947.51 26
4947.67 27
4947.83 31
4947.99 36
4948.15 41
4948.31 45
4948.48 48
4948.64 49
4948.80 48
4948.96 46
4949.12 44
4949.28 42
4949.44 41
4949.61 40
4949.77 40
4949.93 39
4950.09 38
4950.25 35
4950.41 31
4950.57 26
4950.74 20
4950.90 15
4951.06 10
4951.22 7
4951.38 6
4951.54 7
4951.70 10
4951.86 15
4952.03 20
4952.19 26
4952.35 31
4952.51 35
4952.67 39
4952.83 40
4952.99 40
4953.16 38
4953.32 35
4953.48 30
4953.64 25
4953.80 19
4953.96 15
4954.12 13
4954.29 13
4954.45 15
4954.61 18
4954.77 22
4954.93 26
4955.09 28
4955.25 30
4955.42 31
4955.58 31
4955.74 32
4955.90 33
4956.06 33
4956.22 34
4956.38 33
4956.55 33
4956.71 33
4956.87 35
4957.03 38
4957.19 43
4957.35 50
4957.52 58
4957.68 66
4957.84 71
4958.00 72
[truncated: 695,056 more chars]
