# Supplementary material for: Methylobacterium Species Promoting Rice and Barley Growth and Interaction Specificity Revealed with Whole-Cell Matrix-Assisted Laser Desorption / Ionization-Time-of-Flight Mass Spectrometry (MALDI-TOF/MS) Analysis
Source: PLoS One. 2015 Jun 8;10(6):e0129509. doi: 10.1371/journal.pone.0129509 (PMC4460032; doi:10.1371/journal.pone.0129509)
Supplement: S3 Data — (ZIP) [file pone.0129509.s003.zip › Supplementary data 3 (ms from barley)/37b.txt]

779.60 0
779.67 0
779.73 0
779.79 0
779.86 0
779.92 0
779.99 0
780.05 0
780.11 0
780.18 0
780.24 0
780.31 0
780.37 0
780.43 0
780.50 0
780.56 0
780.63 0
780.69 0
780.75 0
780.82 0
780.88 0
780.95 0
781.01 0
781.07 0
781.14 0
781.20 0
781.27 0
781.33 0
781.39 0
781.46 0
781.52 0
781.59 0
781.65 0
781.71 0
781.78 0
781.84 0
781.91 0
781.97 0
782.04 0
782.10 0
782.16 0
782.23 0
782.29 0
782.36 0
782.42 0
782.48 0
782.55 0
782.61 0
782.68 0
782.74 0
782.80 0
782.87 0
782.93 0
783.00 0
783.06 0
783.13 0
783.19 0
783.25 0
783.32 0
783.38 0
783.45 0
783.51 0
783.57 0
783.64 0
783.70 0
783.77 0
783.83 0
783.90 0
783.96 0
784.02 0
784.09 0
784.15 0
784.22 0
784.28 0
784.34 0
784.41 0
784.47 0
784.54 0
784.60 0
784.67 0
784.73 0
784.79 0
784.86 0
784.92 0
784.99 0
785.05 0
785.11 0
785.18 0
785.24 0
785.31 0
785.37 0
785.44 0
785.50 0
785.56 0
785.63 0
785.69 0
785.76 0
785.82 0
785.89 0
785.95 0
786.01 0
786.08 0
786.14 0
786.21 0
786.27 0
786.34 0
786.40 0
786.46 0
786.53 0
786.59 0
786.66 0
786.72 0
786.79 0
786.85 0
786.91 0
786.98 0
787.04 0
787.11 0
787.17 0
787.24 0
787.30 0
787.36 0
787.43 0
787.49 0
787.56 0
787.62 0
787.69 0
787.75 0
787.81 0
787.88 0
787.94 0
788.01 0
788.07 0
788.14 0
788.20 0
788.26 0
788.33 0
788.39 0
788.46 0
788.52 0
788.59 0
788.65 0
788.72 0
788.78 0
788.84 0
788.91 0
788.97 0
789.04 0
789.10 0
789.17 0
789.23 0
789.29 0
789.36 0
789.42 0
789.49 0
789.55 0
789.62 0
789.68 0
789.75 0
789.81 0
789.87 0
789.94 0
790.00 0
790.07 0
790.13 0
790.20 0
790.26 0
790.33 0
790.39 0
790.45 0
790.52 0
790.58 0
790.65 0
790.71 0
790.78 0
790.84 0
790.91 0
790.97 0
791.03 0
791.10 0
791.16 0
791.23 0
791.29 0
791.36 0
791.42 0
791.49 0
791.55 0
791.61 0
791.68 0
791.74 0
791.81 0
791.87 0
791.94 0
792.00 0
792.07 0
792.13 0
792.20 0
792.26 0
792.32 0
792.39 0
792.45 0
792.52 0
792.58 0
792.65 0
792.71 0
792.78 0
792.84 0
792.91 0
792.97 0
793.03 0
793.10 0
793.16 0
793.23 0
793.29 0
793.36 0
793.42 0
793.49 0
793.55 0
793.62 0
793.68 0
793.74 0
793.81 0
793.87 0
793.94 0
794.00 0
794.07 0
794.13 0
794.20 0
794.26 0
794.33 0
794.39 0
794.45 0
794.52 0
794.58 0
794.65 0
794.71 0
794.78 0
794.84 0
794.91 0
794.97 0
795.04 0
795.10 0
795.17 0
795.23 0
795.29 0
795.36 0
795.42 0
795.49 0
795.55 0
795.62 0
795.68 0
795.75 0
795.81 0
795.88 0
795.94 0
796.01 0
796.07 0
796.14 0
796.20 0
796.26 0
796.33 0
796.39 0
796.46 0
796.52 0
796.59 0
796.65 0
796.72 0
796.78 0
796.85 0
796.91 0
796.98 0
797.04 0
797.11 0
797.17 0
797.24 0
797.30 0
797.36 0
797.43 0
797.49 0
797.56 0
797.62 0
797.69 0
797.75 0
797.82 0
797.88 0
797.95 0
798.01 0
798.08 0
798.14 0
798.21 0
798.27 0
798.34 0
798.40 0
798.47 0
798.53 0
798.59 0
798.66 0
798.72 0
798.79 0
798.85 0
798.92 0
798.98 0
799.05 0
799.11 0
799.18 0
799.24 0
799.31 0
799.37 0
799.44 0
799.50 0
799.57 0
799.63 0
799.70 0
799.76 0
799.83 0
799.89 0
799.96 0
800.02 0
800.09 0
800.15 0
800.21 0
800.28 0
800.34 0
800.41 0
800.47 0
800.54 0
800.60 0
800.67 0
800.73 0
800.80 0
800.86 0
800.93 0
800.99 0
801.06 0
801.12 0
801.19 0
801.25 0
801.32 0
801.38 0
801.45 0
801.51 0
801.58 0
801.64 0
801.71 0
801.77 0
801.84 0
801.90 0
801.97 0
802.03 0
802.10 0
802.16 0
802.23 0
802.29 0
802.36 0
802.42 0
802.49 0
802.55 0
802.62 0
802.68 0
802.75 0
802.81 0
802.88 0
802.94 0
803.01 0
803.07 0
803.14 0
803.20 0
803.27 0
803.33 0
803.40 0
803.46 0
803.53 0
803.59 0
803.66 0
803.72 0
803.79 0
803.85 0
803.91 0
803.98 0
804.04 0
804.11 0
804.17 0
804.24 0
804.30 0
804.37 0
804.43 0
804.50 0
804.57 0
804.63 0
804.70 0
804.76 0
804.83 0
804.89 0
804.96 0
805.02 0
805.09 0
805.15 0
805.22 0
805.28 0
805.35 0
805.41 0
805.48 0
805.54 0
805.61 0
805.67 0
805.74 0
805.80 0
805.87 0
805.93 0
806.00 0
806.06 0
806.13 0
806.19 0
806.26 0
806.32 0
806.39 0
806.45 0
806.52 0
806.58 0
806.65 0
806.71 0
806.78 0
806.84 0
806.91 0
806.97 0
807.04 0
807.10 1
807.17 0
807.23 0
807.30 0
807.36 0
807.43 0
807.49 0
807.56 0
807.62 0
807.69 0
807.75 0
807.82 0
807.88 0
807.95 0
808.01 0
808.08 0
808.14 0
808.21 0
808.28 0
808.34 0
808.41 0
808.47 0
808.54 0
808.60 0
808.67 0
808.73 0
808.80 0
808.86 0
808.93 0
808.99 0
809.06 0
809.12 0
809.19 0
809.25 0
809.32 0
809.38 0
809.45 0
809.51 0
809.58 0
809.64 0
809.71 0
809.77 0
809.84 0
809.90 0
809.97 0
810.04 0
810.10 0
810.17 0
810.23 0
810.30 0
810.36 0
810.43 0
810.49 0
810.56 0
810.62 0
810.69 0
810.75 0
810.82 0
810.88 0
810.95 0
811.01 0
811.08 0
811.14 0
811.21 0
811.28 0
811.34 0
811.41 0
811.47 0
811.54 0
811.60 0
811.67 0
811.73 0
811.80 0
811.86 0
811.93 0
811.99 0
812.06 0
812.12 0
812.19 0
812.25 0
812.32 0
812.39 0
812.45 0
812.52 0
812.58 0
812.65 0
812.71 0
812.78 0
812.84 0
812.91 0
812.97 0
813.04 0
813.10 0
813.17 0
813.24 0
813.30 0
813.37 0
813.43 0
813.50 0
813.56 0
813.63 0
813.69 0
813.76 0
813.82 0
813.89 0
813.95 0
814.02 0
814.09 0
814.15 0
814.22 0
814.28 0
814.35 0
814.41 0
814.48 0
814.54 0
814.61 0
814.67 0
814.74 0
814.80 0
814.87 0
814.94 0
815.00 0
815.07 0
815.13 0
815.20 0
815.26 0
815.33 0
815.39 0
815.46 0
815.52 0
815.59 0
815.66 0
815.72 0
815.79 0
815.85 0
815.92 0
815.98 0
816.05 0
816.11 0
816.18 0
816.24 0
816.31 0
816.38 0
816.44 0
816.51 0
816.57 0
816.64 0
816.70 0
816.77 0
816.83 0
816.90 0
816.97 0
817.03 0
817.10 0
817.16 0
817.23 0
817.29 0
817.36 0
817.42 0
817.49 0
817.55 0
817.62 0
817.69 0
817.75 0
817.82 0
817.88 0
817.95 0
818.01 0
818.08 0
818.14 0
818.21 0
818.28 0
818.34 0
818.41 0
818.47 0
818.54 0
818.60 0
818.67 0
818.73 0
818.80 0
818.87 0
818.93 0
819.00 0
819.06 0
819.13 0
819.19 0
819.26 0
819.33 0
819.39 0
819.46 0
819.52 0
819.59 0
819.65 0
819.72 0
819.78 0
819.85 0
819.92 0
819.98 0
820.05 0
820.11 0
820.18 0
820.24 0
820.31 0
820.38 0
820.44 0
820.51 0
820.57 0
820.64 0
820.70 0
820.77 0
820.83 0
820.90 0
820.97 0
821.03 0
821.10 0
821.16 0
821.23 0
821.29 0
821.36 0
821.43 0
821.49 0
821.56 0
821.62 0
821.69 0
821.75 0
821.82 0
821.89 0
821.95 0
822.02 0
822.08 0
822.15 0
822.21 0
822.28 0
822.35 0
822.41 0
822.48 0
822.54 0
822.61 0
822.67 0
822.74 0
822.81 0
822.87 0
822.94 0
823.00 0
823.07 0
823.13 0
823.20 0
823.27 0
823.33 0
823.40 0
823.46 0
823.53 0
823.60 0
823.66 0
823.73 0
823.79 0
823.86 0
823.92 0
823.99 0
824.06 0
824.12 0
824.19 0
824.25 0
824.32 0
824.38 0
824.45 0
824.52 0
824.58 0
824.65 0
824.71 0
824.78 0
824.85 0
824.91 0
824.98 0
825.04 0
825.11 0
825.17 0
825.24 0
825.31 0
825.37 0
825.44 0
825.50 0
825.57 0
825.64 0
825.70 0
825.77 0
825.83 0
825.90 0
825.97 0
826.03 0
826.10 0
826.16 0
826.23 0
826.29 0
826.36 0
826.43 0
826.49 0
826.56 0
826.62 0
826.69 0
826.76 0
826.82 0
826.89 0
826.95 0
827.02 0
827.09 0
827.15 0
827.22 0
827.28 0
827.35 0
827.41 0
827.48 0
827.55 0
827.61 0
827.68 0
827.74 0
827.81 0
827.88 0
827.94 0
828.01 0
828.07 0
828.14 0
828.21 0
828.27 0
828.34 0
828.40 0
828.47 0
828.54 0
828.60 0
828.67 0
828.73 0
828.80 0
828.87 0
828.93 0
829.00 0
829.06 0
829.13 0
829.20 0
829.26 0
829.33 0
829.39 0
829.46 0
829.53 0
829.59 0
829.66 0
829.72 0
829.79 0
829.86 0
829.92 0
829.99 0
830.05 0
830.12 0
830.19 0
830.25 0
830.32 0
830.38 0
830.45 0
830.52 0
830.58 0
830.65 0
830.71 0
830.78 0
830.85 0
830.91 0
830.98 0
831.05 0
831.11 0
831.18 0
831.24 0
831.31 0
831.38 0
831.44 0
831.51 0
831.57 0
831.64 0
831.71 0
831.77 0
831.84 0
831.90 0
831.97 0
832.04 0
832.10 0
832.17 0
832.23 0
832.30 0
832.37 0
832.43 0
832.50 0
832.57 0
832.63 0
832.70 0
832.76 0
832.83 0
832.90 0
832.96 0
833.03 0
833.09 0
833.16 0
833.23 0
833.29 0
833.36 0
833.43 0
833.49 0
833.56 0
833.62 0
833.69 0
833.76 0
833.82 0
833.89 0
833.96 0
834.02 0
834.09 0
834.15 0
834.22 0
834.29 0
834.35 0
834.42 0
834.48 0
834.55 0
834.62 0
834.68 0
834.75 0
834.82 0
834.88 0
834.95 0
835.01 0
835.08 0
835.15 0
835.21 0
835.28 0
835.35 0
835.41 0
835.48 0
835.54 0
835.61 0
835.68 0
835.74 0
835.81 0
835.88 0
835.94 0
836.01 0
836.07 0
836.14 0
836.21 0
836.27 0
836.34 0
836.41 0
836.47 0
836.54 0
836.60 0
836.67 0
836.74 0
836.80 0
836.87 0
836.94 0
837.00 0
837.07 0
837.14 0
837.20 0
837.27 0
837.33 0
837.40 0
837.47 0
837.53 0
837.60 0
837.67 0
837.73 0
837.80 0
837.86 0
837.93 0
838.00 0
838.06 0
838.13 0
838.20 0
838.26 0
838.33 0
838.40 0
838.46 0
838.53 0
838.59 0
838.66 0
838.73 0
838.79 0
838.86 0
838.93 0
838.99 0
839.06 0
839.13 0
839.19 0
839.26 0
839.33 0
839.39 0
839.46 0
839.52 0
839.59 0
839.66 0
839.72 0
839.79 0
839.86 0
839.92 0
839.99 0
840.06 0
840.12 0
840.19 0
840.26 0
840.32 0
840.39 0
840.45 0
840.52 0
840.59 0
840.65 0
840.72 0
840.79 0
840.85 0
840.92 0
840.99 0
841.05 0
841.12 0
841.19 0
841.25 0
841.32 0
841.38 0
841.45 0
841.52 0
841.58 0
841.65 0
841.72 0
841.78 0
841.85 0
841.92 0
841.98 0
842.05 0
842.12 0
842.18 0
842.25 0
842.32 0
842.38 0
842.45 0
842.52 0
842.58 0
842.65 0
842.72 0
842.78 0
842.85 0
842.91 0
842.98 0
843.05 0
843.11 0
843.18 0
843.25 0
843.31 0
843.38 0
843.45 0
843.51 0
843.58 0
843.65 0
843.71 0
843.78 0
843.85 0
843.91 0
843.98 0
844.05 0
844.11 0
844.18 0
844.25 0
844.31 0
844.38 0
844.45 0
844.51 0
844.58 0
844.65 0
844.71 0
844.78 0
844.85 0
844.91 0
844.98 0
845.05 0
845.11 0
845.18 0
845.25 0
845.31 0
845.38 0
845.45 0
845.51 0
845.58 0
845.65 0
845.71 0
845.78 0
845.85 0
845.91 0
845.98 0
846.05 0
846.11 0
846.18 0
846.25 0
846.31 0
846.38 0
846.45 0
846.51 0
846.58 0
846.65 0
846.71 0
846.78 0
846.85 0
846.91 0
846.98 0
847.05 0
847.11 0
847.18 0
847.25 0
847.31 0
847.38 0
847.45 0
847.51 0
847.58 0
847.65 0
847.71 0
847.78 0
847.85 0
847.91 0
847.98 0
848.05 0
848.11 0
848.18 0
848.25 0
848.31 0
848.38 0
848.45 0
848.51 0
848.58 0
848.65 0
848.71 0
848.78 0
848.85 0
848.91 0
848.98 0
849.05 0
849.11 0
849.18 0
849.25 0
849.32 0
849.38 0
849.45 0
849.52 0
849.58 0
849.65 0
849.72 0
849.78 0
849.85 0
849.92 0
849.98 0
850.05 0
850.12 0
850.18 0
850.25 0
850.32 0
850.38 0
850.45 0
850.52 0
850.58 0
850.65 0
850.72 0
850.79 0
850.85 0
850.92 0
850.99 0
851.05 0
851.12 0
851.19 0
851.25 0
851.32 0
851.39 0
851.45 0
851.52 0
851.59 0
851.65 0
851.72 0
851.79 0
851.86 0
851.92 0
851.99 0
852.06 0
852.12 0
852.19 0
852.26 0
852.32 0
852.39 0
852.46 0
852.52 0
852.59 0
852.66 0
852.73 0
852.79 0
852.86 0
852.93 0
852.99 0
853.06 0
853.13 0
853.19 0
853.26 0
853.33 0
853.39 0
853.46 0
853.53 0
853.60 0
853.66 0
853.73 0
853.80 0
853.86 0
853.93 0
854.00 0
854.06 0
854.13 0
854.20 0
854.27 0
854.33 0
854.40 0
854.47 0
854.53 0
854.60 0
854.67 0
854.73 0
854.80 0
854.87 0
854.94 0
855.00 0
855.07 0
855.14 0
855.20 0
855.27 0
855.34 0
855.40 0
855.47 0
855.54 0
855.61 0
855.67 0
855.74 0
855.81 0
855.87 0
855.94 0
856.01 0
856.08 0
856.14 0
856.21 0
856.28 0
856.34 0
856.41 0
856.48 0
856.54 0
856.61 0
856.68 0
856.75 0
856.81 0
856.88 0
856.95 0
857.01 0
857.08 0
857.15 0
857.22 0
857.28 0
857.35 0
857.42 0
857.48 0
857.55 0
857.62 0
857.69 0
857.75 0
857.82 0
857.89 0
857.95 0
858.02 0
858.09 0
858.16 0
858.22 0
858.29 0
858.36 0
858.42 0
858.49 0
858.56 0
858.63 0
858.69 0
858.76 0
858.83 0
858.89 0
858.96 0
859.03 0
859.10 0
859.16 0
859.23 0
859.30 0
859.36 0
859.43 0
859.50 0
859.57 0
859.63 0
859.70 0
859.77 0
859.84 0
859.90 0
859.97 0
860.04 0
860.10 0
860.17 0
860.24 0
860.31 0
860.37 0
860.44 0
860.51 0
860.57 0
860.64 0
860.71 0
860.78 0
860.84 0
860.91 0
860.98 0
861.05 0
861.11 0
861.18 0
861.25 0
861.31 0
861.38 0
861.45 0
861.52 0
861.58 0
861.65 0
861.72 0
861.79 0
861.85 0
861.92 0
861.99 0
862.05 0
862.12 0
862.19 0
862.26 0
862.32 0
862.39 0
862.46 0
862.53 0
862.59 0
862.66 0
862.73 0
862.79 0
862.86 0
862.93 0
863.00 0
863.06 0
863.13 0
863.20 0
863.27 0
863.33 0
863.40 0
863.47 0
863.54 0
863.60 0
863.67 0
863.74 0
863.81 0
863.87 0
863.94 0
864.01 0
864.07 0
864.14 0
864.21 0
864.28 0
864.34 0
864.41 0
864.48 0
864.55 0
864.61 0
864.68 0
864.75 0
864.82 0
864.88 0
864.95 0
865.02 0
865.09 0
865.15 0
865.22 0
865.29 0
865.36 0
865.42 0
865.49 0
865.56 0
865.62 0
865.69 0
865.76 0
865.83 0
865.89 0
865.96 0
866.03 0
866.10 0
866.16 0
866.23 0
866.30 0
866.37 0
866.43 0
866.50 0
866.57 0
866.64 0
866.70 0
866.77 0
866.84 0
866.91 0
866.97 0
867.04 0
867.11 0
867.18 0
867.24 0
867.31 0
867.38 0
867.45 0
867.51 0
867.58 0
867.65 0
867.72 0
867.78 0
867.85 0
867.92 0
867.99 0
868.05 0
868.12 0
868.19 0
868.26 0
868.32 0
868.39 0
868.46 0
868.53 0
868.59 0
868.66 0
868.73 0
868.80 0
868.86 0
868.93 0
869.00 0
869.07 0
869.14 0
869.20 0
869.27 0
869.34 0
869.41 0
869.47 0
869.54 0
869.61 0
869.68 0
869.74 0
869.81 0
869.88 0
869.95 0
870.01 0
870.08 0
870.15 0
870.22 0
870.28 0
870.35 0
870.42 0
870.49 0
870.55 0
870.62 0
870.69 0
870.76 0
870.83 0
870.89 0
870.96 0
871.03 0
871.10 0
871.16 0
871.23 0
871.30 0
871.37 0
871.43 0
871.50 0
871.57 0
871.64 0
871.70 0
871.77 0
871.84 0
871.91 0
871.98 0
872.04 0
872.11 0
872.18 0
872.25 0
872.31 0
872.38 0
872.45 0
872.52 0
872.58 0
872.65 0
872.72 0
872.79 0
872.86 0
872.92 0
872.99 0
873.06 0
873.13 0
873.19 0
873.26 0
873.33 0
873.40 0
873.47 0
873.53 0
873.60 0
873.67 0
873.74 0
873.80 0
873.87 0
873.94 0
874.01 0
874.08 0
874.14 0
874.21 0
874.28 0
874.35 0
874.41 0
874.48 0
874.55 0
874.62 0
874.69 0
874.75 0
874.82 0
874.89 0
874.96 0
875.02 0
875.09 0
875.16 0
875.23 0
875.30 0
875.36 0
875.43 0
875.50 0
875.57 0
875.63 0
875.70 0
875.77 0
875.84 0
875.91 0
875.97 0
876.04 0
876.11 0
876.18 0
876.24 0
876.31 0
876.38 0
876.45 0
876.52 0
876.58 0
876.65 0
876.72 0
876.79 0
876.86 0
876.92 0
876.99 0
877.06 0
877.13 0
877.20 0
877.26 0
877.33 0
877.40 0
877.47 0
877.53 0
877.60 0
877.67 0
877.74 0
877.81 0
877.87 0
877.94 0
878.01 0
878.08 0
878.15 0
878.21 0
878.28 0
878.35 0
878.42 0
878.49 0
878.55 0
878.62 0
878.69 0
878.76 0
878.83 0
878.89 0
878.96 0
879.03 0
879.10 0
879.16 0
879.23 0
879.30 0
879.37 0
879.44 0
879.50 0
879.57 0
879.64 0
879.71 0
879.78 0
879.84 0
879.91 0
879.98 0
880.05 0
880.12 0
880.18 0
880.25 0
880.32 0
880.39 0
880.46 0
880.52 0
880.59 0
880.66 0
880.73 0
880.80 0
880.86 0
880.93 0
881.00 0
881.07 0
881.14 0
881.20 0
881.27 0
881.34 0
881.41 0
881.48 0
881.55 0
881.61 0
881.68 0
881.75 0
881.82 0
881.89 0
881.95 0
882.02 0
882.09 0
882.16 0
882.23 0
882.29 0
882.36 0
882.43 0
882.50 0
882.57 0
882.63 0
882.70 0
882.77 0
882.84 0
882.91 0
882.97 0
883.04 0
883.11 0
883.18 0
883.25 0
883.32 0
883.38 0
883.45 0
883.52 0
883.59 0
883.66 0
883.72 0
883.79 0
883.86 0
883.93 0
884.00 0
884.07 0
884.13 0
884.20 0
884.27 0
884.34 0
884.41 0
884.47 0
884.54 0
884.61 0
884.68 0
884.75 0
884.81 0
884.88 0
884.95 0
885.02 0
885.09 0
885.16 0
885.22 0
885.29 0
885.36 0
885.43 0
885.50 0
885.57 0
885.63 0
885.70 0
885.77 0
885.84 0
885.91 0
885.97 0
886.04 0
886.11 0
886.18 0
886.25 0
886.32 0
886.38 0
886.45 0
886.52 0
886.59 0
886.66 0
886.72 0
886.79 0
886.86 0
886.93 0
887.00 0
887.07 0
887.13 0
887.20 0
887.27 0
887.34 0
887.41 0
887.48 0
887.54 0
887.61 0
887.68 0
887.75 0
887.82 0
887.89 0
887.95 0
888.02 0
888.09 0
888.16 0
888.23 0
888.30 0
888.36 0
888.43 0
888.50 0
888.57 0
888.64 0
888.71 0
888.77 0
888.84 0
888.91 0
888.98 0
889.05 0
889.12 0
889.18 0
889.25 0
889.32 0
889.39 0
889.46 0
889.53 0
889.59 0
889.66 0
889.73 0
889.80 0
889.87 0
889.94 0
890.00 0
890.07 0
890.14 0
890.21 0
890.28 0
890.35 0
890.41 0
890.48 0
890.55 0
890.62 0
890.69 0
890.76 0
890.82 0
890.89 0
890.96 0
891.03 0
891.10 0
891.17 0
891.24 0
891.30 0
891.37 0
891.44 0
891.51 0
891.58 0
891.65 0
891.71 0
891.78 0
891.85 0
891.92 0
891.99 0
892.06 0
892.13 0
892.19 0
892.26 0
892.33 0
892.40 0
892.47 0
892.54 0
892.60 0
892.67 0
892.74 0
892.81 0
892.88 0
892.95 0
893.02 0
893.08 0
893.15 0
893.22 0
893.29 0
893.36 0
893.43 0
893.50 0
893.56 0
893.63 0
893.70 0
893.77 0
893.84 0
893.91 0
893.97 0
894.04 0
894.11 0
894.18 0
894.25 0
894.32 0
894.39 0
894.45 0
894.52 0
894.59 0
894.66 0
894.73 0
894.80 0
894.87 0
894.93 0
895.00 0
895.07 0
895.14 0
895.21 0
895.28 0
895.35 0
895.41 0
895.48 0
895.55 0
895.62 0
895.69 0
895.76 0
895.83 0
895.89 0
895.96 0
896.03 0
896.10 0
896.17 0
896.24 0
896.31 0
896.37 0
896.44 0
896.51 0
896.58 0
896.65 0
896.72 0
896.79 0
896.86 0
896.92 0
896.99 0
897.06 0
897.13 0
897.20 0
897.27 0
897.34 0
897.40 0
897.47 0
897.54 0
897.61 0
897.68 0
897.75 0
897.82 0
897.89 0
897.95 0
898.02 0
898.09 0
898.16 0
898.23 0
898.30 0
898.37 0
898.43 0
898.50 0
898.57 0
898.64 0
898.71 0
898.78 0
898.85 0
898.92 0
898.98 0
899.05 0
899.12 0
899.19 0
899.26 0
899.33 0
899.40 0
899.47 0
899.53 0
899.60 0
899.67 0
899.74 0
899.81 0
899.88 0
899.95 0
900.02 0
900.08 0
900.15 0
900.22 0
900.29 0
900.36 0
900.43 0
900.50 0
900.57 0
900.63 0
900.70 0
900.77 0
900.84 0
900.91 0
900.98 0
901.05 0
901.12 0
901.19 0
901.25 0
901.32 0
901.39 0
901.46 0
901.53 0
901.60 0
901.67 0
901.74 0
901.80 0
901.87 0
901.94 0
902.01 0
902.08 0
902.15 0
902.22 0
902.29 0
902.36 0
902.42 0
902.49 0
902.56 0
902.63 0
902.70 0
902.77 0
902.84 0
902.91 0
902.98 0
903.04 0
903.11 0
903.18 0
903.25 0
903.32 0
903.39 0
903.46 0
903.53 0
903.60 0
903.66 0
903.73 0
903.80 0
903.87 0
903.94 0
904.01 0
904.08 0
904.15 0
904.22 0
904.28 0
904.35 0
904.42 0
904.49 0
904.56 0
904.63 0
904.70 0
904.77 0
904.84 0
904.90 0
904.97 0
905.04 0
905.11 0
905.18 0
905.25 0
905.32 0
905.39 0
905.46 0
905.53 0
905.59 0
905.66 0
905.73 0
905.80 0
905.87 0
905.94 0
906.01 0
906.08 0
906.15 0
906.22 0
906.28 0
906.35 0
906.42 0
906.49 0
906.56 0
906.63 0
906.70 0
906.77 0
906.84 0
906.91 0
906.97 0
907.04 0
907.11 0
907.18 0
907.25 0
907.32 0
907.39 0
907.46 0
907.53 0
907.60 0
907.66 0
907.73 0
907.80 0
907.87 0
907.94 0
908.01 0
908.08 0
908.15 0
908.22 0
908.29 0
908.36 0
908.42 0
908.49 0
908.56 0
908.63 0
908.70 0
908.77 0
908.84 0
908.91 0
908.98 0
909.05 0
909.12 0
909.18 0
909.25 0
909.32 0
909.39 0
909.46 0
909.53 0
909.60 0
909.67 0
909.74 0
909.81 0
909.88 0
909.95 0
910.01 0
910.08 0
910.15 0
910.22 0
910.29 0
910.36 0
910.43 0
910.50 0
910.57 0
910.64 0
910.71 0
910.77 0
910.84 0
910.91 0
910.98 0
911.05 0
911.12 0
911.19 0
911.26 0
911.33 0
911.40 0
911.47 0
911.54 0
911.61 0
911.67 0
911.74 0
911.81 0
911.88 0
911.95 0
912.02 0
912.09 0
912.16 0
912.23 0
912.30 0
912.37 0
912.44 0
912.51 0
912.57 0
912.64 0
912.71 0
912.78 0
912.85 0
912.92 0
912.99 0
913.06 0
913.13 0
913.20 0
913.27 0
913.34 0
913.41 0
913.47 0
913.54 0
913.61 0
913.68 0
913.75 0
913.82 0
913.89 0
913.96 0
914.03 0
914.10 0
914.17 0
914.24 0
914.31 0
914.38 0
914.44 0
914.51 0
914.58 0
914.65 0
914.72 0
914.79 0
914.86 0
914.93 0
915.00 0
915.07 0
915.14 0
915.21 0
915.28 0
915.35 0
915.42 0
915.48 0
915.55 0
915.62 0
915.69 0
915.76 0
915.83 0
915.90 0
915.97 0
916.04 0
916.11 0
916.18 0
916.25 0
916.32 0
916.39 0
916.46 0
916.53 0
916.59 0
916.66 0
916.73 0
916.80 0
916.87 0
916.94 0
917.01 0
917.08 0
917.15 0
917.22 0
917.29 0
917.36 0
917.43 0
917.50 0
917.57 0
917.64 0
917.71 0
917.77 0
917.84 0
917.91 0
917.98 0
918.05 0
918.12 0
918.19 0
918.26 0
918.33 0
918.40 0
918.47 0
918.54 0
918.61 0
918.68 0
918.75 0
918.82 0
918.89 0
918.96 0
919.03 0
919.09 0
919.16 0
919.23 0
919.30 0
919.37 0
919.44 0
919.51 0
919.58 0
919.65 0
919.72 0
919.79 0
919.86 0
919.93 0
920.00 0
920.07 0
920.14 0
920.21 0
920.28 0
920.35 0
920.42 0
920.49 0
920.55 0
920.62 0
920.69 0
920.76 0
920.83 0
920.90 0
920.97 0
921.04 0
921.11 0
921.18 0
921.25 0
921.32 0
921.39 0
921.46 0
921.53 0
921.60 0
921.67 0
921.74 0
921.81 0
921.88 0
921.95 0
922.02 0
922.09 0
922.15 0
922.22 0
922.29 0
922.36 0
922.43 0
922.50 0
922.57 0
922.64 0
922.71 0
922.78 0
922.85 0
922.92 0
922.99 0
923.06 0
923.13 0
923.20 0
923.27 0
923.34 0
923.41 0
923.48 0
923.55 0
923.62 0
923.69 0
923.76 0
923.83 0
923.90 0
923.97 0
924.04 0
924.10 0
924.17 0
924.24 0
924.31 0
924.38 0
924.45 0
924.52 0
924.59 0
924.66 0
924.73 0
924.80 0
924.87 0
924.94 0
925.01 0
925.08 0
925.15 0
925.22 0
925.29 0
925.36 0
925.43 0
925.50 0
925.57 0
925.64 0
925.71 0
925.78 0
925.85 0
925.92 0
925.99 0
926.06 0
926.13 0
926.20 0
926.27 0
926.34 0
926.41 0
926.48 0
926.55 0
926.61 0
926.68 0
926.75 0
926.82 0
926.89 0
926.96 0
927.03 0
927.10 0
927.17 0
927.24 0
927.31 0
927.38 0
927.45 0
927.52 0
927.59 0
927.66 0
927.73 0
927.80 0
927.87 0
927.94 0
928.01 0
928.08 0
928.15 0
928.22 0
928.29 0
928.36 0
928.43 0
928.50 0
928.57 0
928.64 0
928.71 0
928.78 0
928.85 0
928.92 0
928.99 0
929.06 0
929.13 0
929.20 0
929.27 0
929.34 0
929.41 0
929.48 0
929.55 0
929.62 0
929.69 0
929.76 0
929.83 0
929.90 0
929.97 0
930.04 0
930.11 0
930.18 0
930.25 0
930.32 0
930.39 0
930.46 0
930.53 0
930.60 0
930.67 0
930.74 0
930.81 0
930.88 0
930.95 0
931.02 0
931.09 0
931.16 0
931.23 0
931.30 0
931.37 0
931.44 0
931.51 0
931.58 0
931.65 0
931.72 0
931.79 0
931.86 0
931.93 0
932.00 0
932.07 0
932.14 0
932.21 0
932.28 0
932.35 0
932.42 0
932.49 0
932.56 0
932.63 0
932.70 0
932.77 0
932.84 0
932.91 0
932.98 0
933.05 0
933.12 0
933.19 0
933.26 0
933.33 0
933.40 0
933.47 0
933.54 0
933.61 0
933.68 0
933.75 0
933.82 0
933.89 0
933.96 0
934.03 0
934.10 0
934.17 0
934.24 0
934.31 0
934.38 0
934.45 0
934.52 0
934.59 0
934.66 0
934.73 0
934.80 0
934.87 0
934.94 0
935.01 0
935.08 0
935.15 0
935.22 0
935.29 0
935.36 0
935.43 0
935.50 0
935.57 0
935.64 0
935.71 0
935.78 0
935.85 0
935.92 0
935.99 0
936.06 0
936.13 0
936.20 0
936.27 0
936.34 0
936.41 0
936.48 0
936.55 0
936.62 0
936.69 0
936.76 0
936.83 0
936.90 0
936.97 0
937.04 0
937.11 0
937.18 0
937.25 0
937.32 0
937.39 0
937.46 0
937.53 0
937.60 0
937.67 0
937.74 0
937.81 0
937.88 0
937.95 0
938.02 0
938.09 0
938.16 0
938.23 0
938.30 0
938.37 0
938.44 0
938.51 0
938.58 0
938.65 0
938.73 0
938.80 0
938.87 0
938.94 0
939.01 0
939.08 0
939.15 0
939.22 0
939.29 0
939.36 0
939.43 0
939.50 0
939.57 0
939.64 0
939.71 0
939.78 0
939.85 0
939.92 0
939.99 0
940.06 0
940.13 0
940.20 0
940.27 0
940.34 0
940.41 0
940.48 0
940.55 0
940.62 0
940.69 0
940.76 0
940.83 0
940.90 0
940.97 0
941.04 0
941.11 0
941.18 0
941.26 0
941.33 0
941.40 0
941.47 0
941.54 0
941.61 0
941.68 0
941.75 0
941.82 0
941.89 0
941.96 0
942.03 0
942.10 0
942.17 0
942.24 0
942.31 0
942.38 0
942.45 0
942.52 0
942.59 0
942.66 0
942.73 0
942.80 0
942.87 0
942.94 0
943.01 0
943.08 0
943.15 0
943.23 0
943.30 0
943.37 0
943.44 0
943.51 0
943.58 0
943.65 0
943.72 0
943.79 0
943.86 0
943.93 0
944.00 0
944.07 0
944.14 0
944.21 0
944.28 0
944.35 0
944.42 0
944.49 0
944.56 0
944.63 0
944.70 0
944.77 0
944.84 0
944.92 0
944.99 0
945.06 0
945.13 0
945.20 0
945.27 0
945.34 0
945.41 0
945.48 0
945.55 0
945.62 0
945.69 0
945.76 0
945.83 0
945.90 0
945.97 0
946.04 0
946.11 0
946.18 0
946.25 0
946.33 0
946.40 0
946.47 0
946.54 0
946.61 0
946.68 0
946.75 0
946.82 0
946.89 0
946.96 0
947.03 0
947.10 0
947.17 0
947.24 0
947.31 0
947.38 0
947.45 0
947.52 0
947.59 0
947.67 0
947.74 0
947.81 0
947.88 0
947.95 0
948.02 0
948.09 0
948.16 0
948.23 0
948.30 0
948.37 0
948.44 0
948.51 0
948.58 0
948.65 0
948.72 0
948.79 0
948.87 0
948.94 0
949.01 0
949.08 0
949.15 0
949.22 0
949.29 0
949.36 0
949.43 0
949.50 0
949.57 0
949.64 0
949.71 0
949.78 0
949.85 0
949.92 0
950.00 0
950.07 0
950.14 0
950.21 0
950.28 0
950.35 0
950.42 0
950.49 0
950.56 0
950.63 0
950.70 0
950.77 0
950.84 0
950.91 0
950.98 0
951.06 0
951.13 0
951.20 0
951.27 0
951.34 0
951.41 0
951.48 0
951.55 0
951.62 0
951.69 0
951.76 0
951.83 0
951.90 0
951.97 0
952.05 0
952.12 0
952.19 0
952.26 0
952.33 0
952.40 0
952.47 0
952.54 0
952.61 0
952.68 0
952.75 0
952.82 0
952.89 0
952.96 0
953.04 0
953.11 0
953.18 0
953.25 0
953.32 0
953.39 0
953.46 0
953.53 0
953.60 0
953.67 0
953.74 0
953.81 0
953.88 0
953.96 0
954.03 0
954.10 0
954.17 0
954.24 0
954.31 0
954.38 0
954.45 0
954.52 0
954.59 0
954.66 0
954.73 0
954.81 0
954.88 0
954.95 0
955.02 0
955.09 0
955.16 0
955.23 0
955.30 0
955.37 0
955.44 0
955.51 0
955.58 0
955.66 0
955.73 0
955.80 0
955.87 0
955.94 0
956.01 0
956.08 0
956.15 0
956.22 0
956.29 0
956.36 0
956.44 0
956.51 0
956.58 0
956.65 0
956.72 0
956.79 0
956.86 0
956.93 0
957.00 0
957.07 0
957.14 0
957.22 0
957.29 0
957.36 0
957.43 0
957.50 0
957.57 0
957.64 0
957.71 0
957.78 0
957.85 0
957.92 0
958.00 0
958.07 0
958.14 0
958.21 0
958.28 0
958.35 0
958.42 0
958.49 0
958.56 0
958.63 0
958.70 0
958.78 0
958.85 0
958.92 0
958.99 0
959.06 0
959.13 0
959.20 0
959.27 0
959.34 0
959.41 0
959.49 0
959.56 0
959.63 0
959.70 0
959.77 0
959.84 0
959.91 0
959.98 0
960.05 0
960.12 0
960.20 0
960.27 0
960.34 0
960.41 0
960.48 0
960.55 0
960.62 0
960.69 0
960.76 0
960.84 0
960.91 0
960.98 0
961.05 0
961.12 0
961.19 0
961.26 0
961.33 0
961.40 0
961.47 0
961.55 0
961.62 0
961.69 0
961.76 0
961.83 0
961.90 0
961.97 0
962.04 0
962.11 0
962.19 0
962.26 0
962.33 0
962.40 0
962.47 0
962.54 0
962.61 0
962.68 0
962.75 0
962.83 0
962.90 0
962.97 0
963.04 0
963.11 0
963.18 0
963.25 0
963.32 0
963.39 0
963.47 0
963.54 0
963.61 0
963.68 0
963.75 0
963.82 0
963.89 0
963.96 0
964.04 0
964.11 0
964.18 0
964.25 0
964.32 0
964.39 0
964.46 0
964.53 0
964.60 0
964.68 0
964.75 0
964.82 0
964.89 0
964.96 0
965.03 0
965.10 0
965.17 0
965.25 0
965.32 0
965.39 0
965.46 0
965.53 0
965.60 0
965.67 0
965.74 0
965.82 0
965.89 0
965.96 0
966.03 0
966.10 0
966.17 0
966.24 0
966.31 0
966.39 0
966.46 0
966.53 0
966.60 0
966.67 0
966.74 0
966.81 0
966.88 0
966.96 0
967.03 0
967.10 0
967.17 0
967.24 0
967.31 0
967.38 0
967.45 0
967.53 0
967.60 0
967.67 0
967.74 0
967.81 0
967.88 0
967.95 0
968.02 0
968.10 0
968.17 0
968.24 0
968.31 0
968.38 0
968.45 0
968.52 0
968.60 0
968.67 0
968.74 0
968.81 0
968.88 0
968.95 0
969.02 0
969.09 0
969.17 0
969.24 0
969.31 0
969.38 0
969.45 0
969.52 0
969.59 0
969.67 0
969.74 0
969.81 0
969.88 0
969.95 0
970.02 0
970.09 0
970.17 0
970.24 0
970.31 0
970.38 0
970.45 0
970.52 0
970.59 0
970.67 0
970.74 0
970.81 0
970.88 0
970.95 0
971.02 0
971.09 0
971.17 0
971.24 0
971.31 0
971.38 0
971.45 0
971.52 0
971.59 0
971.67 0
971.74 0
971.81 0
971.88 0
971.95 0
972.02 0
972.09 0
972.17 0
972.24 0
972.31 0
972.38 0
972.45 0
972.52 0
972.59 0
972.67 0
972.74 0
972.81 0
972.88 0
972.95 0
973.02 0
973.09 0
973.17 0
973.24 0
973.31 0
973.38 0
973.45 0
973.52 0
973.60 0
973.67 0
973.74 0
973.81 0
973.88 0
973.95 0
974.02 0
974.10 0
974.17 0
974.24 0
974.31 0
974.38 0
974.45 0
974.53 0
974.60 0
974.67 0
974.74 0
974.81 0
974.88 0
974.95 0
975.03 0
975.10 0
975.17 0
975.24 0
975.31 0
975.38 0
975.46 0
975.53 0
975.60 0
975.67 0
975.74 0
975.81 0
975.89 0
975.96 0
976.03 0
976.10 0
976.17 0
976.24 0
976.32 0
976.39 0
976.46 0
976.53 0
976.60 0
976.67 0
976.74 0
976.82 0
976.89 0
976.96 0
977.03 0
977.10 0
977.17 0
977.25 0
977.32 0
977.39 0
977.46 0
977.53 0
977.60 0
977.68 0
977.75 0
977.82 0
977.89 0
977.96 0
978.03 0
978.11 0
978.18 0
978.25 0
978.32 0
978.39 0
978.46 0
978.54 0
978.61 0
978.68 0
978.75 0
978.82 0
978.90 0
978.97 0
979.04 0
979.11 0
979.18 0
979.25 0
979.33 0
979.40 0
979.47 0
979.54 0
979.61 0
979.68 0
979.76 0
979.83 0
979.90 0
979.97 0
980.04 0
980.11 0
980.19 0
980.26 0
980.33 0
980.40 0
980.47 0
980.55 0
980.62 0
980.69 0
980.76 0
980.83 0
980.90 0
980.98 0
981.05 0
981.12 0
981.19 0
981.26 0
981.33 0
981.41 0
981.48 0
981.55 0
981.62 0
981.69 0
981.77 0
981.84 0
981.91 0
981.98 0
982.05 0
982.13 0
982.20 0
982.27 0
982.34 0
982.41 0
982.48 0
982.56 0
982.63 0
982.70 0
982.77 0
982.84 0
982.92 0
982.99 0
983.06 0
983.13 0
983.20 0
983.27 0
983.35 0
983.42 0
983.49 0
983.56 0
983.63 0
983.71 0
983.78 0
983.85 0
983.92 0
983.99 0
984.07 0
984.14 0
984.21 0
984.28 0
984.35 0
984.43 0
984.50 0
984.57 0
984.64 0
984.71 0
984.78 0
984.86 0
984.93 0
985.00 0
985.07 0
985.14 0
985.22 0
985.29 0
985.36 0
985.43 0
985.50 0
985.58 0
985.65 0
985.72 0
985.79 0
985.86 0
985.94 0
986.01 0
986.08 0
986.15 0
986.22 0
986.30 0
986.37 0
986.44 0
986.51 0
986.58 0
986.66 0
986.73 0
986.80 0
986.87 0
986.94 0
987.02 0
987.09 0
987.16 0
987.23 0
987.30 0
987.38 0
987.45 0
987.52 0
987.59 0
987.66 0
987.74 0
987.81 0
987.88 0
987.95 0
988.02 0
988.10 0
988.17 0
988.24 0
988.31 0
988.38 0
988.46 0
988.53 0
988.60 0
988.67 0
988.74 0
988.82 0
988.89 0
988.96 0
989.03 0
989.11 0
989.18 0
989.25 0
989.32 0
989.39 0
989.47 0
989.54 0
989.61 0
989.68 0
989.75 0
989.83 0
989.90 0
989.97 0
990.04 0
990.11 0
990.19 0
990.26 0
990.33 0
990.40 0
990.48 0
990.55 0
990.62 0
990.69 0
990.76 0
990.84 0
990.91 0
990.98 0
991.05 0
991.12 0
991.20 0
991.27 0
991.34 0
991.41 0
991.49 0
991.56 0
991.63 0
991.70 0
991.77 0
991.85 0
991.92 0
991.99 0
992.06 0
992.14 0
992.21 0
992.28 0
992.35 0
992.42 0
992.50 0
992.57 0
992.64 0
992.71 0
992.79 0
992.86 0
992.93 0
993.00 0
993.07 0
993.15 0
993.22 0
993.29 0
993.36 0
993.44 0
993.51 0
993.58 0
993.65 0
993.72 0
993.80 0
993.87 0
993.94 0
994.01 0
994.09 0
994.16 0
994.23 0
994.30 0
994.37 0
994.45 0
994.52 0
994.59 0
994.66 0
994.74 0
994.81 0
994.88 0
994.95 0
995.03 0
995.10 0
995.17 0
995.24 0
995.31 0
995.39 0
995.46 0
995.53 0
995.60 0
995.68 0
995.75 0
995.82 0
995.89 0
995.97 0
996.04 0
996.11 0
996.18 0
996.25 0
996.33 0
996.40 0
996.47 0
996.54 0
996.62 0
996.69 0
996.76 0
996.83 0
996.91 0
996.98 0
997.05 0
997.12 0
997.20 0
997.27 0
997.34 0
997.41 0
997.49 0
997.56 0
997.63 0
997.70 0
997.77 0
997.85 0
997.92 0
997.99 0
998.06 0
998.14 0
998.21 0
998.28 0
998.35 0
998.43 0
998.50 0
998.57 0
998.64 0
998.72 0
998.79 0
998.86 0
998.93 0
999.01 0
999.08 0
999.15 0
999.22 0
999.30 0
999.37 0
999.44 0
999.51 0
999.59 0
999.66 0
999.73 0
999.80 0
999.88 0
999.95 0
1000.02 0
1000.09 0
1000.17 0
1000.24 0
1000.31 0
1000.38 0
1000.46 0
1000.53 0
1000.60 0
1000.67 0
1000.75 0
1000.82 0
1000.89 0
1000.96 0
1001.04 0
1001.11 0
1001.18 0
1001.25 0
1001.33 0
1001.40 0
1001.47 0
1001.54 0
1001.62 0
1001.69 0
1001.76 0
1001.83 0
1001.91 0
1001.98 0
1002.05 0
1002.12 0
1002.20 0
1002.27 0
1002.34 0
1002.41 0
1002.49 0
1002.56 0
1002.63 0
1002.70 0
1002.78 0
1002.85 0
1002.92 0
1002.99 0
1003.07 0
1003.14 0
1003.21 0
1003.29 0
1003.36 0
1003.43 0
1003.50 0
1003.58 0
1003.65 0
1003.72 0
1003.79 0
1003.87 0
1003.94 0
1004.01 0
1004.08 0
1004.16 0
1004.23 0
1004.30 0
1004.37 0
1004.45 0
1004.52 0
1004.59 0
1004.67 0
1004.74 0
1004.81 0
1004.88 0
1004.96 0
1005.03 0
1005.10 0
1005.17 0
1005.25 0
1005.32 0
1005.39 0
1005.46 0
1005.54 0
1005.61 0
1005.68 0
1005.76 0
1005.83 0
1005.90 0
1005.97 0
1006.05 0
1006.12 0
1006.19 0
1006.26 0
1006.34 0
1006.41 0
1006.48 0
1006.55 0
1006.63 0
1006.70 0
1006.77 0
1006.85 0
1006.92 0
1006.99 0
1007.06 0
1007.14 0
1007.21 0
1007.28 0
1007.36 0
1007.43 0
1007.50 0
1007.57 0
1007.65 0
1007.72 0
1007.79 0
1007.86 0
1007.94 0
1008.01 0
1008.08 0
1008.16 0
1008.23 0
1008.30 0
1008.37 0
1008.45 0
1008.52 0
1008.59 0
1008.67 0
1008.74 0
1008.81 0
1008.88 0
1008.96 0
1009.03 0
1009.10 0
1009.17 0
1009.25 0
1009.32 0
1009.39 0
1009.47 0
1009.54 0
1009.61 0
1009.68 0
1009.76 0
1009.83 0
1009.90 0
1009.98 0
1010.05 0
1010.12 0
1010.19 0
1010.27 0
1010.34 0
1010.41 0
1010.49 0
1010.56 0
1010.63 0
1010.70 0
1010.78 0
1010.85 0
1010.92 0
1011.00 0
1011.07 0
1011.14 0
1011.21 0
1011.29 0
1011.36 0
1011.43 0
1011.51 0
1011.58 0
1011.65 0
1011.72 0
1011.80 0
1011.87 0
1011.94 0
1012.02 0
1012.09 0
1012.16 0
1012.24 0
1012.31 0
1012.38 0
1012.45 0
1012.53 0
1012.60 0
1012.67 0
1012.75 0
1012.82 0
1012.89 0
1012.96 0
1013.04 0
1013.11 0
1013.18 0
1013.26 0
1013.33 0
1013.40 0
1013.48 0
1013.55 0
1013.62 0
1013.69 0
1013.77 0
1013.84 0
1013.91 0
1013.99 0
1014.06 0
1014.13 0
1014.21 0
1014.28 0
1014.35 0
1014.42 0
1014.50 0
1014.57 0
1014.64 0
1014.72 0
1014.79 0
1014.86 0
1014.94 0
1015.01 0
1015.08 0
1015.15 0
1015.23 0
1015.30 0
1015.37 0
1015.45 0
1015.52 0
1015.59 0
1015.67 0
1015.74 0
1015.81 0
1015.88 0
1015.96 0
1016.03 0
1016.10 0
1016.18 0
1016.25 0
1016.32 0
1016.40 0
1016.47 0
1016.54 0
1016.62 0
1016.69 0
1016.76 0
1016.83 0
1016.91 0
1016.98 0
1017.05 0
1017.13 0
1017.20 0
1017.27 0
1017.35 0
1017.42 0
1017.49 0
1017.57 0
1017.64 0
1017.71 0
1017.79 0
1017.86 0
1017.93 0
1018.00 0
1018.08 0
1018.15 0
1018.22 0
1018.30 0
1018.37 0
1018.44 0
1018.52 0
1018.59 0
1018.66 0
1018.74 0
1018.81 0
1018.88 0
1018.96 0
1019.03 0
1019.10 0
1019.18 0
1019.25 0
1019.32 0
1019.39 0
1019.47 0
1019.54 0
1019.61 0
1019.69 0
1019.76 0
1019.83 0
1019.91 0
1019.98 0
1020.05 0
1020.13 0
1020.20 0
1020.27 0
1020.35 0
1020.42 0
1020.49 0
1020.57 0
1020.64 0
1020.71 0
1020.79 0
1020.86 0
1020.93 0
1021.01 0
1021.08 0
1021.15 0
1021.23 0
1021.30 0
1021.37 0
1021.44 0
1021.52 0
1021.59 0
1021.66 0
1021.74 0
1021.81 0
1021.88 0
1021.96 0
1022.03 0
1022.10 0
1022.18 0
1022.25 0
1022.32 0
1022.40 0
1022.47 0
1022.54 0
1022.62 0
1022.69 0
1022.76 0
1022.84 0
1022.91 0
1022.98 0
1023.06 0
1023.13 0
1023.20 0
1023.28 0
1023.35 0
1023.42 0
1023.50 0
1023.57 0
1023.64 0
1023.72 0
1023.79 0
1023.86 0
1023.94 0
1024.01 0
1024.08 0
1024.16 0
1024.23 0
1024.30 0
1024.38 0
1024.45 0
1024.52 0
1024.60 0
1024.67 0
1024.74 0
1024.82 0
1024.89 0
1024.96 0
1025.04 0
1025.11 0
1025.18 0
1025.26 0
1025.33 0
1025.40 0
1025.48 0
1025.55 0
1025.62 0
1025.70 0
1025.77 0
1025.85 0
1025.92 0
1025.99 0
1026.07 0
1026.14 0
1026.21 0
1026.29 0
1026.36 0
1026.43 0
1026.51 0
1026.58 0
1026.65 0
1026.73 0
1026.80 0
1026.87 0
1026.95 0
1027.02 0
1027.09 0
1027.17 0
1027.24 0
1027.31 0
1027.39 0
1027.46 0
1027.53 0
1027.61 0
1027.68 0
1027.75 0
1027.83 0
1027.90 0
1027.98 0
1028.05 0
1028.12 0
1028.20 0
1028.27 0
1028.34 0
1028.42 0
1028.49 0
1028.56 0
1028.64 0
1028.71 0
1028.78 0
1028.86 0
1028.93 0
1029.00 0
1029.08 0
1029.15 0
1029.23 0
1029.30 0
1029.37 0
1029.45 0
1029.52 0
1029.59 0
1029.67 0
1029.74 0
1029.81 0
1029.89 0
1029.96 0
1030.03 0
1030.11 0
1030.18 0
1030.25 0
1030.33 0
1030.40 0
1030.48 0
1030.55 0
1030.62 0
1030.70 0
1030.77 0
1030.84 0
1030.92 0
1030.99 0
1031.06 0
1031.14 0
1031.21 0
1031.29 0
1031.36 0
1031.43 0
1031.51 0
1031.58 0
1031.65 0
1031.73 0
1031.80 0
1031.87 0
1031.95 0
1032.02 0
1032.10 0
1032.17 0
1032.24 0
1032.32 0
1032.39 0
1032.46 0
1032.54 0
1032.61 0
1032.68 0
1032.76 0
1032.83 0
1032.91 0
1032.98 0
1033.05 0
1033.13 0
1033.20 0
1033.27 0
1033.35 0
1033.42 0
1033.49 0
1033.57 0
1033.64 0
1033.72 0
1033.79 0
1033.86 0
1033.94 0
1034.01 0
1034.08 0
1034.16 0
1034.23 0
1034.31 0
1034.38 0
1034.45 0
1034.53 0
1034.60 0
1034.67 0
1034.75 0
1034.82 0
1034.90 0
1034.97 0
1035.04 0
1035.12 0
1035.19 0
1035.26 0
1035.34 0
1035.41 0
1035.49 0
1035.56 0
1035.63 0
1035.71 0
1035.78 0
1035.85 0
1035.93 0
1036.00 0
1036.08 0
1036.15 0
1036.22 0
1036.30 0
1036.37 0
1036.44 0
1036.52 0
1036.59 0
1036.67 0
1036.74 0
1036.81 0
1036.89 0
1036.96 0
1037.03 0
1037.11 0
1037.18 0
1037.26 0
1037.33 0
1037.40 0
1037.48 0
1037.55 1
1037.63 1
1037.70 1
1037.77 1
1037.85 1
1037.92 0
1037.99 0
1038.07 0
1038.14 0
1038.22 0
1038.29 0
1038.36 0
1038.44 0
1038.51 0
1038.59 0
1038.66 0
1038.73 0
1038.81 0
1038.88 0
1038.95 0
1039.03 0
1039.10 0
1039.18 0
1039.25 0
1039.32 0
1039.40 0
1039.47 0
1039.55 0
1039.62 0
1039.69 0
1039.77 0
1039.84 0
1039.92 0
1039.99 0
1040.06 0
1040.14 0
1040.21 0
1040.29 0
1040.36 0
1040.43 0
1040.51 0
1040.58 0
1040.65 0
1040.73 0
1040.80 0
1040.88 0
1040.95 0
1041.02 0
1041.10 0
1041.17 0
1041.25 0
1041.32 0
1041.39 0
1041.47 0
1041.54 0
1041.62 0
1041.69 0
1041.76 0
1041.84 0
1041.91 0
1041.99 0
1042.06 0
1042.13 0
1042.21 0
1042.28 0
1042.36 0
1042.43 0
1042.50 0
1042.58 0
1042.65 0
1042.73 0
1042.80 0
1042.87 0
1042.95 0
1043.02 0
1043.10 0
1043.17 0
1043.24 0
1043.32 0
1043.39 0
1043.47 0
1043.54 0
1043.61 0
1043.69 0
1043.76 0
1043.84 0
1043.91 0
1043.99 0
1044.06 0
1044.13 0
1044.21 0
1044.28 0
1044.36 0
1044.43 0
1044.50 0
1044.58 0
1044.65 0
1044.73 0
1044.80 0
1044.87 0
1044.95 0
1045.02 0
1045.10 0
1045.17 1
1045.24 1
1045.32 1
1045.39 1
1045.47 1
1045.54 1
1045.62 1
1045.69 1
1045.76 1
1045.84 1
1045.91 1
1045.99 1
1046.06 1
1046.13 1
1046.21 1
1046.28 1
1046.36 1
1046.43 1
1046.50 0
1046.58 0
1046.65 0
1046.73 0
1046.80 0
1046.88 0
1046.95 0
1047.02 0
1047.10 0
1047.17 0
1047.25 0
1047.32 0
1047.39 0
1047.47 0
1047.54 0
1047.62 0
1047.69 0
1047.77 0
1047.84 1
1047.91 1
1047.99 1
1048.06 1
1048.14 1
1048.21 1
1048.29 1
1048.36 1
1048.43 0
1048.51 0
1048.58 0
1048.66 0
1048.73 0
1048.80 0
1048.88 0
1048.95 0
1049.03 1
1049.10 1
1049.18 1
1049.25 1
1049.32 1
1049.40 1
1049.47 2
1049.55 2
1049.62 2
1049.70 1
1049.77 1
1049.84 1
1049.92 1
1049.99 1
1050.07 0
1050.14 0
1050.22 0
1050.29 0
1050.36 0
1050.44 0
1050.51 0
1050.59 1
1050.66 1
1050.74 1
1050.81 1
1050.88 1
1050.96 1
1051.03 1
1051.11 1
1051.18 1
1051.26 1
1051.33 1
1051.40 1
1051.48 1
1051.55 1
1051.63 1
1051.70 1
1051.78 1
1051.85 1
1051.92 1
1052.00 1
1052.07 1
1052.15 1
1052.22 1
1052.30 1
1052.37 1
1052.45 0
1052.52 0
1052.59 0
1052.67 0
1052.74 0
1052.82 0
1052.89 0
1052.97 0
1053.04 0
1053.11 0
1053.19 1
1053.26 1
1053.34 1
1053.41 2
1053.49 2
1053.56 2
1053.64 1
1053.71 1
1053.78 1
1053.86 1
1053.93 0
1054.01 0
1054.08 0
1054.16 0
1054.23 0
1054.31 0
1054.38 1
1054.45 1
1054.53 1
1054.60 1
1054.68 2
1054.75 2
1054.83 2
1054.90 2
1054.98 1
1055.05 1
1055.12 1
1055.20 1
1055.27 0
1055.35 0
1055.42 0
1055.50 0
1055.57 0
1055.65 0
1055.72 0
1055.79 0
1055.87 0
1055.94 1
1056.02 1
1056.09 1
1056.17 1
1056.24 1
1056.32 1
1056.39 0
1056.46 0
1056.54 0
1056.61 0
1056.69 0
1056.76 0
1056.84 0
1056.91 0
1056.99 0
1057.06 0
1057.14 0
1057.21 1
1057.28 1
1057.36 1
1057.43 1
1057.51 1
1057.58 1
1057.66 0
1057.73 0
1057.81 0
1057.88 0
1057.96 0
1058.03 0
1058.10 0
1058.18 0
1058.25 0
1058.33 0
1058.40 0
1058.48 0
1058.55 0
1058.63 1
1058.70 1
1058.78 1
1058.85 2
1058.92 2
1059.00 2
1059.07 2
1059.15 2
1059.22 1
1059.30 1
1059.37 1
1059.45 0
1059.52 0
1059.60 0
1059.67 0
1059.75 0
1059.82 0
1059.89 0
1059.97 0
1060.04 0
1060.12 0
1060.19 0
1060.27 0
1060.34 0
1060.42 1
1060.49 1
1060.57 1
1060.64 2
1060.72 2
1060.79 2
1060.87 2
1060.94 2
1061.01 2
1061.09 2
1061.16 2
1061.24 1
1061.31 1
1061.39 1
1061.46 1
1061.54 1
1061.61 1
1061.69 1
1061.76 2
1061.84 2
1061.91 2
1061.99 2
1062.06 2
1062.13 2
1062.21 2
1062.28 2
1062.36 2
1062.43 2
1062.51 2
1062.58 2
1062.66 2
1062.73 1
1062.81 1
1062.88 1
1062.96 1
1063.03 1
1063.11 1
1063.18 1
1063.26 1
1063.33 2
1063.40 2
1063.48 2
1063.55 3
1063.63 3
1063.70 3
1063.78 3
1063.85 2
1063.93 2
1064.00 2
1064.08 2
1064.15 2
1064.23 2
1064.30 2
1064.38 2
1064.45 2
1064.53 2
1064.60 2
1064.68 2
1064.75 2
1064.83 2
1064.90 1
1064.98 1
1065.05 1
1065.12 1
1065.20 1
1065.27 1
1065.35 1
1065.42 1
1065.50 1
1065.57 1
1065.65 1
1065.72 1
1065.80 1
1065.87 1
1065.95 1
1066.02 1
1066.10 1
1066.17 1
1066.25 1
1066.32 1
1066.40 1
1066.47 1
1066.55 1
1066.62 1
1066.70 1
1066.77 1
1066.85 1
1066.92 1
1067.00 1
1067.07 1
1067.15 1
1067.22 1
1067.30 2
1067.37 2
1067.45 2
1067.52 2
1067.60 2
1067.67 2
1067.74 2
1067.82 2
1067.89 2
1067.97 2
1068.04 2
1068.12 2
1068.19 2
1068.27 3
1068.34 2
1068.42 2
1068.49 2
1068.57 1
1068.64 1
1068.72 1
1068.79 0
1068.87 0
1068.94 0
1069.02 0
1069.09 0
1069.17 0
1069.24 1
1069.32 1
1069.39 1
1069.47 1
1069.54 1
1069.62 1
1069.69 1
1069.77 1
1069.84 1
1069.92 1
1069.99 1
1070.07 1
1070.14 1
1070.22 1
1070.29 1
1070.37 1
1070.44 2
1070.52 2
1070.59 3
1070.67 3
1070.74 3
1070.82 3
1070.89 4
1070.97 4
1071.04 3
1071.12 3
1071.19 3
1071.27 3
1071.34 3
1071.42 3
1071.49 2
1071.57 2
1071.64 2
1071.72 2
1071.79 3
1071.87 3
1071.94 3
1072.02 2
1072.09 2
1072.17 2
1072.24 2
1072.32 1
1072.39 1
1072.47 1
1072.54 1
1072.62 1
1072.69 1
1072.77 1
1072.84 1
1072.92 1
1072.99 1
1073.07 1
1073.14 1
1073.22 2
1073.29 2
1073.37 2
1073.44 2
1073.52 2
1073.60 2
1073.67 2
1073.75 2
1073.82 2
1073.90 2
1073.97 2
1074.05 3
1074.12 3
1074.20 3
1074.27 4
1074.35 4
1074.42 5
1074.50 5
1074.57 5
1074.65 5
1074.72 5
1074.80 4
1074.87 4
1074.95 3
1075.02 3
1075.10 3
1075.17 3
1075.25 3
1075.32 3
1075.40 3
1075.47 3
1075.55 2
1075.62 2
1075.70 2
1075.77 3
1075.85 3
1075.92 3
1076.00 4
1076.08 4
1076.15 4
1076.23 4
1076.30 4
1076.38 4
1076.45 4
1076.53 3
1076.60 3
1076.68 3
1076.75 3
1076.83 3
1076.90 3
1076.98 3
1077.05 3
1077.13 3
1077.20 3
1077.28 3
1077.35 3
1077.43 3
1077.50 2
1077.58 2
1077.65 2
1077.73 1
1077.81 1
1077.88 2
1077.96 2
1078.03 3
1078.11 4
1078.18 4
1078.26 5
1078.33 5
1078.41 5
1078.48 5
1078.56 5
1078.63 4
1078.71 4
1078.78 4
1078.86 4
1078.93 4
1079.01 3
1079.08 3
1079.16 3
1079.24 3
1079.31 3
1079.39 3
1079.46 3
1079.54 3
1079.61 3
1079.69 3
1079.76 3
1079.84 4
1079.91 5
1079.99 5
1080.06 6
1080.14 6
1080.21 6
1080.29 6
1080.37 5
1080.44 5
1080.52 4
1080.59 4
1080.67 4
1080.74 4
1080.82 3
1080.89 3
1080.97 3
1081.04 3
1081.12 3
1081.19 3
1081.27 3
1081.34 2
1081.42 2
1081.50 2
1081.57 2
1081.65 2
1081.72 2
1081.80 2
1081.87 3
1081.95 3
1082.02 3
1082.10 3
1082.17 3
1082.25 3
1082.33 3
1082.40 3
1082.48 3
1082.55 2
1082.63 2
1082.70 2
1082.78 2
1082.85 2
1082.93 1
1083.00 1
1083.08 1
1083.15 1
1083.23 1
1083.31 1
1083.38 1
1083.46 1
1083.53 2
1083.61 2
1083.68 2
1083.76 3
1083.83 3
1083.91 3
1083.98 4
1084.06 4
1084.14 4
1084.21 4
1084.29 4
1084.36 3
1084.44 3
1084.51 3
1084.59 4
1084.66 4
1084.74 5
1084.82 5
1084.89 5
1084.97 6
1085.04 6
1085.12 5
1085.19 5
1085.27 4
1085.34 4
1085.42 3
1085.49 3
1085.57 3
1085.65 3
1085.72 3
1085.80 3
1085.87 4
1085.95 4
1086.02 4
1086.10 4
1086.17 4
1086.25 4
1086.33 4
1086.40 4
1086.48 4
1086.55 5
1086.63 5
1086.70 5
1086.78 5
1086.85 5
1086.93 5
1087.01 5
1087.08 4
1087.16 4
1087.23 4
1087.31 4
1087.38 4
1087.46 4
1087.53 4
1087.61 4
1087.69 4
1087.76 4
1087.84 4
1087.91 3
1087.99 3
1088.06 3
1088.14 3
1088.22 3
1088.29 3
1088.37 3
1088.44 4
1088.52 4
1088.59 4
1088.67 5
1088.74 5
1088.82 5
1088.90 5
1088.97 5
1089.05 4
1089.12 4
1089.20 4
1089.27 4
1089.35 4
1089.43 4
1089.50 4
1089.58 4
1089.65 4
1089.73 4
1089.80 5
1089.88 5
1089.95 5
1090.03 5
1090.11 5
1090.18 4
1090.26 4
1090.33 3
1090.41 3
1090.48 3
1090.56 3
1090.64 3
1090.71 3
1090.79 4
1090.86 4
1090.94 4
1091.01 4
1091.09 4
1091.17 5
1091.24 5
1091.32 6
1091.39 6
1091.47 7
1091.54 7
1091.62 7
1091.70 8
1091.77 8
1091.85 8
1091.92 8
1092.00 8
1092.07 8
1092.15 8
1092.23 8
1092.30 8
1092.38 8
1092.45 8
1092.53 8
1092.61 9
1092.68 9
1092.76 9
1092.83 9
1092.91 9
1092.98 9
1093.06 9
1093.14 8
1093.21 8
1093.29 7
1093.36 6
1093.44 5
1093.51 5
1093.59 5
1093.67 6
1093.74 6
1093.82 7
1093.89 8
1093.97 8
1094.05 8
1094.12 8
1094.20 8
1094.27 7
1094.35 7
1094.42 6
1094.50 6
1094.58 6
1094.65 7
1094.73 7
1094.80 7
1094.88 7
1094.96 7
1095.03 7
1095.11 7
1095.18 7
1095.26 7
1095.33 7
1095.41 8
1095.49 8
1095.56 8
1095.64 8
1095.71 7
1095.79 7
1095.87 7
1095.94 7
1096.02 6
1096.09 6
1096.17 6
1096.25 5
1096.32 5
1096.40 5
1096.47 5
1096.55 4
1096.62 4
1096.70 4
1096.78 4
1096.85 5
1096.93 5
1097.00 5
1097.08 6
1097.16 6
1097.23 6
1097.31 7
1097.38 7
1097.46 7
1097.54 7
1097.61 7
1097.69 8
1097.76 9
1097.84 9
1097.92 9
1097.99 9
1098.07 8
1098.14 8
1098.22 7
1098.30 6
1098.37 6
1098.45 6
1098.52 6
1098.60 7
1098.68 7
1098.75 7
1098.83 7
1098.90 7
1098.98 7
1099.06 7
1099.13 7
1099.21 7
1099.28 8
1099.36 8
1099.44 8
1099.51 8
1099.59 7
1099.66 7
1099.74 6
1099.82 5
1099.89 5
1099.97 4
1100.04 4
1100.12 5
1100.20 5
1100.27 6
1100.35 7
1100.42 7
1100.50 7
1100.58 7
1100.65 6
1100.73 5
1100.80 5
1100.88 5
1100.96 5
1101.03 5
1101.11 6
1101.18 7
1101.26 8
1101.34 8
1101.41 8
1101.49 8
1101.56 8
1101.64 8
1101.72 7
1101.79 7
1101.87 6
1101.94 6
1102.02 5
1102.10 5
1102.17 4
1102.25 4
1102.33 4
1102.40 4
1102.48 3
1102.55 4
1102.63 4
1102.71 4
1102.78 4
1102.86 4
1102.93 5
1103.01 5
1103.09 5
1103.16 5
1103.24 5
1103.31 5
1103.39 5
1103.47 5
1103.54 5
1103.62 5
1103.70 6
1103.77 6
1103.85 6
1103.92 6
1104.00 6
1104.08 5
1104.15 5
1104.23 4
1104.30 4
1104.38 4
1104.46 4
1104.53 4
1104.61 5
1104.69 5
1104.76 6
1104.84 6
1104.91 6
1104.99 6
1105.07 6
1105.14 7
1105.22 7
1105.30 7
1105.37 7
1105.45 7
1105.52 8
1105.60 8
1105.68 8
1105.75 8
1105.83 8
1105.90 9
1105.98 9
1106.06 8
1106.13 8
1106.21 7
1106.29 6
1106.36 5
1106.44 4
1106.51 3
1106.59 3
1106.67 3
1106.74 3
1106.82 3
1106.90 3
1106.97 3
1107.05 4
1107.12 4
1107.20 5
1107.28 5
1107.35 5
1107.43 6
1107.51 6
1107.58 6
1107.66 7
1107.74 7
1107.81 7
1107.89 7
1107.96 7
1108.04 7
1108.12 7
1108.19 7
1108.27 7
1108.35 8
1108.42 8
1108.50 9
1108.57 11
1108.65 12
1108.73 13
1108.80 14
1108.88 14
1108.96 14
1109.03 14
1109.11 13
1109.19 11
1109.26 10
1109.34 8
1109.41 7
1109.49 6
1109.57 6
1109.64 6
1109.72 6
1109.80 7
1109.87 7
1109.95 7
1110.03 7
1110.10 7
1110.18 8
1110.25 8
1110.33 9
1110.41 10
1110.48 10
1110.56 11
1110.64 11
1110.71 11
1110.79 11
1110.87 10
1110.94 10
1111.02 9
1111.09 8
1111.17 7
1111.25 7
1111.32 6
1111.40 6
1111.48 6
1111.55 6
1111.63 7
1111.71 7
1111.78 7
1111.86 7
1111.94 7
1112.01 6
1112.09 6
1112.16 6
1112.24 6
1112.32 7
1112.39 8
1112.47 8
1112.55 9
1112.62 10
1112.70 10
1112.78 10
1112.85 9
1112.93 9
1113.01 8
1113.08 7
1113.16 7
1113.24 7
1113.31 7
1113.39 8
1113.46 9
1113.54 10
1113.62 11
1113.69 12
1113.77 13
1113.85 13
1113.92 12
1114.00 12
1114.08 11
1114.15 11
1114.23 10
1114.31 9
1114.38 8
1114.46 7
1114.54 7
1114.61 6
1114.69 5
1114.77 5
1114.84 5
1114.92 5
1114.99 5
1115.07 6
1115.15 7
1115.22 8
1115.30 9
1115.38 9
1115.45 10
1115.53 10
1115.61 9
1115.68 9
1115.76 8
1115.84 8
1115.91 8
1115.99 8
1116.07 9
1116.14 9
1116.22 9
1116.30 10
1116.37 10
1116.45 10
1116.53 10
1116.60 10
1116.68 10
1116.76 10
1116.83 10
1116.91 11
1116.99 12
1117.06 12
1117.14 13
1117.22 13
1117.29 14
1117.37 14
1117.45 14
1117.52 13
1117.60 13
1117.68 13
1117.75 13
1117.83 13
1117.91 12
1117.98 12
1118.06 11
1118.14 11
1118.21 10
1118.29 10
1118.37 10
1118.44 10
1118.52 11
1118.60 11
1118.67 11
1118.75 11
1118.83 11
1118.90 11
1118.98 11
1119.06 10
1119.13 10
1119.21 9
1119.29 8
1119.36 7
1119.44 6
1119.52 5
1119.59 5
1119.67 5
1119.75 5
1119.82 7
1119.90 8
1119.98 10
1120.05 12
1120.13 13
1120.21 14
1120.28 15
1120.36 16
1120.44 16
1120.51 15
1120.59 14
1120.67 14
1120.74 13
1120.82 11
1120.90 11
1120.97 10
1121.05 9
1121.13 9
1121.20 9
1121.28 9
1121.36 8
1121.43 8
1121.51 8
1121.59 8
1121.66 8
1121.74 8
1121.82 9
1121.89 10
1121.97 11
1122.05 12
1122.12 13
1122.20 14
1122.28 15
1122.35 15
1122.43 15
1122.51 15
1122.59 14
1122.66 14
1122.74 13
1122.82 12
1122.89 12
1122.97 11
1123.05 11
1123.12 11
1123.20 12
1123.28 12
1123.35 12
1123.43 11
1123.51 11
1123.58 10
1123.66 10
1123.74 9
1123.81 9
1123.89 10
1123.97 10
1124.04 10
1124.12 11
1124.20 11
1124.28 11
1124.35 11
1124.43 11
1124.51 11
1124.58 10
1124.66 10
1124.74 11
1124.81 11
1124.89 11
1124.97 12
1125.04 12
1125.12 12
1125.20 12
1125.27 12
1125.35 12
1125.43 12
1125.51 12
1125.58 11
1125.66 12
1125.74 12
1125.81 12
1125.89 13
1125.97 14
1126.04 15
1126.12 15
1126.20 15
1126.27 15
1126.35 15
1126.43 14
1126.51 13
1126.58 12
1126.66 11
1126.74 10
1126.81 9
1126.89 8
1126.97 7
1127.04 7
1127.12 6
1127.20 6
1127.28 7
1127.35 7
1127.43 8
1127.51 9
1127.58 9
1127.66 10
1127.74 10
1127.81 10
1127.89 10
1127.97 10
1128.04 10
1128.12 10
1128.20 10
1128.28 9
1128.35 9
1128.43 9
1128.51 9
1128.58 9
1128.66 10
1128.74 10
1128.81 11
1128.89 12
1128.97 13
1129.05 14
1129.12 14
1129.20 15
1129.28 15
1129.35 15
1129.43 14
1129.51 14
1129.59 13
1129.66 12
1129.74 12
1129.82 12
1129.89 12
1129.97 13
1130.05 14
1130.12 14
1130.20 15
1130.28 15
1130.36 15
1130.43 15
1130.51 14
1130.59 12
1130.66 11
1130.74 10
1130.82 9
1130.90 8
1130.97 8
1131.05 7
1131.13 8
1131.20 8
1131.28 8
1131.36 9
1131.43 9
1131.51 9
1131.59 10
1131.67 10
1131.74 10
1131.82 10
1131.90 11
1131.97 12
1132.05 12
1132.13 13
1132.21 13
1132.28 14
1132.36 14
1132.44 14
1132.51 15
1132.59 15
1132.67 15
1132.75 15
1132.82 15
1132.90 14
1132.98 14
1133.05 15
1133.13 16
1133.21 17
1133.29 19
1133.36 21
1133.44 23
1133.52 25
1133.59 26
1133.67 26
1133.75 26
1133.83 24
1133.90 23
1133.98 21
1134.06 20
1134.14 18
1134.21 18
1134.29 18
1134.37 18
1134.44 18
1134.52 19
1134.60 20
1134.68 21
1134.75 22
1134.83 22
1134.91 23
1134.98 24
1135.06 24
1135.14 25
1135.22 27
1135.29 28
1135.37 30
1135.45 32
1135.52 33
1135.60 34
1135.68 34
1135.76 34
1135.83 33
1135.91 33
1135.99 32
1136.07 32
1136.14 33
1136.22 34
1136.30 35
1136.37 36
1136.45 36
1136.53 36
1136.61 35
1136.68 33
1136.76 30
1136.84 27
1136.92 25
1136.99 23
1137.07 22
1137.15 23
1137.22 24
1137.30 26
1137.38 28
1137.46 29
1137.53 30
1137.61 30
1137.69 29
1137.77 28
1137.84 27
1137.92 26
1138.00 25
1138.08 25
1138.15 26
1138.23 27
1138.31 27
1138.38 28
1138.46 29
1138.54 29
1138.62 28
1138.69 28
1138.77 27
1138.85 25
1138.93 24
1139.00 22
1139.08 21
1139.16 20
1139.24 19
1139.31 19
1139.39 18
1139.47 18
1139.55 18
1139.62 18
1139.70 18
1139.78 17
1139.85 16
1139.93 15
1140.01 14
1140.09 13
1140.16 12
1140.24 12
1140.32 12
1140.40 13
1140.47 14
1140.55 15
1140.63 15
1140.71 16
1140.78 15
1140.86 15
1140.94 15
1141.02 14
1141.09 14
1141.17 14
1141.25 15
1141.33 15
1141.40 16
1141.48 16
1141.56 16
1141.64 16
1141.71 16
1141.79 16
1141.87 16
1141.95 16
1142.02 17
1142.10 18
1142.18 18
1142.26 19
1142.33 19
1142.41 19
1142.49 19
1142.56 18
1142.64 18
1142.72 17
1142.80 17
1142.87 16
1142.95 16
1143.03 16
1143.11 16
1143.18 16
1143.26 16
1143.34 16
1143.42 16
1143.49 15
1143.57 15
1143.65 14
1143.73 13
1143.81 12
1143.88 11
1143.96 11
1144.04 11
1144.12 12
1144.19 13
1144.27 15
1144.35 16
1144.43 17
1144.50 17
1144.58 17
1144.66 16
1144.74 15
1144.81 14
1144.89 13
1144.97 12
1145.05 11
1145.12 11
1145.20 11
1145.28 10
1145.36 10
1145.43 10
1145.51 10
1145.59 11
1145.67 11
1145.74 12
1145.82 13
1145.90 14
1145.98 15
1146.05 16
1146.13 16
1146.21 17
1146.29 18
1146.36 18
1146.44 18
1146.52 18
1146.60 18
1146.68 17
1146.75 16
1146.83 14
1146.91 13
1146.99 13
1147.06 12
1147.14 12
1147.22 12
1147.30 12
1147.37 12
1147.45 11
1147.53 11
1147.61 10
1147.68 10
1147.76 11
1147.84 12
1147.92 13
1148.00 15
1148.07 16
1148.15 16
1148.23 16
1148.31 16
1148.38 15
1148.46 14
1148.54 14
1148.62 14
1148.69 13
1148.77 13
1148.85 13
1148.93 13
1149.01 12
1149.08 12
1149.16 12
1149.24 13
1149.32 13
1149.39 14
1149.47 15
1149.55 15
1149.63 16
1149.70 17
1149.78 17
1149.86 17
1149.94 17
1150.02 18
1150.09 18
1150.17 18
1150.25 17
1150.33 17
1150.40 17
1150.48 17
1150.56 17
1150.64 17
1150.72 17
1150.79 18
1150.87 18
1150.95 20
1151.03 21
1151.10 23
1151.18 25
1151.26 26
1151.34 28
1151.41 29
1151.49 29
1151.57 28
1151.65 28
1151.73 26
1151.80 25
1151.88 23
1151.96 22
1152.04 21
1152.12 21
1152.19 21
1152.27 22
1152.35 23
1152.43 24
1152.50 24
1152.58 25
1152.66 24
1152.74 24
1152.82 24
1152.89 23
1152.97 23
1153.05 23
1153.13 23
1153.20 23
1153.28 22
1153.36 23
1153.44 23
1153.52 24
1153.59 25
1153.67 26
1153.75 27
1153.83 28
1153.91 28
1153.98 28
1154.06 28
1154.14 27
1154.22 27
1154.29 27
1154.37 27
1154.45 27
1154.53 26
1154.61 26
1154.68 25
1154.76 25
1154.84 25
1154.92 25
1155.00 26
1155.07 27
1155.15 28
1155.23 29
1155.31 30
1155.39 30
1155.46 31
1155.54 31
1155.62 31
1155.70 31
1155.77 30
1155.85 29
1155.93 28
1156.01 27
1156.09 25
1156.16 23
1156.24 22
1156.32 21
1156.40 20
1156.48 20
1156.55 21
1156.63 21
1156.71 22
1156.79 22
1156.87 23
1156.94 23
1157.02 23
1157.10 23
1157.18 22
1157.26 21
1157.33 20
1157.41 19
1157.49 19
1157.57 20
1157.65 20
1157.72 22
1157.80 23
1157.88 24
1157.96 25
1158.04 25
1158.11 24
1158.19 23
1158.27 21
1158.35 20
1158.43 19
1158.50 19
1158.58 20
1158.66 21
1158.74 23
1158.82 24
1158.89 26
1158.97 27
1159.05 27
1159.13 27
1159.21 27
1159.28 26
1159.36 26
1159.44 25
1159.52 25
1159.60 25
1159.67 25
1159.75 25
1159.83 26
1159.91 25
1159.99 25
1160.06 24
1160.14 23
1160.22 21
1160.30 20
1160.38 19
1160.46 18
1160.53 17
1160.61 16
1160.69 16
1160.77 17
1160.85 18
1160.92 19
1161.00 20
1161.08 21
1161.16 22
1161.24 22
1161.31 22
1161.39 22
1161.47 21
1161.55 21
1161.63 20
1161.71 20
1161.78 19
1161.86 19
1161.94 18
1162.02 18
1162.10 18
1162.17 18
1162.25 19
1162.33 19
1162.41 19
1162.49 19
1162.56 19
1162.64 20
1162.72 21
1162.80 22
1162.88 23
1162.96 24
1163.03 24
1163.11 23
1163.19 22
1163.27 21
1163.35 20
1163.42 19
1163.50 20
1163.58 21
1163.66 23
1163.74 25
1163.82 28
1163.89 30
1163.97 31
1164.05 32
1164.13 32
1164.21 31
1164.28 30
1164.36 28
1164.44 27
1164.52 26
1164.60 25
1164.68 25
1164.75 25
1164.83 25
1164.91 26
1164.99 27
1165.07 27
1165.15 28
1165.22 29
1165.30 30
1165.38 30
1165.46 30
1165.54 29
1165.61 28
1165.69 27
1165.77 25
1165.85 23
1165.93 22
1166.01 21
1166.08 20
1166.16 18
1166.24 17
1166.32 15
1166.40 14
1166.48 14
1166.55 13
1166.63 14
1166.71 15
1166.79 16
1166.87 18
1166.95 19
1167.02 21
1167.10 22
1167.18 23
1167.26 24
1167.34 24
1167.42 24
1167.49 23
1167.57 22
1167.65 21
1167.73 20
1167.81 19
1167.89 18
1167.96 17
1168.04 17
1168.12 16
1168.20 16
1168.28 16
1168.36 16
1168.43 16
1168.51 15
1168.59 15
1168.67 15
1168.75 15
1168.83 16
1168.90 18
1168.98 20
1169.06 23
1169.14 26
1169.22 29
1169.30 31
1169.37 32
1169.45 33
1169.53 33
1169.61 32
1169.69 30
1169.77 29
1169.84 27
1169.92 26
1170.00 25
1170.08 24
1170.16 24
1170.24 25
1170.32 27
1170.39 28
1170.47 29
1170.55 30
1170.63 30
1170.71 29
1170.79 27
1170.86 25
1170.94 23
1171.02 21
1171.10 20
1171.18 20
1171.26 21
1171.33 22
1171.41 24
1171.49 25
1171.57 26
1171.65 26
1171.73 26
1171.81 26
1171.88 25
1171.96 24
1172.04 22
1172.12 22
1172.20 21
1172.28 21
1172.35 21
1172.43 22
1172.51 22
1172.59 23
1172.67 24
1172.75 25
1172.83 26
1172.90 27
1172.98 28
1173.06 28
1173.14 29
1173.22 29
1173.30 28
1173.38 28
1173.45 27
1173.53 27
1173.61 27
1173.69 28
1173.77 29
1173.85 30
1173.93 32
1174.00 34
1174.08 35
1174.16 36
1174.24 36
1174.32 37
1174.40 37
1174.48 38
1174.55 39
1174.63 40
1174.71 42
1174.79 43
1174.87 44
1174.95 45
1175.02 46
1175.10 46
1175.18 46
1175.26 45
1175.34 44
1175.42 43
1175.50 42
1175.58 41
1175.65 41
1175.73 42
1175.81 43
1175.89 45
1175.97 46
1176.05 47
1176.13 47
1176.20 46
1176.28 45
1176.36 44
1176.44 43
1176.52 42
1176.60 43
1176.68 44
1176.75 45
1176.83 47
1176.91 48
1176.99 49
1177.07 50
1177.15 50
1177.23 49
1177.30 48
1177.38 48
1177.46 47
1177.54 47
1177.62 47
1177.70 47
1177.78 48
1177.86 48
1177.93 48
1178.01 48
1178.09 48
1178.17 47
1178.25 46
1178.33 45
1178.41 44
1178.48 43
1178.56 43
1178.64 42
1178.72 41
1178.80 41
1178.88 40
1178.96 39
1179.04 38
1179.11 36
1179.19 34
1179.27 32
1179.35 30
1179.43 28
1179.51 26
1179.59 25
1179.67 25
1179.74 26
1179.82 26
1179.90 27
1179.98 28
1180.06 28
1180.14 28
1180.22 28
1180.30 27
1180.37 26
1180.45 25
1180.53 24
1180.61 24
1180.69 25
1180.77 25
1180.85 27
1180.93 28
1181.00 29
1181.08 30
1181.16 30
1181.24 31
1181.32 31
1181.40 31
1181.48 31
1181.56 32
1181.63 33
1181.71 34
1181.79 35
1181.87 35
1181.95 35
1182.03 35
1182.11 34
1182.19 33
1182.27 31
1182.34 30
1182.42 29
1182.50 28
1182.58 28
1182.66 27
1182.74 26
1182.82 26
1182.90 26
1182.97 27
1183.05 28
1183.13 30
1183.21 32
1183.29 34
1183.37 36
1183.45 36
1183.53 36
1183.61 34
1183.68 32
1183.76 29
1183.84 26
1183.92 23
1184.00 21
1184.08 20
1184.16 19
1184.24 19
1184.32 20
1184.39 22
1184.47 23
1184.55 25
1184.63 26
1184.71 27
1184.79 27
1184.87 28
1184.95 29
1185.03 30
1185.10 31
1185.18 32
1185.26 32
1185.34 33
1185.42 34
1185.50 34
1185.58 34
1185.66 34
1185.74 34
1185.81 33
1185.89 33
1185.97 33
1186.05 33
1186.13 33
1186.21 33
1186.29 33
1186.37 33
1186.45 33
1186.53 33
1186.60 33
1186.68 32
1186.76 31
1186.84 30
1186.92 30
1187.00 30
1187.08 31
1187.16 32
1187.24 34
1187.31 36
1187.39 37
1187.47 38
1187.55 37
1187.63 36
1187.71 34
1187.79 32
1187.87 30
1187.95 28
1188.03 26
1188.10 24
1188.18 23
1188.26 22
1188.34 21
1188.42 20
1188.50 21
1188.58 21
1188.66 23
1188.74 24
1188.82 26
1188.89 28
1188.97 30
1189.05 32
1189.13 33
1189.21 34
1189.29 33
1189.37 32
1189.45 31
1189.53 29
1189.61 28
1189.69 27
1189.76 26
1189.84 25
1189.92 25
1190.00 24
1190.08 24
1190.16 24
1190.24 24
1190.32 25
1190.40 27
1190.48 29
1190.56 31
1190.63 33
1190.71 35
1190.79 35
1190.87 35
1190.95 34
1191.03 33
1191.11 32
1191.19 30
1191.27 29
1191.35 29
1191.43 29
1191.50 29
1191.58 30
1191.66 32
1191.74 34
1191.82 36
1191.90 38
1191.98 39
1192.06 39
1192.14 39
1192.22 39
1192.30 38
1192.38 38
1192.45 38
1192.53 38
1192.61 39
1192.69 40
1192.77 40
1192.85 40
1192.93 40
1193.01 40
1193.09 40
1193.17 40
1193.25 40
1193.33 40
1193.40 40
1193.48 39
1193.56 39
1193.64 38
1193.72 37
1193.80 37
1193.88 37
1193.96 38
1194.04 39
1194.12 41
1194.20 42
1194.28 42
1194.35 42
1194.43 42
1194.51 40
1194.59 39
1194.67 38
1194.75 36
1194.83 35
1194.91 35
1194.99 34
1195.07 34
1195.15 33
1195.23 33
1195.31 33
1195.38 33
1195.46 33
1195.54 33
1195.62 33
1195.70 33
1195.78 33
1195.86 33
1195.94 32
1196.02 32
1196.10 32
1196.18 32
1196.26 32
1196.34 32
1196.42 32
1196.49 32
1196.57 32
1196.65 32
1196.73 33
1196.81 34
1196.89 34
1196.97 35
1197.05 36
1197.13 36
1197.21 36
1197.29 35
1197.37 34
1197.45 33
1197.53 32
1197.61 31
1197.68 31
1197.76 32
1197.84 33
1197.92 34
1198.00 35
1198.08 37
1198.16 38
1198.24 40
1198.32 41
1198.40 43
1198.48 45
1198.56 47
1198.64 49
1198.72 51
1198.80 52
1198.87 54
1198.95 54
1199.03 54
1199.11 53
1199.19 52
1199.27 50
1199.35 48
1199.43 46
1199.51 44
1199.59 43
1199.67 42
1199.75 42
1199.83 43
1199.91 43
1199.99 43
1200.07 43
1200.14 42
1200.22 40
1200.30 38
1200.38 35
1200.46 33
1200.54 31
1200.62 30
1200.70 30
1200.78 29
1200.86 29
1200.94 30
1201.02 30
1201.10 31
1201.18 33
1201.26 35
1201.34 38
1201.42 40
1201.50 43
1201.57 45
1201.65 45
1201.73 45
1201.81 44
1201.89 43
1201.97 42
1202.05 41
1202.13 40
1202.21 40
1202.29 41
1202.37 41
1202.45 42
1202.53 42
1202.61 42
1202.69 42
1202.77 42
1202.85 42
1202.93 42
1203.01 41
1203.08 40
1203.16 38
1203.24 36
1203.32 35
1203.40 34
1203.48 33
1203.56 33
1203.64 34
1203.72 35
1203.80 36
1203.88 38
1203.96 39
1204.04 40
1204.12 42
1204.20 43
1204.28 44
1204.36 45
1204.44 47
1204.52 48
1204.60 48
1204.68 49
1204.76 48
1204.83 47
1204.91 46
1204.99 44
1205.07 41
1205.15 39
1205.23 36
1205.31 34
1205.39 32
1205.47 31
1205.55 31
1205.63 31
1205.71 32
1205.79 34
1205.87 36
1205.95 37
1206.03 38
1206.11 39
1206.19 39
1206.27 39
1206.35 39
1206.43 40
1206.51 41
1206.59 43
1206.67 45
1206.75 46
1206.82 48
1206.90 48
1206.98 48
1207.06 48
1207.14 47
1207.22 45
1207.30 45
1207.38 44
1207.46 44
1207.54 44
1207.62 44
1207.70 44
1207.78 44
1207.86 44
1207.94 43
1208.02 42
1208.10 41
1208.18 40
1208.26 40
1208.34 39
1208.42 38
1208.50 38
1208.58 38
1208.66 38
1208.74 38
1208.82 38
1208.90 39
1208.98 39
1209.06 39
1209.14 39
1209.21 39
1209.29 39
1209.37 39
1209.45 39
1209.53 39
1209.61 38
1209.69 38
1209.77 37
1209.85 36
1209.93 35
1210.01 35
1210.09 36
1210.17 37
1210.25 38
1210.33 41
1210.41 43
1210.49 45
1210.57 47
1210.65 48
1210.73 48
1210.81 48
1210.89 48
1210.97 47
1211.05 46
1211.13 45
1211.21 44
1211.29 44
1211.37 43
1211.45 43
1211.53 42
1211.61 42
1211.69 42
1211.77 42
1211.85 43
1211.93 44
1212.01 45
1212.09 46
1212.17 46
1212.25 47
1212.33 47
1212.41 46
1212.49 45
1212.57 45
1212.64 44
1212.72 44
1212.80 44
1212.88 45
1212.96 47
1213.04 49
1213.12 51
1213.20 52
1213.28 53
1213.36 53
1213.44 52
1213.52 51
1213.60 50
1213.68 49
1213.76 50
1213.84 50
1213.92 52
1214.00 53
1214.08 55
1214.16 57
1214.24 58
1214.32 59
1214.40 59
1214.48 59
1214.56 58
1214.64 56
1214.72 54
1214.80 52
1214.88 50
1214.96 48
1215.04 47
1215.12 46
1215.20 45
1215.28 44
1215.36 43
1215.44 42
1215.52 41
1215.60 40
1215.68 40
1215.76 40
1215.84 41
1215.92 42
1216.00 43
1216.08 44
1216.16 44
1216.24 45
1216.32 45
1216.40 46
1216.48 46
1216.56 46
1216.64 46
1216.72 46
1216.80 45
1216.88 44
1216.96 44
1217.04 43
1217.12 42
1217.20 41
1217.28 41
1217.36 40
1217.44 39
1217.52 39
1217.60 38
1217.68 37
1217.76 37
1217.84 36
1217.92 35
1218.00 34
1218.08 33
1218.16 31
1218.24 30
1218.32 29
1218.40 30
1218.48 31
1218.56 33
1218.64 37
1218.72 40
1218.80 43
1218.88 46
1218.96 47
1219.04 48
1219.12 49
1219.20 48
1219.28 48
1219.36 48
1219.44 47
1219.52 47
1219.60 46
1219.68 45
1219.76 44
1219.84 43
1219.92 42
1220.00 40
1220.08 38
1220.16 36
1220.24 34
1220.32 32
1220.40 31
1220.48 30
1220.56 31
1220.64 33
1220.72 35
1220.80 39
1220.88 42
1220.96 46
1221.04 49
1221.12 51
1221.20 52
1221.28 53
1221.36 52
1221.44 51
1221.52 49
1221.60 47
1221.68 45
1221.76 44
1221.84 43
1221.92 44
1222.00 45
1222.08 46
1222.16 48
1222.24 50
1222.32 51
1222.40 51
1222.48 51
1222.56 51
1222.64 50
1222.72 49
1222.80 48
1222.88 47
1222.96 46
1223.04 45
1223.12 45
1223.20 45
1223.28 45
1223.36 46
1223.45 47
1223.53 47
1223.61 48
1223.69 48
1223.77 49
1223.85 50
1223.93 51
1224.01 53
1224.09 54
1224.17 56
1224.25 57
1224.33 57
1224.41 57
1224.49 56
1224.57 54
1224.65 52
1224.73 50
1224.81 48
1224.89 47
1224.97 46
1225.05 46
1225.13 46
1225.21 47
1225.29 47
1225.37 47
1225.45 48
1225.53 49
1225.61 50
1225.69 51
1225.77 54
1225.85 56
1225.93 59
1226.01 61
1226.09 64
1226.17 65
1226.25 67
1226.33 68
1226.41 69
1226.49 70
1226.57 70
1226.65 70
1226.73 69
1226.81 68
1226.90 66
1226.98 64
1227.06 62
1227.14 61
1227.22 61
1227.30 62
1227.38 64
1227.46 67
1227.54 69
1227.62 70
1227.70 70
1227.78 70
1227.86 68
1227.94 67
1228.02 67
1228.10 67
1228.18 68
1228.26 69
1228.34 69
1228.42 69
1228.50 68
1228.58 67
1228.66 65
1228.74 63
1228.82 61
1228.90 59
1228.98 58
1229.06 57
1229.14 56
1229.22 55
1229.31 54
1229.39 53
1229.47 52
1229.55 52
1229.63 52
1229.71 53
1229.79 55
1229.87 57
1229.95 59
1230.03 61
1230.11 63
1230.19 64
1230.27 65
1230.35 65
1230.43 65
1230.51 66
1230.59 67
1230.67 69
1230.75 71
1230.83 73
1230.91 76
1230.99 77
1231.07 77
1231.15 77
1231.23 75
1231.32 73
1231.40 70
1231.48 68
1231.56 66
1231.64 65
1231.72 63
1231.80 62
1231.88 60
1231.96 57
1232.04 54
1232.12 51
1232.20 49
1232.28 47
1232.36 45
1232.44 44
1232.52 44
1232.60 43
1232.68 43
1232.76 42
1232.84 42
1232.92 41
1233.01 41
1233.09 41
1233.17 42
1233.25 43
1233.33 44
1233.41 45
1233.49 47
1233.57 48
1233.65 49
1233.73 51
1233.81 52
1233.89 54
1233.97 56
1234.05 58
1234.13 59
1234.21 59
1234.29 58
1234.37 57
1234.45 54
1234.53 51
1234.62 49
1234.70 47
1234.78 45
1234.86 44
1234.94 43
1235.02 42
1235.10 42
1235.18 43
1235.26 45
1235.34 47
1235.42 50
1235.50 53
1235.58 56
1235.66 58
1235.74 59
1235.82 58
1235.90 58
1235.99 57
1236.07 56
1236.15 55
1236.23 54
1236.31 54
1236.39 54
1236.47 54
1236.55 54
1236.63 53
1236.71 53
1236.79 53
1236.87 54
1236.95 56
1237.03 58
1237.11 61
1237.19 64
1237.27 66
1237.36 67
1237.44 68
1237.52 67
1237.60 66
1237.68 65
1237.76 63
1237.84 62
1237.92 60
1238.00 59
1238.08 58
1238.16 56
1238.24 55
1238.32 53
1238.40 52
1238.48 52
1238.57 52
1238.65 52
1238.73 53
1238.81 54
1238.89 55
1238.97 56
1239.05 56
1239.13 56
1239.21 55
1239.29 54
1239.37 53
1239.45 53
1239.53 52
1239.61 52
1239.69 52
1239.78 52
1239.86 53
1239.94 55
1240.02 58
1240.10 61
1240.18 64
1240.26 68
1240.34 72
1240.42 76
1240.50 79
1240.58 82
1240.66 83
1240.74 82
1240.83 81
1240.91 78
1240.99 75
1241.07 72
1241.15 69
1241.23 66
1241.31 65
1241.39 64
1241.47 63
1241.55 63
1241.63 63
1241.71 64
1241.79 64
1241.88 64
1241.96 63
1242.04 63
1242.12 62
1242.20 61
1242.28 61
1242.36 60
1242.44 60
1242.52 62
1242.60 64
1242.68 67
1242.76 70
1242.84 74
1242.93 77
1243.01 80
1243.09 81
1243.17 81
1243.25 79
1243.33 77
1243.41 74
1243.49 71
1243.57 70
1243.65 69
1243.73 69
1243.81 70
1243.90 72
1243.98 73
1244.06 74
1244.14 75
1244.22 76
1244.30 77
1244.38 78
1244.46 80
1244.54 81
1244.62 83
1244.70 84
1244.78 83
1244.87 82
1244.95 80
1245.03 77
1245.11 74
1245.19 71
1245.27 69
1245.35 67
1245.43 66
1245.51 66
1245.59 67
1245.67 68
1245.76 69
1245.84 69
1245.92 70
1246.00 69
1246.08 69
1246.16 68
1246.24 68
1246.32 68
1246.40 69
1246.48 70
1246.56 72
1246.65 73
1246.73 75
1246.81 76
1246.89 77
1246.97 78
1247.05 78
1247.13 77
1247.21 76
1247.29 75
1247.37 73
1247.46 71
1247.54 70
1247.62 69
1247.70 69
1247.78 70
1247.86 70
1247.94 70
1248.02 70
1248.10 69
1248.18 67
1248.26 65
1248.35 62
1248.43 60
1248.51 58
1248.59 57
1248.67 57
1248.75 57
1248.83 58
1248.91 59
1248.99 59
1249.08 59
1249.16 60
1249.24 60
1249.32 60
1249.40 60
1249.48 60
1249.56 61
1249.64 62
1249.72 63
1249.80 66
1249.89 68
1249.97 72
1250.05 75
1250.13 77
1250.21 79
1250.29 79
1250.37 78
1250.45 76
1250.53 72
1250.61 69
1250.70 65
1250.78 62
1250.86 59
1250.94 58
1251.02 57
1251.10 56
1251.18 55
1251.26 55
1251.34 54
1251.43 53
1251.51 52
1251.59 52
1251.67 51
1251.75 51
1251.83 52
1251.91 52
1251.99 53
1252.07 55
1252.16 57
1252.24 59
1252.32 61
1252.40 64
1252.48 66
1252.56 68
1252.64 69
1252.72 70
1252.80 70
1252.89 70
1252.97 71
1253.05 71
1253.13 72
1253.21 74
1253.29 74
1253.37 75
1253.45 74
1253.53 74
1253.62 74
1253.70 73
1253.78 73
1253.86 74
1253.94 74
1254.02 74
1254.10 73
1254.18 72
1254.27 71
1254.35 70
1254.43 69
1254.51 68
1254.59 67
1254.67 67
1254.75 68
1254.83 69
1254.91 70
1255.00 72
1255.08 75
1255.16 77
1255.24 78
1255.32 79
1255.40 79
1255.48 79
1255.56 79
1255.65 79
1255.73 79
1255.81 81
1255.89 83
1255.97 85
1256.05 87
1256.13 88
1256.21 89
1256.30 89
1256.38 88
1256.46 86
1256.54 85
1256.62 84
1256.70 84
1256.78 85
1256.86 86
1256.95 87
1257.03 88
1257.11 89
1257.19 89
1257.27 89
1257.35 89
1257.43 90
1257.51 90
1257.60 91
1257.68 92
1257.76 92
1257.84 92
1257.92 91
1258.00 89
1258.08 87
1258.17 83
1258.25 80
1258.33 76
1258.41 73
1258.49 71
1258.57 69
1258.65 68
1258.73 67
1258.82 66
1258.90 65
1258.98 63
1259.06 63
1259.14 62
1259.22 63
1259.30 65
1259.39 67
1259.47 70
1259.55 73
1259.63 76
1259.71 78
1259.79 81
1259.87 82
1259.95 84
1260.04 86
1260.12 87
1260.20 89
1260.28 90
1260.36 91
1260.44 91
1260.52 91
1260.61 90
1260.69 88
1260.77 86
1260.85 82
1260.93 78
1261.01 74
1261.09 71
1261.18 69
1261.26 67
1261.34 66
1261.42 64
1261.50 63
1261.58 62
1261.66 60
1261.75 59
1261.83 58
1261.91 58
1261.99 59
1262.07 61
1262.15 63
1262.23 66
1262.32 68
1262.40 69
1262.48 69
1262.56 68
1262.64 66
1262.72 65
1262.80 64
1262.89 65
1262.97 66
1263.05 67
1263.13 68
1263.21 68
1263.29 67
1263.37 65
1263.46 63
1263.54 61
1263.62 60
1263.70 61
1263.78 63
1263.86 66
1263.94 70
1264.03 74
1264.11 78
1264.19 81
1264.27 84
1264.35 85
1264.43 86
1264.52 86
1264.60 86
1264.68 84
1264.76 82
1264.84 81
1264.92 79
1265.00 78
1265.09 77
1265.17 77
1265.25 78
1265.33 80
1265.41 81
1265.49 82
1265.58 82
1265.66 83
1265.74 83
1265.82 82
1265.90 82
1265.98 82
1266.06 82
1266.15 82
1266.23 83
1266.31 83
1266.39 83
1266.47 82
1266.55 81
1266.64 79
1266.72 77
1266.80 76
1266.88 74
1266.96 73
1267.04 74
1267.13 74
1267.21 76
1267.29 78
1267.37 80
1267.45 82
1267.53 83
1267.61 85
1267.70 86
1267.78 86
1267.86 87
1267.94 87
1268.02 88
1268.10 88
1268.19 88
1268.27 88
1268.35 88
1268.43 88
1268.51 88
1268.59 88
1268.68 87
1268.76 87
1268.84 87
1268.92 86
1269.00 86
1269.08 85
1269.17 83
1269.25 81
1269.33 78
1269.41 75
1269.49 73
1269.57 71
1269.66 71
1269.74 72
1269.82 75
1269.90 79
1269.98 83
1270.06 88
1270.15 94
1270.23 99
1270.31 104
1270.39 109
1270.47 113
1270.55 117
1270.64 120
1270.72 121
1270.80 121
1270.88 119
1270.96 116
1271.04 112
1271.13 107
1271.21 102
1271.29 98
1271.37 95
1271.45 92
1271.54 91
1271.62 90
1271.70 89
1271.78 88
1271.86 87
1271.94 86
1272.03 83
1272.11 81
1272.19 79
1272.27 77
1272.35 75
1272.43 74
1272.52 74
1272.60 75
1272.68 77
1272.76 80
1272.84 82
1272.93 84
1273.01 86
1273.09 86
1273.17 85
1273.25 84
1273.33 82
1273.42 79
1273.50 77
1273.58 75
1273.66 74
1273.74 73
1273.83 72
1273.91 72
1273.99 72
1274.07 73
1274.15 73
1274.23 73
1274.32 73
1274.40 72
1274.48 70
1274.56 68
1274.64 66
1274.73 64
1274.81 63
1274.89 63
1274.97 65
1275.05 66
1275.13 68
1275.22 70
1275.30 72
1275.38 73
1275.46 74
1275.54 75
1275.63 75
1275.71 76
1275.79 78
1275.87 79
1275.95 80
1276.03 81
1276.12 81
1276.20 82
1276.28 82
1276.36 82
1276.44 83
1276.53 83
1276.61 84
1276.69 84
1276.77 83
1276.85 82
1276.94 80
1277.02 77
1277.10 75
1277.18 73
1277.26 72
1277.35 72
1277.43 74
1277.51 78
1277.59 82
1277.67 86
1277.76 90
1277.84 92
1277.92 93
1278.00 93
1278.08 92
1278.16 91
1278.25 90
1278.33 89
1278.41 89
1278.49 90
1278.57 90
1278.66 90
1278.74 90
1278.82 89
1278.90 87
1278.98 85
1279.07 83
1279.15 81
1279.23 80
1279.31 79
1279.39 80
1279.48 81
1279.56 82
1279.64 83
1279.72 84
1279.80 84
1279.89 83
1279.97 83
1280.05 82
1280.13 81
1280.21 81
1280.30 81
1280.38 81
1280.46 80
1280.54 80
1280.62 79
1280.71 78
1280.79 78
1280.87 77
1280.95 77
1281.03 77
1281.12 77
1281.20 77
1281.28 78
1281.36 79
1281.45 82
1281.53 85
1281.61 89
1281.69 92
1281.77 95
1281.86 96
1281.94 96
1282.02 95
1282.10 94
1282.18 92
1282.27 91
1282.35 90
1282.43 89
1282.51 89
1282.59 88
1282.68 87
1282.76 85
1282.84 83
1282.92 80
1283.00 77
1283.09 74
1283.17 73
1283.25 72
1283.33 74
1283.42 76
1283.50 80
1283.58 85
1283.66 91
1283.74 97
1283.83 102
1283.91 106
1283.99 109
1284.07 111
1284.15 111
1284.24 111
1284.32 110
1284.40 109
1284.48 108
1284.57 108
1284.65 108
1284.73 109
1284.81 109
1284.89 110
1284.98 109
1285.06 108
1285.14 107
1285.22 105
1285.30 103
1285.39 101
1285.47 101
1285.55 101
1285.63 102
1285.72 104
1285.80 106
1285.88 108
1285.96 110
1286.04 110
1286.13 109
1286.21 107
1286.29 105
1286.37 102
1286.46 100
1286.54 98
1286.62 97
1286.70 98
1286.78 99
1286.87 100
1286.95 102
1287.03 103
1287.11 105
1287.20 108
1287.28 111
1287.36 113
1287.44 116
1287.52 117
1287.61 118
1287.69 118
1287.77 117
1287.85 115
1287.94 114
1288.02 112
1288.10 112
1288.18 111
1288.27 109
1288.35 107
1288.43 104
1288.51 99
1288.59 94
1288.68 88
1288.76 83
1288.84 79
1288.92 76
1289.01 75
1289.09 76
1289.17 78
1289.25 82
1289.33 85
1289.42 89
1289.50 91
1289.58 93
1289.66 93
1289.75 92
1289.83 90
1289.91 87
1289.99 86
1290.08 85
1290.16 85
1290.24 85
1290.32 86
1290.41 87
1290.49 88
1290.57 88
1290.65 88
1290.73 88
1290.82 88
1290.90 88
1290.98 88
1291.06 89
1291.15 90
1291.23 91
1291.31 92
1291.39 93
1291.48 93
1291.56 93
1291.64 94
1291.72 94
1291.81 94
1291.89 93
1291.97 92
1292.05 91
1292.13 89
1292.22 87
1292.30 84
1292.38 82
1292.46 80
1292.55 78
1292.63 78
1292.71 77
1292.79 77
1292.88 78
1292.96 78
1293.04 79
1293.12 81
1293.21 83
1293.29 87
1293.37 90
1293.45 94
1293.54 97
1293.62 100
1293.70 100
1293.78 100
1293.87 97
1293.95 94
1294.03 91
1294.11 87
1294.20 85
1294.28 83
1294.36 83
1294.44 83
1294.53 84
1294.61 85
1294.69 87
1294.77 89
1294.86 91
1294.94 94
1295.02 97
1295.10 100
1295.19 103
1295.27 105
1295.35 105
1295.43 104
1295.52 101
1295.60 98
1295.68 96
1295.76 95
1295.85 96
1295.93 99
1296.01 103
1296.09 109
1296.18 113
1296.26 117
1296.34 120
1296.42 121
1296.51 120
1296.59 118
1296.67 115
1296.75 110
1296.84 106
1296.92 101
1297.00 97
1297.08 94
1297.17 91
1297.25 91
1297.33 92
1297.41 94
1297.50 96
1297.58 99
1297.66 101
1297.74 103
1297.83 104
1297.91 105
1297.99 107
1298.07 108
1298.16 109
1298.24 109
1298.32 109
1298.40 109
1298.49 107
1298.57 105
1298.65 102
1298.74 100
1298.82 97
1298.90 96
1298.98 95
1299.07 95
1299.15 96
1299.23 97
1299.31 99
1299.40 101
1299.48 102
1299.56 102
1299.64 102
1299.73 101
1299.81 100
1299.89 100
1299.97 100
1300.06 100
1300.14 102
1300.22 104
1300.31 106
1300.39 108
1300.47 109
1300.55 108
1300.64 107
1300.72 105
1300.80 102
1300.88 100
1300.97 99
1301.05 99
1301.13 100
1301.21 102
1301.30 105
1301.38 107
1301.46 109
1301.55 110
1301.63 111
1301.71 110
1301.79 108
1301.88 106
1301.96 103
1302.04 101
1302.12 98
1302.21 96
1302.29 95
1302.37 94
1302.46 93
1302.54 93
1302.62 93
1302.70 94
1302.79 94
1302.87 96
1302.95 97
1303.03 98
1303.12 100
1303.20 101
1303.28 102
1303.37 104
1303.45 105
1303.53 106
1303.61 107
1303.70 108
1303.78 108
1303.86 108
1303.95 107
1304.03 107
1304.11 108
1304.19 109
1304.28 111
1304.36 114
1304.44 118
1304.52 121
1304.61 125
1304.69 128
1304.77 130
1304.86 132
1304.94 133
1305.02 133
1305.10 131
1305.19 129
1305.27 125
1305.35 121
1305.44 117
1305.52 114
1305.60 112
1305.68 110
1305.77 108
1305.85 107
1305.93 106
1306.02 103
1306.10 101
1306.18 97
1306.26 94
1306.35 91
1306.43 89
1306.51 88
1306.60 89
1306.68 90
1306.76 92
1306.84 94
1306.93 96
1307.01 98
1307.09 99
1307.18 100
1307.26 101
1307.34 102
1307.42 103
1307.51 104
1307.59 105
1307.67 107
1307.76 107
1307.84 108
1307.92 108
1308.00 109
1308.09 110
1308.17 110
1308.25 110
1308.34 110
1308.42 109
1308.50 106
1308.58 103
1308.67 100
1308.75 96
1308.83 92
1308.92 89
1309.00 86
1309.08 84
1309.17 82
1309.25 82
1309.33 82
1309.41 82
1309.50 83
1309.58 85
1309.66 87
1309.75 89
1309.83 92
1309.91 94
1309.99 96
1310.08 97
1310.16 98
1310.24 99
1310.33 99
1310.41 99
1310.49 98
1310.58 98
1310.66 98
1310.74 98
1310.82 98
1310.91 98
1310.99 98
1311.07 98
1311.16 98
1311.24 97
1311.32 96
1311.41 94
1311.49 93
1311.57 93
1311.65 94
1311.74 96
1311.82 99
1311.90 101
1311.99 103
1312.07 104
1312.15 104
1312.24 102
1312.32 100
1312.40 98
1312.48 97
1312.57 98
1312.65 100
1312.73 103
1312.82 107
1312.90 110
1312.98 112
1313.07 114
1313.15 115
1313.23 116
1313.32 116
1313.40 117
1313.48 117
1313.56 118
1313.65 118
1313.73 118
1313.81 117
1313.90 116
1313.98 115
1314.06 116
1314.15 117
1314.23 119
1314.31 121
1314.40 124
1314.48 127
1314.56 129
1314.65 132
1314.73 134
1314.81 135
1314.89 136
1314.98 135
1315.06 134
1315.14 131
1315.23 127
1315.31 123
1315.39 119
1315.48 117
1315.56 116
1315.64 116
1315.73 117
1315.81 119
1315.89 121
1315.98 123
1316.06 126
1316.14 128
1316.22 130
1316.31 132
1316.39 133
1316.47 132
1316.56 130
1316.64 126
1316.72 122
1316.81 117
1316.89 113
1316.97 110
1317.06 108
1317.14 108
1317.22 108
1317.31 108
1317.39 109
1317.47 109
1317.56 110
1317.64 110
1317.72 110
1317.81 109
1317.89 109
1317.97 109
1318.05 109
1318.14 108
1318.22 107
1318.30 107
1318.39 106
1318.47 106
1318.55 105
1318.64 105
1318.72 106
1318.80 106
1318.89 107
1318.97 107
1319.05 108
1319.14 108
1319.22 109
1319.30 110
1319.39 111
1319.47 112
1319.55 113
1319.64 114
1319.72 115
1319.80 115
1319.89 114
1319.97 113
1320.05 111
1320.14 109
1320.22 107
1320.30 105
1320.39 103
1320.47 102
1320.55 101
1320.64 101
1320.72 101
1320.80 102
1320.89 103
1320.97 105
1321.05 107
1321.14 109
1321.22 110
1321.30 111
1321.39 110
1321.47 109
1321.55 108
1321.64 106
1321.72 106
1321.80 106
1321.89 107
1321.97 109
1322.05 113
1322.14 117
1322.22 122
1322.30 127
1322.39 132
1322.47 136
1322.55 138
1322.64 140
1322.72 140
1322.80 139
1322.89 137
1322.97 134
1323.05 131
1323.14 129
1323.22 127
1323.30 125
1323.39 125
1323.47 125
1323.55 125
1323.64 125
1323.72 125
1323.80 125
1323.89 124
1323.97 123
1324.05 121
1324.14 118
1324.22 116
1324.30 113
1324.39 111
1324.47 108
1324.55 107
1324.64 106
1324.72 106
1324.80 107
1324.89 109
1324.97 111
1325.06 114
1325.14 117
1325.22 119
1325.31 120
1325.39 120
1325.47 119
1325.56 117
1325.64 115
1325.72 113
1325.81 111
1325.89 110
1325.97 109
1326.06 108
1326.14 107
1326.22 107
1326.31 107
1326.39 107
1326.47 108
1326.56 108
1326.64 108
1326.72 108
1326.81 108
1326.89 107
1326.97 106
1327.06 105
1327.14 106
1327.23 107
1327.31 109
1327.39 111
1327.48 114
1327.56 117
1327.64 120
1327.73 122
1327.81 123
1327.89 123
1327.98 123
1328.06 121
1328.14 118
1328.23 115
1328.31 111
1328.39 108
1328.48 105
1328.56 103
1328.65 102
1328.73 103
1328.81 106
1328.90 110
1328.98 115
1329.06 119
1329.15 123
1329.23 126
1329.31 128
1329.40 129
1329.48 130
1329.56 131
1329.65 132
1329.73 133
1329.82 134
1329.90 135
1329.98 135
1330.07 135
1330.15 134
1330.23 132
1330.32 130
1330.40 127
1330.48 125
1330.57 123
1330.65 120
1330.74 117
1330.82 115
1330.90 111
1330.99 108
1331.07 105
1331.15 102
1331.24 100
1331.32 98
1331.40 96
1331.49 95
1331.57 94
1331.66 93
1331.74 92
1331.82 92
1331.91 92
1331.99 93
1332.07 95
1332.16 98
1332.24 100
1332.32 102
1332.41 103
1332.49 103
1332.58 103
1332.66 103
1332.74 103
1332.83 103
1332.91 104
1332.99 104
1333.08 104
1333.16 104
1333.25 104
1333.33 104
1333.41 105
1333.50 106
1333.58 108
1333.66 109
1333.75 109
1333.83 109
1333.91 108
1334.00 106
1334.08 104
1334.17 103
1334.25 104
1334.33 107
1334.42 111
1334.50 118
1334.58 125
1334.67 131
1334.75 138
1334.84 142
1334.92 146
1335.00 148
1335.09 150
1335.17 151
1335.25 152
1335.34 153
1335.42 153
1335.51 153
1335.59 152
1335.67 150
1335.76 149
1335.84 148
1335.92 147
1336.01 147
1336.09 148
1336.18 148
1336.26 148
1336.34 148
1336.43 146
1336.51 144
1336.60 141
1336.68 136
1336.76 131
1336.85 126
1336.93 122
1337.01 118
1337.10 116
1337.18 115
1337.27 115
1337.35 117
1337.43 120
1337.52 123
1337.60 126
1337.69 130
1337.77 132
1337.85 134
1337.94 135
1338.02 136
1338.10 136
1338.19 136
1338.27 135
1338.36 135
1338.44 134
1338.52 134
1338.61 133
1338.69 132
1338.78 131
1338.86 129
1338.94 127
1339.03 124
1339.11 122
1339.19 120
1339.28 119
1339.36 118
1339.45 118
1339.53 119
1339.61 120
1339.70 121
1339.78 122
1339.87 122
1339.95 121
1340.03 120
1340.12 118
1340.20 117
1340.29 116
1340.37 116
1340.45 117
1340.54 118
1340.62 120
1340.70 122
1340.79 123
1340.87 122
1340.96 121
1341.04 118
1341.12 115
1341.21 112
1341.29 109
1341.38 107
1341.46 106
1341.54 105
1341.63 105
1341.71 105
1341.80 105
1341.88 106
1341.96 108
1342.05 110
1342.13 112
1342.22 113
1342.30 114
1342.38 115
1342.47 114
1342.55 113
1342.64 113
1342.72 113
1342.80 115
1342.89 118
1342.97 122
1343.06 128
1343.14 133
1343.22 138
1343.31 141
1343.39 142
1343.48 142
1343.56 141
1343.64 140
1343.73 138
1343.81 136
1343.90 134
1343.98 134
1344.06 134
1344.15 134
1344.23 136
1344.32 139
1344.40 142
1344.48 145
1344.57 147
1344.65 149
1344.74 148
1344.82 146
1344.91 142
1344.99 137
1345.07 133
1345.16 129
1345.24 126
1345.33 127
1345.41 130
1345.49 135
1345.58 142
1345.66 148
1345.75 153
1345.83 157
1345.91 158
1346.00 156
1346.08 154
1346.17 150
1346.25 147
1346.33 144
1346.42 142
1346.50 140
1346.59 138
1346.67 135
1346.76 132
1346.84 128
1346.92 124
1347.01 120
1347.09 118
1347.18 117
1347.26 117
1347.34 118
1347.43 120
1347.51 121
1347.60 123
1347.68 125
1347.76 126
1347.85 127
1347.93 128
1348.02 128
1348.10 127
1348.19 126
1348.27 123
1348.35 119
1348.44 115
1348.52 113
1348.61 112
1348.69 114
1348.77 117
1348.86 122
1348.94 128
1349.03 134
1349.11 138
1349.20 140
1349.28 141
1349.36 139
1349.45 135
1349.53 130
1349.62 125
1349.70 121
1349.79 118
1349.87 116
1349.95 115
1350.04 114
1350.12 114
1350.21 113
1350.29 112
1350.37 111
1350.46 109
1350.54 108
1350.63 108
1350.71 107
1350.80 108
1350.88 108
1350.96 108
1351.05 107
1351.13 106
1351.22 105
1351.30 103
1351.39 101
1351.47 98
1351.55 96
1351.64 94
1351.72 92
1351.81 90
1351.89 89
1351.98 89
1352.06 90
1352.14 91
1352.23 91
1352.31 92
1352.40 93
1352.48 93
1352.57 94
1352.65 95
1352.73 95
1352.82 96
1352.90 96
1352.99 96
1353.07 96
1353.16 95
1353.24 95
1353.32 95
1353.41 95
1353.49 97
1353.58 99
1353.66 103
1353.75 108
1353.83 113
1353.92 118
1354.00 122
1354.08 126
1354.17 129
1354.25 130
1354.34 130
1354.42 129
1354.51 128
1354.59 127
1354.67 127
1354.76 127
1354.84 128
1354.93 128
1355.01 129
1355.10 128
1355.18 126
1355.27 123
1355.35 118
1355.43 114
1355.52 109
1355.60 105
1355.69 102
1355.77 102
1355.86 103
1355.94 107
1356.02 111
1356.11 116
1356.19 120
1356.28 123
1356.36 124
1356.45 123
1356.53 122
1356.62 120
1356.70 119
1356.78 120
1356.87 124
1356.95 129
1357.04 135
1357.12 143
1357.21 150
1357.29 157
1357.38 162
1357.46 165
1357.54 165
1357.63 163
1357.71 159
1357.80 153
1357.88 147
1357.97 139
1358.05 132
1358.14 125
1358.22 120
1358.30 116
1358.39 113
1358.47 113
1358.56 115
1358.64 118
1358.73 123
1358.81 127
1358.90 131
1358.98 135
1359.07 137
1359.15 139
1359.23 141
1359.32 143
1359.40 145
1359.49 148
1359.57 151
1359.66 155
1359.74 158
1359.83 161
1359.91 163
1360.00 164
1360.08 164
1360.16 164
1360.25 164
1360.33 166
1360.42 169
1360.50 173
1360.59 178
1360.67 181
1360.76 183
1360.84 182
1360.93 179
1361.01 173
1361.09 165
1361.18 157
1361.26 149
1361.35 143
1361.43 138
1361.52 134
1361.60 132
1361.69 130
1361.77 130
1361.86 131
1361.94 133
1362.02 137
1362.11 140
1362.19 144
1362.28 147
1362.36 148
1362.45 148
1362.53 146
1362.62 144
1362.70 142
1362.79 141
1362.87 141
1362.96 143
1363.04 146
1363.12 149
1363.21 151
1363.29 153
1363.38 154
1363.46 154
1363.55 153
1363.63 152
1363.72 150
1363.80 147
1363.89 145
1363.97 141
1364.06 138
1364.14 135
1364.23 132
1364.31 131
1364.39 130
1364.48 130
1364.56 132
1364.65 134
1364.73 137
1364.82 141
1364.90 146
1364.99 151
1365.07 156
1365.16 160
1365.24 164
1365.33 165
1365.41 166
1365.50 164
1365.58 161
1365.67 157
1365.75 153
1365.83 149
1365.92 146
1366.00 144
1366.09 144
1366.17 145
1366.26 147
1366.34 149
1366.43 151
1366.51 152
1366.60 152
1366.68 152
1366.77 150
1366.85 147
1366.94 144
1367.02 140
1367.11 136
1367.19 133
1367.28 130
1367.36 129
1367.44 128
1367.53 128
1367.61 128
1367.70 129
1367.78 129
1367.87 129
1367.95 128
1368.04 126
1368.12 124
1368.21 122
1368.29 121
1368.38 119
1368.46 118
1368.55 117
1368.63 116
1368.72 116
1368.80 117
1368.89 119
1368.97 123
1369.06 128
1369.14 133
1369.23 138
1369.31 141
1369.40 143
1369.48 143
1369.56 142
1369.65 140
1369.73 137
1369.82 134
1369.90 132
1369.99 130
1370.07 129
1370.16 127
1370.24 126
1370.33 125
1370.41 124
1370.50 123
1370.58 121
1370.67 120
1370.75 119
1370.84 118
1370.92 117
1371.01 116
1371.09 115
1371.18 114
1371.26 114
1371.35 114
1371.43 116
1371.52 118
1371.60 122
1371.69 128
1371.77 135
1371.86 143
1371.94 150
1372.03 155
1372.11 158
1372.20 159
1372.28 157
1372.37 154
1372.45 149
1372.54 145
1372.62 141
1372.71 137
1372.79 135
1372.88 133
1372.96 132
1373.05 130
1373.13 129
1373.21 127
1373.30 124
1373.38 120
1373.47 116
1373.55 112
1373.64 109
1373.72 106
1373.81 105
1373.89 105
1373.98 107
1374.06 111
1374.15 116
1374.23 122
1374.32 127
1374.40 132
1374.49 134
1374.57 135
1374.66 135
1374.74 133
1374.83 131
1374.91 130
1375.00 129
1375.08 128
1375.17 128
1375.25 128
1375.34 128
1375.42 127
1375.51 126
1375.59 125
1375.68 125
1375.76 126
1375.85 129
1375.93 134
1376.02 139
1376.10 143
1376.19 147
1376.27 149
1376.36 149
1376.44 147
1376.53 144
1376.61 141
1376.70 138
1376.79 135
1376.87 134
1376.96 133
1377.04 133
1377.13 133
1377.21 134
1377.30 136
1377.38 138
1377.47 142
1377.55 145
1377.64 149
1377.72 152
1377.81 154
1377.89 155
1377.98 155
1378.06 154
1378.15 152
1378.23 149
1378.32 146
1378.40 142
1378.49 138
1378.57 134
1378.66 130
1378.74 127
1378.83 124
1378.91 121
1379.00 119
1379.08 117
1379.17 116
1379.25 115
1379.34 116
1379.42 118
1379.51 121
1379.59 126
1379.68 131
1379.76 136
1379.85 142
1379.93 147
1380.02 152
1380.10 156
1380.19 160
1380.27 164
1380.36 166
1380.45 167
1380.53 167
1380.62 166
1380.70 164
1380.79 161
1380.87 157
1380.96 153
1381.04 147
1381.13 141
1381.21 135
1381.30 129
1381.38 125
1381.47 123
1381.55 123
1381.64 126
1381.72 130
1381.81 135
1381.89 139
1381.98 141
1382.06 139
1382.15 135
1382.23 128
1382.32 119
1382.40 111
1382.49 105
1382.58 102
1382.66 103
1382.75 106
1382.83 112
1382.92 119
1383.00 125
1383.09 130
1383.17 134
1383.26 136
1383.34 138
1383.43 139
1383.51 140
1383.60 140
1383.68 140
1383.77 139
1383.85 137
1383.94 135
1384.02 132
1384.11 129
1384.20 129
1384.28 130
1384.37 133
1384.45 137
1384.54 141
1384.62 145
1384.71 148
1384.79 149
1384.88 148
1384.96 146
1385.05 144
1385.13 143
1385.22 142
1385.30 141
1385.39 141
1385.47 141
1385.56 141
1385.65 141
1385.73 141
1385.82 140
1385.90 140
1385.99 141
1386.07 141
1386.16 142
1386.24 142
1386.33 141
1386.41 140
1386.50 139
1386.58 137
1386.67 135
1386.75 132
1386.84 130
1386.93 127
1387.01 124
1387.10 122
1387.18 120
1387.27 119
1387.35 119
1387.44 122
1387.52 126
1387.61 132
1387.69 138
1387.78 143
1387.86 147
1387.95 149
1388.04 149
1388.12 147
1388.21 144
1388.29 140
1388.38 136
1388.46 132
1388.55 130
1388.63 128
1388.72 128
1388.80 129
1388.89 131
1388.98 133
1389.06 135
1389.15 137
1389.23 137
1389.32 136
1389.40 134
1389.49 130
1389.57 126
1389.66 122
1389.74 119
1389.83 116
1389.92 115
1390.00 115
1390.09 116
1390.17 117
1390.26 118
1390.34 121
1390.43 124
1390.51 127
1390.60 132
1390.68 137
1390.77 142
1390.86 146
1390.94 148
1391.03 150
1391.11 150
1391.20 148
1391.28 147
1391.37 145
1391.45 144
1391.54 144
1391.63 143
1391.71 143
1391.80 142
1391.88 141
1391.97 139
1392.05 137
1392.14 134
1392.22 131
1392.31 128
1392.39 126
1392.48 124
1392.57 122
1392.65 121
1392.74 120
1392.82 118
1392.91 117
1392.99 115
1393.08 114
1393.16 112
1393.25 112
1393.34 112
1393.42 114
1393.51 116
1393.59 120
1393.68 123
1393.76 125
1393.85 127
1393.93 128
1394.02 128
1394.11 127
1394.19 125
1394.28 123
1394.36 122
1394.45 120
1394.53 119
1394.62 119
1394.71 120
1394.79 122
1394.88 126
1394.96 131
1395.05 136
1395.13 140
1395.22 143
1395.30 143
1395.39 141
1395.48 136
1395.56 131
1395.65 127
1395.73 123
1395.82 122
1395.90 122
1395.99 124
1396.08 127
1396.16 129
1396.25 130
1396.33 129
1396.42 127
1396.50 123
1396.59 118
1396.67 113
1396.76 109
1396.85 106
1396.93 106
1397.02 106
1397.10 109
1397.19 112
1397.27 116
1397.36 119
1397.45 122
1397.53 125
1397.62 129
1397.70 133
1397.79 138
1397.87 142
1397.96 146
1398.05 148
1398.13 148
1398.22 145
1398.30 140
1398.39 135
1398.47 131
1398.56 128
1398.65 128
1398.73 130
1398.82 133
1398.90 138
1398.99 142
1399.07 147
1399.16 151
1399.25 154
1399.33 156
1399.42 158
1399.50 160
1399.59 161
1399.68 162
1399.76 163
1399.85 163
1399.93 164
1400.02 164
1400.10 165
1400.19 166
1400.28 167
1400.36 168
1400.45 168
1400.53 166
1400.62 163
1400.70 159
1400.79 154
1400.88 150
1400.96 147
1401.05 145
1401.13 144
1401.22 145
1401.31 147
1401.39 149
1401.48 151
1401.56 152
1401.65 153
1401.73 154
1401.82 155
1401.91 155
1401.99 155
1402.08 155
1402.16 155
1402.25 154
1402.33 153
1402.42 151
1402.51 149
1402.59 147
1402.68 145
1402.76 144
1402.85 143
1402.94 144
1403.02 146
1403.11 152
1403.19 159
1403.28 168
1403.37 179
1403.45 191
1403.54 201
1403.62 209
1403.71 213
1403.79 214
1403.88 211
1403.97 205
1404.05 197
1404.14 190
1404.22 184
1404.31 180
1404.40 179
1404.48 179
1404.57 181
1404.65 183
1404.74 184
1404.83 183
1404.91 179
1405.00 174
1405.08 168
1405.17 162
1405.26 157
1405.34 154
1405.43 153
1405.51 155
1405.60 157
1405.68 161
1405.77 163
1405.86 165
1405.94 164
1406.03 163
1406.11 160
1406.20 158
1406.29 157
1406.37 156
1406.46 157
1406.54 159
1406.63 162
1406.72 166
1406.80 169
1406.89 172
1406.97 174
1407.06 174
1407.15 173
1407.23 172
1407.32 170
1407.40 169
1407.49 168
1407.58 168
1407.66 169
1407.75 170
1407.83 170
1407.92 170
1408.01 169
1408.09 167
1408.18 164
1408.26 161
1408.35 156
1408.44 152
1408.52 148
1408.61 145
1408.69 143
1408.78 143
1408.87 144
1408.95 146
1409.04 148
1409.12 152
1409.21 156
1409.30 160
1409.38 163
1409.47 165
1409.56 166
1409.64 165
1409.73 163
1409.81 160
1409.90 156
1409.99 154
1410.07 152
1410.16 150
1410.24 149
1410.33 148
1410.42 146
1410.50 144
1410.59 142
1410.67 140
1410.76 140
1410.85 140
1410.93 141
1411.02 143
1411.10 144
1411.19 146
1411.28 146
1411.36 147
1411.45 147
1411.54 147
1411.62 147
1411.71 148
1411.79 150
1411.88 151
1411.97 152
1412.05 153
1412.14 151
1412.22 149
1412.31 146
1412.40 143
1412.48 140
1412.57 138
1412.66 138
1412.74 139
1412.83 141
1412.91 144
1413.00 147
1413.09 150
1413.17 153
1413.26 155
1413.34 156
1413.43 155
1413.52 153
1413.60 150
1413.69 146
1413.78 142
1413.86 138
1413.95 134
1414.03 132
1414.12 131
1414.21 130
1414.29 130
1414.38 131
1414.47 131
1414.55 131
1414.64 131
1414.72 131
1414.81 130
1414.90 130
1414.98 130
1415.07 130
1415.15 131
1415.24 133
1415.33 136
1415.41 141
1415.50 146
1415.59 151
1415.67 155
1415.76 159
1415.84 161
1415.93 162
1416.02 162
1416.10 161
1416.19 160
1416.28 160
1416.36 159
1416.45 160
1416.54 162
1416.62 164
1416.71 167
1416.79 171
1416.88 173
1416.97 175
1417.05 175
1417.14 173
1417.23 170
1417.31 166
1417.40 161
1417.48 157
1417.57 154
1417.66 152
1417.74 153
1417.83 157
1417.92 162
1418.00 168
1418.09 174
1418.17 180
1418.26 183
1418.35 184
1418.43 183
1418.52 178
1418.61 171
1418.69 162
1418.78 152
1418.87 144
1418.95 136
1419.04 131
1419.12 129
1419.21 129
1419.30 132
1419.38 136
1419.47 141
1419.56 146
1419.64 150
1419.73 154
1419.82 157
1419.90 159
1419.99 162
1420.07 166
1420.16 170
1420.25 174
1420.33 178
1420.42 180
1420.51 180
1420.59 179
1420.68 176
1420.77 172
1420.85 169
1420.94 166
1421.03 165
1421.11 166
1421.20 169
1421.28 173
1421.37 177
1421.46 181
1421.54 185
1421.63 189
1421.72 191
1421.80 192
1421.89 193
1421.98 192
1422.06 190
1422.15 188
1422.24 185
1422.32 183
1422.41 181
1422.49 179
1422.58 178
1422.67 176
1422.75 175
1422.84 174
1422.93 173
1423.01 173
1423.10 173
1423.19 173
1423.27 173
1423.36 173
1423.45 174
1423.53 175
1423.62 179
1423.71 184
1423.79 190
1423.88 196
1423.96 202
1424.05 205
1424.14 207
1424.22 206
1424.31 203
1424.40 199
1424.48 194
1424.57 188
1424.66 183
1424.74 177
1424.83 173
1424.92 171
1425.00 170
1425.09 171
1425.18 173
1425.26 178
1425.35 183
1425.44 189
1425.52 195
1425.61 201
1425.70 207
1425.78 211
1425.87 214
1425.95 214
1426.04 211
1426.13 206
1426.21 198
1426.30 187
1426.39 176
1426.47 166
1426.56 157
1426.65 151
1426.73 148
1426.82 147
1426.91 148
1426.99 151
1427.08 153
1427.17 154
1427.25 155
1427.34 155
1427.43 154
1427.51 154
1427.60 155
1427.69 158
1427.77 162
1427.86 166
1427.95 170
1428.03 173
1428.12 175
1428.21 176
1428.29 175
1428.38 173
1428.47 169
1428.55 165
1428.64 160
1428.73 154
1428.81 150
1428.90 146
1428.99 143
1429.07 142
1429.16 141
1429.25 140
1429.33 139
1429.42 136
1429.51 132
1429.59 127
1429.68 122
1429.77 119
1429.85 117
1429.94 117
1430.03 120
1430.11 125
1430.20 130
1430.29 135
1430.37 140
1430.46 143
1430.55 145
1430.63 147
1430.72 148
1430.81 149
1430.89 149
1430.98 149
1431.07 149
1431.15 149
1431.24 147
1431.33 146
1431.41 144
1431.50 142
1431.59 140
1431.67 139
1431.76 137
1431.85 136
1431.93 135
1432.02 134
1432.11 135
1432.19 136
1432.28 138
1432.37 140
1432.45 142
1432.54 143
1432.63 143
1432.71 143
1432.80 143
1432.89 143
1432.98 144
1433.06 146
1433.15 148
1433.24 151
1433.32 155
1433.41 157
1433.50 158
1433.58 157
1433.67 155
1433.76 151
1433.84 147
1433.93 144
1434.02 143
1434.10 143
1434.19 145
1434.28 150
1434.36 155
1434.45 160
1434.54 164
1434.62 167
1434.71 169
1434.80 170
1434.89 170
1434.97 170
1435.06 170
1435.15 171
1435.23 172
1435.32 172
1435.41 172
1435.49 171
1435.58 170
1435.67 168
1435.75 167
1435.84 166
1435.93 165
1436.01 166
1436.10 169
1436.19 172
1436.27 177
1436.36 183
1436.45 190
1436.54 197
1436.62 202
1436.71 206
1436.80 208
1436.88 207
1436.97 205
1437.06 201
1437.14 197
1437.23 192
1437.32 188
1437.40 184
1437.49 180
1437.58 176
1437.67 172
1437.75 168
1437.84 165
1437.93 164
1438.01 163
1438.10 164
1438.19 166
1438.27 169
1438.36 171
1438.45 172
1438.53 171
1438.62 168
1438.71 164
1438.80 159
1438.88 154
1438.97 152
1439.06 152
1439.14 154
1439.23 159
1439.32 163
1439.40 167
1439.49 169
1439.58 170
1439.66 169
1439.75 167
1439.84 165
1439.93 163
1440.01 160
1440.10 158
1440.19 156
1440.27 154
1440.36 152
1440.45 150
1440.53 149
1440.62 148
1440.71 148
1440.80 149
1440.88 150
1440.97 151
1441.06 152
1441.14 152
1441.23 151
1441.32 150
1441.41 148
1441.49 145
1441.58 142
1441.67 139
1441.75 136
1441.84 133
1441.93 131
1442.01 129
1442.10 128
1442.19 127
1442.28 126
1442.36 126
1442.45 126
1442.54 128
1442.62 129
1442.71 132
1442.80 134
1442.88 136
1442.97 138
1443.06 139
1443.15 140
1443.23 141
1443.32 141
1443.41 142
1443.49 143
1443.58 144
1443.67 146
1443.76 149
1443.84 152
1443.93 155
1444.02 158
1444.10 161
1444.19 163
1444.28 164
1444.37 164
1444.45 164
1444.54 164
1444.63 163
1444.71 163
1444.80 161
1444.89 159
1444.98 157
1445.06 154
1445.15 151
1445.24 149
1445.32 148
1445.41 149
1445.50 152
1445.59 156
1445.67 160
1445.76 164
1445.85 165
1445.93 165
1446.02 162
1446.11 157
1446.20 151
1446.28 145
1446.37 141
1446.46 138
1446.54 138
1446.63 139
1446.72 142
1446.81 146
1446.89 150
1446.98 153
1447.07 154
1447.15 153
1447.24 151
1447.33 148
1447.42 145
1447.50 142
1447.59 139
1447.68 139
1447.77 140
1447.85 141
1447.94 143
1448.03 144
1448.11 145
1448.20 146
1448.29 147
1448.38 148
1448.46 149
1448.55 151
1448.64 152
1448.73 153
1448.81 154
1448.90 156
1448.99 158
1449.07 161
1449.16 166
1449.25 172
1449.34 179
1449.42 186
1449.51 193
1449.60 198
1449.68 201
1449.77 200
1449.86 198
1449.95 194
1450.03 189
1450.12 186
1450.21 184
1450.30 184
1450.38 184
1450.47 184
1450.56 183
1450.65 180
1450.73 175
1450.82 170
1450.91 164
1450.99 159
1451.08 156
1451.17 155
1451.26 155
1451.34 157
1451.43 159
1451.52 162
1451.61 163
1451.69 163
1451.78 161
1451.87 159
1451.96 157
1452.04 154
1452.13 152
1452.22 150
1452.30 149
1452.39 149
1452.48 148
1452.57 148
1452.65 148
1452.74 148
1452.83 149
1452.92 150
1453.00 152
1453.09 154
1453.18 157
1453.27 159
1453.35 161
1453.44 162
1453.53 162
1453.62 160
1453.70 156
1453.79 151
1453.88 146
1453.96 141
1454.05 138
1454.14 135
1454.23 134
1454.31 135
1454.40 136
1454.49 138
1454.58 141
1454.66 143
1454.75 147
1454.84 150
1454.93 153
1455.01 156
1455.10 157
1455.19 157
1455.28 156
1455.36 154
1455.45 152
1455.54 151
1455.63 151
1455.71 154
1455.80 157
1455.89 161
1455.98 165
1456.06 167
1456.15 169
1456.24 170
1456.33 172
1456.41 175
1456.50 180
1456.59 186
1456.68 193
1456.76 200
1456.85 205
1456.94 207
1457.03 207
1457.11 205
1457.20 200
1457.29 194
1457.38 188
1457.46 182
1457.55 178
1457.64 174
1457.73 172
1457.81 171
1457.90 169
1457.99 168
1458.08 166
1458.16 164
1458.25 162
1458.34 160
1458.43 159
1458.51 159
1458.60 159
1458.69 160
1458.78 162
1458.86 165
1458.95 166
1459.04 167
1459.13 167
1459.21 166
1459.30 163
1459.39 159
1459.48 155
1459.56 153
1459.65 151
1459.74 152
1459.83 154
1459.91 157
1460.00 160
1460.09 163
1460.18 165
1460.27 166
1460.35 167
1460.44 167
1460.53 168
1460.62 169
1460.70 171
1460.79 173
1460.88 176
1460.97 179
1461.05 183
1461.14 187
1461.23 192
1461.32 196
1461.40 201
1461.49 205
1461.58 209
1461.67 211
1461.75 212
1461.84 211
1461.93 209
1462.02 206
1462.11 202
1462.19 197
1462.28 193
1462.37 190
1462.46 186
1462.54 184
1462.63 181
1462.72 179
1462.81 178
1462.89 176
1462.98 174
1463.07 172
1463.16 169
1463.25 167
1463.33 165
1463.42 163
1463.51 162
1463.60 161
1463.68 159
1463.77 158
1463.86 156
1463.95 154
1464.03 151
1464.12 148
1464.21 146
1464.30 145
1464.39 145
1464.47 148
1464.56 152
1464.65 157
1464.74 162
1464.82 167
1464.91 171
1465.00 173
1465.09 173
1465.18 172
1465.26 170
1465.35 167
1465.44 164
1465.53 162
1465.61 160
1465.70 158
1465.79 156
1465.88 154
1465.96 153
1466.05 151
1466.14 151
1466.23 152
1466.32 155
1466.40 159
1466.49 164
1466.58 168
1466.67 172
1466.75 174
1466.84 174
1466.93 174
1467.02 172
1467.11 170
1467.19 168
1467.28 167
1467.37 167
1467.46 167
1467.55 166
1467.63 166
1467.72 164
1467.81 162
1467.90 158
1467.98 155
1468.07 151
1468.16 148
1468.25 145
1468.34 143
1468.42 141
1468.51 140
1468.60 138
1468.69 136
1468.77 134
1468.86 132
1468.95 132
1469.04 132
1469.13 134
1469.21 137
1469.30 141
1469.39 146
1469.48 151
1469.57 155
1469.65 157
1469.74 158
1469.83 157
1469.92 155
1470.01 152
1470.09 149
1470.18 147
1470.27 147
1470.36 149
1470.44 153
1470.53 158
1470.62 162
1470.71 166
1470.80 167
1470.88 167
1470.97 165
1471.06 162
1471.15 159
1471.24 156
1471.32 154
1471.41 153
1471.50 153
1471.59 154
1471.68 156
1471.76 159
1471.85 162
1471.94 165
1472.03 168
1472.12 172
1472.20 174
1472.29 177
1472.38 178
1472.47 179
1472.56 179
1472.64 178
1472.73 177
1472.82 176
1472.91 175
1473.00 173
1473.08 172
1473.17 169
1473.26 166
1473.35 162
1473.43 158
1473.52 152
1473.61 147
1473.70 143
1473.79 139
1473.87 137
1473.96 136
1474.05 137
1474.14 139
1474.23 142
1474.32 145
1474.40 148
1474.49 150
1474.58 151
1474.67 151
1474.76 149
1474.84 147
1474.93 145
1475.02 143
1475.11 141
1475.20 140
1475.28 139
1475.37 139
1475.46 140
1475.55 142
1475.64 144
1475.72 146
1475.81 149
1475.90 153
1475.99 156
1476.08 159
1476.16 162
1476.25 164
1476.34 166
1476.43 168
1476.52 170
1476.60 172
1476.69 176
1476.78 180
1476.87 184
1476.96 189
1477.04 194
1477.13 198
1477.22 201
1477.31 202
1477.40 201
1477.49 199
1477.57 197
1477.66 194
1477.75 191
1477.84 188
1477.93 186
1478.01 185
1478.10 185
1478.19 185
1478.28 187
1478.37 189
1478.45 191
1478.54 193
1478.63 195
1478.72 196
1478.81 197
1478.90 196
1478.98 195
1479.07 194
1479.16 192
1479.25 190
1479.34 187
1479.42 185
1479.51 184
1479.60 184
1479.69 185
1479.78 188
1479.87 190
1479.95 193
1480.04 194
1480.13 193
1480.22 191
1480.31 187
1480.39 184
1480.48 180
1480.57 177
1480.66 176
1480.75 175
1480.84 175
1480.92 174
1481.01 173
1481.10 173
1481.19 173
1481.28 174
1481.37 177
1481.45 182
1481.54 189
1481.63 198
1481.72 206
1481.81 213
1481.89 218
1481.98 220
1482.07 220
1482.16 218
1482.25 216
1482.34 213
1482.42 210
1482.51 207
1482.60 204
1482.69 202
1482.78 198
1482.87 194
1482.95 190
1483.04 185
1483.13 181
1483.22 177
1483.31 174
1483.40 172
1483.48 171
1483.57 169
1483.66 168
1483.75 166
1483.84 164
1483.92 162
1484.01 160
1484.10 159
1484.19 158
1484.28 157
1484.37 157
1484.45 156
1484.54 154
1484.63 152
1484.72 150
1484.81 148
1484.90 146
1484.98 144
1485.07 143
1485.16 143
1485.25 142
1485.34 142
1485.43 142
1485.51 142
1485.60 142
1485.69 142
1485.78 143
1485.87 144
1485.96 147
1486.05 151
1486.13 156
1486.22 162
1486.31 167
1486.40 170
1486.49 171
1486.58 171
1486.66 168
1486.75 164
1486.84 160
1486.93 157
1487.02 154
1487.11 152
1487.19 151
1487.28 150
1487.37 150
1487.46 149
1487.55 149
1487.64 149
1487.72 149
1487.81 149
1487.90 148
1487.99 146
1488.08 145
1488.17 143
1488.26 142
1488.34 141
1488.43 140
1488.52 140
1488.61 140
1488.70 139
1488.79 138
1488.87 136
1488.96 134
1489.05 131
1489.14 129
1489.23 126
1489.32 124
1489.41 123
1489.49 124
1489.58 125
1489.67 129
1489.76 133
1489.85 139
1489.94 146
1490.02 152
1490.11 158
1490.20 163
1490.29 167
1490.38 170
1490.47 172
1490.56 174
1490.64 175
1490.73 175
1490.82 175
1490.91 174
1491.00 171
1491.09 168
1491.17 164
1491.26 160
1491.35 156
1491.44 155
1491.53 156
1491.62 158
1491.71 163
1491.79 169
1491.88 175
1491.97 180
1492.06 184
1492.15 185
1492.24 185
1492.33 183
1492.41 180
1492.50 176
1492.59 173
1492.68 170
1492.77 168
1492.86 167
1492.95 167
1493.03 167
1493.12 167
1493.21 167
1493.30 168
1493.39 170
1493.48 174
1493.57 178
1493.65 183
1493.74 188
1493.83 191
1493.92 194
1494.01 195
1494.10 195
1494.19 194
1494.27 193
1494.36 192
1494.45 191
1494.54 188
1494.63 184
1494.72 180
1494.81 174
1494.90 167
1494.98 161
1495.07 156
1495.16 152
1495.25 150
1495.34 150
1495.43 151
1495.52 153
1495.60 156
1495.69 161
1495.78 168
1495.87 177
1495.96 188
1496.05 200
1496.14 213
1496.23 224
1496.31 234
1496.40 241
1496.49 243
1496.58 242
1496.67 237
1496.76 229
1496.85 220
1496.93 211
1497.02 201
1497.11 193
1497.20 187
1497.29 183
1497.38 181
1497.47 181
1497.56 183
1497.64 186
1497.73 189
1497.82 192
1497.91 195
1498.00 197
1498.09 199
1498.18 200
1498.27 202
1498.35 203
1498.44 205
1498.53 206
1498.62 206
1498.71 205
1498.80 203
1498.89 200
1498.98 198
1499.06 196
1499.15 195
1499.24 195
1499.33 197
1499.42 199
1499.51 201
1499.60 202
1499.69 203
1499.77 201
1499.86 198
1499.95 194
1500.04 190
1500.13 185
1500.22 180
1500.31 176
1500.40 172
1500.48 170
1500.57 168
1500.66 167
1500.75 164
1500.84 160
1500.93 156
1501.02 151
1501.11 147
1501.19 144
1501.28 143
1501.37 144
1501.46 148
1501.55 152
1501.64 157
1501.73 160
1501.82 161
1501.91 160
1501.99 157
1502.08 154
1502.17 150
1502.26 148
1502.35 147
1502.44 148
1502.53 150
1502.62 152
1502.71 154
1502.79 156
1502.88 157
1502.97 158
1503.06 158
1503.15 158
1503.24 158
1503.33 158
1503.42 159
1503.51 159
1503.59 159
1503.68 159
1503.77 158
1503.86 157
1503.95 156
1504.04 154
1504.13 153
1504.22 153
1504.31 153
1504.39 153
1504.48 154
1504.57 155
1504.66 156
1504.75 157
1504.84 157
1504.93 157
1505.02 155
1505.11 152
1505.19 148
1505.28 145
1505.37 143
1505.46 144
1505.55 147
1505.64 152
1505.73 159
1505.82 165
1505.91 171
1505.99 174
1506.08 174
1506.17 172
1506.26 169
1506.35 167
1506.44 165
1506.53 165
1506.62 167
1506.71 170
1506.80 172
1506.88 174
1506.97 175
1507.06 175
1507.15 175
1507.24 175
1507.33 174
1507.42 173
1507.51 171
1507.60 170
1507.69 167
1507.77 165
1507.86 164
1507.95 163
1508.04 161
1508.13 160
1508.22 158
1508.31 156
1508.40 154
1508.49 153
1508.58 151
1508.67 152
1508.75 153
1508.84 157
1508.93 161
1509.02 165
1509.11 169
1509.20 172
1509.29 173
1509.38 173
1509.47 173
1509.56 172
1509.64 172
1509.73 172
1509.82 173
1509.91 175
1510.00 178
1510.09 181
1510.18 184
1510.27 187
1510.36 190
1510.45 192
1510.54 194
1510.62 197
1510.71 198
1510.80 199
1510.89 199
1510.98 199
1511.07 197
1511.16 195
1511.25 193
1511.34 191
1511.43 189
1511.52 187
1511.60 186
1511.69 185
1511.78 184
1511.87 183
1511.96 183
1512.05 182
1512.14 181
1512.23 181
1512.32 181
1512.41 182
1512.50 184
1512.59 187
1512.67 191
1512.76 195
1512.85 199
1512.94 203
1513.03 206
1513.12 210
1513.21 213
1513.30 216
1513.39 219
1513.48 221
1513.57 223
1513.66 224
1513.74 222
1513.83 218
1513.92 211
1514.01 202
1514.10 193
1514.19 183
1514.28 176
1514.37 170
1514.46 168
1514.55 168
1514.64 170
1514.73 172
1514.82 175
1514.90 176
1514.99 175
1515.08 173
1515.17 169
1515.26 163
1515.35 158
1515.44 152
1515.53 148
1515.62 145
1515.71 143
1515.80 142
1515.89 142
1515.98 142
1516.06 142
1516.15 143
1516.24 145
1516.33 148
1516.42 153
1516.51 159
1516.60 165
1516.69 170
1516.78 174
1516.87 178
1516.96 180
1517.05 181
1517.14 183
1517.23 183
1517.31 184
1517.40 184
1517.49 183
1517.58 181
1517.67 177
1517.76 173
1517.85 169
1517.94 167
1518.03 168
1518.12 171
1518.21 176
1518.30 182
1518.39 187
1518.48 191
1518.56 191
1518.65 190
1518.74 186
1518.83 182
1518.92 177
1519.01 175
1519.10 173
1519.19 173
1519.28 172
1519.37 172
1519.46 172
1519.55 171
1519.64 170
1519.73 169
1519.82 169
1519.91 169
1519.99 171
1520.08 173
1520.17 177
1520.26 182
1520.35 187
1520.44 192
1520.53 197
1520.62 200
1520.71 201
1520.80 199
1520.89 196
1520.98 191
1521.07 185
1521.16 180
1521.25 176
1521.34 173
1521.42 171
1521.51 170
1521.60 168
1521.69 166
1521.78 163
1521.87 160
1521.96 157
1522.05 157
1522.14 159
1522.23 163
1522.32 170
1522.41 178
1522.50 186
1522.59 191
1522.68 194
1522.77 194
1522.86 191
1522.95 185
1523.03 180
1523.12 175
1523.21 173
1523.30 173
1523.39 177
1523.48 183
1523.57 192
1523.66 201
1523.75 210
1523.84 218
1523.93 225
1524.02 228
1524.11 229
1524.20 226
1524.29 222
1524.38 217
1524.47 211
1524.56 207
1524.65 204
1524.73 204
1524.82 205
1524.91 208
1525.00 211
1525.09 215
1525.18 217
1525.27 217
1525.36 216
1525.45 213
1525.54 208
1525.63 201
1525.72 194
1525.81 188
1525.90 182
1525.99 178
1526.08 177
1526.17 177
1526.26 180
1526.35 185
1526.44 189
1526.53 194
1526.62 199
1526.70 202
1526.79 205
1526.88 208
1526.97 211
1527.06 213
1527.15 215
1527.24 216
1527.33 216
1527.42 214
1527.51 211
1527.60 207
1527.69 205
1527.78 204
1527.87 205
1527.96 207
1528.05 211
1528.14 215
1528.23 218
1528.32 220
1528.41 220
1528.50 220
1528.59 220
1528.68 218
1528.77 217
1528.86 215
1528.95 213
1529.03 210
1529.12 208
1529.21 205
1529.30 204
1529.39 202
1529.48 201
1529.57 200
1529.66 197
1529.75 193
1529.84 188
1529.93 183
1530.02 179
1530.11 176
1530.20 176
1530.29 177
1530.38 179
1530.47 181
1530.56 182
1530.65 181
1530.74 179
1530.83 175
1530.92 172
1531.01 170
1531.10 170
1531.19 172
1531.28 177
1531.37 182
1531.46 187
1531.55 191
1531.64 193
1531.73 192
1531.81 188
1531.90 183
1531.99 176
1532.08 170
1532.17 164
1532.26 160
1532.35 158
1532.44 157
1532.53 157
1532.62 159
1532.71 162
1532.80 165
1532.89 169
1532.98 173
1533.07 176
1533.16 178
1533.25 180
1533.34 181
1533.43 182
1533.52 183
1533.61 183
1533.70 184
1533.79 183
1533.88 182
1533.97 181
1534.06 179
1534.15 176
1534.24 175
1534.33 173
1534.42 173
1534.51 173
1534.60 172
1534.69 172
1534.78 171
1534.87 169
1534.96 168
1535.05 169
1535.14 170
1535.23 173
1535.32 178
1535.41 183
1535.50 188
1535.59 191
1535.68 193
1535.77 193
1535.85 191
1535.94 187
1536.03 181
1536.12 175
1536.21 169
1536.30 164
1536.39 162
1536.48 161
1536.57 164
1536.66 168
1536.75 174
1536.84 181
1536.93 188
1537.02 194
1537.11 200
1537.20 205
1537.29 210
1537.38 215
1537.47 218
1537.56 221
1537.65 222
1537.74 221
1537.83 219
1537.92 217
1538.01 215
1538.10 213
1538.19 213
1538.28 213
1538.37 213
1538.46 214
1538.55 215
1538.64 214
1538.73 213
1538.82 210
1538.91 206
1539.00 202
1539.09 197
1539.18 191
1539.27 186
1539.36 182
1539.45 179
1539.54 178
1539.63 178
1539.72 180
1539.81 183
1539.90 186
1539.99 189
1540.08 192
1540.17 194
1540.26 196
1540.35 197
1540.44 198
1540.53 197
1540.62 196
1540.71 194
1540.80 192
1540.89 189
1540.98 188
1541.07 188
1541.16 189
1541.25 192
1541.34 194
1541.43 196
1541.52 196
1541.61 195
1541.70 192
1541.79 189
1541.88 186
1541.97 185
1542.06 184
1542.15 185
1542.24 187
1542.33 190
1542.42 192
1542.51 193
1542.60 193
1542.69 192
1542.78 190
1542.87 188
1542.96 185
1543.05 184
1543.14 184
1543.23 186
1543.32 188
1543.41 190
1543.50 190
1543.59 188
1543.68 184
1543.77 178
1543.86 171
1543.95 164
1544.04 159
1544.13 155
1544.22 152
1544.31 151
1544.40 151
1544.49 151
1544.58 153
1544.67 157
1544.76 161
1544.85 167
1544.94 172
1545.03 178
1545.12 182
1545.21 185
1545.30 187
1545.39 188
1545.48 189
1545.57 191
1545.66 193
1545.75 196
1545.84 200
1545.93 203
1546.02 205
1546.11 205
1546.20 202
1546.29 197
1546.38 191
1546.47 183
1546.56 174
1546.65 168
1546.74 163
1546.84 161
1546.93 160
1547.02 162
1547.11 165
1547.20 167
1547.29 170
1547.38 172
1547.47 174
1547.56 177
1547.65 181
1547.74 185
1547.83 189
1547.92 193
1548.01 195
1548.10 195
1548.19 193
1548.28 188
1548.37 181
1548.46 174
1548.55 168
1548.64 163
1548.73 160
1548.82 158
1548.91 158
1549.00 160
1549.09 163
1549.18 166
1549.27 169
1549.36 171
1549.45 172
1549.54 171
1549.63 170
1549.72 167
1549.81 166
1549.90 165
1549.99 165
1550.08 168
1550.17 171
1550.26 176
1550.35 180
1550.44 185
1550.53 188
1550.62 189
1550.71 190
1550.80 190
1550.89 189
1550.99 189
1551.08 190
1551.17 191
1551.26 193
1551.35 196
1551.44 199
1551.53 201
1551.62 202
1551.71 203
1551.80 203
1551.89 202
1551.98 202
1552.07 202
1552.16 201
1552.25 201
1552.34 199
1552.43 197
1552.52 195
1552.61 192
1552.70 191
1552.79 190
1552.88 189
1552.97 189
1553.06 189
1553.15 188
1553.24 188
1553.33 187
1553.42 187
1553.51 188
1553.60 190
1553.69 194
1553.79 197
1553.88 201
1553.97 204
1554.06 206
1554.15 207
1554.24 207
1554.33 207
1554.42 206
1554.51 204
1554.60 202
1554.69 200
1554.78 198
1554.87 196
1554.96 194
1555.05 192
1555.14 191
1555.23 190
1555.32 189
1555.41 188
1555.50 188
1555.59 188
1555.68 188
1555.77 187
1555.86 186
1555.95 185
1556.05 183
1556.14 181
1556.23 179
1556.32 176
1556.41 174
1556.50 174
1556.59 174
1556.68 176
1556.77 179
1556.86 183
1556.95 187
1557.04 191
1557.13 194
1557.22 195
1557.31 194
1557.40 191
1557.49 188
1557.58 185
1557.67 183
1557.76 181
1557.85 182
1557.94 184
1558.04 187
1558.13 192
1558.22 196
1558.31 201
1558.40 204
1558.49 207
1558.58 209
1558.67 209
1558.76 209
1558.85 207
1558.94 204
1559.03 200
1559.12 196
1559.21 192
1559.30 187
1559.39 182
1559.48 177
1559.57 173
1559.66 169
1559.75 166
1559.85 165
1559.94 164
1560.03 163
1560.12 163
1560.21 162
1560.30 162
1560.39 162
1560.48 161
1560.57 162
1560.66 163
1560.75 165
1560.84 168
1560.93 173
1561.02 178
1561.11 184
1561.20 191
1561.29 197
1561.38 203
1561.48 207
1561.57 209
1561.66 208
1561.75 205
1561.84 199
1561.93 192
1562.02 184
1562.11 176
1562.20 169
1562.29 164
1562.38 160
1562.47 157
1562.56 157
1562.65 158
1562.74 161
1562.83 165
1562.93 170
1563.02 174
1563.11 177
1563.20 179
1563.29 180
1563.38 180
1563.47 180
1563.56 180
1563.65 179
1563.74 178
1563.83 176
1563.92 173
1564.01 169
1564.10 164
1564.19 159
1564.29 156
1564.38 156
1564.47 158
1564.56 163
1564.65 170
1564.74 177
1564.83 184
1564.92 190
1565.01 194
1565.10 198
1565.19 200
1565.28 201
1565.37 201
1565.46 202
1565.55 202
1565.65 202
1565.74 203
1565.83 205
1565.92 206
1566.01 208
1566.10 209
1566.19 209
1566.28 208
1566.37 206
1566.46 203
1566.55 200
1566.64 198
1566.73 196
1566.82 196
1566.92 196
1567.01 196
1567.10 195
1567.19 194
1567.28 192
1567.37 191
1567.46 190
1567.55 191
1567.64 194
1567.73 200
1567.82 208
1567.91 217
1568.00 226
1568.10 234
1568.19 239
1568.28 242
1568.37 242
1568.46 241
1568.55 238
1568.64 235
1568.73 231
1568.82 227
1568.91 221
1569.00 214
1569.09 206
1569.18 198
1569.28 188
1569.37 179
1569.46 170
1569.55 163
1569.64 156
1569.73 149
1569.82 143
1569.91 137
1570.00 131
1570.09 127
1570.18 123
1570.27 122
1570.37 123
1570.46 127
1570.55 132
1570.64 139
1570.73 145
1570.82 150
1570.91 153
1571.00 155
1571.09 155
1571.18 155
1571.27 155
1571.37 156
1571.46 158
1571.55 160
1571.64 164
1571.73 168
1571.82 173
1571.91 178
1572.00 183
1572.09 187
1572.18 190
1572.27 192
1572.36 193
1572.46 193
1572.55 191
1572.64 189
1572.73 186
1572.82 184
1572.91 182
1573.00 181
1573.09 181
1573.18 182
1573.27 184
1573.37 186
1573.46 189
1573.55 191
1573.64 192
1573.73 193
1573.82 193
1573.91 193
1574.00 193
1574.09 194
1574.18 197
1574.27 200
1574.37 205
1574.46 209
1574.55 214
1574.64 219
1574.73 222
1574.82 224
1574.91 225
1575.00 224
1575.09 221
1575.18 216
1575.28 210
1575.37 204
1575.46 199
1575.55 195
1575.64 192
1575.73 191
1575.82 191
1575.91 191
1576.00 192
1576.09 192
1576.19 191
1576.28 190
1576.37 189
1576.46 188
1576.55 187
1576.64 186
1576.73 185
1576.82 184
1576.91 181
1577.00 178
1577.10 173
1577.19 168
1577.28 163
1577.37 159
1577.46 156
1577.55 155
1577.64 154
1577.73 154
1577.82 153
1577.91 152
1578.01 151
1578.10 149
1578.19 147
1578.28 145
1578.37 143
1578.46 141
1578.55 140
1578.64 138
1578.73 136
1578.83 134
1578.92 131
1579.01 129
1579.10 126
1579.19 124
1579.28 124
1579.37 124
1579.46 126
1579.55 131
1579.65 138
1579.74 147
1579.83 158
1579.92 168
1580.01 178
1580.10 187
1580.19 193
1580.28 196
1580.37 197
1580.47 196
1580.56 194
1580.65 192
1580.74 189
1580.83 187
1580.92 186
1581.01 185
1581.10 185
1581.19 186
1581.29 189
1581.38 192
1581.47 195
1581.56 198
1581.65 200
1581.74 201
1581.83 200
1581.92 198
1582.02 194
1582.11 190
1582.20 187
1582.29 184
1582.38 183
1582.47 184
1582.56 187
1582.65 192
1582.74 197
1582.84 202
1582.93 205
1583.02 207
1583.11 207
1583.20 206
1583.29 204
1583.38 203
1583.47 202
1583.57 202
1583.66 203
1583.75 204
1583.84 206
1583.93 209
1584.02 212
1584.11 215
1584.20 218
1584.30 220
1584.39 222
1584.48 223
1584.57 224
1584.66 223
1584.75 222
1584.84 221
1584.93 220
1585.03 219
1585.12 216
1585.21 214
1585.30 210
1585.39 206
1585.48 201
1585.57 198
1585.66 196
1585.76 196
1585.85 199
1585.94 204
1586.03 211
1586.12 217
1586.21 223
1586.30 225
1586.40 225
1586.49 222
1586.58 217
1586.67 210
1586.76 203
1586.85 197
1586.94 192
1587.03 189
1587.13 188
1587.22 188
1587.31 188
1587.40 189
1587.49 190
1587.58 190
1587.67 190
1587.76 190
1587.86 191
1587.95 192
1588.04 194
1588.13 198
1588.22 203
1588.31 207
1588.40 211
1588.50 214
1588.59 215
1588.68 214
1588.77 211
1588.86 207
1588.95 202
1589.04 197
1589.14 192
1589.23 187
1589.32 184
1589.41 182
1589.50 181
1589.59 183
1589.68 185
1589.78 189
1589.87 194
1589.96 198
1590.05 201
1590.14 203
1590.23 204
1590.32 204
1590.42 204
1590.51 204
1590.60 204
1590.69 204
1590.78 203
1590.87 202
1590.96 199
1591.06 194
1591.15 189
1591.24 183
1591.33 178
1591.42 173
1591.51 170
1591.60 168
1591.70 167
1591.79 167
1591.88 168
1591.97 169
1592.06 171
1592.15 173
1592.24 176
1592.34 179
1592.43 182
1592.52 183
1592.61 183
1592.70 182
1592.79 180
1592.88 179
1592.98 179
1593.07 181
1593.16 186
1593.25 193
1593.34 201
1593.43 211
1593.53 221
1593.62 229
1593.71 235
1593.80 239
1593.89 239
1593.98 237
1594.07 232
1594.17 224
1594.26 216
1594.35 207
1594.44 198
1594.53 191
1594.62 186
1594.71 182
1594.81 180
1594.90 179
1594.99 179
1595.08 180
1595.17 180
1595.26 182
1595.36 183
1595.45 184
1595.54 185
1595.63 185
1595.72 185
1595.81 183
1595.91 180
1596.00 176
1596.09 172
1596.18 169
1596.27 166
1596.36 164
1596.45 163
1596.55 162
1596.64 161
1596.73 160
1596.82 159
1596.91 159
1597.00 158
1597.10 158
1597.19 158
1597.28 159
1597.37 159
1597.46 160
1597.55 160
1597.65 160
1597.74 161
1597.83 162
1597.92 164
1598.01 167
1598.10 171
1598.20 175
1598.29 178
1598.38 182
1598.47 183
1598.56 183
1598.65 181
1598.75 177
1598.84 171
1598.93 165
1599.02 160
1599.11 155
1599.20 153
1599.30 152
1599.39 153
1599.48 155
1599.57 158
1599.66 160
1599.75 162
1599.85 164
1599.94 167
1600.03 170
1600.12 175
1600.21 181
1600.30 187
1600.40 193
1600.49 198
1600.58 201
1600.67 201
1600.76 199
1600.85 195
1600.95 189
1601.04 184
1601.13 179
1601.22 175
1601.31 173
1601.40 171
1601.50 170
1601.59 170
1601.68 171
1601.77 173
1601.86 175
1601.96 178
1602.05 181
1602.14 184
1602.23 185
1602.32 186
1602.41 187
1602.51 188
1602.60 190
1602.69 193
1602.78 198
1602.87 204
1602.96 212
1603.06 219
1603.15 226
1603.24 232
1603.33 235
1603.42 236
1603.52 235
1603.61 231
1603.70 226
1603.79 220
1603.88 213
1603.97 205
1604.07 199
1604.16 192
1604.25 187
1604.34 183
1604.43 180
1604.53 178
1604.62 177
1604.71 177
1604.80 177
1604.89 178
1604.98 179
1605.08 181
1605.17 183
1605.26 185
1605.35 187
1605.44 188
1605.54 188
1605.63 185
1605.72 181
1605.81 176
1605.90 170
1606.00 164
1606.09 158
1606.18 155
1606.27 152
1606.36 151
1606.45 151
1606.55 151
1606.64 153
1606.73 155
1606.82 158
1606.91 163
1607.01 168
1607.10 174
1607.19 181
1607.28 187
1607.37 192
1607.47 196
1607.56 197
1607.65 198
1607.74 196
1607.83 194
1607.92 190
1608.02 185
1608.11 179
1608.20 173
1608.29 168
1608.38 162
1608.48 158
1608.57 154
1608.66 152
1608.75 150
1608.84 151
1608.94 153
1609.03 158
1609.12 164
1609.21 171
1609.30 180
1609.40 188
1609.49 196
1609.58 202
1609.67 206
1609.76 209
1609.86 210
1609.95 209
1610.04 208
1610.13 205
1610.22 200
1610.32 195
1610.41 188
1610.50 182
1610.59 176
1610.68 170
1610.78 165
1610.87 161
1610.96 158
1611.05 156
1611.14 154
1611.24 152
1611.33 152
1611.42 153
1611.51 155
1611.60 158
1611.70 162
1611.79 166
1611.88 170
1611.97 173
1612.06 175
1612.16 176
1612.25 176
1612.34 175
1612.43 173
1612.52 170
1612.62 167
1612.71 163
1612.80 159
1612.89 155
1612.98 151
1613.08 148
1613.17 146
1613.26 144
1613.35 145
1613.45 146
1613.54 150
1613.63 155
1613.72 161
1613.81 168
1613.91 175
1614.00 182
1614.09 188
1614.18 193
1614.27 198
1614.37 201
1614.46 203
1614.55 204
1614.64 204
1614.73 203
1614.83 202
1614.92 202
1615.01 203
1615.10 205
1615.20 208
1615.29 210
1615.38 212
1615.47 214
1615.56 214
1615.66 215
1615.75 215
1615.84 216
1615.93 219
1616.02 222
1616.12 226
1616.21 229
1616.30 232
1616.39 234
1616.49 234
1616.58 233
1616.67 232
1616.76 230
1616.85 228
1616.95 227
1617.04 226
1617.13 225
1617.22 223
1617.31 222
1617.41 219
1617.50 216
1617.59 213
1617.68 210
1617.78 208
1617.87 206
1617.96 205
1618.05 206
1618.14 208
1618.24 211
1618.33 214
1618.42 218
1618.51 221
1618.61 222
1618.70 221
1618.79 217
1618.88 211
1618.97 203
1619.07 194
1619.16 186
1619.25 178
1619.34 173
1619.44 170
1619.53 168
1619.62 167
1619.71 166
1619.81 165
1619.90 165
1619.99 164
1620.08 165
1620.17 167
1620.27 171
1620.36 175
1620.45 181
1620.54 187
1620.64 191
1620.73 195
1620.82 196
1620.91 197
1621.00 196
1621.10 195
1621.19 194
1621.28 193
1621.37 191
1621.47 190
1621.56 189
1621.65 189
1621.74 191
1621.84 194
1621.93 198
1622.02 203
1622.11 208
1622.20 211
1622.30 211
1622.39 208
1622.48 203
1622.57 196
1622.67 188
1622.76 181
1622.85 176
1622.94 172
1623.04 171
1623.13 170
1623.22 171
1623.31 173
1623.41 175
1623.50 177
1623.59 180
1623.68 183
1623.77 186
1623.87 188
1623.96 189
1624.05 189
1624.14 186
1624.24 182
1624.33 177
1624.42 171
1624.51 167
1624.61 164
1624.70 164
1624.79 167
1624.88 172
1624.98 177
1625.07 182
1625.16 185
1625.25 187
1625.35 186
1625.44 184
1625.53 180
1625.62 177
1625.72 175
1625.81 174
1625.90 173
1625.99 173
1626.09 174
1626.18 176
1626.27 177
1626.36 178
1626.45 181
1626.55 183
1626.64 187
1626.73 191
1626.82 194
1626.92 197
1627.01 199
1627.10 199
1627.19 198
1627.29 194
1627.38 190
1627.47 185
1627.56 182
1627.66 180
1627.75 181
1627.84 185
1627.93 192
1628.03 199
1628.12 206
1628.21 211
1628.30 214
1628.40 214
1628.49 213
1628.58 210
1628.67 209
1628.77 209
1628.86 213
1628.95 218
1629.04 226
1629.14 234
1629.23 241
1629.32 246
1629.41 249
1629.51 249
1629.60 248
1629.69 246
1629.78 242
1629.88 239
1629.97 235
1630.06 231
1630.16 227
1630.25 223
1630.34 218
1630.43 213
1630.53 208
1630.62 202
1630.71 196
1630.80 191
1630.90 185
1630.99 181
1631.08 179
1631.17 179
1631.27 181
1631.36 184
1631.45 189
1631.54 194
1631.64 198
1631.73 201
1631.82 204
1631.91 206
1632.01 209
1632.10 211
1632.19 214
1632.28 217
1632.38 220
1632.47 220
1632.56 219
1632.66 215
1632.75 210
1632.84 205
1632.93 200
1633.03 196
1633.12 194
1633.21 194
1633.30 195
1633.40 196
1633.49 196
1633.58 196
1633.67 195
1633.77 194
1633.86 193
1633.95 192
1634.04 191
1634.14 191
1634.23 191
1634.32 190
1634.42 189
1634.51 186
1634.60 183
1634.69 178
1634.79 173
1634.88 169
1634.97 165
1635.06 163
1635.16 163
1635.25 165
1635.34 168
1635.44 171
1635.53 174
1635.62 175
1635.71 176
1635.81 175
1635.90 174
1635.99 174
1636.08 174
1636.18 176
1636.27 178
1636.36 182
1636.46 185
1636.55 188
1636.64 191
1636.73 194
1636.83 198
1636.92 202
1637.01 207
1637.10 211
1637.20 215
1637.29 218
1637.38 220
1637.48 220
1637.57 219
1637.66 217
1637.75 215
1637.85 213
1637.94 212
1638.03 212
1638.12 212
1638.22 212
1638.31 213
1638.40 213
1638.50 213
1638.59 213
1638.68 214
1638.77 214
1638.87 213
1638.96 212
1639.05 209
1639.15 205
1639.24 199
1639.33 192
1639.42 185
1639.52 177
1639.61 169
1639.70 162
1639.80 157
1639.89 153
1639.98 150
1640.07 149
1640.17 148
1640.26 148
1640.35 148
1640.45 148
1640.54 149
1640.63 150
1640.72 152
1640.82 156
1640.91 161
1641.00 167
1641.10 175
1641.19 183
1641.28 190
1641.37 196
1641.47 202
1641.56 206
1641.65 209
1641.75 211
1641.84 212
1641.93 213
1642.02 213
1642.12 214
1642.21 214
1642.30 215
1642.40 216
1642.49 218
1642.58 220
1642.67 222
1642.77 223
1642.86 223
1642.95 222
1643.05 218
1643.14 213
1643.23 206
1643.33 200
1643.42 194
1643.51 189
1643.60 186
1643.70 185
1643.79 185
1643.88 187
1643.98 189
1644.07 191
1644.16 193
1644.25 194
1644.35 195
1644.44 197
1644.53 199
1644.63 203
1644.72 207
1644.81 212
1644.91 218
1645.00 224
1645.09 228
1645.18 232
1645.28 234
1645.37 234
1645.46 234
1645.56 233
1645.65 231
1645.74 229
1645.84 228
1645.93 228
1646.02 228
1646.11 230
1646.21 232
1646.30 235
1646.39 238
1646.49 239
1646.58 237
1646.67 233
1646.77 226
1646.86 217
1646.95 208
1647.04 200
1647.14 193
1647.23 189
1647.32 186
1647.42 186
1647.51 185
1647.60 185
1647.70 185
1647.79 184
1647.88 183
1647.97 183
1648.07 183
1648.16 185
1648.25 187
1648.35 188
1648.44 189
1648.53 188
1648.63 184
1648.72 179
1648.81 173
1648.91 166
1649.00 160
1649.09 155
1649.18 152
1649.28 152
1649.37 154
1649.46 158
1649.56 163
1649.65 169
1649.74 175
1649.84 181
1649.93 188
1650.02 193
1650.12 198
1650.21 201
1650.30 202
1650.40 201
1650.49 199
1650.58 194
1650.67 190
1650.77 185
1650.86 182
1650.95 180
1651.05 181
1651.14 182
1651.23 185
1651.33 186
1651.42 186
1651.51 185
1651.61 183
1651.70 180
1651.79 178
1651.89 176
1651.98 174
1652.07 174
1652.17 175
1652.26 176
1652.35 178
1652.44 180
1652.54 183
1652.63 184
1652.72 185
1652.82 184
1652.91 182
1653.00 179
1653.10 176
1653.19 174
1653.28 174
1653.38 176
1653.47 179
1653.56 183
1653.66 187
1653.75 189
1653.84 189
1653.94 187
1654.03 184
1654.12 181
1654.22 178
1654.31 176
1654.40 177
1654.50 178
1654.59 181
1654.68 183
1654.78 185
1654.87 187
1654.96 187
1655.06 186
1655.15 185
1655.24 183
1655.34 180
1655.43 178
1655.52 177
1655.61 177
1655.71 179
1655.80 184
1655.89 190
1655.99 197
1656.08 204
1656.17 211
1656.27 216
1656.36 220
1656.45 221
1656.55 221
1656.64 218
1656.73 215
1656.83 210
1656.92 206
1657.01 201
1657.11 197
1657.20 194
1657.29 194
1657.39 197
1657.48 203
1657.57 212
1657.67 221
1657.76 229
1657.85 234
1657.95 235
1658.04 233
1658.13 227
1658.23 220
1658.32 213
1658.41 205
1658.51 200
1658.60 195
1658.69 191
1658.79 189
1658.88 187
1658.97 186
1659.07 186
1659.16 188
1659.25 190
1659.35 192
1659.44 194
1659.54 193
1659.63 192
1659.72 190
1659.82 187
1659.91 186
1660.00 186
1660.10 186
1660.19 186
1660.28 184
1660.38 181
1660.47 176
1660.56 170
1660.66 164
1660.75 160
1660.84 158
1660.94 159
1661.03 164
1661.12 170
1661.22 177
1661.31 184
1661.40 190
1661.50 194
1661.59 196
1661.68 196
1661.78 195
1661.87 193
1661.96 191
1662.06 189
1662.15 188
1662.24 188
1662.34 189
1662.43 192
1662.52 195
1662.62 199
1662.71 202
1662.81 205
1662.90 207
1662.99 208
1663.09 207
1663.18 205
1663.27 201
1663.37 197
1663.46 193
1663.55 191
1663.65 191
1663.74 193
1663.83 197
1663.93 202
1664.02 207
1664.11 211
1664.21 212
1664.30 211
1664.39 208
1664.49 204
1664.58 201
1664.68 199
1664.77 200
1664.86 202
1664.96 204
1665.05 207
1665.14 208
1665.24 208
1665.33 206
1665.42 203
1665.52 200
1665.61 196
1665.70 193
1665.80 191
1665.89 190
1665.99 188
1666.08 187
1666.17 186
1666.27 185
1666.36 184
1666.45 183
1666.55 181
1666.64 180
1666.73 179
1666.83 179
1666.92 180
1667.01 181
1667.11 184
1667.20 187
1667.30 188
1667.39 189
1667.48 187
1667.58 183
1667.67 177
1667.76 170
1667.86 164
1667.95 159
1668.04 158
1668.14 159
1668.23 163
1668.33 169
1668.42 176
1668.51 182
1668.61 188
1668.70 193
1668.79 196
1668.89 199
1668.98 201
1669.07 203
1669.17 206
1669.26 208
1669.36 212
1669.45 215
1669.54 218
1669.64 221
1669.73 222
1669.82 222
1669.92 220
1670.01 216
1670.10 212
1670.20 207
1670.29 202
1670.39 198
1670.48 196
1670.57 195
1670.67 196
1670.76 198
1670.85 202
1670.95 205
1671.04 208
1671.14 211
1671.23 213
1671.32 214
1671.42 215
1671.51 215
1671.60 215
1671.70 213
1671.79 211
1671.89 209
1671.98 208
1672.07 207
1672.17 207
1672.26 208
1672.35 209
1672.45 209
1672.54 208
1672.64 205
1672.73 202
1672.82 199
1672.92 197
1673.01 195
1673.10 195
1673.20 196
1673.29 196
1673.39 195
1673.48 194
1673.57 191
1673.67 186
1673.76 181
1673.85 175
1673.95 171
1674.04 167
1674.14 165
1674.23 165
1674.32 168
1674.42 171
1674.51 177
1674.60 183
1674.70 190
1674.79 196
1674.89 203
1674.98 209
1675.07 213
1675.17 217
1675.26 219
1675.36 220
1675.45 220
1675.54 219
1675.64 217
1675.73 214
1675.82 211
1675.92 208
1676.01 204
1676.11 200
1676.20 195
1676.29 189
1676.39 184
1676.48 179
1676.58 176
1676.67 174
1676.76 174
1676.86 177
1676.95 181
1677.04 186
1677.14 193
1677.23 200
1677.33 207
1677.42 213
1677.51 218
1677.61 222
1677.70 225
1677.80 226
1677.89 227
1677.98 225
1678.08 223
1678.17 219
1678.27 215
1678.36 210
1678.45 204
1678.55 200
1678.64 196
1678.74 194
1678.83 194
1678.92 195
1679.02 197
1679.11 198
1679.20 197
1679.30 193
1679.39 187
1679.49 180
1679.58 172
1679.67 165
1679.77 159
1679.86 156
1679.96 155
1680.05 155
1680.14 158
1680.24 161
1680.33 166
1680.43 172
1680.52 178
1680.61 186
1680.71 193
1680.80 199
1680.90 203
1680.99 204
1681.08 202
1681.18 198
1681.27 192
1681.37 186
1681.46 180
1681.55 176
1681.65 173
1681.74 172
1681.84 171
1681.93 172
1682.02 174
1682.12 176
1682.21 179
1682.31 182
1682.40 184
1682.49 187
1682.59 188
1682.68 189
1682.78 189
1682.87 188
1682.96 187
1683.06 185
1683.15 183
1683.25 182
1683.34 182
1683.43 183
1683.53 185
1683.62 189
1683.72 193
1683.81 196
1683.91 200
1684.00 204
1684.09 208
1684.19 212
1684.28 216
1684.38 220
1684.47 223
1684.56 225
1684.66 225
1684.75 223
1684.85 219
1684.94 216
1685.03 213
1685.13 212
1685.22 212
1685.32 215
1685.41 217
1685.50 220
1685.60 220
1685.69 219
1685.79 215
1685.88 211
1685.98 206
1686.07 203
1686.16 202
1686.26 203
1686.35 206
1686.45 210
1686.54 215
1686.63 219
1686.73 223
1686.82 225
1686.92 227
1687.01 227
1687.11 227
1687.20 227
1687.29 227
1687.39 227
1687.48 228
1687.58 229
1687.67 229
1687.76 229
1687.86 229
1687.95 228
1688.05 228
1688.14 228
1688.24 228
1688.33 229
1688.42 230
1688.52 231
1688.61 231
1688.71 231
1688.80 230
1688.89 229
1688.99 228
1689.08 228
1689.18 229
1689.27 231
1689.37 233
1689.46 236
1689.55 239
1689.65 242
1689.74 245
1689.84 248
1689.93 250
1690.03 252
1690.12 252
1690.21 252
1690.31 250
1690.40 247
1690.50 244
1690.59 239
1690.69 235
1690.78 230
1690.87 225
1690.97 220
1691.06 215
1691.16 211
1691.25 208
1691.35 206
1691.44 206
1691.53 206
1691.63 208
1691.72 209
1691.82 211
1691.91 213
1692.01 215
1692.10 217
1692.19 218
1692.29 219
1692.38 220
1692.48 219
1692.57 218
1692.67 216
1692.76 213
1692.85 209
1692.95 205
1693.04 201
1693.14 197
1693.23 194
1693.33 191
1693.42 189
1693.51 188
1693.61 187
1693.70 186
1693.80 185
1693.89 184
1693.99 183
1694.08 183
1694.17 184
1694.27 184
1694.36 185
1694.46 185
1694.55 185
1694.65 185
1694.74 187
1694.84 189
1694.93 192
1695.02 196
1695.12 200
1695.21 202
1695.31 204
1695.40 204
1695.50 203
1695.59 202
1695.68 200
1695.78 199
1695.87 197
1695.97 195
1696.06 193
1696.16 190
1696.25 187
1696.35 185
1696.44 183
1696.53 184
1696.63 185
1696.72 188
1696.82 191
1696.91 194
1697.01 196
1697.10 197
1697.20 197
1697.29 195
1697.38 193
1697.48 190
1697.57 186
1697.67 183
1697.76 180
1697.86 179
1697.95 179
1698.05 182
1698.14 186
1698.23 192
1698.33 199
1698.42 206
1698.52 214
1698.61 220
1698.71 225
1698.80 229
1698.90 232
1698.99 234
1699.09 235
1699.18 236
1699.27 237
1699.37 238
1699.46 239
1699.56 241
1699.65 242
1699.75 242
1699.84 240
1699.94 236
1700.03 229
1700.12 220
1700.22 211
1700.31 203
1700.41 197
1700.50 194
1700.60 196
1700.69 202
1700.79 211
1700.88 222
1700.98 234
1701.07 243
1701.16 250
1701.26 254
1701.35 254
1701.45 250
1701.54 244
1701.64 238
1701.73 232
1701.83 228
1701.92 226
1702.02 225
1702.11 225
1702.20 227
1702.30 228
1702.39 229
1702.49 230
1702.58 231
1702.68 230
1702.77 228
1702.87 226
1702.96 221
1703.06 217
1703.15 211
1703.25 206
1703.34 201
1703.43 197
1703.53 194
1703.62 192
1703.72 190
1703.81 188
1703.91 186
1704.00 184
1704.10 183
1704.19 184
1704.29 185
1704.38 187
1704.48 190
1704.57 193
1704.66 197
1704.76 200
1704.85 202
1704.95 204
1705.04 205
1705.14 207
1705.23 209
1705.33 212
1705.42 215
1705.52 218
1705.61 221
1705.71 224
1705.80 225
1705.90 225
1705.99 225
1706.08 224
1706.18 222
1706.27 220
1706.37 217
1706.46 213
1706.56 209
1706.65 204
1706.75 201
1706.84 199
1706.94 198
1707.03 199
1707.13 200
1707.22 203
1707.32 205
1707.41 207
1707.51 208
1707.60 208
1707.70 208
1707.79 208
1707.88 207
1707.98 206
1708.07 205
1708.17 203
1708.26 201
1708.36 200
1708.45 199
1708.55 198
1708.64 199
1708.74 200
1708.83 201
1708.93 202
1709.02 202
1709.12 202
1709.21 202
1709.31 201
1709.40 201
1709.50 200
1709.59 199
1709.69 199
1709.78 198
1709.87 197
1709.97 197
1710.06 196
1710.16 196
1710.25 198
1710.35 201
1710.44 206
1710.54 212
1710.63 219
1710.73 228
1710.82 235
1710.92 242
1711.01 248
1711.11 253
1711.20 256
1711.30 259
1711.39 261
1711.49 263
1711.58 265
1711.68 266
1711.77 267
1711.87 269
1711.96 270
1712.06 272
1712.15 273
1712.25 273
1712.34 272
1712.44 270
1712.53 265
1712.62 259
1712.72 252
1712.81 245
1712.91 239
1713.00 234
1713.10 230
1713.19 226
1713.29 223
1713.38 219
1713.48 214
1713.57 209
1713.67 204
1713.76 202
1713.86 203
1713.95 208
1714.05 216
1714.14 227
1714.24 240
1714.33 252
1714.43 261
1714.52 267
1714.62 269
1714.71 267
1714.81 262
1714.90 255
1715.00 249
1715.09 242
1715.19 237
1715.28 234
1715.38 232
1715.47 232
1715.57 232
1715.66 232
1715.76 234
1715.85 236
1715.95 239
1716.04 242
1716.14 247
1716.23 252
1716.33 257
1716.42 262
1716.52 267
1716.61 272
1716.71 275
1716.80 276
1716.90 275
1716.99 271
1717.09 265
1717.18 259
1717.28 253
1717.37 249
1717.47 245
1717.56 243
1717.66 241
1717.75 238
1717.85 234
1717.94 228
1718.04 221
1718.13 214
1718.23 208
1718.32 204
1718.42 201
1718.51 201
1718.61 202
1718.70 205
1718.80 208
1718.89 211
1718.99 213
1719.08 215
1719.18 215
1719.27 213
1719.37 211
1719.46 207
1719.56 203
1719.65 199
1719.75 195
1719.84 190
1719.94 187
1720.03 184
1720.13 182
1720.22 180
1720.32 178
1720.41 175
1720.51 172
1720.60 167
1720.70 161
1720.79 155
1720.89 149
1720.98 143
1721.08 137
1721.17 133
1721.27 130
1721.36 129
1721.46 129
1721.55 130
1721.65 133
1721.74 137
1721.84 142
1721.94 147
1722.03 153
1722.13 159
1722.22 166
1722.32 172
1722.41 179
1722.51 186
1722.60 193
1722.70 199
1722.79 204
1722.89 209
1722.98 212
1723.08 216
1723.17 219
1723.27 221
1723.36 223
1723.46 224
1723.55 223
1723.65 220
1723.74 215
1723.84 209
1723.93 202
1724.03 195
1724.12 190
1724.22 186
1724.31 184
1724.41 184
1724.50 183
1724.60 183
1724.69 181
1724.79 179
1724.89 177
1724.98 176
1725.08 176
1725.17 178
1725.27 181
1725.36 186
1725.46 191
1725.55 196
1725.65 200
1725.74 204
1725.84 206
1725.93 208
1726.03 209
1726.12 208
1726.22 207
1726.31 205
1726.41 201
1726.50 197
1726.60 193
1726.69 190
1726.79 188
1726.89 187
1726.98 187
1727.08 186
1727.17 186
1727.27 183
1727.36 179
1727.46 174
1727.55 168
1727.65 163
1727.74 160
1727.84 161
1727.93 165
1728.03 171
1728.12 180
1728.22 189
1728.31 197
1728.41 203
1728.51 207
1728.60 210
1728.70 211
1728.79 211
1728.89 211
1728.98 211
1729.08 211
1729.17 211
1729.27 210
1729.36 210
1729.46 210
1729.55 211
1729.65 213
1729.74 215
1729.84 219
1729.94 223
1730.03 227
1730.13 230
1730.22 233
1730.32 233
1730.41 232
1730.51 229
1730.60 224
1730.70 219
1730.79 213
1730.89 208
1730.98 204
1731.08 200
1731.18 197
1731.27 195
1731.37 192
1731.46 190
1731.56 187
1731.65 184
1731.75 182
1731.84 181
1731.94 181
1732.03 183
1732.13 185
1732.22 189
1732.32 192
1732.42 195
1732.51 198
1732.61 199
1732.70 199
1732.80 198
1732.89 197
1732.99 197
1733.08 197
1733.18 197
1733.27 199
1733.37 201
1733.47 202
1733.56 204
1733.66 205
1733.75 204
1733.85 203
1733.94 202
1734.04 201
1734.13 201
1734.23 202
1734.32 204
1734.42 207
1734.52 212
1734.61 216
1734.71 220
1734.80 224
1734.90 227
1734.99 229
1735.09 231
1735.18 233
1735.28 235
1735.37 235
1735.47 235
1735.57 233
1735.66 230
1735.76 225
1735.85 220
1735.95 214
1736.04 208
1736.14 204
1736.23 201
1736.33 201
1736.43 203
1736.52 207
1736.62 212
1736.71 217
1736.81 222
1736.90 227
1737.00 229
1737.09 231
1737.19 232
1737.29 232
1737.38 232
1737.48 232
1737.57 232
1737.67 232
1737.76 232
1737.86 230
1737.95 227
1738.05 222
1738.15 216
1738.24 210
1738.34 203
1738.43 197
1738.53 191
1738.62 187
1738.72 184
1738.81 182
1738.91 182
1739.01 183
1739.10 185
1739.20 189
1739.29 193
1739.39 198
1739.48 203
1739.58 208
1739.67 212
1739.77 214
1739.87 215
1739.96 215
1740.06 212
1740.15 209
1740.25 204
1740.34 201
1740.44 198
1740.54 196
1740.63 195
1740.73 194
1740.82 193
1740.92 192
1741.01 190
1741.11 187
1741.20 183
1741.30 180
1741.40 177
1741.49 175
1741.59 173
1741.68 171
1741.78 169
1741.87 167
1741.97 164
1742.07 161
1742.16 158
1742.26 156
1742.35 156
1742.45 157
1742.54 161
1742.64 167
1742.74 176
1742.83 186
1742.93 197
1743.02 207
1743.12 214
1743.21 219
1743.31 220
1743.41 218
1743.50 213
1743.60 206
1743.69 199
1743.79 192
1743.88 186
1743.98 180
1744.08 175
1744.17 172
1744.27 170
1744.36 169
1744.46 170
1744.55 171
1744.65 172
1744.75 172
1744.84 171
1744.94 169
1745.03 166
1745.13 163
1745.23 161
1745.32 160
1745.42 161
1745.51 164
1745.61 168
1745.70 171
1745.80 175
1745.90 177
1745.99 180
1746.09 183
1746.18 187
1746.28 191
1746.37 197
1746.47 203
1746.57 208
1746.66 212
1746.76 214
1746.85 215
1746.95 215
1747.05 213
1747.14 212
1747.24 210
1747.33 209
1747.43 207
1747.52 205
1747.62 203
1747.72 200
1747.81 196
1747.91 193
1748.00 190
1748.10 188
1748.20 187
1748.29 187
1748.39 187
1748.48 188
1748.58 190
1748.67 192
1748.77 195
1748.87 198
1748.96 201
1749.06 203
1749.15 204
1749.25 204
1749.35 203
1749.44 201
1749.54 198
1749.63 195
1749.73 192
1749.83 189
1749.92 186
1750.02 183
1750.11 180
1750.21 177
1750.30 173
1750.40 169
1750.50 166
1750.59 163
1750.69 161
1750.78 160
1750.88 159
1750.98 160
1751.07 161
1751.17 163
1751.26 166
1751.36 169
1751.46 171
1751.55 173
1751.65 175
1751.74 176
1751.84 175
1751.94 174
1752.03 172
1752.13 170
1752.22 168
1752.32 167
1752.42 167
1752.51 169
1752.61 173
1752.70 179
1752.80 186
1752.90 195
1752.99 203
1753.09 212
1753.18 219
1753.28 224
1753.38 227
1753.47 230
1753.57 231
1753.66 231
1753.76 231
1753.86 232
1753.95 231
1754.05 231
1754.14 229
1754.24 226
1754.34 221
1754.43 216
1754.53 211
1754.62 206
1754.72 202
1754.82 200
1754.91 199
1755.01 200
1755.10 201
1755.20 202
1755.30 203
1755.39 203
1755.49 202
1755.58 202
1755.68 202
1755.78 202
1755.87 204
1755.97 206
1756.06 208
1756.16 211
1756.26 214
1756.35 216
1756.45 218
1756.54 220
1756.64 220
1756.74 219
1756.83 216
1756.93 212
1757.02 206
1757.12 199
1757.22 194
1757.31 190
1757.41 188
1757.51 189
1757.60 192
1757.70 197
1757.79 202
1757.89 208
1757.99 214
1758.08 219
1758.18 224
1758.27 227
1758.37 229
1758.47 229
1758.56 228
1758.66 226
1758.76 225
1758.85 225
1758.95 228
1759.04 233
1759.14 241
1759.24 250
1759.33 260
1759.43 269
1759.52 275
1759.62 278
1759.72 278
1759.81 274
1759.91 269
1760.01 264
1760.10 259
1760.20 255
1760.29 252
1760.39 250
1760.49 247
1760.58 244
1760.68 239
1760.77 233
1760.87 226
1760.97 219
1761.06 212
1761.16 206
1761.26 202
1761.35 200
1761.45 198
1761.54 197
1761.64 195
1761.74 194
1761.83 192
1761.93 190
1762.03 189
1762.12 189
1762.22 190
1762.31 193
1762.41 195
1762.51 198
1762.60 200
1762.70 199
1762.80 197
1762.89 193
1762.99 187
1763.08 180
1763.18 174
1763.28 169
1763.37 166
1763.47 165
1763.57 167
1763.66 171
1763.76 177
1763.85 185
1763.95 193
1764.05 201
1764.14 208
1764.24 213
1764.34 217
1764.43 219
1764.53 220
1764.62 219
1764.72 218
1764.82 216
1764.91 213
1765.01 212
1765.11 212
1765.20 213
1765.30 215
1765.40 218
1765.49 220
1765.59 221
1765.68 219
1765.78 215
1765.88 208
1765.97 200
1766.07 192
1766.17 185
1766.26 179
1766.36 176
1766.45 174
1766.55 173
1766.65 174
1766.74 174
1766.84 175
1766.94 175
1767.03 175
1767.13 175
1767.23 175
1767.32 176
1767.42 177
1767.51 180
1767.61 182
1767.71 186
1767.80 189
1767.90 193
1768.00 196
1768.09 199
1768.19 201
1768.29 203
1768.38 205
1768.48 206
1768.58 208
1768.67 208
1768.77 208
1768.86 208
1768.96 206
1769.06 202
1769.15 197
1769.25 192
1769.35 185
1769.44 178
1769.54 172
1769.64 167
1769.73 163
1769.83 162
1769.93 161
1770.02 162
1770.12 164
1770.21 164
1770.31 164
1770.41 164
1770.50 162
1770.60 161
1770.70 159
1770.79 157
1770.89 156
1770.99 155
1771.08 154
1771.18 154
1771.28 154
1771.37 156
1771.47 160
1771.57 164
1771.66 170
1771.76 176
1771.85 182
1771.95 188
1772.05 192
1772.14 195
1772.24 197
1772.34 198
1772.43 199
1772.53 199
1772.63 199
1772.72 198
1772.82 198
1772.92 197
1773.01 196
1773.11 195
1773.21 194
1773.30 193
1773.40 191
1773.50 187
1773.59 183
1773.69 179
1773.79 174
1773.88 171
1773.98 170
1774.07 171
1774.17 175
1774.27 180
1774.36 187
1774.46 193
1774.56 198
1774.65 202
1774.75 204
1774.85 204
1774.94 203
1775.04 200
1775.14 195
1775.23 190
1775.33 183
1775.43 176
1775.52 169
1775.62 162
1775.72 156
1775.81 152
1775.91 149
1776.01 148
1776.10 148
1776.20 150
1776.30 153
1776.39 157
1776.49 162
1776.59 167
1776.68 171
1776.78 173
1776.88 175
1776.97 174
1777.07 173
1777.17 170
1777.26 168
1777.36 165
1777.46 163
1777.55 163
1777.65 163
1777.75 164
1777.84 165
1777.94 168
1778.04 171
1778.13 174
1778.23 177
1778.33 180
1778.42 183
1778.52 187
1778.62 191
1778.71 196
1778.81 201
1778.91 207
1779.00 212
1779.10 216
1779.20 219
1779.29 219
1779.39 219
1779.49 218
1779.58 216
1779.68 215
1779.78 214
1779.87 215
1779.97 216
1780.07 218
1780.16 221
1780.26 223
1780.36 226
1780.45 228
1780.55 230
1780.65 232
1780.74 232
1780.84 231
1780.94 230
1781.03 228
1781.13 226
1781.23 225
1781.32 225
1781.42 225
1781.52 227
1781.61 228
1781.71 229
1781.81 229
1781.90 228
1782.00 226
1782.10 224
1782.20 222
1782.29 220
1782.39 218
1782.49 216
1782.58 213
1782.68 210
1782.78 206
1782.87 201
1782.97 195
1783.07 191
1783.16 187
1783.26 187
1783.36 188
1783.45 192
1783.55 198
1783.65 204
1783.74 210
1783.84 215
1783.94 219
1784.03 222
1784.13 224
1784.23 225
1784.33 225
1784.42 224
1784.52 223
1784.62 221
1784.71 219
1784.81 217
1784.91 215
1785.00 212
1785.10 210
1785.20 209
1785.29 207
1785.39 205
1785.49 203
1785.58 201
1785.68 199
1785.78 197
1785.87 196
1785.97 196
1786.07 195
1786.17 195
1786.26 194
1786.36 191
1786.46 187
1786.55 182
1786.65 177
1786.75 172
1786.84 168
1786.94 166
1787.04 165
1787.13 165
1787.23 167
1787.33 169
1787.43 171
1787.52 174
1787.62 176
1787.72 177
1787.81 177
1787.91 178
1788.01 178
1788.10 179
1788.20 181
1788.30 186
1788.39 192
1788.49 201
1788.59 210
1788.69 218
1788.78 224
1788.88 228
1788.98 230
1789.07 229
1789.17 228
1789.27 227
1789.36 227
1789.46 228
1789.56 231
1789.66 236
1789.75 241
1789.85 245
1789.95 248
1790.04 248
1790.14 245
1790.24 239
1790.33 230
1790.43 220
1790.53 209
1790.63 200
1790.72 192
1790.82 186
1790.92 183
1791.01 182
1791.11 183
1791.21 184
1791.30 187
1791.40 190
1791.50 195
1791.60 199
1791.69 204
1791.79 209
1791.89 212
1791.98 214
1792.08 214
1792.18 212
1792.27 209
1792.37 206
1792.47 201
1792.57 197
1792.66 193
1792.76 190
1792.86 188
1792.95 187
1793.05 187
1793.15 188
1793.25 190
1793.34 191
1793.44 191
1793.54 190
1793.63 189
1793.73 187
1793.83 186
1793.93 184
1794.02 183
1794.12 183
1794.22 183
1794.31 182
1794.41 182
1794.51 182
1794.60 183
1794.70 184
1794.80 187
1794.90 190
1794.99 193
1795.09 195
1795.19 195
1795.28 194
1795.38 192
1795.48 189
1795.58 185
1795.67 181
1795.77 176
1795.87 172
1795.96 167
1796.06 163
1796.16 159
1796.26 156
1796.35 155
1796.45 154
1796.55 155
1796.64 159
1796.74 164
1796.84 170
1796.94 176
1797.03 183
1797.13 190
1797.23 195
1797.33 199
1797.42 200
1797.52 199
1797.62 196
1797.71 191
1797.81 185
1797.91 179
1798.01 174
1798.10 170
1798.20 167
1798.30 165
1798.39 164
1798.49 164
1798.59 163
1798.69 164
1798.78 166
1798.88 170
1798.98 174
1799.08 180
1799.17 185
1799.27 189
1799.37 192
1799.46 193
1799.56 192
1799.66 190
1799.76 188
1799.85 187
1799.95 186
1800.05 185
1800.14 186
1800.24 186
1800.34 187
1800.44 188
1800.53 189
1800.63 190
1800.73 192
1800.83 194
1800.92 196
1801.02 198
1801.12 200
1801.21 201
1801.31 200
1801.41 199
1801.51 196
1801.60 193
1801.70 189
1801.80 184
1801.90 179
1801.99 174
1802.09 170
1802.19 166
1802.29 163
1802.38 163
1802.48 165
1802.58 168
1802.67 174
1802.77 181
1802.87 188
1802.97 195
1803.06 201
1803.16 205
1803.26 207
1803.36 208
1803.45 209
1803.55 209
1803.65 209
1803.75 210
1803.84 212
1803.94 214
1804.04 216
1804.14 217
1804.23 218
1804.33 219
1804.43 218
1804.52 218
1804.62 217
1804.72 217
1804.82 217
1804.91 217
1805.01 217
1805.11 217
1805.21 216
1805.30 215
1805.40 214
1805.50 212
1805.60 210
1805.69 208
1805.79 205
1805.89 203
1805.99 201
1806.08 198
1806.18 196
1806.28 193
1806.38 190
1806.47 186
1806.57 183
1806.67 180
1806.77 177
1806.86 175
1806.96 173
1807.06 172
1807.15 170
1807.25 169
1807.35 169
1807.45 169
1807.54 170
1807.64 172
1807.74 176
1807.84 180
1807.93 186
1808.03 191
1808.13 196
1808.23 199
1808.32 201
1808.42 203
1808.52 203
1808.62 204
1808.71 206
1808.81 208
1808.91 211
1809.01 214
1809.10 215
1809.20 214
1809.30 211
1809.40 206
1809.49 200
1809.59 193
1809.69 186
1809.79 180
1809.88 174
1809.98 170
1810.08 167
1810.18 165
1810.27 163
1810.37 163
1810.47 163
1810.57 164
1810.67 166
1810.76 170
1810.86 173
1810.96 177
1811.06 181
1811.15 183
1811.25 184
1811.35 184
1811.45 181
1811.54 178
1811.64 174
1811.74 171
1811.84 170
1811.93 171
1812.03 174
1812.13 180
1812.23 186
1812.32 193
1812.42 198
1812.52 201
1812.62 202
1812.71 200
1812.81 196
1812.91 192
1813.01 187
1813.10 184
1813.20 182
1813.30 180
1813.40 180
1813.50 180
1813.59 180
1813.69 179
1813.79 178
1813.89 177
1813.98 176
1814.08 175
1814.18 173
1814.28 171
1814.37 169
1814.47 166
1814.57 164
1814.67 163
1814.76 163
1814.86 164
1814.96 165
1815.06 166
1815.16 166
1815.25 167
1815.35 166
1815.45 165
1815.55 163
1815.64 162
1815.74 161
1815.84 160
1815.94 160
1816.03 160
1816.13 161
1816.23 163
1816.33 164
1816.43 166
1816.52 168
1816.62 169
1816.72 171
1816.82 173
1816.91 175
1817.01 177
1817.11 180
1817.21 182
1817.30 183
1817.40 184
1817.50 183
1817.60 181
1817.70 180
1817.79 179
1817.89 178
1817.99 179
1818.09 181
1818.18 182
1818.28 183
1818.38 183
1818.48 182
1818.58 179
1818.67 175
1818.77 171
1818.87 168
1818.97 165
1819.06 162
1819.16 159
1819.26 157
1819.36 154
1819.46 152
1819.55 150
1819.65 149
1819.75 150
1819.85 153
1819.94 157
1820.04 164
1820.14 171
1820.24 179
1820.34 187
1820.43 194
1820.53 202
1820.63 209
1820.73 216
1820.82 223
1820.92 230
1821.02 235
1821.12 239
1821.22 239
1821.31 236
1821.41 230
1821.51 222
1821.61 213
1821.71 205
1821.80 198
1821.90 195
1822.00 194
1822.10 195
1822.19 197
1822.29 198
1822.39 198
1822.49 196
1822.59 192
1822.68 186
1822.78 181
1822.88 177
1822.98 174
1823.08 175
1823.17 178
1823.27 182
1823.37 188
1823.47 194
1823.56 200
1823.66 206
1823.76 211
1823.86 215
1823.96 216
1824.05 214
1824.15 210
1824.25 203
1824.35 195
1824.45 186
1824.54 179
1824.64 174
1824.74 172
1824.84 173
1824.94 176
1825.03 181
1825.13 187
1825.23 193
1825.33 197
1825.43 200
1825.52 200
1825.62 199
1825.72 196
1825.82 192
1825.92 187
1826.01 182
1826.11 177
1826.21 173
1826.31 171
1826.41 171
1826.50 174
1826.60 180
1826.70 186
1826.80 193
1826.90 199
1826.99 202
1827.09 203
1827.19 200
1827.29 196
1827.38 190
1827.48 185
1827.58 180
1827.68 176
1827.78 175
1827.88 175
1827.97 176
1828.07 179
1828.17 183
1828.27 187
1828.37 193
1828.46 199
1828.56 204
1828.66 210
1828.76 213
1828.86 214
1828.95 213
1829.05 210
1829.15 205
1829.25 200
1829.35 196
1829.44 193
1829.54 192
1829.64 193
1829.74 195
1829.84 197
1829.93 199
1830.03 199
1830.13 198
1830.23 196
1830.33 194
1830.42 194
1830.52 196
1830.62 201
1830.72 209
1830.82 218
1830.91 227
1831.01 235
1831.11 239
1831.21 240
1831.31 236
1831.41 229
1831.50 221
1831.60 212
1831.70 205
1831.80 201
1831.90 199
1831.99 199
1832.09 201
1832.19 204
1832.29 208
1832.39 212
1832.48 215
1832.58 217
1832.68 219
1832.78 219
1832.88 218
1832.98 216
1833.07 214
1833.17 212
1833.27 210
1833.37 208
1833.47 205
1833.56 201
1833.66 197
1833.76 193
1833.86 189
1833.96 185
1834.06 183
1834.15 183
1834.25 184
1834.35 186
1834.45 189
1834.55 192
1834.64 195
1834.74 197
1834.84 197
1834.94 197
1835.04 195
1835.14 192
1835.23 189
1835.33 184
1835.43 180
1835.53 175
1835.63 171
1835.72 166
1835.82 162
1835.92 157
1836.02 154
1836.12 151
1836.22 149
1836.31 149
1836.41 150
1836.51 153
1836.61 158
1836.71 164
1836.81 170
1836.90 175
1837.00 178
1837.10 179
1837.20 178
1837.30 177
1837.39 175
1837.49 175
1837.59 178
1837.69 182
1837.79 187
1837.89 192
1837.98 197
1838.08 200
1838.18 202
1838.28 202
1838.38 201
1838.48 199
1838.57 195
1838.67 191
1838.77 186
1838.87 181
1838.97 177
1839.07 173
1839.16 172
1839.26 172
1839.36 174
1839.46 178
1839.56 183
1839.66 189
1839.75 194
1839.85 199
1839.95 204
1840.05 208
1840.15 213
1840.25 216
1840.34 218
1840.44 219
1840.54 218
1840.64 216
1840.74 213
1840.84 209
1840.93 205
1841.03 202
1841.13 199
1841.23 195
1841.33 192
1841.43 187
1841.52 182
1841.62 176
1841.72 169
1841.82 163
1841.92 157
1842.02 152
1842.11 149
1842.21 146
1842.31 146
1842.41 148
1842.51 153
1842.61 159
1842.71 166
1842.80 174
1842.90 179
1843.00 182
1843.10 181
1843.20 177
1843.30 171
1843.39 165
1843.49 159
1843.59 155
1843.69 154
1843.79 155
1843.89 158
1843.98 163
1844.08 168
1844.18 173
1844.28 178
1844.38 182
1844.48 187
1844.58 191
1844.67 194
1844.77 196
1844.87 197
1844.97 196
1845.07 192
1845.17 188
1845.26 182
1845.36 178
1845.46 175
1845.56 174
1845.66 177
1845.76 181
1845.86 187
1845.95 193
1846.05 199
1846.15 204
1846.25 207
1846.35 209
1846.45 209
1846.55 208
1846.64 207
1846.74 204
1846.84 201
1846.94 196
1847.04 191
1847.14 184
1847.23 178
1847.33 172
1847.43 166
1847.53 162
1847.63 159
1847.73 157
1847.83 156
1847.92 157
1848.02 159
1848.12 162
1848.22 167
1848.32 173
1848.42 180
1848.52 186
1848.61 192
1848.71 195
1848.81 196
1848.91 194
1849.01 190
1849.11 184
1849.21 179
1849.30 175
1849.40 175
1849.50 177
1849.60 184
1849.70 193
1849.80 203
1849.90 212
1849.99 219
1850.09 223
1850.19 225
1850.29 223
1850.39 220
1850.49 215
1850.59 211
1850.69 206
1850.78 202
1850.88 197
1850.98 193
1851.08 188
1851.18 184
1851.28 179
1851.38 176
1851.47 175
1851.57 175
1851.67 177
1851.77 179
1851.87 181
1851.97 184
1852.07 186
1852.16 188
1852.26 190
1852.36 192
1852.46 196
1852.56 200
1852.66 204
1852.76 208
1852.86 211
1852.95 214
1853.05 215
1853.15 216
1853.25 216
1853.35 216
1853.45 215
1853.55 215
1853.65 216
1853.74 215
1853.84 215
1853.94 214
1854.04 213
1854.14 211
1854.24 210
1854.34 208
1854.43 207
1854.53 206
1854.63 207
1854.73 208
1854.83 209
1854.93 210
1855.03 210
1855.13 210
1855.22 208
1855.32 204
1855.42 200
1855.52 196
1855.62 191
1855.72 188
1855.82 186
1855.92 186
1856.01 187
1856.11 190
1856.21 194
1856.31 198
1856.41 204
1856.51 210
1856.61 216
1856.71 222
1856.80 226
1856.90 229
1857.00 229
1857.10 226
1857.20 220
1857.30 212
1857.40 204
1857.50 197
1857.60 191
1857.69 187
1857.79 185
1857.89 184
1857.99 185
1858.09 185
1858.19 187
1858.29 188
1858.39 191
1858.48 195
1858.58 199
1858.68 204
1858.78 208
1858.88 211
1858.98 212
1859.08 212
1859.18 211
1859.28 210
1859.37 209
1859.47 209
1859.57 209
1859.67 207
1859.77 204
1859.87 200
1859.97 195
1860.07 190
1860.17 186
1860.26 184
1860.36 184
1860.46 184
1860.56 185
1860.66 185
1860.76 184
1860.86 181
1860.96 177
1861.06 172
1861.15 168
1861.25 165
1861.35 164
1861.45 163
1861.55 164
1861.65 167
1861.75 169
1861.85 172
1861.95 175
1862.04 178
1862.14 182
1862.24 186
1862.34 191
1862.44 197
1862.54 204
1862.64 209
1862.74 213
1862.84 215
1862.93 214
1863.03 210
1863.13 205
1863.23 199
1863.33 194
1863.43 191
1863.53 190
1863.63 190
1863.73 193
1863.83 197
1863.92 202
1864.02 206
1864.12 209
1864.22 211
1864.32 211
1864.42 210
1864.52 209
1864.62 207
1864.72 206
1864.82 206
1864.91 206
1865.01 207
1865.11 208
1865.21 208
1865.31 207
1865.41 206
1865.51 205
1865.61 204
1865.71 205
1865.81 207
1865.90 211
1866.00 217
1866.10 224
1866.20 231
1866.30 238
1866.40 242
1866.50 243
1866.60 241
1866.70 235
1866.80 228
1866.90 220
1866.99 212
1867.09 205
1867.19 199
1867.29 193
1867.39 189
1867.49 186
1867.59 183
1867.69 180
1867.79 179
1867.89 178
1867.98 177
1868.08 177
1868.18 176
1868.28 176
1868.38 175
1868.48 175
1868.58 176
1868.68 179
1868.78 183
1868.88 189
1868.98 196
1869.07 204
1869.17 212
1869.27 218
1869.37 224
1869.47 227
1869.57 229
1869.67 230
1869.77 229
1869.87 227
1869.97 224
1870.07 221
1870.17 218
1870.26 215
1870.36 211
1870.46 209
1870.56 207
1870.66 206
1870.76 206
1870.86 208
1870.96 211
1871.06 216
1871.16 219
1871.26 222
1871.36 222
1871.45 220
1871.55 215
1871.65 208
1871.75 201
1871.85 194
1871.95 188
1872.05 185
1872.15 182
1872.25 182
1872.35 181
1872.45 181
1872.55 180
1872.64 178
1872.74 176
1872.84 174
1872.94 171
1873.04 169
1873.14 168
1873.24 168
1873.34 169
1873.44 171
1873.54 175
1873.64 179
1873.74 183
1873.84 186
1873.93 188
1874.03 188
1874.13 186
1874.23 182
1874.33 177
1874.43 172
1874.53 168
1874.63 165
1874.73 165
1874.83 168
1874.93 173
1875.03 180
1875.13 188
1875.22 196
1875.32 204
1875.42 210
1875.52 215
1875.62 217
1875.72 219
1875.82 220
1875.92 220
1876.02 221
1876.12 221
1876.22 222
1876.32 224
1876.42 226
1876.52 229
1876.62 232
1876.71 236
1876.81 240
1876.91 243
1877.01 246
1877.11 248
1877.21 250
1877.31 252
1877.41 253
1877.51 252
1877.61 251
1877.71 249
1877.81 245
1877.91 240
1878.01 232
1878.11 224
1878.20 214
1878.30 203
1878.40 193
1878.50 185
1878.60 177
1878.70 171
1878.80 167
1878.90 164
1879.00 162
1879.10 160
1879.20 159
1879.30 157
1879.40 157
1879.50 157
1879.60 157
1879.70 158
1879.79 159
1879.89 160
1879.99 162
1880.09 163
1880.19 165
1880.29 167
1880.39 169
1880.49 172
1880.59 174
1880.69 177
1880.79 179
1880.89 181
1880.99 183
1881.09 184
1881.19 185
1881.29 184
1881.39 185
1881.48 185
1881.58 188
1881.68 192
1881.78 198
1881.88 206
1881.98 215
1882.08 223
1882.18 230
1882.28 235
1882.38 238
1882.48 238
1882.58 237
1882.68 235
1882.78 232
1882.88 229
1882.98 225
1883.08 221
1883.18 217
1883.28 212
1883.37 207
1883.47 201
1883.57 195
1883.67 189
1883.77 182
1883.87 177
1883.97 172
1884.07 168
1884.17 167
1884.27 167
1884.37 168
1884.47 170
1884.57 171
1884.67 172
1884.77 172
1884.87 170
1884.97 168
1885.07 166
1885.17 166
1885.27 166
1885.36 169
1885.46 172
1885.56 176
1885.66 179
1885.76 182
1885.86 183
1885.96 183
1886.06 183
1886.16 182
1886.26 182
1886.36 182
1886.46 183
1886.56 184
1886.66 185
1886.76 187
1886.86 189
1886.96 190
1887.06 192
1887.16 194
1887.26 196
1887.36 197
1887.46 197
1887.56 196
1887.66 194
1887.75 191
1887.85 188
1887.95 185
1888.05 184
1888.15 185
1888.25 189
1888.35 195
1888.45 202
1888.55 210
1888.65 219
1888.75 227
1888.85 235
1888.95 242
1889.05 248
1889.15 253
1889.25 257
1889.35 259
1889.45 259
1889.55 257
1889.65 251
1889.75 244
1889.85 234
1889.95 225
1890.05 217
1890.15 211
1890.25 209
1890.35 209
1890.45 212
1890.54 217
1890.64 222
1890.74 226
1890.84 229
1890.94 230
1891.04 230
1891.14 229
1891.24 227
1891.34 226
1891.44 225
1891.54 225
1891.64 224
1891.74 223
1891.84 222
1891.94 219
1892.04 215
1892.14 211
1892.24 207
1892.34 204
1892.44 202
1892.54 201
1892.64 201
1892.74 203
1892.84 204
1892.94 205
1893.04 204
1893.14 202
1893.24 200
1893.34 197
1893.44 193
1893.54 190
1893.64 188
1893.74 185
1893.84 183
1893.94 181
1894.04 179
1894.14 176
1894.23 174
1894.33 171
1894.43 168
1894.53 164
1894.63 160
1894.73 156
1894.83 152
1894.93 151
1895.03 152
1895.13 157
1895.23 166
1895.33 178
1895.43 191
1895.53 205
1895.63 217
1895.73 227
1895.83 232
1895.93 233
1896.03 230
1896.13 223
1896.23 214
1896.33 203
1896.43 194
1896.53 186
1896.63 181
1896.73 179
1896.83 179
1896.93 180
1897.03 182
1897.13 184
1897.23 184
1897.33 183
1897.43 181
1897.53 179
1897.63 177
1897.73 176
1897.83 175
1897.93 175
1898.03 175
1898.13 176
1898.23 178
1898.33 180
1898.43 183
1898.53 186
1898.63 188
1898.73 190
1898.83 190
1898.93 190
1899.03 188
1899.13 186
1899.23 183
1899.33 182
1899.43 181
1899.53 182
1899.63 184
1899.73 187
1899.83 190
1899.93 193
1900.03 196
1900.13 198
1900.23 200
1900.33 202
1900.43 204
1900.53 206
1900.63 207
1900.73 208
1900.83 207
1900.93 204
1901.03 199
1901.13 194
1901.23 187
1901.33 180
1901.43 173
1901.53 167
1901.63 163
1901.73 160
1901.83 159
1901.93 159
1902.03 160
1902.13 161
1902.23 164
1902.33 166
1902.43 169
1902.53 171
1902.63 173
1902.73 175
1902.83 175
1902.93 174
1903.03 171
1903.13 166
1903.23 160
1903.33 153
1903.43 146
1903.53 139
1903.63 133
1903.73 129
1903.83 125
1903.93 122
1904.03 122
1904.13 123
1904.23 126
1904.33 131
1904.43 138
1904.53 145
1904.63 153
1904.73 161
1904.83 167
1904.93 173
1905.03 178
1905.13 183
1905.23 189
1905.33 195
1905.43 201
1905.53 208
1905.63 214
1905.73 218
1905.83 221
1905.93 220
1906.03 217
1906.13 212
1906.23 204
1906.33 195
1906.43 186
1906.53 178
1906.63 170
1906.73 165
1906.83 161
1906.93 161
1907.03 163
1907.13 168
1907.23 176
1907.33 185
1907.43 193
1907.53 200
1907.63 205
1907.73 206
1907.83 205
1907.93 202
1908.03 198
1908.13 194
1908.23 190
1908.33 187
1908.43 184
1908.53 181
1908.63 178
1908.73 176
1908.83 174
1908.93 175
1909.03 178
1909.13 183
1909.23 190
1909.33 196
1909.43 203
1909.53 207
1909.63 210
1909.73 211
1909.83 211
1909.93 208
1910.03 204
1910.13 200
1910.23 195
1910.33 191
1910.43 188
1910.53 188
1910.63 189
1910.73 193
1910.83 199
1910.93 206
1911.03 214
1911.14 221
1911.24 226
1911.34 229
1911.44 229
1911.54 225
1911.64 220
1911.74 212
1911.84 204
1911.94 196
1912.04 188
1912.14 181
1912.24 176
1912.34 172
1912.44 171
1912.54 171
1912.64 174
1912.74 178
1912.84 182
1912.94 185
1913.04 187
1913.14 188
1913.24 186
1913.34 185
1913.44 185
1913.54 187
1913.64 192
1913.74 200
1913.84 208
1913.94 216
1914.04 222
1914.14 225
1914.24 224
1914.34 220
1914.44 213
1914.54 205
1914.64 199
1914.74 194
1914.85 191
1914.95 191
1915.05 192
1915.15 194
1915.25 197
1915.35 200
1915.45 204
1915.55 208
1915.65 213
1915.75 218
1915.85 222
1915.95 226
1916.05 229
1916.15 230
1916.25 230
1916.35 230
1916.45 229
1916.55 228
1916.65 227
1916.75 226
1916.85 226
1916.95 226
1917.05 227
1917.15 228
1917.25 231
1917.35 233
1917.45 236
1917.55 239
1917.66 242
1917.76 245
1917.86 247
1917.96 249
1918.06 251
1918.16 253
1918.26 254
1918.36 254
1918.46 254
1918.56 253
1918.66 252
1918.76 251
1918.86 249
1918.96 248
1919.06 246
1919.16 243
1919.26 240
1919.36 236
1919.46 232
1919.56 228
1919.66 225
1919.76 221
1919.86 218
1919.96 214
1920.07 211
1920.17 207
1920.27 204
1920.37 202
1920.47 200
1920.57 199
1920.67 199
1920.77 199
1920.87 198
1920.97 197
1921.07 195
1921.17 192
1921.27 189
1921.37 186
1921.47 184
1921.57 183
1921.67 183
1921.77 184
1921.87 186
1921.97 187
1922.08 188
1922.18 189
1922.28 189
1922.38 189
1922.48 190
1922.58 191
1922.68 192
1922.78 194
1922.88 197
1922.98 199
1923.08 202
1923.18 204
1923.28 206
1923.38 208
1923.48 210
1923.58 212
1923.68 213
1923.78 214
1923.88 214
1923.99 213
1924.09 211
1924.19 208
1924.29 205
1924.39 203
1924.49 203
1924.59 203
1924.69 206
1924.79 209
1924.89 212
1924.99 216
1925.09 219
1925.19 221
1925.29 223
1925.39 224
1925.49 226
1925.59 227
1925.70 227
1925.80 226
1925.90 224
1926.00 220
1926.10 215
1926.20 209
1926.30 203
1926.40 198
1926.50 194
1926.60 192
1926.70 194
1926.80 198
1926.90 205
1927.00 213
1927.10 223
1927.20 232
1927.31 241
1927.41 247
1927.51 252
1927.61 255
1927.71 257
1927.81 256
1927.91 255
1928.01 254
1928.11 252
1928.21 249
1928.31 246
1928.41 242
1928.51 238
1928.61 233
1928.71 228
1928.82 223
1928.92 217
1929.02 212
1929.12 206
1929.22 202
1929.32 199
1929.42 198
1929.52 199
1929.62 201
1929.72 206
1929.82 210
1929.92 214
1930.02 216
1930.12 215
1930.23 212
1930.33 207
1930.43 201
1930.53 194
1930.63 186
1930.73 178
1930.83 171
1930.93 164
1931.03 158
1931.13 155
1931.23 153
1931.33 154
1931.43 158
1931.53 164
1931.64 170
1931.74 177
1931.84 183
1931.94 188
1932.04 191
1932.14 192
1932.24 192
1932.34 191
1932.44 189
1932.54 186
1932.64 184
1932.74 182
1932.84 180
1932.95 180
1933.05 181
1933.15 182
1933.25 183
1933.35 183
1933.45 182
1933.55 179
1933.65 176
1933.75 173
1933.85 171
1933.95 171
1934.05 175
1934.16 181
1934.26 188
1934.36 196
1934.46 202
1934.56 205
1934.66 206
1934.76 205
1934.86 202
1934.96 198
1935.06 195
1935.16 194
1935.26 194
1935.37 195
1935.47 196
1935.57 197
1935.67 197
1935.77 196
1935.87 194
1935.97 193
1936.07 192
1936.17 193
1936.27 194
1936.37 197
1936.47 199
1936.58 201
1936.68 201
1936.78 200
1936.88 199
1936.98 197
1937.08 197
1937.18 197
1937.28 199
1937.38 202
1937.48 205
1937.58 207
1937.69 208
1937.79 208
1937.89 205
1937.99 201
1938.09 195
1938.19 189
1938.29 182
1938.39 176
1938.49 170
1938.59 165
1938.70 160
1938.80 156
1938.90 153
1939.00 151
1939.10 150
1939.20 151
1939.30 152
1939.40 154
1939.50 156
1939.60 157
1939.70 157
1939.81 156
1939.91 155
1940.01 153
1940.11 151
1940.21 150
1940.31 149
1940.41 150
1940.51 151
1940.61 154
1940.71 157
1940.82 161
1940.92 166
1941.02 171
1941.12 176
1941.22 181
1941.32 186
1941.42 191
1941.52 196
1941.62 202
1941.72 207
1941.83 212
1941.93 216
1942.03 217
1942.13 215
1942.23 212
1942.33 207
1942.43 203
1942.53 200
1942.63 198
1942.73 199
1942.84 201
1942.94 203
1943.04 204
1943.14 204
1943.24 202
1943.34 198
1943.44 194
1943.54 189
1943.64 186
1943.75 184
1943.85 183
1943.95 185
1944.05 190
1944.15 196
1944.25 203
1944.35 210
1944.45 216
1944.55 220
1944.66 221
1944.76 219
1944.86 216
1944.96 211
1945.06 207
1945.16 202
1945.26 199
1945.36 196
1945.46 194
1945.57 192
1945.67 192
1945.77 192
1945.87 193
1945.97 196
1946.07 201
1946.17 206
1946.27 211
1946.37 215
1946.48 217
1946.58 217
1946.68 215
1946.78 212
1946.88 207
1946.98 202
1947.08 198
1947.18 194
1947.28 192
1947.39 190
1947.49 189
1947.59 188
1947.69 187
1947.79 186
1947.89 184
1947.99 183
1948.09 181
1948.20 179
1948.30 176
1948.40 172
1948.50 167
1948.60 163
1948.70 159
1948.80 155
1948.90 154
1949.01 155
1949.11 158
1949.21 163
1949.31 170
1949.41 177
1949.51 184
1949.61 190
1949.71 193
1949.81 196
1949.92 197
1950.02 198
1950.12 199
1950.22 201
1950.32 202
1950.42 204
1950.52 204
1950.62 202
1950.73 197
1950.83 191
1950.93 183
1951.03 174
1951.13 167
1951.23 162
1951.33 160
1951.43 161
1951.54 165
1951.64 169
1951.74 174
1951.84 177
1951.94 177
1952.04 175
1952.14 171
1952.25 167
1952.35 162
1952.45 160
1952.55 159
1952.65 161
1952.75 164
1952.85 167
1952.95 170
1953.06 171
1953.16 173
1953.26 173
1953.36 175
1953.46 178
1953.56 184
1953.66 191
1953.76 200
1953.87 208
1953.97 214
1954.07 218
1954.17 219
1954.27 217
1954.37 214
1954.47 211
1954.58 209
1954.68 208
1954.78 209
1954.88 211
1954.98 212
1955.08 213
1955.18 213
1955.29 211
1955.39 209
1955.49 207
1955.59 206
1955.69 205
1955.79 204
1955.89 203
1955.99 201
1956.10 199
1956.20 197
1956.30 194
1956.40 191
1956.50 190
1956.60 190
1956.70 191
1956.81 193
1956.91 194
1957.01 195
1957.11 194
1957.21 192
1957.31 188
1957.41 184
1957.52 180
1957.62 177
1957.72 176
1957.82 176
1957.92 178
1958.02 181
1958.12 184
1958.23 186
1958.33 188
1958.43 190
1958.53 191
1958.63 191
1958.73 192
1958.83 192
1958.94 193
1959.04 193
1959.14 193
1959.24 194
1959.34 194
1959.44 194
1959.55 193
1959.65 191
1959.75 187
1959.85 182
1959.95 176
1960.05 170
1960.15 164
1960.26 159
1960.36 156
1960.46 155
1960.56 154
1960.66 155
1960.76 156
1960.86 157
1960.97 159
1961.07 160
1961.17 162
1961.27 165
1961.37 168
1961.47 172
1961.58 177
1961.68 181
1961.78 186
1961.88 191
1961.98 195
1962.08 199
1962.18 204
1962.29 208
1962.39 213
1962.49 217
1962.59 221
1962.69 224
1962.79 224
1962.90 223
1963.00 219
1963.10 214
1963.20 208
1963.30 202
1963.40 198
1963.51 195
1963.61 194
1963.71 194
1963.81 193
1963.91 192
1964.01 190
1964.11 186
1964.22 182
1964.32 177
1964.42 172
1964.52 168
1964.62 165
1964.72 164
1964.83 165
1964.93 167
1965.03 171
1965.13 175
1965.23 180
1965.33 184
1965.44 188
1965.54 191
1965.64 193
1965.74 194
1965.84 193
1965.94 191
1966.05 188
1966.15 184
1966.25 180
1966.35 177
1966.45 174
1966.55 173
1966.66 172
1966.76 173
1966.86 173
1966.96 175
1967.06 176
1967.16 178
1967.27 180
1967.37 182
1967.47 184
1967.57 187
1967.67 191
1967.77 194
1967.88 196
1967.98 198
1968.08 199
1968.18 199
1968.28 198
1968.38 196
1968.49 195
1968.59 193
1968.69 192
1968.79 192
1968.89 193
1968.99 194
1969.10 195
1969.20 195
1969.30 194
1969.40 192
1969.50 190
1969.61 188
1969.71 186
1969.81 185
1969.91 185
1970.01 186
1970.11 186
1970.22 186
1970.32 185
1970.42 183
1970.52 181
1970.62 179
1970.72 177
1970.83 174
1970.93 170
1971.03 165
1971.13 159
1971.23 152
1971.34 144
1971.44 137
1971.54 132
1971.64 130
1971.74 130
1971.84 133
1971.95 138
1972.05 144
1972.15 151
1972.25 159
1972.35 165
1972.46 172
1972.56 177
1972.66 183
1972.76 187
1972.86 192
1972.96 197
1973.07 203
1973.17 208
1973.27 214
1973.37 220
1973.47 226
1973.58 230
1973.68 232
1973.78 233
1973.88 232
1973.98 229
1974.08 224
1974.19 218
1974.29 212
1974.39 205
1974.49 197
1974.59 188
1974.70 179
1974.80 170
1974.90 161
1975.00 153
1975.10 147
1975.21 143
1975.31 140
1975.41 140
1975.51 141
1975.61 144
1975.71 148
1975.82 154
1975.92 160
1976.02 166
1976.12 173
1976.22 179
1976.33 185
1976.43 190
1976.53 194
1976.63 196
1976.73 197
1976.84 197
1976.94 196
1977.04 194
1977.14 191
1977.24 188
1977.35 183
1977.45 178
1977.55 174
1977.65 170
1977.75 169
1977.86 170
1977.96 173
1978.06 178
1978.16 185
1978.26 191
1978.37 197
1978.47 200
1978.57 200
1978.67 198
1978.77 195
1978.88 190
1978.98 186
1979.08 183
1979.18 181
1979.28 180
1979.39 180
1979.49 182
1979.59 184
1979.69 188
1979.79 191
1979.90 194
1980.00 196
1980.10 197
1980.20 197
1980.30 195
1980.41 193
1980.51 191
1980.61 190
1980.71 188
1980.81 187
1980.92 185
1981.02 182
1981.12 177
1981.22 171
1981.32 165
1981.43 159
1981.53 154
1981.63 151
1981.73 150
1981.83 151
1981.94 153
1982.04 156
1982.14 159
1982.24 162
1982.34 164
1982.45 166
1982.55 166
1982.65 166
1982.75 165
1982.85 163
1982.96 160
1983.06 158
1983.16 154
1983.26 151
1983.36 148
1983.47 145
1983.57 142
1983.67 140
1983.77 138
1983.88 137
1983.98 135
1984.08 134
1984.18 134
1984.28 134
1984.39 134
1984.49 135
1984.59 137
1984.69 141
1984.79 145
1984.90 149
1985.00 153
1985.10 157
1985.20 160
1985.31 162
1985.41 162
1985.51 161
1985.61 159
1985.71 159
1985.82 158
1985.92 159
1986.02 161
1986.12 164
1986.22 167
1986.33 170
1986.43 172
1986.53 174
1986.63 174
1986.74 173
1986.84 172
1986.94 170
1987.04 170
1987.14 170
1987.25 172
1987.35 176
1987.45 179
1987.55 183
1987.66 186
1987.76 188
1987.86 189
1987.96 189
1988.06 190
1988.17 191
1988.27 193
1988.37 195
1988.47 197
1988.58 198
1988.68 198
1988.78 196
1988.88 192
1988.98 187
1989.09 182
1989.19 178
1989.29 175
1989.39 174
1989.50 173
1989.60 173
1989.70 173
1989.80 173
1989.90 173
1990.01 173
1990.11 174
1990.21 175
1990.31 175
1990.42 176
1990.52 175
1990.62 174
1990.72 173
1990.83 172
1990.93 172
1991.03 175
1991.13 179
1991.23 184
1991.34 190
1991.44 196
1991.54 199
1991.64 201
1991.75 200
1991.85 197
1991.95 192
1992.05 187
1992.16 182
1992.26 178
1992.36 175
1992.46 173
1992.56 172
1992.67 173
1992.77 175
1992.87 178
1992.97 181
1993.08 185
1993.18 188
1993.28 191
1993.38 192
1993.49 193
1993.59 192
1993.69 190
1993.79 188
1993.90 186
1994.00 183
1994.10 181
1994.20 178
1994.30 176
1994.41 173
1994.51 170
1994.61 167
1994.71 165
1994.82 163
1994.92 162
1995.02 163
1995.12 166
1995.23 170
1995.33 176
1995.43 183
1995.53 189
1995.64 195
1995.74 200
1995.84 203
1995.94 205
1996.05 205
1996.15 204
1996.25 203
1996.35 201
1996.46 201
1996.56 200
1996.66 200
1996.76 199
1996.87 198
1996.97 195
1997.07 191
1997.17 186
1997.28 180
1997.38 174
1997.48 168
1997.58 163
1997.68 159
1997.79 155
1997.89 153
1997.99 151
1998.09 149
1998.20 148
1998.30 147
1998.40 146
1998.50 145
1998.61 144
1998.71 142
1998.81 141
1998.91 141
1999.02 141
1999.12 141
1999.22 141
1999.32 140
1999.43 139
1999.53 137
1999.63 135
1999.73 134
1999.84 135
1999.94 138
2000.04 143
2000.14 149
2000.25 157
2000.35 163
2000.45 169
2000.56 172
2000.66 174
2000.76 175
2000.86 176
2000.97 177
2001.07 179
2001.17 182
2001.27 185
2001.38 188
2001.48 191
2001.58 193
2001.68 194
2001.79 195
2001.89 196
2001.99 196
2002.09 196
2002.20 196
2002.30 193
2002.40 190
2002.50 184
2002.61 178
2002.71 172
2002.81 166
2002.91 162
2003.02 161
2003.12 162
2003.22 165
2003.32 168
2003.43 171
2003.53 174
2003.63 176
2003.74 178
2003.84 180
2003.94 182
2004.04 185
2004.15 189
2004.25 194
2004.35 199
2004.45 203
2004.56 207
2004.66 210
2004.76 211
2004.86 210
2004.97 209
2005.07 206
2005.17 202
2005.27 197
2005.38 193
2005.48 189
2005.58 187
2005.69 187
2005.79 189
2005.89 192
2005.99 196
2006.10 200
2006.20 205
2006.30 209
2006.40 212
2006.51 214
2006.61 215
2006.71 216
2006.82 216
2006.92 215
2007.02 214
2007.12 213
2007.23 212
2007.33 212
2007.43 211
2007.53 209
2007.64 206
2007.74 201
2007.84 195
2007.95 186
2008.05 177
2008.15 167
2008.25 158
2008.36 151
2008.46 146
2008.56 143
2008.66 143
2008.77 144
2008.87 146
2008.97 149
2009.08 152
2009.18 156
2009.28 159
2009.38 163
2009.49 165
2009.59 168
2009.69 170
2009.79 171
2009.90 173
2010.00 176
2010.10 180
2010.21 185
2010.31 190
2010.41 195
2010.51 198
2010.62 199
2010.72 198
2010.82 195
2010.93 191
2011.03 187
2011.13 184
2011.23 181
2011.34 180
2011.44 178
2011.54 177
2011.65 176
2011.75 173
2011.85 170
2011.95 167
2012.06 163
2012.16 161
2012.26 159
2012.36 158
2012.47 157
2012.57 157
2012.67 156
2012.78 154
2012.88 152
2012.98 150
2013.08 147
2013.19 146
2013.29 146
2013.39 148
2013.50 152
2013.60 158
2013.70 165
2013.81 172
2013.91 178
2014.01 182
2014.11 184
2014.22 183
2014.32 180
2014.42 174
2014.53 167
2014.63 160
2014.73 153
2014.83 148
2014.94 145
2015.04 143
2015.14 144
2015.25 146
2015.35 151
2015.45 156
2015.55 162
2015.66 170
2015.76 177
2015.86 186
2015.97 195
2016.07 204
2016.17 212
2016.27 218
2016.38 222
2016.48 223
2016.58 220
2016.69 215
2016.79 208
2016.89 201
2017.00 195
2017.10 192
2017.20 190
2017.30 190
2017.41 191
2017.51 192
2017.61 192
2017.72 190
2017.82 188
2017.92 186
2018.03 184
2018.13 182
2018.23 181
2018.33 181
2018.44 182
2018.54 183
2018.64 184
2018.75 186
2018.85 187
2018.95 188
2019.06 189
2019.16 187
2019.26 185
2019.36 182
2019.47 178
2019.57 174
2019.67 171
2019.78 169
2019.88 167
2019.98 166
2020.09 165
2020.19 164
2020.29 161
2020.39 158
2020.50 155
2020.60 152
2020.70 150
2020.81 149
2020.91 149
2021.01 150
2021.12 154
2021.22 158
2021.32 163
2021.43 168
2021.53 174
2021.63 180
2021.73 185
2021.84 189
2021.94 193
2022.04 196
2022.15 198
2022.25 198
2022.35 198
2022.46 197
2022.56 195
2022.66 193
2022.77 190
2022.87 186
2022.97 182
2023.08 178
2023.18 173
2023.28 168
2023.38 163
2023.49 159
2023.59 156
2023.69 156
2023.80 157
2023.90 159
2024.00 163
2024.11 166
2024.21 167
2024.31 168
2024.42 167
2024.52 165
2024.62 162
2024.73 160
2024.83 158
2024.93 157
2025.03 157
2025.14 156
2025.24 156
2025.34 157
2025.45 158
2025.55 160
2025.65 165
2025.76 170
2025.86 177
2025.96 183
2026.07 188
2026.17 191
2026.27 192
2026.38 190
2026.48 186
2026.58 181
2026.69 175
2026.79 170
2026.89 166
2027.00 164
2027.10 164
2027.20 165
2027.31 168
2027.41 171
2027.51 174
2027.61 175
2027.72 174
2027.82 172
2027.92 168
2028.03 165
2028.13 163
2028.23 163
2028.34 164
2028.44 167
2028.54 170
2028.65 172
2028.75 171
2028.85 168
2028.96 162
2029.06 154
2029.16 147
2029.27 143
2029.37 142
2029.47 145
2029.58 153
2029.68 164
2029.78 177
2029.89 190
2029.99 201
2030.09 209
2030.20 213
2030.30 213
2030.40 212
2030.51 210
2030.61 207
2030.71 204
2030.82 203
2030.92 202
2031.02 202
2031.13 202
2031.23 202
2031.33 201
2031.44 199
2031.54 196
2031.64 192
2031.75 186
2031.85 180
2031.95 175
2032.06 172
2032.16 171
2032.26 173
2032.37 177
2032.47 184
2032.57 191
2032.68 197
2032.78 201
2032.88 200
2032.99 196
2033.09 189
2033.19 179
2033.30 170
2033.40 161
2033.50 155
2033.61 153
2033.71 154
2033.81 157
2033.92 163
2034.02 170
2034.12 176
2034.23 182
2034.33 185
2034.43 185
2034.54 183
2034.64 179
2034.74 174
2034.85 169
2034.95 166
2035.05 164
2035.16 164
2035.26 165
2035.36 165
2035.47 165
2035.57 163
2035.68 161
2035.78 160
2035.88 159
2035.99 160
2036.09 163
2036.19 167
2036.30 172
2036.40 177
2036.50 182
2036.61 184
2036.71 186
2036.81 185
2036.92 182
2037.02 178
2037.12 172
2037.23 166
2037.33 162
2037.43 158
2037.54 157
2037.64 158
2037.74 160
2037.85 163
2037.95 166
2038.05 169
2038.16 171
2038.26 174
2038.37 177
2038.47 180
2038.57 183
2038.68 185
2038.78 186
2038.88 185
2038.99 182
2039.09 178
2039.19 173
2039.30 169
2039.40 166
2039.50 164
2039.61 163
2039.71 164
2039.81 165
2039.92 168
2040.02 171
2040.13 174
2040.23 177
2040.33 180
2040.44 184
2040.54 188
2040.64 193
2040.75 200
2040.85 208
2040.95 216
2041.06 223
2041.16 228
2041.26 230
2041.37 228
2041.47 224
2041.58 217
2041.68 209
2041.78 202
2041.89 197
2041.99 193
2042.09 193
2042.20 194
2042.30 196
2042.40 199
2042.51 202
2042.61 205
2042.72 207
2042.82 208
2042.92 208
2043.03 207
2043.13 206
2043.23 205
2043.34 203
2043.44 200
2043.54 197
2043.65 195
2043.75 191
2043.86 188
2043.96 185
2044.06 183
2044.17 181
2044.27 181
2044.37 183
2044.48 185
2044.58 189
2044.68 194
2044.79 199
2044.89 203
2045.00 207
2045.10 208
2045.20 208
2045.31 207
2045.41 204
2045.51 201
2045.62 199
2045.72 198
2045.82 198
2045.93 198
2046.03 200
2046.14 201
2046.24 202
2046.34 201
2046.45 199
2046.55 197
2046.65 194
2046.76 192
2046.86 190
2046.97 191
2047.07 192
2047.17 194
2047.28 195
2047.38 197
2047.48 197
2047.59 197
2047.69 197
2047.80 196
2047.90 195
2048.00 195
2048.11 194
2048.21 195
2048.31 195
2048.42 195
2048.52 195
2048.63 195
2048.73 194
2048.83 193
2048.94 191
2049.04 190
2049.14 188
2049.25 188
2049.35 188
2049.46 190
2049.56 193
2049.66 197
2049.77 201
2049.87 204
2049.97 206
2050.08 205
2050.18 202
2050.29 196
2050.39 188
2050.49 178
2050.60 168
2050.70 159
2050.81 151
2050.91 146
2051.01 145
2051.12 147
2051.22 151
2051.32 156
2051.43 161
2051.53 165
2051.64 167
2051.74 168
2051.84 167
2051.95 166
2052.05 164
2052.16 163
2052.26 163
2052.36 165
2052.47 167
2052.57 170
2052.67 174
2052.78 177
2052.88 181
2052.99 184
2053.09 186
2053.19 188
2053.30 189
2053.40 189
2053.51 188
2053.61 187
2053.71 185
2053.82 183
2053.92 179
2054.03 175
2054.13 171
2054.23 168
2054.34 166
2054.44 166
2054.54 168
2054.65 172
2054.75 177
2054.86 183
2054.96 188
2055.06 193
2055.17 196
2055.27 198
2055.38 199
2055.48 199
2055.58 198
2055.69 197
2055.79 196
2055.90 196
2056.00 196
2056.10 198
2056.21 199
2056.31 201
2056.42 202
2056.52 202
2056.62 201
2056.73 199
2056.83 195
2056.94 190
2057.04 184
2057.14 179
2057.25 173
2057.35 169
2057.46 167
2057.56 167
2057.66 169
2057.77 172
2057.87 177
2057.98 182
2058.08 186
2058.18 190
2058.29 191
2058.39 190
2058.50 188
2058.60 183
2058.70 178
2058.81 173
2058.91 167
2059.02 163
2059.12 160
2059.22 158
2059.33 156
2059.43 156
2059.54 156
2059.64 155
2059.74 155
2059.85 155
2059.95 155
2060.06 155
2060.16 155
2060.26 155
2060.37 155
2060.47 155
2060.58 155
2060.68 155
2060.78 156
2060.89 157
2060.99 158
2061.10 160
2061.20 162
2061.30 164
2061.41 165
2061.51 167
2061.62 168
2061.72 170
2061.83 172
2061.93 173
2062.03 175
2062.14 178
2062.24 179
2062.35 181
2062.45 182
2062.55 182
2062.66 180
2062.76 178
2062.87 175
2062.97 172
2063.07 168
2063.18 164
2063.28 162
2063.39 160
2063.49 160
2063.60 162
2063.70 165
2063.80 168
2063.91 172
2064.01 175
2064.12 178
2064.22 181
2064.32 183
2064.43 184
2064.53 186
2064.64 187
2064.74 187
2064.85 187
2064.95 186
2065.05 186
2065.16 186
2065.26 188
2065.37 190
2065.47 194
2065.57 199
2065.68 203
2065.78 206
2065.89 208
2065.99 206
2066.10 203
2066.20 197
2066.30 189
2066.41 180
2066.51 172
2066.62 165
2066.72 160
2066.83 157
2066.93 155
2067.03 156
2067.14 156
2067.24 157
2067.35 158
2067.45 158
2067.56 158
2067.66 158
2067.76 160
2067.87 162
2067.97 166
2068.08 171
2068.18 178
2068.28 186
2068.39 194
2068.49 202
2068.60 207
2068.70 210
2068.81 210
2068.91 208
2069.01 203
2069.12 197
2069.22 193
2069.33 191
2069.43 192
2069.54 195
2069.64 199
2069.74 203
2069.85 204
2069.95 201
2070.06 195
2070.16 187
2070.27 178
2070.37 169
2070.47 162
2070.58 157
2070.68 154
2070.79 154
2070.89 156
2071.00 159
2071.10 163
2071.21 167
2071.31 172
2071.41 177
2071.52 182
2071.62 186
2071.73 189
2071.83 192
2071.94 194
2072.04 195
2072.14 197
2072.25 198
2072.35 199
2072.46 199
2072.56 199
2072.67 199
2072.77 199
2072.88 198
2072.98 197
2073.08 195
2073.19 194
2073.29 191
2073.40 188
2073.50 185
2073.61 181
2073.71 178
2073.81 175
2073.92 172
2074.02 171
2074.13 170
2074.23 170
2074.34 169
2074.44 169
2074.55 168
2074.65 166
2074.75 164
2074.86 161
2074.96 159
2075.07 156
2075.17 153
2075.28 150
2075.38 148
2075.49 146
2075.59 145
2075.69 144
2075.80 143
2075.90 142
2076.01 141
2076.11 140
2076.22 139
2076.32 137
2076.43 135
2076.53 133
2076.63 130
2076.74 128
2076.84 126
2076.95 125
2077.05 124
2077.16 124
2077.26 124
2077.37 126
2077.47 128
2077.57 130
2077.68 130
2077.78 130
2077.89 128
2077.99 126
2078.10 124
2078.20 124
2078.31 125
2078.41 129
2078.52 134
2078.62 141
2078.72 147
2078.83 153
2078.93 157
2079.04 159
2079.14 160
2079.25 160
2079.35 160
2079.46 159
2079.56 158
2079.67 157
2079.77 156
2079.87 155
2079.98 153
2080.08 152
2080.19 151
2080.29 152
2080.40 154
2080.50 157
2080.61 161
2080.71 165
2080.82 168
2080.92 170
2081.02 169
2081.13 166
2081.23 163
2081.34 160
2081.44 157
2081.55 157
2081.65 158
2081.76 160
2081.86 164
2081.97 169
2082.07 174
2082.18 178
2082.28 181
2082.38 183
2082.49 183
2082.59 182
2082.70 179
2082.80 175
2082.91 171
2083.01 168
2083.12 165
2083.22 163
2083.33 163
2083.43 163
2083.54 164
2083.64 166
2083.74 167
2083.85 169
2083.95 172
2084.06 174
2084.16 178
2084.27 181
2084.37 184
2084.48 187
2084.58 189
2084.69 189
2084.79 187
2084.90 183
2085.00 178
2085.11 173
2085.21 168
2085.32 164
2085.42 160
2085.52 158
2085.63 156
2085.73 154
2085.84 152
2085.94 149
2086.05 145
2086.15 142
2086.26 140
2086.36 140
2086.47 140
2086.57 143
2086.68 147
2086.78 151
2086.89 157
2086.99 162
2087.10 167
2087.20 171
2087.30 174
2087.41 175
2087.51 175
2087.62 173
2087.72 169
2087.83 164
2087.93 161
2088.04 159
2088.14 160
2088.25 163
2088.35 170
2088.46 178
2088.56 187
2088.67 194
2088.77 199
2088.88 201
2088.98 201
2089.09 200
2089.19 198
2089.30 197
2089.40 195
2089.50 195
2089.61 195
2089.71 195
2089.82 195
2089.92 195
2090.03 193
2090.13 191
2090.24 187
2090.34 182
2090.45 178
2090.55 173
2090.66 170
2090.76 167
2090.87 167
2090.97 168
2091.08 170
2091.18 174
2091.29 178
2091.39 181
2091.50 183
2091.60 185
2091.71 185
2091.81 185
2091.92 186
2092.02 187
2092.13 189
2092.23 191
2092.34 194
2092.44 197
2092.55 199
2092.65 201
2092.75 203
2092.86 205
2092.96 208
2093.07 211
2093.17 214
2093.28 217
2093.38 220
2093.49 222
2093.59 223
2093.70 222
2093.80 220
2093.91 216
2094.01 210
2094.12 203
2094.22 196
2094.33 188
2094.43 180
2094.54 173
2094.64 167
2094.75 161
2094.85 157
2094.96 152
2095.06 148
2095.17 143
2095.27 139
2095.38 136
2095.48 135
2095.59 136
2095.69 140
2095.80 146
2095.90 153
2096.01 162
2096.11 170
2096.22 178
2096.32 186
2096.43 192
2096.53 198
2096.64 203
2096.74 207
2096.85 210
2096.95 212
2097.06 213
2097.16 212
2097.27 211
2097.37 208
2097.48 205
2097.58 201
2097.69 197
2097.79 194
2097.90 190
2098.00 186
2098.11 183
2098.21 180
2098.32 178
2098.42 176
2098.53 175
2098.63 176
2098.74 179
2098.84 183
2098.95 187
2099.05 191
2099.16 195
2099.26 197
2099.37 197
2099.47 197
2099.58 196
2099.68 195
2099.79 196
2099.89 198
2100.00 200
2100.10 203
2100.21 206
2100.31 207
2100.42 208
2100.52 208
2100.63 206
2100.73 204
2100.84 202
2100.94 199
2101.05 195
2101.15 192
2101.26 189
2101.36 187
2101.47 185
2101.57 183
2101.68 181
2101.78 179
2101.89 176
2101.99 172
2102.10 166
2102.20 161
2102.31 156
2102.42 152
2102.52 150
2102.63 149
2102.73 150
2102.84 152
2102.94 155
2103.05 156
2103.15 155
2103.26 153
2103.36 149
2103.47 145
2103.57 141
2103.68 138
2103.78 136
2103.89 136
2103.99 136
2104.10 136
2104.20 136
2104.31 136
2104.41 136
2104.52 136
2104.62 137
2104.73 139
2104.83 142
2104.94 145
2105.04 149
2105.15 152
2105.25 155
2105.36 158
2105.46 161
2105.57 164
2105.68 168
2105.78 173
2105.89 178
2105.99 184
2106.10 191
2106.20 198
2106.31 204
2106.41 209
2106.52 212
2106.62 214
2106.73 213
2106.83 211
2106.94 207
2107.04 203
2107.15 198
2107.25 191
2107.36 184
2107.46 177
2107.57 168
2107.67 160
2107.78 154
2107.89 149
2107.99 148
2108.10 149
2108.20 151
2108.31 154
2108.41 156
2108.52 157
2108.62 157
2108.73 155
2108.83 154
2108.94 154
2109.04 155
2109.15 156
2109.25 159
2109.36 163
2109.46 167
2109.57 171
2109.67 174
2109.78 177
2109.89 180
2109.99 182
2110.10 183
2110.20 183
2110.31 183
2110.41 182
2110.52 182
2110.62 182
2110.73 182
2110.83 183
2110.94 185
2111.04 188
2111.15 192
2111.25 197
2111.36 202
2111.47 207
2111.57 209
2111.68 210
2111.78 207
2111.89 201
2111.99 194
2112.10 186
2112.20 179
2112.31 175
2112.41 174
2112.52 175
2112.62 177
2112.73 180
2112.84 182
2112.94 182
2113.05 180
2113.15 177
2113.26 173
2113.36 170
2113.47 168
2113.57 166
2113.68 163
2113.78 161
2113.89 158
2113.99 154
2114.10 150
2114.21 146
2114.31 143
2114.42 140
2114.52 138
2114.63 136
2114.73 135
2114.84 134
2114.94 133
2115.05 133
2115.15 134
2115.26 136
2115.37 140
2115.47 144
2115.58 148
2115.68 152
2115.79 156
2115.89 158
2116.00 158
2116.10 156
2116.21 152
2116.31 146
2116.42 140
2116.53 133
2116.63 128
2116.74 125
2116.84 124
2116.95 127
2117.05 133
2117.16 142
2117.26 151
2117.37 161
2117.47 170
2117.58 177
2117.69 182
2117.79 185
2117.90 186
2118.00 187
2118.11 187
2118.21 189
2118.32 192
2118.42 196
2118.53 201
2118.64 205
2118.74 208
2118.85 209
2118.95 207
2119.06 204
2119.16 199
2119.27 194
2119.37 191
2119.48 190
2119.59 191
2119.69 193
2119.80 196
2119.90 198
2120.01 197
2120.11 195
2120.22 190
2120.32 183
2120.43 176
2120.54 170
2120.64 164
2120.75 161
2120.85 159
2120.96 158
2121.06 157
2121.17 157
2121.27 155
2121.38 153
2121.49 152
2121.59 151
2121.70 152
2121.80 156
2121.91 162
2122.01 169
2122.12 178
2122.22 186
2122.33 194
2122.44 200
2122.54 204
2122.65 205
2122.75 205
2122.86 203
2122.96 199
2123.07 193
2123.18 185
2123.28 177
2123.39 168
2123.49 159
2123.60 152
2123.70 145
2123.81 140
2123.91 137
2124.02 135
2124.13 136
2124.23 137
2124.34 140
2124.44 144
2124.55 148
2124.65 153
2124.76 158
2124.87 164
2124.97 168
2125.08 172
2125.18 174
2125.29 175
2125.39 175
2125.50 173
2125.61 171
2125.71 170
2125.82 170
2125.92 171
2126.03 172
2126.13 173
2126.24 173
2126.35 171
2126.45 167
2126.56 161
2126.66 155
2126.77 149
2126.87 144
2126.98 141
2127.09 140
2127.19 140
2127.30 141
2127.40 141
2127.51 141
2127.61 140
2127.72 140
2127.83 140
2127.93 141
2128.04 144
2128.14 147
2128.25 152
2128.35 158
2128.46 164
2128.57 169
2128.67 175
2128.78 179
2128.88 182
2128.99 184
2129.10 185
2129.20 185
2129.31 183
2129.41 182
2129.52 181
2129.62 180
2129.73 180
2129.84 180
2129.94 181
2130.05 182
2130.15 183
2130.26 183
2130.36 182
2130.47 181
2130.58 180
2130.68 178
2130.79 176
2130.89 175
2131.00 173
2131.11 171
2131.21 168
2131.32 166
2131.42 163
2131.53 161
2131.64 159
2131.74 159
2131.85 161
2131.95 163
2132.06 167
2132.16 171
2132.27 174
2132.38 176
2132.48 177
2132.59 176
2132.69 174
2132.80 170
2132.91 166
2133.01 162
2133.12 160
2133.22 159
2133.33 161
2133.43 164
2133.54 168
2133.65 172
2133.75 175
2133.86 177
2133.96 177
2134.07 177
2134.18 176
2134.28 176
2134.39 176
2134.49 178
2134.60 179
2134.71 181
2134.81 182
2134.92 181
2135.02 179
2135.13 176
2135.24 171
2135.34 166
2135.45 161
2135.55 156
2135.66 152
2135.77 150
2135.87 149
2135.98 150
2136.08 153
2136.19 157
2136.30 161
2136.40 167
2136.51 172
2136.61 178
2136.72 184
2136.82 189
2136.93 194
2137.04 200
2137.14 206
2137.25 211
2137.35 215
2137.46 218
2137.57 219
2137.67 218
2137.78 214
2137.88 208
2137.99 202
2138.10 195
2138.20 190
2138.31 185
2138.41 183
2138.52 183
2138.63 183
2138.73 185
2138.84 188
2138.95 192
2139.05 196
2139.16 201
2139.26 205
2139.37 208
2139.48 211
2139.58 213
2139.69 215
2139.79 215
2139.90 215
2140.01 215
2140.11 214
2140.22 213
2140.32 211
2140.43 209
2140.54 207
2140.64 204
2140.75 202
2140.85 200
2140.96 199
2141.07 197
2141.17 196
2141.28 195
2141.38 194
2141.49 192
2141.60 191
2141.70 189
2141.81 186
2141.91 183
2142.02 178
2142.13 173
2142.23 168
2142.34 164
2142.45 162
2142.55 162
2142.66 163
2142.76 167
2142.87 172
2142.98 178
2143.08 184
2143.19 189
2143.29 193
2143.40 195
2143.51 196
2143.61 194
2143.72 192
2143.83 189
2143.93 186
2144.04 182
2144.14 179
2144.25 176
2144.36 174
2144.46 172
2144.57 171
2144.67 170
2144.78 169
2144.89 167
2144.99 166
2145.10 164
2145.21 162
2145.31 161
2145.42 160
2145.52 160
2145.63 161
2145.74 163
2145.84 165
2145.95 165
2146.06 165
2146.16 163
2146.27 160
2146.37 157
2146.48 155
2146.59 154
2146.69 154
2146.80 156
2146.90 158
2147.01 161
2147.12 163
2147.22 164
2147.33 165
2147.44 164
2147.54 161
2147.65 159
2147.75 156
2147.86 153
2147.97 151
2148.07 151
2148.18 151
2148.29 152
2148.39 154
2148.50 156
2148.60 159
2148.71 162
2148.82 165
2148.92 169
2149.03 175
2149.14 180
2149.24 187
2149.35 194
2149.46 201
2149.56 207
2149.67 212
2149.77 217
2149.88 219
2149.99 219
2150.09 216
2150.20 212
2150.31 206
2150.41 199
2150.52 193
2150.62 187
2150.73 183
2150.84 181
2150.94 180
2151.05 180
2151.16 181
2151.26 181
2151.37 180
2151.48 177
2151.58 174
2151.69 170
2151.79 165
2151.90 161
2152.01 157
2152.11 155
2152.22 155
2152.33 155
2152.43 158
2152.54 161
2152.65 165
2152.75 169
2152.86 173
2152.96 177
2153.07 181
2153.18 185
2153.28 189
2153.39 192
2153.50 196
2153.60 199
2153.71 201
2153.82 202
2153.92 202
2154.03 201
2154.13 200
2154.24 198
2154.35 198
2154.45 198
2154.56 198
2154.67 200
2154.77 202
2154.88 203
2154.99 205
2155.09 205
2155.20 205
2155.31 203
2155.41 201
2155.52 198
2155.62 195
2155.73 193
2155.84 191
2155.94 190
2156.05 190
2156.16 190
2156.26 189
2156.37 188
2156.48 186
2156.58 184
2156.69 180
2156.80 177
2156.90 173
2157.01 169
2157.12 166
2157.22 164
2157.33 162
2157.43 163
2157.54 166
2157.65 170
2157.75 176
2157.86 182
2157.97 188
2158.07 193
2158.18 196
2158.29 197
2158.39 196
2158.50 194
2158.61 191
2158.71 189
2158.82 188
2158.93 188
2159.03 188
2159.14 189
2159.25 190
2159.35 189
2159.46 188
2159.56 186
2159.67 184
2159.78 181
2159.88 178
2159.99 175
2160.10 173
2160.20 170
2160.31 166
2160.42 162
2160.52 157
2160.63 152
2160.74 147
2160.84 142
2160.95 138
2161.06 135
2161.16 133
2161.27 133
2161.38 134
2161.48 136
2161.59 139
2161.70 142
2161.80 145
2161.91 149
2162.02 153
2162.12 158
2162.23 163
2162.34 169
2162.44 176
2162.55 182
2162.66 187
2162.76 189
2162.87 190
2162.98 188
2163.08 184
2163.19 179
2163.30 175
2163.40 172
2163.51 171
2163.62 171
2163.72 173
2163.83 175
2163.94 177
2164.04 179
2164.15 179
2164.26 179
2164.36 178
2164.47 179
2164.58 180
2164.68 182
2164.79 185
2164.90 188
2165.00 190
2165.11 192
2165.22 192
2165.32 191
2165.43 189
2165.54 186
2165.64 183
2165.75 181
2165.86 179
2165.96 176
2166.07 174
2166.18 172
2166.28 169
2166.39 165
2166.50 162
2166.60 157
2166.71 153
2166.82 149
2166.92 146
2167.03 145
2167.14 147
2167.24 151
2167.35 157
2167.46 165
2167.56 172
2167.67 178
2167.78 181
2167.88 182
2167.99 179
2168.10 175
2168.20 171
2168.31 168
2168.42 165
2168.52 164
2168.63 163
2168.74 162
2168.84 160
2168.95 157
2169.06 153
2169.16 149
2169.27 145
2169.38 141
2169.48 139
2169.59 137
2169.70 135
2169.81 135
2169.91 135
2170.02 136
2170.13 138
2170.23 142
2170.34 147
2170.45 152
2170.55 156
2170.66 159
2170.77 161
2170.87 161
2170.98 158
2171.09 154
2171.19 149
2171.30 145
2171.41 142
2171.51 140
2171.62 141
2171.73 143
2171.83 147
2171.94 151
2172.05 154
2172.16 155
2172.26 154
2172.37 151
2172.48 146
2172.58 141
2172.69 137
2172.80 133
2172.90 131
2173.01 131
2173.12 132
2173.22 135
2173.33 139
2173.44 143
2173.54 149
2173.65 154
2173.76 160
2173.87 165
2173.97 169
2174.08 171
2174.19 173
2174.29 173
2174.40 171
2174.51 169
2174.61 166
2174.72 163
2174.83 160
2174.93 159
2175.04 160
2175.15 164
2175.26 170
2175.36 178
2175.47 187
2175.58 195
2175.68 201
2175.79 203
2175.90 201
2176.00 195
2176.11 188
2176.22 180
2176.32 173
2176.43 167
2176.54 163
2176.65 161
2176.75 160
2176.86 161
2176.97 161
2177.07 163
2177.18 165
2177.29 167
2177.39 170
2177.50 173
2177.61 175
2177.72 177
2177.82 178
2177.93 178
2178.04 177
2178.14 176
2178.25 176
2178.36 176
2178.46 177
2178.57 179
2178.68 181
2178.79 183
2178.89 186
2179.00 189
2179.11 192
2179.21 196
2179.32 200
2179.43 204
2179.53 206
2179.64 208
2179.75 208
2179.86 205
2179.96 201
2180.07 197
2180.18 192
2180.28 188
2180.39 185
2180.50 184
2180.60 185
2180.71 186
2180.82 189
2180.93 191
2181.03 193
2181.14 194
2181.25 194
2181.35 193
2181.46 192
2181.57 191
2181.68 192
2181.78 193
2181.89 196
2182.00 199
2182.10 203
2182.21 206
2182.32 207
2182.43 206
2182.53 202
2182.64 197
2182.75 190
2182.85 183
2182.96 177
2183.07 174
2183.18 173
2183.28 175
2183.39 178
2183.50 182
2183.60 185
2183.71 187
2183.82 186
2183.93 183
2184.03 178
2184.14 171
2184.25 163
2184.35 155
2184.46 147
2184.57 141
2184.68 137
2184.78 137
2184.89 140
2185.00 145
2185.10 153
2185.21 162
2185.32 171
2185.43 179
2185.53 184
2185.64 187
2185.75 189
2185.85 188
2185.96 187
2186.07 186
2186.18 187
2186.28 189
2186.39 192
2186.50 197
2186.60 203
2186.71 209
2186.82 214
2186.93 217
2187.03 217
2187.14 215
2187.25 211
2187.35 206
2187.46 200
2187.57 194
2187.68 189
2187.78 185
2187.89 181
2188.00 178
2188.11 176
2188.21 173
2188.32 171
2188.43 168
2188.53 165
2188.64 163
2188.75 160
2188.86 158
2188.96 155
2189.07 153
2189.18 151
2189.29 150
2189.39 149
2189.50 150
2189.61 152
2189.71 156
2189.82 162
2189.93 169
2190.04 177
2190.14 184
2190.25 189
2190.36 190
2190.47 187
2190.57 181
2190.68 172
2190.79 162
2190.89 152
2191.00 145
2191.11 141
2191.22 140
2191.32 142
2191.43 146
2191.54 152
2191.65 159
2191.75 167
2191.86 175
2191.97 181
2192.08 186
2192.18 189
2192.29 190
2192.40 188
2192.50 185
2192.61 182
2192.72 179
2192.83 177
2192.93 176
2193.04 177
2193.15 178
2193.26 179
2193.36 180
2193.47 180
2193.58 179
2193.69 178
2193.79 177
2193.90 175
2194.01 173
2194.12 171
2194.22 169
2194.33 167
2194.44 165
2194.55 163
2194.65 162
2194.76 160
2194.87 159
2194.97 157
2195.08 155
2195.19 154
2195.30 152
2195.40 151
2195.51 151
2195.62 152
2195.73 153
2195.83 155
2195.94 157
2196.05 159
2196.16 159
2196.26 158
2196.37 156
2196.48 152
2196.59 148
2196.69 144
2196.80 140
2196.91 136
2197.02 133
2197.12 131
2197.23 130
2197.34 130
2197.45 131
2197.55 132
2197.66 133
2197.77 136
2197.88 138
2197.98 142
2198.09 146
2198.20 151
2198.31 156
2198.41 161
2198.52 166
2198.63 170
2198.74 173
2198.84 177
2198.95 179
2199.06 181
2199.17 183
2199.27 184
2199.38 184
2199.49 183
2199.60 181
2199.70 178
2199.81 173
2199.92 168
2200.03 163
2200.13 157
2200.24 152
2200.35 147
2200.46 144
2200.56 142
2200.67 141
2200.78 140
2200.89 140
2200.99 141
2201.10 141
2201.21 141
2201.32 140
2201.42 140
2201.53 139
2201.64 138
2201.75 137
2201.85 136
2201.96 134
2202.07 132
2202.18 131
2202.28 132
2202.39 134
2202.50 138
2202.61 144
2202.72 151
2202.82 159
2202.93 165
2203.04 170
2203.15 172
2203.25 173
2203.36 171
2203.47 169
2203.58 165
2203.68 161
2203.79 156
2203.90 153
2204.01 150
2204.11 148
2204.22 148
2204.33 149
2204.44 152
2204.54 155
2204.65 158
2204.76 160
2204.87 160
2204.98 158
2205.08 155
2205.19 152
2205.30 149
2205.41 147
2205.51 148
2205.62 152
2205.73 158
2205.84 166
2205.94 175
2206.05 183
2206.16 189
2206.27 193
2206.38 193
2206.48 189
2206.59 184
2206.70 177
2206.81 170
2206.91 164
2207.02 159
2207.13 156
2207.24 154
2207.34 152
2207.45 152
2207.56 152
2207.67 154
2207.78 156
2207.88 160
2207.99 163
2208.10 166
2208.21 167
2208.31 167
2208.42 164
2208.53 161
2208.64 157
2208.75 154
2208.85 153
2208.96 152
2209.07 152
2209.18 152
2209.28 152
2209.39 151
2209.50 150
2209.61 149
2209.71 149
2209.82 150
2209.93 154
2210.04 159
2210.15 166
2210.25 173
2210.36 179
2210.47 184
2210.58 185
2210.69 184
2210.79 180
2210.90 173
2211.01 165
2211.12 157
2211.22 150
2211.33 146
2211.44 145
2211.55 147
2211.66 153
2211.76 161
2211.87 169
2211.98 177
2212.09 184
2212.19 189
2212.30 192
2212.41 194
2212.52 194
2212.63 193
2212.73 191
2212.84 190
2212.95 189
2213.06 189
2213.17 189
2213.27 190
2213.38 191
2213.49 191
2213.60 190
2213.70 189
2213.81 186
2213.92 183
2214.03 180
2214.14 177
2214.24 174
2214.35 171
2214.46 168
2214.57 165
2214.68 162
2214.78 160
2214.89 159
2215.00 160
2215.11 162
2215.21 166
2215.32 169
2215.43 171
2215.54 173
2215.65 173
2215.75 171
2215.86 168
2215.97 165
2216.08 163
2216.19 161
2216.29 161
2216.40 161
2216.51 161
2216.62 161
2216.73 160
2216.83 159
2216.94 158
2217.05 157
2217.16 157
2217.27 159
2217.37 162
2217.48 165
2217.59 168
2217.70 170
2217.81 172
2217.91 174
2218.02 175
2218.13 177
2218.24 178
2218.35 180
2218.45 180
2218.56 179
2218.67 176
2218.78 172
2218.89 166
2218.99 160
2219.10 156
2219.21 153
2219.32 153
2219.43 155
2219.53 158
2219.64 161
2219.75 164
2219.86 165
2219.97 165
2220.07 163
2220.18 159
2220.29 155
2220.40 151
2220.51 148
2220.61 145
2220.72 143
2220.83 141
2220.94 139
2221.05 138
2221.15 137
2221.26 137
2221.37 139
2221.48 141
2221.59 145
2221.69 149
2221.80 152
2221.91 154
2222.02 154
2222.13 153
2222.23 151
2222.34 147
2222.45 144
2222.56 140
2222.67 137
2222.77 135
2222.88 134
2222.99 134
2223.10 137
2223.21 140
2223.32 145
2223.42 150
2223.53 154
2223.64 156
2223.75 156
2223.86 154
2223.96 151
2224.07 148
2224.18 146
2224.29 145
2224.40 146
2224.50 149
2224.61 152
2224.72 156
2224.83 161
2224.94 166
2225.05 170
2225.15 175
2225.26 178
2225.37 181
2225.48 183
2225.59 185
2225.69 186
2225.80 188
2225.91 191
2226.02 195
2226.13 199
2226.24 202
2226.34 205
2226.45 207
2226.56 208
2226.67 208
2226.78 207
2226.88 207
2226.99 207
2227.10 209
2227.21 212
2227.32 215
2227.43 217
2227.53 218
2227.64 217
2227.75 214
2227.86 210
2227.97 205
2228.07 199
2228.18 194
2228.29 189
2228.40 184
2228.51 181
2228.62 177
2228.72 175
2228.83 173
2228.94 171
2229.05 170
2229.16 168
2229.27 167
2229.37 164
2229.48 162
2229.59 159
2229.70 157
2229.81 156
2229.91 155
2230.02 155
2230.13 156
2230.24 156
2230.35 157
2230.46 157
2230.56 157
2230.67 157
2230.78 157
2230.89 156
2231.00 154
2231.11 152
2231.21 149
2231.32 145
2231.43 141
2231.54 137
2231.65 133
2231.76 131
2231.86 131
2231.97 131
2232.08 133
2232.19 135
2232.30 138
2232.41 142
2232.51 145
2232.62 148
2232.73 151
2232.84 154
2232.95 156
2233.06 156
2233.16 155
2233.27 153
2233.38 151
2233.49 147
2233.60 144
2233.71 140
2233.81 137
2233.92 136
2234.03 135
2234.14 136
2234.25 138
2234.36 140
2234.46 144
2234.57 147
2234.68 150
2234.79 153
2234.90 155
2235.01 158
2235.11 160
2235.22 163
2235.33 164
2235.44 164
2235.55 163
2235.66 160
2235.76 157
2235.87 154
2235.98 151
2236.09 151
2236.20 151
2236.31 153
2236.42 156
2236.52 158
2236.63 161
2236.74 163
2236.85 166
2236.96 169
2237.07 172
2237.17 175
2237.28 179
2237.39 182
2237.50 183
2237.61 183
2237.72 182
2237.83 180
2237.93 178
2238.04 177
2238.15 176
2238.26 177
2238.37 179
2238.48 180
2238.58 181
2238.69 180
2238.80 178
2238.91 174
2239.02 170
2239.13 166
2239.24 162
2239.34 159
2239.45 157
2239.56 155
2239.67 154
2239.78 154
2239.89 154
2239.99 154
2240.10 155
2240.21 156
2240.32 157
2240.43 157
2240.54 157
2240.65 157
2240.75 158
2240.86 159
2240.97 161
2241.08 165
2241.19 169
2241.30 173
2241.41 176
2241.51 178
2241.62 179
2241.73 178
2241.84 177
2241.95 176
2242.06 173
2242.17 170
2242.27 167
2242.38 164
2242.49 161
2242.60 158
2242.71 157
2242.82 156
2242.93 156
2243.03 156
2243.14 156
2243.25 156
2243.36 156
2243.47 155
2243.58 153
2243.69 152
2243.79 152
2243.90 151
2244.01 151
2244.12 151
2244.23 150
2244.34 150
2244.45 149
2244.55 149
2244.66 149
2244.77 149
2244.88 150
2244.99 151
2245.10 152
2245.21 153
2245.31 154
2245.42 154
2245.53 155
2245.64 156
2245.75 157
2245.86 158
2245.97 160
2246.08 162
2246.18 165
2246.29 167
2246.40 170
2246.51 173
2246.62 177
2246.73 179
2246.84 180
2246.94 180
2247.05 178
2247.16 175
2247.27 172
2247.38 168
2247.49 165
2247.60 162
2247.71 160
2247.81 159
2247.92 158
2248.03 159
2248.14 161
2248.25 165
2248.36 169
2248.47 174
2248.58 178
2248.68 181
2248.79 181
2248.90 179
2249.01 176
2249.12 171
2249.23 167
2249.34 165
2249.45 164
2249.55 165
2249.66 167
2249.77 170
2249.88 173
2249.99 175
2250.10 178
2250.21 179
2250.32 181
2250.42 182
2250.53 183
2250.64 184
2250.75 184
2250.86 183
2250.97 182
2251.08 181
2251.19 179
2251.29 177
2251.40 174
2251.51 172
2251.62 169
2251.73 168
2251.84 168
2251.95 170
2252.06 174
2252.16 178
2252.27 184
2252.38 188
2252.49 191
2252.60 192
2252.71 191
2252.82 189
2252.93 186
2253.03 182
2253.14 177
2253.25 171
2253.36 164
2253.47 157
2253.58 151
2253.69 146
2253.80 143
2253.91 142
2254.01 144
2254.12 149
2254.23 155
2254.34 161
2254.45 166
2254.56 170
2254.67 171
2254.78 170
2254.89 167
2254.99 162
2255.10 158
2255.21 153
2255.32 149
2255.43 146
2255.54 145
2255.65 144
2255.76 145
2255.87 147
2255.97 149
2256.08 152
2256.19 155
2256.30 156
2256.41 157
2256.52 156
2256.63 155
2256.74 154
2256.85 153
2256.95 152
2257.06 152
2257.17 152
2257.28 153
2257.39 153
2257.50 155
2257.61 157
2257.72 161
2257.83 166
2257.93 172
2258.04 178
2258.15 182
2258.26 185
2258.37 186
2258.48 185
2258.59 182
2258.70 179
2258.81 176
2258.92 174
2259.02 173
2259.13 173
2259.24 174
2259.35 174
2259.46 174
2259.57 173
2259.68 171
2259.79 168
2259.90 165
2260.01 162
2260.11 159
2260.22 157
2260.33 154
2260.44 152
2260.55 150
2260.66 148
2260.77 145
2260.88 141
2260.99 137
2261.10 132
2261.20 127
2261.31 123
2261.42 119
2261.53 115
2261.64 112
2261.75 109
2261.86 107
2261.97 107
2262.08 108
2262.19 111
2262.29 115
2262.40 120
2262.51 124
2262.62 128
2262.73 131
2262.84 133
2262.95 134
2263.06 136
2263.17 138
2263.28 143
2263.39 149
2263.49 156
2263.60 164
2263.71 170
2263.82 174
2263.93 175
2264.04 174
2264.15 170
2264.26 165
2264.37 159
2264.48 154
2264.59 149
2264.69 146
2264.80 144
2264.91 143
2265.02 144
2265.13 147
2265.24 151
2265.35 155
2265.46 160
2265.57 165
2265.68 170
2265.79 174
2265.89 177
2266.00 179
2266.11 180
2266.22 181
2266.33 181
2266.44 182
2266.55 183
2266.66 184
2266.77 186
2266.88 188
2266.99 191
2267.10 194
2267.20 196
2267.31 199
2267.42 201
2267.53 203
2267.64 204
2267.75 204
2267.86 203
2267.97 200
2268.08 197
2268.19 193
2268.30 189
2268.41 184
2268.51 180
2268.62 177
2268.73 175
2268.84 173
2268.95 172
2269.06 171
2269.17 169
2269.28 167
2269.39 163
2269.50 159
2269.61 155
2269.72 151
2269.83 148
2269.93 146
2270.04 145
2270.15 145
2270.26 145
2270.37 146
2270.48 146
2270.59 147
2270.70 146
2270.81 145
2270.92 144
2271.03 143
2271.14 143
2271.25 143
2271.35 145
2271.46 149
2271.57 152
2271.68 156
2271.79 160
2271.90 163
2272.01 166
2272.12 169
2272.23 171
2272.34 174
2272.45 178
2272.56 180
2272.67 182
2272.78 181
2272.88 178
2272.99 172
2273.10 164
2273.21 154
2273.32 144
2273.43 135
2273.54 127
2273.65 122
2273.76 119
2273.87 119
2273.98 121
2274.09 125
2274.20 130
2274.31 134
2274.42 137
2274.52 139
2274.63 140
2274.74 139
2274.85 139
2274.96 138
2275.07 138
2275.18 139
2275.29 141
2275.40 145
2275.51 150
2275.62 155
2275.73 159
2275.84 161
2275.95 162
2276.06 160
2276.17 158
2276.27 154
2276.38 152
2276.49 150
2276.60 149
2276.71 148
2276.82 149
2276.93 150
2277.04 152
2277.15 155
2277.26 160
2277.37 167
2277.48 174
2277.59 182
2277.70 189
2277.81 195
2277.92 197
2278.02 197
2278.13 193
2278.24 187
2278.35 179
2278.46 171
2278.57 163
2278.68 157
2278.79 151
2278.90 148
2279.01 146
2279.12 146
2279.23 147
2279.34 149
2279.45 151
2279.56 154
2279.67 157
2279.78 160
2279.89 164
2280.00 167
2280.10 170
2280.21 172
2280.32 174
2280.43 175
2280.54 176
2280.65 175
2280.76 174
2280.87 173
2280.98 172
2281.09 172
2281.20 175
2281.31 179
2281.42 185
2281.53 193
2281.64 200
2281.75 207
2281.86 212
2281.97 215
2282.08 216
2282.19 215
2282.29 212
2282.40 208
2282.51 203
2282.62 196
2282.73 188
2282.84 181
2282.95 174
2283.06 168
2283.17 165
2283.28 163
2283.39 164
2283.50 165
2283.61 167
2283.72 168
2283.83 169
2283.94 167
2284.05 165
2284.16 162
2284.27 159
2284.38 156
2284.49 154
2284.60 153
2284.70 153
2284.81 153
2284.92 155
2285.03 158
2285.14 161
2285.25 163
2285.36 165
2285.47 164
2285.58 162
2285.69 159
2285.80 154
2285.91 150
2286.02 146
2286.13 142
2286.24 139
2286.35 136
2286.46 133
2286.57 131
2286.68 129
2286.79 129
2286.90 129
2287.01 132
2287.12 136
2287.23 142
2287.34 148
2287.45 154
2287.56 160
2287.66 165
2287.77 170
2287.88 174
2287.99 178
2288.10 182
2288.21 186
2288.32 190
2288.43 193
2288.54 196
2288.65 197
2288.76 197
2288.87 197
2288.98 197
2289.09 197
2289.20 196
2289.31 195
2289.42 193
2289.53 189
2289.64 184
2289.75 179
2289.86 173
2289.97 168
2290.08 165
2290.19 163
2290.30 161
2290.41 160
2290.52 158
2290.63 155
2290.74 150
2290.85 146
2290.96 143
2291.07 141
2291.18 141
2291.28 143
2291.39 145
2291.50 147
2291.61 148
2291.72 147
2291.83 144
2291.94 141
2292.05 138
2292.16 137
2292.27 137
2292.38 140
2292.49 145
2292.60 151
2292.71 157
2292.82 162
2292.93 165
2293.04 168
2293.15 169
2293.26 168
2293.37 168
2293.48 168
2293.59 168
2293.70 169
2293.81 170
2293.92 173
2294.03 177
2294.14 181
2294.25 186
2294.36 190
2294.47 192
2294.58 193
2294.69 191
2294.80 186
2294.91 180
2295.02 173
2295.13 166
2295.24 158
2295.35 150
2295.46 143
2295.57 137
2295.68 131
2295.79 127
2295.90 125
2296.01 124
2296.12 125
2296.23 127
2296.34 129
2296.45 130
2296.56 131
2296.67 130
2296.78 129
2296.89 127
2297.00 125
2297.11 125
2297.22 126
2297.33 130
2297.43 134
2297.54 140
2297.65 146
2297.76 151
2297.87 155
2297.98 159
2298.09 161
2298.20 161
2298.31 161
2298.42 159
2298.53 156
2298.64 153
2298.75 150
2298.86 147
2298.97 145
2299.08 145
2299.19 146
2299.30 148
2299.41 151
2299.52 153
2299.63 154
2299.74 153
2299.85 150
2299.96 146
2300.07 140
2300.18 134
2300.29 129
2300.40 125
2300.51 122
2300.62 122
2300.73 123
2300.84 126
2300.95 129
2301.06 132
2301.17 136
2301.28 139
2301.39 140
2301.50 142
2301.61 142
2301.72 141
2301.83 140
2301.94 137
2302.05 135
2302.16 133
2302.27 132
2302.38 131
2302.49 132
2302.60 133
2302.71 135
2302.82 137
2302.93 138
2303.04 138
2303.15 138
2303.26 138
2303.37 137
2303.48 138
2303.59 139
2303.70 141
2303.81 143
2303.92 145
2304.03 146
2304.14 146
2304.25 144
2304.36 143
2304.47 141
2304.58 140
2304.69 141
2304.80 144
2304.91 148
2305.02 153
2305.13 159
2305.24 165
2305.35 170
2305.46 173
2305.57 174
2305.68 173
2305.79 172
2305.90 170
2306.01 170
2306.12 171
2306.23 174
2306.34 177
2306.46 180
2306.57 182
2306.68 183
2306.79 182
2306.90 180
2307.01 177
2307.12 174
2307.23 171
2307.34 168
2307.45 165
2307.56 161
2307.67 156
2307.78 152
2307.89 150
2308.00 149
2308.11 151
2308.22 157
2308.33 164
2308.44 173
2308.55 182
2308.66 191
2308.77 197
2308.88 201
2308.99 202
2309.10 201
2309.21 200
2309.32 198
2309.43 196
2309.54 195
2309.65 194
2309.76 193
2309.87 191
2309.98 188
2310.09 184
2310.20 179
2310.31 173
2310.42 166
2310.53 160
2310.64 154
2310.75 150
2310.86 147
2310.97 145
2311.08 145
2311.19 147
2311.30 149
2311.41 153
2311.52 157
2311.63 161
2311.74 166
2311.85 171
2311.96 176
2312.07 180
2312.18 185
2312.29 188
2312.40 191
2312.52 193
2312.63 194
2312.74 195
2312.85 195
2312.96 196
2313.07 196
2313.18 197
2313.29 197
2313.40 198
2313.51 199
2313.62 200
2313.73 202
2313.84 203
2313.95 205
2314.06 205
2314.17 204
2314.28 201
2314.39 197
2314.50 191
2314.61 185
2314.72 179
2314.83 173
2314.94 169
2315.05 166
2315.16 164
2315.27 163
2315.38 163
2315.49 162
2315.60 162
2315.71 161
2315.82 160
2315.93 159
2316.04 158
2316.15 156
2316.27 155
2316.38 154
2316.49 153
2316.60 153
2316.71 154
2316.82 156
2316.93 158
2317.04 160
2317.15 163
2317.26 165
2317.37 168
2317.48 171
2317.59 175
2317.70 178
2317.81 182
2317.92 186
2318.03 188
2318.14 189
2318.25 188
2318.36 186
2318.47 182
2318.58 179
2318.69 176
2318.80 174
2318.91 174
2319.02 176
2319.13 179
2319.25 184
2319.36 190
2319.47 194
2319.58 199
2319.69 201
2319.80 202
2319.91 202
2320.02 200
2320.13 197
2320.24 194
2320.35 190
2320.46 186
2320.57 182
2320.68 178
2320.79 174
2320.90 170
2321.01 166
2321.12 161
2321.23 158
2321.34 154
2321.45 152
2321.56 150
2321.68 148
2321.79 147
2321.90 146
2322.01 145
2322.12 145
2322.23 146
2322.34 147
2322.45 149
2322.56 151
2322.67 153
2322.78 156
2322.89 157
2323.00 157
2323.11 156
2323.22 153
2323.33 149
2323.44 145
2323.55 140
2323.66 137
2323.77 136
2323.89 137
2324.00 141
2324.11 147
2324.22 155
2324.33 162
2324.44 168
2324.55 171
2324.66 172
2324.77 170
2324.88 167
2324.99 164
2325.10 162
2325.21 162
2325.32 164
2325.43 167
2325.54 170
2325.65 172
2325.76 173
2325.87 172
2325.99 170
2326.10 168
2326.21 165
2326.32 163
2326.43 161
2326.54 160
2326.65 159
2326.76 158
2326.87 158
2326.98 158
2327.09 159
2327.20 161
2327.31 164
2327.42 167
2327.53 171
2327.64 174
2327.76 176
2327.87 175
2327.98 173
2328.09 170
2328.20 165
2328.31 160
2328.42 157
2328.53 155
2328.64 155
2328.75 157
2328.86 159
2328.97 162
2329.08 164
2329.19 164
2329.30 164
2329.41 162
2329.53 161
2329.64 160
2329.75 159
2329.86 159
2329.97 158
2330.08 156
2330.19 153
2330.30 149
2330.41 144
2330.52 139
2330.63 133
2330.74 129
2330.85 126
2330.96 126
2331.07 127
2331.19 131
2331.30 136
2331.41 142
2331.52 148
2331.63 154
2331.74 160
2331.85 165
2331.96 168
2332.07 171
2332.18 172
2332.29 173
2332.40 173
2332.51 173
2332.62 173
2332.74 172
2332.85 170
2332.96 169
2333.07 167
2333.18 165
2333.29 165
2333.40 166
2333.51 168
2333.62 171
2333.73 174
2333.84 175
2333.95 175
2334.06 173
2334.18 171
2334.29 169
2334.40 167
2334.51 167
2334.62 169
2334.73 173
2334.84 178
2334.95 182
2335.06 186
2335.17 189
2335.28 190
2335.39 190
2335.50 189
2335.62 188
2335.73 187
2335.84 187
2335.95 187
2336.06 188
2336.17 188
2336.28 188
2336.39 188
2336.50 188
2336.61 188
2336.72 187
2336.83 187
2336.95 186
2337.06 184
2337.17 182
2337.28 179
2337.39 176
2337.50 172
2337.61 169
2337.72 167
2337.83 165
2337.94 165
2338.05 165
2338.16 166
2338.28 167
2338.39 168
2338.50 169
2338.61 170
2338.72 170
2338.83 169
2338.94 168
2339.05 165
2339.16 161
2339.27 157
2339.38 152
2339.50 149
2339.61 146
2339.72 145
2339.83 144
2339.94 144
2340.05 145
2340.16 144
2340.27 144
2340.38 143
2340.49 142
2340.60 140
2340.72 138
2340.83 135
2340.94 133
2341.05 130
2341.16 127
2341.27 126
2341.38 126
2341.49 127
2341.60 130
2341.71 135
2341.82 140
2341.94 147
2342.05 153
2342.16 158
2342.27 162
2342.38 165
2342.49 166
2342.60 167
2342.71 167
2342.82 166
2342.93 165
2343.05 164
2343.16 163
2343.27 162
2343.38 162
2343.49 162
2343.60 163
2343.71 165
2343.82 169
2343.93 173
2344.04 177
2344.16 181
2344.27 185
2344.38 186
2344.49 186
2344.60 183
2344.71 179
2344.82 174
2344.93 169
2345.04 165
2345.15 161
2345.27 158
2345.38 156
2345.49 154
2345.60 152
2345.71 149
2345.82 147
2345.93 144
2346.04 142
2346.15 140
2346.26 139
2346.38 139
2346.49 140
2346.60 143
2346.71 148
2346.82 154
2346.93 160
2347.04 167
2347.15 174
2347.26 179
2347.38 184
2347.49 186
2347.60 187
2347.71 187
2347.82 186
2347.93 186
2348.04 185
2348.15 184
2348.26 184
2348.38 184
2348.49 183
2348.60 182
2348.71 180
2348.82 177
2348.93 173
2349.04 168
2349.15 164
2349.26 161
2349.38 158
2349.49 158
2349.60 159
2349.71 161
2349.82 163
2349.93 164
2350.04 164
2350.15 162
2350.26 158
2350.38 154
2350.49 151
2350.60 149
2350.71 149
2350.82 151
2350.93 154
2351.04 157
2351.15 159
2351.26 161
2351.38 162
2351.49 161
2351.60 161
2351.71 161
2351.82 162
2351.93 163
2352.04 165
2352.15 165
2352.27 164
2352.38 162
2352.49 158
2352.60 152
2352.71 147
2352.82 142
2352.93 139
2353.04 138
2353.16 138
2353.27 141
2353.38 145
2353.49 150
2353.60 155
2353.71 160
2353.82 165
2353.93 169
2354.05 173
2354.16 176
2354.27 177
2354.38 178
2354.49 178
2354.60 177
2354.71 176
2354.82 175
2354.94 174
2355.05 173
2355.16 173
2355.27 171
2355.38 169
2355.49 167
2355.60 164
2355.71 160
2355.83 158
2355.94 156
2356.05 154
2356.16 153
2356.27 153
2356.38 153
2356.49 153
2356.60 153
2356.72 153
2356.83 153
2356.94 154
2357.05 155
2357.16 156
2357.27 157
2357.38 157
2357.49 156
2357.61 155
2357.72 153
2357.83 150
2357.94 147
2358.05 144
2358.16 142
2358.27 140
2358.39 138
2358.50 137
2358.61 137
2358.72 136
2358.83 136
2358.94 136
2359.05 136
2359.17 135
2359.28 133
2359.39 132
2359.50 130
2359.61 130
2359.72 131
2359.83 134
2359.94 138
2360.06 144
2360.17 151
2360.28 156
2360.39 162
2360.50 165
2360.61 168
2360.72 171
2360.84 173
2360.95 174
2361.06 175
2361.17 176
2361.28 175
2361.39 172
2361.50 167
2361.62 161
2361.73 154
2361.84 147
2361.95 141
2362.06 136
2362.17 133
2362.28 131
2362.40 131
2362.51 132
2362.62 134
2362.73 136
2362.84 138
2362.95 139
2363.06 140
2363.18 141
2363.29 141
2363.40 141
2363.51 140
2363.62 139
2363.73 138
2363.84 137
2363.96 136
2364.07 135
2364.18 135
2364.29 136
2364.40 137
2364.51 139
2364.62 142
2364.74 146
2364.85 151
2364.96 157
2365.07 163
2365.18 168
2365.29 170
2365.41 170
2365.52 167
2365.63 161
2365.74 153
2365.85 146
2365.96 139
2366.07 135
2366.19 134
2366.30 135
2366.41 139
2366.52 144
2366.63 150
2366.74 156
2366.86 160
2366.97 163
2367.08 164
2367.19 163
2367.30 159
2367.41 154
2367.52 148
2367.64 142
2367.75 138
2367.86 134
2367.97 133
2368.08 134
2368.19 137
2368.31 140
2368.42 145
2368.53 150
2368.64 155
2368.75 158
2368.86 161
2368.97 162
2369.09 161
2369.20 160
2369.31 159
2369.42 158
2369.53 157
2369.64 158
2369.76 159
2369.87 160
2369.98 161
2370.09 163
2370.20 164
2370.31 166
2370.43 167
2370.54 169
2370.65 170
2370.76 171
2370.87 172
2370.98 173
2371.10 173
2371.21 172
2371.32 171
2371.43 169
2371.54 167
2371.65 164
2371.77 161
2371.88 157
2371.99 154
2372.10 152
2372.21 149
2372.32 146
2372.44 142
2372.55 138
2372.66 133
2372.77 129
2372.88 125
2372.99 123
2373.11 123
2373.22 125
2373.33 130
2373.44 138
2373.55 146
2373.66 154
2373.78 162
2373.89 169
2374.00 174
2374.11 177
2374.22 177
2374.33 176
2374.45 172
2374.56 168
2374.67 164
2374.78 161
2374.89 159
2375.00 158
2375.12 157
2375.23 157
2375.34 157
2375.45 157
2375.56 158
2375.68 158
2375.79 159
2375.90 161
2376.01 163
2376.12 165
2376.23 167
2376.35 169
2376.46 171
2376.57 173
2376.68 175
2376.79 177
2376.90 178
2377.02 180
2377.13 180
2377.24 179
2377.35 176
2377.46 170
2377.58 163
2377.69 154
2377.80 144
2377.91 135
2378.02 127
2378.13 122
2378.25 121
2378.36 123
2378.47 128
2378.58 134
2378.69 141
2378.81 147
2378.92 150
2379.03 152
2379.14 151
2379.25 149
2379.36 145
2379.48 142
2379.59 138
2379.70 135
2379.81 132
2379.92 130
2380.04 127
2380.15 125
2380.26 123
2380.37 121
2380.48 121
2380.59 121
2380.71 122
2380.82 124
2380.93 127
2381.04 130
2381.15 135
2381.27 140
2381.38 145
2381.49 151
2381.60 155
2381.71 159
2381.83 161
2381.94 161
2382.05 159
2382.16 156
2382.27 152
2382.39 147
2382.50 142
2382.61 137
2382.72 133
2382.83 131
2382.94 131
2383.06 134
2383.17 138
2383.28 145
2383.39 152
2383.50 159
2383.62 164
2383.73 168
2383.84 170
2383.95 170
2384.06 171
2384.18 172
2384.29 173
2384.40 175
2384.51 177
2384.62 178
2384.74 178
2384.85 177
2384.96 175
2385.07 174
2385.18 172
2385.30 170
2385.41 169
2385.52 168
2385.63 166
2385.74 164
2385.86 162
2385.97 159
2386.08 157
2386.19 154
2386.30 153
2386.42 153
2386.53 154
2386.64 157
2386.75 162
2386.86 167
2386.98 172
2387.09 176
2387.20 180
2387.31 182
2387.42 183
2387.54 183
2387.65 182
2387.76 180
2387.87 179
2387.98 178
2388.10 176
2388.21 173
2388.32 170
2388.43 166
2388.54 161
2388.66 157
2388.77 152
2388.88 148
2388.99 146
2389.10 146
2389.22 147
2389.33 150
2389.44 153
2389.55 157
2389.66 160
2389.78 164
2389.89 166
2390.00 169
2390.11 170
2390.23 171
2390.34 170
2390.45 169
2390.56 167
2390.67 165
2390.79 161
2390.90 158
2391.01 154
2391.12 150
2391.23 146
2391.35 143
2391.46 140
2391.57 139
2391.68 138
2391.79 138
2391.91 139
2392.02 140
2392.13 140
2392.24 139
2392.36 137
2392.47 135
2392.58 133
2392.69 131
2392.80 130
2392.92 128
2393.03 127
2393.14 125
2393.25 121
2393.36 118
2393.48 114
2393.59 113
2393.70 114
2393.81 118
2393.93 124
2394.04 132
2394.15 140
2394.26 148
2394.37 154
2394.49 159
2394.60 162
2394.71 165
2394.82 166
2394.94 167
2395.05 168
2395.16 169
2395.27 169
2395.38 170
2395.50 171
2395.61 172
2395.72 173
2395.83 175
2395.95 176
2396.06 177
2396.17 177
2396.28 176
2396.39 174
2396.51 170
2396.62 164
2396.73 157
2396.84 148
2396.96 140
2397.07 132
2397.18 126
2397.29 123
2397.40 122
2397.52 124
2397.63 127
2397.74 131
2397.85 134
2397.97 137
2398.08 139
2398.19 140
2398.30 140
2398.41 139
2398.53 138
2398.64 138
2398.75 138
2398.86 138
2398.98 139
2399.09 140
2399.20 140
2399.31 141
2399.43 140
2399.54 140
2399.65 139
2399.76 138
2399.87 138
2399.99 139
2400.10 141
2400.21 145
2400.32 150
2400.44 156
2400.55 161
2400.66 166
2400.77 170
2400.89 173
2401.00 174
2401.11 175
2401.22 176
2401.34 176
2401.45 176
2401.56 175
2401.67 174
2401.78 173
2401.90 171
2402.01 168
2402.12 164
2402.23 160
2402.35 156
2402.46 151
2402.57 148
2402.68 146
2402.80 146
2402.91 147
2403.02 150
2403.13 154
2403.25 156
2403.36 158
2403.47 158
2403.58 157
2403.70 155
2403.81 153
2403.92 151
2404.03 151
2404.14 151
2404.26 152
2404.37 153
2404.48 154
2404.59 156
2404.71 160
2404.82 164
2404.93 169
2405.04 176
2405.16 183
2405.27 189
2405.38 194
2405.49 196
2405.61 196
2405.72 194
2405.83 191
2405.94 186
2406.06 182
2406.17 178
2406.28 174
2406.39 170
2406.51 167
2406.62 164
2406.73 160
2406.84 158
2406.96 157
2407.07 158
2407.18 162
2407.29 167
2407.41 175
2407.52 183
2407.63 192
2407.74 201
2407.86 209
2407.97 215
2408.08 220
2408.19 223
2408.31 225
2408.42 224
2408.53 221
2408.64 216
2408.76 210
2408.87 204
2408.98 197
2409.09 190
2409.21 185
2409.32 179
2409.43 175
2409.54 170
2409.66 166
2409.77 161
2409.88 157
2409.99 153
2410.11 150
2410.22 148
2410.33 147
2410.44 148
2410.56 151
2410.67 154
2410.78 159
2410.89 164
2411.01 169
2411.12 174
2411.23 178
2411.34 180
2411.46 182
2411.57 182
2411.68 181
2411.80 179
2411.91 177
2412.02 175
2412.13 175
2412.25 174
2412.36 174
2412.47 175
2412.58 175
2412.70 176
2412.81 176
2412.92 175
2413.03 175
2413.15 174
2413.26 173
2413.37 171
2413.48 168
2413.60 163
2413.71 158
2413.82 152
2413.94 146
2414.05 140
2414.16 134
2414.27 130
2414.39 127
2414.50 125
2414.61 123
2414.72 121
2414.84 120
2414.95 118
2415.06 116
2415.17 116
2415.29 117
2415.40 119
2415.51 122
2415.63 126
2415.74 130
2415.85 133
2415.96 137
2416.08 141
2416.19 145
2416.30 149
2416.41 153
2416.53 157
2416.64 158
2416.75 158
2416.86 157
2416.98 154
2417.09 150
2417.20 147
2417.32 145
2417.43 145
2417.54 147
2417.65 150
2417.77 155
2417.88 160
2417.99 165
2418.10 169
2418.22 172
2418.33 174
2418.44 174
2418.56 173
2418.67 169
2418.78 165
2418.89 159
2419.01 152
2419.12 145
2419.23 139
2419.35 136
2419.46 134
2419.57 133
2419.68 134
2419.80 135
2419.91 136
2420.02 137
2420.13 137
2420.25 137
2420.36 136
2420.47 135
2420.59 135
2420.70 135
2420.81 136
2420.92 138
2421.04 140
2421.15 143
2421.26 147
2421.38 150
2421.49 152
2421.60 154
2421.71 154
2421.83 152
2421.94 149
2422.05 147
2422.17 144
2422.28 144
2422.39 145
2422.50 149
2422.62 153
2422.73 159
2422.84 164
2422.96 168
2423.07 170
2423.18 171
2423.29 169
2423.41 166
2423.52 162
2423.63 158
2423.75 156
2423.86 154
2423.97 154
2424.08 154
2424.20 155
2424.31 154
2424.42 153
2424.54 150
2424.65 147
2424.76 142
2424.87 137
2424.99 133
2425.10 130
2425.21 127
2425.33 126
2425.44 127
2425.55 130
2425.66 133
2425.78 139
2425.89 144
2426.00 149
2426.12 152
2426.23 154
2426.34 153
2426.46 150
2426.57 147
2426.68 144
2426.79 143
2426.91 144
2427.02 147
2427.13 152
2427.25 157
2427.36 162
2427.47 167
2427.58 172
2427.70 176
2427.81 179
2427.92 182
2428.04 186
2428.15 189
2428.26 191
2428.38 194
2428.49 196
2428.60 196
2428.71 196
2428.83 194
2428.94 192
2429.05 189
2429.17 185
2429.28 182
2429.39 180
2429.51 178
2429.62 176
2429.73 175
2429.84 173
2429.96 170
2430.07 167
2430.18 162
2430.30 157
2430.41 151
2430.52 146
2430.64 142
2430.75 139
2430.86 137
2430.97 134
2431.09 133
2431.20 131
2431.31 129
2431.43 127
2431.54 125
2431.65 124
2431.77 125
2431.88 126
2431.99 127
2432.11 129
2432.22 129
2432.33 128
2432.44 126
2432.56 124
2432.67 122
2432.78 121
2432.90 123
2433.01 126
2433.12 131
2433.24 137
2433.35 141
2433.46 143
2433.58 143
2433.69 141
2433.80 138
2433.91 134
2434.03 130
2434.14 127
2434.25 124
2434.37 121
2434.48 117
2434.59 113
2434.71 109
2434.82 105
2434.93 102
2435.05 100
2435.16 100
2435.27 102
2435.39 105
2435.50 109
2435.61 114
2435.73 118
2435.84 121
2435.95 123
2436.06 123
2436.18 124
2436.29 124
2436.40 124
2436.52 126
2436.63 128
2436.74 132
2436.86 136
2436.97 139
2437.08 142
2437.20 144
2437.31 145
2437.42 145
2437.54 146
2437.65 146
2437.76 147
2437.88 148
2437.99 149
2438.10 149
2438.22 149
2438.33 148
2438.44 147
2438.55 145
2438.67 143
2438.78 142
2438.89 140
2439.01 139
2439.12 139
2439.23 138
2439.35 136
2439.46 135
2439.57 134
2439.69 134
2439.80 135
2439.91 138
2440.03 142
2440.14 147
2440.25 152
2440.37 157
2440.48 159
2440.59 160
2440.71 158
2440.82 155
2440.93 151
2441.05 147
2441.16 144
2441.27 143
2441.39 143
2441.50 144
2441.61 146
2441.73 147
2441.84 147
2441.95 146
2442.07 144
2442.18 143
2442.29 142
2442.41 143
2442.52 146
2442.63 151
2442.75 157
2442.86 161
2442.97 164
2443.09 164
2443.20 162
2443.31 157
2443.43 152
2443.54 147
2443.65 143
2443.77 142
2443.88 143
2443.99 145
2444.11 148
2444.22 151
2444.33 155
2444.45 158
2444.56 161
2444.67 163
2444.79 165
2444.90 166
2445.01 166
2445.13 166
2445.24 166
2445.35 166
2445.47 167
2445.58 169
2445.69 172
2445.81 174
2445.92 176
2446.03 178
2446.15 177
2446.26 175
2446.37 171
2446.49 165
2446.60 159
2446.71 153
2446.83 148
2446.94 145
2447.05 144
2447.17 146
2447.28 149
2447.39 152
2447.51 155
2447.62 157
2447.73 156
2447.85 155
2447.96 152
2448.07 151
2448.19 150
2448.30 152
2448.41 157
2448.53 163
2448.64 170
2448.76 177
2448.87 183
2448.98 186
2449.10 187
2449.21 186
2449.32 183
2449.44 179
2449.55 175
2449.66 170
2449.78 165
2449.89 161
2450.00 157
2450.12 154
2450.23 151
2450.34 148
2450.46 145
2450.57 143
2450.68 140
2450.80 138
2450.91 135
2451.02 132
2451.14 130
2451.25 127
2451.37 125
2451.48 123
2451.59 122
2451.71 121
2451.82 122
2451.93 124
2452.05 128
2452.16 132
2452.27 136
2452.39 141
2452.50 145
2452.61 148
2452.73 151
2452.84 152
2452.96 154
2453.07 155
2453.18 157
2453.30 158
2453.41 159
2453.52 159
2453.64 159
2453.75 160
2453.86 160
2453.98 162
2454.09 165
2454.20 169
2454.32 174
2454.43 179
2454.55 183
2454.66 185
2454.77 185
2454.89 181
2455.00 175
2455.11 167
2455.23 158
2455.34 148
2455.45 139
2455.57 131
2455.68 126
2455.79 122
2455.91 121
2456.02 121
2456.14 122
2456.25 123
2456.36 124
2456.48 125
2456.59 125
2456.70 125
2456.82 126
2456.93 126
2457.04 126
2457.16 126
2457.27 127
2457.39 127
2457.50 127
2457.61 128
2457.73 130
2457.84 134
2457.95 139
2458.07 146
2458.18 152
2458.29 157
2458.41 162
2458.52 164
2458.64 164
2458.75 164
2458.86 163
2458.98 162
2459.09 161
2459.20 160
2459.32 159
2459.43 157
2459.55 154
2459.66 151
2459.77 149
2459.89 148
2460.00 149
2460.11 152
2460.23 157
2460.34 164
2460.46 170
2460.57 175
2460.68 179
2460.80 181
2460.91 181
2461.02 181
2461.14 179
2461.25 178
2461.37 176
2461.48 174
2461.59 172
2461.71 169
2461.82 165
2461.93 160
2462.05 154
2462.16 148
2462.28 142
2462.39 137
2462.50 132
2462.62 129
2462.73 126
2462.84 125
2462.96 125
2463.07 127
2463.19 130
2463.30 134
2463.41 139
2463.53 144
2463.64 149
2463.75 152
2463.87 155
2463.98 156
2464.10 155
2464.21 154
2464.32 152
2464.44 151
2464.55 151
2464.67 151
2464.78 152
2464.89 154
2465.01 155
2465.12 156
2465.23 155
2465.35 152
2465.46 148
2465.58 145
2465.69 142
2465.80 140
2465.92 140
2466.03 142
2466.15 145
2466.26 149
2466.37 151
2466.49 151
2466.60 150
2466.71 146
2466.83 141
2466.94 136
2467.06 130
2467.17 124
2467.28 120
2467.40 118
2467.51 117
2467.63 118
2467.74 122
2467.85 128
2467.97 135
2468.08 145
2468.19 155
2468.31 164
2468.42 173
2468.54 180
2468.65 184
2468.76 187
2468.88 188
2468.99 188
2469.11 187
2469.22 185
2469.33 184
2469.45 181
2469.56 179
2469.68 175
2469.79 172
2469.90 168
2470.02 166
2470.13 164
2470.25 163
2470.36 162
2470.47 161
2470.59 158
2470.70 155
2470.82 151
2470.93 147
2471.04 143
2471.16 141
2471.27 141
2471.39 144
2471.50 148
2471.61 153
2471.73 158
2471.84 162
2471.96 164
2472.07 164
2472.18 162
2472.30 159
2472.41 156
2472.53 154
2472.64 152
2472.75 151
2472.87 150
2472.98 150
2473.10 150
2473.21 149
2473.32 146
2473.44 144
2473.55 141
2473.67 138
2473.78 137
2473.89 137
2474.01 139
2474.12 142
2474.24 146
2474.35 149
2474.46 151
2474.58 152
2474.69 150
2474.81 146
2474.92 140
2475.03 134
2475.15 127
2475.26 121
2475.38 116
2475.49 112
2475.60 110
2475.72 110
2475.83 111
2475.95 113
2476.06 115
2476.17 118
2476.29 121
2476.40 124
2476.52 126
2476.63 129
2476.75 131
2476.86 132
2476.97 132
2477.09 131
2477.20 129
2477.32 126
2477.43 124
2477.54 123
2477.66 123
2477.77 126
2477.89 130
2478.00 135
2478.11 140
2478.23 145
2478.34 149
2478.46 152
2478.57 154
2478.69 156
2478.80 156
2478.91 156
2479.03 156
2479.14 156
2479.26 156
2479.37 156
2479.48 158
2479.60 160
2479.71 163
2479.83 165
2479.94 168
2480.06 169
2480.17 169
2480.28 168
2480.40 165
2480.51 163
2480.63 160
2480.74 159
2480.85 157
2480.97 156
2481.08 155
2481.20 153
2481.31 150
2481.43 146
2481.54 141
2481.65 137
2481.77 132
2481.88 129
2482.00 128
2482.11 129
2482.23 132
2482.34 136
2482.45 142
2482.57 148
2482.68 154
2482.80 159
2482.91 164
2483.03 167
2483.14 169
2483.25 170
2483.37 169
2483.48 166
2483.60 163
2483.71 160
2483.82 157
2483.94 155
2484.05 154
2484.17 155
2484.28 156
2484.40 158
2484.51 159
2484.62 160
2484.74 160
2484.85 160
2484.97 160
2485.08 161
2485.20 162
2485.31 163
2485.42 165
2485.54 165
2485.65 165
2485.77 164
2485.88 162
2486.00 162
2486.11 162
2486.23 164
2486.34 167
2486.45 172
2486.57 176
2486.68 180
2486.80 182
2486.91 182
2487.03 178
2487.14 173
2487.25 167
2487.37 160
2487.48 155
2487.60 150
2487.71 147
2487.83 145
2487.94 144
2488.05 143
2488.17 143
2488.28 143
2488.40 144
2488.51 147
2488.63 151
2488.74 157
2488.86 165
2488.97 173
2489.08 180
2489.20 186
2489.31 189
2489.43 189
2489.54 187
2489.66 182
2489.77 176
2489.88 169
2490.00 163
2490.11 158
2490.23 155
2490.34 154
2490.46 155
2490.57 157
2490.69 161
2490.80 165
2490.91 167
2491.03 168
2491.14 167
2491.26 164
2491.37 160
2491.49 154
2491.60 148
2491.72 143
2491.83 138
2491.94 135
2492.06 132
2492.17 131
2492.29 131
2492.40 132
2492.52 134
2492.63 136
2492.75 137
2492.86 138
2492.97 137
2493.09 136
2493.20 134
2493.32 130
2493.43 126
2493.55 121
2493.66 116
2493.78 112
2493.89 110
2494.01 111
2494.12 114
2494.23 120
2494.35 127
2494.46 136
2494.58 144
2494.69 150
2494.81 154
2494.92 155
2495.04 153
2495.15 150
2495.26 146
2495.38 143
2495.49 141
2495.61 142
2495.72 144
2495.84 148
2495.95 152
2496.07 156
2496.18 160
2496.30 163
2496.41 164
2496.52 164
2496.64 163
2496.75 161
2496.87 158
2496.98 154
2497.10 151
2497.21 147
2497.33 145
2497.44 143
2497.56 143
2497.67 144
2497.79 147
2497.90 150
2498.01 154
2498.13 158
2498.24 162
2498.36 165
2498.47 167
2498.59 169
2498.70 170
2498.82 171
2498.93 171
2499.05 172
2499.16 172
2499.28 172
2499.39 172
2499.50 172
2499.62 172
2499.73 171
2499.85 170
2499.96 170
2500.08 170
2500.19 171
2500.31 173
2500.42 177
2500.54 181
2500.65 187
2500.77 192
2500.88 197
2500.99 200
2501.11 203
2501.22 204
2501.34 205
2501.45 204
2501.57 203
2501.68 203
2501.80 203
2501.91 203
2502.03 202
2502.14 201
2502.26 199
2502.37 195
2502.49 189
2502.60 182
2502.71 174
2502.83 167
2502.94 161
2503.06 155
2503.17 152
2503.29 150
2503.40 148
2503.52 147
2503.63 145
2503.75 141
2503.86 137
2503.98 133
2504.09 129
2504.21 126
2504.32 126
2504.44 127
2504.55 131
2504.67 135
2504.78 140
2504.89 144
2505.01 147
2505.12 148
2505.24 148
2505.35 147
2505.47 146
2505.58 145
2505.70 144
2505.81 143
2505.93 144
2506.04 145
2506.16 146
2506.27 149
2506.39 151
2506.50 153
2506.62 155
2506.73 156
2506.85 157
2506.96 156
2507.08 156
2507.19 155
2507.31 156
2507.42 156
2507.53 156
2507.65 157
2507.76 156
2507.88 154
2507.99 150
2508.11 145
2508.22 140
2508.34 134
2508.45 129
2508.57 124
2508.68 122
2508.80 121
2508.91 122
2509.03 123
2509.14 125
2509.26 126
2509.37 127
2509.49 126
2509.60 124
2509.72 122
2509.83 120
2509.95 119
2510.06 119
2510.18 120
2510.29 123
2510.41 126
2510.52 130
2510.64 135
2510.75 139
2510.87 142
2510.98 145
2511.10 147
2511.21 148
2511.32 149
2511.44 150
2511.55 152
2511.67 153
2511.78 155
2511.90 157
2512.01 159
2512.13 162
2512.24 164
2512.36 166
2512.47 169
2512.59 172
2512.70 175
2512.82 177
2512.93 180
2513.05 183
2513.16 185
2513.28 188
2513.39 191
2513.51 193
2513.62 195
2513.74 196
2513.85 195
2513.97 193
2514.08 189
2514.20 184
2514.31 178
2514.43 172
2514.54 165
2514.66 160
2514.77 155
2514.89 151
2515.00 149
2515.12 148
2515.23 148
2515.35 150
2515.46 152
2515.58 154
2515.69 155
2515.81 155
2515.92 154
2516.04 153
2516.15 152
2516.27 152
2516.38 153
2516.50 155
2516.61 158
2516.73 162
2516.84 164
2516.96 167
2517.07 168
2517.19 168
2517.30 167
2517.42 166
2517.53 165
2517.65 164
2517.76 163
2517.88 161
2517.99 158
2518.11 155
2518.22 151
2518.34 147
2518.45 142
2518.57 138
2518.68 134
2518.80 132
2518.91 131
2519.03 131
2519.14 131
2519.26 133
2519.37 134
2519.49 136
2519.60 138
2519.72 139
2519.83 140
2519.95 141
2520.06 142
2520.18 143
2520.30 144
2520.41 143
2520.53 142
2520.64 141
2520.76 138
2520.87 135
2520.99 133
2521.10 132
2521.22 133
2521.33 135
2521.45 138
2521.56 141
2521.68 144
2521.79 145
2521.91 145
2522.02 144
2522.14 142
2522.25 140
2522.37 138
2522.48 137
2522.60 137
2522.71 138
2522.83 140
2522.94 143
2523.06 145
2523.17 146
2523.29 147
2523.40 147
2523.52 146
2523.63 144
2523.75 142
2523.86 139
2523.98 137
2524.09 134
2524.21 132
2524.33 129
2524.44 127
2524.56 125
2524.67 123
2524.79 120
2524.90 117
2525.02 115
2525.13 114
2525.25 114
2525.36 116
2525.48 119
2525.59 123
2525.71 127
2525.82 131
2525.94 133
2526.05 134
2526.17 135
2526.28 134
2526.40 133
2526.51 132
2526.63 130
2526.75 128
2526.86 126
2526.98 126
2527.09 127
2527.21 128
2527.32 130
2527.44 131
2527.55 132
2527.67 131
2527.78 129
2527.90 127
2528.01 126
2528.13 126
2528.24 128
2528.36 132
2528.47 137
2528.59 142
2528.70 148
2528.82 152
2528.94 155
2529.05 157
2529.17 158
2529.28 158
2529.40 158
2529.51 157
2529.63 156
2529.74 155
2529.86 155
2529.97 156
2530.09 158
2530.20 162
2530.32 165
2530.43 168
2530.55 169
2530.67 169
2530.78 167
2530.90 164
2531.01 162
2531.13 160
2531.24 160
2531.36 162
2531.47 164
2531.59 167
2531.70 170
2531.82 172
2531.93 173
2532.05 173
2532.16 172
2532.28 169
2532.40 166
2532.51 163
2532.63 159
2532.74 156
2532.86 154
2532.97 154
2533.09 155
2533.20 157
2533.32 161
2533.43 164
2533.55 168
2533.66 171
2533.78 174
2533.90 175
2534.01 176
2534.13 175
2534.24 174
2534.36 171
2534.47 168
2534.59 163
2534.70 158
2534.82 154
2534.93 149
2535.05 146
2535.17 144
2535.28 143
2535.40 143
2535.51 144
2535.63 145
2535.74 146
2535.86 147
2535.97 147
2536.09 147
2536.20 147
2536.32 147
2536.44 147
2536.55 146
2536.67 143
2536.78 139
2536.90 133
2537.01 126
2537.13 118
2537.24 110
2537.36 104
2537.47 100
2537.59 99
2537.71 100
2537.82 104
2537.94 108
2538.05 113
2538.17 118
2538.28 121
2538.40 124
2538.51 126
2538.63 128
2538.75 131
2538.86 135
2538.98 138
2539.09 142
2539.21 144
2539.32 145
2539.44 145
2539.55 143
2539.67 139
2539.79 135
2539.90 132
2540.02 129
2540.13 127
2540.25 127
2540.36 128
2540.48 130
2540.59 134
2540.71 137
2540.83 139
2540.94 140
2541.06 141
2541.17 140
2541.29 138
2541.40 136
2541.52 135
2541.63 134
2541.75 134
2541.87 134
2541.98 136
2542.10 139
2542.21 142
2542.33 146
2542.44 150
2542.56 153
2542.67 155
2542.79 157
2542.91 157
2543.02 156
2543.14 154
2543.25 153
2543.37 151
2543.48 151
2543.60 151
2543.72 152
2543.83 153
2543.95 154
2544.06 154
2544.18 154
2544.29 154
2544.41 154
2544.52 154
2544.64 156
2544.76 158
2544.87 160
2544.99 163
2545.10 165
2545.22 166
2545.33 167
2545.45 168
2545.57 168
2545.68 167
2545.80 167
2545.91 166
2546.03 165
2546.14 165
2546.26 164
2546.38 164
2546.49 165
2546.61 166
2546.72 169
2546.84 172
2546.95 176
2547.07 179
2547.19 181
2547.30 181
2547.42 179
2547.53 176
2547.65 171
2547.76 165
2547.88 161
2548.00 158
2548.11 157
2548.23 158
2548.34 162
2548.46 167
2548.57 173
2548.69 179
2548.81 183
2548.92 186
2549.04 187
2549.15 187
2549.27 185
2549.38 182
2549.50 178
2549.62 174
2549.73 168
2549.85 163
2549.96 159
2550.08 156
2550.20 154
2550.31 153
2550.43 152
2550.54 152
2550.66 151
2550.77 149
2550.89 146
2551.01 142
2551.12 137
2551.24 133
2551.35 131
2551.47 130
2551.58 132
2551.70 134
2551.82 138
2551.93 141
2552.05 144
2552.16 145
2552.28 145
2552.40 144
2552.51 142
2552.63 140
2552.74 138
2552.86 135
2552.97 133
2553.09 132
2553.21 131
2553.32 131
2553.44 132
2553.55 134
2553.67 135
2553.79 137
2553.90 138
2554.02 139
2554.13 139
2554.25 138
2554.37 138
2554.48 137
2554.60 135
2554.71 133
2554.83 132
2554.94 131
2555.06 132
2555.18 134
2555.29 137
2555.41 142
2555.52 146
2555.64 150
2555.76 152
2555.87 152
2555.99 151
2556.10 149
2556.22 147
2556.34 144
2556.45 142
2556.57 141
2556.68 140
2556.80 139
2556.92 139
2557.03 139
2557.15 139
2557.26 140
2557.38 142
2557.49 145
2557.61 147
2557.73 150
2557.84 151
2557.96 151
2558.07 150
2558.19 148
2558.31 145
2558.42 141
2558.54 138
2558.65 135
2558.77 133
2558.89 133
2559.00 134
2559.12 138
2559.23 142
2559.35 148
2559.47 153
2559.58 158
2559.70 161
2559.81 162
2559.93 161
2560.05 159
2560.16 157
2560.28 154
2560.39 153
2560.51 152
2560.63 152
2560.74 153
2560.86 153
2560.97 153
2561.09 152
2561.21 150
2561.32 148
2561.44 145
2561.55 142
2561.67 139
2561.79 137
2561.90 137
2562.02 138
2562.14 141
2562.25 144
2562.37 146
2562.48 148
2562.60 148
2562.72 146
2562.83 143
2562.95 139
2563.06 136
2563.18 135
2563.30 135
2563.41 138
2563.53 141
2563.64 145
2563.76 148
2563.88 150
2563.99 151
2564.11 150
2564.22 148
2564.34 147
2564.46 145
2564.57 143
2564.69 142
2564.81 141
2564.92 140
2565.04 139
2565.15 139
2565.27 139
2565.39 139
2565.50 140
2565.62 140
2565.73 140
2565.85 137
2565.97 134
2566.08 129
2566.20 124
2566.31 120
2566.43 117
2566.55 115
2566.66 115
2566.78 115
2566.90 117
2567.01 118
2567.13 120
2567.24 122
2567.36 125
2567.48 129
2567.59 135
2567.71 142
2567.83 149
2567.94 156
2568.06 161
2568.17 165
2568.29 168
2568.41 170
2568.52 172
2568.64 176
2568.75 180
2568.87 185
2568.99 190
2569.10 194
2569.22 196
2569.34 196
2569.45 194
2569.57 190
2569.68 185
2569.80 179
2569.92 172
2570.03 166
2570.15 161
2570.27 157
2570.38 153
2570.50 151
2570.61 151
2570.73 152
2570.85 155
2570.96 159
2571.08 162
2571.20 164
2571.31 165
2571.43 164
2571.54 160
2571.66 154
2571.78 147
2571.89 140
2572.01 133
2572.13 128
2572.24 124
2572.36 122
2572.47 123
2572.59 126
2572.71 131
2572.82 138
2572.94 146
2573.06 154
2573.17 162
2573.29 167
2573.40 169
2573.52 169
2573.64 167
2573.75 164
2573.87 161
2573.99 158
2574.10 157
2574.22 157
2574.34 158
2574.45 158
2574.57 159
2574.68 160
2574.80 159
2574.92 158
2575.03 157
2575.15 154
2575.27 151
2575.38 148
2575.50 144
2575.62 141
2575.73 138
2575.85 137
2575.96 136
2576.08 137
2576.20 139
2576.31 141
2576.43 143
2576.55 145
2576.66 147
2576.78 149
2576.90 152
2577.01 155
2577.13 158
2577.24 161
2577.36 163
2577.48 165
2577.59 166
2577.71 166
2577.83 165
2577.94 163
2578.06 160
2578.18 156
2578.29 151
2578.41 146
2578.53 143
2578.64 140
2578.76 138
2578.87 138
2578.99 140
2579.11 142
2579.22 144
2579.34 146
2579.46 147
2579.57 148
2579.69 147
2579.81 147
2579.92 146
2580.04 146
2580.16 146
2580.27 146
2580.39 146
2580.50 146
2580.62 146
2580.74 147
2580.85 149
2580.97 151
2581.09 155
2581.20 158
2581.32 159
2581.44 160
2581.55 158
2581.67 155
2581.79 152
2581.90 149
2582.02 147
2582.14 147
2582.25 147
2582.37 147
2582.49 147
2582.60 146
2582.72 144
2582.83 142
2582.95 139
2583.07 136
2583.18 135
2583.30 134
2583.42 134
2583.53 134
2583.65 134
2583.77 132
2583.88 131
2584.00 128
2584.12 126
2584.23 123
2584.35 121
2584.47 120
2584.58 120
2584.70 121
2584.82 123
2584.93 125
2585.05 128
2585.17 130
2585.28 133
2585.40 135
2585.52 136
2585.63 138
2585.75 140
2585.87 142
2585.98 144
2586.10 144
2586.22 144
2586.33 143
2586.45 140
2586.56 137
2586.68 133
2586.80 130
2586.91 127
2587.03 126
2587.15 125
2587.26 126
2587.38 127
2587.50 128
2587.61 128
2587.73 128
2587.85 128
2587.96 127
2588.08 125
2588.20 124
2588.31 123
2588.43 123
2588.55 123
2588.66 124
2588.78 126
2588.90 129
2589.01 134
2589.13 139
2589.25 145
2589.36 151
2589.48 156
2589.60 160
2589.71 162
2589.83 162
2589.95 162
2590.06 161
2590.18 160
2590.30 159
2590.41 158
2590.53 157
2590.65 156
2590.76 155
2590.88 154
2591.00 152
2591.11 152
2591.23 152
2591.35 154
2591.46 156
2591.58 159
2591.70 162
2591.81 165
2591.93 167
2592.05 168
2592.17 168
2592.28 168
2592.40 167
2592.52 166
2592.63 165
2592.75 164
2592.87 164
2592.98 163
2593.10 163
2593.22 163
2593.33 162
2593.45 161
2593.57 161
2593.68 159
2593.80 158
2593.92 156
2594.03 152
2594.15 148
2594.27 144
2594.38 140
2594.50 136
2594.62 132
2594.73 129
2594.85 126
2594.97 124
2595.08 122
2595.20 121
2595.32 120
2595.43 120
2595.55 121
2595.67 122
2595.79 123
2595.90 125
2596.02 128
2596.14 130
2596.25 133
2596.37 136
2596.49 138
2596.60 139
2596.72 140
2596.84 140
2596.95 139
2597.07 138
2597.19 136
2597.30 135
2597.42 133
2597.54 131
2597.65 130
2597.77 128
2597.89 127
2598.01 126
2598.12 125
2598.24 125
2598.36 126
2598.47 127
2598.59 128
2598.71 130
2598.82 133
2598.94 136
2599.06 139
2599.17 142
2599.29 144
2599.41 147
2599.52 148
2599.64 150
2599.76 152
2599.88 154
2599.99 156
2600.11 158
2600.23 160
2600.34 161
2600.46 162
2600.58 162
2600.69 162
2600.81 161
2600.93 161
2601.04 161
2601.16 161
2601.28 161
2601.40 161
2601.51 161
2601.63 161
2601.75 160
2601.86 159
2601.98 156
2602.10 152
2602.21 148
2602.33 144
2602.45 141
2602.57 139
2602.68 139
2602.80 141
2602.92 143
2603.03 146
2603.15 148
2603.27 148
2603.38 148
2603.50 145
2603.62 142
2603.73 139
2603.85 135
2603.97 132
2604.09 130
2604.20 127
2604.32 124
2604.44 121
2604.55 118
2604.67 115
2604.79 113
2604.90 113
2605.02 113
2605.14 114
2605.26 116
2605.37 118
2605.49 121
2605.61 124
2605.72 126
2605.84 128
2605.96 129
2606.08 129
2606.19 128
2606.31 127
2606.43 126
2606.54 124
2606.66 124
2606.78 124
2606.89 126
2607.01 129
2607.13 132
2607.25 136
2607.36 139
2607.48 142
2607.60 143
2607.71 142
2607.83 139
2607.95 136
2608.07 132
2608.18 128
2608.30 124
2608.42 120
2608.53 117
2608.65 114
2608.77 111
2608.89 108
2609.00 105
2609.12 102
2609.24 98
2609.35 95
2609.47 93
2609.59 91
2609.71 91
2609.82 92
2609.94 94
2610.06 97
2610.17 101
2610.29 105
2610.41 110
2610.52 115
2610.64 120
2610.76 124
2610.88 128
2610.99 131
2611.11 132
2611.23 133
2611.35 134
2611.46 133
2611.58 132
2611.70 131
2611.81 130
2611.93 130
2612.05 132
2612.17 136
2612.28 141
2612.40 147
2612.52 152
2612.63 157
2612.75 161
2612.87 163
2612.99 164
2613.10 164
2613.22 163
2613.34 161
2613.45 158
2613.57 155
2613.69 152
2613.81 147
2613.92 142
2614.04 138
2614.16 133
2614.28 128
2614.39 124
2614.51 120
2614.63 117
2614.74 114
2614.86 111
2614.98 109
2615.10 106
2615.21 104
2615.33 102
2615.45 99
2615.56 98
2615.68 97
2615.80 97
2615.92 99
2616.03 103
2616.15 108
2616.27 115
2616.39 123
2616.50 130
2616.62 135
2616.74 139
2616.85 140
2616.97 139
2617.09 136
2617.21 133
2617.32 130
2617.44 128
2617.56 128
2617.68 130
2617.79 133
2617.91 137
2618.03 142
2618.15 146
2618.26 151
2618.38 155
2618.50 159
2618.61 162
2618.73 166
2618.85 169
2618.97 171
2619.08 172
2619.20 171
2619.32 167
2619.44 162
2619.55 157
2619.67 152
2619.79 148
2619.91 147
2620.02 149
2620.14 154
2620.26 160
2620.37 167
2620.49 174
2620.61 179
2620.73 182
2620.84 181
2620.96 178
2621.08 174
2621.20 167
2621.31 161
2621.43 154
2621.55 148
2621.67 142
2621.78 138
2621.90 135
2622.02 134
2622.14 134
2622.25 136
2622.37 138
2622.49 141
2622.61 142
2622.72 141
2622.84 139
2622.96 136
2623.07 131
2623.19 127
2623.31 124
2623.43 121
2623.54 120
2623.66 120
2623.78 120
2623.90 120
2624.01 121
2624.13 122
2624.25 124
2624.37 125
2624.48 128
2624.60 130
2624.72 132
2624.84 134
2624.95 136
2625.07 138
2625.19 140
2625.31 145
2625.42 151
2625.54 158
2625.66 166
2625.78 174
2625.89 181
2626.01 185
2626.13 187
2626.25 186
2626.36 184
2626.48 180
2626.60 177
2626.72 174
2626.83 171
2626.95 168
2627.07 164
2627.19 161
2627.30 156
2627.42 152
2627.54 148
2627.66 145
2627.77 143
2627.89 143
2628.01 143
2628.13 143
2628.24 144
2628.36 144
2628.48 144
2628.60 144
2628.71 144
2628.83 144
2628.95 144
2629.07 143
2629.18 142
2629.30 139
2629.42 136
2629.54 132
2629.66 128
2629.77 125
2629.89 123
2630.01 123
2630.13 125
2630.24 129
2630.36 133
2630.48 137
2630.60 141
2630.71 143
2630.83 145
2630.95 145
2631.07 145
2631.18 145
2631.30 145
2631.42 145
2631.54 144
2631.65 143
2631.77 141
2631.89 139
2632.01 137
2632.12 136
2632.24 135
2632.36 134
2632.48 133
2632.60 133
2632.71 132
2632.83 133
2632.95 134
2633.07 137
2633.18 140
2633.30 143
2633.42 146
2633.54 147
2633.65 147
2633.77 144
2633.89 139
2634.01 135
2634.12 130
2634.24 128
2634.36 127
2634.48 128
2634.60 131
2634.71 134
2634.83 137
2634.95 139
2635.07 141
2635.18 142
2635.30 143
2635.42 142
2635.54 141
2635.65 139
2635.77 137
2635.89 135
2636.01 134
2636.13 134
2636.24 135
2636.36 138
2636.48 141
2636.60 145
2636.71 149
2636.83 153
2636.95 155
2637.07 156
2637.19 156
2637.30 155
2637.42 154
2637.54 153
2637.66 153
2637.77 153
2637.89 153
2638.01 155
2638.13 156
2638.25 157
2638.36 157
2638.48 155
2638.60 152
2638.72 148
2638.83 144
2638.95 140
2639.07 137
2639.19 136
2639.31 137
2639.42 139
2639.54 143
2639.66 149
2639.78 155
2639.89 161
2640.01 167
2640.13 172
2640.25 176
2640.37 180
2640.48 182
2640.60 182
2640.72 181
2640.84 178
2640.95 174
2641.07 169
2641.19 163
2641.31 156
2641.43 150
2641.54 145
2641.66 141
2641.78 138
2641.90 137
2642.02 136
2642.13 136
2642.25 136
2642.37 136
2642.49 137
2642.60 140
2642.72 143
2642.84 147
2642.96 150
2643.08 153
2643.19 155
2643.31 155
2643.43 155
2643.55 153
2643.67 152
2643.78 151
2643.90 151
2644.02 152
2644.14 154
2644.25 155
2644.37 156
2644.49 156
2644.61 155
2644.73 153
2644.84 151
2644.96 149
2645.08 146
2645.20 145
2645.32 143
2645.43 141
2645.55 140
2645.67 138
2645.79 137
2645.91 135
2646.02 134
2646.14 133
2646.26 132
2646.38 133
2646.50 133
2646.61 134
2646.73 135
2646.85 135
2646.97 135
2647.09 135
2647.20 135
2647.32 135
2647.44 136
2647.56 136
2647.68 137
2647.79 137
2647.91 137
2648.03 136
2648.15 136
2648.27 135
2648.38 134
2648.50 133
2648.62 134
2648.74 135
2648.86 138
2648.97 142
2649.09 146
2649.21 151
2649.33 157
2649.45 161
2649.56 165
2649.68 168
2649.80 171
2649.92 172
2650.04 172
2650.15 173
2650.27 172
2650.39 172
2650.51 170
2650.63 168
2650.74 164
2650.86 159
2650.98 152
2651.10 144
2651.22 137
2651.33 129
2651.45 123
2651.57 119
2651.69 116
2651.81 116
2651.92 117
2652.04 119
2652.16 123
2652.28 127
2652.40 132
2652.51 137
2652.63 142
2652.75 147
2652.87 152
2652.99 155
2653.10 158
2653.22 159
2653.34 159
2653.46 157
2653.58 155
2653.70 152
2653.81 148
2653.93 143
2654.05 138
2654.17 132
2654.29 128
2654.40 124
2654.52 121
2654.64 120
2654.76 121
2654.88 122
2654.99 123
2655.11 125
2655.23 126
2655.35 128
2655.47 128
2655.59 129
2655.70 130
2655.82 132
2655.94 133
2656.06 134
2656.18 134
2656.29 134
2656.41 132
2656.53 130
2656.65 126
2656.77 122
2656.89 117
2657.00 112
2657.12 107
2657.24 102
2657.36 97
2657.48 92
2657.59 87
2657.71 83
2657.83 79
2657.95 77
2658.07 77
2658.19 79
2658.30 83
2658.42 88
2658.54 95
2658.66 103
2658.78 111
2658.89 118
2659.01 125
2659.13 131
2659.25 135
2659.37 138
2659.49 139
2659.60 140
2659.72 140
2659.84 140
2659.96 140
2660.08 139
2660.20 137
2660.31 135
2660.43 132
2660.55 129
2660.67 126
2660.79 124
2660.91 125
2661.02 127
2661.14 130
2661.26 134
2661.38 137
2661.50 140
2661.61 142
2661.73 144
2661.85 145
2661.97 146
2662.09 148
2662.21 150
2662.32 152
2662.44 155
2662.56 158
2662.68 162
2662.80 167
2662.92 173
2663.03 180
2663.15 187
2663.27 193
2663.39 197
2663.51 198
2663.63 196
2663.74 191
2663.86 184
2663.98 176
2664.10 169
2664.22 162
2664.34 155
2664.45 150
2664.57 145
2664.69 141
2664.81 139
2664.93 137
2665.05 136
2665.16 137
2665.28 139
2665.40 142
2665.52 145
2665.64 148
2665.76 151
2665.88 152
2665.99 152
2666.11 151
2666.23 149
2666.35 148
2666.47 148
2666.59 149
2666.70 151
2666.82 154
2666.94 157
2667.06 158
2667.18 157
2667.30 154
2667.41 150
2667.53 145
2667.65 141
2667.77 138
2667.89 137
2668.01 138
2668.12 139
2668.24 142
2668.36 144
2668.48 147
2668.60 149
2668.72 150
2668.84 152
2668.95 153
2669.07 153
2669.19 152
2669.31 150
2669.43 147
2669.55 142
2669.66 137
2669.78 131
2669.90 125
2670.02 120
2670.14 114
2670.26 110
2670.38 106
2670.49 104
2670.61 103
2670.73 105
2670.85 108
2670.97 113
2671.09 119
2671.21 125
2671.32 130
2671.44 133
2671.56 135
2671.68 134
2671.80 132
2671.92 128
2672.03 122
2672.15 117
2672.27 113
2672.39 110
2672.51 109
2672.63 111
2672.75 114
2672.86 119
2672.98 124
2673.10 130
2673.22 135
2673.34 140
2673.46 143
2673.58 145
2673.69 146
2673.81 146
2673.93 145
2674.05 143
2674.17 140
2674.29 137
2674.41 134
2674.52 129
2674.64 124
2674.76 118
2674.88 111
2675.00 106
2675.12 103
2675.24 103
2675.35 105
2675.47 110
2675.59 115
2675.71 120
2675.83 124
2675.95 126
2676.07 126
2676.18 126
2676.30 126
2676.42 128
2676.54 130
2676.66 134
2676.78 138
2676.90 143
2677.01 148
2677.13 152
2677.25 156
2677.37 159
2677.49 160
2677.61 160
2677.73 157
2677.85 152
2677.96 145
2678.08 137
2678.20 129
2678.32 123
2678.44 120
2678.56 120
2678.68 124
2678.79 131
2678.91 139
2679.03 147
2679.15 154
2679.27 158
2679.39 160
2679.51 158
2679.63 154
2679.74 148
2679.86 142
2679.98 136
2680.10 131
2680.22 127
2680.34 124
2680.46 121
2680.57 120
2680.69 119
2680.81 119
2680.93 120
2681.05 121
2681.17 123
2681.29 126
2681.41 130
2681.52 136
2681.64 142
2681.76 150
2681.88 158
2682.00 165
2682.12 172
2682.24 177
2682.36 180
2682.47 180
2682.59 179
2682.71 175
2682.83 170
2682.95 163
2683.07 156
2683.19 148
2683.31 142
2683.42 136
2683.54 132
2683.66 129
2683.78 127
2683.90 126
2684.02 125
2684.14 124
2684.26 123
2684.38 122
2684.49 122
2684.61 122
2684.73 123
2684.85 125
2684.97 129
2685.09 133
2685.21 138
2685.33 142
2685.44 147
2685.56 152
2685.68 155
2685.80 158
2685.92 159
2686.04 159
2686.16 158
2686.28 158
2686.39 157
2686.51 157
2686.63 159
2686.75 161
2686.87 164
2686.99 166
2687.11 168
2687.23 168
2687.35 167
2687.46 166
2687.58 165
2687.70 163
2687.82 162
2687.94 161
2688.06 160
2688.18 158
2688.30 155
2688.42 150
2688.53 144
2688.65 138
2688.77 133
2688.89 129
2689.01 127
2689.13 127
2689.25 127
2689.37 129
2689.49 130
2689.60 131
2689.72 133
2689.84 135
2689.96 138
2690.08 141
2690.20 146
2690.32 150
2690.44 155
2690.56 159
2690.67 162
2690.79 165
2690.91 167
2691.03 168
2691.15 170
2691.27 171
2691.39 172
2691.51 172
2691.63 172
2691.75 170
2691.86 167
2691.98 163
2692.10 158
2692.22 153
2692.34 147
2692.46 142
2692.58 138
2692.70 135
2692.82 134
2692.94 133
2693.05 133
2693.17 133
2693.29 133
2693.41 131
2693.53 130
2693.65 127
2693.77 125
2693.89 122
2694.01 120
2694.13 118
2694.24 115
2694.36 113
2694.48 111
2694.60 110
2694.72 109
2694.84 109
2694.96 110
2695.08 112
2695.20 113
2695.32 113
2695.43 113
2695.55 111
2695.67 110
2695.79 109
2695.91 110
2696.03 113
2696.15 117
2696.27 121
2696.39 125
2696.51 128
2696.62 130
2696.74 133
2696.86 135
2696.98 138
2697.10 141
2697.22 146
2697.34 150
2697.46 153
2697.58 156
2697.70 157
2697.82 158
2697.93 158
2698.05 159
2698.17 160
2698.29 162
2698.41 165
2698.53 168
2698.65 172
2698.77 174
2698.89 177
2699.01 178
2699.13 180
2699.24 182
2699.36 184
2699.48 186
2699.60 188
2699.72 189
2699.84 189
2699.96 187
2700.08 184
2700.20 181
2700.32 177
2700.44 175
2700.56 172
2700.67 171
2700.79 169
2700.91 168
2701.03 164
2701.15 160
2701.27 153
2701.39 146
2701.51 137
2701.63 129
2701.75 121
2701.87 115
2701.99 111
2702.10 110
2702.22 110
2702.34 111
2702.46 114
2702.58 117
2702.70 121
2702.82 125
2702.94 128
2703.06 132
2703.18 135
2703.30 138
2703.42 140
2703.54 141
2703.65 140
2703.77 139
2703.89 137
2704.01 135
2704.13 134
2704.25 132
2704.37 130
2704.49 129
2704.61 127
2704.73 126
2704.85 125
2704.97 124
2705.09 123
2705.20 123
2705.32 123
2705.44 123
2705.56 123
2705.68 124
2705.80 125
2705.92 126
2706.04 127
2706.16 128
2706.28 128
2706.40 127
2706.52 125
2706.64 123
2706.75 121
2706.87 119
2706.99 117
2707.11 116
2707.23 116
2707.35 116
2707.47 116
2707.59 115
2707.71 114
2707.83 112
2707.95 110
2708.07 108
2708.19 106
2708.31 107
2708.43 109
2708.54 112
2708.66 116
2708.78 120
2708.90 123
2709.02 126
2709.14 127
2709.26 128
2709.38 130
2709.50 134
2709.62 139
2709.74 146
2709.86 154
2709.98 160
2710.10 164
2710.22 167
2710.33 166
2710.45 164
2710.57 160
2710.69 156
2710.81 153
2710.93 151
2711.05 150
2711.17 151
2711.29 152
2711.41 155
2711.53 158
2711.65 162
2711.77 166
2711.89 169
2712.01 172
2712.13 172
2712.25 171
2712.36 168
2712.48 163
2712.60 157
2712.72 149
2712.84 141
2712.96 133
2713.08 126
2713.20 121
2713.32 119
2713.44 121
2713.56 127
2713.68 137
2713.80 149
2713.92 161
2714.04 172
2714.16 180
2714.28 184
2714.39 184
2714.51 182
2714.63 177
2714.75 171
2714.87 165
2714.99 160
2715.11 156
2715.23 152
2715.35 147
2715.47 142
2715.59 136
2715.71 129
2715.83 123
2715.95 119
2716.07 118
2716.19 120
2716.31 124
2716.43 132
2716.55 141
2716.66 150
2716.78 157
2716.90 163
2717.02 167
2717.14 168
2717.26 168
2717.38 166
2717.50 164
2717.62 162
2717.74 161
2717.86 160
2717.98 159
2718.10 159
2718.22 157
2718.34 155
2718.46 152
2718.58 149
2718.70 145
2718.82 141
2718.94 138
2719.06 137
2719.18 137
2719.29 138
2719.41 139
2719.53 139
2719.65 139
2719.77 137
2719.89 134
2720.01 132
2720.13 129
2720.25 127
2720.37 126
2720.49 126
2720.61 127
2720.73 128
2720.85 129
2720.97 132
2721.09 134
2721.21 137
2721.33 141
2721.45 145
2721.57 148
2721.69 149
2721.81 150
2721.93 149
2722.05 148
2722.17 148
2722.28 149
2722.40 151
2722.52 156
2722.64 162
2722.76 169
2722.88 176
2723.00 181
2723.12 186
2723.24 188
2723.36 189
2723.48 187
2723.60 184
2723.72 180
2723.84 176
2723.96 171
2724.08 167
2724.20 163
2724.32 160
2724.44 158
2724.56 157
2724.68 156
2724.80 154
2724.92 152
2725.04 149
2725.16 145
2725.28 140
2725.40 134
2725.52 127
2725.64 121
2725.76 117
2725.87 114
2725.99 114
2726.11 117
2726.23 121
2726.35 126
2726.47 130
2726.59 134
2726.71 135
2726.83 133
2726.95 129
2727.07 123
2727.19 117
2727.31 110
2727.43 105
2727.55 102
2727.67 101
2727.79 103
2727.91 107
2728.03 112
2728.15 117
2728.27 122
2728.39 126
2728.51 128
2728.63 129
2728.75 129
2728.87 128
2728.99 126
2729.11 124
2729.23 122
2729.35 120
2729.47 119
2729.59 119
2729.71 121
2729.83 123
2729.95 126
2730.07 129
2730.19 132
2730.31 133
2730.43 133
2730.55 131
2730.67 129
2730.79 127
2730.91 125
2731.02 124
2731.14 123
2731.26 123
2731.38 124
2731.50 126
2731.62 128
2731.74 131
2731.86 133
2731.98 136
2732.10 139
2732.22 141
2732.34 143
2732.46 145
2732.58 147
2732.70 150
2732.82 153
2732.94 156
2733.06 159
2733.18 161
2733.30 163
2733.42 164
2733.54 164
2733.66 164
2733.78 163
2733.90 161
2734.02 159
2734.14 156
2734.26 152
2734.38 149
2734.50 147
2734.62 146
2734.74 145
2734.86 144
2734.98 143
2735.10 140
2735.22 137
2735.34 133
2735.46 129
2735.58 126
2735.70 125
2735.82 126
2735.94 130
2736.06 136
2736.18 144
2736.30 152
2736.42 159
2736.54 166
2736.66 171
2736.78 173
2736.90 174
2737.02 173
2737.14 171
2737.26 168
2737.38 165
2737.50 163
2737.62 161
2737.74 161
2737.86 161
2737.98 161
2738.10 162
2738.22 162
2738.34 161
2738.46 160
2738.58 158
2738.70 157
2738.82 156
2738.94 156
2739.06 157
2739.18 157
2739.30 158
2739.42 159
2739.54 159
2739.66 159
2739.78 158
2739.90 158
2740.02 159
2740.14 161
2740.26 163
2740.38 165
2740.50 166
2740.62 168
2740.74 168
2740.86 168
2740.98 166
2741.10 164
2741.22 160
2741.34 155
2741.46 148
2741.58 141
2741.70 134
2741.82 128
2741.94 124
2742.06 122
2742.18 123
2742.30 127
2742.42 132
2742.54 137
2742.66 142
2742.78 145
2742.90 148
2743.02 148
2743.14 146
2743.26 144
2743.38 140
2743.50 136
2743.62 131
2743.74 128
2743.86 125
2743.98 124
2744.10 123
2744.22 123
2744.34 124
2744.46 124
2744.58 123
2744.70 122
2744.82 120
2744.94 118
2745.06 117
2745.18 117
2745.30 118
2745.42 119
2745.54 121
2745.66 122
2745.78 124
2745.90 125
2746.02 126
2746.14 127
2746.26 129
2746.38 131
2746.50 134
2746.62 137
2746.74 139
2746.86 142
2746.98 145
2747.10 148
2747.22 151
2747.35 153
2747.47 154
2747.59 154
2747.71 153
2747.83 149
2747.95 144
2748.07 138
2748.19 132
2748.31 126
2748.43 121
2748.55 117
2748.67 115
2748.79 114
2748.91 115
2749.03 117
2749.15 119
2749.27 123
2749.39 127
2749.51 131
2749.63 136
2749.75 140
2749.87 144
2749.99 147
2750.11 148
2750.23 147
2750.35 145
2750.47 140
2750.59 135
2750.71 130
2750.83 124
2750.95 119
2751.07 115
2751.19 111
2751.31 108
2751.43 105
2751.55 104
2751.67 103
2751.79 104
2751.91 107
2752.03 110
2752.15 115
2752.27 120
2752.40 124
2752.52 129
2752.64 132
2752.76 135
2752.88 136
2753.00 137
2753.12 136
2753.24 135
2753.36 133
2753.48 132
2753.60 131
2753.72 131
2753.84 133
2753.96 136
2754.08 140
2754.20 144
2754.32 149
2754.44 153
2754.56 157
2754.68 160
2754.80 162
2754.92 163
2755.04 164
2755.16 164
2755.28 163
2755.40 163
2755.52 163
2755.64 164
2755.76 166
2755.88 169
2756.00 171
2756.13 172
2756.25 171
2756.37 169
2756.49 166
2756.61 163
2756.73 159
2756.85 156
2756.97 153
2757.09 150
2757.21 147
2757.33 144
2757.45 141
2757.57 139
2757.69 136
2757.81 135
2757.93 133
2758.05 133
2758.17 133
2758.29 134
2758.41 135
2758.53 137
2758.65 138
2758.77 139
2758.89 140
2759.02 140
2759.14 139
2759.26 137
2759.38 135
2759.50 134
2759.62 133
2759.74 133
2759.86 135
2759.98 137
2760.10 140
2760.22 143
2760.34 146
2760.46 149
2760.58 152
2760.70 154
2760.82 155
2760.94 155
2761.06 154
2761.18 153
2761.30 150
2761.42 148
2761.54 145
2761.67 144
2761.79 143
2761.91 144
2762.03 145
2762.15 147
2762.27 150
2762.39 154
2762.51 157
2762.63 161
2762.75 163
2762.87 163
2762.99 160
2763.11 155
2763.23 148
2763.35 140
2763.47 132
2763.59 127
2763.71 124
2763.83 125
2763.96 129
2764.08 136
2764.20 144
2764.32 152
2764.44 161
2764.56 169
2764.68 176
2764.80 184
2764.92 192
2765.04 200
2765.16 208
2765.28 214
2765.40 218
2765.52 219
2765.64 217
2765.76 212
2765.88 206
2766.00 200
2766.13 195
2766.25 191
2766.37 188
2766.49 188
2766.61 188
2766.73 189
2766.85 189
2766.97 188
2767.09 186
2767.21 183
2767.33 180
2767.45 177
2767.57 175
2767.69 174
2767.81 174
2767.93 175
2768.06 176
2768.18 177
2768.30 178
2768.42 178
2768.54 178
2768.66 177
2768.78 177
2768.90 177
2769.02 178
2769.14 179
2769.26 181
2769.38 182
2769.50 183
2769.62 184
2769.74 185
2769.86 187
2769.99 188
2770.11 189
2770.23 189
2770.35 189
2770.47 188
2770.59 186
2770.71 183
2770.83 181
2770.95 178
2771.07 176
2771.19 175
2771.31 173
2771.43 171
2771.55 169
2771.68 168
2771.80 168
2771.92 169
2772.04 171
2772.16 173
2772.28 175
2772.40 177
2772.52 177
2772.64 176
2772.76 173
2772.88 170
2773.00 167
2773.12 164
2773.24 160
2773.37 157
2773.49 153
2773.61 150
2773.73 148
2773.85 148
2773.97 150
2774.09 154
2774.21 160
2774.33 166
2774.45 171
2774.57 175
2774.69 176
2774.81 174
2774.94 171
2775.06 168
2775.18 165
2775.30 162
2775.42 161
2775.54 159
2775.66 159
2775.78 158
2775.90 157
2776.02 157
2776.14 158
2776.26 159
2776.39 160
2776.51 162
2776.63 164
2776.75 165
2776.87 167
2776.99 168
2777.11 169
2777.23 171
2777.35 172
2777.47 174
2777.59 175
2777.71 175
2777.84 174
2777.96 172
2778.08 169
2778.20 165
2778.32 162
2778.44 158
2778.56 156
2778.68 154
2778.80 152
2778.92 151
2779.04 150
2779.16 150
2779.29 152
2779.41 154
2779.53 158
2779.65 163
2779.77 168
2779.89 171
2780.01 174
2780.13 174
2780.25 173
2780.37 170
2780.49 167
2780.62 165
2780.74 163
2780.86 162
2780.98 161
2781.10 162
2781.22 162
2781.34 162
2781.46 162
2781.58 161
2781.70 160
2781.82 159
2781.95 158
2782.07 156
2782.19 155
2782.31 154
2782.43 152
2782.55 150
2782.67 148
2782.79 145
2782.91 143
2783.03 140
2783.15 138
2783.28 137
2783.40 137
2783.52 138
2783.64 139
2783.76 141
2783.88 144
2784.00 146
2784.12 148
2784.24 150
2784.36 152
2784.49 153
2784.61 154
2784.73 155
2784.85 155
2784.97 155
2785.09 156
2785.21 157
2785.33 160
2785.45 165
2785.57 170
2785.70 175
2785.82 179
2785.94 180
2786.06 178
2786.18 174
2786.30 168
2786.42 161
2786.54 155
2786.66 152
2786.78 151
2786.91 152
2787.03 155
2787.15 159
2787.27 163
2787.39 165
2787.51 167
2787.63 168
2787.75 168
2787.87 167
2788.00 166
2788.12 165
2788.24 164
2788.36 165
2788.48 166
2788.60 168
2788.72 171
2788.84 173
2788.96 174
2789.09 175
2789.21 175
2789.33 174
2789.45 173
2789.57 172
2789.69 171
2789.81 170
2789.93 170
2790.05 170
2790.18 170
2790.30 170
2790.42 169
2790.54 167
2790.66 166
2790.78 163
2790.90 162
2791.02 161
2791.14 161
2791.27 162
2791.39 163
2791.51 166
2791.63 169
2791.75 171
2791.87 172
2791.99 172
2792.11 171
2792.23 169
2792.36 166
2792.48 162
2792.60 159
2792.72 155
2792.84 152
2792.96 149
2793.08 147
2793.20 144
2793.33 142
2793.45 139
2793.57 136
2793.69 132
2793.81 128
2793.93 123
2794.05 119
2794.17 115
2794.29 113
2794.42 113
2794.54 115
2794.66 118
2794.78 121
2794.90 124
2795.02 126
2795.14 126
2795.26 126
2795.39 126
2795.51 126
2795.63 127
2795.75 129
2795.87 132
2795.99 137
2796.11 142
2796.23 148
2796.36 154
2796.48 160
2796.60 164
2796.72 166
2796.84 167
2796.96 166
2797.08 162
2797.20 158
2797.33 154
2797.45 150
2797.57 146
2797.69 144
2797.81 141
2797.93 140
2798.05 140
2798.17 140
2798.30 142
2798.42 145
2798.54 150
2798.66 155
2798.78 160
2798.90 163
2799.02 166
2799.14 166
2799.27 166
2799.39 164
2799.51 162
2799.63 160
2799.75 157
2799.87 154
2799.99 151
2800.12 147
2800.24 143
2800.36 140
2800.48 136
2800.60 133
2800.72 130
2800.84 128
2800.96 126
2801.09 123
2801.21 120
2801.33 117
2801.45 116
2801.57 115
2801.69 116
2801.81 118
2801.94 122
2802.06 127
2802.18 132
2802.30 137
2802.42 141
2802.54 144
2802.66 145
2802.79 146
2802.91 145
2803.03 144
2803.15 143
2803.27 141
2803.39 139
2803.51 138
2803.64 138
2803.76 140
2803.88 143
2804.00 149
2804.12 154
2804.24 160
2804.36 165
2804.49 168
2804.61 170
2804.73 170
2804.85 168
2804.97 167
2805.09 165
2805.21 162
2805.34 159
2805.46 155
2805.58 149
2805.70 142
2805.82 134
2805.94 126
2806.06 120
2806.19 115
2806.31 113
2806.43 114
2806.55 116
2806.67 120
2806.79 124
2806.91 129
2807.04 132
2807.16 136
2807.28 139
2807.40 142
2807.52 146
2807.64 150
2807.76 154
2807.89 158
2808.01 163
2808.13 166
2808.25 168
2808.37 168
2808.49 167
2808.61 165
2808.74 162
2808.86 160
2808.98 158
2809.10 157
2809.22 155
2809.34 152
2809.47 148
2809.59 142
2809.71 135
2809.83 127
2809.95 119
2810.07 113
2810.19 109
2810.32 106
2810.44 104
2810.56 104
2810.68 104
2810.80 103
2810.92 102
2811.05 100
2811.17 99
2811.29 98
2811.41 99
2811.53 101
2811.65 105
2811.78 111
2811.90 118
2812.02 125
2812.14 132
2812.26 138
2812.38 143
2812.50 146
2812.63 149
2812.75 151
2812.87 155
2812.99 160
2813.11 166
2813.23 173
2813.36 179
2813.48 184
2813.60 187
2813.72 188
2813.84 188
2813.96 186
2814.09 185
2814.21 183
2814.33 181
2814.45 178
2814.57 174
2814.69 169
2814.82 163
2814.94 157
2815.06 152
2815.18 148
2815.30 146
2815.42 145
2815.55 145
2815.67 145
2815.79 144
2815.91 143
2816.03 141
2816.15 139
2816.28 139
2816.40 140
2816.52 144
2816.64 149
2816.76 155
2816.88 161
2817.01 166
2817.13 168
2817.25 168
2817.37 166
2817.49 163
2817.61 159
2817.74 155
2817.86 152
2817.98 151
2818.10 150
2818.22 151
2818.34 153
2818.47 155
2818.59 155
2818.71 155
2818.83 152
2818.95 148
2819.07 144
2819.20 140
2819.32 138
2819.44 138
2819.56 143
2819.68 150
2819.81 159
2819.93 169
2820.05 177
2820.17 183
2820.29 185
2820.41 183
2820.54 179
2820.66 172
2820.78 166
2820.90 160
2821.02 155
2821.14 153
2821.27 153
2821.39 154
2821.51 156
2821.63 158
2821.75 159
2821.88 159
2822.00 158
2822.12 157
2822.24 156
2822.36 155
2822.48 156
2822.61 157
2822.73 159
2822.85 160
2822.97 162
2823.09 163
2823.22 163
2823.34 164
2823.46 164
2823.58 165
2823.70 167
2823.82 168
2823.95 169
2824.07 168
2824.19 166
2824.31 163
2824.43 158
2824.56 153
2824.68 148
2824.80 144
2824.92 141
2825.04 139
2825.17 139
2825.29 140
2825.41 142
2825.53 144
2825.65 147
2825.77 149
2825.90 150
2826.02 150
2826.14 149
2826.26 146
2826.38 142
2826.51 137
2826.63 134
2826.75 131
2826.87 130
2826.99 131
2827.12 133
2827.24 136
2827.36 140
2827.48 144
2827.60 149
2827.73 153
2827.85 158
2827.97 163
2828.09 168
2828.21 173
2828.33 178
2828.46 183
2828.58 186
2828.70 187
2828.82 186
2828.94 183
2829.07 177
2829.19 170
2829.31 163
2829.43 155
2829.55 149
2829.68 144
2829.80 142
2829.92 141
2830.04 142
2830.16 142
2830.29 143
2830.41 142
2830.53 141
2830.65 139
2830.77 137
2830.90 138
2831.02 140
2831.14 143
2831.26 149
2831.38 155
2831.51 161
2831.63 167
2831.75 172
2831.87 176
2831.99 179
2832.12 181
2832.24 181
2832.36 179
2832.48 176
2832.60 171
2832.73 165
2832.85 158
2832.97 151
2833.09 144
2833.21 139
2833.34 134
2833.46 132
2833.58 131
2833.70 132
2833.82 134
2833.95 136
2834.07 139
2834.19 140
2834.31 141
2834.44 140
2834.56 140
2834.68 139
2834.80 139
2834.92 141
2835.05 144
2835.17 148
2835.29 152
2835.41 155
2835.53 157
2835.66 157
2835.78 155
2835.90 151
2836.02 147
2836.14 142
2836.27 137
2836.39 134
2836.51 131
2836.63 129
2836.76 128
2836.88 126
2837.00 124
2837.12 121
2837.24 118
2837.37 115
2837.49 112
2837.61 109
2837.73 106
2837.85 104
2837.98 102
2838.10 99
2838.22 97
2838.34 95
2838.47 95
2838.59 96
2838.71 99
2838.83 104
2838.95 109
2839.08 115
2839.20 120
2839.32 123
2839.44 125
2839.56 126
2839.69 125
2839.81 123
2839.93 120
2840.05 118
2840.18 116
2840.30 114
2840.42 114
2840.54 114
2840.66 114
2840.79 115
2840.91 115
2841.03 115
2841.15 114
2841.28 112
2841.40 111
2841.52 111
2841.64 111
2841.76 113
2841.89 117
2842.01 122
2842.13 128
2842.25 135
2842.38 141
2842.50 146
2842.62 149
2842.74 150
2842.86 149
2842.99 147
2843.11 144
2843.23 142
2843.35 140
2843.48 141
2843.60 144
2843.72 148
2843.84 153
2843.96 158
2844.09 161
2844.21 162
2844.33 162
2844.45 159
2844.58 156
2844.70 152
2844.82 150
2844.94 149
2845.07 149
2845.19 151
2845.31 153
2845.43 155
2845.55 157
2845.68 157
2845.80 155
2845.92 152
2846.04 148
2846.17 143
2846.29 138
2846.41 135
2846.53 132
2846.66 131
2846.78 132
2846.90 133
2847.02 133
2847.14 134
2847.27 133
2847.39 133
2847.51 133
2847.63 133
2847.76 135
2847.88 138
2848.00 141
2848.12 146
2848.25 150
2848.37 153
2848.49 155
2848.61 157
2848.74 157
2848.86 157
2848.98 156
2849.10 155
2849.23 153
2849.35 151
2849.47 147
2849.59 142
2849.71 137
2849.84 132
2849.96 127
2850.08 123
2850.20 120
2850.33 119
2850.45 118
2850.57 118
2850.69 119
2850.82 120
2850.94 120
2851.06 119
2851.18 117
2851.31 114
2851.43 112
2851.55 109
2851.67 107
2851.80 107
2851.92 108
2852.04 109
2852.16 111
2852.29 113
2852.41 115
2852.53 117
2852.65 120
2852.78 123
2852.90 127
2853.02 130
2853.14 133
2853.27 135
2853.39 137
2853.51 138
2853.63 141
2853.76 143
2853.88 147
2854.00 150
2854.12 153
2854.25 153
2854.37 151
2854.49 147
2854.61 140
2854.74 131
2854.86 123
2854.98 117
2855.10 113
2855.23 112
2855.35 115
2855.47 119
2855.59 125
2855.72 130
2855.84 134
2855.96 135
2856.08 134
2856.21 132
2856.33 128
2856.45 124
2856.57 120
2856.70 116
2856.82 114
2856.94 113
2857.06 113
2857.19 113
2857.31 114
2857.43 114
2857.55 115
2857.68 116
2857.80 117
2857.92 119
2858.04 121
2858.17 124
2858.29 127
2858.41 129
2858.53 131
2858.66 131
2858.78 130
2858.90 129
2859.02 128
2859.15 127
2859.27 128
2859.39 130
2859.52 133
2859.64 136
2859.76 140
2859.88 143
2860.01 145
2860.13 146
2860.25 146
2860.37 146
2860.50 145
2860.62 143
2860.74 141
2860.86 138
2860.99 136
2861.11 133
2861.23 131
2861.35 130
2861.48 131
2861.60 133
2861.72 136
2861.85 140
2861.97 145
2862.09 149
2862.21 153
2862.34 156
2862.46 159
2862.58 162
2862.70 166
2862.83 169
2862.95 174
2863.07 178
2863.19 181
2863.32 184
2863.44 185
2863.56 184
2863.69 181
2863.81 177
2863.93 172
2864.05 166
2864.18 160
2864.30 155
2864.42 150
2864.54 147
2864.67 144
2864.79 142
2864.91 141
2865.04 143
2865.16 145
2865.28 149
2865.40 153
2865.53 157
2865.65 160
2865.77 162
2865.89 162
2866.02 161
2866.14 160
2866.26 158
2866.39 157
2866.51 157
2866.63 157
2866.75 158
2866.88 160
2867.00 161
2867.12 161
2867.25 161
2867.37 159
2867.49 157
2867.61 154
2867.74 151
2867.86 149
2867.98 146
2868.10 145
2868.23 144
2868.35 144
2868.47 145
2868.60 146
2868.72 147
2868.84 148
2868.96 149
2869.09 149
2869.21 150
2869.33 149
2869.46 149
2869.58 148
2869.70 148
2869.82 147
2869.95 146
2870.07 145
2870.19 144
2870.32 142
2870.44 140
2870.56 137
2870.68 135
2870.81 134
2870.93 133
2871.05 133
2871.18 134
2871.30 135
2871.42 135
2871.54 133
2871.67 130
2871.79 126
2871.91 120
2872.04 115
2872.16 111
2872.28 109
2872.40 109
2872.53 111
2872.65 114
2872.77 118
2872.90 123
2873.02 127
2873.14 130
2873.26 133
2873.39 136
2873.51 139
2873.63 143
2873.76 149
2873.88 154
2874.00 161
2874.12 166
2874.25 170
2874.37 173
2874.49 173
2874.62 172
2874.74 169
2874.86 165
2874.99 160
2875.11 156
2875.23 151
2875.35 148
2875.48 145
2875.60 143
2875.72 143
2875.85 143
2875.97 145
2876.09 147
2876.21 149
2876.34 149
2876.46 148
2876.58 146
2876.71 143
2876.83 139
2876.95 136
2877.08 133
2877.20 131
2877.32 129
2877.44 127
2877.57 126
2877.69 125
2877.81 124
2877.94 124
2878.06 125
2878.18 126
2878.31 129
2878.43 131
2878.55 134
2878.67 138
2878.80 142
2878.92 147
2879.04 152
2879.17 157
2879.29 161
2879.41 164
2879.54 165
2879.66 164
2879.78 162
2879.91 159
2880.03 155
2880.15 151
2880.27 147
2880.40 144
2880.52 141
2880.64 138
2880.77 135
2880.89 133
2881.01 130
2881.14 129
2881.26 127
2881.38 127
2881.51 127
2881.63 127
2881.75 128
2881.87 129
2882.00 130
2882.12 130
2882.24 132
2882.37 133
2882.49 136
2882.61 140
2882.74 144
2882.86 149
2882.98 153
2883.11 156
2883.23 158
2883.35 159
2883.47 158
2883.60 157
2883.72 156
2883.84 155
2883.97 154
2884.09 152
2884.21 150
2884.34 147
2884.46 144
2884.58 140
2884.71 136
2884.83 133
2884.95 130
2885.08 128
2885.20 127
2885.32 127
2885.45 127
2885.57 128
2885.69 128
2885.81 129
2885.94 129
2886.06 129
2886.18 129
2886.31 129
2886.43 128
2886.55 127
2886.68 126
2886.80 124
2886.92 122
2887.05 120
2887.17 117
2887.29 114
2887.42 112
2887.54 110
2887.66 110
2887.79 112
2887.91 114
2888.03 117
2888.16 120
2888.28 122
2888.40 123
2888.52 123
2888.65 123
2888.77 123
2888.89 125
2889.02 127
2889.14 129
2889.26 132
2889.39 134
2889.51 135
2889.63 136
2889.76 136
2889.88 136
2890.00 136
2890.13 137
2890.25 137
2890.37 137
2890.50 137
2890.62 136
2890.74 134
2890.87 133
2890.99 132
2891.11 132
2891.24 132
2891.36 134
2891.48 136
2891.61 138
2891.73 140
2891.85 142
2891.98 143
2892.10 143
2892.22 141
2892.35 139
2892.47 136
2892.59 132
2892.72 129
2892.84 125
2892.96 122
2893.09 120
2893.21 120
2893.33 122
2893.46 125
2893.58 130
2893.70 136
2893.83 142
2893.95 147
2894.07 151
2894.20 154
2894.32 154
2894.44 153
2894.57 150
2894.69 146
2894.81 140
2894.94 135
2895.06 129
2895.18 125
2895.31 123
2895.43 124
2895.55 126
2895.68 129
2895.80 132
2895.92 135
2896.05 136
2896.17 136
2896.29 133
2896.42 130
2896.54 126
2896.66 123
2896.79 122
2896.91 122
2897.03 125
2897.16 130
2897.28 136
2897.40 143
2897.53 149
2897.65 154
2897.77 156
2897.90 157
2898.02 155
2898.15 152
2898.27 148
2898.39 145
2898.52 142
2898.64 141
2898.76 139
2898.89 139
2899.01 137
2899.13 136
2899.26 133
2899.38 130
2899.50 125
2899.63 120
2899.75 113
2899.87 107
2900.00 101
2900.12 95
2900.24 91
2900.37 89
2900.49 88
2900.61 90
2900.74 93
2900.86 97
2900.98 101
2901.11 105
2901.23 109
2901.36 112
2901.48 114
2901.60 117
2901.73 120
2901.85 122
2901.97 125
2902.10 127
2902.22 128
2902.34 128
2902.47 126
2902.59 123
2902.71 118
2902.84 114
2902.96 110
2903.08 108
2903.21 107
2903.33 109
2903.46 112
2903.58 116
2903.70 120
2903.83 125
2903.95 129
2904.07 134
2904.20 139
2904.32 143
2904.44 146
2904.57 149
2904.69 149
2904.81 148
2904.94 145
2905.06 140
2905.19 135
2905.31 130
2905.43 126
2905.56 125
2905.68 126
2905.80 129
2905.93 133
2906.05 138
2906.17 142
2906.30 145
2906.42 145
2906.54 143
2906.67 138
2906.79 131
2906.92 124
2907.04 117
2907.16 110
2907.29 105
2907.41 103
2907.53 102
2907.66 104
2907.78 107
2907.90 110
2908.03 114
2908.15 116
2908.28 118
2908.40 118
2908.52 118
2908.65 117
2908.77 117
2908.89 118
2909.02 121
2909.14 124
2909.27 129
2909.39 133
2909.51 138
2909.64 142
2909.76 144
2909.88 146
2910.01 146
2910.13 146
2910.25 145
2910.38 145
2910.50 144
2910.63 144
2910.75 144
2910.87 142
2911.00 139
2911.12 135
2911.24 130
2911.37 124
2911.49 118
2911.62 113
2911.74 110
2911.86 108
2911.99 108
2912.11 110
2912.23 112
2912.36 116
2912.48 118
2912.61 121
2912.73 123
2912.85 124
2912.98 125
2913.10 125
2913.22 124
2913.35 123
2913.47 121
2913.60 119
2913.72 117
2913.84 115
2913.97 114
2914.09 115
2914.21 116
2914.34 118
2914.46 121
2914.59 124
2914.71 126
2914.83 128
2914.96 129
2915.08 129
2915.20 130
2915.33 130
2915.45 130
2915.58 130
2915.70 129
2915.82 129
2915.95 128
2916.07 127
2916.20 125
2916.32 123
2916.44 121
2916.57 118
2916.69 115
2916.81 112
2916.94 109
2917.06 107
2917.19 106
2917.31 106
2917.43 106
2917.56 107
2917.68 109
2917.81 110
2917.93 112
2918.05 114
2918.18 117
2918.30 119
2918.42 121
2918.55 123
2918.67 125
2918.80 126
2918.92 127
2919.04 128
2919.17 128
2919.29 129
2919.42 129
2919.54 130
2919.66 131
2919.79 132
2919.91 133
2920.03 135
2920.16 136
2920.28 136
2920.41 135
2920.53 133
2920.65 130
2920.78 126
2920.90 123
2921.03 120
2921.15 117
2921.27 114
2921.40 112
2921.52 109
2921.65 105
2921.77 102
2921.89 98
2922.02 95
2922.14 92
2922.27 92
2922.39 94
2922.51 97
2922.64 102
2922.76 108
2922.89 113
2923.01 118
2923.13 122
2923.26 126
2923.38 129
2923.51 133
2923.63 137
2923.75 141
2923.88 146
2924.00 150
2924.13 153
2924.25 154
2924.37 153
2924.50 149
2924.62 142
2924.75 134
2924.87 125
2924.99 117
2925.12 110
2925.24 105
2925.37 104
2925.49 104
2925.61 106
2925.74 110
2925.86 113
2925.99 117
2926.11 119
2926.23 121
2926.36 120
2926.48 119
2926.61 118
2926.73 116
2926.85 116
2926.98 117
2927.10 119
2927.23 123
2927.35 127
2927.47 132
2927.60 137
2927.72 140
2927.85 142
2927.97 142
2928.09 140
2928.22 138
2928.34 134
2928.47 131
2928.59 127
2928.71 124
2928.84 121
2928.96 119
2929.09 116
2929.21 114
2929.34 113
2929.46 113
2929.58 113
2929.71 115
2929.83 118
2929.96 122
2930.08 126
2930.20 129
2930.33 132
2930.45 133
2930.58 133
2930.70 132
2930.82 131
2930.95 129
2931.07 128
2931.20 126
2931.32 124
2931.45 123
2931.57 122
2931.69 121
2931.82 121
2931.94 121
2932.07 123
2932.19 124
2932.31 126
2932.44 127
2932.56 128
2932.69 128
2932.81 126
2932.94 124
2933.06 120
2933.18 115
2933.31 110
2933.43 105
2933.56 100
2933.68 97
2933.80 95
2933.93 95
2934.05 97
2934.18 101
2934.30 105
2934.43 110
2934.55 115
2934.67 120
2934.80 123
2934.92 124
2935.05 124
2935.17 123
2935.29 120
2935.42 116
2935.54 113
2935.67 110
2935.79 109
2935.92 109
2936.04 110
2936.16 111
2936.29 111
2936.41 111
2936.54 111
2936.66 109
2936.79 108
2936.91 107
2937.03 106
2937.16 105
2937.28 105
2937.41 105
2937.53 105
2937.66 104
2937.78 103
2937.90 101
2938.03 98
2938.15 95
2938.28 92
2938.40 88
2938.53 85
2938.65 83
2938.77 83
2938.90 83
2939.02 85
2939.15 88
2939.27 91
2939.40 94
2939.52 97
2939.64 98
2939.77 100
2939.89 101
2940.02 103
2940.14 106
2940.27 109
2940.39 113
2940.51 117
2940.64 122
2940.76 125
2940.89 128
2941.01 130
2941.14 131
2941.26 132
2941.39 133
2941.51 134
2941.63 136
2941.76 137
2941.88 138
2942.01 138
2942.13 137
2942.26 135
2942.38 132
2942.50 127
2942.63 122
2942.75 116
2942.88 111
2943.00 107
2943.13 103
2943.25 101
2943.38 100
2943.50 101
2943.62 103
2943.75 106
2943.87 110
2944.00 115
2944.12 119
2944.25 121
2944.37 122
2944.49 122
2944.62 120
2944.74 116
2944.87 112
2944.99 108
2945.12 104
2945.24 102
2945.37 100
2945.49 99
2945.61 100
2945.74 103
2945.86 106
2945.99 112
2946.11 118
2946.24 125
2946.36 131
2946.49 138
2946.61 144
2946.73 148
2946.86 150
2946.98 150
2947.11 148
2947.23 145
2947.36 140
2947.48 134
2947.61 128
2947.73 122
2947.86 115
2947.98 110
2948.10 104
2948.23 99
2948.35 96
2948.48 94
2948.60 93
2948.73 94
2948.85 96
2948.98 100
2949.10 103
2949.22 106
2949.35 108
2949.47 109
2949.60 108
2949.72 106
2949.85 104
2949.97 101
2950.10 100
2950.22 100
2950.35 102
2950.47 107
2950.59 114
2950.72 120
2950.84 126
2950.97 130
2951.09 131
2951.22 130
2951.34 127
2951.47 122
2951.59 116
2951.72 112
2951.84 109
2951.96 108
2952.09 108
2952.21 109
2952.34 110
2952.46 110
2952.59 110
2952.71 108
2952.84 105
2952.96 103
2953.09 101
2953.21 100
2953.34 100
2953.46 101
2953.58 103
2953.71 105
2953.83 107
2953.96 108
2954.08 109
2954.21 110
2954.33 110
2954.46 111
2954.58 112
2954.71 113
2954.83 115
2954.96 116
2955.08 117
2955.20 117
2955.33 116
2955.45 114
2955.58 110
2955.70 107
2955.83 103
2955.95 101
2956.08 100
2956.20 102
2956.33 105
2956.45 109
2956.58 113
2956.70 116
2956.83 119
2956.95 120
2957.07 120
2957.20 119
2957.32 118
2957.45 118
2957.57 119
2957.70 120
2957.82 123
2957.95 127
2958.07 132
2958.20 137
2958.32 141
2958.45 144
2958.57 145
2958.70 143
2958.82 138
2958.95 131
2959.07 123
2959.19 114
2959.32 105
2959.44 98
2959.57 93
2959.69 89
2959.82 87
2959.94 87
2960.07 88
2960.19 91
2960.32 94
2960.44 98
2960.57 103
2960.69 107
2960.82 111
2960.94 115
2961.07 118
2961.19 120
2961.32 121
2961.44 122
2961.57 122
2961.69 122
2961.81 122
2961.94 122
2962.06 121
2962.19 120
2962.31 119
2962.44 117
2962.56 115
2962.69 112
2962.81 109
2962.94 106
2963.06 105
2963.19 106
2963.31 108
2963.44 113
2963.56 118
2963.69 124
2963.81 128
2963.94 131
2964.06 132
2964.19 130
2964.31 126
2964.44 121
2964.56 115
2964.69 109
2964.81 104
2964.94 101
2965.06 101
2965.19 102
2965.31 106
2965.43 112
2965.56 119
2965.68 126
2965.81 133
2965.93 139
2966.06 144
2966.18 147
2966.31 149
2966.43 150
2966.56 150
2966.68 148
2966.81 146
2966.93 143
2967.06 139
2967.18 135
2967.31 130
2967.43 125
2967.56 120
2967.68 116
2967.81 111
2967.93 106
2968.06 102
2968.18 99
2968.31 96
2968.43 93
2968.56 91
2968.68 89
2968.81 88
2968.93 87
2969.06 87
2969.18 87
2969.31 88
2969.43 89
2969.56 91
2969.68 92
2969.81 93
2969.93 94
2970.06 95
2970.18 96
2970.31 97
2970.43 99
2970.56 103
2970.68 109
2970.81 116
2970.93 123
2971.06 131
2971.18 136
2971.31 140
2971.43 141
2971.56 141
2971.68 138
2971.81 135
2971.93 132
2972.06 128
2972.18 125
2972.31 123
2972.43 121
2972.56 119
2972.68 118
2972.81 116
2972.93 115
2973.06 113
2973.18 112
2973.31 110
2973.43 109
2973.56 109
2973.68 110
2973.81 112
2973.93 115
2974.06 119
2974.18 122
2974.31 125
2974.43 127
2974.56 127
2974.68 126
2974.81 125
2974.93 123
2975.06 121
2975.18 119
2975.31 117
2975.43 114
2975.56 111
2975.68 107
2975.81 103
2975.93 99
2976.06 97
2976.18 95
2976.31 96
2976.43 99
2976.56 103
2976.68 110
2976.81 117
2976.93 124
2977.06 130
2977.18 134
2977.31 136
2977.43 135
2977.56 132
2977.68 127
2977.81 122
2977.93 116
2978.06 110
2978.18 105
2978.31 101
2978.43 98
2978.56 96
2978.69 96
2978.81 97
2978.94 100
2979.06 104
2979.19 110
2979.31 116
2979.44 122
2979.56 127
2979.69 130
2979.81 133
2979.94 134
2980.06 135
2980.19 136
2980.31 137
2980.44 139
2980.56 141
2980.69 145
2980.81 149
2980.94 154
2981.06 158
2981.19 161
2981.31 163
2981.44 163
2981.56 161
2981.69 157
2981.81 151
2981.94 145
2982.07 138
2982.19 132
2982.32 126
2982.44 122
2982.57 118
2982.69 116
2982.82 114
2982.94 112
2983.07 111
2983.19 110
2983.32 110
2983.44 110
2983.57 111
2983.69 113
2983.82 115
2983.94 118
2984.07 121
2984.19 124
2984.32 126
2984.44 127
2984.57 128
2984.70 128
2984.82 127
2984.95 125
2985.07 124
2985.20 122
2985.32 120
2985.45 119
2985.57 118
2985.70 118
2985.82 118
2985.95 117
2986.07 116
2986.20 114
2986.32 112
2986.45 111
2986.57 110
2986.70 109
2986.83 110
2986.95 112
2987.08 114
2987.20 116
2987.33 117
2987.45 117
2987.58 117
2987.70 116
2987.83 116
2987.95 117
2988.08 119
2988.20 122
2988.33 126
2988.45 131
2988.58 137
2988.71 144
2988.83 151
2988.96 160
2989.08 169
2989.21 178
2989.33 186
2989.46 191
2989.58 195
2989.71 195
2989.83 193
2989.96 188
2990.08 182
2990.21 175
2990.33 169
2990.46 163
2990.59 159
2990.71 156
2990.84 153
2990.96 152
2991.09 151
2991.21 149
2991.34 147
2991.46 145
2991.59 141
2991.71 137
2991.84 132
2991.97 127
2992.09 122
2992.22 117
2992.34 113
2992.47 111
2992.59 109
2992.72 108
2992.84 108
2992.97 109
2993.09 111
2993.22 114
2993.34 117
2993.47 121
2993.60 125
2993.72 129
2993.85 132
2993.97 135
2994.10 137
2994.22 138
2994.35 138
2994.47 137
2994.60 136
2994.73 133
2994.85 131
2994.98 129
2995.10 127
2995.23 125
2995.35 123
2995.48 122
2995.60 121
2995.73 120
2995.85 118
2995.98 117
2996.11 115
2996.23 114
2996.36 113
2996.48 112
2996.61 112
2996.73 113
2996.86 114
2996.98 115
2997.11 116
2997.24 117
2997.36 119
2997.49 121
2997.61 125
2997.74 128
2997.86 132
2997.99 136
2998.11 139
2998.24 140
2998.37 140
2998.49 139
2998.62 138
2998.74 136
2998.87 134
2998.99 132
2999.12 131
2999.24 128
2999.37 124
2999.50 119
2999.62 113
2999.75 105
2999.87 98
3000.00 91
3000.12 86
3000.25 83
3000.37 83
3000.50 85
3000.63 89
3000.75 95
3000.88 101
3001.00 107
3001.13 112
3001.25 116
3001.38 120
3001.50 123
3001.63 125
3001.76 128
3001.88 131
3002.01 134
3002.13 136
3002.26 138
3002.38 138
3002.51 137
3002.64 135
3002.76 132
3002.89 128
3003.01 124
3003.14 119
3003.26 114
3003.39 109
3003.52 105
3003.64 101
3003.77 99
3003.89 98
3004.02 99
3004.14 102
3004.27 106
3004.39 110
3004.52 114
3004.65 116
3004.77 115
3004.90 113
3005.02 109
3005.15 104
3005.27 99
3005.40 95
3005.53 93
3005.65 91
3005.78 92
3005.90 95
3006.03 100
3006.15 106
3006.28 114
3006.41 122
3006.53 129
3006.66 136
3006.78 140
3006.91 141
3007.03 139
3007.16 136
3007.29 132
3007.41 128
3007.54 124
3007.66 122
3007.79 120
3007.91 118
3008.04 116
3008.17 113
3008.29 110
3008.42 107
3008.54 104
3008.67 102
3008.80 102
3008.92 103
3009.05 105
3009.17 108
3009.30 112
3009.42 116
3009.55 120
3009.68 125
3009.80 130
3009.93 134
3010.05 138
3010.18 142
3010.30 144
3010.43 145
3010.56 144
3010.68 142
3010.81 139
3010.93 136
3011.06 133
3011.19 131
3011.31 131
3011.44 131
3011.56 133
3011.69 137
3011.81 141
3011.94 144
3012.07 147
3012.19 148
3012.32 148
3012.44 145
3012.57 142
3012.70 139
3012.82 137
3012.95 135
3013.07 135
3013.20 135
3013.32 136
3013.45 136
3013.58 136
3013.70 134
3013.83 131
3013.95 127
3014.08 122
3014.21 117
3014.33 112
3014.46 109
3014.58 106
3014.71 105
3014.84 106
3014.96 108
3015.09 112
3015.21 117
3015.34 121
3015.46 125
3015.59 128
3015.72 129
3015.84 129
3015.97 128
3016.09 127
3016.22 127
3016.35 128
3016.47 130
3016.60 133
3016.72 135
3016.85 137
3016.98 137
3017.10 135
3017.23 132
3017.35 128
3017.48 123
3017.61 119
3017.73 116
3017.86 114
3017.98 114
3018.11 115
3018.24 116
3018.36 117
3018.49 117
3018.61 116
3018.74 113
3018.87 109
3018.99 105
3019.12 102
3019.24 99
3019.37 97
3019.50 96
3019.62 96
3019.75 95
3019.87 95
3020.00 95
3020.13 95
3020.25 96
3020.38 98
3020.50 101
3020.63 105
3020.76 111
3020.88 117
3021.01 124
3021.13 131
3021.26 138
3021.39 144
3021.51 149
3021.64 152
3021.76 154
3021.89 154
3022.02 153
3022.14 150
3022.27 147
3022.39 144
3022.52 141
3022.65 137
3022.77 134
3022.90 130
3023.02 126
3023.15 122
3023.28 118
3023.40 116
3023.53 115
3023.65 116
3023.78 118
3023.91 121
3024.03 123
3024.16 125
3024.29 126
3024.41 126
3024.54 124
3024.66 122
3024.79 120
3024.92 118
3025.04 117
3025.17 115
3025.29 114
3025.42 113
3025.55 113
3025.67 113
3025.80 114
3025.92 116
3026.05 117
3026.18 119
3026.30 120
3026.43 121
3026.56 121
3026.68 121
3026.81 122
3026.93 124
3027.06 126
3027.19 128
3027.31 129
3027.44 130
3027.56 130
3027.69 128
3027.82 126
3027.94 122
3028.07 119
3028.20 117
3028.32 116
3028.45 117
3028.57 118
3028.70 119
3028.83 121
3028.95 122
3029.08 122
3029.21 122
3029.33 122
3029.46 122
3029.58 121
3029.71 122
3029.84 121
3029.96 121
3030.09 121
3030.21 120
3030.34 119
3030.47 118
3030.59 117
3030.72 117
3030.85 117
3030.97 117
3031.10 118
3031.22 118
3031.35 117
3031.48 117
3031.60 116
3031.73 115
3031.86 114
3031.98 113
3032.11 113
3032.23 114
3032.36 115
3032.49 116
3032.61 118
3032.74 120
3032.87 123
3032.99 126
3033.12 130
3033.24 133
3033.37 136
3033.50 138
3033.62 139
3033.75 140
3033.88 140
3034.00 140
3034.13 140
3034.26 141
3034.38 140
3034.51 140
3034.63 138
3034.76 135
3034.89 132
3035.01 128
3035.14 124
3035.27 120
3035.39 116
3035.52 112
3035.64 110
3035.77 108
3035.90 107
3036.02 109
3036.15 112
3036.28 115
3036.40 120
3036.53 124
3036.66 128
3036.78 130
3036.91 131
3037.03 130
3037.16 127
3037.29 124
3037.41 120
3037.54 116
3037.67 113
3037.79 111
3037.92 110
3038.05 110
3038.17 112
3038.30 114
3038.42 117
3038.55 119
3038.68 121
3038.80 123
3038.93 124
3039.06 124
3039.18 125
3039.31 125
3039.44 126
3039.56 127
3039.69 127
3039.82 126
3039.94 124
3040.07 123
3040.19 121
3040.32 120
3040.45 120
3040.57 121
3040.70 123
3040.83 124
3040.95 124
3041.08 124
3041.21 123
3041.33 122
3041.46 122
3041.59 123
3041.71 125
3041.84 127
3041.96 129
3042.09 129
3042.22 128
3042.34 126
3042.47 122
3042.60 118
3042.72 114
3042.85 111
3042.98 109
3043.10 107
3043.23 106
3043.36 106
3043.48 106
3043.61 108
3043.74 109
3043.86 112
3043.99 115
3044.12 119
3044.24 124
3044.37 129
3044.49 134
3044.62 139
3044.75 144
3044.87 149
3045.00 154
3045.13 159
3045.25 164
3045.38 169
3045.51 172
3045.63 174
3045.76 173
3045.89 170
3046.01 164
3046.14 158
3046.27 151
3046.39 143
3046.52 136
3046.65 129
3046.77 123
3046.90 118
3047.03 114
3047.15 111
3047.28 110
3047.41 110
3047.53 112
3047.66 114
3047.78 117
3047.91 120
3048.04 122
3048.16 124
3048.29 126
3048.42 127
3048.54 128
3048.67 128
3048.80 129
3048.92 129
3049.05 130
3049.18 131
3049.30 133
3049.43 134
3049.56 135
3049.68 136
3049.81 137
3049.94 137
3050.06 137
3050.19 137
3050.32 137
3050.44 137
3050.57 137
3050.70 137
3050.82 138
3050.95 138
3051.08 138
3051.20 138
3051.33 136
3051.46 134
3051.58 131
3051.71 127
3051.84 124
3051.96 120
3052.09 118
3052.22 116
3052.34 115
3052.47 115
3052.60 114
3052.72 113
3052.85 111
3052.98 109
3053.10 106
3053.23 104
3053.36 101
3053.48 98
3053.61 96
3053.74 94
3053.86 93
3053.99 93
3054.12 94
3054.24 96
3054.37 98
3054.50 101
3054.62 104
3054.75 106
3054.88 107
3055.00 107
3055.13 106
3055.26 106
3055.38 106
3055.51 107
3055.64 109
3055.77 111
3055.89 115
3056.02 118
3056.15 122
3056.27 127
3056.40 130
3056.53 134
3056.65 137
3056.78 139
3056.91 141
3057.03 142
3057.16 143
3057.29 144
3057.41 144
3057.54 144
3057.67 142
3057.79 139
3057.92 134
3058.05 128
3058.17 122
3058.30 116
3058.43 111
3058.55 107
3058.68 105
3058.81 104
3058.93 103
3059.06 103
3059.19 102
3059.32 101
3059.44 100
3059.57 99
3059.70 98
3059.82 97
3059.95 98
3060.08 98
3060.20 99
3060.33 100
3060.46 101
3060.58 101
3060.71 102
3060.84 103
3060.96 104
3061.09 105
3061.22 106
3061.34 108
3061.47 110
3061.60 113
3061.73 117
3061.85 122
3061.98 127
3062.11 131
3062.23 135
3062.36 137
3062.49 138
3062.61 138
3062.74 137
3062.87 136
3062.99 135
3063.12 135
3063.25 134
3063.38 134
3063.50 133
3063.63 131
3063.76 130
3063.88 128
3064.01 127
3064.14 127
3064.26 128
3064.39 130
3064.52 134
3064.64 137
3064.77 140
3064.90 142
3065.03 141
3065.15 139
3065.28 134
3065.41 128
3065.53 120
3065.66 112
3065.79 106
3065.91 101
3066.04 98
3066.17 98
3066.29 99
3066.42 102
3066.55 105
3066.68 108
3066.80 109
3066.93 109
3067.06 107
3067.18 105
3067.31 103
3067.44 100
3067.56 99
3067.69 98
3067.82 98
3067.95 97
3068.07 98
3068.20 98
3068.33 99
3068.45 102
3068.58 106
3068.71 111
3068.83 119
3068.96 127
3069.09 136
3069.22 145
3069.34 153
3069.47 160
3069.60 164
3069.72 165
3069.85 164
3069.98 159
3070.11 152
3070.23 143
3070.36 133
3070.49 122
3070.61 112
3070.74 104
3070.87 98
3070.99 95
3071.12 93
3071.25 94
3071.38 95
3071.50 98
3071.63 101
3071.76 103
3071.88 106
3072.01 108
3072.14 110
3072.27 112
3072.39 114
3072.52 115
3072.65 116
3072.77 116
3072.90 116
3073.03 115
3073.15 114
3073.28 113
3073.41 112
3073.54 111
3073.66 110
3073.79 111
3073.92 112
3074.04 113
3074.17 114
3074.30 115
3074.43 116
3074.55 118
3074.68 120
3074.81 122
3074.93 125
3075.06 127
3075.19 130
3075.32 131
3075.44 131
3075.57 130
3075.70 128
3075.82 125
3075.95 122
3076.08 119
3076.21 117
3076.33 115
3076.46 113
3076.59 112
3076.72 110
3076.84 109
3076.97 107
3077.10 106
3077.22 104
3077.35 104
3077.48 104
3077.61 106
3077.73 109
3077.86 113
3077.99 119
3078.11 124
3078.24 130
3078.37 134
3078.50 136
3078.62 137
3078.75 137
3078.88 137
3079.00 135
3079.13 134
3079.26 132
3079.39 130
3079.51 129
3079.64 127
3079.77 125
3079.90 122
3080.02 120
3080.15 117
3080.28 112
3080.40 108
3080.53 102
3080.66 96
3080.79 91
3080.91 86
3081.04 84
3081.17 84
3081.30 86
3081.42 90
3081.55 96
3081.68 102
3081.80 109
3081.93 114
3082.06 118
3082.19 120
3082.31 121
3082.44 121
3082.57 120
3082.70 121
3082.82 122
3082.95 124
3083.08 128
3083.21 132
3083.33 135
3083.46 138
3083.59 140
3083.71 140
3083.84 139
3083.97 138
3084.10 136
3084.22 133
3084.35 129
3084.48 126
3084.61 122
3084.73 118
3084.86 115
3084.99 112
3085.12 110
3085.24 109
3085.37 108
3085.50 108
3085.62 108
3085.75 108
3085.88 109
3086.01 109
3086.13 109
3086.26 111
3086.39 112
3086.52 115
3086.64 118
3086.77 121
3086.90 125
3087.03 128
3087.15 130
3087.28 132
3087.41 132
3087.54 131
3087.66 128
3087.79 125
3087.92 121
3088.05 118
3088.17 115
3088.30 113
3088.43 113
3088.55 113
3088.68 113
3088.81 114
3088.94 114
3089.06 113
3089.19 112
3089.32 110
3089.45 108
3089.57 106
3089.70 105
3089.83 103
3089.96 102
3090.08 102
3090.21 104
3090.34 107
3090.47 112
3090.59 119
3090.72 128
3090.85 137
3090.98 146
3091.10 152
3091.23 155
3091.36 156
3091.49 153
3091.61 149
3091.74 142
3091.87 136
3092.00 130
3092.12 124
3092.25 120
3092.38 116
3092.51 113
3092.63 111
3092.76 110
3092.89 110
3093.02 110
3093.14 112
3093.27 114
3093.40 117
3093.53 120
3093.65 123
3093.78 126
3093.91 128
3094.04 129
3094.16 128
3094.29 126
3094.42 123
3094.55 119
3094.67 115
3094.80 111
3094.93 109
3095.06 108
3095.18 109
3095.31 113
3095.44 118
3095.57 123
3095.70 128
3095.82 132
3095.95 135
3096.08 136
3096.21 135
3096.33 133
3096.46 130
3096.59 125
3096.72 120
3096.84 115
3096.97 111
3097.10 107
3097.23 104
3097.35 103
3097.48 103
3097.61 103
3097.74 104
3097.86 103
3097.99 102
3098.12 100
3098.25 97
3098.37 95
3098.50 94
3098.63 94
3098.76 95
3098.89 98
3099.01 100
3099.14 101
3099.27 101
3099.40 101
3099.52 99
3099.65 97
3099.78 96
3099.91 95
3100.03 95
3100.16 96
3100.29 96
3100.42 96
3100.55 95
3100.67 94
3100.80 92
3100.93 92
3101.06 93
3101.18 96
3101.31 100
3101.44 106
3101.57 112
3101.69 119
3101.82 125
3101.95 129
3102.08 132
3102.21 134
3102.33 133
3102.46 130
3102.59 126
3102.72 122
3102.84 117
3102.97 112
3103.10 107
3103.23 103
3103.35 99
3103.48 96
3103.61 92
3103.74 89
3103.87 86
3103.99 83
3104.12 81
3104.25 80
3104.38 80
3104.50 81
3104.63 83
3104.76 87
3104.89 91
3105.02 96
3105.14 101
3105.27 105
3105.40 110
3105.53 114
3105.65 117
3105.78 121
3105.91 124
3106.04 127
3106.17 130
3106.29 133
3106.42 135
3106.55 136
3106.68 136
3106.80 134
3106.93 133
3107.06 131
3107.19 129
3107.32 128
3107.44 129
3107.57 131
3107.70 135
3107.83 139
3107.95 144
3108.08 147
3108.21 151
3108.34 153
3108.47 155
3108.59 157
3108.72 158
3108.85 159
3108.98 160
3109.11 159
3109.23 158
3109.36 155
3109.49 150
3109.62 144
3109.74 138
3109.87 131
3110.00 124
3110.13 118
3110.26 112
3110.38 109
3110.51 107
3110.64 107
3110.77 108
3110.90 111
3111.02 114
3111.15 117
3111.28 119
3111.41 121
3111.54 122
3111.66 122
3111.79 122
3111.92 122
3112.05 122
3112.17 122
3112.30 122
3112.43 122
3112.56 120
3112.69 118
3112.81 115
3112.94 112
3113.07 108
3113.20 106
3113.33 106
3113.45 107
3113.58 110
3113.71 113
3113.84 115
3113.97 116
3114.09 115
3114.22 113
3114.35 109
3114.48 104
3114.61 99
3114.73 95
3114.86 90
3114.99 87
3115.12 84
3115.25 82
3115.37 81
3115.50 81
3115.63 83
3115.76 87
3115.89 92
3116.01 99
3116.14 107
3116.27 115
3116.40 122
3116.53 129
3116.65 133
3116.78 135
3116.91 135
3117.04 133
3117.17 129
3117.29 125
3117.42 121
3117.55 118
3117.68 116
3117.81 115
3117.93 115
3118.06 116
3118.19 117
3118.32 119
3118.45 120
3118.57 121
3118.70 121
3118.83 120
3118.96 118
3119.09 114
3119.21 111
3119.34 107
3119.47 105
3119.60 104
3119.73 105
3119.85 108
3119.98 111
3120.11 114
3120.24 116
3120.37 117
3120.50 117
3120.62 117
3120.75 116
3120.88 114
3121.01 113
3121.14 112
3121.26 110
3121.39 109
3121.52 109
3121.65 109
3121.78 110
3121.90 112
3122.03 114
3122.16 116
3122.29 118
3122.42 120
3122.54 121
3122.67 122
3122.80 121
3122.93 121
3123.06 119
3123.19 117
3123.31 115
3123.44 112
3123.57 108
3123.70 105
3123.83 103
3123.95 102
3124.08 101
3124.21 101
3124.34 102
3124.47 102
3124.60 103
3124.72 105
3124.85 106
3124.98 108
3125.11 111
3125.24 113
3125.36 116
3125.49 117
3125.62 118
3125.75 116
3125.88 113
3126.01 109
3126.13 103
3126.26 97
3126.39 91
3126.52 86
3126.65 82
3126.77 81
3126.90 83
3127.03 87
3127.16 95
3127.29 104
3127.42 115
3127.54 126
3127.67 137
3127.80 145
3127.93 152
3128.06 158
3128.19 162
3128.31 166
3128.44 169
3128.57 170
3128.70 171
3128.83 169
3128.95 165
3129.08 160
3129.21 153
3129.34 146
3129.47 141
3129.60 137
3129.72 135
3129.85 135
3129.98 135
3130.11 136
3130.24 136
3130.37 135
3130.49 133
3130.62 130
3130.75 128
3130.88 126
3131.01 127
3131.14 129
3131.26 132
3131.39 136
3131.52 139
3131.65 142
3131.78 143
3131.91 143
3132.03 142
3132.16 141
3132.29 140
3132.42 140
3132.55 138
3132.68 137
3132.80 135
3132.93 132
3133.06 130
3133.19 127
3133.32 126
3133.45 125
3133.57 126
3133.70 128
3133.83 131
3133.96 136
3134.09 142
3134.22 149
3134.34 156
3134.47 162
3134.60 167
3134.73 170
3134.86 170
3134.99 167
3135.11 161
3135.24 154
3135.37 146
3135.50 138
3135.63 131
3135.76 125
3135.88 121
3136.01 118
3136.14 116
3136.27 116
3136.40 117
3136.53 119
3136.66 121
3136.78 124
3136.91 127
3137.04 131
3137.17 134
3137.30 137
3137.43 139
3137.55 140
3137.68 141
3137.81 141
3137.94 140
3138.07 139
3138.20 138
3138.32 137
3138.45 136
3138.58 136
3138.71 136
3138.84 137
3138.97 138
3139.10 140
3139.22 141
3139.35 143
3139.48 145
3139.61 147
3139.74 149
3139.87 150
3139.99 151
3140.12 150
3140.25 148
3140.38 145
3140.51 141
3140.64 137
3140.77 133
3140.89 129
3141.02 127
3141.15 126
3141.28 125
3141.41 126
3141.54 126
3141.67 125
3141.79 124
3141.92 121
3142.05 118
3142.18 114
3142.31 111
3142.44 108
3142.57 107
3142.69 107
3142.82 107
3142.95 107
3143.08 107
3143.21 106
3143.34 104
3143.47 103
3143.59 103
3143.72 104
3143.85 107
3143.98 111
3144.11 117
3144.24 124
3144.37 130
3144.49 135
3144.62 138
3144.75 141
3144.88 142
3145.01 142
3145.14 141
3145.27 139
3145.39 136
3145.52 131
3145.65 126
3145.78 120
3145.91 114
3146.04 109
3146.17 105
3146.29 104
3146.42 105
3146.55 108
3146.68 113
3146.81 118
3146.94 124
3147.07 129
3147.19 132
3147.32 133
3147.45 131
3147.58 128
3147.71 124
3147.84 119
3147.97 115
3148.10 111
3148.22 110
3148.35 110
3148.48 112
3148.61 115
3148.74 117
3148.87 120
3149.00 121
3149.12 121
3149.25 120
3149.38 118
3149.51 114
3149.64 111
3149.77 108
3149.90 107
3150.03 107
3150.15 107
3150.28 109
3150.41 112
3150.54 116
3150.67 119
3150.80 123
3150.93 127
3151.05 130
3151.18 132
3151.31 133
3151.44 134
3151.57 134
3151.70 135
3151.83 136
3151.96 137
3152.08 138
3152.21 138
3152.34 138
3152.47 136
3152.60 134
3152.73 130
3152.86 125
3152.99 120
3153.11 115
3153.24 110
3153.37 104
3153.50 99
3153.63 94
3153.76 89
3153.89 85
3154.02 83
3154.14 84
3154.27 86
3154.40 90
3154.53 95
3154.66 101
3154.79 106
3154.92 111
3155.05 115
3155.18 118
3155.30 120
3155.43 122
3155.56 123
3155.69 122
3155.82 121
3155.95 118
3156.08 114
3156.21 109
3156.33 105
3156.46 102
3156.59 100
3156.72 100
3156.85 101
3156.98 105
3157.11 109
3157.24 115
3157.37 121
3157.49 126
3157.62 129
3157.75 131
3157.88 130
3158.01 127
3158.14 123
3158.27 117
3158.40 111
3158.52 106
3158.65 101
3158.78 96
3158.91 93
3159.04 90
3159.17 89
3159.30 88
3159.43 88
3159.56 90
3159.68 92
3159.81 94
3159.94 97
3160.07 99
3160.20 100
3160.33 101
3160.46 101
3160.59 101
3160.72 101
3160.84 101
3160.97 103
3161.10 105
3161.23 107
3161.36 109
3161.49 110
3161.62 109
3161.75 106
3161.88 101
3162.01 97
3162.13 92
3162.26 89
3162.39 88
3162.52 88
3162.65 89
3162.78 91
3162.91 94
3163.04 96
3163.17 97
3163.29 98
3163.42 99
3163.55 99
3163.68 100
3163.81 100
3163.94 101
3164.07 102
3164.20 103
3164.33 104
3164.46 105
3164.58 107
3164.71 109
3164.84 110
3164.97 112
3165.10 113
3165.23 113
3165.36 113
3165.49 111
3165.62 109
3165.75 106
3165.87 103
3166.00 100
3166.13 97
3166.26 95
3166.39 95
3166.52 96
3166.65 98
3166.78 101
3166.91 105
3167.04 108
3167.16 111
3167.29 113
3167.42 113
3167.55 111
3167.68 108
3167.81 104
3167.94 100
3168.07 96
3168.20 92
3168.33 91
3168.46 90
3168.58 91
3168.71 93
3168.84 95
3168.97 96
3169.10 95
3169.23 94
3169.36 92
3169.49 89
3169.62 86
3169.75 83
3169.88 80
3170.00 79
3170.13 77
3170.26 77
3170.39 77
3170.52 79
3170.65 82
3170.78 85
3170.91 87
3171.04 89
3171.17 90
3171.30 89
3171.42 88
3171.55 87
3171.68 87
3171.81 88
3171.94 91
3172.07 96
3172.20 101
3172.33 106
3172.46 109
3172.59 111
3172.72 111
3172.85 109
3172.97 107
3173.10 104
3173.23 103
3173.36 102
3173.49 101
3173.62 101
3173.75 101
3173.88 101
3174.01 101
3174.14 100
3174.27 100
3174.40 100
3174.52 100
3174.65 102
3174.78 103
3174.91 105
3175.04 107
3175.17 109
3175.30 111
3175.43 113
3175.56 115
3175.69 116
3175.82 117
3175.95 117
3176.08 117
3176.20 116
3176.33 114
3176.46 112
3176.59 109
3176.72 107
3176.85 104
3176.98 101
3177.11 99
3177.24 98
3177.37 97
3177.50 98
3177.63 98
3177.76 99
3177.88 101
3178.01 102
3178.14 104
3178.27 105
3178.40 106
3178.53 107
3178.66 107
3178.79 108
3178.92 108
3179.05 107
3179.18 106
3179.31 105
3179.44 104
3179.57 103
3179.69 103
3179.82 105
3179.95 109
3180.08 116
3180.21 125
3180.34 135
3180.47 146
3180.60 156
3180.73 164
3180.86 168
3180.99 169
3181.12 166
3181.25 161
3181.38 154
3181.50 146
3181.63 138
3181.76 132
3181.89 127
3182.02 123
3182.15 122
3182.28 121
3182.41 122
3182.54 123
3182.67 125
3182.80 126
3182.93 126
3183.06 125
3183.19 123
3183.32 120
3183.45 116
3183.57 111
3183.70 107
3183.83 104
3183.96 101
3184.09 100
3184.22 99
3184.35 101
3184.48 104
3184.61 110
3184.74 116
3184.87 123
3185.00 129
3185.13 134
3185.26 138
3185.39 139
3185.52 138
3185.65 135
3185.77 132
3185.90 129
3186.03 127
3186.16 127
3186.29 127
3186.42 129
3186.55 131
3186.68 133
3186.81 133
3186.94 131
3187.07 129
3187.20 126
3187.33 123
3187.46 121
3187.59 120
3187.72 120
3187.85 121
3187.98 122
3188.10 122
3188.23 123
3188.36 122
3188.49 122
3188.62 121
3188.75 119
3188.88 118
3189.01 116
3189.14 113
3189.27 109
3189.40 105
3189.53 101
3189.66 97
3189.79 94
3189.92 92
3190.05 91
3190.18 91
3190.31 93
3190.44 94
3190.56 96
3190.69 98
3190.82 99
3190.95 100
3191.08 101
3191.21 102
3191.34 102
3191.47 102
3191.60 102
3191.73 101
3191.86 101
3191.99 101
3192.12 101
3192.25 100
3192.38 100
3192.51 100
3192.64 101
3192.77 101
3192.90 102
3193.03 104
3193.16 106
3193.29 109
3193.41 111
3193.54 114
3193.67 116
3193.80 118
3193.93 121
3194.06 123
3194.19 125
3194.32 127
3194.45 128
3194.58 128
3194.71 127
3194.84 126
3194.97 125
3195.10 125
3195.23 125
3195.36 126
3195.49 128
3195.62 131
3195.75 133
3195.88 135
3196.01 136
3196.14 136
3196.27 136
3196.40 135
3196.53 134
3196.66 132
3196.78 130
3196.91 128
3197.04 125
3197.17 122
3197.30 120
3197.43 118
3197.56 118
3197.69 118
3197.82 118
3197.95 119
3198.08 119
3198.21 118
3198.34 117
3198.47 116
3198.60 113
3198.73 111
3198.86 109
3198.99 107
3199.12 105
3199.25 105
3199.38 105
3199.51 105
3199.64 107
3199.77 109
3199.90 110
3200.03 112
3200.16 113
3200.29 114
3200.42 114
3200.55 113
3200.68 114
3200.81 114
3200.93 116
3201.06 119
3201.19 123
3201.32 127
3201.45 130
3201.58 133
3201.71 135
3201.84 135
3201.97 134
3202.10 132
3202.23 130
3202.36 128
3202.49 127
3202.62 125
3202.75 124
3202.88 123
3203.01 121
3203.14 118
3203.27 114
3203.40 109
3203.53 104
3203.66 99
3203.79 95
3203.92 92
3204.05 91
3204.18 92
3204.31 94
3204.44 98
3204.57 103
3204.70 110
3204.83 116
3204.96 123
3205.09 129
3205.22 133
3205.35 136
3205.48 136
3205.61 134
3205.74 130
3205.87 124
3206.00 117
3206.13 109
3206.26 103
3206.39 98
3206.52 95
3206.65 94
3206.78 96
3206.91 99
3207.04 103
3207.17 107
3207.29 111
3207.42 114
3207.55 117
3207.68 118
3207.81 119
3207.94 119
3208.07 118
3208.20 118
3208.33 117
3208.46 116
3208.59 115
3208.72 114
3208.85 113
3208.98 113
3209.11 112
3209.24 112
3209.37 112
3209.50 112
3209.63 112
3209.76 112
3209.89 111
3210.02 110
3210.15 108
3210.28 104
3210.41 99
3210.54 94
3210.67 89
3210.80 86
3210.93 83
3211.06 83
3211.19 84
3211.32 88
3211.45 93
3211.58 98
3211.71 103
3211.84 106
3211.97 108
3212.10 109
3212.23 108
3212.36 107
3212.49 107
3212.62 107
3212.75 109
3212.88 111
3213.01 112
3213.14 113
3213.27 112
3213.40 110
3213.53 107
3213.66 104
3213.79 101
3213.92 100
3214.05 100
3214.18 101
3214.31 102
3214.44 103
3214.57 103
3214.70 102
3214.83 100
3214.96 99
3215.09 97
3215.22 96
3215.35 95
3215.48 94
3215.61 94
3215.74 93
3215.87 92
3216.00 92
3216.13 93
3216.26 95
3216.39 98
3216.52 103
3216.65 108
3216.78 112
3216.91 116
3217.04 118
3217.17 119
3217.30 118
3217.43 117
3217.56 116
3217.69 116
3217.82 116
3217.95 117
3218.08 119
3218.21 120
3218.34 120
3218.47 120
3218.60 120
3218.73 118
3218.86 117
3218.99 115
3219.12 113
3219.25 111
3219.38 109
3219.51 106
3219.64 103
3219.77 100
3219.90 98
3220.03 96
3220.16 95
3220.29 96
3220.42 97
3220.55 100
3220.68 104
3220.81 109
3220.94 115
3221.07 120
3221.21 126
3221.34 130
3221.47 134
3221.60 137
3221.73 138
3221.86 139
3221.99 139
3222.12 138
3222.25 135
3222.38 132
3222.51 128
3222.64 123
3222.77 117
3222.90 113
3223.03 109
3223.16 106
3223.29 105
3223.42 105
3223.55 106
3223.68 106
3223.81 107
3223.94 106
3224.07 106
3224.20 104
3224.33 103
3224.46 103
3224.59 103
3224.72 104
3224.85 106
3224.98 108
3225.11 109
3225.24 111
3225.37 112
3225.50 112
3225.63 111
3225.76 111
3225.89 110
3226.02 110
3226.15 110
3226.28 111
3226.41 111
3226.54 112
3226.67 112
3226.80 111
3226.93 110
3227.06 109
3227.19 107
3227.32 104
3227.45 102
3227.59 99
3227.72 97
3227.85 95
3227.98 95
3228.11 95
3228.24 96
3228.37 98
3228.50 100
3228.63 103
3228.76 105
3228.89 106
3229.02 107
3229.15 109
3229.28 111
3229.41 113
3229.54 116
3229.67 120
3229.80 124
3229.93 128
3230.06 130
3230.19 131
3230.32 130
3230.45 127
3230.58 123
3230.71 117
3230.84 112
3230.97 106
3231.10 102
3231.23 100
3231.36 100
3231.49 101
3231.62 103
3231.76 104
3231.89 105
3232.02 103
3232.15 100
3232.28 96
3232.41 90
3232.54 85
3232.67 80
3232.80 77
3232.93 75
3233.06 76
3233.19 78
3233.32 82
3233.45 87
3233.58 93
3233.71 99
3233.84 105
3233.97 109
3234.10 112
3234.23 113
3234.36 112
3234.49 109
3234.62 104
3234.75 99
3234.88 94
3235.01 91
3235.15 90
3235.28 90
3235.41 93
3235.54 97
3235.67 101
3235.80 106
3235.93 110
3236.06 115
3236.19 120
3236.32 124
3236.45 128
3236.58 131
3236.71 133
3236.84 134
3236.97 134
3237.10 133
3237.23 131
3237.36 129
3237.49 126
3237.62 124
3237.75 123
3237.88 123
3238.02 124
3238.15 126
3238.28 129
3238.41 132
3238.54 134
3238.67 136
3238.80 136
3238.93 134
3239.06 131
3239.19 127
3239.32 121
3239.45 116
3239.58 111
3239.71 107
3239.84 104
3239.97 102
3240.10 102
3240.23 101
3240.36 102
3240.49 102
3240.63 101
3240.76 100
3240.89 98
3241.02 96
3241.15 92
3241.28 88
3241.41 83
3241.54 80
3241.67 78
3241.80 77
3241.93 78
3242.06 80
3242.19 83
3242.32 87
3242.45 91
3242.58 95
3242.71 98
3242.84 101
3242.98 103
3243.11 104
3243.24 104
3243.37 104
3243.50 104
3243.63 103
3243.76 103
3243.89 104
3244.02 105
3244.15 105
3244.28 105
3244.41 105
3244.54 104
3244.67 103
3244.80 101
3244.93 101
3245.06 102
3245.20 104
3245.33 107
3245.46 112
3245.59 117
3245.72 121
3245.85 123
3245.98 124
3246.11 123
3246.24 120
3246.37 118
3246.50 116
3246.63 116
3246.76 118
3246.89 122
3247.02 126
3247.16 131
3247.29 135
3247.42 137
3247.55 138
3247.68 137
3247.81 135
3247.94 133
3248.07 131
3248.20 129
3248.33 129
3248.46 130
3248.59 132
3248.72 134
3248.85 136
3248.98 137
3249.12 137
3249.25 136
3249.38 134
3249.51 130
3249.64 126
3249.77 122
3249.90 118
3250.03 114
3250.16 111
3250.29 108
3250.42 106
3250.55 106
3250.68 107
3250.81 109
3250.95 113
3251.08 117
3251.21 121
3251.34 124
3251.47 126
3251.60 127
3251.73 126
3251.86 126
3251.99 126
3252.12 126
3252.25 128
3252.38 130
3252.51 132
3252.65 133
3252.78 133
3252.91 132
3253.04 129
3253.17 126
3253.30 122
3253.43 119
3253.56 116
3253.69 113
3253.82 111
3253.95 110
3254.08 107
3254.22 104
3254.35 101
3254.48 97
3254.61 93
3254.74 89
3254.87 86
3255.00 84
3255.13 85
3255.26 88
3255.39 93
3255.52 99
3255.65 105
3255.78 112
3255.92 117
3256.05 121
3256.18 124
3256.31 124
3256.44 122
3256.57 119
3256.70 115
3256.83 110
3256.96 106
3257.09 103
3257.22 102
3257.36 103
3257.49 105
3257.62 107
3257.75 110
3257.88 113
3258.01 116
3258.14 118
3258.27 119
3258.40 121
3258.53 123
3258.66 125
3258.79 127
3258.93 128
3259.06 128
3259.19 127
3259.32 124
3259.45 119
3259.58 114
3259.71 108
3259.84 102
3259.97 97
3260.10 93
3260.23 90
3260.37 88
3260.50 88
3260.63 89
3260.76 92
3260.89 95
3261.02 98
3261.15 101
3261.28 102
3261.41 101
3261.54 98
3261.68 94
3261.81 90
3261.94 86
3262.07 85
3262.20 86
3262.33 88
3262.46 93
3262.59 98
3262.72 104
3262.85 109
3262.99 114
3263.12 118
3263.25 121
3263.38 124
3263.51 126
3263.64 127
3263.77 128
3263.90 128
3264.03 128
3264.16 128
3264.29 128
3264.43 129
3264.56 130
3264.69 131
3264.82 133
3264.95 133
3265.08 133
3265.21 131
3265.34 128
3265.47 124
3265.61 119
3265.74 115
3265.87 111
3266.00 110
3266.13 110
3266.26 113
3266.39 116
3266.52 120
3266.65 123
3266.78 125
3266.92 125
3267.05 124
3267.18 121
3267.31 117
3267.44 112
3267.57 107
3267.70 102
3267.83 98
3267.96 94
3268.10 90
3268.23 87
3268.36 86
3268.49 86
3268.62 87
3268.75 90
3268.88 94
3269.01 98
3269.14 100
3269.28 102
3269.41 102
3269.54 101
3269.67 99
3269.80 98
3269.93 96
3270.06 96
3270.19 98
3270.32 100
3270.46 104
3270.59 109
3270.72 115
3270.85 122
3270.98 128
3271.11 134
3271.24 138
3271.37 139
3271.50 138
3271.64 134
3271.77 127
3271.90 120
3272.03 113
3272.16 108
3272.29 105
3272.42 104
3272.55 106
3272.69 110
3272.82 113
3272.95 117
3273.08 119
3273.21 119
3273.34 119
3273.47 117
3273.60 115
3273.73 114
3273.87 114
3274.00 114
3274.13 115
3274.26 117
3274.39 119
3274.52 120
3274.65 121
3274.78 121
3274.92 120
3275.05 119
3275.18 119
3275.31 120
3275.44 121
3275.57 123
3275.70 127
3275.83 130
3275.97 134
3276.10 137
3276.23 141
3276.36 143
3276.49 145
3276.62 146
3276.75 147
3276.88 145
3277.02 143
3277.15 140
3277.28 136
3277.41 132
3277.54 128
3277.67 125
3277.80 122
3277.93 121
3278.07 121
3278.20 120
3278.33 120
3278.46 120
3278.59 119
3278.72 118
3278.85 117
3278.98 115
3279.12 114
3279.25 112
3279.38 110
3279.51 108
3279.64 107
3279.77 106
3279.90 105
3280.04 106
3280.17 108
3280.30 111
3280.43 114
3280.56 118
3280.69 123
3280.82 127
3280.95 132
3281.09 137
3281.22 141
3281.35 144
3281.48 147
3281.61 148
3281.74 147
3281.87 146
3282.01 144
3282.14 142
3282.27 140
3282.40 138
3282.53 136
3282.66 134
3282.79 133
3282.92 130
3283.06 127
3283.19 123
3283.32 120
3283.45 116
3283.58 113
3283.71 111
3283.84 111
3283.98 112
3284.11 115
3284.24 119
3284.37 122
3284.50 126
3284.63 129
3284.76 130
3284.90 131
3285.03 132
3285.16 131
3285.29 131
3285.42 130
3285.55 128
3285.68 126
3285.82 124
3285.95 122
3286.08 120
3286.21 119
3286.34 119
3286.47 120
3286.60 123
3286.74 126
3286.87 128
3287.00 130
3287.13 130
3287.26 129
3287.39 125
3287.52 121
3287.66 116
3287.79 111
3287.92 108
3288.05 105
3288.18 104
3288.31 104
3288.45 104
3288.58 105
3288.71 105
3288.84 105
3288.97 106
3289.10 108
3289.23 111
3289.37 115
3289.50 119
3289.63 123
3289.76 127
3289.89 130
3290.02 132
3290.15 133
3290.29 132
3290.42 131
3290.55 129
3290.68 127
3290.81 126
3290.94 125
3291.08 124
3291.21 124
3291.34 124
3291.47 123
3291.60 123
3291.73 122
3291.87 120
3292.00 118
3292.13 116
3292.26 113
3292.39 110
3292.52 108
3292.65 106
3292.79 105
3292.92 105
3293.05 106
3293.18 108
3293.31 111
3293.44 114
3293.58 117
3293.71 119
3293.84 121
3293.97 122
3294.10 122
3294.23 122
3294.37 122
3294.50 122
3294.63 121
3294.76 120
3294.89 120
3295.02 119
3295.15 120
3295.29 121
3295.42 123
3295.55 125
3295.68 127
3295.81 129
3295.94 130
3296.08 131
3296.21 131
3296.34 131
3296.47 131
3296.60 131
3296.73 130
3296.87 129
3297.00 128
3297.13 125
3297.26 123
3297.39 120
3297.52 117
3297.66 114
3297.79 111
3297.92 107
3298.05 103
3298.18 99
3298.31 97
3298.45 95
3298.58 96
3298.71 98
3298.84 101
3298.97 106
3299.10 110
3299.24 115
3299.37 120
3299.50 124
3299.63 128
3299.76 130
3299.90 132
3300.03 132
3300.16 132
3300.29 130
3300.42 127
3300.55 122
3300.69 118
3300.82 113
3300.95 109
3301.08 105
3301.21 102
3301.34 100
3301.48 99
3301.61 99
3301.74 98
3301.87 96
3302.00 94
3302.13 91
3302.27 88
3302.40 86
3302.53 85
3302.66 85
3302.79 88
3302.93 91
3303.06 96
3303.19 100
3303.32 104
3303.45 108
3303.58 110
3303.72 112
3303.85 113
3303.98 114
3304.11 114
3304.24 113
3304.38 112
3304.51 109
3304.64 107
3304.77 105
3304.90 104
3305.03 104
3305.17 106
3305.30 108
3305.43 112
3305.56 116
3305.69 120
3305.83 123
3305.96 126
3306.09 128
3306.22 128
3306.35 128
3306.48 127
3306.62 125
3306.75 123
3306.88 121
3307.01 120
3307.14 119
3307.28 119
3307.41 120
3307.54 121
3307.67 122
3307.80 124
3307.94 125
3308.07 125
3308.20 123
3308.33 120
3308.46 115
3308.59 110
3308.73 104
3308.86 100
3308.99 98
3309.12 100
3309.25 104
3309.39 110
3309.52 119
3309.65 127
3309.78 135
3309.91 141
3310.05 145
3310.18 147
3310.31 146
3310.44 145
3310.57 144
3310.71 144
3310.84 144
3310.97 146
3311.10 148
3311.23 150
3311.37 151
3311.50 150
3311.63 148
3311.76 146
3311.89 143
3312.02 142
3312.16 142
3312.29 143
3312.42 145
3312.55 147
3312.68 148
3312.82 149
3312.95 149
3313.08 148
3313.21 146
3313.34 145
3313.48 143
3313.61 140
3313.74 138
3313.87 135
3314.00 133
3314.14 131
3314.27 129
3314.40 129
3314.53 130
3314.66 132
3314.80 134
3314.93 136
3315.06 138
3315.19 141
3315.32 142
3315.46 144
3315.59 145
3315.72 145
3315.85 144
3315.99 142
3316.12 137
3316.25 131
3316.38 124
3316.51 118
3316.65 112
3316.78 107
3316.91 105
3317.04 104
3317.17 105
3317.31 106
3317.44 107
3317.57 108
3317.70 107
3317.83 106
3317.97 105
3318.10 103
3318.23 101
3318.36 99
3318.49 97
3318.63 95
3318.76 94
3318.89 93
3319.02 92
3319.15 92
3319.29 93
3319.42 93
3319.55 95
3319.68 97
3319.82 99
3319.95 102
3320.08 105
3320.21 107
3320.34 110
3320.48 112
3320.61 113
3320.74 114
3320.87 115
3321.00 114
3321.14 113
3321.27 111
3321.40 108
3321.53 104
3321.67 99
3321.80 94
3321.93 90
3322.06 87
3322.19 86
3322.33 86
3322.46 89
3322.59 93
3322.72 98
3322.85 104
3322.99 109
3323.12 112
3323.25 115
3323.38 117
3323.52 118
3323.65 119
3323.78 121
3323.91 124
3324.04 127
3324.18 131
3324.31 134
3324.44 136
3324.57 137
3324.71 137
3324.84 135
3324.97 133
3325.10 129
3325.23 126
3325.37 123
3325.50 120
3325.63 118
3325.76 118
3325.90 118
3326.03 118
3326.16 120
3326.29 121
3326.42 123
3326.56 125
3326.69 128
3326.82 131
3326.95 134
3327.09 137
3327.22 139
3327.35 140
3327.48 140
3327.62 138
3327.75 134
3327.88 130
3328.01 126
3328.14 122
3328.28 119
3328.41 117
3328.54 114
3328.67 113
3328.81 113
3328.94 114
3329.07 115
3329.20 117
3329.33 120
3329.47 122
3329.60 123
3329.73 124
3329.86 123
3330.00 121
3330.13 119
3330.26 116
3330.39 113
3330.53 111
3330.66 109
3330.79 108
3330.92 109
3331.06 111
3331.19 115
3331.32 120
3331.45 124
3331.58 128
3331.72 130
3331.85 130
3331.98 128
3332.11 125
3332.25 122
3332.38 119
3332.51 117
3332.64 116
3332.78 116
3332.91 117
3333.04 119
3333.17 121
3333.31 123
3333.44 125
3333.57 127
3333.70 128
3333.83 130
3333.97 132
3334.10 134
3334.23 137
3334.36 140
3334.50 143
3334.63 147
3334.76 149
3334.89 151
3335.03 152
3335.16 151
3335.29 150
3335.42 149
3335.56 147
3335.69 145
3335.82 143
3335.95 140
3336.09 137
3336.22 134
3336.35 130
3336.48 127
3336.62 124
3336.75 122
3336.88 120
3337.01 119
3337.15 117
3337.28 116
3337.41 114
3337.54 114
3337.68 115
3337.81 117
3337.94 120
3338.07 124
3338.21 128
3338.34 131
3338.47 133
3338.60 134
3338.74 133
3338.87 130
3339.00 127
3339.13 124
3339.27 121
3339.40 118
3339.53 115
3339.66 111
3339.80 108
3339.93 105
3340.06 103
3340.19 102
3340.33 102
3340.46 102
3340.59 103
3340.72 103
3340.86 103
3340.99 102
3341.12 100
3341.25 98
3341.39 98
3341.52 99
3341.65 102
3341.78 107
3341.92 114
3342.05 121
3342.18 128
3342.31 134
3342.45 137
3342.58 139
3342.71 140
3342.84 141
3342.98 142
3343.11 143
3343.24 145
3343.37 147
3343.51 147
3343.64 146
3343.77 144
3343.90 141
3344.04 139
3344.17 138
3344.30 138
3344.44 140
3344.57 143
3344.70 145
3344.83 146
3344.97 145
3345.10 143
3345.23 139
3345.36 134
3345.50 130
3345.63 125
3345.76 121
3345.89 118
3346.03 116
3346.16 115
3346.29 115
3346.42 116
3346.56 117
3346.69 118
3346.82 119
3346.96 120
3347.09 121
3347.22 122
3347.35 124
3347.49 125
3347.62 127
3347.75 129
3347.88 130
3348.02 130
3348.15 128
3348.28 126
3348.41 123
3348.55 120
3348.68 117
3348.81 115
3348.95 114
3349.08 114
3349.21 116
3349.34 118
3349.48 121
3349.61 126
3349.74 131
3349.87 136
3350.01 141
3350.14 145
3350.27 149
3350.41 151
3350.54 152
3350.67 151
3350.80 150
3350.94 149
3351.07 147
3351.20 146
3351.33 144
3351.47 142
3351.60 140
3351.73 136
3351.87 131
3352.00 125
3352.13 118
3352.26 110
3352.40 103
3352.53 97
3352.66 93
3352.79 91
3352.93 91
3353.06 92
3353.19 95
3353.33 99
3353.46 103
3353.59 106
3353.72 109
3353.86 112
3353.99 115
3354.12 117
3354.26 120
3354.39 122
3354.52 123
3354.65 122
3354.79 121
3354.92 118
3355.05 114
3355.19 110
3355.32 106
3355.45 102
3355.58 98
3355.72 96
3355.85 94
3355.98 93
3356.12 94
3356.25 95
3356.38 97
3356.51 99
3356.65 101
3356.78 102
3356.91 103
3357.05 102
3357.18 101
3357.31 99
3357.44 97
3357.58 96
3357.71 97
3357.84 100
3357.98 104
3358.11 109
3358.24 113
3358.37 117
3358.51 120
3358.64 122
3358.77 122
3358.91 121
3359.04 120
3359.17 118
3359.30 116
3359.44 113
3359.57 111
3359.70 109
3359.84 107
3359.97 106
3360.10 105
3360.23 105
3360.37 106
3360.50 106
3360.63 107
3360.77 107
3360.90 108
3361.03 108
3361.16 109
3361.30 110
3361.43 112
3361.56 114
3361.70 115
3361.83 116
3361.96 115
3362.10 113
3362.23 110
3362.36 107
3362.49 105
3362.63 104
3362.76 104
3362.89 106
3363.03 110
3363.16 115
3363.29 120
3363.43 125
3363.56 129
3363.69 132
3363.82 133
3363.96 134
3364.09 134
3364.22 133
3364.36 132
3364.49 131
3364.62 130
3364.76 128
3364.89 125
3365.02 122
3365.15 119
3365.29 115
3365.42 112
3365.55 110
3365.69 108
3365.82 108
3365.95 107
3366.09 106
3366.22 105
3366.35 103
3366.48 99
3366.62 96
3366.75 93
3366.88 91
3367.02 91
3367.15 93
3367.28 96
3367.42 100
3367.55 105
3367.68 109
3367.82 113
3367.95 117
3368.08 119
3368.21 122
3368.35 124
3368.48 125
3368.61 126
3368.75 126
3368.88 125
3369.01 123
3369.15 121
3369.28 118
3369.41 115
3369.55 114
3369.68 113
3369.81 112
3369.94 111
3370.08 110
3370.21 107
3370.34 104
3370.48 101
3370.61 99
3370.74 98
3370.88 99
3371.01 102
3371.14 107
3371.28 112
3371.41 117
3371.54 122
3371.68 128
3371.81 133
3371.94 139
3372.07 144
3372.21 149
3372.34 153
3372.47 155
3372.61 155
3372.74 153
3372.87 149
3373.01 143
3373.14 137
3373.27 132
3373.41 127
3373.54 123
3373.67 121
3373.81 119
3373.94 118
3374.07 117
3374.21 116
3374.34 115
3374.47 115
3374.61 114
3374.74 115
3374.87 115
3375.01 116
3375.14 117
3375.27 118
3375.40 117
3375.54 116
3375.67 115
3375.80 114
3375.94 114
3376.07 115
3376.20 118
3376.34 122
3376.47 128
3376.60 133
3376.74 138
3376.87 142
3377.00 143
3377.14 141
3377.27 138
3377.40 133
3377.54 127
3377.67 121
3377.80 116
3377.94 113
3378.07 111
3378.20 111
3378.34 112
3378.47 113
3378.60 114
3378.74 115
3378.87 114
3379.00 113
3379.14 111
3379.27 110
3379.40 109
3379.54 109
3379.67 109
3379.80 111
3379.94 112
3380.07 114
3380.20 115
3380.34 115
3380.47 116
3380.60 115
3380.74 114
3380.87 113
3381.00 112
3381.14 112
3381.27 112
3381.40 112
3381.54 113
3381.67 113
3381.80 113
3381.94 113
3382.07 112
3382.20 111
3382.34 110
3382.47 110
3382.60 111
3382.74 112
3382.87 113
3383.00 114
3383.14 113
3383.27 112
3383.40 109
3383.54 106
3383.67 103
3383.80 99
3383.94 97
3384.07 95
3384.20 94
3384.34 94
3384.47 96
3384.60 98
3384.74 101
3384.87 104
3385.00 107
3385.14 109
3385.27 111
3385.40 111
3385.54 110
3385.67 108
3385.80 106
3385.94 102
3386.07 99
3386.20 96
3386.34 93
3386.47 91
3386.60 91
3386.74 92
3386.87 93
3387.01 95
3387.14 97
3387.27 100
3387.41 103
3387.54 107
3387.67 111
3387.81 117
3387.94 124
3388.07 132
3388.21 142
3388.34 152
3388.47 163
3388.61 173
3388.74 183
3388.87 191
3389.01 198
3389.14 204
3389.27 210
3389.41 216
3389.54 222
3389.67 230
3389.81 238
3389.94 245
3390.08 250
3390.21 253
3390.34 252
3390.48 247
3390.61 238
3390.74 227
3390.88 215
3391.01 204
3391.14 196
3391.28 191
3391.41 190
3391.54 191
3391.68 194
3391.81 199
3391.94 203
3392.08 207
3392.21 209
3392.35 211
3392.48 211
3392.61 210
3392.75 209
3392.88 206
3393.01 201
3393.15 195
3393.28 187
3393.41 177
3393.55 166
3393.68 157
3393.81 148
3393.95 143
3394.08 140
3394.22 139
3394.35 140
3394.48 142
3394.62 144
3394.75 145
3394.88 145
3395.02 144
3395.15 142
3395.28 140
3395.42 139
3395.55 138
3395.68 136
3395.82 134
3395.95 132
3396.09 130
3396.22 127
3396.35 125
3396.49 122
3396.62 120
3396.75 117
3396.89 115
3397.02 112
3397.15 110
3397.29 108
3397.42 108
3397.56 108
3397.69 110
3397.82 113
3397.96 118
3398.09 124
3398.22 130
3398.36 137
3398.49 143
3398.63 148
3398.76 151
3398.89 152
3399.03 151
3399.16 149
3399.29 145
3399.43 141
3399.56 136
3399.69 133
3399.83 130
3399.96 128
3400.10 126
3400.23 126
3400.36 126
3400.50 127
3400.63 129
3400.76 133
3400.90 138
3401.03 144
3401.17 150
3401.30 155
3401.43 158
3401.57 159
3401.70 158
3401.83 154
3401.97 148
3402.10 141
3402.24 134
3402.37 129
3402.50 125
3402.64 124
3402.77 125
3402.90 129
3403.04 133
3403.17 139
3403.31 144
3403.44 148
3403.57 150
3403.71 150
3403.84 149
3403.97 146
3404.11 144
3404.24 141
3404.38 138
3404.51 136
3404.64 135
3404.78 133
3404.91 132
3405.05 131
3405.18 130
3405.31 129
3405.45 129
3405.58 130
3405.71 131
3405.85 132
3405.98 133
3406.12 134
3406.25 134
3406.38 134
3406.52 133
3406.65 131
3406.78 129
3406.92 128
3407.05 127
3407.19 127
3407.32 127
3407.45 127
3407.59 128
3407.72 127
3407.86 127
3407.99 126
3408.12 126
3408.26 126
3408.39 127
3408.52 129
3408.66 131
3408.79 132
3408.93 133
3409.06 133
3409.19 131
3409.33 129
3409.46 126
3409.60 123
3409.73 119
3409.86 115
3410.00 112
3410.13 111
3410.27 111
3410.40 113
3410.53 117
3410.67 123
3410.80 128
3410.94 133
3411.07 137
3411.20 138
3411.34 138
3411.47 135
3411.60 132
3411.74 128
3411.87 124
3412.01 120
3412.14 117
3412.27 115
3412.41 113
3412.54 113
3412.68 112
3412.81 113
3412.94 113
3413.08 114
3413.21 116
3413.35 118
3413.48 120
3413.61 122
3413.75 124
3413.88 125
3414.02 127
3414.15 128
3414.28 129
3414.42 130
3414.55 130
3414.69 130
3414.82 129
3414.95 128
3415.09 125
3415.22 123
3415.36 120
3415.49 116
3415.62 113
3415.76 111
3415.89 108
3416.03 107
3416.16 106
3416.29 106
3416.43 106
3416.56 107
3416.70 108
3416.83 108
3416.96 109
3417.10 110
3417.23 113
3417.37 116
3417.50 121
3417.63 128
3417.77 135
3417.90 142
3418.04 148
3418.17 151
3418.30 151
3418.44 150
3418.57 146
3418.71 140
3418.84 135
3418.98 129
3419.11 124
3419.24 120
3419.38 116
3419.51 114
3419.65 112
3419.78 111
3419.91 110
3420.05 110
3420.18 110
3420.32 111
3420.45 112
3420.58 112
3420.72 112
3420.85 111
3420.99 109
3421.12 107
3421.25 105
3421.39 102
3421.52 101
3421.66 101
3421.79 102
3421.93 105
3422.06 108
3422.19 112
3422.33 116
3422.46 119
3422.60 120
3422.73 119
3422.86 117
3423.00 115
3423.13 112
3423.27 109
3423.40 107
3423.54 106
3423.67 105
3423.80 103
3423.94 101
3424.07 98
3424.21 96
3424.34 95
3424.47 95
3424.61 97
3424.74 101
3424.88 106
3425.01 112
3425.15 117
3425.28 120
3425.41 121
3425.55 121
3425.68 119
3425.82 116
3425.95 114
3426.09 113
3426.22 112
3426.35 111
3426.49 109
3426.62 107
3426.76 105
3426.89 101
3427.02 98
3427.16 94
3427.29 92
3427.43 90
3427.56 88
3427.70 87
3427.83 85
3427.96 84
3428.10 84
3428.23 84
3428.37 85
3428.50 87
3428.64 90
3428.77 94
3428.90 98
3429.04 101
3429.17 102
3429.31 103
3429.44 103
3429.58 103
3429.71 104
3429.84 106
3429.98 109
3430.11 113
3430.25 117
3430.38 121
3430.52 125
3430.65 127
3430.78 129
3430.92 130
3431.05 131
3431.19 132
3431.32 132
3431.46 133
3431.59 133
3431.72 133
3431.86 132
3431.99 131
3432.13 130
3432.26 128
3432.40 127
3432.53 125
3432.67 124
3432.80 122
3432.93 119
3433.07 115
3433.20 111
3433.34 106
3433.47 101
3433.61 97
3433.74 94
3433.87 92
3434.01 91
3434.14 91
3434.28 90
3434.41 90
3434.55 89
3434.68 89
3434.81 88
3434.95 89
3435.08 89
3435.22 92
3435.35 95
3435.49 99
3435.62 103
3435.76 108
3435.89 113
3436.02 117
3436.16 120
3436.29 123
3436.43 125
3436.56 126
3436.70 126
3436.83 125
3436.97 123
3437.10 121
3437.23 118
3437.37 115
3437.50 114
3437.64 115
3437.77 117
3437.91 121
3438.04 126
3438.18 131
3438.31 136
3438.44 140
3438.58 142
3438.71 142
3438.85 141
3438.98 137
3439.12 133
3439.25 128
3439.39 124
3439.52 120
3439.65 117
3439.79 115
3439.92 112
3440.06 109
3440.19 105
3440.33 100
3440.46 95
3440.60 91
3440.73 88
3440.87 88
3441.00 89
3441.13 93
3441.27 97
3441.40 102
3441.54 105
3441.67 108
3441.81 108
3441.94 107
3442.08 104
3442.21 101
3442.34 99
3442.48 97
3442.61 97
3442.75 98
3442.88 102
3443.02 107
3443.15 113
3443.29 119
3443.42 124
3443.56 127
3443.69 130
3443.83 131
3443.96 132
3444.09 132
3444.23 134
3444.36 136
3444.50 138
3444.63 140
3444.77 141
3444.90 141
3445.04 140
3445.17 139
3445.31 136
3445.44 134
3445.57 131
3445.71 130
3445.84 130
3445.98 132
3446.11 136
3446.25 141
3446.38 149
3446.52 158
3446.65 168
3446.79 177
3446.92 185
3447.06 190
3447.19 192
3447.32 191
3447.46 187
3447.59 181
3447.73 174
3447.86 166
3448.00 160
3448.13 154
3448.27 150
3448.40 146
3448.54 143
3448.67 139
3448.81 134
3448.94 129
3449.08 123
3449.21 118
3449.34 114
3449.48 112
3449.61 111
3449.75 111
3449.88 113
3450.02 117
3450.15 121
3450.29 127
3450.42 133
3450.56 138
3450.69 144
3450.83 148
3450.96 150
3451.10 150
3451.23 149
3451.36 147
3451.50 145
3451.63 143
3451.77 143
3451.90 144
3452.04 146
3452.17 148
3452.31 152
3452.44 155
3452.58 159
3452.71 162
3452.85 165
3452.98 167
3453.12 169
3453.25 168
3453.39 166
3453.52 163
3453.66 158
3453.79 154
3453.93 150
3454.06 149
3454.19 149
3454.33 152
3454.46 157
3454.60 162
3454.73 167
3454.87 172
3455.00 176
3455.14 180
3455.27 183
3455.41 187
3455.54 192
3455.68 199
3455.81 207
3455.95 215
3456.08 224
3456.22 231
3456.35 236
3456.49 238
3456.62 237
3456.76 234
3456.89 230
3457.03 226
3457.16 225
3457.29 225
3457.43 228
3457.56 231
3457.70 235
3457.83 237
3457.97 236
3458.10 232
3458.24 225
3458.37 216
3458.51 207
3458.64 198
3458.78 191
3458.91 187
3459.05 186
3459.18 186
3459.32 188
3459.45 190
3459.59 191
3459.72 191
3459.86 190
3459.99 187
3460.13 183
3460.26 178
3460.40 173
3460.53 169
3460.67 165
3460.80 163
3460.94 163
3461.07 165
3461.21 170
3461.34 176
3461.48 182
3461.61 188
3461.75 192
3461.88 193
3462.02 191
3462.15 185
3462.29 177
3462.42 169
3462.56 160
3462.69 153
3462.83 149
3462.96 146
3463.10 146
3463.23 147
3463.36 149
3463.50 152
3463.63 154
3463.77 155
3463.90 156
3464.04 155
3464.17 154
3464.31 152
3464.44 149
3464.58 146
3464.71 142
3464.85 137
3464.98 132
3465.12 126
3465.25 121
3465.39 117
3465.52 115
3465.66 115
3465.79 116
3465.93 119
3466.06 122
3466.20 125
3466.33 126
3466.47 127
3466.60 126
3466.74 124
3466.87 122
3467.01 119
3467.14 117
3467.28 115
3467.41 114
3467.55 114
3467.68 115
3467.82 116
3467.95 116
3468.09 117
3468.22 116
3468.36 116
3468.49 115
3468.63 114
3468.77 114
3468.90 115
3469.04 116
3469.17 119
3469.31 122
3469.44 127
3469.58 131
3469.71 136
3469.85 140
3469.98 144
3470.12 148
3470.25 151
3470.39 153
3470.52 155
3470.66 156
3470.79 155
3470.93 154
3471.06 152
3471.20 150
3471.33 148
3471.47 146
3471.60 144
3471.74 143
3471.87 142
3472.01 140
3472.14 137
3472.28 133
3472.41 128
3472.55 123
3472.68 117
3472.82 110
3472.95 103
3473.09 97
3473.22 92
3473.36 88
3473.49 87
3473.63 89
3473.76 93
3473.90 100
3474.03 108
3474.17 116
3474.30 124
3474.44 131
3474.57 136
3474.71 139
3474.85 141
3474.98 140
3475.12 139
3475.25 138
3475.39 137
3475.52 136
3475.66 136
3475.79 135
3475.93 135
3476.06 132
3476.20 129
3476.33 124
3476.47 117
3476.60 109
3476.74 100
3476.87 93
3477.01 86
3477.14 81
3477.28 78
3477.41 76
3477.55 75
3477.68 75
3477.82 75
3477.95 76
3478.09 76
3478.23 78
3478.36 80
3478.50 82
3478.63 86
3478.77 91
3478.90 96
3479.04 101
3479.17 107
3479.31 113
3479.44 119
3479.58 124
3479.71 128
3479.85 131
3479.98 132
3480.12 133
3480.25 132
3480.39 131
3480.52 129
3480.66 128
3480.80 126
3480.93 126
3481.07 125
3481.20 126
3481.34 127
3481.47 128
3481.61 129
3481.74 130
3481.88 131
3482.01 131
3482.15 130
3482.28 129
3482.42 126
3482.55 123
3482.69 120
3482.82 116
3482.96 112
3483.10 109
3483.23 106
3483.37 104
3483.50 104
3483.64 104
3483.77 105
3483.91 107
3484.04 110
3484.18 113
3484.31 119
3484.45 125
3484.58 131
3484.72 136
3484.86 140
3484.99 141
3485.13 140
3485.26 137
3485.40 132
3485.53 127
3485.67 122
3485.80 119
3485.94 118
3486.07 119
3486.21 122
3486.34 125
3486.48 130
3486.62 136
3486.75 141
3486.89 147
3487.02 151
3487.16 155
3487.29 157
3487.43 156
3487.56 153
3487.70 148
3487.83 141
3487.97 132
3488.10 124
3488.24 116
3488.38 109
3488.51 105
3488.65 103
3488.78 103
3488.92 105
3489.05 109
3489.19 114
3489.32 118
3489.46 123
3489.59 127
3489.73 130
3489.87 133
3490.00 136
3490.14 138
3490.27 140
3490.41 142
3490.54 142
3490.68 142
3490.81 142
3490.95 142
3491.08 143
3491.22 145
3491.36 149
3491.49 153
3491.63 158
3491.76 162
3491.90 164
3492.03 163
3492.17 160
3492.30 154
3492.44 148
3492.58 142
3492.71 137
3492.85 136
3492.98 137
3493.12 140
3493.25 145
3493.39 152
3493.52 158
3493.66 164
3493.80 168
3493.93 172
3494.07 174
3494.20 176
3494.34 178
3494.47 179
3494.61 180
3494.74 181
3494.88 182
3495.02 181
3495.15 180
3495.29 178
3495.42 176
3495.56 173
3495.69 171
3495.83 169
3495.96 166
3496.10 164
3496.24 161
3496.37 158
3496.51 154
3496.64 150
3496.78 145
3496.91 141
3497.05 137
3497.18 135
3497.32 134
3497.46 134
3497.59 134
3497.73 134
3497.86 134
3498.00 134
3498.13 133
3498.27 132
3498.40 132
3498.54 133
3498.68 134
3498.81 136
3498.95 138
3499.08 139
3499.22 141
3499.35 141
3499.49 141
3499.63 141
3499.76 140
3499.90 138
3500.03 137
3500.17 137
3500.30 137
3500.44 136
3500.58 136
3500.71 134
3500.85 132
3500.98 128
3501.12 122
3501.25 115
3501.39 108
3501.53 101
3501.66 95
3501.80 90
3501.93 88
3502.07 87
3502.20 90
3502.34 94
3502.48 101
3502.61 108
3502.75 114
3502.88 120
3503.02 123
3503.15 125
3503.29 125
3503.43 124
3503.56 123
3503.70 123
3503.83 124
3503.97 126
3504.10 127
3504.24 129
3504.38 130
3504.51 131
3504.65 131
3504.78 133
3504.92 134
3505.05 135
3505.19 137
3505.33 138
3505.46 139
3505.60 139
3505.73 139
3505.87 140
3506.00 141
3506.14 142
3506.28 143
3506.41 145
3506.55 146
3506.68 148
3506.82 148
3506.95 148
3507.09 148
3507.23 147
3507.36 145
3507.50 142
3507.63 138
3507.77 133
3507.91 128
3508.04 123
3508.18 118
3508.31 114
3508.45 111
3508.58 109
3508.72 109
3508.86 109
3508.99 111
3509.13 113
3509.26 115
3509.40 116
3509.54 116
3509.67 116
3509.81 114
3509.94 112
3510.08 110
3510.21 108
3510.35 105
3510.49 103
3510.62 101
3510.76 99
3510.89 97
3511.03 97
3511.17 97
3511.30 97
3511.44 99
3511.57 102
3511.71 105
3511.85 109
3511.98 113
3512.12 117
3512.25 123
3512.39 128
3512.52 134
3512.66 139
3512.80 143
3512.93 147
3513.07 149
3513.20 150
3513.34 151
3513.48 151
3513.61 151
3513.75 151
3513.88 151
3514.02 149
3514.16 147
3514.29 144
3514.43 140
3514.56 137
3514.70 133
3514.84 130
3514.97 128
3515.11 126
3515.24 126
3515.38 126
3515.52 127
3515.65 128
3515.79 130
3515.92 132
3516.06 135
3516.20 138
3516.33 142
3516.47 145
3516.60 150
3516.74 154
3516.88 159
3517.01 164
3517.15 170
3517.28 176
3517.42 182
3517.56 187
3517.69 190
3517.83 192
3517.96 191
3518.10 188
3518.24 183
3518.37 177
3518.51 171
3518.64 163
3518.78 156
3518.92 150
3519.05 144
3519.19 139
3519.32 137
3519.46 136
3519.60 136
3519.73 137
3519.87 138
3520.00 137
3520.14 136
3520.28 133
3520.41 129
3520.55 125
3520.68 122
3520.82 120
3520.96 119
3521.09 118
3521.23 118
3521.36 117
3521.50 116
3521.64 114
3521.77 114
3521.91 114
3522.04 117
3522.18 120
3522.32 125
3522.45 131
3522.59 137
3522.72 141
3522.86 144
3523.00 145
3523.13 145
3523.27 143
3523.41 139
3523.54 136
3523.68 131
3523.81 127
3523.95 123
3524.09 118
3524.22 114
3524.36 109
3524.49 105
3524.63 101
3524.77 97
3524.90 93
3525.04 91
3525.18 91
3525.31 92
3525.45 95
3525.58 100
3525.72 106
3525.86 113
3525.99 120
3526.13 126
3526.26 131
3526.40 135
3526.54 137
3526.67 138
3526.81 137
3526.95 135
3527.08 132
3527.22 127
3527.35 122
3527.49 118
3527.63 113
3527.76 110
3527.90 108
3528.03 108
3528.17 109
3528.31 112
3528.44 115
3528.58 119
3528.72 122
3528.85 124
3528.99 125
3529.12 126
3529.26 124
3529.40 122
3529.53 119
3529.67 115
3529.81 111
3529.94 107
3530.08 104
3530.21 103
3530.35 102
3530.49 103
3530.62 104
3530.76 106
3530.90 108
3531.03 110
3531.17 111
3531.30 113
3531.44 114
3531.58 116
3531.71 118
3531.85 121
3531.99 123
3532.12 125
3532.26 126
3532.39 125
3532.53 124
3532.67 122
3532.80 120
3532.94 118
3533.08 117
3533.21 115
3533.35 115
3533.49 114
3533.62 115
3533.76 115
3533.89 116
3534.03 118
3534.17 121
3534.30 124
3534.44 127
3534.58 130
3534.71 132
3534.85 133
3534.98 134
3535.12 135
3535.26 136
3535.39 137
3535.53 138
3535.67 139
3535.80 139
3535.94 138
3536.08 135
3536.21 131
3536.35 126
3536.48 121
3536.62 115
3536.76 110
3536.89 106
3537.03 103
3537.17 101
3537.30 100
3537.44 100
3537.58 99
3537.71 99
3537.85 98
3537.98 97
3538.12 97
3538.26 98
3538.39 100
3538.53 105
3538.67 112
3538.80 120
3538.94 128
3539.08 134
3539.21 139
3539.35 141
3539.49 141
3539.62 138
3539.76 135
3539.89 131
3540.03 127
3540.17 125
3540.30 124
3540.44 124
3540.58 125
3540.71 126
3540.85 127
3540.99 128
3541.12 128
3541.26 127
3541.40 126
3541.53 125
3541.67 123
3541.80 122
3541.94 121
3542.08 121
3542.21 121
3542.35 120
3542.49 120
3542.62 120
3542.76 121
3542.90 121
3543.03 121
3543.17 121
3543.31 121
3543.44 120
3543.58 118
3543.72 115
3543.85 113
3543.99 112
3544.13 112
3544.26 114
3544.40 118
3544.53 122
3544.67 126
3544.81 129
3544.94 130
3545.08 129
3545.22 127
3545.35 124
3545.49 121
3545.63 119
3545.76 118
3545.90 119
3546.04 120
3546.17 121
3546.31 123
3546.45 124
3546.58 125
3546.72 125
3546.86 124
3546.99 123
3547.13 121
3547.27 119
3547.40 117
3547.54 115
3547.68 113
3547.81 113
3547.95 113
3548.09 113
3548.22 114
3548.36 115
3548.50 115
3548.63 114
3548.77 112
3548.90 110
3549.04 107
3549.18 105
3549.31 102
3549.45 99
3549.59 96
3549.72 94
3549.86 93
3550.00 92
3550.13 93
3550.27 94
3550.41 96
3550.54 98
3550.68 100
3550.82 101
3550.95 103
3551.09 105
3551.23 108
3551.36 112
3551.50 118
3551.64 123
3551.77 129
3551.91 133
3552.05 135
3552.18 136
3552.32 135
3552.46 132
3552.59 129
3552.73 124
3552.87 120
3553.00 116
3553.14 112
3553.28 108
3553.41 104
3553.55 102
3553.69 101
3553.82 101
3553.96 102
3554.10 104
3554.23 107
3554.37 109
3554.51 112
3554.64 114
3554.78 115
3554.92 117
3555.05 118
3555.19 118
3555.33 119
3555.47 120
3555.60 120
3555.74 120
3555.88 119
3556.01 118
3556.15 118
3556.29 117
3556.42 117
3556.56 118
3556.70 119
3556.83 120
3556.97 121
3557.11 122
3557.24 123
3557.38 125
3557.52 127
3557.65 129
3557.79 132
3557.93 136
3558.06 140
3558.20 144
3558.34 147
3558.47 149
3558.61 149
3558.75 147
3558.88 144
3559.02 140
3559.16 135
3559.29 130
3559.43 126
3559.57 122
3559.71 117
3559.84 113
3559.98 109
3560.12 106
3560.25 102
3560.39 100
3560.53 98
3560.66 96
3560.80 95
3560.94 94
3561.07 93
3561.21 93
3561.35 94
3561.48 95
3561.62 98
3561.76 102
3561.89 107
3562.03 111
3562.17 115
3562.31 118
3562.44 120
3562.58 121
3562.72 121
3562.85 121
3562.99 121
3563.13 120
3563.26 120
3563.40 119
3563.54 119
3563.67 118
3563.81 117
3563.95 116
3564.08 115
3564.22 114
3564.36 112
3564.50 110
3564.63 108
3564.77 105
3564.91 103
3565.04 101
3565.18 100
3565.32 99
3565.45 100
3565.59 101
3565.73 104
3565.86 107
3566.00 111
3566.14 115
3566.28 120
3566.41 125
3566.55 130
3566.69 134
3566.82 138
3566.96 140
3567.10 141
3567.23 140
3567.37 140
3567.51 139
3567.64 140
3567.78 142
3567.92 145
3568.06 150
3568.19 154
3568.33 159
3568.47 163
3568.60 165
3568.74 166
3568.88 164
3569.01 160
3569.15 155
3569.29 149
3569.43 142
3569.56 135
3569.70 130
3569.84 125
3569.97 122
3570.11 120
3570.25 119
3570.38 118
3570.52 118
3570.66 116
3570.80 115
3570.93 112
3571.07 110
3571.21 107
3571.34 104
3571.48 102
3571.62 101
3571.75 100
3571.89 101
3572.03 103
3572.17 106
3572.30 110
3572.44 114
3572.58 118
3572.71 121
3572.85 122
3572.99 121
3573.13 120
3573.26 117
3573.40 114
3573.54 110
3573.67 106
3573.81 102
3573.95 99
3574.09 96
3574.22 93
3574.36 92
3574.50 91
3574.63 91
3574.77 92
3574.91 93
3575.04 95
3575.18 98
3575.32 100
3575.46 101
3575.59 103
3575.73 103
3575.87 103
3576.00 103
3576.14 102
3576.28 102
3576.42 101
3576.55 101
3576.69 100
3576.83 99
3576.96 97
3577.10 94
3577.24 90
3577.38 86
3577.51 83
3577.65 80
3577.79 78
3577.92 77
3578.06 77
3578.20 79
3578.34 81
3578.47 83
3578.61 87
3578.75 92
3578.88 98
3579.02 105
3579.16 113
3579.30 121
3579.43 128
3579.57 133
3579.71 135
3579.85 134
3579.98 130
3580.12 125
3580.26 119
3580.39 113
3580.53 108
3580.67 105
3580.81 102
3580.94 101
3581.08 100
3581.22 101
3581.35 101
3581.49 103
3581.63 105
3581.77 107
3581.90 110
3582.04 112
3582.18 114
3582.32 116
3582.45 116
3582.59 116
3582.73 114
3582.86 112
3583.00 108
3583.14 103
3583.28 98
3583.41 91
3583.55 85
3583.69 80
3583.83 76
3583.96 73
3584.10 71
3584.24 71
3584.37 72
3584.51 73
3584.65 76
3584.79 78
3584.92 81
3585.06 84
3585.20 88
3585.34 92
3585.47 95
3585.61 98
3585.75 100
3585.88 101
3586.02 101
3586.16 100
3586.30 99
3586.43 99
3586.57 98
3586.71 99
3586.85 100
3586.98 102
3587.12 103
3587.26 104
3587.40 103
3587.53 101
3587.67 98
3587.81 94
3587.94 91
3588.08 89
3588.22 89
3588.36 91
3588.49 95
3588.63 100
3588.77 105
3588.91 110
3589.04 112
3589.18 113
3589.32 112
3589.46 109
3589.59 106
3589.73 101
3589.87 97
3590.01 93
3590.14 90
3590.28 89
3590.42 90
3590.55 92
3590.69 96
3590.83 101
3590.97 106
3591.10 110
3591.24 113
3591.38 115
3591.52 116
3591.65 116
3591.79 116
3591.93 116
3592.07 115
3592.20 114
3592.34 113
3592.48 111
3592.62 110
3592.75 108
3592.89 107
3593.03 106
3593.17 105
3593.30 103
3593.44 100
3593.58 96
3593.72 91
3593.85 87
3593.99 85
3594.13 84
3594.27 86
3594.40 89
3594.54 94
3594.68 99
3594.82 104
3594.95 108
3595.09 111
3595.23 113
3595.37 114
3595.50 113
3595.64 111
3595.78 109
3595.92 107
3596.05 106
3596.19 104
3596.33 103
3596.47 103
3596.60 102
3596.74 101
3596.88 100
3597.02 98
3597.15 96
3597.29 95
3597.43 94
3597.57 93
3597.70 94
3597.84 94
3597.98 95
3598.12 96
3598.25 96
3598.39 96
3598.53 96
3598.67 96
3598.80 97
3598.94 97
3599.08 98
3599.22 99
3599.35 100
3599.49 101
3599.63 103
3599.77 105
3599.90 108
3600.04 111
3600.18 115
3600.32 120
3600.46 125
3600.59 129
3600.73 133
3600.87 135
3601.01 136
3601.14 136
3601.28 134
3601.42 132
3601.56 131
3601.69 130
3601.83 130
3601.97 129
3602.11 129
3602.24 128
3602.38 127
3602.52 125
3602.66 123
3602.79 121
3602.93 119
3603.07 117
3603.21 116
3603.35 114
3603.48 112
3603.62 109
3603.76 106
3603.90 103
3604.03 99
3604.17 97
3604.31 96
3604.45 95
3604.58 96
3604.72 98
3604.86 100
3605.00 103
3605.13 105
3605.27 107
3605.41 108
3605.55 109
3605.69 109
3605.82 108
3605.96 108
3606.10 108
3606.24 109
3606.37 112
3606.51 116
3606.65 120
3606.79 126
3606.92 131
3607.06 136
3607.20 139
3607.34 142
3607.48 143
3607.61 143
3607.75 141
3607.89 137
3608.03 133
3608.16 129
3608.30 124
3608.44 121
3608.58 118
3608.72 116
3608.85 115
3608.99 114
3609.13 113
3609.27 112
3609.40 110
3609.54 108
3609.68 106
3609.82 104
3609.96 102
3610.09 100
3610.23 99
3610.37 98
3610.51 97
3610.64 97
3610.78 97
3610.92 96
3611.06 96
3611.20 97
3611.33 97
3611.47 99
3611.61 100
3611.75 102
3611.88 104
3612.02 106
3612.16 107
3612.30 108
3612.44 108
3612.57 108
3612.71 108
3612.85 106
3612.99 105
3613.12 104
3613.26 102
3613.40 100
3613.54 97
3613.68 95
3613.81 93
3613.95 91
3614.09 90
3614.23 89
3614.37 90
3614.50 90
3614.64 91
3614.78 91
3614.92 90
3615.05 89
3615.19 88
3615.33 88
3615.47 89
3615.61 92
3615.74 97
3615.88 103
3616.02 109
3616.16 115
3616.30 119
3616.43 120
3616.57 119
3616.71 116
3616.85 112
3616.99 108
3617.12 105
3617.26 103
3617.40 102
3617.54 103
3617.68 104
3617.81 106
3617.95 108
3618.09 110
3618.23 113
3618.36 117
3618.50 122
3618.64 127
3618.78 133
3618.92 137
3619.05 140
3619.19 141
3619.33 140
3619.47 137
3619.61 132
3619.74 126
3619.88 119
3620.02 113
3620.16 108
3620.30 103
3620.43 100
3620.57 97
3620.71 96
3620.85 95
3620.99 95
3621.12 96
3621.26 97
3621.40 98
3621.54 99
3621.68 99
3621.81 97
3621.95 95
3622.09 93
3622.23 89
3622.37 87
3622.50 85
3622.64 84
3622.78 85
3622.92 87
3623.06 91
3623.19 94
3623.33 98
3623.47 102
3623.61 104
3623.75 106
3623.88 106
3624.02 105
3624.16 103
3624.30 101
3624.44 98
3624.57 97
3624.71 96
3624.85 97
3624.99 98
3625.13 100
3625.26 102
3625.40 102
3625.54 102
3625.68 102
3625.82 101
3625.96 100
3626.09 100
3626.23 101
3626.37 103
3626.51 105
3626.65 106
3626.78 106
3626.92 105
3627.06 104
3627.20 102
3627.34 101
3627.47 101
3627.61 103
3627.75 107
3627.89 112
3628.03 118
3628.16 124
3628.30 129
3628.44 133
3628.58 135
3628.72 134
3628.86 132
3628.99 128
3629.13 123
3629.27 118
3629.41 112
3629.55 106
3629.68 102
3629.82 99
3629.96 97
3630.10 95
3630.24 95
3630.38 95
3630.51 95
3630.65 96
3630.79 98
3630.93 100
3631.07 102
3631.20 103
3631.34 103
3631.48 102
3631.62 100
3631.76 97
3631.90 93
3632.03 90
3632.17 87
3632.31 85
3632.45 84
3632.59 83
3632.72 81
3632.86 80
3633.00 78
3633.14 76
3633.28 74
3633.42 73
3633.55 72
3633.69 72
3633.83 73
3633.97 74
3634.11 74
3634.25 74
3634.38 74
3634.52 72
3634.66 71
3634.80 69
3634.94 69
3635.07 69
3635.21 71
3635.35 73
3635.49 76
3635.63 79
3635.77 81
3635.90 82
3636.04 83
3636.18 83
3636.32 83
3636.46 83
3636.60 84
3636.73 85
3636.87 87
3637.01 89
3637.15 92
3637.29 94
3637.43 96
3637.56 96
3637.70 96
3637.84 95
3637.98 93
3638.12 91
3638.26 89
3638.39 88
3638.53 89
3638.67 91
3638.81 96
3638.95 101
3639.09 107
3639.22 113
3639.36 117
3639.50 120
3639.64 121
3639.78 121
3639.92 119
3640.05 117
3640.19 115
3640.33 114
3640.47 112
3640.61 111
3640.75 110
3640.88 110
3641.02 111
3641.16 111
3641.30 111
3641.44 111
3641.58 110
3641.71 107
3641.85 104
3641.99 100
3642.13 96
3642.27 91
3642.41 86
3642.54 81
3642.68 78
3642.82 75
3642.96 73
3643.10 73
3643.24 74
3643.37 77
3643.51 82
3643.65 87
3643.79 92
3643.93 97
3644.07 101
3644.21 105
3644.34 107
3644.48 108
3644.62 108
3644.76 107
3644.90 104
3645.04 101
3645.17 96
3645.31 91
3645.45 86
3645.59 82
3645.73 80
3645.87 79
3646.01 80
3646.14 82
3646.28 85
3646.42 88
3646.56 89
3646.70 89
3646.84 88
3646.97 86
3647.11 84
3647.25 83
3647.39 82
3647.53 83
3647.67 85
3647.81 87
3647.94 89
3648.08 91
3648.22 93
3648.36 95
3648.50 96
3648.64 97
3648.77 98
3648.91 98
3649.05 98
3649.19 97
3649.33 95
3649.47 94
3649.61 93
3649.74 92
3649.88 92
3650.02 93
3650.16 94
3650.30 96
3650.44 98
3650.58 100
3650.71 103
3650.85 105
3650.99 106
3651.13 107
3651.27 108
3651.41 108
3651.55 107
3651.68 105
3651.82 103
3651.96 101
3652.10 99
3652.24 97
3652.38 97
3652.52 97
3652.65 99
3652.79 101
3652.93 104
3653.07 106
3653.21 108
3653.35 109
3653.49 108
3653.62 106
3653.76 104
3653.90 102
3654.04 100
3654.18 100
3654.32 101
3654.46 103
3654.59 106
3654.73 109
3654.87 112
3655.01 113
3655.15 113
3655.29 111
3655.43 109
3655.57 106
3655.70 103
3655.84 101
3655.98 100
3656.12 99
3656.26 99
3656.40 100
3656.54 101
3656.67 103
3656.81 106
3656.95 108
3657.09 110
3657.23 111
3657.37 111
3657.51 111
3657.65 110
3657.78 109
3657.92 109
3658.06 109
3658.20 111
3658.34 113
3658.48 114
3658.62 115
3658.75 113
3658.89 109
3659.03 104
3659.17 97
3659.31 90
3659.45 85
3659.59 81
3659.73 79
3659.86 80
3660.00 83
3660.14 87
3660.28 92
3660.42 97
3660.56 101
3660.70 104
3660.84 107
3660.97 109
3661.11 111
3661.25 112
3661.39 113
3661.53 113
3661.67 111
3661.81 108
3661.95 105
3662.08 100
3662.22 96
3662.36 92
3662.50 89
3662.64 86
3662.78 83
3662.92 80
3663.06 76
3663.19 73
3663.33 70
3663.47 67
3663.61 65
3663.75 64
3663.89 64
3664.03 66
3664.17 68
3664.31 70
3664.44 73
3664.58 76
3664.72 79
3664.86 83
3665.00 85
3665.14 87
3665.28 89
3665.42 89
3665.55 88
3665.69 86
3665.83 84
3665.97 80
3666.11 76
3666.25 72
3666.39 67
3666.53 63
3666.67 60
3666.80 58
3666.94 58
3667.08 60
3667.22 63
3667.36 68
3667.50 73
3667.64 80
3667.78 86
3667.92 93
3668.05 98
3668.19 103
3668.33 106
3668.47 108
3668.61 109
3668.75 108
3668.89 106
3669.03 104
3669.17 101
3669.30 98
3669.44 96
3669.58 94
3669.72 93
3669.86 92
3670.00 93
3670.14 93
3670.28 94
3670.42 96
3670.55 98
3670.69 101
3670.83 104
3670.97 107
3671.11 111
3671.25 115
3671.39 118
3671.53 121
3671.67 122
3671.80 122
3671.94 121
3672.08 118
3672.22 115
3672.36 111
3672.50 108
3672.64 105
3672.78 103
3672.92 102
3673.06 102
3673.19 102
3673.33 102
3673.47 101
3673.61 101
3673.75 101
3673.89 102
3674.03 103
3674.17 106
3674.31 109
3674.45 114
3674.58 118
3674.72 123
3674.86 126
3675.00 128
3675.14 128
3675.28 128
3675.42 126
3675.56 123
3675.70 120
3675.84 117
3675.97 115
3676.11 112
3676.25 109
3676.39 106
3676.53 103
3676.67 98
3676.81 94
3676.95 89
3677.09 85
3677.23 82
3677.37 81
3677.50 81
3677.64 82
3677.78 83
3677.92 85
3678.06 86
3678.20 87
3678.34 88
3678.48 88
3678.62 89
3678.76 89
3678.89 89
3679.03 89
3679.17 89
3679.31 89
3679.45 89
3679.59 89
3679.73 89
3679.87 90
3680.01 92
3680.15 93
3680.29 94
3680.43 94
3680.56 94
3680.70 94
3680.84 93
3680.98 93
3681.12 94
3681.26 94
3681.40 95
3681.54 96
3681.68 96
3681.82 97
3681.96 97
3682.09 98
3682.23 99
3682.37 100
3682.51 101
3682.65 102
3682.79 102
3682.93 102
3683.07 102
3683.21 101
3683.35 100
3683.49 99
3683.63 98
3683.76 97
3683.90 97
3684.04 96
3684.18 96
3684.32 95
3684.46 93
3684.60 92
3684.74 89
3684.88 87
3685.02 84
3685.16 80
3685.30 77
3685.44 75
3685.57 73
3685.71 72
3685.85 73
3685.99 75
3686.13 79
3686.27 84
3686.41 90
3686.55 96
3686.69 101
3686.83 105
3686.97 107
3687.11 108
3687.25 108
3687.38 107
3687.52 106
3687.66 104
3687.80 102
3687.94 99
3688.08 96
3688.22 92
3688.36 89
3688.50 86
3688.64 84
3688.78 83
3688.92 83
3689.06 83
3689.19 83
3689.33 83
3689.47 82
3689.61 80
3689.75 77
3689.89 73
3690.03 70
3690.17 68
3690.31 66
3690.45 65
3690.59 65
3690.73 65
3690.87 65
3691.01 65
3691.14 65
3691.28 65
3691.42 66
3691.56 68
3691.70 71
3691.84 76
3691.98 82
3692.12 89
3692.26 97
3692.40 103
3692.54 108
3692.68 112
3692.82 113
3692.96 113
3693.10 112
3693.24 110
3693.37 109
3693.51 108
3693.65 108
3693.79 107
3693.93 105
3694.07 104
3694.21 102
3694.35 101
3694.49 100
3694.63 100
3694.77 101
3694.91 103
3695.05 105
3695.19 108
3695.33 111
3695.47 114
3695.60 117
3695.74 118
3695.88 119
3696.02 118
3696.16 117
3696.30 115
3696.44 113
3696.58 112
3696.72 113
3696.86 114
3697.00 117
3697.14 120
3697.28 123
3697.42 126
3697.56 127
3697.70 126
3697.84 124
3697.97 121
3698.11 117
3698.25 115
3698.39 114
3698.53 115
3698.67 118
3698.81 123
3698.95 128
3699.09 133
3699.23 136
3699.37 138
3699.51 137
3699.65 133
3699.79 129
3699.93 124
3700.07 119
3700.21 115
3700.35 113
3700.49 113
3700.62 114
3700.76 116
3700.90 118
3701.04 120
3701.18 121
3701.32 121
3701.46 120
3701.60 118
3701.74 116
3701.88 113
3702.02 110
3702.16 107
3702.30 104
3702.44 101
3702.58 99
3702.72 98
3702.86 98
3703.00 99
3703.14 101
3703.28 102
3703.42 102
3703.55 101
3703.69 100
3703.83 99
3703.97 99
3704.11 99
3704.25 99
3704.39 100
3704.53 101
3704.67 100
3704.81 99
3704.95 97
3705.09 94
3705.23 92
3705.37 91
3705.51 92
3705.65 95
3705.79 100
3705.93 106
3706.07 114
3706.21 122
3706.35 129
3706.49 135
3706.63 140
3706.77 143
3706.90 144
3707.04 143
3707.18 141
3707.32 138
3707.46 135
3707.60 133
3707.74 132
3707.88 133
3708.02 135
3708.16 140
3708.30 146
3708.44 154
3708.58 163
3708.72 172
3708.86 180
3709.00 186
3709.14 190
3709.28 191
3709.42 189
3709.56 184
3709.70 178
3709.84 171
3709.98 164
3710.12 157
3710.26 151
3710.40 147
3710.54 144
3710.68 144
3710.82 144
3710.95 146
3711.09 148
3711.23 148
3711.37 148
3711.51 145
3711.65 141
3711.79 136
3711.93 130
3712.07 125
3712.21 120
3712.35 117
3712.49 115
3712.63 114
3712.77 113
3712.91 113
3713.05 115
3713.19 117
3713.33 121
3713.47 126
3713.61 130
3713.75 134
3713.89 137
3714.03 137
3714.17 136
3714.31 133
3714.45 129
3714.59 124
3714.73 120
3714.87 117
3715.01 114
3715.15 112
3715.29 111
3715.43 110
3715.57 110
3715.71 111
3715.85 111
3715.99 111
3716.13 110
3716.27 109
3716.40 107
3716.54 105
3716.68 104
3716.82 104
3716.96 105
3717.10 107
3717.24 109
3717.38 111
3717.52 111
3717.66 110
3717.80 107
3717.94 104
3718.08 100
3718.22 97
3718.36 95
3718.50 93
3718.64 93
3718.78 92
3718.92 91
3719.06 90
3719.20 87
3719.34 85
3719.48 82
3719.62 81
3719.76 82
3719.90 84
3720.04 88
3720.18 94
3720.32 100
3720.46 106
3720.60 110
3720.74 114
3720.88 115
3721.02 116
3721.16 115
3721.30 115
3721.44 115
3721.58 116
3721.72 117
3721.86 120
3722.00 123
3722.14 125
3722.28 127
3722.42 128
3722.56 127
3722.70 125
3722.84 123
3722.98 120
3723.12 117
3723.26 113
3723.40 110
3723.54 106
3723.68 103
3723.82 99
3723.96 96
3724.10 95
3724.24 94
3724.38 96
3724.52 98
3724.66 101
3724.80 104
3724.94 106
3725.08 108
3725.22 108
3725.36 108
3725.50 106
3725.64 104
3725.78 103
3725.92 101
3726.06 100
3726.20 100
3726.34 100
3726.48 101
3726.62 103
3726.76 104
3726.90 107
3727.04 109
3727.18 112
3727.32 114
3727.46 116
3727.60 118
3727.74 121
3727.88 124
3728.02 128
3728.16 132
3728.30 136
3728.44 139
3728.58 140
3728.72 139
3728.86 136
3729.00 132
3729.14 127
3729.28 122
3729.42 119
3729.56 116
3729.70 115
3729.84 114
3729.98 112
3730.12 110
3730.26 107
3730.40 103
3730.54 101
3730.68 99
3730.82 98
3730.96 99
3731.10 101
3731.24 105
3731.38 108
3731.52 112
3731.66 117
3731.80 121
3731.94 125
3732.08 127
3732.22 129
3732.36 128
3732.50 126
3732.64 122
3732.78 116
3732.92 110
3733.06 104
3733.20 99
3733.34 95
3733.48 92
3733.62 90
3733.76 88
3733.90 88
3734.04 88
3734.18 89
3734.32 92
3734.46 95
3734.60 99
3734.74 104
3734.88 109
3735.02 115
3735.16 122
3735.30 129
3735.44 138
3735.58 146
3735.72 156
3735.86 164
3736.00 172
3736.14 177
3736.28 179
3736.42 179
3736.56 175
3736.70 169
3736.84 161
3736.98 153
3737.12 144
3737.26 136
3737.40 130
3737.54 126
3737.68 123
3737.82 123
3737.96 125
3738.10 127
3738.25 129
3738.39 131
3738.53 130
3738.67 129
3738.81 125
3738.95 121
3739.09 117
3739.23 114
3739.37 113
3739.51 114
3739.65 116
3739.79 120
3739.93 123
3740.07 127
3740.21 129
3740.35 130
3740.49 130
3740.63 130
3740.77 129
3740.91 129
3741.05 129
3741.19 129
3741.33 128
3741.47 128
3741.61 127
3741.75 125
3741.89 124
3742.03 122
3742.17 121
3742.31 121
3742.45 121
3742.59 121
3742.73 121
3742.87 121
3743.01 120
3743.15 120
3743.29 119
3743.43 118
3743.57 118
3743.72 118
3743.86 119
3744.00 121
3744.14 124
3744.28 126
3744.42 128
3744.56 129
3744.70 129
3744.84 128
3744.98 126
3745.12 125
3745.26 124
3745.40 125
3745.54 126
3745.68 128
3745.82 130
3745.96 132
3746.10 132
3746.24 132
3746.38 130
3746.52 128
3746.66 125
3746.80 123
3746.94 121
3747.08 121
3747.22 123
3747.36 125
3747.50 127
3747.64 130
3747.79 132
3747.93 133
3748.07 134
3748.21 133
3748.35 131
3748.49 128
3748.63 123
3748.77 117
3748.91 110
3749.05 104
3749.19 98
3749.33 95
3749.47 94
3749.61 95
3749.75 98
3749.89 102
3750.03 107
3750.17 110
3750.31 113
3750.45 114
3750.59 114
3750.73 112
3750.87 109
3751.01 105
3751.16 100
3751.30 96
3751.44 91
3751.58 87
3751.72 83
3751.86 80
3752.00 78
3752.14 78
3752.28 79
3752.42 81
3752.56 85
3752.70 89
3752.84 94
3752.98 99
3753.12 104
3753.26 107
3753.40 110
3753.54 111
3753.68 110
3753.82 108
3753.96 105
3754.11 101
3754.25 98
3754.39 96
3754.53 95
3754.67 96
3754.81 98
3754.95 101
3755.09 104
3755.23 106
3755.37 106
3755.51 105
3755.65 104
3755.79 101
3755.93 99
3756.07 96
3756.21 93
3756.35 90
3756.49 87
3756.63 85
3756.78 82
3756.92 80
3757.06 80
3757.20 82
3757.34 85
3757.48 90
3757.62 97
3757.76 104
3757.90 111
3758.04 118
3758.18 124
3758.32 129
3758.46 133
3758.60 136
3758.74 137
3758.88 136
3759.02 134
3759.17 129
3759.31 124
3759.45 118
3759.59 112
3759.73 107
3759.87 102
3760.01 98
3760.15 95
3760.29 93
3760.43 92
3760.57 92
3760.71 92
3760.85 93
3760.99 95
3761.13 97
3761.27 99
3761.42 101
3761.56 103
3761.70 103
3761.84 103
3761.98 103
3762.12 102
3762.26 102
3762.40 102
3762.54 102
3762.68 103
3762.82 103
3762.96 104
3763.10 104
3763.24 103
3763.38 103
3763.52 102
3763.67 101
3763.81 101
3763.95 100
3764.09 99
3764.23 98
3764.37 97
3764.51 97
3764.65 98
3764.79 99
3764.93 102
3765.07 105
3765.21 108
3765.35 111
3765.49 113
3765.64 114
3765.78 114
3765.92 113
3766.06 111
3766.20 108
3766.34 105
3766.48 101
3766.62 98
3766.76 96
3766.90 94
3767.04 94
3767.18 94
3767.32 95
3767.46 96
3767.61 97
3767.75 98
3767.89 99
3768.03 100
3768.17 100
3768.31 100
3768.45 99
3768.59 99
3768.73 99
3768.87 99
3769.01 100
3769.15 101
3769.30 103
3769.44 104
3769.58 105
3769.72 106
3769.86 105
3770.00 104
3770.14 103
3770.28 102
3770.42 101
3770.56 101
3770.70 102
3770.84 104
3770.98 107
3771.13 110
3771.27 114
3771.41 117
3771.55 120
3771.69 121
3771.83 121
3771.97 119
3772.11 116
3772.25 111
3772.39 106
3772.53 99
3772.67 92
3772.82 85
3772.96 79
3773.10 73
3773.24 70
3773.38 68
3773.52 70
3773.66 74
3773.80 80
3773.94 87
3774.08 96
3774.22 104
3774.37 112
3774.51 120
3774.65 125
3774.79 129
3774.93 131
3775.07 130
3775.21 127
3775.35 122
3775.49 116
3775.63 110
3775.77 105
3775.91 102
3776.06 100
3776.20 100
3776.34 100
3776.48 101
3776.62 102
3776.76 102
3776.90 103
3777.04 103
3777.18 104
3777.32 105
3777.47 108
3777.61 111
3777.75 115
3777.89 121
3778.03 126
3778.17 132
3778.31 137
3778.45 141
3778.59 145
3778.73 147
3778.87 148
3779.02 148
3779.16 146
3779.30 142
3779.44 138
3779.58 133
3779.72 128
3779.86 123
3780.00 118
3780.14 114
3780.28 110
3780.43 106
3780.57 103
3780.71 101
3780.85 100
3780.99 99
3781.13 100
3781.27 101
3781.41 103
3781.55 105
3781.69 107
3781.84 109
3781.98 111
3782.12 112
3782.26 112
3782.40 112
3782.54 111
3782.68 110
3782.82 109
3782.96 109
3783.10 109
3783.25 110
3783.39 111
3783.53 113
3783.67 115
3783.81 116
3783.95 117
3784.09 117
3784.23 117
3784.37 116
3784.52 115
3784.66 114
3784.80 115
3784.94 117
3785.08 120
3785.22 124
3785.36 129
3785.50 133
3785.64 136
3785.79 137
3785.93 137
3786.07 134
3786.21 131
3786.35 126
3786.49 122
3786.63 119
3786.77 117
3786.91 117
3787.06 119
3787.20 122
3787.34 126
3787.48 130
3787.62 134
3787.76 138
3787.90 142
3788.04 145
3788.18 149
3788.33 152
3788.47 155
3788.61 157
3788.75 159
3788.89 160
3789.03 159
3789.17 158
3789.31 157
3789.45 154
3789.60 151
3789.74 147
3789.88 145
3790.02 143
3790.16 143
3790.30 144
3790.44 147
3790.58 152
3790.73 158
3790.87 164
3791.01 170
3791.15 174
3791.29 177
3791.43 179
3791.57 178
3791.71 176
3791.85 172
3792.00 168
3792.14 165
3792.28 162
3792.42 160
3792.56 159
3792.70 157
3792.84 156
3792.98 153
3793.13 149
3793.27 143
3793.41 137
3793.55 131
3793.69 124
3793.83 118
3793.97 113
3794.11 108
3794.26 105
3794.40 102
3794.54 99
3794.68 97
3794.82 95
3794.96 93
3795.10 91
3795.24 90
3795.39 88
3795.53 88
3795.67 87
3795.81 88
3795.95 89
3796.09 92
3796.23 96
3796.37 102
3796.52 108
3796.66 115
3796.80 120
3796.94 124
3797.08 126
3797.22 124
3797.36 121
3797.51 116
3797.65 111
3797.79 107
3797.93 104
3798.07 103
3798.21 103
3798.35 104
3798.49 105
3798.64 105
3798.78 105
3798.92 104
3799.06 103
3799.20 102
3799.34 102
3799.48 103
3799.63 105
3799.77 109
3799.91 114
3800.05 120
3800.19 126
3800.33 131
3800.47 134
3800.61 134
3800.76 132
3800.90 126
3801.04 118
3801.18 110
3801.32 101
3801.46 95
3801.60 90
3801.75 88
3801.89 88
3802.03 90
3802.17 93
3802.31 95
3802.45 98
3802.59 99
3802.74 100
3802.88 100
3803.02 100
3803.16 99
3803.30 99
3803.44 98
3803.58 98
3803.73 98
3803.87 99
3804.01 101
3804.15 103
3804.29 105
3804.43 107
3804.57 109
3804.72 110
3804.86 111
3805.00 112
3805.14 111
3805.28 111
3805.42 110
3805.56 109
3805.71 108
3805.85 108
3805.99 107
3806.13 108
3806.27 108
3806.41 109
3806.55 109
3806.70 109
3806.84 108
3806.98 108
3807.12 108
3807.26 108
3807.40 110
3807.55 112
3807.69 114
3807.83 116
3807.97 117
3808.11 116
3808.25 114
3808.39 110
3808.54 106
3808.68 102
3808.82 98
3808.96 95
3809.10 92
3809.24 91
3809.38 90
3809.53 90
3809.67 92
3809.81 96
3809.95 101
3810.09 107
3810.23 113
3810.38 119
3810.52 122
3810.66 124
3810.80 123
3810.94 120
3811.08 116
3811.23 110
3811.37 104
3811.51 98
3811.65 94
3811.79 90
3811.93 88
3812.07 87
3812.22 87
3812.36 89
3812.50 93
3812.64 96
3812.78 100
3812.92 103
3813.07 106
3813.21 108
3813.35 110
3813.49 111
3813.63 113
3813.77 114
3813.92 116
3814.06 117
3814.20 118
3814.34 118
3814.48 117
3814.62 115
3814.77 114
3814.91 112
3815.05 111
3815.19 111
3815.33 111
3815.47 112
3815.62 113
3815.76 114
3815.90 115
3816.04 115
3816.18 117
3816.32 119
3816.47 121
3816.61 125
3816.75 128
3816.89 132
3817.03 134
3817.17 135
3817.32 135
3817.46 134
3817.60 132
3817.74 131
3817.88 129
3818.02 129
3818.17 129
3818.31 130
3818.45 132
3818.59 134
3818.73 135
3818.87 137
3819.02 138
3819.16 138
3819.30 138
3819.44 138
3819.58 137
3819.72 135
3819.87 132
3820.01 129
3820.15 125
3820.29 121
3820.43 116
3820.57 111
3820.72 107
3820.86 103
3821.00 100
3821.14 99
3821.28 99
3821.43 99
3821.57 100
3821.71 101
3821.85 102
3821.99 102
3822.13 101
3822.28 101
3822.42 99
3822.56 98
3822.70 96
3822.84 95
3822.98 93
3823.13 91
3823.27 90
3823.41 90
3823.55 90
3823.69 92
3823.84 94
3823.98 96
3824.12 97
3824.26 98
3824.40 98
3824.54 98
3824.69 97
3824.83 97
3824.97 97
3825.11 97
3825.25 97
3825.40 97
3825.54 97
3825.68 96
3825.82 95
3825.96 94
3826.10 92
3826.25 92
3826.39 92
3826.53 92
3826.67 92
3826.81 92
3826.96 92
3827.10 93
3827.24 95
3827.38 97
3827.52 100
3827.66 105
3827.81 109
3827.95 115
3828.09 120
3828.23 124
3828.37 128
3828.52 129
3828.66 129
3828.80 126
3828.94 123
3829.08 120
3829.23 117
3829.37 115
3829.51 115
3829.65 115
3829.79 116
3829.94 116
3830.08 114
3830.22 112
3830.36 108
3830.50 103
3830.64 100
3830.79 97
3830.93 97
3831.07 98
3831.21 101
3831.35 104
3831.50 108
3831.64 110
3831.78 112
3831.92 113
3832.06 113
3832.21 114
3832.35 114
3832.49 115
3832.63 116
3832.77 116
3832.92 116
3833.06 114
3833.20 111
3833.34 105
3833.48 98
3833.63 90
3833.77 83
3833.91 78
3834.05 75
3834.19 74
3834.34 75
3834.48 78
3834.62 81
3834.76 85
3834.90 87
3835.05 90
3835.19 92
3835.33 93
3835.47 95
3835.61 96
3835.76 97
3835.90 98
3836.04 99
3836.18 100
3836.32 102
3836.47 104
3836.61 106
3836.75 108
3836.89 111
3837.03 114
3837.18 116
3837.32 119
3837.46 121
3837.60 122
3837.74 124
3837.89 125
3838.03 126
3838.17 126
3838.31 125
3838.46 125
3838.60 124
3838.74 123
3838.88 124
3839.02 127
3839.17 132
3839.31 138
3839.45 144
3839.59 150
3839.73 153
3839.88 155
3840.02 154
3840.16 152
3840.30 149
3840.44 147
3840.59 146
3840.73 147
3840.87 150
3841.01 153
3841.15 156
3841.30 158
3841.44 159
3841.58 158
3841.72 156
3841.87 152
3842.01 148
3842.15 144
3842.29 140
3842.43 135
3842.58 131
3842.72 126
3842.86 120
3843.00 115
3843.14 109
3843.29 103
3843.43 98
3843.57 93
3843.71 89
3843.86 85
3844.00 82
3844.14 79
3844.28 77
3844.42 76
3844.57 76
3844.71 77
3844.85 79
3844.99 82
3845.14 87
3845.28 92
3845.42 98
3845.56 104
3845.70 109
3845.85 113
3845.99 115
3846.13 114
3846.27 112
3846.42 107
3846.56 102
3846.70 97
3846.84 94
3846.98 91
3847.13 91
3847.27 91
3847.41 93
3847.55 95
3847.70 97
3847.84 98
3847.98 100
3848.12 102
3848.26 105
3848.41 107
3848.55 109
3848.69 111
3848.83 113
3848.98 114
3849.12 116
3849.26 117
3849.40 120
3849.54 123
3849.69 127
3849.83 132
3849.97 135
3850.11 138
3850.26 139
3850.40 138
3850.54 135
3850.68 130
3850.83 124
3850.97 118
3851.11 112
3851.25 107
3851.39 104
3851.54 102
3851.68 102
3851.82 103
3851.96 104
3852.11 104
3852.25 104
3852.39 101
3852.53 98
3852.68 93
3852.82 89
3852.96 86
3853.10 85
3853.25 86
3853.39 90
3853.53 95
3853.67 100
3853.81 105
3853.96 109
3854.10 111
3854.24 113
3854.38 113
3854.53 112
3854.67 110
3854.81 109
3854.95 107
3855.10 106
3855.24 105
3855.38 104
3855.52 103
3855.67 101
3855.81 99
3855.95 96
3856.09 93
3856.24 91
3856.38 89
3856.52 89
3856.66 90
3856.80 93
3856.95 98
3857.09 104
3857.23 109
3857.37 114
3857.52 117
3857.66 119
3857.80 119
3857.94 117
3858.09 114
3858.23 110
3858.37 105
3858.51 100
3858.66 96
3858.80 93
3858.94 91
3859.08 89
3859.23 90
3859.37 90
3859.51 92
3859.65 93
3859.80 95
3859.94 97
3860.08 100
3860.22 102
3860.37 103
3860.51 105
3860.65 105
3860.79 105
3860.94 105
3861.08 105
3861.22 106
3861.36 109
3861.51 112
3861.65 116
3861.79 119
3861.93 121
3862.08 121
3862.22 119
3862.36 115
3862.50 110
3862.65 106
3862.79 103
3862.93 102
3863.07 102
3863.22 103
3863.36 103
3863.50 103
3863.64 102
3863.79 101
3863.93 99
3864.07 97
3864.21 95
3864.36 94
3864.50 93
3864.64 92
3864.78 91
3864.93 90
3865.07 89
3865.21 89
3865.35 90
3865.50 91
3865.64 93
3865.78 94
3865.92 95
3866.07 94
3866.21 93
3866.35 91
3866.49 89
3866.64 88
3866.78 88
3866.92 90
3867.07 92
3867.21 95
3867.35 98
3867.49 101
3867.64 103
3867.78 105
3867.92 107
3868.06 108
3868.21 109
3868.35 110
3868.49 110
3868.63 109
3868.78 107
3868.92 104
3869.06 99
3869.20 94
3869.35 88
3869.49 83
3869.63 79
3869.78 76
3869.92 75
3870.06 76
3870.20 77
3870.35 79
3870.49 81
3870.63 81
3870.77 80
3870.92 78
3871.06 75
3871.20 71
3871.34 67
3871.49 63
3871.63 59
3871.77 57
3871.92 55
3872.06 54
3872.20 54
3872.34 55
3872.49 57
3872.63 59
3872.77 62
3872.91 65
3873.06 67
3873.20 69
3873.34 71
3873.49 72
3873.63 74
3873.77 77
3873.91 80
3874.06 84
3874.20 88
3874.34 92
3874.48 95
3874.63 97
3874.77 98
3874.91 98
3875.06 97
3875.20 96
3875.34 95
3875.48 95
3875.63 95
3875.77 96
3875.91 96
3876.05 98
3876.20 99
3876.34 99
3876.48 100
3876.63 99
3876.77 99
3876.91 98
3877.05 98
3877.20 97
3877.34 95
3877.48 93
3877.63 91
3877.77 87
3877.91 84
3878.05 80
3878.20 77
3878.34 76
3878.48 76
3878.62 78
3878.77 81
3878.91 85
3879.05 88
3879.20 90
3879.34 89
3879.48 86
3879.62 80
3879.77 73
3879.91 65
3880.05 58
3880.20 53
3880.34 50
3880.48 51
3880.62 54
3880.77 59
3880.91 66
3881.05 72
3881.20 78
3881.34 82
3881.48 85
3881.62 86
3881.77 87
3881.91 87
3882.05 87
3882.20 88
3882.34 90
3882.48 92
3882.62 94
3882.77 96
3882.91 98
3883.05 98
3883.20 99
3883.34 99
3883.48 98
3883.63 98
3883.77 97
3883.91 96
3884.05 95
3884.20 94
3884.34 94
3884.48 94
3884.63 95
3884.77 97
3884.91 100
3885.05 103
3885.20 107
3885.34 111
3885.48 113
3885.63 114
3885.77 114
3885.91 112
3886.05 108
3886.20 103
3886.34 98
3886.48 94
3886.63 91
3886.77 90
3886.91 90
3887.06 93
3887.20 96
3887.34 98
3887.48 100
3887.63 99
3887.77 96
3887.91 92
3888.06 87
3888.20 81
3888.34 77
3888.49 74
3888.63 72
3888.77 73
3888.91 74
3889.06 77
3889.20 79
3889.34 82
3889.49 85
3889.63 88
3889.77 91
3889.92 95
3890.06 99
3890.20 104
3890.34 109
3890.49 113
3890.63 117
3890.77 119
3890.92 120
3891.06 120
3891.20 118
3891.35 115
3891.49 112
3891.63 109
3891.78 106
3891.92 104
3892.06 102
3892.20 100
3892.35 99
3892.49 97
3892.63 95
3892.78 93
3892.92 90
3893.06 86
3893.21 82
3893.35 79
3893.49 78
3893.64 78
3893.78 80
3893.92 83
3894.06 87
3894.21 91
3894.35 95
3894.49 98
3894.64 100
3894.78 100
3894.92 99
3895.07 97
3895.21 94
3895.35 92
3895.50 89
3895.64 87
3895.78 84
3895.93 82
3896.07 81
3896.21 80
3896.35 80
3896.50 80
3896.64 82
3896.78 85
3896.93 89
3897.07 94
3897.21 100
3897.36 107
3897.50 115
3897.64 122
3897.79 128
3897.93 132
3898.07 134
3898.22 134
3898.36 131
3898.50 127
3898.65 121
3898.79 117
3898.93 115
3899.07 116
3899.22 119
3899.36 124
3899.50 130
3899.65 135
3899.79 137
3899.93 136
3900.08 133
3900.22 127
3900.36 121
3900.51 115
3900.65 111
3900.79 107
3900.94 105
3901.08 103
3901.22 101
3901.37 100
3901.51 98
3901.65 96
3901.80 94
3901.94 93
3902.08 92
3902.23 92
3902.37 92
3902.51 93
3902.66 94
3902.80 95
3902.94 96
3903.09 97
3903.23 98
3903.37 99
3903.51 100
3903.66 99
3903.80 98
3903.94 96
3904.09 93
3904.23 90
3904.37 87
3904.52 85
3904.66 84
3904.80 84
3904.95 84
3905.09 83
3905.23 82
3905.38 81
3905.52 79
3905.66 76
3905.81 75
3905.95 74
3906.09 74
3906.24 76
3906.38 77
3906.52 79
3906.67 80
3906.81 80
3906.95 80
3907.10 79
3907.24 78
3907.38 79
3907.53 80
3907.67 82
3907.81 86
3907.96 89
3908.10 93
3908.24 97
3908.39 100
3908.53 102
3908.67 103
3908.82 103
3908.96 101
3909.10 99
3909.25 95
3909.39 92
3909.53 88
3909.68 85
3909.82 82
3909.96 80
3910.11 78
3910.25 77
3910.40 77
3910.54 77
3910.68 79
3910.83 80
3910.97 83
3911.11 85
3911.26 87
3911.40 88
3911.54 89
3911.69 88
3911.83 88
3911.97 87
3912.12 86
3912.26 86
3912.40 86
3912.55 87
3912.69 88
3912.83 89
3912.98 90
3913.12 92
3913.26 93
3913.41 96
3913.55 98
3913.69 100
3913.84 103
3913.98 104
3914.12 106
3914.27 106
3914.41 107
3914.55 107
3914.70 108
3914.84 109
3914.99 109
3915.13 109
3915.27 108
3915.42 106
3915.56 104
3915.70 101
3915.85 97
3915.99 95
3916.13 93
3916.28 93
3916.42 93
3916.56 95
3916.71 97
3916.85 99
3916.99 100
3917.14 101
3917.28 100
3917.42 98
3917.57 96
3917.71 93
3917.86 90
3918.00 87
3918.14 84
3918.29 82
3918.43 81
3918.57 81
3918.72 82
3918.86 85
3919.00 88
3919.15 91
3919.29 94
3919.43 95
3919.58 95
3919.72 93
3919.87 90
3920.01 87
3920.15 84
3920.30 81
3920.44 80
3920.58 79
3920.73 80
3920.87 81
3921.01 82
3921.16 84
3921.30 85
3921.44 87
3921.59 87
3921.73 87
3921.88 87
3922.02 86
3922.16 84
3922.31 82
3922.45 80
3922.59 79
3922.74 80
3922.88 82
3923.02 85
3923.17 89
3923.31 92
3923.46 94
3923.60 95
3923.74 95
3923.89 93
3924.03 91
3924.17 90
3924.32 89
3924.46 88
3924.60 89
3924.75 90
3924.89 92
3925.04 93
3925.18 94
3925.32 94
3925.47 94
3925.61 94
3925.75 94
3925.90 94
3926.04 94
3926.19 94
3926.33 94
3926.47 93
3926.62 91
3926.76 87
3926.90 83
3927.05 79
3927.19 74
3927.33 70
3927.48 67
3927.62 65
3927.77 65
3927.91 66
3928.05 68
3928.20 71
3928.34 75
3928.48 78
3928.63 81
3928.77 83
3928.92 84
3929.06 83
3929.20 82
3929.35 81
3929.49 79
3929.63 78
3929.78 77
3929.92 76
3930.07 75
3930.21 74
3930.35 73
3930.50 71
3930.64 70
3930.78 70
3930.93 71
3931.07 73
3931.22 76
3931.36 80
3931.50 84
3931.65 88
3931.79 92
3931.93 94
3932.08 94
3932.22 93
3932.37 91
3932.51 88
3932.65 86
3932.80 85
3932.94 85
3933.09 87
3933.23 88
3933.37 89
3933.52 90
3933.66 90
3933.80 88
3933.95 86
3934.09 84
3934.24 83
3934.38 82
3934.52 83
3934.67 86
3934.81 88
3934.96 92
3935.10 95
3935.24 97
3935.39 99
3935.53 100
3935.67 99
3935.82 99
3935.96 97
3936.11 96
3936.25 94
3936.39 92
3936.54 91
3936.68 89
3936.83 88
3936.97 87
3937.11 86
3937.26 86
3937.40 86
3937.55 87
3937.69 86
3937.83 85
3937.98 83
3938.12 80
3938.26 77
3938.41 75
3938.55 72
3938.70 71
3938.84 70
3938.98 71
3939.13 72
3939.27 74
3939.42 76
3939.56 80
3939.70 83
3939.85 87
3939.99 91
3940.14 94
3940.28 97
3940.42 98
3940.57 97
3940.71 95
3940.86 91
3941.00 87
3941.14 83
3941.29 81
3941.43 80
3941.58 80
3941.72 82
3941.86 84
3942.01 85
3942.15 84
3942.30 82
3942.44 79
3942.58 74
3942.73 70
3942.87 66
3943.02 64
3943.16 64
3943.30 64
3943.45 66
3943.59 67
3943.74 68
3943.88 69
3944.02 68
3944.17 67
3944.31 65
3944.46 63
3944.60 61
3944.74 60
3944.89 59
3945.03 60
3945.18 61
3945.32 63
3945.46 66
3945.61 69
3945.75 72
3945.90 75
3946.04 77
3946.18 77
3946.33 77
3946.47 76
3946.62 75
3946.76 74
3946.90 73
3947.05 73
3947.19 74
3947.34 75
3947.48 76
3947.62 77
3947.77 79
3947.91 80
3948.06 80
3948.20 81
3948.34 81
3948.49 81
3948.63 80
3948.78 80
3948.92 80
3949.07 80
3949.21 80
3949.35 82
3949.50 84
3949.64 87
3949.79 90
3949.93 92
3950.07 94
3950.22 95
3950.36 96
3950.51 97
3950.65 99
3950.79 100
3950.94 102
3951.08 103
3951.23 104
3951.37 104
3951.52 103
3951.66 103
3951.80 103
3951.95 104
3952.09 107
3952.24 110
3952.38 114
3952.52 116
3952.67 118
3952.81 118
3952.96 117
3953.10 115
3953.25 112
3953.39 109
3953.53 106
3953.68 103
3953.82 100
3953.97 96
3954.11 92
3954.26 87
3954.40 83
3954.54 80
3954.69 78
3954.83 78
3954.98 79
3955.12 82
3955.26 84
3955.41 85
3955.55 87
3955.70 87
3955.84 87
3955.99 88
3956.13 90
3956.27 92
3956.42 96
3956.56 100
3956.71 104
3956.85 107
3957.00 109
3957.14 110
3957.28 110
3957.43 108
3957.57 106
3957.72 103
3957.86 101
3958.01 100
3958.15 99
3958.29 100
3958.44 101
3958.58 104
3958.73 106
3958.87 109
3959.02 112
3959.16 115
3959.30 117
3959.45 117
3959.59 117
3959.74 117
3959.88 115
3960.03 114
3960.17 113
3960.31 112
3960.46 111
3960.60 110
3960.75 109
3960.89 107
3961.04 104
3961.18 102
3961.32 100
3961.47 100
3961.61 100
3961.76 102
3961.90 104
3962.05 106
3962.19 108
3962.33 110
3962.48 112
3962.62 114
3962.77 116
3962.91 118
3963.06 119
3963.20 119
3963.35 118
3963.49 116
3963.63 114
3963.78 112
3963.92 111
3964.07 111
3964.21 112
3964.36 112
3964.50 112
3964.64 110
3964.79 106
3964.93 101
3965.08 95
3965.22 89
3965.37 85
3965.51 83
3965.66 83
3965.80 85
3965.94 88
3966.09 91
3966.23 94
3966.38 96
3966.52 97
3966.67 98
3966.81 97
3966.96 97
3967.10 96
3967.24 96
3967.39 95
3967.53 93
3967.68 92
3967.82 90
3967.97 88
3968.11 87
3968.26 87
3968.40 87
3968.54 87
3968.69 89
3968.83 91
3968.98 93
3969.12 95
3969.27 96
3969.41 97
3969.56 96
3969.70 95
3969.84 93
3969.99 89
3970.13 86
3970.28 82
3970.42 78
3970.57 75
3970.71 74
3970.86 74
3971.00 76
3971.14 80
3971.29 86
3971.43 94
3971.58 102
3971.72 110
3971.87 117
3972.01 122
3972.16 124
3972.30 122
3972.45 118
3972.59 112
3972.73 105
3972.88 99
3973.02 95
3973.17 92
3973.31 91
3973.46 91
3973.60 92
3973.75 94
3973.89 94
3974.04 94
3974.18 94
3974.32 93
3974.47 92
3974.61 91
3974.76 91
3974.90 91
3975.05 91
3975.19 91
3975.34 91
3975.48 91
3975.63 90
3975.77 89
3975.92 89
3976.06 89
3976.20 90
3976.35 93
3976.49 95
3976.64 97
3976.78 97
3976.93 96
3977.07 93
3977.22 88
3977.36 83
3977.51 77
3977.65 72
3977.80 69
3977.94 66
3978.08 65
3978.23 66
3978.37 68
3978.52 71
3978.66 74
3978.81 78
3978.95 81
3979.10 84
3979.24 86
3979.39 88
3979.53 88
3979.68 88
3979.82 88
3979.97 86
3980.11 84
3980.25 82
3980.40 80
3980.54 78
3980.69 77
3980.83 76
3980.98 76
3981.12 77
3981.27 77
3981.41 78
3981.56 78
3981.70 79
3981.85 79
3981.99 78
3982.14 77
3982.28 76
3982.42 74
3982.57 71
3982.71 68
3982.86 65
3983.00 62
3983.15 60
3983.29 59
3983.44 59
3983.58 60
3983.73 62
3983.87 64
3984.02 68
3984.16 71
3984.31 74
3984.45 77
3984.60 79
3984.74 79
3984.89 78
3985.03 75
3985.17 72
3985.32 69
3985.46 68
3985.61 68
3985.75 71
3985.90 75
3986.04 80
3986.19 86
3986.33 90
3986.48 94
3986.62 95
3986.77 96
3986.91 96
3987.06 95
3987.20 95
3987.35 94
3987.49 94
3987.64 93
3987.78 91
3987.93 90
3988.07 87
3988.22 86
3988.36 84
3988.51 84
3988.65 83
3988.79 83
3988.94 83
3989.08 84
3989.23 84
3989.37 85
3989.52 86
3989.66 88
3989.81 90
3989.95 92
3990.10 92
3990.24 92
3990.39 90
3990.53 87
3990.68 84
3990.82 81
3990.97 80
3991.11 81
3991.26 83
3991.40 86
3991.55 90
3991.69 94
3991.84 97
3991.98 98
3992.13 98
3992.27 96
3992.42 94
3992.56 93
3992.71 92
3992.85 93
3993.00 94
3993.14 97
3993.29 99
3993.43 101
3993.58 102
3993.72 102
3993.87 102
3994.01 102
3994.16 103
3994.30 104
3994.45 106
3994.59 108
3994.74 110
3994.88 110
3995.03 110
3995.17 108
3995.32 106
3995.46 104
3995.61 102
3995.75 100
3995.89 100
3996.04 100
3996.18 100
3996.33 101
3996.47 102
3996.62 103
3996.76 103
3996.91 103
3997.05 102
3997.20 101
3997.34 99
3997.49 97
3997.63 95
3997.78 92
3997.92 89
3998.07 87
3998.21 86
3998.36 85
3998.50 85
3998.65 84
3998.79 84
3998.94 83
3999.08 82
3999.23 81
3999.37 80
3999.52 80
3999.66 80
3999.81 80
3999.95 82
4000.10 83
4000.25 86
4000.39 89
4000.54 92
4000.68 96
4000.83 98
4000.97 99
4001.12 99
4001.26 97
4001.41 93
4001.55 90
4001.70 87
4001.84 86
4001.99 87
4002.13 88
4002.28 90
4002.42 93
4002.57 94
4002.71 96
4002.86 96
4003.00 97
4003.15 98
4003.29 100
4003.44 102
4003.58 104
4003.73 105
4003.87 107
4004.02 107
4004.16 108
4004.31 109
4004.45 110
4004.60 111
4004.74 112
4004.89 112
4005.03 112
4005.18 111
4005.32 109
4005.47 107
4005.61 105
4005.76 104
4005.90 104
4006.05 105
4006.19 107
4006.34 110
4006.48 113
4006.63 115
4006.77 115
4006.92 114
4007.06 111
4007.21 107
4007.36 102
4007.50 96
4007.65 92
4007.79 90
4007.94 90
4008.08 93
4008.23 97
4008.37 102
4008.52 106
4008.66 109
4008.81 109
4008.95 107
4009.10 103
4009.24 97
4009.39 92
4009.53 89
4009.68 88
4009.82 89
4009.97 92
4010.11 95
4010.26 98
4010.40 101
4010.55 101
4010.69 101
4010.84 101
4010.99 101
4011.13 102
4011.28 105
4011.42 107
4011.57 109
4011.71 110
4011.86 109
4012.00 106
4012.15 100
4012.29 94
4012.44 87
4012.58 82
4012.73 78
4012.87 76
4013.02 75
4013.16 76
4013.31 77
4013.45 78
4013.60 79
4013.75 80
4013.89 80
4014.04 80
4014.18 79
4014.33 79
4014.47 79
4014.62 79
4014.76 78
4014.91 77
4015.05 76
4015.20 76
4015.34 76
4015.49 77
4015.63 78
4015.78 81
4015.92 85
4016.07 89
4016.22 92
4016.36 95
4016.51 97
4016.65 97
4016.80 96
4016.94 94
4017.09 91
4017.23 87
4017.38 82
4017.52 77
4017.67 72
4017.81 68
4017.96 66
4018.10 65
4018.25 66
4018.40 68
4018.54 72
4018.69 76
4018.83 81
4018.98 86
4019.12 90
4019.27 92
4019.41 94
4019.56 95
4019.70 96
4019.85 96
4019.99 98
4020.14 100
4020.29 103
4020.43 106
4020.58 110
4020.72 113
4020.87 114
4021.01 114
4021.16 113
4021.30 110
4021.45 107
4021.59 104
4021.74 102
4021.89 101
4022.03 102
4022.18 103
4022.32 104
4022.47 105
4022.61 105
4022.76 105
4022.90 105
4023.05 104
4023.19 103
4023.34 103
4023.49 102
4023.63 102
4023.78 103
4023.92 103
4024.07 103
4024.21 103
4024.36 102
4024.50 101
4024.65 100
4024.79 99
4024.94 97
4025.09 96
4025.23 94
4025.38 93
4025.52 92
4025.67 92
4025.81 91
4025.96 91
4026.10 90
4026.25 89
4026.40 86
4026.54 83
4026.69 78
4026.83 72
4026.98 66
4027.12 61
4027.27 57
4027.41 55
4027.56 54
4027.70 55
4027.85 58
4028.00 61
4028.14 64
4028.29 66
4028.43 68
4028.58 68
4028.72 68
4028.87 67
4029.01 67
4029.16 67
4029.31 68
4029.45 70
4029.60 72
4029.74 75
4029.89 77
4030.03 79
4030.18 82
4030.32 83
4030.47 85
4030.62 86
4030.76 86
4030.91 86
4031.05 85
4031.20 83
4031.34 80
4031.49 78
4031.64 76
4031.78 73
4031.93 72
4032.07 70
4032.22 70
4032.36 69
4032.51 69
4032.65 70
4032.80 72
4032.95 75
4033.09 79
4033.24 83
4033.38 87
4033.53 91
4033.67 93
4033.82 93
4033.97 92
4034.11 90
4034.26 86
4034.40 82
4034.55 77
4034.69 73
4034.84 69
4034.99 67
4035.13 66
4035.28 67
4035.42 69
4035.57 73
4035.71 77
4035.86 82
4036.00 87
4036.15 92
4036.30 97
4036.44 100
4036.59 102
4036.73 103
4036.88 102
4037.02 100
4037.17 97
4037.32 94
4037.46 91
4037.61 89
4037.75 88
4037.90 88
4038.04 90
4038.19 91
4038.34 92
4038.48 93
4038.63 92
4038.77 91
4038.92 90
4039.06 88
4039.21 86
4039.36 86
4039.50 86
4039.65 88
4039.79 90
4039.94 93
4040.09 96
4040.23 98
4040.38 99
4040.52 100
4040.67 100
4040.81 99
4040.96 99
4041.11 98
4041.25 98
4041.40 97
4041.54 95
4041.69 93
4041.83 89
4041.98 86
4042.13 82
4042.27 78
4042.42 74
4042.56 71
4042.71 69
4042.86 68
4043.00 68
4043.15 69
4043.29 70
4043.44 73
4043.58 76
4043.73 80
4043.88 84
4044.02 88
4044.17 91
4044.31 95
4044.46 98
4044.60 100
4044.75 102
4044.90 103
4045.04 104
4045.19 104
4045.33 105
4045.48 105
4045.63 107
4045.77 108
4045.92 110
4046.06 112
4046.21 114
4046.36 114
4046.50 114
4046.65 112
4046.79 110
4046.94 107
4047.08 106
4047.23 105
4047.38 107
4047.52 111
4047.67 116
4047.81 123
4047.96 130
4048.11 136
4048.25 142
4048.40 146
4048.54 148
4048.69 149
4048.84 148
4048.98 146
4049.13 143
4049.27 140
4049.42 136
4049.57 132
4049.71 129
4049.86 126
4050.00 123
4050.15 120
4050.29 118
4050.44 116
4050.59 115
4050.73 113
4050.88 111
4051.02 109
4051.17 107
4051.32 103
4051.46 100
4051.61 96
4051.75 92
4051.90 89
4052.05 86
4052.19 84
4052.34 82
4052.48 82
4052.63 82
4052.78 83
4052.92 84
4053.07 86
4053.21 88
4053.36 90
4053.51 91
4053.65 92
4053.80 91
4053.94 90
4054.09 89
4054.24 88
4054.38 89
4054.53 91
4054.67 95
4054.82 99
4054.97 102
4055.11 105
4055.26 106
4055.40 104
4055.55 101
4055.70 96
4055.84 90
4055.99 84
4056.13 79
4056.28 75
4056.43 73
4056.57 73
4056.72 76
4056.87 80
4057.01 86
4057.16 92
4057.30 98
4057.45 104
4057.60 107
4057.74 109
4057.89 110
4058.03 109
4058.18 108
4058.33 107
4058.47 105
4058.62 103
4058.76 100
4058.91 98
4059.06 95
4059.20 92
4059.35 89
4059.49 87
4059.64 86
4059.79 86
4059.93 86
4060.08 85
4060.23 85
4060.37 83
4060.52 80
4060.66 77
4060.81 73
4060.96 69
4061.10 65
4061.25 62
4061.39 60
4061.54 58
4061.69 57
4061.83 57
4061.98 58
4062.13 60
4062.27 63
4062.42 67
4062.56 73
4062.71 79
4062.86 84
4063.00 89
4063.15 93
4063.29 95
4063.44 95
4063.59 94
4063.73 91
4063.88 88
4064.03 84
4064.17 81
4064.32 78
4064.46 75
4064.61 73
4064.76 72
4064.90 72
4065.05 71
4065.20 71
4065.34 71
4065.49 71
4065.63 71
4065.78 71
4065.93 70
4066.07 70
4066.22 70
4066.36 70
4066.51 71
4066.66 72
4066.80 73
4066.95 75
4067.10 77
4067.24 79
4067.39 80
4067.53 82
4067.68 83
4067.83 84
4067.97 85
4068.12 85
4068.27 85
4068.41 85
4068.56 83
4068.71 81
4068.85 78
4069.00 76
4069.14 73
4069.29 72
4069.44 73
4069.58 76
4069.73 81
4069.88 88
4070.02 97
4070.17 104
4070.31 111
4070.46 116
4070.61 118
4070.75 118
4070.90 116
4071.05 113
4071.19 111
4071.34 109
4071.48 108
4071.63 109
4071.78 112
4071.92 115
4072.07 118
4072.22 120
4072.36 121
4072.51 120
4072.66 117
4072.80 113
4072.95 108
4073.09 104
4073.24 100
4073.39 96
4073.53 93
4073.68 89
4073.83 85
4073.97 80
4074.12 75
4074.27 70
4074.41 66
4074.56 63
4074.70 61
4074.85 60
4075.00 60
4075.14 61
4075.29 63
4075.44 65
4075.58 68
4075.73 72
4075.88 76
4076.02 82
4076.17 88
4076.32 95
4076.46 102
4076.61 108
4076.75 114
4076.90 120
4077.05 124
4077.19 126
4077.34 128
4077.49 127
4077.63 125
4077.78 121
4077.93 116
4078.07 110
4078.22 104
4078.37 99
4078.51 94
4078.66 91
4078.80 88
4078.95 86
4079.10 85
4079.24 84
4079.39 84
4079.54 84
4079.68 83
4079.83 83
4079.98 81
4080.12 79
4080.27 76
4080.42 72
4080.56 69
4080.71 66
4080.86 64
4081.00 64
4081.15 65
4081.29 68
4081.44 71
4081.59 74
4081.73 76
4081.88 77
4082.03 76
4082.17 74
4082.32 72
4082.47 69
4082.61 67
4082.76 67
4082.91 68
4083.05 71
4083.20 76
4083.35 81
4083.49 86
4083.64 91
4083.79 96
4083.93 99
4084.08 100
4084.23 100
4084.37 98
4084.52 95
4084.66 92
4084.81 89
4084.96 86
4085.10 85
4085.25 85
4085.40 86
4085.54 88
4085.69 90
4085.84 92
4085.98 93
4086.13 93
4086.28 92
4086.42 90
4086.57 88
4086.72 85
4086.86 83
4087.01 82
4087.16 82
4087.30 83
4087.45 85
4087.60 88
4087.74 92
4087.89 94
4088.04 95
4088.18 94
4088.33 90
4088.48 85
4088.62 79
4088.77 73
4088.92 67
4089.06 62
4089.21 58
4089.36 56
4089.50 55
4089.65 55
4089.80 56
4089.94 58
4090.09 60
4090.24 62
4090.38 64
4090.53 64
4090.68 63
4090.82 61
4090.97 59
4091.12 57
4091.26 57
4091.41 58
4091.56 60
4091.70 64
4091.85 68
4092.00 72
4092.14 75
4092.29 77
4092.44 79
4092.58 79
4092.73 80
4092.88 80
4093.02 81
4093.17 83
4093.32 84
4093.46 86
4093.61 88
4093.76 90
4093.90 91
4094.05 91
4094.20 89
4094.34 87
4094.49 84
4094.64 80
4094.78 76
4094.93 73
4095.08 71
4095.22 71
4095.37 72
4095.52 75
4095.66 78
4095.81 82
4095.96 86
4096.11 90
4096.25 93
4096.40 95
4096.55 96
4096.69 96
4096.84 95
4096.99 93
4097.13 91
4097.28 88
4097.43 86
4097.57 84
4097.72 82
4097.87 81
4098.01 81
4098.16 81
4098.31 82
4098.45 83
4098.60 84
4098.75 85
4098.89 87
4099.04 89
4099.19 91
4099.33 93
4099.48 95
4099.63 96
4099.78 96
4099.92 96
4100.07 96
4100.22 95
4100.36 93
4100.51 91
4100.66 89
4100.80 87
4100.95 86
4101.10 85
4101.24 85
4101.39 86
4101.54 87
4101.68 87
4101.83 87
4101.98 87
4102.12 86
4102.27 84
4102.42 81
4102.57 79
4102.71 77
4102.86 76
4103.01 75
4103.15 74
4103.30 74
4103.45 73
4103.59 72
4103.74 70
4103.89 67
4104.03 64
4104.18 60
4104.33 57
4104.48 56
4104.62 56
4104.77 58
4104.92 61
4105.06 66
4105.21 71
4105.36 77
4105.50 82
4105.65 85
4105.80 88
4105.94 89
4106.09 89
4106.24 88
4106.39 86
4106.53 85
4106.68 84
4106.83 84
4106.97 84
4107.12 85
4107.27 85
4107.41 84
4107.56 83
4107.71 81
4107.86 79
4108.00 77
4108.15 76
4108.30 75
4108.44 74
4108.59 75
4108.74 77
4108.88 80
4109.03 84
4109.18 89
4109.33 94
4109.47 99
4109.62 104
4109.77 107
4109.91 109
4110.06 109
4110.21 109
4110.35 108
4110.50 106
4110.65 103
4110.80 100
4110.94 97
4111.09 95
4111.24 93
4111.38 92
4111.53 93
4111.68 95
4111.82 99
4111.97 104
4112.12 111
4112.27 119
4112.41 127
4112.56 135
4112.71 142
4112.85 147
4113.00 150
4113.15 152
4113.30 152
4113.44 151
4113.59 149
4113.74 148
4113.88 146
4114.03 146
4114.18 145
4114.32 144
4114.47 143
4114.62 141
4114.77 138
4114.91 136
4115.06 134
4115.21 133
4115.35 134
4115.50 137
4115.65 142
4115.80 150
4115.94 157
4116.09 164
4116.24 170
4116.38 173
4116.53 172
4116.68 169
4116.83 163
4116.97 155
4117.12 147
4117.27 140
4117.41 134
4117.56 130
4117.71 128
4117.86 129
4118.00 131
4118.15 133
4118.30 134
4118.44 135
4118.59 133
4118.74 131
4118.89 127
4119.03 122
4119.18 118
4119.33 114
4119.47 111
4119.62 110
4119.77 110
4119.92 111
4120.06 113
4120.21 116
4120.36 117
4120.51 119
4120.65 119
4120.80 118
4120.95 115
4121.09 111
4121.24 107
4121.39 102
4121.54 97
4121.68 93
4121.83 90
4121.98 89
4122.12 89
4122.27 90
4122.42 92
4122.57 95
4122.71 97
4122.86 97
4123.01 97
4123.16 95
4123.30 93
4123.45 90
4123.60 88
4123.74 86
4123.89 84
4124.04 83
4124.19 82
4124.33 80
4124.48 79
4124.63 77
4124.78 75
4124.92 73
4125.07 71
4125.22 70
4125.36 69
4125.51 69
4125.66 69
4125.81 69
4125.95 68
4126.10 67
4126.25 67
4126.40 67
4126.54 68
4126.69 70
4126.84 73
4126.98 76
4127.13 80
4127.28 83
4127.43 86
4127.57 88
4127.72 89
4127.87 90
4128.02 89
4128.16 88
4128.31 87
4128.46 86
4128.61 86
4128.75 86
4128.90 87
4129.05 88
4129.19 89
4129.34 89
4129.49 89
4129.64 89
4129.78 88
4129.93 89
4130.08 91
4130.23 94
4130.37 99
4130.52 104
4130.67 110
4130.82 115
4130.96 119
4131.11 122
4131.26 123
4131.41 123
4131.55 121
4131.70 118
4131.85 113
4132.00 107
4132.14 99
4132.29 92
4132.44 85
4132.59 78
4132.73 73
4132.88 70
4133.03 68
4133.17 68
4133.32 68
4133.47 68
4133.62 69
4133.76 70
4133.91 71
4134.06 73
4134.21 75
4134.35 77
4134.50 79
4134.65 82
4134.80 84
4134.94 85
4135.09 86
4135.24 86
4135.39 84
4135.53 82
4135.68 78
4135.83 74
4135.98 69
4136.12 65
4136.27 61
4136.42 59
4136.57 59
4136.71 60
4136.86 63
4137.01 66
4137.16 70
4137.30 73
4137.45 75
4137.60 77
4137.75 79
4137.89 81
4138.04 83
4138.19 85
4138.34 86
4138.48 87
4138.63 88
4138.78 89
4138.93 89
4139.07 88
4139.22 88
4139.37 87
4139.52 86
4139.66 86
4139.81 85
4139.96 85
4140.11 85
4140.25 85
4140.40 86
4140.55 87
4140.70 88
4140.84 88
4140.99 88
4141.14 87
4141.29 85
4141.44 82
4141.58 78
4141.73 74
4141.88 70
4142.03 67
4142.17 65
4142.32 64
4142.47 64
4142.62 64
4142.76 66
4142.91 68
4143.06 70
4143.21 72
4143.35 74
4143.50 75
4143.65 76
4143.80 76
4143.94 76
4144.09 76
4144.24 77
4144.39 77
4144.53 77
4144.68 77
4144.83 76
4144.98 74
4145.13 73
4145.27 71
4145.42 70
4145.57 71
4145.72 73
4145.86 75
4146.01 78
4146.16 81
4146.31 84
4146.45 85
4146.60 86
4146.75 86
4146.90 85
4147.05 84
4147.19 84
4147.34 84
4147.49 84
4147.64 85
4147.78 86
4147.93 87
4148.08 88
4148.23 88
4148.37 89
4148.52 89
4148.67 89
4148.82 88
4148.97 86
4149.11 83
4149.26 81
4149.41 79
4149.56 78
4149.70 78
4149.85 79
4150.00 80
4150.15 82
4150.29 84
4150.44 86
4150.59 87
4150.74 88
4150.89 88
4151.03 88
4151.18 89
4151.33 90
4151.48 91
4151.62 92
4151.77 94
4151.92 97
4152.07 100
4152.22 103
4152.36 106
4152.51 110
4152.66 113
4152.81 116
4152.95 117
4153.10 117
4153.25 116
4153.40 113
4153.55 110
4153.69 107
4153.84 103
4153.99 99
4154.14 96
4154.28 94
4154.43 92
4154.58 91
4154.73 90
4154.88 90
4155.02 89
4155.17 88
4155.32 86
4155.47 83
4155.62 80
4155.76 77
4155.91 74
4156.06 72
4156.21 71
4156.35 71
4156.50 73
4156.65 77
4156.80 81
4156.95 85
4157.09 90
4157.24 94
4157.39 97
4157.54 100
4157.68 101
4157.83 101
4157.98 101
4158.13 101
4158.28 100
4158.42 98
4158.57 96
4158.72 94
4158.87 92
4159.02 89
4159.16 86
4159.31 83
4159.46 80
4159.61 78
4159.76 77
4159.90 76
4160.05 76
4160.20 77
4160.35 78
4160.49 79
4160.64 80
4160.79 81
4160.94 82
4161.09 84
4161.23 85
4161.38 87
4161.53 89
4161.68 92
4161.83 94
4161.97 96
4162.12 98
4162.27 100
4162.42 102
4162.57 103
4162.71 104
4162.86 104
4163.01 103
4163.16 101
4163.31 98
4163.45 94
4163.60 91
4163.75 88
4163.90 86
4164.05 84
4164.19 84
4164.34 84
4164.49 85
4164.64 86
4164.79 86
4164.93 87
4165.08 87
4165.23 86
4165.38 85
4165.53 84
4165.67 82
4165.82 80
4165.97 78
4166.12 76
4166.27 75
4166.41 74
4166.56 74
4166.71 74
4166.86 74
4167.01 74
4167.15 74
4167.30 75
4167.45 75
4167.60 76
4167.75 76
4167.89 76
4168.04 75
4168.19 75
4168.34 74
4168.49 74
4168.63 75
4168.78 76
4168.93 79
4169.08 81
4169.23 83
4169.37 84
4169.52 84
4169.67 82
4169.82 79
4169.97 76
4170.12 72
4170.26 70
4170.41 68
4170.56 68
4170.71 69
4170.86 71
4171.00 74
4171.15 77
4171.30 80
4171.45 83
4171.60 85
4171.74 86
4171.89 87
4172.04 87
4172.19 86
4172.34 84
4172.49 81
4172.63 78
4172.78 75
4172.93 71
4173.08 68
4173.23 67
4173.37 66
4173.52 66
4173.67 67
4173.82 68
4173.97 69
4174.11 70
4174.26 69
4174.41 69
4174.56 69
4174.71 68
4174.86 68
4175.00 68
4175.15 68
4175.30 68
4175.45 67
4175.60 67
4175.74 66
4175.89 66
4176.04 67
4176.19 70
4176.34 74
4176.49 79
4176.63 85
4176.78 91
4176.93 96
4177.08 100
4177.23 102
4177.38 102
4177.52 101
4177.67 99
4177.82 97
4177.97 95
4178.12 93
4178.26 92
4178.41 92
4178.56 92
4178.71 92
4178.86 93
4179.01 92
4179.15 92
4179.30 91
4179.45 89
4179.60 88
4179.75 87
4179.90 88
4180.04 88
4180.19 90
4180.34 91
4180.49 91
4180.64 91
4180.78 90
4180.93 88
4181.08 86
4181.23 83
4181.38 82
4181.53 81
4181.67 81
4181.82 81
4181.97 82
4182.12 84
4182.27 85
4182.42 86
4182.56 86
4182.71 87
4182.86 88
4183.01 89
4183.16 91
4183.31 93
4183.45 95
4183.60 97
4183.75 98
4183.90 100
4184.05 101
4184.20 103
4184.34 103
4184.49 103
4184.64 102
4184.79 100
4184.94 98
4185.09 94
4185.23 89
4185.38 85
4185.53 81
4185.68 77
4185.83 75
4185.98 74
4186.12 74
4186.27 76
4186.42 80
4186.57 83
4186.72 87
4186.87 91
4187.01 93
4187.16 95
4187.31 96
4187.46 96
4187.61 97
4187.76 97
4187.91 98
4188.05 98
4188.20 98
4188.35 97
4188.50 95
4188.65 92
4188.80 88
4188.94 84
4189.09 82
4189.24 81
4189.39 81
4189.54 83
4189.69 85
4189.83 87
4189.98 89
4190.13 90
4190.28 89
4190.43 88
4190.58 85
4190.73 83
4190.87 81
4191.02 78
4191.17 76
4191.32 74
4191.47 72
4191.62 70
4191.76 70
4191.91 70
4192.06 72
4192.21 76
4192.36 80
4192.51 84
4192.66 87
4192.80 90
4192.95 90
4193.10 89
4193.25 86
4193.40 82
4193.55 79
4193.70 76
4193.84 75
4193.99 74
4194.14 74
4194.29 76
4194.44 77
4194.59 79
4194.73 81
4194.88 83
4195.03 84
4195.18 85
4195.33 85
4195.48 84
4195.63 83
4195.77 81
4195.92 79
4196.07 77
4196.22 76
4196.37 75
4196.52 75
4196.67 76
4196.81 77
4196.96 79
4197.11 80
4197.26 83
4197.41 85
4197.56 87
4197.71 89
4197.85 91
4198.00 93
4198.15 95
4198.30 98
4198.45 101
4198.60 104
4198.75 108
4198.89 110
4199.04 112
4199.19 113
4199.34 113
4199.49 112
4199.64 111
4199.79 109
4199.93 107
4200.08 106
4200.23 104
4200.38 102
4200.53 101
4200.68 100
4200.83 99
4200.98 99
4201.12 99
4201.27 100
4201.42 102
4201.57 103
4201.72 105
4201.87 106
4202.02 106
4202.16 104
4202.31 101
4202.46 96
4202.61 90
4202.76 84
4202.91 78
4203.06 73
4203.21 69
4203.35 68
4203.50 68
4203.65 70
4203.80 74
4203.95 78
4204.10 83
4204.25 88
4204.39 92
4204.54 95
4204.69 97
4204.84 99
4204.99 101
4205.14 104
4205.29 107
4205.44 110
4205.58 114
4205.73 117
4205.88 120
4206.03 122
4206.18 124
4206.33 126
4206.48 129
4206.63 132
4206.77 136
4206.92 141
4207.07 146
4207.22 152
4207.37 159
4207.52 165
4207.67 172
4207.82 178
4207.96 183
4208.11 188
4208.26 191
4208.41 193
4208.56 194
4208.71 194
4208.86 193
4209.01 190
4209.15 188
4209.30 184
4209.45 181
4209.60 177
4209.75 172
4209.90 166
4210.05 160
4210.20 152
4210.34 142
4210.49 133
4210.64 123
4210.79 114
4210.94 107
4211.09 102
4211.24 99
4211.39 98
4211.54 99
4211.68 101
4211.83 105
4211.98 109
4212.13 113
4212.28 117
4212.43 121
4212.58 125
4212.73 128
4212.87 132
4213.02 135
4213.17 137
4213.32 140
4213.47 142
4213.62 144
4213.77 145
4213.92 145
4214.07 144
4214.21 142
4214.36 140
4214.51 137
4214.66 134
4214.81 131
4214.96 129
4215.11 129
4215.26 129
4215.41 130
4215.55 131
4215.70 131
4215.85 129
4216.00 124
4216.15 118
4216.30 110
4216.45 101
4216.60 93
4216.75 85
4216.89 79
4217.04 75
4217.19 72
4217.34 71
4217.49 70
4217.64 71
4217.79 72
4217.94 73
4218.09 75
4218.24 77
4218.38 80
4218.53 82
4218.68 85
4218.83 88
4218.98 91
4219.13 93
4219.28 95
4219.43 97
4219.58 98
4219.72 98
4219.87 99
4220.02 100
4220.17 101
4220.32 103
4220.47 105
4220.62 106
4220.77 106
4220.92 105
4221.07 103
4221.21 100
4221.36 97
4221.51 95
4221.66 93
4221.81 91
4221.96 91
4222.11 91
4222.26 93
4222.41 95
4222.56 98
4222.70 100
4222.85 103
4223.00 105
4223.15 106
4223.30 106
4223.45 106
4223.60 105
4223.75 104
4223.90 103
4224.05 103
4224.20 104
4224.34 105
4224.49 106
4224.64 107
4224.79 107
4224.94 106
4225.09 103
4225.24 100
4225.39 95
4225.54 91
4225.69 86
4225.83 82
4225.98 79
4226.13 76
4226.28 75
4226.43 74
4226.58 74
4226.73 73
4226.88 73
4227.03 73
4227.18 73
4227.33 74
4227.47 75
4227.62 77
4227.77 79
4227.92 83
4228.07 87
4228.22 91
4228.37 96
4228.52 100
4228.67 105
4228.82 108
4228.97 111
4229.12 112
4229.26 112
4229.41 110
4229.56 108
4229.71 104
4229.86 100
4230.01 97
4230.16 94
4230.31 93
4230.46 92
4230.61 92
4230.76 93
4230.90 93
4231.05 92
4231.20 90
4231.35 89
4231.50 88
4231.65 87
4231.80 88
4231.95 89
4232.10 92
4232.25 95
4232.40 98
4232.55 101
4232.70 104
4232.84 108
4232.99 113
4233.14 118
4233.29 125
4233.44 131
4233.59 137
4233.74 143
4233.89 146
4234.04 148
4234.19 148
4234.34 147
4234.49 144
4234.63 139
4234.78 133
4234.93 126
4235.08 118
4235.23 109
4235.38 101
4235.53 94
4235.68 88
4235.83 83
4235.98 81
4236.13 80
4236.28 80
4236.43 80
4236.58 81
4236.72 82
4236.87 83
4237.02 83
4237.17 84
4237.32 84
4237.47 86
4237.62 88
4237.77 90
4237.92 93
4238.07 96
4238.22 99
4238.37 101
4238.52 102
4238.67 102
4238.81 102
4238.96 102
4239.11 101
4239.26 100
4239.41 98
4239.56 96
4239.71 94
4239.86 91
4240.01 88
4240.16 85
4240.31 82
4240.46 79
4240.61 77
4240.76 74
4240.91 72
4241.05 70
4241.20 68
4241.35 66
4241.50 65
4241.65 66
4241.80 69
4241.95 73
4242.10 78
4242.25 84
4242.40 89
4242.55 94
4242.70 97
4242.85 98
4243.00 98
4243.15 97
4243.29 95
4243.44 93
4243.59 91
4243.74 88
4243.89 86
4244.04 83
4244.19 82
4244.34 81
4244.49 80
4244.64 81
4244.79 82
4244.94 84
4245.09 85
4245.24 85
4245.39 85
4245.54 85
4245.69 84
4245.83 83
4245.98 83
4246.13 84
4246.28 85
4246.43 87
4246.58 88
4246.73 90
4246.88 91
4247.03 92
4247.18 93
4247.33 94
4247.48 96
4247.63 98
4247.78 101
4247.93 103
4248.08 106
4248.23 108
4248.38 111
4248.53 113
4248.67 115
4248.82 117
4248.97 119
4249.12 120
4249.27 122
4249.42 122
4249.57 123
4249.72 122
4249.87 121
4250.02 119
4250.17 116
4250.32 112
4250.47 108
4250.62 102
4250.77 97
4250.92 92
4251.07 89
4251.22 87
4251.37 87
4251.52 89
4251.66 93
4251.81 97
4251.96 101
4252.11 106
4252.26 109
4252.41 112
4252.56 114
4252.71 115
4252.86 115
4253.01 115
4253.16 115
4253.31 115
4253.46 115
4253.61 115
4253.76 114
4253.91 114
4254.06 114
4254.21 113
4254.36 111
4254.51 110
4254.66 108
4254.81 106
4254.96 104
4255.10 102
4255.25 100
4255.40 98
4255.55 96
4255.70 94
4255.85 92
4256.00 91
4256.15 90
4256.30 90
4256.45 91
4256.60 93
4256.75 94
4256.90 95
4257.05 95
4257.20 94
4257.35 93
4257.50 90
4257.65 88
4257.80 86
4257.95 84
4258.10 84
4258.25 85
4258.40 87
4258.55 89
4258.70 93
4258.85 97
4259.00 100
4259.14 103
4259.29 105
4259.44 106
4259.59 105
4259.74 104
4259.89 102
4260.04 99
4260.19 97
4260.34 95
4260.49 92
4260.64 91
4260.79 89
4260.94 88
4261.09 87
4261.24 88
4261.39 89
4261.54 91
4261.69 94
4261.84 97
4261.99 99
4262.14 102
4262.29 105
4262.44 107
4262.59 111
4262.74 114
4262.89 118
4263.04 123
4263.19 127
4263.34 130
4263.49 133
4263.64 135
4263.79 137
4263.94 138
4264.09 139
4264.23 139
4264.38 139
4264.53 137
4264.68 135
4264.83 133
4264.98 131
4265.13 130
4265.28 130
4265.43 131
4265.58 133
4265.73 137
4265.88 141
4266.03 144
4266.18 147
4266.33 149
4266.48 151
4266.63 152
4266.78 154
4266.93 157
4267.08 161
4267.23 166
4267.38 172
4267.53 177
4267.68 180
4267.83 180
4267.98 177
4268.13 171
4268.28 163
4268.43 152
4268.58 141
4268.73 130
4268.88 120
4269.03 111
4269.18 105
4269.33 100
4269.48 98
4269.63 97
4269.78 97
4269.93 98
4270.08 99
4270.23 100
4270.38 100
4270.53 99
4270.68 97
4270.83 94
4270.98 92
4271.13 89
4271.28 88
4271.43 87
4271.58 87
4271.73 87
4271.88 88
4272.03 88
4272.18 90
4272.33 91
4272.48 92
4272.63 93
4272.78 94
4272.93 95
4273.07 96
4273.22 98
4273.37 101
4273.52 104
4273.67 109
4273.82 114
4273.97 119
4274.12 124
4274.27 127
4274.42 128
4274.57 128
4274.72 127
4274.87 124
4275.02 122
4275.17 119
4275.32 117
4275.47 116
4275.62 116
4275.77 116
4275.92 117
4276.07 118
4276.22 119
4276.37 120
4276.52 122
4276.67 124
4276.82 127
4276.97 131
4277.12 135
4277.27 140
4277.42 144
4277.57 148
4277.72 151
4277.87 153
4278.02 154
4278.17 155
4278.32 155
4278.47 156
4278.62 159
4278.77 163
4278.92 170
4279.07 178
4279.22 188
4279.37 201
4279.52 214
4279.67 228
4279.82 242
4279.97 256
4280.12 268
4280.27 278
4280.42 287
4280.57 294
4280.72 300
4280.87 307
4281.02 313
4281.17 319
4281.32 326
4281.47 333
4281.62 340
4281.77 345
4281.92 350
4282.07 352
4282.22 352
4282.37 349
4282.52 344
4282.67 338
4282.82 330
4282.97 322
4283.12 313
4283.27 306
4283.43 300
4283.58 297
4283.73 296
4283.88 298
4284.03 302
4284.18 306
4284.33 309
4284.48 311
4284.63 311
4284.78 309
4284.93 304
4285.08 297
4285.23 289
4285.38 281
4285.53 272
4285.68 262
4285.83 252
4285.98 242
4286.13 232
4286.28 223
4286.43 215
4286.58 208
4286.73 202
4286.88 197
4287.03 192
4287.18 187
4287.33 182
4287.48 177
4287.63 172
4287.78 167
4287.93 164
4288.08 161
4288.23 158
4288.38 156
4288.53 153
4288.68 151
4288.83 148
4288.98 145
4289.13 141
4289.28 137
4289.43 134
4289.58 130
4289.73 126
4289.88 122
4290.03 118
4290.18 115
4290.33 112
4290.48 109
4290.63 106
4290.78 104
4290.93 102
4291.08 100
4291.23 100
4291.38 101
4291.53 104
4291.68 107
4291.83 112
4291.98 116
4292.13 121
4292.29 125
4292.44 128
4292.59 130
4292.74 130
4292.89 129
4293.04 127
4293.19 126
4293.34 124
4293.49 125
4293.64 126
4293.79 129
4293.94 135
4294.09 142
4294.24 150
4294.39 160
4294.54 170
4294.69 179
4294.84 186
4294.99 190
4295.14 190
4295.29 187
4295.44 180
4295.59 170
4295.74 160
4295.89 151
4296.04 144
4296.19 140
4296.34 139
4296.49 140
4296.64 143
4296.79 146
4296.94 150
4297.09 154
4297.24 157
4297.39 160
4297.55 164
4297.70 167
4297.85 172
4298.00 176
4298.15 180
4298.30 183
4298.45 185
4298.60 185
4298.75 183
4298.90 180
4299.05 175
4299.20 170
4299.35 165
4299.50 162
4299.65 161
4299.80 162
4299.95 164
4300.10 169
4300.25 175
4300.40 180
4300.55 186
4300.70 190
4300.85 192
4301.00 191
4301.15 187
4301.30 180
4301.46 171
4301.61 160
4301.76 149
4301.91 139
4302.06 132
4302.21 126
4302.36 123
4302.51 122
4302.66 121
4302.81 120
4302.96 119
4303.11 116
4303.26 114
4303.41 113
4303.56 114
4303.71 117
4303.86 123
4304.01 129
4304.16 134
4304.31 138
4304.46 139
4304.61 138
4304.76 135
4304.92 130
4305.07 125
4305.22 120
4305.37 117
4305.52 113
4305.67 110
4305.82 108
4305.97 104
4306.12 101
4306.27 98
4306.42 95
4306.57 93
4306.72 92
4306.87 92
4307.02 93
4307.17 95
4307.32 97
4307.47 99
4307.62 101
4307.77 104
4307.93 106
4308.08 108
4308.23 110
4308.38 113
4308.53 117
4308.68 120
4308.83 123
4308.98 125
4309.13 127
4309.28 127
4309.43 126
4309.58 124
4309.73 121
4309.88 117
4310.03 114
4310.18 112
4310.33 111
4310.48 113
4310.63 117
4310.79 124
4310.94 131
4311.09 138
4311.24 144
4311.39 148
4311.54 148
4311.69 147
4311.84 144
4311.99 140
4312.14 138
4312.29 136
4312.44 136
4312.59 137
4312.74 139
4312.89 141
4313.04 142
4313.19 142
4313.35 141
4313.50 139
4313.65 136
4313.80 133
4313.95 130
4314.10 126
4314.25 123
4314.40 121
4314.55 118
4314.70 117
4314.85 115
4315.00 114
4315.15 112
4315.30 110
4315.45 109
4315.61 107
4315.76 105
4315.91 104
4316.06 105
4316.21 105
4316.36 106
4316.51 107
4316.66 108
4316.81 109
4316.96 109
4317.11 109
4317.26 108
4317.41 107
4317.56 106
4317.71 105
4317.87 104
4318.02 102
4318.17 100
4318.32 97
4318.47 96
4318.62 95
4318.77 95
4318.92 96
4319.07 99
4319.22 103
4319.37 107
4319.52 112
4319.67 118
4319.82 123
4319.98 128
4320.13 133
4320.28 136
4320.43 139
4320.58 140
4320.73 139
4320.88 137
4321.03 134
4321.18 131
4321.33 128
4321.48 125
4321.63 122
4321.78 119
4321.93 116
4322.09 113
4322.24 109
4322.39 106
4322.54 104
4322.69 101
4322.84 99
4322.99 98
4323.14 96
4323.29 95
4323.44 94
4323.59 94
4323.74 94
4323.90 96
4324.05 98
4324.20 99
4324.35 100
4324.50 99
4324.65 97
4324.80 95
4324.95 92
4325.10 90
4325.25 89
4325.40 89
4325.55 91
4325.70 93
4325.86 94
4326.01 96
4326.16 96
4326.31 96
4326.46 95
4326.61 93
4326.76 91
4326.91 89
4327.06 86
4327.21 84
4327.36 82
4327.51 81
4327.67 82
4327.82 84
4327.97 87
4328.12 91
4328.27 95
4328.42 98
4328.57 99
4328.72 98
4328.87 95
4329.02 91
4329.17 86
4329.33 81
4329.48 77
4329.63 75
4329.78 73
4329.93 73
4330.08 75
4330.23 77
4330.38 81
4330.53 85
4330.68 89
4330.83 92
4330.99 95
4331.14 97
4331.29 96
4331.44 94
4331.59 90
4331.74 86
4331.89 82
4332.04 78
4332.19 76
4332.34 74
4332.49 73
4332.65 72
4332.80 72
4332.95 72
4333.10 71
4333.25 70
4333.40 69
4333.55 69
4333.70 68
4333.85 68
4334.00 69
4334.16 71
4334.31 73
4334.46 75
4334.61 78
4334.76 81
4334.91 83
4335.06 85
4335.21 85
4335.36 84
4335.51 82
4335.67 79
4335.82 76
4335.97 73
4336.12 71
4336.27 71
4336.42 72
4336.57 75
4336.72 78
4336.87 82
4337.02 86
4337.18 90
4337.33 93
4337.48 95
4337.63 97
4337.78 99
4337.93 101
4338.08 103
4338.23 105
4338.38 106
4338.54 107
4338.69 107
4338.84 106
4338.99 103
4339.14 98
4339.29 92
4339.44 85
4339.59 77
4339.74 70
4339.89 63
4340.05 59
4340.20 56
4340.35 55
4340.50 55
4340.65 56
4340.80 58
4340.95 60
4341.10 62
4341.25 65
4341.41 69
4341.56 73
4341.71 78
4341.86 82
4342.01 87
4342.16 90
4342.31 92
4342.46 92
4342.61 91
4342.77 90
4342.92 88
4343.07 86
4343.22 85
4343.37 85
4343.52 85
4343.67 85
4343.82 85
4343.97 85
4344.13 84
4344.28 83
4344.43 81
4344.58 80
4344.73 79
4344.88 79
4345.03 78
4345.18 79
4345.34 79
4345.49 80
4345.64 82
4345.79 84
4345.94 86
4346.09 88
4346.24 89
4346.39 89
4346.54 89
4346.70 89
4346.85 88
4347.00 88
4347.15 89
4347.30 90
4347.45 90
4347.60 90
4347.75 89
4347.91 86
4348.06 82
4348.21 78
4348.36 73
4348.51 69
4348.66 66
4348.81 65
4348.96 65
4349.12 68
4349.27 71
4349.42 74
4349.57 76
4349.72 77
4349.87 77
4350.02 76
4350.17 74
4350.33 72
4350.48 72
4350.63 72
4350.78 74
4350.93 76
4351.08 79
4351.23 81
4351.38 83
4351.54 84
4351.69 85
4351.84 86
4351.99 87
4352.14 87
4352.29 88
4352.44 88
4352.59 88
4352.75 86
4352.90 85
4353.05 83
4353.20 81
4353.35 80
4353.50 80
4353.65 81
4353.81 83
4353.96 85
4354.11 87
4354.26 88
4354.41 88
4354.56 89
4354.71 88
4354.86 88
4355.02 89
4355.17 90
4355.32 91
4355.47 93
4355.62 94
4355.77 95
4355.92 96
4356.08 95
4356.23 94
4356.38 93
4356.53 91
4356.68 90
4356.83 88
4356.98 85
4357.13 82
4357.29 79
4357.44 74
4357.59 70
4357.74 66
4357.89 63
4358.04 61
4358.19 59
4358.35 59
4358.50 59
4358.65 60
4358.80 61
4358.95 62
4359.10 63
4359.25 64
4359.41 65
4359.56 66
4359.71 68
4359.86 71
4360.01 73
4360.16 75
4360.31 77
4360.47 78
4360.62 77
4360.77 76
4360.92 74
4361.07 71
4361.22 68
4361.37 65
4361.53 63
4361.68 62
4361.83 62
4361.98 63
4362.13 64
4362.28 67
4362.43 70
4362.59 72
4362.74 75
4362.89 76
4363.04 76
4363.19 76
4363.34 75
4363.49 74
4363.65 73
4363.80 72
4363.95 72
4364.10 73
4364.25 75
4364.40 78
4364.56 80
4364.71 82
4364.86 83
4365.01 82
4365.16 81
4365.31 78
4365.46 75
4365.62 72
4365.77 69
4365.92 66
4366.07 65
4366.22 65
4366.37 65
4366.53 67
4366.68 68
4366.83 69
4366.98 70
4367.13 71
4367.28 71
4367.43 71
4367.59 71
4367.74 70
4367.89 69
4368.04 67
4368.19 65
4368.34 63
4368.50 61
4368.65 59
4368.80 58
4368.95 58
4369.10 59
4369.25 61
4369.41 63
4369.56 67
4369.71 70
4369.86 74
4370.01 77
4370.16 79
4370.31 80
4370.47 80
4370.62 78
4370.77 74
4370.92 70
4371.07 66
4371.22 61
4371.38 57
4371.53 54
4371.68 51
4371.83 49
4371.98 48
4372.13 47
4372.29 47
4372.44 48
4372.59 49
4372.74 51
4372.89 53
4373.04 55
4373.20 58
4373.35 61
4373.50 63
4373.65 65
4373.80 65
4373.95 65
4374.11 64
4374.26 63
4374.41 61
4374.56 60
4374.71 60
4374.86 61
4375.02 63
4375.17 65
4375.32 67
4375.47 70
4375.62 72
4375.77 74
4375.93 75
4376.08 76
4376.23 77
4376.38 77
4376.53 78
4376.68 78
4376.84 78
4376.99 78
4377.14 79
4377.29 79
4377.44 79
4377.59 79
4377.75 79
4377.90 79
4378.05 79
4378.20 79
4378.35 79
4378.51 80
4378.66 81
4378.81 83
4378.96 86
4379.11 90
4379.26 94
4379.42 99
4379.57 103
4379.72 106
4379.87 108
4380.02 107
4380.17 105
4380.33 101
4380.48 96
4380.63 91
4380.78 85
4380.93 79
4381.09 74
4381.24 70
4381.39 66
4381.54 64
4381.69 64
4381.84 65
4382.00 68
4382.15 71
4382.30 75
4382.45 78
4382.60 81
4382.76 82
4382.91 81
4383.06 81
4383.21 80
4383.36 80
4383.51 81
4383.67 82
4383.82 84
4383.97 87
4384.12 89
4384.27 91
4384.43 92
4384.58 93
4384.73 93
4384.88 91
4385.03 89
4385.18 86
4385.34 83
4385.49 80
4385.64 77
4385.79 76
4385.94 75
4386.10 76
4386.25 78
4386.40 81
4386.55 84
4386.70 87
4386.86 90
4387.01 91
4387.16 92
4387.31 90
4387.46 88
4387.62 84
4387.77 81
4387.92 77
4388.07 74
4388.22 73
4388.37 72
4388.53 73
4388.68 74
4388.83 75
4388.98 75
4389.13 76
4389.29 75
4389.44 74
4389.59 72
4389.74 71
4389.89 70
4390.05 69
4390.20 69
4390.35 70
4390.50 72
4390.65 75
4390.81 78
4390.96 82
4391.11 85
4391.26 88
4391.41 90
4391.57 92
4391.72 91
4391.87 90
4392.02 87
4392.17 84
4392.33 80
4392.48 76
4392.63 72
4392.78 71
4392.93 70
4393.09 72
4393.24 76
4393.39 80
4393.54 84
4393.69 88
4393.85 90
4394.00 89
4394.15 87
4394.30 83
4394.45 79
4394.61 76
4394.76 74
4394.91 76
4395.06 79
4395.21 84
4395.37 90
4395.52 96
4395.67 99
4395.82 101
4395.97 101
4396.13 100
4396.28 99
4396.43 97
4396.58 96
4396.73 96
4396.89 95
4397.04 94
4397.19 91
4397.34 86
4397.49 81
4397.65 76
4397.80 70
4397.95 66
4398.10 63
4398.26 61
4398.41 61
4398.56 60
4398.71 61
4398.86 61
4399.02 62
4399.17 64
4399.32 65
4399.47 67
4399.62 68
4399.78 68
4399.93 68
4400.08 67
4400.23 66
4400.38 66
4400.54 65
4400.69 66
4400.84 67
4400.99 68
4401.15 69
4401.30 70
4401.45 71
4401.60 73
4401.75 74
4401.91 76
4402.06 78
4402.21 79
4402.36 80
4402.51 80
4402.67 81
4402.82 81
4402.97 81
4403.12 82
4403.28 83
4403.43 85
4403.58 86
4403.73 87
4403.88 87
4404.04 88
4404.19 89
4404.34 91
4404.49 94
4404.65 98
4404.80 103
4404.95 108
4405.10 113
4405.25 118
4405.41 121
4405.56 124
4405.71 125
4405.86 126
4406.02 126
4406.17 125
4406.32 123
4406.47 120
4406.62 117
4406.78 114
4406.93 111
4407.08 109
4407.23 108
4407.39 107
4407.54 107
4407.69 106
4407.84 105
4407.99 104
4408.15 103
4408.30 101
4408.45 100
4408.60 98
4408.76 96
4408.91 94
4409.06 93
4409.21 92
4409.36 92
4409.52 92
4409.67 93
4409.82 94
4409.97 96
4410.13 98
4410.28 100
4410.43 102
4410.58 104
4410.74 106
4410.89 107
4411.04 107
4411.19 106
4411.34 104
4411.50 101
4411.65 98
4411.80 94
4411.95 91
4412.11 88
4412.26 86
4412.41 85
4412.56 85
4412.72 86
4412.87 88
4413.02 89
4413.17 91
4413.33 91
4413.48 91
4413.63 90
4413.78 88
4413.93 85
4414.09 81
4414.24 78
4414.39 76
4414.54 75
4414.70 75
4414.85 76
4415.00 79
4415.15 81
4415.31 83
4415.46 83
4415.61 83
4415.76 82
4415.92 81
4416.07 80
4416.22 82
4416.37 85
4416.53 90
4416.68 96
4416.83 102
4416.98 108
4417.13 112
4417.29 114
4417.44 114
4417.59 113
4417.74 110
4417.90 106
4418.05 101
4418.20 97
4418.35 92
4418.51 87
4418.66 83
4418.81 79
4418.96 77
4419.12 75
4419.27 75
4419.42 75
4419.57 77
4419.73 79
4419.88 82
4420.03 86
4420.18 90
4420.34 93
4420.49 95
4420.64 97
4420.79 98
4420.95 98
4421.10 98
4421.25 98
4421.40 98
4421.56 98
4421.71 98
4421.86 97
4422.01 94
4422.17 91
4422.32 86
4422.47 80
4422.62 74
4422.78 70
4422.93 67
4423.08 66
4423.23 68
4423.39 72
4423.54 76
4423.69 82
4423.84 87
4424.00 92
4424.15 96
4424.30 99
4424.45 101
4424.61 102
4424.76 101
4424.91 100
4425.06 98
4425.22 95
4425.37 93
4425.52 90
4425.67 89
4425.83 89
4425.98 90
4426.13 92
4426.28 96
4426.44 100
4426.59 105
4426.74 110
4426.89 115
4427.05 119
4427.20 122
4427.35 122
4427.51 120
4427.66 115
4427.81 107
4427.96 99
4428.12 89
4428.27 80
4428.42 72
4428.57 65
4428.73 60
4428.88 56
4429.03 53
4429.18 52
4429.34 51
4429.49 52
4429.64 53
4429.79 56
4429.95 59
4430.10 63
4430.25 67
4430.41 71
4430.56 74
4430.71 76
4430.86 76
4431.02 75
4431.17 73
4431.32 71
4431.47 68
4431.63 67
4431.78 65
4431.93 65
4432.08 66
4432.24 68
4432.39 71
4432.54 73
4432.70 75
4432.85 77
4433.00 77
4433.15 77
4433.31 76
4433.46 76
4433.61 75
4433.76 75
4433.92 76
4434.07 77
4434.22 80
4434.37 82
4434.53 84
4434.68 85
4434.83 85
4434.99 85
4435.14 84
4435.29 82
4435.44 80
4435.60 79
4435.75 78
4435.90 77
4436.05 77
4436.21 77
4436.36 77
4436.51 77
4436.67 78
4436.82 80
4436.97 83
4437.12 87
4437.28 90
4437.43 93
4437.58 94
4437.74 94
4437.89 92
4438.04 89
4438.19 85
4438.35 81
4438.50 78
4438.65 75
4438.80 74
4438.96 73
4439.11 74
4439.26 75
4439.42 78
4439.57 81
4439.72 85
4439.87 88
4440.03 92
4440.18 95
4440.33 97
4440.49 98
4440.64 98
4440.79 98
4440.94 97
4441.10 97
4441.25 97
4441.40 97
4441.56 96
4441.71 95
4441.86 93
4442.01 92
4442.17 90
4442.32 90
4442.47 90
4442.63 92
4442.78 94
4442.93 97
4443.08 100
4443.24 101
4443.39 102
4443.54 101
4443.70 99
4443.85 96
4444.00 93
4444.15 89
4444.31 87
4444.46 85
4444.61 83
4444.77 83
4444.92 84
4445.07 85
4445.22 87
4445.38 89
4445.53 92
4445.68 94
4445.84 96
4445.99 96
4446.14 94
4446.29 91
4446.45 87
4446.60 83
4446.75 80
4446.91 78
4447.06 77
4447.21 78
4447.37 80
4447.52 83
4447.67 86
4447.82 88
4447.98 90
4448.13 92
4448.28 93
4448.44 94
4448.59 95
4448.74 96
4448.89 97
4449.05 97
4449.20 98
4449.35 98
4449.51 97
4449.66 96
4449.81 93
4449.97 91
4450.12 88
4450.27 85
4450.42 82
4450.58 80
4450.73 79
4450.88 79
4451.04 78
4451.19 79
4451.34 79
4451.50 79
4451.65 79
4451.80 79
4451.95 78
4452.11 77
4452.26 75
4452.41 72
4452.57 69
4452.72 66
4452.87 64
4453.03 63
4453.18 62
4453.33 63
4453.49 65
4453.64 67
4453.79 70
4453.94 74
4454.10 78
4454.25 83
4454.40 88
4454.56 94
4454.71 99
4454.86 103
4455.02 105
4455.17 106
4455.32 105
4455.47 103
4455.63 99
4455.78 93
4455.93 88
4456.09 82
4456.24 76
4456.39 71
4456.55 67
4456.70 63
4456.85 60
4457.01 58
4457.16 58
4457.31 58
4457.47 58
4457.62 59
4457.77 60
4457.92 60
4458.08 60
4458.23 60
4458.38 59
4458.54 58
4458.69 57
4458.84 57
4459.00 57
4459.15 58
4459.30 59
4459.46 60
4459.61 61
4459.76 63
4459.92 64
4460.07 65
4460.22 66
4460.37 66
4460.53 66
4460.68 66
4460.83 66
4460.99 66
4461.14 67
4461.29 67
4461.45 68
4461.60 69
4461.75 70
4461.91 72
4462.06 73
4462.21 75
4462.37 77
4462.52 80
4462.67 84
4462.83 88
4462.98 92
4463.13 96
4463.29 99
4463.44 100
4463.59 100
4463.74 98
4463.90 95
4464.05 90
4464.20 86
4464.36 81
4464.51 77
4464.66 74
4464.82 72
4464.97 70
4465.12 69
4465.28 68
4465.43 67
4465.58 67
4465.74 66
4465.89 66
4466.04 67
4466.20 68
4466.35 69
4466.50 70
4466.66 72
4466.81 74
4466.96 75
4467.12 76
4467.27 78
4467.42 79
4467.58 81
4467.73 84
4467.88 87
4468.04 90
4468.19 93
4468.34 96
4468.50 97
4468.65 97
4468.80 96
4468.96 93
4469.11 90
4469.26 87
4469.42 83
4469.57 79
4469.72 76
4469.88 73
4470.03 70
4470.18 67
4470.34 64
4470.49 61
4470.64 58
4470.80 56
4470.95 56
4471.10 56
4471.26 58
4471.41 60
4471.56 62
4471.72 64
4471.87 65
4472.02 65
4472.18 64
4472.33 63
4472.48 61
4472.64 59
4472.79 58
4472.94 58
4473.10 59
4473.25 61
4473.40 64
4473.56 67
4473.71 69
4473.86 71
4474.02 71
4474.17 71
4474.32 70
4474.48 69
4474.63 69
4474.78 70
4474.94 72
4475.09 74
4475.24 77
4475.40 79
4475.55 80
4475.70 79
4475.86 78
4476.01 76
4476.16 74
4476.32 72
4476.47 72
4476.62 73
4476.78 75
4476.93 77
4477.09 79
4477.24 81
4477.39 82
4477.55 82
4477.70 81
4477.85 80
4478.01 79
4478.16 78
4478.31 77
4478.47 76
4478.62 76
4478.77 75
4478.93 75
4479.08 74
4479.23 73
4479.39 72
4479.54 72
4479.69 72
4479.85 73
4480.00 74
4480.15 76
4480.31 77
4480.46 77
4480.62 78
4480.77 77
4480.92 77
4481.08 76
4481.23 76
4481.38 75
4481.54 74
4481.69 73
4481.84 71
4482.00 70
4482.15 68
4482.30 68
4482.46 68
4482.61 70
4482.76 74
4482.92 78
4483.07 82
4483.23 85
4483.38 86
4483.53 87
4483.69 85
4483.84 83
4483.99 81
4484.15 80
4484.30 80
4484.45 81
4484.61 83
4484.76 85
4484.91 87
4485.07 87
4485.22 86
4485.38 85
4485.53 83
4485.68 81
4485.84 80
4485.99 79
4486.14 80
4486.30 81
4486.45 83
4486.60 85
4486.76 88
4486.91 90
4487.07 91
4487.22 92
4487.37 92
4487.53 92
4487.68 90
4487.83 88
4487.99 86
4488.14 84
4488.29 82
4488.45 81
4488.60 80
4488.76 79
4488.91 78
4489.06 77
4489.22 76
4489.37 74
4489.52 73
4489.68 72
4489.83 72
4489.98 74
4490.14 76
4490.29 78
4490.45 80
4490.60 81
4490.75 82
4490.91 82
4491.06 82
4491.21 82
4491.37 82
4491.52 82
4491.67 83
4491.83 84
4491.98 85
4492.14 85
4492.29 85
4492.44 85
4492.60 84
4492.75 83
4492.90 82
4493.06 82
4493.21 82
4493.37 83
4493.52 84
4493.67 84
4493.83 84
4493.98 84
4494.13 82
4494.29 80
4494.44 77
4494.60 75
4494.75 73
4494.90 71
4495.06 70
4495.21 69
4495.36 68
4495.52 67
4495.67 66
4495.83 64
4495.98 63
4496.13 61
4496.29 59
4496.44 58
4496.59 57
4496.75 56
4496.90 56
4497.06 56
4497.21 57
4497.36 57
4497.52 57
4497.67 56
4497.83 56
4497.98 56
4498.13 57
4498.29 59
4498.44 62
4498.59 65
4498.75 68
4498.90 71
4499.06 73
4499.21 74
4499.36 75
4499.52 76
4499.67 76
4499.82 77
4499.98 77
4500.13 78
4500.29 78
4500.44 78
4500.59 78
4500.75 78
4500.90 78
4501.06 77
4501.21 77
4501.36 78
4501.52 79
4501.67 81
4501.82 84
4501.98 86
4502.13 88
4502.29 88
4502.44 88
4502.59 88
4502.75 88
4502.90 88
4503.06 88
4503.21 89
4503.36 89
4503.52 88
4503.67 87
4503.83 84
4503.98 81
4504.13 79
4504.29 77
4504.44 77
4504.60 80
4504.75 85
4504.90 92
4505.06 99
4505.21 106
4505.36 112
4505.52 115
4505.67 116
4505.83 113
4505.98 109
4506.13 104
4506.29 99
4506.44 95
4506.60 93
4506.75 91
4506.90 92
4507.06 93
4507.21 96
4507.37 98
4507.52 101
4507.67 104
4507.83 107
4507.98 108
4508.14 110
4508.29 110
4508.44 110
4508.60 109
4508.75 107
4508.91 105
4509.06 102
4509.21 100
4509.37 99
4509.52 97
4509.68 96
4509.83 95
4509.98 95
4510.14 94
4510.29 93
4510.45 93
4510.60 92
4510.75 92
4510.91 92
4511.06 91
4511.22 91
4511.37 90
4511.52 89
4511.68 88
4511.83 88
4511.99 87
4512.14 86
4512.29 86
4512.45 86
4512.60 86
4512.76 86
4512.91 86
4513.06 86
4513.22 86
4513.37 85
4513.53 84
4513.68 83
4513.84 82
4513.99 82
4514.14 82
4514.30 84
4514.45 86
4514.61 89
4514.76 93
4514.91 95
4515.07 97
4515.22 97
4515.38 96
4515.53 94
4515.68 93
4515.84 91
4515.99 90
4516.15 90
4516.30 90
4516.45 89
4516.61 87
4516.76 85
4516.92 83
4517.07 80
4517.23 77
4517.38 76
4517.53 76
4517.69 76
4517.84 78
4518.00 80
4518.15 81
4518.30 82
4518.46 82
4518.61 81
4518.77 80
4518.92 79
4519.08 79
4519.23 80
4519.38 82
4519.54 84
4519.69 86
4519.85 88
4520.00 89
4520.15 90
4520.31 90
4520.46 89
4520.62 88
4520.77 87
4520.93 86
4521.08 85
4521.23 85
4521.39 83
4521.54 82
4521.70 79
4521.85 76
4522.00 73
4522.16 70
4522.31 68
4522.47 67
4522.62 66
4522.78 66
4522.93 67
4523.08 67
4523.24 68
4523.39 68
4523.55 69
4523.70 70
4523.86 71
4524.01 73
4524.16 75
4524.32 77
4524.47 79
4524.63 81
4524.78 83
4524.94 84
4525.09 85
4525.24 86
4525.40 87
4525.55 88
4525.71 88
4525.86 88
4526.02 88
4526.17 87
4526.32 86
4526.48 85
4526.63 84
4526.79 84
4526.94 85
4527.10 87
4527.25 91
4527.40 95
4527.56 100
4527.71 104
4527.87 107
4528.02 109
4528.18 109
4528.33 109
4528.48 109
4528.64 109
4528.79 111
4528.95 112
4529.10 114
4529.26 115
4529.41 115
4529.56 113
4529.72 110
4529.87 106
4530.03 101
4530.18 97
4530.34 93
4530.49 90
4530.65 87
4530.80 86
4530.95 86
4531.11 87
4531.26 89
4531.42 91
4531.57 93
4531.73 95
4531.88 96
4532.03 96
4532.19 96
4532.34 95
4532.50 95
4532.65 94
4532.81 94
4532.96 93
4533.12 92
4533.27 90
4533.42 87
4533.58 85
4533.73 84
4533.89 83
4534.04 82
4534.20 82
4534.35 81
4534.51 80
4534.66 79
4534.81 77
4534.97 74
4535.12 72
4535.28 70
4535.43 69
4535.59 69
4535.74 69
4535.90 68
4536.05 68
4536.20 68
4536.36 68
4536.51 67
4536.67 67
4536.82 66
4536.98 65
4537.13 63
4537.29 63
4537.44 63
4537.59 65
4537.75 69
4537.90 74
4538.06 81
4538.21 89
4538.37 95
4538.52 100
4538.68 101
4538.83 100
4538.99 97
4539.14 91
4539.29 86
4539.45 81
4539.60 77
4539.76 74
4539.91 74
4540.07 74
4540.22 75
4540.38 75
4540.53 76
4540.68 75
4540.84 75
4540.99 73
4541.15 72
4541.30 71
4541.46 71
4541.61 72
4541.77 74
4541.92 77
4542.08 79
4542.23 81
4542.38 83
4542.54 83
4542.69 82
4542.85 81
4543.00 78
4543.16 76
4543.31 73
4543.47 71
4543.62 69
4543.78 68
4543.93 67
4544.09 66
4544.24 66
4544.39 67
4544.55 68
4544.70 69
4544.86 72
4545.01 74
4545.17 76
4545.32 78
4545.48 80
4545.63 80
4545.79 78
4545.94 75
4546.10 71
4546.25 67
4546.40 62
4546.56 58
4546.71 56
4546.87 56
4547.02 57
4547.18 60
4547.33 65
4547.49 70
4547.64 75
4547.80 80
4547.95 85
4548.11 89
4548.26 93
4548.41 96
4548.57 98
4548.72 99
4548.88 100
4549.03 100
4549.19 99
4549.34 97
4549.50 94
4549.65 92
4549.81 89
4549.96 85
4550.12 82
4550.27 79
4550.43 77
4550.58 76
4550.74 75
4550.89 76
4551.04 77
4551.20 78
4551.35 79
4551.51 79
4551.66 79
4551.82 78
4551.97 77
4552.13 77
4552.28 77
4552.44 79
4552.59 81
4552.75 84
4552.90 87
4553.06 89
4553.21 90
4553.37 91
4553.52 90
4553.68 90
4553.83 89
4553.98 87
4554.14 85
4554.29 83
4554.45 80
4554.60 76
4554.76 72
4554.91 69
4555.07 66
4555.22 64
4555.38 63
4555.53 62
4555.69 62
4555.84 62
4556.00 62
4556.15 63
4556.31 64
4556.46 65
4556.62 66
4556.77 68
4556.93 70
4557.08 72
4557.24 73
4557.39 73
4557.55 73
4557.70 72
4557.85 71
4558.01 70
4558.16 69
4558.32 68
4558.47 67
4558.63 67
4558.78 68
4558.94 68
4559.09 69
4559.25 69
4559.40 69
4559.56 69
4559.71 68
4559.87 68
4560.02 69
4560.18 70
4560.33 72
4560.49 74
4560.64 77
4560.80 78
4560.95 80
4561.11 81
4561.26 83
4561.42 83
4561.57 84
4561.73 85
4561.88 85
4562.04 84
4562.19 83
4562.35 82
4562.50 80
4562.66 78
4562.81 77
4562.97 78
4563.12 81
4563.28 84
4563.43 89
4563.59 93
4563.74 97
4563.90 100
4564.05 101
4564.20 101
4564.36 100
4564.51 98
4564.67 97
4564.82 96
4564.98 96
4565.13 96
4565.29 97
4565.44 97
4565.60 97
4565.75 96
4565.91 94
4566.06 93
4566.22 91
4566.37 89
4566.53 89
4566.68 89
4566.84 89
4566.99 90
4567.15 90
4567.30 89
4567.46 86
4567.61 81
4567.77 75
4567.92 68
4568.08 63
4568.23 59
4568.39 56
4568.54 57
4568.70 58
4568.85 61
4569.01 64
4569.16 67
4569.32 69
4569.47 70
4569.63 71
4569.78 71
4569.94 72
4570.09 73
4570.25 74
4570.40 75
4570.56 76
4570.71 76
4570.87 76
4571.02 75
4571.18 74
4571.33 73
4571.49 71
4571.64 70
4571.80 69
4571.96 68
4572.11 68
4572.27 69
4572.42 70
4572.58 73
4572.73 76
4572.89 79
4573.04 83
4573.20 86
4573.35 89
4573.51 90
4573.66 90
4573.82 89
4573.97 88
4574.13 85
4574.28 83
4574.44 80
4574.59 77
4574.75 74
4574.90 72
4575.06 70
4575.21 68
4575.37 68
4575.52 68
4575.68 70
4575.83 72
4575.99 74
4576.14 78
4576.30 81
4576.45 83
4576.61 85
4576.76 86
4576.92 86
4577.07 85
4577.23 83
4577.38 80
4577.54 77
4577.69 74
4577.85 71
4578.00 69
4578.16 67
4578.32 66
4578.47 66
4578.63 67
4578.78 69
4578.94 72
4579.09 76
4579.25 79
4579.40 82
4579.56 85
4579.71 86
4579.87 88
4580.02 88
4580.18 88
4580.33 87
4580.49 85
4580.64 83
4580.80 80
4580.95 76
4581.11 73
4581.26 70
4581.42 68
4581.57 67
4581.73 66
4581.88 67
4582.04 68
4582.20 69
4582.35 69
4582.51 70
4582.66 70
4582.82 70
4582.97 70
4583.13 70
4583.28 70
4583.44 71
4583.59 72
4583.75 73
4583.90 75
4584.06 76
4584.21 78
4584.37 80
4584.52 82
4584.68 84
4584.83 85
4584.99 86
4585.15 86
4585.30 86
4585.46 84
4585.61 81
4585.77 77
4585.92 73
4586.08 69
4586.23 66
4586.39 65
4586.54 65
4586.70 66
4586.85 69
4587.01 72
4587.16 75
4587.32 77
4587.48 77
4587.63 77
4587.79 76
4587.94 74
4588.10 72
4588.25 69
4588.41 68
4588.56 66
4588.72 65
4588.87 65
4589.03 66
4589.18 67
4589.34 70
4589.49 74
4589.65 78
4589.81 81
4589.96 85
4590.12 87
4590.27 88
4590.43 89
4590.58 90
4590.74 91
4590.89 92
4591.05 94
4591.20 95
4591.36 96
4591.51 95
4591.67 94
4591.83 91
4591.98 87
4592.14 84
4592.29 80
4592.45 77
4592.60 74
4592.76 72
4592.91 70
4593.07 68
4593.22 67
4593.38 66
4593.54 66
4593.69 68
4593.85 70
4594.00 72
4594.16 75
4594.31 77
4594.47 77
4594.62 76
4594.78 73
4594.93 69
4595.09 65
4595.25 62
4595.40 60
4595.56 59
4595.71 59
4595.87 60
4596.02 62
4596.18 64
4596.33 67
4596.49 70
4596.64 72
4596.80 73
4596.96 73
4597.11 72
4597.27 71
4597.42 68
4597.58 66
4597.73 64
4597.89 62
4598.04 61
4598.20 62
4598.35 62
4598.51 64
4598.67 65
4598.82 67
4598.98 68
4599.13 70
4599.29 72
4599.44 74
4599.60 75
4599.75 75
4599.91 74
4600.07 72
4600.22 68
4600.38 64
4600.53 59
4600.69 55
4600.84 52
4601.00 49
4601.15 48
4601.31 48
4601.47 49
4601.62 51
4601.78 52
4601.93 54
4602.09 56
4602.24 59
4602.40 62
4602.55 65
4602.71 69
4602.87 74
4603.02 77
4603.18 80
4603.33 82
4603.49 83
4603.64 82
4603.80 82
4603.96 81
4604.11 81
4604.27 82
4604.42 82
4604.58 82
4604.73 82
4604.89 81
4605.04 78
4605.20 76
4605.36 73
4605.51 70
4605.67 68
4605.82 66
4605.98 63
4606.13 61
4606.29 58
4606.45 55
4606.60 53
4606.76 51
4606.91 51
4607.07 51
4607.22 53
4607.38 56
4607.54 59
4607.69 63
4607.85 66
4608.00 70
4608.16 73
4608.31 75
4608.47 77
4608.62 78
4608.78 79
4608.94 79
4609.09 79
4609.25 77
4609.40 76
4609.56 74
4609.71 72
4609.87 70
4610.03 69
4610.18 68
4610.34 68
4610.49 69
4610.65 69
4610.80 71
4610.96 72
4611.12 74
4611.27 76
4611.43 79
4611.58 81
4611.74 84
4611.89 86
4612.05 88
4612.21 89
4612.36 89
4612.52 87
4612.67 85
4612.83 82
4612.99 80
4613.14 78
4613.30 78
4613.45 80
4613.61 83
4613.76 88
4613.92 92
4614.08 97
4614.23 101
4614.39 104
4614.54 105
4614.70 106
4614.85 106
4615.01 105
4615.17 104
4615.32 103
4615.48 101
4615.63 99
4615.79 97
4615.95 95
4616.10 93
4616.26 91
4616.41 89
4616.57 87
4616.72 86
4616.88 85
4617.04 85
4617.19 86
4617.35 88
4617.50 91
4617.66 94
4617.82 97
4617.97 99
4618.13 99
4618.28 98
4618.44 96
4618.59 91
4618.75 87
4618.91 82
4619.06 77
4619.22 73
4619.37 70
4619.53 68
4619.69 67
4619.84 67
4620.00 68
4620.15 68
4620.31 69
4620.46 69
4620.62 68
4620.78 68
4620.93 67
4621.09 67
4621.24 68
4621.40 70
4621.56 72
4621.71 74
4621.87 76
4622.02 77
4622.18 77
4622.34 75
4622.49 74
4622.65 71
4622.80 70
4622.96 68
4623.12 68
4623.27 68
4623.43 68
4623.58 69
4623.74 70
4623.90 71
4624.05 72
4624.21 73
4624.36 76
4624.52 78
4624.67 81
4624.83 84
4624.99 86
4625.14 87
4625.30 87
4625.45 87
4625.61 86
4625.77 86
4625.92 86
4626.08 86
4626.23 86
4626.39 86
4626.55 86
4626.70 85
4626.86 83
4627.01 82
4627.17 81
4627.33 80
4627.48 81
4627.64 83
4627.79 85
4627.95 88
4628.11 92
4628.26 94
4628.42 96
4628.57 98
4628.73 99
4628.89 100
4629.04 101
4629.20 102
4629.36 103
4629.51 105
4629.67 105
4629.82 105
4629.98 103
4630.14 101
4630.29 97
4630.45 93
4630.60 90
4630.76 88
4630.92 87
4631.07 88
4631.23 90
4631.38 94
4631.54 97
4631.70 99
4631.85 101
4632.01 102
4632.16 102
4632.32 102
4632.48 101
4632.63 101
4632.79 100
4632.94 100
4633.10 99
4633.26 98
4633.41 97
4633.57 98
4633.73 99
4633.88 102
4634.04 107
4634.19 113
4634.35 120
4634.51 128
4634.66 135
[truncated: 719,486 more chars]
