# Supplementary material for: Methylobacterium Species Promoting Rice and Barley Growth and Interaction Specificity Revealed with Whole-Cell Matrix-Assisted Laser Desorption / Ionization-Time-of-Flight Mass Spectrometry (MALDI-TOF/MS) Analysis
Source: PLoS One. 2015 Jun 8;10(6):e0129509. doi: 10.1371/journal.pone.0129509 (PMC4460032; doi:10.1371/journal.pone.0129509)
Supplement: S3 Data — (ZIP) [file pone.0129509.s003.zip › Supplementary data 3 (ms from barley)/37c.txt]

779.60 0
779.67 0
779.73 0
779.79 0
779.86 0
779.92 0
779.99 0
780.05 0
780.11 0
780.18 0
780.24 0
780.31 0
780.37 0
780.43 0
780.50 0
780.56 0
780.63 0
780.69 0
780.75 0
780.82 0
780.88 0
780.95 0
781.01 0
781.07 0
781.14 0
781.20 0
781.27 0
781.33 0
781.39 0
781.46 0
781.52 0
781.59 0
781.65 0
781.71 0
781.78 0
781.84 0
781.91 0
781.97 0
782.04 0
782.10 0
782.16 0
782.23 0
782.29 0
782.36 0
782.42 0
782.48 0
782.55 0
782.61 0
782.68 0
782.74 0
782.80 0
782.87 0
782.93 0
783.00 0
783.06 0
783.13 0
783.19 0
783.25 0
783.32 0
783.38 0
783.45 0
783.51 0
783.57 0
783.64 0
783.70 0
783.77 0
783.83 0
783.90 0
783.96 0
784.02 0
784.09 0
784.15 0
784.22 0
784.28 0
784.34 0
784.41 0
784.47 0
784.54 0
784.60 0
784.67 0
784.73 0
784.79 0
784.86 0
784.92 0
784.99 0
785.05 0
785.11 0
785.18 0
785.24 0
785.31 0
785.37 0
785.44 0
785.50 0
785.56 0
785.63 0
785.69 0
785.76 0
785.82 0
785.89 0
785.95 0
786.01 0
786.08 0
786.14 0
786.21 0
786.27 0
786.34 0
786.40 0
786.46 0
786.53 0
786.59 0
786.66 0
786.72 0
786.79 0
786.85 0
786.91 0
786.98 0
787.04 0
787.11 0
787.17 0
787.24 0
787.30 0
787.36 0
787.43 0
787.49 0
787.56 0
787.62 0
787.69 0
787.75 0
787.81 0
787.88 0
787.94 0
788.01 0
788.07 0
788.14 0
788.20 0
788.26 0
788.33 0
788.39 0
788.46 0
788.52 0
788.59 0
788.65 0
788.72 0
788.78 0
788.84 0
788.91 0
788.97 0
789.04 0
789.10 0
789.17 0
789.23 0
789.29 0
789.36 0
789.42 0
789.49 0
789.55 0
789.62 0
789.68 0
789.75 0
789.81 0
789.87 0
789.94 0
790.00 0
790.07 0
790.13 0
790.20 0
790.26 0
790.33 0
790.39 0
790.45 0
790.52 0
790.58 0
790.65 0
790.71 0
790.78 0
790.84 0
790.91 0
790.97 0
791.03 0
791.10 0
791.16 0
791.23 0
791.29 0
791.36 0
791.42 0
791.49 0
791.55 0
791.61 0
791.68 0
791.74 0
791.81 0
791.87 0
791.94 0
792.00 0
792.07 0
792.13 0
792.20 0
792.26 0
792.32 0
792.39 0
792.45 0
792.52 0
792.58 0
792.65 0
792.71 0
792.78 0
792.84 0
792.91 0
792.97 0
793.03 0
793.10 0
793.16 0
793.23 0
793.29 0
793.36 0
793.42 0
793.49 0
793.55 0
793.62 0
793.68 0
793.74 0
793.81 0
793.87 0
793.94 0
794.00 0
794.07 0
794.13 0
794.20 0
794.26 0
794.33 0
794.39 0
794.45 0
794.52 0
794.58 0
794.65 0
794.71 0
794.78 0
794.84 0
794.91 0
794.97 0
795.04 0
795.10 0
795.17 0
795.23 0
795.29 0
795.36 0
795.42 0
795.49 0
795.55 0
795.62 0
795.68 0
795.75 0
795.81 0
795.88 0
795.94 0
796.01 0
796.07 0
796.14 0
796.20 0
796.26 0
796.33 0
796.39 0
796.46 0
796.52 0
796.59 0
796.65 0
796.72 0
796.78 0
796.85 0
796.91 0
796.98 0
797.04 0
797.11 0
797.17 0
797.24 0
797.30 0
797.36 0
797.43 0
797.49 0
797.56 0
797.62 0
797.69 0
797.75 0
797.82 0
797.88 0
797.95 0
798.01 0
798.08 0
798.14 0
798.21 0
798.27 0
798.34 0
798.40 0
798.47 0
798.53 0
798.59 0
798.66 0
798.72 0
798.79 0
798.85 0
798.92 0
798.98 0
799.05 0
799.11 0
799.18 0
799.24 0
799.31 0
799.37 0
799.44 0
799.50 0
799.57 0
799.63 0
799.70 0
799.76 0
799.83 0
799.89 0
799.96 0
800.02 0
800.09 0
800.15 0
800.21 0
800.28 0
800.34 0
800.41 0
800.47 0
800.54 0
800.60 0
800.67 0
800.73 0
800.80 0
800.86 0
800.93 0
800.99 0
801.06 0
801.12 0
801.19 0
801.25 0
801.32 0
801.38 0
801.45 0
801.51 0
801.58 0
801.64 0
801.71 0
801.77 0
801.84 0
801.90 0
801.97 0
802.03 0
802.10 0
802.16 0
802.23 0
802.29 0
802.36 0
802.42 0
802.49 0
802.55 0
802.62 0
802.68 0
802.75 0
802.81 0
802.88 0
802.94 0
803.01 0
803.07 0
803.14 0
803.20 0
803.27 0
803.33 0
803.40 0
803.46 0
803.53 0
803.59 0
803.66 0
803.72 0
803.79 0
803.85 0
803.91 0
803.98 0
804.04 0
804.11 0
804.17 0
804.24 0
804.30 0
804.37 0
804.43 0
804.50 0
804.57 0
804.63 0
804.70 0
804.76 0
804.83 0
804.89 0
804.96 0
805.02 0
805.09 0
805.15 0
805.22 0
805.28 0
805.35 0
805.41 0
805.48 0
805.54 0
805.61 0
805.67 0
805.74 0
805.80 0
805.87 0
805.93 0
806.00 0
806.06 0
806.13 0
806.19 0
806.26 0
806.32 0
806.39 0
806.45 0
806.52 0
806.58 0
806.65 0
806.71 0
806.78 0
806.84 0
806.91 0
806.97 1
807.04 1
807.10 1
807.17 1
807.23 1
807.30 1
807.36 0
807.43 0
807.49 0
807.56 0
807.62 0
807.69 0
807.75 0
807.82 0
807.88 0
807.95 0
808.01 0
808.08 0
808.14 0
808.21 0
808.28 0
808.34 0
808.41 0
808.47 0
808.54 0
808.60 0
808.67 0
808.73 0
808.80 1
808.86 1
808.93 1
808.99 2
809.06 1
809.12 1
809.19 1
809.25 1
809.32 0
809.38 0
809.45 0
809.51 0
809.58 0
809.64 0
809.71 0
809.77 0
809.84 0
809.90 0
809.97 0
810.04 0
810.10 0
810.17 0
810.23 0
810.30 0
810.36 0
810.43 0
810.49 0
810.56 0
810.62 0
810.69 0
810.75 0
810.82 0
810.88 0
810.95 0
811.01 0
811.08 0
811.14 0
811.21 0
811.28 0
811.34 0
811.41 0
811.47 0
811.54 0
811.60 0
811.67 0
811.73 0
811.80 0
811.86 0
811.93 0
811.99 0
812.06 0
812.12 0
812.19 0
812.25 0
812.32 0
812.39 0
812.45 0
812.52 0
812.58 0
812.65 0
812.71 0
812.78 0
812.84 0
812.91 0
812.97 0
813.04 0
813.10 0
813.17 0
813.24 0
813.30 0
813.37 0
813.43 0
813.50 0
813.56 0
813.63 0
813.69 0
813.76 0
813.82 0
813.89 0
813.95 0
814.02 0
814.09 0
814.15 0
814.22 0
814.28 0
814.35 0
814.41 0
814.48 0
814.54 0
814.61 0
814.67 0
814.74 0
814.80 0
814.87 0
814.94 0
815.00 0
815.07 0
815.13 0
815.20 0
815.26 0
815.33 0
815.39 0
815.46 0
815.52 0
815.59 0
815.66 0
815.72 0
815.79 0
815.85 0
815.92 0
815.98 0
816.05 0
816.11 0
816.18 0
816.24 0
816.31 0
816.38 0
816.44 0
816.51 0
816.57 0
816.64 0
816.70 0
816.77 0
816.83 0
816.90 0
816.97 0
817.03 0
817.10 0
817.16 0
817.23 0
817.29 0
817.36 0
817.42 0
817.49 0
817.55 0
817.62 0
817.69 0
817.75 0
817.82 0
817.88 0
817.95 0
818.01 0
818.08 0
818.14 0
818.21 0
818.28 0
818.34 0
818.41 0
818.47 0
818.54 0
818.60 0
818.67 0
818.73 0
818.80 0
818.87 0
818.93 0
819.00 0
819.06 0
819.13 0
819.19 0
819.26 0
819.33 0
819.39 0
819.46 0
819.52 0
819.59 0
819.65 0
819.72 0
819.78 0
819.85 0
819.92 0
819.98 0
820.05 0
820.11 0
820.18 0
820.24 0
820.31 0
820.38 0
820.44 0
820.51 0
820.57 0
820.64 0
820.70 0
820.77 0
820.83 0
820.90 0
820.97 0
821.03 0
821.10 0
821.16 0
821.23 0
821.29 0
821.36 0
821.43 0
821.49 0
821.56 0
821.62 0
821.69 0
821.75 0
821.82 0
821.89 0
821.95 0
822.02 0
822.08 0
822.15 0
822.21 0
822.28 0
822.35 0
822.41 0
822.48 0
822.54 0
822.61 0
822.67 0
822.74 0
822.81 0
822.87 0
822.94 0
823.00 0
823.07 0
823.13 0
823.20 0
823.27 0
823.33 0
823.40 0
823.46 0
823.53 0
823.60 0
823.66 0
823.73 0
823.79 0
823.86 0
823.92 0
823.99 0
824.06 0
824.12 0
824.19 0
824.25 0
824.32 0
824.38 0
824.45 0
824.52 0
824.58 0
824.65 0
824.71 0
824.78 0
824.85 0
824.91 0
824.98 0
825.04 0
825.11 0
825.17 0
825.24 0
825.31 0
825.37 0
825.44 0
825.50 0
825.57 0
825.64 0
825.70 0
825.77 0
825.83 0
825.90 0
825.97 0
826.03 0
826.10 0
826.16 0
826.23 0
826.29 0
826.36 0
826.43 0
826.49 0
826.56 0
826.62 0
826.69 0
826.76 0
826.82 0
826.89 0
826.95 0
827.02 0
827.09 0
827.15 0
827.22 0
827.28 0
827.35 0
827.41 0
827.48 0
827.55 0
827.61 0
827.68 0
827.74 0
827.81 0
827.88 0
827.94 0
828.01 0
828.07 0
828.14 0
828.21 0
828.27 0
828.34 0
828.40 0
828.47 0
828.54 0
828.60 0
828.67 0
828.73 0
828.80 0
828.87 0
828.93 0
829.00 0
829.06 0
829.13 0
829.20 0
829.26 0
829.33 0
829.39 0
829.46 0
829.53 0
829.59 0
829.66 0
829.72 0
829.79 0
829.86 0
829.92 0
829.99 0
830.05 0
830.12 0
830.19 0
830.25 0
830.32 0
830.38 0
830.45 0
830.52 0
830.58 0
830.65 0
830.71 0
830.78 0
830.85 0
830.91 0
830.98 0
831.05 0
831.11 0
831.18 0
831.24 0
831.31 0
831.38 0
831.44 0
831.51 0
831.57 0
831.64 0
831.71 0
831.77 0
831.84 0
831.90 0
831.97 0
832.04 0
832.10 0
832.17 0
832.23 0
832.30 0
832.37 0
832.43 0
832.50 0
832.57 0
832.63 0
832.70 0
832.76 0
832.83 0
832.90 0
832.96 0
833.03 0
833.09 0
833.16 0
833.23 0
833.29 0
833.36 0
833.43 0
833.49 0
833.56 0
833.62 0
833.69 0
833.76 0
833.82 0
833.89 0
833.96 0
834.02 0
834.09 0
834.15 0
834.22 0
834.29 0
834.35 0
834.42 0
834.48 0
834.55 0
834.62 0
834.68 0
834.75 0
834.82 0
834.88 0
834.95 0
835.01 1
835.08 1
835.15 1
835.21 1
835.28 1
835.35 0
835.41 0
835.48 0
835.54 0
835.61 0
835.68 0
835.74 0
835.81 0
835.88 0
835.94 0
836.01 0
836.07 0
836.14 0
836.21 0
836.27 0
836.34 0
836.41 0
836.47 0
836.54 0
836.60 0
836.67 0
836.74 0
836.80 0
836.87 0
836.94 0
837.00 0
837.07 0
837.14 0
837.20 0
837.27 0
837.33 0
837.40 0
837.47 1
837.53 1
837.60 1
837.67 1
837.73 1
837.80 1
837.86 0
837.93 0
838.00 0
838.06 0
838.13 0
838.20 0
838.26 0
838.33 0
838.40 0
838.46 0
838.53 0
838.59 0
838.66 0
838.73 0
838.79 0
838.86 0
838.93 0
838.99 0
839.06 0
839.13 0
839.19 0
839.26 0
839.33 0
839.39 0
839.46 0
839.52 0
839.59 0
839.66 0
839.72 0
839.79 0
839.86 0
839.92 0
839.99 0
840.06 0
840.12 0
840.19 0
840.26 0
840.32 0
840.39 0
840.45 0
840.52 0
840.59 0
840.65 0
840.72 0
840.79 0
840.85 0
840.92 0
840.99 0
841.05 0
841.12 0
841.19 0
841.25 0
841.32 0
841.38 0
841.45 0
841.52 0
841.58 0
841.65 0
841.72 0
841.78 0
841.85 0
841.92 0
841.98 0
842.05 0
842.12 0
842.18 0
842.25 0
842.32 0
842.38 0
842.45 0
842.52 0
842.58 0
842.65 0
842.72 0
842.78 0
842.85 0
842.91 0
842.98 0
843.05 0
843.11 0
843.18 0
843.25 0
843.31 1
843.38 1
843.45 1
843.51 1
843.58 1
843.65 1
843.71 1
843.78 1
843.85 1
843.91 1
843.98 0
844.05 0
844.11 0
844.18 0
844.25 0
844.31 0
844.38 1
844.45 1
844.51 1
844.58 1
844.65 1
844.71 1
844.78 1
844.85 1
844.91 1
844.98 1
845.05 1
845.11 1
845.18 1
845.25 1
845.31 1
845.38 1
845.45 1
845.51 1
845.58 1
845.65 1
845.71 1
845.78 1
845.85 1
845.91 1
845.98 1
846.05 1
846.11 1
846.18 1
846.25 1
846.31 1
846.38 1
846.45 1
846.51 1
846.58 1
846.65 1
846.71 1
846.78 1
846.85 1
846.91 1
846.98 1
847.05 1
847.11 1
847.18 1
847.25 1
847.31 1
847.38 1
847.45 1
847.51 1
847.58 1
847.65 1
847.71 1
847.78 1
847.85 1
847.91 1
847.98 1
848.05 1
848.11 1
848.18 1
848.25 1
848.31 1
848.38 1
848.45 1
848.51 1
848.58 1
848.65 1
848.71 1
848.78 1
848.85 1
848.91 1
848.98 1
849.05 1
849.11 1
849.18 1
849.25 1
849.32 1
849.38 1
849.45 1
849.52 1
849.58 1
849.65 1
849.72 1
849.78 1
849.85 1
849.92 1
849.98 1
850.05 1
850.12 1
850.18 1
850.25 1
850.32 1
850.38 1
850.45 1
850.52 1
850.58 1
850.65 1
850.72 1
850.79 1
850.85 1
850.92 1
850.99 1
851.05 1
851.12 1
851.19 1
851.25 1
851.32 1
851.39 1
851.45 1
851.52 1
851.59 1
851.65 1
851.72 1
851.79 1
851.86 1
851.92 1
851.99 1
852.06 1
852.12 1
852.19 1
852.26 1
852.32 1
852.39 1
852.46 1
852.52 1
852.59 1
852.66 1
852.73 1
852.79 1
852.86 1
852.93 1
852.99 1
853.06 1
853.13 1
853.19 1
853.26 1
853.33 1
853.39 1
853.46 1
853.53 1
853.60 1
853.66 1
853.73 1
853.80 1
853.86 1
853.93 1
854.00 1
854.06 1
854.13 1
854.20 1
854.27 1
854.33 1
854.40 1
854.47 1
854.53 1
854.60 1
854.67 1
854.73 1
854.80 1
854.87 1
854.94 1
855.00 1
855.07 1
855.14 1
855.20 1
855.27 1
855.34 1
855.40 1
855.47 1
855.54 1
855.61 1
855.67 1
855.74 1
855.81 1
855.87 1
855.94 1
856.01 1
856.08 1
856.14 1
856.21 1
856.28 1
856.34 1
856.41 1
856.48 1
856.54 1
856.61 1
856.68 1
856.75 1
856.81 1
856.88 1
856.95 1
857.01 1
857.08 1
857.15 1
857.22 1
857.28 1
857.35 1
857.42 1
857.48 1
857.55 1
857.62 1
857.69 1
857.75 1
857.82 1
857.89 1
857.95 1
858.02 1
858.09 1
858.16 1
858.22 1
858.29 1
858.36 1
858.42 1
858.49 1
858.56 1
858.63 1
858.69 1
858.76 1
858.83 1
858.89 1
858.96 1
859.03 1
859.10 1
859.16 1
859.23 1
859.30 1
859.36 1
859.43 1
859.50 1
859.57 1
859.63 1
859.70 1
859.77 1
859.84 1
859.90 1
859.97 1
860.04 1
860.10 1
860.17 1
860.24 1
860.31 1
860.37 1
860.44 1
860.51 1
860.57 1
860.64 1
860.71 1
860.78 1
860.84 1
860.91 1
860.98 1
861.05 1
861.11 1
861.18 1
861.25 1
861.31 1
861.38 1
861.45 1
861.52 1
861.58 1
861.65 1
861.72 1
861.79 1
861.85 1
861.92 1
861.99 1
862.05 1
862.12 1
862.19 1
862.26 1
862.32 1
862.39 1
862.46 1
862.53 1
862.59 1
862.66 1
862.73 1
862.79 1
862.86 1
862.93 1
863.00 1
863.06 1
863.13 1
863.20 1
863.27 1
863.33 1
863.40 1
863.47 1
863.54 1
863.60 1
863.67 1
863.74 1
863.81 1
863.87 1
863.94 1
864.01 1
864.07 1
864.14 1
864.21 1
864.28 1
864.34 1
864.41 1
864.48 1
864.55 1
864.61 1
864.68 1
864.75 1
864.82 1
864.88 1
864.95 1
865.02 1
865.09 1
865.15 1
865.22 1
865.29 1
865.36 1
865.42 1
865.49 1
865.56 1
865.62 1
865.69 1
865.76 1
865.83 1
865.89 1
865.96 1
866.03 1
866.10 1
866.16 1
866.23 1
866.30 1
866.37 1
866.43 1
866.50 1
866.57 1
866.64 1
866.70 1
866.77 1
866.84 1
866.91 1
866.97 1
867.04 1
867.11 1
867.18 1
867.24 1
867.31 1
867.38 1
867.45 1
867.51 1
867.58 1
867.65 1
867.72 1
867.78 1
867.85 1
867.92 1
867.99 1
868.05 1
868.12 1
868.19 1
868.26 1
868.32 1
868.39 1
868.46 1
868.53 1
868.59 1
868.66 1
868.73 1
868.80 1
868.86 1
868.93 1
869.00 1
869.07 1
869.14 1
869.20 1
869.27 1
869.34 1
869.41 1
869.47 1
869.54 1
869.61 1
869.68 1
869.74 1
869.81 1
869.88 1
869.95 1
870.01 1
870.08 1
870.15 1
870.22 1
870.28 1
870.35 1
870.42 1
870.49 1
870.55 1
870.62 1
870.69 1
870.76 1
870.83 1
870.89 1
870.96 1
871.03 1
871.10 1
871.16 1
871.23 1
871.30 1
871.37 1
871.43 1
871.50 1
871.57 1
871.64 1
871.70 1
871.77 1
871.84 1
871.91 1
871.98 1
872.04 1
872.11 1
872.18 1
872.25 1
872.31 1
872.38 1
872.45 1
872.52 1
872.58 1
872.65 1
872.72 1
872.79 1
872.86 1
872.92 1
872.99 1
873.06 1
873.13 1
873.19 1
873.26 1
873.33 1
873.40 1
873.47 1
873.53 1
873.60 1
873.67 1
873.74 1
873.80 1
873.87 1
873.94 1
874.01 1
874.08 1
874.14 1
874.21 1
874.28 1
874.35 1
874.41 1
874.48 1
874.55 1
874.62 1
874.69 1
874.75 1
874.82 1
874.89 1
874.96 1
875.02 1
875.09 1
875.16 1
875.23 1
875.30 1
875.36 1
875.43 1
875.50 1
875.57 1
875.63 1
875.70 1
875.77 1
875.84 1
875.91 1
875.97 1
876.04 1
876.11 1
876.18 1
876.24 1
876.31 1
876.38 1
876.45 1
876.52 1
876.58 1
876.65 1
876.72 1
876.79 1
876.86 1
876.92 1
876.99 1
877.06 1
877.13 1
877.20 1
877.26 1
877.33 1
877.40 1
877.47 1
877.53 1
877.60 1
877.67 1
877.74 1
877.81 1
877.87 1
877.94 1
878.01 1
878.08 1
878.15 1
878.21 1
878.28 1
878.35 1
878.42 1
878.49 1
878.55 1
878.62 1
878.69 1
878.76 1
878.83 1
878.89 1
878.96 1
879.03 1
879.10 1
879.16 1
879.23 1
879.30 1
879.37 1
879.44 1
879.50 1
879.57 1
879.64 1
879.71 1
879.78 1
879.84 1
879.91 1
879.98 1
880.05 1
880.12 1
880.18 1
880.25 1
880.32 1
880.39 1
880.46 1
880.52 1
880.59 1
880.66 1
880.73 1
880.80 1
880.86 1
880.93 1
881.00 1
881.07 1
881.14 1
881.20 1
881.27 1
881.34 1
881.41 1
881.48 1
881.55 1
881.61 1
881.68 1
881.75 1
881.82 1
881.89 1
881.95 1
882.02 1
882.09 1
882.16 1
882.23 1
882.29 1
882.36 1
882.43 1
882.50 1
882.57 1
882.63 1
882.70 1
882.77 1
882.84 1
882.91 1
882.97 1
883.04 1
883.11 1
883.18 1
883.25 1
883.32 1
883.38 1
883.45 1
883.52 1
883.59 1
883.66 1
883.72 1
883.79 1
883.86 1
883.93 1
884.00 1
884.07 1
884.13 1
884.20 1
884.27 1
884.34 1
884.41 1
884.47 1
884.54 1
884.61 1
884.68 1
884.75 1
884.81 1
884.88 1
884.95 1
885.02 1
885.09 1
885.16 1
885.22 1
885.29 1
885.36 1
885.43 1
885.50 1
885.57 1
885.63 1
885.70 1
885.77 1
885.84 1
885.91 1
885.97 1
886.04 1
886.11 1
886.18 1
886.25 1
886.32 1
886.38 1
886.45 1
886.52 1
886.59 1
886.66 1
886.72 1
886.79 1
886.86 1
886.93 1
887.00 1
887.07 1
887.13 1
887.20 1
887.27 1
887.34 1
887.41 1
887.48 1
887.54 1
887.61 1
887.68 1
887.75 1
887.82 1
887.89 1
887.95 1
888.02 1
888.09 1
888.16 1
888.23 1
888.30 1
888.36 1
888.43 1
888.50 1
888.57 1
888.64 1
888.71 1
888.77 1
888.84 1
888.91 1
888.98 1
889.05 1
889.12 1
889.18 1
889.25 1
889.32 1
889.39 1
889.46 1
889.53 1
889.59 1
889.66 1
889.73 1
889.80 1
889.87 1
889.94 1
890.00 1
890.07 1
890.14 1
890.21 1
890.28 1
890.35 1
890.41 1
890.48 1
890.55 1
890.62 1
890.69 1
890.76 1
890.82 1
890.89 1
890.96 1
891.03 1
891.10 1
891.17 1
891.24 1
891.30 1
891.37 1
891.44 1
891.51 1
891.58 1
891.65 1
891.71 1
891.78 1
891.85 1
891.92 1
891.99 1
892.06 1
892.13 1
892.19 1
892.26 1
892.33 1
892.40 1
892.47 1
892.54 1
892.60 1
892.67 1
892.74 1
892.81 1
892.88 1
892.95 1
893.02 1
893.08 1
893.15 1
893.22 1
893.29 1
893.36 1
893.43 1
893.50 1
893.56 1
893.63 1
893.70 1
893.77 1
893.84 1
893.91 1
893.97 1
894.04 1
894.11 1
894.18 1
894.25 1
894.32 1
894.39 1
894.45 1
894.52 1
894.59 1
894.66 1
894.73 1
894.80 1
894.87 1
894.93 1
895.00 1
895.07 1
895.14 1
895.21 1
895.28 1
895.35 1
895.41 1
895.48 1
895.55 1
895.62 1
895.69 1
895.76 1
895.83 1
895.89 1
895.96 1
896.03 1
896.10 1
896.17 1
896.24 1
896.31 1
896.37 1
896.44 1
896.51 1
896.58 1
896.65 1
896.72 1
896.79 1
896.86 1
896.92 1
896.99 1
897.06 1
897.13 1
897.20 1
897.27 1
897.34 1
897.40 1
897.47 1
897.54 1
897.61 1
897.68 1
897.75 1
897.82 1
897.89 1
897.95 1
898.02 1
898.09 1
898.16 1
898.23 1
898.30 1
898.37 1
898.43 1
898.50 1
898.57 1
898.64 1
898.71 1
898.78 1
898.85 1
898.92 1
898.98 1
899.05 1
899.12 1
899.19 1
899.26 1
899.33 1
899.40 1
899.47 1
899.53 1
899.60 1
899.67 1
899.74 1
899.81 1
899.88 1
899.95 1
900.02 1
900.08 1
900.15 1
900.22 1
900.29 1
900.36 1
900.43 1
900.50 1
900.57 1
900.63 1
900.70 1
900.77 1
900.84 1
900.91 1
900.98 1
901.05 1
901.12 1
901.19 1
901.25 1
901.32 1
901.39 1
901.46 1
901.53 1
901.60 1
901.67 1
901.74 1
901.80 1
901.87 1
901.94 1
902.01 1
902.08 1
902.15 1
902.22 1
902.29 1
902.36 1
902.42 1
902.49 1
902.56 1
902.63 1
902.70 1
902.77 1
902.84 1
902.91 1
902.98 1
903.04 1
903.11 1
903.18 1
903.25 1
903.32 1
903.39 1
903.46 1
903.53 1
903.60 1
903.66 1
903.73 1
903.80 1
903.87 1
903.94 1
904.01 1
904.08 1
904.15 1
904.22 1
904.28 1
904.35 1
904.42 1
904.49 2
904.56 2
904.63 2
904.70 2
904.77 2
904.84 1
904.90 1
904.97 1
905.04 1
905.11 1
905.18 1
905.25 1
905.32 1
905.39 1
905.46 1
905.53 1
905.59 1
905.66 1
905.73 1
905.80 1
905.87 1
905.94 1
906.01 1
906.08 1
906.15 1
906.22 1
906.28 1
906.35 1
906.42 1
906.49 1
906.56 1
906.63 1
906.70 1
906.77 1
906.84 1
906.91 1
906.97 1
907.04 1
907.11 1
907.18 1
907.25 1
907.32 1
907.39 1
907.46 1
907.53 1
907.60 1
907.66 1
907.73 1
907.80 1
907.87 1
907.94 1
908.01 1
908.08 1
908.15 1
908.22 1
908.29 1
908.36 1
908.42 1
908.49 1
908.56 1
908.63 1
908.70 1
908.77 1
908.84 1
908.91 1
908.98 1
909.05 1
909.12 1
909.18 1
909.25 1
909.32 1
909.39 1
909.46 1
909.53 1
909.60 1
909.67 1
909.74 1
909.81 1
909.88 1
909.95 1
910.01 1
910.08 1
910.15 1
910.22 1
910.29 1
910.36 1
910.43 1
910.50 1
910.57 1
910.64 1
910.71 1
910.77 1
910.84 1
910.91 1
910.98 1
911.05 1
911.12 1
911.19 1
911.26 1
911.33 1
911.40 1
911.47 1
911.54 1
911.61 1
911.67 1
911.74 1
911.81 1
911.88 1
911.95 1
912.02 1
912.09 1
912.16 1
912.23 1
912.30 1
912.37 1
912.44 1
912.51 1
912.57 1
912.64 1
912.71 1
912.78 1
912.85 1
912.92 1
912.99 1
913.06 1
913.13 1
913.20 1
913.27 1
913.34 1
913.41 1
913.47 1
913.54 1
913.61 1
913.68 1
913.75 1
913.82 1
913.89 1
913.96 1
914.03 1
914.10 1
914.17 1
914.24 1
914.31 1
914.38 1
914.44 1
914.51 1
914.58 1
914.65 1
914.72 1
914.79 1
914.86 1
914.93 1
915.00 1
915.07 1
915.14 1
915.21 1
915.28 1
915.35 1
915.42 1
915.48 1
915.55 1
915.62 1
915.69 1
915.76 1
915.83 1
915.90 1
915.97 1
916.04 1
916.11 1
916.18 1
916.25 1
916.32 1
916.39 1
916.46 1
916.53 1
916.59 1
916.66 1
916.73 1
916.80 1
916.87 1
916.94 1
917.01 1
917.08 1
917.15 1
917.22 1
917.29 1
917.36 1
917.43 1
917.50 1
917.57 1
917.64 1
917.71 1
917.77 1
917.84 1
917.91 1
917.98 1
918.05 1
918.12 1
918.19 1
918.26 1
918.33 1
918.40 1
918.47 1
918.54 1
918.61 1
918.68 1
918.75 1
918.82 1
918.89 1
918.96 1
919.03 1
919.09 1
919.16 1
919.23 1
919.30 1
919.37 1
919.44 1
919.51 1
919.58 1
919.65 1
919.72 1
919.79 1
919.86 1
919.93 1
920.00 1
920.07 1
920.14 1
920.21 1
920.28 1
920.35 1
920.42 1
920.49 1
920.55 1
920.62 1
920.69 1
920.76 1
920.83 1
920.90 1
920.97 1
921.04 1
921.11 1
921.18 1
921.25 1
921.32 1
921.39 1
921.46 1
921.53 1
921.60 1
921.67 1
921.74 1
921.81 1
921.88 1
921.95 1
922.02 1
922.09 1
922.15 1
922.22 1
922.29 1
922.36 1
922.43 1
922.50 1
922.57 1
922.64 1
922.71 1
922.78 1
922.85 1
922.92 1
922.99 1
923.06 1
923.13 1
923.20 1
923.27 1
923.34 1
923.41 1
923.48 1
923.55 1
923.62 1
923.69 1
923.76 1
923.83 1
923.90 1
923.97 1
924.04 1
924.10 1
924.17 1
924.24 1
924.31 1
924.38 1
924.45 1
924.52 2
924.59 2
924.66 2
924.73 1
924.80 1
924.87 1
924.94 1
925.01 1
925.08 2
925.15 2
925.22 2
925.29 2
925.36 2
925.43 2
925.50 2
925.57 2
925.64 2
925.71 2
925.78 2
925.85 2
925.92 1
925.99 1
926.06 2
926.13 2
926.20 2
926.27 2
926.34 2
926.41 2
926.48 2
926.55 2
926.61 2
926.68 2
926.75 2
926.82 2
926.89 2
926.96 2
927.03 2
927.10 2
927.17 2
927.24 2
927.31 2
927.38 2
927.45 2
927.52 2
927.59 2
927.66 2
927.73 2
927.80 2
927.87 2
927.94 2
928.01 2
928.08 2
928.15 2
928.22 2
928.29 2
928.36 2
928.43 2
928.50 2
928.57 2
928.64 2
928.71 2
928.78 2
928.85 2
928.92 2
928.99 2
929.06 2
929.13 2
929.20 2
929.27 2
929.34 2
929.41 2
929.48 2
929.55 2
929.62 2
929.69 2
929.76 2
929.83 2
929.90 2
929.97 2
930.04 2
930.11 2
930.18 2
930.25 2
930.32 2
930.39 2
930.46 2
930.53 2
930.60 2
930.67 2
930.74 2
930.81 2
930.88 2
930.95 2
931.02 2
931.09 2
931.16 2
931.23 2
931.30 2
931.37 2
931.44 2
931.51 2
931.58 2
931.65 2
931.72 2
931.79 2
931.86 2
931.93 2
932.00 2
932.07 2
932.14 2
932.21 2
932.28 2
932.35 2
932.42 2
932.49 2
932.56 2
932.63 2
932.70 2
932.77 2
932.84 2
932.91 2
932.98 2
933.05 2
933.12 2
933.19 2
933.26 2
933.33 2
933.40 2
933.47 2
933.54 2
933.61 2
933.68 2
933.75 2
933.82 2
933.89 2
933.96 2
934.03 2
934.10 2
934.17 2
934.24 2
934.31 2
934.38 2
934.45 2
934.52 2
934.59 2
934.66 2
934.73 2
934.80 2
934.87 2
934.94 2
935.01 2
935.08 2
935.15 2
935.22 2
935.29 2
935.36 2
935.43 2
935.50 2
935.57 2
935.64 2
935.71 2
935.78 2
935.85 2
935.92 2
935.99 2
936.06 2
936.13 2
936.20 2
936.27 2
936.34 2
936.41 2
936.48 2
936.55 2
936.62 2
936.69 2
936.76 2
936.83 2
936.90 2
936.97 2
937.04 2
937.11 2
937.18 2
937.25 2
937.32 2
937.39 2
937.46 2
937.53 2
937.60 2
937.67 2
937.74 2
937.81 2
937.88 2
937.95 2
938.02 2
938.09 2
938.16 2
938.23 2
938.30 2
938.37 2
938.44 2
938.51 2
938.58 2
938.65 2
938.73 2
938.80 2
938.87 2
938.94 2
939.01 2
939.08 2
939.15 2
939.22 2
939.29 2
939.36 2
939.43 2
939.50 2
939.57 2
939.64 2
939.71 2
939.78 2
939.85 2
939.92 2
939.99 2
940.06 2
940.13 2
940.20 2
940.27 2
940.34 2
940.41 2
940.48 2
940.55 2
940.62 2
940.69 2
940.76 2
940.83 2
940.90 2
940.97 2
941.04 2
941.11 2
941.18 2
941.26 2
941.33 2
941.40 2
941.47 2
941.54 2
941.61 2
941.68 2
941.75 2
941.82 2
941.89 2
941.96 2
942.03 2
942.10 2
942.17 2
942.24 2
942.31 2
942.38 2
942.45 2
942.52 2
942.59 2
942.66 2
942.73 2
942.80 2
942.87 2
942.94 2
943.01 2
943.08 2
943.15 2
943.23 2
943.30 2
943.37 2
943.44 2
943.51 2
943.58 2
943.65 2
943.72 2
943.79 2
943.86 2
943.93 2
944.00 2
944.07 2
944.14 2
944.21 2
944.28 2
944.35 2
944.42 2
944.49 2
944.56 2
944.63 2
944.70 2
944.77 2
944.84 2
944.92 2
944.99 2
945.06 2
945.13 2
945.20 2
945.27 2
945.34 2
945.41 2
945.48 2
945.55 2
945.62 2
945.69 2
945.76 2
945.83 2
945.90 2
945.97 2
946.04 2
946.11 2
946.18 2
946.25 2
946.33 2
946.40 2
946.47 2
946.54 2
946.61 2
946.68 2
946.75 2
946.82 2
946.89 2
946.96 2
947.03 2
947.10 2
947.17 2
947.24 2
947.31 2
947.38 2
947.45 2
947.52 2
947.59 2
947.67 2
947.74 2
947.81 2
947.88 2
947.95 2
948.02 2
948.09 2
948.16 2
948.23 2
948.30 2
948.37 2
948.44 2
948.51 2
948.58 2
948.65 2
948.72 2
948.79 2
948.87 2
948.94 2
949.01 2
949.08 2
949.15 2
949.22 2
949.29 2
949.36 2
949.43 2
949.50 2
949.57 2
949.64 2
949.71 2
949.78 2
949.85 2
949.92 2
950.00 2
950.07 2
950.14 2
950.21 2
950.28 2
950.35 2
950.42 2
950.49 2
950.56 2
950.63 2
950.70 2
950.77 2
950.84 2
950.91 2
950.98 2
951.06 2
951.13 2
951.20 2
951.27 2
951.34 2
951.41 2
951.48 2
951.55 2
951.62 2
951.69 2
951.76 2
951.83 2
951.90 2
951.97 2
952.05 2
952.12 2
952.19 2
952.26 2
952.33 2
952.40 2
952.47 2
952.54 2
952.61 2
952.68 2
952.75 2
952.82 2
952.89 2
952.96 2
953.04 2
953.11 2
953.18 2
953.25 2
953.32 2
953.39 2
953.46 2
953.53 2
953.60 2
953.67 2
953.74 2
953.81 2
953.88 2
953.96 2
954.03 2
954.10 2
954.17 2
954.24 2
954.31 2
954.38 2
954.45 2
954.52 2
954.59 2
954.66 2
954.73 2
954.81 2
954.88 2
954.95 2
955.02 2
955.09 2
955.16 2
955.23 2
955.30 2
955.37 2
955.44 2
955.51 2
955.58 2
955.66 2
955.73 2
955.80 2
955.87 2
955.94 2
956.01 2
956.08 2
956.15 2
956.22 2
956.29 2
956.36 2
956.44 2
956.51 2
956.58 2
956.65 2
956.72 2
956.79 2
956.86 2
956.93 2
957.00 2
957.07 2
957.14 2
957.22 2
957.29 2
957.36 2
957.43 2
957.50 2
957.57 2
957.64 2
957.71 2
957.78 2
957.85 2
957.92 2
958.00 2
958.07 2
958.14 2
958.21 2
958.28 2
958.35 2
958.42 2
958.49 2
958.56 2
958.63 2
958.70 2
958.78 2
958.85 2
958.92 2
958.99 2
959.06 2
959.13 2
959.20 2
959.27 2
959.34 2
959.41 2
959.49 2
959.56 2
959.63 2
959.70 2
959.77 2
959.84 2
959.91 2
959.98 2
960.05 2
960.12 2
960.20 2
960.27 2
960.34 2
960.41 2
960.48 2
960.55 2
960.62 2
960.69 2
960.76 2
960.84 2
960.91 2
960.98 2
961.05 2
961.12 2
961.19 2
961.26 2
961.33 2
961.40 2
961.47 2
961.55 2
961.62 2
961.69 2
961.76 2
961.83 2
961.90 2
961.97 2
962.04 2
962.11 2
962.19 2
962.26 2
962.33 2
962.40 2
962.47 2
962.54 2
962.61 2
962.68 2
962.75 2
962.83 2
962.90 2
962.97 2
963.04 2
963.11 2
963.18 2
963.25 2
963.32 2
963.39 2
963.47 2
963.54 2
963.61 2
963.68 2
963.75 2
963.82 2
963.89 2
963.96 2
964.04 2
964.11 2
964.18 2
964.25 2
964.32 2
964.39 2
964.46 2
964.53 2
964.60 2
964.68 2
964.75 2
964.82 2
964.89 2
964.96 2
965.03 2
965.10 2
965.17 2
965.25 2
965.32 2
965.39 2
965.46 2
965.53 2
965.60 2
965.67 2
965.74 2
965.82 2
965.89 2
965.96 2
966.03 2
966.10 2
966.17 2
966.24 2
966.31 2
966.39 2
966.46 2
966.53 2
966.60 2
966.67 2
966.74 2
966.81 2
966.88 2
966.96 2
967.03 2
967.10 2
967.17 2
967.24 2
967.31 2
967.38 2
967.45 2
967.53 2
967.60 2
967.67 2
967.74 2
967.81 2
967.88 2
967.95 2
968.02 2
968.10 2
968.17 2
968.24 2
968.31 2
968.38 2
968.45 2
968.52 2
968.60 2
968.67 2
968.74 2
968.81 2
968.88 2
968.95 2
969.02 2
969.09 2
969.17 2
969.24 2
969.31 2
969.38 2
969.45 2
969.52 2
969.59 2
969.67 2
969.74 2
969.81 2
969.88 2
969.95 2
970.02 2
970.09 2
970.17 2
970.24 2
970.31 2
970.38 2
970.45 2
970.52 2
970.59 2
970.67 2
970.74 2
970.81 2
970.88 2
970.95 2
971.02 2
971.09 2
971.17 2
971.24 2
971.31 2
971.38 2
971.45 2
971.52 2
971.59 2
971.67 2
971.74 2
971.81 2
971.88 2
971.95 2
972.02 2
972.09 2
972.17 2
972.24 2
972.31 2
972.38 2
972.45 2
972.52 2
972.59 2
972.67 2
972.74 2
972.81 2
972.88 2
972.95 2
973.02 2
973.09 2
973.17 2
973.24 2
973.31 2
973.38 2
973.45 2
973.52 2
973.60 2
973.67 2
973.74 2
973.81 2
973.88 2
973.95 2
974.02 2
974.10 2
974.17 2
974.24 2
974.31 2
974.38 2
974.45 2
974.53 2
974.60 2
974.67 2
974.74 2
974.81 2
974.88 2
974.95 2
975.03 2
975.10 2
975.17 2
975.24 2
975.31 2
975.38 2
975.46 2
975.53 2
975.60 2
975.67 2
975.74 2
975.81 2
975.89 2
975.96 2
976.03 2
976.10 2
976.17 2
976.24 2
976.32 2
976.39 2
976.46 2
976.53 2
976.60 2
976.67 2
976.74 2
976.82 2
976.89 2
976.96 2
977.03 2
977.10 2
977.17 2
977.25 2
977.32 2
977.39 2
977.46 2
977.53 2
977.60 2
977.68 2
977.75 2
977.82 2
977.89 2
977.96 2
978.03 2
978.11 2
978.18 2
978.25 2
978.32 2
978.39 2
978.46 2
978.54 2
978.61 2
978.68 2
978.75 2
978.82 2
978.90 2
978.97 2
979.04 2
979.11 2
979.18 2
979.25 2
979.33 2
979.40 2
979.47 2
979.54 2
979.61 2
979.68 2
979.76 2
979.83 2
979.90 2
979.97 2
980.04 2
980.11 2
980.19 2
980.26 2
980.33 2
980.40 2
980.47 2
980.55 2
980.62 2
980.69 2
980.76 2
980.83 2
980.90 2
980.98 2
981.05 2
981.12 2
981.19 2
981.26 2
981.33 2
981.41 2
981.48 2
981.55 2
981.62 2
981.69 2
981.77 2
981.84 2
981.91 2
981.98 2
982.05 2
982.13 2
982.20 2
982.27 2
982.34 2
982.41 2
982.48 2
982.56 2
982.63 2
982.70 2
982.77 2
982.84 2
982.92 2
982.99 2
983.06 2
983.13 2
983.20 2
983.27 2
983.35 2
983.42 2
983.49 2
983.56 2
983.63 2
983.71 2
983.78 2
983.85 2
983.92 2
983.99 2
984.07 2
984.14 2
984.21 2
984.28 2
984.35 2
984.43 2
984.50 2
984.57 2
984.64 2
984.71 2
984.78 2
984.86 2
984.93 2
985.00 2
985.07 2
985.14 2
985.22 2
985.29 2
985.36 2
985.43 2
985.50 2
985.58 2
985.65 2
985.72 2
985.79 2
985.86 2
985.94 2
986.01 2
986.08 2
986.15 2
986.22 2
986.30 2
986.37 2
986.44 2
986.51 2
986.58 2
986.66 2
986.73 2
986.80 2
986.87 2
986.94 2
987.02 2
987.09 2
987.16 2
987.23 2
987.30 2
987.38 2
987.45 2
987.52 2
987.59 2
987.66 2
987.74 2
987.81 2
987.88 2
987.95 2
988.02 2
988.10 2
988.17 2
988.24 2
988.31 2
988.38 2
988.46 2
988.53 2
988.60 2
988.67 2
988.74 2
988.82 2
988.89 2
988.96 2
989.03 2
989.11 2
989.18 2
989.25 2
989.32 2
989.39 2
989.47 2
989.54 2
989.61 2
989.68 2
989.75 2
989.83 2
989.90 2
989.97 2
990.04 2
990.11 2
990.19 2
990.26 2
990.33 2
990.40 2
990.48 2
990.55 2
990.62 2
990.69 2
990.76 2
990.84 2
990.91 2
990.98 2
991.05 2
991.12 2
991.20 2
991.27 2
991.34 2
991.41 2
991.49 2
991.56 2
991.63 2
991.70 2
991.77 2
991.85 2
991.92 2
991.99 2
992.06 2
992.14 2
992.21 2
992.28 2
992.35 2
992.42 2
992.50 2
992.57 2
992.64 2
992.71 2
992.79 2
992.86 2
992.93 2
993.00 2
993.07 2
993.15 2
993.22 2
993.29 2
993.36 2
993.44 2
993.51 2
993.58 2
993.65 2
993.72 2
993.80 2
993.87 2
993.94 2
994.01 2
994.09 2
994.16 2
994.23 2
994.30 2
994.37 2
994.45 2
994.52 2
994.59 2
994.66 2
994.74 2
994.81 2
994.88 2
994.95 2
995.03 2
995.10 2
995.17 2
995.24 2
995.31 2
995.39 2
995.46 2
995.53 2
995.60 2
995.68 2
995.75 2
995.82 2
995.89 2
995.97 2
996.04 2
996.11 2
996.18 2
996.25 1
996.33 1
996.40 1
996.47 1
996.54 1
996.62 1
996.69 1
996.76 1
996.83 1
996.91 1
996.98 1
997.05 1
997.12 1
997.20 1
997.27 1
997.34 1
997.41 1
997.49 1
997.56 1
997.63 1
997.70 1
997.77 1
997.85 1
997.92 1
997.99 1
998.06 1
998.14 1
998.21 1
998.28 1
998.35 1
998.43 1
998.50 1
998.57 1
998.64 1
998.72 1
998.79 1
998.86 1
998.93 1
999.01 1
999.08 1
999.15 1
999.22 1
999.30 1
999.37 1
999.44 1
999.51 1
999.59 1
999.66 1
999.73 1
999.80 1
999.88 1
999.95 1
1000.02 1
1000.09 1
1000.17 1
1000.24 1
1000.31 1
1000.38 1
1000.46 1
1000.53 1
1000.60 1
1000.67 1
1000.75 1
1000.82 1
1000.89 1
1000.96 1
1001.04 1
1001.11 1
1001.18 1
1001.25 1
1001.33 1
1001.40 1
1001.47 1
1001.54 1
1001.62 1
1001.69 1
1001.76 1
1001.83 1
1001.91 1
1001.98 1
1002.05 1
1002.12 1
1002.20 1
1002.27 1
1002.34 1
1002.41 1
1002.49 1
1002.56 1
1002.63 1
1002.70 1
1002.78 1
1002.85 1
1002.92 1
1002.99 1
1003.07 1
1003.14 1
1003.21 1
1003.29 1
1003.36 1
1003.43 1
1003.50 1
1003.58 1
1003.65 1
1003.72 1
1003.79 1
1003.87 1
1003.94 1
1004.01 1
1004.08 1
1004.16 1
1004.23 1
1004.30 1
1004.37 1
1004.45 1
1004.52 1
1004.59 1
1004.67 2
1004.74 2
1004.81 2
1004.88 2
1004.96 2
1005.03 1
1005.10 1
1005.17 1
1005.25 1
1005.32 1
1005.39 1
1005.46 1
1005.54 1
1005.61 1
1005.68 1
1005.76 1
1005.83 1
1005.90 1
1005.97 1
1006.05 1
1006.12 1
1006.19 1
1006.26 1
1006.34 2
1006.41 2
1006.48 2
1006.55 2
1006.63 2
1006.70 1
1006.77 1
1006.85 1
1006.92 1
1006.99 1
1007.06 1
1007.14 1
1007.21 1
1007.28 1
1007.36 1
1007.43 1
1007.50 1
1007.57 1
1007.65 1
1007.72 1
1007.79 1
1007.86 1
1007.94 1
1008.01 1
1008.08 1
1008.16 1
1008.23 1
1008.30 1
1008.37 2
1008.45 2
1008.52 2
1008.59 1
1008.67 1
1008.74 1
1008.81 1
1008.88 1
1008.96 1
1009.03 1
1009.10 1
1009.17 1
1009.25 2
1009.32 2
1009.39 2
1009.47 2
1009.54 2
1009.61 2
1009.68 2
1009.76 2
1009.83 1
1009.90 1
1009.98 1
1010.05 1
1010.12 1
1010.19 1
1010.27 1
1010.34 1
1010.41 1
1010.49 1
1010.56 1
1010.63 1
1010.70 1
1010.78 1
1010.85 1
1010.92 1
1011.00 1
1011.07 1
1011.14 1
1011.21 1
1011.29 1
1011.36 1
1011.43 1
1011.51 1
1011.58 1
1011.65 1
1011.72 1
1011.80 1
1011.87 1
1011.94 1
1012.02 1
1012.09 1
1012.16 1
1012.24 1
1012.31 1
1012.38 1
1012.45 1
1012.53 1
1012.60 1
1012.67 1
1012.75 1
1012.82 1
1012.89 1
1012.96 1
1013.04 1
1013.11 1
1013.18 1
1013.26 1
1013.33 1
1013.40 1
1013.48 1
1013.55 1
1013.62 1
1013.69 1
1013.77 1
1013.84 1
1013.91 1
1013.99 1
1014.06 1
1014.13 1
1014.21 1
1014.28 1
1014.35 1
1014.42 1
1014.50 1
1014.57 1
1014.64 1
1014.72 1
1014.79 1
1014.86 1
1014.94 1
1015.01 1
1015.08 1
1015.15 1
1015.23 1
1015.30 1
1015.37 1
1015.45 1
1015.52 1
1015.59 1
1015.67 1
1015.74 1
1015.81 1
1015.88 1
1015.96 1
1016.03 1
1016.10 1
1016.18 1
1016.25 1
1016.32 1
1016.40 1
1016.47 1
1016.54 1
1016.62 1
1016.69 1
1016.76 1
1016.83 1
1016.91 1
1016.98 1
1017.05 1
1017.13 1
1017.20 1
1017.27 1
1017.35 1
1017.42 1
1017.49 1
1017.57 1
1017.64 1
1017.71 1
1017.79 1
1017.86 1
1017.93 1
1018.00 1
1018.08 1
1018.15 1
1018.22 1
1018.30 1
1018.37 1
1018.44 1
1018.52 1
1018.59 1
1018.66 1
1018.74 1
1018.81 1
1018.88 1
1018.96 1
1019.03 1
1019.10 1
1019.18 1
1019.25 1
1019.32 1
1019.39 1
1019.47 1
1019.54 1
1019.61 1
1019.69 1
1019.76 1
1019.83 1
1019.91 1
1019.98 1
1020.05 1
1020.13 1
1020.20 1
1020.27 1
1020.35 1
1020.42 1
1020.49 1
1020.57 1
1020.64 1
1020.71 1
1020.79 1
1020.86 1
1020.93 1
1021.01 1
1021.08 1
1021.15 1
1021.23 1
1021.30 1
1021.37 1
1021.44 1
1021.52 1
1021.59 1
1021.66 2
1021.74 2
1021.81 2
1021.88 2
1021.96 1
1022.03 1
1022.10 1
1022.18 1
1022.25 1
1022.32 1
1022.40 1
1022.47 1
1022.54 1
1022.62 1
1022.69 1
1022.76 1
1022.84 1
1022.91 1
1022.98 1
1023.06 1
1023.13 1
1023.20 1
1023.28 1
1023.35 1
1023.42 1
1023.50 1
1023.57 1
1023.64 1
1023.72 1
1023.79 1
1023.86 1
1023.94 1
1024.01 1
1024.08 1
1024.16 1
1024.23 1
1024.30 1
1024.38 1
1024.45 1
1024.52 1
1024.60 1
1024.67 1
1024.74 1
1024.82 1
1024.89 1
1024.96 1
1025.04 1
1025.11 1
1025.18 1
1025.26 1
1025.33 1
1025.40 1
1025.48 1
1025.55 1
1025.62 1
1025.70 1
1025.77 1
1025.85 1
1025.92 1
1025.99 1
1026.07 1
1026.14 1
1026.21 1
1026.29 1
1026.36 1
1026.43 1
1026.51 1
1026.58 1
1026.65 1
1026.73 1
1026.80 1
1026.87 1
1026.95 1
1027.02 1
1027.09 1
1027.17 1
1027.24 1
1027.31 1
1027.39 1
1027.46 1
1027.53 1
1027.61 1
1027.68 1
1027.75 1
1027.83 1
1027.90 1
1027.98 1
1028.05 1
1028.12 1
1028.20 1
1028.27 1
1028.34 1
1028.42 1
1028.49 1
1028.56 1
1028.64 1
1028.71 1
1028.78 1
1028.86 1
1028.93 1
1029.00 1
1029.08 1
1029.15 1
1029.23 1
1029.30 1
1029.37 1
1029.45 1
1029.52 1
1029.59 1
1029.67 1
1029.74 1
1029.81 1
1029.89 1
1029.96 1
1030.03 1
1030.11 1
1030.18 1
1030.25 1
1030.33 1
1030.40 1
1030.48 1
1030.55 1
1030.62 1
1030.70 1
1030.77 1
1030.84 1
1030.92 1
1030.99 1
1031.06 1
1031.14 1
1031.21 1
1031.29 1
1031.36 1
1031.43 1
1031.51 1
1031.58 1
1031.65 1
1031.73 1
1031.80 1
1031.87 1
1031.95 1
1032.02 1
1032.10 1
1032.17 1
1032.24 1
1032.32 1
1032.39 1
1032.46 1
1032.54 1
1032.61 1
1032.68 1
1032.76 1
1032.83 1
1032.91 1
1032.98 1
1033.05 1
1033.13 1
1033.20 1
1033.27 1
1033.35 1
1033.42 1
1033.49 1
1033.57 1
1033.64 1
1033.72 1
1033.79 1
1033.86 1
1033.94 1
1034.01 1
1034.08 1
1034.16 1
1034.23 1
1034.31 1
1034.38 1
1034.45 1
1034.53 1
1034.60 1
1034.67 1
1034.75 1
1034.82 1
1034.90 1
1034.97 1
1035.04 1
1035.12 1
1035.19 1
1035.26 1
1035.34 1
1035.41 1
1035.49 1
1035.56 1
1035.63 1
1035.71 1
1035.78 1
1035.85 1
1035.93 1
1036.00 1
1036.08 2
1036.15 2
1036.22 2
1036.30 2
1036.37 2
1036.44 1
1036.52 1
1036.59 1
1036.67 1
1036.74 1
1036.81 1
1036.89 1
1036.96 1
1037.03 1
1037.11 1
1037.18 1
1037.26 1
1037.33 1
1037.40 1
1037.48 1
1037.55 1
1037.63 1
1037.70 1
1037.77 1
1037.85 1
1037.92 1
1037.99 1
1038.07 1
1038.14 1
1038.22 1
1038.29 1
1038.36 1
1038.44 1
1038.51 1
1038.59 1
1038.66 1
1038.73 1
1038.81 1
1038.88 1
1038.95 1
1039.03 1
1039.10 1
1039.18 1
1039.25 1
1039.32 1
1039.40 1
1039.47 1
1039.55 1
1039.62 1
1039.69 1
1039.77 1
1039.84 1
1039.92 1
1039.99 1
1040.06 1
1040.14 1
1040.21 1
1040.29 1
1040.36 1
1040.43 1
1040.51 1
1040.58 1
1040.65 1
1040.73 1
1040.80 1
1040.88 1
1040.95 1
1041.02 1
1041.10 1
1041.17 1
1041.25 1
1041.32 1
1041.39 1
1041.47 1
1041.54 1
1041.62 1
1041.69 1
1041.76 1
1041.84 1
1041.91 1
1041.99 1
1042.06 1
1042.13 1
1042.21 1
1042.28 1
1042.36 1
1042.43 1
1042.50 1
1042.58 1
1042.65 1
1042.73 1
1042.80 1
1042.87 1
1042.95 1
1043.02 1
1043.10 1
1043.17 1
1043.24 1
1043.32 1
1043.39 1
1043.47 1
1043.54 1
1043.61 1
1043.69 1
1043.76 1
1043.84 1
1043.91 1
1043.99 1
1044.06 1
1044.13 1
1044.21 1
1044.28 1
1044.36 1
1044.43 1
1044.50 1
1044.58 1
1044.65 1
1044.73 1
1044.80 1
1044.87 1
1044.95 1
1045.02 1
1045.10 1
1045.17 1
1045.24 1
1045.32 1
1045.39 1
1045.47 1
1045.54 1
1045.62 1
1045.69 1
1045.76 1
1045.84 1
1045.91 1
1045.99 1
1046.06 1
1046.13 1
1046.21 1
1046.28 1
1046.36 1
1046.43 1
1046.50 1
1046.58 1
1046.65 1
1046.73 1
1046.80 1
1046.88 0
1046.95 0
1047.02 0
1047.10 1
1047.17 1
1047.25 1
1047.32 1
1047.39 1
1047.47 1
1047.54 1
1047.62 2
1047.69 2
1047.77 2
1047.84 2
1047.91 2
1047.99 2
1048.06 2
1048.14 1
1048.21 1
1048.29 1
1048.36 1
1048.43 1
1048.51 1
1048.58 1
1048.66 1
1048.73 1
1048.80 1
1048.88 1
1048.95 1
1049.03 1
1049.10 1
1049.18 1
1049.25 1
1049.32 1
1049.40 1
1049.47 1
1049.55 1
1049.62 1
1049.70 1
1049.77 1
1049.84 1
1049.92 1
1049.99 1
1050.07 0
1050.14 0
1050.22 0
1050.29 0
1050.36 1
1050.44 1
1050.51 1
1050.59 1
1050.66 1
1050.74 1
1050.81 1
1050.88 1
1050.96 1
1051.03 1
1051.11 1
1051.18 1
1051.26 1
1051.33 1
1051.40 1
1051.48 1
1051.55 1
1051.63 1
1051.70 1
1051.78 1
1051.85 1
1051.92 1
1052.00 1
1052.07 1
1052.15 1
1052.22 1
1052.30 1
1052.37 1
1052.45 1
1052.52 1
1052.59 1
1052.67 1
1052.74 1
1052.82 0
1052.89 0
1052.97 0
1053.04 0
1053.11 0
1053.19 0
1053.26 0
1053.34 0
1053.41 0
1053.49 0
1053.56 0
1053.64 0
1053.71 0
1053.78 0
1053.86 0
1053.93 0
1054.01 0
1054.08 0
1054.16 0
1054.23 1
1054.31 1
1054.38 1
1054.45 1
1054.53 1
1054.60 1
1054.68 1
1054.75 1
1054.83 1
1054.90 1
1054.98 1
1055.05 1
1055.12 1
1055.20 1
1055.27 1
1055.35 1
1055.42 1
1055.50 1
1055.57 1
1055.65 1
1055.72 1
1055.79 1
1055.87 0
1055.94 0
1056.02 0
1056.09 0
1056.17 0
1056.24 0
1056.32 0
1056.39 0
1056.46 0
1056.54 0
1056.61 0
1056.69 0
1056.76 0
1056.84 0
1056.91 0
1056.99 0
1057.06 0
1057.14 0
1057.21 0
1057.28 0
1057.36 0
1057.43 0
1057.51 0
1057.58 0
1057.66 0
1057.73 0
1057.81 0
1057.88 0
1057.96 0
1058.03 0
1058.10 0
1058.18 0
1058.25 0
1058.33 0
1058.40 0
1058.48 0
1058.55 0
1058.63 0
1058.70 0
1058.78 0
1058.85 0
1058.92 0
1059.00 0
1059.07 0
1059.15 0
1059.22 0
1059.30 0
1059.37 0
1059.45 0
1059.52 0
1059.60 0
1059.67 0
1059.75 0
1059.82 0
1059.89 0
1059.97 0
1060.04 0
1060.12 0
1060.19 1
1060.27 1
1060.34 1
1060.42 1
1060.49 1
1060.57 1
1060.64 1
1060.72 1
1060.79 1
1060.87 1
1060.94 2
1061.01 2
1061.09 2
1061.16 2
1061.24 2
1061.31 2
1061.39 1
1061.46 1
1061.54 1
1061.61 1
1061.69 1
1061.76 0
1061.84 0
1061.91 0
1061.99 0
1062.06 0
1062.13 0
1062.21 1
1062.28 1
1062.36 1
1062.43 1
1062.51 1
1062.58 1
1062.66 1
1062.73 1
1062.81 1
1062.88 2
1062.96 2
1063.03 2
1063.11 3
1063.18 3
1063.26 3
1063.33 3
1063.40 3
1063.48 3
1063.55 3
1063.63 3
1063.70 3
1063.78 3
1063.85 3
1063.93 3
1064.00 3
1064.08 3
1064.15 2
1064.23 2
1064.30 2
1064.38 2
1064.45 1
1064.53 1
1064.60 1
1064.68 1
1064.75 1
1064.83 1
1064.90 1
1064.98 1
1065.05 1
1065.12 0
1065.20 0
1065.27 0
1065.35 0
1065.42 0
1065.50 0
1065.57 0
1065.65 0
1065.72 1
1065.80 1
1065.87 1
1065.95 1
1066.02 1
1066.10 1
1066.17 1
1066.25 1
1066.32 1
1066.40 1
1066.47 1
1066.55 1
1066.62 1
1066.70 1
1066.77 0
1066.85 0
1066.92 0
1067.00 0
1067.07 0
1067.15 0
1067.22 0
1067.30 0
1067.37 0
1067.45 0
1067.52 1
1067.60 1
1067.67 1
1067.74 1
1067.82 1
1067.89 1
1067.97 1
1068.04 1
1068.12 1
1068.19 1
1068.27 1
1068.34 0
1068.42 0
1068.49 0
1068.57 0
1068.64 0
1068.72 0
1068.79 0
1068.87 0
1068.94 0
1069.02 0
1069.09 0
1069.17 0
1069.24 0
1069.32 0
1069.39 1
1069.47 1
1069.54 1
1069.62 1
1069.69 1
1069.77 1
1069.84 2
1069.92 2
1069.99 1
1070.07 1
1070.14 1
1070.22 1
1070.29 1
1070.37 1
1070.44 1
1070.52 1
1070.59 2
1070.67 2
1070.74 2
1070.82 1
1070.89 1
1070.97 1
1071.04 1
1071.12 1
1071.19 0
1071.27 0
1071.34 0
1071.42 0
1071.49 0
1071.57 0
1071.64 0
1071.72 0
1071.79 0
1071.87 0
1071.94 0
1072.02 0
1072.09 0
1072.17 0
1072.24 0
1072.32 0
1072.39 0
1072.47 0
1072.54 0
1072.62 0
1072.69 0
1072.77 0
1072.84 0
1072.92 0
1072.99 0
1073.07 0
1073.14 1
1073.22 1
1073.29 1
1073.37 2
1073.44 2
1073.52 2
1073.60 2
1073.67 1
1073.75 1
1073.82 0
1073.90 0
1073.97 0
1074.05 0
1074.12 0
1074.20 0
1074.27 0
1074.35 0
1074.42 1
1074.50 1
1074.57 1
1074.65 1
1074.72 1
1074.80 0
1074.87 0
1074.95 0
1075.02 0
1075.10 1
1075.17 1
1075.25 1
1075.32 1
1075.40 1
1075.47 1
1075.55 1
1075.62 1
1075.70 1
1075.77 1
1075.85 1
1075.92 1
1076.00 1
1076.08 2
1076.15 2
1076.23 2
1076.30 2
1076.38 2
1076.45 2
1076.53 2
1076.60 2
1076.68 2
1076.75 1
1076.83 1
1076.90 1
1076.98 2
1077.05 2
1077.13 2
1077.20 1
1077.28 1
1077.35 1
1077.43 1
1077.50 1
1077.58 1
1077.65 1
1077.73 1
1077.81 1
1077.88 1
1077.96 1
1078.03 0
1078.11 0
1078.18 0
1078.26 0
1078.33 0
1078.41 0
1078.48 0
1078.56 0
1078.63 0
1078.71 0
1078.78 0
1078.86 0
1078.93 0
1079.01 0
1079.08 0
1079.16 0
1079.24 1
1079.31 1
1079.39 1
1079.46 1
1079.54 1
1079.61 1
1079.69 1
1079.76 1
1079.84 1
1079.91 1
1079.99 1
1080.06 1
1080.14 1
1080.21 1
1080.29 1
1080.37 1
1080.44 1
1080.52 0
1080.59 0
1080.67 1
1080.74 1
1080.82 1
1080.89 1
1080.97 2
1081.04 2
1081.12 3
1081.19 3
1081.27 3
1081.34 3
1081.42 2
1081.50 2
1081.57 2
1081.65 1
1081.72 1
1081.80 1
1081.87 0
1081.95 0
1082.02 1
1082.10 1
1082.17 1
1082.25 1
1082.33 2
1082.40 2
1082.48 2
1082.55 2
1082.63 2
1082.70 2
1082.78 2
1082.85 2
1082.93 3
1083.00 3
1083.08 3
1083.15 4
1083.23 4
1083.31 3
1083.38 3
1083.46 3
1083.53 3
1083.61 2
1083.68 2
1083.76 2
1083.83 2
1083.91 2
1083.98 1
1084.06 1
1084.14 1
1084.21 1
1084.29 1
1084.36 1
1084.44 1
1084.51 1
1084.59 1
1084.66 1
1084.74 2
1084.82 2
1084.89 2
1084.97 1
1085.04 1
1085.12 1
1085.19 1
1085.27 1
1085.34 1
1085.42 2
1085.49 2
1085.57 2
1085.65 2
1085.72 1
1085.80 1
1085.87 1
1085.95 1
1086.02 1
1086.10 1
1086.17 1
1086.25 1
1086.33 1
1086.40 1
1086.48 2
1086.55 2
1086.63 3
1086.70 3
1086.78 3
1086.85 3
1086.93 3
1087.01 3
1087.08 2
1087.16 2
1087.23 1
1087.31 1
1087.38 0
1087.46 0
1087.53 0
1087.61 0
1087.69 0
1087.76 0
1087.84 0
1087.91 1
1087.99 1
1088.06 1
1088.14 1
1088.22 0
1088.29 0
1088.37 0
1088.44 0
1088.52 0
1088.59 1
1088.67 1
1088.74 2
1088.82 2
1088.90 2
1088.97 3
1089.05 3
1089.12 3
1089.20 3
1089.27 2
1089.35 2
1089.43 2
1089.50 2
1089.58 1
1089.65 1
1089.73 1
1089.80 1
1089.88 1
1089.95 1
1090.03 1
1090.11 1
1090.18 1
1090.26 1
1090.33 1
1090.41 1
1090.48 1
1090.56 1
1090.64 1
1090.71 1
1090.79 1
1090.86 0
1090.94 0
1091.01 0
1091.09 0
1091.17 0
1091.24 1
1091.32 1
1091.39 1
1091.47 1
1091.54 1
1091.62 1
1091.70 1
1091.77 1
1091.85 1
1091.92 1
1092.00 1
1092.07 1
1092.15 1
1092.23 1
1092.30 1
1092.38 2
1092.45 2
1092.53 2
1092.61 2
1092.68 2
1092.76 2
1092.83 1
1092.91 1
1092.98 1
1093.06 1
1093.14 1
1093.21 1
1093.29 1
1093.36 1
1093.44 1
1093.51 1
1093.59 1
1093.67 1
1093.74 1
1093.82 1
1093.89 2
1093.97 2
1094.05 2
1094.12 2
1094.20 2
1094.27 2
1094.35 2
1094.42 2
1094.50 2
1094.58 2
1094.65 2
1094.73 2
1094.80 2
1094.88 2
1094.96 3
1095.03 3
1095.11 3
1095.18 3
1095.26 3
1095.33 3
1095.41 3
1095.49 2
1095.56 2
1095.64 2
1095.71 1
1095.79 1
1095.87 2
1095.94 2
1096.02 3
1096.09 4
1096.17 4
1096.25 5
1096.32 5
1096.40 5
1096.47 5
1096.55 4
1096.62 4
1096.70 4
1096.78 4
1096.85 5
1096.93 5
1097.00 5
1097.08 5
1097.16 4
1097.23 4
1097.31 3
1097.38 2
1097.46 2
1097.54 2
1097.61 2
1097.69 2
1097.76 2
1097.84 2
1097.92 2
1097.99 2
1098.07 1
1098.14 1
1098.22 2
1098.30 2
1098.37 2
1098.45 2
1098.52 2
1098.60 2
1098.68 2
1098.75 2
1098.83 2
1098.90 2
1098.98 2
1099.06 1
1099.13 1
1099.21 1
1099.28 1
1099.36 1
1099.44 1
1099.51 2
1099.59 2
1099.66 2
1099.74 2
1099.82 2
1099.89 2
1099.97 1
1100.04 1
1100.12 0
1100.20 0
1100.27 0
1100.35 0
1100.42 1
1100.50 2
1100.58 2
1100.65 3
1100.73 3
1100.80 3
1100.88 3
1100.96 2
1101.03 1
1101.11 1
1101.18 0
1101.26 0
1101.34 0
1101.41 0
1101.49 0
1101.56 0
1101.64 0
1101.72 0
1101.79 0
1101.87 0
1101.94 0
1102.02 0
1102.10 0
1102.17 1
1102.25 1
1102.33 1
1102.40 2
1102.48 2
1102.55 2
1102.63 2
1102.71 2
1102.78 2
1102.86 3
1102.93 3
1103.01 3
1103.09 3
1103.16 2
1103.24 2
1103.31 2
1103.39 2
1103.47 2
1103.54 2
1103.62 2
1103.70 2
1103.77 1
1103.85 1
1103.92 1
1104.00 1
1104.08 1
1104.15 1
1104.23 1
1104.30 0
1104.38 0
1104.46 0
1104.53 0
1104.61 1
1104.69 1
1104.76 2
1104.84 3
1104.91 4
1104.99 5
1105.07 6
1105.14 6
1105.22 6
1105.30 5
1105.37 4
1105.45 3
1105.52 3
1105.60 2
1105.68 2
1105.75 2
1105.83 2
1105.90 3
1105.98 3
1106.06 3
1106.13 3
1106.21 3
1106.29 2
1106.36 2
1106.44 2
1106.51 2
1106.59 2
1106.67 2
1106.74 1
1106.82 1
1106.90 1
1106.97 1
1107.05 1
1107.12 1
1107.20 1
1107.28 2
1107.35 2
1107.43 2
1107.51 3
1107.58 3
1107.66 2
1107.74 2
1107.81 2
1107.89 2
1107.96 1
1108.04 1
1108.12 1
1108.19 1
1108.27 1
1108.35 1
1108.42 1
1108.50 1
1108.57 1
1108.65 1
1108.73 1
1108.80 2
1108.88 2
1108.96 2
1109.03 2
1109.11 3
1109.19 3
1109.26 4
1109.34 4
1109.41 4
1109.49 4
1109.57 4
1109.64 4
1109.72 3
1109.80 3
1109.87 2
1109.95 2
1110.03 2
1110.10 2
1110.18 2
1110.25 3
1110.33 3
1110.41 3
1110.48 3
1110.56 2
1110.64 2
1110.71 2
1110.79 2
1110.87 2
1110.94 2
1111.02 1
1111.09 1
1111.17 1
1111.25 1
1111.32 1
1111.40 1
1111.48 2
1111.55 2
1111.63 2
1111.71 2
1111.78 3
1111.86 3
1111.94 2
1112.01 2
1112.09 2
1112.16 2
1112.24 1
1112.32 1
1112.39 1
1112.47 1
1112.55 2
1112.62 2
1112.70 3
1112.78 3
1112.85 3
1112.93 3
1113.01 2
1113.08 2
1113.16 2
1113.24 2
1113.31 2
1113.39 2
1113.46 2
1113.54 2
1113.62 2
1113.69 2
1113.77 2
1113.85 2
1113.92 2
1114.00 2
1114.08 2
1114.15 3
1114.23 3
1114.31 4
1114.38 5
1114.46 5
1114.54 6
1114.61 6
1114.69 6
1114.77 6
1114.84 5
1114.92 5
1114.99 4
1115.07 4
1115.15 3
1115.22 3
1115.30 3
1115.38 3
1115.45 4
1115.53 4
1115.61 5
1115.68 6
1115.76 6
1115.84 7
1115.91 7
1115.99 7
1116.07 7
1116.14 7
1116.22 6
1116.30 6
1116.37 5
1116.45 4
1116.53 4
1116.60 3
1116.68 3
1116.76 3
1116.83 2
1116.91 2
1116.99 1
1117.06 1
1117.14 1
1117.22 1
1117.29 1
1117.37 1
1117.45 1
1117.52 2
1117.60 2
1117.68 3
1117.75 3
1117.83 4
1117.91 4
1117.98 4
1118.06 3
1118.14 2
1118.21 1
1118.29 1
1118.37 0
1118.44 0
1118.52 0
1118.60 1
1118.67 1
1118.75 2
1118.83 3
1118.90 4
1118.98 5
1119.06 5
1119.13 5
1119.21 5
1119.29 5
1119.36 4
1119.44 4
1119.52 3
1119.59 3
1119.67 2
1119.75 2
1119.82 2
1119.90 3
1119.98 3
1120.05 4
1120.13 4
1120.21 5
1120.28 5
1120.36 6
1120.44 5
1120.51 5
1120.59 5
1120.67 4
1120.74 4
1120.82 3
1120.90 3
1120.97 3
1121.05 2
1121.13 2
1121.20 1
1121.28 1
1121.36 0
1121.43 0
1121.51 0
1121.59 0
1121.66 0
1121.74 0
1121.82 0
1121.89 0
1121.97 0
1122.05 0
1122.12 1
1122.20 1
1122.28 0
1122.35 0
1122.43 1
1122.51 1
1122.59 1
1122.66 1
1122.74 2
1122.82 2
1122.89 3
1122.97 3
1123.05 3
1123.12 3
1123.20 2
1123.28 2
1123.35 2
1123.43 2
1123.51 2
1123.58 2
1123.66 2
1123.74 1
1123.81 1
1123.89 1
1123.97 1
1124.04 1
1124.12 2
1124.20 2
1124.28 3
1124.35 4
1124.43 5
1124.51 5
1124.58 5
1124.66 5
1124.74 5
1124.81 4
1124.89 4
1124.97 4
1125.04 3
1125.12 3
1125.20 2
1125.27 2
1125.35 1
1125.43 1
1125.51 0
1125.58 0
1125.66 0
1125.74 1
1125.81 1
1125.89 1
1125.97 1
1126.04 1
1126.12 1
1126.20 1
1126.27 0
1126.35 0
1126.43 0
1126.51 1
1126.58 1
1126.66 2
1126.74 3
1126.81 3
1126.89 4
1126.97 4
1127.04 4
1127.12 4
1127.20 4
1127.28 4
1127.35 4
1127.43 4
1127.51 4
1127.58 4
1127.66 4
1127.74 4
1127.81 4
1127.89 4
1127.97 3
1128.04 3
1128.12 3
1128.20 3
1128.28 3
1128.35 3
1128.43 3
1128.51 3
1128.58 3
1128.66 3
1128.74 3
1128.81 2
1128.89 2
1128.97 2
1129.05 1
1129.12 1
1129.20 0
1129.28 0
1129.35 1
1129.43 1
1129.51 2
1129.59 2
1129.66 3
1129.74 4
1129.82 4
1129.89 5
1129.97 5
1130.05 5
1130.12 5
1130.20 4
1130.28 4
1130.36 3
1130.43 3
1130.51 2
1130.59 2
1130.66 2
1130.74 2
1130.82 1
1130.90 1
1130.97 1
1131.05 1
1131.13 1
1131.20 1
1131.28 1
1131.36 1
1131.43 1
1131.51 1
1131.59 0
1131.67 0
1131.74 0
1131.82 0
1131.90 0
1131.97 0
1132.05 0
1132.13 0
1132.21 0
1132.28 0
1132.36 1
1132.44 1
1132.51 2
1132.59 3
1132.67 3
1132.75 4
1132.82 4
1132.90 4
1132.98 4
1133.05 5
1133.13 5
1133.21 5
1133.29 4
1133.36 4
1133.44 3
1133.52 3
1133.59 2
1133.67 2
1133.75 1
1133.83 1
1133.90 2
1133.98 2
1134.06 2
1134.14 2
1134.21 2
1134.29 3
1134.37 3
1134.44 3
1134.52 4
1134.60 4
1134.68 4
1134.75 5
1134.83 5
1134.91 5
1134.98 6
1135.06 6
1135.14 6
1135.22 6
1135.29 7
1135.37 7
1135.45 8
1135.52 9
1135.60 10
1135.68 12
1135.76 13
1135.83 15
1135.91 16
1135.99 16
1136.07 17
1136.14 17
1136.22 16
1136.30 15
1136.37 14
1136.45 12
1136.53 11
1136.61 9
1136.68 8
1136.76 7
1136.84 6
1136.92 5
1136.99 4
1137.07 3
1137.15 3
1137.22 3
1137.30 3
1137.38 4
1137.46 4
1137.53 4
1137.61 4
1137.69 4
1137.77 5
1137.84 6
1137.92 6
1138.00 7
1138.08 8
1138.15 8
1138.23 7
1138.31 7
1138.38 6
1138.46 5
1138.54 4
1138.62 3
1138.69 3
1138.77 2
1138.85 2
1138.93 2
1139.00 2
1139.08 2
1139.16 2
1139.24 2
1139.31 3
1139.39 3
1139.47 3
1139.55 3
1139.62 3
1139.70 2
1139.78 2
1139.85 2
1139.93 2
1140.01 2
1140.09 3
1140.16 3
1140.24 3
1140.32 3
1140.40 3
1140.47 2
1140.55 2
1140.63 2
1140.71 3
1140.78 3
1140.86 4
1140.94 5
1141.02 6
1141.09 7
1141.17 8
1141.25 9
1141.33 9
1141.40 9
1141.48 9
1141.56 8
1141.64 8
1141.71 7
1141.79 7
1141.87 6
1141.95 5
1142.02 5
1142.10 4
1142.18 4
1142.26 4
1142.33 4
1142.41 4
1142.49 3
1142.56 3
1142.64 3
1142.72 3
1142.80 2
1142.87 2
1142.95 2
1143.03 2
1143.11 2
1143.18 3
1143.26 3
1143.34 3
1143.42 3
1143.49 4
1143.57 5
1143.65 5
1143.73 6
1143.81 6
1143.88 6
1143.96 5
1144.04 4
1144.12 2
1144.19 1
1144.27 0
1144.35 0
1144.43 0
1144.50 0
1144.58 0
1144.66 1
1144.74 1
1144.81 1
1144.89 1
1144.97 0
1145.05 0
1145.12 0
1145.20 0
1145.28 0
1145.36 0
1145.43 0
1145.51 0
1145.59 1
1145.67 1
1145.74 2
1145.82 3
1145.90 4
1145.98 5
1146.05 5
1146.13 5
1146.21 5
1146.29 4
1146.36 3
1146.44 3
1146.52 3
1146.60 3
1146.68 4
1146.75 5
1146.83 6
1146.91 7
1146.99 8
1147.06 8
1147.14 7
1147.22 6
1147.30 6
1147.37 5
1147.45 5
1147.53 5
1147.61 5
1147.68 5
1147.76 6
1147.84 6
1147.92 7
1148.00 7
1148.07 7
1148.15 7
1148.23 7
1148.31 6
1148.38 6
1148.46 5
1148.54 4
1148.62 3
1148.69 2
1148.77 2
1148.85 1
1148.93 0
1149.01 0
1149.08 0
1149.16 0
1149.24 0
1149.32 1
1149.39 1
1149.47 1
1149.55 2
1149.63 2
1149.70 3
1149.78 4
1149.86 5
1149.94 6
1150.02 7
1150.09 8
1150.17 9
1150.25 9
1150.33 10
1150.40 10
1150.48 10
1150.56 10
1150.64 10
1150.72 10
1150.79 10
1150.87 10
1150.95 10
1151.03 9
1151.10 9
1151.18 8
1151.26 7
1151.34 6
1151.41 5
1151.49 4
1151.57 4
1151.65 4
1151.73 4
1151.80 5
1151.88 5
1151.96 6
1152.04 6
1152.12 7
1152.19 7
1152.27 7
1152.35 7
1152.43 7
1152.50 7
1152.58 6
1152.66 6
1152.74 5
1152.82 5
1152.89 4
1152.97 4
1153.05 4
1153.13 4
1153.20 4
1153.28 4
1153.36 4
1153.44 5
1153.52 6
1153.59 7
1153.67 8
1153.75 9
1153.83 9
1153.91 9
1153.98 8
1154.06 6
1154.14 5
1154.22 3
1154.29 2
1154.37 2
1154.45 1
1154.53 1
1154.61 1
1154.68 1
1154.76 0
1154.84 0
1154.92 0
1155.00 0
1155.07 0
1155.15 0
1155.23 0
1155.31 0
1155.39 0
1155.46 2
1155.54 3
1155.62 4
1155.70 5
1155.77 6
1155.85 6
1155.93 5
1156.01 5
1156.09 4
1156.16 4
1156.24 3
1156.32 4
1156.40 4
1156.48 5
1156.55 5
1156.63 6
1156.71 7
1156.79 7
1156.87 8
1156.94 8
1157.02 8
1157.10 8
1157.18 8
1157.26 8
1157.33 8
1157.41 7
1157.49 6
1157.57 5
1157.65 5
1157.72 4
1157.80 5
1157.88 5
1157.96 6
1158.04 6
1158.11 7
1158.19 7
1158.27 7
1158.35 7
1158.43 6
1158.50 6
1158.58 5
1158.66 5
1158.74 5
1158.82 6
1158.89 6
1158.97 7
1159.05 8
1159.13 9
1159.21 10
1159.28 10
1159.36 11
1159.44 11
1159.52 10
1159.60 10
1159.67 9
1159.75 8
1159.83 7
1159.91 6
1159.99 5
1160.06 5
1160.14 4
1160.22 4
1160.30 3
1160.38 2
1160.46 1
1160.53 0
1160.61 0
1160.69 0
1160.77 0
1160.85 0
1160.92 1
1161.00 3
1161.08 4
1161.16 5
1161.24 6
1161.31 5
1161.39 5
1161.47 3
1161.55 2
1161.63 1
1161.71 0
1161.78 0
1161.86 0
1161.94 1
1162.02 1
1162.10 2
1162.17 2
1162.25 3
1162.33 3
1162.41 4
1162.49 5
1162.56 5
1162.64 6
1162.72 6
1162.80 7
1162.88 6
1162.96 6
1163.03 6
1163.11 6
1163.19 5
1163.27 6
1163.35 6
1163.42 6
1163.50 6
1163.58 6
1163.66 6
1163.74 5
1163.82 5
1163.89 4
1163.97 4
1164.05 3
1164.13 3
1164.21 2
1164.28 2
1164.36 1
1164.44 1
1164.52 0
1164.60 0
1164.68 0
1164.75 0
1164.83 0
1164.91 0
1164.99 0
1165.07 1
1165.15 1
1165.22 2
1165.30 3
1165.38 4
1165.46 4
1165.54 4
1165.61 4
1165.69 3
1165.77 3
1165.85 2
1165.93 2
1166.01 3
1166.08 3
1166.16 3
1166.24 3
1166.32 3
1166.40 3
1166.48 2
1166.55 1
1166.63 0
1166.71 0
1166.79 0
1166.87 0
1166.95 0
1167.02 1
1167.10 1
1167.18 2
1167.26 3
1167.34 3
1167.42 4
1167.49 5
1167.57 6
1167.65 7
1167.73 7
1167.81 7
1167.89 7
1167.96 6
1168.04 6
1168.12 5
1168.20 5
1168.28 5
1168.36 5
1168.43 6
1168.51 7
1168.59 8
1168.67 8
1168.75 9
1168.83 10
1168.90 10
1168.98 10
1169.06 11
1169.14 10
1169.22 10
1169.30 10
1169.37 9
1169.45 8
1169.53 7
1169.61 6
1169.69 5
1169.77 4
1169.84 3
1169.92 2
1170.00 2
1170.08 2
1170.16 2
1170.24 3
1170.32 3
1170.39 4
1170.47 5
1170.55 6
1170.63 7
1170.71 8
1170.79 9
1170.86 9
1170.94 10
1171.02 9
1171.10 9
1171.18 8
1171.26 7
1171.33 7
1171.41 6
1171.49 6
1171.57 6
1171.65 6
1171.73 7
1171.81 7
1171.88 8
1171.96 8
1172.04 8
1172.12 7
1172.20 7
1172.28 6
1172.35 6
1172.43 6
1172.51 6
1172.59 6
1172.67 7
1172.75 8
1172.83 8
1172.90 9
1172.98 9
1173.06 10
1173.14 10
1173.22 11
1173.30 11
1173.38 11
1173.45 12
1173.53 12
1173.61 12
1173.69 12
1173.77 11
1173.85 11
1173.93 11
1174.00 11
1174.08 11
1174.16 11
1174.24 11
1174.32 11
1174.40 11
1174.48 11
1174.55 11
1174.63 10
1174.71 10
1174.79 9
1174.87 8
1174.95 8
1175.02 7
1175.10 7
1175.18 7
1175.26 7
1175.34 6
1175.42 6
1175.50 5
1175.58 4
1175.65 4
1175.73 3
1175.81 3
1175.89 3
1175.97 3
1176.05 4
1176.13 4
1176.20 4
1176.28 4
1176.36 4
1176.44 3
1176.52 3
1176.60 3
1176.68 3
1176.75 2
1176.83 2
1176.91 1
1176.99 1
1177.07 0
1177.15 0
1177.23 0
1177.30 0
1177.38 1
1177.46 1
1177.54 1
1177.62 2
1177.70 2
1177.78 3
1177.86 3
1177.93 3
1178.01 3
1178.09 3
1178.17 2
1178.25 2
1178.33 1
1178.41 1
1178.48 1
1178.56 1
1178.64 2
1178.72 3
1178.80 4
1178.88 5
1178.96 5
1179.04 6
1179.11 6
1179.19 6
1179.27 7
1179.35 7
1179.43 7
1179.51 7
1179.59 7
1179.67 6
1179.74 6
1179.82 6
1179.90 5
1179.98 4
1180.06 4
1180.14 4
1180.22 4
1180.30 4
1180.37 5
1180.45 6
1180.53 7
1180.61 8
1180.69 8
1180.77 8
1180.85 8
1180.93 8
1181.00 7
1181.08 6
1181.16 6
1181.24 5
1181.32 5
1181.40 5
1181.48 5
1181.56 6
1181.63 7
1181.71 7
1181.79 8
1181.87 8
1181.95 9
1182.03 8
1182.11 8
1182.19 7
1182.27 6
1182.34 5
1182.42 4
1182.50 3
1182.58 3
1182.66 2
1182.74 2
1182.82 1
1182.90 1
1182.97 2
1183.05 3
1183.13 4
1183.21 6
1183.29 8
1183.37 10
1183.45 11
1183.53 12
1183.61 13
1183.68 13
1183.76 12
1183.84 11
1183.92 10
1184.00 10
1184.08 9
1184.16 9
1184.24 10
1184.32 11
1184.39 12
1184.47 12
1184.55 13
1184.63 13
1184.71 13
1184.79 12
1184.87 11
1184.95 10
1185.03 10
1185.10 9
1185.18 9
1185.26 9
1185.34 9
1185.42 9
1185.50 9
1185.58 8
1185.66 6
1185.74 5
1185.81 4
1185.89 2
1185.97 2
1186.05 2
1186.13 3
1186.21 5
1186.29 6
1186.37 8
1186.45 9
1186.53 9
1186.60 9
1186.68 8
1186.76 6
1186.84 5
1186.92 3
1187.00 1
1187.08 0
1187.16 0
1187.24 0
1187.31 0
1187.39 0
1187.47 0
1187.55 0
1187.63 0
1187.71 0
1187.79 0
1187.87 1
1187.95 1
1188.03 1
1188.10 1
1188.18 2
1188.26 2
1188.34 2
1188.42 2
1188.50 1
1188.58 1
1188.66 1
1188.74 1
1188.82 1
1188.89 1
1188.97 2
1189.05 3
1189.13 3
1189.21 3
1189.29 3
1189.37 3
1189.45 3
1189.53 3
1189.61 3
1189.69 3
1189.76 3
1189.84 3
1189.92 3
1190.00 3
1190.08 3
1190.16 3
1190.24 3
1190.32 4
1190.40 5
1190.48 6
1190.56 8
1190.63 9
1190.71 9
1190.79 10
1190.87 10
1190.95 9
1191.03 8
1191.11 7
1191.19 7
1191.27 6
1191.35 5
1191.43 4
1191.50 4
1191.58 4
1191.66 5
1191.74 7
1191.82 9
1191.90 10
1191.98 12
1192.06 12
1192.14 12
1192.22 11
1192.30 10
1192.38 9
1192.45 7
1192.53 7
1192.61 6
1192.69 6
1192.77 6
1192.85 6
1192.93 6
1193.01 5
1193.09 4
1193.17 3
1193.25 2
1193.33 1
1193.40 2
1193.48 2
1193.56 3
1193.64 5
1193.72 8
1193.80 10
1193.88 12
1193.96 14
1194.04 15
1194.12 16
1194.20 15
1194.28 14
1194.35 12
1194.43 10
1194.51 7
1194.59 6
1194.67 4
1194.75 4
1194.83 4
1194.91 4
1194.99 4
1195.07 3
1195.15 3
1195.23 2
1195.31 2
1195.38 2
1195.46 2
1195.54 3
1195.62 4
1195.70 4
1195.78 4
1195.86 4
1195.94 4
1196.02 4
1196.10 4
1196.18 4
1196.26 5
1196.34 7
1196.42 8
1196.49 9
1196.57 10
1196.65 10
1196.73 10
1196.81 9
1196.89 7
1196.97 5
1197.05 4
1197.13 2
1197.21 0
1197.29 0
1197.37 0
1197.45 0
1197.53 1
1197.61 3
1197.68 5
1197.76 7
1197.84 9
1197.92 10
1198.00 11
1198.08 10
1198.16 10
1198.24 9
1198.32 9
1198.40 8
1198.48 8
1198.56 9
1198.64 10
1198.72 11
1198.80 12
1198.87 13
1198.95 14
1199.03 14
1199.11 15
1199.19 16
1199.27 18
1199.35 19
1199.43 20
1199.51 20
1199.59 20
1199.67 19
1199.75 18
1199.83 16
1199.91 14
1199.99 13
1200.07 13
1200.14 13
1200.22 14
1200.30 15
1200.38 17
1200.46 19
1200.54 20
1200.62 21
1200.70 22
1200.78 22
1200.86 22
1200.94 21
1201.02 20
1201.10 18
1201.18 17
1201.26 16
1201.34 16
1201.42 16
1201.50 18
1201.57 19
1201.65 21
1201.73 23
1201.81 23
1201.89 23
1201.97 22
1202.05 20
1202.13 18
1202.21 16
1202.29 15
1202.37 14
1202.45 14
1202.53 15
1202.61 15
1202.69 16
1202.77 16
1202.85 17
1202.93 17
1203.01 17
1203.08 16
1203.16 15
1203.24 14
1203.32 13
1203.40 12
1203.48 11
1203.56 10
1203.64 9
1203.72 8
1203.80 8
1203.88 7
1203.96 7
1204.04 8
1204.12 8
1204.20 9
1204.28 10
1204.36 10
1204.44 10
1204.52 10
1204.60 9
1204.68 8
1204.76 8
1204.83 7
1204.91 6
1204.99 5
1205.07 5
1205.15 4
1205.23 4
1205.31 4
1205.39 5
1205.47 5
1205.55 6
1205.63 7
1205.71 8
1205.79 8
1205.87 9
1205.95 10
1206.03 11
1206.11 12
1206.19 12
1206.27 13
1206.35 13
1206.43 13
1206.51 13
1206.59 13
1206.67 13
1206.75 13
1206.82 13
1206.90 13
1206.98 13
1207.06 12
1207.14 11
1207.22 10
1207.30 9
1207.38 8
1207.46 7
1207.54 7
1207.62 8
1207.70 9
1207.78 11
1207.86 12
1207.94 13
1208.02 14
1208.10 15
1208.18 15
1208.26 15
1208.34 14
1208.42 13
1208.50 12
1208.58 11
1208.66 10
1208.74 10
1208.82 9
1208.90 10
1208.98 10
1209.06 11
1209.14 12
1209.21 13
1209.29 14
1209.37 14
1209.45 14
1209.53 13
1209.61 13
1209.69 13
1209.77 13
1209.85 13
1209.93 14
1210.01 15
1210.09 15
1210.17 16
1210.25 16
1210.33 15
1210.41 14
1210.49 14
1210.57 14
1210.65 14
1210.73 16
1210.81 19
1210.89 22
1210.97 26
1211.05 28
1211.13 30
1211.21 30
1211.29 30
1211.37 29
1211.45 28
1211.53 27
1211.61 27
1211.69 29
1211.77 31
1211.85 34
1211.93 36
1212.01 38
1212.09 39
1212.17 39
1212.25 38
1212.33 36
1212.41 34
1212.49 32
1212.57 29
1212.64 27
1212.72 25
1212.80 23
1212.88 22
1212.96 20
1213.04 19
1213.12 18
1213.20 16
1213.28 15
1213.36 13
1213.44 11
1213.52 10
1213.60 9
1213.68 8
1213.76 7
1213.84 7
1213.92 8
1214.00 8
1214.08 9
1214.16 10
1214.24 11
1214.32 12
1214.40 13
1214.48 14
1214.56 15
1214.64 15
1214.72 16
1214.80 16
1214.88 17
1214.96 17
1215.04 17
1215.12 18
1215.20 18
1215.28 19
1215.36 19
1215.44 18
1215.52 17
1215.60 16
1215.68 14
1215.76 12
1215.84 10
1215.92 8
1216.00 7
1216.08 6
1216.16 6
1216.24 6
1216.32 6
1216.40 6
1216.48 6
1216.56 6
1216.64 7
1216.72 8
1216.80 9
1216.88 10
1216.96 10
1217.04 10
1217.12 10
1217.20 10
1217.28 9
1217.36 9
1217.44 9
1217.52 10
1217.60 11
1217.68 12
1217.76 12
1217.84 12
1217.92 12
1218.00 12
1218.08 12
1218.16 12
1218.24 12
1218.32 12
1218.40 13
1218.48 13
1218.56 14
1218.64 15
1218.72 15
1218.80 15
1218.88 15
1218.96 16
1219.04 16
1219.12 17
1219.20 18
1219.28 19
1219.36 20
1219.44 21
1219.52 21
1219.60 20
1219.68 19
1219.76 17
1219.84 16
1219.92 15
1220.00 14
1220.08 14
1220.16 15
1220.24 15
1220.32 15
1220.40 15
1220.48 15
1220.56 14
1220.64 14
1220.72 14
1220.80 14
1220.88 15
1220.96 16
1221.04 17
1221.12 17
1221.20 17
1221.28 16
1221.36 15
1221.44 13
1221.52 10
1221.60 8
1221.68 6
1221.76 4
1221.84 3
1221.92 2
1222.00 0
1222.08 0
1222.16 0
1222.24 0
1222.32 0
1222.40 0
1222.48 0
1222.56 0
1222.64 0
1222.72 2
1222.80 4
1222.88 5
1222.96 7
1223.04 8
1223.12 9
1223.20 9
1223.28 9
1223.36 9
1223.45 8
1223.53 7
1223.61 7
1223.69 6
1223.77 5
1223.85 6
1223.93 6
1224.01 8
1224.09 10
1224.17 12
1224.25 13
1224.33 15
1224.41 15
1224.49 14
1224.57 14
1224.65 13
1224.73 11
1224.81 10
1224.89 9
1224.97 8
1225.05 8
1225.13 7
1225.21 8
1225.29 8
1225.37 10
1225.45 12
1225.53 14
1225.61 17
1225.69 20
1225.77 22
1225.85 24
1225.93 25
1226.01 26
1226.09 26
1226.17 26
1226.25 25
1226.33 23
1226.41 22
1226.49 20
1226.57 19
1226.65 17
1226.73 16
1226.81 15
1226.90 15
1226.98 15
1227.06 15
1227.14 17
1227.22 18
1227.30 19
1227.38 20
1227.46 20
1227.54 19
1227.62 18
1227.70 16
1227.78 14
1227.86 12
1227.94 11
1228.02 10
1228.10 10
1228.18 10
1228.26 9
1228.34 9
1228.42 9
1228.50 9
1228.58 10
1228.66 11
1228.74 14
1228.82 17
1228.90 21
1228.98 25
1229.06 27
1229.14 29
1229.22 29
1229.31 28
1229.39 26
1229.47 25
1229.55 23
1229.63 22
1229.71 22
1229.79 22
1229.87 22
1229.95 22
1230.03 22
1230.11 23
1230.19 23
1230.27 24
1230.35 24
1230.43 25
1230.51 25
1230.59 26
1230.67 26
1230.75 25
1230.83 25
1230.91 24
1230.99 24
1231.07 23
1231.15 23
1231.23 24
1231.32 24
1231.40 26
1231.48 27
1231.56 29
1231.64 30
1231.72 30
1231.80 30
1231.88 28
1231.96 25
1232.04 22
1232.12 18
1232.20 14
1232.28 11
1232.36 9
1232.44 8
1232.52 8
1232.60 9
1232.68 11
1232.76 13
1232.84 16
1232.92 18
1233.01 20
1233.09 22
1233.17 24
1233.25 25
1233.33 26
1233.41 27
1233.49 27
1233.57 26
1233.65 25
1233.73 23
1233.81 21
1233.89 20
1233.97 18
1234.05 17
1234.13 16
1234.21 15
1234.29 14
1234.37 13
1234.45 12
1234.53 10
1234.62 8
1234.70 7
1234.78 6
1234.86 5
1234.94 4
1235.02 4
1235.10 4
1235.18 5
1235.26 6
1235.34 7
1235.42 9
1235.50 11
1235.58 13
1235.66 14
1235.74 16
1235.82 17
1235.90 18
1235.99 19
1236.07 18
1236.15 18
1236.23 17
1236.31 15
1236.39 14
1236.47 13
1236.55 12
1236.63 11
1236.71 12
1236.79 12
1236.87 12
1236.95 11
1237.03 10
1237.11 9
1237.19 7
1237.27 6
1237.36 5
1237.44 4
1237.52 4
1237.60 3
1237.68 3
1237.76 3
1237.84 2
1237.92 2
1238.00 2
1238.08 3
1238.16 4
1238.24 5
1238.32 7
1238.40 10
1238.48 12
1238.57 15
1238.65 16
1238.73 17
1238.81 17
1238.89 15
1238.97 13
1239.05 11
1239.13 9
1239.21 8
1239.29 7
1239.37 7
1239.45 7
1239.53 8
1239.61 10
1239.69 12
1239.78 13
1239.86 15
1239.94 17
1240.02 19
1240.10 21
1240.18 22
1240.26 23
1240.34 24
1240.42 25
1240.50 25
1240.58 24
1240.66 24
1240.74 22
1240.83 21
1240.91 20
1240.99 19
1241.07 18
1241.15 18
1241.23 19
1241.31 20
1241.39 22
1241.47 24
1241.55 27
1241.63 29
1241.71 30
1241.79 30
1241.88 29
1241.96 28
1242.04 25
1242.12 23
1242.20 21
1242.28 19
1242.36 17
1242.44 17
1242.52 16
1242.60 15
1242.68 15
1242.76 14
1242.84 15
1242.93 15
1243.01 16
1243.09 17
1243.17 18
1243.25 18
1243.33 18
1243.41 18
1243.49 17
1243.57 17
1243.65 17
1243.73 18
1243.81 19
1243.90 21
1243.98 23
1244.06 24
1244.14 25
1244.22 26
1244.30 27
1244.38 27
1244.46 26
1244.54 25
1244.62 24
1244.70 23
1244.78 21
1244.87 20
1244.95 20
1245.03 20
1245.11 19
1245.19 20
1245.27 20
1245.35 20
1245.43 19
1245.51 19
1245.59 19
1245.67 20
1245.76 21
1245.84 23
1245.92 24
1246.00 26
1246.08 28
1246.16 29
1246.24 30
1246.32 31
1246.40 31
1246.48 32
1246.56 31
1246.65 31
1246.73 29
1246.81 27
1246.89 25
1246.97 22
1247.05 20
1247.13 18
1247.21 16
1247.29 15
1247.37 15
1247.46 14
1247.54 15
1247.62 15
1247.70 16
1247.78 17
1247.86 19
1247.94 20
1248.02 21
1248.10 22
1248.18 23
1248.26 22
1248.35 22
1248.43 21
1248.51 21
1248.59 21
1248.67 22
1248.75 24
1248.83 26
1248.91 29
1248.99 31
1249.08 34
1249.16 36
1249.24 38
1249.32 39
1249.40 39
1249.48 38
1249.56 36
1249.64 33
1249.72 30
1249.80 27
1249.89 24
1249.97 23
1250.05 23
1250.13 24
1250.21 25
1250.29 26
1250.37 26
1250.45 24
1250.53 22
1250.61 18
1250.70 15
1250.78 11
1250.86 9
1250.94 7
1251.02 5
1251.10 5
1251.18 5
1251.26 6
1251.34 8
1251.43 10
1251.51 11
1251.59 12
1251.67 12
1251.75 11
1251.83 10
1251.91 9
1251.99 7
1252.07 7
1252.16 7
1252.24 8
1252.32 9
1252.40 10
1252.48 10
1252.56 11
1252.64 11
1252.72 11
1252.80 12
1252.89 12
1252.97 14
1253.05 15
1253.13 17
1253.21 20
1253.29 21
1253.37 23
1253.45 23
1253.53 22
1253.62 19
1253.70 15
1253.78 11
1253.86 7
1253.94 4
1254.02 4
1254.10 5
1254.18 7
1254.27 9
1254.35 10
1254.43 11
1254.51 10
1254.59 9
1254.67 7
1254.75 6
1254.83 6
1254.91 6
1255.00 6
1255.08 7
1255.16 8
1255.24 8
1255.32 8
1255.40 9
1255.48 10
1255.56 12
1255.65 15
1255.73 17
1255.81 20
1255.89 23
1255.97 26
1256.05 28
1256.13 29
1256.21 29
1256.30 29
1256.38 29
1256.46 28
1256.54 27
1256.62 27
1256.70 27
1256.78 27
1256.86 28
1256.95 29
1257.03 30
1257.11 31
1257.19 33
1257.27 35
1257.35 37
1257.43 39
1257.51 41
1257.60 42
1257.68 42
1257.76 41
1257.84 39
1257.92 36
1258.00 34
1258.08 33
1258.17 32
1258.25 32
1258.33 34
1258.41 36
1258.49 39
1258.57 41
1258.65 44
1258.73 45
1258.82 46
1258.90 46
1258.98 46
1259.06 46
1259.14 46
1259.22 46
1259.30 46
1259.39 46
1259.47 45
1259.55 43
1259.63 41
1259.71 39
1259.79 37
1259.87 36
1259.95 35
1260.04 35
1260.12 34
1260.20 34
1260.28 33
1260.36 32
1260.44 30
1260.52 29
1260.61 27
1260.69 25
1260.77 23
1260.85 22
1260.93 20
1261.01 19
1261.09 19
1261.18 19
1261.26 19
1261.34 20
1261.42 21
1261.50 21
1261.58 22
1261.66 23
1261.75 24
1261.83 25
1261.91 27
1261.99 28
1262.07 28
1262.15 28
1262.23 28
1262.32 27
1262.40 26
1262.48 25
1262.56 24
1262.64 24
1262.72 25
1262.80 25
1262.89 26
1262.97 26
1263.05 25
1263.13 25
1263.21 23
1263.29 21
1263.37 19
1263.46 17
1263.54 16
1263.62 15
1263.70 14
1263.78 14
1263.86 15
1263.94 15
1264.03 15
1264.11 14
1264.19 14
1264.27 14
1264.35 14
1264.43 15
1264.52 16
1264.60 18
1264.68 20
1264.76 22
1264.84 23
1264.92 23
1265.00 21
1265.09 18
1265.17 13
1265.25 8
1265.33 3
1265.41 0
1265.49 0
1265.58 0
1265.66 0
1265.74 0
1265.82 0
1265.90 0
1265.98 0
1266.06 1
1266.15 5
1266.23 8
1266.31 11
1266.39 13
1266.47 16
1266.55 18
1266.64 19
1266.72 20
1266.80 21
1266.88 20
1266.96 19
1267.04 18
1267.13 15
1267.21 13
1267.29 11
1267.37 9
1267.45 8
1267.53 8
1267.61 8
1267.70 10
1267.78 11
1267.86 13
1267.94 15
1268.02 16
1268.10 17
1268.19 17
1268.27 16
1268.35 15
1268.43 13
1268.51 12
1268.59 12
1268.68 11
1268.76 11
1268.84 12
1268.92 13
1269.00 14
1269.08 15
1269.17 17
1269.25 19
1269.33 21
1269.41 22
1269.49 22
1269.57 22
1269.66 21
1269.74 20
1269.82 19
1269.90 19
1269.98 20
1270.06 22
1270.15 26
1270.23 30
1270.31 33
1270.39 37
1270.47 39
1270.55 40
1270.64 40
1270.72 41
1270.80 41
1270.88 41
1270.96 40
1271.04 39
1271.13 38
1271.21 36
1271.29 34
1271.37 33
1271.45 32
1271.54 32
1271.62 33
1271.70 34
1271.78 35
1271.86 35
1271.94 35
1272.03 34
1272.11 33
1272.19 32
1272.27 30
1272.35 28
1272.43 26
1272.52 24
1272.60 22
1272.68 19
1272.76 16
1272.84 13
1272.93 9
1273.01 7
1273.09 5
1273.17 3
1273.25 3
1273.33 3
1273.42 3
1273.50 3
1273.58 4
1273.66 4
1273.74 6
1273.83 8
1273.91 10
1273.99 13
1274.07 15
1274.15 18
1274.23 21
1274.32 24
1274.40 27
1274.48 30
1274.56 33
1274.64 36
1274.73 37
1274.81 38
1274.89 37
1274.97 35
1275.05 33
1275.13 30
1275.22 26
1275.30 22
1275.38 19
1275.46 16
1275.54 13
1275.63 12
1275.71 11
1275.79 12
1275.87 13
1275.95 15
1276.03 17
1276.12 20
1276.20 22
1276.28 24
1276.36 25
1276.44 26
1276.53 27
1276.61 27
1276.69 27
1276.77 26
1276.85 26
1276.94 25
1277.02 25
1277.10 24
1277.18 24
1277.26 24
1277.35 24
1277.43 24
1277.51 24
1277.59 22
1277.67 21
1277.76 19
1277.84 17
1277.92 15
1278.00 13
1278.08 12
1278.16 11
1278.25 11
1278.33 12
1278.41 12
1278.49 12
1278.57 12
1278.66 11
1278.74 10
1278.82 8
1278.90 7
1278.98 6
1279.07 5
1279.15 5
1279.23 5
1279.31 6
1279.39 7
1279.48 8
1279.56 9
1279.64 9
1279.72 10
1279.80 10
1279.89 10
1279.97 10
1280.05 10
1280.13 10
1280.21 10
1280.30 10
1280.38 10
1280.46 9
1280.54 9
1280.62 9
1280.71 9
1280.79 9
1280.87 11
1280.95 13
1281.03 15
1281.12 18
1281.20 21
1281.28 23
1281.36 25
1281.45 26
1281.53 27
1281.61 26
1281.69 24
1281.77 22
1281.86 20
1281.94 17
1282.02 15
1282.10 13
1282.18 12
1282.27 12
1282.35 12
1282.43 12
1282.51 14
1282.59 15
1282.68 15
1282.76 16
1282.84 15
1282.92 14
1283.00 12
1283.09 10
1283.17 9
1283.25 8
1283.33 7
1283.42 8
1283.50 9
1283.58 10
1283.66 11
1283.74 13
1283.83 15
1283.91 17
1283.99 18
1284.07 19
1284.15 19
1284.24 20
1284.32 20
1284.40 20
1284.48 22
1284.57 23
1284.65 26
1284.73 28
1284.81 30
1284.89 32
1284.98 33
1285.06 33
1285.14 33
1285.22 32
1285.30 32
1285.39 31
1285.47 30
1285.55 30
1285.63 29
1285.72 28
1285.80 28
1285.88 27
1285.96 27
1286.04 28
1286.13 28
1286.21 29
1286.29 29
1286.37 29
1286.46 29
1286.54 28
1286.62 27
1286.70 24
1286.78 21
1286.87 17
1286.95 14
1287.03 11
1287.11 10
1287.20 10
1287.28 11
1287.36 14
1287.44 17
1287.52 20
1287.61 22
1287.69 23
1287.77 22
1287.85 20
1287.94 17
1288.02 14
1288.10 11
1288.18 10
1288.27 9
1288.35 10
1288.43 11
1288.51 13
1288.59 15
1288.68 17
1288.76 18
1288.84 19
1288.92 20
1289.01 19
1289.09 19
1289.17 18
1289.25 17
1289.33 16
1289.42 16
1289.50 16
1289.58 17
1289.66 17
1289.75 18
1289.83 18
1289.91 17
1289.99 17
1290.08 15
1290.16 14
1290.24 14
1290.32 14
1290.41 14
1290.49 14
1290.57 15
1290.65 15
1290.73 16
1290.82 17
1290.90 17
1290.98 18
1291.06 18
1291.15 18
1291.23 17
1291.31 15
1291.39 13
1291.48 11
1291.56 9
1291.64 7
1291.72 6
1291.81 6
1291.89 7
1291.97 9
1292.05 11
1292.13 14
1292.22 16
1292.30 18
1292.38 20
1292.46 21
1292.55 21
1292.63 22
1292.71 22
1292.79 22
1292.88 23
1292.96 24
1293.04 24
1293.12 24
1293.21 24
1293.29 22
1293.37 21
1293.45 19
1293.54 17
1293.62 15
1293.70 14
1293.78 14
1293.87 14
1293.95 14
1294.03 15
1294.11 16
1294.20 17
1294.28 17
1294.36 18
1294.44 17
1294.53 15
1294.61 13
1294.69 9
1294.77 5
1294.86 2
1294.94 1
1295.02 1
1295.10 3
1295.19 7
1295.27 12
1295.35 16
1295.43 20
1295.52 21
1295.60 21
1295.68 19
1295.76 16
1295.85 14
1295.93 11
1296.01 10
1296.09 9
1296.18 10
1296.26 11
1296.34 14
1296.42 16
1296.51 19
1296.59 21
1296.67 22
1296.75 22
1296.84 21
1296.92 19
1297.00 16
1297.08 13
1297.17 9
1297.25 6
1297.33 4
1297.41 2
1297.50 1
1297.58 1
1297.66 1
1297.74 2
1297.83 4
1297.91 6
1297.99 9
1298.07 12
1298.16 14
1298.24 16
1298.32 17
1298.40 18
1298.49 19
1298.57 20
1298.65 22
1298.74 24
1298.82 28
1298.90 31
1298.98 34
1299.07 36
1299.15 37
1299.23 36
1299.31 34
1299.40 31
1299.48 27
1299.56 25
1299.64 22
1299.73 21
1299.81 20
1299.89 19
1299.97 18
1300.06 17
1300.14 16
1300.22 16
1300.31 16
1300.39 17
1300.47 19
1300.55 22
1300.64 25
1300.72 28
1300.80 30
1300.88 32
1300.97 33
1301.05 32
1301.13 31
1301.21 30
1301.30 28
1301.38 26
1301.46 25
1301.55 24
1301.63 24
1301.71 24
1301.79 24
1301.88 24
1301.96 23
1302.04 22
1302.12 20
1302.21 17
1302.29 15
1302.37 14
1302.46 13
1302.54 13
1302.62 15
1302.70 17
1302.79 19
1302.87 22
1302.95 24
1303.03 26
1303.12 26
1303.20 26
1303.28 25
1303.37 23
1303.45 20
1303.53 18
1303.61 17
1303.70 17
1303.78 17
1303.86 18
1303.95 20
1304.03 22
1304.11 24
1304.19 27
1304.28 29
1304.36 31
1304.44 33
1304.52 34
1304.61 34
1304.69 33
1304.77 31
1304.86 29
1304.94 27
1305.02 25
1305.10 25
1305.19 25
1305.27 27
1305.35 28
1305.44 30
1305.52 31
1305.60 32
1305.68 32
1305.77 33
1305.85 34
1305.93 35
1306.02 36
1306.10 36
1306.18 35
1306.26 34
1306.35 32
1306.43 30
1306.51 28
1306.60 26
1306.68 24
1306.76 23
1306.84 21
1306.93 19
1307.01 16
1307.09 13
1307.18 10
1307.26 7
1307.34 6
1307.42 6
1307.51 7
1307.59 9
1307.67 12
1307.76 14
1307.84 15
1307.92 16
1308.00 16
1308.09 17
1308.17 18
1308.25 19
1308.34 22
1308.42 24
1308.50 27
1308.58 30
1308.67 32
1308.75 34
1308.83 36
1308.92 37
1309.00 38
1309.08 38
1309.17 37
1309.25 36
1309.33 34
1309.41 31
1309.50 28
1309.58 25
1309.66 21
1309.75 18
1309.83 15
1309.91 13
1309.99 11
1310.08 9
1310.16 7
1310.24 5
1310.33 3
1310.41 1
1310.49 0
1310.58 0
1310.66 0
1310.74 0
1310.82 0
1310.91 0
1310.99 0
1311.07 0
1311.16 1
1311.24 1
1311.32 2
1311.41 2
1311.49 2
1311.57 2
1311.65 2
1311.74 2
1311.82 2
1311.90 3
1311.99 3
1312.07 4
1312.15 4
1312.24 5
1312.32 6
1312.40 7
1312.48 9
1312.57 11
1312.65 14
1312.73 17
1312.82 19
1312.90 22
1312.98 23
1313.07 25
1313.15 26
1313.23 26
1313.32 28
1313.40 29
1313.48 30
1313.56 30
1313.65 31
1313.73 30
1313.81 30
1313.90 29
1313.98 28
1314.06 28
1314.15 27
1314.23 27
1314.31 26
1314.40 25
1314.48 24
1314.56 24
1314.65 24
1314.73 24
1314.81 25
1314.89 26
1314.98 28
1315.06 29
1315.14 29
1315.23 30
1315.31 30
1315.39 31
1315.48 32
1315.56 34
1315.64 36
1315.73 38
1315.81 40
1315.89 41
1315.98 42
1316.06 44
1316.14 45
1316.22 46
1316.31 47
1316.39 48
1316.47 48
1316.56 48
1316.64 47
1316.72 45
1316.81 44
1316.89 42
1316.97 42
1317.06 41
1317.14 40
1317.22 40
1317.31 39
1317.39 38
1317.47 36
1317.56 35
1317.64 34
1317.72 33
1317.81 33
1317.89 32
1317.97 32
1318.05 32
1318.14 33
1318.22 34
1318.30 34
1318.39 35
1318.47 35
1318.55 35
1318.64 35
1318.72 34
1318.80 33
1318.89 31
1318.97 29
1319.05 28
1319.14 26
1319.22 24
1319.30 23
1319.39 23
1319.47 23
1319.55 24
1319.64 26
1319.72 29
1319.80 32
1319.89 35
1319.97 38
1320.05 41
1320.14 42
1320.22 43
1320.30 42
1320.39 41
1320.47 38
1320.55 34
1320.64 31
1320.72 27
1320.80 24
1320.89 22
1320.97 21
1321.05 21
1321.14 22
1321.22 23
1321.30 24
1321.39 25
1321.47 25
1321.55 25
1321.64 25
1321.72 24
1321.80 23
1321.89 22
1321.97 21
1322.05 20
1322.14 20
1322.22 20
1322.30 20
1322.39 20
1322.47 20
1322.55 21
1322.64 21
1322.72 21
1322.80 21
1322.89 20
1322.97 19
1323.05 18
1323.14 17
1323.22 17
1323.30 17
1323.39 19
1323.47 21
1323.55 24
1323.64 26
1323.72 28
1323.80 29
1323.89 29
1323.97 29
1324.05 27
1324.14 26
1324.22 25
1324.30 25
1324.39 25
1324.47 24
1324.55 24
1324.64 23
1324.72 23
1324.80 23
1324.89 23
1324.97 25
1325.06 28
1325.14 32
1325.22 35
1325.31 38
1325.39 39
1325.47 40
1325.56 40
1325.64 38
1325.72 36
1325.81 33
1325.89 30
1325.97 28
1326.06 25
1326.14 23
1326.22 21
1326.31 18
1326.39 15
1326.47 12
1326.56 7
1326.64 2
1326.72 0
1326.81 0
1326.89 0
1326.97 0
1327.06 0
1327.14 0
1327.23 0
1327.31 1
1327.39 5
1327.48 8
1327.56 12
1327.64 15
1327.73 17
1327.81 19
1327.89 19
1327.98 18
1328.06 15
1328.14 11
1328.23 6
1328.31 1
1328.39 0
1328.48 0
1328.56 0
1328.65 0
1328.73 0
1328.81 0
1328.90 0
1328.98 3
1329.06 4
1329.15 5
1329.23 5
1329.31 5
1329.40 5
1329.48 4
1329.56 3
1329.65 2
1329.73 1
1329.82 0
1329.90 0
1329.98 1
1330.07 3
1330.15 5
1330.23 7
1330.32 9
1330.40 10
1330.48 10
1330.57 9
1330.65 9
1330.74 8
1330.82 7
1330.90 7
1330.99 8
1331.07 10
1331.15 12
1331.24 14
1331.32 15
1331.40 15
1331.49 15
1331.57 13
1331.66 11
1331.74 10
1331.82 9
1331.91 9
1331.99 10
1332.07 12
1332.16 14
1332.24 16
1332.32 19
1332.41 20
1332.49 21
1332.58 21
1332.66 20
1332.74 17
1332.83 13
1332.91 8
1332.99 5
1333.08 2
1333.16 1
1333.25 1
1333.33 3
1333.41 5
1333.50 8
1333.58 9
1333.66 9
1333.75 9
1333.83 9
1333.91 10
1334.00 11
1334.08 14
1334.17 17
1334.25 20
1334.33 21
1334.42 21
1334.50 20
1334.58 18
1334.67 16
1334.75 15
1334.84 15
1334.92 16
1335.00 19
1335.09 23
1335.17 26
1335.25 29
1335.34 30
1335.42 31
1335.51 31
1335.59 30
1335.67 29
1335.76 27
1335.84 26
1335.92 24
1336.01 23
1336.09 22
1336.18 23
1336.26 24
1336.34 28
1336.43 33
1336.51 39
1336.60 44
1336.68 49
1336.76 51
1336.85 52
1336.93 50
1337.01 47
1337.10 42
1337.18 38
1337.27 33
1337.35 29
1337.43 27
1337.52 25
1337.60 25
1337.69 27
1337.77 30
1337.85 35
1337.94 40
1338.02 45
1338.10 48
1338.19 49
1338.27 48
1338.36 44
1338.44 40
1338.52 35
1338.61 32
1338.69 29
1338.78 28
1338.86 28
1338.94 29
1339.03 30
1339.11 32
1339.19 34
1339.28 37
1339.36 40
1339.45 43
1339.53 47
1339.61 49
1339.70 51
1339.78 51
1339.87 49
1339.95 45
1340.03 41
1340.12 37
1340.20 34
1340.29 31
1340.37 30
1340.45 29
1340.54 29
1340.62 30
1340.70 31
1340.79 32
1340.87 33
1340.96 34
1341.04 35
1341.12 35
1341.21 36
1341.29 37
1341.38 39
1341.46 42
1341.54 45
1341.63 49
1341.71 52
1341.80 54
1341.88 54
1341.96 52
1342.05 50
1342.13 46
1342.22 43
1342.30 40
1342.38 38
1342.47 38
1342.55 38
1342.64 38
1342.72 39
1342.80 40
1342.89 41
1342.97 43
1343.06 46
1343.14 48
1343.22 49
1343.31 50
1343.39 49
1343.48 48
1343.56 45
1343.64 44
1343.73 43
1343.81 44
1343.90 47
1343.98 51
1344.06 56
1344.15 60
1344.23 62
1344.32 63
1344.40 61
1344.48 58
1344.57 54
1344.65 50
1344.74 47
1344.82 45
1344.91 44
1344.99 43
1345.07 43
1345.16 43
1345.24 44
1345.33 45
1345.41 46
1345.49 48
1345.58 50
1345.66 53
1345.75 56
1345.83 59
1345.91 62
1346.00 65
1346.08 67
1346.17 68
1346.25 68
1346.33 67
1346.42 65
1346.50 61
1346.59 58
1346.67 54
1346.76 50
1346.84 46
1346.92 43
1347.01 41
1347.09 40
1347.18 39
1347.26 39
1347.34 39
1347.43 39
1347.51 39
1347.60 40
1347.68 40
1347.76 40
1347.85 39
1347.93 38
1348.02 37
1348.10 35
1348.19 33
1348.27 32
1348.35 31
1348.44 30
1348.52 30
1348.61 30
1348.69 29
1348.77 28
1348.86 26
1348.94 23
1349.03 19
1349.11 15
1349.20 11
1349.28 9
1349.36 7
1349.45 7
1349.53 8
1349.62 9
1349.70 10
1349.79 12
1349.87 13
1349.95 13
1350.04 13
1350.12 13
1350.21 12
1350.29 11
1350.37 10
1350.46 9
1350.54 8
1350.63 7
1350.71 7
1350.80 6
1350.88 6
1350.96 7
1351.05 7
1351.13 7
1351.22 7
1351.30 6
1351.39 3
1351.47 0
1351.55 0
1351.64 0
1351.72 0
1351.81 0
1351.89 0
1351.98 3
1352.06 10
1352.14 18
1352.23 25
1352.31 29
1352.40 32
1352.48 31
1352.57 30
1352.65 27
1352.73 24
1352.82 23
1352.90 22
1352.99 23
1353.07 25
1353.16 28
1353.24 31
1353.32 33
1353.41 35
1353.49 35
1353.58 34
1353.66 31
1353.75 27
1353.83 23
1353.92 18
1354.00 13
1354.08 9
1354.17 5
1354.25 2
1354.34 0
1354.42 0
1354.51 0
1354.59 0
1354.67 0
1354.76 0
1354.84 0
1354.93 0
1355.01 0
1355.10 0
1355.18 3
1355.27 7
1355.35 13
1355.43 18
1355.52 22
1355.60 25
1355.69 27
1355.77 28
1355.86 27
1355.94 26
1356.02 25
1356.11 24
1356.19 23
1356.28 22
1356.36 21
1356.45 20
1356.53 19
1356.62 19
1356.70 19
1356.78 20
1356.87 20
1356.95 22
1357.04 22
1357.12 23
1357.21 23
1357.29 23
1357.38 23
1357.46 22
1357.54 22
1357.63 22
1357.71 23
1357.80 24
1357.88 25
1357.97 26
1358.05 27
1358.14 27
1358.22 26
1358.30 25
1358.39 22
1358.47 19
1358.56 16
1358.64 15
1358.73 15
1358.81 17
1358.90 21
1358.98 26
1359.07 33
1359.15 40
1359.23 46
1359.32 51
1359.40 55
1359.49 57
1359.57 57
1359.66 56
1359.74 55
1359.83 53
1359.91 51
1360.00 49
1360.08 47
1360.16 46
1360.25 45
1360.33 45
1360.42 45
1360.50 46
1360.59 48
1360.67 49
1360.76 51
1360.84 52
1360.93 52
1361.01 50
1361.09 47
1361.18 43
1361.26 39
1361.35 35
1361.43 32
1361.52 31
1361.60 32
1361.69 32
1361.77 34
1361.86 34
1361.94 34
1362.02 32
1362.11 30
1362.19 28
1362.28 25
1362.36 23
1362.45 22
1362.53 20
1362.62 19
1362.70 18
1362.79 17
1362.87 17
1362.96 17
1363.04 18
1363.12 20
1363.21 24
1363.29 28
1363.38 34
1363.46 40
1363.55 46
1363.63 51
1363.72 54
1363.80 56
1363.89 55
1363.97 52
1364.06 47
1364.14 41
1364.23 36
1364.31 31
1364.39 26
1364.48 23
1364.56 20
1364.65 18
1364.73 16
1364.82 16
1364.90 16
1364.99 16
1365.07 17
1365.16 17
1365.24 16
1365.33 14
1365.41 11
1365.50 8
1365.58 5
1365.67 3
1365.75 3
1365.83 4
1365.92 7
1366.00 10
1366.09 13
1366.17 15
1366.26 16
1366.34 17
1366.43 16
1366.51 15
1366.60 14
1366.68 13
1366.77 12
1366.85 11
1366.94 10
1367.02 9
1367.11 8
1367.19 7
1367.28 8
1367.36 9
1367.44 10
1367.53 12
1367.61 14
1367.70 15
1367.78 15
1367.87 15
1367.95 14
1368.04 14
1368.12 13
1368.21 13
1368.29 14
1368.38 14
1368.46 15
1368.55 16
1368.63 18
1368.72 19
1368.80 20
1368.89 21
1368.97 21
1369.06 22
1369.14 23
1369.23 23
1369.31 23
1369.40 23
1369.48 22
1369.56 21
1369.65 20
1369.73 18
1369.82 16
1369.90 14
1369.99 13
1370.07 11
1370.16 9
1370.24 7
1370.33 5
1370.41 4
1370.50 4
1370.58 5
1370.67 7
1370.75 9
1370.84 13
1370.92 16
1371.01 19
1371.09 22
1371.18 23
1371.26 23
1371.35 22
1371.43 21
1371.52 18
1371.60 15
1371.69 12
1371.77 9
1371.86 6
1371.94 3
1372.03 1
1372.11 0
1372.20 0
1372.28 0
1372.37 0
1372.45 0
1372.54 0
1372.62 0
1372.71 0
1372.79 0
1372.88 2
1372.96 5
1373.05 9
1373.13 13
1373.21 17
1373.30 22
1373.38 26
1373.47 30
1373.55 34
1373.64 37
1373.72 39
1373.81 41
1373.89 42
1373.98 43
1374.06 43
1374.15 42
1374.23 40
1374.32 36
1374.40 32
1374.49 26
1374.57 20
1374.66 14
1374.74 8
1374.83 4
1374.91 1
1375.00 0
1375.08 0
1375.17 2
1375.25 4
1375.34 6
1375.42 8
1375.51 10
1375.59 11
1375.68 13
1375.76 15
1375.85 18
1375.93 21
1376.02 24
1376.10 26
1376.19 28
1376.27 29
1376.36 29
1376.44 29
1376.53 28
1376.61 26
1376.70 24
1376.79 21
1376.87 18
1376.96 14
1377.04 11
1377.13 8
1377.21 6
1377.30 5
1377.38 4
1377.47 6
1377.55 8
1377.64 11
1377.72 14
1377.81 19
1377.89 23
1377.98 27
1378.06 30
1378.15 32
1378.23 33
1378.32 32
1378.40 29
1378.49 24
1378.57 19
1378.66 13
1378.74 8
1378.83 4
1378.91 2
1379.00 2
1379.08 4
1379.17 7
1379.25 10
1379.34 14
1379.42 18
1379.51 22
1379.59 25
1379.68 29
1379.76 33
1379.85 37
1379.93 40
1380.02 41
1380.10 41
1380.19 39
1380.27 36
1380.36 32
1380.45 27
1380.53 23
1380.62 20
1380.70 18
1380.79 16
1380.87 15
1380.96 14
1381.04 12
1381.13 11
1381.21 10
1381.30 9
1381.38 9
1381.47 10
1381.55 12
1381.64 14
1381.72 15
1381.81 17
1381.89 17
1381.98 16
1382.06 15
1382.15 13
1382.23 11
1382.32 10
1382.40 9
1382.49 9
1382.58 9
1382.66 10
1382.75 10
1382.83 10
1382.92 9
1383.00 6
1383.09 2
1383.17 0
1383.26 0
1383.34 0
1383.43 0
1383.51 0
1383.60 0
1383.68 0
1383.77 0
1383.85 6
1383.94 13
1384.02 20
1384.11 27
1384.20 34
1384.28 40
1384.37 44
1384.45 47
1384.54 49
1384.62 49
1384.71 48
1384.79 46
1384.88 45
1384.96 43
1385.05 42
1385.13 40
1385.22 38
1385.30 35
1385.39 32
1385.47 30
1385.56 27
1385.65 26
1385.73 25
1385.82 25
1385.90 24
1385.99 23
1386.07 21
1386.16 18
1386.24 15
1386.33 12
1386.41 9
1386.50 9
1386.58 9
1386.67 11
1386.75 14
1386.84 17
1386.93 20
1387.01 22
1387.10 25
1387.18 27
1387.27 29
1387.35 31
1387.44 33
1387.52 35
1387.61 37
1387.69 38
1387.78 38
1387.86 39
1387.95 39
1388.04 39
1388.12 40
1388.21 40
1388.29 41
1388.38 42
1388.46 43
1388.55 43
1388.63 42
1388.72 40
1388.80 36
1388.89 31
1388.98 25
1389.06 18
1389.15 12
1389.23 6
1389.32 2
1389.40 0
1389.49 0
1389.57 0
1389.66 1
1389.74 4
1389.83 7
1389.92 10
1390.00 13
1390.09 16
1390.17 18
1390.26 19
1390.34 20
1390.43 22
1390.51 23
1390.60 26
1390.68 28
1390.77 29
1390.86 29
1390.94 28
1391.03 25
1391.11 21
1391.20 16
1391.28 12
1391.37 9
1391.45 7
1391.54 8
1391.63 11
1391.71 15
1391.80 20
1391.88 26
1391.97 31
1392.05 35
1392.14 39
1392.22 41
1392.31 44
1392.39 46
1392.48 48
1392.57 51
1392.65 53
1392.74 56
1392.82 57
1392.91 57
1392.99 55
1393.08 51
1393.16 45
1393.25 38
1393.34 31
1393.42 24
1393.51 19
1393.59 16
1393.68 14
1393.76 14
1393.85 15
1393.93 17
1394.02 18
1394.11 19
1394.19 20
1394.28 20
1394.36 20
1394.45 19
1394.53 19
1394.62 19
1394.71 19
1394.79 20
1394.88 22
1394.96 24
1395.05 27
1395.13 30
1395.22 32
1395.30 34
1395.39 35
1395.48 35
1395.56 35
1395.65 34
1395.73 33
1395.82 32
1395.90 31
1395.99 29
1396.08 27
1396.16 26
1396.25 25
1396.33 25
1396.42 25
1396.50 26
1396.59 26
1396.67 26
1396.76 26
1396.85 24
1396.93 23
1397.02 23
1397.10 23
1397.19 24
1397.27 25
1397.36 26
1397.45 27
1397.53 27
1397.62 27
1397.70 26
1397.79 26
1397.87 27
1397.96 29
1398.05 32
1398.13 36
1398.22 39
1398.30 42
1398.39 45
1398.47 46
1398.56 48
1398.65 49
1398.73 52
1398.82 55
1398.90 58
1398.99 60
1399.07 60
1399.16 59
1399.25 56
1399.33 53
1399.42 50
1399.50 48
1399.59 48
1399.68 50
1399.76 51
1399.85 52
1399.93 52
1400.02 51
1400.10 48
1400.19 44
1400.28 39
1400.36 35
1400.45 31
1400.53 27
1400.62 23
1400.70 20
1400.79 17
1400.88 15
1400.96 14
1401.05 14
1401.13 16
1401.22 20
1401.31 24
1401.39 30
1401.48 36
1401.56 41
1401.65 45
1401.73 49
1401.82 50
1401.91 51
1401.99 50
1402.08 48
1402.16 46
1402.25 44
1402.33 42
1402.42 40
1402.51 38
1402.59 36
1402.68 34
1402.76 33
1402.85 33
1402.94 32
1403.02 32
1403.11 31
1403.19 30
1403.28 29
1403.37 27
1403.45 25
1403.54 24
1403.62 23
1403.71 23
1403.79 24
1403.88 25
1403.97 26
1404.05 27
1404.14 28
1404.22 29
1404.31 30
1404.40 30
1404.48 31
1404.57 31
1404.65 31
1404.74 31
1404.83 31
1404.91 32
1405.00 33
1405.08 35
1405.17 36
1405.26 37
1405.34 36
1405.43 33
1405.51 28
1405.60 23
1405.68 19
1405.77 16
1405.86 16
1405.94 20
1406.03 25
1406.11 32
1406.20 39
1406.29 45
1406.37 48
1406.46 49
1406.54 46
1406.63 41
1406.72 35
1406.80 28
1406.89 21
1406.97 15
1407.06 11
1407.15 9
1407.23 8
1407.32 8
1407.40 10
1407.49 13
1407.58 17
1407.66 21
1407.75 24
1407.83 26
1407.92 28
1408.01 27
1408.09 26
1408.18 24
1408.26 22
1408.35 20
1408.44 19
1408.52 18
1408.61 17
1408.69 17
1408.78 17
1408.87 17
1408.95 18
1409.04 20
1409.12 22
1409.21 24
1409.30 28
1409.38 32
1409.47 36
1409.56 40
1409.64 43
1409.73 44
1409.81 43
1409.90 41
1409.99 37
1410.07 33
1410.16 27
1410.24 22
1410.33 17
1410.42 13
1410.50 10
1410.59 10
1410.67 11
1410.76 13
1410.85 16
1410.93 19
1411.02 21
1411.10 21
1411.19 20
1411.28 17
1411.36 14
1411.45 11
1411.54 8
1411.62 7
1411.71 8
1411.79 10
1411.88 12
1411.97 15
1412.05 18
1412.14 20
1412.22 22
1412.31 24
1412.40 26
1412.48 27
1412.57 28
1412.66 28
1412.74 27
1412.83 27
1412.91 27
1413.00 28
1413.09 31
1413.17 35
1413.26 39
1413.34 43
1413.43 45
1413.52 46
1413.60 44
1413.69 40
1413.78 35
1413.86 29
1413.95 23
1414.03 17
1414.12 12
1414.21 6
1414.29 1
1414.38 0
1414.47 0
1414.55 0
1414.64 0
1414.72 0
1414.81 0
1414.90 0
1414.98 0
1415.07 4
1415.15 12
1415.24 20
1415.33 27
1415.41 32
1415.50 35
1415.59 36
1415.67 34
1415.76 32
1415.84 28
1415.93 25
1416.02 22
1416.10 19
1416.19 18
1416.28 17
1416.36 16
1416.45 15
1416.54 15
1416.62 15
1416.71 15
1416.79 16
1416.88 16
1416.97 17
1417.05 17
1417.14 16
1417.23 15
1417.31 15
1417.40 15
1417.48 16
1417.57 19
1417.66 22
1417.74 26
1417.83 29
1417.92 32
1418.00 34
1418.09 35
1418.17 35
1418.26 35
1418.35 34
1418.43 32
1418.52 30
1418.61 28
1418.69 24
1418.78 20
1418.87 15
1418.95 11
1419.04 8
1419.12 5
1419.21 4
1419.30 5
1419.38 6
1419.47 10
1419.56 15
1419.64 20
1419.73 26
1419.82 32
1419.90 37
1419.99 41
1420.07 43
1420.16 44
1420.25 44
1420.33 42
1420.42 39
1420.51 35
1420.59 31
1420.68 27
1420.77 24
1420.85 22
1420.94 21
1421.03 22
1421.11 24
1421.20 26
1421.28 28
1421.37 31
1421.46 33
1421.54 36
1421.63 37
1421.72 38
1421.80 38
1421.89 36
1421.98 34
1422.06 30
1422.15 26
1422.24 22
1422.32 18
1422.41 15
1422.49 13
1422.58 12
1422.67 13
1422.75 14
1422.84 17
1422.93 20
1423.01 23
1423.10 25
1423.19 27
1423.27 28
1423.36 28
1423.45 28
1423.53 29
1423.62 29
1423.71 30
1423.79 30
1423.88 31
1423.96 32
1424.05 32
1424.14 32
1424.22 31
1424.31 30
1424.40 28
1424.48 27
1424.57 26
1424.66 26
1424.74 26
1424.83 26
1424.92 25
1425.00 23
1425.09 19
1425.18 15
1425.26 10
1425.35 5
1425.44 2
1425.52 0
1425.61 1
1425.70 2
1425.78 5
1425.87 8
1425.95 10
1426.04 12
1426.13 13
1426.21 14
1426.30 14
1426.39 14
1426.47 13
1426.56 12
1426.65 10
1426.73 8
1426.82 6
1426.91 4
1426.99 2
1427.08 0
1427.17 0
1427.25 0
1427.34 0
1427.43 0
1427.51 0
1427.60 2
1427.69 4
1427.77 7
1427.86 10
1427.95 13
1428.03 15
1428.12 17
1428.21 17
1428.29 17
1428.38 16
1428.47 14
1428.55 12
1428.64 9
1428.73 6
1428.81 3
1428.90 0
1428.99 0
1429.07 0
1429.16 0
1429.25 0
1429.33 0
1429.42 0
1429.51 0
1429.59 2
1429.68 4
1429.77 6
1429.85 7
1429.94 8
1430.03 9
1430.11 10
1430.20 11
1430.29 12
1430.37 12
1430.46 12
1430.55 10
1430.63 8
1430.72 5
1430.81 2
1430.89 0
1430.98 0
1431.07 0
1431.15 0
1431.24 2
1431.33 5
1431.41 9
1431.50 12
1431.59 15
1431.67 17
1431.76 18
1431.85 20
1431.93 21
1432.02 23
1432.11 25
1432.19 27
1432.28 29
1432.37 30
1432.45 30
1432.54 29
1432.63 28
1432.71 27
1432.80 27
1432.89 27
1432.98 28
1433.06 30
1433.15 31
1433.24 32
1433.32 33
1433.41 32
1433.50 31
1433.58 29
1433.67 28
1433.76 26
1433.84 25
1433.93 25
1434.02 26
1434.10 27
1434.19 27
1434.28 27
1434.36 26
1434.45 25
1434.54 23
1434.62 22
1434.71 20
1434.80 20
1434.89 20
1434.97 21
1435.06 23
1435.15 24
1435.23 24
1435.32 25
1435.41 25
1435.49 25
1435.58 25
1435.67 24
1435.75 24
1435.84 24
1435.93 25
1436.01 26
1436.10 26
1436.19 27
1436.27 28
1436.36 29
1436.45 29
1436.54 30
1436.62 29
1436.71 28
1436.80 27
1436.88 25
1436.97 23
1437.06 22
1437.14 20
1437.23 20
1437.32 21
1437.40 22
1437.49 24
1437.58 26
1437.67 29
1437.75 31
1437.84 35
1437.93 38
1438.01 40
1438.10 42
1438.19 42
1438.27 39
1438.36 35
1438.45 29
1438.53 22
1438.62 16
1438.71 11
1438.80 8
1438.88 7
1438.97 7
1439.06 8
1439.14 8
1439.23 7
1439.32 6
1439.40 5
1439.49 4
1439.58 4
1439.66 6
1439.75 9
1439.84 14
1439.93 20
1440.01 27
1440.10 33
1440.19 37
1440.27 41
1440.36 42
1440.45 40
1440.53 37
1440.62 32
1440.71 26
1440.80 20
1440.88 16
1440.97 12
1441.06 11
1441.14 10
1441.23 11
1441.32 11
1441.41 10
1441.49 9
1441.58 6
1441.67 2
1441.75 0
1441.84 0
1441.93 0
1442.01 0
1442.10 0
1442.19 0
1442.28 5
1442.36 10
1442.45 14
1442.54 17
1442.62 18
1442.71 18
1442.80 16
1442.88 15
1442.97 15
1443.06 16
1443.15 19
1443.23 24
1443.32 30
1443.41 36
1443.49 41
1443.58 44
1443.67 45
1443.76 43
1443.84 40
1443.93 36
1444.02 32
1444.10 30
1444.19 30
1444.28 32
1444.37 35
1444.45 38
1444.54 42
1444.63 45
1444.71 46
1444.80 47
1444.89 48
1444.98 47
1445.06 46
1445.15 44
1445.24 42
1445.32 39
1445.41 36
1445.50 33
1445.59 31
1445.67 29
1445.76 28
1445.85 27
1445.93 26
1446.02 26
1446.11 26
1446.20 26
1446.28 25
1446.37 23
1446.46 20
1446.54 17
1446.63 12
1446.72 7
1446.81 4
1446.89 1
1446.98 1
1447.07 2
1447.15 5
1447.24 8
1447.33 10
1447.42 11
1447.50 11
1447.59 9
1447.68 7
1447.77 4
1447.85 1
1447.94 0
1448.03 0
1448.11 0
1448.20 0
1448.29 0
1448.38 0
1448.46 0
1448.55 0
1448.64 0
1448.73 1
1448.81 4
1448.90 7
1448.99 10
1449.07 13
1449.16 16
1449.25 18
1449.34 20
1449.42 21
1449.51 21
1449.60 21
1449.68 20
1449.77 19
1449.86 18
1449.95 17
1450.03 18
1450.12 21
1450.21 25
1450.30 31
1450.38 38
1450.47 44
1450.56 50
1450.65 55
1450.73 58
1450.82 59
1450.91 57
1450.99 53
1451.08 48
1451.17 42
1451.26 37
1451.34 31
1451.43 27
1451.52 24
1451.61 22
1451.69 21
1451.78 22
1451.87 23
1451.96 26
1452.04 28
1452.13 30
1452.22 32
1452.30 33
1452.39 34
1452.48 35
1452.57 35
1452.65 35
1452.74 36
1452.83 37
1452.92 38
1453.00 40
1453.09 42
1453.18 43
1453.27 45
1453.35 46
1453.44 46
1453.53 45
1453.62 43
1453.70 41
1453.79 39
1453.88 37
1453.96 36
1454.05 36
1454.14 36
1454.23 35
1454.31 33
1454.40 31
1454.49 28
1454.58 25
1454.66 21
1454.75 19
1454.84 16
1454.93 14
1455.01 13
1455.10 12
1455.19 11
1455.28 11
1455.36 11
1455.45 13
1455.54 15
1455.63 18
1455.71 22
1455.80 26
1455.89 31
1455.98 37
1456.06 43
1456.15 48
1456.24 52
1456.33 56
1456.41 57
1456.50 56
1456.59 54
1456.68 51
1456.76 50
1456.85 49
1456.94 50
1457.03 52
1457.11 55
1457.20 58
1457.29 59
1457.38 58
1457.46 56
1457.55 52
1457.64 48
1457.73 43
1457.81 38
1457.90 34
1457.99 30
1458.08 27
1458.16 24
1458.25 21
1458.34 19
1458.43 16
1458.51 14
1458.60 12
1458.69 11
1458.78 10
1458.86 10
1458.95 11
1459.04 12
1459.13 14
1459.21 17
1459.30 20
1459.39 24
1459.48 26
1459.56 28
1459.65 28
1459.74 28
1459.83 26
1459.91 24
1460.00 22
1460.09 21
1460.18 20
1460.27 19
1460.35 19
1460.44 18
1460.53 18
1460.62 18
1460.70 18
1460.79 19
1460.88 20
1460.97 22
1461.05 24
1461.14 26
1461.23 27
1461.32 28
1461.40 27
1461.49 26
1461.58 25
1461.67 25
1461.75 24
1461.84 23
1461.93 22
1462.02 21
1462.11 19
1462.19 17
1462.28 14
1462.37 11
1462.46 8
1462.54 5
1462.63 3
1462.72 1
1462.81 0
1462.89 0
1462.98 0
1463.07 0
1463.16 0
1463.25 0
1463.33 1
1463.42 1
1463.51 1
1463.60 0
1463.68 0
1463.77 0
1463.86 0
1463.95 0
1464.03 1
1464.12 3
1464.21 7
1464.30 11
1464.39 16
1464.47 22
1464.56 27
1464.65 33
1464.74 38
1464.82 43
1464.91 48
1465.00 52
1465.09 56
1465.18 60
1465.26 62
1465.35 64
1465.44 66
1465.53 66
1465.61 66
1465.70 66
1465.79 66
1465.88 67
1465.96 68
1466.05 69
1466.14 71
1466.23 72
1466.32 72
1466.40 71
1466.49 69
1466.58 65
1466.67 61
1466.75 56
1466.84 53
1466.93 52
1467.02 52
1467.11 54
1467.19 58
1467.28 62
1467.37 64
1467.46 65
1467.55 64
1467.63 60
1467.72 56
1467.81 51
1467.90 46
1467.98 43
1468.07 41
1468.16 41
1468.25 43
1468.34 46
1468.42 49
1468.51 53
1468.60 56
1468.69 58
1468.77 58
1468.86 57
1468.95 55
1469.04 50
1469.13 45
1469.21 40
1469.30 35
1469.39 31
1469.48 30
1469.57 29
1469.65 31
1469.74 33
1469.83 36
1469.92 39
1470.01 41
1470.09 43
1470.18 44
1470.27 46
1470.36 46
1470.44 47
1470.53 46
1470.62 45
1470.71 42
1470.80 39
1470.88 35
1470.97 32
1471.06 29
1471.15 27
1471.24 27
1471.32 28
1471.41 29
1471.50 31
1471.59 33
1471.68 35
1471.76 36
1471.85 36
1471.94 35
1472.03 34
1472.12 32
1472.20 29
1472.29 25
1472.38 21
1472.47 18
1472.56 15
1472.64 15
1472.73 16
1472.82 18
1472.91 22
1473.00 25
1473.08 28
1473.17 30
1473.26 30
1473.35 29
1473.43 27
1473.52 25
1473.61 22
1473.70 20
1473.79 18
1473.87 18
1473.96 18
1474.05 18
1474.14 20
1474.23 21
1474.32 22
1474.40 22
1474.49 23
1474.58 22
1474.67 21
1474.76 19
1474.84 16
1474.93 13
1475.02 10
1475.11 7
1475.20 6
1475.28 5
1475.37 4
1475.46 5
1475.55 6
1475.64 7
1475.72 8
1475.81 10
1475.90 11
1475.99 13
1476.08 16
1476.16 18
1476.25 22
1476.34 25
1476.43 29
1476.52 32
1476.60 34
1476.69 35
1476.78 34
1476.87 31
1476.96 26
1477.04 21
1477.13 15
1477.22 10
1477.31 6
1477.40 5
1477.49 6
1477.57 9
1477.66 12
1477.75 17
1477.84 20
1477.93 22
1478.01 23
1478.10 22
1478.19 19
1478.28 17
1478.37 14
1478.45 11
1478.54 9
1478.63 7
1478.72 5
1478.81 4
1478.90 4
1478.98 5
1479.07 6
1479.16 9
1479.25 11
1479.34 14
1479.42 17
1479.51 20
1479.60 24
1479.69 27
1479.78 30
1479.87 32
1479.95 33
1480.04 33
1480.13 31
1480.22 28
1480.31 25
1480.39 21
1480.48 19
1480.57 19
1480.66 21
1480.75 24
1480.84 28
1480.92 32
1481.01 36
1481.10 39
1481.19 40
1481.28 40
1481.37 38
1481.45 35
1481.54 31
1481.63 26
1481.72 22
1481.81 18
1481.89 15
1481.98 14
1482.07 13
1482.16 12
1482.25 11
1482.34 9
1482.42 7
1482.51 3
1482.60 0
1482.69 0
1482.78 0
1482.87 0
1482.95 0
1483.04 0
1483.13 0
1483.22 0
1483.31 2
1483.40 7
1483.48 11
1483.57 14
1483.66 14
1483.75 13
1483.84 10
1483.92 7
1484.01 4
1484.10 2
1484.19 2
1484.28 4
1484.37 9
1484.45 15
1484.54 23
1484.63 32
1484.72 40
1484.81 49
1484.90 55
1484.98 60
1485.07 62
1485.16 61
1485.25 58
1485.34 54
1485.43 50
1485.51 46
1485.60 43
1485.69 42
1485.78 42
1485.87 43
1485.96 44
1486.05 46
1486.13 48
1486.22 50
1486.31 51
1486.40 53
1486.49 53
1486.58 53
1486.66 51
1486.75 48
1486.84 45
1486.93 40
1487.02 36
1487.11 32
1487.19 30
1487.28 28
1487.37 27
1487.46 27
1487.55 26
1487.64 26
1487.72 25
1487.81 23
1487.90 20
1487.99 17
1488.08 14
1488.17 11
1488.26 8
1488.34 7
1488.43 7
1488.52 7
1488.61 8
1488.70 10
1488.79 11
1488.87 13
1488.96 15
1489.05 16
1489.14 16
1489.23 15
1489.32 13
1489.41 10
1489.49 6
1489.58 3
1489.67 1
1489.76 0
1489.85 1
1489.94 4
1490.02 8
1490.11 12
1490.20 15
1490.29 18
1490.38 21
1490.47 23
1490.56 24
1490.64 26
1490.73 27
1490.82 29
1490.91 30
1491.00 31
1491.09 31
1491.17 30
1491.26 29
1491.35 26
1491.44 23
1491.53 20
1491.62 16
1491.71 12
1491.79 9
1491.88 5
1491.97 3
1492.06 1
1492.15 0
1492.24 0
1492.33 1
1492.41 3
1492.50 4
1492.59 5
1492.68 5
1492.77 4
1492.86 4
1492.95 5
1493.03 8
1493.12 12
1493.21 18
1493.30 25
1493.39 33
1493.48 38
1493.57 42
1493.65 42
1493.74 39
1493.83 34
1493.92 27
1494.01 21
1494.10 15
1494.19 11
1494.27 9
1494.36 10
1494.45 13
1494.54 17
1494.63 21
1494.72 24
1494.81 27
1494.90 29
1494.98 29
1495.07 29
1495.16 30
1495.25 31
1495.34 33
1495.43 36
1495.52 39
1495.60 41
1495.69 44
1495.78 45
1495.87 45
1495.96 44
1496.05 43
1496.14 41
1496.23 40
1496.31 40
1496.40 40
1496.49 40
1496.58 40
1496.67 40
1496.76 39
1496.85 38
1496.93 38
1497.02 38
1497.11 38
1497.20 39
1497.29 40
1497.38 41
1497.47 40
1497.56 38
1497.64 36
1497.73 32
1497.82 29
1497.91 27
1498.00 25
1498.09 23
1498.18 22
1498.27 20
1498.35 18
1498.44 14
1498.53 10
1498.62 6
1498.71 1
1498.80 0
1498.89 0
1498.98 0
1499.06 0
1499.15 0
1499.24 0
1499.33 0
1499.42 0
1499.51 4
1499.60 13
1499.69 23
1499.77 33
1499.86 43
1499.95 51
1500.04 57
1500.13 59
1500.22 59
1500.31 57
1500.40 53
1500.48 49
1500.57 44
1500.66 39
1500.75 35
1500.84 32
1500.93 30
1501.02 28
1501.11 28
1501.19 28
1501.28 29
1501.37 29
1501.46 30
1501.55 29
1501.64 28
1501.73 27
1501.82 26
1501.91 25
1501.99 25
1502.08 25
1502.17 24
1502.26 22
1502.35 20
1502.44 16
1502.53 11
1502.62 6
1502.71 1
1502.79 0
1502.88 0
1502.97 0
1503.06 0
1503.15 0
1503.24 3
1503.33 8
1503.42 13
1503.51 17
1503.59 20
1503.68 22
1503.77 22
1503.86 20
1503.95 17
1504.04 12
1504.13 7
1504.22 2
1504.31 0
1504.39 0
1504.48 0
1504.57 0
1504.66 2
1504.75 5
1504.84 8
1504.93 11
1505.02 14
1505.11 16
1505.19 18
1505.28 18
1505.37 18
1505.46 18
1505.55 17
1505.64 16
1505.73 17
1505.82 18
1505.91 19
1505.99 21
1506.08 23
1506.17 24
1506.26 24
1506.35 24
1506.44 23
1506.53 22
1506.62 21
1506.71 20
1506.80 19
1506.88 17
1506.97 16
1507.06 15
1507.15 14
1507.24 14
1507.33 15
1507.42 16
1507.51 17
1507.60 18
1507.69 18
1507.77 18
1507.86 16
1507.95 14
1508.04 12
1508.13 10
1508.22 9
1508.31 10
1508.40 11
1508.49 13
1508.58 16
1508.67 19
1508.75 22
1508.84 24
1508.93 26
1509.02 27
1509.11 29
1509.20 30
1509.29 32
1509.38 33
1509.47 35
1509.56 35
1509.64 34
1509.73 32
1509.82 28
1509.91 22
1510.00 16
1510.09 10
1510.18 5
1510.27 2
1510.36 2
1510.45 3
1510.54 6
1510.62 11
1510.71 16
1510.80 21
1510.89 25
1510.98 29
1511.07 31
1511.16 32
1511.25 31
1511.34 29
1511.43 27
1511.52 25
1511.60 24
1511.69 24
1511.78 24
1511.87 25
1511.96 26
1512.05 25
1512.14 25
1512.23 24
1512.32 22
1512.41 20
1512.50 19
1512.59 19
1512.67 20
1512.76 21
1512.85 23
1512.94 26
1513.03 28
1513.12 32
1513.21 35
1513.30 39
1513.39 43
1513.48 47
1513.57 52
1513.66 56
1513.74 60
1513.83 63
1513.92 64
1514.01 64
1514.10 64
1514.19 64
1514.28 64
1514.37 64
1514.46 64
1514.55 64
1514.64 62
1514.73 57
1514.82 51
1514.90 44
1514.99 35
1515.08 26
1515.17 19
1515.26 13
1515.35 9
1515.44 8
1515.53 7
1515.62 8
1515.71 9
1515.80 9
1515.89 7
1515.98 5
1516.06 2
1516.15 0
1516.24 0
1516.33 0
1516.42 0
1516.51 0
1516.60 0
1516.69 0
1516.78 0
1516.87 3
1516.96 10
1517.05 19
1517.14 28
1517.23 38
1517.31 47
1517.40 55
1517.49 60
1517.58 64
1517.67 65
1517.76 64
1517.85 61
1517.94 56
1518.03 51
1518.12 47
1518.21 42
1518.30 38
1518.39 35
1518.48 32
1518.56 29
1518.65 24
1518.74 20
1518.83 14
1518.92 9
1519.01 5
1519.10 2
1519.19 0
1519.28 0
1519.37 0
1519.46 0
1519.55 0
1519.64 0
1519.73 0
1519.82 0
1519.91 0
1519.99 4
1520.08 11
1520.17 17
1520.26 23
1520.35 27
1520.44 30
1520.53 31
1520.62 31
1520.71 29
1520.80 28
1520.89 26
1520.98 26
1521.07 25
1521.16 26
1521.25 27
1521.34 27
1521.42 28
1521.51 27
1521.60 26
1521.69 23
1521.78 19
1521.87 14
1521.96 9
1522.05 5
1522.14 2
1522.23 2
1522.32 3
1522.41 6
1522.50 10
1522.59 15
1522.68 21
1522.77 25
1522.86 29
1522.95 32
1523.03 33
1523.12 33
1523.21 33
1523.30 31
1523.39 29
1523.48 28
1523.57 27
1523.66 26
1523.75 26
1523.84 27
1523.93 28
1524.02 28
1524.11 27
1524.20 24
1524.29 20
1524.38 16
1524.47 11
1524.56 6
1524.65 4
1524.73 3
1524.82 4
1524.91 6
1525.00 8
1525.09 9
1525.18 9
1525.27 8
1525.36 6
1525.45 4
1525.54 3
1525.63 3
1525.72 5
1525.81 7
1525.90 9
1525.99 10
1526.08 10
1526.17 9
1526.26 7
1526.35 4
1526.44 1
1526.53 0
1526.62 0
1526.70 0
1526.79 0
1526.88 2
1526.97 5
1527.06 10
1527.15 16
1527.24 21
1527.33 25
1527.42 29
1527.51 30
1527.60 30
1527.69 29
1527.78 27
1527.87 24
1527.96 21
1528.05 19
1528.14 17
1528.23 17
1528.32 17
1528.41 18
1528.50 21
1528.59 24
1528.68 29
1528.77 34
1528.86 39
1528.95 43
1529.03 45
1529.12 46
1529.21 44
1529.30 40
1529.39 34
1529.48 28
1529.57 22
1529.66 16
1529.75 12
1529.84 10
1529.93 9
1530.02 9
1530.11 11
1530.20 13
1530.29 16
1530.38 20
1530.47 24
1530.56 29
1530.65 34
1530.74 37
1530.83 39
1530.92 39
1531.01 37
1531.10 34
1531.19 32
1531.28 31
1531.37 32
1531.46 37
1531.55 43
1531.64 51
1531.73 58
1531.81 63
1531.90 66
1531.99 64
1532.08 60
1532.17 53
1532.26 46
1532.35 39
1532.44 34
1532.53 29
1532.62 27
1532.71 25
1532.80 25
1532.89 24
1532.98 23
1533.07 22
1533.16 21
1533.25 19
1533.34 18
1533.43 16
1533.52 15
1533.61 15
1533.70 16
1533.79 19
1533.88 22
1533.97 26
1534.06 31
1534.15 35
1534.24 38
1534.33 41
1534.42 41
1534.51 40
1534.60 38
1534.69 35
1534.78 31
1534.87 27
1534.96 24
1535.05 21
1535.14 19
1535.23 19
1535.32 19
1535.41 20
1535.50 21
1535.59 22
1535.68 23
1535.77 23
1535.85 23
1535.94 22
1536.03 22
1536.12 22
1536.21 23
1536.30 23
1536.39 24
1536.48 24
1536.57 23
1536.66 20
1536.75 17
1536.84 13
1536.93 10
1537.02 8
1537.11 7
1537.20 7
1537.29 10
1537.38 14
1537.47 21
1537.56 28
1537.65 35
1537.74 42
1537.83 46
1537.92 48
1538.01 47
1538.10 44
1538.19 41
1538.28 37
1538.37 33
1538.46 29
1538.55 26
1538.64 23
1538.73 19
1538.82 15
1538.91 11
1539.00 8
1539.09 7
1539.18 7
1539.27 9
1539.36 12
1539.45 16
1539.54 19
1539.63 22
1539.72 24
1539.81 26
1539.90 28
1539.99 31
1540.08 35
1540.17 40
1540.26 45
1540.35 48
1540.44 48
1540.53 45
1540.62 40
1540.71 34
1540.80 27
1540.89 21
1540.98 17
1541.07 14
1541.16 14
1541.25 15
1541.34 16
1541.43 17
1541.52 18
1541.61 19
1541.70 20
1541.79 22
1541.88 25
1541.97 30
1542.06 35
1542.15 40
1542.24 45
1542.33 48
1542.42 50
1542.51 50
1542.60 49
1542.69 46
1542.78 42
1542.87 36
1542.96 30
1543.05 24
1543.14 18
1543.23 12
1543.32 6
1543.41 1
1543.50 0
1543.59 0
1543.68 0
1543.77 0
1543.86 0
1543.95 0
1544.04 0
1544.13 0
1544.22 3
1544.31 7
1544.40 11
1544.49 13
1544.58 14
1544.67 13
1544.76 11
1544.85 8
1544.94 6
1545.03 4
1545.12 4
1545.21 4
1545.30 6
1545.39 7
1545.48 9
1545.57 11
1545.66 13
1545.75 14
1545.84 15
1545.93 16
1546.02 16
1546.11 17
1546.20 18
1546.29 18
1546.38 18
1546.47 18
1546.56 17
1546.65 15
1546.74 13
1546.84 11
1546.93 9
1547.02 8
1547.11 7
1547.20 7
1547.29 7
1547.38 8
1547.47 8
1547.56 9
1547.65 9
1547.74 10
1547.83 11
1547.92 13
1548.01 14
1548.10 16
1548.19 17
1548.28 18
1548.37 19
1548.46 19
1548.55 19
1548.64 19
1548.73 20
1548.82 22
1548.91 24
1549.00 28
1549.09 32
1549.18 36
1549.27 41
1549.36 44
1549.45 47
1549.54 49
1549.63 51
1549.72 52
1549.81 52
1549.90 51
1549.99 50
1550.08 48
1550.17 45
1550.26 41
1550.35 35
1550.44 30
1550.53 24
1550.62 18
1550.71 14
1550.80 10
1550.89 7
1550.99 5
1551.08 4
1551.17 3
1551.26 2
1551.35 1
1551.44 1
1551.53 1
1551.62 2
1551.71 4
1551.80 6
1551.89 9
1551.98 11
1552.07 12
1552.16 14
1552.25 16
1552.34 19
1552.43 21
1552.52 24
1552.61 27
1552.70 29
1552.79 31
1552.88 33
1552.97 34
1553.06 35
1553.15 35
1553.24 35
1553.33 35
1553.42 34
1553.51 33
1553.60 32
1553.69 31
1553.79 31
1553.88 31
1553.97 33
1554.06 34
1554.15 35
1554.24 36
1554.33 36
1554.42 36
1554.51 37
1554.60 37
1554.69 38
1554.78 40
1554.87 42
1554.96 43
1555.05 43
1555.14 40
1555.23 36
1555.32 31
1555.41 25
1555.50 19
1555.59 15
1555.68 11
1555.77 9
1555.86 8
1555.95 8
1556.05 8
1556.14 9
1556.23 11
1556.32 15
1556.41 21
1556.50 27
1556.59 35
1556.68 42
1556.77 48
1556.86 52
1556.95 54
1557.04 54
1557.13 53
1557.22 52
1557.31 51
1557.40 51
1557.49 51
1557.58 51
1557.67 51
1557.76 50
1557.85 48
1557.94 44
1558.04 39
1558.13 35
1558.22 31
1558.31 29
1558.40 29
1558.49 31
1558.58 34
1558.67 39
1558.76 43
1558.85 47
1558.94 50
1559.03 53
1559.12 55
1559.21 57
1559.30 60
1559.39 63
1559.48 67
1559.57 72
1559.66 77
1559.75 82
1559.85 87
1559.94 91
1560.03 92
1560.12 91
1560.21 87
1560.30 81
1560.39 74
1560.48 67
1560.57 62
1560.66 59
1560.75 58
1560.84 60
1560.93 63
1561.02 66
1561.11 67
1561.20 66
1561.29 63
1561.38 60
1561.48 56
1561.57 52
1561.66 49
1561.75 47
1561.84 46
1561.93 46
1562.02 46
1562.11 46
1562.20 47
1562.29 47
1562.38 48
1562.47 47
1562.56 44
1562.65 40
1562.74 34
1562.83 27
1562.93 20
1563.02 14
1563.11 10
1563.20 7
1563.29 7
1563.38 8
1563.47 9
1563.56 11
1563.65 13
1563.74 15
1563.83 16
1563.92 17
1564.01 19
1564.10 21
1564.19 22
1564.29 22
1564.38 22
1564.47 20
1564.56 18
1564.65 15
1564.74 14
1564.83 13
1564.92 14
1565.01 17
1565.10 20
1565.19 24
1565.28 26
1565.37 28
1565.46 28
1565.55 27
1565.65 25
1565.74 24
1565.83 23
1565.92 23
1566.01 25
1566.10 28
1566.19 32
1566.28 35
1566.37 38
1566.46 39
1566.55 39
1566.64 38
1566.73 38
1566.82 38
1566.92 40
1567.01 42
1567.10 45
1567.19 48
1567.28 50
1567.37 50
1567.46 49
1567.55 48
1567.64 47
1567.73 46
1567.82 45
1567.91 45
1568.00 44
1568.10 44
1568.19 42
1568.28 41
1568.37 39
1568.46 38
1568.55 37
1568.64 35
1568.73 34
1568.82 32
1568.91 29
1569.00 25
1569.09 22
1569.18 19
1569.28 16
1569.37 15
1569.46 15
1569.55 17
1569.64 20
1569.73 24
1569.82 29
1569.91 33
1570.00 37
1570.09 40
1570.18 41
1570.27 41
1570.37 40
1570.46 38
1570.55 37
1570.64 36
1570.73 35
1570.82 35
1570.91 33
1571.00 31
1571.09 28
1571.18 25
1571.27 22
1571.37 20
1571.46 18
1571.55 17
1571.64 16
1571.73 16
1571.82 17
1571.91 18
1572.00 19
1572.09 20
1572.18 21
1572.27 22
1572.36 22
1572.46 21
1572.55 17
1572.64 11
1572.73 4
1572.82 0
1572.91 0
1573.00 0
1573.09 0
1573.18 0
1573.27 0
1573.37 0
1573.46 3
1573.55 9
1573.64 13
1573.73 14
1573.82 13
1573.91 10
1574.00 5
1574.09 1
1574.18 0
1574.27 0
1574.37 0
1574.46 3
1574.55 8
1574.64 13
1574.73 17
1574.82 19
1574.91 18
1575.00 15
1575.09 12
1575.18 10
1575.28 10
1575.37 13
1575.46 19
1575.55 26
1575.64 33
1575.73 37
1575.82 39
1575.91 36
1576.00 31
1576.09 24
1576.19 17
1576.28 12
1576.37 9
1576.46 10
1576.55 12
1576.64 16
1576.73 21
1576.82 25
1576.91 28
1577.00 29
1577.10 29
1577.19 28
1577.28 26
1577.37 25
1577.46 23
1577.55 23
1577.64 24
1577.73 27
1577.82 32
1577.91 40
1578.01 48
1578.10 57
1578.19 64
1578.28 68
1578.37 69
1578.46 67
1578.55 63
1578.64 58
1578.73 53
1578.83 49
1578.92 46
1579.01 44
1579.10 41
1579.19 39
1579.28 38
1579.37 37
1579.46 39
1579.55 43
1579.65 50
1579.74 60
1579.83 70
1579.92 81
1580.01 90
1580.10 96
1580.19 99
1580.28 100
1580.37 100
1580.47 98
1580.56 96
1580.65 95
1580.74 95
1580.83 96
1580.92 98
1581.01 100
1581.10 103
1581.19 104
1581.29 104
1581.38 102
1581.47 99
1581.56 94
1581.65 88
1581.74 82
1581.83 78
1581.92 77
1582.02 78
1582.11 81
1582.20 86
1582.29 92
1582.38 97
1582.47 101
1582.56 102
1582.65 101
1582.74 99
1582.84 95
1582.93 90
1583.02 86
1583.11 81
1583.20 76
1583.29 72
1583.38 69
1583.47 67
1583.57 66
1583.66 66
1583.75 68
1583.84 69
1583.93 70
1584.02 70
1584.11 68
1584.20 63
1584.30 57
1584.39 50
1584.48 44
1584.57 39
1584.66 36
1584.75 35
1584.84 36
1584.93 38
1585.03 40
1585.12 42
1585.21 43
1585.30 44
1585.39 44
1585.48 44
1585.57 43
1585.66 44
1585.76 47
1585.85 51
1585.94 57
1586.03 64
1586.12 72
1586.21 79
1586.30 85
1586.40 89
1586.49 91
1586.58 90
1586.67 88
1586.76 84
1586.85 78
1586.94 72
1587.03 65
1587.13 59
1587.22 53
1587.31 47
1587.40 44
1587.49 41
1587.58 39
1587.67 37
1587.76 35
1587.86 32
1587.95 29
1588.04 25
1588.13 22
1588.22 18
1588.31 15
1588.40 13
1588.50 11
1588.59 9
1588.68 9
1588.77 9
1588.86 9
1588.95 11
1589.04 13
1589.14 16
1589.23 19
1589.32 21
1589.41 23
1589.50 23
1589.59 23
1589.68 21
1589.78 20
1589.87 20
1589.96 21
1590.05 24
1590.14 28
1590.23 33
1590.32 39
1590.42 42
1590.51 44
1590.60 42
1590.69 37
1590.78 30
1590.87 22
1590.96 14
1591.06 8
1591.15 4
1591.24 4
1591.33 6
1591.42 10
1591.51 16
1591.60 21
1591.70 26
1591.79 29
1591.88 31
1591.97 31
1592.06 30
1592.15 29
1592.24 26
1592.34 22
1592.43 17
1592.52 13
1592.61 8
1592.70 5
1592.79 3
1592.88 2
1592.98 2
1593.07 3
1593.16 4
1593.25 5
1593.34 6
1593.43 6
1593.53 6
1593.62 6
1593.71 5
1593.80 4
1593.89 3
1593.98 2
1594.07 2
1594.17 2
1594.26 4
1594.35 7
1594.44 10
1594.53 14
1594.62 18
1594.71 20
1594.81 22
1594.90 22
1594.99 22
1595.08 23
1595.17 25
1595.26 28
1595.36 32
1595.45 35
1595.54 37
1595.63 36
1595.72 33
1595.81 28
1595.91 23
1596.00 18
1596.09 16
1596.18 15
1596.27 17
1596.36 21
1596.45 26
1596.55 30
1596.64 33
1596.73 35
1596.82 35
1596.91 34
1597.00 30
1597.10 26
1597.19 20
1597.28 13
1597.37 6
1597.46 0
1597.55 0
1597.65 0
1597.74 0
1597.83 0
1597.92 5
1598.01 15
1598.10 26
1598.20 36
1598.29 43
1598.38 47
1598.47 47
1598.56 44
1598.65 39
1598.75 34
1598.84 28
1598.93 22
1599.02 17
1599.11 12
1599.20 7
1599.30 2
1599.39 0
1599.48 0
1599.57 0
1599.66 0
1599.75 0
1599.85 0
1599.94 6
1600.03 13
1600.12 22
1600.21 29
1600.30 36
1600.40 42
1600.49 45
1600.58 46
1600.67 45
1600.76 41
1600.85 36
1600.95 29
1601.04 23
1601.13 17
1601.22 11
1601.31 6
1601.40 2
1601.50 0
1601.59 0
1601.68 0
1601.77 0
1601.86 0
1601.96 3
1602.05 6
1602.14 9
1602.23 10
1602.32 9
1602.41 7
1602.51 3
1602.60 0
1602.69 0
1602.78 0
1602.87 0
1602.96 0
1603.06 0
1603.15 0
1603.24 1
1603.33 6
1603.42 9
1603.52 12
1603.61 15
1603.70 17
1603.79 20
1603.88 23
1603.97 27
1604.07 30
1604.16 33
1604.25 35
1604.34 35
1604.43 33
1604.53 30
1604.62 27
1604.71 24
1604.80 23
1604.89 23
1604.98 25
1605.08 28
1605.17 33
1605.26 39
1605.35 45
1605.44 51
1605.54 56
1605.63 59
1605.72 60
1605.81 59
1605.90 55
1606.00 49
1606.09 42
1606.18 34
1606.27 28
1606.36 22
1606.45 18
1606.55 17
1606.64 17
1606.73 20
1606.82 24
1606.91 28
1607.01 33
1607.10 38
1607.19 42
1607.28 45
1607.37 47
1607.47 48
1607.56 47
1607.65 44
1607.74 41
1607.83 36
1607.92 33
1608.02 29
1608.11 27
1608.20 25
1608.29 25
1608.38 24
1608.48 24
1608.57 25
1608.66 26
1608.75 28
1608.84 29
1608.94 31
1609.03 32
1609.12 32
1609.21 30
1609.30 28
1609.40 25
1609.49 23
1609.58 21
1609.67 22
1609.76 24
1609.86 27
1609.95 30
1610.04 34
1610.13 37
1610.22 40
1610.32 42
1610.41 44
1610.50 45
1610.59 45
1610.68 44
1610.78 41
1610.87 37
1610.96 32
1611.05 26
1611.14 22
1611.24 18
1611.33 16
1611.42 15
1611.51 15
1611.60 14
1611.70 14
1611.79 13
1611.88 12
1611.97 12
1612.06 14
1612.16 16
1612.25 20
1612.34 23
1612.43 27
1612.52 29
1612.62 31
1612.71 33
1612.80 35
1612.89 37
1612.98 40
1613.08 43
1613.17 46
1613.26 47
1613.35 48
1613.45 48
1613.54 49
1613.63 50
1613.72 52
1613.81 56
1613.91 59
1614.00 63
1614.09 65
1614.18 66
1614.27 66
1614.37 65
1614.46 63
1614.55 61
1614.64 59
1614.73 57
1614.83 55
1614.92 53
1615.01 52
1615.10 51
1615.20 50
1615.29 49
1615.38 47
1615.47 45
1615.56 42
1615.66 38
1615.75 34
1615.84 30
1615.93 26
1616.02 22
1616.12 18
1616.21 14
1616.30 10
1616.39 4
1616.49 0
1616.58 0
1616.67 0
1616.76 0
1616.85 0
1616.95 0
1617.04 0
1617.13 0
1617.22 5
1617.31 14
1617.41 24
1617.50 31
1617.59 36
1617.68 37
1617.78 36
1617.87 31
1617.96 25
1618.05 19
1618.14 14
1618.24 11
1618.33 10
1618.42 12
1618.51 15
1618.61 19
1618.70 21
1618.79 23
1618.88 23
1618.97 21
1619.07 18
1619.16 14
1619.25 11
1619.34 8
1619.44 7
1619.53 9
1619.62 13
1619.71 20
1619.81 29
1619.90 38
1619.99 46
1620.08 52
1620.17 55
1620.27 55
1620.36 53
1620.45 51
1620.54 48
1620.64 47
1620.73 48
1620.82 51
1620.91 56
1621.00 62
1621.10 67
1621.19 72
1621.28 75
1621.37 77
1621.47 76
1621.56 75
1621.65 74
1621.74 73
1621.84 74
1621.93 74
1622.02 75
1622.11 76
1622.20 76
1622.30 74
1622.39 72
1622.48 68
1622.57 64
1622.67 61
1622.76 58
1622.85 57
1622.94 56
1623.04 56
1623.13 57
1623.22 58
1623.31 57
1623.41 57
1623.50 55
1623.59 54
1623.68 52
1623.77 52
1623.87 52
1623.96 53
1624.05 54
1624.14 56
1624.24 56
1624.33 56
1624.42 54
1624.51 52
1624.61 50
1624.70 47
1624.79 45
1624.88 42
1624.98 40
1625.07 38
1625.16 36
1625.25 35
1625.35 34
1625.44 34
1625.53 35
1625.62 37
1625.72 39
1625.81 41
1625.90 42
1625.99 41
1626.09 38
1626.18 33
1626.27 27
1626.36 19
1626.45 13
1626.55 8
1626.64 6
1626.73 6
1626.82 9
1626.92 12
1627.01 16
1627.10 19
1627.19 21
1627.29 20
1627.38 17
1627.47 13
1627.56 8
1627.66 5
1627.75 3
1627.84 4
1627.93 7
1628.03 12
1628.12 19
1628.21 26
1628.30 32
1628.40 38
1628.49 42
1628.58 44
1628.67 46
1628.77 47
1628.86 47
1628.95 48
1629.04 48
1629.14 48
1629.23 47
1629.32 47
1629.41 46
1629.51 45
1629.60 44
1629.69 44
1629.78 43
1629.88 42
1629.97 40
1630.06 39
1630.16 38
1630.25 38
1630.34 39
1630.43 41
1630.53 44
1630.62 48
1630.71 52
1630.80 56
1630.90 60
1630.99 63
1631.08 66
1631.17 70
1631.27 74
1631.36 78
1631.45 83
1631.54 88
1631.64 92
1631.73 96
1631.82 99
1631.91 101
1632.01 101
1632.10 101
1632.19 98
1632.28 95
1632.38 90
1632.47 84
1632.56 78
1632.66 72
1632.75 66
1632.84 61
1632.93 56
1633.03 53
1633.12 49
1633.21 46
1633.30 42
1633.40 39
1633.49 35
1633.58 32
1633.67 30
1633.77 30
1633.86 32
1633.95 36
1634.04 42
1634.14 48
1634.23 54
1634.32 58
1634.42 61
1634.51 62
1634.60 61
1634.69 58
1634.79 54
1634.88 49
1634.97 43
1635.06 39
1635.16 35
1635.25 33
1635.34 32
1635.44 32
1635.53 32
1635.62 31
1635.71 30
1635.81 28
1635.90 26
1635.99 24
1636.08 25
1636.18 26
1636.27 30
1636.36 33
1636.46 35
1636.55 36
1636.64 36
1636.73 34
1636.83 31
1636.92 28
1637.01 27
1637.10 28
1637.20 31
1637.29 34
1637.38 37
1637.48 39
1637.57 40
1637.66 38
1637.75 35
1637.85 31
1637.94 28
1638.03 26
1638.12 26
1638.22 26
1638.31 26
1638.40 26
1638.50 26
1638.59 24
1638.68 21
1638.77 19
1638.87 17
1638.96 17
1639.05 18
1639.15 20
1639.24 23
1639.33 27
1639.42 30
1639.52 33
1639.61 35
1639.70 34
1639.80 32
1639.89 28
1639.98 24
1640.07 19
1640.17 16
1640.26 14
1640.35 13
1640.45 15
1640.54 19
1640.63 23
1640.72 29
1640.82 34
1640.91 38
1641.00 42
1641.10 45
1641.19 47
1641.28 49
1641.37 51
1641.47 52
1641.56 54
1641.65 57
1641.75 61
1641.84 65
1641.93 70
1642.02 76
1642.12 81
1642.21 86
1642.30 88
1642.40 88
1642.49 85
1642.58 80
1642.67 72
1642.77 64
1642.86 55
1642.95 48
1643.05 43
1643.14 40
1643.23 39
1643.33 39
1643.42 39
1643.51 38
1643.60 36
1643.70 34
1643.79 32
1643.88 30
1643.98 28
1644.07 29
1644.16 30
1644.25 32
1644.35 35
1644.44 36
1644.53 37
1644.63 37
1644.72 35
1644.81 33
1644.91 30
1645.00 28
1645.09 26
1645.18 25
1645.28 25
1645.37 25
1645.46 25
1645.56 25
1645.65 24
1645.74 22
1645.84 21
1645.93 20
1646.02 21
1646.11 23
1646.21 26
1646.30 30
1646.39 34
1646.49 37
1646.58 39
1646.67 40
1646.77 40
1646.86 40
1646.95 41
1647.04 42
1647.14 43
1647.23 45
1647.32 47
1647.42 48
1647.51 49
1647.60 48
1647.70 47
1647.79 46
1647.88 44
1647.97 43
1648.07 43
1648.16 45
1648.25 51
1648.35 60
1648.44 71
1648.53 82
1648.63 93
1648.72 101
1648.81 105
1648.91 106
1649.00 103
1649.09 98
1649.18 92
1649.28 87
1649.37 84
1649.46 83
1649.56 83
1649.65 84
1649.74 86
1649.84 86
1649.93 86
1650.02 83
1650.12 80
1650.21 75
1650.30 70
1650.40 67
1650.49 65
1650.58 66
1650.67 70
1650.77 76
1650.86 83
1650.95 90
1651.05 95
1651.14 97
1651.23 97
1651.33 94
1651.42 89
1651.51 83
1651.61 77
1651.70 72
1651.79 68
1651.89 65
1651.98 62
1652.07 60
1652.17 58
1652.26 56
1652.35 53
1652.44 51
1652.54 49
1652.63 46
1652.72 44
1652.82 40
1652.91 36
1653.00 32
1653.10 27
1653.19 24
1653.28 22
1653.38 21
1653.47 22
1653.56 24
1653.66 27
1653.75 29
1653.84 32
1653.94 35
1654.03 39
1654.12 44
1654.22 50
1654.31 56
1654.40 63
1654.50 68
1654.59 72
1654.68 73
1654.78 73
1654.87 71
1654.96 68
1655.06 63
1655.15 58
1655.24 53
1655.34 47
1655.43 42
1655.52 37
1655.61 32
1655.71 28
1655.80 26
1655.89 24
1655.99 22
1656.08 22
1656.17 21
1656.27 20
1656.36 19
1656.45 17
1656.55 13
1656.64 8
1656.73 2
1656.83 0
1656.92 0
1657.01 0
1657.11 0
1657.20 0
1657.29 0
1657.39 0
1657.48 4
1657.57 17
1657.67 30
1657.76 43
1657.85 54
1657.95 64
1658.04 70
1658.13 74
1658.23 75
1658.32 74
1658.41 72
1658.51 68
1658.60 64
1658.69 60
1658.79 58
1658.88 57
1658.97 56
1659.07 55
1659.16 54
1659.25 51
1659.35 48
1659.44 43
1659.54 39
1659.63 35
1659.72 33
1659.82 33
1659.91 35
1660.00 38
1660.10 42
1660.19 48
1660.28 53
1660.38 59
1660.47 65
1660.56 71
1660.66 77
1660.75 82
1660.84 86
1660.94 89
1661.03 90
1661.12 90
1661.22 89
1661.31 87
1661.40 84
1661.50 81
1661.59 76
1661.68 71
1661.78 65
1661.87 59
1661.96 55
1662.06 52
1662.15 51
1662.24 53
1662.34 58
1662.43 65
1662.52 73
1662.62 81
1662.71 87
1662.81 92
1662.90 96
1662.99 98
1663.09 100
1663.18 101
1663.27 102
1663.37 104
1663.46 105
1663.55 106
1663.65 106
1663.74 103
1663.83 99
1663.93 93
1664.02 86
1664.11 80
1664.21 75
1664.30 72
1664.39 72
1664.49 73
1664.58 74
1664.68 74
1664.77 72
1664.86 69
1664.96 64
1665.05 59
1665.14 54
1665.24 49
1665.33 46
1665.42 43
1665.52 42
1665.61 41
1665.70 41
1665.80 43
1665.89 45
1665.99 47
1666.08 50
1666.17 52
1666.27 53
1666.36 53
1666.45 53
1666.55 54
1666.64 55
1666.73 58
1666.83 62
1666.92 67
1667.01 72
1667.11 77
1667.20 80
1667.30 82
1667.39 82
1667.48 82
1667.58 81
1667.67 81
1667.76 81
1667.86 83
1667.95 86
1668.04 89
1668.14 91
1668.23 92
1668.33 90
1668.42 86
1668.51 80
1668.61 73
1668.70 65
1668.79 57
1668.89 50
1668.98 44
1669.07 39
1669.17 36
1669.26 34
1669.36 34
1669.45 35
1669.54 38
1669.64 41
1669.73 45
1669.82 50
1669.92 55
1670.01 60
1670.10 65
1670.20 69
1670.29 71
1670.39 72
1670.48 71
1670.57 67
1670.67 61
1670.76 53
1670.85 44
1670.95 33
1671.04 23
1671.14 15
1671.23 9
1671.32 6
1671.42 4
1671.51 5
1671.60 7
1671.70 9
1671.79 10
1671.89 12
1671.98 14
1672.07 17
1672.17 22
1672.26 27
1672.35 34
1672.45 41
1672.54 47
1672.64 51
1672.73 54
1672.82 55
1672.92 54
1673.01 52
1673.10 50
1673.20 47
1673.29 46
1673.39 45
1673.48 45
1673.57 44
1673.67 43
1673.76 41
1673.85 38
1673.95 35
1674.04 32
1674.14 30
1674.23 29
1674.32 32
1674.42 36
1674.51 42
1674.60 49
1674.70 56
1674.79 61
1674.89 64
1674.98 65
1675.07 64
1675.17 61
1675.26 57
1675.36 53
1675.45 49
1675.54 46
1675.64 44
1675.73 42
1675.82 40
1675.92 38
1676.01 36
1676.11 35
1676.20 35
1676.29 36
1676.39 39
1676.48 43
1676.58 47
1676.67 51
1676.76 53
1676.86 55
1676.95 54
1677.04 52
1677.14 48
1677.23 43
1677.33 39
1677.42 35
1677.51 33
1677.61 34
1677.70 36
1677.80 40
1677.89 45
1677.98 50
1678.08 54
1678.17 56
1678.27 55
1678.36 53
1678.45 49
1678.55 45
1678.64 41
1678.74 39
1678.83 38
1678.92 38
1679.02 39
1679.11 40
1679.20 41
1679.30 42
1679.39 44
1679.49 46
1679.58 49
1679.67 53
1679.77 57
1679.86 59
1679.96 59
1680.05 57
1680.14 53
1680.24 48
1680.33 42
1680.43 35
1680.52 28
1680.61 20
1680.71 13
1680.80 5
1680.90 0
1680.99 0
1681.08 0
1681.18 0
1681.27 0
1681.37 0
1681.46 0
1681.55 0
1681.65 0
1681.74 2
1681.84 6
1681.93 11
1682.02 17
1682.12 23
1682.21 30
1682.31 37
1682.40 43
1682.49 48
1682.59 51
1682.68 52
1682.78 51
1682.87 47
1682.96 42
1683.06 36
1683.15 28
1683.25 21
1683.34 15
1683.43 10
1683.53 8
1683.62 7
1683.72 9
1683.81 12
1683.91 16
1684.00 20
1684.09 23
1684.19 26
1684.28 28
1684.38 30
1684.47 31
1684.56 31
1684.66 33
1684.75 35
1684.85 39
1684.94 44
1685.03 50
1685.13 56
1685.22 62
1685.32 67
1685.41 70
1685.50 71
1685.60 70
1685.69 67
1685.79 63
1685.88 59
1685.98 54
1686.07 48
1686.16 42
1686.26 35
1686.35 27
1686.45 18
1686.54 9
1686.63 0
1686.73 0
1686.82 0
1686.92 0
1687.01 0
1687.11 0
1687.20 0
1687.29 4
1687.39 16
1687.48 27
1687.58 36
1687.67 43
1687.76 47
1687.86 48
1687.95 48
1688.05 46
1688.14 45
1688.24 44
1688.33 43
1688.42 41
1688.52 39
1688.61 36
1688.71 33
1688.80 30
1688.89 26
1688.99 22
1689.08 19
1689.18 16
1689.27 14
1689.37 14
1689.46 14
1689.55 16
1689.65 19
1689.74 22
1689.84 27
1689.93 31
1690.03 36
1690.12 40
1690.21 43
1690.31 45
1690.40 45
1690.50 44
1690.59 43
1690.69 41
1690.78 39
1690.87 37
1690.97 36
1691.06 34
1691.16 32
1691.25 30
1691.35 28
1691.44 27
1691.53 26
1691.63 25
1691.72 25
1691.82 25
1691.91 26
1692.01 27
1692.10 28
1692.19 30
1692.29 33
1692.38 37
1692.48 41
1692.57 45
1692.67 50
1692.76 54
1692.85 58
1692.95 63
1693.04 69
1693.14 74
1693.23 80
1693.33 83
1693.42 86
1693.51 86
1693.61 83
1693.70 79
1693.80 73
1693.89 67
1693.99 60
1694.08 54
1694.17 49
1694.27 45
1694.36 41
1694.46 39
1694.55 36
1694.65 33
1694.74 31
1694.84 28
1694.93 26
1695.02 24
1695.12 23
1695.21 23
1695.31 25
1695.40 28
1695.50 33
1695.59 39
1695.68 46
1695.78 55
1695.87 63
1695.97 70
1696.06 76
1696.16 78
1696.25 78
1696.35 74
1696.44 68
1696.53 60
1696.63 51
1696.72 41
1696.82 33
1696.91 25
1697.01 18
1697.10 11
1697.20 6
1697.29 0
1697.38 0
1697.48 0
1697.57 0
1697.67 0
1697.76 0
1697.86 0
1697.95 0
1698.05 4
1698.14 8
1698.23 10
1698.33 10
1698.42 8
1698.52 5
1698.61 1
1698.71 0
1698.80 0
1698.90 0
1698.99 2
1699.09 6
1699.18 12
1699.27 16
1699.37 19
1699.46 21
1699.56 22
1699.65 23
1699.75 25
1699.84 29
1699.94 35
1700.03 43
1700.12 51
1700.22 57
1700.31 61
1700.41 61
1700.50 57
1700.60 50
1700.69 41
1700.79 30
1700.88 21
1700.98 13
1701.07 7
1701.16 4
1701.26 3
1701.35 4
1701.45 6
1701.54 9
1701.64 13
1701.73 15
1701.83 17
1701.92 18
1702.02 17
1702.11 16
1702.20 14
1702.30 14
1702.39 14
1702.49 16
1702.58 20
1702.68 24
1702.77 29
1702.87 35
1702.96 40
1703.06 44
1703.15 47
1703.25 48
1703.34 48
1703.43 46
1703.53 45
1703.62 45
1703.72 45
1703.81 48
1703.91 52
1704.00 56
1704.10 61
1704.19 65
1704.29 67
1704.38 68
1704.48 67
1704.57 65
1704.66 63
1704.76 59
1704.85 55
1704.95 51
1705.04 46
1705.14 40
1705.23 34
1705.33 27
1705.42 20
1705.52 13
1705.61 6
1705.71 1
1705.80 0
1705.90 0
1705.99 0
1706.08 4
1706.18 10
1706.27 16
1706.37 23
1706.46 28
1706.56 33
1706.65 36
1706.75 38
1706.84 39
1706.94 39
1707.03 38
1707.13 36
1707.22 34
1707.32 30
1707.41 26
1707.51 21
1707.60 15
1707.70 10
1707.79 5
1707.88 1
1707.98 0
1708.07 0
1708.17 1
1708.26 5
1708.36 11
1708.45 17
1708.55 23
1708.64 29
1708.74 34
1708.83 39
1708.93 42
1709.02 43
1709.12 41
1709.21 36
1709.31 30
1709.40 22
1709.50 13
1709.59 7
1709.69 3
1709.78 1
1709.87 2
1709.97 4
1710.06 6
1710.16 7
1710.25 8
1710.35 9
1710.44 10
1710.54 13
1710.63 18
1710.73 24
1710.82 30
1710.92 36
1711.01 40
1711.11 43
1711.20 44
1711.30 43
1711.39 41
1711.49 39
1711.58 38
1711.68 37
1711.77 39
1711.87 42
1711.96 48
1712.06 55
1712.15 63
1712.25 70
1712.34 75
1712.44 79
1712.53 80
1712.62 79
1712.72 78
1712.81 76
1712.91 75
1713.00 75
1713.10 76
1713.19 77
1713.29 77
1713.38 76
1713.48 74
1713.57 71
1713.67 67
1713.76 62
1713.86 59
1713.95 57
1714.05 55
1714.14 55
1714.24 54
1714.33 53
1714.43 52
1714.52 50
1714.62 47
1714.71 45
1714.81 45
1714.90 45
1715.00 48
1715.09 52
1715.19 56
1715.28 61
1715.38 64
1715.47 66
1715.57 66
1715.66 65
1715.76 63
1715.85 62
1715.95 60
1716.04 59
1716.14 58
1716.23 56
1716.33 53
1716.42 49
1716.52 45
1716.61 40
1716.71 34
1716.80 30
1716.90 26
1716.99 24
1717.09 23
1717.18 24
1717.28 26
1717.37 30
1717.47 35
1717.56 41
1717.66 45
1717.75 49
1717.85 51
1717.94 50
1718.04 48
1718.13 44
1718.23 39
1718.32 33
1718.42 28
1718.51 24
1718.61 21
1718.70 19
1718.80 20
1718.89 20
1718.99 21
1719.08 20
1719.18 19
1719.27 17
1719.37 15
1719.46 13
1719.56 12
1719.65 14
1719.75 18
1719.84 24
1719.94 30
1720.03 37
1720.13 43
1720.22 47
1720.32 51
1720.41 52
1720.51 52
1720.60 52
1720.70 50
1720.79 48
1720.89 46
1720.98 44
1721.08 42
1721.17 40
1721.27 38
1721.36 36
1721.46 33
1721.55 32
1721.65 31
1721.74 31
1721.84 33
1721.94 36
1722.03 41
1722.13 45
1722.22 49
1722.32 52
1722.41 54
1722.51 54
1722.60 52
1722.70 49
1722.79 46
1722.89 44
1722.98 42
1723.08 41
1723.17 40
1723.27 39
1723.36 38
1723.46 36
1723.55 34
1723.65 32
1723.74 31
1723.84 32
1723.93 35
1724.03 39
1724.12 43
1724.22 48
1724.31 51
1724.41 54
1724.50 56
1724.60 57
1724.69 59
1724.79 60
1724.89 61
1724.98 62
1725.08 61
1725.17 60
1725.27 57
1725.36 54
1725.46 49
1725.55 44
1725.65 37
1725.74 30
1725.84 22
1725.93 14
1726.03 6
1726.12 0
1726.22 0
1726.31 0
1726.41 0
1726.50 0
1726.60 0
1726.69 0
1726.79 3
1726.89 8
1726.98 12
1727.08 15
1727.17 19
1727.27 23
1727.36 28
1727.46 34
1727.55 39
1727.65 44
1727.74 47
1727.84 48
1727.93 46
1728.03 42
1728.12 38
1728.22 34
1728.31 32
1728.41 32
1728.51 35
1728.60 42
1728.70 49
1728.79 57
1728.89 64
1728.98 68
1729.08 68
1729.17 64
1729.27 56
1729.36 45
1729.46 33
1729.55 21
1729.65 10
1729.74 0
1729.84 0
1729.94 0
1730.03 0
1730.13 0
1730.22 0
1730.32 0
1730.41 0
1730.51 2
1730.60 6
1730.70 9
1730.79 11
1730.89 12
1730.98 13
1731.08 13
1731.18 14
1731.27 14
1731.37 14
1731.46 14
1731.56 12
1731.65 11
1731.75 9
1731.84 7
1731.94 8
1732.03 12
1732.13 18
1732.22 28
1732.32 38
1732.42 49
1732.51 57
1732.61 61
1732.70 60
1732.80 55
1732.89 48
1732.99 39
1733.08 32
1733.18 27
1733.27 26
1733.37 28
1733.47 32
1733.56 37
1733.66 44
1733.75 50
1733.85 55
1733.94 60
1734.04 63
1734.13 65
1734.23 66
1734.32 65
1734.42 63
1734.52 60
1734.61 56
1734.71 52
1734.80 46
1734.90 41
1734.99 34
1735.09 28
1735.18 21
1735.28 16
1735.37 13
1735.47 12
1735.57 13
1735.66 15
1735.76 18
1735.85 21
1735.95 24
1736.04 26
1736.14 28
1736.23 29
1736.33 30
1736.43 31
1736.52 32
1736.62 33
1736.71 33
1736.81 33
1736.90 34
1737.00 35
1737.09 36
1737.19 37
1737.29 38
1737.38 39
1737.48 40
1737.57 39
1737.67 39
1737.76 37
1737.86 36
1737.95 35
1738.05 34
1738.15 33
1738.24 34
1738.34 35
1738.43 37
1738.53 39
1738.62 42
1738.72 45
1738.81 47
1738.91 49
1739.01 49
1739.10 47
1739.20 44
1739.29 41
1739.39 36
1739.48 33
1739.58 30
1739.67 28
1739.77 28
1739.87 29
1739.96 30
1740.06 31
1740.15 31
1740.25 30
1740.34 28
1740.44 26
1740.54 26
1740.63 27
1740.73 31
1740.82 37
1740.92 44
1741.01 53
1741.11 61
1741.20 68
1741.30 73
1741.40 76
1741.49 77
1741.59 76
1741.68 74
1741.78 72
1741.87 70
1741.97 69
1742.07 69
1742.16 70
1742.26 71
1742.35 72
1742.45 73
1742.54 74
1742.64 73
1742.74 71
1742.83 67
1742.93 63
1743.02 58
1743.12 53
1743.21 50
1743.31 48
1743.41 48
1743.50 50
1743.60 55
1743.69 60
1743.79 65
1743.88 67
1743.98 67
1744.08 64
1744.17 58
1744.27 51
1744.36 43
1744.46 36
1744.55 30
1744.65 27
1744.75 25
1744.84 26
1744.94 27
1745.03 30
1745.13 31
1745.23 32
1745.32 31
1745.42 29
1745.51 26
1745.61 24
1745.70 23
1745.80 23
1745.90 27
1745.99 34
1746.09 43
1746.18 53
1746.28 65
1746.37 76
1746.47 87
1746.57 96
1746.66 101
1746.76 104
1746.85 103
1746.95 99
1747.05 92
1747.14 84
1747.24 76
1747.33 68
1747.43 62
1747.52 58
1747.62 56
1747.72 55
1747.81 54
1747.91 54
1748.00 53
1748.10 52
1748.20 50
1748.29 47
1748.39 45
1748.48 43
1748.58 41
1748.67 41
1748.77 42
1748.87 45
1748.96 48
1749.06 53
1749.15 58
1749.25 63
1749.35 68
1749.44 73
1749.54 78
1749.63 82
1749.73 86
1749.83 89
1749.92 92
1750.02 95
1750.11 100
1750.21 105
1750.30 111
1750.40 117
1750.50 122
1750.59 125
1750.69 125
1750.78 123
1750.88 119
1750.98 114
1751.07 108
1751.17 103
1751.26 99
1751.36 96
1751.46 93
1751.55 90
1751.65 86
1751.74 82
1751.84 78
1751.94 76
1752.03 75
1752.13 76
1752.22 78
1752.32 80
1752.42 80
1752.51 79
1752.61 75
1752.70 69
1752.80 63
1752.90 57
1752.99 53
1753.09 51
1753.18 50
1753.28 52
1753.38 52
1753.47 52
1753.57 49
1753.66 44
1753.76 37
1753.86 29
1753.95 22
1754.05 16
1754.14 12
1754.24 12
1754.34 14
1754.43 17
1754.53 21
1754.62 25
1754.72 27
1754.82 27
1754.91 24
1755.01 21
1755.10 15
1755.20 10
1755.30 6
1755.39 3
1755.49 3
1755.58 5
1755.68 11
1755.78 18
1755.87 27
1755.97 34
1756.06 41
1756.16 44
1756.26 45
1756.35 44
1756.45 42
1756.54 39
1756.64 38
1756.74 37
1756.83 38
1756.93 40
1757.02 41
1757.12 42
1757.22 42
1757.31 42
1757.41 42
1757.51 42
1757.60 43
1757.70 44
1757.79 46
1757.89 48
1757.99 49
1758.08 49
1758.18 48
1758.27 47
1758.37 45
1758.47 43
1758.56 41
1758.66 40
1758.76 40
1758.85 41
1758.95 42
1759.04 43
1759.14 44
1759.24 44
1759.33 44
1759.43 44
1759.52 44
1759.62 45
1759.72 46
1759.81 47
1759.91 49
1760.01 50
1760.10 50
1760.20 50
1760.29 48
1760.39 46
1760.49 42
1760.58 39
1760.68 36
1760.77 34
1760.87 33
1760.97 34
1761.06 35
1761.16 37
1761.26 40
1761.35 43
1761.45 46
1761.54 50
1761.64 54
1761.74 57
1761.83 60
1761.93 62
1762.03 64
1762.12 64
1762.22 63
1762.31 62
1762.41 60
1762.51 58
1762.60 55
1762.70 53
1762.80 49
1762.89 46
1762.99 42
1763.08 37
1763.18 34
1763.28 31
1763.37 29
1763.47 29
1763.57 30
1763.66 34
1763.76 38
1763.85 42
1763.95 46
1764.05 48
1764.14 49
1764.24 48
1764.34 47
1764.43 46
1764.53 46
1764.62 46
1764.72 47
1764.82 49
1764.91 49
1765.01 50
1765.11 50
1765.20 49
1765.30 48
1765.40 47
1765.49 45
1765.59 43
1765.68 39
1765.78 36
1765.88 32
1765.97 29
1766.07 26
1766.17 24
1766.26 24
1766.36 24
1766.45 26
1766.55 29
1766.65 33
1766.74 38
1766.84 42
1766.94 47
1767.03 52
1767.13 55
1767.23 57
1767.32 58
1767.42 56
1767.51 52
1767.61 46
1767.71 39
1767.80 31
1767.90 25
1768.00 21
1768.09 22
1768.19 27
1768.29 34
1768.38 43
1768.48 51
1768.58 57
1768.67 58
1768.77 56
1768.86 51
1768.96 44
1769.06 37
1769.15 31
1769.25 27
1769.35 24
1769.44 22
1769.54 20
1769.64 18
1769.73 15
1769.83 11
1769.93 7
1770.02 4
1770.12 2
1770.21 2
1770.31 4
1770.41 9
1770.50 16
1770.60 24
1770.70 32
1770.79 40
1770.89 46
1770.99 49
1771.08 51
1771.18 51
1771.28 51
1771.37 50
1771.47 50
1771.57 50
1771.66 49
1771.76 47
1771.85 45
1771.95 41
1772.05 37
1772.14 34
1772.24 32
1772.34 32
1772.43 34
1772.53 38
1772.63 41
1772.72 43
1772.82 43
1772.92 41
1773.01 38
1773.11 34
1773.21 30
1773.30 28
1773.40 26
1773.50 25
1773.59 25
1773.69 26
1773.79 28
1773.88 31
1773.98 37
1774.07 44
1774.17 53
1774.27 62
1774.36 71
1774.46 78
1774.56 81
1774.65 81
1774.75 76
1774.85 69
1774.94 59
1775.04 48
1775.14 37
1775.23 29
1775.33 24
1775.43 23
1775.52 25
1775.62 29
1775.72 35
1775.81 40
1775.91 44
1776.01 45
1776.10 43
1776.20 39
1776.30 35
1776.39 30
1776.49 25
1776.59 21
1776.68 18
1776.78 15
1776.88 11
1776.97 7
1777.07 3
1777.17 0
1777.26 0
1777.36 0
1777.46 3
1777.55 10
1777.65 19
1777.75 29
1777.84 38
1777.94 45
1778.04 49
1778.13 51
1778.23 50
1778.33 47
1778.42 43
1778.52 39
1778.62 35
1778.71 31
1778.81 27
1778.91 21
1779.00 15
1779.10 8
1779.20 2
1779.29 0
1779.39 0
1779.49 0
1779.58 0
1779.68 0
1779.78 3
1779.87 5
1779.97 5
1780.07 3
1780.16 1
1780.26 0
1780.36 0
1780.45 0
1780.55 2
1780.65 9
1780.74 18
1780.84 26
1780.94 33
1781.03 38
1781.13 41
1781.23 40
1781.32 38
1781.42 36
1781.52 34
1781.61 34
1781.71 35
1781.81 39
1781.90 43
1782.00 48
1782.10 52
1782.20 56
1782.29 57
1782.39 59
1782.49 59
1782.58 61
1782.68 62
1782.78 64
1782.87 66
1782.97 66
1783.07 66
1783.16 65
1783.26 64
1783.36 62
1783.45 61
1783.55 61
1783.65 63
1783.74 66
1783.84 70
1783.94 74
1784.03 78
1784.13 81
1784.23 82
1784.33 81
1784.42 78
1784.52 74
1784.62 68
1784.71 61
1784.81 54
1784.91 46
1785.00 37
1785.10 29
1785.20 21
1785.29 14
1785.39 8
1785.49 3
1785.58 0
1785.68 0
1785.78 0
1785.87 0
1785.97 0
1786.07 0
1786.17 0
1786.26 0
1786.36 0
1786.46 6
1786.55 14
1786.65 20
1786.75 26
1786.84 30
1786.94 32
1787.04 33
1787.13 33
1787.23 33
1787.33 33
1787.43 33
1787.52 33
1787.62 33
1787.72 32
1787.81 31
1787.91 30
1788.01 30
1788.10 31
1788.20 33
1788.30 35
1788.39 39
1788.49 42
1788.59 45
1788.69 48
1788.78 50
1788.88 51
1788.98 53
1789.07 55
1789.17 58
1789.27 60
1789.36 63
1789.46 64
1789.56 63
1789.66 61
1789.75 56
1789.85 51
1789.95 46
1790.04 42
1790.14 41
1790.24 42
1790.33 45
1790.43 48
1790.53 50
1790.63 51
1790.72 49
1790.82 47
1790.92 44
1791.01 41
1791.11 41
1791.21 41
1791.30 43
1791.40 44
1791.50 45
1791.60 43
1791.69 40
1791.79 36
1791.89 32
1791.98 29
1792.08 28
1792.18 28
1792.27 30
1792.37 33
1792.47 38
1792.57 43
1792.66 50
1792.76 58
1792.86 66
1792.95 75
1793.05 83
1793.15 89
1793.25 92
1793.34 94
1793.44 93
1793.54 90
1793.63 86
1793.73 80
1793.83 74
1793.93 68
1794.02 61
1794.12 54
1794.22 47
1794.31 42
1794.41 38
1794.51 36
1794.60 35
1794.70 36
1794.80 38
1794.90 40
1794.99 42
1795.09 43
1795.19 44
1795.28 44
1795.38 42
1795.48 39
1795.58 36
1795.67 33
1795.77 30
1795.87 27
1795.96 25
1796.06 23
1796.16 21
1796.26 19
1796.35 17
1796.45 16
1796.55 16
1796.64 19
1796.74 23
1796.84 29
1796.94 35
1797.03 42
1797.13 49
1797.23 55
1797.33 59
1797.42 62
1797.52 64
1797.62 66
1797.71 66
1797.81 66
1797.91 66
1798.01 66
1798.10 66
1798.20 67
1798.30 68
1798.39 69
1798.49 69
1798.59 68
1798.69 66
1798.78 64
1798.88 61
1798.98 59
1799.08 59
1799.17 60
1799.27 62
1799.37 66
1799.46 70
1799.56 73
1799.66 75
1799.76 75
1799.85 73
1799.95 71
1800.05 68
1800.14 66
1800.24 66
1800.34 67
1800.44 70
1800.53 73
1800.63 76
1800.73 77
1800.83 76
1800.92 73
1801.02 69
1801.12 64
1801.21 59
1801.31 56
1801.41 54
1801.51 54
1801.60 55
1801.70 58
1801.80 60
1801.90 62
1801.99 63
1802.09 62
1802.19 59
1802.29 55
1802.38 49
1802.48 43
1802.58 38
1802.67 34
1802.77 33
1802.87 34
1802.97 38
1803.06 43
1803.16 48
1803.26 53
1803.36 56
1803.45 58
1803.55 59
1803.65 60
1803.75 60
1803.84 61
1803.94 63
1804.04 64
1804.14 67
1804.23 69
1804.33 71
1804.43 73
1804.52 76
1804.62 78
1804.72 81
1804.82 83
1804.91 85
1805.01 86
1805.11 86
1805.21 85
1805.30 84
1805.40 81
1805.50 78
1805.60 76
1805.69 73
1805.79 70
1805.89 67
1805.99 65
1806.08 62
1806.18 59
1806.28 57
1806.38 56
1806.47 55
1806.57 56
1806.67 58
1806.77 61
1806.86 64
1806.96 67
1807.06 70
1807.15 72
1807.25 73
1807.35 73
1807.45 73
1807.54 72
1807.64 72
1807.74 73
1807.84 74
1807.93 75
1808.03 75
1808.13 74
1808.23 72
1808.32 69
1808.42 65
1808.52 61
1808.62 59
1808.71 57
1808.81 57
1808.91 57
1809.01 57
1809.10 58
1809.20 60
1809.30 63
1809.40 67
1809.49 72
1809.59 77
1809.69 81
1809.79 84
1809.88 85
1809.98 84
1810.08 81
1810.18 77
1810.27 71
1810.37 65
1810.47 59
1810.57 53
1810.67 47
1810.76 42
1810.86 38
1810.96 34
1811.06 30
1811.15 27
1811.25 25
1811.35 22
1811.45 20
1811.54 19
1811.64 20
1811.74 21
1811.84 25
1811.93 29
1812.03 34
1812.13 40
1812.23 46
1812.32 52
1812.42 57
1812.52 62
1812.62 66
1812.71 69
1812.81 69
1812.91 68
1813.01 65
1813.10 61
1813.20 55
1813.30 49
1813.40 45
1813.50 42
1813.59 41
1813.69 42
1813.79 44
1813.89 46
1813.98 49
1814.08 51
1814.18 53
1814.28 54
1814.37 55
1814.47 56
1814.57 57
1814.67 58
1814.76 59
1814.86 58
1814.96 58
1815.06 57
1815.16 55
1815.25 53
1815.35 51
1815.45 48
1815.55 45
1815.64 42
1815.74 38
1815.84 35
1815.94 32
1816.03 30
1816.13 30
1816.23 32
1816.33 35
1816.43 39
1816.52 43
1816.62 46
1816.72 48
1816.82 48
1816.91 45
1817.01 40
1817.11 33
1817.21 26
1817.30 20
1817.40 16
1817.50 15
1817.60 16
1817.70 19
1817.79 23
1817.89 27
1817.99 31
1818.09 33
1818.18 34
1818.28 35
1818.38 35
1818.48 36
1818.58 38
1818.67 41
1818.77 47
1818.87 53
1818.97 60
1819.06 66
1819.16 70
1819.26 71
1819.36 69
1819.46 64
1819.55 57
1819.65 51
1819.75 45
1819.85 40
1819.94 38
1820.04 38
1820.14 39
1820.24 40
1820.34 40
1820.43 38
1820.53 35
1820.63 31
1820.73 26
1820.82 21
1820.92 17
1821.02 16
1821.12 16
1821.22 19
1821.31 23
1821.41 29
1821.51 34
1821.61 39
1821.71 43
1821.80 45
1821.90 46
1822.00 45
1822.10 44
1822.19 42
1822.29 41
1822.39 40
1822.49 41
1822.59 43
1822.68 47
1822.78 52
1822.88 58
1822.98 65
1823.08 71
1823.17 77
1823.27 81
1823.37 84
1823.47 85
1823.56 84
1823.66 82
1823.76 80
1823.86 78
1823.96 77
1824.05 78
1824.15 79
1824.25 82
1824.35 84
1824.45 86
1824.54 86
1824.64 84
1824.74 79
1824.84 73
1824.94 66
1825.03 59
1825.13 51
1825.23 44
1825.33 38
1825.43 34
1825.52 32
1825.62 33
1825.72 35
1825.82 38
1825.92 43
1826.01 47
1826.11 50
1826.21 52
1826.31 52
1826.41 52
1826.50 51
1826.60 52
1826.70 52
1826.80 54
1826.90 55
1826.99 56
1827.09 56
1827.19 56
1827.29 54
1827.38 54
1827.48 54
1827.58 57
1827.68 62
1827.78 67
1827.88 74
1827.97 79
1828.07 83
1828.17 84
1828.27 84
1828.37 82
1828.46 80
1828.56 78
1828.66 77
1828.76 76
1828.86 75
1828.95 75
1829.05 75
1829.15 75
1829.25 75
1829.35 75
1829.44 76
1829.54 76
1829.64 76
1829.74 75
1829.84 72
1829.93 68
1830.03 61
1830.13 54
1830.23 47
1830.33 41
1830.42 37
1830.52 35
1830.62 35
1830.72 37
1830.82 40
1830.91 42
1831.01 44
1831.11 45
1831.21 43
1831.31 40
1831.41 36
1831.50 32
1831.60 28
1831.70 25
1831.80 24
1831.90 26
1831.99 29
1832.09 34
1832.19 40
1832.29 46
1832.39 52
1832.48 56
1832.58 58
1832.68 57
1832.78 53
1832.88 47
1832.98 38
1833.07 27
1833.17 18
1833.27 11
1833.37 8
1833.47 9
1833.56 15
1833.66 25
1833.76 37
1833.86 51
1833.96 63
1834.06 73
1834.15 80
1834.25 82
1834.35 81
1834.45 75
1834.55 66
1834.64 56
1834.74 46
1834.84 37
1834.94 30
1835.04 26
1835.14 25
1835.23 25
1835.33 26
1835.43 27
1835.53 26
1835.63 25
1835.72 22
1835.82 19
1835.92 16
1836.02 15
1836.12 15
1836.22 16
1836.31 17
1836.41 19
1836.51 22
1836.61 24
1836.71 27
1836.81 31
1836.90 35
1837.00 40
1837.10 44
1837.20 47
1837.30 49
1837.39 48
1837.49 45
1837.59 41
1837.69 36
1837.79 32
1837.89 29
1837.98 27
1838.08 28
1838.18 30
1838.28 33
1838.38 37
1838.48 41
1838.57 45
1838.67 47
1838.77 48
1838.87 49
1838.97 50
1839.07 51
1839.16 53
1839.26 56
1839.36 59
1839.46 62
1839.56 64
1839.66 64
1839.75 63
1839.85 59
1839.95 55
1840.05 51
1840.15 47
1840.25 45
1840.34 44
1840.44 45
1840.54 47
1840.64 48
1840.74 49
1840.84 49
1840.93 48
1841.03 46
1841.13 43
1841.23 39
1841.33 36
1841.43 33
1841.52 31
1841.62 29
1841.72 29
1841.82 29
1841.92 31
1842.02 32
1842.11 33
1842.21 34
1842.31 33
1842.41 32
1842.51 30
1842.61 30
1842.71 31
1842.80 33
1842.90 38
1843.00 43
1843.10 48
1843.20 53
1843.30 56
1843.39 56
1843.49 55
1843.59 52
1843.69 48
1843.79 42
1843.89 35
1843.98 26
1844.08 17
1844.18 7
1844.28 0
1844.38 0
1844.48 0
1844.58 0
1844.67 0
1844.77 0
1844.87 6
1844.97 15
1845.07 22
1845.17 27
1845.26 29
1845.36 28
1845.46 24
1845.56 18
1845.66 11
1845.76 4
1845.86 0
1845.95 0
1846.05 0
1846.15 0
1846.25 0
1846.35 0
1846.45 0
1846.55 0
1846.64 5
1846.74 11
1846.84 16
1846.94 19
1847.04 19
1847.14 17
1847.23 14
1847.33 11
1847.43 7
1847.53 4
1847.63 2
1847.73 0
1847.83 0
1847.92 0
1848.02 0
1848.12 0
1848.22 0
1848.32 0
1848.42 0
1848.52 1
1848.61 1
1848.71 1
1848.81 1
1848.91 1
1849.01 2
1849.11 4
1849.21 7
1849.30 12
1849.40 16
1849.50 19
1849.60 22
1849.70 22
1849.80 22
1849.90 21
1849.99 20
1850.09 20
1850.19 21
1850.29 22
1850.39 23
1850.49 24
1850.59 23
1850.69 22
1850.78 21
1850.88 20
1850.98 20
1851.08 22
1851.18 24
1851.28 27
1851.38 31
1851.47 34
1851.57 38
1851.67 41
1851.77 43
1851.87 44
1851.97 44
1852.07 42
1852.16 38
1852.26 33
1852.36 27
1852.46 22
1852.56 18
1852.66 15
1852.76 14
1852.86 16
1852.95 19
1853.05 24
1853.15 28
1853.25 33
1853.35 36
1853.45 38
1853.55 39
1853.65 39
1853.74 38
1853.84 36
1853.94 35
1854.04 35
1854.14 35
1854.24 37
1854.34 40
1854.43 44
1854.53 48
1854.63 51
1854.73 53
1854.83 54
1854.93 54
1855.03 53
1855.13 52
1855.22 52
1855.32 52
1855.42 53
1855.52 55
1855.62 57
1855.72 58
1855.82 57
1855.92 54
1856.01 50
1856.11 44
1856.21 37
1856.31 30
1856.41 24
1856.51 21
1856.61 19
1856.71 19
1856.80 20
1856.90 22
1857.00 24
1857.10 26
1857.20 27
1857.30 28
1857.40 29
1857.50 30
1857.60 33
1857.69 36
1857.79 40
1857.89 43
1857.99 46
1858.09 47
1858.19 47
1858.29 45
1858.39 42
1858.48 39
1858.58 37
1858.68 36
1858.78 35
1858.88 36
1858.98 37
1859.08 37
1859.18 37
1859.28 35
1859.37 33
1859.47 31
1859.57 31
1859.67 31
1859.77 34
1859.87 38
1859.97 44
1860.07 50
1860.17 56
1860.26 62
1860.36 66
1860.46 68
1860.56 67
1860.66 64
1860.76 59
1860.86 52
1860.96 45
1861.06 38
1861.15 35
1861.25 34
1861.35 36
1861.45 39
1861.55 43
1861.65 45
1861.75 44
1861.85 40
1861.95 35
1862.04 28
1862.14 23
1862.24 20
1862.34 19
1862.44 21
1862.54 24
1862.64 27
1862.74 30
1862.84 32
1862.93 32
1863.03 31
1863.13 29
1863.23 26
1863.33 23
1863.43 20
1863.53 17
1863.63 14
1863.73 11
1863.83 7
1863.92 3
1864.02 0
1864.12 0
1864.22 0
1864.32 0
1864.42 0
1864.52 0
1864.62 0
1864.72 0
1864.82 5
1864.91 9
1865.01 13
1865.11 16
1865.21 17
1865.31 17
1865.41 16
1865.51 14
1865.61 12
1865.71 10
1865.81 10
1865.90 11
1866.00 13
1866.10 16
1866.20 21
1866.30 26
1866.40 32
1866.50 37
1866.60 42
1866.70 46
1866.80 48
1866.90 47
1866.99 45
1867.09 42
1867.19 39
1867.29 37
1867.39 38
1867.49 40
1867.59 44
1867.69 49
1867.79 52
1867.89 54
1867.98 52
1868.08 48
1868.18 42
1868.28 35
1868.38 27
1868.48 22
1868.58 19
1868.68 18
1868.78 21
1868.88 26
1868.98 31
1869.07 36
1869.17 40
1869.27 41
1869.37 39
1869.47 36
1869.57 31
1869.67 26
1869.77 22
1869.87 19
1869.97 18
1870.07 19
1870.17 21
1870.26 24
1870.36 26
1870.46 28
1870.56 29
1870.66 29
1870.76 28
1870.86 27
1870.96 26
1871.06 26
1871.16 25
1871.26 24
1871.36 23
1871.45 21
1871.55 18
1871.65 15
1871.75 13
1871.85 12
1871.95 12
1872.05 14
1872.15 18
1872.25 24
1872.35 31
1872.45 39
1872.55 48
1872.64 56
1872.74 64
1872.84 70
1872.94 74
1873.04 76
1873.14 74
1873.24 69
1873.34 63
1873.44 55
1873.54 46
1873.64 38
1873.74 31
1873.84 24
1873.93 19
1874.03 15
1874.13 11
1874.23 9
1874.33 8
1874.43 7
1874.53 7
1874.63 7
1874.73 9
1874.83 12
1874.93 17
1875.03 23
1875.13 30
1875.22 37
1875.32 44
1875.42 49
1875.52 52
1875.62 53
1875.72 52
1875.82 50
1875.92 48
1876.02 48
1876.12 51
1876.22 57
1876.32 64
1876.42 72
1876.52 78
1876.62 81
1876.71 80
1876.81 76
1876.91 68
1877.01 58
1877.11 49
1877.21 41
1877.31 35
1877.41 32
1877.51 31
1877.61 29
1877.71 27
1877.81 24
1877.91 19
1878.01 13
1878.11 7
1878.20 2
1878.30 0
1878.40 0
1878.50 0
1878.60 0
1878.70 0
1878.80 0
1878.90 0
1879.00 1
1879.10 3
1879.20 6
1879.30 10
1879.40 15
1879.50 22
1879.60 30
1879.70 36
1879.79 41
1879.89 44
1879.99 44
1880.09 42
1880.19 39
1880.29 35
1880.39 32
1880.49 30
1880.59 30
1880.69 29
1880.79 29
1880.89 28
1880.99 28
1881.09 27
1881.19 27
1881.29 28
1881.39 29
1881.48 31
1881.58 32
1881.68 32
1881.78 32
1881.88 30
1881.98 28
1882.08 26
1882.18 25
1882.28 26
1882.38 28
1882.48 32
1882.58 36
1882.68 39
1882.78 40
1882.88 39
1882.98 36
1883.08 31
1883.18 26
1883.28 20
1883.37 14
1883.47 9
1883.57 6
1883.67 2
1883.77 0
1883.87 0
1883.97 0
1884.07 0
1884.17 3
1884.27 10
1884.37 19
1884.47 30
1884.57 41
1884.67 50
1884.77 56
1884.87 59
1884.97 59
1885.07 56
1885.17 51
1885.27 45
1885.36 39
1885.46 35
1885.56 32
1885.66 30
1885.76 29
1885.86 28
1885.96 27
1886.06 24
1886.16 20
1886.26 14
1886.36 8
1886.46 2
1886.56 0
1886.66 0
1886.76 0
1886.86 0
1886.96 0
1887.06 0
1887.16 0
1887.26 0
1887.36 1
1887.46 4
1887.56 8
1887.66 14
1887.75 20
1887.85 27
1887.95 35
1888.05 43
1888.15 51
1888.25 58
1888.35 64
1888.45 67
1888.55 68
1888.65 66
1888.75 63
1888.85 58
1888.95 53
1889.05 48
1889.15 44
1889.25 42
1889.35 41
1889.45 41
1889.55 43
1889.65 44
1889.75 45
1889.85 46
1889.95 45
1890.05 44
1890.15 41
1890.25 38
1890.35 35
1890.45 31
1890.54 28
1890.64 27
1890.74 26
1890.84 25
1890.94 25
1891.04 25
1891.14 25
1891.24 24
1891.34 23
1891.44 22
1891.54 22
1891.64 23
1891.74 25
1891.84 26
1891.94 26
1892.04 25
1892.14 22
1892.24 17
1892.34 12
1892.44 6
1892.54 2
1892.64 0
1892.74 0
1892.84 0
1892.94 0
1893.04 0
1893.14 0
1893.24 0
1893.34 0
1893.44 0
1893.54 4
1893.64 9
1893.74 13
1893.84 17
1893.94 20
1894.04 24
1894.14 27
1894.23 30
1894.33 31
1894.43 31
1894.53 30
1894.63 27
1894.73 22
1894.83 18
1894.93 15
1895.03 14
1895.13 16
1895.23 20
1895.33 27
1895.43 35
1895.53 43
1895.63 50
1895.73 56
1895.83 59
1895.93 60
1896.03 60
1896.13 59
1896.23 58
1896.33 59
1896.43 60
1896.53 62
1896.63 63
1896.73 63
1896.83 60
1896.93 56
1897.03 50
1897.13 44
1897.23 39
1897.33 35
1897.43 32
1897.53 30
1897.63 30
1897.73 30
1897.83 29
1897.93 29
1898.03 28
1898.13 27
1898.23 26
1898.33 26
1898.43 26
1898.53 27
1898.63 30
1898.73 34
1898.83 40
1898.93 45
1899.03 51
1899.13 57
1899.23 61
1899.33 63
1899.43 63
1899.53 61
1899.63 56
1899.73 50
1899.83 43
1899.93 37
1900.03 32
1900.13 29
1900.23 27
1900.33 28
1900.43 30
1900.53 34
1900.63 40
1900.73 47
1900.83 54
1900.93 61
1901.03 67
1901.13 72
1901.23 75
1901.33 74
1901.43 72
1901.53 67
1901.63 62
1901.73 55
1901.83 48
1901.93 41
1902.03 36
1902.13 31
1902.23 27
1902.33 23
1902.43 19
1902.53 16
1902.63 14
1902.73 12
1902.83 11
1902.93 11
1903.03 12
1903.13 14
1903.23 18
1903.33 22
1903.43 27
1903.53 32
1903.63 36
1903.73 40
1903.83 43
1903.93 45
1904.03 47
1904.13 50
1904.23 53
1904.33 57
1904.43 60
1904.53 63
1904.63 64
1904.73 64
1904.83 62
1904.93 60
1905.03 58
1905.13 57
1905.23 58
1905.33 59
1905.43 60
1905.53 59
1905.63 56
1905.73 50
1905.83 42
1905.93 32
1906.03 23
1906.13 16
1906.23 11
1906.33 9
1906.43 8
1906.53 10
1906.63 12
1906.73 14
1906.83 15
1906.93 15
1907.03 14
1907.13 12
1907.23 9
1907.33 6
1907.43 4
1907.53 4
1907.63 5
1907.73 9
1907.83 14
1907.93 19
1908.03 24
1908.13 29
1908.23 31
1908.33 32
1908.43 30
1908.53 26
1908.63 22
1908.73 18
1908.83 16
1908.93 16
1909.03 19
1909.13 25
1909.23 34
1909.33 43
1909.43 53
1909.53 61
1909.63 67
1909.73 70
1909.83 71
1909.93 70
1910.03 66
1910.13 61
1910.23 55
1910.33 47
1910.43 39
1910.53 31
1910.63 23
1910.73 17
1910.83 12
1910.93 8
1911.03 7
1911.14 7
1911.24 8
1911.34 10
1911.44 11
1911.54 12
1911.64 11
1911.74 9
1911.84 7
1911.94 6
1912.04 5
1912.14 5
1912.24 6
1912.34 9
1912.44 11
1912.54 14
1912.64 16
1912.74 18
1912.84 19
1912.94 21
1913.04 24
1913.14 27
1913.24 29
1913.34 31
1913.44 30
1913.54 27
1913.64 22
1913.74 15
1913.84 8
1913.94 1
1914.04 0
1914.14 0
1914.24 0
1914.34 0
1914.44 0
1914.54 2
1914.64 8
1914.74 16
1914.85 24
1914.95 32
1915.05 39
1915.15 44
1915.25 48
1915.35 49
1915.45 49
1915.55 48
1915.65 48
1915.75 48
1915.85 49
1915.95 50
1916.05 51
1916.15 51
1916.25 50
1916.35 48
1916.45 44
1916.55 41
1916.65 38
1916.75 36
1916.85 36
1916.95 38
1917.05 42
1917.15 47
1917.25 52
1917.35 57
1917.45 59
1917.55 60
1917.66 58
1917.76 54
1917.86 48
1917.96 42
1918.06 36
1918.16 30
1918.26 24
1918.36 19
1918.46 15
1918.56 10
1918.66 6
1918.76 1
1918.86 0
1918.96 0
1919.06 0
1919.16 0
1919.26 0
1919.36 0
1919.46 0
1919.56 0
1919.66 4
1919.76 10
1919.86 15
1919.96 19
1920.07 22
1920.17 25
1920.27 28
1920.37 32
1920.47 35
1920.57 40
1920.67 44
1920.77 49
1920.87 52
1920.97 54
1921.07 54
1921.17 53
1921.27 50
1921.37 46
1921.47 43
1921.57 40
1921.67 38
1921.77 37
1921.87 37
1921.97 39
1922.08 42
1922.18 44
1922.28 45
1922.38 45
1922.48 43
1922.58 39
1922.68 34
1922.78 30
1922.88 27
1922.98 26
1923.08 27
1923.18 28
1923.28 30
1923.38 30
1923.48 28
1923.58 23
1923.68 16
1923.78 7
1923.88 0
1923.99 0
1924.09 0
1924.19 0
1924.29 0
1924.39 0
1924.49 0
1924.59 3
1924.69 14
1924.79 26
1924.89 37
1924.99 46
1925.09 53
1925.19 57
1925.29 59
1925.39 58
1925.49 57
1925.59 56
1925.70 55
1925.80 56
1925.90 57
1926.00 58
1926.10 58
1926.20 57
1926.30 53
1926.40 48
1926.50 42
1926.60 35
1926.70 29
1926.80 25
1926.90 21
1927.00 18
1927.10 17
1927.20 16
1927.31 17
1927.41 18
1927.51 21
1927.61 25
1927.71 29
1927.81 35
1927.91 40
1928.01 45
1928.11 49
1928.21 53
1928.31 55
1928.41 57
1928.51 58
1928.61 59
1928.71 60
1928.82 59
1928.92 58
1929.02 55
1929.12 51
1929.22 46
1929.32 40
1929.42 35
1929.52 31
1929.62 27
1929.72 25
1929.82 23
1929.92 22
1930.02 22
1930.12 22
1930.23 22
1930.33 22
1930.43 21
1930.53 20
1930.63 19
1930.73 17
1930.83 15
1930.93 13
1931.03 11
1931.13 9
1931.23 8
1931.33 8
1931.43 8
1931.53 8
1931.64 9
1931.74 8
1931.84 8
1931.94 7
1932.04 6
1932.14 5
1932.24 3
1932.34 0
1932.44 0
1932.54 0
1932.64 0
1932.74 2
1932.84 7
1932.95 15
1933.05 25
1933.15 35
1933.25 43
1933.35 50
1933.45 53
1933.55 54
1933.65 52
1933.75 48
1933.85 43
1933.95 39
1934.05 36
1934.16 34
1934.26 33
1934.36 33
1934.46 31
1934.56 28
1934.66 24
1934.76 18
1934.86 13
1934.96 9
1935.06 7
1935.16 8
1935.26 12
1935.37 19
1935.47 26
1935.57 32
1935.67 37
1935.77 39
1935.87 39
1935.97 37
1936.07 35
1936.17 33
1936.27 34
1936.37 36
1936.47 41
1936.58 47
1936.68 52
1936.78 57
1936.88 60
1936.98 62
1937.08 64
1937.18 65
1937.28 67
1937.38 71
1937.48 75
1937.58 81
1937.69 85
1937.79 89
1937.89 90
1937.99 89
1938.09 86
1938.19 82
1938.29 77
1938.39 71
1938.49 67
1938.59 63
1938.70 59
1938.80 57
1938.90 54
1939.00 52
1939.10 50
1939.20 47
1939.30 45
1939.40 44
1939.50 42
1939.60 42
1939.70 41
1939.81 40
1939.91 40
1940.01 39
1940.11 39
1940.21 40
1940.31 43
1940.41 48
1940.51 55
1940.61 62
1940.71 70
1940.82 77
1940.92 80
1941.02 80
1941.12 76
1941.22 69
1941.32 58
1941.42 45
1941.52 31
1941.62 18
1941.72 7
1941.83 0
1941.93 0
1942.03 0
1942.13 0
1942.23 0
1942.33 0
1942.43 0
1942.53 1
1942.63 3
1942.73 4
1942.84 5
1942.94 6
1943.04 7
1943.14 10
1943.24 13
1943.34 16
1943.44 20
1943.54 24
1943.64 28
1943.75 33
1943.85 38
1943.95 45
1944.05 52
1944.15 59
1944.25 66
1944.35 72
1944.45 77
1944.55 81
1944.66 83
1944.76 85
1944.86 86
1944.96 87
1945.06 88
1945.16 88
1945.26 85
1945.36 81
1945.46 76
1945.57 68
1945.67 59
1945.77 50
1945.87 41
1945.97 33
1946.07 26
1946.17 20
1946.27 16
1946.37 13
1946.48 12
1946.58 13
1946.68 17
1946.78 23
1946.88 30
1946.98 38
1947.08 46
1947.18 53
1947.28 58
1947.39 61
1947.49 63
1947.59 63
1947.69 64
1947.79 67
1947.89 70
1947.99 75
1948.09 80
1948.20 84
1948.30 86
1948.40 84
1948.50 78
1948.60 70
1948.70 61
1948.80 52
1948.90 44
1949.01 38
1949.11 34
1949.21 33
1949.31 33
1949.41 34
1949.51 36
1949.61 39
1949.71 43
1949.81 47
1949.92 52
1950.02 58
1950.12 63
1950.22 67
1950.32 71
1950.42 74
1950.52 76
1950.62 77
1950.73 78
1950.83 79
1950.93 81
1951.03 82
1951.13 85
1951.23 87
1951.33 89
1951.43 91
1951.54 93
1951.64 94
1951.74 95
1951.84 95
1951.94 96
1952.04 95
1952.14 94
1952.25 91
1952.35 88
1952.45 84
1952.55 78
1952.65 73
1952.75 67
1952.85 62
1952.95 58
1953.06 55
1953.16 54
1953.26 54
1953.36 56
1953.46 58
1953.56 60
1953.66 62
1953.76 63
1953.87 63
1953.97 62
1954.07 60
1954.17 59
1954.27 58
1954.37 58
1954.47 58
1954.58 59
1954.68 59
1954.78 58
1954.88 57
1954.98 55
1955.08 52
1955.18 48
1955.29 43
1955.39 37
1955.49 32
1955.59 27
1955.69 24
1955.79 23
1955.89 26
1955.99 32
1956.10 42
1956.20 53
1956.30 66
1956.40 77
1956.50 87
1956.60 93
1956.70 95
1956.81 93
1956.91 88
1957.01 81
1957.11 72
1957.21 62
1957.31 54
1957.41 47
1957.52 43
1957.62 41
1957.72 41
1957.82 44
1957.92 48
1958.02 53
1958.12 56
1958.23 57
1958.33 55
1958.43 51
1958.53 45
1958.63 39
1958.73 35
1958.83 33
1958.94 35
1959.04 39
1959.14 44
1959.24 50
1959.34 55
1959.44 58
1959.55 57
1959.65 55
1959.75 51
1959.85 46
1959.95 42
1960.05 38
1960.15 37
1960.26 38
1960.36 40
1960.46 45
1960.56 50
1960.66 55
1960.76 59
1960.86 61
1960.97 60
1961.07 57
1961.17 52
1961.27 47
1961.37 42
1961.47 38
1961.58 36
1961.68 36
1961.78 38
1961.88 40
1961.98 41
1962.08 41
1962.18 41
1962.29 40
1962.39 38
1962.49 37
1962.59 36
1962.69 38
1962.79 42
1962.90 49
1963.00 58
1963.10 68
1963.20 78
1963.30 87
1963.40 94
1963.51 98
1963.61 99
1963.71 98
1963.81 94
1963.91 89
1964.01 84
1964.11 80
1964.22 76
1964.32 73
1964.42 71
1964.52 68
1964.62 65
1964.72 61
1964.83 57
1964.93 53
1965.03 50
1965.13 48
1965.23 48
1965.33 48
1965.44 50
1965.54 54
1965.64 59
1965.74 65
1965.84 72
1965.94 80
1966.05 88
1966.15 94
1966.25 97
1966.35 98
1966.45 94
1966.55 86
1966.66 77
1966.76 66
1966.86 56
1966.96 48
1967.06 42
1967.16 40
1967.27 40
1967.37 41
1967.47 44
1967.57 46
1967.67 48
1967.77 50
1967.88 51
1967.98 52
1968.08 52
1968.18 52
1968.28 52
1968.38 50
1968.49 48
1968.59 46
1968.69 43
1968.79 39
1968.89 35
1968.99 31
1969.10 28
1969.20 25
1969.30 24
1969.40 25
1969.50 26
1969.61 29
1969.71 32
1969.81 33
1969.91 34
1970.01 33
1970.11 30
1970.22 26
1970.32 22
1970.42 18
1970.52 15
1970.62 12
1970.72 11
1970.83 10
1970.93 10
1971.03 10
1971.13 10
1971.23 9
1971.34 8
1971.44 8
1971.54 8
1971.64 9
1971.74 11
1971.84 15
1971.95 20
1972.05 26
1972.15 30
1972.25 34
1972.35 35
1972.46 34
1972.56 30
1972.66 25
1972.76 19
1972.86 14
1972.96 10
1973.07 8
1973.17 8
1973.27 10
1973.37 15
1973.47 21
1973.58 30
1973.68 39
1973.78 50
1973.88 60
1973.98 69
1974.08 76
1974.19 80
1974.29 81
1974.39 81
1974.49 80
1974.59 80
1974.70 80
1974.80 81
1974.90 81
1975.00 81
1975.10 78
1975.21 74
1975.31 68
1975.41 62
1975.51 57
1975.61 53
1975.71 52
1975.82 53
1975.92 55
1976.02 59
1976.12 63
1976.22 67
1976.33 69
1976.43 71
1976.53 71
1976.63 71
1976.73 71
1976.84 72
1976.94 73
1977.04 75
1977.14 78
1977.24 80
1977.35 82
1977.45 82
1977.55 82
1977.65 81
1977.75 80
1977.86 79
1977.96 78
1978.06 79
1978.16 79
1978.26 79
1978.37 77
1978.47 75
1978.57 71
1978.67 68
1978.77 64
1978.88 61
1978.98 60
1979.08 61
1979.18 63
1979.28 65
1979.39 67
1979.49 67
1979.59 67
1979.69 66
1979.79 64
1979.90 63
1980.00 62
1980.10 61
1980.20 61
1980.30 61
1980.41 59
1980.51 56
1980.61 52
1980.71 48
1980.81 44
1980.92 40
1981.02 36
1981.12 32
1981.22 28
1981.32 24
1981.43 20
1981.53 17
1981.63 13
1981.73 10
1981.83 8
1981.94 6
1982.04 4
1982.14 3
1982.24 2
1982.34 0
1982.45 0
1982.55 0
1982.65 0
1982.75 0
1982.85 0
1982.96 0
1983.06 0
1983.16 7
1983.26 15
1983.36 24
1983.47 32
1983.57 40
1983.67 47
1983.77 53
1983.88 58
1983.98 62
1984.08 65
1984.18 66
1984.28 66
1984.39 66
1984.49 64
1984.59 61
1984.69 58
1984.79 53
1984.90 48
1985.00 42
1985.10 37
1985.20 33
1985.31 30
1985.41 29
1985.51 28
1985.61 28
1985.71 27
1985.82 26
1985.92 24
1986.02 22
1986.12 19
1986.22 17
1986.33 15
1986.43 14
1986.53 13
1986.63 13
1986.74 12
1986.84 12
1986.94 12
1987.04 13
1987.14 14
1987.25 17
1987.35 20
1987.45 23
1987.55 26
1987.66 29
1987.76 31
1987.86 33
1987.96 35
1988.06 38
1988.17 41
1988.27 44
1988.37 46
1988.47 48
1988.58 48
1988.68 48
1988.78 48
1988.88 49
1988.98 50
1989.09 52
1989.19 54
1989.29 55
1989.39 55
1989.50 53
1989.60 50
1989.70 46
1989.80 42
1989.90 39
1990.01 38
1990.11 39
1990.21 41
1990.31 45
1990.42 48
1990.52 51
1990.62 53
1990.72 53
1990.83 53
1990.93 52
1991.03 51
1991.13 50
1991.23 49
1991.34 46
1991.44 42
1991.54 35
1991.64 27
1991.75 18
1991.85 9
1991.95 2
1992.05 0
1992.16 0
1992.26 5
1992.36 13
1992.46 23
1992.56 32
1992.67 40
1992.77 45
1992.87 48
1992.97 48
1993.08 47
1993.18 44
1993.28 42
1993.38 41
1993.49 41
1993.59 42
1993.69 44
1993.79 45
1993.90 46
1994.00 46
1994.10 46
1994.20 44
1994.30 43
1994.41 41
1994.51 38
1994.61 36
1994.71 33
1994.82 31
1994.92 29
1995.02 27
1995.12 26
1995.23 26
1995.33 26
1995.43 26
1995.53 26
1995.64 26
1995.74 25
1995.84 23
1995.94 20
1996.05 16
1996.15 13
1996.25 11
1996.35 10
1996.46 10
1996.56 11
1996.66 11
1996.76 12
1996.87 12
1996.97 13
1997.07 14
1997.17 16
1997.28 21
1997.38 27
1997.48 36
1997.58 46
1997.68 55
1997.79 64
1997.89 70
1997.99 74
1998.09 75
1998.20 74
1998.30 71
1998.40 67
1998.50 63
1998.61 60
1998.71 57
1998.81 56
1998.91 57
1999.02 58
1999.12 61
1999.22 66
1999.32 71
1999.43 77
1999.53 82
1999.63 87
1999.73 89
1999.84 89
1999.94 87
2000.04 84
2000.14 81
2000.25 78
2000.35 76
2000.45 76
2000.56 76
2000.66 76
2000.76 75
2000.86 73
2000.97 69
2001.07 64
2001.17 59
2001.27 54
2001.38 50
2001.48 48
2001.58 46
2001.68 45
2001.79 43
2001.89 41
2001.99 38
2002.09 36
2002.20 35
2002.30 35
2002.40 36
2002.50 38
2002.61 41
2002.71 44
2002.81 44
2002.91 43
2003.02 41
2003.12 37
2003.22 32
2003.32 28
2003.43 23
2003.53 18
2003.63 14
2003.74 10
2003.84 6
2003.94 3
2004.04 2
2004.15 2
2004.25 4
2004.35 8
2004.45 13
2004.56 18
2004.66 22
2004.76 26
2004.86 28
2004.97 30
2005.07 31
2005.17 32
2005.27 33
2005.38 35
2005.48 36
2005.58 37
2005.69 37
2005.79 37
2005.89 37
2005.99 37
2006.10 39
2006.20 41
2006.30 46
2006.40 51
2006.51 56
2006.61 61
2006.71 66
2006.82 71
2006.92 74
2007.02 76
2007.12 76
2007.23 75
2007.33 73
2007.43 69
2007.53 63
2007.64 58
2007.74 52
2007.84 47
2007.95 44
2008.05 43
2008.15 45
2008.25 49
2008.36 56
2008.46 63
2008.56 70
2008.66 77
2008.77 81
2008.87 83
2008.97 84
2009.08 84
2009.18 83
2009.28 83
2009.38 83
2009.49 84
2009.59 86
2009.69 86
2009.79 86
2009.90 84
2010.00 80
2010.10 75
2010.21 69
2010.31 62
2010.41 55
2010.51 48
2010.62 41
2010.72 35
2010.82 30
2010.93 26
2011.03 23
2011.13 21
2011.23 20
2011.34 19
2011.44 20
2011.54 22
2011.65 25
2011.75 28
2011.85 32
2011.95 36
2012.06 40
2012.16 42
2012.26 43
2012.36 42
2012.47 38
2012.57 32
2012.67 23
2012.78 15
2012.88 8
2012.98 5
2013.08 6
2013.19 13
2013.29 24
2013.39 38
2013.50 52
2013.60 64
2013.70 73
2013.81 78
2013.91 80
2014.01 80
2014.11 78
2014.22 77
2014.32 77
2014.42 78
2014.53 80
2014.63 84
2014.73 88
2014.83 93
2014.94 97
2015.04 102
2015.14 106
2015.25 110
2015.35 112
2015.45 113
2015.55 112
2015.66 110
2015.76 107
2015.86 105
2015.97 103
2016.07 102
2016.17 101
2016.27 100
2016.38 98
2016.48 94
2016.58 88
2016.69 82
2016.79 76
2016.89 72
2017.00 70
2017.10 70
2017.20 72
2017.30 75
2017.41 79
2017.51 81
2017.61 83
2017.72 84
2017.82 83
2017.92 82
2018.03 82
2018.13 82
2018.23 84
2018.33 87
2018.44 91
2018.54 94
2018.64 96
2018.75 96
2018.85 94
2018.95 90
2019.06 83
2019.16 75
2019.26 68
2019.36 61
2019.47 56
2019.57 52
2019.67 48
2019.78 45
2019.88 42
2019.98 39
2020.09 35
2020.19 30
2020.29 24
2020.39 19
2020.50 13
2020.60 8
2020.70 4
2020.81 0
2020.91 0
2021.01 0
2021.12 0
2021.22 0
2021.32 0
2021.43 0
2021.53 0
2021.63 0
2021.73 5
2021.84 10
2021.94 16
2022.04 21
2022.15 27
2022.25 33
2022.35 39
2022.46 44
2022.56 49
2022.66 51
2022.77 50
2022.87 47
2022.97 41
2023.08 33
2023.18 26
2023.28 21
2023.38 18
2023.49 19
2023.59 23
2023.69 28
2023.80 35
2023.90 40
2024.00 44
2024.11 45
2024.21 43
2024.31 41
2024.42 38
2024.52 36
2024.62 36
2024.73 40
2024.83 47
2024.93 56
2025.03 68
2025.14 79
2025.24 88
2025.34 93
2025.45 93
2025.55 89
2025.65 81
2025.76 70
2025.86 59
2025.96 49
2026.07 42
2026.17 37
2026.27 35
2026.38 35
2026.48 36
2026.58 37
2026.69 37
2026.79 37
2026.89 36
2027.00 36
2027.10 36
2027.20 37
2027.31 40
2027.41 43
2027.51 48
2027.61 54
2027.72 60
2027.82 66
2027.92 72
2028.03 77
2028.13 81
2028.23 84
2028.34 87
2028.44 88
2028.54 89
2028.65 89
2028.75 87
2028.85 85
2028.96 83
2029.06 81
2029.16 80
2029.27 81
2029.37 83
2029.47 87
2029.58 90
2029.68 93
2029.78 95
2029.89 95
2029.99 93
2030.09 90
2030.20 85
2030.30 81
2030.40 77
2030.51 73
2030.61 71
2030.71 69
2030.82 67
2030.92 66
2031.02 64
2031.13 62
2031.23 60
2031.33 58
2031.44 56
2031.54 54
2031.64 53
2031.75 52
2031.85 51
2031.95 50
2032.06 49
2032.16 48
2032.26 48
2032.37 47
2032.47 47
2032.57 47
2032.68 46
2032.78 46
2032.88 45
2032.99 43
2033.09 41
2033.19 40
2033.30 39
2033.40 39
2033.50 40
2033.61 41
2033.71 44
2033.81 47
2033.92 49
2034.02 50
2034.12 50
2034.23 48
2034.33 45
2034.43 42
2034.54 38
2034.64 35
2034.74 33
2034.85 32
2034.95 32
2035.05 31
2035.16 31
2035.26 31
2035.36 30
2035.47 30
2035.57 29
2035.68 30
2035.78 32
2035.88 35
2035.99 40
2036.09 47
2036.19 54
2036.30 63
2036.40 71
2036.50 78
2036.61 82
2036.71 83
2036.81 82
2036.92 79
2037.02 74
2037.12 69
2037.23 65
2037.33 63
2037.43 60
2037.54 59
2037.64 57
2037.74 54
2037.85 52
2037.95 51
2038.05 51
2038.16 53
2038.26 57
2038.37 63
2038.47 69
2038.57 76
2038.68 83
2038.78 89
2038.88 94
2038.99 98
2039.09 102
2039.19 106
2039.30 109
2039.40 111
2039.50 111
2039.61 110
2039.71 107
2039.81 104
2039.92 101
2040.02 99
2040.13 98
2040.23 100
2040.33 103
2040.44 107
2040.54 112
2040.64 115
2040.75 116
2040.85 113
2040.95 106
2041.06 95
2041.16 81
2041.26 67
2041.37 54
2041.47 44
2041.58 37
2041.68 34
2041.78 32
2041.89 32
2041.99 32
2042.09 31
2042.20 28
2042.30 25
2042.40 21
2042.51 17
2042.61 15
2042.72 15
2042.82 17
2042.92 21
2043.03 26
2043.13 33
2043.23 40
2043.34 45
2043.44 48
2043.54 50
2043.65 49
2043.75 47
2043.86 45
2043.96 43
2044.06 42
2044.17 44
2044.27 47
2044.37 52
2044.48 58
2044.58 64
2044.68 70
2044.79 74
2044.89 76
2045.00 78
2045.10 78
2045.20 78
2045.31 78
2045.41 78
2045.51 80
2045.62 82
2045.72 84
2045.82 86
2045.93 86
2046.03 85
2046.14 83
2046.24 80
2046.34 77
2046.45 74
2046.55 72
2046.65 71
2046.76 72
2046.86 73
2046.97 76
2047.07 80
2047.17 86
2047.28 92
2047.38 98
2047.48 103
2047.59 107
2047.69 109
2047.80 108
2047.90 104
2048.00 98
2048.11 90
2048.21 82
2048.31 75
2048.42 69
2048.52 65
2048.63 63
2048.73 61
2048.83 61
2048.94 61
2049.04 62
2049.14 64
2049.25 66
2049.35 70
2049.46 75
2049.56 79
2049.66 83
2049.77 85
2049.87 84
2049.97 80
2050.08 74
2050.18 65
2050.29 55
2050.39 45
2050.49 37
2050.60 31
2050.70 28
2050.81 27
2050.91 29
2051.01 32
2051.12 37
2051.22 42
2051.32 47
2051.43 53
2051.53 58
2051.64 63
2051.74 67
2051.84 71
2051.95 75
2052.05 79
2052.16 83
2052.26 86
2052.36 89
2052.47 90
2052.57 91
2052.67 91
2052.78 91
2052.88 90
2052.99 90
2053.09 90
2053.19 89
2053.30 87
2053.40 82
2053.51 75
2053.61 65
2053.71 53
2053.82 42
2053.92 32
2054.03 26
2054.13 24
2054.23 27
2054.34 33
2054.44 41
2054.54 49
2054.65 55
2054.75 58
2054.86 57
2054.96 53
2055.06 47
2055.17 40
2055.27 33
2055.38 27
2055.48 23
2055.58 20
2055.69 20
2055.79 22
2055.90 25
2056.00 30
2056.10 35
2056.21 41
2056.31 47
2056.42 53
2056.52 58
2056.62 62
2056.73 64
2056.83 65
2056.94 64
2057.04 63
2057.14 62
2057.25 62
2057.35 64
2057.46 66
2057.56 68
2057.66 70
2057.77 71
2057.87 68
2057.98 63
2058.08 55
2058.18 45
2058.29 35
2058.39 25
2058.50 16
2058.60 10
2058.70 7
2058.81 5
2058.91 5
2059.02 6
2059.12 7
2059.22 7
2059.33 8
2059.43 9
2059.54 11
2059.64 14
2059.74 19
2059.85 23
2059.95 28
2060.06 31
2060.16 33
2060.26 34
2060.37 36
2060.47 38
2060.58 42
2060.68 46
2060.78 51
2060.89 55
2060.99 58
2061.10 59
2061.20 59
2061.30 58
2061.41 58
2061.51 58
2061.62 60
2061.72 63
2061.83 67
2061.93 70
2062.03 72
2062.14 71
2062.24 67
2062.35 60
2062.45 50
2062.55 39
2062.66 29
2062.76 20
2062.87 15
2062.97 13
2063.07 14
2063.18 17
2063.28 21
2063.39 25
2063.49 26
2063.60 25
2063.70 21
2063.80 16
2063.91 9
2064.01 3
2064.12 0
2064.22 0
2064.32 0
2064.43 0
2064.53 1
2064.64 5
2064.74 9
2064.85 12
2064.95 14
2065.05 15
2065.16 15
2065.26 15
2065.37 16
2065.47 18
2065.57 21
2065.68 26
2065.78 31
2065.89 36
2065.99 39
2066.10 39
2066.20 37
2066.30 31
2066.41 25
2066.51 18
2066.62 12
2066.72 9
2066.83 8
2066.93 11
2067.03 16
2067.14 21
2067.24 27
2067.35 33
2067.45 39
2067.56 43
2067.66 47
2067.76 50
2067.87 52
2067.97 53
2068.08 52
2068.18 49
2068.28 45
2068.39 39
2068.49 33
2068.60 27
2068.70 24
2068.81 22
2068.91 24
2069.01 27
2069.12 32
2069.22 37
2069.33 42
2069.43 46
2069.54 49
2069.64 52
2069.74 55
2069.85 59
2069.95 62
2070.06 66
2070.16 69
2070.27 71
2070.37 72
2070.47 70
2070.58 65
2070.68 58
2070.79 49
2070.89 39
2071.00 28
2071.10 18
2071.21 8
2071.31 1
2071.41 0
2071.52 0
2071.62 0
2071.73 0
2071.83 0
2071.94 0
2072.04 0
2072.14 0
2072.25 1
2072.35 4
2072.46 7
2072.56 10
2072.67 13
2072.77 17
2072.88 21
2072.98 24
2073.08 28
2073.19 31
2073.29 33
2073.40 34
2073.50 34
2073.61 33
2073.71 31
2073.81 30
2073.92 29
2074.02 30
2074.13 33
2074.23 37
2074.34 43
2074.44 49
2074.55 55
2074.65 60
2074.75 63
2074.86 65
2074.96 66
2075.07 65
2075.17 64
2075.28 61
2075.38 59
2075.49 56
2075.59 54
2075.69 51
2075.80 50
2075.90 49
2076.01 48
2076.11 48
2076.22 48
2076.32 50
2076.43 52
2076.53 54
2076.63 56
2076.74 57
2076.84 58
2076.95 56
2077.05 54
2077.16 51
2077.26 47
2077.37 45
2077.47 44
2077.57 45
2077.68 46
2077.78 48
2077.89 49
2077.99 50
2078.10 50
2078.20 50
2078.31 50
2078.41 51
2078.52 53
2078.62 55
2078.72 57
2078.83 57
2078.93 56
2079.04 54
2079.14 50
2079.25 47
2079.35 45
2079.46 44
2079.56 44
2079.67 45
2079.77 46
2079.87 47
2079.98 46
2080.08 43
2080.19 40
2080.29 35
2080.40 29
2080.50 23
2080.61 17
2080.71 12
2080.82 9
2080.92 7
2081.02 7
2081.13 9
2081.23 13
2081.34 20
2081.44 27
2081.55 34
2081.65 42
2081.76 48
2081.86 54
2081.97 58
2082.07 62
2082.18 66
2082.28 69
2082.38 70
2082.49 69
2082.59 68
2082.70 65
2082.80 63
2082.91 62
2083.01 64
2083.12 69
2083.22 76
2083.33 84
2083.43 90
2083.54 95
2083.64 96
2083.74 95
2083.85 90
2083.95 85
2084.06 78
2084.16 71
2084.27 64
2084.37 57
2084.48 50
2084.58 44
2084.69 39
2084.79 36
2084.90 34
2085.00 34
2085.11 35
2085.21 37
2085.32 39
2085.42 40
2085.52 39
2085.63 36
2085.73 31
2085.84 27
2085.94 23
2086.05 21
2086.15 22
2086.26 26
2086.36 32
2086.47 40
2086.57 47
2086.68 52
2086.78 55
2086.89 55
2086.99 53
2087.10 49
2087.20 44
2087.30 40
2087.41 39
2087.51 39
2087.62 41
2087.72 46
2087.83 52
2087.93 58
2088.04 65
2088.14 70
2088.25 75
2088.35 79
2088.46 82
2088.56 85
2088.67 87
2088.77 91
2088.88 95
2088.98 100
2089.09 105
2089.19 109
2089.30 112
2089.40 113
2089.50 111
2089.61 107
2089.71 102
2089.82 96
2089.92 91
2090.03 88
2090.13 86
2090.24 85
2090.34 84
2090.45 83
2090.55 80
2090.66 77
2090.76 72
2090.87 66
2090.97 61
2091.08 56
2091.18 53
2091.29 52
2091.39 52
2091.50 55
2091.60 58
2091.71 61
2091.81 63
2091.92 64
2092.02 62
2092.13 58
2092.23 53
2092.34 47
2092.44 42
2092.55 38
2092.65 35
2092.75 34
2092.86 35
2092.96 36
2093.07 38
2093.17 40
2093.28 43
2093.38 47
2093.49 52
2093.59 57
2093.70 63
2093.80 69
2093.91 74
2094.01 78
2094.12 80
2094.22 81
2094.33 81
2094.43 79
2094.54 77
2094.64 73
2094.75 68
2094.85 63
2094.96 58
2095.06 54
2095.17 52
2095.27 51
2095.38 52
2095.48 54
2095.59 56
2095.69 57
2095.80 54
2095.90 49
2096.01 41
2096.11 32
2096.22 21
2096.32 12
2096.43 4
2096.53 0
2096.64 0
2096.74 0
2096.85 0
2096.95 0
2097.06 1
2097.16 3
2097.27 5
2097.37 6
2097.48 6
2097.58 4
2097.69 2
2097.79 0
2097.90 0
2098.00 0
2098.11 0
2098.21 0
2098.32 0
2098.42 0
2098.53 0
2098.63 1
2098.74 4
2098.84 8
2098.95 13
2099.05 20
2099.16 26
2099.26 32
2099.37 35
2099.47 36
2099.58 34
2099.68 31
2099.79 28
2099.89 25
2100.00 23
2100.10 23
2100.21 26
2100.31 29
2100.42 34
2100.52 40
2100.63 46
2100.73 52
2100.84 58
2100.94 63
2101.05 67
2101.15 70
2101.26 72
2101.36 72
2101.47 71
2101.57 70
2101.68 68
2101.78 67
2101.89 66
2101.99 65
2102.10 64
2102.20 62
2102.31 59
2102.42 54
2102.52 47
2102.63 39
2102.73 31
2102.84 24
2102.94 20
2103.05 18
2103.15 18
2103.26 20
2103.36 22
2103.47 24
2103.57 26
2103.68 26
2103.78 25
2103.89 25
2103.99 25
2104.10 26
2104.20 27
2104.31 30
2104.41 34
2104.52 40
2104.62 46
2104.73 54
2104.83 62
2104.94 71
2105.04 79
2105.15 85
2105.25 89
2105.36 91
2105.46 92
2105.57 92
2105.68 91
2105.78 90
2105.89 88
2105.99 85
2106.10 81
2106.20 76
2106.31 71
2106.41 67
2106.52 63
2106.62 61
2106.73 61
2106.83 60
2106.94 60
2107.04 58
2107.15 55
2107.25 51
2107.36 47
2107.46 43
2107.57 39
2107.67 37
2107.78 36
2107.89 36
2107.99 36
2108.10 35
2108.20 35
2108.31 34
2108.41 32
2108.52 30
2108.62 28
2108.73 27
2108.83 26
2108.94 26
2109.04 27
2109.15 28
2109.25 30
2109.36 33
2109.46 35
2109.57 38
2109.67 41
2109.78 45
2109.89 49
2109.99 54
2110.10 58
2110.20 60
2110.31 61
2110.41 60
2110.52 57
2110.62 52
2110.73 47
2110.83 41
2110.94 37
2111.04 35
2111.15 33
2111.25 33
2111.36 34
2111.47 35
2111.57 36
2111.68 36
2111.78 36
2111.89 36
2111.99 37
2112.10 39
2112.20 42
2112.31 46
2112.41 51
2112.52 55
2112.62 59
2112.73 61
2112.84 61
2112.94 60
2113.05 59
2113.15 58
2113.26 58
2113.36 60
2113.47 63
2113.57 68
2113.68 74
2113.78 79
2113.89 84
2113.99 88
2114.10 90
2114.21 92
2114.31 92
2114.42 91
2114.52 89
2114.63 85
2114.73 79
2114.84 72
2114.94 64
2115.05 56
2115.15 49
2115.26 44
2115.37 40
2115.47 39
2115.58 38
2115.68 39
2115.79 40
2115.89 40
2116.00 41
2116.10 41
2116.21 41
2116.31 42
2116.42 42
2116.53 43
2116.63 42
2116.74 41
2116.84 40
2116.95 37
2117.05 34
2117.16 32
2117.26 30
2117.37 28
2117.47 28
2117.58 28
2117.69 29
2117.79 30
2117.90 30
2118.00 30
2118.11 28
2118.21 26
2118.32 23
2118.42 20
2118.53 18
2118.64 16
2118.74 16
2118.85 18
2118.95 21
2119.06 25
2119.16 28
2119.27 30
2119.37 31
2119.48 30
2119.59 26
2119.69 21
2119.80 16
2119.90 12
2120.01 10
2120.11 10
2120.22 14
2120.32 21
2120.43 30
2120.54 41
2120.64 53
2120.75 63
2120.85 71
2120.96 76
2121.06 78
2121.17 76
2121.27 72
2121.38 65
2121.49 58
2121.59 52
2121.70 47
2121.80 44
2121.91 43
2122.01 44
2122.12 46
2122.22 47
2122.33 48
2122.44 48
2122.54 47
2122.65 45
2122.75 43
2122.86 42
2122.96 40
2123.07 40
2123.18 39
2123.28 39
2123.39 39
2123.49 39
2123.60 40
2123.70 40
2123.81 41
2123.91 41
2124.02 42
2124.13 44
2124.23 47
2124.34 51
2124.44 57
2124.55 64
2124.65 70
2124.76 75
2124.87 77
2124.97 75
2125.08 71
2125.18 63
2125.29 54
2125.39 44
2125.50 35
2125.61 28
2125.71 23
2125.82 21
2125.92 22
2126.03 25
2126.13 28
2126.24 30
2126.35 30
2126.45 29
2126.56 26
2126.66 22
2126.77 19
2126.87 15
2126.98 13
2127.09 12
2127.19 11
2127.30 10
2127.40 10
2127.51 11
2127.61 14
2127.72 19
2127.83 26
2127.93 35
2128.04 45
2128.14 54
2128.25 60
2128.35 63
2128.46 62
2128.57 57
2128.67 50
2128.78 44
2128.88 39
2128.99 38
2129.10 40
2129.20 47
2129.31 56
2129.41 66
2129.52 76
2129.62 85
2129.73 92
2129.84 97
2129.94 100
2130.05 102
2130.15 102
2130.26 102
2130.36 101
2130.47 100
2130.58 98
2130.68 96
2130.79 93
2130.89 90
2131.00 85
2131.11 80
2131.21 74
2131.32 70
2131.42 66
2131.53 65
2131.64 67
2131.74 72
2131.85 79
2131.95 86
2132.06 93
2132.16 97
2132.27 99
2132.38 97
2132.48 93
2132.59 88
2132.69 83
2132.80 79
2132.91 76
2133.01 74
2133.12 72
2133.22 70
2133.33 67
2133.43 65
2133.54 62
2133.65 61
2133.75 62
2133.86 65
2133.96 68
2134.07 72
2134.18 76
2134.28 78
2134.39 79
2134.49 78
2134.60 76
2134.71 74
2134.81 71
2134.92 70
2135.02 71
2135.13 73
2135.24 78
2135.34 83
2135.45 89
2135.55 95
2135.66 98
2135.77 99
2135.87 97
2135.98 93
2136.08 86
2136.19 78
2136.30 69
2136.40 61
2136.51 54
2136.61 47
2136.72 41
2136.82 36
2136.93 32
2137.04 29
2137.14 28
2137.25 30
2137.35 33
2137.46 39
2137.57 45
2137.67 51
2137.78 56
2137.88 58
2137.99 56
2138.10 51
2138.20 42
2138.31 32
2138.41 20
2138.52 9
2138.63 0
2138.73 0
2138.84 0
2138.95 0
2139.05 0
2139.16 0
2139.26 0
2139.37 0
2139.48 2
2139.58 5
2139.69 7
2139.79 9
2139.90 10
2140.01 10
2140.11 9
2140.22 9
2140.32 9
2140.43 9
2140.54 11
2140.64 15
2140.75 21
2140.85 28
2140.96 36
2141.07 43
2141.17 49
2141.28 54
2141.38 57
2141.49 58
2141.60 58
2141.70 57
2141.81 57
2141.91 57
2142.02 58
2142.13 59
2142.23 61
2142.34 61
2142.45 61
2142.55 61
2142.66 59
2142.76 57
2142.87 55
2142.98 54
2143.08 54
2143.19 56
2143.29 59
2143.40 63
2143.51 69
2143.61 74
2143.72 77
2143.83 79
2143.93 79
2144.04 77
2144.14 73
2144.25 68
2144.36 63
2144.46 58
2144.57 54
2144.67 51
2144.78 49
2144.89 49
2144.99 49
2145.10 51
2145.21 53
2145.31 55
2145.42 57
2145.52 58
2145.63 57
2145.74 56
2145.84 53
2145.95 50
2146.06 47
2146.16 44
2146.27 41
2146.37 39
2146.48 38
2146.59 40
2146.69 44
2146.80 50
2146.90 58
2147.01 67
2147.12 75
2147.22 82
2147.33 86
2147.44 87
2147.54 85
2147.65 82
2147.75 76
2147.86 70
2147.97 64
2148.07 58
2148.18 52
2148.29 47
2148.39 44
2148.50 43
2148.60 45
2148.71 49
2148.82 56
2148.92 63
2149.03 69
2149.14 74
2149.24 75
2149.35 74
2149.46 69
2149.56 62
2149.67 55
2149.77 49
2149.88 45
2149.99 45
2150.09 49
2150.20 56
2150.31 65
2150.41 73
2150.52 78
2150.62 81
2150.73 80
2150.84 77
2150.94 73
2151.05 70
2151.16 69
2151.26 71
2151.37 75
2151.48 82
2151.58 88
2151.69 92
2151.79 94
2151.90 92
2152.01 88
2152.11 83
2152.22 78
2152.33 74
2152.43 71
2152.54 70
2152.65 70
2152.75 69
2152.86 67
2152.96 64
2153.07 59
2153.18 53
2153.28 48
2153.39 44
2153.50 42
2153.60 42
2153.71 42
2153.82 44
2153.92 44
2154.03 44
2154.13 43
2154.24 40
2154.35 37
2154.45 34
2154.56 32
2154.67 31
2154.77 33
2154.88 36
2154.99 40
2155.09 44
2155.20 47
2155.31 50
2155.41 52
2155.52 54
2155.62 58
2155.73 63
2155.84 70
2155.94 79
2156.05 90
2156.16 100
2156.26 110
2156.37 118
2156.48 124
2156.58 127
2156.69 127
2156.80 125
2156.90 120
2157.01 113
2157.12 105
2157.22 97
2157.33 90
2157.43 86
2157.54 85
2157.65 86
2157.75 89
2157.86 93
2157.97 96
2158.07 98
2158.18 96
2158.29 93
2158.39 88
2158.50 83
2158.61 79
2158.71 75
2158.82 74
2158.93 73
2159.03 74
2159.14 75
2159.25 76
2159.35 77
2159.46 78
2159.56 78
2159.67 76
2159.78 75
2159.88 73
2159.99 70
2160.10 67
2160.20 63
2160.31 59
2160.42 56
2160.52 51
2160.63 47
2160.74 44
2160.84 41
2160.95 41
2161.06 42
2161.16 45
2161.27 49
2161.38 53
2161.48 58
2161.59 63
2161.70 66
2161.80 69
2161.91 72
2162.02 74
2162.12 76
2162.23 78
2162.34 80
2162.44 82
2162.55 84
2162.66 86
2162.76 89
2162.87 92
2162.98 95
2163.08 99
2163.19 103
2163.30 107
2163.40 111
2163.51 114
2163.62 115
2163.72 114
2163.83 111
2163.94 106
2164.04 99
2164.15 90
2164.26 80
2164.36 71
2164.47 62
2164.58 54
2164.68 49
2164.79 45
2164.90 43
2165.00 43
2165.11 44
2165.22 45
2165.32 46
2165.43 45
2165.54 45
2165.64 43
2165.75 41
2165.86 40
2165.96 40
2166.07 41
2166.18 43
2166.28 44
2166.39 46
2166.50 49
2166.60 51
2166.71 54
2166.82 58
2166.92 63
2167.03 70
2167.14 77
2167.24 83
2167.35 86
2167.46 87
2167.56 84
2167.67 78
2167.78 69
2167.88 61
2167.99 54
2168.10 50
2168.20 49
2168.31 53
2168.42 59
2168.52 65
2168.63 71
2168.74 74
2168.84 73
2168.95 69
2169.06 63
2169.16 56
2169.27 49
2169.38 44
2169.48 42
2169.59 41
2169.70 42
2169.81 44
2169.91 45
2170.02 46
2170.13 47
2170.23 47
2170.34 48
2170.45 49
2170.55 52
2170.66 55
2170.77 60
2170.87 65
2170.98 71
2171.09 76
2171.19 81
2171.30 85
2171.41 88
2171.51 89
2171.62 89
2171.73 87
2171.83 84
2171.94 81
2172.05 76
2172.16 71
2172.26 65
2172.37 59
2172.48 52
2172.58 46
2172.69 40
2172.80 36
2172.90 34
2173.01 33
2173.12 33
2173.22 33
2173.33 34
2173.44 35
2173.54 36
2173.65 39
2173.76 43
2173.87 48
2173.97 53
2174.08 58
2174.19 61
2174.29 61
2174.40 58
2174.51 52
2174.61 45
2174.72 38
2174.83 32
2174.93 28
2175.04 28
2175.15 30
2175.26 35
2175.36 41
2175.47 49
2175.58 56
2175.68 62
2175.79 68
2175.90 72
2176.00 75
2176.11 76
2176.22 77
2176.32 77
2176.43 77
2176.54 76
2176.65 76
2176.75 76
2176.86 75
2176.97 75
2177.07 74
2177.18 73
2177.29 72
2177.39 72
2177.50 72
2177.61 72
2177.72 74
2177.82 75
2177.93 76
2178.04 76
2178.14 75
2178.25 72
2178.36 68
2178.46 64
2178.57 60
2178.68 57
2178.79 54
2178.89 52
2179.00 50
2179.11 47
2179.21 43
2179.32 39
2179.43 36
2179.53 33
2179.64 33
2179.75 36
2179.86 42
2179.96 50
2180.07 60
2180.18 71
2180.28 80
2180.39 88
2180.50 94
2180.60 99
2180.71 103
2180.82 105
2180.93 107
2181.03 107
2181.14 105
2181.25 100
2181.35 93
2181.46 84
2181.57 73
2181.68 64
2181.78 55
2181.89 49
2182.00 44
2182.10 42
2182.21 40
2182.32 40
2182.43 39
2182.53 39
2182.64 38
2182.75 39
2182.85 40
2182.96 42
2183.07 44
2183.18 48
2183.28 53
2183.39 57
2183.50 61
2183.60 65
2183.71 68
2183.82 70
2183.93 71
2184.03 72
2184.14 74
2184.25 78
2184.35 82
2184.46 87
2184.57 92
2184.68 96
2184.78 99
2184.89 101
2185.00 101
2185.10 99
2185.21 97
2185.32 95
2185.43 93
2185.53 91
2185.64 89
2185.75 86
2185.85 83
2185.96 80
2186.07 76
2186.18 72
2186.28 68
2186.39 62
2186.50 56
2186.60 48
2186.71 39
2186.82 31
2186.93 24
2187.03 19
2187.14 17
2187.25 17
2187.35 20
2187.46 24
2187.57 28
2187.68 31
2187.78 33
2187.89 33
2188.00 32
2188.11 30
2188.21 28
2188.32 26
2188.43 26
2188.53 27
2188.64 29
2188.75 31
2188.86 34
2188.96 35
2189.07 35
2189.18 34
2189.29 31
2189.39 28
2189.50 23
2189.61 18
2189.71 13
2189.82 8
2189.93 3
2190.04 0
2190.14 0
2190.25 0
2190.36 0
2190.47 0
2190.57 0
2190.68 0
2190.79 0
2190.89 0
2191.00 0
2191.11 3
2191.22 8
2191.32 14
2191.43 22
2191.54 30
2191.65 39
2191.75 46
2191.86 53
2191.97 59
2192.08 63
2192.18 65
2192.29 66
2192.40 68
2192.50 69
2192.61 71
2192.72 73
2192.83 74
2192.93 75
2193.04 74
2193.15 72
2193.26 69
2193.36 65
2193.47 62
2193.58 59
2193.69 58
2193.79 56
2193.90 55
2194.01 53
2194.12 50
2194.22 47
2194.33 42
2194.44 37
2194.55 32
2194.65 26
2194.76 22
2194.87 20
2194.97 20
2195.08 22
2195.19 27
2195.30 33
2195.40 39
2195.51 44
2195.62 47
2195.73 48
2195.83 45
2195.94 41
2196.05 36
2196.16 31
2196.26 27
2196.37 26
2196.48 26
2196.59 26
2196.69 26
2196.80 25
2196.91 22
2197.02 18
2197.12 14
2197.23 10
2197.34 8
2197.45 8
2197.55 11
2197.66 15
2197.77 21
2197.88 28
2197.98 34
2198.09 38
2198.20 41
2198.31 42
2198.41 41
2198.52 39
2198.63 35
2198.74 31
2198.84 27
2198.95 23
2199.06 20
2199.17 19
2199.27 20
2199.38 22
2199.49 26
2199.60 32
2199.70 39
2199.81 46
2199.92 53
2200.03 59
2200.13 64
2200.24 67
2200.35 68
2200.46 68
2200.56 66
2200.67 63
2200.78 59
2200.89 55
2200.99 50
2201.10 44
2201.21 39
2201.32 33
2201.42 27
2201.53 22
2201.64 17
2201.75 12
2201.85 8
2201.96 6
2202.07 5
2202.18 6
2202.28 8
2202.39 11
2202.50 15
2202.61 19
2202.72 22
2202.82 25
2202.93 27
2203.04 27
2203.15 26
2203.25 25
2203.36 23
2203.47 22
2203.58 21
2203.68 22
2203.79 23
2203.90 24
2204.01 26
2204.11 28
2204.22 32
2204.33 36
2204.44 41
2204.54 47
2204.65 52
2204.76 57
2204.87 59
2204.98 59
2205.08 56
2205.19 51
2205.30 43
2205.41 35
2205.51 26
2205.62 17
2205.73 9
2205.84 4
2205.94 1
2206.05 1
2206.16 5
2206.27 11
2206.38 18
2206.48 25
2206.59 32
2206.70 37
2206.81 41
2206.91 42
2207.02 43
2207.13 44
2207.24 46
2207.34 48
2207.45 51
2207.56 54
2207.67 56
2207.78 58
2207.88 59
2207.99 59
2208.10 58
2208.21 57
2208.31 55
2208.42 53
2208.53 51
2208.64 50
2208.75 50
2208.85 51
2208.96 53
2209.07 56
2209.18 59
2209.28 62
2209.39 64
2209.50 66
2209.61 65
2209.71 64
2209.82 61
2209.93 57
2210.04 53
2210.15 48
2210.25 45
2210.36 43
2210.47 43
2210.58 46
2210.69 51
2210.79 59
2210.90 68
2211.01 77
2211.12 85
2211.22 92
2211.33 95
2211.44 95
2211.55 92
2211.66 87
2211.76 81
2211.87 76
2211.98 71
2212.09 68
2212.19 66
2212.30 66
2212.41 65
2212.52 64
2212.63 61
2212.73 56
2212.84 49
2212.95 41
2213.06 33
2213.17 26
2213.27 21
2213.38 19
2213.49 20
2213.60 24
2213.70 29
2213.81 35
2213.92 42
2214.03 48
2214.14 55
2214.24 60
2214.35 65
2214.46 69
2214.57 72
2214.68 73
2214.78 72
2214.89 69
2215.00 64
2215.11 58
2215.21 52
2215.32 47
2215.43 43
2215.54 43
2215.65 46
2215.75 52
2215.86 59
2215.97 66
2216.08 72
2216.19 74
2216.29 73
2216.40 69
2216.51 63
2216.62 57
2216.73 51
2216.83 47
2216.94 46
2217.05 48
2217.16 52
2217.27 58
2217.37 64
2217.48 69
2217.59 73
2217.70 75
2217.81 76
2217.91 75
2218.02 75
2218.13 76
2218.24 77
2218.35 79
2218.45 82
2218.56 86
2218.67 90
2218.78 94
2218.89 97
2218.99 98
2219.10 97
2219.21 94
2219.32 89
2219.43 84
2219.53 77
2219.64 71
2219.75 66
2219.86 63
2219.97 61
2220.07 61
2220.18 62
2220.29 65
2220.40 70
2220.51 76
2220.61 82
2220.72 87
2220.83 92
2220.94 95
2221.05 96
2221.15 96
2221.26 94
2221.37 92
2221.48 90
2221.59 89
2221.69 88
2221.80 88
2221.91 87
2222.02 85
2222.13 82
2222.23 78
2222.34 73
2222.45 68
2222.56 64
2222.67 60
2222.77 57
2222.88 56
2222.99 55
2223.10 54
2223.21 53
2223.32 50
2223.42 47
2223.53 42
2223.64 38
2223.75 34
2223.86 31
2223.96 30
2224.07 32
2224.18 35
2224.29 39
2224.40 44
2224.50 47
2224.61 49
2224.72 49
2224.83 47
2224.94 44
2225.05 40
2225.15 38
2225.26 36
2225.37 37
2225.48 40
2225.59 44
2225.69 50
2225.80 57
2225.91 64
2226.02 73
2226.13 83
2226.24 93
2226.34 102
2226.45 110
2226.56 116
2226.67 119
2226.78 118
2226.88 114
2226.99 109
2227.10 104
2227.21 99
2227.32 97
2227.43 97
2227.53 97
2227.64 99
2227.75 99
2227.86 99
2227.97 98
2228.07 96
2228.18 94
2228.29 93
2228.40 92
2228.51 92
2228.62 92
2228.72 93
2228.83 93
2228.94 92
2229.05 90
2229.16 88
2229.27 85
2229.37 82
2229.48 79
2229.59 76
2229.70 72
2229.81 69
2229.91 64
2230.02 59
2230.13 52
2230.24 44
2230.35 34
2230.46 24
2230.56 14
2230.67 5
2230.78 0
2230.89 0
2231.00 0
2231.11 0
2231.21 0
2231.32 0
2231.43 0
2231.54 1
2231.65 2
2231.76 4
2231.86 5
2231.97 7
2232.08 11
2232.19 16
2232.30 23
2232.41 32
2232.51 40
2232.62 47
2232.73 52
2232.84 55
2232.95 57
2233.06 56
2233.16 54
2233.27 51
2233.38 48
2233.49 44
2233.60 41
2233.71 39
2233.81 38
2233.92 40
2234.03 45
2234.14 52
2234.25 60
2234.36 69
2234.46 77
2234.57 84
2234.68 87
2234.79 88
2234.90 87
2235.01 84
2235.11 80
2235.22 75
2235.33 72
2235.44 69
2235.55 68
2235.66 69
2235.76 70
2235.87 73
2235.98 74
2236.09 74
2236.20 73
2236.31 71
2236.42 68
2236.52 66
2236.63 65
2236.74 65
2236.85 66
2236.96 66
2237.07 66
2237.17 64
2237.28 60
2237.39 55
2237.50 49
2237.61 44
2237.72 40
2237.83 37
2237.93 37
2238.04 38
2238.15 39
2238.26 40
2238.37 40
2238.48 40
2238.58 39
2238.69 39
2238.80 39
2238.91 41
2239.02 44
2239.13 49
2239.24 55
2239.34 62
2239.45 70
2239.56 77
2239.67 84
2239.78 89
2239.89 93
2239.99 94
2240.10 92
2240.21 88
2240.32 81
2240.43 74
2240.54 67
2240.65 62
2240.75 59
2240.86 59
2240.97 62
2241.08 67
2241.19 73
2241.30 78
2241.41 81
2241.51 82
2241.62 81
2241.73 79
2241.84 76
2241.95 72
2242.06 68
2242.17 64
2242.27 59
2242.38 53
2242.49 46
2242.60 40
2242.71 34
2242.82 31
2242.93 31
2243.03 32
2243.14 36
2243.25 42
2243.36 48
2243.47 54
2243.58 59
2243.69 64
2243.79 68
2243.90 71
2244.01 72
2244.12 71
2244.23 68
2244.34 62
2244.45 56
2244.55 50
2244.66 45
2244.77 43
2244.88 44
2244.99 49
2245.10 55
2245.21 61
2245.31 66
2245.42 68
2245.53 68
2245.64 64
2245.75 59
2245.86 53
2245.97 47
2246.08 43
2246.18 39
2246.29 38
2246.40 37
2246.51 37
2246.62 38
2246.73 39
2246.84 40
2246.94 41
2247.05 42
2247.16 43
2247.27 44
2247.38 45
2247.49 47
2247.60 50
2247.71 54
2247.81 58
2247.92 63
2248.03 68
2248.14 72
2248.25 75
2248.36 76
2248.47 74
2248.58 71
2248.68 65
2248.79 58
2248.90 49
2249.01 41
2249.12 34
2249.23 29
2249.34 28
2249.45 30
2249.55 34
2249.66 42
2249.77 50
2249.88 57
2249.99 63
2250.10 66
2250.21 67
2250.32 65
2250.42 62
2250.53 59
2250.64 56
2250.75 55
2250.86 55
2250.97 55
2251.08 55
2251.19 55
2251.29 55
2251.40 53
2251.51 52
2251.62 51
2251.73 51
2251.84 52
2251.95 54
2252.06 57
2252.16 60
2252.27 63
2252.38 67
2252.49 69
2252.60 69
2252.71 68
2252.82 65
2252.93 59
2253.03 52
2253.14 44
2253.25 36
2253.36 30
2253.47 27
2253.58 27
2253.69 30
2253.80 35
2253.91 41
2254.01 47
2254.12 52
2254.23 55
2254.34 57
2254.45 58
2254.56 59
2254.67 60
2254.78 62
2254.89 65
2254.99 69
2255.10 73
2255.21 77
2255.32 80
2255.43 81
2255.54 79
2255.65 74
2255.76 67
2255.87 58
2255.97 49
2256.08 40
2256.19 33
2256.30 28
2256.41 27
2256.52 28
2256.63 33
2256.74 39
2256.85 47
2256.95 55
2257.06 61
2257.17 65
2257.28 66
2257.39 63
2257.50 57
2257.61 49
2257.72 40
2257.83 33
2257.93 27
2258.04 23
2258.15 23
2258.26 25
2258.37 29
2258.48 34
2258.59 40
2258.70 44
2258.81 46
2258.92 45
2259.02 41
2259.13 34
2259.24 25
2259.35 16
2259.46 9
2259.57 3
2259.68 0
2259.79 0
2259.90 0
2260.01 0
2260.11 0
2260.22 0
2260.33 0
2260.44 0
2260.55 0
2260.66 0
2260.77 4
2260.88 14
2260.99 26
2261.10 38
2261.20 50
2261.31 59
2261.42 67
2261.53 71
2261.64 73
2261.75 72
2261.86 68
2261.97 62
2262.08 56
2262.19 49
2262.29 44
2262.40 42
2262.51 41
2262.62 43
2262.73 46
2262.84 50
2262.95 54
2263.06 58
2263.17 60
2263.28 62
2263.39 64
2263.49 66
2263.60 69
2263.71 73
2263.82 78
2263.93 82
2264.04 84
2264.15 85
2264.26 83
2264.37 79
2264.48 72
2264.59 65
2264.69 58
2264.80 52
2264.91 48
2265.02 48
2265.13 50
2265.24 56
2265.35 63
2265.46 71
2265.57 80
2265.68 88
2265.79 95
2265.89 100
2266.00 104
2266.11 107
2266.22 108
2266.33 106
2266.44 103
2266.55 98
2266.66 91
2266.77 84
2266.88 76
2266.99 69
2267.10 63
2267.20 60
2267.31 58
2267.42 58
2267.53 60
2267.64 63
2267.75 67
2267.86 71
2267.97 75
2268.08 80
2268.19 85
2268.30 89
2268.41 93
2268.51 95
2268.62 95
2268.73 94
2268.84 91
2268.95 87
2269.06 83
2269.17 79
2269.28 77
2269.39 77
2269.50 80
2269.61 86
2269.72 94
2269.83 103
2269.93 112
2270.04 121
2270.15 129
2270.26 135
2270.37 138
2270.48 139
2270.59 137
2270.70 133
2270.81 128
2270.92 123
2271.03 120
2271.14 117
2271.25 116
2271.35 116
2271.46 115
2271.57 113
2271.68 109
2271.79 102
2271.90 92
2272.01 79
2272.12 65
2272.23 51
2272.34 37
2272.45 25
2272.56 15
2272.67 7
2272.78 0
2272.88 0
2272.99 0
2273.10 0
2273.21 0
2273.32 0
2273.43 3
2273.54 11
2273.65 20
2273.76 31
2273.87 41
2273.98 51
2274.09 59
2274.20 66
2274.31 71
2274.42 75
2274.52 78
2274.63 80
2274.74 81
2274.85 80
2274.96 78
2275.07 74
2275.18 69
2275.29 62
2275.40 55
2275.51 48
2275.62 42
2275.73 38
2275.84 37
2275.95 39
2276.06 44
2276.17 50
2276.27 57
2276.38 64
2276.49 70
2276.60 74
2276.71 76
2276.82 77
2276.93 77
2277.04 78
2277.15 80
2277.26 82
2277.37 84
2277.48 85
2277.59 85
2277.70 83
2277.81 80
2277.92 76
2278.02 71
2278.13 66
2278.24 62
2278.35 58
2278.46 56
2278.57 54
2278.68 54
2278.79 55
2278.90 57
2279.01 61
2279.12 66
2279.23 71
2279.34 76
2279.45 80
2279.56 82
2279.67 82
2279.78 80
2279.89 77
2280.00 73
2280.10 70
2280.21 69
2280.32 70
2280.43 75
2280.54 80
2280.65 86
2280.76 92
2280.87 96
2280.98 98
2281.09 98
2281.20 97
2281.31 96
2281.42 95
2281.53 94
2281.64 93
2281.75 92
2281.86 91
2281.97 89
2282.08 88
2282.19 87
2282.29 86
2282.40 84
2282.51 83
2282.62 80
2282.73 75
2282.84 70
2282.95 64
2283.06 58
2283.17 54
2283.28 53
2283.39 56
2283.50 62
2283.61 70
2283.72 80
2283.83 89
2283.94 97
2284.05 103
2284.16 107
2284.27 109
2284.38 109
2284.49 107
2284.60 105
2284.70 101
2284.81 96
2284.92 91
2285.03 84
2285.14 78
2285.25 73
2285.36 69
2285.47 68
2285.58 71
2285.69 76
2285.80 85
2285.91 94
2286.02 103
2286.13 111
2286.24 115
2286.35 115
2286.46 110
2286.57 103
2286.68 94
2286.79 85
2286.90 78
2287.01 72
2287.12 70
2287.23 70
2287.34 72
2287.45 76
2287.56 80
2287.66 84
2287.77 87
2287.88 88
2287.99 89
2288.10 88
2288.21 86
2288.32 84
2288.43 82
2288.54 81
2288.65 82
2288.76 85
2288.87 89
2288.98 94
2289.09 101
2289.20 107
2289.31 112
2289.42 116
2289.53 117
2289.64 116
2289.75 113
2289.86 107
2289.97 101
2290.08 94
2290.19 87
2290.30 81
2290.41 76
2290.52 70
2290.63 64
2290.74 58
2290.85 50
2290.96 42
2291.07 32
2291.18 23
2291.28 14
2291.39 6
2291.50 0
2291.61 0
2291.72 0
2291.83 0
2291.94 0
2292.05 0
2292.16 2
2292.27 5
2292.38 9
2292.49 13
2292.60 19
2292.71 27
2292.82 35
2292.93 44
2293.04 52
2293.15 59
2293.26 62
2293.37 61
2293.48 58
2293.59 52
2293.70 46
2293.81 41
2293.92 37
2294.03 35
2294.14 35
2294.25 36
2294.36 37
2294.47 38
2294.58 37
2294.69 36
2294.80 35
2294.91 32
2295.02 30
2295.13 28
2295.24 27
2295.35 26
2295.46 26
2295.57 27
2295.68 28
2295.79 29
2295.90 30
2296.01 30
2296.12 30
2296.23 28
2296.34 25
2296.45 21
2296.56 17
2296.67 13
2296.78 10
2296.89 7
2297.00 5
2297.11 4
2297.22 5
2297.33 6
2297.43 9
2297.54 12
2297.65 16
2297.76 19
2297.87 20
2297.98 21
2298.09 21
2298.20 20
2298.31 19
2298.42 18
2298.53 18
2298.64 18
2298.75 19
2298.86 20
2298.97 22
2299.08 25
2299.19 28
2299.30 31
2299.41 34
2299.52 36
2299.63 37
2299.74 36
2299.85 33
2299.96 28
2300.07 21
2300.18 13
2300.29 5
2300.40 0
2300.51 0
2300.62 0
2300.73 0
2300.84 0
2300.95 0
2301.06 0
2301.17 1
2301.28 6
2301.39 11
2301.50 15
2301.61 18
2301.72 22
2301.83 26
2301.94 30
2302.05 35
2302.16 39
2302.27 44
2302.38 49
2302.49 55
2302.60 61
2302.71 68
2302.82 75
2302.93 83
2303.04 90
2303.15 94
2303.26 96
2303.37 95
2303.48 90
2303.59 83
2303.70 74
2303.81 65
2303.92 55
2304.03 45
2304.14 35
2304.25 26
2304.36 17
2304.47 8
2304.58 0
2304.69 0
2304.80 0
2304.91 0
2305.02 0
2305.13 0
2305.24 0
2305.35 0
2305.46 4
2305.57 16
2305.68 30
2305.79 42
2305.90 54
2306.01 63
2306.12 70
2306.23 74
2306.34 75
2306.46 73
2306.57 69
2306.68 63
2306.79 55
2306.90 45
2307.01 35
2307.12 25
2307.23 16
2307.34 9
2307.45 3
2307.56 0
2307.67 0
2307.78 0
2307.89 0
2308.00 0
2308.11 0
2308.22 0
2308.33 0
2308.44 0
2308.55 1
2308.66 4
2308.77 6
2308.88 7
2308.99 8
2309.10 10
2309.21 11
2309.32 14
2309.43 20
2309.54 27
2309.65 35
2309.76 44
2309.87 51
2309.98 56
2310.09 57
2310.20 54
2310.31 48
2310.42 38
2310.53 28
2310.64 18
2310.75 11
2310.86 6
2310.97 4
2311.08 6
2311.19 10
2311.30 15
2311.41 21
2311.52 25
2311.63 28
2311.74 30
2311.85 31
2311.96 31
2312.07 31
2312.18 32
2312.29 34
2312.40 37
2312.52 40
2312.63 43
2312.74 46
2312.85 47
2312.96 48
2313.07 47
2313.18 45
2313.29 42
2313.40 38
2313.51 33
2313.62 27
2313.73 22
2313.84 16
2313.95 11
2314.06 6
2314.17 3
2314.28 2
2314.39 3
2314.50 6
2314.61 11
2314.72 19
2314.83 27
2314.94 36
2315.05 44
2315.16 49
2315.27 53
2315.38 56
2315.49 58
2315.60 60
2315.71 62
2315.82 64
2315.93 67
2316.04 69
2316.15 71
2316.27 72
2316.38 73
2316.49 74
2316.60 76
2316.71 79
2316.82 82
2316.93 86
2317.04 89
2317.15 92
2317.26 96
2317.37 100
2317.48 104
2317.59 108
2317.70 112
2317.81 115
2317.92 116
2318.03 115
2318.14 113
2318.25 109
2318.36 104
2318.47 99
2318.58 93
2318.69 86
2318.80 79
2318.91 70
2319.02 62
2319.13 53
2319.25 46
2319.36 42
2319.47 41
2319.58 44
2319.69 50
2319.80 57
2319.91 65
2320.02 72
2320.13 77
2320.24 80
2320.35 81
2320.46 79
2320.57 77
2320.68 75
2320.79 72
2320.90 69
2321.01 66
2321.12 63
2321.23 60
2321.34 58
2321.45 55
2321.56 52
2321.68 50
2321.79 47
2321.90 44
2322.01 42
2322.12 40
2322.23 38
2322.34 36
2322.45 36
2322.56 38
2322.67 40
2322.78 42
2322.89 45
2323.00 47
2323.11 49
2323.22 51
2323.33 52
2323.44 54
2323.55 56
2323.66 59
2323.77 60
2323.89 61
2324.00 61
2324.11 59
2324.22 56
2324.33 52
2324.44 48
2324.55 45
2324.66 41
2324.77 38
2324.88 35
2324.99 31
2325.10 28
2325.21 26
2325.32 24
2325.43 24
2325.54 25
2325.65 27
2325.76 30
2325.87 32
2325.99 33
2326.10 34
2326.21 35
2326.32 35
2326.43 34
2326.54 34
2326.65 33
2326.76 31
2326.87 29
2326.98 27
2327.09 26
2327.20 25
2327.31 25
2327.42 25
2327.53 24
2327.64 23
2327.76 21
2327.87 17
2327.98 13
2328.09 10
2328.20 7
2328.31 6
2328.42 7
2328.53 9
2328.64 11
2328.75 12
2328.86 10
2328.97 7
2329.08 2
2329.19 0
2329.30 0
2329.41 0
2329.53 0
2329.64 0
2329.75 0
2329.86 0
2329.97 12
2330.08 26
2330.19 40
2330.30 54
2330.41 66
2330.52 76
2330.63 83
2330.74 87
2330.85 89
2330.96 88
2331.07 85
2331.19 81
2331.30 77
2331.41 72
2331.52 66
2331.63 60
2331.74 52
2331.85 44
2331.96 37
2332.07 30
2332.18 25
2332.29 21
2332.40 20
2332.51 20
2332.62 21
2332.74 22
2332.85 22
2332.96 22
2333.07 20
2333.18 18
2333.29 15
2333.40 12
2333.51 10
2333.62 9
2333.73 9
2333.84 9
2333.95 10
2334.06 9
2334.18 8
2334.29 5
2334.40 1
2334.51 0
2334.62 0
2334.73 0
2334.84 5
2334.95 13
2335.06 23
2335.17 33
2335.28 41
2335.39 48
2335.50 51
2335.62 51
2335.73 48
2335.84 43
2335.95 37
2336.06 30
2336.17 23
2336.28 17
2336.39 11
2336.50 6
2336.61 2
2336.72 1
2336.83 0
2336.95 0
2337.06 1
2337.17 1
2337.28 1
2337.39 1
2337.50 1
2337.61 2
2337.72 5
2337.83 11
2337.94 19
2338.05 31
2338.16 46
2338.28 63
2338.39 81
2338.50 98
2338.61 113
2338.72 126
2338.83 136
2338.94 142
2339.05 146
2339.16 147
2339.27 146
2339.38 142
2339.50 137
2339.61 131
2339.72 124
2339.83 115
2339.94 106
2340.05 97
2340.16 88
2340.27 80
2340.38 72
2340.49 65
2340.60 57
2340.72 49
2340.83 41
2340.94 33
2341.05 26
2341.16 22
2341.27 20
2341.38 22
2341.49 27
2341.60 34
2341.71 42
2341.82 50
2341.94 57
2342.05 61
2342.16 63
2342.27 62
2342.38 60
2342.49 56
2342.60 52
2342.71 47
2342.82 42
2342.93 38
2343.05 33
2343.16 30
2343.27 26
2343.38 23
2343.49 20
2343.60 16
2343.71 12
2343.82 7
2343.93 3
2344.04 0
2344.16 0
2344.27 0
2344.38 0
2344.49 0
2344.60 0
2344.71 0
2344.82 0
2344.93 0
2345.04 0
2345.15 0
2345.27 5
2345.38 12
2345.49 21
2345.60 32
2345.71 43
2345.82 53
2345.93 60
2346.04 64
2346.15 64
2346.26 60
2346.38 55
2346.49 49
2346.60 42
2346.71 38
2346.82 34
2346.93 32
2347.04 31
2347.15 30
2347.26 32
2347.38 35
2347.49 40
2347.60 48
2347.71 58
2347.82 69
2347.93 80
2348.04 88
2348.15 94
2348.26 95
2348.38 92
2348.49 86
2348.60 79
2348.71 71
2348.82 63
2348.93 56
2349.04 51
2349.15 46
2349.26 42
2349.38 37
2349.49 33
2349.60 28
2349.71 23
2349.82 18
2349.93 15
2350.04 12
2350.15 9
2350.26 7
2350.38 5
2350.49 4
2350.60 3
2350.71 4
2350.82 6
2350.93 10
2351.04 16
2351.15 24
2351.26 31
2351.38 39
2351.49 46
2351.60 50
2351.71 53
2351.82 54
2351.93 53
2352.04 52
2352.15 51
2352.27 50
2352.38 50
2352.49 52
2352.60 54
2352.71 57
2352.82 60
2352.93 62
2353.04 63
2353.16 62
2353.27 60
2353.38 58
2353.49 56
2353.60 55
2353.71 55
2353.82 57
2353.93 60
2354.05 64
2354.16 67
2354.27 71
2354.38 74
2354.49 75
2354.60 76
2354.71 75
2354.82 74
2354.94 73
2355.05 72
2355.16 72
2355.27 73
2355.38 74
2355.49 76
2355.60 79
2355.71 81
2355.83 84
2355.94 86
2356.05 87
2356.16 88
2356.27 87
2356.38 84
2356.49 81
2356.60 76
2356.72 71
2356.83 65
2356.94 59
2357.05 54
2357.16 49
2357.27 45
2357.38 41
2357.49 38
2357.61 35
2357.72 33
2357.83 31
2357.94 30
2358.05 28
2358.16 27
2358.27 25
2358.39 23
2358.50 20
2358.61 18
2358.72 17
2358.83 18
2358.94 20
2359.05 23
2359.17 28
2359.28 33
2359.39 38
2359.50 41
2359.61 41
2359.72 40
2359.83 36
2359.94 30
2360.06 24
2360.17 18
2360.28 13
2360.39 10
2360.50 11
2360.61 13
2360.72 17
2360.84 23
2360.95 28
2361.06 33
2361.17 36
2361.28 38
2361.39 39
2361.50 40
2361.62 40
2361.73 41
2361.84 43
2361.95 44
2362.06 46
2362.17 46
2362.28 44
2362.40 40
2362.51 35
2362.62 28
2362.73 21
2362.84 15
2362.95 10
2363.06 8
2363.18 9
2363.29 12
2363.40 17
2363.51 25
2363.62 33
2363.73 41
2363.84 48
2363.96 54
2364.07 59
2364.18 62
2364.29 66
2364.40 70
2364.51 74
2364.62 78
2364.74 81
2364.85 82
2364.96 81
2365.07 77
2365.18 71
2365.29 64
2365.41 57
2365.52 52
2365.63 50
2365.74 51
2365.85 55
2365.96 63
2366.07 72
2366.19 80
2366.30 87
2366.41 91
2366.52 93
2366.63 91
2366.74 88
2366.86 83
2366.97 79
2367.08 76
2367.19 75
2367.30 75
2367.41 77
2367.52 79
2367.64 81
2367.75 82
2367.86 82
2367.97 79
2368.08 76
2368.19 71
2368.31 67
2368.42 64
2368.53 62
2368.64 61
2368.75 60
2368.86 58
2368.97 54
2369.09 47
2369.20 38
2369.31 27
2369.42 18
2369.53 11
2369.64 7
2369.76 6
2369.87 9
2369.98 12
2370.09 16
2370.20 18
2370.31 19
2370.43 20
2370.54 20
2370.65 23
2370.76 27
2370.87 32
2370.98 38
2371.10 44
2371.21 49
2371.32 52
2371.43 53
2371.54 53
2371.65 53
2371.77 53
2371.88 54
2371.99 55
2372.10 57
2372.21 60
2372.32 62
2372.44 64
2372.55 65
2372.66 65
2372.77 64
2372.88 62
2372.99 59
2373.11 56
2373.22 52
2373.33 47
2373.44 41
2373.55 35
2373.66 27
2373.78 19
2373.89 11
2374.00 5
2374.11 2
2374.22 2
2374.33 5
2374.45 10
2374.56 18
2374.67 25
2374.78 32
2374.89 36
2375.00 38
2375.12 37
2375.23 34
2375.34 29
2375.45 24
2375.56 20
2375.68 17
2375.79 17
2375.90 18
2376.01 20
2376.12 24
2376.23 27
2376.35 31
2376.46 34
2376.57 37
2376.68 40
2376.79 42
2376.90 44
2377.02 45
2377.13 44
2377.24 43
2377.35 39
2377.46 36
2377.58 32
2377.69 29
2377.80 28
2377.91 29
2378.02 31
2378.13 35
2378.25 38
2378.36 41
2378.47 42
2378.58 41
2378.69 39
2378.81 36
2378.92 33
2379.03 30
2379.14 28
2379.25 26
2379.36 25
2379.48 24
2379.59 22
2379.70 18
2379.81 14
2379.92 11
2380.04 8
2380.15 7
2380.26 8
2380.37 11
2380.48 16
2380.59 21
2380.71 26
2380.82 30
2380.93 34
2381.04 36
2381.15 37
2381.27 37
2381.38 36
2381.49 33
2381.60 29
2381.71 24
2381.83 19
2381.94 14
2382.05 11
2382.16 10
2382.27 10
2382.39 12
2382.50 15
2382.61 18
2382.72 21
2382.83 22
2382.94 22
2383.06 21
2383.17 19
2383.28 15
2383.39 12
2383.50 9
2383.62 6
2383.73 6
2383.84 7
2383.95 11
2384.06 18
2384.18 25
2384.29 34
2384.40 42
2384.51 49
2384.62 53
2384.74 56
2384.85 57
2384.96 56
2385.07 55
2385.18 52
2385.30 49
2385.41 46
2385.52 42
2385.63 39
2385.74 37
2385.86 36
2385.97 37
2386.08 37
2386.19 37
2386.30 34
2386.42 29
2386.53 21
2386.64 10
2386.75 0
2386.86 0
2386.98 0
2387.09 0
2387.20 0
2387.31 0
2387.42 0
2387.54 0
2387.65 5
2387.76 13
2387.87 20
2387.98 25
2388.10 29
2388.21 31
2388.32 34
2388.43 35
2388.54 35
2388.66 35
2388.77 35
2388.88 34
2388.99 35
2389.10 37
2389.22 41
2389.33 48
2389.44 57
2389.55 67
2389.66 77
2389.78 87
2389.89 97
2390.00 106
2390.11 115
2390.23 124
2390.34 132
2390.45 139
2390.56 144
2390.67 147
2390.79 147
2390.90 145
2391.01 142
2391.12 139
2391.23 135
2391.35 133
2391.46 132
2391.57 131
2391.68 131
2391.79 129
2391.91 126
2392.02 120
2392.13 110
2392.24 99
2392.36 85
2392.47 73
2392.58 61
2392.69 53
2392.80 48
2392.92 47
2393.03 49
2393.14 52
2393.25 54
2393.36 57
2393.48 58
2393.59 58
2393.70 58
2393.81 57
2393.93 56
2394.04 55
2394.15 53
2394.26 51
2394.37 47
2394.49 44
2394.60 41
2394.71 39
2394.82 38
2394.94 39
2395.05 41
2395.16 43
2395.27 43
2395.38 41
2395.50 36
2395.61 28
2395.72 19
2395.83 10
2395.95 3
2396.06 0
2396.17 0
2396.28 1
2396.39 6
2396.51 11
2396.62 15
2396.73 17
2396.84 17
2396.96 15
2397.07 13
2397.18 11
2397.29 10
2397.40 10
2397.52 11
2397.63 13
2397.74 14
2397.85 16
2397.97 17
2398.08 18
2398.19 19
2398.30 20
2398.41 23
2398.53 26
2398.64 30
2398.75 36
2398.86 43
2398.98 52
2399.09 61
2399.20 71
2399.31 79
2399.43 85
2399.54 90
2399.65 91
2399.76 90
2399.87 87
2399.99 82
2400.10 75
2400.21 67
2400.32 58
2400.44 49
2400.55 40
2400.66 31
2400.77 24
2400.89 18
2401.00 13
2401.11 9
2401.22 7
2401.34 5
2401.45 4
2401.56 4
2401.67 4
2401.78 6
2401.90 10
2402.01 16
2402.12 24
2402.23 34
2402.35 44
2402.46 54
2402.57 61
2402.68 65
2402.80 66
2402.91 65
2403.02 61
2403.13 57
2403.25 54
2403.36 52
2403.47 53
2403.58 55
2403.70 58
2403.81 61
2403.92 63
2404.03 63
2404.14 60
2404.26 56
2404.37 49
2404.48 41
2404.59 33
2404.71 24
2404.82 15
2404.93 8
2405.04 3
2405.16 0
2405.27 0
2405.38 3
2405.49 8
2405.61 15
2405.72 23
2405.83 32
2405.94 39
2406.06 45
2406.17 48
2406.28 49
2406.39 49
2406.51 49
2406.62 49
2406.73 50
2406.84 54
2406.96 61
2407.07 69
2407.18 78
2407.29 85
2407.41 90
2407.52 90
2407.63 85
2407.74 76
2407.86 64
2407.97 51
2408.08 38
2408.19 28
2408.31 21
2408.42 17
2408.53 15
2408.64 16
2408.76 18
2408.87 21
2408.98 24
2409.09 29
2409.21 34
2409.32 41
2409.43 49
2409.54 57
2409.66 64
2409.77 69
2409.88 71
2409.99 70
2410.11 66
2410.22 60
2410.33 53
2410.44 45
2410.56 38
2410.67 33
2410.78 29
2410.89 25
2411.01 23
2411.12 21
2411.23 20
2411.34 19
2411.46 18
2411.57 17
2411.68 16
2411.80 16
2411.91 14
2412.02 12
2412.13 10
2412.25 6
2412.36 3
2412.47 0
2412.58 0
2412.70 0
2412.81 0
2412.92 0
2413.03 0
2413.15 2
2413.26 3
2413.37 2
2413.48 1
2413.60 0
2413.71 0
2413.82 0
2413.94 0
2414.05 2
2414.16 6
2414.27 11
2414.39 16
2414.50 20
2414.61 22
2414.72 23
2414.84 22
2414.95 21
2415.06 19
2415.17 17
2415.29 16
2415.40 16
2415.51 17
2415.63 17
2415.74 17
2415.85 17
2415.96 16
2416.08 15
2416.19 14
2416.30 13
2416.41 12
2416.53 11
2416.64 10
2416.75 10
2416.86 11
2416.98 14
2417.09 18
2417.20 24
2417.32 30
2417.43 35
2417.54 40
2417.65 42
2417.77 42
2417.88 40
2417.99 35
2418.10 29
2418.22 21
2418.33 13
2418.44 6
2418.56 0
2418.67 0
2418.78 0
2418.89 0
2419.01 4
2419.12 8
2419.23 11
2419.35 11
2419.46 10
2419.57 8
2419.68 5
2419.80 3
2419.91 3
2420.02 5
2420.13 8
2420.25 12
2420.36 16
2420.47 18
2420.59 18
2420.70 16
2420.81 13
2420.92 8
2421.04 3
2421.15 0
2421.26 0
2421.38 0
2421.49 0
2421.60 0
2421.71 0
2421.83 0
2421.94 4
2422.05 9
2422.17 14
2422.28 19
2422.39 23
2422.50 26
2422.62 27
2422.73 28
2422.84 27
2422.96 25
2423.07 22
2423.18 18
2423.29 15
2423.41 12
2423.52 10
2423.63 11
2423.75 14
2423.86 21
2423.97 30
2424.08 41
2424.20 53
2424.31 64
2424.42 74
2424.54 80
2424.65 84
2424.76 85
2424.87 84
2424.99 80
2425.10 76
2425.21 71
2425.33 65
2425.44 59
2425.55 53
2425.66 47
2425.78 41
2425.89 35
2426.00 29
2426.12 24
2426.23 21
2426.34 20
2426.46 21
2426.57 24
2426.68 30
2426.79 37
2426.91 45
2427.02 54
2427.13 62
2427.25 69
2427.36 74
2427.47 77
2427.58 78
2427.70 79
2427.81 79
2427.92 80
2428.04 80
2428.15 79
2428.26 77
2428.38 73
2428.49 67
2428.60 59
2428.71 51
2428.83 42
2428.94 35
2429.05 29
2429.17 24
2429.28 20
2429.39 16
2429.51 13
2429.62 11
2429.73 9
2429.84 9
2429.96 10
2430.07 13
2430.18 16
2430.30 19
2430.41 22
2430.52 26
2430.64 30
2430.75 35
2430.86 41
2430.97 46
2431.09 51
2431.20 53
2431.31 54
2431.43 53
2431.54 50
2431.65 47
2431.77 44
2431.88 43
2431.99 43
2432.11 44
2432.22 44
2432.33 45
2432.44 44
2432.56 42
2432.67 39
2432.78 35
2432.90 31
2433.01 27
2433.12 22
2433.24 18
2433.35 13
2433.46 9
2433.58 6
2433.69 3
2433.80 3
2433.91 3
2434.03 5
2434.14 6
2434.25 8
2434.37 8
2434.48 6
2434.59 3
2434.71 0
2434.82 0
2434.93 0
2435.05 0
2435.16 0
2435.27 0
2435.39 0
2435.50 1
2435.61 6
2435.73 12
2435.84 17
2435.95 22
2436.06 26
2436.18 29
2436.29 32
2436.40 33
2436.52 33
2436.63 33
2436.74 30
2436.86 27
2436.97 22
2437.08 18
2437.20 13
2437.31 10
2437.42 10
2437.54 12
2437.65 17
2437.76 25
2437.88 34
2437.99 42
2438.10 50
2438.22 56
2438.33 60
2438.44 62
2438.55 63
2438.67 64
2438.78 65
2438.89 67
2439.01 69
2439.12 70
2439.23 72
2439.35 74
2439.46 76
2439.57 79
2439.69 80
2439.80 81
2439.91 80
2440.03 77
2440.14 71
2440.25 64
2440.37 55
2440.48 47
2440.59 41
2440.71 37
2440.82 35
2440.93 37
2441.05 40
2441.16 44
2441.27 48
2441.39 51
2441.50 52
2441.61 52
2441.73 52
2441.84 50
2441.95 49
2442.07 48
2442.18 47
2442.29 46
2442.41 45
2442.52 45
2442.63 43
2442.75 42
2442.86 39
2442.97 37
2443.09 34
2443.20 31
2443.31 28
2443.43 25
2443.54 23
2443.65 21
2443.77 20
2443.88 19
2443.99 18
2444.11 18
2444.22 19
2444.33 21
2444.45 23
2444.56 26
2444.67 30
2444.79 35
2444.90 39
2445.01 43
2445.13 46
2445.24 50
2445.35 54
2445.47 59
2445.58 64
2445.69 70
2445.81 75
2445.92 80
2446.03 83
2446.15 84
2446.26 82
2446.37 79
2446.49 74
2446.60 68
2446.71 63
2446.83 57
2446.94 52
2447.05 49
2447.17 46
2447.28 45
2447.39 46
2447.51 49
2447.62 54
2447.73 60
2447.85 67
2447.96 74
2448.07 79
2448.19 82
2448.30 81
2448.41 78
2448.53 73
2448.64 68
2448.76 64
2448.87 62
2448.98 62
2449.10 64
2449.21 68
2449.32 72
2449.44 77
2449.55 81
2449.66 84
2449.78 87
2449.89 89
2450.00 89
2450.12 88
2450.23 85
2450.34 81
2450.46 75
2450.57 69
2450.68 62
2450.80 57
2450.91 53
2451.02 51
2451.14 51
2451.25 52
2451.37 54
2451.48 56
2451.59 58
2451.71 60
2451.82 60
2451.93 59
2452.05 59
2452.16 60
2452.27 62
2452.39 66
2452.50 70
2452.61 76
2452.73 81
2452.84 84
2452.96 86
2453.07 85
2453.18 82
2453.30 78
2453.41 74
2453.52 70
2453.64 69
2453.75 72
2453.86 77
2453.98 85
2454.09 95
2454.20 106
2454.32 116
2454.43 124
2454.55 128
2454.66 129
2454.77 126
2454.89 119
2455.00 110
2455.11 99
2455.23 88
2455.34 77
2455.45 68
2455.57 62
2455.68 59
2455.79 59
2455.91 62
2456.02 67
2456.14 72
2456.25 78
2456.36 82
2456.48 85
2456.59 86
2456.70 86
2456.82 83
2456.93 80
2457.04 75
2457.16 71
2457.27 66
2457.39 63
2457.50 60
2457.61 58
2457.73 57
2457.84 55
2457.95 53
2458.07 50
2458.18 47
2458.29 45
2458.41 44
2458.52 46
2458.64 50
2458.75 56
2458.86 62
2458.98 67
2459.09 72
2459.20 75
2459.32 77
2459.43 78
2459.55 78
2459.66 78
2459.77 77
2459.89 76
2460.00 75
2460.11 74
2460.23 73
2460.34 73
2460.46 74
2460.57 75
2460.68 77
2460.80 78
2460.91 80
2461.02 80
2461.14 80
2461.25 79
2461.37 77
2461.48 76
2461.59 74
2461.71 72
2461.82 69
2461.93 66
2462.05 63
2462.16 61
2462.28 59
2462.39 58
2462.50 60
2462.62 63
2462.73 68
2462.84 73
2462.96 78
2463.07 83
2463.19 86
2463.30 89
2463.41 90
2463.53 90
2463.64 88
2463.75 85
2463.87 80
2463.98 73
2464.10 63
2464.21 52
2464.32 41
2464.44 30
2464.55 22
2464.67 18
2464.78 18
2464.89 20
2465.01 26
2465.12 32
2465.23 37
2465.35 41
2465.46 42
2465.58 42
2465.69 41
2465.80 40
2465.92 40
2466.03 41
2466.15 44
2466.26 49
2466.37 53
2466.49 58
2466.60 62
2466.71 64
2466.83 64
2466.94 62
2467.06 59
2467.17 53
2467.28 47
2467.40 40
2467.51 34
2467.63 29
2467.74 26
2467.85 25
2467.97 25
2468.08 27
2468.19 29
2468.31 31
2468.42 32
2468.54 33
2468.65 35
2468.76 36
2468.88 39
2468.99 42
2469.11 46
2469.22 49
2469.33 52
2469.45 53
2469.56 54
2469.68 53
2469.79 52
2469.90 51
2470.02 50
2470.13 51
2470.25 52
2470.36 54
2470.47 58
2470.59 63
2470.70 70
2470.82 77
2470.93 84
2471.04 91
2471.16 96
2471.27 99
2471.39 100
2471.50 99
2471.61 96
2471.73 92
2471.84 87
2471.96 81
2472.07 74
2472.18 66
2472.30 57
2472.41 49
2472.53 41
2472.64 35
2472.75 31
2472.87 29
2472.98 28
2473.10 29
2473.21 30
2473.32 31
2473.44 31
2473.55 30
2473.67 28
2473.78 27
2473.89 26
2474.01 27
2474.12 30
2474.24 36
2474.35 43
2474.46 50
2474.58 57
2474.69 62
2474.81 64
2474.92 65
2475.03 64
2475.15 63
2475.26 63
2475.38 63
2475.49 65
2475.60 67
2475.72 69
2475.83 69
2475.95 67
2476.06 64
2476.17 59
2476.29 54
2476.40 49
2476.52 45
2476.63 44
2476.75 44
2476.86 46
2476.97 50
2477.09 55
2477.20 59
2477.32 63
2477.43 66
2477.54 68
2477.66 68
2477.77 67
2477.89 64
2478.00 61
2478.11 56
2478.23 51
2478.34 46
2478.46 40
2478.57 36
2478.69 33
2478.80 32
2478.91 33
2479.03 35
2479.14 39
2479.26 43
2479.37 47
2479.48 51
2479.60 54
2479.71 56
2479.83 57
2479.94 57
2480.06 58
2480.17 58
2480.28 59
2480.40 60
2480.51 62
2480.63 65
2480.74 68
2480.85 71
2480.97 73
2481.08 72
2481.20 70
2481.31 65
2481.43 59
2481.54 52
2481.65 43
2481.77 35
2481.88 26
2482.00 18
2482.11 9
2482.23 2
2482.34 0
2482.45 0
2482.57 0
2482.68 0
2482.80 0
2482.91 0
2483.03 0
2483.14 0
2483.25 5
2483.37 14
2483.48 24
2483.60 32
2483.71 40
2483.82 46
2483.94 50
2484.05 53
2484.17 55
2484.28 57
2484.40 59
2484.51 60
2484.62 61
2484.74 62
2484.85 63
2484.97 63
2485.08 62
2485.20 62
2485.31 62
2485.42 62
2485.54 63
2485.65 64
2485.77 66
2485.88 67
2486.00 67
2486.11 66
2486.23 64
2486.34 61
2486.45 58
2486.57 55
2486.68 54
2486.80 54
2486.91 55
2487.03 57
2487.14 60
2487.25 61
2487.37 62
2487.48 62
2487.60 61
2487.71 59
2487.83 56
2487.94 54
2488.05 51
2488.17 48
2488.28 44
2488.40 39
2488.51 33
2488.63 27
2488.74 21
2488.86 16
2488.97 11
2489.08 9
2489.20 7
2489.31 7
2489.43 7
2489.54 9
2489.66 12
2489.77 16
2489.88 21
2490.00 28
2490.11 35
2490.23 42
2490.34 49
2490.46 55
2490.57 60
2490.69 62
2490.80 63
2490.91 63
2491.03 61
2491.14 59
2491.26 57
2491.37 54
2491.49 51
2491.60 49
2491.72 46
2491.83 43
2491.94 41
2492.06 40
2492.17 41
2492.29 43
2492.40 47
2492.52 52
2492.63 58
2492.75 65
2492.86 72
2492.97 78
2493.09 83
2493.20 87
2493.32 90
2493.43 92
2493.55 95
2493.66 98
2493.78 102
2493.89 106
2494.01 109
2494.12 110
2494.23 109
2494.35 105
2494.46 98
2494.58 89
2494.69 79
2494.81 70
2494.92 61
2495.04 54
2495.15 48
2495.26 45
2495.38 45
2495.49 46
2495.61 49
2495.72 53
2495.84 57
2495.95 60
2496.07 61
2496.18 62
2496.30 63
2496.41 63
2496.52 64
2496.64 65
2496.75 66
2496.87 67
2496.98 68
2497.10 68
2497.21 67
2497.33 68
2497.44 69
2497.56 71
2497.67 74
2497.79 79
2497.90 84
2498.01 88
2498.13 92
2498.24 95
2498.36 97
2498.47 98
2498.59 98
2498.70 97
2498.82 95
2498.93 93
2499.05 90
2499.16 87
2499.28 84
2499.39 81
2499.50 79
2499.62 78
2499.73 78
2499.85 79
2499.96 82
2500.08 85
2500.19 89
2500.31 93
2500.42 99
2500.54 104
2500.65 110
2500.77 116
2500.88 121
2500.99 125
2501.11 126
2501.22 125
2501.34 122
2501.45 117
2501.57 113
2501.68 109
2501.80 105
2501.91 103
2502.03 102
2502.14 103
2502.26 104
2502.37 106
2502.49 108
2502.60 110
2502.71 111
2502.83 111
2502.94 109
2503.06 105
2503.17 101
2503.29 96
2503.40 92
2503.52 89
2503.63 88
2503.75 88
2503.86 91
2503.98 95
2504.09 100
2504.21 105
2504.32 110
2504.44 115
2504.55 118
2504.67 121
2504.78 122
2504.89 122
2505.01 119
2505.12 114
2505.24 108
2505.35 101
2505.47 95
2505.58 89
2505.70 85
2505.81 82
2505.93 80
2506.04 78
2506.16 77
2506.27 75
2506.39 73
2506.50 70
2506.62 67
2506.73 64
2506.85 60
2506.96 54
2507.08 48
2507.19 42
2507.31 36
2507.42 31
2507.53 28
2507.65 27
2507.76 28
2507.88 31
2507.99 35
2508.11 40
2508.22 45
2508.34 49
2508.45 52
2508.57 54
2508.68 54
2508.80 53
2508.91 50
2509.03 47
2509.14 44
2509.26 42
2509.37 42
2509.49 44
2509.60 48
2509.72 53
2509.83 56
2509.95 59
2510.06 59
2510.18 56
2510.29 50
2510.41 43
2510.52 36
2510.64 29
2510.75 25
2510.87 23
2510.98 25
2511.10 30
2511.21 36
2511.32 42
2511.44 47
2511.55 49
2511.67 49
2511.78 46
2511.90 42
2512.01 39
2512.13 36
2512.24 36
2512.36 37
2512.47 40
2512.59 43
2512.70 46
2512.82 49
2512.93 51
2513.05 54
2513.16 56
2513.28 59
2513.39 62
2513.51 65
2513.62 67
2513.74 68
2513.85 68
2513.97 67
2514.08 66
2514.20 64
2514.31 61
2514.43 59
2514.54 57
2514.66 55
2514.77 55
2514.89 55
2515.00 55
2515.12 55
2515.23 55
2515.35 55
2515.46 55
2515.58 54
2515.69 54
2515.81 54
2515.92 54
2516.04 54
2516.15 53
2516.27 50
2516.38 45
2516.50 40
2516.61 36
2516.73 33
2516.84 32
2516.96 32
2517.07 32
2517.19 31
2517.30 29
2517.42 26
2517.53 22
2517.65 17
2517.76 14
2517.88 12
2517.99 13
2518.11 15
2518.22 18
2518.34 21
2518.45 25
2518.57 27
2518.68 30
2518.80 32
2518.91 34
2519.03 36
2519.14 35
2519.26 33
2519.37 30
2519.49 25
2519.60 20
2519.72 15
2519.83 12
2519.95 13
2520.06 17
2520.18 24
2520.30 35
2520.41 48
2520.53 62
2520.64 76
2520.76 88
2520.87 98
2520.99 104
2521.10 107
2521.22 107
2521.33 105
2521.45 101
2521.56 97
2521.68 92
2521.79 86
2521.91 78
2522.02 69
2522.14 59
2522.25 49
2522.37 40
2522.48 32
2522.60 28
2522.71 26
2522.83 26
2522.94 29
2523.06 33
2523.17 38
2523.29 42
2523.40 45
2523.52 47
2523.63 47
2523.75 46
2523.86 44
2523.98 43
2524.09 43
2524.21 44
2524.33 45
2524.44 46
2524.56 46
2524.67 45
2524.79 43
2524.90 40
2525.02 37
2525.13 34
2525.25 32
2525.36 31
2525.48 31
2525.59 31
2525.71 32
2525.82 33
2525.94 34
2526.05 34
2526.17 33
2526.28 31
2526.40 29
2526.51 26
2526.63 22
2526.75 18
2526.86 14
2526.98 10
2527.09 8
2527.21 7
2527.32 7
2527.44 9
2527.55 12
2527.67 17
2527.78 22
2527.90 27
2528.01 32
2528.13 36
2528.24 40
2528.36 43
2528.47 46
2528.59 48
2528.70 51
2528.82 54
2528.94 57
2529.05 61
2529.17 66
2529.28 71
2529.40 77
2529.51 84
2529.63 91
2529.74 99
2529.86 107
2529.97 114
2530.09 118
2530.20 121
2530.32 121
2530.43 121
2530.55 120
2530.67 119
2530.78 121
2530.90 124
2531.01 127
2531.13 131
2531.24 134
2531.36 134
2531.47 132
2531.59 128
2531.70 120
2531.82 112
2531.93 102
2532.05 93
2532.16 85
2532.28 79
2532.40 75
2532.51 75
2532.63 78
2532.74 82
2532.86 88
2532.97 94
2533.09 99
2533.20 103
2533.32 105
2533.43 108
2533.55 111
2533.66 115
2533.78 121
2533.90 127
2534.01 133
2534.13 138
2534.24 141
2534.36 142
2534.47 141
2534.59 139
2534.70 137
2534.82 136
2534.93 136
2535.05 137
2535.17 140
2535.28 144
2535.40 149
2535.51 153
2535.63 157
2535.74 158
2535.86 159
2535.97 158
2536.09 156
2536.20 153
2536.32 151
2536.44 148
2536.55 145
2536.67 142
2536.78 137
2536.90 131
2537.01 125
2537.13 118
2537.24 111
2537.36 104
2537.47 99
2537.59 93
2537.71 88
2537.82 84
2537.94 79
2538.05 76
2538.17 75
2538.28 77
2538.40 81
2538.51 88
2538.63 97
2538.75 106
2538.86 116
2538.98 124
2539.09 131
2539.21 138
2539.32 147
2539.44 157
2539.55 171
2539.67 188
2539.79 209
2539.90 232
2540.02 257
2540.13 282
2540.25 306
2540.36 328
2540.48 349
2540.59 369
2540.71 389
2540.83 410
2540.94 431
2541.06 452
2541.17 471
2541.29 486
2541.40 495
2541.52 497
2541.63 492
2541.75 482
2541.87 470
2541.98 458
2542.10 449
2542.21 446
2542.33 448
2542.44 454
2542.56 464
2542.67 475
2542.79 486
2542.91 495
2543.02 500
2543.14 502
2543.25 500
2543.37 493
2543.48 483
2543.60 469
2543.72 453
2543.83 436
2543.95 418
2544.06 402
2544.18 386
2544.29 371
2544.41 356
2544.52 341
2544.64 324
2544.76 307
2544.87 289
2544.99 272
2545.10 255
2545.22 241
2545.33 229
2545.45 219
2545.57 210
2545.68 202
2545.80 194
2545.91 187
2546.03 179
2546.14 171
2546.26 165
2546.38 159
2546.49 155
2546.61 150
2546.72 145
2546.84 139
2546.95 132
2547.07 124
2547.19 115
2547.30 105
2547.42 96
2547.53 88
2547.65 80
2547.76 72
2547.88 67
2548.00 63
2548.11 62
2548.23 63
2548.34 66
2548.46 71
2548.57 78
2548.69 84
2548.81 90
2548.92 95
2549.04 99
2549.15 102
2549.27 105
2549.38 106
2549.50 106
2549.62 105
2549.73 104
2549.85 102
2549.96 100
2550.08 98
2550.20 95
2550.31 93
2550.43 91
2550.54 88
2550.66 84
2550.77 79
2550.89 73
2551.01 67
2551.12 60
2551.24 54
2551.35 49
2551.47 46
2551.58 44
2551.70 44
2551.82 45
2551.93 46
2552.05 48
2552.16 49
2552.28 50
2552.40 50
2552.51 50
2552.63 50
2552.74 49
2552.86 49
2552.97 48
2553.09 47
2553.21 45
2553.32 44
2553.44 43
2553.55 42
2553.67 40
2553.79 37
2553.90 33
2554.02 29
2554.13 24
2554.25 20
2554.37 18
2554.48 17
2554.60 19
2554.71 21
2554.83 23
2554.94 26
2555.06 28
2555.18 30
2555.29 31
2555.41 33
2555.52 34
2555.64 35
2555.76 34
2555.87 31
2555.99 28
2556.10 24
2556.22 20
2556.34 18
2556.45 18
2556.57 21
2556.68 25
2556.80 30
2556.92 34
2557.03 37
2557.15 39
2557.26 40
2557.38 39
2557.49 37
2557.61 35
2557.73 32
2557.84 28
2557.96 24
2558.07 18
2558.19 11
2558.31 4
2558.42 0
2558.54 0
2558.65 0
2558.77 0
2558.89 0
2559.00 0
2559.12 0
2559.23 0
2559.35 5
2559.47 12
2559.58 19
2559.70 24
2559.81 29
2559.93 33
2560.05 36
2560.16 39
2560.28 40
2560.39 41
2560.51 41
2560.63 40
2560.74 37
2560.86 34
2560.97 29
2561.09 24
2561.21 19
2561.32 15
2561.44 11
2561.55 10
2561.67 10
2561.79 11
2561.90 13
2562.02 16
2562.14 20
2562.25 23
2562.37 26
2562.48 29
2562.60 33
2562.72 38
2562.83 44
2562.95 49
2563.06 55
2563.18 61
2563.30 66
2563.41 69
2563.53 71
2563.64 71
2563.76 69
2563.88 66
2563.99 62
2564.11 57
2564.22 52
2564.34 49
2564.46 47
2564.57 48
2564.69 50
2564.81 54
2564.92 58
2565.04 63
2565.15 68
2565.27 72
2565.39 75
2565.50 76
2565.62 76
2565.73 74
2565.85 70
2565.97 66
2566.08 63
2566.20 63
2566.31 66
2566.43 74
2566.55 85
2566.66 101
2566.78 118
2566.90 135
2567.01 151
2567.13 165
2567.24 176
2567.36 183
2567.48 188
2567.59 189
2567.71 189
2567.83 187
2567.94 184
2568.06 180
2568.17 174
2568.29 167
2568.41 157
2568.52 146
2568.64 134
2568.75 121
2568.87 111
2568.99 105
2569.10 103
2569.22 106
2569.34 110
2569.45 116
2569.57 119
2569.68 119
2569.80 116
2569.92 109
2570.03 101
2570.15 93
2570.27 88
2570.38 84
2570.50 83
2570.61 84
2570.73 86
2570.85 88
2570.96 89
2571.08 88
2571.20 86
2571.31 81
2571.43 75
2571.54 69
2571.66 62
2571.78 57
2571.89 55
2572.01 55
2572.13 59
2572.24 65
2572.36 72
2572.47 78
2572.59 81
2572.71 81
2572.82 77
2572.94 71
2573.06 65
2573.17 60
2573.29 58
2573.40 58
2573.52 61
2573.64 64
2573.75 68
2573.87 69
2573.99 68
2574.10 65
2574.22 61
2574.34 57
2574.45 55
2574.57 54
2574.68 55
2574.80 58
2574.92 61
2575.03 63
2575.15 64
2575.27 62
2575.38 59
2575.50 54
2575.62 49
2575.73 45
2575.85 42
2575.96 39
2576.08 37
2576.20 36
2576.31 34
2576.43 32
2576.55 29
2576.66 26
2576.78 23
2576.90 19
2577.01 15
2577.13 11
2577.24 7
2577.36 4
2577.48 2
2577.59 2
2577.71 4
2577.83 8
2577.94 13
2578.06 18
2578.18 21
2578.29 23
2578.41 22
2578.53 21
2578.64 19
2578.76 20
2578.87 23
2578.99 30
2579.11 38
2579.22 47
2579.34 55
2579.46 60
2579.57 61
2579.69 60
2579.81 56
2579.92 51
2580.04 47
2580.16 44
2580.27 43
2580.39 42
2580.50 40
2580.62 38
2580.74 36
2580.85 32
2580.97 28
2581.09 25
2581.20 22
2581.32 20
2581.44 19
2581.55 18
2581.67 17
2581.79 16
2581.90 16
2582.02 16
2582.14 18
2582.25 22
2582.37 28
2582.49 35
2582.60 42
2582.72 47
2582.83 51
2582.95 52
2583.07 50
2583.18 46
2583.30 40
2583.42 35
2583.53 30
2583.65 27
2583.77 25
2583.88 25
2584.00 26
2584.12 28
2584.23 30
2584.35 32
2584.47 34
2584.58 35
2584.70 36
2584.82 38
2584.93 39
2585.05 41
2585.17 42
2585.28 42
2585.40 42
2585.52 42
2585.63 42
2585.75 42
2585.87 42
2585.98 42
2586.10 42
2586.22 41
2586.33 41
2586.45 42
2586.56 42
2586.68 42
2586.80 42
2586.91 42
2587.03 40
2587.15 37
2587.26 33
2587.38 30
2587.50 27
2587.61 26
2587.73 26
2587.85 28
2587.96 31
2588.08 33
2588.20 34
2588.31 32
2588.43 28
2588.55 23
2588.66 17
2588.78 11
2588.90 7
2589.01 4
2589.13 2
2589.25 2
2589.36 2
2589.48 1
2589.60 0
2589.71 0
2589.83 0
2589.95 0
2590.06 0
2590.18 0
2590.30 0
2590.41 1
2590.53 5
2590.65 9
2590.76 12
2590.88 14
2591.00 17
2591.11 18
2591.23 19
2591.35 18
2591.46 17
2591.58 16
2591.70 14
2591.81 12
2591.93 12
2592.05 13
2592.17 16
2592.28 22
2592.40 28
2592.52 36
2592.63 43
2592.75 50
2592.87 55
2592.98 58
2593.10 61
2593.22 62
2593.33 63
2593.45 62
2593.57 61
2593.68 59
2593.80 57
2593.92 54
2594.03 51
2594.15 48
2594.27 46
2594.38 44
2594.50 42
2594.62 40
2594.73 37
2594.85 35
2594.97 32
2595.08 30
2595.20 29
2595.32 30
2595.43 33
2595.55 37
2595.67 43
2595.79 49
2595.90 57
2596.02 64
2596.14 70
2596.25 75
2596.37 77
2596.49 77
2596.60 74
2596.72 70
2596.84 65
2596.95 59
2597.07 55
2597.19 52
2597.30 52
2597.42 54
2597.54 58
2597.65 63
2597.77 67
2597.89 69
2598.01 68
2598.12 65
2598.24 58
2598.36 49
2598.47 39
2598.59 30
2598.71 22
2598.82 15
2598.94 10
2599.06 7
2599.17 5
2599.29 5
2599.41 6
2599.52 9
2599.64 14
2599.76 21
2599.88 28
2599.99 35
2600.11 41
2600.23 46
2600.34 50
2600.46 51
2600.58 52
2600.69 51
2600.81 50
2600.93 47
2601.04 44
2601.16 41
2601.28 37
2601.40 34
2601.51 30
2601.63 27
2601.75 25
2601.86 24
2601.98 25
2602.10 27
2602.21 30
2602.33 34
2602.45 38
2602.57 42
2602.68 45
2602.80 46
2602.92 47
2603.03 47
2603.15 46
2603.27 45
2603.38 45
2603.50 46
2603.62 48
2603.73 53
2603.85 59
2603.97 66
2604.09 73
2604.20 79
2604.32 82
2604.44 82
2604.55 78
2604.67 71
2604.79 62
2604.90 52
2605.02 44
2605.14 38
2605.26 34
2605.37 32
2605.49 30
2605.61 30
2605.72 28
2605.84 26
2605.96 23
2606.08 21
2606.19 19
2606.31 19
2606.43 21
2606.54 25
2606.66 31
2606.78 38
2606.89 46
2607.01 54
2607.13 61
2607.25 67
2607.36 73
2607.48 77
2607.60 83
2607.71 90
2607.83 99
2607.95 112
2608.07 127
2608.18 144
2608.30 163
2608.42 183
2608.53 203
2608.65 224
2608.77 245
2608.89 266
2609.00 288
2609.12 311
2609.24 335
2609.35 359
2609.47 384
2609.59 410
2609.71 436
2609.82 463
2609.94 489
2610.06 515
2610.17 538
2610.29 558
2610.41 575
2610.52 588
2610.64 599
2610.76 609
2610.88 617
2610.99 624
2611.11 630
2611.23 635
2611.35 639
2611.46 641
2611.58 641
2611.70 640
2611.81 637
2611.93 633
2612.05 628
2612.17 622
2612.28 614
2612.40 607
2612.52 599
2612.63 591
2612.75 581
2612.87 571
2612.99 560
2613.10 547
2613.22 532
2613.34 517
2613.45 501
2613.57 485
2613.69 469
2613.81 453
2613.92 436
2614.04 418
2614.16 400
2614.28 383
2614.39 367
2614.51 354
2614.63 344
2614.74 337
2614.86 330
2614.98 323
2615.10 313
2615.21 299
2615.33 280
2615.45 258
2615.56 234
2615.68 211
2615.80 189
2615.92 172
2616.03 160
2616.15 152
2616.27 147
2616.39 146
2616.50 145
2616.62 144
2616.74 142
2616.85 140
2616.97 137
2617.09 133
2617.21 129
2617.32 126
2617.44 123
2617.56 121
2617.68 118
2617.79 115
2617.91 112
2618.03 107
2618.15 101
2618.26 93
2618.38 84
2618.50 75
2618.61 65
2618.73 56
2618.85 47
2618.97 40
2619.08 33
2619.20 29
2619.32 26
2619.44 25
2619.55 24
2619.67 24
2619.79 24
2619.91 24
2620.02 22
2620.14 20
2620.26 17
2620.37 15
2620.49 15
2620.61 16
2620.73 19
2620.84 24
2620.96 30
2621.08 38
2621.20 45
2621.31 51
2621.43 56
2621.55 59
2621.67 60
2621.78 60
2621.90 58
2622.02 54
2622.14 51
2622.25 47
2622.37 44
2622.49 41
2622.61 38
2622.72 36
2622.84 35
2622.96 35
2623.07 38
2623.19 42
2623.31 48
2623.43 56
2623.54 66
2623.66 76
2623.78 86
2623.90 93
2624.01 98
2624.13 100
2624.25 98
2624.37 94
2624.48 87
2624.60 80
2624.72 74
2624.84 70
2624.95 67
2625.07 66
2625.19 67
2625.31 68
2625.42 68
2625.54 67
2625.66 66
2625.78 64
2625.89 62
2626.01 62
2626.13 63
2626.25 67
2626.36 72
2626.48 77
2626.60 83
2626.72 89
2626.83 92
2626.95 94
2627.07 92
2627.19 87
2627.30 80
2627.42 69
2627.54 58
2627.66 47
2627.77 37
2627.89 30
2628.01 26
2628.13 24
2628.24 25
2628.36 27
2628.48 30
2628.60 32
2628.71 32
2628.83 30
2628.95 27
2629.07 21
2629.18 15
2629.30 9
2629.42 3
2629.54 0
2629.66 0
2629.77 0
2629.89 1
2630.01 2
2630.13 3
2630.24 2
2630.36 0
2630.48 0
2630.60 0
2630.71 0
2630.83 0
2630.95 1
2631.07 7
2631.18 15
2631.30 24
2631.42 32
2631.54 39
2631.65 43
2631.77 45
2631.89 44
2632.01 40
2632.12 35
2632.24 30
2632.36 24
2632.48 20
2632.60 18
2632.71 17
2632.83 18
2632.95 19
2633.07 21
2633.18 23
2633.30 26
2633.42 29
2633.54 33
2633.65 38
2633.77 44
2633.89 50
2634.01 56
2634.12 63
2634.24 68
2634.36 73
2634.48 76
2634.60 77
2634.71 76
2634.83 72
2634.95 67
2635.07 61
2635.18 54
2635.30 48
2635.42 44
2635.54 41
2635.65 40
2635.77 40
2635.89 40
2636.01 39
2636.13 38
2636.24 35
2636.36 31
2636.48 26
2636.60 20
2636.71 15
2636.83 10
2636.95 6
2637.07 3
2637.19 2
2637.30 2
2637.42 3
2637.54 5
2637.66 8
2637.77 11
2637.89 14
2638.01 16
2638.13 16
2638.25 16
2638.36 13
2638.48 10
2638.60 6
2638.72 5
2638.83 5
2638.95 10
2639.07 18
2639.19 28
2639.31 41
2639.42 52
2639.54 62
2639.66 68
2639.78 69
2639.89 66
2640.01 61
2640.13 53
2640.25 46
2640.37 41
2640.48 37
2640.60 36
2640.72 38
2640.84 43
2640.95 48
2641.07 55
2641.19 61
2641.31 66
2641.43 70
2641.54 72
2641.66 72
2641.78 70
2641.90 67
2642.02 63
2642.13 61
2642.25 59
2642.37 60
2642.49 62
2642.60 65
2642.72 69
2642.84 74
2642.96 77
2643.08 79
2643.19 80
2643.31 78
2643.43 75
2643.55 71
2643.67 65
2643.78 59
2643.90 53
2644.02 48
2644.14 44
2644.25 42
2644.37 42
2644.49 43
2644.61 44
2644.73 44
2644.84 43
2644.96 40
2645.08 37
2645.20 34
2645.32 32
2645.43 32
2645.55 34
2645.67 37
2645.79 41
2645.91 45
2646.02 50
2646.14 53
2646.26 57
2646.38 60
2646.50 65
2646.61 69
2646.73 74
2646.85 78
2646.97 82
2647.09 84
2647.20 86
2647.32 86
2647.44 85
2647.56 83
2647.68 81
2647.79 80
2647.91 80
2648.03 80
2648.15 81
2648.27 82
2648.38 83
2648.50 81
2648.62 78
2648.74 73
2648.86 66
2648.97 58
2649.09 52
2649.21 46
2649.33 43
2649.45 42
2649.56 42
2649.68 43
2649.80 44
2649.92 45
2650.04 45
2650.15 43
2650.27 41
2650.39 39
2650.51 36
2650.63 32
2650.74 29
2650.86 27
2650.98 26
2651.10 27
2651.22 30
2651.33 37
2651.45 46
2651.57 58
2651.69 72
2651.81 85
2651.92 97
2652.04 106
2652.16 111
2652.28 112
2652.40 109
2652.51 103
2652.63 95
2652.75 87
2652.87 79
2652.99 72
2653.10 68
2653.22 65
2653.34 64
2653.46 64
2653.58 66
2653.70 68
2653.81 71
2653.93 76
2654.05 82
2654.17 87
2654.29 92
2654.40 96
2654.52 97
2654.64 96
2654.76 92
2654.88 86
2654.99 79
2655.11 72
2655.23 65
2655.35 58
2655.47 53
2655.59 48
2655.70 43
2655.82 40
2655.94 37
2656.06 35
2656.18 35
2656.29 37
2656.41 41
2656.53 45
2656.65 50
2656.77 54
2656.89 57
2657.00 59
2657.12 61
2657.24 62
2657.36 64
2657.48 67
2657.59 70
2657.71 75
2657.83 80
2657.95 84
2658.07 87
2658.19 87
2658.30 86
2658.42 84
2658.54 81
2658.66 79
2658.78 78
2658.89 80
2659.01 83
2659.13 87
2659.25 91
2659.37 93
2659.49 93
2659.60 91
2659.72 87
2659.84 83
2659.96 80
2660.08 78
2660.20 77
2660.31 77
2660.43 77
2660.55 75
2660.67 72
2660.79 67
2660.91 61
2661.02 54
2661.14 47
2661.26 41
2661.38 37
2661.50 34
2661.61 33
2661.73 32
2661.85 32
2661.97 31
2662.09 31
2662.21 30
2662.32 29
2662.44 26
2662.56 23
2662.68 19
2662.80 15
2662.92 10
2663.03 5
2663.15 1
2663.27 0
2663.39 0
2663.51 0
2663.63 0
2663.74 0
2663.86 2
2663.98 3
2664.10 3
2664.22 2
2664.34 1
2664.45 0
2664.57 0
2664.69 0
2664.81 1
2664.93 6
2665.05 12
2665.16 20
2665.28 29
2665.40 38
2665.52 46
2665.64 53
2665.76 58
2665.88 63
2665.99 66
2666.11 69
2666.23 70
2666.35 72
2666.47 74
2666.59 76
2666.70 78
2666.82 80
2666.94 81
2667.06 82
2667.18 83
2667.30 83
2667.41 83
2667.53 83
2667.65 83
2667.77 83
2667.89 82
2668.01 81
2668.12 79
2668.24 75
2668.36 69
2668.48 63
2668.60 57
2668.72 51
2668.84 46
2668.95 44
2669.07 42
2669.19 43
2669.31 44
2669.43 46
2669.55 48
2669.66 51
2669.78 54
2669.90 57
2670.02 61
2670.14 65
2670.26 70
2670.38 75
2670.49 80
2670.61 86
2670.73 91
2670.85 95
2670.97 99
2671.09 100
2671.21 100
2671.32 97
2671.44 91
2671.56 85
2671.68 78
2671.80 72
2671.92 68
2672.03 66
2672.15 67
2672.27 70
2672.39 72
2672.51 73
2672.63 72
2672.75 68
2672.86 61
2672.98 54
2673.10 47
2673.22 42
2673.34 39
2673.46 40
2673.58 43
2673.69 47
2673.81 51
2673.93 54
2674.05 55
2674.17 54
2674.29 52
2674.41 49
2674.52 47
2674.64 46
2674.76 46
2674.88 49
2675.00 54
2675.12 59
2675.24 64
2675.35 69
2675.47 72
2675.59 73
2675.71 73
2675.83 70
2675.95 67
2676.07 63
2676.18 59
2676.30 55
2676.42 53
2676.54 51
2676.66 50
2676.78 49
2676.90 49
2677.01 50
2677.13 52
2677.25 55
2677.37 59
2677.49 63
2677.61 68
2677.73 72
2677.85 76
2677.96 79
2678.08 83
2678.20 86
2678.32 89
2678.44 92
2678.56 96
2678.68 98
2678.79 101
2678.91 103
2679.03 105
2679.15 106
2679.27 108
2679.39 109
2679.51 111
2679.63 113
2679.74 116
2679.86 119
2679.98 122
2680.10 126
2680.22 129
2680.34 132
2680.46 134
2680.57 134
2680.69 133
2680.81 131
2680.93 129
2681.05 125
2681.17 122
2681.29 119
2681.41 117
2681.52 116
2681.64 114
2681.76 113
2681.88 112
2682.00 111
2682.12 110
2682.24 110
2682.36 112
2682.47 116
2682.59 121
2682.71 127
2682.83 133
2682.95 137
2683.07 139
2683.19 137
2683.31 131
2683.42 122
2683.54 111
2683.66 99
2683.78 88
2683.90 78
2684.02 69
2684.14 61
2684.26 54
2684.38 47
2684.49 40
2684.61 34
2684.73 30
2684.85 27
2684.97 27
2685.09 29
2685.21 33
2685.33 39
2685.44 46
2685.56 54
2685.68 61
2685.80 68
2685.92 75
2686.04 80
2686.16 84
2686.28 88
2686.39 91
2686.51 94
2686.63 97
2686.75 99
2686.87 103
2686.99 106
2687.11 110
2687.23 115
2687.35 119
2687.46 124
2687.58 129
2687.70 133
2687.82 139
2687.94 146
2688.06 154
2688.18 166
2688.30 181
2688.42 199
2688.53 220
2688.65 241
2688.77 262
2688.89 282
2689.01 299
2689.13 315
2689.25 329
2689.37 341
2689.49 353
2689.60 365
2689.72 377
2689.84 388
2689.96 398
2690.08 407
2690.20 413
2690.32 418
2690.44 422
2690.56 426
2690.67 429
2690.79 432
2690.91 434
2691.03 433
2691.15 429
2691.27 422
2691.39 411
2691.51 399
2691.63 386
2691.75 375
2691.86 366
2691.98 361
2692.10 359
2692.22 360
2692.34 362
2692.46 364
2692.58 364
2692.70 360
2692.82 354
2692.94 346
2693.05 338
2693.17 331
2693.29 328
2693.41 330
2693.53 337
2693.65 350
2693.77 366
2693.89 385
2694.01 408
2694.13 432
2694.24 459
2694.36 490
2694.48 524
2694.60 564
2694.72 607
2694.84 656
2694.96 708
2695.08 763
2695.20 821
2695.32 881
2695.43 941
2695.55 1003
2695.67 1067
2695.79 1133
2695.91 1202
2696.03 1273
2696.15 1347
2696.27 1422
2696.39 1499
2696.51 1574
2696.62 1646
2696.74 1714
2696.86 1777
2696.98 1835
2697.10 1886
2697.22 1930
2697.34 1967
2697.46 1994
2697.58 2012
2697.70 2021
2697.82 2021
2697.93 2015
2698.05 2003
2698.17 1987
2698.29 1966
2698.41 1941
2698.53 1910
2698.65 1874
2698.77 1832
2698.89 1788
2699.01 1743
2699.13 1701
2699.24 1662
2699.36 1626
2699.48 1592
2699.60 1556
2699.72 1517
2699.84 1472
2699.96 1421
2700.08 1365
2700.20 1305
2700.32 1242
2700.44 1177
2700.56 1111
2700.67 1044
2700.79 976
2700.91 908
2701.03 841
2701.15 776
2701.27 715
2701.39 660
2701.51 610
2701.63 566
2701.75 529
2701.87 498
2701.99 471
2702.10 450
2702.22 431
2702.34 415
2702.46 398
2702.58 381
2702.70 362
2702.82 341
2702.94 318
2703.06 295
2703.18 273
2703.30 252
2703.42 235
2703.54 220
2703.65 207
2703.77 196
2703.89 186
2704.01 177
2704.13 169
2704.25 162
2704.37 156
2704.49 153
2704.61 152
2704.73 154
2704.85 157
2704.97 160
2705.09 163
2705.20 166
2705.32 167
2705.44 166
2705.56 162
2705.68 156
2705.80 148
2705.92 137
2706.04 123
2706.16 109
2706.28 95
2706.40 82
2706.52 71
2706.64 63
2706.75 57
2706.87 55
2706.99 54
2707.11 54
2707.23 55
2707.35 56
2707.47 56
2707.59 55
2707.71 54
2707.83 52
2707.95 49
2708.07 47
2708.19 44
2708.31 43
2708.43 43
2708.54 44
2708.66 46
2708.78 51
2708.90 58
2709.02 66
2709.14 76
2709.26 85
2709.38 93
2709.50 99
2709.62 102
2709.74 101
2709.86 97
2709.98 92
2710.10 87
2710.22 82
2710.33 80
2710.45 79
2710.57 79
2710.69 80
2710.81 81
2710.93 81
2711.05 80
2711.17 77
2711.29 75
2711.41 73
2711.53 73
2711.65 74
2711.77 77
2711.89 81
2712.01 86
2712.13 90
2712.25 94
2712.36 97
2712.48 98
2712.60 99
2712.72 98
2712.84 97
2712.96 96
2713.08 96
2713.20 97
2713.32 101
2713.44 106
2713.56 113
2713.68 120
2713.80 128
2713.92 134
2714.04 139
2714.16 143
2714.28 145
2714.39 146
2714.51 145
2714.63 143
2714.75 140
2714.87 136
2714.99 132
2715.11 127
2715.23 123
2715.35 120
2715.47 118
2715.59 119
2715.71 121
2715.83 123
2715.95 125
2716.07 125
2716.19 122
2716.31 118
2716.43 113
2716.55 108
2716.66 104
2716.78 101
2716.90 99
2717.02 97
2717.14 96
2717.26 94
2717.38 91
2717.50 88
2717.62 84
2717.74 81
2717.86 77
2717.98 73
2718.10 68
2718.22 62
2718.34 55
2718.46 47
2718.58 40
2718.70 33
2718.82 28
2718.94 25
2719.06 24
2719.18 24
2719.29 26
2719.41 28
2719.53 31
2719.65 34
2719.77 39
2719.89 46
2720.01 55
2720.13 66
2720.25 78
2720.37 91
2720.49 103
2720.61 115
2720.73 124
2720.85 131
2720.97 136
2721.09 139
2721.21 140
2721.33 141
2721.45 143
2721.57 144
2721.69 145
2721.81 145
2721.93 144
2722.05 142
2722.17 140
2722.28 137
2722.40 135
2722.52 135
2722.64 137
2722.76 140
2722.88 143
2723.00 146
2723.12 146
2723.24 143
2723.36 137
2723.48 129
2723.60 120
2723.72 111
2723.84 103
2723.96 98
2724.08 94
2724.20 93
2724.32 93
2724.44 95
2724.56 99
2724.68 104
2724.80 110
2724.92 116
2725.04 121
2725.16 124
2725.28 125
2725.40 123
2725.52 118
2725.64 112
2725.76 105
2725.87 98
2725.99 92
2726.11 88
2726.23 85
2726.35 84
2726.47 84
2726.59 84
2726.71 84
2726.83 84
2726.95 85
2727.07 86
2727.19 86
2727.31 85
2727.43 84
2727.55 80
2727.67 74
2727.79 67
2727.91 59
2728.03 51
2728.15 45
2728.27 41
2728.39 40
2728.51 41
2728.63 45
2728.75 50
2728.87 56
2728.99 63
2729.11 69
2729.23 74
2729.35 78
2729.47 83
2729.59 88
2729.71 95
2729.83 102
2729.95 109
2730.07 117
2730.19 123
2730.31 126
2730.43 127
2730.55 124
2730.67 119
2730.79 111
2730.91 101
2731.02 90
2731.14 79
2731.26 69
2731.38 61
2731.50 53
2731.62 48
2731.74 44
2731.86 42
2731.98 41
2732.10 40
2732.22 39
2732.34 38
2732.46 38
2732.58 37
2732.70 37
2732.82 38
2732.94 39
2733.06 40
2733.18 40
2733.30 39
2733.42 37
2733.54 35
2733.66 34
2733.78 32
2733.90 31
2734.02 30
2734.14 28
2734.26 27
2734.38 25
2734.50 23
2734.62 22
2734.74 23
2734.86 26
2734.98 30
2735.10 34
2735.22 39
2735.34 42
2735.46 43
2735.58 41
2735.70 37
2735.82 31
2735.94 25
2736.06 22
2736.18 21
2736.30 22
2736.42 27
2736.54 32
2736.66 37
2736.78 40
2736.90 41
2737.02 39
2737.14 35
2737.26 30
2737.38 24
2737.50 19
2737.62 14
2737.74 9
2737.86 4
2737.98 0
2738.10 0
2738.22 0
2738.34 0
2738.46 0
2738.58 0
2738.70 0
2738.82 0
2738.94 6
2739.06 20
2739.18 34
2739.30 47
2739.42 57
2739.54 64
2739.66 68
2739.78 68
2739.90 66
2740.02 62
2740.14 58
2740.26 53
2740.38 47
2740.50 42
2740.62 37
2740.74 33
2740.86 31
2740.98 30
2741.10 32
2741.22 36
2741.34 42
2741.46 48
2741.58 53
2741.70 58
2741.82 61
2741.94 63
2742.06 64
2742.18 65
2742.30 67
2742.42 68
2742.54 70
2742.66 72
2742.78 73
2742.90 73
2743.02 73
2743.14 72
2743.26 71
2743.38 70
2743.50 71
2743.62 73
2743.74 76
2743.86 79
2743.98 82
2744.10 85
2744.22 87
2744.34 90
2744.46 93
2744.58 97
2744.70 103
2744.82 109
2744.94 117
2745.06 125
2745.18 132
2745.30 138
2745.42 143
2745.54 145
2745.66 146
2745.78 144
2745.90 139
2746.02 130
2746.14 120
2746.26 107
2746.38 93
2746.50 80
2746.62 69
2746.74 61
2746.86 55
2746.98 51
2747.10 48
2747.22 46
2747.35 42
2747.47 37
2747.59 31
2747.71 24
2747.83 18
2747.95 13
2748.07 11
2748.19 11
2748.31 15
2748.43 20
2748.55 28
2748.67 35
2748.79 43
2748.91 49
2749.03 53
2749.15 54
2749.27 53
2749.39 49
2749.51 43
2749.63 38
2749.75 34
2749.87 32
2749.99 34
2750.11 39
2750.23 45
2750.35 51
2750.47 57
2750.59 61
2750.71 65
2750.83 68
2750.95 72
2751.07 77
2751.19 84
2751.31 90
2751.43 96
2751.55 101
2751.67 104
2751.79 106
2751.91 106
2752.03 106
2752.15 104
2752.27 102
2752.40 98
2752.52 92
2752.64 85
2752.76 77
2752.88 69
2753.00 62
2753.12 56
2753.24 52
2753.36 49
2753.48 47
2753.60 45
2753.72 44
2753.84 43
2753.96 43
2754.08 43
2754.20 45
2754.32 47
2754.44 50
2754.56 52
2754.68 55
2754.80 57
2754.92 58
2755.04 60
2755.16 61
2755.28 62
2755.40 63
2755.52 63
2755.64 61
2755.76 57
2755.88 51
2756.00 43
2756.13 35
2756.25 28
2756.37 23
2756.49 21
2756.61 21
2756.73 23
2756.85 26
2756.97 28
2757.09 28
2757.21 27
2757.33 24
2757.45 21
2757.57 19
2757.69 18
2757.81 18
2757.93 20
2758.05 22
2758.17 25
2758.29 27
2758.41 28
2758.53 27
2758.65 25
2758.77 21
2758.89 16
2759.02 10
2759.14 4
2759.26 0
2759.38 0
2759.50 0
2759.62 0
2759.74 0
2759.86 0
2759.98 0
2760.10 0
2760.22 2
2760.34 6
2760.46 9
2760.58 11
2760.70 12
2760.82 10
2760.94 7
2761.06 3
2761.18 0
2761.30 0
2761.42 0
2761.54 0
2761.67 0
2761.79 0
2761.91 0
2762.03 4
2762.15 10
2762.27 17
2762.39 25
2762.51 33
2762.63 41
2762.75 48
2762.87 55
2762.99 61
2763.11 65
2763.23 67
2763.35 67
2763.47 65
2763.59 60
2763.71 54
2763.83 47
2763.96 40
2764.08 33
2764.20 26
2764.32 18
2764.44 11
2764.56 3
2764.68 0
2764.80 0
2764.92 0
2765.04 0
2765.16 0
2765.28 0
2765.40 0
2765.52 0
2765.64 5
2765.76 15
2765.88 26
2766.00 37
2766.13 47
2766.25 55
2766.37 60
2766.49 63
2766.61 63
2766.73 62
2766.85 62
2766.97 64
2767.09 69
2767.21 78
2767.33 90
2767.45 105
2767.57 122
2767.69 137
2767.81 151
2767.93 161
2768.06 168
2768.18 171
2768.30 172
2768.42 172
2768.54 173
2768.66 174
2768.78 178
2768.90 184
2769.02 193
2769.14 202
2769.26 213
2769.38 222
2769.50 229
2769.62 232
2769.74 232
2769.86 229
2769.99 223
2770.11 217
2770.23 210
2770.35 205
2770.47 202
2770.59 202
2770.71 203
2770.83 204
2770.95 206
2771.07 207
2771.19 207
2771.31 205
2771.43 203
2771.55 203
2771.68 204
2771.80 207
2771.92 211
2772.04 216
2772.16 220
2772.28 222
2772.40 220
2772.52 215
2772.64 206
2772.76 194
2772.88 181
2773.00 168
2773.12 154
2773.24 141
2773.37 130
2773.49 121
2773.61 113
2773.73 106
2773.85 101
2773.97 96
2774.09 93
2774.21 91
2774.33 91
2774.45 94
2774.57 101
2774.69 110
2774.81 120
2774.94 130
2775.06 138
2775.18 142
2775.30 142
2775.42 139
2775.54 133
2775.66 127
2775.78 121
2775.90 119
2776.02 119
2776.14 123
2776.26 129
2776.39 137
2776.51 145
2776.63 152
2776.75 156
2776.87 157
2776.99 155
2777.11 150
2777.23 143
2777.35 136
2777.47 130
2777.59 125
2777.71 122
2777.84 121
2777.96 121
2778.08 121
2778.20 120
2778.32 118
2778.44 116
2778.56 112
2778.68 108
2778.80 103
2778.92 98
2779.04 92
2779.16 86
2779.29 79
2779.41 71
2779.53 64
2779.65 57
2779.77 51
2779.89 46
2780.01 43
2780.13 41
2780.25 41
2780.37 43
2780.49 47
2780.62 52
2780.74 57
2780.86 62
2780.98 65
2781.10 66
2781.22 65
2781.34 61
2781.46 56
2781.58 50
2781.70 42
2781.82 33
2781.95 23
2782.07 12
2782.19 3
2782.31 0
2782.43 0
2782.55 0
2782.67 0
2782.79 0
2782.91 2
2783.03 8
2783.15 13
2783.28 16
2783.40 18
2783.52 19
2783.64 21
2783.76 23
2783.88 27
2784.00 31
2784.12 34
2784.24 37
2784.36 39
2784.49 39
2784.61 39
2784.73 39
2784.85 41
2784.97 44
2785.09 49
2785.21 55
2785.33 61
2785.45 66
2785.57 70
2785.70 72
2785.82 73
2785.94 73
2786.06 74
2786.18 75
2786.30 77
2786.42 79
2786.54 81
2786.66 83
2786.78 86
2786.91 90
2787.03 95
2787.15 103
2787.27 112
2787.39 122
2787.51 132
2787.63 141
2787.75 151
2787.87 159
2788.00 169
2788.12 180
2788.24 194
2788.36 210
2788.48 230
2788.60 252
2788.72 277
2788.84 306
2788.96 339
2789.09 376
2789.21 417
2789.33 461
2789.45 507
2789.57 556
2789.69 606
2789.81 657
2789.93 710
2790.05 764
2790.18 819
2790.30 875
2790.42 929
2790.54 982
2790.66 1032
2790.78 1079
2790.90 1123
2791.02 1163
2791.14 1200
2791.27 1233
2791.39 1263
2791.51 1289
2791.63 1310
2791.75 1327
2791.87 1340
2791.99 1349
2792.11 1354
2792.23 1354
2792.36 1350
2792.48 1340
2792.60 1324
2792.72 1303
2792.84 1276
2792.96 1245
2793.08 1210
2793.20 1174
2793.33 1137
2793.45 1101
2793.57 1066
2793.69 1030
2793.81 995
2793.93 957
2794.05 918
2794.17 875
2794.29 829
2794.42 782
2794.54 735
2794.66 690
2794.78 649
2794.90 612
2795.02 579
2795.14 552
2795.26 527
2795.39 505
2795.51 484
2795.63 462
2795.75 440
2795.87 418
2795.99 396
2796.11 375
2796.23 356
2796.36 340
2796.48 328
2796.60 318
2796.72 310
2796.84 304
2796.96 298
2797.08 291
2797.20 281
2797.33 268
2797.45 251
2797.57 230
2797.69 207
2797.81 183
2797.93 159
2798.05 138
2798.17 120
2798.30 107
2798.42 98
2798.54 92
2798.66 89
2798.78 87
2798.90 87
2799.02 87
2799.14 86
2799.27 84
2799.39 83
2799.51 81
2799.63 80
2799.75 78
2799.87 78
2799.99 77
2800.12 77
2800.24 76
2800.36 75
2800.48 72
2800.60 69
2800.72 65
2800.84 59
2800.96 54
2801.09 49
2801.21 45
2801.33 41
2801.45 39
2801.57 38
2801.69 38
2801.81 39
2801.94 41
2802.06 43
2802.18 46
2802.30 49
2802.42 51
2802.54 52
2802.66 52
2802.79 51
2802.91 51
2803.03 51
2803.15 53
2803.27 58
2803.39 65
2803.51 76
2803.64 88
2803.76 101
2803.88 113
2804.00 122
2804.12 128
2804.24 130
2804.36 130
2804.49 128
2804.61 125
2804.73 121
2804.85 117
2804.97 112
2805.09 107
2805.21 102
2805.34 98
2805.46 96
2805.58 97
2805.70 100
2805.82 105
2805.94 110
2806.06 114
2806.19 115
2806.31 112
2806.43 106
2806.55 97
2806.67 87
2806.79 77
2806.91 69
2807.04 63
2807.16 60
2807.28 58
2807.40 57
2807.52 57
2807.64 58
2807.76 58
2807.89 58
2808.01 59
2808.13 59
2808.25 58
2808.37 56
2808.49 54
2808.61 51
2808.74 49
2808.86 49
2808.98 50
2809.10 53
2809.22 56
2809.34 59
2809.47 61
2809.59 63
2809.71 64
2809.83 65
2809.95 69
2810.07 74
2810.19 81
2810.32 88
2810.44 94
2810.56 98
2810.68 99
2810.80 96
2810.92 90
2811.05 83
2811.17 76
2811.29 69
2811.41 64
2811.53 59
2811.65 56
2811.78 53
2811.90 52
2812.02 51
2812.14 52
2812.26 53
2812.38 55
2812.50 58
2812.63 61
2812.75 64
2812.87 67
2812.99 70
2813.11 73
2813.23 76
2813.36 78
2813.48 78
2813.60 77
2813.72 74
2813.84 68
2813.96 61
2814.09 53
2814.21 47
2814.33 41
2814.45 38
2814.57 38
2814.69 39
2814.82 42
2814.94 45
2815.06 48
2815.18 50
2815.30 52
2815.42 54
2815.55 56
2815.67 57
2815.79 57
2815.91 58
2816.03 57
2816.15 54
2816.28 49
2816.40 43
2816.52 36
2816.64 28
2816.76 22
2816.88 18
2817.01 16
2817.13 17
2817.25 20
2817.37 25
2817.49 29
2817.61 34
2817.74 37
2817.86 40
2817.98 40
2818.10 40
2818.22 37
2818.34 33
2818.47 27
2818.59 21
2818.71 14
2818.83 9
2818.95 5
2819.07 3
2819.20 3
2819.32 5
2819.44 9
2819.56 14
2819.68 19
2819.81 25
2819.93 30
2820.05 36
2820.17 42
2820.29 48
2820.41 54
2820.54 62
2820.66 70
2820.78 78
2820.90 86
2821.02 92
2821.14 96
2821.27 97
2821.39 94
2821.51 89
2821.63 82
2821.75 75
2821.88 69
2822.00 64
2822.12 61
2822.24 60
2822.36 61
2822.48 62
2822.61 64
2822.73 66
2822.85 69
2822.97 72
2823.09 75
2823.22 78
2823.34 81
2823.46 82
2823.58 84
2823.70 84
2823.82 84
2823.95 84
2824.07 84
2824.19 84
2824.31 84
2824.43 83
2824.56 82
2824.68 80
2824.80 78
2824.92 76
2825.04 74
2825.17 73
2825.29 72
2825.41 71
2825.53 70
2825.65 69
2825.77 68
2825.90 66
2826.02 66
2826.14 67
2826.26 70
2826.38 74
2826.51 79
2826.63 82
2826.75 84
2826.87 83
2826.99 78
2827.12 70
2827.24 60
2827.36 50
2827.48 39
2827.60 29
2827.73 21
2827.85 14
2827.97 8
2828.09 4
2828.21 0
2828.33 0
2828.46 0
2828.58 0
2828.70 0
2828.82 0
2828.94 0
2829.07 0
2829.19 0
2829.31 1
2829.43 2
2829.55 3
2829.68 4
2829.80 5
2829.92 6
2830.04 8
2830.16 11
2830.29 15
2830.41 20
2830.53 25
2830.65 31
2830.77 38
2830.90 45
2831.02 51
2831.14 58
2831.26 64
2831.38 69
2831.51 74
2831.63 76
2831.75 77
2831.87 76
2831.99 72
2832.12 66
2832.24 59
2832.36 52
2832.48 45
2832.60 39
2832.73 34
2832.85 30
2832.97 28
2833.09 26
2833.21 24
2833.34 22
2833.46 21
2833.58 21
2833.70 22
2833.82 24
2833.95 28
2834.07 33
2834.19 38
2834.31 43
2834.44 45
2834.56 46
2834.68 43
2834.80 39
2834.92 34
2835.05 28
2835.17 22
2835.29 18
2835.41 14
2835.53 10
2835.66 7
2835.78 3
2835.90 0
2836.02 0
2836.14 0
2836.27 0
2836.39 0
2836.51 0
2836.63 4
2836.76 13
2836.88 22
2837.00 31
2837.12 39
2837.24 45
2837.37 49
2837.49 51
2837.61 51
2837.73 51
2837.85 51
2837.98 52
2838.10 55
2838.22 59
2838.34 64
2838.47 69
2838.59 73
2838.71 76
2838.83 76
2838.95 74
2839.08 70
2839.20 65
2839.32 58
2839.44 51
2839.56 44
2839.69 40
2839.81 38
2839.93 39
2840.05 44
2840.18 51
2840.30 58
2840.42 65
2840.54 71
2840.66 75
2840.79 77
2840.91 77
2841.03 76
2841.15 75
2841.28 74
2841.40 72
2841.52 69
2841.64 64
2841.76 57
2841.89 49
2842.01 41
2842.13 33
2842.25 29
2842.38 28
2842.50 31
2842.62 38
2842.74 45
2842.86 53
2842.99 60
2843.11 64
2843.23 66
2843.35 66
2843.48 64
2843.60 62
2843.72 58
2843.84 54
2843.96 49
2844.09 43
2844.21 38
2844.33 33
2844.45 30
2844.58 30
2844.70 31
2844.82 34
2844.94 38
2845.07 42
2845.19 46
2845.31 50
2845.43 53
2845.55 56
2845.68 59
2845.80 62
2845.92 64
2846.04 66
2846.17 68
2846.29 69
2846.41 69
2846.53 69
2846.66 69
2846.78 68
2846.90 66
2847.02 63
2847.14 59
2847.27 54
2847.39 49
2847.51 46
2847.63 45
2847.76 47
2847.88 51
2848.00 57
2848.12 64
2848.25 69
2848.37 73
2848.49 74
2848.61 72
2848.74 68
2848.86 61
2848.98 54
2849.10 47
2849.23 42
2849.35 39
2849.47 38
2849.59 39
2849.71 40
2849.84 41
2849.96 40
2850.08 37
2850.20 32
2850.33 25
2850.45 17
2850.57 10
2850.69 4
2850.82 1
2850.94 0
2851.06 0
2851.18 0
2851.31 0
2851.43 1
2851.55 1
2851.67 0
2851.80 0
2851.92 0
2852.04 0
2852.16 0
2852.29 0
2852.41 0
2852.53 3
2852.65 6
2852.78 10
2852.90 15
2853.02 19
2853.14 22
2853.27 24
2853.39 25
2853.51 26
2853.63 26
2853.76 27
2853.88 29
2854.00 32
2854.12 36
2854.25 41
2854.37 44
2854.49 46
2854.61 47
2854.74 46
2854.86 44
2854.98 42
2855.10 39
2855.23 36
2855.35 33
2855.47 30
2855.59 25
2855.72 21
2855.84 16
2855.96 13
2856.08 11
2856.21 11
2856.33 13
2856.45 17
2856.57 21
2856.70 25
2856.82 28
2856.94 29
2857.06 29
2857.19 29
2857.31 30
2857.43 32
2857.55 36
2857.68 42
2857.80 49
2857.92 55
2858.04 59
2858.17 61
2858.29 62
2858.41 61
2858.53 60
2858.66 59
2858.78 60
2858.90 62
2859.02 65
2859.15 66
2859.27 65
2859.39 61
2859.52 56
2859.64 49
2859.76 43
2859.88 38
2860.01 36
2860.13 36
2860.25 38
2860.37 41
2860.50 42
2860.62 43
2860.74 43
2860.86 43
2860.99 44
2861.11 48
2861.23 54
2861.35 63
2861.48 74
2861.60 85
2861.72 95
2861.85 101
2861.97 104
2862.09 104
2862.21 102
2862.34 98
2862.46 94
2862.58 89
2862.70 86
2862.83 84
2862.95 82
2863.07 81
2863.19 79
2863.32 77
2863.44 74
2863.56 72
2863.69 70
2863.81 69
2863.93 69
2864.05 70
2864.18 72
2864.30 73
2864.42 73
2864.54 71
2864.67 69
2864.79 67
2864.91 66
2865.04 66
2865.16 67
2865.28 71
2865.40 75
2865.53 79
2865.65 83
2865.77 86
2865.89 87
2866.02 87
2866.14 85
2866.26 82
2866.39 78
2866.51 72
2866.63 66
2866.75 59
2866.88 53
2867.00 48
2867.12 46
2867.25 46
2867.37 48
2867.49 52
2867.61 56
2867.74 58
2867.86 60
2867.98 60
2868.10 58
2868.23 55
2868.35 52
2868.47 49
2868.60 47
2868.72 47
2868.84 48
2868.96 51
2869.09 55
2869.21 61
2869.33 67
2869.46 72
2869.58 77
2869.70 80
2869.82 82
2869.95 82
2870.07 81
2870.19 80
2870.32 80
2870.44 81
2870.56 84
2870.68 89
2870.81 94
2870.93 100
2871.05 106
2871.18 110
2871.30 112
2871.42 113
2871.54 112
2871.67 109
2871.79 106
2871.91 104
2872.04 102
2872.16 101
2872.28 100
2872.40 100
2872.53 99
2872.65 98
2872.77 97
2872.90 94
2873.02 91
2873.14 88
2873.26 85
2873.39 83
2873.51 81
2873.63 81
2873.76 82
2873.88 84
2874.00 86
2874.12 90
2874.25 93
2874.37 96
2874.49 99
2874.62 101
2874.74 104
2874.86 106
2874.99 109
2875.11 113
2875.23 117
2875.35 121
2875.48 124
2875.60 126
2875.72 126
2875.85 124
2875.97 120
2876.09 114
2876.21 108
2876.34 102
2876.46 96
2876.58 92
2876.71 89
2876.83 87
2876.95 86
2877.08 85
2877.20 83
2877.32 81
2877.44 78
2877.57 74
2877.69 70
2877.81 67
2877.94 65
2878.06 65
2878.18 66
2878.31 69
2878.43 71
2878.55 73
2878.67 74
2878.80 73
2878.92 72
2879.04 70
2879.17 70
2879.29 71
2879.41 73
2879.54 76
2879.66 79
2879.78 82
2879.91 83
2880.03 83
2880.15 81
2880.27 77
2880.40 71
2880.52 63
2880.64 52
2880.77 40
2880.89 25
2881.01 11
2881.14 0
2881.26 0
2881.38 0
2881.51 0
2881.63 0
2881.75 0
2881.87 0
2882.00 0
2882.12 4
2882.24 13
2882.37 20
2882.49 27
2882.61 31
2882.74 33
2882.86 34
2882.98 33
2883.11 31
2883.23 28
2883.35 26
2883.47 25
2883.60 24
2883.72 24
2883.84 25
2883.97 26
2884.09 27
2884.21 27
2884.34 26
2884.46 24
2884.58 21
2884.71 19
2884.83 18
2884.95 17
2885.08 18
2885.20 18
2885.32 19
2885.45 20
2885.57 20
2885.69 19
2885.81 19
2885.94 20
2886.06 23
2886.18 26
2886.31 31
2886.43 35
2886.55 39
2886.68 40
2886.80 39
2886.92 36
2887.05 32
2887.17 29
2887.29 27
2887.42 28
2887.54 31
2887.66 37
2887.79 43
2887.91 48
2888.03 51
2888.16 50
2888.28 46
2888.40 40
2888.52 32
2888.65 24
2888.77 18
2888.89 14
2889.02 13
2889.14 14
2889.26 16
2889.39 18
2889.51 19
2889.63 20
2889.76 19
2889.88 18
2890.00 18
2890.13 18
2890.25 20
2890.37 24
2890.50 29
2890.62 35
2890.74 41
2890.87 47
2890.99 52
2891.11 57
2891.24 60
2891.36 62
2891.48 64
2891.61 65
2891.73 65
2891.85 65
2891.98 63
2892.10 61
2892.22 58
2892.35 55
2892.47 52
2892.59 50
2892.72 50
2892.84 52
2892.96 56
2893.09 61
2893.21 66
2893.33 72
2893.46 76
2893.58 78
2893.70 78
2893.83 76
2893.95 72
2894.07 67
2894.20 61
2894.32 54
2894.44 47
2894.57 40
2894.69 34
2894.81 29
2894.94 24
2895.06 22
2895.18 21
2895.31 23
2895.43 28
2895.55 35
2895.68 43
2895.80 51
2895.92 59
2896.05 64
2896.17 66
2896.29 67
2896.42 66
2896.54 65
2896.66 65
2896.79 66
2896.91 69
2897.03 73
2897.16 76
2897.28 78
2897.40 79
2897.53 77
2897.65 73
2897.77 69
2897.90 64
2898.02 59
2898.15 56
2898.27 53
2898.39 50
2898.52 48
2898.64 46
2898.76 45
2898.89 45
2899.01 48
2899.13 53
2899.26 61
2899.38 70
2899.50 80
2899.63 89
2899.75 96
2899.87 101
2900.00 102
2900.12 99
2900.24 93
2900.37 85
2900.49 76
2900.61 66
2900.74 59
2900.86 54
2900.98 53
2901.11 56
2901.23 63
2901.36 71
2901.48 79
2901.60 86
2901.73 91
2901.85 91
2901.97 89
2902.10 85
2902.22 79
2902.34 74
2902.47 69
2902.59 66
2902.71 63
2902.84 60
2902.96 57
2903.08 53
2903.21 50
2903.33 47
2903.46 45
2903.58 46
2903.70 49
2903.83 55
2903.95 63
2904.07 71
2904.20 81
2904.32 90
2904.44 99
2904.57 106
2904.69 112
2904.81 117
2904.94 120
2905.06 120
2905.19 118
2905.31 115
2905.43 112
2905.56 107
2905.68 103
2905.80 100
2905.93 97
2906.05 94
2906.17 92
2906.30 90
2906.42 88
2906.54 87
2906.67 88
2906.79 90
2906.92 92
2907.04 95
2907.16 98
2907.29 99
2907.41 99
2907.53 95
2907.66 89
2907.78 80
2907.90 70
2908.03 60
2908.15 51
2908.28 44
2908.40 41
2908.52 40
2908.65 41
2908.77 44
2908.89 46
2909.02 46
2909.14 44
2909.27 41
2909.39 36
2909.51 32
2909.64 30
2909.76 30
2909.88 33
2910.01 38
2910.13 45
2910.25 53
2910.38 60
2910.50 66
2910.63 71
2910.75 75
2910.87 77
2911.00 80
2911.12 82
2911.24 83
2911.37 84
2911.49 84
2911.62 84
2911.74 82
2911.86 79
2911.99 75
2912.11 70
2912.23 65
2912.36 59
2912.48 53
2912.61 47
2912.73 43
2912.85 41
2912.98 40
2913.10 40
2913.22 41
2913.35 43
2913.47 44
2913.60 45
2913.72 45
2913.84 45
2913.97 45
2914.09 46
2914.21 47
2914.34 49
2914.46 51
2914.59 52
2914.71 53
2914.83 54
2914.96 56
2915.08 58
2915.20 61
2915.33 64
2915.45 68
2915.58 70
2915.70 72
2915.82 71
2915.95 68
2916.07 65
2916.20 61
2916.32 58
2916.44 56
2916.57 56
2916.69 57
2916.81 58
2916.94 60
2917.06 60
2917.19 60
2917.31 59
2917.43 56
2917.56 53
2917.68 49
2917.81 45
2917.93 41
2918.05 38
2918.18 35
2918.30 33
2918.42 32
2918.55 34
2918.67 38
2918.80 44
2918.92 52
2919.04 62
2919.17 74
2919.29 87
2919.42 101
2919.54 115
2919.66 129
2919.79 144
2919.91 158
2920.03 172
2920.16 186
2920.28 199
2920.41 210
2920.53 219
2920.65 225
2920.78 228
2920.90 229
2921.03 229
2921.15 229
2921.27 230
2921.40 231
2921.52 232
2921.65 232
2921.77 233
2921.89 232
2922.02 232
2922.14 233
2922.27 234
2922.39 237
2922.51 239
2922.64 241
2922.76 240
2922.89 237
2923.01 231
2923.13 225
2923.26 219
2923.38 215
2923.51 213
2923.63 214
2923.75 216
2923.88 218
2924.00 220
2924.13 220
2924.25 218
2924.37 216
2924.50 214
2924.62 213
2924.75 213
2924.87 212
2924.99 210
2925.12 205
2925.24 196
2925.37 183
2925.49 168
2925.61 151
2925.74 135
2925.86 120
2925.99 108
2926.11 97
2926.23 86
2926.36 76
2926.48 64
2926.61 51
2926.73 37
2926.85 23
2926.98 12
2927.10 3
2927.23 0
2927.35 0
2927.47 5
2927.60 13
2927.72 25
2927.85 37
2927.97 51
2928.09 65
2928.22 79
2928.34 91
2928.47 102
2928.59 112
2928.71 121
2928.84 128
2928.96 134
2929.09 139
2929.21 142
2929.34 142
2929.46 139
2929.58 133
2929.71 124
2929.83 114
2929.96 105
2930.08 96
2930.20 89
2930.33 85
2930.45 82
2930.58 81
2930.70 79
2930.82 77
2930.95 73
2931.07 69
2931.20 66
2931.32 64
2931.45 64
2931.57 68
2931.69 73
2931.82 81
2931.94 90
2932.07 98
2932.19 106
2932.31 111
2932.44 115
2932.56 117
2932.69 117
2932.81 114
2932.94 110
2933.06 103
2933.18 95
2933.31 87
2933.43 80
2933.56 75
2933.68 72
2933.80 71
2933.93 72
2934.05 74
2934.18 75
2934.30 74
2934.43 73
2934.55 71
2934.67 68
2934.80 67
2934.92 66
2935.05 67
2935.17 69
2935.29 72
2935.42 76
2935.54 82
2935.67 88
2935.79 96
2935.92 105
2936.04 116
2936.16 128
2936.29 141
2936.41 153
2936.54 164
2936.66 174
2936.79 183
2936.91 191
2937.03 200
2937.16 212
2937.28 228
2937.41 248
2937.53 272
2937.66 298
2937.78 324
2937.90 348
2938.03 370
2938.15 388
2938.28 405
2938.40 421
2938.53 439
2938.65 459
2938.77 480
2938.90 503
2939.02 526
2939.15 545
2939.27 560
2939.40 570
2939.52 574
2939.64 574
2939.77 570
2939.89 564
2940.02 555
2940.14 544
2940.27 533
2940.39 520
2940.51 508
2940.64 496
2940.76 484
2940.89 474
2941.01 463
2941.14 452
2941.26 440
2941.39 427
2941.51 413
2941.63 399
2941.76 385
2941.88 371
2942.01 359
2942.13 348
2942.26 338
2942.38 327
2942.50 317
2942.63 309
2942.75 301
2942.88 295
2943.00 289
2943.13 284
2943.25 277
2943.38 268
2943.50 256
2943.62 242
2943.75 227
2943.87 212
2944.00 199
2944.12 186
2944.25 176
2944.37 165
2944.49 153
2944.62 139
2944.74 124
2944.87 107
2944.99 92
2945.12 78
2945.24 68
2945.37 62
2945.49 59
2945.61 59
2945.74 61
2945.86 63
2945.99 65
2946.11 65
2946.24 65
2946.36 63
2946.49 62
2946.61 60
2946.73 58
2946.86 56
2946.98 54
2947.11 52
2947.23 50
2947.36 48
2947.48 46
2947.61 44
2947.73 42
2947.86 40
2947.98 38
2948.10 36
2948.23 33
2948.35 29
2948.48 26
2948.60 22
2948.73 18
2948.85 15
2948.98 12
2949.10 10
2949.22 8
2949.35 6
2949.47 5
2949.60 3
2949.72 2
2949.85 0
2949.97 0
2950.10 0
2950.22 0
2950.35 0
2950.47 0
2950.59 0
2950.72 0
2950.84 3
2950.97 10
2951.09 18
2951.22 26
2951.34 34
2951.47 41
2951.59 46
2951.72 50
2951.84 53
2951.96 56
2952.09 58
2952.21 61
2952.34 63
2952.46 65
2952.59 68
2952.71 71
2952.84 74
2952.96 77
2953.09 79
2953.21 80
2953.34 78
2953.46 75
2953.58 69
2953.71 63
2953.83 57
2953.96 52
2954.08 49
2954.21 49
2954.33 50
2954.46 52
2954.58 55
2954.71 56
2954.83 57
2954.96 55
2955.08 53
2955.20 50
2955.33 46
2955.45 41
2955.58 36
2955.70 31
2955.83 26
2955.95 21
2956.08 17
2956.20 15
2956.33 14
2956.45 14
2956.58 16
2956.70 20
2956.83 24
2956.95 28
2957.07 32
2957.20 36
2957.32 40
2957.45 44
2957.57 48
2957.70 52
2957.82 56
2957.95 61
2958.07 65
2958.20 69
2958.32 71
2958.45 72
2958.57 71
2958.70 67
2958.82 61
2958.95 55
2959.07 49
2959.19 43
2959.32 38
2959.44 35
2959.57 32
2959.69 31
2959.82 30
2959.94 29
2960.07 28
2960.19 27
2960.32 28
2960.44 29
2960.57 32
2960.69 35
2960.82 38
2960.94 40
2961.07 41
2961.19 41
2961.32 40
2961.44 39
2961.57 38
2961.69 38
2961.81 38
2961.94 39
2962.06 41
2962.19 42
2962.31 43
2962.44 44
2962.56 44
2962.69 45
2962.81 47
2962.94 49
2963.06 52
2963.19 55
2963.31 58
2963.44 62
2963.56 65
2963.69 69
2963.81 72
2963.94 76
2964.06 79
2964.19 82
2964.31 84
2964.44 84
2964.56 85
2964.69 84
2964.81 83
2964.94 82
2965.06 81
2965.19 78
2965.31 74
2965.43 68
2965.56 60
2965.68 52
2965.81 42
2965.93 33
2966.06 24
2966.18 15
2966.31 8
2966.43 3
2966.56 0
2966.68 0
2966.81 0
2966.93 0
2967.06 3
2967.18 6
2967.31 10
2967.43 12
2967.56 14
2967.68 16
2967.81 19
2967.93 24
2968.06 30
2968.18 38
2968.31 47
2968.43 56
2968.56 63
2968.68 67
2968.81 69
2968.93 68
2969.06 64
2969.18 59
2969.31 54
2969.43 49
2969.56 45
2969.68 42
2969.81 41
2969.93 42
2970.06 43
2970.18 45
2970.31 46
2970.43 47
2970.56 47
2970.68 47
2970.81 47
2970.93 46
2971.06 44
2971.18 43
2971.31 42
2971.43 42
2971.56 42
2971.68 43
2971.81 45
2971.93 47
2972.06 49
2972.18 50
2972.31 51
2972.43 51
2972.56 50
2972.68 48
2972.81 44
2972.93 39
2973.06 33
2973.18 25
2973.31 17
2973.43 9
2973.56 2
2973.68 0
2973.81 0
2973.93 0
2974.06 0
2974.18 0
2974.31 0
2974.43 0
2974.56 0
2974.68 0
2974.81 2
2974.93 5
2975.06 8
2975.18 12
2975.31 17
2975.43 23
2975.56 30
2975.68 37
2975.81 43
2975.93 49
2976.06 53
2976.18 56
2976.31 56
2976.43 54
2976.56 52
2976.68 49
2976.81 46
2976.93 45
2977.06 45
2977.18 47
2977.31 50
2977.43 53
2977.56 55
2977.68 55
2977.81 55
2977.93 52
2978.06 48
2978.18 43
2978.31 38
2978.43 33
2978.56 28
2978.69 22
2978.81 17
2978.94 12
2979.06 8
2979.19 4
2979.31 2
2979.44 2
2979.56 4
2979.69 7
2979.81 11
2979.94 17
2980.06 24
2980.19 31
2980.31 37
2980.44 42
2980.56 44
2980.69 43
2980.81 39
2980.94 32
2981.06 24
2981.19 16
2981.31 9
2981.44 4
2981.56 2
2981.69 2
2981.81 3
2981.94 5
2982.07 5
2982.19 5
2982.32 3
2982.44 1
2982.57 0
2982.69 0
2982.82 0
2982.94 3
2983.07 9
2983.19 16
2983.32 25
2983.44 34
2983.57 43
2983.69 51
2983.82 57
2983.94 61
2984.07 63
2984.19 62
2984.32 59
2984.44 54
2984.57 47
2984.70 40
2984.82 32
2984.95 24
2985.07 18
2985.20 13
2985.32 9
2985.45 8
2985.57 8
2985.70 9
2985.82 11
2985.95 12
2986.07 13
2986.20 13
2986.32 12
2986.45 11
2986.57 10
2986.70 10
2986.83 11
2986.95 14
2987.08 19
2987.20 26
2987.33 34
2987.45 43
2987.58 51
2987.70 58
2987.83 62
2987.95 65
2988.08 64
2988.20 62
2988.33 58
2988.45 53
2988.58 48
2988.71 43
2988.83 40
2988.96 38
2989.08 38
2989.21 39
2989.33 42
2989.46 45
2989.58 48
2989.71 49
2989.83 49
2989.96 47
2990.08 44
2990.21 41
2990.33 39
2990.46 37
2990.59 37
2990.71 39
2990.84 43
2990.96 47
2991.09 52
2991.21 57
2991.34 62
2991.46 65
2991.59 67
2991.71 65
2991.84 60
2991.97 53
2992.09 44
2992.22 35
2992.34 27
2992.47 20
2992.59 16
2992.72 14
2992.84 14
2992.97 15
2993.09 17
2993.22 18
2993.34 20
2993.47 22
2993.60 24
2993.72 26
2993.85 28
2993.97 30
2994.10 33
2994.22 36
2994.35 42
2994.47 50
2994.60 61
2994.73 74
2994.85 90
2994.98 106
2995.10 121
2995.23 133
2995.35 141
2995.48 145
2995.60 145
2995.73 143
2995.85 139
2995.98 136
2996.11 135
2996.23 135
2996.36 138
2996.48 143
2996.61 150
2996.73 158
2996.86 166
2996.98 174
2997.11 181
2997.24 185
2997.36 185
2997.49 181
2997.61 173
2997.74 162
2997.86 149
2997.99 137
2998.11 128
2998.24 123
2998.37 123
2998.49 126
2998.62 130
2998.74 135
2998.87 137
2998.99 136
2999.12 132
2999.24 126
2999.37 119
2999.50 113
2999.62 109
2999.75 107
2999.87 106
3000.00 106
3000.12 106
3000.25 106
3000.37 106
3000.50 107
3000.63 110
3000.75 114
3000.88 119
3001.00 124
3001.13 128
3001.25 130
3001.38 129
3001.50 124
3001.63 117
3001.76 109
3001.88 100
3002.01 91
3002.13 83
3002.26 76
3002.38 70
3002.51 65
3002.64 59
3002.76 55
3002.89 52
3003.01 51
3003.14 51
3003.26 52
3003.39 54
3003.52 56
3003.64 56
3003.77 54
3003.89 50
3004.02 45
3004.14 40
3004.27 35
3004.39 32
3004.52 32
3004.65 35
3004.77 40
3004.90 46
3005.02 54
3005.15 60
3005.27 66
3005.40 71
3005.53 75
3005.65 78
3005.78 79
3005.90 80
3006.03 79
3006.15 77
3006.28 73
3006.41 68
3006.53 61
3006.66 54
3006.78 47
3006.91 41
3007.03 35
3007.16 30
3007.29 24
3007.41 19
3007.54 12
3007.66 5
3007.79 0
3007.91 0
3008.04 0
3008.17 0
3008.29 0
3008.42 0
3008.54 0
3008.67 0
3008.80 3
3008.92 9
3009.05 14
3009.17 18
3009.30 21
3009.42 24
3009.55 26
3009.68 28
3009.80 29
3009.93 31
3010.05 33
3010.18 34
3010.30 35
3010.43 35
3010.56 34
3010.68 31
3010.81 28
3010.93 25
3011.06 23
3011.19 23
3011.31 27
3011.44 33
3011.56 41
3011.69 49
3011.81 57
3011.94 64
3012.07 68
3012.19 71
3012.32 74
3012.44 77
3012.57 80
3012.70 85
3012.82 91
3012.95 97
3013.07 101
3013.20 103
3013.32 102
3013.45 100
3013.58 95
3013.70 90
3013.83 85
3013.95 80
3014.08 75
3014.21 70
3014.33 66
3014.46 63
3014.58 59
3014.71 57
3014.84 56
3014.96 56
3015.09 57
3015.21 59
3015.34 62
3015.46 65
3015.59 68
3015.72 69
3015.84 70
3015.97 69
3016.09 67
3016.22 65
3016.35 63
3016.47 61
3016.60 61
3016.72 62
3016.85 65
3016.98 69
3017.10 73
3017.23 76
3017.35 77
3017.48 76
3017.61 73
3017.73 68
3017.86 64
3017.98 60
3018.11 58
3018.24 58
3018.36 60
3018.49 62
3018.61 64
3018.74 65
3018.87 66
3018.99 64
3019.12 61
3019.24 58
3019.37 55
3019.50 52
3019.62 50
3019.75 50
3019.87 51
3020.00 52
3020.13 55
3020.25 58
3020.38 60
3020.50 63
3020.63 65
3020.76 67
3020.88 69
3021.01 71
3021.13 71
3021.26 71
3021.39 70
3021.51 67
3021.64 62
3021.76 57
3021.89 51
3022.02 45
3022.14 39
3022.27 33
3022.39 29
3022.52 25
3022.65 21
3022.77 19
3022.90 19
3023.02 20
3023.15 23
3023.28 29
3023.40 36
3023.53 45
3023.65 53
3023.78 62
3023.91 69
3024.03 74
3024.16 78
3024.29 79
3024.41 77
3024.54 72
3024.66 65
3024.79 57
3024.92 48
3025.04 41
3025.17 36
3025.29 35
3025.42 37
3025.55 41
3025.67 46
3025.80 50
3025.92 53
3026.05 54
3026.18 52
3026.30 49
3026.43 46
3026.56 42
3026.68 39
3026.81 37
3026.93 35
3027.06 33
3027.19 30
3027.31 27
3027.44 23
3027.56 18
3027.69 11
3027.82 3
3027.94 0
3028.07 0
3028.20 0
3028.32 0
3028.45 0
3028.57 0
3028.70 7
3028.83 20
3028.95 33
3029.08 44
3029.21 53
3029.33 58
3029.46 60
3029.58 60
3029.71 57
3029.84 52
3029.96 46
3030.09 39
3030.21 32
3030.34 26
3030.47 21
3030.59 18
3030.72 17
3030.85 19
3030.97 22
3031.10 26
3031.22 31
3031.35 35
3031.48 38
3031.60 39
3031.73 39
3031.86 39
3031.98 39
3032.11 39
3032.23 41
3032.36 43
3032.49 46
3032.61 49
3032.74 50
3032.87 50
3032.99 48
3033.12 45
3033.24 42
3033.37 39
3033.50 36
3033.62 35
3033.75 34
3033.88 35
3034.00 36
3034.13 38
3034.26 41
3034.38 45
3034.51 50
3034.63 56
3034.76 63
3034.89 69
3035.01 75
3035.14 79
3035.27 82
3035.39 82
3035.52 81
3035.64 79
3035.77 78
3035.90 76
3036.02 76
3036.15 76
3036.28 76
3036.40 75
3036.53 73
3036.66 70
3036.78 65
3036.91 59
3037.03 54
3037.16 52
3037.29 51
3037.41 53
3037.54 57
3037.67 61
3037.79 64
3037.92 66
3038.05 65
3038.17 62
3038.30 57
3038.42 51
3038.55 44
3038.68 38
3038.80 31
3038.93 26
3039.06 22
3039.18 18
3039.31 14
3039.44 9
3039.56 4
3039.69 0
3039.82 0
3039.94 0
3040.07 0
3040.19 0
3040.32 2
3040.45 9
3040.57 15
3040.70 21
3040.83 25
3040.95 27
3041.08 27
3041.21 25
3041.33 22
3041.46 17
3041.59 12
3041.71 6
3041.84 0
3041.96 0
3042.09 0
3042.22 0
3042.34 0
3042.47 0
3042.60 0
3042.72 0
3042.85 0
3042.98 4
3043.10 7
3043.23 11
3043.36 14
3043.48 19
3043.61 23
3043.74 29
3043.86 34
3043.99 38
3044.12 40
3044.24 40
3044.37 37
3044.49 33
3044.62 27
3044.75 21
3044.87 16
3045.00 12
3045.13 9
3045.25 7
3045.38 5
3045.51 3
3045.63 1
3045.76 0
3045.89 0
3046.01 0
3046.14 0
3046.27 3
3046.39 9
3046.52 17
3046.65 24
3046.77 30
3046.90 35
3047.03 38
3047.15 39
3047.28 40
3047.41 41
3047.53 41
3047.66 41
3047.78 40
3047.91 39
3048.04 38
3048.16 36
3048.29 34
3048.42 34
3048.54 35
3048.67 36
3048.80 38
3048.92 39
3049.05 40
3049.18 41
3049.30 41
3049.43 42
3049.56 43
3049.68 46
3049.81 50
3049.94 54
3050.06 59
3050.19 64
3050.32 69
3050.44 74
3050.57 78
3050.70 81
3050.82 84
3050.95 86
3051.08 86
3051.20 85
3051.33 83
3051.46 79
3051.58 73
3051.71 66
3051.84 58
3051.96 49
3052.09 41
3052.22 34
3052.34 30
3052.47 28
3052.60 30
3052.72 36
3052.85 44
3052.98 55
3053.10 67
3053.23 79
3053.36 89
3053.48 96
3053.61 100
3053.74 98
3053.86 91
3053.99 81
3054.12 68
3054.24 55
3054.37 43
3054.50 34
3054.62 29
3054.75 28
3054.88 30
3055.00 34
3055.13 40
3055.26 45
3055.38 51
3055.51 56
3055.64 61
3055.77 65
3055.89 69
3056.02 73
3056.15 75
3056.27 76
3056.40 75
3056.53 72
3056.65 68
3056.78 63
3056.91 57
3057.03 52
3057.16 47
3057.29 44
3057.41 42
3057.54 42
3057.67 44
3057.79 47
3057.92 51
3058.05 55
3058.17 58
3058.30 58
3058.43 56
3058.55 52
3058.68 46
3058.81 39
3058.93 31
3059.06 23
3059.19 17
3059.32 13
3059.44 12
3059.57 13
3059.70 17
3059.82 22
3059.95 29
3060.08 35
3060.20 41
3060.33 45
3060.46 48
3060.58 50
3060.71 50
3060.84 51
3060.96 51
3061.09 52
3061.22 53
3061.34 56
3061.47 58
3061.60 60
3061.73 60
3061.85 57
3061.98 52
3062.11 44
3062.23 34
3062.36 24
3062.49 15
3062.61 8
3062.74 5
3062.87 5
3062.99 8
3063.12 15
3063.25 24
3063.38 34
3063.50 46
3063.63 57
3063.76 67
3063.88 74
3064.01 79
3064.14 81
3064.26 79
3064.39 74
3064.52 66
3064.64 57
3064.77 47
3064.90 38
3065.03 30
3065.15 24
3065.28 19
3065.41 16
3065.53 16
3065.66 18
3065.79 23
3065.91 30
3066.04 39
3066.17 49
3066.29 58
3066.42 66
3066.55 71
3066.68 73
3066.80 72
3066.93 68
3067.06 62
3067.18 54
3067.31 47
3067.44 41
3067.56 38
3067.69 37
3067.82 39
3067.95 42
3068.07 46
3068.20 50
3068.33 53
3068.45 54
3068.58 54
3068.71 52
3068.83 50
3068.96 48
3069.09 45
3069.22 43
3069.34 40
3069.47 37
3069.60 35
3069.72 34
3069.85 34
3069.98 36
3070.11 39
3070.23 43
3070.36 48
3070.49 51
3070.61 54
3070.74 55
3070.87 56
3070.99 57
3071.12 58
3071.25 61
3071.38 64
3071.50 67
3071.63 69
3071.76 71
3071.88 71
3072.01 70
3072.14 68
3072.27 66
3072.39 65
3072.52 64
3072.65 63
3072.77 63
3072.90 62
3073.03 60
3073.15 58
3073.28 55
3073.41 51
3073.54 48
3073.66 45
3073.79 42
3073.92 39
3074.04 36
3074.17 34
3074.30 32
3074.43 30
3074.55 29
3074.68 30
3074.81 31
3074.93 32
3075.06 35
3075.19 37
3075.32 38
3075.44 39
3075.57 40
3075.70 41
3075.82 42
3075.95 44
3076.08 46
3076.21 48
3076.33 49
3076.46 50
3076.59 49
3076.72 47
3076.84 43
3076.97 39
3077.10 36
3077.22 35
3077.35 36
3077.48 39
3077.61 46
3077.73 55
3077.86 65
3077.99 76
3078.11 85
3078.24 93
3078.37 98
3078.50 100
3078.62 98
3078.75 95
3078.88 90
3079.00 86
3079.13 82
3079.26 80
3079.39 78
3079.51 77
3079.64 77
3079.77 78
3079.90 78
3080.02 80
3080.15 81
3080.28 84
3080.40 88
3080.53 92
3080.66 95
3080.79 97
3080.91 99
3081.04 99
3081.17 98
3081.30 95
3081.42 91
3081.55 88
3081.68 84
3081.80 80
3081.93 77
3082.06 74
3082.19 72
3082.31 70
3082.44 67
3082.57 64
3082.70 60
3082.82 56
3082.95 52
3083.08 48
3083.21 45
3083.33 44
3083.46 44
3083.59 45
3083.71 47
3083.84 49
3083.97 52
3084.10 56
3084.22 60
3084.35 63
3084.48 65
3084.61 65
3084.73 63
3084.86 59
3084.99 52
3085.12 44
3085.24 36
3085.37 29
3085.50 23
3085.62 19
3085.75 18
3085.88 19
3086.01 21
3086.13 22
3086.26 24
3086.39 23
3086.52 21
3086.64 18
3086.77 13
3086.90 7
3087.03 1
3087.15 0
3087.28 0
3087.41 0
3087.54 0
3087.66 0
3087.79 0
3087.92 0
3088.05 0
3088.17 4
3088.30 8
3088.43 11
3088.55 13
3088.68 14
3088.81 14
3088.94 16
3089.06 18
3089.19 22
3089.32 28
3089.45 35
3089.57 44
3089.70 53
3089.83 61
3089.96 67
3090.08 71
3090.21 73
3090.34 72
3090.47 69
3090.59 65
3090.72 61
3090.85 58
3090.98 56
3091.10 55
3091.23 55
3091.36 57
3091.49 60
3091.61 64
3091.74 67
3091.87 71
3092.00 73
3092.12 74
3092.25 73
3092.38 72
3092.51 70
3092.63 67
3092.76 64
3092.89 61
3093.02 58
3093.14 54
3093.27 48
3093.40 43
3093.53 37
3093.65 33
3093.78 30
3093.91 30
3094.04 31
3094.16 33
3094.29 34
3094.42 33
3094.55 29
3094.67 23
3094.80 15
3094.93 7
3095.06 0
3095.18 0
3095.31 0
3095.44 0
3095.57 5
3095.70 14
3095.82 23
3095.95 31
3096.08 36
3096.21 38
3096.33 38
3096.46 37
3096.59 36
3096.72 36
3096.84 38
3096.97 42
3097.10 49
3097.23 56
3097.35 63
3097.48 69
3097.61 72
3097.74 73
3097.86 72
3097.99 69
3098.12 65
3098.25 61
3098.37 57
3098.50 54
3098.63 50
3098.76 48
3098.89 46
3099.01 45
3099.14 46
3099.27 48
3099.40 52
3099.52 57
3099.65 62
3099.78 67
3099.91 73
3100.03 78
3100.16 83
3100.29 90
3100.42 98
3100.55 107
3100.67 117
3100.80 126
3100.93 134
3101.06 139
3101.18 142
3101.31 142
3101.44 140
3101.57 137
3101.69 134
3101.82 132
3101.95 129
3102.08 127
3102.21 123
3102.33 117
3102.46 109
3102.59 100
3102.72 89
3102.84 79
3102.97 69
3103.10 62
3103.23 57
3103.35 54
3103.48 51
3103.61 48
3103.74 46
3103.87 44
3103.99 43
3104.12 43
3104.25 45
3104.38 49
3104.50 54
3104.63 60
3104.76 66
3104.89 71
3105.02 74
3105.14 76
3105.27 76
3105.40 76
3105.53 75
3105.65 74
3105.78 75
3105.91 76
3106.04 79
3106.17 83
3106.29 87
3106.42 91
3106.55 94
3106.68 95
3106.80 93
3106.93 90
3107.06 85
3107.19 80
3107.32 76
3107.44 73
3107.57 71
3107.70 69
3107.83 67
3107.95 65
3108.08 62
3108.21 59
3108.34 56
3108.47 54
3108.59 54
3108.72 55
3108.85 57
3108.98 60
3109.11 61
3109.23 60
3109.36 58
3109.49 53
3109.62 46
3109.74 40
3109.87 33
3110.00 27
3110.13 22
3110.26 18
3110.38 15
3110.51 14
3110.64 13
3110.77 15
3110.90 18
3111.02 22
3111.15 27
3111.28 31
3111.41 34
3111.54 34
3111.66 33
3111.79 29
3111.92 24
3112.05 18
3112.17 11
3112.30 5
3112.43 0
3112.56 0
3112.69 0
3112.81 0
3112.94 0
3113.07 0
3113.20 0
3113.33 0
3113.45 1
3113.58 11
3113.71 21
3113.84 30
3113.97 37
3114.09 43
3114.22 47
3114.35 50
3114.48 52
3114.61 54
3114.73 57
3114.86 60
3114.99 62
3115.12 64
3115.25 64
3115.37 64
3115.50 62
3115.63 60
3115.76 57
3115.89 54
3116.01 52
3116.14 51
3116.27 51
3116.40 52
3116.53 54
3116.65 56
3116.78 58
3116.91 61
3117.04 63
3117.17 66
3117.29 68
3117.42 71
3117.55 73
3117.68 75
3117.81 78
3117.93 82
3118.06 86
3118.19 91
3118.32 96
3118.45 102
3118.57 107
3118.70 112
3118.83 116
3118.96 120
3119.09 123
3119.21 126
3119.34 129
3119.47 134
3119.60 138
3119.73 143
3119.85 147
3119.98 150
3120.11 152
3120.24 151
3120.37 149
3120.50 147
3120.62 145
3120.75 145
3120.88 146
3121.01 150
3121.14 155
3121.26 160
3121.39 165
3121.52 169
3121.65 171
3121.78 173
3121.90 174
3122.03 174
3122.16 174
3122.29 173
3122.42 170
3122.54 166
3122.67 162
3122.80 157
3122.93 152
3123.06 148
3123.19 145
3123.31 142
3123.44 139
3123.57 137
3123.70 133
3123.83 129
3123.95 125
3124.08 121
3124.21 118
3124.34 115
3124.47 112
3124.60 108
3124.72 102
3124.85 95
3124.98 85
3125.11 74
3125.24 63
3125.36 53
3125.49 45
3125.62 39
3125.75 36
3125.88 34
3126.01 34
3126.13 36
3126.26 38
3126.39 41
3126.52 46
3126.65 52
3126.77 59
3126.90 65
3127.03 70
3127.16 73
3127.29 74
3127.42 74
3127.54 73
3127.67 73
3127.80 73
3127.93 75
3128.06 78
3128.19 82
3128.31 87
3128.44 91
3128.57 95
3128.70 97
3128.83 96
3128.95 94
3129.08 90
3129.21 85
3129.34 79
3129.47 74
3129.60 72
3129.72 71
3129.85 73
3129.98 77
3130.11 80
3130.24 84
3130.37 87
3130.49 90
3130.62 92
3130.75 95
3130.88 98
3131.01 101
3131.14 103
3131.26 104
3131.39 102
3131.52 99
3131.65 95
3131.78 90
3131.91 86
3132.03 82
3132.16 79
3132.29 77
3132.42 74
3132.55 71
3132.68 68
3132.80 64
3132.93 60
3133.06 57
3133.19 53
3133.32 50
3133.45 48
3133.57 45
3133.70 42
3133.83 39
3133.96 37
3134.09 36
3134.22 37
3134.34 39
3134.47 44
3134.60 50
3134.73 56
3134.86 62
3134.99 66
3135.11 67
3135.24 65
3135.37 60
3135.50 55
3135.63 49
3135.76 47
3135.88 47
3136.01 52
3136.14 59
3136.27 68
3136.40 77
3136.53 85
3136.66 90
3136.78 93
3136.91 94
3137.04 95
3137.17 95
3137.30 96
3137.43 97
3137.55 99
3137.68 100
3137.81 102
3137.94 104
3138.07 106
3138.20 109
3138.32 113
3138.45 118
3138.58 123
3138.71 127
3138.84 129
3138.97 128
3139.10 125
3139.22 118
3139.35 110
3139.48 102
3139.61 95
3139.74 90
3139.87 87
3139.99 86
3140.12 86
3140.25 87
3140.38 88
3140.51 90
3140.64 91
3140.77 93
3140.89 96
3141.02 99
3141.15 102
3141.28 105
3141.41 108
3141.54 110
3141.67 111
3141.79 110
3141.92 108
3142.05 104
3142.18 97
3142.31 90
3142.44 83
3142.57 77
3142.69 72
3142.82 70
3142.95 70
3143.08 72
3143.21 75
3143.34 79
3143.47 83
3143.59 87
3143.72 90
3143.85 93
3143.98 96
3144.11 98
3144.24 99
3144.37 101
3144.49 102
3144.62 103
3144.75 105
3144.88 107
3145.01 111
3145.14 114
3145.27 118
3145.39 122
3145.52 125
3145.65 127
3145.78 128
3145.91 127
3146.04 124
3146.17 119
3146.29 113
3146.42 105
3146.55 96
3146.68 87
3146.81 80
3146.94 75
3147.07 72
3147.19 73
3147.32 74
3147.45 77
3147.58 78
3147.71 78
3147.84 75
3147.97 71
3148.10 66
3148.22 63
3148.35 62
3148.48 64
3148.61 69
3148.74 76
3148.87 84
3149.00 93
3149.12 101
3149.25 109
3149.38 115
3149.51 119
3149.64 122
3149.77 124
3149.90 124
3150.03 122
3150.15 118
3150.28 114
3150.41 109
3150.54 104
3150.67 101
3150.80 99
3150.93 100
3151.05 103
3151.18 108
3151.31 112
3151.44 116
3151.57 118
3151.70 118
3151.83 115
3151.96 110
3152.08 104
3152.21 97
3152.34 90
3152.47 86
3152.60 83
3152.73 83
3152.86 85
3152.99 88
3153.11 91
3153.24 93
3153.37 94
3153.50 94
3153.63 93
3153.76 93
3153.89 92
3154.02 92
3154.14 92
3154.27 91
3154.40 90
3154.53 87
3154.66 84
3154.79 82
3154.92 80
3155.05 79
3155.18 79
3155.30 80
3155.43 81
3155.56 82
3155.69 84
3155.82 84
3155.95 85
3156.08 85
3156.21 84
3156.33 83
3156.46 82
3156.59 81
3156.72 82
3156.85 83
3156.98 84
3157.11 85
3157.24 85
3157.37 84
3157.49 83
3157.62 82
3157.75 82
3157.88 84
3158.01 88
3158.14 92
3158.27 97
3158.40 100
3158.52 102
3158.65 101
3158.78 97
3158.91 92
3159.04 86
3159.17 80
3159.30 75
3159.43 71
3159.56 68
3159.68 67
3159.81 67
3159.94 70
3160.07 75
3160.20 82
3160.33 90
3160.46 98
3160.59 106
3160.72 113
3160.84 119
3160.97 122
3161.10 123
3161.23 122
3161.36 122
3161.49 123
3161.62 126
3161.75 133
3161.88 144
3162.01 159
3162.13 177
3162.26 198
3162.39 219
3162.52 242
3162.65 265
3162.78 288
3162.91 310
3163.04 332
3163.17 352
3163.29 372
3163.42 391
3163.55 410
3163.68 430
3163.81 451
3163.94 475
3164.07 501
3164.20 531
3164.33 565
3164.46 603
3164.58 646
3164.71 693
3164.84 746
3164.97 801
3165.10 859
3165.23 917
3165.36 973
3165.49 1025
3165.62 1073
3165.75 1115
3165.87 1153
3166.00 1186
3166.13 1217
3166.26 1245
3166.39 1273
3166.52 1300
3166.65 1327
3166.78 1352
3166.91 1375
3167.04 1397
3167.16 1416
3167.29 1433
3167.42 1447
3167.55 1458
3167.68 1463
3167.81 1461
3167.94 1452
3168.07 1435
3168.20 1410
3168.33 1380
3168.46 1345
3168.58 1308
3168.71 1270
3168.84 1232
3168.97 1194
3169.10 1157
3169.23 1121
3169.36 1087
3169.49 1054
3169.62 1024
3169.75 997
3169.88 971
3170.00 946
3170.13 921
3170.26 892
3170.39 860
3170.52 824
3170.65 784
3170.78 741
3170.91 698
3171.04 656
3171.17 616
3171.30 581
3171.42 549
3171.55 519
3171.68 491
3171.81 464
3171.94 437
3172.07 411
3172.20 387
3172.33 365
3172.46 346
3172.59 332
3172.72 321
3172.85 313
3172.97 306
3173.10 299
3173.23 290
3173.36 279
3173.49 267
3173.62 252
3173.75 237
3173.88 221
3174.01 206
3174.14 192
3174.27 180
3174.40 171
3174.52 165
3174.65 161
3174.78 161
3174.91 162
3175.04 164
3175.17 166
3175.30 167
3175.43 165
3175.56 161
3175.69 154
3175.82 145
3175.95 136
3176.08 126
3176.20 119
3176.33 113
3176.46 108
3176.59 105
3176.72 102
3176.85 99
3176.98 94
3177.11 90
3177.24 85
3177.37 82
3177.50 80
3177.63 80
3177.76 82
3177.88 85
3178.01 88
3178.14 90
3178.27 90
3178.40 89
3178.53 86
3178.66 83
3178.79 80
3178.92 78
3179.05 78
3179.18 79
3179.31 81
3179.44 83
3179.57 84
3179.69 84
3179.82 82
3179.95 80
3180.08 77
3180.21 75
3180.34 72
3180.47 69
3180.60 66
3180.73 62
3180.86 58
3180.99 54
3181.12 50
3181.25 47
3181.38 46
3181.50 45
3181.63 46
3181.76 48
3181.89 49
3182.02 50
3182.15 50
3182.28 49
3182.41 48
3182.54 46
3182.67 45
3182.80 44
3182.93 45
3183.06 48
3183.19 52
3183.32 56
3183.45 60
3183.57 62
3183.70 64
3183.83 64
3183.96 62
3184.09 59
3184.22 55
3184.35 50
3184.48 42
3184.61 34
3184.74 25
3184.87 16
3185.00 9
3185.13 5
3185.26 5
3185.39 8
3185.52 15
3185.65 23
3185.77 33
3185.90 41
3186.03 48
3186.16 53
3186.29 56
3186.42 56
3186.55 56
3186.68 56
3186.81 55
3186.94 53
3187.07 52
3187.20 49
3187.33 46
3187.46 43
3187.59 39
3187.72 36
3187.85 34
3187.98 34
3188.10 34
3188.23 36
3188.36 37
3188.49 38
3188.62 38
3188.75 37
3188.88 37
3189.01 37
3189.14 39
3189.27 43
3189.40 49
3189.53 55
3189.66 62
3189.79 66
3189.92 69
3190.05 70
3190.18 69
3190.31 67
3190.44 64
3190.56 61
3190.69 58
3190.82 55
3190.95 51
3191.08 46
3191.21 40
3191.34 34
3191.47 28
3191.60 22
3191.73 18
3191.86 15
3191.99 14
3192.12 16
3192.25 20
3192.38 26
3192.51 34
3192.64 42
3192.77 50
3192.90 57
3193.03 62
3193.16 65
3193.29 67
3193.41 66
3193.54 64
3193.67 60
3193.80 54
3193.93 47
3194.06 39
3194.19 30
3194.32 21
3194.45 14
3194.58 9
3194.71 6
3194.84 6
3194.97 6
3195.10 7
3195.23 6
3195.36 4
3195.49 1
3195.62 0
3195.75 0
3195.88 0
3196.01 2
3196.14 11
3196.27 22
3196.40 35
3196.53 47
3196.66 57
3196.78 64
3196.91 67
3197.04 68
3197.17 67
3197.30 65
3197.43 63
3197.56 60
3197.69 57
3197.82 53
3197.95 49
3198.08 46
3198.21 42
3198.34 40
3198.47 39
3198.60 41
3198.73 43
3198.86 45
3198.99 47
3199.12 47
3199.25 45
3199.38 41
3199.51 37
3199.64 32
3199.77 28
3199.90 25
3200.03 22
3200.16 20
3200.29 18
3200.42 15
3200.55 10
3200.68 5
3200.81 0
3200.93 0
3201.06 0
3201.19 0
3201.32 0
3201.45 0
3201.58 0
3201.71 0
3201.84 2
3201.97 3
3202.10 4
3202.23 5
3202.36 6
3202.49 9
3202.62 12
3202.75 17
3202.88 24
3203.01 31
3203.14 38
3203.27 44
3203.40 47
3203.53 49
3203.66 48
3203.79 45
3203.92 41
3204.05 37
3204.18 35
3204.31 34
3204.44 35
3204.57 36
3204.70 37
3204.83 37
3204.96 36
3205.09 35
3205.22 33
3205.35 32
3205.48 32
3205.61 33
3205.74 34
3205.87 34
3206.00 34
3206.13 32
3206.26 28
3206.39 23
3206.52 18
3206.65 15
3206.78 13
3206.91 14
3207.04 16
3207.17 20
3207.29 25
3207.42 29
3207.55 32
3207.68 33
3207.81 32
3207.94 30
3208.07 27
3208.20 25
3208.33 24
3208.46 25
3208.59 26
3208.72 28
3208.85 29
3208.98 29
3209.11 27
3209.24 25
3209.37 22
3209.50 18
3209.63 17
3209.76 16
3209.89 18
3210.02 22
3210.15 27
3210.28 33
3210.41 37
3210.54 41
3210.67 43
3210.80 43
3210.93 43
3211.06 42
3211.19 41
3211.32 41
3211.45 41
3211.58 41
3211.71 43
3211.84 45
3211.97 47
3212.10 50
3212.23 53
3212.36 57
3212.49 59
3212.62 61
3212.75 62
3212.88 61
3213.01 61
3213.14 61
3213.27 61
3213.40 63
3213.53 66
3213.66 69
3213.79 74
3213.92 78
3214.05 83
3214.18 89
3214.31 95
3214.44 101
3214.57 107
3214.70 113
3214.83 118
3214.96 122
3215.09 125
3215.22 126
3215.35 126
3215.48 124
3215.61 120
3215.74 116
3215.87 111
3216.00 106
3216.13 102
3216.26 99
3216.39 97
3216.52 96
3216.65 96
3216.78 95
3216.91 94
3217.04 92
3217.17 91
3217.30 89
3217.43 88
3217.56 86
3217.69 84
3217.82 82
3217.95 80
3218.08 77
3218.21 74
3218.34 71
3218.47 68
3218.60 65
3218.73 62
3218.86 60
3218.99 58
3219.12 56
3219.25 56
3219.38 55
3219.51 56
3219.64 57
3219.77 59
3219.90 61
3220.03 63
3220.16 65
3220.29 67
3220.42 69
3220.55 70
3220.68 70
3220.81 70
3220.94 70
3221.07 69
3221.21 66
3221.34 64
3221.47 60
3221.60 56
3221.73 53
3221.86 51
3221.99 49
3222.12 48
3222.25 48
3222.38 47
3222.51 44
3222.64 41
3222.77 35
3222.90 29
3223.03 22
3223.16 16
3223.29 10
3223.42 6
3223.55 4
3223.68 3
3223.81 2
3223.94 4
3224.07 6
3224.20 9
3224.33 13
3224.46 18
3224.59 24
3224.72 29
3224.85 32
3224.98 34
3225.11 35
3225.24 35
3225.37 34
3225.50 33
3225.63 31
3225.76 30
3225.89 29
3226.02 28
3226.15 28
3226.28 28
3226.41 28
3226.54 29
3226.67 30
3226.80 31
3226.93 34
3227.06 38
3227.19 44
3227.32 51
3227.45 59
3227.59 68
3227.72 75
3227.85 82
3227.98 87
3228.11 89
3228.24 90
3228.37 91
3228.50 91
3228.63 91
3228.76 93
3228.89 96
3229.02 101
3229.15 106
3229.28 110
3229.41 113
3229.54 113
3229.67 110
3229.80 104
3229.93 96
3230.06 87
3230.19 80
3230.32 74
3230.45 71
3230.58 70
3230.71 71
3230.84 72
3230.97 73
3231.10 72
3231.23 69
3231.36 64
3231.49 58
3231.62 52
3231.76 45
3231.89 39
3232.02 34
3232.15 30
3232.28 27
3232.41 23
3232.54 18
3232.67 12
3232.80 6
3232.93 1
3233.06 0
3233.19 0
3233.32 1
3233.45 7
3233.58 14
3233.71 22
3233.84 28
3233.97 33
3234.10 34
3234.23 33
3234.36 30
3234.49 26
3234.62 23
3234.75 21
3234.88 20
3235.01 22
3235.15 25
3235.28 30
3235.41 35
3235.54 41
3235.67 48
3235.80 53
3235.93 59
3236.06 63
3236.19 68
3236.32 72
3236.45 76
3236.58 80
3236.71 84
3236.84 89
3236.97 92
3237.10 94
3237.23 95
3237.36 94
3237.49 91
3237.62 87
3237.75 81
3237.88 74
3238.02 67
3238.15 61
3238.28 56
3238.41 53
3238.54 51
3238.67 50
3238.80 49
3238.93 48
3239.06 47
3239.19 45
3239.32 42
3239.45 37
3239.58 32
3239.71 26
3239.84 20
3239.97 15
3240.10 9
3240.23 5
3240.36 2
3240.49 0
3240.63 0
3240.76 0
3240.89 2
3241.02 4
3241.15 5
3241.28 5
3241.41 3
3241.54 0
3241.67 0
3241.80 0
3241.93 0
3242.06 0
3242.19 3
3242.32 15
3242.45 32
3242.58 51
3242.71 71
3242.84 89
3242.98 103
3243.11 113
3243.24 119
3243.37 121
3243.50 120
3243.63 119
3243.76 118
3243.89 119
3244.02 120
3244.15 123
3244.28 126
3244.41 129
3244.54 132
3244.67 133
3244.80 133
3244.93 133
3245.06 132
3245.20 132
3245.33 133
3245.46 135
3245.59 137
3245.72 139
3245.85 138
3245.98 136
3246.11 130
3246.24 121
3246.37 111
3246.50 101
3246.63 93
3246.76 88
3246.89 87
3247.02 89
3247.16 94
3247.29 101
3247.42 109
3247.55 116
3247.68 122
3247.81 128
3247.94 133
3248.07 138
3248.20 144
3248.33 150
3248.46 157
3248.59 164
3248.72 170
3248.85 176
3248.98 182
3249.12 186
3249.25 192
3249.38 199
3249.51 208
3249.64 220
3249.77 235
3249.90 251
3250.03 269
3250.16 288
3250.29 306
3250.42 323
3250.55 338
3250.68 350
3250.81 359
3250.95 366
3251.08 370
3251.21 374
3251.34 378
3251.47 384
3251.60 394
3251.73 407
3251.86 423
3251.99 441
3252.12 460
3252.25 478
3252.38 496
3252.51 512
3252.65 526
3252.78 538
3252.91 548
3253.04 555
3253.17 559
3253.30 560
3253.43 556
3253.56 550
3253.69 542
3253.82 533
3253.95 524
3254.08 518
3254.22 515
3254.35 515
3254.48 517
3254.61 521
3254.74 525
3254.87 528
3255.00 528
3255.13 524
3255.26 517
3255.39 506
3255.52 492
3255.65 474
3255.78 453
3255.92 430
3256.05 406
3256.18 382
3256.31 358
3256.44 336
3256.57 317
3256.70 302
3256.83 290
3256.96 281
3257.09 275
3257.22 272
3257.36 270
3257.49 268
3257.62 266
3257.75 262
3257.88 256
3258.01 249
3258.14 240
3258.27 232
3258.40 224
3258.53 219
3258.66 215
3258.79 213
3258.93 211
3259.06 210
3259.19 209
3259.32 205
3259.45 200
3259.58 193
3259.71 185
3259.84 177
3259.97 169
3260.10 163
3260.23 158
3260.37 157
3260.50 158
3260.63 161
3260.76 165
3260.89 170
3261.02 175
3261.15 178
3261.28 180
3261.41 180
3261.54 178
3261.68 174
3261.81 169
3261.94 164
3262.07 158
3262.20 154
3262.33 151
3262.46 151
3262.59 153
3262.72 158
3262.85 166
3262.99 174
3263.12 182
3263.25 189
3263.38 193
3263.51 195
3263.64 193
3263.77 188
3263.90 182
3264.03 175
3264.16 169
3264.29 164
3264.43 161
3264.56 160
3264.69 159
3264.82 160
3264.95 160
3265.08 161
3265.21 162
3265.34 162
3265.47 162
3265.61 162
3265.74 162
3265.87 163
3266.00 165
3266.13 167
3266.26 172
3266.39 179
3266.52 189
3266.65 203
3266.78 220
3266.92 240
3267.05 262
3267.18 285
3267.31 308
3267.44 330
3267.57 352
3267.70 374
3267.83 398
3267.96 425
3268.10 455
3268.23 489
3268.36 526
3268.49 564
3268.62 601
3268.75 636
3268.88 667
3269.01 695
3269.14 723
3269.28 751
3269.41 784
3269.54 823
3269.67 868
3269.80 917
3269.93 968
3270.06 1016
3270.19 1057
3270.32 1088
3270.46 1109
3270.59 1120
3270.72 1124
3270.85 1125
3270.98 1126
3271.11 1130
3271.24 1139
3271.37 1150
3271.50 1164
3271.64 1176
3271.77 1185
3271.90 1188
3272.03 1186
3272.16 1177
3272.29 1164
3272.42 1147
3272.55 1129
3272.69 1109
3272.82 1087
3272.95 1064
3273.08 1037
3273.21 1007
3273.34 973
3273.47 937
3273.60 900
3273.73 864
3273.87 832
3274.00 802
3274.13 776
3274.26 751
3274.39 727
3274.52 700
3274.65 671
3274.78 639
3274.92 605
3275.05 570
3275.18 535
3275.31 501
3275.44 468
3275.57 435
3275.70 404
3275.83 373
3275.97 343
3276.10 315
3276.23 290
3276.36 269
3276.49 253
3276.62 242
3276.75 235
3276.88 232
3277.02 231
3277.15 232
3277.28 233
3277.41 232
3277.54 229
3277.67 224
3277.80 216
3277.93 207
3278.07 197
3278.20 187
3278.33 178
3278.46 170
3278.59 163
3278.72 156
3278.85 148
3278.98 140
3279.12 132
3279.25 125
3279.38 120
3279.51 117
3279.64 116
3279.77 118
3279.90 121
3280.04 124
3280.17 127
3280.30 128
3280.43 128
3280.56 128
3280.69 126
3280.82 123
3280.95 118
3281.09 112
3281.22 106
3281.35 98
3281.48 92
3281.61 87
3281.74 85
3281.87 85
3282.01 86
3282.14 88
3282.27 88
3282.40 86
3282.53 83
3282.66 79
3282.79 74
3282.92 72
3283.06 72
3283.19 74
3283.32 78
3283.45 82
3283.58 86
3283.71 89
3283.84 90
3283.98 89
3284.11 88
3284.24 87
3284.37 86
3284.50 86
3284.63 86
3284.76 88
3284.90 90
3285.03 92
3285.16 94
3285.29 96
3285.42 97
3285.55 99
3285.68 100
3285.82 102
3285.95 105
3286.08 108
3286.21 112
3286.34 116
3286.47 119
3286.60 122
3286.74 125
3286.87 127
3287.00 129
3287.13 131
3287.26 132
3287.39 131
3287.52 130
3287.66 126
3287.79 119
3287.92 112
3288.05 103
3288.18 95
3288.31 88
3288.45 82
3288.58 78
3288.71 74
3288.84 71
3288.97 68
3289.10 65
3289.23 62
3289.37 59
3289.50 58
3289.63 60
3289.76 64
3289.89 69
3290.02 76
3290.15 83
3290.29 89
3290.42 93
3290.55 94
3290.68 95
3290.81 93
3290.94 91
3291.08 88
3291.21 85
3291.34 81
3291.47 77
3291.60 74
3291.73 71
3291.87 69
3292.00 68
3292.13 69
3292.26 69
3292.39 70
3292.52 69
3292.65 67
3292.79 64
3292.92 59
3293.05 53
3293.18 48
3293.31 43
3293.44 41
3293.58 40
3293.71 41
3293.84 42
3293.97 44
3294.10 45
3294.23 47
3294.37 47
3294.50 47
3294.63 47
3294.76 47
3294.89 48
3295.02 49
3295.15 50
3295.29 52
3295.42 53
3295.55 54
3295.68 54
3295.81 52
3295.94 50
3296.08 47
3296.21 45
3296.34 44
3296.47 44
3296.60 44
3296.73 45
3296.87 45
3297.00 44
3297.13 42
3297.26 40
3297.39 37
3297.52 35
3297.66 33
3297.79 31
3297.92 29
3298.05 26
3298.18 22
3298.31 18
3298.45 13
3298.58 10
3298.71 10
3298.84 14
3298.97 21
3299.10 32
3299.24 45
3299.37 60
3299.50 76
3299.63 91
3299.76 106
3299.90 119
3300.03 130
3300.16 139
3300.29 145
3300.42 149
3300.55 150
3300.69 150
3300.82 148
3300.95 145
3301.08 141
3301.21 137
3301.34 132
3301.48 128
3301.61 125
3301.74 123
3301.87 124
3302.00 128
3302.13 134
3302.27 143
3302.40 153
3302.53 164
3302.66 175
3302.79 184
3302.93 190
3303.06 194
3303.19 196
3303.32 194
3303.45 191
3303.58 187
3303.72 183
3303.85 178
3303.98 174
3304.11 170
3304.24 165
3304.38 161
3304.51 155
3304.64 148
3304.77 141
3304.90 133
3305.03 124
3305.17 115
3305.30 107
3305.43 100
3305.56 94
3305.69 89
3305.83 86
3305.96 83
3306.09 79
3306.22 75
3306.35 69
3306.48 62
3306.62 54
3306.75 48
3306.88 42
3307.01 39
3307.14 38
3307.28 39
3307.41 42
3307.54 45
3307.67 47
3307.80 48
3307.94 47
3308.07 44
3308.20 40
3308.33 35
3308.46 30
3308.59 26
3308.73 25
3308.86 25
3308.99 26
3309.12 29
3309.25 33
3309.39 37
3309.52 40
3309.65 43
3309.78 45
3309.91 47
3310.05 49
3310.18 50
3310.31 52
3310.44 54
3310.57 56
3310.71 59
3310.84 62
3310.97 66
3311.10 68
3311.23 69
3311.37 68
3311.50 66
3311.63 61
3311.76 56
3311.89 49
3312.02 42
3312.16 34
3312.29 27
3312.42 20
3312.55 13
3312.68 7
3312.82 3
3312.95 2
3313.08 2
3313.21 6
3313.34 10
3313.48 16
3313.61 22
3313.74 27
3313.87 31
3314.00 34
3314.14 36
3314.27 39
3314.40 41
3314.53 44
3314.66 47
3314.80 50
3314.93 54
3315.06 59
3315.19 63
3315.32 67
3315.46 70
3315.59 71
3315.72 70
3315.85 68
3315.99 63
3316.12 58
3316.25 52
3316.38 47
3316.51 43
3316.65 40
3316.78 38
3316.91 38
3317.04 38
3317.17 38
3317.31 38
3317.44 36
3317.57 34
3317.70 31
3317.83 28
3317.97 25
3318.10 23
3318.23 21
3318.36 20
3318.49 19
3318.63 18
3318.76 16
3318.89 14
3319.02 12
3319.15 10
3319.29 8
3319.42 8
3319.55 8
3319.68 9
3319.82 11
3319.95 13
3320.08 14
3320.21 15
3320.34 14
3320.48 12
3320.61 9
3320.74 7
3320.87 6
3321.00 8
3321.14 13
3321.27 19
3321.40 26
3321.53 32
3321.67 37
3321.80 39
3321.93 39
3322.06 37
3322.19 35
3322.33 31
3322.46 27
3322.59 23
3322.72 18
3322.85 13
3322.99 8
3323.12 3
3323.25 0
3323.38 0
3323.52 0
3323.65 0
3323.78 0
3323.91 0
3324.04 0
3324.18 0
3324.31 0
3324.44 4
3324.57 9
3324.71 15
3324.84 21
3324.97 27
3325.10 30
3325.23 32
3325.37 30
3325.50 25
3325.63 17
3325.76 7
3325.90 0
3326.03 0
3326.16 0
3326.29 0
3326.42 0
3326.56 0
3326.69 0
3326.82 6
3326.95 13
3327.09 18
3327.22 23
3327.35 27
3327.48 31
3327.62 37
3327.75 43
3327.88 50
3328.01 59
3328.14 67
3328.28 75
3328.41 82
3328.54 87
3328.67 89
3328.81 89
3328.94 87
3329.07 84
3329.20 81
3329.33 79
3329.47 79
3329.60 81
3329.73 85
3329.86 90
3330.00 96
3330.13 100
3330.26 103
3330.39 103
3330.53 102
3330.66 99
3330.79 96
3330.92 94
3331.06 94
3331.19 97
3331.32 102
3331.45 109
3331.58 118
3331.72 126
3331.85 132
3331.98 135
3332.11 134
3332.25 129
3332.38 120
3332.51 110
3332.64 98
3332.78 85
3332.91 74
3333.04 64
3333.17 55
3333.31 49
3333.44 44
3333.57 42
3333.70 41
3333.83 42
3333.97 44
3334.10 46
3334.23 49
3334.36 52
3334.50 54
3334.63 56
3334.76 57
3334.89 56
3335.03 54
3335.16 52
3335.29 48
3335.42 46
3335.56 44
3335.69 43
3335.82 43
3335.95 44
3336.09 46
3336.22 47
3336.35 47
3336.48 48
3336.62 49
3336.75 51
3336.88 53
3337.01 54
3337.15 56
3337.28 56
3337.41 55
3337.54 53
3337.68 51
3337.81 49
3337.94 47
3338.07 46
3338.21 45
3338.34 44
3338.47 42
3338.60 38
3338.74 34
3338.87 30
3339.00 26
3339.13 25
3339.27 27
3339.40 31
3339.53 38
3339.66 46
3339.80 54
3339.93 60
3340.06 65
3340.19 66
3340.33 64
3340.46 59
3340.59 52
3340.72 43
3340.86 33
3340.99 24
3341.12 16
3341.25 10
3341.39 6
3341.52 4
3341.65 4
3341.78 4
3341.92 6
3342.05 8
3342.18 10
3342.31 11
3342.45 11
3342.58 11
3342.71 9
3342.84 8
3342.98 6
3343.11 6
3343.24 7
3343.37 9
3343.51 13
3343.64 17
3343.77 21
3343.90 25
3344.04 28
3344.17 31
3344.30 32
3344.44 34
3344.57 34
3344.70 35
3344.83 35
3344.97 36
3345.10 36
3345.23 36
3345.36 36
3345.50 36
3345.63 37
3345.76 39
3345.89 43
3346.03 49
3346.16 56
3346.29 63
3346.42 71
3346.56 78
3346.69 84
3346.82 88
3346.96 90
3347.09 90
3347.22 89
3347.35 88
3347.49 86
3347.62 85
3347.75 84
3347.88 83
3348.02 83
3348.15 83
3348.28 83
3348.41 83
3348.55 81
3348.68 79
3348.81 76
3348.95 71
3349.08 66
3349.21 61
3349.34 55
3349.48 49
3349.61 43
3349.74 38
3349.87 33
3350.01 29
3350.14 27
3350.27 26
3350.41 26
3350.54 27
3350.67 29
3350.80 31
3350.94 34
3351.07 38
3351.20 42
3351.33 47
3351.47 51
3351.60 55
3351.73 58
3351.87 60
3352.00 61
3352.13 62
3352.26 63
3352.40 65
3352.53 69
3352.66 74
3352.79 80
3352.93 86
3353.06 92
3353.19 98
3353.33 101
3353.46 104
3353.59 104
3353.72 104
3353.86 102
3353.99 99
3354.12 96
3354.26 92
3354.39 87
3354.52 83
3354.65 79
3354.79 77
3354.92 77
3355.05 80
3355.19 84
3355.32 88
3355.45 92
3355.58 93
3355.72 93
3355.85 91
3355.98 87
3356.12 83
3356.25 79
3356.38 74
3356.51 70
3356.65 65
3356.78 61
3356.91 56
3357.05 52
3357.18 50
3357.31 49
3357.44 50
3357.58 52
3357.71 54
3357.84 54
3357.98 52
3358.11 49
3358.24 44
3358.37 39
3358.51 35
3358.64 34
3358.77 33
3358.91 34
3359.04 35
3359.17 34
3359.30 31
3359.44 26
3359.57 19
3359.70 11
3359.84 4
3359.97 0
3360.10 0
3360.23 0
3360.37 0
3360.50 0
3360.63 0
3360.77 0
3360.90 0
3361.03 1
3361.16 4
3361.30 8
3361.43 11
3361.56 16
3361.70 21
3361.83 27
3361.96 33
3362.10 37
3362.23 40
3362.36 41
3362.49 39
3362.63 36
3362.76 32
3362.89 27
3363.03 22
3363.16 19
3363.29 17
3363.43 17
3363.56 19
3363.69 22
3363.82 28
3363.96 35
3364.09 42
3364.22 49
3364.36 55
3364.49 59
3364.62 60
3364.76 60
3364.89 58
3365.02 54
3365.15 50
3365.29 46
3365.42 43
3365.55 42
3365.69 43
3365.82 45
3365.95 49
3366.09 55
3366.22 62
3366.35 69
3366.48 76
3366.62 83
3366.75 88
3366.88 91
3367.02 92
3367.15 92
3367.28 93
3367.42 93
3367.55 96
3367.68 101
3367.82 108
3367.95 116
3368.08 123
3368.21 130
3368.35 135
3368.48 140
3368.61 144
3368.75 151
3368.88 162
3369.01 176
3369.15 196
3369.28 218
3369.41 241
3369.55 264
3369.68 285
3369.81 302
3369.94 316
3370.08 326
3370.21 332
3370.34 335
3370.48 337
3370.61 337
3370.74 338
3370.88 340
3371.01 343
3371.14 349
3371.28 358
3371.41 368
3371.54 379
3371.68 390
3371.81 399
3371.94 405
3372.07 408
3372.21 406
3372.34 401
3372.47 394
3372.61 384
3372.74 374
3372.87 364
3373.01 355
3373.14 348
3373.27 342
3373.41 337
3373.54 331
3373.67 324
3373.81 316
3373.94 306
3374.07 296
3374.21 286
3374.34 276
3374.47 266
3374.61 258
3374.74 250
3374.87 243
3375.01 236
3375.14 230
3375.27 224
3375.40 219
3375.54 214
3375.67 210
3375.80 206
3375.94 202
3376.07 198
3376.20 193
3376.34 187
3376.47 180
3376.60 172
3376.74 164
3376.87 156
3377.00 149
3377.14 142
3377.27 135
3377.40 129
3377.54 123
3377.67 116
3377.80 109
3377.94 102
3378.07 95
3378.20 89
3378.34 84
3378.47 80
3378.60 77
3378.74 76
3378.87 75
3379.00 75
3379.14 77
3379.27 81
3379.40 86
3379.54 91
3379.67 95
3379.80 97
3379.94 96
3380.07 91
3380.20 82
3380.34 69
3380.47 54
3380.60 38
3380.74 24
3380.87 11
3381.00 2
3381.14 0
3381.27 0
3381.40 0
3381.54 2
3381.67 8
3381.80 14
3381.94 20
3382.07 25
3382.20 28
3382.34 30
3382.47 31
3382.60 32
3382.74 32
3382.87 32
3383.00 33
3383.14 35
3383.27 37
3383.40 41
3383.54 47
3383.67 54
3383.80 63
3383.94 73
3384.07 83
3384.20 92
3384.34 101
3384.47 108
3384.60 113
3384.74 117
3384.87 121
3385.00 125
3385.14 129
3385.27 134
3385.40 138
3385.54 140
3385.67 140
3385.80 138
3385.94 131
3386.07 122
3386.20 112
3386.34 100
3386.47 90
3386.60 80
3386.74 73
3386.87 68
3387.01 66
3387.14 64
3387.27 64
3387.41 65
3387.54 66
3387.67 67
3387.81 69
3387.94 71
3388.07 74
3388.21 75
3388.34 75
3388.47 73
3388.61 67
3388.74 58
3388.87 47
3389.01 35
3389.14 26
3389.27 19
3389.41 17
3389.54 17
3389.67 20
3389.81 23
3389.94 25
3390.08 24
3390.21 22
3390.34 19
3390.48 17
3390.61 17
3390.74 19
3390.88 24
3391.01 31
3391.14 38
3391.28 44
3391.41 48
3391.54 49
3391.68 48
3391.81 44
3391.94 40
3392.08 34
3392.21 29
3392.35 23
3392.48 19
3392.61 16
3392.75 14
3392.88 14
3393.01 15
3393.15 18
3393.28 22
3393.41 26
3393.55 31
3393.68 35
3393.81 39
3393.95 41
3394.08 42
3394.22 40
3394.35 37
3394.48 33
3394.62 29
3394.75 25
3394.88 22
3395.02 20
3395.15 18
3395.28 17
3395.42 16
3395.55 16
3395.68 15
3395.82 16
3395.95 18
3396.09 21
3396.22 26
3396.35 33
3396.49 40
3396.62 48
3396.75 55
3396.89 60
3397.02 63
3397.15 64
3397.29 62
3397.42 58
3397.56 52
3397.69 46
3397.82 39
3397.96 32
3398.09 26
3398.22 20
3398.36 16
3398.49 12
3398.63 10
3398.76 8
3398.89 7
3399.03 6
3399.16 6
3399.29 6
3399.43 7
3399.56 10
3399.69 14
3399.83 20
3399.96 27
3400.10 34
3400.23 40
3400.36 45
3400.50 48
3400.63 49
3400.76 48
3400.90 46
3401.03 44
3401.17 42
3401.30 40
3401.43 40
3401.57 41
3401.70 42
3401.83 45
3401.97 50
3402.10 55
3402.24 61
3402.37 67
3402.50 72
3402.64 76
3402.77 77
3402.90 75
3403.04 71
3403.17 64
3403.31 57
3403.44 51
3403.57 48
3403.71 47
3403.84 51
3403.97 57
3404.11 64
3404.24 71
3404.38 75
3404.51 77
3404.64 76
3404.78 72
3404.91 66
3405.05 59
3405.18 53
3405.31 47
3405.45 42
3405.58 39
3405.71 38
3405.85 39
3405.98 43
3406.12 50
3406.25 60
3406.38 73
3406.52 88
3406.65 103
3406.78 117
3406.92 129
3407.05 139
3407.19 146
3407.32 152
3407.45 159
3407.59 169
3407.72 183
3407.86 201
3407.99 222
3408.12 245
3408.26 268
3408.39 290
3408.52 308
3408.66 324
3408.79 336
3408.93 345
3409.06 353
3409.19 358
3409.33 361
3409.46 362
3409.60 359
3409.73 354
3409.86 346
3410.00 334
3410.13 321
3410.27 305
3410.40 288
3410.53 270
3410.67 250
3410.80 230
3410.94 210
3411.07 190
3411.20 170
3411.34 152
3411.47 135
3411.60 121
3411.74 108
3411.87 97
3412.01 87
3412.14 79
3412.27 71
3412.41 64
3412.54 57
3412.68 50
3412.81 44
3412.94 38
3413.08 34
3413.21 32
3413.35 33
3413.48 36
3413.61 43
3413.75 52
3413.88 62
3414.02 71
3414.15 79
3414.28 84
3414.42 87
3414.55 86
3414.69 82
3414.82 77
3414.95 71
3415.09 66
3415.22 61
3415.36 59
3415.49 58
3415.62 58
3415.76 58
3415.89 58
3416.03 57
3416.16 54
3416.29 49
3416.43 42
3416.56 35
3416.70 29
3416.83 25
3416.96 23
3417.10 23
3417.23 25
3417.37 26
3417.50 27
3417.63 26
3417.77 23
3417.90 19
3418.04 14
3418.17 8
3418.30 4
3418.44 1
3418.57 0
3418.71 0
3418.84 0
3418.98 0
3419.11 0
3419.24 0
3419.38 1
3419.51 2
3419.65 2
3419.78 2
3419.91 1
3420.05 0
3420.18 0
3420.32 0
3420.45 1
3420.58 5
3420.72 9
3420.85 15
3420.99 21
3421.12 28
3421.25 34
3421.39 39
3421.52 44
3421.66 47
3421.79 49
3421.93 49
3422.06 47
3422.19 43
3422.33 37
3422.46 29
3422.60 21
3422.73 13
3422.86 6
3423.00 2
3423.13 0
3423.27 0
3423.40 2
3423.54 6
3423.67 12
3423.80 19
3423.94 24
3424.07 29
3424.21 32
3424.34 32
3424.47 30
3424.61 26
3424.74 21
3424.88 15
3425.01 9
3425.15 5
3425.28 2
3425.41 1
3425.55 1
3425.68 3
3425.82 6
3425.95 9
3426.09 11
3426.22 13
3426.35 13
3426.49 12
3426.62 11
3426.76 10
3426.89 10
3427.02 11
3427.16 13
3427.29 16
3427.43 19
3427.56 22
3427.70 25
3427.83 27
3427.96 29
3428.10 29
3428.23 29
3428.37 27
3428.50 25
3428.64 21
3428.77 16
3428.90 12
3429.04 9
3429.17 8
3429.31 10
3429.44 14
3429.58 20
3429.71 27
3429.84 35
3429.98 42
3430.11 48
3430.25 54
3430.38 61
3430.52 67
3430.65 74
3430.78 80
3430.92 85
3431.05 89
3431.19 92
3431.32 94
3431.46 95
3431.59 96
3431.72 96
3431.86 97
3431.99 98
3432.13 101
3432.26 106
3432.40 114
3432.53 123
3432.67 134
3432.80 147
3432.93 160
3433.07 174
3433.20 186
3433.34 196
3433.47 205
3433.61 212
3433.74 218
3433.87 224
3434.01 231
3434.14 240
3434.28 252
3434.41 265
3434.55 279
3434.68 293
3434.81 305
3434.95 316
3435.08 323
3435.22 330
3435.35 336
3435.49 343
3435.62 351
3435.76 360
3435.89 370
3436.02 380
3436.16 391
3436.29 401
3436.43 411
3436.56 419
3436.70 426
3436.83 430
3436.97 432
3437.10 432
3437.23 430
3437.37 426
3437.50 422
3437.64 416
3437.77 408
3437.91 398
3438.04 385
3438.18 368
3438.31 349
3438.44 328
3438.58 308
3438.71 289
3438.85 273
3438.98 262
3439.12 254
3439.25 249
3439.39 244
3439.52 239
3439.65 232
3439.79 222
3439.92 209
3440.06 193
3440.19 175
3440.33 155
3440.46 135
3440.60 114
3440.73 93
3440.87 73
3441.00 54
3441.13 36
3441.27 20
3441.40 7
3441.54 0
3441.67 0
3441.81 0
3441.94 0
3442.08 4
3442.21 12
3442.34 20
3442.48 28
3442.61 35
3442.75 41
3442.88 48
3443.02 55
3443.15 64
3443.29 74
3443.42 87
3443.56 100
3443.69 114
3443.83 126
3443.96 134
3444.09 139
3444.23 139
3444.36 134
3444.50 124
3444.63 111
3444.77 95
3444.90 79
3445.04 63
3445.17 48
3445.31 35
3445.44 25
3445.57 18
3445.71 15
3445.84 15
3445.98 19
3446.11 26
3446.25 35
3446.38 46
3446.52 57
3446.65 67
3446.79 76
3446.92 82
3447.06 86
3447.19 88
3447.32 87
3447.46 83
3447.59 79
3447.73 73
3447.86 66
3448.00 59
3448.13 51
3448.27 43
3448.40 33
3448.54 23
3448.67 13
3448.81 3
3448.94 0
3449.08 0
3449.21 0
3449.34 0
3449.48 0
3449.61 0
3449.75 0
3449.88 2
3450.02 9
3450.15 14
3450.29 17
3450.42 18
3450.56 19
3450.69 20
3450.83 21
3450.96 24
3451.10 28
3451.23 31
3451.36 35
3451.50 37
3451.63 38
3451.77 36
3451.90 34
3452.04 31
3452.17 30
3452.31 31
3452.44 34
3452.58 40
3452.71 47
3452.85 54
3452.98 58
3453.12 59
3453.25 56
3453.39 50
3453.52 43
3453.66 36
3453.79 30
3453.93 27
3454.06 27
3454.19 27
3454.33 28
3454.46 28
3454.60 28
3454.73 26
3454.87 24
3455.00 22
3455.14 21
3455.27 21
3455.41 22
3455.54 23
3455.68 25
3455.81 26
3455.95 26
3456.08 24
3456.22 21
3456.35 18
3456.49 16
3456.62 17
3456.76 20
3456.89 25
3457.03 33
3457.16 42
3457.29 52
3457.43 62
3457.56 72
3457.70 82
3457.83 91
3457.97 98
3458.10 105
3458.24 108
3458.37 108
3458.51 104
3458.64 96
3458.78 86
3458.91 75
3459.05 65
3459.18 58
3459.32 54
3459.45 52
3459.59 53
3459.72 55
3459.86 56
3459.99 57
3460.13 57
3460.26 57
3460.40 57
3460.53 57
3460.67 57
3460.80 57
3460.94 56
3461.07 53
3461.21 49
3461.34 44
3461.48 38
3461.61 31
3461.75 24
3461.88 17
3462.02 13
3462.15 10
3462.29 10
3462.42 13
3462.56 18
3462.69 26
3462.83 35
3462.96 44
3463.10 51
3463.23 55
3463.36 56
3463.50 53
3463.63 46
3463.77 38
3463.90 30
3464.04 22
3464.17 17
3464.31 15
3464.44 17
3464.58 22
3464.71 28
3464.85 35
3464.98 41
3465.12 45
3465.25 48
3465.39 49
3465.52 49
3465.66 49
3465.79 50
3465.93 52
3466.06 55
3466.20 59
3466.33 63
3466.47 67
3466.60 68
3466.74 66
3466.87 63
3467.01 57
3467.14 50
3467.28 43
3467.41 37
3467.55 32
3467.68 28
3467.82 25
3467.95 23
3468.09 21
3468.22 19
3468.36 19
3468.49 21
3468.63 24
3468.77 30
3468.90 36
3469.04 44
3469.17 52
3469.31 58
3469.44 64
3469.58 69
3469.71 72
3469.85 75
3469.98 76
3470.12 76
3470.25 74
3470.39 71
3470.52 67
3470.66 64
3470.79 61
3470.93 62
3471.06 66
3471.20 72
3471.33 81
3471.47 90
3471.60 99
3471.74 106
3471.87 110
3472.01 110
3472.14 108
3472.28 103
3472.41 97
3472.55 92
3472.68 87
3472.82 83
3472.95 82
3473.09 84
3473.22 87
3473.36 92
3473.49 97
3473.63 101
3473.76 103
3473.90 101
3474.03 96
3474.17 87
3474.30 77
3474.44 65
3474.57 55
3474.71 47
3474.85 42
3474.98 41
3475.12 43
3475.25 47
3475.39 53
3475.52 57
3475.66 61
3475.79 62
3475.93 60
3476.06 58
3476.20 54
3476.33 52
3476.47 50
3476.60 50
3476.74 52
3476.87 54
3477.01 57
3477.14 59
3477.28 61
3477.41 63
3477.55 65
3477.68 67
3477.82 69
3477.95 70
3478.09 71
3478.23 71
3478.36 71
3478.50 72
3478.63 73
3478.77 74
3478.90 77
3479.04 81
3479.17 86
3479.31 91
3479.44 95
3479.58 97
3479.71 98
3479.85 96
3479.98 93
3480.12 88
3480.25 82
3480.39 76
3480.52 70
3480.66 66
3480.80 63
3480.93 61
3481.07 59
3481.20 58
3481.34 56
3481.47 52
3481.61 47
3481.74 40
3481.88 33
3482.01 27
3482.15 23
3482.28 22
3482.42 22
3482.55 24
3482.69 25
3482.82 25
3482.96 23
3483.10 18
3483.23 13
3483.37 8
3483.50 5
3483.64 3
3483.77 4
3483.91 6
3484.04 8
3484.18 9
3484.31 9
3484.45 8
3484.58 7
3484.72 7
3484.86 8
3484.99 10
3485.13 12
3485.26 13
3485.40 12
3485.53 8
3485.67 2
3485.80 0
3485.94 0
3486.07 0
3486.21 0
3486.34 0
3486.48 0
3486.62 0
3486.75 7
3486.89 14
3487.02 20
3487.16 23
3487.29 24
3487.43 24
3487.56 22
3487.70 22
3487.83 22
3487.97 23
3488.10 25
3488.24 26
3488.38 26
3488.51 23
3488.65 19
3488.78 12
3488.92 5
3489.05 0
3489.19 0
3489.32 0
3489.46 0
3489.59 0
3489.73 5
3489.87 12
3490.00 20
3490.14 26
3490.27 30
3490.41 32
3490.54 32
3490.68 30
3490.81 27
3490.95 24
3491.08 22
3491.22 20
3491.36 18
3491.49 17
3491.63 15
3491.76 12
3491.90 9
3492.03 6
3492.17 3
3492.30 1
3492.44 0
3492.58 0
3492.71 0
3492.85 0
3492.98 3
3493.12 8
3493.25 13
3493.39 20
3493.52 28
3493.66 35
3493.80 43
3493.93 51
3494.07 59
3494.20 67
3494.34 75
3494.47 81
3494.61 87
3494.74 90
3494.88 91
3495.02 88
3495.15 82
3495.29 74
3495.42 64
3495.56 53
3495.69 43
3495.83 33
3495.96 26
3496.10 22
3496.24 22
3496.37 25
3496.51 31
3496.64 37
3496.78 44
3496.91 48
3497.05 51
3497.18 52
3497.32 51
3497.46 50
3497.59 50
3497.73 51
3497.86 54
3498.00 58
3498.13 62
3498.27 67
3498.40 71
3498.54 75
3498.68 78
3498.81 81
3498.95 83
3499.08 85
3499.22 86
3499.35 87
3499.49 87
3499.63 87
3499.76 87
3499.90 86
3500.03 87
3500.17 88
3500.30 89
3500.44 90
3500.58 91
3500.71 91
3500.85 89
3500.98 86
3501.12 83
3501.25 79
3501.39 75
3501.53 72
3501.66 68
3501.80 65
3501.93 62
3502.07 59
3502.20 56
3502.34 53
3502.48 51
3502.61 52
3502.75 53
3502.88 56
3503.02 59
3503.15 62
3503.29 63
3503.43 61
3503.56 58
3503.70 53
3503.83 48
3503.97 44
3504.10 42
3504.24 42
3504.38 44
3504.51 46
3504.65 49
3504.78 50
3504.92 49
3505.05 46
3505.19 42
3505.33 38
3505.46 34
3505.60 32
3505.73 33
3505.87 36
3506.00 41
3506.14 48
3506.28 54
3506.41 60
3506.55 65
3506.68 68
3506.82 69
3506.95 67
3507.09 64
3507.23 60
3507.36 56
3507.50 54
3507.63 54
3507.77 58
3507.91 65
3508.04 74
3508.18 85
3508.31 96
3508.45 106
3508.58 115
3508.72 122
3508.86 126
3508.99 127
3509.13 126
3509.26 121
3509.40 114
3509.54 105
3509.67 95
3509.81 83
3509.94 71
3510.08 60
3510.21 50
3510.35 42
3510.49 37
3510.62 36
3510.76 37
3510.89 40
3511.03 44
3511.17 49
3511.30 53
3511.44 57
3511.57 59
3511.71 60
3511.85 60
3511.98 59
3512.12 59
3512.25 58
3512.39 57
3512.52 56
3512.66 55
3512.80 54
3512.93 55
3513.07 56
3513.20 58
3513.34 62
3513.48 65
3513.61 67
3513.75 69
3513.88 69
3514.02 69
3514.16 69
3514.29 71
3514.43 75
3514.56 82
3514.70 91
3514.84 100
3514.97 110
3515.11 119
3515.24 126
3515.38 132
3515.52 137
3515.65 142
3515.79 145
3515.92 148
3516.06 150
3516.20 152
3516.33 152
3516.47 153
3516.60 153
3516.74 152
3516.88 151
3517.01 150
3517.15 148
3517.28 146
3517.42 145
3517.56 146
3517.69 150
3517.83 159
3517.96 174
3518.10 194
3518.24 219
3518.37 246
3518.51 274
3518.64 298
3518.78 318
3518.92 331
3519.05 337
3519.19 337
3519.32 333
3519.46 326
3519.60 320
3519.73 314
3519.87 311
3520.00 311
3520.14 314
3520.28 318
3520.41 323
3520.55 327
3520.68 328
3520.82 325
3520.96 318
3521.09 307
3521.23 293
3521.36 277
3521.50 260
3521.64 243
3521.77 228
3521.91 215
3522.04 202
3522.18 189
3522.32 175
3522.45 161
3522.59 148
3522.72 135
3522.86 126
3523.00 121
3523.13 122
3523.27 127
3523.41 137
3523.54 149
3523.68 160
3523.81 169
3523.95 174
3524.09 174
3524.22 170
3524.36 161
3524.49 150
3524.63 136
3524.77 123
3524.90 110
3525.04 99
3525.18 91
3525.31 85
3525.45 83
3525.58 84
3525.72 88
3525.86 93
3525.99 100
3526.13 108
3526.26 116
3526.40 124
3526.54 133
3526.67 142
3526.81 149
3526.95 154
3527.08 155
3527.22 154
3527.35 149
3527.49 143
3527.63 136
3527.76 129
3527.90 123
3528.03 117
3528.17 108
3528.31 97
3528.44 84
3528.58 68
3528.72 51
3528.85 36
3528.99 23
3529.12 15
3529.26 13
3529.40 15
3529.53 22
3529.67 31
3529.81 42
3529.94 52
3530.08 60
3530.21 67
3530.35 71
3530.49 72
3530.62 72
3530.76 71
3530.90 69
3531.03 67
3531.17 65
3531.30 63
3531.44 63
3531.58 62
3531.71 62
3531.85 61
3531.99 59
3532.12 56
3532.26 54
3532.39 52
3532.53 53
3532.67 55
3532.80 61
3532.94 68
3533.08 77
3533.21 87
3533.35 95
3533.49 102
3533.62 108
3533.76 111
3533.89 114
3534.03 115
3534.17 117
3534.30 120
3534.44 124
3534.58 129
3534.71 133
3534.85 137
3534.98 139
3535.12 139
3535.26 136
3535.39 130
3535.53 122
3535.67 113
3535.80 102
3535.94 91
3536.08 79
3536.21 68
3536.35 57
3536.48 49
3536.62 42
3536.76 38
3536.89 36
3537.03 37
3537.17 39
3537.30 42
3537.44 44
3537.58 44
3537.71 43
3537.85 39
3537.98 34
3538.12 28
3538.26 25
3538.39 23
3538.53 25
3538.67 29
3538.80 36
3538.94 44
3539.08 53
3539.21 60
3539.35 65
3539.49 69
3539.62 70
3539.76 70
3539.89 68
3540.03 66
3540.17 63
3540.30 62
3540.44 61
3540.58 60
3540.71 60
3540.85 60
3540.99 61
3541.12 62
3541.26 64
3541.40 66
3541.53 67
3541.67 67
3541.80 65
3541.94 61
3542.08 55
3542.21 49
3542.35 42
3542.49 36
3542.62 29
3542.76 23
3542.90 18
3543.03 12
3543.17 6
3543.31 1
3543.44 0
3543.58 0
3543.72 0
3543.85 0
3543.99 0
3544.13 0
3544.26 0
3544.40 3
3544.53 6
3544.67 7
3544.81 7
3544.94 6
3545.08 4
3545.22 3
3545.35 3
3545.49 6
3545.63 11
3545.76 17
3545.90 25
3546.04 32
3546.17 38
3546.31 41
3546.45 43
3546.58 42
3546.72 39
3546.86 36
3546.99 33
3547.13 30
3547.27 30
3547.40 31
3547.54 35
3547.68 42
3547.81 50
3547.95 60
3548.09 70
3548.22 78
3548.36 83
3548.50 85
3548.63 81
3548.77 75
3548.90 65
3549.04 55
3549.18 45
3549.31 37
3549.45 32
3549.59 30
3549.72 30
3549.86 31
3550.00 34
3550.13 36
3550.27 37
3550.41 35
3550.54 32
3550.68 28
3550.82 23
3550.95 17
3551.09 13
3551.23 10
3551.36 10
3551.50 10
3551.64 11
3551.77 13
3551.91 14
3552.05 15
3552.18 15
3552.32 15
3552.46 15
3552.59 15
3552.73 15
3552.87 16
3553.00 16
3553.14 17
3553.28 16
3553.41 15
3553.55 13
3553.69 9
3553.82 5
3553.96 1
3554.10 0
3554.23 0
3554.37 0
3554.51 0
3554.64 0
3554.78 0
3554.92 0
3555.05 0
3555.19 1
3555.33 6
3555.47 11
3555.60 16
3555.74 20
3555.88 23
3556.01 24
3556.15 25
3556.29 26
3556.42 26
3556.56 25
3556.70 25
3556.83 23
3556.97 21
3557.11 18
3557.24 14
3557.38 9
3557.52 6
3557.65 3
3557.79 2
3557.93 3
3558.06 6
3558.20 12
3558.34 19
3558.47 27
3558.61 36
3558.75 44
3558.88 51
3559.02 56
3559.16 60
3559.29 62
3559.43 63
3559.57 62
3559.71 60
3559.84 57
3559.98 52
3560.12 47
3560.25 42
3560.39 36
3560.53 30
3560.66 26
3560.80 22
3560.94 19
3561.07 16
3561.21 13
3561.35 10
3561.48 7
3561.62 5
3561.76 3
3561.89 2
3562.03 4
3562.17 8
3562.31 15
3562.44 23
3562.58 32
3562.72 41
3562.85 49
3562.99 56
3563.13 61
3563.26 64
3563.40 66
3563.54 67
3563.67 67
3563.81 65
3563.95 62
3564.08 58
3564.22 53
3564.36 47
3564.50 41
3564.63 35
3564.77 32
3564.91 30
3565.04 30
3565.18 31
3565.32 32
3565.45 34
3565.59 34
3565.73 33
3565.86 31
3566.00 28
3566.14 25
3566.28 21
3566.41 17
3566.55 15
3566.69 13
3566.82 12
3566.96 13
3567.10 15
3567.23 18
3567.37 21
3567.51 24
3567.64 26
3567.78 26
3567.92 25
3568.06 22
3568.19 19
3568.33 17
3568.47 15
3568.60 14
3568.74 14
3568.88 15
3569.01 16
3569.15 17
3569.29 19
3569.43 20
3569.56 22
3569.70 23
3569.84 24
3569.97 24
3570.11 23
3570.25 21
3570.38 19
3570.52 18
3570.66 17
3570.80 17
3570.93 17
3571.07 17
3571.21 15
3571.34 12
3571.48 7
3571.62 3
3571.75 0
3571.89 0
3572.03 0
3572.17 4
3572.30 9
3572.44 15
3572.58 19
3572.71 21
3572.85 20
3572.99 18
3573.13 14
3573.26 9
3573.40 3
3573.54 0
3573.67 0
3573.81 0
3573.95 0
3574.09 0
3574.22 0
3574.36 0
3574.50 0
3574.63 3
3574.77 10
3574.91 17
3575.04 21
3575.18 24
3575.32 23
3575.46 21
3575.59 18
3575.73 14
3575.87 11
3576.00 8
3576.14 7
3576.28 7
3576.42 8
3576.55 9
3576.69 10
3576.83 11
3576.96 12
3577.10 13
3577.24 14
3577.38 17
3577.51 20
3577.65 23
3577.79 26
3577.92 27
3578.06 27
3578.20 24
3578.34 19
3578.47 13
3578.61 7
3578.75 2
3578.88 0
3579.02 0
3579.16 1
3579.30 6
3579.43 11
3579.57 16
3579.71 20
3579.85 21
3579.98 20
3580.12 17
3580.26 13
3580.39 9
3580.53 5
3580.67 3
3580.81 2
3580.94 2
3581.08 4
3581.22 6
3581.35 7
3581.49 8
3581.63 8
3581.77 6
3581.90 4
3582.04 0
3582.18 0
3582.32 0
3582.45 0
3582.59 0
3582.73 0
3582.86 0
3583.00 0
3583.14 3
3583.28 7
3583.41 10
3583.55 14
3583.69 18
3583.83 22
3583.96 26
3584.10 31
3584.24 36
3584.37 41
3584.51 48
3584.65 55
3584.79 62
3584.92 69
3585.06 76
3585.20 83
3585.34 89
3585.47 95
3585.61 99
3585.75 102
3585.88 104
3586.02 104
3586.16 102
3586.30 98
3586.43 94
3586.57 89
3586.71 86
3586.85 84
3586.98 85
3587.12 87
3587.26 91
3587.40 94
3587.53 96
3587.67 96
3587.81 92
3587.94 86
3588.08 78
3588.22 70
3588.36 61
3588.49 55
3588.63 50
3588.77 48
3588.91 49
3589.04 51
3589.18 55
3589.32 60
3589.46 65
3589.59 69
3589.73 72
3589.87 74
3590.01 75
3590.14 74
3590.28 73
3590.42 73
3590.55 73
3590.69 75
3590.83 77
3590.97 80
3591.10 84
3591.24 87
3591.38 89
3591.52 91
3591.65 92
3591.79 93
3591.93 93
3592.07 92
3592.20 89
3592.34 85
3592.48 79
3592.62 72
3592.75 66
3592.89 61
3593.03 60
3593.17 60
3593.30 61
3593.44 62
3593.58 62
3593.72 58
3593.85 52
3593.99 43
3594.13 35
3594.27 27
3594.40 21
3594.54 19
3594.68 19
3594.82 22
3594.95 25
3595.09 28
3595.23 29
3595.37 29
3595.50 27
3595.64 25
3595.78 22
3595.92 20
3596.05 19
3596.19 19
3596.33 18
3596.47 18
3596.60 16
3596.74 15
3596.88 12
3597.02 10
3597.15 9
3597.29 10
3597.43 12
3597.57 16
3597.70 22
3597.84 28
3597.98 34
3598.12 40
3598.25 45
3598.39 49
3598.53 52
3598.67 52
3598.80 51
3598.94 48
3599.08 45
3599.22 42
3599.35 39
3599.49 38
3599.63 39
3599.77 40
3599.90 42
3600.04 43
3600.18 44
3600.32 44
3600.46 45
3600.59 45
3600.73 46
3600.87 48
3601.01 51
3601.14 54
3601.28 57
3601.42 59
3601.56 61
3601.69 62
3601.83 63
3601.97 64
3602.11 63
3602.24 62
3602.38 59
3602.52 54
3602.66 48
3602.79 42
3602.93 36
3603.07 33
3603.21 33
3603.35 36
3603.48 43
3603.62 53
3603.76 63
3603.90 73
3604.03 81
3604.17 88
3604.31 92
3604.45 96
3604.58 99
3604.72 102
3604.86 105
3605.00 107
3605.13 110
3605.27 110
3605.41 110
3605.55 107
3605.69 103
3605.82 99
3605.96 95
3606.10 94
3606.24 95
3606.37 99
3606.51 104
3606.65 110
3606.79 115
3606.92 117
3607.06 116
3607.20 112
3607.34 106
3607.48 99
3607.61 91
3607.75 83
3607.89 77
3608.03 71
3608.16 66
3608.30 61
3608.44 57
3608.58 54
3608.72 51
3608.85 50
3608.99 49
3609.13 49
3609.27 47
3609.40 45
3609.54 42
3609.68 37
3609.82 33
3609.96 29
3610.09 28
3610.23 28
3610.37 31
3610.51 35
3610.64 40
3610.78 43
3610.92 44
3611.06 43
3611.20 42
3611.33 39
3611.47 37
3611.61 36
3611.75 36
3611.88 38
3612.02 42
3612.16 46
3612.30 50
3612.44 53
3612.57 57
3612.71 59
3612.85 60
3612.99 62
3613.12 63
3613.26 63
3613.40 64
3613.54 64
3613.68 65
3613.81 66
3613.95 66
3614.09 68
3614.23 70
3614.37 73
3614.50 76
3614.64 80
3614.78 84
3614.92 87
3615.05 90
3615.19 91
3615.33 91
3615.47 89
3615.61 86
3615.74 83
3615.88 79
3616.02 77
3616.16 77
3616.30 77
3616.43 78
3616.57 80
3616.71 81
3616.85 80
3616.99 79
3617.12 76
3617.26 73
3617.40 70
3617.54 68
3617.68 66
3617.81 64
3617.95 64
3618.09 63
3618.23 63
3618.36 61
3618.50 59
3618.64 56
3618.78 52
3618.92 47
3619.05 43
3619.19 39
3619.33 36
3619.47 34
3619.61 33
3619.74 33
3619.88 35
3620.02 37
3620.16 39
3620.30 40
3620.43 38
3620.57 34
3620.71 26
3620.85 17
3620.99 7
3621.12 0
3621.26 0
3621.40 0
3621.54 0
3621.68 0
3621.81 0
3621.95 0
3622.09 0
3622.23 1
3622.37 2
3622.50 3
3622.64 6
3622.78 11
3622.92 17
3623.06 24
3623.19 31
3623.33 37
3623.47 41
3623.61 44
3623.75 45
3623.88 45
3624.02 44
3624.16 43
3624.30 42
3624.44 41
3624.57 40
3624.71 39
3624.85 37
3624.99 36
3625.13 35
3625.26 34
3625.40 33
3625.54 32
3625.68 31
3625.82 31
3625.96 31
3626.09 32
3626.23 33
3626.37 35
3626.51 36
3626.65 38
3626.78 40
3626.92 43
3627.06 46
3627.20 49
3627.34 53
3627.47 57
3627.61 59
3627.75 58
3627.89 56
3628.03 52
3628.16 48
3628.30 44
3628.44 43
3628.58 42
3628.72 44
3628.86 45
3628.99 46
3629.13 45
3629.27 42
3629.41 38
3629.55 34
3629.68 30
3629.82 27
3629.96 26
3630.10 24
3630.24 23
3630.38 20
3630.51 17
3630.65 14
3630.79 12
3630.93 10
3631.07 11
3631.20 13
3631.34 17
3631.48 22
3631.62 27
3631.76 32
3631.90 37
3632.03 41
3632.17 46
3632.31 50
3632.45 54
3632.59 57
3632.72 61
3632.86 64
3633.00 66
3633.14 69
3633.28 70
3633.42 69
3633.55 67
3633.69 64
3633.83 60
3633.97 56
3634.11 53
3634.25 52
3634.38 53
3634.52 57
3634.66 62
3634.80 67
3634.94 71
3635.07 73
3635.21 73
3635.35 71
3635.49 69
3635.63 66
3635.77 64
3635.90 64
3636.04 65
3636.18 67
3636.32 71
3636.46 74
3636.60 79
3636.73 83
3636.87 88
3637.01 91
3637.15 94
3637.29 94
3637.43 94
3637.56 91
3637.70 88
3637.84 83
3637.98 79
3638.12 74
3638.26 69
3638.39 64
3638.53 57
3638.67 51
3638.81 44
3638.95 36
3639.09 29
3639.22 24
3639.36 20
3639.50 19
3639.64 22
3639.78 27
3639.92 36
3640.05 47
3640.19 60
3640.33 73
3640.47 85
3640.61 94
3640.75 101
3640.88 104
3641.02 104
3641.16 99
3641.30 92
3641.44 83
3641.58 73
3641.71 62
3641.85 53
3641.99 45
3642.13 40
3642.27 37
3642.41 37
3642.54 39
3642.68 43
3642.82 48
3642.96 53
3643.10 58
3643.24 62
3643.37 63
3643.51 63
3643.65 61
3643.79 58
3643.93 53
3644.07 46
3644.21 39
3644.34 33
3644.48 29
3644.62 28
3644.76 31
3644.90 37
3645.04 47
3645.17 60
3645.31 74
3645.45 89
3645.59 102
3645.73 113
3645.87 120
3646.01 124
3646.14 124
3646.28 120
3646.42 115
3646.56 108
3646.70 101
3646.84 95
3646.97 90
3647.11 87
3647.25 86
3647.39 85
3647.53 86
3647.67 86
3647.81 85
3647.94 83
3648.08 79
3648.22 73
3648.36 65
3648.50 56
3648.64 47
3648.77 39
3648.91 32
3649.05 28
3649.19 26
3649.33 25
3649.47 27
3649.61 30
3649.74 35
3649.88 39
3650.02 44
3650.16 48
3650.30 52
3650.44 56
3650.58 60
3650.71 65
3650.85 71
3650.99 78
3651.13 86
3651.27 94
3651.41 100
3651.55 105
3651.68 108
3651.82 107
3651.96 103
3652.10 96
3652.24 86
3652.38 74
3652.52 61
3652.65 49
3652.79 38
3652.93 29
3653.07 23
3653.21 20
3653.35 19
3653.49 21
3653.62 26
3653.76 31
3653.90 38
3654.04 44
3654.18 48
3654.32 51
3654.46 53
3654.59 54
3654.73 54
3654.87 53
3655.01 53
3655.15 55
3655.29 58
3655.43 62
3655.57 69
3655.70 77
3655.84 86
3655.98 94
3656.12 100
3656.26 104
3656.40 104
3656.54 103
3656.67 101
3656.81 99
3656.95 99
3657.09 100
3657.23 102
3657.37 105
3657.51 106
3657.65 106
3657.78 104
3657.92 101
3658.06 97
3658.20 92
3658.34 88
3658.48 85
3658.62 83
3658.75 81
3658.89 81
3659.03 82
3659.17 84
3659.31 87
3659.45 93
3659.59 100
3659.73 108
3659.86 117
3660.00 125
3660.14 132
3660.28 137
3660.42 141
3660.56 143
3660.70 143
3660.84 141
3660.97 139
3661.11 135
3661.25 130
3661.39 124
3661.53 120
3661.67 117
3661.81 117
3661.95 121
3662.08 128
3662.22 139
3662.36 152
3662.50 164
3662.64 173
3662.78 178
3662.92 177
3663.06 171
3663.19 162
3663.33 151
3663.47 141
3663.61 133
3663.75 128
3663.89 127
3664.03 128
3664.17 131
3664.31 135
3664.44 138
3664.58 140
3664.72 140
3664.86 140
3665.00 139
3665.14 139
3665.28 138
3665.42 137
3665.55 135
3665.69 132
3665.83 126
3665.97 119
3666.11 111
3666.25 103
3666.39 95
3666.53 88
3666.67 83
3666.80 79
3666.94 75
3667.08 70
3667.22 65
3667.36 59
3667.50 53
3667.64 46
3667.78 42
3667.92 39
3668.05 40
3668.19 45
3668.33 53
3668.47 63
3668.61 74
3668.75 86
3668.89 96
3669.03 103
3669.17 107
3669.30 107
3669.44 103
3669.58 96
3669.72 86
3669.86 75
3670.00 64
3670.14 54
3670.28 46
3670.42 39
3670.55 33
3670.69 27
3670.83 20
3670.97 13
3671.11 5
3671.25 0
3671.39 0
3671.53 0
3671.67 0
3671.80 3
3671.94 9
3672.08 16
3672.22 22
3672.36 26
3672.50 28
3672.64 28
3672.78 26
3672.92 24
3673.06 20
3673.19 17
3673.33 13
3673.47 10
3673.61 8
3673.75 5
3673.89 3
3674.03 2
3674.17 1
3674.31 1
3674.45 1
3674.58 2
3674.72 3
3674.86 4
3675.00 7
3675.14 9
3675.28 12
3675.42 15
3675.56 18
3675.70 22
3675.84 24
3675.97 27
3676.11 28
3676.25 29
3676.39 27
3676.53 25
3676.67 21
3676.81 15
3676.95 9
3677.09 3
3677.23 0
3677.37 0
3677.50 0
3677.64 0
3677.78 0
3677.92 0
3678.06 0
3678.20 0
3678.34 1
3678.48 9
3678.62 19
3678.76 29
3678.89 38
3679.03 45
3679.17 51
3679.31 53
3679.45 53
3679.59 51
3679.73 48
3679.87 46
3680.01 44
3680.15 43
3680.29 43
3680.43 44
3680.56 44
3680.70 44
3680.84 42
3680.98 38
3681.12 34
3681.26 31
3681.40 28
3681.54 26
3681.68 26
3681.82 26
3681.96 27
3682.09 26
3682.23 25
3682.37 24
3682.51 25
3682.65 27
3682.79 32
3682.93 39
3683.07 48
3683.21 57
3683.35 65
3683.49 70
3683.63 72
3683.76 72
3683.90 70
3684.04 67
3684.18 63
3684.32 60
3684.46 57
3684.60 54
3684.74 51
3684.88 47
3685.02 44
3685.16 41
3685.30 38
3685.44 36
3685.57 35
3685.71 35
3685.85 35
3685.99 36
3686.13 37
3686.27 37
3686.41 35
3686.55 33
3686.69 30
3686.83 27
3686.97 25
3687.11 24
3687.25 26
3687.38 29
3687.52 33
3687.66 38
3687.80 43
3687.94 45
3688.08 47
3688.22 47
3688.36 45
3688.50 43
3688.64 41
3688.78 39
3688.92 37
3689.06 34
3689.19 31
3689.33 27
3689.47 23
3689.61 18
3689.75 12
3689.89 7
3690.03 3
3690.17 0
3690.31 0
3690.45 0
3690.59 2
3690.73 7
3690.87 13
3691.01 20
3691.14 27
3691.28 33
3691.42 37
3691.56 40
3691.70 40
3691.84 38
3691.98 34
3692.12 31
3692.26 31
3692.40 34
3692.54 41
3692.68 53
3692.82 67
3692.96 82
3693.10 95
3693.24 104
3693.37 109
3693.51 108
3693.65 104
3693.79 96
3693.93 86
3694.07 76
3694.21 67
3694.35 58
3694.49 51
3694.63 44
3694.77 39
3694.91 35
3695.05 31
3695.19 28
3695.33 25
3695.47 21
3695.60 17
3695.74 14
3695.88 11
3696.02 10
3696.16 10
3696.30 12
3696.44 14
3696.58 16
3696.72 17
3696.86 16
3697.00 13
3697.14 9
3697.28 4
3697.42 1
3697.56 0
3697.70 0
3697.84 5
3697.97 12
3698.11 20
3698.25 29
3698.39 36
3698.53 42
3698.67 47
3698.81 49
3698.95 51
3699.09 53
3699.23 54
3699.37 54
3699.51 53
3699.65 52
3699.79 49
3699.93 46
3700.07 43
3700.21 41
3700.35 40
3700.49 42
3700.62 45
3700.76 50
3700.90 56
3701.04 61
3701.18 66
3701.32 68
3701.46 69
3701.60 68
3701.74 66
3701.88 62
3702.02 59
3702.16 58
3702.30 59
3702.44 62
3702.58 67
3702.72 74
3702.86 81
3703.00 87
3703.14 90
3703.28 92
3703.42 92
3703.55 90
3703.69 88
3703.83 86
3703.97 85
3704.11 85
3704.25 84
3704.39 84
3704.53 84
3704.67 83
3704.81 81
3704.95 80
3705.09 79
3705.23 81
3705.37 86
3705.51 94
3705.65 105
3705.79 118
3705.93 130
3706.07 142
3706.21 151
3706.35 157
3706.49 161
3706.63 162
3706.77 161
3706.90 158
3707.04 153
3707.18 145
3707.32 133
3707.46 119
3707.60 104
3707.74 88
3707.88 74
3708.02 63
3708.16 57
3708.30 55
3708.44 57
3708.58 61
3708.72 66
3708.86 70
3709.00 74
3709.14 76
3709.28 77
3709.42 77
3709.56 75
3709.70 72
3709.84 68
3709.98 64
3710.12 60
3710.26 57
3710.40 55
3710.54 54
3710.68 53
3710.82 53
3710.95 53
3711.09 52
3711.23 49
3711.37 46
3711.51 43
3711.65 41
3711.79 41
3711.93 43
3712.07 49
3712.21 56
3712.35 65
3712.49 75
3712.63 82
3712.77 88
3712.91 90
3713.05 88
3713.19 84
3713.33 77
3713.47 69
3713.61 61
3713.75 54
3713.89 48
3714.03 45
3714.17 43
3714.31 42
3714.45 41
3714.59 41
3714.73 40
3714.87 39
3715.01 37
3715.15 35
3715.29 34
3715.43 32
3715.57 31
3715.71 30
3715.85 30
3715.99 30
3716.13 30
3716.27 31
3716.40 31
3716.54 30
3716.68 28
3716.82 26
3716.96 23
3717.10 21
3717.24 19
3717.38 19
3717.52 20
3717.66 21
3717.80 24
3717.94 26
3718.08 30
3718.22 33
3718.36 37
3718.50 40
3718.64 44
3718.78 48
3718.92 51
3719.06 53
3719.20 55
3719.34 55
3719.48 55
3719.62 53
3719.76 50
3719.90 46
3720.04 41
3720.18 36
3720.32 32
3720.46 27
3720.60 23
3720.74 19
3720.88 14
3721.02 8
3721.16 2
3721.30 0
3721.44 0
3721.58 0
3721.72 0
3721.86 0
3722.00 0
3722.14 0
3722.28 0
3722.42 7
3722.56 15
3722.70 23
3722.84 29
3722.98 34
3723.12 39
3723.26 42
3723.40 46
3723.54 50
3723.68 55
3723.82 60
3723.96 65
3724.10 70
3724.24 74
3724.38 78
3724.52 80
3724.66 82
3724.80 85
3724.94 88
3725.08 92
3725.22 97
3725.36 102
3725.50 107
3725.64 112
3725.78 117
3725.92 121
3726.06 126
3726.20 129
3726.34 132
3726.48 132
3726.62 130
3726.76 125
3726.90 119
3727.04 112
3727.18 105
3727.32 99
3727.46 93
3727.60 88
3727.74 82
3727.88 76
3728.02 69
3728.16 61
3728.30 54
3728.44 48
3728.58 44
3728.72 42
3728.86 44
3729.00 49
3729.14 57
3729.28 67
3729.42 78
3729.56 88
3729.70 97
3729.84 104
3729.98 107
3730.12 107
3730.26 104
3730.40 99
3730.54 92
3730.68 86
3730.82 80
3730.96 74
3731.10 69
3731.24 64
3731.38 59
3731.52 54
3731.66 49
3731.80 43
3731.94 38
3732.08 33
3732.22 29
3732.36 25
3732.50 23
3732.64 21
3732.78 21
3732.92 21
3733.06 21
3733.20 21
3733.34 20
3733.48 18
3733.62 16
3733.76 13
3733.90 10
3734.04 7
3734.18 4
3734.32 3
3734.46 2
3734.60 3
3734.74 4
3734.88 5
3735.02 7
3735.16 10
3735.30 13
3735.44 17
3735.58 22
3735.72 29
3735.86 37
3736.00 45
3736.14 52
3736.28 57
3736.42 58
3736.56 57
3736.70 53
3736.84 47
3736.98 39
3737.12 32
3737.26 27
3737.40 23
3737.54 21
3737.68 22
3737.82 24
3737.96 29
3738.10 36
3738.25 42
3738.39 49
3738.53 53
3738.67 56
3738.81 55
3738.95 52
3739.09 46
3739.23 40
3739.37 35
3739.51 31
3739.65 30
3739.79 32
3739.93 36
3740.07 42
3740.21 49
3740.35 55
3740.49 60
3740.63 62
3740.77 63
3740.91 61
3741.05 59
3741.19 55
3741.33 52
3741.47 48
3741.61 45
3741.75 42
3741.89 39
3742.03 38
3742.17 38
3742.31 39
3742.45 42
3742.59 45
3742.73 51
3742.87 57
3743.01 64
3743.15 72
3743.29 78
3743.43 84
3743.57 86
3743.72 87
3743.86 85
3744.00 81
3744.14 78
3744.28 75
3744.42 75
3744.56 77
3744.70 81
3744.84 88
3744.98 95
3745.12 102
3745.26 107
3745.40 110
3745.54 111
3745.68 110
3745.82 106
3745.96 101
3746.10 94
3746.24 88
3746.38 81
3746.52 75
3746.66 70
3746.80 66
3746.94 62
3747.08 58
3747.22 54
3747.36 50
3747.50 46
3747.64 42
3747.79 40
3747.93 39
3748.07 41
3748.21 45
3748.35 52
3748.49 60
3748.63 67
3748.77 72
3748.91 76
3749.05 76
3749.19 75
3749.33 73
3749.47 71
3749.61 70
3749.75 70
3749.89 72
3750.03 74
3750.17 77
3750.31 79
3750.45 81
3750.59 81
3750.73 79
3750.87 77
3751.01 73
3751.16 68
3751.30 63
3751.44 57
3751.58 51
3751.72 46
3751.86 41
3752.00 37
3752.14 34
3752.28 33
3752.42 34
3752.56 37
3752.70 41
3752.84 45
3752.98 50
3753.12 53
3753.26 55
3753.40 55
3753.54 53
3753.68 49
3753.82 44
3753.96 38
3754.11 33
3754.25 30
3754.39 28
3754.53 29
3754.67 31
3754.81 35
3754.95 38
3755.09 41
3755.23 43
3755.37 44
3755.51 44
3755.65 43
3755.79 42
3755.93 41
3756.07 41
3756.21 41
3756.35 40
3756.49 39
3756.63 38
3756.78 36
3756.92 35
3757.06 33
3757.20 33
3757.34 33
3757.48 34
3757.62 35
3757.76 35
3757.90 34
3758.04 31
3758.18 27
3758.32 23
3758.46 19
3758.60 16
3758.74 15
3758.88 16
3759.02 19
3759.17 24
3759.31 30
3759.45 35
3759.59 41
3759.73 45
3759.87 49
3760.01 52
3760.15 54
3760.29 56
3760.43 56
3760.57 56
3760.71 54
3760.85 51
3760.99 48
3761.13 45
3761.27 43
3761.42 42
3761.56 43
3761.70 44
3761.84 46
3761.98 48
3762.12 49
3762.26 50
3762.40 50
3762.54 51
3762.68 52
3762.82 53
3762.96 55
3763.10 56
3763.24 57
3763.38 58
3763.52 58
3763.67 58
3763.81 58
3763.95 57
3764.09 56
3764.23 55
3764.37 54
3764.51 52
3764.65 51
3764.79 51
3764.93 51
3765.07 52
3765.21 53
3765.35 53
3765.49 54
3765.64 55
3765.78 55
3765.92 55
3766.06 56
3766.20 57
3766.34 59
3766.48 62
3766.62 65
3766.76 69
3766.90 74
3767.04 78
3767.18 83
3767.32 88
3767.46 92
3767.61 96
3767.75 98
3767.89 99
3768.03 97
3768.17 93
3768.31 87
3768.45 80
3768.59 73
3768.73 67
3768.87 62
3769.01 59
3769.15 58
3769.30 59
3769.44 60
3769.58 62
3769.72 64
3769.86 65
3770.00 66
3770.14 67
3770.28 68
3770.42 69
3770.56 71
3770.70 74
3770.84 77
3770.98 81
3771.13 85
3771.27 87
3771.41 89
3771.55 88
3771.69 84
3771.83 77
3771.97 68
3772.11 58
3772.25 47
3772.39 37
3772.53 30
3772.67 25
3772.82 23
3772.96 23
3773.10 24
3773.24 26
3773.38 27
3773.52 27
3773.66 28
3773.80 29
3773.94 30
3774.08 32
3774.22 34
3774.37 36
3774.51 38
3774.65 38
3774.79 36
3774.93 32
3775.07 28
3775.21 24
3775.35 21
3775.49 19
3775.63 18
3775.77 19
3775.91 21
3776.06 24
3776.20 26
3776.34 27
3776.48 28
3776.62 28
3776.76 29
3776.90 29
3777.04 30
3777.18 31
3777.32 33
3777.47 34
3777.61 35
3777.75 35
3777.89 35
3778.03 34
3778.17 33
3778.31 31
3778.45 29
3778.59 28
3778.73 26
3778.87 25
3779.02 24
3779.16 24
3779.30 25
3779.44 26
3779.58 29
3779.72 32
3779.86 36
3780.00 39
3780.14 41
3780.28 42
3780.43 41
3780.57 38
3780.71 33
3780.85 27
3780.99 22
3781.13 17
3781.27 15
3781.41 14
3781.55 14
3781.69 16
3781.84 18
3781.98 20
3782.12 21
3782.26 22
3782.40 23
3782.54 23
3782.68 23
3782.82 23
3782.96 22
3783.10 20
3783.25 18
3783.39 16
3783.53 13
3783.67 10
3783.81 7
3783.95 6
3784.09 5
3784.23 7
3784.37 10
3784.52 15
3784.66 21
3784.80 28
3784.94 34
3785.08 38
3785.22 41
3785.36 42
3785.50 42
3785.64 42
3785.79 41
3785.93 40
3786.07 39
3786.21 36
3786.35 32
3786.49 28
3786.63 24
3786.77 20
3786.91 18
3787.06 18
3787.20 20
3787.34 24
3787.48 28
3787.62 33
3787.76 36
3787.90 38
3788.04 38
3788.18 38
3788.33 38
3788.47 37
3788.61 37
3788.75 37
3788.89 37
3789.03 34
3789.17 30
3789.31 25
3789.45 19
3789.60 13
3789.74 8
3789.88 3
3790.02 0
3790.16 0
3790.30 0
3790.44 0
3790.58 0
3790.73 0
3790.87 0
3791.01 0
3791.15 1
3791.29 3
3791.43 6
3791.57 8
3791.71 9
3791.85 11
3792.00 13
3792.14 15
3792.28 17
3792.42 20
3792.56 23
3792.70 26
3792.84 30
3792.98 33
3793.13 37
3793.27 42
3793.41 46
3793.55 49
3793.69 52
3793.83 53
3793.97 53
3794.11 51
3794.26 47
3794.40 43
3794.54 38
3794.68 34
3794.82 31
3794.96 29
3795.10 29
3795.24 30
3795.39 31
3795.53 33
3795.67 35
3795.81 38
3795.95 41
3796.09 45
3796.23 51
3796.37 58
3796.52 66
3796.66 73
3796.80 81
3796.94 88
3797.08 94
3797.22 100
3797.36 106
3797.51 111
3797.65 114
3797.79 115
3797.93 112
3798.07 106
3798.21 96
3798.35 84
3798.49 73
3798.64 62
3798.78 54
3798.92 49
3799.06 47
3799.20 47
3799.34 46
3799.48 45
3799.63 42
3799.77 38
3799.91 32
3800.05 26
3800.19 20
3800.33 16
3800.47 14
3800.61 13
3800.76 13
3800.90 15
3801.04 17
3801.18 20
3801.32 23
3801.46 26
3801.60 29
3801.75 32
3801.89 35
3802.03 37
3802.17 38
3802.31 39
3802.45 38
3802.59 36
3802.74 33
3802.88 29
3803.02 25
3803.16 22
3803.30 20
3803.44 20
3803.58 21
3803.73 23
3803.87 25
3804.01 27
3804.15 27
3804.29 27
3804.43 26
3804.57 24
3804.72 24
3804.86 25
3805.00 28
3805.14 33
3805.28 40
3805.42 46
3805.56 51
3805.71 53
3805.85 53
3805.99 51
3806.13 48
3806.27 44
3806.41 42
3806.55 39
3806.70 38
3806.84 36
3806.98 33
3807.12 30
3807.26 27
3807.40 23
3807.55 20
3807.69 20
3807.83 21
3807.97 24
3808.11 29
3808.25 34
3808.39 38
3808.54 42
3808.68 45
3808.82 47
3808.96 49
3809.10 50
3809.24 51
3809.38 52
3809.53 54
3809.67 58
3809.81 62
3809.95 68
3810.09 75
3810.23 82
3810.38 89
3810.52 96
3810.66 102
3810.80 107
3810.94 111
3811.08 116
3811.23 120
3811.37 125
3811.51 129
3811.65 132
3811.79 135
3811.93 137
3812.07 139
3812.22 143
3812.36 149
3812.50 157
3812.64 169
3812.78 184
3812.92 200
3813.07 217
3813.21 233
3813.35 248
3813.49 259
3813.63 268
3813.77 274
3813.92 279
3814.06 284
3814.20 290
3814.34 299
3814.48 311
3814.62 326
3814.77 345
3814.91 366
3815.05 389
3815.19 411
3815.33 430
3815.47 446
3815.62 458
3815.76 463
3815.90 463
3816.04 457
3816.18 447
3816.32 433
3816.47 418
3816.61 402
3816.75 386
3816.89 370
3817.03 355
3817.17 341
3817.32 326
3817.46 312
3817.60 297
3817.74 281
3817.88 265
3818.02 249
3818.17 234
3818.31 220
3818.45 209
3818.59 200
3818.73 194
3818.87 190
3819.02 187
3819.16 185
3819.30 182
3819.44 178
3819.58 172
3819.72 164
3819.87 155
3820.01 145
3820.15 135
3820.29 126
3820.43 118
3820.57 113
3820.72 109
3820.86 106
3821.00 106
3821.14 106
3821.28 107
3821.43 109
3821.57 111
3821.71 113
3821.85 114
3821.99 113
3822.13 111
3822.28 106
3822.42 99
3822.56 91
3822.70 83
3822.84 75
3822.98 69
3823.13 64
3823.27 61
3823.41 59
3823.55 59
3823.69 59
3823.84 61
3823.98 64
3824.12 68
3824.26 74
3824.40 80
3824.54 87
3824.69 93
3824.83 99
3824.97 103
3825.11 106
3825.25 108
3825.40 108
3825.54 106
3825.68 103
3825.82 98
3825.96 91
3826.10 83
3826.25 74
3826.39 64
3826.53 55
3826.67 48
3826.81 43
3826.96 40
3827.10 40
3827.24 42
3827.38 45
3827.52 48
3827.66 51
3827.81 52
3827.95 52
3828.09 50
3828.23 46
3828.37 42
3828.52 37
3828.66 33
3828.80 29
3828.94 26
3829.08 24
3829.23 23
3829.37 23
3829.51 22
3829.65 22
3829.79 22
3829.94 21
3830.08 19
3830.22 17
3830.36 14
3830.50 11
3830.64 7
3830.79 3
3830.93 1
3831.07 0
3831.21 1
3831.35 6
3831.50 13
3831.64 23
3831.78 34
3831.92 46
3832.06 56
3832.21 64
3832.35 69
3832.49 70
3832.63 68
3832.77 64
3832.92 57
3833.06 49
3833.20 41
3833.34 33
3833.48 27
3833.63 21
3833.77 17
3833.91 15
3834.05 14
3834.19 14
3834.34 14
3834.48 14
3834.62 14
3834.76 13
3834.90 13
3835.05 13
3835.19 14
3835.33 15
3835.47 17
3835.61 19
3835.76 20
3835.90 21
3836.04 21
3836.18 22
3836.32 23
3836.47 25
3836.61 28
3836.75 33
3836.89 39
3837.03 45
3837.18 50
3837.32 54
3837.46 57
3837.60 57
3837.74 55
3837.89 51
3838.03 45
3838.17 40
3838.31 35
3838.46 32
3838.60 30
3838.74 30
3838.88 31
3839.02 32
3839.17 31
3839.31 28
3839.45 23
3839.59 18
3839.73 12
3839.88 8
3840.02 5
3840.16 4
3840.30 5
3840.44 6
3840.59 7
3840.73 6
3840.87 5
3841.01 1
3841.15 0
3841.30 0
3841.44 0
3841.58 0
3841.72 0
3841.87 0
3842.01 1
3842.15 9
3842.29 16
3842.43 24
3842.58 31
3842.72 37
3842.86 43
3843.00 49
3843.14 55
3843.29 61
3843.43 67
3843.57 73
3843.71 79
3843.86 82
3844.00 84
3844.14 83
3844.28 80
3844.42 76
3844.57 70
3844.71 65
3844.85 61
3844.99 59
3845.14 58
3845.28 61
3845.42 65
3845.56 70
3845.70 75
3845.85 79
3845.99 83
3846.13 85
3846.27 86
3846.42 86
3846.56 86
3846.70 87
3846.84 88
3846.98 91
3847.13 94
3847.27 98
3847.41 101
3847.55 103
3847.70 103
3847.84 100
3847.98 96
3848.12 90
3848.26 84
3848.41 79
3848.55 77
3848.69 76
3848.83 78
3848.98 82
3849.12 86
3849.26 90
3849.40 94
3849.54 98
3849.69 103
3849.83 108
3849.97 115
3850.11 123
3850.26 131
3850.40 139
3850.54 146
3850.68 150
3850.83 152
3850.97 152
3851.11 150
3851.25 146
3851.39 141
3851.54 136
3851.68 131
3851.82 127
3851.96 123
3852.11 119
3852.25 115
3852.39 110
3852.53 106
3852.68 102
3852.82 98
3852.96 97
3853.10 97
3853.25 98
3853.39 99
3853.53 101
3853.67 104
3853.81 106
3853.96 107
3854.10 108
3854.24 109
3854.38 110
3854.53 111
3854.67 110
3854.81 108
3854.95 104
3855.10 99
3855.24 93
3855.38 85
3855.52 76
3855.67 67
3855.81 57
3855.95 47
3856.09 39
3856.24 31
3856.38 24
3856.52 18
3856.66 14
3856.80 11
3856.95 10
3857.09 12
3857.23 16
3857.37 21
3857.52 28
3857.66 36
3857.80 44
3857.94 51
3858.09 58
3858.23 65
3858.37 70
3858.51 76
3858.66 80
3858.80 84
3858.94 86
3859.08 87
3859.23 87
3859.37 85
3859.51 83
3859.65 81
3859.80 80
3859.94 79
3860.08 77
3860.22 75
3860.37 72
3860.51 67
3860.65 60
3860.79 53
3860.94 44
3861.08 36
3861.22 28
3861.36 21
3861.51 15
3861.65 11
3861.79 6
3861.93 3
3862.08 0
3862.22 0
3862.36 0
3862.50 0
3862.65 0
3862.79 0
3862.93 0
3863.07 0
3863.22 0
3863.36 8
3863.50 17
3863.64 26
3863.79 33
3863.93 38
3864.07 40
3864.21 41
3864.36 40
3864.50 39
3864.64 38
3864.78 38
3864.93 37
3865.07 35
3865.21 33
3865.35 29
3865.50 26
3865.64 24
3865.78 23
3865.92 25
3866.07 29
3866.21 35
3866.35 41
3866.49 46
3866.64 50
3866.78 52
3866.92 52
3867.07 51
3867.21 51
3867.35 51
3867.49 53
3867.64 55
3867.78 56
3867.92 57
3868.06 56
3868.21 55
3868.35 53
3868.49 53
3868.63 54
3868.78 57
3868.92 61
3869.06 65
3869.20 70
3869.35 74
3869.49 76
3869.63 78
3869.78 78
3869.92 77
3870.06 75
3870.20 73
3870.35 71
3870.49 70
3870.63 71
3870.77 74
3870.92 79
3871.06 85
3871.20 92
3871.34 98
3871.49 103
3871.63 105
3871.77 105
3871.92 104
3872.06 101
3872.20 99
3872.34 96
3872.49 94
3872.63 91
3872.77 87
3872.91 81
3873.06 74
3873.20 65
3873.34 55
3873.49 47
3873.63 40
3873.77 36
3873.91 36
3874.06 40
3874.20 45
3874.34 52
3874.48 59
3874.63 64
3874.77 67
3874.91 67
3875.06 65
3875.20 59
3875.34 52
3875.48 44
3875.63 35
3875.77 26
3875.91 19
3876.05 14
3876.20 12
3876.34 13
3876.48 17
3876.63 22
3876.77 28
3876.91 33
3877.05 37
3877.20 40
3877.34 40
3877.48 38
3877.63 35
3877.77 31
3877.91 27
3878.05 26
3878.20 26
3878.34 29
3878.48 34
3878.62 41
3878.77 48
3878.91 55
3879.05 60
3879.20 64
3879.34 66
3879.48 65
3879.62 63
3879.77 58
3879.91 53
3880.05 47
3880.20 43
3880.34 41
3880.48 41
3880.62 42
3880.77 46
3880.91 50
3881.05 54
3881.20 57
3881.34 60
3881.48 62
3881.62 62
3881.77 62
3881.91 61
3882.05 57
3882.20 53
3882.34 47
3882.48 42
3882.62 38
3882.77 37
3882.91 39
3883.05 43
3883.20 50
3883.34 57
3883.48 64
3883.63 70
3883.77 74
3883.91 76
3884.05 77
3884.20 77
3884.34 77
3884.48 78
3884.63 79
3884.77 80
3884.91 82
3885.05 83
3885.20 85
3885.34 87
3885.48 88
3885.63 89
3885.77 90
3885.91 92
3886.05 93
3886.20 93
3886.34 94
3886.48 93
3886.63 92
3886.77 89
3886.91 86
3887.06 82
3887.20 79
3887.34 76
3887.48 75
3887.63 75
3887.77 76
3887.91 78
3888.06 79
3888.20 79
3888.34 78
3888.49 76
3888.63 73
3888.77 70
3888.91 67
3889.06 64
3889.20 62
3889.34 60
3889.49 57
3889.63 54
3889.77 51
3889.92 47
3890.06 44
3890.20 42
3890.34 40
3890.49 40
3890.63 40
3890.77 40
3890.92 40
3891.06 39
3891.20 37
3891.35 35
3891.49 32
3891.63 30
3891.78 28
3891.92 28
3892.06 28
3892.20 27
3892.35 26
3892.49 25
3892.63 23
3892.78 21
3892.92 20
3893.06 20
3893.21 22
3893.35 24
3893.49 27
3893.64 30
3893.78 31
3893.92 31
3894.06 29
3894.21 25
3894.35 21
3894.49 17
3894.64 14
3894.78 12
3894.92 13
3895.07 14
3895.21 16
3895.35 17
3895.50 16
3895.64 14
3895.78 10
3895.93 5
3896.07 1
3896.21 0
3896.35 0
3896.50 0
3896.64 1
3896.78 7
3896.93 14
3897.07 21
3897.21 28
3897.36 34
3897.50 37
3897.64 38
3897.79 36
3897.93 32
3898.07 27
3898.22 23
3898.36 20
3898.50 18
3898.65 18
3898.79 18
3898.93 19
3899.07 20
3899.22 22
3899.36 23
3899.50 25
3899.65 29
3899.79 34
3899.93 41
3900.08 49
3900.22 56
3900.36 63
3900.51 67
3900.65 69
3900.79 68
3900.94 65
3901.08 61
3901.22 55
3901.37 50
3901.51 45
3901.65 42
3901.80 41
3901.94 40
3902.08 40
3902.23 41
3902.37 42
3902.51 42
3902.66 42
3902.80 41
3902.94 40
3903.09 40
3903.23 39
3903.37 39
3903.51 39
3903.66 40
3903.80 40
3903.94 39
3904.09 38
3904.23 36
3904.37 34
3904.52 30
3904.66 26
3904.80 21
3904.95 16
3905.09 12
3905.23 8
3905.38 5
3905.52 4
3905.66 4
3905.81 7
3905.95 9
3906.09 12
3906.24 14
3906.38 14
3906.52 14
3906.67 13
3906.81 11
3906.95 11
3907.10 12
3907.24 15
3907.38 19
3907.53 24
3907.67 27
3907.81 30
3907.96 31
3908.10 32
3908.24 31
3908.39 31
3908.53 32
3908.67 34
3908.82 36
3908.96 40
3909.10 44
3909.25 46
3909.39 48
3909.53 49
3909.68 48
3909.82 46
3909.96 43
3910.11 38
3910.25 31
3910.40 24
3910.54 16
3910.68 8
3910.83 2
3910.97 0
3911.11 0
3911.26 0
3911.40 0
3911.54 1
3911.69 3
3911.83 4
3911.97 3
3912.12 2
3912.26 0
3912.40 0
3912.55 0
3912.69 0
3912.83 2
3912.98 5
3913.12 9
3913.26 13
3913.41 18
3913.55 22
3913.69 25
3913.84 27
3913.98 28
3914.12 28
3914.27 27
3914.41 25
3914.55 24
3914.70 24
3914.84 25
3914.99 28
3915.13 32
3915.27 37
3915.42 41
3915.56 45
3915.70 47
3915.85 48
3915.99 47
3916.13 46
3916.28 44
3916.42 42
3916.56 39
3916.71 34
3916.85 29
3916.99 24
3917.14 19
3917.28 15
3917.42 13
3917.57 13
3917.71 16
3917.86 20
3918.00 26
3918.14 32
3918.29 37
3918.43 42
3918.57 46
3918.72 49
3918.86 51
3919.00 54
3919.15 56
3919.29 59
3919.43 62
3919.58 64
3919.72 64
3919.87 63
3920.01 60
3920.15 55
3920.30 48
3920.44 40
3920.58 32
3920.73 25
3920.87 20
3921.01 18
3921.16 19
3921.30 24
3921.44 30
3921.59 38
3921.73 47
3921.88 54
3922.02 60
3922.16 64
3922.31 67
3922.45 68
3922.59 68
3922.74 67
3922.88 64
3923.02 60
3923.17 54
3923.31 46
3923.46 37
3923.60 26
3923.74 16
3923.89 8
3924.03 1
3924.17 0
3924.32 0
3924.46 0
3924.60 0
3924.75 0
3924.89 0
3925.04 0
3925.18 0
3925.32 0
3925.47 1
3925.61 6
3925.75 12
3925.90 19
3926.04 26
3926.19 31
3926.33 37
3926.47 42
3926.62 48
3926.76 54
3926.90 61
3927.05 68
3927.19 73
3927.33 77
3927.48 78
3927.62 77
3927.77 73
3927.91 68
3928.05 62
3928.20 55
3928.34 48
3928.48 41
3928.63 36
3928.77 33
3928.92 31
3929.06 32
3929.20 36
3929.35 42
3929.49 49
3929.63 56
3929.78 61
3929.92 64
3930.07 64
3930.21 62
3930.35 59
3930.50 55
3930.64 52
3930.78 49
3930.93 48
3931.07 47
3931.22 47
3931.36 47
3931.50 47
3931.65 47
3931.79 48
3931.93 49
3932.08 50
3932.22 51
3932.37 53
3932.51 54
3932.65 55
3932.80 55
3932.94 54
3933.09 53
3933.23 52
3933.37 52
3933.52 51
3933.66 51
3933.80 51
3933.95 51
3934.09 51
3934.24 51
3934.38 50
3934.52 49
3934.67 48
3934.81 46
3934.96 45
3935.10 44
3935.24 42
3935.39 41
3935.53 40
3935.67 39
3935.82 39
3935.96 41
3936.11 44
3936.25 48
3936.39 52
3936.54 56
3936.68 58
3936.83 58
3936.97 58
3937.11 56
3937.26 55
3937.40 56
3937.55 59
3937.69 63
3937.83 68
3937.98 72
3938.12 74
3938.26 73
3938.41 70
3938.55 64
3938.70 57
3938.84 49
3938.98 43
3939.13 38
3939.27 35
3939.42 33
3939.56 32
3939.70 32
3939.85 32
3939.99 32
3940.14 32
3940.28 31
3940.42 30
3940.57 29
3940.71 27
3940.86 24
3941.00 22
3941.14 20
3941.29 20
3941.43 21
3941.58 24
3941.72 29
3941.86 35
3942.01 41
3942.15 47
3942.30 51
3942.44 54
3942.58 56
3942.73 57
3942.87 58
3943.02 60
3943.16 63
3943.30 66
3943.45 69
3943.59 71
3943.74 71
3943.88 70
3944.02 68
3944.17 65
3944.31 63
3944.46 61
3944.60 60
3944.74 58
3944.89 55
3945.03 52
3945.18 47
3945.32 42
3945.46 38
3945.61 35
3945.75 34
3945.90 36
3946.04 40
3946.18 44
3946.33 49
3946.47 53
3946.62 56
3946.76 57
3946.90 56
3947.05 53
3947.19 50
3947.34 46
3947.48 41
3947.62 38
3947.77 34
3947.91 32
3948.06 30
3948.20 30
3948.34 31
3948.49 34
3948.63 38
3948.78 43
3948.92 49
3949.07 55
3949.21 61
3949.35 66
3949.50 70
3949.64 72
3949.79 72
3949.93 72
3950.07 70
3950.22 67
3950.36 64
3950.51 61
3950.65 59
3950.79 58
3950.94 57
3951.08 57
3951.23 58
3951.37 60
3951.52 62
3951.66 63
3951.80 65
3951.95 68
3952.09 71
3952.24 75
3952.38 79
3952.52 84
3952.67 90
3952.81 97
3952.96 103
3953.10 107
3953.25 110
3953.39 109
3953.53 106
3953.68 101
3953.82 95
3953.97 91
3954.11 88
3954.26 89
3954.40 92
3954.54 97
3954.69 101
3954.83 105
3954.98 105
3955.12 101
3955.26 95
3955.41 86
3955.55 77
3955.70 68
3955.84 61
3955.99 57
3956.13 53
3956.27 51
3956.42 49
3956.56 47
3956.71 44
3956.85 42
3957.00 41
3957.14 41
3957.28 43
3957.43 45
3957.57 48
3957.72 50
3957.86 50
3958.01 48
3958.15 44
3958.29 38
3958.44 33
3958.58 28
3958.73 24
3958.87 23
3959.02 25
3959.16 28
3959.30 33
3959.45 40
3959.59 48
3959.74 57
3959.88 65
3960.03 73
3960.17 81
3960.31 87
3960.46 92
3960.60 96
3960.75 98
3960.89 97
3961.04 95
3961.18 90
3961.32 83
3961.47 75
3961.61 66
3961.76 59
3961.90 54
3962.05 50
3962.19 49
3962.33 49
3962.48 50
3962.62 51
3962.77 52
3962.91 51
3963.06 49
3963.20 47
3963.35 44
3963.49 42
3963.63 40
3963.78 39
3963.92 38
3964.07 38
3964.21 39
3964.36 39
3964.50 40
3964.64 40
3964.79 39
3964.93 38
3965.08 36
3965.22 33
3965.37 29
3965.51 25
3965.66 21
3965.80 18
3965.94 16
3966.09 16
3966.23 18
3966.38 23
3966.52 30
3966.67 37
3966.81 44
3966.96 50
3967.10 53
3967.24 53
3967.39 51
3967.53 48
3967.68 43
3967.82 38
3967.97 35
3968.11 32
3968.26 31
3968.40 31
3968.54 32
3968.69 32
3968.83 31
3968.98 29
3969.12 25
3969.27 20
3969.41 16
3969.56 12
3969.70 9
3969.84 10
3969.99 14
3970.13 20
3970.28 28
3970.42 38
3970.57 47
3970.71 56
3970.86 62
3971.00 65
3971.14 67
3971.29 66
3971.43 64
3971.58 62
3971.72 59
3971.87 57
3972.01 55
3972.16 53
3972.30 50
3972.45 45
3972.59 39
3972.73 32
3972.88 25
3973.02 18
3973.17 13
3973.31 10
3973.46 10
3973.60 11
3973.75 13
3973.89 16
3974.04 18
3974.18 20
3974.32 21
3974.47 21
3974.61 22
3974.76 22
3974.90 22
3975.05 20
3975.19 19
3975.34 16
3975.48 12
3975.63 9
3975.77 6
3975.92 4
3976.06 2
3976.20 2
3976.35 1
3976.49 1
3976.64 0
3976.78 0
3976.93 0
3977.07 0
3977.22 0
3977.36 0
3977.51 0
3977.65 4
3977.80 12
3977.94 21
3978.08 30
3978.23 38
3978.37 43
3978.52 46
3978.66 46
3978.81 44
3978.95 41
3979.10 38
3979.24 35
3979.39 33
3979.53 32
3979.68 32
3979.82 32
3979.97 32
3980.11 30
3980.25 29
3980.40 27
3980.54 26
3980.69 26
3980.83 27
3980.98 29
3981.12 33
3981.27 37
3981.41 42
3981.56 47
3981.70 52
3981.85 57
3981.99 62
3982.14 65
3982.28 66
3982.42 65
3982.57 62
3982.71 57
3982.86 51
3983.00 45
3983.15 39
3983.29 35
3983.44 34
3983.58 35
3983.73 38
3983.87 43
3984.02 49
3984.16 54
3984.31 58
3984.45 61
3984.60 61
3984.74 60
3984.89 59
3985.03 58
3985.17 58
3985.32 60
3985.46 62
3985.61 64
3985.75 66
3985.90 65
3986.04 63
3986.19 59
3986.33 53
3986.48 48
3986.62 42
3986.77 37
3986.91 33
3987.06 30
3987.20 27
3987.35 26
3987.49 25
3987.64 25
3987.78 26
3987.93 27
3988.07 28
3988.22 30
3988.36 33
3988.51 36
3988.65 39
3988.79 43
3988.94 47
3989.08 49
3989.23 51
3989.37 51
3989.52 50
3989.66 49
3989.81 47
3989.95 46
3990.10 44
3990.24 43
3990.39 42
3990.53 40
3990.68 37
3990.82 32
3990.97 25
3991.11 18
3991.26 11
3991.40 6
3991.55 3
3991.69 3
3991.84 5
3991.98 9
3992.13 14
3992.27 18
3992.42 21
3992.56 22
3992.71 21
3992.85 19
3993.00 16
3993.14 13
3993.29 10
3993.43 10
3993.58 10
3993.72 12
3993.87 14
3994.01 16
3994.16 18
3994.30 19
3994.45 19
3994.59 18
3994.74 17
3994.88 15
3995.03 13
3995.17 11
3995.32 9
3995.46 7
3995.61 5
3995.75 4
3995.89 3
3996.04 1
3996.18 0
3996.33 0
3996.47 0
3996.62 0
3996.76 0
3996.91 0
3997.05 0
3997.20 0
3997.34 8
3997.49 16
3997.63 24
3997.78 31
3997.92 36
3998.07 38
3998.21 37
3998.36 34
3998.50 30
3998.65 27
3998.79 25
3998.94 25
3999.08 26
3999.23 29
3999.37 33
3999.52 37
3999.66 41
3999.81 44
3999.95 46
4000.10 48
4000.25 48
4000.39 48
4000.54 49
4000.68 50
4000.83 52
4000.97 55
4001.12 60
4001.26 64
4001.41 67
4001.55 69
4001.70 68
4001.84 65
4001.99 59
4002.13 52
4002.28 45
4002.42 38
4002.57 31
4002.71 27
4002.86 23
4003.00 22
4003.15 22
4003.29 25
4003.44 28
4003.58 32
4003.73 36
4003.87 40
4004.02 41
4004.16 40
4004.31 38
4004.45 34
4004.60 31
4004.74 28
4004.89 27
4005.03 27
4005.18 29
4005.32 32
4005.47 34
4005.61 36
4005.76 38
4005.90 39
4006.05 40
4006.19 42
4006.34 44
4006.48 47
4006.63 50
4006.77 53
4006.92 55
4007.06 58
4007.21 60
4007.36 61
4007.50 61
4007.65 60
4007.79 59
4007.94 57
4008.08 55
4008.23 55
4008.37 56
4008.52 58
4008.66 63
4008.81 68
4008.95 73
4009.10 76
4009.24 78
4009.39 77
4009.53 75
4009.68 71
4009.82 69
4009.97 67
4010.11 67
4010.26 68
4010.40 70
4010.55 72
4010.69 73
4010.84 73
4010.99 71
4011.13 69
4011.28 66
4011.42 63
4011.57 61
4011.71 60
4011.86 58
4012.00 56
4012.15 53
4012.29 48
4012.44 43
4012.58 38
4012.73 34
4012.87 32
4013.02 34
4013.16 38
4013.31 46
4013.45 56
4013.60 67
4013.75 79
4013.89 89
4014.04 98
4014.18 104
4014.33 107
4014.47 107
4014.62 106
4014.76 103
4014.91 100
4015.05 97
4015.20 95
4015.34 93
4015.49 91
4015.63 90
4015.78 87
4015.92 85
4016.07 81
4016.22 78
4016.36 75
4016.51 73
4016.65 73
4016.80 75
4016.94 78
4017.09 82
4017.23 87
4017.38 90
4017.52 91
4017.67 91
4017.81 88
4017.96 84
4018.10 78
4018.25 71
4018.40 64
4018.54 57
4018.69 51
4018.83 46
4018.98 43
4019.12 43
4019.27 45
4019.41 51
4019.56 59
4019.70 69
4019.85 79
4019.99 88
4020.14 95
4020.29 99
4020.43 100
4020.58 97
4020.72 90
4020.87 82
4021.01 72
4021.16 62
4021.30 54
4021.45 48
4021.59 45
4021.74 45
4021.89 47
4022.03 50
4022.18 54
4022.32 56
4022.47 58
4022.61 59
4022.76 59
4022.90 58
4023.05 58
4023.19 59
4023.34 61
4023.49 65
4023.63 71
4023.78 77
4023.92 85
4024.07 92
4024.21 100
4024.36 106
4024.50 111
4024.65 114
4024.79 115
4024.94 115
4025.09 112
4025.23 108
4025.38 104
4025.52 100
4025.67 95
4025.81 91
4025.96 86
4026.10 82
4026.25 77
4026.40 74
4026.54 70
4026.69 67
4026.83 65
4026.98 62
4027.12 59
4027.27 56
4027.41 54
4027.56 52
4027.70 52
4027.85 54
4028.00 59
4028.14 65
4028.29 72
4028.43 79
4028.58 86
4028.72 91
4028.87 93
4029.01 91
4029.16 87
4029.31 80
4029.45 71
4029.60 61
4029.74 50
4029.89 41
4030.03 33
4030.18 29
4030.32 27
4030.47 27
4030.62 29
4030.76 31
4030.91 32
4031.05 32
4031.20 32
4031.34 30
4031.49 27
4031.64 25
4031.78 22
4031.93 18
4032.07 14
4032.22 11
4032.36 7
4032.51 5
4032.65 4
4032.80 4
4032.95 4
4033.09 5
4033.24 5
4033.38 3
4033.53 1
4033.67 0
4033.82 0
4033.97 0
4034.11 0
4034.26 0
4034.40 0
4034.55 2
4034.69 8
4034.84 14
4034.99 20
4035.13 26
4035.28 31
4035.42 35
4035.57 38
4035.71 40
4035.86 42
4036.00 44
4036.15 46
4036.30 48
4036.44 51
4036.59 55
4036.73 59
4036.88 63
4037.02 66
4037.17 68
4037.32 69
4037.46 68
4037.61 67
4037.75 65
4037.90 63
4038.04 61
4038.19 60
4038.34 58
4038.48 57
4038.63 55
4038.77 54
4038.92 54
4039.06 54
4039.21 54
4039.36 54
4039.50 53
4039.65 50
4039.79 47
4039.94 43
4040.09 39
4040.23 37
4040.38 39
4040.52 43
4040.67 52
4040.81 64
4040.96 78
4041.11 93
4041.25 108
4041.40 120
4041.54 129
4041.69 134
4041.83 135
4041.98 133
4042.13 129
4042.27 124
4042.42 120
4042.56 118
4042.71 117
4042.86 117
4043.00 117
4043.15 117
4043.29 116
4043.44 116
4043.58 115
4043.73 114
4043.88 114
4044.02 113
4044.17 112
4044.31 111
4044.46 108
4044.60 104
4044.75 100
4044.90 95
4045.04 90
4045.19 86
4045.33 83
4045.48 81
4045.63 80
4045.77 81
4045.92 81
4046.06 82
4046.21 82
4046.36 82
4046.50 82
4046.65 82
4046.79 83
4046.94 85
4047.08 89
4047.23 92
4047.38 94
4047.52 94
4047.67 91
4047.81 85
4047.96 76
4048.11 67
4048.25 57
4048.40 48
4048.54 41
4048.69 36
4048.84 32
4048.98 28
4049.13 26
4049.27 23
4049.42 22
4049.57 22
4049.71 23
4049.86 25
4050.00 27
4050.15 30
4050.29 32
4050.44 34
4050.59 36
4050.73 38
4050.88 41
4051.02 45
4051.17 50
4051.32 57
4051.46 63
4051.61 69
4051.75 74
4051.90 77
4052.05 80
4052.19 82
4052.34 84
4052.48 87
4052.63 92
4052.78 99
4052.92 105
4053.07 111
4053.21 116
4053.36 118
4053.51 118
4053.65 116
4053.80 112
4053.94 107
4054.09 101
4054.24 96
4054.38 91
4054.53 87
4054.67 82
4054.82 77
4054.97 73
4055.11 69
4055.26 67
4055.40 67
4055.55 69
4055.70 73
4055.84 80
4055.99 87
4056.13 93
4056.28 97
4056.43 99
4056.57 97
4056.72 93
4056.87 87
4057.01 81
4057.16 76
4057.30 74
4057.45 75
4057.60 78
4057.74 81
4057.89 83
4058.03 84
4058.18 82
4058.33 78
4058.47 74
4058.62 71
4058.76 70
4058.91 72
4059.06 75
4059.20 79
4059.35 83
4059.49 86
4059.64 86
4059.79 84
4059.93 81
4060.08 77
4060.23 74
4060.37 72
4060.52 70
4060.66 70
4060.81 70
4060.96 71
4061.10 72
4061.25 74
4061.39 76
4061.54 79
4061.69 81
4061.83 84
4061.98 86
4062.13 88
4062.27 88
4062.42 86
4062.56 82
4062.71 76
4062.86 68
4063.00 58
4063.15 49
4063.29 41
4063.44 35
4063.59 31
4063.73 29
4063.88 29
4064.03 29
4064.17 30
4064.32 33
4064.46 36
4064.61 41
4064.76 47
4064.90 54
4065.05 61
4065.20 68
4065.34 72
4065.49 75
4065.63 76
4065.78 75
4065.93 73
4066.07 69
4066.22 65
4066.36 61
4066.51 58
4066.66 55
4066.80 54
4066.95 55
4067.10 59
4067.24 63
4067.39 69
4067.53 75
4067.68 81
4067.83 87
4067.97 92
4068.12 96
4068.27 99
4068.41 102
4068.56 105
4068.71 105
4068.85 105
4069.00 104
4069.14 102
4069.29 99
4069.44 96
4069.58 92
4069.73 88
4069.88 84
4070.02 79
4070.17 74
4070.31 69
4070.46 66
4070.61 64
4070.75 63
4070.90 64
4071.05 64
4071.19 65
4071.34 64
4071.48 63
4071.63 61
4071.78 59
4071.92 58
4072.07 59
4072.22 62
4072.36 67
4072.51 72
4072.66 76
4072.80 78
4072.95 79
4073.09 77
4073.24 74
4073.39 71
4073.53 69
4073.68 69
4073.83 71
4073.97 73
4074.12 76
4074.27 79
4074.41 81
4074.56 82
4074.70 82
4074.85 81
4075.00 78
4075.14 75
4075.29 70
4075.44 64
4075.58 57
4075.73 50
4075.88 43
4076.02 36
4076.17 32
4076.32 29
4076.46 28
4076.61 29
4076.75 32
4076.90 35
4077.05 37
4077.19 39
4077.34 38
4077.49 37
4077.63 33
4077.78 29
4077.93 26
4078.07 23
4078.22 23
4078.37 24
4078.51 28
4078.66 34
4078.80 41
4078.95 48
4079.10 56
4079.24 64
4079.39 70
4079.54 76
4079.68 80
4079.83 82
4079.98 82
4080.12 80
4080.27 77
4080.42 73
4080.56 69
4080.71 65
4080.86 63
4081.00 61
4081.15 61
4081.29 62
4081.44 63
4081.59 64
4081.73 66
4081.88 67
4082.03 68
4082.17 70
4082.32 72
4082.47 74
4082.61 75
4082.76 76
4082.91 76
4083.05 75
4083.20 74
4083.35 72
4083.49 72
4083.64 73
4083.79 77
4083.93 83
4084.08 90
4084.23 97
4084.37 102
4084.52 104
4084.66 103
4084.81 100
4084.96 95
4085.10 90
4085.25 87
4085.40 85
4085.54 86
4085.69 88
4085.84 91
4085.98 93
4086.13 94
4086.28 93
4086.42 90
4086.57 88
4086.72 85
4086.86 83
4087.01 82
4087.16 80
4087.30 78
4087.45 76
4087.60 72
4087.74 67
4087.89 61
4088.04 56
4088.18 51
4088.33 47
4088.48 45
4088.62 44
4088.77 45
4088.92 47
4089.06 49
4089.21 52
4089.36 55
4089.50 59
4089.65 62
4089.80 64
4089.94 66
4090.09 67
4090.24 68
4090.38 67
4090.53 66
4090.68 64
4090.82 62
4090.97 60
4091.12 59
4091.26 58
4091.41 59
4091.56 61
4091.70 64
4091.85 67
4092.00 69
4092.14 71
4092.29 71
4092.44 70
4092.58 68
4092.73 66
4092.88 63
4093.02 61
4093.17 58
4093.32 57
4093.46 56
4093.61 56
4093.76 58
4093.90 62
4094.05 69
4094.20 77
4094.34 88
4094.49 100
4094.64 111
4094.78 123
4094.93 134
4095.08 144
4095.22 155
4095.37 165
4095.52 176
4095.66 187
4095.81 196
4095.96 203
4096.11 208
4096.25 210
4096.40 211
4096.55 210
4096.69 210
4096.84 211
4096.99 214
4097.13 217
4097.28 221
4097.43 225
4097.57 228
4097.72 229
4097.87 228
4098.01 226
4098.16 221
4098.31 215
4098.45 207
4098.60 197
4098.75 185
4098.89 173
4099.04 162
4099.19 152
4099.33 144
4099.48 139
4099.63 136
4099.78 133
4099.92 129
4100.07 124
4100.22 118
4100.36 111
4100.51 104
4100.66 99
4100.80 96
4100.95 94
4101.10 94
4101.24 96
4101.39 97
4101.54 99
4101.68 101
4101.83 102
4101.98 102
4102.12 102
4102.27 100
4102.42 98
4102.57 96
4102.71 95
4102.86 95
4103.01 96
4103.15 98
4103.30 102
4103.45 105
4103.59 106
4103.74 107
4103.89 105
4104.03 101
4104.18 95
4104.33 88
4104.48 80
4104.62 72
4104.77 64
4104.92 59
4105.06 55
4105.21 54
4105.36 56
4105.50 60
4105.65 66
4105.80 74
4105.94 81
4106.09 88
4106.24 93
4106.39 96
4106.53 97
4106.68 95
4106.83 92
4106.97 88
4107.12 83
4107.27 78
4107.41 75
4107.56 71
4107.71 69
4107.86 68
4108.00 68
4108.15 69
4108.30 70
4108.44 72
4108.59 74
4108.74 76
4108.88 76
4109.03 76
4109.18 74
4109.33 71
4109.47 69
4109.62 68
4109.77 69
4109.91 73
4110.06 79
4110.21 88
4110.35 97
4110.50 108
4110.65 117
4110.80 126
4110.94 132
4111.09 135
4111.24 135
4111.38 132
4111.53 127
4111.68 120
4111.82 114
4111.97 107
4112.12 101
4112.27 96
4112.41 91
4112.56 85
4112.71 78
4112.85 70
4113.00 62
4113.15 54
4113.30 48
4113.44 43
4113.59 40
4113.74 39
4113.88 39
4114.03 39
4114.18 39
4114.32 39
4114.47 38
4114.62 35
4114.77 33
4114.91 30
4115.06 27
4115.21 26
4115.35 27
4115.50 31
4115.65 37
4115.80 44
4115.94 52
4116.09 58
4116.24 62
4116.38 63
4116.53 62
4116.68 58
4116.83 54
4116.97 50
4117.12 46
4117.27 43
4117.41 40
4117.56 37
4117.71 34
4117.86 31
4118.00 28
4118.15 26
4118.30 24
4118.44 24
4118.59 24
4118.74 24
4118.89 22
4119.03 20
4119.18 16
4119.33 11
4119.47 7
4119.62 5
4119.77 4
4119.92 7
4120.06 11
4120.21 16
4120.36 20
4120.51 23
4120.65 25
4120.80 25
4120.95 23
4121.09 21
4121.24 18
4121.39 16
4121.54 12
4121.68 8
4121.83 4
4121.98 0
4122.12 0
4122.27 0
4122.42 0
4122.57 0
4122.71 0
4122.86 0
4123.01 0
4123.16 4
4123.30 13
4123.45 23
4123.60 32
4123.74 40
4123.89 46
4124.04 50
4124.19 52
4124.33 52
4124.48 52
4124.63 50
4124.78 47
4124.92 45
4125.07 42
4125.22 41
4125.36 41
4125.51 42
4125.66 44
4125.81 47
4125.95 51
4126.10 55
4126.25 59
4126.40 63
4126.54 67
4126.69 70
4126.84 72
4126.98 74
4127.13 76
4127.28 77
4127.43 78
4127.57 78
4127.72 77
4127.87 77
4128.02 77
4128.16 76
4128.31 75
4128.46 74
4128.61 73
4128.75 72
4128.90 71
4129.05 71
4129.19 73
4129.34 76
4129.49 79
4129.64 82
4129.78 84
4129.93 83
4130.08 81
4130.23 78
4130.37 74
4130.52 69
4130.67 66
4130.82 63
4130.96 61
4131.11 60
4131.26 60
4131.41 61
4131.55 62
4131.70 64
4131.85 66
4132.00 69
4132.14 71
4132.29 72
4132.44 73
4132.59 73
4132.73 73
4132.88 74
4133.03 74
4133.17 74
4133.32 75
4133.47 75
4133.62 76
4133.76 76
4133.91 77
4134.06 79
4134.21 82
4134.35 85
4134.50 89
4134.65 92
4134.80 93
4134.94 93
4135.09 91
4135.24 88
4135.39 84
4135.53 80
4135.68 77
4135.83 74
4135.98 72
4136.12 68
4136.27 63
4136.42 58
4136.57 51
4136.71 44
4136.86 37
4137.01 31
4137.16 26
4137.30 23
4137.45 22
4137.60 22
4137.75 23
4137.89 26
4138.04 31
4138.19 36
4138.34 42
4138.48 47
4138.63 51
4138.78 54
4138.93 54
4139.07 54
4139.22 52
4139.37 51
4139.52 49
4139.66 48
4139.81 46
4139.96 45
4140.11 44
4140.25 43
4140.40 42
4140.55 41
4140.70 40
4140.84 41
4140.99 42
4141.14 44
4141.29 47
4141.44 51
4141.58 54
4141.73 57
4141.88 58
4142.03 57
4142.17 53
4142.32 48
4142.47 43
4142.62 37
4142.76 33
4142.91 32
4143.06 32
4143.21 33
4143.35 35
4143.50 37
4143.65 38
4143.80 39
4143.94 38
4144.09 38
4144.24 38
4144.39 40
4144.53 44
4144.68 49
4144.83 56
4144.98 63
4145.13 70
4145.27 77
4145.42 81
4145.57 84
4145.72 85
4145.86 84
4146.01 81
4146.16 78
4146.31 74
4146.45 71
4146.60 69
4146.75 66
4146.90 64
4147.05 60
4147.19 56
4147.34 51
4147.49 46
4147.64 42
4147.78 38
4147.93 36
4148.08 35
4148.23 36
4148.37 37
4148.52 38
4148.67 39
4148.82 39
4148.97 39
4149.11 38
4149.26 36
4149.41 34
4149.56 33
4149.70 32
4149.85 32
4150.00 34
4150.15 36
4150.29 40
4150.44 45
4150.59 50
4150.74 57
4150.89 64
4151.03 71
4151.18 79
4151.33 86
4151.48 92
4151.62 96
4151.77 96
4151.92 94
4152.07 89
4152.22 83
4152.36 77
4152.51 71
4152.66 66
4152.81 62
4152.95 60
4153.10 58
4153.25 56
4153.40 55
4153.55 54
4153.69 53
4153.84 53
4153.99 53
4154.14 55
4154.28 58
4154.43 60
4154.58 62
4154.73 62
4154.88 60
4155.02 56
4155.17 51
4155.32 44
4155.47 37
4155.62 29
4155.76 23
4155.91 17
4156.06 12
4156.21 8
4156.35 6
4156.50 3
4156.65 1
4156.80 0
4156.95 0
4157.09 0
4157.24 0
4157.39 0
4157.54 0
4157.68 0
4157.83 0
4157.98 3
4158.13 8
4158.28 12
4158.42 16
4158.57 20
4158.72 23
4158.87 26
4159.02 30
4159.16 35
4159.31 40
4159.46 45
4159.61 50
4159.76 55
4159.90 59
4160.05 62
4160.20 64
4160.35 65
4160.49 66
4160.64 67
4160.79 66
4160.94 66
4161.09 65
4161.23 63
4161.38 62
4161.53 61
4161.68 60
4161.83 59
4161.97 57
4162.12 54
4162.27 51
4162.42 47
4162.57 43
4162.71 38
4162.86 35
4163.01 33
4163.16 32
4163.31 31
4163.45 31
4163.60 31
4163.75 31
4163.90 30
4164.05 29
4164.19 29
4164.34 29
4164.49 32
4164.64 36
4164.79 41
4164.93 47
4165.08 52
4165.23 55
4165.38 56
4165.53 56
4165.67 54
4165.82 51
4165.97 49
4166.12 47
4166.27 47
4166.41 47
4166.56 48
4166.71 48
4166.86 48
4167.01 48
4167.15 47
4167.30 45
4167.45 44
4167.60 43
4167.75 43
4167.89 45
4168.04 49
4168.19 54
4168.34 60
4168.49 67
4168.63 73
4168.78 77
4168.93 80
4169.08 81
4169.23 81
4169.37 80
4169.52 79
4169.67 79
4169.82 80
4169.97 80
4170.12 81
4170.26 82
4170.41 83
4170.56 84
4170.71 85
4170.86 85
4171.00 86
4171.15 87
4171.30 87
4171.45 86
4171.60 84
4171.74 82
4171.89 79
4172.04 77
4172.19 75
4172.34 74
4172.49 73
4172.63 73
4172.78 72
4172.93 71
4173.08 71
4173.23 72
4173.37 74
4173.52 79
4173.67 85
4173.82 92
4173.97 99
4174.11 104
4174.26 107
4174.41 107
4174.56 104
4174.71 99
4174.86 93
4175.00 88
4175.15 83
4175.30 79
4175.45 76
4175.60 73
4175.74 70
4175.89 67
4176.04 64
4176.19 62
4176.34 61
4176.49 61
4176.63 64
4176.78 67
4176.93 73
4177.08 80
4177.23 87
4177.38 94
4177.52 100
4177.67 103
4177.82 104
4177.97 101
4178.12 96
4178.26 88
4178.41 80
4178.56 71
4178.71 64
4178.86 58
4179.01 55
4179.15 53
4179.30 54
4179.45 55
4179.60 56
4179.75 56
4179.90 55
4180.04 53
4180.19 49
4180.34 45
4180.49 41
4180.64 36
4180.78 33
4180.93 30
4181.08 27
4181.23 26
4181.38 25
4181.53 27
4181.67 29
4181.82 33
4181.97 38
4182.12 43
4182.27 47
4182.42 50
4182.56 50
4182.71 49
4182.86 47
4183.01 44
4183.16 42
4183.31 41
4183.45 41
4183.60 42
4183.75 45
4183.90 48
4184.05 51
4184.20 54
4184.34 58
4184.49 61
4184.64 66
4184.79 71
4184.94 77
4185.09 85
4185.23 92
4185.38 100
4185.53 107
4185.68 112
4185.83 116
4185.98 117
4186.12 118
4186.27 117
4186.42 117
4186.57 116
4186.72 116
4186.87 115
4187.01 115
4187.16 114
4187.31 111
4187.46 107
4187.61 101
4187.76 92
4187.91 82
4188.05 71
4188.20 60
4188.35 50
4188.50 41
4188.65 35
4188.80 31
4188.94 28
4189.09 27
4189.24 28
4189.39 29
4189.54 30
4189.69 31
4189.83 33
4189.98 34
4190.13 34
4190.28 34
4190.43 34
4190.58 34
4190.73 33
4190.87 33
4191.02 32
4191.17 32
4191.32 32
4191.47 31
4191.62 28
4191.76 25
4191.91 22
4192.06 18
4192.21 14
4192.36 11
4192.51 10
4192.66 9
4192.80 10
4192.95 11
4193.10 12
4193.25 12
4193.40 10
4193.55 7
4193.70 3
4193.84 0
4193.99 0
4194.14 0
4194.29 0
4194.44 0
4194.59 0
4194.73 1
4194.88 5
4195.03 8
4195.18 9
4195.33 8
4195.48 5
4195.63 1
4195.77 0
4195.92 0
4196.07 2
4196.22 9
4196.37 18
4196.52 29
4196.67 40
4196.81 49
4196.96 56
4197.11 61
4197.26 64
4197.41 66
4197.56 68
4197.71 69
4197.85 70
4198.00 70
4198.15 68
4198.30 66
4198.45 61
4198.60 56
4198.75 51
4198.89 46
4199.04 42
4199.19 39
4199.34 38
4199.49 38
4199.64 39
4199.79 40
4199.93 41
4200.08 41
4200.23 41
4200.38 40
4200.53 38
4200.68 35
4200.83 31
4200.98 28
4201.12 25
4201.27 22
4201.42 21
4201.57 19
4201.72 18
4201.87 17
4202.02 16
4202.16 14
4202.31 13
4202.46 11
4202.61 10
4202.76 10
4202.91 11
4203.06 11
4203.21 13
4203.35 14
4203.50 17
4203.65 19
4203.80 23
4203.95 27
4204.10 33
4204.25 40
4204.39 47
4204.54 53
4204.69 59
4204.84 64
4204.99 67
4205.14 68
4205.29 68
4205.44 67
4205.58 66
4205.73 65
4205.88 65
4206.03 65
4206.18 67
4206.33 69
4206.48 71
4206.63 73
4206.77 75
4206.92 75
4207.07 76
4207.22 75
4207.37 75
4207.52 74
4207.67 75
4207.82 76
4207.96 78
4208.11 80
4208.26 83
4208.41 85
4208.56 86
4208.71 87
4208.86 88
4209.01 87
4209.15 87
4209.30 87
4209.45 87
4209.60 86
4209.75 86
4209.90 85
4210.05 83
4210.20 81
4210.34 78
4210.49 74
4210.64 69
4210.79 63
4210.94 56
4211.09 49
4211.24 43
4211.39 39
4211.54 38
4211.68 40
4211.83 44
4211.98 49
4212.13 55
4212.28 61
4212.43 67
4212.58 71
4212.73 76
4212.87 81
4213.02 86
4213.17 93
4213.32 100
4213.47 108
4213.62 116
4213.77 124
4213.92 131
4214.07 137
4214.21 141
4214.36 143
4214.51 141
4214.66 135
4214.81 126
4214.96 115
4215.11 104
4215.26 94
4215.41 88
4215.55 86
4215.70 89
4215.85 97
4216.00 106
4216.15 115
4216.30 121
4216.45 124
4216.60 124
4216.75 119
4216.89 112
4217.04 105
4217.19 97
4217.34 90
4217.49 84
4217.64 79
4217.79 76
4217.94 74
4218.09 74
4218.24 75
4218.38 78
4218.53 81
4218.68 84
4218.83 86
4218.98 87
4219.13 86
4219.28 83
4219.43 81
4219.58 78
4219.72 76
4219.87 75
4220.02 73
4220.17 71
4220.32 67
4220.47 62
4220.62 56
4220.77 50
4220.92 45
4221.07 44
4221.21 45
4221.36 49
4221.51 56
4221.66 64
4221.81 72
4221.96 78
4222.11 81
4222.26 82
4222.41 81
4222.56 80
4222.70 80
4222.85 83
4223.00 89
4223.15 96
4223.30 104
4223.45 111
4223.60 114
4223.75 114
4223.90 110
4224.05 103
4224.20 94
4224.34 85
4224.49 77
4224.64 71
4224.79 67
4224.94 66
4225.09 67
4225.24 69
4225.39 72
4225.54 77
4225.69 81
4225.83 86
4225.98 90
4226.13 93
4226.28 94
4226.43 94
4226.58 93
4226.73 91
4226.88 89
4227.03 85
4227.18 79
4227.33 72
4227.47 64
4227.62 54
4227.77 44
4227.92 35
4228.07 27
4228.22 20
4228.37 16
4228.52 14
4228.67 13
4228.82 13
4228.97 15
4229.12 16
4229.26 18
4229.41 20
4229.56 22
4229.71 24
4229.86 25
4230.01 25
4230.16 24
4230.31 23
4230.46 20
4230.61 17
4230.76 14
4230.90 11
4231.05 8
4231.20 6
4231.35 6
4231.50 7
4231.65 10
4231.80 15
4231.95 21
4232.10 27
4232.25 34
4232.40 41
4232.55 47
4232.70 52
4232.84 57
4232.99 60
4233.14 63
4233.29 66
4233.44 70
4233.59 75
4233.74 81
4233.89 88
4234.04 95
4234.19 101
4234.34 105
4234.49 107
4234.63 107
4234.78 103
4234.93 97
4235.08 88
4235.23 78
4235.38 67
4235.53 56
4235.68 46
4235.83 37
4235.98 31
4236.13 27
4236.28 27
4236.43 28
4236.58 31
4236.72 35
4236.87 38
4237.02 40
4237.17 41
4237.32 40
4237.47 38
4237.62 35
4237.77 32
4237.92 30
4238.07 28
4238.22 29
4238.37 30
4238.52 32
4238.67 34
4238.81 36
4238.96 37
4239.11 38
4239.26 39
4239.41 39
4239.56 41
4239.71 43
4239.86 46
4240.01 49
4240.16 52
4240.31 56
4240.46 59
4240.61 61
4240.76 63
4240.91 64
4241.05 66
4241.20 68
4241.35 70
4241.50 72
4241.65 73
4241.80 74
4241.95 74
4242.10 72
4242.25 69
4242.40 66
4242.55 62
4242.70 60
4242.85 59
4243.00 59
4243.15 61
4243.29 62
4243.44 63
4243.59 63
4243.74 63
4243.89 63
4244.04 63
4244.19 63
4244.34 65
4244.49 67
4244.64 68
4244.79 69
4244.94 69
4245.09 67
4245.24 64
4245.39 61
4245.54 58
4245.69 57
4245.83 57
4245.98 58
4246.13 61
4246.28 64
4246.43 66
4246.58 66
4246.73 64
4246.88 60
4247.03 54
4247.18 48
4247.33 41
4247.48 35
4247.63 31
4247.78 28
4247.93 27
4248.08 28
4248.23 30
4248.38 32
4248.53 35
4248.67 37
4248.82 39
4248.97 41
4249.12 43
4249.27 44
4249.42 45
4249.57 45
4249.72 44
4249.87 43
4250.02 42
4250.17 41
4250.32 39
4250.47 38
4250.62 36
4250.77 34
4250.92 32
4251.07 29
4251.22 27
4251.37 25
4251.52 23
4251.66 23
4251.81 24
4251.96 26
4252.11 30
4252.26 33
4252.41 36
4252.56 38
4252.71 38
4252.86 36
4253.01 32
4253.16 26
4253.31 20
4253.46 13
4253.61 8
4253.76 3
4253.91 0
4254.06 0
4254.21 0
4254.36 1
4254.51 4
4254.66 7
4254.81 11
4254.96 14
4255.10 19
4255.25 24
4255.40 30
4255.55 37
4255.70 43
4255.85 48
4256.00 51
4256.15 52
4256.30 48
4256.45 42
4256.60 34
4256.75 25
4256.90 16
4257.05 9
4257.20 4
4257.35 3
4257.50 3
4257.65 6
4257.80 9
4257.95 12
4258.10 15
4258.25 18
4258.40 20
4258.55 22
4258.70 26
4258.85 29
4259.00 34
4259.14 38
4259.29 42
4259.44 46
4259.59 50
4259.74 55
4259.89 61
4260.04 67
4260.19 75
4260.34 83
4260.49 92
4260.64 100
4260.79 109
4260.94 119
4261.09 130
4261.24 141
4261.39 152
4261.54 162
4261.69 171
4261.84 178
4261.99 185
4262.14 192
4262.29 202
4262.44 215
4262.59 231
4262.74 252
4262.89 277
4263.04 304
4263.19 333
4263.34 363
4263.49 392
4263.64 420
4263.79 447
4263.94 472
4264.09 496
4264.23 519
4264.38 542
4264.53 567
4264.68 594
4264.83 624
4264.98 657
4265.13 692
4265.28 729
4265.43 767
4265.58 807
4265.73 846
4265.88 883
4266.03 917
4266.18 947
4266.33 972
4266.48 992
4266.63 1006
4266.78 1015
4266.93 1021
4267.08 1022
4267.23 1019
4267.38 1012
4267.53 999
4267.68 981
4267.83 958
4267.98 932
4268.13 902
4268.28 871
4268.43 840
4268.58 809
4268.73 778
4268.88 747
4269.03 715
4269.18 684
4269.33 653
4269.48 621
4269.63 590
4269.78 560
4269.93 533
4270.08 509
4270.23 487
4270.38 468
4270.53 451
4270.68 435
4270.83 417
4270.98 397
4271.13 374
4271.28 350
4271.43 326
4271.58 304
4271.73 284
4271.88 268
4272.03 254
4272.18 242
4272.33 229
4272.48 214
4272.63 197
4272.78 179
4272.93 162
4273.07 146
4273.22 135
4273.37 127
4273.52 125
4273.67 126
4273.82 129
4273.97 133
4274.12 137
4274.27 141
4274.42 143
4274.57 143
4274.72 142
4274.87 138
4275.02 133
4275.17 127
4275.32 119
4275.47 111
4275.62 102
4275.77 94
4275.92 87
4276.07 81
4276.22 76
4276.37 73
4276.52 70
4276.67 68
4276.82 66
4276.97 62
4277.12 56
4277.27 48
4277.42 39
4277.57 30
4277.72 22
4277.87 17
4278.02 17
4278.17 21
4278.32 28
4278.47 39
4278.62 51
4278.77 64
4278.92 75
4279.07 84
4279.22 90
4279.37 93
4279.52 94
4279.67 92
4279.82 89
4279.97 86
4280.12 83
4280.27 80
4280.42 79
4280.57 78
4280.72 79
4280.87 81
4281.02 83
4281.17 85
4281.32 87
4281.47 88
4281.62 88
4281.77 86
4281.92 83
4282.07 79
4282.22 73
4282.37 67
4282.52 60
4282.67 54
4282.82 48
4282.97 43
4283.12 39
4283.27 36
4283.43 34
4283.58 33
4283.73 33
4283.88 34
4284.03 37
4284.18 39
4284.33 41
4284.48 43
4284.63 44
4284.78 45
4284.93 46
4285.08 47
4285.23 47
4285.38 48
4285.53 49
4285.68 50
4285.83 50
4285.98 51
4286.13 53
4286.28 54
4286.43 56
4286.58 59
4286.73 61
4286.88 63
4287.03 65
4287.18 66
4287.33 66
4287.48 66
4287.63 66
4287.78 65
4287.93 64
4288.08 63
4288.23 62
4288.38 59
4288.53 56
4288.68 51
4288.83 46
4288.98 40
4289.13 35
4289.28 31
4289.43 30
4289.58 33
4289.73 39
4289.88 47
4290.03 55
4290.18 62
4290.33 67
4290.48 67
4290.63 64
4290.78 57
4290.93 49
4291.08 40
4291.23 32
4291.38 24
4291.53 18
4291.68 13
4291.83 9
4291.98 4
4292.13 0
4292.29 0
4292.44 0
4292.59 0
4292.74 0
4292.89 4
4293.04 9
4293.19 13
4293.34 15
4293.49 16
4293.64 14
4293.79 11
4293.94 7
4294.09 4
4294.24 2
4294.39 0
4294.54 0
4294.69 0
4294.84 0
4294.99 0
4295.14 0
4295.29 0
4295.44 0
4295.59 0
4295.74 3
4295.89 8
4296.04 12
4296.19 15
4296.34 17
4296.49 17
4296.64 18
4296.79 18
4296.94 19
4297.09 21
4297.24 24
4297.39 28
4297.55 34
4297.70 39
4297.85 44
4298.00 48
4298.15 49
4298.30 49
4298.45 46
4298.60 42
4298.75 37
4298.90 32
4299.05 28
4299.20 25
4299.35 24
4299.50 23
4299.65 23
4299.80 23
4299.95 25
4300.10 28
4300.25 32
4300.40 38
4300.55 45
4300.70 52
4300.85 59
4301.00 64
4301.15 67
4301.30 67
4301.46 66
4301.61 64
4301.76 62
4301.91 61
4302.06 62
4302.21 64
4302.36 67
4302.51 69
4302.66 70
4302.81 70
4302.96 68
4303.11 64
4303.26 60
4303.41 55
4303.56 50
4303.71 45
4303.86 41
4304.01 37
4304.16 34
4304.31 32
4304.46 31
4304.61 32
4304.76 34
4304.92 37
4305.07 39
4305.22 41
4305.37 41
4305.52 41
4305.67 39
4305.82 38
4305.97 37
4306.12 36
4306.27 37
4306.42 37
4306.57 37
4306.72 37
4306.87 37
4307.02 37
4307.17 38
4307.32 39
4307.47 41
4307.62 45
4307.77 51
4307.93 58
4308.08 66
4308.23 75
4308.38 84
4308.53 93
4308.68 100
4308.83 105
4308.98 106
4309.13 104
4309.28 98
4309.43 90
4309.58 81
4309.73 72
4309.88 64
4310.03 58
4310.18 55
4310.33 53
4310.48 52
4310.63 51
4310.79 48
4310.94 44
4311.09 39
4311.24 32
4311.39 25
4311.54 18
4311.69 13
4311.84 10
4311.99 10
4312.14 11
4312.29 15
4312.44 21
4312.59 26
4312.74 32
4312.89 35
4313.04 38
4313.19 38
4313.35 37
4313.50 34
4313.65 30
4313.80 26
4313.95 21
4314.10 16
4314.25 11
4314.40 6
4314.55 1
4314.70 0
4314.85 0
4315.00 0
4315.15 0
4315.30 0
4315.45 2
4315.61 5
4315.76 8
4315.91 11
4316.06 14
4316.21 17
4316.36 19
4316.51 21
4316.66 22
4316.81 22
4316.96 20
4317.11 18
4317.26 15
4317.41 12
4317.56 11
4317.71 12
4317.87 15
4318.02 20
4318.17 27
4318.32 33
4318.47 39
4318.62 44
4318.77 47
4318.92 48
4319.07 48
4319.22 48
4319.37 49
4319.52 49
4319.67 49
4319.82 50
4319.98 50
4320.13 50
4320.28 50
4320.43 52
4320.58 54
4320.73 58
4320.88 63
4321.03 69
4321.18 74
4321.33 78
4321.48 79
4321.63 79
4321.78 76
4321.93 70
4322.09 62
4322.24 52
4322.39 40
4322.54 27
4322.69 13
4322.84 1
4322.99 0
4323.14 0
4323.29 0
4323.44 0
4323.59 0
4323.74 0
4323.90 1
4324.05 8
4324.20 12
4324.35 14
4324.50 14
4324.65 12
4324.80 9
4324.95 7
4325.10 7
4325.25 9
4325.40 14
4325.55 20
4325.70 28
4325.86 34
4326.01 38
4326.16 40
4326.31 39
4326.46 36
4326.61 33
4326.76 31
4326.91 31
4327.06 33
4327.21 37
4327.36 42
4327.51 44
4327.67 45
4327.82 42
4327.97 38
4328.12 33
4328.27 29
4328.42 27
4328.57 27
4328.72 30
4328.87 34
4329.02 38
4329.17 40
4329.33 40
4329.48 37
4329.63 33
4329.78 28
4329.93 23
4330.08 20
4330.23 18
4330.38 17
4330.53 19
4330.68 22
4330.83 25
4330.99 29
4331.14 32
4331.29 34
4331.44 34
4331.59 33
4331.74 32
4331.89 29
4332.04 26
4332.19 24
4332.34 23
4332.49 22
4332.65 23
4332.80 26
4332.95 29
4333.10 32
4333.25 36
4333.40 41
4333.55 45
4333.70 49
4333.85 54
4334.00 58
4334.16 61
4334.31 63
4334.46 64
4334.61 64
4334.76 61
4334.91 57
4335.06 50
4335.21 42
4335.36 32
4335.51 21
4335.67 11
4335.82 2
4335.97 0
4336.12 0
4336.27 0
4336.42 0
4336.57 0
4336.72 0
4336.87 3
4337.02 5
4337.18 7
4337.33 8
4337.48 7
4337.63 5
4337.78 3
4337.93 1
4338.08 0
4338.23 0
4338.38 0
4338.54 2
4338.69 6
4338.84 12
4338.99 18
4339.14 24
4339.29 29
4339.44 32
4339.59 33
4339.74 32
4339.89 30
4340.05 26
4340.20 21
4340.35 16
4340.50 11
4340.65 7
4340.80 5
4340.95 5
4341.10 7
4341.25 10
4341.41 13
4341.56 16
4341.71 18
4341.86 19
4342.01 19
4342.16 19
4342.31 19
4342.46 20
4342.61 22
4342.77 24
4342.92 26
4343.07 28
4343.22 29
4343.37 29
4343.52 30
4343.67 30
4343.82 30
4343.97 30
4344.13 31
4344.28 34
4344.43 37
4344.58 40
4344.73 44
4344.88 47
4345.03 48
4345.18 47
4345.34 43
4345.49 38
4345.64 32
4345.79 26
4345.94 20
4346.09 16
4346.24 13
4346.39 11
4346.54 10
4346.70 11
4346.85 12
4347.00 14
4347.15 16
4347.30 20
4347.45 23
4347.60 27
4347.75 30
4347.91 33
4348.06 34
4348.21 34
4348.36 33
4348.51 31
4348.66 28
4348.81 25
4348.96 22
4349.12 19
4349.27 15
4349.42 11
4349.57 8
4349.72 6
4349.87 6
4350.02 7
4350.17 10
4350.33 14
4350.48 20
4350.63 27
4350.78 34
4350.93 41
4351.08 47
4351.23 51
4351.38 55
4351.54 56
4351.69 55
4351.84 52
4351.99 46
4352.14 38
4352.29 29
4352.44 20
4352.59 11
4352.75 4
4352.90 0
4353.05 0
4353.20 0
4353.35 1
4353.50 7
4353.65 15
4353.81 24
4353.96 33
4354.11 41
4354.26 47
4354.41 51
4354.56 53
4354.71 52
4354.86 49
4355.02 45
4355.17 40
4355.32 35
4355.47 31
4355.62 28
4355.77 25
4355.92 24
4356.08 22
4356.23 21
4356.38 18
4356.53 15
4356.68 10
4356.83 6
4356.98 1
4357.13 0
4357.29 0
4357.44 0
4357.59 0
4357.74 0
4357.89 0
4358.04 1
4358.19 2
4358.35 2
4358.50 2
4358.65 2
4358.80 3
4358.95 3
4359.10 4
4359.25 4
4359.41 3
4359.56 3
4359.71 3
4359.86 3
4360.01 5
4360.16 8
4360.31 11
4360.47 15
4360.62 18
4360.77 21
4360.92 24
4361.07 27
4361.22 30
4361.37 33
4361.53 37
4361.68 42
4361.83 46
4361.98 49
4362.13 50
4362.28 49
4362.43 46
4362.59 42
4362.74 37
4362.89 31
4363.04 25
4363.19 18
4363.34 12
4363.49 7
4363.65 3
4363.80 1
4363.95 1
4364.10 3
4364.25 5
4364.40 9
4364.56 13
4364.71 17
4364.86 20
4365.01 24
4365.16 28
4365.31 31
4365.46 34
4365.62 37
4365.77 38
4365.92 38
4366.07 38
4366.22 36
4366.37 34
4366.53 32
4366.68 30
4366.83 27
4366.98 23
4367.13 19
4367.28 14
4367.43 8
4367.59 4
4367.74 0
4367.89 0
4368.04 0
4368.19 0
4368.34 0
4368.50 1
4368.65 2
4368.80 3
4368.95 2
4369.10 2
4369.25 1
4369.41 0
4369.56 0
4369.71 0
4369.86 1
4370.01 2
4370.16 4
4370.31 5
4370.47 7
4370.62 8
4370.77 9
4370.92 9
4371.07 8
4371.22 6
4371.38 4
4371.53 0
4371.68 0
4371.83 0
4371.98 0
4372.13 0
4372.29 0
4372.44 3
4372.59 10
4372.74 18
4372.89 26
4373.04 32
4373.20 37
4373.35 40
4373.50 42
4373.65 43
4373.80 44
4373.95 46
4374.11 48
4374.26 50
4374.41 52
4374.56 54
4374.71 55
4374.86 55
4375.02 53
4375.17 51
4375.32 48
4375.47 45
4375.62 42
4375.77 40
4375.93 39
4376.08 39
4376.23 39
4376.38 40
4376.53 40
4376.68 39
4376.84 38
4376.99 34
4377.14 30
4377.29 24
4377.44 18
4377.59 12
4377.75 7
4377.90 4
4378.05 3
4378.20 6
4378.35 12
4378.51 20
4378.66 30
4378.81 40
4378.96 48
4379.11 54
4379.26 57
4379.42 58
4379.57 57
4379.72 56
4379.87 55
4380.02 55
4380.17 56
4380.33 58
4380.48 60
4380.63 63
4380.78 65
4380.93 67
4381.09 68
4381.24 69
4381.39 70
4381.54 71
4381.69 71
4381.84 70
4382.00 69
4382.15 66
4382.30 64
4382.45 61
4382.60 59
4382.76 56
4382.91 53
4383.06 50
4383.21 46
4383.36 43
4383.51 41
4383.67 39
4383.82 38
4383.97 38
4384.12 37
4384.27 37
4384.43 36
4384.58 35
4384.73 35
4384.88 36
4385.03 38
4385.18 41
4385.34 44
4385.49 47
4385.64 49
4385.79 49
4385.94 48
4386.10 47
4386.25 46
4386.40 47
4386.55 50
4386.70 55
4386.86 61
4387.01 67
4387.16 72
4387.31 76
4387.46 79
4387.62 80
4387.77 80
4387.92 80
4388.07 81
4388.22 82
4388.37 84
4388.53 85
4388.68 87
4388.83 88
4388.98 88
4389.13 87
4389.29 85
4389.44 81
4389.59 77
4389.74 73
4389.89 70
4390.05 69
4390.20 69
4390.35 70
4390.50 73
4390.65 75
4390.81 76
4390.96 75
4391.11 73
4391.26 68
4391.41 63
4391.57 57
4391.72 51
4391.87 47
4392.02 43
4392.17 41
4392.33 40
4392.48 40
4392.63 41
4392.78 43
4392.93 45
4393.09 47
4393.24 49
4393.39 50
4393.54 50
4393.69 50
4393.85 50
4394.00 51
4394.15 52
4394.30 53
4394.45 53
4394.61 53
4394.76 52
4394.91 51
4395.06 49
4395.21 47
4395.37 46
4395.52 44
4395.67 42
4395.82 39
4395.97 36
4396.13 33
4396.28 30
4396.43 29
4396.58 29
4396.73 30
4396.89 33
4397.04 36
4397.19 39
4397.34 41
4397.49 42
4397.65 43
4397.80 45
4397.95 46
4398.10 48
4398.26 51
4398.41 55
4398.56 58
4398.71 60
4398.86 62
4399.02 62
4399.17 61
4399.32 60
4399.47 60
4399.62 60
4399.78 60
4399.93 61
4400.08 62
4400.23 64
4400.38 65
4400.54 67
4400.69 68
4400.84 70
4400.99 72
4401.15 75
4401.30 78
4401.45 81
4401.60 84
4401.75 87
4401.91 89
4402.06 90
4402.21 89
4402.36 87
4402.51 84
4402.67 80
4402.82 76
4402.97 71
4403.12 67
4403.28 64
4403.43 61
4403.58 58
4403.73 56
4403.88 55
4404.04 56
4404.19 61
4404.34 71
4404.49 85
4404.65 102
4404.80 120
4404.95 137
4405.10 150
4405.25 157
4405.41 159
4405.56 155
4405.71 146
4405.86 136
4406.02 126
4406.17 117
4406.32 110
4406.47 105
4406.62 100
4406.78 96
4406.93 91
4407.08 87
4407.23 81
4407.39 76
4407.54 71
4407.69 66
4407.84 62
4407.99 59
4408.15 55
4408.30 52
4408.45 49
4408.60 45
4408.76 43
4408.91 41
4409.06 40
4409.21 41
4409.36 44
4409.52 48
4409.67 53
4409.82 59
4409.97 64
4410.13 68
4410.28 71
4410.43 74
4410.58 74
4410.74 74
4410.89 73
4411.04 71
4411.19 69
4411.34 68
4411.50 66
4411.65 65
4411.80 64
4411.95 62
4412.11 60
4412.26 58
4412.41 55
4412.56 52
4412.72 50
4412.87 47
4413.02 46
4413.17 44
4413.33 43
4413.48 43
4413.63 44
4413.78 45
4413.93 47
4414.09 49
4414.24 52
4414.39 54
4414.54 56
4414.70 58
4414.85 60
4415.00 63
4415.15 68
4415.31 75
4415.46 82
4415.61 90
4415.76 98
4415.92 104
4416.07 108
4416.22 111
4416.37 112
4416.53 112
4416.68 112
4416.83 111
4416.98 110
4417.13 108
4417.29 105
4417.44 102
4417.59 98
4417.74 93
4417.90 89
4418.05 86
4418.20 85
4418.35 84
4418.51 85
4418.66 88
4418.81 91
4418.96 96
4419.12 102
4419.27 109
4419.42 115
4419.57 121
4419.73 126
4419.88 130
4420.03 132
4420.18 132
4420.34 132
4420.49 130
4420.64 129
4420.79 128
4420.95 128
4421.10 131
4421.25 135
4421.40 143
4421.56 153
4421.71 166
4421.86 181
4422.01 198
4422.17 214
4422.32 230
4422.47 245
4422.62 260
4422.78 275
4422.93 290
4423.08 308
4423.23 328
4423.39 352
4423.54 378
4423.69 406
4423.84 436
4424.00 468
4424.15 500
4424.30 532
4424.45 565
4424.61 596
4424.76 627
4424.91 657
4425.06 687
4425.22 718
4425.37 751
4425.52 788
4425.67 830
4425.83 875
4425.98 923
4426.13 970
4426.28 1014
4426.44 1054
4426.59 1087
4426.74 1114
4426.89 1136
4427.05 1155
4427.20 1174
4427.35 1192
4427.51 1211
4427.66 1230
4427.81 1245
4427.96 1257
4428.12 1262
4428.27 1260
4428.42 1250
4428.57 1233
4428.73 1210
4428.88 1183
4429.03 1152
4429.18 1119
4429.34 1084
4429.49 1049
4429.64 1015
4429.79 982
4429.95 951
4430.10 923
4430.25 897
4430.41 872
4430.56 848
4430.71 824
4430.86 798
4431.02 770
4431.17 740
4431.32 708
4431.47 675
4431.63 642
4431.78 611
4431.93 582
4432.08 556
4432.24 532
4432.39 510
4432.54 490
4432.70 470
4432.85 451
4433.00 433
4433.15 414
4433.31 395
4433.46 376
4433.61 356
4433.76 336
4433.92 317
4434.07 297
4434.22 278
4434.37 261
4434.53 245
4434.68 231
4434.83 219
4434.99 208
4435.14 199
4435.29 190
4435.44 183
4435.60 177
4435.75 172
4435.90 167
4436.05 164
4436.21 161
4436.36 157
4436.51 152
4436.67 146
4436.82 138
4436.97 128
4437.12 117
4437.28 106
4437.43 95
4437.58 84
4437.74 75
4437.89 69
4438.04 66
4438.19 66
4438.35 69
4438.50 74
4438.65 80
4438.80 84
4438.96 85
4439.11 84
4439.26 80
4439.42 75
4439.57 69
4439.72 64
4439.87 61
4440.03 61
4440.18 65
4440.33 70
4440.49 78
4440.64 85
4440.79 90
4440.94 93
4441.10 93
4441.25 90
4441.40 83
4441.56 75
4441.71 67
4441.86 59
4442.01 53
4442.17 49
4442.32 47
4442.47 48
4442.63 49
4442.78 50
4442.93 51
4443.08 51
4443.24 49
4443.39 47
4443.54 46
4443.70 44
4443.85 45
4444.00 47
4444.15 50
4444.31 54
4444.46 59
4444.61 62
4444.77 65
4444.92 66
4445.07 67
4445.22 67
4445.38 69
4445.53 72
4445.68 77
4445.84 83
4445.99 89
4446.14 94
4446.29 98
4446.45 99
4446.60 98
4446.75 95
4446.91 90
4447.06 85
4447.21 78
4447.37 71
4447.52 65
4447.67 59
4447.82 55
4447.98 52
4448.13 52
4448.28 54
4448.44 58
4448.59 62
4448.74 65
4448.89 67
4449.05 68
4449.20 66
4449.35 63
4449.51 58
4449.66 53
4449.81 47
4449.97 42
4450.12 37
4450.27 31
4450.42 26
4450.58 21
4450.73 16
4450.88 11
4451.04 8
4451.19 7
4451.34 10
4451.50 16
4451.65 26
4451.80 39
4451.95 54
4452.11 67
4452.26 78
4452.41 85
4452.57 89
4452.72 90
4452.87 90
4453.03 89
4453.18 89
4453.33 89
4453.49 89
4453.64 88
4453.79 86
4453.94 83
4454.10 78
4454.25 73
4454.40 67
4454.56 62
4454.71 57
4454.86 53
4455.02 49
4455.17 46
4455.32 44
4455.47 42
4455.63 42
4455.78 42
4455.93 43
4456.09 44
4456.24 45
4456.39 46
4456.55 47
4456.70 48
4456.85 49
4457.01 50
4457.16 53
4457.31 56
4457.47 60
4457.62 66
4457.77 74
4457.92 83
4458.08 92
4458.23 100
4458.38 106
4458.54 108
4458.69 107
4458.84 103
4459.00 97
4459.15 89
4459.30 81
4459.46 73
4459.61 65
4459.76 58
4459.92 51
4460.07 45
4460.22 39
4460.37 33
4460.53 29
4460.68 26
4460.83 25
4460.99 25
4461.14 27
4461.29 28
4461.45 30
4461.60 32
4461.75 33
4461.91 34
4462.06 36
4462.21 38
4462.37 41
4462.52 45
4462.67 49
4462.83 53
4462.98 56
4463.13 58
4463.29 59
4463.44 59
4463.59 59
4463.74 58
4463.90 56
4464.05 54
4464.20 51
4464.36 48
4464.51 45
4464.66 41
4464.82 37
4464.97 33
4465.12 28
4465.28 23
4465.43 18
4465.58 13
4465.74 10
4465.89 9
4466.04 11
4466.20 14
4466.35 19
4466.50 24
4466.66 29
4466.81 32
4466.96 33
4467.12 32
4467.27 29
4467.42 26
4467.58 24
4467.73 24
4467.88 24
4468.04 25
4468.19 26
4468.34 27
4468.50 26
4468.65 25
4468.80 23
4468.96 21
4469.11 20
4469.26 21
4469.42 24
4469.57 28
4469.72 33
4469.88 38
4470.03 42
4470.18 44
4470.34 44
4470.49 42
4470.64 39
4470.80 36
4470.95 33
4471.10 31
4471.26 32
4471.41 35
4471.56 39
4471.72 46
4471.87 53
4472.02 61
4472.18 69
4472.33 77
4472.48 84
4472.64 90
4472.79 94
4472.94 96
4473.10 94
4473.25 88
4473.40 79
4473.56 69
4473.71 58
4473.86 48
4474.02 40
4474.17 35
4474.32 31
4474.48 28
4474.63 24
4474.78 21
4474.94 18
4475.09 16
4475.24 15
4475.40 18
4475.55 23
4475.70 29
4475.86 37
4476.01 43
4476.16 48
4476.32 49
4476.47 49
4476.62 46
4476.78 43
4476.93 41
4477.09 39
4477.24 40
4477.39 42
4477.55 45
4477.70 50
4477.85 54
4478.01 58
4478.16 59
4478.31 59
4478.47 57
4478.62 53
4478.77 50
4478.93 48
4479.08 48
4479.23 51
4479.39 57
4479.54 64
4479.69 71
4479.85 77
4480.00 80
4480.15 79
4480.31 76
4480.46 69
4480.62 61
4480.77 53
4480.92 46
4481.08 40
4481.23 36
4481.38 34
4481.54 33
4481.69 33
4481.84 34
4482.00 36
4482.15 38
4482.30 40
4482.46 43
4482.61 46
4482.76 48
4482.92 49
4483.07 48
4483.23 46
4483.38 43
4483.53 40
4483.69 37
4483.84 33
4483.99 30
4484.15 28
4484.30 25
4484.45 21
4484.61 18
4484.76 16
4484.91 14
4485.07 14
4485.22 15
4485.38 17
4485.53 19
4485.68 20
4485.84 20
4485.99 18
4486.14 15
4486.30 11
4486.45 7
4486.60 4
4486.76 3
4486.91 3
4487.07 6
4487.22 11
4487.37 16
4487.53 23
4487.68 29
4487.83 35
4487.99 40
4488.14 43
4488.29 46
4488.45 48
4488.60 49
4488.76 49
4488.91 50
4489.06 52
4489.22 54
4489.37 57
4489.52 60
4489.68 62
4489.83 64
4489.98 65
4490.14 65
4490.29 65
4490.45 65
4490.60 64
4490.75 64
4490.91 64
4491.06 65
4491.21 65
4491.37 65
4491.52 66
4491.67 67
4491.83 68
4491.98 68
4492.14 68
4492.29 67
4492.44 65
4492.60 62
4492.75 57
4492.90 52
4493.06 46
4493.21 42
4493.37 38
4493.52 35
4493.67 33
4493.83 31
4493.98 30
4494.13 29
4494.29 28
4494.44 27
4494.60 26
4494.75 26
4494.90 26
4495.06 28
4495.21 29
4495.36 30
4495.52 30
4495.67 30
4495.83 28
4495.98 25
4496.13 21
4496.29 17
4496.44 13
4496.59 9
4496.75 6
4496.90 2
4497.06 0
4497.21 0
4497.36 0
4497.52 0
4497.67 0
4497.83 0
4497.98 1
4498.13 5
4498.29 10
4498.44 15
4498.59 19
4498.75 22
4498.90 24
4499.06 24
4499.21 24
4499.36 23
4499.52 21
4499.67 19
4499.82 16
4499.98 12
4500.13 8
4500.29 4
4500.44 0
4500.59 0
4500.75 0
4500.90 0
4501.06 0
4501.21 0
4501.36 0
4501.52 0
4501.67 0
4501.82 4
4501.98 10
4502.13 16
4502.29 22
4502.44 28
4502.59 34
4502.75 39
4502.90 43
4503.06 46
4503.21 48
4503.36 48
4503.52 48
4503.67 46
4503.83 43
4503.98 38
4504.13 34
4504.29 31
4504.44 29
4504.60 29
4504.75 32
4504.90 36
4505.06 43
4505.21 50
4505.36 57
4505.52 63
4505.67 67
4505.83 70
4505.98 71
4506.13 70
4506.29 67
4506.44 64
4506.60 60
4506.75 57
4506.90 55
4507.06 54
4507.21 55
4507.37 57
4507.52 59
4507.67 60
4507.83 61
4507.98 60
4508.14 59
4508.29 57
4508.44 54
4508.60 51
4508.75 49
4508.91 47
4509.06 46
4509.21 44
4509.37 42
4509.52 39
4509.68 36
4509.83 33
4509.98 30
4510.14 27
4510.29 25
4510.45 24
4510.60 24
4510.75 25
4510.91 27
4511.06 30
4511.22 33
4511.37 37
4511.52 41
4511.68 44
4511.83 48
4511.99 52
4512.14 57
4512.29 62
4512.45 66
4512.60 70
4512.76 73
4512.91 73
4513.06 70
4513.22 64
4513.37 56
4513.53 46
4513.68 36
4513.84 28
4513.99 22
4514.14 18
4514.30 16
4514.45 15
4514.61 13
4514.76 11
4514.91 8
4515.07 5
4515.22 2
4515.38 1
4515.53 3
4515.68 7
4515.84 14
4515.99 23
4516.15 33
4516.30 44
4516.45 54
4516.61 63
4516.76 69
4516.92 72
4517.07 72
4517.23 69
4517.38 63
4517.53 56
4517.69 49
4517.84 43
4518.00 38
4518.15 35
4518.30 33
4518.46 33
4518.61 33
4518.77 34
4518.92 34
4519.08 35
4519.23 36
4519.38 38
4519.54 39
4519.69 41
4519.85 42
4520.00 43
4520.15 43
4520.31 42
4520.46 39
4520.62 36
4520.77 34
4520.93 32
4521.08 31
4521.23 31
4521.39 32
4521.54 33
4521.70 34
4521.85 33
4522.00 32
4522.16 31
4522.31 30
4522.47 29
4522.62 29
4522.78 29
4522.93 30
4523.08 31
4523.24 31
4523.39 31
4523.55 30
4523.70 29
4523.86 28
4524.01 28
4524.16 29
4524.32 31
4524.47 33
4524.63 35
4524.78 37
4524.94 38
4525.09 38
4525.24 38
4525.40 38
4525.55 39
4525.71 41
4525.86 45
4526.02 50
4526.17 56
4526.32 61
4526.48 66
4526.63 70
4526.79 72
4526.94 73
4527.10 72
4527.25 69
4527.40 66
4527.56 61
4527.71 56
4527.87 51
4528.02 47
4528.18 43
4528.33 40
4528.48 38
4528.64 37
4528.79 35
4528.95 34
4529.10 32
4529.26 30
4529.41 28
4529.56 27
4529.72 26
4529.87 26
4530.03 27
4530.18 27
4530.34 28
4530.49 28
4530.65 27
4530.80 25
4530.95 21
4531.11 17
4531.26 13
4531.42 10
4531.57 8
4531.73 8
4531.88 10
4532.03 15
4532.19 22
4532.34 28
4532.50 35
4532.65 39
4532.81 41
4532.96 40
4533.12 37
4533.27 33
4533.42 30
4533.58 27
4533.73 26
4533.89 26
4534.04 27
4534.20 29
4534.35 32
4534.51 36
4534.66 39
4534.81 42
4534.97 44
4535.12 45
4535.28 45
4535.43 44
4535.59 41
4535.74 39
4535.90 36
4536.05 34
4536.20 32
4536.36 31
4536.51 29
4536.67 26
4536.82 22
4536.98 18
4537.13 13
4537.29 8
4537.44 5
4537.59 3
4537.75 3
4537.90 5
4538.06 9
4538.21 13
4538.37 17
4538.52 20
4538.68 22
4538.83 23
4538.99 23
4539.14 24
4539.29 25
4539.45 26
4539.60 29
4539.76 31
4539.91 33
4540.07 35
4540.22 35
4540.38 34
4540.53 33
4540.68 31
4540.84 29
4540.99 26
4541.15 23
4541.30 19
4541.46 15
4541.61 11
4541.77 7
4541.92 5
4542.08 3
4542.23 4
4542.38 6
4542.54 9
4542.69 13
4542.85 17
4543.00 22
4543.16 26
4543.31 29
4543.47 31
4543.62 33
4543.78 33
4543.93 33
4544.09 33
4544.24 33
4544.39 34
4544.55 36
4544.70 38
4544.86 40
4545.01 42
4545.17 43
4545.32 43
4545.48 41
4545.63 39
4545.79 36
4545.94 32
4546.10 29
4546.25 26
4546.40 24
4546.56 23
4546.71 23
4546.87 24
4547.02 25
4547.18 28
4547.33 31
4547.49 34
4547.64 36
4547.80 38
4547.95 39
4548.11 39
4548.26 38
4548.41 36
4548.57 35
4548.72 35
4548.88 34
4549.03 34
4549.19 33
4549.34 32
4549.50 31
4549.65 29
4549.81 27
4549.96 26
4550.12 26
4550.27 28
4550.43 31
4550.58 35
4550.74 41
4550.89 48
4551.04 54
4551.20 60
4551.35 65
4551.51 70
4551.66 73
4551.82 75
4551.97 76
4552.13 74
4552.28 70
4552.44 64
4552.59 56
4552.75 48
4552.90 41
4553.06 35
4553.21 32
4553.37 31
4553.52 31
4553.68 33
4553.83 35
4553.98 37
4554.14 38
4554.29 40
4554.45 41
4554.60 43
4554.76 45
4554.91 49
4555.07 53
4555.22 57
4555.38 62
4555.53 66
4555.69 70
4555.84 74
4556.00 77
4556.15 80
4556.31 83
4556.46 86
4556.62 89
4556.77 90
4556.93 92
4557.08 91
4557.24 90
4557.39 86
4557.55 82
4557.70 76
4557.85 70
4558.01 63
4558.16 56
4558.32 51
4558.47 46
4558.63 43
4558.78 41
4558.94 41
4559.09 42
4559.25 44
4559.40 46
4559.56 49
4559.71 52
4559.87 56
4560.02 59
4560.18 62
4560.33 66
4560.49 69
4560.64 72
4560.80 76
4560.95 79
4561.11 82
4561.26 84
4561.42 85
4561.57 84
4561.73 83
4561.88 80
4562.04 78
4562.19 75
4562.35 74
4562.50 73
4562.66 73
4562.81 75
4562.97 76
4563.12 78
4563.28 79
4563.43 80
4563.59 81
4563.74 82
4563.90 83
4564.05 85
4564.20 87
4564.36 90
4564.51 93
4564.67 97
4564.82 102
4564.98 108
4565.13 114
4565.29 121
4565.44 126
4565.60 131
4565.75 135
4565.91 137
4566.06 138
4566.22 138
4566.37 138
4566.53 138
4566.68 138
4566.84 139
4566.99 141
4567.15 144
4567.30 149
4567.46 153
4567.61 158
4567.77 161
4567.92 163
4568.08 161
4568.23 157
4568.39 150
4568.54 141
4568.70 131
4568.85 121
4569.01 109
4569.16 98
4569.32 86
4569.47 75
4569.63 66
4569.78 58
4569.94 54
4570.09 53
4570.25 54
4570.40 57
4570.56 61
4570.71 65
4570.87 67
4571.02 68
4571.18 68
4571.33 67
4571.49 64
4571.64 62
4571.80 60
4571.96 59
4572.11 58
4572.27 57
4572.42 57
4572.58 56
4572.73 56
4572.89 56
4573.04 57
4573.20 59
4573.35 62
4573.51 66
4573.66 68
4573.82 68
4573.97 66
4574.13 61
4574.28 54
4574.44 48
4574.59 43
4574.75 41
4574.90 43
4575.06 47
4575.21 55
4575.37 63
4575.52 70
4575.68 75
4575.83 78
4575.99 78
4576.14 76
4576.30 72
4576.45 69
4576.61 67
4576.76 65
4576.92 65
4577.07 66
4577.23 67
4577.38 67
4577.54 67
4577.69 65
4577.85 62
4578.00 58
4578.16 53
4578.32 49
4578.47 45
4578.63 42
4578.78 39
4578.94 37
4579.09 35
4579.25 34
4579.40 32
4579.56 31
4579.71 31
4579.87 32
4580.02 33
4580.18 35
4580.33 37
4580.49 39
4580.64 39
4580.80 37
4580.95 34
4581.11 29
4581.26 24
4581.42 18
4581.57 12
4581.73 8
4581.88 4
4582.04 2
4582.20 0
4582.35 0
4582.51 0
4582.66 0
4582.82 0
4582.97 0
4583.13 0
4583.28 0
4583.44 0
4583.59 0
4583.75 0
4583.90 0
4584.06 2
4584.21 4
4584.37 8
4584.52 15
4584.68 23
4584.83 33
4584.99 43
4585.15 54
4585.30 65
4585.46 74
4585.61 81
4585.77 87
4585.92 92
4586.08 94
4586.23 94
4586.39 94
4586.54 92
4586.70 89
4586.85 86
4587.01 83
4587.16 81
4587.32 80
4587.48 81
4587.63 83
4587.79 85
4587.94 87
4588.10 88
4588.25 88
4588.41 86
4588.56 81
4588.72 76
4588.87 70
4589.03 64
4589.18 59
4589.34 54
4589.49 51
4589.65 48
4589.81 46
4589.96 44
4590.12 42
4590.27 40
4590.43 39
4590.58 38
4590.74 37
4590.89 37
4591.05 38
4591.20 39
4591.36 40
4591.51 42
4591.67 44
4591.83 45
4591.98 47
4592.14 48
4592.29 49
4592.45 50
4592.60 51
4592.76 51
4592.91 51
4593.07 50
4593.22 48
4593.38 47
4593.54 45
4593.69 44
4593.85 44
4594.00 44
4594.16 44
4594.31 44
4594.47 43
4594.62 42
4594.78 40
4594.93 39
4595.09 39
4595.25 39
4595.40 41
4595.56 45
4595.71 51
4595.87 57
4596.02 64
4596.18 70
4596.33 75
4596.49 78
4596.64 78
4596.80 75
4596.96 70
4597.11 64
4597.27 57
4597.42 51
4597.58 45
4597.73 42
4597.89 39
4598.04 37
4598.20 35
4598.35 33
4598.51 30
4598.67 26
4598.82 23
4598.98 19
4599.13 17
4599.29 15
4599.44 16
4599.60 17
4599.75 20
4599.91 23
4600.07 25
4600.22 27
4600.38 27
4600.53 26
4600.69 24
4600.84 22
4601.00 20
4601.15 18
4601.31 18
4601.47 17
4601.62 18
4601.78 19
4601.93 20
4602.09 21
4602.24 23
4602.40 25
4602.55 28
4602.71 31
4602.87 34
4603.02 37
4603.18 40
4603.33 41
4603.49 42
4603.64 41
4603.80 39
4603.96 37
4604.11 35
4604.27 33
4604.42 31
4604.58 30
4604.73 28
4604.89 26
4605.04 25
4605.20 23
4605.36 22
4605.51 22
4605.67 22
4605.82 23
4605.98 24
4606.13 24
4606.29 23
4606.45 21
4606.60 17
4606.76 12
4606.91 8
4607.07 6
4607.22 6
4607.38 9
4607.54 14
4607.69 20
4607.85 27
4608.00 32
4608.16 35
4608.31 36
4608.47 34
4608.62 31
4608.78 27
4608.94 23
4609.09 17
4609.25 12
4609.40 6
4609.56 1
4609.71 0
4609.87 0
4610.03 0
4610.18 0
4610.34 0
4610.49 0
4610.65 0
4610.80 0
4610.96 1
4611.12 5
4611.27 10
4611.43 15
4611.58 20
4611.74 24
4611.89 27
4612.05 29
4612.21 29
4612.36 27
4612.52 26
4612.67 24
4612.83 22
4612.99 20
4613.14 19
4613.30 18
4613.45 19
4613.61 20
4613.76 22
4613.92 25
4614.08 27
4614.23 29
4614.39 29
4614.54 29
4614.70 29
4614.85 29
4615.01 30
4615.17 31
4615.32 32
4615.48 34
4615.63 36
4615.79 36
4615.95 37
4616.10 38
4616.26 40
4616.41 44
4616.57 49
4616.72 55
4616.88 61
4617.04 66
4617.19 69
4617.35 69
4617.50 65
4617.66 58
4617.82 49
4617.97 39
4618.13 29
4618.28 21
4618.44 15
4618.59 12
4618.75 11
4618.91 11
4619.06 14
4619.22 18
4619.37 23
4619.53 29
4619.69 36
4619.84 43
4620.00 48
4620.15 52
4620.31 53
4620.46 53
4620.62 51
4620.78 50
4620.93 49
4621.09 51
4621.24 54
4621.40 58
4621.56 61
4621.71 64
4621.87 65
4622.02 64
4622.18 61
4622.34 57
4622.49 52
4622.65 48
4622.80 45
4622.96 43
4623.12 42
4623.27 42
4623.43 42
4623.58 44
4623.74 45
4623.90 47
4624.05 49
4624.21 51
4624.36 55
4624.52 60
4624.67 66
4624.83 73
4624.99 81
4625.14 87
4625.30 93
4625.45 96
4625.61 96
4625.77 93
4625.92 88
4626.08 81
4626.23 72
4626.39 63
4626.55 55
4626.70 48
4626.86 44
4627.01 43
4627.17 45
4627.33 48
4627.48 51
4627.64 54
4627.79 56
4627.95 55
4628.11 52
4628.26 46
4628.42 39
4628.57 33
4628.73 28
4628.89 26
4629.04 28
4629.20 33
4629.36 40
4629.51 48
4629.67 56
4629.82 63
4629.98 67
4630.14 69
4630.29 70
4630.45 70
4630.60 70
4630.76 71
4630.92 71
4631.07 72
4631.23 73
4631.38 73
4631.54 74
4631.70 75
4631.85 76
4632.01 77
4632.16 78
4632.32 78
4632.48 77
4632.63 74
4632.79 70
4632.94 65
4633.10 60
4633.26 56
4633.41 52
4633.57 50
4633.73 48
4633.88 47
4634.04 47
4634.19 46
4634.35 46
4634.51 47
4634.66 49
4634.82 53
4634.97 59
4635.13 67
4635.29 77
4635.44 86
4635.60 93
4635.75 100
4635.91 104
4636.07 106
4636.22 106
4636.38 106
4636.54 106
4636.69 105
4636.85 105
4637.00 105
4637.16 104
4637.32 104
4637.47 103
4637.63 103
4637.79 104
4637.94 104
4638.10 105
4638.25 105
4638.41 105
4638.57 104
4638.72 102
4638.88 100
4639.03 98
4639.19 97
4639.35 98
4639.50 100
4639.66 102
4639.82 104
4639.97 104
4640.13 103
4640.28 99
4640.44 92
4640.60 84
4640.75 76
4640.91 69
4641.07 63
4641.22 60
4641.38 58
4641.53 59
4641.69 62
4641.85 65
4642.00 68
4642.16 71
4642.32 73
4642.47 75
4642.63 76
4642.78 77
4642.94 76
4643.10 75
4643.25 73
4643.41 70
4643.57 66
4643.72 61
4643.88 55
4644.03 49
4644.19 42
4644.35 37
4644.50 34
4644.66 34
4644.82 38
4644.97 46
4645.13 55
4645.28 64
4645.44 72
4645.60 77
4645.75 78
4645.91 76
4646.07 70
4646.22 64
4646.38 58
4646.54 53
4646.69 50
4646.85 48
4647.00 46
4647.16 43
4647.32 41
4647.47 38
4647.63 36
4647.79 36
4647.94 36
4648.10 38
4648.26 39
4648.41 40
4648.57 39
4648.72 37
4648.88 34
4649.04 30
4649.19 26
4649.35 23
4649.51 22
4649.66 23
4649.82 27
4649.98 32
4650.13 38
4650.29 45
4650.44 51
4650.60 57
4650.76 61
4650.91 64
4651.07 66
4651.23 67
4651.38 69
4651.54 70
4651.70 72
4651.85 75
4652.01 78
4652.17 81
4652.32 84
4652.48 87
4652.63 89
4652.79 91
4652.95 92
4653.10 90
4653.26 88
4653.42 83
4653.57 78
4653.73 72
4653.89 67
4654.04 63
4654.20 61
4654.36 61
4654.51 62
4654.67 63
4654.82 65
4654.98 66
4655.14 67
4655.29 68
4655.45 68
4655.61 68
4655.76 67
4655.92 66
4656.08 65
4656.23 63
4656.39 60
4656.55 58
4656.70 57
4656.86 57
4657.02 59
4657.17 61
4657.33 65
4657.49 69
4657.64 72
4657.80 74
4657.95 73
4658.11 70
4658.27 66
4658.42 61
4658.58 56
4658.74 51
4658.89 47
4659.05 44
4659.21 41
4659.36 39
4659.52 38
4659.68 38
4659.83 38
4659.99 40
4660.15 42
4660.30 44
4660.46 46
4660.62 46
4660.77 46
4660.93 43
4661.09 40
4661.24 36
4661.40 32
4661.56 29
4661.71 27
4661.87 26
4662.03 26
4662.18 26
4662.34 28
4662.49 29
4662.65 32
4662.81 35
4662.96 40
4663.12 45
4663.28 51
4663.43 57
4663.59 61
4663.75 63
4663.90 62
4664.06 58
4664.22 51
4664.37 43
4664.53 33
4664.69 24
4664.84 16
4665.00 9
4665.16 5
4665.31 2
4665.47 1
4665.63 1
4665.78 1
4665.94 0
4666.10 0
4666.25 0
4666.41 0
4666.57 0
4666.72 0
4666.88 0
4667.04 2
4667.19 9
4667.35 17
4667.51 24
4667.66 30
4667.82 35
4667.98 37
4668.13 38
4668.29 38
4668.45 36
4668.60 34
4668.76 32
4668.92 30
4669.07 29
4669.23 29
4669.39 30
4669.54 32
4669.70 35
4669.86 37
4670.01 38
4670.17 38
4670.33 36
4670.48 34
4670.64 30
4670.80 26
4670.96 23
4671.11 20
4671.27 19
4671.43 18
4671.58 18
4671.74 19
4671.90 21
4672.05 24
4672.21 26
4672.37 29
4672.52 31
4672.68 34
4672.84 37
4672.99 40
4673.15 43
4673.31 45
4673.46 47
4673.62 47
4673.78 45
4673.93 42
4674.09 37
4674.25 32
4674.40 27
4674.56 25
4674.72 25
4674.87 28
4675.03 34
4675.19 43
4675.34 53
4675.50 63
4675.66 72
4675.82 80
4675.97 85
4676.13 87
4676.29 88
4676.44 86
4676.60 82
4676.76 78
4676.91 72
4677.07 67
4677.23 61
4677.38 56
4677.54 51
4677.70 47
4677.85 44
4678.01 41
4678.17 39
4678.32 37
4678.48 35
4678.64 33
4678.80 32
4678.95 30
4679.11 30
4679.27 29
4679.42 28
4679.58 28
4679.74 27
4679.89 26
4680.05 26
4680.21 26
4680.36 27
4680.52 30
4680.68 34
4680.83 40
4680.99 46
4681.15 52
4681.31 57
4681.46 61
4681.62 63
4681.78 62
4681.93 60
4682.09 55
4682.25 49
4682.40 43
4682.56 37
4682.72 31
4682.87 28
4683.03 26
4683.19 26
4683.35 28
4683.50 30
4683.66 33
4683.82 34
4683.97 36
4684.13 37
4684.29 37
4684.44 38
4684.60 40
4684.76 41
4684.92 43
4685.07 44
4685.23 44
4685.39 42
4685.54 40
4685.70 37
4685.86 33
4686.01 29
4686.17 25
4686.33 21
4686.49 17
4686.64 13
4686.80 9
4686.96 5
4687.11 1
4687.27 0
4687.43 0
4687.58 0
4687.74 0
4687.90 0
4688.06 0
4688.21 0
4688.37 0
4688.53 4
4688.68 12
4688.84 20
4689.00 29
4689.15 38
4689.31 46
4689.47 54
4689.63 61
4689.78 66
4689.94 70
4690.10 71
4690.25 71
4690.41 70
4690.57 67
4690.73 63
4690.88 59
4691.04 55
4691.20 52
4691.35 50
4691.51 48
4691.67 47
4691.82 45
4691.98 44
4692.14 43
4692.30 42
4692.45 42
4692.61 42
4692.77 44
4692.92 46
4693.08 48
4693.24 51
4693.40 54
4693.55 56
4693.71 58
4693.87 58
4694.02 57
4694.18 54
4694.34 50
4694.50 43
4694.65 36
4694.81 28
4694.97 21
4695.12 15
4695.28 12
4695.44 12
4695.60 13
4695.75 16
4695.91 18
4696.07 19
4696.22 19
4696.38 17
4696.54 14
4696.70 11
4696.85 9
4697.01 9
4697.17 11
4697.32 15
4697.48 20
4697.64 26
4697.80 31
4697.95 35
4698.11 37
4698.27 38
4698.43 36
4698.58 33
4698.74 29
4698.90 24
4699.05 19
4699.21 14
4699.37 9
4699.53 6
4699.68 3
4699.84 2
4700.00 4
4700.15 7
4700.31 11
4700.47 16
4700.63 20
4700.78 23
4700.94 25
4701.10 24
4701.26 22
4701.41 19
4701.57 16
4701.73 14
4701.88 13
4702.04 14
4702.20 16
4702.36 19
4702.51 22
4702.67 25
4702.83 26
4702.98 25
4703.14 22
4703.30 17
4703.46 11
4703.61 5
4703.77 0
4703.93 0
4704.09 0
4704.24 0
4704.40 0
4704.56 0
4704.72 0
4704.87 3
4705.03 4
4705.19 5
4705.34 6
4705.50 7
4705.66 8
4705.82 9
4705.97 9
4706.13 8
4706.29 6
4706.45 3
4706.60 0
4706.76 0
4706.92 0
4707.08 0
4707.23 0
4707.39 0
4707.55 0
4707.70 0
4707.86 5
4708.02 10
4708.18 16
4708.33 21
4708.49 26
4708.65 30
4708.81 34
4708.96 37
4709.12 39
4709.28 41
4709.44 41
4709.59 41
4709.75 40
4709.91 39
4710.07 38
4710.22 37
4710.38 37
4710.54 37
4710.69 37
4710.85 38
4711.01 38
4711.17 37
4711.32 36
4711.48 34
4711.64 31
4711.80 28
4711.95 25
4712.11 23
4712.27 21
4712.43 20
4712.58 19
4712.74 19
4712.90 19
4713.06 20
4713.21 22
4713.37 23
4713.53 25
4713.69 27
4713.84 29
4714.00 30
4714.16 31
4714.32 33
4714.47 35
4714.63 37
4714.79 39
4714.95 40
4715.10 41
4715.26 40
4715.42 38
4715.58 33
4715.73 28
4715.89 22
4716.05 17
4716.21 14
4716.36 13
4716.52 13
4716.68 15
4716.84 17
4716.99 19
4717.15 20
4717.31 21
4717.47 22
4717.62 24
4717.78 26
4717.94 29
4718.10 32
4718.25 35
4718.41 38
4718.57 39
4718.73 41
4718.88 42
4719.04 44
4719.20 45
4719.36 47
4719.51 47
4719.67 46
4719.83 44
4719.99 42
4720.14 40
4720.30 39
4720.46 38
4720.62 39
4720.77 41
4720.93 43
4721.09 45
4721.25 47
4721.40 47
4721.56 46
4721.72 45
4721.88 44
4722.03 42
4722.19 41
4722.35 40
4722.51 40
4722.67 40
4722.82 41
4722.98 41
4723.14 42
4723.30 43
4723.45 44
4723.61 46
4723.77 46
4723.93 46
4724.08 44
4724.24 41
4724.40 37
4724.56 32
4724.71 27
4724.87 23
4725.03 19
4725.19 17
4725.35 15
4725.50 13
4725.66 12
4725.82 11
4725.98 11
4726.13 11
4726.29 12
4726.45 14
4726.61 16
4726.76 18
4726.92 20
4727.08 20
4727.24 19
4727.39 17
4727.55 15
4727.71 13
4727.87 13
4728.03 15
4728.18 19
4728.34 25
4728.50 31
4728.66 37
4728.81 42
4728.97 45
4729.13 44
4729.29 42
4729.44 37
4729.60 32
4729.76 26
4729.92 23
4730.08 21
4730.23 21
4730.39 22
4730.55 24
4730.71 26
4730.86 27
4731.02 27
4731.18 27
4731.34 25
4731.50 23
4731.65 21
4731.81 19
4731.97 16
4732.13 13
4732.28 10
4732.44 8
4732.60 5
4732.76 4
4732.92 4
4733.07 5
4733.23 7
4733.39 10
4733.55 13
4733.70 16
4733.86 19
4734.02 21
4734.18 24
4734.34 27
4734.49 29
4734.65 31
4734.81 33
4734.97 34
4735.12 34
4735.28 34
4735.44 34
4735.60 35
4735.76 37
4735.91 40
4736.07 43
4736.23 47
4736.39 50
4736.54 52
4736.70 53
4736.86 53
4737.02 54
4737.18 55
4737.33 56
4737.49 57
4737.65 58
4737.81 58
4737.97 56
4738.12 52
4738.28 47
4738.44 41
4738.60 35
4738.75 28
4738.91 22
4739.07 15
4739.23 9
4739.39 2
4739.54 0
4739.70 0
4739.86 0
4740.02 0
4740.18 0
4740.33 0
4740.49 0
4740.65 0
4740.81 6
4740.97 11
4741.12 14
4741.28 16
4741.44 17
4741.60 18
4741.76 18
4741.91 20
4742.07 22
4742.23 25
4742.39 29
4742.54 34
4742.70 40
4742.86 47
4743.02 54
4743.18 61
4743.33 66
4743.49 70
4743.65 71
4743.81 71
4743.97 69
4744.12 68
4744.28 68
4744.44 69
4744.60 72
4744.76 76
4744.91 80
4745.07 82
4745.23 82
4745.39 78
4745.55 72
4745.70 64
4745.86 55
4746.02 46
4746.18 39
4746.34 35
4746.49 33
4746.65 33
4746.81 35
4746.97 38
4747.13 41
4747.28 44
4747.44 46
4747.60 47
4747.76 47
4747.92 46
4748.07 45
4748.23 43
4748.39 42
4748.55 41
4748.71 40
4748.86 40
4749.02 40
4749.18 40
4749.34 40
4749.50 40
4749.65 40
4749.81 40
4749.97 39
4750.13 39
4750.29 39
4750.44 38
4750.60 38
4750.76 37
4750.92 38
4751.08 38
4751.24 40
4751.39 42
4751.55 44
4751.71 44
4751.87 43
4752.03 40
4752.18 35
4752.34 29
4752.50 22
4752.66 15
4752.82 9
4752.97 5
4753.13 3
4753.29 3
4753.45 4
4753.61 7
4753.77 10
4753.92 13
4754.08 15
4754.24 18
4754.40 21
4754.56 24
4754.71 27
4754.87 30
4755.03 33
4755.19 36
4755.35 37
4755.50 38
4755.66 38
4755.82 37
4755.98 37
4756.14 35
4756.30 33
4756.45 30
4756.61 25
4756.77 19
4756.93 13
4757.09 7
4757.24 2
4757.40 0
4757.56 0
4757.72 0
4757.88 0
4758.04 1
4758.19 1
4758.35 0
4758.51 0
4758.67 0
4758.83 0
4758.98 0
4759.14 0
4759.30 4
4759.46 9
4759.62 15
4759.78 22
4759.93 28
4760.09 34
4760.25 38
4760.41 41
4760.57 43
4760.73 43
4760.88 42
4761.04 40
4761.20 38
4761.36 35
4761.52 32
4761.67 28
4761.83 23
4761.99 19
4762.15 15
4762.31 12
4762.47 10
4762.62 10
4762.78 12
4762.94 15
4763.10 18
4763.26 21
4763.42 24
4763.57 28
4763.73 32
4763.89 38
4764.05 45
4764.21 53
4764.37 61
4764.52 68
4764.68 74
4764.84 77
4765.00 78
4765.16 77
4765.32 73
4765.47 67
4765.63 60
4765.79 54
4765.95 47
4766.11 43
4766.27 40
4766.42 38
4766.58 39
4766.74 40
4766.90 42
4767.06 44
4767.22 46
4767.37 48
4767.53 50
4767.69 52
4767.85 54
4768.01 56
4768.17 59
4768.32 61
4768.48 64
4768.64 66
4768.80 68
4768.96 70
4769.12 72
4769.27 73
4769.43 75
4769.59 76
4769.75 77
4769.91 78
4770.07 78
4770.22 77
4770.38 75
4770.54 71
4770.70 66
4770.86 60
4771.02 54
4771.17 49
4771.33 44
4771.49 40
4771.65 38
4771.81 38
4771.97 39
4772.13 40
4772.28 42
4772.44 44
4772.60 46
4772.76 48
4772.92 50
4773.08 53
4773.23 56
4773.39 59
4773.55 61
4773.71 64
4773.87 66
4774.03 68
4774.19 70
4774.34 74
4774.50 78
4774.66 82
4774.82 86
4774.98 89
4775.14 89
4775.29 87
4775.45 83
4775.61 78
4775.77 73
4775.93 70
4776.09 67
4776.25 65
4776.40 63
4776.56 60
4776.72 57
4776.88 53
4777.04 50
4777.20 48
4777.35 47
4777.51 49
4777.67 51
4777.83 54
4777.99 56
4778.15 57
4778.31 57
4778.46 57
4778.62 56
4778.78 57
4778.94 60
4779.10 63
4779.26 67
4779.42 70
4779.57 71
4779.73 71
4779.89 69
4780.05 66
4780.21 63
4780.37 60
4780.53 59
4780.68 58
4780.84 56
4781.00 54
4781.16 51
4781.32 48
4781.48 46
4781.64 44
4781.79 42
4781.95 42
4782.11 43
4782.27 43
4782.43 44
4782.59 45
4782.75 46
4782.90 47
4783.06 47
4783.22 46
4783.38 45
4783.54 43
4783.70 41
4783.86 39
4784.02 39
4784.17 39
4784.33 43
4784.49 48
4784.65 55
4784.81 63
4784.97 69
4785.13 75
4785.28 78
4785.44 79
4785.60 79
4785.76 77
4785.92 76
4786.08 74
4786.24 73
4786.39 71
4786.55 69
4786.71 67
4786.87 63
4787.03 58
4787.19 52
4787.35 45
4787.51 39
4787.66 33
4787.82 27
4787.98 22
4788.14 19
4788.30 16
4788.46 14
4788.62 12
4788.78 10
4788.93 9
4789.09 9
4789.25 10
4789.41 13
4789.57 17
4789.73 22
4789.89 27
4790.04 31
4790.20 35
4790.36 36
4790.52 36
4790.68 34
4790.84 32
4791.00 30
4791.16 30
4791.31 31
4791.47 33
4791.63 38
4791.79 44
4791.95 51
4792.11 57
4792.27 61
4792.43 63
4792.58 63
4792.74 62
4792.90 59
4793.06 57
4793.22 55
4793.38 54
4793.54 55
4793.70 57
4793.86 58
4794.01 60
4794.17 60
4794.33 60
4794.49 60
4794.65 59
4794.81 59
4794.97 60
4795.13 60
4795.28 61
4795.44 62
4795.60 63
4795.76 63
4795.92 62
4796.08 61
4796.24 59
4796.40 56
4796.55 54
4796.71 52
4796.87 51
4797.03 52
4797.19 55
4797.35 59
4797.51 64
4797.67 69
4797.83 74
4797.98 78
4798.14 80
4798.30 79
4798.46 77
4798.62 73
4798.78 69
4798.94 64
4799.10 58
4799.26 53
4799.41 47
4799.57 41
4799.73 35
4799.89 30
4800.05 26
4800.21 25
4800.37 26
4800.53 30
4800.69 37
4800.84 45
4801.00 53
4801.16 60
4801.32 65
4801.48 68
4801.64 69
4801.80 68
4801.96 65
4802.12 60
4802.27 55
4802.43 49
4802.59 44
4802.75 38
4802.91 33
4803.07 28
4803.23 24
4803.39 20
4803.55 15
4803.71 11
4803.86 8
4804.02 4
4804.18 2
4804.34 1
4804.50 1
4804.66 2
4804.82 5
4804.98 8
4805.14 11
4805.29 15
4805.45 19
4805.61 23
4805.77 28
4805.93 31
4806.09 34
4806.25 35
4806.41 34
4806.57 31
4806.73 27
4806.88 23
4807.04 19
4807.20 17
4807.36 16
4807.52 17
4807.68 17
4807.84 18
4808.00 18
4808.16 16
4808.32 14
4808.48 12
4808.63 10
4808.79 10
4808.95 11
4809.11 15
4809.27 21
4809.43 29
4809.59 37
4809.75 45
4809.91 52
4810.07 58
4810.22 61
4810.38 62
4810.54 61
4810.70 58
4810.86 55
4811.02 52
4811.18 50
4811.34 48
4811.50 46
4811.66 45
4811.82 44
4811.97 43
4812.13 42
4812.29 42
4812.45 43
4812.61 44
4812.77 46
4812.93 48
4813.09 51
4813.25 53
4813.41 56
4813.57 57
4813.72 56
4813.88 52
4814.04 47
4814.20 38
4814.36 29
4814.52 19
4814.68 9
4814.84 1
4815.00 0
4815.16 0
4815.32 0
4815.48 0
4815.63 0
4815.79 0
4815.95 0
4816.11 0
4816.27 4
4816.43 10
4816.59 16
4816.75 21
4816.91 24
4817.07 25
4817.23 25
4817.39 24
4817.54 23
4817.70 22
4817.86 20
4818.02 19
4818.18 19
4818.34 19
4818.50 20
4818.66 21
4818.82 23
4818.98 25
4819.14 28
4819.30 31
4819.45 35
4819.61 39
4819.77 44
4819.93 49
4820.09 54
4820.25 58
4820.41 62
4820.57 65
4820.73 67
4820.89 68
4821.05 68
4821.21 67
4821.37 66
4821.52 64
4821.68 61
4821.84 57
4822.00 51
4822.16 45
4822.32 38
4822.48 32
4822.64 25
4822.80 19
4822.96 12
4823.12 7
4823.28 2
4823.44 0
4823.60 0
4823.75 0
4823.91 0
4824.07 0
4824.23 4
4824.39 8
4824.55 10
4824.71 11
4824.87 11
4825.03 10
4825.19 10
4825.35 11
4825.51 15
4825.67 20
4825.83 26
4825.98 33
4826.14 38
4826.30 42
4826.46 43
4826.62 43
4826.78 42
4826.94 40
4827.10 37
4827.26 34
4827.42 31
4827.58 28
4827.74 27
4827.90 27
4828.06 28
4828.22 30
4828.37 33
4828.53 36
4828.69 37
4828.85 37
4829.01 35
4829.17 32
4829.33 28
4829.49 23
4829.65 19
4829.81 15
4829.97 12
4830.13 8
4830.29 6
4830.45 3
4830.61 2
4830.77 1
4830.93 2
4831.08 4
4831.24 8
4831.40 14
4831.56 20
4831.72 28
4831.88 35
4832.04 41
4832.20 46
4832.36 50
4832.52 53
4832.68 54
4832.84 56
4833.00 58
4833.16 60
4833.32 61
4833.48 62
4833.64 63
4833.79 64
4833.95 65
4834.11 66
4834.27 67
4834.43 67
4834.59 66
4834.75 63
4834.91 60
4835.07 56
4835.23 52
4835.39 49
4835.55 47
4835.71 46
4835.87 45
4836.03 43
4836.19 40
4836.35 37
4836.51 33
4836.67 30
4836.82 29
4836.98 29
4837.14 31
4837.30 35
4837.46 38
4837.62 40
4837.78 42
4837.94 41
4838.10 39
4838.26 36
4838.42 33
4838.58 30
4838.74 28
4838.90 26
4839.06 24
4839.22 24
4839.38 24
4839.54 25
4839.70 26
4839.86 26
4840.02 25
4840.17 22
4840.33 17
4840.49 12
4840.65 7
4840.81 3
4840.97 2
4841.13 4
4841.29 9
4841.45 16
4841.61 23
4841.77 29
4841.93 33
4842.09 34
4842.25 32
4842.41 27
4842.57 22
4842.73 16
4842.89 11
4843.05 6
4843.21 2
4843.37 0
4843.53 0
4843.69 0
4843.85 0
4844.01 0
4844.16 2
4844.32 5
4844.48 8
4844.64 11
4844.80 14
4844.96 16
4845.12 17
4845.28 18
4845.44 19
4845.60 19
4845.76 19
4845.92 19
4846.08 17
4846.24 15
4846.40 12
4846.56 10
4846.72 7
4846.88 6
4847.04 6
4847.20 7
4847.36 9
4847.52 12
4847.68 14
4847.84 16
4848.00 17
4848.16 17
4848.32 17
4848.48 15
4848.64 14
4848.79 13
4848.95 13
4849.11 14
4849.27 17
4849.43 22
4849.59 27
4849.75 33
4849.91 39
4850.07 44
4850.23 48
4850.39 51
4850.55 52
4850.71 52
4850.87 52
4851.03 51
4851.19 49
4851.35 48
4851.51 46
4851.67 43
4851.83 40
4851.99 37
4852.15 32
4852.31 27
4852.47 21
4852.63 16
4852.79 12
4852.95 10
4853.11 10
4853.27 13
4853.43 16
4853.59 22
4853.75 27
4853.91 32
4854.07 36
4854.23 39
4854.39 40
4854.55 42
4854.71 43
4854.87 44
4855.03 45
4855.19 46
4855.34 47
4855.50 47
4855.66 45
4855.82 44
4855.98 41
4856.14 38
4856.30 36
4856.46 33
4856.62 30
4856.78 27
4856.94 23
4857.10 18
4857.26 13
4857.42 7
4857.58 1
4857.74 0
4857.90 0
4858.06 0
4858.22 0
4858.38 0
4858.54 0
4858.70 0
4858.86 0
4859.02 5
4859.18 9
4859.34 11
4859.50 13
4859.66 14
4859.82 14
4859.98 14
4860.14 14
4860.30 15
4860.46 16
4860.62 18
4860.78 21
4860.94 23
4861.10 25
4861.26 28
4861.42 30
4861.58 33
4861.74 36
4861.90 40
4862.06 44
4862.22 47
4862.38 50
4862.54 52
4862.70 51
4862.86 49
4863.02 46
4863.18 41
4863.34 36
4863.50 31
4863.66 26
4863.82 22
4863.98 20
4864.14 19
4864.30 19
4864.46 20
4864.62 21
4864.78 22
4864.94 22
4865.10 22
4865.26 20
4865.42 19
4865.58 17
4865.74 15
4865.90 13
4866.06 11
4866.22 10
4866.38 11
4866.54 12
4866.70 14
4866.86 19
4867.02 24
4867.18 30
4867.34 35
4867.50 39
4867.66 42
4867.82 41
4867.98 38
4868.14 33
4868.30 27
4868.46 21
4868.62 14
4868.78 9
4868.94 5
4869.10 2
4869.26 0
4869.42 0
4869.58 0
4869.74 3
4869.90 8
4870.06 14
4870.22 21
4870.38 28
4870.54 34
4870.70 39
4870.86 41
4871.02 42
4871.18 40
4871.34 38
4871.50 36
4871.66 35
4871.82 37
4871.98 40
4872.14 44
4872.30 50
4872.46 54
4872.62 57
4872.78 59
4872.94 58
4873.10 57
4873.26 56
4873.42 56
4873.58 56
4873.74 59
4873.90 62
4874.06 65
4874.22 68
4874.38 71
4874.54 73
4874.70 74
4874.86 74
4875.02 73
4875.18 71
4875.34 67
4875.50 63
4875.66 58
4875.82 54
4875.98 50
4876.14 49
4876.30 50
4876.46 53
4876.62 59
4876.78 67
4876.94 76
4877.10 85
4877.26 92
4877.42 98
4877.58 101
4877.74 103
4877.90 103
4878.06 102
4878.22 102
4878.38 103
4878.54 105
4878.70 108
4878.87 111
4879.03 114
4879.19 114
4879.35 112
4879.51 108
4879.67 101
4879.83 93
4879.99 86
4880.15 79
4880.31 73
4880.47 70
4880.63 67
4880.79 66
4880.95 64
4881.11 63
4881.27 62
4881.43 62
4881.59 64
4881.75 67
4881.91 71
4882.07 75
4882.23 79
4882.39 82
4882.55 83
4882.71 82
4882.87 79
4883.03 76
4883.19 73
4883.35 71
4883.51 70
4883.67 70
4883.83 71
4883.99 73
4884.15 74
4884.31 75
4884.47 75
4884.63 73
4884.79 70
4884.95 65
4885.11 60
4885.27 55
4885.44 50
4885.60 45
4885.76 41
4885.92 38
4886.08 34
4886.24 30
4886.40 25
4886.56 20
4886.72 15
4886.88 10
4887.04 7
4887.20 6
4887.36 9
4887.52 15
4887.68 24
4887.84 36
4888.00 49
4888.16 61
4888.32 72
4888.48 80
4888.64 85
4888.80 87
4888.96 88
4889.12 86
4889.28 83
4889.44 79
4889.60 73
4889.76 67
4889.92 60
4890.09 53
4890.25 48
4890.41 44
4890.57 42
4890.73 42
4890.89 44
4891.05 46
4891.21 48
4891.37 50
4891.53 50
4891.69 49
4891.85 47
4892.01 43
4892.17 39
4892.33 34
4892.49 30
4892.65 25
4892.81 22
4892.97 21
4893.13 22
4893.29 26
4893.45 32
4893.61 41
4893.77 52
4893.94 62
4894.10 71
4894.26 78
4894.42 82
4894.58 84
4894.74 84
4894.90 83
4895.06 83
4895.22 84
4895.38 86
4895.54 90
4895.70 94
4895.86 99
4896.02 103
4896.18 108
4896.34 113
4896.50 120
4896.66 128
4896.82 136
4896.98 145
4897.14 152
4897.30 158
4897.47 162
4897.63 164
4897.79 164
4897.95 163
4898.11 162
4898.27 160
4898.43 159
4898.59 158
4898.75 158
4898.91 160
4899.07 162
4899.23 165
4899.39 168
4899.55 171
4899.71 172
4899.87 171
4900.03 166
4900.19 160
4900.35 151
4900.52 140
4900.68 129
4900.84 118
4901.00 107
4901.16 98
4901.32 90
4901.48 84
4901.64 79
4901.80 77
4901.96 78
4902.12 80
4902.28 84
4902.44 89
4902.60 93
4902.76 97
4902.92 99
4903.08 98
4903.25 94
4903.41 88
4903.57 80
4903.73 71
4903.89 62
4904.05 55
4904.21 50
4904.37 47
4904.53 47
4904.69 49
4904.85 52
4905.01 55
4905.17 58
4905.33 59
4905.49 61
4905.65 61
4905.81 61
4905.98 60
4906.14 59
4906.30 56
4906.46 52
4906.62 47
4906.78 42
4906.94 36
4907.10 30
4907.26 27
4907.42 25
4907.58 26
4907.74 28
4907.90 32
4908.06 36
4908.22 40
4908.39 43
4908.55 45
4908.71 46
4908.87 46
4909.03 46
4909.19 46
4909.35 47
4909.51 49
4909.67 52
4909.83 55
4909.99 57
4910.15 59
4910.31 59
4910.47 58
4910.64 57
4910.80 55
4910.96 55
4911.12 55
4911.28 58
4911.44 60
4911.60 63
4911.76 64
4911.92 63
4912.08 61
4912.24 57
4912.40 52
4912.56 48
4912.72 46
4912.89 46
4913.05 47
4913.21 50
4913.37 53
4913.53 57
4913.69 62
4913.85 68
4914.01 74
4914.17 81
4914.33 88
4914.49 93
4914.65 97
4914.81 98
4914.98 97
4915.14 94
4915.30 90
4915.46 86
4915.62 82
4915.78 78
4915.94 74
4916.10 70
4916.26 66
4916.42 62
4916.58 58
4916.74 56
4916.91 55
4917.07 55
4917.23 57
4917.39 59
4917.55 61
4917.71 64
4917.87 65
4918.03 66
4918.19 66
4918.35 66
4918.51 67
4918.67 68
4918.84 69
4919.00 70
4919.16 69
4919.32 67
4919.48 64
4919.64 59
4919.80 55
4919.96 51
4920.12 48
4920.28 47
4920.44 47
4920.60 49
4920.77 51
4920.93 53
4921.09 54
4921.25 55
4921.41 54
4921.57 53
4921.73 50
4921.89 48
4922.05 45
4922.21 43
4922.37 43
4922.54 44
4922.70 47
4922.86 51
4923.02 57
4923.18 64
4923.34 70
4923.50 75
4923.66 78
4923.82 78
4923.98 75
4924.14 70
4924.31 63
4924.47 54
4924.63 45
4924.79 38
4924.95 32
4925.11 28
4925.27 27
4925.43 29
4925.59 32
4925.75 37
4925.92 43
4926.08 48
4926.24 54
4926.40 59
4926.56 61
4926.72 62
4926.88 62
4927.04 61
4927.20 60
4927.36 61
4927.53 64
4927.69 70
4927.85 78
4928.01 86
4928.17 94
4928.33 100
4928.49 101
4928.65 98
4928.81 91
4928.97 81
4929.14 70
4929.30 58
4929.46 47
4929.62 38
4929.78 32
4929.94 27
4930.10 23
4930.26 20
4930.42 17
4930.58 14
4930.75 11
4930.91 7
4931.07 2
4931.23 0
4931.39 0
4931.55 0
4931.71 0
4931.87 0
4932.03 0
4932.19 0
4932.36 0
4932.52 5
4932.68 10
4932.84 15
4933.00 17
4933.16 17
4933.32 16
4933.48 13
4933.64 11
4933.81 8
4933.97 6
4934.13 5
4934.29 5
4934.45 6
4934.61 7
4934.77 8
4934.93 10
4935.09 12
4935.26 16
4935.42 20
4935.58 27
4935.74 34
4935.90 43
4936.06 51
4936.22 58
4936.38 63
4936.54 66
4936.71 66
4936.87 65
4937.03 63
4937.19 60
4937.35 56
4937.51 51
4937.67 47
4937.83 43
4938.00 39
4938.16 36
4938.32 34
4938.48 31
4938.64 30
4938.80 28
4938.96 26
4939.12 24
4939.28 22
4939.45 20
4939.61 18
4939.77 16
4939.93 15
4940.09 14
4940.25 13
4940.41 12
4940.57 13
4940.74 14
4940.90 15
4941.06 17
4941.22 19
4941.38 21
4941.54 23
4941.70 24
4941.86 25
4942.03 24
4942.19 22
4942.35 19
4942.51 15
4942.67 11
4942.83 8
4942.99 5
4943.15 4
4943.31 5
4943.48 7
4943.64 11
4943.80 16
4943.96 21
4944.12 27
4944.28 32
4944.44 37
4944.61 41
4944.77 46
4944.93 50
4945.09 55
4945.25 59
4945.41 61
4945.57 62
4945.73 62
4945.90 59
4946.06 54
4946.22 48
4946.38 43
4946.54 38
4946.70 35
4946.86 35
4947.02 39
4947.19 47
4947.35 57
4947.51 69
4947.67 81
4947.83 93
4947.99 102
4948.15 108
4948.31 111
4948.48 110
4948.64 106
4948.80 101
4948.96 94
4949.12 88
4949.28 83
4949.44 80
4949.61 78
4949.77 79
4949.93 80
4950.09 82
4950.25 83
4950.41 84
4950.57 83
4950.74 82
4950.90 81
4951.06 80
4951.22 80
4951.38 81
4951.54 83
4951.70 86
4951.86 88
4952.03 90
4952.19 90
4952.35 88
4952.51 84
4952.67 80
4952.83 75
4952.99 70
4953.16 67
4953.32 64
4953.48 63
4953.64 63
4953.80 63
4953.96 63
4954.12 62
4954.29 61
4954.45 59
4954.61 56
4954.77 53
4954.93 50
4955.09 46
4955.25 41
4955.42 37
4955.58 32
4955.74 27
4955.90 23
4956.06 20
4956.22 19
4956.38 18
4956.55 19
4956.71 20
4956.87 22
4957.03 24
4957.19 26
4957.35 27
4957.52 28
4957.68 29
4957.84 30
4958.00 30
4958.16 31
4958.32 32
4958.48 33
4958.65 34
4958.81 34
4958.97 34
4959.13 34
4959.29 35
4959.45 35
4959.61 36
4959.78 38
4959.94 39
4960.10 41
4960.26 42
4960.42 45
4960.58 47
4960.75 50
4960.91 54
4961.07 57
4961.23 60
4961.39 62
4961.55 62
4961.71 62
4961.88 60
4962.04 57
4962.20 54
4962.36 50
4962.52 47
4962.68 46
4962.85 46
4963.01 47
4963.17 50
4963.33 54
4963.49 58
4963.65 61
4963.82 64
4963.98 67
4964.14 70
4964.30 73
4964.46 77
4964.62 82
4964.78 88
4964.95 94
4965.11 100
4965.27 104
4965.43 108
4965.59 109
4965.75 109
4965.92 107
4966.08 105
4966.24 103
4966.40 102
4966.56 100
4966.72 100
4966.89 101
4967.05 103
4967.21 106
4967.37 111
4967.53 116
4967.69 122
4967.86 127
4968.02 131
4968.18 133
4968.34 134
4968.50 132
4968.66 129
4968.83 124
4968.99 119
4969.15 114
4969.31 109
4969.47 104
4969.63 100
4969.80 97
4969.96 94
4970.12 93
4970.28 92
4970.44 91
4970.60 91
4970.77 90
4970.93 88
4971.09 85
4971.25 81
4971.41 76
4971.57 72
4971.74 68
4971.90 65
4972.06 63
4972.22 62
4972.38 63
4972.54 65
4972.71 68
[truncated: 698,954 more chars]
