# Supplementary material for: Methylobacterium Species Promoting Rice and Barley Growth and Interaction Specificity Revealed with Whole-Cell Matrix-Assisted Laser Desorption / Ionization-Time-of-Flight Mass Spectrometry (MALDI-TOF/MS) Analysis
Source: PLoS One. 2015 Jun 8;10(6):e0129509. doi: 10.1371/journal.pone.0129509 (PMC4460032; doi:10.1371/journal.pone.0129509)
Supplement: S3 Data — (ZIP) [file pone.0129509.s003.zip › Supplementary data 3 (ms from barley)/38a.txt]

780.56 0
780.63 0
780.69 0
780.76 0
780.82 0
780.88 0
780.95 0
781.01 0
781.08 0
781.14 0
781.21 0
781.27 0
781.33 0
781.40 0
781.46 0
781.53 0
781.59 0
781.65 0
781.72 0
781.78 0
781.85 0
781.91 0
781.97 0
782.04 0
782.10 0
782.17 0
782.23 0
782.29 0
782.36 0
782.42 0
782.49 0
782.55 0
782.62 0
782.68 0
782.74 0
782.81 0
782.87 0
782.94 0
783.00 0
783.06 0
783.13 0
783.19 0
783.26 0
783.32 0
783.38 0
783.45 0
783.51 0
783.58 0
783.64 0
783.71 0
783.77 0
783.83 0
783.90 0
783.96 0
784.03 0
784.09 0
784.15 0
784.22 0
784.28 0
784.35 0
784.41 0
784.48 0
784.54 0
784.60 0
784.67 0
784.73 0
784.80 0
784.86 0
784.93 0
784.99 0
785.05 0
785.12 0
785.18 0
785.25 0
785.31 0
785.37 0
785.44 0
785.50 0
785.57 0
785.63 0
785.70 0
785.76 0
785.82 0
785.89 0
785.95 0
786.02 0
786.08 0
786.15 0
786.21 0
786.27 0
786.34 0
786.40 0
786.47 0
786.53 0
786.60 0
786.66 0
786.72 0
786.79 0
786.85 0
786.92 0
786.98 0
787.05 0
787.11 0
787.17 0
787.24 0
787.30 0
787.37 0
787.43 0
787.50 0
787.56 0
787.62 0
787.69 0
787.75 0
787.82 0
787.88 0
787.95 0
788.01 0
788.07 0
788.14 0
788.20 0
788.27 0
788.33 0
788.40 0
788.46 0
788.53 0
788.59 0
788.65 0
788.72 0
788.78 0
788.85 0
788.91 0
788.98 0
789.04 0
789.10 0
789.17 0
789.23 0
789.30 0
789.36 0
789.43 0
789.49 0
789.56 0
789.62 0
789.68 0
789.75 0
789.81 0
789.88 0
789.94 0
790.01 0
790.07 0
790.14 0
790.20 0
790.26 0
790.33 0
790.39 0
790.46 0
790.52 0
790.59 0
790.65 0
790.72 0
790.78 0
790.84 0
790.91 0
790.97 0
791.04 0
791.10 0
791.17 0
791.23 0
791.30 0
791.36 0
791.42 0
791.49 0
791.55 0
791.62 0
791.68 0
791.75 0
791.81 0
791.88 0
791.94 0
792.00 0
792.07 0
792.13 0
792.20 0
792.26 0
792.33 0
792.39 0
792.46 0
792.52 0
792.59 0
792.65 0
792.71 0
792.78 0
792.84 0
792.91 0
792.97 0
793.04 0
793.10 0
793.17 0
793.23 0
793.30 0
793.36 0
793.42 0
793.49 0
793.55 0
793.62 0
793.68 0
793.75 0
793.81 0
793.88 0
793.94 0
794.01 0
794.07 0
794.14 0
794.20 0
794.26 0
794.33 0
794.39 0
794.46 0
794.52 0
794.59 0
794.65 0
794.72 0
794.78 0
794.85 0
794.91 0
794.98 0
795.04 0
795.10 0
795.17 0
795.23 0
795.30 0
795.36 0
795.43 0
795.49 0
795.56 0
795.62 0
795.69 0
795.75 0
795.82 0
795.88 0
795.94 0
796.01 0
796.07 0
796.14 0
796.20 0
796.27 0
796.33 0
796.40 0
796.46 0
796.53 0
796.59 0
796.66 0
796.72 0
796.79 0
796.85 0
796.92 0
796.98 0
797.04 0
797.11 0
797.17 0
797.24 0
797.30 0
797.37 0
797.43 0
797.50 0
797.56 0
797.63 0
797.69 0
797.76 0
797.82 0
797.89 0
797.95 0
798.02 0
798.08 0
798.14 0
798.21 0
798.27 0
798.34 0
798.40 0
798.47 0
798.53 0
798.60 0
798.66 0
798.73 0
798.79 0
798.86 0
798.92 0
798.99 0
799.05 0
799.12 0
799.18 0
799.25 0
799.31 0
799.38 0
799.44 0
799.51 0
799.57 0
799.64 0
799.70 0
799.76 0
799.83 0
799.89 0
799.96 0
800.02 0
800.09 0
800.15 0
800.22 0
800.28 0
800.35 0
800.41 0
800.48 0
800.54 0
800.61 0
800.67 0
800.74 0
800.80 0
800.87 0
800.93 0
801.00 0
801.06 0
801.13 0
801.19 0
801.26 0
801.32 0
801.39 0
801.45 0
801.52 0
801.58 0
801.65 0
801.71 0
801.78 0
801.84 0
801.91 0
801.97 0
802.04 0
802.10 0
802.16 0
802.23 0
802.29 0
802.36 0
802.42 0
802.49 0
802.55 0
802.62 0
802.68 0
802.75 0
802.81 0
802.88 0
802.94 0
803.01 0
803.07 0
803.14 0
803.20 0
803.27 0
803.33 0
803.40 0
803.46 0
803.53 0
803.59 0
803.66 0
803.72 0
803.79 0
803.85 0
803.92 0
803.98 0
804.05 0
804.11 0
804.18 0
804.24 0
804.31 0
804.37 0
804.44 0
804.50 0
804.57 0
804.63 0
804.70 0
804.76 0
804.83 0
804.89 0
804.96 0
805.02 0
805.09 0
805.15 0
805.22 0
805.28 0
805.35 0
805.41 0
805.48 0
805.54 0
805.61 0
805.67 0
805.74 0
805.80 0
805.87 0
805.93 0
806.00 0
806.06 0
806.13 0
806.19 0
806.26 0
806.33 0
806.39 0
806.46 0
806.52 0
806.59 0
806.65 0
806.72 0
806.78 0
806.85 0
806.91 0
806.98 0
807.04 0
807.11 0
807.17 0
807.24 0
807.30 0
807.37 0
807.43 0
807.50 0
807.56 0
807.63 0
807.69 0
807.76 0
807.82 0
807.89 0
807.95 0
808.02 0
808.08 0
808.15 0
808.21 0
808.28 0
808.34 0
808.41 0
808.47 0
808.54 0
808.60 0
808.67 0
808.74 0
808.80 0
808.87 0
808.93 0
809.00 0
809.06 0
809.13 0
809.19 0
809.26 0
809.32 0
809.39 0
809.45 0
809.52 0
809.58 0
809.65 0
809.71 0
809.78 0
809.84 0
809.91 0
809.97 0
810.04 0
810.10 0
810.17 0
810.24 0
810.30 0
810.37 0
810.43 0
810.50 0
810.56 0
810.63 0
810.69 0
810.76 0
810.82 0
810.89 0
810.95 0
811.02 0
811.08 0
811.15 0
811.21 0
811.28 0
811.34 0
811.41 0
811.48 0
811.54 0
811.61 0
811.67 0
811.74 0
811.80 0
811.87 0
811.93 0
812.00 0
812.06 0
812.13 0
812.19 0
812.26 0
812.32 0
812.39 0
812.45 0
812.52 0
812.59 0
812.65 0
812.72 0
812.78 0
812.85 0
812.91 0
812.98 0
813.04 0
813.11 0
813.17 0
813.24 0
813.30 0
813.37 0
813.44 0
813.50 0
813.57 0
813.63 0
813.70 0
813.76 0
813.83 0
813.89 0
813.96 0
814.02 0
814.09 0
814.15 0
814.22 0
814.29 0
814.35 0
814.42 0
814.48 0
814.55 0
814.61 0
814.68 0
814.74 0
814.81 0
814.87 0
814.94 0
815.00 0
815.07 0
815.14 0
815.20 0
815.27 0
815.33 0
815.40 0
815.46 0
815.53 0
815.59 0
815.66 0
815.72 0
815.79 0
815.86 0
815.92 0
815.99 0
816.05 0
816.12 0
816.18 0
816.25 0
816.31 0
816.38 0
816.45 0
816.51 0
816.58 0
816.64 0
816.71 0
816.77 0
816.84 0
816.90 0
816.97 0
817.03 0
817.10 0
817.17 0
817.23 0
817.30 0
817.36 0
817.43 0
817.49 0
817.56 0
817.62 0
817.69 0
817.76 0
817.82 0
817.89 0
817.95 0
818.02 0
818.08 0
818.15 0
818.21 0
818.28 0
818.35 0
818.41 0
818.48 0
818.54 0
818.61 0
818.67 0
818.74 0
818.80 0
818.87 0
818.94 0
819.00 0
819.07 0
819.13 0
819.20 0
819.26 0
819.33 0
819.40 0
819.46 0
819.53 0
819.59 0
819.66 0
819.72 0
819.79 0
819.85 0
819.92 0
819.99 0
820.05 0
820.12 0
820.18 0
820.25 0
820.31 0
820.38 0
820.45 0
820.51 0
820.58 0
820.64 0
820.71 0
820.77 0
820.84 0
820.90 0
820.97 0
821.04 0
821.10 0
821.17 0
821.23 0
821.30 0
821.36 0
821.43 0
821.50 0
821.56 0
821.63 0
821.69 0
821.76 0
821.82 0
821.89 0
821.96 0
822.02 0
822.09 0
822.15 0
822.22 0
822.28 0
822.35 0
822.42 0
822.48 0
822.55 0
822.61 0
822.68 0
822.74 0
822.81 0
822.88 0
822.94 0
823.01 0
823.07 0
823.14 0
823.21 0
823.27 0
823.34 0
823.40 0
823.47 0
823.53 0
823.60 0
823.67 0
823.73 0
823.80 0
823.86 0
823.93 0
823.99 0
824.06 0
824.13 0
824.19 0
824.26 0
824.32 0
824.39 0
824.46 0
824.52 0
824.59 0
824.65 0
824.72 0
824.78 0
824.85 0
824.92 0
824.98 0
825.05 0
825.11 0
825.18 0
825.25 0
825.31 0
825.38 0
825.44 0
825.51 0
825.57 0
825.64 0
825.71 0
825.77 0
825.84 0
825.90 0
825.97 0
826.04 0
826.10 0
826.17 0
826.23 0
826.30 0
826.36 0
826.43 0
826.50 0
826.56 0
826.63 0
826.69 0
826.76 0
826.83 0
826.89 0
826.96 0
827.02 0
827.09 0
827.16 0
827.22 0
827.29 0
827.35 0
827.42 0
827.49 0
827.55 0
827.62 0
827.68 0
827.75 0
827.82 0
827.88 0
827.95 0
828.01 0
828.08 0
828.14 0
828.21 0
828.28 0
828.34 0
828.41 0
828.47 0
828.54 0
828.61 0
828.67 0
828.74 0
828.80 0
828.87 0
828.94 0
829.00 0
829.07 0
829.13 0
829.20 0
829.27 0
829.33 0
829.40 0
829.46 0
829.53 0
829.60 0
829.66 0
829.73 0
829.79 0
829.86 0
829.93 0
829.99 0
830.06 0
830.12 0
830.19 0
830.26 0
830.32 0
830.39 0
830.46 0
830.52 0
830.59 0
830.65 0
830.72 0
830.79 0
830.85 0
830.92 0
830.98 0
831.05 0
831.12 0
831.18 0
831.25 0
831.31 0
831.38 0
831.45 0
831.51 0
831.58 0
831.64 0
831.71 0
831.78 0
831.84 0
831.91 0
831.98 0
832.04 0
832.11 0
832.17 0
832.24 0
832.31 0
832.37 0
832.44 0
832.50 0
832.57 0
832.64 0
832.70 0
832.77 0
832.83 0
832.90 0
832.97 0
833.03 0
833.10 0
833.17 0
833.23 0
833.30 0
833.36 0
833.43 0
833.50 0
833.56 0
833.63 0
833.69 0
833.76 0
833.83 0
833.89 0
833.96 0
834.03 0
834.09 0
834.16 0
834.22 0
834.29 0
834.36 0
834.42 0
834.49 0
834.56 0
834.62 0
834.69 0
834.75 0
834.82 0
834.89 0
834.95 0
835.02 0
835.09 0
835.15 0
835.22 0
835.28 0
835.35 0
835.42 0
835.48 0
835.55 0
835.62 0
835.68 0
835.75 0
835.81 0
835.88 0
835.95 0
836.01 0
836.08 0
836.15 0
836.21 0
836.28 0
836.34 0
836.41 0
836.48 0
836.54 0
836.61 0
836.68 0
836.74 0
836.81 0
836.87 0
836.94 0
837.01 0
837.07 0
837.14 0
837.21 0
837.27 0
837.34 0
837.41 0
837.47 0
837.54 0
837.60 0
837.67 0
837.74 0
837.80 0
837.87 0
837.94 0
838.00 0
838.07 0
838.14 0
838.20 0
838.27 0
838.33 0
838.40 0
838.47 0
838.53 0
838.60 0
838.67 0
838.73 0
838.80 0
838.87 0
838.93 0
839.00 0
839.06 0
839.13 0
839.20 0
839.26 0
839.33 0
839.40 0
839.46 0
839.53 0
839.60 0
839.66 0
839.73 0
839.79 0
839.86 0
839.93 0
839.99 0
840.06 0
840.13 0
840.19 0
840.26 0
840.33 0
840.39 0
840.46 0
840.53 0
840.59 0
840.66 0
840.73 0
840.79 0
840.86 0
840.92 0
840.99 0
841.06 0
841.12 0
841.19 0
841.26 0
841.32 0
841.39 0
841.46 0
841.52 0
841.59 0
841.66 0
841.72 0
841.79 0
841.86 0
841.92 0
841.99 0
842.05 0
842.12 0
842.19 0
842.25 0
842.32 0
842.39 0
842.45 0
842.52 0
842.59 0
842.65 0
842.72 0
842.79 0
842.85 0
842.92 0
842.99 0
843.05 0
843.12 0
843.19 0
843.25 0
843.32 0
843.39 0
843.45 0
843.52 0
843.59 0
843.65 0
843.72 0
843.79 0
843.85 0
843.92 0
843.98 0
844.05 0
844.12 0
844.18 0
844.25 0
844.32 0
844.38 0
844.45 0
844.52 0
844.58 0
844.65 0
844.72 0
844.78 0
844.85 0
844.92 0
844.98 0
845.05 0
845.12 0
845.18 0
845.25 0
845.32 0
845.38 0
845.45 0
845.52 0
845.58 0
845.65 0
845.72 0
845.78 0
845.85 0
845.92 0
845.98 0
846.05 0
846.12 0
846.18 0
846.25 0
846.32 0
846.38 0
846.45 0
846.52 0
846.58 0
846.65 0
846.72 0
846.78 0
846.85 0
846.92 0
846.98 0
847.05 0
847.12 0
847.18 0
847.25 0
847.32 0
847.38 0
847.45 0
847.52 0
847.58 0
847.65 0
847.72 0
847.78 0
847.85 0
847.92 0
847.99 0
848.05 0
848.12 0
848.19 0
848.25 0
848.32 0
848.39 0
848.45 0
848.52 0
848.59 0
848.65 0
848.72 0
848.79 0
848.85 0
848.92 0
848.99 0
849.05 0
849.12 0
849.19 0
849.25 0
849.32 0
849.39 0
849.45 0
849.52 0
849.59 0
849.65 0
849.72 0
849.79 0
849.86 0
849.92 0
849.99 0
850.06 0
850.12 0
850.19 0
850.26 0
850.32 0
850.39 0
850.46 0
850.52 0
850.59 0
850.66 0
850.72 0
850.79 0
850.86 0
850.92 0
850.99 0
851.06 0
851.13 0
851.19 0
851.26 0
851.33 0
851.39 0
851.46 0
851.53 0
851.59 0
851.66 0
851.73 0
851.79 0
851.86 0
851.93 0
851.99 0
852.06 0
852.13 0
852.20 0
852.26 0
852.33 0
852.40 0
852.46 0
852.53 0
852.60 0
852.66 0
852.73 0
852.80 0
852.86 0
852.93 0
853.00 0
853.07 0
853.13 0
853.20 0
853.27 0
853.33 0
853.40 0
853.47 0
853.53 0
853.60 0
853.67 0
853.74 0
853.80 0
853.87 0
853.94 0
854.00 0
854.07 0
854.14 0
854.20 0
854.27 0
854.34 0
854.41 0
854.47 0
854.54 0
854.61 0
854.67 0
854.74 0
854.81 0
854.87 0
854.94 0
855.01 0
855.08 0
855.14 0
855.21 0
855.28 0
855.34 0
855.41 0
855.48 0
855.54 0
855.61 0
855.68 0
855.75 0
855.81 0
855.88 0
855.95 0
856.01 0
856.08 0
856.15 0
856.21 0
856.28 0
856.35 0
856.42 0
856.48 0
856.55 0
856.62 0
856.68 0
856.75 0
856.82 0
856.89 0
856.95 0
857.02 0
857.09 0
857.15 0
857.22 0
857.29 0
857.36 0
857.42 0
857.49 0
857.56 0
857.62 0
857.69 0
857.76 0
857.83 0
857.89 0
857.96 0
858.03 0
858.09 0
858.16 0
858.23 0
858.30 0
858.36 0
858.43 0
858.50 0
858.56 0
858.63 0
858.70 0
858.77 0
858.83 0
858.90 0
858.97 0
859.03 0
859.10 0
859.17 0
859.24 0
859.30 0
859.37 0
859.44 0
859.50 0
859.57 0
859.64 0
859.71 0
859.77 0
859.84 0
859.91 0
859.98 0
860.04 0
860.11 0
860.18 0
860.24 0
860.31 0
860.38 0
860.45 0
860.51 0
860.58 0
860.65 0
860.71 0
860.78 0
860.85 0
860.92 0
860.98 0
861.05 0
861.12 0
861.19 0
861.25 0
861.32 0
861.39 0
861.45 0
861.52 0
861.59 0
861.66 0
861.72 0
861.79 0
861.86 0
861.93 0
861.99 0
862.06 0
862.13 0
862.19 0
862.26 0
862.33 0
862.40 0
862.46 0
862.53 0
862.60 0
862.67 0
862.73 0
862.80 0
862.87 0
862.94 0
863.00 0
863.07 0
863.14 0
863.20 0
863.27 0
863.34 0
863.41 0
863.47 0
863.54 0
863.61 0
863.68 0
863.74 0
863.81 0
863.88 0
863.95 0
864.01 0
864.08 0
864.15 0
864.22 0
864.28 0
864.35 0
864.42 0
864.48 0
864.55 0
864.62 0
864.69 0
864.75 0
864.82 0
864.89 0
864.96 0
865.02 0
865.09 0
865.16 0
865.23 0
865.29 0
865.36 0
865.43 0
865.50 0
865.56 0
865.63 0
865.70 0
865.77 0
865.83 0
865.90 0
865.97 0
866.04 0
866.10 0
866.17 0
866.24 0
866.31 0
866.37 0
866.44 0
866.51 0
866.58 0
866.64 0
866.71 0
866.78 0
866.85 0
866.91 0
866.98 0
867.05 0
867.12 0
867.18 0
867.25 0
867.32 0
867.39 0
867.45 0
867.52 0
867.59 0
867.66 0
867.72 0
867.79 0
867.86 0
867.93 0
867.99 0
868.06 0
868.13 0
868.20 0
868.26 0
868.33 0
868.40 0
868.47 0
868.53 0
868.60 0
868.67 0
868.74 0
868.80 0
868.87 0
868.94 0
869.01 0
869.07 0
869.14 0
869.21 0
869.28 0
869.34 0
869.41 0
869.48 0
869.55 0
869.61 0
869.68 0
869.75 0
869.82 0
869.88 0
869.95 0
870.02 0
870.09 0
870.16 0
870.22 0
870.29 0
870.36 0
870.43 0
870.49 0
870.56 0
870.63 0
870.70 0
870.76 0
870.83 0
870.90 0
870.97 0
871.03 0
871.10 0
871.17 0
871.24 0
871.30 0
871.37 0
871.44 0
871.51 0
871.58 0
871.64 0
871.71 0
871.78 0
871.85 0
871.91 0
871.98 0
872.05 0
872.12 0
872.18 0
872.25 0
872.32 0
872.39 0
872.46 0
872.52 0
872.59 0
872.66 0
872.73 0
872.79 0
872.86 0
872.93 0
873.00 0
873.06 0
873.13 0
873.20 0
873.27 0
873.34 0
873.40 0
873.47 0
873.54 0
873.61 0
873.67 0
873.74 0
873.81 0
873.88 0
873.95 0
874.01 0
874.08 0
874.15 0
874.22 0
874.28 0
874.35 0
874.42 0
874.49 0
874.56 0
874.62 0
874.69 0
874.76 0
874.83 0
874.89 0
874.96 0
875.03 0
875.10 0
875.17 0
875.23 0
875.30 0
875.37 0
875.44 0
875.50 0
875.57 0
875.64 0
875.71 0
875.78 0
875.84 0
875.91 0
875.98 0
876.05 0
876.12 0
876.18 0
876.25 0
876.32 0
876.39 0
876.45 0
876.52 0
876.59 0
876.66 0
876.73 0
876.79 0
876.86 0
876.93 0
877.00 0
877.07 0
877.13 0
877.20 0
877.27 0
877.34 0
877.41 0
877.47 0
877.54 0
877.61 0
877.68 0
877.74 0
877.81 0
877.88 0
877.95 0
878.02 0
878.08 0
878.15 0
878.22 0
878.29 0
878.36 0
878.42 0
878.49 0
878.56 0
878.63 0
878.70 0
878.76 0
878.83 0
878.90 0
878.97 0
879.04 0
879.10 0
879.17 0
879.24 0
879.31 0
879.38 0
879.44 0
879.51 0
879.58 0
879.65 0
879.72 0
879.78 0
879.85 0
879.92 0
879.99 0
880.05 0
880.12 0
880.19 0
880.26 0
880.33 0
880.40 0
880.46 0
880.53 0
880.60 0
880.67 0
880.74 0
880.80 0
880.87 0
880.94 0
881.01 0
881.08 0
881.14 0
881.21 0
881.28 0
881.35 0
881.42 0
881.48 0
881.55 0
881.62 0
881.69 0
881.76 0
881.82 0
881.89 0
881.96 0
882.03 0
882.10 0
882.16 0
882.23 0
882.30 0
882.37 0
882.44 0
882.50 0
882.57 0
882.64 0
882.71 0
882.78 0
882.85 0
882.91 0
882.98 0
883.05 0
883.12 0
883.19 0
883.25 0
883.32 0
883.39 0
883.46 0
883.53 0
883.59 0
883.66 0
883.73 0
883.80 0
883.87 0
883.94 0
884.00 0
884.07 0
884.14 0
884.21 0
884.28 0
884.34 0
884.41 0
884.48 0
884.55 0
884.62 0
884.69 0
884.75 0
884.82 0
884.89 0
884.96 0
885.03 0
885.09 0
885.16 0
885.23 0
885.30 0
885.37 0
885.44 0
885.50 0
885.57 0
885.64 0
885.71 0
885.78 0
885.84 0
885.91 0
885.98 0
886.05 0
886.12 0
886.19 0
886.25 0
886.32 0
886.39 0
886.46 0
886.53 0
886.60 0
886.66 0
886.73 0
886.80 0
886.87 0
886.94 0
887.00 0
887.07 0
887.14 0
887.21 0
887.28 0
887.35 0
887.41 0
887.48 0
887.55 0
887.62 0
887.69 0
887.76 0
887.82 0
887.89 0
887.96 0
888.03 0
888.10 0
888.17 0
888.23 0
888.30 0
888.37 0
888.44 0
888.51 0
888.58 0
888.64 0
888.71 0
888.78 0
888.85 0
888.92 0
888.99 0
889.05 0
889.12 0
889.19 0
889.26 0
889.33 0
889.40 0
889.46 0
889.53 0
889.60 0
889.67 0
889.74 0
889.81 0
889.87 0
889.94 0
890.01 0
890.08 0
890.15 0
890.22 0
890.28 0
890.35 0
890.42 0
890.49 0
890.56 0
890.63 0
890.69 0
890.76 0
890.83 0
890.90 0
890.97 0
891.04 0
891.11 0
891.17 0
891.24 0
891.31 0
891.38 0
891.45 0
891.52 0
891.58 0
891.65 0
891.72 0
891.79 0
891.86 0
891.93 0
892.00 0
892.06 0
892.13 0
892.20 0
892.27 0
892.34 0
892.41 0
892.47 0
892.54 0
892.61 0
892.68 0
892.75 0
892.82 0
892.89 0
892.95 0
893.02 0
893.09 0
893.16 0
893.23 0
893.30 0
893.36 0
893.43 0
893.50 0
893.57 0
893.64 0
893.71 0
893.78 0
893.84 0
893.91 0
893.98 0
894.05 0
894.12 0
894.19 0
894.26 0
894.32 0
894.39 0
894.46 0
894.53 0
894.60 0
894.67 0
894.74 0
894.80 0
894.87 0
894.94 0
895.01 0
895.08 0
895.15 0
895.22 0
895.28 0
895.35 0
895.42 0
895.49 0
895.56 0
895.63 0
895.70 0
895.76 0
895.83 0
895.90 0
895.97 0
896.04 0
896.11 0
896.18 0
896.24 0
896.31 0
896.38 0
896.45 0
896.52 0
896.59 0
896.66 0
896.73 0
896.79 0
896.86 0
896.93 0
897.00 0
897.07 0
897.14 0
897.21 0
897.27 0
897.34 0
897.41 0
897.48 0
897.55 0
897.62 0
897.69 0
897.75 0
897.82 0
897.89 0
897.96 0
898.03 0
898.10 0
898.17 0
898.24 0
898.30 0
898.37 0
898.44 0
898.51 0
898.58 0
898.65 0
898.72 0
898.79 0
898.85 0
898.92 0
898.99 0
899.06 0
899.13 0
899.20 0
899.27 0
899.34 0
899.40 0
899.47 0
899.54 0
899.61 0
899.68 0
899.75 0
899.82 0
899.89 0
899.95 0
900.02 0
900.09 0
900.16 0
900.23 0
900.30 0
900.37 0
900.44 0
900.50 0
900.57 0
900.64 0
900.71 0
900.78 0
900.85 0
900.92 0
900.99 0
901.05 0
901.12 0
901.19 0
901.26 0
901.33 0
901.40 0
901.47 0
901.54 0
901.61 0
901.67 0
901.74 0
901.81 0
901.88 0
901.95 0
902.02 0
902.09 0
902.16 0
902.22 0
902.29 0
902.36 0
902.43 0
902.50 0
902.57 0
902.64 0
902.71 0
902.78 0
902.84 0
902.91 0
902.98 0
903.05 0
903.12 0
903.19 0
903.26 0
903.33 0
903.40 0
903.46 0
903.53 0
903.60 0
903.67 0
903.74 0
903.81 0
903.88 0
903.95 0
904.02 0
904.08 0
904.15 0
904.22 0
904.29 0
904.36 0
904.43 0
904.50 0
904.57 0
904.64 0
904.71 0
904.77 0
904.84 0
904.91 0
904.98 0
905.05 0
905.12 0
905.19 0
905.26 0
905.33 0
905.39 0
905.46 0
905.53 0
905.60 0
905.67 0
905.74 0
905.81 0
905.88 0
905.95 0
906.02 0
906.08 0
906.15 0
906.22 0
906.29 0
906.36 0
906.43 0
906.50 0
906.57 0
906.64 0
906.71 0
906.77 0
906.84 0
906.91 0
906.98 0
907.05 0
907.12 0
907.19 0
907.26 0
907.33 0
907.40 0
907.46 0
907.53 0
907.60 0
907.67 0
907.74 0
907.81 0
907.88 0
907.95 0
908.02 0
908.09 0
908.16 0
908.22 0
908.29 0
908.36 0
908.43 0
908.50 0
908.57 0
908.64 0
908.71 0
908.78 0
908.85 0
908.92 0
908.98 0
909.05 0
909.12 0
909.19 0
909.26 0
909.33 0
909.40 0
909.47 0
909.54 0
909.61 0
909.68 0
909.75 0
909.81 0
909.88 0
909.95 0
910.02 0
910.09 0
910.16 0
910.23 0
910.30 0
910.37 0
910.44 0
910.51 0
910.57 0
910.64 0
910.71 0
910.78 0
910.85 0
910.92 0
910.99 0
911.06 0
911.13 0
911.20 0
911.27 0
911.34 0
911.41 0
911.47 0
911.54 0
911.61 0
911.68 0
911.75 0
911.82 0
911.89 0
911.96 0
912.03 0
912.10 0
912.17 0
912.24 0
912.30 0
912.37 0
912.44 0
912.51 0
912.58 0
912.65 0
912.72 0
912.79 0
912.86 0
912.93 0
913.00 0
913.07 0
913.14 0
913.21 0
913.27 0
913.34 0
913.41 0
913.48 0
913.55 0
913.62 0
913.69 0
913.76 0
913.83 0
913.90 0
913.97 0
914.04 0
914.11 0
914.18 0
914.24 0
914.31 0
914.38 0
914.45 0
914.52 0
914.59 0
914.66 0
914.73 0
914.80 0
914.87 0
914.94 0
915.01 0
915.08 0
915.15 0
915.22 0
915.28 0
915.35 0
915.42 0
915.49 0
915.56 0
915.63 0
915.70 0
915.77 0
915.84 0
915.91 0
915.98 0
916.05 0
916.12 0
916.19 0
916.26 0
916.33 0
916.39 0
916.46 0
916.53 0
916.60 0
916.67 0
916.74 0
916.81 0
916.88 0
916.95 0
917.02 0
917.09 0
917.16 0
917.23 0
917.30 0
917.37 0
917.44 0
917.50 0
917.57 0
917.64 0
917.71 0
917.78 0
917.85 0
917.92 0
917.99 0
918.06 0
918.13 0
918.20 0
918.27 0
918.34 0
918.41 0
918.48 0
918.55 0
918.62 0
918.69 0
918.76 0
918.82 0
918.89 0
918.96 0
919.03 0
919.10 0
919.17 0
919.24 0
919.31 0
919.38 0
919.45 0
919.52 0
919.59 0
919.66 0
919.73 0
919.80 0
919.87 0
919.94 0
920.01 0
920.08 0
920.15 0
920.21 0
920.28 0
920.35 0
920.42 0
920.49 0
920.56 0
920.63 0
920.70 0
920.77 0
920.84 0
920.91 0
920.98 0
921.05 0
921.12 0
921.19 0
921.26 0
921.33 0
921.40 0
921.47 0
921.54 0
921.61 0
921.68 0
921.75 0
921.81 0
921.88 0
921.95 0
922.02 0
922.09 0
922.16 0
922.23 0
922.30 0
922.37 0
922.44 0
922.51 0
922.58 0
922.65 0
922.72 0
922.79 0
922.86 0
922.93 0
923.00 0
923.07 0
923.14 0
923.21 0
923.28 0
923.35 0
923.42 0
923.49 0
923.56 0
923.63 0
923.69 0
923.76 0
923.83 0
923.90 0
923.97 0
924.04 0
924.11 0
924.18 0
924.25 0
924.32 0
924.39 0
924.46 0
924.53 0
924.60 0
924.67 0
924.74 0
924.81 0
924.88 0
924.95 0
925.02 0
925.09 0
925.16 0
925.23 0
925.30 0
925.37 0
925.44 0
925.51 0
925.58 0
925.65 0
925.72 0
925.79 0
925.86 0
925.93 0
926.00 0
926.06 0
926.13 0
926.20 0
926.27 0
926.34 0
926.41 0
926.48 0
926.55 0
926.62 0
926.69 0
926.76 0
926.83 0
926.90 0
926.97 0
927.04 0
927.11 0
927.18 0
927.25 0
927.32 0
927.39 0
927.46 0
927.53 0
927.60 0
927.67 0
927.74 0
927.81 0
927.88 0
927.95 0
928.02 0
928.09 0
928.16 0
928.23 0
928.30 0
928.37 0
928.44 0
928.51 0
928.58 0
928.65 0
928.72 0
928.79 0
928.86 0
928.93 0
929.00 0
929.07 0
929.14 0
929.21 0
929.28 0
929.35 0
929.42 0
929.49 0
929.56 0
929.63 0
929.70 0
929.77 0
929.84 0
929.91 0
929.98 0
930.05 0
930.12 0
930.19 0
930.26 0
930.32 0
930.39 0
930.46 0
930.53 0
930.60 0
930.67 0
930.74 0
930.81 0
930.88 0
930.95 0
931.02 0
931.09 0
931.16 0
931.23 0
931.30 0
931.37 0
931.44 0
931.51 0
931.58 0
931.65 0
931.72 0
931.79 0
931.86 0
931.93 0
932.00 0
932.07 0
932.14 0
932.21 0
932.28 0
932.35 0
932.42 0
932.49 0
932.56 0
932.63 0
932.70 0
932.77 0
932.84 0
932.91 0
932.98 0
933.05 0
933.12 0
933.19 0
933.26 0
933.33 0
933.40 0
933.47 0
933.54 0
933.61 0
933.68 0
933.75 0
933.82 0
933.89 0
933.96 0
934.03 0
934.10 0
934.17 0
934.24 0
934.31 0
934.38 0
934.45 0
934.52 0
934.59 0
934.66 0
934.73 0
934.80 0
934.87 0
934.95 0
935.02 0
935.09 0
935.16 0
935.23 0
935.30 0
935.37 0
935.44 0
935.51 0
935.58 0
935.65 0
935.72 0
935.79 0
935.86 0
935.93 0
936.00 0
936.07 0
936.14 0
936.21 0
936.28 0
936.35 0
936.42 0
936.49 0
936.56 0
936.63 0
936.70 0
936.77 0
936.84 0
936.91 0
936.98 0
937.05 0
937.12 0
937.19 0
937.26 0
937.33 0
937.40 0
937.47 0
937.54 0
937.61 0
937.68 0
937.75 0
937.82 0
937.89 0
937.96 0
938.03 0
938.10 0
938.17 0
938.24 0
938.31 0
938.38 0
938.45 0
938.52 0
938.59 0
938.66 0
938.73 0
938.80 0
938.87 0
938.94 0
939.01 0
939.08 0
939.16 0
939.23 0
939.30 0
939.37 0
939.44 0
939.51 0
939.58 0
939.65 0
939.72 0
939.79 0
939.86 0
939.93 0
940.00 0
940.07 0
940.14 0
940.21 0
940.28 0
940.35 0
940.42 0
940.49 0
940.56 0
940.63 0
940.70 0
940.77 0
940.84 0
940.91 0
940.98 0
941.05 0
941.12 0
941.19 0
941.26 0
941.33 0
941.40 0
941.47 0
941.55 0
941.62 0
941.69 0
941.76 0
941.83 0
941.90 0
941.97 0
942.04 0
942.11 0
942.18 0
942.25 0
942.32 0
942.39 0
942.46 0
942.53 0
942.60 0
942.67 0
942.74 0
942.81 0
942.88 0
942.95 0
943.02 0
943.09 0
943.16 0
943.23 0
943.30 0
943.37 0
943.45 0
943.52 0
943.59 0
943.66 0
943.73 0
943.80 0
943.87 0
943.94 0
944.01 0
944.08 0
944.15 0
944.22 0
944.29 0
944.36 0
944.43 0
944.50 0
944.57 0
944.64 0
944.71 0
944.78 0
944.85 0
944.92 0
944.99 0
945.07 0
945.14 0
945.21 0
945.28 0
945.35 0
945.42 0
945.49 0
945.56 0
945.63 0
945.70 0
945.77 0
945.84 0
945.91 0
945.98 0
946.05 0
946.12 0
946.19 0
946.26 0
946.33 0
946.40 0
946.47 0
946.55 0
946.62 0
946.69 0
946.76 0
946.83 0
946.90 0
946.97 0
947.04 0
947.11 0
947.18 0
947.25 0
947.32 0
947.39 0
947.46 0
947.53 0
947.60 0
947.67 0
947.74 0
947.82 0
947.89 0
947.96 0
948.03 0
948.10 0
948.17 0
948.24 0
948.31 0
948.38 0
948.45 0
948.52 0
948.59 0
948.66 0
948.73 0
948.80 0
948.87 0
948.94 0
949.02 0
949.09 0
949.16 0
949.23 0
949.30 0
949.37 0
949.44 0
949.51 0
949.58 0
949.65 0
949.72 0
949.79 0
949.86 0
949.93 0
950.00 0
950.07 0
950.15 0
950.22 0
950.29 0
950.36 0
950.43 0
950.50 0
950.57 0
950.64 0
950.71 0
950.78 0
950.85 0
950.92 0
950.99 0
951.06 0
951.14 0
951.21 0
951.28 0
951.35 0
951.42 0
951.49 0
951.56 0
951.63 0
951.70 0
951.77 0
951.84 0
951.91 0
951.98 0
952.05 0
952.13 0
952.20 0
952.27 0
952.34 0
952.41 0
952.48 0
952.55 0
952.62 0
952.69 0
952.76 0
952.83 0
952.90 0
952.97 0
953.04 0
953.12 0
953.19 0
953.26 0
953.33 0
953.40 0
953.47 0
953.54 0
953.61 0
953.68 0
953.75 0
953.82 0
953.89 0
953.96 0
954.04 0
954.11 0
954.18 0
954.25 0
954.32 0
954.39 0
954.46 0
954.53 0
954.60 0
954.67 0
954.74 0
954.81 0
954.89 0
954.96 0
955.03 0
955.10 0
955.17 0
955.24 0
955.31 0
955.38 0
955.45 0
955.52 0
955.59 0
955.66 0
955.74 0
955.81 0
955.88 0
955.95 0
956.02 0
956.09 0
956.16 0
956.23 0
956.30 0
956.37 0
956.44 0
956.52 0
956.59 0
956.66 0
956.73 0
956.80 0
956.87 0
956.94 0
957.01 0
957.08 0
957.15 0
957.22 0
957.30 0
957.37 0
957.44 0
957.51 0
957.58 0
957.65 0
957.72 0
957.79 0
957.86 0
957.93 0
958.00 0
958.08 0
958.15 0
958.22 0
958.29 0
958.36 0
958.43 0
958.50 0
958.57 0
958.64 0
958.71 0
958.79 0
958.86 0
958.93 0
959.00 0
959.07 0
959.14 0
959.21 0
959.28 0
959.35 0
959.42 0
959.50 0
959.57 0
959.64 0
959.71 0
959.78 0
959.85 0
959.92 0
959.99 0
960.06 0
960.13 0
960.21 0
960.28 0
960.35 0
960.42 0
960.49 0
960.56 0
960.63 0
960.70 0
960.77 0
960.84 0
960.92 0
960.99 0
961.06 0
961.13 0
961.20 0
961.27 0
961.34 0
961.41 0
961.48 0
961.56 0
961.63 0
961.70 0
961.77 0
961.84 0
961.91 0
961.98 0
962.05 0
962.12 0
962.20 0
962.27 0
962.34 0
962.41 0
962.48 0
962.55 0
962.62 0
962.69 0
962.76 0
962.84 0
962.91 0
962.98 0
963.05 0
963.12 0
963.19 0
963.26 0
963.33 0
963.40 0
963.48 0
963.55 0
963.62 0
963.69 0
963.76 0
963.83 0
963.90 0
963.97 0
964.04 0
964.12 0
964.19 0
964.26 0
964.33 0
964.40 0
964.47 0
964.54 0
964.61 0
964.69 0
964.76 0
964.83 0
964.90 0
964.97 0
965.04 0
965.11 0
965.18 0
965.26 0
965.33 0
965.40 0
965.47 0
965.54 0
965.61 0
965.68 0
965.75 0
965.82 0
965.90 0
965.97 0
966.04 0
966.11 0
966.18 0
966.25 0
966.32 0
966.39 0
966.47 0
966.54 0
966.61 0
966.68 0
966.75 0
966.82 0
966.89 0
966.97 0
967.04 0
967.11 0
967.18 0
967.25 0
967.32 0
967.39 0
967.46 0
967.54 0
967.61 0
967.68 0
967.75 0
967.82 0
967.89 0
967.96 0
968.03 0
968.11 0
968.18 0
968.25 0
968.32 0
968.39 0
968.46 0
968.53 0
968.61 0
968.68 0
968.75 0
968.82 0
968.89 0
968.96 0
969.03 0
969.10 0
969.18 0
969.25 0
969.32 0
969.39 0
969.46 0
969.53 0
969.60 0
969.68 0
969.75 0
969.82 0
969.89 0
969.96 0
970.03 0
970.10 0
970.18 0
970.25 0
970.32 0
970.39 0
970.46 0
970.53 0
970.60 0
970.68 0
970.75 0
970.82 0
970.89 0
970.96 0
971.03 0
971.10 0
971.18 0
971.25 0
971.32 0
971.39 0
971.46 0
971.53 0
971.60 0
971.68 0
971.75 0
971.82 0
971.89 0
971.96 0
972.03 0
972.10 0
972.18 0
972.25 0
972.32 0
972.39 0
972.46 0
972.53 0
972.60 0
972.68 0
972.75 0
972.82 0
972.89 0
972.96 0
973.03 0
973.10 0
973.18 0
973.25 0
973.32 0
973.39 0
973.46 0
973.53 0
973.61 0
973.68 0
973.75 0
973.82 0
973.89 0
973.96 0
974.03 0
974.11 0
974.18 0
974.25 0
974.32 0
974.39 0
974.46 0
974.54 0
974.61 0
974.68 0
974.75 0
974.82 0
974.89 0
974.96 0
975.04 0
975.11 0
975.18 0
975.25 0
975.32 0
975.39 0
975.47 0
975.54 0
975.61 0
975.68 0
975.75 0
975.82 0
975.90 0
975.97 0
976.04 0
976.11 0
976.18 0
976.25 0
976.33 0
976.40 0
976.47 0
976.54 0
976.61 0
976.68 0
976.76 0
976.83 0
976.90 0
976.97 0
977.04 0
977.11 0
977.18 0
977.26 0
977.33 0
977.40 0
977.47 0
977.54 0
977.61 0
977.69 0
977.76 0
977.83 0
977.90 0
977.97 0
978.04 0
978.12 0
978.19 0
978.26 0
978.33 0
978.40 0
978.48 0
978.55 0
978.62 0
978.69 0
978.76 0
978.83 0
978.91 0
978.98 0
979.05 0
979.12 0
979.19 0
979.26 0
979.34 0
979.41 0
979.48 0
979.55 0
979.62 0
979.69 0
979.77 0
979.84 0
979.91 0
979.98 0
980.05 0
980.13 0
980.20 0
980.27 0
980.34 0
980.41 0
980.48 0
980.56 0
980.63 0
980.70 0
980.77 0
980.84 0
980.91 0
980.99 0
981.06 0
981.13 0
981.20 0
981.27 0
981.35 0
981.42 0
981.49 0
981.56 0
981.63 0
981.70 0
981.78 0
981.85 0
981.92 0
981.99 0
982.06 0
982.14 0
982.21 0
982.28 0
982.35 0
982.42 0
982.49 0
982.57 0
982.64 0
982.71 0
982.78 0
982.85 0
982.93 0
983.00 0
983.07 0
983.14 0
983.21 0
983.29 0
983.36 0
983.43 0
983.50 0
983.57 0
983.64 0
983.72 0
983.79 0
983.86 0
983.93 0
984.00 0
984.08 0
984.15 0
984.22 0
984.29 0
984.36 0
984.44 0
984.51 0
984.58 0
984.65 0
984.72 0
984.80 0
984.87 0
984.94 0
985.01 0
985.08 0
985.15 0
985.23 0
985.30 0
985.37 0
985.44 0
985.51 0
985.59 0
985.66 0
985.73 0
985.80 0
985.87 0
985.95 0
986.02 0
986.09 0
986.16 0
986.23 0
986.31 0
986.38 0
986.45 0
986.52 0
986.59 0
986.67 0
986.74 0
986.81 0
986.88 0
986.95 0
987.03 0
987.10 0
987.17 0
987.24 0
987.31 0
987.39 0
987.46 0
987.53 0
987.60 0
987.67 0
987.75 0
987.82 0
987.89 0
987.96 0
988.03 0
988.11 0
988.18 0
988.25 0
988.32 0
988.40 0
988.47 0
988.54 0
988.61 0
988.68 0
988.76 0
988.83 0
988.90 0
988.97 0
989.04 0
989.12 0
989.19 0
989.26 0
989.33 0
989.40 0
989.48 0
989.55 0
989.62 0
989.69 0
989.76 0
989.84 0
989.91 0
989.98 0
990.05 0
990.13 0
990.20 0
990.27 0
990.34 1
990.41 1
990.49 1
990.56 1
990.63 1
990.70 1
990.77 1
990.85 1
990.92 1
990.99 1
991.06 1
991.14 0
991.21 0
991.28 0
991.35 0
991.42 0
991.50 0
991.57 0
991.64 0
991.71 0
991.79 0
991.86 0
991.93 0
992.00 0
992.07 0
992.15 0
992.22 0
992.29 0
992.36 0
992.43 0
992.51 0
992.58 0
992.65 0
992.72 0
992.80 0
992.87 0
992.94 0
993.01 0
993.08 0
993.16 0
993.23 0
993.30 0
993.37 0
993.45 0
993.52 0
993.59 0
993.66 0
993.74 0
993.81 0
993.88 0
993.95 0
994.02 0
994.10 0
994.17 0
994.24 0
994.31 0
994.39 0
994.46 0
994.53 0
994.60 0
994.67 0
994.75 0
994.82 0
994.89 0
994.96 0
995.04 0
995.11 0
995.18 0
995.25 0
995.33 0
995.40 0
995.47 0
995.54 0
995.61 0
995.69 0
995.76 0
995.83 0
995.90 0
995.98 0
996.05 0
996.12 0
996.19 0
996.27 0
996.34 0
996.41 0
996.48 0
996.56 0
996.63 0
996.70 0
996.77 0
996.84 0
996.92 0
996.99 0
997.06 0
997.13 0
997.21 0
997.28 0
997.35 0
997.42 0
997.50 0
997.57 0
997.64 0
997.71 0
997.79 0
997.86 0
997.93 0
998.00 0
998.08 0
998.15 0
998.22 0
998.29 0
998.37 0
998.44 0
998.51 0
998.58 0
998.65 0
998.73 0
998.80 0
998.87 0
998.94 0
999.02 0
999.09 0
999.16 0
999.23 0
999.31 0
999.38 0
999.45 0
999.52 0
999.60 0
999.67 0
999.74 0
999.81 0
999.89 0
999.96 0
1000.03 0
1000.10 0
1000.18 0
1000.25 0
1000.32 0
1000.39 0
1000.47 0
1000.54 0
1000.61 0
1000.68 0
1000.76 0
1000.83 0
1000.90 0
1000.97 0
1001.05 0
1001.12 0
1001.19 0
1001.26 0
1001.34 0
1001.41 0
1001.48 0
1001.55 0
1001.63 0
1001.70 0
1001.77 0
1001.84 0
1001.92 0
1001.99 0
1002.06 0
1002.14 0
1002.21 0
1002.28 0
1002.35 0
1002.43 1
1002.50 0
1002.57 0
1002.64 0
1002.72 0
1002.79 0
1002.86 0
1002.93 0
1003.01 0
1003.08 0
1003.15 0
1003.22 0
1003.30 0
1003.37 0
1003.44 0
1003.51 0
1003.59 0
1003.66 0
1003.73 0
1003.80 0
1003.88 0
1003.95 0
1004.02 0
1004.10 0
1004.17 0
1004.24 0
1004.31 0
1004.39 0
1004.46 0
1004.53 0
1004.60 0
1004.68 0
1004.75 0
1004.82 0
1004.89 0
1004.97 0
1005.04 0
1005.11 0
1005.19 0
1005.26 0
1005.33 0
1005.40 0
1005.48 0
1005.55 0
1005.62 0
1005.69 0
1005.77 0
1005.84 0
1005.91 0
1005.98 0
1006.06 0
1006.13 0
1006.20 0
1006.28 0
1006.35 0
1006.42 0
1006.49 0
1006.57 0
1006.64 0
1006.71 0
1006.78 0
1006.86 0
1006.93 0
1007.00 0
1007.08 0
1007.15 0
1007.22 0
1007.29 0
1007.37 0
1007.44 0
1007.51 0
1007.58 0
1007.66 0
1007.73 0
1007.80 0
1007.88 0
1007.95 0
1008.02 0
1008.09 0
1008.17 0
1008.24 0
1008.31 0
1008.39 0
1008.46 0
1008.53 0
1008.60 0
1008.68 0
1008.75 0
1008.82 0
1008.89 0
1008.97 0
1009.04 0
1009.11 1
1009.19 1
1009.26 1
1009.33 1
1009.40 1
1009.48 1
1009.55 1
1009.62 0
1009.70 0
1009.77 0
1009.84 0
1009.91 0
1009.99 0
1010.06 0
1010.13 0
1010.21 0
1010.28 1
1010.35 1
1010.42 1
1010.50 1
1010.57 1
1010.64 2
1010.72 2
1010.79 2
1010.86 1
1010.93 1
1011.01 1
1011.08 1
1011.15 1
1011.23 1
1011.30 1
1011.37 1
1011.44 1
1011.52 1
1011.59 1
1011.66 1
1011.74 0
1011.81 0
1011.88 0
1011.96 0
1012.03 0
1012.10 0
1012.17 0
1012.25 0
1012.32 0
1012.39 0
1012.47 0
1012.54 0
1012.61 0
1012.68 0
1012.76 0
1012.83 0
1012.90 0
1012.98 0
1013.05 0
1013.12 0
1013.20 1
1013.27 1
1013.34 1
1013.41 0
1013.49 0
1013.56 0
1013.63 0
1013.71 0
1013.78 0
1013.85 0
1013.93 0
1014.00 0
1014.07 0
1014.14 0
1014.22 0
1014.29 0
1014.36 0
1014.44 0
1014.51 0
1014.58 0
1014.66 0
1014.73 0
1014.80 0
1014.87 0
1014.95 0
1015.02 0
1015.09 0
1015.17 0
1015.24 0
1015.31 0
1015.39 0
1015.46 0
1015.53 0
1015.60 0
1015.68 0
1015.75 0
1015.82 0
1015.90 0
1015.97 0
1016.04 0
1016.12 0
1016.19 1
1016.26 1
1016.34 1
1016.41 1
1016.48 1
1016.55 1
1016.63 1
1016.70 1
1016.77 1
1016.85 1
1016.92 1
1016.99 1
1017.07 1
1017.14 1
1017.21 1
1017.29 1
1017.36 0
1017.43 0
1017.50 0
1017.58 1
1017.65 1
1017.72 1
1017.80 1
1017.87 1
1017.94 1
1018.02 1
1018.09 2
1018.16 1
1018.24 1
1018.31 1
1018.38 1
1018.46 1
1018.53 1
1018.60 1
1018.68 1
1018.75 2
1018.82 2
1018.89 2
1018.97 2
1019.04 2
1019.11 2
1019.19 2
1019.26 2
1019.33 2
1019.41 2
1019.48 2
1019.55 2
1019.63 2
1019.70 2
1019.77 2
1019.85 2
1019.92 2
1019.99 2
1020.07 2
1020.14 2
1020.21 2
1020.29 2
1020.36 1
1020.43 1
1020.50 1
1020.58 1
1020.65 1
1020.72 1
1020.80 1
1020.87 1
1020.94 1
1021.02 1
1021.09 1
1021.16 1
1021.24 1
1021.31 1
1021.38 1
1021.46 1
1021.53 1
1021.60 1
1021.68 1
1021.75 1
1021.82 1
1021.90 1
1021.97 1
1022.04 2
1022.12 2
1022.19 2
1022.26 2
1022.34 2
1022.41 2
1022.48 1
1022.56 1
1022.63 1
1022.70 1
1022.78 1
1022.85 1
1022.92 1
1023.00 1
1023.07 1
1023.14 1
1023.22 1
1023.29 0
1023.36 0
1023.44 0
1023.51 0
1023.58 0
1023.66 1
1023.73 1
1023.80 1
1023.88 1
1023.95 2
1024.02 1
1024.10 1
1024.17 1
1024.24 1
1024.32 1
1024.39 0
1024.46 0
1024.54 1
1024.61 1
1024.68 1
1024.76 1
1024.83 1
1024.90 1
1024.98 1
1025.05 1
1025.12 1
1025.20 1
1025.27 1
1025.34 1
1025.42 2
1025.49 2
1025.56 2
1025.64 2
1025.71 1
1025.78 1
1025.86 1
1025.93 0
1026.00 0
1026.08 0
1026.15 0
1026.22 0
1026.30 0
1026.37 0
1026.44 0
1026.52 0
1026.59 1
1026.67 1
1026.74 1
1026.81 1
1026.89 1
1026.96 1
1027.03 2
1027.11 2
1027.18 2
1027.25 2
1027.33 2
1027.40 2
1027.47 2
1027.55 2
1027.62 1
1027.69 1
1027.77 1
1027.84 1
1027.91 1
1027.99 0
1028.06 0
1028.13 0
1028.21 0
1028.28 0
1028.36 0
1028.43 0
1028.50 0
1028.58 0
1028.65 1
1028.72 1
1028.80 1
1028.87 1
1028.94 1
1029.02 1
1029.09 1
1029.16 1
1029.24 1
1029.31 1
1029.38 1
1029.46 1
1029.53 1
1029.61 2
1029.68 2
1029.75 2
1029.83 3
1029.90 3
1029.97 3
1030.05 3
1030.12 3
1030.19 4
1030.27 4
1030.34 4
1030.41 4
1030.49 4
1030.56 4
1030.64 4
1030.71 4
1030.78 4
1030.86 4
1030.93 4
1031.00 4
1031.08 4
1031.15 4
1031.22 4
1031.30 4
1031.37 3
1031.45 3
1031.52 3
1031.59 3
1031.67 3
1031.74 3
1031.81 3
1031.89 3
1031.96 3
1032.03 3
1032.11 3
1032.18 2
1032.25 2
1032.33 2
1032.40 2
1032.48 2
1032.55 3
1032.62 3
1032.70 3
1032.77 4
1032.84 4
1032.92 4
1032.99 4
1033.07 4
1033.14 4
1033.21 4
1033.29 4
1033.36 4
1033.43 4
1033.51 4
1033.58 4
1033.65 3
1033.73 3
1033.80 3
1033.88 3
1033.95 2
1034.02 2
1034.10 2
1034.17 2
1034.24 2
1034.32 2
1034.39 2
1034.47 2
1034.54 3
1034.61 3
1034.69 3
1034.76 4
1034.83 4
1034.91 4
1034.98 4
1035.06 4
1035.13 4
1035.20 3
1035.28 3
1035.35 3
1035.42 3
1035.50 3
1035.57 2
1035.65 3
1035.72 3
1035.79 2
1035.87 2
1035.94 2
1036.01 2
1036.09 2
1036.16 1
1036.24 1
1036.31 1
1036.38 2
1036.46 2
1036.53 2
1036.60 2
1036.68 2
1036.75 2
1036.83 2
1036.90 2
1036.97 2
1037.05 3
1037.12 3
1037.20 4
1037.27 4
1037.34 4
1037.42 5
1037.49 5
1037.56 5
1037.64 5
1037.71 5
1037.79 5
1037.86 5
1037.93 5
1038.01 5
1038.08 4
1038.16 3
1038.23 3
1038.30 2
1038.38 2
1038.45 2
1038.52 2
1038.60 2
1038.67 2
1038.75 2
1038.82 3
1038.89 3
1038.97 3
1039.04 4
1039.12 4
1039.19 4
1039.26 4
1039.34 3
1039.41 3
1039.49 2
1039.56 2
1039.63 1
1039.71 1
1039.78 1
1039.85 0
1039.93 0
1040.00 0
1040.08 0
1040.15 0
1040.22 0
1040.30 0
1040.37 0
1040.45 0
1040.52 1
1040.59 1
1040.67 2
1040.74 2
1040.82 3
1040.89 3
1040.96 3
1041.04 3
1041.11 3
1041.19 3
1041.26 2
1041.33 2
1041.41 2
1041.48 2
1041.56 3
1041.63 3
1041.70 3
1041.78 3
1041.85 3
1041.93 3
1042.00 3
1042.07 2
1042.15 2
1042.22 1
1042.30 1
1042.37 1
1042.44 1
1042.52 1
1042.59 1
1042.67 1
1042.74 1
1042.81 1
1042.89 1
1042.96 1
1043.04 1
1043.11 1
1043.18 0
1043.26 0
1043.33 0
1043.41 0
1043.48 0
1043.55 0
1043.63 0
1043.70 0
1043.78 0
1043.85 0
1043.92 0
1044.00 0
1044.07 0
1044.15 0
1044.22 1
1044.29 1
1044.37 1
1044.44 1
1044.52 2
1044.59 2
1044.66 3
1044.74 3
1044.81 4
1044.89 4
1044.96 5
1045.04 5
1045.11 5
1045.18 5
1045.26 5
1045.33 5
1045.41 5
1045.48 5
1045.55 5
1045.63 5
1045.70 5
1045.78 5
1045.85 5
1045.92 4
1046.00 4
1046.07 5
1046.15 5
1046.22 5
1046.30 5
1046.37 6
1046.44 6
1046.52 6
1046.59 7
1046.67 7
1046.74 6
1046.81 6
1046.89 6
1046.96 6
1047.04 5
1047.11 5
1047.19 5
1047.26 4
1047.33 4
1047.41 4
1047.48 4
1047.56 4
1047.63 4
1047.70 5
1047.78 5
1047.85 5
1047.93 5
1048.00 5
1048.08 5
1048.15 4
1048.22 4
1048.30 4
1048.37 5
1048.45 5
1048.52 6
1048.60 6
1048.67 6
1048.74 7
1048.82 7
1048.89 7
1048.97 6
1049.04 6
1049.12 6
1049.19 6
1049.26 7
1049.34 7
1049.41 6
1049.49 6
1049.56 6
1049.63 5
1049.71 4
1049.78 4
1049.86 3
1049.93 2
1050.01 2
1050.08 2
1050.15 3
1050.23 3
1050.30 3
1050.38 4
1050.45 4
1050.53 4
1050.60 4
1050.67 4
1050.75 4
1050.82 4
1050.90 4
1050.97 4
1051.05 4
1051.12 4
1051.20 4
1051.27 4
1051.34 5
1051.42 5
1051.49 5
1051.57 6
1051.64 6
1051.72 7
1051.79 8
1051.86 9
1051.94 10
1052.01 10
1052.09 11
1052.16 11
1052.24 11
1052.31 11
1052.38 10
1052.46 10
1052.53 9
1052.61 9
1052.68 9
1052.76 9
1052.83 9
1052.91 9
1052.98 10
1053.05 10
1053.13 10
1053.20 9
1053.28 9
1053.35 8
1053.43 7
1053.50 7
1053.57 6
1053.65 6
1053.72 6
1053.80 6
1053.87 7
1053.95 7
1054.02 7
1054.10 8
1054.17 8
1054.24 8
1054.32 8
1054.39 7
1054.47 7
1054.54 7
1054.62 8
1054.69 8
1054.77 8
1054.84 7
1054.91 7
1054.99 7
1055.06 6
1055.14 6
1055.21 6
1055.29 6
1055.36 6
1055.44 7
1055.51 7
1055.58 7
1055.66 6
1055.73 6
1055.81 5
1055.88 4
1055.96 3
1056.03 2
1056.11 2
1056.18 2
1056.25 2
1056.33 3
1056.40 3
1056.48 4
1056.55 5
1056.63 6
1056.70 7
1056.78 7
1056.85 7
1056.93 7
1057.00 7
1057.07 7
1057.15 6
1057.22 6
1057.30 6
1057.37 6
1057.45 7
1057.52 7
1057.60 8
1057.67 8
1057.75 8
1057.82 9
1057.89 9
1057.97 8
1058.04 8
1058.12 8
1058.19 7
1058.27 7
1058.34 7
1058.42 7
1058.49 7
1058.57 7
1058.64 7
1058.71 7
1058.79 7
1058.86 7
1058.94 6
1059.01 6
1059.09 6
1059.16 5
1059.24 5
1059.31 5
1059.39 5
1059.46 5
1059.54 6
1059.61 6
1059.68 6
1059.76 7
1059.83 7
1059.91 7
1059.98 7
1060.06 7
1060.13 7
1060.21 7
1060.28 7
1060.36 6
1060.43 6
1060.51 6
1060.58 6
1060.65 6
1060.73 7
1060.80 7
1060.88 8
1060.95 9
1061.03 10
1061.10 11
1061.18 11
1061.25 11
1061.33 11
1061.40 11
1061.48 11
1061.55 11
1061.63 11
1061.70 11
1061.78 11
1061.85 12
1061.92 12
1062.00 12
1062.07 11
1062.15 11
1062.22 11
1062.30 11
1062.37 11
1062.45 11
1062.52 11
1062.60 11
1062.67 11
1062.75 10
1062.82 10
1062.90 9
1062.97 8
1063.05 8
1063.12 8
1063.19 9
1063.27 9
1063.34 9
1063.42 10
1063.49 10
1063.57 9
1063.64 9
1063.72 8
1063.79 7
1063.87 7
1063.94 7
1064.02 7
1064.09 7
1064.17 7
1064.24 7
1064.32 8
1064.39 8
1064.47 9
1064.54 9
1064.62 9
1064.69 9
1064.76 9
1064.84 9
1064.91 9
1064.99 9
1065.06 8
1065.14 8
1065.21 8
1065.29 7
1065.36 7
1065.44 7
1065.51 7
1065.59 7
1065.66 7
1065.74 7
1065.81 8
1065.89 9
1065.96 9
1066.04 10
1066.11 11
1066.19 11
1066.26 11
1066.34 11
1066.41 11
1066.49 11
1066.56 11
1066.64 11
1066.71 10
1066.79 10
1066.86 9
1066.94 9
1067.01 9
1067.09 8
1067.16 8
1067.23 8
1067.31 9
1067.38 9
1067.46 9
1067.53 10
1067.61 10
1067.68 10
1067.76 10
1067.83 10
1067.91 10
1067.98 10
1068.06 10
1068.13 10
1068.21 11
1068.28 11
1068.36 11
1068.43 11
1068.51 11
1068.58 10
1068.66 10
1068.73 9
1068.81 8
1068.88 7
1068.96 6
1069.03 6
1069.11 6
1069.18 6
1069.26 5
1069.33 5
1069.41 5
1069.48 5
1069.56 4
1069.63 4
1069.71 4
1069.78 4
1069.86 4
1069.93 4
1070.01 5
1070.08 5
1070.16 5
1070.23 5
1070.31 5
1070.38 5
1070.46 5
1070.53 6
1070.61 6
1070.68 6
1070.76 6
1070.83 6
1070.91 6
1070.98 6
1071.06 7
1071.13 7
1071.21 7
1071.28 7
1071.36 7
1071.43 7
1071.51 7
1071.58 7
1071.66 7
1071.73 6
1071.81 6
1071.88 7
1071.96 7
1072.03 8
1072.11 8
1072.18 9
1072.26 10
1072.33 11
1072.41 12
1072.48 12
1072.56 13
1072.63 14
1072.71 14
1072.78 14
1072.86 14
1072.93 13
1073.01 13
1073.08 12
1073.16 11
1073.23 10
1073.31 9
1073.38 8
1073.46 7
1073.53 7
1073.61 6
1073.68 6
1073.76 6
1073.83 6
1073.91 7
1073.99 7
1074.06 7
1074.14 7
1074.21 7
1074.29 7
1074.36 8
1074.44 8
1074.51 8
1074.59 8
1074.66 8
1074.74 8
1074.81 8
1074.89 8
1074.96 8
1075.04 9
1075.11 9
1075.19 9
1075.26 9
1075.34 9
1075.41 10
1075.49 10
1075.56 10
1075.64 11
1075.71 12
1075.79 12
1075.86 14
1075.94 15
1076.01 16
1076.09 17
1076.16 18
1076.24 19
1076.32 20
1076.39 20
1076.47 20
1076.54 21
1076.62 21
1076.69 20
1076.77 20
1076.84 19
1076.92 19
1076.99 18
1077.07 17
1077.14 16
1077.22 16
1077.29 15
1077.37 15
1077.44 14
1077.52 15
1077.59 15
1077.67 16
1077.74 17
1077.82 17
1077.90 18
1077.97 17
1078.05 17
1078.12 17
1078.20 16
1078.27 15
1078.35 15
1078.42 15
1078.50 16
1078.57 17
1078.65 18
1078.72 19
1078.80 21
1078.87 23
1078.95 24
1079.02 26
1079.10 27
1079.17 28
1079.25 28
1079.33 27
1079.40 27
1079.48 26
1079.55 25
1079.63 24
1079.70 22
1079.78 21
1079.85 19
1079.93 18
1080.00 16
1080.08 15
1080.15 14
1080.23 14
1080.30 14
1080.38 14
1080.46 14
1080.53 14
1080.61 14
1080.68 14
1080.76 14
1080.83 15
1080.91 15
1080.98 16
1081.06 16
1081.13 17
1081.21 17
1081.28 17
1081.36 17
1081.44 17
1081.51 17
1081.59 17
1081.66 16
1081.74 16
1081.81 15
1081.89 14
1081.96 13
1082.04 13
1082.11 12
1082.19 11
1082.26 11
1082.34 10
1082.42 9
1082.49 9
1082.57 8
1082.64 9
1082.72 9
1082.79 10
1082.87 10
1082.94 10
1083.02 10
1083.09 10
1083.17 9
1083.25 8
1083.32 7
1083.40 7
1083.47 7
1083.55 8
1083.62 8
1083.70 9
1083.77 9
1083.85 10
1083.92 10
1084.00 10
1084.08 10
1084.15 10
1084.23 9
1084.30 9
1084.38 9
1084.45 9
1084.53 8
1084.60 7
1084.68 6
1084.75 6
1084.83 5
1084.91 5
1084.98 4
1085.06 4
1085.13 4
1085.21 3
1085.28 3
1085.36 3
1085.43 3
1085.51 2
1085.59 2
1085.66 2
1085.74 2
1085.81 2
1085.89 2
1085.96 1
1086.04 0
1086.11 0
1086.19 0
1086.27 0
1086.34 0
1086.42 0
1086.49 0
1086.57 0
1086.64 0
1086.72 1
1086.79 2
1086.87 2
1086.95 3
1087.02 4
1087.10 4
1087.17 5
1087.25 6
1087.32 8
1087.40 9
1087.47 9
1087.55 10
1087.63 9
1087.70 9
1087.78 8
1087.85 7
1087.93 7
1088.00 6
1088.08 6
1088.15 6
1088.23 6
1088.31 6
1088.38 7
1088.46 8
1088.53 9
1088.61 9
1088.68 10
1088.76 11
1088.84 12
1088.91 13
1088.99 13
1089.06 13
1089.14 14
1089.21 14
1089.29 14
1089.36 14
1089.44 15
1089.52 15
1089.59 15
1089.67 15
1089.74 16
1089.82 16
1089.89 17
1089.97 19
1090.05 20
1090.12 21
1090.20 21
1090.27 21
1090.35 21
1090.42 20
1090.50 19
1090.58 18
1090.65 17
1090.73 15
1090.80 14
1090.88 13
1090.95 13
1091.03 13
1091.11 13
1091.18 13
1091.26 12
1091.33 12
1091.41 12
1091.48 11
1091.56 10
1091.64 10
1091.71 10
1091.79 10
1091.86 11
1091.94 13
1092.01 14
1092.09 16
1092.17 17
1092.24 18
1092.32 19
1092.39 19
1092.47 19
1092.54 19
1092.62 18
1092.70 18
1092.77 17
1092.85 16
1092.92 15
1093.00 14
1093.08 13
1093.15 13
1093.23 13
1093.30 14
1093.38 15
1093.45 15
1093.53 16
1093.61 16
1093.68 15
1093.76 14
1093.83 13
1093.91 12
1093.99 11
1094.06 10
1094.14 9
1094.21 9
1094.29 9
1094.36 9
1094.44 10
1094.52 12
1094.59 14
1094.67 15
1094.74 17
1094.82 19
1094.90 21
1094.97 22
1095.05 23
1095.12 23
1095.20 24
1095.27 25
1095.35 26
1095.43 26
1095.50 27
1095.58 28
1095.65 28
1095.73 28
1095.81 28
1095.88 28
1095.96 28
1096.03 27
1096.11 27
1096.18 26
1096.26 26
1096.34 25
1096.41 25
1096.49 25
1096.56 25
1096.64 26
1096.72 26
1096.79 27
1096.87 27
1096.94 28
1097.02 28
1097.10 28
1097.17 29
1097.25 29
1097.32 28
1097.40 27
1097.48 26
1097.55 24
1097.63 22
1097.70 20
1097.78 18
1097.86 17
1097.93 16
1098.01 15
1098.08 15
1098.16 14
1098.24 14
1098.31 14
1098.39 14
1098.46 14
1098.54 15
1098.61 15
1098.69 16
1098.77 16
1098.84 16
1098.92 16
1098.99 16
1099.07 15
1099.15 15
1099.22 13
1099.30 12
1099.37 10
1099.45 9
1099.53 8
1099.60 7
1099.68 7
1099.75 8
1099.83 8
1099.91 9
1099.98 10
1100.06 10
1100.14 10
1100.21 10
1100.29 10
1100.36 9
1100.44 9
1100.52 9
1100.59 8
1100.67 8
1100.74 9
1100.82 9
1100.90 10
1100.97 10
1101.05 10
1101.12 10
1101.20 10
1101.28 10
1101.35 9
1101.43 9
1101.50 8
1101.58 7
1101.66 7
1101.73 8
1101.81 8
1101.88 8
1101.96 9
1102.04 9
1102.11 9
1102.19 9
1102.26 10
1102.34 10
1102.42 11
1102.49 11
1102.57 12
1102.65 13
1102.72 13
1102.80 14
1102.87 13
1102.95 13
1103.03 12
1103.10 11
1103.18 10
1103.25 9
1103.33 9
1103.41 8
1103.48 8
1103.56 7
1103.64 5
1103.71 4
1103.79 3
1103.86 3
1103.94 3
1104.02 4
1104.09 5
1104.17 7
1104.24 9
1104.32 11
1104.40 13
1104.47 15
1104.55 15
1104.63 15
1104.70 13
1104.78 11
1104.85 9
1104.93 6
1105.01 4
1105.08 3
1105.16 2
1105.24 3
1105.31 5
1105.39 7
1105.46 10
1105.54 13
1105.62 15
1105.69 18
1105.77 20
1105.84 22
1105.92 23
1106.00 23
1106.07 23
1106.15 22
1106.23 21
1106.30 19
1106.38 18
1106.45 16
1106.53 15
1106.61 14
1106.68 13
1106.76 13
1106.84 12
1106.91 12
1106.99 11
1107.06 11
1107.14 11
1107.22 11
1107.29 11
1107.37 12
1107.45 12
1107.52 13
1107.60 14
1107.68 14
1107.75 15
1107.83 15
1107.90 16
1107.98 17
1108.06 18
1108.13 18
1108.21 19
1108.29 20
1108.36 21
1108.44 21
1108.51 22
1108.59 22
1108.67 22
1108.74 22
1108.82 21
1108.90 21
1108.97 21
1109.05 21
1109.13 21
1109.20 20
1109.28 21
1109.35 21
1109.43 22
1109.51 23
1109.58 24
1109.66 25
1109.74 26
1109.81 27
1109.89 28
1109.97 28
1110.04 28
1110.12 27
1110.19 27
1110.27 26
1110.35 25
1110.42 24
1110.50 22
1110.58 21
1110.65 19
1110.73 16
1110.81 14
1110.88 13
1110.96 11
1111.03 10
1111.11 10
1111.19 10
1111.26 10
1111.34 11
1111.42 11
1111.49 11
1111.57 12
1111.65 12
1111.72 11
1111.80 11
1111.88 10
1111.95 10
1112.03 9
1112.10 8
1112.18 8
1112.26 9
1112.33 9
1112.41 10
1112.49 11
1112.56 13
1112.64 13
1112.72 14
1112.79 15
1112.87 16
1112.95 17
1113.02 18
1113.10 19
1113.18 21
1113.25 23
1113.33 24
1113.40 26
1113.48 27
1113.56 28
1113.63 29
1113.71 30
1113.79 31
1113.86 31
1113.94 32
1114.02 32
1114.09 31
1114.17 31
1114.25 30
1114.32 29
1114.40 28
1114.48 27
1114.55 26
1114.63 27
1114.71 27
1114.78 29
1114.86 31
1114.93 32
1115.01 34
1115.09 34
1115.16 34
1115.24 33
1115.32 30
1115.39 27
1115.47 24
1115.55 21
1115.62 18
1115.70 17
1115.78 16
1115.85 16
1115.93 17
1116.01 18
1116.08 19
1116.16 19
1116.24 19
1116.31 19
1116.39 17
1116.47 15
1116.54 13
1116.62 12
1116.70 11
1116.77 11
1116.85 12
1116.93 14
1117.00 16
1117.08 17
1117.16 18
1117.23 19
1117.31 19
1117.39 18
1117.46 18
1117.54 18
1117.62 17
1117.69 18
1117.77 18
1117.85 18
1117.92 18
1118.00 18
1118.08 18
1118.15 19
1118.23 19
1118.31 19
1118.38 20
1118.46 21
1118.54 22
1118.61 22
1118.69 22
1118.77 21
1118.84 20
1118.92 18
1119.00 17
1119.07 17
1119.15 16
1119.23 17
1119.30 17
1119.38 18
1119.46 18
1119.53 19
1119.61 19
1119.69 19
1119.76 20
1119.84 19
1119.92 19
1119.99 18
1120.07 16
1120.15 15
1120.22 13
1120.30 12
1120.38 12
1120.45 12
1120.53 12
1120.61 13
1120.68 13
1120.76 13
1120.84 12
1120.91 11
1120.99 9
1121.07 8
1121.14 6
1121.22 6
1121.30 6
1121.37 6
1121.45 7
1121.53 8
1121.60 8
1121.68 9
1121.76 10
1121.83 10
1121.91 11
1121.99 12
1122.06 13
1122.14 13
1122.22 13
1122.29 12
1122.37 11
1122.45 10
1122.53 9
1122.60 9
1122.68 8
1122.76 8
1122.83 9
1122.91 9
1122.99 10
1123.06 11
1123.14 12
1123.22 12
1123.29 12
1123.37 12
1123.45 12
1123.52 11
1123.60 10
1123.68 10
1123.75 9
1123.83 10
1123.91 11
1123.99 12
1124.06 14
1124.14 15
1124.22 15
1124.29 15
1124.37 14
1124.45 13
1124.52 11
1124.60 10
1124.68 9
1124.75 8
1124.83 8
1124.91 8
1124.98 9
1125.06 9
1125.14 8
1125.22 8
1125.29 7
1125.37 6
1125.45 5
1125.52 5
1125.60 4
1125.68 3
1125.75 3
1125.83 3
1125.91 3
1125.98 3
1126.06 3
1126.14 4
1126.21 4
1126.29 4
1126.37 3
1126.45 2
1126.52 1
1126.60 0
1126.68 0
1126.75 0
1126.83 0
1126.91 0
1126.98 1
1127.06 2
1127.14 4
1127.22 5
1127.29 5
1127.37 6
1127.45 5
1127.52 5
1127.60 4
1127.68 4
1127.75 3
1127.83 3
1127.91 3
1127.98 3
1128.06 4
1128.14 4
1128.22 4
1128.29 3
1128.37 3
1128.45 2
1128.52 1
1128.60 0
1128.68 0
1128.76 0
1128.83 0
1128.91 0
1128.99 0
1129.06 0
1129.14 0
1129.22 0
1129.29 0
1129.37 1
1129.45 1
1129.53 2
1129.60 4
1129.68 5
1129.76 7
1129.83 8
1129.91 10
1129.99 11
1130.06 12
1130.14 13
1130.22 13
1130.30 13
1130.37 12
1130.45 11
1130.53 10
1130.60 9
1130.68 8
1130.76 7
1130.84 6
1130.91 5
1130.99 4
1131.07 4
1131.14 3
1131.22 4
1131.30 4
1131.38 5
1131.45 6
1131.53 7
1131.61 8
1131.68 8
1131.76 9
1131.84 9
1131.91 9
1131.99 9
1132.07 9
1132.15 9
1132.22 9
1132.30 8
1132.38 8
1132.45 8
1132.53 7
1132.61 7
1132.69 8
1132.76 8
1132.84 9
1132.92 10
1132.99 12
1133.07 13
1133.15 14
1133.23 15
1133.30 15
1133.38 15
1133.46 15
1133.54 15
1133.61 15
1133.69 15
1133.77 16
1133.84 17
1133.92 17
1134.00 17
1134.08 17
1134.15 16
1134.23 16
1134.31 15
1134.38 15
1134.46 16
1134.54 17
1134.62 18
1134.69 19
1134.77 19
1134.85 19
1134.92 20
1135.00 20
1135.08 21
1135.16 22
1135.23 24
1135.31 25
1135.39 27
1135.47 29
1135.54 31
1135.62 33
1135.70 36
1135.77 37
1135.85 39
1135.93 39
1136.01 39
1136.08 39
1136.16 38
1136.24 38
1136.32 37
1136.39 37
1136.47 36
1136.55 37
1136.62 37
1136.70 37
1136.78 37
1136.86 37
1136.93 37
1137.01 37
1137.09 36
1137.17 35
1137.24 33
1137.32 32
1137.40 31
1137.47 31
1137.55 30
1137.63 30
1137.71 30
1137.78 30
1137.86 30
1137.94 30
1138.02 29
1138.09 30
1138.17 30
1138.25 30
1138.33 31
1138.40 31
1138.48 32
1138.56 32
1138.63 33
1138.71 33
1138.79 33
1138.87 33
1138.94 32
1139.02 31
1139.10 29
1139.18 27
1139.25 25
1139.33 23
1139.41 21
1139.49 20
1139.56 19
1139.64 19
1139.72 19
1139.80 19
1139.87 20
1139.95 20
1140.03 21
1140.10 22
1140.18 23
1140.26 24
1140.34 25
1140.41 26
1140.49 26
1140.57 26
1140.65 26
1140.72 25
1140.80 24
1140.88 23
1140.96 21
1141.03 20
1141.11 18
1141.19 16
1141.27 15
1141.34 14
1141.42 14
1141.50 15
1141.58 15
1141.65 17
1141.73 19
1141.81 20
1141.89 22
1141.96 23
1142.04 24
1142.12 24
1142.20 23
1142.27 22
1142.35 20
1142.43 17
1142.51 15
1142.58 12
1142.66 10
1142.74 8
1142.82 6
1142.89 5
1142.97 4
1143.05 4
1143.13 5
1143.20 5
1143.28 6
1143.36 7
1143.44 8
1143.51 8
1143.59 7
1143.67 6
1143.75 4
1143.82 3
1143.90 1
1143.98 0
1144.06 0
1144.13 0
1144.21 0
1144.29 0
1144.37 0
1144.44 0
1144.52 0
1144.60 0
1144.68 1
1144.75 2
1144.83 3
1144.91 3
1144.99 3
1145.06 3
1145.14 2
1145.22 3
1145.30 3
1145.37 5
1145.45 6
1145.53 8
1145.61 9
1145.68 10
1145.76 12
1145.84 13
1145.92 15
1145.99 17
1146.07 21
1146.15 25
1146.23 28
1146.31 32
1146.38 34
1146.46 36
1146.54 36
1146.62 34
1146.69 31
1146.77 28
1146.85 24
1146.93 20
1147.00 17
1147.08 14
1147.16 12
1147.24 10
1147.31 9
1147.39 8
1147.47 7
1147.55 5
1147.63 4
1147.70 3
1147.78 3
1147.86 2
1147.94 2
1148.01 3
1148.09 3
1148.17 4
1148.25 5
1148.32 6
1148.40 7
1148.48 9
1148.56 9
1148.63 10
1148.71 11
1148.79 11
1148.87 12
1148.95 12
1149.02 13
1149.10 14
1149.18 16
1149.26 17
1149.33 20
1149.41 22
1149.49 24
1149.57 25
1149.65 27
1149.72 28
1149.80 28
1149.88 29
1149.96 29
1150.03 28
1150.11 28
1150.19 26
1150.27 25
1150.34 23
1150.42 21
1150.50 20
1150.58 18
1150.66 17
1150.73 17
1150.81 16
1150.89 14
1150.97 13
1151.04 11
1151.12 10
1151.20 9
1151.28 10
1151.36 11
1151.43 14
1151.51 17
1151.59 20
1151.67 23
1151.74 25
1151.82 25
1151.90 25
1151.98 24
1152.06 23
1152.13 23
1152.21 24
1152.29 25
1152.37 27
1152.44 30
1152.52 31
1152.60 32
1152.68 32
1152.76 30
1152.83 28
1152.91 25
1152.99 22
1153.07 19
1153.15 17
1153.22 16
1153.30 16
1153.38 16
1153.46 16
1153.53 17
1153.61 17
1153.69 17
1153.77 18
1153.85 18
1153.92 19
1154.00 20
1154.08 22
1154.16 24
1154.24 26
1154.31 29
1154.39 31
1154.47 33
1154.55 34
1154.62 34
1154.70 33
1154.78 32
1154.86 30
1154.94 29
1155.01 27
1155.09 26
1155.17 26
1155.25 25
1155.33 25
1155.40 24
1155.48 23
1155.56 22
1155.64 19
1155.72 17
1155.79 14
1155.87 12
1155.95 11
1156.03 11
1156.11 11
1156.18 13
1156.26 15
1156.34 16
1156.42 18
1156.50 19
1156.57 20
1156.65 20
1156.73 20
1156.81 21
1156.88 21
1156.96 23
1157.04 25
1157.12 27
1157.20 29
1157.27 32
1157.35 34
1157.43 34
1157.51 34
1157.59 33
1157.66 32
1157.74 30
1157.82 28
1157.90 27
1157.98 26
1158.05 27
1158.13 27
1158.21 28
1158.29 29
1158.37 30
1158.44 31
1158.52 32
1158.60 32
1158.68 32
1158.76 31
1158.83 30
1158.91 29
1158.99 28
1159.07 28
1159.15 28
1159.23 28
1159.30 30
1159.38 32
1159.46 33
1159.54 35
1159.62 35
1159.69 34
1159.77 32
1159.85 29
1159.93 26
1160.01 24
1160.08 23
1160.16 23
1160.24 23
1160.32 25
1160.40 27
1160.47 29
1160.55 30
1160.63 31
1160.71 31
1160.79 30
1160.86 29
1160.94 27
1161.02 25
1161.10 23
1161.18 20
1161.26 17
1161.33 15
1161.41 13
1161.49 11
1161.57 11
1161.65 11
1161.72 13
1161.80 15
1161.88 17
1161.96 19
1162.04 21
1162.11 23
1162.19 24
1162.27 25
1162.35 26
1162.43 27
1162.51 27
1162.58 26
1162.66 24
1162.74 22
1162.82 19
1162.90 17
1162.97 14
1163.05 13
1163.13 12
1163.21 11
1163.29 11
1163.37 11
1163.44 11
1163.52 12
1163.60 14
1163.68 17
1163.76 19
1163.83 22
1163.91 25
1163.99 27
1164.07 27
1164.15 26
1164.23 24
1164.30 21
1164.38 18
1164.46 15
1164.54 13
1164.62 12
1164.69 13
1164.77 14
1164.85 17
1164.93 21
1165.01 24
1165.09 26
1165.16 27
1165.24 28
1165.32 27
1165.40 26
1165.48 24
1165.56 22
1165.63 19
1165.71 16
1165.79 12
1165.87 8
1165.95 5
1166.03 2
1166.10 0
1166.18 0
1166.26 0
1166.34 0
1166.42 0
1166.50 0
1166.57 0
1166.65 0
1166.73 0
1166.81 0
1166.89 2
1166.96 5
1167.04 8
1167.12 13
1167.20 17
1167.28 21
1167.36 24
1167.43 26
1167.51 28
1167.59 28
1167.67 27
1167.75 26
1167.83 24
1167.90 23
1167.98 22
1168.06 20
1168.14 19
1168.22 18
1168.30 17
1168.37 15
1168.45 12
1168.53 10
1168.61 7
1168.69 6
1168.77 4
1168.85 4
1168.92 4
1169.00 5
1169.08 7
1169.16 9
1169.24 11
1169.32 13
1169.39 16
1169.47 17
1169.55 19
1169.63 20
1169.71 21
1169.79 21
1169.86 21
1169.94 21
1170.02 21
1170.10 20
1170.18 20
1170.26 19
1170.33 18
1170.41 18
1170.49 19
1170.57 20
1170.65 22
1170.73 23
1170.81 25
1170.88 26
1170.96 25
1171.04 24
1171.12 22
1171.20 20
1171.28 18
1171.35 16
1171.43 15
1171.51 14
1171.59 15
1171.67 16
1171.75 18
1171.83 19
1171.90 20
1171.98 20
1172.06 20
1172.14 20
1172.22 20
1172.30 21
1172.37 24
1172.45 27
1172.53 30
1172.61 34
1172.69 37
1172.77 38
1172.85 38
1172.92 37
1173.00 34
1173.08 32
1173.16 29
1173.24 28
1173.32 28
1173.40 28
1173.47 30
1173.55 31
1173.63 32
1173.71 32
1173.79 32
1173.87 30
1173.94 28
1174.02 26
1174.10 24
1174.18 23
1174.26 23
1174.34 25
1174.42 27
1174.49 30
1174.57 33
1174.65 36
1174.73 38
1174.81 38
1174.89 37
1174.97 36
1175.04 34
1175.12 32
1175.20 31
1175.28 30
1175.36 29
1175.44 27
1175.52 26
1175.59 26
1175.67 25
1175.75 26
1175.83 27
1175.91 29
1175.99 31
1176.07 34
1176.14 36
1176.22 38
1176.30 39
1176.38 40
1176.46 41
1176.54 41
1176.62 40
1176.70 39
1176.77 37
1176.85 34
1176.93 31
1177.01 27
1177.09 24
1177.17 20
1177.25 18
1177.32 15
1177.40 14
1177.48 13
1177.56 12
1177.64 12
1177.72 12
1177.80 11
1177.88 10
1177.95 9
1178.03 9
1178.11 8
1178.19 8
1178.27 9
1178.35 10
1178.43 11
1178.50 13
1178.58 14
1178.66 16
1178.74 16
1178.82 17
1178.90 17
1178.98 17
1179.06 17
1179.13 16
1179.21 16
1179.29 15
1179.37 14
1179.45 13
1179.53 11
1179.61 9
1179.69 8
1179.76 8
1179.84 8
1179.92 10
1180.00 11
1180.08 13
1180.16 13
1180.24 13
1180.32 12
1180.39 10
1180.47 8
1180.55 7
1180.63 5
1180.71 5
1180.79 6
1180.87 8
1180.95 10
1181.02 13
1181.10 15
1181.18 17
1181.26 20
1181.34 21
1181.42 23
1181.50 25
1181.58 27
1181.65 28
1181.73 29
1181.81 29
1181.89 29
1181.97 27
1182.05 25
1182.13 21
1182.21 18
1182.29 14
1182.36 11
1182.44 9
1182.52 8
1182.60 9
1182.68 11
1182.76 14
1182.84 17
1182.92 21
1182.99 23
1183.07 25
1183.15 27
1183.23 27
1183.31 26
1183.39 25
1183.47 23
1183.55 21
1183.63 20
1183.70 19
1183.78 18
1183.86 18
1183.94 18
1184.02 18
1184.10 19
1184.18 20
1184.26 22
1184.34 25
1184.41 27
1184.49 30
1184.57 31
1184.65 32
1184.73 31
1184.81 30
1184.89 28
1184.97 25
1185.05 23
1185.12 22
1185.20 20
1185.28 20
1185.36 19
1185.44 19
1185.52 19
1185.60 19
1185.68 19
1185.76 19
1185.83 19
1185.91 19
1185.99 20
1186.07 21
1186.15 22
1186.23 23
1186.31 24
1186.39 25
1186.47 26
1186.55 27
1186.62 27
1186.70 26
1186.78 24
1186.86 22
1186.94 20
1187.02 19
1187.10 17
1187.18 17
1187.26 17
1187.34 17
1187.41 18
1187.49 20
1187.57 21
1187.65 21
1187.73 21
1187.81 21
1187.89 19
1187.97 17
1188.05 15
1188.13 12
1188.20 10
1188.28 8
1188.36 6
1188.44 6
1188.52 6
1188.60 6
1188.68 7
1188.76 9
1188.84 10
1188.92 11
1188.99 12
1189.07 12
1189.15 12
1189.23 11
1189.31 12
1189.39 13
1189.47 14
1189.55 16
1189.63 17
1189.71 18
1189.79 18
1189.86 17
1189.94 16
1190.02 15
1190.10 15
1190.18 15
1190.26 16
1190.34 17
1190.42 17
1190.50 18
1190.58 19
1190.65 20
1190.73 21
1190.81 23
1190.89 25
1190.97 27
1191.05 28
1191.13 27
1191.21 25
1191.29 22
1191.37 18
1191.45 14
1191.53 10
1191.60 8
1191.68 6
1191.76 5
1191.84 4
1191.92 4
1192.00 4
1192.08 4
1192.16 3
1192.24 3
1192.32 4
1192.40 5
1192.47 7
1192.55 10
1192.63 13
1192.71 15
1192.79 16
1192.87 16
1192.95 15
1193.03 14
1193.11 12
1193.19 11
1193.27 10
1193.35 11
1193.43 12
1193.50 13
1193.58 15
1193.66 18
1193.74 20
1193.82 22
1193.90 23
1193.98 24
1194.06 25
1194.14 24
1194.22 23
1194.30 20
1194.38 16
1194.45 11
1194.53 6
1194.61 0
1194.69 0
1194.77 0
1194.85 0
1194.93 0
1195.01 0
1195.09 0
1195.17 0
1195.25 0
1195.33 6
1195.41 10
1195.48 14
1195.56 16
1195.64 17
1195.72 17
1195.80 15
1195.88 12
1195.96 9
1196.04 7
1196.12 4
1196.20 2
1196.28 0
1196.36 0
1196.44 0
1196.52 0
1196.59 0
1196.67 0
1196.75 0
1196.83 2
1196.91 4
1196.99 5
1197.07 6
1197.15 7
1197.23 8
1197.31 8
1197.39 9
1197.47 9
1197.55 10
1197.63 12
1197.71 14
1197.78 16
1197.86 18
1197.94 21
1198.02 24
1198.10 27
1198.18 30
1198.26 33
1198.34 37
1198.42 40
1198.50 42
1198.58 44
1198.66 46
1198.74 47
1198.82 48
1198.90 49
1198.97 50
1199.05 51
1199.13 53
1199.21 54
1199.29 55
1199.37 55
1199.45 54
1199.53 52
1199.61 50
1199.69 47
1199.77 44
1199.85 41
1199.93 38
1200.01 36
1200.09 34
1200.17 31
1200.25 29
1200.32 27
1200.40 25
1200.48 24
1200.56 24
1200.64 26
1200.72 28
1200.80 31
1200.88 34
1200.96 36
1201.04 38
1201.12 39
1201.20 40
1201.28 39
1201.36 39
1201.44 38
1201.52 38
1201.60 39
1201.68 40
1201.75 41
1201.83 42
1201.91 43
1201.99 44
1202.07 45
1202.15 45
1202.23 44
1202.31 43
1202.39 40
1202.47 37
1202.55 34
1202.63 30
1202.71 26
1202.79 22
1202.87 19
1202.95 17
1203.03 15
1203.11 13
1203.19 11
1203.27 11
1203.34 11
1203.42 12
1203.50 13
1203.58 15
1203.66 17
1203.74 18
1203.82 19
1203.90 18
1203.98 17
1204.06 15
1204.14 13
1204.22 11
1204.30 10
1204.38 8
1204.46 6
1204.54 5
1204.62 4
1204.70 3
1204.78 4
1204.86 5
1204.94 7
1205.02 11
1205.09 14
1205.17 17
1205.25 19
1205.33 20
1205.41 20
1205.49 18
1205.57 16
1205.65 13
1205.73 11
1205.81 10
1205.89 10
1205.97 11
1206.05 13
1206.13 15
1206.21 17
1206.29 18
1206.37 18
1206.45 18
1206.53 17
1206.61 15
1206.69 12
1206.77 9
1206.85 5
1206.93 1
1207.01 0
1207.09 0
1207.16 0
1207.24 0
1207.32 0
1207.40 0
1207.48 0
1207.56 0
1207.64 1
1207.72 4
1207.80 8
1207.88 12
1207.96 16
1208.04 20
1208.12 25
1208.20 28
1208.28 31
1208.36 33
1208.44 34
1208.52 34
1208.60 34
1208.68 35
1208.76 35
1208.84 37
1208.92 39
1209.00 41
1209.08 42
1209.16 44
1209.24 45
1209.32 45
1209.40 45
1209.48 44
1209.56 42
1209.64 41
1209.71 39
1209.79 37
1209.87 36
1209.95 35
1210.03 35
1210.11 34
1210.19 33
1210.27 33
1210.35 33
1210.43 32
1210.51 32
1210.59 31
1210.67 29
1210.75 28
1210.83 27
1210.91 27
1210.99 28
1211.07 31
1211.15 34
1211.23 38
1211.31 41
1211.39 44
1211.47 44
1211.55 44
1211.63 42
1211.71 39
1211.79 36
1211.87 34
1211.95 34
1212.03 35
1212.11 39
1212.19 44
1212.27 49
1212.35 53
1212.43 56
1212.51 57
1212.59 55
1212.67 51
1212.75 46
1212.83 40
1212.91 34
1212.99 29
1213.07 25
1213.15 23
1213.23 21
1213.31 19
1213.39 18
1213.47 18
1213.54 18
1213.62 19
1213.70 20
1213.78 21
1213.86 22
1213.94 22
1214.02 22
1214.10 22
1214.18 22
1214.26 22
1214.34 23
1214.42 25
1214.50 27
1214.58 30
1214.66 33
1214.74 35
1214.82 37
1214.90 39
1214.98 41
1215.06 42
1215.14 42
1215.22 43
1215.30 43
1215.38 42
1215.46 42
1215.54 42
1215.62 41
1215.70 41
1215.78 41
1215.86 41
1215.94 41
1216.02 40
1216.10 39
1216.18 37
1216.26 34
1216.34 30
1216.42 27
1216.50 23
1216.58 20
1216.66 17
1216.74 15
1216.82 13
1216.90 12
1216.98 12
1217.06 13
1217.14 16
1217.22 20
1217.30 25
1217.38 30
1217.46 35
1217.54 38
1217.62 40
1217.70 40
1217.78 39
1217.86 37
1217.94 36
1218.02 35
1218.10 34
1218.18 34
1218.26 33
1218.34 33
1218.42 32
1218.50 30
1218.58 29
1218.66 27
1218.74 26
1218.82 25
1218.90 24
1218.98 23
1219.06 21
1219.14 19
1219.22 16
1219.30 13
1219.38 10
1219.46 8
1219.54 7
1219.62 6
1219.70 7
1219.78 7
1219.86 7
1219.94 8
1220.02 8
1220.10 8
1220.18 8
1220.26 8
1220.34 9
1220.42 10
1220.50 11
1220.58 11
1220.66 12
1220.74 13
1220.82 13
1220.90 13
1220.98 12
1221.06 11
1221.14 9
1221.22 7
1221.30 4
1221.38 0
1221.46 0
1221.54 0
1221.62 0
1221.70 0
1221.78 0
1221.86 0
1221.94 0
1222.02 0
1222.10 3
1222.18 7
1222.26 11
1222.35 15
1222.43 17
1222.51 19
1222.59 20
1222.67 20
1222.75 20
1222.83 20
1222.91 19
1222.99 18
1223.07 17
1223.15 16
1223.23 14
1223.31 13
1223.39 13
1223.47 12
1223.55 12
1223.63 12
1223.71 12
1223.79 12
1223.87 13
1223.95 14
1224.03 16
1224.11 19
1224.19 23
1224.27 28
1224.35 32
1224.43 35
1224.51 38
1224.59 39
1224.67 39
1224.75 39
1224.83 38
1224.91 39
1224.99 40
1225.07 41
1225.15 43
1225.23 44
1225.31 46
1225.39 46
1225.47 46
1225.55 46
1225.63 46
1225.71 46
1225.79 45
1225.87 44
1225.95 43
1226.03 42
1226.11 41
1226.20 40
1226.28 40
1226.36 40
1226.44 40
1226.52 40
1226.60 39
1226.68 36
1226.76 31
1226.84 26
1226.92 20
1227.00 15
1227.08 12
1227.16 10
1227.24 9
1227.32 10
1227.40 12
1227.48 15
1227.56 19
1227.64 23
1227.72 27
1227.80 31
1227.88 35
1227.96 37
1228.04 38
1228.12 37
1228.20 35
1228.28 32
1228.36 29
1228.44 27
1228.52 24
1228.60 23
1228.68 24
1228.77 25
1228.85 29
1228.93 33
1229.01 37
1229.09 41
1229.17 44
1229.25 46
1229.33 45
1229.41 43
1229.49 39
1229.57 34
1229.65 29
1229.73 24
1229.81 20
1229.89 17
1229.97 16
1230.05 17
1230.13 18
1230.21 22
1230.29 26
1230.37 31
1230.45 35
1230.53 38
1230.61 41
1230.69 42
1230.78 43
1230.86 44
1230.94 45
1231.02 46
1231.10 48
1231.18 51
1231.26 53
1231.34 54
1231.42 53
1231.50 52
1231.58 49
1231.66 46
1231.74 43
1231.82 41
1231.90 40
1231.98 39
1232.06 39
1232.14 40
1232.22 41
1232.30 41
1232.38 41
1232.46 41
1232.54 40
1232.63 39
1232.71 38
1232.79 37
1232.87 36
1232.95 36
1233.03 36
1233.11 37
1233.19 39
1233.27 42
1233.35 46
1233.43 50
1233.51 55
1233.59 58
1233.67 61
1233.75 61
1233.83 60
1233.91 57
1233.99 52
1234.07 47
1234.16 41
1234.24 35
1234.32 30
1234.40 27
1234.48 25
1234.56 25
1234.64 28
1234.72 32
1234.80 38
1234.88 44
1234.96 50
1235.04 56
1235.12 60
1235.20 64
1235.28 66
1235.36 67
1235.44 67
1235.52 66
1235.61 64
1235.69 61
1235.77 56
1235.85 51
1235.93 45
1236.01 38
1236.09 32
1236.17 26
1236.25 22
1236.33 18
1236.41 16
1236.49 16
1236.57 16
1236.65 17
1236.73 19
1236.81 20
1236.89 21
1236.98 20
1237.06 20
1237.14 19
1237.22 18
1237.30 17
1237.38 18
1237.46 20
1237.54 23
1237.62 27
1237.70 30
1237.78 34
1237.86 37
1237.94 39
1238.02 40
1238.10 39
1238.19 38
1238.27 35
1238.35 33
1238.43 31
1238.51 29
1238.59 27
1238.67 25
1238.75 24
1238.83 24
1238.91 24
1238.99 26
1239.07 28
1239.15 32
1239.23 36
1239.31 40
1239.40 43
1239.48 47
1239.56 49
1239.64 50
1239.72 51
1239.80 51
1239.88 51
1239.96 51
1240.04 50
1240.12 50
1240.20 50
1240.28 50
1240.36 50
1240.44 49
1240.53 48
1240.61 46
1240.69 44
1240.77 42
1240.85 39
1240.93 38
1241.01 36
1241.09 35
1241.17 35
1241.25 34
1241.33 33
1241.41 32
1241.49 30
1241.58 29
1241.66 27
1241.74 27
1241.82 28
1241.90 29
1241.98 31
1242.06 34
1242.14 35
1242.22 36
1242.30 36
1242.38 36
1242.46 35
1242.54 34
1242.63 33
1242.71 32
1242.79 31
1242.87 30
1242.95 29
1243.03 28
1243.11 27
1243.19 27
1243.27 28
1243.35 30
1243.43 32
1243.51 36
1243.60 40
1243.68 44
1243.76 47
1243.84 50
1243.92 51
1244.00 53
1244.08 54
1244.16 55
1244.24 55
1244.32 56
1244.40 55
1244.48 54
1244.57 51
1244.65 47
1244.73 42
1244.81 37
1244.89 32
1244.97 26
1245.05 22
1245.13 18
1245.21 15
1245.29 13
1245.37 12
1245.46 11
1245.54 11
1245.62 11
1245.70 11
1245.78 11
1245.86 12
1245.94 14
1246.02 16
1246.10 19
1246.18 22
1246.26 25
1246.35 27
1246.43 28
1246.51 30
1246.59 31
1246.67 33
1246.75 37
1246.83 41
1246.91 47
1246.99 54
1247.07 61
1247.16 67
1247.24 72
1247.32 76
1247.40 78
1247.48 78
1247.56 76
1247.64 74
1247.72 70
1247.80 65
1247.88 61
1247.96 57
1248.05 53
1248.13 50
1248.21 47
1248.29 46
1248.37 46
1248.45 46
1248.53 47
1248.61 47
1248.69 48
1248.77 48
1248.86 48
1248.94 48
1249.02 47
1249.10 47
1249.18 47
1249.26 47
1249.34 46
1249.42 45
1249.50 42
1249.58 40
1249.67 36
1249.75 33
1249.83 31
1249.91 29
1249.99 29
1250.07 30
1250.15 33
1250.23 36
1250.31 39
1250.40 42
1250.48 43
1250.56 43
1250.64 41
1250.72 38
1250.80 33
1250.88 29
1250.96 25
1251.04 23
1251.13 22
1251.21 21
1251.29 21
1251.37 21
1251.45 20
1251.53 19
1251.61 18
1251.69 18
1251.77 19
1251.85 21
1251.94 23
1252.02 27
1252.10 29
1252.18 31
1252.26 33
1252.34 33
1252.42 34
1252.50 35
1252.58 35
1252.67 36
1252.75 37
1252.83 38
1252.91 38
1252.99 37
1253.07 37
1253.15 36
1253.23 34
1253.32 33
1253.40 32
1253.48 31
1253.56 30
1253.64 29
1253.72 28
1253.80 28
1253.88 27
1253.96 27
1254.05 27
1254.13 27
1254.21 27
1254.29 26
1254.37 24
1254.45 22
1254.53 19
1254.61 16
1254.70 12
1254.78 8
1254.86 3
1254.94 0
1255.02 0
1255.10 0
1255.18 0
1255.26 0
1255.35 0
1255.43 0
1255.51 0
1255.59 0
1255.67 0
1255.75 2
1255.83 4
1255.91 7
1255.99 11
1256.08 14
1256.16 17
1256.24 19
1256.32 20
1256.40 19
1256.48 17
1256.56 16
1256.64 14
1256.73 13
1256.81 12
1256.89 12
1256.97 13
1257.05 13
1257.13 14
1257.21 16
1257.30 17
1257.38 18
1257.46 20
1257.54 21
1257.62 23
1257.70 24
1257.78 25
1257.86 25
1257.95 25
1258.03 26
1258.11 26
1258.19 28
1258.27 30
1258.35 34
1258.43 38
1258.51 43
1258.60 47
1258.68 50
1258.76 52
1258.84 53
1258.92 52
1259.00 50
1259.08 48
1259.17 46
1259.25 44
1259.33 42
1259.41 41
1259.49 40
1259.57 38
1259.65 36
1259.73 34
1259.82 33
1259.90 31
1259.98 30
1260.06 29
1260.14 28
1260.22 27
1260.30 27
1260.39 26
1260.47 25
1260.55 24
1260.63 24
1260.71 24
1260.79 23
1260.87 23
1260.96 23
1261.04 22
1261.12 22
1261.20 23
1261.28 25
1261.36 27
1261.44 31
1261.53 35
1261.61 38
1261.69 40
1261.77 41
1261.85 40
1261.93 38
1262.01 35
1262.10 31
1262.18 27
1262.26 24
1262.34 21
1262.42 19
1262.50 18
1262.58 18
1262.67 19
1262.75 20
1262.83 21
1262.91 23
1262.99 24
1263.07 26
1263.15 28
1263.24 29
1263.32 30
1263.40 29
1263.48 27
1263.56 23
1263.64 18
1263.72 12
1263.81 8
1263.89 6
1263.97 7
1264.05 10
1264.13 16
1264.21 21
1264.30 26
1264.38 29
1264.46 29
1264.54 27
1264.62 23
1264.70 19
1264.78 14
1264.87 9
1264.95 5
1265.03 1
1265.11 0
1265.19 0
1265.27 0
1265.36 0
1265.44 0
1265.52 0
1265.60 0
1265.68 3
1265.76 5
1265.84 8
1265.93 10
1266.01 12
1266.09 14
1266.17 16
1266.25 17
1266.33 18
1266.42 18
1266.50 19
1266.58 19
1266.66 20
1266.74 20
1266.82 21
1266.91 22
1266.99 24
1267.07 25
1267.15 27
1267.23 28
1267.31 28
1267.39 28
1267.48 28
1267.56 28
1267.64 28
1267.72 27
1267.80 27
1267.88 26
1267.97 25
1268.05 23
1268.13 22
1268.21 21
1268.29 20
1268.37 19
1268.46 19
1268.54 20
1268.62 21
1268.70 23
1268.78 25
1268.86 27
1268.95 30
1269.03 33
1269.11 35
1269.19 38
1269.27 39
1269.35 40
1269.44 39
1269.52 38
1269.60 37
1269.68 36
1269.76 35
1269.84 34
1269.93 33
1270.01 32
1270.09 31
1270.17 29
1270.25 28
1270.33 27
1270.42 26
1270.50 25
1270.58 24
1270.66 23
1270.74 21
1270.82 18
1270.91 15
1270.99 11
1271.07 7
1271.15 4
1271.23 2
1271.32 1
1271.40 1
1271.48 1
1271.56 0
1271.64 0
1271.72 0
1271.81 0
1271.89 0
1271.97 0
1272.05 0
1272.13 0
1272.21 2
1272.30 4
1272.38 6
1272.46 8
1272.54 10
1272.62 11
1272.70 12
1272.79 13
1272.87 15
1272.95 16
1273.03 17
1273.11 18
1273.20 19
1273.28 20
1273.36 21
1273.44 23
1273.52 25
1273.60 28
1273.69 31
1273.77 33
1273.85 36
1273.93 38
1274.01 41
1274.10 44
1274.18 48
1274.26 51
1274.34 54
1274.42 57
1274.50 59
1274.59 60
1274.67 60
1274.75 59
1274.83 58
1274.91 56
1275.00 54
1275.08 52
1275.16 51
1275.24 51
1275.32 50
1275.41 49
1275.49 48
1275.57 46
1275.65 44
1275.73 42
1275.81 39
1275.90 37
1275.98 35
1276.06 33
1276.14 31
1276.22 30
1276.31 28
1276.39 27
1276.47 27
1276.55 26
1276.63 26
1276.72 27
1276.80 27
1276.88 29
1276.96 30
1277.04 33
1277.13 35
1277.21 38
1277.29 41
1277.37 43
1277.45 44
1277.53 45
1277.62 45
1277.70 44
1277.78 43
1277.86 41
1277.94 40
1278.03 37
1278.11 34
1278.19 30
1278.27 24
1278.35 18
1278.44 12
1278.52 7
1278.60 2
1278.68 0
1278.76 0
1278.85 0
1278.93 1
1279.01 4
1279.09 7
1279.17 11
1279.26 14
1279.34 16
1279.42 17
1279.50 18
1279.58 17
1279.67 14
1279.75 11
1279.83 7
1279.91 3
1279.99 0
1280.08 0
1280.16 0
1280.24 0
1280.32 0
1280.40 0
1280.49 0
1280.57 2
1280.65 4
1280.73 7
1280.81 9
1280.90 10
1280.98 10
1281.06 9
1281.14 7
1281.22 5
1281.31 2
1281.39 1
1281.47 0
1281.55 1
1281.63 4
1281.72 7
1281.80 11
1281.88 15
1281.96 20
1282.05 24
1282.13 28
1282.21 31
1282.29 33
1282.37 34
1282.46 33
1282.54 31
1282.62 28
1282.70 25
1282.78 23
1282.87 22
1282.95 23
1283.03 26
1283.11 31
1283.19 38
1283.28 45
1283.36 52
1283.44 58
1283.52 63
1283.61 68
1283.69 71
1283.77 74
1283.85 76
1283.93 78
1284.02 81
1284.10 84
1284.18 87
1284.26 90
1284.34 93
1284.43 95
1284.51 95
1284.59 94
1284.67 91
1284.76 87
1284.84 81
1284.92 75
1285.00 69
1285.08 64
1285.17 60
1285.25 56
1285.33 55
1285.41 54
1285.49 54
1285.58 56
1285.66 58
1285.74 60
1285.82 61
1285.91 62
1285.99 61
1286.07 59
1286.15 55
1286.23 51
1286.32 46
1286.40 42
1286.48 38
1286.56 34
1286.65 30
1286.73 26
1286.81 22
1286.89 18
1286.97 15
1287.06 13
1287.14 11
1287.22 12
1287.30 14
1287.39 17
1287.47 22
1287.55 27
1287.63 33
1287.72 37
1287.80 41
1287.88 43
1287.96 44
1288.04 44
1288.13 43
1288.21 41
1288.29 39
1288.37 37
1288.46 36
1288.54 34
1288.62 33
1288.70 31
1288.78 29
1288.87 26
1288.95 23
1289.03 18
1289.11 14
1289.20 10
1289.28 8
1289.36 7
1289.44 9
1289.53 12
1289.61 18
1289.69 25
1289.77 32
1289.85 38
1289.94 43
1290.02 47
1290.10 50
1290.18 50
1290.27 49
1290.35 47
1290.43 45
1290.51 43
1290.60 42
1290.68 42
1290.76 44
1290.84 45
1290.93 47
1291.01 48
1291.09 47
1291.17 46
1291.25 45
1291.34 44
1291.42 43
1291.50 42
1291.58 42
1291.67 42
1291.75 43
1291.83 43
1291.91 43
1292.00 42
1292.08 40
1292.16 38
1292.24 36
1292.33 34
1292.41 32
1292.49 31
1292.57 30
1292.66 30
1292.74 30
1292.82 30
1292.90 28
1292.99 24
1293.07 19
1293.15 13
1293.23 7
1293.32 1
1293.40 0
1293.48 0
1293.56 0
1293.64 0
1293.73 0
1293.81 0
1293.89 0
1293.97 1
1294.06 3
1294.14 5
1294.22 7
1294.30 7
1294.39 8
1294.47 8
1294.55 8
1294.63 10
1294.72 11
1294.80 14
1294.88 17
1294.96 20
1295.05 22
1295.13 24
1295.21 25
1295.29 27
1295.38 28
1295.46 31
1295.54 34
1295.62 38
1295.71 43
1295.79 47
1295.87 50
1295.95 52
1296.04 51
1296.12 49
1296.20 46
1296.28 43
1296.37 40
1296.45 37
1296.53 36
1296.61 35
1296.70 35
1296.78 35
1296.86 34
1296.95 34
1297.03 33
1297.11 31
1297.19 28
1297.28 25
1297.36 22
1297.44 18
1297.52 15
1297.61 14
1297.69 13
1297.77 14
1297.85 15
1297.94 16
1298.02 16
1298.10 16
1298.18 15
1298.27 14
1298.35 13
1298.43 13
1298.51 14
1298.60 15
1298.68 18
1298.76 21
1298.84 25
1298.93 29
1299.01 32
1299.09 37
1299.18 41
1299.26 45
1299.34 50
1299.42 54
1299.51 57
1299.59 60
1299.67 63
1299.75 65
1299.84 68
1299.92 71
1300.00 76
1300.08 80
1300.17 85
1300.25 89
1300.33 92
1300.41 95
1300.50 96
1300.58 97
1300.66 97
1300.75 97
1300.83 97
1300.91 98
1300.99 99
1301.08 100
1301.16 101
1301.24 102
1301.32 103
1301.41 103
1301.49 102
1301.57 101
1301.66 99
1301.74 97
1301.82 95
1301.90 92
1301.99 90
1302.07 88
1302.15 86
1302.23 85
1302.32 86
1302.40 87
1302.48 90
1302.57 93
1302.65 96
1302.73 98
1302.81 99
1302.90 100
1302.98 100
1303.06 100
1303.14 100
1303.23 99
1303.31 97
1303.39 95
1303.48 93
1303.56 91
1303.64 89
1303.72 88
1303.81 88
1303.89 88
1303.97 88
1304.05 88
1304.14 88
1304.22 86
1304.30 85
1304.39 83
1304.47 81
1304.55 79
1304.63 77
1304.72 74
1304.80 71
1304.88 66
1304.97 62
1305.05 58
1305.13 54
1305.21 52
1305.30 52
1305.38 53
1305.46 54
1305.55 56
1305.63 58
1305.71 60
1305.79 60
1305.88 60
1305.96 59
1306.04 58
1306.13 57
1306.21 56
1306.29 55
1306.37 55
1306.46 57
1306.54 60
1306.62 63
1306.71 67
1306.79 70
1306.87 73
1306.95 74
1307.04 74
1307.12 73
1307.20 70
1307.29 67
1307.37 65
1307.45 62
1307.53 59
1307.62 57
1307.70 54
1307.78 53
1307.87 51
1307.95 50
1308.03 48
1308.11 47
1308.20 45
1308.28 43
1308.36 41
1308.45 38
1308.53 33
1308.61 28
1308.69 23
1308.78 17
1308.86 13
1308.94 9
1309.03 6
1309.11 6
1309.19 6
1309.28 9
1309.36 12
1309.44 15
1309.52 18
1309.61 22
1309.69 24
1309.77 26
1309.86 26
1309.94 26
1310.02 24
1310.10 22
1310.19 18
1310.27 14
1310.35 9
1310.44 3
1310.52 0
1310.60 0
1310.69 0
1310.77 0
1310.85 0
1310.93 0
1311.02 0
1311.10 0
1311.18 3
1311.27 8
1311.35 12
1311.43 16
1311.52 19
1311.60 22
1311.68 26
1311.76 29
1311.85 32
1311.93 34
1312.01 35
1312.10 34
1312.18 33
1312.26 30
1312.35 28
1312.43 27
1312.51 27
1312.60 28
1312.68 30
1312.76 32
1312.84 34
1312.93 37
1313.01 40
1313.09 43
1313.18 45
1313.26 47
1313.34 49
1313.43 50
1313.51 51
1313.59 51
1313.68 52
1313.76 53
1313.84 54
1313.92 55
1314.01 57
1314.09 58
1314.17 59
1314.26 60
1314.34 61
1314.42 61
1314.51 61
1314.59 60
1314.67 60
1314.76 59
1314.84 58
1314.92 58
1315.01 58
1315.09 59
1315.17 61
1315.25 63
1315.34 65
1315.42 67
1315.50 68
1315.59 68
1315.67 68
1315.75 67
1315.84 66
1315.92 65
1316.00 63
1316.09 61
1316.17 59
1316.25 56
1316.34 54
1316.42 52
1316.50 51
1316.59 51
1316.67 51
1316.75 51
1316.83 51
1316.92 51
1317.00 51
1317.08 52
1317.17 53
1317.25 55
1317.33 57
1317.42 60
1317.50 61
1317.58 61
1317.67 60
1317.75 59
1317.83 58
1317.92 58
1318.00 60
1318.08 63
1318.17 66
1318.25 68
1318.33 69
1318.42 67
1318.50 62
1318.58 56
1318.67 49
1318.75 43
1318.83 39
1318.92 37
1319.00 38
1319.08 41
1319.16 45
1319.25 49
1319.33 52
1319.41 55
1319.50 55
1319.58 54
1319.66 51
1319.75 48
1319.83 43
1319.91 39
1320.00 35
1320.08 32
1320.16 30
1320.25 29
1320.33 30
1320.41 33
1320.50 36
1320.58 40
1320.66 45
1320.75 50
1320.83 55
1320.91 60
1321.00 63
1321.08 66
1321.16 67
1321.25 66
1321.33 64
1321.41 61
1321.50 59
1321.58 57
1321.66 55
1321.75 54
1321.83 52
1321.91 51
1322.00 49
1322.08 47
1322.16 47
1322.25 48
1322.33 52
1322.41 57
1322.50 64
1322.58 71
1322.66 77
1322.75 82
1322.83 84
1322.91 84
1323.00 82
1323.08 79
1323.16 76
1323.25 73
1323.33 72
1323.41 73
1323.50 74
1323.58 76
1323.66 78
1323.75 79
1323.83 79
1323.92 80
1324.00 80
1324.08 80
1324.17 81
1324.25 82
1324.33 83
1324.42 84
1324.50 83
1324.58 81
1324.67 77
1324.75 72
1324.83 66
1324.92 61
1325.00 56
1325.08 52
1325.17 51
1325.25 50
1325.33 51
1325.42 51
1325.50 51
1325.58 50
1325.67 49
1325.75 48
1325.83 47
1325.92 46
1326.00 47
1326.08 48
1326.17 49
1326.25 50
1326.34 49
1326.42 46
1326.50 42
1326.59 37
1326.67 32
1326.75 27
1326.84 24
1326.92 23
1327.00 24
1327.09 27
1327.17 31
1327.25 35
1327.34 39
1327.42 41
1327.50 41
1327.59 40
1327.67 37
1327.75 34
1327.84 30
1327.92 27
1328.01 23
1328.09 19
1328.17 14
1328.26 8
1328.34 2
1328.42 0
1328.51 0
1328.59 0
1328.67 0
1328.76 0
1328.84 0
1328.92 0
1329.01 3
1329.09 6
1329.18 8
1329.26 8
1329.34 9
1329.43 9
1329.51 11
1329.59 12
1329.68 14
1329.76 15
1329.84 16
1329.93 15
1330.01 15
1330.09 14
1330.18 14
1330.26 15
1330.35 18
1330.43 21
1330.51 24
1330.60 27
1330.68 29
1330.76 30
1330.85 30
1330.93 30
1331.01 30
1331.10 30
1331.18 32
1331.27 33
1331.35 34
1331.43 34
1331.52 33
1331.60 31
1331.68 28
1331.77 24
1331.85 20
1331.93 18
1332.02 17
1332.10 18
1332.19 19
1332.27 21
1332.35 20
1332.44 19
1332.52 16
1332.60 11
1332.69 8
1332.77 5
1332.86 4
1332.94 4
1333.02 5
1333.11 6
1333.19 6
1333.27 4
1333.36 1
1333.44 0
1333.52 0
1333.61 0
1333.69 0
1333.78 4
1333.86 10
1333.94 17
1334.03 24
1334.11 29
1334.19 33
1334.28 36
1334.36 38
1334.45 39
1334.53 39
1334.61 39
1334.70 38
1334.78 36
1334.86 33
1334.95 29
1335.03 25
1335.12 21
1335.20 18
1335.28 17
1335.37 17
1335.45 18
1335.53 19
1335.62 21
1335.70 23
1335.79 25
1335.87 27
1335.95 30
1336.04 34
1336.12 39
1336.21 45
1336.29 51
1336.37 57
1336.46 61
1336.54 65
1336.62 66
1336.71 67
1336.79 67
1336.88 66
1336.96 65
1337.04 65
1337.13 65
1337.21 66
1337.29 69
1337.38 72
1337.46 77
1337.55 81
1337.63 84
1337.71 87
1337.80 89
1337.88 90
1337.97 89
1338.05 87
1338.13 85
1338.22 83
1338.30 81
1338.38 79
1338.47 79
1338.55 79
1338.64 80
1338.72 82
1338.80 83
1338.89 84
1338.97 82
1339.06 80
1339.14 75
1339.22 69
1339.31 62
1339.39 55
1339.48 48
1339.56 42
1339.64 38
1339.73 36
1339.81 36
1339.89 38
1339.98 42
1340.06 48
1340.15 54
1340.23 61
1340.31 67
1340.40 72
1340.48 76
1340.57 77
1340.65 76
1340.73 73
1340.82 67
1340.90 60
1340.99 52
1341.07 44
1341.15 38
1341.24 34
1341.32 32
1341.41 31
1341.49 31
1341.57 31
1341.66 31
1341.74 32
1341.83 32
1341.91 34
1341.99 37
1342.08 40
1342.16 45
1342.25 49
1342.33 54
1342.41 58
1342.50 61
1342.58 64
1342.67 66
1342.75 67
1342.83 67
1342.92 68
1343.00 68
1343.09 68
1343.17 69
1343.25 72
1343.34 76
1343.42 82
1343.51 89
1343.59 97
1343.67 105
1343.76 112
1343.84 118
1343.93 123
1344.01 125
1344.09 126
1344.18 125
1344.26 125
1344.35 124
1344.43 123
1344.51 122
1344.60 121
1344.68 119
1344.77 117
1344.85 113
1344.93 109
1345.02 104
1345.10 101
1345.19 99
1345.27 99
1345.35 102
1345.44 105
1345.52 109
1345.61 113
1345.69 116
1345.78 117
1345.86 116
1345.94 114
1346.03 112
1346.11 108
1346.20 105
1346.28 102
1346.36 99
1346.45 97
1346.53 96
1346.62 97
1346.70 97
1346.78 97
1346.87 96
1346.95 94
1347.04 90
1347.12 86
1347.21 83
1347.29 80
1347.37 79
1347.46 79
1347.54 81
1347.63 82
1347.71 83
1347.79 83
1347.88 82
1347.96 79
1348.05 75
1348.13 70
1348.22 64
1348.30 57
1348.38 50
1348.47 43
1348.55 36
1348.64 30
1348.72 25
1348.80 22
1348.89 20
1348.97 20
1349.06 21
1349.14 22
1349.23 23
1349.31 23
1349.39 21
1349.48 19
1349.56 16
1349.65 12
1349.73 9
1349.82 7
1349.90 6
1349.98 6
1350.07 6
1350.15 7
1350.24 8
1350.32 7
1350.40 5
1350.49 2
1350.57 0
1350.66 0
1350.74 0
1350.83 0
1350.91 0
1350.99 0
1351.08 0
1351.16 4
1351.25 11
1351.33 17
1351.42 22
1351.50 26
1351.58 26
1351.67 25
1351.75 22
1351.84 18
1351.92 13
1352.01 9
1352.09 5
1352.17 3
1352.26 2
1352.34 3
1352.43 5
1352.51 7
1352.60 10
1352.68 12
1352.76 13
1352.85 13
1352.93 12
1353.02 10
1353.10 8
1353.19 7
1353.27 7
1353.35 8
1353.44 10
1353.52 11
1353.61 11
1353.69 11
1353.78 10
1353.86 8
1353.95 7
1354.03 5
1354.11 4
1354.20 3
1354.28 3
1354.37 3
1354.45 3
1354.54 3
1354.62 3
1354.70 3
1354.79 4
1354.87 5
1354.96 7
1355.04 10
1355.13 13
1355.21 16
1355.30 18
1355.38 20
1355.46 19
1355.55 18
1355.63 17
1355.72 16
1355.80 16
1355.89 17
1355.97 19
1356.05 21
1356.14 23
1356.22 25
1356.31 25
1356.39 24
1356.48 22
1356.56 19
1356.65 15
1356.73 11
1356.81 8
1356.90 6
1356.98 5
1357.07 5
1357.15 7
1357.24 8
1357.32 10
1357.41 12
1357.49 14
1357.57 15
1357.66 16
1357.74 17
1357.83 17
1357.91 18
1358.00 19
1358.08 21
1358.17 22
1358.25 24
1358.34 26
1358.42 28
1358.50 29
1358.59 31
1358.67 31
1358.76 32
1358.84 33
1358.93 34
1359.01 36
1359.10 38
1359.18 40
1359.26 43
1359.35 46
1359.43 49
1359.52 52
1359.60 55
1359.69 58
1359.77 61
1359.86 64
1359.94 68
1360.03 72
1360.11 77
1360.19 81
1360.28 86
1360.36 90
1360.45 94
1360.53 98
1360.62 102
1360.70 105
1360.79 106
1360.87 106
1360.96 105
1361.04 102
1361.12 98
1361.21 95
1361.29 93
1361.38 92
1361.46 94
1361.55 97
1361.63 100
1361.72 102
1361.80 102
1361.89 99
1361.97 94
1362.06 89
1362.14 82
1362.22 77
1362.31 73
1362.39 69
1362.48 66
1362.56 62
1362.65 57
1362.73 51
1362.82 45
1362.90 38
1362.99 32
1363.07 28
1363.16 26
1363.24 25
1363.32 27
1363.41 30
1363.49 33
1363.58 38
1363.66 43
1363.75 48
1363.83 52
1363.92 55
1364.00 58
1364.09 59
1364.17 58
1364.26 56
1364.34 51
1364.43 46
1364.51 40
1364.59 33
1364.68 28
1364.76 23
1364.85 20
1364.93 19
1365.02 19
1365.10 19
1365.19 20
1365.27 21
1365.36 22
1365.44 24
1365.53 26
1365.61 30
1365.70 34
1365.78 40
1365.87 46
1365.95 52
1366.03 58
1366.12 62
1366.20 65
1366.29 66
1366.37 66
1366.46 65
1366.54 64
1366.63 61
1366.71 58
1366.80 54
1366.88 49
1366.97 44
1367.05 39
1367.14 34
1367.22 30
1367.31 29
1367.39 29
1367.48 32
1367.56 38
1367.64 46
1367.73 54
1367.81 62
1367.90 69
1367.98 73
1368.07 73
1368.15 70
1368.24 65
1368.32 58
1368.41 52
1368.49 46
1368.58 42
1368.66 38
1368.75 34
1368.83 31
1368.92 27
1369.00 23
1369.09 18
1369.17 14
1369.26 10
1369.34 6
1369.43 4
1369.51 2
1369.60 2
1369.68 3
1369.77 3
1369.85 4
1369.93 3
1370.02 2
1370.10 0
1370.19 0
1370.27 0
1370.36 0
1370.44 0
1370.53 0
1370.61 0
1370.70 4
1370.78 9
1370.87 15
1370.95 19
1371.04 23
1371.12 24
1371.21 24
1371.29 23
1371.38 20
1371.46 17
1371.55 13
1371.63 10
1371.72 8
1371.80 7
1371.89 8
1371.97 10
1372.06 14
1372.14 19
1372.23 23
1372.31 27
1372.40 28
1372.48 28
1372.57 26
1372.65 24
1372.74 22
1372.82 21
1372.91 20
1372.99 21
1373.08 22
1373.16 23
1373.25 24
1373.33 25
1373.42 25
1373.50 25
1373.59 26
1373.67 28
1373.76 29
1373.84 31
1373.93 34
1374.01 37
1374.10 40
1374.18 42
1374.27 44
1374.35 46
1374.44 46
1374.52 46
1374.61 44
1374.69 42
1374.78 40
1374.86 38
1374.95 36
1375.03 34
1375.12 32
1375.20 31
1375.29 30
1375.37 31
1375.46 33
1375.54 36
1375.63 40
1375.71 45
1375.80 50
1375.88 55
1375.97 59
1376.05 63
1376.14 66
1376.22 69
1376.31 73
1376.39 75
1376.48 77
1376.56 78
1376.65 78
1376.73 76
1376.82 72
1376.90 67
1376.99 60
1377.07 53
1377.16 45
1377.24 36
1377.33 28
1377.41 21
1377.50 15
1377.58 10
1377.67 8
1377.75 7
1377.84 8
1377.92 9
1378.01 11
1378.09 12
1378.18 13
1378.26 14
1378.35 14
1378.43 14
1378.52 13
1378.60 12
1378.69 11
1378.77 9
1378.86 7
1378.94 7
1379.03 7
1379.11 9
1379.20 11
1379.28 15
1379.37 20
1379.45 24
1379.54 28
1379.62 32
1379.71 36
1379.80 39
1379.88 43
1379.97 46
1380.05 48
1380.14 50
1380.22 51
1380.31 51
1380.39 50
1380.48 47
1380.56 45
1380.65 43
1380.73 42
1380.82 44
1380.90 49
1380.99 55
1381.07 63
1381.16 70
1381.24 76
1381.33 79
1381.41 79
1381.50 77
1381.58 74
1381.67 70
1381.75 67
1381.84 66
1381.92 66
1382.01 69
1382.10 73
1382.18 79
1382.27 84
1382.35 89
1382.44 93
1382.52 94
1382.61 93
1382.69 90
1382.78 84
1382.86 77
1382.95 69
1383.03 61
1383.12 53
1383.20 46
1383.29 41
1383.37 36
1383.46 31
1383.54 27
1383.63 23
1383.72 20
1383.80 16
1383.89 13
1383.97 10
1384.06 9
1384.14 8
1384.23 9
1384.31 11
1384.40 14
1384.48 18
1384.57 23
1384.65 28
1384.74 32
1384.82 35
1384.91 37
1384.99 37
1385.08 36
1385.17 33
1385.25 30
1385.34 27
1385.42 25
1385.51 23
1385.59 22
1385.68 22
1385.76 23
1385.85 24
1385.93 25
1386.02 25
1386.10 25
1386.19 24
1386.27 23
1386.36 23
1386.45 23
1386.53 24
1386.62 25
1386.70 27
1386.79 29
1386.87 29
1386.96 29
1387.04 27
1387.13 24
1387.21 22
1387.30 20
1387.38 19
1387.47 20
1387.56 21
1387.64 23
1387.73 26
1387.81 28
1387.90 29
1387.98 31
1388.07 33
1388.15 34
1388.24 35
1388.32 34
1388.41 32
1388.49 28
1388.58 24
1388.67 20
1388.75 18
1388.84 17
1388.92 19
1389.01 22
1389.09 25
1389.18 28
1389.26 30
1389.35 31
1389.43 33
1389.52 34
1389.61 36
1389.69 40
1389.78 44
1389.86 49
1389.95 55
1390.03 59
1390.12 62
1390.20 63
1390.29 62
1390.37 59
1390.46 54
1390.55 47
1390.63 41
1390.72 35
1390.80 31
1390.89 29
1390.97 29
1391.06 30
1391.14 30
1391.23 29
1391.32 27
1391.40 22
1391.49 15
1391.57 8
1391.66 0
1391.74 0
1391.83 0
1391.91 0
1392.00 0
1392.08 0
1392.17 0
1392.26 0
1392.34 2
1392.43 8
1392.51 13
1392.60 17
1392.68 20
1392.77 23
1392.85 26
1392.94 28
1393.03 30
1393.11 32
1393.20 32
1393.28 32
1393.37 31
1393.45 30
1393.54 28
1393.62 26
1393.71 25
1393.80 25
1393.88 25
1393.97 28
1394.05 31
1394.14 36
1394.22 42
1394.31 47
1394.40 50
1394.48 51
1394.57 50
1394.65 45
1394.74 39
1394.82 32
1394.91 25
1394.99 20
1395.08 18
1395.17 17
1395.25 19
1395.34 23
1395.42 27
1395.51 31
1395.59 34
1395.68 35
1395.77 35
1395.85 33
1395.94 29
1396.02 26
1396.11 23
1396.19 21
1396.28 22
1396.36 25
1396.45 31
1396.54 38
1396.62 46
1396.71 55
1396.79 62
1396.88 68
1396.96 71
1397.05 73
1397.14 72
1397.22 70
1397.31 67
1397.39 63
1397.48 60
1397.56 59
1397.65 58
1397.74 60
1397.82 62
1397.91 66
1397.99 71
1398.08 75
1398.16 78
1398.25 80
1398.34 82
1398.42 83
1398.51 83
1398.59 83
1398.68 81
1398.76 79
1398.85 77
1398.94 74
1399.02 72
1399.11 72
1399.19 73
1399.28 76
1399.36 79
1399.45 83
1399.54 85
1399.62 84
1399.71 81
1399.79 76
1399.88 69
1399.97 60
1400.05 52
1400.14 45
1400.22 39
1400.31 35
1400.39 35
1400.48 36
1400.57 40
1400.65 44
1400.74 48
1400.82 51
1400.91 52
1400.99 52
1401.08 50
1401.17 48
1401.25 46
1401.34 45
1401.42 46
1401.51 47
1401.60 49
1401.68 52
1401.77 54
1401.85 55
1401.94 57
1402.02 60
1402.11 63
1402.20 67
1402.28 71
1402.37 75
1402.45 77
1402.54 78
1402.63 76
1402.71 74
1402.80 70
1402.88 66
1402.97 63
1403.05 60
1403.14 59
1403.23 58
1403.31 59
1403.40 60
1403.48 62
1403.57 63
1403.66 63
1403.74 63
1403.83 61
1403.91 59
1404.00 56
1404.09 51
1404.17 46
1404.26 42
1404.34 37
1404.43 33
1404.51 31
1404.60 30
1404.69 32
1404.77 34
1404.86 38
1404.94 41
1405.03 43
1405.12 44
1405.20 44
1405.29 43
1405.37 41
1405.46 40
1405.55 41
1405.63 42
1405.72 45
1405.80 47
1405.89 48
1405.98 48
1406.06 47
1406.15 46
1406.23 46
1406.32 46
1406.41 47
1406.49 47
1406.58 48
1406.66 47
1406.75 46
1406.84 44
1406.92 42
1407.01 40
1407.09 40
1407.18 39
1407.27 40
1407.35 39
1407.44 38
1407.52 36
1407.61 33
1407.70 31
1407.78 29
1407.87 28
1407.95 29
1408.04 32
1408.13 36
1408.21 42
1408.30 48
1408.38 54
1408.47 60
1408.56 65
1408.64 66
1408.73 65
1408.81 62
1408.90 55
1408.99 48
1409.07 39
1409.16 31
1409.24 25
1409.33 20
1409.42 18
1409.50 19
1409.59 24
1409.67 31
1409.76 40
1409.85 50
1409.93 60
1410.02 69
1410.11 74
1410.19 76
1410.28 74
1410.36 69
1410.45 61
1410.54 52
1410.62 41
1410.71 30
1410.79 19
1410.88 11
1410.97 5
1411.05 3
1411.14 5
1411.22 9
1411.31 15
1411.40 23
1411.48 29
1411.57 35
1411.65 38
1411.74 39
1411.83 39
1411.91 38
1412.00 36
1412.09 34
1412.17 33
1412.26 33
1412.34 33
1412.43 34
1412.52 35
1412.60 36
1412.69 37
1412.77 37
1412.86 36
1412.95 34
1413.03 30
1413.12 25
1413.21 19
1413.29 14
1413.38 10
1413.46 7
1413.55 5
1413.64 5
1413.72 6
1413.81 9
1413.90 13
1413.98 17
1414.07 23
1414.15 30
1414.24 37
1414.33 45
1414.41 52
1414.50 59
1414.59 63
1414.67 66
1414.76 65
1414.84 62
1414.93 56
1415.02 50
1415.10 44
1415.19 39
1415.27 35
1415.36 32
1415.45 31
1415.53 31
1415.62 32
1415.71 34
1415.79 36
1415.88 38
1415.96 42
1416.05 45
1416.14 47
1416.22 48
1416.31 47
1416.40 43
1416.48 37
1416.57 30
1416.66 23
1416.74 16
1416.83 11
1416.91 6
1417.00 2
1417.09 0
1417.17 0
1417.26 0
1417.35 0
1417.43 0
1417.52 0
1417.60 0
1417.69 0
1417.78 1
1417.86 10
1417.95 19
1418.04 29
1418.12 37
1418.21 45
1418.30 51
1418.38 55
1418.47 57
1418.55 58
1418.64 57
1418.73 56
1418.81 54
1418.90 53
1418.99 52
1419.07 53
1419.16 54
1419.24 56
1419.33 58
1419.42 60
1419.50 62
1419.59 62
1419.68 60
1419.76 58
1419.85 54
1419.94 49
1420.02 44
1420.11 40
1420.20 37
1420.28 34
1420.37 33
1420.45 32
1420.54 31
1420.63 30
1420.71 28
1420.80 26
1420.89 24
1420.97 22
1421.06 20
1421.15 18
1421.23 18
1421.32 18
1421.40 18
1421.49 18
1421.58 19
1421.66 20
1421.75 23
1421.84 27
1421.92 31
1422.01 37
1422.10 42
1422.18 46
1422.27 49
1422.36 50
1422.44 49
1422.53 46
1422.62 43
1422.70 41
1422.79 40
1422.87 41
1422.96 45
1423.05 50
1423.13 55
1423.22 60
1423.31 64
1423.39 66
1423.48 67
1423.57 67
1423.65 69
1423.74 71
1423.83 75
1423.91 80
1424.00 84
1424.09 85
1424.17 83
1424.26 78
1424.35 71
1424.43 62
1424.52 53
1424.60 46
1424.69 42
1424.78 41
1424.86 41
1424.95 43
1425.04 46
1425.12 48
1425.21 50
1425.30 52
1425.38 54
1425.47 57
1425.56 61
1425.64 68
1425.73 76
1425.82 84
1425.90 92
1425.99 97
1426.08 100
1426.16 100
1426.25 97
1426.34 93
1426.42 89
1426.51 85
1426.60 81
1426.68 78
1426.77 74
1426.86 70
1426.94 65
1427.03 58
1427.12 52
1427.20 46
1427.29 42
1427.37 39
1427.46 39
1427.55 40
1427.63 43
1427.72 46
1427.81 50
1427.89 53
1427.98 55
1428.07 56
1428.15 56
1428.24 57
1428.33 57
1428.41 58
1428.50 60
1428.59 63
1428.67 66
1428.76 68
1428.85 70
1428.93 70
1429.02 69
1429.11 66
1429.19 61
1429.28 56
1429.37 51
1429.45 48
1429.54 46
1429.63 46
1429.71 49
1429.80 54
1429.89 60
1429.97 67
1430.06 73
1430.15 78
1430.23 81
1430.32 83
1430.41 83
1430.49 82
1430.58 79
1430.67 75
1430.75 69
1430.84 62
1430.93 55
1431.01 48
1431.10 41
1431.19 36
1431.28 32
1431.36 29
1431.45 28
1431.54 28
1431.62 29
1431.71 29
1431.80 29
1431.88 30
1431.97 30
1432.06 31
1432.14 33
1432.23 35
1432.32 37
1432.40 38
1432.49 39
1432.58 38
1432.66 37
1432.75 35
1432.84 33
1432.92 32
1433.01 32
1433.10 33
1433.18 35
1433.27 38
1433.36 40
1433.44 42
1433.53 43
1433.62 43
1433.70 42
1433.79 41
1433.88 41
1433.96 42
1434.05 44
1434.14 48
1434.23 54
1434.31 59
1434.40 65
1434.49 68
1434.57 69
1434.66 68
1434.75 66
1434.83 63
1434.92 60
1435.01 59
1435.09 59
1435.18 60
1435.27 62
1435.35 64
1435.44 64
1435.53 64
1435.61 62
1435.70 59
1435.79 57
1435.88 54
1435.96 53
1436.05 52
1436.14 52
1436.22 53
1436.31 53
1436.40 54
1436.48 54
1436.57 54
1436.66 54
1436.74 54
1436.83 54
1436.92 54
1437.00 53
1437.09 52
1437.18 51
1437.27 50
1437.35 48
1437.44 47
1437.53 47
1437.61 48
1437.70 49
1437.79 51
1437.87 53
1437.96 53
1438.05 51
1438.13 48
1438.22 44
1438.31 37
1438.40 30
1438.48 22
1438.57 15
1438.66 9
1438.74 4
1438.83 1
1438.92 2
1439.00 5
1439.09 11
1439.18 18
1439.27 28
1439.35 37
1439.44 45
1439.53 52
1439.61 57
1439.70 60
1439.79 61
1439.87 62
1439.96 61
1440.05 61
1440.14 61
1440.22 61
1440.31 62
1440.40 63
1440.48 65
1440.57 67
1440.66 67
1440.74 67
1440.83 66
1440.92 63
1441.01 61
1441.09 58
1441.18 56
1441.27 55
1441.35 55
1441.44 56
1441.53 56
1441.61 57
1441.70 58
1441.79 58
1441.88 59
1441.96 61
1442.05 63
1442.14 66
1442.22 68
1442.31 69
1442.40 69
1442.49 68
1442.57 65
1442.66 61
1442.75 57
1442.83 52
1442.92 49
1443.01 46
1443.09 45
1443.18 45
1443.27 46
1443.36 47
1443.44 48
1443.53 49
1443.62 49
1443.70 48
1443.79 47
1443.88 46
1443.97 47
1444.05 48
1444.14 51
1444.23 54
1444.31 56
1444.40 56
1444.49 53
1444.58 47
1444.66 40
1444.75 32
1444.84 24
1444.92 18
1445.01 14
1445.10 11
1445.19 9
1445.27 8
1445.36 6
1445.45 4
1445.53 0
1445.62 0
1445.71 0
1445.80 0
1445.88 0
1445.97 0
1446.06 0
1446.14 0
1446.23 3
1446.32 9
1446.41 14
1446.49 17
1446.58 19
1446.67 19
1446.75 18
1446.84 17
1446.93 17
1447.02 17
1447.10 17
1447.19 18
1447.28 19
1447.37 20
1447.45 21
1447.54 21
1447.63 21
1447.71 22
1447.80 23
1447.89 24
1447.98 26
1448.06 30
1448.15 35
1448.24 40
1448.32 45
1448.41 48
1448.50 51
1448.59 52
1448.67 51
1448.76 50
1448.85 49
1448.94 48
1449.02 49
1449.11 50
1449.20 52
1449.28 54
1449.37 56
1449.46 57
1449.55 58
1449.63 58
1449.72 56
1449.81 55
1449.90 54
1449.98 52
1450.07 52
1450.16 52
1450.24 54
1450.33 56
1450.42 59
1450.51 61
1450.59 63
1450.68 64
1450.77 63
1450.86 62
1450.94 60
1451.03 58
1451.12 55
1451.21 53
1451.29 50
1451.38 47
1451.47 44
1451.55 40
1451.64 37
1451.73 35
1451.82 34
1451.90 34
1451.99 34
1452.08 35
1452.17 36
1452.25 37
1452.34 38
1452.43 39
1452.52 40
1452.60 41
1452.69 42
1452.78 43
1452.87 43
1452.95 42
1453.04 41
1453.13 38
1453.21 36
1453.30 35
1453.39 34
1453.48 34
1453.56 35
1453.65 34
1453.74 33
1453.83 30
1453.91 25
1454.00 19
1454.09 14
1454.18 9
1454.26 6
1454.35 7
1454.44 10
1454.53 15
1454.61 22
1454.70 28
1454.79 34
1454.88 37
1454.96 37
1455.05 36
1455.14 34
1455.23 31
1455.31 27
1455.40 24
1455.49 21
1455.58 19
1455.66 16
1455.75 15
1455.84 15
1455.93 15
1456.01 16
1456.10 18
1456.19 19
1456.27 21
1456.36 21
1456.45 21
1456.54 20
1456.62 18
1456.71 16
1456.80 14
1456.89 13
1456.97 12
1457.06 14
1457.15 16
1457.24 20
1457.32 26
1457.41 31
1457.50 36
1457.59 41
1457.68 44
1457.76 46
1457.85 46
1457.94 47
1458.03 46
1458.11 46
1458.20 46
1458.29 47
1458.38 47
1458.46 49
1458.55 51
1458.64 54
1458.73 58
1458.81 62
1458.90 66
1458.99 71
1459.08 75
1459.16 80
1459.25 84
1459.34 88
1459.43 92
1459.51 94
1459.60 93
1459.69 91
1459.78 87
1459.86 82
1459.95 76
1460.04 71
1460.13 67
1460.21 65
1460.30 65
1460.39 66
1460.48 68
1460.56 71
1460.65 73
1460.74 75
1460.83 74
1460.92 72
1461.00 68
1461.09 63
1461.18 57
1461.27 52
1461.35 47
1461.44 43
1461.53 39
1461.62 35
1461.70 31
1461.79 26
1461.88 21
1461.97 17
1462.05 13
1462.14 10
1462.23 10
1462.32 11
1462.41 14
1462.49 19
1462.58 25
1462.67 32
1462.76 38
1462.84 42
1462.93 44
1463.02 42
1463.11 37
1463.19 30
1463.28 22
1463.37 15
1463.46 10
1463.55 10
1463.63 14
1463.72 21
1463.81 32
1463.90 43
1463.98 54
1464.07 62
1464.16 68
1464.25 71
1464.33 72
1464.42 72
1464.51 73
1464.60 73
1464.69 75
1464.77 78
1464.86 80
1464.95 80
1465.04 80
1465.12 77
1465.21 73
1465.30 68
1465.39 62
1465.48 56
1465.56 50
1465.65 44
1465.74 37
1465.83 31
1465.91 24
1466.00 17
1466.09 11
1466.18 6
1466.27 3
1466.35 2
1466.44 2
1466.53 3
1466.62 6
1466.70 8
1466.79 11
1466.88 13
1466.97 15
1467.06 17
1467.14 20
1467.23 24
1467.32 28
1467.41 32
1467.49 36
1467.58 39
1467.67 39
1467.76 39
1467.85 37
1467.93 36
1468.02 37
1468.11 39
1468.20 42
1468.29 46
1468.37 51
1468.46 54
1468.55 55
1468.64 54
1468.72 51
1468.81 48
1468.90 45
1468.99 42
1469.08 41
1469.16 41
1469.25 41
1469.34 43
1469.43 44
1469.52 44
1469.60 44
1469.69 43
1469.78 42
1469.87 41
1469.95 39
1470.04 37
1470.13 35
1470.22 33
1470.31 31
1470.39 28
1470.48 27
1470.57 25
1470.66 24
1470.75 23
1470.83 23
1470.92 24
1471.01 25
1471.10 28
1471.19 30
1471.27 33
1471.36 35
1471.45 36
1471.54 37
1471.63 36
1471.71 36
1471.80 37
1471.89 39
1471.98 42
1472.06 46
1472.15 50
1472.24 52
1472.33 52
1472.42 49
1472.50 43
1472.59 35
1472.68 27
1472.77 19
1472.86 12
1472.94 8
1473.03 5
1473.12 3
1473.21 3
1473.30 2
1473.38 2
1473.47 2
1473.56 1
1473.65 0
1473.74 0
1473.82 0
1473.91 0
1474.00 0
1474.09 0
1474.18 0
1474.26 0
1474.35 5
1474.44 14
1474.53 24
1474.62 36
1474.70 49
1474.79 60
1474.88 70
1474.97 78
1475.06 84
1475.15 90
1475.23 94
1475.32 97
1475.41 99
1475.50 98
1475.59 96
1475.67 92
1475.76 86
1475.85 79
1475.94 72
1476.03 65
1476.11 59
1476.20 54
1476.29 50
1476.38 47
1476.47 44
1476.55 40
1476.64 37
1476.73 34
1476.82 31
1476.91 30
1476.99 31
1477.08 35
1477.17 42
1477.26 54
1477.35 68
1477.44 85
1477.52 103
1477.61 119
1477.70 133
1477.79 143
1477.88 149
1477.96 150
1478.05 147
1478.14 142
1478.23 135
1478.32 126
1478.40 116
1478.49 105
1478.58 94
1478.67 84
1478.76 74
1478.85 66
1478.93 60
1479.02 55
1479.11 51
1479.20 49
1479.29 47
1479.37 45
1479.46 42
1479.55 40
1479.64 38
1479.73 37
1479.82 35
1479.90 34
1479.99 32
1480.08 31
1480.17 29
1480.26 28
1480.34 27
1480.43 27
1480.52 28
1480.61 31
1480.70 36
1480.79 43
1480.87 51
1480.96 60
1481.05 69
1481.14 78
1481.23 85
1481.32 90
1481.40 93
1481.49 93
1481.58 90
1481.67 86
1481.76 80
1481.84 74
1481.93 69
1482.02 65
1482.11 62
1482.20 60
1482.29 59
1482.37 59
1482.46 60
1482.55 62
1482.64 64
1482.73 66
1482.82 68
1482.90 69
1482.99 70
1483.08 69
1483.17 68
1483.26 67
1483.35 67
1483.43 69
1483.52 73
1483.61 79
1483.70 86
1483.79 93
1483.87 100
1483.96 106
1484.05 110
1484.14 112
1484.23 113
1484.32 112
1484.40 110
1484.49 107
1484.58 103
1484.67 98
1484.76 92
1484.85 86
1484.93 79
1485.02 73
1485.11 67
1485.20 62
1485.29 56
1485.38 50
1485.46 44
1485.55 38
1485.64 30
1485.73 23
1485.82 16
1485.91 12
1486.00 10
1486.08 11
1486.17 15
1486.26 22
1486.35 30
1486.44 39
1486.53 47
1486.61 53
1486.70 58
1486.79 61
1486.88 62
1486.97 62
1487.06 61
1487.14 59
1487.23 56
1487.32 51
1487.41 45
1487.50 38
1487.59 31
1487.67 24
1487.76 18
1487.85 15
1487.94 14
1488.03 15
1488.12 18
1488.21 21
1488.29 23
1488.38 26
1488.47 28
1488.56 30
1488.65 31
1488.74 33
1488.82 34
1488.91 35
1489.00 37
1489.09 39
1489.18 43
1489.27 48
1489.36 55
1489.44 63
1489.53 69
1489.62 75
1489.71 77
1489.80 78
1489.89 76
1489.97 74
1490.06 70
1490.15 67
1490.24 64
1490.33 60
1490.42 56
1490.51 49
1490.59 42
1490.68 35
1490.77 28
1490.86 23
1490.95 20
1491.04 19
1491.13 21
1491.21 24
1491.30 27
1491.39 31
1491.48 35
1491.57 39
1491.66 44
1491.74 50
1491.83 57
1491.92 65
1492.01 74
1492.10 82
1492.19 88
1492.28 91
1492.36 90
1492.45 87
1492.54 81
1492.63 76
1492.72 71
1492.81 69
1492.90 68
1492.98 69
1493.07 70
1493.16 70
1493.25 70
1493.34 68
1493.43 66
1493.52 64
1493.61 63
1493.69 63
1493.78 64
1493.87 66
1493.96 68
1494.05 70
1494.14 72
1494.23 73
1494.31 74
1494.40 76
1494.49 77
1494.58 79
1494.67 80
1494.76 82
1494.85 83
1494.93 84
1495.02 83
1495.11 82
1495.20 79
1495.29 76
1495.38 73
1495.47 71
1495.55 70
1495.64 70
1495.73 70
1495.82 70
1495.91 71
1496.00 70
1496.09 69
1496.18 68
1496.26 67
1496.35 67
1496.44 66
1496.53 66
1496.62 66
1496.71 65
1496.80 62
1496.89 59
1496.97 56
1497.06 52
1497.15 48
1497.24 45
1497.33 44
1497.42 44
1497.51 45
1497.59 47
1497.68 49
1497.77 51
1497.86 51
1497.95 48
1498.04 44
1498.13 37
1498.22 30
1498.30 22
1498.39 14
1498.48 7
1498.57 0
1498.66 0
1498.75 0
1498.84 0
1498.93 0
1499.01 0
1499.10 0
1499.19 0
1499.28 0
1499.37 6
1499.46 14
1499.55 23
1499.64 31
1499.72 38
1499.81 45
1499.90 51
1499.99 56
1500.08 60
1500.17 62
1500.26 62
1500.35 60
1500.44 55
1500.52 49
1500.61 41
1500.70 34
1500.79 29
1500.88 25
1500.97 24
1501.06 25
1501.15 27
1501.23 30
1501.32 33
1501.41 36
1501.50 39
1501.59 40
1501.68 42
1501.77 43
1501.86 44
1501.95 46
1502.03 49
1502.12 53
1502.21 57
1502.30 62
1502.39 66
1502.48 68
1502.57 69
1502.66 67
1502.74 63
1502.83 58
1502.92 53
1503.01 49
1503.10 47
1503.19 48
1503.28 51
1503.37 56
1503.46 61
1503.54 66
1503.63 69
1503.72 70
1503.81 69
1503.90 64
1503.99 56
1504.08 46
1504.17 36
1504.26 25
1504.34 17
1504.43 10
1504.52 7
1504.61 5
1504.70 6
1504.79 7
1504.88 8
1504.97 9
1505.06 11
1505.15 13
1505.23 16
1505.32 19
1505.41 22
1505.50 24
1505.59 24
1505.68 24
1505.77 22
1505.86 20
1505.95 19
1506.03 18
1506.12 19
1506.21 22
1506.30 24
1506.39 27
1506.48 30
1506.57 31
1506.66 32
1506.75 32
1506.84 31
1506.92 28
1507.01 23
1507.10 18
1507.19 11
1507.28 5
1507.37 1
1507.46 0
1507.55 3
1507.64 9
1507.73 18
1507.81 28
1507.90 36
1507.99 44
1508.08 48
1508.17 52
1508.26 54
1508.35 58
1508.44 62
1508.53 68
1508.62 74
1508.71 80
1508.79 85
1508.88 88
1508.97 88
1509.06 87
1509.15 83
1509.24 79
1509.33 75
1509.42 70
1509.51 66
1509.60 61
1509.68 56
1509.77 50
1509.86 45
1509.95 39
1510.04 33
1510.13 29
1510.22 27
1510.31 26
1510.40 26
1510.49 26
1510.58 27
1510.66 26
1510.75 25
1510.84 24
1510.93 22
1511.02 21
1511.11 22
1511.20 24
1511.29 28
1511.38 32
1511.47 37
1511.56 42
1511.64 48
1511.73 53
1511.82 60
1511.91 66
1512.00 72
1512.09 78
1512.18 82
1512.27 85
1512.36 85
1512.45 84
1512.54 82
1512.63 79
1512.71 76
1512.80 73
1512.89 71
1512.98 68
1513.07 66
1513.16 64
1513.25 62
1513.34 61
1513.43 62
1513.52 64
1513.61 67
1513.70 71
1513.78 76
1513.87 80
1513.96 82
1514.05 83
1514.14 81
1514.23 76
1514.32 70
1514.41 63
1514.50 56
1514.59 50
1514.68 45
1514.77 43
1514.86 42
1514.94 44
1515.03 47
1515.12 52
1515.21 58
1515.30 66
1515.39 73
1515.48 81
1515.57 87
1515.66 92
1515.75 95
1515.84 95
1515.93 95
1516.02 95
1516.10 96
1516.19 99
1516.28 104
1516.37 110
1516.46 116
1516.55 121
1516.64 123
1516.73 123
1516.82 120
1516.91 114
1517.00 105
1517.09 96
1517.18 86
1517.27 75
1517.35 65
1517.44 56
1517.53 48
1517.62 42
1517.71 37
1517.80 34
1517.89 33
1517.98 33
1518.07 33
1518.16 33
1518.25 33
1518.34 31
1518.43 28
1518.52 24
1518.61 18
1518.69 12
1518.78 5
1518.87 0
1518.96 0
1519.05 0
1519.14 0
1519.23 0
1519.32 0
1519.41 0
1519.50 0
1519.59 0
1519.68 5
1519.77 10
1519.86 14
1519.95 16
1520.04 16
1520.12 15
1520.21 11
1520.30 7
1520.39 1
1520.48 0
1520.57 0
1520.66 0
1520.75 0
1520.84 0
1520.93 0
1521.02 0
1521.11 0
1521.20 3
1521.29 8
1521.38 12
1521.47 15
1521.56 17
1521.64 19
1521.73 19
1521.82 18
1521.91 16
1522.00 13
1522.09 10
1522.18 7
1522.27 4
1522.36 0
1522.45 0
1522.54 0
1522.63 0
1522.72 0
1522.81 0
1522.90 0
1522.99 5
1523.08 12
1523.17 20
1523.25 29
1523.34 37
1523.43 45
1523.52 52
1523.61 59
1523.70 66
1523.79 73
1523.88 81
1523.97 87
1524.06 93
1524.15 98
1524.24 100
1524.33 102
1524.42 102
1524.51 101
1524.60 99
1524.69 96
1524.78 92
1524.87 87
1524.96 82
1525.04 77
1525.13 72
1525.22 69
1525.31 67
1525.40 66
1525.49 66
1525.58 65
1525.67 63
1525.76 60
1525.85 55
1525.94 50
1526.03 45
1526.12 41
1526.21 38
1526.30 39
1526.39 42
1526.48 49
1526.57 59
1526.66 71
1526.75 83
1526.84 93
1526.93 100
1527.01 102
1527.10 99
1527.19 92
1527.28 81
1527.37 68
1527.46 57
1527.55 48
1527.64 42
1527.73 40
1527.82 42
1527.91 46
1528.00 51
1528.09 56
1528.18 61
1528.27 64
1528.36 66
1528.45 67
1528.54 67
1528.63 67
1528.72 67
1528.81 66
1528.90 67
1528.99 67
1529.08 68
1529.17 68
1529.26 68
1529.35 68
1529.43 66
1529.52 64
1529.61 61
1529.70 56
1529.79 52
1529.88 47
1529.97 42
1530.06 37
1530.15 33
1530.24 31
1530.33 29
1530.42 28
1530.51 27
1530.60 27
1530.69 27
1530.78 26
1530.87 25
1530.96 23
1531.05 22
1531.14 21
1531.23 20
1531.32 19
1531.41 19
1531.50 18
1531.59 18
1531.68 18
1531.77 19
1531.86 21
1531.95 25
1532.04 29
1532.13 34
1532.22 39
1532.31 43
1532.39 45
1532.48 46
1532.57 45
1532.66 42
1532.75 39
1532.84 34
1532.93 28
1533.02 21
1533.11 15
1533.20 9
1533.29 3
1533.38 0
1533.47 0
1533.56 0
1533.65 2
1533.74 6
1533.83 12
1533.92 19
1534.01 27
1534.10 35
1534.19 44
1534.28 51
1534.37 58
1534.46 63
1534.55 66
1534.64 68
1534.73 69
1534.82 70
1534.91 71
1535.00 72
1535.09 72
1535.18 71
1535.27 70
1535.36 68
1535.45 64
1535.54 60
1535.63 56
1535.72 53
1535.81 49
1535.90 46
1535.99 43
1536.08 41
1536.17 40
1536.26 40
1536.35 41
1536.44 43
1536.53 46
1536.62 49
1536.71 52
1536.80 55
1536.89 58
1536.98 61
1537.07 64
1537.15 68
1537.24 73
1537.33 78
1537.42 85
1537.51 91
1537.60 97
1537.69 101
1537.78 103
1537.87 104
1537.96 103
1538.05 100
1538.14 97
1538.23 94
1538.32 91
1538.41 89
1538.50 87
1538.59 86
1538.68 86
1538.77 87
1538.86 90
1538.95 94
1539.04 100
1539.13 105
1539.22 108
1539.31 108
1539.40 103
1539.49 94
1539.58 83
1539.67 70
1539.76 57
1539.85 46
1539.94 37
1540.03 30
1540.12 25
1540.21 22
1540.30 19
1540.39 17
1540.48 17
1540.57 17
1540.66 18
1540.75 19
1540.84 20
1540.93 21
1541.02 22
1541.11 24
1541.20 27
1541.29 32
1541.38 38
1541.47 45
1541.56 53
1541.65 60
1541.74 67
1541.83 73
1541.92 80
1542.01 86
1542.10 93
1542.19 101
1542.28 108
1542.37 114
1542.46 118
1542.55 120
1542.64 119
1542.73 115
1542.82 111
1542.91 106
1543.00 102
1543.09 98
1543.18 95
1543.27 93
1543.36 90
1543.45 88
1543.54 86
1543.63 84
1543.72 84
1543.81 85
1543.90 87
1543.99 89
1544.08 92
1544.17 94
1544.26 95
1544.35 96
1544.44 96
1544.53 95
1544.62 95
1544.71 94
1544.80 92
1544.89 88
1544.98 83
1545.07 77
1545.16 70
1545.26 62
1545.35 55
1545.44 49
1545.53 45
1545.62 42
1545.71 40
1545.80 39
1545.89 38
1545.98 37
1546.07 36
1546.16 35
1546.25 34
1546.34 35
1546.43 36
1546.52 38
1546.61 41
1546.70 43
1546.79 44
1546.88 43
1546.97 40
1547.06 34
1547.15 27
1547.24 19
1547.33 11
1547.42 5
1547.51 2
1547.60 1
1547.69 3
1547.78 7
1547.87 12
1547.96 18
1548.05 23
1548.14 28
1548.23 32
1548.32 33
1548.41 34
1548.50 32
1548.59 28
1548.68 24
1548.77 19
1548.86 13
1548.95 9
1549.04 6
1549.13 6
1549.22 7
1549.31 10
1549.40 14
1549.49 18
1549.58 21
1549.67 24
1549.76 26
1549.85 27
1549.94 27
1550.04 28
1550.13 28
1550.22 30
1550.31 31
1550.40 33
1550.49 34
1550.58 33
1550.67 31
1550.76 27
1550.85 20
1550.94 13
1551.03 5
1551.12 0
1551.21 0
1551.30 0
1551.39 1
1551.48 6
1551.57 13
1551.66 19
1551.75 23
1551.84 25
1551.93 26
1552.02 27
1552.11 28
1552.20 30
1552.29 33
1552.38 38
1552.47 42
1552.56 47
1552.65 50
1552.74 54
1552.83 57
1552.92 60
1553.02 62
1553.11 63
1553.20 61
1553.29 57
1553.38 50
1553.47 41
1553.56 30
1553.65 20
1553.74 11
1553.83 5
1553.92 1
1554.01 0
1554.10 0
1554.19 0
1554.28 0
1554.37 0
1554.46 0
1554.55 0
1554.64 0
1554.73 0
1554.82 0
1554.91 0
1555.00 1
1555.09 2
1555.18 5
1555.27 7
1555.36 10
1555.46 13
1555.55 15
1555.64 18
1555.73 20
1555.82 22
1555.91 22
1556.00 22
1556.09 22
1556.18 22
1556.27 21
1556.36 21
1556.45 22
1556.54 25
1556.63 27
1556.72 31
1556.81 35
1556.90 40
1556.99 45
1557.08 52
1557.17 58
1557.26 63
1557.35 67
1557.45 70
1557.54 70
1557.63 69
1557.72 67
1557.81 64
1557.90 63
1557.99 64
1558.08 66
1558.17 70
1558.26 75
1558.35 79
1558.44 82
1558.53 84
1558.62 83
1558.71 79
1558.80 74
1558.89 68
1558.98 62
1559.07 55
1559.16 49
1559.26 44
1559.35 40
1559.44 37
1559.53 36
1559.62 37
1559.71 40
1559.80 45
1559.89 53
1559.98 62
1560.07 71
1560.16 80
1560.25 87
1560.34 92
1560.43 94
1560.52 92
1560.61 88
1560.70 83
1560.79 76
1560.89 68
1560.98 61
1561.07 55
1561.16 49
1561.25 43
1561.34 38
1561.43 33
1561.52 28
1561.61 24
1561.70 20
1561.79 17
1561.88 15
1561.97 15
1562.06 17
1562.15 22
1562.24 28
1562.33 37
1562.43 46
1562.52 55
1562.61 63
1562.70 69
1562.79 73
1562.88 74
1562.97 73
1563.06 70
1563.15 67
1563.24 63
1563.33 60
1563.42 57
1563.51 54
1563.60 51
1563.69 48
1563.78 45
1563.88 42
1563.97 40
1564.06 39
1564.15 39
1564.24 41
1564.33 45
1564.42 52
1564.51 60
1564.60 68
1564.69 76
1564.78 84
1564.87 89
1564.96 92
1565.05 92
1565.15 91
1565.24 88
1565.33 84
1565.42 80
1565.51 76
1565.60 71
1565.69 67
1565.78 63
1565.87 60
1565.96 58
1566.05 58
1566.14 59
1566.23 62
1566.32 66
1566.42 69
1566.51 72
1566.60 72
1566.69 71
1566.78 67
1566.87 63
1566.96 59
1567.05 56
1567.14 56
1567.23 57
1567.32 61
1567.41 65
1567.50 69
1567.59 73
1567.69 76
1567.78 79
1567.87 82
1567.96 87
1568.05 92
1568.14 99
1568.23 105
1568.32 108
1568.41 108
1568.50 103
1568.59 95
1568.68 84
1568.78 71
1568.87 60
1568.96 50
1569.05 45
1569.14 43
1569.23 44
1569.32 47
1569.41 51
1569.50 55
1569.59 59
1569.68 62
1569.77 66
1569.86 69
1569.96 73
1570.05 77
1570.14 81
1570.23 85
1570.32 87
1570.41 89
1570.50 89
1570.59 88
1570.68 87
1570.77 86
1570.86 85
1570.96 85
1571.05 85
1571.14 84
1571.23 84
1571.32 82
1571.41 80
1571.50 78
1571.59 75
1571.68 72
1571.77 69
1571.86 67
1571.95 65
1572.05 63
1572.14 60
1572.23 55
1572.32 49
1572.41 42
1572.50 33
1572.59 24
1572.68 16
1572.77 9
1572.86 5
1572.95 4
1573.05 5
1573.14 8
1573.23 12
1573.32 14
1573.41 14
1573.50 12
1573.59 8
1573.68 1
1573.77 0
1573.86 0
1573.96 0
1574.05 0
1574.14 0
1574.23 0
1574.32 0
1574.41 2
1574.50 7
1574.59 12
1574.68 15
1574.77 18
1574.86 20
1574.96 23
1575.05 27
1575.14 32
1575.23 37
1575.32 41
1575.41 44
1575.50 45
1575.59 45
1575.68 43
1575.77 41
1575.87 40
1575.96 40
1576.05 42
1576.14 46
1576.23 50
1576.32 55
1576.41 59
1576.50 61
1576.59 62
1576.69 61
1576.78 60
1576.87 58
1576.96 56
1577.05 54
1577.14 51
1577.23 48
1577.32 45
1577.41 41
1577.50 39
1577.60 38
1577.69 40
1577.78 43
1577.87 49
1577.96 54
1578.05 59
1578.14 62
1578.23 62
1578.32 62
1578.42 61
1578.51 61
1578.60 64
1578.69 69
1578.78 77
1578.87 85
1578.96 94
1579.05 101
1579.14 106
1579.23 109
1579.33 110
1579.42 110
1579.51 109
1579.60 108
1579.69 106
1579.78 106
1579.87 104
1579.96 103
1580.06 101
1580.15 98
1580.24 94
1580.33 89
1580.42 84
1580.51 78
1580.60 72
1580.69 65
1580.78 59
1580.88 54
1580.97 49
1581.06 46
1581.15 44
1581.24 43
1581.33 45
1581.42 49
1581.51 56
1581.60 65
1581.70 75
1581.79 87
1581.88 99
1581.97 111
1582.06 122
1582.15 131
1582.24 140
1582.33 146
1582.43 150
1582.52 151
1582.61 149
1582.70 143
1582.79 134
1582.88 124
1582.97 114
1583.06 107
1583.15 103
1583.25 103
1583.34 106
1583.43 111
1583.52 116
1583.61 120
1583.70 121
1583.79 118
1583.88 113
1583.98 107
1584.07 102
1584.16 99
1584.25 98
1584.34 100
1584.43 103
1584.52 105
1584.61 105
1584.71 100
1584.80 91
1584.89 78
1584.98 63
1585.07 47
1585.16 32
1585.25 19
1585.34 8
1585.44 0
1585.53 0
1585.62 0
1585.71 0
1585.80 0
1585.89 0
1585.98 0
1586.08 0
1586.17 0
1586.26 3
1586.35 7
1586.44 12
1586.53 18
1586.62 24
1586.71 30
1586.81 37
1586.90 43
1586.99 47
1587.08 50
1587.17 51
1587.26 50
1587.35 49
1587.45 47
1587.54 47
1587.63 48
1587.72 50
1587.81 52
1587.90 53
1587.99 51
1588.08 47
1588.18 41
1588.27 33
1588.36 25
1588.45 19
1588.54 15
1588.63 14
1588.72 16
1588.82 22
1588.91 31
1589.00 42
1589.09 54
1589.18 65
1589.27 75
1589.36 82
1589.46 86
1589.55 87
1589.64 84
1589.73 79
1589.82 73
1589.91 66
1590.00 60
1590.10 56
1590.19 54
1590.28 53
1590.37 53
1590.46 54
1590.55 54
1590.64 52
1590.74 48
1590.83 42
1590.92 34
1591.01 26
1591.10 17
1591.19 11
1591.28 7
1591.38 5
1591.47 6
1591.56 8
1591.65 10
1591.74 12
1591.83 13
1591.92 12
1592.02 10
1592.11 8
1592.20 8
1592.29 11
1592.38 18
1592.47 27
1592.56 39
1592.66 51
1592.75 62
1592.84 71
1592.93 76
1593.02 77
1593.11 75
1593.20 69
1593.30 62
1593.39 54
1593.48 48
1593.57 42
1593.66 40
1593.75 41
1593.85 45
1593.94 53
1594.03 63
1594.12 74
1594.21 85
1594.30 95
1594.39 102
1594.49 106
1594.58 107
1594.67 106
1594.76 102
1594.85 97
1594.94 92
1595.04 86
1595.13 81
1595.22 75
1595.31 68
1595.40 61
1595.49 53
1595.59 44
1595.68 36
1595.77 29
1595.86 24
1595.95 21
1596.04 21
1596.13 24
1596.23 29
1596.32 36
1596.41 43
1596.50 49
1596.59 55
1596.68 59
1596.78 62
1596.87 64
1596.96 65
1597.05 64
1597.14 64
1597.23 64
1597.33 64
1597.42 65
1597.51 66
1597.60 66
1597.69 65
1597.78 62
1597.88 57
1597.97 49
1598.06 40
1598.15 30
1598.24 21
1598.33 15
1598.43 11
1598.52 11
1598.61 14
1598.70 20
1598.79 27
1598.88 34
1598.98 40
1599.07 44
1599.16 47
1599.25 48
1599.34 49
1599.43 49
1599.53 48
1599.62 47
1599.71 45
1599.80 40
1599.89 35
1599.98 28
1600.08 21
1600.17 15
1600.26 12
1600.35 11
1600.44 13
1600.53 17
1600.63 22
1600.72 28
1600.81 33
1600.90 38
1600.99 42
1601.08 45
1601.18 48
1601.27 50
1601.36 52
1601.45 53
1601.54 53
1601.63 53
1601.73 54
1601.82 56
1601.91 58
1602.00 62
1602.09 66
1602.19 70
1602.28 74
1602.37 76
1602.46 78
1602.55 78
1602.64 79
1602.74 80
1602.83 82
1602.92 84
1603.01 87
1603.10 89
1603.19 91
1603.29 92
1603.38 93
1603.47 93
1603.56 93
1603.65 94
1603.75 97
1603.84 100
1603.93 103
1604.02 107
1604.11 110
1604.20 112
1604.30 114
1604.39 116
1604.48 119
1604.57 123
1604.66 129
1604.76 137
1604.85 144
1604.94 151
1605.03 155
1605.12 157
1605.22 157
1605.31 155
1605.40 153
1605.49 151
1605.58 148
1605.67 146
1605.77 143
1605.86 140
1605.95 136
1606.04 131
1606.13 126
1606.23 121
1606.32 115
1606.41 109
1606.50 102
1606.59 95
1606.69 89
1606.78 85
1606.87 82
1606.96 82
1607.05 83
1607.14 84
1607.24 83
1607.33 80
1607.42 74
1607.51 67
1607.60 58
1607.70 51
1607.79 45
1607.88 41
1607.97 38
1608.06 36
1608.16 34
1608.25 33
1608.34 32
1608.43 32
1608.52 35
1608.62 40
1608.71 46
1608.80 53
1608.89 58
1608.98 62
1609.08 64
1609.17 64
1609.26 62
1609.35 60
1609.44 58
1609.54 56
1609.63 55
1609.72 54
1609.81 54
1609.90 56
1610.00 58
1610.09 60
1610.18 62
1610.27 65
1610.36 66
1610.46 66
1610.55 66
1610.64 65
1610.73 64
1610.82 62
1610.92 60
1611.01 57
1611.10 53
1611.19 46
1611.28 38
1611.38 30
1611.47 22
1611.56 16
1611.65 14
1611.74 15
1611.84 18
1611.93 23
1612.02 29
1612.11 34
1612.20 38
1612.30 40
1612.39 42
1612.48 43
1612.57 43
1612.66 43
1612.76 42
1612.85 41
1612.94 42
1613.03 44
1613.12 48
1613.22 55
1613.31 65
1613.40 77
1613.49 91
1613.58 103
1613.68 114
1613.77 122
1613.86 125
1613.95 126
1614.05 125
1614.14 122
1614.23 120
1614.32 119
1614.41 119
1614.51 122
1614.60 125
1614.69 130
1614.78 134
1614.87 137
1614.97 139
1615.06 139
1615.15 137
1615.24 133
1615.33 127
1615.43 119
1615.52 108
1615.61 97
1615.70 87
1615.80 78
1615.89 72
1615.98 69
1616.07 69
1616.16 69
1616.26 68
1616.35 65
1616.44 60
1616.53 53
1616.63 44
1616.72 35
1616.81 27
1616.90 20
1616.99 13
1617.09 8
1617.18 2
1617.27 0
1617.36 0
1617.45 0
1617.55 0
1617.64 0
1617.73 0
1617.82 0
1617.92 0
1618.01 6
1618.10 10
1618.19 13
1618.28 14
1618.38 13
1618.47 13
1618.56 12
1618.65 11
1618.75 12
1618.84 15
1618.93 18
1619.02 23
1619.11 29
1619.21 35
1619.30 41
1619.39 46
1619.48 51
1619.58 54
1619.67 55
1619.76 55
1619.85 53
1619.95 49
1620.04 44
1620.13 38
1620.22 33
1620.31 29
1620.41 29
1620.50 32
1620.59 39
1620.68 49
1620.78 61
1620.87 73
1620.96 83
1621.05 89
1621.15 92
1621.24 89
1621.33 84
1621.42 77
1621.51 69
1621.61 63
1621.70 58
1621.79 56
1621.88 56
1621.98 58
1622.07 60
1622.16 63
1622.25 67
1622.35 70
1622.44 73
1622.53 75
1622.62 76
1622.71 75
1622.81 73
1622.90 70
1622.99 66
1623.08 63
1623.18 61
1623.27 59
1623.36 59
1623.45 61
1623.55 63
1623.64 66
1623.73 70
1623.82 73
1623.92 76
1624.01 78
1624.10 77
1624.19 73
1624.29 68
1624.38 61
1624.47 54
1624.56 48
1624.65 44
1624.75 41
1624.84 41
1624.93 42
1625.02 45
1625.12 49
1625.21 52
1625.30 55
1625.39 57
1625.49 58
1625.58 58
1625.67 56
1625.76 54
1625.86 52
1625.95 50
1626.04 48
1626.13 46
1626.23 43
1626.32 40
1626.41 36
1626.50 31
1626.60 28
1626.69 27
1626.78 29
1626.87 35
1626.97 45
1627.06 56
1627.15 68
1627.24 80
1627.34 89
1627.43 95
1627.52 98
1627.61 99
1627.71 97
1627.80 94
1627.89 91
1627.98 87
1628.08 83
1628.17 81
1628.26 79
1628.35 77
1628.45 76
1628.54 75
1628.63 74
1628.72 72
1628.82 71
1628.91 69
1629.00 68
1629.09 68
1629.19 69
1629.28 71
1629.37 73
1629.46 76
1629.56 79
1629.65 82
1629.74 86
1629.83 89
1629.93 92
1630.02 95
1630.11 98
1630.20 100
1630.30 102
1630.39 105
1630.48 108
1630.57 112
1630.67 117
1630.76 122
1630.85 127
1630.94 130
1631.04 131
1631.13 129
1631.22 125
1631.31 117
1631.41 107
1631.50 97
1631.59 86
1631.69 76
1631.78 68
1631.87 61
1631.96 56
1632.06 53
1632.15 50
1632.24 49
1632.33 48
1632.43 47
1632.52 47
1632.61 48
1632.70 50
1632.80 54
1632.89 57
1632.98 61
1633.07 62
1633.17 61
1633.26 56
1633.35 48
1633.45 38
1633.54 26
1633.63 15
1633.72 5
1633.82 0
1633.91 0
1634.00 0
1634.09 0
1634.19 0
1634.28 0
1634.37 0
1634.46 0
1634.56 0
1634.65 4
1634.74 9
1634.84 13
1634.93 17
1635.02 19
1635.11 20
1635.21 21
1635.30 22
1635.39 24
1635.48 25
1635.58 27
1635.67 29
1635.76 30
1635.86 32
1635.95 33
1636.04 35
1636.13 36
1636.23 37
1636.32 37
1636.41 37
1636.50 35
1636.60 31
1636.69 25
1636.78 18
1636.88 11
1636.97 5
1637.06 0
1637.15 0
1637.25 0
1637.34 0
1637.43 0
1637.52 4
1637.62 7
1637.71 10
1637.80 11
1637.90 11
1637.99 10
1638.08 8
1638.17 5
1638.27 2
1638.36 0
1638.45 0
1638.55 0
1638.64 0
1638.73 0
1638.82 0
1638.92 0
1639.01 3
1639.10 6
1639.20 9
1639.29 11
1639.38 14
1639.47 18
1639.57 23
1639.66 30
1639.75 36
1639.84 42
1639.94 46
1640.03 48
1640.12 47
1640.22 42
1640.31 36
1640.40 29
1640.49 21
1640.59 14
1640.68 8
1640.77 3
1640.87 2
1640.96 3
1641.05 6
1641.14 13
1641.24 21
1641.33 29
1641.42 38
1641.52 46
1641.61 52
1641.70 56
1641.80 57
1641.89 56
1641.98 54
1642.07 52
1642.17 50
1642.26 49
1642.35 50
1642.45 53
1642.54 57
1642.63 61
1642.72 64
1642.82 66
1642.91 66
1643.00 67
1643.10 68
1643.19 71
1643.28 78
1643.37 86
1643.47 97
1643.56 108
1643.65 119
1643.75 127
1643.84 133
1643.93 135
1644.03 135
1644.12 133
1644.21 129
1644.30 124
1644.40 118
1644.49 112
1644.58 107
1644.68 102
1644.77 99
1644.86 98
1644.95 99
1645.05 101
1645.14 104
1645.23 105
1645.33 106
1645.42 105
1645.51 104
1645.61 101
1645.70 99
1645.79 97
1645.88 96
1645.98 94
1646.07 91
1646.16 86
1646.26 79
1646.35 72
1646.44 64
1646.54 57
1646.63 51
1646.72 47
1646.82 43
1646.91 40
1647.00 37
1647.09 32
1647.19 26
1647.28 18
1647.37 10
1647.47 2
1647.56 0
1647.65 0
1647.75 0
1647.84 0
1647.93 3
1648.02 13
1648.12 24
1648.21 34
1648.30 43
1648.40 50
1648.49 53
1648.58 53
1648.68 50
1648.77 46
1648.86 42
1648.96 41
1649.05 44
1649.14 49
1649.24 58
1649.33 68
1649.42 79
1649.51 88
1649.61 94
1649.70 97
1649.79 96
1649.89 93
1649.98 88
1650.07 81
1650.17 74
1650.26 68
1650.35 61
1650.45 56
1650.54 52
1650.63 49
1650.73 48
1650.82 47
1650.91 48
1651.00 50
1651.10 53
1651.19 57
1651.28 61
1651.38 65
1651.47 68
1651.56 69
1651.66 69
1651.75 66
1651.84 61
1651.94 56
1652.03 51
1652.12 48
1652.22 45
1652.31 45
1652.40 46
1652.50 48
1652.59 52
1652.68 57
1652.77 61
1652.87 65
1652.96 67
1653.05 67
1653.15 65
1653.24 60
1653.33 53
1653.43 45
1653.52 39
1653.61 35
1653.71 34
1653.80 37
1653.89 42
1653.99 50
1654.08 57
1654.17 62
1654.27 66
1654.36 66
1654.45 65
1654.55 61
1654.64 57
1654.73 54
1654.83 52
1654.92 51
1655.01 51
1655.11 52
1655.20 54
1655.29 54
1655.39 53
1655.48 50
1655.57 46
1655.67 42
1655.76 40
1655.85 40
1655.95 42
1656.04 47
1656.13 53
1656.23 59
1656.32 65
1656.41 69
1656.51 72
1656.60 75
1656.69 77
1656.79 80
1656.88 83
1656.97 85
1657.07 86
1657.16 85
1657.25 82
1657.35 77
1657.44 71
1657.53 64
1657.63 56
1657.72 48
1657.81 41
1657.91 33
1658.00 26
1658.09 19
1658.19 14
1658.28 11
1658.37 10
1658.47 12
1658.56 15
1658.65 20
1658.75 24
1658.84 29
1658.93 32
1659.03 34
1659.12 36
1659.21 37
1659.31 38
1659.40 39
1659.49 41
1659.59 44
1659.68 47
1659.77 50
1659.87 54
1659.96 58
1660.05 60
1660.15 61
1660.24 59
1660.33 55
1660.43 48
1660.52 40
1660.61 31
1660.71 24
1660.80 18
1660.89 15
1660.99 15
1661.08 16
1661.17 18
1661.27 22
1661.36 26
1661.45 32
1661.55 40
1661.64 50
1661.73 62
1661.83 73
1661.92 83
1662.02 89
1662.11 91
1662.20 88
1662.30 82
1662.39 72
1662.48 63
1662.58 54
1662.67 46
1662.76 40
1662.86 36
1662.95 32
1663.04 29
1663.14 26
1663.23 25
1663.32 26
1663.42 31
1663.51 40
1663.60 52
1663.70 66
1663.79 81
1663.88 95
1663.98 108
1664.07 117
1664.17 123
1664.26 127
1664.35 129
1664.45 130
1664.54 130
1664.63 131
1664.73 131
1664.82 132
1664.91 133
1665.01 135
1665.10 139
1665.19 143
1665.29 147
1665.38 152
1665.48 157
1665.57 161
1665.66 164
1665.76 166
1665.85 166
1665.94 165
1666.04 163
1666.13 160
1666.22 156
1666.32 151
1666.41 144
1666.50 136
1666.60 127
1666.69 117
1666.79 106
1666.88 95
1666.97 86
1667.07 77
1667.16 71
1667.25 66
1667.35 63
1667.44 61
1667.53 60
1667.63 60
1667.72 59
1667.81 58
1667.91 57
1668.00 56
1668.10 56
1668.19 58
1668.28 64
1668.38 72
1668.47 84
1668.56 97
1668.66 110
1668.75 121
1668.84 128
1668.94 129
1669.03 124
1669.13 114
1669.22 99
1669.31 83
1669.41 67
1669.50 53
1669.59 43
1669.69 38
1669.78 37
1669.88 41
1669.97 48
1670.06 58
1670.16 70
1670.25 81
1670.34 91
1670.44 99
1670.53 104
1670.62 106
1670.72 106
1670.81 105
1670.91 105
1671.00 105
1671.09 107
1671.19 110
1671.28 114
1671.37 117
1671.47 120
1671.56 122
1671.66 122
1671.75 120
1671.84 117
1671.94 113
1672.03 108
1672.12 103
1672.22 99
1672.31 96
1672.41 94
1672.50 94
1672.59 94
1672.69 96
1672.78 97
1672.87 97
1672.97 96
1673.06 95
1673.16 93
1673.25 90
1673.34 87
1673.44 84
1673.53 80
1673.62 77
1673.72 73
1673.81 69
1673.91 65
1674.00 61
1674.09 56
1674.19 50
1674.28 44
1674.38 38
1674.47 32
1674.56 26
1674.66 22
1674.75 21
1674.84 22
1674.94 24
1675.03 29
1675.13 34
1675.22 39
1675.31 44
1675.41 47
1675.50 48
1675.60 49
1675.69 47
1675.78 45
1675.88 41
1675.97 37
1676.06 33
1676.16 28
1676.25 24
1676.35 20
1676.44 16
1676.53 12
1676.63 8
1676.72 3
1676.82 0
1676.91 0
1677.00 0
1677.10 0
1677.19 0
1677.28 0
1677.38 0
1677.47 0
1677.57 6
1677.66 15
1677.75 23
1677.85 31
1677.94 36
1678.04 40
1678.13 42
1678.22 42
1678.32 40
1678.41 37
1678.51 34
1678.60 31
1678.69 28
1678.79 26
1678.88 25
1678.98 25
1679.07 25
1679.16 25
1679.26 24
1679.35 23
1679.45 22
1679.54 20
1679.63 18
1679.73 16
1679.82 13
1679.91 11
1680.01 8
1680.10 4
1680.20 1
1680.29 0
1680.38 0
1680.48 0
1680.57 0
1680.67 0
1680.76 0
1680.85 0
1680.95 0
1681.04 0
1681.14 2
1681.23 7
1681.32 13
1681.42 20
1681.51 27
1681.61 34
1681.70 39
1681.79 42
1681.89 42
1681.98 40
1682.08 37
1682.17 33
1682.26 29
1682.36 26
1682.45 26
1682.55 27
1682.64 31
1682.74 37
1682.83 45
1682.92 53
1683.02 61
1683.11 68
1683.21 73
1683.30 76
1683.39 76
1683.49 74
1683.58 70
1683.68 66
1683.77 63
1683.86 62
1683.96 63
1684.05 68
1684.15 74
1684.24 80
1684.33 85
1684.43 89
1684.52 89
1684.62 87
1684.71 83
1684.80 80
1684.90 79
1684.99 82
1685.09 87
1685.18 95
1685.28 105
1685.37 115
1685.46 124
1685.56 133
1685.65 140
1685.75 147
1685.84 155
1685.93 161
1686.03 167
1686.12 172
1686.22 174
1686.31 173
1686.40 168
1686.50 161
1686.59 152
1686.69 143
1686.78 136
1686.88 130
1686.97 127
1687.06 127
1687.16 129
1687.25 132
1687.35 135
1687.44 139
1687.53 141
1687.63 143
1687.72 145
1687.82 147
1687.91 149
1688.01 153
1688.10 158
1688.19 164
1688.29 170
1688.38 175
1688.48 181
1688.57 186
1688.67 190
1688.76 193
1688.85 195
1688.95 194
1689.04 191
1689.14 185
1689.23 177
1689.32 167
1689.42 157
1689.51 148
1689.61 141
1689.70 135
1689.80 129
1689.89 123
1689.98 116
1690.08 105
1690.17 93
1690.27 79
1690.36 65
1690.46 53
1690.55 44
1690.64 38
1690.74 35
1690.83 34
1690.93 35
1691.02 37
1691.12 40
1691.21 43
1691.30 48
1691.40 53
1691.49 60
1691.59 67
1691.68 76
1691.78 84
1691.87 91
1691.96 95
1692.06 97
1692.15 96
1692.25 93
1692.34 88
1692.44 82
1692.53 77
1692.62 75
1692.72 74
1692.81 76
1692.91 78
1693.00 80
1693.10 81
1693.19 80
1693.28 77
1693.38 74
1693.47 70
1693.57 66
1693.66 63
1693.76 60
1693.85 56
1693.95 52
1694.04 47
1694.13 43
1694.23 42
1694.32 43
1694.42 48
1694.51 56
1694.61 65
1694.70 74
1694.79 81
1694.89 85
1694.98 85
1695.08 82
1695.17 77
1695.27 72
1695.36 68
1695.46 67
1695.55 67
1695.64 68
1695.74 68
1695.83 67
1695.93 64
1696.02 59
1696.12 54
1696.21 50
1696.30 47
1696.40 45
1696.49 45
1696.59 46
1696.68 46
1696.78 45
1696.87 45
1696.97 43
1697.06 43
1697.15 43
1697.25 44
1697.34 46
1697.44 46
1697.53 45
1697.63 42
1697.72 37
1697.82 28
1697.91 18
1698.01 7
1698.10 0
1698.19 0
1698.29 0
1698.38 0
1698.48 0
1698.57 0
1698.67 0
1698.76 0
1698.86 2
1698.95 12
1699.04 22
1699.14 32
1699.23 42
1699.33 52
1699.42 61
1699.52 70
1699.61 77
1699.71 83
1699.80 87
1699.89 91
1699.99 95
1700.08 99
1700.18 104
1700.27 108
1700.37 112
1700.46 113
1700.56 111
1700.65 105
1700.75 96
1700.84 85
1700.93 72
1701.03 61
1701.12 53
1701.22 49
1701.31 50
1701.41 53
1701.50 60
1701.60 69
1701.69 78
1701.79 88
1701.88 98
1701.98 107
1702.07 116
1702.16 126
1702.26 135
1702.35 145
1702.45 153
1702.54 159
1702.64 162
1702.73 160
1702.83 154
1702.92 143
1703.02 130
1703.11 115
1703.20 100
1703.30 88
1703.39 79
1703.49 72
1703.58 68
1703.68 66
1703.77 63
1703.87 60
1703.96 55
1704.06 50
1704.15 45
1704.25 42
1704.34 42
1704.44 45
1704.53 52
1704.62 61
1704.72 70
1704.81 78
1704.91 83
1705.00 85
1705.10 83
1705.19 79
1705.29 74
1705.38 69
1705.48 65
1705.57 63
1705.67 63
1705.76 63
1705.86 63
1705.95 61
1706.04 58
1706.14 54
1706.23 50
1706.33 47
1706.42 45
1706.52 46
1706.61 49
1706.71 52
1706.80 55
1706.90 55
1706.99 51
1707.09 45
1707.18 36
1707.28 26
1707.37 18
1707.47 12
1707.56 10
1707.65 12
1707.75 17
1707.84 26
1707.94 35
1708.03 43
1708.13 50
1708.22 55
1708.32 57
1708.41 59
1708.51 60
1708.60 63
1708.70 67
1708.79 73
1708.89 79
1708.98 84
1709.08 86
1709.17 87
1709.27 84
1709.36 78
1709.46 71
1709.55 63
1709.65 56
1709.74 50
1709.83 46
1709.93 44
1710.02 43
1710.12 44
1710.21 46
1710.31 49
1710.40 53
1710.50 57
1710.59 62
1710.69 68
1710.78 73
1710.88 77
1710.97 82
1711.07 86
1711.16 90
1711.26 92
1711.35 94
1711.45 94
1711.54 91
1711.64 86
1711.73 78
1711.83 70
1711.92 61
1712.02 53
1712.11 48
1712.21 46
1712.30 46
1712.40 48
1712.49 52
1712.58 55
1712.68 57
1712.77 58
1712.87 60
1712.96 61
1713.06 64
1713.15 67
1713.25 72
1713.34 77
1713.44 82
1713.53 86
1713.63 89
1713.72 91
1713.82 93
1713.91 95
1714.01 98
1714.10 101
1714.20 105
1714.29 109
1714.39 111
1714.48 111
1714.58 107
1714.67 100
1714.77 90
1714.86 80
1714.96 69
1715.05 61
1715.15 56
1715.24 55
1715.34 58
1715.43 63
1715.53 69
1715.62 75
1715.72 78
1715.81 78
1715.91 75
1716.00 68
1716.10 60
1716.19 50
1716.29 40
1716.38 31
1716.48 23
1716.57 19
1716.67 17
1716.76 18
1716.86 21
1716.95 26
1717.05 31
1717.14 35
1717.24 38
1717.33 38
1717.43 38
1717.52 36
1717.62 34
1717.71 32
1717.81 31
1717.90 29
1718.00 28
1718.09 27
1718.19 26
1718.28 25
1718.38 26
1718.47 29
1718.57 32
1718.66 36
1718.76 42
1718.85 47
1718.95 52
1719.04 56
1719.14 60
1719.23 62
1719.33 64
1719.42 64
1719.52 64
1719.61 62
1719.71 61
1719.80 61
1719.90 62
1719.99 65
1720.09 70
1720.18 75
1720.28 80
1720.37 83
1720.47 83
1720.56 80
1720.66 74
1720.75 67
1720.85 61
1720.94 56
1721.04 54
1721.13 55
1721.23 58
1721.32 63
1721.42 68
1721.52 72
1721.61 76
1721.71 78
1721.80 78
1721.90 78
1721.99 76
1722.09 75
1722.18 75
1722.28 75
1722.37 75
1722.47 77
1722.56 79
1722.66 81
1722.75 83
1722.85 86
1722.94 89
1723.04 93
1723.13 96
1723.23 99
1723.32 100
1723.42 100
1723.51 98
1723.61 94
1723.70 90
1723.80 84
1723.89 79
1723.99 74
1724.08 70
1724.18 66
1724.27 63
1724.37 60
1724.47 56
1724.56 53
1724.66 49
1724.75 45
1724.85 42
1724.94 39
1725.04 38
1725.13 38
1725.23 39
1725.32 42
1725.42 45
1725.51 49
1725.61 52
1725.70 56
1725.80 58
1725.89 60
1725.99 59
1726.08 58
1726.18 54
1726.27 49
1726.37 44
1726.47 39
1726.56 35
1726.66 32
1726.75 32
1726.85 33
1726.94 36
1727.04 40
1727.13 43
1727.23 46
1727.32 48
1727.42 51
1727.51 53
1727.61 57
1727.70 62
1727.80 68
1727.89 75
1727.99 82
1728.08 87
1728.18 89
1728.28 88
1728.37 84
1728.47 77
1728.56 68
1728.66 58
1728.75 49
1728.85 41
1728.94 35
1729.04 29
1729.13 23
1729.23 16
1729.32 8
1729.42 0
1729.51 0
1729.61 0
1729.71 0
1729.80 0
1729.90 0
1729.99 0
1730.09 0
1730.18 3
1730.28 9
1730.37 14
1730.47 18
1730.56 23
1730.66 28
1730.75 35
1730.85 42
1730.95 50
1731.04 58
1731.14 65
1731.23 71
1731.33 74
1731.42 74
1731.52 71
1731.61 66
1731.71 60
1731.80 53
1731.90 47
1731.99 43
1732.09 40
1732.19 39
1732.28 41
1732.38 43
1732.47 45
1732.57 48
1732.66 51
1732.76 54
1732.85 60
1732.95 67
1733.04 76
1733.14 86
1733.24 97
1733.33 105
1733.43 111
1733.52 113
1733.62 112
1733.71 108
1733.81 102
1733.90 96
1734.00 92
1734.09 91
1734.19 94
1734.29 101
1734.38 110
1734.48 119
1734.57 128
1734.67 133
1734.76 134
1734.86 131
1734.95 122
1735.05 110
1735.14 94
1735.24 77
1735.34 61
1735.43 46
1735.53 35
1735.62 27
1735.72 24
1735.81 24
1735.91 28
1736.00 34
1736.10 40
1736.20 46
1736.29 49
1736.39 49
1736.48 46
1736.58 40
1736.67 32
1736.77 25
1736.86 19
1736.96 16
1737.06 18
1737.15 22
1737.25 29
1737.34 36
1737.44 42
1737.53 44
1737.63 45
1737.72 43
1737.82 41
1737.92 39
1738.01 38
1738.11 38
1738.20 38
1738.30 37
1738.39 35
1738.49 33
1738.58 30
1738.68 29
1738.78 28
1738.87 30
1738.97 32
1739.06 34
1739.16 35
1739.25 35
1739.35 34
1739.44 31
1739.54 28
1739.64 25
1739.73 21
1739.83 18
1739.92 16
1740.02 13
1740.11 11
1740.21 8
1740.31 6
1740.40 5
1740.50 6
1740.59 9
1740.69 14
1740.78 22
1740.88 32
1740.98 43
1741.07 53
1741.17 61
1741.26 68
1741.36 72
1741.45 76
1741.55 79
1741.64 83
1741.74 89
1741.84 95
1741.93 101
1742.03 107
1742.12 112
1742.22 114
1742.31 116
1742.41 116
1742.51 116
1742.60 115
1742.70 114
1742.79 112
1742.89 109
1742.98 105
1743.08 100
1743.18 95
1743.27 91
1743.37 89
1743.46 89
1743.56 92
1743.65 98
1743.75 104
1743.85 111
1743.94 115
1744.04 117
1744.13 115
1744.23 112
1744.32 107
1744.42 102
1744.52 98
1744.61 97
1744.71 97
1744.80 97
1744.90 98
1745.00 97
1745.09 93
1745.19 88
1745.28 82
1745.38 76
1745.47 71
1745.57 68
1745.67 67
1745.76 66
1745.86 65
1745.95 63
1746.05 58
1746.14 52
1746.24 44
1746.34 36
1746.43 29
1746.53 23
1746.62 19
1746.72 16
1746.82 15
1746.91 15
1747.01 16
1747.10 19
1747.20 24
1747.29 31
1747.39 41
1747.49 53
1747.58 67
1747.68 81
1747.77 95
1747.87 107
1747.97 118
1748.06 126
1748.16 130
1748.25 132
1748.35 131
1748.44 128
1748.54 125
1748.64 123
1748.73 124
1748.83 128
1748.92 136
1749.02 148
1749.12 162
1749.21 177
1749.31 191
1749.40 202
1749.50 209
1749.60 211
1749.69 209
1749.79 204
1749.88 197
1749.98 191
1750.07 186
1750.17 185
1750.27 186
1750.36 191
1750.46 198
1750.55 207
1750.65 215
1750.75 222
1750.84 227
1750.94 229
1751.03 227
1751.13 223
1751.23 217
1751.32 210
1751.42 203
1751.51 195
1751.61 188
1751.71 181
1751.80 175
1751.90 169
1751.99 163
1752.09 157
1752.19 150
1752.28 143
1752.38 135
1752.47 126
1752.57 116
1752.67 104
1752.76 93
1752.86 81
1752.95 70
1753.05 61
1753.15 53
1753.24 47
1753.34 42
1753.43 37
1753.53 34
1753.63 31
1753.72 29
1753.82 27
1753.91 25
1754.01 23
1754.11 22
1754.20 22
1754.30 22
1754.39 24
1754.49 28
1754.59 32
1754.68 37
1754.78 42
1754.87 44
1754.97 44
1755.07 42
1755.16 38
1755.26 34
1755.35 29
1755.45 26
1755.55 23
1755.64 22
1755.74 20
1755.83 16
1755.93 11
1756.03 4
1756.12 0
1756.22 0
1756.31 0
1756.41 0
1756.51 0
1756.60 0
1756.70 5
1756.79 13
1756.89 21
1756.99 25
1757.08 27
1757.18 27
1757.28 25
1757.37 24
1757.47 24
1757.56 27
1757.66 33
1757.76 42
1757.85 53
1757.95 64
1758.04 73
1758.14 79
1758.24 80
1758.33 77
1758.43 70
1758.53 60
1758.62 50
1758.72 40
1758.81 33
1758.91 29
1759.01 27
1759.10 28
1759.20 29
1759.29 30
1759.39 32
1759.49 33
1759.58 35
1759.68 38
1759.78 43
1759.87 49
1759.97 56
1760.06 63
1760.16 70
1760.26 75
1760.35 77
1760.45 78
1760.54 76
1760.64 73
1760.74 71
1760.83 69
1760.93 68
1761.03 71
1761.12 75
1761.22 81
1761.31 87
1761.41 93
1761.51 98
1761.60 99
1761.70 99
1761.80 97
1761.89 94
1761.99 90
1762.08 87
1762.18 85
1762.28 84
1762.37 82
1762.47 78
1762.57 73
1762.66 66
1762.76 57
1762.85 49
1762.95 40
1763.05 33
1763.14 28
1763.24 23
1763.34 19
1763.43 16
1763.53 13
1763.62 10
1763.72 7
1763.82 6
1763.91 7
1764.01 10
1764.11 15
1764.20 21
1764.30 29
1764.39 36
1764.49 44
1764.59 51
1764.68 56
1764.78 61
1764.88 63
1764.97 64
1765.07 62
1765.17 58
1765.26 53
1765.36 47
1765.45 39
1765.55 32
1765.65 26
1765.74 20
1765.84 15
1765.94 12
1766.03 10
1766.13 10
1766.22 10
1766.32 12
1766.42 15
1766.51 20
1766.61 26
1766.71 32
1766.80 38
1766.90 41
1767.00 43
1767.09 40
1767.19 36
1767.28 29
1767.38 22
1767.48 17
1767.57 14
1767.67 13
1767.77 16
1767.86 19
1767.96 23
1768.06 26
1768.15 28
1768.25 29
1768.35 29
1768.44 30
1768.54 32
1768.63 36
1768.73 42
1768.83 48
1768.92 55
1769.02 61
1769.12 66
1769.21 69
1769.31 71
1769.41 71
1769.50 71
1769.60 68
1769.70 65
1769.79 60
1769.89 54
1769.98 47
1770.08 40
1770.18 35
1770.27 32
1770.37 31
1770.47 33
1770.56 38
1770.66 43
1770.76 48
1770.85 51
1770.95 52
1771.05 52
1771.14 49
1771.24 45
1771.34 40
1771.43 34
1771.53 27
1771.62 19
1771.72 11
1771.82 2
1771.91 0
1772.01 0
1772.11 0
1772.20 0
1772.30 0
1772.40 0
1772.49 0
1772.59 0
1772.69 5
1772.78 13
1772.88 21
1772.98 27
1773.07 32
1773.17 36
1773.27 39
1773.36 40
1773.46 41
1773.56 41
1773.65 43
1773.75 44
1773.84 45
1773.94 45
1774.04 45
1774.13 45
1774.23 43
1774.33 42
1774.42 40
1774.52 37
1774.62 36
1774.71 34
1774.81 34
1774.91 35
1775.00 38
1775.10 44
1775.20 51
1775.29 59
1775.39 68
1775.49 76
1775.58 83
1775.68 88
1775.78 90
1775.87 90
1775.97 86
1776.07 78
1776.16 67
1776.26 54
1776.36 38
1776.45 23
1776.55 10
1776.65 1
1776.74 0
1776.84 0
1776.94 3
1777.03 11
1777.13 21
1777.23 32
1777.32 42
1777.42 51
1777.52 59
1777.61 64
1777.71 66
1777.81 66
1777.90 64
1778.00 60
1778.10 56
1778.19 51
1778.29 46
1778.39 42
1778.48 38
1778.58 35
1778.68 33
1778.77 33
1778.87 34
1778.97 35
1779.06 38
1779.16 39
1779.26 40
1779.35 40
1779.45 40
1779.55 40
1779.64 42
1779.74 45
1779.84 50
1779.93 56
1780.03 62
1780.13 68
1780.22 74
1780.32 77
1780.42 80
1780.51 81
1780.61 82
1780.71 83
1780.80 85
1780.90 87
1781.00 89
1781.09 89
1781.19 88
1781.29 84
1781.38 79
1781.48 72
1781.58 64
1781.68 56
1781.77 50
1781.87 45
1781.97 42
1782.06 41
1782.16 42
1782.26 43
1782.35 44
1782.45 45
1782.55 44
1782.64 43
1782.74 40
1782.84 37
1782.93 34
1783.03 32
1783.13 31
1783.22 32
1783.32 34
1783.42 35
1783.51 36
1783.61 37
1783.71 38
1783.80 40
1783.90 43
1784.00 49
1784.10 56
1784.19 65
1784.29 75
1784.39 84
1784.48 91
1784.58 95
1784.68 97
1784.77 95
1784.87 91
1784.97 87
1785.06 81
1785.16 77
1785.26 75
1785.35 73
1785.45 72
1785.55 71
1785.64 69
1785.74 66
1785.84 60
1785.94 52
1786.03 44
1786.13 35
1786.23 26
1786.32 19
1786.42 12
1786.52 6
1786.61 0
1786.71 0
1786.81 0
1786.90 0
1787.00 0
1787.10 0
1787.20 0
1787.29 0
1787.39 0
1787.49 6
1787.58 15
1787.68 24
1787.78 31
1787.87 37
1787.97 42
1788.07 46
1788.16 51
1788.26 57
1788.36 64
1788.46 71
1788.55 79
1788.65 85
1788.75 91
1788.84 94
1788.94 96
1789.04 96
1789.13 95
1789.23 93
1789.33 91
1789.43 90
1789.52 90
1789.62 89
1789.72 88
1789.81 87
1789.91 85
1790.01 81
1790.10 75
1790.20 68
1790.30 59
1790.40 50
1790.49 41
1790.59 32
1790.69 25
1790.78 20
1790.88 17
1790.98 17
1791.07 20
1791.17 25
1791.27 33
1791.37 43
1791.46 55
1791.56 70
1791.66 87
1791.75 103
1791.85 119
1791.95 132
1792.04 142
1792.14 148
1792.24 150
1792.34 148
1792.43 145
1792.53 139
1792.63 132
1792.72 125
1792.82 118
1792.92 110
1793.02 102
1793.11 93
1793.21 85
1793.31 76
1793.40 69
1793.50 63
1793.60 59
1793.70 57
1793.79 59
1793.89 63
1793.99 69
1794.08 75
1794.18 81
1794.28 85
1794.37 85
1794.47 82
1794.57 76
1794.67 67
1794.76 57
1794.86 48
1794.96 40
1795.05 35
1795.15 32
1795.25 31
1795.35 33
1795.44 38
1795.54 44
1795.64 52
1795.73 60
1795.83 68
1795.93 75
1796.03 79
1796.12 80
1796.22 78
1796.32 74
1796.41 68
1796.51 62
1796.61 57
1796.71 52
1796.80 50
1796.90 49
1797.00 51
1797.10 55
1797.19 60
1797.29 65
1797.39 71
1797.48 77
1797.58 83
1797.68 89
1797.78 94
1797.87 99
1797.97 103
1798.07 105
1798.16 105
1798.26 103
1798.36 99
1798.46 92
1798.55 83
1798.65 73
1798.75 62
1798.85 52
1798.94 43
1799.04 36
1799.14 32
1799.23 30
1799.33 31
1799.43 35
1799.53 40
1799.62 45
1799.72 50
1799.82 54
1799.91 55
1800.01 53
1800.11 50
1800.21 45
1800.30 41
1800.40 38
1800.50 38
1800.60 41
1800.69 45
1800.79 52
1800.89 58
1800.99 64
1801.08 68
1801.18 70
1801.28 71
1801.37 70
1801.47 70
1801.57 70
1801.67 71
1801.76 74
1801.86 78
1801.96 83
1802.06 90
1802.15 98
1802.25 106
1802.35 112
1802.44 115
1802.54 113
1802.64 108
1802.74 99
1802.83 87
1802.93 77
1803.03 69
1803.13 66
1803.22 69
1803.32 77
1803.42 89
1803.52 104
1803.61 118
1803.71 129
1803.81 136
1803.91 138
1804.00 134
1804.10 125
1804.20 114
1804.29 102
1804.39 91
1804.49 85
1804.59 83
1804.68 87
1804.78 96
1804.88 110
1804.98 126
1805.07 143
1805.17 160
1805.27 177
1805.37 192
1805.46 206
1805.56 219
1805.66 232
1805.76 245
1805.85 257
1805.95 268
1806.05 278
1806.15 287
1806.24 295
1806.34 304
1806.44 313
1806.54 323
1806.63 334
1806.73 346
1806.83 356
1806.93 365
1807.02 372
1807.12 375
1807.22 375
1807.31 371
1807.41 364
1807.51 356
1807.61 349
1807.70 343
1807.80 339
1807.90 339
1808.00 342
1808.09 347
1808.19 354
1808.29 361
1808.39 367
1808.48 373
1808.58 378
1808.68 381
1808.78 384
1808.87 385
1808.97 384
1809.07 380
1809.17 374
1809.26 363
1809.36 349
1809.46 332
1809.56 313
1809.65 293
1809.75 274
1809.85 257
1809.95 241
1810.04 227
1810.14 213
1810.24 199
1810.34 184
1810.44 168
1810.53 152
1810.63 137
1810.73 125
1810.83 116
1810.92 111
1811.02 109
1811.12 109
1811.22 110
1811.31 110
1811.41 108
1811.51 103
1811.61 95
1811.70 85
1811.80 75
1811.90 65
1812.00 57
1812.09 51
1812.19 47
1812.29 44
1812.39 43
1812.48 41
1812.58 38
1812.68 34
1812.78 28
1812.87 21
1812.97 13
1813.07 4
1813.17 0
1813.27 0
1813.36 0
1813.46 0
1813.56 0
1813.66 0
1813.75 0
1813.85 0
1813.95 6
1814.05 15
1814.14 22
1814.24 26
1814.34 27
1814.44 25
1814.53 20
1814.63 14
1814.73 7
1814.83 2
1814.93 0
1815.02 2
1815.12 7
1815.22 17
1815.32 31
1815.41 47
1815.51 63
1815.61 78
1815.71 91
1815.80 101
1815.90 108
1816.00 113
1816.10 115
1816.20 117
1816.29 117
1816.39 116
1816.49 114
1816.59 111
1816.68 108
1816.78 104
1816.88 100
1816.98 96
1817.07 93
1817.17 90
1817.27 87
1817.37 83
1817.47 78
1817.56 73
1817.66 66
1817.76 59
1817.86 52
1817.95 45
1818.05 39
1818.15 35
1818.25 30
1818.35 26
1818.44 22
1818.54 18
1818.64 14
1818.74 10
1818.83 7
1818.93 4
1819.03 2
1819.13 0
1819.23 0
1819.32 0
1819.42 0
1819.52 0
1819.62 0
1819.71 0
1819.81 0
1819.91 0
1820.01 5
1820.11 10
1820.20 14
1820.30 19
1820.40 23
1820.50 26
1820.59 30
1820.69 33
1820.79 35
1820.89 37
1820.99 39
1821.08 40
1821.18 41
1821.28 41
1821.38 41
1821.48 40
1821.57 39
1821.67 38
1821.77 38
1821.87 40
1821.96 45
1822.06 53
1822.16 66
1822.26 83
1822.36 103
1822.45 124
1822.55 144
1822.65 159
1822.75 169
1822.85 172
1822.94 170
1823.04 163
1823.14 153
1823.24 144
1823.33 137
1823.43 132
1823.53 129
1823.63 127
1823.73 126
1823.82 124
1823.92 121
1824.02 118
1824.12 115
1824.22 113
1824.31 111
1824.41 110
1824.51 108
1824.61 105
1824.71 100
1824.80 95
1824.90 89
1825.00 83
1825.10 77
1825.20 73
1825.29 70
1825.39 69
1825.49 69
1825.59 71
1825.69 75
1825.78 80
1825.88 88
1825.98 97
1826.08 106
1826.18 114
1826.27 120
1826.37 124
1826.47 125
1826.57 124
1826.67 122
1826.76 119
1826.86 116
1826.96 115
1827.06 116
1827.16 118
1827.25 121
1827.35 124
1827.45 125
1827.55 126
1827.65 125
1827.74 123
1827.84 121
1827.94 119
1828.04 118
1828.14 118
1828.23 117
1828.33 116
1828.43 114
1828.53 112
1828.63 109
1828.72 107
1828.82 106
1828.92 106
1829.02 106
1829.12 106
1829.21 105
1829.31 102
1829.41 98
1829.51 90
1829.61 81
1829.70 70
1829.80 60
1829.90 50
1830.00 42
1830.10 37
1830.19 34
1830.29 34
1830.39 35
1830.49 37
1830.59 39
1830.68 41
1830.78 42
1830.88 43
1830.98 43
1831.08 42
1831.18 41
1831.27 39
1831.37 35
1831.47 30
1831.57 24
1831.67 16
1831.76 9
1831.86 3
1831.96 0
1832.06 0
1832.16 0
1832.25 0
1832.35 2
1832.45 5
1832.55 7
1832.65 7
1832.75 7
1832.84 6
1832.94 5
1833.04 3
1833.14 1
1833.24 0
1833.33 0
1833.43 0
1833.53 1
1833.63 5
1833.73 9
1833.83 14
1833.92 19
1834.02 23
1834.12 26
1834.22 28
1834.32 29
1834.41 29
1834.51 29
1834.61 28
1834.71 26
1834.81 24
1834.91 21
1835.00 17
1835.10 14
1835.20 11
1835.30 8
1835.40 5
1835.49 2
1835.59 0
1835.69 0
1835.79 0
1835.89 0
1835.99 0
1836.08 0
1836.18 0
1836.28 0
1836.38 3
1836.48 10
1836.58 17
1836.67 23
1836.77 29
1836.87 33
1836.97 35
1837.07 36
1837.16 36
1837.26 36
1837.36 38
1837.46 42
1837.56 48
1837.66 57
1837.75 68
1837.85 80
1837.95 91
1838.05 101
1838.15 108
1838.25 112
1838.34 113
1838.44 112
1838.54 109
1838.64 104
1838.74 99
1838.84 93
1838.93 87
1839.03 79
1839.13 71
1839.23 63
1839.33 55
1839.43 49
1839.52 45
1839.62 44
1839.72 45
1839.82 47
1839.92 50
1840.02 53
1840.11 55
1840.21 55
1840.31 55
1840.41 53
1840.51 51
1840.61 49
1840.70 48
1840.80 48
1840.90 51
1841.00 57
1841.10 65
1841.20 75
1841.29 84
1841.39 93
1841.49 100
1841.59 103
1841.69 103
1841.79 99
1841.88 93
1841.98 86
1842.08 77
1842.18 69
1842.28 62
1842.38 55
1842.48 50
1842.57 47
1842.67 46
1842.77 49
1842.87 55
1842.97 63
1843.07 74
1843.16 86
1843.26 98
1843.36 109
1843.46 117
1843.56 121
1843.66 121
1843.75 118
1843.85 111
1843.95 101
1844.05 89
1844.15 76
1844.25 64
1844.35 52
1844.44 43
1844.54 36
1844.64 33
1844.74 34
1844.84 38
1844.94 44
1845.03 53
1845.13 62
1845.23 71
1845.33 79
1845.43 86
1845.53 91
1845.63 96
1845.72 99
1845.82 100
1845.92 100
1846.02 97
1846.12 93
1846.22 87
1846.32 81
1846.41 76
1846.51 72
1846.61 72
1846.71 74
1846.81 78
1846.91 82
1847.01 86
1847.10 88
1847.20 88
1847.30 86
1847.40 83
1847.50 81
1847.60 81
1847.69 81
1847.79 83
1847.89 84
1847.99 84
1848.09 81
1848.19 76
1848.29 67
1848.38 56
1848.48 43
1848.58 31
1848.68 19
1848.78 9
1848.88 2
1848.98 0
1849.07 0
1849.17 0
1849.27 0
1849.37 2
1849.47 8
1849.57 15
1849.67 24
1849.76 34
1849.86 45
1849.96 56
1850.06 64
1850.16 71
1850.26 75
1850.36 76
1850.46 77
1850.55 79
1850.65 83
1850.75 89
1850.85 96
1850.95 105
1851.05 112
1851.15 119
1851.24 123
1851.34 125
1851.44 125
1851.54 124
1851.64 122
1851.74 119
1851.84 116
1851.93 111
1852.03 107
1852.13 103
1852.23 101
1852.33 100
1852.43 102
1852.53 105
1852.63 109
1852.72 113
1852.82 117
1852.92 119
1853.02 119
1853.12 117
1853.22 113
1853.32 107
1853.42 101
1853.51 95
1853.61 89
1853.71 83
1853.81 79
1853.91 75
1854.01 73
1854.11 71
1854.20 69
1854.30 66
1854.40 61
1854.50 56
1854.60 49
1854.70 42
1854.80 36
1854.90 31
1854.99 28
1855.09 28
1855.19 30
1855.29 34
1855.39 39
1855.49 43
1855.59 47
1855.69 49
1855.78 50
1855.88 52
1855.98 55
1856.08 59
1856.18 65
1856.28 71
1856.38 77
1856.48 81
1856.58 82
1856.67 79
1856.77 73
1856.87 66
1856.97 59
1857.07 53
1857.17 51
1857.27 53
1857.37 58
1857.46 64
1857.56 71
1857.66 76
1857.76 78
1857.86 78
1857.96 74
1858.06 69
1858.16 64
1858.25 60
1858.35 59
1858.45 62
1858.55 67
1858.65 74
1858.75 82
1858.85 89
1858.95 94
1859.05 98
1859.14 100
1859.24 102
1859.34 103
1859.44 103
1859.54 104
1859.64 104
1859.74 103
1859.84 102
1859.94 101
1860.03 101
1860.13 101
1860.23 103
1860.33 105
1860.43 108
1860.53 110
1860.63 111
1860.73 111
1860.83 108
1860.92 104
1861.02 97
1861.12 90
1861.22 81
1861.32 72
1861.42 63
1861.52 55
1861.62 49
1861.72 45
1861.81 43
1861.91 44
1862.01 45
1862.11 47
1862.21 47
1862.31 45
1862.41 42
1862.51 37
1862.61 31
1862.71 26
1862.80 22
1862.90 19
1863.00 16
1863.10 12
1863.20 8
1863.30 3
1863.40 0
1863.50 0
1863.60 0
1863.69 0
1863.79 0
1863.89 0
1863.99 0
1864.09 2
1864.19 3
1864.29 4
1864.39 4
1864.49 5
1864.59 6
1864.68 8
1864.78 11
1864.88 13
1864.98 16
1865.08 18
1865.18 19
1865.28 19
1865.38 20
1865.48 20
1865.58 22
1865.67 25
1865.77 29
1865.87 34
1865.97 41
1866.07 49
1866.17 59
1866.27 69
1866.37 80
1866.47 89
1866.57 97
1866.67 102
1866.76 104
1866.86 105
1866.96 106
1867.06 106
1867.16 106
1867.26 106
1867.36 104
1867.46 101
1867.56 96
1867.66 90
1867.75 83
1867.85 76
1867.95 72
1868.05 70
1868.15 70
1868.25 72
1868.35 75
1868.45 78
1868.55 81
1868.65 83
1868.75 84
1868.85 84
1868.94 85
1869.04 86
1869.14 88
1869.24 90
1869.34 94
1869.44 98
1869.54 101
1869.64 105
1869.74 107
1869.84 107
1869.94 105
1870.03 102
1870.13 96
1870.23 89
1870.33 81
1870.43 74
1870.53 69
1870.63 66
1870.73 67
1870.83 70
1870.93 76
1871.03 83
1871.13 88
1871.22 92
1871.32 92
1871.42 90
1871.52 86
1871.62 80
1871.72 75
1871.82 70
1871.92 66
1872.02 64
1872.12 62
1872.22 60
1872.32 59
1872.41 57
1872.51 55
1872.61 52
1872.71 50
1872.81 47
1872.91 46
1873.01 45
1873.11 47
1873.21 51
1873.31 58
1873.41 67
1873.51 76
1873.61 85
1873.70 91
1873.80 95
1873.90 95
1874.00 90
1874.10 83
1874.20 73
1874.30 62
1874.40 49
1874.50 35
1874.60 20
1874.70 5
1874.80 0
1874.90 0
1875.00 0
1875.09 0
1875.19 0
1875.29 0
1875.39 0
1875.49 0
1875.59 14
1875.69 31
1875.79 46
1875.89 58
1875.99 65
1876.09 69
1876.19 70
1876.29 70
1876.39 69
1876.48 69
1876.58 69
1876.68 70
1876.78 73
1876.88 76
1876.98 80
1877.08 85
1877.18 89
1877.28 93
1877.38 96
1877.48 98
1877.58 99
1877.68 98
1877.78 95
1877.88 92
1877.97 87
1878.07 83
1878.17 78
1878.27 74
1878.37 69
1878.47 65
1878.57 61
1878.67 57
1878.77 53
1878.87 49
1878.97 46
1879.07 44
1879.17 42
1879.27 42
1879.37 42
1879.47 44
1879.56 46
1879.66 47
1879.76 48
1879.86 47
1879.96 45
1880.06 42
1880.16 36
1880.26 29
1880.36 21
1880.46 15
1880.56 9
1880.66 6
1880.76 4
1880.86 4
1880.96 4
1881.06 3
1881.16 1
1881.25 0
1881.35 0
1881.45 0
1881.55 0
1881.65 0
1881.75 0
1881.85 0
1881.95 4
1882.05 9
1882.15 15
1882.25 19
1882.35 22
1882.45 23
1882.55 23
1882.65 21
1882.75 19
1882.85 18
1882.95 19
1883.05 22
1883.14 28
1883.24 36
1883.34 46
1883.44 54
1883.54 60
1883.64 63
1883.74 62
1883.84 57
1883.94 49
1884.04 39
1884.14 29
1884.24 19
1884.34 9
1884.44 1
1884.54 0
1884.64 0
1884.74 0
1884.84 0
1884.94 0
1885.04 4
1885.14 12
1885.23 21
1885.33 29
1885.43 36
1885.53 42
1885.63 46
1885.73 51
1885.83 56
1885.93 63
1886.03 71
1886.13 80
1886.23 90
1886.33 99
1886.43 107
1886.53 113
1886.63 117
1886.73 119
1886.83 119
1886.93 119
1887.03 119
1887.13 118
1887.23 117
1887.33 115
1887.43 113
1887.53 110
1887.62 106
1887.72 101
1887.82 94
1887.92 86
1888.02 77
1888.12 67
1888.22 57
1888.32 47
1888.42 39
1888.52 32
1888.62 26
1888.72 23
1888.82 20
1888.92 19
1889.02 18
1889.12 19
1889.22 21
1889.32 26
1889.42 32
1889.52 39
1889.62 46
1889.72 52
1889.82 55
1889.92 54
1890.02 50
1890.12 43
1890.22 34
1890.32 26
1890.41 19
1890.51 14
1890.61 13
1890.71 13
1890.81 16
1890.91 20
1891.01 24
1891.11 29
1891.21 35
1891.31 40
1891.41 45
1891.51 49
1891.61 52
1891.71 53
1891.81 53
1891.91 53
1892.01 53
1892.11 55
1892.21 58
1892.31 63
1892.41 69
1892.51 75
1892.61 81
1892.71 86
1892.81 91
1892.91 94
1893.01 96
1893.11 96
1893.21 93
1893.31 88
1893.41 81
1893.51 73
1893.61 65
1893.71 58
1893.81 53
1893.91 49
1894.01 46
1894.10 44
1894.20 41
1894.30 38
1894.40 33
1894.50 27
1894.60 21
1894.70 16
1894.80 12
1894.90 11
1895.00 12
1895.10 15
1895.20 22
1895.30 30
1895.40 39
1895.50 48
1895.60 57
1895.70 64
1895.80 70
1895.90 75
1896.00 77
1896.10 78
1896.20 77
1896.30 73
1896.40 68
1896.50 60
1896.60 51
1896.70 40
1896.80 28
1896.90 15
1897.00 3
1897.10 0
1897.20 0
1897.30 0
1897.40 0
1897.50 0
1897.60 0
1897.70 0
1897.80 2
1897.90 8
1898.00 12
1898.10 16
1898.20 19
1898.30 23
1898.40 27
1898.50 33
1898.60 40
1898.70 48
1898.80 56
1898.90 65
1899.00 73
1899.10 79
1899.20 81
1899.30 79
1899.40 74
1899.50 64
1899.60 53
1899.70 41
1899.80 30
1899.90 21
1900.00 15
1900.10 11
1900.20 10
1900.30 10
1900.40 10
1900.50 10
1900.60 10
1900.70 11
1900.80 12
1900.90 14
1901.00 18
1901.10 24
1901.20 30
1901.30 37
1901.40 44
1901.50 48
1901.60 49
1901.70 46
1901.80 41
1901.90 33
1902.00 25
1902.10 18
1902.20 14
1902.30 14
1902.40 17
1902.50 22
1902.60 28
1902.70 34
1902.80 40
1902.90 45
1903.00 48
1903.10 48
1903.20 47
1903.30 43
1903.40 37
1903.50 30
1903.60 22
1903.70 15
1903.80 10
1903.90 9
1904.00 10
1904.10 15
1904.20 22
1904.30 31
1904.40 41
1904.50 51
1904.60 61
1904.70 70
1904.80 79
1904.90 86
1905.00 90
1905.10 91
1905.20 89
1905.30 86
1905.40 82
1905.50 78
1905.60 77
1905.70 77
1905.80 78
1905.90 80
1906.00 81
1906.10 79
1906.20 76
1906.30 72
1906.40 68
1906.50 66
1906.60 67
1906.70 72
1906.80 80
1906.90 90
1907.00 100
1907.10 109
1907.20 117
1907.30 124
1907.40 131
1907.50 138
1907.60 145
1907.70 153
1907.80 161
1907.90 167
1908.00 172
1908.10 175
1908.20 176
1908.30 176
1908.40 174
1908.50 170
1908.60 165
1908.70 157
1908.80 148
1908.90 139
1909.00 129
1909.10 120
1909.20 114
1909.30 111
1909.40 112
1909.50 115
1909.60 120
1909.70 125
1909.80 129
1909.90 132
1910.00 133
1910.10 133
1910.20 132
1910.30 130
1910.40 129
1910.50 128
1910.60 125
1910.71 122
1910.81 116
1910.91 109
1911.01 99
1911.11 89
1911.21 78
1911.31 69
1911.41 61
1911.51 54
1911.61 50
1911.71 46
1911.81 44
1911.91 41
1912.01 38
1912.11 35
1912.21 32
1912.31 28
1912.41 25
1912.51 23
1912.61 22
1912.71 22
1912.81 24
1912.91 28
1913.01 32
1913.11 36
1913.21 41
1913.31 46
1913.41 51
1913.51 57
1913.61 62
1913.71 69
1913.81 76
1913.91 83
1914.01 89
1914.11 93
1914.21 94
1914.31 92
1914.41 87
1914.52 80
1914.62 74
1914.72 71
1914.82 70
1914.92 73
1915.02 79
1915.12 87
1915.22 95
1915.32 101
1915.42 104
1915.52 104
1915.62 102
1915.72 99
1915.82 95
1915.92 92
1916.02 90
1916.12 88
1916.22 86
1916.32 83
1916.42 79
1916.52 75
1916.62 70
1916.72 64
1916.82 58
1916.92 53
1917.02 47
1917.12 43
1917.22 40
1917.33 39
1917.43 40
1917.53 44
1917.63 50
1917.73 57
1917.83 63
1917.93 67
1918.03 69
1918.13 67
1918.23 62
1918.33 55
1918.43 46
1918.53 37
1918.63 29
1918.73 21
1918.83 13
1918.93 6
1919.03 0
1919.13 0
1919.23 0
1919.33 0
1919.43 1
1919.53 7
1919.63 15
1919.74 22
1919.84 27
1919.94 31
1920.04 32
1920.14 33
1920.24 34
1920.34 37
1920.44 41
1920.54 47
1920.64 52
1920.74 57
1920.84 59
1920.94 60
1921.04 60
1921.14 58
1921.24 57
1921.34 56
1921.44 57
1921.54 57
1921.64 57
1921.75 56
1921.85 54
1921.95 50
1922.05 43
1922.15 35
1922.25 26
1922.35 17
1922.45 8
1922.55 0
1922.65 0
1922.75 0
1922.85 0
1922.95 0
1923.05 0
1923.15 0
1923.25 0
1923.35 0
1923.45 1
1923.55 5
1923.66 10
1923.76 17
1923.86 27
1923.96 39
1924.06 52
1924.16 64
1924.26 73
1924.36 80
1924.46 82
1924.56 81
1924.66 78
1924.76 74
1924.86 71
1924.96 68
1925.06 67
1925.16 65
1925.26 64
1925.37 62
1925.47 60
1925.57 58
1925.67 57
1925.77 57
1925.87 58
1925.97 58
1926.07 58
1926.17 56
1926.27 53
1926.37 48
1926.47 44
1926.57 39
1926.67 36
1926.77 34
1926.87 33
1926.98 32
1927.08 31
1927.18 29
1927.28 27
1927.38 26
1927.48 26
1927.58 28
1927.68 31
1927.78 36
1927.88 42
1927.98 48
1928.08 55
1928.18 62
1928.28 69
1928.38 76
1928.49 83
1928.59 90
1928.69 96
1928.79 99
1928.89 100
1928.99 98
1929.09 95
1929.19 92
1929.29 89
1929.39 87
1929.49 88
1929.59 92
1929.69 97
1929.79 103
1929.89 110
1930.00 115
1930.10 119
1930.20 121
1930.30 121
1930.40 121
1930.50 121
1930.60 122
1930.70 125
1930.80 129
1930.90 132
1931.00 135
1931.10 135
1931.20 132
1931.31 125
1931.41 115
1931.51 103
1931.61 89
1931.71 76
1931.81 65
1931.91 56
1932.01 49
1932.11 45
1932.21 42
1932.31 41
1932.41 41
1932.51 41
1932.62 42
1932.72 43
1932.82 45
1932.92 48
1933.02 53
1933.12 57
1933.22 61
1933.32 65
1933.42 67
1933.52 69
1933.62 70
1933.72 72
1933.82 74
1933.93 78
1934.03 83
1934.13 89
1934.23 95
1934.33 101
1934.43 106
1934.53 111
1934.63 114
1934.73 116
1934.83 117
1934.93 116
1935.04 114
1935.14 110
1935.24 106
1935.34 103
1935.44 100
1935.54 99
1935.64 99
1935.74 99
1935.84 99
1935.94 97
1936.04 93
1936.14 87
1936.25 81
1936.35 74
1936.45 69
1936.55 66
1936.65 67
1936.75 70
1936.85 75
1936.95 82
1937.05 88
1937.15 93
1937.25 96
1937.36 96
1937.46 95
1937.56 93
1937.66 92
1937.76 91
1937.86 93
1937.96 95
1938.06 97
1938.16 98
1938.26 96
1938.36 91
1938.47 81
1938.57 69
1938.67 56
1938.77 44
1938.87 35
1938.97 29
1939.07 27
1939.17 28
1939.27 31
1939.37 34
1939.48 37
1939.58 38
1939.68 38
1939.78 38
1939.88 40
1939.98 44
1940.08 50
1940.18 57
1940.28 64
1940.38 68
1940.49 71
1940.59 71
1940.69 68
1940.79 65
1940.89 62
1940.99 59
1941.09 57
1941.19 54
1941.29 49
1941.39 42
1941.50 32
1941.60 22
1941.70 12
1941.80 5
1941.90 2
1942.00 3
1942.10 8
1942.20 15
1942.30 24
1942.40 32
1942.51 39
1942.61 44
1942.71 47
1942.81 49
1942.91 51
1943.01 56
1943.11 62
1943.21 71
1943.31 81
1943.42 91
1943.52 99
1943.62 106
1943.72 109
1943.82 110
1943.92 110
1944.02 109
1944.12 110
1944.22 113
1944.32 119
1944.43 126
1944.53 133
1944.63 140
1944.73 143
1944.83 143
1944.93 138
1945.03 129
1945.13 116
1945.23 101
1945.34 85
1945.44 67
1945.54 50
1945.64 33
1945.74 16
1945.84 1
1945.94 0
1946.04 0
1946.15 0
1946.25 0
1946.35 0
1946.45 0
1946.55 0
1946.65 6
1946.75 13
1946.85 18
1946.95 20
1947.06 21
1947.16 21
1947.26 21
1947.36 23
1947.46 24
1947.56 26
1947.66 27
1947.76 27
1947.86 26
1947.97 24
1948.07 22
1948.17 20
1948.27 19
1948.37 20
1948.47 21
1948.57 25
1948.67 31
1948.78 40
1948.88 50
1948.98 62
1949.08 74
1949.18 86
1949.28 95
1949.38 102
1949.48 107
1949.59 108
1949.69 108
1949.79 105
1949.89 101
1949.99 94
1950.09 86
1950.19 77
1950.29 68
1950.40 59
1950.50 52
1950.60 47
1950.70 45
1950.80 45
1950.90 47
1951.00 51
1951.10 56
1951.21 61
1951.31 66
1951.41 69
1951.51 71
1951.61 71
1951.71 68
1951.81 65
1951.91 61
1952.02 59
1952.12 58
1952.22 60
1952.32 65
1952.42 71
1952.52 77
1952.62 82
1952.73 83
1952.83 82
1952.93 79
1953.03 73
1953.13 69
1953.23 67
1953.33 69
1953.43 76
1953.54 85
1953.64 96
1953.74 105
1953.84 110
1953.94 110
1954.04 105
1954.14 94
1954.25 81
1954.35 68
1954.45 56
1954.55 48
1954.65 43
1954.75 41
1954.85 41
1954.95 45
1955.06 50
1955.16 56
1955.26 64
1955.36 72
1955.46 81
1955.56 89
1955.66 97
1955.77 102
1955.87 106
1955.97 108
1956.07 109
1956.17 107
1956.27 104
1956.37 99
1956.48 93
1956.58 85
1956.68 78
1956.78 72
1956.88 67
1956.98 64
1957.08 64
1957.19 65
1957.29 67
1957.39 69
1957.49 69
1957.59 68
1957.69 64
1957.79 59
1957.90 53
1958.00 46
1958.10 39
1958.20 32
1958.30 26
1958.40 20
1958.50 16
1958.61 15
1958.71 17
1958.81 23
1958.91 31
1959.01 42
1959.11 52
1959.21 60
1959.32 64
1959.42 65
1959.52 61
1959.62 54
1959.72 46
1959.82 37
1959.93 28
1960.03 21
1960.13 14
1960.23 8
1960.33 3
1960.43 0
1960.53 0
1960.64 0
1960.74 1
1960.84 1
1960.94 1
1961.04 0
1961.14 0
1961.24 0
1961.35 0
1961.45 0
1961.55 0
1961.65 7
1961.75 16
1961.85 26
1961.96 34
1962.06 39
1962.16 40
1962.26 39
1962.36 35
1962.46 30
1962.57 25
1962.67 22
1962.77 19
1962.87 18
1962.97 19
1963.07 20
1963.17 23
1963.28 26
1963.38 31
1963.48 36
1963.58 42
1963.68 48
1963.78 53
1963.89 57
1963.99 59
1964.09 59
1964.19 57
1964.29 52
1964.39 46
1964.50 39
1964.60 32
1964.70 28
1964.80 27
1964.90 30
1965.00 35
1965.11 43
1965.21 52
1965.31 59
1965.41 63
1965.51 64
1965.61 61
1965.72 54
1965.82 46
1965.92 37
1966.02 31
1966.12 28
1966.22 31
1966.32 39
1966.43 51
1966.53 65
1966.63 80
1966.73 95
1966.83 106
1966.94 115
1967.04 120
1967.14 123
1967.24 123
1967.34 121
1967.44 116
1967.55 110
1967.65 103
1967.75 93
1967.85 84
1967.95 74
1968.05 64
1968.16 57
1968.26 51
1968.36 48
1968.46 46
1968.56 45
1968.66 44
1968.77 42
1968.87 40
1968.97 37
1969.07 34
1969.17 31
1969.27 29
1969.38 27
1969.48 26
1969.58 25
1969.68 24
1969.78 23
1969.88 22
1969.99 22
1970.09 22
1970.19 23
1970.29 25
1970.39 29
1970.50 33
1970.60 38
1970.70 43
1970.80 48
1970.90 52
1971.00 55
1971.11 56
1971.21 54
1971.31 51
1971.41 47
1971.51 43
1971.62 42
1971.72 44
1971.82 50
1971.92 58
1972.02 68
1972.12 76
1972.23 82
1972.33 83
1972.43 81
1972.53 75
1972.63 68
1972.74 61
1972.84 56
1972.94 55
1973.04 57
1973.14 61
1973.24 66
1973.35 70
1973.45 72
1973.55 72
1973.65 70
1973.75 66
1973.86 63
1973.96 61
1974.06 61
1974.16 64
1974.26 70
1974.36 77
1974.47 86
1974.57 94
1974.67 102
1974.77 108
1974.87 112
1974.98 112
1975.08 110
1975.18 104
1975.28 96
1975.38 86
1975.49 77
1975.59 68
1975.69 63
1975.79 61
1975.89 63
1976.00 67
1976.10 74
1976.20 81
1976.30 87
1976.40 92
1976.50 95
1976.61 97
1976.71 96
1976.81 93
1976.91 88
1977.01 81
1977.12 72
1977.22 62
1977.32 52
1977.42 44
1977.52 38
1977.63 36
1977.73 39
1977.83 44
1977.93 51
1978.03 58
1978.14 63
1978.24 65
1978.34 64
1978.44 59
1978.54 53
1978.65 46
1978.75 41
1978.85 38
1978.95 38
1979.05 40
1979.16 44
1979.26 48
1979.36 51
1979.46 54
1979.56 54
1979.67 53
1979.77 50
1979.87 45
1979.97 40
1980.07 34
1980.18 30
1980.28 28
1980.38 29
1980.48 34
1980.58 42
1980.69 54
1980.79 68
1980.89 83
1980.99 97
1981.09 110
1981.20 120
1981.30 128
1981.40 134
1981.50 138
1981.60 141
1981.71 143
1981.81 147
1981.91 151
1982.01 155
1982.12 158
1982.22 160
1982.32 159
1982.42 156
1982.52 150
1982.63 143
1982.73 134
1982.83 124
1982.93 114
1983.03 103
1983.14 92
1983.24 81
1983.34 71
1983.44 62
1983.54 54
1983.65 49
1983.75 45
1983.85 43
1983.95 41
1984.06 38
1984.16 35
1984.26 29
1984.36 23
1984.46 15
1984.57 7
1984.67 0
1984.77 0
1984.87 0
1984.97 0
1985.08 0
1985.18 0
1985.28 3
1985.38 9
1985.49 13
1985.59 15
1985.69 13
1985.79 9
1985.89 3
1986.00 0
1986.10 0
1986.20 0
1986.30 0
1986.40 0
1986.51 0
1986.61 6
1986.71 15
1986.81 24
1986.92 32
1987.02 36
1987.12 37
1987.22 34
1987.32 29
1987.43 23
1987.53 19
1987.63 16
1987.73 16
1987.84 18
1987.94 21
1988.04 25
1988.14 29
1988.24 33
1988.35 37
1988.45 41
1988.55 45
1988.65 48
1988.76 51
1988.86 52
1988.96 53
1989.06 52
1989.16 52
1989.27 53
1989.37 55
1989.47 57
1989.57 60
1989.68 62
1989.78 62
1989.88 60
1989.98 55
1990.09 50
1990.19 44
1990.29 39
1990.39 35
1990.49 32
1990.60 29
1990.70 27
1990.80 25
1990.90 22
1991.01 21
1991.11 20
1991.21 22
1991.31 25
1991.41 30
1991.52 35
1991.62 38
1991.72 39
1991.82 38
1991.93 33
1992.03 28
1992.13 23
1992.23 20
1992.34 20
1992.44 22
1992.54 26
1992.64 30
1992.75 34
1992.85 36
1992.95 37
1993.05 38
1993.15 40
1993.26 43
1993.36 49
1993.46 57
1993.56 66
1993.67 77
1993.77 89
1993.87 99
1993.97 108
1994.08 115
1994.18 118
1994.28 119
1994.38 116
1994.49 109
1994.59 100
1994.69 88
1994.79 74
1994.90 61
1995.00 49
1995.10 40
1995.20 33
1995.30 30
1995.41 28
1995.51 27
1995.61 24
1995.71 20
1995.82 15
1995.92 9
1996.02 3
1996.12 0
1996.23 1
1996.33 4
1996.43 10
1996.53 18
1996.64 25
1996.74 31
1996.84 35
1996.94 36
1997.05 35
1997.15 33
1997.25 31
1997.35 29
1997.46 28
1997.56 28
1997.66 30
1997.76 32
1997.87 34
1997.97 37
1998.07 39
1998.17 41
1998.28 42
1998.38 41
1998.48 40
1998.58 38
1998.69 35
1998.79 33
1998.89 33
1998.99 34
1999.10 39
1999.20 45
1999.30 54
1999.40 63
1999.51 72
1999.61 81
1999.71 88
1999.81 93
1999.92 95
2000.02 94
2000.12 89
2000.22 82
2000.33 73
2000.43 64
2000.53 55
2000.63 47
2000.74 43
2000.84 40
2000.94 40
2001.04 41
2001.15 42
2001.25 42
2001.35 42
2001.45 41
2001.56 40
2001.66 39
2001.76 40
2001.86 41
2001.97 42
2002.07 44
2002.17 46
2002.28 48
2002.38 49
2002.48 49
2002.58 49
2002.69 49
2002.79 48
2002.89 46
2002.99 44
2003.10 41
2003.20 37
2003.30 33
2003.40 28
2003.51 22
2003.61 17
2003.71 13
2003.81 11
2003.92 10
2004.02 11
2004.12 12
2004.22 13
2004.33 12
2004.43 10
2004.53 8
2004.64 6
2004.74 8
2004.84 13
2004.94 22
2005.05 35
2005.15 51
2005.25 66
2005.35 80
2005.46 92
2005.56 100
2005.66 105
2005.76 108
2005.87 107
2005.97 105
2006.07 100
2006.18 93
2006.28 85
2006.38 76
2006.48 66
2006.59 57
2006.69 49
2006.79 43
2006.89 39
2007.00 37
2007.10 36
2007.20 36
2007.31 35
2007.41 34
2007.51 32
2007.61 29
2007.72 25
2007.82 21
2007.92 16
2008.02 11
2008.13 6
2008.23 1
2008.33 0
2008.44 0
2008.54 0
2008.64 0
2008.74 0
2008.85 0
2008.95 0
2009.05 0
2009.15 0
2009.26 3
2009.36 7
2009.46 11
2009.57 15
2009.67 18
2009.77 21
2009.87 23
2009.98 26
2010.08 29
2010.18 33
2010.29 37
2010.39 43
2010.49 50
2010.59 59
2010.70 70
2010.80 82
2010.90 96
2011.01 109
2011.11 119
2011.21 125
2011.31 126
2011.42 122
2011.52 114
2011.62 104
2011.72 93
2011.83 83
2011.93 75
2012.03 69
2012.14 64
2012.24 58
2012.34 51
2012.44 43
2012.55 33
2012.65 22
2012.75 13
2012.86 6
2012.96 2
2013.06 0
2013.16 2
2013.27 6
2013.37 11
2013.47 17
2013.58 23
2013.68 30
2013.78 35
2013.89 40
2013.99 43
2014.09 46
2014.19 50
2014.30 53
2014.40 58
2014.50 64
2014.61 70
2014.71 76
2014.81 82
2014.91 87
2015.02 91
2015.12 95
2015.22 97
2015.33 98
2015.43 98
2015.53 97
2015.63 95
2015.74 93
2015.84 91
2015.94 91
2016.05 92
2016.15 93
2016.25 95
2016.36 95
2016.46 94
2016.56 91
2016.66 86
2016.77 79
2016.87 73
2016.97 66
2017.08 61
2017.18 57
2017.28 54
2017.38 52
2017.49 50
2017.59 49
2017.69 49
2017.80 49
2017.90 52
2018.00 56
2018.11 62
2018.21 69
2018.31 75
2018.41 80
2018.52 81
2018.62 79
2018.72 73
2018.83 65
2018.93 57
2019.03 48
2019.14 42
2019.24 38
2019.34 37
2019.45 38
2019.55 40
2019.65 43
2019.75 46
2019.86 48
2019.96 50
2020.06 49
2020.17 47
2020.27 44
2020.37 39
2020.48 34
2020.58 29
2020.68 24
2020.78 20
2020.89 16
2020.99 11
2021.09 5
2021.20 0
2021.30 0
2021.40 0
2021.51 0
2021.61 0
2021.71 0
2021.82 0
2021.92 0
2022.02 8
2022.12 18
2022.23 26
2022.33 32
2022.43 36
2022.54 37
2022.64 38
2022.74 37
2022.85 36
2022.95 34
2023.05 32
2023.16 29
2023.26 25
2023.36 22
2023.47 20
2023.57 20
2023.67 22
2023.77 27
2023.88 33
2023.98 40
2024.08 46
2024.19 51
2024.29 55
2024.39 58
2024.50 60
2024.60 62
2024.70 66
2024.81 70
2024.91 76
2025.01 82
2025.12 90
2025.22 97
2025.32 105
2025.43 110
2025.53 114
2025.63 116
2025.74 114
2025.84 110
2025.94 102
2026.04 93
2026.15 84
2026.25 74
2026.35 66
2026.46 59
2026.56 54
2026.66 51
2026.77 50
2026.87 51
2026.97 52
2027.08 53
2027.18 54
2027.28 54
2027.39 54
2027.49 55
2027.59 56
2027.70 58
2027.80 60
2027.90 62
2028.01 64
2028.11 65
2028.21 64
2028.32 63
2028.42 61
2028.52 59
2028.63 58
2028.73 58
2028.83 58
2028.94 59
2029.04 61
2029.14 63
2029.25 66
2029.35 69
2029.45 73
2029.55 77
2029.66 81
2029.76 85
2029.86 89
2029.97 93
2030.07 97
2030.17 100
2030.28 104
2030.38 107
2030.48 110
2030.59 112
2030.69 114
2030.79 116
2030.90 117
2031.00 117
2031.10 115
2031.21 113
2031.31 108
2031.41 103
2031.52 96
2031.62 88
2031.72 80
2031.83 73
2031.93 68
2032.03 65
2032.14 67
2032.24 71
2032.34 78
2032.45 85
2032.55 92
2032.65 95
2032.76 95
2032.86 92
2032.97 87
2033.07 80
2033.17 73
2033.28 68
2033.38 64
2033.48 62
2033.59 62
2033.69 64
2033.79 67
2033.90 71
2034.00 74
2034.10 77
2034.21 79
2034.31 79
2034.41 76
2034.52 72
2034.62 68
2034.72 64
2034.83 62
2034.93 62
2035.03 64
2035.14 69
2035.24 76
2035.34 82
2035.45 88
2035.55 94
2035.65 98
2035.76 102
2035.86 106
2035.96 109
2036.07 112
2036.17 114
2036.27 116
2036.38 117
2036.48 118
2036.58 119
2036.69 122
2036.79 125
2036.90 131
2037.00 139
2037.10 147
2037.21 157
2037.31 166
2037.41 175
2037.52 182
2037.62 188
2037.72 190
2037.83 190
2037.93 187
2038.03 182
2038.14 175
2038.24 167
2038.34 158
2038.45 149
2038.55 140
2038.65 131
2038.76 122
2038.86 112
2038.97 104
2039.07 97
2039.17 91
2039.28 88
2039.38 86
2039.48 85
2039.59 86
2039.69 87
2039.79 87
2039.90 87
2040.00 84
2040.10 79
2040.21 73
2040.31 66
2040.42 59
2040.52 53
2040.62 49
2040.73 47
2040.83 48
2040.93 49
2041.04 51
2041.14 50
2041.24 47
2041.35 42
2041.45 35
2041.55 28
2041.66 23
2041.76 20
2041.87 20
2041.97 22
2042.07 25
2042.18 28
2042.28 30
2042.38 30
2042.49 29
2042.59 26
2042.69 23
2042.80 21
2042.90 18
2043.01 16
2043.11 15
2043.21 14
2043.32 13
2043.42 12
2043.52 11
2043.63 10
2043.73 8
2043.83 6
2043.94 3
2044.04 0
2044.15 0
2044.25 0
2044.35 0
2044.46 0
2044.56 0
2044.66 0
2044.77 0
2044.87 4
2044.97 7
2045.08 8
2045.18 9
2045.29 9
2045.39 11
2045.49 14
2045.60 19
2045.70 26
2045.80 33
2045.91 39
2046.01 45
2046.12 50
2046.22 53
2046.32 56
2046.43 57
2046.53 56
2046.63 54
2046.74 51
2046.84 47
2046.95 44
2047.05 43
2047.15 46
2047.26 53
2047.36 63
2047.46 75
2047.57 87
2047.67 97
2047.77 104
2047.88 108
2047.98 108
2048.09 106
2048.19 103
2048.29 101
2048.40 100
2048.50 101
2048.61 104
2048.71 108
2048.81 112
2048.92 117
2049.02 121
2049.12 125
2049.23 128
2049.33 128
2049.44 125
2049.54 120
2049.64 112
2049.75 102
2049.85 92
2049.95 83
2050.06 76
2050.16 71
2050.27 69
2050.37 69
2050.47 70
2050.58 71
2050.68 71
2050.78 71
2050.89 69
2050.99 67
2051.10 65
2051.20 63
2051.30 59
2051.41 56
2051.51 52
2051.62 47
2051.72 43
2051.82 39
2051.93 37
2052.03 37
2052.13 39
2052.24 43
2052.34 49
2052.45 55
2052.55 62
2052.65 68
2052.76 75
2052.86 80
2052.97 86
2053.07 93
2053.17 100
2053.28 107
2053.38 115
2053.49 122
2053.59 129
2053.69 135
2053.80 139
2053.90 143
2054.00 144
2054.11 144
2054.21 143
2054.32 140
2054.42 136
2054.52 132
2054.63 128
2054.73 125
2054.84 122
2054.94 120
2055.04 117
2055.15 112
2055.25 106
2055.36 98
2055.46 87
2055.56 75
2055.67 64
2055.77 54
2055.88 47
2055.98 42
2056.08 39
2056.19 38
2056.29 37
2056.40 37
2056.50 35
2056.60 32
2056.71 30
2056.81 27
2056.92 26
2057.02 28
2057.12 32
2057.23 39
2057.33 50
2057.44 63
2057.54 78
2057.64 94
2057.75 108
2057.85 120
2057.96 129
2058.06 134
2058.16 135
2058.27 133
2058.37 128
2058.48 121
2058.58 112
2058.68 103
2058.79 94
2058.89 86
2059.00 80
2059.10 76
2059.20 75
2059.31 76
2059.41 79
2059.52 83
2059.62 87
2059.72 90
2059.83 92
2059.93 92
2060.04 90
2060.14 89
2060.24 88
2060.35 89
2060.45 92
2060.56 96
2060.66 100
2060.76 105
2060.87 110
2060.97 115
2061.08 119
2061.18 122
2061.29 125
2061.39 127
2061.49 128
2061.60 128
2061.70 125
2061.81 121
2061.91 115
2062.01 109
2062.12 103
2062.22 98
2062.33 94
2062.43 92
2062.53 92
2062.64 95
2062.74 98
2062.85 103
2062.95 108
2063.06 112
2063.16 114
2063.26 115
2063.37 114
2063.47 112
2063.58 110
2063.68 110
2063.78 113
2063.89 118
2063.99 125
2064.10 134
2064.20 141
2064.31 146
2064.41 147
2064.51 144
2064.62 138
2064.72 129
2064.83 120
2064.93 112
2065.03 107
2065.14 106
2065.24 108
2065.35 111
2065.45 114
2065.56 115
2065.66 114
2065.76 109
2065.87 101
2065.97 91
2066.08 79
2066.18 69
2066.28 60
2066.39 54
2066.49 51
2066.60 51
2066.70 52
2066.81 54
2066.91 57
2067.01 61
2067.12 65
2067.22 70
2067.33 76
2067.43 83
2067.54 90
2067.64 97
2067.74 102
2067.85 104
2067.95 104
2068.06 102
2068.16 96
2068.27 90
2068.37 82
2068.47 76
2068.58 71
2068.68 70
2068.79 71
2068.89 74
2069.00 77
2069.10 80
2069.20 80
2069.31 77
2069.41 70
2069.52 61
2069.62 51
2069.73 43
2069.83 39
2069.93 40
2070.04 46
2070.14 57
2070.25 70
2070.35 82
2070.46 92
2070.56 96
2070.66 95
2070.77 88
2070.87 78
2070.98 65
2071.08 53
2071.19 42
2071.29 34
2071.39 30
2071.50 27
2071.60 27
2071.71 28
2071.81 31
2071.92 33
2072.02 36
2072.13 39
2072.23 41
2072.33 42
2072.44 42
2072.54 41
2072.65 40
2072.75 38
2072.86 37
2072.96 37
2073.06 38
2073.17 40
2073.27 43
2073.38 45
2073.48 48
2073.59 50
2073.69 50
2073.80 50
2073.90 50
2074.00 49
2074.11 48
2074.21 47
2074.32 46
2074.42 43
2074.53 40
2074.63 36
2074.74 31
2074.84 25
2074.94 20
2075.05 16
2075.15 14
2075.26 15
2075.36 17
2075.47 23
2075.57 32
2075.68 43
2075.78 55
2075.88 67
2075.99 76
2076.09 81
2076.20 82
2076.30 77
2076.41 69
2076.51 59
2076.62 50
2076.72 41
2076.82 36
2076.93 34
2077.03 36
2077.14 40
2077.24 47
2077.35 55
2077.45 63
2077.56 70
2077.66 76
2077.77 80
2077.87 82
2077.97 82
2078.08 80
2078.18 77
2078.29 75
2078.39 73
2078.50 74
2078.60 77
2078.71 82
2078.81 89
2078.92 97
2079.02 106
2079.12 115
2079.23 123
2079.33 130
2079.44 136
2079.54 141
2079.65 146
2079.75 151
2079.86 157
2079.96 165
2080.07 173
2080.17 181
2080.27 188
2080.38 192
2080.48 192
2080.59 188
2080.69 182
2080.80 175
2080.90 168
2081.01 163
2081.11 159
2081.22 157
2081.32 156
2081.42 153
2081.53 150
2081.63 145
2081.74 139
2081.84 131
2081.95 123
2082.05 114
2082.16 105
2082.26 96
2082.37 87
2082.47 79
2082.58 72
2082.68 66
2082.78 64
2082.89 66
2082.99 71
2083.10 81
2083.20 95
2083.31 109
2083.41 124
2083.52 138
2083.62 148
2083.73 154
2083.83 156
2083.94 155
2084.04 152
2084.15 147
2084.25 140
2084.35 132
2084.46 124
2084.56 115
2084.67 106
2084.77 98
2084.88 91
2084.98 87
2085.09 86
2085.19 89
2085.30 94
2085.40 101
2085.51 109
2085.61 117
2085.72 124
2085.82 131
2085.93 135
2086.03 138
2086.13 138
2086.24 135
2086.34 129
2086.45 119
2086.55 105
2086.66 89
2086.76 74
2086.87 60
2086.97 51
2087.08 46
2087.18 45
2087.29 47
2087.39 49
2087.50 50
2087.60 47
2087.71 40
2087.81 31
2087.92 20
2088.02 9
2088.12 1
2088.23 0
2088.33 0
2088.44 0
2088.54 0
2088.65 0
2088.75 2
2088.86 4
2088.96 5
2089.07 4
2089.17 3
2089.28 1
2089.38 0
2089.49 0
2089.59 2
2089.70 5
2089.80 8
2089.91 11
2090.01 14
2090.12 16
2090.22 17
2090.33 17
2090.43 18
2090.54 18
2090.64 20
2090.74 23
2090.85 29
2090.95 37
2091.06 47
2091.16 59
2091.27 73
2091.37 86
2091.48 96
2091.58 104
2091.69 108
2091.79 108
2091.90 105
2092.00 102
2092.11 99
2092.21 98
2092.32 101
2092.42 105
2092.53 112
2092.63 119
2092.74 124
2092.84 126
2092.95 125
2093.05 121
2093.16 115
2093.26 108
2093.37 103
2093.47 99
2093.58 97
2093.68 96
2093.79 97
2093.89 98
2094.00 100
2094.10 102
2094.21 104
2094.31 107
2094.42 109
2094.52 110
2094.63 110
2094.73 109
2094.84 108
2094.94 108
2095.05 109
2095.15 112
2095.26 116
2095.36 118
2095.47 119
2095.57 117
2095.68 111
2095.78 103
2095.89 93
2095.99 82
2096.10 72
2096.20 62
2096.31 54
2096.41 46
2096.52 40
2096.62 36
2096.72 32
2096.83 31
2096.93 30
2097.04 31
2097.14 32
2097.25 32
2097.35 30
2097.46 26
2097.56 20
2097.67 11
2097.78 1
2097.88 0
2097.99 0
2098.09 0
2098.20 0
2098.30 0
2098.41 0
2098.51 0
2098.62 5
2098.72 13
2098.83 18
2098.93 20
2099.04 20
2099.14 19
2099.25 19
2099.35 20
2099.46 23
2099.56 28
2099.67 35
2099.77 42
2099.88 51
2099.98 60
2100.09 67
2100.19 73
2100.30 77
2100.40 79
2100.51 80
2100.61 80
2100.72 82
2100.82 87
2100.93 96
2101.03 108
2101.14 122
2101.24 136
2101.35 148
2101.45 157
2101.56 160
2101.66 160
2101.77 156
2101.87 148
2101.98 138
2102.08 126
2102.19 113
2102.29 100
2102.40 88
2102.50 77
2102.61 69
2102.71 64
2102.82 62
2102.92 63
2103.03 65
2103.13 68
2103.24 70
2103.34 71
2103.45 70
2103.55 67
2103.66 64
2103.77 61
2103.87 59
2103.98 60
2104.08 63
2104.19 68
2104.29 74
2104.40 81
2104.50 86
2104.61 88
2104.71 88
2104.82 85
2104.92 81
2105.03 75
2105.13 68
2105.24 63
2105.34 58
2105.45 54
2105.55 51
2105.66 48
2105.76 46
2105.87 43
2105.97 39
2106.08 34
2106.18 30
2106.29 27
2106.40 25
2106.50 26
2106.61 29
2106.71 35
2106.82 41
2106.92 47
2107.03 52
2107.13 55
2107.24 57
2107.34 58
2107.45 61
2107.55 66
2107.66 72
2107.76 80
2107.87 88
2107.97 93
2108.08 97
2108.18 98
2108.29 97
2108.39 96
2108.50 96
2108.61 98
2108.71 101
2108.82 104
2108.92 105
2109.03 103
2109.13 98
2109.24 89
2109.34 77
2109.45 65
2109.55 54
2109.66 46
2109.76 41
2109.87 40
2109.97 42
2110.08 45
2110.18 50
2110.29 55
2110.40 60
2110.50 65
2110.61 70
2110.71 74
2110.82 76
2110.92 77
2111.03 75
2111.13 71
2111.24 66
2111.34 61
2111.45 56
2111.55 53
2111.66 52
2111.77 53
2111.87 56
2111.98 58
2112.08 60
2112.19 61
2112.29 59
2112.40 56
2112.50 51
2112.61 45
2112.71 39
2112.82 35
2112.92 33
2113.03 32
2113.14 33
2113.24 35
2113.35 36
2113.45 36
2113.56 35
2113.66 33
2113.77 32
2113.87 30
2113.98 30
2114.08 31
2114.19 33
2114.29 36
2114.40 40
2114.51 42
2114.61 44
2114.72 44
2114.82 44
2114.93 43
2115.03 43
2115.14 45
2115.24 49
2115.35 54
2115.45 61
2115.56 68
2115.67 74
2115.77 78
2115.88 79
2115.98 76
2116.09 72
2116.19 67
2116.30 62
2116.40 59
2116.51 58
2116.61 58
2116.72 60
2116.83 61
2116.93 60
2117.04 57
2117.14 53
2117.25 47
2117.35 43
2117.46 40
2117.56 41
2117.67 45
2117.78 52
2117.88 63
2117.99 74
2118.09 87
2118.20 99
2118.30 110
2118.41 119
2118.51 124
2118.62 125
2118.72 123
2118.83 117
2118.94 110
2119.04 104
2119.15 101
2119.25 102
2119.36 107
2119.46 115
2119.57 124
2119.67 133
2119.78 140
2119.89 144
2119.99 145
2120.10 142
2120.20 138
2120.31 131
2120.41 124
2120.52 118
2120.63 114
2120.73 113
2120.84 116
2120.94 123
2121.05 132
2121.15 143
2121.26 153
2121.36 160
2121.47 162
2121.58 160
2121.68 154
2121.79 144
2121.89 132
2122.00 120
2122.10 109
2122.21 98
2122.31 88
2122.42 79
2122.53 70
2122.63 62
2122.74 54
2122.84 48
2122.95 43
2123.05 40
2123.16 40
2123.27 42
2123.37 46
2123.48 51
2123.58 56
2123.69 62
2123.79 68
2123.90 73
2124.01 79
2124.11 85
2124.22 92
2124.32 98
2124.43 103
2124.53 107
2124.64 108
2124.74 106
2124.85 102
2124.96 96
2125.06 87
2125.17 77
2125.27 65
2125.38 54
2125.48 42
2125.59 32
2125.70 24
2125.80 20
2125.91 19
2126.01 22
2126.12 27
2126.22 34
2126.33 39
2126.44 42
2126.54 42
2126.65 39
2126.75 34
2126.86 28
2126.96 24
2127.07 22
2127.18 23
2127.28 26
2127.39 30
2127.49 35
2127.60 40
2127.71 45
2127.81 49
2127.92 53
2128.02 57
2128.13 59
2128.23 59
2128.34 57
2128.45 54
2128.55 48
2128.66 42
2128.76 34
2128.87 27
2128.97 19
2129.08 11
2129.19 3
2129.29 0
2129.40 0
2129.50 0
2129.61 0
2129.72 0
2129.82 0
2129.93 0
2130.03 0
2130.14 9
2130.24 24
2130.35 40
2130.46 57
2130.56 75
2130.67 93
2130.77 110
2130.88 126
2130.98 139
2131.09 149
2131.20 156
2131.30 159
2131.41 159
2131.51 158
2131.62 155
2131.73 151
2131.83 148
2131.94 145
2132.04 142
2132.15 139
2132.26 136
2132.36 134
2132.47 132
2132.57 131
2132.68 132
2132.78 136
2132.89 143
2133.00 151
2133.10 160
2133.21 169
2133.31 175
2133.42 176
2133.53 173
2133.63 165
2133.74 153
2133.84 139
2133.95 126
2134.06 115
2134.16 108
2134.27 105
2134.37 107
2134.48 110
2134.59 114
2134.69 116
2134.80 117
2134.90 114
2135.01 110
2135.11 106
2135.22 103
2135.33 102
2135.43 103
2135.54 107
2135.64 111
2135.75 117
2135.86 122
2135.96 126
2136.07 129
2136.17 130
2136.28 131
2136.39 130
2136.49 127
2136.60 124
2136.70 119
2136.81 113
2136.92 106
2137.02 99
2137.13 91
2137.23 83
2137.34 77
2137.45 72
2137.55 68
2137.66 68
2137.76 70
2137.87 74
2137.98 79
2138.08 85
2138.19 90
2138.29 93
2138.40 93
2138.51 91
2138.61 85
2138.72 78
2138.82 71
2138.93 65
2139.04 62
2139.14 62
2139.25 66
2139.35 71
2139.46 77
2139.57 82
2139.67 85
2139.78 85
2139.89 83
2139.99 79
2140.10 74
2140.20 68
2140.31 61
2140.42 54
2140.52 45
2140.63 37
2140.73 28
2140.84 21
2140.95 17
2141.05 16
2141.16 20
2141.26 27
2141.37 38
2141.48 50
2141.58 60
2141.69 68
2141.79 72
2141.90 72
2142.01 70
2142.11 67
2142.22 64
2142.33 62
2142.43 61
2142.54 61
2142.64 61
2142.75 61
2142.86 61
2142.96 61
2143.07 62
2143.17 64
2143.28 68
2143.39 72
2143.49 76
2143.60 80
2143.71 81
2143.81 81
2143.92 81
2144.02 80
2144.13 81
2144.24 84
2144.34 88
2144.45 93
2144.55 97
2144.66 100
2144.77 98
2144.87 92
2144.98 83
2145.09 71
2145.19 57
2145.30 42
2145.40 27
2145.51 13
2145.62 0
2145.72 0
2145.83 0
2145.93 0
2146.04 0
2146.15 0
2146.25 0
2146.36 0
2146.47 6
2146.57 14
2146.68 19
2146.78 22
2146.89 23
2147.00 22
2147.10 23
2147.21 24
2147.32 28
2147.42 33
2147.53 40
2147.63 46
2147.74 52
2147.85 57
2147.95 59
2148.06 58
2148.17 54
2148.27 48
2148.38 41
2148.48 34
2148.59 30
2148.70 29
2148.80 32
2148.91 37
2149.02 45
2149.12 53
2149.23 60
2149.34 64
2149.44 66
2149.55 67
2149.65 67
2149.76 68
2149.87 71
2149.97 76
2150.08 83
2150.19 91
2150.29 100
2150.40 109
2150.50 117
2150.61 122
2150.72 124
2150.82 124
2150.93 119
2151.04 113
2151.14 103
2151.25 92
2151.36 81
2151.46 69
2151.57 59
2151.67 50
2151.78 43
2151.89 38
2151.99 34
2152.10 31
2152.21 29
2152.31 27
2152.42 25
2152.53 23
2152.63 21
2152.74 19
2152.84 19
2152.95 20
2153.06 23
2153.16 27
2153.27 33
2153.38 38
2153.48 44
2153.59 48
2153.70 51
2153.80 53
2153.91 53
2154.01 52
2154.12 51
2154.23 49
2154.33 49
2154.44 50
2154.55 53
2154.65 57
2154.76 62
2154.87 66
2154.97 69
2155.08 69
2155.19 68
2155.29 66
2155.40 62
2155.50 58
2155.61 54
2155.72 49
2155.82 45
2155.93 39
2156.04 32
2156.14 24
2156.25 17
2156.36 10
2156.46 7
2156.57 7
2156.68 11
2156.78 18
2156.89 26
2157.00 34
2157.10 40
2157.21 44
2157.31 44
2157.42 43
2157.53 39
2157.63 36
2157.74 34
2157.85 33
2157.95 34
2158.06 36
2158.17 39
2158.27 43
2158.38 48
2158.49 55
2158.59 63
2158.70 72
2158.81 83
2158.91 92
2159.02 99
2159.13 102
2159.23 99
2159.34 91
2159.45 79
2159.55 65
2159.66 52
2159.76 41
2159.87 34
2159.98 33
2160.08 37
2160.19 44
2160.30 54
2160.40 64
2160.51 72
2160.62 78
2160.72 82
2160.83 83
2160.94 83
2161.04 83
2161.15 84
2161.26 84
2161.36 83
2161.47 80
2161.58 76
2161.68 71
2161.79 65
2161.90 61
2162.00 58
2162.11 59
2162.22 62
2162.32 66
2162.43 70
2162.54 73
2162.64 75
2162.75 77
2162.86 77
2162.96 77
2163.07 78
2163.18 79
2163.28 80
2163.39 81
2163.50 83
2163.60 86
2163.71 89
2163.82 93
2163.92 98
2164.03 105
2164.14 111
2164.24 117
2164.35 121
2164.46 124
2164.56 124
2164.67 122
2164.78 118
2164.88 114
2164.99 109
2165.10 106
2165.20 105
2165.31 106
2165.42 110
2165.52 114
2165.63 117
2165.74 119
2165.84 117
2165.95 111
2166.06 102
2166.16 90
2166.27 77
2166.38 65
2166.48 54
2166.59 44
2166.70 36
2166.80 29
2166.91 22
2167.02 15
2167.12 8
2167.23 1
2167.34 0
2167.44 0
2167.55 0
2167.66 0
2167.76 0
2167.87 0
2167.98 2
2168.08 8
2168.19 14
2168.30 21
2168.40 27
2168.51 32
2168.62 36
2168.72 37
2168.83 37
2168.94 35
2169.05 32
2169.15 28
2169.26 26
2169.37 25
2169.47 26
2169.58 29
2169.69 33
2169.79 39
2169.90 45
2170.01 51
2170.11 56
2170.22 60
2170.33 63
2170.43 65
2170.54 66
2170.65 66
2170.75 66
2170.86 66
2170.97 66
2171.07 66
2171.18 67
2171.29 68
2171.40 70
2171.50 73
2171.61 75
2171.72 76
2171.82 76
2171.93 74
2172.04 70
2172.14 65
2172.25 59
2172.36 52
2172.46 44
2172.57 37
2172.68 31
2172.78 25
2172.89 20
2173.00 17
2173.11 14
2173.21 13
2173.32 12
2173.43 12
2173.53 11
2173.64 11
2173.75 10
2173.85 9
2173.96 10
2174.07 13
2174.17 18
2174.28 26
2174.39 35
2174.49 46
2174.60 56
2174.71 63
2174.82 68
2174.92 69
2175.03 66
2175.14 60
2175.24 51
2175.35 41
2175.46 30
2175.56 21
2175.67 13
2175.78 8
2175.88 6
2175.99 7
2176.10 10
2176.21 13
2176.31 17
2176.42 19
2176.53 20
2176.63 21
2176.74 22
2176.85 25
2176.95 29
2177.06 34
2177.17 38
2177.28 41
2177.38 41
2177.49 38
2177.60 34
2177.70 28
2177.81 23
2177.92 19
2178.02 18
2178.13 19
2178.24 22
2178.35 28
2178.45 35
2178.56 43
2178.67 52
2178.77 59
2178.88 65
2178.99 69
2179.09 71
2179.20 71
2179.31 69
2179.42 67
2179.52 64
2179.63 63
2179.74 62
2179.84 62
2179.95 63
2180.06 64
2180.17 64
2180.27 62
2180.38 59
2180.49 54
2180.59 48
2180.70 42
2180.81 38
2180.91 36
2181.02 35
2181.13 35
2181.24 35
2181.34 34
2181.45 32
2181.56 27
2181.66 22
2181.77 16
2181.88 10
2181.99 7
2182.09 5
2182.20 5
2182.31 6
2182.41 8
2182.52 10
2182.63 12
2182.74 14
2182.84 17
2182.95 21
2183.06 24
2183.16 26
2183.27 26
2183.38 24
2183.49 20
2183.59 14
2183.70 8
2183.81 4
2183.91 3
2184.02 4
2184.13 8
2184.24 12
2184.34 17
2184.45 20
2184.56 23
2184.66 25
2184.77 26
2184.88 26
2184.99 27
2185.09 27
2185.20 27
2185.31 26
2185.41 24
2185.52 20
2185.63 15
2185.74 9
2185.84 1
2185.95 0
2186.06 0
2186.16 0
2186.27 0
2186.38 0
2186.49 0
2186.59 0
2186.70 1
2186.81 12
2186.91 22
2187.02 33
2187.13 41
2187.24 48
2187.34 53
2187.45 56
2187.56 57
2187.67 56
2187.77 54
2187.88 53
2187.99 52
2188.09 52
2188.20 53
2188.31 54
2188.42 56
2188.52 56
2188.63 55
2188.74 52
2188.85 48
2188.95 44
2189.06 40
2189.17 39
2189.27 40
2189.38 46
2189.49 54
2189.60 65
2189.70 76
2189.81 86
2189.92 93
2190.03 95
2190.13 94
2190.24 88
2190.35 80
2190.45 71
2190.56 61
2190.67 53
2190.78 48
2190.88 45
2190.99 45
2191.10 46
2191.21 50
2191.31 53
2191.42 56
2191.53 59
2191.64 61
2191.74 63
2191.85 65
2191.96 68
2192.06 74
2192.17 81
2192.28 89
2192.39 97
2192.49 104
2192.60 107
2192.71 108
2192.82 106
2192.92 101
2193.03 94
2193.14 87
2193.25 79
2193.35 73
2193.46 67
2193.57 63
2193.68 61
2193.78 61
2193.89 63
2194.00 65
2194.10 68
2194.21 71
2194.32 72
2194.43 73
2194.53 73
2194.64 74
2194.75 76
2194.86 80
2194.96 85
2195.07 92
2195.18 98
2195.29 104
2195.39 107
2195.50 109
2195.61 109
2195.72 106
2195.82 102
2195.93 96
2196.04 90
2196.15 84
2196.25 77
2196.36 72
2196.47 69
2196.58 69
2196.68 69
2196.79 71
2196.90 72
2197.01 72
2197.11 69
2197.22 62
2197.33 54
2197.44 44
2197.54 34
2197.65 26
2197.76 20
2197.87 18
2197.97 19
2198.08 21
2198.19 26
2198.30 30
2198.40 34
2198.51 37
2198.62 38
2198.73 39
2198.83 38
2198.94 35
2199.05 33
2199.16 29
2199.26 24
2199.37 19
2199.48 12
2199.59 4
2199.69 0
2199.80 0
2199.91 0
2200.02 0
2200.12 0
2200.23 0
2200.34 0
2200.45 0
2200.55 10
2200.66 23
2200.77 36
2200.88 48
2200.98 57
2201.09 63
2201.20 66
2201.31 67
2201.41 66
2201.52 65
2201.63 63
2201.74 61
2201.84 59
2201.95 57
2202.06 53
2202.17 48
2202.27 40
2202.38 32
2202.49 23
2202.60 15
2202.71 9
2202.81 5
2202.92 3
2203.03 4
2203.14 6
2203.24 10
2203.35 16
2203.46 23
2203.57 32
2203.67 41
2203.78 50
2203.89 57
2204.00 62
2204.10 66
2204.21 66
2204.32 66
2204.43 64
2204.54 62
2204.64 59
2204.75 57
2204.86 55
2204.97 54
2205.07 55
2205.18 57
2205.29 62
2205.40 68
2205.50 73
2205.61 76
2205.72 76
2205.83 72
2205.93 66
2206.04 58
2206.15 52
2206.26 47
2206.37 46
2206.47 49
2206.58 54
2206.69 60
2206.80 65
2206.90 69
2207.01 70
2207.12 67
2207.23 63
2207.34 57
2207.44 52
2207.55 49
2207.66 49
2207.77 52
2207.87 58
2207.98 65
2208.09 70
2208.20 72
2208.30 71
2208.41 66
2208.52 59
2208.63 51
2208.74 44
2208.84 39
2208.95 35
2209.06 34
2209.17 34
2209.27 34
2209.38 35
2209.49 37
2209.60 39
2209.71 42
2209.81 47
2209.92 54
2210.03 63
2210.14 73
2210.24 84
2210.35 95
2210.46 104
2210.57 111
2210.68 113
2210.78 112
2210.89 106
2211.00 98
2211.11 88
2211.21 79
2211.32 72
2211.43 67
2211.54 65
2211.65 65
2211.75 65
2211.86 64
2211.97 61
2212.08 58
2212.19 53
2212.29 48
2212.40 43
2212.51 40
2212.62 38
2212.72 38
2212.83 39
2212.94 44
2213.05 50
2213.16 57
2213.26 66
2213.37 74
2213.48 82
2213.59 89
2213.70 94
2213.80 98
2213.91 101
2214.02 102
2214.13 103
2214.23 103
2214.34 102
2214.45 101
2214.56 100
2214.67 99
2214.77 100
2214.88 102
2214.99 106
2215.10 111
2215.21 116
2215.31 121
2215.42 123
2215.53 123
2215.64 119
2215.75 112
2215.85 103
2215.96 93
2216.07 84
2216.18 78
2216.29 77
2216.39 80
2216.50 86
2216.61 94
2216.72 102
2216.82 109
2216.93 114
2217.04 117
2217.15 118
2217.26 117
2217.36 115
2217.47 112
2217.58 109
2217.69 105
2217.80 100
2217.90 97
2218.01 95
2218.12 95
2218.23 98
2218.34 105
2218.44 113
2218.55 123
2218.66 131
2218.77 138
2218.88 143
2218.98 146
2219.09 147
2219.20 147
2219.31 146
2219.42 145
2219.52 143
2219.63 141
2219.74 140
2219.85 138
2219.96 138
2220.06 139
2220.17 140
2220.28 141
2220.39 141
2220.50 139
2220.60 136
2220.71 131
2220.82 125
2220.93 121
2221.04 119
2221.15 120
2221.25 123
2221.36 127
2221.47 131
2221.58 134
2221.69 135
2221.79 133
2221.90 129
2222.01 124
2222.12 119
2222.23 118
2222.33 120
2222.44 127
2222.55 138
2222.66 150
2222.77 162
2222.87 171
2222.98 175
2223.09 174
2223.20 169
2223.31 162
2223.42 155
2223.52 149
2223.63 145
2223.74 143
2223.85 142
2223.96 140
2224.06 138
2224.17 136
2224.28 133
2224.39 133
2224.50 135
2224.60 140
2224.71 147
2224.82 158
2224.93 169
2225.04 181
2225.15 190
2225.25 197
2225.36 199
2225.47 197
2225.58 190
2225.69 179
2225.79 164
2225.90 148
2226.01 131
2226.12 114
2226.23 98
2226.34 83
2226.44 70
2226.55 58
2226.66 48
2226.77 39
2226.88 31
2226.98 24
2227.09 20
2227.20 19
2227.31 22
2227.42 29
2227.53 41
2227.63 55
2227.74 71
2227.85 86
2227.96 99
2228.07 106
2228.17 109
2228.28 105
2228.39 98
2228.50 88
2228.61 76
2228.72 64
2228.82 53
2228.93 43
2229.04 33
2229.15 24
2229.26 15
2229.37 6
2229.47 0
2229.58 0
2229.69 0
2229.80 0
2229.91 0
2230.02 0
2230.12 0
2230.23 0
2230.34 0
2230.45 10
2230.56 21
2230.66 33
2230.77 45
2230.88 57
2230.99 67
2231.10 76
2231.21 83
2231.31 87
2231.42 90
2231.53 89
2231.64 86
2231.75 80
2231.86 72
2231.96 61
2232.07 51
2232.18 41
2232.29 34
2232.40 30
2232.51 30
2232.61 33
2232.72 39
2232.83 45
2232.94 50
2233.05 53
2233.16 52
2233.26 50
2233.37 46
2233.48 41
2233.59 38
2233.70 35
2233.81 34
2233.91 34
2234.02 33
2234.13 33
2234.24 31
2234.35 30
2234.46 28
2234.56 28
2234.67 29
2234.78 31
2234.89 34
2235.00 37
2235.11 39
2235.22 41
2235.32 43
2235.43 44
2235.54 47
2235.65 52
2235.76 60
2235.87 68
2235.97 76
2236.08 84
2236.19 90
2236.30 93
2236.41 94
2236.52 93
2236.62 92
2236.73 90
2236.84 87
2236.95 85
2237.06 83
2237.17 80
2237.28 78
2237.38 75
2237.49 72
2237.60 69
2237.71 66
2237.82 64
2237.93 63
2238.03 62
2238.14 62
2238.25 63
2238.36 63
2238.47 63
2238.58 61
2238.69 57
2238.79 51
2238.90 45
2239.01 39
2239.12 37
2239.23 38
2239.34 44
2239.44 54
2239.55 64
2239.66 74
2239.77 81
2239.88 84
2239.99 85
2240.10 84
2240.20 83
2240.31 83
2240.42 83
2240.53 84
2240.64 85
2240.75 84
2240.86 82
2240.96 79
2241.07 75
2241.18 73
2241.29 73
2241.40 74
2241.51 77
2241.62 81
2241.72 86
2241.83 89
2241.94 91
2242.05 92
2242.16 92
2242.27 91
2242.38 89
2242.48 88
2242.59 87
2242.70 85
2242.81 82
2242.92 80
2243.03 77
2243.14 75
2243.24 76
2243.35 79
2243.46 86
2243.57 95
2243.68 106
2243.79 116
2243.90 123
2244.00 128
2244.11 130
2244.22 128
2244.33 124
2244.44 119
2244.55 113
2244.66 107
2244.76 102
2244.87 97
2244.98 93
2245.09 91
2245.20 91
2245.31 91
2245.42 91
2245.53 91
2245.63 91
2245.74 89
2245.85 85
2245.96 80
2246.07 74
2246.18 68
2246.29 61
2246.39 55
2246.50 49
2246.61 44
2246.72 40
2246.83 35
2246.94 30
2247.05 25
2247.16 20
2247.26 13
2247.37 6
2247.48 0
2247.59 0
2247.70 0
2247.81 0
2247.92 0
2248.03 0
2248.13 0
2248.24 0
2248.35 3
2248.46 11
2248.57 19
2248.68 25
2248.79 31
2248.89 38
2249.00 46
2249.11 55
2249.22 65
2249.33 74
2249.44 82
2249.55 88
2249.66 91
2249.76 92
2249.87 92
2249.98 92
2250.09 93
2250.20 95
2250.31 97
2250.42 98
2250.53 98
2250.63 95
2250.74 92
2250.85 87
2250.96 82
2251.07 78
2251.18 75
2251.29 74
2251.40 74
2251.51 75
2251.61 78
2251.72 81
2251.83 85
2251.94 89
2252.05 93
2252.16 95
2252.27 97
2252.38 96
2252.48 95
2252.59 93
2252.70 91
2252.81 90
2252.92 90
2253.03 91
2253.14 93
2253.25 96
2253.36 100
2253.46 104
2253.57 108
2253.68 113
2253.79 118
2253.90 123
2254.01 126
2254.12 127
2254.23 127
2254.33 126
2254.44 123
2254.55 120
2254.66 116
2254.77 113
2254.88 110
2254.99 108
2255.10 108
2255.21 110
2255.31 113
2255.42 118
2255.53 123
2255.64 129
2255.75 134
2255.86 138
2255.97 141
2256.08 142
2256.19 142
2256.29 143
2256.40 146
2256.51 149
2256.62 154
2256.73 160
2256.84 167
2256.95 174
2257.06 180
2257.17 186
2257.28 191
2257.38 194
2257.49 195
2257.60 194
2257.71 189
2257.82 183
2257.93 174
2258.04 165
2258.15 156
2258.26 149
2258.36 142
2258.47 137
2258.58 133
2258.69 129
2258.80 125
2258.91 121
2259.02 119
2259.13 119
2259.24 120
2259.35 123
2259.45 126
2259.56 128
2259.67 127
2259.78 123
2259.89 116
2260.00 106
2260.11 97
2260.22 89
2260.33 84
2260.44 83
2260.54 84
2260.65 87
2260.76 89
2260.87 89
2260.98 88
2261.09 85
2261.20 83
2261.31 82
2261.42 84
2261.53 88
2261.63 93
2261.74 98
2261.85 101
2261.96 101
2262.07 97
2262.18 91
2262.29 83
2262.40 75
2262.51 69
2262.62 64
2262.73 62
2262.83 61
2262.94 62
2263.05 64
2263.16 67
2263.27 72
2263.38 78
2263.49 85
2263.60 94
2263.71 104
2263.82 114
2263.93 121
2264.03 126
2264.14 126
2264.25 124
2264.36 118
2264.47 110
2264.58 102
2264.69 95
2264.80 89
2264.91 84
2265.02 80
2265.13 76
2265.23 72
2265.34 67
2265.45 63
2265.56 60
2265.67 58
2265.78 60
2265.89 65
2266.00 74
2266.11 86
2266.22 100
2266.33 115
2266.44 129
2266.54 140
2266.65 148
2266.76 152
2266.87 153
2266.98 149
2267.09 143
2267.20 136
2267.31 129
2267.42 123
2267.53 118
2267.64 115
2267.75 113
2267.85 111
2267.96 108
2268.07 105
2268.18 102
2268.29 99
2268.40 98
2268.51 99
2268.62 103
2268.73 109
2268.84 116
2268.95 125
2269.06 133
2269.16 139
2269.27 142
2269.38 143
2269.49 139
2269.60 133
2269.71 123
2269.82 110
2269.93 97
2270.04 82
2270.15 68
2270.26 55
2270.37 42
2270.48 31
2270.59 21
2270.69 13
2270.80 8
2270.91 4
2271.02 1
2271.13 0
2271.24 0
2271.35 0
2271.46 0
2271.57 0
2271.68 0
2271.79 0
2271.90 0
2272.01 2
2272.11 17
2272.22 36
2272.33 56
2272.44 76
2272.55 92
2272.66 104
2272.77 112
2272.88 115
2272.99 115
2273.10 113
2273.21 109
2273.32 104
2273.43 99
2273.54 93
2273.65 86
2273.75 81
2273.86 78
2273.97 77
2274.08 79
2274.19 84
2274.30 91
2274.41 98
2274.52 104
2274.63 109
2274.74 110
2274.85 109
2274.96 107
2275.07 103
2275.18 98
2275.29 92
2275.39 85
2275.50 76
2275.61 66
2275.72 54
2275.83 41
2275.94 29
2276.05 18
2276.16 11
2276.27 8
2276.38 9
2276.49 13
2276.60 20
2276.71 28
2276.82 35
2276.93 42
2277.04 46
2277.15 48
2277.25 48
2277.36 46
2277.47 42
2277.58 38
2277.69 32
2277.80 25
2277.91 17
2278.02 10
2278.13 5
2278.24 2
2278.35 1
2278.46 2
2278.57 3
2278.68 5
2278.79 7
2278.90 8
2279.01 10
2279.12 12
2279.22 16
2279.33 21
2279.44 26
2279.55 32
2279.66 36
2279.77 39
2279.88 41
2279.99 42
2280.10 42
2280.21 40
2280.32 37
2280.43 33
2280.54 29
2280.65 24
2280.76 20
2280.87 17
2280.98 17
2281.09 18
2281.20 20
2281.30 23
2281.41 25
2281.52 27
2281.63 28
2281.74 28
2281.85 29
2281.96 29
2282.07 30
2282.18 30
2282.29 31
2282.40 31
2282.51 30
2282.62 28
2282.73 26
2282.84 24
2282.95 22
2283.06 22
2283.17 23
2283.28 24
2283.39 26
2283.50 29
2283.61 31
2283.71 33
2283.82 34
2283.93 33
2284.04 31
2284.15 26
2284.26 20
2284.37 13
2284.48 6
2284.59 0
2284.70 0
2284.81 0
2284.92 0
2285.03 2
2285.14 9
2285.25 16
2285.36 22
2285.47 25
2285.58 26
2285.69 24
2285.80 21
2285.91 19
2286.02 19
2286.13 24
2286.24 33
2286.35 47
2286.46 63
2286.56 79
2286.67 95
2286.78 108
2286.89 118
2287.00 124
2287.11 128
2287.22 130
2287.33 130
2287.44 129
2287.55 127
2287.66 124
2287.77 119
2287.88 113
2287.99 105
2288.10 96
2288.21 87
2288.32 78
2288.43 71
2288.54 65
2288.65 61
2288.76 59
2288.87 58
2288.98 57
2289.09 55
2289.20 53
2289.31 50
2289.42 46
2289.53 41
2289.64 36
2289.75 32
2289.86 27
2289.96 23
2290.07 18
2290.18 14
2290.29 9
2290.40 5
2290.51 2
2290.62 0
2290.73 0
2290.84 2
2290.95 4
2291.06 8
2291.17 12
2291.28 16
2291.39 20
2291.50 23
2291.61 24
2291.72 25
2291.83 26
2291.94 27
2292.05 29
2292.16 33
2292.27 37
2292.38 44
2292.49 51
2292.60 59
2292.71 67
2292.82 74
2292.93 81
2293.04 86
2293.15 89
2293.26 89
2293.37 85
2293.48 77
2293.59 66
2293.70 52
2293.81 39
2293.92 26
2294.03 16
2294.14 10
2294.25 9
2294.36 11
2294.47 15
2294.58 21
2294.69 26
2294.80 31
2294.91 33
2295.01 34
2295.12 34
2295.23 34
2295.34 35
2295.45 37
2295.56 42
2295.67 48
2295.78 56
2295.89 63
2296.00 69
2296.11 73
2296.22 76
2296.33 77
2296.44 77
2296.55 77
2296.66 77
2296.77 75
2296.88 73
2296.99 68
2297.10 62
2297.21 55
2297.32 48
2297.43 41
2297.54 35
2297.65 31
2297.76 28
2297.87 26
2297.98 24
2298.09 21
2298.20 18
2298.31 15
2298.42 12
2298.53 12
2298.64 13
2298.75 16
2298.86 20
2298.97 24
2299.08 27
2299.19 27
2299.30 25
2299.41 20
2299.52 14
2299.63 9
2299.74 5
2299.85 3
2299.96 4
2300.07 7
2300.18 11
2300.29 16
2300.40 19
2300.51 22
2300.62 24
2300.73 26
2300.84 28
2300.95 30
2301.06 33
2301.17 36
2301.28 39
2301.39 41
2301.50 41
2301.61 39
2301.72 35
2301.83 30
2301.94 24
2302.05 19
2302.16 14
2302.27 12
2302.38 11
2302.49 12
2302.60 14
2302.71 16
2302.82 17
2302.93 17
2303.04 14
2303.15 10
2303.26 5
2303.37 0
2303.48 0
2303.59 0
2303.70 0
2303.81 0
2303.92 0
2304.03 0
2304.14 0
2304.25 6
2304.36 15
2304.47 23
2304.58 30
2304.69 36
2304.80 40
2304.91 44
2305.02 46
2305.13 47
2305.24 47
2305.35 43
2305.46 38
2305.57 30
2305.68 21
2305.79 13
2305.90 6
2306.01 2
2306.12 2
2306.23 7
2306.34 15
2306.45 26
2306.56 38
2306.67 49
2306.78 58
2306.89 63
2307.00 66
2307.11 66
2307.22 64
2307.33 61
2307.44 58
2307.55 55
2307.66 55
2307.77 55
2307.88 57
2307.99 60
2308.10 64
2308.22 69
2308.33 73
2308.44 77
2308.55 80
2308.66 82
2308.77 83
2308.88 82
2308.99 80
2309.10 77
2309.21 72
2309.32 66
2309.43 60
2309.54 54
2309.65 49
2309.76 45
2309.87 43
2309.98 44
2310.09 46
2310.20 51
2310.31 58
2310.42 67
2310.53 78
2310.64 90
2310.75 102
2310.86 113
2310.97 122
2311.08 128
2311.19 131
2311.30 131
2311.41 129
2311.52 126
2311.63 122
2311.74 119
2311.85 116
2311.96 114
2312.07 114
2312.18 114
2312.29 115
2312.40 119
2312.51 124
2312.62 131
2312.73 139
2312.84 146
2312.95 153
2313.06 157
2313.17 160
2313.29 161
2313.40 160
2313.51 159
2313.62 157
2313.73 156
2313.84 156
2313.95 155
2314.06 153
2314.17 150
2314.28 145
2314.39 140
2314.50 135
2314.61 132
2314.72 132
2314.83 135
2314.94 142
2315.05 150
2315.16 158
2315.27 164
2315.38 166
2315.49 162
2315.60 154
2315.71 142
2315.82 130
2315.93 119
2316.04 111
2316.15 108
2316.26 109
2316.37 113
2316.48 118
2316.59 122
2316.71 123
2316.82 120
2316.93 113
2317.04 103
2317.15 91
2317.26 79
2317.37 68
2317.48 57
2317.59 49
2317.70 41
2317.81 35
2317.92 30
2318.03 27
2318.14 25
2318.25 26
2318.36 30
2318.47 37
2318.58 47
2318.69 59
2318.80 71
2318.91 83
2319.02 93
2319.13 97
2319.24 97
2319.35 93
2319.47 84
2319.58 73
2319.69 62
2319.80 53
2319.91 46
2320.02 42
2320.13 42
2320.24 44
2320.35 50
2320.46 57
2320.57 65
2320.68 73
2320.79 82
2320.90 89
2321.01 94
2321.12 96
2321.23 95
2321.34 90
2321.45 83
2321.56 73
2321.67 62
2321.78 52
2321.90 43
2322.01 38
2322.12 36
2322.23 39
2322.34 46
2322.45 55
2322.56 64
2322.67 73
2322.78 80
2322.89 83
2323.00 82
2323.11 78
2323.22 72
2323.33 64
2323.44 57
2323.55 51
2323.66 46
2323.77 43
2323.88 42
2323.99 42
2324.11 43
2324.22 47
2324.33 51
2324.44 57
2324.55 64
2324.66 70
2324.77 75
2324.88 77
2324.99 76
2325.10 74
2325.21 69
2325.32 64
2325.43 60
2325.54 56
2325.65 53
2325.76 51
2325.87 49
2325.98 46
2326.10 43
2326.21 40
2326.32 39
2326.43 40
2326.54 43
2326.65 49
2326.76 57
2326.87 64
2326.98 69
2327.09 73
2327.20 73
2327.31 71
2327.42 68
2327.53 64
2327.64 60
2327.75 57
2327.87 54
2327.98 49
2328.09 43
2328.20 35
2328.31 26
2328.42 15
2328.53 3
2328.64 0
2328.75 0
2328.86 0
2328.97 0
2329.08 0
2329.19 0
2329.30 0
2329.41 0
2329.52 5
2329.64 9
2329.75 13
2329.86 19
2329.97 26
2330.08 34
2330.19 44
2330.30 55
2330.41 64
2330.52 70
2330.63 74
2330.74 73
2330.85 71
2330.96 68
2331.07 65
2331.19 65
2331.30 67
2331.41 73
2331.52 81
2331.63 90
2331.74 99
2331.85 106
2331.96 112
2332.07 115
2332.18 114
2332.29 111
2332.40 104
2332.51 95
2332.62 84
2332.74 71
2332.85 58
2332.96 47
2333.07 38
2333.18 32
2333.29 29
2333.40 30
2333.51 33
2333.62 36
2333.73 37
2333.84 37
2333.95 34
2334.06 28
2334.18 21
2334.29 14
2334.40 6
2334.51 0
2334.62 0
2334.73 0
2334.84 0
2334.95 0
2335.06 6
2335.17 15
2335.28 26
2335.39 38
2335.50 48
2335.62 57
2335.73 65
2335.84 70
2335.95 76
2336.06 83
2336.17 92
2336.28 105
2336.39 122
2336.50 143
2336.61 165
2336.72 187
2336.83 206
2336.95 221
2337.06 230
2337.17 234
2337.28 235
2337.39 234
2337.50 233
2337.61 234
2337.72 236
2337.83 238
2337.94 241
2338.05 242
2338.17 242
2338.28 239
2338.39 236
2338.50 233
2338.61 231
2338.72 229
2338.83 228
2338.94 226
2339.05 224
2339.16 221
2339.27 217
2339.38 214
2339.50 213
2339.61 215
2339.72 219
2339.83 224
2339.94 229
2340.05 231
2340.16 229
2340.27 222
2340.38 212
2340.49 199
2340.60 186
2340.72 174
2340.83 166
2340.94 160
2341.05 156
2341.16 154
2341.27 151
2341.38 146
2341.49 139
2341.60 131
2341.71 121
2341.83 111
2341.94 103
2342.05 96
2342.16 91
2342.27 88
2342.38 87
2342.49 88
2342.60 91
2342.71 95
2342.82 101
2342.93 107
2343.05 114
2343.16 121
2343.27 126
2343.38 131
2343.49 134
2343.60 136
2343.71 136
2343.82 136
2343.93 136
2344.04 135
2344.16 134
2344.27 134
2344.38 135
2344.49 136
2344.60 139
2344.71 141
2344.82 142
2344.93 142
2345.04 138
2345.16 132
2345.27 122
2345.38 111
2345.49 99
2345.60 86
2345.71 75
2345.82 65
2345.93 57
2346.04 50
2346.15 45
2346.27 42
2346.38 40
2346.49 40
2346.60 40
2346.71 41
2346.82 42
2346.93 42
2347.04 42
2347.15 42
2347.27 40
2347.38 38
2347.49 35
2347.60 33
2347.71 32
2347.82 32
2347.93 33
2348.04 36
2348.15 38
2348.27 40
2348.38 41
2348.49 42
2348.60 43
2348.71 45
2348.82 49
2348.93 56
2349.04 65
2349.15 76
2349.27 89
2349.38 101
2349.49 113
2349.60 125
2349.71 136
2349.82 146
2349.93 155
2350.04 163
2350.15 168
2350.27 170
2350.38 170
2350.49 166
2350.60 160
2350.71 154
2350.82 148
2350.93 142
2351.04 138
2351.16 134
2351.27 130
2351.38 126
2351.49 121
2351.60 116
2351.71 111
2351.82 107
2351.93 103
2352.04 99
2352.16 97
2352.27 94
2352.38 92
2352.49 90
2352.60 87
2352.71 85
2352.82 82
2352.93 79
2353.05 77
2353.16 75
2353.27 75
2353.38 77
2353.49 81
2353.60 87
2353.71 96
2353.82 108
2353.94 121
2354.05 134
2354.16 145
2354.27 152
2354.38 155
2354.49 154
2354.60 148
2354.71 139
2354.83 130
2354.94 121
2355.05 115
2355.16 112
2355.27 111
2355.38 113
2355.49 118
2355.60 126
2355.72 137
2355.83 149
2355.94 163
2356.05 176
2356.16 187
2356.27 194
2356.38 195
2356.49 192
2356.61 185
2356.72 176
2356.83 167
2356.94 161
2357.05 158
2357.16 161
2357.27 166
2357.39 173
2357.50 180
2357.61 184
2357.72 186
2357.83 183
2357.94 177
2358.05 167
2358.16 156
2358.28 144
2358.39 133
2358.50 123
2358.61 115
2358.72 109
2358.83 106
2358.94 104
2359.06 104
2359.17 103
2359.28 101
2359.39 100
2359.50 98
2359.61 96
2359.72 94
2359.84 95
2359.95 96
2360.06 99
2360.17 103
2360.28 107
2360.39 112
2360.50 115
2360.61 116
2360.73 116
2360.84 113
2360.95 107
2361.06 99
2361.17 90
2361.28 79
2361.39 68
2361.51 59
2361.62 52
2361.73 47
2361.84 45
2361.95 44
2362.06 43
2362.17 41
2362.29 38
2362.40 32
2362.51 26
2362.62 20
2362.73 14
2362.84 10
2362.96 9
2363.07 10
2363.18 13
2363.29 17
2363.40 23
2363.51 30
2363.62 39
2363.74 48
2363.85 58
2363.96 66
2364.07 72
2364.18 74
2364.29 71
2364.40 64
2364.52 54
2364.63 41
2364.74 27
2364.85 15
2364.96 6
2365.07 1
2365.18 0
2365.30 3
2365.41 10
2365.52 19
2365.63 29
2365.74 39
2365.85 48
2365.97 55
2366.08 61
2366.19 63
2366.30 64
2366.41 62
2366.52 59
2366.63 53
2366.75 47
2366.86 40
2366.97 33
2367.08 30
2367.19 29
2367.30 31
2367.42 36
2367.53 43
2367.64 50
2367.75 55
2367.86 57
2367.97 56
2368.08 53
2368.20 49
2368.31 45
2368.42 43
2368.53 43
2368.64 44
2368.75 46
2368.87 48
2368.98 48
2369.09 47
2369.20 44
2369.31 41
2369.42 37
2369.54 33
2369.65 30
2369.76 27
2369.87 25
2369.98 22
2370.09 19
2370.21 15
2370.32 11
2370.43 8
2370.54 4
2370.65 0
2370.76 0
2370.88 0
2370.99 0
2371.10 0
2371.21 0
2371.32 0
2371.43 0
2371.55 0
2371.66 7
2371.77 19
2371.88 33
2371.99 48
2372.10 63
2372.22 77
2372.33 88
2372.44 96
2372.55 102
2372.66 105
2372.77 108
2372.89 110
2373.00 112
2373.11 114
2373.22 115
2373.33 116
2373.44 114
2373.56 109
2373.67 102
2373.78 91
2373.89 80
2374.00 68
2374.11 58
2374.23 50
2374.34 45
2374.45 42
2374.56 41
2374.67 41
2374.78 42
2374.90 43
2375.01 44
2375.12 45
2375.23 47
2375.34 49
2375.46 52
2375.57 56
2375.68 62
2375.79 70
2375.90 79
2376.01 88
2376.13 97
2376.24 104
2376.35 108
2376.46 110
2376.57 107
2376.68 100
2376.80 91
2376.91 79
2377.02 68
2377.13 59
2377.24 54
2377.36 54
2377.47 57
2377.58 63
2377.69 71
2377.80 78
2377.91 84
2378.03 87
2378.14 88
2378.25 88
2378.36 87
2378.47 86
2378.59 84
2378.70 83
2378.81 83
2378.92 83
2379.03 85
2379.14 89
2379.26 95
2379.37 102
2379.48 109
2379.59 115
2379.70 118
2379.82 118
2379.93 116
2380.04 112
2380.15 107
2380.26 103
2380.37 101
2380.49 100
2380.60 100
2380.71 101
2380.82 100
2380.93 97
2381.05 93
2381.16 89
2381.27 84
2381.38 81
2381.49 80
2381.61 81
2381.72 83
2381.83 88
2381.94 93
2382.05 100
2382.17 107
2382.28 113
2382.39 117
2382.50 118
2382.61 117
2382.72 113
2382.84 106
2382.95 97
2383.06 87
2383.17 77
2383.28 69
2383.40 64
2383.51 61
2383.62 60
2383.73 61
2383.84 62
2383.96 62
2384.07 61
2384.18 57
2384.29 51
2384.40 44
2384.52 37
2384.63 33
2384.74 31
2384.85 34
2384.96 39
2385.08 48
2385.19 57
2385.30 67
2385.41 77
2385.52 84
2385.64 90
2385.75 94
2385.86 95
2385.97 95
2386.08 94
2386.20 91
2386.31 88
2386.42 86
2386.53 84
2386.64 83
2386.76 83
2386.87 84
2386.98 84
2387.09 83
2387.20 81
2387.32 80
2387.43 78
2387.54 80
2387.65 85
2387.76 94
2387.88 108
2387.99 126
2388.10 145
2388.21 166
2388.32 185
2388.44 202
2388.55 217
2388.66 231
2388.77 246
2388.88 263
2389.00 281
2389.11 302
2389.22 324
2389.33 346
2389.44 368
2389.56 389
2389.67 407
2389.78 422
2389.89 434
2390.01 441
2390.12 445
2390.23 443
2390.34 438
2390.45 429
2390.57 418
2390.68 406
2390.79 395
2390.90 384
2391.01 376
2391.13 369
2391.24 363
2391.35 361
2391.46 360
2391.57 362
2391.69 365
2391.80 369
2391.91 374
2392.02 378
2392.14 382
2392.25 385
2392.36 387
2392.47 387
2392.58 386
2392.70 382
2392.81 375
2392.92 364
2393.03 349
2393.15 332
2393.26 313
2393.37 296
2393.48 282
2393.59 272
2393.71 268
2393.82 269
2393.93 272
2394.04 276
2394.15 280
2394.27 282
2394.38 280
2394.49 276
2394.60 269
2394.72 259
2394.83 247
2394.94 235
2395.05 222
2395.16 209
2395.28 197
2395.39 185
2395.50 174
2395.61 164
2395.73 157
2395.84 152
2395.95 148
2396.06 146
2396.17 145
2396.29 142
2396.40 139
2396.51 134
2396.62 127
2396.74 120
2396.85 115
2396.96 112
2397.07 113
2397.18 119
2397.30 129
2397.41 143
2397.52 158
2397.63 173
2397.75 185
2397.86 193
2397.97 196
2398.08 195
2398.20 191
2398.31 187
2398.42 182
2398.53 179
2398.64 177
2398.76 176
2398.87 174
2398.98 170
2399.09 164
2399.21 156
2399.32 147
2399.43 138
2399.54 130
2399.66 123
2399.77 120
2399.88 119
2399.99 120
2400.10 123
2400.22 126
2400.33 128
2400.44 127
2400.55 123
2400.67 116
2400.78 106
2400.89 94
2401.00 80
2401.12 68
2401.23 57
2401.34 50
2401.45 47
2401.57 48
2401.68 54
2401.79 64
2401.90 77
2402.01 90
2402.13 103
2402.24 115
2402.35 124
2402.46 130
2402.58 134
2402.69 134
2402.80 131
2402.91 126
2403.03 119
2403.14 111
2403.25 102
2403.36 92
2403.48 83
2403.59 73
2403.70 64
2403.81 57
2403.93 53
2404.04 52
2404.15 54
2404.26 60
2404.38 68
2404.49 76
2404.60 82
2404.71 86
2404.82 87
2404.94 84
2405.05 80
2405.16 76
2405.27 71
2405.39 66
2405.50 62
2405.61 59
2405.72 56
2405.84 55
2405.95 56
2406.06 60
2406.17 66
2406.29 74
2406.40 82
2406.51 89
2406.62 93
2406.74 94
2406.85 91
2406.96 85
2407.07 79
2407.19 72
2407.30 65
2407.41 59
2407.52 54
2407.64 50
2407.75 46
2407.86 42
2407.97 41
2408.09 40
2408.20 43
2408.31 48
2408.42 55
2408.54 63
2408.65 71
2408.76 76
2408.87 79
2408.99 77
2409.10 72
2409.21 64
2409.32 55
2409.44 47
2409.55 40
2409.66 35
2409.77 32
2409.89 31
2410.00 31
2410.11 32
2410.23 32
2410.34 34
2410.45 36
2410.56 39
2410.68 44
2410.79 52
2410.90 61
2411.01 72
2411.13 83
2411.24 92
2411.35 98
2411.46 101
2411.58 99
2411.69 93
2411.80 86
2411.91 78
2412.03 72
2412.14 70
2412.25 71
2412.36 76
2412.48 84
2412.59 95
2412.70 105
2412.82 113
2412.93 118
2413.04 119
2413.15 115
2413.27 107
2413.38 98
2413.49 88
2413.60 80
2413.72 74
2413.83 72
2413.94 73
2414.05 74
2414.17 74
2414.28 73
2414.39 68
2414.50 62
2414.62 54
2414.73 46
2414.84 41
2414.96 37
2415.07 35
2415.18 34
2415.29 33
2415.41 32
2415.52 29
2415.63 27
2415.74 25
2415.86 26
2415.97 28
2416.08 32
2416.20 37
2416.31 42
2416.42 45
2416.53 44
2416.65 41
2416.76 35
2416.87 29
2416.98 23
2417.10 18
2417.21 15
2417.32 14
2417.44 16
2417.55 19
2417.66 22
2417.77 25
2417.89 28
2418.00 29
2418.11 28
2418.22 25
2418.34 20
2418.45 13
2418.56 5
2418.68 0
2418.79 0
2418.90 0
2419.01 0
2419.13 0
2419.24 0
2419.35 0
2419.46 0
2419.58 15
2419.69 29
2419.80 41
2419.92 49
2420.03 56
2420.14 61
2420.25 67
2420.37 73
2420.48 82
2420.59 92
2420.71 103
2420.82 112
2420.93 120
2421.04 125
2421.16 125
2421.27 121
2421.38 112
2421.50 101
2421.61 89
2421.72 77
2421.83 66
2421.95 56
2422.06 49
2422.17 44
2422.29 41
2422.40 40
2422.51 40
2422.62 43
2422.74 48
2422.85 53
2422.96 59
2423.08 64
2423.19 66
2423.30 64
2423.41 59
2423.53 51
2423.64 43
2423.75 37
2423.87 32
2423.98 32
2424.09 34
2424.20 40
2424.32 46
2424.43 53
2424.54 57
2424.66 60
2424.77 59
2424.88 57
2424.99 52
2425.11 47
2425.22 43
2425.33 41
2425.45 41
2425.56 43
2425.67 47
2425.78 52
2425.90 58
2426.01 62
2426.12 65
2426.24 65
2426.35 63
2426.46 60
2426.58 56
2426.69 51
2426.80 47
2426.91 43
2427.03 42
2427.14 41
2427.25 42
2427.37 45
2427.48 49
2427.59 54
2427.71 60
2427.82 64
2427.93 67
2428.04 68
2428.16 67
2428.27 65
2428.38 61
2428.50 56
2428.61 51
2428.72 46
2428.84 41
2428.95 35
2429.06 30
2429.17 25
2429.29 22
2429.40 21
2429.51 24
2429.63 29
2429.74 36
2429.85 44
2429.97 52
2430.08 58
2430.19 63
2430.30 64
2430.42 65
2430.53 63
2430.64 62
2430.76 60
2430.87 58
2430.98 55
2431.10 51
2431.21 45
2431.32 37
2431.43 27
2431.55 17
2431.66 7
2431.77 0
2431.89 0
2432.00 0
2432.11 1
2432.23 9
2432.34 20
2432.45 31
2432.57 41
2432.68 51
2432.79 60
2432.90 68
2433.02 77
2433.13 87
2433.24 96
2433.36 103
2433.47 108
2433.58 109
2433.70 105
2433.81 97
2433.92 86
2434.04 75
2434.15 67
2434.26 62
2434.38 61
2434.49 64
2434.60 70
2434.71 76
2434.83 81
2434.94 84
2435.05 84
2435.17 83
2435.28 81
2435.39 79
2435.51 78
2435.62 78
2435.73 78
2435.85 79
2435.96 78
2436.07 75
2436.19 71
2436.30 65
2436.41 58
2436.53 52
2436.64 46
2436.75 41
2436.86 38
2436.98 36
2437.09 35
2437.20 36
2437.32 37
2437.43 38
2437.54 40
2437.66 42
2437.77 44
2437.88 48
2438.00 52
2438.11 56
2438.22 60
2438.34 62
2438.45 61
2438.56 58
2438.68 53
2438.79 45
2438.90 37
2439.02 29
2439.13 22
2439.24 16
2439.36 12
2439.47 8
2439.58 5
2439.70 1
2439.81 0
2439.92 0
2440.04 0
2440.15 0
2440.26 0
2440.38 0
2440.49 0
2440.60 1
2440.71 12
2440.83 22
2440.94 30
2441.05 35
2441.17 37
2441.28 36
2441.39 34
2441.51 31
2441.62 31
2441.73 35
2441.85 41
2441.96 51
2442.07 61
2442.19 72
2442.30 82
2442.41 90
2442.53 96
2442.64 102
2442.75 107
2442.87 113
2442.98 118
2443.09 123
2443.21 124
2443.32 121
2443.43 113
2443.55 101
2443.66 87
2443.77 74
2443.89 64
2444.00 60
2444.11 62
2444.23 68
2444.34 77
2444.45 85
2444.57 90
2444.68 91
2444.79 88
2444.91 82
2445.02 75
2445.13 68
2445.25 62
2445.36 58
2445.48 57
2445.59 57
2445.70 60
2445.82 66
2445.93 74
2446.04 85
2446.16 97
2446.27 110
2446.38 121
2446.50 130
2446.61 134
2446.72 133
2446.84 129
2446.95 121
2447.06 113
2447.18 106
2447.29 99
2447.40 94
2447.52 91
2447.63 87
2447.74 84
2447.86 82
2447.97 81
2448.08 82
2448.20 86
2448.31 93
2448.42 102
2448.54 112
2448.65 120
2448.76 127
2448.88 132
2448.99 135
2449.10 137
2449.22 140
2449.33 145
2449.45 150
2449.56 157
2449.67 163
2449.79 168
2449.90 170
2450.01 170
2450.13 167
2450.24 162
2450.35 157
2450.47 150
2450.58 144
2450.69 136
2450.81 127
2450.92 117
2451.03 104
2451.15 91
2451.26 76
2451.37 61
2451.49 48
2451.60 37
2451.72 31
2451.83 28
2451.94 29
2452.06 32
2452.17 37
2452.28 43
2452.40 51
2452.51 60
2452.62 70
2452.74 83
2452.85 97
2452.96 111
2453.08 122
2453.19 129
2453.31 131
2453.42 125
2453.53 115
2453.65 100
2453.76 83
2453.87 66
2453.99 50
2454.10 35
2454.21 21
2454.33 10
2454.44 1
2454.55 0
2454.67 0
2454.78 0
2454.90 0
2455.01 3
2455.12 8
2455.24 10
2455.35 9
2455.46 6
2455.58 1
2455.69 0
2455.80 0
2455.92 0
2456.03 0
2456.15 4
2456.26 12
2456.37 20
2456.49 28
2456.60 35
2456.71 41
2456.83 45
2456.94 49
2457.05 51
2457.17 54
2457.28 56
2457.40 57
2457.51 59
2457.62 60
2457.74 59
2457.85 57
2457.96 52
2458.08 47
2458.19 41
2458.30 36
2458.42 33
2458.53 30
2458.65 29
2458.76 29
2458.87 29
2458.99 29
2459.10 30
2459.21 32
2459.33 35
2459.44 40
2459.56 47
2459.67 54
2459.78 62
2459.90 69
2460.01 75
2460.12 81
2460.24 86
2460.35 91
2460.47 95
2460.58 99
2460.69 103
2460.81 107
2460.92 112
2461.03 117
2461.15 122
2461.26 127
2461.38 129
2461.49 129
2461.60 126
2461.72 121
2461.83 114
2461.94 107
2462.06 99
2462.17 91
2462.29 82
2462.40 73
2462.51 63
2462.63 52
2462.74 42
2462.85 33
2462.97 26
2463.08 24
2463.20 24
2463.31 28
2463.42 33
2463.54 38
2463.65 42
2463.77 43
2463.88 42
2463.99 40
2464.11 37
2464.22 36
2464.33 36
2464.45 38
2464.56 42
2464.68 47
2464.79 51
2464.90 55
2465.02 57
2465.13 59
2465.24 61
2465.36 65
2465.47 70
2465.59 77
2465.70 85
2465.81 93
2465.93 99
2466.04 104
2466.16 106
2466.27 108
2466.38 109
2466.50 111
2466.61 112
2466.73 114
2466.84 114
2466.95 114
2467.07 111
2467.18 108
2467.29 105
2467.41 102
2467.52 100
2467.64 99
2467.75 99
2467.86 100
2467.98 100
2468.09 99
2468.21 95
2468.32 90
2468.43 84
2468.55 79
2468.66 75
2468.78 74
2468.89 77
2469.00 84
2469.12 94
2469.23 105
2469.35 117
2469.46 128
2469.57 136
2469.69 141
2469.80 142
2469.91 140
2470.03 135
2470.14 128
2470.26 120
2470.37 113
2470.48 107
2470.60 102
2470.71 100
2470.83 100
2470.94 100
2471.05 101
2471.17 102
2471.28 103
2471.40 102
2471.51 100
2471.62 98
2471.74 96
2471.85 92
2471.97 87
2472.08 81
2472.19 72
2472.31 60
2472.42 45
2472.54 29
2472.65 13
2472.76 0
2472.88 0
2472.99 0
2473.11 0
2473.22 0
2473.33 0
2473.45 0
2473.56 0
2473.68 6
2473.79 10
2473.90 13
2474.02 16
2474.13 19
2474.25 21
2474.36 22
2474.48 21
2474.59 18
2474.70 14
2474.82 8
2474.93 2
2475.05 0
2475.16 0
2475.27 0
2475.39 0
2475.50 0
2475.62 0
2475.73 0
2475.84 0
2475.96 0
2476.07 6
2476.19 15
2476.30 27
2476.41 40
2476.53 53
2476.64 67
2476.76 79
2476.87 90
2476.99 99
2477.10 106
2477.21 110
2477.33 113
2477.44 114
2477.56 115
2477.67 117
2477.78 120
2477.90 124
2478.01 127
2478.13 130
2478.24 131
2478.35 128
2478.47 123
2478.58 115
2478.70 107
2478.81 99
2478.93 93
2479.04 88
2479.15 86
2479.27 85
2479.38 86
2479.50 89
2479.61 93
2479.72 98
2479.84 105
2479.95 113
2480.07 121
2480.18 128
2480.30 134
2480.41 138
2480.52 140
2480.64 139
2480.75 137
2480.87 132
2480.98 125
2481.10 117
2481.21 108
2481.32 99
2481.44 89
2481.55 78
2481.67 68
2481.78 58
2481.89 49
2482.01 42
2482.12 39
2482.24 39
2482.35 44
2482.47 52
2482.58 63
2482.69 76
2482.81 90
2482.92 103
2483.04 116
2483.15 126
2483.27 133
2483.38 138
2483.49 139
2483.61 137
2483.72 132
2483.84 124
2483.95 116
2484.07 108
2484.18 102
2484.29 100
2484.41 102
2484.52 106
2484.64 113
2484.75 120
2484.87 126
2484.98 128
2485.09 127
2485.21 123
2485.32 118
2485.44 112
2485.55 107
2485.67 104
2485.78 102
2485.89 101
2486.01 99
2486.12 96
2486.24 92
2486.35 85
2486.47 78
2486.58 70
2486.69 64
2486.81 59
2486.92 56
2487.04 56
2487.15 58
2487.27 61
2487.38 65
2487.50 68
2487.61 69
2487.72 67
2487.84 63
2487.95 57
2488.07 51
2488.18 45
2488.30 41
2488.41 41
2488.52 43
2488.64 48
2488.75 53
2488.87 58
2488.98 60
2489.10 58
2489.21 55
2489.33 49
2489.44 43
2489.55 39
2489.67 37
2489.78 38
2489.90 43
2490.01 49
2490.13 55
2490.24 59
2490.36 62
2490.47 61
2490.58 58
2490.70 53
2490.81 47
2490.93 40
2491.04 33
2491.16 26
2491.27 18
2491.39 10
2491.50 2
2491.61 0
2491.73 0
2491.84 0
2491.96 0
2492.07 0
2492.19 0
2492.30 0
2492.42 0
2492.53 12
2492.64 25
2492.76 37
2492.87 45
2492.99 50
2493.10 51
2493.22 50
2493.33 47
2493.45 45
2493.56 44
2493.67 45
2493.79 48
2493.90 52
2494.02 58
2494.13 63
2494.25 66
2494.36 67
2494.48 66
2494.59 63
2494.71 60
2494.82 57
2494.93 57
2495.05 59
2495.16 63
2495.28 67
2495.39 71
2495.51 73
2495.62 73
2495.74 71
2495.85 69
2495.97 66
2496.08 65
2496.19 66
2496.31 67
2496.42 68
2496.54 68
2496.65 68
2496.77 67
2496.88 67
2497.00 67
2497.11 68
2497.23 71
2497.34 75
2497.45 78
2497.57 82
2497.68 84
2497.80 85
2497.91 85
2498.03 83
2498.14 81
2498.26 77
2498.37 72
2498.49 67
2498.60 62
2498.72 57
2498.83 54
2498.94 53
2499.06 53
2499.17 57
2499.29 63
2499.40 71
2499.52 81
2499.63 92
2499.75 104
2499.86 115
2499.98 125
2500.09 133
2500.21 138
2500.32 140
2500.43 140
2500.55 137
2500.66 134
2500.78 131
2500.89 126
2501.01 122
2501.12 116
2501.24 109
2501.35 101
2501.47 92
2501.58 84
2501.70 76
2501.81 71
2501.93 68
2502.04 68
2502.16 70
2502.27 72
2502.38 74
2502.50 75
2502.61 73
2502.73 70
2502.84 65
2502.96 59
2503.07 54
2503.19 50
2503.30 49
2503.42 50
2503.53 53
2503.65 56
2503.76 60
2503.88 63
2503.99 64
2504.11 63
2504.22 59
2504.33 54
2504.45 48
2504.56 42
2504.68 36
2504.79 32
2504.91 31
2505.02 31
2505.14 33
2505.25 35
2505.37 37
2505.48 36
2505.60 33
2505.71 26
2505.83 18
2505.94 10
2506.06 2
2506.17 0
2506.29 0
2506.40 0
2506.52 0
2506.63 0
2506.75 0
2506.86 0
2506.97 0
2507.09 3
2507.20 9
2507.32 17
2507.43 26
2507.55 33
2507.66 38
2507.78 40
2507.89 37
2508.01 31
2508.12 23
2508.24 16
2508.35 9
2508.47 5
2508.58 3
2508.70 2
2508.81 2
2508.93 3
2509.04 3
2509.16 5
2509.27 7
2509.39 9
2509.50 12
2509.62 15
2509.73 18
2509.85 20
2509.96 21
2510.08 23
2510.19 24
2510.31 25
2510.42 26
2510.54 28
2510.65 28
2510.76 29
2510.88 30
2510.99 31
2511.11 33
2511.22 36
2511.34 38
2511.45 40
2511.57 41
2511.68 41
2511.80 39
2511.91 37
2512.03 34
2512.14 32
2512.26 29
2512.37 26
2512.49 22
2512.60 17
2512.72 12
2512.83 6
2512.95 1
2513.06 0
2513.18 0
2513.29 0
2513.41 0
2513.52 0
2513.64 0
2513.75 0
2513.87 1
2513.98 2
2514.10 2
2514.21 3
2514.33 4
2514.44 6
2514.56 9
2514.67 13
2514.79 19
2514.90 24
2515.02 29
2515.13 31
2515.25 29
2515.36 24
2515.48 16
2515.59 7
2515.71 0
2515.82 0
2515.94 0
2516.05 0
2516.17 0
2516.28 0
2516.40 7
2516.51 15
2516.63 23
2516.74 30
2516.86 35
2516.97 40
2517.09 43
2517.20 46
2517.32 48
2517.43 51
2517.55 54
2517.66 57
2517.78 60
2517.89 63
2518.01 66
2518.12 67
2518.24 67
2518.35 67
2518.47 66
2518.58 66
2518.70 68
2518.81 70
2518.93 74
2519.04 78
2519.16 81
2519.27 82
2519.39 80
2519.50 76
2519.62 71
2519.73 66
2519.85 62
2519.96 60
2520.08 60
2520.20 61
2520.31 64
2520.43 66
2520.54 68
2520.66 69
2520.77 69
2520.89 69
2521.00 68
2521.12 65
2521.23 62
2521.35 59
2521.46 58
2521.58 58
2521.69 62
2521.81 69
2521.92 80
2522.04 92
2522.15 102
2522.27 110
2522.38 114
2522.50 113
2522.61 108
2522.73 100
2522.84 89
2522.96 78
2523.07 67
2523.19 56
2523.30 48
2523.42 42
2523.53 40
2523.65 42
2523.76 48
2523.88 58
2524.00 70
2524.11 82
2524.23 93
2524.34 101
2524.46 107
2524.57 110
2524.69 112
2524.80 115
2524.92 120
2525.03 126
2525.15 134
2525.26 141
2525.38 148
2525.49 153
2525.61 154
2525.72 153
2525.84 149
2525.95 144
2526.07 138
2526.18 132
2526.30 127
2526.42 123
2526.53 122
2526.65 123
2526.76 125
2526.88 127
2526.99 129
2527.11 130
2527.22 129
2527.34 125
2527.45 119
2527.57 110
2527.68 100
2527.80 90
2527.91 81
2528.03 75
2528.14 72
2528.26 73
2528.37 78
2528.49 86
2528.61 97
2528.72 108
2528.84 120
2528.95 131
2529.07 140
2529.18 147
2529.30 150
2529.41 150
2529.53 146
2529.64 140
2529.76 131
2529.87 122
2529.99 114
2530.10 107
2530.22 102
2530.34 100
2530.45 100
2530.57 102
2530.68 104
2530.80 107
2530.91 109
2531.03 110
2531.14 111
2531.26 112
2531.37 113
2531.49 117
2531.60 124
2531.72 134
2531.83 149
2531.95 166
2532.07 186
2532.18 205
2532.30 224
2532.41 240
2532.53 251
2532.64 258
2532.76 260
2532.87 260
2532.99 258
2533.10 257
2533.22 259
2533.33 265
2533.45 275
2533.57 288
2533.68 301
2533.80 313
2533.91 321
2534.03 323
2534.14 320
2534.26 313
2534.37 304
2534.49 297
2534.60 293
2534.72 294
2534.84 300
2534.95 310
2535.07 323
2535.18 335
2535.30 346
2535.41 354
2535.53 359
2535.64 361
2535.76 360
2535.87 357
2535.99 353
2536.11 350
2536.22 347
2536.34 347
2536.45 350
2536.57 356
2536.68 363
2536.80 372
2536.91 381
2537.03 389
2537.14 395
2537.26 400
2537.38 404
2537.49 407
2537.61 411
2537.72 416
2537.84 423
2537.95 433
2538.07 446
2538.18 463
2538.30 485
2538.42 514
2538.53 548
2538.65 588
2538.76 632
2538.88 676
2538.99 719
2539.11 758
2539.22 791
2539.34 820
2539.46 847
2539.57 877
2539.69 914
2539.80 964
2539.92 1027
2540.03 1104
2540.15 1193
2540.26 1290
2540.38 1389
2540.50 1487
2540.61 1580
2540.73 1666
2540.84 1744
2540.96 1814
2541.07 1877
2541.19 1933
2541.30 1983
2541.42 2029
2541.54 2071
2541.65 2111
2541.77 2149
2541.88 2186
2542.00 2221
2542.11 2251
2542.23 2276
2542.35 2293
2542.46 2302
2542.58 2302
2542.69 2295
2542.81 2282
2542.92 2266
2543.04 2246
2543.15 2224
2543.27 2198
2543.39 2167
2543.50 2132
2543.62 2092
2543.73 2048
2543.85 2001
2543.96 1952
2544.08 1902
2544.20 1852
2544.31 1800
2544.43 1747
2544.54 1693
2544.66 1639
2544.77 1583
2544.89 1527
2545.00 1472
2545.12 1418
2545.24 1364
2545.35 1312
2545.47 1261
2545.58 1211
2545.70 1160
2545.81 1109
2545.93 1056
2546.05 1003
2546.16 951
2546.28 901
2546.39 855
2546.51 814
2546.62 779
2546.74 749
2546.86 724
2546.97 701
2547.09 679
2547.20 656
2547.32 632
2547.43 606
2547.55 581
2547.67 556
2547.78 533
2547.90 514
2548.01 498
2548.13 484
2548.24 472
2548.36 461
2548.48 448
2548.59 433
2548.71 418
2548.82 402
2548.94 386
2549.06 373
2549.17 363
2549.29 357
2549.40 355
2549.52 356
2549.63 360
2549.75 367
2549.87 374
2549.98 381
2550.10 386
2550.21 386
2550.33 382
2550.44 373
2550.56 358
2550.68 339
2550.79 318
2550.91 297
2551.02 279
2551.14 265
2551.26 255
2551.37 249
2551.49 246
2551.60 244
2551.72 242
2551.83 239
2551.95 234
2552.07 227
2552.18 218
2552.30 208
2552.41 197
2552.53 185
2552.65 172
2552.76 159
2552.88 146
2552.99 134
2553.11 124
2553.22 117
2553.34 112
2553.46 109
2553.57 107
2553.69 104
2553.80 99
2553.92 92
2554.04 84
2554.15 75
2554.27 68
2554.38 65
2554.50 65
2554.62 69
2554.73 76
2554.85 83
2554.96 90
2555.08 94
2555.19 97
2555.31 99
2555.43 100
2555.54 102
2555.66 105
2555.77 109
2555.89 113
2556.01 117
2556.12 120
2556.24 121
2556.35 122
2556.47 123
2556.59 123
2556.70 124
2556.82 125
2556.93 126
2557.05 126
2557.17 126
2557.28 125
2557.40 123
2557.51 120
2557.63 116
2557.75 112
2557.86 108
2557.98 106
2558.09 105
2558.21 105
2558.33 106
2558.44 107
2558.56 106
2558.67 104
2558.79 100
2558.91 96
2559.02 91
2559.14 86
2559.25 83
2559.37 80
2559.49 78
2559.60 75
2559.72 72
2559.83 67
2559.95 60
2560.07 51
2560.18 42
2560.30 33
2560.41 25
2560.53 20
2560.65 16
2560.76 14
2560.88 13
2560.99 12
2561.11 9
2561.23 6
2561.34 1
2561.46 0
2561.57 0
2561.69 0
2561.81 0
2561.92 0
2562.04 0
2562.15 0
2562.27 0
2562.39 3
2562.50 7
2562.62 13
2562.73 21
2562.85 32
2562.97 44
2563.08 57
2563.20 70
2563.31 81
2563.43 90
2563.55 95
2563.66 98
2563.78 98
2563.90 98
2564.01 97
2564.13 97
2564.24 98
2564.36 99
2564.48 102
2564.59 105
2564.71 107
2564.82 107
2564.94 107
2565.06 105
2565.17 103
2565.29 103
2565.40 106
2565.52 112
2565.64 122
2565.75 135
2565.87 147
2565.99 159
2566.10 167
2566.22 171
2566.33 173
2566.45 172
2566.57 173
2566.68 175
2566.80 180
2566.91 188
2567.03 197
2567.15 206
2567.26 213
2567.38 219
2567.50 221
2567.61 220
2567.73 218
2567.84 214
2567.96 210
2568.08 205
2568.19 200
2568.31 196
2568.43 191
2568.54 187
2568.66 182
2568.77 177
2568.89 169
2569.01 159
2569.12 145
2569.24 129
2569.36 112
2569.47 96
2569.59 83
2569.70 74
2569.82 72
2569.94 74
2570.05 81
2570.17 90
2570.29 99
2570.40 107
2570.52 114
2570.63 118
2570.75 122
2570.87 126
2570.98 129
2571.10 133
2571.22 136
2571.33 140
2571.45 143
2571.56 146
2571.68 148
2571.80 150
2571.91 150
2572.03 150
2572.15 148
2572.26 144
2572.38 137
2572.49 130
2572.61 123
2572.73 117
2572.84 113
2572.96 112
2573.08 113
2573.19 117
2573.31 122
2573.42 126
2573.54 129
2573.66 129
2573.77 127
2573.89 123
2574.01 118
2574.12 114
2574.24 111
2574.36 110
2574.47 110
2574.59 112
2574.70 115
2574.82 120
2574.94 126
2575.05 134
2575.17 142
2575.29 151
2575.40 160
2575.52 168
2575.64 174
2575.75 178
2575.87 178
2575.98 175
2576.10 171
2576.22 168
2576.33 165
2576.45 165
2576.57 167
2576.68 170
2576.80 174
2576.92 176
2577.03 177
2577.15 175
2577.26 171
2577.38 164
2577.50 156
2577.61 147
2577.73 137
2577.85 128
2577.96 119
2578.08 112
2578.20 107
2578.31 104
2578.43 104
2578.55 106
2578.66 109
2578.78 112
2578.89 115
2579.01 117
2579.13 117
2579.24 116
2579.36 113
2579.48 109
2579.59 105
2579.71 103
2579.83 103
2579.94 106
2580.06 110
2580.18 117
2580.29 124
2580.41 130
2580.53 134
2580.64 136
2580.76 136
2580.87 134
2580.99 131
2581.11 127
2581.22 121
2581.34 114
2581.46 106
2581.57 98
2581.69 90
2581.81 83
2581.92 77
2582.04 73
2582.16 71
2582.27 69
2582.39 68
2582.51 66
2582.62 64
2582.74 61
2582.86 58
2582.97 56
2583.09 56
2583.21 59
2583.32 66
2583.44 77
2583.55 90
2583.67 104
2583.79 118
2583.90 129
2584.02 136
2584.14 139
2584.25 137
2584.37 132
2584.49 123
2584.60 113
2584.72 101
2584.84 89
2584.95 78
2585.07 69
2585.19 63
2585.30 60
2585.42 61
2585.54 66
2585.65 73
2585.77 82
2585.89 90
2586.00 97
2586.12 102
2586.24 104
2586.35 105
2586.47 105
2586.59 105
2586.70 104
2586.82 104
2586.94 103
2587.05 101
2587.17 99
2587.29 96
2587.40 92
2587.52 89
2587.64 87
2587.75 86
2587.87 86
2587.99 86
2588.10 87
2588.22 89
2588.34 90
2588.45 93
2588.57 95
2588.69 98
2588.80 101
2588.92 103
2589.04 103
2589.15 101
2589.27 96
2589.39 90
2589.50 82
2589.62 76
2589.74 71
2589.85 69
2589.97 70
2590.09 74
2590.20 81
2590.32 89
2590.44 98
2590.55 106
2590.67 111
2590.79 113
2590.90 113
2591.02 110
2591.14 105
2591.25 100
2591.37 95
2591.49 92
2591.60 90
2591.72 91
2591.84 93
2591.95 97
2592.07 101
2592.19 106
2592.30 111
2592.42 116
2592.54 119
2592.65 122
2592.77 123
2592.89 121
2593.00 119
2593.12 115
2593.24 111
2593.35 108
2593.47 106
2593.59 107
2593.70 110
2593.82 115
2593.94 119
2594.05 124
2594.17 126
2594.29 127
2594.41 128
2594.52 129
2594.64 132
2594.76 138
2594.87 146
2594.99 155
2595.11 163
2595.22 169
2595.34 169
2595.46 166
2595.57 159
2595.69 151
2595.81 144
2595.92 138
2596.04 135
2596.16 134
2596.27 134
2596.39 134
2596.51 135
2596.62 136
2596.74 138
2596.86 139
2596.98 141
2597.09 143
2597.21 143
2597.33 141
2597.44 137
2597.56 129
2597.68 120
2597.79 111
2597.91 101
2598.03 93
2598.14 87
2598.26 83
2598.38 81
2598.49 80
2598.61 82
2598.73 85
2598.85 88
2598.96 92
2599.08 96
2599.20 99
2599.31 101
2599.43 103
2599.55 105
2599.66 107
2599.78 110
2599.90 115
2600.01 121
2600.13 126
2600.25 130
2600.37 131
2600.48 129
2600.60 124
2600.72 117
2600.83 107
2600.95 97
2601.07 88
2601.18 80
2601.30 73
2601.42 68
2601.53 64
2601.65 61
2601.77 60
2601.89 58
2602.00 58
2602.12 58
2602.24 59
2602.35 62
2602.47 67
2602.59 73
2602.70 81
2602.82 89
2602.94 96
2603.06 103
2603.17 107
2603.29 108
2603.41 106
2603.52 102
2603.64 95
2603.76 87
2603.87 78
2603.99 71
2604.11 64
2604.23 60
2604.34 59
2604.46 60
2604.58 64
2604.69 70
2604.81 78
2604.93 89
2605.04 100
2605.16 113
2605.28 126
2605.40 139
2605.51 150
2605.63 160
2605.75 167
2605.86 172
2605.98 174
2606.10 174
2606.22 173
2606.33 172
2606.45 170
2606.57 170
2606.68 171
2606.80 175
2606.92 183
2607.03 196
2607.15 215
2607.27 237
2607.39 262
2607.50 286
2607.62 307
2607.74 321
2607.85 328
2607.97 328
2608.09 325
2608.21 322
2608.32 323
2608.44 331
2608.56 347
2608.67 372
2608.79 403
2608.91 439
2609.03 477
2609.14 515
2609.26 553
2609.38 591
2609.49 628
2609.61 666
2609.73 706
2609.85 747
2609.96 788
2610.08 829
2610.20 869
2610.31 906
2610.43 942
2610.55 975
2610.67 1008
2610.78 1041
2610.90 1075
2611.02 1110
2611.13 1143
2611.25 1174
2611.37 1199
2611.49 1218
2611.60 1230
2611.72 1235
2611.84 1234
2611.95 1228
2612.07 1217
2612.19 1203
2612.31 1184
2612.42 1164
2612.54 1141
2612.66 1119
2612.77 1098
2612.89 1079
2613.01 1062
2613.13 1046
2613.24 1031
2613.36 1014
2613.48 997
2613.60 979
2613.71 960
2613.83 939
2613.95 917
2614.06 893
2614.18 867
2614.30 839
2614.42 810
2614.53 782
2614.65 756
2614.77 732
2614.88 712
2615.00 694
2615.12 677
2615.24 661
2615.35 643
2615.47 622
2615.59 600
2615.71 575
2615.82 548
2615.94 521
2616.06 495
2616.17 470
2616.29 449
2616.41 431
2616.53 415
2616.64 402
2616.76 390
2616.88 378
2617.00 364
2617.11 349
2617.23 332
2617.35 315
2617.46 297
2617.58 280
2617.70 265
2617.82 252
2617.93 241
2618.05 233
2618.17 227
2618.29 223
2618.40 220
2618.52 217
2618.64 213
2618.76 208
2618.87 200
2618.99 192
2619.11 183
2619.22 175
2619.34 167
2619.46 160
2619.58 153
2619.69 145
2619.81 138
2619.93 132
2620.05 127
2620.16 124
2620.28 125
2620.40 130
2620.52 137
2620.63 146
2620.75 156
2620.87 164
2620.99 170
2621.10 173
2621.22 175
2621.34 174
2621.46 173
2621.57 172
2621.69 173
2621.81 176
2621.92 180
2622.04 185
2622.16 192
2622.28 198
2622.39 203
2622.51 206
2622.63 208
2622.75 207
2622.86 205
2622.98 201
2623.10 196
2623.22 191
2623.33 185
2623.45 180
2623.57 173
2623.69 167
2623.80 160
2623.92 154
2624.04 147
2624.16 141
2624.27 134
2624.39 128
2624.51 123
2624.63 119
2624.74 116
2624.86 114
2624.98 115
2625.10 118
2625.21 122
2625.33 128
2625.45 134
2625.57 140
2625.68 143
2625.80 143
2625.92 141
2626.04 136
2626.15 130
2626.27 124
2626.39 120
2626.51 116
2626.62 114
2626.74 113
2626.86 112
2626.98 109
2627.09 105
2627.21 100
2627.33 95
2627.45 90
2627.56 85
2627.68 81
2627.80 77
2627.92 74
2628.03 71
2628.15 66
2628.27 60
2628.39 51
2628.50 42
2628.62 32
2628.74 21
2628.86 12
2628.97 5
2629.09 1
2629.21 0
2629.33 0
2629.44 0
2629.56 0
2629.68 0
2629.80 0
2629.92 0
2630.03 0
2630.15 0
2630.27 0
2630.39 3
2630.50 9
2630.62 15
2630.74 21
2630.86 26
2630.97 30
2631.09 34
2631.21 39
2631.33 45
2631.44 54
2631.56 64
2631.68 75
2631.80 86
2631.91 96
2632.03 106
2632.15 115
2632.27 122
2632.39 129
2632.50 133
2632.62 134
2632.74 132
2632.86 126
2632.97 117
2633.09 106
2633.21 96
2633.33 89
2633.44 85
2633.56 84
2633.68 88
2633.80 93
2633.91 99
2634.03 104
2634.15 105
2634.27 102
2634.39 96
2634.50 87
2634.62 76
2634.74 67
2634.86 60
2634.97 58
2635.09 61
2635.21 70
2635.33 82
2635.44 95
2635.56 105
2635.68 112
2635.80 112
2635.92 106
2636.03 97
2636.15 85
2636.27 73
2636.39 63
2636.50 56
2636.62 51
2636.74 49
2636.86 48
2636.98 47
2637.09 46
2637.21 45
2637.33 45
2637.45 46
2637.56 48
2637.68 52
2637.80 58
2637.92 65
2638.04 73
2638.15 81
2638.27 88
2638.39 93
2638.51 97
2638.62 100
2638.74 101
2638.86 103
2638.98 105
2639.10 108
2639.21 111
2639.33 114
2639.45 116
2639.57 116
2639.68 114
2639.80 110
2639.92 105
2640.04 100
2640.16 98
2640.27 98
2640.39 101
2640.51 106
2640.63 110
2640.74 114
2640.86 114
2640.98 112
2641.10 106
2641.22 98
2641.33 89
2641.45 80
2641.57 71
2641.69 64
2641.81 59
2641.92 54
2642.04 52
2642.16 50
2642.28 50
2642.39 50
2642.51 51
2642.63 53
2642.75 54
2642.87 54
2642.98 53
2643.10 51
2643.22 49
2643.34 46
2643.46 43
2643.57 41
2643.69 39
2643.81 38
2643.93 38
2644.05 36
2644.16 35
2644.28 33
2644.40 32
2644.52 31
2644.63 31
2644.75 32
2644.87 34
2644.99 38
2645.11 41
2645.22 44
2645.34 47
2645.46 48
2645.58 47
2645.70 45
2645.81 42
2645.93 37
2646.05 32
2646.17 25
2646.29 18
2646.40 9
2646.52 0
2646.64 0
2646.76 0
2646.88 0
2646.99 0
2647.11 0
2647.23 0
2647.35 0
2647.47 5
2647.58 19
2647.70 32
2647.82 41
2647.94 46
2648.06 46
2648.17 42
2648.29 35
2648.41 27
2648.53 19
2648.65 12
2648.76 8
2648.88 6
2649.00 8
2649.12 11
2649.24 17
2649.35 25
2649.47 34
2649.59 45
2649.71 56
2649.83 67
2649.94 79
2650.06 90
2650.18 100
2650.30 108
2650.42 115
2650.53 120
2650.65 123
2650.77 125
2650.89 125
2651.01 125
2651.12 125
2651.24 127
2651.36 129
2651.48 133
2651.60 137
2651.71 139
2651.83 140
2651.95 137
2652.07 131
2652.19 121
2652.31 110
2652.42 98
2652.54 86
2652.66 76
2652.78 67
2652.90 60
2653.01 53
2653.13 47
2653.25 41
2653.37 36
2653.49 33
2653.60 34
2653.72 38
2653.84 46
2653.96 57
2654.08 68
2654.19 78
2654.31 86
2654.43 92
2654.55 94
2654.67 95
2654.79 95
2654.90 95
2655.02 96
2655.14 97
2655.26 99
2655.38 101
2655.49 102
2655.61 102
2655.73 104
2655.85 106
2655.97 112
2656.09 120
2656.20 130
2656.32 142
2656.44 153
2656.56 162
2656.68 168
2656.79 170
2656.91 169
2657.03 166
2657.15 162
2657.27 160
2657.39 159
2657.50 161
2657.62 164
2657.74 168
2657.86 172
2657.98 173
2658.09 171
2658.21 167
2658.33 161
2658.45 153
2658.57 144
2658.69 136
2658.80 128
2658.92 121
2659.04 114
2659.16 107
2659.28 102
2659.40 98
2659.51 95
2659.63 94
2659.75 94
2659.87 97
2659.99 100
2660.10 103
2660.22 105
2660.34 106
2660.46 105
2660.58 101
2660.70 93
2660.81 84
2660.93 72
2661.05 61
2661.17 51
2661.29 44
2661.41 42
2661.52 45
2661.64 50
2661.76 58
2661.88 64
2662.00 68
2662.12 68
2662.23 65
2662.35 60
2662.47 55
2662.59 51
2662.71 49
2662.83 49
2662.94 50
2663.06 52
2663.18 52
2663.30 50
2663.42 47
2663.54 42
2663.65 36
2663.77 30
2663.89 26
2664.01 23
2664.13 22
2664.25 24
2664.36 27
2664.48 32
2664.60 38
2664.72 45
2664.84 52
2664.96 58
2665.07 62
2665.19 63
2665.31 61
2665.43 55
2665.55 48
2665.67 40
2665.78 33
2665.90 29
2666.02 27
2666.14 28
2666.26 30
2666.38 32
2666.50 32
2666.61 30
2666.73 25
2666.85 18
2666.97 9
2667.09 0
2667.21 0
2667.32 0
2667.44 0
2667.56 0
2667.68 0
2667.80 0
2667.92 0
2668.03 2
2668.15 12
2668.27 22
2668.39 30
2668.51 37
2668.63 41
2668.75 43
2668.86 43
2668.98 43
2669.10 42
2669.22 41
2669.34 41
2669.46 40
2669.57 39
2669.69 38
2669.81 36
2669.93 35
2670.05 33
2670.17 32
2670.29 31
2670.40 30
2670.52 30
2670.64 30
2670.76 31
2670.88 32
2671.00 35
2671.12 39
2671.23 43
2671.35 48
2671.47 51
2671.59 54
2671.71 54
2671.83 53
2671.94 52
2672.06 49
2672.18 47
2672.30 45
2672.42 44
2672.54 43
2672.66 42
2672.77 40
2672.89 37
2673.01 32
2673.13 26
2673.25 20
2673.37 13
2673.49 7
2673.60 1
2673.72 0
2673.84 0
2673.96 0
2674.08 0
2674.20 0
2674.32 0
2674.43 0
2674.55 0
2674.67 1
2674.79 2
2674.91 3
2675.03 5
2675.15 10
2675.26 17
2675.38 27
2675.50 39
2675.62 50
2675.74 60
2675.86 68
2675.98 72
2676.09 73
2676.21 73
2676.33 73
2676.45 75
2676.57 79
2676.69 84
2676.81 90
2676.93 94
2677.04 96
2677.16 94
2677.28 89
2677.40 81
2677.52 72
2677.64 63
2677.76 54
2677.87 47
2677.99 41
2678.11 37
2678.23 34
2678.35 32
2678.47 32
2678.59 33
2678.71 36
2678.82 41
2678.94 47
2679.06 55
2679.18 64
2679.30 74
2679.42 82
2679.54 88
2679.65 92
2679.77 95
2679.89 96
2680.01 96
2680.13 96
2680.25 97
2680.37 99
2680.49 102
2680.60 108
2680.72 114
2680.84 121
2680.96 129
2681.08 137
2681.20 144
2681.32 150
2681.44 153
2681.55 152
2681.67 148
2681.79 141
2681.91 132
2682.03 121
2682.15 110
2682.27 101
2682.39 92
2682.50 85
2682.62 80
2682.74 77
2682.86 76
2682.98 78
2683.10 82
2683.22 89
2683.34 97
2683.45 106
2683.57 114
2683.69 119
2683.81 122
2683.93 122
2684.05 118
2684.17 111
2684.29 102
2684.40 92
2684.52 84
2684.64 77
2684.76 73
2684.88 73
2685.00 75
2685.12 81
2685.24 87
2685.36 93
2685.47 96
2685.59 95
2685.71 90
2685.83 82
2685.95 72
2686.07 63
2686.19 57
2686.31 54
2686.42 57
2686.54 63
2686.66 72
2686.78 83
2686.90 94
2687.02 105
2687.14 116
2687.26 127
2687.38 138
2687.49 149
2687.61 159
2687.73 169
2687.85 179
2687.97 188
2688.09 196
2688.21 203
2688.33 210
2688.45 215
2688.56 219
2688.68 221
2688.80 222
2688.92 224
2689.04 226
2689.16 230
2689.28 235
2689.40 242
2689.52 250
2689.63 257
2689.75 264
2689.87 271
2689.99 276
2690.11 281
2690.23 287
2690.35 294
2690.47 302
2690.59 313
2690.71 325
2690.82 339
2690.94 355
2691.06 373
2691.18 391
2691.30 409
2691.42 425
2691.54 439
2691.66 450
2691.78 457
2691.89 461
2692.01 464
2692.13 465
2692.25 469
2692.37 475
2692.49 486
2692.61 503
2692.73 525
2692.85 553
2692.97 584
2693.08 618
2693.20 654
2693.32 690
2693.44 725
2693.56 761
2693.68 798
2693.80 835
2693.92 875
2694.04 917
2694.16 962
2694.27 1009
2694.39 1061
2694.51 1118
2694.63 1179
2694.75 1246
2694.87 1320
2694.99 1402
2695.11 1491
2695.23 1589
2695.35 1695
2695.47 1808
2695.58 1926
2695.70 2048
2695.82 2169
2695.94 2288
2696.06 2401
2696.18 2507
2696.30 2605
2696.42 2696
2696.54 2782
2696.66 2866
2696.77 2953
2696.89 3045
2697.01 3142
2697.13 3245
2697.25 3350
2697.37 3450
2697.49 3540
2697.61 3613
2697.73 3666
2697.85 3697
2697.97 3707
2698.08 3701
2698.20 3683
2698.32 3658
2698.44 3631
2698.56 3602
2698.68 3572
2698.80 3539
2698.92 3502
2699.04 3457
2699.16 3405
2699.28 3346
2699.40 3282
2699.51 3214
2699.63 3145
2699.75 3076
2699.87 3006
2699.99 2936
2700.11 2866
2700.23 2794
2700.35 2722
2700.47 2648
2700.59 2571
2700.71 2493
2700.83 2410
2700.94 2324
2701.06 2233
2701.18 2138
2701.30 2040
2701.42 1940
2701.54 1841
2701.66 1743
2701.78 1648
2701.90 1557
2702.02 1472
2702.14 1393
2702.26 1321
2702.37 1257
2702.49 1200
2702.61 1150
2702.73 1106
2702.85 1066
2702.97 1030
2703.09 995
2703.21 961
2703.33 928
2703.45 895
2703.57 862
2703.69 830
2703.81 799
2703.92 769
2704.04 741
2704.16 713
2704.28 684
2704.40 654
2704.52 621
2704.64 585
2704.76 548
2704.88 509
2705.00 470
2705.12 434
2705.24 403
2705.36 377
2705.47 358
2705.59 344
2705.71 335
2705.83 329
2705.95 324
2706.07 320
2706.19 315
2706.31 309
2706.43 301
2706.55 294
2706.67 287
2706.79 280
2706.91 273
2707.03 266
2707.14 258
2707.26 248
2707.38 236
2707.50 221
2707.62 203
2707.74 184
2707.86 164
2707.98 144
2708.10 125
2708.22 108
2708.34 92
2708.46 78
2708.58 65
2708.70 54
2708.82 46
2708.93 39
2709.05 34
2709.17 31
2709.29 30
2709.41 31
2709.53 35
2709.65 41
2709.77 50
2709.89 60
2710.01 72
2710.13 85
2710.25 98
2710.37 109
2710.49 119
2710.61 125
2710.73 128
2710.84 127
2710.96 122
2711.08 114
2711.20 104
2711.32 94
2711.44 86
2711.56 81
2711.68 81
2711.80 85
2711.92 94
2712.04 106
2712.16 121
2712.28 136
2712.40 152
2712.52 168
2712.64 182
2712.76 195
2712.87 207
2712.99 218
2713.11 227
2713.23 236
2713.35 245
2713.47 254
2713.59 264
2713.71 276
2713.83 290
2713.95 305
2714.07 319
2714.19 332
2714.31 341
2714.43 345
2714.55 344
2714.67 337
2714.79 328
2714.91 318
2715.02 310
2715.14 306
2715.26 308
2715.38 313
2715.50 321
2715.62 328
2715.74 332
2715.86 333
2715.98 330
2716.10 323
2716.22 316
2716.34 308
2716.46 302
2716.58 297
2716.70 293
2716.82 289
2716.94 284
2717.06 277
2717.18 266
2717.30 252
2717.41 234
2717.53 213
2717.65 190
2717.77 168
2717.89 147
2718.01 130
2718.13 116
2718.25 105
2718.37 96
2718.49 89
2718.61 83
2718.73 76
2718.85 69
2718.97 61
2719.09 53
2719.21 47
2719.33 40
2719.45 35
2719.57 32
2719.69 30
2719.81 29
2719.93 30
2720.05 33
2720.16 37
2720.28 42
2720.40 48
2720.52 53
2720.64 58
2720.76 63
2720.88 67
2721.00 72
2721.12 76
2721.24 80
2721.36 85
2721.48 90
2721.60 97
2721.72 104
2721.84 113
2721.96 125
2722.08 139
2722.20 155
2722.32 172
2722.44 189
2722.56 206
2722.68 220
2722.80 230
2722.92 236
2723.04 237
2723.16 235
2723.28 230
2723.39 223
2723.51 214
2723.63 205
2723.75 195
2723.87 182
2723.99 168
2724.11 152
2724.23 135
2724.35 117
2724.47 99
2724.59 80
2724.71 62
2724.83 44
2724.95 25
2725.07 6
2725.19 0
2725.31 0
2725.43 0
2725.55 0
2725.67 0
2725.79 0
2725.91 0
2726.03 0
2726.15 17
2726.27 41
2726.39 62
2726.51 78
2726.63 87
2726.75 90
2726.87 88
2726.99 81
2727.11 74
2727.23 66
2727.35 60
2727.47 57
2727.58 56
2727.70 57
2727.82 58
2727.94 60
2728.06 61
2728.18 61
2728.30 59
2728.42 55
2728.54 52
2728.66 49
2728.78 47
2728.90 47
2729.02 48
2729.14 50
2729.26 51
2729.38 52
2729.50 51
2729.62 50
2729.74 50
2729.86 52
2729.98 56
2730.10 62
2730.22 70
2730.34 77
2730.46 83
2730.58 87
2730.70 89
2730.82 88
2730.94 85
2731.06 81
2731.18 77
2731.30 73
2731.42 70
2731.54 69
2731.66 70
2731.78 73
2731.90 78
2732.02 84
2732.14 89
2732.26 93
2732.38 95
2732.50 95
2732.62 94
2732.74 91
2732.86 88
2732.98 84
2733.10 79
2733.22 74
2733.34 68
2733.46 62
2733.58 56
2733.70 51
2733.82 47
2733.94 43
2734.06 40
2734.18 37
2734.30 33
2734.42 28
2734.54 24
2734.66 20
2734.78 18
2734.89 17
2735.01 18
2735.13 20
2735.25 22
2735.37 24
2735.49 24
2735.61 22
2735.73 19
2735.85 16
2735.97 13
2736.09 12
2736.21 12
2736.33 13
2736.45 15
2736.57 17
2736.69 18
2736.81 18
2736.93 18
2737.05 19
2737.17 21
2737.29 23
2737.41 28
2737.53 33
2737.65 38
2737.77 43
2737.89 46
2738.01 49
2738.13 51
2738.25 51
2738.37 49
2738.49 45
2738.61 38
2738.73 29
2738.85 19
2738.97 8
2739.09 0
2739.21 0
2739.33 0
2739.45 0
2739.57 0
2739.69 0
2739.81 0
2739.93 0
2740.05 1
2740.17 8
2740.29 16
2740.41 22
2740.53 26
2740.65 29
2740.77 29
2740.89 28
2741.01 25
2741.13 21
2741.25 18
2741.37 17
2741.49 17
2741.61 18
2741.73 21
2741.85 25
2741.97 30
2742.09 34
2742.21 37
2742.33 39
2742.46 40
2742.58 40
2742.70 40
2742.82 40
2742.94 38
2743.06 35
2743.18 32
2743.30 27
2743.42 23
2743.54 20
2743.66 20
2743.78 24
2743.90 31
2744.02 42
2744.14 55
2744.26 67
2744.38 78
2744.50 85
2744.62 87
2744.74 83
2744.86 76
2744.98 65
2745.10 55
2745.22 46
2745.34 42
2745.46 44
2745.58 52
2745.70 65
2745.82 80
2745.94 95
2746.06 106
2746.18 112
2746.30 111
2746.42 105
2746.54 95
2746.66 83
2746.78 72
2746.90 62
2747.02 57
2747.14 56
2747.26 60
2747.38 68
2747.50 79
2747.62 90
2747.74 101
2747.86 108
2747.98 111
2748.10 109
2748.22 105
2748.34 98
2748.46 91
2748.58 87
2748.70 85
2748.82 86
2748.94 90
2749.06 97
2749.18 105
2749.30 113
2749.42 123
2749.54 134
2749.66 146
2749.79 159
2749.91 173
2750.03 186
2750.15 196
2750.27 203
2750.39 205
2750.51 204
2750.63 200
2750.75 195
2750.87 191
2750.99 190
2751.11 193
2751.23 199
2751.35 206
2751.47 214
2751.59 221
2751.71 227
2751.83 230
2751.95 232
2752.07 232
2752.19 231
2752.31 228
2752.43 223
2752.55 216
2752.67 206
2752.79 196
2752.91 186
2753.03 177
2753.15 172
2753.27 169
2753.39 171
2753.51 175
2753.63 181
2753.75 186
2753.87 188
2754.00 188
2754.12 184
2754.24 177
2754.36 169
2754.48 160
2754.60 152
2754.72 145
2754.84 137
2754.96 130
2755.08 122
2755.20 113
2755.32 104
2755.44 94
2755.56 85
2755.68 76
2755.80 68
2755.92 61
2756.04 54
2756.16 49
2756.28 45
2756.40 42
2756.52 42
2756.64 44
2756.76 48
2756.88 53
2757.00 58
2757.12 63
2757.25 66
2757.37 66
2757.49 64
2757.61 60
2757.73 56
2757.85 53
2757.97 51
2758.09 52
2758.21 54
2758.33 56
2758.45 59
2758.57 60
2758.69 62
2758.81 63
2758.93 62
2759.05 61
2759.17 58
2759.29 52
2759.41 44
2759.53 33
2759.65 23
2759.77 13
2759.89 8
2760.02 6
2760.14 10
2760.26 17
2760.38 26
2760.50 36
2760.62 44
2760.74 48
2760.86 49
2760.98 47
2761.10 43
2761.22 37
2761.34 31
2761.46 26
2761.58 24
2761.70 26
2761.82 30
2761.94 37
2762.06 45
2762.18 53
2762.30 59
2762.43 63
2762.55 63
2762.67 59
2762.79 53
2762.91 45
2763.03 36
2763.15 27
2763.27 19
2763.39 12
2763.51 7
2763.63 2
2763.75 0
2763.87 0
2763.99 0
2764.11 0
2764.23 0
2764.35 0
2764.47 0
2764.60 0
2764.72 0
2764.84 5
2764.96 11
2765.08 19
2765.20 27
2765.32 35
2765.44 42
2765.56 49
2765.68 53
2765.80 56
2765.92 57
2766.04 57
2766.16 57
2766.28 57
2766.40 59
2766.52 63
2766.65 70
2766.77 80
2766.89 91
2767.01 103
2767.13 115
2767.25 126
2767.37 137
2767.49 147
2767.61 157
2767.73 168
2767.85 180
2767.97 192
2768.09 205
2768.21 217
2768.33 229
2768.45 241
2768.58 252
2768.70 262
2768.82 271
2768.94 277
2769.06 281
2769.18 281
2769.30 276
2769.42 268
2769.54 259
2769.66 249
2769.78 242
2769.90 238
2770.02 237
2770.14 240
2770.26 244
2770.39 247
2770.51 248
2770.63 246
2770.75 240
2770.87 232
2770.99 222
2771.11 212
2771.23 202
2771.35 193
2771.47 184
2771.59 176
2771.71 169
2771.83 164
2771.95 160
2772.08 158
2772.20 158
2772.32 159
2772.44 159
2772.56 158
2772.68 154
2772.80 148
2772.92 139
2773.04 129
2773.16 119
2773.28 109
2773.40 101
2773.52 93
2773.65 87
2773.77 82
2773.89 78
2774.01 75
2774.13 72
2774.25 71
2774.37 70
2774.49 71
2774.61 74
2774.73 78
2774.85 85
2774.97 94
2775.09 104
2775.22 116
2775.34 129
2775.46 142
2775.58 154
2775.70 164
2775.82 172
2775.94 178
2776.06 181
2776.18 181
2776.30 180
2776.42 178
2776.54 176
2776.67 176
2776.79 178
2776.91 182
2777.03 190
2777.15 200
2777.27 212
2777.39 225
2777.51 238
2777.63 251
2777.75 262
2777.87 270
2777.99 277
2778.12 281
2778.24 282
2778.36 280
2778.48 276
2778.60 270
2778.72 264
2778.84 256
2778.96 249
2779.08 241
2779.20 234
2779.32 227
2779.44 221
2779.57 216
2779.69 212
2779.81 208
2779.93 204
2780.05 199
2780.17 193
2780.29 186
2780.41 178
2780.53 167
2780.65 155
2780.77 142
2780.90 129
2781.02 116
2781.14 105
2781.26 97
2781.38 91
2781.50 88
2781.62 87
2781.74 89
2781.86 94
2781.98 100
2782.11 107
2782.23 114
2782.35 122
2782.47 128
2782.59 133
2782.71 134
2782.83 133
2782.95 129
2783.07 123
2783.19 115
2783.31 107
2783.44 99
2783.56 93
2783.68 87
2783.80 84
2783.92 83
2784.04 84
2784.16 88
2784.28 93
2784.40 100
2784.52 109
2784.65 118
2784.77 127
2784.89 135
2785.01 142
2785.13 148
2785.25 153
2785.37 155
2785.49 155
2785.61 152
2785.73 148
2785.86 143
2785.98 137
2786.10 129
2786.22 120
2786.34 111
2786.46 100
2786.58 88
2786.70 75
2786.82 63
2786.95 52
2787.07 42
2787.19 34
2787.31 29
2787.43 25
2787.55 23
2787.67 22
2787.79 23
2787.91 24
2788.03 27
2788.16 30
2788.28 32
2788.40 34
2788.52 36
2788.64 35
2788.76 34
2788.88 32
2789.00 29
2789.12 28
2789.25 29
2789.37 32
2789.49 38
2789.61 48
2789.73 62
2789.85 77
2789.97 92
2790.09 106
2790.21 117
2790.34 124
2790.46 128
2790.58 130
2790.70 129
2790.82 129
2790.94 130
2791.06 131
2791.18 133
2791.31 134
2791.43 136
2791.55 137
2791.67 139
2791.79 142
2791.91 146
2792.03 152
2792.15 158
2792.27 164
2792.40 168
2792.52 169
2792.64 166
2792.76 160
2792.88 151
2793.00 142
2793.12 133
2793.24 126
2793.36 122
2793.49 120
2793.61 119
2793.73 119
2793.85 119
2793.97 118
2794.09 117
2794.21 115
2794.33 112
2794.46 110
2794.58 108
2794.70 107
2794.82 107
2794.94 108
2795.06 111
2795.18 116
2795.30 120
2795.43 124
2795.55 126
2795.67 127
2795.79 124
2795.91 120
2796.03 114
2796.15 108
2796.27 103
2796.40 100
2796.52 97
2796.64 95
2796.76 92
2796.88 88
2797.00 83
2797.12 78
2797.24 73
2797.37 69
2797.49 68
2797.61 69
2797.73 72
2797.85 75
2797.97 78
2798.09 79
2798.21 79
2798.34 78
2798.46 76
2798.58 75
2798.70 74
2798.82 74
2798.94 74
2799.06 75
2799.19 75
2799.31 74
2799.43 73
2799.55 72
2799.67 70
2799.79 68
2799.91 66
2800.03 64
2800.16 60
2800.28 55
2800.40 50
2800.52 46
2800.64 42
2800.76 40
2800.88 40
2801.01 42
2801.13 45
2801.25 48
2801.37 52
2801.49 55
2801.61 57
2801.73 60
2801.86 62
2801.98 64
2802.10 65
2802.22 65
2802.34 64
2802.46 61
2802.58 58
2802.70 56
2802.83 54
2802.95 55
2803.07 58
2803.19 64
2803.31 71
2803.43 78
2803.55 85
2803.68 90
2803.80 95
2803.92 100
2804.04 103
2804.16 108
2804.28 112
2804.40 116
2804.53 120
2804.65 125
2804.77 130
2804.89 137
2805.01 147
2805.13 158
2805.25 171
2805.38 186
2805.50 200
2805.62 212
2805.74 222
2805.86 229
2805.98 232
2806.10 231
2806.23 228
2806.35 224
2806.47 220
2806.59 216
2806.71 213
2806.83 210
2806.96 206
2807.08 200
2807.20 192
2807.32 182
2807.44 171
2807.56 160
2807.68 152
2807.81 146
2807.93 144
2808.05 143
2808.17 145
2808.29 146
2808.41 147
2808.53 147
2808.66 146
2808.78 144
2808.90 140
2809.02 136
2809.14 131
2809.26 126
2809.39 121
2809.51 116
2809.63 111
2809.75 107
2809.87 104
2809.99 102
2810.11 101
2810.24 100
2810.36 101
2810.48 102
2810.60 104
2810.72 107
2810.84 112
2810.97 118
2811.09 127
2811.21 137
2811.33 149
2811.45 160
2811.57 171
2811.70 180
2811.82 187
2811.94 192
2812.06 195
2812.18 195
2812.30 192
2812.43 186
2812.55 176
2812.67 163
2812.79 148
2812.91 131
2813.03 115
2813.15 102
2813.28 94
2813.40 92
2813.52 96
2813.64 105
2813.76 117
2813.88 129
2814.01 139
2814.13 145
2814.25 146
2814.37 143
2814.49 137
2814.61 131
2814.74 124
2814.86 118
2814.98 114
2815.10 109
2815.22 103
2815.34 95
2815.47 86
2815.59 77
2815.71 69
2815.83 65
2815.95 65
2816.07 71
2816.20 83
2816.32 97
2816.44 113
2816.56 128
2816.68 142
2816.80 153
2816.93 161
2817.05 168
2817.17 174
2817.29 178
2817.41 180
2817.53 181
2817.66 179
2817.78 175
2817.90 170
2818.02 164
2818.14 158
2818.27 153
2818.39 149
2818.51 145
2818.63 140
2818.75 135
2818.87 128
2819.00 120
2819.12 113
2819.24 109
2819.36 108
2819.48 112
2819.60 119
2819.73 127
2819.85 134
2819.97 136
2820.09 133
2820.21 125
2820.34 113
2820.46 99
2820.58 87
2820.70 77
2820.82 72
2820.94 70
2821.07 70
2821.19 72
2821.31 72
2821.43 72
2821.55 69
2821.67 65
2821.80 60
2821.92 55
2822.04 51
2822.16 49
2822.28 50
2822.41 52
2822.53 57
2822.65 62
2822.77 66
2822.89 69
2823.01 70
2823.14 69
2823.26 64
2823.38 58
2823.50 51
2823.62 44
2823.75 37
2823.87 30
2823.99 24
2824.11 20
2824.23 16
2824.36 13
2824.48 11
2824.60 10
2824.72 9
2824.84 7
2824.96 4
2825.09 0
2825.21 0
2825.33 0
2825.45 0
2825.57 0
2825.70 0
2825.82 0
2825.94 0
2826.06 6
2826.18 13
2826.31 20
2826.43 28
2826.55 36
2826.67 45
2826.79 55
2826.92 64
2827.04 73
2827.16 79
2827.28 82
2827.40 82
2827.52 80
2827.65 77
2827.77 74
2827.89 72
2828.01 70
2828.13 69
2828.26 68
2828.38 67
2828.50 65
2828.62 62
2828.74 59
2828.87 56
2828.99 52
2829.11 50
2829.23 47
2829.35 45
2829.48 44
2829.60 43
2829.72 42
2829.84 42
2829.96 43
2830.09 46
2830.21 52
2830.33 61
2830.45 71
2830.57 83
2830.70 93
2830.82 102
2830.94 107
2831.06 108
2831.18 105
2831.31 99
2831.43 91
2831.55 83
2831.67 77
2831.79 72
2831.92 69
2832.04 67
2832.16 67
2832.28 67
2832.40 67
2832.53 66
2832.65 64
2832.77 60
2832.89 55
2833.01 47
2833.14 38
2833.26 29
2833.38 21
2833.50 14
2833.62 11
2833.75 12
2833.87 16
2833.99 22
2834.11 28
2834.24 34
2834.36 39
2834.48 42
2834.60 45
2834.72 47
2834.85 49
2834.97 53
2835.09 58
2835.21 66
2835.33 74
2835.46 83
2835.58 92
2835.70 100
2835.82 105
2835.94 109
2836.07 109
2836.19 107
2836.31 103
2836.43 97
2836.55 91
2836.68 85
2836.80 81
2836.92 77
2837.04 75
2837.17 75
2837.29 76
2837.41 78
2837.53 79
2837.65 78
2837.78 76
2837.90 71
2838.02 63
2838.14 55
2838.27 46
2838.39 37
2838.51 30
2838.63 25
2838.75 22
2838.88 19
2839.00 17
2839.12 15
2839.24 13
2839.36 12
2839.49 13
2839.61 16
2839.73 21
2839.85 29
2839.98 38
2840.10 47
2840.22 55
2840.34 61
2840.46 63
2840.59 63
2840.71 62
2840.83 61
2840.95 62
2841.08 65
2841.20 70
2841.32 76
2841.44 82
2841.56 87
2841.69 92
2841.81 95
2841.93 99
2842.05 104
2842.18 110
2842.30 116
2842.42 120
2842.54 122
2842.66 120
2842.79 115
2842.91 107
2843.03 99
2843.15 93
2843.28 89
2843.40 90
2843.52 94
2843.64 100
2843.77 107
2843.89 113
2844.01 117
2844.13 119
2844.25 119
2844.38 118
2844.50 118
2844.62 120
2844.74 124
2844.87 129
2844.99 134
2845.11 137
2845.23 139
2845.36 138
2845.48 136
2845.60 131
2845.72 126
2845.84 121
2845.97 116
2846.09 113
2846.21 110
2846.33 108
2846.46 107
2846.58 105
2846.70 105
2846.82 104
2846.95 104
2847.07 105
2847.19 104
2847.31 104
2847.43 104
2847.56 103
2847.68 103
2847.80 102
2847.92 100
2848.05 98
2848.17 93
2848.29 87
2848.41 79
2848.54 71
2848.66 65
2848.78 61
2848.90 63
2849.03 70
2849.15 81
2849.27 95
2849.39 110
2849.52 124
2849.64 134
2849.76 138
2849.88 138
2850.01 132
2850.13 124
2850.25 115
2850.37 106
2850.49 99
2850.62 95
2850.74 94
2850.86 95
2850.98 97
2851.11 100
2851.23 104
2851.35 108
2851.47 111
2851.60 116
2851.72 121
2851.84 129
2851.96 139
2852.09 151
2852.21 165
2852.33 180
2852.45 195
2852.58 207
2852.70 217
2852.82 222
2852.94 223
2853.07 219
2853.19 212
2853.31 201
2853.43 189
2853.56 177
2853.68 164
2853.80 152
2853.92 141
2854.05 131
2854.17 123
2854.29 116
2854.41 112
2854.54 109
2854.66 107
2854.78 106
2854.90 105
2855.03 103
2855.15 100
2855.27 96
2855.39 90
2855.52 84
2855.64 78
2855.76 71
2855.88 64
2856.01 57
2856.13 49
2856.25 39
2856.37 29
2856.50 19
2856.62 9
2856.74 0
2856.86 0
2856.99 0
2857.11 0
2857.23 0
2857.35 0
2857.48 3
2857.60 6
2857.72 7
2857.85 6
2857.97 3
2858.09 1
2858.21 0
2858.34 0
2858.46 5
2858.58 12
2858.70 23
2858.83 34
2858.95 46
2859.07 56
2859.19 64
2859.32 70
2859.44 73
2859.56 75
2859.68 76
2859.81 79
2859.93 83
2860.05 89
2860.17 97
2860.30 106
2860.42 116
2860.54 124
2860.67 131
2860.79 135
2860.91 137
2861.03 137
2861.16 136
2861.28 136
2861.40 137
2861.52 142
2861.65 149
2861.77 159
2861.89 171
2862.01 184
2862.14 197
2862.26 209
2862.38 218
2862.51 226
2862.63 230
2862.75 231
2862.87 227
2863.00 219
2863.12 207
2863.24 191
2863.36 172
2863.49 153
2863.61 133
2863.73 115
2863.86 99
2863.98 87
2864.10 76
2864.22 68
2864.35 63
2864.47 58
2864.59 55
2864.71 53
2864.84 52
2864.96 53
2865.08 54
2865.21 56
2865.33 58
2865.45 59
2865.57 59
2865.70 59
2865.82 56
2865.94 53
2866.06 49
2866.19 47
2866.31 46
2866.43 47
2866.56 52
2866.68 59
2866.80 68
2866.92 78
2867.05 86
2867.17 93
2867.29 97
2867.42 98
2867.54 96
2867.66 91
2867.78 84
2867.91 75
2868.03 66
2868.15 57
2868.27 51
2868.40 47
2868.52 46
2868.64 49
2868.77 56
2868.89 65
2869.01 76
2869.13 87
2869.26 98
2869.38 106
2869.50 114
2869.63 120
2869.75 125
2869.87 129
2869.99 132
2870.12 135
2870.24 135
2870.36 132
2870.49 126
2870.61 117
2870.73 106
2870.85 94
2870.98 83
2871.10 75
2871.22 71
2871.35 72
2871.47 77
2871.59 84
2871.71 93
2871.84 103
2871.96 111
2872.08 118
2872.21 122
2872.33 126
2872.45 128
2872.57 130
2872.70 132
2872.82 133
2872.94 134
2873.07 133
2873.19 131
2873.31 126
2873.44 120
2873.56 112
2873.68 104
2873.80 96
2873.93 91
2874.05 87
2874.17 86
2874.30 88
2874.42 93
2874.54 98
2874.66 105
2874.79 111
2874.91 117
2875.03 123
2875.16 127
2875.28 131
2875.40 133
2875.53 133
2875.65 133
2875.77 133
2875.89 132
2876.02 133
2876.14 136
2876.26 142
2876.39 151
2876.51 163
2876.63 175
2876.75 187
2876.88 198
2877.00 206
2877.12 210
2877.25 210
2877.37 208
2877.49 204
2877.62 199
2877.74 194
2877.86 190
2877.98 186
2878.11 182
2878.23 177
2878.35 171
2878.48 164
2878.60 155
2878.72 146
2878.85 137
2878.97 131
2879.09 127
2879.22 126
2879.34 128
2879.46 131
2879.58 135
2879.71 137
2879.83 137
2879.95 134
2880.08 128
2880.20 119
2880.32 107
2880.45 94
2880.57 80
2880.69 65
2880.82 51
2880.94 40
2881.06 30
2881.18 25
2881.31 24
2881.43 27
2881.55 33
2881.68 42
2881.80 50
2881.92 58
2882.05 63
2882.17 65
2882.29 65
2882.42 63
2882.54 60
2882.66 57
2882.78 55
2882.91 53
2883.03 51
2883.15 49
2883.28 47
2883.40 47
2883.52 47
2883.65 49
2883.77 52
2883.89 55
2884.02 58
2884.14 61
2884.26 63
2884.39 65
2884.51 68
2884.63 71
2884.75 74
2884.88 77
2885.00 78
2885.12 77
2885.25 74
2885.37 69
2885.49 63
2885.62 56
2885.74 51
2885.86 49
2885.99 49
2886.11 53
2886.23 58
2886.36 64
2886.48 70
2886.60 74
2886.73 75
2886.85 72
2886.97 65
2887.10 55
2887.22 43
2887.34 31
2887.47 19
2887.59 9
2887.71 0
2887.83 0
2887.96 0
2888.08 0
2888.20 0
2888.33 0
2888.45 0
2888.57 0
2888.70 0
2888.82 7
2888.94 19
2889.07 31
2889.19 41
2889.31 47
2889.44 49
2889.56 47
2889.68 42
2889.81 34
2889.93 25
2890.05 18
2890.18 13
2890.30 11
2890.42 13
2890.55 16
2890.67 22
2890.79 29
2890.92 34
2891.04 39
2891.16 42
2891.29 43
2891.41 44
2891.53 46
2891.66 48
2891.78 52
2891.90 56
2892.03 59
2892.15 59
2892.27 56
2892.40 48
2892.52 38
2892.64 26
2892.77 16
2892.89 8
2893.01 3
2893.14 1
2893.26 1
2893.38 1
2893.51 0
2893.63 0
2893.75 0
2893.88 0
2894.00 0
2894.12 0
2894.25 0
2894.37 2
2894.49 10
2894.62 20
2894.74 30
2894.86 40
2894.99 50
2895.11 59
2895.23 67
2895.36 75
2895.48 80
2895.60 83
2895.73 84
2895.85 84
2895.97 82
2896.10 82
2896.22 83
2896.34 86
2896.47 90
2896.59 97
2896.71 104
2896.84 110
2896.96 116
2897.08 120
2897.21 122
2897.33 125
2897.45 127
2897.58 130
2897.70 135
2897.83 140
2897.95 144
2898.07 148
2898.20 148
2898.32 145
2898.44 139
2898.57 130
2898.69 118
2898.81 107
2898.94 97
2899.06 90
2899.18 86
2899.31 85
2899.43 88
2899.55 92
2899.68 97
2899.80 104
2899.92 110
2900.05 117
2900.17 123
2900.29 128
2900.42 133
2900.54 137
2900.66 139
2900.79 139
2900.91 139
2901.04 137
2901.16 135
2901.28 132
2901.41 130
2901.53 127
2901.65 125
2901.78 123
2901.90 124
2902.02 127
2902.15 133
2902.27 143
2902.39 154
2902.52 168
2902.64 181
2902.76 194
2902.89 205
2903.01 214
2903.14 220
2903.26 225
2903.38 228
2903.51 232
2903.63 236
2903.75 242
2903.88 249
2904.00 256
2904.12 261
2904.25 262
2904.37 259
2904.49 252
2904.62 241
2904.74 228
2904.87 216
2904.99 208
2905.11 203
2905.24 202
2905.36 203
2905.48 206
2905.61 208
2905.73 209
2905.85 208
2905.98 207
2906.10 205
2906.23 204
2906.35 203
2906.47 202
2906.60 200
2906.72 199
2906.84 197
2906.97 196
2907.09 195
2907.21 196
2907.34 196
2907.46 197
2907.59 197
2907.71 196
2907.83 193
2907.96 191
2908.08 188
2908.20 187
2908.33 187
2908.45 189
2908.57 191
2908.70 193
2908.82 193
2908.95 190
2909.07 185
2909.19 177
2909.32 168
2909.44 159
2909.56 152
2909.69 146
2909.81 143
2909.94 142
2910.06 142
2910.18 143
2910.31 144
2910.43 145
2910.55 146
2910.68 149
2910.80 154
2910.92 160
2911.05 167
2911.17 174
2911.30 182
2911.42 188
2911.54 193
2911.67 196
2911.79 199
2911.91 202
2912.04 205
2912.16 210
2912.29 216
2912.41 224
2912.53 232
2912.66 238
2912.78 242
2912.90 242
2913.03 238
2913.15 230
2913.28 219
2913.40 206
2913.52 194
2913.65 184
2913.77 176
2913.89 170
2914.02 168
2914.14 169
2914.27 172
2914.39 178
2914.51 186
2914.64 193
2914.76 198
2914.89 200
2915.01 198
2915.13 191
2915.26 179
2915.38 165
2915.50 149
2915.63 134
2915.75 123
2915.88 115
2916.00 111
2916.12 111
2916.25 114
2916.37 118
2916.49 122
2916.62 126
2916.74 130
2916.87 133
2916.99 136
2917.11 139
2917.24 141
2917.36 143
2917.49 143
2917.61 142
2917.73 139
2917.86 135
2917.98 130
2918.10 126
2918.23 123
2918.35 123
2918.48 125
2918.60 128
2918.72 134
2918.85 140
2918.97 146
2919.10 151
2919.22 156
2919.34 160
2919.47 162
2919.59 163
2919.72 164
2919.84 162
2919.96 159
2920.09 155
2920.21 151
2920.34 147
2920.46 143
2920.58 141
2920.71 140
2920.83 140
2920.95 142
2921.08 145
2921.20 150
2921.33 157
2921.45 165
2921.57 177
2921.70 190
2921.82 205
2921.95 221
2922.07 235
2922.19 247
2922.32 255
2922.44 259
2922.57 261
2922.69 261
2922.81 261
2922.94 261
2923.06 262
2923.19 262
2923.31 261
2923.43 259
2923.56 255
2923.68 249
2923.81 243
2923.93 237
2924.05 233
2924.18 231
2924.30 233
2924.43 236
2924.55 242
2924.67 248
2924.80 254
2924.92 258
2925.05 260
2925.17 258
2925.29 252
2925.42 244
2925.54 235
2925.67 225
2925.79 217
2925.91 212
2926.04 210
2926.16 212
2926.29 216
2926.41 224
2926.53 231
2926.66 237
2926.78 241
2926.91 242
2927.03 239
2927.15 233
2927.28 227
2927.40 220
2927.53 214
2927.65 210
2927.78 207
2927.90 204
2928.02 201
2928.15 196
2928.27 189
2928.40 180
2928.52 171
2928.64 161
2928.77 154
2928.89 148
2929.02 144
2929.14 141
2929.26 138
2929.39 135
2929.51 130
2929.64 123
2929.76 115
2929.88 107
2930.01 101
2930.13 97
2930.26 95
2930.38 95
2930.51 96
2930.63 99
2930.75 102
2930.88 105
2931.00 108
2931.13 110
2931.25 112
2931.37 115
2931.50 118
2931.62 122
2931.75 127
2931.87 132
2932.00 138
2932.12 142
2932.24 146
2932.37 149
2932.49 151
2932.62 153
2932.74 155
2932.86 157
2932.99 159
2933.11 161
2933.24 162
2933.36 161
2933.49 157
2933.61 152
2933.73 145
2933.86 138
2933.98 131
2934.11 125
2934.23 122
2934.36 120
2934.48 120
2934.60 121
2934.73 125
2934.85 130
2934.98 137
2935.10 147
2935.22 158
2935.35 171
2935.47 185
2935.60 200
2935.72 214
2935.85 227
2935.97 237
2936.09 246
2936.22 255
2936.34 264
2936.47 274
2936.59 287
2936.72 304
2936.84 323
2936.96 344
2937.09 366
2937.21 384
2937.34 399
2937.46 409
2937.59 414
2937.71 416
2937.83 416
2937.96 418
2938.08 425
2938.21 437
2938.33 456
2938.46 481
2938.58 510
2938.70 540
2938.83 569
2938.95 594
2939.08 613
2939.20 626
2939.33 632
2939.45 632
2939.57 628
2939.70 621
2939.82 613
2939.95 606
2940.07 601
2940.20 598
2940.32 599
2940.44 602
2940.57 607
2940.69 613
2940.82 619
2940.94 623
2941.07 624
2941.19 621
2941.32 614
2941.44 601
2941.56 583
2941.69 561
2941.81 535
2941.94 506
2942.06 476
2942.19 447
2942.31 419
2942.43 393
2942.56 370
2942.68 351
2942.81 336
2942.93 324
2943.06 314
2943.18 306
2943.31 297
2943.43 288
2943.55 277
2943.68 265
2943.80 253
2943.93 242
2944.05 231
2944.18 222
2944.30 212
2944.43 204
2944.55 196
2944.67 189
2944.80 183
2944.92 178
2945.05 174
2945.17 171
2945.30 167
2945.42 164
2945.55 161
2945.67 157
2945.79 152
2945.92 146
2946.04 140
2946.17 133
2946.29 126
2946.42 118
2946.54 111
2946.67 105
2946.79 99
2946.91 94
2947.04 89
2947.16 84
2947.29 81
2947.41 79
2947.54 79
2947.66 82
2947.79 87
2947.91 95
2948.03 103
2948.16 110
2948.28 115
2948.41 116
2948.53 113
2948.66 106
2948.78 96
2948.91 86
2949.03 76
2949.16 69
2949.28 64
2949.40 63
2949.53 63
2949.65 65
2949.78 67
2949.90 70
2950.03 72
2950.15 74
2950.28 77
2950.40 79
2950.53 82
2950.65 84
2950.77 87
2950.90 90
2951.02 92
2951.15 95
2951.27 99
2951.40 102
2951.52 104
2951.65 105
2951.77 104
2951.90 102
2952.02 97
2952.15 91
2952.27 84
2952.39 78
2952.52 73
2952.64 70
2952.77 68
2952.89 68
2953.02 69
2953.14 70
2953.27 72
2953.39 74
2953.52 76
2953.64 79
2953.77 84
2953.89 89
2954.01 95
2954.14 101
2954.26 106
2954.39 109
2954.51 110
2954.64 110
2954.76 109
2954.89 107
2955.01 106
2955.14 107
2955.26 111
2955.39 117
2955.51 125
2955.63 133
2955.76 141
2955.88 146
2956.01 148
2956.13 147
2956.26 142
2956.38 134
2956.51 125
2956.63 117
2956.76 108
2956.88 101
2957.01 94
2957.13 89
2957.26 85
2957.38 83
2957.51 83
2957.63 85
2957.75 88
2957.88 92
2958.00 96
2958.13 100
2958.25 103
2958.38 106
2958.50 109
2958.63 113
2958.75 118
2958.88 125
2959.00 134
2959.13 144
2959.25 155
2959.38 166
2959.50 175
2959.63 184
2959.75 192
2959.88 198
2960.00 205
2960.12 210
2960.25 216
2960.37 220
2960.50 223
2960.62 226
2960.75 227
2960.87 228
2961.00 229
2961.12 230
2961.25 232
2961.37 235
2961.50 236
2961.62 237
2961.75 236
2961.87 232
2962.00 225
2962.12 215
2962.25 204
2962.37 192
2962.50 180
2962.62 170
2962.75 160
2962.87 152
2962.99 144
2963.12 137
2963.24 130
2963.37 123
2963.49 117
2963.62 113
2963.74 110
2963.87 110
2963.99 112
2964.12 116
2964.24 119
2964.37 121
2964.49 122
2964.62 121
2964.74 119
2964.87 118
2964.99 117
2965.12 118
2965.24 118
2965.37 118
2965.49 114
2965.62 107
2965.74 95
2965.87 80
2965.99 63
2966.12 47
2966.24 33
2966.37 22
2966.49 14
2966.62 8
2966.74 3
2966.87 0
2966.99 0
2967.12 0
2967.24 0
2967.37 0
2967.49 0
2967.62 0
2967.74 0
2967.87 1
2967.99 4
2968.11 7
2968.24 10
2968.36 13
2968.49 17
2968.61 21
2968.74 24
2968.86 26
2968.99 28
2969.11 31
2969.24 36
2969.36 44
2969.49 54
2969.61 67
2969.74 81
2969.86 95
2969.99 107
2970.11 116
2970.24 121
2970.36 121
2970.49 117
2970.61 108
2970.74 96
2970.86 83
2970.99 68
2971.11 55
2971.24 42
2971.36 33
2971.49 26
2971.61 22
2971.74 21
2971.86 22
2971.99 26
2972.11 32
2972.24 40
2972.36 49
2972.49 58
2972.61 66
2972.74 72
2972.86 76
2972.99 78
2973.11 78
2973.24 77
2973.36 75
2973.49 75
2973.61 75
2973.74 76
2973.86 76
2973.99 75
2974.11 73
2974.24 67
2974.36 60
2974.49 51
2974.61 41
2974.74 31
2974.87 24
2974.99 19
2975.12 17
2975.24 18
2975.37 22
2975.49 28
2975.62 36
2975.74 45
2975.87 53
2975.99 61
2976.12 67
2976.24 72
2976.37 75
2976.49 77
2976.62 78
2976.74 78
2976.87 78
2976.99 79
2977.12 79
2977.24 80
2977.37 81
2977.49 83
2977.62 86
2977.74 91
2977.87 97
2977.99 102
2978.12 108
2978.24 111
2978.37 112
2978.49 110
2978.62 106
2978.74 101
2978.87 97
2978.99 94
2979.12 91
2979.24 89
2979.37 87
2979.49 84
2979.62 81
2979.74 78
2979.87 77
2980.00 77
2980.12 81
2980.25 87
2980.37 95
2980.50 102
2980.62 108
2980.75 112
2980.87 113
2981.00 110
2981.12 105
2981.25 99
2981.37 92
2981.50 84
2981.62 76
2981.75 68
2981.87 60
2982.00 52
2982.12 46
2982.25 41
2982.37 38
2982.50 37
2982.62 35
2982.75 33
2982.88 30
2983.00 24
2983.13 17
2983.25 8
2983.38 0
2983.50 0
2983.63 0
2983.75 0
2983.88 0
2984.00 0
2984.13 0
2984.25 0
2984.38 1
2984.50 8
2984.63 14
2984.75 20
2984.88 24
2985.00 28
2985.13 30
2985.26 31
2985.38 33
2985.51 36
2985.63 41
2985.76 47
2985.88 56
2986.01 66
2986.13 78
2986.26 92
2986.38 106
2986.51 120
2986.63 135
2986.76 149
2986.88 162
2987.01 172
2987.13 179
2987.26 181
2987.39 178
2987.51 171
2987.64 161
2987.76 150
2987.89 138
2988.01 127
2988.14 116
2988.26 107
2988.39 99
2988.51 91
2988.64 85
2988.76 78
2988.89 73
2989.02 67
2989.14 60
2989.27 53
2989.39 47
2989.52 42
2989.64 40
2989.77 43
2989.89 49
2990.02 60
2990.14 72
2990.27 85
2990.39 95
2990.52 103
2990.65 107
2990.77 109
2990.90 109
2991.02 109
2991.15 110
2991.27 112
2991.40 113
2991.52 113
2991.65 110
2991.77 104
2991.90 96
2992.02 87
2992.15 77
2992.28 67
2992.40 60
2992.53 54
2992.65 50
2992.78 47
2992.90 45
2993.03 42
2993.15 40
2993.28 38
2993.40 35
2993.53 31
2993.66 27
2993.78 20
2993.91 13
2994.03 6
2994.16 0
2994.28 0
2994.41 0
2994.53 0
2994.66 7
2994.79 23
2994.91 44
2995.04 67
2995.16 90
2995.29 110
2995.41 125
2995.54 134
2995.66 138
2995.79 139
2995.91 138
2996.04 138
2996.17 140
2996.29 144
2996.42 148
2996.54 151
2996.67 153
2996.79 151
2996.92 148
2997.04 142
2997.17 136
2997.30 130
2997.42 126
2997.55 122
2997.67 120
2997.80 118
2997.92 116
2998.05 115
2998.17 113
2998.30 112
2998.43 111
2998.55 111
2998.68 112
2998.80 115
2998.93 118
2999.05 122
2999.18 126
2999.30 130
2999.43 132
2999.56 132
2999.68 129
2999.81 125
2999.93 118
3000.06 111
3000.18 104
3000.31 100
3000.43 99
3000.56 100
3000.69 104
3000.81 109
3000.94 114
3001.06 118
3001.19 118
3001.31 116
3001.44 112
3001.57 107
3001.69 101
3001.82 95
3001.94 91
3002.07 89
3002.19 90
3002.32 93
3002.44 100
3002.57 108
3002.70 118
3002.82 128
3002.95 137
3003.07 143
3003.20 145
3003.32 143
3003.45 139
3003.58 132
3003.70 123
3003.83 115
3003.95 106
3004.08 98
3004.20 90
3004.33 81
3004.46 72
3004.58 64
3004.71 56
3004.83 50
3004.96 45
3005.08 42
3005.21 40
3005.34 38
3005.46 36
3005.59 36
3005.71 38
3005.84 42
3005.96 48
3006.09 55
3006.22 63
3006.34 70
3006.47 75
3006.59 77
3006.72 76
3006.84 73
3006.97 67
3007.10 61
3007.22 54
3007.35 46
3007.47 37
3007.60 28
3007.72 18
3007.85 10
3007.98 3
3008.10 0
3008.23 0
3008.35 0
3008.48 0
3008.61 0
3008.73 0
3008.86 0
3008.98 0
3009.11 0
3009.23 3
3009.36 7
3009.49 11
3009.61 16
3009.74 19
3009.86 22
3009.99 22
3010.11 21
3010.24 18
3010.37 15
3010.49 11
3010.62 9
3010.74 8
3010.87 10
3011.00 16
3011.12 25
3011.25 39
3011.37 54
3011.50 70
3011.62 85
3011.75 98
3011.88 107
3012.00 112
3012.13 115
3012.25 117
3012.38 117
3012.51 117
3012.63 116
3012.76 113
3012.88 108
3013.01 103
3013.13 97
3013.26 92
3013.39 89
3013.51 89
3013.64 93
3013.76 98
3013.89 104
3014.02 110
3014.14 114
3014.27 118
3014.39 121
3014.52 123
3014.65 125
3014.77 127
3014.90 126
3015.02 124
3015.15 120
3015.28 116
3015.40 112
3015.53 109
3015.65 108
3015.78 109
3015.90 110
3016.03 110
3016.16 109
3016.28 105
3016.41 99
3016.53 93
3016.66 88
3016.79 85
3016.91 86
3017.04 89
3017.16 94
3017.29 100
3017.42 105
3017.54 110
3017.67 114
3017.79 117
3017.92 120
3018.05 124
3018.17 126
3018.30 128
3018.42 128
3018.55 125
3018.68 119
3018.80 111
3018.93 100
3019.05 87
3019.18 74
3019.31 61
3019.43 50
3019.56 40
3019.68 32
3019.81 25
3019.94 21
3020.06 20
3020.19 20
3020.31 23
3020.44 28
3020.57 35
3020.69 42
3020.82 50
3020.94 57
3021.07 63
3021.20 69
3021.32 73
3021.45 76
3021.57 79
3021.70 82
3021.83 84
3021.95 86
3022.08 87
3022.20 86
3022.33 83
3022.46 78
3022.58 71
3022.71 62
3022.84 52
3022.96 42
3023.09 32
3023.21 24
3023.34 17
3023.47 12
3023.59 11
3023.72 12
3023.84 17
3023.97 25
3024.10 36
3024.22 49
3024.35 63
3024.47 76
3024.60 87
3024.73 96
3024.85 102
3024.98 107
3025.11 110
3025.23 112
3025.36 114
3025.48 116
3025.61 117
3025.74 119
3025.86 120
3025.99 122
3026.11 123
3026.24 123
3026.37 122
3026.49 120
3026.62 117
3026.74 112
3026.87 106
3027.00 98
3027.12 90
3027.25 80
3027.38 71
3027.50 61
3027.63 52
3027.75 44
3027.88 38
3028.01 33
3028.13 30
3028.26 29
3028.39 29
3028.51 30
3028.64 32
3028.76 34
3028.89 36
3029.02 38
3029.14 40
3029.27 43
3029.39 46
3029.52 51
3029.65 57
3029.77 63
3029.90 69
3030.03 74
3030.15 77
3030.28 78
3030.40 77
3030.53 75
3030.66 73
3030.78 72
3030.91 72
3031.04 74
3031.16 76
3031.29 78
3031.41 78
3031.54 77
3031.67 73
3031.79 68
3031.92 63
3032.05 58
3032.17 56
3032.30 55
3032.42 55
3032.55 54
3032.68 53
3032.80 50
3032.93 45
3033.06 39
3033.18 33
3033.31 29
3033.44 27
3033.56 27
3033.69 29
3033.81 33
3033.94 37
3034.07 41
3034.19 45
3034.32 49
3034.45 54
3034.57 61
3034.70 70
3034.82 82
3034.95 95
3035.08 109
3035.20 122
3035.33 132
3035.46 139
3035.58 142
3035.71 140
3035.84 136
3035.96 131
3036.09 125
3036.21 120
3036.34 118
3036.47 117
3036.59 117
3036.72 116
3036.85 114
3036.97 108
3037.10 98
3037.23 85
3037.35 69
3037.48 54
3037.60 40
3037.73 31
3037.86 28
3037.98 32
3038.11 41
3038.24 54
3038.36 69
3038.49 84
3038.62 97
3038.74 109
3038.87 118
3038.99 124
3039.12 128
3039.25 130
3039.37 129
3039.50 128
3039.63 125
3039.75 122
3039.88 119
3040.01 115
3040.13 112
3040.26 109
3040.39 105
3040.51 102
3040.64 97
3040.77 92
3040.89 86
3041.02 79
3041.14 71
3041.27 63
3041.40 54
3041.52 46
3041.65 40
3041.78 34
3041.90 30
3042.03 26
3042.16 24
3042.28 23
3042.41 24
3042.54 26
3042.66 30
3042.79 37
3042.92 46
3043.04 57
3043.17 68
3043.29 79
3043.42 88
3043.55 95
3043.67 98
3043.80 96
3043.93 90
3044.05 81
3044.18 68
3044.31 54
3044.43 40
3044.56 27
3044.69 16
3044.81 7
3044.94 0
3045.07 0
3045.19 0
3045.32 0
3045.45 0
3045.57 0
3045.70 0
3045.83 1
3045.95 3
3046.08 4
3046.20 4
3046.33 3
3046.46 3
3046.58 4
3046.71 7
3046.84 12
3046.96 21
3047.09 31
3047.22 42
3047.34 53
3047.47 62
3047.60 69
3047.72 75
3047.85 79
3047.98 83
3048.10 86
3048.23 89
3048.36 92
3048.48 94
3048.61 96
3048.74 96
3048.86 96
3048.99 97
3049.12 99
3049.24 103
3049.37 109
3049.50 116
3049.62 122
3049.75 126
3049.88 127
3050.00 124
3050.13 117
3050.26 106
3050.38 95
3050.51 82
3050.64 71
3050.76 62
3050.89 56
3051.02 53
3051.14 52
3051.27 55
3051.40 59
3051.52 66
3051.65 74
3051.78 83
3051.90 92
3052.03 100
3052.16 108
3052.28 114
3052.41 120
3052.54 125
3052.66 130
3052.79 136
3052.92 143
3053.04 151
3053.17 158
3053.30 166
3053.42 173
3053.55 178
3053.68 181
3053.80 182
3053.93 180
3054.06 176
3054.18 172
3054.31 168
3054.44 166
3054.56 166
3054.69 167
3054.82 167
3054.94 166
3055.07 161
3055.20 153
3055.32 141
3055.45 127
3055.58 111
3055.70 97
3055.83 84
3055.96 74
3056.09 67
3056.21 62
3056.34 60
3056.47 58
3056.59 57
3056.72 57
3056.85 57
3056.97 56
3057.10 56
3057.23 54
3057.35 52
3057.48 50
3057.61 48
3057.73 47
3057.86 49
3057.99 54
3058.11 61
3058.24 71
3058.37 82
3058.49 93
3058.62 103
3058.75 110
3058.87 113
3059.00 113
3059.13 110
3059.26 103
3059.38 95
3059.51 86
3059.64 78
3059.76 72
3059.89 69
3060.02 68
3060.14 70
3060.27 74
3060.40 77
3060.52 80
3060.65 81
3060.78 82
3060.90 82
3061.03 82
3061.16 83
3061.28 85
3061.41 87
3061.54 89
3061.67 90
3061.79 89
3061.92 85
3062.05 79
3062.17 70
3062.30 60
3062.43 49
3062.55 38
3062.68 30
3062.81 25
3062.93 24
3063.06 26
3063.19 32
3063.32 38
3063.44 44
3063.57 49
3063.70 52
3063.82 51
3063.95 48
3064.08 43
3064.20 37
3064.33 30
3064.46 24
3064.58 19
3064.71 17
3064.84 16
3064.97 18
3065.09 22
3065.22 26
3065.35 30
3065.47 34
3065.60 38
3065.73 42
3065.85 49
3065.98 57
3066.11 68
3066.24 82
3066.36 95
3066.49 107
3066.62 115
3066.74 117
3066.87 114
3067.00 105
3067.12 94
3067.25 80
3067.38 66
3067.51 54
3067.63 44
3067.76 35
3067.89 27
3068.01 21
3068.14 16
3068.27 11
3068.39 9
3068.52 8
3068.65 9
3068.78 11
3068.90 16
3069.03 20
3069.16 26
3069.28 31
3069.41 36
3069.54 40
3069.66 44
3069.79 46
3069.92 48
3070.05 48
3070.17 45
3070.30 40
3070.43 33
3070.55 24
3070.68 14
3070.81 5
3070.94 0
3071.06 0
3071.19 0
3071.32 0
3071.44 0
3071.57 0
3071.70 0
3071.82 0
3071.95 3
3072.08 12
3072.21 21
3072.33 27
3072.46 30
3072.59 29
3072.71 27
3072.84 23
3072.97 21
3073.10 21
3073.22 24
3073.35 31
3073.48 40
3073.60 49
3073.73 58
3073.86 66
3073.99 72
3074.11 77
3074.24 80
3074.37 82
3074.49 83
3074.62 84
3074.75 86
3074.88 87
3075.00 90
3075.13 94
3075.26 99
3075.38 106
3075.51 114
3075.64 122
3075.77 130
3075.89 137
3076.02 142
3076.15 147
3076.28 151
3076.40 155
3076.53 161
3076.66 167
3076.78 176
3076.91 187
3077.04 199
3077.17 210
3077.29 220
3077.42 228
3077.55 231
3077.67 230
3077.80 226
3077.93 219
3078.06 210
3078.18 200
3078.31 191
3078.44 183
3078.56 176
3078.69 172
3078.82 169
3078.95 169
3079.07 171
3079.20 175
3079.33 180
3079.46 186
3079.58 192
3079.71 197
3079.84 202
3079.96 205
3080.09 207
3080.22 208
3080.35 209
3080.47 209
3080.60 209
3080.73 209
3080.86 209
3080.98 207
3081.11 204
3081.24 198
3081.36 190
3081.49 180
3081.62 168
3081.75 154
3081.87 141
3082.00 130
3082.13 121
3082.26 117
3082.38 116
3082.51 118
3082.64 123
3082.77 128
3082.89 134
3083.02 138
3083.15 142
3083.27 145
3083.40 147
3083.53 148
3083.66 148
3083.78 147
3083.91 145
3084.04 141
3084.17 135
3084.29 129
3084.42 123
3084.55 117
3084.68 113
3084.80 110
3084.93 108
3085.06 106
3085.18 104
3085.31 100
3085.44 95
3085.57 88
3085.69 81
3085.82 72
3085.95 64
3086.08 56
3086.20 48
3086.33 42
3086.46 36
3086.59 30
3086.71 26
3086.84 22
3086.97 19
3087.10 16
3087.22 14
3087.35 12
3087.48 10
3087.61 9
3087.73 8
3087.86 6
3087.99 5
3088.12 3
3088.24 1
3088.37 0
3088.50 0
3088.62 0
3088.75 0
3088.88 0
3089.01 0
3089.13 0
3089.26 0
3089.39 0
3089.52 6
3089.64 16
3089.77 29
3089.90 45
3090.03 61
3090.15 77
3090.28 91
3090.41 101
3090.54 109
3090.66 113
3090.79 116
3090.92 117
3091.05 117
3091.17 116
3091.30 114
3091.43 111
3091.56 108
3091.68 103
3091.81 99
3091.94 95
3092.07 92
3092.19 90
3092.32 89
3092.45 89
3092.58 89
3092.70 89
3092.83 87
3092.96 86
3093.09 83
3093.21 79
3093.34 74
3093.47 68
3093.60 61
3093.72 53
3093.85 46
3093.98 40
3094.11 34
3094.23 31
3094.36 28
3094.49 26
3094.62 24
3094.75 23
3094.87 22
3095.00 20
3095.13 17
3095.26 14
3095.38 10
3095.51 6
3095.64 2
3095.77 0
3095.89 0
3096.02 1
3096.15 8
3096.28 19
3096.40 34
3096.53 51
3096.66 68
3096.79 85
3096.91 98
3097.04 108
3097.17 112
3097.30 111
3097.42 106
3097.55 98
3097.68 87
3097.81 74
3097.94 62
3098.06 52
3098.19 43
3098.32 38
3098.45 36
3098.57 36
3098.70 40
3098.83 45
3098.96 52
3099.08 58
3099.21 64
3099.34 69
3099.47 73
3099.59 77
3099.72 81
3099.85 85
3099.98 89
3100.11 92
3100.23 95
3100.36 95
3100.49 94
3100.62 91
3100.74 86
3100.87 81
3101.00 74
3101.13 68
3101.25 63
3101.38 60
3101.51 59
3101.64 60
3101.77 62
3101.89 65
3102.02 66
3102.15 67
3102.28 66
3102.40 65
3102.53 65
3102.66 66
3102.79 69
3102.92 75
3103.04 81
3103.17 86
3103.30 90
3103.43 90
3103.55 86
3103.68 80
3103.81 72
3103.94 64
3104.06 57
3104.19 51
3104.32 48
3104.45 48
3104.58 50
3104.70 55
3104.83 61
3104.96 70
3105.09 78
3105.21 85
3105.34 90
3105.47 91
3105.60 89
3105.73 84
3105.85 76
3105.98 67
3106.11 58
3106.24 50
3106.37 42
3106.49 37
3106.62 34
3106.75 33
3106.88 33
3107.00 35
3107.13 36
3107.26 37
3107.39 37
3107.52 37
3107.64 36
3107.77 35
3107.90 33
3108.03 31
3108.15 28
3108.28 25
3108.41 22
3108.54 19
3108.67 18
3108.79 18
3108.92 20
3109.05 22
3109.18 25
3109.31 27
3109.43 29
3109.56 28
3109.69 25
3109.82 21
3109.94 15
3110.07 9
3110.20 3
3110.33 0
3110.46 0
3110.58 0
3110.71 0
3110.84 0
3110.97 0
3111.10 0
3111.22 0
3111.35 2
3111.48 5
3111.61 8
3111.74 10
3111.86 12
3111.99 15
3112.12 19
3112.25 25
3112.38 33
3112.50 41
3112.63 50
3112.76 57
3112.89 63
3113.01 66
3113.14 67
3113.27 66
3113.40 61
3113.53 54
3113.65 45
3113.78 35
3113.91 25
3114.04 15
3114.17 8
3114.29 4
3114.42 3
3114.55 4
3114.68 7
3114.81 12
3114.93 16
3115.06 21
3115.19 25
3115.32 29
3115.45 32
3115.57 35
3115.70 37
3115.83 37
3115.96 37
3116.09 36
3116.21 35
3116.34 34
3116.47 35
3116.60 37
3116.73 41
3116.85 46
3116.98 53
3117.11 59
3117.24 66
3117.37 71
3117.49 77
3117.62 83
3117.75 91
3117.88 100
3118.01 113
3118.13 127
3118.26 143
3118.39 158
3118.52 171
3118.65 182
3118.78 190
3118.90 195
3119.03 197
3119.16 197
3119.29 196
3119.42 196
3119.54 197
3119.67 201
3119.80 207
3119.93 216
3120.06 228
3120.18 241
3120.31 256
3120.44 270
3120.57 284
3120.70 295
3120.82 304
3120.95 308
3121.08 308
3121.21 304
3121.34 296
3121.47 286
3121.59 275
3121.72 265
3121.85 256
3121.98 250
3122.11 245
3122.23 242
3122.36 241
3122.49 240
3122.62 240
3122.75 240
3122.87 239
3123.00 238
3123.13 235
3123.26 231
3123.39 226
3123.52 221
3123.64 215
3123.77 210
3123.90 205
3124.03 200
3124.16 195
3124.28 188
3124.41 181
3124.54 174
3124.67 167
3124.80 162
3124.93 159
3125.05 158
3125.18 159
3125.31 163
3125.44 166
3125.57 169
3125.69 169
3125.82 167
3125.95 164
3126.08 159
3126.21 154
3126.34 150
3126.46 147
3126.59 145
3126.72 142
3126.85 139
3126.98 134
3127.11 127
3127.23 119
3127.36 111
3127.49 105
3127.62 101
3127.75 99
3127.87 98
3128.00 98
3128.13 98
3128.26 97
3128.39 95
3128.52 92
3128.64 89
3128.77 86
3128.90 83
3129.03 82
3129.16 82
3129.29 83
3129.41 87
3129.54 92
3129.67 98
3129.80 105
3129.93 113
3130.06 118
3130.18 121
3130.31 121
3130.44 119
3130.57 114
3130.70 109
3130.82 103
3130.95 98
3131.08 95
3131.21 92
3131.34 91
3131.47 91
3131.59 91
3131.72 92
3131.85 94
3131.98 98
3132.11 103
3132.24 110
3132.36 115
3132.49 120
3132.62 122
3132.75 120
3132.88 116
3133.01 109
3133.14 100
3133.26 90
3133.39 80
3133.52 70
3133.65 62
3133.78 55
3133.91 49
3134.03 45
3134.16 44
3134.29 43
3134.42 43
3134.55 43
3134.68 43
3134.80 40
3134.93 36
3135.06 32
3135.19 27
3135.32 24
3135.45 24
3135.57 29
3135.70 37
3135.83 48
3135.96 60
3136.09 72
3136.22 82
3136.34 89
3136.47 93
3136.60 96
3136.73 99
3136.86 104
3136.99 111
3137.12 120
3137.24 129
3137.37 138
3137.50 144
3137.63 147
3137.76 146
3137.89 143
3138.01 140
3138.14 139
3138.27 139
3138.40 141
3138.53 143
3138.66 145
3138.79 145
3138.91 140
3139.04 131
3139.17 119
3139.30 105
3139.43 91
3139.56 79
3139.68 68
3139.81 61
3139.94 56
3140.07 53
3140.20 53
3140.33 54
3140.46 57
3140.58 61
3140.71 64
3140.84 67
3140.97 68
3141.10 66
3141.23 62
3141.36 55
3141.48 46
3141.61 38
3141.74 31
3141.87 26
3142.00 24
3142.13 25
3142.26 28
3142.38 32
3142.51 36
3142.64 39
3142.77 42
3142.90 43
3143.03 42
3143.16 40
3143.28 36
3143.41 33
3143.54 29
3143.67 27
3143.80 25
3143.93 25
3144.06 27
3144.18 29
3144.31 31
3144.44 33
3144.57 34
3144.70 34
3144.83 35
3144.96 37
3145.08 40
3145.21 44
3145.34 48
3145.47 52
3145.60 55
3145.73 56
3145.86 55
3145.98 53
3146.11 52
3146.24 53
3146.37 56
3146.50 62
3146.63 69
3146.76 77
3146.88 82
3147.01 85
3147.14 83
3147.27 78
3147.40 70
3147.53 60
3147.66 51
3147.79 43
3147.91 39
3148.04 39
3148.17 43
3148.30 50
3148.43 60
3148.56 70
3148.69 79
3148.81 85
3148.94 88
3149.07 86
3149.20 80
3149.33 73
3149.46 65
3149.59 59
3149.72 56
3149.84 55
3149.97 59
3150.10 66
3150.23 75
3150.36 85
3150.49 95
3150.62 106
3150.75 117
3150.87 126
3151.00 135
3151.13 142
3151.26 149
3151.39 154
3151.52 157
3151.65 159
3151.78 160
3151.90 159
3152.03 158
3152.16 156
3152.29 156
3152.42 157
3152.55 159
3152.68 163
3152.81 169
3152.93 174
3153.06 178
3153.19 181
3153.32 181
3153.45 179
3153.58 175
3153.71 170
3153.84 165
3153.96 160
3154.09 156
3154.22 154
3154.35 152
3154.48 151
3154.61 150
3154.74 148
3154.87 145
3154.99 142
3155.12 139
3155.25 138
3155.38 139
3155.51 143
3155.64 150
3155.77 159
3155.90 169
3156.03 179
3156.15 187
3156.28 193
3156.41 195
3156.54 194
3156.67 191
3156.80 187
3156.93 184
3157.06 181
3157.18 179
3157.31 178
3157.44 177
3157.57 176
3157.70 174
3157.83 172
3157.96 169
3158.09 167
3158.22 165
3158.34 164
3158.47 162
3158.60 160
3158.73 157
3158.86 155
3158.99 152
3159.12 152
3159.25 154
3159.38 158
3159.50 164
3159.63 171
3159.76 178
3159.89 183
3160.02 187
3160.15 191
3160.28 195
3160.41 201
3160.54 209
3160.66 218
3160.79 228
3160.92 236
3161.05 243
3161.18 247
3161.31 249
3161.44 253
3161.57 259
3161.70 269
3161.83 284
3161.95 305
3162.08 331
3162.21 363
3162.34 398
3162.47 437
3162.60 477
3162.73 517
3162.86 558
3162.99 596
3163.11 633
3163.24 667
3163.37 700
3163.50 734
3163.63 769
3163.76 810
3163.89 858
3164.02 913
3164.15 977
3164.28 1047
3164.40 1122
3164.53 1198
3164.66 1274
3164.79 1347
3164.92 1416
3165.05 1480
3165.18 1540
3165.31 1596
3165.44 1650
3165.57 1701
3165.69 1754
3165.82 1808
3165.95 1867
3166.08 1932
3166.21 2002
3166.34 2074
3166.47 2146
3166.60 2214
3166.73 2273
3166.86 2321
3166.99 2356
3167.11 2380
3167.24 2393
3167.37 2398
3167.50 2397
3167.63 2393
3167.76 2385
3167.89 2374
3168.02 2360
3168.15 2342
3168.28 2321
3168.40 2297
3168.53 2271
3168.66 2244
3168.79 2216
3168.92 2187
3169.05 2158
3169.18 2127
3169.31 2094
3169.44 2059
3169.57 2021
3169.70 1979
3169.82 1935
3169.95 1888
3170.08 1839
3170.21 1790
3170.34 1741
3170.47 1692
3170.60 1643
3170.73 1594
3170.86 1546
3170.99 1495
3171.12 1444
3171.25 1392
3171.37 1340
3171.50 1289
3171.63 1241
3171.76 1196
3171.89 1156
3172.02 1118
3172.15 1082
3172.28 1046
3172.41 1011
3172.54 975
3172.67 940
3172.80 906
3172.92 873
3173.05 843
3173.18 815
3173.31 788
3173.44 762
3173.57 736
3173.70 711
3173.83 686
3173.96 662
3174.09 640
3174.22 619
3174.35 601
3174.47 583
3174.60 565
3174.73 547
3174.86 528
3174.99 507
3175.12 485
3175.25 463
3175.38 443
3175.51 426
3175.64 413
3175.77 403
3175.90 396
3176.03 390
3176.15 384
3176.28 375
3176.41 363
3176.54 349
3176.67 334
3176.80 320
3176.93 308
3177.06 301
3177.19 298
3177.32 299
3177.45 302
3177.58 304
3177.71 303
3177.83 299
3177.96 292
3178.09 281
3178.22 269
3178.35 255
3178.48 242
3178.61 231
3178.74 222
3178.87 215
3179.00 212
3179.13 213
3179.26 216
3179.39 221
3179.52 228
3179.64 236
3179.77 243
3179.90 249
3180.03 255
3180.16 260
3180.29 264
3180.42 267
3180.55 269
3180.68 271
3180.81 273
3180.94 276
3181.07 280
3181.20 286
3181.33 295
3181.46 305
3181.58 315
3181.71 323
3181.84 329
3181.97 331
3182.10 329
3182.23 325
3182.36 319
3182.49 312
3182.62 305
3182.75 297
3182.88 287
3183.01 276
3183.14 261
3183.27 244
3183.40 224
3183.53 204
3183.65 184
3183.78 166
3183.91 152
3184.04 142
3184.17 137
3184.30 136
3184.43 139
3184.56 145
3184.69 153
3184.82 160
3184.95 165
3185.08 168
3185.21 167
3185.34 164
3185.47 157
3185.60 150
3185.73 143
3185.85 137
3185.98 133
3186.11 130
3186.24 129
3186.37 127
3186.50 125
3186.63 120
3186.76 114
3186.89 106
3187.02 98
3187.15 92
3187.28 88
3187.41 86
3187.54 85
3187.67 86
3187.80 87
3187.93 86
3188.06 83
3188.19 79
3188.31 74
3188.44 67
3188.57 61
3188.70 54
3188.83 48
3188.96 42
3189.09 37
3189.22 33
3189.35 32
3189.48 33
3189.61 36
3189.74 42
3189.87 50
3190.00 58
3190.13 63
3190.26 65
3190.39 63
3190.52 57
3190.65 48
3190.78 37
3190.90 28
3191.03 21
3191.16 17
3191.29 19
3191.42 24
3191.55 33
3191.68 43
3191.81 54
3191.94 64
3192.07 71
3192.20 76
3192.33 77
3192.46 76
3192.59 72
3192.72 68
3192.85 65
3192.98 62
3193.11 60
3193.24 59
3193.37 58
3193.50 56
3193.63 54
3193.76 49
3193.89 44
3194.01 38
3194.14 32
3194.27 27
3194.40 23
3194.53 20
3194.66 18
3194.79 18
3194.92 18
3195.05 19
3195.18 20
3195.31 22
3195.44 24
3195.57 26
3195.70 30
3195.83 35
3195.96 41
3196.09 49
3196.22 57
3196.35 65
3196.48 72
3196.61 78
3196.74 81
3196.87 82
3197.00 82
3197.13 80
3197.26 79
3197.39 78
3197.51 78
3197.64 80
3197.77 84
3197.90 91
3198.03 98
3198.16 105
3198.29 111
3198.42 114
3198.55 114
3198.68 110
3198.81 102
3198.94 93
3199.07 83
3199.20 75
3199.33 71
3199.46 70
3199.59 74
3199.72 82
3199.85 92
3199.98 104
3200.11 116
3200.24 126
3200.37 134
3200.50 137
3200.63 137
3200.76 133
3200.89 127
3201.02 118
3201.15 110
3201.28 103
3201.41 98
3201.54 96
3201.67 98
3201.80 102
3201.93 107
3202.06 112
3202.18 115
3202.31 116
3202.44 115
3202.57 110
3202.70 102
3202.83 92
3202.96 81
3203.09 68
3203.22 55
3203.35 42
3203.48 30
3203.61 20
3203.74 13
3203.87 8
3204.00 5
3204.13 3
3204.26 2
3204.39 0
3204.52 0
3204.65 0
3204.78 0
3204.91 0
3205.04 0
3205.17 0
3205.30 0
3205.43 7
3205.56 20
3205.69 34
3205.82 48
3205.95 60
3206.08 71
3206.21 79
3206.34 84
3206.47 87
3206.60 89
3206.73 89
3206.86 88
3206.99 87
3207.12 85
3207.25 83
3207.38 81
3207.51 78
3207.64 76
3207.77 74
3207.90 74
3208.03 76
3208.16 80
3208.29 87
3208.42 94
3208.55 100
3208.68 105
3208.81 106
3208.94 104
3209.07 99
3209.20 92
3209.33 85
3209.46 79
3209.59 73
3209.72 68
3209.85 64
3209.98 61
3210.11 59
3210.24 58
3210.37 59
3210.50 63
3210.63 67
3210.76 73
3210.89 78
3211.02 81
3211.15 83
3211.28 83
3211.41 82
3211.54 80
3211.67 78
3211.79 76
3211.92 74
3212.05 71
3212.18 68
3212.31 64
3212.44 60
3212.57 56
3212.70 55
3212.83 57
3212.96 63
3213.09 72
3213.22 84
3213.35 98
3213.48 112
3213.61 125
3213.74 138
3213.87 150
3214.00 162
3214.13 174
3214.26 186
3214.39 197
3214.52 207
3214.65 216
3214.78 223
3214.91 228
3215.04 232
3215.17 236
3215.30 240
3215.43 244
3215.57 249
3215.70 254
3215.83 258
3215.96 262
3216.09 264
3216.22 265
3216.35 264
3216.48 264
3216.61 264
3216.74 265
3216.87 269
3217.00 274
3217.13 279
3217.26 285
3217.39 289
3217.52 291
3217.65 291
3217.78 290
3217.91 287
3218.04 285
3218.17 283
3218.30 283
3218.43 284
3218.56 284
3218.69 284
3218.82 282
3218.95 277
3219.08 270
3219.21 260
3219.34 249
3219.47 237
3219.60 225
3219.73 214
3219.86 203
3219.99 192
3220.12 182
3220.25 172
3220.38 163
3220.51 154
3220.64 147
3220.77 140
3220.90 133
3221.03 127
3221.16 119
3221.29 110
3221.42 101
3221.55 91
3221.68 82
3221.81 76
3221.94 74
3222.07 75
3222.20 78
3222.33 83
3222.46 87
3222.59 87
3222.72 83
3222.85 74
3222.98 61
3223.11 46
3223.24 30
3223.37 15
3223.50 3
3223.63 0
3223.76 0
3223.89 0
3224.02 0
3224.15 0
3224.28 0
3224.41 2
3224.54 4
3224.67 5
3224.80 5
3224.93 5
3225.06 4
3225.20 4
3225.33 3
3225.46 3
3225.59 3
3225.72 3
3225.85 4
3225.98 5
3226.11 7
3226.24 11
3226.37 17
3226.50 23
3226.63 30
3226.76 38
3226.89 45
3227.02 51
3227.15 56
3227.28 60
3227.41 64
3227.54 66
3227.67 66
3227.80 64
3227.93 59
3228.06 51
3228.19 42
3228.32 31
3228.45 21
3228.58 13
3228.71 10
3228.84 12
3228.97 20
3229.10 31
3229.23 46
3229.36 60
3229.49 72
3229.62 81
3229.76 87
3229.89 91
3230.02 93
3230.15 94
3230.28 97
3230.41 100
3230.54 103
3230.67 105
3230.80 107
3230.93 107
3231.06 107
3231.19 107
3231.32 107
3231.45 107
3231.58 108
3231.71 108
3231.84 106
3231.97 102
3232.10 96
3232.23 86
3232.36 76
3232.49 64
3232.62 54
3232.75 46
3232.88 41
3233.01 39
3233.14 39
3233.27 40
3233.41 43
3233.54 45
3233.67 47
3233.80 46
3233.93 44
3234.06 39
3234.19 33
3234.32 26
3234.45 19
3234.58 13
3234.71 9
3234.84 7
3234.97 8
3235.10 10
3235.23 12
3235.36 13
3235.49 13
3235.62 11
3235.75 6
3235.88 0
3236.01 0
3236.14 0
3236.27 0
3236.41 0
3236.54 0
3236.67 0
3236.80 0
3236.93 8
3237.06 16
3237.19 23
3237.32 28
3237.45 33
3237.58 38
3237.71 42
3237.84 47
3237.97 52
3238.10 59
3238.23 66
3238.36 72
3238.49 77
3238.62 80
3238.75 81
3238.88 80
3239.01 77
3239.15 74
3239.28 71
3239.41 69
3239.54 68
3239.67 67
3239.80 66
3239.93 64
3240.06 60
3240.19 54
3240.32 48
3240.45 41
3240.58 36
3240.71 31
3240.84 29
3240.97 27
3241.10 27
3241.23 28
3241.36 28
3241.50 28
3241.63 28
3241.76 28
3241.89 29
3242.02 31
3242.15 34
3242.28 38
3242.41 44
3242.54 50
3242.67 56
3242.80 62
3242.93 66
3243.06 68
3243.19 68
3243.32 66
3243.45 63
3243.58 61
3243.72 59
3243.85 58
3243.98 60
3244.11 64
3244.24 69
3244.37 75
3244.50 82
3244.63 90
3244.76 99
3244.89 107
3245.02 114
3245.15 120
3245.28 124
3245.41 124
3245.54 121
3245.67 115
3245.81 108
3245.94 100
3246.07 93
3246.20 87
3246.33 83
3246.46 80
3246.59 78
3246.72 76
3246.85 74
3246.98 73
3247.11 73
3247.24 75
3247.37 78
3247.50 82
3247.63 87
3247.77 92
3247.90 96
3248.03 100
3248.16 104
3248.29 108
3248.42 112
3248.55 116
3248.68 120
3248.81 124
3248.94 129
3249.07 134
3249.20 141
3249.33 150
3249.46 161
3249.60 173
3249.73 187
3249.86 202
3249.99 217
3250.12 234
3250.25 252
3250.38 272
3250.51 293
3250.64 314
3250.77 336
3250.90 355
3251.03 372
3251.16 385
3251.29 393
3251.43 398
3251.56 403
3251.69 409
3251.82 420
3251.95 438
3252.08 462
3252.21 493
3252.34 528
3252.47 564
3252.60 600
3252.73 633
3252.86 663
3252.99 687
3253.13 706
3253.26 718
3253.39 723
3253.52 719
3253.65 707
3253.78 688
3253.91 664
3254.04 638
3254.17 613
3254.30 592
3254.43 577
3254.56 566
3254.70 560
3254.83 555
3254.96 552
3255.09 549
3255.22 547
3255.35 548
3255.48 553
3255.61 561
3255.74 572
3255.87 584
3256.00 593
3256.13 597
3256.27 595
3256.40 585
3256.53 568
3256.66 548
3256.79 525
3256.92 503
3257.05 483
3257.18 466
3257.31 450
3257.44 437
3257.57 424
3257.71 412
3257.84 402
3257.97 394
3258.10 388
3258.23 386
3258.36 387
3258.49 391
3258.62 397
3258.75 403
3258.88 408
3259.01 414
3259.15 418
3259.28 423
3259.41 428
3259.54 435
3259.67 445
3259.80 456
3259.93 469
3260.06 483
3260.19 495
3260.32 506
3260.45 512
3260.59 514
3260.72 513
3260.85 511
3260.98 509
3261.11 511
3261.24 516
3261.37 525
3261.50 537
3261.63 550
3261.76 560
3261.90 567
3262.03 568
3262.16 566
3262.29 560
3262.42 554
3262.55 549
3262.68 545
3262.81 544
3262.94 546
3263.07 548
3263.21 551
3263.34 555
3263.47 558
3263.60 561
3263.73 563
3263.86 563
3263.99 560
3264.12 552
3264.25 539
3264.38 520
3264.52 496
3264.65 471
3264.78 445
3264.91 421
3265.04 402
3265.17 387
3265.30 378
3265.43 374
3265.56 374
3265.69 379
3265.83 387
3265.96 399
3266.09 414
3266.22 431
3266.35 449
3266.48 466
3266.61 483
3266.74 497
3266.87 508
3267.01 518
3267.14 528
3267.27 539
3267.40 553
3267.53 569
3267.66 589
3267.79 613
3267.92 640
3268.05 668
3268.18 697
3268.32 726
3268.45 754
3268.58 780
3268.71 804
3268.84 828
3268.97 853
3269.10 880
3269.23 912
3269.36 948
3269.50 988
3269.63 1031
3269.76 1076
3269.89 1120
3270.02 1163
3270.15 1205
3270.28 1245
3270.41 1286
3270.55 1327
3270.68 1367
3270.81 1406
3270.94 1442
3271.07 1472
3271.20 1495
3271.33 1509
3271.46 1514
3271.59 1512
3271.73 1505
3271.86 1495
3271.99 1485
3272.12 1478
3272.25 1473
3272.38 1471
3272.51 1470
3272.64 1469
3272.78 1466
3272.91 1459
3273.04 1449
3273.17 1434
3273.30 1416
3273.43 1394
3273.56 1370
3273.69 1345
3273.82 1321
3273.96 1300
3274.09 1281
3274.22 1265
3274.35 1250
3274.48 1234
3274.61 1215
3274.74 1190
3274.87 1157
3275.01 1118
3275.14 1072
3275.27 1022
3275.40 973
3275.53 925
3275.66 882
3275.79 844
3275.92 810
3276.06 781
3276.19 755
3276.32 730
3276.45 708
3276.58 687
3276.71 667
3276.84 649
3276.97 631
3277.11 614
3277.24 596
3277.37 577
3277.50 558
3277.63 540
3277.76 521
3277.89 504
3278.02 488
3278.16 473
3278.29 458
3278.42 444
3278.55 430
3278.68 415
3278.81 400
3278.94 384
3279.08 368
3279.21 351
3279.34 334
3279.47 316
3279.60 298
3279.73 281
3279.86 265
3279.99 250
3280.13 234
3280.26 219
3280.39 204
3280.52 189
3280.65 175
3280.78 162
3280.91 152
3281.05 145
3281.18 142
3281.31 141
3281.44 143
3281.57 145
3281.70 148
3281.83 150
3281.97 152
3282.10 152
3282.23 152
3282.36 150
3282.49 148
3282.62 145
3282.75 141
3282.88 137
3283.02 133
3283.15 129
3283.28 124
3283.41 120
3283.54 115
3283.67 109
3283.80 104
3283.94 98
3284.07 93
3284.20 89
3284.33 87
3284.46 87
3284.59 89
3284.72 93
3284.86 98
3284.99 103
3285.12 106
3285.25 106
3285.38 103
3285.51 96
3285.64 87
3285.78 77
3285.91 70
3286.04 65
3286.17 65
3286.30 69
3286.43 77
3286.56 86
3286.70 96
3286.83 102
3286.96 105
3287.09 105
3287.22 101
3287.35 97
3287.49 94
3287.62 93
3287.75 96
3287.88 102
3288.01 110
3288.14 117
3288.27 124
3288.41 130
3288.54 134
3288.67 138
3288.80 141
3288.93 145
3289.06 149
3289.19 152
3289.33 153
3289.46 150
3289.59 144
3289.72 136
3289.85 127
3289.98 118
3290.12 111
3290.25 105
3290.38 100
3290.51 97
3290.64 92
3290.77 85
3290.90 76
3291.04 66
3291.17 56
3291.30 47
3291.43 40
3291.56 36
3291.69 33
3291.83 31
3291.96 29
3292.09 26
3292.22 23
3292.35 20
3292.48 19
3292.62 20
3292.75 23
3292.88 27
3293.01 33
3293.14 38
3293.27 42
3293.40 45
3293.54 46
3293.67 47
3293.80 48
3293.93 49
3294.06 51
3294.19 53
3294.33 54
3294.46 56
3294.59 56
3294.72 57
3294.85 57
3294.98 56
3295.12 54
3295.25 51
3295.38 47
3295.51 42
3295.64 37
3295.77 31
3295.91 25
3296.04 20
3296.17 14
3296.30 7
3296.43 0
3296.56 0
3296.70 0
3296.83 0
3296.96 0
3297.09 0
3297.22 0
3297.35 0
3297.49 3
3297.62 14
3297.75 25
3297.88 34
3298.01 42
3298.14 48
3298.28 53
3298.41 56
3298.54 57
3298.67 57
3298.80 55
3298.93 53
3299.07 51
3299.20 50
3299.33 53
3299.46 58
3299.59 67
3299.72 79
3299.86 93
3299.99 108
3300.12 123
3300.25 137
3300.38 150
3300.52 160
3300.65 167
3300.78 170
3300.91 170
3301.04 165
3301.17 156
3301.31 145
3301.44 132
3301.57 120
3301.70 108
3301.83 99
3301.96 92
3302.10 88
3302.23 87
3302.36 88
3302.49 89
3302.62 90
3302.76 90
3302.89 88
3303.02 84
3303.15 78
3303.28 71
3303.41 66
3303.55 63
3303.68 64
3303.81 67
3303.94 71
3304.07 75
3304.21 75
3304.34 71
3304.47 64
3304.60 54
3304.73 43
3304.86 34
3305.00 28
3305.13 27
3305.26 30
3305.39 36
3305.52 44
3305.66 52
3305.79 59
3305.92 63
3306.05 65
3306.18 64
3306.31 61
3306.45 58
3306.58 55
3306.71 53
3306.84 53
3306.97 54
3307.11 55
3307.24 56
3307.37 54
3307.50 50
3307.63 43
3307.77 34
3307.90 25
3308.03 16
3308.16 9
3308.29 4
3308.43 1
3308.56 2
3308.69 6
3308.82 14
3308.95 24
3309.08 36
3309.22 48
3309.35 59
3309.48 67
3309.61 72
3309.74 72
3309.88 69
3310.01 64
3310.14 59
3310.27 55
3310.40 54
3310.54 56
3310.67 61
3310.80 69
3310.93 78
3311.06 87
3311.20 95
3311.33 104
3311.46 112
3311.59 121
3311.72 129
3311.86 137
3311.99 143
3312.12 148
3312.25 149
3312.38 147
3312.52 143
3312.65 137
3312.78 133
3312.91 132
3313.04 135
3313.18 144
3313.31 158
3313.44 174
3313.57 191
3313.70 208
3313.84 222
3313.97 232
3314.10 239
3314.23 243
3314.36 244
3314.50 244
3314.63 243
3314.76 242
3314.89 241
3315.02 240
3315.16 240
3315.29 241
3315.42 242
3315.55 244
3315.68 245
3315.82 245
3315.95 243
3316.08 239
3316.21 233
3316.34 226
3316.48 219
3316.61 211
3316.74 204
3316.87 197
3317.00 191
3317.14 187
3317.27 183
3317.40 181
3317.53 180
3317.66 178
3317.80 176
3317.93 171
3318.06 164
3318.19 155
3318.33 143
3318.46 130
3318.59 119
3318.72 109
3318.85 102
3318.99 97
3319.12 94
3319.25 93
3319.38 92
3319.51 92
3319.65 91
3319.78 89
3319.91 87
3320.04 83
3320.18 77
3320.31 72
3320.44 66
3320.57 62
3320.70 60
3320.84 60
3320.97 61
3321.10 63
3321.23 65
3321.36 65
3321.50 65
3321.63 64
3321.76 63
3321.89 62
3322.03 63
3322.16 66
3322.29 71
3322.42 78
3322.55 86
3322.69 96
3322.82 105
3322.95 112
3323.08 117
3323.22 118
3323.35 115
3323.48 109
3323.61 103
3323.74 97
3323.88 92
3324.01 89
3324.14 87
3324.27 85
3324.40 82
3324.54 77
3324.67 71
3324.80 64
3324.93 57
3325.07 51
3325.20 48
3325.33 48
3325.46 51
3325.60 56
3325.73 63
3325.86 70
3325.99 76
3326.12 82
3326.26 86
3326.39 89
3326.52 92
3326.65 96
3326.79 101
3326.92 108
3327.05 117
3327.18 127
3327.31 136
3327.45 144
3327.58 150
3327.71 155
3327.84 160
3327.98 166
3328.11 175
3328.24 186
3328.37 198
3328.51 212
3328.64 225
3328.77 237
3328.90 248
3329.03 257
3329.17 266
3329.30 276
3329.43 287
3329.56 298
3329.70 310
3329.83 320
3329.96 329
3330.09 335
3330.23 339
3330.36 342
3330.49 344
3330.62 346
3330.75 349
3330.89 352
3331.02 355
3331.15 357
3331.28 357
3331.42 356
3331.55 354
3331.68 352
3331.81 350
3331.95 351
3332.08 353
3332.21 357
3332.34 362
3332.48 367
3332.61 371
3332.74 372
3332.87 370
3333.01 365
3333.14 356
3333.27 345
3333.40 332
3333.53 318
3333.67 305
3333.80 293
3333.93 282
3334.06 273
3334.20 265
3334.33 257
3334.46 248
3334.59 239
3334.73 230
3334.86 221
3334.99 213
3335.12 204
3335.26 196
3335.39 187
3335.52 178
3335.65 169
3335.79 161
3335.92 154
3336.05 150
3336.18 149
3336.32 149
3336.45 151
3336.58 152
3336.71 153
3336.85 153
3336.98 153
3337.11 153
3337.24 154
3337.38 157
3337.51 160
3337.64 164
3337.77 167
3337.91 168
3338.04 168
3338.17 167
3338.30 165
3338.44 162
3338.57 160
3338.70 158
3338.83 156
3338.97 154
3339.10 151
3339.23 147
3339.36 143
3339.50 139
3339.63 136
3339.76 134
3339.89 133
3340.03 133
3340.16 134
3340.29 135
3340.42 135
3340.56 135
3340.69 135
3340.82 133
3340.95 132
3341.09 129
3341.22 125
3341.35 119
3341.48 113
3341.62 104
3341.75 94
3341.88 83
3342.01 72
3342.15 60
3342.28 50
3342.41 41
3342.54 35
3342.68 31
3342.81 31
3342.94 33
3343.07 36
3343.21 39
3343.34 41
3343.47 42
3343.61 42
3343.74 41
3343.87 40
3344.00 41
3344.14 43
3344.27 47
3344.40 54
3344.53 61
3344.67 68
3344.80 74
3344.93 79
3345.06 81
3345.20 82
3345.33 81
3345.46 79
3345.59 78
3345.73 78
3345.86 79
3345.99 82
3346.13 87
3346.26 94
3346.39 101
3346.52 108
3346.66 114
3346.79 117
3346.92 118
3347.05 115
3347.19 110
3347.32 104
3347.45 97
3347.58 90
3347.72 85
3347.85 81
3347.98 80
3348.12 80
3348.25 82
3348.38 85
3348.51 87
3348.65 90
3348.78 91
3348.91 91
3349.04 90
3349.18 89
3349.31 88
3349.44 88
3349.58 88
3349.71 88
3349.84 89
3349.97 90
3350.11 91
3350.24 92
3350.37 94
3350.50 96
3350.64 98
3350.77 100
3350.90 100
3351.04 99
3351.17 97
3351.30 93
3351.43 89
3351.57 85
3351.70 81
3351.83 78
3351.96 76
3352.10 74
3352.23 73
3352.36 71
3352.50 70
3352.63 69
3352.76 67
3352.89 65
3353.03 62
3353.16 59
3353.29 56
3353.43 53
3353.56 53
3353.69 55
3353.82 59
3353.96 64
3354.09 69
3354.22 74
3354.36 75
3354.49 74
3354.62 69
3354.75 63
3354.89 57
3355.02 52
3355.15 50
3355.28 51
3355.42 55
3355.55 59
3355.68 62
3355.82 63
3355.95 61
3356.08 56
3356.21 49
3356.35 42
3356.48 35
3356.61 31
3356.75 28
3356.88 27
3357.01 26
3357.14 24
3357.28 22
3357.41 20
3357.54 17
3357.68 17
3357.81 19
3357.94 24
3358.07 33
3358.21 45
3358.34 57
3358.47 69
3358.61 78
3358.74 84
3358.87 87
3359.01 87
3359.14 84
3359.27 81
3359.40 78
3359.54 77
3359.67 77
3359.80 79
3359.94 83
3360.07 89
3360.20 95
3360.33 102
3360.47 108
3360.60 113
3360.73 115
3360.87 115
3361.00 111
3361.13 105
3361.27 97
3361.40 86
3361.53 73
3361.66 60
3361.80 47
3361.93 34
3362.06 22
3362.20 12
3362.33 5
3362.46 0
3362.59 0
3362.73 0
3362.86 2
3362.99 6
3363.13 11
3363.26 13
3363.39 13
3363.53 11
3363.66 5
3363.79 0
3363.92 0
3364.06 0
3364.19 0
3364.32 0
3364.46 0
3364.59 0
3364.72 0
3364.86 2
3364.99 7
3365.12 11
3365.26 15
3365.39 18
3365.52 20
3365.65 23
3365.79 25
3365.92 28
3366.05 31
3366.19 36
3366.32 42
3366.45 47
3366.59 52
3366.72 55
3366.85 57
3366.98 57
3367.12 56
3367.25 56
3367.38 57
3367.52 60
3367.65 64
3367.78 68
3367.92 71
3368.05 73
3368.18 73
3368.32 70
3368.45 66
3368.58 64
3368.71 63
3368.85 67
3368.98 74
3369.11 84
3369.25 98
3369.38 112
3369.51 126
3369.65 138
3369.78 147
3369.91 154
3370.05 158
3370.18 160
3370.31 160
3370.45 160
3370.58 161
3370.71 163
3370.84 167
3370.98 171
3371.11 175
3371.24 178
3371.38 180
3371.51 179
3371.64 176
3371.78 170
3371.91 164
3372.04 159
3372.18 154
3372.31 150
3372.44 149
3372.58 149
3372.71 151
3372.84 152
3372.98 154
3373.11 154
3373.24 152
3373.38 150
3373.51 147
3373.64 145
3373.77 145
3373.91 147
3374.04 152
3374.17 160
3374.31 171
3374.44 183
3374.57 196
3374.71 207
3374.84 214
3374.97 218
3375.11 216
3375.24 210
3375.37 201
3375.51 190
3375.64 180
3375.77 172
3375.91 167
3376.04 165
3376.17 167
3376.31 170
3376.44 173
3376.57 175
3376.71 175
3376.84 173
3376.97 168
3377.11 162
3377.24 155
3377.37 148
3377.51 141
3377.64 134
3377.77 127
3377.91 119
3378.04 111
3378.17 102
3378.31 92
3378.44 83
3378.57 74
3378.71 67
3378.84 63
3378.97 60
3379.10 59
3379.24 60
3379.37 62
3379.50 64
3379.64 67
3379.77 69
3379.90 70
3380.04 71
3380.17 70
3380.30 69
3380.44 66
3380.57 62
3380.70 57
3380.84 50
3380.97 44
3381.10 37
3381.24 32
3381.37 28
3381.50 26
3381.64 27
3381.77 29
3381.91 34
3382.04 40
3382.17 47
3382.31 53
3382.44 57
3382.57 60
3382.71 62
3382.84 63
3382.97 65
3383.11 67
3383.24 71
3383.37 78
3383.51 85
3383.64 92
3383.77 97
3383.91 99
3384.04 98
3384.17 95
3384.31 91
3384.44 88
3384.57 87
3384.71 89
3384.84 96
3384.97 105
3385.11 116
3385.24 127
3385.37 139
3385.51 148
3385.64 156
3385.77 161
3385.91 162
3386.04 161
3386.17 156
3386.31 148
3386.44 140
3386.57 131
3386.71 122
3386.84 114
3386.97 109
3387.11 104
3387.24 101
3387.38 97
3387.51 94
3387.64 90
3387.78 86
3387.91 81
3388.04 78
3388.18 76
3388.31 76
3388.44 79
3388.58 83
3388.71 88
3388.84 94
3388.98 100
3389.11 105
3389.24 107
3389.38 106
3389.51 102
3389.64 95
3389.78 85
3389.91 75
3390.05 66
3390.18 61
3390.31 60
3390.45 65
3390.58 73
3390.71 84
3390.85 96
3390.98 106
3391.11 113
3391.25 118
3391.38 121
3391.51 124
3391.65 128
3391.78 135
3391.91 143
3392.05 153
3392.18 161
3392.32 166
3392.45 167
3392.58 163
3392.72 154
3392.85 143
3392.98 129
3393.12 117
3393.25 106
3393.38 97
3393.52 91
3393.65 87
3393.78 83
3393.92 81
3394.05 79
3394.19 79
3394.32 81
3394.45 88
3394.59 99
3394.72 113
3394.85 128
3394.99 142
3395.12 153
3395.25 160
3395.39 163
3395.52 162
3395.66 159
3395.79 156
3395.92 154
3396.06 153
3396.19 152
3396.32 151
3396.46 150
3396.59 147
3396.72 143
3396.86 138
3396.99 133
3397.13 128
3397.26 123
3397.39 118
3397.53 111
3397.66 103
3397.79 92
3397.93 78
3398.06 62
3398.20 45
3398.33 27
3398.46 11
3398.60 0
3398.73 0
3398.86 0
3399.00 0
3399.13 0
3399.26 0
3399.40 0
3399.53 0
3399.67 7
3399.80 14
3399.93 19
3400.07 22
3400.20 21
3400.33 18
3400.47 13
3400.60 8
3400.74 3
3400.87 0
3401.00 0
3401.14 0
3401.27 0
3401.40 0
3401.54 0
3401.67 3
3401.81 9
3401.94 17
3402.07 27
3402.21 39
3402.34 51
3402.47 63
3402.61 74
3402.74 84
3402.88 91
3403.01 96
3403.14 98
3403.28 97
3403.41 94
3403.54 90
3403.68 85
3403.81 79
3403.95 74
3404.08 70
3404.21 67
3404.35 66
3404.48 68
3404.62 72
3404.75 79
3404.88 91
3405.02 106
3405.15 124
3405.28 144
3405.42 163
3405.55 181
3405.69 196
3405.82 206
3405.95 211
3406.09 213
3406.22 213
3406.35 214
3406.49 217
3406.62 224
3406.76 234
3406.89 246
3407.02 258
3407.16 268
3407.29 273
3407.43 274
3407.56 270
3407.69 265
3407.83 260
3407.96 256
3408.10 255
3408.23 257
3408.36 260
3408.50 263
3408.63 264
3408.76 263
3408.90 259
3409.03 254
3409.17 248
3409.30 242
3409.43 238
3409.57 235
3409.70 234
3409.84 233
3409.97 231
3410.10 228
3410.24 223
3410.37 215
3410.51 205
3410.64 193
3410.77 182
3410.91 171
3411.04 163
3411.18 157
3411.31 152
3411.44 149
3411.58 146
3411.71 144
3411.84 142
3411.98 141
3412.11 142
3412.25 143
3412.38 145
3412.51 146
3412.65 146
3412.78 144
3412.92 140
3413.05 135
3413.18 129
3413.32 125
3413.45 121
3413.59 118
3413.72 116
3413.85 116
3413.99 115
3414.12 115
3414.26 116
3414.39 118
3414.52 120
3414.66 125
3414.79 130
3414.93 138
3415.06 147
3415.19 157
3415.33 169
3415.46 183
3415.60 197
3415.73 212
3415.86 225
3416.00 236
3416.13 244
3416.27 249
3416.40 251
3416.53 252
3416.67 251
3416.80 251
3416.94 252
3417.07 254
3417.21 256
3417.34 258
3417.47 259
3417.61 257
3417.74 251
3417.88 241
3418.01 227
3418.14 210
3418.28 191
3418.41 173
3418.55 157
3418.68 144
3418.81 134
3418.95 127
3419.08 123
3419.22 121
3419.35 119
3419.48 117
3419.62 115
3419.75 113
3419.89 110
3420.02 107
3420.15 105
3420.29 103
3420.42 103
3420.56 104
3420.69 106
3420.83 110
3420.96 114
3421.09 120
3421.23 126
3421.36 134
3421.50 142
3421.63 150
3421.76 157
3421.90 162
3422.03 163
3422.17 160
3422.30 151
3422.44 138
3422.57 121
3422.70 103
3422.84 86
3422.97 70
3423.11 58
3423.24 49
3423.37 45
3423.51 44
3423.64 45
3423.78 48
3423.91 50
3424.05 52
3424.18 53
3424.31 53
3424.45 53
3424.58 53
3424.72 53
3424.85 53
3424.98 51
3425.12 47
3425.25 41
3425.39 33
3425.52 23
3425.66 14
3425.79 6
3425.92 0
3426.06 0
3426.19 0
3426.33 2
3426.46 5
3426.60 8
3426.73 9
3426.86 8
3427.00 5
3427.13 1
3427.27 0
3427.40 0
3427.54 0
3427.67 0
3427.80 0
3427.94 0
3428.07 0
3428.21 3
3428.34 7
3428.48 11
3428.61 16
3428.74 21
3428.88 26
3429.01 32
3429.15 37
3429.28 41
3429.42 45
3429.55 48
3429.68 50
3429.82 50
3429.95 47
3430.09 41
3430.22 32
3430.36 21
3430.49 10
3430.62 0
3430.76 0
3430.89 0
3431.03 0
3431.16 7
3431.30 19
3431.43 32
3431.56 44
3431.70 55
3431.83 63
3431.97 69
3432.10 73
3432.24 76
3432.37 78
3432.50 80
3432.64 81
3432.77 82
3432.91 84
3433.04 89
3433.18 96
3433.31 105
3433.45 118
3433.58 133
3433.71 150
3433.85 167
3433.98 183
3434.12 198
3434.25 210
3434.39 221
3434.52 229
3434.65 236
3434.79 242
3434.92 248
3435.06 254
3435.19 261
3435.33 266
3435.46 271
3435.60 275
3435.73 276
3435.86 276
3436.00 274
3436.13 271
3436.27 269
3436.40 270
3436.54 274
3436.67 281
3436.81 291
3436.94 304
3437.07 317
3437.21 327
3437.34 335
3437.48 338
3437.61 337
3437.75 330
3437.88 320
3438.02 307
3438.15 292
3438.28 277
3438.42 262
3438.55 248
3438.69 235
3438.82 225
3438.96 218
3439.09 212
3439.23 208
3439.36 204
3439.50 200
3439.63 195
3439.76 188
3439.90 180
3440.03 172
3440.17 164
3440.30 159
3440.44 155
3440.57 155
3440.71 157
3440.84 160
3440.97 163
3441.11 166
3441.24 168
3441.38 168
3441.51 167
3441.65 166
3441.78 163
3441.92 159
3442.05 154
3442.19 146
3442.32 138
3442.45 129
3442.59 120
3442.72 114
3442.86 110
3442.99 109
3443.13 110
3443.26 112
3443.40 114
3443.53 114
3443.67 112
3443.80 108
3443.93 101
3444.07 94
3444.20 86
3444.34 80
3444.47 77
3444.61 77
3444.74 79
3444.88 84
3445.01 91
3445.15 99
3445.28 108
3445.42 117
3445.55 124
3445.68 129
3445.82 132
3445.95 131
3446.09 127
3446.22 119
3446.36 108
3446.49 95
3446.63 81
3446.76 67
3446.90 55
3447.03 45
3447.17 38
3447.30 36
3447.44 39
3447.57 45
3447.70 54
3447.84 64
3447.97 74
3448.11 82
3448.24 87
3448.38 91
3448.51 93
3448.65 95
3448.78 98
3448.92 101
3449.05 106
3449.19 110
3449.32 112
3449.46 111
3449.59 106
3449.72 98
3449.86 85
3449.99 70
3450.13 52
3450.26 33
3450.40 15
3450.53 0
3450.67 0
3450.80 0
3450.94 0
3451.07 0
3451.21 0
3451.34 0
3451.48 0
3451.61 0
3451.75 13
3451.88 32
3452.01 50
3452.15 67
3452.28 80
3452.42 89
3452.55 94
3452.69 95
3452.82 94
3452.96 90
3453.09 87
3453.23 85
3453.36 84
3453.50 85
3453.63 86
3453.77 88
3453.90 90
3454.04 91
3454.17 91
3454.31 89
3454.44 86
3454.58 81
3454.71 74
3454.84 66
3454.98 57
3455.11 48
3455.25 39
3455.38 32
3455.52 26
3455.65 21
3455.79 18
3455.92 17
3456.06 17
3456.19 19
3456.33 23
3456.46 29
3456.60 35
3456.73 41
3456.87 47
3457.00 52
3457.14 54
3457.27 56
3457.41 56
3457.54 54
3457.68 51
3457.81 46
3457.95 40
3458.08 32
3458.22 23
3458.35 15
3458.49 7
3458.62 1
3458.76 0
3458.89 0
3459.02 0
3459.16 0
3459.29 0
3459.43 2
3459.56 7
3459.70 14
3459.83 23
3459.97 32
3460.10 43
3460.24 54
3460.37 65
3460.51 74
3460.64 82
3460.78 88
3460.91 92
3461.05 93
3461.18 94
3461.32 93
3461.45 90
3461.59 88
3461.72 85
3461.86 82
3461.99 79
3462.13 76
3462.26 74
3462.40 71
3462.53 67
3462.67 63
3462.80 58
3462.94 53
3463.07 48
3463.21 44
3463.34 40
3463.48 37
3463.61 34
3463.75 31
3463.88 27
3464.02 23
3464.15 17
3464.29 10
3464.42 3
3464.56 0
3464.69 0
3464.83 0
3464.96 0
3465.10 0
3465.23 2
3465.37 14
3465.50 27
3465.64 40
3465.77 51
3465.91 60
3466.04 65
3466.18 68
3466.31 69
3466.45 70
3466.58 71
3466.72 73
3466.85 76
3466.99 79
3467.12 80
3467.26 80
3467.39 76
3467.53 68
3467.66 56
3467.80 42
3467.93 25
3468.07 7
3468.20 0
3468.34 0
3468.47 0
3468.61 0
3468.74 0
3468.88 0
3469.01 0
3469.15 0
3469.28 8
3469.42 22
3469.55 36
3469.69 48
3469.82 58
3469.96 67
3470.09 73
3470.23 77
3470.36 79
3470.50 79
3470.63 78
3470.77 77
3470.90 76
3471.04 76
3471.17 76
3471.31 78
3471.44 79
3471.58 80
3471.71 80
3471.85 77
3471.99 73
3472.12 68
3472.26 63
3472.39 60
3472.53 58
3472.66 58
3472.80 59
3472.93 59
3473.07 59
3473.20 56
3473.34 50
3473.47 43
3473.61 34
3473.74 26
3473.88 19
3474.01 13
3474.15 8
3474.28 6
3474.42 5
3474.55 7
3474.69 11
3474.82 16
3474.96 23
3475.09 30
3475.23 35
3475.36 39
3475.50 40
3475.63 40
3475.77 39
3475.91 41
3476.04 44
3476.18 50
3476.31 57
3476.45 65
3476.58 71
3476.72 75
3476.85 76
3476.99 75
3477.12 71
3477.26 68
3477.39 66
3477.53 66
3477.66 67
3477.80 70
3477.93 74
3478.07 79
3478.20 85
3478.34 92
3478.47 99
3478.61 107
3478.75 114
3478.88 119
3479.02 122
3479.15 122
3479.29 118
3479.42 111
3479.56 102
3479.69 93
3479.83 83
3479.96 74
3480.10 65
3480.23 57
3480.37 48
3480.50 41
3480.64 33
3480.77 27
3480.91 22
3481.04 20
3481.18 21
3481.32 23
3481.45 28
3481.59 34
3481.72 41
3481.86 48
3481.99 55
3482.13 59
3482.26 61
3482.40 61
3482.53 60
3482.67 58
3482.80 57
3482.94 58
3483.07 63
3483.21 70
3483.35 80
3483.48 90
3483.62 99
3483.75 104
3483.89 105
3484.02 100
3484.16 93
3484.29 84
3484.43 76
3484.56 70
3484.70 68
3484.83 69
3484.97 71
3485.11 74
3485.24 74
3485.38 73
3485.51 69
3485.65 64
3485.78 59
3485.92 57
3486.05 56
3486.19 57
3486.32 58
3486.46 57
3486.59 53
3486.73 46
3486.87 37
3487.00 28
3487.14 21
3487.27 17
3487.41 18
3487.54 23
3487.68 32
3487.81 41
3487.95 48
3488.08 50
3488.22 47
3488.36 39
3488.49 26
3488.63 13
3488.76 1
3488.90 0
3489.03 0
3489.17 0
3489.30 7
3489.44 22
3489.57 37
3489.71 52
3489.85 65
3489.98 73
3490.12 78
3490.25 78
3490.39 76
3490.52 72
3490.66 67
3490.79 63
3490.93 59
3491.06 56
3491.20 54
3491.34 53
3491.47 54
3491.61 56
3491.74 61
3491.88 69
3492.01 77
3492.15 86
3492.28 92
3492.42 94
3492.56 92
3492.69 85
3492.83 76
3492.96 66
3493.10 56
3493.23 49
3493.37 45
3493.50 45
3493.64 46
3493.78 48
3493.91 50
3494.05 53
3494.18 57
3494.32 61
3494.45 67
3494.59 75
3494.72 83
3494.86 91
3495.00 97
3495.13 101
3495.27 102
3495.40 99
3495.54 94
3495.67 88
3495.81 81
3495.94 74
3496.08 68
3496.22 61
3496.35 54
3496.49 48
3496.62 41
3496.76 35
3496.89 31
3497.03 29
3497.17 30
3497.30 34
3497.44 41
3497.57 49
3497.71 56
3497.84 61
3497.98 63
3498.11 61
3498.25 55
3498.39 46
3498.52 36
3498.66 27
3498.79 20
3498.93 16
3499.06 15
3499.20 16
3499.34 18
3499.47 19
3499.61 19
3499.74 17
3499.88 13
3500.01 8
3500.15 2
3500.29 0
3500.42 0
3500.56 0
3500.69 0
3500.83 0
3500.96 0
3501.10 0
3501.23 1
3501.37 18
3501.51 39
3501.64 64
3501.78 90
3501.91 115
3502.05 138
3502.18 158
3502.32 177
3502.46 195
3502.59 215
3502.73 237
3502.86 260
3503.00 284
3503.13 306
3503.27 323
3503.41 334
3503.54 340
3503.68 341
3503.81 339
3503.95 334
3504.09 330
3504.22 327
3504.36 324
3504.49 319
3504.63 313
3504.76 305
3504.90 294
3505.04 281
3505.17 266
3505.31 250
3505.44 234
3505.58 218
3505.71 201
3505.85 183
3505.99 167
3506.12 152
3506.26 140
3506.39 133
3506.53 132
3506.66 136
3506.80 144
3506.94 153
3507.07 162
3507.21 167
3507.34 168
3507.48 164
3507.62 158
3507.75 149
3507.89 141
3508.02 135
3508.16 132
3508.29 133
3508.43 137
3508.57 145
3508.70 154
3508.84 165
3508.97 176
3509.11 184
3509.25 190
3509.38 193
3509.52 192
3509.65 189
3509.79 184
3509.93 177
3510.06 170
3510.20 164
3510.33 158
3510.47 154
3510.60 151
3510.74 149
3510.88 147
3511.01 145
3511.15 143
3511.28 140
3511.42 138
3511.56 135
3511.69 133
3511.83 131
3511.96 131
3512.10 130
3512.24 130
3512.37 128
3512.51 124
3512.64 118
3512.78 112
3512.91 105
3513.05 100
3513.19 99
3513.32 101
3513.46 108
3513.59 120
3513.73 135
3513.87 151
3514.00 167
3514.14 180
3514.27 189
3514.41 194
3514.55 196
3514.68 194
3514.82 191
3514.95 187
3515.09 185
3515.23 185
3515.36 187
3515.50 191
3515.63 197
3515.77 205
3515.91 215
3516.04 225
3516.18 234
3516.31 244
3516.45 252
3516.59 260
3516.72 268
3516.86 277
3516.99 288
3517.13 300
3517.27 314
3517.40 327
3517.54 338
3517.67 347
3517.81 352
3517.95 355
3518.08 357
3518.22 362
3518.35 370
3518.49 384
3518.63 403
3518.76 427
3518.90 454
3519.03 481
3519.17 505
3519.31 523
3519.44 535
3519.58 541
3519.71 541
3519.85 537
3519.99 531
3520.12 524
3520.26 517
3520.39 509
3520.53 500
3520.67 491
3520.80 482
3520.94 473
3521.08 464
3521.21 456
3521.35 450
3521.48 447
3521.62 445
3521.76 446
3521.89 448
3522.03 450
3522.16 453
3522.30 454
3522.44 453
3522.57 450
3522.71 445
3522.84 438
3522.98 429
3523.12 420
3523.25 410
3523.39 402
3523.52 393
3523.66 386
3523.80 378
3523.93 371
3524.07 365
3524.21 358
3524.34 351
3524.48 343
3524.61 335
3524.75 327
3524.89 319
3525.02 312
3525.16 306
3525.29 302
3525.43 300
3525.57 299
3525.70 297
3525.84 295
3525.98 292
3526.11 288
3526.25 285
3526.38 281
3526.52 278
3526.66 275
3526.79 271
3526.93 266
3527.07 259
3527.20 251
3527.34 241
3527.47 232
3527.61 224
3527.75 217
3527.88 213
3528.02 212
3528.15 213
3528.29 217
3528.43 222
3528.56 228
3528.70 234
3528.84 238
3528.97 241
3529.11 241
3529.24 239
3529.38 235
3529.52 231
3529.65 226
3529.79 220
3529.93 213
3530.06 205
3530.20 195
3530.33 182
3530.47 169
3530.61 156
3530.74 144
3530.88 135
3531.02 128
3531.15 123
3531.29 119
3531.42 117
3531.56 115
3531.70 114
3531.83 113
3531.97 112
3532.11 112
3532.24 112
3532.38 111
3532.52 111
3532.65 111
3532.79 111
3532.92 113
3533.06 115
3533.20 120
3533.33 127
3533.47 136
3533.61 147
3533.74 157
3533.88 167
3534.01 176
3534.15 182
3534.29 187
3534.42 188
3534.56 188
3534.70 186
3534.83 183
3534.97 178
3535.11 174
3535.24 170
3535.38 167
3535.51 165
3535.65 164
3535.79 163
3535.92 161
3536.06 159
3536.20 155
3536.33 149
3536.47 141
3536.61 133
3536.74 124
3536.88 117
3537.01 112
3537.15 111
3537.29 112
3537.42 116
3537.56 122
3537.70 127
3537.83 130
3537.97 131
3538.11 128
3538.24 123
3538.38 117
3538.52 110
3538.65 106
3538.79 106
3538.92 108
3539.06 114
3539.20 123
3539.33 131
3539.47 137
3539.61 141
3539.74 140
3539.88 136
3540.02 129
3540.15 121
3540.29 112
3540.43 104
3540.56 97
3540.70 91
3540.83 84
3540.97 78
3541.11 71
3541.24 64
3541.38 57
3541.52 52
3541.65 49
3541.79 48
3541.93 49
3542.06 51
3542.20 53
3542.34 55
3542.47 55
3542.61 53
3542.75 50
3542.88 46
3543.02 40
3543.16 34
3543.29 27
3543.43 19
3543.56 11
3543.70 3
3543.84 0
3543.97 0
3544.11 0
3544.25 0
3544.38 0
3544.52 0
3544.66 0
3544.79 0
3544.93 7
3545.07 14
3545.20 21
3545.34 27
3545.48 33
3545.61 38
3545.75 45
3545.89 52
3546.02 59
3546.16 66
3546.30 72
3546.43 77
3546.57 79
3546.71 81
3546.84 81
3546.98 82
3547.12 84
3547.25 87
3547.39 90
3547.52 93
3547.66 95
3547.80 94
3547.93 91
3548.07 84
3548.21 76
3548.34 65
3548.48 54
3548.62 45
3548.75 39
3548.89 38
3549.03 41
3549.16 49
3549.30 59
3549.44 72
3549.57 85
3549.71 97
3549.85 107
3549.98 114
3550.12 119
3550.26 122
3550.39 123
3550.53 122
3550.67 121
3550.80 119
3550.94 116
3551.08 114
3551.21 111
3551.35 108
3551.49 105
3551.62 101
3551.76 97
3551.90 92
3552.03 87
3552.17 81
3552.31 74
3552.44 66
3552.58 57
3552.72 50
3552.85 43
3552.99 38
3553.13 34
3553.26 32
3553.40 32
3553.54 32
3553.67 32
3553.81 33
3553.95 35
3554.08 37
3554.22 40
3554.36 44
3554.49 48
3554.63 53
3554.77 58
3554.90 62
3555.04 67
3555.18 71
3555.31 75
3555.45 77
3555.59 77
3555.73 74
3555.86 68
3556.00 61
3556.14 53
3556.27 46
3556.41 41
3556.55 38
3556.68 37
3556.82 38
3556.96 38
3557.09 38
3557.23 37
3557.37 36
3557.50 36
3557.64 36
3557.78 38
3557.91 40
3558.05 43
3558.19 46
3558.32 47
3558.46 48
3558.60 48
3558.73 49
3558.87 52
3559.01 57
3559.14 64
3559.28 72
3559.42 80
3559.56 86
3559.69 90
3559.83 91
3559.97 89
3560.10 86
3560.24 83
3560.38 81
3560.51 82
3560.65 85
3560.79 90
3560.92 95
3561.06 100
3561.20 105
3561.33 108
3561.47 110
3561.61 112
3561.74 115
3561.88 118
3562.02 122
3562.16 127
3562.29 131
3562.43 134
3562.57 136
3562.70 138
3562.84 138
3562.98 137
3563.11 135
3563.25 130
3563.39 123
3563.52 113
3563.66 100
3563.80 86
3563.94 72
3564.07 59
3564.21 48
3564.35 41
3564.48 37
3564.62 36
3564.76 37
3564.89 39
3565.03 42
3565.17 44
3565.30 45
3565.44 47
3565.58 48
3565.72 49
3565.85 50
3565.99 50
3566.13 49
3566.26 47
3566.40 45
3566.54 43
3566.67 41
3566.81 41
3566.95 42
3567.08 46
3567.22 51
3567.36 56
3567.50 62
3567.63 67
3567.77 71
3567.91 72
3568.04 71
3568.18 69
3568.32 67
3568.45 67
3568.59 67
3568.73 69
3568.87 72
3569.00 76
3569.14 80
3569.28 82
3569.41 85
3569.55 86
3569.69 87
3569.82 87
3569.96 86
3570.10 85
3570.24 83
3570.37 80
3570.51 76
3570.65 73
3570.78 72
3570.92 72
3571.06 76
3571.19 83
3571.33 94
3571.47 107
3571.61 121
3571.74 134
3571.88 145
3572.02 151
3572.15 154
3572.29 151
3572.43 146
3572.57 138
3572.70 129
3572.84 121
3572.98 115
3573.11 110
3573.25 106
3573.39 103
3573.53 101
3573.66 100
3573.80 100
3573.94 102
3574.07 106
3574.21 114
3574.35 125
3574.48 140
3574.62 155
3574.76 172
3574.90 186
3575.03 198
3575.17 205
3575.31 208
3575.44 206
3575.58 199
3575.72 189
3575.86 176
3575.99 161
3576.13 147
3576.27 135
3576.40 126
3576.54 121
3576.68 121
3576.82 124
3576.95 129
3577.09 134
3577.23 138
3577.36 140
3577.50 139
3577.64 136
3577.78 131
3577.91 125
3578.05 121
3578.19 118
3578.33 118
3578.46 118
3578.60 119
3578.74 118
3578.87 116
3579.01 110
3579.15 100
3579.29 88
3579.42 75
3579.56 61
3579.70 49
3579.83 37
3579.97 27
3580.11 17
3580.25 7
3580.38 0
3580.52 0
3580.66 0
3580.79 0
3580.93 0
3581.07 0
3581.21 0
3581.34 0
3581.48 3
3581.62 15
3581.76 27
3581.89 37
3582.03 47
3582.17 54
3582.30 60
3582.44 65
3582.58 71
3582.72 77
3582.85 84
3582.99 92
3583.13 100
3583.27 108
3583.40 115
3583.54 121
3583.68 125
3583.81 129
3583.95 132
3584.09 136
3584.23 141
3584.36 148
3584.50 157
3584.64 166
3584.78 175
3584.91 186
3585.05 198
3585.19 212
3585.33 227
3585.46 245
3585.60 264
3585.74 284
3585.87 301
3586.01 315
3586.15 324
3586.29 328
3586.42 330
3586.56 329
3586.70 329
3586.84 330
3586.97 334
3587.11 341
3587.25 349
3587.39 357
3587.52 363
3587.66 366
3587.80 365
3587.93 361
3588.07 353
3588.21 343
3588.35 331
3588.48 317
3588.62 304
3588.76 291
3588.90 281
3589.03 274
3589.17 272
3589.31 273
3589.45 277
3589.58 283
3589.72 288
3589.86 291
3590.00 291
3590.13 289
3590.27 285
3590.41 280
3590.55 273
3590.68 266
3590.82 258
3590.96 249
3591.09 241
3591.23 233
3591.37 227
3591.51 224
3591.64 224
3591.78 226
3591.92 230
3592.06 236
3592.19 242
3592.33 250
3592.47 257
3592.61 264
3592.74 271
3592.88 276
3593.02 280
3593.16 280
3593.29 276
3593.43 269
3593.57 258
3593.71 244
3593.84 228
3593.98 210
3594.12 191
3594.26 173
3594.39 156
3594.53 141
3594.67 129
3594.81 120
3594.94 113
3595.08 109
3595.22 107
3595.36 106
3595.49 107
3595.63 109
3595.77 111
3595.91 114
3596.04 116
3596.18 118
3596.32 119
3596.46 120
3596.59 120
3596.73 119
3596.87 118
3597.01 117
3597.14 119
3597.28 122
3597.42 128
3597.56 136
3597.69 145
3597.83 155
3597.97 163
3598.11 170
3598.24 173
3598.38 175
3598.52 175
3598.66 173
3598.80 171
3598.93 169
3599.07 167
3599.21 163
3599.35 159
3599.48 154
3599.62 148
3599.76 142
3599.90 136
3600.03 132
3600.17 129
3600.31 127
3600.45 126
3600.58 127
3600.72 129
3600.86 132
3601.00 136
3601.13 142
3601.27 149
3601.41 159
3601.55 169
3601.68 181
3601.82 193
3601.96 205
3602.10 215
3602.24 222
3602.37 227
3602.51 230
3602.65 231
3602.79 232
3602.92 234
3603.06 236
3603.20 240
3603.34 244
3603.47 249
3603.61 255
3603.75 260
3603.89 267
3604.03 274
3604.16 282
3604.30 292
3604.44 305
3604.58 320
3604.71 339
3604.85 362
3604.99 389
3605.13 419
3605.26 450
3605.40 481
3605.54 509
3605.68 532
3605.82 550
3605.95 562
3606.09 569
3606.23 571
3606.37 570
3606.50 567
3606.64 562
3606.78 556
3606.92 548
3607.05 539
3607.19 529
3607.33 517
3607.47 503
3607.61 489
3607.74 475
3607.88 463
3608.02 452
3608.16 442
3608.29 433
3608.43 424
3608.57 413
3608.71 401
3608.85 386
3608.98 369
3609.12 351
3609.26 333
3609.40 316
3609.53 301
3609.67 288
3609.81 277
3609.95 266
3610.09 257
3610.22 247
3610.36 237
3610.50 228
3610.64 220
3610.77 214
3610.91 208
3611.05 204
3611.19 199
3611.33 193
3611.46 186
3611.60 178
3611.74 170
3611.88 163
3612.01 157
3612.15 154
3612.29 153
3612.43 155
3612.57 157
3612.70 161
3612.84 164
3612.98 167
3613.12 170
3613.26 171
3613.39 171
3613.53 171
3613.67 170
3613.81 169
3613.94 168
3614.08 169
3614.22 170
3614.36 171
3614.50 173
3614.63 173
3614.77 173
3614.91 171
3615.05 167
3615.19 163
3615.32 159
3615.46 157
3615.60 157
3615.74 159
3615.88 163
3616.01 169
3616.15 173
3616.29 177
3616.43 178
3616.56 176
3616.70 171
3616.84 165
3616.98 157
3617.12 148
3617.25 139
3617.39 132
3617.53 126
3617.67 123
3617.81 122
3617.94 124
3618.08 128
3618.22 132
3618.36 137
3618.50 140
3618.63 141
3618.77 142
3618.91 141
3619.05 141
3619.19 141
3619.32 143
3619.46 146
3619.60 148
3619.74 150
3619.88 150
3620.01 148
3620.15 144
3620.29 139
3620.43 135
3620.57 132
3620.70 131
3620.84 131
3620.98 132
3621.12 134
3621.26 133
3621.39 131
3621.53 125
3621.67 115
3621.81 103
3621.95 89
3622.08 75
3622.22 62
3622.36 50
3622.50 40
3622.64 32
3622.77 25
3622.91 18
3623.05 11
3623.19 4
3623.33 0
3623.46 0
3623.60 0
3623.74 0
3623.88 0
3624.02 0
3624.15 0
3624.29 0
3624.43 2
3624.57 12
3624.71 22
3624.84 33
3624.98 44
3625.12 54
3625.26 63
3625.40 72
3625.53 79
3625.67 86
3625.81 91
3625.95 95
3626.09 98
3626.23 100
3626.36 101
3626.50 101
3626.64 102
3626.78 102
3626.92 102
3627.05 101
3627.19 100
3627.33 98
3627.47 96
3627.61 93
3627.74 91
3627.88 90
3628.02 89
3628.16 90
3628.30 91
3628.44 91
3628.57 89
3628.71 86
3628.85 81
3628.99 75
3629.13 70
3629.26 66
3629.40 64
3629.54 65
3629.68 67
3629.82 70
3629.96 75
3630.09 79
3630.23 83
3630.37 85
3630.51 87
3630.65 88
3630.78 89
3630.92 92
3631.06 97
3631.20 105
3631.34 115
3631.48 128
3631.61 142
3631.75 155
3631.89 164
3632.03 170
3632.17 172
3632.30 170
3632.44 166
3632.58 160
3632.72 154
3632.86 148
3633.00 143
3633.13 140
3633.27 138
3633.41 137
3633.55 138
3633.69 139
3633.83 142
3633.96 144
3634.10 145
3634.24 145
3634.38 143
3634.52 140
3634.65 138
3634.79 137
3634.93 138
3635.07 142
3635.21 149
3635.35 156
3635.48 163
3635.62 168
3635.76 169
3635.90 167
3636.04 161
3636.18 152
3636.31 142
3636.45 131
3636.59 120
3636.73 111
3636.87 103
3637.01 98
3637.14 95
3637.28 93
3637.42 92
3637.56 92
3637.70 91
3637.84 88
3637.97 83
3638.11 75
3638.25 65
3638.39 54
3638.53 42
3638.67 33
3638.80 27
3638.94 27
3639.08 32
3639.22 41
3639.36 52
3639.50 63
3639.63 73
3639.77 79
3639.91 82
3640.05 81
3640.19 78
3640.33 74
3640.46 69
3640.60 64
3640.74 59
3640.88 55
3641.02 52
3641.16 49
3641.29 49
3641.43 51
3641.57 54
3641.71 59
3641.85 64
3641.99 70
3642.12 76
3642.26 82
3642.40 87
3642.54 91
3642.68 93
3642.82 92
3642.96 88
3643.09 80
3643.23 71
3643.37 61
3643.51 53
3643.65 46
3643.79 44
3643.92 43
3644.06 45
3644.20 46
3644.34 46
3644.48 45
3644.62 42
3644.75 40
3644.89 39
3645.03 41
3645.17 47
3645.31 55
3645.45 65
3645.59 76
3645.72 86
3645.86 93
3646.00 97
3646.14 99
3646.28 99
3646.42 98
3646.56 95
3646.69 93
3646.83 92
3646.97 91
3647.11 90
3647.25 90
3647.39 90
3647.52 90
3647.66 90
3647.80 92
3647.94 94
3648.08 97
3648.22 102
3648.36 108
3648.49 116
3648.63 124
3648.77 132
3648.91 140
3649.05 148
3649.19 155
3649.33 161
3649.46 166
3649.60 169
3649.74 170
3649.88 169
3650.02 166
3650.16 161
3650.30 154
3650.43 148
3650.57 141
3650.71 135
3650.85 127
3650.99 118
3651.13 108
3651.27 97
3651.40 84
3651.54 72
3651.68 61
3651.82 52
3651.96 46
3652.10 42
3652.24 38
3652.37 35
3652.51 32
3652.65 29
3652.79 27
3652.93 27
3653.07 30
3653.21 37
3653.34 47
3653.48 57
3653.62 67
3653.76 76
3653.90 80
3654.04 81
3654.18 80
3654.31 76
3654.45 72
3654.59 68
3654.73 63
3654.87 57
3655.01 51
3655.15 43
3655.29 34
3655.42 24
3655.56 16
3655.70 9
3655.84 4
3655.98 2
3656.12 1
3656.26 0
3656.39 0
3656.53 0
3656.67 0
3656.81 0
3656.95 0
3657.09 0
3657.23 0
3657.37 0
3657.50 6
3657.64 16
3657.78 27
3657.92 39
3658.06 52
3658.20 63
3658.34 73
3658.47 81
3658.61 85
3658.75 85
3658.89 81
3659.03 74
3659.17 64
3659.31 54
3659.45 44
3659.58 36
3659.72 29
3659.86 25
3660.00 24
3660.14 24
3660.28 24
3660.42 26
3660.56 28
3660.69 30
3660.83 32
3660.97 33
3661.11 34
3661.25 34
3661.39 33
3661.53 32
3661.67 31
3661.80 32
3661.94 36
3662.08 41
3662.22 49
3662.36 59
3662.50 68
3662.64 76
3662.78 80
3662.92 81
3663.05 79
3663.19 74
3663.33 68
3663.47 63
3663.61 60
3663.75 58
3663.89 59
3664.03 60
3664.16 62
3664.30 63
3664.44 65
3664.58 67
3664.72 70
3664.86 73
3665.00 77
3665.14 79
3665.28 79
3665.41 75
3665.55 67
3665.69 56
3665.83 45
3665.97 34
3666.11 26
3666.25 22
3666.39 23
3666.52 27
3666.66 34
3666.80 42
3666.94 52
3667.08 61
3667.22 72
3667.36 83
3667.50 94
3667.64 104
3667.77 114
3667.91 122
3668.05 128
3668.19 131
3668.33 131
3668.47 127
3668.61 120
3668.75 110
3668.89 98
3669.02 85
3669.16 74
3669.30 66
3669.44 63
3669.58 66
3669.72 74
3669.86 86
3670.00 99
3670.14 112
3670.28 121
3670.41 126
3670.55 124
3670.69 118
3670.83 107
3670.97 94
3671.11 80
3671.25 68
3671.39 58
3671.53 53
3671.66 51
3671.80 52
3671.94 57
3672.08 63
3672.22 69
3672.36 75
3672.50 80
3672.64 83
3672.78 84
3672.92 81
3673.05 76
3673.19 69
3673.33 61
3673.47 51
3673.61 42
3673.75 33
3673.89 26
3674.03 19
3674.17 14
3674.31 10
3674.44 6
3674.58 3
3674.72 1
3674.86 0
3675.00 2
3675.14 6
3675.28 12
3675.42 19
3675.56 28
3675.70 36
3675.83 43
3675.97 50
3676.11 55
3676.25 59
3676.39 62
3676.53 62
3676.67 62
3676.81 59
3676.95 54
3677.09 48
3677.23 41
3677.36 34
3677.50 27
3677.64 21
3677.78 15
3677.92 12
3678.06 10
3678.20 10
3678.34 13
3678.48 18
3678.62 26
3678.76 36
3678.89 46
3679.03 54
3679.17 60
3679.31 62
3679.45 60
3679.59 56
3679.73 51
3679.87 47
3680.01 44
3680.15 45
3680.29 48
3680.42 54
3680.56 60
3680.70 67
3680.84 73
3680.98 77
3681.12 80
3681.26 82
3681.40 82
3681.54 82
3681.68 81
3681.82 80
3681.96 77
3682.09 74
3682.23 69
3682.37 65
3682.51 60
3682.65 56
3682.79 53
3682.93 51
3683.07 49
3683.21 49
3683.35 49
3683.49 48
3683.63 47
3683.76 46
3683.90 45
3684.04 45
3684.18 47
3684.32 49
3684.46 53
3684.60 57
3684.74 62
3684.88 66
3685.02 68
3685.16 69
3685.30 67
3685.44 64
3685.57 60
3685.71 56
3685.85 52
3685.99 51
3686.13 53
3686.27 57
3686.41 64
3686.55 71
3686.69 79
3686.83 87
3686.97 94
3687.11 99
3687.25 103
3687.38 106
3687.52 109
3687.66 110
3687.80 110
3687.94 109
3688.08 105
3688.22 100
3688.36 92
3688.50 83
3688.64 73
3688.78 63
3688.92 55
3689.06 49
3689.20 47
3689.33 48
3689.47 52
3689.61 59
3689.75 68
3689.89 78
3690.03 88
3690.17 97
3690.31 103
3690.45 106
3690.59 105
3690.73 101
3690.87 93
3691.01 82
3691.15 70
3691.29 57
3691.42 44
3691.56 33
3691.70 23
3691.84 16
3691.98 11
3692.12 8
3692.26 6
3692.40 5
3692.54 5
3692.68 4
3692.82 2
3692.96 0
3693.10 0
3693.24 0
3693.38 0
3693.51 0
3693.65 0
3693.79 0
3693.93 1
3694.07 7
3694.21 13
3694.35 18
3694.49 22
3694.63 23
3694.77 23
3694.91 21
3695.05 17
3695.19 12
3695.33 8
3695.47 6
3695.61 6
3695.75 9
3695.88 14
3696.02 19
3696.16 24
3696.30 29
3696.44 32
3696.58 34
3696.72 36
3696.86 37
3697.00 38
3697.14 39
3697.28 39
3697.42 39
3697.56 39
3697.70 40
3697.84 42
3697.98 46
3698.12 53
3698.26 62
3698.39 73
3698.53 83
3698.67 91
3698.81 96
3698.95 98
3699.09 98
3699.23 96
3699.37 93
3699.51 91
3699.65 88
3699.79 87
3699.93 86
3700.07 84
3700.21 82
3700.35 79
3700.49 74
3700.63 67
3700.77 58
3700.91 48
3701.05 37
3701.18 28
3701.32 22
3701.46 19
3701.60 20
3701.74 25
3701.88 31
3702.02 40
3702.16 49
3702.30 57
3702.44 65
3702.58 72
3702.72 78
3702.86 84
3703.00 89
3703.14 95
3703.28 101
3703.42 107
3703.56 113
3703.70 120
3703.84 126
3703.98 131
3704.12 135
3704.25 138
3704.39 139
3704.53 138
3704.67 136
3704.81 133
3704.95 131
3705.09 131
3705.23 133
3705.37 138
3705.51 145
3705.65 153
3705.79 160
3705.93 167
3706.07 171
3706.21 174
3706.35 176
3706.49 177
3706.63 179
3706.77 182
3706.91 185
3707.05 188
3707.19 188
3707.33 185
3707.47 177
3707.61 163
3707.75 144
3707.88 124
3708.02 104
3708.16 86
3708.30 74
3708.44 69
3708.58 70
3708.72 78
3708.86 90
3709.00 103
3709.14 116
3709.28 126
3709.42 132
3709.56 132
3709.70 127
3709.84 119
3709.98 108
3710.12 97
3710.26 87
3710.40 79
3710.54 72
3710.68 67
3710.82 63
3710.96 60
3711.10 57
3711.24 57
3711.38 57
3711.52 61
3711.66 66
3711.80 73
3711.94 81
3712.08 90
3712.22 99
3712.36 108
3712.49 116
3712.63 123
3712.77 129
3712.91 133
3713.05 134
3713.19 133
3713.33 128
3713.47 120
3713.61 109
3713.75 96
3713.89 83
3714.03 70
3714.17 59
3714.31 51
3714.45 46
3714.59 45
3714.73 46
3714.87 51
3715.01 57
3715.15 66
3715.29 75
3715.43 86
3715.57 97
3715.71 107
3715.85 116
3715.99 122
3716.13 124
3716.27 123
3716.41 119
3716.55 112
3716.69 104
3716.83 96
3716.97 88
3717.11 83
3717.25 79
3717.39 76
3717.53 76
3717.67 77
3717.81 81
3717.95 86
3718.09 93
3718.23 100
3718.37 108
3718.51 113
3718.65 115
3718.79 114
3718.93 108
3719.07 99
3719.21 87
3719.35 74
3719.49 60
3719.62 47
3719.76 36
3719.90 26
3720.04 17
3720.18 12
3720.32 9
3720.46 9
3720.60 13
3720.74 18
3720.88 24
3721.02 29
3721.16 31
3721.30 30
3721.44 25
3721.58 18
3721.72 10
3721.86 1
3722.00 0
3722.14 0
3722.28 0
3722.42 0
3722.56 0
3722.70 0
3722.84 0
3722.98 0
3723.12 3
3723.26 9
3723.40 15
3723.54 20
3723.68 22
3723.82 22
3723.96 20
3724.10 17
3724.24 13
3724.38 10
3724.52 7
3724.66 6
3724.80 5
3724.94 6
3725.08 7
3725.22 9
3725.36 12
3725.50 15
3725.64 20
3725.78 25
3725.92 30
3726.06 36
3726.20 40
3726.34 44
3726.48 48
3726.62 50
3726.76 53
3726.90 55
3727.04 57
3727.18 59
3727.32 60
3727.46 59
3727.60 56
3727.74 51
3727.88 44
3728.02 35
3728.16 27
3728.30 20
3728.44 15
3728.58 13
3728.72 14
3728.86 18
3729.00 24
3729.14 31
3729.28 39
3729.42 46
3729.56 54
3729.70 60
3729.84 64
3729.98 66
3730.12 64
3730.26 59
3730.40 50
3730.54 39
3730.68 27
3730.82 16
3730.96 6
3731.10 0
3731.24 0
3731.38 0
3731.52 0
3731.66 0
3731.80 0
3731.94 0
3732.08 0
3732.22 0
3732.36 1
3732.50 8
3732.64 17
3732.78 26
3732.92 36
3733.06 44
3733.20 52
3733.34 58
3733.49 62
3733.63 64
3733.77 64
3733.91 63
3734.05 61
3734.19 59
3734.33 56
3734.47 55
3734.61 54
3734.75 54
3734.89 53
3735.03 51
3735.17 48
3735.31 43
3735.45 37
3735.59 31
3735.73 26
3735.87 22
3736.01 20
3736.15 20
3736.29 21
3736.43 21
3736.57 21
3736.71 18
3736.85 14
3736.99 9
3737.13 3
3737.27 0
3737.41 0
3737.55 0
3737.69 0
3737.83 0
3737.97 0
3738.11 0
3738.25 0
3738.39 4
3738.53 14
3738.67 24
3738.81 33
3738.95 40
3739.09 42
3739.23 41
3739.37 37
3739.51 31
3739.65 26
3739.79 21
3739.93 19
3740.07 19
3740.21 21
3740.35 25
3740.49 30
3740.64 34
3740.78 39
3740.92 42
3741.06 46
3741.20 49
3741.34 53
3741.48 58
3741.62 65
3741.76 73
3741.90 81
3742.04 90
3742.18 96
3742.32 98
3742.46 95
3742.60 88
3742.74 78
3742.88 67
3743.02 58
3743.16 53
3743.30 53
3743.44 58
3743.58 67
3743.72 77
3743.86 85
3744.00 90
3744.14 90
3744.28 87
3744.42 81
3744.56 74
3744.70 68
3744.84 65
3744.98 64
3745.13 66
3745.27 69
3745.41 73
3745.55 79
3745.69 85
3745.83 93
3745.97 103
3746.11 114
3746.25 126
3746.39 137
3746.53 146
3746.67 151
3746.81 152
3746.95 149
3747.09 143
3747.23 133
3747.37 122
3747.51 110
3747.65 99
3747.79 89
3747.93 82
3748.07 76
3748.21 73
3748.35 71
3748.49 69
3748.63 66
3748.78 62
3748.92 56
3749.06 48
3749.20 39
3749.34 30
3749.48 22
3749.62 14
3749.76 8
3749.90 3
3750.04 0
3750.18 0
3750.32 0
3750.46 0
3750.60 0
3750.74 0
3750.88 0
3751.02 1
3751.16 3
3751.30 6
3751.44 9
3751.58 13
3751.72 17
3751.87 23
3752.01 28
3752.15 32
3752.29 34
3752.43 34
3752.57 30
3752.71 25
3752.85 17
3752.99 10
3753.13 3
3753.27 0
3753.41 0
3753.55 0
3753.69 0
3753.83 1
3753.97 5
3754.11 8
3754.25 10
3754.39 12
3754.53 12
3754.68 11
3754.82 10
3754.96 10
3755.10 10
3755.24 12
3755.38 15
3755.52 18
3755.66 22
3755.80 26
3755.94 28
3756.08 29
3756.22 29
3756.36 27
3756.50 25
3756.64 22
3756.78 21
3756.92 22
3757.06 24
3757.21 28
3757.35 34
3757.49 39
3757.63 43
3757.77 46
3757.91 45
3758.05 42
3758.19 37
3758.33 31
3758.47 27
3758.61 24
3758.75 24
3758.89 27
3759.03 32
3759.17 38
3759.31 42
3759.45 45
3759.60 44
3759.74 40
3759.88 33
3760.02 25
3760.16 17
3760.30 10
3760.44 5
3760.58 4
3760.72 5
3760.86 10
3761.00 17
3761.14 26
3761.28 35
3761.42 43
3761.56 50
3761.70 53
3761.85 54
3761.99 51
3762.13 46
3762.27 39
3762.41 30
3762.55 21
3762.69 11
3762.83 2
3762.97 0
3763.11 0
3763.25 0
3763.39 0
3763.53 0
3763.67 0
3763.82 0
3763.96 0
3764.10 8
3764.24 21
3764.38 34
3764.52 46
3764.66 58
3764.80 69
3764.94 78
3765.08 86
3765.22 92
3765.36 97
3765.50 99
3765.64 99
3765.79 97
3765.93 94
3766.07 88
3766.21 82
3766.35 76
3766.49 71
3766.63 69
3766.77 70
3766.91 73
3767.05 77
3767.19 82
3767.33 87
3767.47 91
3767.61 96
3767.76 100
3767.90 105
3768.04 110
3768.18 116
3768.32 120
3768.46 122
3768.60 122
3768.74 120
3768.88 114
3769.02 107
3769.16 98
3769.30 90
3769.45 82
3769.59 76
3769.73 70
3769.87 65
3770.01 60
3770.15 56
3770.29 53
3770.43 51
3770.57 49
3770.71 47
3770.85 46
3770.99 46
3771.14 45
3771.28 44
3771.42 43
3771.56 42
3771.70 42
3771.84 44
3771.98 47
3772.12 52
3772.26 58
3772.40 64
3772.54 68
3772.68 70
3772.83 70
3772.97 67
3773.11 62
3773.25 57
3773.39 53
3773.53 52
3773.67 53
3773.81 55
3773.95 58
3774.09 60
3774.23 61
3774.38 61
3774.52 60
3774.66 59
3774.80 58
3774.94 58
3775.08 59
3775.22 59
3775.36 57
3775.50 54
3775.64 51
3775.78 48
3775.93 47
3776.07 50
3776.21 57
3776.35 67
3776.49 79
3776.63 91
3776.77 100
3776.91 105
3777.05 106
3777.19 102
3777.33 95
3777.48 87
3777.62 80
3777.76 74
3777.90 71
3778.04 71
3778.18 74
3778.32 79
3778.46 84
3778.60 89
3778.74 94
3778.89 96
3779.03 96
3779.17 92
3779.31 86
3779.45 77
3779.59 67
3779.73 55
3779.87 44
3780.01 33
3780.15 22
3780.30 13
3780.44 5
3780.58 0
3780.72 0
3780.86 0
3781.00 0
3781.14 0
3781.28 0
3781.42 0
3781.56 0
3781.71 2
3781.85 9
3781.99 16
3782.13 23
3782.27 30
3782.41 38
3782.55 45
3782.69 53
3782.83 60
3782.97 66
3783.12 72
3783.26 79
3783.40 86
3783.54 94
3783.68 103
3783.82 112
3783.96 120
3784.10 124
3784.24 124
3784.39 121
3784.53 115
3784.67 106
3784.81 97
3784.95 87
3785.09 79
3785.23 70
3785.37 62
3785.51 55
3785.66 49
3785.80 44
3785.94 41
3786.08 40
3786.22 41
3786.36 42
3786.50 44
3786.64 45
3786.78 46
3786.93 47
3787.07 50
3787.21 54
3787.35 59
3787.49 65
3787.63 71
3787.77 75
3787.91 76
3788.05 74
3788.20 70
3788.34 64
3788.48 57
3788.62 52
3788.76 49
3788.90 49
3789.04 51
3789.18 53
3789.33 56
3789.47 56
3789.61 54
3789.75 49
3789.89 43
3790.03 36
3790.17 31
3790.31 27
3790.45 26
3790.60 27
3790.74 29
3790.88 31
3791.02 31
3791.16 30
3791.30 28
3791.44 26
3791.58 26
3791.73 27
3791.87 30
3792.01 33
3792.15 36
3792.29 37
3792.43 36
3792.57 33
3792.71 29
3792.86 25
3793.00 23
3793.14 23
3793.28 25
3793.42 28
3793.56 32
3793.70 37
3793.84 41
3793.99 45
3794.13 49
3794.27 54
3794.41 60
3794.55 65
3794.69 70
3794.83 73
3794.97 75
3795.12 76
3795.26 76
3795.40 77
3795.54 81
3795.68 89
3795.82 100
3795.96 114
3796.10 131
3796.25 147
3796.39 163
3796.53 176
3796.67 185
3796.81 192
3796.95 196
3797.09 197
3797.24 197
3797.38 196
3797.52 195
3797.66 193
3797.80 190
3797.94 187
3798.08 184
3798.22 180
3798.37 176
3798.51 172
3798.65 167
3798.79 160
3798.93 154
3799.07 147
3799.21 142
3799.36 137
3799.50 135
3799.64 135
3799.78 136
3799.92 139
3800.06 140
3800.20 140
3800.34 139
3800.49 137
3800.63 133
3800.77 131
3800.91 130
3801.05 132
3801.19 136
3801.33 141
3801.48 145
3801.62 147
3801.76 146
3801.90 143
3802.04 136
3802.18 129
3802.32 121
3802.47 116
3802.61 112
3802.75 108
3802.89 104
3803.03 98
3803.17 89
3803.31 78
3803.46 66
3803.60 54
3803.74 43
3803.88 34
3804.02 27
3804.16 21
3804.30 17
3804.45 13
3804.59 9
3804.73 6
3804.87 2
3805.01 0
3805.15 0
3805.29 0
3805.44 0
3805.58 0
3805.72 0
3805.86 0
3806.00 0
3806.14 0
3806.29 0
3806.43 3
3806.57 8
3806.71 13
3806.85 19
3806.99 25
3807.13 31
3807.28 37
3807.42 43
3807.56 48
3807.70 54
3807.84 59
3807.98 64
3808.12 69
3808.27 73
3808.41 77
3808.55 79
3808.69 81
3808.83 82
3808.97 82
3809.12 81
3809.26 79
3809.40 76
3809.54 74
3809.68 73
3809.82 75
3809.97 80
3810.11 87
3810.25 97
3810.39 108
3810.53 120
3810.67 130
3810.81 139
3810.96 147
3811.10 155
3811.24 164
3811.38 175
3811.52 187
3811.66 202
3811.81 217
3811.95 232
3812.09 247
3812.23 262
3812.37 276
3812.51 290
3812.66 305
3812.80 321
3812.94 337
3813.08 352
3813.22 367
3813.36 379
3813.50 388
3813.65 394
3813.79 398
3813.93 401
3814.07 404
3814.21 408
3814.35 415
3814.50 427
3814.64 442
3814.78 463
3814.92 487
3815.06 515
3815.20 545
3815.35 575
3815.49 603
3815.63 628
3815.77 647
3815.91 661
3816.05 669
3816.20 672
3816.34 670
3816.48 665
3816.62 659
3816.76 652
3816.90 645
3817.05 639
3817.19 634
3817.33 630
3817.47 626
3817.61 622
3817.75 618
3817.90 612
3818.04 604
3818.18 593
3818.32 580
3818.46 565
3818.61 548
3818.75 530
3818.89 512
3819.03 494
3819.17 475
3819.31 456
3819.46 437
3819.60 418
3819.74 401
3819.88 385
3820.02 370
3820.16 356
3820.31 343
3820.45 330
3820.59 317
3820.73 304
3820.87 291
3821.01 279
3821.16 268
3821.30 257
3821.44 246
3821.58 235
3821.72 223
3821.87 211
3822.01 199
3822.15 188
3822.29 179
3822.43 172
3822.57 167
3822.72 165
3822.86 164
3823.00 164
3823.14 163
3823.28 161
3823.43 159
3823.57 155
3823.71 152
3823.85 148
3823.99 144
3824.13 139
3824.28 132
3824.42 124
3824.56 114
3824.70 104
3824.84 94
3824.99 85
3825.13 79
3825.27 75
3825.41 75
3825.55 78
3825.69 83
3825.84 89
3825.98 95
3826.12 101
3826.26 106
3826.40 110
3826.55 114
3826.69 117
3826.83 118
3826.97 119
3827.11 117
3827.26 114
3827.40 108
3827.54 101
3827.68 94
3827.82 85
3827.96 78
3828.11 71
3828.25 66
3828.39 63
3828.53 60
3828.67 59
3828.82 57
3828.96 55
3829.10 53
3829.24 50
3829.38 49
3829.53 49
3829.67 51
3829.81 55
3829.95 61
3830.09 68
3830.24 73
3830.38 77
3830.52 78
3830.66 76
3830.80 72
3830.95 67
3831.09 61
3831.23 55
3831.37 51
3831.51 48
3831.65 46
3831.80 45
3831.94 45
3832.08 46
3832.22 46
3832.36 47
3832.51 48
3832.65 49
3832.79 51
3832.93 53
3833.07 55
3833.22 57
3833.36 57
3833.50 56
3833.64 53
3833.78 48
3833.93 43
3834.07 38
3834.21 34
3834.35 32
3834.49 32
3834.64 34
3834.78 38
3834.92 42
3835.06 46
3835.20 49
3835.35 50
3835.49 49
3835.63 45
3835.77 39
3835.91 30
3836.06 21
3836.20 14
3836.34 8
3836.48 7
3836.63 8
3836.77 13
3836.91 19
3837.05 24
3837.19 29
3837.34 32
3837.48 33
3837.62 34
3837.76 34
3837.90 35
3838.05 36
3838.19 37
3838.33 40
3838.47 44
3838.61 48
3838.76 53
3838.90 57
3839.04 60
3839.18 62
3839.32 63
3839.47 63
3839.61 64
3839.75 67
3839.89 72
3840.04 80
3840.18 90
3840.32 102
3840.46 114
3840.60 124
3840.75 132
3840.89 136
3841.03 136
3841.17 133
3841.31 126
3841.46 118
3841.60 110
3841.74 103
3841.88 98
3842.03 96
3842.17 97
3842.31 98
3842.45 98
3842.59 98
3842.74 95
3842.88 91
3843.02 85
3843.16 78
3843.30 71
3843.45 66
3843.59 64
3843.73 64
3843.87 67
3844.02 73
3844.16 82
3844.30 91
3844.44 101
3844.58 110
3844.73 117
3844.87 122
3845.01 125
3845.15 126
3845.30 125
3845.44 122
3845.58 117
3845.72 111
3845.86 104
3846.01 97
3846.15 90
3846.29 84
3846.43 81
3846.58 79
3846.72 77
3846.86 76
3847.00 73
3847.14 70
3847.29 66
3847.43 63
3847.57 63
3847.71 67
3847.86 74
3848.00 83
3848.14 92
3848.28 100
3848.43 105
3848.57 108
3848.71 108
3848.85 107
3848.99 106
3849.14 106
3849.28 106
3849.42 106
3849.56 106
3849.71 107
3849.85 107
3849.99 108
3850.13 109
3850.27 110
3850.42 109
3850.56 108
3850.70 106
3850.84 104
3850.99 101
3851.13 100
3851.27 102
3851.41 105
3851.56 110
3851.70 116
3851.84 121
3851.98 126
3852.13 131
3852.27 134
3852.41 137
3852.55 139
3852.69 141
3852.84 142
3852.98 142
3853.12 140
3853.26 137
3853.41 133
3853.55 128
3853.69 122
3853.83 115
3853.98 109
3854.12 102
3854.26 97
3854.40 94
3854.55 94
3854.69 97
3854.83 103
3854.97 111
3855.11 119
3855.26 127
3855.40 134
3855.54 139
3855.68 142
3855.83 143
3855.97 143
3856.11 143
3856.25 141
3856.40 138
3856.54 133
3856.68 127
3856.82 120
3856.97 113
3857.11 107
3857.25 103
3857.39 99
3857.54 97
3857.68 95
3857.82 93
3857.96 91
3858.11 88
3858.25 84
3858.39 81
3858.53 80
3858.68 81
3858.82 84
3858.96 89
3859.10 95
3859.25 101
3859.39 105
3859.53 106
3859.67 104
3859.82 100
3859.96 94
3860.10 88
3860.24 83
3860.39 80
3860.53 79
3860.67 79
3860.81 79
3860.96 79
3861.10 78
3861.24 76
3861.38 73
3861.53 69
3861.67 66
3861.81 64
3861.95 63
3862.10 63
3862.24 64
3862.38 64
3862.52 64
3862.67 63
3862.81 61
3862.95 60
3863.09 59
3863.24 60
3863.38 63
3863.52 67
3863.66 73
3863.81 78
3863.95 84
3864.09 88
3864.23 90
3864.38 91
3864.52 91
3864.66 91
3864.80 91
3864.95 92
3865.09 94
3865.23 96
3865.37 99
3865.52 102
3865.66 103
3865.80 104
3865.94 103
3866.09 101
3866.23 98
3866.37 95
3866.52 90
3866.66 85
3866.80 79
3866.94 71
3867.09 64
3867.23 57
3867.37 51
3867.51 48
3867.66 48
3867.80 50
3867.94 54
3868.08 58
3868.23 62
3868.37 65
3868.51 68
3868.65 71
3868.80 73
3868.94 74
3869.08 75
3869.23 75
3869.37 72
3869.51 68
3869.65 63
3869.80 58
3869.94 53
3870.08 50
3870.22 49
3870.37 49
3870.51 50
3870.65 51
3870.79 50
3870.94 49
3871.08 46
3871.22 43
3871.37 40
3871.51 38
3871.65 37
3871.79 37
3871.94 38
3872.08 39
3872.22 40
3872.36 41
3872.51 41
3872.65 40
3872.79 38
3872.94 37
3873.08 38
3873.22 40
3873.36 44
3873.51 51
3873.65 58
3873.79 66
3873.93 73
3874.08 77
3874.22 80
3874.36 78
3874.51 74
3874.65 66
3874.79 56
3874.93 44
3875.08 31
3875.22 20
3875.36 10
3875.50 3
3875.65 0
3875.79 0
3875.93 0
3876.08 0
3876.22 0
3876.36 0
3876.50 0
3876.65 0
3876.79 0
3876.93 2
3877.08 10
3877.22 18
3877.36 27
3877.50 36
3877.65 43
3877.79 48
3877.93 50
3878.08 50
3878.22 49
3878.36 47
3878.50 44
3878.65 42
3878.79 40
3878.93 38
3879.08 38
3879.22 38
3879.36 39
3879.50 42
3879.65 45
3879.79 48
3879.93 51
3880.08 52
3880.22 51
3880.36 47
3880.50 42
3880.65 35
3880.79 28
3880.93 24
3881.08 22
3881.22 23
3881.36 28
3881.50 35
3881.65 44
3881.79 54
3881.93 64
3882.08 75
3882.22 84
3882.36 93
3882.50 100
3882.65 106
3882.79 109
3882.93 112
3883.08 113
3883.22 113
3883.36 114
3883.50 115
3883.65 116
3883.79 118
3883.93 120
3884.08 121
3884.22 121
3884.36 119
3884.50 117
3884.65 116
3884.79 116
3884.93 119
3885.08 126
3885.22 135
3885.36 146
3885.51 157
3885.65 167
3885.79 174
3885.93 178
3886.08 179
3886.22 177
3886.36 176
3886.51 175
3886.65 175
3886.79 176
3886.94 178
3887.08 180
3887.22 180
3887.36 179
3887.51 176
3887.65 172
3887.79 167
3887.94 164
3888.08 162
3888.22 162
3888.37 163
3888.51 165
3888.65 167
3888.79 168
3888.94 167
3889.08 164
3889.22 159
3889.37 152
3889.51 144
3889.65 136
3889.80 128
3889.94 120
3890.08 113
3890.22 106
3890.37 98
3890.51 90
3890.65 79
3890.80 68
3890.94 55
3891.08 42
3891.23 30
3891.37 21
3891.51 15
3891.66 13
3891.80 12
3891.94 13
3892.08 14
3892.23 14
3892.37 14
3892.51 14
3892.66 16
3892.80 19
3892.94 26
3893.09 34
3893.23 42
3893.37 50
3893.52 55
3893.66 57
3893.80 57
3893.94 56
3894.09 56
3894.23 57
3894.37 59
3894.52 63
3894.66 67
3894.80 70
3894.95 71
3895.09 71
3895.23 71
3895.38 70
3895.52 70
3895.66 72
3895.81 75
3895.95 78
3896.09 81
3896.23 82
3896.38 80
3896.52 77
3896.66 72
3896.81 68
3896.95 65
3897.09 64
3897.24 66
3897.38 71
3897.52 77
3897.67 83
3897.81 88
3897.95 91
3898.10 93
3898.24 93
3898.38 94
3898.53 96
3898.67 100
3898.81 107
3898.96 115
3899.10 123
3899.24 129
3899.39 132
3899.53 131
3899.67 126
3899.81 118
3899.96 108
3900.10 98
3900.24 87
3900.39 78
3900.53 69
3900.67 62
3900.82 56
3900.96 52
3901.10 50
3901.25 50
3901.39 53
3901.53 57
3901.68 63
3901.82 70
3901.96 77
3902.11 83
3902.25 88
3902.39 92
3902.54 95
3902.68 95
3902.82 93
3902.97 89
3903.11 84
3903.25 77
3903.40 71
3903.54 65
3903.68 60
3903.83 56
3903.97 54
3904.11 52
3904.26 51
3904.40 52
3904.54 53
3904.69 55
3904.83 58
3904.97 61
3905.12 64
3905.26 67
3905.40 68
3905.55 68
3905.69 66
3905.83 62
3905.98 56
3906.12 47
3906.26 37
3906.41 26
3906.55 15
3906.69 5
3906.84 0
3906.98 0
3907.12 0
3907.27 0
3907.41 0
3907.55 0
3907.70 0
3907.84 0
3907.98 0
3908.13 3
3908.27 9
3908.41 17
3908.56 26
3908.70 35
3908.84 45
3908.99 54
3909.13 62
3909.27 68
3909.42 73
3909.56 76
3909.70 79
3909.85 81
3909.99 84
3910.13 87
3910.28 90
3910.42 94
3910.56 97
3910.71 99
3910.85 100
3910.99 100
3911.14 98
3911.28 95
3911.42 91
3911.57 86
3911.71 80
3911.85 73
3912.00 66
3912.14 58
3912.29 51
3912.43 46
3912.57 42
3912.72 40
3912.86 40
3913.00 41
3913.15 42
3913.29 42
3913.43 41
3913.58 39
3913.72 37
3913.86 33
3914.01 30
3914.15 26
3914.29 22
3914.44 19
3914.58 16
3914.72 14
3914.87 11
3915.01 10
3915.15 9
3915.30 9
3915.44 9
3915.59 11
3915.73 13
3915.87 17
3916.02 21
3916.16 24
3916.30 27
3916.45 29
3916.59 30
3916.73 29
3916.88 28
3917.02 27
3917.16 25
3917.31 25
3917.45 25
3917.59 26
3917.74 29
3917.88 32
3918.03 35
3918.17 38
3918.31 42
3918.46 44
3918.60 47
3918.74 48
3918.89 49
3919.03 50
3919.17 52
3919.32 54
3919.46 58
3919.60 62
3919.75 67
3919.89 73
3920.04 80
3920.18 86
3920.32 92
3920.47 98
3920.61 103
3920.75 108
3920.90 113
3921.04 117
3921.18 119
3921.33 119
3921.47 116
3921.62 111
3921.76 104
3921.90 97
3922.05 90
3922.19 84
3922.33 81
3922.48 79
3922.62 80
3922.76 80
3922.91 80
3923.05 78
3923.20 74
3923.34 69
3923.48 63
3923.63 55
3923.77 47
3923.91 39
3924.06 31
3924.20 24
3924.34 18
3924.49 15
3924.63 13
3924.78 15
3924.92 18
3925.06 24
3925.21 29
3925.35 34
3925.49 38
3925.64 40
3925.78 41
3925.92 40
3926.07 40
3926.21 40
3926.36 41
3926.50 41
3926.64 40
3926.79 37
3926.93 31
3927.07 24
3927.22 17
3927.36 11
3927.51 8
3927.65 9
3927.79 14
3927.94 21
3928.08 30
3928.22 38
3928.37 45
3928.51 50
3928.66 52
3928.80 52
3928.94 51
3929.09 50
3929.23 48
3929.37 46
3929.52 42
3929.66 36
3929.81 28
3929.95 18
3930.09 8
3930.24 0
3930.38 0
3930.52 0
3930.67 0
3930.81 0
3930.96 0
3931.10 0
3931.24 0
3931.39 5
3931.53 8
3931.68 9
3931.82 11
3931.96 12
3932.11 15
3932.25 18
3932.39 22
3932.54 27
3932.68 32
3932.83 36
3932.97 40
3933.11 43
3933.26 46
3933.40 50
3933.54 56
3933.69 63
3933.83 71
3933.98 80
3934.12 87
3934.26 92
3934.41 94
3934.55 92
3934.70 88
3934.84 82
3934.98 76
3935.13 70
3935.27 66
3935.42 62
3935.56 58
3935.70 55
3935.85 52
3935.99 49
3936.13 47
3936.28 47
3936.42 47
3936.57 49
3936.71 52
3936.85 55
3937.00 58
3937.14 62
3937.29 64
3937.43 66
3937.57 66
3937.72 64
3937.86 59
3938.01 52
3938.15 45
3938.29 37
3938.44 32
3938.58 29
3938.72 30
3938.87 33
3939.01 38
3939.16 43
3939.30 48
3939.44 52
3939.59 56
3939.73 58
3939.88 60
3940.02 62
3940.16 65
3940.31 68
3940.45 69
3940.60 69
3940.74 67
3940.88 63
3941.03 55
3941.17 47
3941.32 38
3941.46 32
3941.60 28
3941.75 27
3941.89 30
3942.04 35
3942.18 41
3942.32 48
3942.47 53
3942.61 57
3942.76 59
3942.90 59
3943.04 59
3943.19 58
3943.33 57
3943.48 55
3943.62 52
3943.76 50
3943.91 48
3944.05 45
3944.20 44
3944.34 42
3944.48 41
3944.63 39
3944.77 37
3944.92 33
3945.06 28
3945.20 21
3945.35 15
3945.49 9
3945.64 4
3945.78 1
3945.93 0
3946.07 0
3946.21 0
3946.36 0
3946.50 0
3946.65 0
3946.79 0
3946.93 0
3947.08 0
3947.22 0
3947.37 2
3947.51 6
3947.65 9
3947.80 13
3947.94 18
3948.09 24
3948.23 32
3948.37 42
3948.52 54
3948.66 67
3948.81 80
3948.95 92
3949.10 101
3949.24 106
3949.38 108
3949.53 106
3949.67 102
3949.82 97
3949.96 92
3950.10 88
3950.25 85
3950.39 84
3950.54 85
3950.68 87
3950.82 90
3950.97 95
3951.11 99
3951.26 104
3951.40 108
3951.55 112
3951.69 115
3951.83 118
3951.98 120
3952.12 123
3952.27 126
3952.41 131
3952.55 136
3952.70 141
3952.84 147
3952.99 151
3953.13 155
3953.28 158
3953.42 160
3953.56 160
3953.71 160
3953.85 157
3954.00 154
3954.14 150
3954.29 146
3954.43 142
3954.57 138
3954.72 133
3954.86 127
3955.01 121
3955.15 113
3955.30 106
3955.44 99
3955.58 93
3955.73 89
3955.87 88
3956.02 88
3956.16 90
3956.30 93
3956.45 97
3956.59 101
3956.74 105
3956.88 109
3957.03 114
3957.17 119
3957.31 124
3957.46 128
3957.60 130
3957.75 132
3957.89 132
3958.04 131
3958.18 129
3958.32 127
3958.47 123
3958.61 118
3958.76 111
3958.90 103
3959.05 93
3959.19 84
3959.33 77
3959.48 71
3959.62 69
3959.77 69
3959.91 72
3960.06 76
3960.20 80
3960.35 84
3960.49 85
3960.63 85
3960.78 83
3960.92 80
3961.07 75
3961.21 71
3961.36 66
3961.50 63
3961.64 60
3961.79 58
3961.93 56
3962.08 56
3962.22 57
3962.37 60
3962.51 63
3962.65 65
3962.80 68
3962.94 69
3963.09 68
3963.23 65
3963.38 60
3963.52 55
3963.67 50
3963.81 47
3963.95 44
3964.10 44
3964.24 44
3964.39 44
3964.53 44
3964.68 43
3964.82 40
3964.96 35
3965.11 28
3965.25 22
3965.40 15
3965.54 10
3965.69 7
3965.83 7
3965.98 10
3966.12 14
3966.26 19
3966.41 23
3966.55 26
3966.70 27
3966.84 25
3966.99 21
3967.13 17
3967.28 14
3967.42 12
3967.56 14
3967.71 19
3967.85 28
3968.00 37
3968.14 46
3968.29 54
3968.43 60
3968.58 62
3968.72 62
3968.87 59
3969.01 56
3969.15 54
3969.30 51
3969.44 50
3969.59 49
3969.73 49
3969.88 48
3970.02 48
3970.17 47
3970.31 48
3970.45 49
3970.60 51
3970.74 54
3970.89 57
3971.03 60
3971.18 63
3971.32 65
3971.47 65
3971.61 64
3971.76 62
3971.90 59
3972.04 54
3972.19 50
3972.33 45
3972.48 41
3972.62 38
3972.77 36
3972.91 37
3973.06 39
3973.20 42
3973.35 45
3973.49 47
3973.63 49
3973.78 52
3973.92 55
3974.07 59
3974.21 66
3974.36 76
3974.50 88
3974.65 101
3974.79 112
3974.94 121
3975.08 126
3975.23 127
3975.37 123
3975.51 117
3975.66 109
3975.80 103
3975.95 99
3976.09 97
3976.24 99
3976.38 101
3976.53 104
3976.67 106
3976.82 106
3976.96 105
3977.11 101
3977.25 97
3977.39 93
3977.54 88
3977.68 84
3977.83 80
3977.97 77
3978.12 73
3978.26 69
3978.41 65
3978.55 61
3978.70 58
3978.84 56
3978.99 54
3979.13 55
3979.28 57
3979.42 62
3979.56 70
3979.71 78
3979.85 88
3980.00 96
3980.14 102
3980.29 103
3980.43 100
3980.58 93
3980.72 82
3980.87 70
3981.01 58
3981.16 48
3981.30 39
3981.45 34
3981.59 30
3981.73 28
3981.88 28
3982.02 30
3982.17 35
3982.31 42
3982.46 51
3982.60 61
3982.75 71
3982.89 80
3983.04 86
3983.18 88
3983.33 85
3983.47 78
3983.62 68
3983.76 55
3983.91 42
3984.05 29
3984.20 18
3984.34 11
3984.49 6
3984.63 6
3984.77 7
3984.92 10
3985.06 14
3985.21 17
3985.35 20
3985.50 21
3985.64 22
3985.79 21
3985.93 19
3986.08 16
3986.22 11
3986.37 6
3986.51 1
3986.66 0
3986.80 0
3986.95 0
3987.09 0
3987.24 0
3987.38 0
3987.53 0
3987.67 0
3987.82 2
3987.96 7
3988.11 13
3988.25 19
3988.39 24
3988.54 29
3988.68 33
3988.83 36
3988.97 39
3989.12 41
3989.26 43
3989.41 45
3989.55 48
3989.70 51
3989.84 53
3989.99 53
3990.13 53
3990.28 51
3990.42 48
3990.57 46
3990.71 44
3990.86 43
3991.00 42
3991.15 41
3991.29 40
3991.44 36
3991.58 30
3991.73 23
3991.87 16
3992.02 8
3992.16 2
3992.31 0
3992.45 0
3992.60 0
3992.74 0
3992.89 0
3993.03 2
3993.18 7
3993.32 13
3993.47 20
3993.61 26
3993.76 30
3993.90 34
3994.05 37
3994.19 38
3994.34 39
3994.48 40
3994.63 40
3994.77 41
3994.92 42
3995.06 41
3995.21 40
3995.35 37
3995.50 33
3995.64 28
3995.79 23
3995.93 20
3996.08 18
3996.22 18
3996.37 20
3996.51 22
3996.66 25
3996.80 25
3996.95 23
3997.09 19
3997.24 12
3997.38 4
3997.53 0
3997.67 0
3997.82 0
3997.96 0
3998.11 0
3998.25 0
3998.40 0
3998.54 0
3998.69 9
3998.83 18
3998.98 25
3999.12 30
3999.27 34
3999.41 35
3999.56 35
3999.70 34
3999.85 31
3999.99 27
4000.14 20
4000.28 12
4000.43 3
4000.57 0
4000.72 0
4000.86 0
4001.01 0
4001.15 2
4001.30 13
4001.44 25
4001.59 38
4001.73 49
4001.88 58
4002.02 65
4002.17 71
4002.31 76
4002.46 80
4002.60 83
4002.75 85
4002.89 86
4003.04 85
4003.18 84
4003.33 82
4003.47 82
4003.62 84
4003.76 88
4003.91 94
4004.05 101
4004.20 106
4004.34 108
4004.49 106
4004.63 100
4004.78 91
4004.92 80
4005.07 70
4005.21 62
4005.36 58
4005.50 58
4005.65 62
4005.79 69
4005.94 77
4006.09 85
4006.23 92
4006.38 96
4006.52 97
4006.67 97
4006.81 95
4006.96 91
4007.10 87
4007.25 83
4007.39 78
4007.54 72
4007.68 66
4007.83 60
4007.97 55
4008.12 51
4008.26 48
4008.41 45
4008.55 43
4008.70 39
4008.84 34
4008.99 26
4009.13 16
4009.28 3
4009.42 0
4009.57 0
4009.72 0
4009.86 0
4010.01 0
4010.15 0
4010.30 0
4010.44 1
4010.59 18
4010.73 36
4010.88 52
4011.02 65
4011.17 75
4011.31 80
4011.46 81
4011.60 80
4011.75 76
4011.89 71
4012.04 66
4012.18 61
4012.33 58
4012.47 56
4012.62 55
4012.77 56
4012.91 58
4013.06 61
4013.20 64
4013.35 67
4013.49 71
4013.64 75
4013.78 78
4013.93 79
4014.07 79
4014.22 78
4014.36 75
4014.51 70
4014.65 66
4014.80 61
4014.95 58
4015.09 55
4015.24 53
4015.38 50
4015.53 47
4015.67 43
4015.82 38
4015.96 34
4016.11 30
4016.25 29
4016.40 30
4016.54 34
4016.69 41
4016.83 50
4016.98 59
4017.13 67
4017.27 73
4017.42 76
4017.56 76
4017.71 73
4017.85 68
4018.00 63
4018.14 58
4018.29 54
4018.43 52
4018.58 50
4018.72 49
4018.87 48
4019.02 46
4019.16 44
4019.31 41
4019.45 40
4019.60 40
4019.74 42
4019.89 45
4020.03 49
4020.18 53
4020.32 59
4020.47 66
4020.61 74
4020.76 85
4020.91 98
4021.05 113
4021.20 128
4021.34 143
4021.49 154
4021.63 163
4021.78 167
4021.92 168
4022.07 165
4022.21 159
4022.36 150
4022.51 138
4022.65 125
4022.80 111
4022.94 98
4023.09 86
4023.23 75
4023.38 66
4023.52 58
4023.67 52
4023.81 46
4023.96 40
4024.11 35
4024.25 31
4024.40 28
4024.54 26
4024.69 25
4024.83 26
4024.98 27
4025.12 30
4025.27 33
4025.42 37
4025.56 41
4025.71 44
4025.85 45
4026.00 45
4026.14 44
4026.29 42
4026.43 41
4026.58 42
4026.73 45
4026.87 51
4027.02 59
4027.16 68
4027.31 76
4027.45 82
4027.60 85
4027.74 85
4027.89 84
4028.03 83
4028.18 82
4028.33 83
4028.47 86
4028.62 89
4028.76 91
4028.91 91
4029.05 89
4029.20 84
4029.35 75
4029.49 66
4029.64 56
4029.78 48
4029.93 42
4030.07 39
4030.22 40
4030.36 44
4030.51 49
4030.66 56
4030.80 63
4030.95 69
4031.09 74
4031.24 77
4031.38 78
4031.53 79
4031.67 79
4031.82 79
4031.97 79
4032.11 80
4032.26 82
4032.40 85
4032.55 88
4032.69 91
4032.84 94
4032.99 96
4033.13 96
4033.28 95
4033.42 92
4033.57 87
4033.71 80
4033.86 72
4034.01 64
4034.15 56
4034.30 49
4034.44 43
4034.59 39
4034.73 35
4034.88 32
4035.02 28
4035.17 23
4035.32 16
4035.46 9
4035.61 1
4035.75 0
4035.90 0
4036.04 0
4036.19 0
4036.34 0
4036.48 0
4036.63 0
4036.77 1
4036.92 5
4037.06 8
4037.21 10
4037.36 14
4037.50 19
4037.65 25
4037.79 32
4037.94 38
4038.08 44
4038.23 48
4038.38 49
4038.52 49
4038.67 48
4038.81 46
4038.96 45
4039.11 45
4039.25 47
4039.40 52
4039.54 58
4039.69 65
4039.83 72
4039.98 78
4040.13 83
4040.27 86
4040.42 86
4040.56 86
4040.71 86
4040.85 87
4041.00 90
4041.15 94
4041.29 100
4041.44 107
4041.58 113
4041.73 118
4041.88 120
4042.02 120
4042.17 117
4042.31 112
4042.46 105
4042.60 97
4042.75 89
4042.90 82
4043.04 77
4043.19 75
4043.33 76
4043.48 80
4043.63 86
4043.77 92
4043.92 97
4044.06 101
4044.21 101
4044.35 98
4044.50 93
4044.65 86
4044.79 79
4044.94 72
4045.08 68
4045.23 65
4045.38 65
4045.52 66
4045.67 70
4045.81 74
4045.96 79
4046.10 84
4046.25 89
4046.40 93
4046.54 95
4046.69 97
4046.83 97
4046.98 95
4047.13 92
4047.27 88
4047.42 82
4047.56 77
4047.71 72
4047.86 69
4048.00 69
4048.15 71
4048.29 75
4048.44 81
4048.59 88
4048.73 94
4048.88 99
4049.02 102
4049.17 104
4049.31 105
4049.46 106
4049.61 107
4049.75 109
4049.90 112
4050.04 115
4050.19 118
4050.34 121
4050.48 123
4050.63 123
4050.77 120
4050.92 115
4051.07 107
4051.21 98
4051.36 88
4051.50 78
4051.65 69
4051.80 61
4051.94 55
4052.09 52
4052.23 49
4052.38 47
4052.53 46
4052.67 44
4052.82 42
4052.96 38
4053.11 33
4053.26 27
4053.40 20
4053.55 14
4053.69 8
4053.84 4
4053.99 0
4054.13 0
4054.28 0
4054.42 0
4054.57 0
4054.72 0
4054.86 0
4055.01 0
4055.15 0
4055.30 0
4055.45 1
4055.59 5
4055.74 12
4055.89 20
4056.03 31
4056.18 44
4056.32 60
4056.47 77
4056.62 93
4056.76 109
4056.91 123
4057.05 134
4057.20 142
4057.35 148
4057.49 152
4057.64 153
4057.78 154
4057.93 153
4058.08 151
4058.22 148
4058.37 146
4058.51 146
4058.66 148
4058.81 155
4058.95 165
4059.10 179
4059.25 195
4059.39 211
4059.54 224
4059.68 233
4059.83 236
4059.98 232
4060.12 223
4060.27 209
4060.41 192
4060.56 175
4060.71 159
4060.85 145
4061.00 133
4061.15 125
4061.29 120
4061.44 118
4061.58 118
4061.73 120
4061.88 121
4062.02 121
4062.17 117
4062.31 110
4062.46 101
4062.61 89
4062.75 78
4062.90 69
4063.05 63
4063.19 60
4063.34 61
4063.48 63
4063.63 65
4063.78 68
4063.92 69
4064.07 70
4064.22 71
4064.36 73
4064.51 76
4064.65 78
4064.80 80
4064.95 80
4065.09 77
4065.24 72
4065.38 64
4065.53 57
4065.68 50
4065.82 45
4065.97 43
4066.12 43
4066.26 44
4066.41 45
4066.55 46
4066.70 45
4066.85 44
4066.99 42
4067.14 42
4067.29 44
4067.43 49
4067.58 57
4067.72 67
4067.87 79
4068.02 91
4068.16 102
4068.31 109
4068.46 114
4068.60 115
4068.75 113
4068.90 111
4069.04 107
4069.19 104
4069.33 101
4069.48 99
4069.63 96
4069.77 93
4069.92 90
4070.07 87
4070.21 83
4070.36 79
4070.50 75
4070.65 71
4070.80 66
4070.94 61
4071.09 56
4071.24 51
4071.38 48
4071.53 46
4071.68 46
4071.82 49
4071.97 53
4072.11 59
4072.26 64
4072.41 69
4072.55 72
4072.70 73
4072.85 71
4072.99 68
4073.14 64
4073.29 60
4073.43 56
4073.58 54
4073.72 53
4073.87 54
4074.02 56
4074.16 60
4074.31 66
4074.46 72
4074.60 79
4074.75 85
4074.90 91
4075.04 95
4075.19 98
4075.33 98
4075.48 97
4075.63 94
4075.77 91
4075.92 87
4076.07 84
4076.21 80
4076.36 78
4076.51 75
4076.65 72
4076.80 70
4076.95 68
4077.09 66
4077.24 65
4077.38 65
4077.53 67
4077.68 71
4077.82 76
4077.97 82
4078.12 87
4078.26 91
4078.41 91
4078.56 88
4078.70 81
4078.85 71
4079.00 59
4079.14 47
4079.29 37
4079.44 30
4079.58 26
4079.73 26
4079.88 28
4080.02 32
4080.17 36
4080.31 40
4080.46 44
4080.61 47
4080.75 50
4080.90 52
4081.05 53
4081.19 53
4081.34 51
4081.49 48
4081.63 42
4081.78 35
4081.93 27
4082.07 20
4082.22 14
4082.37 11
4082.51 10
4082.66 12
4082.81 15
4082.95 19
4083.10 21
4083.25 21
4083.39 18
4083.54 14
4083.68 9
4083.83 5
4083.98 1
4084.12 0
4084.27 1
4084.42 3
4084.56 6
4084.71 10
4084.86 14
4085.00 17
4085.15 20
4085.30 21
4085.44 20
4085.59 17
4085.74 14
4085.88 10
4086.03 7
4086.18 6
4086.32 7
4086.47 11
4086.62 17
4086.76 23
4086.91 29
4087.06 33
4087.20 35
4087.35 35
4087.50 33
4087.64 30
4087.79 26
4087.94 24
4088.08 23
4088.23 23
4088.38 25
4088.52 28
4088.67 32
4088.82 37
4088.96 43
4089.11 49
4089.26 54
4089.40 59
4089.55 61
4089.70 62
4089.84 60
4089.99 55
4090.14 47
4090.28 37
4090.43 25
4090.58 12
4090.72 0
4090.87 0
4091.02 0
4091.16 0
4091.31 0
4091.46 0
4091.60 0
4091.75 0
4091.90 0
4092.04 7
4092.19 15
4092.34 24
4092.48 33
4092.63 43
4092.78 54
4092.92 64
4093.07 73
4093.22 79
4093.36 83
4093.51 84
4093.66 83
4093.80 81
4093.95 79
4094.10 78
4094.24 80
4094.39 86
4094.54 95
4094.68 108
4094.83 124
4094.98 142
4095.12 161
4095.27 178
4095.42 192
4095.57 202
4095.71 207
4095.86 207
4096.01 205
4096.15 202
4096.30 199
4096.45 198
4096.59 199
4096.74 201
4096.89 203
4097.03 203
4097.18 200
4097.33 196
4097.47 190
4097.62 185
4097.77 181
4097.91 180
4098.06 179
4098.21 178
4098.35 175
4098.50 168
4098.65 159
4098.79 149
4098.94 140
4099.09 135
4099.24 135
4099.38 140
4099.53 149
4099.68 160
4099.82 170
4099.97 178
4100.12 181
4100.26 181
4100.41 177
4100.56 171
4100.70 163
4100.85 155
4101.00 147
4101.14 140
4101.29 134
4101.44 128
4101.59 122
4101.73 114
4101.88 106
4102.03 97
4102.17 88
4102.32 81
4102.47 75
4102.61 72
4102.76 70
4102.91 70
4103.05 69
4103.20 67
4103.35 65
4103.49 62
4103.64 59
4103.79 57
4103.94 56
4104.08 54
4104.23 51
4104.38 48
4104.52 45
4104.67 42
4104.82 42
4104.96 45
4105.11 52
4105.26 62
4105.41 74
4105.55 86
4105.70 96
4105.85 102
4105.99 103
4106.14 99
4106.29 92
4106.43 83
4106.58 72
4106.73 61
4106.87 50
4107.02 39
4107.17 30
4107.32 22
4107.46 17
4107.61 13
4107.76 11
4107.90 11
4108.05 13
4108.20 16
4108.34 19
4108.49 23
4108.64 26
4108.79 31
4108.93 37
4109.08 43
4109.23 51
4109.37 58
4109.52 66
4109.67 71
4109.81 74
4109.96 75
4110.11 73
4110.26 71
4110.40 68
4110.55 66
4110.70 65
4110.84 65
4110.99 64
4111.14 63
4111.29 59
4111.43 54
4111.58 48
4111.73 42
4111.87 36
4112.02 30
4112.17 25
4112.31 20
4112.46 14
4112.61 9
4112.76 3
4112.90 0
4113.05 0
4113.20 0
4113.34 0
4113.49 0
4113.64 0
4113.79 4
4113.93 8
4114.08 11
4114.23 14
4114.37 16
4114.52 17
4114.67 19
4114.82 21
4114.96 21
4115.11 21
4115.26 20
4115.40 17
4115.55 14
4115.70 12
4115.85 10
4115.99 10
4116.14 12
4116.29 15
4116.43 21
4116.58 27
4116.73 32
4116.88 36
4117.02 37
4117.17 35
4117.32 30
4117.46 22
4117.61 12
4117.76 1
4117.91 0
4118.05 0
4118.20 0
4118.35 0
4118.49 0
4118.64 0
4118.79 0
4118.94 2
4119.08 8
4119.23 12
4119.38 16
4119.52 18
4119.67 20
4119.82 20
4119.97 19
4120.11 18
4120.26 17
4120.41 15
4120.56 14
4120.70 14
4120.85 14
4121.00 14
4121.14 15
4121.29 15
4121.44 15
4121.59 15
4121.73 14
4121.88 14
4122.03 15
4122.18 17
4122.32 20
4122.47 25
4122.62 31
4122.76 38
4122.91 45
4123.06 53
4123.21 60
4123.35 66
4123.50 69
4123.65 70
4123.79 67
4123.94 61
4124.09 52
4124.24 41
4124.38 30
4124.53 21
4124.68 16
4124.83 16
4124.97 21
4125.12 30
4125.27 41
4125.42 52
4125.56 61
4125.71 65
4125.86 65
4126.00 60
4126.15 53
4126.30 44
4126.45 35
4126.59 27
4126.74 23
4126.89 21
4127.04 22
4127.18 24
4127.33 27
4127.48 32
4127.63 36
4127.77 40
4127.92 44
4128.07 47
4128.21 50
4128.36 54
4128.51 58
4128.66 63
4128.80 68
4128.95 75
4129.10 81
4129.25 86
4129.39 90
4129.54 91
4129.69 92
4129.84 91
4129.98 91
4130.13 92
4130.28 96
4130.43 101
4130.57 106
4130.72 112
4130.87 117
4131.02 119
4131.16 119
4131.31 117
4131.46 114
4131.60 110
4131.75 106
4131.90 101
4132.05 96
4132.19 89
4132.34 81
4132.49 72
4132.64 63
4132.78 53
4132.93 45
4133.08 38
4133.23 35
4133.37 35
4133.52 37
4133.67 40
4133.82 44
4133.96 47
4134.11 48
4134.26 48
4134.41 45
4134.55 40
4134.70 35
4134.85 31
4135.00 29
4135.14 28
4135.29 30
4135.44 34
4135.59 40
4135.73 45
4135.88 49
4136.03 52
4136.18 53
4136.32 53
4136.47 53
4136.62 53
4136.77 54
4136.91 57
4137.06 61
4137.21 65
4137.36 70
4137.50 73
4137.65 75
4137.80 76
4137.95 73
4138.09 69
4138.24 63
4138.39 56
4138.54 49
4138.68 42
4138.83 36
4138.98 32
4139.13 30
4139.27 30
4139.42 31
4139.57 33
4139.72 36
4139.86 39
4140.01 42
4140.16 43
4140.31 43
4140.45 40
4140.60 34
4140.75 27
4140.90 17
4141.05 9
4141.19 2
4141.34 0
4141.49 0
4141.64 0
4141.78 0
4141.93 0
4142.08 0
4142.23 0
4142.37 0
4142.52 0
4142.67 1
4142.82 8
4142.96 16
4143.11 25
4143.26 34
4143.41 42
4143.55 47
4143.70 51
4143.85 52
4144.00 51
4144.15 49
4144.29 47
4144.44 45
4144.59 45
4144.74 45
4144.88 47
4145.03 50
4145.18 52
4145.33 54
4145.47 56
4145.62 57
4145.77 59
4145.92 61
4146.06 62
4146.21 63
4146.36 62
4146.51 58
4146.66 52
4146.80 45
4146.95 37
4147.10 31
4147.25 28
4147.39 29
4147.54 32
4147.69 37
4147.84 42
4147.98 46
4148.13 48
4148.28 48
4148.43 47
4148.58 46
4148.72 46
4148.87 47
4149.02 50
4149.17 54
4149.31 58
4149.46 61
4149.61 62
4149.76 61
4149.91 57
4150.05 53
4150.20 47
4150.35 42
4150.50 38
4150.64 34
4150.79 32
4150.94 31
4151.09 32
4151.24 35
4151.38 39
4151.53 44
4151.68 50
4151.83 56
4151.97 62
4152.12 65
4152.27 68
4152.42 68
4152.57 69
4152.71 69
4152.86 70
4153.01 73
4153.16 77
4153.30 81
4153.45 86
4153.60 89
4153.75 91
4153.90 92
4154.04 91
4154.19 89
4154.34 87
4154.49 85
4154.63 85
4154.78 85
4154.93 84
4155.08 82
4155.23 79
4155.37 73
4155.52 66
4155.67 58
4155.82 51
4155.97 47
4156.11 47
4156.26 48
4156.41 51
4156.56 54
4156.70 57
4156.85 58
4157.00 57
4157.15 55
4157.30 52
4157.44 50
4157.59 47
4157.74 44
4157.89 42
4158.04 39
4158.18 37
4158.33 34
4158.48 33
4158.63 32
4158.78 32
4158.92 33
4159.07 34
4159.22 34
4159.37 33
4159.51 31
4159.66 27
4159.81 21
4159.96 15
4160.11 9
4160.25 4
4160.40 0
4160.55 0
4160.70 0
4160.85 0
4160.99 0
4161.14 0
4161.29 0
4161.44 0
4161.59 0
4161.73 0
4161.88 0
4162.03 1
4162.18 4
4162.33 8
4162.47 13
4162.62 18
4162.77 24
4162.92 31
4163.07 37
4163.21 42
4163.36 47
4163.51 50
4163.66 51
4163.81 50
4163.95 46
4164.10 42
4164.25 36
4164.40 32
4164.55 29
4164.69 29
4164.84 31
4164.99 35
4165.14 40
4165.29 45
4165.43 49
4165.58 52
4165.73 55
4165.88 57
4166.03 59
4166.17 62
4166.32 64
4166.47 66
4166.62 66
4166.77 64
4166.91 60
4167.06 55
4167.21 49
4167.36 44
4167.51 42
4167.65 44
4167.80 49
4167.95 57
4168.10 67
4168.25 79
4168.39 92
4168.54 104
4168.69 117
4168.84 128
4168.99 138
4169.13 145
4169.28 149
4169.43 149
4169.58 146
4169.73 141
4169.88 135
4170.02 130
4170.17 127
4170.32 127
4170.47 130
4170.62 135
4170.76 141
4170.91 148
4171.06 154
4171.21 160
4171.36 166
4171.50 171
4171.65 175
4171.80 179
4171.95 182
4172.10 183
4172.25 181
4172.39 178
4172.54 174
4172.69 169
4172.84 165
4172.99 162
4173.13 162
4173.28 164
4173.43 167
4173.58 173
4173.73 178
4173.88 185
4174.02 191
4174.17 198
4174.32 206
4174.47 213
4174.62 220
4174.76 227
4174.91 232
4175.06 235
4175.21 238
4175.36 239
4175.51 241
4175.65 242
4175.80 242
4175.95 242
4176.10 240
4176.25 235
4176.39 228
4176.54 217
4176.69 205
4176.84 192
4176.99 179
4177.14 168
4177.28 160
4177.43 155
4177.58 153
4177.73 153
4177.88 153
4178.03 153
4178.17 151
4178.32 147
4178.47 140
4178.62 131
4178.77 122
4178.91 113
4179.06 105
4179.21 99
4179.36 96
4179.51 95
4179.66 96
4179.80 98
4179.95 101
4180.10 103
4180.25 105
4180.40 105
4180.55 103
4180.69 99
4180.84 93
4180.99 86
4181.14 80
4181.29 75
4181.44 72
4181.58 72
4181.73 75
4181.88 80
4182.03 85
4182.18 89
4182.33 90
4182.47 88
4182.62 82
4182.77 73
4182.92 63
4183.07 53
4183.22 44
4183.36 38
4183.51 35
4183.66 35
4183.81 38
4183.96 42
4184.11 46
4184.25 50
4184.40 53
4184.55 54
4184.70 54
4184.85 53
4185.00 52
4185.14 51
4185.29 51
4185.44 52
4185.59 53
4185.74 54
4185.89 55
4186.03 57
4186.18 59
4186.33 62
4186.48 65
4186.63 70
4186.78 76
4186.92 83
4187.07 90
4187.22 97
4187.37 103
4187.52 110
4187.67 115
4187.82 120
4187.96 123
4188.11 126
4188.26 128
4188.41 129
4188.56 127
4188.71 125
4188.85 121
4189.00 118
4189.15 116
4189.30 115
4189.45 116
4189.60 118
4189.75 121
4189.89 124
4190.04 127
4190.19 129
4190.34 130
4190.49 131
4190.64 131
4190.78 133
4190.93 135
4191.08 139
4191.23 143
4191.38 147
4191.53 150
4191.68 152
4191.82 152
4191.97 150
4192.12 146
4192.27 141
4192.42 135
4192.57 130
4192.71 126
4192.86 122
4193.01 119
4193.16 116
4193.31 112
4193.46 108
4193.61 104
4193.75 98
4193.90 93
4194.05 88
4194.20 84
4194.35 81
4194.50 80
4194.65 79
4194.79 78
4194.94 78
4195.09 77
4195.24 76
4195.39 75
4195.54 73
4195.69 72
4195.83 72
4195.98 72
4196.13 72
4196.28 72
4196.43 72
4196.58 74
4196.73 76
4196.87 81
4197.02 89
4197.17 99
4197.32 111
4197.47 125
4197.62 139
4197.77 152
4197.91 162
4198.06 168
4198.21 170
4198.36 168
4198.51 164
4198.66 158
4198.81 151
4198.95 144
4199.10 138
4199.25 133
4199.40 130
4199.55 128
4199.70 128
4199.85 129
4199.99 131
4200.14 133
4200.29 136
4200.44 139
4200.59 142
4200.74 145
4200.89 148
4201.04 150
4201.18 152
4201.33 152
4201.48 152
4201.63 149
4201.78 146
4201.93 141
4202.08 136
4202.22 130
4202.37 125
4202.52 120
4202.67 116
4202.82 114
4202.97 114
4203.12 115
4203.27 119
4203.41 124
4203.56 130
4203.71 136
4203.86 141
4204.01 144
4204.16 147
4204.31 149
4204.46 150
4204.60 151
4204.75 151
4204.90 152
4205.05 152
4205.20 152
4205.35 150
4205.50 148
4205.65 146
4205.79 143
4205.94 140
4206.09 137
4206.24 134
4206.39 129
4206.54 124
4206.69 118
4206.84 110
4206.98 103
4207.13 97
4207.28 92
4207.43 91
4207.58 94
4207.73 99
4207.88 107
4208.03 115
4208.17 123
4208.32 129
4208.47 133
4208.62 134
4208.77 134
4208.92 133
4209.07 132
4209.22 131
4209.36 130
4209.51 130
4209.66 129
4209.81 128
4209.96 127
4210.11 128
4210.26 129
4210.41 133
4210.55 138
4210.70 144
4210.85 151
4211.00 158
4211.15 164
4211.30 168
4211.45 170
4211.60 170
4211.75 169
4211.89 165
4212.04 160
4212.19 155
4212.34 149
4212.49 145
4212.64 143
4212.79 144
4212.94 147
4213.09 154
4213.23 163
4213.38 173
4213.53 182
4213.68 188
4213.83 191
4213.98 191
4214.13 187
4214.28 180
4214.43 171
4214.57 162
4214.72 154
4214.87 147
4215.02 142
4215.17 139
4215.32 139
4215.47 142
4215.62 146
4215.77 151
4215.91 154
4216.06 155
4216.21 153
4216.36 147
4216.51 140
4216.66 131
4216.81 123
4216.96 117
4217.11 114
4217.25 115
4217.40 118
4217.55 123
4217.70 128
4217.85 133
4218.00 135
4218.15 135
4218.30 133
4218.45 131
4218.60 128
4218.74 126
4218.89 124
4219.04 122
4219.19 120
4219.34 116
4219.49 110
4219.64 102
4219.79 92
4219.94 82
4220.09 71
4220.23 62
4220.38 53
4220.53 48
4220.68 46
4220.83 48
4220.98 53
4221.13 61
4221.28 70
4221.43 77
4221.58 81
4221.72 82
4221.87 80
4222.02 75
4222.17 68
4222.32 62
4222.47 56
4222.62 51
4222.77 46
4222.92 42
4223.07 38
4223.21 36
4223.36 35
4223.51 37
4223.66 41
4223.81 48
4223.96 57
4224.11 67
4224.26 76
4224.41 84
4224.56 90
4224.71 93
4224.85 95
4225.00 94
4225.15 91
4225.30 87
4225.45 82
4225.60 78
4225.75 75
4225.90 74
4226.05 76
4226.20 81
4226.35 87
4226.49 95
4226.64 102
4226.79 108
4226.94 112
4227.09 112
4227.24 110
4227.39 105
4227.54 98
4227.69 90
4227.84 82
4227.99 74
4228.13 67
4228.28 61
4228.43 56
4228.58 52
4228.73 48
4228.88 44
4229.03 41
4229.18 38
4229.33 36
4229.48 35
4229.63 36
4229.78 39
4229.92 43
4230.07 48
4230.22 54
4230.37 59
4230.52 63
4230.67 66
4230.82 66
4230.97 65
4231.12 63
4231.27 59
4231.42 56
4231.57 53
4231.71 51
4231.86 51
4232.01 51
4232.16 51
4232.31 53
4232.46 56
4232.61 58
4232.76 61
4232.91 65
4233.06 68
4233.21 71
4233.36 73
4233.51 73
4233.65 71
4233.80 67
4233.95 60
4234.10 53
4234.25 45
4234.40 39
4234.55 34
4234.70 31
4234.85 30
4235.00 29
4235.15 30
4235.30 31
4235.45 32
4235.59 32
4235.74 31
4235.89 29
4236.04 25
4236.19 21
4236.34 15
4236.49 10
4236.64 4
4236.79 0
4236.94 0
4237.09 0
4237.24 0
4237.39 0
4237.54 0
4237.68 0
4237.83 0
4237.98 0
4238.13 0
4238.28 4
4238.43 9
4238.58 15
4238.73 21
4238.88 27
4239.03 32
4239.18 36
4239.33 39
4239.48 41
4239.63 43
4239.78 45
4239.92 46
4240.07 48
4240.22 50
4240.37 52
4240.52 53
4240.67 54
4240.82 54
4240.97 54
4241.12 53
4241.27 52
4241.42 50
4241.57 50
4241.72 49
4241.87 50
4242.02 51
4242.17 54
4242.31 57
4242.46 60
4242.61 64
4242.76 67
4242.91 69
4243.06 72
4243.21 74
4243.36 77
4243.51 79
4243.66 82
4243.81 85
4243.96 87
4244.11 90
4244.26 93
4244.41 97
4244.56 100
4244.71 104
4244.85 107
4245.00 109
4245.15 109
4245.30 108
4245.45 103
4245.60 95
4245.75 85
4245.90 74
4246.05 63
4246.20 52
4246.35 43
4246.50 37
4246.65 33
4246.80 30
4246.95 29
4247.10 28
4247.25 27
4247.40 27
4247.54 26
4247.69 26
4247.84 27
4247.99 30
4248.14 35
4248.29 41
4248.44 48
4248.59 54
4248.74 59
4248.89 61
4249.04 60
4249.19 57
4249.34 52
4249.49 45
4249.64 38
4249.79 33
4249.94 28
4250.09 25
4250.24 23
4250.39 21
4250.53 18
4250.68 14
4250.83 8
4250.98 2
4251.13 0
4251.28 0
4251.43 0
4251.58 0
4251.73 0
4251.88 0
4252.03 0
4252.18 1
4252.33 5
4252.48 8
4252.63 10
4252.78 11
4252.93 10
4253.08 8
4253.23 4
4253.38 0
4253.53 0
4253.68 0
4253.83 0
4253.97 0
4254.12 0
4254.27 0
4254.42 6
4254.57 15
4254.72 24
4254.87 31
4255.02 35
4255.17 38
4255.32 38
4255.47 38
4255.62 39
4255.77 40
4255.92 41
4256.07 44
4256.22 47
4256.37 52
4256.52 59
4256.67 68
4256.82 78
4256.97 89
4257.12 101
4257.27 110
4257.42 117
4257.57 122
4257.72 123
4257.87 121
4258.01 116
4258.16 111
4258.31 104
4258.46 96
4258.61 88
4258.76 80
4258.91 72
4259.06 66
4259.21 62
4259.36 60
4259.51 61
4259.66 64
4259.81 69
4259.96 76
4260.11 83
4260.26 89
4260.41 95
4260.56 98
4260.71 100
4260.86 101
4261.01 102
4261.16 105
4261.31 110
4261.46 117
4261.61 127
4261.76 137
4261.91 147
4262.06 154
4262.21 156
4262.36 154
4262.51 148
4262.66 140
4262.81 132
4262.96 124
4263.10 119
4263.25 116
4263.40 114
4263.55 114
4263.70 114
4263.85 114
4264.00 115
4264.15 117
4264.30 120
4264.45 123
4264.60 127
4264.75 131
4264.90 134
4265.05 137
4265.20 140
4265.35 144
4265.50 149
4265.65 155
4265.80 163
4265.95 170
4266.10 178
4266.25 183
4266.40 186
4266.55 187
4266.70 186
4266.85 183
4267.00 179
4267.15 175
4267.30 171
4267.45 167
4267.60 162
4267.75 157
4267.90 152
4268.05 148
4268.20 146
4268.35 147
4268.50 150
4268.65 155
4268.80 163
4268.95 171
4269.10 179
4269.25 186
4269.40 192
4269.55 196
4269.70 198
4269.85 196
4270.00 191
4270.15 182
4270.30 170
4270.45 157
4270.60 142
4270.75 128
4270.90 116
4271.05 105
4271.20 96
4271.35 89
4271.50 82
4271.65 76
4271.79 69
4271.94 62
4272.09 55
4272.24 48
4272.39 42
4272.54 36
4272.69 32
4272.84 27
4272.99 24
4273.14 21
4273.29 17
4273.44 13
4273.59 8
4273.74 1
4273.89 0
4274.04 0
4274.19 0
4274.34 0
4274.49 0
4274.64 0
4274.79 0
4274.94 2
4275.09 10
4275.24 18
4275.39 25
4275.54 32
4275.69 40
4275.84 48
4275.99 57
4276.14 66
4276.29 74
4276.44 81
4276.59 85
4276.74 86
4276.89 84
4277.04 82
4277.19 79
4277.34 76
4277.49 72
4277.64 69
4277.79 64
4277.94 59
4278.09 52
4278.24 45
4278.39 38
4278.54 33
4278.69 31
4278.84 32
4278.99 34
4279.14 38
4279.29 40
4279.44 41
4279.59 39
4279.74 35
4279.89 30
4280.04 25
4280.19 21
4280.34 20
4280.49 22
4280.64 26
4280.79 32
4280.94 38
4281.09 44
4281.24 47
4281.39 47
4281.54 45
4281.69 40
4281.84 35
4281.99 31
4282.14 29
4282.29 30
4282.44 34
4282.59 39
4282.75 46
4282.90 53
4283.05 57
4283.20 60
4283.35 61
4283.50 60
4283.65 58
4283.80 54
4283.95 51
4284.10 47
4284.25 43
4284.40 39
4284.55 36
4284.70 34
4284.85 34
4285.00 36
4285.15 40
4285.30 44
4285.45 49
4285.60 52
4285.75 54
4285.90 54
4286.05 52
4286.20 48
4286.35 43
4286.50 36
4286.65 30
4286.80 22
4286.95 16
4287.10 10
4287.25 5
4287.40 2
4287.55 1
4287.70 0
4287.85 0
4288.00 1
4288.15 2
4288.30 3
4288.45 5
4288.60 8
4288.75 12
4288.90 18
4289.05 24
4289.20 30
4289.35 36
4289.50 40
4289.65 43
4289.80 45
4289.95 47
4290.10 49
4290.25 52
4290.40 55
4290.55 59
4290.70 62
4290.85 63
4291.00 62
4291.15 60
4291.30 55
4291.46 50
4291.61 45
4291.76 40
4291.91 35
4292.06 32
4292.21 31
4292.36 30
4292.51 31
4292.66 32
4292.81 33
4292.96 33
4293.11 33
4293.26 32
4293.41 32
4293.56 34
4293.71 39
4293.86 45
4294.01 54
4294.16 62
4294.31 68
4294.46 72
4294.61 72
4294.76 69
4294.91 64
4295.06 57
4295.21 51
4295.36 47
4295.51 46
4295.66 48
4295.81 52
4295.96 58
4296.11 64
4296.26 70
4296.41 74
4296.57 76
4296.72 77
4296.87 74
4297.02 69
4297.17 63
4297.32 55
4297.47 47
4297.62 39
4297.77 32
4297.92 25
4298.07 20
4298.22 15
4298.37 10
4298.52 5
4298.67 1
4298.82 0
4298.97 0
4299.12 0
4299.27 0
4299.42 0
4299.57 2
4299.72 6
4299.87 11
4300.02 15
4300.17 20
4300.32 25
4300.47 31
4300.63 36
4300.78 41
4300.93 45
4301.08 48
4301.23 48
4301.38 47
4301.53 45
4301.68 43
4301.83 41
4301.98 41
4302.13 41
4302.28 41
4302.43 41
4302.58 40
4302.73 39
4302.88 38
4303.03 39
4303.18 42
4303.33 47
4303.48 54
4303.63 62
4303.78 71
4303.93 77
4304.09 82
4304.24 85
4304.39 86
4304.54 84
4304.69 81
4304.84 77
4304.99 72
4305.14 65
4305.29 57
4305.44 49
4305.59 43
4305.74 39
4305.89 38
4306.04 38
4306.19 41
4306.34 44
4306.49 48
4306.64 50
4306.79 52
4306.94 52
4307.10 52
4307.25 51
4307.40 48
4307.55 44
4307.70 39
4307.85 33
4308.00 26
4308.15 20
4308.30 17
4308.45 16
4308.60 17
4308.75 21
4308.90 26
4309.05 32
4309.20 38
4309.35 42
4309.50 46
4309.65 49
4309.81 50
4309.96 51
4310.11 51
4310.26 50
4310.41 48
4310.56 46
4310.71 44
4310.86 43
4311.01 43
4311.16 43
4311.31 45
4311.46 46
4311.61 48
4311.76 49
4311.91 49
4312.06 48
4312.21 46
4312.37 45
4312.52 43
4312.67 43
4312.82 42
4312.97 43
4313.12 44
4313.27 45
4313.42 46
4313.57 47
4313.72 47
4313.87 47
4314.02 47
4314.17 47
4314.32 47
4314.47 47
4314.62 47
4314.78 47
4314.93 48
4315.08 49
4315.23 52
4315.38 54
4315.53 58
4315.68 61
4315.83 63
4315.98 65
4316.13 66
4316.28 66
4316.43 65
4316.58 64
4316.73 64
4316.89 64
4317.04 66
4317.19 68
4317.34 71
4317.49 75
4317.64 78
4317.79 81
4317.94 82
4318.09 82
4318.24 80
4318.39 77
4318.54 73
4318.69 68
4318.84 65
4319.00 63
4319.15 63
4319.30 65
4319.45 68
4319.60 72
4319.75 76
4319.90 80
4320.05 83
4320.20 86
4320.35 88
4320.50 89
4320.65 90
4320.80 89
4320.95 88
4321.11 85
4321.26 80
4321.41 73
4321.56 64
4321.71 56
4321.86 48
4322.01 43
4322.16 40
4322.31 41
4322.46 44
4322.61 49
4322.76 56
4322.92 63
4323.07 69
4323.22 74
4323.37 79
4323.52 82
4323.67 85
4323.82 87
4323.97 89
4324.12 90
4324.27 91
4324.42 91
4324.57 90
4324.72 88
4324.88 85
4325.03 79
4325.18 72
4325.33 62
4325.48 51
4325.63 39
4325.78 28
4325.93 18
4326.08 10
4326.23 6
4326.38 5
4326.53 8
4326.69 12
4326.84 17
4326.99 21
4327.14 25
4327.29 28
4327.44 30
4327.59 32
4327.74 35
4327.89 40
4328.04 45
4328.19 50
4328.35 53
4328.50 54
4328.65 51
4328.80 45
4328.95 37
4329.10 29
4329.25 23
4329.40 19
4329.55 17
4329.70 15
4329.85 13
4330.01 9
4330.16 2
4330.31 0
4330.46 0
4330.61 0
4330.76 0
4330.91 0
4331.06 0
4331.21 0
4331.36 2
4331.51 9
4331.67 17
4331.82 24
4331.97 31
4332.12 38
4332.27 44
4332.42 49
4332.57 52
4332.72 52
4332.87 49
4333.02 45
4333.18 40
4333.33 35
4333.48 31
4333.63 30
4333.78 31
4333.93 34
4334.08 38
4334.23 42
4334.38 46
4334.53 50
4334.69 51
4334.84 50
4334.99 48
4335.14 43
4335.29 36
4335.44 28
4335.59 19
4335.74 11
4335.89 4
4336.04 0
4336.20 0
4336.35 0
4336.50 0
4336.65 5
4336.80 11
4336.95 17
4337.10 22
4337.25 27
4337.40 31
4337.56 36
4337.71 39
4337.86 42
4338.01 45
4338.16 46
4338.31 47
4338.46 46
4338.61 46
4338.76 47
4338.91 50
4339.07 55
4339.22 61
4339.37 68
4339.52 74
4339.67 79
4339.82 80
4339.97 78
4340.12 73
4340.27 67
4340.43 60
4340.58 54
4340.73 49
4340.88 47
4341.03 45
4341.18 43
4341.33 40
4341.48 36
4341.63 31
4341.79 25
4341.94 20
4342.09 15
4342.24 11
4342.39 9
4342.54 7
4342.69 5
4342.84 3
4342.99 0
4343.15 0
4343.30 0
4343.45 0
4343.60 0
4343.75 0
4343.90 0
4344.05 0
4344.20 8
4344.36 15
4344.51 22
4344.66 27
4344.81 30
4344.96 31
4345.11 29
4345.26 25
4345.41 21
4345.56 17
4345.72 15
4345.87 14
4346.02 16
4346.17 20
4346.32 24
4346.47 27
4346.62 27
4346.77 26
4346.93 23
4347.08 20
4347.23 19
4347.38 19
4347.53 22
4347.68 27
4347.83 32
4347.98 37
4348.14 40
4348.29 41
4348.44 41
4348.59 39
4348.74 37
4348.89 35
4349.04 34
4349.19 35
4349.35 37
4349.50 41
4349.65 47
4349.80 55
4349.95 63
4350.10 73
4350.25 84
4350.40 95
4350.56 106
4350.71 117
4350.86 128
4351.01 139
4351.16 149
4351.31 157
4351.46 164
4351.61 168
4351.77 171
4351.92 173
4352.07 173
4352.22 173
4352.37 173
4352.52 173
4352.67 171
4352.83 169
4352.98 164
4353.13 158
4353.28 149
4353.43 138
4353.58 126
4353.73 114
4353.88 103
4354.04 93
4354.19 85
4354.34 79
4354.49 76
4354.64 76
4354.79 79
4354.94 84
4355.10 93
4355.25 103
4355.40 115
4355.55 126
4355.70 135
4355.85 142
4356.00 146
4356.15 145
4356.31 141
4356.46 135
4356.61 127
4356.76 117
4356.91 106
4357.06 96
4357.21 86
4357.37 78
4357.52 71
4357.67 67
4357.82 64
4357.97 63
4358.12 64
4358.27 64
4358.43 62
4358.58 59
4358.73 53
4358.88 45
4359.03 37
4359.18 30
4359.33 27
4359.49 27
4359.64 32
4359.79 39
4359.94 48
4360.09 57
4360.24 62
4360.39 63
4360.55 61
4360.70 56
4360.85 49
4361.00 44
4361.15 41
4361.30 40
4361.45 41
4361.61 43
4361.76 44
4361.91 44
4362.06 43
4362.21 40
4362.36 38
4362.52 36
4362.67 35
4362.82 34
4362.97 33
4363.12 32
4363.27 30
4363.42 29
4363.58 28
4363.73 28
4363.88 29
4364.03 31
4364.18 33
4364.33 33
4364.48 32
4364.64 29
4364.79 23
4364.94 17
4365.09 11
4365.24 6
4365.39 2
4365.55 1
4365.70 1
4365.85 3
4366.00 6
4366.15 11
4366.30 17
4366.45 24
4366.61 32
4366.76 40
4366.91 48
4367.06 55
4367.21 61
4367.36 64
4367.52 65
4367.67 62
4367.82 57
4367.97 49
4368.12 41
4368.27 33
4368.43 28
4368.58 26
4368.73 27
4368.88 30
4369.03 35
4369.18 40
4369.33 44
4369.49 46
4369.64 45
4369.79 41
4369.94 35
4370.09 27
4370.24 19
4370.40 11
4370.55 6
4370.70 1
4370.85 0
4371.00 0
4371.15 0
4371.31 0
4371.46 0
4371.61 0
4371.76 0
4371.91 0
4372.06 0
4372.22 0
4372.37 5
4372.52 11
4372.67 18
4372.82 23
4372.97 27
4373.13 30
4373.28 31
4373.43 30
4373.58 30
4373.73 30
4373.88 31
4374.04 32
4374.19 34
4374.34 34
4374.49 33
4374.64 30
4374.79 25
4374.95 18
4375.10 11
4375.25 4
4375.40 0
4375.55 0
4375.70 0
4375.86 0
4376.01 6
4376.16 14
4376.31 24
4376.46 34
4376.62 42
4376.77 48
4376.92 51
4377.07 53
4377.22 53
4377.37 53
4377.53 53
4377.68 56
4377.83 61
4377.98 67
4378.13 75
4378.28 82
4378.44 90
4378.59 96
4378.74 101
4378.89 103
4379.04 103
4379.20 102
4379.35 98
4379.50 92
4379.65 84
4379.80 76
4379.95 68
4380.11 60
4380.26 53
4380.41 47
4380.56 43
4380.71 41
4380.86 41
4381.02 42
4381.17 46
4381.32 51
4381.47 57
4381.62 63
4381.78 70
4381.93 75
4382.08 79
4382.23 82
4382.38 84
4382.53 84
4382.69 83
4382.84 82
4382.99 81
4383.14 79
4383.29 78
4383.45 78
4383.60 79
4383.75 82
4383.90 88
4384.05 94
4384.21 101
4384.36 108
4384.51 112
4384.66 113
4384.81 112
4384.96 108
4385.12 103
4385.27 97
4385.42 92
4385.57 90
4385.72 89
4385.88 90
4386.03 93
4386.18 96
4386.33 99
4386.48 102
4386.64 104
4386.79 105
4386.94 106
4387.09 104
4387.24 102
4387.40 98
4387.55 92
4387.70 86
4387.85 79
4388.00 72
4388.15 66
4388.31 62
4388.46 60
4388.61 62
4388.76 68
4388.91 75
4389.07 84
4389.22 94
4389.37 103
4389.52 109
4389.67 114
4389.83 116
4389.98 116
4390.13 114
4390.28 112
4390.43 109
4390.59 107
4390.74 106
4390.89 106
4391.04 107
4391.19 109
4391.35 111
4391.50 113
4391.65 113
4391.80 111
4391.95 107
4392.11 101
4392.26 93
4392.41 83
4392.56 74
4392.71 66
4392.87 58
4393.02 52
4393.17 49
4393.32 47
4393.47 45
4393.63 44
4393.78 42
4393.93 40
4394.08 36
4394.23 32
4394.39 27
4394.54 23
4394.69 20
4394.84 18
4394.99 17
4395.15 16
4395.30 16
4395.45 15
4395.60 14
4395.75 14
4395.91 15
4396.06 18
4396.21 23
4396.36 31
4396.52 41
4396.67 53
4396.82 65
4396.97 77
4397.12 87
4397.28 95
4397.43 101
4397.58 104
4397.73 106
4397.88 106
4398.04 106
4398.19 105
4398.34 103
4398.49 100
4398.64 97
4398.80 93
4398.95 90
4399.10 89
4399.25 92
4399.41 99
4399.56 108
4399.71 119
4399.86 129
4400.01 137
4400.17 141
4400.32 142
4400.47 138
4400.62 132
4400.77 125
4400.93 116
4401.08 109
4401.23 102
4401.38 97
4401.54 92
4401.69 88
4401.84 85
4401.99 81
4402.14 77
4402.30 73
4402.45 68
4402.60 63
4402.75 58
4402.90 53
4403.06 49
4403.21 46
4403.36 43
4403.51 40
4403.67 37
4403.82 34
4403.97 30
4404.12 28
4404.27 26
4404.43 27
4404.58 31
4404.73 37
4404.88 45
4405.04 52
4405.19 60
4405.34 66
4405.49 71
4405.64 74
4405.80 76
4405.95 78
4406.10 79
4406.25 80
4406.41 83
4406.56 87
4406.71 94
4406.86 102
4407.02 110
4407.17 119
4407.32 126
4407.47 130
4407.62 129
4407.78 123
4407.93 112
4408.08 97
4408.23 80
4408.39 61
4408.54 43
4408.69 26
4408.84 12
4408.99 1
4409.15 0
4409.30 0
4409.45 0
4409.60 0
4409.76 0
4409.91 0
4410.06 0
4410.21 0
4410.37 4
4410.52 10
4410.67 15
4410.82 18
4410.97 21
4411.13 22
4411.28 24
4411.43 25
4411.58 27
4411.74 29
4411.89 31
4412.04 32
4412.19 34
4412.35 36
4412.50 39
4412.65 42
4412.80 46
4412.96 49
4413.11 51
4413.26 53
4413.41 52
4413.56 51
4413.72 49
4413.87 50
4414.02 53
4414.17 59
4414.33 68
4414.48 78
4414.63 89
4414.78 99
4414.94 107
4415.09 112
4415.24 114
4415.39 115
4415.55 115
4415.70 116
4415.85 117
4416.00 118
4416.16 119
4416.31 120
4416.46 119
4416.61 118
4416.77 115
4416.92 112
4417.07 109
4417.22 106
4417.37 104
4417.53 100
4417.68 96
4417.83 91
4417.98 85
4418.14 79
4418.29 73
4418.44 68
4418.59 64
4418.75 62
4418.90 62
4419.05 63
4419.20 65
4419.36 67
4419.51 69
4419.66 70
4419.81 71
4419.97 72
4420.12 73
4420.27 75
4420.42 76
4420.58 77
4420.73 77
4420.88 75
4421.03 73
4421.19 70
4421.34 67
4421.49 65
4421.64 65
4421.80 67
4421.95 71
4422.10 76
4422.25 84
4422.41 92
4422.56 100
4422.71 108
4422.86 116
4423.02 124
4423.17 130
4423.32 135
4423.47 139
4423.63 141
4423.78 142
4423.93 142
4424.08 142
4424.24 141
4424.39 140
4424.54 139
4424.70 138
4424.85 137
4425.00 137
4425.15 137
4425.31 138
4425.46 139
4425.61 141
4425.76 143
4425.92 146
4426.07 150
4426.22 153
4426.37 156
4426.53 159
4426.68 163
4426.83 168
4426.98 173
4427.14 180
4427.29 188
4427.44 198
4427.59 207
4427.75 216
4427.90 223
4428.05 229
4428.20 234
4428.36 237
4428.51 239
4428.66 241
4428.82 242
4428.97 243
4429.12 242
4429.27 239
4429.43 235
4429.58 230
4429.73 224
4429.88 218
4430.04 213
4430.19 209
4430.34 207
4430.49 206
4430.65 206
4430.80 207
4430.95 207
4431.11 207
4431.26 204
4431.41 200
4431.56 195
4431.72 189
4431.87 183
4432.02 178
4432.17 174
4432.33 172
4432.48 172
4432.63 172
4432.78 174
4432.94 175
4433.09 175
4433.24 174
4433.40 171
4433.55 166
4433.70 161
4433.85 157
4434.01 153
4434.16 151
4434.31 149
4434.46 148
4434.62 146
4434.77 142
4434.92 136
4435.08 128
4435.23 118
4435.38 108
4435.53 98
4435.69 89
4435.84 82
4435.99 77
4436.15 73
4436.30 69
4436.45 67
4436.60 66
4436.76 68
4436.91 72
4437.06 80
4437.21 89
4437.37 100
4437.52 109
4437.67 116
4437.83 120
4437.98 121
4438.13 118
4438.28 114
4438.44 110
4438.59 106
4438.74 103
4438.90 101
4439.05 99
4439.20 97
4439.35 95
4439.51 92
4439.66 89
4439.81 85
4439.97 80
4440.12 76
4440.27 72
4440.42 68
4440.58 66
4440.73 65
4440.88 66
4441.04 68
4441.19 70
4441.34 71
4441.49 70
4441.65 67
4441.80 62
4441.95 53
4442.11 42
4442.26 29
4442.41 16
4442.56 4
4442.72 0
4442.87 0
4443.02 0
4443.18 0
4443.33 0
4443.48 0
4443.63 0
4443.79 0
4443.94 3
4444.09 8
4444.25 13
4444.40 17
4444.55 22
4444.70 26
4444.86 30
4445.01 34
4445.16 37
4445.32 40
4445.47 43
4445.62 45
4445.77 49
4445.93 54
4446.08 59
4446.23 66
4446.39 72
4446.54 79
4446.69 84
4446.85 88
4447.00 92
4447.15 95
4447.30 98
4447.46 103
4447.61 108
4447.76 114
4447.92 120
4448.07 124
4448.22 127
4448.37 126
4448.53 123
4448.68 119
4448.83 113
4448.99 107
4449.14 100
4449.29 94
4449.45 89
4449.60 84
4449.75 80
4449.90 77
4450.06 75
4450.21 74
4450.36 73
4450.52 72
4450.67 71
4450.82 69
4450.98 67
4451.13 65
4451.28 65
4451.43 67
4451.59 72
4451.74 79
4451.89 89
4452.05 99
4452.20 108
4452.35 115
4452.51 118
4452.66 117
4452.81 113
4452.97 107
4453.12 100
4453.27 94
4453.42 90
4453.58 89
4453.73 89
4453.88 91
4454.04 93
4454.19 95
4454.34 96
4454.50 96
4454.65 95
4454.80 93
4454.96 92
4455.11 91
4455.26 91
4455.41 91
4455.57 91
4455.72 91
4455.87 89
4456.03 84
4456.18 78
4456.33 69
4456.49 60
4456.64 51
4456.79 43
4456.95 38
4457.10 38
4457.25 41
4457.40 49
4457.56 60
4457.71 73
4457.86 85
4458.02 94
4458.17 99
4458.32 99
4458.48 94
4458.63 85
4458.78 75
4458.94 65
4459.09 57
4459.24 52
4459.40 51
4459.55 53
4459.70 58
4459.86 63
4460.01 68
4460.16 73
4460.31 77
4460.47 79
4460.62 80
4460.77 80
4460.93 79
4461.08 76
4461.23 72
4461.39 66
4461.54 60
4461.69 54
4461.85 48
4462.00 43
4462.15 39
4462.31 37
4462.46 35
4462.61 36
4462.77 37
4462.92 40
4463.07 43
4463.23 46
4463.38 49
4463.53 52
4463.69 54
4463.84 55
4463.99 55
4464.15 53
4464.30 50
4464.45 46
4464.61 42
4464.76 38
4464.91 34
4465.06 31
4465.22 29
4465.37 26
4465.52 22
4465.68 18
4465.83 12
4465.98 6
4466.14 0
4466.29 0
4466.44 0
4466.60 0
4466.75 0
4466.90 0
4467.06 0
4467.21 0
4467.36 1
4467.52 5
4467.67 10
4467.82 16
4467.98 23
4468.13 31
4468.28 40
4468.44 50
4468.59 60
4468.74 69
4468.90 76
4469.05 81
4469.20 82
4469.36 82
4469.51 79
4469.66 76
4469.82 72
4469.97 68
4470.12 65
4470.28 62
4470.43 60
4470.58 58
4470.74 57
4470.89 55
4471.04 53
4471.20 52
4471.35 49
4471.50 47
4471.66 45
4471.81 44
4471.96 44
4472.12 47
4472.27 52
4472.42 58
4472.58 65
4472.73 71
4472.88 77
4473.04 81
4473.19 84
4473.34 85
4473.50 86
4473.65 87
4473.81 89
4473.96 91
4474.11 92
4474.27 92
4474.42 91
4474.57 88
4474.73 84
4474.88 79
4475.03 74
4475.19 70
4475.34 65
4475.49 61
4475.65 57
4475.80 53
4475.95 49
4476.11 46
4476.26 42
4476.41 40
4476.57 39
4476.72 39
4476.87 41
4477.03 42
4477.18 44
4477.33 45
4477.49 45
4477.64 43
4477.79 42
4477.95 40
4478.10 39
4478.26 39
4478.41 41
4478.56 44
4478.72 48
4478.87 52
4479.02 56
4479.18 60
4479.33 64
4479.48 67
4479.64 69
4479.79 70
4479.94 71
4480.10 70
4480.25 67
4480.40 64
4480.56 61
4480.71 57
4480.86 54
4481.02 51
4481.17 48
4481.33 44
4481.48 41
4481.63 37
4481.79 33
4481.94 30
4482.09 28
4482.25 27
4482.40 28
4482.55 29
4482.71 31
4482.86 33
4483.01 34
4483.17 35
4483.32 37
4483.48 39
4483.63 43
4483.78 48
4483.94 54
4484.09 60
4484.24 66
4484.40 70
4484.55 72
4484.70 72
4484.86 71
4485.01 69
4485.16 67
4485.32 65
4485.47 64
4485.63 64
4485.78 65
4485.93 66
4486.09 67
4486.24 68
4486.39 68
4486.55 68
4486.70 68
4486.85 68
4487.01 68
4487.16 69
4487.32 70
4487.47 69
4487.62 69
4487.78 67
4487.93 65
4488.08 63
4488.24 62
4488.39 60
4488.54 60
4488.70 59
4488.85 59
4489.01 59
4489.16 58
4489.31 56
4489.47 53
4489.62 50
4489.77 46
4489.93 43
4490.08 40
4490.24 38
4490.39 37
4490.54 38
4490.70 38
4490.85 38
4491.00 36
4491.16 33
4491.31 28
4491.47 24
4491.62 20
4491.77 19
4491.93 20
4492.08 25
4492.23 32
4492.39 40
4492.54 49
4492.69 57
4492.85 64
4493.00 71
4493.16 78
4493.31 84
4493.46 91
4493.62 96
4493.77 99
4493.92 99
4494.08 96
4494.23 90
4494.39 81
4494.54 72
4494.69 64
4494.85 59
4495.00 58
4495.15 61
4495.31 67
4495.46 76
4495.62 85
4495.77 92
4495.92 97
4496.08 99
4496.23 98
4496.39 95
4496.54 92
4496.69 89
4496.85 87
4497.00 87
4497.15 87
4497.31 87
4497.46 86
4497.62 85
4497.77 82
4497.92 80
4498.08 79
4498.23 80
4498.38 84
4498.54 91
4498.69 100
4498.85 109
4499.00 116
4499.15 120
4499.31 120
4499.46 116
4499.62 110
4499.77 101
4499.92 92
4500.08 84
4500.23 78
4500.38 72
4500.54 68
4500.69 64
4500.85 60
4501.00 56
4501.15 52
4501.31 48
4501.46 44
4501.62 40
4501.77 36
4501.92 33
4502.08 30
4502.23 28
4502.39 26
4502.54 24
4502.69 22
4502.85 20
4503.00 21
4503.16 22
4503.31 25
4503.46 29
4503.62 33
4503.77 36
4503.92 37
4504.08 35
4504.23 30
4504.39 22
4504.54 13
4504.69 2
4504.85 0
4505.00 0
4505.16 0
4505.31 0
4505.46 0
4505.62 0
4505.77 0
4505.93 0
4506.08 12
4506.23 23
4506.39 32
4506.54 39
4506.70 42
4506.85 44
4507.00 43
4507.16 43
4507.31 42
4507.47 41
4507.62 39
4507.77 36
4507.93 33
4508.08 28
4508.24 24
4508.39 20
4508.54 20
4508.70 22
4508.85 28
4509.01 37
4509.16 47
4509.31 56
4509.47 64
4509.62 68
4509.78 69
4509.93 66
4510.08 61
4510.24 55
4510.39 49
4510.55 43
4510.70 38
4510.85 35
4511.01 34
4511.16 36
4511.32 40
4511.47 46
4511.62 54
4511.78 62
4511.93 68
4512.09 73
4512.24 74
4512.39 72
4512.55 67
4512.70 59
4512.86 48
4513.01 37
4513.17 25
4513.32 15
4513.47 8
4513.63 4
4513.78 3
4513.94 7
4514.09 13
4514.24 21
4514.40 29
4514.55 37
4514.71 43
4514.86 48
4515.01 51
4515.17 54
4515.32 56
4515.48 57
4515.63 58
4515.79 57
4515.94 57
4516.09 56
4516.25 56
4516.40 57
4516.56 59
4516.71 61
4516.86 62
4517.02 63
4517.17 62
4517.33 61
4517.48 59
4517.63 58
4517.79 58
4517.94 57
4518.10 57
4518.25 57
4518.41 57
4518.56 56
4518.71 56
4518.87 57
4519.02 61
4519.18 66
4519.33 71
4519.48 76
4519.64 79
4519.79 79
4519.95 78
4520.10 75
4520.26 73
4520.41 72
4520.56 72
4520.72 73
4520.87 75
4521.03 76
4521.18 78
4521.34 79
4521.49 79
4521.64 80
4521.80 82
4521.95 83
4522.11 85
4522.26 87
4522.42 89
4522.57 90
4522.72 92
4522.88 92
4523.03 92
4523.19 91
4523.34 89
4523.49 85
4523.65 82
4523.80 78
4523.96 75
4524.11 73
4524.27 73
4524.42 74
4524.57 75
4524.73 76
4524.88 76
4525.04 73
4525.19 68
4525.35 62
4525.50 56
4525.65 50
4525.81 46
4525.96 44
4526.12 45
4526.27 47
4526.43 51
4526.58 56
4526.74 61
4526.89 66
4527.04 70
4527.20 73
4527.35 75
4527.51 76
4527.66 76
4527.82 75
4527.97 75
4528.12 74
4528.28 74
4528.43 74
4528.59 74
4528.74 74
4528.90 74
4529.05 74
4529.20 76
4529.36 79
4529.51 84
4529.67 88
4529.82 92
4529.98 95
4530.13 96
4530.29 96
4530.44 94
4530.59 91
4530.75 87
4530.90 83
4531.06 80
4531.21 76
4531.37 73
4531.52 70
4531.67 68
4531.83 67
4531.98 64
4532.14 61
4532.29 56
4532.45 49
4532.60 41
4532.76 32
4532.91 23
4533.06 16
4533.22 10
4533.37 6
4533.53 3
4533.68 3
4533.84 5
4533.99 9
4534.15 14
4534.30 20
4534.45 27
4534.61 34
4534.76 39
4534.92 44
4535.07 47
4535.23 48
4535.38 48
4535.54 47
4535.69 46
4535.84 45
4536.00 44
4536.15 44
4536.31 45
4536.46 45
4536.62 44
4536.77 41
4536.93 35
4537.08 27
4537.23 17
4537.39 6
4537.54 0
4537.70 0
4537.85 0
4538.01 0
4538.16 0
4538.32 0
4538.47 7
4538.63 13
4538.78 16
4538.93 16
4539.09 12
4539.24 6
4539.40 0
4539.55 0
4539.71 0
4539.86 0
4540.02 0
4540.17 5
4540.33 18
4540.48 32
4540.63 46
4540.79 59
4540.94 70
4541.10 79
4541.25 87
4541.41 92
4541.56 97
4541.72 100
4541.87 101
4542.03 101
4542.18 101
4542.33 99
4542.49 97
4542.64 93
4542.80 88
4542.95 83
4543.11 78
4543.26 74
4543.42 72
4543.57 72
4543.73 75
4543.88 80
4544.04 86
4544.19 90
4544.34 93
4544.50 95
4544.65 95
4544.81 95
4544.96 96
4545.12 97
4545.27 99
4545.43 100
4545.58 100
4545.74 98
4545.89 93
4546.05 86
4546.20 78
4546.35 70
4546.51 63
4546.66 60
4546.82 60
4546.97 64
4547.13 71
4547.28 79
4547.44 87
4547.59 94
4547.75 98
4547.90 98
4548.06 95
4548.21 88
4548.37 80
4548.52 73
4548.67 66
4548.83 62
4548.98 61
4549.14 62
4549.29 65
4549.45 67
4549.60 70
4549.76 71
4549.91 72
4550.07 71
4550.22 70
4550.38 68
4550.53 67
4550.69 66
4550.84 65
4551.00 66
4551.15 68
4551.31 71
4551.46 75
4551.61 81
4551.77 87
4551.92 95
4552.08 103
4552.23 111
4552.39 118
4552.54 125
4552.70 130
4552.85 133
4553.01 133
4553.16 131
4553.32 126
4553.47 118
4553.63 110
4553.78 102
4553.94 95
4554.09 91
4554.25 89
4554.40 89
4554.56 91
4554.71 94
4554.86 97
4555.02 100
4555.17 102
4555.33 104
4555.48 104
4555.64 104
4555.79 102
4555.95 98
4556.10 91
4556.26 82
4556.41 71
4556.57 59
4556.72 47
4556.88 37
4557.03 29
4557.19 24
4557.34 23
4557.50 24
4557.65 26
4557.81 29
4557.96 32
4558.12 34
4558.27 36
4558.43 38
4558.58 40
4558.74 44
4558.89 51
4559.05 59
4559.20 70
4559.35 81
4559.51 92
4559.66 101
4559.82 108
4559.97 113
4560.13 116
4560.28 119
4560.44 121
4560.59 124
4560.75 127
4560.90 130
4561.06 133
4561.21 134
4561.37 135
4561.52 136
4561.68 137
4561.83 140
4561.99 145
4562.14 153
4562.30 163
4562.45 175
4562.61 186
4562.76 196
4562.92 204
4563.07 210
4563.23 214
4563.38 216
4563.54 217
4563.69 218
4563.85 220
4564.00 222
4564.16 226
4564.31 231
4564.47 237
4564.62 243
4564.78 249
4564.93 255
4565.09 259
4565.24 263
4565.40 266
4565.55 267
4565.71 268
4565.86 267
4566.02 267
4566.17 266
4566.33 264
4566.48 262
4566.64 259
4566.79 256
4566.95 253
4567.10 251
4567.26 249
4567.41 250
4567.57 252
4567.72 256
4567.88 261
4568.03 268
4568.19 275
4568.34 281
4568.50 285
4568.65 287
4568.81 286
4568.96 283
4569.12 278
4569.27 271
4569.43 262
4569.58 253
4569.74 244
4569.89 235
4570.05 226
4570.20 218
4570.36 210
4570.51 204
4570.67 197
4570.82 191
4570.98 185
4571.13 178
4571.29 171
4571.44 165
4571.60 158
4571.75 152
4571.91 147
4572.06 144
4572.22 142
4572.37 140
4572.53 138
4572.68 134
4572.84 129
4572.99 122
4573.15 112
4573.30 101
4573.46 91
4573.61 81
4573.77 74
4573.92 69
4574.08 67
4574.24 66
4574.39 65
4574.55 64
4574.70 61
4574.86 57
4575.01 53
4575.17 49
4575.32 46
4575.48 44
4575.63 42
4575.79 41
4575.94 39
4576.10 37
4576.25 35
4576.41 33
4576.56 33
4576.72 35
4576.87 39
4577.03 46
4577.18 55
4577.34 64
4577.49 71
4577.65 77
4577.80 80
4577.96 79
4578.11 75
4578.27 69
4578.42 62
4578.58 54
4578.73 46
4578.89 38
4579.05 31
4579.20 24
4579.36 18
4579.51 13
4579.67 10
4579.82 9
4579.98 11
4580.13 15
4580.29 20
4580.44 24
4580.60 28
4580.75 30
4580.91 31
4581.06 30
4581.22 29
4581.37 27
4581.53 25
4581.68 23
4581.84 20
4581.99 16
4582.15 13
4582.31 8
4582.46 4
4582.62 1
4582.77 0
4582.93 0
4583.08 0
4583.24 0
4583.39 0
4583.55 0
4583.70 0
4583.86 0
4584.01 0
4584.17 2
4584.32 5
4584.48 8
4584.63 10
4584.79 11
4584.95 12
4585.10 13
4585.26 15
4585.41 18
4585.57 23
4585.72 31
4585.88 40
4586.03 50
4586.19 59
4586.34 67
4586.50 72
4586.65 73
4586.81 71
4586.96 68
4587.12 63
4587.28 58
4587.43 52
4587.59 48
4587.74 43
4587.90 40
4588.05 36
4588.21 34
4588.36 33
4588.52 33
4588.67 36
4588.83 39
4588.98 42
4589.14 46
4589.29 48
4589.45 50
4589.61 52
4589.76 54
4589.92 57
4590.07 62
4590.23 68
4590.38 74
4590.54 78
4590.69 81
4590.85 81
4591.00 79
4591.16 73
4591.32 67
4591.47 60
4591.63 54
4591.78 49
4591.94 46
4592.09 43
4592.25 41
4592.40 38
4592.56 34
4592.71 29
4592.87 24
4593.02 19
4593.18 15
4593.34 12
4593.49 10
4593.65 8
4593.80 6
4593.96 3
4594.11 1
4594.27 0
4594.42 0
4594.58 0
4594.73 4
4594.89 10
4595.05 15
4595.20 19
4595.36 21
4595.51 19
4595.67 15
4595.82 9
4595.98 3
4596.13 0
4596.29 0
4596.45 0
4596.60 0
4596.76 0
4596.91 0
4597.07 0
4597.22 0
4597.38 0
4597.53 2
4597.69 5
4597.84 5
4598.00 4
4598.16 2
4598.31 0
4598.47 1
4598.62 4
4598.78 9
4598.93 16
4599.09 24
4599.24 31
4599.40 36
4599.56 39
4599.71 41
4599.87 41
4600.02 40
4600.18 39
4600.33 40
4600.49 41
4600.64 43
4600.80 47
4600.96 50
4601.11 54
4601.27 57
4601.42 60
4601.58 63
4601.73 66
4601.89 68
4602.05 71
4602.20 74
4602.36 75
4602.51 74
4602.67 71
4602.82 65
4602.98 56
4603.13 45
4603.29 36
4603.45 28
4603.60 24
4603.76 23
4603.91 25
4604.07 29
4604.22 32
4604.38 35
4604.53 37
4604.69 37
4604.85 37
4605.00 37
4605.16 36
4605.31 36
4605.47 36
4605.62 36
4605.78 34
4605.94 32
4606.09 29
4606.25 25
4606.40 22
4606.56 21
4606.71 21
4606.87 24
4607.03 29
4607.18 36
4607.34 43
4607.49 49
4607.65 53
4607.80 55
4607.96 55
4608.12 53
4608.27 52
4608.43 53
4608.58 58
4608.74 66
4608.89 79
4609.05 92
4609.21 105
4609.36 115
4609.52 121
4609.67 122
4609.83 118
4609.98 113
4610.14 106
4610.30 101
4610.45 98
4610.61 97
4610.76 98
4610.92 101
4611.07 104
4611.23 106
4611.39 108
4611.54 107
4611.70 105
4611.85 102
4612.01 99
4612.16 95
4612.32 93
4612.48 92
4612.63 93
4612.79 95
4612.94 98
4613.10 100
4613.26 100
4613.41 99
4613.57 96
4613.72 92
4613.88 87
4614.03 83
4614.19 81
4614.35 81
4614.50 84
4614.66 88
4614.81 94
4614.97 100
4615.12 104
4615.28 106
4615.44 106
4615.59 102
4615.75 95
4615.90 86
4616.06 75
4616.22 64
4616.37 55
4616.53 48
4616.68 44
4616.84 43
4616.99 46
4617.15 51
4617.31 57
4617.46 64
4617.62 72
4617.77 79
4617.93 85
4618.09 92
4618.24 98
4618.40 103
4618.55 107
4618.71 111
4618.87 112
4619.02 112
4619.18 110
4619.33 107
4619.49 104
4619.64 99
4619.80 96
4619.96 92
4620.11 90
4620.27 88
4620.42 86
4620.58 85
4620.74 85
4620.89 85
4621.05 86
4621.20 86
4621.36 87
4621.52 88
4621.67 88
4621.83 88
4621.98 86
4622.14 83
4622.30 81
4622.45 77
4622.61 74
4622.76 71
4622.92 68
4623.07 65
4623.23 64
4623.39 64
4623.54 66
4623.70 70
4623.85 76
4624.01 84
4624.17 92
4624.32 101
4624.48 108
4624.63 113
4624.79 115
4624.95 115
4625.10 111
4625.26 105
4625.41 99
4625.57 92
4625.73 87
4625.88 85
4626.04 85
4626.19 88
4626.35 92
4626.51 98
4626.66 105
4626.82 112
4626.97 119
4627.13 125
4627.29 129
4627.44 133
4627.60 133
4627.75 131
4627.91 125
4628.07 115
4628.22 103
4628.38 90
4628.53 77
4628.69 66
4628.85 58
4629.00 53
4629.16 53
4629.32 54
4629.47 57
4629.63 60
4629.78 63
4629.94 66
4630.10 70
4630.25 74
4630.41 79
4630.56 83
4630.72 86
4630.88 87
4631.03 85
4631.19 81
4631.34 74
4631.50 66
4631.66 58
4631.81 52
4631.97 48
4632.12 45
4632.28 44
4632.44 45
4632.59 45
4632.75 45
4632.91 46
4633.06 47
4633.22 49
4633.37 52
4633.53 57
4633.69 64
4633.84 72
4634.00 80
4634.15 87
4634.31 92
4634.47 95
4634.62 97
4634.78 97
4634.94 96
4635.09 96
4635.25 95
4635.40 95
4635.56 96
4635.72 96
4635.87 97
4636.03 97
4636.18 98
4636.34 98
4636.50 99
4636.65 98
4636.81 97
4636.97 95
4637.12 91
4637.28 87
4637.43 83
4637.59 80
4637.75 80
4637.90 81
4638.06 86
4638.21 93
4638.37 100
4638.53 107
4638.68 112
4638.84 114
4639.00 113
4639.15 109
4639.31 103
4639.46 95
4639.62 87
4639.78 80
4639.93 74
4640.09 69
4640.25 64
4640.40 61
4640.56 59
4640.71 57
4640.87 57
4641.03 57
4641.18 57
4641.34 58
4641.50 58
4641.65 57
4641.81 56
4641.96 54
4642.12 52
4642.28 50
4642.43 47
4642.59 43
4642.75 39
4642.90 35
4643.06 32
4643.21 31
4643.37 33
4643.53 37
4643.68 44
4643.84 51
4644.00 58
4644.15 63
4644.31 65
4644.47 66
4644.62 65
4644.78 64
4644.93 63
4645.09 65
4645.25 68
4645.40 72
4645.56 78
4645.72 84
4645.87 91
4646.03 98
4646.18 105
4646.34 112
4646.50 117
4646.65 121
4646.81 123
4646.97 122
4647.12 120
4647.28 116
4647.44 113
4647.59 110
4647.75 108
4647.90 107
4648.06 107
4648.22 107
4648.37 107
4648.53 108
4648.69 107
4648.84 106
4649.00 104
4649.16 100
4649.31 93
4649.47 84
4649.63 74
4649.78 64
4649.94 54
4650.09 47
4650.25 42
4650.41 40
4650.56 41
4650.72 43
4650.88 46
4651.03 49
4651.19 52
4651.35 53
4651.50 54
4651.66 52
4651.82 50
4651.97 46
4652.13 41
4652.28 35
4652.44 29
4652.60 24
4652.75 21
4652.91 20
4653.07 21
4653.22 24
4653.38 29
4653.54 35
4653.69 42
4653.85 49
4654.01 56
4654.16 62
4654.32 67
4654.47 70
4654.63 72
4654.79 71
4654.94 69
4655.10 66
4655.26 62
4655.41 58
4655.57 53
4655.73 49
4655.88 44
4656.04 41
4656.20 38
4656.35 35
4656.51 33
4656.67 31
4656.82 28
4656.98 26
4657.14 23
4657.29 20
4657.45 17
4657.61 15
4657.76 14
4657.92 14
4658.07 15
4658.23 18
4658.39 22
4658.54 27
4658.70 33
4658.86 38
4659.01 43
4659.17 46
4659.33 47
4659.48 45
4659.64 42
4659.80 37
4659.95 33
4660.11 29
4660.27 28
4660.42 29
4660.58 32
4660.74 37
4660.89 44
4661.05 51
4661.21 58
4661.36 64
4661.52 69
4661.68 73
4661.83 76
4661.99 77
4662.15 76
4662.30 75
4662.46 73
4662.62 70
4662.77 66
4662.93 62
4663.09 58
4663.24 52
4663.40 45
4663.56 38
4663.71 29
4663.87 21
4664.03 13
4664.18 5
4664.34 0
4664.50 0
4664.65 0
4664.81 0
4664.97 0
4665.12 0
4665.28 1
4665.44 4
4665.59 5
4665.75 5
4665.91 4
4666.06 2
4666.22 0
4666.38 0
4666.53 0
4666.69 0
4666.85 0
4667.00 1
4667.16 5
4667.32 10
4667.47 15
4667.63 21
4667.79 27
4667.94 34
4668.10 40
4668.26 46
4668.41 50
4668.57 53
4668.73 54
4668.88 54
4669.04 53
4669.20 53
4669.35 53
4669.51 54
4669.67 56
4669.82 59
4669.98 62
4670.14 64
4670.29 64
4670.45 64
4670.61 61
4670.76 57
4670.92 52
4671.08 48
4671.23 44
4671.39 41
4671.55 39
4671.70 39
4671.86 39
4672.02 40
4672.17 41
4672.33 43
4672.49 47
4672.64 51
4672.80 58
4672.96 66
4673.12 74
4673.27 83
4673.43 92
4673.59 98
4673.74 101
4673.90 101
4674.06 97
4674.21 91
4674.37 84
4674.53 76
4674.68 70
4674.84 66
4675.00 64
4675.15 62
4675.31 62
4675.47 63
4675.62 64
4675.78 66
4675.94 69
4676.09 75
4676.25 81
4676.41 89
4676.57 98
4676.72 106
4676.88 113
4677.04 119
4677.19 122
4677.35 123
4677.51 122
4677.66 119
4677.82 116
4677.98 111
4678.13 105
4678.29 100
4678.45 94
4678.60 89
4678.76 84
4678.92 79
4679.08 75
4679.23 70
4679.39 67
4679.55 63
4679.70 61
4679.86 60
4680.02 59
4680.17 59
4680.33 58
4680.49 56
4680.64 53
4680.80 50
4680.96 46
4681.12 43
4681.27 41
4681.43 42
4681.59 46
4681.74 52
4681.90 61
4682.06 70
4682.21 78
4682.37 85
4682.53 88
4682.68 89
4682.84 88
4683.00 85
4683.16 81
4683.31 79
4683.47 78
4683.63 78
4683.78 79
4683.94 80
4684.10 80
4684.25 80
4684.41 78
4684.57 75
4684.73 71
4684.88 66
4685.04 62
4685.20 58
4685.35 54
4685.51 52
4685.67 51
4685.82 51
4685.98 54
4686.14 57
4686.30 61
4686.45 66
4686.61 70
4686.77 73
4686.92 75
4687.08 76
4687.24 75
4687.39 73
4687.55 71
4687.71 69
4687.87 68
4688.02 70
4688.18 74
4688.34 81
4688.49 92
4688.65 104
4688.81 117
4688.97 130
4689.12 141
4689.28 149
4689.44 155
4689.59 156
4689.75 155
4689.91 151
4690.06 145
4690.22 138
4690.38 131
4690.54 125
4690.69 121
4690.85 118
4691.01 117
4691.16 117
4691.32 119
4691.48 120
4691.64 121
4691.79 122
4691.95 124
4692.11 127
4692.26 130
4692.42 132
4692.58 134
4692.74 133
4692.89 131
4693.05 127
4693.21 121
4693.36 114
4693.52 108
4693.68 102
4693.84 96
4693.99 91
4694.15 86
4694.31 80
4694.46 74
4694.62 68
4694.78 64
4694.94 61
4695.09 60
4695.25 61
4695.41 63
4695.56 67
4695.72 71
4695.88 73
4696.04 75
4696.19 75
4696.35 74
4696.51 72
4696.66 69
4696.82 67
4696.98 64
4697.14 63
4697.29 62
4697.45 61
4697.61 61
4697.76 61
4697.92 61
4698.08 60
4698.24 58
4698.39 55
4698.55 52
4698.71 48
4698.87 45
4699.02 41
4699.18 38
4699.34 34
4699.49 29
4699.65 23
4699.81 16
4699.97 8
4700.12 0
4700.28 0
4700.44 0
4700.59 0
4700.75 0
4700.91 0
4701.07 0
4701.22 0
4701.38 1
4701.54 11
4701.70 20
4701.85 29
4702.01 37
4702.17 43
4702.32 50
4702.48 55
4702.64 60
4702.80 63
4702.95 64
4703.11 61
4703.27 56
4703.43 49
4703.58 41
4703.74 35
4703.90 32
4704.06 33
4704.21 38
4704.37 45
4704.53 55
4704.68 65
4704.84 73
4705.00 80
4705.16 85
4705.31 89
4705.47 93
4705.63 96
4705.79 98
4705.94 100
4706.10 101
4706.26 99
4706.42 96
4706.57 90
4706.73 83
4706.89 76
4707.04 69
4707.20 63
4707.36 58
4707.52 55
4707.67 53
4707.83 52
4707.99 52
4708.15 51
4708.30 51
4708.46 49
4708.62 47
4708.78 44
4708.93 41
4709.09 37
4709.25 35
4709.41 33
4709.56 33
4709.72 33
4709.88 35
4710.04 38
4710.19 41
4710.35 44
4710.51 48
4710.66 51
4710.82 53
4710.98 55
4711.14 56
4711.29 56
4711.45 54
4711.61 52
4711.77 49
4711.92 46
4712.08 42
4712.24 37
4712.40 32
4712.55 26
4712.71 20
4712.87 14
4713.03 8
4713.18 4
4713.34 2
4713.50 2
4713.66 5
4713.81 10
4713.97 17
4714.13 25
4714.29 33
4714.44 41
4714.60 49
4714.76 55
4714.92 60
4715.07 63
4715.23 66
4715.39 67
4715.55 69
4715.70 70
4715.86 72
4716.02 73
4716.18 76
4716.33 79
4716.49 82
4716.65 86
4716.81 90
4716.96 95
4717.12 99
4717.28 103
4717.44 106
4717.59 107
4717.75 105
4717.91 100
4718.07 94
4718.22 85
4718.38 75
4718.54 66
4718.70 58
4718.85 52
4719.01 48
4719.17 46
4719.33 47
4719.48 48
4719.64 50
4719.80 52
4719.96 54
4720.12 53
4720.27 52
4720.43 49
4720.59 46
4720.75 42
4720.90 37
4721.06 33
4721.22 30
4721.38 26
4721.53 23
4721.69 21
4721.85 21
4722.01 22
4722.16 25
4722.32 30
4722.48 37
4722.64 46
4722.79 54
4722.95 62
4723.11 69
4723.27 73
4723.43 75
4723.58 75
4723.74 75
4723.90 73
4724.06 72
4724.21 71
4724.37 72
4724.53 74
4724.69 78
4724.84 82
4725.00 87
4725.16 92
4725.32 96
4725.47 98
4725.63 99
4725.79 99
4725.95 99
4726.11 100
4726.26 102
4726.42 103
4726.58 105
4726.74 105
4726.89 102
4727.05 98
4727.21 93
4727.37 87
4727.52 82
4727.68 77
4727.84 73
4728.00 69
4728.16 66
4728.31 60
4728.47 53
4728.63 45
4728.79 35
4728.94 27
4729.10 20
4729.26 17
4729.42 18
4729.58 22
4729.73 29
4729.89 38
4730.05 47
4730.21 55
4730.36 62
4730.52 69
4730.68 75
4730.84 81
4730.99 88
4731.15 95
4731.31 101
4731.47 106
4731.63 108
4731.78 107
4731.94 103
4732.10 97
4732.26 91
4732.41 85
4732.57 80
4732.73 77
4732.89 76
4733.05 75
4733.20 76
4733.36 78
4733.52 80
4733.68 82
4733.84 85
4733.99 87
4734.15 87
4734.31 86
4734.47 82
4734.62 75
4734.78 67
4734.94 58
4735.10 49
4735.26 41
4735.41 35
4735.57 30
4735.73 28
4735.89 27
4736.04 27
4736.20 29
4736.36 31
4736.52 33
4736.68 34
4736.83 33
4736.99 30
4737.15 24
4737.31 16
4737.47 8
4737.62 0
4737.78 0
4737.94 0
4738.10 0
4738.25 0
4738.41 0
4738.57 0
4738.73 0
4738.89 3
4739.04 5
4739.20 6
4739.36 7
4739.52 8
4739.68 10
4739.83 13
4739.99 16
4740.15 21
4740.31 25
4740.47 28
4740.62 30
4740.78 30
4740.94 29
4741.10 27
4741.26 25
4741.41 23
4741.57 23
4741.73 23
4741.89 24
4742.04 25
4742.20 26
4742.36 26
4742.52 26
4742.68 26
4742.83 28
4742.99 33
4743.15 42
4743.31 55
4743.47 72
4743.62 91
4743.78 111
4743.94 130
4744.10 145
4744.26 157
4744.41 164
4744.57 165
4744.73 163
4744.89 157
4745.05 148
4745.20 139
4745.36 130
4745.52 122
4745.68 117
4745.84 115
4745.99 114
4746.15 114
4746.31 113
4746.47 111
4746.63 107
4746.78 102
4746.94 96
4747.10 90
4747.26 84
4747.42 80
4747.57 76
4747.73 75
4747.89 74
4748.05 75
4748.21 76
4748.37 76
4748.52 76
4748.68 75
4748.84 73
4749.00 70
4749.16 65
4749.31 60
4749.47 55
4749.63 51
4749.79 49
4749.95 48
4750.10 49
4750.26 52
4750.42 56
4750.58 60
4750.74 63
4750.89 64
4751.05 63
4751.21 60
4751.37 56
4751.53 50
4751.68 44
4751.84 38
4752.00 32
4752.16 27
4752.32 22
4752.48 19
4752.63 16
4752.79 15
4752.95 16
4753.11 18
4753.27 20
4753.42 22
4753.58 22
4753.74 21
4753.90 18
4754.06 13
4754.21 7
4754.37 2
4754.53 0
4754.69 0
4754.85 0
4755.01 1
4755.16 8
4755.32 17
4755.48 25
4755.64 33
4755.80 38
4755.95 42
4756.11 43
4756.27 42
4756.43 41
4756.59 40
4756.75 39
4756.90 38
4757.06 38
4757.22 37
4757.38 35
4757.54 33
4757.69 29
4757.85 26
4758.01 22
4758.17 19
4758.33 16
4758.49 14
4758.64 13
4758.80 11
4758.96 10
4759.12 8
4759.28 8
4759.44 8
4759.59 9
4759.75 11
4759.91 13
4760.07 14
4760.23 15
4760.38 14
4760.54 12
4760.70 10
4760.86 8
4761.02 7
4761.18 7
4761.33 9
4761.49 11
4761.65 14
4761.81 16
4761.97 17
4762.13 16
4762.28 15
4762.44 13
4762.60 11
4762.76 9
4762.92 8
4763.08 7
4763.23 8
4763.39 8
4763.55 9
4763.71 11
4763.87 13
4764.03 15
4764.18 17
4764.34 20
4764.50 24
4764.66 29
4764.82 35
4764.98 42
4765.13 49
4765.29 56
4765.45 62
4765.61 66
4765.77 67
4765.93 65
4766.08 61
4766.24 56
4766.40 49
4766.56 43
4766.72 36
4766.88 31
4767.03 26
4767.19 22
4767.35 19
4767.51 17
4767.67 17
4767.83 18
4767.98 19
4768.14 19
4768.30 19
4768.46 17
4768.62 14
4768.78 10
4768.93 7
4769.09 4
4769.25 3
4769.41 3
4769.57 4
4769.73 5
4769.88 5
4770.04 4
4770.20 2
4770.36 0
4770.52 0
4770.68 0
4770.84 0
4770.99 4
4771.15 11
4771.31 21
4771.47 32
4771.63 44
4771.79 56
4771.94 65
4772.10 73
4772.26 77
4772.42 77
4772.58 75
4772.74 69
4772.90 61
4773.05 52
4773.21 43
4773.37 34
4773.53 25
4773.69 18
4773.85 12
4774.00 7
4774.16 3
4774.32 0
4774.48 0
4774.64 0
4774.80 0
4774.96 0
4775.11 0
4775.27 0
4775.43 0
4775.59 0
4775.75 8
4775.91 17
4776.07 27
4776.22 36
4776.38 44
4776.54 50
4776.70 55
4776.86 58
4777.02 60
4777.17 61
4777.33 63
4777.49 65
4777.65 66
4777.81 67
4777.97 67
4778.13 66
4778.28 65
4778.44 63
4778.60 62
4778.76 62
4778.92 63
4779.08 65
4779.24 66
4779.39 66
4779.55 65
4779.71 63
4779.87 58
4780.03 54
4780.19 49
4780.35 44
4780.50 42
4780.66 41
4780.82 42
4780.98 46
4781.14 52
4781.30 60
4781.46 70
4781.61 81
4781.77 91
4781.93 101
4782.09 108
4782.25 113
4782.41 115
4782.57 114
4782.73 113
4782.88 111
4783.04 109
4783.20 109
4783.36 110
4783.52 112
4783.68 116
4783.84 119
4783.99 123
4784.15 127
4784.31 131
4784.47 134
4784.63 137
4784.79 140
4784.95 142
4785.10 143
4785.26 143
4785.42 142
4785.58 141
4785.74 141
4785.90 140
4786.06 140
4786.22 139
4786.37 138
4786.53 137
4786.69 136
4786.85 136
4787.01 138
4787.17 141
4787.33 146
4787.49 152
4787.64 157
4787.80 162
4787.96 166
4788.12 168
4788.28 170
4788.44 171
4788.60 171
4788.75 170
4788.91 168
4789.07 165
4789.23 161
4789.39 155
4789.55 149
4789.71 143
4789.87 136
4790.02 131
4790.18 125
4790.34 121
4790.50 117
4790.66 113
4790.82 110
4790.98 107
4791.14 106
4791.29 106
4791.45 106
4791.61 107
4791.77 108
4791.93 108
4792.09 107
4792.25 105
4792.41 101
4792.57 96
4792.72 91
4792.88 87
4793.04 83
4793.20 81
4793.36 80
4793.52 82
4793.68 85
4793.84 90
4793.99 96
4794.15 105
4794.31 114
4794.47 123
4794.63 131
4794.79 137
4794.95 141
4795.11 143
4795.26 143
4795.42 141
4795.58 138
4795.74 132
4795.90 125
4796.06 117
4796.22 109
4796.38 102
4796.54 97
4796.69 94
4796.85 94
4797.01 97
4797.17 99
4797.33 100
4797.49 98
4797.65 93
4797.81 86
4797.97 78
4798.12 70
4798.28 64
4798.44 62
4798.60 63
4798.76 66
4798.92 70
4799.08 76
4799.24 81
4799.40 86
4799.55 91
4799.71 95
4799.87 98
4800.03 100
4800.19 100
4800.35 99
4800.51 97
4800.67 93
4800.83 89
4800.98 85
4801.14 82
4801.30 78
4801.46 75
4801.62 71
4801.78 66
4801.94 61
4802.10 56
4802.26 52
4802.42 50
4802.57 48
4802.73 48
4802.89 48
4803.05 49
4803.21 49
4803.37 49
4803.53 49
4803.69 49
4803.85 49
4804.00 49
4804.16 47
4804.32 45
4804.48 41
4804.64 35
4804.80 29
4804.96 24
4805.12 19
4805.28 16
4805.44 15
4805.59 16
4805.75 20
4805.91 25
4806.07 32
4806.23 39
4806.39 46
4806.55 53
4806.71 58
4806.87 61
4807.03 63
4807.19 62
4807.34 60
4807.50 57
4807.66 55
4807.82 52
4807.98 50
4808.14 47
4808.30 43
4808.46 39
4808.62 33
4808.78 27
4808.93 23
4809.09 20
4809.25 22
4809.41 26
4809.57 34
4809.73 42
4809.89 50
4810.05 54
4810.21 55
4810.37 53
4810.53 49
4810.68 43
4810.84 38
4811.00 34
4811.16 31
4811.32 30
4811.48 29
4811.64 28
4811.80 26
4811.96 24
4812.12 22
4812.28 21
4812.43 21
4812.59 21
4812.75 22
4812.91 24
4813.07 26
4813.23 30
4813.39 34
4813.55 40
4813.71 46
4813.87 52
4814.03 57
4814.19 61
4814.34 63
4814.50 63
4814.66 61
4814.82 59
4814.98 57
4815.14 57
4815.30 58
4815.46 61
4815.62 65
4815.78 69
4815.94 73
4816.09 75
4816.25 75
4816.41 74
4816.57 71
4816.73 68
4816.89 63
4817.05 59
4817.21 54
4817.37 49
4817.53 44
4817.69 40
4817.85 38
4818.01 38
4818.16 40
4818.32 45
4818.48 50
4818.64 56
4818.80 60
4818.96 61
4819.12 59
4819.28 53
4819.44 46
4819.60 38
4819.76 30
4819.92 25
4820.08 23
4820.23 24
4820.39 28
4820.55 33
4820.71 39
4820.87 43
4821.03 46
4821.19 47
4821.35 46
4821.51 43
4821.67 41
4821.83 39
4821.99 39
4822.15 41
4822.31 45
4822.46 49
4822.62 53
4822.78 55
4822.94 54
4823.10 51
4823.26 47
4823.42 43
4823.58 40
4823.74 38
4823.90 39
4824.06 41
4824.22 43
4824.38 45
4824.54 46
4824.69 46
4824.85 45
4825.01 44
4825.17 42
4825.33 41
4825.49 40
4825.65 39
4825.81 36
4825.97 31
4826.13 25
4826.29 17
4826.45 8
4826.61 0
4826.77 0
4826.93 0
4827.08 0
4827.24 0
4827.40 0
4827.56 0
4827.72 0
4827.88 3
4828.04 10
4828.20 16
4828.36 21
4828.52 26
4828.68 32
4828.84 39
4829.00 46
4829.16 55
4829.32 64
4829.48 72
4829.63 78
4829.79 81
4829.95 82
4830.11 82
4830.27 81
4830.43 81
4830.59 82
4830.75 85
4830.91 89
4831.07 93
4831.23 96
4831.39 98
4831.55 96
4831.71 92
4831.87 86
4832.03 79
4832.19 71
4832.35 65
4832.50 59
4832.66 55
4832.82 53
4832.98 52
4833.14 51
4833.30 50
4833.46 49
4833.62 47
4833.78 44
4833.94 42
4834.10 41
4834.26 39
4834.42 39
4834.58 38
4834.74 37
4834.90 35
4835.06 32
4835.22 27
4835.38 20
4835.53 12
4835.69 5
4835.85 0
4836.01 0
4836.17 0
4836.33 0
4836.49 0
4836.65 0
4836.81 0
4836.97 4
4837.13 8
4837.29 11
4837.45 12
4837.61 10
4837.77 7
4837.93 2
4838.09 0
4838.25 0
4838.41 0
4838.57 0
4838.73 0
4838.88 0
4839.04 0
4839.20 0
4839.36 1
4839.52 4
4839.68 8
4839.84 13
4840.00 18
4840.16 22
4840.32 24
4840.48 25
4840.64 25
4840.80 23
4840.96 22
4841.12 21
4841.28 21
4841.44 22
4841.60 25
4841.76 28
4841.92 31
4842.08 33
4842.24 33
4842.40 32
4842.56 30
4842.71 28
4842.87 26
4843.03 26
4843.19 26
4843.35 28
4843.51 31
4843.67 33
4843.83 35
4843.99 37
4844.15 38
4844.31 38
4844.47 37
4844.63 37
4844.79 38
4844.95 40
4845.11 43
4845.27 46
4845.43 49
4845.59 51
4845.75 53
4845.91 52
4846.07 49
4846.23 45
4846.39 40
4846.55 35
4846.71 30
4846.87 26
4847.03 24
4847.19 23
4847.34 23
4847.50 22
4847.66 22
4847.82 22
4847.98 22
4848.14 21
4848.30 21
4848.46 20
4848.62 19
4848.78 17
4848.94 15
4849.10 12
4849.26 10
4849.42 8
4849.58 7
4849.74 10
4849.90 14
4850.06 21
4850.22 28
4850.38 36
4850.54 43
4850.70 49
4850.86 53
4851.02 56
4851.18 57
4851.34 57
4851.50 55
4851.66 52
4851.82 48
4851.98 43
4852.14 38
4852.30 32
4852.46 26
4852.62 20
4852.78 14
4852.94 9
4853.10 4
4853.26 0
4853.42 0
4853.58 0
4853.73 1
4853.89 6
4854.05 11
4854.21 15
4854.37 18
4854.53 19
4854.69 18
4854.85 15
4855.01 12
4855.17 9
4855.33 7
4855.49 7
4855.65 9
4855.81 14
4855.97 21
4856.13 28
4856.29 35
4856.45 41
4856.61 45
4856.77 47
4856.93 47
4857.09 46
4857.25 43
4857.41 41
4857.57 39
4857.73 38
4857.89 36
4858.05 35
4858.21 33
4858.37 29
4858.53 25
4858.69 20
4858.85 15
4859.01 10
4859.17 7
4859.33 4
4859.49 2
4859.65 1
4859.81 0
4859.97 0
4860.13 0
4860.29 2
4860.45 5
4860.61 10
4860.77 17
4860.93 26
4861.09 34
4861.25 40
4861.41 45
4861.57 46
4861.73 44
4861.89 40
4862.05 34
4862.21 29
4862.37 25
4862.53 22
4862.69 22
4862.85 22
4863.01 24
4863.17 26
4863.33 27
4863.49 29
4863.65 30
4863.81 32
4863.97 34
4864.13 37
4864.29 39
4864.45 42
4864.61 44
4864.77 45
4864.93 45
4865.09 45
4865.25 45
4865.41 45
4865.57 46
4865.73 47
4865.89 49
4866.05 53
4866.21 58
4866.37 66
4866.53 77
4866.69 89
4866.85 103
4867.01 117
4867.17 129
4867.33 139
4867.49 143
4867.65 143
4867.81 138
4867.97 128
4868.13 115
4868.29 100
4868.45 82
4868.61 63
4868.77 43
4868.93 24
4869.09 6
4869.25 0
4869.41 0
4869.57 0
4869.73 0
[truncated: 737,497 more chars]
