# Supplementary material for: Methylobacterium Species Promoting Rice and Barley Growth and Interaction Specificity Revealed with Whole-Cell Matrix-Assisted Laser Desorption / Ionization-Time-of-Flight Mass Spectrometry (MALDI-TOF/MS) Analysis
Source: PLoS One. 2015 Jun 8;10(6):e0129509. doi: 10.1371/journal.pone.0129509 (PMC4460032; doi:10.1371/journal.pone.0129509)
Supplement: S3 Data — (ZIP) [file pone.0129509.s003.zip › Supplementary data 3 (ms from barley)/38b.txt]

780.56 0
780.63 0
780.69 0
780.76 0
780.82 0
780.88 0
780.95 0
781.01 0
781.08 0
781.14 0
781.21 0
781.27 0
781.33 0
781.40 0
781.46 0
781.53 0
781.59 0
781.65 0
781.72 0
781.78 0
781.85 0
781.91 0
781.97 0
782.04 0
782.10 0
782.17 0
782.23 0
782.29 0
782.36 0
782.42 0
782.49 0
782.55 0
782.62 0
782.68 0
782.74 0
782.81 0
782.87 0
782.94 0
783.00 0
783.06 0
783.13 0
783.19 0
783.26 0
783.32 0
783.38 0
783.45 0
783.51 0
783.58 0
783.64 0
783.71 0
783.77 0
783.83 0
783.90 0
783.96 0
784.03 0
784.09 0
784.15 0
784.22 0
784.28 0
784.35 0
784.41 0
784.48 0
784.54 0
784.60 0
784.67 0
784.73 0
784.80 0
784.86 0
784.93 0
784.99 0
785.05 0
785.12 0
785.18 0
785.25 0
785.31 0
785.37 0
785.44 0
785.50 0
785.57 0
785.63 0
785.70 0
785.76 0
785.82 0
785.89 0
785.95 0
786.02 0
786.08 0
786.15 0
786.21 0
786.27 0
786.34 0
786.40 0
786.47 0
786.53 0
786.60 0
786.66 0
786.72 0
786.79 0
786.85 0
786.92 0
786.98 0
787.05 0
787.11 0
787.17 0
787.24 0
787.30 0
787.37 0
787.43 0
787.50 0
787.56 0
787.62 0
787.69 0
787.75 0
787.82 0
787.88 0
787.95 0
788.01 0
788.07 0
788.14 0
788.20 0
788.27 0
788.33 0
788.40 0
788.46 0
788.53 0
788.59 0
788.65 0
788.72 0
788.78 0
788.85 0
788.91 0
788.98 0
789.04 0
789.10 0
789.17 0
789.23 0
789.30 0
789.36 0
789.43 0
789.49 0
789.56 0
789.62 0
789.68 0
789.75 0
789.81 0
789.88 0
789.94 0
790.01 0
790.07 0
790.14 0
790.20 0
790.26 0
790.33 0
790.39 0
790.46 0
790.52 0
790.59 0
790.65 0
790.72 0
790.78 0
790.84 0
790.91 0
790.97 0
791.04 0
791.10 0
791.17 0
791.23 0
791.30 0
791.36 0
791.42 0
791.49 0
791.55 0
791.62 0
791.68 0
791.75 0
791.81 0
791.88 0
791.94 0
792.00 0
792.07 0
792.13 0
792.20 0
792.26 0
792.33 0
792.39 0
792.46 0
792.52 0
792.59 0
792.65 0
792.71 0
792.78 0
792.84 0
792.91 0
792.97 0
793.04 0
793.10 0
793.17 0
793.23 0
793.30 0
793.36 0
793.42 0
793.49 0
793.55 0
793.62 0
793.68 0
793.75 0
793.81 0
793.88 0
793.94 0
794.01 0
794.07 0
794.14 0
794.20 0
794.26 0
794.33 0
794.39 0
794.46 0
794.52 0
794.59 0
794.65 0
794.72 0
794.78 0
794.85 0
794.91 0
794.98 0
795.04 0
795.10 0
795.17 0
795.23 0
795.30 0
795.36 0
795.43 0
795.49 0
795.56 0
795.62 0
795.69 0
795.75 0
795.82 0
795.88 0
795.94 0
796.01 0
796.07 0
796.14 0
796.20 0
796.27 0
796.33 0
796.40 0
796.46 0
796.53 0
796.59 0
796.66 0
796.72 0
796.79 0
796.85 0
796.92 0
796.98 0
797.04 0
797.11 0
797.17 0
797.24 0
797.30 0
797.37 0
797.43 0
797.50 0
797.56 0
797.63 0
797.69 0
797.76 0
797.82 0
797.89 0
797.95 0
798.02 0
798.08 0
798.14 0
798.21 0
798.27 0
798.34 0
798.40 0
798.47 0
798.53 0
798.60 0
798.66 0
798.73 0
798.79 0
798.86 0
798.92 0
798.99 0
799.05 0
799.12 0
799.18 0
799.25 0
799.31 0
799.38 0
799.44 0
799.51 0
799.57 0
799.64 0
799.70 0
799.76 0
799.83 0
799.89 0
799.96 0
800.02 0
800.09 0
800.15 0
800.22 0
800.28 0
800.35 0
800.41 0
800.48 0
800.54 0
800.61 0
800.67 0
800.74 0
800.80 0
800.87 0
800.93 0
801.00 0
801.06 0
801.13 0
801.19 0
801.26 0
801.32 0
801.39 0
801.45 0
801.52 0
801.58 0
801.65 0
801.71 0
801.78 0
801.84 0
801.91 0
801.97 0
802.04 0
802.10 0
802.16 0
802.23 0
802.29 0
802.36 0
802.42 0
802.49 0
802.55 0
802.62 0
802.68 0
802.75 0
802.81 0
802.88 0
802.94 0
803.01 0
803.07 0
803.14 0
803.20 0
803.27 0
803.33 0
803.40 0
803.46 0
803.53 0
803.59 0
803.66 0
803.72 0
803.79 0
803.85 0
803.92 0
803.98 0
804.05 0
804.11 0
804.18 0
804.24 0
804.31 0
804.37 0
804.44 0
804.50 0
804.57 0
804.63 0
804.70 0
804.76 0
804.83 0
804.89 0
804.96 0
805.02 0
805.09 0
805.15 0
805.22 0
805.28 0
805.35 0
805.41 0
805.48 0
805.54 0
805.61 0
805.67 0
805.74 0
805.80 0
805.87 0
805.93 0
806.00 0
806.06 0
806.13 0
806.19 0
806.26 0
806.33 0
806.39 0
806.46 0
806.52 0
806.59 0
806.65 0
806.72 0
806.78 0
806.85 0
806.91 0
806.98 0
807.04 0
807.11 0
807.17 0
807.24 0
807.30 0
807.37 0
807.43 0
807.50 0
807.56 0
807.63 0
807.69 0
807.76 0
807.82 0
807.89 0
807.95 0
808.02 0
808.08 0
808.15 0
808.21 0
808.28 0
808.34 0
808.41 0
808.47 0
808.54 0
808.60 0
808.67 0
808.74 0
808.80 0
808.87 0
808.93 0
809.00 0
809.06 0
809.13 0
809.19 0
809.26 0
809.32 0
809.39 0
809.45 0
809.52 0
809.58 0
809.65 0
809.71 0
809.78 0
809.84 0
809.91 0
809.97 0
810.04 0
810.10 0
810.17 0
810.24 0
810.30 0
810.37 0
810.43 0
810.50 0
810.56 0
810.63 0
810.69 0
810.76 0
810.82 0
810.89 0
810.95 0
811.02 0
811.08 0
811.15 0
811.21 0
811.28 0
811.34 0
811.41 0
811.48 0
811.54 0
811.61 0
811.67 0
811.74 0
811.80 0
811.87 0
811.93 0
812.00 0
812.06 0
812.13 0
812.19 0
812.26 0
812.32 0
812.39 0
812.45 0
812.52 0
812.59 0
812.65 0
812.72 0
812.78 0
812.85 0
812.91 0
812.98 0
813.04 0
813.11 0
813.17 0
813.24 0
813.30 0
813.37 0
813.44 0
813.50 0
813.57 0
813.63 0
813.70 0
813.76 0
813.83 0
813.89 0
813.96 0
814.02 0
814.09 0
814.15 0
814.22 0
814.29 0
814.35 0
814.42 0
814.48 0
814.55 0
814.61 0
814.68 0
814.74 0
814.81 0
814.87 0
814.94 0
815.00 0
815.07 0
815.14 0
815.20 0
815.27 0
815.33 0
815.40 0
815.46 0
815.53 0
815.59 0
815.66 0
815.72 0
815.79 0
815.86 0
815.92 0
815.99 0
816.05 0
816.12 0
816.18 0
816.25 0
816.31 0
816.38 0
816.45 0
816.51 0
816.58 0
816.64 0
816.71 0
816.77 0
816.84 0
816.90 0
816.97 0
817.03 0
817.10 0
817.17 0
817.23 0
817.30 0
817.36 0
817.43 0
817.49 0
817.56 0
817.62 0
817.69 0
817.76 0
817.82 0
817.89 0
817.95 0
818.02 0
818.08 0
818.15 0
818.21 0
818.28 0
818.35 0
818.41 0
818.48 0
818.54 0
818.61 0
818.67 0
818.74 0
818.80 0
818.87 0
818.94 0
819.00 0
819.07 0
819.13 0
819.20 0
819.26 0
819.33 0
819.40 0
819.46 0
819.53 0
819.59 0
819.66 0
819.72 0
819.79 0
819.85 0
819.92 0
819.99 0
820.05 0
820.12 0
820.18 0
820.25 0
820.31 0
820.38 0
820.45 0
820.51 0
820.58 0
820.64 0
820.71 0
820.77 0
820.84 0
820.90 0
820.97 0
821.04 0
821.10 0
821.17 0
821.23 0
821.30 0
821.36 0
821.43 0
821.50 0
821.56 0
821.63 0
821.69 0
821.76 0
821.82 0
821.89 0
821.96 0
822.02 0
822.09 0
822.15 0
822.22 0
822.28 0
822.35 0
822.42 0
822.48 0
822.55 0
822.61 0
822.68 0
822.74 0
822.81 0
822.88 0
822.94 0
823.01 0
823.07 0
823.14 0
823.21 0
823.27 0
823.34 0
823.40 0
823.47 0
823.53 0
823.60 0
823.67 0
823.73 0
823.80 0
823.86 0
823.93 0
823.99 0
824.06 0
824.13 0
824.19 0
824.26 0
824.32 0
824.39 0
824.46 0
824.52 0
824.59 0
824.65 0
824.72 0
824.78 0
824.85 0
824.92 0
824.98 0
825.05 0
825.11 0
825.18 0
825.25 0
825.31 0
825.38 0
825.44 0
825.51 0
825.57 0
825.64 0
825.71 0
825.77 0
825.84 0
825.90 0
825.97 0
826.04 0
826.10 0
826.17 0
826.23 0
826.30 0
826.36 0
826.43 0
826.50 0
826.56 0
826.63 0
826.69 0
826.76 0
826.83 0
826.89 0
826.96 0
827.02 0
827.09 0
827.16 0
827.22 0
827.29 0
827.35 0
827.42 0
827.49 0
827.55 0
827.62 0
827.68 0
827.75 0
827.82 0
827.88 0
827.95 0
828.01 0
828.08 0
828.14 0
828.21 0
828.28 0
828.34 0
828.41 0
828.47 0
828.54 0
828.61 0
828.67 0
828.74 0
828.80 0
828.87 0
828.94 0
829.00 0
829.07 0
829.13 0
829.20 0
829.27 0
829.33 0
829.40 0
829.46 0
829.53 0
829.60 0
829.66 0
829.73 0
829.79 0
829.86 0
829.93 0
829.99 0
830.06 0
830.12 0
830.19 0
830.26 0
830.32 0
830.39 0
830.46 0
830.52 0
830.59 0
830.65 0
830.72 0
830.79 0
830.85 0
830.92 0
830.98 0
831.05 0
831.12 0
831.18 0
831.25 0
831.31 0
831.38 0
831.45 0
831.51 0
831.58 0
831.64 0
831.71 0
831.78 0
831.84 0
831.91 0
831.98 0
832.04 0
832.11 0
832.17 0
832.24 0
832.31 0
832.37 0
832.44 0
832.50 0
832.57 0
832.64 0
832.70 0
832.77 0
832.83 0
832.90 0
832.97 0
833.03 0
833.10 0
833.17 0
833.23 0
833.30 0
833.36 0
833.43 0
833.50 0
833.56 0
833.63 0
833.69 0
833.76 0
833.83 0
833.89 0
833.96 0
834.03 0
834.09 0
834.16 0
834.22 0
834.29 0
834.36 0
834.42 0
834.49 0
834.56 0
834.62 0
834.69 0
834.75 0
834.82 0
834.89 0
834.95 0
835.02 0
835.09 0
835.15 0
835.22 0
835.28 0
835.35 0
835.42 0
835.48 0
835.55 0
835.62 0
835.68 0
835.75 0
835.81 0
835.88 0
835.95 0
836.01 0
836.08 0
836.15 0
836.21 0
836.28 0
836.34 0
836.41 0
836.48 0
836.54 0
836.61 0
836.68 0
836.74 0
836.81 0
836.87 0
836.94 0
837.01 0
837.07 0
837.14 0
837.21 0
837.27 0
837.34 0
837.41 0
837.47 0
837.54 0
837.60 0
837.67 0
837.74 0
837.80 0
837.87 0
837.94 0
838.00 0
838.07 0
838.14 0
838.20 0
838.27 0
838.33 0
838.40 0
838.47 0
838.53 0
838.60 0
838.67 0
838.73 0
838.80 0
838.87 0
838.93 0
839.00 0
839.06 0
839.13 0
839.20 0
839.26 0
839.33 0
839.40 0
839.46 0
839.53 0
839.60 0
839.66 0
839.73 0
839.79 0
839.86 0
839.93 0
839.99 0
840.06 0
840.13 0
840.19 0
840.26 0
840.33 0
840.39 0
840.46 0
840.53 0
840.59 0
840.66 0
840.73 0
840.79 0
840.86 0
840.92 0
840.99 0
841.06 0
841.12 0
841.19 0
841.26 0
841.32 0
841.39 0
841.46 0
841.52 0
841.59 0
841.66 0
841.72 0
841.79 0
841.86 0
841.92 0
841.99 0
842.05 0
842.12 0
842.19 0
842.25 0
842.32 0
842.39 0
842.45 0
842.52 0
842.59 0
842.65 0
842.72 0
842.79 0
842.85 0
842.92 0
842.99 0
843.05 0
843.12 0
843.19 0
843.25 0
843.32 0
843.39 0
843.45 0
843.52 0
843.59 0
843.65 0
843.72 0
843.79 0
843.85 0
843.92 0
843.98 0
844.05 0
844.12 0
844.18 0
844.25 0
844.32 0
844.38 0
844.45 0
844.52 0
844.58 0
844.65 0
844.72 0
844.78 0
844.85 0
844.92 0
844.98 0
845.05 0
845.12 0
845.18 0
845.25 0
845.32 0
845.38 0
845.45 0
845.52 0
845.58 0
845.65 0
845.72 0
845.78 0
845.85 0
845.92 0
845.98 0
846.05 0
846.12 0
846.18 0
846.25 0
846.32 0
846.38 0
846.45 0
846.52 0
846.58 0
846.65 0
846.72 0
846.78 0
846.85 0
846.92 0
846.98 0
847.05 0
847.12 0
847.18 0
847.25 0
847.32 0
847.38 0
847.45 0
847.52 0
847.58 0
847.65 0
847.72 0
847.78 0
847.85 0
847.92 0
847.99 0
848.05 0
848.12 0
848.19 0
848.25 0
848.32 0
848.39 0
848.45 0
848.52 0
848.59 0
848.65 0
848.72 0
848.79 0
848.85 0
848.92 0
848.99 0
849.05 0
849.12 0
849.19 0
849.25 0
849.32 0
849.39 0
849.45 0
849.52 0
849.59 0
849.65 0
849.72 0
849.79 0
849.86 0
849.92 0
849.99 0
850.06 0
850.12 0
850.19 0
850.26 0
850.32 0
850.39 0
850.46 0
850.52 0
850.59 0
850.66 0
850.72 0
850.79 0
850.86 0
850.92 0
850.99 0
851.06 0
851.13 0
851.19 0
851.26 0
851.33 0
851.39 0
851.46 0
851.53 0
851.59 0
851.66 0
851.73 0
851.79 0
851.86 0
851.93 0
851.99 0
852.06 0
852.13 0
852.20 0
852.26 0
852.33 0
852.40 0
852.46 0
852.53 0
852.60 0
852.66 0
852.73 0
852.80 0
852.86 0
852.93 0
853.00 0
853.07 0
853.13 0
853.20 0
853.27 0
853.33 0
853.40 0
853.47 0
853.53 0
853.60 0
853.67 0
853.74 0
853.80 0
853.87 0
853.94 0
854.00 0
854.07 0
854.14 0
854.20 0
854.27 0
854.34 0
854.41 0
854.47 0
854.54 0
854.61 0
854.67 0
854.74 0
854.81 0
854.87 0
854.94 0
855.01 0
855.08 0
855.14 0
855.21 0
855.28 0
855.34 0
855.41 0
855.48 0
855.54 0
855.61 0
855.68 0
855.75 0
855.81 0
855.88 0
855.95 0
856.01 0
856.08 0
856.15 0
856.21 0
856.28 0
856.35 0
856.42 0
856.48 0
856.55 0
856.62 0
856.68 0
856.75 0
856.82 0
856.89 0
856.95 0
857.02 0
857.09 0
857.15 0
857.22 0
857.29 0
857.36 0
857.42 0
857.49 0
857.56 0
857.62 0
857.69 0
857.76 0
857.83 0
857.89 0
857.96 0
858.03 0
858.09 0
858.16 0
858.23 0
858.30 0
858.36 0
858.43 0
858.50 0
858.56 0
858.63 0
858.70 0
858.77 0
858.83 0
858.90 0
858.97 0
859.03 0
859.10 0
859.17 0
859.24 0
859.30 0
859.37 0
859.44 0
859.50 0
859.57 0
859.64 0
859.71 0
859.77 0
859.84 0
859.91 0
859.98 0
860.04 0
860.11 0
860.18 0
860.24 0
860.31 0
860.38 0
860.45 0
860.51 0
860.58 0
860.65 0
860.71 0
860.78 0
860.85 0
860.92 0
860.98 0
861.05 0
861.12 0
861.19 0
861.25 0
861.32 0
861.39 0
861.45 0
861.52 0
861.59 0
861.66 0
861.72 0
861.79 0
861.86 0
861.93 0
861.99 0
862.06 0
862.13 0
862.19 0
862.26 0
862.33 0
862.40 0
862.46 0
862.53 0
862.60 0
862.67 0
862.73 0
862.80 0
862.87 0
862.94 0
863.00 0
863.07 0
863.14 0
863.20 0
863.27 0
863.34 0
863.41 0
863.47 0
863.54 0
863.61 0
863.68 0
863.74 0
863.81 0
863.88 0
863.95 0
864.01 0
864.08 0
864.15 0
864.22 0
864.28 0
864.35 0
864.42 0
864.48 0
864.55 0
864.62 0
864.69 0
864.75 0
864.82 0
864.89 0
864.96 0
865.02 0
865.09 0
865.16 0
865.23 0
865.29 0
865.36 0
865.43 0
865.50 0
865.56 0
865.63 0
865.70 0
865.77 0
865.83 0
865.90 0
865.97 0
866.04 0
866.10 0
866.17 0
866.24 0
866.31 0
866.37 0
866.44 0
866.51 0
866.58 0
866.64 0
866.71 0
866.78 0
866.85 0
866.91 0
866.98 0
867.05 0
867.12 0
867.18 0
867.25 0
867.32 0
867.39 0
867.45 0
867.52 0
867.59 0
867.66 0
867.72 0
867.79 0
867.86 0
867.93 0
867.99 0
868.06 0
868.13 0
868.20 0
868.26 0
868.33 0
868.40 0
868.47 0
868.53 0
868.60 0
868.67 0
868.74 0
868.80 0
868.87 0
868.94 0
869.01 0
869.07 0
869.14 0
869.21 0
869.28 0
869.34 0
869.41 0
869.48 0
869.55 0
869.61 0
869.68 0
869.75 0
869.82 0
869.88 0
869.95 0
870.02 0
870.09 0
870.16 0
870.22 0
870.29 0
870.36 0
870.43 0
870.49 0
870.56 0
870.63 0
870.70 0
870.76 0
870.83 0
870.90 0
870.97 0
871.03 0
871.10 0
871.17 0
871.24 0
871.30 0
871.37 0
871.44 0
871.51 0
871.58 0
871.64 0
871.71 0
871.78 0
871.85 0
871.91 0
871.98 0
872.05 0
872.12 0
872.18 0
872.25 0
872.32 0
872.39 0
872.46 0
872.52 0
872.59 0
872.66 0
872.73 0
872.79 0
872.86 0
872.93 0
873.00 0
873.06 0
873.13 0
873.20 0
873.27 0
873.34 0
873.40 0
873.47 0
873.54 0
873.61 0
873.67 0
873.74 0
873.81 0
873.88 0
873.95 0
874.01 0
874.08 0
874.15 0
874.22 0
874.28 0
874.35 0
874.42 0
874.49 0
874.56 0
874.62 0
874.69 0
874.76 0
874.83 0
874.89 0
874.96 0
875.03 0
875.10 0
875.17 0
875.23 0
875.30 0
875.37 0
875.44 0
875.50 0
875.57 0
875.64 0
875.71 0
875.78 0
875.84 0
875.91 0
875.98 0
876.05 0
876.12 0
876.18 0
876.25 0
876.32 0
876.39 0
876.45 0
876.52 0
876.59 0
876.66 0
876.73 0
876.79 0
876.86 0
876.93 0
877.00 0
877.07 0
877.13 0
877.20 0
877.27 0
877.34 0
877.41 0
877.47 0
877.54 0
877.61 0
877.68 0
877.74 0
877.81 0
877.88 0
877.95 0
878.02 0
878.08 0
878.15 0
878.22 0
878.29 0
878.36 0
878.42 0
878.49 0
878.56 0
878.63 0
878.70 0
878.76 0
878.83 0
878.90 0
878.97 0
879.04 0
879.10 0
879.17 0
879.24 0
879.31 0
879.38 0
879.44 0
879.51 0
879.58 0
879.65 0
879.72 0
879.78 0
879.85 0
879.92 0
879.99 0
880.05 0
880.12 0
880.19 0
880.26 0
880.33 0
880.40 0
880.46 0
880.53 0
880.60 0
880.67 0
880.74 0
880.80 0
880.87 0
880.94 0
881.01 0
881.08 0
881.14 0
881.21 0
881.28 0
881.35 0
881.42 0
881.48 0
881.55 0
881.62 0
881.69 0
881.76 0
881.82 0
881.89 0
881.96 0
882.03 0
882.10 0
882.16 0
882.23 0
882.30 0
882.37 0
882.44 0
882.50 0
882.57 0
882.64 0
882.71 0
882.78 0
882.85 0
882.91 0
882.98 0
883.05 0
883.12 0
883.19 0
883.25 0
883.32 0
883.39 0
883.46 0
883.53 0
883.59 0
883.66 0
883.73 0
883.80 0
883.87 0
883.94 0
884.00 0
884.07 0
884.14 0
884.21 0
884.28 0
884.34 0
884.41 0
884.48 0
884.55 0
884.62 0
884.69 0
884.75 0
884.82 0
884.89 0
884.96 0
885.03 0
885.09 0
885.16 0
885.23 0
885.30 0
885.37 0
885.44 0
885.50 0
885.57 0
885.64 0
885.71 0
885.78 0
885.84 0
885.91 0
885.98 0
886.05 0
886.12 0
886.19 0
886.25 0
886.32 0
886.39 0
886.46 0
886.53 0
886.60 0
886.66 0
886.73 0
886.80 0
886.87 0
886.94 0
887.00 0
887.07 0
887.14 0
887.21 0
887.28 0
887.35 0
887.41 0
887.48 0
887.55 0
887.62 0
887.69 0
887.76 0
887.82 0
887.89 0
887.96 0
888.03 0
888.10 0
888.17 0
888.23 0
888.30 0
888.37 0
888.44 0
888.51 0
888.58 0
888.64 0
888.71 0
888.78 0
888.85 0
888.92 0
888.99 0
889.05 0
889.12 0
889.19 0
889.26 0
889.33 0
889.40 0
889.46 0
889.53 0
889.60 0
889.67 0
889.74 0
889.81 0
889.87 0
889.94 0
890.01 0
890.08 0
890.15 0
890.22 0
890.28 0
890.35 0
890.42 0
890.49 0
890.56 0
890.63 0
890.69 0
890.76 0
890.83 0
890.90 0
890.97 0
891.04 0
891.11 0
891.17 0
891.24 0
891.31 0
891.38 0
891.45 0
891.52 0
891.58 0
891.65 0
891.72 0
891.79 0
891.86 0
891.93 0
892.00 0
892.06 0
892.13 0
892.20 0
892.27 0
892.34 0
892.41 0
892.47 0
892.54 0
892.61 0
892.68 0
892.75 0
892.82 0
892.89 0
892.95 0
893.02 0
893.09 0
893.16 0
893.23 0
893.30 0
893.36 0
893.43 0
893.50 0
893.57 0
893.64 0
893.71 0
893.78 0
893.84 0
893.91 0
893.98 0
894.05 0
894.12 0
894.19 0
894.26 0
894.32 0
894.39 0
894.46 0
894.53 0
894.60 0
894.67 0
894.74 0
894.80 0
894.87 0
894.94 0
895.01 0
895.08 0
895.15 0
895.22 0
895.28 0
895.35 0
895.42 0
895.49 0
895.56 0
895.63 0
895.70 0
895.76 0
895.83 0
895.90 0
895.97 0
896.04 0
896.11 0
896.18 0
896.24 0
896.31 0
896.38 0
896.45 0
896.52 0
896.59 0
896.66 0
896.73 0
896.79 0
896.86 0
896.93 0
897.00 0
897.07 0
897.14 0
897.21 0
897.27 0
897.34 0
897.41 0
897.48 0
897.55 0
897.62 0
897.69 0
897.75 0
897.82 0
897.89 0
897.96 0
898.03 0
898.10 0
898.17 0
898.24 0
898.30 0
898.37 0
898.44 0
898.51 0
898.58 0
898.65 0
898.72 0
898.79 0
898.85 0
898.92 0
898.99 0
899.06 0
899.13 0
899.20 0
899.27 0
899.34 0
899.40 0
899.47 0
899.54 0
899.61 0
899.68 0
899.75 0
899.82 0
899.89 0
899.95 0
900.02 0
900.09 0
900.16 0
900.23 0
900.30 0
900.37 0
900.44 0
900.50 0
900.57 0
900.64 0
900.71 0
900.78 0
900.85 0
900.92 0
900.99 0
901.05 0
901.12 0
901.19 0
901.26 0
901.33 0
901.40 0
901.47 0
901.54 0
901.61 0
901.67 0
901.74 0
901.81 0
901.88 0
901.95 0
902.02 0
902.09 0
902.16 0
902.22 0
902.29 0
902.36 0
902.43 0
902.50 0
902.57 0
902.64 0
902.71 0
902.78 0
902.84 0
902.91 0
902.98 0
903.05 0
903.12 0
903.19 0
903.26 0
903.33 0
903.40 0
903.46 0
903.53 0
903.60 0
903.67 0
903.74 0
903.81 0
903.88 0
903.95 0
904.02 0
904.08 0
904.15 0
904.22 0
904.29 0
904.36 0
904.43 0
904.50 0
904.57 0
904.64 0
904.71 0
904.77 0
904.84 0
904.91 0
904.98 0
905.05 0
905.12 0
905.19 0
905.26 0
905.33 0
905.39 0
905.46 0
905.53 0
905.60 0
905.67 0
905.74 0
905.81 0
905.88 0
905.95 0
906.02 0
906.08 0
906.15 0
906.22 0
906.29 0
906.36 0
906.43 0
906.50 0
906.57 0
906.64 0
906.71 0
906.77 0
906.84 0
906.91 0
906.98 0
907.05 0
907.12 0
907.19 0
907.26 0
907.33 0
907.40 0
907.46 0
907.53 0
907.60 0
907.67 0
907.74 0
907.81 0
907.88 0
907.95 0
908.02 0
908.09 0
908.16 0
908.22 0
908.29 0
908.36 0
908.43 0
908.50 0
908.57 0
908.64 0
908.71 0
908.78 0
908.85 0
908.92 0
908.98 0
909.05 0
909.12 0
909.19 0
909.26 0
909.33 0
909.40 0
909.47 0
909.54 0
909.61 0
909.68 0
909.75 0
909.81 0
909.88 0
909.95 0
910.02 0
910.09 0
910.16 0
910.23 0
910.30 0
910.37 0
910.44 0
910.51 0
910.57 0
910.64 0
910.71 0
910.78 0
910.85 0
910.92 0
910.99 0
911.06 0
911.13 0
911.20 0
911.27 0
911.34 0
911.41 0
911.47 0
911.54 0
911.61 0
911.68 0
911.75 0
911.82 0
911.89 0
911.96 0
912.03 0
912.10 0
912.17 0
912.24 0
912.30 0
912.37 0
912.44 0
912.51 0
912.58 0
912.65 0
912.72 0
912.79 0
912.86 0
912.93 0
913.00 0
913.07 0
913.14 0
913.21 0
913.27 0
913.34 0
913.41 0
913.48 0
913.55 0
913.62 0
913.69 0
913.76 0
913.83 0
913.90 0
913.97 0
914.04 0
914.11 0
914.18 0
914.24 0
914.31 0
914.38 0
914.45 0
914.52 0
914.59 0
914.66 0
914.73 0
914.80 0
914.87 0
914.94 0
915.01 0
915.08 0
915.15 0
915.22 0
915.28 0
915.35 0
915.42 0
915.49 0
915.56 0
915.63 0
915.70 0
915.77 0
915.84 0
915.91 0
915.98 0
916.05 0
916.12 0
916.19 0
916.26 0
916.33 0
916.39 0
916.46 0
916.53 0
916.60 0
916.67 0
916.74 0
916.81 0
916.88 0
916.95 0
917.02 0
917.09 0
917.16 0
917.23 0
917.30 0
917.37 0
917.44 0
917.50 0
917.57 0
917.64 0
917.71 0
917.78 0
917.85 0
917.92 0
917.99 0
918.06 0
918.13 0
918.20 0
918.27 0
918.34 0
918.41 0
918.48 0
918.55 0
918.62 0
918.69 0
918.76 0
918.82 0
918.89 0
918.96 0
919.03 0
919.10 0
919.17 0
919.24 0
919.31 0
919.38 0
919.45 0
919.52 0
919.59 0
919.66 0
919.73 0
919.80 0
919.87 0
919.94 0
920.01 0
920.08 0
920.15 0
920.21 0
920.28 0
920.35 0
920.42 0
920.49 0
920.56 0
920.63 0
920.70 0
920.77 0
920.84 0
920.91 0
920.98 0
921.05 0
921.12 0
921.19 0
921.26 0
921.33 0
921.40 0
921.47 0
921.54 0
921.61 0
921.68 0
921.75 0
921.81 0
921.88 0
921.95 0
922.02 0
922.09 0
922.16 0
922.23 0
922.30 0
922.37 0
922.44 0
922.51 0
922.58 0
922.65 0
922.72 0
922.79 0
922.86 0
922.93 0
923.00 0
923.07 0
923.14 0
923.21 0
923.28 0
923.35 0
923.42 0
923.49 0
923.56 0
923.63 0
923.69 0
923.76 0
923.83 0
923.90 0
923.97 0
924.04 0
924.11 0
924.18 0
924.25 0
924.32 0
924.39 0
924.46 0
924.53 0
924.60 0
924.67 0
924.74 0
924.81 0
924.88 0
924.95 0
925.02 0
925.09 0
925.16 0
925.23 0
925.30 0
925.37 0
925.44 0
925.51 0
925.58 0
925.65 0
925.72 0
925.79 0
925.86 0
925.93 0
926.00 0
926.06 0
926.13 0
926.20 0
926.27 0
926.34 0
926.41 0
926.48 0
926.55 0
926.62 0
926.69 0
926.76 0
926.83 0
926.90 0
926.97 0
927.04 0
927.11 0
927.18 0
927.25 0
927.32 0
927.39 0
927.46 0
927.53 0
927.60 0
927.67 0
927.74 0
927.81 0
927.88 0
927.95 0
928.02 0
928.09 0
928.16 0
928.23 0
928.30 0
928.37 0
928.44 0
928.51 0
928.58 0
928.65 0
928.72 0
928.79 0
928.86 0
928.93 0
929.00 0
929.07 0
929.14 0
929.21 0
929.28 0
929.35 0
929.42 0
929.49 0
929.56 0
929.63 0
929.70 0
929.77 0
929.84 0
929.91 0
929.98 0
930.05 0
930.12 0
930.19 0
930.26 0
930.32 0
930.39 0
930.46 0
930.53 0
930.60 0
930.67 0
930.74 0
930.81 0
930.88 0
930.95 0
931.02 0
931.09 0
931.16 0
931.23 0
931.30 0
931.37 0
931.44 0
931.51 0
931.58 0
931.65 0
931.72 0
931.79 0
931.86 0
931.93 0
932.00 0
932.07 0
932.14 0
932.21 0
932.28 0
932.35 0
932.42 0
932.49 0
932.56 0
932.63 0
932.70 0
932.77 0
932.84 0
932.91 0
932.98 0
933.05 0
933.12 0
933.19 0
933.26 0
933.33 0
933.40 0
933.47 0
933.54 0
933.61 0
933.68 0
933.75 0
933.82 0
933.89 0
933.96 0
934.03 0
934.10 0
934.17 0
934.24 0
934.31 0
934.38 0
934.45 0
934.52 0
934.59 0
934.66 0
934.73 0
934.80 0
934.87 0
934.95 0
935.02 0
935.09 0
935.16 0
935.23 0
935.30 0
935.37 0
935.44 0
935.51 0
935.58 0
935.65 0
935.72 0
935.79 0
935.86 0
935.93 0
936.00 0
936.07 0
936.14 0
936.21 0
936.28 0
936.35 0
936.42 0
936.49 0
936.56 0
936.63 0
936.70 0
936.77 0
936.84 0
936.91 0
936.98 0
937.05 0
937.12 0
937.19 0
937.26 0
937.33 0
937.40 0
937.47 0
937.54 0
937.61 0
937.68 0
937.75 0
937.82 0
937.89 0
937.96 0
938.03 0
938.10 0
938.17 0
938.24 0
938.31 0
938.38 0
938.45 0
938.52 0
938.59 0
938.66 0
938.73 0
938.80 0
938.87 0
938.94 0
939.01 0
939.08 0
939.16 0
939.23 0
939.30 0
939.37 0
939.44 0
939.51 0
939.58 0
939.65 0
939.72 0
939.79 0
939.86 0
939.93 0
940.00 0
940.07 0
940.14 0
940.21 0
940.28 0
940.35 0
940.42 0
940.49 0
940.56 0
940.63 0
940.70 0
940.77 0
940.84 0
940.91 0
940.98 0
941.05 0
941.12 0
941.19 0
941.26 0
941.33 0
941.40 0
941.47 0
941.55 0
941.62 0
941.69 0
941.76 0
941.83 0
941.90 0
941.97 0
942.04 0
942.11 0
942.18 0
942.25 0
942.32 0
942.39 0
942.46 0
942.53 0
942.60 0
942.67 0
942.74 0
942.81 0
942.88 0
942.95 0
943.02 0
943.09 0
943.16 0
943.23 0
943.30 0
943.37 0
943.45 0
943.52 0
943.59 0
943.66 0
943.73 0
943.80 0
943.87 0
943.94 0
944.01 0
944.08 0
944.15 0
944.22 0
944.29 0
944.36 0
944.43 0
944.50 0
944.57 0
944.64 0
944.71 0
944.78 0
944.85 0
944.92 0
944.99 0
945.07 0
945.14 0
945.21 0
945.28 0
945.35 0
945.42 0
945.49 0
945.56 0
945.63 0
945.70 0
945.77 0
945.84 0
945.91 0
945.98 0
946.05 0
946.12 0
946.19 0
946.26 0
946.33 0
946.40 0
946.47 0
946.55 0
946.62 0
946.69 0
946.76 0
946.83 0
946.90 0
946.97 0
947.04 0
947.11 0
947.18 0
947.25 0
947.32 0
947.39 0
947.46 0
947.53 0
947.60 0
947.67 0
947.74 0
947.82 0
947.89 0
947.96 0
948.03 0
948.10 0
948.17 0
948.24 0
948.31 0
948.38 0
948.45 0
948.52 0
948.59 0
948.66 0
948.73 0
948.80 0
948.87 0
948.94 0
949.02 0
949.09 0
949.16 0
949.23 0
949.30 0
949.37 0
949.44 0
949.51 0
949.58 0
949.65 0
949.72 0
949.79 0
949.86 0
949.93 0
950.00 0
950.07 0
950.15 0
950.22 0
950.29 0
950.36 0
950.43 0
950.50 0
950.57 0
950.64 0
950.71 0
950.78 0
950.85 1
950.92 1
950.99 0
951.06 0
951.14 0
951.21 0
951.28 0
951.35 0
951.42 0
951.49 0
951.56 0
951.63 0
951.70 0
951.77 0
951.84 0
951.91 0
951.98 0
952.05 0
952.13 0
952.20 0
952.27 0
952.34 0
952.41 0
952.48 0
952.55 0
952.62 0
952.69 0
952.76 0
952.83 0
952.90 0
952.97 0
953.04 0
953.12 0
953.19 0
953.26 0
953.33 0
953.40 0
953.47 0
953.54 0
953.61 0
953.68 0
953.75 0
953.82 0
953.89 0
953.96 0
954.04 0
954.11 0
954.18 0
954.25 0
954.32 0
954.39 0
954.46 0
954.53 0
954.60 0
954.67 0
954.74 0
954.81 0
954.89 0
954.96 0
955.03 0
955.10 0
955.17 0
955.24 0
955.31 0
955.38 0
955.45 0
955.52 0
955.59 0
955.66 0
955.74 0
955.81 0
955.88 0
955.95 0
956.02 0
956.09 0
956.16 0
956.23 0
956.30 0
956.37 0
956.44 0
956.52 0
956.59 0
956.66 0
956.73 0
956.80 0
956.87 0
956.94 0
957.01 0
957.08 0
957.15 0
957.22 0
957.30 0
957.37 0
957.44 0
957.51 0
957.58 0
957.65 0
957.72 0
957.79 0
957.86 0
957.93 1
958.00 1
958.08 1
958.15 1
958.22 1
958.29 1
958.36 0
958.43 0
958.50 0
958.57 0
958.64 0
958.71 0
958.79 0
958.86 0
958.93 0
959.00 0
959.07 0
959.14 0
959.21 1
959.28 1
959.35 0
959.42 0
959.50 0
959.57 0
959.64 0
959.71 0
959.78 0
959.85 0
959.92 0
959.99 0
960.06 0
960.13 0
960.21 0
960.28 0
960.35 0
960.42 1
960.49 1
960.56 1
960.63 1
960.70 1
960.77 1
960.84 1
960.92 1
960.99 0
961.06 0
961.13 0
961.20 0
961.27 0
961.34 0
961.41 0
961.48 0
961.56 0
961.63 0
961.70 0
961.77 0
961.84 0
961.91 0
961.98 0
962.05 0
962.12 0
962.20 0
962.27 0
962.34 0
962.41 0
962.48 0
962.55 0
962.62 0
962.69 0
962.76 0
962.84 0
962.91 0
962.98 0
963.05 0
963.12 0
963.19 0
963.26 0
963.33 0
963.40 0
963.48 0
963.55 0
963.62 0
963.69 0
963.76 0
963.83 0
963.90 0
963.97 0
964.04 0
964.12 0
964.19 0
964.26 0
964.33 0
964.40 0
964.47 0
964.54 0
964.61 0
964.69 0
964.76 0
964.83 0
964.90 0
964.97 0
965.04 0
965.11 0
965.18 0
965.26 0
965.33 0
965.40 0
965.47 0
965.54 0
965.61 0
965.68 0
965.75 0
965.82 0
965.90 0
965.97 0
966.04 0
966.11 0
966.18 0
966.25 0
966.32 0
966.39 0
966.47 0
966.54 0
966.61 0
966.68 0
966.75 0
966.82 0
966.89 0
966.97 0
967.04 0
967.11 0
967.18 0
967.25 0
967.32 0
967.39 0
967.46 0
967.54 0
967.61 0
967.68 0
967.75 0
967.82 0
967.89 0
967.96 0
968.03 0
968.11 0
968.18 0
968.25 0
968.32 0
968.39 0
968.46 1
968.53 1
968.61 1
968.68 1
968.75 0
968.82 0
968.89 0
968.96 0
969.03 0
969.10 0
969.18 0
969.25 0
969.32 0
969.39 0
969.46 0
969.53 0
969.60 0
969.68 0
969.75 0
969.82 1
969.89 1
969.96 1
970.03 1
970.10 1
970.18 1
970.25 1
970.32 0
970.39 0
970.46 0
970.53 0
970.60 0
970.68 0
970.75 0
970.82 0
970.89 0
970.96 1
971.03 1
971.10 1
971.18 1
971.25 0
971.32 0
971.39 0
971.46 0
971.53 0
971.60 0
971.68 0
971.75 0
971.82 0
971.89 0
971.96 0
972.03 0
972.10 0
972.18 0
972.25 0
972.32 0
972.39 1
972.46 1
972.53 1
972.60 1
972.68 1
972.75 1
972.82 1
972.89 1
972.96 1
973.03 1
973.10 1
973.18 1
973.25 1
973.32 1
973.39 1
973.46 1
973.53 1
973.61 1
973.68 0
973.75 0
973.82 0
973.89 0
973.96 0
974.03 0
974.11 1
974.18 1
974.25 1
974.32 1
974.39 1
974.46 1
974.54 1
974.61 1
974.68 1
974.75 1
974.82 1
974.89 1
974.96 1
975.04 1
975.11 1
975.18 2
975.25 2
975.32 2
975.39 2
975.47 2
975.54 2
975.61 2
975.68 2
975.75 2
975.82 2
975.90 2
975.97 2
976.04 1
976.11 1
976.18 1
976.25 1
976.33 1
976.40 1
976.47 1
976.54 1
976.61 1
976.68 0
976.76 0
976.83 0
976.90 0
976.97 0
977.04 0
977.11 0
977.18 0
977.26 0
977.33 0
977.40 0
977.47 0
977.54 0
977.61 0
977.69 0
977.76 0
977.83 0
977.90 0
977.97 0
978.04 1
978.12 1
978.19 1
978.26 1
978.33 1
978.40 1
978.48 1
978.55 1
978.62 1
978.69 1
978.76 1
978.83 1
978.91 1
978.98 1
979.05 1
979.12 1
979.19 1
979.26 0
979.34 0
979.41 0
979.48 0
979.55 0
979.62 0
979.69 0
979.77 0
979.84 1
979.91 1
979.98 1
980.05 0
980.13 0
980.20 0
980.27 0
980.34 0
980.41 0
980.48 0
980.56 0
980.63 0
980.70 0
980.77 0
980.84 0
980.91 0
980.99 0
981.06 0
981.13 0
981.20 0
981.27 1
981.35 1
981.42 1
981.49 1
981.56 1
981.63 1
981.70 0
981.78 0
981.85 0
981.92 0
981.99 0
982.06 0
982.14 0
982.21 0
982.28 0
982.35 0
982.42 0
982.49 0
982.57 0
982.64 0
982.71 0
982.78 0
982.85 0
982.93 0
983.00 0
983.07 0
983.14 0
983.21 0
983.29 0
983.36 0
983.43 0
983.50 0
983.57 0
983.64 0
983.72 0
983.79 1
983.86 1
983.93 1
984.00 1
984.08 1
984.15 1
984.22 1
984.29 1
984.36 1
984.44 0
984.51 0
984.58 0
984.65 0
984.72 0
984.80 0
984.87 0
984.94 0
985.01 0
985.08 0
985.15 0
985.23 0
985.30 0
985.37 0
985.44 0
985.51 0
985.59 0
985.66 0
985.73 0
985.80 0
985.87 0
985.95 1
986.02 1
986.09 1
986.16 0
986.23 0
986.31 0
986.38 0
986.45 0
986.52 0
986.59 0
986.67 0
986.74 0
986.81 0
986.88 0
986.95 0
987.03 0
987.10 0
987.17 0
987.24 0
987.31 0
987.39 0
987.46 0
987.53 0
987.60 0
987.67 0
987.75 0
987.82 0
987.89 0
987.96 0
988.03 0
988.11 0
988.18 0
988.25 0
988.32 0
988.40 0
988.47 1
988.54 1
988.61 1
988.68 1
988.76 1
988.83 1
988.90 1
988.97 1
989.04 1
989.12 1
989.19 1
989.26 1
989.33 1
989.40 1
989.48 1
989.55 1
989.62 1
989.69 1
989.76 1
989.84 1
989.91 1
989.98 1
990.05 1
990.13 1
990.20 1
990.27 1
990.34 1
990.41 1
990.49 0
990.56 0
990.63 0
990.70 0
990.77 0
990.85 0
990.92 0
990.99 1
991.06 1
991.14 1
991.21 1
991.28 1
991.35 1
991.42 1
991.50 1
991.57 1
991.64 1
991.71 1
991.79 1
991.86 1
991.93 1
992.00 1
992.07 1
992.15 1
992.22 1
992.29 1
992.36 1
992.43 1
992.51 1
992.58 1
992.65 1
992.72 1
992.80 1
992.87 1
992.94 1
993.01 1
993.08 2
993.16 2
993.23 2
993.30 2
993.37 2
993.45 3
993.52 3
993.59 2
993.66 2
993.74 2
993.81 2
993.88 2
993.95 1
994.02 1
994.10 1
994.17 1
994.24 1
994.31 1
994.39 1
994.46 1
994.53 1
994.60 1
994.67 1
994.75 1
994.82 1
994.89 1
994.96 1
995.04 1
995.11 1
995.18 1
995.25 1
995.33 1
995.40 1
995.47 1
995.54 1
995.61 1
995.69 1
995.76 1
995.83 1
995.90 0
995.98 0
996.05 0
996.12 0
996.19 0
996.27 1
996.34 1
996.41 1
996.48 1
996.56 1
996.63 1
996.70 1
996.77 1
996.84 1
996.92 1
996.99 1
997.06 1
997.13 1
997.21 1
997.28 1
997.35 1
997.42 1
997.50 1
997.57 1
997.64 1
997.71 1
997.79 1
997.86 1
997.93 1
998.00 1
998.08 1
998.15 1
998.22 1
998.29 1
998.37 1
998.44 1
998.51 1
998.58 1
998.65 1
998.73 1
998.80 1
998.87 1
998.94 1
999.02 1
999.09 1
999.16 1
999.23 1
999.31 1
999.38 1
999.45 1
999.52 1
999.60 1
999.67 1
999.74 1
999.81 1
999.89 1
999.96 1
1000.03 1
1000.10 1
1000.18 1
1000.25 1
1000.32 1
1000.39 0
1000.47 0
1000.54 0
1000.61 0
1000.68 0
1000.76 0
1000.83 0
1000.90 0
1000.97 0
1001.05 1
1001.12 1
1001.19 1
1001.26 1
1001.34 1
1001.41 1
1001.48 1
1001.55 1
1001.63 1
1001.70 1
1001.77 1
1001.84 1
1001.92 1
1001.99 1
1002.06 1
1002.14 1
1002.21 1
1002.28 1
1002.35 1
1002.43 2
1002.50 2
1002.57 2
1002.64 2
1002.72 2
1002.79 2
1002.86 1
1002.93 1
1003.01 1
1003.08 1
1003.15 1
1003.22 0
1003.30 0
1003.37 0
1003.44 0
1003.51 1
1003.59 1
1003.66 1
1003.73 1
1003.80 1
1003.88 1
1003.95 1
1004.02 1
1004.10 1
1004.17 1
1004.24 1
1004.31 2
1004.39 2
1004.46 2
1004.53 2
1004.60 2
1004.68 2
1004.75 2
1004.82 2
1004.89 1
1004.97 1
1005.04 1
1005.11 1
1005.19 1
1005.26 1
1005.33 1
1005.40 1
1005.48 1
1005.55 1
1005.62 1
1005.69 1
1005.77 1
1005.84 1
1005.91 1
1005.98 2
1006.06 2
1006.13 2
1006.20 2
1006.28 2
1006.35 2
1006.42 2
1006.49 2
1006.57 2
1006.64 2
1006.71 2
1006.78 2
1006.86 2
1006.93 2
1007.00 2
1007.08 2
1007.15 2
1007.22 1
1007.29 1
1007.37 1
1007.44 1
1007.51 1
1007.58 1
1007.66 1
1007.73 1
1007.80 1
1007.88 1
1007.95 1
1008.02 1
1008.09 1
1008.17 1
1008.24 1
1008.31 1
1008.39 1
1008.46 1
1008.53 1
1008.60 1
1008.68 2
1008.75 2
1008.82 2
1008.89 2
1008.97 2
1009.04 2
1009.11 2
1009.19 2
1009.26 2
1009.33 1
1009.40 1
1009.48 1
1009.55 1
1009.62 1
1009.70 1
1009.77 1
1009.84 0
1009.91 0
1009.99 0
1010.06 1
1010.13 1
1010.21 1
1010.28 2
1010.35 2
1010.42 2
1010.50 2
1010.57 2
1010.64 2
1010.72 1
1010.79 1
1010.86 1
1010.93 1
1011.01 1
1011.08 0
1011.15 0
1011.23 0
1011.30 0
1011.37 0
1011.44 0
1011.52 0
1011.59 0
1011.66 0
1011.74 0
1011.81 0
1011.88 0
1011.96 0
1012.03 0
1012.10 0
1012.17 0
1012.25 0
1012.32 0
1012.39 0
1012.47 1
1012.54 1
1012.61 1
1012.68 1
1012.76 1
1012.83 1
1012.90 1
1012.98 1
1013.05 1
1013.12 1
1013.20 2
1013.27 2
1013.34 2
1013.41 2
1013.49 2
1013.56 2
1013.63 2
1013.71 2
1013.78 1
1013.85 1
1013.93 1
1014.00 1
1014.07 1
1014.14 0
1014.22 0
1014.29 0
1014.36 0
1014.44 0
1014.51 0
1014.58 0
1014.66 0
1014.73 0
1014.80 0
1014.87 0
1014.95 0
1015.02 0
1015.09 0
1015.17 0
1015.24 0
1015.31 0
1015.39 1
1015.46 1
1015.53 1
1015.60 1
1015.68 1
1015.75 1
1015.82 1
1015.90 1
1015.97 1
1016.04 1
1016.12 1
1016.19 0
1016.26 1
1016.34 1
1016.41 1
1016.48 1
1016.55 2
1016.63 2
1016.70 2
1016.77 2
1016.85 2
1016.92 2
1016.99 3
1017.07 3
1017.14 3
1017.21 3
1017.29 3
1017.36 3
1017.43 3
1017.50 3
1017.58 3
1017.65 3
1017.72 3
1017.80 3
1017.87 3
1017.94 3
1018.02 3
1018.09 4
1018.16 4
1018.24 4
1018.31 4
1018.38 4
1018.46 4
1018.53 4
1018.60 4
1018.68 4
1018.75 4
1018.82 4
1018.89 4
1018.97 4
1019.04 4
1019.11 4
1019.19 4
1019.26 4
1019.33 4
1019.41 3
1019.48 3
1019.55 3
1019.63 3
1019.70 3
1019.77 3
1019.85 3
1019.92 3
1019.99 3
1020.07 3
1020.14 4
1020.21 4
1020.29 4
1020.36 3
1020.43 3
1020.50 3
1020.58 3
1020.65 3
1020.72 3
1020.80 3
1020.87 3
1020.94 2
1021.02 2
1021.09 2
1021.16 2
1021.24 2
1021.31 2
1021.38 2
1021.46 2
1021.53 2
1021.60 2
1021.68 2
1021.75 2
1021.82 2
1021.90 2
1021.97 2
1022.04 2
1022.12 2
1022.19 2
1022.26 2
1022.34 2
1022.41 2
1022.48 2
1022.56 2
1022.63 1
1022.70 1
1022.78 1
1022.85 0
1022.92 0
1023.00 0
1023.07 0
1023.14 0
1023.22 0
1023.29 0
1023.36 0
1023.44 0
1023.51 0
1023.58 0
1023.66 1
1023.73 1
1023.80 2
1023.88 2
1023.95 2
1024.02 3
1024.10 3
1024.17 3
1024.24 3
1024.32 2
1024.39 2
1024.46 1
1024.54 1
1024.61 1
1024.68 0
1024.76 0
1024.83 0
1024.90 0
1024.98 0
1025.05 0
1025.12 0
1025.20 0
1025.27 0
1025.34 0
1025.42 1
1025.49 1
1025.56 1
1025.64 1
1025.71 1
1025.78 0
1025.86 0
1025.93 0
1026.00 0
1026.08 0
1026.15 0
1026.22 0
1026.30 0
1026.37 0
1026.44 0
1026.52 1
1026.59 1
1026.67 1
1026.74 2
1026.81 2
1026.89 3
1026.96 3
1027.03 3
1027.11 3
1027.18 3
1027.25 2
1027.33 2
1027.40 1
1027.47 1
1027.55 0
1027.62 0
1027.69 0
1027.77 0
1027.84 1
1027.91 1
1027.99 1
1028.06 1
1028.13 1
1028.21 2
1028.28 2
1028.36 2
1028.43 2
1028.50 2
1028.58 2
1028.65 2
1028.72 2
1028.80 2
1028.87 1
1028.94 1
1029.02 1
1029.09 1
1029.16 2
1029.24 2
1029.31 2
1029.38 2
1029.46 2
1029.53 2
1029.61 2
1029.68 2
1029.75 2
1029.83 2
1029.90 1
1029.97 1
1030.05 1
1030.12 1
1030.19 1
1030.27 2
1030.34 2
1030.41 2
1030.49 2
1030.56 3
1030.64 3
1030.71 3
1030.78 3
1030.86 3
1030.93 3
1031.00 2
1031.08 2
1031.15 2
1031.22 2
1031.30 2
1031.37 2
1031.45 2
1031.52 2
1031.59 2
1031.67 3
1031.74 3
1031.81 3
1031.89 3
1031.96 3
1032.03 3
1032.11 3
1032.18 3
1032.25 3
1032.33 3
1032.40 3
1032.48 3
1032.55 3
1032.62 2
1032.70 2
1032.77 2
1032.84 3
1032.92 3
1032.99 4
1033.07 4
1033.14 5
1033.21 5
1033.29 6
1033.36 6
1033.43 6
1033.51 6
1033.58 5
1033.65 5
1033.73 5
1033.80 4
1033.88 4
1033.95 3
1034.02 3
1034.10 3
1034.17 3
1034.24 3
1034.32 3
1034.39 4
1034.47 4
1034.54 5
1034.61 5
1034.69 6
1034.76 6
1034.83 6
1034.91 6
1034.98 5
1035.06 5
1035.13 5
1035.20 5
1035.28 5
1035.35 5
1035.42 5
1035.50 5
1035.57 6
1035.65 6
1035.72 6
1035.79 6
1035.87 6
1035.94 6
1036.01 6
1036.09 7
1036.16 7
1036.24 7
1036.31 7
1036.38 8
1036.46 8
1036.53 7
1036.60 7
1036.68 6
1036.75 5
1036.83 5
1036.90 4
1036.97 3
1037.05 3
1037.12 3
1037.20 3
1037.27 2
1037.34 2
1037.42 2
1037.49 2
1037.56 2
1037.64 1
1037.71 1
1037.79 1
1037.86 1
1037.93 1
1038.01 1
1038.08 0
1038.16 1
1038.23 1
1038.30 1
1038.38 2
1038.45 2
1038.52 3
1038.60 3
1038.67 4
1038.75 4
1038.82 4
1038.89 4
1038.97 4
1039.04 5
1039.12 5
1039.19 5
1039.26 5
1039.34 5
1039.41 5
1039.49 4
1039.56 3
1039.63 2
1039.71 1
1039.78 0
1039.85 0
1039.93 0
1040.00 0
1040.08 0
1040.15 0
1040.22 1
1040.30 1
1040.37 1
1040.45 2
1040.52 2
1040.59 2
1040.67 3
1040.74 3
1040.82 3
1040.89 2
1040.96 2
1041.04 2
1041.11 2
1041.19 2
1041.26 2
1041.33 2
1041.41 2
1041.48 2
1041.56 2
1041.63 2
1041.70 2
1041.78 2
1041.85 2
1041.93 2
1042.00 3
1042.07 3
1042.15 3
1042.22 3
1042.30 3
1042.37 2
1042.44 2
1042.52 2
1042.59 1
1042.67 1
1042.74 0
1042.81 1
1042.89 1
1042.96 1
1043.04 2
1043.11 2
1043.18 2
1043.26 2
1043.33 2
1043.41 2
1043.48 2
1043.55 1
1043.63 1
1043.70 1
1043.78 1
1043.85 1
1043.92 1
1044.00 2
1044.07 2
1044.15 2
1044.22 2
1044.29 2
1044.37 2
1044.44 2
1044.52 2
1044.59 1
1044.66 1
1044.74 0
1044.81 0
1044.89 0
1044.96 0
1045.04 0
1045.11 0
1045.18 0
1045.26 0
1045.33 0
1045.41 1
1045.48 1
1045.55 1
1045.63 2
1045.70 2
1045.78 2
1045.85 2
1045.92 3
1046.00 3
1046.07 4
1046.15 4
1046.22 4
1046.30 4
1046.37 4
1046.44 4
1046.52 4
1046.59 4
1046.67 3
1046.74 3
1046.81 3
1046.89 2
1046.96 2
1047.04 2
1047.11 2
1047.19 2
1047.26 2
1047.33 3
1047.41 4
1047.48 5
1047.56 5
1047.63 6
1047.70 6
1047.78 6
1047.85 6
1047.93 6
1048.00 5
1048.08 5
1048.15 4
1048.22 4
1048.30 4
1048.37 5
1048.45 5
1048.52 6
1048.60 7
1048.67 7
1048.74 8
1048.82 8
1048.89 7
1048.97 7
1049.04 6
1049.12 5
1049.19 4
1049.26 3
1049.34 3
1049.41 2
1049.49 1
1049.56 1
1049.63 1
1049.71 2
1049.78 3
1049.86 4
1049.93 5
1050.01 6
1050.08 7
1050.15 7
1050.23 8
1050.30 9
1050.38 9
1050.45 10
1050.53 10
1050.60 9
1050.67 9
1050.75 9
1050.82 8
1050.90 8
1050.97 8
1051.05 8
1051.12 8
1051.20 8
1051.27 8
1051.34 9
1051.42 9
1051.49 9
1051.57 9
1051.64 9
1051.72 9
1051.79 9
1051.86 9
1051.94 9
1052.01 8
1052.09 8
1052.16 8
1052.24 8
1052.31 8
1052.38 8
1052.46 8
1052.53 7
1052.61 7
1052.68 6
1052.76 6
1052.83 6
1052.91 5
1052.98 5
1053.05 5
1053.13 5
1053.20 5
1053.28 5
1053.35 5
1053.43 4
1053.50 4
1053.57 4
1053.65 4
1053.72 4
1053.80 5
1053.87 5
1053.95 4
1054.02 4
1054.10 3
1054.17 3
1054.24 2
1054.32 2
1054.39 1
1054.47 2
1054.54 2
1054.62 3
1054.69 5
1054.77 6
1054.84 7
1054.91 8
1054.99 9
1055.06 9
1055.14 9
1055.21 8
1055.29 7
1055.36 6
1055.44 5
1055.51 4
1055.58 3
1055.66 2
1055.73 2
1055.81 2
1055.88 2
1055.96 3
1056.03 3
1056.11 4
1056.18 5
1056.25 5
1056.33 6
1056.40 6
1056.48 6
1056.55 5
1056.63 5
1056.70 5
1056.78 4
1056.85 4
1056.93 4
1057.00 4
1057.07 3
1057.15 3
1057.22 2
1057.30 2
1057.37 2
1057.45 3
1057.52 3
1057.60 4
1057.67 4
1057.75 4
1057.82 4
1057.89 4
1057.97 3
1058.04 3
1058.12 3
1058.19 3
1058.27 3
1058.34 3
1058.42 3
1058.49 2
1058.57 2
1058.64 2
1058.71 2
1058.79 2
1058.86 2
1058.94 2
1059.01 2
1059.09 3
1059.16 3
1059.24 2
1059.31 2
1059.39 2
1059.46 1
1059.54 1
1059.61 0
1059.68 0
1059.76 1
1059.83 1
1059.91 2
1059.98 3
1060.06 4
1060.13 4
1060.21 5
1060.28 5
1060.36 5
1060.43 4
1060.51 4
1060.58 4
1060.65 4
1060.73 4
1060.80 5
1060.88 5
1060.95 5
1061.03 5
1061.10 5
1061.18 5
1061.25 5
1061.33 5
1061.40 5
1061.48 6
1061.55 6
1061.63 6
1061.70 6
1061.78 6
1061.85 5
1061.92 5
1062.00 4
1062.07 4
1062.15 3
1062.22 2
1062.30 2
1062.37 1
1062.45 1
1062.52 1
1062.60 1
1062.67 1
1062.75 2
1062.82 3
1062.90 4
1062.97 5
1063.05 6
1063.12 6
1063.19 6
1063.27 6
1063.34 6
1063.42 6
1063.49 5
1063.57 5
1063.64 4
1063.72 3
1063.79 3
1063.87 2
1063.94 2
1064.02 2
1064.09 2
1064.17 2
1064.24 2
1064.32 3
1064.39 3
1064.47 4
1064.54 4
1064.62 5
1064.69 5
1064.76 5
1064.84 5
1064.91 5
1064.99 5
1065.06 5
1065.14 6
1065.21 7
1065.29 7
1065.36 8
1065.44 8
1065.51 8
1065.59 9
1065.66 9
1065.74 10
1065.81 10
1065.89 10
1065.96 10
1066.04 9
1066.11 8
1066.19 7
1066.26 5
1066.34 4
1066.41 3
1066.49 2
1066.56 2
1066.64 2
1066.71 3
1066.79 3
1066.86 4
1066.94 4
1067.01 5
1067.09 5
1067.16 4
1067.23 4
1067.31 4
1067.38 4
1067.46 4
1067.53 5
1067.61 5
1067.68 6
1067.76 7
1067.83 7
1067.91 7
1067.98 7
1068.06 6
1068.13 6
1068.21 6
1068.28 6
1068.36 6
1068.43 6
1068.51 7
1068.58 8
1068.66 9
1068.73 10
1068.81 11
1068.88 11
1068.96 11
1069.03 11
1069.11 11
1069.18 10
1069.26 10
1069.33 10
1069.41 10
1069.48 9
1069.56 9
1069.63 9
1069.71 8
1069.78 8
1069.86 7
1069.93 6
1070.01 6
1070.08 5
1070.16 5
1070.23 4
1070.31 4
1070.38 3
1070.46 3
1070.53 3
1070.61 3
1070.68 3
1070.76 3
1070.83 3
1070.91 3
1070.98 3
1071.06 2
1071.13 2
1071.21 1
1071.28 1
1071.36 0
1071.43 0
1071.51 0
1071.58 0
1071.66 0
1071.73 0
1071.81 0
1071.88 0
1071.96 0
1072.03 0
1072.11 1
1072.18 3
1072.26 4
1072.33 4
1072.41 5
1072.48 5
1072.56 5
1072.63 4
1072.71 3
1072.78 3
1072.86 2
1072.93 1
1073.01 1
1073.08 1
1073.16 0
1073.23 0
1073.31 0
1073.38 0
1073.46 0
1073.53 0
1073.61 0
1073.68 0
1073.76 0
1073.83 1
1073.91 3
1073.99 4
1074.06 6
1074.14 7
1074.21 7
1074.29 7
1074.36 6
1074.44 6
1074.51 5
1074.59 5
1074.66 5
1074.74 5
1074.81 5
1074.89 5
1074.96 5
1075.04 5
1075.11 5
1075.19 5
1075.26 5
1075.34 5
1075.41 5
1075.49 5
1075.56 6
1075.64 6
1075.71 7
1075.79 8
1075.86 9
1075.94 10
1076.01 10
1076.09 10
1076.16 10
1076.24 10
1076.32 9
1076.39 8
1076.47 8
1076.54 7
1076.62 7
1076.69 7
1076.77 7
1076.84 7
1076.92 8
1076.99 9
1077.07 10
1077.14 11
1077.22 12
1077.29 13
1077.37 13
1077.44 13
1077.52 12
1077.59 11
1077.67 10
1077.74 10
1077.82 10
1077.90 10
1077.97 11
1078.05 12
1078.12 12
1078.20 12
1078.27 11
1078.35 8
1078.42 6
1078.50 2
1078.57 0
1078.65 0
1078.72 0
1078.80 0
1078.87 0
1078.95 0
1079.02 0
1079.10 0
1079.17 0
1079.25 1
1079.33 3
1079.40 4
1079.48 5
1079.55 7
1079.63 9
1079.70 11
1079.78 13
1079.85 14
1079.93 15
1080.00 16
1080.08 17
1080.15 17
1080.23 17
1080.30 18
1080.38 18
1080.46 17
1080.53 17
1080.61 16
1080.68 15
1080.76 14
1080.83 13
1080.91 14
1080.98 15
1081.06 16
1081.13 18
1081.21 20
1081.28 21
1081.36 21
1081.44 21
1081.51 19
1081.59 17
1081.66 14
1081.74 12
1081.81 10
1081.89 9
1081.96 8
1082.04 8
1082.11 9
1082.19 10
1082.26 10
1082.34 11
1082.42 12
1082.49 12
1082.57 12
1082.64 12
1082.72 11
1082.79 10
1082.87 9
1082.94 7
1083.02 6
1083.09 4
1083.17 3
1083.25 2
1083.32 1
1083.40 0
1083.47 1
1083.55 1
1083.62 2
1083.70 3
1083.77 4
1083.85 6
1083.92 7
1084.00 8
1084.08 9
1084.15 9
1084.23 10
1084.30 11
1084.38 12
1084.45 13
1084.53 14
1084.60 15
1084.68 15
1084.75 15
1084.83 14
1084.91 13
1084.98 11
1085.06 10
1085.13 8
1085.21 6
1085.28 4
1085.36 3
1085.43 2
1085.51 1
1085.59 1
1085.66 1
1085.74 2
1085.81 2
1085.89 3
1085.96 3
1086.04 4
1086.11 5
1086.19 5
1086.27 6
1086.34 6
1086.42 7
1086.49 7
1086.57 8
1086.64 8
1086.72 9
1086.79 10
1086.87 11
1086.95 12
1087.02 13
1087.10 13
1087.17 14
1087.25 14
1087.32 15
1087.40 15
1087.47 14
1087.55 14
1087.63 13
1087.70 12
1087.78 10
1087.85 9
1087.93 8
1088.00 7
1088.08 6
1088.15 6
1088.23 7
1088.31 7
1088.38 7
1088.46 8
1088.53 8
1088.61 7
1088.68 7
1088.76 6
1088.84 5
1088.91 5
1088.99 5
1089.06 5
1089.14 5
1089.21 6
1089.29 7
1089.36 7
1089.44 8
1089.52 8
1089.59 8
1089.67 7
1089.74 7
1089.82 6
1089.89 6
1089.97 7
1090.05 7
1090.12 9
1090.20 11
1090.27 12
1090.35 14
1090.42 15
1090.50 15
1090.58 15
1090.65 15
1090.73 14
1090.80 13
1090.88 13
1090.95 13
1091.03 13
1091.11 14
1091.18 14
1091.26 15
1091.33 16
1091.41 17
1091.48 17
1091.56 17
1091.64 17
1091.71 16
1091.79 15
1091.86 14
1091.94 13
1092.01 13
1092.09 12
1092.17 12
1092.24 11
1092.32 11
1092.39 10
1092.47 10
1092.54 11
1092.62 11
1092.70 12
1092.77 14
1092.85 16
1092.92 17
1093.00 19
1093.08 20
1093.15 21
1093.23 22
1093.30 22
1093.38 22
1093.45 22
1093.53 21
1093.61 19
1093.68 17
1093.76 15
1093.83 13
1093.91 11
1093.99 9
1094.06 9
1094.14 8
1094.21 8
1094.29 8
1094.36 8
1094.44 8
1094.52 8
1094.59 9
1094.67 10
1094.74 13
1094.82 15
1094.90 18
1094.97 21
1095.05 24
1095.12 26
1095.20 27
1095.27 27
1095.35 26
1095.43 25
1095.50 22
1095.58 20
1095.65 18
1095.73 17
1095.81 16
1095.88 16
1095.96 17
1096.03 19
1096.11 22
1096.18 24
1096.26 27
1096.34 28
1096.41 29
1096.49 29
1096.56 28
1096.64 27
1096.72 25
1096.79 24
1096.87 23
1096.94 22
1097.02 22
1097.10 22
1097.17 22
1097.25 22
1097.32 22
1097.40 22
1097.48 21
1097.55 21
1097.63 21
1097.70 20
1097.78 20
1097.86 19
1097.93 18
1098.01 18
1098.08 17
1098.16 17
1098.24 16
1098.31 16
1098.39 17
1098.46 18
1098.54 20
1098.61 21
1098.69 23
1098.77 24
1098.84 24
1098.92 24
1098.99 23
1099.07 21
1099.15 19
1099.22 17
1099.30 16
1099.37 15
1099.45 14
1099.53 13
1099.60 13
1099.68 13
1099.75 12
1099.83 11
1099.91 10
1099.98 8
1100.06 6
1100.14 5
1100.21 4
1100.29 3
1100.36 4
1100.44 4
1100.52 5
1100.59 5
1100.67 5
1100.74 3
1100.82 2
1100.90 0
1100.97 0
1101.05 0
1101.12 0
1101.20 0
1101.28 0
1101.35 0
1101.43 0
1101.50 1
1101.58 3
1101.66 4
1101.73 6
1101.81 7
1101.88 7
1101.96 8
1102.04 7
1102.11 7
1102.19 7
1102.26 6
1102.34 6
1102.42 5
1102.49 5
1102.57 4
1102.65 3
1102.72 2
1102.80 1
1102.87 0
1102.95 0
1103.03 0
1103.10 0
1103.18 0
1103.25 0
1103.33 1
1103.41 2
1103.48 3
1103.56 4
1103.64 5
1103.71 6
1103.79 6
1103.86 6
1103.94 6
1104.02 6
1104.09 6
1104.17 6
1104.24 6
1104.32 6
1104.40 6
1104.47 6
1104.55 7
1104.63 8
1104.70 9
1104.78 11
1104.85 13
1104.93 15
1105.01 16
1105.08 18
1105.16 20
1105.24 20
1105.31 21
1105.39 20
1105.46 19
1105.54 17
1105.62 16
1105.69 14
1105.77 14
1105.84 14
1105.92 15
1106.00 16
1106.07 17
1106.15 18
1106.23 18
1106.30 18
1106.38 17
1106.45 15
1106.53 13
1106.61 11
1106.68 10
1106.76 8
1106.84 7
1106.91 6
1106.99 5
1107.06 5
1107.14 5
1107.22 5
1107.29 6
1107.37 8
1107.45 10
1107.52 12
1107.60 14
1107.68 17
1107.75 19
1107.83 20
1107.90 21
1107.98 20
1108.06 19
1108.13 18
1108.21 17
1108.29 16
1108.36 15
1108.44 14
1108.51 14
1108.59 15
1108.67 15
1108.74 16
1108.82 16
1108.90 16
1108.97 15
1109.05 15
1109.13 14
1109.20 13
1109.28 12
1109.35 12
1109.43 12
1109.51 13
1109.58 13
1109.66 14
1109.74 15
1109.81 15
1109.89 16
1109.97 16
1110.04 16
1110.12 16
1110.19 16
1110.27 16
1110.35 15
1110.42 15
1110.50 14
1110.58 13
1110.65 13
1110.73 13
1110.81 12
1110.88 12
1110.96 11
1111.03 11
1111.11 10
1111.19 10
1111.26 9
1111.34 10
1111.42 10
1111.49 11
1111.57 13
1111.65 14
1111.72 15
1111.80 16
1111.88 17
1111.95 17
1112.03 18
1112.10 18
1112.18 18
1112.26 18
1112.33 18
1112.41 17
1112.49 17
1112.56 15
1112.64 14
1112.72 12
1112.79 9
1112.87 7
1112.95 6
1113.02 4
1113.10 4
1113.18 4
1113.25 4
1113.33 5
1113.40 6
1113.48 6
1113.56 6
1113.63 6
1113.71 6
1113.79 7
1113.86 7
1113.94 7
1114.02 7
1114.09 7
1114.17 7
1114.25 8
1114.32 9
1114.40 10
1114.48 11
1114.55 12
1114.63 13
1114.71 14
1114.78 14
1114.86 14
1114.93 14
1115.01 14
1115.09 14
1115.16 14
1115.24 14
1115.32 14
1115.39 13
1115.47 13
1115.55 12
1115.62 11
1115.70 10
1115.78 10
1115.85 9
1115.93 9
1116.01 8
1116.08 8
1116.16 8
1116.24 8
1116.31 7
1116.39 6
1116.47 6
1116.54 4
1116.62 3
1116.70 1
1116.77 0
1116.85 0
1116.93 0
1117.00 0
1117.08 0
1117.16 0
1117.23 0
1117.31 1
1117.39 3
1117.46 5
1117.54 7
1117.62 10
1117.69 12
1117.77 14
1117.85 15
1117.92 16
1118.00 17
1118.08 17
1118.15 17
1118.23 17
1118.31 18
1118.38 19
1118.46 20
1118.54 22
1118.61 24
1118.69 25
1118.77 26
1118.84 26
1118.92 25
1119.00 24
1119.07 22
1119.15 20
1119.23 18
1119.30 17
1119.38 16
1119.46 16
1119.53 17
1119.61 18
1119.69 20
1119.76 22
1119.84 24
1119.92 25
1119.99 26
1120.07 25
1120.15 24
1120.22 23
1120.30 21
1120.38 19
1120.45 17
1120.53 16
1120.61 16
1120.68 16
1120.76 17
1120.84 19
1120.91 21
1120.99 23
1121.07 25
1121.14 26
1121.22 27
1121.30 28
1121.37 28
1121.45 28
1121.53 27
1121.60 25
1121.68 23
1121.76 21
1121.83 18
1121.91 16
1121.99 14
1122.06 12
1122.14 11
1122.22 10
1122.29 10
1122.37 11
1122.45 12
1122.53 14
1122.60 15
1122.68 16
1122.76 16
1122.83 15
1122.91 14
1122.99 12
1123.06 10
1123.14 7
1123.22 5
1123.29 3
1123.37 0
1123.45 0
1123.52 0
1123.60 0
1123.68 0
1123.75 0
1123.83 0
1123.91 0
1123.99 0
1124.06 2
1124.14 5
1124.22 8
1124.29 10
1124.37 11
1124.45 12
1124.52 13
1124.60 13
1124.68 13
1124.75 14
1124.83 13
1124.91 13
1124.98 12
1125.06 10
1125.14 8
1125.22 6
1125.29 4
1125.37 2
1125.45 1
1125.52 1
1125.60 0
1125.68 0
1125.75 0
1125.83 1
1125.91 1
1125.98 1
1126.06 2
1126.14 3
1126.21 5
1126.29 6
1126.37 8
1126.45 10
1126.52 12
1126.60 13
1126.68 14
1126.75 15
1126.83 15
1126.91 15
1126.98 15
1127.06 15
1127.14 14
1127.22 13
1127.29 12
1127.37 10
1127.45 9
1127.52 7
1127.60 6
1127.68 5
1127.75 4
1127.83 4
1127.91 4
1127.98 3
1128.06 3
1128.14 3
1128.22 3
1128.29 3
1128.37 3
1128.45 3
1128.52 3
1128.60 3
1128.68 3
1128.76 2
1128.83 2
1128.91 2
1128.99 2
1129.06 2
1129.14 3
1129.22 3
1129.29 4
1129.37 5
1129.45 6
1129.53 7
1129.60 8
1129.68 9
1129.76 10
1129.83 9
1129.91 9
1129.99 7
1130.06 4
1130.14 2
1130.22 0
1130.30 0
1130.37 0
1130.45 0
1130.53 0
1130.60 0
1130.68 2
1130.76 5
1130.84 8
1130.91 10
1130.99 12
1131.07 13
1131.14 14
1131.22 15
1131.30 15
1131.38 15
1131.45 15
1131.53 15
1131.61 16
1131.68 16
1131.76 18
1131.84 19
1131.91 21
1131.99 23
1132.07 24
1132.15 25
1132.22 25
1132.30 25
1132.38 24
1132.45 23
1132.53 23
1132.61 22
1132.69 23
1132.76 23
1132.84 24
1132.92 25
1132.99 25
1133.07 25
1133.15 24
1133.23 23
1133.30 21
1133.38 18
1133.46 15
1133.54 12
1133.61 10
1133.69 8
1133.77 7
1133.84 7
1133.92 8
1134.00 9
1134.08 10
1134.15 11
1134.23 11
1134.31 12
1134.38 13
1134.46 14
1134.54 16
1134.62 19
1134.69 22
1134.77 25
1134.85 29
1134.92 32
1135.00 35
1135.08 37
1135.16 39
1135.23 40
1135.31 41
1135.39 42
1135.47 42
1135.54 42
1135.62 41
1135.70 41
1135.77 40
1135.85 39
1135.93 39
1136.01 40
1136.08 40
1136.16 42
1136.24 43
1136.32 45
1136.39 46
1136.47 47
1136.55 48
1136.62 48
1136.70 48
1136.78 48
1136.86 48
1136.93 48
1137.01 48
1137.09 48
1137.17 47
1137.24 46
1137.32 44
1137.40 43
1137.47 42
1137.55 42
1137.63 41
1137.71 41
1137.78 40
1137.86 40
1137.94 40
1138.02 39
1138.09 39
1138.17 39
1138.25 40
1138.33 40
1138.40 40
1138.48 40
1138.56 39
1138.63 38
1138.71 37
1138.79 34
1138.87 32
1138.94 30
1139.02 28
1139.10 27
1139.18 27
1139.25 27
1139.33 27
1139.41 27
1139.49 28
1139.56 27
1139.64 27
1139.72 25
1139.80 24
1139.87 23
1139.95 22
1140.03 22
1140.10 24
1140.18 26
1140.26 29
1140.34 31
1140.41 32
1140.49 32
1140.57 30
1140.65 27
1140.72 23
1140.80 18
1140.88 14
1140.96 11
1141.03 9
1141.11 9
1141.19 10
1141.27 12
1141.34 15
1141.42 18
1141.50 21
1141.58 22
1141.65 23
1141.73 22
1141.81 21
1141.89 19
1141.96 17
1142.04 16
1142.12 15
1142.20 15
1142.27 15
1142.35 16
1142.43 17
1142.51 19
1142.58 19
1142.66 20
1142.74 20
1142.82 20
1142.89 19
1142.97 19
1143.05 19
1143.13 20
1143.20 21
1143.28 22
1143.36 23
1143.44 24
1143.51 24
1143.59 24
1143.67 24
1143.75 22
1143.82 21
1143.90 18
1143.98 15
1144.06 12
1144.13 9
1144.21 7
1144.29 5
1144.37 4
1144.44 4
1144.52 4
1144.60 6
1144.68 7
1144.75 8
1144.83 8
1144.91 6
1144.99 4
1145.06 1
1145.14 0
1145.22 0
1145.30 0
1145.37 0
1145.45 0
1145.53 0
1145.61 0
1145.68 0
1145.76 3
1145.84 6
1145.92 8
1145.99 9
1146.07 10
1146.15 10
1146.23 9
1146.31 7
1146.38 5
1146.46 4
1146.54 3
1146.62 2
1146.69 1
1146.77 1
1146.85 2
1146.93 2
1147.00 2
1147.08 3
1147.16 4
1147.24 5
1147.31 7
1147.39 8
1147.47 9
1147.55 10
1147.63 10
1147.70 8
1147.78 6
1147.86 4
1147.94 3
1148.01 3
1148.09 3
1148.17 6
1148.25 9
1148.32 13
1148.40 17
1148.48 20
1148.56 21
1148.63 21
1148.71 20
1148.79 19
1148.87 17
1148.95 15
1149.02 14
1149.10 14
1149.18 13
1149.26 13
1149.33 13
1149.41 11
1149.49 9
1149.57 6
1149.65 2
1149.72 0
1149.80 0
1149.88 0
1149.96 0
1150.03 0
1150.11 3
1150.19 8
1150.27 12
1150.34 16
1150.42 19
1150.50 20
1150.58 20
1150.66 18
1150.73 16
1150.81 14
1150.89 13
1150.97 13
1151.04 14
1151.12 15
1151.20 17
1151.28 18
1151.36 19
1151.43 20
1151.51 20
1151.59 20
1151.67 21
1151.74 22
1151.82 24
1151.90 26
1151.98 29
1152.06 32
1152.13 35
1152.21 37
1152.29 39
1152.37 41
1152.44 42
1152.52 42
1152.60 42
1152.68 41
1152.76 40
1152.83 38
1152.91 36
1152.99 34
1153.07 31
1153.15 28
1153.22 26
1153.30 25
1153.38 25
1153.46 27
1153.53 29
1153.61 32
1153.69 35
1153.77 38
1153.85 41
1153.92 43
1154.00 45
1154.08 47
1154.16 48
1154.24 49
1154.31 50
1154.39 49
1154.47 49
1154.55 47
1154.62 45
1154.70 43
1154.78 40
1154.86 38
1154.94 36
1155.01 35
1155.09 34
1155.17 35
1155.25 36
1155.33 37
1155.40 39
1155.48 41
1155.56 42
1155.64 43
1155.72 43
1155.79 42
1155.87 40
1155.95 38
1156.03 36
1156.11 34
1156.18 32
1156.26 32
1156.34 32
1156.42 32
1156.50 33
1156.57 34
1156.65 35
1156.73 35
1156.81 35
1156.88 35
1156.96 34
1157.04 34
1157.12 34
1157.20 35
1157.27 36
1157.35 37
1157.43 38
1157.51 38
1157.59 38
1157.66 36
1157.74 34
1157.82 31
1157.90 28
1157.98 25
1158.05 23
1158.13 20
1158.21 19
1158.29 19
1158.37 20
1158.44 21
1158.52 23
1158.60 25
1158.68 27
1158.76 28
1158.83 28
1158.91 27
1158.99 25
1159.07 23
1159.15 21
1159.23 20
1159.30 19
1159.38 18
1159.46 17
1159.54 16
1159.62 15
1159.69 15
1159.77 15
1159.85 15
1159.93 17
1160.01 19
1160.08 21
1160.16 24
1160.24 26
1160.32 27
1160.40 28
1160.47 28
1160.55 28
1160.63 27
1160.71 27
1160.79 27
1160.86 26
1160.94 26
1161.02 25
1161.10 25
1161.18 24
1161.26 24
1161.33 24
1161.41 24
1161.49 24
1161.57 25
1161.65 26
1161.72 27
1161.80 27
1161.88 28
1161.96 28
1162.04 28
1162.11 28
1162.19 29
1162.27 29
1162.35 29
1162.43 29
1162.51 29
1162.58 29
1162.66 29
1162.74 30
1162.82 32
1162.90 33
1162.97 35
1163.05 37
1163.13 39
1163.21 41
1163.29 43
1163.37 45
1163.44 47
1163.52 49
1163.60 50
1163.68 51
1163.76 51
1163.83 49
1163.91 47
1163.99 45
1164.07 43
1164.15 41
1164.23 41
1164.30 41
1164.38 41
1164.46 41
1164.54 41
1164.62 40
1164.69 39
1164.77 39
1164.85 39
1164.93 40
1165.01 42
1165.09 44
1165.16 46
1165.24 46
1165.32 46
1165.40 44
1165.48 41
1165.56 37
1165.63 32
1165.71 28
1165.79 23
1165.87 19
1165.95 16
1166.03 12
1166.10 10
1166.18 8
1166.26 7
1166.34 8
1166.42 10
1166.50 14
1166.57 18
1166.65 23
1166.73 27
1166.81 31
1166.89 33
1166.96 34
1167.04 34
1167.12 33
1167.20 32
1167.28 31
1167.36 31
1167.43 32
1167.51 33
1167.59 35
1167.67 37
1167.75 38
1167.83 38
1167.90 36
1167.98 34
1168.06 30
1168.14 27
1168.22 24
1168.30 22
1168.37 22
1168.45 23
1168.53 26
1168.61 29
1168.69 33
1168.77 36
1168.85 37
1168.92 38
1169.00 37
1169.08 36
1169.16 34
1169.24 32
1169.32 31
1169.39 30
1169.47 29
1169.55 28
1169.63 27
1169.71 26
1169.79 24
1169.86 22
1169.94 19
1170.02 18
1170.10 16
1170.18 15
1170.26 14
1170.33 13
1170.41 13
1170.49 13
1170.57 13
1170.65 15
1170.73 17
1170.81 20
1170.88 23
1170.96 26
1171.04 29
1171.12 32
1171.20 33
1171.28 33
1171.35 31
1171.43 29
1171.51 25
1171.59 21
1171.67 17
1171.75 14
1171.83 12
1171.90 12
1171.98 13
1172.06 16
1172.14 20
1172.22 25
1172.30 30
1172.37 35
1172.45 39
1172.53 42
1172.61 43
1172.69 44
1172.77 44
1172.85 44
1172.92 44
1173.00 43
1173.08 42
1173.16 40
1173.24 39
1173.32 37
1173.40 35
1173.47 33
1173.55 32
1173.63 30
1173.71 30
1173.79 29
1173.87 29
1173.94 30
1174.02 31
1174.10 33
1174.18 36
1174.26 39
1174.34 43
1174.42 47
1174.49 51
1174.57 54
1174.65 56
1174.73 56
1174.81 55
1174.89 53
1174.97 51
1175.04 48
1175.12 47
1175.20 46
1175.28 47
1175.36 48
1175.44 51
1175.52 53
1175.59 55
1175.67 55
1175.75 54
1175.83 50
1175.91 45
1175.99 39
1176.07 33
1176.14 28
1176.22 25
1176.30 24
1176.38 26
1176.46 29
1176.54 32
1176.62 37
1176.70 40
1176.77 43
1176.85 45
1176.93 46
1177.01 46
1177.09 45
1177.17 44
1177.25 43
1177.32 41
1177.40 41
1177.48 41
1177.56 41
1177.64 42
1177.72 43
1177.80 44
1177.88 45
1177.95 44
1178.03 43
1178.11 41
1178.19 39
1178.27 36
1178.35 33
1178.43 31
1178.50 30
1178.58 29
1178.66 30
1178.74 31
1178.82 33
1178.90 36
1178.98 39
1179.06 42
1179.13 44
1179.21 45
1179.29 46
1179.37 46
1179.45 46
1179.53 45
1179.61 44
1179.69 43
1179.76 43
1179.84 42
1179.92 41
1180.00 40
1180.08 39
1180.16 37
1180.24 35
1180.32 32
1180.39 29
1180.47 25
1180.55 20
1180.63 15
1180.71 10
1180.79 5
1180.87 1
1180.95 0
1181.02 0
1181.10 0
1181.18 0
1181.26 0
1181.34 0
1181.42 0
1181.50 0
1181.58 0
1181.65 1
1181.73 5
1181.81 11
1181.89 18
1181.97 24
1182.05 31
1182.13 35
1182.21 37
1182.29 36
1182.36 33
1182.44 29
1182.52 24
1182.60 20
1182.68 17
1182.76 17
1182.84 18
1182.92 20
1182.99 23
1183.07 26
1183.15 27
1183.23 27
1183.31 26
1183.39 23
1183.47 20
1183.55 17
1183.63 14
1183.70 12
1183.78 10
1183.86 9
1183.94 9
1184.02 9
1184.10 9
1184.18 10
1184.26 11
1184.34 13
1184.41 15
1184.49 17
1184.57 18
1184.65 17
1184.73 16
1184.81 13
1184.89 10
1184.97 7
1185.05 3
1185.12 2
1185.20 1
1185.28 2
1185.36 4
1185.44 7
1185.52 10
1185.60 14
1185.68 17
1185.76 21
1185.83 25
1185.91 29
1185.99 32
1186.07 34
1186.15 34
1186.23 32
1186.31 29
1186.39 25
1186.47 20
1186.55 15
1186.62 11
1186.70 8
1186.78 5
1186.86 4
1186.94 4
1187.02 5
1187.10 6
1187.18 9
1187.26 12
1187.34 16
1187.41 20
1187.49 23
1187.57 26
1187.65 29
1187.73 30
1187.81 31
1187.89 31
1187.97 30
1188.05 28
1188.13 26
1188.20 23
1188.28 20
1188.36 16
1188.44 13
1188.52 11
1188.60 9
1188.68 9
1188.76 10
1188.84 13
1188.92 16
1188.99 19
1189.07 21
1189.15 22
1189.23 22
1189.31 21
1189.39 20
1189.47 19
1189.55 19
1189.63 20
1189.71 23
1189.79 27
1189.86 32
1189.94 37
1190.02 42
1190.10 45
1190.18 46
1190.26 46
1190.34 44
1190.42 41
1190.50 37
1190.58 34
1190.65 33
1190.73 33
1190.81 35
1190.89 38
1190.97 43
1191.05 48
1191.13 53
1191.21 57
1191.29 60
1191.37 61
1191.45 61
1191.53 59
1191.60 57
1191.68 53
1191.76 50
1191.84 46
1191.92 43
1192.00 40
1192.08 38
1192.16 38
1192.24 38
1192.32 38
1192.40 38
1192.47 38
1192.55 37
1192.63 35
1192.71 33
1192.79 30
1192.87 28
1192.95 27
1193.03 26
1193.11 26
1193.19 26
1193.27 27
1193.35 28
1193.43 29
1193.50 30
1193.58 30
1193.66 29
1193.74 28
1193.82 26
1193.90 25
1193.98 23
1194.06 23
1194.14 22
1194.22 22
1194.30 22
1194.38 22
1194.45 21
1194.53 20
1194.61 19
1194.69 17
1194.77 15
1194.85 13
1194.93 11
1195.01 9
1195.09 6
1195.17 4
1195.25 2
1195.33 1
1195.41 1
1195.48 1
1195.56 3
1195.64 5
1195.72 6
1195.80 8
1195.88 9
1195.96 10
1196.04 11
1196.12 11
1196.20 11
1196.28 10
1196.36 10
1196.44 10
1196.52 11
1196.59 11
1196.67 12
1196.75 13
1196.83 13
1196.91 13
1196.99 12
1197.07 12
1197.15 13
1197.23 15
1197.31 17
1197.39 21
1197.47 25
1197.55 29
1197.63 33
1197.71 36
1197.78 37
1197.86 38
1197.94 37
1198.02 35
1198.10 33
1198.18 30
1198.26 27
1198.34 24
1198.42 22
1198.50 22
1198.58 23
1198.66 25
1198.74 28
1198.82 31
1198.90 33
1198.97 35
1199.05 34
1199.13 33
1199.21 30
1199.29 27
1199.37 24
1199.45 21
1199.53 18
1199.61 16
1199.69 15
1199.77 15
1199.85 16
1199.93 19
1200.01 23
1200.09 28
1200.17 34
1200.25 40
1200.32 45
1200.40 49
1200.48 51
1200.56 51
1200.64 50
1200.72 48
1200.80 45
1200.88 43
1200.96 40
1201.04 38
1201.12 36
1201.20 34
1201.28 32
1201.36 30
1201.44 28
1201.52 27
1201.60 25
1201.68 24
1201.75 23
1201.83 22
1201.91 21
1201.99 21
1202.07 20
1202.15 20
1202.23 19
1202.31 18
1202.39 17
1202.47 16
1202.55 16
1202.63 15
1202.71 15
1202.79 16
1202.87 18
1202.95 20
1203.03 22
1203.11 24
1203.19 26
1203.27 27
1203.34 28
1203.42 29
1203.50 30
1203.58 31
1203.66 32
1203.74 33
1203.82 35
1203.90 36
1203.98 37
1204.06 37
1204.14 38
1204.22 38
1204.30 38
1204.38 38
1204.46 38
1204.54 38
1204.62 38
1204.70 37
1204.78 36
1204.86 34
1204.94 32
1205.02 30
1205.09 28
1205.17 28
1205.25 28
1205.33 28
1205.41 29
1205.49 29
1205.57 29
1205.65 29
1205.73 28
1205.81 27
1205.89 27
1205.97 27
1206.05 28
1206.13 30
1206.21 31
1206.29 32
1206.37 32
1206.45 31
1206.53 28
1206.61 25
1206.69 22
1206.77 20
1206.85 19
1206.93 19
1207.01 21
1207.09 23
1207.16 27
1207.24 30
1207.32 34
1207.40 37
1207.48 40
1207.56 41
1207.64 42
1207.72 41
1207.80 39
1207.88 36
1207.96 31
1208.04 26
1208.12 21
1208.20 16
1208.28 13
1208.36 10
1208.44 9
1208.52 9
1208.60 9
1208.68 9
1208.76 9
1208.84 7
1208.92 5
1209.00 3
1209.08 0
1209.16 0
1209.24 0
1209.32 0
1209.40 0
1209.48 0
1209.56 3
1209.64 7
1209.71 11
1209.79 14
1209.87 15
1209.95 14
1210.03 12
1210.11 7
1210.19 3
1210.27 0
1210.35 0
1210.43 0
1210.51 0
1210.59 0
1210.67 0
1210.75 0
1210.83 0
1210.91 0
1210.99 1
1211.07 2
1211.15 4
1211.23 8
1211.31 12
1211.39 16
1211.47 20
1211.55 23
1211.63 25
1211.71 27
1211.79 29
1211.87 31
1211.95 35
1212.03 40
1212.11 45
1212.19 50
1212.27 55
1212.35 57
1212.43 59
1212.51 59
1212.59 57
1212.67 55
1212.75 52
1212.83 50
1212.91 49
1212.99 47
1213.07 47
1213.15 47
1213.23 47
1213.31 48
1213.39 48
1213.47 48
1213.54 47
1213.62 46
1213.70 44
1213.78 42
1213.86 40
1213.94 37
1214.02 35
1214.10 34
1214.18 32
1214.26 31
1214.34 29
1214.42 28
1214.50 26
1214.58 24
1214.66 23
1214.74 22
1214.82 23
1214.90 24
1214.98 28
1215.06 32
1215.14 37
1215.22 43
1215.30 47
1215.38 50
1215.46 52
1215.54 52
1215.62 50
1215.70 47
1215.78 44
1215.86 41
1215.94 38
1216.02 36
1216.10 34
1216.18 34
1216.26 34
1216.34 34
1216.42 34
1216.50 34
1216.58 34
1216.66 34
1216.74 35
1216.82 36
1216.90 36
1216.98 36
1217.06 36
1217.14 35
1217.22 35
1217.30 36
1217.38 38
1217.46 40
1217.54 41
1217.62 42
1217.70 41
1217.78 38
1217.86 34
1217.94 29
1218.02 25
1218.10 23
1218.18 23
1218.26 26
1218.34 30
1218.42 35
1218.50 39
1218.58 42
1218.66 43
1218.74 44
1218.82 45
1218.90 46
1218.98 48
1219.06 51
1219.14 54
1219.22 57
1219.30 58
1219.38 57
1219.46 55
1219.54 51
1219.62 46
1219.70 41
1219.78 37
1219.86 34
1219.94 32
1220.02 31
1220.10 30
1220.18 29
1220.26 29
1220.34 27
1220.42 26
1220.50 23
1220.58 21
1220.66 19
1220.74 17
1220.82 16
1220.90 16
1220.98 17
1221.06 18
1221.14 20
1221.22 21
1221.30 23
1221.38 24
1221.46 24
1221.54 24
1221.62 24
1221.70 25
1221.78 26
1221.86 27
1221.94 28
1222.02 29
1222.10 31
1222.18 31
1222.26 32
1222.35 32
1222.43 32
1222.51 32
1222.59 32
1222.67 32
1222.75 32
1222.83 30
1222.91 29
1222.99 27
1223.07 24
1223.15 21
1223.23 19
1223.31 17
1223.39 17
1223.47 17
1223.55 19
1223.63 22
1223.71 25
1223.79 28
1223.87 30
1223.95 32
1224.03 33
1224.11 33
1224.19 33
1224.27 34
1224.35 36
1224.43 38
1224.51 42
1224.59 45
1224.67 48
1224.75 51
1224.83 52
1224.91 52
1224.99 52
1225.07 50
1225.15 48
1225.23 45
1225.31 42
1225.39 39
1225.47 36
1225.55 33
1225.63 32
1225.71 31
1225.79 32
1225.87 34
1225.95 36
1226.03 39
1226.11 43
1226.20 46
1226.28 50
1226.36 53
1226.44 56
1226.52 59
1226.60 60
1226.68 61
1226.76 60
1226.84 58
1226.92 55
1227.00 51
1227.08 48
1227.16 46
1227.24 45
1227.32 44
1227.40 45
1227.48 45
1227.56 45
1227.64 43
1227.72 41
1227.80 36
1227.88 32
1227.96 27
1228.04 23
1228.12 20
1228.20 18
1228.28 18
1228.36 20
1228.44 22
1228.52 25
1228.60 27
1228.68 29
1228.77 30
1228.85 31
1228.93 30
1229.01 29
1229.09 28
1229.17 27
1229.25 27
1229.33 28
1229.41 29
1229.49 30
1229.57 32
1229.65 34
1229.73 36
1229.81 37
1229.89 38
1229.97 38
1230.05 39
1230.13 39
1230.21 40
1230.29 42
1230.37 44
1230.45 47
1230.53 50
1230.61 52
1230.69 54
1230.78 55
1230.86 54
1230.94 52
1231.02 49
1231.10 45
1231.18 42
1231.26 39
1231.34 37
1231.42 36
1231.50 35
1231.58 34
1231.66 33
1231.74 31
1231.82 30
1231.90 29
1231.98 28
1232.06 27
1232.14 27
1232.22 26
1232.30 25
1232.38 23
1232.46 21
1232.54 19
1232.63 17
1232.71 14
1232.79 12
1232.87 8
1232.95 5
1233.03 1
1233.11 0
1233.19 0
1233.27 0
1233.35 0
1233.43 0
1233.51 0
1233.59 0
1233.67 0
1233.75 3
1233.83 6
1233.91 9
1233.99 12
1234.07 13
1234.16 14
1234.24 15
1234.32 16
1234.40 17
1234.48 19
1234.56 21
1234.64 23
1234.72 24
1234.80 25
1234.88 25
1234.96 26
1235.04 27
1235.12 28
1235.20 30
1235.28 32
1235.36 34
1235.44 36
1235.52 36
1235.61 35
1235.69 33
1235.77 31
1235.85 28
1235.93 26
1236.01 25
1236.09 25
1236.17 26
1236.25 27
1236.33 27
1236.41 27
1236.49 26
1236.57 24
1236.65 21
1236.73 17
1236.81 14
1236.89 12
1236.98 10
1237.06 10
1237.14 10
1237.22 11
1237.30 12
1237.38 14
1237.46 17
1237.54 20
1237.62 24
1237.70 29
1237.78 35
1237.86 41
1237.94 46
1238.02 51
1238.10 54
1238.19 56
1238.27 57
1238.35 58
1238.43 58
1238.51 60
1238.59 62
1238.67 64
1238.75 66
1238.83 68
1238.91 68
1238.99 66
1239.07 63
1239.15 58
1239.23 52
1239.31 47
1239.40 42
1239.48 38
1239.56 36
1239.64 35
1239.72 35
1239.80 36
1239.88 38
1239.96 40
1240.04 43
1240.12 45
1240.20 46
1240.28 47
1240.36 47
1240.44 47
1240.53 46
1240.61 45
1240.69 45
1240.77 44
1240.85 43
1240.93 42
1241.01 40
1241.09 38
1241.17 36
1241.25 34
1241.33 32
1241.41 30
1241.49 28
1241.58 26
1241.66 23
1241.74 19
1241.82 16
1241.90 13
1241.98 11
1242.06 10
1242.14 10
1242.22 11
1242.30 12
1242.38 12
1242.46 13
1242.54 14
1242.63 15
1242.71 16
1242.79 18
1242.87 20
1242.95 22
1243.03 23
1243.11 23
1243.19 23
1243.27 22
1243.35 21
1243.43 20
1243.51 21
1243.60 21
1243.68 22
1243.76 23
1243.84 25
1243.92 27
1244.00 29
1244.08 32
1244.16 35
1244.24 37
1244.32 40
1244.40 42
1244.48 44
1244.57 45
1244.65 45
1244.73 44
1244.81 42
1244.89 39
1244.97 36
1245.05 31
1245.13 26
1245.21 21
1245.29 16
1245.37 10
1245.46 6
1245.54 3
1245.62 2
1245.70 3
1245.78 6
1245.86 12
1245.94 19
1246.02 28
1246.10 36
1246.18 42
1246.26 46
1246.35 47
1246.43 45
1246.51 41
1246.59 35
1246.67 29
1246.75 24
1246.83 21
1246.91 20
1246.99 21
1247.07 23
1247.16 25
1247.24 26
1247.32 27
1247.40 26
1247.48 24
1247.56 21
1247.64 17
1247.72 13
1247.80 9
1247.88 5
1247.96 3
1248.05 1
1248.13 0
1248.21 0
1248.29 0
1248.37 0
1248.45 0
1248.53 1
1248.61 4
1248.69 9
1248.77 15
1248.86 23
1248.94 31
1249.02 39
1249.10 45
1249.18 50
1249.26 53
1249.34 53
1249.42 53
1249.50 51
1249.58 48
1249.67 46
1249.75 43
1249.83 41
1249.91 38
1249.99 36
1250.07 34
1250.15 32
1250.23 30
1250.31 28
1250.40 27
1250.48 25
1250.56 24
1250.64 23
1250.72 22
1250.80 22
1250.88 23
1250.96 24
1251.04 25
1251.13 27
1251.21 28
1251.29 29
1251.37 28
1251.45 26
1251.53 24
1251.61 20
1251.69 17
1251.77 13
1251.85 11
1251.94 10
1252.02 11
1252.10 13
1252.18 16
1252.26 20
1252.34 23
1252.42 24
1252.50 24
1252.58 21
1252.67 17
1252.75 12
1252.83 7
1252.91 1
1252.99 0
1253.07 0
1253.15 0
1253.23 0
1253.32 0
1253.40 0
1253.48 2
1253.56 7
1253.64 12
1253.72 15
1253.80 17
1253.88 17
1253.96 17
1254.05 16
1254.13 17
1254.21 18
1254.29 20
1254.37 22
1254.45 24
1254.53 24
1254.61 23
1254.70 19
1254.78 15
1254.86 10
1254.94 5
1255.02 2
1255.10 0
1255.18 1
1255.26 4
1255.35 10
1255.43 18
1255.51 26
1255.59 34
1255.67 41
1255.75 45
1255.83 46
1255.91 44
1255.99 40
1256.08 34
1256.16 28
1256.24 21
1256.32 16
1256.40 13
1256.48 11
1256.56 10
1256.64 10
1256.73 10
1256.81 9
1256.89 8
1256.97 7
1257.05 6
1257.13 5
1257.21 4
1257.30 3
1257.38 3
1257.46 3
1257.54 4
1257.62 5
1257.70 7
1257.78 9
1257.86 10
1257.95 11
1258.03 11
1258.11 9
1258.19 7
1258.27 4
1258.35 1
1258.43 0
1258.51 0
1258.60 0
1258.68 0
1258.76 1
1258.84 4
1258.92 6
1259.00 7
1259.08 8
1259.17 7
1259.25 5
1259.33 3
1259.41 1
1259.49 0
1259.57 0
1259.65 0
1259.73 0
1259.82 3
1259.90 6
1259.98 9
1260.06 11
1260.14 12
1260.22 11
1260.30 10
1260.39 9
1260.47 9
1260.55 9
1260.63 9
1260.71 11
1260.79 13
1260.87 15
1260.96 17
1261.04 20
1261.12 24
1261.20 28
1261.28 33
1261.36 37
1261.44 40
1261.53 41
1261.61 39
1261.69 35
1261.77 30
1261.85 24
1261.93 18
1262.01 14
1262.10 12
1262.18 11
1262.26 12
1262.34 13
1262.42 13
1262.50 13
1262.58 12
1262.67 9
1262.75 4
1262.83 0
1262.91 0
1262.99 0
1263.07 0
1263.15 0
1263.24 0
1263.32 0
1263.40 0
1263.48 2
1263.56 7
1263.64 13
1263.72 18
1263.81 23
1263.89 28
1263.97 33
1264.05 38
1264.13 43
1264.21 46
1264.30 49
1264.38 51
1264.46 51
1264.54 50
1264.62 49
1264.70 48
1264.78 47
1264.87 48
1264.95 50
1265.03 53
1265.11 56
1265.19 59
1265.27 59
1265.36 58
1265.44 54
1265.52 48
1265.60 41
1265.68 33
1265.76 25
1265.84 20
1265.93 18
1266.01 18
1266.09 20
1266.17 24
1266.25 28
1266.33 31
1266.42 31
1266.50 30
1266.58 26
1266.66 22
1266.74 17
1266.82 13
1266.91 11
1266.99 12
1267.07 14
1267.15 17
1267.23 20
1267.31 23
1267.39 25
1267.48 26
1267.56 25
1267.64 23
1267.72 22
1267.80 20
1267.88 19
1267.97 19
1268.05 20
1268.13 21
1268.21 23
1268.29 26
1268.37 29
1268.46 33
1268.54 36
1268.62 38
1268.70 40
1268.78 40
1268.86 38
1268.95 35
1269.03 31
1269.11 27
1269.19 24
1269.27 23
1269.35 23
1269.44 25
1269.52 28
1269.60 32
1269.68 36
1269.76 38
1269.84 39
1269.93 39
1270.01 38
1270.09 36
1270.17 34
1270.25 33
1270.33 32
1270.42 32
1270.50 32
1270.58 32
1270.66 33
1270.74 34
1270.82 37
1270.91 41
1270.99 46
1271.07 52
1271.15 58
1271.23 62
1271.32 65
1271.40 66
1271.48 64
1271.56 59
1271.64 54
1271.72 49
1271.81 44
1271.89 41
1271.97 38
1272.05 37
1272.13 37
1272.21 37
1272.30 39
1272.38 41
1272.46 44
1272.54 47
1272.62 51
1272.70 56
1272.79 60
1272.87 63
1272.95 67
1273.03 69
1273.11 71
1273.20 72
1273.28 73
1273.36 74
1273.44 74
1273.52 75
1273.60 75
1273.69 74
1273.77 73
1273.85 71
1273.93 68
1274.01 64
1274.10 61
1274.18 57
1274.26 54
1274.34 51
1274.42 48
1274.50 45
1274.59 42
1274.67 39
1274.75 37
1274.83 36
1274.91 36
1275.00 39
1275.08 42
1275.16 46
1275.24 50
1275.32 54
1275.41 56
1275.49 56
1275.57 55
1275.65 53
1275.73 51
1275.81 50
1275.90 51
1275.98 53
1276.06 56
1276.14 60
1276.22 63
1276.31 66
1276.39 67
1276.47 66
1276.55 64
1276.63 62
1276.72 59
1276.80 57
1276.88 55
1276.96 54
1277.04 52
1277.13 50
1277.21 47
1277.29 44
1277.37 40
1277.45 35
1277.53 30
1277.62 27
1277.70 24
1277.78 24
1277.86 24
1277.94 27
1278.03 30
1278.11 34
1278.19 38
1278.27 41
1278.35 44
1278.44 45
1278.52 46
1278.60 46
1278.68 44
1278.76 42
1278.85 40
1278.93 37
1279.01 35
1279.09 33
1279.17 30
1279.26 27
1279.34 24
1279.42 21
1279.50 19
1279.58 17
1279.67 17
1279.75 18
1279.83 19
1279.91 21
1279.99 22
1280.08 21
1280.16 20
1280.24 18
1280.32 15
1280.40 13
1280.49 12
1280.57 12
1280.65 13
1280.73 14
1280.81 16
1280.90 18
1280.98 19
1281.06 20
1281.14 21
1281.22 22
1281.31 24
1281.39 27
1281.47 31
1281.55 35
1281.63 39
1281.72 42
1281.80 45
1281.88 45
1281.96 44
1282.05 41
1282.13 36
1282.21 30
1282.29 23
1282.37 15
1282.46 7
1282.54 0
1282.62 0
1282.70 0
1282.78 0
1282.87 0
1282.95 0
1283.03 0
1283.11 0
1283.19 2
1283.28 6
1283.36 10
1283.44 12
1283.52 14
1283.61 15
1283.69 16
1283.77 19
1283.85 23
1283.93 29
1284.02 36
1284.10 44
1284.18 51
1284.26 57
1284.34 61
1284.43 64
1284.51 64
1284.59 64
1284.67 62
1284.76 60
1284.84 59
1284.92 58
1285.00 58
1285.08 59
1285.17 60
1285.25 63
1285.33 66
1285.41 70
1285.49 73
1285.58 75
1285.66 76
1285.74 75
1285.82 72
1285.91 67
1285.99 63
1286.07 58
1286.15 54
1286.23 51
1286.32 49
1286.40 48
1286.48 48
1286.56 49
1286.65 50
1286.73 52
1286.81 55
1286.89 58
1286.97 62
1287.06 66
1287.14 69
1287.22 71
1287.30 72
1287.39 71
1287.47 70
1287.55 68
1287.63 66
1287.72 64
1287.80 62
1287.88 60
1287.96 56
1288.04 52
1288.13 48
1288.21 43
1288.29 40
1288.37 39
1288.46 40
1288.54 43
1288.62 49
1288.70 54
1288.78 59
1288.87 63
1288.95 64
1289.03 63
1289.11 59
1289.20 54
1289.28 49
1289.36 44
1289.44 40
1289.53 39
1289.61 38
1289.69 40
1289.77 42
1289.85 44
1289.94 45
1290.02 44
1290.10 42
1290.18 37
1290.27 31
1290.35 24
1290.43 17
1290.51 11
1290.60 6
1290.68 3
1290.76 1
1290.84 0
1290.93 0
1291.01 0
1291.09 0
1291.17 0
1291.25 0
1291.34 0
1291.42 0
1291.50 0
1291.58 1
1291.67 4
1291.75 6
1291.83 8
1291.91 9
1292.00 9
1292.08 7
1292.16 5
1292.24 3
1292.33 2
1292.41 1
1292.49 1
1292.57 3
1292.66 5
1292.74 8
1292.82 10
1292.90 12
1292.99 14
1293.07 15
1293.15 15
1293.23 15
1293.32 15
1293.40 16
1293.48 17
1293.56 19
1293.64 23
1293.73 27
1293.81 32
1293.89 36
1293.97 39
1294.06 40
1294.14 39
1294.22 35
1294.30 31
1294.39 26
1294.47 22
1294.55 19
1294.63 18
1294.72 18
1294.80 18
1294.88 19
1294.96 19
1295.05 19
1295.13 19
1295.21 21
1295.29 23
1295.38 27
1295.46 31
1295.54 35
1295.62 39
1295.71 41
1295.79 41
1295.87 38
1295.95 35
1296.04 30
1296.12 24
1296.20 19
1296.28 14
1296.37 11
1296.45 8
1296.53 8
1296.61 9
1296.70 10
1296.78 13
1296.86 15
1296.95 17
1297.03 18
1297.11 19
1297.19 19
1297.28 20
1297.36 22
1297.44 25
1297.52 30
1297.61 35
1297.69 39
1297.77 43
1297.85 45
1297.94 46
1298.02 45
1298.10 44
1298.18 42
1298.27 42
1298.35 42
1298.43 43
1298.51 45
1298.60 47
1298.68 49
1298.76 49
1298.84 47
1298.93 44
1299.01 40
1299.09 35
1299.18 31
1299.26 28
1299.34 26
1299.42 25
1299.51 26
1299.59 27
1299.67 28
1299.75 29
1299.84 31
1299.92 34
1300.00 39
1300.08 44
1300.17 50
1300.25 55
1300.33 57
1300.41 58
1300.50 55
1300.58 50
1300.66 45
1300.75 40
1300.83 37
1300.91 35
1300.99 36
1301.08 39
1301.16 43
1301.24 48
1301.32 52
1301.41 56
1301.49 58
1301.57 60
1301.66 61
1301.74 60
1301.82 59
1301.90 57
1301.99 54
1302.07 51
1302.15 48
1302.23 46
1302.32 44
1302.40 43
1302.48 43
1302.57 44
1302.65 46
1302.73 47
1302.81 49
1302.90 50
1302.98 52
1303.06 54
1303.14 57
1303.23 61
1303.31 66
1303.39 71
1303.48 77
1303.56 81
1303.64 84
1303.72 86
1303.81 86
1303.89 85
1303.97 82
1304.05 78
1304.14 73
1304.22 67
1304.30 61
1304.39 54
1304.47 47
1304.55 41
1304.63 36
1304.72 33
1304.80 31
1304.88 31
1304.97 33
1305.05 36
1305.13 41
1305.21 47
1305.30 53
1305.38 60
1305.46 66
1305.55 71
1305.63 74
1305.71 73
1305.79 70
1305.88 63
1305.96 55
1306.04 47
1306.13 41
1306.21 36
1306.29 33
1306.37 32
1306.46 32
1306.54 33
1306.62 33
1306.71 32
1306.79 32
1306.87 32
1306.95 33
1307.04 34
1307.12 37
1307.20 41
1307.29 45
1307.37 48
1307.45 50
1307.53 51
1307.62 51
1307.70 50
1307.78 49
1307.87 50
1307.95 51
1308.03 53
1308.11 56
1308.20 58
1308.28 60
1308.36 59
1308.45 57
1308.53 52
1308.61 46
1308.69 39
1308.78 32
1308.86 26
1308.94 22
1309.03 19
1309.11 18
1309.19 18
1309.28 19
1309.36 21
1309.44 24
1309.52 26
1309.61 29
1309.69 33
1309.77 36
1309.86 40
1309.94 44
1310.02 49
1310.10 54
1310.19 59
1310.27 64
1310.35 69
1310.44 71
1310.52 72
1310.60 71
1310.69 67
1310.77 61
1310.85 54
1310.93 45
1311.02 37
1311.10 28
1311.18 21
1311.27 15
1311.35 10
1311.43 8
1311.52 7
1311.60 7
1311.68 9
1311.76 11
1311.85 13
1311.93 14
1312.01 14
1312.10 14
1312.18 14
1312.26 16
1312.35 20
1312.43 26
1312.51 34
1312.60 43
1312.68 51
1312.76 58
1312.84 62
1312.93 65
1313.01 65
1313.09 65
1313.18 65
1313.26 64
1313.34 64
1313.43 62
1313.51 60
1313.59 56
1313.68 51
1313.76 45
1313.84 38
1313.92 31
1314.01 25
1314.09 20
1314.17 16
1314.26 14
1314.34 13
1314.42 13
1314.51 14
1314.59 15
1314.67 17
1314.76 18
1314.84 20
1314.92 22
1315.01 25
1315.09 28
1315.17 31
1315.25 35
1315.34 39
1315.42 42
1315.50 44
1315.59 44
1315.67 43
1315.75 41
1315.84 39
1315.92 37
1316.00 37
1316.09 38
1316.17 41
1316.25 43
1316.34 45
1316.42 45
1316.50 44
1316.59 42
1316.67 40
1316.75 38
1316.83 38
1316.92 39
1317.00 42
1317.08 47
1317.17 53
1317.25 60
1317.33 67
1317.42 74
1317.50 80
1317.58 85
1317.67 90
1317.75 94
1317.83 96
1317.92 97
1318.00 98
1318.08 97
1318.17 96
1318.25 94
1318.33 92
1318.42 90
1318.50 87
1318.58 84
1318.67 81
1318.75 76
1318.83 72
1318.92 68
1319.00 65
1319.08 63
1319.16 62
1319.25 62
1319.33 62
1319.41 61
1319.50 61
1319.58 60
1319.66 60
1319.75 61
1319.83 62
1319.91 65
1320.00 68
1320.08 70
1320.16 72
1320.25 72
1320.33 71
1320.41 68
1320.50 65
1320.58 62
1320.66 60
1320.75 58
1320.83 57
1320.91 57
1321.00 56
1321.08 56
1321.16 55
1321.25 54
1321.33 53
1321.41 51
1321.50 51
1321.58 50
1321.66 50
1321.75 51
1321.83 51
1321.91 51
1322.00 50
1322.08 49
1322.16 46
1322.25 44
1322.33 42
1322.41 40
1322.50 40
1322.58 41
1322.66 42
1322.75 44
1322.83 45
1322.91 46
1323.00 46
1323.08 46
1323.16 45
1323.25 45
1323.33 44
1323.41 43
1323.50 40
1323.58 36
1323.66 31
1323.75 24
1323.83 16
1323.92 9
1324.00 2
1324.08 0
1324.17 0
1324.25 0
1324.33 0
1324.42 0
1324.50 0
1324.58 1
1324.67 3
1324.75 4
1324.83 7
1324.92 10
1325.00 14
1325.08 20
1325.17 26
1325.25 33
1325.33 41
1325.42 48
1325.50 54
1325.58 58
1325.67 60
1325.75 59
1325.83 56
1325.92 50
1326.00 41
1326.08 32
1326.17 22
1326.25 12
1326.34 4
1326.42 0
1326.50 0
1326.59 0
1326.67 0
1326.75 0
1326.84 0
1326.92 0
1327.00 0
1327.09 0
1327.17 0
1327.25 3
1327.34 7
1327.42 12
1327.50 17
1327.59 20
1327.67 21
1327.75 20
1327.84 18
1327.92 14
1328.01 12
1328.09 10
1328.17 11
1328.26 14
1328.34 18
1328.42 22
1328.51 24
1328.59 25
1328.67 22
1328.76 18
1328.84 13
1328.92 8
1329.01 5
1329.09 5
1329.18 7
1329.26 12
1329.34 19
1329.43 26
1329.51 32
1329.59 38
1329.68 42
1329.76 45
1329.84 47
1329.93 49
1330.01 51
1330.09 53
1330.18 56
1330.26 58
1330.35 60
1330.43 60
1330.51 58
1330.60 54
1330.68 49
1330.76 44
1330.85 39
1330.93 36
1331.01 35
1331.10 36
1331.18 37
1331.27 40
1331.35 43
1331.43 48
1331.52 53
1331.60 59
1331.68 65
1331.77 72
1331.85 77
1331.93 81
1332.02 81
1332.10 79
1332.19 75
1332.27 68
1332.35 61
1332.44 54
1332.52 50
1332.60 47
1332.69 47
1332.77 48
1332.86 51
1332.94 53
1333.02 56
1333.11 58
1333.19 61
1333.27 64
1333.36 66
1333.44 68
1333.52 69
1333.61 69
1333.69 68
1333.78 66
1333.86 64
1333.94 63
1334.03 64
1334.11 66
1334.19 69
1334.28 71
1334.36 71
1334.45 69
1334.53 65
1334.61 59
1334.70 52
1334.78 44
1334.86 38
1334.95 34
1335.03 32
1335.12 33
1335.20 36
1335.28 40
1335.37 46
1335.45 52
1335.53 57
1335.62 61
1335.70 65
1335.79 67
1335.87 71
1335.95 75
1336.04 80
1336.12 85
1336.21 91
1336.29 95
1336.37 97
1336.46 96
1336.54 92
1336.62 86
1336.71 79
1336.79 71
1336.88 64
1336.96 58
1337.04 53
1337.13 50
1337.21 48
1337.29 46
1337.38 44
1337.46 42
1337.55 41
1337.63 42
1337.71 43
1337.80 45
1337.88 47
1337.97 49
1338.05 50
1338.13 49
1338.22 46
1338.30 41
1338.38 35
1338.47 28
1338.55 22
1338.64 19
1338.72 18
1338.80 21
1338.89 26
1338.97 32
1339.06 39
1339.14 44
1339.22 47
1339.31 48
1339.39 45
1339.48 40
1339.56 33
1339.64 25
1339.73 16
1339.81 8
1339.89 0
1339.98 0
1340.06 0
1340.15 0
1340.23 0
1340.31 0
1340.40 0
1340.48 0
1340.57 3
1340.65 10
1340.73 16
1340.82 22
1340.90 28
1340.99 35
1341.07 42
1341.15 48
1341.24 54
1341.32 57
1341.41 58
1341.49 55
1341.57 49
1341.66 41
1341.74 32
1341.83 23
1341.91 14
1341.99 7
1342.08 1
1342.16 0
1342.25 0
1342.33 0
1342.41 0
1342.50 1
1342.58 3
1342.67 5
1342.75 5
1342.83 3
1342.92 0
1343.00 0
1343.09 0
1343.17 0
1343.25 5
1343.34 15
1343.42 26
1343.51 38
1343.59 49
1343.67 57
1343.76 63
1343.84 65
1343.93 67
1344.01 67
1344.09 66
1344.18 65
1344.26 63
1344.35 61
1344.43 58
1344.51 56
1344.60 55
1344.68 55
1344.77 58
1344.85 63
1344.93 69
1345.02 74
1345.10 78
1345.19 81
1345.27 81
1345.35 79
1345.44 75
1345.52 71
1345.61 67
1345.69 64
1345.78 62
1345.86 60
1345.94 58
1346.03 57
1346.11 55
1346.20 52
1346.28 48
1346.36 44
1346.45 40
1346.53 36
1346.62 35
1346.70 36
1346.78 38
1346.87 43
1346.95 48
1347.04 52
1347.12 54
1347.21 54
1347.29 52
1347.37 49
1347.46 45
1347.54 42
1347.63 41
1347.71 43
1347.79 47
1347.88 52
1347.96 58
1348.05 64
1348.13 69
1348.22 72
1348.30 73
1348.38 71
1348.47 67
1348.55 61
1348.64 54
1348.72 46
1348.80 40
1348.89 36
1348.97 35
1349.06 37
1349.14 42
1349.23 47
1349.31 52
1349.39 55
1349.48 57
1349.56 56
1349.65 54
1349.73 51
1349.82 47
1349.90 44
1349.98 42
1350.07 40
1350.15 38
1350.24 37
1350.32 36
1350.40 35
1350.49 34
1350.57 33
1350.66 33
1350.74 34
1350.83 35
1350.91 37
1350.99 39
1351.08 41
1351.16 41
1351.25 40
1351.33 39
1351.42 37
1351.50 35
1351.58 34
1351.67 34
1351.75 35
1351.84 38
1351.92 42
1352.01 47
1352.09 53
1352.17 59
1352.26 66
1352.34 72
1352.43 76
1352.51 79
1352.60 80
1352.68 79
1352.76 76
1352.85 73
1352.93 70
1353.02 67
1353.10 66
1353.19 65
1353.27 66
1353.35 65
1353.44 64
1353.52 62
1353.61 59
1353.69 54
1353.78 49
1353.86 44
1353.95 41
1354.03 39
1354.11 38
1354.20 38
1354.28 39
1354.37 40
1354.45 40
1354.54 41
1354.62 41
1354.70 42
1354.79 43
1354.87 45
1354.96 46
1355.04 46
1355.13 46
1355.21 44
1355.30 41
1355.38 37
1355.46 33
1355.55 30
1355.63 29
1355.72 31
1355.80 34
1355.89 39
1355.97 45
1356.05 49
1356.14 51
1356.22 50
1356.31 46
1356.39 40
1356.48 33
1356.56 27
1356.65 22
1356.73 20
1356.81 20
1356.90 22
1356.98 25
1357.07 28
1357.15 32
1357.24 35
1357.32 37
1357.41 39
1357.49 41
1357.57 42
1357.66 43
1357.74 44
1357.83 45
1357.91 46
1358.00 48
1358.08 51
1358.17 54
1358.25 57
1358.34 59
1358.42 60
1358.50 60
1358.59 58
1358.67 55
1358.76 52
1358.84 49
1358.93 47
1359.01 47
1359.10 47
1359.18 48
1359.26 49
1359.35 49
1359.43 48
1359.52 47
1359.60 45
1359.69 45
1359.77 45
1359.86 47
1359.94 49
1360.03 52
1360.11 55
1360.19 58
1360.28 60
1360.36 61
1360.45 63
1360.53 65
1360.62 67
1360.70 70
1360.79 72
1360.87 74
1360.96 76
1361.04 75
1361.12 74
1361.21 71
1361.29 68
1361.38 66
1361.46 66
1361.55 66
1361.63 66
1361.72 65
1361.80 64
1361.89 60
1361.97 54
1362.06 47
1362.14 41
1362.22 36
1362.31 35
1362.39 37
1362.48 42
1362.56 50
1362.65 60
1362.73 69
1362.82 77
1362.90 83
1362.99 87
1363.07 89
1363.16 90
1363.24 90
1363.32 88
1363.41 85
1363.49 80
1363.58 74
1363.66 66
1363.75 58
1363.83 51
1363.92 45
1364.00 42
1364.09 42
1364.17 43
1364.26 47
1364.34 51
1364.43 56
1364.51 62
1364.59 67
1364.68 72
1364.76 76
1364.85 80
1364.93 83
1365.02 85
1365.10 86
1365.19 85
1365.27 84
1365.36 83
1365.44 82
1365.53 81
1365.61 81
1365.70 80
1365.78 80
1365.87 79
1365.95 77
1366.03 74
1366.12 70
1366.20 66
1366.29 62
1366.37 58
1366.46 54
1366.54 51
1366.63 48
1366.71 45
1366.80 43
1366.88 42
1366.97 41
1367.05 41
1367.14 41
1367.22 40
1367.31 39
1367.39 37
1367.48 33
1367.56 28
1367.64 23
1367.73 18
1367.81 15
1367.90 13
1367.98 13
1368.07 14
1368.15 17
1368.24 21
1368.32 25
1368.41 30
1368.49 35
1368.58 41
1368.66 47
1368.75 53
1368.83 58
1368.92 63
1369.00 67
1369.09 69
1369.17 69
1369.26 67
1369.34 63
1369.43 59
1369.51 55
1369.60 50
1369.68 46
1369.77 43
1369.85 41
1369.93 41
1370.02 41
1370.10 42
1370.19 44
1370.27 45
1370.36 45
1370.44 43
1370.53 40
1370.61 37
1370.70 34
1370.78 33
1370.87 34
1370.95 37
1371.04 41
1371.12 45
1371.21 48
1371.29 48
1371.38 46
1371.46 42
1371.55 36
1371.63 31
1371.72 26
1371.80 23
1371.89 21
1371.97 19
1372.06 19
1372.14 19
1372.23 20
1372.31 21
1372.40 21
1372.48 22
1372.57 21
1372.65 20
1372.74 17
1372.82 13
1372.91 7
1372.99 1
1373.08 0
1373.16 0
1373.25 0
1373.33 0
1373.42 0
1373.50 0
1373.59 0
1373.67 1
1373.76 9
1373.84 17
1373.93 22
1374.01 24
1374.10 22
1374.18 18
1374.27 11
1374.35 5
1374.44 0
1374.52 0
1374.61 0
1374.69 0
1374.78 0
1374.86 4
1374.95 13
1375.03 22
1375.12 30
1375.20 36
1375.29 38
1375.37 37
1375.46 31
1375.54 22
1375.63 12
1375.71 2
1375.80 0
1375.88 0
1375.97 0
1376.05 0
1376.14 0
1376.22 6
1376.31 16
1376.39 25
1376.48 34
1376.56 43
1376.65 52
1376.73 60
1376.82 66
1376.90 72
1376.99 75
1377.07 76
1377.16 75
1377.24 72
1377.33 68
1377.41 63
1377.50 59
1377.58 56
1377.67 54
1377.75 53
1377.84 53
1377.92 52
1378.01 52
1378.09 51
1378.18 50
1378.26 49
1378.35 48
1378.43 47
1378.52 46
1378.60 45
1378.69 44
1378.77 43
1378.86 44
1378.94 45
1379.03 47
1379.11 50
1379.20 53
1379.28 55
1379.37 57
1379.45 58
1379.54 59
1379.62 61
1379.71 65
1379.80 70
1379.88 76
1379.97 82
1380.05 88
1380.14 92
1380.22 93
1380.31 91
1380.39 86
1380.48 81
1380.56 74
1380.65 68
1380.73 64
1380.82 61
1380.90 60
1380.99 60
1381.07 59
1381.16 58
1381.24 55
1381.33 49
1381.41 42
1381.50 34
1381.58 26
1381.67 18
1381.75 12
1381.84 8
1381.92 6
1382.01 4
1382.10 3
1382.18 1
1382.27 0
1382.35 0
1382.44 0
1382.52 0
1382.61 0
1382.69 5
1382.78 14
1382.86 24
1382.95 35
1383.03 45
1383.12 53
1383.20 59
1383.29 64
1383.37 68
1383.46 72
1383.54 77
1383.63 83
1383.72 91
1383.80 99
1383.89 107
1383.97 114
1384.06 118
1384.14 118
1384.23 116
1384.31 110
1384.40 102
1384.48 93
1384.57 83
1384.65 74
1384.74 67
1384.82 61
1384.91 57
1384.99 57
1385.08 59
1385.17 63
1385.25 69
1385.34 77
1385.42 85
1385.51 93
1385.59 100
1385.68 106
1385.76 109
1385.85 110
1385.93 109
1386.02 105
1386.10 101
1386.19 95
1386.27 88
1386.36 81
1386.45 72
1386.53 62
1386.62 52
1386.70 40
1386.79 30
1386.87 20
1386.96 13
1387.04 8
1387.13 6
1387.21 6
1387.30 8
1387.38 10
1387.47 13
1387.56 15
1387.64 16
1387.73 16
1387.81 15
1387.90 14
1387.98 13
1388.07 13
1388.15 14
1388.24 16
1388.32 19
1388.41 21
1388.49 23
1388.58 23
1388.67 23
1388.75 22
1388.84 20
1388.92 19
1389.01 19
1389.09 21
1389.18 25
1389.26 31
1389.35 39
1389.43 47
1389.52 55
1389.61 61
1389.69 65
1389.78 65
1389.86 62
1389.95 56
1390.03 48
1390.12 40
1390.20 32
1390.29 26
1390.37 22
1390.46 22
1390.55 23
1390.63 26
1390.72 29
1390.80 31
1390.89 32
1390.97 31
1391.06 29
1391.14 27
1391.23 26
1391.32 26
1391.40 27
1391.49 29
1391.57 31
1391.66 33
1391.74 34
1391.83 34
1391.91 32
1392.00 30
1392.08 26
1392.17 22
1392.26 17
1392.34 10
1392.43 3
1392.51 0
1392.60 0
1392.68 0
1392.77 0
1392.85 0
1392.94 0
1393.03 0
1393.11 0
1393.20 7
1393.28 17
1393.37 26
1393.45 33
1393.54 36
1393.62 37
1393.71 36
1393.80 34
1393.88 31
1393.97 30
1394.05 32
1394.14 35
1394.22 39
1394.31 43
1394.40 46
1394.48 47
1394.57 44
1394.65 40
1394.74 34
1394.82 29
1394.91 25
1394.99 24
1395.08 24
1395.17 26
1395.25 28
1395.34 30
1395.42 31
1395.51 31
1395.59 30
1395.68 29
1395.77 29
1395.85 30
1395.94 32
1396.02 35
1396.11 39
1396.19 43
1396.28 46
1396.36 49
1396.45 52
1396.54 55
1396.62 58
1396.71 62
1396.79 65
1396.88 68
1396.96 71
1397.05 72
1397.14 72
1397.22 70
1397.31 66
1397.39 61
1397.48 56
1397.56 52
1397.65 48
1397.74 45
1397.82 43
1397.91 41
1397.99 38
1398.08 36
1398.16 34
1398.25 33
1398.34 33
1398.42 34
1398.51 38
1398.59 43
1398.68 48
1398.76 54
1398.85 60
1398.94 64
1399.02 67
1399.11 69
1399.19 70
1399.28 71
1399.36 72
1399.45 73
1399.54 75
1399.62 78
1399.71 81
1399.79 83
1399.88 86
1399.97 87
1400.05 87
1400.14 86
1400.22 84
1400.31 81
1400.39 79
1400.48 76
1400.57 74
1400.65 72
1400.74 71
1400.82 70
1400.91 69
1400.99 69
1401.08 69
1401.17 68
1401.25 68
1401.34 68
1401.42 68
1401.51 68
1401.60 68
1401.68 69
1401.77 70
1401.85 72
1401.94 75
1402.02 78
1402.11 81
1402.20 83
1402.28 83
1402.37 80
1402.45 75
1402.54 68
1402.63 60
1402.71 51
1402.80 44
1402.88 39
1402.97 36
1403.05 35
1403.14 36
1403.23 38
1403.31 40
1403.40 43
1403.48 44
1403.57 45
1403.66 45
1403.74 43
1403.83 41
1403.91 39
1404.00 38
1404.09 37
1404.17 38
1404.26 39
1404.34 42
1404.43 45
1404.51 48
1404.60 50
1404.69 51
1404.77 51
1404.86 49
1404.94 47
1405.03 43
1405.12 40
1405.20 38
1405.29 38
1405.37 39
1405.46 43
1405.55 48
1405.63 55
1405.72 62
1405.80 68
1405.89 72
1405.98 75
1406.06 75
1406.15 74
1406.23 72
1406.32 72
1406.41 72
1406.49 74
1406.58 78
1406.66 84
1406.75 89
1406.84 94
1406.92 96
1407.01 95
1407.09 90
1407.18 84
1407.27 75
1407.35 66
1407.44 58
1407.52 53
1407.61 52
1407.70 54
1407.78 59
1407.87 65
1407.95 72
1408.04 79
1408.13 84
1408.21 88
1408.30 90
1408.38 91
1408.47 91
1408.56 90
1408.64 87
1408.73 82
1408.81 74
1408.90 65
1408.99 54
1409.07 42
1409.16 31
1409.24 23
1409.33 18
1409.42 18
1409.50 21
1409.59 29
1409.67 40
1409.76 53
1409.85 67
1409.93 81
1410.02 95
1410.11 106
1410.19 115
1410.28 121
1410.36 125
1410.45 125
1410.54 124
1410.62 122
1410.71 119
1410.79 116
1410.88 114
1410.97 112
1411.05 110
1411.14 107
1411.22 105
1411.31 102
1411.40 99
1411.48 96
1411.57 92
1411.65 89
1411.74 85
1411.83 81
1411.91 78
1412.00 75
1412.09 73
1412.17 72
1412.26 72
1412.34 72
1412.43 73
1412.52 74
1412.60 75
1412.69 78
1412.77 82
1412.86 88
1412.95 94
1413.03 100
1413.12 104
1413.21 107
1413.29 107
1413.38 105
1413.46 101
1413.55 97
1413.64 93
1413.72 90
1413.81 87
1413.90 86
1413.98 85
1414.07 85
1414.15 86
1414.24 87
1414.33 88
1414.41 89
1414.50 88
1414.59 86
1414.67 82
1414.76 79
1414.84 76
1414.93 75
1415.02 77
1415.10 81
1415.19 86
1415.27 93
1415.36 98
1415.45 102
1415.53 102
1415.62 99
1415.71 94
1415.79 87
1415.88 80
1415.96 74
1416.05 69
1416.14 66
1416.22 65
1416.31 64
1416.40 65
1416.48 65
1416.57 66
1416.66 66
1416.74 66
1416.83 64
1416.91 62
1417.00 60
1417.09 57
1417.17 54
1417.26 51
1417.35 48
1417.43 45
1417.52 42
1417.60 38
1417.69 33
1417.78 27
1417.86 20
1417.95 14
1418.04 7
1418.12 2
1418.21 0
1418.30 0
1418.38 0
1418.47 0
1418.55 0
1418.64 0
1418.73 0
1418.81 0
1418.90 0
1418.99 4
1419.07 10
1419.16 16
1419.24 20
1419.33 23
1419.42 25
1419.50 26
1419.59 27
1419.68 28
1419.76 30
1419.85 33
1419.94 38
1420.02 43
1420.11 48
1420.20 53
1420.28 56
1420.37 59
1420.45 60
1420.54 61
1420.63 60
1420.71 60
1420.80 60
1420.89 61
1420.97 61
1421.06 61
1421.15 61
1421.23 61
1421.32 60
1421.40 58
1421.49 58
1421.58 58
1421.66 59
1421.75 62
1421.84 65
1421.92 69
1422.01 74
1422.10 79
1422.18 82
1422.27 84
1422.36 84
1422.44 82
1422.53 80
1422.62 78
1422.70 78
1422.79 81
1422.87 86
1422.96 95
1423.05 104
1423.13 112
1423.22 119
1423.31 121
1423.39 120
1423.48 115
1423.57 108
1423.65 98
1423.74 88
1423.83 77
1423.91 67
1424.00 57
1424.09 49
1424.17 42
1424.26 37
1424.35 36
1424.43 37
1424.52 40
1424.60 46
1424.69 52
1424.78 58
1424.86 63
1424.95 66
1425.04 67
1425.12 66
1425.21 65
1425.30 64
1425.38 64
1425.47 65
1425.56 68
1425.64 71
1425.73 73
1425.82 73
1425.90 70
1425.99 65
1426.08 58
1426.16 50
1426.25 42
1426.34 36
1426.42 31
1426.51 28
1426.60 27
1426.68 26
1426.77 26
1426.86 26
1426.94 27
1427.03 28
1427.12 31
1427.20 34
1427.29 37
1427.37 40
1427.46 41
1427.55 39
1427.63 36
1427.72 30
1427.81 23
1427.89 16
1427.98 9
1428.07 4
1428.15 2
1428.24 1
1428.33 4
1428.41 8
1428.50 15
1428.59 24
1428.67 34
1428.76 44
1428.85 52
1428.93 60
1429.02 64
1429.11 67
1429.19 68
1429.28 67
1429.37 67
1429.45 66
1429.54 65
1429.63 65
1429.71 66
1429.80 68
1429.89 70
1429.97 72
1430.06 74
1430.15 76
1430.23 76
1430.32 75
1430.41 72
1430.49 69
1430.58 64
1430.67 60
1430.75 58
1430.84 57
1430.93 57
1431.01 60
1431.10 64
1431.19 67
1431.28 70
1431.36 71
1431.45 69
1431.54 65
1431.62 59
1431.71 51
1431.80 42
1431.88 33
1431.97 25
1432.06 18
1432.14 13
1432.23 11
1432.32 11
1432.40 14
1432.49 19
1432.58 27
1432.66 36
1432.75 45
1432.84 53
1432.92 59
1433.01 62
1433.10 63
1433.18 62
1433.27 59
1433.36 56
1433.44 55
1433.53 57
1433.62 62
1433.70 69
1433.79 78
1433.88 87
1433.96 93
1434.05 96
1434.14 95
1434.23 91
1434.31 84
1434.40 77
1434.49 70
1434.57 64
1434.66 59
1434.75 55
1434.83 52
1434.92 51
1435.01 50
1435.09 50
1435.18 50
1435.27 51
1435.35 52
1435.44 53
1435.53 52
1435.61 50
1435.70 47
1435.79 42
1435.88 37
1435.96 32
1436.05 28
1436.14 24
1436.22 22
1436.31 21
1436.40 21
1436.48 22
1436.57 23
1436.66 24
1436.74 26
1436.83 28
1436.92 29
1437.00 29
1437.09 28
1437.18 26
1437.27 24
1437.35 23
1437.44 22
1437.53 24
1437.61 28
1437.70 35
1437.79 45
1437.87 55
1437.96 67
1438.05 80
1438.13 90
1438.22 99
1438.31 103
1438.40 103
1438.48 99
1438.57 90
1438.66 78
1438.74 66
1438.83 54
1438.92 45
1439.00 39
1439.09 38
1439.18 40
1439.27 44
1439.35 50
1439.44 55
1439.53 58
1439.61 58
1439.70 55
1439.79 51
1439.87 44
1439.96 37
1440.05 31
1440.14 27
1440.22 24
1440.31 22
1440.40 22
1440.48 21
1440.57 20
1440.66 17
1440.74 14
1440.83 9
1440.92 4
1441.01 0
1441.09 0
1441.18 0
1441.27 0
1441.35 0
1441.44 0
1441.53 0
1441.61 0
1441.70 0
1441.79 10
1441.88 20
1441.96 30
1442.05 38
1442.14 43
1442.22 44
1442.31 42
1442.40 38
1442.49 32
1442.57 27
1442.66 23
1442.75 22
1442.83 23
1442.92 25
1443.01 27
1443.09 29
1443.18 30
1443.27 30
1443.36 30
1443.44 29
1443.53 30
1443.62 32
1443.70 36
1443.79 41
1443.88 48
1443.97 56
1444.05 64
1444.14 69
1444.23 73
1444.31 73
1444.40 70
1444.49 65
1444.58 59
1444.66 54
1444.75 50
1444.84 49
1444.92 49
1445.01 51
1445.10 52
1445.19 52
1445.27 50
1445.36 45
1445.45 39
1445.53 32
1445.62 24
1445.71 19
1445.80 15
1445.88 13
1445.97 13
1446.06 15
1446.14 19
1446.23 22
1446.32 25
1446.41 28
1446.49 30
1446.58 31
1446.67 31
1446.75 30
1446.84 31
1446.93 32
1447.02 36
1447.10 41
1447.19 47
1447.28 54
1447.37 59
1447.45 62
1447.54 62
1447.63 59
1447.71 54
1447.80 46
1447.89 39
1447.98 32
1448.06 27
1448.15 24
1448.24 21
1448.32 20
1448.41 18
1448.50 16
1448.59 14
1448.67 12
1448.76 11
1448.85 10
1448.94 10
1449.02 10
1449.11 11
1449.20 10
1449.28 9
1449.37 8
1449.46 6
1449.55 5
1449.63 5
1449.72 6
1449.81 9
1449.90 12
1449.98 14
1450.07 15
1450.16 15
1450.24 13
1450.33 9
1450.42 4
1450.51 0
1450.59 0
1450.68 0
1450.77 0
1450.86 0
1450.94 0
1451.03 4
1451.12 9
1451.21 13
1451.29 15
1451.38 15
1451.47 12
1451.55 8
1451.64 2
1451.73 0
1451.82 0
1451.90 0
1451.99 0
1452.08 0
1452.17 0
1452.25 2
1452.34 9
1452.43 16
1452.52 22
1452.60 27
1452.69 28
1452.78 27
1452.87 23
1452.95 17
1453.04 11
1453.13 4
1453.21 0
1453.30 0
1453.39 0
1453.48 0
1453.56 0
1453.65 4
1453.74 10
1453.83 15
1453.91 18
1454.00 18
1454.09 16
1454.18 11
1454.26 7
1454.35 4
1454.44 5
1454.53 10
1454.61 19
1454.70 31
1454.79 44
1454.88 57
1454.96 69
1455.05 80
1455.14 90
1455.23 99
1455.31 108
1455.40 117
1455.49 125
1455.58 133
1455.66 140
1455.75 144
1455.84 147
1455.93 147
1456.01 144
1456.10 138
1456.19 130
1456.27 119
1456.36 106
1456.45 93
1456.54 79
1456.62 66
1456.71 55
1456.80 47
1456.89 42
1456.97 40
1457.06 40
1457.15 41
1457.24 42
1457.32 43
1457.41 43
1457.50 43
1457.59 42
1457.68 41
1457.76 42
1457.85 43
1457.94 45
1458.03 49
1458.11 53
1458.20 56
1458.29 59
1458.38 61
1458.46 60
1458.55 59
1458.64 55
1458.73 50
1458.81 44
1458.90 39
1458.99 34
1459.08 30
1459.16 28
1459.25 29
1459.34 34
1459.43 42
1459.51 52
1459.60 63
1459.69 73
1459.78 82
1459.86 88
1459.95 89
1460.04 87
1460.13 82
1460.21 75
1460.30 67
1460.39 60
1460.48 54
1460.56 49
1460.65 45
1460.74 43
1460.83 40
1460.92 37
1461.00 34
1461.09 30
1461.18 26
1461.27 21
1461.35 16
1461.44 13
1461.53 11
1461.62 11
1461.70 12
1461.79 14
1461.88 16
1461.97 18
1462.05 20
1462.14 21
1462.23 21
1462.32 21
1462.41 22
1462.49 23
1462.58 24
1462.67 26
1462.76 27
1462.84 28
1462.93 30
1463.02 31
1463.11 32
1463.19 35
1463.28 38
1463.37 41
1463.46 45
1463.55 47
1463.63 48
1463.72 46
1463.81 42
1463.90 36
1463.98 27
1464.07 17
1464.16 6
1464.25 0
1464.33 0
1464.42 0
1464.51 0
1464.60 0
1464.69 0
1464.77 0
1464.86 0
1464.95 2
1465.04 11
1465.12 20
1465.21 30
1465.30 38
1465.39 45
1465.48 51
1465.56 54
1465.65 55
1465.74 55
1465.83 52
1465.91 48
1466.00 44
1466.09 39
1466.18 36
1466.27 34
1466.35 33
1466.44 34
1466.53 37
1466.62 40
1466.70 42
1466.79 43
1466.88 41
1466.97 36
1467.06 29
1467.14 22
1467.23 15
1467.32 10
1467.41 8
1467.49 10
1467.58 15
1467.67 22
1467.76 29
1467.85 34
1467.93 38
1468.02 40
1468.11 40
1468.20 39
1468.29 37
1468.37 35
1468.46 31
1468.55 26
1468.64 20
1468.72 12
1468.81 3
1468.90 0
1468.99 0
1469.08 0
1469.16 0
1469.25 0
1469.34 0
1469.43 0
1469.52 0
1469.60 7
1469.69 15
1469.78 21
1469.87 25
1469.95 28
1470.04 30
1470.13 31
1470.22 32
1470.31 34
1470.39 34
1470.48 35
1470.57 35
1470.66 34
1470.75 32
1470.83 29
1470.92 27
1471.01 25
1471.10 23
1471.19 21
1471.27 20
1471.36 20
1471.45 20
1471.54 20
1471.63 19
1471.71 18
1471.80 15
1471.89 11
1471.98 5
1472.06 0
1472.15 0
1472.24 0
1472.33 0
1472.42 0
1472.50 0
1472.59 0
1472.68 4
1472.77 12
1472.86 22
1472.94 33
1473.03 44
1473.12 56
1473.21 68
1473.30 79
1473.38 89
1473.47 95
1473.56 99
1473.65 98
1473.74 95
1473.82 89
1473.91 83
1474.00 76
1474.09 69
1474.18 63
1474.26 58
1474.35 52
1474.44 47
1474.53 41
1474.62 36
1474.70 30
1474.79 25
1474.88 20
1474.97 16
1475.06 11
1475.15 5
1475.23 0
1475.32 0
1475.41 0
1475.50 0
1475.59 0
1475.67 0
1475.76 0
1475.85 0
1475.94 2
1476.03 12
1476.11 22
1476.20 32
1476.29 40
1476.38 47
1476.47 52
1476.55 56
1476.64 59
1476.73 61
1476.82 62
1476.91 62
1476.99 61
1477.08 60
1477.17 58
1477.26 56
1477.35 56
1477.44 57
1477.52 61
1477.61 67
1477.70 74
1477.79 83
1477.88 92
1477.96 101
1478.05 110
1478.14 117
1478.23 123
1478.32 127
1478.40 128
1478.49 127
1478.58 123
1478.67 117
1478.76 110
1478.85 104
1478.93 99
1479.02 98
1479.11 100
1479.20 105
1479.29 111
1479.37 118
1479.46 123
1479.55 125
1479.64 124
1479.73 120
1479.82 115
1479.90 109
1479.99 103
1480.08 98
1480.17 95
1480.26 93
1480.34 91
1480.43 90
1480.52 88
1480.61 85
1480.70 83
1480.79 82
1480.87 83
1480.96 86
1481.05 93
1481.14 101
1481.23 110
1481.32 118
1481.40 122
1481.49 122
1481.58 118
1481.67 111
1481.76 100
1481.84 89
1481.93 77
1482.02 66
1482.11 56
1482.20 46
1482.29 38
1482.37 32
1482.46 29
1482.55 28
1482.64 30
1482.73 33
1482.82 38
1482.90 42
1482.99 46
1483.08 50
1483.17 54
1483.26 59
1483.35 67
1483.43 77
1483.52 89
1483.61 101
1483.70 113
1483.79 123
1483.87 128
1483.96 130
1484.05 129
1484.14 125
1484.23 120
1484.32 113
1484.40 107
1484.49 100
1484.58 93
1484.67 86
1484.76 79
1484.85 72
1484.93 66
1485.02 61
1485.11 57
1485.20 54
1485.29 53
1485.38 52
1485.46 53
1485.55 55
1485.64 59
1485.73 64
1485.82 70
1485.91 77
1486.00 84
1486.08 90
1486.17 93
1486.26 94
1486.35 92
1486.44 88
1486.53 82
1486.61 76
1486.70 70
1486.79 64
1486.88 59
1486.97 54
1487.06 49
1487.14 45
1487.23 41
1487.32 39
1487.41 38
1487.50 39
1487.59 41
1487.67 45
1487.76 49
1487.85 54
1487.94 59
1488.03 62
1488.12 63
1488.21 61
1488.29 56
1488.38 50
1488.47 41
1488.56 32
1488.65 23
1488.74 15
1488.82 8
1488.91 1
1489.00 0
1489.09 0
1489.18 0
1489.27 0
1489.36 0
1489.44 0
1489.53 0
1489.62 0
1489.71 5
1489.80 11
1489.89 18
1489.97 23
1490.06 27
1490.15 31
1490.24 34
1490.33 38
1490.42 41
1490.51 45
1490.59 47
1490.68 48
1490.77 47
1490.86 42
1490.95 35
1491.04 27
1491.13 18
1491.21 12
1491.30 9
1491.39 11
1491.48 17
1491.57 27
1491.66 38
1491.74 48
1491.83 56
1491.92 60
1492.01 59
1492.10 57
1492.19 53
1492.28 51
1492.36 50
1492.45 53
1492.54 59
1492.63 68
1492.72 77
1492.81 86
1492.90 92
1492.98 97
1493.07 98
1493.16 96
1493.25 92
1493.34 87
1493.43 81
1493.52 74
1493.61 68
1493.69 63
1493.78 58
1493.87 54
1493.96 51
1494.05 49
1494.14 45
1494.23 40
1494.31 32
1494.40 23
1494.49 12
1494.58 2
1494.67 0
1494.76 0
1494.85 0
1494.93 0
1495.02 0
1495.11 7
1495.20 15
1495.29 22
1495.38 26
1495.47 28
1495.55 28
1495.64 27
1495.73 27
1495.82 28
1495.91 30
1496.00 33
1496.09 36
1496.18 40
1496.26 44
1496.35 47
1496.44 50
1496.53 53
1496.62 56
1496.71 58
1496.80 60
1496.89 60
1496.97 59
1497.06 58
1497.15 58
1497.24 58
1497.33 59
1497.42 63
1497.51 68
1497.59 75
1497.68 81
1497.77 87
1497.86 91
1497.95 93
1498.04 94
1498.13 94
1498.22 94
1498.30 93
1498.39 93
1498.48 92
1498.57 89
1498.66 84
1498.75 77
1498.84 69
1498.93 60
1499.01 52
1499.10 46
1499.19 42
1499.28 41
1499.37 42
1499.46 45
1499.55 49
1499.64 52
1499.72 55
1499.81 56
1499.90 57
1499.99 55
1500.08 51
1500.17 47
1500.26 41
1500.35 35
1500.44 31
1500.52 28
1500.61 27
1500.70 27
1500.79 27
1500.88 26
1500.97 24
1501.06 19
1501.15 13
1501.23 5
1501.32 0
1501.41 0
1501.50 0
1501.59 0
1501.68 0
1501.77 0
1501.86 0
1501.95 0
1502.03 0
1502.12 3
1502.21 6
1502.30 11
1502.39 17
1502.48 23
1502.57 28
1502.66 32
1502.74 33
1502.83 31
1502.92 28
1503.01 23
1503.10 18
1503.19 13
1503.28 9
1503.37 7
1503.46 7
1503.54 8
1503.63 10
1503.72 14
1503.81 20
1503.90 27
1503.99 35
1504.08 44
1504.17 53
1504.26 60
1504.34 66
1504.43 70
1504.52 73
1504.61 74
1504.70 74
1504.79 73
1504.88 74
1504.97 75
1505.06 77
1505.15 79
1505.23 83
1505.32 87
1505.41 90
1505.50 93
1505.59 95
1505.68 96
1505.77 97
1505.86 96
1505.95 94
1506.03 91
1506.12 86
1506.21 81
1506.30 75
1506.39 68
1506.48 61
1506.57 53
1506.66 44
1506.75 36
1506.84 28
1506.92 22
1507.01 17
1507.10 14
1507.19 14
1507.28 17
1507.37 21
1507.46 27
1507.55 33
1507.64 39
1507.73 44
1507.81 48
1507.90 51
1507.99 55
1508.08 59
1508.17 66
1508.26 73
1508.35 82
1508.44 91
1508.53 98
1508.62 102
1508.71 104
1508.79 102
1508.88 98
1508.97 94
1509.06 92
1509.15 91
1509.24 92
1509.33 95
1509.42 99
1509.51 102
1509.60 104
1509.68 103
1509.77 99
1509.86 92
1509.95 83
1510.04 74
1510.13 65
1510.22 58
1510.31 53
1510.40 52
1510.49 53
1510.58 57
1510.66 62
1510.75 68
1510.84 73
1510.93 76
1511.02 77
1511.11 75
1511.20 72
1511.29 67
1511.38 62
1511.47 58
1511.56 55
1511.64 53
1511.73 53
1511.82 55
1511.91 58
1512.00 63
1512.09 68
1512.18 73
1512.27 78
1512.36 82
1512.45 86
1512.54 88
1512.63 89
1512.71 89
1512.80 87
1512.89 84
1512.98 79
1513.07 74
1513.16 69
1513.25 65
1513.34 62
1513.43 60
1513.52 59
1513.61 59
1513.70 58
1513.78 58
1513.87 57
1513.96 56
1514.05 55
1514.14 56
1514.23 58
1514.32 61
1514.41 63
1514.50 66
1514.59 67
1514.68 65
1514.77 62
1514.86 57
1514.94 51
1515.03 45
1515.12 41
1515.21 37
1515.30 35
1515.39 33
1515.48 33
1515.57 33
1515.66 34
1515.75 36
1515.84 41
1515.93 48
1516.02 56
1516.10 67
1516.19 77
1516.28 85
1516.37 90
1516.46 92
1516.55 92
1516.64 89
1516.73 86
1516.82 85
1516.91 85
1517.00 87
1517.09 91
1517.18 93
1517.27 94
1517.35 92
1517.44 88
1517.53 82
1517.62 75
1517.71 69
1517.80 65
1517.89 62
1517.98 62
1518.07 62
1518.16 62
1518.25 61
1518.34 59
1518.43 56
1518.52 51
1518.61 46
1518.69 41
1518.78 38
1518.87 36
1518.96 37
1519.05 41
1519.14 47
1519.23 54
1519.32 61
1519.41 67
1519.50 70
1519.59 71
1519.68 71
1519.77 70
1519.86 69
1519.95 70
1520.04 72
1520.12 76
1520.21 82
1520.30 88
1520.39 92
1520.48 96
1520.57 97
1520.66 96
1520.75 93
1520.84 90
1520.93 87
1521.02 85
1521.11 85
1521.20 88
1521.29 92
1521.38 98
1521.47 104
1521.56 110
1521.64 115
1521.73 116
1521.82 115
1521.91 111
1522.00 105
1522.09 99
1522.18 94
1522.27 90
1522.36 89
1522.45 89
1522.54 90
1522.63 91
1522.72 91
1522.81 89
1522.90 86
1522.99 82
1523.08 77
1523.17 73
1523.25 69
1523.34 66
1523.43 64
1523.52 61
1523.61 58
1523.70 54
1523.79 48
1523.88 42
1523.97 36
1524.06 30
1524.15 24
1524.24 20
1524.33 18
1524.42 18
1524.51 21
1524.60 27
1524.69 35
1524.78 46
1524.87 58
1524.96 69
1525.04 78
1525.13 85
1525.22 89
1525.31 89
1525.40 87
1525.49 82
1525.58 76
1525.67 70
1525.76 64
1525.85 59
1525.94 55
1526.03 53
1526.12 53
1526.21 55
1526.30 58
1526.39 61
1526.48 64
1526.57 66
1526.66 65
1526.75 63
1526.84 59
1526.93 54
1527.01 49
1527.10 45
1527.19 42
1527.28 39
1527.37 37
1527.46 35
1527.55 33
1527.64 33
1527.73 35
1527.82 39
1527.91 45
1528.00 53
1528.09 61
1528.18 68
1528.27 74
1528.36 77
1528.45 77
1528.54 76
1528.63 74
1528.72 72
1528.81 72
1528.90 73
1528.99 75
1529.08 79
1529.17 84
1529.26 90
1529.35 95
1529.43 99
1529.52 102
1529.61 103
1529.70 102
1529.79 99
1529.88 94
1529.97 88
1530.06 82
1530.15 76
1530.24 73
1530.33 73
1530.42 76
1530.51 82
1530.60 89
1530.69 97
1530.78 104
1530.87 110
1530.96 114
1531.05 114
1531.14 112
1531.23 106
1531.32 99
1531.41 90
1531.50 80
1531.59 70
1531.68 61
1531.77 52
1531.86 43
1531.95 33
1532.04 23
1532.13 13
1532.22 3
1532.31 0
1532.39 0
1532.48 0
1532.57 0
1532.66 0
1532.75 0
1532.84 0
1532.93 0
1533.02 4
1533.11 12
1533.20 20
1533.29 27
1533.38 33
1533.47 37
1533.56 39
1533.65 39
1533.74 38
1533.83 37
1533.92 36
1534.01 35
1534.10 35
1534.19 35
1534.28 34
1534.37 34
1534.46 33
1534.55 32
1534.64 33
1534.73 36
1534.82 40
1534.91 45
1535.00 51
1535.09 56
1535.18 60
1535.27 62
1535.36 63
1535.45 64
1535.54 64
1535.63 64
1535.72 63
1535.81 62
1535.90 59
1535.99 54
1536.08 46
1536.17 36
1536.26 25
1536.35 14
1536.44 5
1536.53 0
1536.62 0
1536.71 3
1536.80 11
1536.89 22
1536.98 35
1537.07 48
1537.15 60
1537.24 71
1537.33 80
1537.42 87
1537.51 93
1537.60 97
1537.69 100
1537.78 102
1537.87 103
1537.96 105
1538.05 107
1538.14 111
1538.23 115
1538.32 119
1538.41 124
1538.50 126
1538.59 127
1538.68 125
1538.77 121
1538.86 115
1538.95 109
1539.04 103
1539.13 98
1539.22 95
1539.31 94
1539.40 94
1539.49 96
1539.58 99
1539.67 104
1539.76 109
1539.85 116
1539.94 124
1540.03 132
1540.12 140
1540.21 147
1540.30 152
1540.39 156
1540.48 157
1540.57 157
1540.66 154
1540.75 149
1540.84 141
1540.93 132
1541.02 122
1541.11 109
1541.20 97
1541.29 84
1541.38 72
1541.47 63
1541.56 57
1541.65 54
1541.74 55
1541.83 60
1541.92 66
1542.01 72
1542.10 78
1542.19 83
1542.28 84
1542.37 83
1542.46 80
1542.55 77
1542.64 73
1542.73 69
1542.82 66
1542.91 63
1543.00 60
1543.09 58
1543.18 54
1543.27 51
1543.36 47
1543.45 44
1543.54 43
1543.63 43
1543.72 46
1543.81 51
1543.90 58
1543.99 66
1544.08 74
1544.17 80
1544.26 84
1544.35 85
1544.44 85
1544.53 83
1544.62 81
1544.71 80
1544.80 81
1544.89 83
1544.98 87
1545.07 92
1545.16 97
1545.26 99
1545.35 98
1545.44 95
1545.53 88
1545.62 80
1545.71 71
1545.80 62
1545.89 55
1545.98 48
1546.07 43
1546.16 38
1546.25 33
1546.34 29
1546.43 26
1546.52 24
1546.61 23
1546.70 24
1546.79 26
1546.88 28
1546.97 30
1547.06 32
1547.15 33
1547.24 33
1547.33 33
1547.42 34
1547.51 34
1547.60 36
1547.69 38
1547.78 40
1547.87 42
1547.96 45
1548.05 47
1548.14 49
1548.23 50
1548.32 52
1548.41 52
1548.50 52
1548.59 51
1548.68 49
1548.77 47
1548.86 44
1548.95 43
1549.04 42
1549.13 44
1549.22 48
1549.31 54
1549.40 61
1549.49 69
1549.58 75
1549.67 78
1549.76 78
1549.85 75
1549.94 69
1550.04 62
1550.13 54
1550.22 48
1550.31 44
1550.40 43
1550.49 44
1550.58 46
1550.67 47
1550.76 48
1550.85 46
1550.94 43
1551.03 38
1551.12 33
1551.21 29
1551.30 26
1551.39 25
1551.48 26
1551.57 29
1551.66 33
1551.75 38
1551.84 43
1551.93 47
1552.02 51
1552.11 55
1552.20 60
1552.29 65
1552.38 73
1552.47 83
1552.56 93
1552.65 105
1552.74 116
1552.83 125
1552.92 133
1553.02 140
1553.11 144
1553.20 147
1553.29 149
1553.38 149
1553.47 148
1553.56 146
1553.65 143
1553.74 139
1553.83 133
1553.92 127
1554.01 119
1554.10 112
1554.19 104
1554.28 97
1554.37 90
1554.46 85
1554.55 81
1554.64 78
1554.73 78
1554.82 79
1554.91 81
1555.00 84
1555.09 88
1555.18 92
1555.27 97
1555.36 102
1555.46 107
1555.55 112
1555.64 117
1555.73 119
1555.82 119
1555.91 116
1556.00 109
1556.09 100
1556.18 90
1556.27 81
1556.36 75
1556.45 71
1556.54 71
1556.63 74
1556.72 79
1556.81 85
1556.90 92
1556.99 100
1557.08 110
1557.17 119
1557.26 128
1557.35 136
1557.45 141
1557.54 143
1557.63 142
1557.72 139
1557.81 135
1557.90 132
1557.99 132
1558.08 135
1558.17 141
1558.26 149
1558.35 159
1558.44 169
1558.53 178
1558.62 183
1558.71 184
1558.80 180
1558.89 173
1558.98 164
1559.07 153
1559.16 142
1559.26 134
1559.35 129
1559.44 127
1559.53 129
1559.62 133
1559.71 138
1559.80 143
1559.89 146
1559.98 148
1560.07 149
1560.16 149
1560.25 148
1560.34 147
1560.43 147
1560.52 146
1560.61 144
1560.70 140
1560.79 133
1560.89 124
1560.98 111
1561.07 97
1561.16 83
1561.25 70
1561.34 60
1561.43 52
1561.52 48
1561.61 47
1561.70 47
1561.79 47
1561.88 47
1561.97 47
1562.06 45
1562.15 42
1562.24 39
1562.33 36
1562.43 32
1562.52 28
1562.61 24
1562.70 21
1562.79 19
1562.88 18
1562.97 20
1563.06 23
1563.15 29
1563.24 36
1563.33 45
1563.42 56
1563.51 66
1563.60 76
1563.69 86
1563.78 95
1563.88 103
1563.97 109
1564.06 114
1564.15 117
1564.24 119
1564.33 120
1564.42 121
1564.51 120
1564.60 119
1564.69 117
1564.78 115
1564.87 112
1564.96 108
1565.05 103
1565.15 99
1565.24 95
1565.33 91
1565.42 87
1565.51 82
1565.60 77
1565.69 72
1565.78 66
1565.87 62
1565.96 59
1566.05 58
1566.14 59
1566.23 62
1566.32 67
1566.42 72
1566.51 77
1566.60 82
1566.69 85
1566.78 88
1566.87 90
1566.96 92
1567.05 94
1567.14 96
1567.23 101
1567.32 108
1567.41 116
1567.50 126
1567.59 136
1567.69 144
1567.78 148
1567.87 147
1567.96 142
1568.05 132
1568.14 121
1568.23 108
1568.32 97
1568.41 89
1568.50 83
1568.59 81
1568.68 82
1568.78 86
1568.87 92
1568.96 99
1569.05 106
1569.14 112
1569.23 116
1569.32 118
1569.41 118
1569.50 115
1569.59 111
1569.68 107
1569.77 102
1569.86 97
1569.96 94
1570.05 91
1570.14 90
1570.23 90
1570.32 92
1570.41 95
1570.50 98
1570.59 100
1570.68 100
1570.77 99
1570.86 95
1570.96 90
1571.05 83
1571.14 76
1571.23 68
1571.32 60
1571.41 54
1571.50 49
1571.59 47
1571.68 48
1571.77 52
1571.86 59
1571.95 68
1572.05 76
1572.14 83
1572.23 86
1572.32 86
1572.41 82
1572.50 76
1572.59 68
1572.68 62
1572.77 57
1572.86 54
1572.95 53
1573.05 54
1573.14 57
1573.23 60
1573.32 65
1573.41 71
1573.50 78
1573.59 86
1573.68 92
1573.77 98
1573.86 102
1573.96 103
1574.05 103
1574.14 101
1574.23 98
1574.32 94
1574.41 91
1574.50 88
1574.59 85
1574.68 83
1574.77 82
1574.86 81
1574.96 80
1575.05 78
1575.14 75
1575.23 71
1575.32 66
1575.41 61
1575.50 57
1575.59 54
1575.68 54
1575.77 56
1575.87 60
1575.96 63
1576.05 66
1576.14 67
1576.23 65
1576.32 61
1576.41 55
1576.50 49
1576.59 43
1576.69 40
1576.78 38
1576.87 37
1576.96 37
1577.05 36
1577.14 35
1577.23 32
1577.32 28
1577.41 22
1577.50 17
1577.60 11
1577.69 7
1577.78 3
1577.87 0
1577.96 0
1578.05 0
1578.14 0
1578.23 0
1578.32 0
1578.42 0
1578.51 0
1578.60 0
1578.69 2
1578.78 12
1578.87 24
1578.96 38
1579.05 54
1579.14 70
1579.23 85
1579.33 97
1579.42 106
1579.51 111
1579.60 113
1579.69 114
1579.78 112
1579.87 110
1579.96 107
1580.06 103
1580.15 99
1580.24 95
1580.33 89
1580.42 84
1580.51 79
1580.60 75
1580.69 73
1580.78 72
1580.88 74
1580.97 78
1581.06 84
1581.15 92
1581.24 100
1581.33 108
1581.42 115
1581.51 121
1581.60 124
1581.70 124
1581.79 120
1581.88 113
1581.97 103
1582.06 92
1582.15 81
1582.24 71
1582.33 64
1582.43 60
1582.52 58
1582.61 58
1582.70 59
1582.79 62
1582.88 64
1582.97 67
1583.06 70
1583.15 74
1583.25 77
1583.34 79
1583.43 79
1583.52 76
1583.61 72
1583.70 65
1583.79 59
1583.88 55
1583.98 52
1584.07 53
1584.16 55
1584.25 60
1584.34 65
1584.43 72
1584.52 80
1584.61 87
1584.71 95
1584.80 103
1584.89 110
1584.98 114
1585.07 116
1585.16 115
1585.25 112
1585.34 107
1585.44 103
1585.53 98
1585.62 96
1585.71 95
1585.80 95
1585.89 96
1585.98 96
1586.08 95
1586.17 93
1586.26 91
1586.35 88
1586.44 86
1586.53 85
1586.62 85
1586.71 87
1586.81 91
1586.90 95
1586.99 100
1587.08 106
1587.17 111
1587.26 116
1587.35 120
1587.45 122
1587.54 121
1587.63 119
1587.72 114
1587.81 107
1587.90 99
1587.99 91
1588.08 83
1588.18 77
1588.27 74
1588.36 74
1588.45 77
1588.54 83
1588.63 90
1588.72 96
1588.82 102
1588.91 106
1589.00 109
1589.09 109
1589.18 110
1589.27 111
1589.36 113
1589.46 117
1589.55 121
1589.64 126
1589.73 131
1589.82 134
1589.91 135
1590.00 134
1590.10 132
1590.19 129
1590.28 126
1590.37 124
1590.46 124
1590.55 125
1590.64 126
1590.74 127
1590.83 127
1590.92 125
1591.01 122
1591.10 117
1591.19 110
1591.28 104
1591.38 97
1591.47 91
1591.56 86
1591.65 81
1591.74 77
1591.83 73
1591.92 71
1592.02 69
1592.11 69
1592.20 69
1592.29 70
1592.38 72
1592.47 73
1592.56 74
1592.66 74
1592.75 73
1592.84 71
1592.93 67
1593.02 63
1593.11 58
1593.20 53
1593.30 50
1593.39 48
1593.48 48
1593.57 51
1593.66 56
1593.75 63
1593.85 70
1593.94 77
1594.03 83
1594.12 87
1594.21 89
1594.30 88
1594.39 85
1594.49 80
1594.58 73
1594.67 65
1594.76 58
1594.85 52
1594.94 48
1595.04 45
1595.13 45
1595.22 48
1595.31 52
1595.40 56
1595.49 60
1595.59 63
1595.68 65
1595.77 66
1595.86 67
1595.95 68
1596.04 70
1596.13 73
1596.23 76
1596.32 80
1596.41 83
1596.50 85
1596.59 86
1596.68 85
1596.78 83
1596.87 79
1596.96 75
1597.05 69
1597.14 64
1597.23 58
1597.33 52
1597.42 47
1597.51 43
1597.60 39
1597.69 36
1597.78 33
1597.88 31
1597.97 28
1598.06 24
1598.15 20
1598.24 16
1598.33 12
1598.43 9
1598.52 7
1598.61 6
1598.70 7
1598.79 10
1598.88 13
1598.98 17
1599.07 19
1599.16 21
1599.25 21
1599.34 22
1599.43 22
1599.53 25
1599.62 29
1599.71 35
1599.80 43
1599.89 53
1599.98 63
1600.08 73
1600.17 82
1600.26 88
1600.35 92
1600.44 93
1600.53 91
1600.63 87
1600.72 82
1600.81 77
1600.90 71
1600.99 66
1601.08 59
1601.18 51
1601.27 42
1601.36 32
1601.45 22
1601.54 12
1601.63 4
1601.73 0
1601.82 0
1601.91 0
1602.00 0
1602.09 2
1602.19 4
1602.28 6
1602.37 6
1602.46 4
1602.55 1
1602.64 0
1602.74 0
1602.83 0
1602.92 0
1603.01 0
1603.10 6
1603.19 13
1603.29 20
1603.38 26
1603.47 31
1603.56 34
1603.65 37
1603.75 39
1603.84 41
1603.93 46
1604.02 52
1604.11 60
1604.20 70
1604.30 79
1604.39 88
1604.48 94
1604.57 96
1604.66 95
1604.76 92
1604.85 87
1604.94 83
1605.03 78
1605.12 76
1605.22 74
1605.31 73
1605.40 72
1605.49 71
1605.58 70
1605.67 68
1605.77 67
1605.86 66
1605.95 65
1606.04 65
1606.13 65
1606.23 65
1606.32 64
1606.41 65
1606.50 66
1606.59 68
1606.69 72
1606.78 79
1606.87 86
1606.96 94
1607.05 101
1607.14 108
1607.24 113
1607.33 117
1607.42 120
1607.51 123
1607.60 126
1607.70 128
1607.79 129
1607.88 127
1607.97 124
1608.06 119
1608.16 115
1608.25 111
1608.34 110
1608.43 112
1608.52 118
1608.62 127
1608.71 137
1608.80 146
1608.89 153
1608.98 157
1609.08 155
1609.17 149
1609.26 138
1609.35 124
1609.44 108
1609.54 90
1609.63 73
1609.72 57
1609.81 43
1609.90 33
1610.00 26
1610.09 22
1610.18 22
1610.27 23
1610.36 26
1610.46 27
1610.55 27
1610.64 24
1610.73 20
1610.82 14
1610.92 7
1611.01 2
1611.10 0
1611.19 0
1611.28 0
1611.38 0
1611.47 0
1611.56 0
1611.65 0
1611.74 0
1611.84 0
1611.93 1
1612.02 5
1612.11 9
1612.20 14
1612.30 18
1612.39 22
1612.48 26
1612.57 30
1612.66 36
1612.76 43
1612.85 51
1612.94 58
1613.03 65
1613.12 70
1613.22 73
1613.31 73
1613.40 71
1613.49 67
1613.58 63
1613.68 60
1613.77 59
1613.86 60
1613.95 65
1614.05 71
1614.14 78
1614.23 83
1614.32 85
1614.41 82
1614.51 76
1614.60 67
1614.69 58
1614.78 51
1614.87 47
1614.97 48
1615.06 53
1615.15 61
1615.24 72
1615.33 84
1615.43 95
1615.52 104
1615.61 112
1615.70 118
1615.80 121
1615.89 123
1615.98 123
1616.07 124
1616.16 124
1616.26 124
1616.35 124
1616.44 124
1616.53 123
1616.63 123
1616.72 122
1616.81 120
1616.90 119
1616.99 117
1617.09 116
1617.18 115
1617.27 114
1617.36 113
1617.45 112
1617.55 112
1617.64 112
1617.73 113
1617.82 115
1617.92 116
1618.01 116
1618.10 114
1618.19 110
1618.28 105
1618.38 99
1618.47 94
1618.56 90
1618.65 90
1618.75 92
1618.84 96
1618.93 101
1619.02 107
1619.11 112
1619.21 117
1619.30 122
1619.39 128
1619.48 133
1619.58 139
1619.67 144
1619.76 148
1619.85 149
1619.95 148
1620.04 146
1620.13 142
1620.22 137
1620.31 133
1620.41 130
1620.50 127
1620.59 126
1620.68 124
1620.78 122
1620.87 118
1620.96 114
1621.05 109
1621.15 104
1621.24 100
1621.33 97
1621.42 95
1621.51 93
1621.61 91
1621.70 87
1621.79 81
1621.88 73
1621.98 65
1622.07 56
1622.16 49
1622.25 44
1622.35 41
1622.44 42
1622.53 44
1622.62 47
1622.71 50
1622.81 53
1622.90 56
1622.99 60
1623.08 64
1623.18 70
1623.27 78
1623.36 89
1623.45 101
1623.55 113
1623.64 123
1623.73 130
1623.82 134
1623.92 135
1624.01 133
1624.10 130
1624.19 127
1624.29 125
1624.38 125
1624.47 126
1624.56 127
1624.65 127
1624.75 125
1624.84 121
1624.93 115
1625.02 106
1625.12 95
1625.21 82
1625.30 70
1625.39 58
1625.49 48
1625.58 42
1625.67 39
1625.76 39
1625.86 43
1625.95 49
1626.04 56
1626.13 65
1626.23 73
1626.32 80
1626.41 85
1626.50 88
1626.60 89
1626.69 89
1626.78 86
1626.87 83
1626.97 79
1627.06 76
1627.15 74
1627.24 72
1627.34 72
1627.43 71
1627.52 70
1627.61 67
1627.71 64
1627.80 59
1627.89 54
1627.98 50
1628.08 47
1628.17 45
1628.26 44
1628.35 46
1628.45 50
1628.54 57
1628.63 67
1628.72 79
1628.82 93
1628.91 107
1629.00 118
1629.09 127
1629.19 132
1629.28 132
1629.37 129
1629.46 124
1629.56 118
1629.65 112
1629.74 106
1629.83 101
1629.93 96
1630.02 91
1630.11 86
1630.20 82
1630.30 79
1630.39 77
1630.48 76
1630.57 75
1630.67 75
1630.76 75
1630.85 75
1630.94 75
1631.04 75
1631.13 76
1631.22 77
1631.31 79
1631.41 79
1631.50 79
1631.59 77
1631.69 73
1631.78 67
1631.87 62
1631.96 57
1632.06 55
1632.15 55
1632.24 58
1632.33 63
1632.43 69
1632.52 74
1632.61 77
1632.70 76
1632.80 72
1632.89 64
1632.98 56
1633.07 47
1633.17 39
1633.26 31
1633.35 25
1633.45 18
1633.54 12
1633.63 5
1633.72 0
1633.82 0
1633.91 0
1634.00 0
1634.09 0
1634.19 0
1634.28 0
1634.37 0
1634.46 2
1634.56 3
1634.65 4
1634.74 5
1634.84 6
1634.93 9
1635.02 12
1635.11 17
1635.21 24
1635.30 32
1635.39 42
1635.48 52
1635.58 61
1635.67 69
1635.76 74
1635.86 77
1635.95 78
1636.04 78
1636.13 77
1636.23 76
1636.32 77
1636.41 78
1636.50 81
1636.60 84
1636.69 88
1636.78 91
1636.88 94
1636.97 95
1637.06 95
1637.15 93
1637.25 89
1637.34 83
1637.43 76
1637.52 68
1637.62 58
1637.71 48
1637.80 36
1637.90 23
1637.99 10
1638.08 0
1638.17 0
1638.27 0
1638.36 0
1638.45 0
1638.55 0
1638.64 0
1638.73 5
1638.82 14
1638.92 20
1639.01 22
1639.10 20
1639.20 14
1639.29 8
1639.38 1
1639.47 0
1639.57 0
1639.66 0
1639.75 0
1639.84 0
1639.94 0
1640.03 0
1640.12 1
1640.22 5
1640.31 9
1640.40 13
1640.49 17
1640.59 20
1640.68 22
1640.77 22
1640.87 21
1640.96 19
1641.05 15
1641.14 11
1641.24 7
1641.33 2
1641.42 0
1641.52 0
1641.61 0
1641.70 0
1641.80 0
1641.89 0
1641.98 0
1642.07 3
1642.17 9
1642.26 15
1642.35 22
1642.45 30
1642.54 37
1642.63 44
1642.72 51
1642.82 56
1642.91 60
1643.00 62
1643.10 63
1643.19 62
1643.28 60
1643.37 56
1643.47 51
1643.56 45
1643.65 38
1643.75 31
1643.84 25
1643.93 21
1644.03 18
1644.12 17
1644.21 19
1644.30 23
1644.40 29
1644.49 36
1644.58 44
1644.68 51
1644.77 56
1644.86 57
1644.95 55
1645.05 50
1645.14 42
1645.23 33
1645.33 24
1645.42 16
1645.51 12
1645.61 11
1645.70 13
1645.79 18
1645.88 24
1645.98 31
1646.07 38
1646.16 44
1646.26 51
1646.35 56
1646.44 61
1646.54 66
1646.63 70
1646.72 72
1646.82 74
1646.91 74
1647.00 73
1647.09 71
1647.19 69
1647.28 66
1647.37 64
1647.47 63
1647.56 63
1647.65 64
1647.75 66
1647.84 69
1647.93 74
1648.02 79
1648.12 85
1648.21 92
1648.30 98
1648.40 102
1648.49 104
1648.58 104
1648.68 101
1648.77 98
1648.86 94
1648.96 93
1649.05 94
1649.14 97
1649.24 101
1649.33 105
1649.42 108
1649.51 108
1649.61 105
1649.70 99
1649.79 90
1649.89 79
1649.98 67
1650.07 54
1650.17 42
1650.26 30
1650.35 21
1650.45 13
1650.54 8
1650.63 6
1650.73 6
1650.82 7
1650.91 9
1651.00 12
1651.10 14
1651.19 16
1651.28 17
1651.38 18
1651.47 20
1651.56 23
1651.66 28
1651.75 33
1651.84 39
1651.94 46
1652.03 52
1652.12 58
1652.22 60
1652.31 61
1652.40 58
1652.50 52
1652.59 45
1652.68 37
1652.77 29
1652.87 23
1652.96 18
1653.05 15
1653.15 13
1653.24 12
1653.33 13
1653.43 15
1653.52 18
1653.61 23
1653.71 29
1653.80 36
1653.89 41
1653.99 44
1654.08 45
1654.17 44
1654.27 40
1654.36 36
1654.45 31
1654.55 27
1654.64 25
1654.73 26
1654.83 29
1654.92 34
1655.01 41
1655.11 48
1655.20 55
1655.29 61
1655.39 65
1655.48 67
1655.57 67
1655.67 64
1655.76 60
1655.85 56
1655.95 52
1656.04 50
1656.13 52
1656.23 56
1656.32 62
1656.41 70
1656.51 77
1656.60 83
1656.69 87
1656.79 89
1656.88 90
1656.97 91
1657.07 92
1657.16 96
1657.25 101
1657.35 109
1657.44 117
1657.53 125
1657.63 131
1657.72 136
1657.81 138
1657.91 136
1658.00 133
1658.09 127
1658.19 119
1658.28 110
1658.37 101
1658.47 92
1658.56 83
1658.65 75
1658.75 66
1658.84 57
1658.93 48
1659.03 39
1659.12 32
1659.21 26
1659.31 23
1659.40 22
1659.49 24
1659.59 29
1659.68 36
1659.77 43
1659.87 51
1659.96 58
1660.05 64
1660.15 68
1660.24 70
1660.33 71
1660.43 72
1660.52 72
1660.61 72
1660.71 72
1660.80 71
1660.89 70
1660.99 68
1661.08 65
1661.17 62
1661.27 59
1661.36 56
1661.45 52
1661.55 47
1661.64 41
1661.73 33
1661.83 23
1661.92 13
1662.02 3
1662.11 0
1662.20 0
1662.30 0
1662.39 0
1662.48 0
1662.58 2
1662.67 6
1662.76 10
1662.86 11
1662.95 9
1663.04 6
1663.14 2
1663.23 0
1663.32 0
1663.42 0
1663.51 0
1663.60 0
1663.70 8
1663.79 20
1663.88 35
1663.98 52
1664.07 71
1664.17 89
1664.26 104
1664.35 115
1664.45 121
1664.54 123
1664.63 122
1664.73 119
1664.82 115
1664.91 111
1665.01 108
1665.10 106
1665.19 105
1665.29 105
1665.38 104
1665.48 102
1665.57 100
1665.66 96
1665.76 92
1665.85 87
1665.94 82
1666.04 78
1666.13 74
1666.22 70
1666.32 66
1666.41 62
1666.50 55
1666.60 47
1666.69 39
1666.79 30
1666.88 22
1666.97 17
1667.07 13
1667.16 12
1667.25 13
1667.35 15
1667.44 16
1667.53 17
1667.63 17
1667.72 16
1667.81 12
1667.91 8
1668.00 2
1668.10 0
1668.19 0
1668.28 0
1668.38 0
1668.47 0
1668.56 0
1668.66 0
1668.75 0
1668.84 11
1668.94 23
1669.03 36
1669.13 47
1669.22 55
1669.31 61
1669.41 64
1669.50 65
1669.59 64
1669.69 62
1669.78 61
1669.88 60
1669.97 62
1670.06 66
1670.16 73
1670.25 81
1670.34 90
1670.44 97
1670.53 103
1670.62 105
1670.72 106
1670.81 105
1670.91 103
1671.00 103
1671.09 104
1671.19 108
1671.28 112
1671.37 117
1671.47 121
1671.56 123
1671.66 124
1671.75 122
1671.84 119
1671.94 116
1672.03 112
1672.12 108
1672.22 104
1672.31 101
1672.41 96
1672.50 92
1672.59 87
1672.69 81
1672.78 76
1672.87 72
1672.97 71
1673.06 74
1673.16 82
1673.25 93
1673.34 108
1673.44 123
1673.53 137
1673.62 146
1673.72 151
1673.81 149
1673.91 143
1674.00 134
1674.09 126
1674.19 119
1674.28 117
1674.38 120
1674.47 127
1674.56 136
1674.66 146
1674.75 153
1674.84 157
1674.94 157
1675.03 154
1675.13 148
1675.22 141
1675.31 133
1675.41 125
1675.50 117
1675.60 109
1675.69 101
1675.78 93
1675.88 85
1675.97 78
1676.06 71
1676.16 65
1676.25 59
1676.35 54
1676.44 50
1676.53 46
1676.63 45
1676.72 45
1676.82 48
1676.91 53
1677.00 59
1677.10 67
1677.19 74
1677.28 80
1677.38 84
1677.47 88
1677.57 91
1677.66 93
1677.75 95
1677.85 96
1677.94 97
1678.04 96
1678.13 92
1678.22 87
1678.32 80
1678.41 72
1678.51 65
1678.60 58
1678.69 54
1678.79 52
1678.88 53
1678.98 56
1679.07 60
1679.16 65
1679.26 69
1679.35 72
1679.45 73
1679.54 73
1679.63 71
1679.73 68
1679.82 65
1679.91 62
1680.01 59
1680.10 57
1680.20 54
1680.29 52
1680.38 50
1680.48 50
1680.57 50
1680.67 53
1680.76 57
1680.85 63
1680.95 70
1681.04 77
1681.14 81
1681.23 83
1681.32 82
1681.42 78
1681.51 72
1681.61 67
1681.70 63
1681.79 61
1681.89 63
1681.98 67
1682.08 73
1682.17 79
1682.26 85
1682.36 88
1682.45 89
1682.55 88
1682.64 86
1682.74 83
1682.83 81
1682.92 79
1683.02 79
1683.11 79
1683.21 80
1683.30 82
1683.39 85
1683.49 89
1683.58 94
1683.68 102
1683.77 112
1683.86 121
1683.96 130
1684.05 135
1684.15 137
1684.24 134
1684.33 127
1684.43 117
1684.52 106
1684.62 96
1684.71 88
1684.80 82
1684.90 78
1684.99 76
1685.09 76
1685.18 77
1685.28 79
1685.37 82
1685.46 87
1685.56 94
1685.65 103
1685.75 113
1685.84 123
1685.93 131
1686.03 135
1686.12 135
1686.22 131
1686.31 124
1686.40 113
1686.50 102
1686.59 92
1686.69 83
1686.78 76
1686.88 72
1686.97 70
1687.06 72
1687.16 75
1687.25 80
1687.35 87
1687.44 94
1687.53 102
1687.63 108
1687.72 114
1687.82 117
1687.91 118
1688.01 119
1688.10 120
1688.19 121
1688.29 124
1688.38 128
1688.48 133
1688.57 136
1688.67 138
1688.76 136
1688.85 132
1688.95 125
1689.04 118
1689.14 111
1689.23 106
1689.32 104
1689.42 105
1689.51 109
1689.61 114
1689.70 121
1689.80 127
1689.89 130
1689.98 131
1690.08 130
1690.17 126
1690.27 123
1690.36 122
1690.46 124
1690.55 128
1690.64 135
1690.74 143
1690.83 150
1690.93 155
1691.02 156
1691.12 154
1691.21 149
1691.30 142
1691.40 136
1691.49 131
1691.59 127
1691.68 124
1691.78 121
1691.87 118
1691.96 115
1692.06 112
1692.15 107
1692.25 102
1692.34 97
1692.44 92
1692.53 87
1692.62 82
1692.72 77
1692.81 72
1692.91 68
1693.00 65
1693.10 62
1693.19 62
1693.28 63
1693.38 67
1693.47 71
1693.57 77
1693.66 82
1693.76 85
1693.85 87
1693.95 87
1694.04 85
1694.13 82
1694.23 79
1694.32 77
1694.42 76
1694.51 77
1694.61 79
1694.70 82
1694.79 86
1694.89 90
1694.98 94
1695.08 98
1695.17 104
1695.27 111
1695.36 118
1695.46 126
1695.55 133
1695.64 140
1695.74 145
1695.83 148
1695.93 148
1696.02 147
1696.12 145
1696.21 142
1696.30 139
1696.40 136
1696.49 134
1696.59 131
1696.68 128
1696.78 124
1696.87 119
1696.97 113
1697.06 108
1697.15 103
1697.25 98
1697.34 94
1697.44 91
1697.53 89
1697.63 88
1697.72 86
1697.82 84
1697.91 80
1698.01 76
1698.10 70
1698.19 64
1698.29 57
1698.38 50
1698.48 44
1698.57 37
1698.67 29
1698.76 21
1698.86 12
1698.95 3
1699.04 0
1699.14 0
1699.23 0
1699.33 0
1699.42 0
1699.52 0
1699.61 0
1699.71 0
1699.80 5
1699.89 16
1699.99 28
1700.08 41
1700.18 54
1700.27 65
1700.37 74
1700.46 81
1700.56 84
1700.65 85
1700.75 86
1700.84 87
1700.93 89
1701.03 92
1701.12 96
1701.22 100
1701.31 104
1701.41 107
1701.50 108
1701.60 108
1701.69 106
1701.79 103
1701.88 99
1701.98 95
1702.07 91
1702.16 88
1702.26 85
1702.35 84
1702.45 84
1702.54 86
1702.64 90
1702.73 96
1702.83 105
1702.92 116
1703.02 127
1703.11 138
1703.20 147
1703.30 152
1703.39 154
1703.49 153
1703.58 148
1703.68 142
1703.77 135
1703.87 128
1703.96 122
1704.06 116
1704.15 112
1704.25 108
1704.34 104
1704.44 100
1704.53 96
1704.62 93
1704.72 90
1704.81 89
1704.91 90
1705.00 91
1705.10 94
1705.19 96
1705.29 98
1705.38 97
1705.48 94
1705.57 91
1705.67 88
1705.76 86
1705.86 86
1705.95 89
1706.04 94
1706.14 101
1706.23 107
1706.33 114
1706.42 119
1706.52 122
1706.61 124
1706.71 124
1706.80 122
1706.90 119
1706.99 115
1707.09 111
1707.18 107
1707.28 104
1707.37 104
1707.47 106
1707.56 110
1707.65 116
1707.75 121
1707.84 123
1707.94 123
1708.03 118
1708.13 110
1708.22 99
1708.32 86
1708.41 73
1708.51 62
1708.60 51
1708.70 42
1708.79 33
1708.89 26
1708.98 20
1709.08 14
1709.17 10
1709.27 8
1709.36 9
1709.46 11
1709.55 15
1709.65 21
1709.74 26
1709.83 32
1709.93 36
1710.02 40
1710.12 45
1710.21 50
1710.31 57
1710.40 65
1710.50 73
1710.59 80
1710.69 85
1710.78 87
1710.88 85
1710.97 81
1711.07 76
1711.16 71
1711.26 68
1711.35 68
1711.45 70
1711.54 74
1711.64 79
1711.73 84
1711.83 89
1711.92 92
1712.02 95
1712.11 97
1712.21 97
1712.30 96
1712.40 95
1712.49 93
1712.58 91
1712.68 91
1712.77 91
1712.87 93
1712.96 95
1713.06 98
1713.15 100
1713.25 100
1713.34 98
1713.44 95
1713.53 91
1713.63 89
1713.72 90
1713.82 93
1713.91 100
1714.01 108
1714.10 116
1714.20 123
1714.29 128
1714.39 130
1714.48 130
1714.58 131
1714.67 134
1714.77 139
1714.86 147
1714.96 156
1715.05 166
1715.15 175
1715.24 183
1715.34 188
1715.43 190
1715.53 188
1715.62 184
1715.72 177
1715.81 168
1715.91 158
1716.00 148
1716.10 138
1716.19 129
1716.29 121
1716.38 114
1716.48 110
1716.57 106
1716.67 104
1716.76 102
1716.86 99
1716.95 95
1717.05 90
1717.14 83
1717.24 74
1717.33 65
1717.43 58
1717.52 52
1717.62 50
1717.71 50
1717.81 54
1717.90 58
1718.00 64
1718.09 69
1718.19 72
1718.28 73
1718.38 72
1718.47 70
1718.57 69
1718.66 67
1718.76 67
1718.85 68
1718.95 71
1719.04 76
1719.14 80
1719.23 85
1719.33 88
1719.42 88
1719.52 86
1719.61 80
1719.71 73
1719.80 64
1719.90 56
1719.99 50
1720.09 46
1720.18 43
1720.28 43
1720.37 43
1720.47 43
1720.56 41
1720.66 39
1720.75 37
1720.85 35
1720.94 35
1721.04 38
1721.13 41
1721.23 45
1721.32 48
1721.42 49
1721.52 49
1721.61 48
1721.71 45
1721.80 42
1721.90 39
1721.99 35
1722.09 32
1722.18 28
1722.28 26
1722.37 26
1722.47 27
1722.56 31
1722.66 36
1722.75 42
1722.85 48
1722.94 53
1723.04 57
1723.13 59
1723.23 60
1723.32 59
1723.42 57
1723.51 54
1723.61 51
1723.70 49
1723.80 47
1723.89 47
1723.99 47
1724.08 47
1724.18 48
1724.27 48
1724.37 47
1724.47 44
1724.56 40
1724.66 35
1724.75 29
1724.85 25
1724.94 21
1725.04 19
1725.13 19
1725.23 22
1725.32 25
1725.42 28
1725.51 31
1725.61 34
1725.70 35
1725.80 34
1725.89 32
1725.99 27
1726.08 22
1726.18 16
1726.27 10
1726.37 6
1726.47 4
1726.56 5
1726.66 8
1726.75 13
1726.85 20
1726.94 27
1727.04 34
1727.13 40
1727.23 45
1727.32 49
1727.42 51
1727.51 52
1727.61 52
1727.70 51
1727.80 48
1727.89 46
1727.99 44
1728.08 43
1728.18 44
1728.28 45
1728.37 48
1728.47 52
1728.56 56
1728.66 59
1728.75 62
1728.85 62
1728.94 59
1729.04 53
1729.13 45
1729.23 34
1729.32 24
1729.42 15
1729.51 8
1729.61 4
1729.71 3
1729.80 4
1729.90 6
1729.99 8
1730.09 11
1730.18 12
1730.28 12
1730.37 11
1730.47 8
1730.56 4
1730.66 0
1730.75 0
1730.85 0
1730.95 0
1731.04 0
1731.14 0
1731.23 0
1731.33 0
1731.42 3
1731.52 7
1731.61 10
1731.71 12
1731.80 14
1731.90 15
1731.99 16
1732.09 18
1732.19 19
1732.28 20
1732.38 21
1732.47 23
1732.57 26
1732.66 29
1732.76 32
1732.85 34
1732.95 36
1733.04 38
1733.14 38
1733.24 38
1733.33 39
1733.43 40
1733.52 43
1733.62 46
1733.71 50
1733.81 54
1733.90 57
1734.00 58
1734.09 58
1734.19 56
1734.29 53
1734.38 49
1734.48 45
1734.57 44
1734.67 45
1734.76 48
1734.86 54
1734.95 61
1735.05 68
1735.14 74
1735.24 77
1735.34 78
1735.43 76
1735.53 71
1735.62 66
1735.72 61
1735.81 57
1735.91 56
1736.00 56
1736.10 60
1736.20 65
1736.29 71
1736.39 77
1736.48 81
1736.58 83
1736.67 82
1736.77 77
1736.86 70
1736.96 61
1737.06 51
1737.15 43
1737.25 36
1737.34 30
1737.44 24
1737.53 19
1737.63 13
1737.72 7
1737.82 1
1737.92 0
1738.01 0
1738.11 0
1738.20 0
1738.30 5
1738.39 11
1738.49 16
1738.58 21
1738.68 24
1738.78 27
1738.87 30
1738.97 32
1739.06 35
1739.16 37
1739.25 38
1739.35 37
1739.44 35
1739.54 33
1739.64 31
1739.73 31
1739.83 33
1739.92 37
1740.02 42
1740.11 49
1740.21 56
1740.31 62
1740.40 67
1740.50 71
1740.59 73
1740.69 74
1740.78 73
1740.88 71
1740.98 68
1741.07 65
1741.17 62
1741.26 59
1741.36 56
1741.45 55
1741.55 53
1741.64 52
1741.74 51
1741.84 49
1741.93 48
1742.03 48
1742.12 49
1742.22 51
1742.31 55
1742.41 60
1742.51 67
1742.60 73
1742.70 80
1742.79 85
1742.89 90
1742.98 93
1743.08 96
1743.18 98
1743.27 100
1743.37 100
1743.46 99
1743.56 96
1743.65 92
1743.75 87
1743.85 83
1743.94 81
1744.04 81
1744.13 84
1744.23 89
1744.32 96
1744.42 101
1744.52 105
1744.61 106
1744.71 104
1744.80 100
1744.90 94
1745.00 86
1745.09 78
1745.19 69
1745.28 61
1745.38 54
1745.47 49
1745.57 46
1745.67 44
1745.76 43
1745.86 42
1745.95 41
1746.05 40
1746.14 37
1746.24 34
1746.34 30
1746.43 26
1746.53 24
1746.62 24
1746.72 26
1746.82 30
1746.91 35
1747.01 41
1747.10 46
1747.20 50
1747.29 51
1747.39 51
1747.49 49
1747.58 48
1747.68 48
1747.77 50
1747.87 52
1747.97 55
1748.06 56
1748.16 56
1748.25 54
1748.35 50
1748.44 47
1748.54 44
1748.64 41
1748.73 40
1748.83 39
1748.92 37
1749.02 34
1749.12 30
1749.21 27
1749.31 25
1749.40 25
1749.50 27
1749.60 32
1749.69 38
1749.79 46
1749.88 54
1749.98 61
1750.07 66
1750.17 69
1750.27 68
1750.36 65
1750.46 60
1750.55 54
1750.65 47
1750.75 43
1750.84 40
1750.94 40
1751.03 44
1751.13 50
1751.23 56
1751.32 62
1751.42 67
1751.51 69
1751.61 70
1751.71 70
1751.80 68
1751.90 66
1751.99 64
1752.09 63
1752.19 63
1752.28 64
1752.38 66
1752.47 70
1752.57 76
1752.67 83
1752.76 91
1752.86 98
1752.95 103
1753.05 104
1753.15 102
1753.24 96
1753.34 86
1753.43 73
1753.53 59
1753.63 46
1753.72 34
1753.82 26
1753.91 22
1754.01 22
1754.11 27
1754.20 36
1754.30 48
1754.39 60
1754.49 72
1754.59 81
1754.68 86
1754.78 87
1754.87 83
1754.97 76
1755.07 67
1755.16 57
1755.26 46
1755.35 35
1755.45 25
1755.55 15
1755.64 5
1755.74 0
1755.83 0
1755.93 0
1756.03 0
1756.12 0
1756.22 0
1756.31 0
1756.41 3
1756.51 7
1756.60 8
1756.70 9
1756.79 8
1756.89 7
1756.99 7
1757.08 8
1757.18 11
1757.28 15
1757.37 20
1757.47 26
1757.56 33
1757.66 40
1757.76 49
1757.85 58
1757.95 68
1758.04 77
1758.14 85
1758.24 89
1758.33 90
1758.43 86
1758.53 79
1758.62 68
1758.72 58
1758.81 48
1758.91 41
1759.01 37
1759.10 36
1759.20 39
1759.29 43
1759.39 50
1759.49 57
1759.58 64
1759.68 70
1759.78 74
1759.87 76
1759.97 75
1760.06 70
1760.16 62
1760.26 53
1760.35 44
1760.45 35
1760.54 29
1760.64 26
1760.74 25
1760.83 27
1760.93 29
1761.03 30
1761.12 29
1761.22 27
1761.31 22
1761.41 16
1761.51 10
1761.60 4
1761.70 0
1761.80 0
1761.89 3
1761.99 9
1762.08 18
1762.18 30
1762.28 42
1762.37 53
1762.47 63
1762.57 70
1762.66 75
1762.76 78
1762.85 79
1762.95 80
1763.05 81
1763.14 81
1763.24 80
1763.34 79
1763.43 77
1763.53 74
1763.62 71
1763.72 69
1763.82 67
1763.91 68
1764.01 69
1764.11 72
1764.20 75
1764.30 77
1764.39 78
1764.49 78
1764.59 77
1764.68 76
1764.78 75
1764.88 76
1764.97 77
1765.07 79
1765.17 81
1765.26 83
1765.36 83
1765.45 83
1765.55 81
1765.65 78
1765.74 76
1765.84 75
1765.94 74
1766.03 74
1766.13 74
1766.22 74
1766.32 74
1766.42 73
1766.51 73
1766.61 73
1766.71 73
1766.80 76
1766.90 79
1767.00 84
1767.09 89
1767.19 93
1767.28 96
1767.38 98
1767.48 100
1767.57 100
1767.67 102
1767.77 104
1767.86 109
1767.96 114
1768.06 120
1768.15 125
1768.25 128
1768.35 127
1768.44 123
1768.54 116
1768.63 107
1768.73 97
1768.83 89
1768.92 83
1769.02 80
1769.12 81
1769.21 84
1769.31 90
1769.41 95
1769.50 99
1769.60 101
1769.70 101
1769.79 97
1769.89 91
1769.98 84
1770.08 77
1770.18 70
1770.27 64
1770.37 58
1770.47 54
1770.56 51
1770.66 49
1770.76 48
1770.85 50
1770.95 53
1771.05 58
1771.14 65
1771.24 73
1771.34 81
1771.43 87
1771.53 91
1771.62 93
1771.72 92
1771.82 89
1771.91 85
1772.01 82
1772.11 78
1772.20 77
1772.30 77
1772.40 79
1772.49 82
1772.59 87
1772.69 93
1772.78 101
1772.88 109
1772.98 117
1773.07 124
1773.17 129
1773.27 130
1773.36 129
1773.46 124
1773.56 115
1773.65 103
1773.75 90
1773.84 76
1773.94 63
1774.04 52
1774.13 43
1774.23 38
1774.33 35
1774.42 35
1774.52 37
1774.62 40
1774.71 44
1774.81 49
1774.91 54
1775.00 60
1775.10 66
1775.20 71
1775.29 76
1775.39 80
1775.49 82
1775.58 85
1775.68 88
1775.78 92
1775.87 97
1775.97 101
1776.07 104
1776.16 105
1776.26 102
1776.36 96
1776.45 86
1776.55 75
1776.65 64
1776.74 52
1776.84 41
1776.94 31
1777.03 22
1777.13 13
1777.23 6
1777.32 0
1777.42 0
1777.52 0
1777.61 0
1777.71 0
1777.81 0
1777.90 0
1778.00 0
1778.10 3
1778.19 12
1778.29 19
1778.39 24
1778.48 25
1778.58 24
1778.68 21
1778.77 19
1778.87 17
1778.97 16
1779.06 16
1779.16 15
1779.26 13
1779.35 9
1779.45 2
1779.55 0
1779.64 0
1779.74 0
1779.84 0
1779.93 0
1780.03 0
1780.13 0
1780.22 5
1780.32 14
1780.42 22
1780.51 27
1780.61 31
1780.71 32
1780.80 33
1780.90 33
1781.00 32
1781.09 32
1781.19 32
1781.29 34
1781.38 36
1781.48 39
1781.58 43
1781.68 49
1781.77 55
1781.87 61
1781.97 66
1782.06 71
1782.16 72
1782.26 71
1782.35 67
1782.45 60
1782.55 52
1782.64 43
1782.74 35
1782.84 29
1782.93 27
1783.03 28
1783.13 32
1783.22 39
1783.32 47
1783.42 56
1783.51 63
1783.61 69
1783.71 74
1783.80 76
1783.90 76
1784.00 74
1784.10 69
1784.19 63
1784.29 56
1784.39 48
1784.48 41
1784.58 36
1784.68 33
1784.77 32
1784.87 33
1784.97 35
1785.06 38
1785.16 42
1785.26 45
1785.35 47
1785.45 48
1785.55 47
1785.64 46
1785.74 43
1785.84 40
1785.94 38
1786.03 37
1786.13 39
1786.23 43
1786.32 50
1786.42 58
1786.52 67
1786.61 76
1786.71 83
1786.81 88
1786.90 90
1787.00 90
1787.10 89
1787.20 87
1787.29 85
1787.39 84
1787.49 84
1787.58 85
1787.68 87
1787.78 89
1787.87 92
1787.97 96
1788.07 99
1788.16 103
1788.26 107
1788.36 110
1788.46 112
1788.55 112
1788.65 110
1788.75 107
1788.84 103
1788.94 99
1789.04 95
1789.13 90
1789.23 86
1789.33 81
1789.43 76
1789.52 71
1789.62 68
1789.72 66
1789.81 66
1789.91 68
1790.01 72
1790.10 76
1790.20 81
1790.30 85
1790.40 88
1790.49 90
1790.59 91
1790.69 91
1790.78 90
1790.88 90
1790.98 90
1791.07 90
1791.17 90
1791.27 89
1791.37 86
1791.46 80
1791.56 72
1791.66 62
1791.75 52
1791.85 43
1791.95 36
1792.04 33
1792.14 32
1792.24 35
1792.34 40
1792.43 45
1792.53 51
1792.63 55
1792.72 57
1792.82 57
1792.92 55
1793.02 50
1793.11 43
1793.21 35
1793.31 25
1793.40 16
1793.50 8
1793.60 0
1793.70 0
1793.79 0
1793.89 0
1793.99 0
1794.08 0
1794.18 0
1794.28 0
1794.37 2
1794.47 6
1794.57 9
1794.67 10
1794.76 10
1794.86 9
1794.96 8
1795.05 8
1795.15 9
1795.25 12
1795.35 17
1795.44 22
1795.54 28
1795.64 36
1795.73 44
1795.83 53
1795.93 63
1796.03 73
1796.12 83
1796.22 92
1796.32 98
1796.41 102
1796.51 103
1796.61 102
1796.71 100
1796.80 97
1796.90 95
1797.00 93
1797.10 91
1797.19 89
1797.29 88
1797.39 86
1797.48 84
1797.58 83
1797.68 83
1797.78 83
1797.87 84
1797.97 86
1798.07 86
1798.16 86
1798.26 84
1798.36 81
1798.46 76
1798.55 70
1798.65 63
1798.75 55
1798.85 48
1798.94 41
1799.04 36
1799.14 34
1799.23 35
1799.33 39
1799.43 45
1799.53 54
1799.62 63
1799.72 71
1799.82 79
1799.91 84
1800.01 87
1800.11 89
1800.21 89
1800.30 89
1800.40 89
1800.50 88
1800.60 86
1800.69 84
1800.79 81
1800.89 77
1800.99 74
1801.08 70
1801.18 67
1801.28 63
1801.37 60
1801.47 57
1801.57 53
1801.67 49
1801.76 45
1801.86 41
1801.96 38
1802.06 34
1802.15 31
1802.25 29
1802.35 28
1802.44 27
1802.54 27
1802.64 29
1802.74 30
1802.83 31
1802.93 30
1803.03 27
1803.13 22
1803.22 16
1803.32 9
1803.42 1
1803.52 0
1803.61 0
1803.71 0
1803.81 0
1803.91 3
1804.00 13
1804.10 23
1804.20 33
1804.29 40
1804.39 45
1804.49 47
1804.59 46
1804.68 44
1804.78 40
1804.88 37
1804.98 35
1805.07 34
1805.17 33
1805.27 33
1805.37 33
1805.46 34
1805.56 34
1805.66 35
1805.76 36
1805.85 38
1805.95 41
1806.05 43
1806.15 45
1806.24 46
1806.34 46
1806.44 46
1806.54 45
1806.63 45
1806.73 46
1806.83 47
1806.93 48
1807.02 49
1807.12 48
1807.22 45
1807.31 41
1807.41 34
1807.51 26
1807.61 17
1807.70 9
1807.80 1
1807.90 0
1808.00 0
1808.09 0
1808.19 0
1808.29 0
1808.39 6
1808.48 20
1808.58 38
1808.68 57
1808.78 77
1808.87 95
1808.97 109
1809.07 119
1809.17 124
1809.26 124
1809.36 120
1809.46 113
1809.56 103
1809.65 90
1809.75 76
1809.85 63
1809.95 50
1810.04 41
1810.14 36
1810.24 36
1810.34 41
1810.44 51
1810.53 64
1810.63 77
1810.73 88
1810.83 95
1810.92 97
1811.02 92
1811.12 82
1811.22 68
1811.31 52
1811.41 35
1811.51 21
1811.61 11
1811.70 4
1811.80 1
1811.90 1
1812.00 3
1812.09 8
1812.19 14
1812.29 22
1812.39 31
1812.48 40
1812.58 48
1812.68 54
1812.78 57
1812.87 57
1812.97 55
1813.07 51
1813.17 47
1813.27 44
1813.36 43
1813.46 43
1813.56 45
1813.66 48
1813.75 52
1813.85 56
1813.95 59
1814.05 61
1814.14 61
1814.24 59
1814.34 56
1814.44 52
1814.53 49
1814.63 45
1814.73 42
1814.83 38
1814.93 34
1815.02 28
1815.12 22
1815.22 14
1815.32 9
1815.41 5
1815.51 6
1815.61 11
1815.71 20
1815.80 31
1815.90 42
1816.00 52
1816.10 61
1816.20 67
1816.29 71
1816.39 73
1816.49 74
1816.59 73
1816.68 72
1816.78 70
1816.88 67
1816.98 63
1817.07 59
1817.17 56
1817.27 52
1817.37 49
1817.47 45
1817.56 40
1817.66 34
1817.76 28
1817.86 23
1817.95 20
1818.05 19
1818.15 21
1818.25 24
1818.35 28
1818.44 30
1818.54 31
1818.64 28
1818.74 24
1818.83 18
1818.93 12
1819.03 8
1819.13 5
1819.23 5
1819.32 8
1819.42 13
1819.52 19
1819.62 25
1819.71 30
1819.81 34
1819.91 37
1820.01 39
1820.11 40
1820.20 41
1820.30 43
1820.40 45
1820.50 49
1820.59 53
1820.69 57
1820.79 61
1820.89 63
1820.99 63
1821.08 62
1821.18 60
1821.28 56
1821.38 53
1821.48 50
1821.57 49
1821.67 48
1821.77 50
1821.87 52
1821.96 54
1822.06 56
1822.16 58
1822.26 58
1822.36 57
1822.45 55
1822.55 53
1822.65 50
1822.75 49
1822.85 48
1822.94 48
1823.04 48
1823.14 50
1823.24 52
1823.33 54
1823.43 57
1823.53 59
1823.63 61
1823.73 62
1823.82 62
1823.92 62
1824.02 61
1824.12 62
1824.22 66
1824.31 73
1824.41 82
1824.51 94
1824.61 105
1824.71 116
1824.80 122
1824.90 124
1825.00 121
1825.10 115
1825.20 106
1825.29 96
1825.39 87
1825.49 80
1825.59 76
1825.69 73
1825.78 71
1825.88 68
1825.98 65
1826.08 60
1826.18 53
1826.27 46
1826.37 40
1826.47 34
1826.57 31
1826.67 30
1826.76 32
1826.86 36
1826.96 41
1827.06 47
1827.16 52
1827.25 56
1827.35 59
1827.45 60
1827.55 61
1827.65 61
1827.74 60
1827.84 59
1827.94 57
1828.04 54
1828.14 50
1828.23 45
1828.33 42
1828.43 41
1828.53 42
1828.63 46
1828.72 53
1828.82 62
1828.92 72
1829.02 81
1829.12 89
1829.21 95
1829.31 97
1829.41 96
1829.51 91
1829.61 84
1829.70 76
1829.80 68
1829.90 61
1830.00 57
1830.10 56
1830.19 59
1830.29 63
1830.39 70
1830.49 76
1830.59 81
1830.68 85
1830.78 88
1830.88 88
1830.98 88
1831.08 87
1831.18 86
1831.27 85
1831.37 84
1831.47 83
1831.57 84
1831.67 84
1831.76 85
1831.86 85
1831.96 85
1832.06 86
1832.16 86
1832.25 86
1832.35 86
1832.45 85
1832.55 85
1832.65 84
1832.75 81
1832.84 77
1832.94 72
1833.04 64
1833.14 56
1833.24 47
1833.33 38
1833.43 29
1833.53 22
1833.63 16
1833.73 11
1833.83 5
1833.92 0
1834.02 0
1834.12 0
1834.22 0
1834.32 0
1834.41 0
1834.51 0
1834.61 0
1834.71 3
1834.81 16
1834.91 29
1835.00 42
1835.10 54
1835.20 64
1835.30 73
1835.40 80
1835.49 86
1835.59 91
1835.69 95
1835.79 96
1835.89 95
1835.99 92
1836.08 88
1836.18 83
1836.28 78
1836.38 74
1836.48 71
1836.58 69
1836.67 68
1836.77 68
1836.87 68
1836.97 66
1837.07 63
1837.16 58
1837.26 52
1837.36 48
1837.46 46
1837.56 47
1837.66 51
1837.75 57
1837.85 64
1837.95 70
1838.05 72
1838.15 71
1838.25 67
1838.34 61
1838.44 53
1838.54 46
1838.64 38
1838.74 31
1838.84 23
1838.93 14
1839.03 5
1839.13 0
1839.23 0
1839.33 0
1839.43 0
1839.52 2
1839.62 16
1839.72 33
1839.82 51
1839.92 69
1840.02 85
1840.11 98
1840.21 109
1840.31 115
1840.41 119
1840.51 119
1840.61 117
1840.70 112
1840.80 107
1840.90 101
1841.00 97
1841.10 94
1841.20 92
1841.29 90
1841.39 88
1841.49 83
1841.59 77
1841.69 69
1841.79 61
1841.88 52
1841.98 43
1842.08 36
1842.18 29
1842.28 23
1842.38 17
1842.48 12
1842.57 8
1842.67 7
1842.77 8
1842.87 14
1842.97 22
1843.07 31
1843.16 41
1843.26 51
1843.36 59
1843.46 67
1843.56 75
1843.66 83
1843.75 90
1843.85 96
1843.95 99
1844.05 99
1844.15 95
1844.25 87
1844.35 76
1844.44 63
1844.54 50
1844.64 37
1844.74 26
1844.84 16
1844.94 8
1845.03 2
1845.13 0
1845.23 0
1845.33 3
1845.43 8
1845.53 15
1845.63 24
1845.72 33
1845.82 41
1845.92 49
1846.02 55
1846.12 60
1846.22 65
1846.32 68
1846.41 71
1846.51 74
1846.61 77
1846.71 81
1846.81 85
1846.91 90
1847.01 95
1847.10 100
1847.20 105
1847.30 109
1847.40 110
1847.50 109
1847.60 104
1847.69 96
1847.79 85
1847.89 72
1847.99 58
1848.09 45
1848.19 34
1848.29 25
1848.38 19
1848.48 15
1848.58 13
1848.68 12
1848.78 13
1848.88 15
1848.98 18
1849.07 24
1849.17 32
1849.27 41
1849.37 50
1849.47 57
1849.57 63
1849.67 67
1849.76 69
1849.86 71
1849.96 74
1850.06 78
1850.16 83
1850.26 87
1850.36 89
1850.46 88
1850.55 84
1850.65 76
1850.75 68
1850.85 59
1850.95 53
1851.05 48
1851.15 45
1851.24 44
1851.34 43
1851.44 41
1851.54 37
1851.64 31
1851.74 24
1851.84 15
1851.93 7
1852.03 1
1852.13 0
1852.23 0
1852.33 0
1852.43 0
1852.53 0
1852.63 0
1852.72 0
1852.82 0
1852.92 0
1853.02 7
1853.12 16
1853.22 26
1853.32 36
1853.42 45
1853.51 53
1853.61 60
1853.71 68
1853.81 77
1853.91 86
1854.01 95
1854.11 102
1854.20 106
1854.30 108
1854.40 107
1854.50 104
1854.60 99
1854.70 95
1854.80 90
1854.90 85
1854.99 81
1855.09 75
1855.19 70
1855.29 64
1855.39 58
1855.49 53
1855.59 49
1855.69 46
1855.78 43
1855.88 41
1855.98 39
1856.08 38
1856.18 39
1856.28 42
1856.38 46
1856.48 52
1856.58 60
1856.67 67
1856.77 73
1856.87 77
1856.97 80
1857.07 80
1857.17 79
1857.27 77
1857.37 75
1857.46 74
1857.56 73
1857.66 73
1857.76 74
1857.86 75
1857.96 77
1858.06 79
1858.16 81
1858.25 83
1858.35 85
1858.45 86
1858.55 87
1858.65 86
1858.75 84
1858.85 82
1858.95 79
1859.05 77
1859.14 76
1859.24 77
1859.34 80
1859.44 85
1859.54 92
1859.64 98
1859.74 104
1859.84 106
1859.94 104
1860.03 98
1860.13 89
1860.23 78
1860.33 66
1860.43 55
1860.53 47
1860.63 41
1860.73 38
1860.83 38
1860.92 39
1861.02 42
1861.12 46
1861.22 51
1861.32 56
1861.42 61
1861.52 67
1861.62 73
1861.72 79
1861.81 85
1861.91 92
1862.01 99
1862.11 107
1862.21 113
1862.31 119
1862.41 124
1862.51 127
1862.61 128
1862.71 127
1862.80 125
1862.90 121
1863.00 115
1863.10 108
1863.20 101
1863.30 93
1863.40 85
1863.50 78
1863.60 73
1863.69 69
1863.79 68
1863.89 68
1863.99 70
1864.09 72
1864.19 75
1864.29 77
1864.39 78
1864.49 78
1864.59 78
1864.68 77
1864.78 77
1864.88 77
1864.98 78
1865.08 79
1865.18 81
1865.28 81
1865.38 82
1865.48 81
1865.58 79
1865.67 78
1865.77 77
1865.87 77
1865.97 79
1866.07 82
1866.17 86
1866.27 92
1866.37 99
1866.47 104
1866.57 108
1866.67 110
1866.76 108
1866.86 104
1866.96 97
1867.06 91
1867.16 87
1867.26 86
1867.36 87
1867.46 89
1867.56 92
1867.66 92
1867.75 89
1867.85 83
1867.95 73
1868.05 61
1868.15 50
1868.25 39
1868.35 30
1868.45 24
1868.55 20
1868.65 18
1868.75 18
1868.85 19
1868.94 21
1869.04 23
1869.14 24
1869.24 25
1869.34 23
1869.44 19
1869.54 13
1869.64 5
1869.74 0
1869.84 0
1869.94 0
1870.03 0
1870.13 0
1870.23 0
1870.33 0
1870.43 0
1870.53 3
1870.63 11
1870.73 20
1870.83 27
1870.93 31
1871.03 33
1871.13 32
1871.22 28
1871.32 23
1871.42 18
1871.52 14
1871.62 12
1871.72 11
1871.82 12
1871.92 13
1872.02 16
1872.12 19
1872.22 22
1872.32 25
1872.41 29
1872.51 32
1872.61 34
1872.71 35
1872.81 35
1872.91 35
1873.01 34
1873.11 33
1873.21 32
1873.31 31
1873.41 28
1873.51 25
1873.61 20
1873.70 14
1873.80 8
1873.90 2
1874.00 0
1874.10 0
1874.20 0
1874.30 1
1874.40 7
1874.50 13
1874.60 19
1874.70 24
1874.80 27
1874.90 28
1875.00 28
1875.09 28
1875.19 29
1875.29 32
1875.39 37
1875.49 43
1875.59 50
1875.69 57
1875.79 62
1875.89 66
1875.99 68
1876.09 68
1876.19 66
1876.29 62
1876.39 57
1876.48 53
1876.58 49
1876.68 47
1876.78 46
1876.88 46
1876.98 46
1877.08 47
1877.18 48
1877.28 49
1877.38 49
1877.48 50
1877.58 51
1877.68 51
1877.78 51
1877.88 51
1877.97 49
1878.07 46
1878.17 41
1878.27 35
1878.37 28
1878.47 20
1878.57 13
1878.67 7
1878.77 4
1878.87 3
1878.97 5
1879.07 10
1879.17 16
1879.27 22
1879.37 28
1879.47 32
1879.56 33
1879.66 32
1879.76 31
1879.86 30
1879.96 31
1880.06 35
1880.16 43
1880.26 54
1880.36 67
1880.46 81
1880.56 94
1880.66 106
1880.76 116
1880.86 123
1880.96 127
1881.06 128
1881.16 125
1881.25 120
1881.35 112
1881.45 102
1881.55 93
1881.65 84
1881.75 79
1881.85 77
1881.95 78
1882.05 82
1882.15 87
1882.25 90
1882.35 92
1882.45 91
1882.55 88
1882.65 84
1882.75 79
1882.85 76
1882.95 74
1883.05 72
1883.14 71
1883.24 69
1883.34 66
1883.44 63
1883.54 61
1883.64 61
1883.74 64
1883.84 70
1883.94 78
1884.04 87
1884.14 95
1884.24 100
1884.34 102
1884.44 99
1884.54 94
1884.64 87
1884.74 80
1884.84 73
1884.94 68
1885.04 65
1885.14 62
1885.23 60
1885.33 58
1885.43 55
1885.53 51
1885.63 47
1885.73 42
1885.83 37
1885.93 32
1886.03 27
1886.13 23
1886.23 20
1886.33 17
1886.43 15
1886.53 13
1886.63 11
1886.73 9
1886.83 7
1886.93 7
1887.03 7
1887.13 10
1887.23 16
1887.33 24
1887.43 33
1887.53 43
1887.62 51
1887.72 58
1887.82 63
1887.92 65
1888.02 65
1888.12 65
1888.22 63
1888.32 62
1888.42 62
1888.52 63
1888.62 65
1888.72 67
1888.82 69
1888.92 71
1889.02 70
1889.12 68
1889.22 63
1889.32 58
1889.42 52
1889.52 47
1889.62 44
1889.72 43
1889.82 46
1889.92 51
1890.02 59
1890.12 68
1890.22 79
1890.32 91
1890.41 102
1890.51 113
1890.61 122
1890.71 129
1890.81 134
1890.91 135
1891.01 134
1891.11 131
1891.21 126
1891.31 121
1891.41 116
1891.51 112
1891.61 109
1891.71 107
1891.81 105
1891.91 102
1892.01 99
1892.11 94
1892.21 89
1892.31 84
1892.41 79
1892.51 75
1892.61 72
1892.71 70
1892.81 69
1892.91 68
1893.01 66
1893.11 65
1893.21 62
1893.31 60
1893.41 58
1893.51 57
1893.61 56
1893.71 57
1893.81 59
1893.91 60
1894.01 62
1894.10 63
1894.20 63
1894.30 61
1894.40 57
1894.50 53
1894.60 47
1894.70 42
1894.80 36
1894.90 31
1895.00 27
1895.10 24
1895.20 23
1895.30 24
1895.40 26
1895.50 30
1895.60 35
1895.70 40
1895.80 46
1895.90 50
1896.00 55
1896.10 59
1896.20 63
1896.30 67
1896.40 70
1896.50 72
1896.60 72
1896.70 70
1896.80 66
1896.90 61
1897.00 55
1897.10 50
1897.20 45
1897.30 43
1897.40 42
1897.50 42
1897.60 43
1897.70 44
1897.80 45
1897.90 45
1898.00 45
1898.10 44
1898.20 43
1898.30 42
1898.40 42
1898.50 44
1898.60 48
1898.70 53
1898.80 59
1898.90 66
1899.00 72
1899.10 77
1899.20 81
1899.30 84
1899.40 84
1899.50 83
1899.60 81
1899.70 77
1899.80 73
1899.90 69
1900.00 66
1900.10 64
1900.20 64
1900.30 65
1900.40 68
1900.50 72
1900.60 75
1900.70 76
1900.80 75
1900.90 71
1901.00 64
1901.10 55
1901.20 46
1901.30 39
1901.40 33
1901.50 32
1901.60 33
1901.70 38
1901.80 44
1901.90 50
1902.00 55
1902.10 58
1902.20 60
1902.30 60
1902.40 59
1902.50 57
1902.60 54
1902.70 49
1902.80 44
1902.90 37
1903.00 30
1903.10 23
1903.20 17
1903.30 13
1903.40 11
1903.50 11
1903.60 12
1903.70 15
1903.80 19
1903.90 24
1904.00 29
1904.10 35
1904.20 40
1904.30 45
1904.40 48
1904.50 50
1904.60 50
1904.70 49
1904.80 46
1904.90 42
1905.00 37
1905.10 32
1905.20 26
1905.30 21
1905.40 16
1905.50 12
1905.60 8
1905.70 5
1905.80 1
1905.90 0
1906.00 0
1906.10 0
1906.20 0
1906.30 0
1906.40 0
1906.50 0
1906.60 0
1906.70 3
1906.80 8
1906.90 14
1907.00 20
1907.10 26
1907.20 32
1907.30 38
1907.40 42
1907.50 46
1907.60 49
1907.70 52
1907.80 54
1907.90 57
1908.00 61
1908.10 65
1908.20 70
1908.30 75
1908.40 79
1908.50 83
1908.60 85
1908.70 86
1908.80 85
1908.90 83
1909.00 80
1909.10 75
1909.20 71
1909.30 66
1909.40 61
1909.50 57
1909.60 54
1909.70 51
1909.80 47
1909.90 43
1910.00 39
1910.10 34
1910.20 29
1910.30 24
1910.40 19
1910.50 16
1910.60 14
1910.71 13
1910.81 13
1910.91 13
1911.01 13
1911.11 14
1911.21 15
1911.31 18
1911.41 23
1911.51 29
1911.61 37
1911.71 43
1911.81 47
1911.91 48
1912.01 45
1912.11 39
1912.21 32
1912.31 26
1912.41 22
1912.51 21
1912.61 23
1912.71 28
1912.81 35
1912.91 44
1913.01 54
1913.11 64
1913.21 76
1913.31 87
1913.41 99
1913.51 111
1913.61 122
1913.71 133
1913.81 143
1913.91 153
1914.01 162
1914.11 170
1914.21 175
1914.31 178
1914.41 177
1914.52 174
1914.62 169
1914.72 163
1914.82 158
1914.92 154
1915.02 151
1915.12 149
1915.22 146
1915.32 143
1915.42 138
1915.52 132
1915.62 127
1915.72 121
1915.82 118
1915.92 116
1916.02 116
1916.12 118
1916.22 121
1916.32 124
1916.42 125
1916.52 125
1916.62 121
1916.72 114
1916.82 105
1916.92 93
1917.02 82
1917.12 71
1917.22 63
1917.33 58
1917.43 56
1917.53 56
1917.63 59
1917.73 64
1917.83 69
1917.93 75
1918.03 81
1918.13 88
1918.23 95
1918.33 102
1918.43 107
1918.53 109
1918.63 109
1918.73 107
1918.83 104
1918.93 101
1919.03 99
1919.13 100
1919.23 104
1919.33 111
1919.43 120
1919.53 130
1919.63 141
1919.74 150
1919.84 157
1919.94 163
1920.04 166
1920.14 168
1920.24 167
1920.34 166
1920.44 164
1920.54 161
1920.64 160
1920.74 160
1920.84 161
1920.94 163
1921.04 165
1921.14 167
1921.24 167
1921.34 165
1921.44 160
1921.54 153
1921.64 144
1921.75 133
1921.85 121
1921.95 109
1922.05 100
1922.15 95
1922.25 95
1922.35 98
1922.45 105
1922.55 113
1922.65 119
1922.75 123
1922.85 123
1922.95 120
1923.05 116
1923.15 112
1923.25 110
1923.35 111
1923.45 115
1923.55 119
1923.66 124
1923.76 127
1923.86 126
1923.96 122
1924.06 116
1924.16 108
1924.26 100
1924.36 95
1924.46 93
1924.56 95
1924.66 99
1924.76 103
1924.86 107
1924.96 110
1925.06 109
1925.16 107
1925.26 103
1925.37 100
1925.47 97
1925.57 96
1925.67 96
1925.77 98
1925.87 101
1925.97 103
1926.07 104
1926.17 103
1926.27 100
1926.37 96
1926.47 92
1926.57 88
1926.67 84
1926.77 83
1926.87 83
1926.98 84
1927.08 85
1927.18 86
1927.28 85
1927.38 83
1927.48 79
1927.58 74
1927.68 68
1927.78 61
1927.88 56
1927.98 51
1928.08 48
1928.18 47
1928.28 48
1928.38 51
1928.49 56
1928.59 62
1928.69 68
1928.79 72
1928.89 74
1928.99 74
1929.09 71
1929.19 67
1929.29 62
1929.39 57
1929.49 53
1929.59 52
1929.69 52
1929.79 55
1929.89 61
1930.00 68
1930.10 76
1930.20 83
1930.30 88
1930.40 91
1930.50 91
1930.60 87
1930.70 82
1930.80 77
1930.90 72
1931.00 69
1931.10 69
1931.20 72
1931.31 78
1931.41 85
1931.51 95
1931.61 105
1931.71 116
1931.81 125
1931.91 133
1932.01 137
1932.11 138
1932.21 135
1932.31 129
1932.41 119
1932.51 109
1932.62 98
1932.72 88
1932.82 82
1932.92 78
1933.02 78
1933.12 80
1933.22 83
1933.32 87
1933.42 89
1933.52 90
1933.62 89
1933.72 85
1933.82 81
1933.93 76
1934.03 71
1934.13 68
1934.23 67
1934.33 68
1934.43 71
1934.53 75
1934.63 79
1934.73 83
1934.83 87
1934.93 90
1935.04 91
1935.14 91
1935.24 90
1935.34 88
1935.44 86
1935.54 82
1935.64 78
1935.74 73
1935.84 68
1935.94 60
1936.04 52
1936.14 42
1936.25 31
1936.35 19
1936.45 8
1936.55 0
1936.65 0
1936.75 0
1936.85 0
1936.95 0
1937.05 0
1937.15 0
1937.25 0
1937.36 0
1937.46 0
1937.56 9
1937.66 21
1937.76 35
1937.86 49
1937.96 62
1938.06 72
1938.16 78
1938.26 79
1938.36 76
1938.47 72
1938.57 66
1938.67 61
1938.77 57
1938.87 54
1938.97 50
1939.07 45
1939.17 39
1939.27 33
1939.37 28
1939.48 26
1939.58 28
1939.68 35
1939.78 47
1939.88 61
1939.98 77
1940.08 92
1940.18 103
1940.28 109
1940.38 110
1940.49 105
1940.59 96
1940.69 84
1940.79 73
1940.89 64
1940.99 57
1941.09 55
1941.19 55
1941.29 56
1941.39 59
1941.50 60
1941.60 59
1941.70 55
1941.80 50
1941.90 44
1942.00 38
1942.10 34
1942.20 31
1942.30 30
1942.40 32
1942.51 36
1942.61 41
1942.71 47
1942.81 52
1942.91 56
1943.01 59
1943.11 60
1943.21 61
1943.31 62
1943.42 62
1943.52 63
1943.62 65
1943.72 66
1943.82 68
1943.92 68
1944.02 67
1944.12 65
1944.22 63
1944.32 61
1944.43 61
1944.53 63
1944.63 66
1944.73 72
1944.83 78
1944.93 84
1945.03 89
1945.13 92
1945.23 92
1945.34 91
1945.44 88
1945.54 83
1945.64 79
1945.74 75
1945.84 73
1945.94 73
1946.04 75
1946.15 79
1946.25 83
1946.35 87
1946.45 90
1946.55 92
1946.65 94
1946.75 94
1946.85 92
1946.95 89
1947.06 84
1947.16 77
1947.26 68
1947.36 58
1947.46 48
1947.56 39
1947.66 32
1947.76 28
1947.86 26
1947.97 26
1948.07 29
1948.17 32
1948.27 36
1948.37 38
1948.47 38
1948.57 36
1948.67 33
1948.78 30
1948.88 29
1948.98 31
1949.08 37
1949.18 47
1949.28 60
1949.38 72
1949.48 83
1949.59 90
1949.69 91
1949.79 87
1949.89 78
1949.99 66
1950.09 53
1950.19 42
1950.29 33
1950.40 28
1950.50 27
1950.60 30
1950.70 35
1950.80 43
1950.90 51
1951.00 58
1951.10 65
1951.21 70
1951.31 74
1951.41 78
1951.51 81
1951.61 85
1951.71 88
1951.81 92
1951.91 94
1952.02 95
1952.12 93
1952.22 88
1952.32 81
1952.42 71
1952.52 61
1952.62 51
1952.73 42
1952.83 36
1952.93 33
1953.03 32
1953.13 33
1953.23 34
1953.33 35
1953.43 35
1953.54 35
1953.64 35
1953.74 35
1953.84 38
1953.94 44
1954.04 51
1954.14 60
1954.25 71
1954.35 81
1954.45 89
1954.55 96
1954.65 101
1954.75 105
1954.85 108
1954.95 109
1955.06 111
1955.16 113
1955.26 114
1955.36 113
1955.46 111
1955.56 107
1955.66 102
1955.77 96
1955.87 90
1955.97 85
1956.07 81
1956.17 80
1956.27 79
1956.37 80
1956.48 79
1956.58 78
1956.68 75
1956.78 71
1956.88 67
1956.98 62
1957.08 58
1957.19 55
1957.29 54
1957.39 53
1957.49 52
1957.59 52
1957.69 51
1957.79 49
1957.90 48
1958.00 48
1958.10 50
1958.20 54
1958.30 61
1958.40 70
1958.50 77
1958.61 83
1958.71 84
1958.81 81
1958.91 74
1959.01 64
1959.11 53
1959.21 44
1959.32 39
1959.42 38
1959.52 42
1959.62 50
1959.72 59
1959.82 67
1959.93 73
1960.03 76
1960.13 74
1960.23 68
1960.33 60
1960.43 52
1960.53 44
1960.64 38
1960.74 35
1960.84 34
1960.94 35
1961.04 37
1961.14 41
1961.24 46
1961.35 51
1961.45 56
1961.55 61
1961.65 66
1961.75 69
1961.85 69
1961.96 68
1962.06 63
1962.16 57
1962.26 49
1962.36 42
1962.46 36
1962.57 33
1962.67 33
1962.77 36
1962.87 42
1962.97 49
1963.07 56
1963.17 61
1963.28 64
1963.38 64
1963.48 62
1963.58 58
1963.68 53
1963.78 49
1963.89 45
1963.99 43
1964.09 44
1964.19 46
1964.29 50
1964.39 55
1964.50 59
1964.60 63
1964.70 65
1964.80 65
1964.90 64
1965.00 63
1965.11 62
1965.21 61
1965.31 61
1965.41 62
1965.51 63
1965.61 65
1965.72 67
1965.82 67
1965.92 67
1966.02 65
1966.12 62
1966.22 59
1966.32 56
1966.43 54
1966.53 54
1966.63 54
1966.73 56
1966.83 57
1966.94 58
1967.04 57
1967.14 55
1967.24 52
1967.34 48
1967.44 44
1967.55 40
1967.65 37
1967.75 36
1967.85 35
1967.95 36
1968.05 36
1968.16 37
1968.26 36
1968.36 33
1968.46 27
1968.56 18
1968.66 8
1968.77 0
1968.87 0
1968.97 0
1969.07 0
1969.17 0
1969.27 0
1969.38 0
1969.48 0
1969.58 4
1969.68 14
1969.78 22
1969.88 30
1969.99 36
1970.09 40
1970.19 42
1970.29 42
1970.39 41
1970.50 39
1970.60 38
1970.70 38
1970.80 39
1970.90 41
1971.00 43
1971.11 46
1971.21 47
1971.31 48
1971.41 47
1971.51 46
1971.62 43
1971.72 41
1971.82 39
1971.92 37
1972.02 35
1972.12 32
1972.23 28
1972.33 23
1972.43 16
1972.53 8
1972.63 0
1972.74 0
1972.84 0
1972.94 0
1973.04 0
1973.14 0
1973.24 5
1973.35 15
1973.45 25
1973.55 36
1973.65 46
1973.75 57
1973.86 69
1973.96 81
1974.06 93
1974.16 105
1974.26 115
1974.36 122
1974.47 126
1974.57 126
1974.67 122
1974.77 117
1974.87 110
1974.98 103
1975.08 95
1975.18 88
1975.28 80
1975.38 73
1975.49 67
1975.59 63
1975.69 60
1975.79 59
1975.89 59
1976.00 58
1976.10 57
1976.20 53
1976.30 46
1976.40 39
1976.50 31
1976.61 26
1976.71 23
1976.81 25
1976.91 30
1977.01 38
1977.12 48
1977.22 59
1977.32 69
1977.42 78
1977.52 86
1977.63 93
1977.73 97
1977.83 99
1977.93 98
1978.03 94
1978.14 89
1978.24 81
1978.34 71
1978.44 61
1978.54 50
1978.65 39
1978.75 29
1978.85 19
1978.95 12
1979.05 6
1979.16 4
1979.26 3
1979.36 5
1979.46 9
1979.56 14
1979.67 20
1979.77 27
1979.87 35
1979.97 44
1980.07 55
1980.18 67
1980.28 81
1980.38 94
1980.48 106
1980.58 115
1980.69 123
1980.79 127
1980.89 127
1980.99 124
1981.09 119
1981.20 110
1981.30 99
1981.40 86
1981.50 71
1981.60 56
1981.71 42
1981.81 31
1981.91 23
1982.01 18
1982.12 17
1982.22 19
1982.32 21
1982.42 24
1982.52 25
1982.63 26
1982.73 26
1982.83 27
1982.93 28
1983.03 30
1983.14 34
1983.24 37
1983.34 41
1983.44 45
1983.54 50
1983.65 55
1983.75 61
1983.85 68
1983.95 74
1984.06 79
1984.16 83
1984.26 83
1984.36 81
1984.46 76
1984.57 69
1984.67 62
1984.77 54
1984.87 48
1984.97 43
1985.08 40
1985.18 37
1985.28 35
1985.38 33
1985.49 32
1985.59 29
1985.69 26
1985.79 23
1985.89 18
1986.00 12
1986.10 5
1986.20 0
1986.30 0
1986.40 0
1986.51 0
1986.61 0
1986.71 1
1986.81 10
1986.92 20
1987.02 30
1987.12 38
1987.22 43
1987.32 44
1987.43 42
1987.53 37
1987.63 32
1987.73 26
1987.84 22
1987.94 21
1988.04 22
1988.14 24
1988.24 28
1988.35 31
1988.45 34
1988.55 36
1988.65 37
1988.76 38
1988.86 38
1988.96 38
1989.06 37
1989.16 37
1989.27 36
1989.37 36
1989.47 37
1989.57 39
1989.68 41
1989.78 44
1989.88 46
1989.98 47
1990.09 47
1990.19 46
1990.29 45
1990.39 44
1990.49 44
1990.60 45
1990.70 47
1990.80 49
1990.90 50
1991.01 50
1991.11 51
1991.21 51
1991.31 53
1991.41 57
1991.52 62
1991.62 68
1991.72 74
1991.82 80
1991.93 83
1992.03 85
1992.13 84
1992.23 83
1992.34 81
1992.44 80
1992.54 80
1992.64 80
1992.75 80
1992.85 80
1992.95 80
1993.05 80
1993.15 81
1993.26 84
1993.36 90
1993.46 98
1993.56 107
1993.67 115
1993.77 120
1993.87 123
1993.97 121
1994.08 117
1994.18 110
1994.28 103
1994.38 97
1994.49 93
1994.59 91
1994.69 92
1994.79 95
1994.90 98
1995.00 103
1995.10 107
1995.20 111
1995.30 114
1995.41 115
1995.51 114
1995.61 109
1995.71 102
1995.82 93
1995.92 82
1996.02 71
1996.12 61
1996.23 53
1996.33 46
1996.43 41
1996.53 37
1996.64 33
1996.74 28
1996.84 22
1996.94 16
1997.05 8
1997.15 0
1997.25 0
1997.35 0
1997.46 0
1997.56 0
1997.66 0
1997.76 0
1997.87 0
1997.97 3
1998.07 9
1998.17 14
1998.28 17
1998.38 19
1998.48 20
1998.58 23
1998.69 28
1998.79 35
1998.89 45
1998.99 55
1999.10 65
1999.20 73
1999.30 78
1999.40 78
1999.51 75
1999.61 68
1999.71 58
1999.81 47
1999.92 35
2000.02 24
2000.12 15
2000.22 10
2000.33 8
2000.43 9
2000.53 13
2000.63 19
2000.74 26
2000.84 32
2000.94 37
2001.04 42
2001.15 45
2001.25 48
2001.35 51
2001.45 53
2001.56 55
2001.66 55
2001.76 54
2001.86 53
2001.97 50
2002.07 48
2002.17 46
2002.28 46
2002.38 49
2002.48 53
2002.58 59
2002.69 66
2002.79 72
2002.89 76
2002.99 78
2003.10 76
2003.20 70
2003.30 61
2003.40 50
2003.51 39
2003.61 28
2003.71 20
2003.81 14
2003.92 12
2004.02 13
2004.12 17
2004.22 23
2004.33 32
2004.43 42
2004.53 52
2004.64 63
2004.74 73
2004.84 81
2004.94 88
2005.05 92
2005.15 94
2005.25 93
2005.35 90
2005.46 85
2005.56 80
2005.66 76
2005.76 74
2005.87 75
2005.97 79
2006.07 83
2006.18 88
2006.28 90
2006.38 90
2006.48 87
2006.59 80
2006.69 73
2006.79 66
2006.89 60
2007.00 56
2007.10 56
2007.20 57
2007.31 60
2007.41 65
2007.51 71
2007.61 77
2007.72 83
2007.82 89
2007.92 94
2008.02 98
2008.13 100
2008.23 100
2008.33 99
2008.44 96
2008.54 92
2008.64 88
2008.74 83
2008.85 77
2008.95 71
2009.05 65
2009.15 59
2009.26 56
2009.36 56
2009.46 60
2009.57 67
2009.67 77
2009.77 86
2009.87 93
2009.98 95
2010.08 91
2010.18 83
2010.29 71
2010.39 59
2010.49 48
2010.59 41
2010.70 39
2010.80 42
2010.90 49
2011.01 59
2011.11 70
2011.21 81
2011.31 90
2011.42 98
2011.52 104
2011.62 109
2011.72 112
2011.83 113
2011.93 113
2012.03 111
2012.14 108
2012.24 105
2012.34 101
2012.44 97
2012.55 93
2012.65 89
2012.75 84
2012.86 77
2012.96 68
2013.06 58
2013.16 47
2013.27 36
2013.37 26
2013.47 19
2013.58 15
2013.68 15
2013.78 19
2013.89 26
2013.99 35
2014.09 44
2014.19 50
2014.30 53
2014.40 52
2014.50 47
2014.61 38
2014.71 26
2014.81 14
2014.91 2
2015.02 0
2015.12 0
2015.22 0
2015.33 0
2015.43 0
2015.53 0
2015.63 0
2015.74 5
2015.84 10
2015.94 14
2016.05 15
2016.15 14
2016.25 11
2016.36 8
2016.46 4
2016.56 1
2016.66 0
2016.77 0
2016.87 0
2016.97 0
2017.08 2
2017.18 6
2017.28 9
2017.38 12
2017.49 14
2017.59 15
2017.69 14
2017.80 12
2017.90 10
2018.00 7
2018.11 4
2018.21 1
2018.31 0
2018.41 0
2018.52 0
2018.62 0
2018.72 0
2018.83 0
2018.93 2
2019.03 7
2019.14 12
2019.24 16
2019.34 18
2019.45 20
2019.55 20
2019.65 22
2019.75 24
2019.86 29
2019.96 34
2020.06 41
2020.17 46
2020.27 50
2020.37 52
2020.48 52
2020.58 52
2020.68 52
2020.78 53
2020.89 57
2020.99 62
2021.09 68
2021.20 73
2021.30 77
2021.40 78
2021.51 76
2021.61 72
2021.71 66
2021.82 61
2021.92 57
2022.02 55
2022.12 56
2022.23 59
2022.33 64
2022.43 69
2022.54 75
2022.64 79
2022.74 83
2022.85 85
2022.95 86
2023.05 86
2023.16 85
2023.26 82
2023.36 80
2023.47 76
2023.57 73
2023.67 70
2023.77 67
2023.88 65
2023.98 62
2024.08 59
2024.19 56
2024.29 52
2024.39 49
2024.50 47
2024.60 46
2024.70 46
2024.81 46
2024.91 48
2025.01 51
2025.12 55
2025.22 59
2025.32 64
2025.43 69
2025.53 72
2025.63 75
2025.74 76
2025.84 75
2025.94 72
2026.04 69
2026.15 67
2026.25 65
2026.35 66
2026.46 69
2026.56 74
2026.66 80
2026.77 86
2026.87 92
2026.97 95
2027.08 98
2027.18 99
2027.28 99
2027.39 98
2027.49 97
2027.59 97
2027.70 97
2027.80 97
2027.90 97
2028.01 96
2028.11 94
2028.21 91
2028.32 87
2028.42 80
2028.52 73
2028.63 65
2028.73 56
2028.83 48
2028.94 40
2029.04 33
2029.14 29
2029.25 27
2029.35 27
2029.45 30
2029.55 34
2029.66 40
2029.76 45
2029.86 50
2029.97 52
2030.07 52
2030.17 51
2030.28 49
2030.38 47
2030.48 46
2030.59 46
2030.69 48
2030.79 51
2030.90 54
2031.00 56
2031.10 56
2031.21 55
2031.31 53
2031.41 50
2031.52 48
2031.62 47
2031.72 47
2031.83 49
2031.93 52
2032.03 57
2032.14 61
2032.24 66
2032.34 69
2032.45 71
2032.55 71
2032.65 69
2032.76 66
2032.86 62
2032.97 59
2033.07 57
2033.17 57
2033.28 58
2033.38 60
2033.48 62
2033.59 62
2033.69 62
2033.79 59
2033.90 56
2034.00 52
2034.10 47
2034.21 43
2034.31 40
2034.41 36
2034.52 32
2034.62 29
2034.72 25
2034.83 23
2034.93 23
2035.03 26
2035.14 31
2035.24 39
2035.34 50
2035.45 61
2035.55 74
2035.65 85
2035.76 96
2035.86 105
2035.96 112
2036.07 117
2036.17 119
2036.27 119
2036.38 117
2036.48 112
2036.58 107
2036.69 100
2036.79 92
2036.90 84
2037.00 75
2037.10 67
2037.21 60
2037.31 53
2037.41 48
2037.52 43
2037.62 39
2037.72 36
2037.83 32
2037.93 28
2038.03 25
2038.14 24
2038.24 25
2038.34 29
2038.45 36
2038.55 47
2038.65 59
2038.76 72
2038.86 84
2038.97 95
2039.07 103
2039.17 109
2039.28 113
2039.38 115
2039.48 115
2039.59 114
2039.69 111
2039.79 105
2039.90 97
2040.00 86
2040.10 74
2040.21 62
2040.31 50
2040.42 40
2040.52 32
2040.62 27
2040.73 23
2040.83 19
2040.93 16
2041.04 13
2041.14 9
2041.24 6
2041.35 4
2041.45 4
2041.55 6
2041.66 10
2041.76 15
2041.87 21
2041.97 27
2042.07 33
2042.18 39
2042.28 46
2042.38 53
2042.49 61
2042.59 69
2042.69 79
2042.80 88
2042.90 99
2043.01 110
2043.11 122
2043.21 134
2043.32 145
2043.42 155
2043.52 162
2043.63 166
2043.73 167
2043.83 165
2043.94 160
2044.04 154
2044.15 146
2044.25 137
2044.35 127
2044.46 116
2044.56 106
2044.66 95
2044.77 85
2044.87 77
2044.97 70
2045.08 66
2045.18 63
2045.29 62
2045.39 62
2045.49 62
2045.60 63
2045.70 64
2045.80 65
2045.91 67
2046.01 71
2046.12 76
2046.22 83
2046.32 92
2046.43 102
2046.53 114
2046.63 125
2046.74 136
2046.84 145
2046.95 152
2047.05 155
2047.15 155
2047.26 152
2047.36 146
2047.46 138
2047.57 131
2047.67 123
2047.77 117
2047.88 111
2047.98 106
2048.09 101
2048.19 95
2048.29 89
2048.40 83
2048.50 78
2048.61 72
2048.71 68
2048.81 63
2048.92 58
2049.02 53
2049.12 47
2049.23 41
2049.33 36
2049.44 34
2049.54 34
2049.64 38
2049.75 47
2049.85 59
2049.95 74
2050.06 91
2050.16 107
2050.27 123
2050.37 135
2050.47 144
2050.58 147
2050.68 146
2050.78 142
2050.89 134
2050.99 125
2051.10 115
2051.20 104
2051.30 93
2051.41 83
2051.51 74
2051.62 66
2051.72 59
2051.82 53
2051.93 48
2052.03 43
2052.13 37
2052.24 29
2052.34 20
2052.45 11
2052.55 3
2052.65 0
2052.76 0
2052.86 0
2052.97 0
2053.07 0
2053.17 0
2053.28 2
2053.38 2
2053.49 1
2053.59 0
2053.69 0
2053.80 1
2053.90 4
2054.00 11
2054.11 21
2054.21 34
2054.32 48
2054.42 63
2054.52 77
2054.63 89
2054.73 98
2054.84 104
2054.94 108
2055.04 110
2055.15 111
2055.25 112
2055.36 113
2055.46 114
2055.56 115
2055.67 115
2055.77 114
2055.88 110
2055.98 104
2056.08 96
2056.19 87
2056.29 78
2056.40 71
2056.50 65
2056.60 62
2056.71 60
2056.81 60
2056.92 61
2057.02 61
2057.12 60
2057.23 60
2057.33 58
2057.44 57
2057.54 55
2057.64 54
2057.75 54
2057.85 55
2057.96 56
2058.06 59
2058.16 64
2058.27 71
2058.37 79
2058.48 88
2058.58 97
2058.68 104
2058.79 108
2058.89 109
2059.00 107
2059.10 103
2059.20 97
2059.31 90
2059.41 85
2059.52 80
2059.62 75
2059.72 71
2059.83 67
2059.93 63
2060.04 59
2060.14 54
2060.24 50
2060.35 46
2060.45 43
2060.56 40
2060.66 39
2060.76 39
2060.87 40
2060.97 42
2061.08 44
2061.18 47
2061.29 50
2061.39 51
2061.49 51
2061.60 49
2061.70 45
2061.81 40
2061.91 34
2062.01 29
2062.12 26
2062.22 27
2062.33 31
2062.43 39
2062.53 49
2062.64 61
2062.74 73
2062.85 84
2062.95 93
2063.06 100
2063.16 105
2063.26 109
2063.37 111
2063.47 114
2063.58 117
2063.68 120
2063.78 122
2063.89 124
2063.99 125
2064.10 125
2064.20 125
2064.31 125
2064.41 127
2064.51 130
2064.62 134
2064.72 137
2064.83 139
2064.93 137
2065.03 131
2065.14 122
2065.24 110
2065.35 97
2065.45 87
2065.56 78
2065.66 74
2065.76 74
2065.87 76
2065.97 81
2066.08 86
2066.18 91
2066.28 93
2066.39 93
2066.49 90
2066.60 85
2066.70 78
2066.81 71
2066.91 66
2067.01 62
2067.12 61
2067.22 61
2067.33 61
2067.43 62
2067.54 60
2067.64 57
2067.74 52
2067.85 46
2067.95 40
2068.06 35
2068.16 31
2068.27 28
2068.37 27
2068.47 28
2068.58 29
2068.68 30
2068.79 32
2068.89 34
2069.00 36
2069.10 38
2069.20 42
2069.31 45
2069.41 49
2069.52 53
2069.62 57
2069.73 59
2069.83 60
2069.93 61
2070.04 62
2070.14 64
2070.25 66
2070.35 69
2070.46 71
2070.56 72
2070.66 72
2070.77 70
2070.87 68
2070.98 65
2071.08 64
2071.19 65
2071.29 69
2071.39 75
2071.50 83
2071.60 90
2071.71 96
2071.81 99
2071.92 100
2072.02 97
2072.13 93
2072.23 87
2072.33 80
2072.44 73
2072.54 67
2072.65 60
2072.75 55
2072.86 52
2072.96 51
2073.06 54
2073.17 60
2073.27 68
2073.38 77
2073.48 86
2073.59 92
2073.69 95
2073.80 96
2073.90 94
2074.00 91
2074.11 88
2074.21 84
2074.32 81
2074.42 78
2074.53 76
2074.63 75
2074.74 75
2074.84 74
2074.94 73
2075.05 70
2075.15 66
2075.26 60
2075.36 52
2075.47 43
2075.57 33
2075.68 24
2075.78 17
2075.88 12
2075.99 11
2076.09 12
2076.20 17
2076.30 22
2076.41 29
2076.51 34
2076.62 38
2076.72 39
2076.82 37
2076.93 32
2077.03 25
2077.14 17
2077.24 10
2077.35 7
2077.45 8
2077.56 14
2077.66 25
2077.77 40
2077.87 57
2077.97 74
2078.08 89
2078.18 101
2078.29 110
2078.39 116
2078.50 120
2078.60 123
2078.71 126
2078.81 128
2078.92 130
2079.02 132
2079.12 133
2079.23 134
2079.33 133
2079.44 130
2079.54 125
2079.65 119
2079.75 111
2079.86 104
2079.96 97
2080.07 91
2080.17 88
2080.27 87
2080.38 88
2080.48 89
2080.59 91
2080.69 92
2080.80 94
2080.90 94
2081.01 95
2081.11 94
2081.22 92
2081.32 87
2081.42 80
2081.53 69
2081.63 58
2081.74 45
2081.84 34
2081.95 25
2082.05 20
2082.16 19
2082.26 20
2082.37 24
2082.47 28
2082.58 31
2082.68 34
2082.78 35
2082.89 37
2082.99 38
2083.10 40
2083.20 42
2083.31 44
2083.41 45
2083.52 45
2083.62 44
2083.73 41
2083.83 38
2083.94 35
2084.04 34
2084.15 34
2084.25 36
2084.35 40
2084.46 43
2084.56 47
2084.67 49
2084.77 50
2084.88 50
2084.98 48
2085.09 46
2085.19 44
2085.30 43
2085.40 43
2085.51 44
2085.61 46
2085.72 48
2085.82 50
2085.93 49
2086.03 46
2086.13 42
2086.24 35
2086.34 27
2086.45 18
2086.55 10
2086.66 3
2086.76 0
2086.87 0
2086.97 0
2087.08 0
2087.18 0
2087.29 0
2087.39 0
2087.50 0
2087.60 0
2087.71 0
2087.81 4
2087.92 8
2088.02 13
2088.12 18
2088.23 22
2088.33 26
2088.44 28
2088.54 29
2088.65 29
2088.75 28
2088.86 25
2088.96 22
2089.07 20
2089.17 19
2089.28 21
2089.38 24
2089.49 30
2089.59 37
2089.70 44
2089.80 49
2089.91 51
2090.01 50
2090.12 45
2090.22 37
2090.33 27
2090.43 16
2090.54 5
2090.64 0
2090.74 0
2090.85 0
2090.95 0
2091.06 0
2091.16 3
2091.27 15
2091.37 27
2091.48 39
2091.58 49
2091.69 56
2091.79 61
2091.90 63
2092.00 64
2092.11 65
2092.21 66
2092.32 67
2092.42 67
2092.53 67
2092.63 65
2092.74 62
2092.84 57
2092.95 52
2093.05 45
2093.16 39
2093.26 33
2093.37 28
2093.47 24
2093.58 21
2093.68 19
2093.79 18
2093.89 18
2094.00 19
2094.10 19
2094.21 19
2094.31 18
2094.42 15
2094.52 13
2094.63 11
2094.73 12
2094.84 14
2094.94 19
2095.05 26
2095.15 32
2095.26 38
2095.36 43
2095.47 48
2095.57 52
2095.68 57
2095.78 63
2095.89 71
2095.99 81
2096.10 90
2096.20 97
2096.31 102
2096.41 104
2096.52 102
2096.62 98
2096.72 91
2096.83 83
2096.93 74
2097.04 65
2097.14 56
2097.25 47
2097.35 39
2097.46 32
2097.56 26
2097.67 22
2097.78 19
2097.88 19
2097.99 21
2098.09 26
2098.20 33
2098.30 40
2098.41 48
2098.51 55
2098.62 60
2098.72 65
2098.83 69
2098.93 73
2099.04 76
2099.14 80
2099.25 83
2099.35 84
2099.46 83
2099.56 79
2099.67 75
2099.77 71
2099.88 69
2099.98 70
2100.09 76
2100.19 83
2100.30 92
2100.40 100
2100.51 104
2100.61 105
2100.72 101
2100.82 95
2100.93 87
2101.03 77
2101.14 67
2101.24 57
2101.35 48
2101.45 38
2101.56 29
2101.66 22
2101.77 16
2101.87 13
2101.98 15
2102.08 20
2102.19 30
2102.29 41
2102.40 53
2102.50 63
2102.61 70
2102.71 74
2102.82 75
2102.92 75
2103.03 73
2103.13 72
2103.24 73
2103.34 74
2103.45 75
2103.55 75
2103.66 73
2103.77 68
2103.87 59
2103.98 50
2104.08 40
2104.19 31
2104.29 24
2104.40 21
2104.50 20
2104.61 22
2104.71 25
2104.82 31
2104.92 38
2105.03 47
2105.13 57
2105.24 67
2105.34 77
2105.45 84
2105.55 89
2105.66 90
2105.76 89
2105.87 86
2105.97 85
2106.08 87
2106.18 91
2106.29 98
2106.40 107
2106.50 116
2106.61 124
2106.71 128
2106.82 129
2106.92 125
2107.03 118
2107.13 108
2107.24 96
2107.34 85
2107.45 75
2107.55 67
2107.66 61
2107.76 56
2107.87 52
2107.97 48
2108.08 43
2108.18 37
2108.29 30
2108.39 25
2108.50 20
2108.61 18
2108.71 17
2108.82 18
2108.92 19
2109.03 20
2109.13 20
2109.24 19
2109.34 16
2109.45 12
2109.55 6
2109.66 0
2109.76 0
2109.87 0
2109.97 0
2110.08 0
2110.18 0
2110.29 0
2110.40 0
2110.50 7
2110.61 23
2110.71 38
2110.82 54
2110.92 66
2111.03 76
2111.13 81
2111.24 82
2111.34 79
2111.45 73
2111.55 64
2111.66 55
2111.77 46
2111.87 37
2111.98 31
2112.08 25
2112.19 21
2112.29 17
2112.40 14
2112.50 11
2112.61 8
2112.71 6
2112.82 5
2112.92 5
2113.03 7
2113.14 8
2113.24 8
2113.35 7
2113.45 4
2113.56 0
2113.66 0
2113.77 0
2113.87 0
2113.98 0
2114.08 0
2114.19 0
2114.29 5
2114.40 15
2114.51 25
2114.61 34
2114.72 41
2114.82 47
2114.93 51
2115.03 54
2115.14 55
2115.24 55
2115.35 56
2115.45 56
2115.56 56
2115.67 55
2115.77 54
2115.88 52
2115.98 48
2116.09 45
2116.19 41
2116.30 39
2116.40 38
2116.51 38
2116.61 39
2116.72 41
2116.83 43
2116.93 46
2117.04 50
2117.14 54
2117.25 59
2117.35 66
2117.46 75
2117.56 84
2117.67 95
2117.78 105
2117.88 114
2117.99 121
2118.09 125
2118.20 126
2118.30 123
2118.41 119
2118.51 115
2118.62 111
2118.72 108
2118.83 108
2118.94 110
2119.04 113
2119.15 116
2119.25 117
2119.36 116
2119.46 112
2119.57 106
2119.67 98
2119.78 89
2119.89 80
2119.99 71
2120.10 65
2120.20 61
2120.31 58
2120.41 57
2120.52 56
2120.63 55
2120.73 52
2120.84 47
2120.94 40
2121.05 32
2121.15 23
2121.26 14
2121.36 7
2121.47 3
2121.58 3
2121.68 5
2121.79 11
2121.89 20
2122.00 30
2122.10 40
2122.21 51
2122.31 61
2122.42 71
2122.53 79
2122.63 86
2122.74 90
2122.84 92
2122.95 91
2123.05 88
2123.16 82
2123.27 77
2123.37 72
2123.48 69
2123.58 70
2123.69 73
2123.79 79
2123.90 84
2124.01 90
2124.11 94
2124.22 96
2124.32 96
2124.43 96
2124.53 95
2124.64 94
2124.74 93
2124.85 93
2124.96 93
2125.06 93
2125.17 93
2125.27 93
2125.38 94
2125.48 96
2125.59 99
2125.70 104
2125.80 108
2125.91 111
2126.01 112
2126.12 110
2126.22 105
2126.33 97
2126.44 87
2126.54 77
2126.65 68
2126.75 61
2126.86 57
2126.96 56
2127.07 59
2127.18 65
2127.28 76
2127.39 90
2127.49 107
2127.60 126
2127.71 144
2127.81 159
2127.92 170
2128.02 175
2128.13 174
2128.23 168
2128.34 158
2128.45 146
2128.55 133
2128.66 123
2128.76 114
2128.87 109
2128.97 105
2129.08 103
2129.19 101
2129.29 100
2129.40 98
2129.50 96
2129.61 94
2129.72 90
2129.82 85
2129.93 78
2130.03 70
2130.14 63
2130.24 55
2130.35 49
2130.46 44
2130.56 41
2130.67 40
2130.77 39
2130.88 38
2130.98 35
2131.09 32
2131.20 27
2131.30 22
2131.41 16
2131.51 10
2131.62 4
2131.73 0
2131.83 0
2131.94 0
2132.04 0
2132.15 0
2132.26 0
2132.36 2
2132.47 5
2132.57 7
2132.68 8
2132.78 6
2132.89 3
2133.00 0
2133.10 0
2133.21 0
2133.31 0
2133.42 4
2133.53 12
2133.63 21
2133.74 30
2133.84 40
2133.95 49
2134.06 58
2134.16 67
2134.27 77
2134.37 89
2134.48 102
2134.59 116
2134.69 130
2134.80 143
2134.90 153
2135.01 160
2135.11 164
2135.22 162
2135.33 157
2135.43 148
2135.54 137
2135.64 126
2135.75 115
2135.86 106
2135.96 99
2136.07 94
2136.17 91
2136.28 91
2136.39 91
2136.49 93
2136.60 96
2136.70 101
2136.81 108
2136.92 117
2137.02 129
2137.13 141
2137.23 154
2137.34 166
2137.45 175
2137.55 181
2137.66 183
2137.76 181
2137.87 175
2137.98 167
2138.08 157
2138.19 148
2138.29 140
2138.40 135
2138.51 133
2138.61 134
2138.72 138
2138.82 145
2138.93 155
2139.04 166
2139.14 179
2139.25 190
2139.35 199
2139.46 205
2139.57 207
2139.67 203
2139.78 195
2139.89 183
2139.99 170
2140.10 156
2140.20 143
2140.31 133
2140.42 127
2140.52 124
2140.63 125
2140.73 129
2140.84 135
2140.95 143
2141.05 151
2141.16 158
2141.26 163
2141.37 164
2141.48 163
2141.58 160
2141.69 153
2141.79 146
2141.90 138
2142.01 131
2142.11 125
2142.22 121
2142.33 119
2142.43 118
2142.54 119
2142.64 121
2142.75 121
2142.86 120
2142.96 116
2143.07 110
2143.17 103
2143.28 97
2143.39 91
2143.49 89
2143.60 90
2143.71 94
2143.81 100
2143.92 106
2144.02 111
2144.13 113
2144.24 112
2144.34 108
2144.45 101
2144.55 93
2144.66 85
2144.77 79
2144.87 75
2144.98 74
2145.09 76
2145.19 79
2145.30 83
2145.40 88
2145.51 92
2145.62 96
2145.72 98
2145.83 99
2145.93 98
2146.04 96
2146.15 92
2146.25 87
2146.36 83
2146.47 80
2146.57 78
2146.68 78
2146.78 79
2146.89 81
2147.00 82
2147.10 83
2147.21 82
2147.32 80
2147.42 78
2147.53 74
2147.63 70
2147.74 64
2147.85 57
2147.95 48
2148.06 37
2148.17 25
2148.27 13
2148.38 1
2148.48 0
2148.59 0
2148.70 0
2148.80 0
2148.91 0
2149.02 0
2149.12 0
2149.23 2
2149.34 8
2149.44 13
2149.55 17
2149.65 21
2149.76 25
2149.87 32
2149.97 41
2150.08 52
2150.19 63
2150.29 74
2150.40 83
2150.50 91
2150.61 97
2150.72 101
2150.82 105
2150.93 108
2151.04 109
2151.14 108
2151.25 105
2151.36 98
2151.46 90
2151.57 81
2151.67 73
2151.78 69
2151.89 69
2151.99 72
2152.10 78
2152.21 83
2152.31 85
2152.42 83
2152.53 77
2152.63 68
2152.74 58
2152.84 50
2152.95 46
2153.06 47
2153.16 52
2153.27 59
2153.38 68
2153.48 75
2153.59 81
2153.70 84
2153.80 85
2153.91 85
2154.01 85
2154.12 86
2154.23 86
2154.33 87
2154.44 87
2154.55 87
2154.65 86
2154.76 84
2154.87 81
2154.97 77
2155.08 71
2155.19 63
2155.29 53
2155.40 44
2155.50 37
2155.61 33
2155.72 33
2155.82 39
2155.93 48
2156.04 60
2156.14 72
2156.25 84
2156.36 92
2156.46 98
2156.57 101
2156.68 103
2156.78 104
2156.89 105
2157.00 106
2157.10 107
2157.21 109
2157.31 111
2157.42 112
2157.53 111
2157.63 108
2157.74 101
2157.85 91
2157.95 77
2158.06 62
2158.17 46
2158.27 31
2158.38 21
2158.49 16
2158.59 15
2158.70 20
2158.81 27
2158.91 35
2159.02 43
2159.13 51
2159.23 57
2159.34 63
2159.45 69
2159.55 75
2159.66 81
2159.76 87
2159.87 92
2159.98 97
2160.08 102
2160.19 106
2160.30 110
2160.40 115
2160.51 119
2160.62 123
2160.72 127
2160.83 128
2160.94 127
2161.04 124
2161.15 117
2161.26 109
2161.36 100
2161.47 91
2161.58 83
2161.68 76
2161.79 72
2161.90 70
2162.00 70
2162.11 73
2162.22 79
2162.32 86
2162.43 94
2162.54 104
2162.64 112
2162.75 118
2162.86 122
2162.96 121
2163.07 116
2163.18 109
2163.28 99
2163.39 89
2163.50 79
2163.60 71
2163.71 64
2163.82 58
2163.92 54
2164.03 51
2164.14 49
2164.24 50
2164.35 53
2164.46 58
2164.56 65
2164.67 74
2164.78 83
2164.88 89
2164.99 93
2165.10 93
2165.20 90
2165.31 84
2165.42 77
2165.52 70
2165.63 64
2165.74 60
2165.84 59
2165.95 59
2166.06 60
2166.16 62
2166.27 64
2166.38 65
2166.48 66
2166.59 66
2166.70 66
2166.80 64
2166.91 62
2167.02 58
2167.12 53
2167.23 48
2167.34 43
2167.44 39
2167.55 38
2167.66 38
2167.76 41
2167.87 46
2167.98 51
2168.08 55
2168.19 57
2168.30 58
2168.40 56
2168.51 53
2168.62 51
2168.72 49
2168.83 48
2168.94 50
2169.05 54
2169.15 58
2169.26 64
2169.37 71
2169.47 77
2169.58 83
2169.69 88
2169.79 92
2169.90 93
2170.01 93
2170.11 90
2170.22 86
2170.33 80
2170.43 74
2170.54 69
2170.65 66
2170.75 65
2170.86 65
2170.97 67
2171.07 69
2171.18 70
2171.29 69
2171.40 66
2171.50 61
2171.61 54
2171.72 45
2171.82 34
2171.93 21
2172.04 9
2172.14 0
2172.25 0
2172.36 0
2172.46 0
2172.57 0
2172.68 0
2172.78 11
2172.89 22
2173.00 30
2173.11 34
2173.21 34
2173.32 30
2173.43 24
2173.53 16
2173.64 9
2173.75 2
2173.85 0
2173.96 0
2174.07 0
2174.17 0
2174.28 0
2174.39 0
2174.49 0
2174.60 0
2174.71 2
2174.82 7
2174.92 12
2175.03 17
2175.14 24
2175.24 32
2175.35 42
2175.46 53
2175.56 65
2175.67 78
2175.78 89
2175.88 98
2175.99 103
2176.10 104
2176.21 100
2176.31 93
2176.42 84
2176.53 74
2176.63 63
2176.74 53
2176.85 44
2176.95 37
2177.06 31
2177.17 27
2177.28 25
2177.38 24
2177.49 25
2177.60 29
2177.70 34
2177.81 41
2177.92 49
2178.02 57
2178.13 63
2178.24 67
2178.35 69
2178.45 68
2178.56 66
2178.67 64
2178.77 62
2178.88 61
2178.99 62
2179.09 63
2179.20 65
2179.31 67
2179.42 69
2179.52 70
2179.63 72
2179.74 74
2179.84 76
2179.95 78
2180.06 80
2180.17 83
2180.27 85
2180.38 86
2180.49 88
2180.59 89
2180.70 92
2180.81 97
2180.91 103
2181.02 113
2181.13 124
2181.24 136
2181.34 147
2181.45 155
2181.56 157
2181.66 154
2181.77 144
2181.88 129
2181.99 112
2182.09 94
2182.20 79
2182.31 67
2182.41 59
2182.52 54
2182.63 52
2182.74 52
2182.84 51
2182.95 51
2183.06 50
2183.16 49
2183.27 48
2183.38 47
2183.49 47
2183.59 48
2183.70 49
2183.81 51
2183.91 53
2184.02 54
2184.13 55
2184.24 56
2184.34 55
2184.45 55
2184.56 54
2184.66 53
2184.77 51
2184.88 50
2184.99 49
2185.09 47
2185.20 45
2185.31 43
2185.41 41
2185.52 40
2185.63 40
2185.74 43
2185.84 47
2185.95 55
2186.06 64
2186.16 74
2186.27 84
2186.38 92
2186.49 97
2186.59 98
2186.70 95
2186.81 89
2186.91 82
2187.02 74
2187.13 67
2187.24 63
2187.34 61
2187.45 62
2187.56 64
2187.67 66
2187.77 67
2187.88 66
2187.99 62
2188.09 56
2188.20 49
2188.31 41
2188.42 34
2188.52 29
2188.63 27
2188.74 29
2188.85 34
2188.95 43
2189.06 55
2189.17 69
2189.27 85
2189.38 100
2189.49 114
2189.60 126
2189.70 135
2189.81 140
2189.92 142
2190.03 142
2190.13 138
2190.24 132
2190.35 123
2190.45 112
2190.56 100
2190.67 87
2190.78 74
2190.88 64
2190.99 57
2191.10 54
2191.21 55
2191.31 60
2191.42 66
2191.53 73
2191.64 77
2191.74 79
2191.85 77
2191.96 72
2192.06 65
2192.17 59
2192.28 53
2192.39 49
2192.49 47
2192.60 45
2192.71 45
2192.82 47
2192.92 50
2193.03 54
2193.14 61
2193.25 69
2193.35 77
2193.46 84
2193.57 88
2193.68 89
2193.78 87
2193.89 83
2194.00 78
2194.10 72
2194.21 68
2194.32 65
2194.43 64
2194.53 65
2194.64 66
2194.75 68
2194.86 70
2194.96 72
2195.07 73
2195.18 72
2195.29 71
2195.39 69
2195.50 67
2195.61 66
2195.72 66
2195.82 67
2195.93 67
2196.04 68
2196.15 68
2196.25 68
2196.36 68
2196.47 70
2196.58 73
2196.68 77
2196.79 83
2196.90 88
2197.01 92
2197.11 94
2197.22 93
2197.33 90
2197.44 86
2197.54 82
2197.65 79
2197.76 78
2197.87 78
2197.97 79
2198.08 79
2198.19 79
2198.30 77
2198.40 73
2198.51 68
2198.62 64
2198.73 61
2198.83 61
2198.94 66
2199.05 76
2199.16 90
2199.26 106
2199.37 121
2199.48 131
2199.59 135
2199.69 131
2199.80 120
2199.91 105
2200.02 88
2200.12 71
2200.23 58
2200.34 48
2200.45 42
2200.55 41
2200.66 42
2200.77 45
2200.88 50
2200.98 54
2201.09 57
2201.20 58
2201.31 56
2201.41 51
2201.52 44
2201.63 37
2201.74 32
2201.84 31
2201.95 34
2202.06 40
2202.17 50
2202.27 59
2202.38 68
2202.49 74
2202.60 77
2202.71 76
2202.81 73
2202.92 69
2203.03 65
2203.14 61
2203.24 57
2203.35 54
2203.46 52
2203.57 49
2203.67 48
2203.78 48
2203.89 50
2204.00 53
2204.10 56
2204.21 60
2204.32 62
2204.43 63
2204.54 62
2204.64 59
2204.75 56
2204.86 54
2204.97 53
2205.07 54
2205.18 56
2205.29 57
2205.40 57
2205.50 54
2205.61 48
2205.72 40
2205.83 31
2205.93 22
2206.04 17
2206.15 14
2206.26 14
2206.37 17
2206.47 21
2206.58 25
2206.69 28
2206.80 31
2206.90 33
2207.01 34
2207.12 36
2207.23 38
2207.34 40
2207.44 42
2207.55 44
2207.66 45
2207.77 46
2207.87 46
2207.98 46
2208.09 44
2208.20 42
2208.30 39
2208.41 37
2208.52 35
2208.63 33
2208.74 33
2208.84 32
2208.95 31
2209.06 30
2209.17 28
2209.27 26
2209.38 24
2209.49 23
2209.60 21
2209.71 20
2209.81 19
2209.92 18
2210.03 16
2210.14 14
2210.24 11
2210.35 7
2210.46 4
2210.57 2
2210.68 0
2210.78 0
2210.89 1
2211.00 2
2211.11 3
2211.21 3
2211.32 3
2211.43 2
2211.54 1
2211.65 2
2211.75 4
2211.86 8
2211.97 15
2212.08 24
2212.19 35
2212.29 46
2212.40 57
2212.51 68
2212.62 75
2212.72 79
2212.83 79
2212.94 74
2213.05 64
2213.16 52
2213.26 37
2213.37 22
2213.48 7
2213.59 0
2213.70 0
2213.80 0
2213.91 0
2214.02 0
2214.13 0
2214.23 0
2214.34 0
2214.45 5
2214.56 16
2214.67 26
2214.77 33
2214.88 37
2214.99 38
2215.10 35
2215.21 31
2215.31 26
2215.42 22
2215.53 18
2215.64 16
2215.75 14
2215.85 13
2215.96 12
2216.07 11
2216.18 8
2216.29 5
2216.39 2
2216.50 0
2216.61 0
2216.72 0
2216.82 0
2216.93 3
2217.04 7
2217.15 12
2217.26 17
2217.36 21
2217.47 25
2217.58 28
2217.69 31
2217.80 34
2217.90 36
2218.01 39
2218.12 40
2218.23 40
2218.34 39
2218.44 38
2218.55 37
2218.66 36
2218.77 36
2218.88 37
2218.98 39
2219.09 41
2219.20 45
2219.31 49
2219.42 54
2219.52 61
2219.63 70
2219.74 80
2219.85 90
2219.96 102
2220.06 114
2220.17 126
2220.28 137
2220.39 148
2220.50 157
2220.60 164
2220.71 169
2220.82 170
2220.93 166
2221.04 159
2221.15 147
2221.25 133
2221.36 118
2221.47 104
2221.58 93
2221.69 86
2221.79 82
2221.90 83
2222.01 87
2222.12 92
2222.23 98
2222.33 103
2222.44 107
2222.55 110
2222.66 113
2222.77 115
2222.87 115
2222.98 115
2223.09 112
2223.20 108
2223.31 102
2223.42 96
2223.52 90
2223.63 86
2223.74 85
2223.85 85
2223.96 88
2224.06 91
2224.17 95
2224.28 99
2224.39 102
2224.50 105
2224.60 108
2224.71 111
2224.82 112
2224.93 113
2225.04 112
2225.15 108
2225.25 101
2225.36 92
2225.47 80
2225.58 67
2225.69 52
2225.79 38
2225.90 25
2226.01 14
2226.12 7
2226.23 4
2226.34 7
2226.44 15
2226.55 26
2226.66 38
2226.77 51
2226.88 60
2226.98 67
2227.09 71
2227.20 71
2227.31 71
2227.42 70
2227.53 68
2227.63 66
2227.74 63
2227.85 60
2227.96 56
2228.07 51
2228.17 47
2228.28 42
2228.39 39
2228.50 36
2228.61 35
2228.72 34
2228.82 35
2228.93 37
2229.04 40
2229.15 44
2229.26 48
2229.37 52
2229.47 56
2229.58 61
2229.69 65
2229.80 69
2229.91 73
2230.02 77
2230.12 81
2230.23 84
2230.34 88
2230.45 91
2230.56 95
2230.66 99
2230.77 103
2230.88 107
2230.99 109
2231.10 110
2231.21 110
2231.31 108
2231.42 105
2231.53 102
2231.64 100
2231.75 99
2231.86 101
2231.96 104
2232.07 110
2232.18 116
2232.29 122
2232.40 126
2232.51 129
2232.61 130
2232.72 129
2232.83 129
2232.94 130
2233.05 134
2233.16 139
2233.26 147
2233.37 154
2233.48 161
2233.59 164
2233.70 163
2233.81 157
2233.91 148
2234.02 135
2234.13 122
2234.24 109
2234.35 99
2234.46 92
2234.56 88
2234.67 88
2234.78 90
2234.89 93
2235.00 96
2235.11 98
2235.22 98
2235.32 96
2235.43 93
2235.54 89
2235.65 84
2235.76 79
2235.87 74
2235.97 68
2236.08 63
2236.19 57
2236.30 53
2236.41 49
2236.52 46
2236.62 44
2236.73 43
2236.84 42
2236.95 40
2237.06 37
2237.17 33
2237.28 27
2237.38 20
2237.49 13
2237.60 5
2237.71 0
2237.82 0
2237.93 0
2238.03 0
2238.14 0
2238.25 0
2238.36 0
2238.47 0
2238.58 0
2238.69 5
2238.79 13
2238.90 21
2239.01 30
2239.12 37
2239.23 44
2239.34 50
2239.44 56
2239.55 63
2239.66 71
2239.77 79
2239.88 87
2239.99 93
2240.10 97
2240.20 97
2240.31 94
2240.42 88
2240.53 81
2240.64 73
2240.75 66
2240.86 60
2240.96 55
2241.07 50
2241.18 45
2241.29 41
2241.40 36
2241.51 30
2241.62 24
2241.72 18
2241.83 12
2241.94 6
2242.05 1
2242.16 0
2242.27 0
2242.38 2
2242.48 7
2242.59 11
2242.70 15
2242.81 16
2242.92 15
2243.03 12
2243.14 9
2243.24 5
2243.35 3
2243.46 4
2243.57 7
2243.68 12
2243.79 20
2243.90 28
2244.00 38
2244.11 47
2244.22 56
2244.33 64
2244.44 72
2244.55 78
2244.66 85
2244.76 91
2244.87 96
2244.98 100
2245.09 102
2245.20 102
2245.31 99
2245.42 93
2245.53 84
2245.63 73
2245.74 61
2245.85 50
2245.96 41
2246.07 36
2246.18 35
2246.29 39
2246.39 47
2246.50 58
2246.61 69
2246.72 79
2246.83 87
2246.94 90
2247.05 89
2247.16 84
2247.26 74
2247.37 61
2247.48 46
2247.59 30
2247.70 15
2247.81 1
2247.92 0
2248.03 0
2248.13 0
2248.24 0
2248.35 0
2248.46 0
2248.57 0
2248.68 2
2248.79 8
2248.89 12
2249.00 16
2249.11 19
2249.22 23
2249.33 28
2249.44 33
2249.55 39
2249.66 44
2249.76 49
2249.87 54
2249.98 56
2250.09 57
2250.20 55
2250.31 52
2250.42 47
2250.53 42
2250.63 38
2250.74 35
2250.85 34
2250.96 35
2251.07 39
2251.18 46
2251.29 53
2251.40 60
2251.51 65
2251.61 67
2251.72 65
2251.83 59
2251.94 50
2252.05 38
2252.16 26
2252.27 15
2252.38 7
2252.48 2
2252.59 1
2252.70 4
2252.81 10
2252.92 18
2253.03 27
2253.14 36
2253.25 44
2253.36 51
2253.46 56
2253.57 59
2253.68 59
2253.79 57
2253.90 55
2254.01 51
2254.12 48
2254.23 46
2254.33 47
2254.44 50
2254.55 57
2254.66 65
2254.77 76
2254.88 89
2254.99 103
2255.10 117
2255.21 130
2255.31 141
2255.42 149
2255.53 154
2255.64 156
2255.75 154
2255.86 148
2255.97 140
2256.08 130
2256.19 118
2256.29 105
2256.40 93
2256.51 83
2256.62 76
2256.73 74
2256.84 77
2256.95 85
2257.06 97
2257.17 111
2257.28 126
2257.38 139
2257.49 149
2257.60 155
2257.71 158
2257.82 156
2257.93 151
2258.04 143
2258.15 134
2258.26 123
2258.36 112
2258.47 101
2258.58 91
2258.69 82
2258.80 74
2258.91 69
2259.02 67
2259.13 65
2259.24 64
2259.35 63
2259.45 61
2259.56 57
2259.67 52
2259.78 48
2259.89 44
2260.00 43
2260.11 45
2260.22 50
2260.33 57
2260.44 67
2260.54 77
2260.65 88
2260.76 98
2260.87 106
2260.98 113
2261.09 117
2261.20 118
2261.31 116
2261.42 111
2261.53 105
2261.63 97
2261.74 90
2261.85 85
2261.96 81
2262.07 80
2262.18 80
2262.29 82
2262.40 84
2262.51 86
2262.62 87
2262.73 85
2262.83 82
2262.94 77
2263.05 72
2263.16 66
2263.27 62
2263.38 59
2263.49 56
2263.60 55
2263.71 53
2263.82 50
2263.93 46
2264.03 41
2264.14 34
2264.25 28
2264.36 24
2264.47 22
2264.58 24
2264.69 30
2264.80 39
2264.91 50
2265.02 62
2265.13 74
2265.23 84
2265.34 92
2265.45 97
2265.56 100
2265.67 100
2265.78 99
2265.89 97
2266.00 95
2266.11 91
2266.22 87
2266.33 82
2266.44 75
2266.54 68
2266.65 62
2266.76 56
2266.87 53
2266.98 54
2267.09 57
2267.20 63
2267.31 70
2267.42 75
2267.53 79
2267.64 80
2267.75 80
2267.85 79
2267.96 81
2268.07 86
2268.18 95
2268.29 107
2268.40 121
2268.51 133
2268.62 143
2268.73 149
2268.84 150
2268.95 146
2269.06 140
2269.16 131
2269.27 122
2269.38 114
2269.49 108
2269.60 101
2269.71 94
2269.82 86
2269.93 76
2270.04 64
2270.15 51
2270.26 38
2270.37 28
2270.48 21
2270.59 17
2270.69 16
2270.80 17
2270.91 18
2271.02 16
2271.13 12
2271.24 6
2271.35 0
2271.46 0
2271.57 0
2271.68 0
2271.79 3
2271.90 13
2272.01 23
2272.11 32
2272.22 37
2272.33 39
2272.44 37
2272.55 33
2272.66 27
2272.77 22
2272.88 17
2272.99 14
2273.10 12
2273.21 11
2273.32 10
2273.43 9
2273.54 7
2273.65 5
2273.75 3
2273.86 2
2273.97 2
2274.08 3
2274.19 5
2274.30 7
2274.41 8
2274.52 9
2274.63 8
2274.74 5
2274.85 0
2274.96 0
2275.07 0
2275.18 0
2275.29 0
2275.39 0
2275.50 0
2275.61 10
2275.72 24
2275.83 38
2275.94 52
2276.05 63
2276.16 71
2276.27 73
2276.38 71
2276.49 66
2276.60 59
2276.71 51
2276.82 44
2276.93 40
2277.04 39
2277.15 42
2277.25 47
2277.36 54
2277.47 62
2277.58 70
2277.69 76
2277.80 81
2277.91 83
2278.02 83
2278.13 80
2278.24 74
2278.35 66
2278.46 57
2278.57 47
2278.68 38
2278.79 31
2278.90 28
2279.01 29
2279.12 32
2279.22 38
2279.33 43
2279.44 48
2279.55 50
2279.66 50
2279.77 48
2279.88 45
2279.99 42
2280.10 39
2280.21 37
2280.32 36
2280.43 34
2280.54 31
2280.65 29
2280.76 26
2280.87 23
2280.98 21
2281.09 22
2281.20 26
2281.30 32
2281.41 40
2281.52 50
2281.63 60
2281.74 69
2281.85 77
2281.96 83
2282.07 88
2282.18 93
2282.29 97
2282.40 101
2282.51 105
2282.62 108
2282.73 108
2282.84 107
2282.95 103
2283.06 98
2283.17 93
2283.28 88
2283.39 85
2283.50 83
2283.61 83
2283.71 84
2283.82 85
2283.93 86
2284.04 87
2284.15 87
2284.26 87
2284.37 87
2284.48 87
2284.59 87
2284.70 86
2284.81 83
2284.92 79
2285.03 74
2285.14 67
2285.25 60
2285.36 55
2285.47 50
2285.58 48
2285.69 48
2285.80 51
2285.91 56
2286.02 62
2286.13 67
2286.24 71
2286.35 73
2286.46 72
2286.56 68
2286.67 61
2286.78 52
2286.89 43
2287.00 33
2287.11 25
2287.22 18
2287.33 13
2287.44 10
2287.55 8
2287.66 7
2287.77 7
2287.88 7
2287.99 8
2288.10 9
2288.21 10
2288.32 12
2288.43 14
2288.54 15
2288.65 15
2288.76 13
2288.87 10
2288.98 7
2289.09 5
2289.20 5
2289.31 7
2289.42 13
2289.53 21
2289.64 31
2289.75 40
2289.86 49
2289.96 57
2290.07 63
2290.18 67
2290.29 68
2290.40 66
2290.51 61
2290.62 52
2290.73 40
2290.84 27
2290.95 15
2291.06 5
2291.17 0
2291.28 0
2291.39 1
2291.50 5
2291.61 11
2291.72 15
2291.83 16
2291.94 15
2292.05 11
2292.16 7
2292.27 2
2292.38 0
2292.49 2
2292.60 9
2292.71 20
2292.82 35
2292.93 53
2293.04 71
2293.15 87
2293.26 100
2293.37 108
2293.48 112
2293.59 111
2293.70 107
2293.81 101
2293.92 93
2294.03 86
2294.14 80
2294.25 74
2294.36 69
2294.47 65
2294.58 60
2294.69 55
2294.80 50
2294.91 45
2295.01 41
2295.12 38
2295.23 36
2295.34 37
2295.45 39
2295.56 43
2295.67 46
2295.78 49
2295.89 50
2296.00 48
2296.11 43
2296.22 34
2296.33 21
2296.44 6
2296.55 0
2296.66 0
2296.77 0
2296.88 0
2296.99 0
2297.10 0
2297.21 0
2297.32 1
2297.43 17
2297.54 30
2297.65 40
2297.76 45
2297.87 46
2297.98 46
2298.09 45
2298.20 46
2298.31 47
2298.42 49
2298.53 52
2298.64 53
2298.75 54
2298.86 52
2298.97 48
2299.08 43
2299.19 38
2299.30 32
2299.41 28
2299.52 26
2299.63 27
2299.74 30
2299.85 36
2299.96 44
2300.07 52
2300.18 60
2300.29 67
2300.40 70
2300.51 71
2300.62 68
2300.73 63
2300.84 57
2300.95 50
2301.06 44
2301.17 39
2301.28 36
2301.39 34
2301.50 34
2301.61 35
2301.72 36
2301.83 38
2301.94 40
2302.05 41
2302.16 41
2302.27 41
2302.38 39
2302.49 36
2302.60 32
2302.71 28
2302.82 24
2302.93 20
2303.04 17
2303.15 14
2303.26 12
2303.37 10
2303.48 8
2303.59 6
2303.70 3
2303.81 1
2303.92 0
2304.03 0
2304.14 0
2304.25 0
2304.36 0
2304.47 1
2304.58 5
2304.69 10
2304.80 15
2304.91 20
2305.02 24
2305.13 27
2305.24 29
2305.35 30
2305.46 31
2305.57 32
2305.68 33
2305.79 35
2305.90 37
2306.01 37
2306.12 37
2306.23 34
2306.34 29
2306.45 21
2306.56 11
2306.67 0
2306.78 0
2306.89 0
2307.00 0
2307.11 0
2307.22 0
2307.33 0
2307.44 0
2307.55 5
2307.66 13
2307.77 18
2307.88 21
2307.99 22
2308.10 21
2308.22 20
2308.33 17
2308.44 14
2308.55 9
2308.66 3
2308.77 0
2308.88 0
2308.99 0
2309.10 0
2309.21 0
2309.32 0
2309.43 1
2309.54 4
2309.65 7
2309.76 8
2309.87 8
2309.98 8
2310.09 8
2310.20 8
2310.31 8
2310.42 8
2310.53 7
2310.64 5
2310.75 3
2310.86 1
2310.97 0
2311.08 1
2311.19 5
2311.30 10
2311.41 16
2311.52 21
2311.63 24
2311.74 25
2311.85 23
2311.96 19
2312.07 13
2312.18 7
2312.29 0
2312.40 0
2312.51 0
2312.62 0
2312.73 0
2312.84 0
2312.95 0
2313.06 4
2313.17 13
2313.29 21
2313.40 29
2313.51 33
2313.62 34
2313.73 33
2313.84 29
2313.95 24
2314.06 20
2314.17 18
2314.28 18
2314.39 20
2314.50 24
2314.61 30
2314.72 36
2314.83 42
2314.94 47
2315.05 49
2315.16 49
2315.27 45
2315.38 37
2315.49 28
2315.60 18
2315.71 7
2315.82 0
2315.93 0
2316.04 0
2316.15 0
2316.26 0
2316.37 0
2316.48 0
2316.59 1
2316.71 4
2316.82 6
2316.93 7
2317.04 8
2317.15 9
2317.26 12
2317.37 17
2317.48 24
2317.59 31
2317.70 38
2317.81 45
2317.92 49
2318.03 52
2318.14 53
2318.25 54
2318.36 55
2318.47 57
2318.58 60
2318.69 64
2318.80 69
2318.91 76
2319.02 84
2319.13 94
2319.24 104
2319.35 115
2319.47 125
2319.58 133
2319.69 138
2319.80 139
2319.91 137
2320.02 131
2320.13 124
2320.24 116
2320.35 108
2320.46 101
2320.57 95
2320.68 91
2320.79 89
2320.90 88
2321.01 88
2321.12 88
2321.23 89
2321.34 88
2321.45 87
2321.56 86
2321.67 84
2321.78 82
2321.90 80
2322.01 78
2322.12 74
2322.23 68
2322.34 59
2322.45 47
2322.56 32
2322.67 17
2322.78 4
2322.89 0
2323.00 0
2323.11 0
2323.22 0
2323.33 12
2323.44 26
2323.55 40
2323.66 53
2323.77 64
2323.88 72
2323.99 78
2324.11 81
2324.22 82
2324.33 79
2324.44 74
2324.55 66
2324.66 58
2324.77 50
2324.88 44
2324.99 42
2325.10 42
2325.21 46
2325.32 49
2325.43 51
2325.54 50
2325.65 45
2325.76 38
2325.87 29
2325.98 21
2326.10 14
2326.21 9
2326.32 6
2326.43 3
2326.54 1
2326.65 0
2326.76 0
2326.87 0
2326.98 0
2327.09 0
2327.20 0
2327.31 0
2327.42 0
2327.53 2
2327.64 4
2327.75 6
2327.87 7
2327.98 9
2328.09 13
2328.20 19
2328.31 27
2328.42 37
2328.53 47
2328.64 58
2328.75 67
2328.86 75
2328.97 79
2329.08 81
2329.19 80
2329.30 77
2329.41 73
2329.52 68
2329.64 63
2329.75 57
2329.86 52
2329.97 46
2330.08 39
2330.19 33
2330.30 26
2330.41 21
2330.52 16
2330.63 13
2330.74 12
2330.85 14
2330.96 17
2331.07 22
2331.19 27
2331.30 33
2331.41 36
2331.52 38
2331.63 37
2331.74 34
2331.85 28
2331.96 22
2332.07 14
2332.18 8
2332.29 3
2332.40 0
2332.51 0
2332.62 0
2332.74 0
2332.85 2
2332.96 4
2333.07 6
2333.18 8
2333.29 9
2333.40 9
2333.51 9
2333.62 9
2333.73 9
2333.84 9
2333.95 9
2334.06 9
2334.18 10
2334.29 12
2334.40 14
2334.51 18
2334.62 23
2334.73 29
2334.84 35
2334.95 40
2335.06 44
2335.17 45
2335.28 44
2335.39 41
2335.50 38
2335.62 34
2335.73 31
2335.84 29
2335.95 31
2336.06 34
2336.17 39
2336.28 45
2336.39 50
2336.50 55
2336.61 57
2336.72 58
2336.83 56
2336.95 54
2337.06 50
2337.17 46
2337.28 43
2337.39 39
2337.50 36
2337.61 33
2337.72 31
2337.83 29
2337.94 27
2338.05 26
2338.17 26
2338.28 26
2338.39 26
2338.50 26
2338.61 25
2338.72 24
2338.83 23
2338.94 23
2339.05 22
2339.16 22
2339.27 22
2339.38 21
2339.50 20
2339.61 17
2339.72 14
2339.83 9
2339.94 5
2340.05 0
2340.16 0
2340.27 0
2340.38 0
2340.49 0
2340.60 0
2340.72 0
2340.83 0
2340.94 1
2341.05 5
2341.16 8
2341.27 10
2341.38 11
2341.49 12
2341.60 12
2341.71 12
2341.83 11
2341.94 11
2342.05 11
2342.16 12
2342.27 14
2342.38 18
2342.49 24
2342.60 32
2342.71 42
2342.82 53
2342.93 64
2343.05 75
2343.16 84
2343.27 89
2343.38 90
2343.49 88
2343.60 81
2343.71 72
2343.82 63
2343.93 55
2344.04 49
2344.16 47
2344.27 48
2344.38 52
2344.49 58
2344.60 64
2344.71 70
2344.82 76
2344.93 79
2345.04 80
2345.16 78
2345.27 75
2345.38 72
2345.49 68
2345.60 64
2345.71 62
2345.82 60
2345.93 60
2346.04 60
2346.15 61
2346.27 62
2346.38 64
2346.49 67
2346.60 70
2346.71 74
2346.82 79
2346.93 83
2347.04 86
2347.15 88
2347.27 89
2347.38 90
2347.49 92
2347.60 93
2347.71 94
2347.82 94
2347.93 92
2348.04 87
2348.15 80
2348.27 72
2348.38 63
2348.49 54
2348.60 45
2348.71 39
2348.82 33
2348.93 28
2349.04 24
2349.15 21
2349.27 17
2349.38 15
2349.49 16
2349.60 18
2349.71 23
2349.82 30
2349.93 37
2350.04 42
2350.15 46
2350.27 48
2350.38 47
2350.49 45
2350.60 44
2350.71 42
2350.82 40
2350.93 39
2351.04 38
2351.16 36
2351.27 34
2351.38 32
2351.49 31
2351.60 33
2351.71 37
2351.82 43
2351.93 52
2352.04 60
2352.16 67
2352.27 70
2352.38 69
2352.49 63
2352.60 53
2352.71 41
2352.82 28
2352.93 17
2353.05 9
2353.16 4
2353.27 2
2353.38 2
2353.49 3
2353.60 4
2353.71 3
2353.82 1
2353.94 0
2354.05 0
2354.16 0
2354.27 0
2354.38 0
2354.49 0
2354.60 0
2354.71 6
2354.83 13
2354.94 22
2355.05 32
2355.16 41
2355.27 50
2355.38 56
2355.49 59
2355.60 58
2355.72 55
2355.83 50
2355.94 45
2356.05 42
2356.16 41
2356.27 43
2356.38 48
2356.49 54
2356.61 61
2356.72 68
2356.83 73
2356.94 76
2357.05 78
2357.16 78
2357.27 77
2357.39 76
2357.50 74
2357.61 71
2357.72 68
2357.83 65
2357.94 63
2358.05 61
2358.16 61
2358.28 61
2358.39 62
2358.50 64
2358.61 64
2358.72 64
2358.83 63
2358.94 61
2359.06 58
2359.17 55
2359.28 51
2359.39 48
2359.50 45
2359.61 42
2359.72 39
2359.84 37
2359.95 36
2360.06 36
2360.17 36
2360.28 35
2360.39 35
2360.50 34
2360.61 32
2360.73 30
2360.84 28
2360.95 25
2361.06 22
2361.17 19
2361.28 16
2361.39 14
2361.51 13
2361.62 14
2361.73 17
2361.84 20
2361.95 23
2362.06 26
2362.17 27
2362.29 25
2362.40 21
2362.51 15
2362.62 9
2362.73 3
2362.84 0
2362.96 0
2363.07 0
2363.18 4
2363.29 10
2363.40 15
2363.51 21
2363.62 25
2363.74 28
2363.85 32
2363.96 35
2364.07 39
2364.18 42
2364.29 44
2364.40 45
2364.52 45
2364.63 42
2364.74 40
2364.85 38
2364.96 37
2365.07 40
2365.18 45
2365.30 53
2365.41 64
2365.52 75
2365.63 86
2365.74 95
2365.85 102
2365.97 104
2366.08 103
2366.19 98
2366.30 90
2366.41 82
2366.52 75
2366.63 70
2366.75 67
2366.86 66
2366.97 66
2367.08 66
2367.19 66
2367.30 67
2367.42 67
2367.53 69
2367.64 71
2367.75 75
2367.86 80
2367.97 85
2368.08 89
2368.20 91
2368.31 91
2368.42 88
2368.53 82
2368.64 74
2368.75 64
2368.87 54
2368.98 43
2369.09 34
2369.20 27
2369.31 24
2369.42 25
2369.54 30
2369.65 38
2369.76 48
2369.87 59
2369.98 70
2370.09 78
2370.21 84
2370.32 86
2370.43 84
2370.54 80
2370.65 72
2370.76 63
2370.88 53
2370.99 42
2371.10 31
2371.21 22
2371.32 13
2371.43 8
2371.55 5
2371.66 5
2371.77 8
2371.88 13
2371.99 19
2372.10 25
2372.22 31
2372.33 37
2372.44 44
2372.55 51
2372.66 59
2372.77 68
2372.89 77
2373.00 85
2373.11 91
2373.22 94
2373.33 94
2373.44 92
2373.56 89
2373.67 84
2373.78 80
2373.89 75
2374.00 70
2374.11 65
2374.23 58
2374.34 52
2374.45 45
2374.56 39
2374.67 35
2374.78 33
2374.90 35
2375.01 40
2375.12 46
2375.23 53
2375.34 59
2375.46 63
2375.57 65
2375.68 63
2375.79 58
2375.90 51
2376.01 43
2376.13 34
2376.24 25
2376.35 16
2376.46 7
2376.57 0
2376.68 0
2376.80 0
2376.91 0
2377.02 0
2377.13 0
2377.24 0
2377.36 0
2377.47 1
2377.58 6
2377.69 11
2377.80 14
2377.91 16
2378.03 17
2378.14 17
2378.25 14
2378.36 11
2378.47 6
2378.59 2
2378.70 0
2378.81 0
2378.92 0
2379.03 0
2379.14 0
2379.26 0
2379.37 2
2379.48 3
2379.59 3
2379.70 3
2379.82 4
2379.93 7
2380.04 11
2380.15 16
2380.26 21
2380.37 25
2380.49 29
2380.60 31
2380.71 32
2380.82 32
2380.93 31
2381.05 30
2381.16 28
2381.27 25
2381.38 22
2381.49 17
2381.61 12
2381.72 7
2381.83 3
2381.94 0
2382.05 0
2382.17 0
2382.28 0
2382.39 2
2382.50 4
2382.61 5
2382.72 5
2382.84 3
2382.95 0
2383.06 0
2383.17 0
2383.28 0
2383.40 0
2383.51 0
2383.62 5
2383.73 13
2383.84 23
2383.96 35
2384.07 49
2384.18 64
2384.29 81
2384.40 98
2384.52 114
2384.63 127
2384.74 136
2384.85 139
2384.96 136
2385.08 129
2385.19 119
2385.30 107
2385.41 98
2385.52 90
2385.64 85
2385.75 81
2385.86 76
2385.97 70
2386.08 64
2386.20 56
2386.31 49
2386.42 44
2386.53 43
2386.64 44
2386.76 46
2386.87 50
2386.98 51
2387.09 50
2387.20 47
2387.32 42
2387.43 37
2387.54 33
2387.65 29
2387.76 28
2387.88 28
2387.99 29
2388.10 29
2388.21 30
2388.32 31
2388.44 33
2388.55 37
2388.66 42
2388.77 49
2388.88 58
2389.00 66
2389.11 73
2389.22 80
2389.33 84
2389.44 87
2389.56 88
2389.67 87
2389.78 84
2389.89 80
2390.01 75
2390.12 69
2390.23 64
2390.34 58
2390.45 54
2390.57 51
2390.68 48
2390.79 48
2390.90 49
2391.01 53
2391.13 58
2391.24 66
2391.35 74
2391.46 82
2391.57 90
2391.69 95
2391.80 99
2391.91 99
2392.02 97
2392.14 92
2392.25 85
2392.36 75
2392.47 63
2392.58 51
2392.70 40
2392.81 31
2392.92 24
2393.03 21
2393.15 22
2393.26 26
2393.37 33
2393.48 42
2393.59 50
2393.71 58
2393.82 62
2393.93 65
2394.04 64
2394.15 61
2394.27 58
2394.38 55
2394.49 55
2394.60 58
2394.72 64
2394.83 72
2394.94 82
2395.05 92
2395.16 101
2395.28 108
2395.39 114
2395.50 117
2395.61 117
2395.73 115
2395.84 112
2395.95 107
2396.06 101
2396.17 96
2396.29 92
2396.40 90
2396.51 90
2396.62 92
2396.74 95
2396.85 99
2396.96 103
2397.07 109
2397.18 114
2397.30 119
2397.41 124
2397.52 128
2397.63 131
2397.75 133
2397.86 132
2397.97 129
2398.08 125
2398.20 120
2398.31 114
2398.42 108
2398.53 102
2398.64 97
2398.76 92
2398.87 88
2398.98 83
2399.09 77
2399.21 72
2399.32 68
2399.43 65
2399.54 64
2399.66 65
2399.77 67
2399.88 68
2399.99 69
2400.10 68
2400.22 65
2400.33 60
2400.44 53
2400.55 45
2400.67 36
2400.78 27
2400.89 17
2401.00 8
2401.12 0
2401.23 0
2401.34 0
2401.45 0
2401.57 0
2401.68 0
2401.79 0
2401.90 0
2402.01 4
2402.13 8
2402.24 10
2402.35 12
2402.46 14
2402.58 15
2402.69 15
2402.80 16
2402.91 16
2403.03 16
2403.14 15
2403.25 14
2403.36 12
2403.48 11
2403.59 10
2403.70 10
2403.81 10
2403.93 9
2404.04 9
2404.15 9
2404.26 9
2404.38 9
2404.49 9
2404.60 10
2404.71 12
2404.82 14
2404.94 16
2405.05 17
2405.16 18
2405.27 17
2405.39 16
2405.50 14
2405.61 12
2405.72 9
2405.84 7
2405.95 5
2406.06 6
2406.17 9
2406.29 16
2406.40 25
2406.51 37
2406.62 47
2406.74 56
2406.85 60
2406.96 59
2407.07 54
2407.19 45
2407.30 35
2407.41 26
2407.52 19
2407.64 16
2407.75 16
2407.86 19
2407.97 25
2408.09 31
2408.20 38
2408.31 45
2408.42 50
2408.54 55
2408.65 59
2408.76 62
2408.87 66
2408.99 69
2409.10 73
2409.21 76
2409.32 78
2409.44 80
2409.55 80
2409.66 80
2409.77 81
2409.89 83
2410.00 87
2410.11 94
2410.23 101
2410.34 107
2410.45 111
2410.56 111
2410.68 107
2410.79 99
2410.90 90
2411.01 80
2411.13 73
2411.24 68
2411.35 66
2411.46 67
2411.58 70
2411.69 75
2411.80 81
2411.91 88
2412.03 94
2412.14 100
2412.25 105
2412.36 108
2412.48 108
2412.59 107
2412.70 103
2412.82 99
2412.93 92
2413.04 84
2413.15 76
2413.27 68
2413.38 60
2413.49 53
2413.60 47
2413.72 41
2413.83 36
2413.94 32
2414.05 28
2414.17 25
2414.28 24
2414.39 25
2414.50 30
2414.62 37
2414.73 46
2414.84 57
2414.96 67
2415.07 77
2415.18 85
2415.29 91
2415.41 95
2415.52 97
2415.63 97
2415.74 96
2415.86 93
2415.97 87
2416.08 81
2416.20 72
2416.31 64
2416.42 56
2416.53 49
2416.65 46
2416.76 45
2416.87 47
2416.98 51
2417.10 57
2417.21 63
2417.32 69
2417.44 75
2417.55 80
2417.66 83
2417.77 84
2417.89 82
2418.00 76
2418.11 67
2418.22 56
2418.34 46
2418.45 37
2418.56 33
2418.68 34
2418.79 38
2418.90 46
2419.01 55
2419.13 62
2419.24 66
2419.35 67
2419.46 65
2419.58 62
2419.69 57
2419.80 53
2419.92 50
2420.03 47
2420.14 44
2420.25 41
2420.37 38
2420.48 36
2420.59 36
2420.71 38
2420.82 42
2420.93 48
2421.04 56
2421.16 63
2421.27 69
2421.38 73
2421.50 75
2421.61 77
2421.72 78
2421.83 80
2421.95 82
2422.06 85
2422.17 89
2422.29 92
2422.40 94
2422.51 94
2422.62 93
2422.74 90
2422.85 86
2422.96 81
2423.08 75
2423.19 69
2423.30 65
2423.41 64
2423.53 65
2423.64 71
2423.75 81
2423.87 93
2423.98 107
2424.09 120
2424.20 131
2424.32 139
2424.43 143
2424.54 143
2424.66 142
2424.77 141
2424.88 138
2424.99 136
2425.11 132
2425.22 125
2425.33 116
2425.45 106
2425.56 95
2425.67 87
2425.78 83
2425.90 83
2426.01 88
2426.12 96
2426.24 104
2426.35 110
2426.46 114
2426.58 114
2426.69 112
2426.80 109
2426.91 106
2427.03 103
2427.14 103
2427.25 103
2427.37 104
2427.48 104
2427.59 104
2427.71 103
2427.82 102
2427.93 100
2428.04 98
2428.16 95
2428.27 93
2428.38 90
2428.50 86
2428.61 81
2428.72 74
2428.84 65
2428.95 56
2429.06 48
2429.17 41
2429.29 36
2429.40 35
2429.51 36
2429.63 39
2429.74 43
2429.85 47
2429.97 51
2430.08 53
2430.19 53
2430.30 53
2430.42 52
2430.53 51
2430.64 51
2430.76 53
2430.87 57
2430.98 63
2431.10 72
2431.21 80
2431.32 89
2431.43 95
2431.55 99
2431.66 100
2431.77 97
2431.89 93
2432.00 87
2432.11 82
2432.23 78
2432.34 75
2432.45 74
2432.57 74
2432.68 74
2432.79 74
2432.90 72
2433.02 69
2433.13 65
2433.24 60
2433.36 56
2433.47 52
2433.58 50
2433.70 48
2433.81 47
2433.92 46
2434.04 47
2434.15 48
2434.26 50
2434.38 54
2434.49 58
2434.60 63
2434.71 68
2434.83 71
2434.94 72
2435.05 71
2435.17 67
2435.28 61
2435.39 53
2435.51 46
2435.62 39
2435.73 33
2435.85 28
2435.96 24
2436.07 22
2436.19 22
2436.30 24
2436.41 30
2436.53 38
2436.64 49
2436.75 60
2436.86 71
2436.98 80
2437.09 85
2437.20 88
2437.32 88
2437.43 86
2437.54 84
2437.66 83
2437.77 82
2437.88 83
2438.00 84
2438.11 85
2438.22 85
2438.34 84
2438.45 82
2438.56 78
2438.68 73
2438.79 69
2438.90 65
2439.02 61
2439.13 57
2439.24 54
2439.36 51
2439.47 48
2439.58 44
2439.70 40
2439.81 36
2439.92 33
2440.04 30
2440.15 30
2440.26 30
2440.38 33
2440.49 37
2440.60 41
2440.71 45
2440.83 49
2440.94 53
2441.05 56
2441.17 57
2441.28 57
2441.39 55
2441.51 52
2441.62 50
2441.73 47
2441.85 46
2441.96 46
2442.07 47
2442.19 50
2442.30 53
2442.41 55
2442.53 58
2442.64 60
2442.75 61
2442.87 63
2442.98 65
2443.09 67
2443.21 67
2443.32 67
2443.43 64
2443.55 60
2443.66 56
2443.77 52
2443.89 51
2444.00 53
2444.11 57
2444.23 64
2444.34 72
2444.45 79
2444.57 85
2444.68 87
2444.79 86
2444.91 83
2445.02 79
2445.13 75
2445.25 71
2445.36 67
2445.48 63
2445.59 61
2445.70 60
2445.82 60
2445.93 61
2446.04 64
2446.16 68
2446.27 71
2446.38 74
2446.50 74
2446.61 71
2446.72 65
2446.84 58
2446.95 49
2447.06 41
2447.18 35
2447.29 30
2447.40 27
2447.52 25
2447.63 23
2447.74 21
2447.86 18
2447.97 14
2448.08 9
2448.20 5
2448.31 1
2448.42 0
2448.54 0
2448.65 0
2448.76 0
2448.88 0
2448.99 0
2449.10 0
2449.22 0
2449.33 0
2449.45 0
2449.56 4
2449.67 10
2449.79 18
2449.90 26
2450.01 35
2450.13 43
2450.24 52
2450.35 62
2450.47 74
2450.58 87
2450.69 100
2450.81 114
2450.92 126
2451.03 134
2451.15 137
2451.26 136
2451.37 131
2451.49 125
2451.60 119
2451.72 116
2451.83 115
2451.94 116
2452.06 116
2452.17 115
2452.28 111
2452.40 104
2452.51 94
2452.62 83
2452.74 71
2452.85 61
2452.96 53
2453.08 45
2453.19 39
2453.31 34
2453.42 31
2453.53 29
2453.65 29
2453.76 32
2453.87 37
2453.99 41
2454.10 45
2454.21 46
2454.33 44
2454.44 39
2454.55 33
2454.67 25
2454.78 19
2454.90 14
2455.01 10
2455.12 7
2455.24 5
2455.35 2
2455.46 0
2455.58 0
2455.69 0
2455.80 2
2455.92 8
2456.03 17
2456.15 27
2456.26 36
2456.37 44
2456.49 50
2456.60 52
2456.71 52
2456.83 52
2456.94 52
2457.05 53
2457.17 57
2457.28 62
2457.40 70
2457.51 78
2457.62 86
2457.74 93
2457.85 98
2457.96 102
2458.08 105
2458.19 107
2458.30 110
2458.42 113
2458.53 116
2458.65 118
2458.76 117
2458.87 113
2458.99 106
2459.10 96
2459.21 84
2459.33 72
2459.44 61
2459.56 51
2459.67 43
2459.78 37
2459.90 31
2460.01 25
2460.12 19
2460.24 14
2460.35 9
2460.47 5
2460.58 3
2460.69 3
2460.81 5
2460.92 9
2461.03 13
2461.15 17
2461.26 21
2461.38 25
2461.49 28
2461.60 32
2461.72 35
2461.83 40
2461.94 44
2462.06 48
2462.17 52
2462.29 56
2462.40 60
2462.51 64
2462.63 69
2462.74 75
2462.85 80
2462.97 85
2463.08 89
2463.20 91
2463.31 91
2463.42 90
2463.54 89
2463.65 87
2463.77 86
2463.88 86
2463.99 85
2464.11 84
2464.22 82
2464.33 81
2464.45 80
2464.56 81
2464.68 85
2464.79 91
2464.90 99
2465.02 107
2465.13 115
2465.24 121
2465.36 122
2465.47 119
2465.59 113
2465.70 105
2465.81 96
2465.93 87
2466.04 81
2466.16 76
2466.27 71
2466.38 67
2466.50 62
2466.61 57
2466.73 51
2466.84 46
2466.95 42
2467.07 41
2467.18 42
2467.29 47
2467.41 55
2467.52 64
2467.64 73
2467.75 81
2467.86 88
2467.98 91
2468.09 92
2468.21 89
2468.32 84
2468.43 77
2468.55 71
2468.66 65
2468.78 61
2468.89 59
2469.00 59
2469.12 61
2469.23 62
2469.35 64
2469.46 65
2469.57 66
2469.69 67
2469.80 69
2469.91 71
2470.03 74
2470.14 78
2470.26 80
2470.37 81
2470.48 79
2470.60 73
2470.71 64
2470.83 53
2470.94 40
2471.05 27
2471.17 17
2471.28 12
2471.40 11
2471.51 15
2471.62 22
2471.74 31
2471.85 41
2471.97 50
2472.08 56
2472.19 59
2472.31 61
2472.42 60
2472.54 57
2472.65 53
2472.76 49
2472.88 45
2472.99 41
2473.11 37
2473.22 34
2473.33 32
2473.45 31
2473.56 32
2473.68 34
2473.79 38
2473.90 44
2474.02 51
2474.13 59
2474.25 66
2474.36 71
2474.48 76
2474.59 79
2474.70 80
2474.82 82
2474.93 84
2475.05 89
2475.16 95
2475.27 104
2475.39 114
2475.50 123
2475.62 130
2475.73 134
2475.84 135
2475.96 134
2476.07 132
2476.19 128
2476.30 126
2476.41 124
2476.53 123
2476.64 122
2476.76 120
2476.87 118
2476.99 114
2477.10 111
2477.21 107
2477.33 103
2477.44 100
2477.56 98
2477.67 96
2477.78 95
2477.90 93
2478.01 91
2478.13 89
2478.24 87
2478.35 86
2478.47 86
2478.58 87
2478.70 90
2478.81 95
2478.93 100
2479.04 104
2479.15 108
2479.27 109
2479.38 107
2479.50 103
2479.61 97
2479.72 90
2479.84 85
2479.95 81
2480.07 79
2480.18 80
2480.30 82
2480.41 84
2480.52 85
2480.64 85
2480.75 83
2480.87 79
2480.98 73
2481.10 66
2481.21 60
2481.32 53
2481.44 48
2481.55 45
2481.67 44
2481.78 45
2481.89 47
2482.01 51
2482.12 55
2482.24 58
2482.35 61
2482.47 61
2482.58 59
2482.69 56
2482.81 52
2482.92 47
2483.04 41
2483.15 35
2483.27 29
2483.38 23
2483.49 16
2483.61 9
2483.72 0
2483.84 0
2483.95 0
2484.07 0
2484.18 0
2484.29 0
2484.41 0
2484.52 0
2484.64 2
2484.75 11
2484.87 19
2484.98 25
2485.09 28
2485.21 30
2485.32 29
2485.44 28
2485.55 27
2485.67 25
2485.78 24
2485.89 23
2486.01 21
2486.12 20
2486.24 20
2486.35 22
2486.47 25
2486.58 30
2486.69 35
2486.81 42
2486.92 47
2487.04 52
2487.15 54
2487.27 55
2487.38 55
2487.50 53
2487.61 52
2487.72 50
2487.84 49
2487.95 50
2488.07 50
2488.18 52
2488.30 53
2488.41 55
2488.52 55
2488.64 56
2488.75 55
2488.87 54
2488.98 53
2489.10 52
2489.21 51
2489.33 49
2489.44 45
2489.55 40
2489.67 32
2489.78 24
2489.90 16
2490.01 10
2490.13 8
2490.24 10
2490.36 16
2490.47 24
2490.58 34
2490.70 44
2490.81 52
2490.93 59
2491.04 65
2491.16 70
2491.27 73
2491.39 75
2491.50 75
2491.61 73
2491.73 70
2491.84 66
2491.96 62
2492.07 60
2492.19 60
2492.30 62
2492.42 66
2492.53 71
2492.64 77
2492.76 83
2492.87 88
2492.99 93
2493.10 98
2493.22 102
2493.33 106
2493.45 110
2493.56 112
2493.67 113
2493.79 112
2493.90 111
2494.02 108
2494.13 106
2494.25 103
2494.36 99
2494.48 95
2494.59 91
2494.71 87
2494.82 84
2494.93 82
2495.05 81
2495.16 82
2495.28 83
2495.39 85
2495.51 87
2495.62 88
2495.74 88
2495.85 86
2495.97 84
2496.08 80
2496.19 76
2496.31 72
2496.42 67
2496.54 62
2496.65 57
2496.77 52
2496.88 46
2497.00 41
2497.11 37
2497.23 35
2497.34 36
2497.45 41
2497.57 49
2497.68 61
2497.80 74
2497.91 88
2498.03 100
2498.14 111
2498.26 119
2498.37 126
2498.49 132
2498.60 138
2498.72 144
2498.83 150
2498.94 155
2499.06 158
2499.17 158
2499.29 155
2499.40 149
2499.52 141
2499.63 132
2499.75 122
2499.86 112
2499.98 103
2500.09 95
2500.21 87
2500.32 80
2500.43 73
2500.55 67
2500.66 62
2500.78 58
2500.89 54
2501.01 50
2501.12 46
2501.24 44
2501.35 43
2501.47 45
2501.58 48
2501.70 53
2501.81 60
2501.93 66
2502.04 70
2502.16 73
2502.27 72
2502.38 69
2502.50 64
2502.61 58
2502.73 51
2502.84 46
2502.96 42
2503.07 40
2503.19 41
2503.30 44
2503.42 48
2503.53 54
2503.65 60
2503.76 66
2503.88 71
2503.99 75
2504.11 78
2504.22 78
2504.33 77
2504.45 77
2504.56 79
2504.68 83
2504.79 92
2504.91 106
2505.02 122
2505.14 139
2505.25 155
2505.37 168
2505.48 175
2505.60 177
2505.71 175
2505.83 169
2505.94 161
2506.06 153
2506.17 145
2506.29 139
2506.40 133
2506.52 129
2506.63 126
2506.75 122
2506.86 119
2506.97 115
2507.09 111
2507.20 108
2507.32 105
2507.43 103
2507.55 104
2507.66 106
2507.78 111
2507.89 118
2508.01 125
2508.12 130
2508.24 133
2508.35 133
2508.47 129
2508.58 123
2508.70 113
2508.81 104
2508.93 95
2509.04 89
2509.16 85
2509.27 83
2509.39 82
2509.50 83
2509.62 83
2509.73 81
2509.85 78
2509.96 74
2510.08 70
2510.19 67
2510.31 66
2510.42 67
2510.54 69
2510.65 73
2510.76 75
2510.88 76
2510.99 75
2511.11 72
2511.22 68
2511.34 65
2511.45 61
2511.57 60
2511.68 59
2511.80 60
2511.91 62
2512.03 65
2512.14 68
2512.26 72
2512.37 77
2512.49 81
2512.60 85
2512.72 88
2512.83 90
2512.95 88
2513.06 84
2513.18 77
2513.29 68
2513.41 59
2513.52 49
2513.64 39
2513.75 31
2513.87 24
2513.98 19
2514.10 17
2514.21 18
2514.33 20
2514.44 25
2514.56 31
2514.67 38
2514.79 45
2514.90 52
2515.02 58
2515.13 64
2515.25 69
2515.36 72
2515.48 75
2515.59 76
2515.71 77
2515.82 77
2515.94 79
2516.05 83
2516.17 88
2516.28 94
2516.40 100
2516.51 104
2516.63 106
2516.74 104
2516.86 99
2516.97 90
2517.09 80
2517.20 70
2517.32 62
2517.43 58
2517.55 57
2517.66 61
2517.78 68
2517.89 77
2518.01 86
2518.12 93
2518.24 98
2518.35 98
2518.47 93
2518.58 84
2518.70 71
2518.81 56
2518.93 41
2519.04 28
2519.16 17
2519.27 11
2519.39 9
2519.50 12
2519.62 18
2519.73 27
2519.85 37
2519.96 48
2520.08 58
2520.20 65
2520.31 70
2520.43 71
2520.54 68
2520.66 63
2520.77 55
2520.89 45
2521.00 35
2521.12 27
2521.23 22
2521.35 20
2521.46 21
2521.58 25
2521.69 32
2521.81 39
2521.92 46
2522.04 52
2522.15 57
2522.27 62
2522.38 66
2522.50 70
2522.61 74
2522.73 80
2522.84 85
2522.96 91
2523.07 97
2523.19 100
2523.30 102
2523.42 100
2523.53 96
2523.65 89
2523.76 79
2523.88 69
2524.00 60
2524.11 51
2524.23 45
2524.34 40
2524.46 38
2524.57 35
2524.69 33
2524.80 30
2524.92 26
2525.03 21
2525.15 16
2525.26 12
2525.38 9
2525.49 6
2525.61 5
2525.72 4
2525.84 3
2525.95 2
2526.07 0
2526.18 0
2526.30 0
2526.42 0
2526.53 0
2526.65 0
2526.76 0
2526.88 0
2526.99 1
2527.11 4
2527.22 5
2527.34 6
2527.45 5
2527.57 4
2527.68 3
2527.80 3
2527.91 5
2528.03 8
2528.14 12
2528.26 18
2528.37 24
2528.49 30
2528.61 34
2528.72 38
2528.84 39
2528.95 38
2529.07 36
2529.18 32
2529.30 27
2529.41 23
2529.53 21
2529.64 21
2529.76 23
2529.87 29
2529.99 36
2530.10 44
2530.22 51
2530.34 58
2530.45 63
2530.57 66
2530.68 70
2530.80 73
2530.91 77
2531.03 81
2531.14 86
2531.26 89
2531.37 93
2531.49 96
2531.60 100
2531.72 105
2531.83 112
2531.95 121
2532.07 130
2532.18 140
2532.30 147
2532.41 152
2532.53 154
2532.64 151
2532.76 145
2532.87 136
2532.99 126
2533.10 114
2533.22 103
2533.33 93
2533.45 84
2533.57 75
2533.68 67
2533.80 60
2533.91 54
2534.03 49
2534.14 47
2534.26 47
2534.37 48
2534.49 51
2534.60 54
2534.72 56
2534.84 57
2534.95 57
2535.07 56
2535.18 56
2535.30 55
2535.41 54
2535.53 53
2535.64 52
2535.76 51
2535.87 51
2535.99 51
2536.11 54
2536.22 59
2536.34 67
2536.45 78
2536.57 91
2536.68 103
2536.80 114
2536.91 123
2537.03 127
2537.14 129
2537.26 127
2537.38 124
2537.49 122
2537.61 120
2537.72 120
2537.84 122
2537.95 124
2538.07 124
2538.18 123
2538.30 119
2538.42 111
2538.53 101
2538.65 88
2538.76 75
2538.88 62
2538.99 52
2539.11 44
2539.22 39
2539.34 36
2539.46 35
2539.57 37
2539.69 40
2539.80 43
2539.92 48
2540.03 53
2540.15 59
2540.26 63
2540.38 68
2540.50 71
2540.61 72
2540.73 73
2540.84 73
2540.96 72
2541.07 69
2541.19 66
2541.30 62
2541.42 58
2541.54 53
2541.65 48
2541.77 44
2541.88 42
2542.00 42
2542.11 45
2542.23 51
2542.35 60
2542.46 71
2542.58 83
2542.69 93
2542.81 101
2542.92 107
2543.04 110
2543.15 112
2543.27 113
2543.39 115
2543.50 118
2543.62 120
2543.73 123
2543.85 124
2543.96 123
2544.08 119
2544.20 113
2544.31 106
2544.43 99
2544.54 92
2544.66 86
2544.77 82
2544.89 80
2545.00 79
2545.12 79
2545.24 81
2545.35 82
2545.47 83
2545.58 82
2545.70 80
2545.81 77
2545.93 73
2546.05 68
2546.16 64
2546.28 61
2546.39 60
2546.51 60
2546.62 60
2546.74 60
2546.86 61
2546.97 62
2547.09 63
2547.20 65
2547.32 66
2547.43 68
2547.55 70
2547.67 70
2547.78 69
2547.90 68
2548.01 66
2548.13 64
2548.24 61
2548.36 59
2548.48 58
2548.59 57
2548.71 57
2548.82 58
2548.94 59
2549.06 62
2549.17 66
2549.29 70
2549.40 74
2549.52 77
2549.63 79
2549.75 80
2549.87 79
2549.98 77
2550.10 75
2550.21 73
2550.33 72
2550.44 72
2550.56 74
2550.68 76
2550.79 78
2550.91 79
2551.02 80
2551.14 80
2551.26 81
2551.37 81
2551.49 83
2551.60 87
2551.72 92
2551.83 99
2551.95 106
2552.07 113
2552.18 119
2552.30 123
2552.41 124
2552.53 124
2552.65 122
2552.76 119
2552.88 115
2552.99 111
2553.11 106
2553.22 103
2553.34 100
2553.46 98
2553.57 97
2553.69 97
2553.80 97
2553.92 98
2554.04 98
2554.15 97
2554.27 96
2554.38 95
2554.50 94
2554.62 95
2554.73 98
2554.85 103
2554.96 110
2555.08 119
2555.19 129
2555.31 139
2555.43 147
2555.54 154
2555.66 158
2555.77 160
2555.89 161
2556.01 159
2556.12 157
2556.24 155
2556.35 151
2556.47 146
2556.59 140
2556.70 133
2556.82 124
2556.93 114
2557.05 103
2557.17 93
2557.28 84
2557.40 75
2557.51 67
2557.63 59
2557.75 52
2557.86 44
2557.98 38
2558.09 34
2558.21 33
2558.33 35
2558.44 40
2558.56 49
2558.67 62
2558.79 78
2558.91 97
2559.02 116
2559.14 134
2559.25 149
2559.37 161
2559.49 167
2559.60 168
2559.72 165
2559.83 158
2559.95 148
2560.07 137
2560.18 124
2560.30 112
2560.41 99
2560.53 88
2560.65 79
2560.76 73
2560.88 70
2560.99 69
2561.11 69
2561.23 69
2561.34 67
2561.46 62
2561.57 55
2561.69 45
2561.81 35
2561.92 26
2562.04 18
2562.15 12
2562.27 9
2562.39 6
2562.50 3
2562.62 1
2562.73 0
2562.85 0
2562.97 0
2563.08 0
2563.20 0
2563.31 0
2563.43 0
2563.55 0
2563.66 1
2563.78 3
2563.90 5
2564.01 9
2564.13 15
2564.24 23
2564.36 33
2564.48 43
2564.59 51
2564.71 55
2564.82 56
2564.94 54
2565.06 50
2565.17 46
2565.29 43
2565.40 44
2565.52 48
2565.64 55
2565.75 64
2565.87 72
2565.99 78
2566.10 81
2566.22 81
2566.33 78
2566.45 74
2566.57 68
2566.68 62
2566.80 56
2566.91 50
2567.03 44
2567.15 38
2567.26 33
2567.38 30
2567.50 28
2567.61 29
2567.73 32
2567.84 37
2567.96 43
2568.08 48
2568.19 53
2568.31 56
2568.43 57
2568.54 55
2568.66 53
2568.77 51
2568.89 49
2569.01 48
2569.12 47
2569.24 47
2569.36 46
2569.47 46
2569.59 44
2569.70 43
2569.82 43
2569.94 43
2570.05 45
2570.17 49
2570.29 54
2570.40 59
2570.52 64
2570.63 67
2570.75 70
2570.87 71
2570.98 70
2571.10 69
2571.22 67
2571.33 66
2571.45 64
2571.56 63
2571.68 62
2571.80 61
2571.91 58
2572.03 55
2572.15 52
2572.26 49
2572.38 47
2572.49 45
2572.61 44
2572.73 45
2572.84 47
2572.96 52
2573.08 58
2573.19 65
2573.31 73
2573.42 80
2573.54 86
2573.66 89
2573.77 91
2573.89 91
2574.01 91
2574.12 92
2574.24 93
2574.36 94
2574.47 95
2574.59 94
2574.70 93
2574.82 89
2574.94 85
2575.05 82
2575.17 80
2575.29 80
2575.40 82
2575.52 86
2575.64 91
2575.75 94
2575.87 97
2575.98 100
2576.10 101
2576.22 101
2576.33 102
2576.45 102
2576.57 103
2576.68 102
2576.80 102
2576.92 100
2577.03 100
2577.15 99
2577.26 99
2577.38 100
2577.50 100
2577.61 102
2577.73 103
2577.85 105
2577.96 107
2578.08 109
2578.20 110
2578.31 109
2578.43 107
2578.55 101
2578.66 93
2578.78 83
2578.89 71
2579.01 60
2579.13 49
2579.24 40
2579.36 32
2579.48 26
2579.59 23
2579.71 23
2579.83 26
2579.94 33
2580.06 43
2580.18 54
2580.29 66
2580.41 77
2580.53 86
2580.64 92
2580.76 95
2580.87 96
2580.99 94
2581.11 90
2581.22 85
2581.34 79
2581.46 73
2581.57 66
2581.69 58
2581.81 49
2581.92 40
2582.04 31
2582.16 23
2582.27 16
2582.39 11
2582.51 9
2582.62 9
2582.74 13
2582.86 19
2582.97 27
2583.09 36
2583.21 45
2583.32 54
2583.44 62
2583.55 69
2583.67 75
2583.79 78
2583.90 79
2584.02 78
2584.14 75
2584.25 71
2584.37 65
2584.49 60
2584.60 56
2584.72 54
2584.84 54
2584.95 57
2585.07 62
2585.19 70
2585.30 80
2585.42 92
2585.54 105
2585.65 118
2585.77 131
2585.89 142
2586.00 149
2586.12 153
2586.24 152
2586.35 147
2586.47 139
2586.59 129
2586.70 117
2586.82 106
2586.94 96
2587.05 88
2587.17 83
2587.29 81
2587.40 82
2587.52 85
2587.64 91
2587.75 96
2587.87 99
2587.99 100
2588.10 97
2588.22 91
2588.34 85
2588.45 78
2588.57 75
2588.69 75
2588.80 78
2588.92 85
2589.04 93
2589.15 102
2589.27 110
2589.39 116
2589.50 121
2589.62 123
2589.74 123
2589.85 122
2589.97 118
2590.09 112
2590.20 105
2590.32 98
2590.44 92
2590.55 87
2590.67 83
2590.79 82
2590.90 83
2591.02 86
2591.14 91
2591.25 97
2591.37 104
2591.49 111
2591.60 118
2591.72 123
2591.84 124
2591.95 120
2592.07 112
2592.19 100
2592.30 87
2592.42 74
2592.54 63
2592.65 54
2592.77 49
2592.89 46
2593.00 46
2593.12 47
2593.24 50
2593.35 54
2593.47 58
2593.59 63
2593.70 67
2593.82 71
2593.94 73
2594.05 74
2594.17 72
2594.29 69
2594.41 66
2594.52 63
2594.64 61
2594.76 60
2594.87 60
2594.99 62
2595.11 64
2595.22 68
2595.34 72
2595.46 76
2595.57 80
2595.69 85
2595.81 89
2595.92 93
2596.04 96
2596.16 100
2596.27 102
2596.39 105
2596.51 106
2596.62 108
2596.74 110
2596.86 113
2596.98 118
2597.09 126
2597.21 135
2597.33 145
2597.44 154
2597.56 162
2597.68 166
2597.79 166
2597.91 163
2598.03 157
2598.14 149
2598.26 141
2598.38 136
2598.49 133
2598.61 134
2598.73 138
2598.85 145
2598.96 152
2599.08 160
2599.20 165
2599.31 168
2599.43 168
2599.55 165
2599.66 160
2599.78 156
2599.90 151
2600.01 149
2600.13 148
2600.25 148
2600.37 148
2600.48 148
2600.60 145
2600.72 139
2600.83 132
2600.95 123
2601.07 114
2601.18 106
2601.30 100
2601.42 97
2601.53 97
2601.65 101
2601.77 107
2601.89 115
2602.00 123
2602.12 131
2602.24 138
2602.35 143
2602.47 146
2602.59 147
2602.70 147
2602.82 146
2602.94 143
2603.06 140
2603.17 135
2603.29 131
2603.41 125
2603.52 119
2603.64 113
2603.76 105
2603.87 96
2603.99 86
2604.11 75
2604.23 65
2604.34 56
2604.46 49
2604.58 46
2604.69 45
2604.81 46
2604.93 48
2605.04 50
2605.16 50
2605.28 49
2605.40 47
2605.51 45
2605.63 43
2605.75 43
2605.86 45
2605.98 51
2606.10 60
2606.22 70
2606.33 80
2606.45 88
2606.57 94
2606.68 97
2606.80 98
2606.92 99
2607.03 100
2607.15 104
2607.27 110
2607.39 117
2607.50 124
2607.62 131
2607.74 134
2607.85 133
2607.97 129
2608.09 122
2608.21 112
2608.32 102
2608.44 91
2608.56 80
2608.67 71
2608.79 62
2608.91 55
2609.03 48
2609.14 42
2609.26 38
2609.38 36
2609.49 37
2609.61 40
2609.73 45
2609.85 53
2609.96 61
2610.08 71
2610.20 79
2610.31 86
2610.43 91
2610.55 93
2610.67 93
2610.78 91
2610.90 89
2611.02 86
2611.13 85
2611.25 84
2611.37 83
2611.49 83
2611.60 81
2611.72 78
2611.84 73
2611.95 65
2612.07 54
2612.19 42
2612.31 30
2612.42 19
2612.54 10
2612.66 4
2612.77 2
2612.89 1
2613.01 3
2613.13 5
2613.24 7
2613.36 8
2613.48 8
2613.60 6
2613.71 3
2613.83 0
2613.95 0
2614.06 0
2614.18 0
2614.30 0
2614.42 0
2614.53 2
2614.65 13
2614.77 25
2614.88 37
2615.00 47
2615.12 53
2615.24 57
2615.35 60
2615.47 62
2615.59 65
2615.71 70
2615.82 77
2615.94 85
2616.06 92
2616.17 97
2616.29 99
2616.41 99
2616.53 96
2616.64 90
2616.76 84
2616.88 78
2617.00 72
2617.11 66
2617.23 61
2617.35 57
2617.46 54
2617.58 51
2617.70 48
2617.82 44
2617.93 42
2618.05 40
2618.17 41
2618.29 44
2618.40 51
2618.52 60
2618.64 69
2618.76 79
2618.87 86
2618.99 90
2619.11 92
2619.22 92
2619.34 92
2619.46 93
2619.58 95
2619.69 97
2619.81 100
2619.93 102
2620.05 102
2620.16 100
2620.28 98
2620.40 95
2620.52 92
2620.63 89
2620.75 87
2620.87 86
2620.99 84
2621.10 83
2621.22 83
2621.34 82
2621.46 82
2621.57 82
2621.69 82
2621.81 81
2621.92 80
2622.04 79
2622.16 77
2622.28 74
2622.39 71
2622.51 68
2622.63 64
2622.75 61
2622.86 58
2622.98 57
2623.10 57
2623.22 60
2623.33 64
2623.45 69
2623.57 74
2623.69 78
2623.80 81
2623.92 82
2624.04 82
2624.16 81
2624.27 80
2624.39 81
2624.51 85
2624.63 91
2624.74 100
2624.86 110
2624.98 120
2625.10 128
2625.21 134
2625.33 136
2625.45 136
2625.57 135
2625.68 133
2625.80 133
2625.92 134
2626.04 136
2626.15 140
2626.27 142
2626.39 143
2626.51 142
2626.62 137
2626.74 130
2626.86 121
2626.98 112
2627.09 103
2627.21 95
2627.33 89
2627.45 83
2627.56 77
2627.68 73
2627.80 69
2627.92 67
2628.03 67
2628.15 68
2628.27 72
2628.39 77
2628.50 83
2628.62 88
2628.74 93
2628.86 97
2628.97 100
2629.09 103
2629.21 104
2629.33 104
2629.44 102
2629.56 98
2629.68 92
2629.80 85
2629.92 80
2630.03 77
2630.15 78
2630.27 82
2630.39 88
2630.50 95
2630.62 100
2630.74 103
2630.86 102
2630.97 99
2631.09 95
2631.21 92
2631.33 91
2631.44 91
2631.56 93
2631.68 96
2631.80 98
2631.91 99
2632.03 99
2632.15 98
2632.27 96
2632.39 94
2632.50 90
2632.62 85
2632.74 78
2632.86 70
2632.97 61
2633.09 53
2633.21 46
2633.33 42
2633.44 39
2633.56 39
2633.68 39
2633.80 39
2633.91 39
2634.03 39
2634.15 39
2634.27 39
2634.39 39
2634.50 38
2634.62 37
2634.74 34
2634.86 29
2634.97 24
2635.09 18
2635.21 14
2635.33 12
2635.44 12
2635.56 14
2635.68 17
2635.80 21
2635.92 25
2636.03 28
2636.15 30
2636.27 33
2636.39 37
2636.50 42
2636.62 50
2636.74 60
2636.86 71
2636.98 84
2637.09 98
2637.21 110
2637.33 120
2637.45 127
2637.56 131
2637.68 132
2637.80 130
2637.92 128
2638.04 127
2638.15 128
2638.27 130
2638.39 135
2638.51 142
2638.62 148
2638.74 155
2638.86 160
2638.98 164
2639.10 166
2639.21 167
2639.33 168
2639.45 169
2639.57 171
2639.68 173
2639.80 174
2639.92 174
2640.04 173
2640.16 168
2640.27 161
2640.39 151
2640.51 141
2640.63 130
2640.74 120
2640.86 112
2640.98 104
2641.10 98
2641.22 92
2641.33 85
2641.45 79
2641.57 74
2641.69 69
2641.81 65
2641.92 63
2642.04 62
2642.16 63
2642.28 65
2642.39 67
2642.51 69
2642.63 71
2642.75 72
2642.87 74
2642.98 74
2643.10 74
2643.22 74
2643.34 72
2643.46 69
2643.57 65
2643.69 63
2643.81 61
2643.93 61
2644.05 63
2644.16 66
2644.28 69
2644.40 71
2644.52 72
2644.63 71
2644.75 68
2644.87 65
2644.99 62
2645.11 60
2645.22 59
2645.34 57
2645.46 55
2645.58 52
2645.70 46
2645.81 37
2645.93 27
2646.05 16
2646.17 8
2646.29 2
2646.40 1
2646.52 5
2646.64 14
2646.76 24
2646.88 36
2646.99 46
2647.11 54
2647.23 58
2647.35 59
2647.47 57
2647.58 53
2647.70 47
2647.82 40
2647.94 33
2648.06 27
2648.17 21
2648.29 17
2648.41 15
2648.53 15
2648.65 16
2648.76 19
2648.88 22
2649.00 25
2649.12 27
2649.24 28
2649.35 29
2649.47 31
2649.59 32
2649.71 33
2649.83 34
2649.94 34
2650.06 33
2650.18 32
2650.30 30
2650.42 30
2650.53 32
2650.65 37
2650.77 45
2650.89 55
2651.01 66
2651.12 77
2651.24 84
2651.36 88
2651.48 88
2651.60 84
2651.71 76
2651.83 66
2651.95 55
2652.07 45
2652.19 35
2652.31 28
2652.42 24
2652.54 23
2652.66 25
2652.78 28
2652.90 34
2653.01 40
2653.13 45
2653.25 50
2653.37 52
2653.49 52
2653.60 50
2653.72 45
2653.84 40
2653.96 35
2654.08 30
2654.19 26
2654.31 23
2654.43 23
2654.55 23
2654.67 25
2654.79 28
2654.90 32
2655.02 36
2655.14 41
2655.26 45
2655.38 49
2655.49 51
2655.61 52
2655.73 51
2655.85 50
2655.97 48
2656.09 46
2656.20 46
2656.32 48
2656.44 50
2656.56 54
2656.68 57
2656.79 58
2656.91 58
2657.03 56
2657.15 51
2657.27 45
2657.39 38
2657.50 31
2657.62 24
2657.74 19
2657.86 14
2657.98 11
2658.09 10
2658.21 11
2658.33 15
2658.45 21
2658.57 30
2658.69 39
2658.80 47
2658.92 53
2659.04 56
2659.16 57
2659.28 55
2659.40 53
2659.51 51
2659.63 50
2659.75 51
2659.87 54
2659.99 58
2660.10 62
2660.22 64
2660.34 66
2660.46 66
2660.58 64
2660.70 60
2660.81 53
2660.93 45
2661.05 35
2661.17 25
2661.29 15
2661.41 7
2661.52 2
2661.64 0
2661.76 0
2661.88 2
2662.00 3
2662.12 4
2662.23 2
2662.35 0
2662.47 0
2662.59 0
2662.71 0
2662.83 0
2662.94 0
2663.06 10
2663.18 21
2663.30 32
2663.42 41
2663.54 49
2663.65 53
2663.77 54
2663.89 53
2664.01 51
2664.13 47
2664.25 45
2664.36 44
2664.48 45
2664.60 50
2664.72 58
2664.84 68
2664.96 79
2665.07 90
2665.19 99
2665.31 106
2665.43 110
2665.55 113
2665.67 114
2665.78 116
2665.90 119
2666.02 123
2666.14 127
2666.26 132
2666.38 135
2666.50 136
2666.61 133
2666.73 128
2666.85 121
2666.97 112
2667.09 104
2667.21 98
2667.32 95
2667.44 95
2667.56 96
2667.68 97
2667.80 98
2667.92 95
2668.03 90
2668.15 82
2668.27 71
2668.39 59
2668.51 48
2668.63 37
2668.75 29
2668.86 22
2668.98 18
2669.10 17
2669.22 19
2669.34 24
2669.46 31
2669.57 39
2669.69 48
2669.81 56
2669.93 61
2670.05 64
2670.17 63
2670.29 61
2670.40 56
2670.52 50
2670.64 44
2670.76 38
2670.88 32
2671.00 26
2671.12 22
2671.23 18
2671.35 16
2671.47 15
2671.59 16
2671.71 17
2671.83 18
2671.94 17
2672.06 15
2672.18 11
2672.30 6
2672.42 1
2672.54 0
2672.66 0
2672.77 0
2672.89 2
2673.01 8
2673.13 16
2673.25 25
2673.37 35
2673.49 45
2673.60 57
2673.72 69
2673.84 82
2673.96 94
2674.08 103
2674.20 109
2674.32 112
2674.43 110
2674.55 105
2674.67 97
2674.79 89
2674.91 80
2675.03 74
2675.15 71
2675.26 72
2675.38 77
2675.50 85
2675.62 96
2675.74 108
2675.86 120
2675.98 129
2676.09 134
2676.21 135
2676.33 133
2676.45 128
2676.57 122
2676.69 118
2676.81 115
2676.93 116
2677.04 120
2677.16 125
2677.28 131
2677.40 137
2677.52 141
2677.64 143
2677.76 142
2677.87 139
2677.99 134
2678.11 128
2678.23 121
2678.35 114
2678.47 109
2678.59 104
2678.71 101
2678.82 98
2678.94 95
2679.06 92
2679.18 88
2679.30 85
2679.42 80
2679.54 76
2679.65 71
2679.77 67
2679.89 63
2680.01 58
2680.13 53
2680.25 48
2680.37 42
2680.49 37
2680.60 32
2680.72 30
2680.84 29
2680.96 31
2681.08 34
2681.20 39
2681.32 44
2681.44 49
2681.55 53
2681.67 56
2681.79 58
2681.91 59
2682.03 58
2682.15 55
2682.27 50
2682.39 43
2682.50 34
2682.62 24
2682.74 14
2682.86 6
2682.98 1
2683.10 0
2683.22 1
2683.34 6
2683.45 12
2683.57 19
2683.69 25
2683.81 30
2683.93 34
2684.05 37
2684.17 39
2684.29 39
2684.40 37
2684.52 35
2684.64 32
2684.76 29
2684.88 28
2685.00 27
2685.12 29
2685.24 32
2685.36 38
2685.47 46
2685.59 54
2685.71 63
2685.83 71
2685.95 78
2686.07 83
2686.19 88
2686.31 92
2686.42 97
2686.54 102
2686.66 107
2686.78 112
2686.90 114
2687.02 115
2687.14 113
2687.26 109
2687.38 102
2687.49 95
2687.61 88
2687.73 80
2687.85 72
2687.97 63
2688.09 53
2688.21 43
2688.33 32
2688.45 21
2688.56 11
2688.68 2
2688.80 0
2688.92 0
2689.04 0
2689.16 0
2689.28 0
2689.40 0
2689.52 0
2689.63 0
2689.75 5
2689.87 17
2689.99 28
2690.11 38
2690.23 46
2690.35 52
2690.47 58
2690.59 62
2690.71 66
2690.82 70
2690.94 72
2691.06 72
2691.18 71
2691.30 67
2691.42 62
2691.54 56
2691.66 50
2691.78 45
2691.89 41
2692.01 39
2692.13 39
2692.25 41
2692.37 47
2692.49 54
2692.61 65
2692.73 76
2692.85 89
2692.97 100
2693.08 111
2693.20 120
2693.32 126
2693.44 130
2693.56 132
2693.68 131
2693.80 129
2693.92 125
2694.04 119
2694.16 112
2694.27 105
2694.39 100
2694.51 97
2694.63 98
2694.75 102
2694.87 109
2694.99 119
2695.11 129
2695.23 137
2695.35 144
2695.47 147
2695.58 147
2695.70 144
2695.82 141
2695.94 137
2696.06 134
2696.18 134
2696.30 135
2696.42 137
2696.54 138
2696.66 138
2696.77 136
2696.89 131
2697.01 124
2697.13 116
2697.25 107
2697.37 100
2697.49 95
2697.61 91
2697.73 90
2697.85 92
2697.97 96
2698.08 102
2698.20 111
2698.32 121
2698.44 132
2698.56 143
2698.68 153
2698.80 161
2698.92 167
2699.04 172
2699.16 175
2699.28 176
2699.40 174
2699.51 168
2699.63 158
2699.75 145
2699.87 128
2699.99 110
2700.11 93
2700.23 79
2700.35 69
2700.47 63
2700.59 61
2700.71 61
2700.83 61
2700.94 61
2701.06 60
2701.18 60
2701.30 60
2701.42 62
2701.54 65
2701.66 68
2701.78 72
2701.90 74
2702.02 73
2702.14 69
2702.26 63
2702.37 55
2702.49 48
2702.61 43
2702.73 39
2702.85 37
2702.97 37
2703.09 36
2703.21 36
2703.33 34
2703.45 31
2703.57 27
2703.69 22
2703.81 18
2703.92 14
2704.04 11
2704.16 10
2704.28 12
2704.40 17
2704.52 24
2704.64 33
2704.76 43
2704.88 53
2705.00 60
2705.12 64
2705.24 64
2705.36 60
2705.47 54
2705.59 46
2705.71 39
2705.83 33
2705.95 30
2706.07 29
2706.19 31
2706.31 34
2706.43 38
2706.55 43
2706.67 48
2706.79 53
2706.91 59
2707.03 65
2707.14 69
2707.26 73
2707.38 75
2707.50 75
2707.62 73
2707.74 70
2707.86 66
2707.98 62
2708.10 58
2708.22 54
2708.34 51
2708.46 47
2708.58 43
2708.70 38
2708.82 33
2708.93 28
2709.05 25
2709.17 24
2709.29 25
2709.41 28
2709.53 33
2709.65 38
2709.77 43
2709.89 47
2710.01 49
2710.13 49
2710.25 49
2710.37 49
2710.49 48
2710.61 47
2710.73 45
2710.84 41
2710.96 36
2711.08 30
2711.20 23
2711.32 16
2711.44 11
2711.56 7
2711.68 6
2711.80 7
2711.92 9
2712.04 13
2712.16 18
2712.28 24
2712.40 29
2712.52 35
2712.64 39
2712.76 41
2712.87 42
2712.99 42
2713.11 42
2713.23 43
2713.35 46
2713.47 51
2713.59 57
2713.71 62
2713.83 66
2713.95 67
2714.07 64
2714.19 59
2714.31 53
2714.43 48
2714.55 45
2714.67 45
2714.79 47
2714.91 50
2715.02 54
2715.14 57
2715.26 59
2715.38 59
2715.50 57
2715.62 55
2715.74 52
2715.86 48
2715.98 44
2716.10 39
2716.22 33
2716.34 26
2716.46 19
2716.58 12
2716.70 7
2716.82 4
2716.94 1
2717.06 0
2717.18 0
2717.30 0
2717.41 0
2717.53 0
2717.65 0
2717.77 0
2717.89 0
2718.01 3
2718.13 14
2718.25 26
2718.37 37
2718.49 46
2718.61 54
2718.73 59
2718.85 63
2718.97 64
2719.09 64
2719.21 62
2719.33 60
2719.45 57
2719.57 55
2719.69 53
2719.81 53
2719.93 55
2720.05 58
2720.16 62
2720.28 67
2720.40 71
2720.52 75
2720.64 77
2720.76 77
2720.88 76
2721.00 73
2721.12 70
2721.24 66
2721.36 61
2721.48 57
2721.60 53
2721.72 50
2721.84 49
2721.96 49
2722.08 51
2722.20 54
2722.32 59
2722.44 63
2722.56 67
2722.68 69
2722.80 68
2722.92 65
2723.04 59
2723.16 52
2723.28 44
2723.39 38
2723.51 34
2723.63 32
2723.75 33
2723.87 34
2723.99 35
2724.11 33
2724.23 30
2724.35 24
2724.47 17
2724.59 11
2724.71 6
2724.83 4
2724.95 6
2725.07 11
2725.19 18
2725.31 26
2725.43 34
2725.55 41
2725.67 45
2725.79 48
2725.91 49
2726.03 50
2726.15 53
2726.27 57
2726.39 64
2726.51 72
2726.63 80
2726.75 87
2726.87 91
2726.99 91
2727.11 88
2727.23 81
2727.35 73
2727.47 65
2727.58 57
2727.70 52
2727.82 47
2727.94 44
2728.06 41
2728.18 39
2728.30 37
2728.42 37
2728.54 39
2728.66 44
2728.78 52
2728.90 62
2729.02 74
2729.14 86
2729.26 96
2729.38 104
2729.50 111
2729.62 114
2729.74 114
2729.86 112
2729.98 108
2730.10 101
2730.22 92
2730.34 83
2730.46 74
2730.58 65
2730.70 58
2730.82 52
2730.94 49
2731.06 48
2731.18 48
2731.30 49
2731.42 51
2731.54 51
2731.66 51
2731.78 50
2731.90 48
2732.02 47
2732.14 46
2732.26 45
2732.38 46
2732.50 47
2732.62 48
2732.74 49
2732.86 51
2732.98 52
2733.10 54
2733.22 55
2733.34 56
2733.46 56
2733.58 54
2733.70 51
2733.82 48
2733.94 44
2734.06 41
2734.18 40
2734.30 40
2734.42 43
2734.54 48
2734.66 54
2734.78 61
2734.89 67
2735.01 71
2735.13 72
2735.25 70
2735.37 66
2735.49 61
2735.61 55
2735.73 50
2735.85 46
2735.97 43
2736.09 40
2736.21 38
2736.33 35
2736.45 32
2736.57 27
2736.69 22
2736.81 17
2736.93 11
2737.05 6
2737.17 1
2737.29 0
2737.41 0
2737.53 0
2737.65 0
2737.77 0
2737.89 0
2738.01 0
2738.13 0
2738.25 5
2738.37 15
2738.49 26
2738.61 36
2738.73 46
2738.85 54
2738.97 60
2739.09 63
2739.21 63
2739.33 61
2739.45 56
2739.57 49
2739.69 41
2739.81 33
2739.93 26
2740.05 22
2740.17 20
2740.29 20
2740.41 23
2740.53 27
2740.65 33
2740.77 38
2740.89 44
2741.01 49
2741.13 54
2741.25 59
2741.37 62
2741.49 65
2741.61 66
2741.73 66
2741.85 65
2741.97 63
2742.09 60
2742.21 56
2742.33 52
2742.46 47
2742.58 41
2742.70 35
2742.82 29
2742.94 24
2743.06 20
2743.18 18
2743.30 19
2743.42 21
2743.54 25
2743.66 27
2743.78 28
2743.90 28
2744.02 25
2744.14 22
2744.26 19
2744.38 18
2744.50 20
2744.62 24
2744.74 30
2744.86 36
2744.98 42
2745.10 46
2745.22 46
2745.34 45
2745.46 41
2745.58 36
2745.70 33
2745.82 31
2745.94 33
2746.06 37
2746.18 43
2746.30 49
2746.42 54
2746.54 57
2746.66 56
2746.78 51
2746.90 42
2747.02 31
2747.14 20
2747.26 11
2747.38 5
2747.50 3
2747.62 6
2747.74 14
2747.86 25
2747.98 37
2748.10 49
2748.22 60
2748.34 69
2748.46 76
2748.58 82
2748.70 85
2748.82 86
2748.94 85
2749.06 82
2749.18 77
2749.30 71
2749.42 64
2749.54 59
2749.66 56
2749.79 56
2749.91 58
2750.03 60
2750.15 62
2750.27 63
2750.39 61
2750.51 57
2750.63 52
2750.75 47
2750.87 43
2750.99 40
2751.11 38
2751.23 36
2751.35 34
2751.47 31
2751.59 28
2751.71 26
2751.83 24
2751.95 22
2752.07 22
2752.19 23
2752.31 24
2752.43 25
2752.55 25
2752.67 26
2752.79 26
2752.91 26
2753.03 26
2753.15 26
2753.27 25
2753.39 23
2753.51 20
2753.63 15
2753.75 9
2753.87 3
2754.00 0
2754.12 0
2754.24 0
2754.36 0
2754.48 0
2754.60 0
2754.72 0
2754.84 3
2754.96 7
2755.08 12
2755.20 19
2755.32 28
2755.44 38
2755.56 46
2755.68 51
2755.80 51
2755.92 46
2756.04 38
2756.16 27
2756.28 16
2756.40 8
2756.52 4
2756.64 5
2756.76 9
2756.88 17
2757.00 26
2757.12 35
2757.25 44
2757.37 52
2757.49 57
2757.61 60
2757.73 60
2757.85 57
2757.97 51
2758.09 43
2758.21 35
2758.33 27
2758.45 21
2758.57 18
2758.69 18
2758.81 22
2758.93 28
2759.05 36
2759.17 43
2759.29 48
2759.41 52
2759.53 53
2759.65 53
2759.77 51
2759.89 49
2760.02 46
2760.14 42
2760.26 39
2760.38 35
2760.50 32
2760.62 31
2760.74 32
2760.86 36
2760.98 42
2761.10 51
2761.22 60
2761.34 68
2761.46 74
2761.58 78
2761.70 78
2761.82 74
2761.94 68
2762.06 58
2762.18 48
2762.30 37
2762.43 26
2762.55 15
2762.67 6
2762.79 0
2762.91 0
2763.03 0
2763.15 0
2763.27 0
2763.39 0
2763.51 0
2763.63 0
2763.75 2
2763.87 4
2763.99 5
2764.11 6
2764.23 7
2764.35 7
2764.47 6
2764.60 6
2764.72 5
2764.84 4
2764.96 3
2765.08 3
2765.20 4
2765.32 5
2765.44 8
2765.56 10
2765.68 13
2765.80 17
2765.92 21
2766.04 26
2766.16 30
2766.28 34
2766.40 37
2766.52 40
2766.65 41
2766.77 42
2766.89 43
2767.01 43
2767.13 45
2767.25 46
2767.37 48
2767.49 48
2767.61 46
2767.73 42
2767.85 37
2767.97 30
2768.09 24
2768.21 20
2768.33 19
2768.45 24
2768.58 34
2768.70 48
2768.82 65
2768.94 81
2769.06 95
2769.18 104
2769.30 109
2769.42 108
2769.54 103
2769.66 95
2769.78 86
2769.90 75
2770.02 64
2770.14 54
2770.26 45
2770.39 38
2770.51 33
2770.63 31
2770.75 32
2770.87 36
2770.99 44
2771.11 55
2771.23 67
2771.35 79
2771.47 91
2771.59 100
2771.71 106
2771.83 109
2771.95 108
2772.08 104
2772.20 98
2772.32 91
2772.44 85
2772.56 81
2772.68 80
2772.80 83
2772.92 89
2773.04 97
2773.16 104
2773.28 109
2773.40 109
2773.52 104
2773.65 95
2773.77 82
2773.89 69
2774.01 56
2774.13 47
2774.25 40
2774.37 35
2774.49 32
2774.61 31
2774.73 30
2774.85 32
2774.97 36
2775.09 43
2775.22 54
2775.34 67
2775.46 82
2775.58 96
2775.70 107
2775.82 115
2775.94 120
2776.06 121
2776.18 119
2776.30 118
2776.42 116
2776.54 116
2776.67 116
2776.79 116
2776.91 113
2777.03 109
2777.15 102
2777.27 94
2777.39 87
2777.51 83
2777.63 84
2777.75 89
2777.87 97
2777.99 106
2778.12 115
2778.24 120
2778.36 121
2778.48 118
2778.60 113
2778.72 107
2778.84 101
2778.96 96
2779.08 92
2779.20 89
2779.32 87
2779.44 85
2779.57 83
2779.69 83
2779.81 85
2779.93 88
2780.05 93
2780.17 97
2780.29 101
2780.41 102
2780.53 101
2780.65 96
2780.77 89
2780.90 82
2781.02 75
2781.14 70
2781.26 67
2781.38 68
2781.50 71
2781.62 74
2781.74 77
2781.86 78
2781.98 77
2782.11 74
2782.23 71
2782.35 70
2782.47 70
2782.59 73
2782.71 80
2782.83 88
2782.95 98
2783.07 108
2783.19 117
2783.31 124
2783.44 129
2783.56 131
2783.68 131
2783.80 129
2783.92 126
2784.04 122
2784.16 116
2784.28 110
2784.40 103
2784.52 94
2784.65 85
2784.77 75
2784.89 66
2785.01 59
2785.13 55
2785.25 53
2785.37 55
2785.49 61
2785.61 68
2785.73 76
2785.86 83
2785.98 89
2786.10 93
2786.22 95
2786.34 95
2786.46 93
2786.58 90
2786.70 86
2786.82 83
2786.95 80
2787.07 77
2787.19 74
2787.31 69
2787.43 63
2787.55 56
2787.67 49
2787.79 43
2787.91 40
2788.03 42
2788.16 50
2788.28 62
2788.40 78
2788.52 94
2788.64 107
2788.76 116
2788.88 119
2789.00 116
2789.12 110
2789.25 101
2789.37 94
2789.49 88
2789.61 84
2789.73 81
2789.85 79
2789.97 76
2790.09 74
2790.21 71
2790.34 70
2790.46 70
2790.58 71
2790.70 73
2790.82 75
2790.94 75
2791.06 74
2791.18 71
2791.31 68
2791.43 66
2791.55 66
2791.67 69
2791.79 74
2791.91 79
2792.03 85
2792.15 89
2792.27 90
2792.40 90
2792.52 88
2792.64 86
2792.76 83
2792.88 79
2793.00 75
2793.12 71
2793.24 65
2793.36 59
2793.49 54
2793.61 51
2793.73 50
2793.85 49
2793.97 49
2794.09 47
2794.21 43
2794.33 36
2794.46 27
2794.58 17
2794.70 8
2794.82 1
2794.94 0
2795.06 0
2795.18 0
2795.30 0
2795.43 0
2795.55 0
2795.67 0
2795.79 0
2795.91 0
2796.03 1
2796.15 5
2796.27 9
2796.40 13
2796.52 17
2796.64 19
2796.76 21
2796.88 23
2797.00 25
2797.12 27
2797.24 31
2797.37 36
2797.49 42
2797.61 48
2797.73 53
2797.85 57
2797.97 58
2798.09 57
2798.21 54
2798.34 49
2798.46 45
2798.58 42
2798.70 41
2798.82 42
2798.94 45
2799.06 48
2799.19 51
2799.31 52
2799.43 53
2799.55 52
2799.67 51
2799.79 51
2799.91 51
2800.03 53
2800.16 57
2800.28 61
2800.40 65
2800.52 70
2800.64 74
2800.76 79
2800.88 83
2801.01 88
2801.13 92
2801.25 95
2801.37 97
2801.49 96
2801.61 93
2801.73 88
2801.86 82
2801.98 76
2802.10 70
2802.22 65
2802.34 60
2802.46 54
2802.58 46
2802.70 36
2802.83 25
2802.95 14
2803.07 4
2803.19 0
2803.31 0
2803.43 2
2803.55 11
2803.68 22
2803.80 35
2803.92 48
2804.04 58
2804.16 67
2804.28 72
2804.40 74
2804.53 72
2804.65 69
2804.77 64
2804.89 59
2805.01 55
2805.13 52
2805.25 49
2805.38 48
2805.50 48
2805.62 49
2805.74 49
2805.86 50
2805.98 50
2806.10 49
2806.23 48
2806.35 45
2806.47 41
2806.59 37
2806.71 34
2806.83 32
2806.96 33
2807.08 37
2807.20 44
2807.32 52
2807.44 62
2807.56 70
2807.68 77
2807.81 82
2807.93 83
2808.05 83
2808.17 81
2808.29 78
2808.41 74
2808.53 71
2808.66 68
2808.78 66
2808.90 63
2809.02 60
2809.14 57
2809.26 54
2809.39 52
2809.51 52
2809.63 53
2809.75 57
2809.87 62
2809.99 68
2810.11 74
2810.24 80
2810.36 84
2810.48 85
2810.60 84
2810.72 81
2810.84 76
2810.97 69
2811.09 60
2811.21 51
2811.33 41
2811.45 31
2811.57 23
2811.70 16
2811.82 11
2811.94 10
2812.06 11
2812.18 15
2812.30 20
2812.43 28
2812.55 35
2812.67 43
2812.79 50
2812.91 56
2813.03 61
2813.15 63
2813.28 63
2813.40 62
2813.52 59
2813.64 56
2813.76 53
2813.88 52
2814.01 52
2814.13 54
2814.25 58
2814.37 62
2814.49 66
2814.61 69
2814.74 71
2814.86 71
2814.98 70
2815.10 68
2815.22 65
2815.34 63
2815.47 62
2815.59 62
2815.71 62
2815.83 64
2815.95 65
2816.07 65
2816.20 64
2816.32 62
2816.44 58
2816.56 55
2816.68 52
2816.80 50
2816.93 51
2817.05 55
2817.17 60
2817.29 66
2817.41 71
2817.53 74
2817.66 74
2817.78 70
2817.90 63
2818.02 55
2818.14 48
2818.27 42
2818.39 38
2818.51 38
2818.63 39
2818.75 42
2818.87 46
2819.00 49
2819.12 52
2819.24 54
2819.36 57
2819.48 59
2819.60 63
2819.73 67
2819.85 71
2819.97 75
2820.09 80
2820.21 84
2820.34 88
2820.46 91
2820.58 93
2820.70 93
2820.82 91
2820.94 87
2821.07 82
2821.19 76
2821.31 69
2821.43 64
2821.55 60
2821.67 58
2821.80 58
2821.92 61
2822.04 64
2822.16 69
2822.28 75
2822.41 81
2822.53 87
2822.65 92
2822.77 96
2822.89 98
2823.01 99
2823.14 98
2823.26 95
2823.38 92
2823.50 89
2823.62 86
2823.75 84
2823.87 83
2823.99 82
2824.11 82
2824.23 81
2824.36 80
2824.48 77
2824.60 73
2824.72 68
2824.84 62
2824.96 55
2825.09 49
2825.21 44
2825.33 41
2825.45 41
2825.57 43
2825.70 48
2825.82 54
2825.94 60
2826.06 67
2826.18 73
2826.31 77
2826.43 79
2826.55 79
2826.67 78
2826.79 76
2826.92 74
2827.04 72
2827.16 71
2827.28 72
2827.40 75
2827.52 81
2827.65 89
2827.77 99
2827.89 109
2828.01 118
2828.13 125
2828.26 130
2828.38 131
2828.50 128
2828.62 123
2828.74 115
2828.87 106
2828.99 96
2829.11 86
2829.23 76
2829.35 64
2829.48 53
2829.60 41
2829.72 30
2829.84 20
2829.96 12
2830.09 8
2830.21 8
2830.33 11
2830.45 16
2830.57 23
2830.70 31
2830.82 38
2830.94 44
2831.06 50
2831.18 56
2831.31 61
2831.43 68
2831.55 75
2831.67 83
2831.79 90
2831.92 97
2832.04 104
2832.16 109
2832.28 114
2832.40 119
2832.53 123
2832.65 128
2832.77 131
2832.89 133
2833.01 133
2833.14 131
2833.26 125
2833.38 118
2833.50 111
2833.62 105
2833.75 101
2833.87 100
2833.99 101
2834.11 105
2834.24 108
2834.36 111
2834.48 113
2834.60 111
2834.72 108
2834.85 102
2834.97 94
2835.09 86
2835.21 79
2835.33 72
2835.46 68
2835.58 66
2835.70 66
2835.82 68
2835.94 71
2836.07 75
2836.19 79
2836.31 82
2836.43 86
2836.55 89
2836.68 94
2836.80 98
2836.92 103
2837.04 107
2837.17 110
2837.29 109
2837.41 105
2837.53 98
2837.65 88
2837.78 78
2837.90 67
2838.02 57
2838.14 49
2838.27 44
2838.39 40
2838.51 38
2838.63 38
2838.75 39
2838.88 41
2839.00 44
2839.12 48
2839.24 53
2839.36 58
2839.49 61
2839.61 64
2839.73 64
2839.85 64
2839.98 63
2840.10 63
2840.22 65
2840.34 69
2840.46 74
2840.59 81
2840.71 86
2840.83 90
2840.95 92
2841.08 91
2841.20 88
2841.32 84
2841.44 79
2841.56 76
2841.69 74
2841.81 72
2841.93 70
2842.05 67
2842.18 63
2842.30 58
2842.42 52
2842.54 45
2842.66 40
2842.79 37
2842.91 35
2843.03 34
2843.15 34
2843.28 34
2843.40 34
2843.52 34
2843.64 35
2843.77 37
2843.89 39
2844.01 44
2844.13 50
2844.25 58
2844.38 67
2844.50 77
2844.62 87
2844.74 94
2844.87 97
2844.99 95
2845.11 88
2845.23 76
2845.36 60
2845.48 43
2845.60 27
2845.72 12
2845.84 1
2845.97 0
2846.09 0
2846.21 0
2846.33 0
2846.46 0
2846.58 0
2846.70 0
2846.82 1
2846.95 5
2847.07 7
2847.19 9
2847.31 10
2847.43 12
2847.56 15
2847.68 17
2847.80 20
2847.92 23
2848.05 25
2848.17 26
2848.29 26
2848.41 25
2848.54 25
2848.66 24
2848.78 22
2848.90 21
2849.03 20
2849.15 19
2849.27 20
2849.39 23
2849.52 28
2849.64 35
2849.76 43
2849.88 53
2850.01 62
2850.13 70
2850.25 78
2850.37 83
2850.49 86
2850.62 86
2850.74 83
2850.86 78
2850.98 72
2851.11 67
2851.23 62
2851.35 61
2851.47 61
2851.60 63
2851.72 65
2851.84 67
2851.96 67
2852.09 65
2852.21 62
2852.33 58
2852.45 55
2852.58 53
2852.70 52
2852.82 52
2852.94 52
2853.07 51
2853.19 50
2853.31 47
2853.43 43
2853.56 38
2853.68 33
2853.80 30
2853.92 28
2854.05 28
2854.17 30
2854.29 33
2854.41 36
2854.54 38
2854.66 39
2854.78 37
2854.90 33
2855.03 28
2855.15 22
2855.27 17
2855.39 14
2855.52 15
2855.64 18
2855.76 24
2855.88 32
2856.01 40
2856.13 47
2856.25 53
2856.37 55
2856.50 55
2856.62 53
2856.74 49
2856.86 45
2856.99 42
2857.11 40
2857.23 39
2857.35 41
2857.48 44
2857.60 48
2857.72 52
2857.85 57
2857.97 60
2858.09 62
2858.21 61
2858.34 58
2858.46 54
2858.58 48
2858.70 43
2858.83 40
2858.95 40
2859.07 43
2859.19 49
2859.32 57
2859.44 66
2859.56 75
2859.68 82
2859.81 88
2859.93 91
2860.05 94
2860.17 95
2860.30 97
2860.42 98
2860.54 99
2860.67 100
2860.79 99
2860.91 97
2861.03 92
2861.16 86
2861.28 80
2861.40 73
2861.52 68
2861.65 63
2861.77 61
2861.89 59
2862.01 57
2862.14 56
2862.26 54
2862.38 51
2862.51 48
2862.63 45
2862.75 42
2862.87 41
2863.00 41
2863.12 44
2863.24 48
2863.36 54
2863.49 62
2863.61 71
2863.73 81
2863.86 91
2863.98 102
2864.10 112
2864.22 120
2864.35 124
2864.47 124
2864.59 120
2864.71 112
2864.84 102
2864.96 92
2865.08 83
2865.21 78
2865.33 76
2865.45 77
2865.57 81
2865.70 85
2865.82 89
2865.94 92
2866.06 93
2866.19 92
2866.31 91
2866.43 90
2866.56 90
2866.68 92
2866.80 95
2866.92 100
2867.05 104
2867.17 108
2867.29 111
2867.42 110
2867.54 107
2867.66 102
2867.78 94
2867.91 86
2868.03 78
2868.15 72
2868.27 68
2868.40 66
2868.52 66
2868.64 66
2868.77 66
2868.89 66
2869.01 64
2869.13 62
2869.26 61
2869.38 61
2869.50 63
2869.63 68
2869.75 74
2869.87 82
2869.99 91
2870.12 100
2870.24 108
2870.36 114
2870.49 118
2870.61 120
2870.73 119
2870.85 115
2870.98 109
2871.10 102
2871.22 93
2871.35 84
2871.47 75
2871.59 67
2871.71 59
2871.84 53
2871.96 47
2872.08 43
2872.21 39
2872.33 35
2872.45 31
2872.57 27
2872.70 23
2872.82 20
2872.94 18
2873.07 18
2873.19 20
2873.31 24
2873.44 29
2873.56 35
2873.68 41
2873.80 46
2873.93 49
2874.05 50
2874.17 49
2874.30 47
2874.42 44
2874.54 41
2874.66 39
2874.79 37
2874.91 37
2875.03 36
2875.16 36
2875.28 37
2875.40 37
2875.53 37
2875.65 38
2875.77 39
2875.89 40
2876.02 41
2876.14 41
2876.26 40
2876.39 38
2876.51 35
2876.63 32
2876.75 28
2876.88 24
2877.00 20
2877.12 17
2877.25 14
2877.37 11
2877.49 7
2877.62 4
2877.74 0
2877.86 0
2877.98 0
2878.11 0
2878.23 0
2878.35 0
2878.48 0
2878.60 0
2878.72 2
2878.85 13
2878.97 26
2879.09 38
2879.22 48
2879.34 56
2879.46 60
2879.58 61
2879.71 59
2879.83 58
2879.95 57
2880.08 57
2880.20 59
2880.32 61
2880.45 64
2880.57 66
2880.69 68
2880.82 70
2880.94 73
2881.06 77
2881.18 81
2881.31 84
2881.43 85
2881.55 85
2881.68 82
2881.80 77
2881.92 72
2882.05 69
2882.17 66
2882.29 65
2882.42 65
2882.54 64
2882.66 62
2882.78 58
2882.91 52
2883.03 45
2883.15 37
2883.28 30
2883.40 25
2883.52 20
2883.65 18
2883.77 17
2883.89 18
2884.02 21
2884.14 26
2884.26 31
2884.39 37
2884.51 43
2884.63 48
2884.75 52
2884.88 53
2885.00 53
2885.12 51
2885.25 49
2885.37 47
2885.49 45
2885.62 45
2885.74 46
2885.86 50
2885.99 54
2886.11 60
2886.23 66
2886.36 73
2886.48 78
2886.60 81
2886.73 83
2886.85 83
2886.97 81
2887.10 78
2887.22 75
2887.34 72
2887.47 69
2887.59 67
2887.71 65
2887.83 63
2887.96 61
2888.08 58
2888.20 56
2888.33 53
2888.45 51
2888.57 50
2888.70 49
2888.82 48
2888.94 47
2889.07 45
2889.19 43
2889.31 40
2889.44 37
2889.56 33
2889.68 31
2889.81 28
2889.93 25
2890.05 22
2890.18 18
2890.30 14
2890.42 10
2890.55 6
2890.67 2
2890.79 0
2890.92 0
2891.04 0
2891.16 0
2891.29 0
2891.41 0
2891.53 0
2891.66 0
2891.78 0
2891.90 0
2892.03 1
2892.15 4
2892.27 7
2892.40 11
2892.52 15
2892.64 20
2892.77 25
2892.89 29
2893.01 33
2893.14 36
2893.26 38
2893.38 40
2893.51 41
2893.63 42
2893.75 43
2893.88 46
2894.00 48
2894.12 51
2894.25 54
2894.37 56
2894.49 59
2894.62 61
2894.74 64
2894.86 67
2894.99 71
2895.11 74
2895.23 76
2895.36 77
2895.48 77
2895.60 76
2895.73 75
2895.85 76
2895.97 79
2896.10 85
2896.22 94
2896.34 104
2896.47 114
2896.59 122
2896.71 126
2896.84 126
2896.96 121
2897.08 114
2897.21 105
2897.33 97
2897.45 90
2897.58 86
2897.70 85
2897.83 86
2897.95 87
2898.07 88
2898.20 86
2898.32 83
2898.44 78
2898.57 71
2898.69 63
2898.81 55
2898.94 47
2899.06 39
2899.18 34
2899.31 30
2899.43 28
2899.55 30
2899.68 34
2899.80 40
2899.92 45
2900.05 49
2900.17 50
2900.29 49
2900.42 47
2900.54 45
2900.66 45
2900.79 48
2900.91 55
2901.04 64
2901.16 74
2901.28 82
2901.41 89
2901.53 94
2901.65 96
2901.78 98
2901.90 100
2902.02 102
2902.15 104
2902.27 106
2902.39 106
2902.52 104
2902.64 99
2902.76 92
2902.89 83
2903.01 72
2903.14 59
2903.26 45
2903.38 30
2903.51 16
2903.63 4
2903.75 0
2903.88 0
2904.00 0
2904.12 0
2904.25 0
2904.37 0
2904.49 1
2904.62 4
2904.74 6
2904.87 7
2904.99 7
2905.11 8
2905.24 9
2905.36 12
2905.48 16
2905.61 20
2905.73 24
2905.85 27
2905.98 29
2906.10 31
2906.23 31
2906.35 32
2906.47 33
2906.60 34
2906.72 35
2906.84 36
2906.97 38
2907.09 40
2907.21 42
2907.34 46
2907.46 50
2907.59 54
2907.71 56
2907.83 57
2907.96 56
2908.08 53
2908.20 48
2908.33 42
2908.45 36
2908.57 32
2908.70 30
2908.82 28
2908.95 28
2909.07 26
2909.19 23
2909.32 19
2909.44 14
2909.56 8
2909.69 1
2909.81 0
2909.94 0
2910.06 0
2910.18 0
2910.31 0
2910.43 0
2910.55 0
2910.68 0
2910.80 2
2910.92 9
2911.05 18
2911.17 26
2911.30 35
2911.42 42
2911.54 49
2911.67 54
2911.79 57
2911.91 58
2912.04 57
2912.16 54
2912.29 50
2912.41 45
2912.53 39
2912.66 33
2912.78 29
2912.90 26
2913.03 25
2913.15 26
2913.28 28
2913.40 31
2913.52 35
2913.65 38
2913.77 41
2913.89 45
2914.02 49
2914.14 54
2914.27 61
2914.39 68
2914.51 76
2914.64 84
2914.76 91
2914.89 97
2915.01 99
2915.13 100
2915.26 97
2915.38 93
2915.50 87
2915.63 80
2915.75 73
2915.88 66
2916.00 59
2916.12 53
2916.25 48
2916.37 44
2916.49 40
2916.62 37
2916.74 34
2916.87 30
2916.99 27
2917.11 25
2917.24 24
2917.36 26
2917.49 30
2917.61 35
2917.73 43
2917.86 50
2917.98 57
2918.10 62
2918.23 64
2918.35 65
2918.48 64
2918.60 64
2918.72 65
2918.85 68
2918.97 74
2919.10 81
2919.22 88
2919.34 95
2919.47 98
2919.59 99
2919.72 97
2919.84 92
2919.96 86
2920.09 80
2920.21 76
2920.34 73
2920.46 72
2920.58 72
2920.71 74
2920.83 76
2920.95 79
2921.08 81
2921.20 84
2921.33 86
2921.45 86
2921.57 87
2921.70 86
2921.82 84
2921.95 82
2922.07 80
2922.19 78
2922.32 77
2922.44 78
2922.57 79
2922.69 80
2922.81 82
2922.94 84
2923.06 84
2923.19 83
2923.31 80
2923.43 75
2923.56 69
2923.68 62
2923.81 56
2923.93 50
2924.05 46
2924.18 45
2924.30 46
2924.43 49
2924.55 54
2924.67 58
2924.80 62
2924.92 65
2925.05 66
2925.17 66
2925.29 65
2925.42 64
2925.54 62
2925.67 59
2925.79 56
2925.91 53
2926.04 50
2926.16 49
2926.29 48
2926.41 47
2926.53 47
2926.66 47
2926.78 44
2926.91 39
2927.03 31
2927.15 20
2927.28 7
2927.40 0
2927.53 0
2927.65 0
2927.78 0
2927.90 0
2928.02 0
2928.15 0
2928.27 0
2928.40 2
2928.52 11
2928.64 22
2928.77 33
2928.89 45
2929.02 56
2929.14 65
2929.26 70
2929.39 71
2929.51 67
2929.64 61
2929.76 52
2929.88 43
2930.01 34
2930.13 27
2930.26 22
2930.38 20
2930.51 19
2930.63 21
2930.75 24
2930.88 28
2931.00 32
2931.13 36
2931.25 40
2931.37 44
2931.50 47
2931.62 50
2931.75 53
2931.87 56
2932.00 57
2932.12 58
2932.24 56
2932.37 53
2932.49 48
2932.62 42
2932.74 35
2932.86 28
2932.99 21
2933.11 14
2933.24 8
2933.36 1
2933.49 0
2933.61 0
2933.73 0
2933.86 0
2933.98 0
2934.11 0
2934.23 8
2934.36 17
2934.48 27
2934.60 37
2934.73 46
2934.85 54
2934.98 62
2935.10 69
2935.22 74
2935.35 77
2935.47 78
2935.60 77
2935.72 74
2935.85 70
2935.97 64
2936.09 57
2936.22 52
2936.34 49
2936.47 49
2936.59 53
2936.72 61
2936.84 73
2936.96 85
2937.09 99
2937.21 111
2937.34 120
2937.46 126
2937.59 129
2937.71 129
2937.83 126
2937.96 120
2938.08 113
2938.21 104
2938.33 94
2938.46 84
2938.58 75
2938.70 67
2938.83 61
2938.95 58
2939.08 59
2939.20 61
2939.33 65
2939.45 68
2939.57 70
2939.70 70
2939.82 67
2939.95 63
2940.07 59
2940.20 56
2940.32 54
2940.44 54
2940.57 56
2940.69 57
2940.82 57
2940.94 56
2941.07 53
2941.19 49
2941.32 45
2941.44 41
2941.56 39
2941.69 39
2941.81 40
2941.94 42
2942.06 43
2942.19 43
2942.31 40
2942.43 35
2942.56 30
2942.68 23
2942.81 18
2942.93 13
2943.06 10
2943.18 8
2943.31 6
2943.43 5
2943.55 5
2943.68 6
2943.80 8
2943.93 11
2944.05 16
2944.18 22
2944.30 29
2944.43 37
2944.55 44
2944.67 52
2944.80 58
2944.92 64
2945.05 69
2945.17 72
2945.30 74
2945.42 76
2945.55 77
2945.67 77
2945.79 78
2945.92 79
2946.04 80
2946.17 82
2946.29 83
2946.42 83
2946.54 83
2946.67 82
2946.79 81
2946.91 79
2947.04 78
2947.16 78
2947.29 76
2947.41 75
2947.54 71
2947.66 67
2947.79 61
2947.91 54
2948.03 47
2948.16 42
2948.28 39
2948.41 40
2948.53 44
2948.66 51
2948.78 60
2948.91 70
2949.03 80
2949.16 88
2949.28 94
2949.40 96
2949.53 96
2949.65 93
2949.78 89
2949.90 84
2950.03 80
2950.15 77
2950.28 75
2950.40 74
2950.53 73
2950.65 71
2950.77 68
2950.90 65
2951.02 60
2951.15 54
2951.27 48
2951.40 42
2951.52 35
2951.65 28
2951.77 20
2951.90 13
2952.02 7
2952.15 2
2952.27 0
2952.39 0
2952.52 0
2952.64 1
2952.77 4
2952.89 7
2953.02 9
2953.14 11
2953.27 12
2953.39 13
2953.52 15
2953.64 18
2953.77 22
2953.89 28
2954.01 36
2954.14 46
2954.26 56
2954.39 64
2954.51 70
2954.64 73
2954.76 72
2954.89 67
2955.01 61
2955.14 54
2955.26 48
2955.39 45
2955.51 46
2955.63 51
2955.76 59
2955.88 68
2956.01 77
2956.13 84
2956.26 88
2956.38 88
2956.51 84
2956.63 78
2956.76 71
2956.88 64
2957.01 59
2957.13 56
2957.26 55
2957.38 58
2957.51 62
2957.63 69
2957.75 76
2957.88 84
2958.00 91
2958.13 97
2958.25 99
2958.38 98
2958.50 94
2958.63 86
2958.75 75
2958.88 64
2959.00 52
2959.13 43
2959.25 37
2959.38 35
2959.50 38
2959.63 45
2959.75 56
2959.88 71
2960.00 87
2960.12 103
2960.25 117
2960.37 127
2960.50 134
2960.62 135
2960.75 131
2960.87 123
2961.00 113
2961.12 102
2961.25 91
2961.37 82
2961.50 74
2961.62 69
2961.75 65
2961.87 64
2962.00 64
2962.12 64
2962.25 64
2962.37 63
2962.50 61
2962.62 59
2962.75 58
2962.87 58
2962.99 60
2963.12 65
2963.24 73
2963.37 83
2963.49 93
2963.62 103
2963.74 112
2963.87 119
2963.99 124
2964.12 127
2964.24 127
2964.37 126
2964.49 122
2964.62 115
2964.74 105
2964.87 93
2964.99 81
2965.12 69
2965.24 59
2965.37 53
2965.49 50
2965.62 52
2965.74 57
2965.87 65
2965.99 74
2966.12 83
2966.24 91
2966.37 95
2966.49 96
2966.62 93
2966.74 85
2966.87 74
2966.99 61
2967.12 49
2967.24 37
2967.37 29
2967.49 23
2967.62 22
2967.74 24
2967.87 29
2967.99 36
2968.11 45
2968.24 53
2968.36 60
2968.49 65
2968.61 68
2968.74 68
2968.86 66
2968.99 64
2969.11 61
2969.24 58
2969.36 56
2969.49 55
2969.61 55
2969.74 57
2969.86 59
2969.99 62
2970.11 65
2970.24 67
2970.36 67
2970.49 65
2970.61 61
2970.74 55
2970.86 48
2970.99 41
2971.11 37
2971.24 37
2971.36 39
2971.49 46
2971.61 54
2971.74 65
2971.86 74
2971.99 82
2972.11 87
2972.24 88
2972.36 85
2972.49 81
2972.61 76
2972.74 72
2972.86 71
2972.99 73
2973.11 78
2973.24 84
2973.36 89
2973.49 92
2973.61 91
2973.74 86
2973.86 78
2973.99 68
2974.11 58
2974.24 49
2974.36 41
2974.49 36
2974.61 32
2974.74 29
2974.87 26
2974.99 22
2975.12 17
2975.24 12
2975.37 8
2975.49 3
2975.62 0
2975.74 0
2975.87 0
2975.99 0
2976.12 0
2976.24 0
2976.37 0
2976.49 0
2976.62 0
2976.74 0
2976.87 3
2976.99 9
2977.12 15
2977.24 22
2977.37 29
2977.49 35
2977.62 40
2977.74 44
2977.87 47
2977.99 50
2978.12 54
2978.24 57
2978.37 61
2978.49 64
2978.62 67
2978.74 69
2978.87 69
2978.99 69
2979.12 68
2979.24 68
2979.37 67
2979.49 67
2979.62 67
2979.74 66
2979.87 65
2980.00 63
2980.12 61
2980.25 59
2980.37 58
2980.50 58
2980.62 60
2980.75 64
2980.87 69
2981.00 74
2981.12 79
2981.25 82
2981.37 82
2981.50 80
2981.62 77
2981.75 72
2981.87 66
2982.00 61
2982.12 57
2982.25 54
2982.37 51
2982.50 48
2982.62 46
2982.75 44
2982.88 41
2983.00 39
2983.13 37
2983.25 36
2983.38 36
2983.50 39
2983.63 43
2983.75 49
2983.88 56
2984.00 63
2984.13 69
2984.25 74
2984.38 77
2984.50 79
2984.63 83
2984.75 87
2984.88 94
2985.00 103
2985.13 112
2985.26 121
2985.38 127
2985.51 131
2985.63 133
2985.76 134
2985.88 135
2986.01 138
2986.13 143
2986.26 150
2986.38 156
2986.51 162
2986.63 165
2986.76 164
2986.88 159
2987.01 149
2987.13 137
2987.26 123
2987.39 109
2987.51 94
2987.64 81
2987.76 70
2987.89 62
2988.01 57
2988.14 53
2988.26 52
2988.39 51
2988.51 49
2988.64 46
2988.76 43
2988.89 39
2989.02 36
2989.14 33
2989.27 32
2989.39 33
2989.52 34
2989.64 37
2989.77 41
2989.89 46
2990.02 52
2990.14 58
2990.27 63
2990.39 68
2990.52 71
2990.65 72
2990.77 72
2990.90 72
2991.02 72
2991.15 73
2991.27 74
2991.40 76
2991.52 77
2991.65 76
2991.77 75
2991.90 72
2992.02 70
2992.15 69
2992.28 70
2992.40 73
2992.53 78
2992.65 82
2992.78 85
2992.90 86
2993.03 85
2993.15 82
2993.28 79
2993.40 77
2993.53 75
2993.66 76
2993.78 76
2993.91 76
2994.03 75
2994.16 71
2994.28 66
2994.41 60
2994.53 56
2994.66 54
2994.79 54
2994.91 57
2995.04 63
2995.16 68
2995.29 73
2995.41 76
2995.54 76
2995.66 72
2995.79 67
2995.91 59
2996.04 50
2996.17 42
2996.29 35
2996.42 30
2996.54 28
2996.67 27
2996.79 26
2996.92 26
2997.04 24
2997.17 20
2997.30 14
2997.42 7
2997.55 1
2997.67 0
2997.80 0
2997.92 0
2998.05 0
2998.17 0
2998.30 0
2998.43 2
2998.55 5
2998.68 6
2998.80 6
2998.93 5
2999.05 4
2999.18 3
2999.30 5
2999.43 9
2999.56 14
2999.68 20
2999.81 26
2999.93 29
3000.06 30
3000.18 28
3000.31 24
3000.43 19
3000.56 13
3000.69 9
3000.81 7
3000.94 7
3001.06 10
3001.19 15
3001.31 21
3001.44 27
3001.57 33
3001.69 37
3001.82 38
3001.94 37
3002.07 33
3002.19 28
3002.32 23
3002.44 19
3002.57 17
3002.70 17
3002.82 20
3002.95 24
3003.07 28
3003.20 31
3003.32 33
3003.45 34
3003.58 33
3003.70 33
3003.83 32
3003.95 32
3004.08 32
3004.20 32
3004.33 31
3004.46 28
3004.58 25
3004.71 20
3004.83 16
3004.96 13
3005.08 11
3005.21 11
3005.34 13
3005.46 16
3005.59 21
3005.71 25
3005.84 31
3005.96 37
3006.09 43
3006.22 50
3006.34 58
3006.47 68
3006.59 78
3006.72 88
3006.84 98
3006.97 107
3007.10 114
3007.22 119
3007.35 121
3007.47 121
3007.60 118
3007.72 112
3007.85 106
3007.98 99
3008.10 91
3008.23 85
3008.35 80
3008.48 77
3008.61 74
3008.73 72
3008.86 70
3008.98 67
3009.11 64
3009.23 59
3009.36 54
3009.49 48
3009.61 43
3009.74 40
3009.86 39
3009.99 41
3010.11 46
3010.24 54
3010.37 63
3010.49 73
3010.62 82
3010.74 88
3010.87 91
3011.00 92
3011.12 90
3011.25 86
3011.37 81
3011.50 76
3011.62 70
3011.75 64
3011.88 58
3012.00 51
3012.13 45
3012.25 38
3012.38 33
3012.51 29
3012.63 27
3012.76 26
3012.88 26
3013.01 27
3013.13 28
3013.26 30
3013.39 32
3013.51 36
3013.64 40
3013.76 46
3013.89 52
3014.02 59
3014.14 65
3014.27 69
3014.39 72
3014.52 73
3014.65 73
3014.77 70
3014.90 66
3015.02 62
3015.15 59
3015.28 58
3015.40 59
3015.53 63
3015.65 69
3015.78 76
3015.90 82
3016.03 86
3016.16 87
3016.28 85
3016.41 80
3016.53 73
3016.66 67
3016.79 62
3016.91 57
3017.04 55
3017.16 53
3017.29 52
3017.42 51
3017.54 49
3017.67 47
3017.79 45
3017.92 42
3018.05 40
3018.17 38
3018.30 37
3018.42 38
3018.55 38
3018.68 38
3018.80 37
3018.93 35
3019.05 32
3019.18 28
3019.31 23
3019.43 19
3019.56 16
3019.68 14
3019.81 14
3019.94 16
3020.06 19
3020.19 22
3020.31 24
3020.44 24
3020.57 23
3020.69 19
3020.82 13
3020.94 7
3021.07 1
3021.20 0
3021.32 0
3021.45 0
3021.57 0
3021.70 0
3021.83 0
3021.95 0
3022.08 0
3022.20 3
3022.33 8
3022.46 12
3022.58 14
3022.71 16
3022.84 15
3022.96 13
3023.09 10
3023.21 5
3023.34 2
3023.47 0
3023.59 2
3023.72 7
3023.84 16
3023.97 26
3024.10 38
3024.22 49
3024.35 57
3024.47 62
3024.60 63
3024.73 60
3024.85 55
3024.98 49
3025.11 43
3025.23 39
3025.36 37
3025.48 39
3025.61 44
3025.74 53
3025.86 64
3025.99 77
3026.11 88
3026.24 98
3026.37 105
3026.49 108
3026.62 108
3026.74 104
3026.87 98
3027.00 90
3027.12 80
3027.25 70
3027.38 59
3027.50 49
3027.63 40
3027.75 33
3027.88 29
3028.01 28
3028.13 29
3028.26 34
3028.39 39
3028.51 45
3028.64 51
3028.76 57
3028.89 63
3029.02 70
3029.14 77
3029.27 86
3029.39 95
3029.52 106
3029.65 116
3029.77 124
3029.90 131
3030.03 137
3030.15 140
3030.28 142
3030.40 143
3030.53 144
3030.66 144
3030.78 143
3030.91 142
3031.04 140
3031.16 137
3031.29 134
3031.41 130
3031.54 126
3031.67 123
3031.79 120
3031.92 117
3032.05 114
3032.17 111
3032.30 106
3032.42 100
3032.55 93
3032.68 86
3032.80 79
3032.93 72
3033.06 67
3033.18 63
3033.31 61
3033.44 60
3033.56 60
3033.69 59
3033.81 59
3033.94 58
3034.07 57
3034.19 57
3034.32 59
3034.45 62
3034.57 66
3034.70 70
3034.82 74
3034.95 77
3035.08 78
3035.20 77
3035.33 75
3035.46 71
3035.58 67
3035.71 64
3035.84 61
3035.96 59
3036.09 60
3036.21 62
3036.34 65
3036.47 69
3036.59 73
3036.72 76
3036.85 79
3036.97 81
3037.10 81
3037.23 81
3037.35 80
3037.48 78
3037.60 78
3037.73 79
3037.86 82
3037.98 87
3038.11 94
3038.24 103
3038.36 113
3038.49 122
3038.62 128
3038.74 132
3038.87 132
3038.99 129
3039.12 124
3039.25 117
3039.37 111
3039.50 107
3039.63 104
3039.75 104
3039.88 106
3040.01 108
3040.13 111
3040.26 114
3040.39 116
3040.51 117
3040.64 117
3040.77 116
3040.89 115
3041.02 114
3041.14 113
3041.27 112
3041.40 112
3041.52 111
3041.65 111
3041.78 110
3041.90 108
3042.03 104
3042.16 100
3042.28 94
3042.41 87
3042.54 81
3042.66 76
3042.79 74
3042.92 74
3043.04 77
3043.17 82
3043.29 87
3043.42 91
3043.55 93
3043.67 93
3043.80 90
3043.93 87
3044.05 84
3044.18 83
3044.31 84
3044.43 88
3044.56 92
3044.69 98
3044.81 102
3044.94 104
3045.07 103
3045.19 101
3045.32 97
3045.45 93
3045.57 91
3045.70 91
3045.83 93
3045.95 99
3046.08 106
3046.20 113
3046.33 119
3046.46 123
3046.58 124
3046.71 121
3046.84 115
3046.96 107
3047.09 98
3047.22 89
3047.34 81
3047.47 76
3047.60 73
3047.72 75
3047.85 79
3047.98 86
3048.10 94
3048.23 103
3048.36 111
3048.48 116
3048.61 118
3048.74 117
3048.86 114
3048.99 109
3049.12 103
3049.24 97
3049.37 93
3049.50 90
3049.62 88
3049.75 88
3049.88 88
3050.00 90
3050.13 91
3050.26 93
3050.38 94
3050.51 96
3050.64 97
3050.76 99
3050.89 100
3051.02 101
3051.14 101
3051.27 100
3051.40 99
3051.52 97
3051.65 95
3051.78 93
3051.90 91
3052.03 90
3052.16 91
3052.28 92
3052.41 95
3052.54 99
3052.66 105
3052.79 113
3052.92 121
3053.04 128
3053.17 134
3053.30 137
3053.42 136
3053.55 132
3053.68 126
3053.80 116
3053.93 106
3054.06 93
3054.18 80
3054.31 67
3054.44 53
3054.56 38
3054.69 25
3054.82 12
3054.94 1
3055.07 0
3055.20 0
3055.32 0
3055.45 0
3055.58 0
3055.70 0
3055.83 0
3055.96 0
3056.09 4
3056.21 14
3056.34 24
3056.47 34
3056.59 44
3056.72 54
3056.85 63
3056.97 70
3057.10 76
3057.23 79
3057.35 81
3057.48 80
3057.61 77
3057.73 74
3057.86 72
3057.99 72
3058.11 73
3058.24 76
3058.37 79
3058.49 81
3058.62 81
3058.75 78
3058.87 73
3059.00 66
3059.13 60
3059.26 56
3059.38 54
3059.51 56
3059.64 62
3059.76 71
3059.89 82
3060.02 93
3060.14 103
3060.27 110
3060.40 113
3060.52 111
3060.65 106
3060.78 98
3060.90 89
3061.03 80
3061.16 73
3061.28 68
3061.41 66
3061.54 66
3061.67 70
3061.79 75
3061.92 82
3062.05 90
3062.17 100
3062.30 109
3062.43 118
3062.55 127
3062.68 133
3062.81 138
3062.93 142
3063.06 144
3063.19 145
3063.32 144
3063.44 143
3063.57 141
3063.70 138
3063.82 135
3063.95 130
3064.08 124
3064.20 119
3064.33 114
3064.46 109
3064.58 105
3064.71 102
3064.84 99
3064.97 97
3065.09 96
3065.22 95
3065.35 95
3065.47 96
3065.60 99
3065.73 102
3065.85 105
3065.98 109
3066.11 114
3066.24 118
3066.36 122
3066.49 127
3066.62 130
3066.74 134
3066.87 136
3067.00 138
3067.12 138
3067.25 137
3067.38 134
3067.51 131
3067.63 127
3067.76 123
3067.89 119
3068.01 115
3068.14 113
3068.27 111
3068.39 110
3068.52 110
3068.65 110
3068.78 109
3068.90 108
3069.03 107
3069.16 105
3069.28 105
3069.41 106
3069.54 110
3069.66 117
3069.79 124
3069.92 131
3070.05 134
3070.17 134
3070.30 129
3070.43 120
3070.55 110
3070.68 101
3070.81 94
3070.94 89
3071.06 87
3071.19 86
3071.32 85
3071.44 84
3071.57 82
3071.70 78
3071.82 75
3071.95 72
3072.08 69
3072.21 65
3072.33 60
3072.46 53
3072.59 45
3072.71 36
3072.84 28
3072.97 21
3073.10 16
3073.22 14
3073.35 13
3073.48 14
3073.60 16
3073.73 18
3073.86 20
3073.99 23
3074.11 27
3074.24 31
3074.37 36
3074.49 42
3074.62 47
3074.75 52
3074.88 56
3075.00 60
3075.13 64
3075.26 68
3075.38 72
3075.51 75
3075.64 77
3075.77 79
3075.89 80
3076.02 80
3076.15 80
3076.28 80
3076.40 81
3076.53 82
3076.66 83
3076.78 85
3076.91 86
3077.04 86
3077.17 87
3077.29 87
3077.42 87
3077.55 88
3077.67 89
3077.80 92
3077.93 94
3078.06 97
3078.18 98
3078.31 96
3078.44 93
3078.56 87
3078.69 80
3078.82 73
3078.95 66
3079.07 61
3079.20 56
3079.33 53
3079.46 50
3079.58 46
3079.71 42
3079.84 37
3079.96 31
3080.09 26
3080.22 22
3080.35 19
3080.47 17
3080.60 16
3080.73 16
3080.86 16
3080.98 15
3081.11 13
3081.24 12
3081.36 11
3081.49 12
3081.62 14
3081.75 19
3081.87 26
3082.00 35
3082.13 43
3082.26 52
3082.38 59
3082.51 66
3082.64 71
3082.77 76
3082.89 79
3083.02 80
3083.15 80
3083.27 78
3083.40 73
3083.53 67
3083.66 61
3083.78 56
3083.91 52
3084.04 50
3084.17 49
3084.29 51
3084.42 53
3084.55 55
3084.68 57
3084.80 56
3084.93 54
3085.06 49
3085.18 42
3085.31 34
3085.44 27
3085.57 21
3085.69 17
3085.82 14
3085.95 13
3086.08 13
3086.20 12
3086.33 11
3086.46 10
3086.59 8
3086.71 7
3086.84 7
3086.97 7
3087.10 8
3087.22 8
3087.35 7
3087.48 5
3087.61 1
3087.73 0
3087.86 0
3087.99 0
3088.12 0
3088.24 0
3088.37 0
3088.50 11
3088.62 27
3088.75 46
3088.88 65
3089.01 81
3089.13 95
3089.26 104
3089.39 109
3089.52 109
3089.64 107
3089.77 103
3089.90 100
3090.03 97
3090.15 97
3090.28 98
3090.41 101
3090.54 104
3090.66 106
3090.79 105
3090.92 100
3091.05 92
3091.17 82
3091.30 71
3091.43 62
3091.56 56
3091.68 55
3091.81 58
3091.94 64
3092.07 73
3092.19 82
3092.32 90
3092.45 95
3092.58 98
3092.70 97
3092.83 94
3092.96 90
3093.09 86
3093.21 84
3093.34 83
3093.47 84
3093.60 86
3093.72 87
3093.85 87
3093.98 86
3094.11 84
3094.23 80
3094.36 75
3094.49 71
3094.62 66
3094.75 63
3094.87 61
3095.00 61
3095.13 61
3095.26 63
3095.38 66
3095.51 69
3095.64 73
3095.77 77
3095.89 82
3096.02 86
3096.15 91
3096.28 94
3096.40 96
3096.53 97
3096.66 97
3096.79 97
3096.91 97
3097.04 97
3097.17 98
3097.30 100
3097.42 102
3097.55 103
3097.68 104
3097.81 104
3097.94 102
3098.06 99
3098.19 96
3098.32 93
3098.45 90
3098.57 89
3098.70 88
3098.83 90
3098.96 92
3099.08 94
3099.21 97
3099.34 100
3099.47 101
3099.59 100
3099.72 98
3099.85 93
3099.98 86
3100.11 76
3100.23 66
3100.36 55
3100.49 45
3100.62 37
3100.74 32
3100.87 29
3101.00 29
3101.13 31
3101.25 34
3101.38 38
3101.51 41
3101.64 45
3101.77 48
3101.89 52
3102.02 55
3102.15 59
3102.28 63
3102.40 66
3102.53 68
3102.66 69
3102.79 69
3102.92 68
3103.04 66
3103.17 64
3103.30 63
3103.43 64
3103.55 67
3103.68 70
3103.81 75
3103.94 79
3104.06 82
3104.19 84
3104.32 84
3104.45 81
3104.58 76
3104.70 71
3104.83 66
3104.96 61
3105.09 58
3105.21 56
3105.34 56
3105.47 55
3105.60 55
3105.73 53
3105.85 51
3105.98 48
3106.11 46
3106.24 45
3106.37 48
3106.49 53
3106.62 62
3106.75 72
3106.88 83
3107.00 93
3107.13 102
3107.26 109
3107.39 115
3107.52 120
3107.64 124
3107.77 129
3107.90 134
3108.03 137
3108.15 140
3108.28 142
3108.41 141
3108.54 137
3108.67 131
3108.79 124
3108.92 116
3109.05 109
3109.18 103
3109.31 101
3109.43 101
3109.56 105
3109.69 111
3109.82 118
3109.94 124
3110.07 129
3110.20 130
3110.33 128
3110.46 122
3110.58 114
3110.71 104
3110.84 93
3110.97 82
3111.10 71
3111.22 62
3111.35 55
3111.48 49
3111.61 46
3111.74 44
3111.86 43
3111.99 43
3112.12 43
3112.25 43
3112.38 41
3112.50 39
3112.63 36
3112.76 33
3112.89 31
3113.01 29
3113.14 26
3113.27 23
3113.40 18
3113.53 11
3113.65 3
3113.78 0
3113.91 0
3114.04 0
3114.17 0
3114.29 0
3114.42 0
3114.55 0
3114.68 0
3114.81 7
3114.93 17
3115.06 26
3115.19 34
3115.32 39
3115.45 42
3115.57 42
3115.70 40
3115.83 36
3115.96 32
3116.09 29
3116.21 27
3116.34 28
3116.47 32
3116.60 39
3116.73 48
3116.85 60
3116.98 73
3117.11 86
3117.24 98
3117.37 109
3117.49 118
3117.62 126
3117.75 133
3117.88 137
3118.01 139
3118.13 138
3118.26 132
3118.39 123
3118.52 110
3118.65 95
3118.78 79
3118.90 64
3119.03 53
3119.16 46
3119.29 44
3119.42 47
3119.54 53
3119.67 62
3119.80 71
3119.93 80
3120.06 88
3120.18 94
3120.31 99
3120.44 103
3120.57 106
3120.70 110
3120.82 115
3120.95 121
3121.08 125
3121.21 129
3121.34 131
3121.47 131
3121.59 128
3121.72 123
3121.85 115
3121.98 106
3122.11 94
3122.23 82
3122.36 69
3122.49 57
3122.62 46
3122.75 38
3122.87 32
3123.00 29
3123.13 29
3123.26 30
3123.39 31
3123.52 32
3123.64 33
3123.77 33
3123.90 33
3124.03 34
3124.16 36
3124.28 39
3124.41 43
3124.54 48
3124.67 53
3124.80 58
3124.93 63
3125.05 69
3125.18 75
3125.31 81
3125.44 86
3125.57 90
3125.69 92
3125.82 92
3125.95 90
3126.08 88
3126.21 85
3126.34 83
3126.46 82
3126.59 81
3126.72 82
3126.85 82
3126.98 82
3127.11 80
3127.23 78
3127.36 75
3127.49 71
3127.62 68
3127.75 65
3127.87 63
3128.00 60
3128.13 57
3128.26 53
3128.39 47
3128.52 42
3128.64 38
3128.77 36
3128.90 37
3129.03 40
3129.16 45
3129.29 52
3129.41 58
3129.54 64
3129.67 67
3129.80 69
3129.93 69
3130.06 68
3130.18 67
3130.31 65
3130.44 65
3130.57 66
3130.70 69
3130.82 72
3130.95 78
3131.08 84
3131.21 91
3131.34 98
3131.47 106
3131.59 113
3131.72 118
3131.85 122
3131.98 124
3132.11 123
3132.24 120
3132.36 115
3132.49 109
3132.62 104
3132.75 99
3132.88 96
3133.01 93
3133.14 90
3133.26 88
3133.39 86
3133.52 87
3133.65 91
3133.78 97
3133.91 107
3134.03 120
3134.16 135
3134.29 149
3134.42 161
3134.55 171
3134.68 177
3134.80 180
3134.93 179
3135.06 174
3135.19 165
3135.32 154
3135.45 141
3135.57 127
3135.70 112
3135.83 99
3135.96 88
3136.09 80
3136.22 74
3136.34 71
3136.47 70
3136.60 70
3136.73 72
3136.86 75
3136.99 79
3137.12 83
3137.24 86
3137.37 89
3137.50 92
3137.63 94
3137.76 96
3137.89 98
3138.01 100
3138.14 103
3138.27 105
3138.40 107
3138.53 109
3138.66 109
3138.79 108
3138.91 105
3139.04 101
3139.17 96
3139.30 89
3139.43 83
3139.56 77
3139.68 74
3139.81 73
3139.94 74
3140.07 78
3140.20 85
3140.33 92
3140.46 100
3140.58 108
3140.71 114
3140.84 119
3140.97 124
3141.10 127
3141.23 131
3141.36 136
3141.48 141
3141.61 146
3141.74 151
3141.87 156
3142.00 159
3142.13 161
3142.26 161
3142.38 161
3142.51 159
3142.64 157
3142.77 155
3142.90 152
3143.03 149
3143.16 146
3143.28 143
3143.41 139
3143.54 135
3143.67 132
3143.80 129
3143.93 127
3144.06 126
3144.18 124
3144.31 121
3144.44 118
3144.57 114
3144.70 109
3144.83 104
3144.96 101
3145.08 98
3145.21 97
3145.34 97
3145.47 99
3145.60 102
3145.73 107
3145.86 111
3145.98 114
3146.11 116
3146.24 115
3146.37 111
3146.50 104
3146.63 96
3146.76 86
3146.88 76
3147.01 67
3147.14 60
3147.27 54
3147.40 51
3147.53 50
3147.66 50
3147.79 52
3147.91 54
3148.04 58
3148.17 62
3148.30 66
3148.43 70
3148.56 73
3148.69 76
3148.81 78
3148.94 79
3149.07 79
3149.20 78
3149.33 77
3149.46 78
3149.59 79
3149.72 83
3149.84 87
3149.97 93
3150.10 99
3150.23 105
3150.36 110
3150.49 114
3150.62 117
3150.75 119
3150.87 122
3151.00 125
3151.13 127
3151.26 127
3151.39 127
3151.52 125
3151.65 122
3151.78 118
3151.90 115
3152.03 113
3152.16 113
3152.29 112
3152.42 112
3152.55 112
3152.68 112
3152.81 111
3152.93 110
3153.06 109
3153.19 109
3153.32 109
3153.45 110
3153.58 110
3153.71 110
3153.84 107
3153.96 102
3154.09 94
3154.22 82
3154.35 67
3154.48 50
3154.61 33
3154.74 17
3154.87 3
3154.99 0
3155.12 0
3155.25 0
3155.38 0
3155.51 0
3155.64 0
3155.77 0
3155.90 0
3156.03 1
3156.15 11
3156.28 22
3156.41 34
3156.54 46
3156.67 57
3156.80 67
3156.93 77
3157.06 86
3157.18 94
3157.31 101
3157.44 106
3157.57 110
3157.70 113
3157.83 116
3157.96 118
3158.09 121
3158.22 125
3158.34 130
3158.47 136
3158.60 141
3158.73 147
3158.86 151
3158.99 154
3159.12 156
3159.25 155
3159.38 154
3159.50 151
3159.63 149
3159.76 147
3159.89 148
3160.02 151
3160.15 156
3160.28 163
3160.41 169
3160.54 173
3160.66 174
3160.79 172
3160.92 168
3161.05 161
3161.18 153
3161.31 146
3161.44 140
3161.57 135
3161.70 132
3161.83 129
3161.95 128
3162.08 128
3162.21 129
3162.34 131
3162.47 135
3162.60 139
3162.73 142
3162.86 144
3162.99 144
3163.11 143
3163.24 140
3163.37 136
3163.50 133
3163.63 132
3163.76 132
3163.89 135
3164.02 138
3164.15 142
3164.28 145
3164.40 147
3164.53 148
3164.66 148
3164.79 147
3164.92 146
3165.05 146
3165.18 146
3165.31 145
3165.44 144
3165.57 143
3165.69 140
3165.82 138
3165.95 135
3166.08 133
3166.21 131
3166.34 129
3166.47 127
3166.60 124
3166.73 118
3166.86 111
3166.99 103
3167.11 93
3167.24 84
3167.37 75
3167.50 67
3167.63 60
3167.76 53
3167.89 46
3168.02 39
3168.15 32
3168.28 26
3168.40 23
3168.53 23
3168.66 27
3168.79 33
3168.92 40
3169.05 48
3169.18 53
3169.31 56
3169.44 58
3169.57 60
3169.70 62
3169.82 66
3169.95 72
3170.08 79
3170.21 86
3170.34 93
3170.47 97
3170.60 98
3170.73 98
3170.86 96
3170.99 92
3171.12 88
3171.25 84
3171.37 79
3171.50 73
3171.63 67
3171.76 61
3171.89 54
3172.02 48
3172.15 43
3172.28 40
3172.41 38
3172.54 36
3172.67 36
3172.80 35
3172.92 34
3173.05 33
3173.18 33
3173.31 34
3173.44 35
3173.57 38
3173.70 42
3173.83 46
3173.96 52
3174.09 59
3174.22 67
3174.35 77
3174.47 87
3174.60 96
3174.73 103
3174.86 107
3174.99 108
3175.12 105
3175.25 102
3175.38 100
3175.51 100
3175.64 105
3175.77 114
3175.90 125
3176.03 136
3176.15 145
3176.28 150
3176.41 150
3176.54 147
3176.67 140
3176.80 133
3176.93 126
3177.06 121
3177.19 118
3177.32 117
3177.45 118
3177.58 121
3177.71 124
3177.83 126
3177.96 129
3178.09 130
3178.22 131
3178.35 129
3178.48 126
3178.61 122
3178.74 115
3178.87 106
3179.00 96
3179.13 85
3179.26 73
3179.39 62
3179.52 52
3179.64 44
3179.77 38
3179.90 34
3180.03 34
3180.16 36
3180.29 40
3180.42 45
3180.55 52
3180.68 60
3180.81 67
3180.94 72
3181.07 76
3181.20 78
3181.33 77
3181.46 73
3181.58 67
3181.71 59
3181.84 51
3181.97 43
3182.10 37
3182.23 33
3182.36 33
3182.49 37
3182.62 44
3182.75 54
3182.88 65
3183.01 77
3183.14 88
3183.27 96
3183.40 102
3183.53 105
3183.65 106
3183.78 104
3183.91 101
3184.04 97
3184.17 94
3184.30 91
3184.43 89
3184.56 89
3184.69 89
3184.82 90
3184.95 91
3185.08 91
3185.21 90
3185.34 87
3185.47 84
3185.60 82
3185.73 80
3185.85 80
3185.98 82
3186.11 86
3186.24 90
3186.37 93
3186.50 95
3186.63 95
3186.76 94
3186.89 90
3187.02 85
3187.15 79
3187.28 73
3187.41 67
3187.54 62
3187.67 58
3187.80 56
3187.93 55
3188.06 56
3188.19 58
3188.31 61
3188.44 65
3188.57 67
3188.70 69
3188.83 70
3188.96 71
3189.09 73
3189.22 76
3189.35 80
3189.48 87
3189.61 95
3189.74 104
3189.87 113
3190.00 122
3190.13 131
3190.26 139
3190.39 145
3190.52 149
3190.65 151
3190.78 149
3190.90 144
3191.03 137
3191.16 128
3191.29 118
3191.42 109
3191.55 101
3191.68 95
3191.81 91
3191.94 89
3192.07 87
3192.20 86
3192.33 86
3192.46 87
3192.59 89
3192.72 93
3192.85 97
3192.98 101
3193.11 104
3193.24 105
3193.37 103
3193.50 97
3193.63 90
3193.76 82
3193.89 75
3194.01 69
3194.14 66
3194.27 66
3194.40 68
3194.53 73
3194.66 80
3194.79 89
3194.92 100
3195.05 111
3195.18 123
3195.31 133
3195.44 140
3195.57 144
3195.70 144
3195.83 141
3195.96 136
3196.09 129
3196.22 123
3196.35 119
3196.48 117
3196.61 119
3196.74 123
3196.87 129
3197.00 136
3197.13 142
3197.26 147
3197.39 151
3197.51 152
3197.64 152
3197.77 150
3197.90 147
3198.03 142
3198.16 136
3198.29 130
3198.42 123
3198.55 117
3198.68 111
3198.81 105
3198.94 100
3199.07 93
3199.20 85
3199.33 76
3199.46 66
3199.59 57
3199.72 49
3199.85 45
3199.98 44
3200.11 47
3200.24 55
3200.37 65
3200.50 76
3200.63 88
3200.76 97
3200.89 105
3201.02 109
3201.15 111
3201.28 111
3201.41 109
3201.54 105
3201.67 99
3201.80 93
3201.93 85
3202.06 77
3202.18 70
3202.31 63
3202.44 59
3202.57 55
3202.70 54
3202.83 52
3202.96 51
3203.09 50
3203.22 48
3203.35 46
3203.48 45
3203.61 43
3203.74 42
3203.87 41
3204.00 41
3204.13 41
3204.26 43
3204.39 46
3204.52 52
3204.65 61
3204.78 73
3204.91 85
3205.04 96
3205.17 105
3205.30 110
3205.43 110
3205.56 107
3205.69 102
3205.82 96
3205.95 91
3206.08 88
3206.21 88
3206.34 91
3206.47 95
3206.60 98
3206.73 100
3206.86 99
3206.99 96
3207.12 91
3207.25 86
3207.38 81
3207.51 78
3207.64 76
3207.77 75
3207.90 74
3208.03 72
3208.16 70
3208.29 67
3208.42 64
3208.55 62
3208.68 62
3208.81 66
3208.94 71
3209.07 78
3209.20 85
3209.33 90
3209.46 93
3209.59 93
3209.72 91
3209.85 87
3209.98 82
3210.11 76
3210.24 70
3210.37 64
3210.50 59
3210.63 56
3210.76 55
3210.89 57
3211.02 63
3211.15 70
3211.28 79
3211.41 88
3211.54 95
3211.67 99
3211.79 99
3211.92 96
3212.05 90
3212.18 84
3212.31 77
3212.44 73
3212.57 71
3212.70 72
3212.83 76
3212.96 82
3213.09 87
3213.22 90
3213.35 89
3213.48 85
3213.61 77
3213.74 68
3213.87 59
3214.00 53
3214.13 50
3214.26 51
3214.39 55
3214.52 60
3214.65 64
3214.78 66
3214.91 66
3215.04 64
3215.17 61
3215.30 60
3215.43 61
3215.57 63
3215.70 65
3215.83 66
3215.96 65
3216.09 60
3216.22 52
3216.35 42
3216.48 32
3216.61 24
3216.74 17
3216.87 14
3217.00 13
3217.13 15
3217.26 17
3217.39 20
3217.52 22
3217.65 23
3217.78 23
3217.91 23
3218.04 23
3218.17 24
3218.30 25
3218.43 28
3218.56 33
3218.69 40
3218.82 48
3218.95 56
3219.08 65
3219.21 72
3219.34 79
3219.47 85
3219.60 89
3219.73 92
3219.86 94
3219.99 95
3220.12 94
3220.25 93
3220.38 92
3220.51 91
3220.64 89
3220.77 89
3220.90 89
3221.03 91
3221.16 94
3221.29 97
3221.42 99
3221.55 99
3221.68 96
3221.81 90
3221.94 80
3222.07 68
3222.20 55
3222.33 41
3222.46 29
3222.59 19
3222.72 12
3222.85 8
3222.98 5
3223.11 5
3223.24 5
3223.37 7
3223.50 8
3223.63 9
3223.76 10
3223.89 10
3224.02 10
3224.15 10
3224.28 10
3224.41 12
3224.54 17
3224.67 24
3224.80 32
3224.93 42
3225.06 51
3225.20 58
3225.33 62
3225.46 62
3225.59 59
3225.72 53
3225.85 47
3225.98 42
3226.11 40
3226.24 40
3226.37 44
3226.50 50
3226.63 57
3226.76 64
3226.89 72
3227.02 79
3227.15 85
3227.28 90
3227.41 94
3227.54 97
3227.67 97
3227.80 97
3227.93 95
3228.06 94
3228.19 91
3228.32 89
3228.45 86
3228.58 81
3228.71 74
3228.84 65
3228.97 55
3229.10 44
3229.23 33
3229.36 23
3229.49 14
3229.62 8
3229.76 3
3229.89 0
3230.02 0
3230.15 0
3230.28 0
3230.41 1
3230.54 1
3230.67 1
3230.80 0
3230.93 0
3231.06 0
3231.19 0
3231.32 0
3231.45 1
3231.58 8
3231.71 15
3231.84 23
3231.97 31
3232.10 37
3232.23 42
3232.36 45
3232.49 48
3232.62 51
3232.75 53
3232.88 56
3233.01 60
3233.14 62
3233.27 65
3233.41 66
3233.54 67
3233.67 68
3233.80 68
3233.93 69
3234.06 71
3234.19 75
3234.32 80
3234.45 86
3234.58 92
3234.71 97
3234.84 101
3234.97 103
3235.10 102
3235.23 99
3235.36 95
3235.49 91
3235.62 89
3235.75 90
3235.88 93
3236.01 100
3236.14 108
3236.27 115
3236.41 122
3236.54 125
3236.67 125
3236.80 122
3236.93 118
3237.06 112
3237.19 106
3237.32 101
3237.45 97
3237.58 93
3237.71 88
3237.84 83
3237.97 76
3238.10 68
3238.23 60
3238.36 53
3238.49 47
3238.62 43
3238.75 40
3238.88 40
3239.01 41
3239.15 43
3239.28 46
3239.41 50
3239.54 53
3239.67 57
3239.80 60
3239.93 63
3240.06 65
3240.19 65
3240.32 64
3240.45 62
3240.58 61
3240.71 59
3240.84 59
3240.97 59
3241.10 60
3241.23 61
3241.36 60
3241.50 57
3241.63 53
3241.76 47
3241.89 42
3242.02 38
3242.15 36
3242.28 36
3242.41 37
3242.54 39
3242.67 42
3242.80 43
3242.93 45
3243.06 45
3243.19 46
3243.32 47
3243.45 48
3243.58 49
3243.72 51
3243.85 52
3243.98 53
3244.11 54
3244.24 55
3244.37 56
3244.50 58
3244.63 61
3244.76 66
3244.89 72
3245.02 80
3245.15 90
3245.28 101
3245.41 113
3245.54 126
3245.67 140
3245.81 152
3245.94 162
3246.07 170
3246.20 174
3246.33 175
3246.46 174
3246.59 172
3246.72 169
3246.85 167
3246.98 165
3247.11 162
3247.24 158
3247.37 152
3247.50 144
3247.63 134
3247.77 124
3247.90 115
3248.03 109
3248.16 105
3248.29 104
3248.42 106
3248.55 109
3248.68 113
3248.81 117
3248.94 119
3249.07 121
3249.20 123
3249.33 124
3249.46 125
3249.60 126
3249.73 126
3249.86 124
3249.99 120
3250.12 112
3250.25 101
3250.38 87
3250.51 73
3250.64 60
3250.77 48
3250.90 40
3251.03 36
3251.16 36
3251.29 38
3251.43 43
3251.56 49
3251.69 57
3251.82 66
3251.95 75
3252.08 85
3252.21 94
3252.34 102
3252.47 109
3252.60 115
3252.73 120
3252.86 123
3252.99 126
3253.13 128
3253.26 130
3253.39 131
3253.52 133
3253.65 134
3253.78 135
3253.91 135
3254.04 134
3254.17 131
3254.30 126
3254.43 118
3254.56 108
3254.70 95
3254.83 81
3254.96 66
3255.09 51
3255.22 37
3255.35 25
3255.48 15
3255.61 8
3255.74 4
3255.87 3
3256.00 5
3256.13 7
3256.27 12
3256.40 16
3256.53 20
3256.66 24
3256.79 25
3256.92 25
3257.05 23
3257.18 18
3257.31 13
3257.44 7
3257.57 1
3257.71 0
3257.84 0
3257.97 0
3258.10 0
3258.23 0
3258.36 0
3258.49 0
3258.62 0
3258.75 1
3258.88 8
3259.01 16
3259.15 25
3259.28 34
3259.41 42
3259.54 47
3259.67 50
3259.80 50
3259.93 47
3260.06 41
3260.19 34
3260.32 25
3260.45 16
3260.59 7
3260.72 0
3260.85 0
3260.98 0
3261.11 0
3261.24 0
3261.37 1
3261.50 5
3261.63 10
3261.76 14
3261.90 19
3262.03 24
3262.16 30
3262.29 37
3262.42 45
3262.55 53
3262.68 61
3262.81 68
3262.94 73
3263.07 76
3263.21 78
3263.34 79
3263.47 78
3263.60 78
3263.73 77
3263.86 75
3263.99 73
3264.12 71
3264.25 68
3264.38 65
3264.52 62
3264.65 59
3264.78 57
3264.91 56
3265.04 55
3265.17 54
3265.30 53
3265.43 51
3265.56 48
3265.69 44
3265.83 39
3265.96 35
3266.09 31
3266.22 27
3266.35 23
3266.48 20
3266.61 15
3266.74 10
3266.87 4
3267.01 0
3267.14 0
3267.27 0
3267.40 0
3267.53 0
3267.66 6
3267.79 16
3267.92 27
3268.05 36
3268.18 42
3268.32 45
3268.45 46
3268.58 45
3268.71 45
3268.84 46
3268.97 48
3269.10 52
3269.23 56
3269.36 59
3269.50 60
3269.63 60
3269.76 59
3269.89 59
3270.02 59
3270.15 60
3270.28 62
3270.41 65
3270.55 67
3270.68 69
3270.81 70
3270.94 69
3271.07 66
3271.20 63
3271.33 59
3271.46 55
3271.59 50
3271.73 44
3271.86 38
3271.99 31
3272.12 24
3272.25 16
3272.38 8
3272.51 1
3272.64 0
3272.78 0
3272.91 0
3273.04 0
3273.17 0
3273.30 0
3273.43 0
3273.56 0
3273.69 6
3273.82 14
3273.96 21
3274.09 26
3274.22 29
3274.35 30
3274.48 31
3274.61 32
3274.74 33
3274.87 36
3275.01 40
3275.14 44
3275.27 48
3275.40 52
3275.53 55
3275.66 58
3275.79 62
3275.92 66
3276.06 72
3276.19 79
3276.32 85
3276.45 91
3276.58 95
3276.71 96
3276.84 95
3276.97 91
3277.11 85
3277.24 77
3277.37 69
3277.50 61
3277.63 52
3277.76 45
3277.89 37
3278.02 31
3278.16 25
3278.29 21
3278.42 18
3278.55 18
3278.68 20
3278.81 24
3278.94 27
3279.08 31
3279.21 32
3279.34 31
3279.47 27
3279.60 22
3279.73 15
3279.86 9
3279.99 5
3280.13 3
3280.26 3
3280.39 4
3280.52 6
3280.65 7
3280.78 7
3280.91 6
3281.05 5
3281.18 5
3281.31 6
3281.44 9
3281.57 14
3281.70 19
3281.83 23
3281.97 26
3282.10 25
3282.23 22
3282.36 17
3282.49 12
3282.62 8
3282.75 5
3282.88 5
3283.02 6
3283.15 8
3283.28 9
3283.41 10
3283.54 10
3283.67 10
3283.80 10
3283.94 12
3284.07 14
3284.20 17
3284.33 19
3284.46 20
3284.59 19
3284.72 18
3284.86 17
3284.99 16
3285.12 16
3285.25 19
3285.38 23
3285.51 29
3285.64 35
3285.78 40
3285.91 44
3286.04 45
3286.17 43
3286.30 39
3286.43 33
3286.56 28
3286.70 23
3286.83 20
3286.96 19
3287.09 18
3287.22 18
3287.35 17
3287.49 15
3287.62 11
3287.75 7
3287.88 3
3288.01 0
3288.14 0
3288.27 2
3288.41 6
3288.54 11
3288.67 17
3288.80 22
3288.93 26
3289.06 28
3289.19 29
3289.33 28
3289.46 26
3289.59 24
3289.72 22
3289.85 20
3289.98 19
3290.12 18
3290.25 17
3290.38 16
3290.51 13
3290.64 9
3290.77 5
3290.90 0
3291.04 0
3291.17 0
3291.30 1
3291.43 6
3291.56 14
3291.69 21
3291.83 27
3291.96 30
3292.09 30
3292.22 27
3292.35 22
3292.48 18
3292.62 15
3292.75 13
3292.88 11
3293.01 10
3293.14 8
3293.27 4
3293.40 0
3293.54 0
3293.67 0
3293.80 0
3293.93 0
3294.06 0
3294.19 0
3294.33 3
3294.46 14
3294.59 25
3294.72 35
3294.85 43
3294.98 49
3295.12 53
3295.25 56
3295.38 58
3295.51 58
3295.64 56
3295.77 52
3295.91 47
3296.04 41
3296.17 36
3296.30 32
3296.43 30
3296.56 30
3296.70 31
3296.83 34
3296.96 36
3297.09 37
3297.22 36
3297.35 34
3297.49 31
3297.62 28
3297.75 25
3297.88 23
3298.01 22
3298.14 22
3298.28 24
3298.41 28
3298.54 33
3298.67 40
3298.80 47
3298.93 55
3299.07 62
3299.20 68
3299.33 72
3299.46 74
3299.59 73
3299.72 72
3299.86 69
3299.99 65
3300.12 61
3300.25 56
3300.38 51
3300.52 44
3300.65 37
3300.78 31
3300.91 25
3301.04 22
3301.17 20
3301.31 21
3301.44 24
3301.57 29
3301.70 36
3301.83 44
3301.96 51
3302.10 57
3302.23 62
3302.36 64
3302.49 62
3302.62 58
3302.76 52
3302.89 44
3303.02 37
3303.15 30
3303.28 26
3303.41 23
3303.55 23
3303.68 23
3303.81 24
3303.94 25
3304.07 25
3304.21 25
3304.34 25
3304.47 26
3304.60 28
3304.73 30
3304.86 33
3305.00 35
3305.13 37
3305.26 38
3305.39 37
3305.52 35
3305.66 34
3305.79 34
3305.92 35
3306.05 40
3306.18 46
3306.31 53
3306.45 58
3306.58 62
3306.71 61
3306.84 57
3306.97 49
3307.11 38
3307.24 27
3307.37 16
3307.50 8
3307.63 4
3307.77 5
3307.90 10
3308.03 20
3308.16 34
3308.29 49
3308.43 64
3308.56 77
3308.69 88
3308.82 96
3308.95 100
3309.08 100
3309.22 96
3309.35 90
3309.48 82
3309.61 73
3309.74 65
3309.88 57
3310.01 51
3310.14 47
3310.27 45
3310.40 45
3310.54 45
3310.67 45
3310.80 46
3310.93 47
3311.06 47
3311.20 46
3311.33 44
3311.46 41
3311.59 37
3311.72 31
3311.86 25
3311.99 17
3312.12 9
3312.25 2
3312.38 0
3312.52 0
3312.65 0
3312.78 0
3312.91 1
3313.04 9
3313.18 18
3313.31 26
3313.44 34
3313.57 41
3313.70 46
3313.84 50
3313.97 53
3314.10 55
3314.23 56
3314.36 59
3314.50 61
3314.63 65
3314.76 69
3314.89 74
3315.02 77
3315.16 78
3315.29 78
3315.42 76
3315.55 73
3315.68 71
3315.82 70
3315.95 71
3316.08 74
3316.21 78
3316.34 82
3316.48 84
3316.61 83
3316.74 80
3316.87 74
3317.00 66
3317.14 59
3317.27 53
3317.40 49
3317.53 47
3317.66 48
3317.80 50
3317.93 53
3318.06 57
3318.19 60
3318.33 64
3318.46 69
3318.59 74
3318.72 81
3318.85 87
3318.99 94
3319.12 98
3319.25 100
3319.38 98
3319.51 94
3319.65 86
3319.78 77
3319.91 68
3320.04 59
3320.18 52
3320.31 47
3320.44 44
3320.57 41
3320.70 40
3320.84 38
3320.97 37
3321.10 36
3321.23 37
3321.36 38
3321.50 41
3321.63 45
3321.76 50
3321.89 55
3322.03 61
3322.16 67
3322.29 73
3322.42 79
3322.55 84
3322.69 89
3322.82 92
3322.95 94
3323.08 95
3323.22 94
3323.35 93
3323.48 91
3323.61 88
3323.74 85
3323.88 82
3324.01 78
3324.14 74
3324.27 69
3324.40 65
3324.54 60
3324.67 56
3324.80 53
3324.93 50
3325.07 48
3325.20 45
3325.33 40
3325.46 35
3325.60 29
3325.73 25
3325.86 21
3325.99 21
3326.12 24
3326.26 29
3326.39 36
3326.52 42
3326.65 46
3326.79 46
3326.92 42
3327.05 33
3327.18 22
3327.31 10
3327.45 0
3327.58 0
3327.71 0
3327.84 0
3327.98 0
3328.11 0
3328.24 6
3328.37 14
3328.51 22
3328.64 28
3328.77 33
3328.90 36
3329.03 38
3329.17 38
3329.30 36
3329.43 35
3329.56 33
3329.70 31
3329.83 29
3329.96 26
3330.09 23
3330.23 19
3330.36 15
3330.49 11
3330.62 7
3330.75 4
3330.89 2
3331.02 0
3331.15 0
3331.28 0
3331.42 1
3331.55 3
3331.68 5
3331.81 6
3331.95 7
3332.08 6
3332.21 4
3332.34 1
3332.48 0
3332.61 0
3332.74 0
3332.87 0
3333.01 0
3333.14 0
3333.27 6
3333.40 14
3333.53 22
3333.67 27
3333.80 30
3333.93 30
3334.06 26
3334.20 22
3334.33 17
3334.46 15
3334.59 15
3334.73 19
3334.86 25
3334.99 33
3335.12 41
3335.26 49
3335.39 56
3335.52 61
3335.65 65
3335.79 69
3335.92 72
3336.05 75
3336.18 78
3336.32 81
3336.45 83
3336.58 85
3336.71 85
3336.85 84
3336.98 82
3337.11 78
3337.24 74
3337.38 69
3337.51 64
3337.64 59
3337.77 55
3337.91 51
3338.04 47
3338.17 42
3338.30 37
3338.44 31
3338.57 26
3338.70 20
3338.83 15
3338.97 11
3339.10 9
3339.23 7
3339.36 6
3339.50 5
3339.63 3
3339.76 0
3339.89 0
3340.03 0
3340.16 0
3340.29 0
3340.42 0
3340.56 0
3340.69 2
3340.82 12
3340.95 22
3341.09 33
3341.22 42
3341.35 51
3341.48 59
3341.62 68
3341.75 78
3341.88 88
3342.01 97
3342.15 104
3342.28 110
3342.41 111
3342.54 110
3342.68 107
3342.81 103
3342.94 99
3343.07 97
3343.21 95
3343.34 96
3343.47 97
3343.61 99
3343.74 101
3343.87 102
3344.00 102
3344.14 101
3344.27 98
3344.40 93
3344.53 88
3344.67 82
3344.80 77
3344.93 72
3345.06 68
3345.20 67
3345.33 67
3345.46 70
3345.59 74
3345.73 79
3345.86 85
3345.99 91
3346.13 96
3346.26 100
3346.39 101
3346.52 99
3346.66 96
3346.79 90
3346.92 83
3347.05 76
3347.19 68
3347.32 60
3347.45 53
3347.58 47
3347.72 42
3347.85 39
3347.98 38
3348.12 40
3348.25 45
3348.38 54
3348.51 64
3348.65 76
3348.78 88
3348.91 99
3349.04 110
3349.18 120
3349.31 129
3349.44 137
3349.58 143
3349.71 147
3349.84 148
3349.97 144
3350.11 138
3350.24 129
3350.37 120
3350.50 110
3350.64 101
3350.77 94
3350.90 88
3351.04 84
3351.17 80
3351.30 76
3351.43 71
3351.57 67
3351.70 63
3351.83 59
3351.96 56
3352.10 53
3352.23 52
3352.36 52
3352.50 53
3352.63 55
3352.76 57
3352.89 61
3353.03 63
3353.16 66
3353.29 67
3353.43 67
3353.56 65
3353.69 61
3353.82 56
3353.96 49
3354.09 42
3354.22 37
3354.36 33
3354.49 32
3354.62 34
3354.75 37
3354.89 42
3355.02 46
3355.15 49
3355.28 49
3355.42 48
3355.55 45
3355.68 41
3355.82 39
3355.95 38
3356.08 39
3356.21 41
3356.35 45
3356.48 48
3356.61 52
3356.75 55
3356.88 58
3357.01 61
3357.14 64
3357.28 66
3357.41 69
3357.54 70
3357.68 70
3357.81 68
3357.94 64
3358.07 58
3358.21 51
3358.34 45
3358.47 39
3358.61 37
3358.74 38
3358.87 42
3359.01 49
3359.14 57
3359.27 66
3359.40 73
3359.54 77
3359.67 78
3359.80 75
3359.94 68
3360.07 59
3360.20 46
3360.33 33
3360.47 19
3360.60 6
3360.73 0
3360.87 0
3361.00 0
3361.13 0
3361.27 0
3361.40 0
3361.53 0
3361.66 0
3361.80 2
3361.93 13
3362.06 25
3362.20 36
3362.33 47
3362.46 58
3362.59 68
3362.73 78
3362.86 87
3362.99 95
3363.13 102
3363.26 108
3363.39 112
3363.53 114
3363.66 113
3363.79 110
3363.92 105
3364.06 98
3364.19 90
3364.32 82
3364.46 75
3364.59 68
3364.72 62
3364.86 56
3364.99 53
3365.12 51
3365.26 52
3365.39 55
3365.52 59
3365.65 64
3365.79 67
3365.92 68
3366.05 67
3366.19 62
3366.32 55
3366.45 46
3366.59 37
3366.72 28
3366.85 21
3366.98 16
3367.12 13
3367.25 13
3367.38 15
3367.52 19
3367.65 24
3367.78 29
3367.92 35
3368.05 39
3368.18 44
3368.32 48
3368.45 52
3368.58 56
3368.71 59
3368.85 62
3368.98 62
3369.11 61
3369.25 57
3369.38 52
3369.51 46
3369.65 39
3369.78 35
3369.91 33
3370.05 34
3370.18 38
3370.31 45
3370.45 53
3370.58 60
3370.71 65
3370.84 69
3370.98 71
3371.11 72
3371.24 73
3371.38 75
3371.51 78
3371.64 81
3371.78 85
3371.91 88
3372.04 90
3372.18 91
3372.31 90
3372.44 89
3372.58 87
3372.71 84
3372.84 81
3372.98 77
3373.11 72
3373.24 69
3373.38 66
3373.51 64
3373.64 63
3373.77 64
3373.91 65
3374.04 66
3374.17 66
3374.31 66
3374.44 65
3374.57 63
3374.71 63
3374.84 63
3374.97 64
3375.11 66
3375.24 69
3375.37 71
3375.51 71
3375.64 69
3375.77 66
3375.91 61
3376.04 55
3376.17 49
3376.31 43
3376.44 38
3376.57 35
3376.71 34
3376.84 34
3376.97 35
3377.11 38
3377.24 40
3377.37 42
3377.51 43
3377.64 43
3377.77 43
3377.91 41
3378.04 39
3378.17 37
3378.31 35
3378.44 34
3378.57 34
3378.71 34
3378.84 35
3378.97 36
3379.10 36
3379.24 35
3379.37 33
3379.50 30
3379.64 28
3379.77 27
3379.90 27
3380.04 29
3380.17 34
3380.30 41
3380.44 49
3380.57 58
3380.70 67
3380.84 76
3380.97 83
3381.10 89
3381.24 92
3381.37 94
3381.50 94
3381.64 92
3381.77 90
3381.91 88
3382.04 84
3382.17 81
3382.31 76
3382.44 70
3382.57 63
3382.71 56
3382.84 49
3382.97 44
3383.11 41
3383.24 41
3383.37 43
3383.51 46
3383.64 51
3383.77 55
3383.91 58
3384.04 60
3384.17 60
3384.31 58
3384.44 56
3384.57 54
3384.71 53
3384.84 54
3384.97 57
3385.11 63
3385.24 72
3385.37 82
3385.51 92
3385.64 101
3385.77 108
3385.91 111
3386.04 111
3386.17 108
3386.31 104
3386.44 99
3386.57 95
3386.71 93
3386.84 91
3386.97 92
3387.11 95
3387.24 99
3387.38 105
3387.51 113
3387.64 121
3387.78 130
3387.91 137
3388.04 141
3388.18 141
3388.31 137
3388.44 130
3388.58 121
3388.71 111
3388.84 103
3388.98 97
3389.11 95
3389.24 95
3389.38 97
3389.51 99
3389.64 101
3389.78 101
3389.91 100
3390.05 96
3390.18 90
3390.31 83
3390.45 76
3390.58 69
3390.71 64
3390.85 62
3390.98 61
3391.11 62
3391.25 63
3391.38 64
3391.51 64
3391.65 63
3391.78 63
3391.91 63
3392.05 65
3392.18 70
3392.32 78
3392.45 89
3392.58 102
3392.72 118
3392.85 135
3392.98 153
3393.12 172
3393.25 190
3393.38 207
3393.52 221
3393.65 230
3393.78 234
3393.92 232
3394.05 224
3394.19 211
3394.32 195
3394.45 178
3394.59 163
3394.72 152
3394.85 145
3394.99 141
3395.12 139
3395.25 139
3395.39 139
3395.52 137
3395.66 134
3395.79 130
3395.92 125
3396.06 121
3396.19 118
3396.32 115
3396.46 111
3396.59 107
3396.72 102
3396.86 96
3396.99 89
3397.13 83
3397.26 78
3397.39 76
3397.53 77
3397.66 79
3397.79 82
3397.93 85
3398.06 87
3398.20 88
3398.33 87
3398.46 84
3398.60 81
3398.73 77
3398.86 73
3399.00 69
3399.13 66
3399.26 63
3399.40 60
3399.53 58
3399.67 57
3399.80 57
3399.93 58
3400.07 61
3400.20 66
3400.33 71
3400.47 77
3400.60 82
3400.74 85
3400.87 86
3401.00 85
3401.14 82
3401.27 77
3401.40 71
3401.54 66
3401.67 63
3401.81 60
3401.94 60
3402.07 61
3402.21 62
3402.34 64
3402.47 66
3402.61 69
3402.74 73
3402.88 77
3403.01 84
3403.14 91
3403.28 98
3403.41 105
3403.54 108
3403.68 109
3403.81 106
3403.95 101
3404.08 95
3404.21 89
3404.35 84
3404.48 79
3404.62 76
3404.75 73
3404.88 71
3405.02 68
3405.15 64
3405.28 62
3405.42 60
3405.55 60
3405.69 63
3405.82 69
3405.95 76
3406.09 85
3406.22 93
3406.35 100
3406.49 104
3406.62 104
3406.76 101
3406.89 96
3407.02 90
3407.16 85
3407.29 81
3407.43 80
3407.56 82
3407.69 87
3407.83 92
3407.96 98
3408.10 101
3408.23 102
3408.36 100
3408.50 94
3408.63 85
3408.76 75
3408.90 66
3409.03 58
3409.17 53
3409.30 52
3409.43 53
3409.57 57
3409.70 62
3409.84 66
3409.97 69
3410.10 71
3410.24 70
3410.37 67
3410.51 62
3410.64 56
3410.77 50
3410.91 43
3411.04 38
3411.18 34
3411.31 31
3411.44 30
3411.58 30
3411.71 30
3411.84 31
3411.98 31
3412.11 30
3412.25 29
3412.38 27
3412.51 25
3412.65 23
3412.78 21
3412.92 18
3413.05 14
3413.18 10
3413.32 5
3413.45 0
3413.59 0
3413.72 0
3413.85 0
3413.99 0
3414.12 0
3414.26 0
3414.39 0
3414.52 1
3414.66 11
3414.79 23
3414.93 34
3415.06 45
3415.19 55
3415.33 64
3415.46 72
3415.60 79
3415.73 84
3415.86 88
3416.00 89
3416.13 88
3416.27 85
3416.40 81
3416.53 75
3416.67 68
3416.80 61
3416.94 55
3417.07 49
3417.21 45
3417.34 41
3417.47 39
3417.61 39
3417.74 39
3417.88 40
3418.01 43
3418.14 45
3418.28 48
3418.41 50
3418.55 50
3418.68 48
3418.81 45
3418.95 40
3419.08 34
3419.22 28
3419.35 24
3419.48 23
3419.62 24
3419.75 27
3419.89 30
3420.02 33
3420.15 35
3420.29 36
3420.42 35
3420.56 34
3420.69 33
3420.83 34
3420.96 35
3421.09 37
3421.23 40
3421.36 44
3421.50 47
3421.63 51
3421.76 54
3421.90 58
3422.03 61
3422.17 64
3422.30 66
3422.44 66
3422.57 65
3422.70 61
3422.84 55
3422.97 46
3423.11 35
3423.24 24
3423.37 13
3423.51 3
3423.64 0
3423.78 0
3423.91 0
3424.05 0
3424.18 1
3424.31 7
3424.45 14
3424.58 21
3424.72 28
3424.85 34
3424.98 38
3425.12 40
3425.25 39
3425.39 34
3425.52 26
3425.66 16
3425.79 5
3425.92 0
3426.06 0
3426.19 0
3426.33 0
3426.46 0
3426.60 0
3426.73 0
3426.86 0
3427.00 4
3427.13 9
3427.27 15
3427.40 20
3427.54 24
3427.67 26
3427.80 25
3427.94 21
3428.07 15
3428.21 9
3428.34 3
3428.48 0
3428.61 0
3428.74 0
3428.88 3
3429.01 6
3429.15 10
3429.28 12
3429.42 14
3429.55 15
3429.68 18
3429.82 22
3429.95 29
3430.09 37
3430.22 46
3430.36 56
3430.49 63
3430.62 68
3430.76 70
3430.89 68
3431.03 65
3431.16 60
3431.30 54
3431.43 48
3431.56 42
3431.70 36
3431.83 32
3431.97 28
3432.10 27
3432.24 29
3432.37 34
3432.50 43
3432.64 55
3432.77 70
3432.91 85
3433.04 100
3433.18 112
3433.31 121
3433.45 128
3433.58 132
3433.71 134
3433.85 135
3433.98 137
3434.12 139
3434.25 141
3434.39 143
3434.52 143
3434.65 140
3434.79 135
3434.92 128
3435.06 121
3435.19 115
3435.33 112
3435.46 114
3435.60 120
3435.73 129
3435.86 140
3436.00 150
3436.13 156
3436.27 159
3436.40 157
3436.54 152
3436.67 145
3436.81 138
3436.94 131
3437.07 127
3437.21 124
3437.34 123
3437.48 124
3437.61 126
3437.75 128
3437.88 132
3438.02 135
3438.15 138
3438.28 141
3438.42 141
3438.55 139
3438.69 134
3438.82 125
3438.96 114
3439.09 101
3439.23 88
3439.36 75
3439.50 65
3439.63 60
3439.76 58
3439.90 61
3440.03 67
3440.17 74
3440.30 79
3440.44 81
3440.57 80
3440.71 75
3440.84 66
3440.97 57
3441.11 49
3441.24 41
3441.38 36
3441.51 33
3441.65 31
3441.78 29
3441.92 28
3442.05 27
3442.19 26
3442.32 26
3442.45 25
3442.59 25
3442.72 26
3442.86 26
3442.99 25
3443.13 24
3443.26 21
3443.40 17
3443.53 11
3443.67 6
3443.80 0
3443.93 0
3444.07 0
3444.20 0
3444.34 0
3444.47 0
3444.61 0
3444.74 0
3444.88 2
3445.01 6
3445.15 10
3445.28 14
3445.42 18
3445.55 22
3445.68 28
3445.82 35
3445.95 42
3446.09 50
3446.22 56
3446.36 60
3446.49 61
3446.63 61
3446.76 60
3446.90 58
3447.03 57
3447.17 57
3447.30 59
3447.44 62
3447.57 65
3447.70 67
3447.84 68
3447.97 66
3448.11 62
3448.24 56
3448.38 49
3448.51 42
3448.65 37
3448.78 34
3448.92 33
3449.05 34
3449.19 36
3449.32 37
3449.46 38
3449.59 37
3449.72 36
3449.86 35
3449.99 35
3450.13 36
3450.26 38
3450.40 41
3450.53 43
3450.67 46
3450.80 47
3450.94 47
3451.07 46
3451.21 45
3451.34 44
3451.48 42
3451.61 41
3451.75 39
3451.88 36
3452.01 34
3452.15 32
3452.28 31
3452.42 32
3452.55 36
3452.69 42
3452.82 51
3452.96 62
3453.09 74
3453.23 85
3453.36 96
3453.50 104
3453.63 108
3453.77 109
3453.90 106
3454.04 99
3454.17 91
3454.31 83
3454.44 77
3454.58 74
3454.71 75
3454.84 79
3454.98 86
3455.11 94
3455.25 100
3455.38 106
3455.52 109
3455.65 111
3455.79 111
3455.92 109
3456.06 107
3456.19 105
3456.33 102
3456.46 98
3456.60 95
3456.73 92
3456.87 91
3457.00 91
3457.14 93
3457.27 97
3457.41 101
3457.54 105
3457.68 108
3457.81 111
3457.95 113
3458.08 113
3458.22 112
3458.35 110
3458.49 106
3458.62 102
3458.76 98
3458.89 95
3459.02 94
3459.16 94
3459.29 97
3459.43 101
3459.56 106
3459.70 112
3459.83 117
3459.97 123
3460.10 127
3460.24 132
3460.37 136
3460.51 140
3460.64 144
3460.78 148
3460.91 152
3461.05 156
3461.18 159
3461.32 161
3461.45 161
3461.59 160
3461.72 157
3461.86 154
3461.99 151
3462.13 149
3462.26 147
3462.40 147
3462.53 149
3462.67 151
3462.80 154
3462.94 157
3463.07 159
3463.21 159
3463.34 158
3463.48 155
3463.61 150
3463.75 145
3463.88 139
3464.02 133
3464.15 127
3464.29 122
3464.42 118
3464.56 115
3464.69 114
3464.83 115
3464.96 116
3465.10 119
3465.23 122
3465.37 123
3465.50 124
3465.64 122
3465.77 117
3465.91 111
3466.04 105
3466.18 99
3466.31 94
3466.45 92
3466.58 93
3466.72 96
3466.85 102
3466.99 109
3467.12 116
3467.26 122
3467.39 126
3467.53 127
3467.66 126
3467.80 122
3467.93 116
3468.07 107
3468.20 97
3468.34 87
3468.47 77
3468.61 67
3468.74 59
3468.88 52
3469.01 46
3469.15 41
3469.28 37
3469.42 35
3469.55 33
3469.69 33
3469.82 34
3469.96 35
3470.09 35
3470.23 34
3470.36 30
3470.50 25
3470.63 18
3470.77 12
3470.90 6
3471.04 3
3471.17 1
3471.31 0
3471.44 0
3471.58 0
3471.71 0
3471.85 0
3471.99 0
3472.12 0
3472.26 0
3472.39 0
3472.53 3
3472.66 12
3472.80 23
3472.93 34
3473.07 43
3473.20 51
3473.34 55
3473.47 58
3473.61 58
3473.74 57
3473.88 57
3474.01 57
3474.15 57
3474.28 58
3474.42 58
3474.55 57
3474.69 54
3474.82 50
3474.96 45
3475.09 42
3475.23 41
3475.36 44
3475.50 49
3475.63 56
3475.77 64
3475.91 70
3476.04 74
3476.18 75
3476.31 74
3476.45 73
3476.58 71
3476.72 70
3476.85 69
3476.99 68
3477.12 66
3477.26 64
3477.39 61
3477.53 58
3477.66 54
3477.80 52
3477.93 51
3478.07 50
3478.20 51
3478.34 52
3478.47 53
3478.61 54
3478.75 55
3478.88 54
3479.02 54
3479.15 54
3479.29 55
3479.42 59
3479.56 64
3479.69 71
3479.83 78
3479.96 83
3480.10 86
3480.23 86
3480.37 83
3480.50 78
3480.64 72
3480.77 66
3480.91 61
3481.04 57
3481.18 55
3481.32 54
3481.45 54
3481.59 55
3481.72 55
3481.86 56
3481.99 56
3482.13 54
3482.26 51
3482.40 47
3482.53 41
3482.67 35
3482.80 28
3482.94 22
3483.07 15
3483.21 9
3483.35 2
3483.48 0
3483.62 0
3483.75 0
3483.89 0
3484.02 0
3484.16 0
3484.29 0
3484.43 2
3484.56 10
3484.70 16
3484.83 18
3484.97 16
3485.11 13
3485.24 9
3485.38 7
3485.51 7
3485.65 10
3485.78 16
3485.92 24
3486.05 33
3486.19 41
3486.32 49
3486.46 56
3486.59 62
3486.73 67
3486.87 70
3487.00 73
3487.14 73
3487.27 73
3487.41 71
3487.54 69
3487.68 67
3487.81 67
3487.95 68
3488.08 70
3488.22 73
3488.36 74
3488.49 74
3488.63 72
3488.76 68
3488.90 63
3489.03 58
3489.17 55
3489.30 53
3489.44 53
3489.57 53
3489.71 54
3489.85 53
3489.98 52
3490.12 50
3490.25 48
3490.39 48
3490.52 49
3490.66 53
3490.79 58
3490.93 65
3491.06 72
3491.20 79
3491.34 85
3491.47 91
3491.61 97
3491.74 102
3491.88 108
3492.01 113
3492.15 117
3492.28 119
3492.42 117
3492.56 111
3492.69 101
3492.83 88
3492.96 74
3493.10 60
3493.23 49
3493.37 40
3493.50 35
3493.64 34
3493.78 37
3493.91 44
3494.05 54
3494.18 65
3494.32 76
3494.45 87
3494.59 96
3494.72 103
3494.86 109
3495.00 114
3495.13 117
3495.27 120
3495.40 121
3495.54 121
3495.67 118
3495.81 113
3495.94 108
3496.08 101
3496.22 95
3496.35 91
3496.49 88
3496.62 86
3496.76 84
3496.89 83
3497.03 82
3497.17 79
3497.30 77
3497.44 74
3497.57 72
3497.71 70
3497.84 67
3497.98 64
3498.11 60
3498.25 55
3498.39 50
3498.52 46
3498.66 44
3498.79 46
3498.93 53
3499.06 64
3499.20 80
3499.34 98
3499.47 116
3499.61 132
3499.74 142
3499.88 148
3500.01 147
3500.15 142
3500.29 135
3500.42 128
3500.56 122
3500.69 119
3500.83 118
3500.96 117
3501.10 117
3501.23 115
3501.37 111
3501.51 105
3501.64 96
3501.78 87
3501.91 78
3502.05 70
3502.18 63
3502.32 59
3502.46 58
3502.59 58
3502.73 60
3502.86 62
3503.00 64
3503.13 66
3503.27 68
3503.41 69
3503.54 70
3503.68 73
3503.81 76
3503.95 82
3504.09 87
3504.22 92
3504.36 95
3504.49 96
3504.63 94
3504.76 91
3504.90 88
3505.04 87
3505.17 89
3505.31 94
3505.44 101
3505.58 108
3505.71 113
3505.85 115
3505.99 113
3506.12 108
3506.26 99
3506.39 89
3506.53 79
3506.66 69
3506.80 60
3506.94 50
3507.07 39
3507.21 27
3507.34 15
3507.48 4
3507.62 0
3507.75 0
3507.89 0
3508.02 0
3508.16 1
3508.29 11
3508.43 23
3508.57 34
3508.70 43
3508.84 50
3508.97 53
3509.11 53
3509.25 51
3509.38 48
3509.52 45
3509.65 43
3509.79 43
3509.93 43
3510.06 45
3510.20 47
3510.33 49
3510.47 51
3510.60 53
3510.74 55
3510.88 56
3511.01 55
3511.15 53
3511.28 49
3511.42 42
3511.56 34
3511.69 25
3511.83 16
3511.96 9
3512.10 3
3512.24 0
3512.37 0
3512.51 0
3512.64 0
3512.78 0
3512.91 0
3513.05 0
3513.19 0
3513.32 0
3513.46 0
3513.59 1
3513.73 2
3513.87 3
3514.00 3
3514.14 3
3514.27 3
3514.41 2
3514.55 1
3514.68 0
3514.82 1
3514.95 2
3515.09 5
3515.23 8
3515.36 12
3515.50 15
3515.63 18
3515.77 20
3515.91 22
3516.04 22
3516.18 23
3516.31 25
3516.45 28
3516.59 32
3516.72 37
3516.86 42
3516.99 47
3517.13 51
3517.27 54
3517.40 55
3517.54 55
3517.67 53
3517.81 52
3517.95 51
3518.08 50
3518.22 50
3518.35 51
3518.49 52
3518.63 55
3518.76 58
3518.90 62
3519.03 65
3519.17 67
3519.31 68
3519.44 69
3519.58 70
3519.71 70
3519.85 71
3519.99 73
3520.12 75
3520.26 77
3520.39 79
3520.53 79
3520.67 79
3520.80 79
3520.94 79
3521.08 80
3521.21 84
3521.35 91
3521.48 101
3521.62 112
3521.76 124
3521.89 134
3522.03 142
3522.16 146
3522.30 147
3522.44 145
3522.57 140
3522.71 136
3522.84 132
3522.98 129
3523.12 127
3523.25 125
3523.39 123
3523.52 120
3523.66 118
3523.80 115
3523.93 113
3524.07 112
3524.21 114
3524.34 117
3524.48 121
3524.61 126
3524.75 130
3524.89 133
3525.02 134
3525.16 134
3525.29 133
3525.43 130
3525.57 126
3525.70 121
3525.84 117
3525.98 113
3526.11 112
3526.25 113
3526.38 117
3526.52 123
3526.66 132
3526.79 143
3526.93 153
3527.07 162
3527.20 170
3527.34 176
3527.47 178
3527.61 178
3527.75 173
3527.88 165
3528.02 154
3528.15 142
3528.29 130
3528.43 120
3528.56 112
3528.70 108
3528.84 107
3528.97 107
3529.11 108
3529.24 108
3529.38 107
3529.52 106
3529.65 104
3529.79 103
3529.93 103
3530.06 103
3530.20 102
3530.33 99
3530.47 93
3530.61 85
3530.74 75
3530.88 64
3531.02 55
3531.15 48
3531.29 45
3531.42 45
3531.56 48
3531.70 51
3531.83 55
3531.97 57
3532.11 59
3532.24 61
3532.38 63
3532.52 67
3532.65 72
3532.79 78
3532.92 85
3533.06 91
3533.20 95
3533.33 97
3533.47 96
3533.61 93
3533.74 88
3533.88 82
3534.01 76
3534.15 70
3534.29 64
3534.42 60
3534.56 57
3534.70 56
3534.83 57
3534.97 58
3535.11 60
3535.24 62
3535.38 64
3535.51 67
3535.65 71
3535.79 77
3535.92 85
3536.06 94
3536.20 103
3536.33 113
3536.47 120
3536.61 125
3536.74 126
3536.88 125
3537.01 120
3537.15 114
3537.29 107
3537.42 100
3537.56 96
3537.70 94
3537.83 95
3537.97 98
3538.11 101
3538.24 104
3538.38 106
3538.52 105
3538.65 102
3538.79 97
3538.92 91
3539.06 86
3539.20 82
3539.33 79
3539.47 78
3539.61 78
3539.74 80
3539.88 82
3540.02 85
3540.15 88
3540.29 93
3540.43 99
3540.56 106
3540.70 114
3540.83 122
3540.97 129
3541.11 134
3541.24 137
3541.38 137
3541.52 135
3541.65 133
3541.79 132
3541.93 131
3542.06 132
3542.20 132
3542.34 133
3542.47 134
3542.61 134
3542.75 134
3542.88 134
3543.02 134
3543.16 134
3543.29 134
3543.43 133
3543.56 131
3543.70 127
3543.84 122
3543.97 115
3544.11 108
3544.25 101
3544.38 96
3544.52 93
3544.66 92
3544.79 92
3544.93 92
3545.07 91
3545.20 90
3545.34 87
3545.48 84
3545.61 80
3545.75 77
3545.89 76
3546.02 74
3546.16 74
3546.30 74
3546.43 73
3546.57 73
3546.71 74
3546.84 75
3546.98 78
3547.12 83
3547.25 89
3547.39 96
3547.52 104
3547.66 112
3547.80 121
3547.93 128
3548.07 134
3548.21 138
3548.34 140
3548.48 139
3548.62 134
3548.75 126
3548.89 116
3549.03 104
3549.16 92
3549.30 81
3549.44 73
3549.57 66
3549.71 62
3549.85 61
3549.98 62
3550.12 65
3550.26 69
3550.39 75
3550.53 83
3550.67 91
3550.80 100
3550.94 107
3551.08 112
3551.21 114
3551.35 112
3551.49 106
3551.62 99
3551.76 91
3551.90 85
3552.03 81
3552.17 81
3552.31 83
3552.44 87
3552.58 93
3552.72 99
3552.85 106
3552.99 113
3553.13 120
3553.26 127
3553.40 134
3553.54 139
3553.67 141
3553.81 141
3553.95 137
3554.08 133
3554.22 127
3554.36 122
3554.49 117
3554.63 115
3554.77 112
3554.90 110
3555.04 107
3555.18 103
3555.31 98
3555.45 92
3555.59 86
3555.73 81
3555.86 78
3556.00 78
3556.14 80
3556.27 85
3556.41 91
3556.55 97
3556.68 103
3556.82 106
3556.96 105
3557.09 102
3557.23 95
3557.37 85
3557.50 75
3557.64 64
3557.78 55
3557.91 48
3558.05 44
3558.19 42
3558.32 42
3558.46 45
3558.60 48
3558.73 53
3558.87 57
3559.01 62
3559.14 67
3559.28 71
3559.42 74
3559.56 76
3559.69 76
3559.83 76
3559.97 76
3560.10 75
3560.24 74
3560.38 75
3560.51 77
3560.65 81
3560.79 86
3560.92 93
3561.06 99
3561.20 105
3561.33 108
3561.47 108
3561.61 105
3561.74 100
3561.88 93
3562.02 87
3562.16 80
3562.29 76
3562.43 74
3562.57 73
3562.70 75
3562.84 77
3562.98 80
3563.11 83
3563.25 84
3563.39 85
3563.52 85
3563.66 84
3563.80 83
3563.94 81
3564.07 79
3564.21 79
3564.35 79
3564.48 81
3564.62 83
3564.76 86
3564.89 90
3565.03 93
3565.17 96
3565.30 98
3565.44 98
3565.58 97
3565.72 93
3565.85 87
3565.99 80
3566.13 71
3566.26 61
3566.40 51
3566.54 40
3566.67 30
3566.81 20
3566.95 11
3567.08 3
3567.22 0
3567.36 0
3567.50 0
3567.63 0
3567.77 0
3567.91 0
3568.04 0
3568.18 0
3568.32 0
3568.45 3
3568.59 11
3568.73 21
3568.87 32
3569.00 43
3569.14 52
3569.28 60
3569.41 65
3569.55 70
3569.69 73
3569.82 76
3569.96 79
3570.10 81
3570.24 83
3570.37 83
3570.51 81
3570.65 76
3570.78 70
3570.92 64
3571.06 58
3571.19 54
3571.33 53
3571.47 56
3571.61 61
3571.74 69
3571.88 79
3572.02 90
3572.15 102
3572.29 114
3572.43 126
3572.57 138
3572.70 150
3572.84 161
3572.98 170
3573.11 178
3573.25 183
3573.39 186
3573.53 185
3573.66 182
3573.80 177
3573.94 170
3574.07 161
3574.21 152
3574.35 143
3574.48 136
3574.62 130
3574.76 126
3574.90 124
3575.03 122
3575.17 120
3575.31 117
3575.44 114
3575.58 111
3575.72 109
3575.86 108
3575.99 110
3576.13 113
3576.27 116
3576.40 120
3576.54 121
3576.68 120
3576.82 116
3576.95 110
3577.09 103
3577.23 96
3577.36 91
3577.50 88
3577.64 86
3577.78 84
3577.91 83
3578.05 80
3578.19 75
3578.33 68
3578.46 59
3578.60 50
3578.74 41
3578.87 34
3579.01 29
3579.15 28
3579.29 29
3579.42 33
3579.56 39
3579.70 43
3579.83 47
3579.97 47
3580.11 44
3580.25 38
3580.38 31
3580.52 23
3580.66 17
3580.79 12
3580.93 11
3581.07 11
3581.21 14
3581.34 18
3581.48 21
3581.62 24
3581.76 27
3581.89 29
3582.03 32
3582.17 36
3582.30 42
3582.44 48
3582.58 55
3582.72 61
3582.85 66
3582.99 70
3583.13 73
3583.27 75
3583.40 77
3583.54 79
3583.68 82
3583.81 85
3583.95 86
3584.09 86
3584.23 84
3584.36 80
3584.50 74
3584.64 67
3584.78 60
3584.91 55
3585.05 52
3585.19 51
3585.33 50
3585.46 50
3585.60 49
3585.74 48
3585.87 46
3586.01 43
3586.15 40
3586.29 37
3586.42 34
3586.56 31
3586.70 28
3586.84 25
3586.97 23
3587.11 21
3587.25 22
3587.39 26
3587.52 33
3587.66 42
3587.80 54
3587.93 66
3588.07 77
3588.21 87
3588.35 93
3588.48 95
3588.62 93
3588.76 89
3588.90 83
3589.03 77
3589.17 73
3589.31 72
3589.45 74
3589.58 78
3589.72 83
3589.86 89
3590.00 93
3590.13 97
3590.27 99
3590.41 101
3590.55 104
3590.68 109
3590.82 115
3590.96 121
3591.09 127
3591.23 132
3591.37 134
3591.51 135
3591.64 135
3591.78 134
3591.92 133
3592.06 133
3592.19 133
3592.33 132
3592.47 130
3592.61 127
3592.74 122
3592.88 115
3593.02 107
3593.16 99
3593.29 91
3593.43 85
3593.57 79
3593.71 76
3593.84 74
3593.98 73
3594.12 73
3594.26 73
3594.39 72
3594.53 70
3594.67 67
3594.81 63
3594.94 57
3595.08 52
3595.22 48
3595.36 44
3595.49 41
3595.63 39
3595.77 38
3595.91 38
3596.04 39
3596.18 41
3596.32 44
3596.46 46
3596.59 49
3596.73 52
3596.87 54
3597.01 57
3597.14 59
3597.28 61
3597.42 63
3597.56 65
3597.69 66
3597.83 66
3597.97 67
3598.11 68
3598.24 70
3598.38 73
3598.52 78
3598.66 83
3598.80 87
3598.93 88
3599.07 88
3599.21 84
3599.35 79
3599.48 74
3599.62 70
3599.76 68
3599.90 69
3600.03 73
3600.17 78
3600.31 83
3600.45 86
3600.58 88
3600.72 87
3600.86 84
3601.00 81
3601.13 76
3601.27 72
3601.41 67
3601.55 62
3601.68 57
3601.82 53
3601.96 49
3602.10 45
3602.24 42
3602.37 39
3602.51 37
3602.65 35
3602.79 32
3602.92 30
3603.06 29
3603.20 28
3603.34 27
3603.47 28
3603.61 29
3603.75 32
3603.89 35
3604.03 38
3604.16 42
3604.30 46
3604.44 50
3604.58 53
3604.71 56
3604.85 58
3604.99 60
3605.13 62
3605.26 65
3605.40 69
3605.54 73
3605.68 77
3605.82 81
3605.95 83
3606.09 84
3606.23 83
3606.37 81
3606.50 78
3606.64 76
3606.78 75
3606.92 75
3607.05 76
3607.19 76
3607.33 75
3607.47 71
3607.61 65
3607.74 56
3607.88 45
3608.02 33
3608.16 21
3608.29 10
3608.43 2
3608.57 0
3608.71 0
3608.85 0
3608.98 0
3609.12 0
3609.26 0
3609.40 0
3609.53 0
3609.67 0
3609.81 6
3609.95 13
3610.09 19
3610.22 24
3610.36 27
3610.50 28
3610.64 26
3610.77 24
3610.91 22
3611.05 20
3611.19 20
3611.33 22
3611.46 25
3611.60 30
3611.74 36
3611.88 41
3612.01 47
3612.15 53
3612.29 60
3612.43 67
3612.57 74
3612.70 81
3612.84 87
3612.98 89
3613.12 89
3613.26 86
3613.39 80
3613.53 73
3613.67 66
3613.81 61
3613.94 56
3614.08 54
3614.22 52
3614.36 52
3614.50 52
3614.63 53
3614.77 56
3614.91 60
3615.05 67
3615.19 74
3615.32 82
3615.46 89
3615.60 94
3615.74 96
3615.88 95
3616.01 91
3616.15 86
3616.29 80
3616.43 73
3616.56 67
3616.70 61
3616.84 55
3616.98 48
3617.12 40
3617.25 33
3617.39 27
3617.53 22
3617.67 20
3617.81 19
3617.94 21
3618.08 24
3618.22 28
3618.36 31
3618.50 33
3618.63 33
3618.77 32
3618.91 30
3619.05 28
3619.19 25
3619.32 22
3619.46 20
3619.60 18
3619.74 16
3619.88 15
3620.01 13
3620.15 10
3620.29 7
3620.43 4
3620.57 0
3620.70 0
3620.84 0
3620.98 0
3621.12 0
3621.26 0
3621.39 5
3621.53 11
3621.67 17
3621.81 23
3621.95 28
3622.08 31
3622.22 33
3622.36 33
3622.50 32
3622.64 30
3622.77 29
3622.91 28
3623.05 29
3623.19 31
3623.33 35
3623.46 40
3623.60 47
3623.74 52
3623.88 57
3624.02 60
3624.15 61
3624.29 60
3624.43 57
3624.57 54
3624.71 51
3624.84 50
3624.98 52
3625.12 56
3625.26 62
3625.40 69
3625.53 75
3625.67 80
3625.81 83
3625.95 83
3626.09 83
3626.23 83
3626.36 83
3626.50 84
3626.64 87
3626.78 89
3626.92 93
3627.05 96
3627.19 99
3627.33 101
3627.47 103
3627.61 105
3627.74 107
3627.88 109
3628.02 112
3628.16 114
3628.30 116
3628.44 117
3628.57 116
3628.71 113
3628.85 108
3628.99 101
3629.13 92
3629.26 84
3629.40 75
3629.54 67
3629.68 61
3629.82 54
3629.96 49
3630.09 44
3630.23 39
3630.37 34
3630.51 28
3630.65 23
3630.78 18
3630.92 12
3631.06 6
3631.20 0
3631.34 0
3631.48 0
3631.61 0
3631.75 0
3631.89 0
3632.03 0
3632.17 0
3632.30 5
3632.44 12
3632.58 16
3632.72 18
3632.86 18
3633.00 14
3633.13 10
3633.27 5
3633.41 1
3633.55 0
3633.69 0
3633.83 3
3633.96 9
3634.10 17
3634.24 26
3634.38 36
3634.52 45
3634.65 54
3634.79 61
3634.93 66
3635.07 70
3635.21 72
3635.35 73
3635.48 71
3635.62 68
3635.76 64
3635.90 59
3636.04 54
3636.18 49
3636.31 45
3636.45 43
3636.59 42
3636.73 42
3636.87 44
3637.01 48
3637.14 53
3637.28 59
3637.42 66
3637.56 73
3637.70 78
3637.84 82
3637.97 85
3638.11 86
3638.25 86
3638.39 86
3638.53 87
3638.67 88
3638.80 89
3638.94 89
3639.08 87
3639.22 84
3639.36 81
3639.50 77
3639.63 74
3639.77 72
3639.91 72
3640.05 73
3640.19 75
3640.33 78
3640.46 80
3640.60 83
3640.74 86
3640.88 90
3641.02 94
3641.16 98
3641.29 103
3641.43 106
3641.57 108
3641.71 110
3641.85 110
3641.99 109
3642.12 110
3642.26 111
3642.40 114
3642.54 118
3642.68 123
3642.82 129
3642.96 134
3643.09 137
3643.23 139
3643.37 139
3643.51 138
3643.65 136
3643.79 133
3643.92 130
3644.06 128
3644.20 127
3644.34 127
3644.48 128
3644.62 130
3644.75 132
3644.89 134
3645.03 135
3645.17 135
3645.31 133
3645.45 129
3645.59 124
3645.72 117
3645.86 111
3646.00 104
3646.14 98
3646.28 94
3646.42 92
3646.56 90
3646.69 90
3646.83 91
3646.97 91
3647.11 90
3647.25 88
3647.39 84
3647.52 79
3647.66 73
3647.80 69
3647.94 66
3648.08 65
3648.22 66
3648.36 68
3648.49 71
3648.63 75
3648.77 78
3648.91 79
3649.05 81
3649.19 82
3649.33 84
3649.46 87
3649.60 90
3649.74 93
3649.88 95
3650.02 95
3650.16 94
3650.30 91
3650.43 86
3650.57 80
3650.71 74
3650.85 68
3650.99 63
3651.13 59
3651.27 57
3651.40 55
3651.54 53
3651.68 52
3651.82 50
3651.96 49
3652.10 50
3652.24 53
3652.37 57
3652.51 63
3652.65 70
3652.79 76
3652.93 80
3653.07 83
3653.21 84
3653.34 84
3653.48 83
3653.62 83
3653.76 83
3653.90 83
3654.04 83
3654.18 83
3654.31 82
3654.45 79
3654.59 76
3654.73 73
3654.87 71
3655.01 71
3655.15 74
3655.29 78
3655.42 85
3655.56 91
3655.70 95
3655.84 97
3655.98 95
3656.12 89
3656.26 81
3656.39 70
3656.53 60
3656.67 50
3656.81 43
3656.95 40
3657.09 39
3657.23 42
3657.37 47
3657.50 53
3657.64 61
3657.78 68
3657.92 74
3658.06 78
3658.20 79
3658.34 78
3658.47 75
3658.61 72
3658.75 68
3658.89 65
3659.03 64
3659.17 64
3659.31 64
3659.45 64
3659.58 63
3659.72 60
3659.86 55
3660.00 49
3660.14 43
3660.28 38
3660.42 36
3660.56 36
3660.69 37
3660.83 41
3660.97 44
3661.11 47
3661.25 49
3661.39 50
3661.53 49
3661.67 48
3661.80 46
3661.94 45
3662.08 44
3662.22 44
3662.36 44
3662.50 45
3662.64 46
3662.78 47
3662.92 47
3663.05 46
3663.19 45
3663.33 43
3663.47 42
3663.61 42
3663.75 44
3663.89 49
3664.03 57
3664.16 67
3664.30 78
3664.44 87
3664.58 94
3664.72 99
3664.86 100
3665.00 99
3665.14 96
3665.28 93
3665.41 91
3665.55 90
3665.69 91
3665.83 94
3665.97 98
3666.11 103
3666.25 110
3666.39 116
3666.52 122
3666.66 126
3666.80 127
3666.94 125
3667.08 119
3667.22 111
3667.36 102
3667.50 92
3667.64 84
3667.77 77
3667.91 73
3668.05 71
3668.19 70
3668.33 69
3668.47 69
3668.61 69
3668.75 69
3668.89 68
3669.02 68
3669.16 68
3669.30 68
3669.44 69
3669.58 69
3669.72 69
3669.86 70
3670.00 71
3670.14 72
3670.28 74
3670.41 76
3670.55 78
3670.69 79
3670.83 79
3670.97 78
3671.11 76
3671.25 73
3671.39 71
3671.53 69
3671.66 67
3671.80 66
3671.94 67
3672.08 67
3672.22 68
3672.36 67
3672.50 66
3672.64 63
3672.78 58
3672.92 53
3673.05 46
3673.19 40
3673.33 35
3673.47 31
3673.61 27
3673.75 25
3673.89 24
3674.03 23
3674.17 24
3674.31 25
3674.44 29
3674.58 35
3674.72 43
3674.86 52
3675.00 63
3675.14 73
3675.28 83
3675.42 93
3675.56 102
3675.70 111
3675.83 119
3675.97 127
3676.11 132
3676.25 136
3676.39 136
3676.53 133
3676.67 128
3676.81 123
3676.95 117
3677.09 112
3677.23 109
3677.36 108
3677.50 107
3677.64 107
3677.78 106
3677.92 106
3678.06 106
3678.20 106
3678.34 108
3678.48 110
3678.62 112
3678.76 113
3678.89 112
3679.03 109
3679.17 102
3679.31 93
3679.45 81
3679.59 68
3679.73 55
3679.87 44
3680.01 35
3680.15 30
3680.29 28
3680.42 28
3680.56 31
3680.70 34
3680.84 36
3680.98 37
3681.12 35
3681.26 33
3681.40 29
3681.54 25
3681.68 22
3681.82 20
3681.96 19
3682.09 19
3682.23 20
3682.37 20
3682.51 21
3682.65 21
3682.79 21
3682.93 22
3683.07 24
3683.21 27
3683.35 32
3683.49 38
3683.63 45
3683.76 50
3683.90 54
3684.04 55
3684.18 54
3684.32 50
3684.46 43
3684.60 35
3684.74 25
3684.88 14
3685.02 4
3685.16 0
3685.30 0
3685.44 0
3685.57 0
3685.71 0
3685.85 0
3685.99 0
3686.13 0
3686.27 7
3686.41 19
3686.55 30
3686.69 41
3686.83 51
3686.97 59
3687.11 66
3687.25 73
3687.38 78
3687.52 81
3687.66 83
3687.80 82
3687.94 79
3688.08 74
3688.22 67
3688.36 58
3688.50 49
3688.64 39
3688.78 30
3688.92 22
3689.06 14
3689.20 9
3689.33 5
3689.47 3
3689.61 3
3689.75 4
3689.89 6
3690.03 8
3690.17 10
3690.31 11
3690.45 11
3690.59 9
3690.73 7
3690.87 5
3691.01 3
3691.15 2
3691.29 1
3691.42 1
3691.56 2
3691.70 4
3691.84 7
3691.98 10
3692.12 15
3692.26 21
3692.40 28
3692.54 36
3692.68 43
3692.82 50
3692.96 56
3693.10 61
3693.24 63
3693.38 63
3693.51 60
3693.65 55
3693.79 48
3693.93 40
3694.07 31
3694.21 23
3694.35 17
3694.49 13
3694.63 13
3694.77 15
3694.91 20
3695.05 28
3695.19 37
3695.33 46
3695.47 55
3695.61 61
3695.75 66
3695.88 68
3696.02 68
3696.16 66
3696.30 64
3696.44 62
3696.58 61
3696.72 59
3696.86 58
3697.00 57
3697.14 56
3697.28 54
3697.42 52
3697.56 50
3697.70 48
3697.84 47
3697.98 47
3698.12 48
3698.26 50
3698.39 52
3698.53 54
3698.67 56
3698.81 57
3698.95 57
3699.09 54
3699.23 50
3699.37 44
3699.51 37
3699.65 30
3699.79 24
3699.93 20
3700.07 18
3700.21 18
3700.35 21
3700.49 27
3700.63 35
3700.77 46
3700.91 58
3701.05 71
3701.18 83
3701.32 93
3701.46 101
3701.60 104
3701.74 104
3701.88 101
3702.02 96
3702.16 89
3702.30 83
3702.44 77
3702.58 71
3702.72 66
3702.86 61
3703.00 58
3703.14 56
3703.28 57
3703.42 59
3703.56 63
3703.70 66
3703.84 68
3703.98 68
3704.12 65
3704.25 61
3704.39 55
3704.53 50
3704.67 45
3704.81 42
3704.95 41
3705.09 41
3705.23 42
3705.37 43
3705.51 45
3705.65 49
3705.79 53
3705.93 59
3706.07 65
3706.21 70
3706.35 75
3706.49 80
3706.63 83
3706.77 86
3706.91 89
3707.05 92
3707.19 97
3707.33 102
3707.47 109
3707.61 115
3707.75 121
3707.88 127
3708.02 132
3708.16 136
3708.30 139
3708.44 141
3708.58 142
3708.72 140
3708.86 137
3709.00 131
3709.14 124
3709.28 116
3709.42 108
3709.56 100
3709.70 92
3709.84 86
3709.98 80
3710.12 76
3710.26 72
3710.40 69
3710.54 66
3710.68 63
3710.82 60
3710.96 57
3711.10 53
3711.24 49
3711.38 45
3711.52 40
3711.66 35
3711.80 29
3711.94 22
3712.08 15
3712.22 7
3712.36 0
3712.49 0
3712.63 0
3712.77 0
3712.91 0
3713.05 0
3713.19 0
3713.33 0
3713.47 3
3713.61 6
3713.75 8
3713.89 10
3714.03 13
3714.17 19
3714.31 26
3714.45 35
3714.59 46
3714.73 56
3714.87 66
3715.01 74
3715.15 80
3715.29 83
3715.43 85
3715.57 86
3715.71 85
3715.85 83
3715.99 80
3716.13 76
3716.27 71
3716.41 64
3716.55 57
3716.69 49
3716.83 41
3716.97 33
3717.11 25
3717.25 18
3717.39 12
3717.53 8
3717.67 6
3717.81 8
3717.95 11
3718.09 17
3718.23 23
3718.37 28
3718.51 33
3718.65 36
3718.79 38
3718.93 38
3719.07 36
3719.21 33
3719.35 29
3719.49 23
3719.62 18
3719.76 14
3719.90 12
3720.04 14
3720.18 18
3720.32 26
3720.46 35
3720.60 43
3720.74 50
3720.88 55
3721.02 57
3721.16 57
3721.30 57
3721.44 57
3721.58 59
3721.72 62
3721.86 67
3722.00 72
3722.14 77
3722.28 81
3722.42 82
3722.56 82
3722.70 78
3722.84 73
3722.98 66
3723.12 59
3723.26 52
3723.40 46
3723.54 42
3723.68 40
3723.82 40
3723.96 41
3724.10 43
3724.24 45
3724.38 47
3724.52 48
3724.66 49
3724.80 49
3724.94 48
3725.08 47
3725.22 46
3725.36 46
3725.50 45
3725.64 45
3725.78 43
3725.92 41
3726.06 38
3726.20 35
3726.34 32
3726.48 30
3726.62 31
3726.76 35
3726.90 42
3727.04 50
3727.18 57
3727.32 63
3727.46 66
3727.60 65
3727.74 62
3727.88 59
3728.02 57
3728.16 58
3728.30 63
3728.44 72
3728.58 84
3728.72 95
3728.86 104
3729.00 109
3729.14 110
3729.28 107
3729.42 102
3729.56 97
3729.70 92
3729.84 89
3729.98 87
3730.12 85
3730.26 84
3730.40 82
3730.54 81
3730.68 80
3730.82 80
3730.96 80
3731.10 81
3731.24 81
3731.38 80
3731.52 77
3731.66 72
3731.80 65
3731.94 58
3732.08 51
3732.22 46
3732.36 43
3732.50 42
3732.64 43
3732.78 45
3732.92 47
3733.06 49
3733.20 49
3733.34 46
3733.49 41
3733.63 34
3733.77 25
3733.91 16
3734.05 6
3734.19 0
3734.33 0
3734.47 0
3734.61 0
3734.75 0
3734.89 0
3735.03 0
3735.17 0
3735.31 1
3735.45 9
3735.59 17
3735.73 24
3735.87 28
3736.01 29
3736.15 27
3736.29 22
3736.43 16
3736.57 10
3736.71 4
3736.85 1
3736.99 1
3737.13 3
3737.27 9
3737.41 16
3737.55 25
3737.69 34
3737.83 43
3737.97 49
3738.11 54
3738.25 57
3738.39 59
3738.53 61
3738.67 64
3738.81 68
3738.95 73
3739.09 79
3739.23 84
3739.37 88
3739.51 89
3739.65 87
3739.79 82
3739.93 75
3740.07 66
3740.21 57
3740.35 49
3740.49 42
3740.64 37
3740.78 35
3740.92 36
3741.06 39
3741.20 44
3741.34 52
3741.48 61
3741.62 72
3741.76 84
3741.90 95
3742.04 105
3742.18 111
3742.32 115
3742.46 115
3742.60 112
3742.74 108
3742.88 105
3743.02 103
3743.16 103
3743.30 106
3743.44 111
3743.58 117
3743.72 123
3743.86 127
3744.00 130
3744.14 130
3744.28 128
3744.42 124
3744.56 119
3744.70 113
3744.84 107
3744.98 100
3745.13 94
3745.27 89
3745.41 83
3745.55 78
3745.69 73
3745.83 68
3745.97 64
3746.11 60
3746.25 57
3746.39 55
3746.53 55
3746.67 56
3746.81 57
3746.95 59
3747.09 61
3747.23 61
3747.37 60
3747.51 58
3747.65 55
3747.79 53
3747.93 52
3748.07 53
3748.21 55
3748.35 58
3748.49 62
3748.63 65
3748.78 67
3748.92 68
3749.06 67
3749.20 64
3749.34 60
3749.48 56
3749.62 51
3749.76 46
3749.90 42
3750.04 38
3750.18 34
3750.32 29
3750.46 24
3750.60 17
3750.74 10
3750.88 3
3751.02 0
3751.16 0
3751.30 0
3751.44 0
3751.58 0
3751.72 0
3751.87 0
3752.01 0
3752.15 3
3752.29 11
3752.43 17
3752.57 23
3752.71 26
3752.85 28
3752.99 28
3753.13 27
3753.27 26
3753.41 26
3753.55 28
3753.69 31
3753.83 35
3753.97 38
3754.11 41
3754.25 42
3754.39 41
3754.53 38
3754.68 34
3754.82 30
3754.96 26
3755.10 23
3755.24 22
3755.38 23
3755.52 26
3755.66 31
3755.80 38
3755.94 46
3756.08 53
3756.22 61
3756.36 68
3756.50 75
3756.64 82
3756.78 89
3756.92 98
3757.06 108
3757.21 119
3757.35 129
3757.49 137
3757.63 142
3757.77 141
3757.91 136
3758.05 125
3758.19 111
3758.33 94
3758.47 75
3758.61 57
3758.75 41
3758.89 27
3759.03 16
3759.17 8
3759.31 4
3759.45 2
3759.60 4
3759.74 7
3759.88 12
3760.02 19
3760.16 26
3760.30 32
3760.44 37
3760.58 39
3760.72 39
3760.86 37
3761.00 34
3761.14 33
3761.28 33
3761.42 36
3761.56 43
3761.70 53
3761.85 65
3761.99 78
3762.13 91
3762.27 103
3762.41 112
3762.55 119
3762.69 123
3762.83 125
3762.97 125
3763.11 124
3763.25 123
3763.39 123
3763.53 123
3763.67 122
3763.82 122
3763.96 119
3764.10 115
3764.24 109
3764.38 101
3764.52 92
3764.66 84
3764.80 77
3764.94 73
3765.08 72
3765.22 76
3765.36 83
3765.50 94
3765.64 106
3765.79 119
3765.93 129
3766.07 136
3766.21 137
3766.35 134
3766.49 126
3766.63 115
3766.77 103
3766.91 91
3767.05 81
3767.19 72
3767.33 66
3767.47 60
3767.61 56
3767.76 53
3767.90 51
3768.04 49
3768.18 48
3768.32 48
3768.46 50
3768.60 52
3768.74 54
3768.88 56
3769.02 56
3769.16 54
3769.30 51
3769.45 46
3769.59 39
3769.73 31
3769.87 23
3770.01 15
3770.15 8
3770.29 2
3770.43 0
3770.57 0
3770.71 2
3770.85 7
3770.99 15
3771.14 24
3771.28 33
3771.42 40
3771.56 44
3771.70 45
3771.84 43
3771.98 39
3772.12 33
3772.26 27
3772.40 20
3772.54 15
3772.68 10
3772.83 7
3772.97 6
3773.11 8
3773.25 12
3773.39 19
3773.53 27
3773.67 36
3773.81 44
3773.95 51
3774.09 55
3774.23 58
3774.38 59
3774.52 59
3774.66 58
3774.80 56
3774.94 54
3775.08 52
3775.22 49
3775.36 45
3775.50 42
3775.64 40
3775.78 38
3775.93 38
3776.07 40
3776.21 43
3776.35 47
3776.49 51
3776.63 56
3776.77 60
3776.91 64
3777.05 69
3777.19 73
3777.33 78
3777.48 82
3777.62 87
3777.76 92
3777.90 96
3778.04 98
3778.18 99
3778.32 99
3778.46 96
3778.60 92
3778.74 88
3778.89 83
3779.03 80
3779.17 77
3779.31 76
3779.45 74
3779.59 72
3779.73 69
3779.87 63
3780.01 56
3780.15 46
3780.30 36
3780.44 26
3780.58 16
3780.72 8
3780.86 2
3781.00 0
3781.14 0
3781.28 0
3781.42 0
3781.56 0
3781.71 0
3781.85 0
3781.99 2
3782.13 7
3782.27 15
3782.41 25
3782.55 38
3782.69 52
3782.83 65
3782.97 75
3783.12 82
3783.26 83
3783.40 80
3783.54 74
3783.68 64
3783.82 54
3783.96 44
3784.10 34
3784.24 26
3784.39 20
3784.53 15
3784.67 11
3784.81 8
3784.95 6
3785.09 4
3785.23 1
3785.37 0
3785.51 0
3785.66 0
3785.80 0
3785.94 0
3786.08 0
3786.22 0
3786.36 1
3786.50 8
3786.64 15
3786.78 20
3786.93 24
3787.07 28
3787.21 31
3787.35 35
3787.49 39
3787.63 42
3787.77 44
3787.91 44
3788.05 42
3788.20 37
3788.34 32
3788.48 28
3788.62 26
3788.76 28
3788.90 34
3789.04 44
3789.18 57
3789.33 71
3789.47 84
3789.61 95
3789.75 103
3789.89 109
3790.03 114
3790.17 118
3790.31 123
3790.45 127
3790.60 131
3790.74 134
3790.88 137
3791.02 139
3791.16 140
3791.30 140
3791.44 141
3791.58 141
3791.73 141
3791.87 139
3792.01 134
3792.15 128
3792.29 119
3792.43 110
3792.57 101
3792.71 92
3792.86 85
3793.00 81
3793.14 80
3793.28 82
3793.42 88
3793.56 96
3793.70 105
3793.84 114
3793.99 123
3794.13 128
3794.27 131
3794.41 131
3794.55 128
3794.69 124
3794.83 121
3794.97 118
3795.12 118
3795.26 120
3795.40 122
3795.54 124
3795.68 126
3795.82 125
3795.96 122
3796.10 117
3796.25 112
3796.39 106
3796.53 101
3796.67 98
3796.81 98
3796.95 100
3797.09 105
3797.24 112
3797.38 121
3797.52 130
3797.66 139
3797.80 146
3797.94 150
3798.08 151
3798.22 148
3798.37 144
3798.51 137
3798.65 130
3798.79 123
3798.93 117
3799.07 112
3799.21 108
3799.36 106
3799.50 105
3799.64 103
3799.78 102
3799.92 100
3800.06 97
3800.20 93
3800.34 88
3800.49 82
3800.63 75
3800.77 69
3800.91 64
3801.05 61
3801.19 60
3801.33 62
3801.48 66
3801.62 72
3801.76 80
3801.90 87
3802.04 95
3802.18 100
3802.32 104
3802.47 106
3802.61 105
3802.75 103
3802.89 100
3803.03 98
3803.17 99
3803.31 102
3803.46 108
3803.60 115
3803.74 123
3803.88 128
3804.02 132
3804.16 133
3804.30 131
3804.45 127
3804.59 122
3804.73 118
3804.87 114
3805.01 109
3805.15 105
3805.29 99
3805.44 93
3805.58 85
3805.72 78
3805.86 71
3806.00 67
3806.14 66
3806.29 68
3806.43 72
3806.57 78
3806.71 84
3806.85 88
3806.99 89
3807.13 87
3807.28 82
3807.42 76
3807.56 69
3807.70 63
3807.84 57
3807.98 51
3808.12 47
3808.27 43
3808.41 39
3808.55 36
3808.69 34
3808.83 33
3808.97 32
3809.12 31
3809.26 29
3809.40 28
3809.54 26
3809.68 26
3809.82 27
3809.97 29
3810.11 34
3810.25 41
3810.39 50
3810.53 59
3810.67 68
3810.81 77
3810.96 84
3811.10 90
3811.24 94
3811.38 96
3811.52 98
3811.66 98
3811.81 98
3811.95 96
3812.09 94
3812.23 90
3812.37 86
3812.51 81
3812.66 77
3812.80 73
3812.94 71
3813.08 71
3813.22 71
3813.36 71
3813.50 70
3813.65 65
3813.79 58
3813.93 49
3814.07 40
3814.21 31
3814.35 24
3814.50 21
3814.64 19
3814.78 20
3814.92 21
3815.06 22
3815.20 22
3815.35 22
3815.49 23
3815.63 23
3815.77 26
3815.91 30
3816.05 34
3816.20 39
3816.34 44
3816.48 47
3816.62 48
3816.76 47
3816.90 44
3817.05 40
3817.19 36
3817.33 33
3817.47 33
3817.61 35
3817.75 41
3817.90 49
3818.04 58
3818.18 67
3818.32 74
3818.46 79
3818.61 81
3818.75 82
3818.89 81
3819.03 79
3819.17 77
3819.31 76
3819.46 75
3819.60 74
3819.74 73
3819.88 71
3820.02 67
3820.16 61
3820.31 52
3820.45 42
3820.59 31
3820.73 20
3820.87 9
3821.01 0
3821.16 0
3821.30 0
3821.44 0
3821.58 0
3821.72 0
3821.87 0
3822.01 0
3822.15 0
3822.29 5
3822.43 12
3822.57 19
3822.72 27
3822.86 37
3823.00 47
3823.14 58
3823.28 69
3823.43 78
3823.57 86
3823.71 90
3823.85 90
3823.99 88
3824.13 84
3824.28 80
3824.42 76
3824.56 73
3824.70 71
3824.84 68
3824.99 64
3825.13 59
3825.27 51
3825.41 42
3825.55 34
3825.69 27
3825.84 23
3825.98 22
3826.12 23
3826.26 26
3826.40 28
3826.55 29
3826.69 29
3826.83 28
3826.97 26
3827.11 25
3827.26 26
3827.40 31
3827.54 39
3827.68 49
3827.82 61
3827.96 74
3828.11 85
3828.25 94
3828.39 100
3828.53 101
3828.67 98
3828.82 91
3828.96 82
3829.10 71
3829.24 60
3829.38 52
3829.53 46
3829.67 42
3829.81 41
3829.95 43
3830.09 45
3830.24 49
3830.38 54
3830.52 60
3830.66 65
3830.80 71
3830.95 77
3831.09 82
3831.23 86
3831.37 90
3831.51 93
3831.65 97
3831.80 102
3831.94 107
3832.08 112
3832.22 117
3832.36 121
3832.51 124
3832.65 125
3832.79 124
3832.93 122
3833.07 119
3833.22 114
3833.36 108
3833.50 101
3833.64 94
3833.78 87
3833.93 81
3834.07 78
3834.21 77
3834.35 78
3834.49 81
3834.64 84
3834.78 84
3834.92 82
3835.06 78
3835.20 71
3835.35 62
3835.49 54
3835.63 48
3835.77 43
3835.91 39
3836.06 37
3836.20 34
3836.34 31
3836.48 27
3836.63 23
3836.77 19
3836.91 17
3837.05 17
3837.19 19
3837.34 24
3837.48 31
3837.62 38
3837.76 46
3837.90 53
3838.05 58
3838.19 63
3838.33 67
3838.47 70
3838.61 73
3838.76 74
3838.90 74
3839.04 73
3839.18 72
3839.32 70
3839.47 70
3839.61 71
3839.75 73
3839.89 78
3840.04 85
3840.18 91
3840.32 97
3840.46 101
3840.60 103
3840.75 104
3840.89 104
3841.03 104
3841.17 105
3841.31 108
3841.46 112
3841.60 116
3841.74 119
3841.88 119
3842.03 114
3842.17 105
3842.31 92
3842.45 76
3842.59 61
3842.74 48
3842.88 39
3843.02 34
3843.16 35
3843.30 39
3843.45 45
3843.59 50
3843.73 55
3843.87 58
3844.02 60
3844.16 62
3844.30 64
3844.44 67
3844.58 70
3844.73 72
3844.87 72
3845.01 71
3845.15 69
3845.30 66
3845.44 64
3845.58 64
3845.72 66
3845.86 70
3846.01 76
3846.15 82
3846.29 88
3846.43 92
3846.58 93
3846.72 92
3846.86 87
3847.00 80
3847.14 70
3847.29 59
3847.43 47
3847.57 38
3847.71 30
3847.86 27
3848.00 27
3848.14 31
3848.28 38
3848.43 47
3848.57 58
3848.71 68
3848.85 78
3848.99 87
3849.14 95
3849.28 101
3849.42 106
3849.56 108
3849.71 107
3849.85 104
3849.99 97
3850.13 89
3850.27 80
3850.42 71
3850.56 65
3850.70 60
3850.84 56
3850.99 54
3851.13 51
3851.27 49
3851.41 46
3851.56 44
3851.70 42
3851.84 42
3851.98 43
3852.13 44
3852.27 46
3852.41 48
3852.55 50
3852.69 52
3852.84 54
3852.98 57
3853.12 61
3853.26 65
3853.41 70
3853.55 74
3853.69 76
3853.83 77
3853.98 76
3854.12 74
3854.26 71
3854.40 69
3854.55 68
3854.69 66
3854.83 65
3854.97 63
3855.11 61
3855.26 57
3855.40 51
3855.54 45
3855.68 38
3855.83 29
3855.97 21
3856.11 11
3856.25 2
3856.40 0
3856.54 0
3856.68 0
3856.82 0
3856.97 0
3857.11 0
3857.25 0
3857.39 0
3857.54 5
3857.68 14
3857.82 22
3857.96 30
3858.11 35
3858.25 40
3858.39 43
3858.53 46
3858.68 49
3858.82 51
3858.96 53
3859.10 54
3859.25 54
3859.39 51
3859.53 47
3859.67 43
3859.82 38
3859.96 33
3860.10 30
3860.24 29
3860.39 29
3860.53 30
3860.67 33
3860.81 37
3860.96 42
3861.10 48
3861.24 53
3861.38 58
3861.53 61
3861.67 63
3861.81 64
3861.95 65
3862.10 67
3862.24 70
3862.38 74
3862.52 80
3862.67 85
3862.81 90
3862.95 91
3863.09 91
3863.24 89
3863.38 85
3863.52 82
3863.66 79
3863.81 78
3863.95 78
3864.09 79
3864.23 80
3864.38 83
3864.52 86
3864.66 89
3864.80 91
3864.95 92
3865.09 91
3865.23 87
3865.37 82
3865.52 74
3865.66 67
3865.80 60
3865.94 55
3866.09 52
3866.23 52
3866.37 54
3866.52 58
3866.66 63
3866.80 68
3866.94 73
3867.09 77
3867.23 81
3867.37 83
3867.51 84
3867.66 84
3867.80 84
3867.94 85
3868.08 86
3868.23 89
3868.37 94
3868.51 99
3868.65 107
3868.80 114
3868.94 122
3869.08 127
3869.23 129
3869.37 128
3869.51 122
3869.65 112
3869.80 98
3869.94 84
3870.08 69
3870.22 56
3870.37 46
3870.51 39
3870.65 34
3870.79 32
3870.94 32
3871.08 32
3871.22 32
3871.37 32
3871.51 33
3871.65 33
3871.79 32
3871.94 32
3872.08 31
3872.22 29
3872.36 26
3872.51 23
3872.65 21
3872.79 19
3872.94 18
3873.08 18
3873.22 18
3873.36 20
3873.51 20
3873.65 21
3873.79 21
3873.93 21
3874.08 21
3874.22 23
3874.36 26
3874.51 30
3874.65 35
3874.79 39
3874.93 43
3875.08 45
3875.22 48
3875.36 49
3875.50 52
3875.65 55
3875.79 58
3875.93 62
3876.08 65
3876.22 68
3876.36 70
3876.50 71
3876.65 72
3876.79 73
3876.93 74
3877.08 77
3877.22 81
3877.36 85
3877.50 89
3877.65 92
3877.79 94
3877.93 93
3878.08 90
3878.22 84
3878.36 79
3878.50 74
3878.65 71
3878.79 71
3878.93 75
3879.08 81
3879.22 89
3879.36 96
3879.50 100
3879.65 100
3879.79 97
3879.93 91
3880.08 83
3880.22 75
3880.36 69
3880.50 64
3880.65 62
3880.79 61
3880.93 60
3881.08 60
3881.22 59
3881.36 58
3881.50 57
3881.65 56
3881.79 56
3881.93 56
3882.08 55
3882.22 52
3882.36 47
3882.50 39
3882.65 30
3882.79 21
3882.93 13
3883.08 9
3883.22 9
3883.36 14
3883.50 23
3883.65 34
3883.79 45
3883.93 55
3884.08 62
3884.22 67
3884.36 69
3884.50 70
3884.65 69
3884.79 67
3884.93 65
3885.08 64
3885.22 62
3885.36 61
3885.51 61
3885.65 61
3885.79 62
3885.93 63
3886.08 64
3886.22 66
3886.36 67
3886.51 68
3886.65 69
3886.79 73
3886.94 79
3887.08 87
3887.22 97
3887.36 107
3887.51 115
3887.65 121
3887.79 123
3887.94 121
3888.08 116
3888.22 110
3888.37 104
3888.51 101
3888.65 100
3888.79 101
3888.94 102
3889.08 102
3889.22 99
3889.37 93
3889.51 85
3889.65 74
3889.80 64
3889.94 55
3890.08 49
3890.22 45
3890.37 43
3890.51 44
3890.65 45
3890.80 45
3890.94 46
3891.08 45
3891.23 44
3891.37 44
3891.51 45
3891.66 48
3891.80 53
3891.94 60
3892.08 66
3892.23 71
3892.37 73
3892.51 73
3892.66 69
3892.80 62
3892.94 55
3893.09 47
3893.23 40
3893.37 35
3893.52 31
3893.66 28
3893.80 25
3893.94 23
3894.09 21
3894.23 18
3894.37 15
3894.52 11
3894.66 6
3894.80 1
3894.95 0
3895.09 0
3895.23 0
3895.38 0
3895.52 0
3895.66 0
3895.81 0
3895.95 0
3896.09 5
3896.23 11
3896.38 18
3896.52 24
3896.66 31
3896.81 39
3896.95 48
3897.09 58
3897.24 69
3897.38 81
3897.52 92
3897.67 101
3897.81 109
3897.95 114
3898.10 117
3898.24 117
3898.38 115
3898.53 111
3898.67 106
3898.81 99
3898.96 92
3899.10 85
3899.24 79
3899.39 76
3899.53 75
3899.67 75
3899.81 78
3899.96 81
3900.10 85
3900.24 89
3900.39 93
3900.53 96
3900.67 100
3900.82 104
3900.96 108
3901.10 111
3901.25 114
3901.39 116
3901.53 117
3901.68 115
3901.82 112
3901.96 107
3902.11 101
3902.25 92
3902.39 83
3902.54 73
3902.68 65
3902.82 58
3902.97 55
3903.11 55
3903.25 58
3903.40 64
3903.54 71
3903.68 77
3903.83 80
3903.97 80
3904.11 77
3904.26 72
3904.40 67
3904.54 63
3904.69 63
3904.83 67
3904.97 75
3905.12 86
3905.26 100
3905.40 114
3905.55 127
3905.69 137
3905.83 144
3905.98 148
3906.12 150
3906.26 148
3906.41 146
3906.55 143
3906.69 139
3906.84 135
3906.98 130
3907.12 125
3907.27 118
3907.41 111
3907.55 103
3907.70 94
3907.84 87
3907.98 80
3908.13 75
3908.27 71
3908.41 68
3908.56 65
3908.70 62
3908.84 59
3908.99 55
3909.13 51
3909.27 47
3909.42 43
3909.56 40
3909.70 37
3909.85 35
3909.99 33
3910.13 32
3910.28 31
3910.42 31
3910.56 32
3910.71 33
3910.85 36
3910.99 39
3911.14 43
3911.28 48
3911.42 52
3911.57 55
3911.71 57
3911.85 59
3912.00 61
3912.14 64
3912.29 66
3912.43 69
3912.57 71
3912.72 72
3912.86 70
3913.00 67
3913.15 62
3913.29 57
3913.43 54
3913.58 52
3913.72 54
3913.86 59
3914.01 67
3914.15 75
3914.29 84
3914.44 92
3914.58 99
3914.72 104
3914.87 107
3915.01 109
3915.15 110
3915.30 109
3915.44 107
3915.59 102
3915.73 95
3915.87 85
3916.02 75
3916.16 65
3916.30 58
3916.45 54
3916.59 55
3916.73 60
3916.88 67
3917.02 75
3917.16 81
3917.31 86
3917.45 87
3917.59 85
3917.74 82
3917.88 78
3918.03 76
3918.17 75
3918.31 77
3918.46 83
3918.60 91
3918.74 101
3918.89 111
3919.03 120
3919.17 126
3919.32 129
3919.46 128
3919.60 123
3919.75 115
3919.89 106
3920.04 98
3920.18 90
3920.32 85
3920.47 82
3920.61 81
3920.75 81
3920.90 82
3921.04 83
3921.18 83
3921.33 82
3921.47 80
3921.62 78
3921.76 75
3921.90 73
3922.05 72
3922.19 71
3922.33 72
3922.48 72
3922.62 71
3922.76 69
3922.91 66
3923.05 61
3923.20 55
3923.34 49
3923.48 42
3923.63 35
3923.77 27
3923.91 19
3924.06 10
3924.20 1
3924.34 0
3924.49 0
3924.63 0
3924.78 0
3924.92 0
3925.06 0
3925.21 0
3925.35 0
3925.49 7
3925.64 13
3925.78 18
3925.92 23
3926.07 27
3926.21 29
3926.36 30
3926.50 29
3926.64 26
3926.79 22
3926.93 17
3927.07 13
3927.22 12
3927.36 13
3927.51 18
3927.65 26
3927.79 36
3927.94 46
3928.08 55
3928.22 63
3928.37 68
3928.51 71
3928.66 71
3928.80 69
3928.94 66
3929.09 63
3929.23 60
3929.37 57
3929.52 56
3929.66 54
3929.81 52
3929.95 50
3930.09 47
3930.24 44
3930.38 41
3930.52 40
3930.67 40
3930.81 42
3930.96 46
3931.10 51
3931.24 55
3931.39 58
3931.53 60
3931.68 61
3931.82 60
3931.96 59
3932.11 59
3932.25 60
3932.39 61
3932.54 62
3932.68 62
3932.83 60
3932.97 56
3933.11 50
3933.26 42
3933.40 34
3933.54 28
3933.69 23
3933.83 22
3933.98 24
3934.12 28
3934.26 32
3934.41 35
3934.55 36
3934.70 34
3934.84 29
3934.98 23
3935.13 18
3935.27 13
3935.42 10
3935.56 9
3935.70 10
3935.85 12
3935.99 16
3936.13 20
3936.28 24
3936.42 29
3936.57 35
3936.71 40
3936.85 46
3937.00 50
3937.14 54
3937.29 56
3937.43 56
3937.57 55
3937.72 54
3937.86 54
3938.01 54
3938.15 56
3938.29 58
3938.44 60
3938.58 61
3938.72 59
3938.87 55
3939.01 50
3939.16 44
3939.30 38
3939.44 34
3939.59 33
3939.73 34
3939.88 37
3940.02 41
3940.16 45
3940.31 48
3940.45 49
3940.60 49
3940.74 48
3940.88 47
3941.03 46
3941.17 46
3941.32 47
3941.46 49
3941.60 52
3941.75 55
3941.89 56
3942.04 55
3942.18 51
3942.32 46
3942.47 40
3942.61 34
3942.76 29
3942.90 26
3943.04 23
3943.19 21
3943.33 19
3943.48 15
3943.62 12
3943.76 8
3943.91 6
3944.05 6
3944.20 9
3944.34 14
3944.48 20
3944.63 25
3944.77 29
3944.92 30
3945.06 28
3945.20 22
3945.35 15
3945.49 7
3945.64 0
3945.78 0
3945.93 0
3946.07 0
3946.21 0
3946.36 0
3946.50 0
3946.65 0
3946.79 4
3946.93 12
3947.08 20
3947.22 29
3947.37 37
3947.51 45
3947.65 52
3947.80 59
3947.94 65
3948.09 68
3948.23 69
3948.37 68
3948.52 64
3948.66 59
3948.81 54
3948.95 49
3949.10 46
3949.24 45
3949.38 44
3949.53 45
3949.67 46
3949.82 47
3949.96 49
3950.10 50
3950.25 53
3950.39 56
3950.54 61
3950.68 67
3950.82 73
3950.97 78
3951.11 81
3951.26 82
3951.40 81
3951.55 78
3951.69 74
3951.83 69
3951.98 66
3952.12 65
3952.27 66
3952.41 68
3952.55 70
3952.70 72
3952.84 73
3952.99 72
3953.13 70
3953.28 67
3953.42 64
3953.56 61
3953.71 59
3953.85 59
3954.00 60
3954.14 63
3954.29 66
3954.43 69
3954.57 73
3954.72 78
3954.86 82
3955.01 87
3955.15 93
3955.30 99
3955.44 105
3955.58 112
3955.73 117
3955.87 122
3956.02 126
3956.16 129
3956.30 131
3956.45 132
3956.59 133
3956.74 134
3956.88 136
3957.03 139
3957.17 141
3957.31 144
3957.46 146
3957.60 146
3957.75 144
3957.89 139
3958.04 133
3958.18 126
3958.32 118
3958.47 109
3958.61 101
3958.76 94
3958.90 88
3959.05 83
3959.19 79
3959.33 77
3959.48 76
3959.62 77
3959.77 79
3959.91 82
3960.06 85
3960.20 88
3960.35 90
3960.49 91
3960.63 92
3960.78 92
3960.92 91
3961.07 90
3961.21 88
3961.36 86
3961.50 83
3961.64 79
3961.79 73
3961.93 67
3962.08 60
3962.22 53
3962.37 47
3962.51 41
3962.65 36
3962.80 31
3962.94 26
3963.09 21
3963.23 16
3963.38 12
3963.52 8
3963.67 5
3963.81 4
3963.95 5
3964.10 6
3964.24 9
3964.39 11
3964.53 14
3964.68 16
3964.82 17
3964.96 17
3965.11 17
3965.25 17
3965.40 15
3965.54 13
3965.69 11
3965.83 8
3965.98 5
3966.12 2
3966.26 0
3966.41 0
3966.55 0
3966.70 0
3966.84 0
3966.99 3
3967.13 7
3967.28 12
3967.42 16
3967.56 19
3967.71 20
3967.85 20
3968.00 18
3968.14 15
3968.29 12
3968.43 9
3968.58 8
3968.72 8
3968.87 10
3969.01 12
3969.15 17
3969.30 21
3969.44 27
3969.59 32
3969.73 38
3969.88 45
3970.02 51
3970.17 58
3970.31 63
3970.45 69
3970.60 73
3970.74 77
3970.89 80
3971.03 83
3971.18 84
3971.32 85
3971.47 84
3971.61 82
3971.76 78
3971.90 73
3972.04 67
3972.19 61
3972.33 55
3972.48 50
3972.62 44
3972.77 38
3972.91 33
3973.06 28
3973.20 23
3973.35 20
3973.49 17
3973.63 15
3973.78 13
3973.92 11
3974.07 8
3974.21 4
3974.36 1
3974.50 0
3974.65 0
3974.79 0
3974.94 0
3975.08 0
3975.23 0
3975.37 0
3975.51 0
3975.66 1
3975.80 4
3975.95 7
3976.09 11
3976.24 15
3976.38 19
3976.53 24
3976.67 28
3976.82 32
3976.96 35
3977.11 39
3977.25 41
3977.39 42
3977.54 42
3977.68 41
3977.83 39
3977.97 37
3978.12 35
3978.26 34
3978.41 34
3978.55 36
3978.70 38
3978.84 40
3978.99 41
3979.13 41
3979.28 39
3979.42 36
3979.56 33
3979.71 32
3979.85 34
3980.00 39
3980.14 47
3980.29 57
3980.43 69
3980.58 81
3980.72 91
3980.87 99
3981.01 103
3981.16 104
3981.30 100
3981.45 93
3981.59 83
3981.73 72
3981.88 61
3982.02 51
3982.17 44
3982.31 40
3982.46 39
3982.60 40
3982.75 43
3982.89 47
3983.04 51
3983.18 55
3983.33 57
3983.47 58
3983.62 59
3983.76 61
3983.91 63
3984.05 65
3984.20 65
3984.34 64
3984.49 61
3984.63 55
3984.77 48
3984.92 41
3985.06 34
3985.21 30
3985.35 30
3985.50 32
3985.64 37
3985.79 43
3985.93 49
3986.08 55
3986.22 58
3986.37 60
3986.51 60
3986.66 59
3986.80 59
3986.95 61
3987.09 64
3987.24 69
3987.38 76
3987.53 84
3987.67 92
3987.82 100
3987.96 106
3988.11 111
3988.25 114
3988.39 115
3988.54 115
3988.68 113
3988.83 110
3988.97 107
3989.12 104
3989.26 102
3989.41 102
3989.55 103
3989.70 105
3989.84 108
3989.99 110
3990.13 112
3990.28 112
3990.42 111
3990.57 110
3990.71 108
3990.86 107
3991.00 106
3991.15 106
3991.29 107
3991.44 109
3991.58 111
3991.73 114
3991.87 117
3992.02 120
3992.16 123
3992.31 123
3992.45 122
3992.60 120
3992.74 116
3992.89 112
3993.03 110
3993.18 109
3993.32 110
3993.47 112
3993.61 115
3993.76 118
3993.90 118
3994.05 117
3994.19 113
3994.34 107
3994.48 99
3994.63 91
3994.77 82
3994.92 74
3995.06 68
3995.21 63
3995.35 60
3995.50 59
3995.64 59
3995.79 59
3995.93 60
3996.08 59
3996.22 58
3996.37 57
3996.51 55
3996.66 53
3996.80 52
3996.95 52
3997.09 52
3997.24 52
3997.38 53
3997.53 53
3997.67 53
3997.82 53
3997.96 52
3998.11 50
3998.25 49
3998.40 47
3998.54 46
3998.69 45
3998.83 43
3998.98 41
3999.12 39
3999.27 36
3999.41 32
3999.56 29
3999.70 27
3999.85 28
3999.99 32
4000.14 39
4000.28 49
4000.43 59
4000.57 69
4000.72 76
4000.86 80
4001.01 81
4001.15 78
4001.30 75
4001.44 71
4001.59 68
4001.73 65
4001.88 64
4002.02 64
4002.17 65
4002.31 65
4002.46 66
4002.60 66
4002.75 66
4002.89 66
4003.04 66
4003.18 65
4003.33 65
4003.47 65
4003.62 65
4003.76 67
4003.91 71
4004.05 78
4004.20 88
4004.34 99
4004.49 110
4004.63 119
4004.78 124
4004.92 125
4005.07 123
4005.21 117
4005.36 109
4005.50 102
4005.65 97
4005.79 94
4005.94 92
4006.09 91
4006.23 90
4006.38 90
4006.52 89
4006.67 89
4006.81 90
4006.96 92
4007.10 95
4007.25 99
4007.39 104
4007.54 107
4007.68 108
4007.83 106
4007.97 101
4008.12 93
4008.26 82
4008.41 70
4008.55 59
4008.70 50
4008.84 43
4008.99 40
4009.13 39
4009.28 38
4009.42 38
4009.57 35
4009.72 31
4009.86 26
4010.01 21
4010.15 18
4010.30 17
4010.44 20
4010.59 26
4010.73 33
4010.88 41
4011.02 47
4011.17 51
4011.31 53
4011.46 52
4011.60 49
4011.75 45
4011.89 38
4012.04 31
4012.18 23
4012.33 15
4012.47 6
4012.62 0
4012.77 0
4012.91 0
4013.06 0
4013.20 0
4013.35 0
4013.49 0
4013.64 0
4013.78 2
4013.93 11
4014.07 18
4014.22 25
4014.36 29
4014.51 33
4014.65 36
4014.80 39
4014.95 42
4015.09 47
4015.24 51
4015.38 55
4015.53 58
4015.67 60
4015.82 60
4015.96 60
4016.11 59
4016.25 57
4016.40 55
4016.54 53
4016.69 52
4016.83 51
4016.98 50
4017.13 50
4017.27 48
4017.42 46
4017.56 43
4017.71 39
4017.85 35
4018.00 34
4018.14 34
4018.29 36
4018.43 40
4018.58 44
4018.72 48
4018.87 49
4019.02 47
4019.16 43
4019.31 37
4019.45 30
4019.60 24
4019.74 20
4019.89 17
4020.03 16
4020.18 16
4020.32 15
4020.47 15
4020.61 13
4020.76 11
4020.91 9
4021.05 7
4021.20 7
4021.34 9
4021.49 12
4021.63 17
4021.78 23
4021.92 28
4022.07 32
4022.21 35
4022.36 36
4022.51 36
4022.65 35
4022.80 33
4022.94 31
4023.09 30
4023.23 31
4023.38 33
4023.52 38
4023.67 45
4023.81 52
4023.96 60
4024.11 66
4024.25 69
4024.40 68
4024.54 63
4024.69 54
4024.83 42
4024.98 30
4025.12 17
4025.27 6
4025.42 0
4025.56 0
4025.71 0
4025.85 0
4026.00 0
4026.14 8
4026.29 19
4026.43 29
4026.58 40
4026.73 49
4026.87 56
4027.02 60
4027.16 62
4027.31 59
4027.45 54
4027.60 47
4027.74 39
4027.89 31
4028.03 25
4028.18 21
4028.33 19
4028.47 21
4028.62 24
4028.76 28
4028.91 33
4029.05 37
4029.20 39
4029.35 41
4029.49 42
4029.64 42
4029.78 42
4029.93 43
4030.07 44
4030.22 45
4030.36 47
4030.51 50
4030.66 54
4030.80 59
4030.95 66
4031.09 73
4031.24 81
4031.38 88
4031.53 95
4031.67 99
4031.82 100
4031.97 99
4032.11 95
4032.26 90
4032.40 83
4032.55 76
4032.69 70
4032.84 64
4032.99 58
4033.13 54
4033.28 51
4033.42 49
4033.57 47
4033.71 45
4033.86 43
4034.01 41
4034.15 39
4034.30 36
4034.44 35
4034.59 34
4034.73 35
4034.88 37
4035.02 41
4035.17 45
4035.32 48
4035.46 51
4035.61 52
4035.75 51
4035.90 48
4036.04 45
4036.19 42
4036.34 39
4036.48 36
4036.63 33
4036.77 30
4036.92 27
4037.06 23
4037.21 19
4037.36 16
4037.50 14
4037.65 14
4037.79 17
4037.94 23
4038.08 31
4038.23 41
4038.38 52
4038.52 61
4038.67 69
4038.81 75
4038.96 78
4039.11 80
4039.25 80
4039.40 80
4039.54 80
4039.69 79
4039.83 78
4039.98 76
4040.13 73
4040.27 70
4040.42 66
4040.56 62
4040.71 58
4040.85 54
4041.00 52
4041.15 51
4041.29 50
4041.44 51
4041.58 51
4041.73 51
4041.88 49
4042.02 45
4042.17 41
4042.31 37
4042.46 34
4042.60 33
4042.75 34
4042.90 38
4043.04 45
4043.19 52
4043.33 60
4043.48 68
4043.63 74
4043.77 78
4043.92 81
4044.06 82
4044.21 81
4044.35 79
4044.50 76
4044.65 72
4044.79 69
4044.94 65
4045.08 62
4045.23 58
4045.38 54
4045.52 51
4045.67 48
4045.81 46
4045.96 46
4046.10 48
4046.25 52
4046.40 56
4046.54 61
4046.69 66
4046.83 71
4046.98 74
4047.13 77
4047.27 80
4047.42 82
4047.56 86
4047.71 90
4047.86 95
4048.00 99
4048.15 104
4048.29 107
4048.44 110
4048.59 113
4048.73 117
4048.88 122
4049.02 130
4049.17 139
4049.31 150
4049.46 161
4049.61 171
4049.75 180
4049.90 186
4050.04 190
4050.19 192
4050.34 192
4050.48 190
4050.63 187
4050.77 183
4050.92 179
4051.07 174
4051.21 168
4051.36 162
4051.50 156
4051.65 148
4051.80 140
4051.94 131
4052.09 121
4052.23 110
4052.38 100
4052.53 90
4052.67 80
4052.82 73
4052.96 67
4053.11 63
4053.26 61
4053.40 62
4053.55 64
4053.69 67
4053.84 70
4053.99 72
4054.13 73
4054.28 73
4054.42 72
4054.57 71
4054.72 69
4054.86 68
4055.01 66
4055.15 65
4055.30 62
4055.45 58
4055.59 53
4055.74 48
4055.89 43
4056.03 39
4056.18 35
4056.32 32
4056.47 31
4056.62 31
4056.76 32
4056.91 34
4057.05 37
4057.20 39
4057.35 41
4057.49 41
4057.64 40
4057.78 37
4057.93 32
4058.08 27
4058.22 21
4058.37 16
4058.51 11
4058.66 8
4058.81 6
4058.95 5
4059.10 4
4059.25 2
4059.39 0
4059.54 0
4059.68 0
4059.83 0
4059.98 0
4060.12 0
4060.27 0
4060.41 0
4060.56 5
4060.71 13
4060.85 21
4061.00 29
4061.15 36
4061.29 40
4061.44 41
4061.58 40
4061.73 35
4061.88 28
4062.02 19
4062.17 11
4062.31 3
4062.46 0
4062.61 0
4062.75 0
4062.90 4
4063.05 10
4063.19 17
4063.34 22
4063.48 26
4063.63 27
4063.78 28
4063.92 27
4064.07 27
4064.22 26
4064.36 25
4064.51 24
4064.65 21
4064.80 19
4064.95 16
4065.09 13
4065.24 13
4065.38 15
4065.53 19
4065.68 25
4065.82 32
4065.97 39
4066.12 43
4066.26 46
4066.41 46
4066.55 44
4066.70 43
4066.85 41
4066.99 41
4067.14 41
4067.29 42
4067.43 43
4067.58 43
4067.72 43
4067.87 42
4068.02 42
4068.16 43
4068.31 44
4068.46 46
4068.60 49
4068.75 51
4068.90 53
4069.04 54
4069.19 54
4069.33 54
4069.48 55
4069.63 56
4069.77 59
4069.92 62
4070.07 66
4070.21 70
4070.36 74
4070.50 77
4070.65 79
4070.80 81
4070.94 81
4071.09 81
4071.24 79
4071.38 76
4071.53 71
4071.68 65
4071.82 59
4071.97 52
4072.11 46
4072.26 41
4072.41 38
4072.55 37
4072.70 39
4072.85 42
4072.99 47
4073.14 52
4073.29 57
4073.43 60
4073.58 63
4073.72 65
4073.87 67
4074.02 68
4074.16 70
4074.31 73
4074.46 75
4074.60 77
4074.75 79
4074.90 81
4075.04 83
4075.19 86
4075.33 89
4075.48 93
4075.63 98
4075.77 103
4075.92 108
4076.07 111
4076.21 113
4076.36 112
4076.51 108
4076.65 103
4076.80 96
4076.95 89
4077.09 82
4077.24 76
4077.38 71
4077.53 65
4077.68 59
4077.82 52
4077.97 45
4078.12 37
4078.26 29
4078.41 22
4078.56 15
4078.70 10
4078.85 5
4079.00 0
4079.14 0
4079.29 0
4079.44 0
4079.58 0
4079.73 0
4079.88 0
4080.02 0
4080.17 0
4080.31 4
4080.46 12
4080.61 20
4080.75 27
4080.90 33
4081.05 37
4081.19 40
4081.34 42
4081.49 43
4081.63 44
4081.78 43
4081.93 42
4082.07 40
4082.22 35
4082.37 29
4082.51 22
4082.66 15
4082.81 9
4082.95 5
4083.10 3
4083.25 1
4083.39 1
4083.54 2
4083.68 3
4083.83 4
4083.98 7
4084.12 10
4084.27 13
4084.42 18
4084.56 22
4084.71 25
4084.86 29
4085.00 31
4085.15 34
4085.30 36
4085.44 38
4085.59 39
4085.74 41
4085.88 41
4086.03 40
4086.18 37
4086.32 33
4086.47 26
4086.62 18
4086.76 9
4086.91 0
4087.06 0
4087.20 0
4087.35 0
4087.50 0
4087.64 0
4087.79 0
4087.94 0
4088.08 2
4088.23 9
4088.38 15
4088.52 20
4088.67 24
4088.82 28
4088.96 31
4089.11 35
4089.26 38
4089.40 41
4089.55 42
4089.70 41
4089.84 39
4089.99 36
4090.14 31
4090.28 27
4090.43 22
4090.58 17
4090.72 13
4090.87 9
4091.02 5
4091.16 2
4091.31 0
4091.46 0
4091.60 0
4091.75 0
4091.90 0
4092.04 0
4092.19 0
4092.34 1
4092.48 1
4092.63 2
4092.78 4
4092.92 5
4093.07 6
4093.22 7
4093.36 9
4093.51 11
4093.66 14
4093.80 19
4093.95 24
4094.10 32
4094.24 40
4094.39 49
4094.54 57
4094.68 65
4094.83 72
4094.98 77
4095.12 82
4095.27 87
4095.42 91
4095.57 94
4095.71 95
4095.86 94
4096.01 90
4096.15 83
4096.30 73
4096.45 60
4096.59 47
4096.74 34
4096.89 24
4097.03 17
4097.18 14
4097.33 13
4097.47 15
4097.62 18
4097.77 21
4097.91 22
4098.06 22
4098.21 21
4098.35 20
4098.50 20
4098.65 22
4098.79 27
4098.94 34
4099.09 43
4099.24 52
4099.38 59
4099.53 63
4099.68 63
4099.82 59
4099.97 52
4100.12 45
4100.26 39
4100.41 35
4100.56 32
4100.70 31
4100.85 30
4101.00 29
4101.14 26
4101.29 21
4101.44 15
4101.59 9
4101.73 3
4101.88 0
4102.03 0
4102.17 0
4102.32 0
4102.47 0
4102.61 0
4102.76 0
4102.91 0
4103.05 0
4103.20 1
4103.35 2
4103.49 5
4103.64 9
4103.79 15
4103.94 22
4104.08 30
4104.23 37
4104.38 41
4104.52 44
4104.67 44
4104.82 43
4104.96 41
4105.11 40
4105.26 41
4105.41 44
4105.55 48
4105.70 54
4105.85 59
4105.99 65
4106.14 69
4106.29 73
4106.43 77
4106.58 82
4106.73 87
4106.87 94
4107.02 102
4107.17 109
4107.32 115
4107.46 119
4107.61 121
4107.76 122
4107.90 121
4108.05 120
4108.20 118
4108.34 115
4108.49 112
4108.64 107
4108.79 101
4108.93 93
4109.08 85
4109.23 77
4109.37 69
4109.52 64
4109.67 60
4109.81 59
4109.96 60
4110.11 61
4110.26 63
4110.40 64
4110.55 64
4110.70 62
4110.84 59
4110.99 56
4111.14 52
4111.29 49
4111.43 48
4111.58 48
4111.73 49
4111.87 51
4112.02 52
4112.17 52
4112.31 52
4112.46 52
4112.61 52
4112.76 55
4112.90 59
4113.05 67
4113.20 75
4113.34 85
4113.49 94
4113.64 101
4113.79 107
4113.93 109
4114.08 109
4114.23 108
4114.37 105
4114.52 101
4114.67 98
4114.82 95
4114.96 94
4115.11 95
4115.26 97
4115.40 101
4115.55 106
4115.70 111
4115.85 117
4115.99 123
4116.14 129
4116.29 136
4116.43 144
4116.58 153
4116.73 163
4116.88 173
4117.02 183
4117.17 192
4117.32 198
4117.46 202
4117.61 203
4117.76 203
4117.91 201
4118.05 199
4118.20 197
4118.35 196
4118.49 195
4118.64 192
4118.79 187
4118.94 179
4119.08 169
4119.23 156
4119.38 142
4119.52 128
4119.67 116
4119.82 107
4119.97 102
4120.11 100
4120.26 101
4120.41 104
4120.56 107
4120.70 110
4120.85 112
4121.00 114
4121.14 118
4121.29 122
4121.44 129
4121.59 136
4121.73 143
4121.88 149
4122.03 153
4122.18 153
4122.32 150
4122.47 145
4122.62 139
4122.76 133
4122.91 128
4123.06 123
4123.21 120
4123.35 116
4123.50 112
4123.65 107
4123.79 102
4123.94 96
4124.09 90
4124.24 86
4124.38 84
4124.53 85
4124.68 88
4124.83 93
4124.97 100
4125.12 105
4125.27 108
4125.42 109
4125.56 106
4125.71 100
4125.86 93
4126.00 85
4126.15 80
4126.30 76
4126.45 75
4126.59 76
4126.74 77
4126.89 77
4127.04 76
4127.18 73
4127.33 69
4127.48 64
4127.63 60
4127.77 57
4127.92 58
4128.07 60
4128.21 64
4128.36 67
4128.51 69
4128.66 67
4128.80 63
4128.95 56
4129.10 47
4129.25 39
4129.39 32
4129.54 28
4129.69 26
4129.84 26
4129.98 28
4130.13 29
4130.28 31
4130.43 33
4130.57 34
4130.72 35
4130.87 36
4131.02 38
4131.16 39
4131.31 40
4131.46 40
4131.60 41
4131.75 41
4131.90 43
4132.05 44
4132.19 47
4132.34 50
4132.49 53
4132.64 57
4132.78 59
4132.93 62
4133.08 62
4133.23 62
4133.37 59
4133.52 56
4133.67 51
4133.82 45
4133.96 40
4134.11 37
4134.26 35
4134.41 34
4134.55 36
4134.70 39
4134.85 42
4135.00 47
4135.14 53
4135.29 59
4135.44 65
4135.59 72
4135.73 79
4135.88 86
4136.03 93
4136.18 99
4136.32 104
4136.47 109
4136.62 113
4136.77 115
4136.91 115
4137.06 113
4137.21 109
4137.36 104
4137.50 98
4137.65 93
4137.80 88
4137.95 84
4138.09 82
4138.24 81
4138.39 80
4138.54 80
4138.68 79
4138.83 78
4138.98 77
4139.13 75
4139.27 74
4139.42 72
4139.57 72
4139.72 71
4139.86 71
4140.01 69
4140.16 66
4140.31 63
4140.45 59
4140.60 54
4140.75 50
4140.90 46
4141.05 44
4141.19 43
4141.34 42
4141.49 42
4141.64 40
4141.78 38
4141.93 34
4142.08 29
4142.23 25
4142.37 21
4142.52 20
4142.67 21
4142.82 24
4142.96 31
4143.11 40
4143.26 50
4143.41 60
4143.55 68
4143.70 74
4143.85 76
4144.00 73
4144.15 67
4144.29 58
4144.44 49
4144.59 40
4144.74 33
4144.88 28
4145.03 25
4145.18 24
4145.33 22
4145.47 19
4145.62 16
4145.77 12
4145.92 9
4146.06 7
4146.21 8
4146.36 11
4146.51 15
4146.66 20
4146.80 24
4146.95 26
4147.10 28
4147.25 28
4147.39 28
4147.54 29
4147.69 31
4147.84 35
4147.98 41
4148.13 50
4148.28 61
4148.43 71
4148.58 81
4148.72 89
4148.87 92
4149.02 92
4149.17 86
4149.31 77
4149.46 65
4149.61 52
4149.76 40
4149.91 29
4150.05 21
4150.20 16
4150.35 15
4150.50 16
4150.64 20
4150.79 26
4150.94 31
4151.09 35
4151.24 36
4151.38 35
4151.53 33
4151.68 28
4151.83 24
4151.97 19
4152.12 16
4152.27 14
4152.42 13
4152.57 14
4152.71 15
4152.86 17
4153.01 19
4153.16 21
4153.30 23
4153.45 24
4153.60 24
4153.75 24
4153.90 22
4154.04 20
4154.19 18
4154.34 17
4154.49 17
4154.63 18
4154.78 19
4154.93 20
4155.08 20
4155.23 19
4155.37 18
4155.52 17
4155.67 16
4155.82 17
4155.97 19
4156.11 22
4156.26 26
4156.41 29
4156.56 32
4156.70 33
4156.85 33
4157.00 32
4157.15 30
4157.30 28
4157.44 26
4157.59 24
4157.74 23
4157.89 22
4158.04 21
4158.18 20
4158.33 18
4158.48 15
4158.63 12
4158.78 7
4158.92 3
4159.07 0
4159.22 0
4159.37 0
4159.51 0
4159.66 0
4159.81 0
4159.96 0
4160.11 0
4160.25 0
4160.40 4
4160.55 9
4160.70 15
4160.85 20
4160.99 25
4161.14 28
4161.29 29
4161.44 30
4161.59 30
4161.73 30
4161.88 32
4162.03 35
4162.18 41
4162.33 48
4162.47 56
4162.62 63
4162.77 68
4162.92 72
4163.07 74
4163.21 75
4163.36 74
4163.51 72
4163.66 70
4163.81 67
4163.95 63
4164.10 58
4164.25 52
4164.40 45
4164.55 39
4164.69 35
4164.84 33
4164.99 33
4165.14 36
4165.29 41
4165.43 46
4165.58 50
4165.73 53
4165.88 54
4166.03 52
4166.17 50
4166.32 47
4166.47 44
4166.62 42
4166.77 41
4166.91 40
4167.06 39
4167.21 37
4167.36 34
4167.51 31
4167.65 28
4167.80 26
4167.95 25
4168.10 26
4168.25 29
4168.39 33
4168.54 37
4168.69 42
4168.84 46
4168.99 51
4169.13 57
4169.28 64
4169.43 72
4169.58 80
4169.73 87
4169.88 93
4170.02 94
4170.17 93
4170.32 88
4170.47 81
4170.62 73
4170.76 65
4170.91 57
4171.06 51
4171.21 46
4171.36 42
4171.50 38
4171.65 36
4171.80 35
4171.95 34
4172.10 35
4172.25 36
4172.39 36
4172.54 34
4172.69 31
4172.84 25
4172.99 19
4173.13 13
4173.28 9
4173.43 9
4173.58 12
4173.73 17
4173.88 25
4174.02 32
4174.17 40
4174.32 45
4174.47 48
4174.62 50
4174.76 51
4174.91 51
4175.06 51
4175.21 51
4175.36 50
4175.51 48
4175.65 46
4175.80 44
4175.95 42
4176.10 42
4176.25 43
4176.39 45
4176.54 47
4176.69 47
4176.84 46
4176.99 42
4177.14 35
4177.28 27
4177.43 18
4177.58 10
4177.73 4
4177.88 1
4178.03 0
4178.17 0
4178.32 0
4178.47 0
4178.62 0
4178.77 0
4178.91 0
4179.06 0
4179.21 0
4179.36 0
4179.51 2
4179.66 9
4179.80 18
4179.95 28
4180.10 39
4180.25 49
4180.40 60
4180.55 69
4180.69 77
4180.84 83
4180.99 86
4181.14 87
4181.29 86
4181.44 82
4181.58 78
4181.73 72
4181.88 68
4182.03 65
4182.18 64
4182.33 67
4182.47 73
4182.62 83
4182.77 94
4182.92 105
4183.07 114
4183.22 118
4183.36 117
4183.51 110
4183.66 98
4183.81 83
4183.96 68
4184.11 53
4184.25 42
4184.40 34
4184.55 30
4184.70 28
4184.85 29
4185.00 31
4185.14 33
4185.29 35
4185.44 36
4185.59 37
4185.74 37
4185.89 37
4186.03 38
4186.18 38
4186.33 37
4186.48 37
4186.63 35
4186.78 33
4186.92 29
4187.07 23
4187.22 16
4187.37 9
4187.52 3
4187.67 0
4187.82 0
4187.96 0
4188.11 0
4188.26 3
4188.41 8
4188.56 13
4188.71 17
4188.85 20
4189.00 22
4189.15 25
4189.30 27
4189.45 30
4189.60 33
4189.75 35
4189.89 36
4190.04 35
4190.19 33
4190.34 29
4190.49 23
4190.64 17
4190.78 10
4190.93 4
4191.08 0
4191.23 0
4191.38 0
4191.53 0
4191.68 0
4191.82 0
4191.97 0
4192.12 0
4192.27 0
4192.42 3
4192.57 8
4192.71 14
4192.86 20
4193.01 25
4193.16 28
4193.31 30
4193.46 31
4193.61 31
4193.75 32
4193.90 34
4194.05 39
4194.20 45
4194.35 52
4194.50 60
4194.65 65
4194.79 68
4194.94 69
4195.09 68
4195.24 66
4195.39 64
4195.54 63
4195.69 64
4195.83 66
4195.98 68
4196.13 70
4196.28 72
4196.43 75
4196.58 77
4196.73 81
4196.87 86
4197.02 93
4197.17 98
4197.32 102
4197.47 103
4197.62 98
4197.77 90
4197.91 78
4198.06 64
4198.21 51
4198.36 39
4198.51 31
4198.66 25
4198.81 21
4198.95 19
4199.10 18
4199.25 17
4199.40 15
4199.55 14
4199.70 13
4199.85 12
4199.99 11
4200.14 10
4200.29 11
4200.44 12
4200.59 13
4200.74 16
4200.89 18
4201.04 21
4201.18 24
4201.33 25
4201.48 25
4201.63 23
4201.78 18
4201.93 13
4202.08 7
4202.22 1
4202.37 0
4202.52 0
4202.67 0
4202.82 0
4202.97 0
4203.12 4
4203.27 7
4203.41 8
4203.56 7
4203.71 5
4203.86 2
4204.01 0
4204.16 0
4204.31 0
4204.46 0
4204.60 0
4204.75 0
4204.90 1
4205.05 4
4205.20 7
4205.35 10
4205.50 12
4205.65 13
4205.79 13
4205.94 13
4206.09 12
4206.24 10
4206.39 8
4206.54 6
4206.69 5
4206.84 6
4206.98 10
4207.13 16
4207.28 25
4207.43 34
4207.58 44
4207.73 51
4207.88 56
4208.03 58
4208.17 57
4208.32 55
4208.47 54
4208.62 55
4208.77 58
4208.92 64
4209.07 72
4209.22 79
4209.36 85
4209.51 88
4209.66 87
4209.81 82
4209.96 76
4210.11 68
4210.26 60
4210.41 55
4210.55 51
4210.70 50
4210.85 52
4211.00 55
4211.15 59
4211.30 63
4211.45 68
4211.60 72
4211.75 76
4211.89 80
4212.04 84
4212.19 87
4212.34 90
4212.49 91
4212.64 91
4212.79 88
4212.94 83
4213.09 77
4213.23 70
4213.38 63
4213.53 56
4213.68 51
4213.83 46
4213.98 43
4214.13 40
4214.28 38
4214.43 36
4214.57 36
4214.72 36
4214.87 36
4215.02 37
4215.17 38
4215.32 38
4215.47 36
4215.62 31
4215.77 26
4215.91 19
4216.06 14
4216.21 11
4216.36 11
4216.51 15
4216.66 22
4216.81 32
4216.96 43
4217.11 54
4217.25 64
4217.40 71
4217.55 76
4217.70 77
4217.85 75
4218.00 70
4218.15 64
4218.30 57
4218.45 50
4218.60 43
4218.74 37
4218.89 31
4219.04 26
4219.19 23
4219.34 20
4219.49 17
4219.64 15
4219.79 14
4219.94 11
4220.09 9
4220.23 7
4220.38 5
4220.53 4
4220.68 5
4220.83 7
4220.98 11
4221.13 14
4221.28 17
4221.43 20
4221.58 21
4221.72 20
4221.87 19
4222.02 17
4222.17 14
4222.32 11
4222.47 9
4222.62 7
4222.77 6
4222.92 4
4223.07 2
4223.21 0
4223.36 0
4223.51 0
4223.66 1
4223.81 5
4223.96 10
4224.11 17
4224.26 24
4224.41 30
4224.56 36
4224.71 39
4224.85 40
4225.00 40
4225.15 39
4225.30 38
4225.45 38
4225.60 40
4225.75 44
4225.90 50
4226.05 57
4226.20 64
4226.35 71
4226.49 76
4226.64 78
4226.79 78
4226.94 74
4227.09 67
4227.24 59
4227.39 49
4227.54 40
4227.69 31
4227.84 24
4227.99 19
4228.13 15
4228.28 13
4228.43 13
4228.58 13
4228.73 14
4228.88 17
4229.03 21
4229.18 25
4229.33 30
4229.48 35
4229.63 39
4229.78 43
4229.92 47
4230.07 50
4230.22 53
4230.37 55
4230.52 55
4230.67 54
4230.82 51
4230.97 47
4231.12 41
4231.27 36
4231.42 31
4231.57 28
4231.71 26
4231.86 25
4232.01 25
4232.16 26
4232.31 25
4232.46 25
4232.61 25
4232.76 25
4232.91 27
4233.06 31
4233.21 37
4233.36 44
4233.51 50
4233.65 55
4233.80 58
4233.95 58
4234.10 56
4234.25 52
4234.40 47
4234.55 42
4234.70 38
4234.85 35
4235.00 32
4235.15 30
4235.30 28
4235.45 25
4235.59 22
4235.74 20
4235.89 18
4236.04 17
4236.19 18
4236.34 22
4236.49 27
4236.64 34
4236.79 43
4236.94 52
4237.09 61
4237.24 67
4237.39 71
4237.54 73
4237.68 73
4237.83 71
4237.98 70
4238.13 68
4238.28 67
4238.43 66
4238.58 65
4238.73 62
4238.88 58
4239.03 54
4239.18 51
4239.33 50
4239.48 51
4239.63 54
4239.78 59
4239.92 65
4240.07 70
4240.22 72
4240.37 72
4240.52 70
4240.67 65
4240.82 58
4240.97 52
4241.12 46
4241.27 41
4241.42 37
4241.57 35
4241.72 33
4241.87 30
4242.02 26
4242.17 20
4242.31 14
4242.46 6
4242.61 0
4242.76 0
4242.91 0
4243.06 0
4243.21 0
4243.36 0
4243.51 4
4243.66 8
4243.81 10
4243.96 9
4244.11 6
4244.26 2
4244.41 0
4244.56 0
4244.71 0
4244.85 0
4245.00 5
4245.15 13
4245.30 21
4245.45 29
4245.60 35
4245.75 39
4245.90 41
4246.05 43
4246.20 44
4246.35 47
4246.50 50
4246.65 54
4246.80 58
4246.95 61
4247.10 64
4247.25 66
4247.40 67
4247.54 69
4247.69 70
4247.84 71
4247.99 73
4248.14 76
4248.29 79
4248.44 83
4248.59 86
4248.74 89
4248.89 92
4249.04 93
4249.19 93
4249.34 91
4249.49 88
4249.64 83
4249.79 77
4249.94 69
4250.09 62
4250.24 55
4250.39 48
4250.53 43
4250.68 38
4250.83 34
4250.98 31
4251.13 29
4251.28 27
4251.43 26
4251.58 26
4251.73 27
4251.88 28
4252.03 30
4252.18 33
4252.33 37
4252.48 41
4252.63 44
4252.78 46
4252.93 45
4253.08 42
4253.23 37
4253.38 31
4253.53 26
4253.68 22
4253.83 20
4253.97 20
4254.12 22
4254.27 26
4254.42 33
4254.57 40
4254.72 47
4254.87 55
4255.02 63
4255.17 69
4255.32 73
4255.47 75
4255.62 75
4255.77 75
4255.92 74
4256.07 74
4256.22 74
4256.37 73
4256.52 72
4256.67 69
4256.82 64
4256.97 57
4257.12 48
4257.27 39
4257.42 30
4257.57 22
4257.72 14
4257.87 9
4258.01 4
4258.16 1
4258.31 0
4258.46 0
4258.61 0
4258.76 0
4258.91 0
4259.06 0
4259.21 0
4259.36 0
4259.51 0
4259.66 0
4259.81 3
4259.96 6
4260.11 9
4260.26 10
4260.41 10
4260.56 9
4260.71 8
4260.86 8
4261.01 9
4261.16 12
4261.31 17
4261.46 22
4261.61 29
4261.76 35
4261.91 41
4262.06 47
4262.21 54
4262.36 61
4262.51 69
4262.66 78
4262.81 85
4262.96 90
4263.10 93
4263.25 94
4263.40 92
4263.55 89
4263.70 87
4263.85 85
4264.00 86
4264.15 89
4264.30 94
4264.45 100
4264.60 106
4264.75 111
4264.90 114
4265.05 115
4265.20 114
4265.35 112
4265.50 108
4265.65 105
4265.80 103
4265.95 102
4266.10 102
4266.25 103
4266.40 104
4266.55 104
4266.70 105
4266.85 106
4267.00 108
4267.15 110
4267.30 113
4267.45 117
4267.60 122
4267.75 127
4267.90 131
4268.05 134
4268.20 137
4268.35 138
4268.50 138
4268.65 137
4268.80 135
4268.95 133
4269.10 132
4269.25 131
4269.40 131
4269.55 132
4269.70 136
4269.85 141
4270.00 147
4270.15 154
4270.30 161
4270.45 165
4270.60 168
4270.75 169
4270.90 167
4271.05 165
4271.20 162
4271.35 161
4271.50 161
4271.65 163
4271.79 165
4271.94 166
4272.09 166
4272.24 164
4272.39 159
4272.54 151
4272.69 142
4272.84 133
4272.99 123
4273.14 114
4273.29 106
4273.44 100
4273.59 95
4273.74 93
4273.89 93
4274.04 94
4274.19 97
4274.34 101
4274.49 106
4274.64 111
4274.79 117
4274.94 125
4275.09 133
4275.24 144
4275.39 155
4275.54 166
4275.69 176
4275.84 184
4275.99 189
4276.14 190
4276.29 188
4276.44 184
4276.59 179
4276.74 173
4276.89 168
4277.04 163
4277.19 158
4277.34 152
4277.49 146
4277.64 138
4277.79 131
4277.94 125
4278.09 120
4278.24 116
4278.39 115
4278.54 114
4278.69 114
4278.84 115
4278.99 115
4279.14 116
4279.29 117
4279.44 119
4279.59 124
4279.74 130
4279.89 138
4280.04 148
4280.19 159
4280.34 170
4280.49 182
4280.64 193
4280.79 203
4280.94 212
4281.09 219
4281.24 226
4281.39 231
4281.54 236
4281.69 241
4281.84 246
4281.99 251
4282.14 256
4282.29 261
4282.44 266
4282.59 272
4282.75 279
4282.90 286
4283.05 294
4283.20 303
4283.35 315
4283.50 327
4283.65 341
4283.80 356
4283.95 371
4284.10 387
4284.25 403
4284.40 420
4284.55 436
4284.70 452
4284.85 467
4285.00 480
4285.15 492
4285.30 500
4285.45 507
4285.60 511
4285.75 514
4285.90 516
4286.05 518
4286.20 521
4286.35 525
4286.50 528
4286.65 530
4286.80 530
4286.95 528
4287.10 523
4287.25 515
4287.40 506
4287.55 497
4287.70 487
4287.85 477
4288.00 467
4288.15 457
4288.30 446
4288.45 434
4288.60 422
4288.75 409
4288.90 397
4289.05 386
4289.20 376
4289.35 368
4289.50 360
4289.65 354
4289.80 347
4289.95 341
4290.10 336
4290.25 331
4290.40 328
4290.55 325
4290.70 324
4290.85 324
4291.00 325
4291.15 328
4291.30 332
4291.46 337
4291.61 343
4291.76 349
4291.91 354
4292.06 355
4292.21 353
4292.36 347
4292.51 336
4292.66 322
4292.81 306
4292.96 290
4293.11 275
4293.26 262
4293.41 252
4293.56 244
4293.71 239
4293.86 235
4294.01 232
4294.16 227
4294.31 222
4294.46 214
4294.61 205
4294.76 194
4294.91 183
4295.06 171
4295.21 159
4295.36 148
4295.51 137
4295.66 129
4295.81 122
4295.96 117
4296.11 116
4296.26 116
4296.41 119
4296.57 122
4296.72 126
4296.87 130
4297.02 134
4297.17 138
4297.32 142
4297.47 146
4297.62 149
4297.77 151
4297.92 152
4298.07 153
4298.22 154
4298.37 154
4298.52 155
4298.67 157
4298.82 159
4298.97 162
4299.12 166
4299.27 170
4299.42 175
4299.57 178
4299.72 180
4299.87 180
4300.02 176
4300.17 170
4300.32 162
4300.47 152
4300.63 141
4300.78 130
4300.93 122
4301.08 115
4301.23 110
4301.38 107
4301.53 106
4301.68 105
4301.83 104
4301.98 104
4302.13 103
4302.28 103
4302.43 102
4302.58 101
4302.73 101
4302.88 101
4303.03 102
4303.18 104
4303.33 106
4303.48 109
4303.63 111
4303.78 113
4303.93 114
4304.09 114
4304.24 114
4304.39 113
4304.54 112
4304.69 112
4304.84 111
4304.99 110
4305.14 109
4305.29 108
4305.44 106
4305.59 105
4305.74 103
4305.89 102
4306.04 102
4306.19 103
4306.34 106
4306.49 109
4306.64 114
4306.79 119
4306.94 123
4307.10 126
4307.25 129
4307.40 130
4307.55 131
4307.70 132
4307.85 133
4308.00 134
4308.15 134
4308.30 132
4308.45 126
4308.60 118
4308.75 107
4308.90 97
4309.05 87
4309.20 80
4309.35 76
4309.50 76
4309.65 76
4309.81 77
4309.96 78
4310.11 76
4310.26 73
4310.41 68
4310.56 63
4310.71 57
4310.86 52
4311.01 47
4311.16 44
4311.31 41
4311.46 38
4311.61 37
4311.76 36
4311.91 35
4312.06 36
4312.21 37
4312.37 39
4312.52 41
4312.67 43
4312.82 44
4312.97 44
4313.12 44
4313.27 43
4313.42 40
4313.57 38
4313.72 34
4313.87 31
4314.02 27
4314.17 23
4314.32 19
4314.47 15
4314.62 10
4314.78 6
4314.93 1
4315.08 0
4315.23 0
4315.38 0
4315.53 0
4315.68 0
4315.83 2
4315.98 6
4316.13 11
4316.28 14
4316.43 17
4316.58 18
4316.73 19
4316.89 19
4317.04 18
4317.19 17
4317.34 17
4317.49 15
4317.64 14
4317.79 11
4317.94 8
4318.09 4
4318.24 2
4318.39 1
4318.54 1
4318.69 4
4318.84 10
4319.00 16
4319.15 23
4319.30 30
4319.45 35
4319.60 38
4319.75 39
4319.90 40
4320.05 40
4320.20 41
4320.35 43
4320.50 48
4320.65 53
4320.80 60
4320.95 65
4321.11 70
4321.26 71
4321.41 68
4321.56 62
4321.71 53
4321.86 43
4322.01 32
4322.16 22
4322.31 13
4322.46 8
4322.61 4
4322.76 3
4322.92 4
4323.07 7
4323.22 10
4323.37 14
4323.52 19
4323.67 23
4323.82 26
4323.97 29
4324.12 31
4324.27 32
4324.42 30
4324.57 27
4324.72 22
4324.88 15
4325.03 8
4325.18 0
4325.33 0
4325.48 0
4325.63 0
4325.78 0
4325.93 0
4326.08 0
4326.23 0
4326.38 2
4326.53 13
4326.69 24
4326.84 33
4326.99 41
4327.14 46
4327.29 49
4327.44 51
4327.59 52
4327.74 54
4327.89 56
4328.04 58
4328.19 60
4328.35 63
4328.50 64
4328.65 65
4328.80 66
4328.95 66
4329.10 65
4329.25 64
4329.40 62
4329.55 59
4329.70 55
4329.85 51
4330.01 47
4330.16 44
4330.31 40
4330.46 38
4330.61 35
4330.76 33
4330.91 31
4331.06 30
4331.21 30
4331.36 32
4331.51 34
4331.67 37
4331.82 42
4331.97 46
4332.12 51
4332.27 55
4332.42 58
4332.57 60
4332.72 61
4332.87 62
4333.02 62
4333.18 61
4333.33 59
4333.48 57
4333.63 54
4333.78 50
4333.93 46
4334.08 42
4334.23 39
4334.38 37
4334.53 36
4334.69 36
4334.84 37
4334.99 37
4335.14 38
4335.29 39
4335.44 41
4335.59 44
4335.74 47
4335.89 52
4336.04 58
4336.20 64
4336.35 70
4336.50 76
4336.65 80
4336.80 83
4336.95 83
4337.10 81
4337.25 77
4337.40 70
4337.56 63
4337.71 55
4337.86 47
4338.01 39
4338.16 33
4338.31 28
4338.46 25
4338.61 22
4338.76 21
4338.91 22
4339.07 24
4339.22 28
4339.37 34
4339.52 42
4339.67 50
4339.82 59
4339.97 69
4340.12 77
4340.27 85
4340.43 91
4340.58 96
4340.73 99
4340.88 100
4341.03 101
4341.18 99
4341.33 97
4341.48 94
4341.63 90
4341.79 87
4341.94 83
4342.09 80
4342.24 77
4342.39 74
4342.54 71
4342.69 67
4342.84 62
4342.99 57
4343.15 51
4343.30 45
4343.45 39
4343.60 32
4343.75 26
4343.90 20
4344.05 15
4344.20 9
4344.36 3
4344.51 0
4344.66 0
4344.81 0
4344.96 0
4345.11 0
4345.26 0
4345.41 0
4345.56 0
4345.72 5
4345.87 16
4346.02 26
4346.17 36
4346.32 46
4346.47 54
4346.62 63
4346.77 71
4346.93 79
4347.08 86
4347.23 91
4347.38 93
4347.53 93
4347.68 89
4347.83 84
4347.98 77
4348.14 71
4348.29 66
4348.44 62
4348.59 59
4348.74 57
4348.89 54
4349.04 52
4349.19 50
4349.35 49
4349.50 50
4349.65 52
4349.80 56
4349.95 60
4350.10 63
4350.25 63
4350.40 62
4350.56 57
4350.71 52
4350.86 46
4351.01 41
4351.16 38
4351.31 37
4351.46 39
4351.61 43
4351.77 48
4351.92 55
4352.07 62
4352.22 68
4352.37 73
4352.52 76
4352.67 78
4352.83 78
4352.98 76
4353.13 73
4353.28 69
4353.43 65
4353.58 59
4353.73 52
4353.88 47
4354.04 43
4354.19 42
4354.34 44
4354.49 51
4354.64 60
4354.79 71
4354.94 80
4355.10 85
4355.25 86
4355.40 82
4355.55 75
4355.70 65
4355.85 55
4356.00 46
4356.15 40
4356.31 35
4356.46 32
4356.61 31
4356.76 31
4356.91 32
4357.06 33
4357.21 35
4357.37 37
4357.52 37
4357.67 37
4357.82 35
4357.97 31
4358.12 26
4358.27 21
4358.43 17
4358.58 14
4358.73 12
4358.88 12
4359.03 14
4359.18 17
4359.33 20
4359.49 23
4359.64 25
4359.79 26
4359.94 26
4360.09 26
4360.24 25
4360.39 23
4360.55 20
4360.70 17
4360.85 14
4361.00 11
4361.15 10
4361.30 12
4361.45 18
4361.61 27
4361.76 41
4361.91 56
4362.06 71
4362.21 84
4362.36 94
4362.52 100
4362.67 103
4362.82 102
4362.97 99
4363.12 95
4363.27 91
4363.42 89
4363.58 88
4363.73 88
4363.88 88
4364.03 87
4364.18 85
4364.33 80
4364.48 73
4364.64 65
4364.79 57
4364.94 52
4365.09 50
4365.24 51
4365.39 56
4365.55 63
4365.70 69
4365.85 73
4366.00 73
4366.15 70
4366.30 65
4366.45 58
4366.61 51
4366.76 46
4366.91 43
4367.06 42
4367.21 42
4367.36 42
4367.52 41
4367.67 39
4367.82 36
4367.97 33
4368.12 30
4368.27 29
4368.43 28
4368.58 30
4368.73 32
4368.88 36
4369.03 39
4369.18 42
4369.33 44
4369.49 46
4369.64 46
4369.79 46
4369.94 46
4370.09 46
4370.24 46
4370.40 47
4370.55 48
4370.70 48
4370.85 48
4371.00 48
4371.15 46
4371.31 43
4371.46 40
4371.61 36
4371.76 32
4371.91 27
4372.06 23
4372.22 19
4372.37 16
4372.52 14
4372.67 13
4372.82 14
4372.97 17
4373.13 21
4373.28 24
4373.43 27
4373.58 28
4373.73 28
4373.88 27
4374.04 25
4374.19 24
4374.34 23
4374.49 21
4374.64 20
4374.79 18
4374.95 15
4375.10 10
4375.25 6
4375.40 2
4375.55 0
4375.70 0
4375.86 0
4376.01 4
4376.16 10
4376.31 18
4376.46 27
4376.62 35
4376.77 43
4376.92 50
4377.07 56
4377.22 59
4377.37 61
4377.53 61
4377.68 60
4377.83 58
4377.98 56
4378.13 53
4378.28 49
4378.44 44
4378.59 38
4378.74 32
4378.89 27
4379.04 22
4379.20 19
4379.35 18
4379.50 18
4379.65 20
4379.80 21
4379.95 22
4380.11 21
4380.26 20
4380.41 18
4380.56 18
4380.71 19
4380.86 22
4381.02 28
4381.17 35
4381.32 43
4381.47 51
4381.62 58
4381.78 63
4381.93 67
4382.08 69
4382.23 69
4382.38 67
4382.53 64
4382.69 61
4382.84 58
4382.99 55
4383.14 54
4383.29 53
4383.45 54
4383.60 56
4383.75 59
4383.90 61
4384.05 62
4384.21 60
4384.36 57
4384.51 51
4384.66 44
4384.81 36
4384.96 30
4385.12 26
4385.27 24
4385.42 26
4385.57 31
4385.72 37
4385.88 43
4386.03 47
4386.18 49
4386.33 48
4386.48 44
4386.64 39
4386.79 33
4386.94 28
4387.09 25
4387.24 23
4387.40 22
4387.55 21
4387.70 19
4387.85 16
4388.00 12
4388.15 8
4388.31 5
4388.46 4
4388.61 4
4388.76 4
4388.91 5
4389.07 4
4389.22 2
4389.37 0
4389.52 0
4389.67 0
4389.83 0
4389.98 0
4390.13 0
4390.28 4
4390.43 14
4390.59 24
4390.74 33
4390.89 39
4391.04 42
4391.19 42
4391.35 38
4391.50 34
4391.65 30
4391.80 28
4391.95 28
4392.11 30
4392.26 33
4392.41 35
4392.56 36
4392.71 35
4392.87 32
4393.02 27
4393.17 23
4393.32 19
4393.47 18
4393.63 18
4393.78 19
4393.93 20
4394.08 21
4394.23 19
4394.39 16
4394.54 12
4394.69 8
4394.84 3
4394.99 0
4395.15 0
4395.30 0
4395.45 0
4395.60 0
4395.75 0
4395.91 1
4396.06 3
4396.21 4
4396.36 7
4396.52 10
4396.67 14
4396.82 19
4396.97 24
4397.12 28
4397.28 30
4397.43 31
4397.58 30
4397.73 28
4397.88 26
4398.04 24
4398.19 22
4398.34 21
4398.49 20
4398.64 18
4398.80 16
4398.95 14
4399.10 14
4399.25 15
4399.41 18
4399.56 23
4399.71 30
4399.86 39
4400.01 47
4400.17 54
4400.32 60
4400.47 64
4400.62 67
4400.77 69
4400.93 71
4401.08 74
4401.23 77
4401.38 81
4401.54 86
4401.69 91
4401.84 95
4401.99 97
4402.14 96
4402.30 92
4402.45 85
4402.60 75
4402.75 65
4402.90 56
4403.06 48
4403.21 42
4403.36 39
4403.51 39
4403.67 41
4403.82 44
4403.97 48
4404.12 53
4404.27 58
4404.43 64
4404.58 69
4404.73 74
4404.88 77
4405.04 79
4405.19 80
4405.34 79
4405.49 76
4405.64 73
4405.80 70
4405.95 69
4406.10 68
4406.25 68
4406.41 69
4406.56 71
4406.71 72
4406.86 72
4407.02 70
4407.17 68
4407.32 65
4407.47 62
4407.62 60
4407.78 59
4407.93 58
4408.08 59
4408.23 59
4408.39 59
4408.54 57
4408.69 55
4408.84 51
4408.99 47
4409.15 42
4409.30 38
4409.45 34
4409.60 32
4409.76 31
4409.91 31
4410.06 32
4410.21 33
4410.37 33
4410.52 33
4410.67 32
4410.82 31
4410.97 29
4411.13 28
4411.28 28
4411.43 29
4411.58 33
4411.74 37
4411.89 43
4412.04 49
4412.19 54
4412.35 58
4412.50 61
4412.65 62
4412.80 61
4412.96 60
4413.11 58
4413.26 57
4413.41 58
4413.56 60
4413.72 63
4413.87 67
4414.02 69
4414.17 69
4414.33 66
4414.48 60
4414.63 52
4414.78 42
4414.94 34
4415.09 27
4415.24 23
4415.39 21
4415.55 22
4415.70 23
4415.85 25
4416.00 25
4416.16 24
4416.31 21
4416.46 18
4416.61 14
4416.77 11
4416.92 9
4417.07 8
4417.22 8
4417.37 10
4417.53 12
4417.68 15
4417.83 18
4417.98 21
4418.14 23
4418.29 24
4418.44 24
4418.59 22
4418.75 21
4418.90 19
4419.05 18
4419.20 16
4419.36 15
4419.51 13
4419.66 12
4419.81 11
4419.97 10
4420.12 9
4420.27 10
4420.42 11
4420.58 12
4420.73 14
4420.88 15
4421.03 15
4421.19 15
4421.34 14
4421.49 13
4421.64 13
4421.80 13
4421.95 14
4422.10 16
4422.25 17
4422.41 19
4422.56 20
4422.71 21
4422.86 22
4423.02 23
4423.17 24
4423.32 24
4423.47 24
4423.63 23
4423.78 21
4423.93 18
4424.08 15
4424.24 12
4424.39 9
4424.54 6
4424.70 3
4424.85 0
4425.00 0
4425.15 0
4425.31 1
4425.46 5
4425.61 10
4425.76 16
4425.92 22
4426.07 28
4426.22 32
4426.37 35
4426.53 36
4426.68 38
4426.83 39
4426.98 40
4427.14 41
4427.29 41
4427.44 40
4427.59 38
4427.75 35
4427.90 31
4428.05 27
4428.20 23
4428.36 22
4428.51 21
4428.66 21
4428.82 21
4428.97 21
4429.12 19
4429.27 17
4429.43 13
4429.58 9
4429.73 3
4429.88 0
4430.04 0
4430.19 0
4430.34 0
4430.49 0
4430.65 0
4430.80 0
4430.95 0
4431.11 4
4431.26 12
4431.41 19
4431.56 26
4431.72 33
4431.87 38
4432.02 42
4432.17 46
4432.33 50
4432.48 54
4432.63 57
4432.78 60
4432.94 61
4433.09 60
4433.24 58
4433.40 54
4433.55 50
4433.70 45
4433.85 41
4434.01 38
4434.16 36
4434.31 36
4434.46 36
4434.62 37
4434.77 37
4434.92 38
4435.08 39
4435.23 41
4435.38 42
4435.53 43
4435.69 44
4435.84 44
4435.99 44
4436.15 45
4436.30 46
4436.45 48
4436.60 51
4436.76 54
4436.91 57
4437.06 59
4437.21 59
4437.37 59
4437.52 56
4437.67 53
4437.83 50
4437.98 46
4438.13 41
4438.28 36
4438.44 31
4438.59 26
4438.74 23
4438.90 20
4439.05 20
4439.20 21
4439.35 23
4439.51 24
4439.66 25
4439.81 25
4439.97 24
4440.12 23
4440.27 23
4440.42 24
4440.58 27
4440.73 30
4440.88 33
4441.04 35
4441.19 35
4441.34 34
4441.49 29
4441.65 24
4441.80 17
4441.95 12
4442.11 8
4442.26 8
4442.41 11
4442.56 18
4442.72 28
4442.87 40
4443.02 51
4443.18 60
4443.33 65
4443.48 68
4443.63 66
4443.79 63
4443.94 57
4444.09 51
4444.25 43
4444.40 36
4444.55 29
4444.70 22
4444.86 16
4445.01 12
4445.16 11
4445.32 13
4445.47 18
4445.62 26
4445.77 37
4445.93 49
4446.08 61
4446.23 73
4446.39 81
4446.54 86
4446.69 87
4446.85 85
4447.00 80
4447.15 73
4447.30 67
4447.46 63
4447.61 61
4447.76 63
4447.92 68
4448.07 74
4448.22 82
4448.37 89
4448.53 94
4448.68 97
4448.83 99
4448.99 98
4449.14 94
4449.29 90
4449.45 84
4449.60 77
4449.75 70
4449.90 62
4450.06 55
4450.21 48
4450.36 42
4450.52 38
4450.67 35
4450.82 33
4450.98 33
4451.13 32
4451.28 31
4451.43 30
4451.59 29
4451.74 29
4451.89 29
4452.05 31
4452.20 35
4452.35 40
4452.51 47
4452.66 54
4452.81 62
4452.97 68
4453.12 74
4453.27 78
4453.42 80
4453.58 81
4453.73 80
4453.88 79
4454.04 78
4454.19 77
4454.34 77
4454.50 78
4454.65 78
4454.80 78
4454.96 76
4455.11 73
4455.26 68
4455.41 63
4455.57 58
4455.72 53
4455.87 48
4456.03 45
4456.18 41
4456.33 37
4456.49 32
4456.64 27
4456.79 23
4456.95 20
4457.10 18
4457.25 19
4457.40 22
4457.56 27
4457.71 32
4457.86 37
4458.02 42
4458.17 46
4458.32 49
4458.48 52
4458.63 55
4458.78 58
4458.94 61
4459.09 65
4459.24 67
4459.40 68
4459.55 67
4459.70 65
4459.86 61
4460.01 55
4460.16 49
4460.31 43
4460.47 37
4460.62 33
4460.77 31
4460.93 31
4461.08 34
4461.23 40
4461.39 49
4461.54 59
4461.69 70
4461.85 80
4462.00 88
4462.15 94
4462.31 97
4462.46 96
4462.61 94
4462.77 89
4462.92 83
4463.07 75
4463.23 68
4463.38 62
4463.53 57
4463.69 55
4463.84 55
4463.99 58
4464.15 62
4464.30 68
4464.45 74
4464.61 80
4464.76 87
4464.91 93
4465.06 98
4465.22 103
4465.37 106
4465.52 106
4465.68 103
4465.83 97
4465.98 88
4466.14 78
4466.29 67
4466.44 57
4466.60 49
4466.75 44
4466.90 42
4467.06 40
4467.21 39
4467.36 38
4467.52 36
4467.67 34
4467.82 31
4467.98 27
4468.13 25
4468.28 23
4468.44 22
4468.59 21
4468.74 22
4468.90 25
4469.05 30
4469.20 36
4469.36 44
4469.51 52
4469.66 60
4469.82 66
4469.97 70
4470.12 71
4470.28 71
4470.43 70
4470.58 69
4470.74 69
4470.89 69
4471.04 69
4471.20 67
4471.35 63
4471.50 55
4471.66 45
4471.81 33
4471.96 22
4472.12 12
4472.27 6
4472.42 5
4472.58 7
4472.73 12
4472.88 20
4473.04 28
4473.19 35
4473.34 41
4473.50 45
4473.65 48
4473.81 48
4473.96 47
4474.11 44
4474.27 39
4474.42 34
4474.57 26
4474.73 18
4474.88 10
4475.03 2
4475.19 0
4475.34 0
4475.49 0
4475.65 0
4475.80 0
4475.95 0
4476.11 0
4476.26 0
4476.41 4
4476.57 8
4476.72 12
4476.87 15
4477.03 19
4477.18 24
4477.33 30
4477.49 37
4477.64 45
4477.79 53
4477.95 60
4478.10 65
4478.26 67
4478.41 65
4478.56 61
4478.72 54
4478.87 46
4479.02 38
4479.18 32
4479.33 28
4479.48 27
4479.64 29
4479.79 31
4479.94 34
4480.10 35
4480.25 34
4480.40 32
4480.56 29
4480.71 26
4480.86 23
4481.02 23
4481.17 23
4481.33 25
4481.48 27
4481.63 29
4481.79 30
4481.94 30
4482.09 29
4482.25 27
4482.40 26
4482.55 23
4482.71 20
4482.86 17
4483.01 14
4483.17 12
4483.32 11
4483.48 12
4483.63 14
4483.78 18
4483.94 22
4484.09 24
4484.24 24
4484.40 22
4484.55 19
4484.70 17
4484.86 16
4485.01 19
4485.16 24
4485.32 33
4485.47 41
4485.63 49
4485.78 53
4485.93 52
4486.09 48
4486.24 41
4486.39 33
4486.55 26
4486.70 22
4486.85 21
4487.01 23
4487.16 28
4487.32 35
4487.47 41
4487.62 45
4487.78 46
4487.93 44
4488.08 39
4488.24 31
4488.39 22
4488.54 13
4488.70 5
4488.85 0
4489.01 0
4489.16 0
4489.31 0
4489.47 0
4489.62 0
4489.77 0
4489.93 0
4490.08 0
4490.24 0
4490.39 2
4490.54 5
4490.70 9
4490.85 15
4491.00 22
4491.16 31
4491.31 40
4491.47 49
4491.62 59
4491.77 68
4491.93 75
4492.08 80
4492.23 82
4492.39 80
4492.54 77
4492.69 71
4492.85 65
4493.00 60
4493.16 56
4493.31 53
4493.46 54
4493.62 56
4493.77 62
4493.92 69
4494.08 78
4494.23 88
4494.39 98
4494.54 107
4494.69 113
4494.85 118
4495.00 120
4495.15 120
4495.31 118
4495.46 114
4495.62 108
4495.77 101
4495.92 94
4496.08 87
4496.23 81
4496.39 77
4496.54 76
4496.69 78
4496.85 81
4497.00 87
4497.15 92
4497.31 97
4497.46 101
4497.62 103
4497.77 103
4497.92 99
4498.08 94
4498.23 86
4498.38 77
4498.54 66
4498.69 56
4498.85 46
4499.00 37
4499.15 30
4499.31 23
4499.46 18
4499.62 15
4499.77 12
4499.92 12
4500.08 13
4500.23 15
4500.38 19
4500.54 23
4500.69 28
4500.85 33
4501.00 37
4501.15 42
4501.31 46
4501.46 51
4501.62 57
4501.77 65
4501.92 73
4502.08 81
4502.23 87
4502.39 90
4502.54 90
4502.69 87
4502.85 80
4503.00 72
4503.16 64
4503.31 58
4503.46 54
4503.62 52
4503.77 51
4503.92 53
4504.08 56
4504.23 59
4504.39 63
4504.54 67
4504.69 70
4504.85 73
4505.00 74
4505.16 74
4505.31 72
4505.46 68
4505.62 63
4505.77 58
4505.93 54
4506.08 49
4506.23 46
4506.39 44
4506.54 43
4506.70 43
4506.85 44
4507.00 45
4507.16 47
4507.31 47
4507.47 47
4507.62 46
4507.77 45
4507.93 44
4508.08 46
4508.24 50
4508.39 56
4508.54 65
4508.70 75
4508.85 84
4509.01 91
4509.16 95
4509.31 98
4509.47 98
4509.62 98
4509.78 98
4509.93 99
4510.08 100
4510.24 102
4510.39 104
4510.55 104
4510.70 104
4510.85 102
4511.01 98
4511.16 94
4511.32 89
4511.47 86
4511.62 85
4511.78 86
4511.93 90
4512.09 97
4512.24 105
4512.39 114
4512.55 121
4512.70 126
4512.86 127
4513.01 125
4513.17 121
4513.32 115
4513.47 109
4513.63 105
4513.78 103
4513.94 102
4514.09 103
4514.24 104
4514.40 105
4514.55 105
4514.71 103
4514.86 101
4515.01 99
4515.17 97
4515.32 97
4515.48 98
4515.63 101
4515.79 104
4515.94 107
4516.09 109
4516.25 111
4516.40 113
4516.56 114
4516.71 116
4516.86 118
4517.02 121
4517.17 123
4517.33 125
4517.48 125
4517.63 122
4517.79 117
4517.94 110
4518.10 101
4518.25 91
4518.41 82
4518.56 73
4518.71 66
4518.87 60
4519.02 57
4519.18 57
4519.33 59
4519.48 64
4519.64 68
4519.79 73
4519.95 74
4520.10 73
4520.26 68
4520.41 61
4520.56 51
4520.72 42
4520.87 34
4521.03 28
4521.18 25
4521.34 23
4521.49 23
4521.64 23
4521.80 24
4521.95 26
4522.11 28
4522.26 31
4522.42 34
4522.57 36
4522.72 38
4522.88 38
4523.03 38
4523.19 36
4523.34 35
4523.49 35
4523.65 36
4523.80 39
4523.96 43
4524.11 48
4524.27 53
4524.42 57
4524.57 60
4524.73 63
4524.88 63
4525.04 62
4525.19 60
4525.35 57
4525.50 53
4525.65 49
4525.81 46
4525.96 43
4526.12 42
4526.27 43
4526.43 45
4526.58 48
4526.74 51
4526.89 54
4527.04 56
4527.20 56
4527.35 54
4527.51 51
4527.66 48
4527.82 44
4527.97 42
4528.12 42
4528.28 45
4528.43 52
4528.59 62
4528.74 75
4528.90 89
4529.05 103
4529.20 115
4529.36 126
4529.51 133
4529.67 137
4529.82 138
4529.98 138
4530.13 136
4530.29 134
4530.44 132
4530.59 130
4530.75 127
4530.90 124
4531.06 119
4531.21 113
4531.37 107
4531.52 102
4531.67 98
4531.83 95
4531.98 95
4532.14 97
4532.29 100
4532.45 104
4532.60 108
4532.76 110
4532.91 112
4533.06 113
4533.22 113
4533.37 112
4533.53 111
4533.68 111
4533.84 111
4533.99 113
4534.15 114
4534.30 116
4534.45 116
4534.61 114
4534.76 110
4534.92 104
4535.07 98
4535.23 91
4535.38 86
4535.54 83
4535.69 83
4535.84 84
4536.00 87
4536.15 91
4536.31 95
4536.46 98
4536.62 98
4536.77 96
4536.93 91
4537.08 84
4537.23 75
4537.39 67
4537.54 60
4537.70 54
4537.85 50
4538.01 46
4538.16 44
4538.32 42
4538.47 42
4538.63 42
4538.78 44
4538.93 48
4539.09 53
4539.24 57
4539.40 62
4539.55 64
4539.71 65
4539.86 64
4540.02 61
4540.17 57
4540.33 53
4540.48 48
4540.63 44
4540.79 41
4540.94 40
4541.10 40
4541.25 42
4541.41 46
4541.56 52
4541.72 59
4541.87 67
4542.03 75
4542.18 85
4542.33 94
4542.49 103
4542.64 111
4542.80 116
4542.95 119
4543.11 118
4543.26 116
4543.42 111
4543.57 105
4543.73 100
4543.88 95
4544.04 90
4544.19 86
4544.34 83
4544.50 78
4544.65 73
4544.81 68
4544.96 62
4545.12 56
4545.27 52
4545.43 50
4545.58 50
4545.74 52
4545.89 55
4546.05 59
4546.20 63
4546.35 65
4546.51 65
4546.66 64
4546.82 61
4546.97 58
4547.13 54
4547.28 51
4547.44 48
4547.59 46
4547.75 44
4547.90 43
4548.06 42
4548.21 43
4548.37 44
4548.52 47
4548.67 49
4548.83 51
4548.98 53
4549.14 52
4549.29 51
4549.45 48
4549.60 46
4549.76 44
4549.91 43
4550.07 44
4550.22 46
4550.38 48
4550.53 50
4550.69 52
4550.84 51
4551.00 49
4551.15 45
4551.31 40
4551.46 35
4551.61 29
4551.77 24
4551.92 21
4552.08 20
4552.23 22
4552.39 26
4552.54 33
4552.70 41
4552.85 48
4553.01 55
4553.16 59
4553.32 60
4553.47 58
4553.63 54
4553.78 49
4553.94 43
4554.09 38
4554.25 35
4554.40 33
4554.56 33
4554.71 35
4554.86 38
4555.02 42
4555.17 45
4555.33 48
4555.48 51
4555.64 54
4555.79 57
4555.95 61
4556.10 65
4556.26 68
4556.41 70
4556.57 70
4556.72 66
4556.88 60
4557.03 50
4557.19 39
4557.34 28
4557.50 17
4557.65 8
4557.81 2
4557.96 0
4558.12 0
4558.27 2
4558.43 7
4558.58 14
4558.74 21
4558.89 29
4559.05 36
4559.20 43
4559.35 48
4559.51 53
4559.66 55
4559.82 56
4559.97 54
4560.13 50
4560.28 46
4560.44 41
4560.59 38
4560.75 38
4560.90 40
4561.06 44
4561.21 51
4561.37 58
4561.52 63
4561.68 67
4561.83 69
4561.99 69
4562.14 67
4562.30 64
4562.45 61
4562.61 60
4562.76 58
4562.92 57
4563.07 55
4563.23 53
4563.38 49
4563.54 44
4563.69 37
4563.85 30
4564.00 22
4564.16 15
4564.31 8
4564.47 2
4564.62 0
4564.78 0
4564.93 0
4565.09 0
4565.24 0
4565.40 0
4565.55 0
4565.71 0
4565.86 2
4566.02 4
4566.17 5
4566.33 6
4566.48 7
4566.64 8
4566.79 11
4566.95 14
4567.10 19
4567.26 25
4567.41 31
4567.57 37
4567.72 44
4567.88 51
4568.03 57
4568.19 62
4568.34 65
4568.50 67
4568.65 68
4568.81 69
4568.96 69
4569.12 69
4569.27 69
4569.43 69
4569.58 68
4569.74 65
4569.89 60
4570.05 53
4570.20 44
4570.36 34
4570.51 25
4570.67 17
4570.82 12
4570.98 9
4571.13 7
4571.29 8
4571.44 9
4571.60 11
4571.75 12
4571.91 13
4572.06 13
4572.22 13
4572.37 13
4572.53 14
4572.68 16
4572.84 18
4572.99 20
4573.15 21
4573.30 21
4573.46 20
4573.61 18
4573.77 15
4573.92 12
4574.08 11
4574.24 10
4574.39 11
4574.55 13
4574.70 17
4574.86 21
4575.01 25
4575.17 29
4575.32 32
4575.48 34
4575.63 36
4575.79 36
4575.94 36
4576.10 34
4576.25 33
4576.41 31
4576.56 28
4576.72 26
4576.87 23
4577.03 19
4577.18 15
4577.34 11
4577.49 8
4577.65 6
4577.80 7
4577.96 10
4578.11 16
4578.27 25
4578.42 34
4578.58 42
4578.73 48
4578.89 50
4579.05 49
4579.20 43
4579.36 35
4579.51 26
4579.67 18
4579.82 12
4579.98 10
4580.13 11
4580.29 15
4580.44 20
4580.60 27
4580.75 33
4580.91 39
4581.06 43
4581.22 46
4581.37 47
4581.53 48
4581.68 48
4581.84 47
4581.99 47
4582.15 46
4582.31 46
4582.46 46
4582.62 46
4582.77 47
4582.93 48
4583.08 50
4583.24 52
4583.39 54
4583.55 56
4583.70 59
4583.86 61
4584.01 61
4584.17 61
4584.32 59
4584.48 54
4584.63 49
4584.79 42
4584.95 35
4585.10 29
4585.26 25
4585.41 23
4585.57 23
4585.72 27
4585.88 33
4586.03 40
4586.19 47
4586.34 52
4586.50 54
4586.65 52
4586.81 49
4586.96 43
4587.12 38
4587.28 35
4587.43 34
4587.59 36
4587.74 41
4587.90 47
4588.05 53
4588.21 59
4588.36 62
4588.52 63
4588.67 62
4588.83 60
4588.98 57
4589.14 56
4589.29 57
4589.45 58
4589.61 61
4589.76 63
4589.92 66
4590.07 68
4590.23 69
4590.38 71
4590.54 73
4590.69 75
4590.85 77
4591.00 80
4591.16 81
4591.32 82
4591.47 83
4591.63 84
4591.78 85
4591.94 87
4592.09 90
4592.25 94
4592.40 98
4592.56 101
4592.71 102
4592.87 102
4593.02 101
4593.18 97
4593.34 92
4593.49 86
4593.65 78
4593.80 70
4593.96 63
4594.11 58
4594.27 55
4594.42 55
4594.58 58
4594.73 63
4594.89 71
4595.05 79
4595.20 88
4595.36 96
4595.51 102
4595.67 106
4595.82 108
4595.98 109
4596.13 108
4596.29 106
4596.45 104
4596.60 102
4596.76 102
4596.91 102
4597.07 104
4597.22 107
4597.38 110
4597.53 113
4597.69 114
4597.84 113
4598.00 110
4598.16 105
4598.31 101
4598.47 97
4598.62 95
4598.78 96
4598.93 100
4599.09 106
4599.24 113
4599.40 118
4599.56 122
4599.71 123
4599.87 120
4600.02 115
4600.18 108
4600.33 102
4600.49 98
4600.64 97
4600.80 98
4600.96 102
4601.11 106
4601.27 111
4601.42 115
4601.58 117
4601.73 118
4601.89 118
4602.05 117
4602.20 115
4602.36 112
4602.51 108
4602.67 103
4602.82 98
4602.98 95
4603.13 92
4603.29 90
4603.45 88
4603.60 86
4603.76 83
4603.91 78
4604.07 73
4604.22 66
4604.38 61
4604.53 56
4604.69 54
4604.85 52
4605.00 53
4605.16 53
4605.31 53
4605.47 53
4605.62 51
4605.78 48
4605.94 46
4606.09 44
4606.25 45
4606.40 47
4606.56 52
4606.71 58
4606.87 66
4607.03 73
4607.18 80
4607.34 84
4607.49 85
4607.65 83
4607.80 77
4607.96 69
4608.12 59
4608.27 49
4608.43 40
4608.58 33
4608.74 30
4608.89 30
4609.05 32
4609.21 36
4609.36 40
4609.52 45
4609.67 49
4609.83 52
4609.98 55
4610.14 56
4610.30 57
4610.45 57
4610.61 56
4610.76 55
4610.92 53
4611.07 50
4611.23 46
4611.39 43
4611.54 38
4611.70 34
4611.85 30
4612.01 27
4612.16 26
4612.32 27
4612.48 31
4612.63 38
4612.79 45
4612.94 54
4613.10 61
4613.26 66
4613.41 69
4613.57 69
4613.72 67
4613.88 64
4614.03 60
4614.19 55
4614.35 50
4614.50 46
4614.66 42
4614.81 39
4614.97 39
4615.12 41
4615.28 45
4615.44 54
4615.59 64
4615.75 76
4615.90 89
4616.06 100
4616.22 109
4616.37 116
4616.53 119
4616.68 120
4616.84 119
4616.99 116
4617.15 111
4617.31 105
4617.46 98
4617.62 91
4617.77 83
4617.93 76
4618.09 69
4618.24 64
4618.40 60
4618.55 57
4618.71 54
4618.87 52
4619.02 50
4619.18 46
4619.33 41
4619.49 33
4619.64 24
4619.80 13
4619.96 1
4620.11 0
4620.27 0
4620.42 0
4620.58 0
4620.74 0
4620.89 0
4621.05 0
4621.20 0
4621.36 10
4621.52 19
4621.67 27
4621.83 33
4621.98 39
4622.14 44
4622.30 50
4622.45 56
4622.61 63
4622.76 69
4622.92 75
4623.07 80
4623.23 85
4623.39 89
4623.54 93
4623.70 97
4623.85 102
4624.01 107
4624.17 113
4624.32 117
4624.48 120
4624.63 121
4624.79 121
4624.95 120
4625.10 118
4625.26 115
4625.41 111
4625.57 107
4625.73 101
4625.88 94
4626.04 85
4626.19 74
4626.35 63
4626.51 51
4626.66 41
4626.82 31
4626.97 24
4627.13 20
4627.29 18
4627.44 18
4627.60 20
4627.75 23
4627.91 25
4628.07 25
4628.22 23
4628.38 18
4628.53 12
4628.69 5
4628.85 0
4629.00 0
4629.16 0
4629.32 0
4629.47 0
4629.63 5
4629.78 11
4629.94 17
4630.10 21
4630.25 22
4630.41 21
4630.56 17
4630.72 12
4630.88 6
4631.03 0
4631.19 0
4631.34 0
4631.50 0
4631.66 0
4631.81 0
4631.97 0
4632.12 0
4632.28 0
4632.44 1
4632.59 5
4632.75 11
4632.91 17
4633.06 24
4633.22 31
4633.37 36
4633.53 41
4633.69 43
4633.84 45
4634.00 46
4634.15 48
4634.31 52
4634.47 57
4634.62 64
4634.78 72
4634.94 80
4635.09 87
4635.25 92
4635.40 95
4635.56 98
4635.72 100
4635.87 103
4636.03 108
4636.18 114
4636.34 121
4636.50 130
4636.65 139
4636.81 148
4636.97 154
4637.12 158
4637.28 158
4637.43 157
4637.59 154
4637.75 151
4637.90 149
4638.06 151
4638.21 156
4638.37 165
4638.53 176
4638.68 188
4638.84 199
4639.00 208
4639.15 213
4639.31 214
4639.46 212
4639.62 208
4639.78 201
4639.93 194
4640.09 187
4640.25 181
4640.40 175
4640.56 170
4640.71 167
4640.87 163
4641.03 160
4641.18 156
4641.34 153
4641.50 151
4641.65 149
4641.81 149
4641.96 151
4642.12 156
4642.28 162
4642.43 169
4642.59 175
4642.75 179
4642.90 181
4643.06 180
4643.21 177
4643.37 173
4643.53 170
4643.68 168
4643.84 168
4644.00 169
4644.15 170
4644.31 171
4644.47 171
4644.62 169
4644.78 167
4644.93 162
4645.09 157
4645.25 151
4645.40 144
4645.56 137
4645.72 129
4645.87 120
4646.03 112
4646.18 104
4646.34 97
4646.50 91
4646.65 85
4646.81 81
4646.97 77
4647.12 73
4647.28 71
4647.44 69
4647.59 68
4647.75 68
4647.90 69
4648.06 71
4648.22 73
4648.37 76
4648.53 79
4648.69 82
4648.84 83
4649.00 82
4649.16 78
4649.31 71
4649.47 62
4649.63 52
4649.78 41
4649.94 32
4650.09 26
4650.25 23
4650.41 22
4650.56 24
4650.72 26
4650.88 28
4651.03 30
4651.19 29
4651.35 28
4651.50 25
4651.66 22
4651.82 19
4651.97 18
4652.13 17
4652.28 18
4652.44 20
4652.60 23
4652.75 26
4652.91 30
4653.07 33
4653.22 37
4653.38 41
4653.54 44
4653.69 46
4653.85 46
4654.01 45
4654.16 40
4654.32 34
4654.47 24
4654.63 14
4654.79 3
4654.94 0
4655.10 0
4655.26 0
4655.41 0
4655.57 0
4655.73 0
4655.88 0
4656.04 4
4656.20 12
4656.35 19
4656.51 25
4656.67 31
4656.82 35
4656.98 39
4657.14 42
4657.29 44
4657.45 45
4657.61 44
4657.76 42
4657.92 40
4658.07 39
4658.23 39
4658.39 41
4658.54 44
4658.70 49
4658.86 52
4659.01 54
4659.17 53
4659.33 50
4659.48 43
4659.64 35
4659.80 27
4659.95 19
4660.11 12
4660.27 8
4660.42 5
4660.58 5
4660.74 5
4660.89 7
4661.05 10
4661.21 14
4661.36 18
4661.52 23
4661.68 27
4661.83 31
4661.99 33
4662.15 34
4662.30 35
4662.46 36
4662.62 38
4662.77 42
4662.93 46
4663.09 50
4663.24 53
4663.40 54
4663.56 52
4663.71 47
4663.87 39
4664.03 30
4664.18 21
4664.34 12
4664.50 5
4664.65 0
4664.81 0
4664.97 0
4665.12 0
4665.28 0
4665.44 0
4665.59 2
4665.75 4
4665.91 4
4666.06 4
4666.22 2
4666.38 1
4666.53 1
4666.69 4
4666.85 9
4667.00 16
4667.16 23
4667.32 30
4667.47 35
4667.63 37
4667.79 37
4667.94 35
4668.10 32
4668.26 30
4668.41 29
4668.57 29
4668.73 30
4668.88 32
4669.04 34
4669.20 34
4669.35 33
4669.51 31
4669.67 28
4669.82 25
4669.98 22
4670.14 19
4670.29 18
4670.45 17
4670.61 18
4670.76 19
4670.92 20
4671.08 22
4671.23 24
4671.39 26
4671.55 28
4671.70 30
4671.86 32
4672.02 32
4672.17 33
4672.33 32
4672.49 30
4672.64 28
4672.80 24
4672.96 20
4673.12 15
4673.27 10
4673.43 4
4673.59 0
4673.74 0
4673.90 0
4674.06 0
4674.21 1
4674.37 5
4674.53 10
4674.68 15
4674.84 19
4675.00 23
4675.15 27
4675.31 30
4675.47 32
4675.62 35
4675.78 37
4675.94 39
4676.09 40
4676.25 42
4676.41 45
4676.57 48
4676.72 50
4676.88 53
4677.04 55
4677.19 56
4677.35 56
4677.51 55
4677.66 53
4677.82 50
4677.98 47
4678.13 44
4678.29 41
4678.45 39
4678.60 38
4678.76 39
4678.92 41
4679.08 43
4679.23 45
4679.39 46
4679.55 46
4679.70 44
4679.86 41
4680.02 36
4680.17 32
4680.33 28
4680.49 24
4680.64 23
4680.80 22
4680.96 23
4681.12 24
4681.27 26
4681.43 27
4681.59 27
4681.74 27
4681.90 26
4682.06 24
4682.21 22
4682.37 21
4682.53 21
4682.68 21
4682.84 22
4683.00 22
4683.16 21
4683.31 19
4683.47 16
4683.63 12
4683.78 9
4683.94 7
4684.10 8
4684.25 11
4684.41 17
4684.57 24
4684.73 32
4684.88 40
4685.04 47
4685.20 52
4685.35 55
4685.51 56
4685.67 55
4685.82 52
4685.98 49
4686.14 47
4686.30 45
4686.45 43
4686.61 41
4686.77 39
4686.92 36
4687.08 31
4687.24 25
4687.39 20
4687.55 14
4687.71 10
4687.87 7
4688.02 5
4688.18 4
4688.34 5
4688.49 6
4688.65 8
4688.81 12
4688.97 17
4689.12 24
4689.28 34
4689.44 45
4689.59 57
4689.75 68
4689.91 77
4690.06 82
4690.22 83
4690.38 79
4690.54 71
4690.69 60
4690.85 47
4691.01 34
4691.16 22
4691.32 14
4691.48 9
4691.64 7
4691.79 9
4691.95 13
4692.11 20
4692.26 27
4692.42 34
4692.58 40
4692.74 46
4692.89 50
4693.05 54
4693.21 58
4693.36 60
4693.52 62
4693.68 63
4693.84 63
4693.99 60
4694.15 56
4694.31 51
4694.46 45
4694.62 38
4694.78 33
4694.94 27
4695.09 23
4695.25 18
4695.41 14
4695.56 10
4695.72 6
4695.88 3
4696.04 1
4696.19 1
4696.35 3
4696.51 5
4696.66 6
4696.82 7
4696.98 6
4697.14 4
4697.29 1
4697.45 0
4697.61 0
4697.76 0
4697.92 0
4698.08 0
4698.24 0
4698.39 0
4698.55 0
4698.71 5
4698.87 11
4699.02 18
4699.18 26
4699.34 35
4699.49 44
4699.65 51
4699.81 57
4699.97 59
4700.12 59
4700.28 56
4700.44 50
4700.59 44
4700.75 36
4700.91 30
4701.07 24
4701.22 20
4701.38 17
4701.54 16
4701.70 14
4701.85 13
4702.01 12
4702.17 10
4702.32 9
4702.48 8
4702.64 9
4702.80 11
4702.95 16
4703.11 23
4703.27 31
4703.43 39
4703.58 47
4703.74 54
4703.90 58
4704.06 60
4704.21 59
4704.37 56
4704.53 51
4704.68 44
4704.84 37
4705.00 29
4705.16 23
4705.31 20
4705.47 19
4705.63 21
4705.79 27
4705.94 34
4706.10 42
4706.26 50
4706.42 56
4706.57 61
4706.73 64
4706.89 67
4707.04 71
4707.20 75
4707.36 80
4707.52 86
4707.67 90
4707.83 93
4707.99 94
4708.15 93
4708.30 90
4708.46 87
4708.62 84
4708.78 81
4708.93 79
4709.09 77
4709.25 74
4709.41 70
4709.56 64
4709.72 57
4709.88 50
4710.04 42
4710.19 35
4710.35 30
4710.51 27
4710.66 24
4710.82 24
4710.98 23
4711.14 23
4711.29 23
4711.45 23
4711.61 23
4711.77 24
4711.92 25
4712.08 27
4712.24 29
4712.40 33
4712.55 36
4712.71 39
4712.87 41
4713.03 42
4713.18 42
4713.34 41
4713.50 39
4713.66 36
4713.81 33
4713.97 29
4714.13 26
4714.29 22
4714.44 19
4714.60 16
4714.76 14
4714.92 12
4715.07 11
4715.23 10
4715.39 10
4715.55 11
4715.70 13
4715.86 15
4716.02 19
4716.18 23
4716.33 28
4716.49 34
4716.65 41
4716.81 48
4716.96 55
4717.12 60
4717.28 64
4717.44 65
4717.59 64
4717.75 61
4717.91 57
4718.07 52
4718.22 47
4718.38 42
4718.54 36
4718.70 31
4718.85 27
4719.01 23
4719.17 19
4719.33 18
4719.48 17
4719.64 18
4719.80 20
4719.96 23
4720.12 25
4720.27 26
4720.43 27
4720.59 27
4720.75 26
4720.90 26
4721.06 28
4721.22 30
4721.38 35
4721.53 41
4721.69 48
4721.85 55
4722.01 62
4722.16 67
4722.32 71
4722.48 74
4722.64 75
4722.79 75
4722.95 74
4723.11 72
4723.27 70
4723.43 66
4723.58 63
4723.74 59
4723.90 57
4724.06 55
4724.21 56
4724.37 58
4724.53 61
4724.69 65
4724.84 69
4725.00 73
4725.16 77
4725.32 81
4725.47 85
4725.63 87
4725.79 88
4725.95 88
4726.11 85
4726.26 81
4726.42 76
4726.58 71
4726.74 68
4726.89 66
4727.05 66
4727.21 69
4727.37 72
4727.52 76
4727.68 81
4727.84 84
4728.00 87
4728.16 89
4728.31 89
4728.47 88
4728.63 87
4728.79 85
4728.94 84
4729.10 83
4729.26 82
4729.42 82
4729.58 81
4729.73 80
4729.89 80
4730.05 79
4730.21 80
4730.36 80
4730.52 82
4730.68 84
4730.84 87
4730.99 89
4731.15 90
4731.31 90
4731.47 89
4731.63 86
4731.78 81
4731.94 75
4732.10 69
4732.26 62
4732.41 57
4732.57 53
4732.73 50
4732.89 49
4733.05 48
4733.20 48
4733.36 48
4733.52 46
4733.68 44
4733.84 41
4733.99 38
4734.15 36
4734.31 34
4734.47 34
4734.62 36
4734.78 39
4734.94 42
4735.10 46
4735.26 50
4735.41 53
4735.57 56
4735.73 58
4735.89 59
4736.04 58
4736.20 57
4736.36 54
4736.52 49
4736.68 44
4736.83 37
4736.99 28
4737.15 19
4737.31 8
4737.47 0
4737.62 0
4737.78 0
4737.94 0
4738.10 0
4738.25 0
4738.41 0
4738.57 0
4738.73 3
4738.89 11
4739.04 18
4739.20 24
4739.36 28
4739.52 32
4739.68 35
4739.83 37
4739.99 40
4740.15 41
4740.31 44
4740.47 47
4740.62 52
4740.78 57
4740.94 64
4741.10 71
4741.26 79
4741.41 86
4741.57 92
4741.73 98
4741.89 101
4742.04 103
4742.20 104
4742.36 103
4742.52 101
4742.68 99
4742.83 96
4742.99 94
4743.15 90
4743.31 86
4743.47 82
4743.62 77
4743.78 72
4743.94 69
4744.10 67
4744.26 68
4744.41 71
4744.57 76
4744.73 81
4744.89 86
4745.05 90
4745.20 93
4745.36 95
4745.52 96
4745.68 97
4745.84 97
4745.99 96
4746.15 95
4746.31 93
4746.47 90
4746.63 87
4746.78 83
4746.94 78
4747.10 73
4747.26 68
4747.42 63
4747.57 59
4747.73 57
4747.89 58
4748.05 62
4748.21 70
4748.37 79
4748.52 89
4748.68 98
4748.84 105
4749.00 109
4749.16 109
4749.31 108
4749.47 104
4749.63 99
4749.79 94
4749.95 88
4750.10 81
4750.26 75
4750.42 70
4750.58 65
4750.74 61
4750.89 58
4751.05 58
4751.21 60
4751.37 65
4751.53 72
4751.68 81
4751.84 92
4752.00 102
4752.16 110
4752.32 116
4752.48 120
4752.63 121
4752.79 121
4752.95 121
4753.11 120
4753.27 119
4753.42 118
4753.58 116
4753.74 113
4753.90 109
4754.06 105
4754.21 99
4754.37 94
4754.53 90
4754.69 85
4754.85 80
4755.01 75
4755.16 70
4755.32 66
4755.48 62
4755.64 60
4755.80 59
4755.95 60
4756.11 61
4756.27 63
4756.43 64
4756.59 64
4756.75 64
4756.90 63
4757.06 61
4757.22 57
4757.38 52
4757.54 46
4757.69 39
4757.85 32
4758.01 26
4758.17 22
4758.33 20
4758.49 21
4758.64 25
4758.80 31
4758.96 38
4759.12 46
4759.28 53
4759.44 60
4759.59 65
4759.75 68
4759.91 71
4760.07 72
4760.23 73
4760.38 73
4760.54 72
4760.70 71
4760.86 70
4761.02 69
4761.18 68
4761.33 66
4761.49 63
4761.65 61
4761.81 59
4761.97 58
4762.13 58
4762.28 59
4762.44 61
4762.60 64
4762.76 66
4762.92 67
4763.08 68
4763.23 67
4763.39 66
4763.55 65
4763.71 63
4763.87 63
4764.03 63
4764.18 63
4764.34 64
4764.50 64
4764.66 65
4764.82 65
4764.98 65
4765.13 65
4765.29 64
4765.45 63
4765.61 62
4765.77 60
4765.93 57
4766.08 55
4766.24 53
4766.40 53
4766.56 52
4766.72 53
4766.88 54
4767.03 55
4767.19 57
4767.35 59
4767.51 61
4767.67 63
4767.83 64
4767.98 66
4768.14 69
4768.30 72
4768.46 76
4768.62 82
4768.78 90
4768.93 99
4769.09 108
4769.25 117
4769.41 123
4769.57 126
4769.73 125
4769.88 120
4770.04 112
4770.20 102
4770.36 92
4770.52 82
4770.68 73
4770.84 66
4770.99 61
4771.15 57
4771.31 54
4771.47 53
4771.63 52
4771.79 51
4771.94 50
4772.10 49
4772.26 46
4772.42 43
4772.58 39
4772.74 35
4772.90 33
4773.05 32
4773.21 32
4773.37 33
4773.53 35
4773.69 37
4773.85 38
4774.00 39
4774.16 38
4774.32 37
4774.48 37
4774.64 36
4774.80 37
4774.96 40
4775.11 44
4775.27 50
4775.43 57
4775.59 65
4775.75 73
4775.91 79
4776.07 84
4776.22 85
4776.38 85
4776.54 81
4776.70 77
4776.86 71
4777.02 65
4777.17 59
4777.33 53
4777.49 48
4777.65 44
4777.81 40
4777.97 37
4778.13 34
4778.28 31
4778.44 28
4778.60 27
4778.76 26
4778.92 28
4779.08 31
4779.24 36
4779.39 42
4779.55 49
4779.71 54
4779.87 59
4780.03 62
4780.19 63
4780.35 63
4780.50 62
4780.66 60
4780.82 58
4780.98 56
4781.14 54
4781.30 50
4781.46 46
4781.61 41
4781.77 37
4781.93 33
4782.09 31
4782.25 31
4782.41 33
4782.57 35
4782.73 37
4782.88 37
4783.04 35
4783.20 32
4783.36 26
4783.52 20
4783.68 13
4783.84 7
4783.99 2
4784.15 0
4784.31 0
4784.47 0
4784.63 0
4784.79 0
4784.95 0
4785.10 0
4785.26 0
4785.42 0
4785.58 2
4785.74 8
4785.90 16
4786.06 25
4786.22 33
4786.37 39
4786.53 42
4786.69 43
4786.85 42
4787.01 39
4787.17 35
4787.33 32
4787.49 29
4787.64 27
4787.80 26
4787.96 24
4788.12 23
4788.28 21
4788.44 19
4788.60 18
4788.75 18
4788.91 19
4789.07 22
4789.23 27
4789.39 32
4789.55 37
4789.71 42
4789.87 46
4790.02 49
4790.18 52
4790.34 55
4790.50 58
4790.66 61
4790.82 64
4790.98 66
4791.14 65
4791.29 63
4791.45 58
4791.61 51
4791.77 43
4791.93 35
4792.09 27
4792.25 22
4792.41 18
4792.57 16
4792.72 15
4792.88 16
4793.04 19
4793.20 22
4793.36 24
4793.52 27
4793.68 29
4793.84 30
4793.99 30
4794.15 29
4794.31 27
4794.47 27
4794.63 27
4794.79 28
4794.95 30
4795.11 32
4795.26 35
4795.42 36
4795.58 35
4795.74 33
4795.90 30
4796.06 26
4796.22 22
4796.38 20
4796.54 18
4796.69 18
4796.85 19
4797.01 21
4797.17 24
4797.33 26
4797.49 28
4797.65 29
4797.81 29
4797.97 29
4798.12 27
4798.28 26
4798.44 25
4798.60 25
4798.76 25
4798.92 27
4799.08 28
4799.24 29
4799.40 29
4799.55 27
4799.71 23
4799.87 18
4800.03 13
4800.19 9
4800.35 7
4800.51 6
4800.67 6
4800.83 8
4800.98 9
4801.14 10
4801.30 11
4801.46 13
4801.62 15
4801.78 17
4801.94 19
4802.10 20
4802.26 19
4802.42 15
4802.57 10
4802.73 5
4802.89 1
4803.05 0
4803.21 0
4803.37 2
4803.53 8
4803.69 16
4803.85 25
4804.00 35
4804.16 45
4804.32 56
4804.48 67
4804.64 79
4804.80 89
4804.96 98
4805.12 105
4805.28 108
4805.44 108
4805.59 106
4805.75 100
4805.91 93
4806.07 85
4806.23 78
4806.39 71
4806.55 65
4806.71 61
4806.87 59
4807.03 59
4807.19 60
4807.34 62
4807.50 64
4807.66 64
4807.82 63
4807.98 60
4808.14 55
4808.30 49
4808.46 44
4808.62 40
4808.78 38
4808.93 38
4809.09 39
4809.25 40
4809.41 41
4809.57 41
4809.73 40
4809.89 38
4810.05 37
4810.21 35
4810.37 35
4810.53 36
4810.68 39
4810.84 43
4811.00 49
4811.16 55
4811.32 61
4811.48 67
4811.64 71
4811.80 74
4811.96 76
4812.12 75
4812.28 74
4812.43 71
4812.59 69
4812.75 66
4812.91 63
4813.07 61
4813.23 58
4813.39 56
4813.55 53
4813.71 51
4813.87 49
4814.03 48
4814.19 48
4814.34 49
4814.50 51
4814.66 55
4814.82 59
4814.98 64
4815.14 68
4815.30 72
4815.46 75
4815.62 76
4815.78 76
4815.94 75
4816.09 72
4816.25 70
4816.41 66
4816.57 64
4816.73 62
4816.89 61
4817.05 61
4817.21 61
4817.37 62
4817.53 63
4817.69 63
4817.85 62
4818.01 61
4818.16 60
4818.32 59
4818.48 59
4818.64 59
4818.80 61
4818.96 62
4819.12 64
4819.28 66
4819.44 66
4819.60 65
4819.76 63
4819.92 61
4820.08 58
4820.23 57
4820.39 56
4820.55 56
4820.71 56
4820.87 56
4821.03 55
4821.19 54
4821.35 51
4821.51 49
4821.67 47
4821.83 45
4821.99 43
4822.15 42
4822.31 41
4822.46 40
4822.62 40
4822.78 40
4822.94 42
4823.10 45
4823.26 49
4823.42 52
4823.58 54
4823.74 55
4823.90 54
4824.06 52
4824.22 50
4824.38 48
4824.54 47
4824.69 48
4824.85 49
4825.01 50
4825.17 52
4825.33 53
4825.49 54
4825.65 54
4825.81 54
4825.97 53
4826.13 52
4826.29 50
4826.45 47
4826.61 44
4826.77 42
4826.93 40
4827.08 39
4827.24 40
4827.40 42
4827.56 46
4827.72 51
4827.88 56
4828.04 61
4828.20 66
4828.36 70
4828.52 72
4828.68 74
4828.84 74
4829.00 73
4829.16 72
4829.32 70
4829.48 66
4829.63 62
4829.79 57
4829.95 53
4830.11 49
4830.27 47
4830.43 47
4830.59 48
4830.75 50
4830.91 51
4831.07 53
4831.23 54
4831.39 55
4831.55 57
4831.71 59
4831.87 62
4832.03 65
4832.19 70
4832.35 73
4832.50 76
4832.66 77
4832.82 76
4832.98 73
4833.14 68
4833.30 64
4833.46 60
4833.62 58
4833.78 58
4833.94 60
4834.10 63
4834.26 66
4834.42 69
4834.58 71
4834.74 71
4834.90 70
4835.06 69
4835.22 68
4835.38 66
4835.53 66
4835.69 65
4835.85 65
4836.01 64
4836.17 62
4836.33 59
4836.49 55
4836.65 51
4836.81 48
4836.97 44
4837.13 42
4837.29 40
4837.45 39
4837.61 38
4837.77 38
4837.93 39
4838.09 39
4838.25 39
4838.41 38
4838.57 36
4838.73 34
4838.88 30
4839.04 26
4839.20 20
4839.36 15
4839.52 9
4839.68 4
4839.84 0
4840.00 0
4840.16 0
4840.32 0
4840.48 0
4840.64 0
4840.80 0
4840.96 0
4841.12 0
4841.28 2
4841.44 10
4841.60 21
4841.76 34
4841.92 49
4842.08 64
4842.24 78
4842.40 90
4842.56 97
4842.71 100
4842.87 100
4843.03 96
4843.19 91
4843.35 85
4843.51 79
4843.67 74
4843.83 69
4843.99 65
4844.15 61
4844.31 58
4844.47 55
4844.63 52
4844.79 51
4844.95 51
4845.11 53
4845.27 56
4845.43 59
4845.59 63
4845.75 65
4845.91 66
4846.07 64
4846.23 61
4846.39 58
4846.55 55
4846.71 53
4846.87 53
4847.03 55
4847.19 57
4847.34 60
4847.50 61
4847.66 61
4847.82 59
4847.98 55
4848.14 51
4848.30 47
4848.46 44
4848.62 41
4848.78 38
4848.94 34
4849.10 29
4849.26 23
4849.42 17
4849.58 10
4849.74 6
4849.90 4
4850.06 5
4850.22 11
4850.38 20
4850.54 31
4850.70 43
4850.86 54
4851.02 64
4851.18 73
4851.34 80
4851.50 85
4851.66 90
4851.82 93
4851.98 95
4852.14 95
4852.30 94
4852.46 92
4852.62 89
4852.78 86
4852.94 83
4853.10 80
4853.26 78
4853.42 75
4853.58 72
4853.73 66
4853.89 60
4854.05 53
4854.21 46
4854.37 41
4854.53 38
4854.69 36
4854.85 36
4855.01 36
4855.17 36
4855.33 35
4855.49 34
4855.65 32
4855.81 30
4855.97 28
4856.13 25
4856.29 23
4856.45 20
4856.61 18
4856.77 15
4856.93 14
4857.09 15
4857.25 18
4857.41 23
4857.57 29
4857.73 34
4857.89 38
4858.05 40
4858.21 39
4858.37 36
4858.53 31
4858.69 25
4858.85 20
4859.01 16
4859.17 12
4859.33 10
4859.49 9
4859.65 9
4859.81 12
4859.97 15
4860.13 20
4860.29 25
4860.45 31
4860.61 34
4860.77 37
4860.93 37
4861.09 36
4861.25 34
4861.41 33
4861.57 32
4861.73 33
4861.89 36
4862.05 40
4862.21 46
4862.37 52
4862.53 59
4862.69 66
4862.85 72
4863.01 79
4863.17 84
4863.33 88
4863.49 90
4863.65 91
4863.81 90
4863.97 88
4864.13 85
4864.29 83
4864.45 82
4864.61 82
4864.77 82
4864.93 83
4865.09 83
4865.25 82
4865.41 81
4865.57 79
4865.73 77
4865.89 76
4866.05 77
4866.21 77
4866.37 78
4866.53 79
4866.69 79
4866.85 78
4867.01 77
4867.17 76
4867.33 77
4867.49 80
4867.65 84
4867.81 91
4867.97 98
4868.13 105
4868.29 112
4868.45 120
4868.61 128
4868.77 138
4868.93 149
4869.09 162
4869.25 175
4869.41 186
4869.57 196
4869.73 203
4869.89 208
4870.05 212
4870.21 215
4870.37 220
4870.53 226
4870.69 232
4870.85 237
4871.01 241
4871.17 241
4871.33 239
4871.49 235
4871.65 231
4871.81 227
4871.97 226
4872.13 227
4872.29 232
4872.45 238
4872.61 245
4872.77 252
4872.93 256
4873.09 258
4873.25 256
4873.41 251
4873.57 244
4873.73 235
4873.89 226
4874.05 218
4874.21 211
4874.37 204
4874.53 197
4874.69 189
4874.85 179
4875.01 168
4875.17 157
4875.33 145
4875.49 135
4875.65 126
4875.81 120
4875.97 117
4876.13 116
4876.29 117
4876.45 120
4876.61 124
4876.77 131
4876.93 139
4877.09 148
4877.25 157
4877.41 166
4877.57 174
4877.73 180
4877.90 184
4878.06 185
4878.22 185
4878.38 183
4878.54 179
4878.70 175
4878.86 170
4879.02 165
4879.18 159
4879.34 153
4879.50 147
4879.66 141
4879.82 136
4879.98 132
4880.14 128
4880.30 124
4880.46 119
4880.62 115
4880.78 111
4880.94 107
4881.10 105
4881.26 103
4881.42 102
4881.58 101
4881.74 101
4881.90 100
4882.06 100
4882.22 100
4882.38 100
4882.54 100
4882.70 100
4882.86 99
4883.02 97
4883.18 93
4883.34 89
4883.50 85
4883.66 83
4883.82 82
4883.98 85
4884.14 89
4884.31 96
4884.47 102
4884.63 108
4884.79 113
4884.95 115
4885.11 115
4885.27 114
4885.43 112
4885.59 111
4885.75 110
4885.91 111
4886.07 115
4886.23 121
4886.39 130
4886.55 141
4886.71 153
4886.87 163
4887.03 171
4887.19 175
4887.35 175
4887.51 171
4887.67 164
4887.83 154
4887.99 144
4888.15 135
4888.31 127
4888.47 123
4888.63 122
4888.79 124
4888.96 129
4889.12 136
4889.28 145
4889.44 155
4889.60 165
4889.76 172
4889.92 178
4890.08 179
4890.24 176
4890.40 169
4890.56 160
4890.72 149
4890.88 138
4891.04 127
4891.20 118
4891.36 108
4891.52 99
4891.68 91
4891.84 82
4892.00 75
4892.16 68
4892.32 63
4892.48 60
4892.64 59
4892.81 60
4892.97 62
4893.13 65
4893.29 68
4893.45 71
4893.61 73
4893.77 74
4893.93 75
4894.09 75
4894.25 74
4894.41 72
4894.57 70
4894.73 68
4894.89 65
4895.05 64
4895.21 63
4895.37 64
4895.53 65
4895.69 67
4895.85 69
4896.01 73
4896.17 76
4896.34 81
4896.50 86
4896.66 92
4896.82 99
4896.98 104
4897.14 109
4897.30 112
4897.46 112
4897.62 110
4897.78 105
4897.94 98
4898.10 91
4898.26 84
4898.42 79
4898.58 75
4898.74 73
4898.90 73
4899.06 73
4899.22 72
4899.39 72
4899.55 70
4899.71 66
4899.87 62
4900.03 58
4900.19 54
4900.35 49
4900.51 46
4900.67 43
4900.83 40
4900.99 37
4901.15 34
4901.31 30
4901.47 26
4901.63 22
4901.79 19
4901.95 18
4902.12 18
4902.28 20
4902.44 23
4902.60 27
4902.76 30
4902.92 34
4903.08 38
4903.24 42
4903.40 48
4903.56 56
4903.72 64
4903.88 72
4904.04 78
4904.20 82
4904.36 84
4904.52 82
4904.69 79
4904.85 75
4905.01 71
4905.17 67
4905.33 64
4905.49 61
4905.65 59
4905.81 56
4905.97 54
4906.13 51
4906.29 50
4906.45 51
4906.61 53
4906.77 58
4906.93 64
4907.10 72
4907.26 80
4907.42 87
4907.58 94
4907.74 99
4907.90 102
4908.06 105
4908.22 107
4908.38 109
4908.54 111
4908.70 113
4908.86 115
4909.02 115
4909.18 114
4909.34 111
4909.51 106
4909.67 100
4909.83 93
4909.99 85
4910.15 77
4910.31 68
4910.47 61
4910.63 54
4910.79 49
4910.95 45
4911.11 44
4911.27 46
4911.43 49
4911.60 54
4911.76 59
4911.92 64
4912.08 68
4912.24 70
4912.40 69
4912.56 65
4912.72 60
4912.88 53
4913.04 45
4913.20 39
4913.36 35
4913.52 34
4913.69 37
4913.85 43
4914.01 51
4914.17 59
4914.33 67
4914.49 72
4914.65 75
4914.81 75
4914.97 73
4915.13 69
4915.29 64
4915.45 59
4915.61 54
4915.78 50
4915.94 46
4916.10 43
4916.26 41
4916.42 41
4916.58 42
4916.74 45
4916.90 50
4917.06 54
4917.22 59
4917.38 62
4917.54 64
4917.71 64
4917.87 63
4918.03 61
4918.19 59
4918.35 56
4918.51 54
4918.67 51
4918.83 48
4918.99 43
4919.15 38
4919.31 30
4919.48 21
4919.64 12
4919.80 3
4919.96 0
4920.12 0
4920.28 0
4920.44 0
4920.60 0
4920.76 0
4920.92 0
4921.08 0
4921.25 0
4921.41 4
4921.57 10
4921.73 18
4921.89 27
4922.05 36
4922.21 46
4922.37 54
4922.53 61
4922.69 66
4922.85 69
4923.02 69
4923.18 68
4923.34 65
4923.50 61
4923.66 57
4923.82 52
4923.98 49
4924.14 46
4924.30 45
4924.46 46
4924.62 48
4924.79 52
4924.95 57
4925.11 63
4925.27 69
4925.43 74
4925.59 78
4925.75 80
4925.91 81
4926.07 79
4926.23 78
4926.40 76
4926.56 75
4926.72 75
4926.88 76
4927.04 77
4927.20 77
4927.36 75
4927.52 72
4927.68 68
4927.84 64
4928.01 59
4928.17 56
4928.33 53
4928.49 51
4928.65 49
4928.81 46
4928.97 42
4929.13 37
4929.29 31
4929.45 27
4929.62 24
4929.78 25
4929.94 30
4930.10 37
4930.26 47
4930.42 56
4930.58 64
4930.74 69
4930.90 70
4931.07 69
4931.23 66
4931.39 62
4931.55 58
4931.71 56
4931.87 55
4932.03 56
4932.19 57
4932.35 58
4932.52 58
4932.68 58
4932.84 58
4933.00 58
4933.16 59
4933.32 60
4933.48 62
4933.64 65
4933.80 67
4933.97 69
4934.13 71
4934.29 75
4934.45 79
4934.61 86
4934.77 93
4934.93 102
4935.09 110
4935.25 117
4935.42 121
4935.58 122
[truncated: 724,040 more chars]
